# Supplementary material for: Genomic and proteomic characterization of SuMu, a Mu-like bacteriophage infecting Haemophilus parasuis
Source: BMC Genomics. 2012 Jul 23;13:331. doi: 10.1186/1471-2164-13-331 (PMC3447690; doi:10.1186/1471-2164-13-331)
Supplement: Additional file 1 — Table S1. Comparison of bacteriophage SuMu proteins identified in this study to homologous to enterobacteriophage Mu proteins; comparison of amino acid lengths and % homology of 17 bacteriophage SuMu proteins to enterobacteriophage Mu proteins, E-values are given. [file 1471-2164-13-331-S1.xls]

## Sheet: Sheet1
SuMu Protein Accession No.	Protein	AA Length	Bacteriophage Mu Protein Accession No.	Protein	AA Length	% Homologya	E-value
AEG42257.1	*SuMu_2, Ner (Nlp)	89	NP_050606	DNA binding protein Nlp	75	46/66, 70%	5e-19
AEG42258.1	*SuMu_3, Transposase	658	NP_050607	DNA transposase A	663	223/606, 37%	4e-13
AEG42260.1	*SuMu_5, Transposase	293	NP_050608	DNA transposition protein B	312	159/300, 53%	5e-24
AEG42263.1	SuMu_8, Gam-like protein	173	NP_050614	Gam	174	117/152, 77%	5e-56
AEG42265.1	SuMu_10, Mu-like gp16	140	NP_050620	gp16	183	68/136, 50%	5e-14
ABX51972.2	*SuMu_27, Mu-like gp29	551	NP_050633	gp 29, DUF935	512	290/531, 55%	3e-89
ABX51976.2	*SuMu_28, Mu-like F, gp30	429	NP_050634	virion morphogenesis, late F ORF, gp30	439	153/303, 50%	2e-41
ABX51979.2	SuMu_30, gpG	138	NP_050635	virion morphogenesis, gpG	156	43/71, 61%	6e-13
ABX51980.2	*SuMu_31, gp32	358	NP_050636	Mu I, gp32, protease	361	179/363, 49%	6e-34
ABX51982.2	*SuMu_32, gpT, gp34	307	NP_050638	Mu T, major head subunit, gp34	305	194/298, 65%	4e-78
ABX51985.2	*SuMu_34, Hypothetical protein, gp36	158	NP_050640	Hypothetical protein, gp36	141	67/141, 48%	2e-15
AEG42284.1	*SuMu_42, Tape measure protein, TP901	787	NP_050645	Hypothetical protein Mup41	141	8/12, 67%	0.53
AEG42287.1	SuMu_45, gp45	216	NP_050649	Baseplate assembly protein, gp45	197	85/190, 45%	3e-17
AEG42288.1	SuMu_46, Phage protein, gp46	116	NP_050650	Hypothetical protein, gp46	145	40/96, 42%	4e-08
AEG42289.1	SuMu_47, Baseplate J family protein, gp47	353	NP_050651	Hypothetical protein, gp47	360	144/329, 44%	7e-30
AEG42291.1	*SuMu_49, Tail fibre repeat protein, gp37 C-terminal	548	NP_050653	Tail fibre repeat protein	504	41/110, 37%	0.004
AEG42294.1	SuMu_52, Mu-like protein Com	37	NP_050656	Com	62	19/29, 66%	1e-06
aSequences were aligned using blastp (15) and tblastx (13) from NCBI.
Percent homologies indicate number of positive amino acids (identities and conserved amino acids).
*Protein correlates with mass spectrometry results in Additional file S3
