# Supplementary material for: Genomic and proteomic characterization of SuMu, a Mu-like bacteriophage infecting Haemophilus parasuis
Source: BMC Genomics. 2012 Jul 23;13:331. doi: 10.1186/1471-2164-13-331 (PMC3447690; doi:10.1186/1471-2164-13-331)
Supplement: Additional file 2 — Table S2. Comparison of SuMu proteins identified in this study to homologous Mu-like proteins; comparison of amino acid lengths and % homology of 25 bacteriophage SuMu proteins to Mu-like bacteriophage proteins, E-values are given. [file 1471-2164-13-331-S2.xls]

## Sheet: Sheet1
SuMu Protein Accession No.	Protein	AA Length	Mu-like Protein Accession No.	Protein	AA Length	% Homologya	E-value
AEG42257.1	*SuMu_2, Ner (Nlp)	89	ZP_04752843	putative transcriptional regulator, Nlp	89	89/89, 100%	7e-52
AEG42258.1	*SuMu_3, Transposase; pfam09299	658	ZP_02478088	Phage transposase, C-terminal; pfam02316; pfam09299	656	639/653, 98%	0.0
AEG42260.1	SuMu_5, COG2842; uncharacterized ATPase, putative transposase	293	ZP_02478086	COG2842; uncharacterized ATPase, putative transposase	293	293/293, 100%	8e-175
AEG42263.1	SuMu_8, Gam-like protein; cl101825	173	ZP_02478083	Mu Gam-like protein; cl101825	173	172/173, 100%	6e-102
AEG42269.1	SuMu_14, COG 4382; DUF1018; gp16	140	ZP_02478077	COG 4382; DUF1018; Mu-like prophage protein gp16	140	135/140, 99%	1e-82
AEG42271.1	SuMu_16, Mor; cl02360	141	ZP_02478075	Mor transcription activator family; cl02360	141	141/141, 100%	1e-84
AEG42272.1	*SuMu_17, possible N-acetylmuramoyl-L-alanine amidase	180	ZP_02478074	Possible N-acetylmuramoyl-L-alanine amidase, peptidoglycan recognition protein	180	179/179, 100%	3e-108
ABX51972.2	*SuMu_27, COG4383; DUF935; Mu-like gp29	551	ZP_02478065	COG4383; DUF935; Mu-like prophage protein gp29	548	515/549, 94%	0.0
ABX51976.2	SuMu_28, Mu-like F, gp30; cl10072	429	ZP_05991792	COG2369; Phage Mu F-like protein gp30; cl10072	429	399/429, 93%	0.0
ABX51979.2	SuMu_30, COG5005; gpG; cl02089	138	ZP_07533375	COG5005; Mu-like prophage FluMu G protein 2, phage_tail_S; cl02089	138	119/137, 87%	2e-64
ABX51980.2	*SuMu_31, COG4388; gp32	358	AAZ67643	COG4388; Mu-like prophage I protein, gp32	358	356/358, 99%	0.0
ABX51982.2	*SuMu_32, COG4397; gpT (gp34)	307	ZP_02478061	COG4397; Mu-like major head subunit gpT (gp34)	307	306/307, 99%	0.0
ABX51985.2	*SuMu_34, COG4387; Hypothetical protein, gp36	158	ZP_07533371	COG4387; Mu-like protein gp36	141	127/141, 90%	1e-68
ABX51986.2	SuMu_35, DUF1834; gp37	212	ZP_02478058	DUF1834; Mu-like prophage protein gp37	215	206/212, 97%	6e-120
ABX51989.2	*SuMu_38, COG4386; Mu-like tail sheath protein, gpL	469	ZP_02478056	COG4386; Mu-like prophage tail sheath protein, gpL	469	460/469, 98%	0.0
AEG42281.1	SuMu_39, tail tube protein; pfam10618	124	ZP_05991803	Phage tail tube protein; pfam10618	124	110/124, 89%	5e-56
AEG42285.1	SuMu_43, DNA circulation protein, N-terminus; cl0l724	451	ZP_02478051	COG4228; DNA circulation protein, N-terminus; cl01724	451	439/451, 97%	0.0
AEG42286.1	SuMu_44, COG4379; Mu-like prophage tail protein gpP	374	ZP_02478050	COG4379; Mu-like prophage tail protein gpP	374	366/372, 98%	0.0
AEG42287.1	SuMu_45, COG4384; gp45	216	ZP_02478049	COG4384; Baseplate assembly protein, gp45	216	211/216, 98%	3e-122
AEG42288.1	SuMu_46, Phage protein gp46; cl01814	116	ZP_04977495	Mu bacteriophage protein gp46; cl01840	116	104/116, 90%	4e-56
AEG42289.1	SuMu_47, COG3299; Baseplate J family protein, gp47	353	ZP_02478047	COG3299; Homolog of phage Mu protein gp47	353	350/353, 99%	0.0
AEG42290.1	SuMu_48, COG3778; DUF2313; uncharacterized protein, conserved in bacteria	192	ZP_02478046	COG3778; DUF2313; uncharacterized protein, conserved in bacteria	192	192/192, 100%	6e-118
AEG42291.1	*SuMu_49, Tail fiber protein gp37 C-terminal, pfam12604; Tail fibre repeat protein, pfam03406	548	YP_002475484	Tail fiber protein gp37 C-terminal, pfam12604; Phage tail fibre repeat protein, pfam03406	638	465/470, 99%	0.0
AEG42292.1	SuMu_50, putative tail fiber assembly protein	188	YP_002475485	Putatative tail fiber assembly protein	188	178/188, 95%	2e-103
AEG42294.1	SuMu_52, Mu-like protein Com; cl11540	37	YP_001344686	Mu-like prophage protein Com; cl11540	38	26/34, 76%	2e-11
aSequences were aligned using blastp (15) and tblastx (13) from NCBI.
Percent homologies indicate number of positive amino acids (identities and conserved amino acids).
*Protein correlates with mass spectrometry results in Additional file S3.
