# Supplementary material for: Genomic and proteomic characterization of SuMu, a Mu-like bacteriophage infecting Haemophilus parasuis
Source: BMC Genomics. 2012 Jul 23;13:331. doi: 10.1186/1471-2164-13-331 (PMC3447690; doi:10.1186/1471-2164-13-331)
Supplement: Additional file 3 — Table S3. Homologs of bacteriophage SuMu from 1-D and 2-D SDS-PAGE gels identified by mass spectrometry; identification of 20 homologs of bacteriophage SuMu using mass spectrometry; scores, accession numbers, predicted MW/pI, number of peptides matched, % amino acid coverage are shown. [file 1471-2164-13-331-S3.xls]

## Sheet: Sheet1
Protein	Homolog	Accession No.	Source	Score	Precursor m/z	Peptide	Additional file	PRIDE Accession No.	Predicted	No. of peptides	No. of AA
									MW (kDa)/pI	Matched (%)	(% Coverage)
1	COG3941, putative tape measure protein	NP_463477	Mu-like prophage protein, Listeria phage A118 (Siphoviridae)	3b	1277.08	GAVQSTNKMVDKV	P20.mzML	22505	186/9.8	1(100)	1794(0.7)
*2	Phage tape measure protein, TP901 family	YP_239811	Staphylococcus aureus phage 2638A (Siphoviridae)	14b	861.045	GLNWVGSKL	P1.mzML	22503	220/10.2	1(100)	2008(0.4)
*3	gp37 long tail fiber, receptor recognizing protein	P03744	E. coli enterobacteria phage T4 (Myoviridae)	38b	930.4	VVGSSALAGNVTMSNGLFVQGGSSITGQVKIGGTANALR	ESI-Sample004.mzML	22479	109/8.5	1(100)	1026(3.8)
*4	Tail sheath protein	YP_001604090	Synechococcus phage syn9, T4-like (Myoviridae)	13b	650.027	FIGVSKA	P21.mzML	22504	81.0/4.8	1(100)	753(0.9)
5	Tail sheath monomer	YP_004324195	Synechococcus phage S-SSM7 (Myoviridae)	71b	1610.9	ICTIDGAADQRIAIGTEGISVGFAVTAAFSQVANTDGTVGVQTGYLK	P2.mzML	22502	88.6/5.0	1(100)	806(5.8)
*6	Tail fiber protein	YP_249019	H. influenzae 86-028NP, similar to Haemophilus phage HP1 (Myoviridae)	5.15a			P3.mzML		86.2/6.5	343(2)	782(49.4)
7	Defective tail fiber protein	P44242	H. influenzae Rd KW20 Mu-like prophage FluMu (Myoviridae)	51.4a			P6.mzML		67.7/6.0	13(4)	623(14)
*8	Transposase A	O05069	H. influenzae Rd KW20 Mu-like prophage FluMu (Myoviridae)	15944a			P25.mzML		78.7/8.8	455(22)	687(100)
9	Phage-related minor tail protein; pfam10145	YP_398561	Clostridium phage c-st (Myoviridae)	11b	650.039	MGNSIKQ	P22.mzML	22501	62.7/9.4	1(100)	558(1.3)
*10	gp29, DUF935, portal protein	P44225	H. influenzae Rd KW20 Mu-like prophage FluMu (Myoviridae)	32.7a			P9.mzML		58.4/5.0	80(22)	520(99.8)
11	gp42, putative tape measure protein	P44236	H. influenzae Rd KW20 Mu-like prophage FluMu (Myoviridae)	9803a			P10.mzML		66.2/9.3	21(3)	631(27.6)
12	Prophage integrase	EGT81757	H. haemolyticus M21639	19.7a			P12.mzML		42.0/9.8	4(4)	363(10.5)
*13	gp32, Mu I protein	NP_873073	H. ducreyi 35000HP, Mu-like prophage (Myoviridae)	25.4a			P16.mzML		39.3/4.9	10(7)	361(8.9)
14	Baseplate wedge protein 9	P10927	E. coli enterobacteria phage T4 (Myoviridae)	11b	835.21	ESPAEGTWNISTSGSVDIPLFHRTEYNMAK	ESI-Sample003.mzML	22480	31.0/5.0	1(100)	288(10.4)
*15	gp34 (gpT) major head subunit	P44227	H. influenzae Rd KW20 Mu-like prophage FluMu (Myoviridae)	20.1a			P23.mzML		33.8/5.4	66(9)	308(100)
*16	DNA transposition protein B (transposase)	P96343	H. influenzae Rd KW20 Mu-like prophage FluMu (Myoviridae)	69.3a			P15.mzML		31.5/8.7	69(10)	287(97.2)
*17	gp30, Mu F protein	Q01259	Enterobacteriophage Mu (Myoviridae), Mu-like	4b	855.038	EAVAYFRA	P24.mzML	22506	26.2/6.2	1(100)	439(1.8)
*18	DNA binding protein Ner	P46496	H. influenzae Rd KW20 Mu-like prophage FluMu (Myoviridae)	11.2a			P17.mzML		10.3/9.9	2(5)	89(18)
*19	Lysozyme/muramidase/endolysin	Q9T1X2	Enterobacteriophage Mu (Myoviridae)	4b	1623.74	LNAGDYAGARDQMARW	ESI-Sample004.mzML	22480	18.9/9.5	1(100)	171(9.4)
*20-1	Tail fiber protein gp36	P03743	Enterobacteria phage T4 (Myoviridae)	38b	843.38	NGDINTKGVVSAAGQVRS	gp36 page 1-2.jpg	22482, spectra 2	23.3/7.8	1(100)	221(8.1)
*20-2	Tail fiber protein gp36	P03743	Enterobacteriophage T4 (Myoviridae)	14b	784.91	ANIDIVSWYGVGFKS	gp36 page 3-4.jpg	22482, spectra 1	23.3/7.8	1(100)	221(6.8)
aMALDI-TOF MOWSE score
bMASCOT score
* Protein correlates with proteins derived from DNA sequences of SuMu and Mu
