# Supplementary material for: Genomic and proteomic characterization of SuMu, a Mu-like bacteriophage infecting Haemophilus parasuis
Source: BMC Genomics. 2012 Jul 23;13:331. doi: 10.1186/1471-2164-13-331 (PMC3447690; doi:10.1186/1471-2164-13-331)
Supplement: Additional file 4 — P1.mzML YP_239811, Phage tape measure protein, TP901 family, Staphylococcus aureus phage 2638A (Siphoviridae). [file 1471-2164-13-331-S4.zip › 1471-2164-13-331-S4.zip.out]

<?xml version="1.0" encoding="ISO-8859-1"?>
<indexedmzML xmlns="http://psi.hupo.org/ms/mzml" xmlns:xsi="http://www.w3.org/2001/XMLSchema-instance" xsi:schemaLocation="http://psi.hupo.org/ms/mzml http://psidev.info/files/ms/mzML/xsd/mzML1.1.1_idx.xsd">
  <mzML xmlns="http://psi.hupo.org/ms/mzml" xmlns:xsi="http://www.w3.org/2001/XMLSchema-instance" xsi:schemaLocation="http://psi.hupo.org/ms/mzml http://psidev.info/files/ms/mzML/xsd/mzML1.1.0.xsd" id="081007Emilie-080807-1, P1" version="1.1.0">
    <cvList count="2">
      <cv id="MS" fullName="Proteomics Standards Initiative Mass Spectrometry Ontology" version="3.18.0" URI="http://psidev.cvs.sourceforge.net/*checkout*/psidev/psi/psi-ms/mzML/controlledVocabulary/psi-ms.obo"/>
      <cv id="UO" fullName="Unit Ontology" version="12:10:2011" URI="http://obo.cvs.sourceforge.net/*checkout*/obo/obo/ontology/phenotype/unit.obo"/>
    </cvList>
    <fileDescription>
      <fileContent>
        <cvParam cvRef="MS" accession="MS:1000579" name="MS1 spectrum" value=""/>
        <cvParam cvRef="MS" accession="MS:1000580" name="MSn spectrum" value=""/>
      </fileContent>
      <sourceFileList count="1">
        <sourceFile id="WIFF" name="081007Emilie.wiff" location="file://C:/Documents and Settings/ezehr/Desktop/wiff files">
          <cvParam cvRef="MS" accession="MS:1000770" name="WIFF nativeID format" value=""/>
          <cvParam cvRef="MS" accession="MS:1000562" name="ABI WIFF file" value=""/>
          <cvParam cvRef="MS" accession="MS:1000569" name="SHA-1" value="52731191d04f9d4f8dc646854266c78a04905c6b"/>
        </sourceFile>
      </sourceFileList>
    </fileDescription>
    <softwareList count="2">
      <software id="Analyst" version="unknown">
        <cvParam cvRef="MS" accession="MS:1000551" name="Analyst" value=""/>
      </software>
      <software id="pwiz_Reader_ABI" version="3.0.3324">
        <cvParam cvRef="MS" accession="MS:1000615" name="ProteoWizard" value=""/>
      </software>
    </softwareList>
    <instrumentConfigurationList count="1">
      <instrumentConfiguration id="IC1">
        <cvParam cvRef="MS" accession="MS:1000495" name="Applied Biosystems instrument model" value=""/>
        <softwareRef ref="Analyst"/>
      </instrumentConfiguration>
    </instrumentConfigurationList>
    <dataProcessingList count="1">
      <dataProcessing id="pwiz_Reader_ABI_conversion">
        <processingMethod order="0" softwareRef="pwiz_Reader_ABI">
          <cvParam cvRef="MS" accession="MS:1000544" name="Conversion to mzML" value=""/>
        </processingMethod>
      </dataProcessing>
    </dataProcessingList>
    <run id="_x0030_81007Emilie-080807-1_x002c__x0020_P1" defaultInstrumentConfigurationRef="IC1" startTimeStamp="2007-08-10T15:16:31Z" defaultSourceFileRef="WIFF">
      <spectrumList count="18">
        <spectrum index="0" id="sample=1 period=1 cycle=1 experiment=1" defaultArrayLength="23588">
          <cvParam cvRef="MS" accession="MS:1000511" name="ms level" value="1"/>
          <cvParam cvRef="MS" accession="MS:1000579" name="MS1 spectrum" value=""/>
          <cvParam cvRef="MS" accession="MS:1000130" name="positive scan" value=""/>
          <cvParam cvRef="MS" accession="MS:1000128" name="profile spectrum" value=""/>
          <cvParam cvRef="MS" accession="MS:1000505" name="base peak intensity" value="30.0" unitCvRef="MS" unitAccession="MS:1000131" unitName="number of counts"/>
          <cvParam cvRef="MS" accession="MS:1000504" name="base peak m/z" value="1489.727069186611" unitCvRef="MS" unitAccession="MS:1000040" unitName="m/z"/>
          <cvParam cvRef="MS" accession="MS:1000285" name="total ion current" value="10882.0" unitCvRef="MS" unitAccession="MS:1000131" unitName="number of counts"/>
          <scanList count="1">
            <cvParam cvRef="MS" accession="MS:1000795" name="no combination" value=""/>
            <scan>
              <cvParam cvRef="MS" accession="MS:1000016" name="scan start time" value="0.167366666667" unitCvRef="UO" unitAccession="UO:0000031" unitName="minute"/>
              <scanWindowList count="1">
                <scanWindow>
                  <cvParam cvRef="MS" accession="MS:1000501" name="scan window lower limit" value="500" unitCvRef="MS" unitAccession="MS:1000040" unitName="m/z"/>
                  <cvParam cvRef="MS" accession="MS:1000500" name="scan window upper limit" value="2000" unitCvRef="MS" unitAccession="MS:1000040" unitName="m/z"/>
                </scanWindow>
              </scanWindowList>
            </scan>
          </scanList>
          <binaryDataArrayList count="2">
            <binaryDataArray encodedLength="91744">
              <cvParam cvRef="MS" accession="MS:1000521" name="32-bit float" value=""/>
              <cvParam cvRef="MS" accession="MS:1000574" name="zlib compression" value=""/>
              <cvParam cvRef="MS" accession="MS:1000514" name="m/z array" value="" unitCvRef="MS" unitAccession="MS:1000040" unitName="m/z"/>
              <binary>eJwU13V8VfX/B/Dl7e7u3Xu3icpXxQbhvKh1BymIhQEmKCENY91Bo9iiomAjovS6R4uF3agrfq/fH8/H7s75fN51dnfOcUYPCtfHDAq/qQaFGM2gYNYOCpmGQWGBcVDYbB4UtlsGhbetg0K/fVD40TEojDoHBa17UIjzDAq3eAeFOf5BoSE4KLweGhT+LBsURBWDgq1yUBhTNSjk1AwKD9QOCsvqBoXy+kFhd8OgcKBxUDjRNCic28KcW5lz+6Bg2TEoJO4cFCbsGhTue35QeOaFQaF0z6Dw7kuDwq+vDgpRrw8K8XsHhXf2DwpG9ZBwp3ZIWKAfEpYahoSdpiHhXfOQcNwyJPxqGxKiHUOC2TkkJLqGhPHuIeFZ35CwP25IOBEcEs6FhoTfw0PCXWOGhAeuGxKm5Q8JOauHhLGlQ8LksiGhsHxIeKRiSFhdOSTUVg0JHbVDgqpxSBi3ZUhI2jokPL59SNiwY0ho2jkk7N01JBzePSRc3TMkhF4eEm5/hTW8NSRcOTQkPCwfFmqUw8In6mFhUDcsqAzDwjb7sPC2Y1j4xT0sRHuHBbNvWLjGPyysCA0LiuuGBeWqYSGmdFjIrxwWDtYNC531w8Jw47Cg2TIsxG0dFm7bNiykbR8W7tkxLCzdOSyU7BoWdu0eFi7sGRa+PjQsLJSNCK8oR4SDqhGhSz0iXNaMCCPaEUGnHxEyTCPCs5YRodw6IrxgGxE+sI8IrY4R4SvniPCva0TwekeEZP+IcHdgRHgqbkR4NzwiSMaMCG/eNCLsenBEQMmIMKN0RFhXPiLsrRwRBqpHhF9qRoTouhFhUuOIUNA0IjyyZUSo3zYivL59RDi8Y0To2zkiRD4/IlyzZ0RYqBkVVmlHhUOGUeFH06gQaRkVTNZRIdE2Kky0jwp5jlHhYeeosNo1KtS7R4XXPaPCYe+o0OcbFX72jwpRcaOCJTgqjAmNCo8mjAox/xsVTheNCidqR4W/6kcFWeOokLx1VJi3bVRYsn1U2L1zVGjdPSp89fyo8N8Lo4L6xVEh7qVRof/jUWHy4VGhSXdVOGq4Kpw1XhX+MF0VJJarQpL9qnC346rwtPOqUOK6Kux2XxXe91wVvvZdFe4IXRWywleFV6+5KjRXXRUeaLoq1G69Kny2/arwy86rgv35q8LUPVeFzS9fFTRvXhX6RBGokEbgRVkExsojME0RgS76QRmBCHUESsisicBuGqONwAcEXQTaaKY+At/SY4YIDNPbzggcd0VAMzUCDyVHYE1KBJSpEWikQFoE3qLb0yNwjB7MjMBfVJcdAV9OBN6gL3IjkJEXga83Mt6mCGzfHIGE4gjsp4klEWimgtIIfEWLyiIwRBvKI7CtIgLxlRG4qyoC+dUReLQmAoP0Tn0E1O9GYO0HEQgei8D44xE4QV+eiMC/JyOw7hTPN0dgC4VaIrCPxrfyfFsEHmnnGlrXEYGtnTzfxXg0oTsCJymvh2t6ea4/AkmySMyXR+IZRSRilZFwqiLxCt2kjsQh6tdEYoE2Er+RWB+JanIbIvEa3WyMhNQaibI7uGYK11DNtEhkJEfir5RIrEqNRENaJPzpkXiTbs+IxDHKzozEBXooKxL/kDonEqHcSLxDE/IikZ8fCWFWJNY+zXqKInF4cyTSiiNxX0kkVpZGQlYWiTraW854FYxXyXj0UBX3VDNeTSS20ODRSGw/HomEE5F4j4STkbh8KhJPNkcioiUSltZI7KGxbZH4hKa3R6KXRF3sr5v99UTigb5IjMRG4TpJFJ6RRyFWEQWXMgo3q6LwOaWro3CWHtBE4S9arY2CUheFoD4K+2iCIQqn6GtjFIrMUVgcioLnrihEJkXBlhyFG1Ki8CmlpEbh3rQorEyPgiwjCvXkz4zCW3QiKwq52VG4RI/mRGFnXhTG5EchZ1EU5j4Vhf713LcxCoGiKJzcHIWviqMwXBIFU1kUdtPH5VGYVhGFHppfGYVfaFlVFMTVUaihi3VR0DdG4ZqmKFgOMfcRxjkWhfzjUbi+OQqfUFJLFH5rjcKKtihI26NQR/4O1kd3drJG+qqL/XUzNxX1cG9fFHr7o/CcKBrvSKJxlzQazVQoi8a39IQ8GhGKaNiU0XiJblRF4xClqqNxmu7XRHOm0ZxpNFS6aIT10XjKFI1XLNEYZ42G2x+NvydGQ5gcjSVToxEzLRqvTY/GkaRoZCVH4wI9nBKN/2hjajQMadHYRdemR+MjmpYRjR6anxmNX2l5VjSk2dH8XkfjrZxo3Jkbjfw81jErGqcWR+P5ddHo3xANZVE0mii0ORoTi6MxqyQa31N0WTQqyFnOOuiWCtZCWZWshR6uisYgbaxmLTWsoTYa0+ui0Uv31EfjN2poZG87o/Hv7misOM6ZnYpGC81ojsZleqolGuWtzNEWjVfp5nbmoKwO5qBHOpmDNnYxR3c0dtN1PdFI6o3Ggr5o/EHP9Ufjh7OcV3QM9khjkCaPwQOKGFyhtcoYaFUx2E7XqGPwAXVrYjBPG4NfabkuBjJ9DOIMMdhHE4wxaKHLphhEW2JQQWZXDLriYvDYlBi8NC0GN02PwbmkGP5fjcF/tCElBobUGOyi69Ji8DElpcegn+7NiMGftCozBqqsGGyh+OwYvEfIiUEnzc2Nwc+0LC8GdfkxODonBuoNMdhG729krUWslVZsZq3FMWigYEkM3qGJpTFoo9llMfiBlpbHQFQRg2ryVsbgTbqzKgYF1TH4liJrY1BOzroY3FLPmndyXp/F4JMjMVhznDlPxCDxZAzuaY7Bb7SyJQaK1hg0UbgtBgdIaI9BB83tYM2dMZB2sW4KdHOGdFcPa+mNwZK+GLjOs7aYWDwTG4u3xbGYKY3F91Qtj4VXEYs36U5lLApVsfiOnlLHIloTi0pya2PxBt2mi8VxytPH4mt63BCLCGMsyuioORbjHLEYGBuLyZNjMW9KLMLTY3GAfkmOxYqUWMhTY3nfi0UoLRb7SUiPRQfNzYjFz7QsMxayrFg0UDA7FpNyYtFOc3JjUZ8fi1MbYnF5YyyqiljzZtZbzGN0uSQWMWU8Tt5y9kJ3VvAczajkeYqpZq/kreF5ulwXC//LrPN4LOJPxWJKcyy66Z6WWDzXGgtVWyy2UkJ7LD6gqR2x6KUFnbH4g1Z3xULdHYu+3lis6Y/FunOx2PhdLPZGijAjWoQJYhHEMhECchEmKkRopzlKEX6mZSoRZGoRGiikEWE/dWpFmKcTYaVehC0GEVZbRDjo5vrxIiyfIIJqsghrp4ugSxJhJ6WkiHCGNqaJYEwX4QW6IUOEzygjU8T7oAiPZIkwTMXZIlhzRHiZxuWKcIRy8kS4RI/lixBRIEIZvV4owj+LmKtIhMTNIt4XRfib9GUi7KLry0X4lNIqRDhHD1WKMEhFVSJYqkV4kW6qEeELulQrwuI6xq0XwbeNMT5n3hPMe1KEr+jxUyJENotQQe4WEfbSna0inKIZbSJ8T0vbOcMOEeoorlOEd0no4qxoZY8Iyl4RttKHfSIcOst+z4vw5FcidP8ogulPEa5eEeH+GDGeF4nxP7EYGRIxRqRilMjEsMvFeJVuU4hxggqUYnxHT6vEiFWLUUN+jRj7aKJWjHaaqxPjF1qhF0NhECPBKMY0kxh9dJ9ZjL9pnUWMz2xi5HvEuOZ2MWZOEeMHqp8mxuQkMe5JFuMPWp0ihjZVjJ10XZoYByk1XYyz9HCGGEO0OVMMa5YYL9PN2WLk5YjxDT2ZK0ZVHmspFOPKHDGy5otxbrEYbRtZWxFr2yzGFvqwWIzpJWIM0AOlYmwoE8NULsYeurFCjC8ou1KMS/R4lRiR1WJUkLtGzO+IGONrxWihZfXs8YAY9x/h3mPce5x7TnDPSTE8zWK8RRNaxGilOa1i/Ewr2lhHuxhbKbGDtVBSJ2uhB7vE+Jc2dYth7hHjRRrXy776OeszYtzytRhrfhTj8yHGvirGQpEEt0glyJdJ8B09LZdApJCgjuKUEuwnqCS4Ry3Bn7RGI4FOK8FuGquT4DPK0EuwyCBBuVGCvSYJ7jRLsNwqgdwmgcUtwYM3SvDLFAmU0yRISZLwniLBEBWnSGBLleBVui1NghNUmC7B0gwJJJkSNFA4S4L3aGq2BH10X44EV2hDrgTGPAluypfgCOUUSPDPkxJMXC9BB/2+QYLriyQ4ROmbJbhAi4oluErlJRK4SlkrjS+ToJXmlLNGWlHBOislGFMlwSf0cI0EJbUSOOokeJ1ur5dgZoMEP1LCFgnML0sQu1+Cz7+Q4PGjEkQdk6CKfMcl2Ed/nOTMTnFmzZwZ/a9FgsOU1SrBJXq8TYLIdgkqydshwds0sZM90Lwu9kGruyXQ9kiwi8b2cub0WD+Pn5PghmgpokVSCBIpuugeqRR/0jqZFAa5FC/QjQopvqAcpRRf05MqKWLUUn4PpQhopHiXJmul6KF7dVL8Tev1UhgNUuyhm4xSHKFvTVKILFLU0QGrFFNsUmx0SJE9lTGSuD+Z+1O4n9ancn+aFC/SuHQpjlJehhTf0ZJMKcRZUtRTKFuK92lajhQP5ErxHxXlSWHNl+K2AimWzZAiZbYULz8tReFSKdRrpdhBh9ZJkbFeii/psQ1SRG6Uoop8m6TYR0IR50H3bOYsijmLEvZCN5WyF8orYz+0pJy1VLAWCleyFppWJcUA/VctxeYaKV6tleJUnRSz6qVY3iDFW9ulmLhDivk7pdDvliL4khTvfSKF8ogUF49JUXlCCu9J1kFdp1hDsxR/0boWzqSVddC4Ns6E8ts5E1raIYWkU4pGiu+S4kNK6pbiDD3UI8UwlfRK4eyT4g0a3y/F3AEpfiXNGSnGnpXiMGWdk2LM91LccFWKwVgZ7GIZXqcWiQzPyWTYKZdhrEKGzyhLKcMlekIl49+DjH8PMsRpZDhAU7Qy9NH9Ohn+pSK9DFaDDK/S7UYZTtEskww/0QqzDNstMlxnlSHKIcNklwz/uGV4xSvDrT4ZDt4lgw8y3DtFhpenyTAzSYblyTJsS5Hh2lQZMtJkuEiPpXN/hgzV5M+U4V2anCVDL92XzZi0KYd15DI23ZbHGvJZA60okEFVKMMOOjRDhsyZ7I3uuEeGOQtkyH5AhjWPy7BsLXNtYPwixt3M/orZH20qYdxS9ke3l8nQTLPLZfyfwLlVyKCu5OxobJUMhym7Woav6akaGUS1MtRRqE6G92l6vQyn6aEGGeZtlWHcDhnSXmDOl2TQvClD0n4ZOj+QYf1HMvxwkHM4JMPUozI8eEyGQSo+LoPjhAxtJ2W4+5QMv9OaZhn0LTK8QDe1ynCU8ttkuEzPtMsg65BhC13TKcMnlNYlwwVa3C1DZI8MVeTv5Uxpch97p/v72TsVDchgOy1D6xkZnj8vw6JvZND+KsN+qRxTZHL8J5ejWCGHQynHGzReJUcb3a2W43daq5HDoJVjD43TyXGMCvRyfE8Koxzb6FqTHJ9ShlmOL+kJixwxVjlKnXK4XHKsiJPDDTkWTJHjb9o4VQ7LNDleodumyzE7SY5f6LlkOXanyHFDqhxfUF6aHN/R0nQ5pBlybKFrMuX4hNKz5LhIj2XLEZUjRw3F5cpxgKbmyTFAC/NZQ4Ecd81gnjmMO1+O0dVy3Ldejn/ItlGOuUXsk9ZsZp/F7JPGlchxnApL5fiRlpfJoSyXYwddXyHHYcqulONrerpKzvd2ORopoUaOjyi1Vo7ztLhOjkAD62lkLU2c2YtyHHpFjmWHuPdzOT4+yppPsmaadkqOh5rlGKGyFjk8rXK8TUKbHN10XztrpqIO1t0px+t0ZxevFf3RLce6HjmMvXKc7JNjZr8cKwfk2HVajiNnOMezcjxzTg75eTlSvpbj8n9yTI9V4B2JAg/IFPiPiuUKOBUK7KW7lAp00j0qBf4mi0aBV+kOrQItNFenwO+0Rq+AwaDAi3SzUYET9JNJgZVmBW6wKpBnU+AyyR0KbKOvXQr8ejOPTVDgukkKZAkKxExX4FyyAotSFIhMVaCKAmkKHKBp6QoM0EMZCoxQeaYC3iwF9hGyFRjMYc15CrxJE/MV6KI5dzP/vQp8uESB/lXsbT372aTAgiIFrtCmzQq8XqzA+BIF2mheqQJ/0voyBV4pV+D2CvZIcyvZI62tUsBYrcBLdEuNAifpl1oFXqhXYFwDczUp0HOE8zvGWo4rcO9JBYpOKWBvVuANmtCiQAfd08pZ0sY2BaztCrxGd3awBprXyRpoQxdn3c1ZU2uPAnf3KtA8wJ5OKzD7PGdHey5ytj9ztn8osDVCiTGxSmSKlHhKrMQ1UiUyZEpcIrFCiUZKVCqRruIxelKthEijRAMlaJX4hNJ1SnxJT+iViDUoUU8JRiU+pjSTEhfpcbMSHzmVCHuVqL5LieB0Jd6npCQlFiUrEZnC4xRM5XFKSlPiHC1KV6Img8czeZySsnicFmVzTw7PUTCX5yg5j+doUb4SUQU8Rx8U8vgMfp6lxPk5rPEJ9rpGiawNSj77KZG9WYlvSFaixGelSuSUKXnfV+KZciXkFUpso+srlThMuVVKfEfPViuhqFFiO31eq0RenRLKBiV2Un6TEqqtStywTYlTbygxeFSJvhNKLDypRPkpJbzNSrxLU1qUGKCHWpUYpco2JfztShygaR1KnKFHOpWI6OJcKK6bPVJSD3ukqD4lain+rBKvDilhu6pEd4yK93QVSkQquMUq7CNIVOijhVIVhsknV+G0QoWHlSpcpSqVCnFqFd6jJI0K52iRVoVanQohvQofUqpBhceNKsSaVGigMXYVljpV2DRWheiJKjRNViFrqgrf0NJpKsimq7CNrk9S4XP6PlmFZSkqqFJV2EU3pqlwjArTVfiJnstQQZepwh66JUuFkzQ7W4XfyJSr4r1chdvzVNhYoMKEGSp0rlDh3pUqlK9lP+tUmLZehZqNrLOINRarkFiiQmapCl/TkjLWU85aKlgL5VWyHlpepYK6WoXddFONCsdpZq0KP9OqOhVerFfhj0YV1jepsGCbCpu3q/DOQcY6wVgnGecU49DyZhU0LSo8T+NaVThBs9pU+JXWtKtg7FDhZWrtVPF5XYW/aVO3CvYeFfaSZ0CFiLMqBM+pUCRSwyFW40GpGgfkapxVqLFIqUa8Wo2PKV2jxlf0tFYNqU6NrXSdXo3PKc+gxve03KiGxqTGOLMaJ2iWRY3f6E67GhVeNRYH1Ci5UY2FSWqMUEWyGoEUNd6jpFQ1ztNjaWrEpKvRQIkZahykrEw1vqGlWWoostXYQf/LUeMoFeaq8RO9mK9GS4Ea8wrVmDhLjQdmq1E3X42x96txboMayhI1ZpSp8QutLlfDWKHGy3RHpRptdE+VGldoc7Uazho1UKtGPz1Up8ZVimtQ4/I2NV57np8/VOPmw2oMHVPDd4J9nWLNzWrU06ctrLdVjW/pmTbmbVdjF93YocZxmtmpxq+0tksNU7ea/ys5nx41OujeXjX+pZI+Ndz9akwdUEN+QY2iGA0eFmsQkmrwIV2SaSBVaDBWqcEXVKDS4CdapdZAr9HgJbpdq0ErzddpcIU26zVwGjR4myYbNRigh00aRJg1qKGPLBoccWhQ6NTA4NbgwQkavDiNMaZrMC9Jg6Jk7k/hfpqcqkE/PZzG/encT+EMDT6mjEwNvqIlWRrIszW8VhrckKPBMZqZq8EvtCZPA1O+Bq/S+AIN7ivUYP9MDf73KOtYp4G5WIMJJRrcX6rBEJWXaeAv1+A9Sq7Q4AI9UamBuEqDLXRdtQb5NRr8SM/Vsv861l3Pnhs12NekwaKtGkw9xZ/NGiS2avApZbdp+HyqwfJ2DTQdGrxAzZ0a3N2lwV+0qZv99rBfGujV4JE+DSL7Nail+AENDlLWaQ3GndPgFFkVWrxBk5Ra9NKoSotqtRYhjRYfUbpWi69oqU4LhV6LnXSjQYsTNNuoxe+03qSFzazFXppk0eIhqxZX6WO7Fl87tLjJrcXDAS0i4rT4Z6IWhiQt7kzWooPuS9FikMpStfCnafEeJadrcZGezNBCmqnFNhqbpcVRmpGtxS+0NkcLc64Wr9FdeVp004P5WnxYyHpnaLFkJuucrcXBBVr8ukyLceu1cG7S4m16dLMW0cVa1NOhEi1yS7X4nlaWaaEr1+Ilur1Ci3ZaUKnFf1RapYWvWosDlFyjxQV6slYLSR3ro7H1rI9mNDAfvd6kxcQtWnyzQwvXHi320SuvM8/HWqz4RItjR7WwntCi7yRnc0qL2mYt4ltYL2W3avEdLW/TQtOuxR66rUOLVrqnU4t/qaRLC2+3FvspqYf10BO9rKeP9dCMAdZBljO8vtR7ltflHHNcYJ+xOgxJdFii0EGh1GEXzVXr8Bdt0ujg1Oqwj6bqdDhDi/U6PqPo0ESfG3UoMOnwM60262Cy6NBt1eFBmw6jVG3XIdOpw7ekdutQ4tNh/SQdupJ1GE7RoTJVh2CaDh9RRroO35AqU4fnqSVLh/nZOr6Tcl+ODt5cHS7ksb7HdLi8iTWX6FBRqkNcmQ4fUnq5Dl/TMxXcX6nDLVWMQfOrGYO8tTocoOQ6HS7SU/U6yBp02EEnGnWY08Ret+rw6y4dXntVh+ZDPH+U5+nGY1xDjzfrIG7RYWyrDsdoVpsOv9OGdh3e6tBhcqcOp2lxF2fUzRnRdT06fEGFvTr8QtZ+HfZS/4AOj5zWIeqMDg300Jc65H6tQ9VvOvwbo4dfpMdSiR5KqR7z5XqUKPTwKfV4j1JUenxJCo0eu2icVo9mKtbr4TXokWzU4yLJzXrspLutPGfTI8nB3116nBijh3uyHk9O1ePG6Xr8laTH5mQeS9FjP8nS9dhBN2XocZLuztTjb/Jk8zwl5+jxVC5j5TF3Pn+fqUfFU3p0b9KjdrMeh4r1+LFED1OZHq/RwxV6RFbqUU/XVOn5fq9HfrUeP9OaGj0stXrsJaFOjwFqbNDjukY9vqBfm/RYvF2PsTv1uOtzPR49ped9imvouhY9jtCMVj1+ow1tetjb9XibpnbocZYe79RD3KXHNrqhW4/jNKeHPVNRL3vuY0/09IAeaRf0ODCix2CUARXRBmTGGvAdvSw2oFZmQJ7CgJ9otdKAN1QGCGoD+ulRjQExWgOa6DqdAUdopt6ADQYDHEYD9tE0kwFSiwFXbAbc5jHgE78BhycZcGaKAY9NNUA8zYDj0w2Yk2Tg9TAgJdWAS7QkzQBlugHP060ZBrTRvZkGDFFllgGhbAM+pqwcAy7TylwDDHkGvEp35RvQS1GFBoyZYUDhTAPWzzLgxnkGaO434Ld1BozbbEAzzS824F8qKzEgUGrAh5RRZuCzvAHLyzmDCgPGVxrQTQurDIioNqCOrqlhH1RQa+A7mQHr6gyw1RvwFk1pMOAsPd5oQMk2A7T7DPj1uAH2kwY80cx5tBiwk8a1Mn8b81NZO/N3GPARZXZy/rSiywB9twGv0IQeAx7uNeDafs54wIDfafpZA54+Z8Dr3xhwx2/MfcWA6Ggj/og1IlliRLvciBGFEQkqIw5RntqIn2itxgir1og3abLOiLP0uN4IicGI7XST0YhTNM9kRJnZiA8tRqywGdHrMGLpdCNuTzbigRQjRumzNCMK0o34hdZnGGHPNOJtmpZlxHl6KtsIeY4RrblG3JtnxBBV5hsRLjDiIO2dyRpmMedcIzYUGeHcbMSSEiOUpUa8QPeXG1FTYURiJXNRQRVz0fpq5qoxYnqtEYp69tpgxH2NRlQ3GZH/hRHrjhjRdpLHTvFYM4+1ch+tb+O+diP20bQOIy7Q052M0WXE83RbN3P2sDeq6WXePiMOU0G/Eb/ShgEj3jltxDVfGvHu10Y0S034T2ZChdyEHKUJP9IalQlWtQlv0hSNie9GJjypNUGuM2EX3aI3oY3uM5gwTNVGExJMJnxGBWYTfqH1FhMcVhPeoek2E5bYTbjdacKDLhPGeEyY6TWh+UYTrplowrNTTBibbMJxmptiwhUqTTXxWcKED+lyuonvSiaYMk14g5Blwhl6PNsESY4JO2hcrgkttCDPxGtkQlW+CfEFJuyZY0LaChPmrzNh7SYT3i4y8XnchM5S1lJmQkO5CddVmHCUZlea8BcVV5n4nGDCB5RRY8J3tLLWBGOdCUI98zUyV5MJ/zabEGzl3NoYu90EWwfj07ROEy7Q010mqLpZA93RY0IXLew1IbLPhEa6vt+EYzRnwIS/aYfEjASFGYVKM36jjSoz3GozDtA3GjOWa83Q68x4lSbpzRigxQYzxEYzdtA4kxktdK+ZMWxc6+YajxkzbzQjC2Z8T6smm/HCdDMWJpvRmGLG9almHKd/0swoSzcjLsOMTygn04yfaG2WGbZsM/bR9BwzvqSluWao88x4icbnm/FIgRlbC80YnGlG/hwzqjewj42sYZMZ7202I73YjG9pZYkZxlIz3iB+MXGWnig3Q15hxm66rdKMDoqsNqOBrq8x4xjNrTXjCpXVsa4G1tTIeprMuLTFjGe2mrH/PTMe+JRrDnPN5+zhCzNeOWlG/ykzJC2cDd3cakYb3ddmxijVtZtxpMOM2Z1m/EUlXWYEus34iLJ7zPiB1vSy9z4z3qbp/eydNKfNeJkWneWsz3NvlAVamQX9cgsWKyyQKC3YQTerLLhfbcEo1WksOKq1YI7Ogr+pVG9BnMGCTyjHaMFPtM5kgcNswbuUbLHgK9LbLHiNdjstuDLZgv1JFnyTbMGKFAsmp1lwjp5Kt0CRYcELdEemBd30cJYFMdkWbKUbcyxYkGvBEFXnWZCYb0FxoQUfzbDg/VUWrFpjwcV1Fixdb8HLG1h/kQXtmy24vtSCu8ss+Jcqyi04VGFBQaUFv9GmKgs81dxPl2sYo9aCt+osmFbPWPRyowWn32D/xyy47oQFx+juk4xFh5oZo8UCb5sFme0WfE+rOyywdlrwNiV1WXCJnu22QNdjwas0qdeCM/REnwXyfgtuH7Cgi5rPWjByzoIxFyw4Qs0SK+/3VoyRWxFUWfEp5aut+JU2aqzwaK14nzJ0Vlym1XorrAYr30utSDJacYmeNVmhM1vxGgkWK560WqGwWfECfRawYnPQislTrehLsmJxshWSFCtuTbWigxamWRGVbkUTncqwYkGmFcM0JtuKIzQnx4orVJZrRSiP9dFv+VZsKrDCW2jFolWMs8aKB9cyxjor/reecejIJu4tsqJ8sxXhYiuf01hHqRUflVmRXW7FT7Suwor9lVakVVnxLT1XbYW5xoq3aFqtFV/SM3Xsrd7Ke7sVyiYr9tD4LVb00qKtVoi3WXHLdvaw04otdHmvFUv2W1Fz2IrCY1b4TzAnrT9lhavZigOU3sJ1tKqVs2yzYh8ltVvxFS3vsMLQacUbNLnLivO0pNsKdY8VL9PEXivfb614vM+KOwas6CHRGfZ/zoobLlhx+BvW/QevpcyGArkNRQobn6Vt+Ih+UtmwXm2DS2PDAUrX2nCZVutssOpt2EfJBhu+phVGG4wmG/bSRbMNSy02aK02CDYbuqfZ8PB0G25OtuHBFBuiUm3YQjem2dBM96bbMErXZ9pwguZn2TBENdk2XJNjwxGak2vDP1SRZ0N8vg2HaWaBDX9RaaENcTNsOEhFs1j/bNZP81fZECi2Ia/Ehl9pU6kN3jIb34lsvKbsj1yVNmRU2fA9ram28XnBhncptdaGb+m5OhverrdheSP7a7Jh6hYbXt9mw5ldNnxwnHubuZccrTbsp7Q2G76jVe2cUQdnRCmdNnxDK7tsMHfb8BZN77HhEi3vZdw+zqzfhslnbFhy1oauH2wQ/WTDvxF2VMTYUSa2I05ux0EqUNjxO21W2uFX2fEJ5antKNLY4dPa8RHl6Oz4hTbq7fAY7Mg22vn/z471JjtcZjvep0yLHT/QAZsd6XY7vqc0lx0pXjueudaOp2+045Wb7Lx2doiT7Hg4xQ5Rqh23ptnRSQ+l2xGbYcd2uiXTjg5amGXn/0Q7ttG4HDva6cFcO6Lz7Lgp3442iiq0YwvdOMOOVoqcZUf9vXbMec6Of9bYkbDOjs832vH3JjtmFrP3Ejs+K7XjrzJ+LufnCh6v5O9UVmVHqJrHaEYNj1FpLY/V8fd6O/6k0gY7glvtKNxmR/5HnN3/+4LzO0LH+fkkf57ibJt5voW/U3GrHYE2HqPf2/m5k5+poIu/U3E3r0cPj1FBL49RcR+P9fMYFQzY8cdZOz49z7wXWMP3dvwndeBuhQODdK3KgWM0T+3AENVqeEzrwHGar3NgmGr1DlxncOAE3WN0YITqTA5cb3bgJC2w8Bidsjlwr8uBs0kOvJrigDbdgddocoYDF+iZTAf0WQ68QVOzHbhIz+Y4YMh1YC9Ny3PAVODAW5RU6MCKGQ4cfIL51zlwf4kDkaUObKG2MgceLHcgusKBbXRzpYPPEQ48VOVAbLUDO+jWGge66JFaB8R1Duyi2+sd6CFpowPP051NDvTRY1sckG91YA8NbHPgqV0OqHezltc4o2Ocw0n2e4r9NbO/FgeuUmOrAze0OdBC97c7ENXhwFYa1+lAOy3sciCm24HtdEsPa6FHellLH2uh2/tZCy0acEB22oEX6L1fOcsoJyJFTsRInXhE7oRY4cRuukPpxGKVE3K1E3togsaJAXpS64RK58TLNEnvxDlaYnBCa3TiNZpicuJZsxMGixNv0ldWJ9+NnLDYnbC7nCgO8rzA36c6sWa6E5nJTqxPccKT6kRumhNF6U4EMpw4SAWZTvxJpVlOvs86cZhm5TjxD1XmOpGY58RRujvfiSGqLXDiukInTtLoDCdumMX1z7K3dU50rXfibLETT5ew1lLWShfLnFhW7oSxwom3KKnSiW/ouSonbNVOvEvpNU58T+tqnXDVOfEBZdc78QttanDC3+jEJ1TQxDq3ODFvpxMLX3TituNOyE468QJNOOXEaXqy2Ql1ixOvEFqduEDPtHFW7U7spekdTnxNKzudsHYxP6V1Mz+t7WH+Xuan7D7mp6J+5h/grKjgtBNlZ5z4/KwT91zkz//4c8SJ6EgXbo1yoYsejXZBGuPC+FgXBuhJkQuviF14U+bCcwoX3lW6kK5y4Qdar3bBrXHhQ8rVuvAbxeldOEQzDS78TRVGFxJNLhylu80uDFGdxYVTVhe22l24w+3CiiDjTnTh+0kurBNc+HWyC5unMNZUxqIr0xgjyYV5yS4MU32KC/9LdaGF7k9z8XnHhW10SwZ7oEcz2UMWe8hmD/RkjgvqXBdepcl5LlygZ/NdMBa4+L12IbnQhQMzXfhplgsbZ7vgm+PCnPkutK10IXaVCzupd7ULirUuvEST1rlwjpaud0G/wYXpG134mp7b5IKtyIX9lLHZhR9pQ7EL3hIXPqb8Uhf+oNIyF8LlLhym2RUu/EvVlS5cW+XCCVpQ7cJVaqpx4aZaF9rpoToXRPUu7KI7Glzoo8cbXXi5yQVhi4vvIKz7ea77jOsOcx09/gXPH3Ehq9mFQKsLn9KMNl4XqmjnTDt4XWheJ+dKDV0u3NDtQis92ONCTK8LO+i2Phd6aHE/ZzDAGdDes+z7nAurznN2F1x4LMINRaQbL9H5KDcMMW68Sd/GupElcaNI6sYVuRvXKN04Rveo3BilRrUbN2rcaKeHtG6IdG6+37txh96NfnrC4IbK6MYrdNHkxjKzGyaLG/so1erGZVprc8NtdyPkcuPC7W6UTHLjP7jRPd2Ncylu6NPcSEp34xtaneGGI9ON9yg7y41fqCjbjbgcNw7RzFw3n6PcqMpz49p8N05QRKGb92Q3xs1wo5MemenGC7Pc0M51Y9rdbtjmu/H3EtrkRlOJGzeVuiEpd+N5mlDhxml6qpLrq9x4naZVu/EVPVfDvbVuHKDMOjd+pk31bnzawDoaOS8as4U10KuH3Th43I0ZJ9yoPOnGgmY3rtKjbW5I293YQ3d1uHGWlnay5y7On5K6eQ1oTY8bzl43/ze4kdPHGfVzXgNufE5zTrsxSHVn3Bh71o2d593ou8AcP7rh+puzEXlwSurBDrkHtyk86KXHlR4oVR68QpPVHnxJyzUeWLQepOs8+JE26j3wGzw4SDOMHlyhSpMHY8wenKB7LR5EWD3YSrfYPOimRXYP5A4PXqJJTg/O07MuD0xuD96mVI8H670e3HWrB6V3efD8FA/00z34PdWD+HQPjtDdGR4MU0OmBzdmefBwtgeSHK6lCbkenKEledyX78GblFTgwbe0ptAD1wwP/pjJ2LO4Z74H921ir8UeTCn14BKtLPPAVu7BAfq5woOiSg/iqjz4jGZXe/Af1dZ4MLbWgxZ6sM6D2HoPv7ce3NngwQA91ejBG00eTN/iweqtrH27B9I9Hmx7y4OnD3lw9JgH84970HSCs2jmLOhCiwfLWj0wt3nwDqW3c8a0sYMz7vTgEM3q8qCm24Prezxopgd6PYjp8+COfg/6afoZD3LPMx+ZL3vw70+s5Q9ev6seWCO92E+HY7xYr/LCq/ZihsaLK1Sl9eJanRcn6X69F9EGL3bQ7UYv+uhJkxcasxev0zSLF6utXjhtXnxAuXYv/qAyhxf3uLyovMuLxBR+TvUiIs2LrXRLuhc99FiGF8pML16hKVleXKKV2V7Yc7x4j7JzvfiNSvK8COd7cYTmFXgxQk2FXn43vVgxx4uGBV7MedSLWeu8+I8WbvQircSLH8hf5sWnNKvci3+ptsKLsZVetNLCKi/E1V48TxNqvDhLS2u9MNZ58Tal1XNfE/ds4Z6tXLfdi0MveLHohBe2FtZI2a2sr82L+HbWR/M7vLhKWzq96O5ij93ssceLV2lqrxdfkaOfs6LcAc6Kyk9zRme8iDznxXbqO+/FT/+wryHGjvbhaqwPHyp8yFf68CdVqHwYo/bhJN2n8SFa68NOukPnwwA9rfdBZ/DhTUox+nCZfGYfDtJMiw//Uq3Vh1abD2a3D4qQD+XX+PD1FB9WTWXcZB/uT2HcVMalO9N8OE1L0n3QZ/jwFqVm+vADbczywZ/twyGanePDINXn+tCe54OswIeX6GKhj8/RPrw304ffZ/kQebcP20nykA8LV/ggXunDCzTxOR/O07OrWNdqH96lzDU+/ELFa30Ir/PhCM1fz5nQlg0+3LLRhx5SF/nwOk3f7MO3tLbYB0+JD5/QjFIfrlB1mQ/Xl/vQQgsrmLeSeWliFfPSsmofLDU+7KesWual4jrmrGfOBuakrY0+3NrkQ8ynPuyi8Yd8OENLP/PBeNiHfZT+uQ8/UdEXPgSP+PA53X3UhxG6+bgP3aQ66cO0Uz64W3z4mApbWSNVt7HGdl4beqiDM+r0YQ9N6vLhAi3v9sHa48MByu714Tcq7fMhod+HY7RggPM9zfnS02d5vc750PWVD1U/+DB32IfFV314LcKPaZF+fENrovxwR/vxT4wfNbF+jBX50UorZH7Y5H68R38o/ChX+nGf2o9ojR+7aLzWjzO0VOeHUe/HPsow+LHZ6EfI5Mc8sx9bLX4ccvnxwwQ/hif5MX2qHzOT/PiX6pL9aE/x49FUP75K92NVhh/OTD8+ooIsP/6mqmw/rs/xo4UW5vohyfNjD03K9+MirShgjYV+5M7wY/ccPybM9eMcjTzlh3K1H6/RtDXskzzrmHs9c9MNG/1YXeyHq8TP5zQ/Ckv9/Ptg/2Xsv9yPNnq4wg9ppR8vEar8uETPVfvhqPHjQ8qvZY1UVcca61kjLWxgjY2skS42sb4tfux/l7M67Me9x/248yRnRqZmPzJb/Chp9SO+zY9jtKDdj50dXNPJNbS0i+u6/XiHMnu4tpdr+7iWFvT7ETXANWcY96If11z14wTdHxFAbGQAd0UF+EwWwLLoAKwxARygnNgA/qByUQCnxAE8IAlgoiyA5fIAbIoA3qdcZYD/XwKoVAVwrTqAZnpQE4BYG8AemqQL4CKt1AdgNwTwAeUbA/iLqkwBvosH0EIPWQKALYBL9JEjgBpXAC97A5jiC2Dr+ACeuiuAtycGkD4pgM1CAGEEsGNKAL8mBXA8JYD7UgPYnRbAhPQAztGyDPaQyR6y2ANVZLO+HPZBD+ayvjzWR5PyWR+tLAjgw0LWNiOAv2nsrAAenh2AbE4AX80NYPr9Adz+JOOsYpzVASxcE8CX6wJ4dHMAiuIAppUE8C15ywK8dwQwuzyAxooA3/ED6KG91QGk1ATwA22qDSBYF8AXNL8+gIiGALbT7Y0BDNCSpgCMWwLI3Mr+6P4dARje5zU6GMDqYwHcdCrA978A3qDk1gC+p41tAcS1B/A5zesI8H4SwLZOxuxiTFrSzZg9AbxDWb0B/g8IoKwvgGv6AzhJDwwEIDod4Ps8Z3KGM6GC8wFcoZoLAfzvIvu8FMCr9P4fvHZ/8foo4jBFGYc1qjh41HE4SLM0cRikRm0cbtbFoYee0MdBa4jjvSUOqcY4/EibTXEIm+NwlBZY4hBljcN4WxzOUa4zDn/S6G1x+CElDkfS4nBPehwiM+Kwk8ZnxuEsPZsVB2s21+dwPVXlxuH6vDi00sP5cXilIA5TC+OwbkYcDs2Mw9xZcRihk/fEIWctPxfH4emyOBjK4/AOZVbE4Vcqq4zDNVVxOEUPVsdBXBOHFwm1cbhEq+vi4K5nvzSrgf1SYyP7bYrDk1viULI9Did2xCF2VxxeoPAH7JPuOhGH82Q/FYcrzXHobI3D4rY4qNvj8AaldLBfKurk+i7OpTsO0T1x2EV39XIvrejj/v44FAzE4R+68Qzj0GNn47D3HHNdjMO9X7IHURBjxEHMUQaxVRXEbeogBmipJgiTNoj9lK0L4g+q1AdxnSGIVnrYGITcFMSrNM0cxHe03hJEwBrE5zTPFkSEPYgddKcjiGedQVhdQfztDuJ/XsYcz5g0XQhi/pQg7ElBfECPpwWhSQ/iTUrLCKI4M4iErCBO0APZQYhygthDyA3iEq3OC8KTH8SnNLsgiGHaUhhE/wzWP4v1U+WcIPKWMzfVrAjihpVBdNDi54JQrwpiL6WuDuJHil8bxHG6fx1zrQ/iBRI2MBet3sj4RYy/mXFLg8gpC+JPqioPYmxFEG30aGUQyqog382CSK4O4gfaVBNEqDaIo3RvXRAx9UE8T5MagrhIrqYgZm0JYoiatgZx67Yg+ujp7UEYd3Dmu7nmYBCf0KxPuY6aDrHHz5jzKPOcCOLYqSDuaw4itoU106VW1tsWhLudc+lg3bSlk9e3i9eXlnYHYe4J8l4fRG5vEH9RdR+vTT9nQ4sHOJvTnA2lngniJyo+y2txjr2Psver7J3GRobwoiSEz+QhbFeGcE4Vgl0TQqE2hH+pXhfCOH0IPfSkIQS9MYR9lGUK4XeqMIdwnSWEVnrEGoLCFsJrlGQPocgRQtgZwjG6zxVCrDuEF0jwhODxhTD3thA+GB/C8eQQnylDEKWG8HVaCGvTQ/BlsCbakRXC+GzWRStyQnDkhvARzcgLoTE/hL6CEJ4uDME4I4T9lDMzhKpZIfxvdgiL54Swd24IL60KIbA2hN3rQ5hdFMLtxSGcIWtpCAVlIfxDdeXss4J90pOVIRiqQniHsqpD+IMqa0K4vjaEdlpUF4KqnrEptSGEn6ikMYTEphAWbglBujWEl2nathBWPx9Cxrus/3gIg6dC6G8JYUlriO9uIeS1h1DbEcKNnSF00xNdnG13iPd0zrWX+fpCaKNF/cw3wFynmYtOnWWecyHIzocw/UIIuy6zlqshpEWE8TOVRoYxJiqMZno4Ooyk2DCKRGF8KwtjgzyMI4owFijDiFGF8TwJ6jDWaMLwacP4jObpwojQh7GTJhjCuEArjWG4TGEcpNnmMEZoqyWMO6xhnKFltjDs9jBmOML4jxqdYdzqCqOflrrDMHvCWHtXGFFCGDumheFMDmM4hfvTuJ+WpXN/Rhgf0ozMMAapKYsxssMYoGdywrDkhvE+FeSF8Q/V54dxc0EYvfR0YRimGWH+DYTx98wwumeH8eScMPRzw3iH/rg7DNGKMKI3sr/iMC6WhrGqLAxPeRhzK8K4Sjsq2W8V+6WV1ey3hv3SnNowRmlbXRh31odxjlY0sIfGMD6mWU3shbZuYT9bwzhLy7aFMbQjjCvvhFH1eRjaU2F0tIbxWFsYmvYw3qKMjjAqOsO4viuMdlrczXM9PEcZvWHeu8Mo7wvjuv4w2mjRQJjf6TB+PcPjZ3n8XBi/XAzj0cu83hHxaCFlVDzGxMbjZwl/yuLxiJyflTyn5mcNz2vjsZfSdPEo08fjWkM87wfxeNQYD5WJ5yjNHI9fqMzC81aep0dtPG/neUpz8DyVOXnexfNkSo1HXlo8rlBdejxuzohHH5mz4vEe5WfH41+6JTce/bQ0Lx6W/Hi8T4UF8fiPGgvjceuMeAzQMzPjYZsVjw9pxux4fDQvHjPnx2OYXt4QjxNF8ZAVxyOpJB6JZfFQVMTjdUqpZL9UWsX+q9k3PVrD2mtZO6XVxeNXKq+Px3UN8VjcGA9NUzzeoswt8fidKrfG48+d8XiohTFb45HaxphU2s5+O9gvPdoZD3VXPN6kip54jO2NRwc93hePff3cPxCPmtPx6D4Tj6fOxsN4jvM5H4/6C/H4+Lt4/C1JwDhZApbIE3jPTsBpWqZJgF2bgI9pli4BI7RNn4DxhgScp+eMCXCbEnCI7jYnINKSgF00yZqAS7TWlgC/PQFf0AJHAmKdCdhDU1wJOO5JQEV8AuRTE7AoOQFvpSQgMzUBVWkJuCE9AV30ZEYCjJkJ2E95WQn4h+qzE3BLTgL66ZncBNjyEvAhzcxPwDBtLUjAnYUJWDmDtc1MwKd09yzWNZv1zE3A1HsScHhZAkrWJUC1kTmKGb8kge9UjF2WgIFyxq1g3MoEfESzqhiXtlWz75oEXKDnahPgqUvAZzS/PgFRDQl4ntCYgG9ofVMCglsScIwk2xLQsjMBGc+zpz0JaHglAYs/TsC+TxKw5YsEHG1OwP0tCXi5NQHT2xLwAxW3J+CaDu4jVVcCryn3dyfgd6rq4Xx6WXcfZ9OfgAOUP5CAf6nxNK/dGV47WnY2AZ+cS8Cc8wlY82UClFcTUBmZiPzYRCyXJMIpTcRBmitLRIQ8ETtpoiIRl2itMhEBVSKOkFiTiJdpujYRP1CxLhHX6BPRQo8aEqE2JuItyjQl4g+qNifiRksieuhpayLMtkS8T4X2RGxxJOIOZyLc7kTM8yTieCARZeFEZNzJNRN5Dol4YVoiNiYl4kRyIhamJOL11ET8kpaI8vREjM1IRCc9kZkIQ1Yi9lNediL+oYacRNyam4jTtDyP/eWzP5pbwP4KE7GLJs1IxFe0bmYigrMScYwemJ0I6ZxEJM9NxE907bxEPDY/Efc9l4hnihLx0eZEjBYn4svSRKwp41zKORcSV3IulFSViB+ppDoRY2oS0UqLaxOhrUvEPsquT8TfVNeQiJsbE9FPzzQlwr4lER/T7K2MTzu3ce47EnH/rkS8ujsR/0dxXUDHUe9/H8el3iZptEkFJ+62STb7jiebdU9SQy8Xuf8CxaEU6hb3pEJxh4u7Fmpp49K0pbjDxe35PKfndXY685uvTXZn5vt3Lqb+3YuZ3HsxC/dfzCUHLub+g7oOfboOsuGQ8h1WPrmmX/kGlE/sg8onGcMXMyI3jyjX6MXUjmkG45rBxMXcc0T9Tyr3r5rBnxdT9c/FrDglludOjWX/9FhmzYzFPiuWn6R5diyZc2IZkVuCYokKjuUVqQuJ5aS5sewQU2gsH8u9YbFcEB7LHvlXRCzTImN5VKqjYvlO6ufFkhIdS015LPdUxXKeOZYrqmOZatE6MVu1TrbZtM4eS7/c4IjVfTYWvyuWP6XbHcsxTyx3e2M5xxfLu3J2IJZvalT/klhuXxfLsg2x7N4YS+mmWL6QDZtjidsSy7VbY5mzLZZnxFkfyy/S1hBLdmMs43J7UywxzbH6XitGSyyntSqOlLYpjmxoV5wOxelUnC6d363ze2K549FYFr0by1nvx/LCvlgKDqpGubsvlnMPxfKeXHE4lin96nFAPUr9YCypQ7EMyI3DsYSPxPKS1IzG8recGNc8JzTHyVisx2JZ+3ksx8+Mo2F6HDfNjNMzcRwnz4mjKCiOT2RtcBx7Q+K4em4cs0LjeEpaw+PIjohjXG6PjCMmKo5l8+K4PzqOL2PiSFgQR8iiON4viePK0jimlcXxQ3kc6ZVxDMvNVXFEmeN4VU6xxLFLPrPGsd4WR6w9jv1yrSOOOc44nhGXK45fpd0dR64njiNylzeORb443pGzA3E8LFU1cQzUxXHj4jjdR+PYvDqOE+vjmLE5jifkpy1xtGyNI2tbHGNyW30c8xvieFOWN8ZxRlMcD0h5cxxfyZaWOJJa4zgs17fFEdoexwsS6IjjbynsiuPe7jg+7Ilj5vY4nhTzy3HEvRPHH+/Hkf9BHMfkvL2ahTy+Pw7rgTh+lMy+OEbl1kOa3+E43pBl/aphQDVI+aBqkC1DqmFYNcj1I3GEjcbxogTG4vhHto/HYZqI42OZ8lkcaafHs+SseL6cEs+K6fH4Z8bzt/TOisc0O56PZc2ceC4KimevXB0cz+yQeJ4W19x4fpX20HgMYfFMyqrweM6JiOdduSIynqlR8TwmlnnxNEXHkxETz6j0nxfPSRXxFFXGE2uOJ9gSzx/WeLpt8RTY4/lI7nHEc4Ezng/k3654ZrrjeUocnnh+kXavcvqUK6BcNcpTqzx18bSsjef29fEs2BDP2ZvieVjMm+P5Xka2xnPLtnii6+N5XZY1xHNGYzwPSEVTPFub40lpiWdAVrbGE9kWz+L2eE7piOc+Ke2M5wvZ1BVPYnc8hySsN54dO+KJuy+erieU60PlkpF9yrU/njcOxLP8oPL0xfOgVB6K51vZdjie1P54huTmgXiiBuN5TZYOxXP6cDz3S/lIPF/LltF4ksdUl6wcjydiIl73VdV2JJ5TJ+PZLaVH4zl8PJ7//BqPcUoCF05L4JrpCXTNSqBgdgIfyYVBCXwoVwcn6Dom8Iy45ybwu3SFJpAflsBxuSc8gQsitFaujtTaKK0V17wEOqN1fH4CsxYlcCw1gfMNCTxdnMBvJVpXpXhmxapWTksC91oVx6Y4crVdxx2KI26nckqBW3XJvR7V5k1gr1zjS2COP4FnxRNI4A/prknAWJvACVlTl0DQ0gS8yxIovjmB3WsSWLkhgfs3J1C+JYFvZNvWBFK3JTAkN9cnMK8hgddlWWOCvrcJPCiVzQl65k2goSWB9NYERuTWtgTebE/gko4EzupM4IeuBDJ7EliwPYH4txNI+jCB0w4ol5QfTOBr2danXIeU57Dy9CfwhiwfSODMwQQekqqhBL6XxuEEMkYSGJXbRhVzLIG35bLxBM6dkcgecc1O5DfpmpNIQVAiH8ma4EQuCknkurmJBIcm8pz4whL5W7aHJ0JEIp/JhshEDkUlcv28RMKiEzllfiKFmYk8XpmIrSqRNnMihupEjspqSyIfWBO52pbIbHsiz4rHkcif0uPUea5EPpF17kTiPIkclBXeREJ9ibwotf5ETg4kUlqTyFeypTaRwbpEIlYq1tpEetcnEr8pkfAtibwsi7cmcuq2RO6XivpEvpH6hkTSGhMZkVubEvUsm8hbcllLIlNaVXNbIj9JW3siuR2JnN+lersTmdOjHOLtVZ7t6vc+zeO5RPZ/mMjcfarrQCK7pPSgapMtfYmkHErU9Ukkuj9R1yeRSwYSOXswkUfEMpTI/6R1OJGckUQm5YMx5ZhQjiOaifROJjL1r0SSz07ipilJXDItibOnJ2GZkUTrzCQmZyVx9+wkzp+TxAdydVASc4KT+K/4QpL4S4pCk/hcNoUlkRieRL+sjEgiKjKJ1+TMeUlURyeRPT+J2eck8ee5SWws1T5zEj9KS3USRyxJrLImcZ5NeeRqu/I4lEd8TuWR7S7lciuXbPIkkeRNYkBu8iUxz6/aA6q7VnXXJZG7OInyG5NYck8SE+uS2LNBuTcl8axs36I4WxVjm2LUK4bc1KAYjUm8IZc0JfFocxLWliQ9WybR1pqEoS1J7x1J7OtI4rrOJEK6knhBarqTOLlHuXqT+EaueTaJH/boc38SQQeSeE78B5P4R3b2JVF6KImvZOvhJP1GJjEstw4kMX8wibfliqEkpg8n8aQ4R5LoGk3COJbE+vEk4ieSiJjU3I6r3l8Uf0oyX01PZuuMZEZmJnPbrGQWzE7mHblyTjIzgpJ5SlzByfwhPSHJmOYm86lsDE0mMSyZflkZnsy8iGQuiUzWPS0Z27xk8mOSWTM/mYsXJJOelMwtOck8WqL95cnEVibzijmZpdXJnGFJ5iGptibzo7TYksm1J3NUVjuSudCZzD65zpXMXHcyL0qdJ5lTvcncL5W+ZL6TRn8yWYFk7qpJ5rzaZK6pS+akpclMWZ3Mx2uSWb4xmZ83K//WZD6S2Ppk+uT6hmTCG5N5VZY2JXNmczIPi6Ulmf9JW2uyrl0yx+XedvXTkcyKzmTCutSDLOlWDz2qvzeZ1u2q83XVtVd17Uvme7mgL5m9ct2hZEIOq36p7Vf9A8l6PtG6Qa2TpqFksoeTmZS7R3TeqM6T68bU97jOk7oJnXdE6ye19pjm8lEyVZ8l838/J3PDWSkUzEjhY1k3M4X4WSkclqg5KbwhlwalMCU4hcfFEZLCr9I1N4XC0BQ+kQ1hKQyEp3BTRArRkSm8JZdFpTBtXgpPyu/RKfTEpMD8FDYtSOGU7BSyDSm8ZEyhw6y81cprUV6r8spKWwrz7MotU50pPCFOl+JItzsFkyeFz2STN4VkXwqDMj+QwpU1KTxdm8JfdSnsWJxC2rIU2lakcPNdKdyxPoVzNqTou5hCzeYUTt6Swm6p2JrCd5Jdn8KkrG5I4cLGFL3rpfB/TSmENafwiixtSeGM1hQeFktbin5DU2hvTyG/I4UTsq5T9XepflnZrfp7UnhTLuvVHLZrDvLHjhR6d6bw3HvKsV/xD6Tw6sEUlvWlcNahFB4V2+EUfpHO/hSMA5qvbBhMIXFIM5abh1OIGUnhbZkxlsLf4ymUHknhrmMpnP6J5nRaKs9NS+WUGalUzkzle2melcqx2ancOyeVi4NSOSjXB6fyekgql8xNZUpoKo+LIyyV36QnPFX3v1Q+l82RqaREpTIs70fr/PNTuTollR8zUhknlfOKU7FUpNJRmUpBVSrrzakMVKdysyWV+dZU3pErbanMtKfqfpiKz5HKP7LLmUq5K5VvpdGdSrYnlUlZ7U3lQl8qByQ8kMpr8litaqtT3kuV98pUTmxI5e0tirktVe97itOYSlOTYjSnclTuaVGPreqxLZWIdvUpl3SkMrUzlSfE1ZVK4UOq7QXFeCmVzA9TOSIr9qfqmVKz6EvFeSiV36X3cCpF/al8KVsHUkkfTGVM7hpS78Op7JXQ0VTOHE/lUTFNpvLwp6kEfZdKzZ+p/HB2GlfOSmPW7DT+K/45aZwclMZuqQxO4wdpCUnDMDeN47I2NI3DYWncFJ5GTEQaM6PSOCla66UyJo3vJSYnjdmlaQxWp3GrJY0F1jTekyB7Gs/Lac40HpRqVxo/SYc7jQJPGhu9afq+pDEkt/nT2BNII7g2jcV1aZy+OI2wFWn8cWMab69Po2qLapPWrWnkbUvjhKyvTyOxIY0BuaVROZvS+Hez8rak8YLUtip3WxqW9jR+lsLONO7oSePc3jSu257GyztU+/PK+1YaX36QxgX709gvKw6k8frBNC7tS2PaoTSeEs/hNHb1p1E+kKZ36jSaB9PIHdKMZO1wGvEjafTLzaNpzB9L4125ajyNOROagZw2mcZDUn1UMxDjcfX1o/r/M40bp6Qzb2o6VbPS+Z+0z06nYE46n8jGoHSSg9MZlttD0jlnbjofyLWh6cwNS+dlWRaeztkR6Twuzsh0/pDtUel8PS+dhuh0nkxO5/IyxbEqjtxhS+dcezofynWOdEKd6bwiy13pTHGn84S4POns9KZT5kunyZ9OTiCd47K2Jp342nQWLE6n+j+Kc4/OW5uOe306hs3prNuSTuLWdAbl1m3pLKxPZ49c05BOSKPqlaVN6ZzVrHrF2aJ6ZXtrOqVt6Xwjje3K15HOmk7l6kqnXxb0pPOe/Ls3neDt6bwoX76eTtG+dLbtTyfzQDoX96XTJysPpfPO4XT+1Z/O7IF0npfawXROH0rnYbENp/OrdI/o/FHFkfoxxRhP554JxTmiGJPpXHUsnWM/a95nZuCelsHfsmt6BhUzMvheWmdmkDcrg49lw+wMkudkMCJ3BGVwXnAGe+X/QjIIn5vB63JpaAbTwzJ4WnzhGZwUkcH9Yo7M4H/SEZWBcV4Gn8nm6AzSYjIYkwsWZHBAjmdlUEkGo6XaV57B9RUZRFVm8Kb815zBqZYMPX9kYLVm8It02zIosmfwpdQ7MshyZjAp97oyiHVncFhu9mQw35vBe3K1L4NgfwYvydJABmfVZPC4/Fmbwc66DMoXq9+lGQwvV3+XZhBxuXq+U9urMnj23gweXKu865RvQwaZm5RL4rYoj9y8NYP3tylHfQYhDRm8LMsaMzi7KYMnxN2s+cp9LZpvawY/SFtbBgXtGXwimzoySO3UPOSuLvXfrZnIDT0ZzOvN4C25cnsGs3dk8LycviuD3t2a2YMZDD2snl/IoP3tDPr2ZLDygwyW7Fd/B9SfOA+qR9nZpx4P6dpK6+EM8vuVWzYOZJAyqLnLXUPKPazccsOIco8qt1w5ptzjyi11ExmccSSDR+WPyQy2H82g9FgG30rz8Qzu/CSDWV9m8PDUTGzTMimZkck30jQzk9xZmXwk62dnkjQnk2G5IyhTf0+Z7JMVIZlEzs3kTbkiNJNZYZk8J7XhmZwekckjYo/M5HfZHpVJ6bxMvpXm6EwMMZmckA3zMxlZkMn5izIZz89kvimTl4sy8ZRmkmnOJM6SSb/cYs1kkS1T7yCZXGfPJMyRyWtyqTOT6a5MnhG/O5NTPJk8JFZvJr9Kjy+TYn8mX0tjIJOcmkyOy/pa9VSXyVvLMrlyeSaXr1bd92aSvzGTTyR1cyZjcveWTPq2ZrJyWyYx9Zm8J1c3ZOr3Q3XK8qZMpjZn8pR4WzI5qTWTB6S6LZOfpas9k6KOTL6Shs5MsrsyOSaJPZk4H8jk5D2ZWD7I5Bfp/lC17lWt0rhP89+v+cv6A5kkH9Sc5M6+TA4cyuSGw5l698/kHblqIJOgwUxekqVDmZw9nKn3FM1wJJN/5P7RTMxjmfwkXeOZMJHJl9JwRPVMah6y7qhqOqZrLHccz+T2HzP511lZBJ2dxZIpWTwxNQvPtCzun57FTzOyYFYWX0nD7Cxy5mSxLiiLpOAs3RuyuDMki/PnZnFAbgjNIjosi3fkqvAsgiOyeEmWRWYxJSqLp8Q7L4uTo7N4QCwxWXTPz6J4QRav52ZxXkUW+ySqSuebVU+1zpcp1iyeFK8ti5PsOleqHVn8Ij1One/K4htpcmdh8GRxQjZ6s0jxZTEmd/uzuCiQxSG5qSaLBbVZvC/X1mXx2uIs/rs0i/3XZJF2exZvrM7CvCGLro1ZFG3KonFzFrlbstiwVfG2ZTEqq+oVryGLPrmpUfGaFE+ubc4irEUx5bLWLGa2KbbUtmdxRkcWj4qzM4u/5L6uLCq7s+jsyWL9zixGdmmWz2dx4d4sVu5TrANZhB5ULLmsT7EOKc5hxenP4jFxDSjGYBZVQ7pG0jWsazSiekdV71gWH8mGcfV+JIubj2ax8FgWH8gbH2Vx8Mxsrp2STejUbF6TuhnZPD4zm92zszHPyeZn6Q7Kpjg4m2+kOSRbz2XZfCybQrNJC8tmQu4JzyYuIpvbIrM5NyqbvbJiXjZR0dm8LS/Pz2b5gmymLczmGQksymbnedlUnJ9Nclw2C4qzuaIsmwfN2Wy3ZFNmzeZ7abNlY7Rn87lsc2Tr/pHNMVnnyibJnc2I3OXJ5kJvNn1yk0+x/NnskfCabN6QK2qzmV2XTcet2aTelc30Depvi/rbqv6ke5v6q1d/0tyQTV5jNp/KlqZsMpqzmZQ1LdkktGYzJHe0ZXNBezYHZWVHNvM7s3lfru3K5vVu5etRvt5sXpAnd2imz2dz8buaxx7N44NsXtmbzSX7sqk9kM0ZB7N5TFx92fwt9x/Kpvpwtt53sunpz6Z0IFvPetm0DmZTMKQ5yLZhzWFEMxjV7MayGZVV49lcNJHNh5PKc1R5jmUT8lE2J5+UQ/zUHIbkjmk5rJyRw56ZOVw3K4fw2TlcOSeHOUE5vCTLgnOYGpLDM3JaaA6Pyu7wHMwROfwsPZE5fBeVw7aYHI7Pz2H9ghx2VeRQWZlDsTmHb6S5OodPLTlsteaQacvhmKyz55DsyGFUVjlzuNiVw2G51Z3DOZ4c9sn13hyifTm8K6GBHC6vyWFWbQ5L6nJ4anEO7ltz2HFHDj/emUPGvTkclYvX53DNlhxe35rDFdtyeLFe9Teqfgk05XB6s3oQV0sOf8v9rTl6T83hV9nensMPHTmYunJo7M7B0KO423P46vkcbnsjhzP35uDdl8ND+3OwH8jhD6nqy+En6T6UQ8nhHL4V40AOn0v9YA45Qzl8JBuHc0gbyWFC7h3NIWFM85c7x3O4cEK1ntDMpuZSMj2Xb8U4M5cvJGd2Lidk05xc0oNyOSJrgnNJDMllRFbNzeWi0FwOy61huZwbnssNEbnERObyvlwXlcu/onMJjsnlFZmxIJfFC3NxFuVSXpbLNxW5ZFfn8pFstOSSZlUOWWNTDnsuw3KXQzmcyiG3upTDnct+udGTq2e0XPbIf3y5RPhzeUuuCuQSUpPLq3JZbS6z6nJ5QaYuyaVmaS6PLcvFvTwX01W5/LEml571ubRvzKVpcy6fbsll69Zcjm/LZUN9LqkNuUzIvY25JDSpHrmrWfW05NIvt7Xmcl5bLgdkZXsuCzpy+UD+rzOXqK5c3pHQnlyu6M1l+Y5crA+p//dUwwe5PLg3F9u+XHbtz6XqQC4/S1lfLj9Ix6FcOJzL19Lcn0v+QK6uaa6uqa7JkK6JbBrWNRnJZVLWjebqe5fLmKwezyVuIpdBueNILocmc7nlaC7nHMtln8R8lMtrn+bi/0Y9nGbgwBkG3pxm4NUZBl6cZWDaHAPPSl2QgbOCDTwpvhADp8018Ki4Qg38Iw+GGbCFG/hDdkUY9LxuoDfKQGe0gW9iDBgWGUi80MDzWQaWZhv4BQNflmt/pYEss4GPZGO1gbVWA2M2A6vtBuIcBobkTqeBC10GfScN+k4aOM+jOmWl18BCn4EPZYXfQHTAwHtybY2BiFoDb8m/6wzMXWzgiiUGXlqq/MsNnHG5gfANOi5XbTTw2iYDc7YYuGSrjm8zsKTewNQGA89IbaOBM5vUt/ia1XeL+hZ3q4GT2gw8JPZ2A3/K7g4D1Z0GfpMdXQbdMw38JKW9Bn6Qju0GinYYaN2p3ncZyNttYPbrBiz7dI7s3G/QtTfouhv4UToPGSg+bOA7aes3YBow8JU0DxrIHzLot9ZAw7CB3BEDn8iWUc1yzMBx2ThuIH3CwKSsO2IgedLAyDEDq44buOOEAabkYZyWx5fSND2PvBl51M/MI2dWnt7V8siak0d6cB6Tsi4kj5S5eYzLvaF5JIblMSJ3h+cxGJHHnZF5XBSVR7+cH51Hn9wck8eHC/NoK87jeLViWRVLUux5TEiiM49RWe3KI96dx5Dc5cnjYm8eA3KHL48L/XncGsjjYE0e++ryuHFxHu8vy+PUm1Tzpjw+35zHtm2quV41y+aGPDIblU82Nilncx5HZX1LHqmteRyRtW15JLerF7mnI4+ETvUiQ93K36O82/NYeX8e9g/z+Evu25/Hbwfy2Hkwj1/68th+KI+Kw3n8JD39eZQN5PGjdA3mUTKUx/fSMZxH0Uge30rbaB6msTy+lpZxzXxCtR/JI38yj4ajmvuxPD6TrSfy+NeMfEJm5nPFrHxenZ3P5XPyde/L52W5NDifWSH5vCiXzM1nZmg+L8iysHymh+fznCyJyGdaZD7/lcVR+UyZl88zUhudz9Mx+Zy5IJ8n5fRF+Twhn5fnU1+Vz7bqfHIs+XwsW6z5nLDls9meT6Yjn+OyyZlPhiufY7LBnU+6J5+jst6bT6ovn0lZ588nJZDPhKytyWe8Np97luSTuDSfO/6Vz/ur8olcm8/c+nxelysb1GtjPq/JFU35BDerZ7miJZ+g1nxekcvb1H+7+pfLOjSDrnxe6tYMevOZsUN2qe/d+ZzxfD7OPfm6D+bzwMF8/urL13NKPrbD+fwpu/vzsQ7k84fsHszHMqRtuW9Y2yP5/C7VY/qUXeNyJB/zZD6/iflYPkVTC2B2Ad+IKUif0has7RBtS+tcbYcW8LW0hmk7XNvSGqHPSH1GFVA4r4CWaJmv7QUFfFFdQJOlgAKrtqXJpm27tqXJoW1nAV9Kk0vbbm1Lk0fbXm1Lk0/bfm1Lc0DbNdqW5lpt12lbmhdre4k+lxZgXKbc16qe61XPzQUUbymgc2sBJdsK+F4667XdUMAP0tmo7SZtS1dzAaUt2pauVm23FfCjdLcXUNahbenu1HZXAT3d+uzRZ28B5dsLcB8o4NGDBZx6qIDHxHu4gNP6tS3egQIeHyzAN1TA6cMFPCH+kQLOGC3gSQmMFXDmuLYlMKHtIwU8JbXHCrj0pwKu+KOA1/8uIGqakf9MNzJvhpH3JXqWkT2yYraRmDlGPpDrg4zMDzbyodwQYmTBXCN75cZQIwvDjOyTleFGFkUY2S83RRo5J8rIAbl5npFzo436TTNya4yR8+cbOSS3LTBywUIjRzONNBQZaSwx8kWpkZYKI19XGjGZjbRVG8Fi5HubkU67kRKHkR+ky2mkzGXkf9LjNlLuMfKT9HqNVPiM/CI7/EaqAkZ+lZ01Rsy1Rn6TP5camXajkTfvUd8b1fcm9SsrNqvXLeptm3qTRQ3qRW5qVC9NRg7KLc1GzmtRL3Jrq+pvM3JYbm83cmGHkQG5s9PIqm4jcT1GhmV1r5GE7UZGZXynkTW7jLg/NPL4fiP+A0a9Hxh5Umr6jJx1yMjT8my/ahw08rwsGzIyY9jIi3LJiJFZo0YuGzMyZ9zIFRNGQo4Y+dekkfDjRq75SNfiCyMf/W0k95RCPpPyGYV6ry/k11mF7JxdyO9zCtkdVMhfwYU8EFKIY24h/8hDoYW4wgo5ObyQR8UTUchpkYX4owo5Y14hT0lNdCFnxxSyeH4hs84tZEViIftSCskrK6S1spAuS6He6wr5n1TaC/lFdjoKMTuVV+5zFWJ1K7c84FFur3LLw75C3P5CTgkU8ph4awo5vbaQQF0hZy0u5Gn579JC3ru6kMRbCynZWMiP0rNJ/W0u5Gf5bavibyvEUq/YDYXYGxVbHm5SX82K3aLY4mtV7LZCnpSadsXvKOQZWdxZyNSuQp6TZd2FvNhTyJzthVyzu5C/92gme1XPgULq+rTukNbJssOFzOjXWrl0QOsHC3lVrhgqJGS4kDfk3yOFhI8W8rZcO1ZI1Hgh78uKiUJijhTyodw4Wciio4UckFuOFXLe8UIe/6eQlbNMnDPbxEG5dY6JC4JM9MudwSZiQ0wMy+q5JhJCTYzJmjATKeEmJmVDhImMSBMfyZYoEznzTHwq9dEm8mJMfCGFC0y0L1SsQsUxmUjExLisLTKRWmziqGwsMZFZauKEfFZuorHCREGlia+ktcrEd2YTpRYT/5Neq4lKm4lfZZfdhMVh4k95wGnC4TJxktvEI+LxmDjNa+IJCfhMnOU38YwsDph4vsbE8lqT3jNMvCxhy0xcu1y13mjCfoeO36tja3VM3lhv4rpNJhZuNXHzNhPn1Zs4JLc3mLio0cSg3N2k+TRrPrKmRfNp1XxkQ5vm066+ZGuHidxO9SeNXeqvW/1JW4+Jol4TXdtN/LTDxPadJsy7TPwu/35Kc3rVxKP7TfgOmKjtMzHlkEl/Fyb9XZiY2W/iJbl8wETwoInX5aohE+HDJt6R60ZMzBs18YHcMKYexk3sl1smTJx/xMRhuWNS1+aorstxE+s+MnHuyfDFVDBNh+2z4LfZsHsO2ILgb3k4GNwh6N0CnpBAKJwdBs/KknCYEQEvyqWREBQFr8m/5sHb0XBtDMybD/sXwi2LoN0CPTb41Q73OcDqVA55yAUuN5zqgccl4IWzfMohS/zKEVAOCaqF1+WqOoheCh/IorthdA18uQm+3wLl2+AXsTTAn/JgI5zSrLjib1HcVnhGlrTB9HbFlcs6FLtTseWqLgjvhnflPz0Q0wsfysrtcPtOMD4C3mdg6nN6/HhBs9oP/xyApw5B7WHt74fnZfmAjg+i7y5cOQShw5qJXDuimYyqdrlhDA6Ow20TcOERGJS7JyHtOHx2QjM6o0jvfEX8a2YR0XOKdN8s4pzgIvrk9pAiVocWkRRWxBFZH15ERkQRJ2RbZBGGqCK+kJZ5RRpWEdaFRfwloRcXcV55EUfNRRhtRXwjHfYi3QeL+J9sdxZhdhXxhzzgLsLpKeIUbxGPS8BXpO9VEc/K0kARM2uKeFmuqC3i2sVF3LC0iEXLiqhcW8QjG4p4cUsRwduKuLq+iMiGIt6X6xuLWNhUxAG5tbmIwZYi7m4tIrGtiAlZ364+OtSHbOssIq+riC+lrbuI4p4iqrar/8eK+OhD5ekrYvehIj27FOEfUG2Dqk2WDqm2YdUmV4yo59Ei/VYWcd2Y5jhexMqJIs49UsQhuXOyiNGjRaw5VkTq8SJyTxRR+Jf+P7OY1FnFHJPNs4vJnVPM59IcVIwpuJjvpDukmIq5xdwXWow9rJiTwot1nyvGF1HMmZHFPCtLo4qZOa+Yl+XK6GJCY4p5W/YuKGbrBcUUXVxMVl4xjfnFLCktJt5aTLq9mI9kq6OYPGexnjmLaXUVU+wu5kfp9RRj9hbzhzzgK8blL+aJQDG1NcVcWlfMvZcVc9HWYpLri9nUUEx2YzGfialZdUt3i+puLeZX2d2m2tuLObmjmMck0FnM2V3FumcVs7y7mDk9xVzVW8z1O4o5uFN1f1jMqv3FTBwoJrOvmE/k28PFdPYX88uAZjFYjG1IsxjWLMQ/onijxfxXlo8V89q44k0UE3FEMScV82gxWz4u5otPismYVsLHUjarhJ/l0aASzgopYfncEmaHlvCa/DushIjwEt6XGyJKWBRZQp/cEVVC7LwSRmVtdAkfxZSQt6BE96ISdp5TwqyLSthaXMLfFYpjURyr4tgUR85xKIbc4SwhzlXCmKx1l+idqoQTUuAr4WspC5Twi+yqKeGxuhLOXlLC1ctLiLqkhM9vL6H3rhLMq0pYuKGEg/LRlhK2bS0hf5vOl456nd9Qgq2phJOaFUMCLSVMaS3hebm0rYSg9hLekGs6Sripq4Tzu0sYkLt7SkjqLWHj9hI+21FC884SfthVwoVvljDnQAn9h0tY1V/CkQGtGSwhe0jrhBGtk95R1TZWwp/y0HgJnokSzjhSwjOydFLzOVrCq3LDR5rHiRIOye0/a6ZnldI5vZSKGaU8ObuUujmlXBFcSmhIKSvmlrIwtJSDcntYKbHhpYzK2ohS0iNLOSENUaUY55XyrXRFl/JbTClPLSwl7LxSmvJK2WEt5R9bKY/aS/E7SjnbWcrzcqmrlGB3KW/KtZ5SYryl7JNbfKVc6C9lSO4NlHK8ppSttaXk1ZXSsbgUx7JSXri3lAXrlXtLKZX1pfwuDzaU4m4s5fSmUp6RWS2lvCb/bi0lsq2Ule2lnNdRquftUo52lbK5u5TcnlLaektpPVBKycFSfpJdfaXYDpVy0uFSHpeafs1jUPMYKuUdWTGsmYyU0id3jJYSP1bKuGRNlPKp/DhZyvajpVQfU68nVP+UMs23TPMt4zd5YGYZ7lllnD67jGdk6ZwyZgeVcXVwGVEhZXwoN80t44LQMgblnrAyPZ+VcVzyI8v4RjqjFG+e4skD0WW4YsroLivjzKoygqrLeFOutZQRYy3jVlsZF9vLGJW1jjIynGV8Io2uMkzuMr6XXk8Z1d4y/pJHfGX4/WWcHSjjspoyQmrLWLC4jIMSt7SMZ9co3ibF2aI40rS1jB+2lbG9vkz35DL+lkcby5jaXMYLcnlLGaGtZbwrK9rKWNRexiG5q6OMhM4yjsimrjJyu8v4Qtp6yvilt4z7tpfh2FHGzPvK+OD+Mi45UMZ/+lTLIdUicf1ljEv2YBmfS+tQGcXDZfwku0bKsI+WccpYGU/K4vEyZkyU8YoMHSvjpTPK6Z5ZTtWscv6Uh2eXExJSztvyf3PL9TdfTkJ4OUdkU0Q5X0aW0x5VTtm8cu6PLte8yzlaXU6etZyvpctWrneXcv6QhxzlnOUq5zm51K24HsX0KqavnD65y19OYqCcSdlcU46htpyv5LfF5dxxeTmnry9n2YZy5m8u54CMby2nraGc0sZyfpH7m7SmpZxnZE5bOW/K/A6tlds7y4nvKmdCcnrK+ULae1X3dtW8sxz3E+Wk9JVTf6gc4+Fyvpfe/nKqB8r5Wx4bLGfacDkRo+XskZvGyrlgvJwhWTNRzsdHytlxrJyZH5fzqvz8tdZPqeDjWRU0za5gZ1AFtuAKngypYPHcCmaFVug3vYJrwiqIDq9gn8RGVjAuG6IqyJ5XQVt0BWUxFbgXVHDJogpCzqng//87t6ICq7WCk2wV1NkrmOmo4FW52qk4rgpudSuWp4Ix2eBVLF8FX0hZoELv7xU8UKOYtRX8t66C3ssr2H5nBWdtqeB5Cd1WwXkNFZxoqqCxuYIfW1R7awWntKt2WdJRwezOCq7tqiCmu4IjvRVc8WEFGQcraOmroPhQBbsPV+Dsr+D0gQqelUsGKwgequBtWTFcwaKRCg7L3aMVpIxVcFzqxysonKjgB9l+pIKTj1bwhJz1awVvzKrk4JxK7gyq5GhwJVtDKsmfW8m30hNaSXVYJf/I4+GV1EZUMiOyklfl6qhKoudVsl9ui64kLqaSCdk0v5KvF1RSuaiSwLmVNJkrKaquxGmt5HRbJW87KjnHVUm/rHZXkuqp1L2wkkZvJfgq+Z/s8lfiCFTyTE2l3q90Tl0lKxZXcnhJJQ3LKzl1XSWLNlVy9+ZKTNsq2Vlfib2hkqcbK1nWVMlbzTreqvVyd5tytCuHNHYoR6dyyK4uxe9R/F7F366adlbyziOVfLCvkosPVDImGw5W0nFIvRyu5E95pF89DVQybbCSl+WqoUr2Dav/EfU/qv5l01gleeOVfCN/H9HMjlby2rFK9k6vInZmFRPy9ewqzEFVeg+q4rHgKupCqpg5t4rX5NrQKuaHVXFQ7gyvIimiimOyLbIKY1QVO+ZVYYuu4pSYKp6WoAVVrFhYxXXGKnaVVDFcVUVmdRWfi89exVRHFS9JlKuKvXKbu4o4j+qQPF8V30iPv4rqQBUn1VTxhFy3uIpDS6q4e2kVHy1TjturOOdO7W+oYkFjFSnN2i+NLVXoxZr72qpwtVdxRkcVz8llnVWEdVXxvqzsrmKkp4rC16s47a0qnpF336ni/PdUq2TtqaL8wyr+kDv7qkg8pH6lsL+KH2TnQBWOQZ07VMWzcslwFXNHqrhxVOePVbFuvIovJqroOFJFxWQVf8ojR6uYcbyKV2XTaWbyTjfTc4YZy5lmTjrLzJwpZt6S9Blmfptl5qpgM/NCzOyXhFAzR2VbmJkfws3sjDBjjzRzWpSZS+aZeS/azI0xZkbmm+lcZOa6C8y0F5ipMJr5Ux4tNFNrMjMDM6/JtUVmFhSb6ZNVJWZSSs2ckMYyM0XlZn6W+yvMeCrNvFBl5kqzmchqM7dazOTbzXwn2x1mbE4zT7vM+l03867c6DUz7DOzzm8mO2DmS+moMVNZa9YzpJm6xWZeX2JmzV1mPl9lpu1uM+Wrzfwhj9xjpuZe1bhGNco1a83MX6f61qu+DWaKN6meLWbO3mrmRYmqN7NPEhrNTMrWJjPGZs1HdraYcbSaOb3NzH/lsnYzYR1m9shNnWYu6jIzJhu7zRh6dB16dR22mzl5h5mnZNlOM8G7zFx/n5nb3lT8txT/bcV/R/Elb7+Z3gNmTulT74c19wEz6wfN5AyZ+Uq6hs2YR8z8I0+Mmlkypus7rusrKybMeh8z6/1Xc5g0k3lUs5AXT6rmxzOqMc6sxjG7msuCqrklpJrYudVMyObQavLDqvlOtodXY4uo5tTIar13VXNpVDWh86p5X26KruaimGrG5NsF1VgXVXPKOdW8bazmH0s1T1irWWKrZo69mrdkrauaLHc1X0qnp5oqr9b4tMavNQGtketrqjmvtpohWVun9Yu1XjqXVHPBhmo2bKwmd1M1y7dV8169cjdWs7Gpmrxm1SC9Laq1rZpn5NJ21dlRzc2d6qm7mtN2VPNfueW+ah7eV03N/mpmHKimv6+azw5X095fTcVANX/JY4PV1A1VM3u4mjdlxUg1546qLlk7pprGVdNENU9OVrP0qPJ9Vs3FX6nvORaeDLKwNNhCcIiFd+TCUAsbwywYwi30RliwRVq4dJ6FsGgLcfMtbF1g4ceFFl4418LyfAtTLRZekautFg7ZLHzisNDqtPCHy8Kjbgt1HguzvBbelBU+C+f6LXput7AuYCG7xkJ1nYWnF1uYu9TCTcssXLzcwp/bLDxWb2F2o4W3ZLjZwvoWC7mtFr6WnjYL1nYLp3ZYeEYu7VR9XRY+kFu6LUz2WNjWa8GzU7U8aGHkfQuJfRaKDlt4sN+Cf8DC9EELr8q1QxYWDlvol3tHLGSOWugYs1A1buEfeXLCwrIjqu2ohYuOWXjxEwvHfrdw33QrZ8+0cvccK58GWWkLtlIRYuUvCQqz8o7cGG7lgggro7Ix0kpelJXvxBFt5YwYK8/LnQutNJ9jJSfXSpjVSr3Dim7A/CIPuqz43Vame6y8Jtd5rSzyWRmQNX4rWQGrfkusnFJn5dLFOn+JlfhlVm5fZeWOeisnGqyUNln5XR5ptlLXYmV2q5W35Po2KyPtqqtDdXWqLtnRZeVfvVbmbbdyQFbtsFJ+n5Vz3rDy9VtW/vuulYj3FXOv4hxQX31WPR9aOWvQyosSPWylT9JGrXwmT05YNTsrIZNWbj5q5YuTbTw81cbITBt5s218Jzvn2HAG2Tgr2MaLclWIjZi5NvpkdaiN9DAbn0lHuI2qCBsnRdpYHmXT99rGrdE24mMUJ19xChTHqDiFNv5tUgxsHJLVRTYyim18LuZSGyeX2bi03EZYhY3ZNhtvyQ12Gxc4bIzJJqeNApeNH+Q+tw23x8YUr42XZYHfRr9k1djorrVx6mIbEUtV80obt91l4/gqG0132/h9tU2/2zbq7rWxeb2NRVtt5NTb+Eaeb7Lxr2Yb81psHJRVrTbS2tSjtLerxw4b/8hTnTYu6VKf3TY+kNt6bCT0KoeU7FAOeWSnjSVv2rjpbRvb3rWx8LDqk+wBG1eOKMeojQOyakw5xpVD2ieU44jmOGnjabnkqGIft/HHxzaCPlP/P9jw/GSj8xQ7y6bZ2TPdTl2QnZUhdi6ea9dvrp2toXZMYXZ+lgfD7QQi7HrWtPOGrIiysynaTn6Mnfvm2/EssDN1oZ1159qJL7TTaLJTgp3fJajEDhV2fpFZZjsXWOxsttox2uy87rTzfy4757ntbPDYyfPa+V52+exMCdi5tsbOolo7g7Kuzk7uYjvfyo4ldpxL7fx7uZ07brHz8a12bltl56O77TSvtlN2j50/ZekaO7esUw1b7Ny01U7sNjv19XZqm+zMbla/Leq31c4RoV01ykMdqrPLzltyQ7edC3vsPLBDfe9SHW/aGdhjJ/uQna/lxQHVMGhn/pCdw3LvsJ2sETu9o3bsY3ZeGLdz1YSOHdH+o3a+kp5jdmzHtf+EnZiP7Xz5jfZ9a+f0f7Q9xYFtmoPTpzv41wwHh2Y6uGeWg8zZDr6Snjk6FuzgebkqxKHvkNbIPaEOssK0RnrCFSPCweF5Du6N1v4Y7Zfe+Q7sCxycsdDB/HMcbKx28KPFwW6rA5/NwXS7gzdkhcPB+U4HY2J0O/hJHvA4mOlz8KZc73dwYcDBuGypcfBgnYOaxQ72rXbQscbBwQ2qp0H5mhyc2eLgRbm61cGCNgf9srbdQU6Hg29lR6cDV5eDV7odXNvjYKjXwYbtDvJ2OPA/7MCyV/0dUKxDDl7qV5wBBwsHHQzKuiEHhmEH38muEQfuUQdTxxy8Kv8Zd3DehIMR2XTEQcGkg//J/UcdvD7Fyco5Th6b62RpqJOQMCd7JDHCyQlpjXRSEeXkH3l6npNLo51ExDg57Rwnz8sis1OzcnKh08m44HbyqzzscVLndRLkc/Ke3OJ3Eh9wUl7r5JLFTorqnTzS4GRxo5P3m5zc2qycLcopFW3KJ0+3O4nsdHJA7u5ykt7tpLvHydU7nCzc6cRwnxPv/arhFSc/vOZk9+tOfG84mfGmkzflhrecHHnbSf076u89Jx9/6OTZ/U7u6XPq79XJ9sNOvas6OXvAySty7pCTTcNOjCNOfpIHR53UjDmZPe7kHblpwkncESfHpGnSSdlRJ+EfObnrhJPR01z8fIaLyFkueoJcOIJdvBzi4pxQF8OyMcxFQbiL/8kDES4CkS5mRbl4R26a5yIu2sUxKZvv4i95coGLSxa6CF/kIj/fhd/oIhYXpcUu/pS7yl0stLgYknybi/vtiulQTKeLt2WlS+vdiilNHsX1Kq486VNcv4uIgIv9kl7r4guxL1aty1TnchezL3dx8xUuHr7JxZq7XYRudmGpd3F6g4t/N7pY0ORiUNY3u8hrcfGj3N+q3O3KLSs7lLtTuaWpS7m7XfwtT/W4uLTXxXNPubjxReV+08V17+r/fS79hrtY2+/CMODie9k96MI35GLGsIu35MYRxRx1cVQax9TLuOJNKN4RFwcmXdx91EXmMRdvnOpm8nQ3DWe4+fNMN73T3XpmcTM2281vQW4eDXYzd66bDyU1zK37rJuucDfWCDdnRLp5Ua6JcrNonpthMca4+Ukemu+mdoGb9xa6uXWRm8Rz3HwsV13gZla8m7/y3DyV7+bSAjeRRjcHZXWhmyyTm69lB25cRW6mFrt5XVaUuKkvc1NS7uYPeaLCzSqzm//Y3ZzvcFPkUr3ymNvNMo+bUK+bvXKnz02a380X0h1wY69xc2atm+vq3Jy72M2oPLJMPV3upuNON5a73Lywys3Vd6un1W6GZOM96ute9SUPrXGTvMHNJ9KxUce36vg2Ha/XcXmowU1do5ugJje3NbtJatFa6WhV7DY3p7UrvlzdofidOl82duncbp3bo3N73by/XTl2ujl9t449qH2PuNn8hhvTm25+laVv65q8o2siae+5OW+vm6373Ozr0/Xrd+MccDNl0K1nVzf/N+TmgmE3E1I/ovmNan7yxJibS8bdHJhwkzmpmYv7mJtpx91cdMJN48duyj5xE/W55jrTw9LZHu4K8pAe7OFL6Q3x4Jzr4bVQDyvCPFwQ7mFC6iM8lER6+FOejPLovcDDwWgP98R4yJ7vYdcCDw/Eefg/o4f1Do+eXz0EezzskRSfh8+ky+/hzBoPL8t5dR7uXuXh2FoPles91G3T+nqtl9sbdE6jh7NaPLwi/2n1cH6bh23tyt2pvN3K2+Mhp9eDb4eHmJe0/k0P9rc9RO31cMshD4mHPXT0e/SM72F02EPRqIffZfm4h9VHVO9RD95jHj464eGqKV5cwV6mhXh5Q46FemkO81IZ7uXkCC//lasivQxGefkl2kvoAi93LfSSsciLpdJLn8PLvU4vuS4v30vA42W218t7cqvPS7Lfy6diq/FyZLGXhiVe1m7yUrvVS2qDly+kp9GLs0m5W5W7TbnblbvDy3NyVaeXhV1ehmVTt5dfe7zs3+HF87KXHz/08uVB1X7Yy439Xl4Y9nLNiJdzRr2MytYxL3+Me/U87tVvhJeoSS+HZM1RL4ZjOl8eOO5lzwkvaZ942TvLhyfYx9shPj4O9dER5sMa7uOMCB8vS8M8H2XRPv6RZ2N8XDnfx8aFPoyLfMwo1nkyZPNhcvj4TR53+rjE5eOg28cPXh+1fh9BAR975I4aH2m1Pv6zyodhi09/Az5C6n1kNPrY2eRjZouPd+SWVh+ftvmwd/g4u9PHa3JRt4/KXh+L3vKx+6CPQJ+POYd83DTsI2FEtUvHqI9Xxn1ceMTHpDRN+gib4+f+ED81c/0Eh/r5QO4M85Me7ucrmRnlJynaT3eMnykL/Lwu3+b5mWP0c3uhXz36sZf7ObvCT3W1n/9Y/Vxg83OO20+J1697i5+nfX6u9PuZH/AzKJtq/HpH87NuqZ97LvMzeZef51f7WbDBz/JGP5FNfvokr8XP/+ThVj9L2vyEtvvJ7vTzvdzfpVp7/NzV6+eb7X527fDz3i7VdJ+fl573c9VbftYf8BNx2M+afr/uH4olDw0q1pBiDfvZL6tH/OSMKqY8MOandtxPyISfD2XVEfU66ee+o34Cx/zsOa6ZnPCz82M/LX/7Oe/MAMVBAf6Sp4MDzJ8bYEg2hQYgLMAf8mR4gMsjAkRHBhiQjVEBCucF+E0ejw4wb36Aw7J+QYCChQF+kccWBVh7XoC5qQE8lQHetgVIdgT4XHqcAVyuANPdAd6Smz0BkrwBPpVuXwCnP8C0QIDE2gCfSFddgClLAny8LMCNlwU4em+A09YFmNwQ4MXN+twaoLI+wPlNAY5IZUuAU1sDvCDXtml/u/ZLU0eAU7q0X87vCTAhFdu1b4c+dwd4/vUAJ78ToHxPQL/TOi6NQzo2rHNGFGtU540pllRO6Lwj2i/XnQhwwReq61vV9UOAE9Nr6AyqYUpIjX57avgktIausBqmRtTwptwUWUNiVA2fylsxNdw8v4Zbzq3Bc0ENu3NqWFNVw2OO/8dwXcZJVfZxHMYHEFG6uxFUOsVE/VqAdC7sbHd3L9s5uzvdtCIqXSIqIigW3d0GKF0KxvN7cX3mzJn7/tfUOf68NtufCD9/jsz1xzjPnzf8/XkoUQH+bAjxZ2aVP9+Z/Jlr86eV3Z8Chz+jnf7ckOUuf/zd/rTx+LNbir3++tz563Pnz4oF/gQu9Kf9In/2Sulif15e4s9d+WSpP8HL/On4vj8HpOIDf8JW+DP/iGIf9ee6fHBMsY8r9gl/fpLik4p9SrFlxWnFPqPYZxVbys4p7nl/Qi76U3lZdf/uz4C//enQ2sCrbQ3cl1XtDIS1N9Clg4Hqjgbe6GTgoazrbCCqi4EeXQ26XjFQ183A290N/CtxPQ306WXA2tvA+D4Gtj1rYPJ0A41mGEifaWDQLAPT5xho4mdgp+TMNTBsnoGrMsdgoCDQQNtQ5awzEG01YLIbeMdhoJ7TwFm3AYfHoHt3Aw19Br6U1AUGLi80MG2xgeUfKeYOAzUHDYw7biD5pIFnThm4IE+cNbBdMs8ZGHzewK+y6IIBc/MAtrQMILFVAOdbB+BqE8DktgE0ahfA4A4But8OYJeM6hrAdfmgWwD+3QPY0yOAZwcH8OCVAP57I4CJ7wTQdloApdMDeHlGAPdk1cwADs8OwDgngL/9Atg4N4DYeQH08Q/gtNgMAaQGBeALCeCpsAD9RwcQUxXAqeoAcmwBDLcH0NoVwE9S7A7gRU8Ad+QTbwChvgC6LFB8+XuRYi8OYML7ASTvC8BzIIAdhxTjsPYfD+ClkwGsPKU9p7X+TAB9Lwbw+YMApjQN5KfWgaxsF0ho+0COdAikpmMgjXoE8pVk9gxkSK9AFr0dSMG4QD6aEMgbkwPZNlPn5gTSYm4gY/wDuSUfGwIJDgikOiiQxIpAyi2BPLAGstYWSKQ9kBOOQCzOQMa5AqnvDmSAN5DLsmthIPMXBTJ6cSBnVgQya6/i7lPcA4EcPhxIvxOBnJcppwJpfDqQ4WcD8T8fyN4Lin05kPCWQRxrFcQ7bYJ4rn0Ql2VXpyDmdw7i+S5B3JSPugYR3C1I95BBHBJjjyDoGcQ/Et87iH59gpj1ZhCh47RvuvbM0PpZQXSerbVzgnjTL4j+/kGMDA4iyhTEEEcQD7xBrPUFEbkgiJMLg7AuCmLbkiCiDwTR+2AQWUeDeP94EP4ngth7MojyU0H8dTpI9w9BxJwNov2vQVT+FkRSw2AuPx7ML62Dmd02mFbtgilpH8zLHYJZ0zGYk52DadgtmG2yrGcwbXsHc3VSMHEzgzk3KxjX7GCmzAkmb24wo+YFc0NW+AcTZAimc0Awz4UGc786mF61wTQyB/OHNZgPbMEY7MG0dwRzQKqcwfztCmazO5gETzD9vcF4fcFMXxDMdwuDGbM4mJVLgjm+LJgGy4N5dYfqPRjMnMPB/HQkmFeOBfNA1h0PJvpEML1PBnNGHKeCaXwmmNyzwYw8F8zWn4NJbxHCo3YhbGwfQr+OIVwQT6cQpncOoaBrCC90C6HZxBAKJ4XQc1oI2bNCGDE7hOvy4ZwQgvxC6DQ3hMcMIbQJCWGUJUT3hSGYHCG86wzhS1cI6e4Q/H0htF8QAotCeG5pCJflu4Mh3D0cQuTREE4dC8F+PIQnToawQ3JPhXDzdAgfnQkh5GwI5vMhjLsQQsAvIYxuHEpWi1CGtwzlnXah/K99KF9IeodQhnQMpX2XUN7sFqrrtFBefzqUU6+F0mhCKKapoSyfFUrg7FA6zQml1k/752qfv/YZQukQFMpBqRcairc8lD+rQ1lvDCXGHkpfRyjnxO0M5Tt3KIWeUO55Q/WZC+XswlBW7g7FfiyUScdDaXwilNunQgk/o9xndf6czp8P5ZsLevxN8dqGca5dGNM7hNGsYxjfS3GnMF7uHMYDWd8ljNiuYTzdLYwL0rxnGK/0DmNm/zDKh4Wx7O0wrs0M48NZYQTPDqPLnDDMfmFsnxdGtn8YNwxhfBwQxhOhYeyQA8YwqmvC+MASRidbGIdlmzOMTFcYw92KJSs8YbpvC8OyIIzwZWEE7gpjzOEwzh4Lw3Vc9Z0K48/Tqu1MGHFnw+h/LoyLsuB8mO6xwvi9VTjLW4fTuW045nbhTGgfztcdwsntGM6oTuHckvAu4fTsGs5pcXYLZ0r3cJr0COc7KewZruuhcNb1DufYtHCenx3O2bnhurcN5wdDOK8GhvOXbAwKJ9oUTrk9nE+d4fzmDmeZJxyDN5wGi8K5uSSc5kfCSToRzoCT4fwqS0+F4386nA5nwjkktWe17qLquRzO3LYRtGsXwQExto/gfx0jyOwUwfDOEVyXj7tE0KNbBFN6RNCkZwTfySu9I5jbP4Ix0yO4K2tmRPD0rAh8syOYNSeCvX4RpBsi+CMggg8DIwgJisAWEsGusAjWlkUw1R7B944IXnVF8FCSPBH6/Y3gN1nmi8CwIIKOCyM4IqZFEYxfHEHeUuVbpjzLI7ggb/8QwbYfIxh8LILfJehEBMdPKs+pCCadjuCpM8onf56LIOFCBM9ejODwzxHsbBnJC60juS/r2kQS1zaS/u0iWdQ+krkdIjnYMZKaTpE06BLJdsnpGsntbpGs7h5J356R/DouEsOESNZPiyR+eiTPzIhk3qxIOsyO5JDsmBtJ3rxI/Q9FstYQSWxAJP0CFT8oknfDFDc8ki8skbrHjWSGO5I9nkgqvJHgi6Tegkg+l+GLIrkhn+yOZOWxSP3fROI7GUnr05FUn4lk1AXFuao6GkVhaxOl64MoxnaI4m/Z0jGK1E5RDO4cxe8S0jWK7t2iOCXO7lFM6xHFTz2jeKN3FFv7RFEyJYohM6IInRXF6dlRTPeLYvfcKPCPop4hii+kT0gUY2Ki2FcVxVpTFJctUbznjKLQHcUrnigeinOJ4i6L4skjURQfjSLlhOKejOIPWXEqijNnojjbPJq8dtHcbx/Nr52iCegSTZeu0TTtEc2cKdHUTovmr1nRDPKL5nf5cG40PfyjdW0SjdsQzYyAaFoGRlMVFM268Gg81mj22aP52hVNvjuaFzzRdF8cjWuJ1i2L5q0PojH8EM0X+6NZfSiay0ei6XQ8msknoyk9Hc3nZ6O5dV6vXdBrl6Kx1Y/RPUwMcZ1ieLZzDL9KYNcYTnaL0dxi2NMzhrd6x9B+fAz9ZsawZFaMfkdjmDI3hmbzYvhRtgXEkBMYw+igGO7Kc6Ex+JfGkGCKYb8zhnfdMez0xFDgjeFlXwwP5dMFMaQujGHoohiuS+SSGPoujWHhshjKPoohfm8MjY7H8I0Unohh5dkYos+phvMxGC7GcPxSDLt/ieHvJ2Np0S6W6vaxNOwYyw4Z2i2W6/JJ91j8e8dyrE8s9Z+Npcm7sZybHsvEObE85RfLD1I2N5Y35sXyfEAs6wNjGRgcy081sfxpUQx7LJHOWJ52xXJJFrtjMXhiOe6Nxe6LZc/CWN5ZrLxLYtkpj5bFsmifjo/F8soJPZf0U7EMPx3LLYk5G8sz52J5/3wspy/G0uZnxW8fx9Md4rgkhk5xdOkcp+uNOJxd4mjVLY79UtM9jvE94tjVM47Xescx+uk4tkyIY/jEOHpMj2POzDjemhfHwwCdD4zj2bA4/d7E0cIRx7uuOIo8cXzui2P9ojgchxTvaBxPHFc8qXcqjm2SczqOlHNxXD8fR/TFOH65FMeyy3EcaB9PbYd4JnSM58lO8XwvZZ3joUs8/+saT363eF7qHk96z3ie6xtPwtR4ImbE03dmPJfk1Jx43H7xtJ0XzyRDPE0D4qkMjOf5iHiCE+K5WB6PuTaeb6zx/GuPJ9sZT4onnqHeeJ5ZGM/yRfEsXBrPvGXxxByI5/wRHR+L12c6nhPiPBHPjJOKeS6et8/Hs/NCPF9cjufmlXj2/BnPyPoJ1LVO4Me2CVS0S6BhhwQKOyYwtlMC/8oXnRPI6ZLAmK4JPJDN3RIY1iOBuF56fDmBaeMTeGuK1k9P4M9ZCaTNSWC4XwID/RP4yJBAZEACC0IT+DYhgWueBFZ6E4j2JfDrggQuLE5g8ZIEPO8nULpfsY8nsPaU9p5J4JOzCfQ/r3Vy4VIChp8TOP1LAuPaJLKjQ6LqS+TFrols6ZbIuBf0SCIb3k4kamIip2ckMsMvkUNzE2luSGSvTAhM5KmgRH6QiuBEHg9NpElVIgXmRB7aE/nMkchoVyL3ZKM7UTNO5JY3UdcyiSQsSGTQwkSuycpFicQsTuS3JYl8uDQR7yeJ9N+fyLmjibqvTaTLiUROiedkIh1OJ3JMHGdUz9lE2pxTTTLlQiItLir/z4n8JB/UT2Jh4yT2t0nC2CFJn6Mk3u6SxONdk/hWCnsm8V+vJPL6JPFy3yRKZybRYHYSO6VoThLb5ybxin8SDwOTyApO4kdTElXmJL63JlHiTGKHWzE8SdTzJTF/QRL/LEyi+eEkmh5TvuNafzKJJ84o3qUkVj2WzPInk+naIZkz4uuYzLxOyZzqnIxf12Rm90imfc9kHL2SyZuQzNYpyXw6K5lRc5JJMSQzPCBZvxPJJIYmcyMsmdVRyfRP1X5LMifsyXR0ab83mWPi9CUzc0EyRxcmM2NxMm2XJGNancyb+5NpeCCZ+seS9VuRTPHxZF3/JvO/M8l8LY+dT6bwQjL1LiXz1ZVk/rmezJ+NU3jQKoXNrVNIb5PCqLY6bqfj9jrukMJ92dxRzzulMLKzdEthU/cU0nqkcK9nCimDU0h+O4Wh41O4NTGFpMkyTc+n67msm6HnM/XcT8dzdTxPx/46Nug4QI9BEqrjMK0Pl1jFdSiHUzlcevTo0atzPtWwUDUtVU0y+gPVLRkfppC5KoWvj6ZQeCyFx07oWF4/lcKO0ym8cTaF+udS2CnF51NocDGFg81TsbVO5VjnVI53S2VOj1RO9EylU59UvH1T6dwvVd/FVO7KxrmpjPRP5Z5sNqQyOjCVB5IZnMrzIan8JeNLUnHYU5ntTqWjR7HE403Fz5fKqQWp+BamMm9RKl0Xp7JtbyrfnUzVvVMqP8r4c6nUXEjlvYuptPgllZwOafzTMY38zmm82iWNel3T2C6F3dIo6ZlGeZ803u6bxqM5aXzhl6Z7wzRemZfGv/KVfxoFhjR2BKZRHJRGWWgau6PSuFWVpv/JNN5ZlEbjxWlM/iCN8+vT+Pz7NCYcTdPnOY29MvlEGm3PpDH7XBqLLqdxoU06oe3S6ds+nciO6TzTKZ2r8knndGK7pLOmWzqJ3dP1u5ZOWq90RvVO59HT6ZQNStfnIZ07UjwznYaz03nXLx3jvHQm+qfrtyWdI0HpOILT8YalMy9c50vTcValE2xO1zWRcjiUw5nOdVc6a93p3PWmM3phOjmL0/lqaTqvv59O/Q/S+UZMK9NpvTqdH/ekYz6QjuF4OktPpvPL6XQ+PJPOs+fS+V1WnU9n8MV0vnwqgydaZjChdQZN22TQsVMGp8TQJYPuXTP4pUcGB0dlcPnVDNxzMvDzyyDIP4NeBp2TiMAM+gdlsDI4g5eiMyhPyCC9VLFMGQS4MujpzuCihHszuOLLYNCiDNYtziBlSQZblmWw+/sMWv6UwUdHMlh7PIMRJzO4Ly+eyeCrsxkUnMvg9fMZ7Lqg2BczaPVrBq+1zaR+u0x2d8xkcudMWnXJZFa3TE51z2RBj0wCembSs1cm4X0yudo3k09ezaTk3UzaT8mk+/RMLkjavEy2GjLJDcjklcBMdgRpTXAmByMycRRm8mxlJsONmTR1ZLJPprkyOebOZK43k26+TJYuyCR0YSZPL8rkN4ldksn6ZZn8+UEmLddk8u+2TKy7MpnxXSbv785k6IFMXj+WSYPjinlKMcV8OpO2ZxVX3OcymXc+k/MXFPNyJlfkk5/V5/VMyhtmYXoii9DmWVxpkcWt1lk83y6Lh/Jl+yzmd8jitY5ZVHTOYlyXLMzdspjWPYt5vbLo3juLC7Lp2Sz+mpHFt3OyKPfLosk8xfTX68FZ3Ddn8bIti7edWex2ZVHrzqK1NwuXL4uuC7NYuiiLfkuymHk0iw7HsjglgSey6HUyi+jTWaSeU+zzWXxxIYv8i1lU/pxFRods/u6YrWuYbBp1zWZS92xa9sjG2TObOb2y6dI7myV9sgntm03JoGwcs/TcL5uhAdl8GphNVlA2O0L0Wmg2T4Znc8OSTaotmwJnNg3diuXL5rA4FijewmzOLcrm/gfZvLIim8c+Ur692Yw8nk3eyWzGnsqm/ulsdknlmWwmnM3m4Lls7Oez6Xwxm7Oy5JJquZxNv5+zWflLNgm/Kn+THEqb5vBL2xxud8jR/WsOL3bOoaRrDm93y+HJ7jnsEVOPHNr1yuGE3O6fQ/ysHO7OziHHL4dX5ubw2Lwcyv1zGGfI0bVZDk+H5XBVEiNyGBuTw67YHKbW5rDCmkOWM4eXXMrryeFdbw5NfDnsE8uCHGYuzGHR4hxCluSwcpke9+bw2pEcJh7P4ciJHC6ezmH5mRxunsthw/kctl9SnT/nMP23HE5d0fN6uRxpncu8trkM7JjLC11y+Ve+7prLO91zadIjlzO9c1ncJ5dVU3L5fHou+TNy+WFWLsbZuUyek4tnbi6Gebn87J/LkMBcJoTn0rc8l9ZmPXfmcle2uHLJcefyqieX/3lz2SVVvlzeW5BLy4W5HBbXItWxOJfuS3K5JIPez+WWZC3PZd1XuaTsyWXG4VzWnMgl+WQuo07l8lC+PJ1L4Zlc3jybS+NzuewW0/lcpl/Ipf3FXEIu5/L0z7mcapfHqC55fNk1jze752HqmUeH3nkceDuP8+PyiJyQx/hpeTSfnschcczIo9usPJbPzuO2Xx7Z8/L41pBHZUAe7wXm0TIoD3dwHv4hecSG57GtKI9OFXmsN2qPI49oZx67fHl4FufRa2ker6/I48YXeWRsy2PFd3kEHcxj1eE8Co/n8daJPJ48mcdeOXsmj6Vn83j2vNbLhgvaczGP8p9V3y95XL6aR7u7eZjb5TOjfb6up/K53jmf9V3yyeiaz4Se+RzulY+rdz49++bz0dP5xPXLp25gPp/Nyqd2bj7T5uWzyJBPWnA+/4bk82Z5PpE1+fzPko/Pkc9qdz7JnnxGefN5JPbF+cS8n8+QD/J5cX0+T27PZ+wPynU0nyPH8hlxJp8/5cuz+RSey+et81pzIZ99MvtSPh/8nE/3hvPZ1Ho+37ebz6JO8+nfZT5p3ebzQvf5/Ce/PT2f3nP1KKvmzadp8HyWlMznuFNrFsynYtF8Wi6ZT9/35/No3Xzijs+n4NR8njwzH9vZ+cRenM/9S/P5/PJ8Gv86n1ENCxjXtICVktSsgMMyqnkBbnkkpS0L+FX+G1hA0KACKgcXMHFIAa2HFvDisALqDS+g34gCbr5RwLLxBfp8FPCTDHqvgDsyY2IBW6TTpALOy+uTC2g0pYBosUwt4K5ciSygRXQBz8cUEBhbwE6piCvgd3kvvoC1kpZQwHFZkKicSQX0Ty6gSjJSC/guvYBnMwqYU17AF+KsLuArYwE9a1S7vFur/uRwXQGjTepNAswF7JA+lgJesBfwjUN7Vmrdaq1ZW4BH/pHy9QW02ljArs0FdN1ZwF+7VNueAtL3FbBwfwGhBwp45mABRpl6SP1eV7+y/GYBsbcKeHC7gB53CzhTr5BZDQqZ17iQ354sZPxThfiaFvKf9GteSJW0a1nIG/0L8XuukOIBhawcWMjhQYWMHlyIRwKHFLJ+WCHesYU0eKuQCHlqfCEHZMSEQh7KV+8VUjpROWT8pEJWS8vJhaTKC1MKWSD1phbyzLRCbshvMTofr/NiTCxkU1IhOcmFnJXXUgpplFrIXvm4pJCmpYV8VlvI/LpCEsyFzPAUcmJpIRc+VA0fFVK2spCrkr5a52XRmkLC12rd+kK2SOcNhazYWMjMbdr/dSFv71ZcSdyj/vaqv32aw/5CrsnkA5rHwUKy5Iw8frgQ6xHt/72Q+D8KeXStEMP1QnZI3xuF/C7rbxbS9lYhmdLwTiGWu4V8fk9xmxZR1ayIjc2LaNSqiLltitgmrdrrfM8irslLzxXxw4AiBg4s4o5sHVREweAiLsvHQ4roP6KIN8cVMWpCEf9Iv4naK9dl46QiOkwu4qw8GVvEiLgiXPJIDPFF7JDKhCL+kEmJRWyQdklFZMsZGZtcxPvSKKWIvfJVWhEnM1VDcRG3KpXXWERiTRGHxFOr/PJNXRE3TEVsNhfR0VJErpyXeJv6cRaxdIV6/KRI74ViyctrilgsEWuLGLSuCIvckznri/hCemwoolh+ldUbizi+qYjQ3UXU7Snis71FdN1XxCf7i2h+oIhkGXOwiAVS75DWyXOHi5h5pIijx7X29yLe+UNrr+m5PHajiDD5XgbcVEyZeauIbreL+Fla3C1i1p+qtXExDZ4qZlvTYno2K+aKtGlRzClZ2rKYPa2KGdq6mKtti5n2XDEhQ4r5Tp4bWsw7I7T+tWJOv1HMMoo5N66Y5eOLOTChmH/eKyZwYjFrA4tpFFJMTmQx7phibsYVMz2+mPkJxVySjxOLaZZUzFEJSynGlFrMXWlcWEyc/FpTzPjaYtZI67piTsorJtUmj5tVn9gtxfhbi+ljK6ZC/JYVM+KjYvJXFXNR3lqtHGuKeWFtMY+tK+YHGbi+GLN8saGYko3qd3MxoV8XM2CHapBfv1Heb5VXWu8qxvBjMTuk455iLsibe4v5SJruK+aIjNlfzAIZcFAxDxXT43AxP14oZs4lzfVyMaVyRdxXijH+XsyWP4q5fK2YFjeKSZXj8tLNYhZLg1vF7JYht4uxyeR7xex7rIRjT5TwVZMSypuWMKlZCe2bl3BOPmxRwlMtSzgk3lYl/CchrUv4Th4bUELZ4BKuSvbQEpYP07rhJRyfUMJL75WwWHZPLME+qQT/ySVUTinhmmyeWkKnaSW8Nb2EDvOUK6yEJhElLIhUzKgSfpCyWOVOKCE0uYQvU0vwFauO6hIOi89YQlhNCX51JWyTXibVIJPMJWyQ9pYScuScrLAqtq2EMXbFdmiPq4S/PlINK0u4tEq1rikhal0Je8SxvoSHYthQwk7pt7GEatmySTF2q749yru3hB9l0L4SHshX+0uYfLCETdLxUAl58vFhzfNICbcvlZD1awmv/1ZCvd9LuP9HCb2va8byh+Td1AxuldDsdgkp8uId5b9XwrvNSlklrZqXclJebVGqe9NS9ou7VSn/yvkOpUx6rpQOA0rJlQZDSomSYUNLccjOYaUYh5dyS7aOKGXtqFI6jy1lvrzzmuJL2uuKL8veUGxK+e4txZhUyjdTSpk5rZTsmaVkBpWSEFJKWFgpB+NLGZVQyn8SmliKOamUr5JLuZZSyomiUjZVlbLSWMrS2lIa1SmmDFhQSuXHpRSsLOVnyVhdytg1pTy9qZSH20pZv1M5vy+l555SymTS3lI67islTy7K2/tL9Tul+AdKeeVgKbGHlP9wKZajpSy5WsqIPzQTGXC9lHuy7UYpFTfV6231KqvvaI53lVfW/6t+mpTxYdMyjjQro36LMiJljzhalvFIvm1VxjOty5jdpowvpWfbMsrkd7nUvoxTHct4tVMZhzqXsbVnGVd6lZHbp4zUp8v4ekAZTw8s44ZMH1TGZ9JtcBnF8qusG1JGu6Fl5AjDyvhImg0vI0ViRpaxfUwZTceW8dJrZayYoMeJZSyRhpPKiJZ9MmJyGf/Kd1PKGDC1DLPcl7nTtF/6Ti+jUrrOVL7QMg5ElXErvoySRNUqE5PK2CAdksvIk4vydkoZJ1PLaJyunnPLmFCjGmvLOC+ppjLiLGUclMdsZfxlL2Ono4zgZWVc+LiM91dpFqvL2L22jLsbyri2qYwh28t4KN98rT5+KKPR7jK8e8r03SnTd0f795fR/0AZXxwsY/OlMp64qhwy+nftu1ZG3Y0y5twso/etMiqk650yimTCXdV1r4zFjcsxNCunf/NyauS2zG5RzpfSq2U5f0iX1uUUyi/ycbtyYp8txzGwnMBB5dwbXI7fkHKqhpZzQ6YPK2fiiHLeGVXOs2N17vVyNrxZzkvjywmfqH2Tynkkz00pxyQ3ppUzY3o556PLORVbzti4cqITyxmZVM5/EpZczuCUcr5JLedaVTmXastZVVdOa1M5K8zlNLWU87K1nGXyhE25FpeT8kE5fdaqJrkhkzaUk725nKFflXNiTzkNDiiHjDyoWg6Xs/5MOWfPl7PrajnGa+XMuq7+pdutcorliky8XU7aA8VsUMGExhW80bSCV5tXkNiighdbVrBYHm9VQUSbCpxtK7C2r2B9jwoaPVPBDwMrsA2q4KEEDq7g/pAKvh5agXFYBbOGV/Cl9BpRwTX5bGQFFe/pcWIF3SZVUCJXZNPkCjpNqaBAfpHxUytoN62Ci/LGzAomxlTQMbaCy7I2roKc+AreSqggI7GCM7IiqYJmyRWkyglJTFXdaRXkVVbwsbGC5LoK/V9X0NhcwWF5waKe5HFrBf+zK96KCk6urOCDVRUcXV3BE2sraLC+gmjZL49trCB0cwWlX1fAjxW8trtC/7cVHDygdYe0TryHNZ8jev2ackra9QqO36zgydua090KdtSrpPaxSjY9WcnaZpW0a15JrlyU1i0ryWhdial/JV89V8mMwZV8LmVDKvlDpg6tZIt0G1ZJiVyVycMr6TKikk6jKln+WiXvv1HJS29W8vy7leyZUMlPEysZOqkSp4RMruQHsU+p5JF8N7US67RKpgVWUhhWSduYSt5IrOQjSU+q5LS8nlxJs5RKktMqWZpZibegkl2VlTxTW8ldUyV+5kqetlQy21pJlU01eitp83Elp9Zq77pKVkiz9ZWM3VDJka2V1N9RiW9nJY49lXy/t1L/i6pFvttfycADlTyUwIPKITuOV1J6rZJPr6vPm5VsluJblfqsVjLpdqW+45VMvFtJwYNK1v1dSaunqsiU9JZVpLWuYkWbKhr3lX5VvDCgirjBVYwZUsXjQ6uIlUNycHgVi0bocWQVDUdXEfFeFXtlxMQqHptUxR6pN0Wm6TUZPr2Kn2KqcMVLYhX/SViSzsl/yXpM0flUHUtYWhXD0vWYUaXrdsWqUwyzHmWERefkMavOyQibju1VeB167lQNMtJTxYFPqohZpfrWqO51qlnGrFcvG6potKmKw7JkcxUf7la/e6totk+9y4r9VbpWr+K0vHGwiowjVXx8tIrCa1VsvF5F5xtVTL4td6v4VKbcr6LPY9X0rV+Nf5NqHjSt5rnm1VgkoEU1u8TaspqHEtiqmketq/m+TTXLB1fTdEg1rw+vpvmIatLl45HV9J5YTaVsm1RNn8nVVMucKdV8JU9PrcY0s5onYqp5Jb6aEwnVjE2s5kNpmlRNqpyS9JRqMtOqeTO9mrXZ1WyvqmaHsZr7NarDXE2QRTXIYGs1DgmxVRPr0973q7m8sprxq6r5dXU1G9dU8+m6akrWV/O7fL6pml6bqxm5q5pX92r9PuU6UA0Hq8k6VM15eftwNavl52PVRF2vZr+MvlFNw5vKIYfkhVvVLJEnblfz1F3Fuqd5yJV6Rrr9z8jOxkYeNTHybzMjYc2NDG9hxCOPtTSyoJWRg62NjGljZLE0amvkiLzUzkhqR6OuG4wU9DTycKCRoEFGHIMVY4iR3TJ8qOJI5DAjo4YrlsSMUDx5abSRvu8YsU7QXnFM1L5J2iePTdEeWTDVSINp2iMvTDfyxAwjT80y8omf1sUaaZio80lGjiUb+SDFyMoMI2X5RqbPN/JyrZH3pUmdkRyrkYvyrs1I1PtGslYa6bTWSJFckU/XaQ7rjVyT6RuMfC69Nxqpklsye5OR7dJvs5FauSfzPjVi2WLkLxm8VfVL2OdGnt9m5MMdRqr3GPHba6T/PqOup40Y9hv1u2HEJo9k6CEjLql32EiEjDqifqXBUfUrh2TJMSONjxtpetLIaRn5h/q9buSN20Za3TGy5q6RdveMTLhvZKN0fmBkx99Gkh+vYXrzGj6XWy1qmNOyhu3Sr1UNdeLfuoYBbWp4JPXa19Cwo9b1rcH9XA1PDqkhWU7IiqE1NB9Ww5vDa8gdUcMl6TiqhtpJNdwT/8k1WKcojgydVoNL6k2vIUL2yagZijVbseS1OTW0iKuhbUINl2VDYg2dk2ookqvyWXINPVJq2JZaw9NpNdRIcn4NaeYaWltr9P7V8Jtd55bW8N6HNdRfV8NBabyhhiRZsVHxPquh5+c17N6ufveo373qVwz7atglg/brtQM1vHBYe46onmM1nJOUX2pYe6WGGddqMF6v4a48d7OGH29pJrdr2H+nhkb3FPPfGk4+XsvrjWr59KlaujWp5brcbVbLN81rsbao5UDrWn1XaklsW8vYdrV07VzL/l61VA2o5ZlBtQQNrmXIkFrqDa1l0bBa4ofXkjayFr+Xaqkep31TajkmzafVkiHn5K3ptfwyo5aJM2sZMLeWLWG1vBxfC4m1tEmq5ZKMT65lg2xN1Z78Wv4pq2VCrc5J57padlpq+dFWyzB7LR5Z6qwlyVVLS08t5Z/UUrtKtayv5ags31DL6k21fPlZLb6fanlpTy2pe5VvXy2bDtQy45Bek76Ha6mRe/LtkVrCjinGL7Vsu1bLrhu1OG/Wsu9WLaNvq1dpdKeWBPnwrvq7p/7knLx9v5bfHtQy+c9aTtSrg2Z1utao47JMaFHHRunSso4S+bJVHX1b1+Hfpo5v5e3OddgG1rFgcB0Nh9QRJ0fllaF1NBtWx5rhdcwfUcevMmlkHZnj6rBMriNkSh0/yfCpdXil/rQ6YuWwvDS9jrQZdbw5s45VYpqr/KF1tIyrI0uuJtQxLbGOz6U6qY47YkupY2RaHY+nK7+8k6XaSup4q065TXX0sNRxU+ZY6/hanrHVYZaHEmyvY5hDNTiVXx5+XMePn9Rxdo32r61jtUxaX8cW6bFBMTYqhlg2qY/Ndfy9Xfl21TFqTx1j99Ux7kAdvx+sY/qhOvocrsNwpI7/jtax5Hgd3X/TXG7UkSFXbtWx9XYd39ytY8C9OkY/qKN5MxPrmpsoamHS74SJiLYm9svz7UwskcbtTSTLGx1MtOloIlf6dzUR28NEhz4mtvY1kfSciU8GmJg1xMRfQ038OMyEd7iJIyNMvDzSxHJpNspEhrwz2sRa6fi8iUK5KtPGmDC+oPwvmtgl+1828eSryit5r5konmCidqKJgEkmmkwzkSZn5K3pJlbL/Bkm7swyMXe2iQFzTNjlXwn3U23zVLPBxOwgE5kRJr6PNTE0zsTbSSbWyJVkE1NT1Id8m6bcGSZOZZlYmW2ibY6JX2SGycQ26Wc2USdBFhM/SDOHZuc08YXbRL3lJgatNuGQpWtNnF5ngvUmVkm7DapRem5SXZ+a2LdF/W014fe9iZ3y6T4dHzBhO6jXDplYfNjEySMmJh1XL6dU088mPrtqYuA1xZfI68pxw0TKTeWR9rcVX6bc0QzvmXDeN/FuEzPr5VpTM6bmZhq2MhMvLduY2djWzI12Zp7pYOaRvD/ATJOBZtKk42AzRTJtiJm+Q83UytDhZjxSf4SZ0ufNmF8w81AGTzAT/Z5Z9/dmPpB3J5spnmJmxlQz26TfNDN/SfB0Mz+Jb4ZqmGnmvTlmNku5n5mMSDML4s28lmimdZKZXJmYbNZ/g5nbMjfVzAsZZpbJtBwzN4vNDKk109xsJlMuyDiLmQ3Sxar65LrMtpn5Wp61m/lbwhxm9spop5nF0thlJllOCW4zq2SK18xWMfp0/IkZ92ozMWvMHJaX1yrnOuWTces1Q+m6QXOUrzcqzyYzVvlbwjYrlyz+VLE/M9Nuq+a/z8wxGbtfPR4w87NUHjLz7WEzziNmDh410/S43rMTZkpOasante+Cmf3X9N7cMLP2pmZ7S7O9rdmK6Y6ZlQ/M/Pqnav7LzID6Fuwys7FFv6cWVkm75hYCWln4QYa1tuCVsW0ttGpnYeGzFho9Z2HlAL021ELcMAvHZOxwCx9JqxEWJo600HOUhXmjLQx+3oJLmr9ooQQLS96xEDxRMSZbOCkrpyjfVAu/yefTLPSZbuGB+GZaOD7LQka8hXEJFm4kWvg6ycI/yRYiUiykpVnonKGYMivTwnb5O8tCWLaFp3ItLC6ykFJsYaTJQpJZuWS+1cIVmWqz0NduoVaCHBZ+lMAFFhqusrB1rYXe6yzcl4D16nGDapGGGy3Ey3H5ZJOFvM0WfpXeWyzUSMBnmpd88oWFNl/qeLv27LCQIDW71N9PyrdHvUngXuWUBfssJO63cEJWHtCag6rtkOYgfQ+rtiMWfpJGx1S/XDlh4YuTFupOWfhLRp6x0O+ihTd/sdD/ioVO1zWHGxb9l1oYc9vCUjl3x8L1exZm39f85LkHFmyS8VBzfWThsxZWerW0YpT78kMrKwltrByX19ta+UTmt7Mytb2Vvh2sBHW0sq2bldE9rdx8zsrAgVY2D7XSY5iVStk13Er9kVZipfcYxZX5r1gZ9bqV8+O0Z4KVepOsRMuHk61kT7FySd6baqVqmpXvplvxzLDSYKaVODkmr82y8utsK0MTdD7RSrx8kmSlTbKVfPlNpqZY+VzqUq0sSrfSOMNKspyWtzKtFGdZseZY+UeamK2ky7sWq77/Vsqsqkv8bFZ2ymMO1SeH5RWnlS1uK8N8Ov+RZrVKM1pt5fG1VlhnZbW0X2/VfZjmssFK/41W/pZ9m9Tvp1bGbbFSs1217LTi3auZ7tc8Dli5Ik8f0hyPWFkiTx21kibn5IPfrDS/YuWNG1YKb1q5KtNvKb5Ybiu+hN9RDhlz16rrIysXZPx9q67vrXR7YKVCbsu8PzXHh5rPP+qzvo2zTW283czGjeY25rSwsVOcLW081srGYXmltY0V0qqNjcltbfRpZ+OB/NTexqIONtZ1stGps40dXWz8PMDGpIE2eg+y6XpVa2TREBuNh9o4I2uHae1wGyUye4SNASOVY5SNrWNsjHzJxqD3bIydZKPNZBv58vRUGyZ5KKHTbDw/3Ub6DBvnZdxMGxulYpaN2zJvto1d4pljo4Gfjdfn2pjub+Nvg03XX6pNJsXb+EwWJammZBspsi7FRudU9S8709R3ho0j0ibLxtI8ra1V7XWajUWvy1GbarTbCHPbSFxs46S8ucRG2kob3VarHtm1xkbCOhsn5I31Nv132/hjg42ZG20c2qx6ttio3Wpjxrfat9fGhn3at199iPeg9h3SvsM2Ohyxsf2oZn/SxqNrNt6/YaPZTRuf3rLR87aNarkvI+7aWChn7qmf+zZuPrDh96dm8MjGsCftrG1i50ZTO0db2HmtpZ22rezMl6uyrbWd/m3s/CMH29p1f25nueS0t1Pb0c6fsqCHnaSediYPsrNV+g62UychQ+w0HWYnQy5IjxF27snCUXbWP29n7gt2PC/amfWqnefG2rn8jp3RE+xUTbLzw2Q7w6cotjwx1U6yvD3NzjrpPN3OTfGbYWfwTDsNZtmJl1Wz7RTNseOYqzqD7WyIt9M1wc68RDu+JDuJyXZOyZw0O4PS7bikfoad4/J6ph17jp2WxXYWG+2k1dg5JwaTapHhZtUiT1jsdLHZ2WW3M8RhxysnnXY6uu2USP8P7Exard7X2nl+nZ3M9XY+3WBn0xbF2WrnnS9V0zY7331lZ9h2O2U71Yus+c7Ozh/s7NhrZ8A+O055bL+dWDkq7Q7a2X7IzrOHVadcOWbnt9N2+p21M+aq5nxTueSivHdLOaXXbTtGeSC779hZctdO+j29FzL+vp37D+wE/mnn/EPV90jvz992fvzHzpP/qXf54X8OGjdwcOdxB8OaOni7uYMuLRyUyy2Z19LB0FYOfNKotYMkOS1vtXGwTrq01TqZ287BLhna3oFXHu/g4JS81dHBWrnZSWs6a4349XDg6engxjMOGgxwkCAMdLBGOg1yUCI3xG+wg29k8BCtlwZDtVZOim56WCOdhmu93BC/EVovg0c6cEuDUVovJ4TRWi8dn9d6mTNG617QOkl4UWtkzUuK97Jiva7X0PO3ZLyD0gk6J37vOfhWhkxUPdJwkoNEOSlvTlaf0mmK1stNmTtV62XINM1EGk7Xejklb87Qeuk8U2tl7izNRobM1lp5fI7WyVt+DsrmasYyb57eB3+9RwF6HqjHUAeGGAcLYx2kxDk4K+/GO+iW4KBS7kpAooMfZESSQ795Dp5MdpAq52RcioNN0j3VQWCagx9lZLqDxfJUhoPzMj7Twf0sB0HZDn6SC7kOmlc76FvjwCSPJLzWwX5paXLwi0wxO+hncWCRv+Wg1cHLNgcrpJXdQZ78JtMcDvo7HVjlXznk0nxWai6r1PNq9btGMxHfWn321qnf9Q7WS9cNDirk+43qfZM+v5vVk7z7qYOqLQ7uSehOBy/9oNi7Hby618FH0mafg+37HcQcdPDaIQcrpeiwg2ty4pg+I8c199MOJv3h4MB1By/ecPDrTQdTb6nO24olUXccHJaP7irePQdX5bkHDhzy+l+q9TEnk5o6yWvpZForJ9vE1tpJdBsnr7Z18rEUtHPyu3zd3olfFycP+joJftpJs/5OXhrg5LeB2jfIyX+DnQwc4cQl9Uc6uTnaSfILTu6+5OTiq05mjnMyZLITrzw+xckZeWeqkw3SbZqTSrkrAdOd/CgjZzhZLE/NdJIuF2TCLCefSq/ZTmrkLwmd42SfvODn5ANpMddJjvwiX8xz0s/fiUUiDeonwEnbQPUjM4OcDAh2QqiTPglOwhKd7JcXk5wsl1bJmov8JtNS1KM8k6r5yH8SnebkiLyW7mSltM9wUiTXZHamk50yKMuJWxKznbyV42Sd3M51MiLfSdp8J+dlgclJY7OTVDkn4yxONkkPq5NqeSDBNid75Hm7k2XSzOEkS36WyU4nT7ucmOVviXQ7OSSveJx8JG28TubLVfna5+R/C9XzIsX+QLE+1Hu11km8nBDd1LNGOq93Uia3ZN4GJ9/J8I1OFkrjTapVzsn4zU42S89PVaeM+czJ+9J8q+YvUz7XeyD9vnDS7ivNZLvm8bWTLd9r1j9qvrudxOxz6prSyY0DTr49qM/IISc+aXRYnxF594iTe0edBB1zsvS4ej+h3uXvU07m3nKyS4bedpJyx8lZ6XHPiVEeSPB9zU3GPFBd0vxP1fSXapJr/zgZ/J+Tqv+5+Km+i7eauRjZ0kVGKxeftXZhauPikUS0dek6w0Wb9i7my8wOLr6WgR1dvNnZxZ0uLp7q7uLl3i6u9nGxZaCLPoO0V8IHuzggLw9xsUJaD1UMuSozhimODBjuwiX1R7iIl5Py5kgXa6XLKBflckcMo138ICOfd7FYnhqjWuWivPeCapY+L6pueSQvv6yaX1E+mfmq6h3rosFrLtZPclE52cU9CZyi3mX0VBdLpdk0F1nys0ye7uJz6TfDhUX+laiZLg7L2FkuPpH2s10UyXWZM8fFNzLEz4VXGs11kSxn5N15LjZKD38X1RJscDEmwEWLQBc5MjXIxXfhLhpHuvgw1sWJRM0gSTOQLsmagdwRQ4qLH2VkqmYgTdI0A7kkE9NdbJW+GS7M8rdEZro4JB9nuWib7WJ2jougAhfnqzR7k+ZudnHKovfeqrlIV5tmI3flJ7vm4tBcJMupmchfS1wkfKi5fezi6BoXN9a5dH/tYoE03ugiTc7Lw816v7e4+P0zF6e/cLHhSxdf7tCM9mkuB1yclX2HXbx4xMVy2X5MeU8p7mkX2WdV8xUX42646HXTRdgtF/vlpduajbS+o/dUrsqOu3pf77lwS8P7LhJlwwMX3f/UfB+6iPtXc/zPxaj/uRnb3E37Fm6Kxa+lW9dJblJbuzkvE9q4qWvr5mA7Nx+1d/NHBzfJnd2clXf6uAka5GaP5AxxM22om6/k2WFuHPK/4W4qRrr5aZSbZs+7yZZf5MsxbuwvuDn+opsfX3FzdLyb7ye6uTTZzedT3LpXcmORf+W16W5KZ+j1mW5GzHKTMVuv+ek1mWdwsyjBzdYkPU/W2lQ3HdPclMhN+T5dMQvcGGqV3+QmS36WKWbVIM9YVIc8ZnUTK8cFm5sudtUtdyTAofpltNPNMmnuUq/yi0x1u9kmDo+bN31uKhdoHgvdzPjIze9r3cxa52anDF7vxiuNNrhJkXMyfqObXpvc1MpDCd+sGcsrn7r5WAq3uLkmcz5zs2Crm8afu7kgn33hps+X6nG7epThO9TjTjf9vlVPu92s2+em637VIvck6ICbFofc5Mr0w25cR/S+HXOzUUJPuPnwpJvWp1Trac3wNzdLr2lW1/Ue3lRPtxVPut5RPLknH9xz0/K+mysy44Gbhn+52fTQzcv/uOlb38O6ph72NvfQqqWHqzKotQePPN7GQ7KclV7tPIS391DU0YNfJw+75LmnPbw3xMNnEjXMw2vDPayS2yM8GEZ6+FGWjvLQbLSHX+TZMR6cMnush29k23gPoZN1PM3Dguke0mZ4uCCfzfTw7ywP0bM9vD7Hw09zPeT4exgQ4CEx0MM7QR66xHnYE++hZaKHHUkeUlI8nJPeaR4i0z2szPDgn6W8OR7Syzz0q/Dwn4ypUY+1HnbWeRhs8tDI7OG8bLF46GP1YJIom/qwqw+Hh9EuD83dHpJ8Hs7Is8s9/O9DD/Gya5WHp9Z46L/OQ731Hk7Imxs0T+m20UPwJg/75MPN6m2r8u7xMHOvat2vnLLlgAfzQeU7pD4Pe1gt5Uc0/5Me7vyu3q578N5Ujbe0R87Lltvac8fDPxJ918Oaex7u3vfwwZ9a/5dyyL//eujaxMuKZl6+beHlqVZeLsnk1l7da3uxy8m2Xrq391ItL3f08pE06eqlfg8viXJa3unpJby3l85DvOQP93JVZo3wslPSRnnp97yX/yR2jJf7L3rZ95L2vOnl4VteBk30cm6Sl75TvJjljWle1si96V5emOnlQ/ljluqbrRyBXirjvATHe3kxwUtBopc5SV52yVMpXi7Lo0wvEVlexmZ76Zjj5adcL8cs2mfTPrtyy4sOL22dXq7LYrf68XjJkgYLvBxZ7aV8rZfAdV6Wr/fSeoOX+fKHzN7o1bW88mzWjD718uwWL70+9zLlW9Wyz8uiA6rjoJdMaXDES5KMO+qly0kvhWe8fHfWS/PrXr6+4SX1luZyx0u9u5qxGO97efVP1fvQyzf/eBn6r+ps7KNpUx8Dm/t4upUPq5xo7dN9rY/ubX0Y5S852M7H7Q4+LnfzMa6Xj1HP+cgd4OP0MB+PRviIHOnj9VE+Vsu90T6+f9HHby/7+HCcj2YTfeRI/HSf7vl8bJzho+dMH6/N9tF5jo8K2evn42qij2+SfAxJVp4UH1NSfTjTfDRI95Ek/2b6WF7g436dj3YWH8Xib/Ux2uajhV17HT6GOn085fKRKQ29PlYt1f41Pvqu82GR/yR2vY8NG3zUbPTxUCI2ad1mH+Wf+gja4mPFZ6rlS9X2k2qTm3t9tDzgI19+l9kHfQw75GORNDnsI0u2H9EMj/pIPeZj4nEf757yYTrtI+y8j6W/+th5xYftpo+6Oz6i7vo4Kmvv+Xhw30foAx+f/On7P8N1Gd/U2cdxmOnDFIfijA3mw0tx2XdsY4a2xQcztsGGt8VhzAWHImna1C1N49KmqXs3rC3OfIPhUCj6/F5cn57k3PffzmmSw5eNe2l1ay9rZcAd7WlioPvDBm7J9ccMXG5uoLqFgcEtDSTL+lYGprc2UC7BbQzES/O2BsLaGfirvYHdHQ0c72rgqScMmHsaqHrewNkXDYT2MRDZz0BefwO7Bhh4e6CBZ0IMHBtkYOxgAy6pH2rgoxEGGkYZOPeqgZ0TDJyYaOCNSQY80nOyga3SJNTAfDkir4YZcEj3cNUsXaYZ+HC6gaT3DDT7yEDRXAO/zTfw3OcGFi5QjEUGPlusPUsMfLLMQJ1YIww0Rip3lIHVGwy885OBHPFsVq6tir1da3dorbyy08CP0QYyDAa+ijEwJNZA2zgDlSYDaxMMnE7WLFIMFMsSiwFftoFnrQbusym/9HQoplM1yFHZ5DZwW+bmGLDkGmhXZGBWsWZdYmBGmYHSSgMrqw0s/8VAwT4DEQc0w4MGXjiknuo1Izl52MC2owY+P6Ye/jTQ+W8D750x8MUFAyGXNAtZd1kzlWlXdO0k/qp6bTDwn/S/biBOmjUqlzx6S/lk0m3lu2tg6b0xRN8fw93HYpj3eAybmsdQ3yKGH1vFUNs6hpfbxJAt37eNoVGqnoxh4NMx/PtSDGG9YiiSyX1jKJRH+scQKX9J/oAYXgqOYa88NDCGP2RCSAx58vvgGJ4dEcP20TG8Mi6Gm+OVZ6LySOOkGD6aHMNBGR0aQ5Z0DovhO7ku5ikx7J8WwzczYvhlZgxfvhdD4mcxrP08hqmLY/R7O4bmS2NYLWdkyrIY+kfE0CxSNa9QvStjeGx1DFHrVPd61bwhhv9timHJ1hhyt8XwwI4YfpW3d+p4Vwxv7Y7hPmMMTdJjeD0rBqdstmheciQ7hidtei0Oh46dMdyRV90xdPdolvKpV3Jj+Kkghrk/x9B1n2Yrc/fr+KCOpfZQDDfqYuhyJIYfZO5RzeKYjo/LXzEcuqBZXIzBIo2XdHxFx/LDVc2qQefl5Wt6fV37bst9Rn78n5G5jxixNjPSrbley8ctjPzUSq/bGvmknRFbkJGN7XXcwcj8F4x6FjSyRV7vbWRrHyOf9TUytp8Rt9wzwMhxeSPYiEcWhOjvICMnhhj5Y5yRwHgjL00wEjHRyMRJRiJDjRSEGZk81YhxmpG+M42smGVk3WdGBi0wcmGhkZmLjFTJ4MVGUmTDEiPVS40MjTIStNzIV3JFfllhJGOlkU5fGLnxler+3kj3jap1i1H/w6pTjoprm5Ee243ct8vISXkuxki0/GZUjSYjf6cYGWAxsibbyFkptxoZaDOSIC3tRtbKdIeRCklyGmntMrJeqtyq0aO6clRXrmrJM/J+vpH90r3KyB05/otms0+5DxhZKCfl2UNGdsoDtUYWy/P1Rv532EjeESOxvxo5/ZsR0x9GVv9ppOwvzeYfIzP+NfLlOSOXZfZ5Ix0uKs8lIyMvG/nuipEPrxoZ3WDk8E3N9pFYglvGsq5VLDNax1LTLpbabrE06RlL7z6xPNo3lqJ+sUwJjiVhYCznQmLpMTaWd96JpddEnZ8Uy3IJnax10iwsljNSFh5LynStWRRL1GKdWxJL36WxxEmzZbGskp9XxfLwxlgmb4qldKvib4ul5XblkNm7YvlgbyyvxMbijo9lW0IsCxNj+Sc9loGWWBKlVXYsQfZYvpL3HLF854oFTyzdvMpZFMuVar1fE4v5Z537JZZGqd2nNftjeeJALBvltsw7GMsRef1QLC45WRfLW/WxRB+O5ZHjsYz6J5bN/8Xy2dlYdpyP5YELsSyWX2XcxVj88tflWAqvxBJ7NZbHGzQDmXpNdV6PZcjNWOqaxDH/vjjKHotjVvM4hrSI4+uWcbzfKo798kObOJq0j+PFLnF8+kIcjw2I47SUBsdp7nEcHx3HnHfi2CfmcXHUTYhj86Q4ngmL46WpceyV/jPiGPxuHF/OjuOzuXGMnxdHyedxxC+I0/9IHF8tUa6lcdyzIo49m+I4ty1Oz/1xbDHE8UZWHBOscQSkly2OGFlhjyPcoRok2BlHB28cTwfiyCuIo31FHA2yeJ9e74/jkYNxLJd1dXHMrI8j/XAc1mNxDPs3jj8uKvalOIyX1deVOKZejWNgQxxtrsVxSUpamkhoZaKmjQnam9jcwcT/upi49bSJ8F4mWvUxMbyfiQzp2N/Ed9Io/YaZSHnLRNfxJm7LpxNMHBH3RBNPTzLxwGQTS+Q3GR9qoleYicfCTUydYmLgVBMbppnY9pmJvQtN/LtIuRabKJXgJSZaLzXx7jLljTBxI9LEx1EmeqwwsXCliRdXa+2PWis3t5h4bZuJ7dtN3L/DhCHaxOldJsp2m8iKMbHDZGJQiok/LSYmZZv07Gyir9XEEIeJNNnsMfG518RbPhPxeSaSqkxYflZPv5iYt8/E2P0mPPLMARM7ZelBE3/IxEMmCqRPrYk4aV5nYo2ckxn1Jqqk/RET38g12XLcxD0nTJyUkt9MjPjLhPGsSc/FJs5K5XkTqRdMBF00cfCSCdtlE92vqD5pctXECXmrwUSO7L5mIuq6iX/k4k0T5tva/2A8iS3i2dAynssyp1U8+6Rrm3h+ktsytl08Hnk2KJ4/28dT2CEe5xPxvNArnjb9tFcsA7QnOJ43QuKJHhTP5CHxrBsWT8y4eB4bH89KGTQxnlQJmhTPocnxdA+LZ0F4PI9Mi+f59+PZ9Vk8CQvjubQonpFL4smSLktVh8xbFo83Ip6Lm+L5eXM85i3x/LA1nk+3qb7tqk+id8QTvyue/vHaa1E92fEcs8bjs8XznF3x5SFHPP9ImDOezcXx7C2Lp12V6twfz0d18dTJmPp4Fh+J5/tT8fzyj9aeV48X4xl9OZ5NV+I5eTWetxviefR6PBWN8dx3N56nmybwU7MEjjdPIKdFAntaJrC8VQIhbRJIFltQAlVdEnjrhQTa9UnglX4JPNU/gW1y34AEJgQnkC9rQhLY+U4C/ScksH9SAqMmJ5At3UIT2CRNwhL4XE6KPzyBF6ck8N/UBCqnJfDn7AQeXJTAUvlT+i9JIF5aLU3gksxZlsA+GRWheJGKJ02iFE9OyksrEpi+KoHGNQl8ujmBXVsTeGhbApFSuj2BtjsT+EquyqHoBPoYEnjPksApWwIBewLnnAkMcyfQ2ZPAUW8CD+cm8K+E5CXgLFD+sgRu7UvAd0DzOZhAeW0CTx9NYNmxBCYfT2DtXwl8dlo5r2ifhF/V3oYEUqTdtQSuyUfXExjTqHjS+k4Cv92byNDHE8mQec0TOSrPt0zU/BM1/0ROy9TWiQxqk8hrQYk80z6RaGnaIZGwjoks6JVIrz6JNOubyBo5J8P7J9JlQCLzgxM5Lo8NSmSlTB+cyKtvJhL6TiJJ4xJpGJ/ImImJOKTHpER9biVSHJrIhvBE3p+SyHvvJmL6IJFuCxLZJAsWJjJuUSIBiV2cSNeIRDZKr+XK+20iuT8lUr05kcwtiby1PZHOuxMxGBJ5MV11WBJ5yZqI2ZHICVcid3ITMQYUt1JxqxLJ3peo3x6JrK9NZE5dItZ61fVXIn+fT6T+ciLuK+r7aiIPNSQSJYOuJ5Iq3zYmMvZmInvvS2LV/UnkN0/SZ0ASo1snUdguifigJK60T+LV7kkceSaJ555LYuiLSfzwUhJv9U7ixT5JxMjjfZM0uyRm9kviZxnRP4ks6TogiY3SJDiJBTJuYBIB6ROSRItBSayTi3LfsCSCXlXMcUnkyovjkzDI6gmKKzMnJlEjIyYprnSdrJihSZyS/DDFC08iTlpMSWK9vDwtCZtMmplE9bwkPv88iZPSe2ESsdJ8kXLLRZm9OIl9Yl2iOpYlsVgmRSTRPzKJL6OS+HB5EmNWJBG8OYm2W5K4Jh9tTaJeXtuWxLPbk9glD+1I4rQMiU7CYkwiIV41W1Rvtmq0J9HXkYRJWjmTeN+VxEHBnUSpL4nGXB1XaO0hzatW6+uTcBxLIv1SEh0vJ9GrIYlm15K4ILOvJzGvRTJrWifzbptk9smotslYZWu7ZO4LSqa4fTJ5vZJZ1yeZOX2TOSD2fsksG5BMWHAy7UOS+VZuyKxhyWQPT2bLiGQ2jU1m+YRkzsj0ickMm5RMpnSZnMxPkh+WTKspyVwR17RkdixK5p/FyYQvSaZcBi9NJk06LktmfkQyxyU2Kpnmm5JhSzI9tmqPPLhNe7Yn88NOrYtO5oT03q21sn5PMu/t1XpDMv8zJnM1O5kPrMn6/FZNzmSqxOxKZqM7mYWeZPr51M/+ZL6Tm/LpgWSOyUuHkjFK81rNoE7x6hXviGo8pp4vJtP9suYl919JJvRqMqUS0qA415KZdz2ZtxuTaXEzmZ53kllwXwpbH0vB3yqFXq1TaNEmhXVySQ62TcHZLoXKDilkdkyhf9cUanun4O6Twu6+KTzcL4UZ/VOokcUDtW94Ck+PSqHp6BS+fj2FmDdTiByfQsbEFDpPSuGu/Do5hQmhKSSGpdAmPIVrsmZ6ChekYkEKQxamMH5JCnMjUjgsEasV78cUNm1KYdHmFIK3phC7M4X10SmM2Z3Cf3tTCDEpR7ZyWFWjI4U33MrtSaGZN4WH/CmYylKYul99SOaBFLocTKHJoRQm1ipeXQrJEndUPV1K4ZHLKayUs/LLlRRGXU3BKk82pLBN/r6WwpTrqrMxhZ9uqCdZcDOF0U1TCW6eSrK0b5HKd2JqnUqrNqlskKtS3zYVb7tULrRP5eWOqfTslMo//VOZOiCVShkanEqmbBqYyiuvpDLztVS+n5DKiYmpjJuUSt/JqcTLtdBU3ghP1XdkKs2npvL+tFQOye4ZqcyalcriD1NJm5tKrwWptFyYyhdyYFkqT0emEi3Lo1KZsTyVB1alsnFtKrnfpTJ7s9aIY0uqvhtT+U9+3p7Kkzu1Llp1yqY9qbyQlkqULZXTMsKRikW2OlMpyUnlm4JUXq1KZXWNYuxXDHnyUCrbJKJWfdal0u1wKj8dT2XSyVSeu5DKYxdTcV5OZeXVVHpcT+XGo2nEN0ujdfM0PduncURyW6YR2yqN+jZpvN42DZ/M6JHGg8+kESFVz6YxqG8aC/unMWlAGh0GpnEqJI0Jg9LoNzyN98al4R6fxuqJaVyQA5PSYHIaj4SlsS88jVEz0ug+J42fFinGYuXdmMbcrWkclo92pjE2Oo0ceXFXGi12q4a9aTSPSeO8NY3ZNsUT7GnscqSxypmm3wtpvOtKY7/s8qQxKy+Nn39OY/n+NJ46lEZUreqvS2NkvV4fTuPMkTROn06j5nIa1it6/3oa2xu17oZe30rD9mg6Z1umY2+dzsNtdSwvB6XjkJ7t9V4Hve6Uzqou6bzbVX+7p3Opbzqv9U/HI+uC07ksHwxM54VB6TQfnM56qR+SzutD02kxPJ2XRqUTKy1Hp/MG6fR5K51+49O5MSGdeRPTdQ+m6x5Mp0CSJqfzXWg6N2V+WDrjw9MplAFT0kmWz6elEzwjnTsz0xn0QTr3f57O1AXpWBams3VROg8sTidCqpekM2JpOtny5LJ0tktURDpnZFRUOjZZ/UU6Y75Mp2FjOr23pGOS61vTeXt7OgHpuyOdBDkRrfp2pTM0Tfst2mtNp4ctnZ2ywp7OPodm5NTMZJcrnUfcmo9f88hLJ6gqnZSf01m4L53OB9PZKPccSudPGVqn+g+n848MP5rO/46n8/G5dN46rxld0GwuKbcUXE6n/dV0vpfb8mtDOsXX0km7nk6nxnTuu5NO1d103n8kg9zmGfRukYFJrrfM4JNWGbzTOoN+bTL4rm0Gt+SzdhmckqKgDDp2yOBHCe2UwVt9Mojvm6Hnkwy+kRtyon8GkwZlMGhwBtNHZXD0rQzGT8hg4eQMNoVn8PeUDKqmZhA1I4MrH2SwZFEGw5Zk6DkkgzPLMpgRkYE9MoMLyzM4uCKD1uszSP4yg/9tzGDmpgye2ZLBe9syeG17Bl5puyeDry0ZpNgyuGvPoMyZwRZ3Bv96MjiXm8HD+zMYczADj8QcytD3VAZX5aO6DN6sz6DPYdV+JIOTRzMovZjBiIYMrPLUtQx2ykPXM5jdmMH6Wxkcvq0aHs7kqxaZNMqnLTM5ISmtM+nQJpMf5a780TaToUGZPNE+k60S2SGTGR0zOf5kJgVPZXKnZya/P53J630yie2byZf9Mvmkv85LwYBM+gdnkix/hGQSOiiTIYMzMUu3IZk8Pj6Ty/LBhExyJ2ZimpTJ/NBMBoZn8uSMTM7NzOTArEwMszMJvJ/JpLmZDP44k/s/zaTnZ5lcX5zJuKWZdIzIpElkJsOWZ/LK6kw+WpdJ3vpM+n6RyedfZtJ6s/qUeVsyKdqaSfC2TDptz+SvHZlkR2eycrdyyQuGTGKkISaTK+mZfJeVyQP2TCLktIx2ZrLblclYbyZdApn8m59JXFkmEyozWVqTySP7M/EdzNTvCL0vrWo107pM/j6ayca/M+lxJpOTFzPpfEWvZVpDJtXySGMmq+X9G5n0uqV6b2dyQ0KamFl2r5ktj5s53czMjOZmfpGXW5hxyjMtzXpuMfN4KzPr5Ip81NrMYXmzjZk86dvWTLt2Zr6T2/J7kJmy9maGdDDzREcz/+tk5tgTZop6mRnY20yadO5jZqPc29fMUvlHpvUzUyOj+puxSc8BZnbJo8Fm1sgHA83US+9BZuIlcoSZr8aZaZR5481MmGCmWEImmkmXLpPMbJJlk838K9NDzfwso8PUV7h6mmJmrXw/w8zCmWbKZ5nJeteM8QPt+0Q9LlCPC9WjtFus3iR0qZmhy7ROukeYaRpp5py8ulx71pr5eouZU1vNDNpuJkO27DBzZqeZfdFmXLvMPLfbTEejmeo4MwtStT7bzHyr9shEm5kSybCb6erQXnnAqT7ljLjc2u8x87HPTGW5GfMB1XDQzHZpekh1yMFaM946M7H1Zlod1nykUeYfUfyjintcMU+YmXnSzH55/lczMWK/pFlcMXNZPrxq5ogEGsz0u2YmSdpfN3NXqm6YGXHTjFWib+m63DZzSd64qznek0X2/VnU/S+LsU2zONQ8izatsvhGbslvrbMoa5OFuW0W54J0vn0Wr3XIwicvddS6TlnclNIu0juLA/2zGDMgC6+8GJzFVwOzuCGnQrKYOCiLwYOzyJR3h2UROyKLuPFZTJqk+JOzWBGmHDInPIteU7NImJdFu/lZPLIoizVSvziLvCVZJC3Nov2yLH6Qu/JXRBZVkVn6/sqi5/Isln2bxaytWXi2ZfHC9ixa7VD+ncoTrTy71JcxixRLFv9as3Das9jgzOITVxbj3VlE+bL4LJBFVkEWj1VncVnu3a+1YjiUxbXaLP3vqr/j6v9EFuW/ZtHlYhabJfJSFmdk/2XlvqL+r2YxtDGLHTeyWHUziydbWLjY0sIHrSy82dqi7x8LTdpZWCI1QRa+6GjB+rSF/OctnH7Jwiu9LczvZ2FSfwtlMmSAhYcGWng/xMKfYy2sf9vCsXcsRE20cHCShVcnW/DJt2EWbskf4RYqpyjmVAupsyxkz7Vw+RMLH35q4evFFm7KZ0ss/CahSy2Uy7BlWidPRViIljWR2iNHoiy8tdzCgBUWUqTTSgsb5b5VFmauttB6nfZtsei5zMLR7Rbe2WEheKfySudoC5vl/l0WvHsstDGoLqOFnnEWxiVYeC3VwpRMC4NsFpo6LKyU81LntDDWZaGv20KS/Oix8HKOhcNF2nfAQtdDFlbUWjgnc+os1EriYQtBRzTXoxYWntOcpOq8hZEXLDS7ZOGafHrZQskVC4OvWsiUvEYLyTc07zsWfZZm426Rzdetsvm9dTbD22breTibnu2yeTwom6uyonM2L/TIJtA3m439s7lvQDb7g7MZMzCbl0KyaTsomz8HZ3N9eDZZo7LZOTqbm+MVa5LiTM5mt1wNzeZ4WLZ+y2VTLBemKd6MbFJmKt672dx5P5vsedl0W5TN+0uyeXOpzi3TuchsfMuz6bUim3hZvCqbqE3ZvL4lm1z5cVs2/2zP5pcd2bAzm9jobFrvyuaWLNidzQ/Z2Uy36Zxd5xw658zmG1ngyibcnU2V7PVmc7gkm9rKbGb+ko13n3o6kM1d+ftgNi/Xqp/6bD4/rBmJ/aj2HMum7GQ2llPZPPZbNhEXszkjQVdVT0M2+65l47meTVyj9t7NZsS9VgqbW0lvYWVbSyvvt7bqu8nKgLZWNrez6rPGSm17K0kdrUR0tlL9opWvelsZ0c9KswFWNsiwECs9BlnZJY8NttIgJ4ZYuTLCyoevWDk70crGMCv3hSuGnJHXplrJkf0zrbz0gZW/5ln5c6GVmCVWWi618vsyK+ERVqpkZKRVv9OsGKKstFhu5YZ8tsJK2EorlfLMaivN11hplGYbrKz/ycon26xM2G6lVIbssJIlj0ZbuSof77JyXCbstjJ4j87Jzr1W5sZY9f1hZbvDymqnlUuy3atjn44lw2/loYCOJaRQ54p0XGzlnX1Wnjig17L6oN6TDw9ZOSohdTpXr/cOW/noiJXuf2suZ5X3glX3vnJftRLdoNquWVknV+WT65qfWG5opjetDL1r5do9Nub9z8b8R2182dxGWEsbI1vZ+KqNjZvyeVsbv8uoIJuej2w8197GrQ42Xu5uo81TNu7I4h42pve08e9zNmb2ttG7r42f+tl4PdhGrtw/yEaUnJU5g23UyhtDbKQMtbF8uI36ETYGjLLxyFs21spT4208NsHGpxNtDJtsI1t6htrYLV+E2bgu88Nt/CqhU1T3dNU4w0b4TNU228YrH9uIXGhj9iIbh8S/WHmW2Tgv70Uon+RH2giOspEmXZfb2CorV9goXGVjzVr1+qONrzfaqNls44WtNu5uU5/b1ecOG/tkzE4bXukVbSNBgnbZ+FHu3W1jmZyRWXtsHJTX92oO0tdgI1mijDbOyZxYG4E41WCy8WGiDVu2jRY2zV7CHTaqxem08bzLRmu3jW/ljiz22PhbpntVi7ziUy3SK0d15KoOucevOuSM5AaUO1+9F9mok1GHbBhrbdyus7Go3gZHbHjkpaM2fjhm47WTNpJO2XjzD81JHvtPdV20cUOqL9sYfcWGS56/aiNW7jSopms2/pF91zWbRhs+6X1Ds5H2N23cd0vX47au+x0bH9xrZ2JTO80fsfOl3JB/WtiZ0dKOr5Wd3q3tJEhkWzv/SW07O28E2enSwU7TjnY+7GRnUBc7w5+081UPO8t726nvY+etvnYKJLifnXTp1t/Odnl4gJ01clnmBts5LhMG2imVoSF2LNJjkJ3d0mywnQ0yf4id3yRsqJ0qGTXMjlO+HWFn8UjVKz9h5+wrdna9befXcXZCx9uplJET7DjkuYl2jNJqkp1v5LYsmmznb5keamefjAmz45Ve4XbaT1FMuW+qepezMnua+pfAdDsDZthJk6az7KySS/LRu3ZKZtt5/H3l/Uj55qr/Rep9sXqXh5eod7ksc5eqd5mwTL3L0Ag72dIz0s4eaR6l6yGNUr3CzuiVdlySvF7XY4vq26r65L5tqk/OyuztujY7VJ+k7VSO3Yq7VzENihGreqx27tjs7HfY6eOy09Ft57zHzvteO2/77GTm2HnUb2dyQPMptNNQY+fUz5rTQc1Jph/SnGRMre6LOjuJsrFee4/aKZSQY3Y+Pak9MvmUnQr55w9diwt2llyxM/OqnQOS22Cn7zX1Ipuv21nRaOep2+qltYOzUtfGwcB2Dp4IcrBDHmnvYK1clckdHTzb2cGdLg42POvgnl4O1vR38PEAByelPNjB8IEOnglx0GqQg2/ktrw61IHpNe0f76BC7kxysGSyg5mhDg7Ia2EOmk51cEkmTHfwxScO7l2g3EsdNEhslIO8VQ72bXFwdKeDHrsd/GxwEJ/moNDsYFCWg8+sDsJtDl62632Hg0iXznn0nl+vA3pd4OD3Mq07oPcOat0hB255qVbnJbLewTmpP+xg01kHy88pzyUHe2TBFQd/yb6rDsY0ODQ3Bw82Olgp4286WHTXwd/S914nKVLZwsn3rZ3818ZJbVsn+e2cPNbBSXUnJ/FdnDzdy4lBFvdxMrOvE38/J/37O+k6wMk2eTjYyScDnUwOcVIhIwc5cUjsYCezhznpPtLJ9VFOprzspOR1Jz3fcLL/bScPTXCyWk5OdOpZQ3tlxGTtledCtV/ahKk2aRLuZJl8McMJ7zp54D0naz5zErfIqedJJ28vc5IV4eSpSCfNopzckDNfOum40ckm+Wizk2MybKuTZ7Y5abXdybdyV5bscHJaZu10ckjeiHYSkOBdTtLlid1Odkq4QbljnPQyKmaskx3pTj60OSm1K67DiVWecTq1RPFdii93ZIlb8WWWR/HlDa/iyxM5TtbnOqnJc9JY4yR5v5NOB5xskaYHnaySjw85OSGTajWbOs1Gnq938sNhJ/cccVJ/1EmPE05untRsz+panVf8y6r3qq5hg5PPrjn1me6kzw0nl28p3m0nvz/uYnNLFytbubgkI9q6sEtsOxc/BLl4u6MLx4su4l5yca63i+K+Liz9XNwe4GJxsIt/ZdZAF4dkbIiLx4a4+GWYi60jXTw0ysUno120H+Ni/OsuZkxy8fpkF3kyINRFunQLc7FDHg138dkUF79L05kuTs5y8d8nyj/PxT8LXAQvdvHFUheNMi1COWRMpIsc6RvlIkUeXuEibJWLTWtdDNrk4tYWF4u2upi5TbVtV4wdLjLk8WjFks93ufhTpu12cSXBxb0WF8/YXcTIf04Xs10u6mSQx0WW9PC6aOFT77I4Rz3nusj3u9gVcPF3gforVE0VLjrtd3HqoIvQQy5G17pIqHMx94iLEzLymIugEy6+vaDYlxT7ios9V1183eBiyTUXp+Xd6y4KGl08dVM1N3GT28JNv5ZuHmnt5prMb+PmD5na1s0vMqadm75Bbra1d/NwBzc/d3LTp4ubrV3dbHneTWh/N1XyUrCbROk40M1mWRXi5rJ8PMjNSaka7GbTML033M3kkW46vOzm0lg3K8fpr0ye4KZSEiZp3WQ3D4bqnHwcpnPhOiejpijPVK2RTdN0frrOz9D5mTo3S7kXu7myxM0nS92ckrBlbqrl5Qg3HukV6SZJOkWpdmm63M1quSqfrnDzq1SvdMMqN15JWu2m8xr1Kg+t1ToJX++mRtZ+5eaVbzW7TW62b3bz51Y3+7a5eXW7G7/03+EmTbrtdLNDHot2675w0yif73Lzl0zf7Wa/vLbHTZ4M2OsmXZ4wuImWDTFu/ja6ORDrZmycm2CTm38S3dRmuFma7eZph5vvnG6auNxEyFl5z+3msIzzuCmRoV43Rp+bH3LcnM9184HfTVy+mx8L3Nxf6OaCHC/SNSjXLCs0k5/V+343vQ+4SZbOB3XdD+m+qHXzu0yp030hOfXq/bCbR4+6WS+N8vkx9XRcPUn3U8p52U3UFTcTGtyUieOamxeuuzFJUKObFTeUV+be1PW9pfvnju6du7oXH/Sw4VEPT7XwsFtatPSwpJWHutYeBrf1ENPOw3dBHiLaeyjt6GHd8x6mvejhUD8PWQM87A32sDTEw39SMtjD0CEeLgz3UD3Gw61xHmZN8Og5XOvk21APTcI8LJOz8l64hyMyboqHYVM92OW5aR7ipN10Dz/Jihke5s70cEI6zfHw0HsexnzoIWS+h8MLPfy41MN9yzx8FOHhuEyK9FApo6I8uOWl5R4SpeMKD1uk6UoPa+SqzFvlYcpqxVvjIXWth27rlPcnD/dvVL5NHnpt9ZAkD233sFauyfwdHv6QqTs97JPuuz1Ey609Hhbt9fCuwcNbMR4sRg9Px3qINHmIT/KQn+2hh81DS7vmIO851bdLPbs9BHk9PODzsFK6BDwEijzcKVUdNZr3QQ+fH/IwvdZDcL2u02EP3xzReZlzzMPY0x7aX/awUR684mGVXJZfr3oIa/DwyjUPPul7XT3KjkYPj93QNZc3b3sYdEe1Ss+7HgwSeY+Xkfd7efEBLx0f9PJ7Uy/PtvTSrpWXFa29zG3j5aSEtvVSJd52XvoEeUmW7e29PNLBS6P81dHLjE5exnb2EtLFy3fdvHzQ3cvmnl5efc7LA/29rJRL8vEAL6ckLNhLtTDQi0/6hnhJka6DvOyQxwZ7+UJuyMIhXv6RWUO9HJI3h3kplMHDvVjk6RFeYqTNSC/fy72jvETJBflotJfjMullL6Pxkj/Wy/vvqN+JXrZI00le1kiDzJ/s5Q+ZGurVM4JXvxO95ElwuJcMeXKKl93SYqqXb+SOLJ3m5T95b7qXIzJuhpdSccz08sIsLyZp/66XTfK/2V5Wy1X5dI6XKe9pPu976f+BlyVzvWyc7+WTz72kLfLyxGIvzZZ4+UpuyeKlXk7L7GVe6uWdCC/FMjTSi02ei/ISJ0HLvfwkD6zwclk+WenlV8lZ7aXfGsWWJ9Z62SmPr/PypdySxesVb4Nifam93yjONu3frv07tF/Cd3r5WcZEK84uxZEndnv1/6A696hOuS1L9qpGg2qUkhgvw4xe7GKK9fKgycsq2ZWs2WRqvlYvmTYvT9k1V2nh0Fzlrixzejkr77u8HJUJbi/lMtLjxSUJXl1Dn5eHcryslWsyNk/XV8wBLz3yvZwv1L1aqvt4n5fUg166HVLPtepZbsniOs1UZterXnnnsGqWYUdUszx3VNfkmGo+7uWK/HbCyy8ndc1Oqd7fVNufXtad1v1/RvfdBf2PXNb/x1Xdx9K1QfexPHbNywa5KYuue/lX3m30Uidv39DM5blbitvER949PoLv9fHt/T4GN/OxoqWP3DY++rf1kS7d2/loHuTja1na3sf4jj7KxNnJx5YuPj7v5uMveaifj2tyYICPN4J9FMiggT4s8nSIjxhpM8jHfYN9XJRXhvnIkWYjFXeUjyOjfcx43cf9byv/eOWeoNwTfXqW9nFXlk32cVYmhvkYFe7DLb2m+Og81cc2+WKajxvyz3Qfs2b4KJrpI2i2j9VzVOtiHy8u8ZEgDy/zsU5mRPo4JIOX+8iWZ1b4+Gmlj6fW++jzjY85P/go/VG9bdG6rT4Kt/l4MNrHFcnb4yPK6OOCYFLuDB/DLD7s0sHq40+75uDQHJyK6/ZhlLYeHz/KZa+P0EIf9b/4GL7fh0M6HtQsZd0hzbPWx1v1PqyHfXivqJarPro1+Ngpj1/zcVvOXPfhuunTM5lyPZZDu5Y5TGuTw37Jb5tDSLscLBITlMOP7XP4tGMO5i45fNg7h+o+Oezqn8M3A3K4KxHBOXwwMIfjMikkhyppNjSHO9JtdA5HX8lhw/gcFk/IoWxSDl3Cctguj4XncFNOT5F3cxg3J4fDc3NwfpLDtnmyOIdFS/XeMu2LyMEVmUNiVA6dl2vtav1dl0Py9hx27Mjh8Z05fCkTducwak8OKXtz2GnI4auYHM4ac2hpy+GkI4cwZw41kuvKYYA7hwy515fDRQnPzeHNAzkMOZiD6VAOHWpz2Cxr63IoPpLD1uM5/HtSMRpyGHMthx9u5HDfzRxWyCX57ZZqbZlL17a57JRm7XL5Sj5on8txqeqQCx1z8ck9XXO50jOXF/vmsmhALqel22Dtk6+H5LJsaC4fDtM+mTw8l0/IZfykXEZOzqV3aC7J8lV4LuemaM3UXL6flctvs3N55oNc1nyUyxNLcmm+NJdvpMmyXMIic/lZ/FG5mJfn0mZlLvNW57LlC8X9OpeUb1Xv98r5o85tyeX+rblM255L4Y5cnovOxSQdduXSuFs1xORyMD2XNzNymWDLZZczlxYu5ZJIdy4X5JQnl3BvLr/InirtPZjLQ4dydX8qhiyszeVfmV2Xy2EZdTgXj/Q+kkv00Vye/i2Xdr/n8sDlXFbJ9KvKKUUNuQy9lsujN3L1+yCXW7LkpmZ7W/Xe7+e75n5+a+lncBs/VjG19dOhnZ8t8nCQn/VyQxa193Na0jr7KXjST2FfP0P6+Xm+v5+tA/x8Eeznpiwe6Oe9ED8rhvv1rOLn4Eg/k17z0+ZNP6ve8tNlop/HJ/n12eLnw1A/J2RMuB+/mKf4MU71026an41ybbqfd2b5eXKh4i328+kSP3/I9KWKK28u81MkQyP82OWFSD8J0jnKz3Z5bLmfL2XpCj/HV/oJXaU8q5VnjZ+YtX7cX6m2bX5ytvvJ3OGnx04/BmkT7Wf1Lj+f7fYzc4+fWind62eEwU9Xo5+5Jj/5CX7OpGptlp8Uh59uTj/R8o3LTxO3n4vyscfPrzLF62esT3OTwTl+Ovr9vFLoJ1dSq9TXL35+l2n71NN+P44DfhIPqodDfr6q1azq/JyXj+r9nJSww35eO+Ln2WO6Ric071N+Kn/VrP71s/yc4p1XrAt+XrzsJ6JBe675Cb/u5xfJvqHre0vX67bqv+Pnfw/ksUZ6tcwjulUen7TN4zc50C6PwqA87O3z6Nwxj+3yeKc87kiPvnnUB+fhDclj/rA8aofnMX1MHnMn53FKwkPz9LsqD2t4HvFT8gjMyuP9+Xkck6pleQRH5mGWnlF5NF2Rx9FVebRbn0fbLXn8JBN25PHyTuXZlcdhQx7/2vM44tD7zjw2evNY68vjdE4ejYV5GMvzqK7Jo6Y2jw5H8tgqd8/kkXQxj28u53HPlTwuyadX8/hdpjfkkdKYx3238shtHuDVoABfdgowtluAH/sHWDMgwDWZPTDAEZkYEiBnUADz4AA9hwQIGhpgGwH6TAyQJt0nBXggNMBqmR0eYMKUAJXCVO0T8zTtmRFg/cwAN+X4uwFCZwfoNS/AU0sDGKTtsgAb5X8RAdZKoyyKDHBa3osKcEwmLw9QLWNWBMiTgSsDWOTZVQFM0mF1gK3y6Br1I7fl1LoAU9YHeOOLAI4NAVZ8E+CKlH2vmFsUb6vibVOc7YqxI0DHnepNHo1WDLkjEbsCnJe5uwP8KlP3BDggb+wNUCTDDAGc8lJMgGTpZgywS1rGBlgZF+AvU4BZ8QHqZXxCgEvWACUOzc6l2bkD7JHWHs1eHvRq/nJN/vUFeCYQIE465Ks3ebRANRQpb4nmVxagokbXrS5AgdjrA7x4OECSdD0SoPlR9XsswPzjAcpPBvjvzwBhfwd44XSAURcDeKXH5QAxcuOqzjcE9P+hWI0BBt8IcO+dAL578znRNJ/6FvkMaJ3PuaB89nfIp6hjPi91zmdPr3we7JOPaXw+n0zO53c5FJpPaVg+fafkky5tp+Xrsywfyyf5lC3MJ2ZJPg8ty2e9nIrMZ0qUYsobyxVXhq3Ip9fKfFLk2pp8xn+fz8Gt+Xi2K+YOxZSndubrc0qxoxVbmu7K5+zufD7ck89JCd+bT6Ehn1Zx+UTZ87kknzryqXXm43Pnk+nJx+jNZ4svn7cCylmRT8vafL6Xf+vzOXo4n8DRfAYdy8cq357M575T+Xx9UbEu5fPn5XzKr2om1/Ixy9bGfC7eVNwmBXz8QAFBrQvYLF+0KeC2LGtbwNx2Bfwm04IKGNmhgL4dC8iQh7sU0K6X1vTR+wP0elABG+S2LBtcoOfAAowjC3hnTAFbxhYwelyBfpsW8GloAX/IzLAC6qQivICcKQVkTS2gycwCvvmwgPwlBby4rIBuEQW0jCzggagCrsvC5QWErSygcFUBztUF7FlbQJt1BfwkX3yvOn9U3p+UZ1sBkduVY2cB46OVQ17eVUDw7gIsYtpTQKe9BTQzFPC3sYBB8QXcn1xAib2ARzwFRHgL+MSnWgoKWF1VwK1DBZyv1SzqCuh/tIAOxwuY8FsBv5wpYNjZAlLPFfDkefXYUIBPzNcK2NZYwNc3CqhsUcjH3QtZ2r+QuQMKGTCoENPgQrYPKeTeYYWslGMjCnl9VCHnXy2kYVwhqaGFGMIKeXhKIbelbnohuTMLSVpcSLclhdxYVsjUqEIOytvLC/GtKMT5ZSHtvilk1+ZCfthSyJqtWrOjkAPy1s5CSsUbXYh5VyEd9xTyc2wh02yFvGMvZLSjkCxnIc+6CtnhLqS5p5D7vYWskoW+Qs7IiZxC/W4s5E1/ISPyCrlSVEhkTSFPHCrkZp36q1efhwv5XaYfKaTiaCEcU90y8HghiScKiT5ZyNnfFPtMIZ83FPLetUKOS9j1QooaC3HfKMR4q5DldxVfHmlaxLzWRXTvUMRe+aJTEbO6FmF7oYiZ/fQ3uIgXBxaxJ6RIz0tFbBTHpCJ6TS5iU1gRf00t4t1pRRyR12YU8fpHRWQsLuKbZUW8H1XECQlfXoR5VRFzfyyCTUWEbC5i99Yimm4v4nJsES1sRSx2FPGypwi/hHiLsEqSr4g/A0W8WljEO3Xac7SIw6eKmPhrEU/9WcTVf4o4frqIBy4Vce5ykX7XFTG+oYi8a6r7uupuLNL3mXq7UcTYe4q51LKYea2KGdauGLf0DSqmWcdivpVFnYuZ1rWYd7oV43+iGGv3Yl54shiCi/XcWEz3QcW0HVzM3SHFHBteTPzLxWx9p5gDk4opm1zM6NBiEsOL6TenmPGfFLNyYTEHlxTz9tJiBkYoVmQxe6KKabO8mA0rirkjl1cWc/OrYmJ/KqZ2WzGBHcX0ii4mVWJ2FfNyXDHJ8cX8bSsmy13Ms55ior3FNM0pZr1czC3maF4xzxQV07m4mJYlxXT6pZiZh4qZWFvMa3XF7DhazPfHinngeDE35PyJYupPFbPmcjE9bxbT8VYxzW/r/B3tubeEW61LWNamhE/blvCXvNuuhLHtSxjRoYSsjiV06VxCm2dLeKtXCaN7l7C5fwkrgkuoGFzCK0NKmPtyCRNeKaHn6yXcfLOEZyeV0DSshMvhJcyZWqLnixL2Tyvhqzkl3PNeCTWLSvAsKeHHSK2LKiFyeQnzV2jtSq1bpTVflvDh1yXs+KmE7zeWMGBnCc9Hl5Ao3XaV8OWeEprsLWG5XJVDxhI6JJbwc3oJU516La+4SwiIw1NCmreEHr4SYmWtXzFKS+h0oIQfDpYQUauejpYQcqyEJ0+UsPVkCa//VaJnXZ2/VsL/rms+EtFYwiWZf6OEG/eXsqhFKcPbluKRhKBSmnQqZUHnUr54upTwgaW8HVKKf1ApvYaU8uCIUjq8Xkqz0FKWhpcye2opxyRsWilvTi8ld0YpT75bSvv5em9xKcZIrY8q1W/2Ur5fXsq6FaVErCzFtKmUO1tLidpWyuntpfoMLqVKCnaVMmx3KW55Zm8pluRSHk0v5VxmKUeySinJLmWbs5RlnlKO+0o5kFNKz3zFKNG+ylJmHizlsMQcKeW7Y6VcPFHKnFOlJF0qZU2Dar5Wyl/XS9l/o5S3bpby8q1S8mTw7VJ631Gsu6V0alJG03vLWHB/Gb8+UIb3oTIsD5fxaYsyBrctwyEZ7cp4OqiM6PZl/NShjIc6lrFB7kpDpzL+61zGjK5lTOpWxtgnysh+soxmT5ex7pkydvctY9WAMs4Hl/HJwDKOhpTx1uAyysQ+tIy44Yo5sgzr62W0f7OMVyeVsTe8jDXTypg3o4y/ZeicMpZ8XEb5/DL6LFAtC8v4aoliRZbx5nLFkt6ryui8pozJXynut2WUbisjd3sZvXaWkSZx0WV02qVcu7UmtozRpjLOubTXpx5zyyioLWNYXRn968t4/nAZwX+W8eJfZdxzvYy/bpQRfquM/DtlmJuU89w95WxoWc4fbcrZ166csqBy8tqXM6RDOU65+EQ5/3TX+d7l7O9bDv3LyQwu59mB5XQNKaftoHK2yLeDy5kwspzzY8tJmlDOndByZk4t5+UZ5dTNLWd8RDmFkeWsXFvO4nXluLeXk7VDa3eW035XOdtkf2w5Q7PL+cFZzv9cyukt511fue6Vct7OLadCVh4sZ0p9OYek+J9yep8p59aFcj6/VM6Hl1V/QzlBt8r12VKu75pyUptWUNeigkFtKnBI16AK9sjRrhWEdavgwvMVfDewgvUhFdyRq4MqWDi4grMyd0gFf8i7Q7V2WAUH5J3hFVTKmBEVDB9ZgVeyR1Xw4ugKUqUTFSwJq+DklApqp1YwYVoFNTJ2egXFMmqGapmpWqT3rAoyZM/sCrbOqaDZexV8Lw0fKP+HFfT8vIJZEapVhq9QLkldVUGP1RW6PyrYJZ9vUP7vKwjdUUF+tI53q5Y9FTy1t4JY6WSo4KP4CvYnKoZLMaSnt4LNORV8m1vBn/kVfHmsgnuOV/DvyQrGXVJdDapLul5XXY2q60YFd29WsOJWBYtvV/DpnQreuLcS1/2V7GxaybFmlWS0qSQoqJImHStZKf90ruRUl0qmd63krScqye9eyaIXKunbv5LkAZWsGVzJf0MrGTeykiq59EYlCZMr6RZaSfPwSlZNrWTptEreXlBJryWV/BBZyZdRldyzvJLPVlby4apKCtdVkrO+kvCNlXTYWUmr6Eoe2VXJrd2VfGyo5E+ZHVOJ11bJXpfqc1eyTb70VjKoqJL0Wr13uJIfjyjusUocDZVkXlOcm5Xcf1u131vFmAeqGP5gFRNbV/GL5LetwtuuivT2VeztWEWLzlWceLKKugFVTArW+ZAqnhlahWFYFR2GV9FyRBVfj6zSb+IqiqdWkTWjiqdmVbFldhXN5lSx4b0qbi+t4uqyKs5FVPF3ZBWHl1cxeUUVb6+sYuTqKvqurSJ5nfZsqGLV11Vc+qaKjTuqWBddxbw9Vfwrv+1VDkMVo+OqGGKq0jNcFc29VdzMqeJKbhX7CxSrWPlLdXywitw6HR+u4oUjVaRIj6NVmKTd8Sq2yY8nqrh1SrFOV/Hif1V80FDFrGtVHLxeRU1jFS/frCIgw25V4ZFed6rIkGfuVtHxnmouPVhN3cPV5DxezVMtq1nTrppz7av5tEM173es5leZ2amaA52rGdelmte7VvNyt2qGPlFNTI9qTAOr9flSTcvB1fwkjwyp5veR1UwZXc2bVBPyajWLx1fz28RqJoRWUxZWzfAp1fhk4NRq7NJnWjXPTa9m66xqmr9bzdo51Zx/X2vmVfPwkmqOL69mzOpq1n9TzRM7q+kYXc3mXdV8v7uaDXuqubm3mghDNaUJ1TyfWs0KSzWfWaupdFUz2lON21uN1VdNm0A1W2RNYTW/VKi+ymqe3ldN64PV3FOnvg9X88HRag4dV60nqvlZ+v2u2P9V8885HV+r5sXr1SQ0VtPtRjUG6XBT+2+pHvn+djWL7qnh3ftrMD5ew5/tajgZVMO09jXUy+QONXoGruGdjjVUSaBzDd4uNex5soagp2r4tmcNrn41ZPev4aUBNSQGK87AGjqF1LB1UA3NB9fwozw8pIavZd3QGlYMq2Hp8BouyZkRNcwdWUPIazXMDlXOsBrGTamhWphWQ74Mn15D35k1dJhTw+mPa+i5tIZuy2p4aHkN962o4bYsX1nDklU1fLa6hr/W1JD+bQ3fbKzhtd015O2pwRxTgym2hukZNeRmq2ZrDf1tNTzrqCFJdrtq2Oip4VGvepKbOTWc99dwIr+GscU19Cuv4d9DNfxRq9nUq06ZfLiGAzLuiOqVsUdrKJX/V1zf8U2VbQPHmQJOFEXZW0REhsoslPEDBBEQFGW07CmKimxo2aA4EZllgzJEHxSZLXuDZCdNM5tm7zZJk0CB93r/+H6y7vta5/T0HMz3uCwyLffIF92s9zgpjttkRnapTbxWLLMSzR33aFQiuV2S132PD6L3OB2/x97UPRqn75En6t2/x2ZR58E9fhLPVtxjg6j58B5rxPJHMgOx+PE9kmJeJQVlYk5lBUHhqaJgSlUFxSK7moKRTyh4t6aChXUVJMRnryiYXk/BpPoKbMLYQMHHDRVoxQeNFNwTQxorGNBEwb5WCqwdFfTvrKB3F4U8lyo41l3B6z3ktwyFXJsUcm1SsEVszFTwXG/Z976CuqMU1P5YwQ9i/ScKVo1WkDNGQflYBTOyFUwer0A3UWqbpOD9yQp6TlMQm6ugcKHkX6ygR46CzrkK/hEdlytQ/6zgyiap4VcFh7cpeHW7gl07FPJ8ruDp3Qq+Ecl9CmYdVDDhdwU/nVSw4ZSCmqcVrBVVzyhYLtJnFcw/p+DLfAVhYbsgvV9ScO2q1KdWMNYo+U0KOhUrqOeWvsR3XqmrTIEmppDnMgUZKQX/phX8776C1yoU/CZaPFSwV9SurCSnmhLFM0qOvaikbj0lm8QL9ZU800DJt6JmQyXxJkrUryrZ2knJ6s5KYt2Ucq+gZHYPJdMzlLhHKTF/osQwWslHY5S8N07J1SwlPccrsX2lZOQ8JYMXKLkhei9SkrFYSaelSt5cpuSoeGa1fL9JPm9V8vs2Jfu2K9mWp6TWHiWV9ikxHVbS7bhSrutKlp5XsuCCkuhFJcFLSjyXlVivKjmkVPKqSskBUVuvpIpR1hbJGouSqTYlfT1KenmV7A0r+bFMydq4kkVJ6SOtJCz896WPB0rGPlIy6rESrbhTWcWNKip6V1PRtpaKQ+LVJ1VUe0FF8kUVIxqpUIq7jVWcbKGiensVuR1Ucn+sQt1dxfAeKu6J2xkqPhuhYuqHKvQfq/jwE/l+tIrL41Ty/KGiy3gV/4q3Jqg4OFlF8ykq1s9SsfpTFTcXqeico6JTrgrVZhX/bVHx3lYVA7epuCb6bVdxSXTZKft3qTi2W3L9pWLwaRUDzqi4eFZFr3Mq8kX3fBUnClS8eUHF6xelH9H8sorGV1Q0uKpim/hYJ3GNKjJNKs6apS+Liv0OFTucKsxxqSGpYlhK1tyXvA9kNhWy7qGKimfUuOuosb6kpqiumtEvq9G8omZAQzVXRUFjNf82VcszvpqJXdRkd1VjFqO6q/kvQ83lTDV9eqvZ966aXYPUNBysZu5HamZ/rMY4Tk2PqWoWL1DjWarm4xVqntqi5v4ONYvy1Pj2qHHsUzPmoBr172o6HVfT7KSa+qfVbDyrZkO+mvUFaipdVPP1FTXe62qm31CTqVFzQi/rDWqOiyNGNW2K1LxkV1McUdPzgZpzonuFms4P1XR4rKZdJQ1HRdNqGnaLuS9omPmSBlM9DboGGjkXNNxqouFMSw1dW2mo3EXDg64aUt00TOyjYcBgDU0+1lBvtIY6YzV8l6Xhm2wN6ckasj7ToPlCwwdfarjxtYar8zR0X6ShxQoN+8TulRq2rdZg26qhaLuGj/I0jNypQSUyD2jYflwj1xANlc5pyBHzz2uIXJSa/tNwSqfhLYOGDoUa3jRqOGCWuBaJK+o6NJiTGgxpDeoHkr9Cw38PNbz3SEOfKlouit+e1rLhZS21XtGyXqytp2VVfS1VGmjlGVLLw4ZaljbScl+kGmtZ0ERLrKmWr5ppmdVSy+i2Wvq9reVsFy2du2l5u7uWTj20/JmhpV1PLTuQfSO0hEdp8YzWMm2MliljtUwcp2XMeC2Dp2nZt0BL/SVaNi/VsjFHy/O5Wkq/0/LxVi3abVo+2KFFKf7L0zJkp5Y7YsAeLW2Oaal7UkvtM1q+PaelRoHUL1af11L1gpaVovJFLaO0Wm4btdws0nLdpOWyRXq3ajlv0/KOU2YQkNwxLd+lZG+F9FtJR7KKjvlVdQRq6phVS4eyro5B9XX0bazjXDMddbro2Ch+6qrju+46vsnQ8UQvWT9Ex4yhOsaP1PHRaB3qMTqGZukYkq1j8HjZO11H8/k69izQsWuhjp2LdOxYrJP+dbyyVMcWsXmZjk05Ej9Xx7MrdZRt1BH6VcenW3T4xcytOrxixjYdU3bocApHno5RB3T8d1jH+0d09P5bx6lTOrqc1vHOGR1vn9Xxj2hfoONP0fKqjpfuSQ6ljm91OmoadKwTq4p0VFh1LLXpGJ3UYUhJH/d16MSHD3RoxIgK6Ut88FDH8Ec6FGLoYx13K+nl2qrndhU916rraV9Xz1/i9fp62jTQc0i0bqinVWM9e5vq2dNMz+7mehq11LP9VT1rOutZ1VXP8u56cjL0lPfVM2uIHvuHesaO1jNmjB6jKByr55NxegxiVJYevfhgkp4h0/Rc/1TPxS/0nP9KT9eFek4s0dMxR8//cvVs3aznxe16NokX8vTU3qUn9y89i0/omXdGT0LEz+qZe07PV/l6ysSXBXrmXNTjvSH5iiSfSY/OrOcji54PrZInpadnWk+ByHigp0eFXq6bero90nNGdKls4H+1DLzY0UDtrgae62aQ+38Dz/Yw8H2Gge96il4Gnso08E1fA7X6GaiJgSpDDTz4xMCS0WKMgfti8VgDi8YZSItFWfIqFmYbSI43sGCCvIp5UwzMnW7g8y8NfDbXgG+xgZlLDMxYasD7/5YZmJ5jwPP/cuX9cgPuFQayfzEwbrMBsyjabmBMngHjLgOFew18vM+A/qD4zcDIPwyMOG5g2Clx2sC9cwbuXDVwQ2XgutYg96EG+lkMXBH9rPIq+hYLp4E+bgOXPAbOxw0UpETaQM/7BpmbeCgeGcgXGY/lVfSoXEi3p8VzhZyuW0jXl8UrhZyqJ+oX0qWBaCSaFNK5lXi1kJP/r3Uh77xZyL8dRedCTnQrlOuSvGaIXvL+E3n9f2PEOPmcJSbI2rnia9k7XyyQOIsl5hKRK+/FmV8KObtD5BXSfWchPXaLvYUUHCkk80QhF08W0uecKCjk8vlC+l4Qlwvpd7WQWwZRWCj368JcyH+uQoZ6ChnmL2RkspAPU4XoHhSif1iI4XEhH1c2Mu4ZI9baRhz1jHKfbGRyAyMl/6+hkSmNjExtasTdzMgX7xj5souR0q5GvupuJNbDyNc9jcTFvEwjiwYYeTjEyKOhRtZmGamRLcYbWS++mWhk60IjrywyUm+xke1LjNRfamTXcqP8XzLy5hYjx3cY6ZQndhq5c87IRzeM2DVGnIVGppuN+CxGZlqNhByS22vkiYdGNlQpYmedIg42KOJQ4yL6di7ierciBnQv4r/MIrlnKmL2mCKC4rOxRczJKmLepCJ+XVJE3WVF1MstounqIlqsK+LwhiLObS2i144iruwq4sbeIqadLmL6GdmfX8QXF4qo9l8Rr5iKqG8uomOgiOOib3kR794v4pZQPCpixrMmFr5iYkl9ExViVRMT1ZqaWN/cRK0WJr5vZaJZRxOvvWPiSGcTf3Uzyf8yE29nmHinp4mzmSYK+pgYMtjE1E9M8v/MhG+MidnjTIREOMtENNvEvIkmkpNMLJ9u4oc5JjbPNbFzgYnmi038ttRE62UmDolTa0yM22bCtt3EpDwTJWLKThMuMW2XiVl7TNT4y8TGEyaanJPa8qWGmybGFJooNskes+wRLouJGTYTQbuJshIT9z2yPm2iVYXkeSi9PJI+qpi59qSZwjpmsuuacdcz83kjM180NhNrYibR1Myylma+aWPmwDtmWnU280Y3M3/3MEvvZjJ6m6mcbab2FDOnvzbTa4GZ3gvN9F9sZsgyM8ocM3M2mKm2yczTW8xs2WFme56ZvJ1mmu42M+qEmaJ/zUw4bWbyGTOz8s1y7MyEC6SG82bmXTRTLtKXzHx3y8wpo5muRWbOigtmMwNsZrROM+uSZn68L3U8MLNRbHlopk01C2PrWnDVszCtvoVlzS1saG1hQIaFG2JQTwu3xbBMC0qh6W3hwz4W9o61cCTbwj8TLZTNtzB/oYUaORZ+WG6h9goL73xvQb3ZgmOHxN1poXSPhZW/WXjrpIXLZy1cO2fhToGF989bGH7BwqhLFkZfljquWQjftLD4roWXdBaaFFpoVWThd9HGZOENs4XjFgudbRa61rBy52krjxpYqdnEyuttrPTtYOXeW1aMna34e1iZ28tKKtPKir5WWr1vRTdGfhtrxZ5l5YtJVt782sqJeVb6LLJyfbGV95Za0eZYmbjSimeVldlrrNT92cqAXVZuiv2nJM5pKx3OWTl/3krvC1b+u2zlsztSh8LKdxqr1Gilh91KP4fkLbNSNWbluXIreWkrhyqs/PHQyv8eWTldycbVqjYMNW1sq2djbwMbhxvZaNvYxq1WNorb2lj3jo1Xe9r4o5eNuwNs1B1to/k4G8eybdScZ+OXBTZeX2bjzRybPA/Z+Fd8st7GC5sl3jYbZ3fbUB6wMeKgjcmHbRw4baP9ORs3Lsp3V2yMumpj/HUb3Uw2zoleZhvD7LKm3EbXlE3+P9voc9/GFTG4QmI/tjG8vh1TQzuTGtvp1MHOmY52dF3sTO1hJ5hhp7SnnfJedlb0sfMjdloOsnN0sJ2iD+1MHGVnzmg7i8baWZllp1q2nXWi1ng7G8RPE+z8OtHO9kl29k+xc3KGnYGz7Rjm2DF/YSc9387OHDtNcu38ttxOmxV2Hm6U+Hl22u2UenbZubnPTvbvdq7l29FesDP2kp2cm7JeaWe40c4yh51ZKakjbWfVQzvfP7ZTu1IxTaoWs0+8XaOYi7WKad6omAOideNiOjYt5kyzYm61LOZKRjHj+xbj6VfMownFLJ9YzK9Tizk6s5hKi4t5Ykkxf64sxvhtMU9uKmbL5mIObSumw45iCnYW896eYo79XUznE8X0OVmMM7+Yz84X89UF2X+5mFXiYWExVYuKWSPqWYvJE+0dxfwt3vMUc080TxZzPF3MR5Uc+Ko6uFTHgaaug0gDB181dJDT2MHTzRxyj+jgWh8HI3Gw/n0HR0c6yBrnwJ3lYPFEB8snOVi0wEHNxQ5eXOqQ+2gHXVfK60aJl+fAuNOBbZcD124Hy85IzHwHf15y0PGyg7vXHQy74WDsLQenCx30KXIw2ir5HQ4SYoPbQbuggy+TDr594OCZCon70EH9Rw5erVTCySolvPhCCfqGJZgblVDSuITyZiW07FVC28wS/hTvUcI9oe1fwruflGAdW8KMrBICoiy7hNT4EqpPKmH7Ilm/tISby0vQrSxh9toSIttLmLujhO93l7BpTwnV/i5hvbh6roSB+SUMLShh7AWJd6mEb6+XcPROCdcVJXyslnjmEvZapBZrCYdEW5vEF12LSzC4JH5FCVFR/rCExY9KqFfVSaK2k4XPO3mrvpM7jZzYmzqJt3DyXWsne193YnvLydpuTl7OcHKol1P+Jzox9neSNcDJK8OcJMc5WZHtpPp4p9xjOHl6gpPNE528NsWJfpaT9BwnbRc4+VP8u9BJt0USQ1xd7GTgEom1zMmUXCfrVjtpuUNyiDfynPwl3trppPsuJ+dFn91O7u5xotnrlHtUJ9n7ncw+KHkPO9ly1EnHv5xMPumk2jmJJZ7Kd/KjeKFA6hH1zzvZKf646KT9JSdnLzsZcs2J+6aTJ+85+Vvj5JLOychCJ1ajk5kmJw8sTnKt8rvdyQ/ib5es8TgJheT7qJN/kk5UD2RGD53MeuxkUWUXK6q4eLaui+4NXeiauChr4eKnbi5e7O7i9wwXlQe5aD/MhWqki5/HudiT7aLleBdvTHDx1kQX/Sa70E91EZrhIj7Txd15LuYsdnF/iYsqy1ysFc1WuMhf7WLgWhdrfnCR97OLom0uire7mLrDhU+U5rmoucdFl9/ktyMuav/tosNJ+XxK9p1xcUcMO+tCI+5fcJFzUXLddtG3yMV1McIsdYgxFheTrC5m2VyERfUSF9+Il1wuWnlcXPK76Hpf6hFXH7h4t0LiiOEPXWjFJ49cmMWExy6cYkYlN3Mqu6lazc2P1d1ceMpNv6fdvPyymw713ZwQXRu4udrQzbuN3NwVnzRxM6GpG6eIN3ezvKWbaq3cvNjaTcYbbm61c9Osm1vu39z07elmcC83+kw3s/q6eYybI2Pc/D3WzfiJbkrE3plupn/l5ukFbtotcXNpmRvHCvl+m3ze4ZZ7YDe9drq5LDS73TxxUuo77WaH8FxyU+u6m19vuBlyz81TejedTW7Oil5mNwMsboZZ3Xxsk3rtbmYUu3lU4uY5t5sDXjf3Qm7SZW4qx90cSrl5I+3m7ftuej6QvRVuhj50oxYlj90squLhofi2modnq3v4o6aHbk96GPmMh5Yvezgs2r3i4XJ9DwMbeLgjhjX0oBWfNPLI9cnD0c4ernXzMLi7hyk9PXjF/UwPVfp42NrPw98DPHQe6OGDwR4mDfEwd6iHBiM9aEZLjDEeZo7zEBblWR6+m+DhrykeTk/10H++h6ELPDgXeVi81EPtXI+cl/LbKg+31njI+EXW53nYtctDi90efhdt93j4nziz10PPfVLvfg+zfvfwwh9SyzkPe/M95F/wYLjsoeyaB6XSw6ZCiWmWvmxSk1jq9NAp7WHGYw9LKnv5vqqX4zW8vPukF9vTXu4/5+WZF7zMaOhlSWMvm5t5eb2Tl2Gdvbi7epnVzcuPPb1s6+WlUaaXfeLV3l5O9PHSra+XdsO8VB/tpW2Wl7/E29leRk/ycuxTLxc/8/L+Mi8Tcr04xczlXsIiucLLmlVeam30UucXLw03eem6xUv2Di8lYkael1b7vVQ65+XJfFlT4GWraHTey9ELXoZc8aISpqteJmq8uEQVg5eXjJLX5KWT2cspccnipb/Vy20xzOZlUrEXj5hfIn2Lu0Ev51JeRj7wklXhZfpDL0HRsKqPbk/42F7bJ89CPlY08PFtQx/PNfIxuIUPRysf897x0baHj8yePt7t5cOQ6WNcbx/FYssAH7kf+Ng40se0cT4C4ossH6vH+/hhgo9Gk3z8MdlHj6k+Js30Uf0ziS9afOFjxgIfXy308dJSH21yfPwp3sr1MXCFjw9W+tCLR2t91Fzvo+G3Pjp856N0o+zd6iN/u4/rO3y8l+ejaKcP5y4fM3f7CIu5e3ykRJV9PtaJn/f72HHAR7OD0sMhH4MO+7gnHEd9vPaPj6lnfCw6J7lEzQIfW89L3Rd87BMdL/nof8XHbTHsqg/fdR8N7srMzD7Oi34WHzfF+1YfZpuP2cXSo9NHPbePwx4fXX0+JoZ87Ir5cN/38ekDH/crZL6PZU0lPy0q+/n2KT+16/lp1cDPiYZ+ujXyc17Q2M/kZn5Odfaj7+bH3t1PoIefxT39rOnlZ3tvP036+Pmzr597/f00G+qn2id+nhstccf6OSz6Zfu5KSZN9PPZJD8Vk/3snS5xPvfz5Fey/2s/Hy7yYxRzl/pJi6o5fn7J9XNohZ92K/10XSUxVvtp/YOf4l9k7yY/T23103S7n855fj7a7af6AT+/HvQz66y8L5B+zvvZc8HPkYt+eiv8RDV+Nhv8vGr0c1R0LPJzUgww+7krPrBIj2Kc1c80m5+gSNr9LC32U9nhZ5142eknT/zu8vOG28/Hfukp6Cf3vvT9QOYoNlX42f1Q8j7y0/6xn3/FxUoB+lcOcFuMrRrALgLVAix5IsDxpwK8/2yA2PMBFr4QoOaLAeq8FKDNywEU9QN82CBAkRjfMIBLRBsFmNc4wPImAZ5oGmCD2NwswN7mATq2DHCpVYCBrwa4K0a0DmAQOW0DtO8Q4IS40DFA5a4B8roH+L1HgHYZAQp6Sg2ZATTik94BJvcJ4BOL+gVYTYDtAwI0HRig86AAqvcCfDwkgOf9AKVjAqwYF6BGVoAt2QH2jQ9wbEJA7hUCnBFXJ0kPk6X2qVLnzADPzwrw7pwAzi/l87wAfywM0GlRgJ6LA1wW2csCzMwJ8HVugOorAvy6UvpaJX2tCXBKvLsuwP0t8t0O2bdT9u0KcG93AOMe2btX4orIPpnPfvn9cAD3mQDfFwRofCHAAdHmYoC/xDuXAly7LD1cC1DrVoAfxYu3pU+hVkj/KpmPPsB5Y4CplgBLbTIze4B14pniABvFK44Au8ThEpmrU46vO8B0X4Bvg1J3SGqOBnhQLvNJBmh0P8DZigCZDwMoHwUY9TiAWXxWOcjCKkF+rBbkjRpButQM0rdWEO2TQZY+G2Rj7SADXgrieDnIjFeCbGgQpHbDIA0bBdkrWjcOcky81STIadGraZDBzYKYmgeZ2CKIW8xuGWRBqyC1Wgf5Qbz4muRpGyRfDG0XpH3nIHe7BhnRLUihKOkeJNIjyPKeQZ7PDLJFNOodZL94rU+QP0VmvyDXxHsEmTQgyOcDg/w0WGobJXWMDvLROKlBTMwKyjNFkJcmBek3LcgtMW1mkKB47rMgv4qP5soM5ssMFgbZsUjmsCRI16VBzotby4IMywmiE2NzZd/yIF+tCJIS1VYF+VY8t1riiL1rZBZrg1xdH2TUt0HCW6T2HVLvziBv7wpyVqj3BPHtC7LkQJC1B4Ps+j1Iy0NBTh4O8umfQeynJccZyXE2SM45iZ8vPRVI3AvS86UgH1+RPbeCHL4d5N87QcYrgrjEi9ogTXVB/tZL3QapuzBIcVGQ6aYgIZFrCVLdKjO0ywyLpRZHEKsryBR3kC88cqy9Qar4gqwX9QNBdotWQZlhNMhnZUHWxIO0SMqxSgW5mA6SXRHEKX6oFOLFyiFuVw+hfyLEuBohtj4d4mbtEGNeCDGtTojUiyFqvxxis3i7foizoneDENfFkIYh1OKTRiGsYkrjEH7xRZMQ5WJp0xBVmoVYL55tHmKTqN8ixB7xassQf4hOrUKcFr1eDXFVDG4dQilGvRbCLCa1CeEVn78eIi4Wtw1R6Y0Qz7QL8YvY/WaIVu1DnOoQYlHnEE91DfGz2NktRIvuIQ6LDj1CZGSEuCze7RninviwV4giMSEzhFvM7h2iTCzsE+KRWN03xJP9Qvwk6hIiTzTvL/FE+wEh/hU9Boa4JAa+G+I/MXJQCKMYPziES3z6XohSsWBIiIdi1fshag2VmKLuMIk3PEThh7JulHw/OkSzsSF+F+3GhTghumeFuCgGZIe4K0aMl/Uie0IIp5g1MURUzJ8k8cWqyRJnSogfxUtTQ+wQzaZJTNFueoh/RLcZElMMmCkxxYhZElNkfyrxZks8Mf8ziSdWfS7x5kisLySWaPalxPlK1i2QHIulxmVSY47EEwNyJZ4YsVxmIMavkBmIT1fKDMSCVRJTrFotc10jMxB5a2UG6yTOepnlNzJLYdwg+76TY/CDHMOfZc6/yDHdIcdUHNkpx3JXiJOi5+4QV8SgPSEU4qO9cp7sk/Nkv5wnotJBOUd+k3PjUIijotNhOa+OhrD8IeficTlfT4VYdjZEm/Mh3rkQ4pzoczHE0EshtMJ+OcT0KyFCIvdaiO+uh3jhRojGN0N0uR2iQAy/G2LmPfkbUkvveqm7UPo1ynlnlTptcs7ZQ5gcUleJ1OSU894b4lpA/m6CIYpTIb6+H2LFgxA1KkJ8L+o8DNH0UYjfxIDKYe6KEVXChOqFmVs/zAuNwmwT55uG+aB5GGeLME+2DtOnc5ivu4f5PiPM9p5h2mWG+Udc7B1mQJ8wI/uGWTMgzNMDwxwdFOb5EWGOfxhm1dgwdbPCdBgfZtDEMMNmh9GLQfPDKMS+ZWH+ygmTnxvm5nL5fUUYnXCsDPPj2jDN14c5LDpvCtPv1zAlW8JUbJO428PU2hGW4xWWYxVGuSeMZW+YagfDNPo9TJfDYYb8Gyb3TJg656TeAqlXLL4SpsF1yXE7TAuV1KUO09USlucCmYMtjFGMt4flHjXM2pIwzzjDjPWHiQTCbE2HeeOB9PswLM/jYTxiSeUIlatE2Fctwl/VI+Q/EaGkVoTM5yNkNIgwqlFErlcRkk0i5DSN8EHHCM5OEep1iTA2I4JDzOgZoaJXhFq9I/wkXu4ToWXfCOr+EWoMjvCDKB8XYcv4CI0nRIhPi/D6pxEMCyPUz4nQOjfCO8sj8iwQIWtVhLe/jfDkjgiv5EXYJVrtjPDWrgjaPZJvr+TbF2H+/gir/ozw/gn5XnTKl/fn5fcL8v3lCH9ci3DmeoShNyP0NUlcS4RZ1ghr7BGeLo7wi2hdEuFP8Y5T+hb9XBGGuyN86o1QyR/hbjpC0f0IiYoISx9GOFgpyt+VowysGmVDzSjbakVp+mSUE09F6fF0FOUzUaY8F6Vn3SgP6kf5sWGUlo2jct8QJbNplOtC2yyKo3mUSIsoq1tFeaV1lL6vR9nUIUqiS5RvukX5J0Ny9IpyT3yUGSXZJ0odomwXJwdEyRgY5ZNBEv99iT8syvisKG6xeWKUblNk/YwoWYujLFoapdKyKA1yo+wTbZZHOb8iysTVUbyi2rooVzZEmfZDVM5LqWGHrNkZpcsuWSf675Z1e6XH36K8fTzKgTNSU36UJy5F+V68eFn6uhYlejPKgltR5qhlJroo88xRdtuiFJZEqeKJculRlF3VS2n1RCnZT5bSt0EpwxuW8lnjUmo3K6VJ81JOtCilR8tSLovBrUqxvVrKjO6lvJZZyvnepfTvU8pdkdu/lI6DSjk2tpS3x5XiHl/K5xNKuTqtFM30Utp8XsrspaU8nytxl5eSsbKUyJpSDJtLqbq9lG/F8ztKab9T1u8uJXiklN1/ljLxn1J2nCpl6LlS9GJ2QSmVL5Ty3lXZf72UZ26Vkq+TOHaJ4Syll7cUra+UURWl7KlcRusqZRRULePLGmW80LCM9o3L+LR5GbVbldGtexm2jDJCPcto07eM42LjoDLuji/DNKGMmlPK5P9RGTs/L+PYnDL6LS7ji2VlJMXbK8swri7Du6aM3HVl/LBe1m0sI7W1jBG7y5i0R3LuLaPG/jJePiDvj5TR/39lPMgvY2VBGfUuSO67ZaxRlPHYUMYiexnri8vY4iijSUkZ11xSp7eMmKjiLyMzXEZhqoycB2XkP5Z4VWPUrB7jJ7H7iRida8b49eUYV+rHKGsUo3bTGJktYnz3Wow6bWIceT1G/R4x9opuPWMoe8VY0Ccm9wsx2vWPcUJcHRDj00ExTg+N4fkgxspxMX7OivHuxBgFi2M8tTzG/hUxLq+KUbo2xvc/xzj2S4z8TTHu/hrj9bwYxbtjzNgTY/2+GDlHYlQ/GqP7Kfn+jOw5G+PQeYl/IUbySow/b8QYdTuGRUy9E2Pe3RgHFDEyVDHOGqVWe4zRzhhRl/TjjdE7EMMQjBEuj6F7KHmrxblbPc6Bp+K89VKcO3XjTH4lzj+N4ixuHmfEa3GefCPO62/GmdVJPneLc7m3vO8X58jAOOfelbXD4yz5KE7DCRJHvDExjnZynOrT41yfG2fO/DhJ0XpxHMXSOPZlcWbkxDm0Mk6f1XFuiQ/WxPlyXZy0WLE+zsZv4pg3xwluiVOxNU6jHXEOivI9cZ7YF+fCQYlxKM76I3G2HY3T7I84Xx2Pc6wgzqiLcazi8eU4z12Nc/p6nJs34gy/Gefve3E0yjhLNXHWmeV3S5wtoqlV6hEdbLJe9LZLXeKD4jhGMdERxye+LIlzX6x0ylxcUqeo746zX7T1yCxED2+cK2KIT+YgxvnjOMXsgMwkFGdXOE7naJyBpXFsZXGiMZnr/bhcj+M8qIiz6mGcpx/F2SQaPpaZinaVEvwrelZOcE28XyWBXmRXTeAWn1dLkBS51RPUeCLBj+KVGgleq5ngf6JrrQSDnkygErOeTlAmFj+ToOqzCeo8l2CHaFE7AS8k+E+crpfA1zDBV40S3BcrGyd4skmCX0SDpgn2i7bNEpwQGc0TXBVDWiTQiayWCVzi81YJykXOq1JP6wS7X0vQuo3UI7q+nuDdtlJLuwQb2if4o2OC/E4JbvVIMKlnglWZCZ7qnWCTaNgnQbu+0ns/6V1k90/gEXMGSL8DE9R8N8FP4pVBCca+n+DVEQk6j0xwbmyCD7MShLITzB+fYO2EBFsmJvh9UoIOk6VH0XtKgg+mSs5pCR5Ml7wzJOdMyTlL8s1OMP5zySWufJ1AOy/BsoUJRuckcIglyxN8tyJB3soErVYlOCYGrEkQXZfg+W8TdNyUoM+vCX7dnuDNvASnxPBdMtfdMtM9MtO9Ms99Ms/9Cd44IPkOJkgdkhnly3wKElwUg84niF1MoLiewGpIsM0kfVkSbC1JcCaUoElcengkcxONq5Xzm/DXLMfYpJxGLcs5KPyvlTOpdzkBMbdPuTzblFMxqBzTsHKajSsnPKGcBRPLWT+pnHNTy5nxRTl15pZzYVk5qpxyRueW4xDVV5aT9WM5NTeW49lSzrBd5RSKibvLeXpfOb0PSo7fy7lzrJypf5VT+Uw5yoJyql0qZ9flcsZeL+cNTTkjLJJbhKzl1C6WGhzlHBFvlZTLc63k9pXT0l9O50A5rkQ5n5eXY6go58tH5ax6XM7Wmkma1UoSfSbJn88ncbyYlHMzKedlknbNkgxvkWRuqyQVoslrSc62SXL39SSRN5LMyZB1mUlO9k5ys4+s7ZtkUr8kAfE1SfoNSvLR4CR1hibJE38OS+Idk+TLsUlWjUvyVFaS37KTtB+f5LToMyHJbTFyYhKTmDIpSUjMn5zksVg/JcnzU5NsF82nJTkq3p6epEAoZiT5ZGaSYlE2K8mST5NUm53ke1H3syS7xWufJzkutF8kyfpS+vxa6l6QJLgoydolSZ5bKrNYluSIeCsnSb7on5vknvh4eRK7mLEiSalYvDJJ1VVJvhMvrU6yS7Rek+R/otvaJJfFe+uSaMS49Ulc4vNvktTakGSjaPe9zE1k/iA1iOE/JjGKr3+WvL8msW2R+NslZp7E2ynxxHu7pHaRtTuJW8zZkyQllu+VuPskrmiwP8kB0e6AxBeZByW+mPy79CkeHUqy7rDM76jMT7z9h8xP3Dsmc/tLZnY8SfcTcmzOyLHIT2IuSDL1fJKwWHAhSaWLSb4RL1xKskO0vJyk85UkF4TyapL49STLbiR54maS128n+Udk3Eky9G4S339JVivk/NEk2WBIsrNQejJJT8Jtll4sSX6xJWloT3JQvFmc5JTo7UgyokTOCRFyyvngkthRmdF9OaaP5ZiKK5VSZFdJ4RGbqqdo9ESKDjVS1HkmxfaGKVRNUsxuliIharRI8W+rFMNbp1C+mWJAzxSzMlMs7Z2i+H15PzTFD8NTxLLkdXyKjEkprolhk1PMnZoiMFf2LUrhWJyiXk6KfeLf3BSTV6ZYvzrFge9TnN6Zou+uFIv2pti1X2KcSNH8bIrz51KUFEgt51O0u5wi80qKEVdTNFam2GZNcdSWItcpdaRStH2Y4nHlNK2qpelSPc3KWmmeapqmUbM0v4u7LdK8/FqaYx3SLM1IU71nmr290rTNTHNC3OidZnifNKG+aR73S5PXP82lgWk2jEnTelya/4n3s9PoxYTxadZMTHN0cpqBU9OoRPtP07y3JM3h5WnyV6QZsDKNQoxelcYh3lyf5sNv03z/fZoteWma7pQ1u9Moxeg9aWbvTZO7L03DAxLrYJo7v6UpPZSW59U0vpOS73SarWfSuArSfH4+zaaLaRpfSlN8NU39m2n2C8udNJM0stYsay1pmlvTnLelSTnS3A6nqZxOc7UizcRHaf4PP1RC4Q==</binary>
            </binaryDataArray>
            <binaryDataArray encodedLength="15444">
              <cvParam cvRef="MS" accession="MS:1000521" name="32-bit float" value=""/>
              <cvParam cvRef="MS" accession="MS:1000574" name="zlib compression" value=""/>
              <cvParam cvRef="MS" accession="MS:1000515" name="intensity array" value="" unitCvRef="MS" unitAccession="MS:1000131" unitName="number of counts"/>
              <binary>eJy1XbGV5DiypAltQpvQJiQ9GBPGhDUB4oorngjxxC9+EeKZQRO+CX85xygGoiIBsOdOwCMJJCIjI1AsFotdvW1bbK8WtEVr1H+2+nc7/m7lGitXw7xKsYqNcWwxb9v/vR/SGNfxnPUdtA8sx8/N5XlozA3zyqBmbtDtpdE+zqnbJn3OL+aL40oxzWA5vTPdeQ7zYC9rbG8aOZxGWlQT05J5TlflxblVU/WdNeCc6K8DDNTNGM4X5qb1ok95ae3M78Vj/3cfa+DqdNiFMA/Bx36VOYrjasUxzwWnYmIx3uJel6w3xjP/Pvaex6x29g7+qRfsUQuPrfU26l/Zaj2coyT9K421Yp/BMdNR6zrXFtfY1bf38UUwHCfHMWisXrhVeSSNx47rGNuPvddZtVdePO7ydn17/76Xaeo85TyOFzCP6Ndio/Ga4I90Z76V+lCLq8FpM8pT414ncWFzzuPqO9u5/0leb7vHZz9O3I/9fa3VeF9PvBacv84j1przFtqv0Z8bMK58nW7KAZpU0grYH6QN+pQHx2c1wRtuyl1rrTSvCi7js+Yb4XIOxLOmfF5x2Mqfj1vcr48mY+hnnZWj0wbcVat24cEL9ZpbE8wW7+/LQZh8rPxc3YW2lTCQCzVUmZf5pn0nHp/XzuOf9Frj/LxtcszaMy9+vwD3c/u197ER/foMwUT9RcZfGu49BmLZ5xp5PayJaqg1cp2IR94f+83nk17beJ2rVm5fc7t6oaVy5xrhKTR36yKrnePhEa+TRsesR4v83PHyajDe8aVzYUvm1gGm6vuKpfecGv37C/w6pB5oP9Jui157eFGQc7/PKWjQMyh2pFHIPse/csW/197n9Z6LHFw36uSco/rUQ+UIfb8uHT8oL/Q8oj+/ov6gmFHemvRH3NcUEf0aRd2Y/7n36wx5K+Gpzq6fte80IfxDcFS7mc/QhfNv8f5ZibG4rjC6R/Raco4M0/kMPOh3+v3j8uDHtY++dumCuNjf+aIpP+U64oaaGQOe/+q/OH3t/frjGKwj1rAkuTMO4A2f2oWLXNCjIC9dF2HNFJNntF5G3sEz8IEuH/u9PvB+dVAce6J1lYWcG83hOMYPGi8cS+uFOYJfi35d49xWBJd1VB7azx6cjfX4onP3tvfXhvCsxrtvEZv1bdRfCQt+NYrHPud1nkW8+5c1jEf073msI/APjNNrHHGVfFGOrtYi2wh6vcZ9vj73+b2zxP0eU6Pnif0tej9cC2kteu2Befb/3Pt7ZtBt5OVIcx1HXtab61NtwbcY7FE+YBU65rEX5v5+HmvCe5SbdS3Rv/9ARzTFUk4rtbHvrEslfDTWk/OAG3ux4h/2a9znCOx/7n2t8HPb7+ulEfYoH/PWunEv7KC4SltXn+IqjyL7Ef1rLOL2GVwqzanRrzuna6W4g+KRB9pxfvaxEj7rzfW43MyNt+CD+81aL+vx0mfv17bTctS4BubFedAUu8Q4VwgO93NfkVjl0iLPEwYnZCyiP7foeCO8SvuuDsSgQX9g4brvPH5dk8b9Wn/VNbhHhX6Or4TB+dj3jL821v4wOvOagD7NYCBWawizLbTd4r7eOnH5mhX11eg/27EuRfJl+nEfsBvhYl1AYzSun+dnubm2Kvu/YvZeX53r+LNH7AM0d2uiy2l8sBrRZ3e0Ijmwj/zwTb1fyhf3e/Lp+09c3+73vQTU80HH4Km5ZnmzBu1QO/Jj/8fe32NgfdkH9pBrdC0kfhMM5IDWeG//2O/7RnytBP05J2M7LiX69Vml7zC1RbxzLgZ71Fgj+MifbaDpyK8S72s/or8+b5QLNTjdVR/oWKk/ZC54gsMR/TVlizxX5ocbLwbniH7dHeHfV5mzYign6LXRljV2vjtftYErtqyNeoN+5lwEn2tp8e4BcpwN16Lgj7gqda368UWvN+QDBvJgLMN0nnAccH9pIve+0Q+vatznxe2Kx3z1e9S0hhL9OuHxSvg4rtG/bjMtGTckBz9XgbFKx22g6TYYAw7roP4z5yI4ehyCwxpg/KCm31eUCabWg3Xg9J/pwRioH/sler9w3ASzJTpt0fvn9GPsNx/ovT3zIyRPVq/GoWZsURN/33JEvx6PBMvlQk3q/6v2vZ+jfqOxl8BqtC2EjfGQceYMXrrtnneQ70iQG5wO2h9pzrWhAZcxWSv2Wn3K8HlMaz73cY5nn5mX5uBtlldzYst6ca2v1/j+fr+QG/vHa4C1ZG6aU30thMH4hTC1HvYDnryw9v79swkm5sy01Pwt+vfK81jP91XmaCuyPQirRP/ej37Wgj3L/Fbf2Q/wb4SnfjSDM6qL8aE56wvsgxrHaS4cu7FCx+zpr/G997zRnELxh/BmrJA+t696sEeobaPPWVW4dfrsHlPzOW0OwsHnTHyP2OLOu5nPEqwJe8daIB5aVaoNYxH9PQ3oXqNfS64G3TIGczvbF9XAno5yOG8ZH+sAuC//6fvMLfq17LzRMW3w6riwWUPG57bJ/kpDHmgHD1Dzp1x/RfTXC09yOR8Zt0T/eWiL/np7k7FMT8cNc9hD1AkOlfo32c/qdHnYuxcW3WuL67jSvBq+BuV5YvCzmQdxR1zGjfvBczOY4Ic1fUR/LghpTrun6wK+YA184D4Xfe48qDWKRe1ZvU5PaNDiPQe2HAdt2bMSPp/qs8XtE+N+6DUTPSeBZyaQH7wieo9d7o4rnXe1dsSCA3Jj/ko+5KzJvta4UY6Djhu1FS+51i36c5L6oF6xnhjj5wfPPn6+CfNq5Jy4v1Efc6xyjP1mjlWriF6XmT6NcKA16q4GawuvO2LxHNHP634wvtM5dfrH3+0P/q5eXk+8HkaacX7sf1w53XNE/Ix7jXud4f41e67rwu07DdSzjdZFjf7ZlVfcft+bYm2bwX7hGj7g0ggzLh3YA+Q9xEvGH60Z1gi6Ye1g3fD366xrJVzNNdKVOUbc58WD58m1lHqJnKrhyFvdR51F5oAbGp67+ePaFlrv+rkXvMGNeagPqLldx/AQHgCPPWG9j3jXVvXQ/DVuXV+x++0/+Dg8V5PzxNUL/EpbXlc1ej/B0+XL/MZ8xsa5HN9f8fMh0JX5I3eNzXoH/mh874Pftw+pj7mxJuoXGupnb4/ozzs4RmyLmws05vmuFuXRru3rO8d4fz/RdaFeu5rYH45jHqite46axqrgu1yMyTHQhHnwcyNco9YXBv/Ns+v88M/r/HD83f511kH9J/6f13n8iHst8nerHT9qum4qtSNozUW/1jCmtSAPPot/ESfO36I/VizNy77hGLrquTIorlIe1T7zQtcR42kMx7XoudfLP8SDSyWcTXIwjxrbWy3N6FIJHxya5JjV5nysyTzWHn2oFWOssdbHOdX/YuZy/eCFBh4OW+sCr1M//l5b8RkDer64yPswfIYvr/rpsy98b1KTNvbbrQfMZd4HcShX3iAs9qoRToadcXNropgx8Di3eFYL71fIoVuXs1sP+33+/qJz4dd1Hf9jv895eN/kHFX8YO7Oj5B9HMPXEw+fQXFew+eDg3KhZs5RJUdQDI6xjrBmqmDyPVzGHdXi1gL7h7mordKxi8/Wh66LLfp139BP11GcmzmOcqk/Eb22/H5z4uG5ox97/myccg7p57UwasyjXLXi3MiviZOHes377B179Lm/X1sw10N46LpAHSX6dVRlTqOGceSt0b8PMb7zrsiWa1Ndef+Vn64/8RmVvYvw167AqiY3N9WY/2YFteOz8oe8FlkTbJFzZb1slAM18xophIXP/6if54I7PNX61Qs+bnG/L/L5hZ8r4Foxh31Efq7F6cs84VWR3LoeON5px7iV5igG80Xc63xH7ykbnSu4bn7uGN6gLuCxDqq1+v3SFtxonZ+8/ry44PtdcAC+Wwdh8rkGzo2wkIPfT/GZDbFcq9bYTB6OY734/RPzoEeJ/v6X5imRa6u5N8KAjwfx4vdyvnbgWjNc7BfJs8W9rlArsD5pnfOaeX0nt1AT54deyIUGXNSBmg8aYx9dTap7SA54xv5x/gx7M+Mv7WhNNNKf18tBY8qJc23R+8e5ufYa/Rrn7SGNY4vgIpf2Z/4FtJP1wHHQQXXk62rN5XR32vMahQ6Njr/23lt+dg6YiC107HJi/4h7vfO5hT3d6LyHz2p8TwEx4M7rwNWtjTnyGtgI5wi5h7Lfr13ca8F7A7+m1Y8W/RrU3LP1AT7QDBrgOXr+vuIHcaiUj5/VU+9cbniCufANtX7t95wGv6J/lsHlUG14izXAPr7q2PvXK3NtBsvVhfyF5gC/Siy4OGz1LOuDfkFYWMN8ndOkZuUfSQ409fmMw2ukRf/9B3Ab1c24Lgdza6Qh1oO+b1XBUi9cK7LP/h/R/70I33tHHefY537ndxpm9RUzDm1w/sM6aYKPMb4vNNLSNWAB9wCnK/cf12scr3X2FVusDz2e5YN/0JjvtbDuyIX11b0P7P3rSbVHTm2N5mItfRAu8iLWrSOt8a3uvX9dof+I/vOyi9F1M/KzEo7i1bjX6FnHJ/mIeHDh78wwnuVXbsjD5xi+7sR+o2Y9MdqOcnMffAJ3bjX615FqXmjr8Dcah17ACjon1Kt2+AC9uWZgzHzlcWiK6xbgFB43dW0Sp8+uMB/Uc8TNmc+vITlG/ih31hzrABoc1/aD1h8+c7p8XaM5R/RroAbdV6A+5af1jRqwm5mPHCX6daceDOsRDbkP7z2sEdYCauW1x1jN5HD+wR9wLyH3+ClmE1yOydYG+jSWtQH/IsfIVyL5TJLkZr9L9DU2wubrVNyf5WfbS+Q5uZYW/jXmeGif+uDwszrhGdf9qmHva67Rvy7BVbcheK7+iPuz0iH147OKctDGOZ2ub5pf+f7a+7/Lf92votcFOFfCVH1dXtb1iPvc/tKAPh8ecV8jKu6rLlpLmY+6FpCX/Trb597fj/0SHlldLh/XytdEjY6xDy8POmbPea3U6O8v6trRdcU8gNUIu9D+i1+CrTn4GFgl3s/XvDbQwKclmKs5eaxc+mEN8Wf4Rhy26F8XxeAXwWWdFA/7h/DKGuZgyzmAU6N/bY3wXvn2/v4W9D0bn4dr9Oufa3B6V9GiSuN49tTxDomttH9E/1u7/N0s3jvU9xL9mmIuIfvF5EMMNOLzXFA+bEu8f08w84c9qoTHfgWNwQ/Uq3UwZiMseIlzCbCRu8jWYbKGwGc/g3Ab9TXCxTmZ6838WdEN9aM2znlEf99A8yF2lI9rVY6cHxw+995P3D+Db9AHvjrcjAdyhOmDl5WOUSPysg5H9B6WeF+37MuoQSPHd6NasS7OWLyezmuIn5dHfD0B3pjn/K6Uy2nI3rTozxGoHTife68LvhPje8J8Lxrz4KXTg73q2v6uGeJL9Pddjuhft5iLecjh/FJPMu+AwddW2PIzffxsKr4/Az+ul7fOF27sM3yCxvAJ96ri0v2njBXyJEyuQlvWHfkO6nt5RvfhUD+8w/sQ32uABk4H3mc+Vpu9P3dqHcgDj/gaP2hdRvS+wDfnA/NDDRvNY9/5+hTvvboGSvQaqC81PA/VAzy+ZF3Cb6wTd38Nebfoz7dOf5eftTjoGDU1c9wMvtYZNM58mPOZj88/Ifxr9NdkQbiVcmUcMh7IgxxfpCvqRW7Oy01rL9JXCAN4zAseg4t6FWZO5qHrq7RFbfCY6yx0zPqg3+FrAw7nPiTXFv3rowm+5mGtOQ+2L3+u8+WB+L1fZ+xHptVIwxK3V6zZC3/vr8myWlxNjMPPaWySr9J8rklrdGuiEg5f17/02O+YI96v8x2mq0v7D8Hg93XU/vJMamScIvs6Pqr5iP7eEfTm7115DPfkjrg5Ak9r1wY8zAMmOMDH1/fM9P7XrnnKEVhct/NBG7SHBvwZC33c+B4acnA92nRdvI5Ja6f7q9brNavPq+s60PyOT5F5n7g+2vvvGH89Q4B7etSnn6Wq4Ln8ZcCBcaA1fMe+fj/I9+9a3OvBtZB99aqI9sCE9pXmOTxXV0RfIzjqdz7wOONeol9jwDkox+tzpblnxfx4nTh9uL+Q5jXu9X6QLuDB5wDWkPO6GiuNvc7je/+sD9YB64bGOmutWiN7/xrb++ewoS9qRX73nb47dpryeoBe7NXBfdFfQzl8pyt4Igf0qHKM+cyJ9QAf1rXGu77IVaN//+McrBHX3UhPzA96bfMaq5JPcziPtZXoa+aagM+f2ZkH8FGr5nT5wU+f0/2i80uV7cjvUS6t71UTvVZUV/5cGoKhNaxonHHGXHwOxDmqEdfjijmif5/NNHb+Mw7XgX7ogPgWviaudTTOHKB1XFteR3WAn2nI+avMg2545vuTzh8ra0Xzay3IwV401BXva0Tff11exs885DWxhVwD7/c81gP53jhJncA/tfpzv/8/y/la/Hld65z5Pq59nPf5Pga4FMrHOYpsz3jck8D71o8rL/zCdxLA02dvVSPUBj7og0/qa7YO3PpCHvDlawisBX52CPF8DbglefiYuf/CoWuWL9L9uPqgC5+r3FrjdeG4oOn6Ahecm9hHeIM1qN5on8sX0prEw2Pogu1GWqg/XL/DOqS/Rv/3bzX62h2O6sUaH7QPHFw3Ywt/+bNRjf7zIXulW86rsagROarEvXDo3MR4uh5YpyD9oDE0h+6N5jMvPq4SX6Rtcf/eDHRST0v0Hm0mj/Y1nSfvt+olxhhDczAX+NcubPQXmnMIlvLEHO5jfuD+wtp7HPaD9Xb+Mj5ybxLfqM/p7jTZor9GOYgXX9diDjRib1UXV4OLPeM+JQd7oPOzfdSJpn1NauR6lLtrEf35inFL9OfbYwGzmH3lVqO/nmT9SvQezPhzDniIWs6G9/dGMdBvk75MH+xDk4i+FuUfEheExb5wrViPB83R76BfXOTewczfSvWhhhI9d4yxruqfaoIauSbwb6TRMdD0paV8DgIX1RP7uBb42HsdqszTvOqF1gBsvseg3qluilulryZjqPWgmDbBd8daI9eOHOirElsnOCVufZm7+p5t0Urc19vMhf1ui1ib6Wf/jnhfgzrnWMCrgotto37EFYPHOjJ+o3ForHyD+h2u1g2vKx0X2motheJcO6J/bQD7NW/38zjHq//yHJ9DgN2i56y8eKu6sGaFcNAX0V/HclOvnV817usacGVd+Hsm9smtA1cPrwXGY71nXDPumM95DjkucuzyoFatj485J3SvBitrzBNY+jyKcnYac+M4ns9zeb+YuaqV+rZJX6G5XJv2OZ1nWmneU2f2U3OM+rb9/j9T5+91/nV9b/TH3n+H9Od+/z961snpp3W8vgslDdCazEMNv+L2+3WHeef+5769eec055wdP7oPh+uFs+HacJM6X89tUd04hva8Trj2Evd5CPjYRy18f5X5fcnnBdWWtcTxEf29auBCa+jgMEftoLnAQX7WBrgh+6oJ9Od6eB0UmeOa+r7JfNalmhjFyfIAx+VRHOWsc5jzFu/3lnR+yDzMhc/wEn6z96yj49qSPnj9yk/X4qu6OW+0zpGOmFdlC9x28Yp491Z9OGiejlXKp5yrxLpWZKv7EePXmsNmPuABb1lHrbvI2BHv9/2yGtQrxHNr8b5uIt7XmB6v1AoOnAPeHMDc+2tFxQvBVF0ajbMurMGKT8Bi/bmOg8ZKMv+1lXOgi8MY9GC/DhPntlyj5sk80VjsVxOvNQThdPVKc9x1f8Qzqxf6O+7oKybWcXS1zmpCG3FUTObB+424zTA2wsK+zucakOswHFUr7lPOI70q7TMf9HNd6i3qRy5wDTMn82oWN5rbor9O/dW/9++T7HUdYKluWjtry5g4djy1X2tW75HjID35uh41NcJY0UrXAfK8PX9pasvqKrSvedrVx9+lox7GXKkhTIM/wGsSq/qr7tgvxPnc8u86YLvCsRrcTmfKMcLjuS3Gr91MJ1cvPAGH0w/9nAaPeC0o/uhY9QA2awEu8PCgY63V1c51ZZ7i+HjA12HNODzhGWZeNqfG+zk5q13nsfajus7WiL/zydWZ4Zxjqrerj7VCTtanmtisXtU/6HhUt/Yhl3LTnM7DYmJa+GtP5eHmag6NGdWNVuVYY1jrKseaM8OAPtCthv8+wGnmtD/n4l4Lnonm/qB7TZon05g9PCju3Me9G342psX7epxxVw6Mc8T7axLbZrCyPBzTzLbSscNRXcL0w8eQGIcVsu90QM0Og/luCYbm+aXXtTbK1f553Qf9ufe/I3vO02f5eT/C1wp/zlg8R4Z91vyIe807jzbBwzHWxZesN/hQZb7igjNq4RpaMo/nh+A43dWnMPsjb3W+6jvjp/1lcjzKzXnZC/Xb5dW+Sjg6VmS70opgZnoUmeP6nfeMO/OZcRR7Nrck49ynXqheNd7fLzk2BNfxiGT8PD7MmNalWhWjg9brvECr8c7dNa67CZbq5uqDZ66WkX8jXq4m1Sc7XsnRJI/TGa3IVj2Y1aB1OE+cXoqn885j+FOj99Hl1RzFYGb6rcRkrVCc4gXFYLzI2IqmW4zfuzJemo/10ONRXehrNFaTOhifc6BhXpV5zkOOc/qOPAL/Jtsnc91+xkH9Vi3g3xHv95ay2mIydhgOM/2q4LUBBmLgt9aV+c45nBaqJcdwvdyq6VM9VLcSuZcuR4btMDINuK5RPSP9nN8Zd3jo5iieO9bWpJYsv3pXw9+/3QSjJscl8uusmV+su6tvpE2N93srWd2KpXEam3Gtcszj1cRzjpGXQRhV+jL9nCbFjGX+uDgXo3U94TTz0vVBK9fn6mvUfwjvoPkjfo1yOk1GdXE+jp/5x3Gal/uUQ8aPY8GnRf/aHuk+qrfIcebTClamAziP6irCZYStsYXiI/L7TKuajOY4bKeh81+xWIM2qXmUK8NUrXV/VP+Kx8gT0qfzjmRsVq9iamPNqvBewWk0J8y4mxvhn89Z8cThsU8rmnDu0RzOWSnPCt8V7bkx9upc5TfzbqSH1lbCf0Z5Wm+Y+RlHrt95s1Tjnp/XstozTcOMZ7VmOVz/yakl49B+RW/l6rR2PJ0/q57WWH/vKvHuY+ad4+Riz/5mNMpwNTfm1ujX/QuDns9f4VmJk9ausSOcWa7My1ncSi3q0UjH79TjMJl7Nlf3Z9zg5QzvSc5ZTbOcrq+FP0dl9dUE94Oew2AOM/01LmJ+ntP5x6RG9YXry+K0v1B/5p3DKINxjXN4jmdJ5oTgMW/Hd6TRE/1rkns0x+V2mgft89wM42lu1lFj1OcsDsdV5p6tLfDh+ZnnzucV3VY14Xk4rhJTzByHk21XuGdjo7jV+cX0a1MP0ee8Z18UG/3VzOM5Jcb+sAfgcBiOjK++cdxM/0a5FEM5hYkbYbvjDHvk6ci/CP8scpi+TPtCGHUQl+prnreccR7FZd494TRaAyM/Zl5WGcs4YU4xGCt1M68a73ncfOVWJ9zQHDbnrPHOKcNzOCH7zdQ10gNxzDeSvjbhqVyf+D/CXGmrmNXEoy71iuNb+POY09j1lxivGZf7SXPcMm++ozXX8cSLWS6nFXPUfCUZO/ePhfoKzWsm74ibiytm3kyT73i3ouXZqsEp8b2/bde4ZmKKbOuCJhj/jia6n2GtesIeZ/NmXJ3+iqUYvF/Cv64QU824Hs/qr3LMGMzNebdau84ptHV6ZDmcvyNPqpmX1ZrVn2n/xHueV2gu92U5RvVl2Cv+K47mzGpz89jLrO4VbUZj57ZSLuQ7t0eY72zp+jjjpg0Yb7XuSX/SV6gPW+exq7vIvEyjMhhb8TAb574zRx2MZzW4MVe/q0PnzWqYNY6rg7kRPr/6Ucz+KG8xNY5qQL4R9qj+kow7PM6FbV3gONJupK/uz7yN6J+ByepwWCu8nRaZJ7PaV+Idx6c8nZZ8jNw1/PvBin+co8gxa/VUb8wbab1S97lt35hfB7Vjf7W2kPnOc6enzhvNGeFgvyZY0MjlatG/zhVT/XHYRY4zTdEO4oP8Je6/HeK8Je7f/OA6nH+Z7tCGMREPLlrHSEuN05yqRZHjWUN8HcxjjVxOnpvNZ34xiXdzVe8wW8YCJ9XD+cZ9XCs354fTJKvb1Vrjfp/mOrU2x3OUk/NpDVrHimYurpr+GadRHVp7Nq76OY6KofWP8o9qcvghczPsc9sGumTctU8xdK7Lr5rxPGioGimuq3mkp4tzscpHx9jjFY1KoleRWOWfeT7yYtVHx81prhxHOq5yzOYVGc/imDu3Gb5y4Dmsg/oz8ilMO/trwkNrwxz1e7T/VHvFZqxq9HM6cz2Yt0X+eWTmdwhekf1zyz5UmtMS3CKYTgvgt2v/uI7xP0nian/Ibzhi+ys3/Z042nGN4X8JbNFf22Wece2Zd/h9gx/0G0X8/7+QH8f4O3b8Ly3EtOj/3p31Yn9HviG20D5ioSnmQVvozWvlMF4FtUJb5aPxW/Trp7r55reMR2sEOBzHuDr2pI3muLXAeVdwa+SfaVbmxmQOj0OLl7/Xawb/M+4cP6I/XxwmR4neQ87jNMn01LnIt8lreaNti/4apkT/XWahlunSaHvE++9fN+JQBBs8uF7eV23U19E89ogbeNfoXysl/O8oOq3TPnO/Wf3W+U5rrmGac4A5i9UY7LNWx9WPdY3/V1Wu8zJ+bxm/vYwx/C4N/87lD/k/EOfa+JTzudOe9+ulM//ucdD6wu8gH9f+D8LmnI3qQj/WQyMuJd5fNyNfq47RexfW2EHHPAd9Efn7p1szG2FncxzPbN0UE+9iR+tM+0LmOg467nQuybhyHmHweIkxvsNjz0Y5XG3VxKs2Z0yj7RH3+bxKbq4/pG3Rr1/ld0TvBefl+Eb4rEMlvVztq5o4/7Q+7UN+hzfyTnFVK63F5R/Vr3VkNVXp1+ORZhzjahu1uhineKxVkb4sd+ar89ZhlEHsisbsqeKO5hfBaJGv8RXttGX5szkjjbN4p6vbal0ruZzGmY+zmliTYsafaL6qb7ZdrXeU94ypJvZJroyf6pzprTqGmZcdsw813t+vHNZ36hzVoDjQ9Lt5VJ8VzUceP63lSV9W/8oc1qjEvRaKzB9huPoKbXn+TItzvF37LfyzajOcMHEhbaYN4prRIptbTR/01HkrfEK2TkvHf+aX4tcJxopeMx9cTeoh+s7WJrkyPZ3W2Nd8GpPpmWE5r1W3mvRneapgr/DP9FWdwadGnt/VMzoe1Z+1OsB0uCvNaTPz8pzTEu6r+hQzf1SP5vhOrTOf3HiV2JGXWtPofjA0YC1G+v2O16uxZ1wj/s4jnVPCn3N4fjFjvC1m/siv1VjOzzWhziI1Oq4j3pknYWKQj8fVd9YBus7qLDSvTmrIeK9oqLprjarj7/i8yj3DGnk4q3/kKeNqLSFjK3xUUzdeB9iavw6wnKezvFv078OrWgbN1VyZvtATrSzOZW46rlpluVfrmnk2m6N1reDMMIHVor8/X02c5mZvOQ+8wP36g+bW6M83mSczbTSf82qkteKs6KQxrm9V+y3yz8kunusrpi/TzMVm9XX10LXHYerCscPNNJnN49aSuEJY4Jtp4fzXsUxz9dfFu31XX+bNiN93+lx/Cf/6WJk7a447e5J5odsnnFY4rvia8XT+lwGW4zfKPePP46O82Xim8VNvV3CzWtFXBuMcM8M/Y+pC3erXzIsic1Un9I90HmnEmHVxzqoP2Rh0anKsrdIcxdWaM95OF1dXFuv6s/pmXo5i1NMVnbUVU9OKPyGtxvj7w5lu6ttMD+W/Oi8MxqzWkV4jHwr1reQD9kwLjs/wlRuwVfesxpPDEf0zlvxMJngCk3Fb5OdI1fG4ti3ua2jgMl/m73BrzF/bZTCW6efmZxqC84p/Ix8yns5nxKPBn0bxLZk/8ifjyRhPsJy2T+bM8qx4mmnNfCrVzfVzTMj8Jzm1dp3/xIv/RFvRSGuf+VelNtaTx1d9DYNRBnMcXgz2uaYaY51VCx0v4THV61m9q34ofpExlzPDZ+6arxoczvXEC+1b5TjTZaRlxjGrN+R4NqYYZ02Vxops3X5WayTtiRZPNFzVfsSjmHmj3CUZz3TQPG6O45DVi5gW76+nkP0I/+zlSJeI9/cUx11bAxbdvzz7jqv/uHA+9v5ZyhL5Z6FMD9btzPFJzzgzLvKgH7wwvxpMjKMe3h/Vn3nIeqKvJvFu7kz3kKbj8GGjvw36Sc+ff+69Nx97fy2NHMBAPY3qHvFUn6HviY3/V3nE/bdK5/gnPYceFF9kf6Qxj6sWwEcf7xc6Zu6sr/Ms4v31UqL32XmkfVrXyG/m1hJeLg9zZTzOXWm7wtv1AbOaWFenwxvVPtKrSN9onstVk37nxyie81fqH+Uf6fBkbMb/HGuT+tAQ90SXg46P6D+zQAPsV+pTrBL9Z+4a77+B4TTOOI64FxOT6cq1ZNwVw2HVJL4k8Y5zyDFrtqpBJP2jMae3xqpOo6Y5VjzkffCBJpmG6pvyKzSXm9Ok0nGV/pl/GEd+nqNb5unGkPNXzPV3ZV/Xezz68P/PEXuEP9cz7yyn6vXSgv5nNt7X+T23RX8PiLV3OTLdX37v/b0lp/HMh5E3XF+2FmZzsd++mZ/rCFMnr4NZDvazmD6t8aCxmtSu+sBf9KvPPFYSzFEep63GF6OTxlXpjwSLx2vkGrOe2K+RYzt+Kw06gD/jj/Qb4eHvU39cnw3+9Xf7v/Mzw/W7B/X6e9V/0G8gnO2v/Z6P1/6Z+4j7Ov/FVc4/K94X4lcvLn9dPM/jf17bduX/uuqI6/xT4v7dhXLl/dhv7CZ+Oi0dt0Kt0bxf9V8cyn7/bS3OhS3u34Jg/wvhF8ml663yfDq/N6qP10eJ9+uMiM2uy5BxjgdOu/J97vdzS/hsf8S95uEx2khf1g44H+ThQfmVl/qS1VNlHuvLGrEHznvXHzH+DXTWG+Nc0xbv/LJcK5ygRRFtnP7ZOhithay+jNuIZ8R7vix2xZOZ50/wi8RnHDNMnf9EH+eB1oQciCkyJ8Mv0a+HmS6Zv23AUXlo3GZq0TqCjouJUyyNKRKzWl/mh3LMamBfELPiy6qHnF/zuPzajrh9OiQ2kvnFNNbO+eN4n/kaYVYaU78y3179e39/sMp4hgP+Nfz/p8G4ajNqzktuK/GjNeBw0FdNX5bnO40x64D7RjGKoRzLYD77pBqqHyGxI948X+upBluxEHvGtejvWR+YT9diGG80h2tXjzOfs5o+9vu3XHCt9LX3uSpxLbR1uTVPif61Bdwj3s/9My/RmuBu0X/OZH1mfqzmdOvCbbN8JdkPwZjtq+7Yrwt5Z7U63NU41nym5Xc9cPjF9M/GZ1ro/PqQp3Ie6en8cf1hcJ7WtZlaXKzq6MYdPrTSHK4W3c905j7NyfVn9Y7GRs3lnOWBvhqr2zKo6XdaxPu5JdMbrSb9My2+y70YDNV1hlsWYjSf81FbVvvM8yf5i9FAsbi+JzmU72wucxrNCcM702XU90THWR0ZlnKc5RtpxPo8radO8iqmG+c8Lj7DGdWS+cZYOj7Kv6rlE76Ftk+9clhcs9a/wvmJvqo153T9ThfWG9saXjv0HTQv4v358lndhWJLzH3ScVdTpq32u7nZPK1jFJf1Fzoe+fMEG60ONJrVr/NnzXHJ+krSP+KXbZXjEz9Wcka8X/fVyfwa72u/hL9GdBiZVyOuyOfwRrlmWrBXq7wi2Xd9zHvmB/aZE45X9crqct7MuKz4UGXOCHs1l8YgrsV9TwO/l3seH3F/Ftri/TdAj4W6WetzTvf8694/D8k1B81jjdWLFS3V95BxzqNzXR6ty2nK8yLZPvXvCa+QY1eXw1NdZpxWeGdj6oO2YsZc/Cxvlhv79doek/qqwVOPVzQa8XG1ZT4/0ZLHMl03iVn1e6ZBhjny0sWOdHraMg+e4q/EPeU683F1Dh+XmN9zCLM/0yNinvtsNcGazY2Yr0XmUKTPcXHHymNW95O4CJ9jBfdp0zyasyTYQeOzHE2O6yJ/h+10WeHwHX0UN8N4ih3JvMwDjXH1lgcYmnslFviFYjVnpofTcYXbLA6tTuqb5Z3x/x3s38X4XS1dy3wbcUWs09rFcpxyXuFfBhq5+YrjdBppkcVm/NBfknnaN/J15ENJ9kd6rnj/nfZ07qjm78wfccj0dB6xpyXG1znorxJTH9T1tO7/dAvZZn0rXIvMVV0yvf7bNT2tYxVnZW5ZiHMx2bwic1c8Wck38z/L9VQjF/ek/hnuU1+5/U7+Fe1XuBbDZ8blSe1P9flv5dUanQejHE/90VyK851awBkYRcaq6Rt57mrC2Iyfi8v2HfcRR/QV2n+i1wp/5rLi+ag2xlnhi9zntk3yZtpgW6WWma6ZNk/0HeGXyHVV7i7eaau6oql2I91WPFmZG9KHBp41me98djWPNGPP/xP1qa5P5s3GnmJpK7F+7ZH5XmTejJvGlWROSMzIN27VzM+wYxI3q6FK/+o8V0OmL2uUxXzHt4zHSi2ZFyOOPMfleuKDmzOae45V4lYo/txvST0Yr7Tv+JcEB3me1KaeYb8t1DnTbOTNFuvPPDj/9NhhsVfF9M/0yHJp7K9+879JVjQK2VfdVvRX/1oSF2YOcyi0rdGvgWq4Ku9N4l1u5er0CJmzhc+nOq1odTzg4mrNuBbDZ8ZL8UoSPzueYXNTX343j2LX6M9P+FuYv66/vf7r+lv282/G/+d89uL6e/H/vfo/rr8dj/1+/qOB997/jRr//fgR/f9VcOvF1YT5J+7nxeUf19+s/yV/z16u/bj4x8X5D/ltD/xmV4n7t2+RB39zDo6HcMr4d9zpt7nwf62/Lt74H9f4+3b8D2n89gd+b4R1hG8RvdZb3M8gHDQWNJf3de00c8xrg5+3ieh5Zf5la5bXXpV4zEeM+p+tZV0vGYctxr9JN5qX1Qc9nBaZ3lk+rbsk+zp/Vo+OA0s1zvhltTxpTqNMhxLvr60ymaP+OK++0xQn03Qll2qg84vsu1pcnTNuWV2a62xVuGirMc6deT2qXf1e9SXT96kvGpPVvpI/08T16Xh2/MTXUZzL/Z3aV3MolubP9OGxIjjcz3FPtBnlflLrLM7Nc7U4X76bY7WuVZ9nPN70HHy+WuHmjjWX0+ys54j7WrZeXHAthd/bqXH/ttK5j78vD2nQp5p6a4zvTxXCadCErjdfvwEV/fU3sLe9v7YrVB/2V9eL6oicNW4tMA4davh7FoXmr+SsRlce2+JdZ+7j40rzq4yPdNB1ovWoPsw7wy6yH0nczJ8RZ6fZKpaLK4txT/ivtBGXrKkvJcFZzel0xG8o//JaPiPibw2w/aLfoACfdmG1eP8NlIy/47UR3kHccL7C58OP/eZxxn3SZ9kj7vVc4/31AX6V4lAP8jt9I/rzH+4RID9qxz7wj+hf38wN++C14iVqchq6elVfN0/XBnhxHDhnc9VD5qR5dZvhuNiSzBlx0jyjGlZ5jcbZh1nuRjW93qsnub6rxUoN3OpgrtN1i/8H6yMpMQ==</binary>
            </binaryDataArray>
          </binaryDataArrayList>
        </spectrum>
        <spectrum index="1" id="sample=1 period=1 cycle=1 experiment=2" defaultArrayLength="11493">
          <cvParam cvRef="MS" accession="MS:1000511" name="ms level" value="2"/>
          <cvParam cvRef="MS" accession="MS:1000580" name="MSn spectrum" value=""/>
          <cvParam cvRef="MS" accession="MS:1000130" name="positive scan" value=""/>
          <cvParam cvRef="MS" accession="MS:1000128" name="profile spectrum" value=""/>
          <cvParam cvRef="MS" accession="MS:1000505" name="base peak intensity" value="582.0" unitCvRef="MS" unitAccession="MS:1000131" unitName="number of counts"/>
          <cvParam cvRef="MS" accession="MS:1000504" name="base peak m/z" value="1489.756063512186" unitCvRef="MS" unitAccession="MS:1000040" unitName="m/z"/>
          <cvParam cvRef="MS" accession="MS:1000285" name="total ion current" value="751.0" unitCvRef="MS" unitAccession="MS:1000131" unitName="number of counts"/>
          <scanList count="1">
            <cvParam cvRef="MS" accession="MS:1000795" name="no combination" value=""/>
            <scan>
              <cvParam cvRef="MS" accession="MS:1000016" name="scan start time" value="1.170716666667" unitCvRef="UO" unitAccession="UO:0000031" unitName="minute"/>
              <scanWindowList count="1">
                <scanWindow>
                  <cvParam cvRef="MS" accession="MS:1000501" name="scan window lower limit" value="100" unitCvRef="MS" unitAccession="MS:1000040" unitName="m/z"/>
                  <cvParam cvRef="MS" accession="MS:1000500" name="scan window upper limit" value="2000" unitCvRef="MS" unitAccession="MS:1000040" unitName="m/z"/>
                </scanWindow>
              </scanWindowList>
            </scan>
          </scanList>
          <precursorList count="1">
            <precursor>
              <selectedIonList count="1">
                <selectedIon>
                  <cvParam cvRef="MS" accession="MS:1000744" name="selected ion m/z" value="1489.742285181793" unitCvRef="MS" unitAccession="MS:1000040" unitName="m/z"/>
                </selectedIon>
              </selectedIonList>
              <activation>
                <cvParam cvRef="MS" accession="MS:1000133" name="collision-induced dissociation" value=""/>
              </activation>
            </precursor>
          </precursorList>
          <binaryDataArrayList count="2">
            <binaryDataArray encodedLength="48280">
              <cvParam cvRef="MS" accession="MS:1000521" name="32-bit float" value=""/>
              <cvParam cvRef="MS" accession="MS:1000574" name="zlib compression" value=""/>
              <cvParam cvRef="MS" accession="MS:1000514" name="m/z array" value="" unitCvRef="MS" unitAccession="MS:1000040" unitName="m/z"/>
              <binary>eJwM12dcFFcXwGFQet3GsvQq9hJL1Pgak/2PiZrYexI1JmpMjJoeo7FHpS6whaVLFexix4IdUESwgAUExAoiIqjYfe+H5zftzpktc889J9S/WDs7uFjrur1YW+xxTju70znt88ASbZv9BW2V8wXtBdcL2pPyC9r9ygvaFPcL2liPC9p1Xhe0l96VadPsyrWHHS9pV3ld0l6UrmgXu1ZqZ3lVah8rr2kfBV3T1vne0LrZVWk1DlVaX5cqbYCsSttJUaXtpanSDvCu0mqDq7RrR1Vpc2ZWaffNq9LeWlGlfRFepe0YW6X97WyVdmWZuH6xShtRUaU1XK/SmquqtBeeVWmf2VZrbWXVWkdFtVamqtaq1NVaD0211sezWhvoXa0N8a3Wdvev1vYOrNb2D67WDgqp1g7tUq39tFu19rMe1dqEcdXafd9Uaw/NrNZ+l1mt/SG7Wms6UK0d9qJam+p5U3so+Ka2pNtN7fjpN7X9n93UbnKv0W73qNHu9arRHvKp0RYH1GgrO9VoS36u0U421GiHudVqN3Su1dqNqNU6na7Vfl1Zq114o1a71qNOG+lVpzX51Gk3+tVpcwPqtHlBddpDneq0pzrXac93rdNWdq/T1vas0z7oXac9875OO9n7lvaPwFvabK967THlHe2ILne0c3rc0ca/v6u1c7mn1cjuaQep7mmXeN/Thvre08b739NuDrynzQ++pz0bck/7+OV9reWb+1rVu/vaEIsH2puqB9rH6gdaS48HWpXXA22IzwPtIL8H2i8CHmgXd3qgnfXJA63uzwZtjLJRO+pqozZC3aRNimgS/+UjLWMeafO9mrUP/Zq1+354rA1f8libee6xdnftY+3qji1ae5cWbSdZi1avadHu8GzRnvVu0d71bdFaBLRovYJatAM7tWgndG7RLuraos3u2aI9HNOiPWf1RPy2T7T7Zz/Rfr/oidZ85In2mVOrdkhwq/am91PtNKvn2g6uz7WfKZ9rBwSKrUW7dtfaF9oL/m+0/p3eaB1d3mkH+rzTfjL+nTbSwYKy9xbMVljyj9KSGJUluW6WHFdbctXdkscaS2w9LfH1smSMjyVzfS2R97Xk2V+WdOrYgUbHDnR07sBoWQfilR2oV3egh2cHBnh2ZPaEjky2tSLbwUrEtyL0kRUJHazZ29GacitrmqytsbO1JtjOmm8crFniaI3RyZpdztZYya3xU1gzVWXN727WLHe14a87Nky0tyXKzo6uLnaMcLXjB5kd6+V2nFHacUdlR0e1He6n7RhoZc90F3sSZPZ8pLZnsY0Dl+0deOrgwIfODkxzceCw3IGbCgfeKR1QqB3p5OfIYkcn9js7cd3FibeuTvjLnUDhxHY3J566O5Fh74yrszP/ypw5o3CmQemMi5szpz2dqbJ0wcbRhe5OLkx0dmWpiyuW1jIOOcvpJ5fz7ywFv3dU8YGPO2udNcjlGv711zDMzpNf7D0Z+9ATGxcvBrt6sUDmRarci3KFFx1VXnzo5sV8tRdJ7l6UaryY6+0FTt5scfGmxtVbxPJmuMKbJUpvat28+UzjzVIPb0b4evOfkw8RCh+OKX14qvKhi9qHGe4+nPfzgV4+jN8s9l186SDzZaDcl4UKXzKUvlxT+eKs9gV3X5ZofHkg9yPLKgA32wCuyQL43jEQV9dAnikD6eUWSJFlEBXOwWyQB/NQE8xsr2BSvIMZsTQYj7fBpLl2wmgVwkXrEFxsQ/jSLoQw+xAKHULo6BTCCpcQDruG8EIWwm/KEHapQvDzDiE6KIQkWWemqDpzSd2Z065dOKHqwiHfLux07cpiZVd2qrrS4tmVX3zE1q8rCU7dGKvqzmV1dz5x68FadQ96WvTkslNPQpQ9eaLuyQBNT4b79ORQaS9+UPRmm7I3rareDFL3ZoV7b05pemPv2ZuxXr0xeffmhk9v/P16M8+/NwODe2PXpTfGbr1xdOtDvHsfajV9KA3ow09T+2BQ9iVY3ZerPn3x8+tLaEVfKjv2w8+6H8Md+qFz7MdVp34EuPTjJ9d+7JH14628n5h//bju1o9A937MtO9PrkN/2hz7M9S5Pxtc+nPJtT/e8v7kKfvT0bc/9QH9uTO/P9muA2iRDWCDcgCXVAP40X0AezUDOBUwgF6yDylUfIhH9YfMvfkhl1wG4icbiI1qIBPdBhLgM5APxg/kutMg5IpBzFIO4rXbIMyaQdhdGoSN9WAm2wwmy3YwMY6DxVwcjJdiMD8pB3NQNZgp7oN56jGYPn6DuRAwmAXBg7HvPJhpXQZT3ncwn20dzOdOH4l5+hGVio9w03zEJJ+PWBvyEa2KIaAawh31ENZ7DKHfB0N4oBxKlHooC0KGcvvNUIIdPqal58e0yYbxuWIYycphtKiG8UgzjE89h6H3G0aQ6yfiNxO8PiFX9imW6k/ZE/wpNWotsT5aHvhq2SUHWyXMUsEBN3B1hx80IKYVhWIqrOsCXx2EZS4S0WoJm2CJ/erhyDTD+dFjOD7ew/nLZzhd/YezNmA4/hOG4/l6ODWWn3Fc9hkjfT/D2eFzUrp9zs/LP+eaywgu+IxgmfNIBshG8lgxki9VI9niNhJb95HM0YzkhMdIkVtHssx7JNd8xDi/kej9xdgAMTZoJJuDxdgQcb7XSKKsRmHtMIpd7qPo4jOKua5fcFr2BcPUX7DE9wsuOn7JaO8vKQn4kpvK0aSqR/POfTSzPEazzW0Mfb3G8NRnDEO/HYPx9zEUrRlDwakxJDePYbPjWJycx7LIZSzlrmPpKx+LUTGWduVYpruN5bB6LD6asazyGEu951gk77Fs8hmLvd9YFviPpXfQWPTBY3naaSwHu4xl/5djMT0ZyxnbcXSxH0eEwziaHccx3nkce13G4S4bx1L5OGoU4/hUNY4st3HiNxnHT5pxGLzH4R84jncF47B6Mg4Hh/EsdBzPRafxDHAZL/6H8YzwH8/87uPp2XECqxUTUGkm8I/HBIYETeBNjwkMVU7kw4CJJAdOxDJ4Ij90mkjfLhMpPS22pRN5XzaRkksTeesyibPyScSpJvHWbRLfu0/inGYSfTwnYfYS57wnMcdXnPObxAcB4lzgJN4FiXOdJlESIs51mcT5npNw+GkS+sJJTFFMps19Mic9J9PVezIvfCczy38yRQGT6RU0GVPwZOZ0nkxJl8mU956Md4QYXzyZ/9lNYbtsCndVUxijnsJ+9yl09p9Ce+AU+nSegkW3KXz5vymk5U/B3DIFnd1UvnWcylmnqSS5ThXr5VSRt6cyzG0queqpyDVTRf6fym1PMUY1jWT3afziOY2udtO54jydzbLpdPWYjtFzOo2dpjOp83Q++WA6+aeni3z3lZhTXzGz7St6WHzNSNuvRb76mtdOX4u8+TUfen3NaJtveOf2Da/8viF96jfUnv0GB+cZnFTMoI9qBk7uM1iqmUFf3xkM7DtDrAkzuew2E3/PmfzrMYuHnrMo8ZnFR36zCAuaRa7yWzRu3/LS/Vt+8viWG57f8oX3txz2+RbnwG957DSbi66zQT6bvYrZmN1m849mNg89ZlPqPRur4NlEenzHO8/vKPT/jq1B3xF85zvC/L6nPuh7bHt9z6M+39NJPYenXnOY7zOHsf5zRH6cw8CgOSztNofm7nOo7DWHsCtziFLNpYN6Ln+5zxVr2Vxmec7litdcRvjM5ajvXPr6z2VTwFy8guYSHTwXq5C5POoyl7yiuSxUz+O2+zymecyj1HMeeM/joM88evnNI9N/HrqgeXTsNI/mzvMY22MeVqd/YH7xD5xynM9G+XzUyvni+fOxUs9nmft8WjXz+dFzPnVe85nqM58LvvMZ7j+fowHz6R80n4TO87nxwXwMQ+dzX5rPvHXzOSP7kaGKH8lS/4iT14+89vmRh/4/8n3gj1QF/cjETj8S2OtHwvr+SHebn3gs/4lRHj/xP++f8A38CXPQT3zT+yfKHBZwwnkBe2UL6KVYQI5yAQFuC0hUL0CpWUCUxwJsvBawynsBL30W8LvfApr8FzA3cAG1QQuY1mkBPuMWYCX7mSa3n1k74Wc65/3Ma5uF3HdayHcuC7npupAxqoVI7gvZ57VQ1EcL2ea7kPjghShDFqLrvJAJDos4Kl/EYOUitrkvoovHIpJ9FtHccxFn/reIGd8vothmMZLdYoY6LqarajGb3BaLNWEx8V6LsQxZzPLOi/m722JK3y5ms+IXQlS/kOn2C96ev5Dg9YvIs7+Q7fkrQd6/ku7zq1i3fyXF/1e8A38lMehXhqh+Y7/Xb+z1/Y3gQb9hu+g3Jjr+zkSX37mk+J3xnr9T7vs74/zFNvh3yvr8Ln7XP2j1/IPfvf+gzecPXnT9g/XWf6JQ/omb+k/i3P8U3+NPUv3/JD3oTzpZ/SXy+V/g8Rdf+v3FpaC/+FXzN8t9/8bC/2+Cb/9NaZclpF9bgu7dEkqV/zDe7R++0vzDiuB/mOu4lF9clorcupRo96Ukei4VNdRSTocspazrUq73ELyWiZy9jLfBy3DoskzUwv8yV/4vv6v+5YPAf/l1/r+cufsv9dbL+cdhOZZOywl1Xo7MdTlm2XJRly9nk3K5qPmWi/VxOUM1y7k3eDkufyxnsPMKTrqs4LZqhaiXV2DttYIo7xW4+a4g1W8FIQEr2Bm4QtRPKzjWaQUjOq+gvMsKpndbwa3uK/ip5wpae60got8Kkj9cQb3jSrprVrLPYyUfe62kyHsl43xXct1vJd8FrKQpcCV/Bq/kXaeVbOi8ElnXlSR2W0lQj5Vs67mSAb1XMqLvSrY7ruKEyyrWu67iC9kqZPJVVAgNqlXs7reKcYOEX1fRP2wVIyNX4Rq1iitCgm4Vs6JXERwjxgo7Y1fxh34Vgw2reC+cNq4i3LSKjfGrmJOwin1Jq9i2bRX/2a2mwmE1Tc6r2e2ymr9dVzNUtpqO8tUUCzrFaiYpV+OpWs0aj9XIxqxm9rjVvPpvNRvDVtM9YjVPhOVRq4mLWU1K+mouX11Nne0acuzWsNB+Df0d1vBKOO64hg1OaxjtvAaVyxpuCOmua0RvtIZe8jU8FdYo1zBCtYYKtzUE69bQKCyJWcOw2DXY6NdQKhgNa/jauIZA0xoahJ1xa/jLvIaShDVM2byGyY5riZavFWvcWoao1zJ67Vpeb1jLL1FrsYhey+B9a/my43+orP7jUeR/vDT8R5bTOopc1xGoWMfQ8HXYRKyjTIiPXMd3UevorlvHU+Fo9DrGxq5Do19HvWATt47nO9dxrXQdn9uu54bderLs17PQYT0DHdeLd3I9Ruf1zHBZT2fX9bQIa+XrRe5cL/rF9fxPvZ4RYeupCl9PdsR6Fkeup6NuPaXC7Jj1dI9dzwTjeqT49bgkrGf6+fWctdmAwXYDM+02iJplA63CEYcNbHDcwHinDXg5b+CesMtlA0tdN+Aq38Ag1QaS/t3A8LANyMI3iOdswFq3gTJhbswGog0bOBS3AQunUGa7hNLDNZR24aQslCh5KNMUoQQpQ2kW8lWh/OcWylh1KJ7uodwVdmlCWeYRymeeoci9QqkWfvcJ5WPfUK74haLsG0rKhFBc1obSSxdKTEwoX8eG0lkfSqtQYAglzBjKJFMo/nGhPBQOmENZEx/KmIRQ7iSGokgVMetFPMcwNjqFcVYZRk91GDm9w1DFhPGPPowLHcP5wTocC9twzgsJduGidgrnO3m4GBtO0/pwJoSFMzEqnEe6cJY7RzBaEYGnMoL7wl5VBGvcIsR3i8DbPYJG4fPICHxMEcyviGCJTSSf2UaisovklrDTPpLlDpF84RiJh1OkWCsiRb8eyYi1kaj/i+SusGddJKvXRzJuQyS+oZGEREZyMiqSWF0kvWIi+cEQyfd2UVg4RDHEOYrh8ijRN0WxShVFuCYKZWgUzZFRdIuJ4qVQHBtFvD5K3BeFtSmKK8LOxCi210SxxlJHL1sdPzvoGOKoY4SrDo1MxwG5jmcqHUa1TtSOOnav0zF+g44TYTpiw3V8G6GjT6QOiygd5UKaTscv0TqGxehwjdVRK+zU61hp0DHWqMPXpKNZKIjToTOLZyboSEnS8dghmmOO0cQ4RfOtczR9XKKxcI0WtXo0abJofpVH86kimlvKaPp5RTNkQDTndNGsMEYz3SmGbs4xvBbOu8SQ4hrDIlkMw+QxyBQx3BJ2K2NYq4oR/WAMz9QxFLrHiP4vhhndY+jVIwb/z2NYOkbsz4jhVEQMdtExXBe2xMQwWh/DY0MMJ4wxaM6KrX0scxxjeSKP5eOIWOwyYyl01oveVM+fGj2ennqaBKt1ep6G6SkK13NHp+dAtJ7wGD0zYvX01uvpYNBTIeQY9Sw16Rkdp6fVrCc+QY/FUT1/ORg46WxgiMzALbmBr1UGsSYZuKI2iNrTwDfhBvpEGOgYaeCqsCXKwHKdQeRyA8fjDLy3NTLG0UiExkj1F0aujDPyJsxIebiRJZFG/HVGnglno42kxBjxMBj5Kc7I/XgjjilG6oTtmUYCS42orxr5+Y2Rux1N5FuZ0Fmb+M7GxIe2JhztTNQKe+1NhDqYmOFo4gMnEzbOJm4IO11MrHU1MU1moofchKXCRIWwUmWii9rEGyH8QxPtX5rovMbEyw0mLoSayAwzsSTcxOgIE4GRJkqiTOL9MvFntAm/WBOfm0wkxZtYnGBCSjQx6YaJVIc4RjjF4esstvI4UlRxPAmI49cpcSwNjWO8Lo7O0XHcPhrHzA5m5C5m7gtHXc3oZWbmy818rDCjUpppFI6rzPysNqN1N+PtYyb3GzPVOjN7os3MijXzod6Mk8FMvXDQaCbaZGaI2Yyiysxy23gsHeK5KvznFI9MFc8C93j2/R7PH8Z4qvLieWidQHfXBDrKErgh5MkTCFMk8K0ygYGqBFzdEvhZkyDqpQTOeSWIdzOB3NgEVukT6GNMYMPNBPbZJjLXPpGhDom4OSZyxilRrP2JbFckcledSIF7Inn/JfI2KpFKXSID9YnIDIkcNybya1wi3yQnMiAlEefURI5sSeRn1yQkWRI+8iSeC2WKJFEXJ4m8kiR65ST6qpNwcE/iiCaJhZ5JfOaVREBEEq+EhtgkTuqT6ByXhIU5iTmJSbgnJ3E2JYmwd0nY2iaLNT4Zg32yyDXJfOaYjJ9TMi+FbS7JrHNNZpYsmUHyZOSKZB4Kp5XJdHNP5oBHsug1xJj1ySjDkikMTyYtIpmlkckiLyfTU5eMbXQyh2OSMcYms0ifzAhDMoHGZCpMyaw4I8bbp4h1PoXeTikcdUkhRJHCfHUK34enUBqVwproFD6MTUGuT6HQkEIfcwp341MYbJMq1udUvnJMxdU5lUZhmSyVKfJU+ihScVSmck84oUol2S2Vv9WpjHdPpYcmlS0RqayPTMU9OpX/9KnMMqSKGnKjuGejWDs2clK1kVS3jfyj3ijm80acIjdyKmoj/WI34qrfyEPhq7iNNMdvxH/XRj6yThM9bppYp9N4p0hD75bGInUatR5pohdI4w/vNOShacyKTON/UWlodGlinqdxMTqNHTFpRMSm8YM+DcmQhr8xjbfCdVMaBnMaXRLT6JOWxnq7dF46prPQNZ1RsnRC5OnUKdI5qkwnUZXOqqh0Mf/S6WBOZ4xdBkNcM/CQZXBFnkGeIkPM6wwGemfQ6iOuhWcQo8tglUnsmzOITcpgX04Gn9tk0sk2Eyu7TOqF4/aZYv5m8rVTpqizM3F3yeS5sFuWyWJFJqOVmSSEZvJ3WCZTwjP5IjaTrvpM7hsyCWjJJLktk08cskSeyeKKMos9qizx22TRW5PFI48szntm8WRsFpmrs/g3LIuvw7P4KCILz8gsXgrXorI4qMvCHJ3FXzFZTI7NYoA+izZDFpeNWew2ZfGrOYtx8Vm4JGbRLNinZzG3IotF77L4wiYbB7tsGoWz9tlsdsgm1DGb+U7ZjHDOprNLNrau2RTKstkkz2adIpu5ymyGq7IJdssW/XA2dwSHv7NpWCdirBf3h4r7w7J5EJlNrk4cR4vjGBEvNpsu+mzsDNkUG8U1k7gWl439/myW2G7Cw2ETh5w2scxlk1g/NvFGLoRvYoVuk6j3N4kadBMnDZvING5irWkTi+xzeOKUwyXnHPa45GB0zeFPWY54v3MYqMhBo8zhpXBDlUOyOofl7jnM1OQwzCOHeX45DNLlUB2Tw0Z9DqsMOXxnzAFTDsFxOdiYc7gvFMfnsCUhh4jEHH5OyqF3Sg7TMnPo7pSLk3MuzUK5Sy55rrkYZLn8Kc8VtXgur1W5HFPnskaTi3lVLr0icmmNzGW/LpelMbl8E5vLx/pc7hhzKTTlkhuXy78bc3luvRl75808FEpdNov8vln015vZoNmMYe1m+uo24xa9mRsxmzkau5k0/WbmGjczwrSZFvNmliZt5pOUzWxx2UKU6xYmyrfgodzCG2Fi9Baxbm8RvdEWFsVtoYdsK23yraIG3Irf9K2E67YyIWarWBe2oovbyu7sraTWbiVSvo1fFNvwcdtGB/U2DB7b+MZrG5//vY1H4duYE71N5OVtLDJvY53Tdj51387Xg7bTHLqdy2HbSY3YztrI7fwYtZ0xuu30i96OJmY774Tbsdsp1m9nh2E7BuN2lpi2MzNuO5i3ix5gO6Zj2/nOdQc95TtQKnbwQqhR7uC0ageb3XYQrd7BH+47RK+9g088dtDJcwdPvHZQ1mkHt3vuQBuxg+u6HSJ/7OBX/Q6CTDt4HLcDv9QdIvftROO1k7veO1kUtZMh0TsJjNmJnd0ujjrsYpjrLpzlu0SvtosqxS5i3HaJHLmLme67GK7ZRQ+PXWT02YXTh7swzNrFb9G7eG7Yxba4XSyL38V3CbsYmbiLD5J2cT9lF/s27uK/9F3E2eUx1yGP0Y55DHDKw9s5DyuXPB4Kl13zOCzLI0OeR7gij1+VeUxX5fGpW57IT3nI3PN4IdRq8ijyyGOHZx5xXnms8BYxfURMXxHTT8T0FzED8tgalYdBl8ey6Dy+j8mjnz5P9D4ivjmP3xLy+CoxD21SHq9S8hhekYer3W4C5LtpVewWOX43P+t20yl2Ny763bQLxcbd7DLtJiFuN0MSd/Njxm4Wy/YwTb5H1Lp76KbcI979Pex338NGzR56dd7D1Ig9KHV7KIvZI2qIPVQk7mHksT2UOu1lv/NePFR76ei2l0fCcfe9zPPayzjvvQz22UuQ7142RO3lV91eUXvupUnYEreXwCN72Vayl4gO++hvs49q+30kOe1jnfM+vnLdh0axjw7KfWxV72Pkv/tIWbuPqghxPXofv8TsE/3YPobr99HHsA9P4z7RW+zjRtw+Tpv3sThpH/Yu+3kq1Lru55xsPxsV+wlX7sfRYz+5/fYzav1+SiP2E63bz9Lo/Vil7WeV0wGmuhygl+wAHvIDtCgOUK08QJHqAKnqA6LOPkCQ9wE2RBzgC53YjzmAS+wBXgn39AcwxR1gtfmAeF8OYJdygBtbDrDl/QEcbQ/SLkiyg/SRH8RbcZBbqoNkux/kJ8+DTPE6SGt3cS7yIId0B9kUfRB9zEFWxh5kgf4g0wziXuNBPjAdxCfuIA7mgzwXbscfpCzhIItSD/Jg10F27DnImYKD6N6Jc075BMjyua/IF+tSvqgR8tnulk+iOp8N7vn8oclntkc+oz3z+cgrn70B+Xw7VRxPE8fT86makU+fefnsi81nalw+kjmfD+Lz8U3IxzExnxfC3aR8LiXnczxFxE4VsTeK2GkidrqInZHPmMx8/peVT9fsfDrm5NMi3MzN5+CWfJYcymfz6XxmFudTUZXP47Z8Fr7KFzXZIe45HyJZfoi/lYeYozqEp+YQth6HeCbUex6i3OsQR70PsdXnEPG+h1jvd4jf/Q8xJOgQztMPEW44xBLjIeaZDjEp7hC94w/hkyDiJh1iZ+ohXu89RMO+Q2RfPoSF/DDnlIc5qDrMJrfDtPkeJnfVYezDDtMunIw8TF7UYTbqDhMVfZh/Yw7zU+xhpusPE2w6jCLusKg5D3Mz/jDm5MMMSz/MVOcjfOZyhAGuRwiSHUEhPyL6jyM8FmqURyhVHeGI2xG2qI+Q4H6EuZ5H+MDnCK5+R3gnVAUcoWvUEe7GHOFK7BFGJxzBPuUI91OPcCbtCPrMI3hvOcL+nUfofeAIuQVHCL5yhBGOR3nmepRTiqOkq44S63aUWZqjjPE4ylDPoyxfeBTzUnE+7CjfRh5lXNRRhumO0jv6KL4xR8W7fJR3wiP9UW4ajlJqPMoR01GRD4+SbD5KRPxRliUcZUHiUb5KOsq1DBH37FHWPznKaccCspwLMLoU8J9rAX/ICpgjL2CiogCUBfRTFRDkVoBSXUBH9wLahNuaAi57FHDKs4A9XgVkehdg8Clgra+4L0DEGFqAxeoCJkSIGJEFPI0p4E5sAWcMBewzFpBtKiAuroD15gL+ii/gh4QCpiYW8HlSAYOSC+iSUoAmtYCGtALOZRSw8mkB3e2P4eR4jDdCjfMxLrgc45jrMXbKjpEmP0as4hirlcf4TXWM79yOIbkfo7/mGG6ex7DxOka7cN/7GPl+x+ix4RiXIo9hijnG+thjzDccY7rxGKNMx/CJP4bm5TEuOx8XvdVxliqPo/Q8jpXXcZ4Jh/yO8153nJbo41yOPc4Z/XH2G46TazxOguk4EXHHWW4+zvjE44SkHKd7hxNEO51gtfMJfnc5IfrME3ykOEEP5Ql8VSdEz3YCS/UJ+gw4waNRJ8gwnWBG4gkc0k7QnH6C4TYnKXE5yS7ZSUyKk2xQnmSp6iSz1Cdx8T7JNb+TOIed5G6E2I8UY6PE2OiTZMacJC72JGH6kywznBTz6STWySd5Ibg4nuKGyyn2yE8RpTrFKrdTzHM/xXTNKYZ5nsLD5xS9dKcIiD4lapJTnDWd4kjcKcITxfW0Uyx+d4pTjqc54HSaVJfTrJedZpLqNH3cTxOkOY2j52neCyf8TpMSeJpWTjM+6jTDdafpGXOagNjTvDWc5onxNHdNp7ked5pS82k2J54mNvk09q5nxLp/hlOqMxx0O0OYxxl+8zoDfmf4POwMH0ScoVPkGTyjzuCqO8OjmDPcij3DXtMZUsxn+CXpDNNTzrDStpA/7ApFj1+IXF6IjaKQ10KLspAbboVs9yhk5Sgx5otCZo4uZG9YIcbIQsKiCkXtK85HF/JjjLgWW8gkfSEjDYV8bCykn6mQrnGF+JoLUcYXYp9QyDuhLbGQB0mF1CQXcjmlkOLUQgo2FpKbXkhqRiGhWSJudiG/byrEsUbc71jEM5ciGl2LqJMViT68iBJFESeURexXFbHNrYh0dRFm9yKiNEWs8ShiiWcRC72K+N67iOk+RYzxLULyK2KwfxG9A4roFFiEZ1ARsuAibDoV8Vqo7lJEUbcivviwiE8HFhEwoYgV/4j9lUUiPxaJ+lvEiRNxzCJOvIiRWIRXUhHy5CJsU8TnShefK6OI45nic2UVEXSniHPWxcQ7FBPtWCxqz2KWORfzq0sxM2XFTJIXM0pRzCfKYj5UFdPTrZggdTEe7sW4aop541FMjXcx2h7FrBpWzM+fFpMcVsxXMcV8ri9mqKGYbqZiAuKKcTcX8zqhmCeJxeK3LaYipZj8tGI2ZRQT63KWnxVn+Up1lgGas3h6nUXufZYbAWcpCD7Lya/O8jLiLKUxZzmsP8tuw1nSTGeJjztLtPks6+PPsjzhLH8knmVB0lm+SxaxUs4yPvWseM/P8mH6WYIzz7LY6RxDFOcIcDvHPa9zeI07x+qV55i/5hxNMeeo0p/jsuGcqO/Osdt8ji3x50hPOEdC4jnCks+xKkWMTTuHRck5ysrPcd6lhNOuJRyRlfCHRwlzvUqY4V3CZJ8ShvqXEPlnCf5rS0TdVMLlyBLOR4nxOjE+uoR9MSVsjy0hW1/ChrgS/o4v4ZeEEuYnljAqtYTuGSXUnC/hput5KmTnKVKc55jyvFgnz5Pndp7N6vNkuJ8nSXNe9BPnifQ8z3Lv8/zlc54f/M7z8/fnmRl6HnvjeV6bzvM07jyPzOc5l3yeHWnnyUk/T0LmeRaVipiOpex2KmWrcylZLqWYZaWsUZaySF3KD+6lzNaUMtqrlEG+pQQZSvExlqI2lSKLK8XeXEpLYim3k0vpX1vKO9cLlLpfIDzwAl3WX8A79ALqsAs4RFzAKvIC74WXURd4FH2B+zEXxHy/QKXhAuXGC5wzXRA5owwrWRnvhGZlGbfdyrikKaPUo4wizzKOeJeR51vGNr8y6ikjbnwZERPL0MaUMTS2jEH6Mnoay+hiKhPzugyP+DKUCWWidy/DPknEThaxhZcpZTxNLePxxjIa08q4k15GbUYZNzLLqMgqo2RTGcdzyzjhWE6WvFz0LuX861HOQu9yfvQpZ45vOV/5lzMusJwvgsrp0Lccw4hylo0uZ3RkOZ9ElzMkppwPY8vpqy+np6GcLsZyUbOU4xdXjpe5HHV8OXZJ5bxPLhf9QznPU8u5nVHOjaxy8raXU1BfTtSjcprkF0UdeZFa1UWR7y5yyf0ipZqLnPW4yEGfixRNvsjury5ywnhR5N6LJKRexLTxIrFpF4lKv0hYxkXWZV5kddZFlmdf5M+ci8zdepEZ2y/y/vRF4mov8tnTiyJvXeKi4hLnVJc45n6JAx6X2BByCbeoS9jFXsLScEnk+0u8Ml6i3XSJtrhLome+RFO8uCfjEmOLLvHx+UvMll3ma8VlxrtdZoz6Ml+4X2a4x2W0npfp63cZz86X2ff5Zd6uu0xV7GUqDJe5ZLzMOfNlTiZe5ljSZY4kX2Z/6mW2ZlwmN/MyaZsus+jgZX5zv8Ivmiss9LjCfK8rzPa9wvSAK4zrdIXRIVfo2e8K9eOvMC3qCpN1V0TPfoXxMVcYGyuu668wynCFz0xX+NR8haEJV0QPdoXBSVf4MPkK/VOu0Df1Cr3SrtA9XcQ5eYW9164wxrFC9A4VaOUVDFNWMFRVwRC3CgarKxjoXiFyVgX9PCr4wLOC3l4V9PSuoKtvBV38KgjxryA4oILAwAp8gyvw7lSBZ0gFms4VKLtV0D6ogrIxFRROrODU5ArmRlbwfVQFs3UVfBtdwcyYCr6JreBrfQXTjBVMMVWIGqCCieYKxsdXMDahgjGJFXyZVMHnqRWQXsGnGRV8nFVBh5IKnl+qYIttJdmOlWQ4V5LuUkmaayWpskpS5JUkKypJVFYS71aJyb0SvUclMV6VrO1UifarSixNlVjEVfJeeGeu5G18JW8SKnmdWMmrpEpeJlfyIqWS9tRKnm+s5FlaJW0ZlbRmVvIkq5KW7Eqacyp5uKWS8sJKTlZWYpBdFevgVSK8rhLufZUwH8H3KqF+V1kfeJV1QULwVX6YcJU5U6/yWaygv8pwg2C6ihQnmK9CwlW0yVf5NPWqqPuFjKvie1+l57WrBLhcw18mKAU3QX0NP3dBI3gI3oKP4HtN/C9C52t4zxDjYq8REC8kXiMwVdh4jaD0awRvuYbkcp3P5NcZob7OKM/rfOkr+F1nQrfroo+9jtF0XfSg14kzX8eccJ34xOskJF0nMeU6T95f563jDaxVN7Bxu4Gt+gb2mhs4eNwQddYNnLxu4OJzA2XADcLX3yAm/Ab6yBukGG+wMe4GGfE3yEm+weaUG5zde4MvnaoY71rF125VfKOuYqZ7FT/6VtEvpopPzFVICVV8lljFiKQqRiVX8WVKFRPSqpidW8X3m6vYe7GK9idV9HWu5lNVNcPV1Yxwr2aMZzUTvav5rVs1c2Orma+v5ieDOI6rFmtUNUsTqvk3sZrVydX8l1KNKauaXKeb7JHdJF9xkzLPm1zzuclNv5vU+d+kudNNnqy4iXfUTbrE3qS34SZ9jTcZFHeTIeabfJpwEynxpviMN8V6fZMZGTc5f+YmUZY15NrXcEpeQ6GiRvSINVxR11ClqaHJp4Y2vxpcutQw59Ma4sbW8GNEDQsja/g1qoY/dDUsia4RvWKN6OFrWKuvYYOhhnBjDTpTDfq4GkzmGhLia0hJqCEtsYasJPG85Bq2pdSIHrWGPRtrOJBWw6H0GgoyajiZWcOZrBre7qkhtqoGj/c14j+oZZprLd/IavlWXsscRS0/q2r5xa2WJe61/KupZZVHLf951hLpXYvRt5Zk/1rSAmrJDarldLda3g6qZczoWn7S17IsrpaVZjE+vpbQBHFPYi2xSbWYkmtJSKklJbWWjI21bEqrZUt6LTszatmTWcuBrFoOZ4t4ObUU59ZSurmWiq211O+oxf6giHm5lrUudaLvqCNBWUeqqo4Mtzpy1HVsc69jl6aOfR515HvWUeBVx0nvOs771lHuV0eFfx3XA+qoD6rjWec6Xnap46OB4npUHRd1ddyIqeOOvo5mYx1tpjra4+qwTKjDJrEO3411DMyqY3hOHdOUt0Q/d4v56lv8prnFv563WO99i1jfW8T53SLJ/xa7gm/xou8tSiJvcS/2Fm9Mt7A038I2/hbyxFu4J93CO/kWnVNv0TftFkMzbqHNvMW0nFvinb5FpqKezcp6sXbVc0ZTT4lHPRc966n0qqfau542/3peBtTzLrAeq+B6ZCH19O1Rz6Ce9UzuW8+8AfUsia1nhb6e/wz1oretF313vZh79eQm1LMjsZ69SfUcSq7neEo9Ran1lG6s53JaPdfT60X9UM/dzHoeZtXzJLue9k31vM0RMeW3WaG4TYTqNmb1bVLcb7PF4zYHvG5z1Ps2p3xuU+l/m5sBt2kJvs2APrf5I+I2SyNvszrqNqG62yTF3iZDf5tcw232m26LPu421hm36bf5Nocc73DC6Q5PlHdoV93hndsdrN3voPS4g6fnHQK87tDL5w4DfO/wP7874H+HUQF3mBZ0h1nBd8j/4A5FK+4wVn+HGcY7/BN/h9DEO+xJu8PV7DvUbLrD3Zw7RNne5Z7yrqjP7zLI7y4/h9xFb7hLnvku5Ul3qUu5y/v0u/TMvctvbvdYqr5Hhtc99vjc45TfPUr877Ey/h4xifeIT7pHXuo9zqXfY+6Ve2hd7jNRdl/MofssVN5nhdt9Nqjvk+5xn82e99ntdZ/3wffx6HKfy0vvi9/hPifj7lNivs/NhPvcS7xPeMl9nj69j43qAQHuD+imeUB/jwcM9XzAZ14PGOv9gAV+D/jD/wHLAx4QE/SAhOAHZHR6wNaQBxj+ecB3MQ84nviAy8kPuJnygJdpD3DKfIBf9gMO7HuAxbMHNDg30OrSwBvXBmzkDcgUDXgoGwhSNYgeqYGB6gY+cW9glKaBSR4NzPRs4AevBn71bmCZTwPrfBvQ+TUQ799ARkAD2wIb2BfUwLHgBs52auBySAPVnRu416WBV90acO/VwKVPGzgd08CF2AbRyzfQZGzguakBC3MDDvENqBIa8E1soEtSA32TG/hfSgOfpTYwbmMDX6U1MCe9gUUZDSzJbGBNVgOR2Q3EbWpg72bx3C3iuVsb2ClvFDm8kVPKRurVjTS5N9KuacTSsxFHr0bU3o34+zTSzbeRAX6NjAxo5PdOjSwPaSSveyOzhzby9stGfNc2clTfyP24RlrN4lx8I7aJjSiSGsX8baRzSqOosxr5PK2R8emN/JDZyK9Zjfyb3cj6TY3E5jTySvUQa/VDZO4P8dQ8pJPHQ4Z4PWS8z0O+8X0oepyH/Ob/kA2BD3Fe8pC6iIdoYh8SpH9IL8NDsUY9ZO/GhxxLe8g/siauaJqo82ii3auJDj5NuPg24eHXRGb3Jq5HNnE3qoknuibeRDeJWrcJlb4Jf0MT3Y1NDDQ1QVwTX8U3MS+hid8Sm1ie1ER6ahMH05o4nd5EeUYTQ081MfJ0ExNbm8hwfSTWrUdcUj7iufoRHTSP6Ov9iCl+jzAEP2Kv6RHX4x/xLukRDimPcE99xIiMR0zKfMTWLY8wFTziO1kzyxTNhCqbMaqaSXdrZru6mUPuzRRqmrns0UydZzNNXs289G7G2rcZP/9mugc0IwU181NIM393bmZ/j2a+i25mcUwzYfpm4gzNZBqb2WlqFnmkmbPmZirjm7md0Cx6uWbeJjVjn9KMOrWZoI3N9ElrZmh6M1Mzm5mT1Ux4TjOOu5u5onrMLbfHNKsf89r9MW6ejwn0ekwf78eM8n3M2PjH/J30mHXJj6nIeExL1mPKrFvEZ2/hlmcLj71a0Pi1YOjSwrBfWkgKb+FtbAudTS0MiGsBc4uocVtYmNjCsqQW0YO3YE5pEWtzCweaWpDaW1j+Wtzj/oQPvZ8w3OcJs/2eEBn4hMSgJ2wOfoK07AkFcU+oin9CQ8ITbJKf4JbyhL4bnzAz4wmnNz/h0pYn/KZoZbWylRhVKxvdWtmhbuWoeyslmlZueLTS4NnKC69WbH1aUfu2EuzXSj//VrQBrYwPbOXboFYWB7eyvFMrkSGtJHVuZUuXVvK7tlLcrZWr3Vu526OVpz1b6di7FUWfVgI+aKVP31aG9WtlTP9Wwga18mRYKz2lVr74rJXsL1vJ+KWVQVGtooZpxWBoJc/UyvG4VsrMrdTEt/IooZU3ia04JrfimdJKt9RWBm9sZURaK1PTW5mX0cqfma38lyXuz24lc1Mru3NaOZHbSvnmVmq3tNK8tZW321px3tGK985Wuu9q5aO8VkbubuXUoVZajrbyv1Ot/FPUypnz4jvdbCXUtY1CZRt33NpQeLQR6NnGB15tfOrdxjifNmb5trHYr40V/m3oAtpICWxjW1AbR4LbKOnURlVIG42d27Dv1oamextderQxsGcb//Vtw29oG1s+a6Plmzb817axJLGN+OQ2DqS2UbSxjUmb2+BdG7c8nmLp/ZRP/Z+yq/NTjnd5yoKEpyxLfEpS8lOq057yNuMpPtlPyWp5Kj7rM6w1z1B7PCPE8xkDvZ7xj98zSoKf8bbzM1b3eUaHn56xMPYZy/XP2GV6hir5GR+mPuPzjc/Ylv0M2+pnfHNLnHd+zrSA5xzr/FzMoefUxj/HMuk5A1KfsyzjOafvPmfqu+fMcmnnF9d2jPJ2shXtHFC2U6xqF318O03qdvHutuPq0Y6/Zzt9vdqRvNuZ7NPOEr92kgPa2R7YzrGgdi4Gt/M0pB3rLu24d22na7d2Purezpc92lndu52sD9oJnNbO7dh2bI3teJja+Z+5nTHx7Xyb0C5yVjv/JbUTl9xObko7h1LbOb+xncfp7Siz2umU3c7InHa+zhWxGtrxcX1BsvoFO91fcELzQuSaF9z1fCHy5wvsfV7Qy+8FEwJeMCfwBUmdXrA95AX39C/wiXtBH/MLtPEvmJzwgh8SXxCZ/IIH6S9wznrB1FwRQ/OS3t4vmeT7UuTxlyz1f0lUwEs2Br5kd9BLGkNeMqD7SxYZX7La9BJj3EtyzC8pTXhJXeJLPFJfMjfjpVjLXnJ430sWVL8kVfOKa16veOfzii8CX7Gt8ytedn9FtPmVqN9esT/hFWcTX3Ez6ZXoFV8Rlf2KtE2veLzlFRF7XpFS/oolqtdUebymo/druvu+5mO/15j0r9lseC36k9fMTHlNYtprUd+9pvH5a8I839Ds94aOAW/oEfQGk/ENl8xv6JT8hvSMN3y97Q3br73hhe9bvg1+i0+vt6T+9ZZT+rcsTHrLmuS3nNz4lq1b31Lp9g5LzTvxbr6ju+c7pni/Y7XvO04GvONq4DseBb3jo/nvSDG846zpHU/N7/BPfMeApHccTH/Hy6x3+Hq8p7/ne771fk+G33sO+ov9r9/z1zfviZrxnruz3/N59nv+bX3PlzYW0ve2FpKVvYXk5WAhbRI+cLSQjgoznS2kRsHC1UKKFNxlFlKG0FNuIeULXystpII+FtKkURbSgi8spHZhzZcWkvNoCylBCB5jIe0Shoy1kIqECeMspJvCj+MtpKfCqgkWkuNECylOCJxkIW0XBk+2kE4L46ZYSFXCvKkWUquwfJqFZD/dQjIKW7+ykEZ/YyEtm2kh9Z9tIXnPs5A2hFlIynAL6dNIC+m8MC3KQrotLNZZSK+F9dEWkiLGQkoRusZaSHuFT/QWUolw22AhLTJaSK8EeZyF9OKchfRfiYXUudRCmlwmjsvF/mULydrZUvJxsZQGuFpKx4UvZZbSNWGO3FJqEZYpLCVbpaVkEPxUltJWYaCbpTRGbSndEE6PspRWjbaUdo61lIaMs5SKhInjLaVaYcEES6ldGBNhKc2LtJQcdOJYbym5Gi2lziZLaY/wx3lLyaLUUhpZbik1XxTbF5ZSk0MHyde5gzRf1kF6KiQoOkjDVB2kN+oO0qYvOkhzx3SQ/jehg5Q/Vfi9g3Q7ooMUFtVBUus6SBnCkegO0nexHaRmwWjoIAUYO0hZxztImSUdpFGlHaTvL3SQlpeJ48oO0j2HjlJ/l47SanlHacPojlLFuI7Sd+M7SnemdJQ6h3eU9goXIjpK30R2lBqEv6I6SjG6jtKgmI5SbWxH6ZW+o3R+a0ep55mO0iclHaUH5ztKf5aKaxc7SnIXKynf1Uq6IrOSvlJbSVs9rKT00VbSqLFW0oGJVpJDhJW0J9JK+jTKSioTZuispEZhSbSVZBNjJRmEgFgraacwVG8lnROmGayke8LvRivJ0mQlRQs+cVbSFmGQ2UoqFCbGW0mLE6ykt0J4opW0KclKUqVZSfMyraTPcqykxAtWUpcyK2m/QLmVdFGYddFKeiQsu2Ql2V+2kuKE4CtW0oUKK8n6mvgc162kFa+tpGF21tLfDtaStaO1ZBACnKylnUKJs7X0p6u1VKywlvaNsZaWjRfXosU1oSTGWnoQay1ZGcQ9wsOd1lJLsbVk62AjlTvZiDlpIz0SJLmN1MPTRhrQ1UbqHm4jKXU20pgYG+mmEKa3kTQGG2mT8D7ORso4ZSN9VWYjLSm3keIu2kidLtlIe4WPnGyls8I0Z1vpvvCXi620XGkr1XrZSvldbKXvv7CV0kbbSj+Ps5VeCx4TbKVc4ZNptlK/2bbSre9spUehtpJTuK3UPcJWOiRcj7SV1NG2kqXBVvrYZCv9kGQrDSu1lWZesJWSy0UMOzvpvoOd9JejnRTnZCd1craT9gmSi510Rfje1U5qE9bI7KQMuZ30gcJOOiHUKe2kxSo7aYfaTpqhsZMuDLeTqkfZibxjJ70WPEfbSR+NsZPOCg1j7aT48XbSH9PtJMNXdtKjeXaSb5Sd5BxrJx3V20mjDeJe4Y3RToo02Unb4uykIWY76UaynaQ4byf1LbWTTgr1F+wky3I76eIlO2n2ZTvpibD6ip0UcMNOsnK1l4zCcLm9dMbNXpqstpf2e9hLA33tpYmf20v3x9lLthPsJbNwbZK9FDbFXpqis5c+LLOXDl22lxZU2Euf3bIXcRykFwoHaYibg/TLAAdp73gHqXKC2IaJbbiD9EOEgxQa6SB5RDlIW4QZ0Q5Ss7AyxkFyjXWQ0oQP9A7SRIOD9KfRQbphdpDexDtISRkO0sfnHKQnJQ7SmvMO0oALDtLUMgfJ4aK4Jhy95CAFVYpnXBXjXBylMmGtzFFSyR2lbGGa0lFqEHqpHaX7Yxylo+MdpQ6THKXiSEdpepSj9FD4V+coOUc7ShuFPjGO0klhYqyjdEf4S+8o2RocpQShm9FROixYmh2lyCRHyTfZUTqf7igtOO8o5V1wlPg/w/Ud19TVBnC8tn1tq6yww0aGiAMRQUVUxk9R2QkkELbgHiBGouLAhSBL2Si4tVqt1lqtnVZbW6tVRLaIe3Rb7bB22Pf54/vJveee8zzPSW7uPadlIO1i1tWBPBN21wYytmsgJ143YvIbRswZYETpQCMcjYwINjbC1syIt0SQwkier0assDcibYwROZFGnIo24t9YI1xVRrwrfi03YmOFEeO3GHFZpG814olYX2WEVbURP9caobxqROY16SvSrhvxmpExd02M0Zsa09/MmAbhrTAmxtyYO2KJhTH/s5Q2K2M+FnUuxnhGGXNa9EUbkxNjTL9YY2rE6Tj5TDTmg1Rjllcay/vHmJFbjTknEqqMeSRWVBujqTPmW2HSZMyYQ8a4fmPM/CvGbG0x5tRVY3pbjVl4zZiX2oypFh7tElsM7jZmxH1j0p8bE25kwnWxwNiE/0SViQkepia8L6abmdAnchQm1Jqb8Jm9CSZRJvwYY8KaWBPM40wYrzEhU2vC/0pNiCs34b7QbDVh5TcmmF024WiHCf+8YcqpgaZMMzLlhhhiasob5qb8O92UxdGmNMSYMijPlF1lpqytNMXlTVP6Lpry8Iopo1tNSb5minO3KYabpvz3mhk/mphhYWbGeIUZV8QMczP+EJstzHjJxox7SjPWOpnxcawZPyeY8Wu2Gd+uMONwqRmVFWa4VZpxa4uMrTcj/JIZ6ha5LlZeNcOs1Yx9Yuw1M74RGW1m/CaK281w7DDjuOjpNGNhlxm13WYM6TEjoM+MUGMF80wUVJsq+MhMwTJzBaMtFXTaKvg8XMH70QoiYhToYxW8EafAV6XgeomCz8oUJJQr+E6srlBgXqngTTF+i4KrInurgueivErBoGoFp4S+VsHrdRKjXiHvIwWPGxSEbJfczQoG75BYHyvouqjgpW8UfHpZgfqKgkdiZYsCs6sK9ovAVgVXRNY1BX+KsjYF0zsU3BK6HokpbHsVLOxnTuUb5kQPNMffxJyLotjMHEeFOe+KcHNzekWuhbnc3+aMsDLnc5Fobc5PwtrWnNmR5nhGm/ORiI0x54FYEWuOSZw5Y1XmXBYz1OY8E2Xx5kzXmLN2nbmsacz5W2wpN8ejwpwPRUylOffF8i0ytkrGimfV5pyqNWdAgzl7zpjTd8mcpsvmfHXFnCct5hRdNce+1ZzJ18zx6TCnu8cci5/MWRptwYAYC3YK/1gLLorf4yzYrLJgaYIFAzUWBKRZUFhuQb+tFtSLc1UW2NZa0FNnwReNFox+0wKfyxbYX7Vg6I8W/PeGJbUDLPEeaImNiSVvi20KS55YWHJRacmwUEvGxVoyWG3Jx0IVb0mw1pIv1ltSUWZJbIUlKystZd1pyUExcauMqbHknEistZT71VLmZ8muy5YEXLHEvdWSj8ShdksmdVhydaAVs42s+FdUG1vhbWLFZ0JjasUxhRU3zK3Is7BipLMVZ6Ot+DnGio2xVoxNsMJxs4yttKJmixVDt1qRWGVFfp0V4xqs+OesxLwkYy5byVyl/ZoVe9usOP+DFYONrFGaWnNM9JlZM9DcGt8Ia9yirflQ9KqsWbnamn1l1vSrtOa3rdZUXrbmkyvWxLdY86NYf9Uau1Zrjoup16zJb7Nmf7s1bR3WzOu0ZpOJDc6mNpwSUWY2PBCvWdmQZGdDY6QNFTE2fBJrw49xNtipbXhXPCm2gQobBm6xYY946TMbxlyxoUXMarHhhai7asPwVhvOi9RrNvwmytpsZG1mw0dC3WHD92Jdp8TtsmFatw0Hr9swqdeGnBs2DLsj/V+xZbapLSMUtnwp3rOxJcLWlsnRthjF2rJPLFDZ8rnWlqkbbHmpzJaMClu2VNpyutqW2/W2JF625YMWW9a22nL8mi1322yZ31/J+YFKzpgo0ZoqeSw2mSk5rVASa67E3EbJQgclAU5KhgcqqQhSkhuh5PVIJbvFuCglrWJetJKXY5RsE36xSi6J7Dgl/4galYxVK0mLV/KHqEhQMlgjOUWiVskvojhRiWuSkvupSmbOU+KzQIlXqZLPRFKZkidiUIWSj4S6UsmPYsMWJY5blZwU0VVKHop3apRMrVUS1qBE36jEeJuS15qV7PhYyUtnlChblNy7qsTQrsS0Q8lB0dOpZG+3ko4emet1Jf17lfz2uh1qEzsiLO1YZWWHlbUdbyntuGFnx+hoO0bG2RFbZcfGi3Y8arFjs7E9Hyns+dncnk0W9nxgac+PVvbMj7FnR6w9AfH2zEqzp26OPb+X2lNRaU/yVnsGV9ujq7dn8yV7Pv3GHu1le56I0iv2uLfI+VU5F4lt0tYufbrluMeeM732jDBxINPUgb/FCIUDI20c+NfWAUWMA7diHbBQOfC2CFc7cDTBgTFbHWgVTz91oOaCA5e+cWDmZQf8Why4LHa0O7DvugNBxo7kmjgy0NSR/aLHzBETc0dCLRzpE4etHHkc7Yh7rCPlKkd5zjhyTqTEO/JMbE1w5EuNIxlaR/pnOnJ9piPfL3YkpNSR2xWOFFQ6YrXFEbtqR94TH9Q5oq535Gfh1uhIztcy5pKj7CsdMb3syCHBFUduieUtjlhedeSomNbqyH2x+pojyjaJJaLbHflOrO9wxKlTYgt1l8QWJd0Sv8eRT0XidUd+FRW9jnjdcORzkdbnSPVNRxruODLhW0d29HPi/kAn3jN2IsbEie/FRlMnnM2c+FAkKJxkf+2Eh4UTn4lkSyd+F19aO5Fh48Tfos7WCV+lE5fELDsnmuydCHBwolXcm+TEGyon3kpwYoXWCatEJyKSnHBIdqK8wonULU7kNTqx5aqTrAOdaGhzwq/dibkdTrwwcSbIwpklls6YWDlz29qZKKUzhwKdsYh2JjnBmWfiRakz/uXOLKhwZtIWZxRVzlRtc2bUJ85svejMf984y7vameBWZ24IizZnfjB3kXvYhau4MCTGhYxYF9m3uDApwYVeYaF14ZjQJLvIesKFU5UueFS5cFakVrvwXFyudeGDZhdq2l14tcuFoG4XLpq7MtXWFUc7VyocXPl4oitfRbqSFeXKS9GuNImxMa50iMWxrhjHuXJITFG5clesVrtiH+/K+0Kd4MovokzjipfWlfMiM9GVf0WAzpWBKa6Q6sqqNFd+znBlc6Yrt+a48m6hK8s2uxJd5opbhStnREqlK3+K2i2u+G515YqYV+Uq+wRX9opJNTKm1pXjda581ii5r7iy/ZrU2uZKeKcruxSDCDIfhK/dIKLiBuGmHsTIykG8tnUQIVWDOF8/iEfNg0i6MogrVwcxv3UQr18bxH4R2jaIUx2DmGXqxm4zN1nTufGTpRsjh7gxMNqNj+LcSFS58buoUkt7vBuXxbwEN17XuLFfhGrduC1WJbphl+TG++Kpzo3hKW5MSnejTywqdqOl0o03t7pBlRt3hUONxKuXWA2S95IbcZfd+FmUXXFjSIsb2VfdeLnVjQnXpK1T3JQ+P7kR/z93Thu5k2Dszq9iq4k7I0zd+UbMNXPnNYW77NXcCTV357ZYbeGOvaW7PBPd0Vq5U2XtLs8qd7BzZ0+0OwWx7ijj3Dkl4lXuPBVb1BIz3p1LYm6CxNRITBGqlXiJEkfnzu+iOtmdBanSv9Bdnm/uLKly52i1O5E17nwvPOvcmVHvzuMmd8qb3fG/5E6bePuyOxFX3PlObGpxx+OqO5+LzFZ3mq+5o+p05xcxrFty9rrT+I87PgM8mD/Qg3UmHnxq6oHC0oMoKw9eVnrQZ+eBaYQHkZEenI/2YFesB0q1B7/Ge7BB58HNJR6cqPTg8RYPhlV5cKDGg1c+8uD7Vg9KrnkwuM2DL0V2u7R3eLBbBHd6sKrLg3+NPVlm5slJhSdqc0+2WnhyxdKTBVaeDLT2ZKqNJy/Ze1Lj4skctSd3Ezw5o/Vke5InR6o8cb7qyacitVXarnkS2Cbx2j2x6fCUe8+T6i5PRnV7kvW7pzzXBvOnYjAdFoOxsBrM+pjBDIodzEuqwewUE9WD+TV5MCfyB9OyfDClqwZzfudgalsHs6RtMO+2S3vXYHK6BzP0hoxVeJFp7kWQ0gt7ey8+m+LFzWlerJ7uhWOEF5+I1Egv/hFNUdIv2oteURAj/WO9+FDo4rz4S2xTeTFO7UWPWB7vhW2CF6dFosaLZ6Je68WYRC86RX6SF9Y6L06KhGQvalO80Kd5YZHuhTrDi6dCke3FLzO9iJ7nxfAFXixc6MWBVV7cX+/FuhIv+pV5EVzuxW1RWOGFS6XUL9K3ePGf2LnVi0lVXtwSq6u9cKrx4lORVuvFC9Fc58WEei/6xKoGmW+jFx+LlG1e/L3Ti8DdUvMxL9772IvFLV68c9WLq21emHV4EdvphU+3F2//6kXUCy9ZVwxhhOUQ+d2HYGI9hKOiwlY+7aXNaQjWUUNkfT2EZZoh9OiG8GHKEHSpQ4jcOkT2dUNYVCPjaqW/iK4bwmNRWT8En4YhHPp6CObdQxjdO4Tvng+hwMybiZbeHA73piram7YYb9lTemMV581JoVF580zUq70ZG+9Nt1ie4I2dxpsPRbLWm39EU6I3E5K86ROrdd44J3tzRmSkeNMv1ZvdIjTNm/Xp3rhneHNeDJnpzU9zvGmZ5431Ym8+zvfmlVXe9FRKji2SY6s3H4mUKskhmqul1hpvbok1td6crfOW/7s3Lzd4s1fQ6M0D4bndm6/EnCZvhrV6Y9LmzTFR1eHNnz2S32QoB82GMk0xlO9FqflQhlkM5bIwtRrKO8LGbihJ9kPxjR3KNbEkbiiWqqGcFBr1UMYlDOW6WKkZimfKUN6tG0rmpxLr2lCutA1lTPdQ1GbDKLAYhoPlMD4RL1kPI8xmGA/E18phGNkPg+Bhcm8PY1LiMCJTh5FQNYwbNcN4/+ww7lwdxvrWYXhcG8ZXYm7bMI60D6Oqc5jsAYYzJW647C2HMzt5OG+kDKd+y3B6tw5nVdVw4lqGs/LacKZ3DudH0dY9nP96h/OgbziKO8MpfzKcHaoRBKtHYKodwbmsEQRsGUFW9Qj614zgoPipdgR+9SNY1jCCqU0j2No2gq72EazoGIFD5wiazXy4ZOHDe1Y+aK19aLbxYZKtD3fFRqUPXnZyXSyy90Hh4EOTk1x3lnZXHzYMlj7T5ZparsX78FeCjNf4UJTow5AkH74ROTofTib7EL7Wh8+qfThU68PKRh9eb/Ih5CMfhn7iQ78LPji2+/Cky4ebt30wNRvJCbFbOVLeOSNRqEdioxtJwKqRVFWPxL9mJD1iZe1IXOpG8rkY0DCSo+L3xpEEbR/JP7tGsnT/SJQHRtL/zEiaLoyksnUkTu0jOSve6BzJEdHQPZKkmyNZr/BlkYUvpyx90Vn54mDvS1akL4GxvlxUSVuCL7s1vpQn+nIk1ZcfZvviW+WLY40vl7f7ytrJF4sWX3685suWNl+6231Z2eGLS6cvz3t82XzDl3v/Sp8Bo3BVjMLEYhTvijDrUSQFjKJeNYog9Shuiw3xo7icMArPtFFMyxol68BRLK0exYzaUXx4ehSBLaP4pnWUvHdGUds1ihFmfhgUfpw192OWhR8DLP04JuKt/PhTNFv7EWrjx0NRauvHcjs/jBz90Dj58Zcw8fQjOMaPB6Itzo9lKj8c1RJPzIr3Y2CC9NP4sUPrR1iiH+GZflxe5Cf7dj+G1PhxRSyp9cO2zo9PxIx6P/o3+HFYxDb6yW/ix7Ztfkza7sd9UdLkx4hmySWW7ZBcO/04J2bvkrp2S117/PhbTN7nx3fC74AfCw75Me6YHx+fkFjv+6Fq86Ojy48V3X449/jxhZh7XebS68cJkXjDjxdi6k0/fhJjbvvx1kM/ZlqP5pjNaNycRrPIbzQjY0bjEjea80KZMpr91aN5XDOa2trRbKwfzcztoznTMpotHaPp7RyNZ/dovhGv3RjNKYU//Sz8GWHrT5v4ws6fhhB/OmP8WRnrz1dx/hxK8Ge71p/gRH8WpfrztFL6bPFn4lZ/7ovNVf6MrPanQxTU+ONaK+PEwjp/LOr9+UC82ujPoyZ/enb4o2/x57Or/sxq9cfomj/visQ2f16Ife3+TO/w5xcR1OXPXTGixx+XXn8W3PDHMCCAfqYBlFkEMMoygG6x2ioAd+sALopcmwCylAEk2Afwtwh3DOALtwDKh0rfuAAuqQP4JCGAfxIDmKYL4LGoTQ5gfEoAd0VxagAj0gJoF64ZAXwlcqoD2NQUwK2TAbS2BrDsWgBObQGc7ghA1R2A8+0AJpqNYZT5GNZYjMHTcgwnbMcQ4jiG/EFjuJUwhjbtGN6pHUNEwxieitFNYyjrGMParjF8fn0Mp2+M4e9bY+h5MIYgs7FsVozF13wsequxzLUZy1/2Y9ntMJbHjmOZ5zmWrVFjuRU9luGxY2kXBXFjcVON5Uz8WOKSxvJT8liWrBtLb8VYFlWPJal+LFbnxzLq6lgsOscS3TuWQqtx5NuMY5H3OI7HjSNJNU720uOYohnHz+Lt7HF8N3ccP5WP417lOEq3jMNv6zi8q8exvGYcF2rHcaZ+HLMbxmHaOI7APeOIPyfnrXJ+bRzvi387xhHVNY4fe2T8jXFcuzWOdJNAXpgFckARSLR5IH+IHRaBTLEM5GdRZxXIBOtAHohym0D8bQPpExuVgQy3C6RDrLIPxMMhkG+E3jEQB6dAvhCWLoF8LLJdAzEaFMir7oGoPQLx9gnk6ymBHIoO5HlMILtjA5kWF8gT0agKJEQdyHdia3ygvFMDuSNKNIH4agPpEWsTA+V9EEirWK4LRJkaSL+sQAbkyzwqpf6tUntVoKwLAnkkKmsDuVUXSFdDIJm7A/lrv9T2jcy7NZCYtkCeiZ3tgUztCJR7PZCGTsndLbl7JO/1QNbdCOSTe4HMvB9IluV4ebeNxyZlvOylx/OhGFgjbSKldjxv141HUz+eF+LNhvGENY/H49x4Zn49nh3XxhPeNp7vOsYzvms890RZ93j8e8ZTdF3aFEGMtAqiR7TZBOGhDMLZPogL4ohHEAwLwj8uiCvaII5mBVFbEcTEyiAeibtbgyitCmJ0dRB9oqgmCJ/aILrF2rog2uuDaGkMYtm2IC5uD2JJUxDnm4OIagniDzGtNYinYvs1ydMWxE+irj2ISR1BUmsQ98WtniD5PoLIux+E96sTOGc0gSzFBIzMJ/C65QR5z01AYzOBv5UTiLafwGTnCfwsChMm8HHlBAZWT+C12glMaZtAY/sE6jon8F3XBK49mMB4s4k8EJWKiYwzn8hdUWYxkQDLidwSJVYTuWE9kSKbiYy0nUiPWK+cKPfgRArtJ+LtMJHBThO5NGgiF9xlfIyMi5NxKhkTL2MSJsrabCIbNBPp0k6Ue2giHUkT8UydyNiaidxskHFHJsraYSLNnROpvTmRjy0m8aHVJN5XTuKU/SQyHCaR6jKJmFGT2BoziTGaSdwRAYmTGK2bxC1RkjwJq5pJzK2Xfr2TePZgElOfTyLMIphGy2DCrIL5WTRYy7GNfNoG85MymFD7YH50DqbeJZja+GCCE0RyMNsrgnlSGUz4VvkUTVVyXB3MU9FUI8e1wUxtDGbvO8HEfhBMvyvBaFuCeflqMEevBZPUFsz/uoNJ7gmWd0wwmd8Fc/71EL4yCsHRJIQLYolpCE5mIXwt9IoQnM1DuCiWWoTgYhnCJZFvFYKrdQjfCINNCINsQ7gslilDcLML4YpYbh+Cu0MILWKFYwgeTiG0ipXOIQx2CeGaWOUagtegENqEt2cIQ71CWDskhOHDQrg+IgTfUSEEBIZwNyiEbwkhLDoEYkP4RWyPC2GKKoQnokkdQnh8CE9Fc0II0zQh/CZ2akOYnhjC72JXUggRuhCeiT3JIUSlhPCn2JsaQnRaCM/F/vQQYjNCOJAZQtyMEF5kh/DW7BC082SuW2WuVTKn2hAK6kLwrJe5NEjtjSGs3hbCkO0hdDVL7TtD2HI0hMMXQ3j5mxDZZ4fw+rUQToj0thAGtIeQ2RHC7N4Q5vaF8NnNEHLuhbC1Xyh7FaH8ZR5Kf8dQPnAL5bMhodwKCeVxVChPY0LRJofSWBLK9IpQ9lSGErUllOcitipU9j+hHKwORV0Tyn/icG0oL9eHomsI5XhjKK9vDyWjKZSBzaG8L7J2hPLJ7lDm7gnl6tuhrHknlNHvhzL2A6njy1A+bA9lVkcoZ7tDUV4P5QuxzCyMleZhdFuFscE6DB+bMHqFnzKMW2KMfRihrmH8GBlGvCaMI9ow2d+F8d+aMAZtkX4NYZQ2hlHTHEb/q2EMuBbGZ51hnO8OI783jME3wxh5N4ySe2E0/RDGhX/DiFLAq9aQ6wwX5OePS4DMZDBJgZkrYfpW+Kda2hrhw23w21F4fhk+7QSbbhnXg8SGynvw80NQmExmvulkuacnY7CYzH27yWy1n8wTp8kMGDyZed6TCVFNlvtpMtGayfwtEhIn83LSZI6JFN1kXk+ejGnqZD5Pn4xj5mTcsibzw/zJGFdOpqV2Mpu3yXnzZKJ2T+bkgcmYn53MzquTUbdNxub6ZDbdmcxosynYOE+hxHMK5qOnUKyawsSEKTRopjBFOwWLjCm4ZU9hR/0U/myYgnrbFPptn0L2jilYfz2FvpYphLRNYX/nFBb0TaHo3hROWYVjpwyn2CmcryaF8/u0cBSx4bjHh7M9OZyUjHCWzQrHvzKcZ9Xh7KsJR1Ubzkt14bLHCee0mNUYjsW2cM6KnO3hrN8ZTtnucFlDhFO3NxzPtnDaRVlnOE97wmW9Eo7Z7XDy74Wz+o9wgo2mMtdyKl9aTWW17VTu20+l2mGqrI+mMs9jKuMmTOU/1VTOaaeSmziVaZlTySuZyvqmqbRfnIrq2lReaptKavtUjDqmcr5rKl420+gUP9tP44TLNGa4TmP0mGnsSpzGuOxp/DZrGi+qp/FlwzSGt08jsHMav3dP43jvNEz6pnHg92m02kyn0HY6fzpOp3TrdL6vms6btdPJapjO4m3Tcdk+nRbx10fTWd47Ha8b06m9NZ1vHk0n+rUI9lpEYGYTwWVlBI1OERx0iWBRQgSOmghWaiMYlhjB97oIpqXItdQIds2J4MutEXhWR7CxJoKaugjC6iVOQwSqxghe3hbBcaFoimDNzghG7IqgeW8E/+yL4Iv3Igj5MIJPz0Tw9TcRHGiL4GRHBDM7I7DsisCtJ4I2sf56BH69EdwVVTci6Hc7gs/uRsjzRGI+iODS4wj294vkqnkkIy0j2WIVyU6bSGJsI/lPpNlF8ql9JIscIlnlFMlw50j6RKRbJCkekXzsGckA30imEMn/VJGcFPqESNo1kYxOjOS+QBfJb2JfciTxKZG8mhrJeyI7LRLL9Ei+EPqMSNwyI2kT62dE4pcVyT1RnR3JrzMj2TsrEvXsSF6ZE0nWXOm7QK7lRBKWG8mMNXJ9k7SVS59q6VMjMRol9zbJ3SS5xb5myb1Dcu+U3CJ7l+TeLbmFfo/UuzeSDfsiebA/kv0HZS5vyVzEw3ci+ePdSPqflLlfj+TnG5EMM41ih3kUZ6yjcHeLYptvFH5E4aCJYpU2ir7EKAZlRsk8olioj8JxqfSviMLkQBSFh6LY+3YUTlejaBFb2+S8I4r4zihOdkVhuB5FyY0oxvVF8b3w+ysKnXk0Ay2iZX0RzQLLaBytorkiVltHy/M1mtsiRBnNU7HXLhq1fTTWTtF8JTa7RhM4KJrswGi2BUdzMy6aX9TR7I6PxioxGkNSNIN10bIOieZoejTrs6MJnx3Nn+J+aTQfbpE81dFsqZXY9dGcaoxm9rZoPA9EY/Z2NMkno/nfBcnTGU1zdzTRPdH8JzxuRjP2djQRd6P5R7x9L5qN30Zz+o0Y4hUx9FnHUGETw25lDCq7GF6xj+GksHGM4YJY7hRDr3MMM4Jj6IqMwVwdw9J4OU6IoVgTwzhtDD+IpsQYopJi5HkvfVJi+FwsTY3BMy2G46tjKC2LwbtGYonHdRJ/ewzq3THUX4rBrTWGjddiGNMWw7b2GCI6YmTPE8PRzhjSu2JQdMdwTuh7YvC4LrlFca/k7Ivhv5tS2+0YLO/EcF543YvhuljxQwyrfpN+prHMsIzF0iqW88JgHcsQm1iui8fKWFT2sVx0iqXAOZabLrGEDIpF4x7LuTGx7AiKlXdKLPkrY2ktj+W97dJvRyyhu2NxPhBL9bVYinpi+f56LNt7Yymzj2OiQxzxTnGcnBTHCHUcJMRxSBPHDylx/Lkxjstb47hfHUddTRxTa+NY2ihjmuLY0xzHx8fiuPVhHO5n47h3Ua5djcOrVa63xbGgKw6n7jhahf/1OC7ciuPMwzjcvo3D/nEcF/urmDJAxeGBKlKNVJgZq1hqomKiQkWUnYpsBxUjnFXcFp6eKt4dpSIhRCX7OBVHYlWkxalQqFR8LvLVKrziVfSK8gQVwRoVT8V+rQptoooBSSo+Fjk6Fa7JKtpFUYqKcakqfhA70lTEpqt4JUPFSTEnU4XdDBWXRWGWilHZKh6I6bNUJOeo6MpTEaRX8dcGFUnlKj6tULG4UoXbFhWdonirivFVKtkbqthVrZJ1k4r/1ao4LebXqXCsV3FVrGtQ4d+o4luxbZvMe7uK/8S7TSpmNquw2aHioli1U4XPLhV3Rc1uybtHvoO9KtL3qfhiv4obb6oIOaRiwykV9z9Vsa9FRWCHih/Fzk4Vqi7J363ifTGvR/JfV9Ei1vVK/huSX2zrk/w3Vbx0S8UJMfO2Cts7Ki6Je/dU1N1XMfWBir/F0YcqLL5VMex7metzFWP6qZn9PzUrTdSEK9Sct1Qz1Fot/1U1W2zUhNmq+UMcUqpJsVNjYq/mrBjsqOa6KHdSM8lZzX4XNYmuajrd1dSEqflNpeZNtZrPEtQs0aiZmKRmQIqa3FTpk6bmtSw1bTPVvFit5liRGrapeSbe2q7GrFnNhx1q2VurUfeqcb4pfYXKKJ42x3jORMbza2w8prp4irfF88mOeNx3xdMlDh+P56fWeCZ0x8PDeC7+Es+1F/HMsEnga9sERtolEOGQgG1wAhunJvA0NgGdShaP2gQOJyYwIiWButQEFi9K4EJtArO3J7C+OYEdOxP468sEZlxIkHVWAhdFQnsCihsJnBcTfkzgiXj+awI+AzW422j4TanBzEFDrbMGN28N74zWMEyr4Y5QZ2g4P0fDirkaPtFrqDBoiFqj4bNNGrZu1vBXqQa/LRoW1mj4tV5iNGt4d6eGlt0a3jigIeiUhpqPNSz+UsODKxpebtXwvph/TYNLm0bWYhqK2zVM6NDwRBzo1KDr0mDSreFzYeiRWq5ruC1qejVMu6HhX/Fun4ZZNzXY3ZJcYv1tDWPvaPhR7L6rIeGe5L+v4VOR90DD4Ica3v5Ow8UfNPzvFw0fiEVPNBz8XYPimYb6vzSc/EfDGCMteWZaehVatphrwULLc/G2pZYZVlqsrbVcEmtstIy21fKtaFZqibPT0t9ey4cix0GLm6OWblHmpOV3Zy1vuWhJc9XiMkTLxKFaIkZpyR+vZWiQlj1oGTJVy6cqLVmJWvyTtXwvPDK0lC/U0qTXsr1MK3sQLQ/rtby6TeI3Sds+LZOvaNnVLmM7tSzp0uLVraVPVPVoeadXy8wbWjbc1DL2lhbtHS1Gd7V439dyS7z7SMvq1xL5xjyRBOtEBtgk4qVMJNw+kX/EcYdE7J0S2eeaiIlbIhOHJfJsrPQJTSQyNhEXdSLf6hJR1yXyen0in4iNOxPZvzuRFfsSWftOIqvPJlLZk8ix3kROP0rk3K+J9HsjiTLHJLQeSUR6J7FiWhJFCUkokpJYqUtiVHISj8TraUksSU/iZkYSJbOSSJ+bROH8JEwLk1hclMQ/JUmMrk5iQVMSg5qT6BZ/7kxCuSeJ/fuTiO5KIqcnCffrSXKvJOFwK4lNt5P4/mEScwboGGOuI9FSx00HHdOcdIS46XjbXUdYvI7n4liCjpkaHXZaHVdFUaKOoCQdT8VBnY60ZB0WKTq+FmtSdfin6fhB7E7Xoc3QYZyp45xYNkPHiCwd90X/WTr65ki+eTpOzpc4S3XsrdWRVKfDtF7HeVHQoMO3Uccjod6uQ9+sw3uHjtti0R4dgcd0jG7Xsbxbx/brOuJ6dWy5r2PKAx1zHul4YplMqnWy7BeSCVAm86MocExmik8yq0OT0U5O5v2EZMKTkjmhS2ZecjJhack4yMbUdlYyORuTcdqSzJVtyXx0Oln+m8myF03myfVk6l8kc+vlFE5YygbWNoXjyhTKHFIIdUwheFAKe6eksHpaCtq4FIy1KZyZn0LjkhReLUkhqjyFVxpSeLk5hZprKeR2pNDXKcddKUR0S3tPCjdvp1D3QwoDrFJl/ZjKObtUltunssIllZ2DUmmNS6VNk8psXSpOyal0iLKUVOamp9KVkUpFZiqpjakENqVysDmVjB2p2OxM5YrYuCuVCbtTObwnFeU+iSX+OJDK0TdTmXlQ4h5KpfStVOa8nYr3uVRWXk1lTUcqlj2pPOmVGDdTybqbyp8PJPe3klv8/b30+18aL5zTGKJK445oUKcRG5/GawlpnBH5mjRGaNNoTkzjc10aBclpJKWloUhP44IozEhjTGYaVtlpLDakoduQxpXNaUytSyOnIU1+/zQG7k5j8IdpDDuTxtoLabzXnsb8jjSqu9KY3p0m310aH4q861JHr9QhGm9IHX1pvH4zjc/Esltp+NxO45HYeScN7d00TO6l8aVYfT+NgAdp7H+Yxobv0gj6XsZapcs+Ih0f23QeiR3KdDR26fJuTedLsdohnQDHdPY7pWPlks5lsdE1nd8GpXPELZ1s93QYnE7/adInLp2ZWjnXpXMjNZ35S9L5vDodi4Z02pvTST2ajuuldPJa0mU/l0GMcwbLXDPY5ZaBdmoGYbEZLFBl0F+TgU9iBo/EzqQMEnUZmCVncEGsTcmQ9VYGbRkZMCOD97IyeHtdBs+qM6iqz2B6QwavNGbwkRi2PYPmpgzZu2YwZlcG7e0ZvHEjg0n3Mqjpn8kvCZmyRs1khjaTtsRMypIyyUnJxCs1k4EZmfw8I5Pv6jK5viOTb/dmknwmk/4XMln2dSajujLZ/yCTtIeZbPsrkzEvMmVtMoNjyhlUO8zA4DyDf0fJccQMbmlnEJc0g/b0GQwrmkH+mzP47uAMzDtm4HZ9BrE3ZuB/awbh92ew5OEMNv4g/ftnEWKdxd+i0DGLWS5Z1MRn8Zomi7Pi58Qs3kzKIjw1i0cZWfQryOKThiz2bc8itSmLxbuzqPwoC3VrFtPvZDHxeRYdltl8bJNNvm02HzhnUxuajUNcNqM02RzQZtOelM3U5GxeTslmX3o2aRnZvJSdzYfi3upsFGuzUe3K5ouzMrYrm5jubN7oyWb19WzG9mbzVBy5kc2sPrl+S67dkfZ72cx+kI3rw2zmW81kgv1Mnok7TjNJcJmJQ9JM+qfM5HHaTMbMmknxxpnkFc+kqnkmK3fNJGD3TAoPzsT4+kwuiPW9EuPGTP4UC2/OlPfdTKaYzqK/7SxuOM7i2aBZbAuZJfvgWZikzeJrkblwFsmFs5i3ZRaVzbNIvTGLw/dmYf3LLF7+dRZ//juLMpvZ/G/SbEZEzqa5ZDZJm2fTWz0bn67Z/CAOdM+WtclsYm7MZmDfbNbenM2ft2YzbOAcOkzm4GU9h502c7imnMMYpzlYuM+hMmkO55LnsCplDr+nzmFwxhwClsxhctEcLleKbXPo2zOHm6fnsPnaHJ50zmHF7Tk8vTOHhc/ncOKVuZw0mct3ZnN502EuYW5zuZE4V/4Lc2nKnsuAjrn8eH0uLn1zabw5l4Rbcym4L+0/z+X0gHk8spuHn8c88pLmkZA+j+Oz5vG/hnl81zwP0+PzWP7GfG4Gzuev0Pm8HzafGt18+qXP51NRkDGf4zPmo5gn7ZvmY1E/n/7b5jOhaT7J++YT9paM+2g+5Z3z+aJ7PhOvz+dvcbp3PqP65nPk5nw++24+b5ss4Ir1AqbaLuCccgGnHBZw2HkBHq4LMBm8gNzYBRSkLeD3dDnOXIDNnAWU7lzAhL0LePvNBWx7fSEnLRZy3X4hV50WEuGyUN7hC9mvWsjZ1IXMmL2QaQ0LudOykJaOhZj8uJBDfy7E6JVFzBy8iNkJi/DQLGK3dhGOSYto1C1Cm7wIq5RFGKcvoiRjEcHZixg5bxEf1y3i8fZFDNmxiIQDi0j5ZBE7OhdhdHMR4bcX4f9KDs8cc/DwzCFpaA4KnxwOhuQQHJ/D8NQcPDNyuJmVw2s5OXivyiGqNEf2ajnkNuZwZHsOj5pzcNuVQ+eBHIrfzsFwKkfWbznk3JDxfTkcvpnD3Fs57L+Tw7ZH0u+7HLL/l8t0y1yKrHOZbJPLq7a5nBNrlbkE2+Xyn/jEPpeVDrmMd8zluTjtlCvPn1wCXHL5TZxwzSVvUC6+brk8Fkfdcxnqmcv34tDgXB4MycV1WC5OCbnotLkoE3PpFvVJuSTocrFMzqVNVKXkEpeay5W0XMrTcxmYmcvXonhGLuFZuZzPziV0Vi6fzc7l37m5/Lkgl6iSXN5rzGXU9lyeiHeacslpzmXEjly+3Z3L/X257DyYy6VTuXhdzcW9TfLdysXsrrQ9yOWrb3NZ81ji/ZLLghdS70uLcRi4GFuTxXxtt5hP3RZTGbWY6OjF/Ju6GJ8Fi/lk52J5dixm/O7F9J5fjO6rxdhcWkz/24sZ/EYeOsc8lE55dLnmcTo+j4CkPNxX5bFvdR6NdXKtIY+GxjwSt+Vhsz2P+qY8NM15WO3Ow3JfHu2CtjzCOvN4pSuPz8X6bjnvyePl63mcE+t65bgvj5BbefS7ncdZEXw3j5fu5VF4P4//Hohv8xjXfwnPzJdwykJYLyHfZgkBtkvkXSLHdks46bCE353k03kJS12W4O+6BL2bGLKEX0cu4XjiEnxTl7A4XT4zlvBEHM+Uzyy5vmkJge8vobB9CWF3lrDp8RIu/bWENnM98ZZ6rGz11Cn1dNnrqXfQY+ukp1s0OOtJctGjdNXTI7YN0qNz0/NtqJ4lSXreS9bjn6qXZ5qeU2l68tP1jMnQ80y8n6mXtbCesVl6nosPsvUsn6kncJaej2brKZijZ/xcPf+Ij+fpWTVfz4QFel6ITxfqWb1Iz6QcPf+JwsV6Nq7QM3W11FqjR1Onx6Ze6hUNDXoSG6XGbVKj2LZdamzSY9+sp1c07dCTslOP4y49fWLHbj1pe/Q479VzS+zapydjvx7XA3ruiD1v6plxUI/bIT33xL639GQf1uNxRM8DMfiYnrdO6Jn/np7Fn+g5eU4PnXrOd0mN3Xqm9Oh57bqer0Rxr9R8Q88bfXouis039UTc0jPwtp5vRPkdPVfu6am8r8fsoZ5WsfWRnrbvpMZneu7+reen15byzsClfGK3lJccl3J97FL0qqWcy1gq656ltCxYyo1lS7ldsJSpO5dyZa9c/3wpVn1LSbm7lJv3lvL3n0txUOQT4JbPco98Kkfn0y8hny8T8xmam49+aT6/bc/nZFM++c35jNmRz4c78wndl88X+/OpPZbP4jP5PP88X9aj+bx6MZ/zQtmZj/etfBbdyeePBxL7UT5Tfs7ntcf5vK4w8LXYbG7A2NJAi1BZG7CwMdAh6mwNJCoNKO0M9IomewNpDgacHQ3cFnucDGQ5G/BwMfBQHHQ1MHeQgaFuBn4UR90N5HgY8PU08FS8N9jAUi8DY4YY+FMUDDUwYZiBF2LtCAObfA2UjzYQ42+geoyBhLEGuscZGBJqwGeyAf+pBgqjDFRpDMRrDVgnGugSjUkGdDoDDskG+sTOFAOZqQYGpRm4L/anG5idYcAr08D34sgMAwuzJGa2gV/EuzMN6GcZeDbbwOk5BlbMNRA0z0DoQgMDFksd+QZSlhu4tcLAymID/cvl+6k2sG+bgVnbDQxuMvCdWLDDwIidElMc32VgyW4Df+yRmHsNjN9v4F9x5oDM4U0Drx4yMPCIgdijBhTHDGS/b+DQBwaWf2Yg8KyBqV/J8Q0Z1yfjROhtA1/ekTH3DZg/MtD8g4E1lsvQOi0j3XUZS1OWUTZzGR8blvFV9TLajy1j+9fL6HZZzvmk5ZyuWs6EmuVUNC7nyJ7lPL+9nJIHyxn+ygpec1xBmdMKFC4ruOW2gkVeK/AdsoLrU1ZwJHUFv6Wv4L8ZK7Cau4JuEbJU+qxdgWuljGlawZ5dK/hj/wrunVtBSd8KZvy2giumBbhZFXDWoYANjgWEOxUwwLmAy2KLSwFq1wKsBxXQI5rcCkh3L2CQRwEPhY9XAU/FySEFvBgqY0cU0OxXwPtJBUxMLuCLlAI2pRYwPa2AmowCtJkF2M0ooE/syiogK7sAz5kFvD2rgNzZBZwpKUBVIfGrJG6txK0rYHl9AUENBfwnzjUWsHFbAdO2F2DUVECLqGouQLOjAOXOAm6Inbsk7m6Ju6eA78SRvQXk7CvAb3+BzL2ADw4UsPLNAoIPFvDKoQK+FFGHCzA7UkCbqHu7AN3RArzfLaD74wIenJH4lwoo7SogursA854COkTD9QJSegtwvlHAXXGgr4C5NwsYdquAX8SJ2wXk3ykg8G4B/4rP7sn3e1++owfy/T4s4IrY+qiA+G8L6P2ugBk/SJ0/S42PpcZfCnB6LnFF/gsZ/5+MeWUlW19dyR9GK9notJLBnitZ4L+SU2NWMlq9kgepK+U9sRLT2Sux3rCSSdtWkrJrJc67V3L8zEoCeley5fZKCl9dxc/Bq/g3bBV1Cavol7aK1KxVuGavwqZgFS83reJLkbZ7FQ/3rCL04Coq3lqF6vAq6r9YhebGKm72rWLPzVUY7q5i04NVHPxhFd72qzE4rmaTy2p8vVazKnE1FcmrUaesJjt9NdNnrUa3ezUtd1ZzXbmGnXZryLJfw48OazjuuIZOtzUQsAZF4hrSdWtYnLoG6/I1fHR9DQP61tAikm6toeGlQlL7FbL41UIeGcmnSSHt4phnIf8NL+R0dCGX4wqpUhXygboQX20hb6UXMjqzkLHzC+nOKeSlxYXcWC7jKgv5Z0sh5jWFBNYW0iQOHSrE9Fgh294p5F9x7ngh75wo5MtThSz/oJD9ZwpJPFdIx8VCbNoLudRZyIInhfxkupZYs7Vs81lLxsi1ePquZdfotZyJWsvJ+LXoF65l7fq13D2xlv7ta/HpWMux+2uJM13HCrN1/OS6jleGrWOx7zpO+q+j35R1PFevIyZ3HcF569gnfl23Dtcj65j9zjpGHF/H7+K3M+v48Mk6Ik3X86fFek44rucX7/UsHrEer5j1vLF2PRaV65m3dT2B76zn6+Pr+evr9Ri3rKf56nr6ta5n2LX1bGhfz65f1vPqk/WMfLqeGpFlsQGD7QaMvTfwvc8GzCI38DxmA6dUG5gSv4HOhA28ot3A2MUbSNJvwHX1Bt5cu4GcdRu4WLeBw0c3MPf4Bi4L1wsb8L63geMPN7Dk6Qb2/bOBaSYbaTTfSKLVRr6z3kin3UZOu2xkwLiN7IreSLlqI2/P30j42o247dxI0/GN9Ht3IxfF45MbGf/VRpa2bqS1bSO3H21E93gjR3/dSJ2iiETLIpQ2RbJHKqJXWcR6nyIiRxZxaFQRXX5FBI0uor9/EcMmF7E7uojRsUW8EF/FFckauwiX3CJOLC5iVV4RR5YUMdZQRLP4YkURySVFWFcUYbqliIVVRVwTY6qL8KovwqK5iEFtRRj3FPHr7SLcnhTh+GsR68RZ5000Dd2Eu+8mNvht4rfgTTwO3YTx9E18lbmJU7M3EZizCduKTawSy7ZsYkL1Ji40bOKTpk2c3rGJ9Ts3MeToJja/s4n445v4UGx4dxMnT2zC7r1N7P9gE1MvbiLsm02oejdx4ukmlj7bxAzrYhqHFXPWt5hP/IpxCpDPyGLuLCpmSk4xR4R5bjEG0SfCFhdzUJjkFaMXPWLSkmL2iwH6YnJFpxi/tJjX8ou5JsYainllWTFzhWVpMW9WFGNcWUy3mLilmL0iZ2sx7SKwqpjW6mL86or5T1RtK+b2wWIWvlNMwIlipn9ZzPb2Yvp1SF0/FpP3SzH7nhSjNC7hHZMSjpqVcEtRwmHzEtrsS3AbUULRyBJUviU4jSphg3jPv4SHASVcDy6hkxL8I0oYri7hxmJpW1KC0dISLm4s4WxlCZtrSrh3oATeLqHvaAmHjpVg+k4JS0Xo8RIOCpN3SzhwooRJJ0vYLwaeKmHA6RL+uVzChSsljGgpoVb8LTKvlvCVGN5aQrXIuFbCsLYS/hQp3SWU3Srho4dS608l/CC+f1xC7C8lnBIOT0pYL74TMU9LOCkcfi2Re6iEb0X0bzI3sfb3EqL+KMHuWQkPnst38vJm+kw3Y6rYzA1x0HwzSy020ytCLeVchFhvJth2M4HDNjM7ZjMvxW3m0tLNtB7eTNfZzfR8tRlF12aOXN9M+M3NWN3ZzPSHm4n8fjMJLzazuV8pT8Tg10r5Y2ApCz1LedO3lKWjSjnkV8pb/qXcCSylJLqUX4R7bCml4qlIiivljPBUlcp/u5RfhU5dylnhFV9KhfhdpCSU8rkYoilli3gmUrWlfCGGJpbyZVIpw3Wl/JNSypysUroWlhKcK3UI48Wl6EWvCM0rJX+J1KQvRbG0lCP5pVgYSglfVkrhqlLqqkuJPV7KT++V0n1ZxrWUYtZaSp84fK2U5W2lHG0vZVpnKS/9WMplsf2nUl7+uZS54qoY87iUHeJ/v5SyQLSJwCel7BavPy0lR3SKCb+Wsk8M/K2UPNEtJv1eygFh/IfkFr0i9Jl8j8Lsz1IM4qaY/FxqFxZ/lbJC3BFT/y7lmFj1TymPXpTi8FIZG18uQ/1KGe79yxhpUka9eCFmmpbxjfAzK2Ob6KcoY45oEQHmZTSLVy3KmC+uiXGWZewSr1mVsUh0iCDrMvaKxTZldItJtmUcEL3KMkLtyrBwLGOqUxnRg8rwHFJG9fAy/vWRvCMlTkAZA8ZKfZRxIaqMuugyJleVYV9fhs/uMg4fLsPp3TJO3ynD+EkZN0TY0zKW/1rGbbHuWRnfi7ffKOeUcTlOJuVUmpfT51jOcZdyDKPKsRxdjn5yOVHTy9mRUE5cXjmHq8oZ9FY5SYfLWXyinPsXyll/sZwRV8uJ+KucLEUFc2MqOBpfwbfZFfgvqKBZ3MipgLIKkqsq2FZbwZy9FVx5p4Lf71Rg8m0FP/9YgfngSib6VlIVW8mAjEpen1/JF3mVbF5ZiW5VJRPWVTJjVyX79lby11v/b7i+45uq/j+OgzJUkL1B9viByt4y5QUie++igLIRZO/l5ItCd9OWlLaUlDRpmqZZ96ZsFUEEgZY9BQFlKJRZ1u/9x/ORR84993w+53POPbnZzMaDm2mYt5n3Hm7mevFwpjUNx90hnKnjwmkSEU7XmHBiXeHgCSdTBh8N5/x/4bjuhTO0IJwLT8MZVzdC79gRrG8RQfjwCCZaIyibEsHs3RGU3xvBuz9HkHUwgptXIvjkWgSXSkQSPjCSs0MieTA+kppLIrkjm2IiWZMQSU9fJL2ORVK/fBT29lGscERBdhS1Tkdx/EYU6/6L4vn9KKYWRBH+Moq8CtGcnRrN8e+jaR4VTeut0ez5OZr7f0Qz4Vg0v0jL49EkSvET0cyVM9IrL5pMqZYfzW3ZczKamFPRVDgbTb/L0Xx+N5qB96LZeD+aR/JpQTSHZMX7MbzdOoYrsrpXDJ2+iwFLDM8yYhjsiqHvzhga3Imh/v0YFj+M4XJhDA+KxlJQIpZ75WKZUD6WVhVi2SIlK8bypZyX7Eqx1Kocy7dSvH4sNZrG8lOLWIq1imWunBVax5IlX7eJ5V8Z11bX2ut7x1jGdtK1LrH0HhKLW2oMjeXnYRprRCwtxyjuhFgKv4/l8c5Yjv0ai+3fWPY/i+X3t+LoUi6OfpFx1I2KI8ISx4GcOH4IxHEkGMf8vDgan4tjxZM4lhW3sKOlBUsbCwXtLUz72ML5QRY8gy3UHmJhgzyUT4da+E06DLOQKmWGW1gmf8mQERZC0mSkhUh5KTNGWciTHqMtOKTqGAvr5a6MHWvhJ2k5zkLJ8Rbmy8cTLHilbpiFjTJ5ooXfpdMnFtJkxacWmk62kPmZhaRpFgIzLGyaaeG1eRbOSO8vLbil1nwL30mBTFxg4ZC0W2ghWUovsrBErsqgxRZMabTEQoQ8lxNLLXRbZiFDKi+3sE7GrLCwX1qstJAgX66ycEGGfWVhzWbVLcLCuUgL70SrVlImzsLCrRYuSweHhWK5FhYftPBZnoXpf1sYUCmeytXiaVEjnkQ53yCe19rEE9M5nhq94/WbFc/sqHicu+NxHYhnwx/x+u+cQLdqCezqn8APaxNYEJFAw6gEwqVnTAK9cxJo8VMC+wsTKFUhkWsLEqm/NJHyqxMZEJ7Iy4hETkUmKsdEPohNpHJcIm0uJXL9ciJvvUrkixFbqDdqC/6pWxiev4WYM1uYe3YLnxRuoXo5KxMqWVlVxUqgrpVpjaw0G2al/hgrRRZY6R1nZVC2lZDEeqy8nmPlovT3WglKlM/KOb+VBkEr4fJCZhlWTsuPISv5uVZ67LHy3V4ro49Y2XrUyohjVrYct3LthJVheVZ2S0K+lZInrfwpg08ph9NWip2x0uSclWiJvGjllZy9ZOX2IyvWl1YONU5ifNMkEjolMb9HEvN6JdFnYBI/jEii+YYk/J4kPrwr95LIL1D7Q3mSRK/CJAqfqe15EqfKb+VU1a08r76Vue22smb6Vn74diu7krfy4+OtvPwomcDHybwxNJn7Ycm8mJrMrGnJjFqYTOtFyaRI2cXJrJJbMm5JMr9K+6XJrFuWzKRVyXy/JpnP1yazPzyZsVHJtItO5m5MMmGxyVSxaFw5Gp9MjcRkaicl0zs5mSk+xTqRTOL9ZCYWJvOwQgpZlVIo2ToFe+cUXo1IoXNsCtMcKfzjTWGML4WPj6bQ5UwK61ul8ufIVCqPT+XYhFRKrUnFFZFKwZZUJltTyUpK5fnWVIIpqTRJTeW2LZX+rlTCvKlU96eSH0jl3dxU2u5OZZtU2JNKrf2pDPk1leYHU9mXn8rjs6lsvaNxX2j8stt0vm1jWv9tvPvZNiokbGPxtW3cu7GN0k+2sbdIGr9WSqNr5zQujU5j54w0AvPSaLswjW1ScVEakxen0XNJGtlSZFkag5an0XxFGs/C0zgbkcbS6DRssWk8jEvDG59G+aQ00lxpPN6TxvFf09j6exr9T6Sx/WIaX19K4/adNN58oLgP0/A/VdvLNA5V2k6nyts5WXs7m9ptJ2X2drqv2o41bTvdfNu58e92ZhZu56xEVraxs6WNy6Ns7B1tI2WMjftjbUweZ+P1xTZ+DrfxXaSNYLSN+Bgbb8baOBRn448kGzUcNra4bHTPtpEldTw2wqVIjo2hXo0nrX02KvptFEisYaOEaeOGdMy1sUM27LThPWSj0W/6fsTG06Ma87iNVSds3JGwPBtHpFu+YkiRUzZSz9jIvWrj7l825pVIZ0yZdDLKprOzQjrTa6VjvpNOWN10fpfCjunkdk7nj67pvN4jnXf7pDNheDqpY9K5uUD3LkznoGxcnM6FJel0WpvOkmiNF5uu96107p1MJ3A1nUUPdP1JOoOeptOiMF3veztYV3kHU6rsIE8aV9tBnLxRfQfLpG2dHYS13cFrHXZQduAOlg7dob28g4GxO3An7aCvfQfNittZ8pad6uXt+GraWfaOnYwGdn5rZ6foYDtNw+yMmmZn+TI7t+WrH+ysCbezIlrfJSzGzlHpEWsnWxrE2YmWJRY7N+W3eDt1Eu2MtNqZm2zX/zA7bqnnt1MsYOeGHAra+cCw45SiITvzZWSunRq77BQcUowTGj9PY+fb+fuknYgzdhaetdP5vJ1QlQw2tcnglYxol0G1DzJo0y2D1A8zKDM4gylDMlg5OgPv2Ax6hmUwdnoGz1dncCYqg+SYDO76MzhyLoNl9zMo+UheZhD2KoO48g79/3Jwp4qDUrUdfFrHQenGDtY0c3Cqg4MHnR2Eujj4qpuDAX0dtPzYQeEwB21HOqg+zsHLiQ4WTHPw2iwHUfMdlNvooPkmB8lSGKd+CQ46pjqotc1BXYeDJgHFCTpYJf/KCcNBmVwH98Xc5SBpt4PcfQ5mHXRwQYYdcfDlMQdXZeRxBwek0wkHDnknz8FmKZqvHOQvGXPSwSHpcsqBS+qedhApxc44WCw3ZdxZB4el2zkH2dLgvIMYKXnBwTK5JWEXHRyVnpcc5Ejjyw4s8tYVByvlrnz6pwOuOvDL/11zkChv/6XayZTrDvLloxsO3r2puvytWkrz26qNfH9P9ZGL9x0MKXCwT9o+cJAu1R862CgvZO4jB1dk+GMHP0vHJw4ypNZTB5ukSKGD+XJNRj1zcFA+eO4gU+q8cBAhr790sEhuyrhXmrt0K+LELfWLOinxmpNbEva6k6PSs5gTS3Enn5Vy8t7bTh6WcXKmrJMnFZzMrOhkcCUn2ys7qVrFyf/kclUnHao7+bGGk4jaTm7U0ZgNNFZDjdPYydp3nVRo4WR3KydD2jlp197J0h5OJvR00qiXk68H6J6xTm6HObHNdrJqufp84+TwD2rb7KR0lJP3Y51MtzgZGO+kdYKTYVYno1Oc7Mhx8srr5JrPyQcBJ3WDTnJCGjfXyYO9in/MiZHnpNxJJwNOKwepctaJ/YITzyMnJ546sT5z4i+VSaXymcyqkEm7SpnEN8/kXotMZrbN5GCnTD7onKlzTW09Mik2K5MtazK58k0mdXIy6bg7k9mnMjl5J5Nh9zO5+TCTnMeZlHqaScs3XbzW2sWa9i76dXTRcbiLo6NcJI5x0XqCiwpTXUyd52LGFvVJczH3mItfj7uon+ciRt7Id7FC7sqkky7y5KNTLkx5/7SLZKl4xsW38lTmnHVxWYafc/GLdDrvwil1LriIlOIXXSyVWzLxkot3r7hIkp+uuejwl4sdd128/cDFWimQsw9dDHzkYo+0eezCJtWfuPTO4+KVzH/q4rqMLXRxWLo/c+GRRs9dWKTUC81L+r9ysUtaFckiTTYWzeLL17K4JqNfzyK7WBYNi2exqkQWb5bN4l+ZXC6LyhWzcFXJ4o1qWRQ2yiKqdRYn2maR3D5L759ZrBitPuOzePFZFi/nZLF7YRaHl2bRzp3Fjj+yWH8niz4Psqj0KIuRT7L4sYqbgqZugi3dtO7s5sNubg73d5M40M3t4W5CI92kjnIzeqybbuPcxI93s3aCm8ET3Tz73M2hafpc4ObPhW4OLnLTcIkbi6xZ6mbgcjf/rHKTvNbNrY26L9rNtBg3nyS4OSFmopvftrrpnuwm1+6mntfNld1u7p5088NZN80uuln52M2/b2XTuGo2fTpkc6BHNi37Z1NtQDZbh2Rz69Ns5szM5sLcbJIt2XiNbJ6EsrH9no15LJvmx7PpdTKbgIw+m02Xy9lsKMwmu6SHh296qP+2h9VlPERX8NCuioe71TzYanro3sZDjsxu7+GyjOjgIbujh1ODPUwa4SFfdo30cHyiB+MzDxtmeXi2yMPVxR7GLPFwWHos9eCVL1Z4GL3SQ8L3GuMHD5ZIxY7ycDHao/8SHrKkQZzapbTFw1qZEe9hWIKHzom6tsVDKava5YF0Ttb3VA/nt3mYtsPDEJeHcx4PP+V46Oj14JR6Pg8x8qZf85P7MjWgfjI4qH6G+pjqI6tDui5Tc3Vtp4f90nGXh1V71LZXbfvUJnV/0ng/q+0XfT+gOMd1/wndn6e2fI0tg0/q3lO6JvVO67q8dUZ9JOaCh4KLyvOycv9b87nv4UKBh5lPPBx46uFJqRxqdswhXD4YkkP+/Bzqrcnhwdocvtucw4TYHFpYctiTkoPbmaP38Ry25ebQ7GQOC8p7qV7ZS/s2Xp529nKzh1fnqZfoj72MGupl/kgvBxZ79e7rJXGply+Wezmx1sumKC93or2cjPFSx+JldbyXYYleumzx0tjqpTDJS0m7xvN6CfN5OS4f+b3kii3gpWbQq/9kXoobXpbLv/KZ6aX0Li+zdnvx7vWStM9Lxf3KIc/LsXwvfU56Ccn2U15qnPayWYqd8bL/nJf6F3TvReX8n5dKBV7+fqA8H3rp+8jLTmn92Eu61Hri5d5TL+cKvWQ99xL/wsvVV16KFPOxSMaV87G0ko/JlX2ckgFVfOyTDlV9OKVeNR+xUqq6j7XyUGbW8DGypo9D0r2WjwV1fHqX9ZFbz8e5Rj76t/JxqZ2P7zv5qNnNx/t9fdzu5+ONcT6+/cTHmak+gnMUa76Ptqt9mEk+OmX5+CpbuQR83JH9ho9M08fbuWqX1/f5+PGwjwbHfPpt8vHFCR9j8nx67/ZR7ZSun/Yx6KzGOecj/rzuueDjqVy96IPLPtKu+Kj+p4/Bf/n4766PcgXKReY98HFdjj300eeRj1aPfZR46lPNfHie+9jyQnkX81Olkp+ilf3sreqnfnU/c2r6GVzfj62prn3g56uefpqN0meYn6sT/fy4wM+dhX6mLPJzWgYt9rNfOi3xkyUNl/pJkLLL/HwjhTJvuZ+/ZPwKP8ckd6WfVqv8pEvkaj9vrPFTINPX+rkow9f52RDjZ2Gsn3/kkzg/+dLf4qd9vB+H1EvwUzrRz3p5LFe3+DGS/ExN9XNgmx9Pmp+XNr/+C/k5stuv30XN54wf3ys/KUUCDC4WoEX5AKUbBlgvKc0DvNYywFK5K1NaBXC3CbClbYD8DgGcnQI86Blg/+AAWUMCzB+u+8YEuPRJgP8+CzB0aoBOcwKsXRHgysoAF9cHSNoY4KklACkB7mUE8OQEqOQLUMQf4LYMDAZoZAY4sV9jHQgQeTzA6hOKI5fzAhzOD9D8VIDpZwP4zwd470KAVBl2JUC3P5XrXwGy7wao+F+ADXLqvsYsUI7S6YHylEYPAyRK+UcBvpOXsvBxgH/k0ycBTsqApwH2ScfCAC5p+CxAgpR7HuBbeS7zXwS4KRNfBsiTfq8C7BFnkSANigaJl7KvBflGnsmXrwe5ISeKBfm4eBBHiSD1Sga5/maQjNJB6r4dpHSZIMfKBfmofJCd0qZCELvUqRgkRkpVCrJOHsucykGuybgqQf6QPlWD5ErrakF2SO3qQaLlrRpB1sojmVMzyFUZWyvIUen9TpCQtKodJF3eqRMkSt6sG2SNPJLZ9YL8KWPqBzkiZoMgLRuqT+MgD8VoGuSN9/TZIkiLlkFKtg6yWh7IzDZBLsuotkEOy4ftggSlefsg26VmhyARUrJjkFVSIDM6BbkkozrrHvnwA90jzbsESZMaXYOES8luukcKZEZ33SMjewT5TXr2VP8P1bdXkJXoem+199H9fdX2sdr6Bbkvvw0IEhgY5P1B6jNU9w/T9+G6Nkr9xqstTLE/0X2f6vukICUmK84UmaH5LdS8l2uu8vtK1W6Naiez16lO6/X5ndZgo2r+o9Z6SxBnapB8W5C96UEaZwVp4gtSyR/kFyPI0p1Bqv8aJO9qkBc3grysYNCkqsG6fgZP5Iv+Bn/J+AEGx6TvQINd0m6QgUPqDzawyDdDDJ7L/KEGf8snwwxOyoDhBvul0wgDt2wZaVBktMFiuSNnxxgMGWtwQLqOM/BKyniDqhMMioUZ3JPpEw0uyshPDH6TDz81aDHJ4M0pBmtk7OcGf0ifqQY7pe50g69nGBTKjZkGE2cZ5En/2QZ7xTXHoNEXBolSYa7B9/JKFs0zuC2TvzQ4I4PnG3RZYJAjTRcaJEuVRQavLzZYLtOWGIxYqpyk5zKDoDRfbrBdaq5QbisNHsqfq5TjaoOjkrvGoM1aA7vErVOe65WnfPmVcpWJXytX6f+NcpWO3ypfafSdcv1eecriDcpTpvxPecqQjQa/SNcfVD9p9qNqKJs2qYabDVbI9HDVL8LgsHwYqfpFGdikVrTqGGOwVubEGlyTcXFaa/nIorWWdvFaa6mfoLWWsolab3ku87cYfGrVWsvAJK3xVu2fZIMkKZpqsFQ+32bo/dBgWJrBQfFvN9hmM6iRbhAuJXcYrJIHMstucEXGZBgcEbvToE6mQayUdhl8JfOyVCsJc6tWsjdbNfKoRjnaX1LBa7BBXslin/aZTPGrTgHtM+kWVJ3kXUN1ks2mwcqQofdOgxm5Bpfl950G5i6DVrsN0qX2HoNoWb9Xz4XM3WdwXU7sN9jzk0GHnw0ypeEvBglS/oD2lbyU279qTx3UWsngQ1or6fqb9pU0O6wcpOrvWqsjWiu5L9OPGlySw38Y9DqmXCT9uME7J5SHlMrTMyoTThp8fEo5SPvTin1Gsc8qriw6p9gy+bxiy5ALii1dLyq2pFxS3MvaJ1L8imLLjD8NRl1VzGuKKa3+Ulypfd0gRp7e0NxvqvZ/G/T7R/O+pRrf1XP8r2r7n4Hvnup63yBVqheotlLigdZXCmTmQ62vjH6k9ZXejw1C0vqJ1lrqPNVay9uFejakUL58ZnBTJj43yJcBLwz2SaeX2m/S+JWBVSoVMfmfFC1qslT+lc9fMzkvw183OSg9ipkE5P3iJmlSs4RJpLxR0uTqGybj3jT5Q9qVMnFI/dImL942WVDG5B+ZVNbktAwqZ/KzeMqbNK1gkixVK5r8KMUqmayQezK9ssklGVXF5LD0qmpiSqtqJulSu7pJjJSqYbJensq8mibXJayWSZ70e8dkr3SsbZIljeqYbJGKdTVfWVLP5K58Xt9kWAOT7g1N/PJ+I81RajTW/JqYrJGHMvv/NFcZ11RzlY+ameyS+u+ZlHtf85WFzU1uyaQWmq8Mbmnyi3RpZZIjzVqbpEjVNiabpHhbk5VyX2a0M7kso9ub/C50MAlJ644mO6ROJ5NYebuzyVdSKF9+YHJTPuliki8Duprsl87dTNzSpLtJklTuYbJRXutpskz+k2kfmlyQEb1MfpMPMfXLa9Kit4lN3uljEi1vfWSyTp7I3L4mf8mEj01OSL9+qrF06G/ikkYDVGOpONBkgxQZpDrLXflssMk5GTZEe0p6DFW95f1hqrfUHK49JW+MUM3lkcwZaXJNxo0yOSZ9R5vslvZjTJzSYKxJgpQfZ/K9vJRF401uy5QJJmdlSJjJAek20cQn731ikirVPzUJl5KTTFbLQ5k12eRPGTtFaywffWayU9p+rn0t9aeaxEu5aSbfygtZOF1rLpNnaM1l8EytuXSdZeKVd2drzaXaHJPNUuILk1XyQGbONbkiY+aZHJU+XyqetJlvkiH1FphYpOxCxZPnsmCRnimZtFjxZPASPVPSZan2mDRbpnhSbbn2mBRfoT0mBTJzpeLJmFUmR6T3apNcabNG8aTeWpM4KbPO5Bt5LgvWK55M+srklAz6WvGkyzeKJ82+VTyp+p3iSfHvFU8KZOYGxZPR/1M86b1R8aTND4on9X7U/KTMJsWT57Jgs+LJpHDNTwZFKJ50iVQ8aRaleFItWvWU4jGKJwUyM1bxpI9FdZQ28YqRoBjybaLWSxZu0dhWjS2/JGmdtmqd5N1k7QuplqJxpUSq1khmbdOekLFp2hPy0XaNLQ6b9kO69oOU22HynSyya+/J5AyTMzLEob0n72WabJMaLpMIWZ2l/Saz3TpTZFy29rf09Wh/S/sck0wp7zN5JYv9JnfkXEDPT1DPj/QwdCbL+6aenZCeHXkz1+SLnXpGZcIuPaPScY+eTWm0V8/lPp19UnS/znmZ+pPOABnxs84AMX7R+XpA5+pBnaky75DJDen8u0m2/N8Rk61S5ajO6z90Vsv0Yzqnj+vMktAJnVd5Jnapm6+9JGVOam3lufxzSrU/rdpL17OquzQ7p/WUaudV64uq8yXVWT66rPNV2l3Rc/6nnnP5/qrqIYuvqQbXVYMbqoE0v6lz6h+dUXL9lkn/Oyad7po0/tfEKpX+07l3z+TifZORBfpNkVYPda5KnUc6Ux+bzH+ifVaofJ4rH9n8Qs/pS639K+VTJETfoiEyXwvR8PUQFYqFWFI8xOclQgwvGaLnGyGC8s5bIZ6WCjGgTIjOZUP8X7kQVcqHuF8hxIyKIS7LzsohylUL8Z28lLM1QnSvFWJu3RDXJa9eiH31Q/zQKMTyxiF6Nw2RKxnNQpR9L8St90OsbROif/sQlTuFuNc5xJEu6tdV/aRNtxD1uoewSNkeIb6Vob1C/Cp5H+u+fsqtf4itA0IUGxTiyuAQfYYqLyk/IsQruTMyxLlRIaLHhSg1PsTqySEeyrjPQrimhmg0LcT/poewzwnxYq5ymhfS+39I7/8hhswP4V8QYt3iEGFLQ2QvVx1WhFi5KsTYNarf+hAbvgox4lv12xTi/c0hkmNDtN+ica0hKiZpbPlue4gp6SF62EMMygqxJidEp4DqaajvLs3z5xDHL4ZwXw7R5EqIxfdClHmsuZXLpUPtXKa2zMXeOZfz3XL5tlcukybl0nxWrs7OXIaszqXFplzqOXIZUWMnc5vvZMHcnZjzd/Jq407Kpuxk686dfL17F89l5/5dLJi9m/Vd9/C/L/ZgK72X9ff2EV5nPymr9lPiyn4C03/i+K2f+HXhAdq99SuduvzK+DcP0r3JQW6POcge90F6hh3CF3aEIU3+YMm+4/Tqf4JAg3xGhZ3knYiTHLt3mqbhZ/ig+UXKf3CVslWuM6f8LfpuvcV/rtvkr7vL3XP/cbDmPSrnPuD/AVxbwS0=</binary>
            </binaryDataArray>
            <binaryDataArray encodedLength="6664">
              <cvParam cvRef="MS" accession="MS:1000521" name="32-bit float" value=""/>
              <cvParam cvRef="MS" accession="MS:1000574" name="zlib compression" value=""/>
              <cvParam cvRef="MS" accession="MS:1000515" name="intensity array" value="" unitCvRef="MS" unitAccession="MS:1000131" unitName="number of counts"/>
              <binary>eJztXT2sLMlVbgSBhZB8ERusEMENHBAQXFkEzt7p2RUQIHQDAgIHNyQw8gsIHDhoIYIXEFwhhFYiaSBgRbQSBM8WSE22kfUiawOCcYC0IUIIGQeWq+7U1/31mVNVp3p67ruWHBz1THdVnb/vfFX9Mz1dN7zqitJJ+btHRJZ+ndhjWPtGOfXN2hVk7Lvujw9dNwX5zyR/GeRrQT4Pxx6DvA5y15/65MaripzsOUre3qL//amvhO0n6TPGKNlUsxc+SSauYujJ5cDrF7fB+GPKxZcp1rf9kr+xoG9P6Yw4tOr14F3v47h64jnbqOrCZZec50/3HWl85MDss3NOuoTzLuE84kD6c18ZgzVe4LyWcgSctcQ0V1ulmuNasvLu1d2CwZogvzHeN4lfIu89pBqM+4YCR2y1V1QsOIea83Uet+bGY7On/i08XcoVre1zPOKNi1f/RfOeGmcinIHn7/tlbhRZsNbK+1uxCdwdE9aj3odk202S+HkyaqEWF2Ab/kzKx1JNbcU1t/OMLWTTkOIQ7cSa44hjr+p5yXHttfhMz0MeLr3EFk8sS3NRyQb4Uouvngv3iCvn7KkO+1P+7xIGbtN3neeSnWdxoFxZ/UZZ5uDXSe9dqjvUDo/r5XjGtxT6WXnj76gJ2DMfS5/HGk43YH0rpzEWSzjisbbMJy2+be1/zXotiqz5TmO+ZJfmX+Av4oeP6RhbY87YDX3fJvks4rBf5lLUjcbw2edUR1mbk41DWgf+2qHrvqA5Gv09XGXGImObJ/dcb9GGm2QX7GZeRGwtXzknI3HCVpy11jbrG5V/ufzDx9t+bXcLD3radAlPkvTM2Cpg26NrIjvfxLkk4OpPg3wS5LtB/jCIHE6YfpfOP27SnAPOhb8lvZx34JVz3JKvLP4a+44Zu1ffVT0xRnS7GdeoVaddHpx4Ob+EV4wzwc7EVZGzfuVw+v6QavcoJxmpFiyfO3WMpWQj4nlMsYo2vOmXdQW4bOa+Bv9b8VTCLfsfbbqjvGbj4tDHfhXxZ+R0Cx+if4z3bZpD4jW93wl5/0aQT/uT3CeOOSb7sNW2Wnic80nHWnBby4eZ5yQ1DtL9dDy3cAj4a9qQF8tejx0zdtR+2NJRPLx101InuXy21prI+jNzZQ0zXN8lmyz8IyYTfZ/bybmd1fFenW9Lcal9F2UnavCsJjfi1tLbyisiC/eJrPPnicElWJxSLOL2U6yH1Dok559LN2OSjo0ZjHq4mmudbdxTgGkLy0NFn47VqGwv9RP2yVEPufFy80kLZvaohUvaWO2Q95gbXK8c0nfUM8fQ0jMKrVX75TrgpPp67Nsjzl49tXpk/pcUn4licpOua8Ff7F/hTOG+xq9eP2oxtfyp9ckdL9VYK47HSiw49tb3ljhtqbcttZbrk6t7riUtE/xsqJmiHZ58pry8Tec4xyD/nc6lxyRv0vk05hnU96Bs3WIz16LI+X7rmMaGR08Obx2NX4q9jtuqj64hWfBes3MLTl34T1yOa/C36fwZuQNv5WJexMyrxT/4OtH3QZZ1ILex8mDFEzwh9Jmx7K39En5K2GiKs6M/Y4BtysVW78+1KcWx5g9vL/FxSx1uxbzFZzndl3DSHPNMjp7yh2voiR+/cjhdr3pM1y9wvQj3gtEHddISC66LkTA0X3NN10Zeq+98/R39OIZjQ2xmW2mMltjCB/CPqDGsumzGeQM+qu2E+EflKoetEuZE/Ha0CmxjbtH2ejiK20+yxKBW+zqXNR2ldi1cp/uI4Ucpxy14s7A3x0aWeywi5zXegukWPua8z/hX+7283IIz1ARiruPeLJk8tXBjrS3jyoMxL//oWJe+5/hppY9q75i2r/tlzTaqXG+tE70POGbMeGNm8WCu9nJx5fHPalhs/TVe8mLa8k9zWk1XjXeyvlXa5PBe0+PFeImfan7k/Pfq84zbms9cDj2+lPR1sqxd7tP95k9o/XdP51f36ZyLn7HAnJDDcsm2kfqM5JOuT2+NoqaYz2/75VlK6NPx0zpLsWZ5akM6W/LH7TX2WzipdLwlH5Yvk7O/rv0YZzzbM3J8dewy8bD89LTRefLETsg+M7+Ncfdwt8Z3U44MHYwZHq8FK14Mee3NxS/iIdZjxNZDOrf7LPHNA53jgWemhBtwDnCka6bm72x36jelMSbpVpx2VLm38JDTA9wfZT2W5p2xYKfFL+A1K99eTOZqIpczj79n9qR2k1FHLTi3ar2lL+MM1wf52Slt10hi5QJ5OBL2sLVyqX2v8U4upy0xYDtbatZTO7U8PdVovzynfJuuEYm2KQnyENvGWv88rTm4/vm6LuKMGDHWXEJ6j2n74aHrPggiQf7kcHq280jrHmBGyC7YfdN3TTxbqrMZj0nHoPxEjLUOTz232HaJD3uM58khaniU9bW2iTCs+UbHqcYtiPkoy+9bzrj4lV2vvF+vk+f9UrZB22q1sTgn58vWeGd5IePzHnnfitU5x1fAeimGQnqZ82eOyvR7wm7EVpDfDbzzeDg9+/uvQb51OD0D/GHipDG1+zRtmRuPsl4XefBlxe0h4fyhX55FnWgs5m/2syV2Z/ydabsFS7tzzXvQc+nYVk08fU5cNKS5Lf5+4S19vyEZRf328NU61y4+kUX0HMmcmePOltjsMQftOY/uiQ9dB6ibo8E5el7K2WIdq9q8U4y3YPiS2DHWWsctcVx27imMFXM2iX3Pv5Sba8Xdyr/Hj9wxXee1+c/yNccH1rxW5CGDX6pxaMhH7XsrxnJjeLjNy121cUY5H7PFJg/36LYiy287HtOcNKX5Cc8Z4Hfngyzn3s0+y/lz54zP1vGs+OTwqDkox7vWMX4ujeugVlc81ujJYyWmW/Dl5RRPf69NpTltj3mlFSO5Y4Kc9ut76U+/75Pz9zRV+a7BllU+0udJ4WpL7Ge/nG1b8+GpNRyDT1EGOpc5ppiLinHW3w2cYNnYmjsLu3tw/CX9t+rU2BMpxLti71wHmdruMmN7dVp2Z3lGlvsG94Qx4GwQ+/m0eBz3VO/69TudgM1J9RkMrJbiPCp8z/hTdY64WPjyYC7X3401I86WHZoLvTVzSU0g9nGLe1TdYXlufEprlIHuUSHfyLOOZYtNHY115LpRmKiNeQnP1vZBNN4mAxctdubajoTjHG6Ab64hkfM51dLDx9Gvo76obWAD/tXy4MWsmf8Lc5fFtrMd17gVb43rEk/lbGY9W2K2Z2y0b7Hufxx5OdT+fZCHIH8V5PXhdM8o/o77y3T/auiX92Pid6O3/SLwkTl4q1/gmlvS9TrNK/i9G+4/HJXeWTfVjM5jKf5Wvr24qvnpxaYeK/oYefnLdP74aeJoPFOA5wnAVZ2sr2+jptkOD3/x8afx+vVvDSGDGo/z4OHIlrrSbS79fk3J6dqCJY3L3HGO5bSBZ54jPjNWaNvKGWL4ew1/9o4H10POZ9QwuG3iGBXi5ImBK67Szc8D4N6J9W422GniuYFfWC/7uepnYH6PvF2UX1lvO1n7MTrqTPOm3m/ZZ/Wt9bHaz3HfAc97jql9zNl+hp+ddJaOt84nObvGhJG7fnlG8G2/vIcc52VY/2Db9cv7gsCdGE/jzcsHQhyDLexD22NqBx17zqstMeT5osYvLTq3+AM8wJaOYpSrRZ63dN3z91YctuR8ZQvZD72ce4tfPHpyXHYR3xb0lmJWs7XkkzeeLX2fJMXiJtV8PA+Lv9+P/0UgSeLzMfG6zM3hdOzLxBF4/vCmX55piTm765fnG6CDcyEFPy370DeON8mic0j68X6BSZZ1AbCPLY+Tw4Q35x5+vhRHJd3ajlW9XIDpnNR4oMUXXcet8bqmWFgo2baX3dfy3+L81vnlGli+Zv72tq0FE1aN5mrHU1Mj85dhk8cWr50tcpRlfRE/4z4LvzMgcjBzMvh3IJ2WbyU54zlZxhslH9NLct/SPjevaeygHdtr1Warrdp/z1rAg0MPR2zBEveD/SL18Yp6CGsYA3gRWZ83sN4tuX9p89eW3GnRGPbynqR6x7rss3TvLl4jju/f/e3Dad0Y15G4p3dP68bbfrlni+vq4A1c88E7ibasIWYcyPL7sUnW9w9wThvb4v1swAxkUpg5Glit4hP4o3vSkyzPpkDHRPVg+SJenaredJ7P6mBDfFtq5CXXyxZ/vPXWyvGrXKU6wLukH9O52o/T/Zd4bjam/ROdm73BfXV1DfWuX+ppYD0Ko1vyNcnym/AH0jsB04T3UenXWPTEu4Wrc/loquENuLiG6BhdguetfudiyvMsOFTHiPHNekVxWynvmgNz+bw0NvqzZ77xxLXFTo5XLT5WP+Z6Tz3UxroEZ6U46Ly2jlWzO459lPW9Y8YnY1djed4aNsx2qf4Wr3l82YtLLBxbGNhjjod/ui5LOq7h50uRLXXizc2l+XofsWjlur155jljcGl+Wjj+OfxszUnrHLm3P3pOMf0g/j+Cv5Lwe1Em5vYkPA9Ya48znUmEtrU6z/m7BzZKOvbEzaTjUMgV4q1jmPPXY6cV01K/LbHluR/9VzoyWNQ2ze/OkPU7ObDlsaaCnd64TDTWA13HxXOOOH/D9ZhjsnEiuzpZ/0cp+1zL+Zn/up5kXZ8cRyuXe3JnU94vwE9LrQEHt+naGq4BxGdkbw+na21R3vXLf/Yhn4/98lsIobziWUrOAXKbq5+S7V3qOyWs4LoFntt906+vuSG/wA+Ecz3R8da4AqPYMsZK49XyYtVzbcwXJ8QpzDE6ToPy0Ytzjs0o5/11jOd9hJ3X6VpyfPbgtw6n9wdNuNdEWObrxpi7wangUsaCF0+rmuiX92bj3SBH8mOUNS8OSufo0OfFmjfureN7cb/Vj1Zf9rZhj/57yEuwocWWl2Sv176SzYzFnyfO3pIHaw4Hpw3EWbzWAkdOmXr1cifP79eYH3luHy4YG+Pw+sM73hxLbU+Dbh5jlPo4Vk5Lub4EP1sxCZ8w/67iKYttFi4884SOj3duqcW0VC94h2Bcf8R72u/SNq5Jjv3yX6N4r+LZ78RwrtSf55zrRNvj5mhZr71xX1365T3NxzTWkXQOpGvOhSxxXunaiKGWXP5CXrYgV+AqbPdY311sF+FWyJ7aGqG2Xnhfscb8HP0Ct+Be/2eJg45p/xf98htV8MAtnQ/x3DIR34zOOHgk8sod8R2eQbjtFw7Fudptv+RM89+gbNqCr5ea02uKzmcUUbFs9V/XiTVnX8OPvccUw3f33PpMba4dg0tz8ZxryGuMU1sj6/UN+GlL7niefN85rMXDWm8+R53nclKLq2XXlnnhpdSYJy7X1IOY4nqqpPOHKV17jb8R+8bh9H+FH6Tt52n98Y7uHw10jRRzvch6zsfzrjg/mjFH8zx8z3F27XwC7SZZ3lU2JjuHdI/kXb/+resX9DnaindbYA01kJ1YQyFuQsfYhq15fs7c1/S9j3rZWw/jCWtq5Bj3w6SndSjhFv06Udf4X9nn7Vl8Ul9gc5T1PdRZr2qnawOY05j/hfz8SXVN4uwnjIsLeUhkPSZz21Hxn14z6TEsW6v+qBh0bIczHu8rf1tiXBpHc4v+7MlxqW1LbsSwQeO1yIHvOS+tNgF38N2bK5dtql6t/I5Kp26jx9T44r5COrfG0dJ5ST6eM/et/TC3P/FdWhvG2PHvaPQW83fsi2te4EuMZ+V61uewPZcDvZ1k+Q3dXb885/VJWveOaS0c171478t9unb3eU/vT+2X3/viHsYx+Qecxe9RD9b2wJmHt1eS2uJdErAd5w2IM66F4t7GKBS/ZOMk6/8Ugy06F/ChVFu5GnsfGPWOzZx92y++I5Y6JhwPjgmPp3lkxSV8vMF3E8+yrgfkF8dwXGS9PhZ1DDiwYsLYxJZ1aF+4r1VvHDuWKbNf54r1WfER63gGs5bdOZ2sm/Fg6dJj6+8aE9omMfTU8MD7rfZan8ZsKUejrNexViw1DrguBtV+tU3tgM9BjaPHs+Km7WDR+85sM2q4FDt8xvWfeI0kXufBb03f9AvvP/bL/2NJv/D/k4/9+vdVR1nijH2IDb9DFTEblc3Cx419Zp4NfGZzmmzm/8R4pM/w+U75JcneePyuX/CEXE9kJ/uNOMGG2V9lew4DLv40+BT2RHvjGuApryG/v/FR1/1mkG9/1A3/GOQ/gvzoo9Dr4274Sfj862H7/x+d5L+C/CDI29D+H4L8bZDvBPlmkD8K8nGQ3wvyYZBfDfJBkF8K8r9Bzy+H7VeC/DB8/rcg3w/y50G+c1j+IxL/U/LQL88LD2nO598U430jWNMwBtEGWMJ+rBP0vchJlut+jwnzfxBxH+Trwd7Xwd8hbP8pbP8+bP89yPeC/Ev4/s9h+3dB/jrI3wT5syC/n+IZ+/5fGOOrYfvTsP2fIFOQHxxO/0X3Nkn8b7q/SBLj8XHSf3tY3qcAbGK9g2c7BloXAV/wea6l5CfmfOyfZFmbQiY5xzj6IFb8m+55zduvn3cZZV37yAf68H7YvaoBVR9zHaf9c82oesaxgeq7o7HRpqOxtD5uI3Tcqqkch1r1yvaOqq8+rvVZ8x+L5nvez5/F2D+pOM4xNPRb+fHMTZ0xno6zbmP1ya0LarxpzePW/Gm14VzoHOVs57joXFrtt/ipfci1seKvc9cS97P4NNp7adtrj7OXLc899vPLzwAoo4GK</binary>
            </binaryDataArray>
          </binaryDataArrayList>
        </spectrum>
        <spectrum index="2" id="sample=1 period=1 cycle=1 experiment=3" defaultArrayLength="8552">
          <cvParam cvRef="MS" accession="MS:1000511" name="ms level" value="2"/>
          <cvParam cvRef="MS" accession="MS:1000580" name="MSn spectrum" value=""/>
          <cvParam cvRef="MS" accession="MS:1000130" name="positive scan" value=""/>
          <cvParam cvRef="MS" accession="MS:1000128" name="profile spectrum" value=""/>
          <cvParam cvRef="MS" accession="MS:1000505" name="base peak intensity" value="218.0" unitCvRef="MS" unitAccession="MS:1000131" unitName="number of counts"/>
          <cvParam cvRef="MS" accession="MS:1000504" name="base peak m/z" value="1897.031497657066" unitCvRef="MS" unitAccession="MS:1000040" unitName="m/z"/>
          <cvParam cvRef="MS" accession="MS:1000285" name="total ion current" value="401.0" unitCvRef="MS" unitAccession="MS:1000131" unitName="number of counts"/>
          <scanList count="1">
            <cvParam cvRef="MS" accession="MS:1000795" name="no combination" value=""/>
            <scan>
              <cvParam cvRef="MS" accession="MS:1000016" name="scan start time" value="2.172366666667" unitCvRef="UO" unitAccession="UO:0000031" unitName="minute"/>
              <scanWindowList count="1">
                <scanWindow>
                  <cvParam cvRef="MS" accession="MS:1000501" name="scan window lower limit" value="100" unitCvRef="MS" unitAccession="MS:1000040" unitName="m/z"/>
                  <cvParam cvRef="MS" accession="MS:1000500" name="scan window upper limit" value="2000" unitCvRef="MS" unitAccession="MS:1000040" unitName="m/z"/>
                </scanWindow>
              </scanWindowList>
            </scan>
          </scanList>
          <precursorList count="1">
            <precursor>
              <selectedIonList count="1">
                <selectedIon>
                  <cvParam cvRef="MS" accession="MS:1000744" name="selected ion m/z" value="1897.039566281568" unitCvRef="MS" unitAccession="MS:1000040" unitName="m/z"/>
                </selectedIon>
              </selectedIonList>
              <activation>
                <cvParam cvRef="MS" accession="MS:1000133" name="collision-induced dissociation" value=""/>
              </activation>
            </precursor>
          </precursorList>
          <binaryDataArrayList count="2">
            <binaryDataArray encodedLength="37092">
              <cvParam cvRef="MS" accession="MS:1000521" name="32-bit float" value=""/>
              <cvParam cvRef="MS" accession="MS:1000574" name="zlib compression" value=""/>
              <cvParam cvRef="MS" accession="MS:1000514" name="m/z array" value="" unitCvRef="MS" unitAccession="MS:1000040" unitName="m/z"/>
              <binary>eJwM13dcFEcbB3AFpHO9d3qTpjG2JJr7PUajxkLVqDFv1DSjsSQmdo0tKv2Oo3cLig07qIgFBKVJVcCOCtgACQoW3vnj+7nd2Sm7e7PzPDNRXa6PKqvQNztU6iu5lfrL/Er9aWGl/qC4Up8qrdRH193UX7Gp0a9W1+h/FTboF0kb9POVDfobtk36ZkWT/o6qSb9rWrP+fXizXpnarF9T0azvGtKiN+e06O0ELXqeqEUvkrTo5bIWvVrRondStejdNC16b12L3s+pRf+JS4t+lFuL/kuvFv1XQ1v0k31b9ModLfqQgTv6fdK7+pPKu/ot8vv6cOV9fZ7zfX2B6339Fff7+nLP+/oG7/v6SOlD/TH1Q32N80P9RWGrvknaqm+Tt+p7la16c02rfpJHq36Fb6t+k/1jfSrvsX6S5In+b9UT/b+aJ/oE3RP9Aacn+nyXJ/oytyf6dq8n+uuCNv0rSZt+sLxNL1K26d3Ubfopjm36313b9PKQNv3nge36AmmHvmRYh375qef6peKXetuel3pXXqd+rqhTHyvr1B9RdOrLVJ36x5pO/SDHTr3SuVM/0rVTv9O7U3/ydKe+wLpbL+R26/353fr3td36sf++1n8h6NF/J+rRr5f06FNlPfoLih72bnv0HzQ9erVjj/5z5x79PFd2zbNHf9++V1+l7NULdb36NW69+nfct/oI2Vt9nuKtXu/8Vn9raL9e5/pe/4QzCDniwSiSDEajdDBeyQbj8MrByLcxQ42tGTrszKDimGGjwAwJQjMcE5nhsZ05nkrMsczaAkb7IaiytsRzG0vY2FnCzd4ScLDE9xxLrOdaIolniS6hJThiS0TZWcGaZ4UfhFZYamWN1Vwb9NjaQmxvi1kcW9wR2OKIky3O29phqq09TjvYY6/aHqUae8ziOqBY4IB2oQPrywHDJA4IkzpgrcwB6XIHPHV2wDoJB9d4XOizeZBzBLAQCXFbLkSvpQjPrCSQ2Ujwla0EK+0kyLSXoNJBgvccCbx4EhwXSvDyvgRKfymC7GU4zpGBz5ehSixDlq0CKyyUaLRUYphSiQ9aJb6SqaC0VWOrvRqhfDUuCtWYJ1WjX6GGn0qNBI0ah2arUc7RwIynwUi+BksEGmQJNbgl0sBBogGkGmiFWoSItLgs0aJPqoWfXIsfFVqM12qxSqfFJJ4Tzgmc8J/QCb5iJ/C4LjgqdUGJrRvM7d0w3sENGzhuOMd1w1ueG0YI3Nh/5AYvqRv2yt3w+zI3ZNu5Q8txxzyuO5J57mjiu0MmdEeoyB1GsTtqJO7gy9wxXe6OG0p3mPM98DvHE0e5nvATeOJ3ITsWeeKV2BOdCk8sU3tCyfXCXJ4XMrXe8LQbigLBUKTxfPBc6Ytnn/nixO++iP/bFzvu+eIngR8OCf3QLfLDKIkfNkj9cEXmBxuFH6Yr/RCn8kOT2g86rR9+1Pmhy8kPI138YO3B6gr8YSf2x0yJPxKk/rgn88dvSn/2fvyxytMf3Ah/BHAC8Dc3ANaCAMSLAvDYbBhWDRmGQsthsLIehuk2w5BgOwz37YbB02EYlnOGIZ87DGb8YZgsGIZTsmE4bjUc76yHw5EzHCd4w3FKPhyTVMMRqx6O72w+wYB8BJI+/xRj5CNRpxwJR/VI/K4ZifPakbBxHIlQp5HIdh6JTpeR+NxtJHa5j8Qtj5FY4T0S9r4jMdtvJPIdR8HKeRRCXEbhrGg0QqWjsVc2Gj3y0YByNGJVo/FAPRoq59FY7DIaBa6jYeM+GrM8RqPXazQmDB2NR76j8d3k0XDoZuXWY7BKPAbFkjEQy8ZgkXwMTinGYIhqDILVY7BHMwY92jEwOo3BSq8xuOI9BkKfMfA/PwbHHMaiWzAWEI1lc2AsWiVjMUI2FtvlY+GuGgu5bix+dRwLe5exKBR+hnvSz5EiHIcXsnFwtRqPKpvxqOSPh7NwPCrE4xFZNx7p78djtvJLDNF8iTzdl3iy7EskN32J1TZ6uNvrsYWvZ2Po8UihxxiVHm0aPcbp9CAXPTI89bh/Q49RFXo8rdKjiy0jX1sDmTZAny0wwx7IcQAGcYFZPOAYH7ASAvNFwBkxwJUCP8mAQjkgUQJLVYBGC/YNARWOwHoXoN4V2OYBrOUQ6riEoXzCNgHhrpDwqZiQrSHMJkLBDkIvdwJm8CfgZ7uJeCqaiNVOE7HbbSLUn0xE2oyJ2K6bhKmir2El/RqX5F9Do/waa1Vf45b6a8TqvsYx6WRcV07GplGT0WEzBV/bTYHBfCpeKKbiG9VUzOF8gzTJN/go/QZZjt+gmjsdRsF0vBFOxznJdJBqOmy003HWYzrGj58OndMMfO02A5/PmoERnJlYLQ+EvTYQZz4PRElLIFbwgrBUGoQxiiCkK4MwRB2ExZogVGuD8KljEFKcgjDYJQg/uQahwi0IwzyCkOAZhI9eQVgwNAj9AUFQfB+E8TuC4C8MhkkUjAXSYFyXBcNfEYx4ZTA+qIKxUBOMAMdgvOKFIFQQAldxCF5LQzBfF4JrjiHwdQ5BnEsIPriG4IZHCIZ7hSDJOwRmPiGoWR6C9cJQzHcJRW5RKBqEYWwuhKHLMQw/eYUhRToLRzSz8JP3LNQ5zIZIMBsXpbNhVMzGgHI2myuszHk26v1ms3XjW9Ry52CebA6CneagyHkOWjhzEcyfh8uCefAXzYO9dB7WyOahTT4Pocp5uKqah2GaecjQzgPHcR7WO83DNbd5yJN9h2eK+RijnY8+l/n4xW0+pqi+x1zl/xDl9gOLfQtwS7IARzwXwGfUAsyrXYDr/IX4QrgQidKFaNEsxBXHhch1WQit20K89F6IPfxFbI1dhAjRIphJFmGVdBGeyRZhvmIRWz8WYZJ6ES5oFmGYbhH2OS6C0nkRolwWwcJtEVa7L8ILj0X4wWsRtoYtwtwli+DE/RFLJD/ikfRHzJL/CKh+xFn1j1jo+SPuyn5Cs/MviHf+FT+bfsV+4WIkSRZDKFuMCPliWCoXY6V2MWrcFuML78WwW7EYD2S/YY7iN8xQ/wYnz98gGfobagVLcFG2BIc0S+CuWwK18xII3ZZgq9cS7HZein6P3/Ek4Hdki5fBUboMabJlUCmWIVG5DFGOy2DltgwBvOVwVi1Hpno5tNrlSNUth8x1OQyey3FesAKjpSswQr0CAc4rcMR9BYLsVmKmeiVmOK/Ea/Uf+EP7B/72+APbh/yJiapVmKpdhRlOq1DjvArBrqvQ6LYKsz1WodlzFe4NXYVWv1U49XYVlsv+wl/Kv7Be8xcG6f6CSvw3Ni79G9/KVuOefDUWKFejTbUav2lWo0u7Gn86roa952pEe62GeOhqiORr8InTGuQ7r8FVtzWYr16LDy5r8VywDtbydTioW4fXTuth5rYefM/1mCPcgCHKDTjqtIHFqg2Y5L4B1R4bMNtrAx54b0DVuA3wlm1kcWQjfnDciOdOG7HDfSN4nhuR5LURzkM3os12E1bYb8JIh014z1zibMJ27iZM4W0Cj78J84WbcFm2CX07N7E4twl1TGIkK4/aBJfoTWhnjsZswh+xm3DVuAm74jbhreVmRAo2QyHajH/km7E+YjNsojajh/8PRs77B1/u+gem8H8wLuYfVMT+A6PhH7Tab0Guwxb2PW9B4K4tGBW5BdeitiAqegs0sVvwhDli2IJwm61otdsKI28rXARb2bvZipPCrVgn2oo6yVa83bwVY//dihfhW3E6YisyYrbi59it7L62otluG/bYb8OnnG2I5m3DbP42nBBug3fkNuQatuHzuG34IYHVsdmOJbbbMY+zHRLhdhwQbcdK8Xb8Hr4dFZHb8a9hO1Rx27H1/XaMEu2AmXgHqiJ3oDh2B0bY/YuXwn8xyPlfLLPZicUOOzGSsxOV3J0sD92JH/k7MUywE28lO3F22k4MNt+FePtd+MDZhfyoXXhp2oVj9ruBf3fj0K7dWLN7NyaG78axyN2YGr0bJ2N3Q24fjqfMFk44ZnLDsVMQjihJOA4sDMffi8Jxbmc47BPDIW8LxzCbCAyyjcAS+wiMdYhADjcCq3gRmMCPYGtbBB4yecIIbBJFYLo4AmpJBJ4z56QR2CWLgLsiAr1MsZKd+0RgTlQEhsRFoI75MiECvMQIZDZFoMI6EpO4kZDxInGGH4nhskhc2hkJ//BIDIqIRDWTERmJZVGRGBcdCW5MJO4xR2MjsdEQienGSGjiIvGS8edEsRgbxeJRFDJ4UXggjEKeKAr/iKMQKInCtLgoRCdE4axtNMbxo7FFFI0gcTRKpNHo1Ebj08hoXLKJQRc/BrNFsZi5Jha/hcfilb0Blx0M+JlrwFieARy+AacEBpbTGtCjMMA83ICDEQbMjDKwuW3AW2bAyohaayP22xixxtaIaXZGONkbUeZgRCrHiOVcIybwjHjON+IzsRFciREuwUb8F2mE3GDEZaMR/plGFufj4CGJw3tmmiIOz+fEYYUxDipTHLqYkvg4JCfE4ffEOFBSHF4mx+FKShzisuKwuS4OPdYmpNmaMMnehNcOJqRyTVALTCx/MuGakJ2LTFghNmGixASVlJUz12QmpMhNWK5gZSoTlN4mLPM1oecnE9yjTHjP1MWZcMBkwqYUE0zieFhGxuNEVDwabRMQzk/AeodEBHMSMVKUiCfiRMRJE/FsVyI2xSbC35iIYvskfOAlsb1EEh4zS+VJcI1gZUxDZBKORCVhZGwSEuOSsNyUhMnxSXibnQQb+2RUCZLZvEuGrTQZ52XJiJMnY4kiGbsTk8EpS8Y2bgpG8VPYPiIFd2QpOCNPQbQiBb8oU1ClSUHJrhRk7E5BUEQKfCJTYBWVgvdG1sYyFc+tUlFinYoMm1T2v6ViOS8VU/ipcBOkYpAwFU1MpDgVmu2p+DQmFd/apYHrkIYOppiThrW8NLanSoO/IA12wjQ8YS6J0rBSlYatsWmYb0hDV1waHg9Ox2VOOlbz0vFUyI5F6bj1czquGdJx8Wo67PvT0WCficm8TOi/zkRNTCab85n41ZiJp7ZZKLbLQpZ9FjY5ZLH1JgtjuVmQ87LQy9Txs5AnyEKUMAu/ibIwWZzF5lAWimRZLMfNQrUmC7LdrF54Fo5HZCE6MgtLo7LYOpEF69gsfGdi/cVnISY5C9+kZmGOfTZ6Odks78zGcV42fhdkw0acjRJJNvZIszFOkQ21MpvF9GzEa7LxpzYb5c7ZmBKTDc/YbDw1sHpx2fhffDbGJ2SjIDkbiSnZCE3LBoqy8Z9gD75avwcvk/ZgxZs9COjbgxLeXpbf7oWLeC/+ttqH2db7MNpmH+S2+1hOvQ9NdvtQYL8PSQ772De5D+/5+9hc3ocsp30IWLsPGyL34QRnP0YK9qNPuB9Nov04J96PsIj9eBe1Hy3R+1EYsx+bDPvxg3E/ELcfLqb9KE3YD2/7HNg75OAlU83JgYGXgz/5OSzG5GCUMIfFpxzcEedgoTwH7socnI7MwZroHMyNyYHOkAMzYw5amZK4HOSYcjAtMQc2DgcQyzuAX+QH4Ks8gLdRB/CP4QAWGQ/AIf4AahIO4OGugwiKOogPMQex33gQe1MOoi/zIBpsc1Fgl4s0+1xsdsjFIk4uWzNzMZSXy2JtLl4zjYJcnBOyOqJctt7l4kdJLr6W5sJHlgu+PJft03JxS5GL88pcpKtysUWdi580uZiizUWvYy4yXXKRNTQX3/jlYtjOXFwOz8WuyFwERueyeZ4LRWwuPjIlxlwcjMtFpCkXoQm50CTlwiw5F1e4h3Bdegi/eh/Cm9hDaDYcwt64Q9hpOoSl8YfQYHMYn3APo1RwGIeFh+EmO4zhUYfxKOYwTA5HMJF3BD78IxAKjuAtc1d4hMWmI3gdcQQDgqMIiTwKm5ijuGA4imzjURaXjyIs/ihcEo+iO+koerKPYhz3GIu5x/CX5BgmyI5hqPwYjqqP4eRPx/Bi1zHMjj4Gj9hj4BqOoZe5azyG4rhjOGQ6BkP8MaxNOIavk44hIPkYZCnHMMCcSj+G1IxjGGGfh2ecPJa35+EcLw9Z/DwsF+axOJHHvq088KR5bH+fhw2qPCxS52GEltVzzkO2Sx7sduVhQXQe+x7yMDw2D0pDHsyNeehgauLyUGBi/cXnYVdCHlYk5uHbpDzok/PglZKH/tQ8BO7Jg4XqOI7FHcc/8cfhknyc5Von4CU8AaHoBO4HnsDZmBPIjD2B3YYTkCecgFniCTxjCpNPYH/KCUSnnsCatBP4NPMETjucRAbnJFbyTmIe/yTMxSfRqz2JvtSTIN4pNO8+hWMRp5AceQrLok9hTswpTIg9BX/DKSiMp1gcP4VXTJPpFK7Gn8LRhFNITDyFrUmn8HvyKcjTT+F25imstDmNSXan0cM5jXvc0zjJP410wWnsEp7Gn6LT0MlOw91wGnWm06ixPoNN9mcQxjkDPfcMfHlnMERwBp1Mi/AMTojPYJTyDLjqMyhedIbldWdQYziDQuMZxJnOsP/sDFQpZ2CdegY9zP20MyhPP4OzGWewJ/MMfjh2Bu2nzuA3zln4889CJTiLvdKz0KvOYl/UWWyMOYvFsWdBxrMIiDsLteksbOPPopd5lHAWVYlnEZdyFpvt8jGRk8/mcj76+fl4KshHnTAfh8X5bN+Sjz9k+fifPB/fKPLxQpOPa7p8RDrns71rPoLd8nEoKB+DI/NxKiYfv8TlI8yUj4CEfGgS8/E4OR81KfkoSmX9pbH+0vOxI4P1mZmPPvsCXOIWsJytAH8JC7BQVIBxkgIMlRZAISvAf/ICVCsLcEFVgGlOBaiNYvWjC5AaW4BdhgL8bSzAj3EF+DK+AH4JBVAnFsAuqQBPkguwO6MAPj0FOCs6h33iczBKzuEf6Tksk52DdMI5pEeew27b8whzOI+vOOcxgnsezrzzEPDP45XgPM6Lz+Nf2Xm2rzuPAPV5yCLPoy7mPBrSzyP+4nmc7T2P48ILyBRdwLjIC3gRe4F9cxeQEn8BaxMvYHHSBYxJvQDPtAtob7mAk/aF+INXiOGiQphLC9kevZDtAQvhMrwQs+YVQhRVCIvoQpwyFrI1phAmUyG2xxfip8RChCUVYmJyIUalFMIjtRCytELYpBeij2nPKERBdiGS9xZi975C+BwqhLfNRbywv4hKzkVc5F7EUd5FZPAvIkZwEZuFFxEkuQiSXoSr/CLEiotsP3oRX7hfhJ/HRUTOvAjnWRfxs+EiZhsvYmj8RagTLmIg8SI+O30Rs4YUgWNbhAGm1qEIVzlFOMUtwj5eEeL5RVgjLMJccRGmSYowTloEf1kRHOVFsFAW4YmqCD+4FuG/DUUYvbsInVFFeBhdxPYKRcgxFrG8qAi7TUVYH1+EpQlF+D6xCDOTioDkInySUgS31CJI04rQfLwIUfaXMEZwCa8ll3BOcQn/uTNRl/A0+hJux1zCjdhLbF29hKy4SzCaLrF3eQnTky9BkHcJ8yWX8an8Mjiqy7iuu4wLjpeR5XwZnkMvY3TCZQxNvAxB8mW8TbmM6vTLOMG/ggHNFTzWXcG7mCsoi7uC7IQriE+8Avs9V5By6AoOOlxFGucqtvOuIlh0FQOKq0h1uoqPvlcx9ourGB11FT7RV+EYcxXi2KvoMl7FttSrbP26iqXpVxGaeRVfZF+FYt9V/F56FR6VVzHUvhiODsUQc4phwy3GR6abV4wn/GI0C4pRJSzGFVExMqTFiJMVY72iGNM1rNyjGC5TizF4ejG+/q4YvAXFmL2CtV9djM92FeNFdDEaYotxw1DM8t1ixCYUY1lyMaalFQPpxRiZwcbNYuNmF2NgTzHa9hWjr7oYE3uLweeX4J2gBI9FJWgSl6BSUoIr0hKclZXgsLwEWYoSxCtLEK4qwWZ1CVZpSrBYW4LvdSUIcSzBZKcSfOJSAqF7Caw9StDtWYKnXiU471uCff4l2Di5BA+XluBrQwmGx5XA01QCTXwJPiaW4HVSCe6mlKA2tQSlaSXIySzBv3tKsGFvCVbuK8HP+0sw4HANs9XXMFp3DQrnazgQcQ27oq9hVew1/Ga4xvKia5gVdw3TTNdA8axewjX4JV6Da9I1KJOvgZ9yDVap1/A67Rra06/hXsY11Gdew42sazi95xqy9l1D0q1r2GZfiuWcUvzELcV3vFJMFpRivLAUn4pK4SMuhbOkFHJpKYbIS9GtKEW9uhQ3NKW4pC3FYcdS/L2yFJvCSzEjphQTY0vxuaEUnxhL4RVXCkdTKaTxpeAklOJdYim6klj71FJcTi9FfkYp8s6V4ltRGSZJyvCfpgzPtWVY9HUZRDvLcC+yDBXRZbgaU4ZzsWU4bijDAWMZMuLKkGAqQ1R8GdYnluGPpDIsTi7DDyll+Da1DDPTWH/pZRiXUQbVnjL8a3MdYwXX4SW6DkfxdVjLruOO6jqyxl9nsf06y6OvY2fKdfjuv44P7ddR53AD5Zwb2Cq9gXmqG0gz3MDG+Bv4K+EGliXewPfJNzAz9QbGZNxg/d/Ah/03UM8rx0VhOVujy5EnLscBSTmypOVIlpXDIC/HKnU5fteUY7ZjOSY7l+PaJ+VY+79yaGPKIY0th1lcOd4xPaZyXE8px5XUcpbblGN/Zjkyssqxfn85Jhwtxx5OBeJ5FYjmV7BYU4F1ogr8Ka7AUkkFvpVXIEhRgW+UFfhKVQEb1wos+LwCwq8rYDmlAgNM39QK3JpZgRnhFZgcUQFEVuDzqAp8Gl0B/5gKeMVWwNlQAbWxApK4CvBMrJ/4CpgnVOAD05tYgc6kCrQnV+BRSgVaUivQkFaBsowKXMmswLE9FTiwl/WTXwHp+QqsrK/AJItKjLCqhNquEracSlhwK/GWV4lufiWeCyrxWFiJe6JK1Eoq2d62EgWKSpxUVuKIqhLL3Sox26sSQd6VUHxXiRdRlWiJrUSDoRLVxkpcj6vEVVMlCuMrkZ9QiROJlTicVInMlEqY0ioRnV6JXRmV2JhViZ/2VcL9TiVbf6rwWlCFNlEVamRVqJBX4byqCmfUVcjTVOGQtgr7dFXIdKxCslMVol2qsNu1Cn96VuF3ryoIxlah4Y8q9i1XsVyuCsLEKlikVOEj05dahVfpVejIqMKCgiqMu1QF/6tV2Cyrxjp5NSiyGlpTNfiJ1XBIqmY5bDXLIathaX8TNdKbuGS8iVPxN7E3+Sbi0m9i/d6buM+pwU1BDSqFNbguqsFlSQ1OKmpwSFWDTG0NHgTVwDqmBv3GGrw21aAzvgbPE2rQnliDJ0k1eJhcg3spNbiVVoP6dNZXBusnqwZFe2uw93ANi2+1mCKtxSRZLSbIazFOWYvPVLUYpa7FCE0thmlr4aerhadTLZxdaqFzrYWVTy3uRteiOaYWVxNrcTqtFifTa5GXUYsjmbXYt6cW64V1WKyow1eedSyvqcO4hDp8nliHsUl1GJZWB9+MOnhnsnNxPUbI6hGgqIePqh6emnoM+qQef/5Tj0Xh9WzfVo85sfWYbajHLGM9gk31CIqvx8yEekxPrMeUlHp8nVqPiWn1+Cq9HpRRD2TWY1x2PTqa6lHYV4/DQxqQ5dCANF4DUgQNSBI2IEHcAJOkATGKBkQrGxD6dQOsohpgGd2AITENsIhtgLmhge0XGzA4rgGDTA0YYD7GN7BvoQHvExvwLqkB/ckN6EtpwNvUBrxJa0BvegP+y2hAT2YDXmc1oDu7AZ17G/AipwHPDjagsrQBeR3sXgY3ItG6EUZuI8tnGGEjokWNiBI3IlLaiAhZI8LljKIR/2obscOxEROjG/FVTCMmGBgjE9cIMjHxjUACk9gIfRKT0ogvU5m0RozPaMTn+xrh/rIROuEt6ES3oJUxmlvQ6G5B7XELqi9uQTntFhzjbsEphUm9Bf9bt/AV/zYmK25jquY2Fky+jZiY2zDF30ZC0m0kJt9GUsptJKfdZnuw2zhy+jbe2TRhMK8JFsImDBE1wV7ZBKFjE2LDmxAX2YRkQxPSTU3ISmjCvuQmHEhtwpn9TTif24Su6iboOpsQyGvGHHEz5kqaWa7ejAWKZvyoasbP6mb8omlmMbgZSx2bscK5GStdmvGnazP+cmvGGo9mrPNsxkbvZmz1bcZ2v2bsDGhGSXAzHi1sxoiYZnwW14zx8c3QJzSDEpvxVVIzJiU3Y3JKM6amNrO8oRkz0psRmNGMoMxmhGQ1Iyy7GbP3sHva24x5+5oxfz+7rxx2XweasehgM37KZfd1iN3X4WYsOdKM5ceakV3WjBstzRjDbwHELZgqb8FMZQuCVC0IUbcgTNOC2doWzNW14DvHFnzv1IIfnFuwyKWF7UVa8ItbCxa7t2CZZwv+GtqC1T4tWOvbgq3DWvCroQVLjC1YYWrBn/EtWJPYgnVJLdiYzK6ntmB7WgvbM7QgOqsFhuwWpO5vwaHDLTCrakGuwx3kC+6gUHQHl8R3UCa7g3L5HVQp7uC+7g4eOd5Bl9sd9Ljfwcv17HjDHXyRcAeUdIe9ozsIy7iDbzPvoE5yF8/Vd/FKcxeDXO5iXfRd7DDcRWTcXcSa7iIu/i5SE+8iI+kuyvbexc/CezBq7uH9X/ew0ngPa033WEy9h60J9/Bv4j2EJ91jcfgeElPvITXtHrLS72Ffxj0czbqHq/vvYQf3PrLE93FIeh+n5PdRqLyPa+r7uO14H62x9zFyz32M33cfk3PuY8Hh+/hZ8gBLpA+wQvYAf8kfYLPyAbarHiBc/QAxmgdI1j1AhuMD7HV6gAK3B1iz/gHO7XwAq4QHkCY/YPP/AXzSH2BYxgOMynzA/usH+OPQA7RpHqLP8SG8tz7ELuNDRMc9ZPukh2w+P8SRpIc4mfyQ7Q8f4lraQ9RmPGT77Id4nP0Qz/Y8ZHnCQ5gfeAibgw8xPI+xfIRFnEc4KH/E9oWPUK19hAbdI7Q7P4Jq6CMcNT7C6bhHuBL/CGUJ7FrSI9xJfoTWlEfoSH2ErrRHeJP+CB8zHkGw5xG0+x7Bbf8jDM15hOEHHmHLqUc4e+ER/r3zCOP6HkEob4WHqhW+6la2rrfiM20roGvFZMdWzHRqxSznVsx3acWPrq34za0VK91b2TfVis2erfjXqxVR3q0wDW1Fqk8r9vi2ItevFcf9W1E0rBUlw1tR8Ukr6ka0ovnTVrSPakXn6FZ8HNsKxfhWTJnYiqVTW9E4pxWhhlbMM7ZidQLrO5H1m8z6TGV9prXiUHorTmS0oiCzFZeyWlGa3YrqPazd3lbc3deKx/tb8TynFT0HWvHuYCvMDrXC5nAreEdaoT3GnudUK2afbcVPBa3Itn2MJ8LHeC95DAvZYyiUj+Gpfgx/zWOEOj/GItfH7Dkf4w/3x4j1fgz5F6zO/x6zfdZjtpd4zPKJx7iU+JjttZ8gVv4EuaonqHV8gteuT7Ax4Qny0p7gcsYTxPc9wWiHp5jLf4pM+VMcVz5FnfYpHjs+xRvnp1gb+RTpsU9x2cTKE57iVfJTKDOfwif7KaYPPIWXrA1fKdswS92GHzRtiHZuQ65bGwo92vCfbxsGf9OGDYY2/GtsQ0xcG5JMbdgT34bDCW04k9iGoqQ2XE9uQ21KG+6ktuFJWhs609vQl9EG86w22Ge3QbKnDZ772jBsfxsunW6D1+U2BMvb8Z2iHT8p27Fc1Y5IbTsSdO3IcmzHIad2nHJux0WXdpS5tuOJRzv6vdrh7d+OwOntiAhpx7CUdrZWtuPbjHYszGzH0qx2/J3djn/2tCN8bztM+9qRsb8dB3PacfIA6ye3HRWiDtwSd+ChpANvZB2wU3ZAouqATt0BL00Hxuk68LVjB4KdOvCdcwd+dunAStcOrHfrwA73DsR6dCDFswN53h0o9ulAtW8HRv7WgTtxHXhq6oB7agc+S+/AxIwOzMxkxzc7EGH7DPmcZxgieQZ/xTPMVD/DT9pn2OH0DLHOz5Dj+gyjjc8ww/QMc+KfYXkiu5b8DIaUZziQ9ozlNc9wMeMZnu95hjd7n8Fs/zPIDzyDy8Fn8Mt9hqvVzyDrZMfdz2Bl+Rx1sucwUz+HXPscQS7PUez7HGcznuML9QtM1rxAqPYFFuhe4HfHF9jh/AITP3mB99teYHHUC+QYX+CS6QUq4l/gdsIL2Ka+gDTtBfwyXmBS1gss2fsCz5Uv0ad6iSGalxBoX0Krewlvx5dI9XqJA94vUeX7EkfjXqIs/iUkaS+xcM9LhGlfoXLRK3xieoV5ia/wa9Ir/JX8Chlpr3A4/RXOZbxC555XmMztxEpBJ6JEnUgVd+KgpBNnpZ0okXWiVt6JV8pOvFd1wlbTCZm2E8MdOzHduRPzXDrxt1sntrt3wuDRicEBneAO68SEeZ1wj+vECFMnEN/JcrZOLEnqxNrkTrbn6kR8aidOpHfiTlYnbpzsRNKHTuzmduGDtAv28i4oFF3wUHbhU1UXJqi7EKTpwv+0XVim68IGxy6EO3UhybkLB1y6UOzWhTr3Ljz06EKnZxc8fbuwaEIXdEFdKI/vQnNCF8uJu2CZ0gXntC4MS+9iuVEXpmd24busLuzc24WEfV0sB+vGEUk3bsi60STvRruiG2+V3bBSd0Oi6YaLthvDdd1szezG987dWO/ajWT3bhz06EapVzccA7qR+U83XuzoxqSMbvyZ3Q3D3m4c39+NP95340vVa8xQv8Z8zWv8rn2NDbrXiHR8jVSn1zjk/Bo3XF+j2e01bLxew2Poa4z0eY3D4a/xd9JrnEl7jYaM13iS+RqDVT0I0PZgmXMPNrn0INq1B0UePXiR2QOHPT1Yf6cHsbz/MFL5H5Ic/8O4of9hwtL/kG78DxX7/8OwI/+hWtaLB/JemKt6IVL3wlXTi0+1vZio68Usx1784tSLFNdeVHv0Yu3wXvxr6EVuXC+bn724l9CLzsReDE7uhTClFy6pvRiRxtqms7YZrG0ma5PVi/DsXhzd24uifb14+rQXXPkb6BRvQKo3LBd6g7+1b7BL9wYpjm9w0fkNpJ5v8LvvG2xNfoOc1DcoSGPXxW+RInnL5uBbqDRvsdDpLQ67vcW/w99idfJbhKe8ZevxW/Zu3qIt8y3eZb3FLwfeYt3Bt7h19C2mc/twSNSHi+I+3JT0oVXax9afPtgq+qBS9sFP1Qe9ug/Bmj62NvRhja4P6U59OO7chw63Pnxw78P++D4UJPThflIfXif3wTK1D0PT+7Aoqw95+/pYnsLqHeyDsKwPu6T9yJP346qiH7eU/Xim6sdHdT/42n646voxyrEfU5z62RrXjxUu/Uhw68ch935c9OhHjWc/nnj1w96nH1rffqz9kvUR3I8d3/WjM6UfFmn9GJfZj5P7+2HGeYdXinfs/3sHqfodvDXv8IX2HQJ177DG6R0ind/hlOs7dHm8g9z7HV5/+g4r0t7hctY7DOx9hybNexSa3kN94D3WPXqPKPkHvPb+AFn8B8xK+oDB2R+wOOcD6g9/gOHuB+Tc+4AL9z8gV/gRoaqPiNd+RKPTR8DjI2Z5fsRSr4+4a/qIEckfEZ7+EZVZH7H/8Ed4nfyIwwUfMeEyq8MbQIloAN2SAVjLBqCRD+ATxQAmKwfwvWoAq9QDCNcMIEs7gLO6AVQ6DqDVaQD9zgPguQ7AzW0An7kPINBjAD97DmCD1wCM3gM4OHQART4DaPAdgFnAAGTDBuA3fAATPhnAjpFsrLABPFrD2iQNIC5lALmpA7iUNoBb6QN4mTEAZfYAAvYMYFfOADIODKAil415eADvSwbww60BfOcwiMK5gyiLN4iqBIPIZdogCpwxiHpmDiK7oEH0e+QgEkQPohuxg2hb4yD6wW4wvWSGOAymGEbNGUwHmBHcwVTETOUNpltMJ38wWQkHU65oMDVJBtOP0sH0xnkwXfhiMPVMHUzJfw0mrnEwLWobTO5mZtTDM6PNfDNyEJhRIjNOZEbLJGZkO8OM4hnnmWb0WaAZPQwyo7DdZrQzwoyyIs1ocoUZLag0I1O1GT2qNaPWHjMqtzGnIo45fcM1pyaGIzCnZMZMak5rh5rToM/NyXe6OU2aYU42QeZ0LNic6hebk2GDObnvMqf2cHMyjzQndZQ55TKjos2pmAmMMad7zG+x5tTP7DCYk8hoTpmMa5I5DT5iTvH5bJxKc4piDlaZ08hq1pYJvMnaMktqWFtmRy1rW2dOWYxfvTmdZyY3mFMjs7DRnLqZjbfMyf62OSUx7k3mdJLRN5tTFTO3xZz+umNOY+6b08MH5jT1CXuOV+b0uIs9u60F/WxvQb3MFgcL4nMsKI0ZyrWgfOYrngXVMf/jW9ArZp3AgmyFFhTPuIos6DgzTmxBFcy3EgtqY8xlFhTN5Mot6IexFpT5jQX5TbOg88zk6RZ0i3k9w4I2zbSg5EAL8gyyoPW7LOhEuAXNi7Qgy2gLMjCfx1rQgwQL2pdsQfaVFuRRZUHzb1rQ1FesnsUQ+txhCD3lDKE/uUPInDeEXk4ZQuN+HkLtv7Br0UPoBmNhGEJVJ4ZQ/LkhxKkaQinMwpohxK0bQiZbS1rLsaQEriUR35JeCSzprNiSFkotyU9rSWOHW9LwGZa0JNCS3jO7gyxJHmxJOUxxiCWpZ1tSxXxL6vjekvpjLCm63JJcayzpJPOqzpIcGizJu9GSnjpY0SqOFQ3hWpGROc6zoi/5VjRfYEX2IiuaJLGi7ilW9M10K2phfpthRQW7rUgSZUVBMVb0kFkbb0UvKq3IZG9NpxysiTjWVMcs4FrTa+YfnjVl8a0pQGBNl5gZQmsqm2ZNs6db04gwazoxx5ouxFpTi8Ga3hutKabamvJusroN1uTYZE2f2NtQPd+G9opsqGS6DYXOsKGnzF8zbcgq0IbiGfcgG5oUbEM/h9iQPMyGDjBjZtnQk0hWL8qGPGJs6Cwz1mRDz+NZP1Wsj2ob+vumDakbbaiw3YZWcmzpNM+WvuLb0luBLclFtpQms6Xl023p5Ex2HmJLc8PYtd22dDDCll5G2dLGaFvKiLGlgFhbCjLY0p9GW7KMs6WjSbbUVmVL02pt6R4zodGWdt62pS08O7KZYUf3A+3ILNiOfg2zo5pv7WhdpB2lR9nRqlg7Ome0o2/i7EhXaUff19nRAo497eDas//EnjaPsqf+YHvy+MueFLvt6Ytwe6pi/hdhT6+ZbZH2JI2ypwNMRTRrE2NPW2LtaZTRnjaZ7EkQb0/KcnsaV2FPudWsXQ1rx3xWb09bG+0p0d6BpnMc6A+uA1nyHCiB8eI70AVmusCBHjArhQ40RMTKxQ40TeJAd50c6OxMBxoc7EAhsQ70lAmIc6BfrzvQx0oHcq52oNPMpJsO1MwYah3Itc6BJtc70B3GrNGB4pgVTQ7k2eJAhffZdS6HJvM4dF/EoT/lHDZXOLRxBof2zuTQqEAOXWfmBXGokzkQwqH/hXGoh7GN4lAq4x/NoStMaAyH2pk5cRx6wZRVcuhVFYf+qeZQzk3WrpZDXzZw6MRtDh214tIqPpdsBFwqnMElux+5VBXDpQETl7jpXLIo51LpTS5J6rh0kDlxi0uVfB71CnhklPJoTgiPJGE8ku7mkXMUj6ZE8+geszKGR1axPEpm/Aw8usI8M/JoYxyPhCYeaZJ4xM3kkXcljy4yQVU8Nnd4tK6aR7ybPNrDjKrhUTnTU8ujf+t4pK7n0ZJGHg2+xSO9A58amF85fPrIGLh8cufx6Rwznc+nvwV8shfyaZ6YT9skfDoi5ZNoMp+cp/Hp/nQ+/TGDT6kz+RQQyKdvg/i0JZhPuSF8KpjNpw2RfKqO5lNfDJ8iYvnkZOCTyzE+xZXz6ThfQFfEAqqTC2jGdAE9ZrJnCsgxRECnmD/CBGQzS0ClswUUHSGggkgBcWJYHWaKSUCeRwRUdk1Ad24IyKpCQAGVAtpeLSDlTQEdYybUCKiJGVInoCQGtwUUdkdAEUOENJUjpL+4QvqUL6QMqZBshgrJdrqQ7EKFlForpJ56IRULRHRXIiKuVkRTvxHR+SARBQaLaEOIiBrCRKScJ6LOrSJaFyWinGgRTU8XUcsBEdlUiOhtlYgiq0XkclNE55inNSJaXysiYZ2IxtWz9sxvDSI2d0V09ZaI5twWUcwDEX2wF1MoV8y+czGtEIrJWiSmNCZSKiYXmZgKmKdyMYmUYmpQiWncl2IaO0VM3tPEdImZNV1ML5ltM8SknCmmPGZSoJjuMn8GickuWEyZzKgQMVUyi0LF9I6JCROTxywxFTIhs8V0ZI6YmueKacR8Mb39XkyuP4gp/zcxnVklpoebxTR5t5j2RIjpZqSYfooS00fGGM3uI4aNH8vGNorpODM6QUzVzI+JYvJKZvdyU8ziv5iya1l5HWvTwNo0iul+M3uOu2KqEkoIARIqmCYhyUwJHWaaAyX0aYiEKpjBjRLqdJDSQYGU9EIpvZdK6flMKW0JlNLfIVLihkppPxP2nZRWRklpsEFK/kYpzY+T0oV4KSmvSWlZuZTlSVIKqpfSh3tSKuHLWLyXkUWQjD4JllE5szBERu8YQ6iMiqJlJDPJKCdRRjOrZSSvkdHkWhk9ZNbUyUjfICO7WzIae1tGx9pklNwlox08Oen4cpohkFMbkyeS00OxnPYo5PSpRk5J0+Us/srpBrNwppzeM8ZAOfkEyamY+S5YTr1MZIic3EPldJGZFSanwG/ldHi+nHZFyGlarJyeMF8ky6muQE7bbshpeoWcNlXKSV4lp+PM5Go5PWLW3ZSTqIa1ZSbUyuku81ednLj1csphvmyQ021mRaOcPYucspn623L65Y6c7vwnJw1PwWKbgq0HCmpjNgsUJBcqaIpIQevFChqrU7D8VEFlMxW0e5eCnsQpaFqVgp4yx28qaF2DguaZK6lDpqTR05RUw4yaqaRfA5WUGqSkX0KUZB6qpHnblORuUlIRE5GgpIvpTJaSwqqV5FKjpFm1SupiXOuVVMjMamDnzO5GVnaLlTHdt9l5EztvZm2ZWS1KCr+jpNkPldRvr6L3AhUtEKvoA2OSqMhfqqLrzK8+KhIGqmhNsIpEISp6GKqidWEqGhGpopsxKko3qGi0UUW1zI1yFf1UrSKzmyqqrmFta1VkUaeiNGZUvYqsGlU0jqemP/hqmjVTTRGBapZjqOkyMzdYTW+Y78PUdH22mrbGqenfBFYnWU2rq9QkqlbTtDo1KRw0bP+goTkiDXlLNFTCjJqhoexADX0RpKE/gjXEDdHQQeZeqIbWhGno2CwNTZmtoc3fauj0HA0tNmnIIUlD72s0VN+ooV47LXHEWrozVUvCaVqWs2pJNVNLZ5igQC3tDNLSmxAtxYZqyTdMS3vmaun5Ni1ZR2lpkkFLL0xacknQ0pxELfkka+nhFS0trdLS3motjb+ppRbmaC3rt05LT5j8Bi2F39JSf5OWKlq0NPaelh481NKzx1rq6tUSb5CONprpyN9GR+l2OlrH09FJvo52CHXkLNJRIfOtWEe9TIxERz5SHZUxi2Q6GiTXUQozSqGjOuZ3pY7sVDraz+jVOrrLrNHoSKLVUR7zjU5H7cw2Rx3pnHR0npnlrKMeJspFR96uOrrGLHDT0UcmyV1Hn3roqIax8dLRl946muqro6fMFj8dRQ7TUclwHY34VEfVTPNoHU35TEdPmK5xOvL8kpUTK5+oo4KpOno/Q0cJM3X0SaCOfgvSkXWwjsaFsOvMX6E6Eobp6CgzeRbrg/lnto4037K2TOgcHXUzEXNZv/N09L/vdPSBSZzPxv+ejcP89j/W5w862sOMX6Cjvxey+/xJR+d+Zvf6q45++I29q3U6urdRRwfDdTQzWkd9Bh3LtXT0i0lHQ+J1lMl8nqCjPxN1xE/S0d69Opp9iL33IzryuqajZ9U6elurI2Odjv64raOvm9m99ujIXORI6YyX2pEyRzlSUIgjWRkcqcXoSKNqHelgPbvu50RN05zo2Awn+mamE3Uw84KdKD7EiT4JdaLRfzjRtxFOtCfGie7GOtFagxPJjE4UGOdEL5ndJifyiHeiYuaHBCcaYFISWbskJ2pgeClOdJgpTHeiORlO9IZZnO1Efx5xonV1TiSvd6KgBieKaHSia7ecaOFtJxrc5ERpzO1mJ1rV4kStT5zoC74zNTPHhc50VeJMRRpnitc5k8bNmfyDnenXEGeyDnUmxWxnGvKdM23e7UwbDc5UYHSmvYnOZH7JmT6/7kzXqpxpYbUzmd12pnTmTr8zlXNdSC9woR6xC1t3XOicyoWyprnQ6ZkuFBzoQtFBLuQb7EI3mF9CXMgq1IX2MvowF1LNdmE5lQtVzXUh2+9caPYOF1oZ60JHDC5Ues6F4q+70Il6F/r5tgvVC1xJrnKlBdNdqWWmK60JZOdBrnSGCQl2pddMbIgr+Ye60m9hrlQ0x5Xmz3WlyBhX2md0pc0mVyqMd6W5Ca6UmOhKfyS70pBMVyopYWpdaQzXjSpFbvQ/hRsNUrpRG9yoLNCNfg5yI8tgN5o3y43eM7d3u1FVtBtNMbjRIpMbZce70f0EN9qY6MbyVjfaU8Hq3XSj5BpWt9aN/q5zo5AGN+phuE1utOA/N3rLd6d4gTt9KnSneuYPkTsJxe50nAmUuFO01J38ZO5UySyRu1Ouwp081O6UHujO1kl3Wh/sTqoQdzrHfBvqTn1MYpg73ZznTqJYd/KPc6fnCe4046Q71dW40ziRB91jUmQedEbnQfcjPGiDwYPFWA8adtWDOm96kH8t+23wYPfoQdObPWia1JN85Z7EUXrSNJUnycI8qW+WJ02N8aQXTESsJ/kYPKmCWWpk9eI86QgzzeRJr5ioeE/yS/BkuZInHUvypJnJntTFxKR40oo0TxKke1JLHuunmrWv8SRurSfNqPOkTia6nl2/5UnHmaDbnvRniyf1P/KkG+88Scn3ovPMRrEXaSVe9L3Ui7YovOgrDTuf40XnYrxobqwXXTJ5kfKQF+VUetGSGi/i1HqxddyLjeFFXUxsvReJb3lRB9+bdgu8aajQmyqYpSJvOib2pm6JN30i86Z6ZpXcmz5Te9PKmd4UGuRNg2Z7k0uUN+XEeNPkWG96xoQbvMnH6E2VzLI4b+KbvOk481+8N5kSvGlkojfdYlYneZMy2ZseprE69awO818Dq9PoTaX3vEklGkqQDqXk34eyZxhK8ttDaT7fhyYIfegJ86/Ih/ZrfEg31ocqg3zoZIgPhYb6UFKYD92d5UPctT4UH+1DzTGsjsGHLjOWcT6Uw0w2+VBtgg9Jk3won5mb7EMb9vrQgjp23MzKOL40h+tLH5kMni+B70uPmR0CX/IS+lI5s1TkS3yxL51gQiW+9JZJkvrS5zJfusf8I/clF4UvlTC/KH1Z/PKlI8wMtS91M3EaXxqp9SWNoy9FufpSm7cvrf3Sl9R6XxLN8KXTTFqgL40P8qVHzLZgX/II8aXrzJJQX+KG+VLwLF96w9z7lo01l40zz5e0C3yp8FdfMkT5UlGsLy0w+FKO0ZeiTb40PN6X6hlloi91pPjSn+m+9KrGlxrr2Bh8P/Y8fnSSCZP4UarUj8bJ/OiGwo+WKv1om86P+kP8aHKUH30S40drYv2oOd2Pxtz3I5HUn84wbQp/MtP5kz7Un3oa/ekeL4CWDA8gt8AAOh0cQN+GBNCEsABqZwJmB9DqbwNoxncBdP97dmwIILUxgBbFBdBhUwDNjA9gcyaAPk8MoAfMtqQAEqcGUD4zLy2A5pwJoHX1AfRLYwA9aQ6gBfcDyONJAK3nDSOOcBhb44dRqGgYvWPSxcMIkmH0lPH/f8X1HZfz+j9wHMf3OMc5xyaF7O0YLUWEXopwpzvtPZQ9SmYoCdlU2stKMkqRERLHPlklES3t+87eB7/374/n43N/rs91va9xX9fnc11ddSgUKzV1UPbQYWhvHQ4N1yFvsg6/ztThnZWOnNV1+MVBh1QR4aSDdagOJrt1qBLD9urwQASE66AZocMl4RmpQ6t9OqSLmVE6vBcx0TrSdh0qxaZYqSdOh3tiWbwOXRN08EiU+pJ0OCosk6VeEZ2ig/F+HSqExmEd0o5IW87qEHJfh0EPdLgrOj/S4bxwLZQ2FunIHl9H9sk6RBbrUPZE8pZI3qeSV3QplTwvdCjS1GW/uy4bw3XZ9liXm631WPiHHvc76hHQSQ+tznrkidld9GitocdJMaurHl8EWnrUi53d9NDtrscTsa6HHje19XDprUdqHz02DdDDwlaPV+Keox6XnfW4tEbSIiRNjNmnR7kIjdJjSLTUKzLi9UhO1KMxSep7oMfkQj2Ci/VoVapHWHN9Cv/S520nfU5316eZtlx19Iky0KdqtD4LlfqctdZngr2+7Kf02e6gj46jPqeC9RkZrk/vSH1co/VpGaNPfJw+sw7pc7BQH+NifYxaGaDTyYAnYl1nA/p1MeC2WKJhQJeuBuQKL00DzHsYoBbh2gY87G2Aho0Bre0M5NtnQNVOAx7vNmBxuAGdI6SM+G2fASeFTZQB30RKtAFj4wzYHG/A6kQDeicZ4L7fAO1HBswvNED5xIC9zwzY1n40Oh1Gk9V1NM20RhPXfTR1PUZzXmc0q5aN5s7x0WRnjsYyezQ290eztb0hnScb8sHCkNtKQ3xsDMm2NcTJzpAW9oYcFVYOhnwWSY6GmDkZohYRzoaMdTGkUmx1NeSJmyH/ehjSzcuQmu2G9NwrcSMMpS+GeEca8sc+Q3lvG+IQZUizaEOOCMsYQz6KhFhDJscZohLh8YaMSTCkQoQlGjIyyZB1yYYMSJH4otsBQ66K70cM+XLOkJm3pU13Dbnw2BDPYkNSnxqieCb9EQmlEqPckPWVhgS8lGd/GVHZwYigzkYM7GLEPaHd1QiHHkYc0TZC3duISDsjErYbobvHCN9oI87EGOEaa4RpshG2RUZQYsS2UiNCXhhh1mkMOzTGEKo5hr+1xlAkwoeM4Y3VGPLbj8Wm61jMFGPpZz+W83vH8iNqLOOSxvK8ZCxBpWNZVDmWP2rHUvV+LC/bG8u+xZiSzsYM0TCmQNOY5VrG5PcwRj3MmF+9jNELl2dRxgyIMaZDijFnDhjDI2P2FRqz97ExY4uNeSl2PJFYJcaUibCnxug8M+aZ2FhqzN/PjXks1r8wZnCZMQ/FmnJj+lUY07PKmFvC76Ux16qNWVhjzIV6Y7wbjHFXGfO72piWr4zJ7DSO413G8VNjHGldx6HUHMc3oeg2jk8iufs4pvYYxzsRrz2OyT3H0SSie41jYu9xNAi9gZI+ZRwz7kneB+PYXjqOsM7jKek6nhDN8RR2H8/qnuOpnjEeXevxBNuPJzZsPCY7x8vaH8+L6PGMiB+Px8XxvCsaT8zT8Zg+G0/kC8lTNl7ePSa01TDhnPDqasJfmiayBzXhTDcTWvcwIVtk9jbBqY8JR4eaYGBvQrnY6mAi3z8TdJ1N2OJiQqiHCSGzTXi4xIQL8SZ8Kzbhy3MTklUmNLWfIGt6AvuGTKDRZgITnCZgHi4iJ5CwbwJToibwVryLmUBirFzjJjA1YQLvkyaQlDwBiwMTaPl4Ar8+nUCmuNpyItrtJhLQcSJ9tSbywX4i0xwnMtN9IoNiJvLx8kRyek9CYTMJK7tJfNk9icyYSeQ8nMSlx5PQfDqJa+Jm6SR6vpjEirJJ9C2fxD2xpmISDysnUVIzicAOpmzsYoqupilV3Uz52N+UYZNMQWHKLFtTWjqYkiF+czKlk4cpXb1MWeJtyqo5poREmrI5ypRtMaYYx5tSJxJSTPmw3xTNJ6b8I5aWmLL8mSlhVab8eG1KSjvw0ARbO/jNERJ3w7UnMPgFTPvfZO5OmUyKzWQOhU3myp7JBO6bzOCoyYyOm8yJg5P57fFkWduTaftkMrlibslklj6bjHbpZB6+mIxe5WTmtDJjZ3sz2TeZcUjDDOuuZnLuN+O4cNQyw7O7GfO0zXjW34ywAWbsnmXGNwczjjiayZnZjAxnM1xdzPBxM0N3jhnLdkiMWDM+FZmhLJY4T8xwKjHD+5kZ7UvN0HtpRnStGVqa5myxM2evgzkTHM2JczLndw9zcsRsT3MORpjLudSc1tHmnBUdY825Iu7Em1OUaM6LZHM5d5ozssicMcXm1AlKzHkrkp+ay7vMnP/E0VJz7J+b8+sLc7KFZ5k57crNuSQWVJijVWnO8ipzHr40J6janNIac7bWmvO6wZymP6cwTHMKT8XLblMI7z6FiT2m8EokaE/hS88ppPaagk3vKfjYTiHfbgpL7Kfwr8MUip2msMl5CnouU9jtOoVPHlOY5TWFFt5TeJMxha2lU5jWZipfekwlUDmVp9ZT2TJrKr4uU5m7YCope6fSN3YqDYlTybg8lfrHU4kunsrBkqlYP51Ki2dTafN8KhfFoIqpKGqnMqGNBYltLUhvb0FjNwtiu1tg29OCpMkWcp62IEf42FnQ2d6Ca8LfwYI+jhY8EMFOFox0tqBM7HSxYJyrBSoR52aBhbsFX8QRDwvsPC3knWrBbG8LevtacF+sn2PB8LkWPBdLdljwvygLvKIt6BBjQb5YGmtBrzgL1sVLngQLxiZJmTQpc9SCVpkWTLtggcNFCyquWTDjpgVVDyyY+MiCE48tZN5asOqZBcWlFrR8bQEdpqGtOY21WtMY1m0aDT2m8bnnNM70mca98dPoYTuNf0Wg3TRinOSZ8zRauU3Dx30anT2m8Y/QnT2Ns7umcSB6Ghnl03CvmMbPrtPR7jGdQtvp6NlP573jdKzDp8v5ZDobD07nRNl02naZQb++M3A3mcHAGTNYYDODu7YzeFs4gwNFM5j1eAYrns4grHQGbSpn8EdHBSM0FEzUVPBWHNBSYN1NQcvuCtlPKZjdQ0EXbQUreioY1EtBidjaW8GYPgri+yqY3k9B78EK9IYqeCnOjRQzFChtFPxiqyBLdLaX8g4KBjoqeCLCnKS8s4JGEeei4LurAjd3BW09FOSJpZ4KHnkp2Oej4NkKBYmrFVhsVJC6U4H9LgXndyuYv0faHaHAN1bBrTgFQxIUnNovcY4pGF8gdT6SOgulvUXS3scK+X4qUImEJwoUJQp+ioynCjyeKehQquCqWPZcQf8XCh6LzWUKDMsV1IvYCgXTKhX8J45XKXB9KW2tlraKpTUK+tYqKBShdQqiGxR8bVTw4LUC3bcKHD8qyP2kYOFnBfe+KLD9zZJWv1vy4i9LbnWyZKeGpZydLHktUjQtUWpZ8ks3S04Ln+6WaPSw5KZYpW3Js56WjO9tySuR3McSq76WtOhnSZbw7m9JlwGW3BArB1oyeJAl2wZbMkZhiYfSkmIbS344WHLV2ZIAF0sGuFqyxU2eLZS6kyxxK7Yk/4kl/Z9KXtFYKuVfWvL+k9SnOZOaWTP5ZjsTlctMEl1nEhA5k0kpM4nJn0nm85k81bLibE8r5vWywsncir6OVjDbipfhVkyJtOKruBptxet4K1olWXFOzE+2Qu+AFRaHrJhx2gqtm1byPbDivJheasVP4fXCSs74VpRVWDH4sxXPxISvVoz4TYlZa6WMj5LXg5QYjFDSdZqSETOURCiUfLFUcmymElcrJe2VSq6K5dZKBs1S8kxMsFXyVtjZK2ntoCRX9HZSMtNNyS/uSv71VFLtrWTVPCV/LVEya7mScyuUlIYp2bJHSdNeJcnhSu5HKdkQrUQ/RkmdiI1VMiNOyU9xKl7J7ARpY6KS22JtkrQvWUmliEhRYr5fyVdx7IASt4NKOhxSck2sOKxkcKrUJXYdUTIxTcl7kXpUiUO6kj+PKVl6XEm/E0oeC+MMJSmZSh6clnHIUaI4J+2+pmTYP9K3B0qSHivlO6fkf0+U5IgeT5XcExueSbtLpd0i9rm0+4WSZmVKssTschnPCiV3xNpKJSOrlFSJfS+VTKlW8k2cqFHiUaukY52S6+KTSsno5tbUi/gW1vj+z5qgVtZc6WbNDm1rTHpac6mPNcYDrKnTs8bH0JoXU63Js7GmtbM1+z2s6e5vTYHQC7Bm715r9sRYU5pkTZuD1vgfkxgnrRl/xprFV6xJuWtN0itrVD1n8Zf1LHbazmKw8yz+3TiLVlGzOC8OlszCr3QWO17Mom3lLNzqZrHrLxvCO9nQuasNazVtiO5mw8/uNmj1tCG4lw0z+9owv78NjwbYsGmgDVPH2XDD0YY1Tjbsc7Ehx8eGW2tsyA6y4WakDb8X2TCxxIYPYnalxHhpw/H3NvzT3ZZUa1va2dhSYWfLBhdbui22ZVi83It7Zbbc6WJHgqYd27XtCHK0o5WrHbliqZsd/d3tiIu2Y2aMnZz97XBLtqMk247d/9oxu9SOPyvtMO9mj08Pe36fYE83c3vqHO3JdbHHPE7uE+0Zm2wv68mejS/scaiw5/EfDjTXcmCitgMevRw4aObADQcHAh0dqHVy4DdXBy4KfzcHBrk78EJM8XQgy8uBwtkO2EQ6MDTagQrRJ8EB0yQH2qU6sLjEAX1XR1LcHDm5zVHO5o48rXKkTtuJLsZO5M504qmdE+YOTpwId6JbpBMFsU5sjHNiTLwTqQlOuCY60SnJieBkJ5pSnNA77IQix4m5N53IuOuEc4UTuvVO9PvTmUxNZ7S7OVMkJvVwlj2KMye1neXb5Ey3/s48ECYDnXHTdeZPZ2fyxSoXZ2pcnRnh5UyejzMvYp0ZmORMi/3OTHsi1xJJeybKJW83F2q7u/DZ3gVfRxe0nVzY7eOC7g4XjiS48OaZC5vKXPiq5YrpHldexLjKundlWYIrOgdcaXdY0s67YvHElZhSV0aUu9KmypXrQl3tytn2blzu4sb2AW7g6Ea2kxu6vm6ExLjRPUHuk93IPeTG+6dunC53Y2GFG/0r3XguLnxyo2NHd7w13Cnq6s4OTXcma7nL+cedAT3ceSGitN2x7OlOq17urOztTl0fd5L7utO+vzu3RPAAd8YMdOet8Bos94buvJnmTq29O/aO7iz0duf2QneGxbmTEO+OTYI71xPdWZ/kzuhkd16LIynuuO93R/OAOw/E1oPuTDrkTmSaO7+muzPyuMTIcCe/1B3dF+64lLtTUOHO5yp3Ml6683ejO+2a3LGY4MEZJw96J3pw6rkHO1p40vZ3T4rbePJ3R09ZI56cnOKJa6QnfyV6EpTkiVGyJ8dSPHlywJMORZ441HvyrYsXAzW9+Ku7FzdEUA8vxmh78U4c7+mFTy8vevX2okSE9/Fiel8vfu3nxWWxqr8XqgFeHBrohdsgLx4O9mLyUC8SR3gRbOmFh6MXWk5e7HT2ormrF+dFrbsXKR5edPLyYrO3FxNne1ExR+qeL/UulGfrvOge6UVDrBcPErwYut+L/KdetKz0YmWVFzovvWgUZvVe3PnkxUEtbzS6e7Othzc/tb0519ObcAtv9BTeWEd7Exzrzdg4bz6IeQne9Ev0RpnsTdB+b2ZmePMuyxvDZ94cK/VmXaU3vWu8uVbvTYjWbDm7z+ZU99ks6DGbAdqzqRBxPWdjO2g2oUNms23SbH51ns0r19n0njubQ//Is5Y+tP+fDwv6+VDZ34cjm31omeRD1CEfFqX7yHfGh5MXfVhd4UN6lQ8+L314+ocvvbR92dfTlyEDfKkWvUf58t9UX/kG+/J+li/zbX0Z5eaLl4cv97b5EhXhy9doX87E+Mo+3FfmnC914kC8L64Jvmgm+sp5ypfdSb5MS/alVYov+WLtfl+MDkhMcfKgxD3ky4DDvlSIhFRf7I/40jHNl8npvjQ/5kuuWHHcl7STvtzK9kUr15fpl3xpcduXiGe+BL/wZVyZL59FdrkviyukD5W+1IiUKl9cXvrStdqXQrGrxheLWqm7wZd5Kl9mfZW2/jWHt9pzKO89h3Yj5pDvNIcFbnNY7TeH9Mg5ED+HFYlzeJU0B5+UOTzfP4dfyuYw9H9zqTaZi577XNqsn0vfzXMZfG8udu3n4dZ9Hr1c5mHjNo+dW+ZhGzGPT7HzyIqbx+HEeXgmzeNZ8jyiU+YRmDqPoenzCC+ZR2ipXGvn8cZ6PrjOZ7THfK7Gzqdi/3wSD8yn66H5NEufz8KT8xl6bz7dqubTpL2AOb0WENF/gfRvAcubLWRTm4Wkd1koe9OFPO22kPvaC8ntt5AhVguZ6bCQN54LWZWwkOEpC6k8uJDE+wuZ9HQhpz4s5KbWIr72XMTZXot402cRC/storPzIsw9FnHNcxFN8xYxaOEijscvYnDiIupE4v5FlBxcRMfURWg9WURUySL+fLGIsLJFDFEtYlb7xQRrLuaH1mJyuy1mTffFfOqxmDPaixnWdzHPBy8mboikjVlMtftiHA4t5sl1+T14Cbc8lpDnu0T2okvwj11C79QltKtcwo26JdzVWMqvPZaS32spOYOXcn/6UtY7L2W8y1LGui/lnMdSPnkt5fjCpezatpTviUu5mCTPUpbKe24pR1v64djDjxJtPx4N9GPmMD/0nP1kfPxY7OvHrAN+TLnhJ+vfj0mlfrR47scVEfzCj4llfjQvl3sRXOHHhEo/mlX5kSeCXvrxs9qPyzV+rK+V33Xyu96PdQ1+jG/044dYp/bje5Mfa1/7ceGzH6d7+hPQyx/93v58EO/7+aM30J/sQXId4o//MDHCn1GzhKM/b9z9eevnj84afwyS/FmR6o/TgGV8cFnGV59laMYuY0blMna9lPsuAazrFkCzHgHkiWDtAMIGBvDH4AAKhgVgPSqAXMcA1joF8MM5gIluAbRwDyBfhHgEsDkxgNvJAehfC+BpeQAHagOoqQ9gu/NyWocspyl6OZf3L6exbDmLKpYzuPkKVh9cweXDK5hUvoKWFSu4Ljp0X0lVn5UEuq3kN++VaIWs5NSBlZinr2TspZXElK3EuXwl5RUr8a5ayYCXK6kX3l9W0qXXKmb3X8WYYauY6rSKhtmrODN3lez1V/F9/iqi41exP2kVA1NWUS9GHVzF6PJVfBFh1ato1WM1hb1Wsz95NbNTVrPk4Goiy1dTZ7OGB25r0D20hvlX1tCzdA1Z5Wuo7BLI35qBsl4CqXYJ5B/vQLbMDuSRbyBzFgTyfUkgcXsDORsdSGFiID1TAqkSww8GMu1oIPuOBTIsM5C7ZYHsLg9kVkUgGpWBPBNJVYE0VEtan7UYDF7LhqFrmTN9LUUea6nZv5aPh9ZypHEt376uZUi3dfw6bB353uuYkriOxaXrMCtfh33VOgx+rGNMz/Vc7bWe6X3W077veqZ6rMd6w3r6Dwni2vAgwkYEoRgZRIYIGBXEE+GpG0SXCUEMnxGElmUQ0+YGMWNREM2WyjPxj9jqF8To3UHEiPw9QRRHBDEmUtIygvguvM4EoVEYROTbIBzfBTFgVDCWOsEMtg6m2eJguvoF80Lc3h7M5N3B2MQG0yIjGB9xSwzLDGaXeCvOngqmW5bkyw5m0elg9M4E45oTzKN/gxlwP5isB8F0eRjMqdfB/PXHBpKGbmD33xswH7mBhrEb6L94A5ZLNtBl6Qaei1b+G3AO2EDLjA34ijtib+YGHE5twPjMBob+u4GX9zbw+MEGMtqGEDsohBsjQxg6KoRtliFYzwxByyqESrFoXghVi0OYtyeEyL0htDkZQkJGCB9OhdArO4RnZ0Jo/iCEFhUhBKlDONYUwpNXIRi/DiFZtHwTwhxxV4x8G0KE+Cyc34WQJ/q9D0ElZn4IIVt0/RhCoCgTpp9CSBWLP4fw84u071sIF/4L4eSPEL612EhZ242YtttIqvij/UYWi0didIeNxImfwqvjRkK6bKRj143MHraRhhEb+c14I5GWG8nas5G9URv5N3Mjmo8k7clGDtfJ79cbafN2I8nvNnK/fSg/OoSi0AhlsDKUN8LWOpRhe0OZGRlK1b5QctJDWXsvlErR7kEoAaJEjH8YSqtHoSwQD4R+YSix4qfwLgrlpvj7cSh7xUcR9iSUu+WhRFaEcq8xlBvqUD40hdLtbSjrxUux4n0opcLncyiTm21iStdNpOlsomnWJlrN3YRi6SbG79nE1PhNNCvYRMS9TTyp28TbtptRtd/MMo3NLNLczKtRm5liLlfrzby024z+0s38FG91ttB62RaW3NuCd/EWLpVt4US7MCZ3CGNFxzDGaoUxol8YCv0wvGaG8bd1GHu2h5G3J4zte8O4GBmGWXoYB3PCaJUbxs2CMOrehXHHfyu6u7cSt28rK4u30mrQNkxGbCNNdxsNZtu47rANHfdtLPffxpP320josJ2WHbfjZ7idlFnbUXpu58Xy7UxdtZ0BG7YzfNN2Hu/YzsTd22m3ZztrwrdjFb2dvUnbmZm5HfWp7czK2s71+9tJKNqO+fPtfOywg9udd1C6ZwfXj4t7O9B7uIMRFTtoNmEnoyfuZDk7ae+5k54+O2m+Wq4bduIZsZPb4nDWTnqc3cmMazt5eX8npx/I/cOdqIXNo51cFDsKd/JBuBTt5B/x9+OdRIpL6p2YvJe0Trvw6L2LYf67MN6xi9d7d7EnYheekbt4k7WLK9m76PNuF+/E6E+7iP9jN9sG7Oaw/m4eWu1mvc1udMJ3Uxixm5PJu+UcL2lvJc/73Vz/sJvhH3dj0nEPb3ruoe2ePfx7eA/JOXv4p3APu9/tIfHDHrZ/3cOO9ntJ67yXfzT30kFvL20W7aU+fC9u5/Yy6epe/ny3l2stw3HrEE58x3Dy+ofjrBvOr8bhuMwK54ZwWRSO7epwdMPCydorzzLCmf8snFlvwrkk9r4N5z/h8y6ce8LofTgHxF8fwlkhKsS0j+FofwrnrXD+HE7n/8KpE19/hDOvQwQ1nSKY2TmC82JHlwj0u0bQ1C2CjkQwwTKCupkRLPGJYFRGBNUakWj1jWS6biRnRHejSFQOkfRYHMlbscQvksn+kmdZJG2PS9of+zjVdh/xHfaxtOM+tIbvA519hC3eR5nfPj4s28f9nfuo2b2PvXsl76l9tH+9j8EdoxjWNQo73Sg6TY1i1+Io7i+Jwto/ikuiZLukx4njURy+E8Wc0iha10Th+TGKPztE090gmpTJ0VRbRzPSMZrzy6N5sCOajZnRJGRF0/dMNDvFtXvRbH8Uzb3CaA4XRfNLSTS276PZ9z2a6+1jyBscwxCdGFYbxlAjFA4x6K2IYUtkDGeyY2heEMO/D2K4rZJ8r2MIexfD1K8xJDSLpUP7WHZ2iWWIUSw9LWOxt47lnG0ss71iqVkTy/P4WG7uj8UyI5bfz8cyqSEW/zexTH8bS/93sewR38XJD7Fs/hjL/J+xOLSLI7F9HH90iCO3YxyDOsXRvHMc3l3jSO4eR7x+HB/HxqHjF0eSyAiXvA/jeF4UR6+PcXzpHM9Iv3islsUzaWc8ZzPiMcuKp+BsPJ3Px3PmWTwZH+IJ/BlPp44JGHRO4IBo6JJA/cgEbEclcFWM1EkgQfyhm8BKUS2UeglcFsP0E4gRvxoksExUiAujExhkmECkaGGUwGJhMSaBHLFnbAI/xBPjBE5OSOD+pASsFQlUzkzA0iqBIcoEokRL6wSWihdi2qwEzolwmwSa2SawUPSxT2CX+E9oOyXwWSzbITFjpVyWlMlOoPUjue+aSHfNRMLESr1E/jZKZPusREZsSsQiLRHtz4mc6pCEP0nM25FEeGQS0x4kMaMwiVcdk+mqmcyCKcn4K5JJsE6mblYy12yS0bVNJkW0tUtmrWgUjvbJ3BQHHZLp4JhMsHglXJySMXJOZot7Mtu8klEuTcZ2mcQROgESRziuSOZdYDKPgqR8RDL3YpLxOp2MyZlkvuQkY5Uv9fyZwsOOKczclYJXdApm8SkYnEmhvjCFDsUpBL5P4eaHFEI+pTB30342xu+nqXg/C7ocIEP/AH84HWBnwAHmRxxg4vkDXLxxgMSHB4iqOsAQ9QEqfx5g3q8H+UX/IP6iUijsDxIYeBCvjIOUZx3kvwcH2fLkIDbPDzKq+iCaXQ7xROMQgzQP8c34EIfsDuEecAj17kN8Dz/EwohDPBcXIw+RsO8Qf0XJM3E85hCJpw4x/vQhXC8cYn/RIb5+OYR/l8NYaxwm2OgwHyYcpvW0w8y0O8zp0sP8VX2Ytp8OE/71MFrtUqkfkspy/VRqxE6bVLL3pmIfmYoiJpXHp1LlP0xleFEqSSL4cSqPilPpX5LKiqeppJem8v15KtYNqRh+TOXbp1Q6/3qEb+2PkDvtCK9XH8Fw/xGOPzqCQ/URrP87Iu/QI1S1SeOftmnkdUxjf6c0OnZOY6P4IHy7pDFVI43zIr5rGq810/DQSuOhMO2WRlT3NI72TcNtVBqRumn8qpeGo34axgZpNDdMk29zGlfGpbE+II2qC2nk3kxj1Zc0vo8+ymaTo5yxOcrHvUfp9/0oq1un46aRzush6cSPSmeofjoJoq1BOu/E7NHpFIsphumcF8OM0kkU7cak8174jE3niRg+MZ2Nk9Ll/ZmOrlU6B0UXZToLrNNl7aUzc1Y6+ULPJp3DoqttOlvFN7HQLp0yYWWfzlWh75BOqtB0TGeb+C4WO6VTIZTO6VwTBi7pbHdN54dY4pbOdfd0DD3S+emZTpVXOumz07Gbk47xwnQylqZT75+O07J0/hUmAelkir7L04kUrVaks0o0CpeV6dwTWavS6b86nSixZk06auEWmM4DMWltOgPWpdN6fToEpzNoQzpDNsn4CUVkOl+jpL8x0tfYdHYeSGdgTjqfrkmb70kdLY5xeMExjJYcIyLgGJs3HCNp3zH2nj3G9CfH2NH5OC+7HMdO4zjGXY9zQjhvPU5m9HESE46zKvU41y8d5/XD4/zz8zhbNU5wVvsEQ3ue4NqIE/IOPcGvJido43CC7/4nOLn8BJErTrBm5QlCA0+gn3iCW0dP0PP0Cf535gQBl+V5oZSvOMHX0SeZvuwk97NO8unMSf45e5L0cyepyDuJyZ2TOD86iWHJSXo+PSn7tpPcqjiJTu1JFn06ic3nk6h+z6BCN4NZehm8GZ3BE8MMxi3PIFOsX5nBjNUZWO7LoGVMBg7HM+idnUHxmQwOn82g+fkMvlzKYM3jDC4+yWBUSQZLmmcS3DWTgUMyMRqeyS69TJwVmbTZlMmg85nYXMyk/+VMnl/J5F5RJor6TBrfZDLyfSYHxfYPmTT7mMkyUSdcPmXyQEz+nMk58feXTFJE56+ZfBdLv2VSIxz/y6RAnPmeybefmdxpfornrU/h2/YUlu1OcVVc6XyKPRqn+F/XU6wSFlqnONztFJmGp4g0PUV0lJSJOcWx7FM8yznFn29PyTs+i/bOWRyYl4WHXxZPA7PYtz6Lj6FZ/LcrC+d9WXQ6m0XXi1lMzcviojC4nsWJO1mce5qFRmkWOe+zSP6QReePWWwVLp+z2Pkti2k/stBulo3lL9nY/5WNqks2eprZpIk33bLZNiSbppHZ5Otkk66bTS+9bCJFa/1s1ot3Yo5BNs+FcnQ2N4SxYTYZor9RNrGi7ZhsNoovYuHYbCqFnXE2d8XEcdmcEUPGZ5MkOplkEyZ+CP8J2TyYmM1I02w0ycbTLJtp5tnkiYip2fxuIeWspZzoOCubLcLPJpta4WwrZYWZXTbnxQj7bA4KTYdsdopfHLNZKdTCwymbx2KaczY9XbNZ65bNW1Hqno2VRzbXRYantH22tG+utE2k+8lY+MsYLMsmc0U2cSuzuRicTfZ26X98NiePZRNzPJuHpyXtSjYXrks/bkj7CrPJrZE477LR/u00LmNPM8XuNEv3nObB3tOMiTnN58zT/JJzmp5tzlA16QzVq8/gtOYMe9edISzyDMv2nWF+zRmGaOTwZ78cOujnUDQ6hzzDHC7b5LDPTtLtcwgJyEF7dQ4zduXIvMqhTXQOX4RTbA4X43LQjc8hTUQm5PAxMYcFSTnYJ+dQIM6n5DByfw7dD+Sw7mAOmmk57BKqMxLvbA5XRf/zOcSJ7xdy8M/NoV4cv5xDbX4O+v/k0Pt6Dotu5jC8OIeT73Mw/JrDf//lEKR1lt1OZ7Gdd5aR685SGXyWy3Fn6XTmLFnnz3L+4Vn2PT3Ll2dncX5+lg/NzpGocY5OXc9RYnSOVePPobY7x86d5zCPPsetg+eoPXkO58fnsO1ynkdTz2M57zyBa87zTgRuOc+muPOMSzqP+aHzfMo9z+89LzB53AWmxF2Qui/w8vkFyhovkKGRS9jwXDw8cpmwKRevmFwKzuTS71wu9hdzqX6Qy7hnuXx9kYvZp1widC8y0ugiTcYXMVZc5PT8i2z79yKbGi/yb9NFdry9CD8u8q7FJfI7XWJD10us7nWJypGXsDa6RF/jS7RLvsS6DHl+4RJDL17C/dYl/i68xLPyS2xVX2JWs8tEdrtMl72XMY26jEfCZWZdv8x/zy6z+v1lTrTP49yoPPrq5mFtmIf+mDx+H5fHBuE/Pg/bCXkUiLyJeQwxzWOBZR47bPKos8ujxD4PpUMeOOaRK/Sd8jghdrtIDFeJIfzd8rjnkceXFXlkBOYRvi6POcF5PNyQx9WQPCpi83h7Ko+tba5g7HGF0fOuELr7CmcSr6A8cYVeRVcoeHqFP79eYeW3KxR2zWdOr3z+G5mP9qJ8OqzM5/OqfJauzqdRPF+Tj11gPlfX5jNifT59gvLpHJxP8IZ8/EPyKd+Yj0NoPv3C8gnZlk/ljnxu7MpnwN58DGLzGRyXz37RPT6fSLEoKR/rlHye/pOPxf18Xjte5evyq2hsuYp/xFW2nruKbt5VzKZe46rvNV7vu8aV2GuYnrvGddU17ny8xq52/7Bw7T/8lvsPhwZe5/WM69xOvs7I89exKrhOq8/XyR5zAw+FcLxB7dobxCTcoLHxBpP238Q09yYDL99EO+8mXQpussruFpdcbvHzxy3aaN2mSvs2z3reZlj/26wdcpuAobdZZXQbd+PbjLW8zerZt1FsuY1PxG1anrzNXxdvY/jhNq++3+Zztzs497zDrd53KBh5h0eWd4hYcYeqHaLsDj9Vd9Dsfpclve+SNeYu+8bf5Y8Jd/GafBddl7u89L3L/md3Wf1OLP+Xznn/kv5nAUmjCxjmVkDbVQX8vrqAX9YUECRWBxawbG0BLsEF2G0ooFAUhBQwbWMB+aEFmGwqIFcM2lqAdXQB/8QWMCmuQNZZAQYJBWSJkYkFnBBDkwqITylgz4EC2aMU8OZIAbq3ChjxUfL1uYfHqHvcuXqPhb3vc3rNfSadvE+r3Pu0uHif13n3qXtxn7Ly+/w+/AF3Vz7APOYBJnEPGBv/gLTkB+hceoDHuofYBT9E49xDdl14SP9nD2lb+ZBvtQ+ZOvURaz0fcfzoI77mPuLo00ekPnvEgNJHbK9+xJtXj1B8fyTfyUfQvJC/WxfSsVMhx8YVUrOnkFVXCyl5WMjk0kKuifznhUx8UUieMCkrZFx5IecrCjGqLOSsOFNViP7LQnSrCzklMmoKGVFbSI/XhfzyvZDmPwoJEt+aFfGpRRGLWhXR+FsR3n8WUaBRxE2tIq72KOKKdhHn+hRh2LeI0/2KODWgiLZGRWwbW8Q3U8nrXMR01yLyvYrIWlBEz5VFBG0tYs2OIr7sLKI6VmLGFVEZX0R5QhFPU4qYlCl5zxfRvLSIeY1FHOn2mK6DHrNy4mPmKB5zKOwxTo8fc7f2MWO+PyZkejFrHIRjMV/Faie5ilXOxXwRq1zkKla6FvNZrHQr5pNY4V7MRw/hWcxyr2I+/D/vYt77FOM/p5h34u3cYl4vKKZ+TTFzAoupE3PWylX4rhPri6kVvkHF+ASLDcXMDimmWniHFvNSVG0qxjOsmEpRvqOYsl3FuO0uxiWyGKeYYkoSinl8qBirU8VMaCjG6K8nnP77Cfoj5Kr7BL3pwvsJE84/4bVBCR8nlKAVWELc2hK0g0voHVrCgS0ljIguITOuROZ1CbqJJWQLvSS5Cv3kEk4Lw4MlGB0qYeyREm6fL2H6xRJmXCrB9lYJT+6U8N79Kc3mP2XkmGd42D5jjuMzzt98hrtGKVMml7L5UykR/5XyoMNzzIyfM3eKXOc8Z0/wc378+5xrVc/RmPqCiateULXhBTsyX3Driqh6QYJWGX27lzG6dxlDXcv4X3gZ2yLK6HO2jKlXylBeLWN8aRmf+pSzqm853YaW03JSObcWlPN4azmdo8v542c5E4wreDKhgucTKzgVV8HFhArep1bQ5XoFMSL3WwUm/1VwYE4ln/dX0vpwJaPyK0n4UckZjSp5x1VxdlgVNqOqeOFURbVzFf3WVDFqbRU3g6ooDanieXoVDcerWPBfFWuXvOTp/pfUnnlJ+suXrHz1kqna1ZT2qmb4sGoKJ1Xzq1M1w9yrUc6uJiGomoCEatYmVrMxqZrfkqvZLtqlVNN1fzUHDlSTfrCarEPVjD5cjUlqNWZHqnmYVk1oRjUNF6tZdKmar5eraXGlmk3i9/xqIq9K7GvVuP9bzUvxxyOp+3s19j+qmdOsBpVY0aKGbyKkUw1L+tSwpX8NAbqSvqyG3StquLWuBtugGp6KR0k17EmtYX9aDXNP1VBwqYb5+TVYvqhBZ1AtVha1aHnWoje7ljnza1GsqOVcSi3j9teSLwoP1lJ9uJad6bUUZdWy6VwtuZdrKbhSi/PVWsqF97Vall+v5Zswe1GLfXktpWJeZS2vhH9VLaHVEqOmluKmWi5/reXlj1rUP2tZ2qyONc3raN+yDu+/6ujXt44renUsG1PHfpM6nGbVcce9jiKPOtb71DEnXvIn1rEzuY4OKXVEiREHJe1YHc0u1NE6V56JjhfrGHC5jpF5dWQLoyt1XBKm+XXcFG7/1NF0vQ7/G3Xsul2H9t067B7W8aVI6n9eh2VZHQ7lddRW1PGmso7xjXVcFRZf61B9r2Njs3pSzOtZ7VrPT7HRrZ6d7vV09KgnWuz3rGegVz2jvOu5PLsefOq5JRS+9TyfU4/n3HpqxYJ59SyfX0/QgnoiFtWze009Z9fXMy6onnxhHlzP4w31OIXUUy5mb6xncWg9UWH1dN8qbRDPd9fTdl89R6LriTtYj8mReqyPSvnT9bw/X8/tq/U4/FOPVkk9hcMayLRswHV1A7+sa+CP6AZaZzZw+koDd0sbcH7RgE9ZAyqxtLyBTyKwooHmlQ1sFn9WNbBHaLxsIF70qW4gVQyraeCUGF3bQK64UdfAjPoG7BoaeC48GxuoE29VDaxUN/Bd/PaqgY6vG9B+08ABce5dA1ffN1DysYG5nxtY9qWBtv81oPW9gSRx9EcDI35KW8WYZo3kicnNG7ktZrZopEg4/dJIufBp2UijWPK/Rj6KNb820rxVI3/+1sge0eX3RuJF79aNpIphfzSSKSb91cgNMaNNIw+FXdtG6to1srB9Iwe7NDJYo5Gn3RoJ0G7kmwjq2civvRrZJtr1bmSfSOnTyIC+jYzq10iOMO7fyJzBjfgPaeSzWDe0kfC/GxkxspFsYakr7Rst7TKStoxtZPS4Rq5bNKJn04iFXSNRro30cJPY8xoZt6iRl2sbmbK5ka/bpN6YRubtb8T6XSMlwu29PBfzPjTyWgR8bCT4k7TxcyMdvjQSLXp8lX58a+SE0PuvEZPvjbLnaKT0p/SzuYp34kcLFb1+VTH6NxWBbVSkdVAxppOKPHG3s4pKDRVzuqpoEss0VWzrpqJ7DxXje6mw6K3Co6+K7/1VxA5SYWaoYu5YFe1NVESJHhNUnJ+kwsRUhd1klZy1VdQJHQcV95ykrItKvt8qTH1UFPmq8JmrYu18FcmLVBxbrOLsEhWn1qhwWq+iZYiK1D0q/herQi9R4oqjR1ScSVNx5agK83TpR5bkPauiXKjOqeh2SUWK+POmCusCFSViw0MVwx6ruFSswveZCrWIKlNxokKFfbWKhhoVS2pVtGlQMa5JxbPXKmrfqND4qCJBnP4sY/NFxuarinnfVSz/oYL/qZn5q5rHwrmVmjm/qfn6u5qg1moy2qjJbatmUjs1jh3U+HRUoxJ+ndS001DTvaua/WKQppoTQk9LzXkxoZua62J6dzUPhX0PNS+Et7aaBrGkp5qPIrCXmha91WwRbfqoiRBafdUkiwH91BwTOv3VnBXjB6i5JiwGqrkvbAepKRWeg9XUiUVD1LwXq4eqaTZMzWbx199qmcNqNIerSRL9R6hJF6NGqskR40apuSqm6qi5J2x01TwTHnpqasVCfTXvxCoDNT9F6Gg1fxiq2SM0jNQkiL5j1KSJkWPVnBHGxmryxZRxagrErPFqngp3EzU1YsEENW/FyolqfoiNk9S0NlWzW3RBTbzoM1liihFmak6LseZqrgjzKWr+FdZT1ZQINws11WL+NDVvxIrpar6LkBlqfldITNHFUmKKPjPVHBHDrdRkizFKNXnCzFrNXaGcpeaJcLWRmGK+rcQUK+wkpgixl5gOanaJzo5q4kRvJzWp4m9nieci8YSZq8QTSjeJJ1zd1bwU8zzUvBbLPSWWl8TxljizJY7o7SNxxN++arKE0RyJM1dizJMYwnW+lF8g5cX3hVJ+kbRlscQQnZdIDNF7qZT3k/Iiz1/KL5N2CGWAxBAvl0uMFdInsWKlxBEhqyTOaokjOq+ROKJ3oIyTGL5WxkmYrZc4QhkkYy6qg2VsNkgcsSJE4oiQjfIfhspYb5KxFsO3SFkxNkz+N2G+Vf43UbJN/rPtEkMs2CHzQPzYKXNgl5TfLXNqj/zve2X+RMj8iZR5s0/mTJTMwWiZfzEy/2Jl/sWpOZog8y1R5m2yzFvhsV/m/gGZ74dlrqfKXBf9j8jaSZO1I8YflXWTrub5MTX1x2XdnZR1lyFr7ZSagVlqjgvdbDXnxMMzaj6dU9Pygqzvi7K+xc08NYor8g7IV+N7Vc3262o63FATLQ7dVJN5S83tO/IOuasm4J6aDffVdHoo/S2Wvj6R8SqRPj6T9fJc+lYuba6QNVsla7Va3hEqNUtfSZ2i3Vs1+0TuB6nzoxqnz/Iu+qqm43c1seLwD/k/mjehbNHEj/81sadVExq/NZEgRrZuYuqfTdwTpX810aJ9E480mvDRbKKndhNDezbh2reJN/2aSBvcxNWhTXgOb2LxiCYu6Dexw7iJGtMmpk1voqVVE+2VTWDbRO48ibu8ibqVTexf28SgdU1UbpC0bVJnYhMvjzWRdbEJ88tNNL/WxNy7TWwoaML7cROTX8izb00M6/eKfwe8wnTkKzYFvuJ14Su6Dn1DbtEb9Ja8JWnQB/ps+8Dy6k/8tv0z/wfu1XL9</binary>
            </binaryDataArray>
            <binaryDataArray encodedLength="4320">
              <cvParam cvRef="MS" accession="MS:1000521" name="32-bit float" value=""/>
              <cvParam cvRef="MS" accession="MS:1000574" name="zlib compression" value=""/>
              <cvParam cvRef="MS" accession="MS:1000515" name="intensity array" value="" unitCvRef="MS" unitAccession="MS:1000131" unitName="number of counts"/>
              <binary>eJztXS2MLUkVrgTEBpZkBAk4bgICgZhskBv23LtISEYgCEE8gVixYiQCcYMagZigXlClyJMrEE+2QDz5FEEQ0kERBHlyJVXvntP99en67+q5swnipHv6dp06P9/5TvXPvWPM+ROzEkOXLVH4eOz80L6Xm6MxL5w8Ojk4MUfWzRLTq8WPGZzYyPlir6EyeycbwFYD9lj1d4kYts/rHsW/Y95PHHfn43O8jPdjDR+3lbaU5A59z+US41UT5xr7cjpT4yxgihKx6mHvAnMwN0mcVNxiNRXTWRqHSf/xUmde7o+XOjkn9CDGW/AU8t/X9xsnLz3ej7NNgi/xa2v8/XkH9nOa45jWXTqX2Oh13nINHng70Dp/Oe7DnOPnKXyGsI0xrMlLa13tLQSx8bl75eStkw9Pxnzptq/57zvuGwPnZBD7cXwkrqWxasFJ7bk94i7+eCzeck+94d4Sikus52AtynlE61hiHPF8zN1T4ybVq2K+7m2PcO0Nr29uGacDzfwa4oCUXzmOtBn+yPFbLH+x+LbGtcSPAfZbdBHNa6cYhmM+tuCuxC7DmJD9GN/jMYmFUbIHZlPYQHtbMFDa10rO3YtjMD+95pF4Sd0/8jro/gi9a0NOV3Gjmb8HmutgLJhD51afvwl3jXUc4j+dF81NIYwujvn946yrxK+px0E9yhbzV4Pz1nznOFpyvnXeFCeEzsPjJRwhsR8llsfyXLT6gnPKGt7S8lotFwetq8Tmmvj34HfsFaEeWBOrGhzqY6W5ivFOTa61rcR5Jubcv/P1w8j7Z76n4nHn8y/Xyot7URn7YvhM8VVNrkvraE88aW4T/6RmYj0M+RYx2WqjBTzjVuYI6ajBvLYv12dS+RefR4jNQDM3o/2lPFuanxhWY/EJ+R7Npcoj0VqP+NvC0zV+pvLeqxYI/KzleYzTALFpsSMUz1zvydUa9gYCO3M2Im5FrNJVypcxH1AHbjUHpfydYsZiYWxtLPV5sXzk9rfiv5U/Q7FZxFfyxmui9+cpX6nQpxhP+r9v1BovhTFCO3i9bvh+ysC6BHcjwb3+DnGt5ZQVJ+J4jd/AVtec5rhgzir8wJpN+VdTA4IZLwOV97WauPaqm5hNpf5ujRnmIPa5YNnSzMOv+dnJI69dz/BM55Zr4QznD7R+JlEVR8grYk9zXQwPZ+WjoeV9yRoOI5wb7MnlA3PekueeGEQeQwwKV8V8WcRb1VWv2tA5jeEzm7NATS34u4N4nXJt5nFv+fmQ5edB8uzD94ERsIiieRrjGPNvxeUsNuAzYk7PoefOYbcFq1ti28rXRGv/NCZK9co4n+MHzu3A/PdvJ98+mek6/hVcu8t6QHhz2OgP2iycHPIjVrNTfasY4ee9uKakxlI8uJozUhul2M3lV3OMhdjU+hLFUEHMc3pSOde1vTq3An+LuuE+77H+dYf1Hzv52MmvT5daeMc1Idz3gnlPni3ewP3MmL0l9uixwoFSWyPBdSKco/3vyf8aj7W6YzFo5YkgXtiuUeJxhLiAzTFshWzSMQ1hK8YlWAuh+opxgd5asP8A756dKa2nNA8hftI8sZJMDEvzX4sFA36neHUrxnM26vhQZL9mrhwukVf8vpcF5yTwWYIJnfuScSPEoyWWISwivrXeothuxELK99T8Eo9VTBUXxGKw4PuKOG7BdIinxA/kzrPyJ6g3cDyG8YHmZ450XN6/sJD/WvyGuFD0huIby2eO01viXTr+/bnyvjG/d/eO1+Rf8Hrj4Tifc1BrcIlvzMeUDRZs1BzXUs+hfBia7ZN8WFp+3hrfECYQ16HPS32rrUOcsyQ2qc+8LllrvuTrstdwffaSr8NfMi4ECxZ8T9VJzAYZf8f3vuT+1wj1awmeQfL9MPlcYh+bN5SbWI5K8lLKEy34qj2neHwHm1GPcGcOfy1+9NSHPNOiI4bjWhtiPaDYB+qjKxbnnI+5XOjax5jXxBp5JGVXq709pKafLwT8mzgL9mP2C0fKMdyvqZGW/hLKcSsGJx9hfCuWdXxSvrXwRaueoB3+GPdO37NecX+TfifPd/BZp+yjvlgPy9nSUhc1/Wmrzt61WorzZFyUb62cpvXL+IHm9ZQ815A1trw3bGmWQdVNSLftZGNoX+sKHVvUNPDEGBkfi32vWo7hNDdfa83gWOTJVo7bQ4R/a+OLxy3r8HklfmZNJ2P+6eQ7nxrzcyc/c/KRk284MU7+4T77i5PfOvnN6fJdr5vThQsf4H35R7i2wHd3Nb6GCPZifa82RrpPyX37t3yd7O/dv+Nr5YHr+OY4411sskpXyM7evNibT1Nila/e9+l7mXwfWXraWaTQ9j39qNEtecN+3MO2VH9OYWILB+ZsafIF8itxsrB/puV9ZT0WY/yUuRX7BhCxG/fFRs3rsbkXn1XYUuMH5kvvU0MuVxhU+dQ9I4SXVFxKfU7ZFpovFzOxaWAf7nit5bdvuOdY3pd3DTyHSQ8aIN8W9nM4iNUGjiFqy9VW3O8pOi6h3K2wk6gljekQ5kvxJef7nPocy/sld/DOkTxvlz420vJ9uylfCSzm6lZsWMSoEw4kLhbs7MmtvTFXEquoQB1Z2C/NRQxrNfnsGRdD87WS9CXNHYjDEhycadnHhNfknjryGuIQpSV+Wbt2xtWeekUH0cwPkq8b5hSSdxhp+f1DyYMfb2Ff82VMkINMYHwIFzGdPWMRmzs1X2j+EvyU2LXAdIUv1+qhNX0tFOs9+D3GhaU1viWWufG1mI7FB30UzEg9I4aw5pCHc5jEsWjHFl5tjWtzbYG/nssOqodIXzmod+F0H0G+yua2Mk494hH7+1qcoO0YAXsak4jzqrqB8wXzEvtzpd+heW0CU5axRHwPUN47GPme2j3fX8N1Ot4Xl7X6mfVIrxWsDpX2rziCYG1JyzrAfksYswh2cJvjoqfGVqj3tPaTnA8SryHAESl7auceGBMeL3Kv+dbJD1n8+9Yf874//sHpgrNHxtkDY3Bg7N0DBkfGhLz7O0ZyWmr7VMfHmV8PfE/8BdyH8J/Jb02JDVJDgj8L3JDjgqfAXVZ3DVf1nvvKUmpfijOuZVOJUIXdvXPVyhu9bUQ+xT6rddXm15IaF+hL2mbNp9qGLTko5RnDvG9p/g1D+RvtR/9kTCnmUj5utX+VK1rOHbOjNxZ75Sg132o9AHKAtZl8T+mR76XL95YHmtdrgk/Zr8Ye4GSqH1rb+VSx7J1LXPNc074e89fU6x4+tfogdiPnLPAKQuq8mrmv2etisboW7q5do3v69hx1h/pST5vx2uO553jresf3t5Hm67Nbvh6UdY3EQnrWQkclT0neguu5xhrempcpzwTfCwI7xf8aTtxq03PF2la5hl+YE8llyJaea+yvYoymeYH7Wq9DvqpxuIbNe/hJAcxvWVNu8WN1HGwb2DbpQUTze6fSj7DHEGxDuEz5Z7SeSDyujTvkKLQ1Zl/O3mv789Sxe8p59sCP1o28XKO7J2/rtVDu/NQ5hHpoXmuOcOxMy/8NotfioViZxHk5v9AuOY56SvK8F/Z66u2ha0+/Uz2kF4b9vlVYDnGsyfDuXnZeI8/+fEvz7zVKPU6/Mc73Qe/42eH7+B3n/wsxam7g/el38lU94fqkeMtz4FrBQo5WuYxx1jPIz1PlPhbnFh3XxOdziedz8Kl2ntp+uKfdGo9bBPv1/2VbXmL5L+15W3N67TyWXEOl8FZ7/Dn4XTq3Bd+N2h9oPkfr1rjK4STUp1M27tGXUnEK2vKM+efaNbW3X/p6LeV/67q8B7flZCuOU/zdS2/r3CV1jzFomZMo/L9tS/WjjSEde9eRXMdM/8+C9wewefqfEvw5AQ+HfEM/SvGh8yR2eTvwXU25/vJ24DPCSTfYGJtT25eLMYE+S2Z1Tziko2Ut0yLot+wPGZtKfM5xWu3YPca06EsdL+Xz1NgYfnJ2Tv1E5dAS/FY/f8f6Bydjfufkv06++akxP3HyKye/dEJOPnHyPSffd/Khk285+Zs7942TPzv5wskfnfye9fh3uH9xurzH7XUfTpffLPzR6fIb8n5rTpf3uPH/a1j4nt6L4/L/ClhavmeG3wUnqOER+EQwLJz6/jPW+5bfQf/M2fEnJ3918h8nX3O+/cvbdrr8Por49wcnnzt5cPLT0+Vd9Rv2w8t32dcvWbfl7Rt+J2/k71Hcs8j/wJPfVbzl495eeWfBgG824JP8JrTkdqrb45xrGYP5H/gYwdbCPqnPNC9ZNZ9gzMA5oRpA3IZwqjEf0idj0C59rj6m/w7WmJo7VacUOjdje29OLOWKUp0t8/bUl9PRQ982+R/8oUY0</binary>
            </binaryDataArray>
          </binaryDataArrayList>
        </spectrum>
        <spectrum index="3" id="sample=1 period=1 cycle=2 experiment=1" defaultArrayLength="27007">
          <cvParam cvRef="MS" accession="MS:1000511" name="ms level" value="1"/>
          <cvParam cvRef="MS" accession="MS:1000579" name="MS1 spectrum" value=""/>
          <cvParam cvRef="MS" accession="MS:1000130" name="positive scan" value=""/>
          <cvParam cvRef="MS" accession="MS:1000128" name="profile spectrum" value=""/>
          <cvParam cvRef="MS" accession="MS:1000505" name="base peak intensity" value="50.0" unitCvRef="MS" unitAccession="MS:1000131" unitName="number of counts"/>
          <cvParam cvRef="MS" accession="MS:1000504" name="base peak m/z" value="1490.756540528161" unitCvRef="MS" unitAccession="MS:1000040" unitName="m/z"/>
          <cvParam cvRef="MS" accession="MS:1000285" name="total ion current" value="12123.0" unitCvRef="MS" unitAccession="MS:1000131" unitName="number of counts"/>
          <scanList count="1">
            <cvParam cvRef="MS" accession="MS:1000795" name="no combination" value=""/>
            <scan>
              <cvParam cvRef="MS" accession="MS:1000016" name="scan start time" value="2.339883333333" unitCvRef="UO" unitAccession="UO:0000031" unitName="minute"/>
              <scanWindowList count="1">
                <scanWindow>
                  <cvParam cvRef="MS" accession="MS:1000501" name="scan window lower limit" value="500" unitCvRef="MS" unitAccession="MS:1000040" unitName="m/z"/>
                  <cvParam cvRef="MS" accession="MS:1000500" name="scan window upper limit" value="2000" unitCvRef="MS" unitAccession="MS:1000040" unitName="m/z"/>
                </scanWindow>
              </scanWindowList>
            </scan>
          </scanList>
          <binaryDataArrayList count="2">
            <binaryDataArray encodedLength="104040">
              <cvParam cvRef="MS" accession="MS:1000521" name="32-bit float" value=""/>
              <cvParam cvRef="MS" accession="MS:1000574" name="zlib compression" value=""/>
              <cvParam cvRef="MS" accession="MS:1000514" name="m/z array" value="" unitCvRef="MS" unitAccession="MS:1000040" unitName="m/z"/>
              <binary>eJwU13V8k3fXBvC2SePunkaatCkMmDIf3BfWUlccNsaGbGPKBPeWulPc5mM+tj0bQ4ZTV2wwmAtzq77X+8f30zb3/TvnOidtkyyT9Qp7Fb3CJXWvINb1ChFDr5Bp6hXmmnuFJZZeocjaK2y39Qpv23uFzx29wo+uXmHQ3Svovb3CaF+vkOLvFepDvcLr4V5BNbxX6JvbK3y4qVe4XNIrSMp7BUdFrzCmqld4uKZXeKG2Vyir6xV21/cKH2zuFU41sOf2XsG2o1e4d1evkLW7V5i3p1d4bm+vULKvV9j5Yq/w3ku9wsmXe4ULrzCXoU+4YO8TfnH0CSJXn2B19wlJnj7hHm+fMM/XJzzv7xNKA33C7mCf8H58n3Aq1Cf8ltAnxEb6BHtSn3Df8D7hj1v7BF9un/DTI33CX4V9wqqKPuGVqj7h0+o+obWmT/A39AnJW/uEmdv6hIadfULXnj7hx719wtC+PiH8cp+Q/mqf8PE3/L6X9WP6BYe0Xxgh6xcWKfuFVzT9wjf6fqHX0C9oTP3CZGu/8JS9Xyh09AvbnP3C265+QeTrF4YF+oWc+H5hWbhfmHRjv7AP/cLwsn5hYWW/UFPNOjX9wsHafqGtrl/4tr5f6N/cL+i29AvxW/uFO7b1C2nb+4Vnd/YLxbv6hV27+4X39/QLspf7hc1v9gv73+oXYmIHhDz5gLBAMSBUqwaEV9QDwkHNgNCuHRC+0w0IA/oBwWAcEEKmAeFO84CQYRkQHrQOCM/bBoQy+4Cw1zEgNLkGhGvuAUEVNyD4fAPCrf4BISUwIMwODghPxw8IRaEBYcLIAWH7MwPCrxsGBEfRgDBi04CA4gFhasmA8FjpgLC2bEDYXD4g7K8YEI5WDgjnqgYEUe2AMLx+QBi7eUAoaBgQHtkyIKzeOiDUbRsQjuwYELp3Dgg/7RoQLHsHhDEvco6XBoSFLw8Ita8OCPe+OyDkageFBbpBocYwKLxmHBQOmQaFHy2DQrRtULDYB4Ukx6CQ5xoUFrkHhTrvoHDENyh0+weFnwODwvDwoCAkDAprkgaFzcMGhc9vGBR+LRoUxpcNCk9UDAobKweFUzWDwhe1g8KfdYOCYvOgENcwKKRsHRTmbBsUlmwfFIp3DAq7dw4KH+4aFI6bhoSbHUNCsnNImO0aEp5xDwnFniFht3dIaPINCV/5h4TewJCgix8SQqEh4eHEIeF5YUiQ5Q8JzbOHhKJnhgRxIb+WDQk7y4eEs5VDwrUq3lvHexuGhJqtQ8Jr24aEnh28b/eQMGrvkDBhH+95fUiofX9ISP91SPg9OgrXpVEol0dhpjoKP9DTmihEaaNQTLt1URiujwIMUeg3RcFoicJLI6Iw+8Yo/DcuCuGJUbhnUhSuJEfhn5QorJ4cBXVqFIJpUbgzPQonKCsjCpdImR0Ff04UMvKi8NrUKGwvikJkUxTepzHFUThLBSVRuEZ9pVFYXxYFQ3kUtlFiRRTuq+S1qig8Wh2FM/VR0B5n75NRWHQ6CmvP8OezzNMYhXfonqYonKbc5ih8SY+0ROFfWtsaBV1bFLZSuD0K79K9HbyX8jqjcJUe6eJslHAuCr0Xo3BQHo1kRTS66DlVNGLV0aggtyYar9At2mgcosm6aPTQXH00fqUXDNGQGqNRRV5TNF6j28zRSLNE4zzV2KPxsDsa42+PxjN3suZYnhsfDdnEaLw+KRqfJ0fjYgrvmRyNP2llajRUadGopzfTo3EiIxrZmdFYmBWNNdnReDc3GvfmReMMXcuPxrQZ0Zi+kpk3sPZG5i1kXrqlKBpH6PymaNSWRsNfFo39dEc5a9LlCtasjIa2OhrhmmicrY3GU+9H49Tn0TCcjMZ2OnCK9c9E4zt66mw0ihujYWuKxj4a1RyNT2lSC3dG97dG4zpVtXMPHZynOxovfR2NqX9EY4QsBh3yGFSqYvCqOga3aWJwlNK1MbhID+tisEofA7UhBiFjDO41xeAM5ZtjsFCIwbZxMUgcH4PmCTEoSY7BTZNjMDk1Bj30YFoMfqO6jBgEMmPwFp3KikFudgyu0qM5MVi6MAZRq3lubQw+o551PLc+Br/T8g0xUG7keQoWxuBtOl3E3pti0F8cg92lMRhRFoNPaGJ5DK5XxOCFyhhIq2JQTb7qGFypjcGHDTFYsDsGBw/HoPsIMx2NgeIY69Lbx2Nw9wnWpfyTMSg6HYM9Z2Lw6dkYJDfG4IGmGPxKy5pjIG+JQS0FWjkL3d3GeSivPQbXaHEHc1FhZwwsXTGY1BODuy6x9h8xeCJKhM9EIvweK8IKiQgqqQibKSQT4V26Ty7CWZqiEOEbelIpQpRKhBJyqEV4iQ5pREjVinCeHtKJ8Cet0ougMYiQYBThfRprEmGaWYTv6GmLCBkOEYwJInwAEYRxIswYL8KSCSKIJ4pQQZ5JIrxGo5NFOEZZKSJcpkWTRfiPdqWJcEO6CP+jzgwR7s8UQZ4tQiBHhLcoP4+PLRIh+JgIJ1aKULhGhJT1IvTQgxs4L63YKEJDoQjhIhHeozGbRGii6cUifE+iUhHKyV3GLDS6nFkoq4JZaFGlCL20oUoEUzUz0f9qROiqFeHf3SJ8vE+EB06IoDglQvxpEd6hxjMiTD3LPVBMkwhl5G4W4VW6rYX1KauV9emRNtanDe2s3yHCbhrRKcInlNwlwtxuzkErepj/PHNHi5ErEWOfXIybFGL8rRJjjVoMvUaMYVoxxuvE6KA5ejGWGsRQGMWIN4nxDt1rFqORRDYxsp38PiLG8RFiXBsnxpFJYlxKFmNhihj/0frJYphSxdhFI9LE+ISS08XooQczxPiDVmaKockSYwslZotxgJAjRhvNyhVj7gIx1IvESNogxi+FYiwrYp5NYtRTqFiMd2lMiRjNNKNUjB9IUi6Gr0KMN+nuSjFOU0GVGN9QWY0Y7lpmrmP+ejHSt4nx6S4xntsvxrwTYvxJq0+K8dFpMSacEeOBs2L8SssbxVA1idFACc1ifEBCCzO2ivEzvdAmhrxdjFoKdnBX9EOXGBt+Yu3YWEglsQhIY/E2TZPH4nuqUsbCp4rFm3S3OhZnaIomFt/S09pYiHSxqCCvPhZv0B2GWJykr4yxeMIUixxbLAbtsUgZFQvVxFg0UMKkWCA5FrNTYnGdlKmxCKfF4n1qTY/FrIxY/EwvZMZCkRWLenovOxZjc5hxTizuWcIs62Px3YZYiAuZr4j56O5NzEdTi3mNninh9dJYVJKvjPfQ3eW8h76r4PVKXq/itepYnK2JRew2Zjsei/YTsZhzMhbLT8Viy+lYJJ6JxQEafzYWHfRAYyx+oxVNsdA0xyLSEouPaEJrLLpoblssfqdV7bHQdsRiUlcsumnxX9xJbywapRI8J5egViFBUCnBuzRGJUELzVRL8DO9oJGgXitBWCdBm16COQYJfqHlRgmGOSQY4ZUgd4QEY+/mOdp8nwRJ4yX4c6IEaybxeooEkydLcIH+TZVgQ5oE5nQJbsqQ4DBlZEpwmR7JkqCfNmVLYM+R4GU6livB1TwJHs+XIKpAgs75Ety/QYJthexRJMHHNK9Ygr9obYkExlIJdtHIMgk+o7RyCS7RwgoJeqmwUgJblQQv0i3VEnxOQ7USlNZJ4K6X4O1tEozbI0E7Pfsh5/yEPT6ToPsQ633OesdYj4pOSJBzWoInzkgQfVaCcvI2SrCf7m6S4AxNbZbge3q2RQJpK3dM8W0SvEdCuwSzO1iflndylm72+X8xUvSIpFgXK0WGTIpihRSvKqW4QyXFKSpQS/EtxWqlqKaATooxeilaaJZBiuu0zCjFR2YpJlqk6Ka/rHwsJMXh4VKUCVJ4IMXZcVJMGy/FDxSaJMWqyVLsTJXy/44UByk1XYqLtChDij4qypTiRLYUeTlSiPKkqKS386W4r0CKZlr8gBQPLJJC/6gUzzwjRcpyKXzreX2DFD9vlGJLkRQfb5JiUrEU5+ifEiksZVLso5vLpficrlZI8USlFNFVUpSTt1qKhnruYqsU5m3M/ZYUfx+QYu9HUiiPcE+fS7H+OM+dkqLijBRxZ6W4t1GKJprZxL60rFkKVYsUWymplRkouY0Z6N92KTZ2SHFrlxTH6KtuznZOil8uStH+PXv2crYoGRZIZOilk3IZ8hUyPKOUQaKSoZbi1TK8Tx0aGR7QyvAHrdbJYNDLsJtGGWQ4TBlGGa7QYyYZhqjMLIPHIsN+WjpShsiNMnghw8zxMmybKMPFZBlfF2Too02TZXCkyvAq3ZEmwymaki7D9/RshgyyTBnqKSFLhgPUnS3DvBwZ/qb1uTKY82S4JV+GwDQZPpkvQ+UaGd5eK8OYdTLMWS/Db6TbKMOhQhkuFzHjJmaksmJmLGFGuqdUhiaaWSbDdVpWLoO6gllpeKUMn9LFKhkWVcvQT8U1MrxeK8OddTJMq5ch5gT70jsnZWg7JcP9p2X4nVaf4Z7OynBjowxHKKtJhqv0RLMM0S0yVJCvlXlpTJsMrbSqQ4Zdnbx+Tgb9F9zvZe75O9aKluOoSI4nY+UQSeSoonelcggyOR6Qy/EHmZRy7KWbVXJ8TjlqOb6ipzRyiLVy/k3JEdTJ8R6N08vRSQ8a5PiL1hnlMJvk2Ee3mOU4RrkWOZ6xyhGyy/EBzXPK8Q9Z3XIkD5Nj+ig5fhfk2D1OjhvHy5E9gfkmss8k9khm/RTWn8z6tC5VjhfT5Lg1XY7jlJchx7e0JFMOaZYcdRTOluNDmpgjRw89nCvHf1SYJ4c9X45X6HSBHFumybFophzu2XLcM0eOsQvk0K6RYweNXCvHIcpYJ8eX9Ph6OaI3yFFJ/o1yvENCoRzt9ECRHH/S2k3cXTFnp1tKODvllcrxDS0pY75y5qOECuajc5VyzK+Sw1HDHdTJ8RMtrZfjsa1yfL1XjgMvyTH8LTnS3pZj2edyqI/JsZ0+Oy7H4pNy+E4zB409wxz0wFnmoLWNfA6amINubeaeKL+Fe6JnW+WQtcmxmRLb5fiYkjvkuEALO+Xop+IuOd7o5k565GiiWefk+IV0F+TYRdcuyXFvH/crVqA3VoG7ZAo00nW5AisUCmiVCuykUSoFDlOWWoGr9KRGwd8fBX9/FIjXKfABjdcr0E0PGRT4lwqNCthNCrxKd5oVmG5R4CdaZlXwfbsCX9LjTgXmeRV4cJgCp0YokH6zAn/frsD6OxSw3qnAtnsV6BzH6+MV2DBBgdsnKTAtWYEfaWmKAjekKvAZZaQpcIUeT1cgJkOBKnovU4FxWQr8k63AxhxmyVXgFbojT8HPsMyTzzy0rIDzTOcMMxV4eLYCM+dyflrxoALhhQrsf0yBY08pcPE5BcYsU+DP5QrctkqBg+uYdz37UuVGBQKF7FfEPiWcme4sVeAszShjPVpRzn1WcJ80qlKBI5RdpcBX9HS1ApIaBWopXKtAyWYFWrYoULBTgWF7OMtL3MPLrP0a673BM28rYPlEgSkHFVAd4p7og2MKTDiuwBunFGg+rcBvZxRYfVYBY6MCe+mWJgWOU36zAt/Rcy0KKFoV2ELD2hT4lNLaFbhMizsUiO7kXBTo4lzdCnTRQz18Xs8p4DivwOvUdIG7uaxA0jVe+16B3b8okPebAvI/FLg5WoljtEWsxGWJEoulSsTIlBivUOJhpRIutRLNGiVma5X4jdbolDDpldhHtxqUOEEFRiW+pxdMSqjMSmyjGyxKfEYhhxIHaKFLCY9HiTcp424l3oKSvytKnJ2kxIxkJa7TihQldk9W4qZUJfLSlPiWnk1XQp7BfDQsU4krWUo8ns2MOUrE5yrxAU3IU+IctU1VYtccnpnLe+cpsfV5JWqWKxFeocTdG5Voon2bmLtYiZP0Y4kSS0uV2FGmxMhyJY5QdoUSX9EzlUp+hldiM0WqlUitUaKyTon369lvsxILGjjPViXGbGNfOvSKEk+/psRfB5S45SDPHlPik+M8d4I7Pcm8p5QobVTi7SYlhGYlOmheixL/UGGrEo42JV6nu9u5b5rdocTvtLZTCXOXEi/R6G4lpvVwr5eVkFzlmV+4s7/5/P3LnEPcs1iFSbEq+GQqfp5Xwa1SYT+1qVV4QKPCX2TTqfAq3aVXoZFmGVT4jVYbVXjRpMJtZhVO0TSLCkqXCiPcKnzlUSHNr8JQWIU5N6mw7mYVnr9PhcNjVUifoMKXJJ6kwkfJKlSmqhBMU+EDmpiuwjlamKHCAJVlMluWCu8QslXooodzVOilTbnMm6fC61NVeHmmCrvnqfDE0yrMX6WCd40KD61TwbVBhb8LVdhYpIJjE++le4pVaKY5JcxVqsIrZSrcWc7ZaE2lCuYqFV6i6TUqrKxVYW+dClM3q7C8gT22qPD9NhVG7VTB87kKb55Uof2UCg+eVuEfKjyjgvOsCm/QvY0qtNIDTdwjbWhWwd6iwmt0dysz0Jw2Fda3c78d3G+nCk00u0uFtd0qWHo4F8lkajTQMLkaB+lppRpSlRqbKUmtxqeUrlHjKj2lVUOiU6OeIno1vjSo8aRRjViTGmkWNZLHqvHYBH5NViN6shpVFEpV40NKTlPjEj2WzmsZalRTKJPXKDmL1+ixbD6ew8dz1UjJ42P0WL4aH03h91PViJmuhmwt89LwdWp8Rlnr1fiK5BvV2EI3FKr5Hk2Nr4vUUBSrsZUOl6iRU6rm67Aaz5WpoSxXYxuNrFDjCH1bqcbzVWqoqtU4WqNGXq0aL9SpsbNejR+3q/HHB2rc/7EarkNqvPW5Gg8fV6OXSk6o4T2pRvcpNRacVqPsjBq+s2q8R+ca1VjYpEagRY0PaGKrGhfokTY1otq5G4rv4OydnI0e6+J83WrUULhHjY/p8jk1PrnInV9WY9Z/atzVr8bcaA1cIg3GijXooIdiNXwN1qBYooFXqsE7BJkG3bRArkE/lSk08Cs1eI8mqDQ4T4vUGgxRpUaDeK0GByhZp8ElekyvQdiowceUatLgCj1h1iDWokE9fWrVYItDg0NODWYN4/l7NJCO06CBho3X4DPKmqDB1/TsRA0UkzTYRiOTNThKeSkafE8vTNZAk6rBLro5TYMT9FO6BisyNDBkarCPRmdp8Gu2BmtyNLDkavharMGdeRr8ma+BMJNzzeFcNH8151yjwcR1Glyg6A0aVFN4I+eg1EJm36RBUrEGB0lRxkw0spyZKK+CmWhppQbaKg1208lqDabVaGCs0+BFur2e827WYF2DBq9t0aB1K/d4SIOUoxpkntBgyUnWO816tPSsBrpGDfbQrU0anKLpzRr8QqtbNDC3avAy3dmmQRPNadfgL9rYoYGzU4P9NKaLzzE91M3nmCac1+AusRbz5Vo+r1o+r1oElFp8otUiXafFNXpGr4XcoMVWGmHU4ijlmbT4npaatdBZtNhDt1q1OEXTbVpYHFq8Qnc7tWght4d1/Vp8FdZiSYIWL0ML10QtFiRrEZysxQFKTtXiC3o8TQtxuhb1lJShxUHKytTia3o2SwtVthY76MYcLY7TlFwtVuZpYczX4kXaP02LyDP8ukqLsau16KT5a7QoX8sM69iLktezx0YtPivU4psiLXYWa3FziRYnaGqpFtdpVZkW5nJmpbsqtGimByq1+JuKqjhTtRZvE2q0WFirxRBV1mkRX6/FRzR5sxZPNmhx2xEt7Me0eJ36TmjhP8W5GtmbsprYn55r1kLdosUuOtmqxS9t3GEH99epRSs92KVFcbcW3h4tJpzT4tHzWtRc0CLxohZP92txVaHDNpUOo9Q6fE4/aXQw6nR4ie7U69BE9xt0+JuKjDq4TTq8TePMOpyjRRYdqq06pNt1eMahw1yfDrfeocOVsTw7SYe/knUoTOG5yTyTqkMPLUrTISqd5yghQ4dPKCNTh2u0JEsHZbaOz5MON+XoMC1Xh+u0Ok8HS74Or9K8KTr8MVcH39M6dK/SYeFqHcJrdbBu0uHeYh0eKtGhrFSHlHIdLtOTFTpIK3UYUaXDUfqxmjPWckbyNOgQe0QHw3HOeJIzntLh3dM61DXqkNSkw2f0XbMOS1t00LXqsJdGt+lwlma36/AnjevS4ZFuHRLPMdcXOqh+1+GNaD3WKfV4Q6XHWLUeXbRAo8cgVWn1COv0+B+l6/W4Rs8a9FAZ9dhJp0x6zDDr8Rs5rHrsp7E21qBn3Xosu0eP9wQ9TMl6vEJ3p+jRSvMm69FLpal6BNL0OEAp6Xpcoacy9NiWqceoLD2mZutxndbk6GHN1eM16sjTYyBfj4oCPUJT9Lh5hh6jH9bjyGN6jCvU49EiPUSb9BhWrMchyi3R43taXqqHoUyPl+jOcj1aaG6FHv9RSaUe/io9PqCUaj0u01M1eshqmYVG1elxnF5vYJ9XeOYQzxzWY9EZPWrO6pHYqEd2kx7f0tJmPXQtetzRqkcTPdCmx79U3K6Hr0OP9ym5kz3oyS7W72b9Hs56Ts/Pizx7lfuRGfCRwoA0pQFLVAao1AbcojHgNM3SGvAnbdQZ4NYbcMFgwGKjge8nDGigo2YDCiwG/EyrrAZ02A0YdBgQdhnwCc25w4CY8QbkTjTgnhQDHppsQCjNgK/TDXg+wwBNpgF7aHSWAY10f7aBn+sMKM4x4HKeATdNMWDcDAPO02MzDXhtjQFD6wz4bqMBywoN6Cs2IL7UgK/KDHiunPUqWI9GV7Ie3V/FelRcbcAHNQak1BpwhZ6uM0BRb8AfDQZM2GaAsNeAn142IPCJAbcdYu7DBmw6wvuOGTDzpAGe0wb+/hsw8YwB0kYDttKoJgNO0PRmA36j9S0GOFuZt415aXE799TBPdGULgOuk73HgEfOG5B/yQDrZQO6rhiw8EsDTN8YMO9v7qTXgCaREf+KjQhIjPiQrkqNaFQYcb/SiANqIyZrjPiSlmiNUOmM2EW36o04S3MMRmwyGuEzGfEBpZiNuELPWIxQWo3YSWdsRsy2GxHnNOJptxHvJRohv8OIm8ca4R1nxI6JRpyeZMSsZCPen2yEIt2IWzL4GP2VaURRFs9m8xpdyWHdPNal2QXsPYW9p7I3pUxj3+lG/DPLiPKnjUhYa0T2OiO+p3s3GvFjsRErS4ywlBrxGnWVGbGo3IjoCiOGVRr5OdqI/CojfqbV1UbYaozYT0KtEefo0TojxPVGbKZfGoxwbDXi911G1B7j+eNGfl7mfaeNmNpkxPpmI5wtRrxNE1qNuEhPtBkhbTdiG93UYcRJmtlpxJ/k7eZsPcx/jvs9z91eMCLqRyPmxpjQS+UiE+LFJvyPMmNN+JaWSkwwSE14me6RmTAkN+GQ0oSfVCZYNSa8QT1aEx7VmSDWm9BAIwwmHKNpRhPWm0xwmU2YaDHhC/rbYYLfZcLwiAl/3mjCK/eYcGSsCQWCCfZxJrxJF8ab8PgEE26aZMJJiptsgjrdhD10e4YJzfRgpgl9VJFlQjjbhE8oK8eE72h5rgmmPBNepfvyTVhUYELMFBPq6OhUE6ZMM+EXcs4w4dJME26eY8KoJ5h1HXNuMKG02IRgiYnv2zl/Gecv5/x0T4UJHbSg0oSoKhNqaVg181NBjQnXaW2tCY46E96ii/UmPLHZhO0N7LHFhA+389xx3n/ChAln2JvkjSbspPub2beFe28zYVm7CcYO7oa6Opm/ywT3BROWyM3QKMy4Q2nGQyozqtRmRDRmHKI8rRk/0RqdGW/qzRhnMOMJoxkykxnb6RazGWdojsWMf6nUakbQZsbHtMxhxqtOM+5zmdFF++LNyI+Y8fJ9Zvw+zoyrE814dpIZg5PNKEg34zqtyzDDmWnG2/RFlhlPZ5uhzDFjdK4ZTfRgnhl9VJFvRkKBGQfpxylm2KYxz0wzft1ohrvIjHcpeRNnKjWjlR4qYx+qLjfjcAX7VbIfrativ2oz3qFJNWY8U2uGqs6MPXR7PXfRYMbabcyz3YyJO8xoPmRG/2EzHMeZ7SR/Pm3GvDNmDFDVWdZuZN0m1m1m3RbWpYmtrNvGmu3M02FGCz3UyTxU3WVGUrcZRyj5ghm1V8wY9qUZ+t/M2DpoRlhlwY9qC1ZrLLBrLXiTxuss/FxjwVN6C5QGC3bRaKMFzTTPZEE/VZktiFgsOEwFVgvW2Sy44rBgidOCNrcFe+62YOpYC34jUbIFo1Is+HuyBSWpFnycZkFmugXf0YoMCyyZFrxBF7IseCLbAlmOBTvo1lwLGqkvz4LKfAsSCyw4RNenWNCz0oKfNljwzCYL7iyxYH6pBdFlFtTTiHILjtOMCgv+JH+VBR9RRrUFy2ssMNdaINRZcJ5ubbAgZZcFn7xqwY1nLJhz1oKyRgtCTRZ8SjnN7ENrWix4u9WCiW0WXKZn2i3Y12HBXZ0WtNOCLgs2d1swsseCE/TXOQuCFyzY/aUFy/5hv/8sWCq24pzEiiMqK6aorfiVNmis8Gqt+IBSdVYs1VthNFjxKo018n5abLJCarbiVosVjfSg1Yp+ithZi2putOLPMVasHGfFnclWtNOCFCtGplpxkmalWfEPlaZbEZ9hxaeUk2nFT7QmywpHthXv0Jc5Vjyba8VLeVaIp1jxy0wr3p9txYrHWPcpKyRrrKhab8WBIivMJVbwjxEX6ckyK5TlVuymOyqsaKX5lVZEV1lRTyOrrThBf9ewZ70Vzgb2o8ZdnGW3Fe+esOKV01aMOWNFDy0+a8VtTVY007xmKwaptsWK4a1WHKMZbZyXitutCHZY8T/K7rTiB1rdxXm6rXibJvVwJtKdt+Jl+jzaxtcIG7JjbVgtsfGzvw16hQ33KW3ooR1qG5o1NtTqbLhBb8NxmmmwocRow6cmG3LMNvxEay02vGe1IcVmwzV6wW6DJ9mGr1NsMKfa8AaNS7PhEqkybNhLd2Xa0EGLsmwQZ9uwlc7m2DA314Y+qsqz4Wi+DdMKbAhMZcZpNjhm2PD8LBvumGvDd6tsWLnaBtsaG96iiWttuELPrrNBt96Gl+m+DZyDFm+0QVZow+giG1ro4U02RBXbMLLEhtmlNvxL5WU2JJTbcIgKKmz4lTZW2hBXZePfCfvRyhr2q2U/ulLHXvXs0WDDi0dsuOeoDV1023EbHjphw4hTNpyg8jOs1chaTTb4mm34iDJbbPieVrXaYG+z4W1KbrfhKj3fYYOh04axXTZcoCe7bVD22LCH2s/x+Ym24wmRHTfL7PwMb0eNwo6Qxo7PaIPOjgyDHd/RKqMddpOdn/vseN5ix2tWOwSbHU/Z7Xh5pB3dyXYsTrFj12Q7WlPtaEi346YMO87Q3EzWpuosO4Zn23GMZubY8TeV5rJXnh2/5tvhm2JH4Ak73nrWjq4Vdjy20o6dq+wYvZo1KWYt69ID61mPqjew3kbWo5mFdiRssmNKsR1FJXb8r9SOn8rsWFtuh7vCjvfpm0o7VlSxfrUdE2vs+JKeq7XDUGfnazJn2WyHusGOe7bYkfiSHQ8ftKPvsB3DjrIHzfzcjvBxOw7RlBPsccqOdWfs+OCsHemN3BOtbOKemu14h5Jb7LhGS1vtMLXZ8QaNa7fjC9J2cm901zk7Oum2i3b8e427inHgT5kDnykc8Ksd+B9laxz8TO7AOq0DHp0DH1C63oHvaJXBAbvRgXcoxeTAV7TM7IDZ4sB+esrpgNrlgNzrwCKfA7cFHPjkRgdaUhyISXVgMN2BugwHRmY6cIruz3Kgj6qzHRiW48AxmpnrQHmeA4n5Dv79OPDhbAdS5zrwxnwHSjc4EN7owJRCB/KKHfiFfKUOfEzZZcxczswVDmRUOvA9ra5y8PWa52sc+IZW1DqQXO/ANZqwxYHntzrwxXYHNpxw4KOTPH+a5884cIAyzrIGrW50wNXkwPuU1uzAt/ROqwOT2xz4mpa3O2DtcOAtWtrFXXRzF3Slx4GnLzuw7RfuWOLEH3InihVOHFQ6UaR24lONE79onfDrnfgf5RicuE4bjE7EmZz4iLLNTv6PcmKdxQmP1YkfbE64HU5cCzsxfrgTe+DE7glOPDrJiZ3JTrSnOCFJdWIH3Z7mRBstTHciNsOJ0ZlOLMhy4tYcJ1pofq4TojwntlJzvhMPFzj5/tSJLdQw3YnGGU6MnO/EDY858flyJ2aucOIfiqzi19X8utaJvzbSJiffqzoxrdTJ/0FOvkY7Ea5y4jCV1PD7WicO0dQ67oBCm7mH7U58tsOJ4HEnfjvBr2e5F8pv5M8UbObPlN/Cn+lgG7+2O7Gpw4n4Tv5MBV38voff06bz/Pkif/6CPb52IinGhZkiF47FuvCf3IUqhQu9Kheq1S7coHHhBM3RutBHNToXTupd6De48IDZhYH/Z3NhlMOFM3Q2zoWnJ7rwyiQXxia7cJG+SHXh2TQX9OkuvEbjMly4TM9lumDMcuENmpDtwhV6PscFU64L+2lpvguWAheSp7jw7kwXUmcxxxrmoAcLXRiizUUuNG5y4aFiF7aUuHBLqQvzy1y4rcLF12IXFla6EFvlwg66vdqFdnqkxgVprQu76M46FzrpsXoX5Jtd2EN3N7jQTfduc+EcvbTDBWGPC8WfuZB03IXjNOos56WbmtmfHmpxIabVha10a5sLLbSg3QVxhwvbaXQne9MjXezdzd6kOO9CzwUXLnzBfV3hGakb2+VuSFVu3KV2o4sWa9xQat3YR/fq3DhHT+nd0BjceJnGGt24REtMbujNbrxG4y1uPG91w2RzY5Ldzc8Kbkx2ubHK7YbT48a/SW48dgevw43Vk9z4INmNzBQ3fqR1k934ONWNwnQ3ghluHKSCTDf+oHC2G0doeo4b/1BFrhtJeW4cp9n5btQUuDFiihunae5UNwbppuluNNHDM9yImenGNupb5sbQSuYtYV4yl7vxFiVXuPE1OarceI/Sq934ntbWuOGpdeMjul7nxsZ6NwKb3fiUChrc+J1KtjDbVjfO7HbjwaNu3HLMDcVp7uyMG9pGN14hNLlxmZ5rdmN/C3fT6sZXtLzNDXs7e1JaB3vSmk727GJPyu5mXyrsYd9z3AkVnOdOqPSCGzMvuXHDZe611435UR6Ioj3YTrfHeNBOj4o8kIs92Ev3xHpwjp6SeKCRevAKQebBZXpO7sGbCg+SlR58RStUHjjUHrxH6RoPfqB1Wg8+1nmQq/fgVyoyeBBv9OAQTTN58BeVmz1IsnhwnGZbPeijWpsH8xwetLpYb4wHaWM9+J7WCqwH1hvnwS9UNJ51JnrwN1VMYp1kD+ome3BjqgcPpXkQk+7BNhqdwdno0UwP9mRxrmzORU/leKDN9WBcHmei5/M9MBd4kDLFg29o1VQPtszz4ImFHsSu9GAn3bnKgy56fLUHqjUevERj13pwiZ5d54FxvQf7adIG7oVWbOReCj14nzKKPPiR1m/ywFfsQX6JB79TSakHCWUeHKEZ5R78S1UVHtxQ6cEpmlvlwRA1VHtwS40HLbSw1gNJnQe76K56D7rpic0evNzggbDFg5U7PPhpF+8/xPtJcoT30l1HeS898bkH6mO8n4TjHnxBz5/g/Cc5/ynOT6tOe/h66UHWWQ9+pmCTB1Ob+bxReQv33crnjea0edBP9e0e3NThQRPN7/RA3OXBDrqj24NOWtzDnZ3jzujSee7pogdfX2LOK3ws2osvYrx4TuSFSezFm/RNrBcuqRdZMi8K5V4EFV6+n/FimtKLv2mY2osT9IDGi0HarPWiRefFQr0XEoOXn4e9uMvoRQ89afJCY/ZinMWLF6xeWGxevEOpdi++I6/TiyMeL3LHeHFU8CJmohe3T/JCmeLFi3RpshfPpjJXmhfJ6V58TasymC/TiwOUneXFdSrM9iI+x4tDNC3Xi3+oMs+LG/K9OEVzC7yImuJF21QvHpnmhWy6F/fO8CLzAc4x3wvdKi8air24pcSLVlpU6sWeMi/Ol3vxdIUX+kovXqdrVV6sqPbigxqerfXiZ9pYx/3Us+9mL4ZvYT+au9WLJbu9MO7xIvQKd/IZd3LIi/eOefHXKe7wjBe3NjEPPdrsxb4WLy62ctY2nmnnvJTcweeCVnd64e7y8v+MF792e1Hc40X4HPdFvee9GHXRiw3feOH/1gunKA7xkjg8pIhDlyoOr2jiME4bhy9pqS4ONn0cfjTE8T1RHA6a4vC3OQ4VljgMt8bhFD1oi0OUPQ5babQjDh30mDMOSlccXqKx7jh8QW9747BkYhw+nhyH31LjUJIWh8T0OByj2Rlx6Kebs+LQQouy43Bvbhwu0JK8OBjz4/AmJRfEYfWUOHimxiFvWhx+p5LpcZgzMw6bZ8VBWBGHwNo43LAhDncUcR7SFMdhfEkcrtLy0jg4yuLwc3kcCivicLgyDv9VxaGmOg6jauLQSPNr4xBbF4e76+NwjvQN7LGDOXfy3AHu6iPOd4aznWW/xjikt3A/tKGVvdvicIj+bY9DdUccRnbG4Sw93BUHcXcc7uqJQw89dY51z8dh0oU4rLoYB/elODRcjcML38YhM8aHI2IfTCof3qJUtQ+fan2YqvPhb6rU+3CDwYfT9JDRB5HJhx10p9mHbnrK4oPO6sPrNNHmw9e0yu7je1YfPqJcpw+/U6nLh+NuHx7w+LDY58Ou0T7MG8s64PnxPnw1wYekyT6coK1pPoxO96GTHs/wQZ3pwys0PsuHq7Q82wdnjg8HKDvXh1+pOM+HhHwfjtGcAh8apvj4t+TDS9N9OHq/Dzc/6IPsCR8uLvfhv7U+1KzzYcEGH9KKffis1IfpZT78SzXlPjRV8FqlD9IqH/bQvdU8R8/W+GCu9eFtSqvz4QfaUM9zDT78uNuHfe/5cP2oD8rTPrxMOOPDl7T8rA+ORmZtYs5mHxJbmJOGWjlnuw8d9HgH5+z04VWa0OXDNVrZ7YOrh3uk3HM+lJ3nji74MPeiD9svcf9f+HDfnz4895cPikH2G/LhCjmi/fiAEsV+jJb60Un5aj/+oHKNH8O1fszT+SHS+7GT7jL4cY6eMfphMPnxJk02+/EdrbP44bf6cZCm2fx8j+xHE+11+THG7cfzHj+KfH78fI8fr47zY8J4P1ZO8MM9kT0nsScNT/HjND002Y+70/xYku6HMcOPtyg1048faEOWH4ey/ZiR40cv3ZznRws9ku+HosAPTPFj2VQ/DkzzI2e6H5GZfjx1vx/S5cxCY1b48QU9v9IP6yo/3qPM1X5cp01r/EhY68cxun+dH0O0ZT13s4G7oSc2+qEt9ON1mlTkx5pNfnxa7MfUEj/+pqpSP0aW+dFIC8rZs4I9aUwle9ILVX7Yqv14n7Jq2JM21bJnHXvS/fXsSVs3+9HV4MeTW/zQbfXjDfp2mx9rt3Onu/0Qf+bn/2E/7jnkxwV69rAf5iN+vEPpR/34iQo/9yN0zI+jNPu4Hw0n/LjtpB8d9PgpPzSn/XiNJp7x42vyNvoxpYlzUFUz+7T4sbDVj31tfoxt9+MyLe3ww97pR3aXH79SSbcfJ3r8mHvOj+jz/N244Ic6KoCJ0QF8TatjAvCKAviEpogD+IeqYwMYJQmgiRZKA5DJAthHV+QBLFME4FAGcIByVAHM0wYg0gWwi+7RB3CBzMYA3qEMUwBF5gDClgA+pznWALbaAnjSEcB+ZwB1cQFsuzOADfcFEBwTwKyxAdyGAB4fF8Dr4wOYNCGAg5MCuGlyAI+mBqBMC+BaegArMwJwZwbwPyrICuAvGpkTQCMtyGXePOalsfnMTI4pAZRNC+D09AB2zwxg7oPs+WQAbSsCWLwyAPWqAF6jiau5E1qzJoC4tQF8StPWBfAv1a5njg0BtNCjGwN4pTCA8UXMQ6s2BeApDvD3i7sr5e7KAmgmeUUALxEqA7hKK6oCcFUH8DHl1zA3VdYyex2z04J65t7MHW8JwLk1gA/pj20BzN8ZwH2vBhD5LICdh7nnIwE8dzQAy+d87EQAJyjmFK/R9cYAipsCSGzm4zS3hddaeY3ubuOZjgDepcxO3kvFXbyvm/f18L5zAeygzEsBPBQVRGx0ELvpvpgg37cF8YIoCLs4iA8oJzaI36lMEsRwaRAPy4LYIw/isiKIpcogHKogPqRcdZD/q4Ko0ARxVhvEfF0QUn0Q+2isIYgrtNwYhNMUxEeUbw5ipDWIhbYg5PYgXiQ4grhKK5xBTIwE8fR9Qbw9JoifxgZRJASRgCCO07MTg8hMDvK1JwhxWhCX0pk5g5kzmZlyspiZyrODuCEniDM0P5d58piHxuYzDy0vCMI1JYiPKX9qEFXTglDMDGLa/UFEnmO95Ty/ivPQgtVBtBQG8WhREGtLgphRFkQfbS4P8jN/EE9WBqGrCmI/Ta4OYmNNEKHaIO6vCyKqPog7NwdxjsxbgniXPtwTRN7eIK4dD/JzYhBvUEpTEN9TfEsQR2lOa5CvN0Fsa+P5dp6nJR2s0ckalNUV5N9+EKXdQQzrCeI0PXwuCMn5IPbS2AtBHJDG4w9ZPFZr4hGnjcdBmq6LRy9t1sfjNkM8OulJYzz0pni+jsQj1RyPH6nIEo8EazyO01xbPGLs8dhJ9zjiYXfFQ0A8bpkUj8eT47ExNR7htHgcowfSeU9mPJ7P4n3Z8ThAuTnMQZW58ViUHw9lQTwmTInH17R2ajx6ZsbDNDse1tXxeHlDPA4VxWNgUzxuL4nHM6XxeLcsHpnl8fiFSiviMawyHmdoflU8pNXxeJFQE4+rtKo2Ht46zkrT6zkrbd7MWRviYdgaj/Rt8fiZJh+IxxtHOd/xeCw7HY+Cs/G4qSme75/jsbg5HtoWXqfJrfH4gQrbOGM776e5HfEQdcZjF33RxfPd8fi4Jx415+Nx8wXWIO2leOynyV/E45Pf2fNf7myA2Ybi8Y44hFJJiH9TIcjkIXylCGGNMoQBdQh3aEM4R+/rQ8g2hPA7VRhDGGEKoYkWmUNQWkJ4lSZaQ/iW1tlCCNpDmOMIYYczhIuuEJ53h2D3hPAhXZoYQntqCLr0EN6ktIwQfqZIVgin6OHsECQ5Iewj5IZwlVblhRCXH8JnNKMghH7aMoX5pobQQ0umhWCZHsLIWSF8d38IGx4I4a+lIVQvC+Gm5SG00uIVIWhXhrCfUleF8CMVrQ4hcU0IJ+mhtey7LoS9JKxnzw3suZE9aUsRe20K4dli9ikJobIshFHlITTToxUhqCtD/PwUQkpVCD/QxuoQwjUhHKcHa0PYUxfC2PoQrtCKzSF82hDC9C0hvLcjhOR9vOfjEDwH+dhnIfRRw6EQbj/MXkd5D/3+Ofd+jPMdZ5+T7HEqhMLTISScCeEE7W3knpqYuTkEb0sIB2lGK/dEW9r4HLYze0cI1s4QPqDcrhD+pKruEG7s4X5o/3nu5QKfg0t8/r8M4fDVEIauhXDLDyE8+SMz9XHPAyH8McT5o8JoiQ5DIwqjKDaMiCSMw8ow7taEcYmWasNw6sL4mKbow/iX6gxh3GoMo5OeMoVhNIeRZQnjNyq3hjHCFsYj9jBUjjBeo2RnGN9ToSuMeR4+NiqMC3eFUXsf7x8XRtP4MF6fGEbKJN6THEZiSpjvEcPYlxrGuLQwvqI16WH4M5iN5mSGEZUVxg66lB3GspwwXLlh/I+m5oXxH40uCKObnpkShnlqGO/TH9PCuHFGGK20eGYYb7zAeZeHMX9FGC+tDCNmXRhj1oexYkMYBzeGMaMwjOeLw7CXhPERFZSG8Q/VlnH+cs5Ppsow3qWsqjB+p4rqMEbWhPFYLXdaF8Z+SmoIY8GWMORbw3iZJm4L8/1eGMd2hDFrXxhzD3PfJ8PoPRPG7Y1hLGkKw9ocxl8tYdzcFkYHPdkehqEjjHcos5O7ppHdYTST5lwYP50P48zFMC5e53P1K/sOhTE8JgFnaZEoAUpxAl6jH2ITkChNwEvyBKxXJiBelQBBm4CrtFqXAL8+AYdpjiEBUcYE7KR7TQm4TMvNCfBYEnCQZlgTMEBbbQm4y56AC/SCIwEfOxMw1ZWAHk8C3hiRgL33JCAwJgFj+Eo7awJrJCfAncLzkxPQT1tTeT6N5+mF9AQ4M1iDpmYmoCErAbdnJ+C5nATYchPwIRXkJeAfqstPwG0FCeiiZ6YkwDI1AcZZCTi2MgHi1exLWJOAr+hwUQKiixNwpSQBK0sTEFeWgEM0qzwBQ3RvJeej5VWcr5rz0cyaBAzSttoE3F2XgEu0rJ7ZNyfgE5rewOxbmH0rc29LwDvHE1DRmIBRTQnQtSTgLcpoTcCvVN6WgJHtCWihxR283snrlNHF6zSiJwGPnUtA+oUE/EIjLiWgmbSXE/Am3fBtAob/zX0OJKBkKAGNUYlIFSVCrUrEG9SoTcQjOv6sT8R+SjMk4jqVGhNxgymR/98T8ag5ERoLr1Oaldep1Mbrdl6nRx287uR1uu7i455EvBmXiF9Cibh5fCI66P2JibglJRGW1ETUpifitoxEdNOSzERYsxJxgPKzE/Ev1eckYnRuInro2bxE2PITMaUgEf/R5imJuH1qIs7Rc9MS0TAzEdseToRkVSJOFSZiflEiXt2UiKTSRJyhhWWJeL08EZMrEvEzlVQmYngVM1czcw0zU1ptIsrqEjGiPhEttHhzInQNiXiLMrckomJrIm7clog2emJ7Iv7YmYiHTyai6Az7nGWPRtZuZu0Wzt7KndCjbYnQtnMPlNGRiPLORIzqSkQrPdGdCENPIt6hP84lovo8d3QhEXlfJOIfqrucCPvVRHxEU64lopdmfJeIx6Ij+E0UQY4sgiXKCP5TR7BZE8F5bQQv6CL4RB/BdEMEA7TNGME9pgi+oBXmCLyWCA7RbGsE0bYIdtFYewRXKeCM4HOa64og1h3BPtrgjeBkXASv+iOIuzOCyRMjKJkUQWVaBO3pETyVEYE5M4L3KS8rgn+oLjuC0TkR9NBzuRE48iL4mKblR9BPWwsiuHtKBMunMs80ZpnODDMjkNwfwdOLI1j5fAR7l0WA5RGsXxGBfHUEP66J4M0NnHtjBKbiCD/rsE9pBOfK2KOcPSoi+B/1V3LmKs5cHcFlWlHD3LURHKb76yKIqWfdzRF8TesaIjixJYKHt0Yg2xaBdncEiz/hTg9H8NmJCKRNEbxMm1oiGNYaQSM90haBpp1Z6LcO7qEzgpu6uAt6qpu76IngA8o/F8G/tPl8BHdciODTSxHM/CKCiV9H8OTPEVREJ8EsTuJnmST8G5uEzZIkLJUlYZYiCVHKJOykMaokXKU16iQENUk4RvO0SZDqkvAyTdIn4QfaZEjCMGMSGulRUxK05iS8RZmWJPxOVdYk3GxLQidZHUn4kKY4k7DFlYRL7iTs8SXBMTIJktt4z71J2DsxCRuSk3AqJQkLJidBmZqE1LQkXKey9CSMykhCGz2ZmQRTVhLep7zsJPxD9TlJuD03CedpaV4S3PlJOEizCjjXlCTsorFTk3CNQtOTcIIenpEE+cwkvEo/zUrCwPOcc0US/lyfhOcKma0oCTuKOX8ZZ6/g7JRcmYQfqbgqCcOrk9BEi2uSoK9NwjuUXZeEv6i2Pgm3bU5CDz3XkATnliR8QjO2JmGQrm5nzz1J2HYmCasauYOWpP9juK7j46j2Po5jLS1Qi3sNJ+6un3iySXazu1mNh4vDg0OxFkqh3rg1NYq7u7SFeps0LlXk4n7x8nz/eL9mduacn5zdHeFxKezX2srKAcU/ovhyw6DiDym+mIYVX9pGFH/0CsYkcPwK3BNX8K9kT6lHeeio+jx2Bbtl3akrePEnreW/WsMzQ3n97FD+OCeUhTNCCZ0Vyg2zQ3lpTiimuaH8KokeoYzJ3Z6hBHmF8q5Ue4eyxSeUHN9QPpPlfqFc6h/KHrkmIJQLAkN5VsqCQnEsDIXMUAIKQ/m3KJTsklAeKg1lt0FjykMxVITyg6w3hhJjCmVQbqsM1X0ylDfFYQnlb9loDSWjKpQTsswWyoX2UD6Wp5yhlLhCWesOpeCBUFYtDeXQslA6Hw7l3kdC2b5Kx1eHErZWx+XGdaF4rA/lFTFvCOU36WwOJbkllEm5tzWU+W2h+q+GUt8eyjkdiiFfdYaysktxuhWjR/N7Q0nZFIrnk6F4vRpK9+uhfPNuKH9+pJp2h3LrftV9ULX2h3LRQCifyFVHQjlvMJRnxDCkvmXDcCixI6EMye2jobjGQzkt2ZNa16lQLjkayqzjoXx7RhhHzgoj89ww7pwTxrtzw6ieF8aZHmHkeobxuazwCmO/dxjX+4Qx1zeMl6TSL4wO/zCSA8KYlPlBYUQsDOPmRRofE8bu/DCuLggjyBDGe1JTFkZeRRj/lUeNYRw0hXFjZRge5jBeEYsljN+lyxpGalUYR2WxPYxdMtMZxtNyz31hvPlwGH2PhHHt6jBeWBNG0vowJuSeDWEsaA7jI2loCWN6axhPSFFbGN/I2vYwojrUq9zaGYZvV5jeS8LY1BPGp71hmF8N45m3VeOOMFbuDOP/Pg7D65MwHtwXxsX71cuBMJ4/GEbb4TAS+8MYlyUD6vtIGB9K/aByDimnFA0rp6wdUc5R5ZRbx8LwGw/jLXFOhOl/FMbmyTByptTvp+r1jHAMZ4czOi2c1eeHM3BBOL6zw3HMCee05MwL52GPcC73DGe/XO8VzjzvcF4Wi084v0uXbzhpfuEck6X+4XwcEM5VgeGcHxROeXA4P0lrSDgJ88OZvjicrZeH82N6ONMIx10UzhnF4eSWhONVHo6tIpy/ZKMxnExTOKfkUnM411nCmWMNp7IqnN+ky6Z8duVwq4b7w0l6JJynVyvumnC9A4Rz9/pwQjaE84HUNytvSzhPSHFrON/KurZwhtrDqekK56zucB6Tr3rC8X48nKY9irMvnLEDinEonIbDmt8fTslAON/L+iPhxA6GMyJ3DYUTNBzO+1I3op5Gw3lcisaUR9aOhxM9Ec4dk+EETIXrnqWcR8M5+1g4VXMi+FN650aQOS+CU7LcI4LLPCPYJ9d7RfCKdwRWH42TDL8ITspD/hFcGqAxcn1gBJbgCHpCdHxBBHMX61yxjpdobqnmGjRXTpXruFHHTTpeqeNmHZdMq87J8qoI9tsiuMEegYcjglelyhnBX5LljiDvrgjuWBnB42siKFobwXcSuz6CEQlujuADqW+J0O8/gielpC2C76W5PYL4jgjG5KOuCAy9EST2RXDvpggG90Vw+/4I3j2guIciWN+vmAMR3HVEMQcj+FAahiI4dziCp6R0JIIfJWEsgnG5ZzyChRMR7JSEaZFcNDuSPXLtnEhenhuJZV4kf0ivRySZnpGckoe9IrncO5IDcpNPJF6+kZz2i2SzfyQrAyMJD4pkQPxCInlHti+IZE1mJBeURPK8dBoiSSuL5Lg8WB7JJRWR7JXrjZHMM0XyqlRVRvK39JkjybZE8rk8Yo0krCqSw3KLLZK37JG4HZGc6YykwBXJN7LWHUlMdSRXXxXJPfcq3wOReKxQPasjuXWN6lkbSc26SM5eH8njUrwhku8kriWSMVnSGqnnskh2yJXtkZzXEclz0tkVSWp3JD27I7lin3IeimSbfHNYOfuVcyCSYbnrSCQhg5Fa90gahyKZORzJM1I+Eskv0jEaScpYJMdk2XgkF0+od7l+Ur1PRWI7GonxtNbnjCiiZ0bReEEUHXOiWDYviks8otgrHl5RvCZ27yi+9I1itV8Ukf5RDEpQYBTvS31QFOcGR/FTSBQrE6OYnhbFnuwoyNe4wigCi3W+NIoyQxRHy6O42Bil37ViVyq2/GOOYrMlilyrcsjqqiiibFEMyZ32KIIdUXwojc4oZriieEY6qqNIrYmi974oXUuUb6Xmr9N8Wb1e8zdobrPmtmiuNLZGMbMtimeloj2Kzo4oTnRG6fk3isu6ozggN/VE4d0bxWN9UXy3SX3sVk97omjbG8W+A1HccDAKz0NRvC6Ow1H8K1v7o/hmIIp1R6J0jYliyVAUC4ajuGokilmjUbwo5rEo/pCsiSgenYzitqNRvHdM63Zc63JC9f2uuOdF882saMbmRHPP3Giu9ohmtmc0L4nFK5q/JMcnmi9k0C+aO/yjaQyMZmZQNM9JV0g0GfOjuWVRNLUXRmOLj+bF9GiCcnWuMJqHi6O5tTSap8qjKauI5mdJNUVzXB6sjOYyczQH5CZLND7WaN6S6qpozrZF87iU2KP5QVoc0Vzsjub1mmictarl/mg+eziagUeiCVwZzf/WKN9a1bIumlMSuiGafrm1ORr/lmjek7rWaM5ti+ZpKW+P5hfp7IgmrTOak7K8K5oruqM5JLf0RPNubzTT+1S7pG6J5ubHonnirWiSP47mqLy1V3Xu1/6haJYdjubS/mj2y00DOnckGvegzg9pjpQMR/OjtI5o/mg0x+TScY2XmybU+6TGHtW5E9Fkzo4hfG4MR+T2eTF86BFDk2cM53nF8LxUesfwu2T7xvC5rPSL0X8jhiG5MyCGkMAYdsgFwTFYQmL4Uy7NiOFEXgyHC2J4ryiGGSUx/K80hs/KYnikXPkqlE/uMMYQbFJOaaqM4XxzDC+I2aI4stEaQ05VDP+V1bYYou0x3O2IYYEzhl1ytSuGf6pj2FITQ1x9DPc1KPf1MVQ9FMP1q2J4Y3UMxeti+EGSN8TwYHMMl7XE6B0ihptbY/Bri9G7YgzTO2J4Wso7Y/hVurpiyOiO4VM50qs6N8YQsz0G527F26tY+2M4JgcPxuB/OIb6fvU4EMOzYjwSw2/SMxhD1pDWTFYOa81GYrhrNIb5YzHslKvGY5g9EcPLUjUZw2nZOhVDwvEYqj+LYcVXMaw5N5Z7Z8binBXLWbNj+XFOLG1zY0mZF6t7cixXeMZyWG71iuUD71jO843lean0i+UP6fOPhYBY1gTGsjskltcXxBJPLJPyQG4s04tiedQQy13lseyqiOVqYyxzTLG6X8Rir4zlXymyxPK9tFhjOVYVy2X2WG5xxHL65lg6H43l05WxRKyOZVDuXBPL/LWKsT5Wz/6avyGWx5oVoyWW1tZYkttiOS4PtcdyeYdqlw+6YmnsjuWFnlj+6o1l08ZY8vpi+Vq27I6lYE8szXtjWbZfeQ/G4n8oVs8+6rU/FvNALH/KpiOx5A5qjqwbUo/DsUzIAyOxXDway365aSwW3/FY3pG6iVienYzFOBVLzrFYvpTPfo1l6Kw4nOfGcer8OO6cHcf8OXFcPTeOufPieE0cHnFs94yjxCuOn6TdO440nzhOyhE/jQ+IY6c4gjVmfhw/ypHwOEoz47g2P47Isjg8TXG8IeeY43hSyixx/Crd1jgyq+L4XKLtcexxxvGWO45pNXFcdGUcZ66Jo2NdHJ+uj+PRDXHc3RLHwtY4PpHr2hS3PY43xd0Rx1OdcZR3xfE/6emOI2ZjHPf1xXHT5jie2xZH3544vt4bx6UH4/QbjqOpP44LBuJ4SbYNxlE0FKf3pjjahuNIHVF/smI0jsGxOO4aj+PjCfUzqT6mlO+oejiu+k/Esfd0HK/OiscxO54z58Tzy9x4Mj3i+VxWecYT7RXPqNzrHc+FPvHc6BuPj18870i9fzwzA+J5XsyB8eQHx9McEs+hvHh+Lo3XM47ilMVznzGei0zx7JObKuPxNcfzrjRY4jnPGs8LYqmK52/Zaoun0B7P99LqiOekM55wdzwLa+L5+sp4rr4+noN3xPPTfYr3kGKsiOeHVfGkrYnnkbXxRK6LZ1j2bIjnhuZ4vFtUq9S1xjOjTbWKuT2ev+S7znhauhS/N55BuWtjPH0vxXPNJ/H8vi+e3APxunbH89DheO4YiCfkiM4NxjNvKJ43xD0cz7SReJ4W46jmSO646pQNE/EkTsZzTAaOxrPreDynzk7Ad2YCDecl8OL5CVgvSGDbrASKZyfw2dwEVs5LINojgTG5zzOBi70S2C83eyfg75PAB9Lkm8AsvwReFrt/AmcEJPC4GAIT+EW6gxLICk7gv7ImJIG4+QksXZDApQsTOCRXXZjAaxcl8FZ0Aq6yBM4uT9C9N0HvSQnkmhL4WjZUJpBkTuCYLLckEGpN4IjcVZXAAlsCn4iXI4G3pc6ZoGefBJ4XizuBrdUJFNUk0F6bwHW3JXBgaQKvLk/gt0cUe2UCYWsT2L0+ges3JODdnMA7Ut+SwMzWBF4Qa1sCp+Wxdq1LRwI/SWdnApldCXwuq7sTiO1JYEIe6FVfG9WXBG9KYIfM25LAGzJtWwJ/PpbArn0JeB5IoPag6jyk+vpV30ACP0rHkQQyBhVXVg0lEDOcwLg8MKK4o4ort40p9rhiy9UTij+p+FI9lUDlsQT+koITCbSd1Pc0PZE/Lkhk06xEvpudSOucRE7NTeTReYlEeSTqO03Ud5rIAbnFO5FAn0Q+kqt8E5nrl8jr4vZPZFpAIs/In4GJtIUkkjY/kU9l5YJELlmcyM7YRBbkJHI9idTnJfJifiL/FiTyVUki60sTSTQksrwskbDyRBYbE9krN5kS8atM5H1pMicyy5LIK+KwJnJWVSJPSYUtkd+lz55IniORb6XFmUiKK5GT8qg7kf88qBqXJ/LXikQyViVy+bpEPtmgWpoT9V9L1H8tkYbWRM5vS+QlsbUnckZHIk9IWWcivV2J5HYn8o009ySS3JtIZJ/WZbPWRTa/lci7uxLZuE+5DySSelB5DyUydjiRQwOJ3HYkUe90ieySa4cS8RxO5G2pG0lk5qjWQqrGEnl8PBHDRCK/Su9kIkwl8rVEnkhkVO47qZyndOxfbaclEXRuEm/NTGLm+Un8e0ESj89KondOEsxN4htpnpfESY8kHvFMIsorSdfEJO73TuISnyQOyW2+SYT4JbFLrvVPwisgibflpaAkbMFJnBmSxG/zk2hdlETq4iQ+uSyJe4uSuLhYuUuT2CnXGpLwLEvivIokXhSbMYkzTEk8IWWVmi995iTyLEl8J63WJNKqklhlSyLGnsQyRxKXO5MYkDtdSSx0J7FbpjUkkb4kiedXJLH90SQMK9XbqiRa1qiWtUmsXKf565NYukHzm5PolztbNL9V88WvPYn35cqOJOZ0JvGauLuSmN6dhLknicd6kyjZmMQv0tOXRM6mJMa2JXF4u7Z7FeNgEjce0vx+zR9I4nVxH9H8wSSeE8tQEv/IY8NJejdP4ldhTOsuLeOqcSKJU7JyUnVOJTEhy46q1mNJ7D2RxE0nk/A/lcQLXyTx1N+q9fxknp+TzOm5yWyfl4zBI5n/SZ5XMt9Jm3eyngGS+UxW+yYT55fMlDzkn0xYQDJDck9gMhcFJRMUksxOaViYzMrQZJ5MSmZeUTK1xcn8UZZMYUUyncZkskzJfCnrK5N17UzmhDxiSSbKmsyYPFCVzGW2ZPrlTnsyCx3J7JGbnMlc5U5m1krVula1rlOtsnG96t2geqWtOZn0lmS+kLWtySS0JXNMHm5PJqIjmRG5tCuZO7pV1+Zkvn4ymSUvqI6PkrllTzLTDyfznFj6k3l8IFnPusn0DSZTMJSsZ4ZkOoaTyRxR/bJ+VLWPJbN0MpnFx9T7iWRe+0zzv0im+5wU7rsghQVzUtgjV3uk4OGZwttyvncKr8g5vik8K//4pbDdPwVDQAp9gSnkB6Xwg3wZkkL0ohSWLU5hZn4K24pTKClJIc+QQltZChnlKayrSCHRmMIJecSUwnhlCkvNKVxhSeGILLGmcGFVCgfkVlsKIfYUbnCk8IEzhf+4UpjrTuFNOa8mhZfkf40pnHFPClvuS6H4/hTSH9TYdSm8tUE1t6TgbE1hWpvqFkt7Cqfl8Y4UvVuk8Lts7krhp+4UunpSaNmYwmd9KVz0UQov7E/hzIMpmA6l8JdsO5xCaX8Kv8rGAfV8JIWOwRS9U6hv2TCcQspICnFjKUzJ8vEUIiZSGJH7J1O4/qTmzErle+mYncpXc1Jpnpuqd4dUPpXVHqnEe6ZyVB72SiXSO5UxWeqTyuW+qRyRJX6pXOSfykG5LSCV+YGp7JZrQlJpWpDK7IWpvLQ4laLCVJLLUjklRytSeaBSMcyKIUssimFN5faqVN3vU9kj/2dPJcCRyg651pmKtyuV9+RKdypvVqdSV5PK9PpUHr0plW0rUvlmdSpfrE1l3bpUktanclJim1OZkojWVEblgbZUBttTuacjlYs7Uzkkd3SlsrA7lb1yc08qvn2qd3cq5+xN5Yz9qfx1IJX/HUrlp/5UugdS4Ugq30rbYCoZQ6la51Sts9ZsRGsmq0e1ZmOpHJNHxlOJnkhlQh6cTGV4KpX7jqYycCyVu4+nEnNGGsHnpVE/L41XPdKo9kxjhlcaL4rdO41zfNJ4Viy+aTzpl4bRP42/ZFtAmp6/0vhNNgWl8XNwGrnz0/hOOhak8fniNJZdnkZWURotxWkkGdJYVZZGXHkaUcY0RirTuN+cxmWWNP2+0/T7TuPiqjTusKWxyJ7GPrnFkUaIM41P5EZXGgHuNHbIddVp+NSk8b5cVZvG23VpfHpnGnsfTuOdtWk0rkvjjfVp1G5I4/zmNF4Rd0sa57aqL7G3qa929SXWjjTO6EzTu0gapq40/pbt3WmU9aTxh2zpTdN1Po2fNqWR/EQaoS9o7N40/tmXRvkBjZHCfvUvPQNp5B1J4wfpHEwjZyiNb6RtOI2MkTRda9JoHk0jdSyNteNak4k0TsqqyTTGTqRxw3dpeP6cxi/T0/lxRjrdM9PhvHSyLkhn7bx0kjzSdT9O1ztKOvFe6RyTR7zTifFJZ1KW+6Yz5peu63k6w3J/YDqXB6UzKPcEp3NJSDrrS9JZY9D8Cs2XGJPmVaYTaU5nXMKt6bpup3OFLZ3LHOkscabz64PptK5O58s16XyxTjHWp/PZBsVpTiexRTXJqlbFbEvXe3M6j7anE9uRzorOdKK7VJs81J3Ost50zv44HdO+dCoOpOu6kc5vsnkgneIjyiN9g+kUDqXzs/QOp5M/orWQ7tF0csfS+V46x9PJmUjnW2mf1PpMpes5R/UdSydgZgY75f05Gbw3L4P/eGToep3BO9LklcFc7wzekkafDOb4ZvCm1PtlMMs/g9elNiCDCwIzeE3OC87gFXGHZDBjfgauBRm8uDADx6IMvirI4L8lGXxWnsHaigw+NWawxpRBYmUGJ2W1OYMESwYnZKU1g/iqDI5LrD2DYzLlzGCFK4NodwaTMlGTwQ2PZHDd6gyuXZuB77oMPpRr1mfwwYYMrm7O0LOm+pKrWjPwalN/clV7Bp4dGbwr/+lUr13qVa7szuDtHvXcq543qtdN6m97BmfszsC8J4N/92Xwz6EMnjicgbE/Q/dIbY9k8LdsH8ygYiiDv2T7cAblI9qXx0a1P5bBn/LYeAZlEzKVgeFYBt/PyaRzbibMy+Q76fTIJMdT+9LppX1v7UuHTybf+mrrp2P+2pfsQG0lOziTbxZn8lWW5GeSWZpJq0H7ZdqW63OF9iXTpK20VmbytVlbi45ZtS+tVdq3aV9a7dp3aF/anNq69Lla+zVSl8kPD8sjsjKT7lWZ5K3Wdo22azPpWZdJ/vpMfpT85kx+kp4WbVsz6W3LpKBd+9Lbof3OTH6WjV2ZFHZr25PJL72Z9G3U5z5tN2VStDmTqv5MnhvIxHYkk3MGtS+2Ie0PZ2IfyeSF0UwcY5k4JzI5dzKTF8U5pf2jmbiOZTLzZCY3z8liz9wsbpmXxXyPLG71zGKBVxb75DbvLBb6ZLFfbvfNYpFfFgfkDv8sFgdkcVDuDMziUFAWdwVncVFIFkvmZ3HJgiwuXZTFZRdmkVmURXZJFt9KR2kW3xmy6CzLoseURX5lFj9JrzmLQksWv0ifNYuiqix+lU22LIrtWfwmWxxZlDqz+F22urL4qyaL7bVZVNRlcd3yLG5YkUXwavUie9eq9nWqsVk1yp0tWVzYmsXdbVlc3J5FvyzpyOJIZxb3dqnO7iyG5IreLEbkoS1ZRG3NIvX5LLreUF3vZmHdl8U5B7P0HJjFi+Lqz2LGQBYXDGfxhtSPZDF7NIu3pHEsi7njWbwjHpNZXDWVhffRLK45lsVHx1XrqSySz8hm85xsfp+bTZlHNn/KP17ZPOGdTaVPNv/KU77ZnOmfzbNSFZDNOYHZPC+OoGxeCs7GFZLNK/OzOX9hNnMvyuarwmwozabbkE1eWTY/SW95tp6vs9lkzOY3UzYGs3LJY5ZsKqzKKU9UKadNOeVpezbPObOxubKZ5s7mvLpsZjVk86Y0NGYTuSSbxKXZfPFgNv9bk82WtdmUb8jmb3miORtTi+LI063ZWNqyOatd8WRaZzYviqsrmxndqlvO783mdanfmE3Tpmw8Nmdzeo963q+eZcbhbKr7NW5A46T+SDazB7N5S5qGNH44m/fkqpFsvEez+VCuG8vGfzybnXLjRDa7J7O5ZSqb+Uezuf1YNoeOZ/PH75p3bg53zM3h8LwcLvXMYVDu98oh1DuHUXnQJ4cI3xwm5GG/HGL8czgmCYE5nJK1QTmkBOfwhaTPz+EraVuQQyQ5TMqK3Bxi83I4Lqvyc0gsyOFTWVeYQ2pRDt+U5NBTlkNBeQ6/yKaKHH435lBemcPf8oQ5h0pLDmdYc3hGqqpyOMeWg9OewwxHDq9IjTOHC1w5NLhzeKc6B6/aHD6Qa+ty8KvP4fmlGr9M4x/UeKl5KIc3lmv8wznMXaE54v1oDv6rcrhpdQ571uRwcF0Od63P4eINOQzIvc05XN6Sw7BEtGk95OF2rUeH1kNWdmpNutSbrOtWbz05/FdaetXjxhw6+3Lo3ZxD4ZYcjNtz+OzDHL7flUPJHvW6L0fP/jm4+3M4byBH33GOvuMc5gzm8Lb8Z0j9DKufEdU4msMuuWksh+DxHPbKbRM53D2VwyVHczgi9x3T93dc359Mnczh88+1tnNg81z9LebBH7LdA4ye8LQXWL3R8yi8IE5fmOkHr0qtP8wOgLekKRA8g+DG+XDbQrh7MVxyIeRFQl8UpJZCVhn8XAElJvhdTpvhKQtYrPB8lWLbYIZdsaXWodhOuNKluG64thp21cBNtXB7PTx8FTQuUa6lEP4wHH8EWAtF6+E32boBypvhb7G0Kn6bYncobifM6lLNcmW3YvfAB3JtL/hvhI9l/ibYJ3dshgu3QNde1b1PdR/QuhyElwbAfQTOH4Q3pGFIt99h9B+Dq0fAdxR2yo1j6DtA34HqnIDFk3BY7pmC4aMQdxLu+1PzZufiOzeXEI9c9srtnrlc6JVLv9zrncvlPrmMSJRfLo/655IQkMunsj4wl7SgXNqDcylakMtTi3MJK8llXGIMuXSbcnXvyOUX2WzO5S9LLk9YczFX5XKWLVf/kVz9R3J5Vea4cnlHrnLn4lOdy401uQTXKnej8l6Zy0/X5dLxUC41a3L5cH0u12/IJbA5l91yqDWXJW25XNaey7As68glsjOXKXm0S/V2q15Z35PL1725lG7OxX9HLh/LwV2KezCXvsO5lPTnsn0glzMHc3EMqa5h1TWquuSqMa3ReK6uV1qnyVz2yR1TuVx0NJcBGT+ey8Mncok9mUvO57m0/p3LD//k0ns6l21n5HHjzDy9b+WxV07MzWPNvDxSPfL4Uto888jxyuMHKfbJ43cx+eVxhn+e7il52APyODcwj7qgPK4OycN3fh475c5FebRk5PG/7Dx8ivPYIRMVecSb8vR8lEeeNY8n7HlYHHmc7czjBXG78jjfnYdnTR6BdXncVp/He4/msWRtHiPr8ojekEdySx6traqpTTXJxnbV1aG6ZHunauvK48zuPJ6Tmb15ujfk0bAxj/f78rh2Ux6fbM5j0dY8rngsD/PzeUzblcdd+/NI7M/jc2kZyKNnMI+ioTx+k8eG8zCOqN9R9SuOMcUdz+M1aZjIY96kYsu1U3kEHM1jtxw+nkfm7Hy+k8K5+Tzrmc8M73xekwaffOb55vO+XOeXT4B/PrtlcWA+/XJfUD5di/K5Nzufh8knPT+f/MJ8thblU1GcT32Z5lVonjGfCys1R+4z5zNhyWeFNV/P9Pl8Khts+WTa8/lWCp35bHPlY3Tnk3hNPoal+fwt3Rt0rlnHW/N5ri0fZ3s+b3Tk09SZj2dXPsE9+eyTO3vzWdaXz3+35PPTtnzOfCuf4zvz6fgkn19251O+N587BvK5+Eg+g7J0MJ/IoXyOyqrhfJJHNFfaRvNhTDFk07jqmFAd8tRkPlVT+Uw/ms8rMvd4Pu/JbafyefSLfN4+q4DxGQU8PqcA89wCXpxXQLVHAbM8C/D1LuBjWeRbwL1+BYT6a6ysCCggPrCAT+X74AKK5xfwh8zLK9C9soAKYwHPmgqYaS7gDWmyFPCRtYAbqwqYbyvggNxtL2DEUcByZwGxrgJOSnp1Ad/Kb7UFbK8r4IWGAoLuVL7VBTSvLeDPDQU82VzAtNYC6toKeL+9gOs6CtjbWcAdXQV6RiwgqreANRsLSO0r4GvJ31zAti0FXLBd2/4CjAMFPH9En4cKuGq4gF0j6m+sgH65b7yAyYkCHp0sgGMF/CxlJwq469xCYs8rZP35hfTMKqR4diF/yBNzCrHOLWTavEJekTqPQuZ5FvK+XO9VyD7vQu70KeRS30KG5SG/Qj2nFHJS1gUUkhFYyHfSE6R4wYVY5ivWgkJelrmLFEduLC9kfkUhB+UKUyHjsqKykARzIS2WQnKshfwoZbZC/pFn7IU4HIXMdBbqHlbITnchN1cX0t5YSO8yxVlZyJJVhbSu09z1hZxuLuTZlkKcrYWc31bIm/Kf9kJu6SxkcVchAxLRU8jq3kIe21zI6wcL+b/+QhYOFHJYwgYLmZSVQ4V8OVxI3mghv8q2sUJM44W8OFFIzWQhgccK2StXfl2I3aOI1z2L9Lsq4qh/EamBRXwtvwcXaQ2KeGVBER8uKiKqrIj0iiJ6jUX8ZSrCZi5ihkVzpclahHdVETvlZpti2YvolwccRUQ6i1jjKuIbdxHd1UUU1RTxhzxRW8Rr9UV4NRYRflURKXcUcePqIsLWFfHVhiIKWor4TR5vVR1tRUxrVy1S31GER2cRN3UVcai7iHt7NL9XY7YW4dhbxJv7ihg6VMSp/iKyjhTxo2waLOL0UBHPDRfhGinigtEirhkrImC8iD1y6WQR8UeL+Ew4XsQds4q5dHYxIxI/t5hfPIoxehVzlncxNT7FhPgXc09AMaGBxawMKiY5uJivpHB+Mb9LRUUxLxiLqTYVM6eymPck2FLMAQmtKmZCVto0z6558ruzmCdcxVjdxZxbXcxrsqu2mFvrilnWUMyGexXnwWKeXF3MjLXFvCG+64u5bUMxsa3FtLQV83N7MVs7VGen6uwq5kWp7S5mXk+xnm2Kmb+xmENyX18xazYX8+NbxazaWcz/BooxDxYzbaiYV8VrpJidsnismCOybLyYmIliTsqGyWKyp4r5SSqOaS1OKO6n6vvXYm6ZXsKyGSUs9Cjhfs8SIr1KWOddQoZPCd9Ln28JZX4l/CvP+5fgDihhdmAJ78nB4BLuCSlhan4JaQtL+FaeubCEjsQSZqSWkEcJtxWVMM1YwqviXVnCTrnFXMKFlhIG5UFrCbFVJbonlNBiKwF7Cb/INkcJlc4SznGV8Io0uEvwqtZ8uaWmhOaGEhZfq9rXlHBqbYn+hyV6bizB1FzC2S0lvCyebSXskJvbNbajhCOyrFP5upRPfulRnl7l2ag8fcojDZtU61Ml7HpGPXxQgt9HJdj3lnD3wRImDqm/wRK9D5fwjgSPlnBAwsZLSJ8s4TsxHC3huWMlJE0v5c8ZpaTNK+VbMXiWclqqvUt536eUG31LWeBXymE5EVCq58FSsoJK2RJcijGklJfnlzKtsJTbS0r1bqtY8pSxlPMrS3lbrjWXEmQpZb/cYy0lrKqUKUm3l1LmLOUFVyk17lLmVZdyU00pi2pLGZBldaWcqi/l4K2l/PZgKTMfLuX5dRrTrPMtpSxtLaWlvZRfO0p5rLMUS1cpV/aU4tdbyh0bS0neXErke6X89EEpWz8sxfRRKa/sKKVxZyneu0r5WG7/uJRLPillVFbsLiVpTylfStfeUor2lfLM/lJmHSzlXQk5XMr9/Yo3qHhDpVQOl/LqiOKNluIzVson8shkKQFnGgg928CkrD7HQPo0A99J33QD5ecaOGOGgbqZBnacZ+B8TwPB3gYOyr0+Br3jGjgu6/0MZPkb+Em2BhgwBRo4J8jAq9IYbOCTEAOXLjDQs9hAUoaBrkwDxVkG/pZnsw24cwzMxsD7cmOugYV5Bvplab6BmAKD3n0NtBQayC0y8D95vNhAVYmBGaUG3pSrDQb2lRlYUm4grMLAUckwGfhBXrYYaLAadD02cLvNwCV2A6PyiMNAstPAkXoDt9xn4KL7DSQuNfCldC4zUPSggb/kmYcMuJarvodVn9ywwsCCR1SfLH1U9a000LrKQN5qA7/J42tU21oDM9cZuGa91qlZ69Ri4Jisa9U6tWmdZGu7gcoOA9M6DbwmV3YZ8Os2sEfu7DFwea+BCVm10UBan74TKd9s4MwtBuq3GrjnIwPhOxRzp2LuUkyp/ERx9ijGXgN37TNQcdjAWf1aA/n4iIGxIQOPDhtIGTHwjfSOGjCMGfhXXhg3UDthwGNS37XcMqU1OWrQO5mBh4/puzpp4MBZZUScU8bP08s4d2YZV51Xxta5ZbzmUcYerzLu9i4j1KeMKVnjW0aGXxk/iDGgjLMDy3hVfIPL2C13hpSRvrCMTYvKOOvCMv4tL8PDVMatlWVcbC5jRFZYykiylvG19FSVcdpWxgv2Mr0Ha6yzjB1yq0vj3RovK6rLeHldGQ3ry7i8pYwJWdVaxvdtytOuGjqVv7uMu3rKmOxVjRtVY59qlC2b1MeWMvZuK8Oxq4xle8r4fG8Zi/vL+O+RMv4ZKqN6pIx5o2XcMqZ846prUnVNqfajZbx4rAyvE2WMnyrDfX45SXPL+VrqvMrx8i5nl9zuU85lvuWMyyq/ctL8y/leNgWUYwws5+ygcpqCy/ELKefu+eWELSjnqDwYVU5zSTm2snLOLy/n+opy4irL+Vw6zOV6hy2nuqqcubZyLnKUk+wq5xs5s6Ycn7pyRtvKebS9nNSOcr6Vvs5yKrqUr7ucV6SpRzl7y9krYX3lHJP1m8rZvqWcqq3lvL2tnPnbleMZzXmlHNN+1TNQrnf7cm4cKWfRaDmDsnysnK/Gy/l3spwXp8qpP1qO97Fy7jxeTuapcr7wrOAf7wqe96nA06+CXXK7fwWXBlQwLqsCK/ghqILp8ys4uLCCjaUVHDdVsKGyAswV/CZPWipwWCuYVVXB+3KTrYLF9gqGJMlZwdfS66rglWqNb6zg0ZUVHFhfwafNFbS1VPBnawXPtFVQ3V7BvI4KdsitnRVc0lXBmKzqriC9R3XIlt4K3cMqCN5cwYIXK3ji3QqGP6xgxUcVfLujgopdinFI9fdXsHWwghnDFbwl145UEDJawbKxCuLGK+iaqKBkskLrUqF1qdCaVLBbbvqigr6vVduPFeydbiTvPCOXzDGSPs/ID2L2NDLDy8hbcq23kfk+RvrlQV8jZwQaaQgy6v9kZEmIkfD5Ro5L8wIjzsVGLr7YyNZMxchSjGzFkOtyFAMjA/JgrpGefCOGAiMvFxrxKzZystRIi8HIbSYjl1YamZBMi5Gf5DGrEWuVkXdsRm6wGxl0GPnaZeTsGiP/qTVyoM7IPQ8YiVyqONK6zEj+g0ZdP41ULzeStdLI4nVGVqw3krLByHcyrdXINW1GlnYYies08l/p6jJS2m3kX3mpx0hjr3rcaGSv3NNnJGKT4kvLZsXfYuRPqd5mZOdjRi573MgvTxq5c6eR9R+r1n7VOmDk4UGj3uWVb9TI63L1mJHgcSOHZOmEck8qt3RNKfdRre0xrYk0Hjey74R6OmXklLR9auS5z9XH70am/2Mk4UwTX8rp80x4eJnYJXd4m7jCx6RroIl1viZy/Ez8T570N+EMMOkZz8QtQSYuCTaxOsRExnwTP0nVQhOPXGSi8lITS7JMhGebOCEtOSbyMfGnPJur+AUmjhaauLTchL3SxMVWE2OysspEus3ENruJ85wm3pXFbhPD8ki1idQaE9/LufUm3pLlTSaSrjSx9wETp5aZKHzIxN/y/HITu1eY8FxrInS9id+bTTzdYmJem4mdsr7TBF0mnuo24eoxsaPXxG0bTVzWZ2JSPtxmYssuE29/YmLRHhNDcv0hEwsPK9+YSe//JqZPmnhTrp0yceSojh83UXHaxENnVfL12ZVsPKeSadMruWZ2JQNzKunz0GevSt6Qa70r9T/QcXnIt5IkP533r9Q9RueCdC64kiOyPETn5leyaUElby7SsQsreeuySj40VXJLZSWXmCuZkDWWSrKslfwqDlslc+yVTDoryXFX8j95srqSubWVFN1VyWf3VfLy0kq+Wl3JOesqCdmgOuSbFuVprcTUVsm57coj13dUsrCzkkFZ0VVJSncl38u7Gyu5sa+SCzdVsnJzJVPPVfLi+5V8vqOSb/s1b6gS63gl509UcvFUJWMyPM3MHR5mjnmayfc286d4+5nZI8VBZv6VMsy6d5qZNJv53Wrm6Sozn9jN3O0wc9Jpps1l5h+3meVXmZlaZ2ZJm5nIdjOfSnuH4nSaebnLTGCPmUOyrNfM9VvMLNpqZvhdM/YPzcz+yMxHctsOM5fvNLNhl2r52EzpATP9h80kDZj5VjYfMTNzyMxNw2YuGjGTNWbmV3ly3My8STO75M4pM2FHVdNxM/6nzPR+bua7f82cd5aFi8+x8PFMCxHnWwica2HZPAtfe1i40cfCqK9F904Lv/hbeCLAgjPQwtwgC7vkzmALYSEWChdY+EcaF1lYeqGFxzMtzMm2sENuz7EQioXjUpBn4W/xL7Qw3aBxJsWrVDyzhZ1yh0VjrRZOSKHNwot2xXRYCHBaOChLXRaebLLQea+FDx62MPWIhedWWdi3xkLMOgvlGyxc12JhYauFYfm5XTk6FL9L8SW0R3E3WjgtgZstbNqmuB+o148s9O2wULnTwju7LNz0sYWuQxYGj1j4ccjC9mEL9hELs0fVk9w+pn7GLbRMqO9JC01HVeMxrdtxC1f9o/3zrKzzsPKsl5V9Plbu87US62flv9Lrb6UiwMpbgVZuCLKyONhK1nwrv8pTC6x8ssjKksVWIi+0cjLSSkualX/SrTRlWgnMsnJYHsy2kpRj5VvZghVLrpXz86x8ILfkW7mswMqU/FVk5YViKwdKrSSUWflaNpVbmWm08p78n8nKJZVWci1W/pDnrFbqq6z42qzsl/vtVjY6rZhcVs51W7moxsrvdVZ8Gq3slS/us9J9v5XyB6xMW2rlTbl+mZWRB62sekh9LVdfUr3CiucjVu55VNtWK7vlnjYrUe1WPpfuDsXotHJOl2LI9d1alx7F6FWMjYohT/UpziYrXps1fpuVNR9ayflI9cizO7TOu6xcvF+9HFQPh62Yh6zcPGLl0lGthWwYs5I/rjWRQ1Naw6NWEo9pDeXDk1ZSvrbyg5h9qjjPt4r35Ra/Ki71r2JKNgRU8XdgFS8GVREYUsXsxdrPreKhgipOGqo4s6KKX8xVVFur2FNVxb22KmLsVRidVdzkruLi6irW1VTxZ20V16yq4pLOKtZ3VZHfrTg9VfywSeM/Uq5PqnhpbxXz+qvoHqxi2nCVnnGquGi0inHJHa+iYbKKgCnVcLIKw+fK/2sVWbNs+My1Ee9hY7OnjRO+Ntr8bJT42zgzwMZrcm2gjeEgG6uCbfwWYuOZ+TZqF9jwXWhjv1xUZuOvChvLzTacVTbm2Wx8IkvsNqIdNnqdNma4bbwrR2tsPNJkI3iVjZ/X2HCvs/FVs43b2m1c0aHcnTZe71bOHhurN9p4bpONzg9s/P2x5uyxEXfYxkdHbJwcstExbOOGMRsXjtsYl3UTNnInbXp2s+m/ZSPomHKcsPHESRthZ9qZ7W3nLh+73oftVPjbuTTITnOwncIQO//KgoV2Vi2ysyLNTnWmnQey7fqv2KnKtbPQaGdEfrLZecJux+2w81GtnTvqFGeZnZYH7WxttTOn3c7MHjvvy+Ub7bT12Tlrs50Lt9pZt83O2p12dg/Y+WrQjmXYzgUjdnbInaN2PhtTXRN2zp2088YJO3mf2Qk9bafsDAe55zm48gIHR2Y5qJvnIN7fwZYAB7ZAB3OCHNwd7CAqxMHG+Q7KLnKQlO7AI8vBvdkOvs5xsBkHs/Mc3JXv0POjg9fNDi60Osi3OXjZ7mDY6WC1y8EfbgfPVztoqnHwSJ2DH//jwHKLg2n3ObjhIQfXPOpgzSoHIescPNfsoKHFQXq7g1/k6Q4HtZ0OfLscHJQHux0k9yiGPN7rwL3Rwd4+B99tdnD78w7+/dDBtTscrN3lYNVeBzn7HLyw30HwQcUdcBBwxEG/PDzoIG1IOeSpYeUYUY5R5ZAHxxykjCuHPDGhHJMOvKcc7JPEYw6+l8eOO3CecHDfKa3bp1qzzx3EfOng7TOcjM1zcrW3kwU+TkZkta8T/Jz8JS/6O/lPgJOQQCdDsirISXawkz/k+RAnTfOdBC9w8tsiJw0XOqm/zIn/5U78Ipx8l+lka56TqhInH5c6WWJwElPm1HXUSZ/ZicXiZJbVyQ65q8pJlM3JF7LR7sTscHKB08nnbie91U4+rHXqd+bk1P85ObHEyfHlTo6tdNK2yslba5zctNZJyQYnZzdrv8XJJa1OWtv0ucPJm3JJl5Oj0trtpLjHyVm9Oi6X9DmZkuLNTi7epu12J2984OSGj50U7dF2n473O2kZ0JxB7Q9rzKj2xzRfbhxXjAnFndSxo/p8TJ+P6/MJ1XNStXzq5L3pLsJmufjQ28UdPi4+93VR6e/i/AAXdwa6+CLIxQXzXeyQuxa4+O9CF7tjXDyZ6+JXg4tMk4vf5IjFxaNWFy/YXFxpdzHkcLHK6eJFt4urql2M1Lh4ud7FokYXO1e69Oznomqti63NLhwtLva0uri/zUVCu4vvZXuHC1enC68uF/tlWbdLv1WXfqsunuh1UbPRhW+fi4Py0CYXaZtd/CJPb3FRt9VF/zYXQU+6sB1xMW/QxX1Dij3s4jt5bESxRxV7zMU+WTau2BOKLU9MKvaUYh9VbFl+TLGPK7Y8c8LF85+7aPrCRch/Xfw0142fp5sMbzfP+rgJ8nMzKCv93eQEuPlTXgx0c1WQmwXBbkZlbYib0/PdTC5y07zYTYfJzblmN+/LbRY34VY3n0lvlZtKm5sL7G52yN0ON9FONza3m93Vbu6vcZNQ62Z7nZsDDYp3s5sHlrs5o93N63JDh5u2LrfeAd3c0uvm041uuvvcmDa5+XKrm692uhnqd7N6wM3fR9y8MujmmiHVNOKmaNTN/4276Zx0M+Oom/jP3Li+cFP/jcyoZuHsam70qOZcn2relwi/aiwB1dwbVM13wdU8FlKN94JqDshDC6v565JqdhmqcRl13FRNmrmaRms1rziqeaemmtC6as5vrObue6rZ0VzN1rZqPDuqWdZZTUpXNU93V9PQU01QbzWDsmqj5m6q5trN1Vy4pZqWrdV8+ng1ea9Vc/hj1bevWvegar4eUpzRavZJ6ng1z0wozmQ1q49Wk3usmn/kopPVTP9MtZ1Rw5Z5NfoOa7g+qIbIRTVsWlzDAxfXcFFEDU+W1PCepYYvqmros9WQ5KrhKXcNK2t1vrGGqCU1LGyrYUxu7qrh0+4azL01zN5Yw8fyxOYaYt+vYXCwhtzhGk7LJWM1HJeO8RrdV2qYOVnD3VM1xByt4RvZdqwG7xM1HJTlJ2tY8ncNv86p5f98aunxq8XsX8t9gbU8GVxLXUgtR+bX8s/CWl5bVMsdcbUMF9dyqryWj00aY6nltF3nHLXc4KzlhKuWnTW1LKmt5bqranlxqeasqGVifS3vtdRye2st9o5aPDtr2S8PddXyn95aFm6spbmvlpJNGre5loittbR8XMvigVoMg7XcOVzL1yO1bButxXu8loPy8EQtmZO1/CEXHqul7EQtd52q5ZtPlfvrWn44XcvI7Do+96yjyrtOz9Z1pPnV6X2/Ttf3OhYG1jEut8+vI2pBHZkX1fFVWR1ZlXV0VNWx017HE646VtfU0dtYR8vaOs5dX4e7tQ7ftjr65dH2OnI66vhbXuus44auOi7truOkdPfUUdlbx6yNdXwi9/fVkbSpjp+l6LE6PD+oY83BOh4ariN9pI4XR+u4eqyOxeN1TEnbRB3lk3XMnKrjI1lytI64Y3UEnqwj/9M6nJ71eHvVc0iyfOr5S17xred6v3ou8a+nK6CeysB6ZgXVc39wPU0L6vWsU092QT1XGutZaKpnQj601HOXtZ5aez35rnrectdzS3U9YTX1HKiv57or6ylsr+fdjnpcPfX49tZDXz37Hqvnj/31dB6uJ3mwnv8MK+ZIPR+N1xM/Wc8P8uRUPfVH6xk5Vs97J+v5dl4DQ14NrPVuoMCngdv8Goj0b8A3qIE35zdw84IGNi1q4IOSBmINDRSZGthubSDApvGOBt5xNuCuacCvtoG8+gZ+X9nA7PUN/NbcgKmjgU86G/Qu38Cv8kJPA1f3NtDR14BxUwP3b2ngqsca2PlhAzv6G2gaamBiuIGZYw3cO95A4kQDz0w2UHZcY07o86kGJk9rzrRGnr+gEdPcRpZ6NJLq2chFPo1U+jWy27+R3wIbeSmokRMhjXTPb2TOwkYeXNTIdRc18mVeI3VVjUx3NhLnbuR7aahpZKy2EefKRqqbGylsa+S99ka+7WxkQ28j5dsbtZaNLB5p5KjMGlceWTbRSNpkI73HG/E42cjfnzZy08wm1vs0Md2viSX+TcQHNPGjPBPYRFNQEwuDm5iU9pAmLljQxAMLm7j2wiZ6Lm5i/6VN/HN5E0GmJkrNTXxkaWKxo4mj0uls0ntcE3/UNPFKbRMXrW/iuDzc2sR/O5vY2tWkd+Mmzulr4ofNTbyxq4nKwSbmDDWxV14bbWLLRBOuySb8pjTu+P8zXNfxVVd/HMdFQkW6u0ORbkUpXyhKx2B0s2RdrLe73t3tvne0GCidioqi/FSku0EwAOlGhd/7j+fj3t3vOZ86323fuxBjpRBSmoTQq2kInzULYUHzEMa1CqFa6xBy24Tw5sQQ7kvEpBACwSFMnhJC3akhPJ8ewlczQvh7VgiOeSFYc0LYbQjhQX4I5cUhuB0hjHeGkOcOYZAnhL/8IawMhDCzPITGS0KwLA3h++WKvzKEWV+FsP77EGoeDmH7sRC6nQjR35UQVp8M4eRpxT8TwqvnQtgjOedD2HwxhOhLIXT6LYTll0OIqRrKymqhvFw7lNcahHJFpjUKpUHjUMqahFKpWaieyUPp1yKUu7K2ZShhrUK52DqUyW1DKWkfyppOoQx+W3FGhNJkVCi/B4WyfFIo308L1d//UB5Ix9mhLJ2juPNCOSwfLNA+ZyhB3lCK/KH0WhrKwuWheFeG8utHoYSeDCVwOpQDZ0N5/3wo31wIJfViKH0vqQ4JuxzKTw3CyGsYxuBGYfwrCU3CuN40jHnNw3C3DNN9G0bPDmF81lHXx4cxf3IYrYLD8EwJY+LUMH6dFkbR9DCYEcbOmWH0nh1G6NwwZjjCsLrCGOUOY6AvjK3+MK6Vh9FimdatDmP5wTCOHw7DdiSMPcfC2HYyjO6nFftcGEEXwii5FEbaFX1+J4xP7quuV8Px1wonqnE4nZqEs7JpOLOahes5J5zqrcL5WZ61Cafa++GUjw3nh6Bw3p4czhPZEhzO9anhnJ0RjndmOEGzwtk/O5z354ZjdIVT2RPOd5LpDectXzib/OFcLQ9n7tJwWi4L54zUXhlO+sfhvPB9OHcOh9PxWDjLjodz/GQ49lPhPD8XztpL4XzTIIK0hhH0axTBqmYRnG4Rwa52EbR+K4KBQyPoMSyCIWMjCA+K0N+vCBxTI6gwS+vnRJCUFcHt7AhaOiI4K5NcEdR1R3BQsv0RvBOIYFu5YiyN4KasWRZB+xURXJL1a/XztxE0+iGCvw5o79EIyo5H8NJJ5T0dQc9zEXoej+CKLL8UwaCqkSRVi9RzSCSn6kaS1SSSrc0iudkikvatI3l3RCSBoEiOTo7EGhxJ2kz9vDCSeEck3Z1aJ5c9kZz0R1JrSST7pHRpJMOXRVJ5eaT+rkbyz8pIlh6IZPwRrTmqNVL5RCQDT+mabD+tGs5E0utsJHdk7blIIs5H8vqFSLyXI7lRfxHNmi7S/+NF1GmxiBGtFvFy60XsEUObRTxru4id7RbRr8Mi1g9YxJRJi3hv+iIqzVhE1sxFvD1Ln4Uv4gPPIhaXa92SRcQsW8Q3Zxbx5rlFxF9YxPs3tbdaFJ1rRPFTkygKmkbxdsso7rSJou2gKE4NjeK7EVHcGxvFpxOjCAmKYvnkKGYFR3FmShTeqVFMnhbF3llRVJ4bxQ+SOy+KZ/OjSHVH8cgTxS1/FF8Eoogoj2L10iiWrIjiz8NRXDwWxfQTUQSdjuLQmShGn4ui2vkofpH3LyrepSh2y7PLUfSpGM3E2tGY60bzrEk0O5tGk9YsmjebR/NItraIJqFlNHdaRbOudTSL2kRzrW00P/fU62BdD44mcUo0XWZEc11CZ0XTYXY0K+dEM3duNJnx0Wz0RHPDF83n/mjCA9H8WR7N6iXRtF0WzbLl0TRfGc3lXdH8+ms02UeiST2u/CeUX+6ejmb9mWiiz0bz0aVo1lSIwVg3hkqNYvheBjeJIb1ZDAOax+g7cwzbW8Rwv1UMm1rH0KNtDE/fjeHS+BjOBsXQODgG95QY6k2L4YjYpsewf2YMZbNieHVODD9LhZAYkqJi8GdpTZ5yWBTbGUOKO4Z+nhg2e2P0bBxDT38Md2R9IIbo8hhuLInhr+UxtF8Vw8qPYrj4cQy3fonRd7QYmp2K4Yz4Tscw5UwMjc7GcEKCzquWCzGMuxTDgd9iGHUlhmq/xzDsWgwDbyvmvzG88TyGP16MZXmVWIJqxVKxVSzfS0a7WN5pH8u212P13SuWPbI7OJbcKbFkTY9l4IxY/pPFc2PZFBLLB7ZYfrJrrzeWHF8sQ/yxvBCI5VvJKo/l66WxpC+LZcDyWJ7KurXac1Z7zsXS82ksl2vGca5RHNObxHGmaRy+ZnFMbR5H4xZxnJITreNwtYnD9loc74yKo++UOLZMjeP+9Dg2z4hjw7w4YubH0X1BHF0i4pidH0ergjjKy+KYYYqjiVNxpLEnjmBfHA39iinuQBwNlsRxXFxL4whaFscHP8RR6WgcecfiMJyM0zNgHEMuxJFzKY7Bv8XxpEo8yTWkdjx968fzULY20PtG8SQ1iadPi3geyP128WwIjid2il6n6XV6PD1m6P1Mvc6O545smKP38/Qaouuh8SQY40l0ar8rni1uvffovVfvfYob0HvZWq48S5RvqXJL0nK9rlA9H8fT75N4ck7EM+RkPN+diif3dDxDz+j1XDwVL8Tz7qV48i7HU+n3eIruxnPwlQQm1kvA1TiBhk0TcDdLoFGLBE5K49YJbApOoNfUBO5LnxkJ+n+eQL/ZCTySbXMS2BmewIi8BILsCfq7n4DHk8DUQAKBJQlMX5pA82UJVDqRwEunEyg6k6Dn/wRKzidQdimBUb8lUONyAvvlzwqJbK+XSFqjRL5uksigZokMbZlIXutECtslMvOdRHqMTSQ1OJGMaYkMmZWIYU4iPy9MZIdVnzkTGRZI5H/liZQuT2TkikT2r0zk0Gp9dkifHUuk+olEDp9OxH4mkeALiZy+mMjSK4l83CiJ15skcU3WNE3S9/Mk1rVI4l6rJP7pkMTFQUlUDk6iaEoSe6clYZyeRM2ZSYyfnUTdOUkck8nzkrhgTmK5JYlIt2J4kvQ7nMSTJUls+S6JmSeTaHlKsWTemST+OJvEx+eSuH4hiW6/JfFerWQ9hyVzrGEywY2TadwkmTNysXkyYW2SeaNtMmvbJRPdPpnsUcn8MCYZ75Rkmk1LZun0ZNrMTOa1OckkLEymSlkyxaZkxtuSae1NZqE/mauBZLouTea2xC9Pps+KZN0zyQz4KJnApmQW79LPp5PZfkbvz+rzc8n8J5UuJVP4WzKvXknG/HsyUyun0LNmCim1U/ixQQqu5im0bpPCa+1T+LxDCt1fSyGpUwqXBqRwZ0gKMyak0G1qCpumpZA4PYV+M1J4LF/OTCF9Voq+96Twy/wUjAtSqBWieDkpBOemsCQvhTYFKVyR1YUphBal0Kk4hb+llzGFbWUpLDalMMCcwn9S3ZWC1Z2i700ptAikMH9JCh2WpnB7RQobVyrnR9r3VQq5u1I49GMKDX9K4ZT8tjeFA2e071wK3gvaeymFFb9p/+UU+l9LofBWChUrLWZ+zcVUbLKYA80XY22xmM87Lub2+MUMDl7M/umLscxYzISZi7k0dzH3Qxfz3LGYXz2LqetfzIUl2r9sMR2Xa9+KxZw5sZjyk4tpc3oxv0v42cXcOreYjecXk3BhMf0uLuaJ1PhTa24sZlOlVJrUSuXPuqn6TpzKv41ToVkqLzVP5WcxtkhlTMtUardK5ai4W6cypU0qzdqmckGWt0tVvam83TmVxNGp9B+TyuigVJpO0bWpqVydnkrUzFR6zErlvmybncriOVo/N5Xn8v08rfen4ipXzKWprFiWSsyqVHasTsX8dSq3fkzl8clUvjyVyuAzqVQ8m8rI86kcvpCK82IqwZeU53Iq86+kcu33VHr+lcoDafRiGuV104hsmMazpml81yyN91ukUbVlGvtkQus0TrXR9Y5pNByaRtTkNO4Hp5E2NY0K09MonJHGoVlpTJ6TRocFaeyJTKNOVhotc9PoX5RGbkkaW1xp5PvS+MCfRrVAGi/tSKP0RBqe02lMP5PGb2fTWH0ujc4X0mh0NY3Pb6QxsXI6Z6qk81uDdG43Tie5aTpvNUvnmQxvma7vnunYWqfT6d10Eoelc3VsOsbgdMZOSefE1HR809KZOT2d1jPS+V26z07X38p0UuemMyw7nb8K0/Hb0vnUmc4iVzr33els96ST5k1nkC+dF/3plATSGVWeTu0l6RwVz9J0pi9Lp+XydC5L11Xp3JEtH6Wz/td04vels+9wOtdPprPuVDpxp9N5eiadnHPKeT6dXy+op9/SNf90Yv9Mh+vpvPy33t/X+8oZ7K2SwelXMrDUy2BeowzimmbQt1kGOS0yGNYyg1daZfCrBH+QQeH4DFYHZ3B3agap0zP4dEEG3UMySA/LYFZMBrmGDN7Ly8BWkMGKYq11ZdDVk8FAfwYvBjIoKc+gztIM/liRwdONGVzZk0HkTxlcPZJBn+MZPJGqp7X3fAYLL2Sw6VIGzy9nMP2q8tzIYM/Lmcyqnsnj2pkENcykcaNMbjbNZGOzTI62yWR6u0xat8/kd/m0QyaZnTLpPiiTB9LwvUx+mZqJaVomE6br5xmZnJHEuZk8m5fJ9/MzuRKeyZdRmfTKyyTgyuSqJ5M4XyZ9/Zn8I8OXZDJ1udYfycR7MpM1ZzLpfS6TnAuZvHcxkwOXMql8XesqZNGkZhZ36mTp+2oW9RtnMa9pFrtbZXG8bRaz2mfRtkMW33bKYnjnLMrHZFE7WJ9Ny+IvmTY/i1YLsvh0YRaNDFksNWVx0p3FdV8Wb5Vn8Ux2L8li1LIsrq7KIn51Fv0/zuI/6fNVFjmHsmh+MYvI37LocTmLh/LVlSw8VbP5R/KrZfNh9Ww+l5o1somVmbX0eW39XDebWS2zOd4mm1FvZFOnczaJ8laXbJ7LnK7ZdOiWzeju2ayXuj10XU7KgJ7ZjOmTTb2+2ZwZnM3AIdksHJrNxA+ySf8wm5UjsqkyMptQ2StdR2VjkaDR2WyXJmOyyZCLMnRsNvvGZdNtfDaTJ2SzQ16ZlM3RBdmsDVN94dn4I7J5Jrsjs2m/KJsiGRWluqRutOqS8phsXojN5kd5LS6bG5KckM3SxGwWJCl2bjaty7LJkz/lA5PmIrFm5ZJ+lmz+lUJbNtckwaE5OLNZsTSbQ59lM/1z7f1Ce9Zq7XrNboPWbsym+3fZXN6dzSc/6PO92Vzfp5oOZHNKlhzMpsKhbPbI+CPZeC9l0+5yNpX/1ixuZpN5S73eyeaA9LybzSOZei+bNlVzmFMjhx+kY80cSuSGjK2VQ4PaOfrfnMMZWV4nh0p1c+hSL4e7cqlBDgca5VCxXQ5fv5GDoXMONbvmECv9uuXgk9ndcyjukcPfUrFPDovJ4bcPcvjkwxzcI3OYPiqHv0bnsHZMDrXH5vDWuBz2jM/h9Qk5NArKYcikHIpm5fDzvBw+DslhRKTWROXwQrTWya2YHMbH5vBSQg4R0sKQw2d5OfxbkMP3hTn8YlS9ZTnsMCmnJYdoaw4LPTkULsshaHUOhz7NYdeaHEZ9kcPb63JYKi+u1xoxb9D1LTlc256D9eccruzN4f1fc6i+T30dyGG3dDioWUmDw+pNzsmvR3Noc1nxr+bguZFD+1s5jL6dQ/07mqN0vZ+DTf6rlssP1XO5USOXcTVzOV8rlyG1c1kl++vkcqpTLkvfyGVh51wsXXK50i2X97vn8pnU6JFLrzdz6Tg6lxK5KePG5LJZGo3NJU2GjsvlYnguVSNz+WdRLt9H5dI+Ope/ZVNMLqmxuQyOUz6JiM/lcUIuXxpyySzNpZ9JtZlzuWXJZbw1l63S2JaLx5nLyuW5/PV5LqfX5lJpfS4hsle6bsjlgUzZmMtOabUpl7Wbc/lqVy653+Wy4Mdc3tiXS/MDueTIFal5KJc4OS7lh3N54Ugu8+WNo7nsOKa1x3MxX9W1m9p/K5fOt/WztLiby+9S634u8XJCllc18OurBvJrGBhZ00C9WgYG1TawQqrUMRAm++R2JwO/dTbwaRcD1bsaCHQz8Fze6GGgZh8D8fJokIFvBhsoGGLgqpx910DUSAOH5LUxBm5Jk3EGMuW98QZiJxjoP1E55xjoOd/AnEgDl6MNvB9j4H6CgT65Box52ifHiwwEGw3slFZlBtaZDCSZDZyWgRbVK1WsBsJln/SwGXgi39kNtHMYKJKxTgMNXQYuSF+vgdmfGZjwufr6QvWsNfCZxK1TLnlrvYFyWbDBQJeNBqzyQII3Kf9m1bxV9X9r4JjM/87AT9L5ewMWuS87dxvI+8HAnzLiRwN19xhIljOy/ycDJXsNXNqnWR5QHDkmbx5UTvnpkOIcVq4jBtYfM7DwkoFfpOtvBmzyUKZcNvC1tL6iWcuo3w0M+dPAf1cNNLth4IoMv2ngc6l1y0CCnJS3bxsIvWOg+10D0+8Z+Pu+gVkV87hcJY8xNfLYJGk18/i4Vh796uRhrpeHs10ew17Po0LnPBZI1y55PJQ23fJo0COPVBnaM4/oXnm80TePlLfyCB+Wx7YP8hg+Io9aI/MIHa04Y/LInJDHexPz+CZCuRbl0TAqj6MxeXydkce1zDw2ZuXxaq5iydcFecSU5vFzWR5dTHlMNWu9LY8L8ok9j3KnPvOobl8ee5fm0X5NHuM/z2PN2jyWr8+j8oY8wqTnxjw94+Qxc1Meu+X25jy2b8mj/z7FkAX78/hFHh3IY9rBPIoO5TH2cB5bpPGRPDLkvaN5fCY1juURcTGPH3/T/muq6+88vr2h9bfyuHQ7jxN381h2T3nvK+eDPJ68ks93VfOZUC2fD2rkU6dmPkkyqFY+K6VPnXzm1s3nUud8anTNp1L3fHr2yOepzOqZz5e982nRJ58bA/NpOjif4UPy+UJqD83ntKx8N5+XyCdSDsqzYfmkj8in8ph8wsQ9VjEm5NNyYj5PpuXTYUY+Z+fk89HcfKrOy+fRwnymh+SzS26GKkd4Poui8ukbnc/8mHx+EmtsPlPjVEN8PlsT8slKzOdytvLm5WMpzKewOJ+BJuU35/M/q3525PO31PKo3hWqc6Vyrs1n8Drllarr8+m3IZ+ALNiYT7dN+djlx1/y6bQ3H7Pck9b78imQMfvz2SwZB/J5/2A+iYeU77B6l5eO5HNIfEfz6XI8n+zT+VS5rpneyKftbdUsTe/mc0Xq3M9nyAPVINEP83nxcT7dn+QTX6GAd14s4GDFAkJrFdCzdgH/yI91CjDVLeDregUU1C/gugxvVICxVQFfti7g0RsFTO9cwK0uBezoWoChWwF/ysjuBWyQBj0KSJMLUqNXAfFyQpb3LqBKnwJ69y2gS/8CJgyQ4QWM+LCA6qO0RiqPKSBcDkjvsQV45Zn8b1wB1vEFPJRpEwrYJe0nFlAszScVsH6y6plTwKGwAh5HFvD9ogLuRBXwVXQBeTEFXJVNsQU0iisgQ36T2gkFnJZViQVkZRUQlq/aTapdhpkLSLAUcEpWWgt42abcq7T2iwJeWVtAlPy6voDZGwso2qJed2hm3xfQ5ocCPvyfev5FtfxaQN99BTw5UMC4o/r8uD47o35/LyD1jwIq/F3AQvnxZgGdbhUw5XYB38iNO+rpnmYqI+8XUOtRAYMeq/6KhfheLaRb9UKeyO4ahQTXKqRN7UI2ty3kndcLiexUyN7OhfzTpZBO3Qp5IO16FNKiVyF5ktmnkMtyf3Aht4YWYqCQ6h8WEhilfaMLcY3RXpk9tpAf5Y1xWjehkKCJhXwpjScXsja4kD9CCxm8qJBXowpZEFfILzIroRBzYiHfJhWyJFf1FRbSyKR8MtxcyBdS3VbISTniKKSiqxCPu5DtSwoJ+1Q9fa79awuZsq6QkvXKt0E1byzkmny4pZD1Un9rIdbvCin8sZDm/yvk/N5CVu0v5JUDhRyVSocKOSC+w6rriOo/XsjGc/r5z0Km/13I3RuFfH1TM7tVyA2ZcFv5xXCnkE13NZ97hVyReg8KGfawkMRH6vFJIfYXikioUcSgmkWskqq1ijgmA2oX6XmhiAg5JBXqFREi/9Uv4nLrIuZ3KeJnmd2tiDe6F/FQOvQs4q583auINr2LmNCniB3y4IMiikbp/egiWowpYsvYIj03FJEtf8iI8UVskAYTinh/YhHng4r4dFIRNScX0XluEbvnFfFedBGfS3JMEeekRlwRH8Wr3oQiFqQWMcxYRJy5SM+2RbxlK2KZRNiL6OcoIiD7nUXkryii6aoiPllTROzaIo6sL2LphiIObiyi76Yi/HJmbxEn92kGBzSDg0UcPlTEksNFhB/R9aOawbEiPMeLeCZ1/i7isxvac7OIj28VUf12ES/dL8LxXxHW50U8ktcqFGOSrysV07ZyMWOqFpPzajFXqhczvFYxa+oUc65uMfPaFvOzTHlDa7sUE9StmK+kdfdiCuRv2d6jmBY9i7kmo/sUk9G/mLihxax6t5gYinl7WDHPRxWzYHQxPcYo3thiuo0rxilzxhfzZEIxsyYW86PMmFTMbvlqZjE3ZhWzba5qm1/MFhkWpbqkdnQxyfJuTDGfSq3YYpLkrAyNK+YTqRFfTIKsTiimarLilimuTDMXM9VazC5p51BPzmIarSrm4mfFvLemmPOfK/5axV5XzJn1irdB8aTGxmJOy6nNxXy0pZiK36uPX4v5d18xc/erlwPF/CP/O1hMl0PF2OWpzDqqvuThCc3wfDHj/9a8pMWNYvIl71YxW28Xc/WOZne/mM0Pixn5uBiqlVC7egmf1SjR//ES3q1VQs3aJQytU0Ji3RJq1C9hcKMSTrQsYXnnEt7sXkKVHiUckaU99XPvEg68X0LImBL2TS5hwYISPAtL6Bml15gSnsuCWL3G6TVenyeUsDexhF5FJbxQpj0SYtar+Cz6zKqfZZ/4bCVUsJfQ26FXp15dJfhlv7uE/muVe71q2aBaZNlGvd9Uwse/lpCwr4RP9qv+AyWckaEHSzh7qIRPD6vHIyWck+RjJXC8hGEn5XQJja+XMPpmCU1vlTDmdglbpNmdEs2rhLF3S2jxoISCJyXsfFbC1y+U0r5iKcbKpZheKcVWs5THsqdWKfbapcypV0q3+qX0bV3KgNdLqdq5lFNdS1ndrZT47qUM6VHKmZ6lvNunlOS+pazpV8qGQaWMfreUopGl7BxVyjdjSmk3tpRSmTKulG+lbHwp92TqhFJen1SKRX6YXMr8WaX0mlvKkoWlvB2pfItKiYtWTvk4ppSEWOWToXGl1IwvJUlSEkupm1zK+ymlNM4opbiwFKu5lC7WUhwyx6Ye7KW4pIezVN/5lMNdSoinlHCfYq9Q3FWljPiilD/XlpK7vpSrsm1DKc03llK4uZQbMnFLKZO3qR8p3V5Kxy9LGbS/VN8TSvn0YCnnDqn/w6VcPKJajpaSfqyUB5dLCbtZSr9bpVS+XcoReetOKctl0INSzj/WrJ4rXhUjj6sa6VLNyLMaRnrVMuKTCrWNhMoB6VvHSLkcrmvkzXpGlslL9Y2cbGhkUCMj1RsbGdrEyI52RnZ2MDKtkxF7FyM/dTXSrZsRl/wnv3ZX/B6K3VMxexmp1NtIhByWN/sorrzdz0jV/kY+G2Ck6VAjLVCcUYoz2siCMYohvcaqRqkwTjVKpQmKI29NNLJcXg4yEi1MNdJ4ltZEKV+0rsXq8zgjA+ON+rtvpFqCUc84Ro6XGVll0nuzkSEWI5/bjPxmN9LQaeQPKfRqNsuNvLjKyICPjTRYa2TTOiNN1hsZu8Go81KdG40UyA2ZuMnIV9J2s5ESuSPBW4zsko5bjZjkgUzfZuQHeWO7EZs8kTk71K90+1I5ZcFX6ll67TTS/xsjp75TfT8YGfWTkan7jfp+YmTPQZ3fISMO+UfmHTbS44gRj7xw1EiI7Je+x3SOUum45iVH5K0TRl45aSRGVp8yUvuskYuScd7Iwz+MPL+mvdeNnLilc75j5KysuWukzj0ji+WirLuvmTwwkikjHxr1d1Eze2Lk3+eaS40y2tYqo0Sm1C5jl3SsU8ZD6VyvDIf8I54GZdRtWYb3jTIOdC7jaNcyqnYvI05OySc9yqjZs4xkOS/DepXxhdTrXcaHfcrY/GEZhhFljB9ZxrejyzCNKWPG2DLs4xRfPBPKeGFiGSFyQJYElfH2ZOUILmPtNL1GlPFeVBlXossYGVNGbmwZ4+LK2CG34suYnFDGN9IhsYwysSeX8VR+TlG8VOXNL6O/qYyXzGVEy0BLGdWtZZwVbGX85Szjib+MISvLcK0to/f6MipuKCNCXtmk/jYr/1bl31aGeX8ZzoNl/CcLDmnt4TL8UvGI1svg42XUOlHGBfn9VBm1/ypj/dUysq6V8fUNzfBuGaH3NJsnZaTLtX/KyK5qYlJ1E9NrmphX28Re6VnHxKG6Jl6ub+KkDG5g4r1GJn5vbOL7Fiai25l4vauJOd1MdO9u4oUeJkJkaU8TL/UyMbC3idWS2MfEsL4m6vUzMeEDE20/1J5RJg6OMbFsrOKPMxEjJyR5gokLsnaiiQZBJjJlyyQTzSebCAo20W6KiX+mmeg1w8Snc0zUnmti+DwT1aJNJMhZSYs1YYg30SbRxF2ZmmSiU7IJm2zLMVGQa+JhnglngYkFhSY+N5pILzMx0mSiqVk1WlSj1USp3JPdNhNP7SbmOkz8Ij6niRVu9bvSxJ61Jp6tM7FwvYm+G0wskSobTUTJe1tMZGxV/duUa6eJj3ZpBgf18yH1c9hE+6MmyqTLcRP/SeIZE6POm9h63cTMWya63TbxXELumDgg/e5qtvLSPc1ePr5vouYDzUvWPTTR8JGJVk9M7HpqIuyZ5lHdTL2aZtJlZC0zmyWvtpkbElTHzNdSVtfMA5lRz0yX+maeycIGZvo2NFOlkZmPG5tp2MxMWFszC7qa6dPNTOXuZo7LwB5mavQ0kyTn5b1eZtZJw95mxvQx07KvmSf9zfR4y8zhAWZWvG1mzUAzIwabWT/CzN3RZqaOMfO9dBprxiZPZd44M/7xZipOMHNU3p5oZpVUCzKTKFuDzRROMVNhppnSWDPT48z8IJ3jzTjkP9mXoFoTzSyRKklmouS4DF+s3OIvVWyjmY/KzKw1m8myqGarmVY2M0XyusOMVeY6zfwiqzxa5zMTvMTMto/NVF+nWuS8ZG0w86eM2aj9m7Rf7sh3mzWfLzUfef8rM9H7zSw+aOaSfHjIzEZpetiMQa7LziNmZh5TX78p1p+a31/af8tMsuTcMTP+rnq9r/4e6Iwemol5bMb0zMyUly18XN1CSg0LG2paaFzLQq4Y61h4IDPqWtgjrnoWnktIfQsHpX8DC8vllYYW4uS0vNvIwhqp19hCuvwuo5pY2CItmlookFuyq5mF15pbsMoTmdvCQq+WFla3tlCjjYXhbS1M76hYnbW/q/Z10z6Z3F17elj4padF/98tHJN3+mif1Ohr0bOahQuyvp/66G8hR67JhDctfCXGt9TPAPUj7rfVjxx8x8KJ4RY2jrDw9SgL3cdaODzOQrUJFhLlvYkW/T2x8FeQhXGTLOyQNpMtlMg9mRZswTnFwrJpFobOsFB3pnqXXXMsGMIsPIqw8Ha0hfMxFtbFWmgUZ+HLeAulCaol0ULXJM1WnktosuqRMekWluZYeClXvRdYmFds4XiphY5Wi577LPwsfruFig4LR+Udp2YgG9wWrnssXF1uYfwKCyvWW6i6wcJZYaOFBpssjN2sHqT1FvUg07bqTLdb2P61hc67dI6/6vz2W8iQMQcsbJPigxamHtL1wxYcsvCIhQPS76jWH7Pw+XGtP2HhDyk+petnLTS8qzndV5/y1mOdxT+qv6aVJzK3lpVAbSuf1LUysr6VXQ2t9GlipXNrK2FvWKnWxUqirO9q5Vo3K+17WDHJI5nd00qPXlYie1v5sJ+VTXKzv1X/F6wcGWXlo9FWPhhr1fd3KwYJGm+l4wQreydaqTzJygkZPNlKnWArW6dYOTvLSoM5VrKk+wIrvaOsnIy2MjrOSnG8lbsyLcFKl0Qrh5KsnEtRDRlWFmVZSc2xsiXXSv9CK1dLrLQzKobJildeNFs5KqstVmparaTIJfnQppqlmd1KvtyUYIeV76ST04pd/pUFLiv7pZ/byjJ5xWMlTs7IF17V7LPylxgDVh7Ii0utRMjML6z8TyLWKb+sXq/8G5RfLsmHG61sluabrBTILQnerPzSaYvyy7+yYKvyy7JtyrtdeYUdyvullWwZ/5X63WnF942VY99aufydFfOvmu8BK58dtPL7Ic3wsJVt0uqI5ijTjlr1HdhK12NW3PLCcSuHZcAJK6uk+kkrSXJBNp6y0vS0lTwZedXKypu6J27pnritM71r5RvpeM+KRZ5InwdWTj208u4jK/UfW/lTvnyi2TzVmfxrpeJ/Or9KNt6qbOOLGjYa1LSRJeNr2SirbeOhzKpjo2ddG5Xq2VgkaQ1s3G1k48fGNoI62njymvZ10bWeNur0tpEuo/vYuNfXRvibNm6/YyNpqI34D2x8PdLGkjE2Xhpr4/Nx2jde+aTdROWTRzI7yMZnwTbGTLWxQ/433UbkTBuj5tjYHW7jYpSNTdE2msXYeCPOhkP+k5B4GwdlZYKNaok2EuWCDE+ycSPZRkK6jXPyisHGWXm5xEa20caEMhtmk43Hstdso49F9VltnJYvbKrRbuOqjHfY2CntnTZ6u21U8diIkVPyrld1l9tYs8zGn+tsjF1v40tpu0F9yUOZtdHGz9Jzk43Km22clDVbbHqe0R4Zu01rt2utBL7Umq9sDNmpuLu0Typ/b2PobsX9Udd/svHVrzbKD9iof1gzlL9k/BF9Lu2P2jDJY5lzTH1J+XH1dUL9nrbR4Yx6lj7ndB4Se95GzkUbHX+z8VT6XtGcfrcx7A8b/a7bqPq3jfdv2FgvN27a+Pe2jYV3bHqG0pzvac6y8b6Npg9s5MtNeeORzkaeSchjG4dk1RMbyU9tTKtkp1VVOyXyR007O2rZaVPbjlEeys917Lrn7FSuZ+ekrKlvJ6uBna8a2jE1svNY5jS2s7aZHWtLO5s62XF1sbO6m51a3e0slssysofy9LRzT/b0slOxj51IOS6D+tpJ72dnTH/lF8MwOys/UKwRdpqPtLN7lJ0uo+28MEYxxymejBpvZ5uUTLAzY6KdHkF2Kk2ys0iGTFZN0+zslZdnqLaZdv6dY+fCfMUKsfO/KDu+aK2PsRMlQ2Lt1Iuzkynj4+20T7BjlscyN9HOr/JKsp2z0nixndfT7HyYZadrrp3ZRXYmltn5x2RngdlONaudJLkgm2x2/R21UyC3ZbdDfTjtVHDZCZej8rHbzmivne3SxmfngTRcaqfjcjv9V9pZIbdXa+2ndtLWaM0XdtignuT6RjtBm+x8I/9utnNgi+rabueHL+14vtJcv7bT53vNYLdql3U/aFb71L/499upf0hnKVdlwmE7HY7YmX/Uru/Ldvods7NcPjhhJ+KMnYFnNferdu5ft/PuLTtfSM5tO9dk4h07r921Y5N/ZeE91SJv3reT/MDOJRnx0E6LR3aKpPsTndNTzf0fO3/9a6dqdQfnJb+mgym1HHSp7cAtFeo4CJejMrCuQ/+PHdSp5yBd/pCx9R18Ke0aOCiTPo0cnGvsILiZg++lc3Pta6lrbRzEtXfQpKOD3zs79J3OwdLuDl7p4SBezsn7PXW9l4M8uSnBvbW/jwOXvNBXcfopd3/llrFvOjC95eCRDHrXQddRDjzy2RgH9cY6GD/OwU7pMN6BRZ7K/AkO9kv/iQ496zu4KC0mO+g+xUHUVAfXpjt4baYDQhx8HOlgTJSDvTGqM1Z1xqlOOScb4h00TdCsZHeiZpWkWcmxZAeDU5QrzcGzQgepJdpr0nqLg1tWzdWmOu0OXnRonVN1ulSn28ECr4MD0niFg+9WOpj3mYN9UrTWgX+9g1MbHHyx0UHDTQ79/3XgkNrbVd8OB82/dbBnl+a/V70c1PtD2nPYQfQR7ZN3j2qvNDrmIFf+ll3HFeeEg+dS57TquO7gL/nttoPWdx38cs9B7/vq+YH6lW5PHHhl6D8OGvzrIK2Ck5dedfJeNSfrZXcNJ11qOnmxlpNIyarj5JpMrOvkG3mtnpPD9Z283cBJWkMnv4upsZN9TZx42mtPB33excmTbk7mdXeyX1b0cDKyl5NZfZz8LL37Onm5n5N4OSfv93eyUSq97cQ12Mm/w5xcGa6YI5yMGO1ki7Qc4+S+lI9zEjfeyVl5f4KTDVIw0cltmRrkpNskJ145NdnJu8FOcqc4+Vtc05yET3eSsMhJ82gn02Oc9Ih1UiXOSYyckWHxmoE0SXCSJ1MSnVRMdrJITsrQFCefy9+LnbyR5qRGkZM2JarNrL4sqs2qvmyqT87JRrtqcziZ5nSyR7q7nFR2OzktN72K79PM/E5OBBS73EnDJU6cy1Tncif2j5x0+MzJjrVO2q3TjGXeeif9NzipvtFJivwmrTc7McpDmbPFyV7pu9XJMnl1m5NEuSjvfa9adjvx/eikwkEnaw456XRU+eS5hB9zUu+E8p5y8kw+OePkr7NOOp7XeUjIBZ35RSf/XHZS6w+du8y/6uTyddV2QzXdVj0y6o6TbdLmruqSRzLnnpN+950sl0sPdKYPnWyV1o9Ut+x9rJqfqN6nqlU+/Ef3yn9Oqj7XeckF+eAFF/cruOhd0cX5Si7KX3bxUg0XZ+X9mi42SrNaLu7I/2q76FHHRUBequsiVs7Ke/VcbJBm9V0UyB2Z1kBrG7rwS5VGWitn5L3GLtZLQROtaeqiezMXTVu6mNrKha+1iybtXHTr4OLW63p9w0Wlzi6i5bTQxcU6adLVRZ7ckqndXPwg3bprv1TqofVyWuip9dKkl9bLLZnaW+ulWx8XXqnUV+vllNBP66Vxf62XWzLlTa2Xbm9p7QCtlVPC21orPwxU3kFaP1Rr0JphyjHcReUPdX2Eco90kS+3ZOooFz9K99HaI5XHuIiR0zJsrOYiTcZpvdyWaeO1XrpP0Byl8kStlzMyLEjrpekkzVJuy7TJLvZI92CtlypTNHc5I+9N1RnJ9OlaI1Vm6ppsmOWicLY+n6NznavzD3FxLtRFi3AXvSJdLJFXFrmIl/PyQZSLzdIi2kWx3JdZMS5+lt6xLv0fcFE1zkWCXJAP411skZYJLkrkgcxOdPGL9Ely8Wqyi0S5KCNSXGyVh4td9E1zUS3dxSUZmeHiUaaLfVkuVmS7aGtwMb/YxUclLsYaXSw0uTgoA8wuVktti4txVhc7paPNhU0O212843DxidRxusiQCS4Xr7ld2OWZDPS6qOdzcVUm+l18Kw2Wuui83MXnKzXrtZrdOt3X6zUreWmDZiXvb3RRtMnFzM0ufpJeWzQ3eWWr5iCbt6n37eptp4sn37s49JNq+EW5f3WRdcDFroMu3jjkwiUvHHYRIUOOuGh41EWX4y48cuqE7rFT+h0772L/VRdXrrsY87d6v6l4kn7bxZ9iv6te5NP76uWBi6CHivvIRYXHus/+Uw/Pdb/IL5XdrHzVTfsabg7VdPN2LTd1arv5S16v68YhzyW8nptjMqi+m+sN3Exq6OY7cTdy824TN1ObufE3d3O2hZv3W7r5ubUbY3s3j2ThG4rZRfG6KUZ3Nw16usmRv8XT261nazdRckrW9XXTpJ+bfJnW302PN90EZPgAN5vkl3fc/IHyjnDTfaybKuPcxMo5GT5ea6TFBDfFcl9mTdQe6RPkZpm8OslNklySkZPdbJM2wW7K5InMn+LmgLw11c1HUmua8sm46W52SscZbkJnujkq9We76TzXzcl5bvYsVK0hqiPUzd4IN0+j3SyIcXNQBsS6WS114txkyF8yId7NN/J6gmYszyU8UfORIUluPpeGyW5y5YYEp7jZLV0Xu6mc6iZGNqS5aZbuplDuyowMzV16Z7q5mOXmcY6bVQbVne/mvwLVXejmsyLNvFQzN2rWZW4KTG7uyP/Mbnpa3JTLK1Y3CXJBPrS52SKt7G5K5ZHMdbjZJ/2dunekhsvNYvldxrrdfCUdPG6s8q+Eet0ckYE+N59KPb+bLLkmkwK6j6Rzuc5UTi3R2S9THSvcvLxS+Vcp70duHkqNTxRrjfZ/ofXr1MN63TdyStigfqTpRvUkd2T6JvUlvTa7WSKvbFFfckG2bnXTepvuUXkk87a72S+rdrip+aWbNBn3lWYnHXe6scszWfONm8m7dC/t0T30P53xLzrbvW6OH3Az9KCbL6TRITcGmXpY9+gR3b/y0lE3cXJOPjjmZrOUHHfz6wn1dcrNFfnqtOZ01k32efV2SffOVd0r193cuq3fhTu6v+5qLvLyPTfxcl4+vK/zkVYP1Is8klWPVP9j1fxUNUv4P7qvZPC/uqf+c/PDMzfdnut35wUPsXJWWrzo4YHMruihXyUPY6p4+EoqVffwSy0P1ep4SJbLMrquhx3yTz2PnlU91Gvo4bpMauThO4lu4mFYUw/3mnmY2dzDz/JqS+2XUa08mFt7ONTGQ912HrIkqL3WdfKwsJs+l3e6e/hE6vbQdbkmQT0VWzr38uCRir09RMlpGdbHw3pp1tdDodyTmf2UV/r097BMXn1T+eU3GfWW6pd2AzxY5B9Z+LZ6kXfe8fCp1Buo3HJdJg3y0GWwZjFE+aT5u8ohy4dpHu95aD/cg1W6jtIsR3vYOMZD8VjNU2aP87BX+o33sEJqTPCwWH6XsRM1Y+kY5MEmzyRskoejMniyhzXSMNhDrtyUKVM8/CDdp3rwy0vTPMTJOflguodWMzyUyiOZO9PD13M83F7gISHUw7Ywj76naY5RHtzRHl6M0fzklAyL1fykWZzmJ/dkZrzOXfokaH5SLVHzk8syOsnDl9I+WX3Lv3IkxcPAxR4+k5xUD39LcJqH3VIlQzXK8EwPm6Uky8O+bA81cz38Ia/neVhQpvM266xlkkVnLR6rZm7T/SRn5D27ZivNHZqv3JfZTs3VpZm6NVMZ69E8vZqlHPN5+NzvoVHAw9RyDxeXKu5HHnZ+4eH5Wg/H13n4Yr2ub/CQJ7dk2kYPe6R8k4dXNmuPjNziwbTVw1M5tE31fanfl2/UhzTZ42HG/zzc2K9zOahzkfOHPGw57KH1EQ9GGXDMw2qpc9xDpgSdUG8nPWw4rXvjrGZ31UP8TQ8f3vKwVcpuezh4x8Pbd3VmUvee7kW5JpPue/heujzw4JXKDz3EyFkpeaxzf+Lho6ce0v/RuT7Xmb7g5bdXvVire1lT00vDWl5uytTaXsrreHmlrpcEuSht63sxy8IGXg7LOw29fCr1G3kJbuzlB+nWxItf4pp6OS9bmnl5u6WXSa29xLT1srmdl486eol+w8sZmdPVyz5Z1c1LWncvE3p4+VY69fTyYi8vp2RYby/N+ni5L3v7eunXz0uN/l5SZfybXr6WFwZ4OSmLB3t5PtRL7zFelkm1sV6S5bKMGeelw3gvNnkm4RO8HJMhE700DvJyW6ZP8vKTjJ6ia9N0bbqXvBn6fKbmNNtL2Dwv/1vo5cswL0ujFSdOn8VrXYJiJGqt3JbpScqZouupXmZkelmb56Ug30tKkZcrMrbYy4lSL7+Y1ItFdcvvMs6qfuR1mxenVLB7iZSTgsPLemnm9FIk92SWSzORfm4vK6WmR3OUP2S818s30smnWfq9nJZhAc18iWYu/Zd62bXcS8WVXg6u9fLJOi9Z671cl8kbvOyWbht1nvLSJi/xckFGbPayVdps8WKSp7Jwq+4JGbjNS4PtXnLkhkzZ4eVH6fGl7id55SsviXJJduz0EvqNl0a7NK/vvHT80UvEHi99f1H9e1XrAS/FB708kDmHVLO8eVj3j9Q64iVd/pKJR9WHdD7mpdJx3WdyVoaf0P0mxpNeHsvBU14GnPbysdQ9o/7OqpcLXqr+ofO55iXqju43GXbXywZpfk/55YHMua/88uYD5ZerD70EPfJS+Ynu8adeWv+j34X/vPxX0Uefl338/oqPhzV8zK3pY7+sruXTc7OPazKpjo/vpWtdHz6Jq+dja30fbRr4GNjIx2fSoLGPPU189Gzqo2lrH/3a+khr5+PHLj4udfOxo7uPsJ4+jskXvXw06e2jQPr29VGjn49UeX+Aj/b4sMqxYT4qjvLxaIyPg2N9vD3OR/AEHz9Ij4k+yuWVIB+jJvmwTfYRHuxj7RTFnOqj5gwff0rnWT7GhPl4sMjHR9E+asf4yJRrMilWPUnXOPUkL8X7iJdtCT7aJvowS2iSj6MyONnHnRTNKdXHcqmR5sOd4eOdXB83DD6alWpeZT4uWn2MtPnYLu3sPizyn4Q51I8Mcap3aeLy8YtbNXp9nAtojkt8HF7q4/ZyHz+tUNw1PqZ+oVmu9fHaBh8vbPSxSE7Jhk06p80+DmzxUXebZrLdR4edmsMe9bdPPe330e2AD7+8dFA1ychDmuth1XFEMzqq8znm455knNSsz/kIuqL3N7X3lvbd1r472icj76oXaX9P6yT8vo/jMvSBj3VS+NDHfZn9yMebjzVjaVbBz+qKfiKr+mlezc/c6n6m1PLzo/Ss7WeJXK7jZ2ddP6/V8+OUCvX9vNfAzyZp2dBPqcxv5OeQfNrYT4Mmfhq197O2m5+m3f0Uyj35tYefN3v6qd3Lz+Tefrr38ROQ0f382Pv7GfaWnz2D/Gwe5if/Az99R/hJH+nHN9pPlTF+Ro71s12s4/yEj/dzQppN9PNA5gT52S9vTfJzZ66fGfP8rJzvZ+JCP9/JyDDtC9eeCK2L8jMg2s/SOD+vxvtxJfqJTvLzQbKfkMV+jsroXD8Og58X8tRfgR9DsZ8VpX7+NPrpYlJNcsGsuBbVJCdsfj0T+Hkoc51+DsgAl5+bbj/LvH4qlfv5+yPNdrWfK5/4GbJO85H76zWTjX6CN2vm0nOLatqqNdJpu2qTmB1+zsrarzXHb3ReuxTrgOo/5Of3w4p9zM85sZzwU3Ra/Z3x69ldfd/y6/7w6/7wkyCj7vr5Uuz3/Cy67+e0bHrgp9VDP0Z5Igsf+Tksgx77mflUZ/Wvn38rBfDVDBBfK8BF6VAnwAt1A5yS9+oF2CjG+gGeSKNGAWJbB3ixZ4BoadM7QGifANMGBJg4MMB34hgaoMK7AeZ8EKDG6ABdxwbwy6VxAV6boOtSYWKAKNkcFKD1pADHJgcYEhzgwRTtmxrg+9kB/V0IMDk2wA/SPS5AuVSNDzAuIcDX0ikxgFsqJakmiVgcYFBGgKycAHtyA1TPU87CAHMtAQ7I29YADWwBbssMe4BfZKUjQC1ngAzp4Q7wqidAiozzBhgZUPy1ir0uwPb1AdpvCGCT5xK5UfORTZsCtNocoEyeSsiWAEdk8NYAX0jhtgD3Zf/2AAN2BPhEcr9U3p3q51vV9WuAT/eppv0Bah8KcF2CDwfoeSTAUql2NMBi+UMmHAuwSxJOBBh9UrM8pXM4HeCsbDgf4PGFAJ9fCrDjlmZ8WzO+oxnL8LsBtkibewH+lbD7Ad59EGC9lDwMcOiRzvVJgHxZ/U+Ams91vVo5LaqX83nNcgpqlTO7djn7ZHq9cn6WvvXLudagnMkNy+nRqJw/Gpezq0k5H7YqZ0iHcup2Kedq93J29yinvGc5r/YqJ0XG9y7nW/H2KSehb7n+NpTj7F9O9JvlbHurnFYDyzk6qJxmQ8r5aXg5S0eW02VMOS+PLdfzVzk7pdP4ctxyfkI5IyaWs0PsQeW8MKmcRXJa3p9czhZpE1yOWf4VPaTzeFo5d+aUc2N+OVMXlLNioeJFl9MhTjHkhfhyouREktYnl7NRjCnlPJHitHLq5WgGuZqB9DOU06ugnL8Ky+lsLMdlLifWolg2xZIoe/n/Ga7ruKqvPg7g6ozZCYIx203dDBDEro8xZ9N2u82ZNHY8zrnNBkHldnd3YGyzZgF2x9QZU0DCfD5/vF/A755zvnW4XHCD9uQU4AP9mFuAMQd5JnXIY535BRh1iLUeLsBsSQHOUIy0AHLaJGOONENegCgF86SmSvZbVYA/KEJdgGxNAeK0BeijK0B9fQECBuZhZG+prqkAXnMBeliYF622Mi8786IaDuZFDifzchVgmZt99xbge18BSqgqUIBLwQKcP1YAzfECtD5RgP/+Yo4nCyA7VYAWpwuw7u8CHLvI2JcKcIQaFBUggx7S1yUFOESplzmvK5ztTd6LW5zH3QIsfVSA9o8ZgxY/KcCIpwUIe1GAra94Z8oKsJle0sxy9pii3xRASs8rCvBnZQH6V7EHb3nn3vFuUJ+PjP2J8WoKULeOADUbCrCS9jQToGNLAcwhAvwaKsDIMAGM1C5cgEttBDjbRYDsfgL+3y9A30gBGvYXIJP+odgoAY7SkWgB6g8QIIMe0vQYAYL0zUABDtHngwTwD2bcoQLkjBLADQE6TRbgPX0RJ8BvVE1L4wUoplEJzIHaJwqwk6poSZIARWRIFmDRTOZGb2YLsHCOABdo+zwB5i0SQL5CgJmrBDhFstUCbFwjwIwUAZqlCbCBktMF+JPEGQKszxTgX4rMFkBEjTaztm0CpO8UIG0Pc94rQK99zHu/AD1zBMijOrkCpNA98h0UYE2+AJMOCeClO0f4fYEAt4UCTBQJUEsiQHeZALfkAnTTCHDDIMAnkwDjLQJ0sQrwk02A6zTOLsBHhwB2lwCd3QLYAgKMOSHAD6cE+P2cAB0uCnD5kgAo4pyoQzGf01v6voSv0ejLfI1+uyJAyVW6we8fCGB6xh4/Z3+p5BV/fs3npfy+jH0u52tv+DNV09IKnlPJ16r57B3P+8Bnn7imphCWRkJ0bCbED835taUQ7+lKKyGsIRRGbYXo3EGIPd2E2NdLiK69hbjZR4hu/YTYTysi+DNNiBTCRTWjhLhFtWKE8AwRwjtciIOjhZg8RojPJwnxgIKThXxPE+LIdCHqxwrxiGLjhDhKBfFCZCYI8Q/FJQrRMFmIx/RklhBP5wrxxzwhXnwvxKZlQsz6SQjlKiFarRbiFZ1dI8SgFCFUFJoqxDZ6TXPThPibBqcL0TpDiDKanymEJkuI8mwhKjcJYdslRI39rIdu0LcHWF8Oa8kV4ruDQnyZJ+R9ECL3sBB1hUJ8LRYiXSLEdCnzlzNvpRCReiGaGoR4RslGIf6iF2YhBliFkFELG/OmlzTLLsRpinEIoaBWTiG20Cua42ItpHKzDo8Q57zM1SfEjkIhlpwQ4sfTQow9w9wuCOG+KMSdIiF6lLDPVOeyECl0j6ZcYb+vCXH4hhCie0Ksuy9E0gMh/qT+D4WQULNHQmyg53TyHyE2PxFi9lMhQp6xd9T6pRD/o/P/CTHslRA62vFaiApaVCrEJRpRJoSBdpYzvzdCFJO5QogOlUKMqeYdovHveT8+CXGghgj3aoswpY4In9cTIZ161xchvqEIiU1EeN5MhJPNRYhuIUKLliJsptmtRFCGiBASKsJWek1h4SJsJ31bEUZ9IYK1kwhdu4lwp4cI978W4ZveIgj6idAoQoRsekKR/UVoGsXzo0XYFCNCre9EODiJuUwR4eupzGWaCLHTRegTK0IBPYnjngTuSRRhPT0jWbIIA2eJoCLjAhGqF4qwe4kI475nPatEyEoRISFVBHEa96VzH53MYD2ZIrTMYj30H5WtE6FokwgNdosg2ivCun0i/Et/7WfdOSKE5omwjebni1BxWISRBSK8FYhgE4nQWSzCDYkI30pFcFF3mQgH6DM56yefQoQ0lQgPqFAtQkOtCBsMIpwyMgezCFtojkWEwVb20CaCwSFCO6cIO6malrpYk0eE614RxvtEcFDwmAiPT4hw4g/W9RfrOM29f3PPBRFwSQQLdSriPnKWiNDtMnOiWldEmHRVhJ7XRKh3nXlR4Q0RFPc5zwecJZ17KMLQR6zxiQg//CvC1NciHC4V4Xi5CP3eiDCjUoSf34uw8IMIfzcTI6yFGCNbiWGkL0LE/GwuxjdfiHGioxjiTmLEdBXjTh8xevYTo16EGA8pNlKMvv3FENC/UWJEDRBj+FQx2k0T41caEytG5zgx3AlifJUoxh+zxOg/W4yLC8RY8b0Y3/0ghjqFsVPF2E5v6FIac0hn/Awx3pE9S4yaa8Vw/SZG1l4xEvaJIdkvRrMDYmykl3QmR4xBuWKoqPygGAvzxGgiE+OmQYy6ZjGmW8QopD5WMdbamCv9ZRdD5hDzvUGMuS4xtG4x2njEqKSOfjFyC8WYekmMgiIxGhaLkU1PKbGEdV7mXmpxRYzNVHhfjKRHYpQ8E8P6nHFfsrb/xEh7zT7R9FIxnpWLMeONGAMqxFDQ/Cox9NVixNeSoHU9CbZTTmMJGjaXIKmFBH9SVEsJWraS4BXNDZHgl9YSrGgrQUovCeR9JdjST4J5ERL+rySBLVqCLgMkODFEgrPDJZg5UQLTVAk6TJNgF32gZdMluE7fxkrgoi/jJMil1HgJ7tO0BAn6JErQOEmCGckSKGZIsG2mBO3nSHBtrgSfLaCVEmSvkeApRacyD2qVJsFWek3z0iU4T8MyJNBTu0wJfqWrWRI4siWYsl6Cbzawzo1cu5V7d0twYY8Ew/dK8ON+CbrnsA9UO5c50bSDzClPgrX5EiQfkuAklR2RwCiQoKNOgpt6CXoYJahnkuARHTdLEGGRoJlVgpc02ybBYLsEGtrhkKCSljgl/OwgwUqPBJO8zOsPCUL+Zp8usE9046IEEy5J4KaviiQ4SHWLJUijhxRbIsEx6ndZAjFtvMJYNPsqe0+DrzEehV9nTKqkJTck/JwhAW5KYKV9t1j3IwkM/0gw6JUEagp7LcHPVEGLSyUoptFlXE+dyyXYSzXeMG+6TZMqJPBRr0oJDlGDKgkSq3l3KOqtBDJ6/U6C+e85w4+ceQ0pmtaRwt9YiuymUjylpGZSRDeXQk4hLaTYRmW0oKUUF2lEKynfE6ToECLFLvopVIob5G4tRY8wKeqFS/GImreT4mpHKcZ1kqKwqxR/9eO5ETyXtkXyTFrQn+dFSWGiXdFSfKCfBkhxk76L4XkDpYgfLMUDSCEaK8Xs8VLYJ0qxf5IUz6dJoY6V4uc4KSoICVJYqWaSFP/OlMK3kOf8JMWfq6T8LCtFqzXMP0WKL9IYh26kS5GfKcX5n6V4/4sU13dKId0txby9Uhj2SfHbfj6n6wekmJAjxVe5UuTRMgFrFTIvCfugkOKxll9N7IeZOVt5pk2K+nYpEh2MTR29UkzyS9ErIMX/jklRTpYTUnxzUopGp6RofZY1UPCiFI2LpFhPz2lWsRRnqOqyFLWvS9HvphTj7zPHf6R4/Zh9fMX5vOZ5tLBUCnOZlHdBiskVnCc1qpJiLc2olkL1VorKd1I0aClDNilDZGgdKsN2qqDFrWUopnttZOjQUwZVXxkq+8lwOUKGMZEy2OmzKBlS6D4djZah3wAZFCNlWDVWhrYTZfhhkgz/TJUhfpoM/afL0DJWhq20IE6GSzQyXgYz1UiU4Q5NTpLhm2QZvpwnw6P5MmiWy5C7Woa0NTwjRYYTJE3lngwZVmbJULBWBtdmGTr/IkOT32WYvUuGIbtleLdHhut7ZZiwTwYP5e+Xof4BGTJJkStD6EEZbPky7D8kQ5VKhoUmGfZaZPxfVYa7VGiToY9dhqYOGeY4ZThHepcMP3lk6OWTISbIXhTKcOWoDDXPsF5qek6GoRdkaH9RhpuX2NMSGWZclmHgFRnUFH5Vhh1URd9fk+EqfXmD9VHUbRm63Jdh3mMZfnzNvEtl6FEmQ9IbGU5STAXjVcqwtIoxaWy1DA7KfStDnXfsD8k+yDC6hhyda8rxd2M5fmsqx3u60UyO75rL4aVeLeQ4TA1ayjlzOf6lGa3kOE0DQ+RQU3ioHL9QNf3QWo6rND5MDhd9FS5HHn3eRo77X8nRsbccU/rKEaQ+/eRoGiHHRnpJcyLlOEfD+sthoF1RcnykSQPk8NM3MXI8HyiHbjBzGybHn1Pk2D5NjiXT5agTL8cfCXLYZsjxerkc81bIUWO1HFPXyNEsVY5XNC9NjvNkTJdjd4Ycn+jj/+TovUOOWwd4fq4cjQ/KMTtPDn2+HB8OybH8sBzrBXK0F/O5gq/r+FXP1w18ZuQa6m1h/lbmbWfetMshx2QXn7vl6HRJjr20ukiOe3S0WI4Wl+UopQVX5Bh1VQ4LdbkrxwF6eE+OuPtynKBWD+VY/EiOMf/IYae0J3I8/k8O5Ws5dpSyv+VyPK3gHKo4B2rwQY5npK+rwO3PFRjVSoF9IQo8CFUgtrUCx2lbuALltKiNAtEdFFBQu94KLO+jwC2a1FcBP33TT8HP5Ao0iVBgA72kOZEKnKfh/RUwUocoBXZTjWgFVtFdmjpAgULqF6OAmDYPVOA1LRikwCUaNViBzkMUSBmqwIlhCqRDgRkTFXg/WYGbUxh/KuPTN9MUKKAm0xmfXtKcWAXO0fA4xqcO8YxPNRIYn+7S1EQFjlK/JManLckKlNKCGYxPo2cq0GWWAg9nKxAyT4FxCxRIWqzA7J8U+LhCgTsrmf8qBfquVkBEzdawBnpN81MUfO9nDakKWKhzmgKfpbO/dCJDgSXZCjTaxtg7GZse7WZ/9yoQuk+Bn6mSxh9QwEX5OQrUz1UgiwbnKaCltvkK/EbDzazNwrqsrIvu0TSbAhF2BSRU5uD8nAp0cyuQ6FVA5VPgF78CRwr589/8/rwCvS7xZ3pRxF6V8LzLPO+KAjfuKzD9XwXGvlTg9GsFBpWy92UK9KlQQEibKllftQKHaioxtLYSLesr8VNzJXq3VKJpKyXmhSgRH66Eoo0SP7dVoorWdVDiyx5KPO2pxPLeSiyIUKKIRkcqkdNfiTpRSvxDf0UrER6jxFu6MVCJJkOUmDtUiX3DlYgbqeTfZSXypymRPV2JZzQrVomzpI9T4ot4JXbRJ1qVoOSslZiWqOSslYhIYp7JSmyjclo8QwnnTOY0S4nPZzMvmjFHCdEKJeyrlei2RolcqpuiRAY9oaRUJQalKaGhtulK/ErLM5S4RZMzlQhSnyyeQc2yWeNaJd5vViKwi7XuVQL7lLBRt/089wDPpSeUlKPEKRqUy7Op7UHuo+V5Stymvod4JpUeVqL4iBKZQiW2KlirnrUZlZCYlHhjZk0WJcZZWRc1sLNH9IzOOjgnpxIG+sKlRA23Eqsp0qtEhY/zOqtEwgX2/ZIS72hZkRI3KVDMmZYoIaRml5XYTAuuMO/rSiTfUOI0aW8q0e4W4z5gzEdKeF9yXq+VuECWUs60nGe/4VxpZyXvSZUSW94psfA9a6GdzVX4qYUKt6hPKxU2h6iwMFSFYuoepsLMNiqcoRrtVQjtqMK8bipIeqtwKEKFBpEqnOuvQqdoFWoNUEE1UIVfBqkwFCp0GKPC/Mkq5E5Vod40FVbFq3A8QQV5ogoTZqhQd54KyatU+LhGhWOpKkSmqSCjkHQVtlMlfZ+hwjWakMlcfuO5u1WouZcxDqiwLEeFSbkqBKjPQRW25KngPKRC/mEV1BIVlqhUOKxRYaRehXSjCo/pnpXx7Sr87FDB51KhqYe1elkr1Q+o8IxmBbn/hAqjzjPvi6z9kgpDilRYXaLCfYq9rEL0FRWU9PYq87imwk2adF2FrTdVuHBPhS4PWNsjFXY9VmHRKxVcr1XoUapCwzIV1tGccq6jkW9UsFCdShVOV6mgq+aetyrMraeGvpEaD5qooWym5nzUmNxSjW0hanzbWg0P9QpT42A7NV72VcMSoUZOpBp1+6vxhM5EqfHFADX+HKiGapAalcPV2DxajfPj1ag5hc+n8vk0NcKnq/ErRcSrIaXtCWpcT1TjuyQ1fPRNshrNZnAvNZyjRv+f1AhdrsbW1YyfqsYRapymxkaan65GESFDDTt9malGHtXPUiObRqxV4/F6NU5vYG0b1VizmTls5fp9XLef6w6osZbMuWrUyVMjOZ910JBDajw8okZ8gRpqgRolOtZsVGOUWQ0b5VrUyLKq8S/NsqnxNw23q2GiTg419lNtpxpp9JiSXGoMdjO+l2edUWN2EftXrEaXEjWeXlZjxhU1ztLea2o8uq7Grlvs0z01Kp6qsaCUNdKYMjW+Kldj3Rs15laocYFGVaphpdwqxn6nRuf3jE2GT2oM/EyDW401mNhCA1FLDba20uBqiAbfhmqwOUyDknANerbVYEM7Dea312BdRw1O9tNgdX8N7lNclAZtBmjwv9Ea9BmrgWuaBoenc32sBkVxGiBeAwflJ3BvogYvae1MDWbN0yBjoQa1l/K8VRrUSOGZ9IDiUjWISdPg93QNPtKqDMai2EwNorM0UNGHbA2mr9Mgar0G23dqIN6rQct9Gmyj7/drcI2+O6BB7xzWRW9yNVh6kLXRhDwNthzSwHtEg68LNGgmYM5qDdZbNPiPiqzM28a86Ss7c6eGDg3mOTW4RHBp8KWbz6mBhzXRPK8G3f0a2Ar59agGL45p8PycBl0vapB9SYNnNLtIg/M0sljDuWqQdZk/X+H3VzUYcZNfqd4/GnR5oUEO1Xupwbn/+Nor7i/l13KuoZw33FvB1yr5rIrr3vJn6lpTi+y61EALayMt5jTVonuIFnnUIFSLtfSCLrbWYnSYFnbqHs7XqUEbLdbRS5rXlq+106JhZy3+o0PdtHB+peVnOS0WRWoxvr8WTaO12EyLB2hxhTwxWnw9UAsBNRukxdZhWryhCSO06D1Si4pRWojHaNFvkhbLpmhxi2TTtAidrsUO+ilWi9s0NU6LY9Q/XgsFhSVosZPuJGoxLUmL4xSVrEX4DC1+pQ+0cqYW9yhunhaa+Vp8WqCFdrEWZ1dp0WmNFvupToqWf6u1eEozU7X4m8xpWnRJ1yKH6mVokUXPaHamFudpZBb7SN2ytThI9deyXxu0wGYtNv2shWiXFtf3aCHZp0Wr/VpU0Y8HtLhJhTlaROSyRgo9yNryWFs+azmsxSqRFv+otEhSazFEo4XJwHhmxrMwHl20cz4OzoC+dGqRTw1dWqyn/6jIrcUYD2fh1+IyeQJa9DnOs8+y9gtarL6oxQOKv6TFX9S+WIvdlFKixSNKuqzFaRpyRQsDdbyqxT5Kv6bFsBvsxS324DZzuaNFwRMtgv+xhtecE72l26WspYxzImU5Z/GGc6B7FVrEVmoRU6VFu2otdlGHD6yrtg7d6uggaKzD0qY6SJrrUNVCh1stdZjSSoej1DpUh530nu621mF6mA4nSB2uQ9s2OjzuoIOzhw7C3jps66NDsJ8O/SJ0kNKOSB1+6q/D8SgdoqJ1WBWjQ9xAHf/G6FBriA6dhutQHzqUjtehYqIOkybrEDpVh7d0Z5oO06ZzL7WJ0+E3Wh2vQ3yCDoMSdfgsWYc0Ms3UIWu2DuWLmf/3OhxbxrPX6HAmRcfP8TrUTdfhGc3O0KF7lg75tD5bh3q7dbi4R4fRe3VotF8HT46O/yfq0Pwgc6G7R1ijQIf5auZgYf5WHX63MQe7DgkOHU7SYKcOenrqZh99XBvQoaCQeZxgjEs6FBfpMLZYBzf1KtHx85gOW+gNXb/CPl1jvdfZJ9p1W4eBpTro6IsyHfbSZ+U6zHijw980vEIHC3Wt1OEg1a/S4SUVVesw5i3Pfc8ZftChurkey1roMbWlHscpqpUeKmoTosfv9InWhOrxkBJb62EI06NuGz0y6RnZ2+nxYxc9lN30uNxXj5aRekyJ0qN/NJ9R+ACeQatjuH6IHrOH6tF7NGOO0aPeJD0cU/Qom6bH4ul6XKW+cXpIKCRej7d0J0GP6Yl6DEjS4+xMPebN1aOIes3Xo9kCPbbSyqV63KcOP+rRfYUeG1bq8e1qPbzUe40eItqeokcVLUtljemsLUOPGpl6JGXpYcrWY+IWPYIUt12Pv6h6rx4/7dNj2n49TlD0AT3a5eixi2rm6pFK/1DyQT2G5enRNV+PXKp/SI+X5D6ih6BAj20CPRRiPX6T6NFDo0dTrR6DLMzVqkeGjf2w6zHKocchpx6NXXr4Pazdp0dsQI+YoB5a2lPIXE7r8fd5PfIu6tHwEmukhUWsr0QPMbW8zBqpmqZd1aPWDT0st/Todpt7aOFdrrvPGh7rsZsWvmBfS/XQlOnRvpzPqNYbPdLoCc2sYDwaUannZw7Gq9bjNS16yznTt+/08FGf95wXtfqg5/uDAYvrGfBLAwPe0b4mBmQ0NeBfmt3MgAs0urkBDvqqhQGHqUlLAzZTOS1tZcA1mhhiQJAiQg2QU+vWBuykD7QqzICEcAMGtzHAQJ3aGnCA6rUzQNnFAE8vA273NmBaHwNO0IC+BmiofT8DdlOtCAPS6AnNjDTgHI3sb4CVukcZkE+Nog3YSIsHGHCV/DEG9B1ogJRCB7E+ek8rBxtwj+KGGLB/mAGZww0QTTGg5VQDqumnaQa+LxkwfboBf1BMrAFa+iLOgD30WbwB6fSUZiUYcJ5GJRpgp6+S2B9qkmxAGS2Zwd5QcCb7MsuAX2cbULWE9f3A56v4bA17RR9S2KNUAx5QQpoBp8iYbkDnDAPWZrI/2ezNBsbfxNibGXcL4201oGS3AeP3GOCln/cZsHy/AXcp9oABf1KHXAPm5BmAfAMKDhlQcdiAtkIDUkUGjJAwjsaAl3qeYTRAbDKglZnn0Fu6a+E5Vp5DA20G6KiD3YA6DgOe0UUnz3UZ0NNtwFaPAVN9nMlRAwr/MODgGQOu/G3AhHOcA72/wL5fNOA+xV8y4CQZilhfsQE59HkJ86D5lw0opnFXWDN9c5VzuWbAdqqm5deZF3W4xbndNmDMXQN63TOg+X0DJr8wYNd/rO0V8yg14MsyAw7RpnLOgpa8MeA6TapgjhRZaYCCwqsM+I3WVBvwDyW/NeAsdXtvQB41/MB7RYs/GhD4ZICshhFDaxvxoKERpxoZ4WtuREhLI3bQe1rZyoj7FB9ixEkaHGqEgTq3NiKH1oYZ8ZLmhxv5+d4IbxsjWrUz4kBHIzxdjBB3NaKolxHL+xhRL9KIbHpB8/rzOY2N4joSRRvRcoAR2+lujBGDBhmhp+whXE/zhnLdMMaazFhTjCimn6cbsSLWiHt0Mo65xTOnBOaUyHU0Ppn50P1ZRjT4wYjWy43YuMaIYKoR4elG/EafKCXDiORMI86SNcuI7tlGNF5rRBldX2fEpPVG7NpoxOGtRlzYaUTP34zYt5e5HzDCTV/nMH9afpB557P2Q8zhsJGfzYxIEBtxmkwSI8JURqxRG6EyGdHWbMQsqxGjbUb+b8Az7UYUUDOHEduokn50GnGb/nAZoXUbUcdrxHOa62NsP2MGjHgbZP2FrP+oEb+eNOLoeSP/L+CZxTyzhGdSs8s8kyrp9hWed9WIrBtGvLvD/O4ZEfHYiAGvjNj72ojMUp5dzrPfcI4V7G8lz6f4KiOGVBvR5S37VcOEU01N6NLchA0tTJjYyoQgtQk14Xeq0dqEVHpM58JMGBVugp2atTXhl64mLO1pwr1IE4xRJuRGm1B/gAnr6TV9N5B7h5gwcyj3DTPBQX3Hm3BzigkDppmgpaxYE4rjTJAkmBCSaMJ7WpVkwkMaNsMEC02ZY8Ixip5rQvt5JuyhZ/NNWLnEBPdqE/8em/AuxYQVqSbcp4Q01kRD000wU9cME/JoY6YJZbQky4TrNCnbhKMUtdYEFWWsN+FfurTBhDEbeTZ9vYlxtvBcStjK87aZ0Gi7Caf3mtBtvwn5tOmACeW0NMeEGzQll/lS9EET1NQ+z4Ta+SZk0nOae8iEIhp32AQP9T7C+ulDAWsXmJAkNGG4yAQrdRebcIjGq02wGUzYajJhmdmE6RYTOtlM+Nxuwn+00GHCFZrgNCFAES4Twt0mPPGY0CJgQjXdC5pwspB1njThzDmee8GELRdNeENTi0zYX2JCvcsmrKWXtOCKCZfp26sm+El+zYSw67wTNzjTmyaMvmXC8rsmDLlvQulDEw6/Zn6lJvxZztwqeBcqTVhHr2hRFe9WtQmRb01oVcOMBzXN/BtuhqiFGYkhZtwKN+OPNvz+KzPq9zXjaj8zJkaYoYw0IyPKjLnRZlyisQPM6B1jhoSSB5vx1wgzGo42Y+84M+qMN2P+t2acn2zGu2lmrJxuxulYMyxxZjRJMGMLvaFpSYxFA5PN0FOnGWbkUP2ZZqyjRbMYn1RzzNgzl/HnmTFugRkfF5kRv8yMU6RbbcaBNVyfwvWpZhSmmdE/nXuobYYZu+mzTO6luVlmFNG4bDP6rDVDSq3XmZGy3oyZG8wYtdGM7ZuZ61bWsZs17DWj334z5PT7ATPScsz4Oo+9olb5Zpw9bMaII2Z8VWDGEeqoNOOJxcz3IDNg41o71znM2EHvaZWTaz1cS0MDZkz6y4w5F9hPGnuRvbzEXIrNeEyjL5vhpF5XzBBSy6tm/EzvaOU1M4bfMMNGX900o+s9MxrfZ98es95XZswrNcNXZkbfcjNkFPbGjN+oRoUZqfSExlSZ4aaQt2YIPppxpqYFX35mQVkTC240tWBKMwuOU4cWFhygVy0tOBpiQVSoBXtbW1AnzIIsekkLwi2Y0MaCtu0syGhvQdEXFri7WtC7mwUFfSxo0deCFf0sOBNhwfBIxulvwWFqGmXBNqqin6ItODXAgqExFpip20ALGg+yYAv9ONiC6UMsuDmCOY1lLt9aUHeyBf/Ri1gLSuIYP96CNomMn2TBMypOtmD8DAvkMy0In2XB71RztgXpFLrEAvxggXOFBY9WWyBIZY5pFvxM72hlugUPKCnDghGZFvTIYh3UPJt1rLXAut6Crzawjq3MfRtz/tmCuzstOPkrc91tQeweC4bstSBvnwVv9jP3HAv+oi4HLdiUZ8EP+Xx2yII/aVOBBdOEFgwSWWCghhIL/pBZsFFpwVIV52C18HOVBTl2C0odFpxwWbDBy+d+Pg9Y0DHI16h+oQVLjnJ2tORP9ukvrjvPNZf4ehG/L+Z+mnKZz65Y0Okq117nzzcsaHCbse7wZ5r2L/N4xhzLLLhFeRUWNKpkHTT4rQX57ziX9xZsptiPnFMNK5rUtGJZLSviPrPiJHWvY0XTulZspbv1rIj/3ApLfSuqGlpxurEVzZtZsaK5FWdaWNEixIp39CDUirOtrRgZZkXPcCsE1LKNFT9TcjsrRrW3otcXVgipVQcrzneyIqSrFTvpI6V0s2JWdysu0JgvrXBTUV8rfP2skEdYER5pxS6q1d+KZzQvyopi+jbaCj9FDLCibYwVe6j2QCu+G2xFkPoPsWLvUCvqDrPiP7o63IqokVZcgxWTx1gxYKwV9cdbsYFKqXySFbcmW9F1GnsRZ8XQePYjwYpD1DSRPaEqupdkRUIy+0HDZ1jx1Uz2ZZYVb2nlbPaDkuZY8X6+FasXWFGyxooJKVYEKDLVChXtTbOiTroV2XQ1w4qJmVZEZ1mhoQ7ZVuyn12utWLLOiinrrYjZYIWevt9sReP/WVFBd7Zb8eUvVoz43YpHe6wQ72dfD7CfOVY8oVm5VlyksQet8FCfPCtkFJZvxe9U65AV6fSM5h5mT8l/hP0ssEJJbQXsKWUJrVggsuIKTRSzhxLmSfulVqyTMUc5+6axopuePTGxD1b2wcYe2K34m0Y5rHBQL6cVIvrFxblTituKxzTLwzxpjJd5Uh+fFVIK8zNPqhlgjlQc5MwLmSNFHGX/jjM3mviHFY3+tiL2POd10YrD1OySFdV0v8iKxGLeTxpZYoWdel7mXaSWV6zYQR9ozVUr/qGZ13gPCdd5D6n3DeZCNW9ZkUbj7zA+Zd234uhDzuE5f09eWHHkFWsuZb1lrPEN51DB+01PKq2YXcX6yFttRd+3nAGFv7Mi870Vz+m7j+xjTRuu17LhTj0b/tfQhhWNbAhpZsNHutjChr6tbAgPseGzUBsy6Tldbm3Dd2E2FFL/cBvUtL+NDUva2TClvQ2GL2zo0sGGd91sWNXdBtdXNhR9bUPbPjZk97VhYT8bPyPYMCnChmMUHWmDljr2tyGHGkTZsJHK6PtoG27R9AE2/EVDYmwwUbeBNhyipoNs2EbLB9twn84OsWHkUBsc1HOYDUJqNdyGX+gjPRlhg3y0DcZJ3DPVhnuUMM2GMzRiug126hnLfdQyzoYd9IHWxNvwmGYlsC80NtEGD/VJskFG4ck27KLPZrBP9ILmz2Sv6LtZ7BVFzbZBQx3m2PD5XBtKaek85r2Yef3IvJbbsHuFDbVX2pBFL2jiahuOUvQa9og6prBH1CCVPaIy+j6NPaLp6ewRDcmwwUzdM204TM2yOFuqphXZNjygpLU2/E2j1tnw9XobxPR0I+e0yYZX22yI+dmGgztsOP2rDcN/s8FGLXbZsHq3Df/QhT02jNnL+vexftq1n7UfYO30gubnsHb6Lpe1U9RB1k4d8myon2/DBiqj6YeZn8CGX6U2/Cuz4VuFDVO1nIOZM7BwdlYbLtltGOewwUf9nDYoqI6bd4kWeWzQ+5jjURt6HOOcTnBGf/D1U/y+mN+XcF409rINXup7hX2mNlfZa6p9zYb/qNFtGypo2R0b4u+ybhp+zwbBfRtSHnI+5PuHMZ/acPwZ+/Pchp/+Y46lvFtlNnyi1HL2740N/gobIiptUFK7Khv2Ut1qG9bSa7rx1oY/3tkw6D3vIW39aEMVLf/EmdSwY1RNO76uZUeN2nZMqGvH5/XtmN7QDndzOz5rZccLWhBixxWaGGrHMdK1tiM3zI6G4XZsojf0Yxs77lJ8WztOk62dHYL2drT8wo5fKKWDHbM72nGJxnWyo10XO151tSOplx3z+9rRMdKOHGrQ344fouy4Q3HRdgwbYIeVBDF27Bhox+NB3D/EDsVQO9oOs2PtcDsWj7DjOv0x0o5q2DF6nB3fjLcj7Fs7ak1gflOY31TmNN3O3zXmE2fHR3oab0dRgh3jE+0IUGSSHSpqn8w+zLDj5kw7/pplx5DZdpgp/wc7mvxoh2SFHRmr2I81dhyl6BT2hDqlsi/UMI19oQpals6eZNhxhiast+OrbXaU/mrHzH3M+6Adg/Lt6HbIjmaH7dimsEOqsSNLZ8dWM+uw2fG7w45MJ+dAC112NPbxNaqiB36uCbLWQtZ61I6YC3x+yY4VRXacK+ZrJXb0vmzHriuc5VWeQwuv2XGVJl+34zgZbnDNPTvkz9m/V3YMfm2HiQ6XMqcyO97RqnI7Lr6xo18l+07tquy8Y3aso9f04SPn8ol9rOmAqpYD+z9zoKy2A9/XceA2xdZ14BQNq+dAcUMHJjRy4NdWDtQMcSCdntP8UAcu08TWDhylAWEOLG/rwH36u50Do9s70PsLB6QU1sGBrI4OvKQpnR0wdnHgUFcHmnZz4H/0qLsD6v4OdIhy4AA1iHbgxwEO3KHTMQ6MGOiAnXoNciB0MHOh9CEOPBjlAODAn986MH4Ka5nqQP3pDvwQy31xDgyPd6BnggMiqpHEPfSMJs5gzjRgpgN66jzLgTzCPAf6zHegzQIHXi104MYiB86scuD3FAdqpTqQSS9oYRpryHCgaybroLdZrCHbgbHrHPCRfocDD391wPO7A213O/B6jwND9zvw1QEHBNQyx4Ff6BOl5jrwL8096EAJfZfnQCFF5zugpU6HHDhIjQ47sIUqafkR1k5JBQ6cI7eAeQsdqCNm3vSLgmepuEfHtXoHblodmGZz4C8aanfAQl85mAu1dHI9faR/XczDzb30nYd5ULTXAR118jEP2uJ3oIqSg6yv0IGlJxy4Ra1OsrenWPd5B5SXHGhX5MD6Yt4r+qGE94riLnMuNPwKZ3mVc6HQa7xX1x3IoMk32ddbDjy+68A3T9n/55ztC+b2inmVMp8yzuoN86DGFQ5spWpaUcm4NKPKgfPU7y3jv2P895xZLSdO1HaisrETy5s4UbelE7daOREb4sQpGh7qhI1ErZ0IDXMiI9yJFzSonROH2zvR/AsnnnRwYk5HJzSdnbjWz4nBkU6YqEWUEx/oabQTcwc4UUITYpwopIODnKge7MTKIU68GufEtG+d2DnRCeNUJ7ZPd+I9rYnl2fRtvBNB6pjoRC41SnJiC1XRg2Qnxsx0wks/znXiDo2c74R1qRMDl/OMVYy5xsn3NCcapzmxlappZboTFzKcGJvpRESWE19kO3GANq11Ytk6J0ZvcKLX/3jGHuazj/nQnAM8J9cJHXU+6ESTPJ5H1fQo3wn/YSdyCpxoKOA55FQ6sVvN3hmceGlyYqrFiT9JYHOihsOJdHpO851OTHKxdrcT3TzsqZf98jvxXcAJfdCJLoVOrD7mxGOafdyJFSeduH/OiX2XnNhQ5EQ53S124myJE6MuO+Ei2RUn9lzlPK85cfu6E3E3nJDccqL2HSdO3nNi2H3OlWo94syeO/HHCyeevWYupU5coW5vOF/6ucKJj5Ra6cS8KieOVTsR89YJA21/z/l8YE9quNC0lguaRi74m7ugbuHC5lYuVNLDEBdmhLpwgca2dsFHEWEuqOiLcBcatHFhE1VQcjsXvO1d2N+BP3d0IamzC327utCumwvlES7cjXThbH8XXFEu9I52QU5tB7iwl+rFuLCeyihhkAujBnMdyYa40GYoXxvmwp3h/H60C+vAdRQ/1oUztG4Cv5/owshYF5wki3OhNMGFHxK5h+KTuI5GJvN16j2Da6jNTBf2UN1ZXDub6+bw+Tw+n899C5nDYub1PfNYxq8rXOizhvmmMF8qT3XhxzTWRInpLvxNozNccFOfTBcU1C7LhX30ebYLG+gNLVvrwj1KXMc9hPUueKjvBu6h9hvZP6q/yYWN9Ibub2Yvt7C3W9nv7ezzDhfOk3qPCx32upBDjfa5sGK/CzMPuHCRAjku9M/lTKnjQRdyqXGei/fdxfvuwsp8F/6hWYdcuETjD7sQpKgjLmipU4ELedRE4MJbWi104THNFrlQRBPELkRLXMiX8u7IXJircGGezgWzzYUv7S4U0E6HCzWcLmTQC1rocuEaTXW78CcN8bhgpR5eF4QU4nPhN6rldyGTFgdcuEG2QhfER11ofcyF2sddyKby87x3JbxntPyyCw8o+QrvKY296kLkNfbmOvtyg/XdYm23Wdsd1nSXNd1z8f9IF/59whxeuxBaxpjljPfGhekVLpyk4ZUu2OnrKhfCql3YTXXeurCWvn/Hu/Ke9+AT51nTjXO13BhX341Dzd1IbenGiRA3BoW6YaYvW7shoFZhbuykmuFuvge78ZIWtXHjOtnauSFu74azsxsNe7nx6Gs3Ar3deNfPjZJIN2Ki3DDSkWg3Wgxw4xdKi3FjwUA3/hzkhnWwG78NdeOzYW6MGOnGvTFuaCe78b+pbhyPdaN7PPdSywTupRqJbqTTC1qYxBxoarIbQ2cwF+o5k/lQ61lu7KLas91YS68pfq4b7Ra4sY9arHTjE1lT3OiR6oaIfk9jHuluZNMrWprhRlymG2doZJYbLuqd7Yac2q7lOfT5OjeSN7gRuckNNXXc7EbjLcx1hxt99jPeATc25bhRSQ9z3Zhx0I2LpM13I++QG00Ps1Z6T2uOuPGU5hW4cZkmCTgLIfsuceOUzI3hcjfaKN1Yr3JjmZq9IrXOjbcGN4pN7LWFddkYm6472BenG3/RMJcbvdzsC4V53FjndaOU7vrc+NvvxheFbqw85kbRcTe+PeGG/g83np9kL8+6cfaCG6Mvuvm5wY32RW4coKpizrnEjVmXuf6KG4UUfdWNrtfc2HHdjY9kvc3+33XD89CN6sduHH7OvF64YX/NXErdCC9zYzfVLWc9VEY/vmFNlFjhxphKNyKqWB91qHYjl7a9Za20+p0bT6jkvRumj7wjn3g/a3jQtq4Hn9fzYEZ9D6IaelC7lQdr6TXdCfEgIdSDszS6tQce6hfm4d8BDxq28WALzW7nQbcOHtTo5MGpLh44unrw4RsPrvbxwNrPg54RHoipdaQHu6hOfw/WUSn9EOXBXUqM9uBvwgAPvBQR44GKOgz0IJcaD/JgK72l1YM9eEJzh3hQQhOHenCcBg3zwERfDvdAQCEjPPiVao30IIte0dJRHtyiuNEenKFR8KDPGA8U1H6sBweowTjWMtmDRVM8mD6VNdE30z2Q0b5Y9irOg41UQcvjPXhIMxI8uEjjEz0IUnSSBzrqkuzBIWo+w4Md9JHSZnrwnBbO8uA6TZ3twV80bI4Hdvp6rgcSCp/nwR6qN9+DDfSGli3w4D4lL/TgAvkXeaBd7EH+Eg9syzwIW+5B0ioPzlOnFA/yqGmqB9vpPaWkefAvzU/nfGhKhgd/0JBMzop6ZnFWFJbNWVGdtZwVldGP6zy4R0nrPThHYzZ44KPIjR5oqNMmD5ps9uB/9O8WnrOd+3dwP/l+5Zrf+Gy/B7sP8HkOn1MZ/ZjLcynpIPOmsXmsiyLzuYc6HWId1PQw66APlHqEMWh+AeugKQIP/iSb0INeIuYvZhwql7BPMg+kevbQ6MFPJs7IwhmR3upBVxvnQ83tnA99onSHBy9okdODGzTdxTtAI9weOOkbD+8CtfXyPlB9nwebqJJW+D14RLMCHhTRhKAHRymm0AMDdTvqwRHaecyDzOMe/Edxf/Au0pwzHnx1jr93Fzz4/iJ/Hy7xd6GIvwvFHnQs8eAgNbnM/tJ7SrnCHtD8q+wBTbnGHtDQ6+wD9bzBflPYTfaC6t7yYD2V07LbvEeUfMeDcXc9CJDuHu/rffbgAet/yFofe7D/qQfd/+Pv0Gv+7pR6cJviy/heUM73Aur3hr+n1KGCv6fUuNKDbfSO1lR58JTmVXtwhSa/5V2jIe9416jne+ZHuz8wt4+cUw0v/3/3IrqWF10/86JFbS9q1PHidD0v+tT3onYLL+629MIf4oU21IvOrb3Ip5/DvPhIaeFePKeFbbwY3s6LY529mNrHi30RXmyK9KKSHvX3YlaUF0X0XTTX0MABXpjoyxgvBBQy0IvfKHuQF98PZkw6N8QL31Avto9gnJFeXB/l5X/pXuwf60XVOC/OT2Ve07w4FOtFerwXixK8uEGxicyfRiZ54aI+yV4oqP0ML7bO9GL1LC+e0NzZXlymSXO8GDLXCyuJ53mxe74XA5Z40W2pFy2/92LBai+u0fAUL75J9UJG+9K8aJDuxWaqopUZXvxDszO9KKGJWV4MyvbCTHXWe7GOkjd6cYH+t5M9+p3n7PaiR64XIqqb50U5Lcv34j7NOMS5HPbysyJnc8QLA0HiRScZa1SyBr0X8wxeDDV50cbixUYr+2xjn+3sM5mcXghdXvzuZkwfzwh4cfsYYxZ50baY+VODEuZOJ6560fO6F/VuerGBHt7yYsIdL+499EL/mDP/z4vFpV7eO+Ze6UVqFWdR7cW0t16cohHvvKiu48Okz32w1vchvKEPouY+tG7hw0+tfHhIM0N8uEQTQn04SjGtfTCRIMyH38N9qNPGhzJKbufDbx19KO3kQ1IXH6K6+VDrKx+y6PsePtzu6wMifPBS5/4+5FOzKB8yon14SYsH+HCL4mJ8OEujB/oQMciHToN9yKOmQ3z4mV4M9SF2uA/uET58GM2v43wYEe+Dk/ok+JCT6EPjJB+20TtKSfZhwQwfrtG0mT70nu2DgtrP4Zq5Pkxd4MNJkq/x4UCKD41SfdhK7+jfNB/f+7mXpmZwHQ3PZCzqncUzsrmHGq31Yc06rl3PNRu4ZiPXUO9NjEU5mxlrC3PZ6sP7X3x4ttMH1+8+nNrvw8gDPihzfGhy0IfUPB+e08J8H27Q9EM+qI740KGA9Qt8SBOyflok8uEmjZL48EnuQ7qC/dT6EGn2oYXVh0ybD0vtPiQ6fDhHOpcPXd0+HKaWHh9aHfVh/SnO9owP5r992HDBh8HFPvQs8aHqig+Pr/ow95oPl2nydR/sN3xoe4u13eOsXvhwqNSH5mU+/EJ33jBOhQ9jK30IUFSVD3rqVu3DEWr1lveCfnzPO/LBhy9r+PFnIz9kTfy41sKPEa38cJEyxI8OoX4cpI+t/UgP8+NWuB9xbfw41N6PYGc/Qrr5sexLP4718GNoPz8a9vdjK72jNVF+/EvXo/2YNsCPU+SK8aPvQD9U1HEQzxziR/wwP8YM98NHuhF+HB7pR68pfmyZxjOmM6dY5hTPXBL92J7EXGjxDO6b6cfflD3Pj5SVfnRK9WNHmh810v3IpFe0NMOPO3Q+04/ua/0Q0O/r/Hwf8WM9zdrox8RNfhynXlv8aLOVef7MHH/x49OvrG+fHz8d8OMBHc/1w3LQj555fkioTb4fDQ75UU2rD7MekR8ZEj+WSP1IkPkRrfCjXO3HAgt7QNOtfoy0+dHPzjydzNPlxwWPH+O87N1xP+zU/g8/Gv/pR9k59vSiH/VL/NhM064yL3JfY5wbfuTRjpus85YfwvvsyTP28jn78ZK9/I81lrK+Mj8elftR/MaPExV+DKn0w0ZfV/nRrtqPA9TorR/vKfWdH89p0Xs/bhI++hH5ibOoEUBR7QDafh5ARJMAspsH8GOLAC61DGBCqwCO0aCQAHqGBiChNq0D2BIWwFtaEx7g/4oBnG4bgKddAJ2/4PouASzowZ978Zy+Adwna2QAvfoHIKW2UQE0jA5gK6UMCOAZLYwJIHZgAN5BAUQODkBLXYYE0HJogP8/BjBkVACy0QG8HxPAonEB+L4N8G9YAC9pSUIAtykhMYBzNDYpgABFJwdgoC9nBCCkx7MDGDEvANX8AJotDKDGogAy6e0yxlnDOCkBLEsNYFZaAMU0MT2AEzQkIwAbfZ3JHKh9VgA51Dg7gP/RB0pbG8ALSljPHCh6I2NT900BbNzC2FtZ574AkBNA/9wA9NTtYAAFFJIXwO9UJz+ADVRBKw4F8A/NORzAZZp8JIA+ggCU1EEYwPeSAJKlAQyUcy4K9lHNHmp4tp5nGbnPwvX2ADo6AsijZs4A72MAWa4AXtMP7gDuUbKHc6ZjXs7Yx7kEA4g/FsCY4wGcPM0eXArAXhSAvJg1lwT42S6A7ZR+JYClVwO4Q4nXAhh/PYBCirkRgPhmAOG3AmhwmzXfCUD3IICZr3hGGc8o5/43AXykjIoA/qM7lQFcqApg33vO9lMA/ppBKFsEUTMkiFL6MTSI9PZBDOwUxP4uQVzvHcTovkF0iwhiZVQQV6ODfO8JYmRMEBEDg/htcBDLhwbxiFwjgshGEL2/DeLS5CCOTwlie2wQ38cH8W1iEIOSgrBQr+QgpNRoZhD/ow90fk4QWxcGkbooiLErgzCuCqJ+ShCb6VlqEAvTgrhBcelB+DOCMGQG0T0rCCG1zg7i87VBbKLYDUGc2R5E/x3Me3cQqw4E8YSu5QQxPZfP84LQUbf8IApo16Eg6h4O4rSA64Vco+Braj7XBDFfz7MM7IGdrzm51xXEbg9jeYP41xcEgszhKOMfC+Lsn0GILgax7xLrKArieXEQt0qCOHc5iJirQZipx7UgGt4IIvE2634QxEdqVhbEgzdBzKoIopiGVQXR8W0Q5e/Z0w9BjKhRiH41C3GjSSG+bFGIvS0LUb9VIZ6HFGJxaCHOtS7EuLBCxIQXokebQrRtW4iX7QsxoWMhbJ0KIe9ciGE9CuHuV4iIiEJoqUtkIY5QSP9C/E51owrxNLoQ1wcUIjamEBhYCB9FDSqEcHAhwoYw5tBCpAz7P8V1Hd/k9bdxHBswZ4K7bmzANoa7fJABYzCGuw2YD4a7zIUJ7jAGbGOOa7xp2qSetE3apm2ksR+D4UWe6/nj/brb3Od87T5NE+XppxwYKB6kukYZ+EWavWHg6dEGbowx8P5YA2UyfZyB18cr1gTFklaTDKybYqBc+i4wcPQjAy0WGtgttRYZ2CjVFhtYI7dk/hIDUZm51IBPRi8z4JSByw1clM4rDPwprVcaOCD1Vhn4QR5ZbeBjuSuL1hi4JHPXGvDL+HUGMmXoegNm6bHBwHFp97GBQ/L5pwYqfWbgqrz7uYEpXxjwyIgvVeNG1fK96vhBM9is3NJ6i3JL/a0GNskj25Rb7sni7cotc3doVjJhp4EsGbrLgEV67lbePQa9xxhostfAdnlyn4EvpPJ+Ayvkmrx3wEBIcn80MPKggWQ5+5OBDocMtDxsoPYRPZdfdBZ+NWD8zUDX3w089peBt/4xMOmYAdtxA71PGDglL53U85JmpwzslKdP6/lL1TMGVssN+eCszoLMOKczJ6POG0iVARcMXJA/LxrYb1CvJvUqd2WRWX1a1KNV8xWLTbWnGMhzGriTZeDNHAMZbgPdc3UmpW2e5i3b8g3U8GrmPs24SH351Vexgd+kZYl6KzXwrawL6NzIgqD6DBnYGtP9/3T/qs7lNQO3ZcF1/U3I7BsGCmXsTQOv3DLQplw57urZiqeCkREVjeypYuTN6kbGPmjk2MNG6tQy8lBtI+tlYR0j4+sZGVrfyPEGRpo0MnK9iZGypkamNzOS2tzIqbZGdr5g5MP2RgwdjXTtZORvebyrkd96G2nZx0jnEUb+lNLRRiaNMTJ8rJE+44ycll/HG2kxwchuqTXRyEapPslIuSQmG2k3w8iDi4ysk3L5aLFelzlLjPglc6nqW2bEIl+tMvLBGiP3vlXszUbab1HsrYq5TTG3K4aUy0c7FEPe3GkkY5eRIbuNmOXIXiNN9xnZIU/tN7LqgJFrvxo58JeRTX8buXLMyNvHjQRk8gkjr500kixnTxlpdcbIXql71sjD54wsOm9k4kUjvY3KZzNS1WVkfpqRVzKNdM8y0jZb88wxUsWjPHJDPsg1MiPPiFdc+Zqjz8hPBUaeCxkJ/qdc14z0v27knHS8YWT/TSM/3DLqc5aRjyVwR3XdNdLvvmqS3yqYWFzFxL+PmvjuaRMP1TSxXubWNlEiSXVN9Kln4mh9E3de1OvtTWS/rN87mdjT2cSlblrX3cTEHibO9DLRqo+JvVKnr4nv5eF+JjbIv/1N/DDKxKNvmFg62sQVeXuMiYCMGGfCIefGmzgw0cSmSSaWTTHReaaJ0QtMuGTwRyaMcmyhie2LTTy5xMRX8sBSEzdl1nITBZK+wsSJVSaarTHxzVoT/g2q7Rvl2WLCs9XEyG3KJee3m/hzh4kGu0xc3WNi1H4Tf/9oYttPJl751cSR30zs/N1E4i8Tp4+r3xMmWp5Uz/LdKfV1Wn3J4jPqTTYbTTxmMvGZVDSbyEgz0TPDpM/Pmptccmt2Hs1KcnJN2PNMdPCa+F1+KNBcCk1UKDIR8puYWmxiQKmJi9IloLrkibCJKmUm1l3W3mua0S3lu61c5ZqVTLtrokklM7eqmJn/gJmiqmZ+fcjMwafNNKxp5olaZr6QlbXNROuYmVnXrO9SZtzNzZR0NJPTyYy9s5l+Xcx07GrmQDczDbqb2Swrepp5v5eZMpnR28wrfc28NsRM5RFm0keZ6TnazItjzPwszceaqTXOzEPjzayXxRPM/CtvTTQz9X0zTT4y89RCM1/LmkVmbktisVl/q2aKZcJSM9nSYYWZ+qvMXFujfBvMrP5Bvcmbm7Vmi5ksSdpq5sw2rd1u5nfZvNPMY7u0Z7eZyB4zwSNm5v6tWo+pN/njhJkfT2oep8xskRqnNROpckZzkRsSO2tm1jkzhTLuvJlhF8xYpfdFMy8bzByVVkYz++QHk5lHzWY+lYoWM+9ZNQOHmQ1OM92yzHzjNlPdY2adlMvCXDOXZF6emUn5mr2M8JpxyHmfmc4FZv6S5wvN/CSNisxsk9XF6l0WlGhW4i/VjAJmhgfVlxQmzPT5V/VdVv9XzXwmK65pDvL+dc1CCm6Y9R6v5yVDbpmxSK/bOiPlZlreMbNXHr1npsJ9M8vkqrxXwcLoShZOVLHwywMWXI9YaF7DQu0nLEytaWFULQuDals4VsfCkboWmtWzUKu+hcUNLbzexEK3NhZqvmDh35csBNpb9N5v4Z9OFg53trCzi+51tfBWDwtTelrIldd7WXh7oIXjbyjOWAsbxllYMt7COxMshGTaRAv54pqkmqZYWPauhasy5EMLRxdYaPWRhXoLLTy2yML1xRY+WGLRZyIL45ZZsC230GeFhRprLFTfrJq2KPdWC6nbLRh3WPh5l4Xv9lh4eK8F80ELm45o/R8W5pywMPGkhRzZcc7C0+ctrLug/RdVq0EzMClmpoVVWRb937bwmsdCsnTOs/B8voWfpIlXewosLCrU3PzKV2JhT9BCxTIL70csfHnZwkf/WXBfszDghoW2t9R/uYVv5aE7moP8d9fCu/cs9KpkpX1lK19UtcIjVu49YeXKk1amPW1ldE0rrepaWdnAir+Rlf5NrbRpbuWQ1Gxp5Zl2Vqq8ZGXOy1YmdrDilhEdrTika2cr/0jbLlYOy7fdrDzc3cp9GdvbirWPFeNQKy+8amXFSCuzR1nJesOKfbSVfmOsnJPOY638JU9PsPLbDCv7Z1r5YL6V4Qu1TjYusxJeaWXMaisNN1hxfWGl/kYrIzdbSRHDFivdtlo5Jit2Wflwt/LsUS/y9wHV9qPqOWRl5s9WMn+x0veolYzjVoaesNLnpJWOp6z8Ia1PWzkojc5Y2SZfn7VS/ZyVO7L4vJU0g5W3kq0EZWGWlSk5VvJklNuKyWOlZ65mnGflqNTwWbldYOVSoZVcv+6XWPkoorVx3btiZd41K4Nvas8tKyfl6G31Xa6+7lj58q7iVrQxqpKNU1VstH/AxoGqNrZUs/FEdRtTH7HR8Ekba5+2cUfermUjJNNq2xhS18aZejYaNbTxTSMbGc1tXH3exvkXbVTsZGO5XJdYZxuzu9jwy8XuNn7obaNyXxur5PUBNtYMU4zRNpaMs/GfjJ1owzDXRrd5Nr5410aV92ysFtd8G68ssNHrIxun5eWFNrYttvHUEhvVl2r/MhvvLrfx6iobf6+x0WatjV3rbNz42Makz2wM3Wzj7BYbHbfa+FOabLfx7Q4bD+208bEs22Vjwl4bOTJin3IfUo9HbVT4R7Uf12snVdcp1XXaxnF58YyNX6TGeRtBg+KbFd9i48MUG+tyVIvHRlgKcm1k5tno4rPxjzQv1AyKbEwJ2HgjaGNjzMbAKzZeumpj/zUbW6/b+OqGjWo3bVy5pRi3bcwot5F1x0a7CkmMejqJ07WS6FA7iYN1kthRN4mn6yXxUP0knmqVxP4Xk7jQNYm9PZLY3DOJRX30+4Ak2g3Sz8OSGDYiiT1vJLFpdBIPjE3SvJNImpTEwllJTH8ziS/eS6L/wiS6LkqixZIkqi5PYq3ckS0fJ1H4RRIHvk2i4XdJRDcn4d6axKDtSZjk5Z1JbNyTxIf7k+h9KImhfyXR+Z8k6p5QPnn8pHKeSuLy6STeOZPEjLNJFMi4c0lwIYlfDUn635XEVlMS79sUX1KTFTc1ifmZSZRmqfZ8xSjQ/qIkXgomcT+SxK7/kvTdIYnM20m8Wq449xTnvmYhDSrYebKinfWV7FyrbMdT1c7zD9s5JNS0c1FerG3nqByoY6dhXTvb5Kl6dr6RB+vbud7AzocN7cRlTiM7JTK5sZ0hTe1YpU8zO2elU3M7f8mRFnY2tbLzxTN27jxrZ3FrO+8+Z2dHezsrO9q51MnOtC52vPJqNzsXutvp2sPOMWnQWzn72tkgy/opZ3/lQ3kGKf4rdtoOsdN8qJ3Nw+wMesNOhzHqZaydpuPsfD/ezu2Jdt6ZbCcsr02z45D2M+20nmWn8WzVIN+9aeeROXY+lUpzVZPckgMf2pm6xM6YpXaGLbNjlwvLVdsK1SYV1tlZLlM/tjP6EzvpMuxTO0ly/jM7v3xhZ+tXmvfXmp3Ev9VrW+3s36bXt6uvnepLSvdo7z47XX7U64e09rDuHVH8n3XvV8X83c7GY3YeOm6n4gk7807ZCYj3tGo7YydT+p/Ts5PtBjtPG+18ZLHjs9kZl6QZpNvp6dFzzrOzO99OHa+dH+Rxn55HgZ2/g3a2lNl5IqIzEVOdcfV3RefgPzsP31Cccs3urp0B9+y8XCGZXZWSWVw1mfeqJTP/6WTm1kzmYt1kXqqfzG9SpUkyX7dJpn2nZFp3TqZW12S+l0e7JfO5lHdPZlavZKx9k+nTL5lvBiXz8eBkVrySjGN4Mj1HJLNuTDL35NrYZOaMT6ZEjk9J5ujUZJ6dlsyO6cl8NyOZLSuTeXB1MjfWJNPhs2TqfZlM9a9V18Zkmm1LZrfU3Z7MJgnsSWbq3mSWnUomcVq/n0nGezaZ4eeV86LWm5J5MjOZitmqRS7lJDPDk0xqXjKW/GQaFCXzaXEy5yPJ3Pk3mWHXk+l+U33eSua528n6Hp7M+nvKXcHBvIoO3nncgb+Gg+M1HTxb28Fj9Rysre9gaQMHV6W0kQNvYwdFbR1MbOfg6MsOfujk4PHODr6QdV0c3JNrXR182M1BQuZ2dxCQaT0c+GRsTwdZ8lovBykysLcDk/Tq4+CMdOrroG0/Bz9Ly/4O9sk2HGwc4ODhgQ6Khzj4aKyDSxIe52DmeNUjEyY4cMvrEx24ZMgkB1bpO9nBeek6RX3Ji1NVtzw7zcFBaTLdwU6pPUO9yOMzHXwp62Y5WDZbfbzpIDjHwYi3HJjfdnDgfQfffejgzgIH8YXqb5F6WerAIQOXqRfptVx9rHDwl7RdqT5WOdgvDVc7eHqNg8/WOlizzkG5/LfeQWyDgymfOMiXMZ86yJR9XztY/Z2D5K0OjNscnN6ueDsUb6eDBrs1E3l6j4NH9jr4VMr3OVi8X/Hk/QOK85OD4YdUz2Ht+UXzlG9/0/yPqd7jqu+Ug7/ll9MOWp1RX7LjrHo75+Dz83ruF/QcL+pcGPXsTA6eSdacHA7WOx3Ysh209zj4XQ7lOtic7+AJr4MHfQ4+lpUFDm7Ju0UOIjK52MGrpQ46hFRD1MG4yw4G/+eg8U3FlNq3NPfbmrtUK1cOuS/L7zhYcFfP+Z7OW4UUkiql0L9yCierpNC8WgpPPZhCdo0Uzj2VwtGaKeyqncJXdVOoXi+FFfVT9Bk1hTeapJDcNIVrz2tPpxT2Sv3OKWzskkLlbin81z2F93ukEJfBfVOwyEuk0HRgCl8PTmHsa4r9Rgp1xqawSWqMS6HihBQuT0whMimFKVNSyJyawoZ5KZydr/tLVIPcWpbCwuUppKxJ4dj6FCp9kULsqxR836RwaHMKd3aksGRnCh/sSiEhwd0pTN+jWv9Kwfh3Cg+eSeHKuRRKL6TQ3prC9VTdy0zhGU8KjXNVS57qy9c6r9YVKHah1halMOaK6r+hHDdTaHYrha23NafyFB65k8JnsvZuCrmVUvmnWip3HktlWM1U7GKslcoz9VJpUj+VXTKjeSqFktYylSfapdK5WyovdE/lqOzumUq9Xqn8r38qjsGp/DYslc9HpjJ2XCqvjU+l78RU2kxJpdb0VObOSeXaolTCS1IZvTyV4StSSZHvN6Sy4ZNUtm5O5aktqTyyNRXv7lSy96Ti3JtKv/2pdPgxlVY/pbL5cCqZfyruP4p7IpUjsvNUKptOp1LjTCqrz6Vy9XwqMw2pFElXWyonpI09lZbJyputnDmpWNypvJyXyh/SJl/3vKkckEa+VGoXKJ58UpRKZX8qS4rVX0kqb5eqdvkzlkrdS6lUuZLKsv9SWXA1ldnXVfONVMbdVN0y8lYqLhlyO5Uk6V+eSs87qZyWn+6nsqeCk28rOblS1cn71ZxMeMhJ78ecHHnCSY2aTlbXdrKkjpNr8r+6Tt6u56RMZtV3Uiz5DZyMbegkS0Y0cvJKYyc26d/EyQvNnfzUwkm9Vk7+7OjkQGcndbo62SxPdnPyjTzc3UmVHk7Wyj250dPJv72clPZxktbfyYABTroMcvLSYCclo5y4xjixj3VydryTzhP0+kQnv8vhSU5aTHayT2pPdbJglhPfHCemt7X2Hd1/38mbS51MW+akQMYvd+KW9BVOzKucdF3j5I+1TmJfOpn7lZPcb5z0/d5J9x+c/LrZybNbnOzZ6tRnDc1hj/rf56TXISebjqqP35yMPuFk8Ckn/U47uSDdzzg5JR3POvlbnj3vZO8FJ/UvOnncqP6SnIxyKJ7bSUWPevM6meJz8nqhk1ZB5Ug4OXHdyTO3nByUeuVOtkql+07eq+ViRh0XRZJb18Xoei5eq+8iVV5p4KJ/QxcG6dnIRYtmLvbLky1dfN7KxfpnXJhfcnG+vYtfO7po1tnF9i4ufb5w8YPU6Obia3mou0vPxcXyni5uysJeLq7IpH4u8uTsIBe7h7n4briLL19zEX3DxcSxLjLHuXCOd9FrktbI8cku2k9x8YdsneHi49kufcdyUXOJi7vLXYRWu7j1nYtF37sYv9VF+jYXr2530W+nix67XLy4x8Xze10ckZb7XDTe76LSIReXj7gI/uKi4UkXVc+6mH/BRaHRRQOni5WZLi5lu3jT7WK6R3Xlak4yOs9FlozIV40yxOsiSfC5MEnvAhfnpGuhixPycpGLv6SdX7OSZ4td/CTNSlzsk4alLnbIpoDmG3TxSEgzlvVhF+VlLpZEXFyTGQk9Kxn5r4tTV10cve7i8A09m5t6NtLolotdUve2iy3yVLmLb+WxO5qtVL+ruUnley7WyF1Zdt/FDVlYIY0r8n7FNOIyr1IaYZlVOQ1flTTGP5CGW0ZVTSNdhldLI0Ws1dN45rE0nngyjW9kZc00ltRKI1onjUDdNGbUS6NIJtVPI0/GNkgjW0Y2TMMlwxqlkSwDG6dhlr5N0rgg3ZumcUo6NUvjH3mxeRq/yfMt0vQdJo2WLdM4IE1apfF46zS+ksVt0/iwXRojOihWJ8XoohjSsav2d9N+ea679kvLHtovjXum6T0/Te/5aWyVmr3T+F5W9FesAWlckjmDVOcw1TEijRpj06g6Po1VE9Iol+sT0/h3Uhpzp6QxeZpmMyON/rPTaDsvjXsfpvH2wjTeXJRGqYxZmkaWjFym3mXgCtUpfVem0WpdGrnfpjFgUxp9Nqv2Lep9q/rdnsaenZrvnjR9Hkrjc6m2T/t/0b7f0ujxexqPnkyj8uk01sjVs6r7XBrvnFfdF/QM5FWz6s1U7vw0hvo0bxlYkMbFQtVZotmVpfHe/3T/vzQ630rjuLS/ncazd9I4JLvupXGnSjqJaumUVU9n8OPp9Hoinb+fSmdP7XTq10mnVt10NsmT9dJ5tH461Ruk87GsaZjOikbpFDdPp+9z6Rx6IZ2HO6ZTrVM6lTqn81/XdH2eTsfZN532g9J5Yng638jcMelMGZfOhPHpjJiYzqDJ6Zydms5j89Ipmp/OkMXpJMmAJen0WZrOBemxLJ3T0n5FOis/TWf4d/p9czrttqXTens6h+XAjnSa7Exn+650vtybztIf07lyUL39lM6+E+nUPZXO96fT9b9XdcgjZ9P5XKqdUz9S6Xw692TxxXTCpnRS7dqTrfVurfPodW86C3zpXJZ4geZVmK7PLqrZn87AUDqNL6VT4br6vplO9HY6uffSGXM/nZSKGRx8KIN9D2dQ99EMPnkig/tPZnDj6Qz+VyuDYJ0MZtbNoFgK6mUwpkGG/o4yGN4oA3OTDJo/m0Gt5zN4sF0G73XIIC7hjhnM7pRBqRR1zsDdNYM3umVg7JVB9z4ZPEcGl0bq9bF6fVwGtokZ9J6cwfMzMnhybgZDlmZgF8uyDLqtzKDmJxks/lr5f8ggb1MGo7ZkMGh7Blbpv0Nx5fzODE7vyqDz7gyOy297M3hmv+o7kMF+afxjBpt/yqD81wxif6iuvxX/dAb9zmRgkHNnM+h0PoP2FzJodzGDo3LQqLmYtM+awddJGcx3ZTA0V3nzlDNfNXvVjy+DF4sy+F1+8WfoPTaDFiUZ7C3VrK5nkHEjA+dN7bulmm9rrxjLM+hzJ4MLcuJeBn9UyORwpUxaVs5kX5VMnqyeyXdyuUYmc57KpLBmJiPrZpJaL5Mh9TOxi6VBJv0aZtKhaSaLX8ok2iFT885kTLdMsuW1Hpn07ZPJRTnWP5O6QzOpOSyTx4Zn8vGITCqPzGTeuExmj89kysRMTs/OpPObmfw9J5Nf52Vyc3Emi5ZkclUWLM3kneWZ5K3JpNamTL7ekskXWzP5ZFsmVbZncntnJvP3ZPKvJPZmMnd/JiUHMnn150ySfsmk92+ZPP9PJoeOZdLieCZNT2SyV54+k0mNs5l8eS6TqhcyWW7M5CNzJlekvSeT33IzaZ2vuXgz2VGouRRnsqwsk/FXMul/K5Oz5Zm0rZBFwweyeOLBLB59KIuvZPVjWZTUziK3XhZDGmeRLOamWTRum0XdF7LYJhU7Z7G0axY35VKPLOI9s5jTO4uer2axZ2wWNSYp3mTFk4enZFF9ahaVpmexbGYWjgVatySL00uz6Lg8S3/3WbywMouf1mRxYG0WjdZn8c1nWaz8JouPvsti3uYsgltU09YsirZlMXpXFhm7s3DtyWLAAe35PYuNx7P49FQWd89mseKc6jqfxaILqs2QxZSkLP72ZPF8fhbNC7RemhRmUd+fxYNh9RvNYvKNLHwy7lYWHhlzO4tsGVWexcg7WaSJ824WQ++pfrHfz2JghWys0rdSNr0rZ9OjSjY/P5zN/seyeaR2NpXqZ7NW7svthtncbJTNtcbZzG+azb+S/1w2fTpmc1HOdM6mU9dsjkuHbtn8I392z+b3Htk810tx5WCfbA70zaZR/2x2kk3dAdmsH57N8pHZvD0um3njsymdmM30Sdm8NiubNguyeWZhNg2WZVN7RTZbpGhTNrlbs3Fv05pd2STtzcZwQPH+yeaLs9k8eC6baudVs0FxTarZnM0CWzZ5mdm87s4mNTeboXnZvJKfjV0GebMxFWgGhdlcKFIfxdk0T2RT82o2X91UvNvZfCbVyrN54E42le9ms6JCDh9VycFbIwdX7Rxs9XP095jDxcY59GiaQ6cWOfzdKoeanXJ4vGsOX3XL0feEHL6Uz3vk8GnPHKr2yuFjWd87h1X9clg8MIfrsnBQDlcG5xAblsObr+VQOCoHz9gcRo/PIVtGTlTOSTk4J+eQMiWHf97Joe0HOTRblMMB2bc4h8ZLctgjDZfmsFsaLMthp2xfnkOdFTlsWpXDU6tzeHJNDhvX5nDvyxyufZvDe5tzSMi7W3KIy9tbc5i3LYcyCW9XPTtyCEpgZw4zd+Xg351D0Z4cxh/IYdyPOYw6pBn8ncPpEzmcPJnDiVM5dDytGs/k0P5sDn/Jn+dy+O1CDm0u5nDEmEMLi+q25rA3STXbNTNXDk+naUaeHKrl5rDGp/kUqEYpL8rhll+zKtH8AzlMuarcN5T7pmYkY29pTrdzyJE3ynPIktfv5JAp6XdzSLuXw/D7mp8Mq+jW/z43jkpuXqnsZuADbgZUdWOu5qbXw25equnm+bpunqvn5mdpXd/NEXmmgZtWDd20bOTmoDRv7KZZEzf7ZW8zN42au9nVws3Olm59b3RTq7WbdV3dVOzmpkJ3N6vlvqzq4eZOTzflvdws6+3mtizt4+Z6PzdXcRMd5mb2SDczRrmZNtrN+Ilu3pjqZtQ0N8PeVL1vuzm5xE2nZW6OLXfTYYWbf+SlVW5eXO3mT/l9rer+xE2Tb9zs/s5Ng+9V1w9untzl5jv5drebx/e6+eSI6vlT+Y+7WXTKzcLTquGMm//Oupl/zs0Vef+im3dNbt62uJmb5CaU7GZWqmpLd5Pncev7iZtxebrK2Hw3HnF73eT43IwucJNV6CazyM3IYjcZkl7i5rVSN0kJzf2Sm/O33PS87abbXTdn5GQFD8eqeGhTw8ORmh6eqeXhUG0PB+t5aFHfw4/SvIGHpo087GvsoXFTD3ulQUtp5eHbzh797XnYKI918+i7uq7dPTzaw8MjPT083Fv6ePhCHurr4fN+Hh7s7+Ez+XSAh6qDPWwY4mHVGx5WjPVwR8rHeVg+Xle5PcHDsom6ytJJHm7J0sm6ypIpHm7KkqkebsjiabrKtZke/pvj4co8D5ff9vDvux4uve8hutTDvOUe5q7wUCZzV+oq4VUe5qzxMHuDh1kfeyj91MOkLR4mbvcwYaeHvN0ePAfkRw/uQx5yjngYccxD+nEPw894cMnwcx6c/++8h1SDh2FGMXlIEVu2B4vPQ/8CD2bpXyR+/Sz9Ah4u/s9D78seel3z0PO63PLoOel6W1fpUe7h3F1d73noXjGXk3WlXi6dG+raWNcmuZxomkun5rq2kFb6uXUuHTtKp1w69JBeuRzrLX30c1/pr58H6DpOJshk/f7/pshU/T5T1/83Sz+/qXjLFHeVrFG+z3PpuiWXM7tyObs3l+4/5nL+SC6G07n0OZOL8Wwufc/nYrqYS39zLmZrLtaUXJIyc0nOzdX/BF1liDcXR0EuKYW5pBbn4gzk8mowl+FluWRcyuWNW7mMLpc7uYy5m8vY+1Ihj6Kn8iiunUdJnTxm1NX1/9XLY2aDPEplVkNplEewcR7hFnnMfSaPeLs8Ei/m8UHHPD7snMdl+bBLHvO75nFF5nfL47//1z2Pqz3yuNYrj4W987jRP48lA/LYMD6PTyblUXVyHtWmyNQ8HpqZx6b5edT8KI+6y/LYsTyPnStkZR4NVuWxSxqszqPxujwOfJpHu615vLAtj5d25vGXdP0pD/7Jw3osj6STeaSey2P4xTxckmbIY3RSHgXpeUQK8ogW5fG/0jz+DeZRpTyPByvk87k8XCmfL+Wn+vn83Difdi3yOd02H2uXfAZ2y2dw93zs8kqPfIb0zMfZO5+R/fMZ90o+pa/nM3NUPpGx+UTH5fP+5HwuT8ln8cx8bs/Op/zNfJbPyWfj4nw2L89n68p89q7P59gP+XTclI9lbz4jjuST9Us+Y3/Lp+x0Pu+ez+dDQz5rU/J5wp1Pzbx8GhVpn+z353OgOJ/fyvIxXsvHdD2foXfy9f9Cce7n80YlL5OqeSl7zMuN2l6W1/Nyr76XdY28rG/spUoTLx9LvbZe/ujq5Z/uXp1tL8ekY08vJ+RMby/n+3rp099LX7xYBniZPc5LeLyXuRO8ROSdSV7+N9nL+1O8/CtXpnpZON3LitleVr3ppcJc5XrLy1fvedm+0MvORV72LvHSYrmXliu8PLPSS+tVXl5a5+X4Bi9dPvFi+9qLe7OXaTu9zNilXHuVZ7+XRYe83Drs5anjXuqf9tLwjJfGZ70cOKc4F70cNXrp6fCSmuGlIE97fV6CBdpf5OXdYtUV1NrbXpqXezkore95+UV6VvOR9LCPabV9zKjjI1rfx/zGPj5q4uNOcx87X/Kxu72Pdt18/N3dx8s9fAwb5GPpBB+rJvlYM9lHxSk+vpju48nZPlJW+Bi52kf+Oh+7dvtovs/Hzwd8tD3oo/MRH/bffbzyh4+0v3xk/u0j+x8f445rvfhO+Cg6qVpO+Zh52kdAZp/xEZa3zvmIy7vnfXxwQTVe9HHd4GOZycdqi2qw+njM4eNgpo+jOarX7aNTno8z+T66e32ck14+H/0LfQws8jHY76MkojxRH2uv+ah03cenN3zUKPfxvTx1x8cmqXXXR9OKBbSqXMC4mgXky8y6BQRlXv0C3m9YQHnTAj5uWcB3rQvY3qaARu0K6NOtgIE9CnD2KiCvXwGLXy3gljSeWMDBSQW0nFzAL1MKeH5qAe2mFfDS9AI6zyzglHSbVcCwtwr0fa6Az1YVUGOtYkut9dr/SQGnvykgbXMB3u0FXN5XwIL9BSz9sYAnfi3ge9n2WwE5BtVoLaBmTgENPAX85iugU1EBZ/wFjAjrfpn2Rwt46FYBG28rR3kB9e4V0KJiIT9XKqT9A4X0frCQpfUKWd2gkIoNC1kv1RsXktepkAmdCwl3K2Ru90Le6VHI+z0LuSwLehVyVRb1LuTwq4W0ea2QXm8UMmJ8Ib5JhUyZXIhf1s0p5LWVirOmkKK1hXTYXkjnHYWMPlBI05OF/HGmkDPnC+lxoZAL4jRpb1IhM+zKm1zIijStyyukRX4hv3iVx1fIiwWF/C3G4kL6l2hPQDnLtC9SyFvxQqpdLWTzjUL23S7U30Ah3SoWsb1uEfXrFbG/fhEvNC5iUMsicp4tIq91EQteLOJu+yI+7VhEza5F7OxWpO9GRbTvU8S5fkX6XFfEog+K2LioiH3Limi1QvdXFnFU2q0q4vjqIrqvLWLwhiIyPyni368V6wfl2l7E77uKeHF3EX/LiT1F9N1fhFmSDhTxyo9F5B4qYuqRIopl5s9FzP2liHd+LWLhb0UcOa0957TWUESKUWtsRYSSdC+liFXOIrp6i7AUFOEsKmJcSRH5siZWRKV4EZ8niqhxqYjnr6nf60X8JWduFnHxlvLfLmLIHa2/X0S4kp8V1fzck0oP+qn2kJ/nn/Qzop6fTPE39DOnsZ+Pmvl5srWfpA5+3urh1znw6xz4ud7Lr8/Ifu738bO2r58q/fx8ItX7+/lSNqJ9A/xskt2D/Bx+xc+fQ/0cH+bnwnA/V8b7WTrRT4XJftZJlSl+PpUHp2q/PDbNz1PT/WyW2jP87JAGM/3skaaz/PworWb7OSLPvennN3lhjp+eb/mZ8IGfj5f6qbnSzzZpvNrPfmm91s+vcny9n84b/PT42M+Ur/wEv/az6DvNYZPmsFlrd6jW3Vqz188ZGXhAcznoZ/whPz6ZctjPo3/56XDaT/9zfqwy+Lwfh2Rf9DPW4KfQ6GeaSfOz+cnN9zOv0M97RZqb38/TYT9bJfmyn5Lrfu6U+6lRoZheDxazuV4xO+oXc7BhMW0aF/NSk2KOiatlMf90LaZ792LMPYoZ0LOYIb2KKehbTJxibgwsZtmgYn1fL+aDKcXcm1bMmunFVJ5RTPWZxTw1W7Hl2XnFVFhWTNXlxfywsphtq4qpv7qYvp8ox2fFHNhWTJ89yiEj9heTJYU/FlPl12LGnilm0tlioueLuXShmPUmxbCqTkcxKWnF+DKL9T+8mKPFxdhDWhcvpuLlYjb+V8zoCiUEKpXwZuUSLlUpobCOrvVLWNKwhAqNS6japIRNzUrY0byEAc+XMOPFEqp3LuFL2dK1hF3dSmjZo4Tfe5bQo08J/fqWMIoSxg8o4X+DS1gxtIS/3ihh5IQSJk8qITS5hMtTS/Q5v4Rl00t4cFYJX0mreSUUzS/hzuISKi0t0TlRjmUlPL2ihK3SZFUJP0r7tSUcly7rSvS3XcLEz1T/51r3fQm7f9Dr20owbi+BHSUkyZCdJThlxK4SsiRvdwmT9iiXBPeWENtXws0DJST/qV7PlvC5bDxXQp0LJRw26H5KCRfySuibX8IgbwkOSfepxwLNqbiE+SWqN1jCd+ESvP+VUHZNfV8v4Yty1XNPdd8v4c+KpfSuUsrr1UrxVi9lyoOllD1USrc6pZjrljKsfimjGpQyvmEppY1KudOslNXNS1nbpZRN3Utp0auUw/JSn1I69y3lrNC/lCQZSikuGTuwlOJBpYQHl1Lx1VKavl5K37GlFE4sJTiplOXTSvlsRim7ZpfS9a1SCt5X7CWlHFupeKtKyVlXim99KVM3lHLpE+X5vpRxW0upvKeU3w8q909ad6iUNqdKOXG6FMvZUgadK2XixVIeTSrFma66PaXU8JbSqEB7iko57i/lXLF6LCklubSUVwOleIKlrI+XcvRKKSNvllJyu5RIeSnv3CnlX7l+t5RvKgZ4slKAH6sEqPxUgEa1A7SpG+APOVEvQLf6Ac5L3wYBUhoGCDUN8OAzutdW124BavcI0LKX1vcO8HIfre0bYMyAAOFBAZ4YHsA7LsDaKQEemBrgM2k6M8BP8uysAGnzAlx5L0CFDwN8OT/A9wsC7FsY4PCiAJZlAQYtV07JXBFg9MoAs1YrrvxvTYBrawNU2aDaPwnw+LYAtbYH2CENdwT03hWgxc4AR6TNLtUmL+9WzdJtT4AL0ndvAKsM3hcgVV7bH2DsgQD5MuXHAMUy+2CAf38KcONQgHVHAjz9q+o4FsB/PMD8U6pBlp4OcFfWnAnw8LmAzrNqOh9gi9S7EGC3NL0Y4KA8awhwVF4wBuhsCnBGBlgCDLMGeMMWwCOFSQH9/w/woSPAkpQAnzgDPOQK0DMngN2tNbkBJuRpnczIDxCUed4ACfnAF+CqLCkIUC6rC/VMixRDHvIH+EaeKA6wWXaVBGhSqrrkmUCAX+XvoPKEAxhlQFmAUdEAE2N65nH1859qvx7AdCtA8u0Ar5YHyJA37gSYdDdAkbx1X89GrlcIsrRikLWVglSpHOTGk0H21QnSpl6Qk/WD9GsYxCbTmgaJNQtyu0WQiq2CfP1MkBrPBunZTvs7aX/nIA90CfJI1yBPdwtSv3uQvXK4R5ATvYJ07R3kvAzuG8TbP8hUFGtQkJWDg+S+EWTdhCDfTQpSc7LyTwnSYqryTw/SfUaQ6XOCbH0vSN+PtG9JkP+WBVm1IshDq4LsXhPkxfVBXvs0yJTPg8zeGeTyriALdyv2niB1DgRp8mOQyNEgKaeDlJwL8t6FIFdk0UXVIJWMQV5KUm2OIAFnkLgrqPc29Z6v3mWIN4hLXvcFcUthQZAZhUFC8lZRkP/JNb9mUBLk81L1EQiyPRhkfyjIz+EgbcuCdIxoVtEgybEgr8aDzLoUZNd11XYjSJfbQc5Jn/IgFhl8J0iqjLgbJFvG3Qvik2n3VZ/MrRAiLu9XDPGfLK4UolxWVw6xtWqI+tVCdH84xNBHQ7z9RIgva4ZoXCfEsXoh+jQIYZHUhiFGNAqRLeMah/DJB81CLGke0vesEI+0CtHg2RAtWocofjFExY4hNncO8Vy3EBd6hLD1DOn/eQiXvN47hFsm9AlRKDP6hgjJW/1CLOgfotrAELUHq4ZXQvwov0wI0W5iiE6TQpyRz94M0XBeiI7vhBj+foi/luvnFSGMK5X/ixCOb0K03BGi7c4QvXaHMMnAPSGm7letB0M8cCjEjiOK+0uIxN8h1h0P8cPJEMfPhuh7XvVdVH0ywRCiSN42hfjIHGKFJcQeu2aVGiLdFeK9zBCLsjTH7BCVc0J8Kts8mkOu8ueF+Fna5qs+6eRV7dLLp3pkYEGI1wpDZMnYIs1TpvlDzC1WTfJhSYh7paotEKJqUPWFNJOwZlKmOSZCzPw3xJ+3QnS4HeK09CxX/zLwjvqX4XdDZMrYeyG8MvV+iFKZWyGssxDmg4phllYKc1fWVg5TtUqYL6R21TCNq4U5KC8+GMb2cJiJj4W5XCPMxqfDtKgd5mfpWDfMGelVL8xrDcJky7iGYXwyrVGYoMxrHCYh85uEuS7Lmoa5L+ubhfmqeZgaLcLUaRmmaaswvz8T5uSzYYY9H+a7l8Oc7xLG2jWMq1uY17uH8Yi/R5hZPcO820v1yMLeYX1GD7OqT5hKfcM0IMx+KRwaZsVrYf4arfrGqr7xYbJk3ATVJ9Mnqj6ZNynM/2T+ZNUn96eE2TBVtU0L88T0sD6bh+kwO8yAOWGGz1UMGb44TKYEloaZu0z9yYfLw1yTeyvU28owX65Sb6vDbJK6a8J6z1GPa8MckuGf6PptmLFbFGOratimPTvDVN+lvPLEbuWVPXvCNN8b5vl9Yf6UDvvDmA6ol4Pq4yf1IdMPhfn4lzCD/w4z8p8wE46FCR/XLE6H2XY2zAsXwnS5qDkaNEejZmgKM8kcptwW5jN7mB9TwiSlhcnLUM0e1ZkXplm+6pOeBWEGFoZxSFaRchVrZvJWSZgFpWEqBpVbOscUO6EzcinM4ithqlwN0/5WGMrD2OXVO5qXjLmrfu+FWV6xDPfDZVCnjDH1yvDK1PplBGR+wzLuNyqjRfMyOrcsY2LrMh5oV4avcxkfdStjZfcynu5VRsPeZRyQY33L6NqvjAsyjDLSJW+A9owvo87EMnbLH5PL6DCljJ5TyyicUUZ4ZhkLZ5fx6NwyvpOd88r0HlLGS8vK6L+iDLu8ulL1rC7TZ5EyPl5fRqtPy/hVun5eRunXZWz9QdedZczdpXr3lLFhbxn9Din/Yf1+tIzRJ8pInNLes2V8c66Mp86Xsf+C4lws40WD6pauRuUzKZ9kmDUHi3pLKaNmXhkH88to7S3jpK+MHgVlegZljPer9uIyLpeUsStcRtOyMsyxMo5cL2PI7TLSZFR5GZPvlDHnbhlx2VAhwtZKEVpVifCrvFo9wrSHItx8JMLiehHW1o/wRYMIjzeMsEn2NIrQpkmEv6RT0wjWZhGGNI+QJvFWEV5sF+HzzhGadovwZ/cIHXtEOCOWnhE8vSMU94mwrH+E6gMi9B8awfdqhH9fi3B7RITab0TInRBh0kStkw8mR7gmG6ZG+GZahG3TIzwzM8JLsyJ0nx2BNyPMmKfa3otQ9/0IicURDq6M0HpVhN/l5dURTknPNRFMMmhtBPe6CBPXR5i9IUJU3v84wlWp/lmEJz/XHL7UHIRvIqzZFKHt9gi2nRGG7oqQLqN3R8iXqXsiBGTe3gj/k5v7IqzcH+HTAxEe+TFCrYMRdkrTnyIckucPReh9JELJr6rneIT155TzfISGF9WTQT0ZI5yQ7qYIBnGYI0RsEd5LivCfrEuO8ERKhItpEbIyIryTHeGyVPVE2JwboV5ehGPeCF19mmtBBLu8WhghU8YWac4y3a99xRHKS9RbaYQHAhFahPV8L+u5/hfhyNUI/W5EGHYzQoYsvKN1dzXf+xGaV4zys/xTKUrmA1F8VaOEqkX5t3qUdo9HqVE3Sr16UX6pH+WFBlGOyYWGUWgUZXjjKOOaRCmQK82irGsRpVrLKC+2jrL0xShHO0Zp3ylKapco7q5RJnaLcq1HlI29ozTuG6V1vygd+kc5Lb2IYpbBA6KMGhjl9pgoj4+PUndClD3SblIU+5Qor05VzmnKKTOmRwnLuzOUX+7MjLL1zSgn5inH/Ch5S6OsWhml8qqo3oejNF+rGBvU58eq9YsoJzdGabIjytldUWy7owzdEyVdpu1T//ujLDygvg+rnyNRDD9HGfBLFOuJKFNPq76zUVafi/LA+ShfyC+GKN1MUSZYo8y2qc+kKBWSo3zriPK8M8qf0ictyqLsKGtyotTPjbJffs2L8lK+apbu3ihGGejTzGRkgeYmkwqjFMubRVHi8qE/yg1ZURylYkmUT+W70ii1A1F2SbNglMPSJhTlXDhKUpnmFtHMoppTPMqSRJS78tS/URpdjvKjzLsZ5ZJ8dCvKLVl9O0qVcvUmj9+Jsknq3Y2yV1reU7/ywv0ox6VbhRgGGVAxhkNGVIoxsXIMv7xZJUZMPnggxnVZXjVGxWoxPpFHqsdo83CMzo/EOFgrRoc6MYbUi5Emb9SPkS9TG8QIyr8NYyxsFKNc1jSOUbVJjC9lS9MY9ZvF2C9Hm8d4qUWMk2JsGWNQqxip8vozMUqejTG3dYybz8VY9XyMym1iXHxJ9XRWPV1ifNc1Ru1uMZp1j3FY2vaI8bd07hnjvNh7xXi1d4wsGdcnxsy+Md7rF+OqLO0fYwMxag6MsUOaDIrxkzw/OMaf0umVGGdlyWsxRo+L6btzjND4GHcmxlg7KUa1yTGenBJjqzScGuOA/DYtxsvTY5yWN2ap9zkxLs3XdUGMBxaqd3Euj5G7IsaUlTHmrYrx0eoYt2X/es1ig+5/qvuf6bUvY5i+jzFqk9ZtibF6m2a2U+uk1S6tlZO7tWZPjLcOKPZPMZ44pNnKgcMxFv2hef8VY9rpGG+fiXFZ7pyNse5cTO91MZ66EGObHLwYo7Uhxh/S0RjjjPQxxRhqjjHGEsMnM6wxwvKuLcYVWZIU456st8d4MFmzS9Gc0zTj9Bi73HoWHj2L3Bhd8mL0z4/xmjdGtkzwxZhdoLMlHxbqbMmKIj1Lf4xP5dHiGN9LnZIYzUtj/CwvBGIck25BnVcZEIqRIiPDMSaVxdicUP/X1OtNPY9b6kl+L1cfd2L0vhvDKkPvxUiXMffVj8yoEOfdinGWVIqzoXKcB6vE2Sg1H4izU5pUjXNIzleP0+/BOHb5vkacn5+M88JTcTy14kyuHed/deKsrhfngfpxajSIs0X2N4zzTKM4LzeOc0p6NYljkSFN46TJ6GZxvDK9eZyQvNMizhVZ3DLOXVnfSvU8E+cb2fFsnM7PK3+bOMPbxhnfLk70hTg/vBynToc4v3SMM7BLXO/VcXK7qqZuceZ1j3NJPuoR57as6Rmnaq84X8kTveNslYZ94vwoz/aN87t06Bend/84VhlKnAwZOyCOT8oGxvlvUJylg+Pcl49fifPtkDi7hsY5PCyO47U4I0bEmTgyzoJRcaqMVv/j1PME9TlJfU5Wn/LOFPUp66epv+mat9ScoXlL05mat7SZFafL7DjJb8Z5bY5izo3jl/i8OCvfjvP4u3H2vRen1fua4wLFl9BHirlYe5dr7wrtXRknZ5X2ro5TLHPWaL/MX6va1ivGhji/fRIn/KXOwFdx/vk+zsUf4qRsijNys2a2Tc90u2a1U7OShrs0K3l2d5w+e+MM2xcnU8bujzPzQJyIVPwpziOH4rQ4omcig36N45Q7fyj3aeU+E+emrDqrM3I+Tv0LmtFF1SFjzXGW2eJUSFIMu55rcpzmDp01eSElru+ucYwyyBknmBbn6Wz1lq++vHESsrogzpeFqrVItfpVq/QpjWOTzECcwmCcD8JxKkXifCaPReNskpZxPc//9Dyvxnn4mnLeUE4x3NJZKo8z5U6ct+7qHFZI8HTFBDukTeUEk6olmFs9wZqHEjz5SIJOjyfoVyPBhCcTHKiToEO9BGekT/0ENhnWIEGmjGuYoFBmNUoQlQ8aJ7guK5okqNQ0wWfyWLMEm6Re8wT7pFWLBEelfcsEp6RXqwQWGfJMgnQZ82wCn8xonaBM3nsuwVVZ9nyCCm0SfCqPtk3wg9Rtl2CvtHwhwa/y0osJTkpa+wSjX07glXc7JvhP7ndKsLtrgubdEvwsL3ZPcEJ69EhgksE9E7jkjV4J8mVa7wQheadPgiuypG+Ce7KhX4KH+if4VmqRYJc0G6CY8sLABMel+6AERhk0OIFTRr2SIE+mDkkQlLeHJrgsi4cluCvrX03w4HDFlFqvKaY0G5HgiHR7PUHqKO0brT1jEmwcn2DnhARNJyY4LG0nJTgm3SYnMMjAKVovr09NkCtTpiUIyFvTE/wri2Yop6yfqZyzFE9qzlZMafqmYkrbOQn+ka5zFVMGzlNMef0txZQpbyumvPWOYsqidxVTNr6vWB8ozofaP181LdB+ubtE+ZYq3zLdX66+Vqjmlbq/Svdl4GrFl9fXaE4yda36lbfXqWdZvF4xZP0Gzf5jzegTzUiOfJqg3WeKJd0/18xl0BeauYz6UrHkna/17L7Rs5MNGxPU/k7nQAZv1rnYlmDpdp0NqbMrwR5psVtnY0+CnnsTmOWVfTpPMnq/zpNMP6BzKe/9qDN5UGfypwSfyN7DOodHdK5/1rmWIb8m+L+G6zte5/r/47i9Vxp8HXtEZmXL9kBm1FeRvTIjQmVzkJmG7xfJnglJffsZx8FBRlIJZZ5zbHJ99kT8nn/cb8fnuj7vz+v1er7f1zmXt7YlGL1Dn4OdCWr/oM/Njwn+3p1gzJ4EoeTYl6Dkfn3G5NvUBHUPJNgnLQ4mOC6dDyU4K2+nJciQIYcTJOT9IwmmHU2w8KcE1U4k+E7qn0xw/lQC83SC8b8myPN7gk/kyzPK9U9l+pcylREXlKl8eDHBZ5eVxxXlIRWu6gzLj+n6PGRo7kzNLd2u6bN4XTPLqBv6DN/RLPcS7JEz9xMUcRKk+AnOhQmMOMGDBwlyP9IZeqKzks3gZnaDETkMPsxpcLeQwY5nDIqWMihT2mCjVCtjkFrWoHU5g5+la3mDv+SDSob+dhp8WtmgWBWDyzUMBtQ0WFvboHN9g7cbGEx/xaBsU4NN8kZLg5EYOPJye4MOHQ3qdzM4+abB130MDvczGDhQPUjKcIPzIw3GjzbIO8ZgsaSNN/h1gsHkiQZzJxkUnmxQcopB3Wm6X45PNzg3w6DXTINHswxqzTNot0A9LdL1coPkL9XrCoPnvjKosFL1Vhv8tkYzbTW4sc3A3m6Qa6/B8n0GNfYbNEo1OChtDxhcPGjQ75DBbXk3zaDQUYN9xw1mnjZ465xB+KdB6UvKS3ZdNmhwxeDUVYML6QZ9MzR3pkHBGwZfSImbBnVuq987yumuepae9wzMv/W8hMERxyBnpMweGFR/qB4eGbT5x+AXufhYPTxRD1lMPJmU1WRuNpN1OUyq5DRJyWXSJY+Jlc9kVgGTjkVNhjxjsqK4yZVSJmEZk6llTXKUM3mqvEn1ilpfzWR2XZOhTUweNTVJbmaSt7nJpzKoq8kPb5lM6W2SvY/JfHmqr8lSKd3PpFp/k18GmhQeZvLteJOPJpnMmWzy2kw9c47J9nkmtZeoly9NfX5Ntq3U9SqTPXJstcnZNSYT1quuJG8wKbZJ720x+eY7Xe82+WyPXttrUmmfSc8DJtckOc0k32G9J8WP6Hk/mTQ/pvdOaO6TJp3PmFz/w6TlJfVx2aT3FZPhV01seZKuvjJMCmSa7LhuUveGMpNWN01OyJ+3TJw7JlnumRT822SJ1DNMsnomp2KT/g9N/EfK4rFJkScmG7NYVM9qsUsaZrNom93itHTLYXFJcuSx2JzPIq2AxZZnLGo9a3GmmMW4EhYzkywWl7T4prTFy2Usfipr0amcxVmZVcni8+ctRtSw2PmyRelXLA420XObWQxsbnFPxrSwyNnKYqE8jUW51qohjdtaPOyg53e0mP2mRaueFn/1svR90OLdPhaeTOprMbefxYYBFtUGqvdBer6cHqznD7F4b6hFk1EWHUZb7P3AosWHFsflxkSLjyZbZJliUXCqRf0ZFqnSeqbFG8kWd2ZZ1JyvHhZYpC+yOPYfi+tLLT5cbrFkhWZZqTWrLE6ttui/1iJYp4w2WBTdaFF2k9ZsVU97lOdezZhqsSLNovxhi91HLJodtRh23OJ/f+r5f6m3CxY9LloYlyySr1h8dtWieLrFjgzNekOz3tSctyyy3bZYdseizF2LpQ8tDj22aPfE4n5Wm2I5bWrntjmRx6Z0YV0Xt2mZZPNuaZtJZWyWlbMpU95mk6RVtHmnss1nVW12VLepW8OmVU2bUS/ZbK5rk9nQZnZjm7VNbao0s9kpqc1tWrew9bvPZkArm/ewmdbaZlEbm2fa2uxuZ/NmN5tPe9hU6qnavdWLdO1j85eM6meTfYDN8oGqMcjmyDs2HYaozgibAiNtGoy2GTnZZt5U9TrN5n8z9H6yzRnJmKUe5tu0WWgzdrFNk1VaL9ZamyfrbNpusflVyu+26Z1ic0PmHbApclAzH9Jzjth8cMym4AmbpJOqdcpmz1Wb1zJsbmbazL+hvm7abDRt2js23V0bw9O9kc06eSG2OfjA5sojm4ePbepld4hyO+Qs6tD8OYfsSQ7zpWwph1qlHZqWcehU1uGsXC/nMKK8w9yKDk+qO7R/2aF7bYfHdR2qNnQ41MhhfFOH/M0dXmjpkK+dw6DXHPK+7tD6TYd73R3iHg77+zi80c/hkgzor9flucEOdYY4vD7Mof9wh7sybaRDpdEOF8fq54d6b5Lem+wQTnHINc3hE3luusNKqTTDYZucTHZ4b46u5+v9L/XzK4ftkrLSodUqh5/l9dWqu0Y1JPd6h2IbHJ7fqHs2ObBZ98in2/T6doex3ztc3qs59jm8n+LwUGbu12ypDp/J2gMOVQ467JT6hxxOpzlcOeyQOOJQ4rjDOml40uHXnx2W/OaQ9odDxjkH87xDoQsOjS87HJYOVxzevuowLN3Blo8ylHOmQ5nrDjVvODS56XBUOt3SXsj129qLOw6uTLyrPbvncNNy2Oo79IsdbsvUh8rgkfL5R9k+UY5ZXQZkcxmT3SWWenlc2uR16ZbPZVB+lz+SXK6VdBleysWRImVdlknZci7nK7rkqOKy4gWXCzV0f32X7xq7/NbUZUhzV9/xXea0dCnUyqUULjVauzRu43JEOrZ16fmqy/HXXF7r4jL1DRcdTPL1dvlMGvTTMwa6TBik58jGIVo/VGuHufwyyeX+FJdZ01y+mO7SfpbLGcmc7TJsjkulL1xSlric+o9LiRUuVb9y2SU9VuseGbrGxZIP17rU2ugy6muXZ7e5rJTt213q7HDJ/4Pm3O+yJdVl9wGXPw+53E5zGX3YJZTEzy7Vf3M5e8ZlwXll8KfLxUsuY69ohnSXFzJV74bqyZ/3XfomXKaZLjscZey6dPpH9bJ5pOTweJTHo0A+j5L5PRoX9OhZ2GNEEY/sRT0qPOPxRjGP9SU9qpXyOFzawynn8WVFj3sveIyt6vF5dY91NTyq1vSYWNujfD2PAY080prr32219jU9798el3t63O/lMa63x5K+qtfPY4M0HuDRcaDHWdk/3OPKSI//vufR9H2P8+M8wgkeByZ5dJ/ikSFZpnvMlWUzPMrO9Hgx2aPFLI8Lsz36z/EY87FH3nkeJeZ77Frg0WihepH2izye/tzT9wz18l+P2cs9Nq7wOLrSo/Mqj2CNR651HqvXe3y7wWPoFg9Lsmz1eOobj3LbPE7s8Ji5yyPpB49XfvSYstdj0T6P7fs96qV6pMrVgx6Fj3gcP+bR5bj6Oal8fvEYecZj4VmPjy/r/SseS6XsVY8t8mK6x25pnqEa0jVT80j/ax53Zcx1jwcy84ZHvpvKXErcUrZS7bbH9/LKHe2PdLyrLKXXPY8bMvJvD19yJtSrPGt4rJLnTY8dkmp5tLU9fpV0R/P6HkUCj4sPPP5+6JH8j87HY+2ZlHyiPZMaWXz+J02y+hyVTtl8zkuf7D63ZFQOn1Cm5fTJnctnsRTP7bNGquTx2SkN8vocknb5fH6XHvl9rsnwAj6OLCjk83RhnxVSoYjPNkl5yoeiPt2e9tn9L5+uST4X5G5JnwelfGaW9slXxucLSSrrs16qlfP5QRqX9zkiHSv4nJPeFX1uyqhKPoFMfd4nV2X1KsWq+KyWyi+oV2lQ1eegvFpNvUqP6j6Z4tTwmVhTvdZSry+qV6nwks8vtdVjHZ+P6/ssbaA+G/tclAFNfMY29Xkoyc18/V3yWSIlW/hskBotlas0aaVcpTPKVfq09rkto9so07Y+eV71+VTWtvP5rr1Pow4+7Tv6nJHrnXxGdPbxJKObT9buPqd6+Vzp7TO4j09CJvT1eSxz+vkU6q8e5cWBylSaD/I5IRcG+9x7R/0OUa9D1esw9SqHxymnj3yem6hsJimPKcpjqvZOhk9TJpJ9hs9CeWamT6Vkn7qzfNrM9kmf4zNvnvZwkU/pFT7HV/p0WeXTf7X2UMas0T5K/nXKY71P9Q3KYaNP380+Jb7xqbrN53vJvctnyh6fVfu0N/vVQ6p6OKAexD3okyPNZ+Vhn3pHfWqf88ly0afVVZ9/pysHGZyhDDJ9Cl/3+fqGMrmjfh75bJZa/ygHufjEZ1OOgOO5Ai4UDvjx2YCx/wookKTrMgH9ywYkl9fPKrqnZsDDlwKa1Qt4v6GumwZ0bRZwUf5uHvDfVgGlCXi9rV6Tce0CZrcPGNgloOWbARN6BDyWr3sFDO4XYMiT/gFFBgZsHRSQZXjAPNn/bsBHYwK6fxCQfWLAjskB9acE/D41IOfMgJ2zAhrMDvDnBiyeH3B4UUCHTwL+9UXAe8sCZiwPSFoR0HRlwGurNM8a9S3JazXXuoD/SNdN6nlzwJZvAvZuC5j7nfrYFfD03oDUlIC2+wMyUwMmHQw4czQg94mA26cD7p0POHk5YHx6wMcZWpMZsEy4EfCLWLcCst7R+vsB1xLqywu46QeEQcCYxwEPZEmWkE1ZQ2plC9ktzbOHPM4V8nHukMJ5QpbJ1rwhL+cLqVc05ID8/nTItWdCchUL+UQOlwg5lxQSlQr1OyDkx3IhzcqHHJMuFUIuyPuVQh7J7OdDClUOKVMl5FTVkHeqh5iy/cWQEXVCJtcNadQwpGOjkHxNQz6XpGYhNZrrWS21tk3IUnn51ZBW7fQMmd9JPXUN6ft2yB150DMkuVdI/t4hS6RUH80otfpqRmnRL+SkvNE/5JIMGhCSkAkDQ57I3EEhTw0O+VLKvxPyjdQZErJf2gwN+VW6DwvJlOHDQxyZNCIkx8iQRfLcuyGrpcqokO+k0eiQW2OUz9iQGe9rrnEhG8ZrpgnKSgpPVs5SboqyltpTQ1Kk9bSQ0/LW9JAMGTojxJaJM0OyJ4cslGdnhaySyrNDdkrDOSFp0uHjkD+k19yQmzJqXkgo0+eH5F2gXCVpofqQGovUhzT7JOS4dFmsPZNxn6m3L9SbTFyuGl+phjRcqRrSYVXIWem9WvPJ6DWaUaavVY11qiFJ61VDamxQDWm2UTWk66aQizJwc8h9Gb9FZ+7rkCJbQ5ZL+W+Uu9TZptylzXZlIW/tUN7fKt9dIX1+1B7v0Z7u036mhFzeHzI4NcSQDw6EZDkYMk+KHgpZIRXTdM6k3mGdY2l7JOQ36XFU51lG/BTiyZRjOtvHQxbL2hMhVU+GNP455Kh0PhUy9nTIQyn4W8hLZ0Ksc8rikvb2qvY2PaRkRshGqZkZ8n/S/FrICXn9us6bPLmps3U7pMKdkLp3Vf9v1b4fUtxUPWlihxBrvx/qTP2jMyXPPdZZeqKzlCXiXNaI29kifX+PKJUrYrO8mDviw/wR8wtE/FEkYlTRiLlJEU+VjNheKqJe6YgDcr1sxNTyESUqRqyX6pUimj4fcUwuVI4Y/0LE8moR62pH/FUvYlyDiDkNI5Y1itj6SsT+xhG/NonIbBqxuEVE1VYR30tjIu61iXi/bUShdhGfdNF1N12/GbG0e0TK21rTK8LtHVG8n9b015oBEUflr4G6d1DEo8ERuUap3viIIhMiPp0S8a+p6nGaepwe8ThZM83SHB9HvDo34sa8iHfnRwSSZ2HEhkURzRdHtF8acXNZRL4VEQvWRTy7PmLnhohGG5XdpoiCWyN++kGz/Z/q7In4LSViZGpEjbSIH6XZ4YgPflJ/FyLKp0fUzYhIlc9vRiTdivR3KiKRJWZC1pgnsiNHTP2cMb1zx9yS0vljnMIxFUvEtCsZk79sTKlyMZslvWLM0EoxTarGPFVL97yoe16OierE5GwSs1iKN41ZK9WaxfwgXVrEXJRES9VsFVO0dcxXsqNNzKG2MckdYlI6x1TuFbNTDveO6dQn5rz06xtzV8b2i3kks/vHFB4Qs0zKD4ypOyim7eCYcEhMrRExe6TlyJhTMnSUan2oGhNjOkyK6TM5ZsyUmAdScFrMUvl6ekztGaovbWbGjJwVM212TJ45MZ9LzbkxP8+L+ff8mCtiLdD6L7X2q5iyK2O2So81Mdcl7/qYq5tj7C0xObbGfCJVtymr7Zp/R8y879T/7pjUfTG/pyiz1JgZB5TvwZiX0mKm/BST+1is/3PHvPFzzIA/tD9nY85diLlzURlc0tr0mJuZMSPuxngy9Z6y+iem/+OY/wcskSbG</binary>
            </binaryDataArray>
            <binaryDataArray encodedLength="17524">
              <cvParam cvRef="MS" accession="MS:1000521" name="32-bit float" value=""/>
              <cvParam cvRef="MS" accession="MS:1000574" name="zlib compression" value=""/>
              <cvParam cvRef="MS" accession="MS:1000515" name="intensity array" value="" unitCvRef="MS" unitAccession="MS:1000131" unitName="number of counts"/>
              <binary>eJytfaG25Dq2ZIIHBxQYMLA+ocB8wPZFA+sT6hPqEwQvvLChYMOBFwo+2HCg4IMDG77rKsdxKBxbUlb3WqVlW9qKHTtC6cz0cbper1f89e+vhm25tmfrV3+h8Ub7r0krJiYIo1CMbrkVwmMMYGZ8QuZkPDFWRQc3J5J91VC1ZEwX5zDBp9FxvTDrRp2I+TF2eN3PY3jMY+1qlXC1nkyXVTz3VYpDP2pcaaQaaA7m0RdxPObmas4QjEbHXNenY28NZg26aL1Zg6dOs9V8rZHzhuApx0rbz8fdz7pHjH47HOag+qOdmiIfcnTCZQ2cv830gduHRscd0+J+bfC8HT+5VujTaN/5845Xbn92nOldTD+4q1fOO3jGfEo8c3BtWY015pxd3a4u5tPj1lz5ZG2ltfr30Py4j9sV3+NeA32CkWmMvF+Pn+2M+3b8fE18uVoc9Do87jo/41x0jHw65XReq86VtCy0/+W41wxr2CiOx9RnrR+6vej13iTuM2kMTJxz4XkhTM2ltaE+5GkUV6mvxniOatSAiXyM4dYKax8mBzBna4J1qyYvtOtUC3BDYoDVkxwcA2/QMEcx1QuMr+rhuE6Yrj8oD2p0+mR9yqmSni08X+0rZr8QDuuNMey3BBe1lBhfc47r52PMAQ2K4Knvykl5tHiujx0PFasLFmoCz7bAU16qMWpptMU+65j5xjUxjuJ/kXMr8yqC4baa283jWj4dz/MAxqtgzLzgGPWe+yv163iGm/nTqY5uYnVOTGKcXsqXPVfNPx05rnKolO8V42vP1YyYRnOzWoqMO71xbuW6tJ5XjK+ZzKMwOByLPFof+17iuXYyHavUpJpqLMcU6lvpqHNYIxz3GL1kXsonyzPLrWPMB/UV2r4uTp/oe5Kug0zXGSf2j2vlfXwGLHGfV/B50eEWOXY5XzGeY1lz5KwxngfAgTVBPMYR26ivL7TXhvXA+TAGPie/Hnf7ctzvU+cY88d1FPBuhFdo37Ui+8wdOMB2GkCjT+bzcKX5WmfIdtVYV3gC3EJ9qKfQnB1PVjm5ZXWg5k78cPzRR99zMKfHM1eWW/uLjKGP9QaHD3+Pe32dx5/4+wr52Am3mHyaN2s6B7qUi0tc+cGRtWk0p23WHmYcOjTCatSPGjGfOcxq05oQ32N8z0ddvC7cvFXj+rRO9lc9Q37UDO85v9OTj1mP4Rjn6uP5ecDpuFOr5lKNisFya8DlKpO+EBxuXWpa5clqrtJ/4jYzzpywz3Grutyxes74Lr5RHPZbPL/zdepXD5wuPA4ccFLvmXenLea8JD7L67QoMh/7qA9brp1zfDqe66PEmgdjne/t3672x/lautrf/mr/efX9wD7uz0c4hwMH1/Uq5fjQWM4HHMc8USdyfb3y1Hhem2niWY9xrdQYuahuTiMcF+mrJtZxQh7gF4PJeOpHxJMjr5NK/cjP/c5zzjt4Iv0RIz57ijnsN3CrwXE8lFOJERutxlM7rhn97LVrjIN9p4duT9xOOM3Mq3LsMJ3OrDHXgi0+w2Y1qWfsFXPg7zPlwnW8HXeXJwirX3jA/BFz3Fpxnkp5sjpcc7qiv4bXiOdDE5x3oFOG6bBKMg9rAzxQp/rOczKuvN+vhu9W8BRr4jOdC13N4OryOW790qdTLZ+OsZ/XI+fFWpjVViX2xNP1gXjMrYIRgutq1GPgR4zniJk2Dl9zq58zf5UfePD2Q8Nj9EXrnnF1fR/exn3uajTG2oMP17fKrTl1ju4jl3reIn+tzDTQ/jD9wKtxn8/bJt6qznr1wdce47kceBznOLs+voYBjSo11okxGKtKP+vAfhfBrdKPvmKwdzSbaY08JZ7veTrWZJ7q8Ir917bqh5rUvzDHWjdjZmMnRqcc73Dj40LHyv9HO16PvCst+Jg5uhxF4lf+F1Mv8qhur5if92c1IA9zZi3RNB45Mk+KjtNnnXOs0fbDp2PM5+pfadbouNE84LF2qLfS/JAYxPWrrxO+6tXkOCSWc4b0cx1VcFy+TJcQHK7debzCdnmCGjBRe437+jZikdt5qMcfWHIvlp7jVKNI8JgD98HHEv6aHnI3YNI1X9XR6aNjWTz8x341GIqL+EZcGCdbD7P8rGunmjmfxmY6QDfVlmOzmhgzqwXbEqOPTebwtsq+4jrvitnHtiZxjKN8ONbl49bjXm/NxCuucnrF87P7j9x0PcLxz5p6zw1cGvGoNK9JX8bfYQKP8VFHj3H9ZzppHYMeFNdEH9U6JJ73z/hP8h0eOB21H+O5cKUDxqBdhH9tNMrD1xBX2Fyn4qM1ii/xfO04Pdh71bIRFvZrjDVq/VkNnEv9dccxiZvpz+3M16UPuqzwGLfK3BbP87lqp9qwL4hTjEpjwGSu7+iAuZX6kLNd403iOQfXlemsGIX6zv1OHBCn25lezKXSPmujGjo/elJHVhvXXUivTtzxdwi9htRpDvDgwSv868bpzJpBQ+SsovUrnpxdnao3clfB6TTWKb4Ifov5uQs8Ef/lGK/V4nNaJ6xGc5V/i+d9JfDig+fhXzN8T6Tzm8dmx+op69diXC/OV6dVISzcdxLHeG20XXohjr3AOmmE8+m4r6H2a+7ruLX6dt0nXuP2JBAn/LlurQdcoAl85JpYZ/X0FWNNeg0E/PSeG+Q6+zrlUT01B+NWOuat1loox8ccer2zDtXMd7rpekAMe10v/K/HfX9/o5yIUf+zXOor54M+0Jd9bTJHfcxywi+tsxFOlfmsRYkce6Yj8rrjU7tPpC3uh8Hrogieqwf90Apb6KT66TpoguvqwL5q/bF/jGsYOtcYvcpa49jjWYt6sPJaa8C8SrpAf+gMzeAJ3g9KjOcS1c/l033k4nWA1yyvi6JzZR2s6sS++v7Bm/4mx15pbdrU95DGNUJb5I0Y/16ZtVV9qo3OQS3sNfPAfNTLvEvMNZ5x5fmqU6M45GxmvubDPSH9r/aPv9p//Paz/T/q+/tf7ferfT/G31t9Oca1rRpp7TVG/ztpDs5BcTXGtaw1cT68luK6l+XrQX/DvlqLcb0wN+To1M+1gKd6qMdaO/J1qanE/XqAfpxT18Qr7vXdZf6LcLimV/jXm64FXVOcs8VYC+opMZ7TZvnYY8TUGM/H7DPnxz7nUL15fehc9oL3FedXGue2GtBndPjD3JrhWam/xbh+NJ/y4M+9jeY0wVVdIxnjWrH2CsWwjlwLeOvvF2s8X9PIr95ofuXEer8Ih7eNmvMs8/Rje9z3azDHE/vL8XzdwHd4Xib4zKUbHYDdqJ/zcd4ieCFxwOdrh/DBabDDvcZ4HgKm800577THWpD7fPTvL3x/Uoknj7dyyf6J+e24r0dUyvdFXhdOR8elU44e4/c66PtF1h1iSozr3PGGJni/1r9duq3WoL4hB3TnGuA/18S+VcLNvGGtBq+TGjkW+ZkjYhpp3OP2rwrnDP9l8F8Sy/vsE3sNXi96H0f8Z7o24XR4V6+Bq7t34HiuzWJwV7W6rWKBC/ahOXSq1FpS305rNB947GPE3MMWzzW00p7r4/cLPI+Aa4Qmw32VC52VA/p7oivPqxenlsRkvjp/a4yf9/gaXdB2pltWL3QHNvhGyDXMY/ysUQR3pqfjgXzAb0HXt+h6ydnP99d2ky/LrTHQH7ioqcb4HgBfwTPC55jVDE3h+xfJhX3GZm2a9LlaCvXVGOurhIX+FuMajPD5V/5xnHLAOGr4LJ8VgmJXuaATr4lCmMCCZz1GjcG30FY1nfFw8UWOuZ89V5yVtoyNfax7YLCXqNX5WAx+lRjOqbUon0aaVmrQ+JOc57hmxdWadb8T34/+4z6v//D6uH8z++UYOXGdqodqnHmCMdTE9WH/C52DuXZo9IF/PLWYrQHUrX97QQsay7Sd1cV5eozrClqd/fw3mkYYs1pcf6N5Lhb4H/OO13Zd6mOlfdTEfLXOQnOKwVfeYfar4GCcz1Fd+KoWDr9QX5V5Jcbnna18X/nEvzXHmgiJzfxTHxALTcC9UmyJ5/WYjGsx+yH7HxrjmmqMf3PR33aw383UMvMb+zgP4LyEY/1uDA2Qr0q+Srg766HF8zXLMdqHXOCh30U7jau2qj+3Fs861dse4/mQt9CdOQZhMB7XUmJ8P2rXWJf6G81TPdN6j/v7GbxhD6B9TTDBgfVl35kz61EES7WvdKzYlfQ+G39myDwsgo1jro+15TrcWlCNgY05/BmQPwdXitH1gO1uTjSthceqYLMuTbasm46pnlyrw8/qQd0tRu7sQaX4l8x3OqhfwFKN4D2frxTb+aH1VsICHh9XwStyzNsi2FqHjqsXip9pxPiOA7eV5pleLca13eN+3z414Xur0NdMviy3es2YLcbvmfgsx97p/S07udw+8iNnv7B73O+9yIHmMMAF+43imWuj8fqmXjwG/BqjXv2K6zG+n8+wMl/Qx5jQohOPSjXivin4VOOZ3zXE8hzoxPXxdRzmCl9WWqKPc2F+MXHq98ybMxafa6Eb5wiDp9hVMJlbkfkOD5wzjV0eHENn9Ll7Il5mf6Y38jLPThjwWj1dNeWA2irtz7Rh37F2m8Sxb1l9qIGPUUuN5/riPJFgMgenP/OqMXJw2CHxqsU5p5MWynnmbcbb+Y8cEc81oHNWuoB3Iwzef9Gx6qd5tD/MeJFYrge50XfG8PvGi8Znvru8vA64Xtarxng+wzbTj3GxBT/sN6oL9/rVoGdBHs/P6pjP3LUm5yHmMJ8P7ej7MLigNtaXPXK18pxqODYa68YD9SXLo9pq43WBv4PgPm/+HR62rE1fYIMXrwH4VgkD/rJurhbFRVyVuB/H9LkZORHPzw8tMZ5ns5zKCWuBMVgf9PN6wHc1+LvKV8wYcjTSQdfGt2P0ye3r+mBs5fSh0TH6yHMbxWbrIfOS5zHXkPG4OGjN1ptJTh1DTcjB+8Dq8fy+O8NGP7BqjNeLgIVtM/U7fO7nuEIYFfHms/ZKF9X+nK/POM2wQo6xXwlXa3T8Zv6F4PWQz4lybRL5NU+f6ML46h+4V4rLNKkxntsaYfR4DZ9tvsi6YH9VD8ZnTXuM6wr7TeaAb8Y9ZMu+FMJBDfreWwTbecz5te6XmRsxrr8s/hWjX3yvX6P+TuPA+iTnzZk2GG/oo7+bNWlcq/J2emhNRRrXUWJcl4Xm1Bhr0ZxV5rxiXFPn/ufj1gj3IPP3E+j2SnLMtGOuP8aPOyf6tVb1OtOQc9RrrMW4hlXrEqPvnId5hGA4XsjJPLpgMGdeF05HrknrxPUo8OhUaxcdgVcEn/VBjkpz9Ro+sMFDa3L6cmw3ulfCLDGeo9Ub17imysf0efbrMV6Xct5lObSfc4Bbk62bhzGef+7z51L1G/qophn3TtuPPPR5/jOdr6DRoNlCE5dbfW3Ena+Z6jbTucS4rlVT1g7jTrsaz7XTKA7c0IemeqwaaobmrP3Zht+txXhu4jqdvpkXfF8Bx1bRY8WbPUTjY3zvZU1WuIiBzoXwWOfXm5gvmas6qXcuz44e0LXEuIY4h9aX8Vvlxv0v2OK99qu8bvq13+J536TmgtaF4nqM99/A42Z0Uv6Khfdr1T/rC8L5UccxvgayuU7HkBiuv0osb1GDajrUFeNvg1UD5llNDPNHDFoXHYpgaL1cq+qgvCrNcZqqbr/STv4txr9PMT/o6nJkednHDy2OZ3+N8bsM+lf1cEzmvWrWjW4lnrlqjDWHiXetCI5yBa9G/KB5E6yZvsoNHkJP5GqCD+7VYM785XmKwbyVn+JqDI6By9jgjdqcT9vtyF+PyGs1oL83Yovr1KxvISzF2PES8xxH5qncXVtxgI7Me2cd8Fij4xYjHrzM6mefezzPb8opaKt1fIzT9YAuNYJrFVzVSXk6nWuM5xOtiXE1V8TTX75OwTo6D8An8wz6d9rOfNQaXF7WIMuLOGiDuEpzK9XXCRf1cB7N77R4CbZqy76gLsc/0xh6VMFoEqcckbMITotnnTMvWEPnk/O2mC3ndLVmfnI9XHOJ+evb6a/6oCb2qxgsnZ9pNdNS8+gY5/1XtOKYHvl1k2z/jOf7IGqMryfVXmvihppU3xbz99gVT9aJ+4Dzivu98fPxvBbB87imXW2Z55mDr7NrW60J1xhLa8xqD9kW05dxYTzFVhzHZ4bLNWk/c+W487hjznGfY/i3IzN9ublaHIcaz/eDGs8cRbY8H/2cx9X8cX/78fP/lHn99te6PX62P6974uPa4tri52P8Hnlu9X6lla/Ow495fM39uJ8p1a4x1r0anNcEH35y/R+/97zy8uePGs/PhDXJ1UwtYfoKx9I1EPS3oHsIha+rk9cTe8JrBvMa+aGYzrci21f4cwI0KQmOrgXeD9PvamQM9qDG/HzNOmBup3HVdMWnSGyZxGrNqh/WQI3xtdoNrwx/xd95o/6zRs7HQrEDPr3uC2FmHvJcxFczT/lrTU6PQlutnfsjmb9qzBOcVHvXz97qvuq+8pY9A0YWp30uhvG4nbiNxnrcr5uv5u/MzpNMZ3jQ4+k9cms/z29yrLUh3mlTaOv81Dq0lhAMp2VLeM00eSfezXM8tQ701Rhfq3y8wi2EVWg745rx5f4qY/DHzc20cX7BixLj2l7xm+Vajc10cGNae6YpGuoI2X+FX+uZn5hXzdisLuV2zm8xfvYoBofnuRyuZsaqgovYbupUXRmvxv7n9myc9Y8Yz5Wq8cyPV4zXEtiLnmii3HrcHuCz6w9M+qysHmd+q77sgca42Ex753c2Bp9rPP+2D12CYl40xlwzvdX3kHjHtVJMoy2wajLv3RbUshinf6HjkFjdL/H0dLcG1aq9URt71M244831qGcR/vWBWmbzXc5Zn2q/63NIe23MVw8zP2s8sRW/hM+T9RXTz5pi3mf5Hl6SuSstwa/H/XyOen3f/07f/YOuPfDvH5mz5g/tv3BwH+cfx/hskDOO74t0fmg97hhana3Ffe2oxPg+0RJc9dPlYm8VY6Z5hs/+dYrJ1sMqT1bXjBdz0dw7NXXij2fknh7/3+Pn83C/k+e4hlWlbqyDLvglxvfS0zvct4I+YAb1A2vlaaEGfIy3eF5b6oIXgpX5rDjZunBcwW21BnZ8Zn/Z5xIj/x3crL/SWDVxJZnnMHa0yjx2XNW7GfdsvmJBO655pn02f8ZrRzOuQX2thmfG0bWZ31xHUK4dX1zD3A9djvucDWzmyvVGPLX64EH3pLkYV6NyQb4uc1baqLbqa8ix7q9yVdOXefYrnug85T3TkGvbzc21N8KpCX6N99edq8FprtxZa83J82cNGDyHt5mWGC/hz5E8L/MBmmruTDPtL+E5z+ao3sAIGtvxDF6HtJ15mc8z3jNsN1ZlHDHN9Dnfiul7h9NqrmvVxGkdrFvEeD52HoTBmnnltOD9msxTXjv4zvuduY6Dm1OSfrSW4KzmzWp3Osw8yfpUe+WFvmpi3+WtczO8rB6uPei4xd7rSOerjiue1cRUiWf8XY1mfDMMxX9n7qxWHoe2qEtrzTxRvTB3pQfPdxzf0dJhZhrt5tr1c6dBV+U2yzGLKfF8b9b4TJus/l2/VjEhx8zVxRUTx/El5rl3x2ZxdaLLjh9ZLu5T/Hd8qJG/HrWvSQ71xOVVL3Z10FjXt+sV8nPLvFppyPkK7WcckC9oe+bpk3kcX6SPY2d5tT/zKYuZ6ZjlqcSRa5jhhNGi0v4OJ4fJejmdnOY8xs3V4jRUfBdTTGymrca4Oa6OtqHVTNcqPOsk1tXQ4n6vboSn/mT6Mbcaez5m9aim6vGuTs63Gj6/7qP2nsTMvM3q3pm7U3dIf1bHLr4bzzzQ8bqRZ3ZcTX+RusKM8fxCY45Pxh3YVeair8V4rWnHpzOuSx5+lsnM94jnmp15prHveK26ZuOrY2gGLk3qyOZnuYuZz7EhTf3Manxnzm5Tj97R8lc8yPxQDOxXM+48cH6pXoq1w9nlzXzMcPm4yDbThmty/DPvZzW52jKcrCG+Sv+sZo09W5eYRjWzhiXy75oY5xo0bzF4ruYW4+u+G41cbsydaRCRn391u9JS9Zl5u/Jf+96ZM4v9d/ByHmmc6nkeqxes+6yGYvDeqYs5rDSrkV93f0evGSdweaemVU70NxM7w1YOVcbd3KD2riZuzla8PDeG86GGtomNsUK4RbDQmsFyccpJtd1pLs+ulztaKrcZPx7rGzkjcg6Z5+/4v1sfc9lZA2g19s5FKy4zDXZ4IbZILM+tBqPEM0cRzEwf3a+Gy7tauHzMVePrBMfxdF6VZN81HZ/VlflQzLwZHvpm+s6wnBfct4Mz46y5ZnEzHXc10XyrXLt+OR3O8UrbGa7zSvszrbI+5C7x3vs+Wn0znucUmhvh19AMp1EM+O/yCZkLPB4vE5wS+bnQ5XLjOzXuxDhtMw3OPn6WK2uAXNXMe6e9WyNrCl7av+vpTn5Xo84ZctNzWc/jFvd9wLhnHPfl8v3eaFxDE04lPMfZOghq/MxYPI+uYR791n22Jlwex7sm81X3MDhuXg1/znE+ugYvuNbMU/ZvlnM23/Gf6bg6XtUZyVjWP/NlZ86vjEc8/7ZQaLuDn/keG3NXPLHvPH/RmOacxa/4nGNN9Cm03+N5rXymTTGYrG+hvh19SoKheHWCyfmq6Yukudp4f/UbGdZq5mPGWbk5P4vE7eDNfFRdMwwXj/eeRjHQu8X9XlSkveQ3IiWePvE6UO8cRz2uNA/PIYoY13ujvOjn8UzblebcgJeNo4/12c3t1sCuTlkrZt5qLvwvMl+9m+V5EYarwe2XyK81Zdro2LmtizyZHpjnatn1Dzhn62cffVbD6wS/r/p03P9Xb4nxtaNcQo6zOkKwzi0+J36j63w9nq8Xxqmx/yxqtEZzC2FxDOrjnMihtfH8En4t7vih8bGY7/p17s4a0Tlar8ar1/CAcfR58zsaaL097tca11FizLXjudaZbYGtuLM8yq9O5mbYWrv65urlWPBu8bw/zeWZ1aJeZ5w0ztVbpGVzMq3eHZ95j1Zoq+MtxvONi838OFuP8Ry10menTsZ2nqzwmGtM5jufeG6huJU2VfpWrQlOF16s6UxL1VpbxgvaIKZKn8ZkuUqMz8CBFqyVeuD4q97ZvAwj46s5XHyh45mWGa7LHSZGPYlknMcynJLEZDkz/UJwFNPFZzrAd8ZCq4LhcFj/JlqVeL4eZ/o5XNadvdf5O/iZh/Alq091yLTN9jPvZv6jTtZXvenx9FDrnvFweXX8xG6UAzm1tWtOC5+TveRaqolnf088fEc9n0Va/mq/X89uKNd13N/peaTf6XvA365+PJf123H//0e4/ovnf1TRtC20zHTlNQPvPr5jHzcHbP847v/77mXq+EStxXjvUjf6FdnndZTxnTb6roV8r2P8DIJn/4EncjoOH97K9SLe8jqZNeCxZ6qHrrkqMcxV16DLpTpW2tYEizGcDzv92XjGNcvvxrU2xqtJv9Mqy4sYp99Mr2x+uxpeH3gm0O/0WuFrBZ/ptVRi9KrE+Mx5V89KX8xFXI+feXGt4Gw4V525Pl98e9znIfQzPvPk/4OUc2Z+urXD26HGYzwfQjPUgf83rsb9PPFO3Fo8n00Nn6A359zxPWQfDZros5Ej6L51ujbUKF83uqmeu+uRPXrFeO/9Q3O5n179ct7VeK7LSmNOQ+bfDY8SY36nsfZzKxtYzD/DYa/OGvHspfP54ud79qffXq//8Vf7r7/2//+51q6+c4vnNv3tWpP8Hlqp7yut6a+0trFmkLvG+F0601N9RzvnfrnON3F9Jjn5nM9J/8fFs17npu8Xpz/oc8w5HzV8v/jhMwr+LzS8PtlbXgeOO3Mt0lfifhYVXudo9cqn/58P9IJ2yqHI8c46KhKDHCXGcwYwm+j+orhs7bIGvDZ1zfLaDcF2uoJboViHMatfY51fjN3CYzuebk0wb2yVh46901a82ANXb+ahw8985nr4eFaP46hjO3ogFj7BA3wW+Z3OEXiN8f8prH50w12vWc+2JZ5/0zsbv7YL8S1x81IuWlOjsZlnGddXjOevSnhVmvNDtc7WQ6HmdCrSt7NGdE1U6ndxK9wix8ArEwzNWWWrc9WrrB7m4jR3mu3UyfWo/kVidvXjelUvN1frCIOj852GnK9KDbMcszqc/65G1VPnq3/qdeZxNqfKXNY58y2rbcfTGd6K9yxHSJtpuMKY5W4GA/PaBPedGlQL7V9xxDi/l7i5TpNMg12fFV+5qx9aF46bHGu+muRVT1Y6aY4QneoGFrg0wVSsGUfGV410TqH+TP+2qH3moePgYp2/zDGby8dVYme1ufyap8RzLaUcrs9J8LjSGPZndahebryauN3aMs0ZA/U6v3dysWYz/2f7K200psTzWgp7qXlUf5erCIb6URaY7zSdqx5n8TOtMh6uvyaYM7+dHqpDlb53uNVF7K/o6/oKbWceujHnk2r2Tu0lnq8d8NrRo8gW+5m/uo3JOHgxl5fMZYxqMNyczHvHi7m0hZbQc6bXqs7MP+Wd5SiCseLDvrXYO9+6OtQfzsva7mA6HbQPWmfjjod6tMPJxTgus7iZpyWer79IMHWO49smOZ1emVbZvJlHu1pmuqhXHFNMv5tfYvR35U2RmPpGTYq90jfTspm+zJM6ie2EX+P52cTlz/RQvavEKl527GqvhKH1zbzifd66viymBv0fpdffFz7+NhLj3xz47xntwqgx55sdM45itBj/n0L8jbXQ3CoYHzmONYeMD/KF8MLYTl2MFxKnMVmrhIE2i/9X2jtaqQbvNq5DteF+V28kOBn+DhfmgLwlPK+MX5g5WV01Rj85dzZH8UJa5iH6qnDk7Y7nGlviqfNsPvvSSQeHO8Pienh79rcY/x7cDFdokuVhLUuMa6HGc23wthmslSaZvk435buDzRowH+XG9a547tSTaaD7aDWJZz641wZ/U29x30OE+3Xw/4F9p/vceox/J1Ot1ctZLdCzx/3bJfB4XdxqjPfaNJrfY3x/KbH+fub6S/hnp/J2xyvW2/mvOnFzGu7kDYO3qln10TkOY8dXzaH1u9p5XqN53HbwMm7w1OWstHVaN8kJPvzMAszp8bwXY6Zn1sADGB+8Dv96c/PBp5j6+bPc0L/QVLfsTZExxnaY/47mclbpX9WmHu7wm8U4XxxP7Xfaak7VvWP82L+mGDRfNajCYwcLebFl3syp076On62ZPuVUZEz3gzBm3nN9mTcZ9uvwcU5jxVxxWeHOanDa8Dar08XOtNZYjl/V62rkvmZ4rOqfcdqZt+Kb6bbLTfnMdC4Ggz2e1bbSNmR+pvPMa972uO89/vgcGc/3g27qzTAx5wfWMepfIv/7YAl/Lp3p1K/9Sn2V8FZ+I0+jePavxbPWbC24fV0LuBdNxx9xlKdKrFsPme/ZmlAs50E2F1xC2kznlU4zb2bjThPHfxav43Wzlhr+2mQYDNYZ40UwFHvGfxa30zJt3/XxbD3mmu9g6nytM+Orc9hf7DfDZQePNUZc36jF1Y4t/CrCaxdP6414np925zv9wAn/7zl+O4PfH/ztuH9fgNw17ljUyGNcu9PkReNnwzWLs4+vr5/bHuP1LMYuZr+TPuCsHEo8v6+y78Bj71wNmqeYGD7mXNy345vO4zj0FzPXxYNHllfHNO+qKY5qBp7QuCZzquAWwVBdHMdK8ZzP6bCqkXNWmcNcm9GO+WmeIlvFU5+dJ9m+cph5ir46qSHz2vmb5XE+zlojnEJbzaUaZvW9Ylw3jpvTfjbuYtV7xyfjWqnOKvNXdTkNVevMT+cj615jfC2tPObjVT7mhuMa4+u1LWqNpN/plnHjfdSbzZ95itap343PPOPjZvhm21n98DGLW2nHOCVGfzrtNzN3dsy+BjXgs/c11t7M8sVkfpH+ImM7ObI24xvx5NFkDupGXEuwuLXw1/nUn0ZjWie4qS7YlhhfqxqP2JU2HM/z3vGX6yuyH2aO63OesQfOS53P3DlGjxFbZb6rj/e5PofpcOpkfFa34wN/I4kFpzbhthrP8rqamUeb8FnVqXqXq+E7CXA+H6PH8DDT4kVYzKXSfK6Bc+145mKgL1qP+7xy7od892oxPsNBuTD/InlWvLRufO/Dcy+hHbiqnmWSRz1T/4KOVW+ND4nDfpZX51fiXWP8ex7PrTHyymrCPGAwTol8ncz0YvyIey18vp5P8Od178Dv12//+7XF74C/HvfzQV7HeA9Aj9dw3xg8ZX3Ym4zTx9/HKBeuSfx+3L/7/3btczzWMD+HvsT+ms38ZT9Q5+uqnZ/j2mO8bgGPoEuR/kLY2Nd1xb6u+AMTjdcI+4DjlmBGsgUuY9Zkbta4Dqczj/Oa4bEsD3vOMZ2Ow+zvcue4StuMIxrHuHqL9Lv9KjiV5r+jvcOe9WeeqZYrvVgL+JTNzfg4v6qJzXxVXMVW7xw3jtf9lR4lGVd90NckRr3O8qz8UJxu5qkWWZ5qYlf532krb118IV64tnw23L/9Wc7VnWrB1um0w7FQfvavxpiTn5ffIv/+yzVnHIrElXiel6uZ7zzmXGFqiHjqMvPfca40R/EdJ1fDzlpQTtCVc7D2O/6qfoX2d7lwPPv0bk3KAfX0SQ1Zjllu9BfBcdhubqEte95lfKV9i+faKWb+ro7qQaM+xpjxyxprUuL5WayJJsVguD7tB+apJT/7Ds8VxPPG8Pkd9yY0ioem4MS4RfZXdXOdNeg8SM8LOnOCz+fruUI17vMj30/stMM+1hHWQOYD/O0xflbHvCpzeA0wDnvlxkLmArvE8zXpMFR3rm8W58bcPHDh/RojD22qq64Lzc0xDle9fMkx9ivFg2cVbOXguDejQxOMKnOUk2sYq5PxTJ8sh9t3PAr1Y6xNOM76oPWJ2Sf1ujpDWov7dYV7zcAV/cyzEU6Wl3MVwmCcGvO/E+z4c8bj+abfr2shr99+Pr/xf/3V/udf7X//9vOayPmMx/88fj4nEc9LxLMS8QzXP477+gA3nHvOhuc745piEU7McaURxj9f/E9+53MpT/7/PH62//Pbz5rA+z9++3ndp1zvE/g9CXjjOY74vQl85Ps0+JlrzCPji37UCr3wbOy/Xds/L00bvY99O+5nvOJ9DOsSnBv5Dk0Rl3ECl3KtA3gEDUrc7xu4dtpiPC+VGD38yC11N8ntdGPcMxc8iUuDf1ye4X4dvK9+PsbPAfCrERZrw7VX4eM81LX5MXblw5r/Qjzw/QvXCaFVjfH714s4YK1FPM/fGTeup1JMo32+dt/jed5QrCwnryVsoXeJ52e7mOByTKV5H9yP0aMa4/sge6h1MG/Ow5pWwn4RTsjxDFNrgceu3ioYPNflqTSuerJu2u/wuV/rdHOyOnfzZE3ns3+Fti5vTTAVmzG5Dhy3CV5WQ9AcxUb/bC7jF9p/xbgOFYN5qx8hW7fP8/m5wN3Ur97MdFYdVCfdd9w01nHINF3hax/rjnlOy5XOReYzhxJPDlldrGPGWbmgH3M4X+adalTCv7401tWvc4qMKb9MB60v48559LiYMVfTrD+LVV+dxiExrtW43xPrJD7DUt+cvk3mZ/66vM2MY4vPVkF1dMPV4VYZB3f043NRifF9H1qttM/8jXg9rqtFPK9tqTYZJuZzPY3GM413OKvf0CKL5Zhd/Hc57TbWsEq/qxGxZRKrXs5y/grfGUfGf1cf9sZ5y+MOW7UJwYhkHlozujhPstw96Fnm9P3/79d3Lnwv/ttx/zaCryG2GK979BjPK8BmfQu1GT+nLddc4/6OHtf3Qf4/HXB8csL3shrPeyU0f6Uc0Ij9cfq6/XZtcR7tV05oeG6/Xlw61YpcqI09Zg1ZZ14zbj00iq8mVr3IfAnpK0mcrrPZOK8Np6f2O7+gt8PnehHDvJ0GGe9MF61X8UOa5n7F0zfn83ncjSY15pxm3EsSg/xV+t7x3uE5D51uM+2zsaxvxVE90nHlzpwzXXe8cHmyuJLsc5xqmOXLcmX6ZzwcjovZ1WXWHGbI/o7Gu7x2eHP+Klvo6XzDWBOcYuKcDlVwz2O+30M1+Vc9UN1Ud+U/yzvjUt6IRWsbMU7/nZqLqXM1PxbjTs8Z5tlf36hxJ2+2dfyqaMFjJZmzqk/3Xe07uuzoW2Q7qxWtCTeNUcyMczFzsuOVppon021XK53vOP8qflZbpl0WH/G8pjHzj2uazXF+NTne1XBHJx2vC9xdHFf7TPts3k6t2r+TJ+PMjWN+VZdCW7SQsUyvWb4isRH+XOxq2tVI51SpBzlVLz7WGl2dGutqdz44L11dO7W+25wnKx3dnKyP63knl85xWq7qWeVz2LtYuxz+Fe8GHL4n4Rjvd+PnXdQYv6+f2x7jdd9CsVmuEuP9dXx9p8b92frcfj7G6yvsuXroNA1pPA6unVozuJmnM4+ZZxa763sk80uM75MzjJfMe8Vz3ahGjtu5rSbOaTzDcfsZpotX/2f5IsHb4b2j5yqmTuKct9iuvN3h9qucne+oZeZLhuG8cvWqV2e+Rn2V5heJ3al1iKNzEWPq/9PmsMHV1cY1cNwsnn3m5z9WwcxakeNmYnY9K8m+82qmfVZjNRrM5jpds3pY40Zb1hH7WW2Kq1zUE8WZ1TOLzbRknUv499ZK47uaMu6pEX5D+53uaTxfC7jX8ozB34l+5MLfnuJ5bf7c9mu/SW0zjqwtasXfUf6keyjxt6G/H+PfwL7JfTLg0MM/T5k1c9ozr6AtfqvQqY/v60TuGv79sogOdaGLzm0xfl4qCf9ZTfHm/my++q9x6v0ObpG57NVLYrL6M747Wmtu7cvwMx80/wrH4a48XmmgfGqCPcuT8dvVZ9X372rv8OD+Isct/OtT9djRTDFesb7nauUhx5SkX8c1h7aVz64Ox23XpxnfX/V/N/duDZmHqzrf0aGEz+kwMtyZ9hnOyq+TV43nWi2G80ofrqkmNYb0a8wOZ+U545H1r3Tf0Rm+rrxwx6tcwNZYl2/Fs5kc8Bs5OuWs1Of0neXMPJ/psePZqu6VplXGmtSGmlXzoP5Zndg2imsx/qajUazWo35xXMT4GuW+XT0y3Xc81dp3tM9y6Vih7bt8WXvVM8s5w0QctEYsuBWTZ4Zb4pn77GsxfsavBndHA/jfZH5N4lcaAWvmQ6E+bjOfHGdgMd6q7iwmDE5Iv8OY8ea6Mt0y7llbeRwx/8w4qyOrd4Wl+YrE7tTGcbtavMMRvN7FXmnh8Fe1nH3N1D6bV6S/mP1i4hyWG3N5Xa6M77saat+KxyxPNpZ5l+nB2518mY7wgnmolmfrJpZbnXBYtXf8eVdXxc/inE6zuEyHGZ936tuNndWj9e7WNpvDMbvYO2Pveq/zyoYWzjPMqf8iR8dDNXKx79Q80/Vjn37nAC5ZbTy/Sh8wmqkHuJ3GdH6mF9deaF5d6KG8Vn7MOKgeGuM0czG7/FaacFMNsnjn3Y4O6qViFTNnpamLa7TdwVQNIvL3csdH6ykxXstXXXc0VuzMx0wPzllkO6tjxWWl3yoPa8y4dQPTaT3TJMuvOCtdsvq0ryTxv6Kh46Caqd8Ou8X4e/8W9/fhJnOAoXrUpGbVAvNPXDwnGMdn63G/NvB8IMXI/F3pAZ5cayE8HDfqKyZm5X+YfecranKYipN5N+PhdNN+x89xzebveqD4ZTFnpl0YTHCqCZbiZRqp3y6mxnh/DlpW08qnldZZKybO1biD5TBUh2y7wnJevcvrEXvc54sWz+t2Lcb3dvXVcQmKqbKPfPC/X304RlO+VXK53E73V4zPS8dYo3j1p8czl8tTaRy68PGOl8Vgcb2qdYmcD9fD/iGedWkLDFdHpp2rbaVXSN9Oc/WzNiu/HB7XkHGf1bSDr/vwZ8V5h49qotuMDzjMxl1NyNVj/t2Jtc08znJwTTMNZrrManOthtdxtY/Gep7HTWI75cF25j/Xj+MW/nf4zKUKRqZbifz/Go2kf9aUfzM1/Cr2zGdsq+zXTSzH3/Eucsz9mYYrL7QWpyPHaKyLd8cOc+Ufa3puTz/5/+hpoksnLarMLRLfKV/Gjce5BujYKA8wG81nnvxsIc0Z4c8VNZ5riOM+yb2UhWKcV01qUmxtJdlvdAwdoTuOa4znIuWltWYeqA9cq+NfBCtk/qxWN15km+nj+Do/Woy/41GtuCbWT2vQGh3XFvd6xPdv4CNnEcyIXAvNl/lTCQv5HCaOe4LrPFTPoSnn6PF8ng24KEfGYZ+Uz8xrzOXG/bjHGZr3GM9JnI91KiaP21eulXAVI/N05u/Md+bKxy3BcFiuht38K39Wc2uMr7NZnS5fXXDXeRmvQluuZeXfOf5D6+N+zn6Pn8/n/eP6TcJ/Xb9HOJ8LfT7P+nzO8tlev/0c/+f1G4Y/rmdh4bnYeGb/9+t3Aicufjfw/fo9wVk/np2M9daNtrxGVGveR/3A/Ubczudxn89DPp9l/c+rrj+vWlBjvfr+vDjjWdL9wvvj4g3O34/7/x4rcZ8noSt7X2M8n2ldWgeuM+D/UoN2eH54ufr+OO7fRny5+vG7EvzOVLl9P8Z7nPhZp/wZKVvL2XpCnRHjdRc8twv+BuXU551lr5Em+oT0a9/Ak+orMT5HPctRY+Tj6s36gQsNEMO69gmma2UyluHoOtMxcEH9NcF5N6+Ood53MWZxIX0zfTQ+ZA7jNJNTc2U472ql81wMcpd4cpjVXya8qmAUg7dTA3Ny+RSzhv/sXSku4+D0n+mWNa41w+S6sK00pyTzVr420ctxUG4ZVja+qtfl2/U8wt9/Mcs9w27xxJ/xUI92/H6nvnfq0HmsS+bZLH/I/q9ydrl3avx3NMd/x1/t/1W+O7o5f5xuheLfzZN54PJqPOd12u3WGIS360NWZ4v8MyFzzjjonDKJfSXHLo/TxeX6FQ9XcZkWWSu03fXyV/m+g7vyIeOQ6bqq3/UpruvX2kIwisRhvya17urNW1fDLCfPrUk9Neg72HH/f3y/X9898R32k3y/i+P+f6H4//ZpMf5tqxP3Fvd3wSZ1hTTr85UDPL5c30fLda0AnCvx+0418LOFwJevb/3IfX1XbEY/8Of14Tw5Y/GdGfXiGdf4Hs//b1UQF2iKuqFTp/zZunRc3FpDLHsP39rVB48Qi3g+dj6xrxkX1pZrZW17jOvCYWo/fOIY+K39qp1bf+zzS3AyD6ocOx9m2mQ17rR3Yms8c6rWTvsZP52zw3MWWyZjTuNZzA4Wb5vJwZq5+SXRKdOumPEicXo8G+Nxxua+irHrfIPzfaFz6R9XH94P/rzOZXg/6HFfYz33v9C5C+8FjfLhGf6N8veFH+BbaF67eH+7eP7Xcf9fB9+u7ferjnYd41x7zv163Oc2/v/foEelXPy+gP628OJ11Rqi79eL3+fjft5Oj5sDzr+Vcpe4eTM+68HeYt+tCfgADwq1HjffEuN1Wl23VTB1fc0a8oA3c1BM1datb80LzLaJoXNX+mV1RTLOmOyheoZtlTku7pXEa8yOH7P4LO+uBqpHSMyuL7M873Bk3WPS3yO/bjnzwuU7t3Uyf8Wbeezk1LGa1LyDMcb8N47yFGo=</binary>
            </binaryDataArray>
          </binaryDataArrayList>
        </spectrum>
        <spectrum index="4" id="sample=1 period=1 cycle=2 experiment=2" defaultArrayLength="8718">
          <cvParam cvRef="MS" accession="MS:1000511" name="ms level" value="2"/>
          <cvParam cvRef="MS" accession="MS:1000580" name="MSn spectrum" value=""/>
          <cvParam cvRef="MS" accession="MS:1000130" name="positive scan" value=""/>
          <cvParam cvRef="MS" accession="MS:1000128" name="profile spectrum" value=""/>
          <cvParam cvRef="MS" accession="MS:1000505" name="base peak intensity" value="286.0" unitCvRef="MS" unitAccession="MS:1000131" unitName="number of counts"/>
          <cvParam cvRef="MS" accession="MS:1000504" name="base peak m/z" value="1217.612249030954" unitCvRef="MS" unitAccession="MS:1000040" unitName="m/z"/>
          <cvParam cvRef="MS" accession="MS:1000285" name="total ion current" value="438.0" unitCvRef="MS" unitAccession="MS:1000131" unitName="number of counts"/>
          <scanList count="1">
            <cvParam cvRef="MS" accession="MS:1000795" name="no combination" value=""/>
            <scan>
              <cvParam cvRef="MS" accession="MS:1000016" name="scan start time" value="3.3432" unitCvRef="UO" unitAccession="UO:0000031" unitName="minute"/>
              <scanWindowList count="1">
                <scanWindow>
                  <cvParam cvRef="MS" accession="MS:1000501" name="scan window lower limit" value="100" unitCvRef="MS" unitAccession="MS:1000040" unitName="m/z"/>
                  <cvParam cvRef="MS" accession="MS:1000500" name="scan window upper limit" value="2000" unitCvRef="MS" unitAccession="MS:1000040" unitName="m/z"/>
                </scanWindow>
              </scanWindowList>
            </scan>
          </scanList>
          <precursorList count="1">
            <precursor>
              <selectedIonList count="1">
                <selectedIon>
                  <cvParam cvRef="MS" accession="MS:1000744" name="selected ion m/z" value="1217.612357948065" unitCvRef="MS" unitAccession="MS:1000040" unitName="m/z"/>
                </selectedIon>
              </selectedIonList>
              <activation>
                <cvParam cvRef="MS" accession="MS:1000133" name="collision-induced dissociation" value=""/>
              </activation>
            </precursor>
          </precursorList>
          <binaryDataArrayList count="2">
            <binaryDataArray encodedLength="37452">
              <cvParam cvRef="MS" accession="MS:1000521" name="32-bit float" value=""/>
              <cvParam cvRef="MS" accession="MS:1000574" name="zlib compression" value=""/>
              <cvParam cvRef="MS" accession="MS:1000514" name="m/z array" value="" unitCvRef="MS" unitAccession="MS:1000040" unitName="m/z"/>
              <binary>eJwMl2d8FUUXh0kQCCm399ybnkCQqoKvoqL7XJSmdEHpoNKkKR2kSUJ6u+m9ASn03kJoKQSSIJ0UOiFID0hN4J0Pz293Zs+cnd2ZOef8P+9YLv2rrZCu6CukPa4V0npLhRTrXiH97VkhqaZXSA0NFVJq+CkpSn1a+lN/WqqSV0n9fKuk992rpHjtWWmd8aw0SH1e8ow6Lz1WXpYeqy9LDz0vSzrNFemkQ410xVAj1ZpqpHpzjXTbq0Zq8KmRDI61kqeiVupqqJX+51YrLf+2Vsr4uVbaP61WOvJ7rXRjRa30KqRWWniqVlpaWSv9/U+ttO5crZRQWyvl3aqV2inqJCdVnaTQ1EkaXZ1kNNRJFlOd5GWuk/zc6qQPPeqkbl510ic+ddL//OqkLzvWSd90qpO+7VwnDehaJ71eXCf5htZJcXvrpN/a1kvppnppX1W91HS9Xnp9s15KVF+VMrRXpQ36q9Jm41Vpl+tV6YDlqnTU/apU7nlVqva+Kl30FdfPrkkd21yXcLouxVmuSxnu16U8z+vSdu/r0gHf69LxDtel0/7Xpac9rksR+ptSkvGmtN71prTNclMq87wpnfW+Kd3rcFNq1fmm9Evn29Kq7rel/F63pckOdyQHWYNkUDRIi80NUpBbg5To0SDlezVI+30apJN+DdKVjg3SvU4N0uvODVLPHnelx6/vSqsdGyWbc6NUr2mUHusaJTtjo6RxbZT8LI3SQM9GaY5voxTr3yj5D7knHdD/K1UZ/5Vuuf4rheoeSCPUj6TZ2kfSOv0jKdP4SNrv+ki67/5IauP1SHLzeSRN7/RISu0q7j9+LH2teiKN1TyRFumeSCfNT6Q7bk+kVp5PpGEdnkjBHz6RUts2SQccmqQzXZukb1Y2SWmG51KR6bmU5v9cOuz4QrKXv5B8lC+kb9UvpOnaF1Ko/oVU7fpCWuonnnV7Ib2Vv5LeuL2SJO9X0v1Hr6Qf9W+kv4xvJL3XG2l7pzeS7+I3UtEHzdJ2ZbPUWtcsTVK9kya7v5PCPd9Jn3V6J1W7tKKTqhXj2tqxoJ0dYQ52HHS045yTHfYyO0xyO/or7ZiksiNKY0ee1o4jOjsu6e34wWLHrOV2fPWBPfvb2/Ovkz2tXezpKbfne4U9vyntWamyJ1Ftz0mtPTd19rzV2zPeLGx62LOjfWveO7fGKGstbFuzxtKaFy4f0FnxAW6mD3Bo14axjm1Y7NSG07I2/Kltg6u5DXFt2/KXvC1+ynas0rTjvpMDji4O+Msc6Cd3YKrCgUClA+tVDpSoHWitc8BL78BEowOrTA5kuDpQb3Gg68cO9LzuwOX27fnMpT0/ydqzRN6e/cr2XFG153Nde3Y4OPLc0RGtsyO9XBwZLXPkrqsjhxydxHucCFY6UaV2Yo6TMzZnZ/a4OHNF5kyL3BkPpTNT1c6EaJyRu7gwWu7CcoULJSoX7qldkGld+Ejnwii9C8sMLmQYXWh0daHMIGNLBxlLZXIy5XK+M8uZIlfwtaMSj3YqBjioKFapaFSrUGlVbPdQ0V2m5me5mgCFmq1KNT/p1Fwxqvm+vYZhCg1/KTX0sGhoVavhaXstOTItnxi1/OmkY/RWHQsNes6b9OyQGbgpNzBXbeCUykiz2shNdyO9ZCYmaE20lbnymdyVmQpX0pWunFG50lrjSi+tK9N0rqToXak0uNLK5EqFmyuyNmYUTmZwNrPIxUyBzMxVuZm+KjOL1WY2acxc05q54WpmrbMFL4WF5xoLHXUW3pgsdDNbmOFtYZ6/hd5DLSS4uIm94Ia9wo1PlW7MUrmRrXbjssYNF50bW4xu3DK58Zu/G1GB4pmjO31l7iyXu+OudueYzp03Cg/kci/WKL04qPLiP7UXXbVeTNV5kaX3Qm3y4ntXL/5t583fCm9eqrz5SONNsrMPCrkPAxU+rFP68JnWh/k6H/xMPqSZfbhs8UHt7sNgDx+2OvrS0cWXX2S+Yg19idb48q3BlzVGX2Tt/Bjk4Edwez9KHf1o7ezH1y5+rJD50VPlxx9qPyK9/bB+64e7rAPj5B2oUXYgVtsBSdWRPvqO9DZ3ZMKAjmQM7Mjjtv48dvJnjsyfrXJxr/Cnm0q01aKtEW2taOv9mWvwZ5vRnycmf7qbRdsi2m6i7S7anqLt5c9TH396+Pnz5kd/+i7zJ6LFn6p3/qQpOzFR24kGcyc6e3fihPOHhCg+ZLDmQ068+RC3tp1paN+ZrS6daZJ1pkXdmb91nTnergvpii74qbvwVNeFnoYuLDF2oa+lC+H2XTnbuiv6Nl2549CVTo5deeDalRLHbsTLulEr74anshtTVd3YpO5Gk6Yb/9N1Y4W+G8cN3Whv6sZg127EmbtRY+mGh3s3Cj3FtXc33p3rRlar7vR36I7ZuTtTXLqLvdedJ/LuYt90Z4WqOyfU3XHSdmeorjuJ+u5cM3TH19Sd3127s9PcnYX+3en0sjv3nHtgv6wHC9t8xOG2HzG4/UfYKz/iYuuPeW/6mHWyTzArP+E31SdsV3/CW80n9NV9QpT+E2oMn+Bj+oQu7Xvys6wn6+U9eaLoyReqnqxT9+SspicWXU92GXry3tiTAa49uWHpyfFPhW3vnvRa1JO0Vr3o79yLeJde3JT1olDXC4y9iDT1ota1F+6KT2mr+ZQc70+54vw/Jqj/xx3j/7jm/BldZZ/hqvqMGerP2Kf5jOfGz4gxf8ZMn8+4K/uci6rPWaj9HHO73sxy6I3MqTfbXHozVNGb27reYr16c9HUm4NevXnyYW8+av8FF5y+oI3xC/Jcv2Cf/ZfYO3wp/uuXfK79klvNX9Lr3ZcYVF/xu/orijVfodJ9xUTXr/Cs/4pspz68cO7DQFkfMuR9eKbow3eqPqSq+2DV9eGhoQ/fmPoQ496HKpevWaL4mirl1yJ+C1y/5rTlazzdv2aI0zcUar7BTvcNu5u+YYWLJPKGRI1KYp1W4qpOEnOXRCyQsPpItJLDaAVsU0I7NUzQgFwPUw1QagE3d1joAX/5wBfdwLIAzsutBKis7POzknPZyqft+zJO25c9ur4oDH2ZbuzLcVNfLOa+LLT05YxbX/w9+vK3Z1/qvfrSy6cvUb59SfPvy94efZkwsC8VM/tyRPGt2GvfEuv6Lf3dviXH/VtGe33LTu9vRb75DhfH70D3Hen673ht+I5trt8xost39NP0Y7+xH31K+nHUsT/LXPpzWdafnor+xCj781jVn0Ga/hRo+9NO359fDP05auyPm6uwNQsbj/7k+/THPrk/c8v7o3vfn26tB9C/3QDaOA4QsWYANYoBDNMNQGYcwG33AeQ5DxQxfyC/ygfirRrIGvVArmsG0kc3kDGmgSx2G8iOdoPo7jKIwcpBbFUNQq4ZxGztIMKNg/jM8XtxNr6nXv096brveaf/ngnG7/Ewf88Nt+/poPiBgZof2KT9gTPGH7CZf+BH9x9YdvkHnF0GM1s2mDPywXykHEysajA/aQdzUDcYi2EwN02DsZoH07bHYDq2H8IjpyEMdRmCXjGEpcohXFUN4RvNEHK1Q8T/GMIMwxAqjUPo7jpEvGcILyxD+Ml9CIc8huDhNYRRU4bgWjGEnrKhJMmH0qIYKuqeoaKGGIq/dijhuqE81Q9lpHEo+01DxboPZbVlKLfdhrLJcyjzfYaS2XEoX1YNpdxuGMNlw8S3D2O1ahgDtMPYqhuGxjBMxL9hSOZhbLQMw9l9GPM8hpHhM4zSbsM4/sswrrcejot8OH8ohnPeMFzUK8NpYxlOL8/hpHoNx85nOO86DSdo0HASq4bzvlpcLwynR+1wWmQjOKkcQXf1COI1I2jRjmCKfgQVBtFnGkGCq+gzj+AXN9HnPoIenqLPawTvvEWf7whO+Ym+jiNI9B/B+04jRFwYyX7nkfyoGkmReiRhupGMMY7E3zySCR4jKfMcyekZIzn+aiR95T9yR/MjP+h+ZI/+R4rdfqSDx49M8PmRVp1+xKvxR5GvR3FRPYo+2lHk6Uax1DiKQeZR7LaM4qnnKDr7jSKuwyiONY/ituNo9rqMFjXSaKyW0RT7jmal+idG6H7ivetP9PH4iXzPn+jU6Sdmpv/EdqefmaD8GRf9z+zL+ZkIpzF8rRzDJtUYDJoxVBjHkG0eQ1TZGGZUjMFbPVbUtGN5px3LTP1YLhvGssN1LO6WsUz1HMsGxjLo6FjiSsZy7eRYujqOI9VpHItl42iQj2OEchzHVOPorhlHunYczvpxLDWMo9E4jh9dx3HCPI6P3MaR6T4Omec4/vIax33vcfzkO441vcZh7D+O4mPjKDk9js8vj+OU03g+dxkvaovxvFCN55x2PNsN4/EwjRdrNp5a9/EM8BzPfq/xdPQZT4LveNp2GE9Gt/HIeoxnQ9l4vldNEOs0gS7aCTgbJrDcOIH7pgl87j6BAo8JmLwmMN1vAvs6TeD6wglkF0zAr3ICbZwmkqeeiEE7kWDdRF7rJzLDOJEa00QGmidy0DKRzu4TcfGayCOfiYz3m0h1h4n08Z+IbtxERtVP5LHzJP6RTwLlJHapJuGrmUSCdhIO+kksMUzivnESY10nUWmeRB+3SWxzn4Sn5yRO+k+iVY9J+B+YxEbdZEyGyYQZJ/PONJm55snctEym0HuyyCuTcVZOoUk9hV+1U7ism8JAwxQOG6eQY56Czm0Kwe5TaPaYwk3vKYz0ncLSblN4/eUU4v+dgq/uF1yMvzDN8gufev/CB4G/EK75FXvdryzU/8p9w69MMP3Keddf6Wf5lSK3X9ng+SuRPr/ySvMbt/S/UWn6jX2W3+jq/hs5Hr8R4f0bjzr8xokuv/FZt9/Y6zRV1NZTMSqmEqWcSlv1VJZrpjJNP5WrhqnsdZtKV4+p5HpOxeQ9lcY20zjuNE2s+zS2y6bRUTGNDOU0dOppfKCbRpNhGtNN0xhlmUaV2zT6ekyj0GcaNT2m8f7YNOrLp3GwahpfqqazWz2dztrp5OqmE2uczlrzdN5apvOn+3Tue0xnitd0ar2nM9x3OhV+05E6Tie523TOvJvOUbsZ7PhgBu9kM3isnCH0wwy6uM9gg8cMlvjP4O8xM/igbAbK6zM46jKTZN1M1IaZIsbPpK3rTFaZZ/LaMpMHHjP51Wsm17xn8tWHM8ly+J0Vyt95oP2dG4bfRc74nfqS31nVZhZ3nWfxg2YWVv0sig2z+Nw0i92us4ROmcUmt1nElc1i+sVZDHOcTZFyNrs1s+mhm80m/Ww6GmeTa5ot8shsUi2zMbjPxuYxG7nXbEK9Z9POdzZ/+83mfYfZLPOfjdem2dx6M5vytnPYKZ8jYsIc/DVz2KCdI2qLOWQY5uBqmkOi6xy0ljlEu80h1HMO7bznYOc3h786zOHMojlskc8lXzUXP81cPPVzMZvmorPMJdZtLkqPubTzm0tAh7nY+8+l5cO5vOo6lwXd5zL347n0dJkntNk8oXnm0Uk3D2/zPNzd52H2mofBdx7xfvOw+c9D1nUeAT3Fs8R59Nb8wT7DH3xq+oM9rn/wsccf7PD8gx7ef7DN5w/Oqv7kH9c/GWr5U9QffzLEQ1w9xdVbXH3E1e9PBvv/KdZ0PnN185lnnE+TaT5/mucz330+zz3ms8BrPi+857PQdz6LO87nlf98Xneez9Ku8wl1WoBWt4B4/QJM5gXiXy/A4r5A5MsFePsuwLfjAjq1W0iRZiFH9Qup8ljIEK+FXPJbSK3/QqFzFzHPsIhFroto5bFI1EaLCPZZhOX6Ij5/sIiih4uIVixGq1pMknoxZu1iMnWL8TEsZqNxMVvNi/nYbTF73BfzuediDnstRvJZTInvYvp3WMzUjxezcvZidjguoZfzEg66LKGPfAknFEvop1pCpXoJQ7VLuKhbws+GJVwzLmGK6xIazUv43W0JT92XsMBzCW+8lrDCZwnrOizB2X8JOd2XMG/AEsoiljAhfgktD5Zwvf1S/nVeylzZUv6TLxU1xlLeq5YSoFlKpH4pGuNSkk1LybUspZP7UrZ6LOUTr6Xs915KH9+lnPBbSv+OS6n2X8qID5dypfNSpvdYyspPl4p1XiZ08zKGm5ZxxXUZEyzLuOO2TOTEZSzyXib28jIcOy7Dq+syUm4tY4DTcv5xXs6fmuW80S5ntX45DsblRJiWizVaTg+v5cSFLueX1OXMaPcXG9R/ibr1L555/cVSn784ef0vbmlW8Fy/Aq3bCtLdV+DnuYKtXiv41GeFyLUrmNFlBU1jV9Bnywq+a7eSDw0r2W1cyVeuKykzr2SI20quuK9ksudKHnitZIHPSt75rhT/cCUK/5Ukd1qJd+eVbOqykp7dVnK4+0r++Xgls/63klfXxDPHVTQKNjutotllFUdlqwiUrxL6ehVB3qtQ+a4idu0qXgevojhkFWtDV9E/bBXy8FWcFyRFrGJC5Cp8olZxT7A1ehXzY1bxmW0V7wUnYlcREreKmoRVZCSuolPyKgZtX8Xl16s43G41ax1Wc8FxNX4uq1kkX82XitW0Vq6mXBChWs0I9Wr+mLmavWGrIWI1Y6NXs8W2mvmxq1m+fjVvHNcQOmEND9et4ZuQNVSHriE+bA3jwtfgE7GGfwXbI9ewOGoNfaLX0DZmDbG2NYyJXcPJzDXMa/c3f8j+5mePvzke9DfDQv6mVeTfREb9zZdxfyOl/k1um7WccFiL2Wktm5zXclq+ll3qtXw3cy0Zs9bSO2gtrYPXsid8LSsi1pIZvZZpMWtJ3LKWa7fWMu/OWjq0C+CJYHX7AAY4BqB2CqBWkOscwCyXAHrJAngvKJMHEKUI4CdlAF6qAP4V7FQHiPwVQF9tADJdgDhHAUwzBNBgCaCzTwC2/wUw9rMA3n0TQPAvARjWBVAYFMD84AC+DAmgbWiA+C8BJIYFMDk8gA8jAnguKIoMIDAqgMHRYkxMADcFhTYxLlbYJQqbJDGH8wEkPwtgV5tAahwCyW0fyCzHQD51CsTOOZAKQaxLIONkgXSQBwoNGsgBRSB/KwNFHRQocmgg1wX5mkD+1AbyhS6QtvpAkgyBTDEGMtwSyK1hgTyfFkhtSCBzwgL5LDyQ1hGBVAomRQXyX3Qgh2MCGRYbiDkukG3xgdjSAzmYFcghx3Wsc1rHUOd1uLqsY5tsHVbFOuTKdeSo1pGgW8e5aeso+30d5j/X0Td4HYqQddQI2kSso1qQHLmOX6PW0S16HW8EP8euwzduHaakdRx/vY6M9kGccg4S2j+ISbIgOsuDeCk4pggiXBnEaFWQqGODeCTYrwlirTaIwbogTPog7gi2GYJYZgziW1MQStcg6gQbzUF85RbEefcg7nYNourzINavDaLduiCiooIYEx1Eh5ggmgSHbUEExwYxIi6INYnCX0oQqvQgLmWL9t4gHJyCOS+Y6RLMp7JgWsuDaVEFc1IdTJwmmI6mYB6tCmZncDArQ4LRhwWzLTyY5RHBaKKC4WYwv7YP4SPHEN4JTjmFkOAcwi8uIULLhHBSHsJbVQixmhDcA0N4INi/LoRhwaIdItqCwLAQhoeH4BERwkPB8GhxHxPCAVsIf7mEckceyg5FKI1jQ1kaGsq37cLY7RKGuyJM1KhhDFkXhl9YGNERYSKehNEcFUZNUhjvasOIbReOoyycPHk429XhWHTh3P4iHPewcMZEhlMeHU6v2HDaxIWzNTmcPnXhXK0P53fHCJycI6gRFLhEsEQWQT95BAZFBHcFe5URBKoi+FEdIeYQQawugixTBJc6RXDo6wgqJ0fgGRRBdEgEE0Mj6B4WQavwCM4IMiMimBsZQZ+oCOTREVwTbI2JYKUtgsGxEbjFRfBIcDg+goiECMYnRtCSJHwmR/BlWgQPssXcCiN47BhJsVMkUc6RTHSJpLssklbySKG3I8lURDJPGck3qkiU6khuCNZoI2nSR3LMEMmgsZHErIlkXWgkM6MicY6JxD0+kklJkcxvF8Xd9lG8dYnitCyK2Yoo+iijUKiiGK6NolQfxfHQKK5ERvF9TBTuymjKg6JRhEXTKSoaa2w0B+KjOZ8cTalLDEmyGGbKY/hKEYNCGcNuVQzr1DEsMMTQzxiD248xxI+OoSwkht/DYugTHsPtiBj2RsYQEhWDvS2GpXExKM/HiFrFxkJHG/2dbJidbUKz2DjmYiNOZmOa3EZvhQ2Z0sYNwW6VjfM6Gxv1Nh50sREcbGNsiI3uoTZah9m4JCgIt/FXhI2hkTaRh2y8EpyKtpERY+MPm41vY23YEoR9ho31V214OceSJotlmiaWW7pY1lhi2bE6lpXrYmkOjhV7OJZ50bH0jYnFaIvFySGOXe3jCHKMY5xTHH/L47BTxVGgjmOlJg5v1zhOm+NI9YpjwJA4lgXE8SIsjlPhcWKfxLEgMo7n0XGUx8SRZovjaXwc/ZzjcXOJp1wWT5o8nj8V8VhU8TQJ0jTxfKeLx6yPZ0NYPMvD4xkaEU+HyHiaBXnR8eTHx3OrfQKRTgn86pxAb5cElLIE7gqK5AnEKBKYpkzgK1UCGnUC/wqOaBKI1ybwuy4BSZ+AwZDAI8EJYwJzXRP4OSyB7uEJtI1IoE6wMzKB4KgEesUk4GxL4KZgX6x4X3wCwwsT+EiWSJgykSmqRD5XJ6LQJHJYmyjOUaKobRP5NDQRWVgiMyIT+SYqkcfRieL7E0V+SWRgXCIrkhKx5Yi+vETUbZI41jaJEbIkWiuSqBHItUn8EZ7EaFsS9W2TeeiUjK8imQB1Mi3hyShsycyLT8bcNoUbzin8Lk8RsT8FizKFF4JqVQqHDIJ1KcwOTuFcWAoBESmMj0xBEZ3CPcGxmBReO6cSIE9lgiKV+6pUTqhTSdekMlSXygeGVOoFe42pRJmEzbpUHgSnUhqSSmZoKkvDUkXcS6VLRCrtIlO5ITgYlUpsdCr9bKk0x6byX2Eq7V3S2KVJ48vQNHpFp6GMSaN7QhonHdLp6ZyO3CWdZYp0nNTpNAgW6dIZqk/ni4h0KqPS+Tw2na5tM0htn0GDSwbHZBli32SwRJFBd1UG6doMRuozCB4tbIIyGBGSgXNYBsfDM8iIyGBZZAajojL4ODqDMlsGP8dn0Cshg3XtM/naKVOcw0xeCc67ZIocmkm4PJPpikz6KjPxVGXyTlCjzqS1MZOTAzNRBmUyISyTL8Iz2RKVSWh0JlNjMmmJzWRPfKY4b5n0ccxigCILP2UWrVVZXBcUqbNI1mSxSJvFCF0WPfRZyAxZQvdnUW7M4qeRWcT+mcX7v7PoGpxFY0gWOWFZ9I7MwhCVxX+Cs9FZhNuymBGbxXdxWfjEZ3EtIYtDicJ3kvCbkkWJUzYvFNmcV2azXZVNpDqb3zXZrP9W9IeK/rBsZkdm0yk6mxO2bLJjs1kVl82FpGx2Jmfz3/Vs3r3JZrlTDi9kOZyX54j8lUOUMoc5qhy+V+fwoSaH9tocGgWluhxy9Tn8bchhkjGHPqYcml1zqDHnEOybw+9ROfjH5OBgy6EkVtjG5bAmXtgm5PB1Yg6L0nL4MT2HOudckmW5LJHnMlqRy3+qXM6rc9mpySVGm8uYkFxMYbm8FlwOz2VfRC4Lo3LpGZPLo+Rcirblku+4nmnO6+kgW0+DfD2livVsUK4nQLWeX9Xr8dGuJ8ewno6h62kMW09ehLCPEu2Y9WJ+ok/gkCz60tcz5/Z6XjtuYIx8A67KDdSpNoj4tIFxug18pd+Am2ED7wTFpg0ib28QNeQGfonfwFPnjeyUbSRWvpEFio38qNzIp6qNGNQbeS2o0WzkputG6qI2cjh6I5NjN9I2YSMFSRs5I8vDpsjDpMnjreAXYx55X+QJvZHHnog8EiPzWBqVJ7RAHl/F5OFhy8M+No+QhDx+T8xDlZKH1SkfP+d8ce7yuS+olOWzTZ4v4mI+85X5jFLl85k6H1dNPu8E17X5rNfn08Ynnycf57NieT6jA/IZEp5PZkw+v8bmszspn5G5+WzIz2dZqwJ+al8gauACCmQF4rwU0EtVQLO6gGuaAo5pC1ivKyBIX8APxgJ6mArEXijgfXAB+WEFDI8U9lEFtEQXcD2mQOzBAjbGFgitVMDs+AKGJhRgSBI+Uguoyy7g+dECLjoW0llRyEF1oYhPhfTXF6I0FvJccNlUyFS3Qrp3LORqaCEbwgsZFlUoYk0hpphC3glu2gopjS2kIK6QiPhC/kgo5MfEQj5PKsQtuRD7lEIaBBWphcSkF7Iwo5CfMwvxyi5Eyi+k3flCxr4pJMthEzqXTeQpNjFSvYnPNJuwaDdhr9tEg8Bm3MQvkZvoH7WJLtGbUMVs4qWg1raJI7GbWB+3idkJm8R7NrE1bROD8jfx7OUmZrhs5hP5Zt4pNhOj2cxY3Wa+0W/GySjovZn00M0iBmzmVvRmkUs3I0vajKn9FibLt/CdYgtdlFt4pdrCVfUWTmi2kK/dQqRuC/P1W/jZsAUn1y0csmxBCt1Cx7AtPAvfwpWILayP2iLi1xZG2bbwOH4LWUlbGPLfFpJdtrJKtpXf5Fv5WLkVo2orpzVbuWPeSqL7VrJCtxIUtpXZ4VsZGbGV9tFbuRizlZzYrWIdt+KUvJXi1K0UOW4j12kbIc7beK7cxjH1NqK023hj2sZWyzZywrdxNXabiJnb6JGyjYSd23j1wXaRF7ZzX7adeertlBm34/HtdgZGb+ds3HZiCreT6LyDVS47GCrfwWeKHXgqd9BetUPUEDtErN7BMc0OCrQ7sOl2sEy/g0HGHXxi2kGExw5GRO7AN3oH12w7KI/dwYzEHfik7KAsfYfQOjuZo9jJaOVO1Jqd4gzu5LZ2J5W6nezR7wTzTlr57+Tl0J0EBO9kdshOOoUL24idNAsaIndSHbWTfdE7yYrZSahtJ+PidvJt/E6R83ZyP2knF5J3MqPtLm457WKPyy5R/+xinHIXRs0uWmt38VBwUbeLfMMuhph3cd1jF5P7imvwLipCdjEvYpfQa8I+ZpeoLYVt7C4K4nfxRcou5Gm7MKh281C9m0LdbkaYdgs9tVvUc7upid/N1sTdpLXbwy7lHhZo9tBLvwcPwx6xz/aw2H0PSzvtobnbHi58sQfXv/bgHLyHl4LIiD0Mid7DFzF76GDbgyp2j8h3e2iM28P5+D0UJ+yhIHEPcUl7WJW8hy7pezBk7OFx5h5qsvawLWcPHxzbw8WaPfzvg73EOu0Vmm0vo2R7keR76arYi1G5lzaqvTwR1Kn3UqbZy07tXtJ1ewnR7xX19l6RX/YyyLQXb/Ne5Ja9vBHkjtnL3r/28mnkXmTRe2mI2Ut+3F7i4veyOmEvPyXtJTJ7L8tyhP3bvbxst4/fZfsYLd8naqZ9dFfuw6zax3/qfdzQ7KNSu4/9un1I5n0sGbmPAxH7iInax8wYMcYmxsTuo0fcPizx+3BM2McLwa3EfVQn7eNQ8j7iUvch37qPN8r93FXtFzlsP0c1+9ms3U+ybj/r9PuZb9gvvmU/35v287nrfh667afGfT+7PPeT5bWf8qj97I7eT6RtP8tj9zM9bj+j4vdjTdhPj8T9uCXt51Xyfn7I2c8XucK//ADBqgMsUh+gj+4A5pUHOBd5gK3RBwixHeC3uAPiTB4QMe4AAy4f4Cfng6gUB6lQH2SD9iBr9Adp43aQIs+DnA89yIzog/wUc5CescIu/iCTMw4yyuUQ38oO0VN+CG/FIVTKQ0ILHOKx4Kr6EJWaQxzSHqJAd4gk/SFxVg7Rw3IID7dDvHM/RIXXIfzDD2GIOCTqxUO8ENyJOsTxmEPssB0iK/YQK+MPMSfhkNCMh/g+6RAfphyifdoh4l8d4lPnIjq4FKGTFdFGXsR/gtuKIs4piziuKiJaW8QqXRFfmoro4lqE2VzESY8i9nkWMWZYEQOGF7E6pIi5oUVMDCsS+a2IPhFFdIsswi2qSOydIt4JHsYUUW8rojK2iENxRWyKLyI1oYjQxCKWJRUxM7kI//QiXmUWsTe3iOGqw6A+zMeaw3hrD/NMf5hbhsOcMx7muOkwOebD2CyH+dvtMGu7HKbPX4cZFnqY29GHKbEdZnfsYZEXDhMff5jAhMMsTDzMqOTDfJdymILcw6SsP8x/hw/jVHmYxR8U89C5mKsuxUSrivlDU8xkbTHDdcVY9cV8YijG11iM1lRMW9diXgrumou5bCnmpFsxBR7FhHoVs9y7mHG+xcT3KGbT4GLShhQzZ3gx61cWcyO0mLioYgKji1kUU8w0WzE/xRYzIK6Y3vHFdE4oxpJYLHJQMe8FT5KLuZ5SzD+pxRxLK2ZnejG5GWJ8lhiXK8atF2M2Cvv8Yo5vLqakspgTsiPslh9hg+IICcojYu8eYan6CDM1RxirPcIPuiP00R+hu+EInsYjqE1H+MD1CP8JGsxHxPccEd9zhEKPI0R4HaG+yxF6zhDPVh7BHH6E9xFHuBl1hHPRR9hjO0Je7BGS4o7wV8IRZiceYWLSEUg5wiepR/BLO0L7jCO8FTzIPMKBi0f45Z3w7XiUNKej/Ck7yo+Ko/RTHuVz1VE6q4/ipjkqNNpR7HRHeSa4oz/KJcNRThqPctB0lM2uR4myCPtQYR8m7MOP0jryKP8J7kYd5VTMUYpsR9kWe5TsuKPExh9lceJRZiQdZVzyUQanHKU58yi9txyly9aj7NgrxsiOCX17jGzlMeJUx1inPsYE3TF6GY/hbzrGHbdjQncfY1vkMYJjjjEi/hjfJRzDPfkYZzKOEa45zirtcX4yHOePwcf5YMVxNq09TteI43hGHkcTdRyH6OO8FTyOOc6F2OOcjDvOofjj/JVynIEZx3E+dZyaquN41B+nrv0JZqlOMEl9gn7aE3yhO4HeeIIaywmOup8g3/MESetO0CXqBJ7RJ9DGnKDFdoLKBPEs+QTRqSfoWHWCuNYlDG5fQmfnEjxdStDKSmgvL+GdoElRQoOyhFpVCdXqEo5rStinLWGTroRMfQlxhhKCjSX84VrCb+YSxliEL7cScC/hfx4leHgJXz4l9AgtwRRegjyihFeRJTyMKuFGdImoWUo4ZSuhOLaEXXEl5MeXkJZQQkxiCcuSS5ibUsKvqSX8lFbCD+klfJop5pkl5pldwvCTJfSrKOG7FyWMdyyln3MpX7qU8pGslA7yUsyKUpTKUtqqSnkreKIu5Y6mlBptKVW6Uo7rS9lnKCXbVEqCaymrLaUsdCtlpnspIz2FryGlRE4oJTaslODwUlZElDI/spTpUaWMjy5lREwp/W2lfBVbysdxpfjHl+KWUIo6sZT2SaW8EzxLLqUxpZSrqaWcSyulPL2Uwxml5GUJf+tLGZcn+neVsuB8KdM+KOO9Sxn/ycr4V17GdUUZF5RlnFKVcVRdxiZtGQn6MsINZawxlvGZRxlP/cow9C4j5rsyXs0qIz+8jJCoMlZFl/FDfJnIV8IusYxuSWUoU8t4ll7GtUzha30ZEXllDNtSxruqMi6eLWPC1TKy25ezzKWcAapyvlaX00tTThdtOd66coz6cuSGctoYy2kWNJnKaXQt56q5nAuWck65lYt9V85ej3I2e5aT61VOsnc5UT7lBPqW82eHcio/LefwsHJ+jiqnU1w5nvHl6BPK+SCpnLeCp8nCZ4rwmVrO6fRyNmSXozxdTpD8JFPUJ/lZc5Kh2pP0050U8ekkPQ0n8TadRGk+ycq/TnIw5qTIZSfJjz1JYvxJAhNP8lfSSWamnORx3kkGXDrJHOcKfnOpYKS8gkGKCqzKCnqrKvhYXUEnTQWe2gqMugoU+gocDBW8F7w0VvDIVEGDawX15grOWyo47VbBcfcKDnpUUOBVQZZ3BUk+FUT5VhDkV8GvncS4XhV88n0FPoMrRH1awfPICqEhKqiNqeCcrYJTsRUci6vgQHwFOxKEn0ThJ0n4Sa4gOqWC4NQKFqdXMDejgmmZFUzIqmBUdgXf5VbQZ30FfnkVtNlUwX+bK/Aoq2BhbQW/NIv3tD/FCfkplhtO8avrKcaZT+HrfYpDkafYHH2Kacmn+DzzFNu3n2Llm1NUKU8L7XSaiR6neTT0NH5Rp1HYTmMfd5qHCadpSDzN7ozTbMk8TUzuaRo/qKS0faXIG5WsUVeyXFPJAm0ls3WVTNVXMslQyc/GSr53reR/bpXovSt5P7CSUaGVWGIr0cVVooivpHViJS+SKqlLq+RkZiX/HqvkVFkl259V0qSsIsSrip86VfFdlyp0PasIG1jFqu+rWPpDFR7jqnCYVMWoFVV8EFbFe8GziCoeRlaJGF8l4ksVdTFVXLRVcSa2ioq4Kk7EV3E4oYr9iVXsTKpic3IVG1OqyEqtIjWtivj0KqIyxHszq1ibVcWSnCpmra9i8sYqnu+vIresil/PVjH4YhW3GquIe1GFybkauaxaxMxqPlBUCw1ZzWtlNc9U1TxSV9OoqeaWtpp6XTWX9dWcNVRTaaymzFTNMddqDpmr2WupZrtbNZvcq8nyrCbFq5pVHarho2r8fqumYV41ZxZUMy60Gimqmi+jq/lfTDUf26rpEltNx7hqvOOrRfypxphYjTqpGlmymFOKmFOqmJPgcUY1/2ZWczurmpqcako2incWVuNZVs3Mf6s51f4Me13OkKs8Q6juDNMtZ9BPPkPN7DOMCjnD92Fn6Bh7Bp+4M7jHn0GXeAZl0hlcks/QOvUML9LPcHH9GeprzxD+UNh+8A+31P8ILfWPyMv/iO/8h8Wd/2HHz/8I7fsPaWn/MCv/Hy5X/UP52X946XCW2y5n+Ud1lir1WYr1Z9llOsubQWfxDj7LBzFnsbOJduxZnsWf5UHiWRqShX2msM86S9GGs/StOMsn1WcxXTrLk1tnGa88x2j1OUZozom4cU7UNecYqD9HP8M5+hrPIZnO0cf1HF+Yz/E/yzk+cj9HN49zdPY8h9pfPJtzDtPyc9RGn+NyzDku2M5xNvYcZ+LOURl/joqEc5QlnuNE0jmOJZ+jOOUce9LPsSXrHCl550jMP0evynOsk59nreI8a5Tn+Ut9nqWa8yzWnmeB7jxzDeeZZTzPJLfzjPI6zwjv86xbfF7o+vMMjzxPv9jzfBt3nm8SztMn8Ty6wvN8prtAN9cLdDFfwN/tAj6eF/DwvsBvoRcYE3OB0bEXGJ5wgYGpF/ik4AJRrheJMF8k2OMiK/wv8j7+Ii2JF2lOusiz7IvYFJeIUV4iUnuJIPdLrOlwiZkDLzF45SW+i7pEX5sg7hLWeEHCJUi8hJR6iW/SL/F1xiX6ZF3iq9xLfLlRkHcJD8VlPJQClUAr0F3GXS8wCIwCt8u4eQj8LuM6UjyPuoxnrCBOkCBIvIxXiiBNkH6ZvoorfKe5wgDTFQaarzDI7Qrfe1xhsO8Vpg69wvypV4iKvEJs3BWhO68Qn3CFhERB0hUSk6+QlHKF5FRB2hVS0q+QmnGFtExB1hXSs6+QkXOFrA1XaHh+hTcONdgra2irraGdrgYHfQ3tDTU4GmuQWWqQu9WgcK9B6VGD2rMGjVcNWu8agtbWEBFcgy28hrTYGnKSalifXENBeg2bM2vYll1D8eYaxupqmWCoFfqzllketezoX8uuAbV8HFVLr5haPo+t5Yu4Wr6Kr+XrhFqkxFqsSbV8m1xLv5RaBqTWMiitVtRDtQzLrGV4Vq2o82sZs76WbzR19NXV0U9fxwBDHYOMdfxgqmO4uY6Rljp+cq9jrEcdk73r+NWnjqm+dWzrW8fOb+sYEVLHxMg6pkSJZ9F1TIupY4atjlmxdcyJq+OP+DoWJNSxKLGOpUl1LE+uY2VKHatT61ibVkdgeh3BGXWEZtYRkVVHXG4dievr+O9kHZtl9WyT17NTUc8eZT37VfUcVNdzWFPPUW09J3T1lOnrOWmo57SxnmpTPWdd67lgrhdao55693que9Rzy7OeBq967nnXc9+nnke+9bzsWM8b/3o69a6nj1RP2uR6fKPq6Rhdz4cx9XSz1fNRbD094+rpnVDPV4n1fJNUL/RdvfiX9QxNr2dERj0LC+r5vLGegQ/rOa68SqP5Kg8sV5F1vIrhw6uM+vIq44OuMj30KvMjrhIRd5WkxKukJV0lM/kqealX2Zlxlb2ZVzmcfZW6gquMll9jmvoac7XXWKy/xirjNWbbrvFn7DUWxV1jWfw1ViZcY23iNcKSr4mcf4241GvszLnGiY3XSFJfZ6PuOtsM19ltvM5h1+uUWa6L2uM6Fzyu87qjuA+/zqPY6zyLu05zwnU6Zl2nsfw6VvkN+ituCH18Q8TAG4zT3BBa9QbTdDeYpb/BH4YbLDfdYLXrDcIsN4h2u0Gm5w3We92g0PsGJT/foCH6Bk9tN2iOu4Fdwg3MqTfEmbzBl9k36Jd7gxzVTUoMNzllvMk/pps0ut3koftNXnveZEvyTXal3ORI2k3OZd7Ev+stGgfdYmnYLaFvb5Edc4s82y3qU25xO/UWLzW3cTbcxtP1Nl0tt8HjNkO9blO18jYXVt3mR9ttliTeZnXSbYKSb4v8cZtNGbc5kHWbo9m3eZB3m4C2dzC53uEHrzss63iH0Jg7JMfeoTz5jsh/d2ibcwdZ7h0K396hk3MDk9UNrNE3EGJoINnUQLZrA4XmBnZaGkRt10CtVwMfd21g9sIGmgIb+C2ugTnxDeSnNXAgo4FjmQ20bXeXSP1dEg132eF6lwPmu2J97lLvcZdHXnd573MXB7+7bFxwl4yYu2yPvcv+uLsci7/LqYS7nE8Utkl3RS67y+OUu7xKvUur9LtCE99FlXkX16y7+GTfpUvOXXrl3hV13136bbjL0I13+TnvLlPy79K0/y7aw3d5cekuZY/FfNo2ktiuEU99I1+aGhlsbmS0pZHJbo1C3zTyl2cjUd6Nol5t5EynRhbENLLC1khQbCPRcY0kxzeSm9DI5sRG9iY1ciS5kYqURs6lNlKf1khDeiNPMhp5ndlI6+xGdLmN/FDQSJ/rjZx2vMcFp3sY1ff4Wn9PxKF7jDfdY5nlHru976Hrf4+gkHtsi7jHg9h7vIi7R6uEe2iS7uGWfI+OKff4KPUeX6TdY0jGPX7OvMcvWfdYnHOPNbn3CFt/j4K8e9wqv8dx9b9Uav7lsvZfHuj/5aXhXzws/9LJ7V96nPmX26r7oo6/z7fm+wy13Geq+328Y+4zL+m+iF/3WZdyH1vqfXZl3Kc48z4Xs+/zcr3A9QH2lgd093zAqo4PGPPFA9bNfoAm5gEetgf8nPiAuLQHYv89YF/mA85kP+DZejHG8BA/14cMcHtIXuxD3qU8xDHtIfr0h3TLfEi/7IcEqR+RpX3EAf0jXpsf0cbtETmxj3iS/Ij2aY/QpT/CO+MR3TMf8WXWIwZkP+KX3EfMW/+IhLxH5OY/olT9mEe6x2hNj/FyfSze95hR7o9Z4fWYMO/H7PR7jH2Xx8i7Pmbox4/pO+cxOQsfY4x9zIzkx8SkPWZzxmNeOTwhUvOEffon3DA94bHrEwzuT/DzeMLHnk/4xusJgR2ekOX/hJboJ5DwhKGJT5iQ9ERokyckpD1hffoTEfeeUJ31hPs5T9BufIJ33hP6FDxhj+opJ9RPuaF9irPxKb3MTxnu9pQwr6e4dH7K6YSneKc/ZXDWU0YqmojSNLFF10SRvolThiZqjE3cMzXxyrWJdpYmfNyb+NijCcmzScSGJiZ6N/GXbxNhfk2kdGjCZmsiO7aJ7XFNHIlvojqhiauJTTxMaqI5uQmn1CZMaU10Sm/is4wm+mU2MSqrid+ym1iQ08Ta3CZyNjSxY2MTLZua6L+jiZX3m2j/XxOGF020NjxDZXyGl+kZPVyf8Y35GZu8n5HzyTOcbM+Epn3G5/HP6J/wjJ8SnzE96RlBKc9ITH3GxrRnrFY/J1rzXKz/c/4xPOeG8TlPTc9RWp7j6facHu7P+cbjOUM9nzPX+zmrfJ4LPfmcIx2fc8b/Odc7PRf+n4v995zQlOekpD5nU9pzDqU/53TGc+oyn/Mw6zldNjxnfL6w3/6cT13/Y5rbfyR7/kdLh//o9uF/HNrwH5Ub/6OX/AVL1S9Erf2CUJ8XLIp5QWHcCw7Fv+Ba4gueJL3ALuUFPdNf8F3GC0ZnvmB61gvScl+QvesFa4+9QG58yVS3l4R4vGSz10s+jH/JFwkv+SHxJROTXrI25SUH0l+K+b3ELucl6tyXjMl7yWLNK3HOXtHe8gqz2yu6ur9imOcrfvF6RXGHV2xPf8XxjFdczHxFY9YrXHJfMSrvFadPv+IL2Wtu61/jaHqN2fU13cyvkSyvGeH2Wpzx1yz1eE2G12t2eL/msu9rZse+5kDiayqTXvMs5TVt015jTH9N54zX9Ml8zbCs1/ya/ZrQ3Nekr3/N9g2vRf59TUvBa/pvfc0i3RtOmN7wzvIGpfsbfD3e8D/PN4z3fsOmDm94+8sb2ka9wRT9hi4xbxi67Q1h2rfs0r+l3PCWWuNbHpveore85Sv3twzzeMtSr7dEeL8l2+ctRYPfkjjmLSNWi/vYt8iS3tIr5a2oT94yPu0tf6S/JTDjrdAVbzmW/ZaLOW+5n/uWDnlv6Z3/limFb1m06S3e2mYG6ZvZbm6m1NJMjVszrT2bqf6wmVudm/Fa3Sz0YzP5cc0cjm/mbEIzdxObhQ5oRpHSjG9qM5+nNYvaspkpGc0szmymIreZa+ubcchrxpLfzJhNzbTa3UzAu2ZyTS3sd22hytzCLUsLr9xacPZowdOzhV5eLQz0bmGiTwsLfFsI8Wsho0MLuzq2cNK/haudWnj2YQsOXVqwdG3ho24tfNe9heRPWrjyaQurv27BGtZC6/gWRie3sCa1RcSbFo5ltHAps4UHWS10Xt/CNxtamJnXwpFNLeRdEzbu7+jS4R1Dpr8T+ucdYRnvqMp+h3zDOy4fescA1/dMNL8n2/09j9a9Rx7/Hr+E9wxLEu3M99za9J43m99zzrmVdbxLK+sCWStrK3kra7ailXW/spV15sBW1pcCl+9bWZMEPj+0sm4TDBvSylovmD60lTV+eCtrekgr6+jwVtZbgjkRrayBka2sqqhW1jTBLVsr69pTrawpp1tZd1S2sn5V1cpaIRhZ3cp6Q/DqTCvrznOtrJHt7KwXHe2sk53srEuc7axtXOysFpmdNV/QU25nPSIYpLCzXhb8orSzPhEsU9lZ26ntrDaBu8bOWiio0dlZf9PbWZ1/sLN6D7az9h5iZ505zM7693A7a58f7azHZ9lZz6wUdqF2Vq9IO2tZlJ3Vd5OdtbbYzvrlCTtr4yk7a49qO2v/M2I+gk8v2FmHvrOzHnSwtz5wtLfGONtb3VzsrQWCT2X21uOCwXJ7a51gmsLe+lywWmlvdVHZW5MEfmp76w5BH429dZTW3tqss7cG6+2tB4z21nf/s7fmfG5vNQ20tw763t56WfD0B3vrisH2Vsch9tYEgfdQe+s2wRfDxLhwe6suwt6aLegWaW89JOgXZW+9IJgcbW8d/v+K6zuuiqtp4HhUqtJ776CABURRUVDwB4Jy4dKrICoKCvZeEVAs9HoR7BpN1FiisSWmmWIUlV7sNYlJbNHHRI2+8/7x/ezd3Tkzs4XlnFrpa0dvXM/1ZvMvkvtSb7wu9+YrMbGpNx1i2pXePBOrr0ruZsktLrb0Jr61N/fFuzap096bhf36YKXbh/3iG70+9Oj3kevqwwDjPnxv2Yc0hz60efRh6YQ+5IT3wSSiD/039+HKlj5EV/TB95s+7LzQh8VNfbC92ocfrsnx5j7ktvThjUjtpcY3fdXYrqfGWFM1hkSo4R6jxinxdJMak0vVWFamhka5Gkcq1PCvVGPbRTWmXVZjwFU1mq+p8VezGt/+rkbRn2o46qjjr6vOJZGkp86vYrG+OhUG6rRMVGfKJHWeiNXh6vRTqMv7rE7/CHVOivGR6jSLdKU6f4mVUer0jVZHJdxi1DkhgmLV0U5Q549kdVwmq3M0Rx31xeocWS91t6iTXKzOb2JJiTpqpepUCscyOS/8y6UvkVwhMWJJpcRUqVMlHKslRvjXqHNZJNdKjFhSJ+dV8rtBnaWN6qTsVKdprzo1h9RJPaKO6ym5jh/Uabusztor6uhdVadReFxT54yY0KxOh5jeos4Lod+mzjYxsF2dsyKsQ51O8bJTnR3d6gTqaMg3QIO/RH8DDc7ba5DjpsE/Cg2KIjQwjdRgr/BRavCtUEZpcFvkRmvwTmyJ0cAyVoMDwjdOgx9EbLwG98T8BA0+StSgVBxK0sAvWYOLYnGqBk3pGjyeosG62RpMLdJgRrEGr0RhiQbGpRp4lWnwtYgo1+CmmF2hwRuxqVKDmBrJLz7UauB9QYNelzUoF581aTC+VYOnbRp88VgDdX1NqoWzgSbHRbqRJnWhmhgqNNkphkRooojU5IbIUWryVlhGazIiRpOfxLhETTy3aBJWrMmGUk3MyjQZVq7JvQpN3Pdr4nBZk7FNmlwROtc08e3QJKGvFr8KDR0tTupq0aanxd/6WuQbaGFkqMVu4W2khdJYiw8mWpwdqsWWcC2sFFpcjNAiKVILVZQWp6K16F2gRVmxFp+VaLH3rOS4pMWCq1r0uqZFhXBs1qK5RYuMVi0Cr8uxe1pM09ZmmI42F8QiPW25fm1cDLQ5IdoNtXllpE2cmTbLHLRJGqDNxxHa/BipjWa0NqdjtPmmUBuTYm32ieEl2vwg4ku1eSSWlklcuTZ1YkCFxIvQSm26RXaVNv+KzdXajK7V5s86bY5u1+b4L9oEXdKmVUy7rM1LUdikjekVqSF8r0p9kXBNm1/FsmZttFq0qRdnW7WZ2KbNdTG7XZt3IvqmNmv79sVbpy/finu6fVmo1xc1/b64GvTlCxFi2JdOMdOoL/+ITcZ9sTTpy2jTvpyI6svl0r6sLe/Lzoq+TPixL3ub+nJYtx++Rv343bgf8RH9iIzuxx3xNqEfxwv60VbYj94X+1Ha1I9jV/qxqbkfph39mPV7P4K1dbDV0WGcrg6v9HT42ESHNeY69FLoUClCI3X4T6lDR4wOrQk6fFKmw/MKHfybdVj6QYetWrp4GOoSaaTLXaFuokud6BWqS1W4LtVKXSZGy36sLqfjZD9Vl9hSXfqV6/JdhS7xtbqUXdKlu0niW3Xp3anLBB09cnT1qNTTw1Vfj1NiooEeN0WNkR5njfVQN9NDJe5Z6LFLocewCD15//RYq9RjX5QeBbF6fBKnh1OhHlElenxfrseeJj2mqeujFqnPujJ9DpTr879KfaiRY5f1eXRFn8wOff4RJvf1edXHAG0dA7x1DbggEvUMMDYw4IqhAf8zMpDviQFLow34KdaAg1sMmFliwFtRVmqAc5kBp8SkcgNui4UVBmhWGjDhkgHXhecVA367aoBBswF7xcgWA6J7DLDUMaRD15D7hobM9TPkx2hDnsQYkrzSEKMyQ/aL6RWG/CtKKg1xqjLkCzGp2pDbYlGNIdtqZVydIcodhvx6xRC/ZkOuiGkthvwjilsNcWyT+HZD0vWNeCmOGxrJszPidYwR2olGvC02IrLMiOXlRkytkuNCs8mIn64YsVvbmMuGxmwxNsbRxJi+kcbsEMOVxkyJMsYhxpgPm4w5WGpMYJkxvSqMGVhpzGc1xoyvNaZblJ8ylv/pxvLNN0az1ZiX7caMuG7MHAMT1AxNGGJkwgYTE2xMTdC2MOF/ViZcVZrQP8aE6FgTBiWbsHOTCcpSE5m3mcizNOGjKhMGVkt8kwnnmk0Y226C7XUT7DRNidc35YihKV72puyKNaW51BTPClMSK015ItZXmXK82pQ9rXK8U453mfLgqam8c2b0MzKjZpwZWyea4RxhxvVoMxbEmNEUZ8axTWboFpuxV5Q1mWGvb84XotvYnIP25sRGmfOnsIox57gIizXnUrI5pzabc6PUnIVl5ixvNOfkKXO6Lpkz77I5O5rMuXrFnB+azZncYo5Lmzkx7ea817dgsKEFP4o0Iwv5HlpQYmyBq4kFX4lYUwsKzSw4YW5Bs50FY6IsaBM50RaoxVjQKKbHWVAVb8EfKRZ4lVhQXmbBgHILvhGJFRY8ExsrLXCosuC0UFZb8JvIq7HAotaCo2KZyoID9RbsarQgaa+Mv2zBmasWrGu2wLLFgmNiYqsF90RQhwXXxcJOC/p1WbBHjO62oKavJQn6ljwVRQaWOBhaclr8ZmTJOmNL+eZZssLMEiNzS3SsLBniaEmzwpJZEZb0jrRkq/BRWnJJVEdb8kOMJWmxljwvtuTPMksiKi05Wi15rlpyXNy/ZkltHyti9Kz4zdCKSSZW6GJFg8IKrygr3kZbUR1jxcBYK9wTrChJssJlixVnS2VMmRXKSise1Vhxa7sVD1us+ErPGidDa2KNrDljYs2oCGtGRlnTLGZFW8v9tuZarDVXE6wpLbYmpVS2ZdZyr615WWHNt1XWJFdb079WtnXW/C1cvrfmeas1Fz5Yk/aRDW90bKjWteFnQxumGtnwTgwxseGimGZqw39iqK0Ni4JtMI624bCYEGMj8xcbzBJtmFlsw4gKG5rF7Eob1Kts2CFGVdvQKtrrbJirskG73gb/rTZ0in6NNvRutqFR+LbYcE3MarVBrc2G7WJku4wVuzptGN0lOYTOTRuM7tsQZGzLUhNbDE1tOShCzGxZYW7Lj4NkO96WPybZEhdhy99RtpRE2/JLki0PK2w5UWWLfpMtn4gHzbZYttoS0WbLpi5b1urYcULXjvX6dsQZ2rHZyA5XYztemdjhbWlHq9KOOVF2aEfb0R1jx9FEO75IsaNosh0DyuyYXG7HxUo7oi/b4XLFjowWO94JVasdPm12XBHZ7XaoddixQ/h12tEu5nXZYX3bjv/1s2eYgT0aRvbsEmOM7ekSC03s0TO1J9jMnrPW9hhH2GMTZY9rrD3fiJQ4e16Lynh7fJPteTXDntAqe76osaehSY5dsWdcs73MEezx03FAV8+BTAsHlsY7cCTBgR9nO7Cm1IFNFQ58W+kg8xMHmmocyK51oFvlgOsZB4qaHdjZ6cCYLge6xBt1R9brOeKo70iloSN9TBw5ZO7IQwtHSm0cGRnpyHylI7pRjnwiQqIduSesYx05JZ7FOVIc74jpFkdSyxypKXfkRrUcv+IoayFHPjQ70tYq49sd+VTE9HZikL4T3UZO/GbqxIMQJ4yVTiiinHgs3sQ6cS3eif2JTmhWOLFXBFY6cUtYVDtxUkTXOPFEbKl1YtRWJ2aedyLgGyeSrjjxP1F11Qmva05cEVotTtxudWJVmxOW7U7EdDgxQ9+ZzabO9Ddzpl+EM3lKZ2yjnDknEqOdeSUqY5zxinWmScyKc0Yr3pl9IijBmTtidaIzVknOnBJxyc68EGUpzgxKdeYXsTvNmbHpzqyY4szTqc70nuFM5Cxn7lU6s7bKGZtqZ86KhBqpJyprpV6d1FJJ7gZnTjc6M3iHMwOPOPOkyZnp15z5vE3y3HVmZR8XYtVdOK3jwj5DF16auuBl7sJWXxdWKl2IW+vCuQ0usrZwob7che56F1Z97YL9zy7U/eJCRrMLNjddeKDrioO+K+fFGwNX6g1dWWjsiqGJK3+YurLZzJUAK1fCw11lDenKD2JapCu9lK7sFAFRrtwQljGusp51JS7Wlco4V67Eu9Iv0ZVPxIQkV9JTXfltpSv/bXFlVIkrXSKq3JWnorTCVf7Pu3JJZFe5kqqSXkTHVlcWNbjS52dXfK640iIOX5Neml15LDa1SE+trvwoprdJXLsru8S4DlduCesuVxK7XXktanpc+eymK8sM3IgxcpPvoRtXRI6pG/3M3Ag1d8Pfxo0bYkGEm6yN3fCIdiMrxg2NWDf2iXtxbqyLd+PrBDfeJbrRkOSGWaobLya7cTDDDd1KNyZVufFYZNa68bZB9i+6YX/NjfNicrOMEw0tbvi1utEtlrW5Yd7uxhcirsONl6Kq04153W78eV16uOnGhZdu/P1B+tPrT51Rf3yN+3PctD9DLPpz0Ko/E637M8a1P07K/pwp6c+Fb/rz6prEtPXncHd/1PQGMNZkALeFndkA/jMfQK3TAK5HDGBl5ADOKgeQHDWAN2JE4gDWrx3Ah/IBMh8cwLPmARi0DyDyzgAGvR0g98ydz8zcOTHenU6lO+bR7rJuc2dknDu357gzfaU7/QvdmV3mjk65O4dESaU7TVXuzKl2p6xOzjXJuStyTiiuuvOXKLnmzuBmd5lvSlyLO/qt7hwRz9rcKW93x7vDneoed5bddadH34MvDT34z8iDbcYeBJh4cEvssvDggrUcG+nBC4UHrZEeLFJ6YBrlwUkRH+3Ba1EX48HIWA+6xPI4D6ziPTgrUhI8eCcaEz3wT/LgpliT7IF9igdfiympUmOyB0FpHtwXBeke7J/qwS+ZHhyaKflLJHepB91lkrPCg3MitVJyim1V0me1h8y1PVhb44FDrQffiql1HvRWebBHUO/BQ+HW4MFPQmubB5+Iids9GHzOg5lNci1dHhww8OSxoSdbjDwZaOxJk5hj4om+qSdHRZSZJy9Elbknwyw8aRdLLD05beVJkrUnb8RNW0/W2Hlib+/JHkdPNjh7Mt/DE2+lJy3iZLQn8TGeMq/3RBXryag4T3rEqnhPbBM8OS/SEz35KMmT+8meZE2W8VM9eTXdE+ssT1K3eFKrkt8NnpTs9WRElycfrnuSfUf6fSY1eg3ExmQgs60GwriBDJ8wkOzIgTyLGkhbzEDOxA1ke8JAbq4ayNWGgTy5OJCC5oEcapNYvUGkGw5ij9Eggo0Hcdx8EDesBrHRZxDzYgfxS/EgmYcOYnr1IA7UDOLP2kG8bxjEg22D+OqbQaxqkWMdg/DuGsTDm4PwuD0IW83B7DQYzD9mg0mKGsxbsT16MONiBtMydzDfVA7mQPVgmcMO5qv6wXS2DSb0zmA2GA3B3XiIrCeHcMlKTBrChqghDIgewolY+Z04hLnJQ7CtGoLjriHsvyq/24ag2TGE551y7PoQ/jX0osjEi/cWXihCvChUevFLlBfvYr3oWS37672YfMWLXle92CtCr3lR1uzFt21eZLZ7oeryoqBHxlz3Yqi2Nyp9b0YbePOLkbfM9by5pfTGKFZ+x3kTnODN7yIwz5vnRd54V3pTr/JmT7M3q9q9+VN3KDtMhxIZNZSDtUMx/XYoBdeGcrZ1KAduDeX23aG0GvjImsGHR+Y+zIj1oV+cD3OKfbhd6cPCGh+U9T5YXvORb54Ph1t8eN3qQ2ObD4HtMkZs6fDBq9NH5ks+rOjywb7bhwtC77oP72/40OeND6MNh2FlOowj5sPwsRnGz3bDWKEchn7MME6KD7HD+CxtGBGbhrGpeBh+tcNo/m4Yi64M4+urw+R/5TB8O4axrlPO9xrOi3HDGasYzumY4VxMHc6E5cP5UyjKhtNeNZyV1cNxrBnOmbrhBDUOx2f7cHSODGdi+3CGmvjSJVzMfPlFnPfyZW20L/NjfTGP86Vvgi9HRU2KLxsn+7Iy3ZfaEl/ul/rKHNKXuVW+fFnty5FaX3apfPlphy/Nzb780OqLYbsvpu98GWo0QuZDI1hrPAI3kxEsNB3BfqsROHiN4IuIEfL3N4Lb4qekEcStGMHPFSPQrhlBff0IAn8YwZLuEZy+MQL/+yMY6jiS3ZtGsqxiJEl1Izn5xUimdo6U/4Uj8TYZhdJ+FK9jR8n1juJnYVE3iknHRjHgzChOtYzis7ZRvDfwY7uxH+st/bhs48cFOz/yB/tJH37cFd4JfqxL9MM9yY/5qX5YTvYjO82P5zP8qK3yY4jKj7X1fgzY6sfPjX58s92P6H1+aJ7x432zH/tb/Ihs9ZN3w48dbX6EtvvxTKg6/BjX6cfvoqJL6nVLPbGpx4+e69LDDenlrpx/4scso9EYGY9mmsloTpiORs18NIfFBJvRqGxH8yp8NOVRoxkZPZqe2NGsmTeaA6vl98bRnK0cTb9qGSdSa0ajXjua+LrR7FeNZtfW0WxtHI3/jtGU7hzN26ujcb85mh/vjmbD69F0m46h1XwMOaljGNs+hmMm/sSb+/Ph/43zpzXeH7tUf3LT/dGb7o9ZiT9flvmTUelPcq0/e674E9LqzzMxvt2fsZ3+lPX4U3zDn4T3/nz0wZ/XagEE6gRwzygAX5MAfMwCKLAMIM86gBz3AHqPDEDpH8DtqAA2xAbItzlAnkcAnkkBtKQE8Do/gJHVMl741gZwR2yuC2CYKoD1DQF0NwYQeTWAV60BfGk8lhkmYzlrOpZMs7FMsxiLruVYdKzHMsVmLH1tx3JCpNmNZbLDWDQdx3JMTAgYS2DIWB4qx+KbOJbrU8aSP3Msy5aP5YeNY5lVNZZn6uNQWY2jZsw4HgfLNmQc4xQibhx/TJZzy8SKcTwvG0do3Ti2qcYRtm0cE3eNo9flcfIujkO9axwaPeOwNwqUb1ogi40DcTAJZIlpII5mgVwWS80DcbIIZJllIM5WgVwRy60DcbEJxNUukFX2gTyJCOR5dCATYgN5IbbFBRIWH8hLMTExkJ1JgexOCUSRGsieyYFEpAWinCI5agK5JlbWBuJWF8iA+kBaxZqtgXhuC2TIrkB6xK19gbz/KZCES4FktAcyrTMQg55AZl4PZPbtQH5+FEiUSRD/iQOmQcSaBRFvEUQvyyBO2AfxMiqIN3FBRCUEcTQtCGVlEDHVQXwQB2sktjaI3nVBfCbU64M4JiZvDWJKYxD9tgWx4EAQ01qD0GsLwqgjiPMiuzOICz1BXLoVhPOdIFruBfHEcTzDQsazM2o8R5PGY5A+Ho/q8RTUjOd67Xh8VOP5rXE89TvG83zneD7eN56+LeM51zYey67x/CBW3hxP6J8yrg8cNAE9K9iqhKg4SE0CzeXwrgria6B3LaTUgZYKvmmEH7fDsl3gshueHIKdlyGtFU63wfR2mNUJF7qQOTDY9oDzDbgmVt+Ejlvw5rHkeAXL/4GxvYJR6xvMMXHBIJhmk2DWmAbjYRZMoXkw3hbB3BIPrIJ5bBOMT0QwJZHB/KoMJjA6mIaYYHkfgnkpdsUFExEfzNTUYHTLgplZHoxJRTDfijmVwfxcFczi6mCcaoK5KlbVBuNeF0yHKFAF41UfzE2xeWswIxqkpqhoDCZgWzB/iPrtwYTsCOZvsXNnMIpdwbwR+3cHE7snmF57g0nZF4zWx8GcFFP3BzPvoFzTZ8F0HQ3myRfB3L8kuZqC5e9CYtsltkNixdTOYPS7gvlSZHcHY94j90PMvx6M3Y1gLollN4NxvRVMi8i7HcygO8H0iGH3grkrxjwI5ndR+zCYpD+DOfFXMOeeBlP6Jpjf3gbz7L9gNNRCKDUMYYxRCM9MQoixCOEjyxCSrUI4aR3C/ZgQymNDeJsUQveMED4uDOG36hDG14awem8Ih7tC0O4JYfr1EL6+EcKauxJ3L4RJ/4XQ+6MJnO49gQ9GE9AyncB9+wkMip9AdNoEPkqfwKPZE/i0YAKXGifw8ucJ+HVO4DdR2zUBuifwQpy/MwEnjVAe9A3lX71Q4gxCOWccSrZJKOamofwoFpmF4mQeyjWxxiKUgZah9AhfaxknqmxCCbQN5anYZhfKJHvJJfo4haLnEsqv/qFox4VyWsyID8UkIZTvhH1SKCuTQ+lMCeWv9FAapoTyOiMUm+WhXNgYysPSUNRrQplaG4pBXShfC+v6UH4Ry7aGyrw/lHZRuj2UR5+FEnE8lJKmUMZcCZX1XCh7m0PRaQ/lrMjuCOWHTrmWLrmW7lDW9oQy+HooN8TmG6GMuil9ihkPQ/n0eSiGxmHYmIZxSSw3C2OAeRgdYr1FGD6WYdwT5VZhjLUO44mYZBvGv+KAXRjx9mF87hDG105hzHGWPC5hJAwOoycmjOr4MMYnhBGZFMZ/4lByGCkpYWinhnFa3Jgaxqjpkjc/DGVVGO9Fak0YZ2rDyKoLw1wVxrqGMPnWhHF+Xxi5H4eR1BSGY0sYfh1h9L4eJs9qIn9YTyQgaiJvYybyaexEtOInMiNhIqaJE7kgFiZNpDl5IutSJnIgYyKP109kf81ETtRNZE3jRG5uk/3dE3H5biL3myfyvn0iRTcn8tBgEl+bT2KgtUicxJz1k7DdMInRmyfxWPxbPIm/6ybJ+mwSvbdO4tfDkzA5MYm+v0zi4uVJOHdPolX4XJ/E0TuTSP1zEteMwrljEs4Hi3C+dAtnpXs4dePDeagIpyYinFeR4ahHh3MhNpxFceG4xIfTJgoTwhmWGM4DUZ0UDsnhvBR7U8KJTQ1HbXI409PCMUmXsWLRlHAKpobjMy2c++LvTNnOCce5RI6VhVNVHs6eynBiqsLpUx3O52JaTTjGteF8LxbWSawqnFZRUC+1t0ptUd0gtRultti7TWpvl9o7wjkhpu+U+rukvli0W3rfI72Lwr0yfl84wfvl+oT6p+GcFIlfh5P8SzieV8MJbw3nnTjUFk5qezg6HXJ/RE5nOLZd4TSJ1d3hDOoJ56YouR5OwI1wnojtN8OJuBXOe5F2Jxz9u+F8LebeC8f+fjhXhdfDcMofhbPrt3AM/wzH6Uk4+U/lXjwLZ/wLuY6Xcg2vwnmjpSBHR8FlXQUD9RXcFCUGCvwNFfwl0k0VfG2m4JqFgjxLBRXWCnbbKvjcXsE0BwVfDpfxvgpsRyhYPVJBVbACQhT8NEnByEgFv4uwKAWfRitIjlHQL1bBOZETp8AmXuqK1QkKBiVKbVGapCAgWcETsSNFQWSqgo8mKzgqpqQpMExX8K2YP0WBU4aCFlEwVSHPXSHPXUH1dKmfqeCViJup4IssBTOzpZ9ZCpbNVnBwvgKdhdLvYgVXxJolCp4tV7BorYL2PAW++QoeideFChI3KNAuUnBGzNooNasUOFZLTZFfIzVrpaaorpOaKqkp9tUriN+qQKNBwSkxs1GBxTYFP4tl2xW471DQLTbvVOC3S8EfomG3gvA9Ct6JyfsUeH+qIPOogqXHFRw6reDueQUvvpFjFxT0/0lBapMC3StyvEWB/QMF7/+WvtwjeOAZgR4RhKdF8Fl6BMMyI4hVRfDt4Qg+b45gc0cE27oiiOiOIEgjkr2akYy1iORn20iOjY3ELyKSzrhI/kiI5H1SJEeTI3FLk2Pij+xIjhdF8rQ2kt07Iwk6FonX6UgKLkbyX3sk6Z2RLOqOZON1ib0RKe9nJB/EnVeRfPxPJP6WSvrYKDkp9jkrCfFUkjJISa8AJUmRSlqilWhmK3EoUVJQqmR4mRJVuZJ3FUq+r1biVivjG5RYXVWy5ppS1kpKPmmTHO1KdDuUMr9TMq9TiVOXkjaxoVvJyB4lj0XDdSWKG0o+iGM3lUy7pcT0tpKfxPI7SjzuKrkhSu8pGXdfyQux94GS+IdKtB4pOStm/6rk6m9KfB4rSXuipOu5kqhXSv7WieI/0yiOmEWRYR6FsUUUP4illlEMsIqiRxRbRxFgE8Uzsds2ili7KDTsozgtZjlEYeMYxRWR5xTFUOcoHohalyjeuEZxyC0KgwFRPBkYxWXvKD71jWKHfxRfJ0YRmRbFR19EcbYjin/7RqNlEk0L0dxTRPN9dDQv4qPZlxDNl0nRNE2N5uPiaD40RHNoTzSzuqNZfS+adOMYxlvEsMgmhv62MRwOjqE7IYZN6TG8Wx/DhOIYlpfH8P22GFl/xvCX2NkTQ8z1GOxvxdAqRt2JQeO+7D+MQV03FnuzWKKtYvEbFMsTkUAsgQmxTJ4Sy/RVsaxZE0t9XiwnN8WivT2Wr8TE87E814wjb2ocuqVxfNUeR3dnHJ/0xDHPLJ5ii3jmjInHyT+egcSTGRpPU1g8f0fLfkI8d8V/SfFcSY0nZko84zLj+WRGPK+XxWOyMh6v1fHoFMWztiye3Op4NtfGy/o2npT6eJY1yPjGeMK2x3N8RzxXd8UTuy8e7Y9l/MV4NrbF498ez8cd8SR3xvN9VzxLu+O50yPxN+MpuBPP+Qfx/KmTgLZ+ApfMEhhmkcBZ6wScbRP4a3wCnyUk8DglAc20BOanJzB+qsTMTCC9OoFHdQl0NiZwsyuBNZqJDLBM5Kbwc0hkRkgi/esTubAnkcJbiQTaJfH9iCQeTkxiQ1wShklJdC5JYubLJC4bJLPCLBkNq2S+FB2OyQQ6J9MQloxVQjLGqckMT0vmZlYynbnJ7FqRTHVhMqWbkjmyJZnmkmT21CRTuyOZTReT8buazOO2ZHa2JxPfkYxOZzLfi+VdyQzpTuahaOhJJup6Mpo3kvlK1NxOZtKdZHrfTea0cLmfTPmDZEIeJpP1azKH/0gm7+9k+r6TPvqkMFMnhclmKZiYp/CLyLNIwdcyhT/FbqsU9G1S+EGstE3B2y6F38Q3jikMck4h0jWFBf1T+HtUirzzKdyKTmFOfAo9CSkcSU/h4PQUGpfJVpVCRn0KhQ1SY0cKT3alMPJ2CnbWqTKvS2WcUyoWQ1IxCE3lcWQq3kmpuH2WyukfUrnZnMqkrlTOdKdy67psb8n2Tipn76cy4GEqjcaT+dZ0Mo/MJ/Od1WRZZ0/Gy2Yy2emTCZ46mfIZk/lq1WSMaiZzUbyfmMbKlDSapqexf2MabyrSqN2ahqIhDfXGNBL3pfHycBrOHWks6Emj/kYaevfT2PwkjTuv01jyNo1ehun4O6Wz0T+dWyHp6EakE56ejs9MsSadP8Se2nRKbqXz0nQKS4Kn8G7qFHavnsLrqil0106RdecUnu2cguWeKah6ppCkk0GjRQZrrTMYaZMh36oMPrHNYKpdBq32GRQ7ZNC3fwb3lRlYJ8p+UgbByRm8F1+kZDA3NYMBkzOoT8vgwpQMhk/NwCIzg80zMvhjVQbZ5RnsrssgWZWBcX0Gl8X6rRm8bsjAcXsG4TszGLJHYjszKLqewbgbGdy8nUGP9VSW2k8lfchUnvtNxTd1Km3pYt1U3qmmcuDSVAI6p/LRw6l88moq/S2noWszjdMDp+E5eBqPt06jeds02DGNB7unMeTraWR1TGPV9Wk8uzGNT25Ok/8H07j/cho16tMZoT2dLp3pWJtMxyJjOtvWTmdswXRubZ/Oqz3TObJ3OpE/T2fkpenUdE7n0I3pzHw4HeU/09HRziTWIpOfLTMpsMrkuE0mbnaZ3BUN9pnoO2YS4JzJv+Kv+Ez2J2QyKSWTsppMlqky8amX4+LA1kymNmRi25gp34VMKrdlEr49E80dmXwrVu3MxHdXJs/Fwd2ZzNiTyfW9mdTuy0T5cSb99mfy6pNMjnyaicuhTKZfyUTVlUlMdya6PdLb9Uz8b0h/NzMZcDuTe2LbnUyM7mXSJIruZ/LuQSanHmYy8NdMfhXmjzNZ+kRy/5fJW80Z9DKYwQ3bGfR3nUH22BnsDJtB1eYZTLo8g+hfZ1D77wz8/5uBg91Mohxmcn7gTNbEzGRTykzmb53Jd7tmcvPqTCY/mEnZo5nsMM8ixSILM8ssWkSJVRZh1lmo2WTxjVhpm8UIuyxeiM/ss7jjmEWjUxbGLlkEu2Wh65eFIjKLtVFZHI/J4mFcFqkJWVgkZtEqypKymJSchUZKFt+J1alZjJqcxStxNC2LnPQs7k/JYkdGFslTpY9p0sN06SEziyPZWRxam8WVwiwMt2bRJDY2ZMm6IIuPtmVxTvjsyKJ+j2w/zeLL81ks/VrGdEp/N7J43Tub+frZnLbMlrVbNvZ22RQ5ZTNqTDbTE7JRJWUTm5yNQUo2l8XG1GyYnM1HadkMm5JN1tRsGqdn0zwjm5KZ2YRlZaOenU17TTYBW7N5I75oyGZBYzaDt2Xz8fZsru/MxuVgNkceZWP0bzZXRLXdLAYnz8JwyixuVs6iqnsWz+/MYljMbH5Jnc3KKbP5Z+5snBbPxidvNm8aZ3N392xWXJrNtfbZHLo1m8FPZlPxajZB/87G991sjNVzsDHOQd0yhzHWOTyxy6HTJYfb43PYRg7JwTnohOVwUYyMyMEpNkfm8zl8JZwyc4hcmUPR6hxcinIYXZnDF1U5eNXkcLA2R9bEObipcrgvdtbnkLY1B+uGHLpETWMOMdtyMNieQ5PYsiOH0J3Sx64cvhd5u3Pw35PDW3F6bw6L9+Xg83EOz8Th/TnMPpDDgE9yeCj2fJrDlIM52B7KQXU4h7jPcig9moPW8RwKPs/h43M5NJzPIbpVcndK7q4cAroltzjdk8OS65L7Rg7PxWc3JfetHNxv5/BI7L2TQ8bdHOzv5XBD1N/PIeFBDiYPc2gRZY9yUPyaQ9/fclj/ew5Bj3P4/EkOg5/l8IdIfSXX9TaHRO1cInRySbPKZfrYXNTCcvk1KheH2Fy21OUSpsrlQn0u+VtzGdeQy3txrjGX5dtyGbE9l5fi+I5c5u3MlTVHLp/szmXmnlxc9uZyT9QdyOXJyVyW/pxLTFsuWl25fHQ9l/Ni5Y1cTt7KZeHtXLzuSJw4dDeXPQ9yOaozh3/XzOFpwxwON87h4x1z2L57Dql7ZNsxh3X35siceg5pz+dwTG0uX1rPZaXNXF7bzuWZ/1x8kufisXoud3fOZeeuuVTvn4vW1bmylpjLgDtz+dl0HmoW8/hgNY/RtvN46TCPzx3nsSpoHkuD52GSMg+DItmvnsfiH+fR12o+G63nM8FmPhq28/lBFNrNB/v59HGYzxKP+bzynI9a4nzyk2Q/cz4Z5+eTemE+M/otwFVnAXeNFrAiWrYFC9j0/QL6dC6Q576A3j0LCLy9gLwHCzjTayGvrBcy3E624qT9Ql66LOT4iIU8j13IsTjZJsg2UbbJsk1ZyPzUhXhPlm26jKuVMVsXsrhhIb47FjLy4ELenF1I0PWF9L6xEB4sRKVahOfJRfS7s4iZIYtRn7aYL6sX4/1iMd+8W8xNwyUyf19CluUS3rotYUDwEgaFLmGFcgntGUv4vWYJT1RLsOxYQlrXEobcW8Lx+0sIebKEWoulJFoupdF6Kfa2S9ltt5TYhKXsSF3Kg7SleBcsZUbDUgbvWMrw3Usp+nQpC7qXonZXft9bys//LcXRaRkfhS5jyH/LcDNYToz9coqSl9PesJz915dz/NZy/r2zHL1flzOozwp2GK5gTtoKvpu2gkXVKxhRs4IJditJd1lJ7oSV/Ba3koSMlZzJXonNgpWMUa2UOcJKxh1YyfILK6n4VfbtVnHVYRX93VYxf8AqBuau4tv5q5i3aRUe51ex+JtVWLSv4ivb1VQMXk1r7GpeJK+WOcpq6qeuZtzl1WxrXs389tVUXl/NjNur8bizmqW2axhttwaNgWv4b/gaJkauYdS0NSxdvoaanWsY9uUart5dw/Rna9hjsBY/+7U4u62lcMpaxi+W/W1rsetYC2/W8o1GHhN185jikofbkDw2CRPfPE5H5HEnMo+X0Xn0S8kjbHoe9TPyODonj9Hz8jiTn8f+wjzWbcxDZ3MejiV5/Crml+XJ/coja2ceg3blUS7u7Mlj9r48zu3P45NPJO5wHq7HJc/JPLaJ5h/y+KMpj1/+zMP6aR4dOuvI0FvHZv11/CWUBuswM1xHgNE6dokyk3WcNl2Htvs65g9ex9Yh6xjou4740HVMi17HvTI5f3wdb79bx+CL6/j08jpZB68j62+Jtc8neGI+TyLyORGZj4Uyn5UiKCqffSInOp+hMfk8jssnbU4+rnPz2ST+FJHz8vlcmM3PZ4UYtyCfveLKwny8F+VTI/4RqYvz+VpsWJKPYmk+xsvyKVidj05JPvPE1tJ8/hMXyvIZUJ7PFvFURFfks6oynzvibU0+327LZ8+ufI5+nI/J/nzOH8xn5tF8Xh3LJ+l4Pi+/zufsT/k8uJpPR3M+H93N58x9+f1Ijj/Ox/aPfNaJ0D/zefgin8v9CrhuUMAtuwKeeRTIvSugcUgBH8Q0rwJ+Ep7eBZSKF+KBTwGhwwo4JBYOL6BiZAFfjirgQkQB96IK+CS6gMmZBZyaU8C2TQXsLi/g8d4C1hyW/aMFDDouNa4W8NX9Ap6qFVLjUkhtSCE7FYVcjijkj2mFfD69kMzsQvbPLaRtXiEj5xfSKKYvKOSiSFpdyM+FhbwqLSS5rJDzwqm8kA3isYiskBxiZWUhtwVVhRwQOtWFzBOjagrZJnrVFhK1pxDXg4VYHy5krZjwWSEHhcGRQhaJLjHmaCG7hPqxQrJFkxh6XPoWaZ8X0v9EIc9E7MlCTgubLwoJO1WI0elCloh93xUScbGQ42Jbk9S9Usjgq4VUitci5VohXwvn5kL+FMqWQixbC1ktht2VuD/l/F+S+59C3r+Xa1Ffz3uj9Wy2X886x/U8FK8GrCfbaz3ac9ZzrXA997asJ6B0PT83rqfx2Hr2n13PV5fXs6dlPcPb1hOtvYFQiw3Yhm1gTMQGVmZuYHfWBkYXbiC3cgM/7dnAo1Mb+P7aBl40b6CodQNv/trAxucbKNEvYp1xERV2RRzoX8SUwUUkBxahO7GIzTFFpE4r4u+NRbh/VkTh8SJOfl7ErOYitrYU8batCM+OIv56WoTd8yI+f1HEPIONtIteJhu5LN4P3MgPQzbi6bWR/4nioRtxGraRjWLC6I3MZCOrYjaSmb6RK8s20ly1kdajG4n6biMDezYS+HQjus820vTPRjJcN/Gd+ybshm7ibdQmdi/bxOe7Nsn8ahNjzmwi68ImfmzZxMaHmyh4vomTLzYR/mYTK/tspsd8M+OsNjPGbTMf5mxm6KLN+J3YzP7Lm1l8dTMHrm1Gv1l+ixviVudm+VZtZp34TUQ+28xJkf98M8oXmzn1cjN2rzbzvNcW0g228KP4yWgLteZbODtpi8yRt6AzdwvfFW/Bs2wLule3sKR5CznPtuD3fAu7hNaLLXSIfi+3sEAs/WcLt0Qvw2KuCl+jYn4eXEztkGIGhhezLboYtZhiDiQW80dGMa3zigk9XMxfx4vJ/qqYeU+L0X1eLO9WMRpqJWw2KKGvVwnjvEtYOrSEWyLYpwSTYSV8O7oEg9wSXh8qoc8xiTlRwtlLJdz9rQR981IeWpaSObsUk/ml3BeTFpTyubBeWMofYvPiUmLKSzknnCtK2SJSKkv5XlRWlfJG/FJdynxVKYH1paxrLGXwkVJmHC3livjqTCk+fcuwMSzD26mMXs5l6A0tY+2wMrJHlzGZMjpDy5gWVcYl4RNdRoPoE1PGmNgyFseVcVNkp5URM6+M1AVlVC8sI3NRGb/UlOFxsoyzL8p4pllOgG65XE85Pj7lfDy8nANh5bhFlNMSVc7auHL5X1/OrXnlHJlfTt6CcqIXlnNtaTkdW8o5X17OPxXlNFSVk1NdTt9j5SwUNwTHyzkszD6XPOJXoTxRzhmx+WQ5f4uUL8q5IGpOlfNezDxdzlWx64yMP1eO6ZflbDpfTuTVchyulZPcXM73YmBLOdXiPzGjtZydbeX0tEue6+WYvygn5I30EFLBT5MqGJdQwcP5FXx8tIJlxyow/LaCVc0VDG6vQLergojhlZwSL6ZWsje3UuYolcxcWMk1sXhxJSNXVuJWWsnw8kq2i19qKzlUX0nUJ5WyFqlk7uFKLh6vpPHzStRPVNIlAk9WYvJFJavFr+LsKYk5I+fOVcrapJLStkqGdVSi2VnJ1BuVzHheyVWx+0UlOn9Xclscf1nJ+leVPBGJ/6uk+Z9KNryrxMmwimLxP3HRqIq5JlWsNaviN3Hfq4pHI+TcqCquhVZhG17FqZwq9tdVMeiAHD9cRfpnVXCsiiWnqhh8rorwS1X8fbmKn5qqmHO1ii4RdK2KQ8K0WXKLmJYqvhJurVWUizdiRHsV/TqqWHBPenhShfmzKtaJxyL2eRXnxYAXVVSKd2LUyyr2CN1XVUz6XxUnhN3rKl6I3DdVtGtU81S/mu8NqqkzrKaXUTWzRJtYZVLNI+FiVs1rccm8mgznapwHy754nFrN6S3V3CyT8ZXV7DpYjfnnsm2qpt+VahaLXr9Xkx9Qw4bYGp6JIfE1zEmooVvkJ9WwJq2GFYdrmHa0hoVf1rDvYY18W2u4JxTPazglnF7UUCxei4y/a7gsRrysYZfQeVXDEnFXTPpfDV8Ix9c1bBFT/qlh5781LH5Tw6t3NYR9VIt9r1rSegvNWmz71aKpV8sNMUG/luPCxqCWIvFcpBrW8pPwNqqlUWga1zJf3BAhJrUcEzamtWwQz0WKWS0/Cm/zWhqEhoXEi+sixLKWo8LaSuLFM5FiLfHCy0bixTxbOW8v58QPDrVYudRyZFAtF4bUstWrFjXvWuaKHsFQOSesfGopFE9F8jCJFUOG11Iv1HwlXnQLRki8sBwp8eKpSBolcX4SN1riRLc4MkbyBEgeMXec7IdIfxHSa7T0F1uL+d5azv1YS7VxHX8OrUMzq46YhXWcF+6L6qgWH8SsxXW0i8AldZgvrSNf/CUSl9URsrKOYWvq2CHurK3jSn4dppvqUG2pY1FFHScr63CoquO1mFpdx8iaOh7W1qGsq+OceKeqo7W+jvjGOgZuq+PIjjr+t09iDtTx36d1aJ+UsafqGHWmjkdn62j7qo76b+tQ+66Oa79Iv03Sr5h9tY6C5jp+aKkjo7MOt+uS83Yd//5WR8pzqf2/Osa9q+PC+zq2fqjjxkcq6nVUzNNVMdxQxS4x01TFIEsVfaxUBFurOCaKbFT8LdJsJc5OxU4R56pioJuKOtGnv4puYeOu4oUY5ikxot9AFfeEYpCK08JlsIoy8VbMGKKiWfh7qTggjL1VrBWPRdxQFd+KgT4qVKLPMBVzRI8IHq7iqLDxlb7E3yJthIqLYvhIqSv6jVKxVNwTCj8VZ4TLaBXl4q2YMUZFi/D3V/GJMAmQ2uIPET9WaotB46S2UAtUMVf0iJAguR9i43ipK9KRmsEqdEJULBP3RcQEFWeFa6iKCvFOtIap+HSiirxJKhLCVXwv6hUq1CPk3osbYkKkiuPCTqlik3glpkSp5P+yihHRKnYLvRgVy8VDoYxVcU70j1NRKd6L7HgVbWJcgoqDwjxRRb54IpKSVFwQXskqGoRmiooF4qYIS1VxQjhMVrFFvBZT01Q0iVHpKvYKgykqVopfRXSGiq+E+1QV1eKjaSpmi05hmanimfhphoqhM1VsF9pZKhaJOyJztgqjXBVrRNwcFd+IgXPlPRK958lzFkfny/NdIPdYpC1U8YsYvkju82J5ruK+iFgi93ip3GPxTny6XIXpChXrxPcrVQxZpWKruLlaRegauT6xea1cyzrpv0D6LpQ+i6TPjSrCt6h4UyzvY4m8h2XyLohvy+W5V8ozqJF7rVJR0Kjiqfhxmwrv7SrG7JF3Yr+8Ewfk+RyUZ3JI4g7L8/hMxQcx9HPJd0re7dOS74w873Nyz75Tsf5HFc9Fv4vyXlxWcbJFRXGriqttcj86JddNec63VKwQUbflnt5V8e8z6etveUdeq/j6nQrdPvUsFx0a9RQY1HPBsp6JNvWU2NYT6y7nxtUzoq6eG1O2MnRBAzd6GkkevI3fB2/nUeF23r7eQanvHqzW7ed79fM8877A93sv8GjtFZ74XePAoVYclrXxZdlN2i49JDTgd2wb/yTK+ymvvJ/zfxsdEuo=</binary>
            </binaryDataArray>
            <binaryDataArray encodedLength="4892">
              <cvParam cvRef="MS" accession="MS:1000521" name="32-bit float" value=""/>
              <cvParam cvRef="MS" accession="MS:1000574" name="zlib compression" value=""/>
              <cvParam cvRef="MS" accession="MS:1000515" name="intensity array" value="" unitCvRef="MS" unitAccession="MS:1000131" unitName="number of counts"/>
              <binary>eJzdXS2MLUkV7gQEIUBGIBCIEQgEJC9hHSTv3AGBQIxErBiLeyRIxA2CTAiElSNbrtwQxMpWZOUThKxs+RRBkZV0zZyv++tzT1Wd6r535j3ESd/prj51fr7zVXX1z3Td8XUXkk62t+H9ud85EadNOi/J7aHrvprko5uue5jkdpKPJ/nuJJ9P+68nuZvkKEtfkT5tXyKOHeK3S/tH/W197Wh/Jw22TO2uDosdVk8uPj219eLondOa6y6g28u7tb01L605ZCyd9NuQC87jFlui5805kyX/t4rlXta2lGz3cirGhxyGPHyXMJdw3ylOO7X1nPmrYSUSh9yxFN9+kk8neauxTtKzvwY3yE+vvns8E8U46vVKeQv6WuKS6y+3nTmK8mprJdovdA3G7iaeK4nGJklHXMg5uNPjqBlIhPuidoi0n5fLU6/y5vAkR/Xtmnz07Occ8ZhQi98Wn21fnekPf/NYk8P/OeJv89A6jkS4rtVObzzYivso1yGnvdNP6/gELIIHep03XaPeTH5LMWzl4Fae6WTt354Y87aWQ8/vLVjzsCHUxzFzLEmvv8Fxo+Zl0C3z4Unfuj+1vTos5/ayzFcjmNlTP61x8tqI2pukI4wmGUxMBsShUIvz/gq+t/gb4uULx6/qN/39iIEpjg+T3Ot86F7jen1YOIK5oMYHNh4n7U38I/mv1W0uv7b/lrh7fH59WMa+kt+zjREcci4k33cNd6zncS4e8bd0XHXhOpT7Yd1FjtyIc65L/h2trxaxsdurq4Q1i1/wcQsGc30mYf4DJ0YwLtbmTC3XYhjpy/OL7YDd4PdSzdvzPHx6uanh1qvNSE5QwyP5YfnC8+EklvI0H/v6zZP8bJJvTfKfFBO9dnjUrfM2xKkJvwb3c/wYA2oHrosHWcaCzrZ3sNBR2xo2cjUTwVwu17l49LJcdz9ed2lMr3D9fzi1PafLw1GJp4CR1PcrXX9IOf70sFwX2mvBSAw9GyL2lnSM3JbicA4O3qqjUwymucoPp7j9bpJfTvILrZMvtSZeUX4/OZj5csCOR+7U/CSd15Pu75saRD/QPWjOcvnqUC+yPte2hZ5BcTIUdGbryMFh7nwP54yhSL85PvDw35Fvo8bz3eEpf2+J00ZZz+vn3NXs0v3grFHKHBzSSfZH8ZurFY9TLAfW8hbdV2oT4V2OOec3xbQ7LHOMHN8gD4L1Lq3TP0zy60m+oTX1oOMMX6te072cnK3M04h3L+t6b41LNI+t4tkeOc/rP1dzaJfDO84ZnTgxthmjq9ozx1uwVvq7dD73bXHWGdtzeqwPVh84qZdlLV4Mt9sYFX02mIzaWcpZ6dwWPJ8DvxYf9rhrq7MPHM06mHO2+LO1zvbEZNWH40tL7ry2rP/V4fS+SxQD1k7mz1L8cvUTxR3qK9UW1po+wdzmsPDV6NjDcSmNBSWsVuu14hPXdakPr68oX0ZwEdJVOW45ycPcinO0LXJzlGUNOWpXq/81XHpcU+PmLTLznM5N7nXejm2nWx4jUnx6qs9c3dR86LQ2uNaHoM6mXBTwmuvH2tk77To51dea/yiWZqzuybPBt/Xf456aXzYGUvAL2Kn54/HLST5bYr4hN1tzjDUW3NPqtIbuomvWRnriCazl3ELfYRkrMc7Mtfl6yYfl9Fa88jk2bx5OuF1Pv3P8xvtWdSbLtmivwcOeOslJVCds6GmLGLCeUp1EsZmzS0wsvPxF+7b4z3EncMY59HBmdUT5ZdiA25M4Cc3FZf2M01wrTpwjPJ104dr+FZ5t09q3/ZTyaW2GTSscUV1wLks+hMSJw2ZsSllnzraefOocn/ugbS0+bOFCrz6iMY7kPaKvo9jgObJrEqFnx4TaWsx4cQB3P+bvsNaB+vE4oSWGqS7ueHykewOD0BhawHsJxwP5MOrfdxoX3J+Yr81IL+OvBS82ltEc7uE11oPnLG/Vt6Neh745LM9/DrIIaquEt46Oz7X4OpiHIJ5znAjb3mjOPtf7FWlNdVT/PtFj/MwM8Do/u+v0X7KnJ4ynv0c5XUeE9I26azhoxc+Wfltwye1dmzb62mt+Um6/UEn3RtI9qPT7M8035rhYKwf/o24jGGQ8od9bwk6vfeE5wTvC061yBPgqynszN1Pc0D942MbvHDywRS7Rb5QbICkuqXavqYbxjBZyzTyU0z3XrWnLWJGMTZb/UeMRnEvNpkqcSnmJ8MK8X05tsv3kcsO+rnwv+LtVRJZxCHXRk/2DlNdKo7G39bUFw6XjqW/MYXpZz9NXOSnEP5fnGi5EawPP2t8SX2IsFOp/rodMbm2fzFnQgTkG8jPKkktgprX2bS65DvfiLOdX63nVc0wut9YE8gTcRPIUsTdyzjnFYtv+3pLXVlwxlrZKr9h+pfODL7S2+Pmbub4pZ3O/QZtRazgnEqee2ts634PDmo3Mtx5v7amvHN5lg0+R9hafkfwwxx/l1I+cX+fIR7TGGUtb9NdstTwNvjrpvxIXjEmic2zM/zDGsB7EnKWWqxoPWk7ycmn3cd9VHnPabeG+Wi68eJf+9qSXfNyimCy14fjmzuGaQvtR9/WUj5a6bvWhd87L6jI+5bCXO7/JTlk/K1jCvxfTXpY1sFd67XuP61tapx5hkyz1id/RuLON5+C9CM5yvIvYMQ5z55b4IWojY3cwsRucfmq1e85YcU5GWdYLB8IWc+8cr0DsLS/m4szYitYFY9DWV6QOzs25W3Jl8RnlaOy3WDqav+fzg7W60o+Y0np8WoNLzy5/dVie3weHWE5gGyO8x3npNacjbe35NudR34DDAfp13e+B1veA9+TP1WHxg2vCw10pntZO1FAtNiVM5LiphWO3cMvqnIbcRvOzV0fOFuQ1yTXhGrmeRf1CHIHHnK04nvTwN0x60gE9UR89XHfGjnPE+9wxjrTdmmPmOeaJoxMrr48an14ipi7vFmp6ix0rHjL4tXHI4crrsyVPz4HF3VzVcNzGxMtj69hzjhjNOgq6vLGl1a5Hf5UjsbYl5v743EclDohdKZYsvSxc52H4pbCyO2eVeNv5xXPZ3Dxf0PajySm2Ldy7N3bMfV7bVm5tqXM7FiEu3nwhioFoLGo+bIpzJrZ77Yn4nctjhJ9X41+m3eyL4vZa1zoe9B4Z3i0fZZmn9bJwUW90D4U+gYdRnOfXL8QxTXkuxBV8yzhG20FO9bT0FeFxPoffNUZtlbgq4lsJjzUerPVr8TiYmuIxrdTHucYhO+Y+F7ZmIRyhFvDszFHy10Olej7pT5ZvQ6R7cend2u5mum6/eVqn6LXG8Twh5jGwqZflHkNL/DtZX0uOQs8D6TXgnGtZbGWMVXND53Es+dmCo+TPr/nCx2u1UZNobZ8T3814fM/1foi2eBxvObXF9pf250OL/x7J5WbL2O4dAxZ43MbcaP7mS0XXZnnmvHi8dgls8PyiNW+cD699dKxotbc1dqW/MQZG/UR7b9wt2RAZz86Vz1J+8Ts3PkficUnbt2L8OeYC4XkW2TPP13StC89S4t2CI10vXul2xpYKdPS0LfFDDo/IOeZ6SUbONx33eGErnt+3MS1i+0A5QHvEapD1mozlhwh3b4nlXnxzTnlM9WwAD2CL94B7s7/mr+Vdu23h0HPgjevyUriM8sMWf1ycGRx6bUv7bG085lX5CPfp0zf2Ptf79Xif5p7ecbk7rN8Pw73vQe2702tY1BXXT84WtlXQXm3DOzbzezq0DmBrEudGYx6xx+PHPTm2fTxysq41fKnPSKT/13J38/T9rz/fPL3LlN5Ve6trFO8oLwPdX+HcYA2MOb/GVa22I/4i9CyH2oH1UbxDKIf1O3VJRlljZc69yes5eeG5dO3FYIsgZqOpGbyb9hnl4/6wvAeJd6NsXlDXs32mfj2uX/1G/VL9j7Jwzkh65vqivA8GW+fOqRf/nE/RfF3Kvq36t4w7W/iBa/TSMThnLPdyX6/bUdbzdQ+vLf2V4mn3v0Tcn6Ov0hj+XL4ij73JR4kv7LY2b/CwsQeb76NEYuDmWAVjg31fEGMJx2sIxhH6UcdePuxc5LljBr8xr5LD8m2Yx3aybMX47eolv3BOJ+t3Y3i8bsXhlva5eUVHNlifSrn4f6ob9gc4x/f00rVAukb43s3T/3VM3/VO1w3pO99v6TnrBxX+/h7mh8AU5oAj4S0Sz7l21K43Os/k+X7SeU/3TLvDUr9H/ZvrHNhknO6N30B2znoNZj0uf5+lhY96imO0jl4a7+9z/3ts3Otf9PyXjuP7nkO0u2ScZt2ZPlZ983hnOClXpzXb7Rh6Dl+26mJfojZdKj/Rvnk8yp1fsnF1jPy+1vVL3McW/c1jUZSbrS2heeAZ4vPS8pIc/Nx+cF7PVRPPwnsX6tetjQa9W22w/HzpOJYEczrMq3tZXw97870cftgX5h87/kS55ZK1GeXHXJ2wT5FaerY5wutu/Q4hxfvk2kSc4855H4xQThN+8f3RtB//Tw2CcXIABoTG6Qb8dbL+bvkgyzdE0/XqO93e6/WsHJZvX6LvQZZvY8EP1GEn6+9j9eLns4gL0w/qvJd1/XvfHY3OBfZwIdeR1dWKwSzWK/a+FP/m+L81zsgz8DHQ71tdu0n349O6zj8n+ebPu+4nk/xmkj9O8tdJ/jLJbyf5eJKfTvLjSb4zydcn+cd0zt8m+dPN0/3ktGb00c3T/4D7wc3Ts+7vtI90HxnfRX2gNRzGfS/rdaKR6g/1xHWVtoxV9tvjVuZlYHjGsizfz0rfbP3RZPOvkt2T/HeSr03+Xk3y7+n3t6ftl9P2X5P8Xf3/vcbgI40n7qN36vuovg5U9/d0T53rHT6N8MHkjvfBL/jQGbHY5y3HSMwWfRw5hk49ejxQqzOL0WidRdq1csOHJf8DOOp/ig==</binary>
            </binaryDataArray>
          </binaryDataArrayList>
        </spectrum>
        <spectrum index="5" id="sample=1 period=1 cycle=2 experiment=3" defaultArrayLength="3439">
          <cvParam cvRef="MS" accession="MS:1000511" name="ms level" value="2"/>
          <cvParam cvRef="MS" accession="MS:1000580" name="MSn spectrum" value=""/>
          <cvParam cvRef="MS" accession="MS:1000130" name="positive scan" value=""/>
          <cvParam cvRef="MS" accession="MS:1000128" name="profile spectrum" value=""/>
          <cvParam cvRef="MS" accession="MS:1000505" name="base peak intensity" value="118.0" unitCvRef="MS" unitAccession="MS:1000131" unitName="number of counts"/>
          <cvParam cvRef="MS" accession="MS:1000504" name="base peak m/z" value="522.074169575432" unitCvRef="MS" unitAccession="MS:1000040" unitName="m/z"/>
          <cvParam cvRef="MS" accession="MS:1000285" name="total ion current" value="126.0" unitCvRef="MS" unitAccession="MS:1000131" unitName="number of counts"/>
          <scanList count="1">
            <cvParam cvRef="MS" accession="MS:1000795" name="no combination" value=""/>
            <scan>
              <cvParam cvRef="MS" accession="MS:1000016" name="scan start time" value="4.344883333333" unitCvRef="UO" unitAccession="UO:0000031" unitName="minute"/>
              <scanWindowList count="1">
                <scanWindow>
                  <cvParam cvRef="MS" accession="MS:1000501" name="scan window lower limit" value="100" unitCvRef="MS" unitAccession="MS:1000040" unitName="m/z"/>
                  <cvParam cvRef="MS" accession="MS:1000500" name="scan window upper limit" value="2000" unitCvRef="MS" unitAccession="MS:1000040" unitName="m/z"/>
                </scanWindow>
              </scanWindowList>
            </scan>
          </scanList>
          <precursorList count="1">
            <precursor>
              <selectedIonList count="1">
                <selectedIon>
                  <cvParam cvRef="MS" accession="MS:1000744" name="selected ion m/z" value="825.073045414498" unitCvRef="MS" unitAccession="MS:1000040" unitName="m/z"/>
                </selectedIon>
              </selectedIonList>
              <activation>
                <cvParam cvRef="MS" accession="MS:1000133" name="collision-induced dissociation" value=""/>
              </activation>
            </precursor>
          </precursorList>
          <binaryDataArrayList count="2">
            <binaryDataArray encodedLength="15476">
              <cvParam cvRef="MS" accession="MS:1000521" name="32-bit float" value=""/>
              <cvParam cvRef="MS" accession="MS:1000574" name="zlib compression" value=""/>
              <cvParam cvRef="MS" accession="MS:1000514" name="m/z array" value="" unitCvRef="MS" unitAccession="MS:1000040" unitName="m/z"/>
[truncated: 536,805 more chars]
