# Supplementary material for: Genomic and proteomic characterization of SuMu, a Mu-like bacteriophage infecting Haemophilus parasuis
Source: BMC Genomics. 2012 Jul 23;13:331. doi: 10.1186/1471-2164-13-331 (PMC3447690; doi:10.1186/1471-2164-13-331)
Supplement: Additional file 5 — P2.mzML YP_004324195, Tail sheath monomer, Synechococcus phage S-SSM7 (Myoviridae). [file 1471-2164-13-331-S5.zip › 1471-2164-13-331-S5.zip.out]

<?xml version="1.0" encoding="ISO-8859-1"?>
<indexedmzML xmlns="http://psi.hupo.org/ms/mzml" xmlns:xsi="http://www.w3.org/2001/XMLSchema-instance" xsi:schemaLocation="http://psi.hupo.org/ms/mzml http://psidev.info/files/ms/mzML/xsd/mzML1.1.1_idx.xsd">
  <mzML xmlns="http://psi.hupo.org/ms/mzml" xmlns:xsi="http://www.w3.org/2001/XMLSchema-instance" xsi:schemaLocation="http://psi.hupo.org/ms/mzml http://psidev.info/files/ms/mzML/xsd/mzML1.1.0.xsd" id="081007Emilie-080807-2, P2" version="1.1.0">
    <cvList count="2">
      <cv id="MS" fullName="Proteomics Standards Initiative Mass Spectrometry Ontology" version="3.18.0" URI="http://psidev.cvs.sourceforge.net/*checkout*/psidev/psi/psi-ms/mzML/controlledVocabulary/psi-ms.obo"/>
      <cv id="UO" fullName="Unit Ontology" version="12:10:2011" URI="http://obo.cvs.sourceforge.net/*checkout*/obo/obo/ontology/phenotype/unit.obo"/>
    </cvList>
    <fileDescription>
      <fileContent>
        <cvParam cvRef="MS" accession="MS:1000579" name="MS1 spectrum" value=""/>
        <cvParam cvRef="MS" accession="MS:1000580" name="MSn spectrum" value=""/>
      </fileContent>
      <sourceFileList count="1">
        <sourceFile id="WIFF" name="081007Emilie.wiff" location="file://C:/Documents and Settings/ezehr/Desktop/wiff files">
          <cvParam cvRef="MS" accession="MS:1000770" name="WIFF nativeID format" value=""/>
          <cvParam cvRef="MS" accession="MS:1000562" name="ABI WIFF file" value=""/>
          <cvParam cvRef="MS" accession="MS:1000569" name="SHA-1" value="52731191d04f9d4f8dc646854266c78a04905c6b"/>
        </sourceFile>
      </sourceFileList>
    </fileDescription>
    <softwareList count="2">
      <software id="Analyst" version="unknown">
        <cvParam cvRef="MS" accession="MS:1000551" name="Analyst" value=""/>
      </software>
      <software id="pwiz_Reader_ABI" version="3.0.3324">
        <cvParam cvRef="MS" accession="MS:1000615" name="ProteoWizard" value=""/>
      </software>
    </softwareList>
    <instrumentConfigurationList count="1">
      <instrumentConfiguration id="IC1">
        <cvParam cvRef="MS" accession="MS:1000495" name="Applied Biosystems instrument model" value=""/>
        <softwareRef ref="Analyst"/>
      </instrumentConfiguration>
    </instrumentConfigurationList>
    <dataProcessingList count="1">
      <dataProcessing id="pwiz_Reader_ABI_conversion">
        <processingMethod order="0" softwareRef="pwiz_Reader_ABI">
          <cvParam cvRef="MS" accession="MS:1000544" name="Conversion to mzML" value=""/>
        </processingMethod>
      </dataProcessing>
    </dataProcessingList>
    <run id="_x0030_81007Emilie-080807-2_x002c__x0020_P2" defaultInstrumentConfigurationRef="IC1" startTimeStamp="2007-08-10T16:34:30Z" defaultSourceFileRef="WIFF">
      <spectrumList count="18">
        <spectrum index="0" id="sample=2 period=1 cycle=1 experiment=1" defaultArrayLength="22491">
          <cvParam cvRef="MS" accession="MS:1000511" name="ms level" value="1"/>
          <cvParam cvRef="MS" accession="MS:1000579" name="MS1 spectrum" value=""/>
          <cvParam cvRef="MS" accession="MS:1000130" name="positive scan" value=""/>
          <cvParam cvRef="MS" accession="MS:1000128" name="profile spectrum" value=""/>
          <cvParam cvRef="MS" accession="MS:1000505" name="base peak intensity" value="47.0" unitCvRef="MS" unitAccession="MS:1000131" unitName="number of counts"/>
          <cvParam cvRef="MS" accession="MS:1000504" name="base peak m/z" value="1609.783978991367" unitCvRef="MS" unitAccession="MS:1000040" unitName="m/z"/>
          <cvParam cvRef="MS" accession="MS:1000285" name="total ion current" value="10030.0" unitCvRef="MS" unitAccession="MS:1000131" unitName="number of counts"/>
          <scanList count="1">
            <cvParam cvRef="MS" accession="MS:1000795" name="no combination" value=""/>
            <scan>
              <cvParam cvRef="MS" accession="MS:1000016" name="scan start time" value="0.167466666667" unitCvRef="UO" unitAccession="UO:0000031" unitName="minute"/>
              <scanWindowList count="1">
                <scanWindow>
                  <cvParam cvRef="MS" accession="MS:1000501" name="scan window lower limit" value="500" unitCvRef="MS" unitAccession="MS:1000040" unitName="m/z"/>
                  <cvParam cvRef="MS" accession="MS:1000500" name="scan window upper limit" value="2000" unitCvRef="MS" unitAccession="MS:1000040" unitName="m/z"/>
                </scanWindow>
              </scanWindowList>
            </scan>
          </scanList>
          <binaryDataArrayList count="2">
            <binaryDataArray encodedLength="88464">
              <cvParam cvRef="MS" accession="MS:1000521" name="32-bit float" value=""/>
              <cvParam cvRef="MS" accession="MS:1000574" name="zlib compression" value=""/>
              <cvParam cvRef="MS" accession="MS:1000514" name="m/z array" value="" unitCvRef="MS" unitAccession="MS:1000040" unitName="m/z"/>
              <binary>eJwM13V81PUfB/DFbbfrzl3f7e62W/7EFhG+L4l1B6EoKCZioyJKw7qDkXYnoqIoiuS6N0IQu7BrbOP3+uP5YPf9fj7v+nL3/X5NmnEhTz8uLDWMCzvM48Jn1nFhNHZc+NE2LkzZx4Ur3OPCfb5xYUPcuPBxcFz4JmFc+C80LsiTxgVn8rhwpmpc+KN6XIiuHResdeNCUv24MLNhXLitaVx4qnVc2Ns2LhzbOi78um1cCO0aF2bsHhfynxoXbn16XKh6dlzY8/y4EP/auHBYekE4L78g5GkvCEt1F4SV+gtCpeGCsMt4QThpuSBc67wgVHsvCO/EXRBOBy4IltAF4e7aC8KaugvCiw0XhP2NF4TL2i8Ir+2+IFz94gVhycsXhBLphPCickL4RjMhjGsnBKV+QlhsnhAO2yeEwrgJ4Xb/hFAfnBCei58QekITQtfsCeFk+YTwa8WEYKmeEGbVTgh31k8ITzZMCE2NE0J/y4TwbeuEMNE2IcRtmxCW7JwQVu6aEHY/NSGceXZCiHlhQrh+YEIYjZgUiiWTwnfqSWFSMylcbZgUHjVPCjWWSeEZ66Twfuyk0G2bFL60Twr/OiYFuWtScLsnhcs8k0KGd1LYE5wUxhomBXPLpJDUOinc3T4prN02KbyyY1L4dOek8NPuSWHmc5PCnS9MCmFvTAoDg5PCj8YpwWiZEkLWKWFm7JRQbJsS7rJPCWscU0KLc0p4xTUljHimhJ+9U0JSYEoojZ8SxlKmhM82Twlp1VPCfXVTwtuNU8KxpilB2jYluLZOCZe2TwkZ26aEh3dMCU/tmhK+fHpK+O+ZKUH13JRw1QuM+/6UsOz0lHDKcFFwWC4K6bEXhcW2i0Kl46Lg918U8oMXhcbQRWFR1UWhvOai8GUDj7fweNtF4batF4Un2i8KTdsuCi9vvyiM7rwoiJ66KMQ+zXWvXBTGX70oPCcNw35ZGAbkYXhQGQaTOgxJmjC8Tz3aMGw2hGGHMQzXzgvD2swwKLLC0EZX54ThCOXnhuE03Z4XhifzwyArCIOnMAyfFYXhZHEYvtoUBl05Y1BCRRjeoZmVYeik0qowfEn3VIfhAm2sCYO2NgzbaU9dGK6rD0NJA9fQ8sYwrG8Pw/EdYWh/IQzTPw3DF8fC8O9xHu/gsc4wBLrC8BZd2811VNTDNXR3L9eRuj8M2ygwEIa3acYg11HxENcMh+E/2jDCNaPMPxaGjyThGJaG42ZZOM7TI/JwRCnCUUd2ZTguVYXjAI2qw7FUE45fyakPx8v0qSEc2cZw3GoKR25GOG7LDMef1JodDm9OOK7ODccRujM/HO2F4Xi7KByljzJmOfdSdkU4TpC0OhzN5KkJx2t0VW04VrSGw/xuOMYPh2PH0XAkHAvHgo5wfEcPdIYjrCsclWTuDsezlNYTjv00r5e99IWjYYC5RBF4ShyBlJgIzJFEoF4egcuVEThIt6kjsEYTAYU2Am/pIlBiiMBgKALrEYHv5kbAmhGBSzIj8DFlZkXgluwIrM6JgDQ3Ai1UVBCBc+Tbwr0VEVhRGYEtVREwVjNfTQQ+pLm1ERii83UREDdEoJGmH4mAqSMCqZ0R2E/DXRFY0h2BX+nxnghIeiPQTN6+CLxB0/sjUDwQgS9pxWAEJmjLEPeNct8Y15+MQJs4Ev6YSFwniUQnfSONRJg8ElVkVURimjISB+iEKhJKbSSCukgsMETiO3rQGIn8OO67KhIPz4lE3dxIvDwvElek83hGJM7Qf5mR2JQVCX12JD7IicTc3EgM0c15kfiFVuVHQlIQiWbyFkbiDdp9eyQm1kYiY2MkFFsisac8Et0VkVhYGYnvKbI6ErVkr2E+uqI2Eocov445abyeORsYpzESyU3MS61tkUh6JxJLjkQi7ngk3qLrOiIxv5N9dEXipZ5IXN7LOJTfxzg03h+J9OFI/D4SiaJoEcwSEbJlIpyk2+Qi/E3rFCJolCLsoESVCLPVIgzSTRoRfqFVWhGkOhHi9CJEmkUYiBNh5gwRLs4WwTpXhE/niXA6XYQ7M0T4jzZmipCSLcKHNJojwi25IjyZJ4IyX4R2ii8Q4V1CoQj91FwigrdUhGvLRJg/X4Tf72DuLcxZIUIr+StFeJtmVonQQ4uqRfiBVtaIEF0rQgO560R4nabXi3CcShtE+IbCm0S4okWEw1S+VYS2l0S49YgIQx0iLOkUYXWXCPJuEYI9IuwloVeEPpIMsC5aOCxC1CjPT4rQFROFh6VRiJJFwS2PwnRFFDqoTBmFb+lBVRQi1VGoo1c1UbhKGwWbMQov0a+zo7B1bhSQHoXzGVF4PDOKv7FRCGRH4R0ScqLQRzfmRuFn8hdEYVZhFHqppSQKM8ui0EP1W6LwejnzVkRhfmUUvqOHqqIgquY5ctfwPE2v5bk6nqvnuYYoNJC7kedoelMUxK8w/n7WcpB1HYpC8HAUbjrKOml2ZxQGaUlXFH6jJ7qjoOyJwjZK6I3C+zSnLwrDtLQ/Cr/T9sEo7BuKwvrTUSj6Lwr3jUehZCoKXeJoLIyJRrM0Gm/LotErj8YNimj8TI8poyFVRaOVAupovEPQRKOfbtJG4xdarYuGXB+Ndkq0RuMvWzTeuDwaN14bjV3p0fgoIxonM6NxR1Y0/qVN2dEw5ETjGbokNxqfUG5eNCbyo1FREI0XCqNxqCga54qjEVYaDXtZNEoXROOHxdEYup3HV0Zj+5ZohMqjMa8iGqN0ayXz0vqqaOiqo5FaE42PKbs2GqfpzrpojNNzDdG4tDEan9HLrdF4sD0anXujMXKAeY9G47Jj0QjvjEYtvdYVjend0eig73uiIe7jjCiuPxp7aPEg+yfFMGsZicbfY9F46iR7OMNZ/cBzF6OxIUqM5RIxKqVixMrEeImOycUoVYjxLTWqxPCqxXiLZmrE6KXzWjEe14k5UzESDGLMNYpxJlaMadeJ0TJXjL3zxBhMF+P3DDF2ZYn5PRbjI8rKEeMU3ZUrxgUqzxPDki/GC3R5gRhHqLhQjK8psliMN0vE6CkVY/4yMV68n/nKxQhViHFblRj/0MZqMYw1YjxLn9WKUVAnxjm6r16M8AYx/5+KcW2TGG17xDAcEaOuQ4w3OsWY0SVGN/3czZi9YmyjUJ8Y6f1ijNHtA2L8S5sHxSgaEeMrivtOjIyoGJSLY3BUEoOHZDGIlsegmeIUMYAyBoO0RBWDP2itOgZPaWKQpo1Bri4GZ+miPgavGWMw3RSDdmsM/rXH4Hd/DNIvicGM62Nww+wYKObGYDt9OC8GFZkxsGbF4CW6KjsGZTkx+J5W5sYgJi8GrRTMj8G7NKcgBiP0d2EMNhbFwFAcg2fp90UxePCRGJwpj8E9FayBaipj4KhiLXRtdQy66fFa5q5jbkqqj8F+ymqIQWVTDDpaYtB/LAY3H2c8eqozBv/risG57hiE98bA3ReDN2lmfwz6aM1gDD4ZZu+/xeCSSAm+FElwf5QESyQSrJdK8IxMgmlyCT6jQoUEX5FIJeH/NQl8agn20PUaCYboFq0Ef9EGnQQGvQTP0iGDBM1mCU5fKsGbMyW4SZBgLSTQXi/B/2YzRjpjEDIYgzZkSfBctgSX5UhwmL7NleDhPAla8iV4r0CCuYUSjNJtRRJsKZbg2pskOH+zBKnrJcjdIMEXFL5JgnoStrCPcgn+pGcrJbi0ivVQcbUE39DDNRKIaxmbgnWMT3PrJRij/xokKG+U4OpmCVa1SqBo4xyeluDfFyUo2ifBx4clOHtEghVHJQg7JoH7uIT3ZwlmdUgwQEs6mZfWd3EW3cxPl/WwJyrpZV+0sk+CmH4J2ih+QIJ9lD4owUm6c0iCCaoclsA+IsGNYxKoT0pw5gcJKqKliBVL8Qp1xUhxXiLFE1IpVDIp0uRSfEL5CinO0f1KKa+XlNdLiji1FHtptkaKEVqmlWKLTgqLXoqX6GqDFB20wyxFrlUKr12KFUEprpwnxYJ0KbZnSpGcJcXHlJstxVm6N0eKiFwpGsibJ8Ueuj5fin8KpHixSIqriqW4bbEUU49KcXSNFDkbuW4L15RLMUzLKqT4lzZXso4q1kFXV0vRSYtq2Bs9Ucve6qTYRWn1UnxKBQ1SfEXRTVIEmqV4j060SHFnqxSvb5Wit12KM89IEf4ca3lRirv2Mv9+1v2pFF/QfQelqDgqxavHpOg5LsXiDil+o7WdUjzTJcWl3VKU9EjxHT3SK4W0T4p2SuyXYj9lDzA+rRhkjiEp6sk7zH5GOdMxusC5xMjwjkSG22Qy/EcVchlsChlepWuVMvTQYpUMv9E6tQx6jQzP0mVaGUp1MnxPj+ll2G6Q4WOjDF+YZLjfLIPIIkMTzXTKsMQlg9Ejw5VeHpshw4mZMsy6XoYX58pw1TwZFqXLoMmU4Sm6JEuGz2hljgySXBnaKTFPhv2Uky/DWbq3QIaIQhkaaU6xDHeUyPB6mQz983n8dhm+WynDrRtkeHmTDN2bWfsW1l3BuumyShmOUlmVDD/SqmoZFDUypNbK8CkV1MnwFT1UL+P7gQxtlNAowweU1STD5/ROqwyV7cy5TYbO3TLIX+DnPcy/lz29z/0Hue+QDGeOsNcOGe7slGGSXN0yvElCjwyDdGuvDP/Qlj4ZrP0yvELTBzhzWjwow++0fkgGw7AMz9MVIzIcp9Vj7PGUDLLPZXjgCxl838pQ9YMMJ6PkuCtajilyx8gxLJHjP6kcFTI57HI5lijl2KSS4xqNHL9p5Virk0Ovl+M5utwgxzFSm+VIscvR5pKjLijHnng5HElyFM+QIzRbjpw5ctw3Vw7RPDmC6XK8T+FZctTT3mw55ubIMUZ35soxSTV5rCVfjrcIBXLcVijHONmL5ZhZIscA/V0qh+kGOX5dLIewXo4hsm2S4zVaukWOayvl6KGbquT4gzZUc32NHC/S1bXspU4OQ4McVzTKcZzON8nxZLMcz7TIsXqrHIqdcuwk0etyLDvMnMfkuOW4HP/Qlg4579+cTTdn0yOHpVeOl2l6H3PSTf3MSeZBzm1IjsXDcmyNUfAdXYFzUgUelCkglivQRvsVCuQoeZxa1QokaPhZq8AXdL9OgSi9Ai30oUGBs0YFAkkKpKcrcE+GAuGZCjSQP0uB9yg9W4HTFJ6rQCP583ic0vN5nO4p4PFCBTKK+ZnuKVHg/TIFHlqnQP5GBQrKFfiaUqoU+IQKqxV4pEYBWa0C2ym1ToFPqahegW9J3qjADkprUqC4WYHbDiuAYwrUdCjg7lRgdpcCY3RntwJT5O1VYG6fAifp7n4FwgZYP703yHqGFIgYYX+jCtx3gjm/VWBZlBLjVBmtxFtiJUZilJgjV+IEXVQo8a5KiXS1EqcpQqtEE+3TKZGlV+Is3WdQ4kGLEh/OUiJxthIfU/4cJb6mlXOVSE1X4iB9n6HEY5lK7M5SYlq2EkeoLEeJn+iJXCW0eUo8S1fkK3GcFhUo8SsZi5S8FyhxdbES3XRTiRKORUp8VKlEXpUS22sYv1aJ4jrmoFX1SjzVoOSztZL/15S4slWJTvq9TYml25Uo38HaX+C+Y6ztOPd1cE+nEk93KXFZtxLHaGGPEr/QC33M28+8dNOAks+JSsQOKfEazRxWYpCWjXB+VDWqhGtMibdpzgnOj/ynlTjzuRKa79gbmX5SYkmUCrdLVJigvTIVTslViFSqEK9S4UPKUavwJT2kUUGiVWEbpehUOEjFehVWGVRQG1W4zKTCMVpoVmGdRYUXrSpMj1WhlxL8KhiggjBPhcl0FWozVHg3U4X0LBU+p3uzVRDlqNBKoVwVPqL8PBW+ppX5KuwsUOF/hSocprIiFX6iJ4tV0JWo8BxdVarCn2UqbJqvQuwCFV6jdzeocHoj425mXMovV2FXpQrzq1U4T2tqWFOtCi/QNXUq9NDf9SqUN6hgb1ThTRptUuHOZhXqW1Q426bC1nYV3t+nQsenKvx+UIXrDqvgOabCig7m6WTtXSp8TPndKnxDil4VdtO0PhWO0oJ+FX6hdQMqGAdVeImmD6nQR/8Oq+AcVeFtmjOmQvhJFUovqvBXpBpvRKmBaDX2SdTIlqohkauRplDjM/pJqcaTKjV0ajWep5u1avxNb+rVuMuoRqNJjQ/MaixIVKPgcjVWz1Hjublq/JXONZlqjGZxXTbX5agRzFXjQ/oyT82Zq3GkUI21xWoYS9R4idwL1Ii6QY0DN6rxyxY11pWrYapQY0alGgO0rEqNC+StUeNdyqhVQ1yvRjsdbFCjpFGNH+mqFtbYqoZjqxqz29Xo+1CN8mNqvH1cjZMdakR2qdFCoW7W3KPmc4saq3rVUPep8Qxd0a9GJy0eUONP2jyohn1IjbFhNfxRGmyQaWCRa/Aq3aHUYIoCag0+oByNBl/SSq0Gcp0Gu2iaXoNj9JuBe40a/O7SQPBqMA8anKbpGRqMZ2pQnaWBN1uDdykjR4Oz9ECuBpI8DbZTWr4Gh2l+gQbnaV2hBqYiDV6mwWINbi/RYJLqSjXYV6bBohs0sC7W4ORdGry5WYPl5RpEVmjQQomVGhygoioNvqfV1RpoazR4nq6u1aCXltZp8B9V1WvgadBgL51pZE1NrKOFdbSyhjYNPtyhwWvHNJh1XIMRuqtDg6ZODeK7NPiICro1+JZW9Wig7tXgWVrSr8G/VDmggXtQg3cofYjxKWaEvY5yvic1iIjQwifV4mG5FrsVWlyq1OJGlRZ/kl2jxVs0R6vFSVqh0/LepsXPRi1udmux7BItRqFF0VwtnpinhT5di4EMHs/Uoi5LC3+2Fh9Qbo4WX9OjuVoo87R4mq7I16KLbi7Q8vlci8pCLdKLtfhtvhYbF2hx7h4tHt+ihbZci2sqtOijWyu1uEC1VVrk1GjxSC3j1TEeXVHPeHRzA+NRZaMWe5u0yGjW4sEWLaStWuykG7ZqEb1Ti2NH+PdRLeZ2aHFfpxbiLi220ZFuLX+vWUOvFrF9WrxB1/drcYJWDLD/QS1ShrQoG9biPK0f0cIyyjmMaWE6o4XqAmsX63CzTId3FTpkKnX4gh5W6SBX67CbLtPo0Ek3aXX8ruuwV69DhkEHmUmHXbTYokP6bB3O0LR5OvyZrkN5Bj9n6fBgtg7SHB120qW5OhynxXk8n6/DOwWMU6jDWbqsRIcOWlyqg36TDjM269BUrkNChQ4H6MdKHZ6s0sFYrcPLNFyjw121OrTU6ZBYr0NJgw4/02tNOgjNOozR8hYdRK06zN+qw/XbueaIju8sPH+c52l5hw5tnTzfrcOvtLFHhzd7dZjTp8Mpuq9fB/GADtvpkkEdjtKfQzpsGdbBOcL6SXaCM6KvzugwHqFHbaQeH4j00Ir1uDZGjwG6XaLHRfpJrscahR4mpR6vkqDSY5SWq/UQafTYSilaPQ7RAp0eErMel1r0WA89js7T44Z0PWerhytTj730dI4eV+bq0UO35OlRl69HoECPD+m7Qj30xXq8RNeV6DFMd5XqEVGmxy8L9Ni1RY/LyvXwVemxj76p1mNVDeuu1fMexdrr9Ahr0COxUY9PqbRJjzda9Jjdqsd9bXpMa9dj8TY9NLvZ3x497jikx4ZjepzuYN1djN2tRyf928McfZwJ5fXr8fiAHrpBPV6kGUOsi1pH9Ege1eO3MT2+iDHgKpkBy+QGTFKDwoAEpQHFKgN+onVqAywaA16n67UG3KczYIfegEsNBr5/G3CT0QCf2YB9lGcxQB9rwEv0zhwDQtkGfELncwyIzTPgTXqwwABZoQFXFBlwS7EBF8i8wIDRWw1YudaAsxUGKKoMeIauqjagj5bVGDBFjbWMWceYVFrPuLShgbEbDZjXZMBDzQbIWwx8BmMP7Qa+K3NtF9f0cE2vAW/R3D4DztBD/Vw7YMDTdNWgAb00NcQcw8wxYsAvo6znGwNiYozolBjxkdyIQoURa5VGWFRGvE6n1UY8oDFCpjViN12hM+JWvRENBiMSjEZ8QudNRmwwG2GzGDHPasRZejjWiEdnG3E0w4gbM434m6qyjLz3GLGPnsg1wphnxKuEfCNO0n0FRsQUGrGTLisyoouWFhs5PyPqS4yILzXiAJWUMSedXWhExzojrFuMuLrKiH66vdqI8BojWulwrRGL6oz4kyrqjby/GPE+5TYa8S0Zmo14hWLamJO6tjLPNiPUR4wYPmqE6LgRxzuMuKnTiJouI/zdRuynwh4jfqJ1vczdZ8SbNLffiDP00IARykEj35+MGKA7ho1oGzHiyKgRvpNGfED5p9ifxIQyhQmblCY4VSbspSy1CV/TKo0JOq0JL9EsnQljtEJvgthgwmVGEyZMJjSYucdmwj7BhDlzTBhIN6Et04TULBOO0o3ZJvxD1TkmxOWasJ9+yjNhXqEJX9DzxSZ+f024u9QEUZkJl8w3oYPGF5gwssaEzvUmbN5igqvchJwKE1ZXmmCoMuFVQrUJp+j+GhPfsUx4iq6qM6GPbq83IbyBdTSacIRubDLhb6puZv5WE2K3mpDebsIL203IOGrCOXr0mAkvHjdhtMOEmC4TdtLl3Sb00K09JkxRc68JSX0mHKJF/Sbe003wDZrwARUMmfADrR02wTrCHkfZI6lPmND1uQmNZ014RGKGRmrGdTIzVsjNiFGYsZMuV5rRQ8tUZkxRssaMG7Rm/EVVOjP2680oNJjxE603mpFhNuNL0lnNmBVrRlaGGYYsM16l67PNfI8148EcM+S5ZjxD1+SZISowYxtNKzSjkxqKzQiVmLGg1Iw/yDvfjB8XmHHuBjMevdGMN9aZod5oRlilGa2UWmXG4moz/qXaGjOCtWaU1pnxK22uN8PVYMZ7lNtoxndkbmYMmttixllSt5mxe5sZ+c+bsfYFM3Yc4t4u7u024/0eM/J6zfie1vSZYek3401KH2Atg2Zoh8x4iWYNm3GSZKNmXD3Gfk6aEfevGVKRBQNRFvwtt+BjpQWb1Ba8p7EgV2vBd7RGZ4FFb+GzvAXpBgvO0aNGC7QmC14mwWzBSZJbLbgm1oK7bRa8LVjw0FwLnp9nwR3ZFnTkWrA0z4IJasy3IKnAgkP0d6EF1UUWBIqZmzaXWvDDfAtmL7ZAvMaCXdS31oLb11kQsd6CrfS/DYxHSzYyHiVtZiz6Z4sFNeUWPhdY8FulBeVVFniqLfiAfqqxYH2tBfY6C7LrLfiGnmiwwNRowRs0t8mCR5oteKmF/bRa8ECbBYqtzLuTeXdZcOET5jjIOg9bUHjcgp/J0WnBXsrp4pzoyW7OqceCtyi914IvaVWfBfp+C16l6wcs+JweHrRANWTBCzRz2MLrYcHTNDTG2Z2w4Mg5C9b9bMFBsRVVEis+UFhRoLRig8oKh9qKvZSjsWKN1gqLzoq3KENvxeMGK1aarRCsVjxns2KFw4qodCt2UG+GFRFZVrTTtGwrOumWHCumqCXXitQ8K47RzflWNBZYcajQihuKrPiHaoutiC+x4lP6s9QKzyIr1t5shWilFdWbrCjbYsXv5KuworjSil/IXW3FPvqphnXXsu46K96l3Horvqe1DVbeD63YQ1lNVnxD5hYr3qRVbVbMabfi/aPce5z7Orivk/vI1m3FO5TdY8W39GQvZ9DHGVBmvxWrB6x4Y9CKeUNWnKNVw1YYRqx4jc6OWvHImBULomNxICYWcbJYlMpj8RuVK2LhVcZiPxWrYvELbVHHwqOJRaE2FufJpY9FgSGWvyOxfD+LRZ45Fj/Qekss7NZY7KVYeyweSY6F+tJYXD03FoO0Kz0WV2XEIjorFldmxyIqNxY76Iq8WPTRHfmx/H2JxXbqLYzF7UWxiCyOxTa6tCQWPdReFotp82PRenMsPlsdi0VrY1GzJRbB8lhUV/Lfqlh8Qn9W83MNP9fyMy2o4zGqro9FoIHHaH4jj1FVE481cxY0vyUWf1BVayz8bTxGH71AL8fC9y4d4IyOxqLkOHVxZlTRzeM9XEMlvfzcx7/7OdMB/j3Iv4f49zDXUsUI5z3Kz2OM/20sboi04b9oGxJjbDhMiyX8TIvlNjQqbLhJZePvuA1H6WatDU06G1L0Nr4f2zBpsOG4if+abWix2NBhtWFprA1ywYZT6Ta8lGmDJseGl+lMrg2P5Nmgy7fhVZpTYMNZ0hfZ8BrNLbbhHK0qscFYasMb9GWZDY/Pt8G0wIavF9rwxCIbPlzB/Bts/M1hXkrbbMOyShvCq2xop0urbeih22tsiKy1YTtdXmfj/dSGO+ttiGqwYSdd2WjDAN3dZMPuZhuubrFhiO5ptUHSZsP0rTaMkGybDTO2s/9jNjR3MF8n+6Rbumy4SG3dNlzSY0MXLeu1IaLPhm10Wb8NvXTHgA2iQRt20BVDzDdsg3iE+UaZa8wG6QnO67QNUxF27JDYcaXUjgG6W2aHWG7HU3SNwo4VSjtmqO0Yowc0dii1drxAs3R2nKaH9XZoDHa8TLONdpylR0126M12vE5fWuzItNmR67Tjfbcd115jhy3djh8z7NiQaYcry459VJRtxy+0JccOX64dH9EfeXZU5dv57mLHp7Sw0I5/qK7IjlCxHYdpcYkdTaV2pJTZsXS+HbctYj/rWUe1HYZaO96g9Do7vqYn6u2wNtixh3Ia7fie1jfZ4Wi2o6DFjs2tdnjb7NhPv29l3m12/LbPjp1H7HjmOOfQYccJeqDTDlWXHei24ww90sN+e+14jeb12fEVre63wzLAXJQ9yFy0boi5hjkHKhhhr6PMN8Y+T9jRdY7XIMKBAVoe6YBE5MAzdG2UAw9EO6AUO4AYB5+BHNBLHXid0mUOfEV7FA7kKB34gTaoHHCqHdhHRRoHfqU4nQMHaIHegb+o1uBAyOjAYVpscuACNZsdSLM40EF9Ngfkbge+n8U44Np0rqWJDAf+l+VAFy3LdiAix4ErclkzLc9jzfkOPE3XFrDmQgdURQ68RNcXO3CGHi1xwFDq4HfMgYwyB76hNfMdsC1wYC998KADxQ85cPUaB4bp3rUOPL/OgdPrHdBtdGDeJgee2Ozgu4IDueUO/EgbKxxwVzrwIZVUOfA7VVU7EKxx4FNaVOvAv9RQ50ByvQPHaGmDAxdpa6MDlzY50Et3NjsQ3eLAbrqm1YERuq/NwWcABz5v58y3c+b0zwdcf4DrPuW6g1zzmQMvHGJvR9hHhwP5nQ78TJu7HPB1O/Axze/h3Km2l7Ps4yzppn7Ok1oHHLhk0IFuun3IAdGwAzvpqhEHhmjFKK/FGOdAp084sPIkZ3HKga9P899fHXjydwdmRTjxusiJNdFO2MRO+KROfEx1cicSFU4sUToxRW0qJ6apneilOzVORGudfB904hqdE6N0v96JFw1OXG908nvsxGMmJ4xmJ76zOLHO6sQipxPbvE4UzXTiN4qY68Q96U48l+HE6UwnVmaxjmwn0nOc+JrW5LKePCfepYJ8J87TlgIn4gqdOEALipx8vnCivtiJ5BInjtHSUifCypy83zlx2Xwn+unuBU48s5C93ObE2BNOvLLGidXrnKjd4sSRcvZW4cRd1U7E1DjxNM2odeIEPVjnhKae62lugxNPNDphbXIir9mJn2lzC+fUyjraWMNWJyS7nMg97MSmI04c7XDiYifr6GId3ayDlvdwTa8Tz9J1fU6copX9TugG2DelDzrxDa0dcsI+7OT33InCESd+pcCYEwep+aQTaaecyBe5EClzYScplC68SNerXFildsGscWEP5Whd+JE26Vzw6l2Yb3AhyeTCMbrF7MI2iwtXWF24J9YFmc2F5+lzuwvp6S7sy3ShKtuF+BwXDtHiXBcmqDXPhWn5LvTSXQUuvqu7MKPIhZOkK3HhdUovdeEbWlvmgmM+Y9HkDS68eb8LZ55wYccWF64qd+G+CheUlS68RLOrXFhd7YK1xoW9lFfrws+0pc6FuHoXPqGmRhfSmlzootubXYhqcfH75sJYqwsPtrnwdbsL7293oewV5vzMhcuOuzBAsk7m7XLhsW4XTD0uvE05vZwNberjbPpdOEALB1z4lxoHXUgdcqGTbht2QTTiwi66ZtSFUXpgzAXNCeY7ydy/uTA44YJ8ivO/6MLjYW68E+5GeaQbfpEb10ndyFK4sUHphlvlxn6ar3bjb6rXuJGsdeM4LdO5Eal3YyeNGNx4wOiG2uTGKzTX7MbXZLe68XusG6Uz3IgQ3AhlunGElmS5sS3bjSty3Biie3PdUOS58SKdy3djdYEbsYVuvEu/FrlRWexGsMSNQ3RTqRtby9z8rrghW+jG3be6Mes2N3IecuOZx914erMbhgo3sivd+IE+rnZjYY0b/1JTrRtpdW500x31XNvgxoxGN07Ryibua3bjTfqhxY1NrW7eG918LuT+rdzbzvU73IjZw7q63CjoZm1U2eNGfC9ro5v73LhI7f3sbcCNQbp3kL0Nufk+6sacYTeeHHHDNurG+1Q05kbNCTc+Ou/GDeNuXgsPDok8+ErqwRqZB3a5B/uoROFBksqD43Sr2oNdGg+u0XowRg/pPNDqPXidMg0efEcbjB54TB4sMHuQZvVAbPPA5PQg1+XBaCrjz2bsuR78Mc+D2nTGzvBgWaYHkVmMTSeyPXg4xwNdrgdvUFaeBz/QpnwPvAUeHKBFhR6MU0uRB9OKPeil50s9OFvm4bMkc6724Bma+YQHn9OjT7KGNR7soby1HpyninUeBNezZ7p5gwcXqX2jB1ds8mCI7tvsgWqLB6/QvHIP1lV44Kr04O8qDxqqPUit8aCL7qhlvjrmo5n1HjzW4IG50YN3KL+JuaiimblamItubmUuGt7qwf3tHry6zYP07R64d3Jmuzwo/sAD0cce7KZrD3hwklZ+4oHhUw/eopyDHvxEWz7zwH/Ig4O0+LAHk3T5UQ8G6d5jHqzt9MDZ5cGHVNbNuqmhh3X3etBNd/Z5ENPvwbN0ZsCDVYMeFAx78CtVjXiQMOpB+AkPdtDVJ3m9SRHmxdfhXqyN8MIZ6cWHVCby4h9qjPIiLdqLbrpT7EVMjBfPkiDxwirzokbhRaLSi2N0q8qLSLUXu+lajRcnaaXWC4POi1y9Fz9TucGLgNGLz+gmkxcXaZvZiystXtxv9UIT68Vr9J3Niw12L8adXkxze7HpOi9unOXFvdd78cpsL+bN8eIbWjfXi+YML3ozvVie5YUs24vrc7z4kp7M9cKe58UHVJrvxV9UX+BFaqEXXXRHEfsp9uLxUi/eLfOiaL4Xv1PUDV6YbvLi5TVeuNYz5hYv1lR44ajkbKisysv/L5xNNWdT40UPSeq8eJ7O1XvxRIMXtkbma2K+ZuZrYT66o9WLs1uZr92LGW958chBL4yfebHrmBfTj3vxdqcXeV1eVHZ7Ed/jxRHa1cdz/ZwlrRzg+kGuGfLiPFUOc90I19HSUS8ixrzYSdNPcM1prqH4M15Unffi1794jS6yt3AfnqLrInx4LNIHi8iHvVQY5cPvlCT24bYYH6IlPjxNM6U+nKFVMh+sch/eoyKFD39QndKHZJUPnXS72gexxodnaZbWh7O0WufD+3ofSgw+/En1Rh9STT500Z1mHyQWH54jWH2w23zocfrg9Pnwb5wPozN80M304adZPhyGD+GzfdhJK+f6YJznwx7KS/fhF6rK8PE+4MNRujXLB1E2e6QZOT6cpsdy2WMee8xnj1RbwLoLfeig24tYdzHrplklrLnUB1uZD/vor/k+pC1kXXTXIh/WLPZh2lIfXl/uw9gDPrxU4cPcSh/WV/ngrvbxvuDDohofLlBbrY/vrj4M0f31PqgbfHiNMht9+IE2N/ngb/bhM7q5xYewVh920MNbfTC0+3BsB2dx1IdLO3x8T/LhVcro9uF72tTjQ1yvDwfppj4f7w8+bO/34eoB1kUPDzLGkA9vU/6wj999H6pHfEgc9eE43TbmwzMn2O9JXifad9qHxjM+PPg9+/zbh6ywOFjEcfgjJg5d0ji8II/DbEUcvqK1yji4VHH4iBaq4zBObZo4XK6NwxDdr4uDRh/He0ccsgxx+JHKjXEImuJwmJaa4xBhicMuutYah3dtcfjaE4fPU+KQmRmHzVlxCGTH4RAtyYlDeC7X0rV5cThFj+aztgLuoz8K41BfFIfu4jjcVRIHWWkc5pQxHnkWxGFyYRzaF8Wh6uY4/Hd7HK55Mg4nqHY9e9rEdZu5piIOo1VxeKg6DvqaOD5zxeEXqq6LQ2J9HDro9oY4iBvj8ByhKQ7nyNnCGdB4K/tvY/9b4/BAexxytschYWcc7v00DpFH47CbHj8eh30dcfi7Mw6XdMfxOTgOK3rioOqNw6uU2ReHH2hLP3sf4Jxo6SD3D3E/XTfM+VDsaBz+GWPsU9x7mtdD6sc6mR9uuR83KPyYpG1KP65S+TFGK9V+GDV+vEMFWj9+pzqdHyl6P7rpLoMfMqMfL9G3Jj82mP04aPFjZ6wf021+vOfwQ+n14wefHxvhx645fryf7se0LD8G6L5sP17P8SM714+KPD8S8v04RrcV+BFd6MezhCI/ztGaYj8WlfoxQe1lrHE+61nkx8lH/Che5cdf1Pi4H5es9qOPVjzhh+pJP16jrDV+/Ejla/2IX+fHUYre4MczJGxkfFqzyQ/XZj8+pkVbmIfayzmHCs6hknOo4hzoj2o/0mr96KHldX4o6v3IaGCPtLnRj0CTH4dJ1OLH03S21Y+F7X48tIMz3OXHzA/9cHzkx35a+LEfF2jrAT+u/MSPUXr4U+Y66MceKviM8z7kR+ph5qPlR5jvqB+v0A/H/Ah2+HGEbu1kL13spZu90JoePz7qZR997IPa+zmvAfZCKwf9MA35sZeKhv34kxpG/PjfKOdGK8b8+Okkr8cpXofP/RCfYU2TrGmK/VPhRc6A6sMCSAsPQBkZwKskjgnAIwtghyKA6coATtMqVQCx6gDKNAH8Sy3aAC7TBTBED+gD0BkCyDcG8BvVmgJIMQfQTXdbApBbA3iZ0mMD+J6C9gCO0K2OAARXAAc8AWz3BXDNNQH8M4N75gT4vBhAdBbryA3gE7opL4Cw/AB20rUFrIkeLwzAVhTA/OIA2koCuKI0gBF6qCwAw/wAChcE8AfVLwzgf4sC6KPXbgwge3EAc28JYNYdAXyzJgDfugDObgxgW3kApdWsgZpr2F8t+6MH6gLQ1wfwNv3eEEBvUwD3NHNeLYxHWa0BhLYGcJzuaA9Asi2AF+jb7QEc2hmAaHcAH7zIOl8K4LMDAXxxMADXIc7zOI/TlV0BjNLD3QG+jwWwl4p7A/iLpvUHMEhvDQZ4r+d8qXY4gNSRAHronlHWMcbrRj+dCKDjFGs4zeNTAagusj7KDgviZ6oKDyIpIohOkomCeJnSo4I4Kg7yPh+EWBLERlkQcfIgDtFSRRAiZRBPk6AK4hytVQfh0QTxCd2kDSJMF8QumqEP4gytNgTxkTGIRaYgJmmbOYiTliAeswYRGxvEPvrPFkSbPQiTKwjMCOIrWnddEN6ZQRykm2cF8ZQQhGt2EJ/PY8z0IPZnMFZWENdkMx7F5jIWzc8LYpy25gdxZUEQY/RIYRDmoiDeo9LiIP6hlpIgLi8NYpgeKgvinflBFC0I4i9qWhjEtEVBDNLvi4N4cyln8GQQSzay583stzyI3ZVBXFcVxFly1QRxgG6sDeIi7axj//Xsn1Y3BOFo5AzohqYgpmh7cxDTW4I4Tfa2IN/3gpigbe3sZ1sQp+jCziAK9weR1xnEb1TXFURadxB9dG9PEOreIN6g3L4gfqXa/iBSB4LopRWDPD/E85Q7zPNUMxKE6kQQr1POSX4+FUTPaf59Noi7w+NRJYlHkjSe9/R43C2Lx6vyeL6Xx+NnqlLynIrn6G51PBSaeLxG2dp4nKdqXTyS9fG8b8RjuSEeSiPPU7aJ56nazPMWnqflVp6P5TF7PAZnx+PBOfEwzI1H0bx4NKXHYzgjHsaseOylv7PjcXluPEbo4bx4mPLj8S6VFMTjX2otjMcVRfEYpZXF8TCXxOM9KiuNx3/UVhaPK+fH45EF8Zi/KB7jNGN5PGavjceWzfGoqIpHR3U87qyJxyu18cisY79UVc9+G9gvLW9kvU3sh7Kb4/EL1bTEI6U1Hr20oi0ev7XHo25bPO8B8WjcHY8vPojH0SPxSD/O2F3xkHczPmX1cA59nAMt74+HaiAer1PuYDx+pdqheKQNx6OP7huJh3Y0Hm/RH2Oc1UnO6hRndZqzIcu5eNwTngCTPIHP3Qn4T5GANmUC7+8JeEydgFhNAj6khdoEbNcl4HN9Ap4wJMBpTMABCjcnYDfNsiTgHK2zJsAbm4DP6Fl7AmY7EhB0JSBzbgKq5iXgnowEqDMTUJ+dgEtyEjBAD+QmwJCXgHeoOD8B/1BLQQKuKEzAKD1SlABrcQL20YKSBEzQ9DLWsIC5FyXg0OIEuB9LwKd086oERD6egGcIqxPwNW18IgFHnkzAbWsSIFmbgBdJuSkBr9P/ylkD6SuZn4qrEvjexfzVCRirYe7aBHxQx/7rmZe2NyTg2sYEnKEnmhLgak7AJ3RzSwIiWpmzjTnpSDvzbE/AjzsScP2eBPzxEWf8KWdM4cdYNy3rSoC4OwEv0LyeBPxAFb0J6OpLwN39rHGANVLuYAJ+o/ohzmyY8xrhvEYTsJdKxhLwL7Wd4DU7mYD9pxMQmkxAJ901lcDf6QTUhYfwv4gQDKIQ38NCuFEaQpgshF00Ux7COVqnCMGnDPH9OgSxOoQXaJ4mhB+oQhtCoi6ELlquD0FlCOENyjOG8Ds1mEKYZg5hiB6yhGCyhvAelcWGME7tthCusYdwmlY7QnA6QzhA8IT4XM71M0P4Zl4IwYwQjtEdmSHIskJ4hbKyQzhPNTkhpOWG0E/354Wgzw/hHSouCOEfai0M4cqiEE7QquIQ7CUhfEQ3lrLXshB206z5IXxJ6xeE4F8YwhG6bVEIkhtC+OnGEKoWh9B7UwhvLwnhrQdC8K4OYXRzCAsrQpiinZUh/laH8AWtreasajmrOs6K0utD+JEqG0JIagyhm1Y0MU5zCAUtIfxFza0hXN7GmPTI1hBi20P4kBZt47XYHkLcrhBeeoq1PB3C+8dC2N4RwrWdIZyhNV0heLpDOEi39IQQ3RvC8zSvj9eIKvqZd4B56Z7BEDRDzE0Fw8xNzSPMPRrCGD06FsL+E5zJKc7jNGdxJoSjdGSC85gM4eUpzv0i5061YYl8hktEqSgRz0kTMVeWiAp5IroVibhHmQi1KhEF6kQ0axJxhTYRY/SYLhE2fSL2042GRIQZE/EUCaZEfE0bzYkIWhJxjO60JiLHlohf6RJHIh5yJmLxtYmYlZmIDVmJ8Gcn4ijJchPxKmXncS3V5XN9QSIG6aHCRN6XE/E+LShOxATNKE3EF3R4fiKWLUjESwsTkbkoEeep5oZEpN+eiNWPs5+qRPxAFdWJSKpJRA+tqE2Eti4Re6ioPhH/UFtDIq5qTMQpWt2UCGdzIr/3iVjSkghRK+O0cX87927j3u3cS0U7ErH09US0v5uIJ99PRO1x1tjF+roTsaMnEdf1skZa15eIuP5EHKHbBxIhHUzEK5Q9xF6pfjgR00YSMUQPjybCMpaIqROJ2HWSczrFOX6eiEe/SsTJXzgvSRLukCZBLkvCa5QjT8JvdKkyCSMUq07CfrpRk4RwbRKepm90SdisT0KCIQmdtNyYBLUpCW9RoTkJrZYkXGVNwilaHZuET2xJmOdMwu/pSWjMSMJlmUmwZSfhI1qck4RncpMwOy8J31F5fhK6C5KwojAJe4qSUFychH9pa0kSrilNwufknZ+EQyRZmISXqfPWJOx6KAnOJ5OwdE0SXlibhIENSZhVnoTjlUm4qyoJyuok/FWThJbaJFxZl4ST9Hh9ElwNSfiUljYmIbqJeym9OQk/UU1LEtJak/BgWxLft5hjWxI27kjC3buSkP1hEiI+Ze104WgS1nckwd+ZhKN0R1cS8nqS0NybhCv6knCCVvWzvgHOgpYMMtcQc1H6MHNRzQjzjDHPySRcpN2nOOPPk1B0jv3TXGky+uXJeECRjAWqZOxSJ0PQJONr2qRNRoIuGZ20XJ+Mtw3JKDYm41/aakrGdHMyztBaSzJ81mQcJpktGSecyVjiSUZiUjIKLk/GsmuSkTYnGQ/NTUZYRjKepm8zeT47GffmJEOfm4yyvGRcoB35ybiuIBlf0obCZASLknGc7i5OhqokGYWlyfiHtpYl45r5zE9rFjD3wmT8cWMynEuSsbo8GbdWJkNSlYyXKbs6Gb9RQ00y33mSMUaP1SXDUZ+MA7SkIRnRjcl4gTKakvEz1TYn45KWZAzRytZkxLYlYz89256Muds4sx2cz8vJcB1NxkGKOc74nYzfxbg9yfiElvYybl8yMvuT8QvVDSRj2mAyRujRoWTYhpPxMd08koyo0WQ8T+ljzE81J5Lxv5PMfSoZ1tPMTYs/T0ZXVAreEadghyQF8fIUdJJWmYJSVQq2q1NwnSYFX9JGLc/rUtBBy/Up0BhSsIdKjCkYp+2mFMwwp+AcbbCkIGjlWloey7W2FBTbU7DNkYLAdK6Zx/MZ3J/FfTnMkcsctDGPx/O5j5YXcF8h11BJEXPQ9mKuLeFa2ljKespY6wLWT6UL2cOiFMy8IQVf0aYbU7BzaQoiN6VgZUUKYitT8Hx1CtJrUjCtLgWP1qfgQEMKljSm8PuUghcpszkFl7WmYIxWtaXAuTUFn9It7SmI2ZaCl+n37Slw707BsqdScNVzKbjrDeZ+PwXVx1Mg6mEOSu9Nwc9U18dc/SkYoUcHUmAfTMEntHQoBS8NpyBrJAW/UeNoCk6MpeDxE4x9MgWf0bJTKZCeTkHe5yn4k646yzw/Me5ECmonGSM8FZ+JU/GaJBVn5Km4S5WKt9WpKNak4j/ark3l714q7jWmQm9Kxbs035yKKdptScV31lRUxKYi2ZaKfvrQkYobnamY507FoumpeD0zFflZqWjLTsX0nFQsz0+FpiAV71BpYSomaGdRKmYVp+Ib2lKSiqTSVPTSA2Wp2Dc/FTcsSEX4wlQ8Sz8tSsUlN6aibEsqdpWnAhXMW5WKB6tTYalhflpcm4rIulQ8Txn1qThP9Q2puLQxFWO0qikVB5tTsawlFdJW9k7XtKeic08qKvel4uEPU7HtaCquO5aKUEcquum+zlQYu9hTN2vpScUzNLeX9VBNH2vqT+W1SYVjMJXXJhW3DKVCMpyKVyh3JBV/0tVjnDGtO5GK4yc5i1OcxWn28nkqvghLQ3VMGv4nScMj0jTcIk9DrjINrao0XK1Owxlap0lDQJuG47RclwatPg3zDWmYpN3GNFxvSsP3VGVOQ6olDYO00poGW2waXranYa07Dd/NSUPl3DQsyUyDOIvHqSUnDVflpuFzWpuXBn8+c9DyAuYoTMNeml/EHMXMUcIcVFWahrSyNAzRcw+l4cotaThNxyrSoKlKQ1k166LdNdxTyz1UVcc99dxDjzSk4ZNG9tmUBklz2v8prgvouKq1AcMUaCmlFms8qUChwAUa90kyb2Qik3HPxN2h2MWp0FKNe1KlvVyguEupAKVU4p7UcCl6i/N//+p6Vs6c2fuT3Zk5e/Os0Lauln3gatrbVhPbvppzYn3HalZ1ruak8OhezRtiVq+sxSerqTm1GrfTq3lN2M+s5h+xp281qf2r+UbsGFgtv2urGRUPDq1m6fBqjooFo6t5Qfw2tprPJlbz5ORqbptazT3Tq3l3ZjU/nV9N5tVBPH5NECvnBvGxqL42CLd5QeydH8SOhUGELAriocVBLHMJ4pgodw1ioVsQLwqTexB/iF6PIJRLgvhcbPEM4g6vIAbFfd5B+PsE8b4o8g3iWr8gnhM6/yCeWBrEOyuC8EsK4taMIO7ODMJbHUR+VhBzNEFkaYP4SbTqgojRB3FWrDMEscoYxElRZwpiiTmIN0WOJYirrEHsFxm2IL4XU44gHsuWnpxBOPKCuOfJIHw3B1G4JYj/bQuiY3sQih1BXBC3NgTRJ+5ulBqagnhX5DcHcU1LEP8VmtYgfhbtbUHy/xXEebGhI4hbOoPI6wnih5NBRJ0OYu2ZIG7qC+ITUdcfhMeA1Cecg1LfUJDsC6S+YRkvmkdkzmgQM2LtmMwbl3liyWQQG+cE8961wRTOC+bZ64K5PD+YTYuCuW1xMAPiXpdg/FyDeV8UuwUzzz2Yg8LgEcyvontJMImewXwmNnsFy3ckmCFxv08wAb7BlPgF84J/MKaAYEaWB1N5WzAbUoK5JTWYd9MkZ0Yw8VmSUyM5tZJT3KcLxl8vOUWxIZjrjME8L4ymYH4XPeZglJZgtlqDCbIFMywesAdzzBHMImcwoZuCGRfZ24KZtT2Y9B3BfC+a64OJaghmRqxqCpbzUjB3NQfzTkuwnKWDmdMWzH+Fpj2YX4SiM5iLYlOX1NYtvbwTTNUHMu9UMN5npH5R0BfM3H7pQ+gGZP1E12AwCUOyJmLzsKzJiKyJ+PdoMIFjwRwVZePB/D0ZzJ6pYHxnhfD71SEEzw3BdX4Ir4krF4awX2QsCqFlcQjRLiGcExtcQ7jFLYQz4m73EHw8QjgkipaEMM8zhIPC4BXCb6LXOwR8QtjmG8KoXwgP+4fwUYDEXypxV4QQc0MIJ5JDmJMWQmdGCJ9mhjCUFcJSbQjHRLkuhEX6EHmuhGAzhPCP2GsMIc0UwiXRZA4hyhLCjFhnDWGVLYTTYo09RM63UkNOCD25IRQ8GEL1+hA2bQnh9q0hDIr7t4UQuD2Eo6J8R4iceyRHg+QQaU0SXzQ3S/yWEM6K9a0h3NwmfYu726XvDulbFHWGcF1XCM8LU3cIf4idPSHU7wxhyb4Q/vowhFMnpaZTIbx3OkT2abJOfbJO4vf+EJIGQ/ha7BgKIWw4hAnx2EgIK0dD+ETUjYXgOR7C2yJ/IoRnJ0PQTYXwq+iZDqHmYggP/BqC+m/pb1YoS68OZdbcUGKvC+W2BaEsdgnlVWF3lftuoTwlMtxD+VG0esi4JaGcF7d5hTIg7vcOJdAnlKOi3DeURX5yf0Uo7RmhKDJDeVIdyh1ZoQyLBzWhLNOG8qGo0oXipg/ldeE0hHK1MZT/iCxTKL+ITnMo8ZZQPhNbrKHyvQllRDxkD2WFI5Tq7FDcnaG8/0go8x8L5UXxyhapc3sobTtCuVgveRtDGRIPNEneZskrqlokb2sobwhnm+RtD+VpoekIJbErlM/F1u5Q8veE8vXHodSfCOWmU6HyHQplzelQivskX7/kE5aBUP4WewdDSRsKlXNoKC3DocSMyBqJjaOyTmOhDIp/j8taT4TygaiclL6nJP+05J+R/CLykvT7eyj3zgtj0YIwXhGzFoWxX/y8OIwOlzDiXcP4TGxxCyPIPYxRcf2SMD4WtZ5hvO0VRoF3GNf6hHFQGH3D+EPs8gvjW/8wIgPDmBEbloZxPjyMtUmSI0NyiPgsiS22aCS2VmKLE/ow6gxheBrDeEcUmsKYZw7jefGnJQyVLYxL4rwjjEFnGA/khLHgwTDStoTRsjWMTdvDuGNHGMPiwfowljeEcVzUNIbh0ST1ivzmMOa2SL3C2Cr1il1tYaS2h9HUEUZ0ZxjnxG3dYfy7J4xlvWF8KK7ZE8Z9x8L49UQYSSfDiDgdxrRYfyaMW/rC6BP39YdxbCCMisEwXh8KwzkcxuyRMP4rdKMyV/SMyfzxML4WDRMSZ1JiTEmM6TD6xX0zYQSeDaPynPQyO5wXrgvHPD+cv8UPC8NlbxZO3OJwPhWbXcIJcg3nEbdwVrqH84m4yyMc7yXhHBLFnuEs8ArnJWHzDucKn3D2C7VvOD+LTr9wQlLDuTs9nMMZ4SxSh5OdFc5VmnC02nAuix5dOEn6cL4WDYZwZozhbDCFc6s5nAHxb0s4H1rDqbaF85Y9nHxHOHOzw/nTKfUVSH2PhqPZFC57ZokhNmwLZ1l9OB+J6oZwPBrDeVsUNIVzbXM4zwtzSzjpbeH8KOI7wvlMbO0MZ6IrnJt6wnHZLX29EE7oh+EEngjnmHjzZDh5pyT36XAOij/PhMu+LJy0flk30TYQjmIwnC1D4YwPh8tvmMQaDee0uGcsHP/xcOZMh5N6LpxL4sKP4ez8O5zf5keQsjCC70TzoghiFkdwQax2jWBUPOIWIWsfwUmxxiMC3yURHBZlnhG85hXBbJ8InhF63wh+F6n+EcQGRnDjigiOhkQwLyWCF4QlNYJf0iJQZkTwlajPjGBGHcGGrAj+pYlgUDygjWCFLkL2yRHU6SN4zxBBsTGCBaYI7OYIrrRE8LTQWiP4VfTaIki2R3A+O4LywggMpRGsrYkgZFsEE2Lt9ghu3hFBn7ivPoLAhgg+FNWNEfJ9iZDvSwSFzRFc1xLBi8LaGsEVbREcEFntEXR3RPBNZwSNXRGc645gU08EI70RPLxT8u2N4MenZezxCDQfR3BZ9JyQej6J4FvRdFLW8pSspXjydARBZyIYE4/2ydr0R3Ba3DMQIefOCI6JyqEI3IYjeEvkj0Rw7aism7CMRfCP2D8egXpC1lB0T0bAVARfi8bpCKJmZA3EHefk/+t8BKcuROD3aQRzf5c410XyvLDMj+QfsX9BJOqFkXQvioTFkXwjGl0iiXaN5LzY5BbJavdI+S2M5FGPSG5cEslpcY9nJAFekRwTld6RuPtE8pYo8I1knl8kLwqrfySzAiI5IC4HRtKzNJJvl0XSvDySzddHogiJZGNqJCOqSB5Oi2RleiQnxd0ZkfhlRnJUVKojccuS2CJfI7G1kbwgrLpIrtBLbJFlkPgi2RTJd6LZHEmsJZKLItgWyYRYa4/kZkck/eL+7Eg+ckZSmxOJV24k74md90dycKOsySZZj82R/E98uzWSpm2RxGyXendIrPpIxsXjDRKrMZI+cX9TpDz7JJ6obZF4rRJPlLRF8mp7JHM6I3lW/NUVyb7uSH7uiaSrV9b4w0jGPo5k1ScSR9x3MpKlpySO8DwjMURJXySL+iNxDkicwUieE6YhiSX2DUeSORLJL6J7VOoclzonpM5JqXNKehZrp6XOGelZ/PtsJMvPRfL+BclxbRS186LwvC6K90TJ/Ch5JkbxmshZGMXBRVGYFkfxt3jKJQq1axT/Ez1uUSS7R/GdaPGIkr1KFJ+KrZ5RhHpFMSXWe0fxkG8UN/hF8YlY4x+FX0AUlYFRFC6LIv3GKOoVUdSlRJGXHsUuTRQqbRQ/iHZdFAn6KL4U9YYoIo1RnBObTFGMmaN4zBLFKmsUfaLOEcX72VGUOaN4IycKa34Ur2yOwrhN6hZPbZead0jN9VJvg9TbGEVcUxSfi+3NUYS3RDEjnmiN4va2KEbEI+1R3NQRxUddsj7dUXj1RHFIuOyUWndF8eP+KFZ8JP18HMVRUXkiCvdPoig6GcWCU1E8d0bWrU/yi/39UWQNRMn+P4rewShSh6Jk/xJF23AU8SPSo6gflR7HpEcRNBHF45NR3DwVxYBYMSPxz8v6XhPNI/OjuXFBNMcXRVO3OBpvl2g5C0fj6hbNW6LAPZrrPKJ5WTiWRHO1ZzRGr2j+Ek95R6P2iabXN5oUv2iqE6PJTY6mOzOalqxoFJpoPhc7tNFE6KLZpI9m3BDN48ZobjFFMyAeNEdz0hLN3dZoAmzReDqisedFc1W+jHkymuu3yP1t0ZTVR+PSEM2bIr9RamqSmsTslmieFX+3RrO/LVrOU9H8Kn7sjKajK5pvuqPRn47mD7H3TDS/9EXT0y/1DkRzSbQNRsv5KZovRcNwNNEj0VwQW0ajCR2LZkpsGI/m9oloRsSjk9GsmoqmX6yYiWbN2Wj8z0l9s2JoXBwjZ6cYLoowtximxRPuMdzhEcOYeHxJDDd7xjAgHvSK4QbvGE6Je3xiCPSN4SPh4x/DYfFOYAxfZMYQlSVxtBJDH8OoeMwgMYwSQzxokhhmiSHutcRw3BrDnTaJYY/h3ewYSpwxvJwXQ0dFDLPXxaB7Igbl1hi+EZ9vj2HHjhgi62M4LzY3xBDSGMOU2NAUw+3Nkk881iL5WmMYFA+1xXBfRwzLOmP4WBzrjqFsZwwL9sRQ/X4Mbx+NwX48hp1nYlD1xfCj6OyP4duBGFoGY2SNY2SNZY1GZI3E1lFZp7EYZsSm8Rj5nMYwIf41FcOwCLwgPYnJK2JZc20slQti8VgYS8miWBYvjuVNMd81lldEjlssL7jHcvWSWJ4VJs9Y/hE671j2+sTKPi2Wy2KnXywq/1h+El0BsXwXGMtXy2IZWyX3kuVeSiyXUmMJ1cSyURvLhC6WdfpY/mWIZUQ8aoxllSlWPrux8tmNZaUllvussSy3xXJCrLHHEuCI5UNRmx2LjzOWqhx5vUlePxnLe1tjKdsWi+v2WN4WRTtiWVQfy+siryGW6xpjeVk4m2K5pll6ErYW6atV+hLmtliuaI+Vc08s+o5Y/hRPdcaS1RXL7u5YMnpi+UX09sby485YOnfF0rYnlqZ9EufDWH47GcueU7IOZ2Qd+qRn0dUfS/JALN+L9sFYlEOxfCNahmPltySWxtFYYsZi+UxsH48lciKW82LLZCxhU7HMiE3TsQTNxLLhbCy3n4vl8fOS+9o4EubH8bVoXhAn++w4trvEEekaJ8//OMLc45gRwUvimBQbPOMY84pjrXcc//KJY1g86hvHzX5xPOQfx40BcVSuiqM9OY76jDiiMyWm2KaOk7OPxNNKPLFJJzH1cUyJDYY47jDGMS7WmeK4zRzHiHjMEsct1jiGxCO2OFbZ4+gXDzriWJkdx7+dcZzMieNEXhxr8uO4szCOX9bFkbhF+hFfbovj8x1SR73U0SB1iG2N0leT1NIstbTEcVY82RpHSFsc02JjexxBHdKrWN8pvXZJLT1SS28cLx2Kw3osDuPxOP46EccfJ+PI7IvjstjVH0f6gOQXvYNx/DQUR/dwHCkjcfwgOkfjSBqL45JoH4/j24k4FDNxfHEuDr9rFFQsVPDeIgVlixW4uyh4V7i6KXhbFLsreNNDwSJPBW+IAi8FC7wVzPdV8KqY56/gmmUK9q1W8EOcAkWags/UCuqzFETqFFwU2/QKIgwKzoutRgXhJgXnxGazgjCLgrPiSauCEJuCGbHJrmBjtoIgp4LVuQrW5ym4I1/BY2UKjj+q4K7HFNy5VsGH6xQc2aKgaqsCr20KDouKegWHGhSUNypkXy19ibJm6atF+hJlrQrc2hSUtkuPHQpcuhS8JYp6pcedCgp3SZ+7FVx1SMF/P1Dw90kFB84o0PUp+Evs75frAQVPDSrQDin4Qzw1rEAzItdi36hcjyn4XewbV5A1Idcia0rBb/9vRsGv5xTsOa8g41MFKf8oSL4qno658VxaEA+LhEs87a7xKN3i+U60u8u1h1yLtiVy7RnPt6LNS/56y18f4RdPor+8Fq0Bch0Yz1cJ8cQnyd//ly7XmfE0q+VvlrzWCr28NshrYzxfi2aTXJvlWjRb5Noq16LZJtf2eFoc8jdb7on4HHmdK3VvjOf7zfF0bonnh63yd1s8XTviSamXvw3yt1E0x/Oj6G6JJ7VVrkV3m1y3x/OT6OmIR9Up16KnS6674/lZ9PbIda/83RlP2q54du6O5+mP4nnmVDxXnonnWWHpi+eq/nieE9aBeK4elGthHZLr4XgOCttIPLNH47GPxTNnPJ4XhGMinmsmxXQ8156PZ95n8XwwL4EP5yfgvzCBgMUJrHFJINA1gY/FUvcEToh7PBJYtiSBT8RyrwROivu8E1jhk8Apcb1fAqfFDQEJ9IkHAxO4cWkCQysTGL4pgfHbEmhWJdCankBbZgLfaxLo1CaQrEugS59AiiGBH4XKlMDPIs2SwC9ipzWBdFsCe7IT+M2ZwL6cBDS5CfxdmEDdk1Lz1gSOizXbpN7tUucOqbM+gXsbpLZGqU3c3yT1NSdwRjzQksDKVqlRPNiWwE3tCTzckcCqzgQe7Urglu4ERsS6nQn89+MEzCcSePaTBF44k0B2XwJz+xN4SeQMJDBvMIFXRN5QAvOHE3hdFIwksHA0gTdF0VgCi8cTeFuUTCTgOpmAx3QCh0TVuQSOnpd1/iKBb+Yk8t3cRNIWJvKL2LUokYzFifwqfndN5Cm3RLTuifwlDngkYliSyD/iac9ETF6JzPJO5Flh8Unkat9EDoo5/olkBySyNiaR88pEYlISactIhMxELonkrER+FN2aRDkLJPKz2KmTvPpELos9BsltTGSfSXKbJbc4YJG81kT+a0vEbE/kSkciz4nZzkReyk3k1fxEFhQm8tUG6WVbIru3J/LbDolRn4imIZE/xYHGRPRNEqNZ5rfKfGFrkxjtibwgsjsSmduZyMviuu5EXhMFPYks7E2kcm8iXvsk/juJfPteIs+fkrFnZFy/jBMFAzJuMJE3RfFQIq7DibwrykYS8RhN5H1RNZbI0fFEaicS8ZtM5COxZiqRwOlEToh7ZxJZcTaRlecTefhCIsMXE5n6IpH8q5W4XqNkybVKDotj1yk5vkDJyUVK7lus5EFXJYNuSh51V3Krh5JRsW6Jkts9lUyIJ7yUBHsrmRGbfZSE+yq5ILb7KYn2V/K5aAhQEheopGWpkuQVSq6PUzKJko1JSnaolMSkKYnPUMr3RwlqJV1ZSn7WKNmpVZKhU/Kr2KtXojEo+VMcMCoxmJRYLEqutip5XjhsSubalbwsch1K5mcreV0UOpW8naOkNFfJ3cXy/jolVZuV1G1V4r9NehX/rleyskHJw41Kbm5SMizWNkt/LdJfq/TXJv2Jze3SX4fU3Ck1dylp6pa6e5R8I9p7laj3Kvn7KSUH/yN1nlAy65SSZ4XttJIXzyhx9imZ1y+1DClxH1ZySFSOKPEelXUXdWNS07iSj8XySSWnxI3TSh6ZkbU/K2sv7jivJPSiks8+U3LuGmidD10LIXUR/OYCT7mCzg3+FmYPZH8MzwuHJ1zrBa+IPG9Y6ANvimJfcPODCn84GgC1gbB8OaxWQYcGenXIdwd+FfsMEtcIT5vAZIarLHBQOKww1yZx7RLXIXFFSTYcckJlDhzLhXsLYM9d4PUIPLERzm6Cr7fCD9uhZwek1cNlsacBNI3wp/hPk+RphitbJI+wt0qeNnhZ5LXDgg6J3w3ePfCBuLMXAnfCfbsg5TnwfEvW4jQ8cwZ5roBzAF4fhMIheSQPI98hKB+RcaPSu6gdQ9YfWX+4ZwJWTMIZ8dAUrJqGtTNw+1mYFJvOwfnz8MVF2P+1rPO8JF4QzuuScFmYxNHFSdS5JBHgmiTPmyTudUvievckbl6SxIhY55nEaq8kpsWT3kmE+yRR75tErF8SXwkCkvhBdAcmkbY0Ce1yib0yiQ+SkxjPSCJBl8R3olOfxM+GJHYZk1CbkjhgTsJoSeJKaxIHhcOWJN+LJF4Rb2cnUeZMwj9PahIvr0nCuiWJl7YmkbstiQXbk3CvT6K6IQnfxiTubkpieXMSp8Wq1iSGxdq2JO5ol5o7pObOJOK6k2jvSeKn3iRuP57Epo+T+K0vCf1AErMGJfdwEvkjSSwaTcJzXNZkIomYi0mELE7mnPjSNZkWt2S+d0+mxyOZX5cks88zGb1XMq/4JpPvl0x5QDIrVyTTlZDMHmUyS9KTCchM5oRYmZXMgNioS+aCPpkdhmTijMnstCSjtiZzwJaMyZ7MVY5kXncmcyg3meq8ZJSPJXPzjmS2NiYT1ZTMF6K5We63SC2ipzWZ9DapRzzVLvV0JDOrM5nnhKMrWX6/k7l7dzILPkzmxpPJbD6TTERfMpcGpM7BZNKGkrksdCPJXDGazLPCPpbMtePJFE4kUzmVjM90MmfOJrPhQjKrLydzw9wUPp2fQvzCFL4TqsUp/OOagt09hVc9UihckoKLZwrvCR/vFO7xSWGFbwqP+KUw7p/CxoAU6pemsDs8hYcTU3iCFEKTUrggdiSnEJeSwjfi7/QUXlGnUJAlsTQpVGklni6Fj0SfQeIZU/iXKYUJsdGcInv6FC6KBqvUZkuh0y61OVK4LPZmp3BFTgrPCUduCtfmpfBbTQo/PZpCxcYUvq2X8Q0yvlHGi71NKeiaZU6LjG9N4fW2FIrbU3DrSOF9UdOZwo09KaztTWF6Zwrqp1LIe1ryvpLCyOEU5p6UtRCHTqdQfSaF+/pTWDmQwqB4fDCFO4ZkntgynELUSApfiJbRFBhL4Uexc1xiTqTw9GQKc6ZTeFm8ezaFynMpXH9R8sxPZf+iVK5ySWWBWypviQ88UlnumcrDXqkk+KdySXQHpJIemMpubSpaXSr/iGf1qdgNqVxrTMXdnMphUWtJ5QFbqpw3UxkRIdmpnBff5qSiykvlsnC5N5VfHkvlli2pjIvvd6SS0ZDK7+I/jamYm1J5uTmV/JZUFrem8p6oakvFtz2Vj8V9HakMdaaytiuV1d2ppOxKRbcnlc+eS+WGj1OZ+SSVrSdTaTst9/tTOTiQyvyhVN4UZcOpeI6kckysGZU+x1LpE4+Mp3LbRCqT4vOpVFqmUznymdR6tQr/OSq+m6+ia4GK9IUqfhMHFqkwL1Yx20XFyyLfVYWLm4r3RLW7Cj8PFSfE/UtU3OSpYlis91LJ3kHFebHDR4XCV+KKLj+J6y8xA1S8tFTmr5DxK1WEJqt4Ol3FNZkqXhVFahVuWSoOi0CtilPiQZ2KW/QqxsVGg4rPjCqaTCqUZhU/iJ0WFVlWFX+JZ2wq7HYVrztU8rxScVeOist3q3h/k8TaLDG2SoxtKsK3SxzRvEPi1Kv4UfzdqMLRrOK6FhVviNJWFZ5tKta0q1jRoaJfPNap4vYuFdNia7eKmB4VX4n2XlmP/Spa31Kx9x0Vf5xQMfeU9HNahfsZFXf2qVjWr+LhARWTgyo2D6mIGlbxpWgbUfHLqAr9uIorJ1S8IHInVVROy9qeVTFyTsVbc9IInp9G/YI0ehalMdctjddEsXsaHh5pHBXLPdPoE496pXG7dxrTYqtPGjG+aXwtOvzSUPmn8fLSNAqWpfFESBrXZ6YRp03jW5GhT+MP8bRBYpskriWNu6wS05bGY/Y07nCkcfqxNGY/mcbD29OY3JHGVw1ptDemkdqUxmWxvzkNU4uMaU3jcHsadR1pLO2UeeLhrjSmutM4cyCNeSfSuOdUGitPpzEk1p1Jo6E/jYSBNH4QWUNpPDecRvZIGvNH03hbVIyl4TOexnFx/0QaN02mMSKemEojbDqN5pk02YSksftcGrrzcn9ROp8uTudn13T2uKVzpUc6uUvSWeyZLr+36QR4p3NSPOSTzq2+6UyKzX7pRPmn85VoD0hHFZjOr+LA0nSKVqTz1u3p/P+/dRnpNKrTScxKZ5cmHa02ned16bxrSKfamI6/SWKLB80S25LOhIiySVzRbpe4DomZnY7Zmc41Oem8Ko7lpXN3fjrni9JpKJa5T6Qzd3s6r4sP6tNZ2ZjO+qZ0QprTuSiaWtJRtkpvbeno2qW/jnTyOtM51JVObXc6p3vSeaQ3XX5z09m2K53uPelk7E1n9FQ64WfSae1L53/96RgH05k9lM4rwn0knaNizWg6K8bSGRBrx6WmCalpUvqdSqfmgsS+mM6P12XgsjhD9kQZPOqWgWJJBpdEr2cGWV4Z/COcPhm865tBgH8Gp8RDARk4bsjg88QM1mdkMFuXwStijTGD600ZDIp15gxCLBnyfMoAWwYGRwZXZ2fwsjiak0FwQQYX1mXgtjmDu7Zk0LgjQ77DGbLPzEDfmEFBs7zXksGKtgwGxNp2ideRQVNnBj93ZbC3W+LsymDTsQxuOZ3BhPi6L4OMgQz+FM8MSo1DGXJOzuBtUTkidY9l8K/xDLZOZPD3dAbvncvA/E8GX83J5NZFmWxdnInaLVP26Jk8555Jjkcmi5Zk8p6o9cxkqVcmj3pnstonk3Oi3jeTBL9MfhRXBmbyknBblkl/YqbshTL5UERkZcp5N5PfxdO6TK4zZPKWqDRm4mfK5BPxkDmTf1kymRLbrJnE2TL5TjyfnSnrlMkvRZnEbs3kn+2ZHNyRyaGGTOoaM1nWlMnjzTKmJZOmVhnXlompI5M5nZm8Jkq6MtEfzuTqI5m8LIqOZuJxLJMbP8wk8ngmaScy5Tcuk+rTmQSckd76pK9+6WtA5ozI+FHpYyyTe8czuWkik1GxaVLmTmXylXj3fCaTV6nZerWa72ar6Z2jJmyhmtTFan4TT7uouc5NTaW7mlMeajmbqjkr6r3UJHir+VHofdVc7aemyF/NvYFqroxUk56g5k/xbKIap1LNQtS8J2qT1CxLVtMnHk9RE5yq5qJISlPzP2HJUPMvrZppodCr+V7sMqi5yqSm0KyW30LJYVWzya7mL6da9kZqDuWpqctX8+XjatrXqklbp+YP8cx6NdkbJO8Tamo2qlm6SfJtVpO8Vc1lsX+b5Nuu5todat4UFfVq/BrUzDSp2dEsvbWo2dOqxtCmZna7mldFSYcar041x8X9XWpie2XdxKzdam47ImtyTOZ8IOOOq7nlEzVxp9RcEh8MSN2Dam4aUhM9ouYb8c+YmufH1eRNqHGdVHNErJlSc8O0midm1EScVbP3miy2L8zix0VZGFyymO2ahZd7Fg94ZLHNMwuFVxbfi1d8syj2y8LTP4v7A7K4tCyLkYwsvlZn8bw2iyP6LDaasuiyZJFpzeJv8bwtS86VWbg6sojZmiXn8yx2tmaha5M4nVn8uyuLW7qzmBTf92ZRdyaL9f1ZhA9k0TGYRfpQljwbsnAZzeKwWDMmOcclz0QWUZOSW6ins3hhJosbFmroctGgdtXwgpuGfHcN7h4ajol7l2hY5alhXMR6a7gkdvpouMpPwyui2F+DV4CGBwI1TC/VsGOZhp+Wa9i3QsO5dA39Og1r9RpCDRrajBrSTBoWWzUcFiN2DVHZGr4RPU4NWTkaZuVqWJKvoXqLhqVbNfSJtds0fL5d5u/Q8Ge9BpcmDUfEyhYNT7ZqiGnT0NuuQSsH96s6paYuqalbw796NdTv1Mi+WYPPaQ2fiIfPaLijT2oTlwc0LBjWyHlYQ+2IhuWjGjaMaYgY1/CVyJzU8I94YUrDhzMarl2kpWqxlrWuWkLdtLS7azm4REuepxY3Ly3HxL3eWm7y0TIutvhqifPTsttfy5xALY8u17JmlZZGtHhptbJn09Jg0HLZqOU/Ji12s5Y6q5YVNi1D4muHlitz5LpcS3GtlqZ1WnzrtZwULU1aUpu1/C6eadGS06rFpU3L3e1abuyQvF1aDD1aTu/S0rZXy8bD8t4Zqa1P3hvQsmdQy5vDWvnd1hIwqqVPhI5rpV8tBdNaPGa0fCRmzmk5vEDH3Qt17HHVYXTTMdddx5ui0kMn53kdX3jp6PTWkemj4wpfHYV+Ovms6zgubgvUcVY0LtURe5PEiJcYCRIjUWKIQHT0i3VJOsKTdXwp1Kk6Zql0FKfp+Dhdx0MZOm7P1PFblo5nNDqO6HTco9dxk0HHhNhq1BFv0rHPrMNs0fG2VUeNTcegXccGh04+WzpK83Q8WqDjgzKJ+aiOOx7XcV40r9WRsk7irteRs0GH6xM6JjfpSNis491tOqIbdHwndjbq0DfpeL1ZR0WLDv9WHY+36Qhtl/5FR4f036njH/Fil46iblmDHsklHuqV+ndKPtG0S/Ltlnx7JN9eHdsP6Lj1mI7/fKTj/Y91zOuT+sXyAalfRA3p+Eb0Dut4bVTyjus4LUInJeeU5JyWNZ/R8ZIoOqvD65yOE+LCBcnjoud38ayrnhw3Pa7ueo6J+zz0TC3Rs8NTz/+89PzHW4/DR89CXz03+uvZGqBHEajnzVV6HkzQ45ai5+kMPQk6Pfv1emwGPQuMeg6Ju0x6Vpr1jIk4q54fxF6bHrNdzwqnnmGxO0+PMV/iFejZUKzH8zE9f66X2rboyd2mZ6ZeT0ODHmezHpcWPUfFfa16ptskb6eexd167unRs+mInktH9Wz8WI/hpJ6ofj3fCsOgnmuG9FQN61k6omdARI7Je2LnuB79hJ43JvVUTukJnNajm2/g9QUGKhYa6F9kYP1iAxEuBr4ROjeDfK4NBC6R98R6TwORXgbe8JV7/gY2BMjrQAP6ZQbmLJf7YuB6A3dmGhhTG9iSZSBeY+AprQGbzsAag4EbjQYmxDaTgQSzgV/EAYsBu9XA3XYDqxwGJsX2bANKp4H/5BjIzjXQ+YSBsK0GAhqktiYDb7YaWNZuYFBEdxq4JN7pMVDba+D6nQZGxA+7DezbY2D+PgPj+w24vmSg5R2puc/Azn4D1wwaeEtUDxlYPmxgWGwaMfD9qAHzuIHrJgy8K8amDGydNvDzjAHrtUa2LzCSuNDIfxYZcXExkuJh5LklRvI9jXh4GTku7vAxclH842ckdJmRDTca2ZlmpCbTyIjayI8aIwv0Ru42GFllNDIpdpiM/Go28l+LkRyrETebkQ/FA3YjtzmMnBcn84zUVRt5f5sR92YjH4kHWyRfq+QTrW2Ss93I6S4ja7uNhPUY5bxpZPgdyfmekacOGbG9b2ThYSOHxT1HjNx81Mi0aDhmJPkDI7+Lj48beeWUkV0DRtnvG3lnyMgNI0a2jhpJGJPex41kT0j/k0aOiXPTRgL+MrL7ChOmWSbmXWniXXHnVSZWXm1iXKx1MXG9p4lRscXLxM/eJg74mHD4mljsZ+J+fxOqpSZ6VppQKEzsjzexKNHEEXGv0sStmEhNNrFcY2Kz1sRPOhmjl/tmE+eEymriBZuJIruJUw4Tj2eb6M0xoc81kfmIiYDHTfSLJ9aauLTOxJ71Jn7fbOKR7SaWNZsYFnGtErPNhL1dauqQuF0mmrtNvNgrcd+TmO+bCDsscY+YmHvMxNIBExsHTSwclTrFvWNSz7iJs6JpwsRfkyZ8ZkzsnWXmnqvN+Mwzc+diMze6mMn3MLNkiZkT4hFPMyFeZnl+mJnja+ZN8fRSM27Lzdx/u5n0IDN/xZl5UWGmON7MmQQz6xLNRCrNfCt2Y8aUZOZQspk1KWYaVGb+SDNzrc7Mu+JGg5kkk5nfRIHFjKfVzCci1G6mx2FGn23mGqfUU2Qm6BEznY+a0TxmZvbjZkbWmdmy3kzCBqlnk5mHnjRTvd0snz0zn7XK2DYZ227mjQ653ynju2R8t9Tfa0b3jplnj0jcY2a++lBqOCX5z5j5esDMzkEzd42YuWnUzJRoGJOax808P2GmaNLMzEUzD19j4a3rLNywwMK42L7QQr6LhU9cLczztMi53MIaLws3eVto8LGQ4mvhT7F3mQXfFAuXVBZasyzM0lp40mBBYbTws8gxW3C3WDgugm0WvhC/51nwLrQwtNXC0zvkfpOFnmYLc1stvCPubLNwY7vk6JQcorjbwpkeC9/vtGDbbWHRHgsX91noPiJjP7Dg94kF+xkLnYMWNEMWZg9bZJ9hkf2V9DIq+cYtHJywUDhp4fSU1DpjwXrOwsLzFi5ctDD/aivvi7xFVj5ZbOUbVysmd7nnYeVWTysJAfLeUitvZlop1lvxNViJMVlxWKx8aLXyoM1Kt8OKLtvKXKeVd0RqvpWVT1jZuNWKc4cV93orjzRY+arRyrwWK4fEPa1WzrVZyeiwMqvTSmWXleXdVkbF1h4rv/ZaOfKOldves5L1vpXaI1YGjlvZ1WeVs4OV80NW2oatqEesXDVq5Q1RM2bl+nEr42LHhJWkSSt/iBempPZpK34zVp44a+Wnc1YOnJfaLkhdn1q57wobF2bZeMzFxh43G0c9bHzqaaPTy4bW28YcHxtvizt9bdzkZ2NaNPrbUAXYeCXQxtJlNrYst+GRYOOEWJgsMUSnSuan2XhVY6NSa2OZzsZWvY3fDDYOGm34mG1ssNiIsdr4URyw2XDabRx32Hgk28bXThvmXMldLHU127C22FjUauOYeKDNxuftNvSdNq7tsnFzj43r99hIP2TD/yMb35+24dpvwzRsY/6IjSPi/lEbt49JXeM2Vk3bmBEDC+ysd7Oz38NO9hI7H3vaCfO2s9vHjtXXzjE/O6sD7PQE2jm0zE5knJ1LYp/CjiPejmuCnY/Ew4l2QpV2vha7sGNOsss62Lkj1c7nQp9m53ymnbc1dl4z2qk22Rk326m32Emx2vlLvGSzM+ywyzPZzsEcO8W5drIetjP7ETs3PWZnRjQ/bid9rZ0r19l5ZZOd5xrtFDbZ8W2280SLnZ9b7fy3zU5eux3PDjunxLpOO1Fddn4Q+7vtOHvsuPdKr+KxnXbCd9lx2WvnhvfsNByyk/q+nX/EK4ftXD5j59k+Oz4DEnNEYo5KTPHDuMSZtPP4tJ2IGVkTse+srMk5WZPzdr65aGfx51L7FQ6ar3Lw2jwHE/Md1C9wULnYwZiLg5fcHWz1dFDq42DI10Giv4ODAQ78lzp4boWDRxUOFmU6+CrLgVnrYKHOwVERZHDQa3RgMjlYYHZwRPzb4uBzq4Mem4P7sx3c4XTQnePAkOvg3IMOWrY4qNvu4KpGB2+KuiYHNzY7qG2Xvx0O0rscvNHtoOZtB68fcjDrmIOmkw6uPO1gZZ9c98v7gw6mhmXsqNwfk9fixgnpb9JBxpTcm5Z4M3LvrINpcdUFyXPRwZ3fObh1bja6Rdnc7pnNZ8Lgnc0dftl8Lnr8szEGZHMkMJt/L82md3k23yuyWafMZqMum8v6bJ4zZDNgyibBks2vosSWTYA9G2V2Np+uzebo5mx2bctm0Y5sPhT2pmyON2cT3prNJfFUWzbZ7dm4d2SztjNbPg/Z5PZk49mbzSlRdCAb64CMH85m34iMHc3mhwkZMyVjpmWMKDifzdMuTp5wd/I/DyfPLnHi5+Vks7cTpY+T30WZn5NRfyfbA5y8stTJnVonbXonGoOTa4xO7jE5MVidBDmcfCV2ZTuxOp18lOPkZKGT4MedfC3Gmpy81uqkps0pzwMn06KlwylnHifvdMnco0629jtZMeykccTJm2NOVk04aZ90Mnfaye1nnXwuzOedzHLJ4XVx1i0HjUcOn3vl8IFvDg/75bAvIIeTS3NYvyyHwutz+OPGHA5E5XAmJoeNsTlcjsvhoCKHwIQc5qhyOKbO4aGsHEI1OXwrTuplriGHInMOW6w5YMvhT/GyPYdKRw5r8nK4mJ/DAw/l8PXDORSsz0G5MQd9g9xryiG4OYc9LTm4teVwQkR3yPxemb8zh+k3crj93RzOn8nh8ICMH5QYQzJ+OAf7iIwfzSFmPAe/KantU6llVi6FnrkMeeXyl08u1X65tAbk8t7SXFxuyOW4UMbl8kN6Li9rc6nU5XK9PpcpkWnM5V1TLveYc/nckkuvNReLLZeP7Lk85sglMjuXp525fLMtl+ebciltzmVZSy5vtedyV0cuFztzMXbn8kFPLo/05hK+M1ee2bl478nlyb25DA7mkjScy9/i1ZFczo7lcupcLhvO5/LU37mcWJBHqnsedy7Jw+idR4RfHt+L//jn4ROYx6vL83jgpjzqFXn0kEeXNo8P9Hk8YshjwJIna5/H37Y8ahx53JSdx/6CPLyK8nDfksfz2/Mo25FHU0Mes5vyuKMlD1tbHnGdeVwWt++R9z7I48uP83jhTB6T/XmoB/O4fziPvaN5eIznET+Zx2+iYjqP4It5bPoijx2L8lEtzuctl3x63fNlj5nPMt98Gv3yyfDP592AfO4NzKd1VT4ObT4b9fkkGPJ5yZgvZ9h8ZkSbJR+tNZ+jtnwesucT5sjnQHY+gzn53FkgMWryuWt9vpxV8+lryefJ1nyUbfn8Kc535lO0O5/RPfns/k8+69/P57P+fKyDcj2cT9xIPpfFC6P5lI/l0zKRj2Yyn2un8jksQmck19l8Ui7mMzy/gN2uBXi4F3BabPQoIGFJAX+Ilz0LqPYq4Jx3AQv8CogKKODZwAKKlxYwtqyAxuUFbFcUkJhagDGzgBJdARP6AvJsBWxzFJCSXcCanAI+z5X3agooaCrAr7mAe9oL+KqjgL7uAp7sKYDeAv4Wt+wuwLK3gPYzBfw8WMBzQwXMHS/gsAiblPnTBYzMFFB/toA3vypgzqJCDon9roWkLinkHq9CvvIupM+vkKSAQt4ILMS2opCf4grJ1xSyQ1fI1YZCgkyFfCNyLYX4WAsZFNtsEsNeyJWOQt4W92QXyrNE4om9OYU4cwvxyiukX2zJLyS5oJA3CwtZU1TIbcWFfCHOlBXy29pCft1cyEf1hVxuLOSGlkIWtBfyoXiso5BfOgt5vquQ8u5CpnsKaestRLezkPm7CvlAPLpbxuwp5ODeQlY8VciUePblQo4cLyTrTCEP9xfy40AhxUPyelTujxUSMSH3xDOTcn+qkGXThUyI5hkZ84Vcf1dI9HVFHJxfxP/ciqjwKGJmSRFrfYqI9S3isnjRr4hK/yLOBRTRGVjELkUROZoituuKuM9YhJ+1iHpbEen2IuY4ivh3dhGXnEUU5sq4xiJ8mmRscxFXtxbxrrivrYhv24to6C7iaH8RkYNFTI8U8dG45JwsIvFiEXnuxbzvVcyD3sU841tMsV8x528oxnxjMbUpxcxSF7NaU8yIvpgGQ7H8VhVz2FTMQ+ZiIizF/CTaHcUcdxaz85FiAjYVc3RLMU80F7OnoxjvrmK2dxej6inmvV6Jv6eY8NPFLBoqJn6kmD/Eq6PF1I0Vy7mymM+F11Qx26ZlzkwxV58t5vvzxVx0K8HuUSLnyRL6xBbPEq70LqHIv4SlASXMX1bCh+IaXYnsb0uoMJXI97xEzs0luNlKOCU22UvAUcLqnBLG8kuIKSmhtamEBS0lKNpK+F3UdZRwa2cJe7pK8O6ReLtKOCyu/LiEE/0lJA6WsGa4hLyxEjn/lvDrTAma2aXctKSUrT6lqHxLOeRXynOBpdywrJRoXSnVhlJWGUv5VOwylXLYXspDjlL5XS/leWcplTmlPFhSSujDpZi2lXJFQyn3NZZS3FLK8tZSpkV7WynG9lJcOko5KTZ2lkJXKW91l3JvTynBvaVcEk/vlPkH5L0XS0keKGXWYCn3D5XKb34pbpOlnBabp0pJmS5FPa+MD64rY9StTJ7NZcxfUsY6zzLivcp43buMNT5l3O5bxn6/Mgr8ywgMKOOeG2SMtoxvjGUcMJWx1FLGpGizlmGwlbHYXsZGRxlkl3GFs4z7csr4PreMZ/LKuL6gjLNiqLmM+pYyMlvLONZWRlxHGbd1l5HfW0bAzjJad5XJWbOMt58qo/sZqevtMvmclHHXmOQdl7wTZUxNlWGcKcPlbBmnxJPnygj/tIzTruVyfiznoSXlRHqW87lPOX7+5bIvKqcpoBxtYDnBN5TziqWcO63l3GYr52ux315Ou7McY045p3LLebCwnIiicm4ulfe3l3O6uZzZbeU83F7O5Y5yvuwup21XOYbd5bjsKZfnbDlXPVXOLwfKaTlYjs9oOfMnyjku/pkq576ZckLOlvODuPFCORfF/C/LqZxfge/iCk64VfCAZwXhXhX8LD73rWA8oAL90goWL6tg0/IKrrq+gkPifysr+FBdwbqsCt7UVvCsoYJd5gr5Ha1gRDTZKtDaK1joqOCJ7ApwVvBujsTPrcBYVsHhqgq+qK9gX0MFgU0VtDdXcKa1AlV7BUc6KljdW8F34r87K7hht8x5RWr6pILHxioImqrgkiifqaD5osybXcmniyt5xKeSV/0qWeNfKZ/7Ss6L7BWV+FxfyaGbK4m6tZIZQyWe5koGhdpaSW1eJV/lV9JVXMmDj1bycH0ldzVV4ttZyeKeSjb3VnJkVyXBT1Xy5ZuVvHxc7g9WMnukknsm5P5kJT+I56Yq2f5ZJXtnVzF1TRV3uldR6lnFBa8qdnlX4edbRatfFUb/KlwDqjgjtgZWkb60irXLq3j7+iruv6GK8JVVcm6sYp+uigW2Kk6IjfYq3s+u4hFnFa/nVjF7fRXejVU0NVWxubUKVVsV17RX8XhHFfGdVfwtfu6p4sXeKmp3VnHbriq+FiV7qrh+bxU791XhfKqKc6ercBmqYu5oFR+IdWNVXDFRxbvigckqLk9VcddMFd+dreKmC1UEflZFr2s1xiXVbPOqZp5PNR8J/Kq50r+a3wOreX1pNcHLqzm4opovb6gmO6GaGl01N5iqmbBW026rxsNRTZazmuY11dRvqya1oZrItmrZR1ZT0V3Nqp5qnuqtpmd3NY491fjsreaXF6t55kw1+waqaR2TGsar6ZuoZsdkNeqpaj6ermbTTDXxF6r5W7x9sZrSuTVsd6sh2bOGI141POZdw98+NUT613BZBC2t4eCyGm5dUUOVQsZpa3jAJO+ba/hV3G2t4QdbDc/ba6h21PCv7BpKc2pYmVvDp6K7sIafWmu4vaOGb8UznTWUd9VQ2FvDip01OHfXYN1Xw1tDEnOkhh/Ha/hmqoaymRpuOlsj5xMZe76Gcxdq6JxXy0cetfzjU8s7vrU86FdLtH+t7B9r+XlpLS8tq+XO5bWsXlHLJfHc9bVU3VDLVytr+XRVLZ9l1TJqqaXVWovRVou7vZYBoc2uZZGzllNia04t1+XVclxszK8lpaCWOYW1HBNvldfyWlUtprW1XLWjlt+ba7mvtZZf2mp5ub2WoM5afhDPd9VS013LbT21fCtu3lXLF6J4Ty179tVydn8tp1+q5fLRWu7+oJavT9aSN1Qr58la/MZqsU7U4jVZy4homZIaZ2ppOFvLJ551HPepY6NvHXP861gXUMfhpXW8u6KOHEUdV1vqOCIet9aRYKtjlr2OQ+Kv7DrecdZxuaCOl0rq2HtPHR811vFEk8xvl7GddcT1yDjxTm8db+6u47V9dex+p468d+uYOFbH4Kk6tg3VkT5Wx6aJOuZOSQzx+EWZ93UdB665k92L7/w/iu46vury7+O4KIpFjC4RUbHo0SoKvhBRahvd2EGux7r7xE7Xukd3/AxEEJEaY6NFEItmpCh6v+8/no/zjev61GHnfM9f8HS7YM5Ifvtg5nYIpsMzwdh7BBM/Nph/3w3m9fHBDAsK1nNSMOHTg9k4M5iwWcEMnB3MhjnBhMwNpnFeMOvmB9P//WDWfhDM6o+DOZ0TjMsezDFnMNPdwRz1BOPwBjPVF0z7fOUoCGZySTBtS4PZsyuYt/cHs/tAMLtqg/nuSDAp9cG81RDMQ0eDSToZzI7T8nMwiWeDSTgfTNyFYKIeDmFTe+kUwqBuIYR1D+HWMyFcDwhhWVAIa6fodUYI/WfqeJaOZ+veHJ1/EIJ/Sgg3c7XHpj12vXoUxxdCeL5eC/VaFMK/+0J442AIOxrkeAijTobw7akQ3vpJzobw3bkQmv4aQruOoTRIhy6h+jwMpWO3UI7J0qBQlk0NZf30UEJmhOI/M5SbMmhOKEPmh3JHNi8IJfL9UIZ/HMrYxFDqrYrjCOW4OxS3J5SZ3lC6+EI5KbMLQjldGMqZklA+WRVK+M5Qmh4NZZc0OxFKxslQ3jkVyntnQnni51DGnwvlwC+h1DwcRlS7MLZ3COO1TmHcl2+eCiOxWxijng7jwe5h7BR6hLH72TDGPB/Goz3DaDMgjIFBYdySiClhfD0njJHztO79MLaaw0hwap87jBRPGKO9YTziC+OxwjD2yut7wxhbF8aBo2FMOh6G34kw2p0Ow/FTGE/9EkazB8Pp3jacio7hfNopnJc6h3NBFnYNZ+nT4focC2fDM+H6/gjn6LBwBk8I58vAcN6YHM7D08N5fFY4E+aE63MgnMD54djfD2fBZ+GcyAmnxh6u503F8ISz0RvOkPxwthWE829ROAkl4TxUFk5aeThN94aTcyCcQ4fCOdkQztxj4Tx9PFzPdOEUnwjn5TPhXJS+58IxtYsgsH0EbTpEUC+dOkdwUp5+KoLibhF88HQEz3eP0GdYBIuIYMLkCM7PjaBsXgQXFujaBxFc+zCCQZ9EcM4VQak7ghpfBGsLI/i6PIKR30Vg3ReB56Bi1kbwx5EIvmiIYM2xCAaeiOC2bDkZQdSpCF49rT0/RZBwJoJRP0cw9pcInjgfgfHXCOZdiuDoQ5EMaBnJrvaRPN4pkn1i6BzJka6R2J+KZFq3SDo9HclJmfdMJM/0iOQXsQ6OZE5QJItmROo7IpL1syIJmx3JkDmR3JWYeZGkvB/Jox9GMuHjSHqkRXIpM5JVWZEEOSM56opklieSYl8kH+ZH0rMgUs/NkWwvj+Tcj5FE1EXyZX0kTY9FcvBkJOZT2nc6knY/RTL750i6ndXec9r7i/aej6Tm10jiLkUy9pEoAh+L4l77KHZ3jtLnaRQHn4oi6Oko2nePYsdbUSQTRdy0KN6cHsWuGVGMnRXFgdlaMzeKdvOimJwexT5nFAHuKNp4opjpi+JMfhTFBVH0L41iY1kUzWqiiD8YRcejUZyU+cej+PVEFBUno1j3k+Kf0/nlKI50X47jmeXM6LGcrs8uZ/GLy3nwzeVMmLKcFXN0Pnc5UQuWc+yz5fRPWs7+zOUc8WptwXJuly3nrR+Xc/fYcrYdX86bJ5fz0Knl7JbDZ5ZT9Mtybv2xnE6Ny1nYIZqNnaLZ0TWalKeiGdMtmsefjqaqZzR9X4xm84xoRsyKpsnsaD2PRvPu3Giaz4umVk6/H03hB9Fc+CiapZ9E0zo+mqEZ0Sy0RhPliNb3SDRjPdEc9EazpDSaO4ejcZ6IZvbJaM6diqb8dDS9zkRzTe6f0722McxuF0N5hxg2dI4hoksMw7vG8GT3GPKeiaHwuRg6jo9haWAM2yfHkDM9BvesGJ6ZE8ON+TH6nIth3Mcx1H0SQ9kXMTyfHsOv1hge9MSwW8b7YnAWxPB0UQy/yMYyxauP4YVjMaw+HkPwiRjunYwh8XQMj52JocO5GL5sFUuH9rGs6hyrz7JY9nWPxfRMLC/0jKX5mFj+mxTLe0GxbJoVy665sfgtiKVetnway8vZsdgtsXSzxdLHqTWuWJa7YxnhiWVCfiwNBbHMLYqlR3Esi0tj+bMulsdPxDL1VCydT8fyk7z8cyzpvyrHb7Ec+V37Ho9jXvM4Hm0Xh7l9HC93iWNd1zjSu8fRqkccj7wVR+h7caRNiKPf1Dhip8cxckYcQbPj6DAnjoK5cVyaH8e/H2jNR3E4Po1j9mdxdP88jvPy3/I4HsyLw2uP409nHKtccQz2xPG31BbEYSuMo1txHBUlcWwpV+zKOD7bFcfwOsWUcQ1xDDwdx5c/xTGzaTyf+sWzp3087TrF80GXeF7sGs8lWftUPGHd4hn+dDzjesTj92w8DbLsxXjWvxNP2wnx+CbGkz5V96fFUz89HveMeObNjOfZWfH8IStnxzN4bjx/y9fz4kmZH8/YBfE0fz+ew+L4IJ5ZH8bj/2k8d+XxhfGcTo7n49R4jjniWeNRDd54/vXFszM/nowC1VGkOmR+STwh5fHsqIzHtSKeGfXx/NIQz4Dj8Ww/Ec/oU4p3Oh7rT7p3Jp6Ks/H0/yWeHk8mkCrvNk9gbqsEvpEefgksa5PA/WcT8PZOIKx/AlkDE+gzPoEpExKInZjAqEkJ9A1M4KYs+yiBVp8nMPSLBDziW5rAA8u0JziBSSEJrJOnMxI4L0uyEpidk8AzuQmMNSTQ0pjA4uoE7DUJ/L4ygeDVCRyRb9cm0HpDAgk7VdsPur43gfn7dF2e359AhlyU4wcTaFKbwDtnEtj9ewLFFxPYeykB0+UEbsiUKwl0uZpAnHAtgceuJ7BQBjQmcEcqH0nk68cSCXkykWHNE/lPFrRIJKtlIpdlUqtETvolcrZ9IpndE/nylUS690qkZZ9Elsn9vons7JdIz/6JrBug629o36hE1r+VSO17iTjGJTJ7vHJIjwmJrJqYSOikRI7KA4GJvBSUyKFPdW2RrskDS3RtaSIdgxP5SQ6EJpKYnMjFjEQ+yUmkqzGReBltSuRJcyJL5LA48xKZa0lkhzxnTeTCikTGr0yk19pEGmXKukS2SNz6RM7/mEjd/kSGHEjELT0PqWZpfziR07L6fCKLLymuOC8nMuFaIpHXNQfpczORPNl+K5F37iQy6t9Elj6RRJ24n0wiq0USB1oncbdNEn+0S2L1S0mYeicxrU8ST/VNYky/JBb4JzH63STuj0ti/vgkNkxM4qdJSVz9NInahUkMXJTE3zJ3cRLfSuaSJC7J8mVJnJbS4CTSwpMYYkgi25REoDmJTnlJVFiSmFmjnCuTeH11Ek3XJPGJ3FqbxP/WJfH7+iRWbUhi7+YkVnybRMjeJJrsS2LrgSQSDyZRcyiJhtokPqxL4pUjSUytT2LPH0lsu5DE8Cs6vprEjWtJdGtM4lc5ejOJ3v8mkdIsmTtPJjOuZTJrJKJVMiflDb9kiuWR1snsF2ubZL5um4z7xWSCXknmXK9kqnon07xPMt/3S2bqgGQS/ZN5Z2AyIYOS6TEymbWjkol8K5k39W0+aWwyi8clUyvzJyTznXQO0P6gZI7ItmnJzJirGuYnc+CDZMo/S+bw58m8uCiZHJm8OJkuS5L5RVosS2ZYcDJNQnQtTceZySTnJvO7rDaobpPqNifzueyXv/KSGVmRzAs1ycStVO0SvDoZ/63J9Po2GZN0/0775b1diiERu5NptieZLyTrx2SuSOx+1XswmXppUpvMRzK9TnuPJPPn+WRcfyZz7aJqvZRM18vJnJem15P5VPZJv8ZkLt1MZsOtZIb8lczOh1LY/HAK8Y+k8Is89HgKd55I4dnmKVyUiS1S6NAyhWipaJXCE34peFqnUP9yCk16pbBX+vROoUffFC7IhH4pLPFPoU6GDEwhdFwKheNTaDohhb8mpjBnUgqZASlcloDAFDZJ56AUqien8OO0FGI+SuHIJ4q3UDkXp3BG3lqivEt1XYYuS8ErHwan8IOYQ1L4MjSFtLgUlidoTZLqzEqht0H3ZKZRsUy6LxdkojmF9TLaqz4LUwguT6GgQv2vTKFmVQqtVqdQtCaF/WtTGLAuhS0bU+j2dQqndij2PvV8QD3LrEOaUW0KnepSOCc/XNT5lRTS5ZJsuJrC2WspvH09hRaNKYTI3NspfPJoKjseT+XqE6lsfjKVrs1TSZCxLVIJb5nKCSlplcohv1Rutk1ldO9UPuuXyn4Z0D+Ve5Ljn0r8m6mcl5UjU/EblUqYjHgrlUGjU3HJ92+n8tqEVA5MTMUxKZVtQak8PTmVimmp/DYvlVMLUnn8g1S8H6bS5KNUPpI7HyveF6pjYSqLFqdyWAYvScUjHy5NZY98HaxcSamY0lPplJ1KsUE5TcopvfJ0XdyeVDoXpfJGqfaXp/LrilRar0qlbHUqdWuUc63yrUtl6o5UYg+m0qo2leMy4rB6l4V1qdTKh/WpFF1I5eBF9XM5lZlXU8m4pt4bVfttxZJHHkrD1TSNfyXwsTR+fTyNiuZpPNkijaUyvGUaBbK/VRp/+6XxUps0DPJMuzQ2tE+jb7c0Yp5Lo/r5NAa/lMadV9KY3SuNnr3TuCrd+qbxu6ztl8aZ/mkc9VeuwWkcHJXG7dFpZI5JY827aQSPVx2T0vggII2kqWn6Pa6YHyvm52m8sDiNHElZmsafsn5ZGueC0xgTksYK8QtNo2lqGt9kpjE5W/ly0mhv0H5jGi1NaTyal8ZhGWJJwyt/2dJ40ZFGriwrSGN8VRpnq9OoqUnjxIo0SlemsXhVGnXiW52mz/A07GvVv8xfl8bN9ZrT7jQW7lN9+9OwHkxj7iHFrE2jUdLr0mj3WxpVv2v9lTRevpqGUW5KxvU0tjRqT/N0drZI58WW6TTK9FbpenZO17NPOpckoHU6m2TV8+kMeSUde+90ZvZL52t5rn86V+XeiHTmv5HOLskcpWsy+a10fVKnc/TddJqNS6fJhHT6T9R+eSUgHZPMDEzn+SCtlymT09kmn85LZ7845qfT6/10Zn+QzgsfpvP2F+mULUrnicXpLJV6+XxpOofEvSyd4/Hp9ElL50ZGOrGGdELy0nndkk6JPGpNZ5HUSW9XOs/60mlalc6/1el8tzId46p0bsrktemkrEun84Z01mxM55+vlf9b5d+p2UiPXem02J/OiAPpHDmYTsEhxalNZ9DhdP6TvXXp5BzTnkvaczmdaVfSCbqWzhb583o6nW6kc16qb6cTdiedT+6ns+c/zbhZBj89mcEbLTNY2iqDennVL4Pa1hnsa5vBOz0yWCU8l0HDCxn82yuDH3pncK9PBrv6ZmDql8Ft2dE/g2n+GfQYmMFluTU2g6AJGaRMzCAhIIO1gRmsnJxB1dQMTkzL4LmPM5jwRQZrFmWwYkkGLYKVPzSD5sYMjskXlgzuujPYWqT7Vbq/QjWuzGDZqgwGr8/AI002qK69GVRLqx+1d3+G5qM4BzMoOpRBs9oMFslhaVqXwefS60QG437PYJ1UXFWua1rfqPU3MvD/K4O45pm80yqTM36ZjG6dSY1EtMnktJS3z+S/7pm8/GImN17O5PlemXzZO5Nn+2RyVQL7Z7JFLgzIZJJ/Jl0HZjJhUCZrh2Ty2uhMPns3k48mZPLBpEz6BmRik79lQWAm30vvoEz+knmTM3llSiZb52cS8H4mf36QyXufKo74LVE9clpaLcskXCqDM2kRkkmolIZnsjQikwZ5KD4ToyGTWzLLmMmLpkwMMtOcSc+8THLkOWsmWXJNOpYq/qpMWq7JJExOSuVaxV6XyQl5c71mIA99m4l9fyZ7Dqj2Q6pdetdmck/mH85kt9yty2ROg2Z1NBOTTP4jk7Q/M7l4OZOUq5lsupZJ8nX1JhsbM9lwM5NxdzP55b9M2jXJ4p0Hs6h5PIufnsiiukUWp1tmccovi1Gts2jZJouTUtk2i5HtswjplMVjL2RR1CuL4X2yaNY3i2H9siiUR/pnUSfDBmYxdGgWQ17LYtA7WTQZn8UBaTIxi/3yQEAWn8h+GRio1yBdm5LFx3OyGPB+Fs7FslTHwXqV/0L1ujwL/yzJycJt0B6jjk3aZ1YsGZgnVh3b9GrXqyOLw6tVyzrVJovW63VDFkc2ZlG+J0t/3+pLKg/o+KB6PaRjaVmbxVuHs6iSVvWahdCQRaeLWYy/lEXny1n8LhuuZJF4NYuJ17Loej2LJPlTAm5ncelOFrMezWZui2x2ySsts5nXKpvdcs8vm7/bZLOgbTZ922Xz2MvZlLySzdFe2TTvl83I/tlUSNiAbN4alI3f4Gx+kvUjs5k2MZvnJmXTKF8HZNMzMJsbMjMomxcnZ7NzSjYvTc2mz+xsRizOJnhJNm8uzWZUcDbhIdlUh2YTGZZNu6hscrOzuZ2bzRyDajOpFks2/9my8Xdk43VlU1aUTYcV2cTK5rXZBK7P5vKGbHpsyubfb7Mp2ptNw4/ZnDyYTdWhbD0TZFNzOJvWddn8LGOOZHOuPpuxDar3bDY/XsjGdTGb/Zey8VzO5tCVbIZczebha4p1XbEaVe/NbN64lU25hN5W3Xc0qydz+KF5Do4WOfwrTfxy+FQOyuDWOfikaZscStrn0LxTDsnP5hD4XA5Teubo2UDrBmidfw7TxuSwY2wO9ydof4CuBebwRVAOwyfnUCRLpuSw5/McHl6aQ508GpzDiJAcQkJzaMjN4UmjjmWkKYcIcw5tLDmMteYw3p5DuiuHFtU5+h2Ww6+rchi3OodJa3O4vC6HyetzyNuSQ/3XObz2TQ4zD+Tw4sEcTDL3UA67pXdtDh8czqF/XQ6DLqmuy6rpSg5Lr+ZQfi2HmsYcfr6h+DdzeKRpLp2ezCW1RS6XZIZfLt/IC61zMUqvtrl80iEX1yu5vNo3l8f75RIsx+XN/rlEDMhltL9iDM5l0pBcDBNzuSW9AnL1+ZjLD4G5PDBZMeSg5E/JZdHUXM7PzmXnB4r3hWIsyiV2ia7JuKW5JC3LJSA4l63SPSSXnmGKKZaIXJxRuTQz5jLClEtzcy5hckrIy9UMc/m5NJd9q3MZuCYXrzy0NpcvZPi6XIqlcoPybczl7U25rJLYzcornh25/LRbx3tyWf9DLtP3aw4y92AufQ4pZq3WHFa8OsWT4UcUTx6rz2WZnDmaS8cLuVy+lMtzV3K5KbOu5vLKNdUt71/PZa/0b9QspcmNXA5JwU31cCeXqc0NPN/CwOyWBn70MzCgtYHaNgaGtTWwtJ2BN9sbONPBwNsdDWzsbGDoswbKnzfQ2MvAX30MLOhr4IH+Bg7KkAEGCqTB38CIgVonzQcZCJO2QwzESMMoA6NHG7g3TnvHG/hBXBMMHJpooHCSgYpAAxFByjXVwM0ZBvzeN5D+sYFpnxhgqYEVEr3MwC+yPthAlxAD34Yb+Chd93N0zaBrRgMX5YbZwM48A69YDOTJPdlrNVDsMFDlMmAqNBBfZeCrFQbmrjKwW/qsNmCXj9cYOCDl69X7RgOr5NdNBsZv1ry2GXjygIFQWXHQwPlDBp46bCBVLsuXdVpzxECu9G4wcF8+Oqref1OuywZuXzHQ95rm1ah5yZlbBv64o7n/a6DuCSO0MNK2pZFxrYx09TMypbWR59sYuSUVnYxYexv5qI8RX18jD/cz0iDhA4ys9jcSP9DIxEFGfhhmJGC8kZcnGfEPNPJQkJHTU4y0m2akcqERv0VGOi8xkiQXJGipkWeXGcmW74IVP9TIfskPM/JGhJF3ooxkpht5LddImYQZjLQ3GfldJpqNbJaMPCPX5J7VyF6bkQF2rXdqrUtrvFpToTWVqmeFkbfXGOmwVvtl4joj3dfrnlyXHRtU90YjeXJPmm4xslDq5fWt6nWbkUlfGtm3Q30cMhIl79Ya6XLYSLJclMl1RubWG9kt/zUYOXTUSPUJ9f+bYl5QzMtGFsnrV4ycuWok8bqRbY1GetwwMvumZiC9bhmxyX35+LaRgjtGmt01UvWXkeX3jJyTp5uZGNHcxDstTVxoZSLIz8R2+a+tiUPtTBS1N/FYBxPbnjfxyUsmRvUyEdPbRFpfEy/2N2GWhQO1boSJX0eaWPeeiS/Hm+g5wcS8iSb2SL9JJpoEmDgspYEmngwyESZvTzaxSho+0tqFJl5bovvSfKnuy5hlJgJDlFueDTWRLfZwE8MiTWTGmvgowUSzJBOVOSZSjCYuyxSTibtmEwMsJh6yqjY5IpNdyuEx0bFIsUpMBNSYmL1SPa428fhaEyvXmfh9vQnbZhP/yidbTByUx3aaKPzRxIr9JmIPmPhNNh800XjIxM5aE/cPa12diSFHtLbeRLujWie2kyZ6X9Yc5dMryiPFV02EXDNxSkZfV+/SodGk3+Um/pAeN9Wj3JQ5t0z0uW3igTuaxV+ayYNm3I+aef1xM2efMNOluZkUuSxftTDzQkszJnm/lRl/PzNe2dDOzFPtzdieMTPnJTNhvc2M6WOmU18zSXJBnu9vpr+/mYcGmvU+mqmXyMHKIe8OMXNlqJmvh5k59rqZ0WPMBIw14xxn5vPxZuqkbIKZFhPN/CxrJ5mZEqg6gsx6plctk838KA9PNbNYzk83s2mGmVdmm7HKx3PMfP+h9n9qZuBiMz4ZudRMm2VmfpUJwWZ9j5nJlEb5LtSMPczMf3JhuZlxSWZmpJh5PMNMhyzFyjVzxGim3KQezOpB3s0zs16uWMy8bDPzj3xkN3NATjrNTCs180e15rpG+6TlWu2Td9dpfnJ1vZnpG8z6m9b+jWYscnKLme3bzXTbaebtH8ws2K+ZH1CfB80clTcPqYda9SATDqv2OjOzjpjpU2/GIa8eNRN+zMzfp8ycOGNm50UzJVfMrLlmpvN1M5dkSqPe0xuapXxw08ygW2aW3jYTd9fMtr/MxLfM4w/Z3iqP5/zyyJXb0rp9HtES+lwenXrmkST5L2tN3zzm9cvD0z+PpgPyOCpv+ucRMzCPzYPyeGZwHlnSZJjWT8yj2aQ8lskJeSsgj/jAPLxT83h4Wh4jp+eR/lkeny7M47C8uiiPUmmxOI+f5d0lebwSnIdV7ktYWB4pEXlMi8zjo+V5HJSi6DzGxObxd0IeHVPzKMjM464hj/eNym9SfrNyy1t5ym3RPVseC+x5POLMY6ksKVc9K/S6Mo/fV+exbU0ez65Vj+vyGLBedW7IY7Eck5qNebTdpDWbNactmpMs3q4132rvd3n471GcH/II2Kd5ylu1ynlY85XAOl2Tu0fy+LE+j4ENefjky7N5TPkjj9OX1MflPC5fyWPq1TxeupbHP/LxdfUpwxrzKJYut/JIlSuy43YekU0sLH/UQkNzC2+2sFAlbVpaiJGJrSz08LOQI7dlXmsLP4i3jYWH21oY1c5CjTzaxcIy2d/dwpBnLPz8koXyvhZa9bPwi4zrb6H7AAs3ZLe/hb4DLTw0SDnljcEWfhtiYetQC88OUx7xf9XCI69ZeOwtCy+NsXBtnIWZ4y08MNFCnbQKUM0yPtDCZukeZKHpVAvPzbRwR/Jn695CXV9kof8S3Vtq4aiMXKZ6pW2whT8kMMTCdnk+1IJRHouw8HakhdXSKcrCJXEmWTiRZWFyroWhJgtnzBbG5ln0t6y6LKrLamGn9LZZaGLXbLwWVuZrfaGFr8SvRvNbqb5k3irFWmOBtRYurtP99Rb+2aD+v1Lt31gY9K2Fabst1O6x8OoPFs7t1cz2qYcD6uGg5n3IQrtaC/ESdNjCl2Kqs3BPPjyi2ddbKJIzDarxqIWuxyw4TijPdQt5jRY+vmHhoAy7aaFEmt+y8N5tC93uWJh910Lso1bGtLCyVrq0tHJVevtZcUiT1lY+lyNS2cZK67ZWYuQ3ea69lVy5Iws6WBnU0cpjnRSrs5Vvu1opeM7K9BetPPCylRGvWNna28qzfbRefuyrtf2thMhpGTPAyhrp7G8lRa7I9IFW7IO0d4jyDlVeMQy38tfbVpzjrbSdZCVO/pDAACv/E1OglXvyYZCVAzJ0spWfp1jZMNVKt2lWZk+30nSmlYTZVj79wkrFQivRi1TbYtW2RP3IHVmwVP0sU43Bqk/GhGg+khpqZUaYlZ3SO1zzibDyhfSMtjI/Vz0bNEOz1uSpRouVB61W3rRZqZY4u2qVv51WDrqsNPdYOSt78q2cKFSPFVaKalTrSisZq1Traiu7pf8aKx55eK2VJXJc3lpnpcN6K0lySaZusGLdaOX1zepni5VfZeJW9SUT91rZt0+x91t54oCVMDkj3Q4pfq2VfocVX5bUKbYk1Vv5psHKZ8es1EnlcdV2QvOXd3/We/Ob6r9iJfKalfHXrTzTaOW2zL9hZa/k39T7ektzkzG3rXS9Y+Wa7LprxfWXlW0P2vTsYGNnCxsLW9lokAutbXzVxsb9tjY+aWfj1w42Jna08VwnGxuf0rqeNrb1sfFBPxsHpPtAG9lyS34YZCN/sI2779r4ebzWT7Axd5IN/wAbpwJtrA2y0WWyjWuya4qNldNtXJqh2B/ZGPqJjf7LbHhlabCN0SE2vb82nOE2OkRpnUxdbuMb2ZZiY1i6jbBcG+8abGyQp43KZbLhM9sIzrMxxmLjutWGx26jk0t7C2w8UGTDUmajosJGz2obf61WH2vUh5SstdF8nY1x620s2GijcJONrK02Gr+ycWWPjaT9qkEWHrIxstZGjbQ/bCNBLsrLR2x8Xm/jiLzRYOPf4zZe+1l9XbXpeU+xr9n0PtnYfN1Gj0bluGFjn4TfsnFW5t23MaC5nVMt7HRtZSddrstsPzv9W9vxSrM2dpbJKXm7rZ210rWdnTS5Lss62jkpu7vYudrHznd97fTtZ8ctTfvbWSInRD9oWC2d/e3MHKh10neQ1gzWGmGI7kvKUN0bZsc1XNdf1doRWode31Gcd7XmPR2Pt7NLTky0M3qSnTXSOcBOqlyTXYF2+gXZ8cjDk7VmitZI2lTdl1nT7DwyQ7VLl1nqdY56fd/OmA/t3Pjcjv9COz8tsjNvqZ2By+w8HmznjLwbYmejPB1qZ36Ynb2Sm2znXoad53PtfGyw86rRTrn8z2znhTw7efKJxc7rVjsvOuxYZITLTlu3nXh52WunU5V6rladK1WndFllJ3itndMyZp2ddZKxXrXJ3A129kjWFju3ZNA2O2e32yn+2k7Zd3amHLLzSq0du3xx2E6DjKyz0+GInST5tt6u39V2HjpqZ7FwTLM7rnmcsvPEb3b+vqw+rqiPq3Zirtn5Xb68rtobVbv8K5/dsHNE2t6y0+Su4t6zU9vSwWutHFRIaz8HsfJSGweft3VQL2+0c1AtUzs4eLCTg0Wyv6eDqBcdfPyK9vbSXvmqj/b00x55s7+DGrk0wME0fwffinOgQ88RDjoPcXBNZg110Gy4g2A5LcfGOZg50cEueSTAwTJ5J9BBtyAHmTJoioMnpjr4cIaDgzJ4oYOPljo4JOXLVHuwg6AQ1SGfh6kOGRnuYIUkRTjoGuPgf6kOFuc4uG5wMNvo0POBQ8/6DjZKtsXB+1b1Ji3sDrY7HJidDka4ta7Ewa+VOl7h4OJKBztWOei12qFnAwerpcs6xZTZ6x18L49tdBAqZ+S9TQ4ObHEwbKuD6G0OArY7aP+1av5Rs97n4A8J2q+65eUDDmzywEEHX0iDjDrkYKV0rHWQLFdl5mHNSfrVOfBKsyOao4ytd7BBnm5wkCW3ZN9RB0OOqafjes9k+wkH7X7S7P5U7osOvr6kvJcdNLniYKEclVFXHaySTteUT2Zdd7Bb+jc68MmjNxyEyE+Sc8vBHXn/tmYnw+44aHlXvcpvYrnn4F+p/9vB5fuq4WEnb7dw6rnFyVMtndyQea2c7JVBfk6K5MnWTiLkF/m7rVPfLU5eb+/kYgcnUzs62SGjuzjZ0tuJsY/u9XPSpr+TeLkgUwZojfTyd+o3qpMTMnqQk66DlU9+GOLkiWHKIedk/HAnh19T/BFOnG86WTJSe2TnOCeu8U7GTHSyTrpNcpIpt2R+gJMfZUigkyNTnbw5zUmH6U6uSLNZTsbOdlI6z8nKD538/KmT1oucOJY4eXCpk+OSHqx+Q9VrmOqQX2RCuBNzhJPqKCed0p2kylSTepHeZidN81SbvG1RHVbVYFN+u5Moh5Nf5aEKJ/9b6eSFVU7+k45rnfjWO9m80cmzm5zck2+3OUk84GTGQSffSbNaJxsPO3mmzsldOXhE8U84OXPFSe41J4euO3mtUfO9oVpuOnn4tpP1d5x88YiLVc1c1LR0kdzKxUw/l757XPjksTYufpbNbV283sFFlfTt7OLbZ1wsfdbF08+7KHvBxa3eLob2dRHdz0VQfxcvD3Bhl0X+LroOcnFTfhzsYsgQF4HDXHwpXV53cf4dFy+862LgRBcRk1z8InmBLv6V1CkuZk91sUeemK77MmGGi23Sc6aLkbN1f66LlI+053MX9V/o3jLdC9a5fBbiYmWo1oS7KIhQjEjFl7zlii/XY9V3iovOqS6OZrtozHXRwuQiwKz65KU8F00sLhbKMcGqXmwu5tnViwxxuCiRlk4XX7lcjPa6mFLlYlmNi2lrNad1LkLWuzgj721wsUl6bHRxTz7e5GLEZhftt7iYsVW17VQde1zY9rtYe1DzPORiQa2LVnUu/pDJR1x8I73qXTilaYOLU/LOURc5x1y8esJF/EnlPaX377z6uuBi7yUXgy+7KJYWV1wsl98k8KrqlZev6T2SB6+7WCzHZXSj8stTN1xkyi1ZcNPFfhl2S++1+N12ESt/ypQ7LnZI77suXPLwX+pfxt5zsVGe+dtFrvwltf+4eP4hNyMfdtPpETep0uRJN6Obu3mqhZtMuS3vt3RzQIa3clMurf3cxMkFmdrazbfSp40btzzS1k2w/CTvtnOzSXq0d2OQe/JxBzcjOrqplvad3CTJFZnZ2c2ALm4s3dzs6u2mfx83Pnmsr5swOSvj+7nZKs/3d3NfPhvgpl5G+rtZKZ0HummUuYPcDB7splhaDHGzXH6TwKFuvpKXh7l5aLibMa+6efo1N6+O0J53dG28rk1ws16yJ7q5Ix9OclMZ4GZ6kOqY4ubfaW4+n+4mbaabH2e5GTLbzeS5bnrN+///NMFN10VuypZoJsvcNAtx82yYm0/D3RyRFtFuHLGan0Gzk6lGN31NbjwSYlZPFvVkVU8y0qZ+7KrL4WavRLuUx+1mo8/NG4VurhW5GVji5vUazW6lm/xVbiJWu/lF/rfGjXWtmwfWuVm73k3WBr2P8v5GNxWb3LTZ7OaLLzXP3ernezerf1C9B1TLQdUiIYc048NuzPJZnZtRR9yski71btLlhsxrcLNPSo+68TumXo67GXdK9y66GXrZTewV9X9dsWRLo+LdUH/ScFPxbrm5edvN/Dva+5dmITvvucn7182aBzyca+bh1RYe8v08PNHaw6Q2Hl5s68Em69t7yO7gobajh6pOHpI6e/j1KQ+B3TyM6uthldzo56FsgAc/fw8XpN8gD2GDPRwb5mH0cA9rpeQ9D2cmevg3wMPRQA+rgzzcmuxh+FQPbaYp9wwPh+d72PuBh4SlHmYs87BbngjxcF42RnjoEenBIEeiPCRnKp7RwxaTh+fNiiuf53nA4tH3iYf3bR4OyhWHh0KXh9/cHpr6lKvMQ0CVh5GrPXRe42HYOg/x6z36Deth1wYPAzaqFonY5OHLzR7suz2M3eNh/37tPaj7ter/sIev6jw4jnjY1OCh4ZiHjBPKedLDe+c9+rzx0PKKhz9kylUPfa558Mj4Rg+WGx5O3PTw9i0P3W97yJGP76h3WXHXw9x7Hob+rXlK3D8evrvv4ffmXnq29mKRdW295LTzcri9F1t/L6cGeHnH34txoJe/5dNBXlYN9rLnVS9Fr3k5G+Ble6CXF4O8nJystVO8bBDDVK2d5mXJR14yP/eyd7GX2KVepi3z8p30C/byeIhXs/cSEOrluUgvH8V4aYzz4p+svbnaZ/Ry0KS9Fi/9HVrr9HKv0MuRIi/tyr38WeXlq5VeHKu8LFvt5b01Xo6v87J+vZfuG7x8stFLnby5yctK6bzZy005sMVL5VYvSdu8zN7upf4HL+0PKM9BL0MOeSmVuFovA+q8RB3x8psE1Xv5Rno3eHHL2aNeJhzz8uAJL2NPekk752X4eS9T/1RNl7x6JvAy7qpmct1Ljxte/pG3bnn58I6XWqm56yX1L/Ur5x/08fDDPt5o6aOitY8f2vooaecjtr2P7zr4+Kazj7Ndfbz9rI+Yfj6m9vexU/oN8BHp7yNwoI+v5ZHBPkJlwhAftqE+lgzzkTtC+yf4mBjg473JPrbKmGk+Ppvh4+4sH3Wzfbw230fKAh9Nl/oYt8yn73cfD4T4WCwn5X6Yj6PhPtZF+Pgr0kdmtI+aWB9TMnxEZCm2QbHNii0987TXon3Sw+bjaadqkK4eHyt8PhYU+PRZ56NNqY8dNT7Or1Rva3xsX+vDvs7HQ+t9LJOfpOdGHxZZvMnHp//z8dRXPjrv8NHhOx+Nsn+Xj3bf+yj9wcf3P/po1qBazyrfeR+jfvNx6KKP1Ms+bsj8Kz4Sb/i4Ij/c9DH4lmYsfrd97L7jY/J9H680zWfzk/n0aJWPSda3zqehbT7d2ueTLUc65JPZKZ878v5T+Qx5IZ89L+VT0C+f5v3z2Tkgn8iB+QQNyqfP4Hzcw/J5dHg+X76az7aR+VhH52OckE/3gHxypSEwn0+mKK48NS2fLPl4ej6rZuQz/8N8Zi3N13NvPjPC85mcqpiZipmTT4Ahn17GfCaZFVtCLfmclYlWncvD9nx+duXzYFk+i9bmc0KeXZ/Pf3Jig3rblM/Czfkclx5bdS5fbNO5sD+fvw+otoP5rD2Uz9O1ulan8/p83mrI597RfOqP6fh4PqP+UP0X9HpRM2rMJ0f+klE3df9OPmv+3z0d31csudesgL8fL4CWBXRvVcDo1gUY2hRwtG0B/7Qv4PPOBZh6FLC5X4E+dwp417+AngMLsMh7gwvYKtYhBfw0VMfDCnjo1QK2vVbAhFEFhFBA74kFfBNQwGNBBQRNLqDvlAJ88vjUAp6YUcAfswuYOqcAv08LaLusgCSZG1zA8JACUkILuC77wwp4NbyADhEF3JAFkQW8FlWg3xkFdFxeQJp0ji0gXTYYClhoKiAvr0D/5gtYLJutqtdWwBJ7Aadlu7uAXkWqqayAi6sKKFlTwOW1BcxaV8CQ9QWUSusNBSTIFZm9sYC90naz6pPhW1XbtgIObC/g8I4CVn2r+e0pYJ0c21tAj32qYb9yHdKMajUXOVNXwEv1BTzcUMCXRwtodryAr09oJqc1k58KiPu1gEsy+PcCki8W8GGjYkvWzQLONi3klUcKmdaikFatComTwa0Lad2mkKvSrn0hyVLdsZBuTxcS2qtQz3SF7OhXyJMDClkuf8hU/0L8BxbSclAhF6VieCHXXy3kgzcKyRpZyNtvF/LVxEJ6TSrk0YBCggIL6RtUiE+mTtHeqYXETtNe2TO9kMY5hdyeX4jx40JeWFiIXV5ZUqjvb+WTqaGFfCcDwpQzXHvlopRGFrJveSHDowtpH1NIqqxPKcSZXcgvOYV4DYUUmgtpkVdIjFyQGZZCvpdBVvVtKyRBrsgceyGVDtXiLGSFu5DOnkIyZFFxIVtKCrGWFhJWqVpWFHJpVSE/rC6kbE0hbdYWkiTXZO66Ql5dX0iVdNygeWwspFbqtxSybmsh97cVsvQr9bFbdUns94Xc3F/IJ7WFNMi6w4WMrdeao4VsP6Z8Jwr56PdCtl7RTK4WcvZaIZOua7bSu7GQyBuF/CY7bxbS/5ZiSuxtzUZm3tFspc1fWvNYEWUtitjfqoj01kUcblPE6rZF3GtXxGfti3i7QxFDnyvi9ReKeLBvES/3L6LZgCLOS5B/ETuk38Aipg8u4ntJHFpE2qtFfPBaER0mKE5AkZ7LiugxuQizLJ5ShHdmEX/MKsJvrq59UkSfRUWULC2i9bIirkpViGKEFnFLRoarHvk7oogxUUU0iS7iJ2lqKOIrYxG9TUX8bi7C31JEK2sRV2S2rYhUh2r3qsbiIlqUFvHe6iJeXFOEQx5ZW8Q364rIX19E9IYiLsj3G4sYvKlIz9RF+vsr4twO1bWziCe+K2L3riIG7VZ93xdx8oDu1er6kSKWy7T6Iq4dLeLISa3/pYj6i0W8dK2IsOuakfS7UUTzm0XEyEXZc6uI8ttFNN7RjB4tZlLLYr6WPq2Kmd66mEFtiklqW8zr7YtZ36mYyU8XE/eM1vXS9f7FzB9QzEHpMrCYLDk6qJgNg4t5dkgxQWOLOTyxmJGTijEEFDM2qBj75GLOTSkmYGox30jfacXkzFW+D4uxLi7moSXFTFxazPLgYv6U6SHFfC+DQ4spk7ZhxSTLdZkfrtwyIqKYldI1sphsuSefRRVzTMYsV9xoxY1R3NhiescV80S8rqcX84a5mFXyVF4x71iL9ZlZjM1WTFN7MSFyTgIcqlN8zmKedBXr91IxF2SGu5hyTzEp3mJqfcWszi9mS1ExseXFXJLuK4pptqaYonXFeu4uZs6GYl7dWEynTcVkCFuKMW8tZvz2Yl75XzGPfVnMpl2a6x7l2VusvzXN7oBmd1CzO1TMfVlYW8zWw8WcP6LZ1hfzrRQ1KP7RYq5IpxOKLbvPFfPj1WKGXyumSj5qLOatG8U8cEv5bivfHfV9v5jj/xUz+5ESMh4t4Y5Mb1VCmV8JN1qX6G+uBEO7Ek62L+HdDiVslV87leDXtYQJfUr4s5/W9y9h8IAS2vmXkCI3xDC4hPuycEgJEcNLmDeihPgxJTw0oYRvJpbQcXIJ6XJb1k8tYcbsEpKDS6gNKeHN0BK6hWm/nAwv4b2IEpJiSliVUcJvuarDVsKL9hKc0syha1LiKqG1u4REaVak9aXav7aEyI0l7N6k+jaX0H17Cf/Jn1+r5m9KGLKjhKE/llC/v4QHD5Xws/Q9XEJsXQmzj5RQXV9CZkMJm46VEH6+hJcvl3DzegmjbpTwzM0STLLkluZwW/38XcKOB0r5t2Up4/xKebxNKctlT9tSbrcv5aMOpazvWMq+bqUcf6aUNi+UMr5XKZX9ShntX8pGeW5gKSGDSjknhUNKuTmqlEljSmk2qZTfZEpAKbtkYGAppZIcVMraKaU8MK2UJeKbUcrmeaU8+UUpny4pxb6slF+DS/kupJSSUK0PK2VkhPbIkqhS+kSX4khS7ORS+uaUEpdbymvGUrqaSvlbXrKU8pi1lEiZZitliL2UcklzqB9nKbhKsbhLWbe2FPO6Uj0nq94NpXwjczeXcnJbKUt/LOXAwVJya0tZeLiU9+pK2S6vHNGM6ku5IMOOqu4TpbxwUjVL+Cn1fkZz+KWUS5dL6XKtlGz5/HopJ+Sxm6X8KdNvaX63S+lwp5Q78sndUnreKyXsb/Ut/7QsY7tfGZ7WZXovytjbtoxO7cvIlM86lJH4ShmmPmUU9C/jyoAyDviXsWhwGael99Ay/n6tjC9eL+PxN8v4fUIZgyeVUS7tA8pIk41BZTw/uYyHp5QxZWoZg6aVcXN6GUdmlMHMMjZI09llNH6sPEvLWLqsjEnBZXwjCaFlXBNjRBn/ScHyMuKjy5ibVcZlk+qwqg4ZbyvjS4l16NxTRvN81VajNSu0Zk0ZE9aW0WddGSM2lrFKDJt0vrWMfOn7TRnzf1DefWX4HSxjZG0ZTerKWCZnpXVDGe8fLWPUsTL8T5URelZ9/Kn+LpbRsbGMT2+UcUzeuVnGFnnxVhlOGXZXc/yrjM/vlbHt7zJ+/LeMLg+UU/B4Of39yvVdXU5eu3IebF/Ozg7l0KWcH54vJ/OFcrr2KWd8v3LeGFjO04PKWTq4nJ9l0pByvpGioeUkDitn+Xvl/DOhnBaB5VyRxhmKO7OctPnltAou56Hwcl6IKWd9bjnl5nI+sZRzTLZYy3nJVo5L9jrKedVZTlV1OZ1rymm+upy5a8oZsLGcYmmzqZxkuSGZB8vZXlvOnCPljKgvx9hQzuYr5cy8rjpulLPoZjkTbpVjuVfOtgcq6NOmgpZtK5jfrgJLhwoGd64gvUsFx7tW8MCzFbzlX4FtYAUPD6ogXL4fXMEXwyr43/AKerxRQZ489GYFWyZVcDGwgm5TKlg6tYKAaRUMmF7B5lkVvDC7gp6fVLBoYQU/SeOSCuqWVvBISIWeMSsYHlbBP+EVvB9dQXZOBX2NFdgtFURYdV+G2yuolhmFFRSVVfBjTQUrVlRwa20FszdVsE9Wba7AuKUC/+0VtPtfBbfF83UFzX9UzYcq+PtwBV8dqSCxoYLrwjHFP1HB1WsVzLtewcjGCobe1jq/Sk63rqRv20oKpbFdJUfaV7KpQyVnn6rk02cq+aZ3JR/1q2RL/0rcAyp53L+SaHljUCUPDqkkc7j2jajkxLuV5I+rZG9gJa8GVfLU5EoMsnRKJQOnVVIm7aZXkiaffqo1yyoJCK3kW/EPq6RU0sIr2R5ZSa8o7UuqJCq3kgtiMimPtZJ78oWtklMy3q66HapbkpyVvOipJKWiknUrFXut8q+rpP2mStLlrny2uZLlX1ViO1RJZG0lf4rxSCVBDZV0PKaYxyu5eUqxrlby4TX12lhJzI1KrLcrmXFXMf9SzHta/08lu1pW0cmvioWtqzS/Kvq3reJWuyq2dajilY5V9OxaxboBVTznX4VN/hhYxWuDq+g2pIopw6rYLa+Nr2JIQBXZgVWUTKnixLQqes+owj2nioELqzgarFihVTQPq2JBeBV18lhUFZdkzvIqOqdorywwV0FeFU5LFQdtVTzrUD5nFT+6qohdXcXz66qIWl9F081VvLq1CuO2Kvrt0p5D2lNbRfRh7avTvvoqrPJIQxUPnahiz8kqzpyrYsLvVXivqY7rVVyTeberGHVHOe4r/6PVLH6smpKW1bRtVc0d6dummtZtq7klH7er5pi07FhNogwbUE2NLBtYTc6Qau7LkqHVJEys5rrUT6rGE1jNtaBqFkyuhinVvDC1Gpc8Ma2aGJk3vZpaccys5tKsakKWKO6yaroGV/NASDW/yO7QaqrCqukSXk2u/CtLI6o5J0GR1eySwVHVdF6uGuTn6GoqYqs5E19N+7Rq2uSpB3s1yXLMUc27zmp6u6opkO3eavJ9qrm8mrdXVLNZFqyvZtOGal7cqDo3VRMrV+TwZr1uqyZ6t2oVe201yw9XM6euWjOv5tGGai7KnJPV2C5X0+xKNbOv6vh6NVGNclvnd3T+l47v6f6/1TzXpIaRTWu49HgNzzev4VDLGja0quFy6xrmtdG59GxXw+PtdU3mdajB2UnnnWvY2LWGF56qYVP3Gl7uXcOH/jW8M7SGbdJrWA35cuzVGsa+VsO7b9bwJTW0m1BDaUANPwXVMGlyDR2n1pAlf8uiaTUETK9hp3SaWUO2nJ1VgyW4hjfCang2vIZmETXUxtSQlF1Da2MN48w1pFlqOGWtYYJNse01/OOp4Y8VNVxcU8PBtTWsX1fDYxtUv8zbWEPslhq821XrVzXc/EY17lAd+1SH1NTVEFJfw6/S/VgN4cfV/8819L9WQ8Z11XxDdd2q4b6cvV1D0J0aDH/VcP5eDTP/q6HYbwVprVfweZsV7Gj7fxTXdXyV5f/HcULsQHJ0WCiKkgNG8xI7yI1RUgooqMSI0WCLIN1hx/J0bueszjnb2dnOzs6SFr8GijSM/L1/fzwf9znnvq5P3afuFHo2T+F7yYtJoU3rFD5sk8K3PVL0PzmF93qlcFS+iE3hlpzsm0L6oBRCQ1M4NjKFkaNS+HJMiv5XpOCT9gkpNByfQjAxhXYfptBgfgrjF6QwcKH2SedFKWyV00kpmJak8PjSFHbJfctSOCsjlivfuhSWbUyhy+YUVm1J4ZxM35pChTyzPYWHd6SQvSuF43tTyDWk8JNRNZtTOCXjLCn4Jc6aQkdbCkanXi9MYVpEsctTsMv+aAqNK1JYK+9UplAjr1al0L06hes1msPhFMy/ay5nUuh3PoU/L6aQeCmFM1dT6N0slQ3NU5nfIpVAy1Q6tUqltE2q3meprGqfytXOqYzrksqSrqnc/2wq5+Rqz1Tm9Erljd6p5MiPfVI51VdrBqTyxOBUDg1P5c0RqbR+MZV/XkvlwZGpVI1KxT06lWPjUsmLTyU2IZW241P5IzGV5MmpdJ2ayrppqbw2I5X330ml4oNUjixMpXNyKnctT6VsRSoXV6fy12epTPw8lZAM/SKVXV+qpg2pdNukuFtSSTGkstiUyjBLKg/YUjkvzV2qPT+VX4KpbCxO5bFwKveVpTI9koqzXHujqllGVqWSeDiVnUf1/GQq751LZdR57bugfRdTWXQplQmXUymWIVdSMcrOq8pfl4rreiprmqZR3SyN7OZpfN8ijbjWabzeOY0Nj6bRoEcaxl5pPN47jfv7pHFeZsam6bc3jYSX0pj2WhrvjUxj1Kg08uXX0Wn8NTaNiePSGBafRpeENPbI6vFp9JiYxq1JabRckMZN+WBhGr9JYFEaA5LSmLo0jXJ5YVkaDmm4Jg3zujQOfZ3GJ5vTmLsljYKtafTblkaH7WlslkY70lgik3emERbrrjRm71X8n7TWqLWmNFJkszmN0xats6bpHlrr5LAzjTddaWzMSqOVLw13KI2T4TT8ZWl0Lk/j7qhqqlA9lWk8U5XG6FrV9Ecaa0+nMeufNL76L03/99IwnU9j94U0HriYxg9X0hh/TXNpnE5UXA+n836zdE7K2Obp+CWuRTpp0rllOlNbpdOtTTqHpFnbdK7LXZ3SmftsOsfF91w6HXvotZ7p/Ctv9UpnRO90HPJMn3QOStPYdD6W0f20ZkA6LwzSvlcUb5TiyYnR6YwZo9zSaVw6d8enkyxnZFpCOt8kpnNjQjoD30nn5XfTGfRBOpnyw6J0FixOZ/ySdIxL0xm2Nh3rF+n03ZTO0s3pTNmiWraqhm2qYXs612TujnS27lb8Pek8uz+dzw6kc+67dHr8mM7GzHQWGdJZb0lnjjWdozLCrV7khCedn0rTaRNOp0FZun6j0hleno5F9kXTuVKRzruV6eRXKX+19hzRzI6mM/R0Om/+l06ufH1ONV1Ip0xGXExn3hXFFf/VdB65ls6K6+mcFVODDGLvymBA4wxWNslgZtMMqiS7WYa+gzOo1zKDCTEZmFtlcKVNBpOfzWBuzwxOiL9XBp37ZHBPbAYrZEZfrR+QQWhgBvNfzmD2G4o9MoP2ozIoH5PBC2Mz+GZcBs3jM/h5SgbNZmbw/IcZ2KXZggyuy8mFGQxMymDn4gzuW5LBKnl7aQavLcvAK72TM9i4PIPTX6iWL7V3Qwa7tmRw/9YMVkvttgz67Mig3c4MvpYpuzOIiGNPBh1+yGCUIYO7zRksl+mWDCrlZWsGWdLDlkErewYTnerNk8EzRRkYSzLYXZrBg2H1U5ZBXiSDlHLFimawRe6qyNB9YAbuqgx9V2fwvcTUZFByOIO6Yxm0/TMD01nN7nwG715Q/osZdLqsmV3J4NW6DL66nkHSDc3hluq6N5Os+zOxPZzJ000yiW+eyaAWmTwYk8l/7TJJ6pzJ2ecyqeqeyas9MvHIjz0zadMrk42yuHcmU/pkUiYjYjNp0S+TD/tncnJUJuNGZ3JpXCaz4zP1XyGTeyZkslw8kzJpOSOTwLuZPDAvk47zM9kqMxYqx6JMeiUp/uJMTi/J5NvkTK6tyST6dSbdt2SyYWsm9bdlskj+FHaodnl6Zyandmfy3oFM7kjN5LuMTGIydc6kc+ZMDsqnFq2xZjLEnkkXRyYnXJm0C2RypjCTiiLNIZjJV6FMGpSoj0gmn8sf5ZlYKzLpWplJUU0mptpM9h7OZP2RTO78J5Oe/2kOZzNpeC6T8vOZvHghE5c8dzGThZdVo0y6kklYnr+aiV2eupXJ9duZHLnXQP/7DbzzkIEOTQx4mxvo3cLAz1LRysCLHQx819HAN48ZKOliYGg3A/O6GzD2NPBELwMP9TawXq7Ke30Mui83MCbWQEAe62dgbX8Dl+VonIEdgwysHmxg5FADr71i4IdxBlrHG2iYYOCt8QbKJht4YYoBp9SbZmDSdAPN3zVQPN/AUwsN7JcmiwwEFxsYssSg/ywGPl5m4JrMS1ZNKwx0WWlg7mrVtd7A7k8NPPiVAd8mAw9sMbBGjm41MGqbgbjtBi7tNFCw20D6HtW218DFfQbyD2geB3X8zkCtwUAns4F7LAZWyttWA3k2A33tBlJkm0OvOw3kug2s8Oh5QGsLta7UwBthvS6dIgbOl2t9pR5Xac41iit5tQbuParHxwz0O6H8/yj/vwaOnFFd53W8oLouGXjksp5fUc116kN2NzLy0J1G3rvLSOP7jKyXufcbOfmwkX3NjDRpbuS6vN/CyG+S0NJIUIbGGHmqlZGmrY18IqG2Roa1M/L0I0bqPWWkrKuRF7ob+b6Hka96Glncy8hpcfcx8mOskTZ9jWySf/sZeSXOyNcDjfQeauSu4UaWy0yM3PeakQdGGTk22sjAsUYeH2dktzwUb2SdXJW5CUbGjTdSKF0mGNkrH01UvZNU4xQj3eYYmTrfSNYCIz0XGvlJvl5kpFGSkarFRt03GemwzMi5ZCNx65TrY/XytZFDW4x8vtXIbVmwzajPpZGJ2408u9PIdxKzy8gGOb1bPe010mOf+pJGB4z88o3qMBi5ZjRyyqSZmY1YLEa6Wo0clGY2I5/JRIeR551GvnUpnlsxvEbmRTTXCiMHpGmlkU/lpsyvMvI/mVBtpFTsNeqtVnul5WEjX0r9I0YWyYvHjPxwXLWcNHJG9p5VLedUy3nVcsFIsVgvGml+2cgtWXBF/cmkq0bCMqLOiFOeu6Ze5avrRpbc0BxvGvn5tq5RfRPL5bf7TSQ8YKJYDj5k4rPGJr5rZqJhCxNL5B+Z2tJEhbwSY+LnVia2tNbeNibOSW1bE+92MnFcujxqYtlzJjr2MjEq1kRGX5M+7yYe6m8ifoAJy0ATzQabCA81se4NE3PfNHFzjIn5Y038IV+NV95EE/9KxQTlm6hYC0zMWqR4SSYyF5tovNREncxbppqTTQxbbuLpFSaS15tY85mJ579W3VtN/LLDRIedJrbKSz+YePsXE7eMJhaYTJSZTXS3mthkMzHYa2JivvaGTIwtNVEoT5aZ+DSiuspVl4SjJr6vNLGxysQd1SZm1JjIrdXeEyYa/aXHp03cvmAicsnEi5dNuKXHFRNfX1VddSbevG7i0Zuacz0zw+qb+aKhmbcamcm838zvD5lZ0szMvzKtuZlXW5iJbWmmU4yZ7XJfKzNzWpv5+hEzdz5qZuZjZl7pbqZjTzOrepm5KMd6mxnTx0xABsWaMcr+vmaa9jPjGmCm+0DtH2QmfZgZ2wtmjr9pxjTKzIHRZm6NMet/uZnJ48xE5MV4M1nSM8HMT9JuvJnNcneimRXyzgQzAyapdpkw1cy6OWaemWfGO99MygLVvVA1LzKzWi7L2MVmimTIEjNmeWqpmYPSfJmZz+W2LEo28/IKM71Wmpm9xsxRGbROfcjjG808vMnM/74289xWM5u2aQ7bzSTLWZm5w0yt5O8089huM7vloz1mrsnve808v9/MswfMLDtkpt93Zub9aObBTNUtV2W4yUw3s5kNFjMNrboW8q9Mt5l5zW4mV1IdZnY6zfzmNpOQZaZYhmdrlvKtR3tytD5XsSNaIwnlZkJiiyp2hdZITKWZr6RhldbLGamqNpNWa+aRw2Z2yYNHzNTJvKPaf8xM4t/q66yZjHNmrl/QDC6aCV8yM+KyGad0v2LWfYWZtld1feXOOjPL5Zy8c83MYRl53YxPBtwwY5AnbprZK01umflEbsr822Ym1bNQJu76Fno0sPCTtGtoYYvcfYeFFXJBbt1jYduDFlY/ZOF4YwsHm1r4opmFpOYW/pGpLSxUyKstLXglNsZCinRuZWGHPNDawlq5InPbWDgpCW0tFMvwdhZs0q29hW8lpoOFr6RhRwtL5Yz0e8TCR49Z+P1xCyO6WPjhSQt3drVg6GahyXMWXuppoUNvC/f2sbBKLsqcWAvHZGxfC4UypJ8Fs3Ttr/qlRZx6kPoD1If8I1MHWqiUVwdZyJHYwRZ2DlH9Qy2sk3nDLNix8OzzFlqPsHD2BQu1L1p4/BXN8XXN700Ls0crr4wZY2HwWOWUp8YppzSPV06ZOl7zklcTNS+JnWAhVXZOVK5JyiW8ZWHkTPU0z8IlGfqhBYtsWGChwUIL/8r0RRaqJDdJM1psIV0eXaI5LbNgWmth4BYLTbdZ+Exuy9/bLUR3WHhlpwWP9Nll4VfZsdvC/Xss/LZXeferr0MWGhmU32TBJwazhS4WxbHqvSALbdrv0D6X6nWrhyJd62LVHbJwqsRCaamF58MWupfpfVSu95FckNlRzaVC10O6VukaVFv4UvodUe1y/ZjeiycV+4JiX1K8yxbqJPGq4tUp3jVde2lR38r8u604Gls539RKoLmVwS2smKRFjJX+ba2ky552Vh5ur7UdrGR3snK0q5Ulz1k5I9O7W4nraeXxXlaa9LZyU/7qY2VKrJWovNzXSuf+Vh6Is5I40MqcYVaGYiX3DSu7R1ppPMrKS2MVV3qPs/KrbI+3cn+Cld/GWxmfaKVEnBOsbJ5k5e7JVi7K2LesPDPNyuGZViZ/aMUz30qfBVZ9j1rZsVD5FllZJ3XyfpKV36V0sRXXEis9llr5Sdovs7JV7k22ckneXW7lhMSvsPL9KiutV1tZvsbKrLXqWcass1IoXT+ycmOzlT+3KPdWK+Xy8jbl36780nmHlZ3y4E7VIHXy/i7VIOHdVl7YY8Ut2/ZZuW+/ldWScNDKc99Y+UG6mKx8brZSz2IlSf6RSqtmZtP1sFt5zKFrIg87rXwiC1yauXiz1F+hlZMhzShiJRi1Yquw8l2llU1VVu6sVj9yXgprrSw7ZmXUCSsNfrfS76LiXbZScdVK2jUrj17X9b5ppexeG1n32Qg3tnFfMxtr5Iqcam4jsYUNV0sbPWJs/NbGxvi2Nt7rZONiDxvDetvo1sdGm1gbd/W1sUKO9dPrcToOtnEnNmaPtPHdGD0eZ2O5nJfZ8TaKEmwMHa/9iTovmybo+RTFmKfYYv/QxvfzbXy9wMbdC22slIsyZ5GN4xKfZKNYhi/WWnl2iY3NS7V2mY1LciLZBits3LPaxo/rVfsnNtp/YWOr3PeletpoY+1mGy9ss9Fru42OO2xslwd22nQtbbqWNnrvtfGrRA7aiP5gY6rBRqbJxucWG/WsNv0O2vQ7aKNa3rTbMDps/Oe2YfLYKMxXb8WqM6w6ylRDxMaWchurozYuy9wKzbLSRqmMqLLRs1p5a210Pm6j/DfFuWhj5iUbh2XUZRt+GXzFhlmevmojps5Go2s2ksV2U7luqfd6diY/aOeTJnZuyd9N7UxtZievuZ0nWtrZL81i7Hwu9VvZWSw1re342tgxtbVzRwc773S0c1Tu62pn3tN2XullJ0f69rbzWayd2/JPXzsHBthpOMjOkKF2Wg/X+pftXJWH3rRzQypG2Xl1tJ1c6TfGzt6xdpqOUwypF28nSf6V6QmqQd4crzpkYKJqkacm2DkkLSfa+UrumGQnWWZNtjN2ip1np9q5Z7qdy9Jxlh3ve3bS5tp5cqGdDYtUW5KdZXJW3lls54gULbEzdKkdm3RbZud7aZNsZ7PcvdzOKjm5ws6IVXZc0nO1nR1r7GzZqlzb7KyWudvtnJLEHXbC8sJOO1nSe5ddvw92Ou+2s1OeOKhZH7Jz+Fs719LsPGa008Sk/iXJrN6lxqKererXZqer3U6Mw04jp53lcl5mu+wcl3FuO6n5mrvfjrFIcwnacYTttIto7uWau/wetROpsOOptNOnSutld7WdT2vsLKrVfI9otke195idb87buXDRTvxlOxm37Oy638GAhx0Y5GATB8nNHMxq7mBcCwdBcbR08GOMg5fbOfDKmU4OFnZzYOzu0H2vg/O9HMzu7eC4xPdxUCzEOvipr4MH+jtYJ9fkzzgH+wc7eGeYgyOy5gUHj73qwDLSwebRDuaOdXBKwuMc+p/tIFv6JDhIkUfGO/hnggPzZAdPT3HQc76DBYscTE1yUCVvLFY9S1TPMgehFQ5cKx38sspBp9UOYrY62CiNtjm4ICe2OyjZ4WDETsXZpXWSmKm8km1QTqODVPnU7OC2/GtxMMPqoFasdgfPOBx8J22cDla7HFyR390O/st1MKxAvUcc9Ch38LPsiDr4qMLBDVlQqXqrVK+8Ue2gQAbWOHiq1sEhiTns4M4jDlZI0inN/aJmeMnB9ssO1l9xcF3mX3VQWader2vPDfV1U+tvOdjT0MmZRk7uaOIk1MzJry2cNI5xckumt3Ziaetk1hNOBj+nx/JMdydteji50tPJxN5O3Q85ad7PyZeyrL+TkcOd9H/FSaYkv+6k5E0nvUY52T3ayadjnNyWf8c6GR3vpFCGJjixybPjndw5zcmLM53Evu3k81lOOs5TvoVO1iQ5uSqvLnWSKydXOhm/ykmTdU7+W+/kf5udGLY5eXK7k4PScodi7XSyQi7Ku7u0RxJ3O+mz10mavHPQSfEhJ6N+ctLuVyetDU6+lruN6k0iZievWJxkWJ10sTk5IC3syuty8oLbyaPZTrYVq7aok/crnPwhkyudROW1Kidx1apJDtU48R5z0ve4kzmnnGT9z8nh8+rtspMd8uAVJx/JwqtOTsv0OidDrmseN5z8ddtJVT0X9zZy8cedLp582MXKpi7ea+airLmLl1u48Erfli6eiHHRopWLDTK7s4txT7n49WkXv/R08WlvF4v7uDgjM2NdHJExfV0M7+fi5/4uOg5zMW20C/8YF0PGurBK+3gX1xNc/D3eRXWii8HTXWyd6WLqLBfrFrqYv0jnZGqSzot/sdYscdFtqYt2y7RW7k/WuuU6t1IxV7m4scnF0K0uftzm4sEdLj6Sm7Jwp4vpu1wU7nZxa7+LRQdU03cuitNdkKE+Ml00Mbr4TOqbXMRbXIRkhNWFW3rbXDxqd7FHmjpcNHBqBi4XCW4XJfKYx8W8sIu4chetK1x8LQNrVftx5TmtuBcU87JiyogrLrKk91UXqdLsmosv5av6bk41dPP3w25GNnUTEFszNw+1dPOx3JKkGDczW7kJtnbjbOPm17Zu6ndwc1a29nSzrpf2xWpfXzfP9XPTsb+bHfJQnJviQW4yXnBjet1N9WitGas143Q+XucTlEPOjHfTa5Kbk1PdjJ/mJn+Om+4L3HRa6KbxIjefytkkt3633ByT5svdpG7ScbObL2XCNjevbHfz1E4338jmXW7W7HZTJ9V71dc+N3557oCb24fcvP2tm30/av9Pbsp/dVNjUP1G5TS7+Vk6WZTT6qaezc0SOSuz7G6OS4LDzQtON+kuN0+43czzuKnwupnhV/0lbgxlbu6Juvmwws1fMrVS+asUX+zVbn6qUcwjinfUzcbf3LT/W7Wcc9PogpvfL7rJu+zmu6tu2ta5uXHNDbfcuKRhgyzi7sxi9P1ZNGmcRU6zLAzNs/imRRbXYrIY1SaLzu2z2C0NOmbxSo8s2vTOYous65PFgtgsTktRvyyG98/ikQFZfDEwi/ufz2LhiCx4KYvUl7MYODKLZ0Zl8fGYLPqMz6LlhCySF2RxamEWeUlZPLAsi5sybkUWj6/OouxLxf9a8TdnMWZrFs13ZrFBLu/Kwrc3i+CvOhqzsJqy+MmcxTlbFuMdWXR1q9biLN4tzeI3+b48i21R5a3I4pYkVWbxTlUWx+Teo1mk/JbFH39kMeB8Fg9e0hp554rOS+nVLPpdy6L1Da29mcV1mXE7i7fuyqbioWw6Ns1mpzRulk395tkslUjLbF6Jyebp1tlsa5NNUrtsSjtks+WRbNY9mk3xE9mMfjablb2yuSLv987mDxnaNxuH9OiXzS9yx4BsLC9mc3xsNjnx2fRPyMYg347PZmui4k7M5oy8OCWbr+dkM2NuNjHzs5m/MJvTMiYpm6A8vzgbt/RZkk2abFqWzd3J2ayWOtm4Npup27IZviObx3Zl89XubFbtUW3y595sCvdns+/nbFzp2bQw6Lz8ZcqmyKI91mx62bTPrpzBbI5EsxlXkU3fqmxa12RzX202t37Lpt3fmsl/2XQ4n835i9m8eymbZ+uy2XUtmybXs/lckm9k0/MeDzFNPVxv5uFICw+eGA/vtPfwfWcPG3p5dC/soSbWg6ufh979PTwe5+HaQK0b6uG/ER5OvODh1BsefCM9dB/t4RfpPMZDs7HaL43Gefgz3sPUBMVI9LBgioeL73uY+4GHwHwPjy7ycNdiD3Uyf4mHv2VEsoctKz3MWuNh/FoPP3zkYewWD323efhmu4c2Ozzcv9PDR7J4l9bt9pC4x8Mrez0M3Odh+SEPw7738NiPHvqleXjd7GGwxcMVh4cPnB5qXR6ez/JwyOOhtVdxcjzcG/FwLOohocJDWBrXekg+7GHtKQ9P/61az3oYes7DPZc8eo966H/NQ/sbWnPLwwVJaejlsTu8bGrk5fqdXlxNvaQ183KguZeYFl6+lnUtvdyQRTFezsjxVl7KWnvJa+NlQFsvf3bycvZJL927ebmzu5er0jXWS7u+Xh7q56V+f6/+v3iZPMBLYKCXYYO89BrsZf8QL/8O9/I2Xrq96GXXS16y3vCyZIyXOWO9/CYTx3l5Pd6LPcFLj/Fe9iV6WTPRy7HJXl5+y0vPBap/oZe1SV4WLvbyzhIvryxTbWJJ9rJ7hZemK72MXevFs85L7w1eTm724tvqZcg2xZUe2738Kvt2eGmx08tGuXuX5iH/7lZ9exRrv5cvD3l5wOjlvMnLKbOXCov6sXpx2tSP3UuqHHB42ez0kuT2YvMqbo6XzkEv48Jecsq8xEW8mOTHci9NKrxcqfTyV5WXadVeDIe97Djq5Y8TXj7900u9814qL3p585KX4ZdV+xUvh6562VLn5f5rquGGarip3PVyWH9/DtGHcrA/nEPPJjmsa57DhJgcXmul11rnkNImh3vb53BDZnXM4evHda5XDo/F6nFfneunGPJf/xxmx+VwUiYMUEx5fWAOjkGKOziHm8N0nhwCb+QwOT6HSilMyOHBSTn8b0oOo+fkYHgvh8/fz+GHpByaLMnhS7m6NIcPl+VwWmYk53BE4pfnMGBlDp1X5/Dvuhxe/TgH38Ychm5SPvloaw635dR25dqRw/BdOdQczNF/yxy+/y6HDt/nMN6ofSb1Yc0hxqZeZL09h7OOHOY4c/hNKlw5fJqTw8Vc5SzJYWO55hDNYVGF+pUJVTn4q3PoVZvDE4dzeO94Ds//lsPe/3IYdjkHp/S+kkOaHLqaw9Y69Xsth0+k/vUclskLt3PY1SCXLxvmUndHLu2a57JDHm6Ry+dyR8tc/o7JJb51LqViaZvLjY65JHXK5ay83zWXzt1z2dgjl5O9c/HH5tK7Xy7p0qV/Lt/ItrhcHhqQy/KBWj8ol7FDcnlpTK7+y+TySHwuLRJy2ST3js/lpixOzGXOBNUxNZcZM3P5dXYuxvm5rE7K1ecklxNSvjQXZ3IuacuVZ0Uuh2TbylwarFaONbm0/FQ9bc5lwdZcjm/L5bUdOr8nl0/35pK8L5dpB3LpmJbLLEMuUaPqNuUyzJyLS9ItuXxr1SxsuWyXxnbNQu5w5LJCrsiHzlxOywxXLoOz1ZMvl2A4l/6RXJ4pz+WrilzursxlUVUu/8ns6lx+kzdrcykUDufilq5HVePJXBJP5WI/q/ouqodLuVySvy7nMv1KLkfk5bpcelzP5bEbuRyQLTeVs0EeuQ3zmNI8jxda5hEXk4dJurXK4yfp3DqPvXJv2zz2PJqH8ek8+vXJ45nYPDr1zeNm/zzOxuUxZ4D2DcnjHvJY/Hweo0fl8exY7R+Xx/qEPG7J/xLzGDMxj5BMez+PvA/zSFmQxwdL8pixNI+j8mpyHr1W5JEmn6/OY/7aPJp8nsedX+RxTbI25fHV1jzu3pbHDanaqTx782i5P4+lBxUnJY+E1DwK0vJYZcrjhCWPqDUPgyOP3a483vXkUe3NIxzMwx7K445IHlfl7Wgeb1TmMbwqD7fEVufRtUZ7apXriPYdyyP5zzy6/Ke45/M4cyGPiZfyKLqcR/YVzaNOvV7Lo8X1PG7fyKP2tvqrn09qw3zaNMpnm4xtnk+PmHweb5XPQWnTWq/LQ23yudo2n0DHfAyd8zXnfBb0yOdEz3wm9Mrnzd750CefbOkXm88zffPZ2y+fFv3z2ST3xeXz58B8woPzaUc+5lfzGTYuH5fExufzfUI+zRLz+UrumZDPOlk8MZ/ayflsn5HPqrfzKV+Yj3+R1i/OJ1OeXpJPx6WqRdYn53NLlizP54JMW6k86/O5/nE+cz7NZ8pn+Xy+KZ93tuRTtC0fz/Z8ft6ZzyO78tm8O59P9uSzfG8+lyXxQD59v8nnD6PqNeczxJqv+6x8djryuduVz7tZmpMnnxJ52ZtPngzKyadJQT5fSnU0H2uV5lidT4ocqtEca/NZeFQ1nM9n9qV8TsmLV/PJkS9u5vPfbT1vWMDDdxfQrkkB55oX8G6LAv4nY2MKcLQuoFebAtKlfbsCdsndHQpI6FZARD7uXUCblwvIG6l1owt4cozWjC3gq3EF3IwvYO74AsomFHB6RgF18woYtLCAtEUFdEkqYOfiAs4vK+DP5ALiV2idvLZSuTcr99YC8rcVMGR7Ab13FJAhXXcW0Hx3AZsk8UABbx4sYNWPBVyTsb8WUM9YwDK5JDPNWmMpICpvWgvw2Aroby/ALL84CriepT05qj9QQHJhASNKClgbVb2VBfwhCdUF+GsKGFZbgFueOVLAyhMFnDlZwMbT6udMAXEXCuh+sYDHLxWw47JmeKWAL+Wuq4olN2RxnWJeU0w5cl1xb2huknWrgL63C9hf38eqO3z8+7CPWU18VDX18WJzH7nSq6WPNHkyxsd30qGVj93SrLWPe9v4+EjqtfWxTN5u7+O4VHTwMaCzj3aP+Ujs6uOunj7O9/Ixt7ePP2V6Hx9HJCHWR0QCfX3Qz8cvcT4eG+DjgGwb6KPxIB9rBvt4b6iPw8N8vPqmD5/0HeXj59E+9o/x0Sjex2q5JosSfJyVqYlaL+EJ2jNR6yf72DpV6973cV3OfeDjtYU+/DJ8kY9+ST5M8vNiH62XKrc0XubjC7kzWTXIDVm8XHvlvRU+/pBpK9WHJKxSH/L6avWxxke29F/r49l16kkOrvfx8Mc+bn7iY95nPjwbfMR95ePvbT5mbtfMZMIOzU1G7vQRlIG7fdik5x7NX7rs9fGttN/nY5c02+9jo9x7QNdA6h30kSyX5Z9DPk5+42PStz5C3/l46XsfeTL4Bx8O6f2jjwxZkeKjJt1HaYaPR8yapU0zkutyzq4+HepTpjnVo0s9yutuXS8hS31K/2wfv3p8PO71cUja5vhokutjg6zL83FLlub7eL9A/Uow4GNM1EdBhQ9DlY+fqpW7RtdSWtX6eOiw8h/xkXRUuY8p93Hl+c2H5ZSP06f1HvtH79XLutZXfLx71cf/ZGqdj/hruqbXdT1vaL30v+njuVuqTdrW89Okvp9LDf283cjPxDv95N3tp/e9fgLN/PRv4eebGD/tWvn5qrWfe9r4udzWz5iOfjIf8TO9q58nu/uZE+tnXD8/WXF+Hh/k55A0GaK4w/y8MMaPfayfp+L9dErws1c2j/ezaoKf9yb5+UPeeMtPj+l+Vszys3C24s3xwzw/2dJsgZ97F/pZvsjPFZmyxE+/5X5MUm+tn5qP/JR+7GfYp8r7hV/3CDq33c+zO1TDbj/r9/i5Lcl7VbvM2u9n8gE/z2X6aWry85HZzxmrn1M2P7V2P2UOP685/Qx3qX+3n2+z/bT3+Nnk9VPo97Mo7Gd8uZ+cCj/pVeqpxq9r4+dzuXHET5/f/bzzr5/qM37G/qfa5NWzqkuGndOM5PGL6uuyn41y3xU/H0v9q+pfrsrCOj//yZxrfv4nU6/7OSwJN/z6ftK8bqoWef6WH68MuO3HJj3rBUiT7+sH6NggwF5p2TDAFvnsjgCNGgVYLTdk8Z0Bzsu8uwL8JcfvDvDSfQF+fjDAow8FOChtGge43STA/GYB/pVZzQOckiktAtTKuJYBwvJaTAC/0CpAtsS1DmCR7m0CpEqXtgG+kw7tAuyWFu0DfC0PdAjwqdzRMcAquSZJnQKck7mdA/wpMx4JcEwSHw1QIcWPBXjmyQA/SeuuAdY/E+BytwBlPVRHT9Uh9FIdEtdbdUiPPqpDnoxVHdKhb4A90qJfgM3yQH/NR+6I03zkuiweoPnI3IGaj8wYpBnJhMEBKmXUkAAheWlogHwZMiyAS2KHBzBINwI89rzmKG1HBNgh974Y4COp/1KAw68GeOP1AOkjA/wwKsC+0QEajw3whdw1LsBauSVL4wNckg8SAvwj74wPcFImJwaolrETApTKqxMD+GT4pABZ0n9yALN0nxIgRbq8FeBb6TBV10BaTNM1kAem6xrIHTN0DeS6JM1U32+r33cCTJylfiU0W33OCTD03QB93wtglF/mBnh8XoC6+QEWLghwVt5dGOAPmbYowFFJTAoQlZGLAwTlxSUBcmXw0gAO6bMsQKY8k6xrKo8uD3BA2qwIsF2arAzwldyzSrOTeqsDLJcrsmBNgDMyZ22Aqes0Uylfr7l+FKBIen0aoOtnAbZ9offxBr2PN+r9uynA81sDeMW2TWu26xpI1x26DtJ5p66FtNoVYKs03h3gS7lrT4B1ckuW7dU1kQ/36XMhp/brM3EgQPzBAAO+DdDzO8X6XnF+0PX8SfENimtSTLPiWRRP7rIqntySZTa9h+VDu+LJLIdiyltOfc4k3hXQb0xAvzEBCsWbFWBgtuqXrt4A+3P0OcjXzMKaV1mA/1Vo/pWav0SrNPtqzb0mQJ70Oaz35dEAzY4HWHIuwPvn9Rm+pM/MFX1mJO6qPi91AZ66FqDTdfUgMTdU6y19BhoX8lyLQlKkS8tCvpMOMYXcbFPIb+0LmdKhkPeeLmT6M1rXs5AtfQp5KLaQWXGFvDWgkPiBhRQNKmTQkEIc0mdoIW0p5IeRhWwYU8j6sYW8m1DIH1KRWMjQSYV6DyvXW4Xsmap40wpp8WEhD8wv5INFiptUSGRJIW8sLaRQBiUrrvy8opBdqwpptrqQ62sLWbyukJqP9XxjIQ2/1vPNhVyQk1sLmbytkHHbC8ncXcgzewr5SQ7uLWTnvkJWHSzk/W+05rtCcn4spNaoo0U5rIUYbIV0sxfyjUM1uVSTu5A1WYXM9hbyX0kh08KFWCoK6VFZSJr8UFVIqxr1WVvIiiOFzDxeSOA39f9XIX0vaV6XNc8rmudV9VlXyLrrhSTfKOSKHLtdSEn9Il5pUMTwhkV0vbOIvCZFxMQUsVUatyri7tZFrJflbYr0X7OI0o5FBDoV0fvRIvr3LKJHryJ+7F3Eqv5FXJcLcUXMGlhEwuAigkOKiLxRhHF0ER3HKW684so944uon1hEnSyaUMRfE4uYOamImslaO135ZhdR+EERe5NUwxKtX1rEimVaL+eSi8hdU8TgtUV03l7Eftmxo4iNO4v4ZFcRd+wuYrV8sLeI3/cVUXGgiIJDRTz6QxG3filiTEYRz5qLeMJSxLcSY1NN0thexJfykUO1OYu4Jkku9eEpYmhuEWn5RbTxF7FTjpUU0a2iiF+lQ5XqlJhqxZENNaq3VnGk/uEiVso1STpSxG/Hitj1l/o8V0TZ+SJeuFjEkEtF9L1chFm6XykiVZ68WsQPsr9OOa+pP9l4vYhPb6i/m0WskZty+VYR0+sHmdggSOCOIDmNglQ2DfJ8iyBeGdgySJ+YIAb5tVWQJ1oH+U46tgmyV7a1DfJwuyD3tg/SsEOQJR2DzO4c5HdJfDRIaZ8gr8YqXt8gjn5Bno3T/gFBNg4OMocgpleCpL4a5L2xQf6SyfFBaiQ+IUhE3hgfJChDJwTJkkenBHloWpAjs4JcSgoyf3GQMzJjaZDqZUHGJgcpk9eXBymSF1YEca8M0mN1kK5rghxcG+T9z4I02hnklizbFWTB7iBn5b09qkFm7g1yUibvC1Ir5fuDFB8I8tLBID9ZgrS0B9kqGxxB7nEG+VheyAsyJD/IqlCQvIog/auCWCS9OsjTNUG+qQ3S/rD2HtFe+fhYkG//DfLJOdVwIchlmXIlSMLVICPrgrx8LYhPBt4IYpd6jYp57f5iRjxQTMOWxaySJTHFnGhTTE3bYuLbFbPuyWIsvYp5uk8x38QW81X/Yu4YUMwauSXjhxXz9uhiEsYW80p8MX6JTSzmqYnF/CgHJxXT+K1iSmYXk/NuMYPeK2b3h8W0nK84i4pZLcuSirkiCxYXc1bmLinmb3l7aTG/yVvLlCe5mAoZvbyYUgmsKGbwqmL6rS5m48fFNPq0mLgtxXTbVkyX7cV02lHMftmxs5hmu4r5Wr7YXUz9vcWslHcPFDPjYDGTD6mmH4qZZSzmlLxuLeZFWzH5MsxeTJYYnMXszC6muaeYj3I0p9xi5ucX0z+k2OWKWamYcl2WVBVzUd6tKeZPSThSTFQCx4pxnSjm5H/FvHpBtV8qpueVYp65Wswv8kRdMR2vFdP6umqWr28U8+BN5bulGTQMcfiOEI0fDnGzaYhlzUIsbB7inMxrEWJaTIhjMqFViCp5o02Il9qGKBBH+5C+D0MciA2xq29I/wEVp3+IDfJJXEjXMqRrGYIRIRaMDnFqbIij4xQrPkTx+BAvJ4bwSY/JIX6eEqLj1BDNpmvtrBDOD0O0WRyi+ZIQDy0N8aV8vCxEw2TVKadXhgitC/HrZyG2bAhxZkuImdtCur8NMXpniNd2hSiS7D0h7HtDPLc/RJp0PRDiJ3nsYIilP6rPn0L8/kuI8lT1YgiRaQzxpDnED3LQEqKlLaTvyhBN7CE2yjpniOuuEO941I/48kMM9qmnqhBjq0NEpLgmRM5hvX4kRL+jITqf1N7fQ7qPCeE/F8J9IUTvSyFSLod46kqIQ1dDtK8LsVdaXQuxXe6+GeIj2f9QCW0bl3Bf0xJWNC9hSYsS5rcsYW5MCX/LqVYl5HYowdaphOceKSHUS8/7lDAktoS4vnpdevfTuf4lpMpTcSX8JI8NKOHD50sY97LWv1ZC1usldB9Zws+jSnh8dAnfylfxyptQwqdyeUIJCyaWMGtyCc/MLuHjD0pIWlBC1ZISRi5TXnkluYQRy0sYukLxZM4Gxd5aQtpOxd2lmLtL2Li/hPsPlGBKL6GdqYQmlhI2yd22EhraS0h2lPBPVHsrSjhSVcKE6hIiNcpRq/iHSwhI3pESBhwrIeNECTv+V0Kjv0u4flo1/lOC42oJ5roSWt0uoXH9Uu5rUMqfd5fyU/NSvm1Ryq6YUlq0KmWrNGldykZ5oE0pn8tHbUtZ3a6U+R1Lmf5IKWWPl9IgtpSkfqXUDirljaGl2J8vJXmUXhutdWNK+U/+HlvKifhSEseXUiljE0uJyJsTSgmJZ3Ipfd9SHR+UEl5UypClpWTJgGWKJ7HJpfRYXkqGdFtRyq/y5MpSOq4u5e6PSpm6oZSjUrqplOe3aO0Ond+l83tK2S9b95Wyab/ypZQyLL2UrqZSnjCX8p20t5ayR1rZStkhjR2l3O9Ury715i7llrQqL2VzVLOqLOWuKp2TBtU6J5dqS1lwuJRjx0uZdKKUGhn0ZylP/1NKh/80uwul1LtcypUrpZypK2XW9VL+J1NulnJEJtwqpUrKb5dSVD/MSw3CPN8wzB1NwrofDvN3yzBTWoc5IhPahCltFybYPkzXx8N8/0SYq93D/NMrzB+9wxyLDTOpb5haSegXpqx/mDfjwhQOCJM/MIx3UJgew8KkDA9z8c0w/43UnrFhasZpfXyYChmToH3y5vgwIXk1UfvlxQlhCoSJYXJk8KQwbombHMYu5ilher4VJlN+nhbm4IwwoxarXgkuCfPy0jB+GbEsTJ4MSw7jkUHLw7ik/4ow3VaHeWpNmG/XhjmwLszGT8LUfRnmxGbNYEuY+G1hineEeWVnmBd2qScZvlt9yeA9qkfi9qoeMe8Lk3pAczqoOR0K89CPYZamaE4ZqsOmGuzK71B+p/JLf1cYm/RxhzFJj6wwbfLCrCgKU1Wu3NEwoyuUu0q5q5VbhtcotwyuVW6JOxzGIV1OhDl8MUzipTDjLocJX9G+Ou27pn0y/Lr2yYCbYeo9UMalh8oYG1PGyFZllEiwdRn+NmWMaFuGt10Z5o5lpHUuY3H3Mv7uVUZivzLG9S8jHFfGGwPKeHFQGQXC4DKcQ7VuTBmzE8p0b1PGtMQyJk8oI35SGcOml/H07DJuLyrj6uIyFizVmuVlzFyhNavKKFpfxqZtZWzYXsbHO8uov7uMa3vKWLq3jCuyaF8Z8w6UEf2hjLxfy+hiKqOxs4w7s8pomF1GapXiV5fR+bDinNC6C2W8dllxxX9F/VwtI19y6soYcq2MLBl4XTVL/xtl2KTPzTIMt8pIv13GM/Ui/FQ/whMNIjzSMMLpZhHebhHhd5neMsJJeSsmwlGZ1CpCrSS2jlAl8W0iRGVM2whlUtIuwmvtI/rsRAh0iPBCxwgFQqcIQztH8IjrkQj2RyNYHovQ+ekIO5+N0LhHhDv6RFgr9WMjrJJbsrxvhKv9IlzqH2FBXIQPBkSYOzDCjCER/U5EODQuQtuECHuk1fgI2xIjNJ2geBMjbJQHJkX4Uj6bHOHuKRGWTY+wcGaE+W9HGJ4UYeAS1SP9l6omsSyLYEyO8OwK5d8Q4c9tmsV2zUKm74gwYXeEsXsjjN4X4c39EUJScCjCgO8j2H6IEPuj8puU0xKhkT3CemngiHDTqR6yIvzrjZATjmCojPBLTYRvjkT45I+IfjcinPtP870S4bBU1kUYdy1CudgaldOiaTmbmpfzRcty7okp51O5q1U5H8u61uWsaVPObVnZtpybcq1dOUvbl3NV3u9czqzHygk9W05cbDkO6de3HGP/cp4ZWE6KPDWonB8HK9br2jeqnIVjyjkzrpx/4st1/17O4cnllE0r540Z5fjeKSf9w3K2Ly9n64pymq4sZ+Mq1bamnBuflHNqczlVO8op31XO6N3aJyP3lFMqr+7T/gPluL4rZ79BfVnKaWYtZ4s0sZXztXxlL+c+p3p0qUd3Oas95bwdLOe1qnIKq8spqC3n+cPl5BwpZ+jRcrKOKd5x9XSynO/+KafdWe2v0yxul3OpYZT5jaJMeyBKRdMoZc2jvNEySjAmyiutohRKXtsotIvibR8lu0OU/p2j9HosSvcnomTIw32jbJKv+kX5sn+UL+KifDYgykeDoqwbHKXBkCi3h0aZOipK7diovuOjVMq4hChRGTs+SrmMTlR+GTkhSqm8MTFKSF6fFKVYiiZHCUyJUjA1yvPTVJcMelv1zIrS+90oXRZE6ZwU5RvptDhKhyVR2i2Nsk/aLouyR1onR9klMcuj7JDmK6Nslaarojy4VvWvi3Lf+ij3fBRlycYoCzZHmbctyr/yz/Yo7+6IMntnlD9l1q4of8ipPVGm743q3i7K8X1R3tof5ciBKDWH1Ou36uVH1f9zlL7WKFaJtUWxSG97lB7OKGnuKKlZUX7xRHnSG+XRPNVfoFqLVKs0D6meCs1U7qqK8rHcUaPZSoPaKGuk/uEoq2XlkSh1x1X376rxnyiTL6qGq7q2dVFKbmmWt6O8Vq+CwgYVvNSwgufvrKB3kwoym1WQElNB11YV/NSmgh/bVvB9uwo6dapg+5MVNIqtYF3fCurFVbDg+Qr+e7GC069U8NbYCibFV1CdWEHVhAoSJlYwdnIF4akVlE6rwJRcQdoaxV5XQZdPKmi2u4Kt8vXeCh7eV8H931Tw+beKm1bBUnMFFx0VXHBWcKqogpqKCuJrKsi+XMGgqxVkifN6BX3rVdL9nkp+bVzJz00r+T6mkkdbV9K6SyUb+1byYFwlG+T+gTKokuUJlVybUEndxEqWTK7kqpydW8nppErmLK3kb5m9rJK/kiuZtaKSP1ZV8s7qSt5eU8nxDZUc/bqSyZsrObK1ktpdlfqOq6RGEvdUUr2/kvEHKik1VRKyi6OS153iquS1rEqCHvFWUpRTycu+SoYfqWTYyUqyLlQy8EolrpuV9G1WRd/m0lJiqrBJbCtpK+2qMPeqotfAKkyDdByq4zhJ1OOJMkmPp+k4Xcf/N0OPZ2nPwir6LJVlVfrO1nGFrFTsr6qwb5cdVTh2VtF/l467ZY/s1fN9OkrcwSqcEneoiqy0KgZlVJFtrmKITexVeB1VDHXqKENdOsqwnCqG51UxoqQKX6SKQLXUVFF4uIpXjlVRdLyK4lPyexVv/lfFqAtVjKmrolzGXqsiKmOvy40qKm5WEX+7isr/V6+aSQ9Wc7x5NdNaSetqTspvbaRtNW93rmZ2l2r+6VbN+z2rOde3mgv9q1kwoJqFg6pJGlLN4uHVNBhXzbqEataPr+bOSdV8NrWae6ZVc9/MarZ8UE3Mkmp2La2mzYpq2q6UVdXsX1PNo59X021HNc/uqiZDnttdTfc91Rj2VhP7bTW5hmpetFUTsFfzsqOaV1zVvOqupjirmqlR1VhZzcyaav6oVY0nqpl7UnWeUp3/q2b+n6pVrp9TfXWqTxpeq6bRDdV4s5pP5K5bqrFBDS0eqOFgixoeaVWj93sNj7et4Yl2NfwoXdrX8GSHGrp2qqHXkzXkxdZA3xp8/Wt4aUANAQkOquG1ITX6T1bD6fE1/JNYw4eTazg/pYYlM2q4d0ENn8vmpTVsWVZD69XKt76GZ76qYfDeGjzy/MEaXvimhtAPNRw11PCWqYYTMt1SwymZ7ajhPVcNc901nMtWfE8NSbk1bIjU8GB5DRvl4YoamlTW0Kyqhu3VNeyqVa7DNbQ7WkPc+RpcknWhhkEXa8iW4VeU96p6qauh8Lr6uKE+btZQVq+Wyoa11DSqZcKdtZy6r5YPmtZysXktSS1rWdGmlttta6nfvpaGHWpZJ590quXTzrXsf7aWrrG1pPWtpVu/Wt1315IpvQbU0ntgLbZBtZwcp5jxtcxKrOX0hFrem1jLvEm1nJEPp9Ryc2YtH82p5b55tWz6oJaHP6wlZlEtnZfV8l1yLSmrav+v4fqOj6LqGjhO774CCkKAEIoUUZEi0kIC/CgqgqJ0CCUgXRSUkkAIvfgooiAtIYSOoCIdUuhSxIIoAtm+s3W29yUJec8f309g59xT7p1sZnhvawmjtpcw5vsSxu0oYeKuErTCuEfy5km/B0pYeLCEr0+V0OxiCS0ulXC4uISjl0tIviuxj0tIe1KCRVvCrohcK5N+K2noVV3DmBc0TGuiwdpUw8wEDbObafikhYaELhqad9Vw8E0NP/bS8FY/DcOGaFg4RkNkrIbyCRqOzNdQtFjD1aUabizT8GuGhierNWRt1bDqWw31dmhosEtDs1wNeXs1HNuv4fgBDZPOazBe0DDjkgZXoYZPizX4xcLLGuJXNWRc0/DzQw09Hmvk9tNwSfQp0XBZo5HnEQ239BruGjTcM2qI+TU8DWhYHtSwNqJhW5mGxuUadoi8Slp8LbQEE7Vs7agl8XUtx7tqOf2mlnM9tKT21jKsn5aP+mt5KJxDtWQM17JnnJZOk7X8KB7M02JZqGV5hpbVy7VUW6Flnfg6W0vhFi2/fqtlzE4tk3Zr5e+3xAp7rpZF+VqeHdRS86iWHue1FF/UMvqqxF3X0uShlq46LWdED72WvkYtv1m0vG/TUjWq5cu4ll3lWsY30DGpoY7pL+qINtWxLEHHyuY6Bryhw9BTx5bBOrp/oGPYWJ284+rk2UfHv2LMBB3jJ+rQCHOajr0LdPIMruPaMp2ckY6hmTp+X65jxAod98XolRKfrcO2RkfedzoObNNxZLuON3ZK/l063tqto88enbyT6uR3WMe9PB0TD0pfh3X4j+lY/ZOOfed0HL+o47VLsq5AxynRvVBH32IdA6/oGHlDx4w7Omr8raPBv1LjsY4OJTpe1Ui8VnIbdFw16rhjll7sOnbFdJx8pqNfFT03qur5oKaeZgl62jTXy/eVnm5JelLa6LkqPuygZ+ZresJv6OW9Us/Kbnpq99DzXU89jXrpadFHz4G+etol6+UZXM8JcTJFT4/+khs9twfJ2vf1NB6nJ3GCnkMT9XRK0/Oj6DxZz9kpevpM01MkUtL1XBNZC/XsWCq5M/TsEwcz9Szeoqf8Gz0JO/XkiEt5ei7v0/PpCenjrMSdl7gLkveSnl8KZIZCPedE32I9xWLQFT23hPO2ni9+k1kf6ikokR61egbr9PL3T8/fBj0fGfVUcck8Ickf1/NOmZ6xFXp0lQxMrWygZh0D39YzyLO3gd/FuOYGSsSkFgYMwtHSwNwkA9HWBkrbGNjQzsCHbxl40tOAvY+BBckGlqYYWJFqoEJUG2Cg8WADSUMNnB1moHi4gXsfGBj7kQH3WMkxQXKkGeg808CAuQbiiw1syjDwdaaBBssNJGQZuLhWetloYN4WAzm7DLTdY+C1XANd90pOcSlP8u6TmAMG3j9ooNZJqXfWwI/nJe8FA/0KDNwsNHC3yCDPRAZGXjbw+IqBGdelhxuS8w8DDx4bGF9iYLbOQMQgfRkN5DsMdFANnHQZ0IYN+OMGykoNVC43sEbUeGagfiUjuVWMtKxqpHtNI/EXjXzT1EjDBCO7mxk52MJI+0Qj7d4yyne9kQu9jRT1MbJgkJGAaDDMyK73jPwxxsjocUYeCftEI4snG3k2xYj6hZGvlxs5vcYo+2CkzzojCTuM7N9p5I09Rk6JCzmSM9fI9b1GVv9gRF9gRCk04iwyEr5sZOkVI9/dNJLxSHrTyBqTrDEbGWyVGJeR1+NGfhHdnhrpVWqkUFwrM/LOM+mnkompVUysqGmibh0ThQ1NPGhsYtRL8nlTE0tbmMhKNNGwtYndbUy07GPi5b4m3uhn4nKqid8GmHhvoIkGI0ykjDHxz3iTfMeYmDTRRPokE1YxK83EJ5NNRKeYqD3dRNIsExMXmogsNrFsiYkyUSvDxNZMEy8uN8l7k4ncFSYOZJk4ttLEhI0mCnaa+H2PrNtrYlqeie+OmDj0g4nPzptYckH6v2iiRoGJTaJeoYktYnuRiS7XTLz9qwndHRPdH5no89hE/ycmPtSaeCjG6UxoxMcGEw4xz2hioclEFYsJe9hEacxE5acmXig3kfBM+hIHKkyMrGlm6XNmejcx82FzM+ZEM/OSzJS1NrOurZlTncxkvmWmWi8zL/U10yXVzB+YKRlsZsf7ZkaNN/NIBNLMbJ9u5s48M0cyzXRabuYn0WWFmTOiZ5aZAlF1s5nyHDPZuZIv30zbAxJ3UK4fltonzLQ8Z2a/OHdRerpkJrXAzN1CqVFsRnfZjOWKmZWPzKx/bOarJ2bql0gejdTTSx4RcEh/UekvbmZGqRmHWFRuJiLKn5nZUEnhh+oKQ+soGJ5TqPqCQp0XFbY1Utj/kkK3BIVzon9zhcRXFF59VeFnce41hd/eUBjVVUHfTSHUQ6F2b4X6fRTZF4U9Ij9Z4eV+siZF8qQq9O6vUCSy31VoMkLhtZEKlz9S+H20wpixCr4JCosmKkRFxiSFZ2JVmkL1yQobRb0pClvEC1MVvhcJ0xT2ilbpCodEh+kKJ0TnGQo9Pla4OlOBWQq3xbuzFUbOUXgoxs1VUOYpzJqvEF+gsOtzhSGZCsOXK/wtRq1QeCwmZcmeiOkrFXm3U5ibreARC1cphMWy1QrlInuNQrW1ChtE3XUKX4uG6xW2i6YbFA5uVHh9s9TcKjW/VVjwncKXOxQa71JosVv2J0f2VPTeq1As+ucp3BRD9yncEw/yZX/2K6QdUDAK3yHZo8MKmUcUVh9V2HRM4fCPCl1+Vrh/WuHRGenxgvR3UfoqkL7ElkLpqUj2TSQUS0+XZb+uKLx1TeGSGHRD4Y6Ydlt6/kv27x/5XIx/rLBUq1AqquoV1os6BplRNDBKrEkhyaxwXJE1VgWrS3KHJW9M8j2VXsrk/ihXSH8meyg8FdJbJQvLKlsoF1uqWWhd00LHWhZ61rEw+v8snG9moXdzC28nWvhd/NvSwpRWFha3tdCko4UDr1i409nCsDcs2LpZ+KaXhSN9LbySbKFrPwu9UiwUiaH9LTwdYmHFUIkbbWHzBAvPTbSwVTSaZOHkFAu/plv4dLaFavMs3PvCQjBD6mTKOpG13EKdLAtNsy2cWWPhyUYLaZssfLzZwt87LXyRayEuKuVJTwcsdD5kYfgxC+tOWsg5beGt8xZSLlgYctHCiEuyvkDWFknuyxZa3bRQeNvCP79ZKP3LQt0HFpr9K/0/kp6eWHinxMIfYqTGwkMxXmtBJ6w6C3P0FjxioUH20Sj7KLYqMpPFQr7Vwnsu6Slo4WDUwomY7OtTC6mlFm6IoWUW3i+XumLsMwsaoVRYWFDZSmkVKyurWqlazUqbWlY61bbSs5mV1OZW7rWw8n6ilX+EpqUVJcmKq5WVT1tb+aadleYdrOwTRztaadXLStc+Vv7oZ2XRQCtRkYmVCrFmkJWag63sGWpl/zgr/SZZ+S3NyoPJVhakS66ZVlrMtvL3AivqQitLPpecGVZey7Ty5nIrySusDMqyckeMzpae10q/62XdBqm/SfLlWrkmBu+1clc8yLMyZp8Vc770/rOVDpes9Cq00r9I+iu2or9iJXbdyvIbVn66a2Xnf1aOPbZyqUTyaCSPVvoTY/Qys8GK22jlJZuVhhErzaJWuj+1clEMLpOeyyXumZXJFVJPuCrZCFW2cbCmDfvzNn5pYuNSUxv9EmxcEyOa29C0sGFJtBFJsrGmtY3/tbFRv62NYZ1s3BfVu9rY3d1G+x42Rvax8Z8w9LUxPdnGFyk2qvS3sUGcGmxj3fs2vh8p+SbY8Ey0sXay5Jtio8FUG9tFwjQbR9JtXJhhY8oc+fm5jTuLbUxeZmNWho1wpo2aWTa+FNtW2sjNttF3rVzfKNc22xi+3Yayw8bsnTYyd9uolSP5RYNcGyf32eieb+OfgzbGHrJR+7iNhidk5p9tfH7exvqLNvILbbQrsnG62EbPyzZuXpE5btiYf1NmvGtj4J82Vj+Uuo9tXNXaeKC3Mcdko7LFxgs2G83tNiZ4bTh8Np4L2+gat0GpjZJy6euZzFBho6KynVpV7RytYeeDunYeittN7CjN7MxqbqdZazv7RGo7O5tet9Otm52r3e3M6WVnS7KdF/vZ2SVuDbTjGmIn4207Ez6y88loO93T7CRPtjNkih3dNDvp6Xb80+2s/NjOxpl2HiywU3exnfbL7JzNsNM7087A5Xb+XmFndJadErFwlZ2d6+zkr7dzfIOdNzbaOSNubbbj/trO2q12Ru2280REcu1U7LXz9T6JOSgxh+28e8TOX+LxUTtpx+SzM3YyL9mpVCBxhXZeKJLcxRJ/xU6vq3aKxcBrMv9NO55f7Sy6ZWf9HTtV/rNz8ImdjiV2zmtkD7R2BunsjNDb+UeMM9jRCr/JzlOznWoWOzk2O6847Nxz2Qn67JyK2ukRs1Mg3nlq50/xYamdR2JSmR2TmFku+yjCz2SWCpmvkoPalR18LRpWcXCmuoOS2g6q/J+DCy84GP+SA3sTB4GmDpYkOCgT1Zs72Cyeb+Fgm9ib6OBoSwevJjn4RfRo5aBAvNPGgaudg8/aO6jo4GBtRwc7Ozk4+7oDX3cHm95y8FIvBzmiVW8Hh0WnPg4u9XWQkuzghhjaz8Hv4r8UBxNTHXw6wEFYtBvqwDrcwdwRDk6OlvixEi/+GOeQd3AHH090kJEmNSfLbFMc8ozioH26g8szHDyY6WDsLAfz5sgMnziYtcTBwqUO1mc4qJvpoNFyBy1XOPhgtYPmmx30/krm2+mg/x4H7+Y4+EuMynXwRCh7HdQ74GCraHXIQeIpB/fOOfiqSPaz2MGJKw66XHWgu+kgeMvB/+46sD1wsOqhg9dLHPTSOCgWt7XSi8VBU6uDtjbZ14DUDDnoGXFwK+pgWMyBJu5g6lOZuVTO4JmcgdhWIftfycnpKk6sNeXn807ea+hk2otO/I2cLG7spEYTJ52bOyHRyfCWTh6IJW2c5Ld30q6Dk53dnDzs5UTt4yTc10mdFCe7U50c7O/k4kAnh4c76TTCSeoHTuaMcuIVn492sne8k9cnSk3Rc5KTYjEwTfJPdqKdIj1MdTJ/mpOAWJLupEz8b4bUnemky2wn54RhvpNGi6SeaPm5kxtLnLy91ImS4WTRcidZK5xszHLKd5+TNqukzhonReL2Widj1ksdEdjoZPVmJ5V3SK+7pdc9Tk6KUXlO5uY7+WK/k+wDTgb94GT8CScZPztJOu3kzbMyzyUnTwucrCx0Ur3IyWZRv9hJwmUn+8TLV5ycverk3xtOnL86+fSW7JHIuO2k0h3Zq7tO/vrLyZS/pdYDWfufk2aPZEbR5YmTqyVO7mmcfKB1YtQ52WBystXs5JTVyQC7k78dMofTSS2vk34hJ9VKpQfxfJmTbSKv3Mn7VVT+FROqqtSrpZJTW6WwnkqwgcrXL6rsaqRysLFKx5dUfhIXm6ikNFW5Id5JUPlTfNRM5YmY3FzFIua0UPGJLxJVSkV2S5UaSSpfivqtVL4XzVqr5It2bVROiC5tVc6Lvi+rXBVD2qncEyPbq/wnJnVQMYlZHVXcYtErKjGR1Uml6qsqG0XbziojuqkYuquob6pU7qmyXtTrpbJVvNRb5hOt+6gcEa/1VTkl3kpWKRID+qncFu+lqDwQY1NVdCK9v4pDfDJAJSSWDVSpEGtRqTNIZYtoNFhlt0gaonJIdBqqclL0eFulQPR/R+VXMexdlWnvqcwfrrJ0hMqa92WPR8qejla5KUaNVSkRU8apWMXc8Sp+sXiCSplYNVGl5iSV/4mGaSo7RIvJKvtFhykqP4puU+WcRL9pck7i7XQ5J/HRdDmjGXJGYs7Hckbii5lyRiJ7lpzRbDkj0WCOSvO5Ku3nST5xYb7Kh5+qeBdK/CI5r6VyVstUkjNUromhmSq/iw+XqzwSaStUFDE7S+XzlSpPxcpsleqrVDaL+qtVtov8NXL+ayWfOL9Ozn695BNDN0iujZJLpG1SMYvZm1U84vMvJZ/oslXiv5V48ft30tv3UmOn1NglM4j6u+U+E832SB3RLkfqiK65Uksk75W14o88qbVP5bFIy5e+hXe/zHlA8hySvTgs+3BU9v2k7M8v8jtwRvb2rJzTBTmfiypLCuRcxOpClcTL8rsiOl5RuXRV5d3rKvfF6Bty5jflvG/JPXFP7oU/5J66L/fS3yrf/Ksy8InKPyUqn+lUluvlvjWobBBNTCp7xTGzykS73P+ii0/OLSz9RaSXUsldoaIR8yu7WFrFxeEaLgbUdtG2oYtj4sqLLgY3cuFp4uLzpi7iYmWCiy+bufi+uYtRrV3Ma+uiSXcXk3q7eNrXxY4UFwdSXdwc6GLMIBfLhrpY97aLb95x0XqYi/qjXfQb76JkootAmtSd7OKZaJUu9cWmeS62z3dxYoGLC5+6SP5MrmW4OJXponi5izsrXPyb5WJmtguXiK2S+LUumq1zcWOji3c2ufhLVHzl4shW6XeX9LvbRYM9LlrkuOi+18UlMWyfC8d+F+ED0v8RFz8cddHnB8l93sXCS9JnkYtuV1xcFHvvyH7clfr/Sf1HLhZpJK/WRXWdzGpw0cEoeU0uUs2SV3Ghs7jIU13kRmT/nrpY/MxFrUpuNjd207yJm/2iQ1M3qc3cDGvuZmwLN5+2dLM8yc221m4S2ri58LKbfu3c/NXejb2jm1Hd3Bzr7eZaXzdDk938IealugmIxsi1QW46D3ZjGeWmfIybLePcXJnk5tFkN2lT5LNpbvbMcPPaTDenxZx5bhbPd9PoUze9F7lRFrvxL3FTO0PWitdXyOdZkkPcW+lmZLabyaskzxo3a9ZKH9vcVOxy0yTHzbm9bq7nuflzn/SZ7ybjoJv1h9zkHXFz/KibrsdkHtHtjMx7zs3fYnOB7EWRm4LLbsZfc9PwlpuH99zUuu/myAM3z564WVvipo7GzVbRRiczijf0bvoapL542+gmpEhOl+QUK3xuPHE3nz9181TsLneT9MzNYXG6wk2vSh4GV/bwqIqHudU8rK3h4cFLHtxNPSxK8BAXDVt4aJnooVNLD6dEzyQPxWJQKw+/iQ9aeyh/2UOd9h6+Ef/X1cP4nh6e9vbwVV8PLyR7SOrn4bB4LcVDAA8Vgzx8O8RDk6Ee8kS/dz0w2sOksR7MYs44Dz7ReJKHNmkekqd40EzzsHyGh59nezi2yMOoJR7CyzzsX+FhQLaH2+LfVR5mrfFQe72HRhs85IhjGz2c3eShcJvky5F8uR45Gw9/7fOgzffg3O+h2iGZ47iHv896GHfOg168UCA9F3o4XeThwysebFc9FNyW9fc9NHgi+6D1cFk81nuwGjxUMnvIt3jIisp+PfVwpczDk2ceplRIz9W9zHzRy54mXo429fJXcy+jW3jJSvLyalsvv7fz8qS9l31vebnV28uEvl5MYlayl5t4Ofeel6tjvYwa78UxwcuKSV6qpnk5NMVLlVleiud5qbTQS9oyL4oIZHipyPSSn+XlzWwvBWLEai+3v/RSZ49X7lEvL+dKrTwv7+2TWvlSa7+XrYe8dD0q9Y/Lvy96OVHg5Z9iuX7Zy5pr8tl1L3tvyPU7Xtr96eWhxotf5yXBJHUUqW/z8uFTmUXYSr2Ey7zUr/CyQyRW8vFHVR/RGj7O1PWR3NhHreY+Grfw0TbRx3HRtaWPC+K9Vj7+ERNa+2jS3seAV3zcETt6++iV7GNUio/0VB+f9ffRapCPo6LzYB9j3/bxbJSP+Wk+np/q4+A0H1emS/zHPi4t8cmzqo9Apo9KK3xsy/Kxf6WPjtk+ilf5GLTax4drfDTc6GOXaPytD/MOidsjcTkSlytxe33cy5O4fT6eiAX7faw4IPGHfBw57OP+MR8Z53x0uiR1C3wMKZSZxWeXfbx4zUfr6z5+EPV+8/HuYx/jnvgo08iMeh/tDD4GmnyELD4yrTJz2EdaVGYu9XG63Iersp9FVfxses5P9wQ/A5r5uSPmJ/pp/6qf5V39GHv58fb2s66vn3rJfvL7+emQ4mdQfz8lA/xE8bNniJ8fhvrp8raflHf8TJ7sp2G6nyPT/Wg+8/Nfhp8qWVJH7Fzpp2W2n76r/by7xo9hrZ/y9X6+2+in42aJ/8pPt22yNsfPsDw/s/P9uH7wM/AXP/bTfr46J7Uu+HlY4GdekZ+MYj/Xr0uPv/pZcsvPM/FViZ8cjZ80o59zNj+OGgFerhvgxRcCZCYE6JwYYGKrAIfbBSjrF6BuaoCE/gF+GRDg8sAAQ+Qb5Q+hHRRg9QcBak0IUDIlQHxagOz0AN1nBngyW3IuCDByofx/mfzMDBBdIdYHqLFR/v+9XM8JUJgr/84LMG1fgC0HAuw9GODDowF++ilA7bMBii8EGHwxwO9iekEAVZQWSu3rAWY9DOAV2x8HOFMSwK8PkGwJ8J41QFap1CkLkFsudZ5JnQrJWznItCpB4lWDtK8ZlOf8IAGxLDFI5ZZBNon6SUE6tw6S0ibIr2J42yChdkHavBLkUqcgn3YOUtozSEKfIP83MEgLgrw2KMiDIUEaDAuydVKQ/LQgV6YEGTo1yPoZQdotC8rzZZDpK4J8nhWkbnaQZquCHBCdVgeZvT5I1jdB+b4Mou4IsmhnkP17grySEyTtaJDvzgS5dl56LJQeRYOiIDtFUnGQ1CtBbov/rgaZfC1I9LrUuyV9/Rmk7/0gxx8FWagNUkcvvYlfjEGumoJUskkOe5ALziArvUGKg0HOlgZJLgtSvXKIl6uGKKwWwlUzRFmtEGtrhzhYN0RBoxCdWoQ4La4nhuR9OcT4pBAmUefVEKdeDzGyV4hrqSGqDAqxaFiI74aH0EwIMX1iiHqTQ/SdFuKf9BDK9BCD5oZYvyBE+4wQhhUhlq4M8cqXIV74VmrvCPFaToizIjk3hDUvxCf7JPZgiFlHQ9w4JzkuhJh3MURuYYgexSGKhe5KiI+vhqi4FmLD9RAJv4eo9k+I/4ncf0P8+DBE0X8hBj+SuCchdmhDJOlCpBpC3BEfGGUWi+R2hvjJG8IXDFE/EkItDbGmXGZ4FmKbaF4h/VUKc1asrB6mSc0w9+uEyXguzPrGYXa8FKZlkzBHRGpCmIUtwqxODPNdyzDNksL0bR3mhhjWJsyGt8Ic7RXmTp8w0cFhOr4TJjQ8TLcJYQrE4smSc4pcny715oZJnhfm1KIwjTPCnMyUuivCZGaHyVkdZvC6sLz/y9r/hXn+2zDpO8Kk5Ib5bJ/U3h/m1YOSQ8SOhtl/PIz5vOQpCHOlSPIUh+lxM8zYW2EqPQnTVSv1hVYfZoZB+jBKTrPMpkpen8wXkvnKwnQuD3NBPKkIs7ZKhO1VI0yrFcEpSmtHqNcsQkpihMctI0xNirCwVYRzL8tn7SLcFlM7SKxI7Buhc3KE1H4R1NQIZf0jPDcwwvcikQhHxN3hEVzvR0j6KIJ7bISdEyJcmhThXlqEiqkR6qdH6DYjwqiZEXTCOyvC0tkR2syLMGRxhNzMCPezIszNjrB8VYSvVkdovzbC1XURwhsj1Po2ws3tEWw7pK886XVfhDX5MsP+CHcOSV9HInQ5ITXFgB8jbPwlwrjiCHMuR2hyV/oviTBSG2G6LsIzfYQfTBF6qBE6BCJcC0Z4EIqwNRah09MIyaURhpdFePoswsznosxtFKXGS1G+Fh2bRhnWLMrBpCjnWkXRdory8atRKr8eZU/nKJP6RKnTL8q3ollKlNdSowx8O8pPI6Lkj47ycFyUzyZEqTspSsnUKNOnRalIj7JxusQujvLB0ijpy6J0y4rSfl2Uk6J9jvwUsX1Rau+P4joSpehElMDPUS4URJlRHKXhVakvXrkblfe+KKt0UdxKlN22KFs8UUYE5K9eaZRq5VG+Er9UREmrEsMmPq0aY3W1GHWrx7hYM8aAWjG0tWNUrhfjp/+LcbBRjAbNY+wWbVvE+FFcToxxv2VMvmdizGsVI6t1jJptYpx9OcaGV2Ls6hSjRtcYP/SJYewXY05KjKBYnhrjlYExyobI5xNjVJ8cI39KjNNTYzxKj6EuihHOlFwrYtzKjvFkVYz01THarI9x9fuYPLfF+CgvxpsFMXmukNrFMVZejrH1Sow712OMvBHjhdsxutyPkflvjH3/xXheJ/2IYoPEKjFqWWJ86Iix2SW5K8WpqBxnU5U4L1eL85N4p0acLvXi/P5cnIkt4ljEgsQ4+rbyec84o3vHmd0nzpbkuDxbxDmTEqdfapwn/eMsHhgnZ1CcSW/HqTcsztwP4lQeH+f6pDjvpcV5KBZOiVMmnp8WZ6donR6neHoc5eM42bPijJofZ9YncTIXxPknM85zK+MkZcc5JrqtilMo/lwdZ9yaOPPWxgmLb9fH0W6WWb6L03B7nHd3xrHtivN0d5wdOXH+yovz22HJfSSO/6j0fTyO++c4B27HOXcnTurdOL57cRr/KesfyvrHcUpL4gw1xKmrxNkmsMWpFojz4tM4ueJGWZzPK+L8P8uhUbU=</binary>
            </binaryDataArray>
            <binaryDataArray encodedLength="13444">
              <cvParam cvRef="MS" accession="MS:1000521" name="32-bit float" value=""/>
              <cvParam cvRef="MS" accession="MS:1000574" name="zlib compression" value=""/>
              <cvParam cvRef="MS" accession="MS:1000515" name="intensity array" value="" unitCvRef="MS" unitAccession="MS:1000131" unitName="number of counts"/>
              <binary>eJy9XaGW7MhybGBoMMDgwYGGFxoYZPsL9hP2E/YTCi5cuLDggw8+WPBBQ0NBQ0NDj+4qpkOhyKzS3D0GdSRVZUZGRqjVPd3qnscj4vF4mLHP92O/Hdsu6xia12TLa66WW3fYs8F1Xb2gbbbm8rQPns9qYW6Y+JAc5axcumBUPYwjpsfVryYYmQdac9WHnvSXecWaIC/TuctcGKxhuGtfWT70+vb8A+ftY/v4GButZ144PbmvHtfzZJ/bCHPE9Xyq9NM18GL/GUPjcez8ghZZXxmH2bxqAH5Nclz+IG4az/iMx/1UnJhHprdqxXluztV1nipf59cKN/arHXoNw0n1d9vMb45Bb9jucVvSa+UnODbBzfRqtNbidd6HGdBAa1f9gwv3uZl+Zr1tlM8ewyf2q8vW9X3i/jxjqk/qmfNQc51Oqhf3B4ydC2uW8WacLfx1n70NkzfDDoOF0ePsSxPMCrtR/BYvH3ktJE6xtZ9GOjwEb8TrGtwTXSu+G8WwvhHXa4LqnnnGa5lP3McKz1k95p9x0NxB6y3m5zX7p9xnOjDGMHroMbh06Qt+P2Q+08ThqidNtitetDi/fgDXEa/HDuqo/lxPsblvzenx8m3G72Hi4N+Kb9yX6sj6D1mveGUcW4GB/SbHihVxfW6AH1jfpEfG7jKn+quPm9EMuu3j/XhNvNd/O14b93hdy7CPvEH5KxpyLdVhED6e/zaJ73F9bK3URA60Bc6DsFQ71gg8GG/E+bGDfWgF/UKweL9JraoHNw9tOnEMOub+WIcwmCFD9f4e93x5NYy+ir3qEXNotAWH7dju9Tutn7hRv0475KkXqKf9bCZW9bk79rzvjzHRFmPE6zwccT4/UFP70z6dnw+T73RYwVVNP+ePawfWBuKePh+6Z1rqGvPjcwFrGf+sB1enxRlz3397rvmufvY4++m8U2+6zOG40XqT2DHpZ8hak7gdZ4vrNVW5OJ7IGbJe9ck1tmM7aK3JOuvg+qvquFjUZJ+dv8qF+YVgaJ7j5Ppnn0dcz79PDvS44hiHl+nBPfU4n68b7Tts9T3Df0hcP7hzLxjqH+ZRdyT9OK/QC89zf8BDr+xhpqHzCRjvzyuXT69MPzP/XY/AGkbnmefqtzsHKgztmfOGwWSe7O8M2/Hdt9uxhX8jzucDvHa99aDXCxLveHTK+x5D5+vb83UOf2KS9+h1i/Pr8VnvrJnT0+Ggls7rMXJZH2io3mcaDsEMyYVenNdMntZAzhAs9Pb2PL+uC8KvBtdQzrzPx5004XoZBo43Om5xPd9VT/UpTA5eI6keIaML5oPiGLNRvGqQ6erwMdclpx2cmaf2HLLGnHAOKCf4wL30uHrrdHUa69wgLorJurjcTpyHrGl9xVatK11Uk6xvV8f13mir2jp+rEOY+FHEOkz2tRdxvD/i9X5Up3XWivtk3ZwvqL8ZfZ3GTlfWs5MOQ+Z7nP921HydZ39Ub9bLeaI9at+u/iOudQbxz7xhrorLr4cQp17x2owrawF+2HaK4VjVyvXe43wesm+bxLYCz+my5789XzzxOXM/9t31kvvIdIC3zJt9GnF+jfZOf2+zJlU/mHOxI87XDfWuUW4IHvPgPiL8e7AZL3fs8B0u+EdczytXk+cUA/02OXbcOBf7XJ9963HlpJxRg+vxHPOpvMD+FtfHO9YZj2v0AnvEla/jH4SntdUD1gI4nQZiN1rbDFZWh7WDx5v0ojUyvVB7I7w3er+U8RrlPCL3AWud4+lvkRFeG9YXPamuPc79AWvE1ect6vPLecf+cj54M3/1qRlcxedj9Mx9NpnT/l2NSDARzznwY8T5+ovjTnOux6o2e4/8TvNDtjMfuC5rpPmqi/IdcX4sqF6dYlucNas8daMz9+cfz2uYYy1anL1QrzrFMd+MU6f8cdRGf1ucPeceFVsHewb+6nPIehcM1VzX9JhrApf7QQzzh4bsqfoMjaEh6nSKC9IrJMfxZk96XM8n9oW12uJ6rjnNGh03wmT9Mz25NnTEeBM90UNEfV6E7HP+T/TaEXVZd9YZ/QNr0JrrQT3i9QuX47Xk9/fBPsZfP8bfP8avH+P34ziO432043h/rL49X/7s2/fj9e/ne2qJLtyneobPp/EZ9V7r21Hzp+frNTgGamfadamdDT5nWCt8BoVa8P7xPJ8nm9G7qqWeIfdTk0PLn44+49CeNWcs5V/NZb2jB9ZyiI567rme9biZHPa+UU6L62Mrq4N8eMDHD8kJwVaftU4QbsT5sYUc7ctpoFsd7L9yg977/Lu5jxn7DjfzA3j73Ebr3Cf3zfxHgs3eOY+4t42wh/SCLfIcng7NY02xP+L8WFVdZhqyBrwPP5yXqAlNoR3HM/dNegUWcrHF+wzgHAa38r/H+TxqNNh7cG8TbNUH2yHbfR7nMPhvwp05hczhOWh/jvrbjnMc/+O4Lu7jl+R5CXhx1IYXrDm4oibzx3GPl+9D8tXXh+Dicw88t3ENxmW9g/BZR/bS7bN3nMO4msfxEddazmONxX6nfXCBZlhrgv8QjNk866S8lQ/6DMHjXFdPteK1Fq/3AtCjq/uI63k267XReKPzVc+BEd5THYNwkQM92H/1hb369jx/Vvqg118YeFzDZ+ULLbL+nR7sU9YfeKIuaoNvHNyU44jX60n2sKrF9Xhgnjl0mv/cmnsltNeQ9e/cDv6/H6+DH8drQq6H/pCLLd/fVGnt1iJe1y7gYwuNtzj/HY1e0dsgPqod191jvsln8/qeOvphbKefO4fc/D7eSbNOcVyTt5xbaQh+6BtrW5wfW01ymEOYY63PHJjjoIHzg2t28cP1wbjMcxAWOHKvzK0TBmNux/j1eO7G8/jPx/M8zvlG15rvGHSOoOYjqcNeshacqzhOC1xLTjziek4An3OHHEdctejiy2cfT3+OOCx3HmwSy167+AflaTxrC7+hK/vOvaiO2eC+gdfouAkn4PP+ai3tiX1iHMbnuY24Om2quhrLmnNvI16PD+2x0zYIrwlWN7kPqeOG+g5vRlzPbcRvVEN7q3TgOdXve9xT+qPX0duxxfV7CKcunNT3jEdIzrfn+ZoB/z+1eL64Dspj3jynvnfZZ94j6Lyka4/28gh/Ts4Ge4W63Bfft7SvvT3P+Nzbit9BWOxT0L5qyDmd4lZ6bYKr7+Wyl6jbFrEz/fbx/jzjYR+8357XfKdbo2M+F7bIP8fDuYDeR5wfB8qdRycsYPD7DcpZPVLPWXv0w2tb5H8ThBmsS6N9vmcTHIfR09XRWshHzz3O12HWkz3qlMt1nc6X9eM1Dj4XgL/s+Y7//ny9z47+wa9THHppcb6ecM+qT6YXa8J6c/1PX+nxpTwGYXFfW1yvLcyTdXLzmeaoFyamUQzqd1p35wY8Zo6N1jmmSexD1gblZ+eF6zWK+U77XAM9Kv9m5ir/OabT4Pr7Fs+X/NkJvObzQXVztRvFM2esb3F9HVrpxIO1B3f4hjVgbnF+fy6O/pz2WkN1Y494/5OPeW7QvjphMj73pHXQ4zBryO1xvg4onvMJfDods18c0+Jh9VLdVnzkWuwbz4MT6jXBdzW74KkGWsv11CVnpiH3wJ8tghP3su+PuHrHvWuPrEc7amxxHphH3ojze+Wb9Jv5wnww0E8XHHcOIE57cX3xQB77Ap3Y055gNJkHT/c4xzr6afG6FuG1HWrx85rW0J7YU47n/sGftVT8TriD9jO/mA/OA9aROUBL5viQmKzPiscma1mduwM4EWfP4Jfisp46f9EpztdL9gbY8Ty/1nHfl820YT07Y8T575ZPz5/XPPUoq9cEi+tGXD/T3GjenQtagzF5yxj8nv1nT4ThfGE/msQMwVA87pl7mJ0DzH/QUD96XLk7bbLelBfOgRHn8wG6w39eZz2zXhyXzxz6vBZY2Ndj5GOt0ZyrOySX15h3o8EeOfxO68CFP1jHPsdUPvAac4HX7/R3D9fhHpCrWmUD+Njy4M/jery+i8Dc1Q/Gxbbz3PPMD9wRzz2E4Cg2uECPLnnA5jisV16wlrwOnfaBe8NUO46FJk3wq7oaH4fuu14/PV/3ruFzi35w+fY8e57V1FqdjoNyoSn6wOtFPgfAVTXN9GVvWpw5YP8hmn5iPa+v6aoe1YctzvfUI2ajONW9Oi+CcqA7sFCDzw9oqvpsNOf60T6g05t5DubtI67nQpit+rjFWV/uo8f1euPwVDftQ3Xea/L768CHZpzTaDh8V5d9hi7M070nxHiqH49B+G/02BzH2vvz/JzGvJSHcuZ51X4L+TzcfC5e8Xa+8JZ1YO0Z/xHn80X7c3XAC7oNigHuRuvq8yOZ0/mgfNa+xUt75ea8cFrs22/0+ho1epzrjfDXV1ezU8+o02h+i/N1kvNmHmsv6EHfA2IvEYu5ToPxWFs3lDfwWR/k8zWN4yp8rL3TcyQ0G6Tjt+f58cP36DTiAg+Ah8c0v26JeF0zNuLSZMv6hNRFLX6+Y/3BB/xDjrd4XZvBBXHQXDXiY+CBE/Dwvj9iWEOMHmc9WONBffP+SQMzuO8medCr0VwjrE5b9sPVi2QffUA77p9rfn5ngHhnPbn5ZtYbHTeJBQ+cv5/6C06TeMeHNeF44G6iqfru+uX9YWI5ZqM4eBoGZ0VL7lM5Kh/uGXVXvGJs4GncIN3UT/U6837EuYb6FDKn/g2T1+P82FQvQvbhOXyC/w95bcSaZj7xGjxXTRAH7dgX56XqpvogpxPeQ9ZmeOw5toy1yXEzMZku0Bdx0BFz7B96QD3HMeMfgoMBrlu8nneC8DN9lD/rAm8VA7w5t9FcVqsRFsf1EO0P7rhH8+15vief45kbY6tWQbif9yI8r69vG22h6+f9QnE+JwbVcp4pJrwKOd7i/HjucdYzq9EFc6Ot/q5oM/HqA+uQ1RwUO8xwOnK/2bnBdVnjR5zfz/3Mp/cotY9qgIv6rp5leawn9ADfEef3qh6Re1lp7Hixh+CPOqix0r/WB89N1j+9ep5zVKtMJ+0RGoD/IP7M3eHP+uq0Dz824DzPddAnexhxvRZnPg3ph/Oa5PW4/s3X49wr7z/keI/lzwEZg73nGj18Hw+JYw8w4IP61+U484R74BrKR/EfcX1dzzVYM8UG50F5W5zfF1SNdTCmesg67Wv8HISayj3TX/0e8XpvjO+TbHHtj/tw2msN1wtrtVEv73SONcrbihqK2eJ8rcN2M7G8X/XBGsZxTz/ub8PfxagLj77Hy728vF/V4/NBdUNvg7bf6DXWZz+kJTB6nH3XvvVc0d4fcX4ccS+NYjfRHry1RlBuM+vIRy3oi5ghMcpDh9ZovKXPBUOG8wLzrK/Wgj+dejhxk3tRg7ZOez6G9qgTBoN9r3x2Q33AlvtRvSNq/Z2O2N/i6ncjTPYJPFiLFc+dnqofv8aeceY5DPYa2vNQb7WW075RPtZ7nB9X3eRmOrQiljly/UpDVy8EjzlmPauvygVz38ijzHut0SW+G1zXh8PlXMYAdgvPy+VUdZocb6QH+806zWo4L5DXCG8TvJbgav/Kn3lBu0bHjKNeszfMI5J89V5rY24zHLR2piPnDFnT+Kwf5o3eWC/21WFm+nznQ58h8GeC+G5Rj/M1A550yt+ivmZlPQEX9wkgB3Wg1xbn5/Mmw+nKvTKvFtdrzCeX5/mx6Hpwvehaoy3mwB9z7FXmu9ZokXvMPc2wwA9asr8uv8nxiUvyGXVIvsZscX1M4Rh+Y21IXKUXe9AoR88Bxrvjg/NZ5xgD3N/kNXeGyzr1OPNin7i3VmA+TL567Pxx/SpHzcs4NJPjajpdFcdxVK16kq/6Yt7FZ7UyTbmfLnnOS+7R1R+Uyz7zmuOY9ag8nJdcO+tbNWIOLclT/i4mzLrjp7l7P1u8vhu2c/+F3nfdDC89Vj9aXM9B5tLDexYyMq0GxbS4vl+htd3IPGYeQ/rLPM04q/ZZPeY94qo953/Xjd7/UEyuif0RZ70zfRTHeay9AFf9n2neKNbpFsm+xnfiFTKaxHPdaiCvS16jY+5TNUG886+qiX6Yp2qjOuq88lZ8p6Hr3dXLeGScnHdcZ+c54vw6GWPGEVplfBinh+en3kacOWea9zg/H6m2jNeTfddXVZN9aXK8Ga1dj5wbceYyCEe9y/Rnvbg35bs62CfOrXBcPK/1Qk/n90kXuWdKtVV9tBZzUw9mXjn9tfaKzorh+uZ9eOA4ZHppzRZnL6vBfTzMNtvfc4ap0Wkdc0P6GkmvTkfuBVunm/qv+rS4Pldm+mT+O93Aa6ZzVq/qxXGIZPvVmtxvpg37s8XrN21/ofdOhtTgWsgfUtvVYl1Vh2awQzC5hyZruv4wx85L5cfY6pHq3UwM6mW1Kk9nflecV7TIeDSDh33XB3IcvvOLcdg3xyXTHXmDtjsmPq9scX5vDvW64GQ6DsLYjjVsVVOndebFrMeZ59C4G9yZ9lkdx2sUHHYd+HNt/C37+VtPwnfWk/ZW6YaYYdaw3mU8TH6lD/Icb6eV9rjaL3xELc1riSZuv9Ivq8uauR51zsV103/lu9Zc4eq0cHm679YG7SuHVT4RnsOsZ8dvpv++1gu+mWcuVvlp3cynqm7m+aqvyjXT8BHX5wzm5vAqP7K5CP85Mccx363AVb+1z0qTMPkzDVf8zLSqMEPGKqcZj34DR2P6ZD3MfCvWlFvIHHumOF/xMOOQra9q7Woy98rrXdP35+s70rgnHJ+7fsel77M7nGw+4nwtG/H6W6KHfx0104aPgbWhxrPGcJplXjmtgvZV21Vv1a9e5LF2XfJW6rVifXaeuDnNy7i3ZH6mVRiMrDYfjwRDe1NNKg0zbshn7XqCUWlQ9ab4GA4La5rfw1/73P6K5vt2xNp7IQ6bB3NbyZtxrerNvGVf7/aiuqM3xVSublvx5XpVnyuYFT7jzHhlMdwzYnrRs+47TWd+YW4YjFkP2k8zPWhsFuP8aXLs9M7qzDxe9ZU1yWIVT3l3s6acHZ+M12wdXoI76ld6VhqMWPsO5ko/DmPFN+Q2M8+DdUZsl5yZFqs6341x84222hv/5pni9LiuYXSKy4b2zxpXPjhf3HqWV+nTzNyMO/fc46xnxodxtI8V72Y5Fx9vDvaBfZ71k/HYFnmEbNtCfEie1gkT57yZaakxX9G1wtm3Pc6vGR2HyqOZPoynHDRO+8Zaj/M5nvXYKbfqw/GtNJ75xhiZR9rLit+In2Fqv6t8Mm1cjvq3wmemW6Zhn+SAe9Wbelr52sx+xbXyaxbrNGlRn6fKqRexK/6ujDveaZ89rp/lY45j1SPGUt1anB/fDmMkfbg6s340NkzuXY1W9HMYf0Ydl9MjP0fYA/Yu05PXql7cfDe44KDa/0jPDt/1z3F9su404flW5K346fStamZ5X9GripnFqq6zvJkPX+G82vdqvvaQrX+lzgrWHf9/pOd9NMHn/cxbzWE8p9mqv4rhOGhOi2vdrN4+3yecMN8Xas98nPmrGqEfjm00XI7ma63MQ9WQ16o6d3xczVnRcVZv1ROeawvzPLfH9IU6TtNZvNve8aLSHXOffT1zHMXKajuNqv6gyZj0MAjf1Z7pGUl+pZ/rhXvPdM167YLZE4ysx5kvbp9jGq1X3Kve9bjR/oxn1sso1u4M13c1RqJFlZ/VmPXPa+rvak/KceW4L9RyXmc4LjbD3+dZ45V6GqNaZbnOR81Z1fzuAK7WGRONwow7PF08cFZ94njFybTNcFZrrfiumt7RY5bHNZRPX8RX/V3tVR/vDK2lnqzolvmYza9gzTiEwam4ungdPa5aO09bsr8ytIc7GnJ/wBlJPNfbJE9j7ng6ZL4LP9XDaepq9Qkvxyfbd9iqifrgRoWbjVkfzEHrZ2t38lfiZ3ph24p8Fx+UNyhvC//e2EqfzAVjxRv4jnjmxrVZO9ej1pvpUA3mUa3PcHoRP9NkBf+rfbG2vcDYj4es9bh+f8thfWnI36HsIXN3tRE3BDMMxqoHd7g3yuPBay3JRdxI8ma6QpcWXrNZPmvaTf2KO/NXfSsfZjq6mj2Zd3Uz31f7uMPZ+c/7mS4OPwSrx/q1tFoHbjOx8LwbjKpupmk3sYi700eX41mv1bF6opz1OOOE3BU+nHOnjotlnEo7jcNgLdsinup3h7vmab1G27HIwXnJeOixL/SYranmrFflz4qXXfJUX4wmeTM9tB/k7bpu4e937TcxQ8Y45jvF9ARn5h9ygZXxqbS9E6/4Wb7jebd2pa3DaZNcN9eSNcctZK1JXsh8mP1KL+RvcX0fLCY4kcR2ynkQPq9p/cpL7rHJscZqzIqnK7GzvEfc/8yR56BLpYnDQc0uWPt2TLBcLZ5zfqnfLi7zZUVb54fi6mhxvVZqbyHxMdlf9X3IXEviMs+1D6ef5mEd/m7x+o7fPo/tiNf/kcT/y+L/DfKI8/f/B+FjuF6sr/QdvS3Ozze4Vxy/m884XXESbZy3TdY28WDIsTsXsD4if9yEyan8rdYz72c4jgN6bEVeo32n5SoH5a/a67zTW7fq9UzPrD57XPnseLkY7W2FT+aR+pCNysNVDqucV+rM6jq+e/z+GP/1+F3l779/jt9Y3q8x9P8o8DtE32h/BH0f+fm6rm3H8Y6/xfV/qDmevehzxAvz/eCA6yf+x/cWr99Lwv+8HPH6bRTo0+L12mYc205DzxHWrx1Yjzj/Hk0P+vuD/j8G8HSrXrjeNQb4reCX7TeJzc67CjfkuMpxuBzXiliO1zzOZT6M0RPMrHfWXrEzT+B5xiHru+o341LxcXVcTieOzeTc0WuW4/BdfJNjjVdNK44t2XdY6nHluXqg/FY8ct5UmJ3W2DPuIZL8R5yvMcPkrAzgrvboNKt0Ve3RW8ZV+3XrIcfd5Fd87uhT9dKNBi4+m1vZX/VC81XHLNbxntV18+2GBk3WqphqZDHs08yDFV3Vd+U/41fFAb/fiG2R/w02q8k9ZPpofNCo9K6Onde835KYSouVGi6H10dc/06b1cf6imdVn22SV/nH/O/oNOPrfFb+GvsVv1THqqbWhYbq5yoXxc9qV5x163SZ+dgEo/KD4yv+bj/LuzMqvWaD++zHfi/ifgQbf6O2eN1fgd+83ii2Jfpk+vdjbMfxMDGMA79muoFn0JbHrG/lkNXJsDgHPVa1W/haFVeMPonT3rOehplTXWb6Oc8qfVYHuKn3P4pbeYo+sl4qLjOdXHwzec4nN98nec73jKPONVlrguHyWoJV6TPTa0WXmb4rPs4wM5wV3qucub9ZvRU8hxE0Zrma73pyeCueanzmM2vhcKNYu8NndV29WfEhw1ntR+PaYt2VepkvWazzvIrtErfqU4a90sdMxzbJ6wnGau2ZfxVmFruPsaCD0+sO17u9ubVG+5twrXpttEVOD3++Z3icm9UBZk96mfWXzbUfyEcuPO6TfNf/LH6INk4n1aTSUb1a0Wh23Cc4d3R13DRHdXZ9MEYzeBnnqnaludbgPhR/mHzVoEv+zAvkaR+VjlWfTbarHFYGtOmGs+O3UqdJDvIq/EyXlZrqNfvleOlxS9ZdDxHX/lwvYUbFn3FbETvr3XnBcTNs5cn9OF1n3rG2d/tz2JrrPJhpnNXBtsf8/YHZUN0dlnKaacv8VrWqelBuWT2MnszP+uex4vmMT5jYSg+n10ofrYhVLhrbY/0870XPlYaur0jmV/puSZ2vDMWp8Jyvjqtq3WleOWdYTTDu9tni6nWLa52K98zrFR7qsWodFOP4ZTU5b8Vf9DTMmvMlw+oTXrN8Pt6Im2rtdNC5mV7aIzTm4fhl/aD/RvuPyM/R/XjE+XkKnzWoD8CZ6ZvtgxN73SmOR6e8mV/NYDazznWY00odDObL84zDWmU+OS6r/WZzmcfK807NLLYXa05T7lXzdN7hNqrJPo+YP+et9BZxve+FOetx1of2HnHWvBuN1L/Kt05jn8d99+pNpu3MnxHX60/mR6Up/Hqj+11xb24/7tf9me7bfad7bx98L2xcr2e65XWnq/JHzkDfB6//+hi/H5x+Oa6B+P+E6IX/n/u35/X7c+DSTV2n9yNe92ogFwP3/4IreuNzKGL9WjnzX/1Tro3mQ/ad1iHrIetZnOOofFwPlc7M1dV2vjSznmlYeZ3h9yLP6amjS5x6tMJrVifTOdNNteP8TnMOd8a7x/Wc4xpd9mfaVv2CY0zilYv6gX3urZl5p6c77hNdRpzPW/bD+TTzP9Mu4npdXvHQDdcTcBXPYe5zeK74ilffB31/zeW0yK93WV32Abk9zq+tB807fR2WYrJGmVbKvx09b/H6n3fbMdcFRz0GX+WhY8T1O74tzs+9WoO1Vt07bQfhaRzrqj6586DJmp4Dzls3WKNME4eZ+afet2S9quF6zjCy9U7HylVzKn7qhXq2olVWr/IanrI/iNskNuMDD5i7rq34oNuqp27mOB7rXH9VnxXdGU97mOXPOKzku5hMR+Xo/Ku4rerRDBa8yGo7vxWT8+Gn68cdjwK36kU5qzeOg4tpsqbbZmJ4DDOnPTbJZY1cz8ohW884Ya5H/v5ohH/edhyrGuqJ6qo+ZeMr9Vhb1riZ2AxD11jjiPljz+mmWrs4h+X8zeKdThV+M3NZXsi8anHHnxVPZrpUec4nxwsxK/iMm2k3w+mT9THh+hVPK39W/XCxEf79dLffJG/Fy6wudFz1rMk24t53erM6K1qtroEXc1zF4nz2o8vaDG/E9do/88FhztZXc3VfY7Ke7nhY5fO2F3xW/eE8za98bwWm4zDj0pJ85Ye5XnCoNG7JfMYftXgex1pf9WQNZ73PNFXOmU667vrtVHcs4DWDEzIaxc48cTEzje6OSotZXfWOj1f7yfBV52ZiVnuaaew8dZgaF+Gfn7L6kWxXPNG8u1ooz0rr1dFvxlf+V32verk6KhzlOONc+byPbZLTi76bzOsx548Eo/LWcW6Su9LjTF/Xn/aSYepc5ceMEw/Wvx/H+FwY7zmPeOmKe1Dg5yCtumDqfsaZ1zth4n3wfuw3qgGu7DfyVNPKB9UE+axJj9dzH/oGF+2lCy7PDZlvdNxkzQ3uy9VWX7NeWcesluZmsU7fzPOK20r/HMtx6EXnOJ7xnU4Zn6xn5aC4GFv88Rtn7bhfoR33V/xM91/8dIy3Y4DviNc5je13Xs/z3zjN8JkN7gF5wESNnfv7wfVx/P4ZttsRAy64n2SgxvN6jkZceVec2TfO6Qf+rtk/PsZ/7rr9x+PxvzuHj+2/f4x//Rh/+Rj/9jH+5T/+mH98jL9/xPz1Y/x29NEPT/h3L9+prxave146+XDSivgpV6wD45fjXpa3g9dfDm7/dOz/83G8r20fcf9zjJ3n3w5evxGXHTeO8+hvT3qNTvfrIE7PafXdnSPaV8fxweNnum/o10Pbvx7zv9P6z88XL2iK8wz40B69deGGnOqcCVnne5XwmIM3eI6LuP7WNuNkW63JOZtgPeQY/WW4YbCBq345PTQvi3e96L6eN07rWa0ZjxUvq7xWrLs111PIfNZ3llNxwDriG8U7D3hNjyuNxk0dXD3HWes4HTHXF3RD/Fb0Co3UF8edeTIW8wyTzz2MeF3b94Hn4m6wZj1GnB/fXFM1dZ5W+xrv5pw/vMZYzCfrK9O/iqtG5Yfy0/hZ7VUOqpHjNKs5w2ZuQ+b3Y+jdoz5nMg9Dcld0ekiu08vx1/WVPPSmOKxv1Sv3A66VX1yPcZ0urqcVT3nrNHBYkeyv+qW8WYesnsPN+K765+IdZqU75632PotrFIfYsYCT4Tpt3VyWn/XsPIAW0IPHHT1cb+qPy1tZr+p9xUPOzWo2ic14ZrhO60wXXbvTV8aj8hC1R5yfG8CrJzgr3IAB33pcv/+g+Su4w8SohpUXjKPeVkNj2bsmGE437Ze1mXkUhKm9Zn1X6+rlig8uxtXDHPPejv2N1voxNyTf6az7yOPfPcQcamI4fs7DrE9gDIofJjYoXudX9az05X2uMfPcaVvVdaPirX5lMa4O8+kmf7U31UpHT3qfebHKo8L+qi+zfmc5IYPjW5yvwSPOPvLIvOVtj/N3Fhirmdoz3o+4Xhc65avfzp+M/6q+GcYMU7ll2D2Zn+U5DV0udKr0XuF5V6+73Ge4PL7CU/Nn/qiGq3W6bKF/pg3PN6NL0NpMgxVvvqLdildf4aR5LTxOpVnmZaVT1U/VRy/WZjVC5lf6dPNBo8q760dV+w7WCi/MV3pGrL2HxHhN5p32GZbLvdv7TI9ZLytezHJRIyY5rH1IjqsZJnfmy6xH1ebP0DjDX4lf5fpVTplX7UZOmP2qn36Te8jI6irmXX1WcqENj1m86tlvcmwGp1FupcMMP8td9Z05rcZXOq9yX4lz83diV9bbJLcv4FQ+ZvFh4irvdM55VtWccbijZ8Ta3wArQ3VY5ew8nGk945B5Ocup6vBci/p9Eod5x5eqH+a4irvPjXjdkzHi9R4V3z+JgfhB+y3O751prS71WKuH4GyE/5B7bjbCepf7YLR3V0c1ahQXFJvp1CXOeety3flQnRNuoDa0rjzV2llPLm7GY5Xv3fi7mH9mHdUHOnPMMPmZ34yxb7uJ1bwQzDBzX9GqSc5qrtPDcZ7xWvUk04N7qPpaqdWPbeZl1cOKflUPVY3Zseu/qu20qTSt9F/1r5pX/BXMr8Rm+RkPjal6XtVhNXelJnzKYjqtD8m5q2Uz6yGD57N4VztorRkM4PRFrq6e8sk0q3A5x2HpWjPrDq8lWDN89SfrR3nr3KzfFV79OB5FnvrnOGR+zOqv+KR6OexNcJrkaX+zcYe38zPTqupr0MB3Mfb71v9O96rv96//N923/uuxz/+j/hu+3/A8/15lj+vr+iZjn8Pvg+LYaYd4/G96fEfk54ML7rf/7fgexG/Hdxl+ou+a7J7h+ww/HTn8/+tbvP4WwNyDvg+xHby6bGcesjb4zsi+j+8M4PsivIa5t4P3L8/z70BBK3Dlc27EWUPlFTTYhyYY8A8ctnh9Zovzjo/7McfHWmt2Tjczx31wPa6R5UWc+c7qaC3HMeshZI0xHF6lReadW6t8Xq1zJw4+QtsVD7+iwWrflQcrPs08Xc27q7+Lz2JbXP8OXNXJebSSpyPDGYa724/Ia7Si50yPkHWt2WR+xQ+Nyeq7fqvjVY2reisernq8osOMC2sUNO7wd3nqaYa9H3ezFpLr6jivV/zR2B7n57WqZqNtpe+qd04PVy/L0V7dWuVhpVUzayv9VnUznitc/7/Gj9Sd6a/9ss8RZ32z/Uozh+84rerdFzW5o9mKRrPR46qXG7N1Fxs0Mu5Nju8Oh9/Mutb7M/RVrKpG1R/zy+rovOZk+BXuzOeMi/o763PGYYVbFgM+M31XPNXjthDnvP6K7it8eD6re0fTr3hSaaI+BA2da2btDl+uFZHXYp2G4XGndoarNb+CWWn2Fc+qmBbrrz+YC/TrP9j3nd7Wev0/Ms6oDg==</binary>
            </binaryDataArray>
          </binaryDataArrayList>
        </spectrum>
        <spectrum index="1" id="sample=2 period=1 cycle=1 experiment=2" defaultArrayLength="22172">
          <cvParam cvRef="MS" accession="MS:1000511" name="ms level" value="2"/>
          <cvParam cvRef="MS" accession="MS:1000580" name="MSn spectrum" value=""/>
          <cvParam cvRef="MS" accession="MS:1000130" name="positive scan" value=""/>
          <cvParam cvRef="MS" accession="MS:1000128" name="profile spectrum" value=""/>
          <cvParam cvRef="MS" accession="MS:1000505" name="base peak intensity" value="1239.0" unitCvRef="MS" unitAccession="MS:1000131" unitName="number of counts"/>
          <cvParam cvRef="MS" accession="MS:1000504" name="base peak m/z" value="120.060337731677" unitCvRef="MS" unitAccession="MS:1000040" unitName="m/z"/>
          <cvParam cvRef="MS" accession="MS:1000285" name="total ion current" value="1806.0" unitCvRef="MS" unitAccession="MS:1000131" unitName="number of counts"/>
          <scanList count="1">
            <cvParam cvRef="MS" accession="MS:1000795" name="no combination" value=""/>
            <scan>
              <cvParam cvRef="MS" accession="MS:1000016" name="scan start time" value="1.1708" unitCvRef="UO" unitAccession="UO:0000031" unitName="minute"/>
              <scanWindowList count="1">
                <scanWindow>
                  <cvParam cvRef="MS" accession="MS:1000501" name="scan window lower limit" value="100" unitCvRef="MS" unitAccession="MS:1000040" unitName="m/z"/>
                  <cvParam cvRef="MS" accession="MS:1000500" name="scan window upper limit" value="2000" unitCvRef="MS" unitAccession="MS:1000040" unitName="m/z"/>
                </scanWindow>
              </scanWindowList>
            </scan>
          </scanList>
          <precursorList count="1">
            <precursor>
              <selectedIonList count="1">
                <selectedIon>
                  <cvParam cvRef="MS" accession="MS:1000744" name="selected ion m/z" value="1609.805335151063" unitCvRef="MS" unitAccession="MS:1000040" unitName="m/z"/>
                </selectedIon>
              </selectedIonList>
              <activation>
                <cvParam cvRef="MS" accession="MS:1000133" name="collision-induced dissociation" value=""/>
              </activation>
            </precursor>
          </precursorList>
          <binaryDataArrayList count="2">
            <binaryDataArray encodedLength="93632">
              <cvParam cvRef="MS" accession="MS:1000521" name="32-bit float" value=""/>
              <cvParam cvRef="MS" accession="MS:1000574" name="zlib compression" value=""/>
              <cvParam cvRef="MS" accession="MS:1000514" name="m/z array" value="" unitCvRef="MS" unitAccession="MS:1000040" unitName="m/z"/>
              <binary>eJwUl3dcVkfThkXaw9N7L/TeBAEptr0UFFEEFZAiKCLVTlekJTGmaIoppvdu2puqqW+aXWOLUWOLGmOMFI2vMWq+8/1x/+bMnpnZPXt2Z+auUmwTeaptIl2zTYTptgmdYZu4bdwmLpq3iZ+s28T80G0iI3KbMMRuE9aHtokNodvFAtkOUSDfIeLVO8Q/hh1im22H+MixQ7zs2iE2enaIFSE7RP+ynWLdjzvFBf9d4mjALrFTsUt8ptolNmt2iWd1u8QDhl2i17RLrLTsEgttu8QYzy6hDNslvijYJRJqdombnt3igYTd4vak3eLslN3if427xeh1u4X9/t3i6qe7xZM/7BYbtu8WfTt3i5bdu0X93t2i/Mfd4krAHvGbYo84ptoj9mj2iP/q9oiPDHvEG6Y94mnLHvGgbY+407FHdLj2iCbPHlEVtEfMDtkjcmfsEbfv2CPmF+4VQfP2in71PtGh3SeW6veJMvM+Mc65T4x27xPRgfuEcf0+UfH8j9K37BePmvaLDZb9Yq1tv+hx7Jfi7hfLPftFQ9B+sSBkv5g594BY5ntQLAo4KMpVB0WR5qAo0B0UeYaDIsd0UIy1HRTJroMiKuigOPn1IXFg+yHxw4+HxONDh0Sn/2HRFnBYtCgOixWqw2Kp5rBYrDssGgyHRa3psKixHBYLbIdFpeOwmBNyWFxcfVhon/lJDPkfEYOqI2JAJ8EgwXREXHZJ8BwRf0YcEQf0R8Uh41Hxk/mo+Nl6VPziPCouhB8VbvUx8VXTMbFi+zHRufuY6N57TPT/eEzce+iYeOzYMfHUL8fEqVvHxNl/j4kbAceFv/a4UOiPC63xuDCajwub9bhw2Y+LYOdxEe4+LmICj4uE4ONidOhxMSb8uBgbeVxkxx4XufHHxcUVx8Xaxl/EpuW/iO/2/yKOHPlFPKQ7IR43nBDPmk6IVywnxGbbCfGB44TY4johvvacENuCToi9ISfE4bAT4peIE2Io7oSI0JwU+baTothxUqxaeFIc+fikCN9xUkzdf1IUHjwpyg6fFC3HT4o1J06KB86cFD63TopR/qdERsApgeKUmK46Jf2TU6JSd0rUGU6J5aZTot92StznOCUecZ0Sz3pOideCTon3Qk6JLWGnxDcRp8SuqFPicMwpcTLulLiQcEr4pJ4SqjGnxPUGKV7XKVHcfUrsfOyUOOp9Wkywnhbnx5wW8e2nxcoPT4sz20+L67tPC/X+0yLhyGlRfuq0qNKcEW2GM6LPdEast5wRm2xnxMuOM+Jd1xmx1XNG/BB0RuwPOSNOhJ0Rv0ecEX9FnREjYs+IkKQzImH0GTH9oTMiUPGr6J/0q2is/1V82vKr8O/7VeQf/1W8pzsrvjScFbtMZ8UF21lxzXFWeLvPirjQsyIj/KyYEnlWFEWfFQtjz4oV8WdFT+JZsT7prHhy9FnxeupZ8fGYs+KWOCsO7ZPiDJ0Vs/zOSff/nNhqPCeqPjwnnv38nHjny3PCueecWHX0nNhy5pxo/+ecuBBwXlxXnBcy9Xlh1Z4XkfrzYor5vCixnhd19vOi3Xle3O0+Lx4PPC9eDz4vPg09L7aHnxc/R54Xv0efF3/HnhcBCeeFbdR5EZ18XmSknBe5aedFafp5Ma7ovKj5+7wISfhNvD3+N+Gb+5sw5/0mxm77Tdy57zex9fBvYuDv34TXzd9E+IgLYqnsguiVXxAPKy+IV9QXxCfaC2KH/oL4xXhBDJgvCC/bBWF0XBDhrgtSHrogpgVdEBUhkl/YBdEXcUFsjLogXo25IE6MuiAmtV4Qq1dfEFuGL4gPIn8XI3wvinGKi2KW6qJYrbso5bWL4mXTRbHFclHssV0Uvzouiuuui0IZeFEEBV8UqaEXRWXkRdEcfVHcHXtRPB1/UTyac1Gcq7soQn3/EAd9L4ls7SVRob8kmo2XxL3mS+IF6yWx13lJ3Aq8JIwhl0RM2CUxN+qSUNddEl//fkna+z/FF36XxU+yy2JQflkEqC6LYM1lkam7LGYbLoslpstireWyeM52WXzquCz2uy6LPzyXhW/wZeEOvSxmRl4W9dGXxWd/XhaHB6QYQ5eF/OplEXrtshh//bKYe+OyWHnzsrj/9mXx6ogBcdxnQFzzGxAPGwZET/iAeCJyQPiMGhCz0gbEC2MHxE8TB4Qye0CU5w2IB2cOiO9nDwhT2YDIrRwQH9YOiH31AyJw2YB4uXNAHF0zIGLuHBBV6wbEqnsHxKP3D4j3NgyInQ8OiMKnBsTa5wbE5y8NiLu3DYgXdwyIL3YNiJ/3DIir+waE5sCAiD40ICb/JPn/LPkfGxDvnxwQ7gsD4rJiUIRpB8UE/aAoNw6KNvOgeMg6KN62D4rtzkFxzj0oRgQNCkfIoEgLGxSFEYNiSdSgWBczKF6OGxRfJQyK46MGxf+SB4UhdVDEjxkUuRmDYlHWoHh6wqD4RAyKgexBEThvUBQvGBQbFg2K7xsGxeI2KUbHoLjeOyiMdwyKxLsGRd09g+K59YNi6wODIufJQdH97KB4/INB8cFHg+LSFml93wyKju8GxXvbB8XunYPi992DovXIoPD5dVDM/X1QnL8yKLyvDYodPkPivN+Q8CiGRJZqSDTrhkSge0jMDR4SD4UPiZ3RQyJo1JAYlzwkdo8dEn5iSFwqHBLMHRJVZUNisGZIqOqGxE+tQ+Lve4eEef2QSH9xSOzYPCSCPxgSUT8MiWf3DomfDwyJphNDYt2pIdEyNCTmjxwW3T7DwqAZFom6YTHDMCwaTcNinWVYvGobFt86hsUZ17AYETgsXMHDIjN0WMwNHxatkcNiY/SweD92WOyLHxaK5GERlTIsjk8cFilThsWs3GHhVzwsqiqGhbFhWPisGhZLNg6LkOeHxdY3h4X5/WGxcPuwSD8yLPL+GBYNfw6L67Ir4j3TFVEffEV8H3lF/FF5RbzcdEXMfvKK8D12RfT/ekWc+f2KeO7aFXFCcVV0ma+Kp61Xxef2q1KduyoqwiQ9StJjrorVY64K9+yrIv+zq2L8n1dF1cBVMSfwLzFv1F/i67S/xBd1f4kZfX+JU8prYqTmmgjVXRPZhmui3nRNqk3XxJDrmjAEXhMpwddEceg10Rl+TTwVeU18EX1NhI26JlLFNfHZpmui/Mw1sSHgugjUXxd15uvifut18Z79ujjkvC5uuK8Ld9B1IUKui9qw6+LeiOvietx1MTHpurgnVXpuvy7etfwtAgw3RKLphiiy3BAvOm6IHa4bYtBzQywMvyHujbwhjsTekOa8Ib5KvyHOZ94QpeKGyB33j1AH3BRVqpvibs1NqRbcFEcNN4W3+aaYbb8p9gTeFP8LvimmRtwUy6NuiidiboovX7kpRu+9JU4pbguF+rZI1d4WSsdtkea6LRZ4bov7g26LT0Jui1/Dbgt15G2RHn1bqh23xYb422JL4m1xLum2mHJCgv8IKmUjaAkYwX3yEbygGMGnyhHsVY3gpmYEEwwjKDaOYLFpBHeYR/CEZQTvWUewzTaCE/YRvJg4gnf2jOD7vSO4a1CK4+/FSwFebJV7cUDhxR9KL0aqvUjSejFf70WHwYsHjF68ZvLiK7MXP1m8GLB64W/3wu3wItXpxQyXFzVuL7o8XjwS6MXmlV6M7fRCtsGLwxe8+O9tL47968U4n5EU+Y5kqd9I7vYfyXOykXwaMJL98pFcVIzEWzUSp3okKZqRTNeOZJFuJN36kTxuGMm7xpFsN43kjHkk/1hGYrCNJNY+ksmOkbS6JL8KSbZJfptHsmrfSBb6ebPG35vHZd68H+DNTrk35xTe/Kv0xqb2JlnjTZ7WW5rDmx69N08YvPnA6M1ukzdeVm8cNm9S7N7kO7ypd3rzkccbnxBvqm9587Lch2NKH66pfNBpfIjV+pCt85H2y4fVBh8eM/rwvsmH3WYf5nT6sPFnH7q8fNk00pcPvH3Z5+PLJV9fZP6+hMp8mRDgS7ncl3aFLxuVvryr8mWX2pcLGl88el8yDb7SP/VlpcmXDWZf3rT48oPVl19tvvxr98Xh9OXeQF+qCnxp+s2XMh8/9sr8uBTgR4DCD1R+VKn96NL48YTWjyGDHzFmP/ptfrRV+DF+rx8bz/nR6+XPrAB/Nij82any53e1PzKtPz1Gfy6O9ue7Bf6MrPFnfK0/TzZINi3+vPaAP09v8ufgcX9mnvZn6Rl/dp3z54/z/tx5yZ+///an+JY/H4yQke8n436ZjLcCZOySy/hDIUOukhGlljFFI6NWK+MunYyX9TK+M8g4a5ThbZYRbJEx0Sqjyiajxy7jWYeMm24ZjkAZ/+bJ2DpLxrHZMoZqZeQ1y+h+QsaTm2W0/iGj3S8AqzKAdFUAc9UBdGgC2KQN4FNdAD/rAyi1BPCkLYBH6wPo2h+A108BXDgRwAxfOe/L5BwIkHNVLseklJOqkkv+cmkP5dw2yPGY5CywyHnJJuc7u5zfHHJkLjm5Hjl7x8pZP0fyKZMjFspZtkTOs+1yZp+TM8dfQZtMwaYABZ/JFZxQKBihUhCsVkh7oGCdTsFbegV7DAoGjQpSLAo6bAqesiuwLFDguE/BhCMKbl9W8KWvkjy5kqUKJQ8rlfysVnJLoyRQpwS9klqDkh/NSq5alMxzKHnZpWSbW8kljxJNkJKkYCVFIUo6QpWskal4IUDFD3KV9G9UaFQqRqtVlGhUrNaqeF6n4ju9it8NKtQmFUlmFcUWFausKp61qfjWrkLlUjHHo6IzUEXbBBWzK1X8c0PFMj81j/qr2SpTcypAjZ9CTYxSTYFKTatazZMaNV9r1ZzXqVEY1IwyqikyqVltVvO8RS2ddzVpTjXuGDVP16h52F8jxdFIcTTEKTXMUmnoVGt4TqPhB62GP3UaDAYNVSYNa80aNls0HLRquGHTEOTQkOPUsMSlYYtHw+lADfdN0pDvr+V7uZY/FVqy1FqqNVru1Wp5X6flqF6Ll1FLlEnLTLOWY0Fafq/QUq/Q8aBSh0Kr4/mFOl7y1hPorydXpmdlgJ6n5Xq+V+gRGj1NWj2P6PR8qddzwaBHb9KTZdZTY9GzwarnE5ueM3Y9U5r0JI0wsHakgfe8DRz3MeDnZ2CUv4EymYG7Agy8KzdwTGGgVGPgTq1BWp8BH6OBuWYDd1gM/Gwz8NZBA9f8jATJjLTLjbykMLJXaeQflZFwjZFCrZHX9UYOGowctRv5TmZiKMCEW2EiV2miTWXiptbEI/tMfO5n5g9/M9YAM9lyM88rzexRmblTb0ZlNpNpMWMLsDBFbqFVYeGAysJIjYWDdguVbguDUyys/I+FR3+w8Ii/lW9lVq4GWAlRWJmltNKvsvK+2soZjRWdzspEvZVlBit7TVb+NVtJsFqZZ7Py21Gr9C02flbaCFDbyNDY2Km3cdNgo8JsY73Fhsdho9dlg2AbqZE2zF52xsvsLAuwSzXOTp3GLuUAOzt1dm7q7cQb7YTb7bgD7eQH2ekNtvN+iJ2zoXY6Iu28GWVngreDFT4OXvZ1cFDpIF3joFHr4Bmdg316B95GB6kmB3VmB09aHOy2Ohhhd1DjdLDD7WBBsIPXZU60CicondLeOjmhcUrf6mSy3km7wclbRicnTU6yrU46bU42252YXE5yQ52E5jh5cI6T9/1d/CZz4ZC7mKlwcYfSxacqF3+qXQRrXRTpXNyrd/GlwcVVo4tIs4sKi4sHrS6+t7m4YXeR4HRR7XLxuNvFLo8LryAXqcEuGkJcXEhzkTzNRV2ei/0zJLulLnYvl2JedPG1zE2sws0CpZvHVG6pRrkZqXWTpnOzWO/mBYObI0a3dB7cYHHTbnXzts3Nr3Y3Nqdb6hPc3OF286nHzUCgm7BgN6Uhks8UNzM3u7nyrhvfa25SZB4aAzy8IPdwROGR8pCHyWoPqzUe3td6uKDz4DF4mGP0cJ/Jw3/NHv62eEiweXjK4eGA00OA28PMMA+vJXm4/K6HJw97eDsgkHPyQFzKQGarArlXHcg3mkCS9IE8bwzkiCkQrSWQHGsgH9kD2egJJHhOIMWbAjl6IJCXfIL4xTcIk38QCaogKdcE0WsMIsYaxJP2IL5aGUT9i0F8+UYQa/yC+dg/mGh5MNWKYJ5SBnNYFYxGE0yfLpit+mD+MgQTbwqm1hws5bhgjlqDedcvRDpfIajVIXyuC6HJFMJpSwhz7CGUHgvhDq9QUn1DCZGH8oQylEOqULSaUKZpQ1mrCyXdFEqzOZR3LKF84RtGmiyMd+RhUj4PI1IVxkJ1GMe1Ydj0YcwxhPGgMUzqecKQW8KkcxdGny2ML+ySnyuMdz2ST3AYP/qGo/YPJ08WzrqAcClHhrNVE851bTgp+nBWGMKl/iycP03hRFvC8TjDKXeF84Q7nPceCKdGHsGLighOKyPwqCOo0ETwpDYCqyGCImMEG00R7DdHoLNGcL89gm8DI3hieQT+ykiyVZF46yIR+kjGWyL53BbJRyGRtH0QSYIsiqUBUdL3RTGgiJL+iaSrJV0j6VpJ10u6QdKNkm6SdEsUy6xRvGuLYtAeRaJT0l2S7o5iKDSKnsVRrH8girLNUdw6H8V+72gpV0VzWBZNiSKaTcpojqqicWiiKddG87QumhP6aDzGaKnORPO8OZozlmhCbNFEuKP5blw0pXOiGbkqmjG+MXzmH8NtWQwT5DH0KWL4VhmDnzpG6n1iuEcbwy5dDGpDDPnGGB40xXDAHIPJGkOxLYZN9hiOOWJwuWKkfBrD854Yfg2Mke5QDLUhMbweGoNPSgzjr0t2PrG4/WKp8o/lfEAsUYpYmpSxvKOKZVgdS5suli36WG4ZYplgiqXfHMv3llgCbLHk2WPZ74zF5I5lUlIsWb5xfOMfh39AHNPkcVJvGIdZHSfVnTie0cZxRhfHZlMcQ+Y4UqxxUp8Sx+f2OBoL43jOP57rqniyNPH0auP5XhfPTGO89L/j+dkcj9saT7Utnlft8VxyxDPKFU+rO56tnnhGBMUzKTiekoh4wmPicabH80dWPInj4vl0Qjy3J8aze3I8AXPiefuteGzfx/Pc4Xhifo5n+dF4Tl6J5xevBOp8EpArE5ipSuCYJoEgXQK1+gTeMiQwbExgjDmBNZYEvrEmEGBPkPr9BB5xJnDUlUCgJ4FFgQm8GZTAUHACaaEJdIVJtuEJyCITmBGVwMZoyTYmAU+cNJYq+WRKNhMTuFKaQHp5At/NS+Cd2gS+35rApi8TaPomgfaTCXT/mcCGgEQOyxMZ1CRKOTSRNfpEvjUkojAlUmBO5HFLIietiYTZE2lyJPIfZyJ/uxKZ4ElkbWAiu4MSMYYk4h2bSOT4RD6amMjX+Ym8cDAR6++JlMpHSfxwFKPUo2jXjOIr7Shk+lHkG0ZJHGUUJ0yjWGwdxYe2UUxyjuKXlFEcfHcUVz8chb8sicflSZxSJBGlSmK5OolPNUmM1CWRq0/iYUMSx4xJhJqTaLIk8aE1iVu2JLIdSax3JvGTKwmPJ4l3g5L4OziJe8KSOBCexMKoJIZGJ/H1rCTWnUji+p9JUk1LZr0imZ+UyQSpk2nQJPMfbTK3dMlkG5Il/plMkzVZWmeyxHeSmeJM5iFXMsfcyYQGJrMkKJncsGQeTUhm9Yxk3C3JvCYfzRXFaJy60SzSj5Zy62hC7aP51DmaGZ7RvJE0ml8mjKbw59EkXBnNCJ8U8nxTeMwvhTP+KcQFpEh9RgrfKlKk+pNCqTqFlzUpDGpTyNKnsNaQwn5jCi5zCvWWFD6wppDrSOFRZwqnXSnEeqT30VKclBSemJdCr08qU5WpPKpK5Yw6lXhtKp26VL7Xp6I3pjLPlMqb5lT+Z0llgz1VuuupRLhSUQalEhydSs0vqYz4M5WPfdN4JiCNP+RpjFGmsV+dhkebhp8xjVmmNJ4zp/GnJY0MWxpr7WkcdKQR5EpjqTuNzzxpBASlURScxoshaYwNT+OeiDRWxKSxfnQaLz2XxoBsDGPlY4hQj0GnH0OlYQybjWP4xzSGqZYxPGYdwznbGJIdY+h1jmGvawwuzxg+DRrDi2FjuD9qjNRDjOGvSWPw801HyNN5QJHOSWU68ep0iYOms0ubjkOfToMhnU+M6fib0ymypPOyNZ2rtnRwpPOQM13ax3QSPel0B6azJygdZ0g6jaHpbAlLpyQynWvR6WyMS6ezLp3re9PJ+VGS8gxylBlSf5LBb+oM0rQZEqfM4LA+g3BjBq2mDL4zZ0h5NYMaWwYf2jPwdWYw25XBpKAMNgZncDYkg+SwDPrDMzgQkcHK6Ay+icnAEJfB+wkZFCZl8EJyBsOjM3goLYPezAzem5TB/JIMJlZJNksyGLlMitGRQfSrGQR9lYH3tgxSf8xg7f4MfjqQQeShDLb/lIHt5wzyzmTw9K8Z/Hgpg6NemezyzeSLgEzUikwqlZm8q8pkhCaTAm0mL+gyGdZngjFTyqOZnDVnSnk3k7tsmRy2ZxLhzKTdlcl2dya2wEwagjLZGpyJMjST8rBMNodncjsik/yoTJ6NzmQwJpPkUZnckZRJa2omP6RlsiUzk7JxmRzKy6R+lqTPzuSRjkzOd2Yy5/5Mpj6Yyendmaz/PZPGvzJ570YmT4zMIikgi355FocUWYSrsmhXZ7FDk4VDlyX1h1l8YchCa8pigTmL/1iy8LVlUWTP4jVHFjecWUxzZ/G0J4vLgVlMCM7ioZAsfg3NIiU8i7URWRyJzCI6OovlCVn8NzELe34WPu1Z9L2ZRfnWLF6Rj+VvxVimqcbyjHqslFfHgm4sj+jHSnxrLBmmsdxvHstJy1iSbGO5wz6WnxxjiXKNZbV7LHs8YwkKGsvK4LFYw8byecRYXlk3lge+H0v/Hsnux7E8dUXy8x5HtN84uvzH8aNsHKHycbQpxrFTOQ63ehwrNOP4TjsOq34cTYZxfGkch948jkWWcXxqHYfSPo4qxzgpn4/D3z2OUs84/gkbx31jxvHxM+MI+3kct3zGU+A3nlf8xzNDPl7K4+O5phzPs5rxXNGOJ0c/nqcM49lkGc+f1vFMtI/nonM849zjJd4ynmOJ49mfNZ4dU8bTdX08q3wmsDdgAqGKCXQoJ0jcbQIhGknqJGmYQLtxgtQHTiDYIj1bpWeb9OyYQJtzArtcEwjyTKA1dAK5/05ghv9EbgRMlPjHRF5RTuSmaiKFmom8pp3Ibd1EZhsm8qZxIl7miWy2TsTbPpG5jom845xImWciP5VP5Ln+iehfnsg+uSBCKTikFsRqBf06IXFZIfF/wVqT4IRZcJ9NSBxCkOEUjA8U/BksGA4XPBcleKdZ0LJWMPmQYMgPpsrg+QD4Ww4zlfCaCunuQIkW3tWBRKGpNMLHJpDoKbVW+EKiikskWiZRBloDoSsU7ouFn7bDg/vgK/9J7FBMIlg1iVXqScTqJkm8d5LE9yaxwTyJCbZJDDsmMc01iZueSWwOnsQn4ZOoj5rEkd2TuH51EmkBk0E1mafVk7mmmcxM3WTe0E+WeONkKkyT+cg8Ga11MvW2yXxjn4zLOZlW12T2uSfzS/BkUkMl/0jJJ24yH4+aTFnXZH57eTIvyLK5GZBNsSKb95TZKNTZLNJkS7U+W8qx2bQYstlrzCbanM0dlmypn8gm3Z7NRkc2l53ZTHVn86Inm5LgbFRh2biisomNyyZrVDZDydl8lJGNNiubU8uy+ak/G7Eum/HfZ+O3W4r1UzbrR+Twj28O78tyUMlzqFPkSH1tjtTn59CpyeGQNodR+hzuM+TwmzEHzDk8Y8nhb2uOxGlyeNeRg8KVQ607h/96cnAF5dARnMPBkBwSwnK4NzyH8xE5iKgcno7O4XqMZJ+Yw6JRku3oHA6X5/BsdQ79G3M4+UgO47ymSLloCgrZFL6RT2GVagpH1FMYrZ3CA7opXNJPYYpxCi+ZplBhncKntimYHFNY7pzCHtcUoj1TuCtwCmeCpjA+ZApPhk7hf2FTmBUxhW9jp/BQ8hTOMYW35k5hYuv/x55KinYqD+mmMqCfSp5xKm+YpuJvmcpC61S+tk3F7ZjKKudUjrgkW49kGyjZBkk24dL7SElPmMr0pKl8O2cqs5dM5b6NU/n9kalM2juVf3+ciu3wVFp/mkrpzan4ynMlPpnL18pcaY9zJU6cy1FtLmP0uTxqyJU4fy6F5lzeteSituXSZM9lhyOXSFcud7lzOevJRQTl8lxwLrdDcikLy+XT8FwskblsiMvliaxcLkyR4hTncm6BZLsml3dey6XxTSn+F7n47M0l8IBkdySXv3/OZanPNO6VTeNiwDSmKqbxmnKaxGmmUaOZxrfaaYTop9FnmMYp4zTGm6dJ/34at6zTKLNPY4tjGjbXNNrd0/jJM43UoGlS/Z3GlZBpFIZN473waWgjpxEbOw1d1zTWbZvGcnkePyrySFTlka/L4x19HhpjHktMeewx5xFvzeN+Wx5/2vOY7szjLVceSk8eTYF57AzKIyYkj9yIPN6IzCMgOo+7E/J4oTKPiffkEfyU5Hcqj59l00mXT+cJxXRuKKdTpp4u8d3pUi85ndX66fximM5Y03SeMU/ntmU6lbbpBDqn0+Oazmn3dCYGTufbsOmERkznzsjp1CVMJ2/vdJ6Xz8BbOYOFqhl8p55BhHYGd+tm8Lt+BtOMM3jLNAO1ZQZLrTPYZ5tBkmMGDztncNU1gyLPDDpDZkg92wxC42Zw8cMZ/PrDDJ4/PoNzsnxy5Pm8rshHqcpniTqffZp8knT5bNTn8z9DPnNN+Ww15+Oy5tNjy+eMPV/q+fN5xZUv8Yh8EkLyeSg0n6th+RRF5OOIzqcrJp81j+Xz9pf53P4hn3t25/Ovz0wuK2ZSoJrJB+qZUg87U+LAM5lonCndqZnSuZ9Jg3WmVD9mkuiYKa1/JtdcM5nrmclngTMJDJ5Jf8hMzofOZGr4TN6KmIkmaiYromfi6J7J+14FCP8C5PICflQWkKIuYJOmgFvaAubrC/jOUECUqUCq4wUMWQqYYyvgU3uBlC8L6HUVcNZdwJTAAt4KKkAbUkBzaAFHwgrIiijgucgCricW8FVyAaEpBVjKC1hdUcDTdQUcvrOAc89I871dQNe3BWh2FPD83gKSDxXw+OEC4rwL+UpWKNX6QtYpCrmsLGSWupCPNYXSuSikV1/IeUMhuaZC3jEXYrQWSly4kBP2QoSzkFddhdI5LGR5YCGHgwrJDCnk2dBCfMILqY8oZE9kIcnRhTweU8jN2EIeSCrks8ZCag4Wclw+i1dVs1ihncVYwyxeNM4iwDyLJZZZHLTOIsM+i2cds/B1zaLRPYt9nlnSXZrFU8Gz8AqdRW3YLHaHzyIpcha3o2dRHTuL7XGzSEiYxSOJsxi3fhaLn5vFM29KNrtn8ajfbLbLZ5OonM0t9WyqtZKuk3TDbB41SmMmacwymx1Wacw+m8cc0phzNgvd0phnNqOCpLHg2VJ+mc3OcEmPnM2/0bNJSphN/ZTZLF04m2+/mc3NPbNZcWk2k6/NxvD3bM78M5vpPnPol82hQDGHT5VzCFTPYa1mDgPaORTp5/C5YQ5hpjncZ57DFcscymxz+K99DlHOOTzomsN19xwqA+fwQ9Ac4kPmcCtsDgsj5rAzco60v3PYlzCHrx+bw9ahOfj4FNHkW8RBvyKyZEW8FFBEs7KIX1RFTNYUsVlbhElfRJehiHPGImaYi/jIUoTbVsRd9iIuO4oochUREVjEhqAi/hdcRGVoEdvCinCOL2J9ThH1BUX8WFjEC3OKkBcXsaKkiLfKizDOK2J1pRSrpoji+iK+aigieWURPq1FvLyqiJPdRbzbV0Th3UVsXVfEffcV8d0DRTz2sBTriSKOPVPEmpeKKH27iPPfSmv7voiPfygicHsR63YUMbRTere7iG/2FBG7r4iNPxZxa38Riw4WsfdQEWN+KuK5I9I3npTinCli5rkiyi9Jc94uos+rmP8FFFOlKGa7spgkdTFPaorx0RVLfXwxhw3FjDcV85q5GJ21mE5bsdSfFZPnLOZDV7HURxWzNrCYoaBiSkOK+Sa0mNjwYh6JKOZ2ZDG10cXsiykmPa6YF+KL+SWpmHdTivk8q5jwccXspBhjfjFdM4v5q6SYeaXFEocuxrtKmrOmmI+aiglcUsy6pdJcdxWjeUySzxTT8Hox0/9TzKYvihn5VTFNXxezelsx+TuL+XRXMcF7innrl2IOeJcw1reEV/xK0MpK6Awo4ay8hBnKEoI0JdyrLeEvXYnEfUvYbiwhyVzCU5YS/GwlLLOXcNRRwiRXCW+7S7AEltAbVMIfwSV8GVbCw5El3Ioq4WqGZC8ku+wS7l9Qwl0rS3irt4RXHyph93Ml5Gwpwfl5CU9+V4LvDyVEyeayMWAu/8rnUq+cy0HVXMZr5vK6di5G/Vy6DXP53TiX2ea5fGmZS5RNsrdL9g7J3iXZuyX7QMk+SLIPkexD53IxTLKPkOwj50q8aS6PxEj2sXNpiJ/LoYS5/JE6l77suSRWzKWicS7zV88l5bO5bDs/l6+9Son1LuUxn1K8/UpZ4l/KUVkpk+WlvKcoxakq5W51KVc0pVTqStmhLyXVWMrzplJUllKJQ5Ry1lbKVmcp4e5SbgeWMiGslLfCS6Veo5TrRaW82ibpm0tZc6iUi4dLqfu9lKn+ZXwkKyNYXsZ6RRn/KMuYoCvjLX0ZVmMZQ+YyqW8rY4etjFRHGS84y9C4y1jlKeO3wDJmB5fxVUgZcWFlbAovwzeyjBVRZZyILmNabBkfx5Vxc1QZ9cllPPmfMn7aWcak3WX8b78U/2gZlSfK+OJWGad8yokIKGejvBwvZTlLVeUcV5czVVvOR7pyiTOV84CxnNumchot5RyxljPZXs77jnI8rnLud5dzw1NObVA5B4PLEaHlvBNWjjOinHWR5VyLKmdhTDlvJpQzP6WcnuxyLueUo80vJ7moHGV1OeeWlrOpu5zH15Xjd285W14qJ/IVCe+Wc+LLcpZvKydvpzS+SxrbU473j9LY/nJWHC+nebCcuBEVnPOtIF5egVxVIfHxCmbrKvivvoJEYwXPmCpQWirotFZwwVZBkaOCb50VJLkreM5TgTqogq7gCv4IqWBuWAU/hFeQElnBi1EV6GIq6I6t4M+4CsoSKvilqYLxL1YQsaWC73ZJ73+s4PztCuaMmMdOxTwyVPN4XT2Ptbp5XNPPY6FxHgdM8xCWebxnnUegfR4bHPOkOjKPJvc8jnnmkRs0j0+D5xEZOo/HwubhFzGP5sh5FMbM4+vYeahHzaMsZR47UudxZ9Y8tOXzMK2dx5JH5rF1kzS2Yx5BB+bx4MF5rD49j+Tb83jh33novSoZ8q5kg7KS26pKlmgqOaGtZLq+UqovlcSZKnnKXInSWslqWyV/2Cspc1ay01VJhqeSNwIrsQdXsi6kkr9DK6kPr+RIRCVToir5JLqSyNhKHourpC2xkqLkSkzplXwzrZIHVlQy4t5KXnijkr7N0vg3lXy0s5LXjlSSe7qSD/yqCJVV8UhAFa3KKs6rqijSVPGDtoo0fRWvGaqwmqpYZ67ib0sVDbYqjtqrmOasYqurilhPFU8FVqEKrqIrpIrLoVWMj6ri3egqHoyrIiW1ik8nVmGuqGL2W1X0fVXFhANVvHm6imj/+Sjl81mjmM+Acj5V6vn8qJkPuvl8oJ9PmHE+j5nmI7PMp8M6nz9s8yl3zGe3cz7j3fN51zOfoKD5PBw8H5/Q+bSEzee38Plsj5rP7JT51KycT07/fFSPSnM8Np/BL+cTe3o+dX/N54u/53PcewHrlAv4R7WAxZoFFOgX8I1hASmmBbxqXoDduoD7bAu4bV/AMucCzrgWMNuzgO8DF5AevIA3QxbgClvAhvAFeEUuYGXUAs5HL6AkdgE74haQlbCAh5MX4JuygPfHLqChagFxP0hyjzTP/gWM9Kmmxbea3QHVTFBU8x9lNeHqaqn3rEapq6ZbX82woZoaUzVHzNVMs1bzha2aUY5qXnRWY3ZXs85Tzc3AapYGV3MmpJo5YdVsC68mM7Kat6OqCYqpZmNsNf7x1VQlVbMltRpDZjVjJlfTnldNQ3k1h16tZvT2al7bUU3rvmoqDlSzVr6QfxQLpRy0kDPqhRRpF7JDt5BxhoW8Z1xImHkhmywLUdkW0mNfyFXHQupcCznuXkh+4EK+CVpIWshC3gxdiCd8IQ9FLMQvaiGd0Qu5HLOQSRMWElK9kO7ahTzcvBDbwwspPbqQ238tpEJew1Z1DQnaGl7S1WA11HC/sYaR5hpaLTX8Ya2h0l7DQUcNU1w1fO6uISmwhleCanCE1LAhtEbqcWvoiKjhz8gaFkTXkJJYg39qDY9OqkGRXUNPTg0/zKihfHENss9qWPhrDb9eleYZsYh270Us8FvEEf9FTA9YxH/lixijXMRm1SKCNYt4XLsIlX4R/YZFXDcuYrF5Eb9aFlFiW8Ru+yJwLuIT1yLiPYt4MXARtuBFrA9ZxOWIRSxLX8S+sYvo2baIa9sX0bRzEVv2L2LnX4s44VvLbP9adspq+VhRy4vqWmzaWh7Q1eJnqGW1sZZhUy11llpOWGuZY5dsHbVMdEn27lriA2t5KagWe4jkEyr5hNfSFVHLlcha6qNrORlTy1+ZtZweV8vZglq+66rlzddrefytWny+rWXo+1rcB2upHZLkrVqUI+ro96rjxsg6lvvUUelfx2FZHd8o6nhPXUekto5ndXWYDXXS/6nDx1zHKksdw9Y66u11nHLUUeyqY4+7jsmBdXweVMfokDrpTNQRHF7Hpog61kbXcTumjm2j65iQWod8fB3rZ9VRWl7H29WS3ao6LvfX8frLdWjeqOOuN+sYtaUO7Vd17NpZR/K+Ot74UbI7UMcTB+vQHa5jxM911P5SR9GpOoyXpHX+W8cG73rmKes5pKpnuqae77T1jNXX86GhnlhTPS+Z63Fa69loq0fpqOcOZz3/uOpZ6annj8B6qoPrORZSz6ywenaE1yMi69kSVU9STD1vxNYTHF/PEwn16EfVsy6pHq/R9XSk1DOUWk/9mHpOp9czN7OeH7PqmTqunq/H13M9r56qgnpmzq5nQrHkN1/yq5bsGuqZ8VQ9gS9L/pvrmfahZL+3nuiD9aRfrKf4lqR7NfC+TwMxfg1Sv9CAStnAXaoGbqsbaNM2MKBroM7QwCljA3PNDey3NJBra+AbewNZzgY+cDUQ52nglcAG3MENPBbSgCasgbvDG6Rc1kBHVAPD0Q00xjZwNq6B8oQGDiU2MCOpge+TG/Cd2MDSyVKcxgaCX27A83UDv++S4pxo4J5bDfj820C1XyNzAhrZK29kirKRr1WNZGoa+UDbSLy+kVcNjQSZGnnC3IjB2sj9tkb8HI30OBv529Uo7X0jlwIbqQlu5GRIIyVhjXwX1ci4mEYeTGlEntZIW2Yj++Y3Uv94I5vebKR8SyNffN3It/82kuTThEPexCOKJjSqJtapm/DRNrFG18R1fRMrjE1cMjVRa2nitLWJMnsThxxNzHQ1scPdxKTAJr4IaiI9pIn/hDYRF97EqxFNBEc1cWdiE98vaCLntSZ++a6Jkh+asN9uolW2mBLdYg7oFzPDuJjtpsVMsizmS+tiiTMv5kPHYka5FvOWe7HE4RbzQtBiXCGLeTx0MYbwxQRELebfmMVcGrWYitTF9O9ezI5TiynzX8IexRJyVUv4Xr2EidolfK5bQrphCR8alzDKvIS3LEuItC3hJfsSAp1LeMq1BKtnCQ8HLkETvAT/sCX0hy/h34glrIpawv+iJV+xhIBZS5ixZwnZPy5hi3Ipaeql/EezlETdUqkHXkqUcSmvmJYSbFnKs9alOOxLedyxFJNrKerApdwbtBT/kKXcEboUr/ClUs5Zyo3IpbRFL+VKzFKWxS2lPnEpE3yXkahextuaZcTolvG6fhkvmpYRZFnGM9ZlOO3L2ORYhtm1jI3uZegCl0kcdxnKkGX4hy/jzohljIxaRk/0MlbFLeN6/DJaEpfx6H+XcfXYMv47crmUN5eTolrOf9TLGaVdTrxhOW8ZlxNtXs5rluWE25bzsn05Ic7lPO9ajseznKcDl+MMXo41bLnUYy5nRMZymrcv58gfyzk4tJyxuhV8pl9BpnEFW0wrSLes4BPrCtLsK/jIsYIU1wo+cK8gOXAF7wetYFTICt4NXcHbESuIi1rB5ugVxMau4PXEFYSnrODXH1Zwat8K5v65goN+K5mlWMkBpQTNSvbrV1JolKRpJQWWlfxolaRdkg5Julayz72SmYGSDJJkiCRDJRm+kr0RK8mPkmS0JGMlGbeSPckrmV60kt2lkixfSdGnK5m7bSXzf1/JmYsrqflrJeeurWTR9ZWc/3slf8iauaRoZrGqmT/VzSzRNkt5pJmlhmYGjc0sMzczZGlmua2ZYXszK53NXHE10+xp5mpgMy3BzVwLaaY1rJn/hTfTHtnM9ahmOmKa+Tu2mc74ZlaNauZmUjNdo5tZk9bMndnNhKxpJv+rZsr3N1N5qJn5R5rx9WnhXkULKlUL69UtaLQtPKhrQW9o4WFjCyZzC49aWrDYWthkb8HubJHOewsuTwvPBLYQGNzC8yEthIS18FJ4C2GRLbwa1UJkTIuUr1vYnNBC/KgW3klqYdToFt5PaeHrSS1kT21BtraF77e2MPObFv78uYXOsy34Xmph7Z/SmgalNQ23kKRq5QN1K6naVj7RtZJpaOVzYyvjza18bWkFWyvf2VvJcbayw9VKnqeVPYGt7A9p5afwVuZGtnIsqpWTsa3cld2Kp7iVgbtbeeCpVqzPt3L0+1YW7GzF8Ucrpco2qjRt/KptY5G+jd8NbTSZ2rhsbmO5tY2rtjbaHG3ccLbR5W5jRGAb/UFt+IW0sS60DWV4Gxsi2tBHtfFIdBvW2DaejGvDndDG84lthCa1sTm1jT9mt3F/TRtbOqXYD7WRvaWNn75uQ/ZTG6+dbSP2fBvv/NZG8u9tfP5nGweuSWv5t41/Ze30ydvxU7Zzj6odlaadB7XtmPTtbDK04zS185y5nVBrO6/a2olxtPOOs51kdzsfedrJCGrni+B2ia+2811YOyVx7dw1vp3Zn7dT8007yh/bSTvVzm+D7Vy/1o7Du4PX/TuIC+ggVdnBVlUH32o7mKLvYLehgwJTB4fNHZRaOzhp66Da0cEFZ4fE8ToY8nTQEtTBjeAO1oR24B3ewdqIDpRRHTwQ3YEptoNNcR3S3nTwYmIHEUkdvJXcQWJKBx+mdvBFegdkdtA5vYN/Z3Rwx8wOZIUdPFrUQfy8DtLmd3CksYO8BzqI2txB8rsdZP7cQfsfUqy/pVg3OiiTdXIqoJNOXSd3GjuRmzvZYOnEaOvkCXsnHmcnL7k6ifZ08k5gJ6ODO/k0pJPxYZ18G97J1MhO9kZ1Mjumk59jOzmb0En9qE4GkjppHt1Jd1onmqxOLHd2ct/3nTy+vZMTxzp5+PdO3hzo5Og/nZgVq3hKuYpg9Spe06wiQbeKD/WrpBy3iq9Nq8ixrGK3dRWz7Kv42bGKStcqzrlX0Ri4iqGgVbSFrOJW6CqpnqxCHrmKB6JWYY6RYsZKMeOlmAmrpPu1ig+SpHgpUrw0KVbGKs6PW8WDU1cxp3QVB9tX4fXCKu6/tYoS9WpOalZTo1vNJf1qVhpXc8O0ml7LamS21ay3r8bkXC3d8dWEeFZLfHg1o4JX80nIasaFrea78NUciFpNacxq6uJXM5CwmpZRq6Vcs5r+0auRp64mZq4UY9lqxp5dTd5vq+kYXI2Xsou7VV1oNV08pu3Co+/iFUMX8aYuPjJ3MdbaxXe2LvIcXRx0dlHu7uJXTxeNQV1cCe6iM7SLkeFd3BPRxaboLoJiu0hM6OKTxC5+SO4iP6WLN3O6KMzv4lBvF6M3dvHF9104B7soM6zhV+MaGs1ruGpZI/H+Nfg61nC/cw0m9xqe8awhPGgN7wSvIS10DV+GrWFKxBr2Ra5hbvQaTsesoSFuDcPxa+hMXIN30hruTV6DMWUNm9PXkJopvSuXZP0aDj25huaP13DXljUM7VpDz7k1fHR5DSFe3ZxRdNOo6uYvdTdrtN3467t5wNCNzdTNC+ZuYqzdfGjrZpyjmx+c3cx0d/Ozp5sFQd1cCu6mJbSb22Hd0j3qRhvVzRPR3YTEdvNWXDcpCd18kdjNlKRuSlO6+TW1m8VjuunO7OZ4bjf6V7t544Bkc7ibJSe6udO3h1y/HjT+PRyUsEnWw7yAHkLkPVyQsFnRwwplD2mqHm5K+Frdw12aHqZpe9Dqejgk4Ql9D5WGHkKNPfwu4W1TDyvNPYyx9HBLQp69B52jh2cSe6ge1cMHY3vYM7uHuUU9lFdJ7+p6+G5pD0dX9OC5q4fX1/aw9O4e/l7Xw5f39HDHvT1MvU9a4/3SGiVsWi/Nt0Ga7wFpPgnvPNhD80M9pD/cw78Svt3YQ/6jPRgfk2JKWPBBD7F/9DAs4cjfPRSN7OVVn14W+/aS7NfLdQlf+Pdyh6yXqQG9aOS9HJLwpKKXKmUv4apeLkl4X91Lm6aXsdpevHW9bJOwXt/LbEMvdmMvJyUMLuglsL6XmUt7uXFHL3fd1Uve2l70d/fys4Rn1/VSc08vMff2MiTh4/t66bq/F9b3ErChl30SHn2gl/IHewl+qJcLEt5+uJfmjb1kPNKL16O9/CDh/sd6sW3q5eUnpLU/3cvmN6Vv2tHLkp3SfJel+QZ6iR3uRXmtl8rrvaR79/G9Tx+z/Pqw+/dxSsKrsj5Gy/u4IeErRR9rlX1MV/VhVPdxVMLzmj5qtX3E6/q4KmGrvo8+Qx9TjH1oTH0ckvCUuY8Bax8f2frwCenjWlofw+P6GJffR2FVH8kL+/i6po/82j5MdX00NPRx5+I+Drf28XRbH4/f2UflXX2Er+3jTwkf3N1H57o+Jt7Th+zePvZKePS+Piru7yN0fR8XJby3oY/2B/oY/2Affg/1sVvCxof7KNvYR/Ajffwu4Z1H+2h9rI+xj0vr2tTHTgkPPdHH3Cf7CHyqj98ktDzTR9azfYx8ro+i1/twvdHHm2/2MeLtPk5/0sftrX2kbO/j5r4+Xjnexz2nJPlrHyd/7+PWDWk/R/bj8O1njKxfqsn9/BDQz3p5P3MU/TiV/ZyV8KaqnxXqftI1/Xhp+9kmYYOunyJ9P25DP+ckvGXsp9nUT6a5n5GWfrZLeNDaT4mtH4+9n98kvO3ol2pAP+UR/Qyk9nMwo59Px/Xzv2n9hK/ox3RHP8lr+/lHwjd393PPun4K7+nHdm8/pyW8fl8/y+6X1rq+nxEbpLVK2PBAP8UPSut4qJ/zEt5+uJ+Wjf34PtqP/Ol+xn/Wz4df9xP/Wz8zLvaz+M9+XvK9g9H+d3BTwreyO7gv4A7OKu7gLeUdNKvuIEv9fwyXdZzU1feHVUC2u5tGFEWxUVEfG0RBEcEW62t3IBZuTnfP7Mx252z3znZTBrYI+LNFDMzf+eN5zc6997zf5372M/eek838yGymBFNUNndHZ7M0JlvumGz8sdm4ErOZWZlNxUWisyEbxX0S81A2X+Zk80JeNuvys5lXIPGCSZHNPcpslqmy+V5oVWfzpiab67XZROqyeV/w6rN5zJDNucZsTgoDpmy2WLJJtWZzWJh2So7l2ezqyebDvdkEf5xN4mHR+0Z0vs/m17+zSTolh/agHN4JzuGmkBxiQ3P4SCgJy5HaPIcLI3L4TxiNzEEXlcP26BwWx+TwjdAcm8PuuByujc8hIiGHx5Jy2Lcohx8uzSH1kRy+zMvhxYIcLlfkcLoyR97nHGyqHB5U53CmJocTQo82h1xdDrfoc0gySIxQbZQ4k8SZJc6SQ39DDtcvzCU6KJdDQklwLk+F5HJRaK7cqblMCKbwXO6JyGVFZC4/CZ1RubwbncvNMbkkxObyuVAZl8tlCbmclZJLX2ouR57M5Y6cXLJyc/Hn5fJmfi4fKXIpVebyjCqXS9S5zNPkMi1Ytbk8oMvlTH0uvwpbTLmkmXPZZc3lGlsuRk8uaz7IxTsvD+PCPO4NymNlcB7Hhe6QPPJC89gclkdqeB5HhYaIPHZF5nFNVB6R0Xl8KBTH5PF0bB4Xx+VxWnweDyTmyX2YR39yHtFX56G4N4/Yh/Jw/y+Pn/bkcW1BHlGKPA4Jpco8yTmPS9V5LNDkMSs4tHk8rMvjHH0efwrDhjy0xjx2mPJYZs7jR6HTkkeONY9bbHmk2PM4IuxyirYrj48b8jivLY/R9jz++iKP4KB8CoPzeTwknwtC8zklLJ9JwRKezwMR+ZwVmc/vwmBUPurofO6MyWdJbD4/CB1x+WTH53NLQj4pifkcERqS8nk9OZ/rUvLljsznY+GFdNFcks+tq/M5dnY+D12Wj359Pl/fn8/CvHz2CxcoxFuZz5RgVeXL+5TP2Zp8TgrD2nx0unzu0uezwpDPcaHXmE+BKZ/bzflkWfL5Vmiz5rPHls8mez7Jjny+Ehqc+cR48vn+QD6vfZqP8lf5Pq+Aq04vIHxhAR8KJUEFPBtcwGUhBQSFFnBAKAwrkJqmgIsiCpgXWcCM4Igq4JHoAs6LKeAfYTy2AHNcAQ/EF7A6oYA/hKHEAri7gPX3i9bDBXgfKWBPbgG35BWQml/AMaG5oIC3FAVsUBaQqCrgK6FBXcBuTQE3aAuI0xXwuVCjL+A1QwHXGguINhXwiVBpLuAlSwFXWwuIsBVwSHjeUcD+3wt4dIFC7n8FpyxUMCXYgxQ8HKzgvBAF/wqToQqsYQoeClewJkLBP4IlSsGD0QrOiVHwlzAWq5D9KGQ/CkYSFfStVZC5R0FOtnzmKvhOyM1XsKVAvivku9ChlDGVgtvUCrI0Cr4XOrQyppMxvYwZZEzoNCrIMynkf6ZgkUXBD0KnVcZsMmaXMYeMCYs9CrY3Kvi1U8HeYwpe+kdB5H8KoucpuSFESXyoksNCQ5iSN8KV3BShJClSyRGhKUrJW9FKOSOUpMQqOSb445TsiVfKe6okLVHJN0JbkpKT5yh5OU8J+UqiC5R8JtQolOxSKrleJT5q8RE26pQk60VL8BtEy6jkVpOSdLOSb4UOi5Jcq5LbbUoW25X8KPzhUxL8kZLYw0oi5qu4bqGKuCAV9cEqNoSqSA5TcUxoCVfxboSKzZEqMqNUdEWrKIhRsSxOxS+CNkHFPYkqOTNUnJem4o87VGTkyxqFim1KFWfrVEzoVdgNKh41qphvVrFPeMaqklpBxSG7+LpVtBepSO1UMR5Q8fyXKq46rGI2RI0nVM1TYWrWhasJiVDzoVARqeblKDXXRquJi1HzpdAYq+btODW3xKv5LkFNV6IaRZJa7nQ1u25Rc/x1WZev5lalmkyVmh+EHrUalUbNXVo1q3RqTgpjejU2g1pyVXOhSc0Cs5oDQrFFzed2NW861aS51YwUqWnvV/N/c2ruO13DPws1TAdpcAVreDJEw7pQDaFhGg4Jr0VouCFSQ1KUhmNCboyGO2I18gw1DMVrMCVoWJuk4bRkDfsEX4qGe+/X8GW2hkX5Gn4W9AoN9ys1rFFpOEWtYU7wajQ8q9XwmV5DvUHDW0YNP5g1aKwanqjUcMYhDRv/1pAZouVHoS9Uiy5My/3hWvl9aTklUsuc4I3S8ly0lqtitETHavlCaIzTyjupZUuClsWJWgaTtBiTtXy0XUv1Di2779Ky8W4t/z0g8Tu1JL2gpf4NLWuztbyUpyWhQEubQkueUsudKi1nqLWcFCY0WrkjtDyh07JOryXMoOVjodao5U2Tlk1mLZkWyVfot0q+Ni0P2LWc59BymlPLfqHYpeVFt5ZrPFqOFmoZL9HyZLeWzikt1kNaDn2i5YcvZJ9faTn3iOx1vo5rg3QkBOs4JrSH6CgI1bE9TMeqcB1/CVMROtyROp6O0rE+WkdUjI4vhKZYHe/G6bgtXsfSBB2/CiOJOqxJOh5L1vFRqo6aNB1vpOvYlKHjp0wdA1k6zl+iY8FSHapVOs64QMfoeh333K2j6D4dn7yhY/E7Oh7N1pGl0BFQ6jCpdDys1nGhRkeQVseHQpVOx+t6HTcbdGQYdfwoDJh0GMw6dlrEw6rjdJuO94UKu45dDh0bnDrSXDp+EPrcOub7dLwn3F+h4/pWHepPdJT9IlpBegaC9TwUqufCMD0Lw/V8KOyO1LMpSk9mtJ6fhUCMHlOsnkfi9Fwcryc4Qc9HQm2inluT9axfo0e/Sc/OWyTudj2RO/VkvKnnCqWeKJWeLwW/Ws+dWr38xvTM6PV4DXqeN+q5xqQnwazna6HToudem54fPHr27tVTvE/P9Qf0fHdQL72zHt37kuMhPd/MM0g9bOCWUAMnwgyMhBuwRxh4ItLAFVEG6ZENtMQY2B5n4N94A2VnG3jsfAO/3WCg+AEDC18x0PGOgXOzDbyfY6Ay18DuPNHLN7CoQDSFUYUBh9LAkyoD69UGYjQGvhLatAYUOgP36A2cYzBwmtHAQaHcZGCX2cDNFgNZVgPHBZtdcnIYuNxpYL/PwOpuA099buDkSQOfzDPKeWFkLshIcbCRl0OM3BhqlB7GyI/CYLgRc4SRxyKNrIsyEhFt5AuhJcZIfqyRu+KMnB1v5NQEI+WJRm5ONpKVYuS7TUb232lkwWtGTr5hJGWPkYICI/NURt4XqtRG3tAY2aw1Si9v5A9hUm+k0GCU/4eR60yiYTbSbzFitBq51G7k3oCRn2ZE/wsj2QtM7AoxsSnUxOIwE78Jz0WauDbKRHK0ie+E/hgTj8WZuCzexOEEE22JJu5LNrE2xcQdGSZ2bzExtdXEXe+amJdjojrXxFt5JkqUJrmbTfwqjGtNuHWiazAxaDJhMZt43GLiCquJGJuJY0KX3cQtVSYe/MxE1Dwz/mAz+SFm7gk1c26YmdPDzRwS6iPMvBtp5s4oM2dFmzk1xsxBoSrWzFtxZvldm1mZYOZvYW+imdIkM7uSzWxKMbMk1czvwlSamRszzbx2k5mhbWbi7jdza66ZmXwzxQVmXlWYuVlpZrHKzG/CpNosZ7OZl7RmbtKZydSbOSGMGcy4jWaeN5m53mwmzWLmZ8FpM/OM3cw1DjPJTjM/CAGXGZvbzIDPzPoSM+PBFjwhFm4Is5ARbuEXYSzCImeWhReiZDzaQnqMhePCaKyMx1l4Pt7C9QkWqSlkLMmCK1m+p1r4Oc3CSLrE32vhxJMWNrxkoTTPwq58C8sVFv4S9iotlKks7FZb2KyxsEJr4W9hn85Chd7CGwYLtxktrDRZ+Fc4YLZQabHwltUidYaFVXYLpzgsHBSqnRbedlm4w23hLI+FUwst1Hgt7PFZWF1s4dioBQ5aCJlv5XCwFW2olegIK8eEnkgrhigrj0VbuSLGSlyslW+E/jgrlngrVyda+SHJiiPFiifTyu9brZTnWLk9z8qqfCvvF1ipVVh5V2llh8rKGrWV0zVWPhaatVYKdFbu01u50GAlzGjlS6HdJDmYrTxssbLOapV3zsrXQq/dyhNO8XNbec4ra3+1Una6jduCbKwKtnFqiI33hbpQG9lhNu4Kt3FehI2gSBufCa1RNlTRNnbG2Lg01kZUnI1jQm+8TWoAG08k2rgqyUZSso0fheEUGy+k2bgx3caWxTZWLrHx4Fmydo2Nn262sXGzjbnbbOTtsPHXOzaa8208oLBxkdJGhMrGEaFbbcOosfG4VrR1oq0XbWHEYJN30SY9r40NZhuLLTZOCuU2G1sdNs5y2pjnkphSG/MbbVzdaWO028bZw6J33EbyrzYGT7dzQ7Bd6gs7vwszoXZKw+xS89q5PcLOmZF25kXZOSQ0RtulbrRzf6ydi+LsRMbbOSr0JNgxJ9p5MskOyXZSU+xMpNrxpdm5NcNOzmI7dy+xs/QcO87L7Kjy7MQq7HwrOFR2nlfbuUljZ5HWzklhr84u76edtw127jTaWWOys9Bs5zOhzWKX2sjOFXY7Gz12qdMduMMd3BzpYFmUg4PRDnJiHdwT5+CCeAfhCQ6OCL2JDixJDjJSHZSlOzg7y0HPTgex+Q4CBQ5eVDrYqBINtYN/hFydQ94pBxcZHEQZHXwt9Jsc2M0ObrI6WGxzsHDCAQucpJ3u5IQwvdDJW8FOtoU4+SLMSWe4E2OEU3p1J+nRTn4TZmOclMc62R7vJCTRyWHhjzQnRxY76c5zYs53coPCySKlkz+F/SonNWonORon92qdXKRzEqV38n/CoMGJ0+iUesvJCouTU6xOmmxOlHYnVzid3L7AxcKFLqllXVwX6iIzzMVJYV+4i5oIFzmRLu6LcnFxtIvoGBffCkOxLjxxLl6Jd7E5wcX8JBefCLoUF5WZLiKXuHjnXBdH73Ax8JiLtOdFJ9fFJfkuYgtcfCeMKFx4lS52qVzSr7lYrZE8tC6+ELp0Lp42uLjB6OKg2UW9xUWB1cXldhcJDhd3elwc8bp41e/izWEX/9vrYvY0NzEL3XiD3XJ3uTknzE1wuJvDQk+EG2ukm+ei3GyIdrM8xs0psW4OCY8luOVscZOe5GZvspvqFDf3pbmJy3CTeIGbsovcfHi9jD/hJr/AzU6Fm8uVbpJUbo4L02o35Ro3e7Ru7ta5uVDvJtrg5lthxOjmdbObrRY3a6xuQmxujgh9djcOh5uXnG5ucblZ5XYz3+PmM6Gj0I26TPIqF50WyXPUTdaUm4PTbh6ec5Nz0M3wZ24q5nl4K8TDjlAPF4R5iAz38I0wHOHBG+nh9SgPd0R7WBPjITTWw1FhIM6DK97DKwkeNid6OCvJw8JkD18KPSkebKkeOYc83JzuwbTIwzOLPVx3hnhcJ+vv9HDj4x6u3u2hJsfDFfkeqaE8zCo8VCk90nd7eEDt4TKNh0Sth+PCtM5Dpd5DtsHDfUYPl5o8xJs9/CxMWTyUWz3ssXm4x+7hEoeHOKeHH4UJl4dSt4d3PB7uLvRwkdfD9z4PF5Z5GK3wEFUr+/TLPltkf0Mezv7Yw5Yv5POE7PG0QgaCCqU/K+TVkEJuCy2Ud6GQ0PBCjgqDEYVylxbyWlQht0cXyvORudhC6c9lLq4QT7zMJRSyNVHmkgoJS5Y5IZBSSGFqIbvSCrkjvZBzMwoJzyzka+G8pYXsXlnIhRcW8utWiVHJuBBQS4ymkNe1hWzTFbJWX0ikoVDejUJGjYUUmQrZYZE4a6HcPYX8IEzYCylzFLLHWUilt5C50kL8TYW8va+Q6iAvO0O8XBnqlRrSyx/CgXAvDRFe1JFe/hfllV7Zy6IYL/8Kh2K9tMZ5McR7eTrBy7xkL2c+6CU638tEgZcyhVfuSy/3qbxcpvaSpPFKXeZlr9ZLnc6LUu/lUYOXa4xeskxe/hE+NIumxSt1o5dnbF422r2sdHjliPPS6/Jye6GXz6a95Ab5OBnq470wH83hPnQRPp6K9HFTlI/l0T7mxfj4XOiJ9eGI88lZ4uP2BB/nJvqISPLxrTCW7KM0xcc7qT7uTfOxLt1HUoaPXwXVIh+fLPNhXeFj8xk+fr7Gx6J3fYwofRSrfLyt9nGPRmK0EqOTGGGf3if9sw+10cfjJp/UZj6WWnycZvXxmdBtk1zskofTR6TbR1mhjwd8Po6FFDEcWkRRWBFvhxdxT0QR6yKLSI4q4jfhQHQRjTFFPBlXxE3xRSxILJIzu4j+pCK2pxZxUVoRx9OLmMso4rSlRdx6dRH6HUW89YCQL1oK0VGKjqoInaaIp7VFbNQVsUpfRJChiKPCkFH8TeJvlvVW8bYV8bugdxbxjKuIm91FBBcWUewr4qreIjL7iqSOLGZ3aDGXhBeTGFHMb8KByGKaoorRRRfzTEwxN8cWc2ZcMcHxxXwtjCQUU5JYzLtJxaxPKebv1GKiFhdzz6ZiNrxRzCsFxdyhKOYCZTGxqmI5A4uZUxdTrylGoy3mSZ2s0xdzhqGYIGMxx4Rhk2iai9ljKeYBazFX2orJsBfT6RQ9t8QWFVO1t5i0j4s5sqCEB4JLuDKkhMzQEv4RPg4roSu8BEdECa9FlkiNX8JF0SUkxJTwq3AgtoTmuBJ5z0t4LqGEWxNLOCephIjkEr4XqlNLUKSVsCKzhCNZJbivKeGrt0rIypG/80u4S1HCpcoSUlQlnBQ+UJfQrinBqi3hZV0JW/UlXGAo4RdjCftNJTSZS9BbxMsqXjbxsouXo4RpZwk1rhJU7hKe8JRwU2EJq7wlBPtK+FrY1lnChV2Sb4/s7xNZs6CUVQtL+SaolMqQUh4LK+WG8FJWRJSyMLKUo8JIVCll0aXkxJTycGwp18aVsjS+lPkJpXwlBBJLKU4qZU9yKQ+mlHJ1aimnppfyhWBZV8rc1lKCc0RXUcpKZSlBqlI5m0oZU5dSoSklXyu+OpnXy7xB5o0yL4yZZN4s8xaZs8mcXcYdMu6U9Z5Sag6UUv9lKS+fUsb2oDIuCS7jZEgZh0LL6AwrwxFexusRZdwVWSa9bRmp0WX8LXwcU0Z3bJn0LWW8EV/GPQllXJFYxr9JZXyWXEZfShlvp5WxZ0kZ81eUsXpdGd9fVobl5jLW31vG7++KjkJ0lGX0qMrwqMt4U1PGfdoyrtSVkaUv41RDGV8Kg8Yyik1lvGsu4yFLGdday1hmK+N0exnHhApnGQWuMm7ylHFraRnGmTJuCSlnTWg5UWHl/CzsCy+nOaIcU2Q5L0WVy51azkUx5STFlnNSOBRXTld8Oa6Ect5ILOfepHLWJ5dLn15OIK2ckvRycjLK6XtY9PJFr0D0FKKnLOdlVTnb1OVcrCknRVvOX8LHunJ69eXSq5fztrGcB03lYC6Xc6qc063lHBPGbOVU2ctROsp50lnOJlc557glZ085x4X9heX4veV8Wia+5eX4KsrZU1mO4mA5O+ZVkBtcwY2hFZwZVkFYeAU/CHMRFTRGVmCMquCl6AruiKkgJa6Cv4RP4ivoS6jAm1jBnqQKHkqu4NqUCr5Jq2AqvYK6jAo+XFrB4RsryMyukDOhggPqClo1Fdi0FezSVXC3voIrDBVkGSs4zVTBiLkChbWCJ20VrHFUEOOsYKxE5t+v4KnTKrkmtJJvwyuZjqikIbJSesNKXoyuZFtMJZfEVpIaV8m/wufxlQwmVLIxpZKotEp2Z1UyXFCJQlnJU6pKblVXEq+t5A/hkK4Sr6GSPcZKHjZVcoO5klWWSsKtlfwktNgr2eWsZLGnklpfJbqiSraWVBI3Lf6fV6L6upJv5lfxclAV60Kq+CqsitHwKqoiquT+reLZqCpui67iwpgqkmOr+Fv4LK6KwfgqShOqyE+s4omkKjYlV3FuShVxqVX8LhxKq6InvQpvRhWPZFVx46Iq3lpRxT1rqsi8tIpKlWhrRFsr2roq/tFX8bmhSu6EKspNVSjMVTxtqWKztYrzbVUk2av4S/jUId5O8XaJt7uK87ziV1lFb3UVZ85V0fFRFQ+dXs0NC6v5Jbiad8KreThCvkdWc1ZUNVHRMi68H1NNV2y11PzV7Imv5pGEam5MrGZ1UjXRydWcED5IqaY7tZp306vZkFktvVM1MYuq6VlSzWPLq9m4opo1K6t5/OxqPr20msF11Tx1RTVHtlRz/zPV/KmQMVU1Ck213H/VbNFVSy1dTYqhmn+FL43VjJiqqTJXo7FU87y1mgxHNac5qzkqTLiqqXNX83JhNTu81Vzhq+ab4mqWV1XzcXc1Jb3VVI5Us2R/Nbb3q/n542piv5J8QmrYFFrDeWE1JITX8JfwWUQNgcgaKqJqpI+v4dmYGrbG1nBJXA3p8TWcllDDUWEisYb6pBqMyTW8klLD3ak1XJlWw9L0GoIzavheaM2qwbGohrWra6g8t4bGS2rYta6GFVfI/J01FO+sYUeexBTUEKSQMWGvUuJUNTjVNbylqeEhbQ036mpYra8hxlDD78JHxhrpNWsoNddQYKnhaWsNt9lquMheQ5qjhlOdNRwRJlySo1ty9NTwamENy4tqOFBSg6eshlVdNUR2S04/13D16bWsWFjLz0G1dIXU4g2tJSeslsfDa7klopbzI2ul3qnlX+FwdC1jMbXUxtZiiKuV2q2WuxNquSqxluVJtYQm1/KTcDClls7UWgrTavlfRi1rs2r5cnEtNRfImnUyf1ktm66qpX5bLQ/truWH/Fr2F9TSoajFo6zlXZXEqWWNRmK1tVLHib9wWC/+hlrqjLUYTbW8aq7lXkstWGtZaaslwl7LL8IHjlp6nbUUu2rl/a/laU8ttxXWcrG3lgxfLfOKamkuqWVneS03VtRysqqWytpaJkPraAyrwxJex+6IOh6MrOP6qDpWR9cRG1PHH8KnsXUMxdVRGV+HNqGOFxPr2JFUx5XJdSxLqSPqgjruureOq5V1RKjr+EX4UFNHn7aOUl2d1NZ1PGeoY5uxjstNdSwx1xFsqeNH4aC1ji5bHT57HXmOOp5y1nGbq45L3HV8W1hHankdSQ11XNtfxykh9VKf1tMcVi93bj1vR9TzSGQ9G6PqWRtdT3JMPf8JR2PrmYqrpym+HntCPW8l1vNwUj0bkus5L6WepNR6jqTVM5leT2NGPW+cV89N59fzfX49nYp6fMp6nlbXs1VTLzV1PYt19QTr6/lReM9QT4+xXu7aejmL6nnWUs82az1X2OpZaq8n1FHPceEDZz19rnrK3PWoPPW8UFgvv9V6rvTVE1FczwlhsLSeuJZ6FuytR/mp5HpStEMaWB/ZwPKoBk5EN1AZ14AuvkH62AbuTWzg2qQGzkpuIDalgT+FsbQG6tMbsGQ0cNX2Bo6808DpigYOKhsoVjeg1DTwvLaB7boGrtQ3SN3TQKSxgd+ET00NDJsbqLE0SI/TwOu2Bh60N3Cjo4FznQ0kuRqY8TTQUtiA29vAm/4G6b8bSQtvZH5EI98K+yMb6YpqpCi6EUVMI8/FNrI9rpGr4htZmdBIVGIjfwifJTUymtzIm2mNdF/YiOriRv68vJHQHY0cfLWRJ3MbWVLQyC+KRgKqRqrVjRg1jdJPNrJT1yh1diNrDY2kGhuZZ2rkG2GfuZFOi3hbxdvWyPP2RnY4Grna2UiMu5EvPY1MFDZyaWkjx8sb2VXTyBP9jdxzoJHfvmik8odGfg9qkj6nic2RTVwS1cSi6CaCY5o4LhyKbZI+uYmq+CaMCU28ntjEzqQmNiY3cX5KE2mpTcxPa+J74WB6Ez0ZTZRlNqHJauK+xU2cs7SJglVN+M9rInNjE8n3N/H8s014Xm3ij/wmvihooknZxLvqJm7XNnG5roll+iYiDE1y7jXxmbFJatMmGsxN2C1N7LE28bitidvsTaxzNLHU2US4q4lfhU/dTYx6mqgvbMLmbeJ/RbKn2iY+7mpieK6J9UHNfBnazGRYM/7wZtwRzeRGNvNMVDN3RjdzVUwzq2KbiY1rljqoma/im5lOaKY1sZnCpGbyk5t5LqWZHanNkNbMWenN/JvRTNHiZsovbEZ3UTMbLm3mfzc383lOM+O5zTTnNePKbyanoJmnFc1sU4qPSnzUzfytaeaotplZXTM+QzNKYzMvmpq5x9zMdZZm1libpe9r5jR7MwcdzXK2iYe7mZ2FzQyVNvNFnfi3idbBZo6930zHh80UH2rm5Y+bqZ3n550Ffi4P8rMi2E9UiJ8/hcOhfqbD/LSG+/FG+FFE+nkhys890X6ui/GzJtZPcpyfefF+vhfeS/DTn+inMskv956f3Sl+Hkn1c2uan0vS/SzJ8BOW6ec34fMsP+OL/LiX+Mld6ufZZX62L/fDCj+rV/r5v1V+9p/pp+csP7qz/ew6x8/ONX5uPtfPRef5yVrrJ+R8PyeETy7wk32Jn6cv9fPqNX4yb/Bz/EY/mjv9XPmIn9eelvXPy7oX/ZS/4+fiXD+L8ySXfD8TCj/NSslD5SdP7ec5jZ+7tH6u1fk5Ry/7M/g5zejnO+E9k+zP7KfK4sdk9fOmzc9jdj9bHH4uc/pZ7vIT6fZzUjjskWdX6KfN68fn86Ms8nNfiZ/0cj8LK/ysavTzb5Of7hY/Za2yxzY/mzolty4/ngE/6+f8nLHXT+w+P/8Ix/b72XvAT9dBP6XvyZ4+kOfwkaz9Qv4PR/0s+NpP4Bs/td/6sX4n2sf97Dvh58t//Zx/egsZC1s4HtTCx8EtjIa00BjagjOshZzwFp6JaGFHZAvXRLVwdnQLSTEtnBbbwvfC+3EtDMS3UJ3QgjmxhbeTWng8uYXbU1q4IrWFM9JaiE1v4R/hWEYL+zJb6M5qoWxRC7rFLby+pIWHl7Zwy7IWLlnewtIVLUSsbOHwGS1ccG4LwWtbOCF8en4LC65o4Sfh0PoWrr6uhcQbWuh8oIXXHmqh4LUW7s5t4dz8FjmvW/hZ+EjZwoiqhQa17EUje9G28Kyuhbv0LVxraGGNsYUUk+iaW/hROGRpYcjaQr2tBbu9hWyH7N3ZwnaX7N0te/e0kFzYwjxvC3XFLdhKWrizvIXBQAvbxlo4a0L+npHcDrSw+qDMfyTzn7bwwWGJ/baFD38Qv99byA9q5YXgVu4NaeWG0FbWhrWSEd5KcEQrJ4TPIluZiGrFH91KYUwrithWXopr5f74VjYktHJhYitZSa1SK7Xym/BFSitTqa20pbVSlN6KOqOVmxe1ojujlX3nthJ3aSuera0suquVNbtbGX27lRezRSdPxvJb+VLRyrSylXZVKyXqVrSaVnZpW3lY18qt+lYuM7SywthKjKmVf4Svza0csLTSZ22lytaK2d7K245W6Sdb2eZq5Wp3K6s9rfzobeWQrxVXSSvnV7ayzt8Kf7TSE9xGZUgbptA23g5r4+yoNpKj21gQ08ZPwsexbYzGtdEc34YnoQ1FYhsvJbXxQHIbF6e2sSStjT/T29ibKRqL29i2rI1rXmmj7Y02Ts1tI0/Zxn3qNjZo2rhIK+t1bUToJUY4amhjn7GNXpPkYG7DbGnjHWsbT9na2G5v41pHm9zVbaS52ghyt3FC+NzTxlRhG+3eNkp8bTxa0sbL9W0cbG3jxp42du9rY+xQG/YTbaxd0C41cLvcge08GdHOnZHt8rtpZ010O2kx7QTHtvOr8EVcO9Px7XQktFOa2I4hqZ3HU9q5I7Wdq9PaOTu9ndSMdhZmtrN7WTvJq9rZsqEd/xb53NnO+ofaufJZWZsv6xTtBCnbOSGUaUVL185b+naeMIi/UfxN7Zxrbifd0k6ItZ3fhMO2dmbt7XQ72qlwtmN2tfOOu13q3HZ2FLZzvbedtb52soraCStu56TQW9ZOdXk71op2OoM6MIV0sCO8Q+r7DhZFdRAe3cGfwrGYDg7EdjAQ10FtfAeOhA7yEjt4MalD/ocd3JzSwaWpHaxI6yAuvYNTMzqk3+ngUGYHo1kd+Bd1oFnSwdPndvDHLR30PtHB8890sPddWa+W9ZoOfhA+0nYwpuugRd9BkaEDrbGD3aYO/mfuYJulg3NtHWTYO6SGFB3hiLODfa4O+t2Sl0fyKpS8vB1cVtJBQlkHk5UdtFd1cH1DBxHNHbzX0kFDWwe/9ncQOyVesx1c+14HKUc6+OSE5LigE4I7OTekk4zQTkLDOjkpHA3v5EBEJwORndRFdeKK7qQgppNXYjt5KK6TLfGdrE/o5KzETlKSOlmY3MmvwpcpncyldtKT1kl1eie2jE5yMzt5IauT+xd1smlxJ2cs7SRhWSfzl3fys/DZik6mVnbSeUYnz67u5NS1nay9SXLa1kn49k7+FAJ3d7LmIcnpsU7+eKGTc5SdpKk6CVHLd+GoppP9WslX10m9vhO3oROFsZNXTZ08Yu7kdksnV1klztZJul326ZA44ahTNF2dDLolziNxhZ0ovZ285uvk0SKJK+7k6hLxLpXnU9bJrrpO7mjopKm9E29HJ+N7Oynd38nT73Vy0wedXPxhJ3EfdfLTx7KnTztJ/Fqe0y+drD7RyRshXTwR2sX2sC4uiOhiSWQXMVFdnBLdxQ/CxzFdTMR20R7XRVl8F6aELvYkdvFsUhf3JnexMaVL3rkuVqZ1kZjexYKMLn4RvsjsYjari55FXVQv7sK+pIuHlnexZUUXV67sIm1VF3+c2UXg7C6MV3SRv7GLr2/vYtl9XVzxRBcHnu0iuKCLowr5W9nFoKqLRnUXhZou1Nouduu6eFwveRu6uN4ouZu6WGqW3C2Su7WLH4VPbF1M2bvodHRR6ezC6uoix93Fi54uHizsYrO3i/U+yaW4i5CSLnyVXWirunizWvJp72JssIvfpuXz2y72nt6NMqSbXaHd/C+sm23h3VwX0c0Fkd0sieomJrqbU2O6+VH4NLab6bhuuuO7qUroxp7YTX5SNy8nd/NwSje3p3ZLbdrNuendZGV0E5nZzb/Cd1ndTCzupn1JNznLu3lhRTcPruzm4IZufJu6eXpzN413dfPUfd3sf7Sbr17sRpvXzZv53dyt6GaDsptLVd2coe4mSdPNQm03vwlHdN0c0HcTMHTTZBQtUzc6czdvWbp5xtrNvbZubrZ3c5mjmzOd3aS4uvnD3c0xTzfD3m78vm6Ki7p5trSbP6u7KW3o5t2mbqx9stfxbhzT3cx7TzyOdvPX8W5OObWHmXk97ArqYXtIj9zFPVwU1sOK8B4SInpYENnDr8JXUT3sj+4hENNDU2wPvrge9PE9vJ3QwzOJPdyX1MOm5B4uT+lhdWoPaWk9hKX38JfwTUaPnGs9tC/qoWJxD9YlPTy8vIfPV/cwd3YPfef08MTmHu7a0kPyHT28eF8Pg7nikS8eBT28o+jhWWUPt6p7WK/p4RxtDxm6HrnPevhX+N7QwyfGHqZNPXSbe6T37MFl7UFp6+F1u2g7etjh7OEmVw+Xuns4wyM+hT0Ee3v4Q/ja18MHRT2MFfeQPtnDxzMSu7+Hx77q4fwFvZwI6uWr4F4OhPQyFNqLP6yXkvBeTBG9ZEf28mJULw9F93JbTC/E9rI2rpcl8b3EJvQyL7GXX4TDSb3sT+4lkNJLc2ovxWm9vJvRywuZvezMkthFsn6ZzK0SrSt6eXljL+9v7eXVu3o54/5ekh/oxf1KL/q8XrYoxUclPmrx0fQSp+1lvk7yFL7S93LQ0MuwsZcWUy+l5l4sll5yraJp6+VRey/bHL1c7+zlYlcvK929BBf2clL4P28vVSW9PFnRS3ptL//WiVeH5P6p5DG/j79D+/g+rI9Pw/uYieijL7KP+qg+vNF96GP6eCe2j+fj+rgtoY9rEvs4P6mPZcl9nJ7ax+/CsbQ+xjP66Mjsw7Goj03L+3hlbR+TN/eh2dxHREEf/wlfKPvYp+rDr+mjVNuHWddHrl7WGvp4zNjHdlMfN5n7WGfp4yxrH+k2ibVLrPCTo4/PnX3sdfXJmdxHs6ePkkLR8IqGTzSKRKNYNEpEo1Tiy/tY3daHtb+P1/f1sfTrPjw/9WE8tZ9LF/bzU2g/X4T1UxbVjzW6X+6wfnbF9vNEXD93x/ezKaGf9Yn9rEnqZ1FyP7Ep/cxP7edX4WhaPx+k98ue+6nO6kezuJ/gM/vZfmE/Kvox3tbPo3f0c+e2fmre7eeh/H7S1P2Ea8RX28+Xun726/sZNvTTauynwtSP3dyP0tLPG9Z+nrb1c7+9n82OfnD2c76rn+XufhI94lPYz1/Cd95+PvX1M1vUz0BxPyWl/VjK+nm8UvKukVy6+jl1Xz+jQQN0BA+gDRvghYgBHooc4I6oAW6IHuCs2AEy4gaIjB/g1IQBfhGOJA7wftIA48kDdKUMUJs6gCdtAF36AHsyBngxc4BHsga4c9EANy0e4LIlA5y9dIDMZQP8umKAYysH+PCMAVo2DVB+ywD2Wwe4besAP981wG9PDvBcnngrBrhUKf4q8VcPEKUZYJ5W4oVjOonXDzBpGKDHOECDaYAi8wAmy4C86wO8ahvgcfsA9zgGuMU5wFWuAda6B1jmGSCpcIAQ7wA/+Ab4vGiA/cUDaCoGeKp7gIQDA/x1cIDv3xtg6u8BjoYN8mH4IJMRg/REDtIQNUhR9CDmmEHyYgfZFTfIk/GD3JcwyObEQa5JGuTC5EHOSBkkNXWQiLRBTkkf5BfhSMYgH2QOMpElWosGqV8sWksGMS0VrWWis0J0Vg5y9OpBLr5lkIzNg3LPDnLD/YN8+4jEKyVeJbmoB+nVSC7aQYp1g1j0gxQYBnndOMjTpkEeMA9KvTLI9dZBLrENcpZ9kEzHIDHOQRa4BvlD+MY9yCeeQeYKBwl4B2n1DVJRNMg7pYO8WDbIo+WDbK8YZFnNIP/UDTLeJDGDMjc5yJWzgyzfO0jyvkHC9ks+7w+y//8k398HuSAoQGpIgIjQAKeGBTghHAsPcCgiwHRkgP6oAM3RAcpjAjhiA6jjArwdH+CFhACPJAbYnhRgY3KA9SkB1qYGWJ4WIDk9QFhGgP+E45kBjmQF+GBRgKnFAfqWBLAtD3DFlQFKNwRQ3hzg+VsCPHyr6GwJcN7tAZZtFY07JH5bgA93SNxdksfd4n9fgPlvBvj2rQDXqwJcqg5wtibAIm2AOF2AIH2Av4QfDQG+NAY4aAowbg7QbQnQYA1QbAtgtQdQOAK84QzwnCvAQ+4Ad3oCbCiUPXjF3yd7KBL/YtlDSYBTSgP8Ihwrk2dSHmCgMkBLVYCK6gCumoD0VAEyWwN09QQo6gtQMCDzewNU7gtw7wcB3vsywLxfAuz8L0D46UPMhgwRCB2iLWyIqvAhPBFDGCKHyI0a4rXoIZ6KGeKB2CFujxvihvghLksYYk3iEEuShkhMHiI0ZYj/hOOpQ3JeDXEofYiZjCEGModoyRqictEQ7sVD6JYMkb10iFeXDfHk8iFuWzlEwuoh1l0xxDnrJfaaIXI2iuZW0btjiI5nhyh4cYgv3hniJcUQ96iG2Kwe4lrNEJdoh1itG2KRfoh4wxDBxiH+EX42DXHEPMSHliGmrZKDTXKwSw4OycE5hN4lHu4hdnmGuMM3xBXFQ5xXMsTy0iFSyoZ4q2mIneNDzN87xMEDQ2gOyX6/GOKuoGGuCRlmUfgw8RHDBEcO869wPGqYo9HDfBQzzGzsMIG4Ydrjh6lJGMabOIw5aZiC5GHeSBnm+dRhHkkb5q70YW7JGIbMYS7OGiZrsWgtHeZ/1w1j3TPMZYphUtTDRGqG5awa5g/he90wX+iHec8wzKRxmD7TMH7zMJWWYdzWYQy2YfLsw7zuGOZZ5zAPu4bZ7h5mk0d8Coe5yDvMWT7Jv0jyLx6W+neYT8qH2VcxzPqWYdLbhznUM8yLQSPcFjrCeREjrIgcITp6hNNjRvhL+Cl2hCNxIxyKH2EmYYRA4gjtSSPUJo9QlDKCNXUEVdoI76SP8HLGCE9kjrB10Qjrl4xwxrIRCq8f4cUNor9J5l8dIevtEQ7kjlCglnHtCP/TjXCvfoTbDSPcaBzhCtMIa80SaxkhwzpCrG2EYPsI/wq/OEb42jnCp64R9rtHGPOM0Fs4QrN3hArfCPklI3g6RpiYGiH00xEa/xGdkFFCwkf5NWKUz6NGORg9ymTMKAOxo7TGjVITP4ovYRR10ih7kkd5KnWUnWmjbMoY5ZrMUS7JGiVlyaj0i6MYrh/ltK2jHN42yoY3R/kof5Qe5SiV6lHpWUYxaUdR6EZ5Wz/Ky4ZRnjSOcqdZtCyiZRUt2yjn2EdZ5hgl2jXKQvco/wi/eEb5v0LJzTdKf7HkVDpKUdkotvJRuV9GWdU0irF/FMcHo+z+aJStn42iPT7KWX/L2qAxioLHeC5ijHujxrg9eoybYsa4MnaMC+PGWB0/xpKEMZITx4hMGmNB8hh/C8dTxvg6dYxP08Y4mD7GZMaY/HbHaMsao3bRGLnLxth45hjnnD3GibVj/LFxjI9uGWPfrWOMbR6j+nbx3TqG7Y4xXt8u/jvE/+4xNtw7xsX3j7HlFfF5S3zeHqNAOcbbqjFeVo+xUzvGDt0Yt+rHuN4wxuXGMc43jbHKPMYiyxiJ1jEibGPMt4/xl/CzQ/J0Sp4uydM9xpRnjMHCMTq8Y9T7xigrGsNVPIaxRHxKxadMfMrHeKpijIcqxatqjM3V4lUjPnVjnFkveTWPYe4dY0//GI8ExrhobIyg6TEOz40xt2+Mmz8f49zDY/z59RjL/hsj5tRxWkPGKQkbxxE+jj5inPzIcd6KGufl6HGejBlnZ+w4O+LG2Rw/zg0J41LbjXNB0jhnJY+zJGWclNRxotPGCUof51/h14xxvssc53DWOIcWjbN38ThjS8bpXTpOzXLRXyW6q0VvjeidO87TN4zz8I3j3H3TOFs2jHPjxnGuvHmctM3jxG4Z54/bxzl6xziT28dR3T/OeY+Pc5pynJPCT6pxvlaP85lmnPe040zrxhnSj9NlGJdecZxK0zhe8zg2yzha6zi5tnHesI/zomOcJ5zjPOiSvbklF4/kUih7845zoW+c1UXjLC0W/9JxTi2XHARr0zhn98pz2TfObe+Nk/DJOBGfynNbOMEroRM8EzbBPRETbI2cYGPUBOtiJlgbO8GquAkWxU+QnDBBUNIE/wm/J0/wQ8oER1Mn+CRtggPpE0xlTBDInKAra4KmRRNULZ7AvnSCD7ZNsPLJCd55a4Jn35ng7IIJ4lUThKsnWKCZ4G/hhHaCw/oJPjJMsN84waRpgkHzBJ0W0bKKlm0Cn130HBPonRMUuCZ42z3Bqx7RLJzgMe8E9/km2FY0wS3FE6wvFZ/yCTIqJyhum2DzwARZoxNEjUvukxP8ODXBsekJPpuZ4P3ZCWbnJhjdO0HfvgnqDkxQdnCCNw9Jjl/L3n6Q5/HfBB+HTXIgfJKpiEmGIifpjprEHz1JTcwkJbGTuOImMcVPokqYJDtxkt1Jk7yYPMmTKZM8nDrJPWmTbE2f5OaMSa7NnOTyrEkuWDTJ6sWTLFsySfrSSeKXTfLPikl+WznJ0VWTzKyepPy8Se5fN8mtl09KXzVJYNMkXbeI5xbxu32SFQ9O8sejk5yaN8l+leSnlvw0kp92khbdJLX6SUoNk3iMk1hMk2jMk+RZJnnLOskrtkmetU/ymEM8nJNsd02y2T3JTZ5Jri6c5FLvJGt9k5xZNMmS4knSSiaJK50kvEzyLJc8K2S/rZP8Oj7J9xOS8+Qk709P0r53ksZ9k1Tun0T5vjyPDyYJ+3qSHf9NclroFH8Kv4RN8W34FF9FTPFJ5BQHo6aYiZ5iNGaKvtgp2uOmaIyfojJhiqLEKZxJUxiTp1ClTJGTOsUbaVO8nD7FMxlTPJo5xf1ZU2xfNMXmxVPctGQKlk6xbtkU5y+fYvnKKTLOmOL42eJ5jnidN4X6sikuvGGK5I1TxNw8xa+3TvHB7VMEtk1x66NTXPq4xDw9RdBzU9ybP8XVKtFTi55mitVa0dRNkamfItEwRZRximDTFKeZp/hLOGGZ4nvrFEdtU3xmF13HFHudU0y4RN89RbdnipbCKeq8U5T7prAXT6EsneK22inC26Z4aWqKp6dlXzNTbNkrYx9NcfKTKbb+OkX0f1N8sWCa6aBp2kOnaQqbpjp8mpKIaaxR0+iip6WnnWZP7DS746Z5KX6apxOmeTRxmgeSptmRPM1tKdPcnDrNdWnTrE+f5uKMac7MmuaDzbJm5zSv5E7zeP4025TT3Kqa5ib1NGimuVw7zYW6adbop1llmGaJcZp00zQJ5mmiLNMEW6eZZ5vmH+E3+7T07tP8n3Oaw65pPnZP855nWvqTaca90wR803QXTdNaLPlWTfO/etnPhOxnchrV3mleOzDNJ99Nc07QDEtCZkgMmyEqfIaQiBmp9Wb4I2qG49EzfBczw5HYGT6Lm+HD+Bn2J8wwnTjDaNIMA8kzdKbM4E+doS5thor0GYoyZnBlzmDJmkG3aAbF4hmyl8zwxtIZ7jtjhnXniPYlMxhumuGabTOoXprhF80M32tnpEedkbpvho8NM7xnnGHONMOEeYYhywy91hk6bDM022eodcxQ7pzB5xIvt3h5xKtQvLzi5ZvhraIZXiue4YWSGZ4qneFExwzGiRl2HJjh4kMzhH4puf8wg/fEDNfNnyUrdJa48FnmR83yr3AyepZfYmb5IXaWr+NmORw/yycJs3yQOMu+pFmmk2cZTZllMHWW7rRZ2tJnacyYpSZzlrKsWXyLZnEunsWyZBbd0llyls+ya+Us28+eJWbdLMevlLibZmndIHEbZe2ts7yzdZZn75zlrrtnuXDnLNW7ReuNWXbnzLJNNcsW9Sw3aGe5WjfL5fpZLjbMstY4y2rTLCvNsyyxzErdOEuybZZY+ywRjlmCnbInl+xJOOme5YRnlh8LZ/nGO8tXvlk+K5rlUPEsB0tmmSudZbh8lv6KWVz1s1gbJN/uWRaNzpI2NkviuKw9IHHz55gMnmMgdI7usDmaIuaoiJqjMGZO+tM5zHFz6OLnUCbMkZs4x+7kOV5JmZN+YI7/pc/xUMYc92XOSa08x62L59iwZI7rls5x+fI5Ll4xR8LZcxhvmGPnljl23D5HzM45bLvnuKtgjms0c1ypnWOdbo4L9XOcZ5hjtXGOlaY5lprnyLTMkWoVDdsc0fY5wh1zBDnnmOea4z/hT/ccv3nm+Llwju+8c3ztm+Nw0RyfFc9xqGSO9/6f4fqOb6rs4gDelbRNM7v33mwURBDX74jIKHuIiiiiOHCgvKC4FwKle+9NKXs5cIui7Ga2Tdp0pTvp3vM9f3w/0Jv7nOd37k3ufZ7SSijLKnHnZCX+K6/E9VOVuHa6Et+f4d4uVSLtciXWXq9E1O1KhN2phO+9SkiVleipqkRrTSXqDJV4Z7ASL41U4tkx/kykxJREiTGpEoMyJXrlSpgVSrQ5K9HsouTflJL3F0ro3JVQeShx11OJm15K/OOtxJ8+Sv5uKfGjnxJX/JU4H6DE6UAlTgYpURSsRF6IEonhSpyIUOJopBKfRyvx8SwlDs1W4s15SqxdrMRTS5QwxSjRsE6J2vVKqDcqcX2rEte2K3HuOSVKX1Ai/GMlho4oYTmqRMcxJVqOK9EYq0TdCSVq4pTQxiuhTOBsiZwtibMlc7YUJX5NVeKnNCWupitxMUOJs5lK3ndyzWwl/y6VyM1VIjNPidR8zlnAOQs5Z5ES3xQr8UWJEp+UKvFhmRIHTirxXrkS+04p8XqFEntOK/HSGSVeOKvEs+eU2HCBe7moxMPfKyG8rsTEP3zd7nA/d5XQ3FeislKJPzSco0qJVQNKeFqpIBSo0OWkQrtYBZNEhQapit+BKtTIVbwPUkHprMI9FxVuuapww02Fv9xV+N1DhZ89VfjBS4Ur3ipc8FHhjK8Kp/xUKPVXoTBAhdxAFbKCVEgLViEpRIX4UBU+j1Th4ygV7m/n43tVePmgCms/USH6iArOcSrI4lVwSlDBIVEFuyQVrJNVvHdXYTxFhZFUFQbSVOhNV8GcoUJHpgqtWSo0ZatQn6OCIVeF6jzOnM+ZC1T4t1iFv0tU+L5chWV3VVhyT4UH73NdowrFEyp8IFJjn1iNNyRqvCZV4xWZGi/J1dipUOM5ZzW2u6ix2VXNa3U1YtzVWO2hxkpPNZ7yUuNJbzUe81HjEV81lvipschfjYUBaswLVMN6nhrNS9QoW6NG1no1kjapEb9ZjbdfVGPvS2o8/J4aHbFqtJ7g8+LUaIxXw5ighiFRjeokNbTJaqhS1KhMVeNumhq30tX4N0ONvzPV+CtLjd+z1fglR42fctX4Pk+NK/lqXCxQ41yhGqeL1CguVSO1guc9zfOeUePgVTXe+omz31Bjxb9qPHpLjWW3OfcdNRbfVWNOpRohGjUCtWr46dRwq1FDblBj2KRGVzvn6lbj3oAadwbViJVocFSqwRGZBl/LNfhSocFnzhp84qLBR64aHHLT4IC7Bvs9NHjXU4N9Xhq86a3BXh8NXvXVYLefBi/5a7AzQIPnAzW8RtJgW7AGm0M02BiqwfowDdaGa7A6QoOVkRqsiNIA0Ro8MUuDR+Zo8PBcDZye0GBglQa9qzXoXqOBea0GHTEatK3ToGW9Bk0bNGjYqEHdJg0MmzWo2aKBbqsGqu0a3H5Og+s7Nbj2sgZn9mrw+WHOc1SDHbEabInTYFO8BhsSNFiXyDmSNFiVzDlSOEeqBpTGOdI1eCxDg+WZGizL4jzZGizO0eDBXA0W5mkwP1+DuQUazCrUIKpIg4hiDcJKNAgp1SCwTAP/kxr4lmvgfUoDzwoN3E9roDirgeycBpLz3NsFDWyuaDB9VYPJ7zUY/0GDkR+532sa9P2sQesfGhj/1qD2Hw30NzS4e4f7UXI/Wg0u1WhwQa9BSYMGOSYNslo0yGjVIK1Ng+NmDb7p0eD9UQ1ettaC5Fo87qzFYy5aLHfVYpmbFg+7a/GQh5b3o1o84KXFAm8t5vloMcdXi1l+WkT5axEZoEV4oBahQVoEB2sRGKKFf6gWvmFaeIdr4RmhhUekFopZWkjmaDH9oBYjS7QYelgLzWot7q7T4r+NWpx7SYszL2tRuFeLzH1a7DuixavHtdgTq8XuE1q8FKfFrngtnk/U4rkkLZ5N1mJ7ihZbU7XYnKbFpnQtNmRosS5Ti5gsLdZka7E6R4tncrV4Ok+LFfncY4EWKNTiiSLus1iLR0u0eKSUey3jPsu1WHyKM//MmX/RwvkPLRxvaKFv0aLUScd7eB2KJDoUSnUokOmQJ9chV6FDjrOO39s6ZLrqkOGmQ5q7DqkeOqR46pDkpUOitw4JPjrE+epwwk+HWH8djgfocDRQh++CdDgSrMM3ITp8HarDV2E6fBGuw+cROnwWqcO+xTpsWq3D+hgd8KwOQQd1cP5GB/ExHRzidBAk6viZqINtsg42KTpYp+pglabDDJtO1/E6V4fJTB0msnQYz9ZhLEeH0VwdRvJ0GM7XYahAh8FCHQaKdOgv1qG3VIeeMh26T+pgPqVDV4UOnad1aD+rQ8NVHe7c1uH2HR1u3dXh5j0dbih1uNClQ75VFe/Tq5AirUKSogqJzsylCgmuVYh3Y+5ViPOowgnPKsR6Me8qHPepwjHfKhz1Y/5V+C6gCkcCWVAVvg2u4mvCQqvwdVgVvgqvwpcRLLIKn82uwuGFVfhwURUOLKvCjtersGV/FZ45XoWVJ6rwdEIVViSypCo8lcxSq/h3ytKrgAyWWYUns1g2y6nCE7ksrwqP57OCKjxWyIpYcRV/P1hpFZaXV+GRU+x0FZadYWersORqFRb9wn6rwmxDFYIdqhEkZtJqBMqZgrkwV+ZWjQAP5sm8mDfzYX7Mvxr+gSyIBbMQFl4N36fZqmr4rGZrWQxbxzaxLfzZC9XwO8jnfsG+ZF9zrW/ZdyyW5zzB4lg8S2CJLIklc8YUlsrSWDrLYJksqxrB2SyH5bI8ll+NkAJWyIpYMSthpdUIPVmNsDPVCL9Yjchr1Yj6pRqz/qnGnLvVWNxejScdakDSGjwlY/IarFAw5xo87cJca7DSjbkzjxo848m8arDKm/nUYLUv86vBGn8WUIO1gTWICWYhNVgfUYMt82uwJ6YGr22owb7nanBgbw2++KgG33xeg/i4GiQm1iApqQbJyTVISWGpNUhNq0Faeg3SM1hmDTKyapCZXYOsHJZbg+y8GuTk1yC3gBXWIK+oBvnFNSgoqUFhKSurQdHJGpRW1ODslRrUdtagsacGlokaDNnqMSPRw0ahh62zHnYueghc9RC66WHvroeDhx6OnnqIvPRw8tZD7KOHxFcPqZ8eMn895AF6KAL1cAnSwzVYD7cQPdxD9fAI08MrQg/vSD18ovTwjdbDf7YeQXP1CJmvR+gCPSIe1GP2Ej2WP63H46v0OPatHonH9UiL1yM9QY/sZD1yU/TIS9UjP02PwnQ9ijL0KM7UozRLj7JsPU7m6HEqV4+KPD3O5OtxtkDP6wc9LhTpcbFYjyulelwt0+PHcj1+PaPH72f1+Ou8Hnd/0KP9lh5dd/RYOKnHCgcDnnY04BmRAeukBmyQGbBRbsBmhQFbnQ3Y5mLAs64GPOdmwPPuBuz0MOBFTwNe8jJgt7cBr/gYeF1gwF4/A173N+DNAAP2BRrwdpAB7wYbsD/EgANhBhwMN+CTaAO+mG3Al3MMiH3AwPtBAwK/NSD4iAGzYg2Yc8KAeXEGLIg34IEEAxYlGrA4yYAlyQYsTTHgkVQDHk0z4PF0A57MMIAyDViRZcDKbANW5RiwJteAmDwD1udzDwUGbCo0YEsR91DM+Us590kDXjvNOc8YkHvDgPx/Dbhw34DfdAbcNBhQ1cRZhLVYKKnFYlktlshrsVRRi+XOtfyercUTrrWAWy2ecq/l30AtVnnWYo1XLWK8a7HBpxabfGuxxa8W2/xr8WxALa+ParEzqBa7gmvxckgt9oTW4rWwWrweXos3I2rxblQtDsyqRenjtbi+thb/ratF6/O1mNxTi+lXuUYsj42vxe4EHptYi71JtXgjuRb7UmrxTmot9qfx+PRaHMyoxUeZtfg4qxafZdfii5xafJ1bi2/zanE0vxbHC2oRV1iLhKJaJBfXIqO0Ftlltcg9WYuC8loUneIMFbWoOFOLM2drceVCLcJqa3FZXofvFXX4ybkOP7vU4W/3OvzrUYebnnW441WH+951UPnUQetbh2q/Ouj961AXUIeGwDo0B9WhI6QO3WF16Auvw0hkHcaj6jAzqw7SBXV4c0MdguPrEJlYh3nJdViYUodFqXVYll6HRzPq8ERmHSirDk9n1/G9rUNMbh025NVhc34dthXUYUdhHV4oqsNrpXV4o6wO+07W4d3yOvyvog4fnq7D52frkHalDs/112HPUB0uiY34RWbEdYURN5yNuOVixF1XIzTuRlR5GGHwNMLoZUSTtxEtPka0+xph9jOix9+IgQAjhgONGAsyYirYCKtQI+zCjJBGGqGIMsJzlhEPPWjEkdVGxK81omCjEbW7jRh6w4h9sUa8d8KIQ/FGfJxgxGeJRnyVxOcmG3EsxYi4VCOS0oxITTciM8OI3Ewen2VESbYR5TlGnMk14nyeEZfzjfihwIhrhUb8VmTEX8VG/FNixM1S7qPMCOVJ7qXciOpTRjScNqL5jBFtZ40Q/2iE/CfO+LMRS/824vm7RryjMuLbap7LaMQfbUb828H9DRnhZ1WP9ZJ6bJbWY7usHs/L67FLUY9XnOux16Ueb7nW4123enzgXo9DHvX42LMen3vV42vvenznU49Y33ok+NUjxb8eGQH1yAmsR0FQPUqC61EeUo8zofW4EFaPHyPq8UdUPf6Orsd/s+pROace1fPqIVlej90b6/Hapnoc3l6PqrfrYXinHs/G1eOF+Hq8nFCPVxPr8UZSPd5Orsf7KfU4mMrnptXjs3TOkcE5MjlHVj0Ss+uRmlOPzNx65ObVoyi/HmUF9agorMf5onpcLq7HDyX1+LmUs5RxlpOcpbwed0/VQ1lRD+3peujP1MN4th5dF+ox+496nNDVY6ewAV9JG3j/1IBYeQMSFA1IdW5ApksD8lwbUOTWgJPuDTjj0YALng246tWAn7wb8JtPA/7ybcC/fg2449+AyoAGaAMbUBPUAGNwA5pCGtAW2oDe8AYMRTRgLLIBEQ804H/UgNcONaDiWx4b2wBlXAN08Q2oT2yAKakBHckNGEhtwEhaAybTG2Cd2QBhVgOcshsgz2mAW24DvPIa4J/fwOuCBswpasDC4gY8VNLAa+kGPF7WgPcucI5/eOy9BjxhaMDpXv6/TSPchY14TNqIZ+SNiFE0YpNzI++pG/GCayNedmvEXvdG7PNoxH7PRhz0asTH3o34wqcR3/o2ItavEYn+jXz/G1Ea3IjTIY24GtaI+9GNeOKJRrz5TCNuxzZCF9cIQ3wjGhMa0ZrYiK6kRvQlN2I4pRGTqY2wTm+EfUYjxJmNUGQ1wiO7Eb45jbzeaUREXiPm5DdiSWEjlhc14sniRqwsacTa0kbsLG/E6xWN+PBsIz4714itukYcqm2E0tyI9t5GiEYaETjRiMNOTYiVNiFJ1sT7gyYUOzfhlEsTzrk24YpbE665N+F3jyb849mE215NUHo3QefThFrfJjT5NaHdvwmWgCZ+NjTBLrQJorAmNKxqQtDWJuw60YS34puwP6EJnyY14evkJv7NNyEhtQlpaU3ISW/i93oTyjN5viyeL5vny2nCH7lN+DevCXfzm6AuaEJ9URNaipvgWNEEtzNNuDnIc4/y3GNN6B5vwouSZuyRNuOQohmfOjfja5dmHHdtRrp7M0o8m1Hh1YwL3s34wacZv/o245Z/M3//mlEX1Izm4Gb0hjZjMrwZtpHNkEU3w31WM3xnN2PevGb893Qz0vY2w+lwM3Z914yPYpuRmtCM8uRmnE9pxi9pzbie3oybGVwzsxm6LK6b3QxTTjM6c5vRl9eMkfxmTBc0Q1DEdYqb4VzSDM/SZgSUNSP8ZDNmlzfjgVPNWFrRjMdPNyPmbDNeutCMdy4148DlZpz+uRn//N6Mmr+a0fZ3Myb+bUa8sRmXRSZcczLhT7EJ/0pMuCc1QSszoVZuQrPChE5nE/pcTBhxNWHazQSBhwliTxNcvEzw9jYhyMeESF8T5vqZsMjfhEcCTECgCauCTNgQbML2EBNeDDXhrXAT3o8w4YsoE76LNiF3jgl3HzThq3Um/LyN5/7UhP6vTbD/zgS3YybMOmHCwjgTHo434fEEE55ONGFdkglbk014IcWEV1JNeDPNhP3pJnyYwXUzuW6WCfHZJqTlcP1cE0ryTLyuM+FyAfdYyD0WmfBfsQmVJSZUlZpgLDNhosIEmzMmyM+Z4K42IVRrwgNVJiytNuF8uwl7bVrwp7QF/8lacF/egipFC4zOLWh1aYHFtQVDbi2YdG+BnWcLnLxa4OzdAm+fFgT5tiDKrwXz/VuwJKAFjwW24OmgFl7Pt2BrSAteCG3BnrAWvi4t+CCiBYcjW/BVVAuORbcgaVYLMme3oHxuC2yWtUD0CI97ij9fw8c2tOD3zS3YcrwFz8e24JUTLXg/nscntOB4Eo9NbkFWSguKUltwKq0FF9Nb8FMG95DJPWS1oDK7BdU5LWjIbUFbXgt68lswUtCCmcIWCItbIC1pgXtpC/zLWvh71YI55S1YdKoFyyta8NTpFqw504LNZ3nuczz3+RYof+V8Dq3wFrVio6IVb7i2Yr9bK770aMUxz1YkebUiy7sVRT6tuOzXip/9W3E9oBW3A1uhDmqFIbgVzSGt6AptxUBYKybCW/k31AqnqFa4RLdi1pxW6L/iY0dbsTyhFTFJrdiZ0opXU1vxTlorDqa34rOMVn5ntSIhqxWFOa28pm/FxbxWXMtvxV8FrbhVyHMV8VzFPFdJK8ylrXA73Yq551qxRdWKBeI2fj+3YZ9LG/7n2oZP3dpwxL0N8R5tyPBsQ6FXG055t+GSTxuu+bbhul8bv3/aoAloQ11gG1qC2tAd3IaRkDY4hLdBEdEGr8g2REe34ZHZbaA5bVg7tw1nHuaxO/jcT9rwRmwbDse14ev4NuQntfGzoA0XU9rwU2ob/kprw+10rp/B9TPb0JrVhp7sNozmtMEqrw2O+W1wLmiDT2EbQovaMKe4DYtL2vBYaRtWlnHuc5xD34ZfndpxQ9yO+5J2DCraIXRth8ytHZ7u7QjyaEe0Zzse9GrHcu92rPBpxzrfdmz3a8fL/u28B2nHB4Ht+CSoHd8GtyMhpB2Zoe0oCmvH6fB2XIlox2+R7fg3qh2V0e0YmtsO7wfa8dhD7fjs0XbcXNGOvq/a8dQJrhnP9RLbcSCpHd+ltCMxtR1Zae0oSW/H2Yx2/JDZjj+y2nErux3qnHbU5bajNa8dvfntGCtoh21RO8TF7XAvaUdAaTuWlXPN0+3IvtSOc1faofmxHae6OEdPO6yGuE9FB+TOHfBy6cBD7h143KOD9xkd2OzVgZ3eHXjPtwOH/TrwjX8H4gI6kBHYgaKgDpwJ7sDVkA78HtoBdXgHJHM68MzrHZj7RQeuxXfg74QO3EvsQFNyB8wpHbBK74AoowOumR3wz+pAZHYHFuZ04JHcDqzI6+A9VAd2FHTglcIOHCruwJclHeg734F3+zoQP9iBzKEO3B3vQNcU17DpxDeSTiRIO5El60SJvBPnFZ28b+jEdZdOXmd3otqtE03unTB7dGLEsxPW3p1w8umEu28nAv06Ee3fiUUBnfys6cQzQZ3YHNyJnSGd2BvaiffDOvFJeCeORHQiKbITOVGduDirE08u7cTpg524eqgTnZ90YuazTuTGd+JSYif+S+6EKqUTdamdaEvrRH96J6YyOmGf1Qnn7E5eQ3QiIrcTC/M68Uh+J54u6MSGwk48X9SJ14o78V5JJz4u7cS3ZZ1IPMlzlnei7FQnFHd57D3OPdOJDKcu3JN3oUbRhR6XLoy7dkHg3gW5Rxe8PbsQ5tWF+d5dWObThRW+Xdjg14Xn/bvwWkAX9gd24eOgLhwJ7kJSSBdyQ7tQHtaFy+Fd+C2iCzcju1Af3YXB2V2YmdMFt/ldMH/Qhd+/68Kto13QHutCV2wXPBO78HBKF55K7cL6tC48l96FVzO68F4m18/i+tldSM7pQl5uF07ldeFKPtco6MLtwi7oirrQWMx1S7owUtoFm5NdkJZ3wesUZz7ThUWGLlxq7cKHcjMSnM046WrGJTczfnM346aHGRpPMxq8zOjyNmPExwwbPzOk/mZ4BZgRFmjG/CAzHgk24+kQMzaFmrEzzMx7XzMORJjxeaQZsVFmFM8y49xsM5TzzGhfYEbBk2Ykv2NG3rtm/Pm+GdUHzGg5YYZDohmuSWYEJpsxK8WMh1LNQJoZMelm7Mgw49VMM/ZnmfFJthlHc8xIzTWjMM/M71Azfiww4+9CMyqLzPwcNaOtxIyBUjNmyswQlZvhfsqM4Aoz5p4246mzZmw4Z8bt+1xTZMGnYgvSpBYUySw4J7fgmsLC+0cLVC4WGF0t6HSzYNjdAhtPC6ReFl5XWBDuY8FCXwse9bNglb8FWwMs2B1owTtBFhwOtuBIiAXJoRbkh1n4eWTBDxEWXI+08H22IGSBBQlLLWjeZ8GSAxZsOGjB759bMOeYBStiLdh4woI34y04mGDBV4kWxCdZkJNsQXmKBVdSLfgzzYK76RbUZFjQkmlBf5YF09kWiHIt8Mjj+vkWzCuw4JFCC1YWWbC52IKXSizYV2rBh2UWfHvSgqRyC/JOcbYKznaas52xoPKsBbXnLGg/b8HQBQusL1kgucz9XuF+r3K/31vw2A8WvPuzBam/8XX60wLFTQvuVPN8jRZEDVswX9yNLbJuvCzvxtuKbhx27sZ3Lt1Ice1GoVs3zrp345pHN254dkPt1Y0G726Yfbox5tsNgX83nAO6ERDYjVlB3VgS3A0K6caG0G7+XnXjjfBuHIzoxleR3UiI6kZudDdOzerG97O7cX9uNyIWd2Ptw91I39yNoje64fZBN1I/7cbRpG4Up3TjfGo3r2W7cTO9G7qMbjRndqM3qxtT2d1wzO2Ge143X7tuzC/oxvLCbqwq6sa24m68UtKN90q7cewk1y7vxsWKblSf7cazP3bj545uyAQ9WC/q4f1FD/LlPfxM7IHGtQeNbj3odu/BhEcPHLx64Obdg2CfHsz37cFyvx7+3vRgW0APXgnswXtBPfg0uAexIT38HutBWVgPPyd68EdED+5G9qA9ugdDs3ogm9sDWtiDrc/z57t7EPlFD/oSejCT2ANxcg+8UnoQkdqDB9N68GR6D9Zl9OCFzB68kdWDg9k9+CaHc+b2oCCvB2fze/BzQQ/+K+yBtqgHzcU96C3pwXRpD5xOcq3yHoSf4loVPYg504OvL/CYy3zeDz1wderFKlkv3nfuxRcuvYh37UWuWy8q3Hvxo0cv399evr+9aPTuRY9PLyZ9eyHy74VnQC/CA3vxQFAvngjuxbqQXl5r9uKNsF4cCu/FtxG9KIzqhduKXuxY3Yubm3oxldjLPfViUVovkN6LFzN7sS+rF4eze/k50Iv03F6U5vXicn4v/izoxf3CXtQV9aKruBdjJb2wL+N6J3ux9nQvXj/bi/OXeqG41ot3xnvxvXMf/nbp43vVhymPPv5t9yHSpw+Lffuwyb8PLwX04d3APnwa1IeskD6cCu3DP+F90ET0oSmyD71RfYia24cV8/tQ8VAf+h/pg3J/H75K6kNBSh/upPfBkNGH0aw+CHP6eK/eh5C8PizM78O6wj7sLOrDW8V9OFrah4yyPpSd7MPV8j6oKjjT6T70nOnD9Nk+dDT34UVzH4739EE72IfmoT7smOa84n6skPVji7wf+537+V70I8G1H/lu/Tjn3o9fPfpx27Mfeq9+dHj3Y9SnH/Z+/XD370doQD8eCOzHk0H9vBfqx66QfrwT2o9PwvoRG96P7Ih+/BTVj/+i+/l53Y+n4/qxJ4H/n9yPopR+/JHWj/vp/TBm9MOS2Y/JrH445fTDO7cf0Xn9eDi/HysL+rGtsB+vFvXjQHE/vi7h8aX9KC7rx6WT/fizvB/1Ff2YdaEfqT/0Y+B+P1xN/XhotB8fSgdwUjEAresATG4DGHQfgK3nAJy9BhDsPYAFPgN4wncA6/0G8KL/AN4JGMCngQOICxpAbvAAzoQM4JfQAdwOG4AhfACdEQMYixyAY/QAPGcNIHL2AB6aM4Ct8wawZ/4ADiwYwNcLB3B50QBurhzA2dgB3IkbQHTqAJamDeCZ9AE8mzGA1zMHcChrAN9lDyAjhzPmDuCHvAH8mz8AXcEAWgsHMFw0AGHJANxKBxBWNoBFJwdA5QPYfGoAr1QM4P3TA/jqzACSzw6g6NwA/rowgMZLA+i7PIDPfh2A+N8BPHKL8+q4Vhv3PzIApecgGr0G0ec9CGvfQSj8BhHkP4gFAYN4InAQG4IG8VLwIN4NGcTnoYNICBtEQfggLkQM4o/IQVRGDaIhehC9swZhNWcQ8+cPYtcDg7gZNwjH5EF4pwxyr4NYlT7I79tBvJk5iMNZgziePYjsnEGcyR3EL3mDuJM/iNqCQVgKByEpGYRf6SDmlA3i0ZOD2HlqEG9XDOKz0zzvuUG8Jx1CknyI14hD/Ewc4vs4hCH3IQg8h+DuNYRw7yE85DOEp32HeG0/hL3+Q/gwYAhHA4eQFTSEiuAh/BwyhNuhQ6gNG4I5fAhTEUOQRA3BP3oI82YNYdfcIdzYMoTzrwzhu/1DaPtuCNEnhrA0bgir44fwfMIQ9iUO4ZOkIcQlDyE/ZQgXUof4PToEZfoQmjKGMJA5BLvsIbjmDCEsdwiL8zhTPmcq4EyFnKloCMeKh5BdMoQzpUP4pWwIxvIh9JwagvzMEF65OIQDl4aQfmUI+h+HILrDvXYMwVY8jDDpMJ6WD2O7YhivOw/jI5dhHHcd5uflMP9Gh/G7xzAqPYf53g6j33sYtr7DcPXjcf7DWBzAYwN5bBCPDeaxITw2dBg5YTw2nMdG8NhIHhvFY6OHcfiBYZQcGEbgiWEgfhh7EodxMGkY3yUPIzNlGKdTh/kdOMzrh2HUZwyjN3MY1tnDcMkZRmjuMBbl8Xz5PF8Bz1fI9YqGEVvMWUuGcb50GH+UDUN5chjN5cMYPDUMwelhRJ4dxtJzw1h9fhjPXxjG2xeH8dmlYVy+ymNsR7BWMoIUxQhKnUegdxuB2X2En7UjkHmNINB7BAt9RkC+I9jiN4LX/EdwKGAExwJHkBM0grPBI/g9ZATK0BE0hY1gMHwEgsgReESNICp6BEtnjWDnnBF8v3AEVV/weQkjGEoagX3KCLxSR/BI+ghiMkawK3OE144j+Dp7BGk5IyjPHcG1vBH+Lo+grmAEPYUjcCkZwTMnR9B5YQTSy5ztyghG/xjBe1Uj2Ow8ivMeo/jTc5Tfa6No8R7l9fAofP1HMTdgFI8HjmJj0CheCR7FwZBRHA0dRXbYKM6Gj/I9GoX93lFoEkfhlDoKv7RRzE8fxZMZo9iSOYrXskbxYfYoYnNGeQ0/iot5o7ieP8rPklG0F45iomiUf2ejCCwdxcKyUWwrH8Xrp0YRd3oUN86Novr8KKYu8me9fHxgFB8PjmKdbAwfKMZwxHkMmS5jOOM6ht/dxqB0H4PJY4z3Z2MQeY/B12cM83zH8KTfGDb7j/G+ZQwfBY7hRNAY8oPHcClkDP+EjqE6bAyd4WOQR40hJHoMK2eP4bk5YyhbMAb73WMIThhDStoYrmWM4W7mGBqyxjCQPQZh7hi88sYwO38MjxWMYWPhGPYUjfF+cwx5pWNINI7hVuMYjE1jWO4yjg2u4zjmMY48z3H87T2Oap9xdPmOY9pvHIqAcd5zjGNJ0DhWB4/z3nEc+0PH8U3YODLCx3EmYhy/R45DFTWO1uhxjM0ah3jOOALmjvP7eRzJD47j2uJxvBIzDtmr41i0dxwph8fx8yfjwDfjuB07jjlJ49icMo69qeM4nDaO+PRxFGWM4/vMcdzMGkdd9jh6c8ZhlzcOz/xxzCoYx2OF49hYNI5Xi8fxYck4TpSOo6BsHP+Vj8Nwahw9FeOwOTOOg3+MI6J1HMvaxpFr5r+FE4iST2C5YgIbnCfwissEDrlOINZtAgXuE7jiMYH/PCdg8JpAj/cEPxcm4OE3gVn+E3g0YAIbAyfwatAEPgqeQFzIBIpCJ3A1bAI3wydQFzEBQfQEvGZNYM7sCeydN4EfH5jAp4/yPB9w7UMTqP2Ij307gX0JE/gicQK/pkxAmTqBlrQJjKVPQJo5geCsCSzOnsCqnAnszJ3A/rwJfJs/gayCCZwrnMBfRRPQFU+gq2QCM6UTcDk5gYjyCSw7NYF1FRM4eIb7OcvznedeLvCcFyfQe2kCdlcmsOXHCXxybQL3fpvAmVsTmF0/gWutE2hqn0CrYhLjzpOQuk7iIfdJrPGYxC7PSXzgNYmj3pPI9ZnERd9J3PCbhN5/Et0Bk7ANmoRH8CRmh0zi8dBJbA6b5L3oJD6JmERS5CTKoiZxLXoS92dNonn2JEbnTEI8bxKB8yexaMEknlk4iZ0PTGL/g5P4dtEkzj80CcvSSbgtn8Twykm89vwkvOImkZoyiVOpk/gtbRKq9Em0ZUxiMnMS8uxJhOVMYmnuJGLyJrE7fxKHCiYRWziJwqJJXC2exK2SSdSXTmKgbBIO5ZPwOzWJBRWTWHF6Eu+encSjP05i77VJWNVN4n+9fM4o92M/BbVsClOKKTi7TGG9+xT2eEzhI88pxHtNocR7Cj/5TOGe7xRG/acgDpxCUNAUFgdPYVfoFA6ETeFY+BTyI6ZwJXIKxugpDMyagsOcKWQ9OIWah6Yw55EptG6cQvhWrvncFDIT+HjyFLpTpmCbNgXPdD4nYwpPZk5he9YU9mVP4cucKV57T+FM3hT+yp9CVcEUzIVTsC6egnvJFGaXTuGJsilsPTmFN8un8PmpKZw+PYWuc1NwuziF6EtTeOPqFDbdm8Lejil0TE7hddtpPC6d5j3kND5XTOO0yzT+cJ2Gzm0aXe7TvGaYxizvaTzhM42tvtN4y28aX/hPIz1gGmcCp/FX0DSqgqdhCZmGTdg0PMOnMSdiGoicxtvR0/hq1jQyZ0/j3JxpZD88jQVx08hNnsbllGncTJ2GMW0ag+nTEGVOIzBrGouyp7E6Zxov5U7jYN40YvOnUVQwjR8Lp3GvaJr3TNO8x5iGrGwaYSensbR8GutPTePViml8fHoaJ89yL99zxh+nEa6fxu+N08hynsEFlxn0u8/AwXMG/l4zeNB7Bqt8ZrDLdwb/85tBrP8MigJm8GPgDO4FzcAUPIPxkBnIw2YQHj6DRyJmsDFyBnujZvBp9AxSZs2gYvYMzPNmYLNgBi0vzcD3vRk0J89AlsbnZ8zgs+wZpObM4M+8GVTnz6C7YAY+xTNYUDKDY+V87hmuf57rX5jB8oszKDXMYLtpBmLLDF7tm4FlZAbvT8/gQwcrsnO0ogVOVvQrWym2IjXbKbGiTnZAakVWMiuKZUVyK5qjsKKfGDlb0X3W6mJFLu5WlMce97SigCgr6lpoRZtXWdGbq63oyzVWJFlrRZksNMaKLrBl66zoX7ZxvRXVsdc3WNEgc9pkRWkseLMVfbLdigJ3WJH/Lita/bIV/bKPs71tRS8csKIjR63o6nEruhNrRdtPWFEzeyfOiibYt/FW5JxgRbksKtGKrrDHk6zoNtuWzOeyt1OsaJx9k2pFijQrymGR6VZ0mT2WYUVNmVa0L8uKxtjy761IdsOKbv5nRY03rWj0Fv99x4qyWcRdK7rEHr1nRbfYlvt8DttXyeexr5VWJFdxfRah5vrsMQ2fy7Zq+TwdZ6jiuWusqKCXr+uIFa0SWZOOvexkTd3sQ7E1CSTWlMj8pNZ0ii2SWdMfbI3cmqrZKwpr6mWHna3J3sWaklmAqzWdZg+5WdNfLMbdmvTsVQ9r+tTTmoK8rSllpTWtX21NtWzvGmsaZJ+vtSZxjDVlsJB11nSeLVtvTf+yTRusqZ69udGaRthXm6xJttmaslnEFmtq3sbzvmVNpo+sqf1zzvwd5z3Kcx/neWN53hPWJIqzpjQWHG9N59jSBK7NNiVybfZmEtdmXyVz3RRrupxqTXfSrGkyw5q+y7Qm1yxrUuZY08JCa1p+1pq0P1nT+A1rir5pTT8w3LKm++y525yBfXDHmqzuWlMs87xnTaVswX1r+pU9U8nXmr2s5GvNPlJZk1DN148FaPj6sYe0fI10fI3Y3iprktRY06MGa9pWa01PNXJuizUpeq2pbprzWtvQdjsbetrRhjRsl8iGzOxDJxsSiG0oiflLbKiCPSS1oetsncyGatleuQ0Nsi8UNiRxtqFMFu5iQ5fYY642dJttc7MhE3vX3YYm2VEPGyrytKG5XjZ0jam9ubY/jw3h+WfZkPRBG4paYUPtK23Ie7UNlbEH1tjQ72zNWhuqZntibKiPfbrOhkTrbSidhWywoQvskY02dJNt2WRDTeztzTY0wY5ssSHXrTY0Z5sN/cRWbLchFXvxWRs6tIN7edGGet/g896zoac+sCHZJ5w5ljOzoydsyD2Oc7N58Tb0C1uZYENa9nKiDXWzw0k2ZJ9sQ0EpNnSWLU21oU1pNjSWbkMumVwz24YS82xo/2+c+2++Jv/Z0NRNGzp2y4Y8bttQMZt/x4Z+Zavu2pCO7b7Hmdgn923IsdKG0liIkvtky1XcJ9uqtqFm9q6Gs7JiHdep4vHVNnTH0ZaeFdlSK3vfyZasxLZ0gnlLbOkke1BqS3+wtTJb0rPX5LZ8P235ftqS1NmWIl1s6Sp70tWW7rF2N1s64G5LpzxtabGXLeXAluxW2lIi83/Glk6zJats6R+2cbUt1bO31tjSGHONsaVCNnedLf3MVq63JS17eYMt9bCPN9qS4yZbfpbaUshmW7rAlm+xpVts21ZbMrHpbbZ08R1bevRdW9q/35ayjtrSE8c5G3s+1pY62P9O2JJtnC0lML94zsSWJHAmtjGRM7G3kmxpnB1J5lwpnIs9k2ZLu9O5rwu29Ml/tvT4be73ji3Z3OM6923poUoer7SlfSoey46obWme1pZW6WypikXobUnVZUsxTna0V2xHw+wriR0ppHaUx2bL7OgntkJuRxr2ksKOetjHznYkcrGjdBbmakeX2GNudnSX7XC3owMedpTgaUenvezoYW87KvG3o4NP2NH6VXb8rrKjMfbtGjsqXGtHv8TY0ap1dlTN9qy3owH2+QY7km60o6hNdvQDc9jGNZ/jei/Y0dQuO+p/g895044s73Cu7+zocqwdPXHCju6zF+LsqJMdircjYYIdJbOgRDs6z5Yn2dEt1ppsR++n2JF1qh3FM780O1qSbkc32IqTdpRZYUdPnrGjnWe5n0t2tPuOHfWyT+/akfieHWWxyPt29D1DpR0p2YtKzsMOq+zIUW1HaeySxo7uae3oeR3PabCj0nY7OmK2I30P1xu3o1ShgC7aC+igSEACJwElsyCxgM6z5RIB3WbPSgXUxg7IBGQrF1AiC1AI6Cxb6iyg/9hWFwGZ2H5XAVm5CSiO+boLqIIt8RDQDbbZU0BN7F0vAU2zch8Bve0vIM9AAblFC+jnRQJSrRLQJ2sEvIYQUESMgK4yrBOQkr24XkAWdniDgEQbBZTBwjcJ6Ap7crOAKtnOLQIys4+2Cih9m4DCtgvo/rMCemEH93dAQElHub9j3NdxAbXHCvh7LyC7OD7OguK5b7Y8gT9nOxL5HPa/JD4nma8NC0rhc9jyVAHdYe1p/Hk6f5YhoEezWL6AHH/mPL8KSP2vgMS3BBR1W0Ar7ghIw3bfFVAf++yegKT3BZTDoisF9BN7WikgHXtFJaB+JtMIKJfN1groGntGJ6A9VQIaZF9WC2hvo4AWdgjIq19ArdMC6nQQUqiTkC6zJ8RCqmQ7JUKysMNSIYlkQspgEXIhXWWkEJKKveQspB4mdhVSlJuQfmRPuwtJy/o9hPSFp5DyvIQ0GiSk4hAhLYoSUubjQhpcKSTnVUIqYPNWC+k3tmaNkAzsjbV8PjsSIyS3dUIqYQ+sF9KfbP0GIa8thLRvo5Am2fFNQvLaLKRytniLkP5hm7cKqYlZbRdSHFu6Q0gOL/P87wnpmeNCXmMIaYh9fUJILnFCKmTz44X0O4tJEFIdezNRSOPsaJKQPJOFVMYWpQjpb7Ypleuzd9OENMPi0oXkl8HzZArpQLaQ+kqEJCsTUtF1IVnfEVICC7grpHPs9j0hddwX0qFKIdkrhRSmEtIVBjVfT7ZLI6RPtUK6PiikCid7uim2p+0Se2pj/5Pak0BmTyksRG5PTyjs6UVne4p2s6chD3tqDbSnp1bZk4btXm1P/Uyx1p4K2LwYe/qNrV1nT7XsrfX2NMGObbCn8o329NAme9q62Z4+2GJPwdvs6fHt9lT9gj01vmxP147b0zOx9vRtnD25x9tTKXswwZ7+ZpsS7amJ7U+yJ+tke0pgASn2/D23p0dT7emFNHs6nG5PThn29FOmPRWf5vNv8vm3+Pzb9pTIAu/Y0wX22F17uscs9+xJXGlPOWyWkudnq1T2VMNeV9vTKPtOY08eWnsqY6Yqe9pVa0+f1dnTI/32NC50oCWODrRN5EBt7H9ODiQUO1AaC5M40FVGUgfaLXOgAfal3IGcFQ5UxBY4O9CfbL2LAzWwd1wdaIbFuznQC54O9LGXA6UudaDHnnKgNascqJZNrHYg77UOVMGWxjjQs+scqIMdWu9ADhscKIP9sNGBbHc40L09nOEw1z3uQOdOONCjcXyM7Yx3oG72SYIDSRIdKJfNSXKgX1ltsgO9leJAkyw21YGWpTvQbfZchgN1sehsB7pZ4EAfFjnQylIHevKmA/Xf4r5uc093HGjhXQf6i22850BNbP99B7KudKBEFqR0oIvsCZUDKdlLagfqYwqtAxWyP3UOdNnekdQOjjTg6EiuTo5UwjZLHOkDqSPZyRz5++hIoXJHusKeUjiSlu1xdqQh9o2LI7m5OlIpW+TmSP+wLe6O1Mr+5+FI4V6O9D3TeTvSiI8jHfF1pJUhjjTnQa63ypFoNddjQ2scqSzGkRavc6QbbOt6R2pjBzc4kv1GR0pnEZsc6Ue2crMjVbO9WxxpjB3d6khe2xzpFFu63ZFusR3POlInO7zDkYJe597edCTBe44067Aj7T7mSF8f515jOTdbdIJzs61xnJvZJ/B8LDKR52Mrkxyphr2ezPOxYymO5J3qSBVsWZoj3Wa5mdxTliPNveFIT97m68l233GkQVZ6j3u670jbKrkndkjpSFFqR7rGVmkcya/Kkd438jVq5DrtjvTYBM8lENFdBxF1O4qowElEf4pFtFEioib2vlTE90XE90VEYXIRfc9WKERUxV5zFtEoO+oiIi9XEVWwZW4iMruLSOopoqf8RXQqSEQey0T08DMiusU+Xi0iyRoR5bK5a0X0O1sfI6IG9t46EdmsF1EyC9kgoivsqY0i0rFXN4lohH23mWtuEdHz20SU/6yIPtvD5x7lLMc5C/sulrOc4CxsWZyI7rAX4rk39lmCiGSJ3CNbkCSiv9imZBGZ2IEUEQlTRZTGItJE9CN7Jl1EejaZIaITmSKqzBbRT1dEtOqqiHxviugse/SWiHbdFlEfW3RPRDfYtvsiamcfVopIpBRRNputEtGvLEYtonr2rkZEbQ0icmwS0T+9IjrUL6JfBkUU6uhEe52c6LjYic5KnOi+1Il2yZyoj30ldyJXhRP96+xEYjcnmnrSiQLIiRRrnOiBtU60NcaJDq1zouz1TtSw0Ym+3+JE3z7vRO/tdaKRb5xocawTdZ1wIkm8E+Wz+QlO9BfblOhEJva/JCfeAzlRJotOcSLrdCeKzXaiz4udaFGpEyXfdKI37/C8LO6uEwXec6KLTHPfiV6t5DnYUaUTeauc6AzbpXGifuamc6IlVU7UXutERpMT1VuLSecopuNOYvITi+kce1wiJhUbkorpiExMnnIxVbBHFGK6y150FlMf+9JFTK6uYipjD7mJ6SZ7zl3M3zkxyT3FVMge8BLTRz5i2hchpsanxVS3WkzvrBGT9VoxJbHQGDGtXCemGvbmejFNsfgNYgraKKZLjDZxPrZ3s5jGmd9WMZ1nT2wT0yvbxeS9Q0z3nxNTztti8j0ipuGjYvrumJgejeXj7Js4MXnEi+kUW5bA+Vlfopi+ShKTW7KYTrJbKWJ6PlVM3ezzNDH9lyGmllIxjd0Q87tLTEq2+x5fD+ZVKablSr4mGjH168S0tIb7bhTT9SEx/eYooSaRhA44SShTLKFZEgn9ytZJ+Tj7QCYhoVxCGSxawZ+xdc4SamTvu0hI4CqhdBbtJqEYdwk1sHRP/tdbQvt9JGTnK6E0VrdQQu+slpD1Ggklsx/X8rEYPraOj62XUPgGPsZWbeTjzHozH9vC/98qoZ+eldDqHRKyeZ7/3Smha69L6I+jEmo5JqGDxyU074SE/mSb4yT8TJTQh/ESckqQUC6bnyihv9iWJAm1sY+SJSROkVAeW5Aqoetsa5qE1wUSKsiQ0MJMCX2cLaHCHAk9fFZCX1+W0PKfJIR/JFR1U0LxtyV05Y6Eau5K6M17EppmifclFFIpoe/ZSqWEDMxKzX2yd3Scu0pCqexaNV8TvYS8ZyT0mkBKsUIpxYuk9LRYSjMSKYXJpPQDWyWXko2zlK65SGmtq5Qa2H43KWW4SynaQ0rrPaWU7S2lraul1MEOr5GSdK2U94BSejBGSv+yZ9dJycw+Wy8l5w1SKmVLNkrpFnthk5R62VebpeS+RcrPQynd2yqll7ZJyftZKT22Q0qjz0npwgtSSn5FSnP3Sen4Z5zhmJRmxUrpN7bhhJRM7GCclETxUspl8xOkdJ1tTeRc7OMkKcmSpVTEFqVI6T/2XKqUXNKlVMYezpDSHfZippT6megm12Hzb3GN21yDfXxHSvK7Uipmi+9J6SZ7/r6UetiXlVJyU0qpnC1TcQ/sJbWUhpiPVkrnmEYnpfEqvsZ6KelZ1CjXnZLS644ymmTxIhl97ySjZ8QyekciI1upjKJkMvqFrZPLqJn9TyEjR2cZ5bB5LjK6zjpcZfSxm4zk7jIqZos9ZPS8p4wu+MvojUAZHX1aRnhGRjr2xioZha6R0Q9s1VoZGZndOhllsFnrZbRws4zXApxhl4wO7pHR70dlJImVUQF78ISMuuNk9EW8jNwSZFTO7ifKaHeSjIbZsWQZXUyRUXWqjN5Mk1FYhozWZMpoS66Mfj0tI69/uN5dGa+3ZPThfa5byTWVMnpOJaMe9pVaRu4aGS3XykjJ9uhkFFAtI32NjFIN3I9ATjEiOT8j5OQoltMCiZz+ZmapnD6XyclFLqeTbJlCTvfYy85yGmbHXOR00VVONW5yestdTlYecvrZU04LfeX0PuR0dDUfj+Hj6+SUwiLXy+kXtn6DnJrZwY1yctokp3z2wGY5/cue2yKnbvblVjm5b5NTBXt0u5xU7MQOOb33gpz+eFFO6lg5vXZCThMsPk5OIfFy+oGtTpBTPXs/UU72SXLKZvOS5XSdbUuRUxfzz5LTOzlyasuXU+Zfcgq4xX/fkVP6XTn9fk9Om+7L+d0sp48r5SRXyqmELVHJaVAtJz+tnPZVySm1Wk6tejn9Ny0nsYOC+kQK+sZJQWfFCnpSoiAde0OqoGmWLFPwPlZBP7N1CgUdclZQgYuCbroq6AU3Hsu+cecxngpavlpBITEK+oGtXqegBvbBegU5blBQLluwUUE32I5NCv5tK+jxrQq69qyCDj6noA+/UtCncQpyjlfQSbYsQUGV7JVEBY2xE0kKCk5W0PdsdYqC6tkHqQpySOPabEE6Z85R0C95ClKdVdBz/yrI66aCzrGqWwp667aCrO4oKJVF3VXQb+zj+wqSVypoqVJBu1UKilUrKEijoKusXqug93Vcu4rz1ijI06CgeEdnChX9n+K6jI/qaBs4XKGlFEmyLtnduLvrxv7xbDYr8eDUaZ86FUoNahDiTnBa6u5GvUXiHqxQ6gb1lpb3fj9cv7M5Z+aWSbJnRsHrony+ghNizQIFCxYq2CESFylY6qHgV2HyUvCCmFUo5B2koFdEqRV8IGo0Cu7VKnhSp+Aqg4I7zQp8/RVcUKDg2yIFdxcreLxEwdkyBS02BW+WKzhlV3BHhYJFDgW7xB8umVOp4GVRUqVgXo2CT2sVnK5TYGxQ8P1yBaFXKOT8ruAfsahFQUqrgkNiRZvMF74dCl4RpZ0KjotbuhRc2q0goUfBkl7pYYuCwn4Fr72lYNvHCl7cr+DGgwrmHlKwRcQOKPhENAxKXvHAkOQeVvCcyB9RMCOuH5X+x6R/ET2u4ENRO6HgR7F+UoF+SsEzIm9awZS4dkbWYVZBt4g8rOB9UX1EgfaYgvNOKKj8QsHCeUp2iuRLlRwSK+Yr+UNsWqDEb6GSV0XZIiWfizUeShZ4KtkhkryUHBTLFUr5DlCyUanEV6XkFVGqVnJc3KpRMl+rZLtI0ik5IDYalJR4y3Ox3axkqY/87K9kXoSSzyKVWGKUJBTL/RIlv4pHSuVemZKXRYlNyTFxS7mSS+1KtonECiX7xTKHkt/EI04lPi4ZL0rdkkfcUil1VEk+kVQtdYhlNVJLrdRcJ/0slj6WyjqsUjKwWsmXa5Qo7lESsl7J4w8qufphJedExyNKwjYq2ScqNyn5TtzTqESzWUlOk5IJsbpZyfktSrpERKtSzg1KfmhTcl+7El2HkulOJXW9Sq47oGTOQfk8oOT5ISWFw0oOixtHlMwdVdIvPh1TsmRc1kG8PCl1zihZdYEKx0Uq9s5VcW6eiqoFKr4X9y5UoV2k4mmR56FiSlznqWKOl4peEa1Q8ZGoV6o4LR5QqfBWq3hBFGlUHBXzdCr8vFWsSlURX6ziU/FKmYoTNhUL7Sp2idQKFYPiMoeKf0SLUyXnXxVvCadbxddiXaUKVZWKJ0R2tYqty1Q8eoWKl26RfA+o2P6wiqRHVLJ/U7G2SYWiWfoR1hYVV7eqOK9NRaeIaFfxvqjpUMneV8X6ThUF3SoOixt7VFzSq+K1rfL5CRWPfaDip09V3HRQxYpBFX+KzUMqAoZVvCm+GlFx16gK5ZiKx8XEuIrVEyrZr6noFlFTKgy/qxiar+bfBWraFqoJW6Rmn6jyUPOsl5p8hZrD4hKVmkS1mgYfNc9HqMlLVvNyoZr0UjXh5WreEzV2NT+KDRVqjA4ZJ4qcao6KW1xq5rvV7BAplWoGxGVVav4RLdVq3qlRc+NiNdnXq3nxETUlG9UcF2s2qVnYqGa3SNusZlhc0aTmP9HeLLlbJLeoaZXcYkOb5G5X84I41qHm1k41C7rU7BKp3WqGxOU90q+o3iI1bpUat0ltO9QUPi5r8L6swSGJKX4ckFhDEksUDUs8ceuIxBuVeCJtTOKJ/8al1lk1N8zV0DxfQ/ACDe6FGr4T9y3SoPfQ8Kwo8NRwRNzspWG+QsMOkaLUMCguV2k4K9rUGsI0Gt4TNVoNG3QavPUaig0aLP4arszSkFWkYXWxht4SDZ+WalhapuF30WjTyPtTI3tiDbNODTe6NGxza0iq1LCvRkPGUg27N2lIb9Rw1WYN5zdp+LhZw+IWDb+Kja0aeUdqeF1UtGv4Sqzr0KDu1PCUyOvSyHlfww3dErNXw6o+Da37NPx5UEPQgIa3hXtQw/fi/iENhmENz4uiEQ3HxK2jGhaNadgjMsY1jIqrJ6SOSQ1LpjWkndBwyT8a1s7RErZAS+1CLQ8u0mLx0GLz1HJKrPXSolRoeULkKrVMi+tVWpI0Wg6Js1otbTqZa9ByY5SW+gQthYVa0ku0jIqrS7X0lGmJsWn5VPxRrmWzXUtghZa3hduh5Xtxv1OLwaXlBVHs1vK5uK1Si0eVlseEtVrLtTVa5tRq2SIO1Ek9q6SWyyTnNZL/IS32jVq+FOs2aVE3anlasFnLYXFTk1bOcFp2irQWLcPiqlYt57dp6RYx7Vo+Eb93SG1dUptwd0tdPVqMvVKXKOnT0r5LS84BLVPi+oNaLjmkZZtIHtAyKC4f1PKf6BzSEjms5SOxeETLr2LTqJaAMS2ucS33TUi/k1qeF1mzWjaelHgLdGxbqCN5kY5B0emp4zeFjkaljrdVOr5X6/DW6nhJNPvryC/XyZlXxy12HQsqdOwWGQ4dq5065rh0bBEJbh0HxT+VOtqqdIRX6/ilRod/nY7v6nXsvUlH9oM6hh7RceVGHd2bdMQ06li2WceforlJR0izjn2ipkXHQ606XmvTyd+rDl2njuNdEqNHxw19OlL7pfaPdUR/JvP3y7yDMk/UHJJ5Azp8B3W8LhxDOu4d1qEf0fG8KBnVcULcMaZDMS61z+rkLKWn41I9kfP1fCQWL9Dzu9i8UE/QIj3VHnp+Eg966vHx0vOaqFDo+Vrcq9SjV+kpUeu5Q6NHodXzpMjT6ZkVGUY94+JPPz1ZJXomxfWleoZteq4u13OBXU+viK/Qc0CsckgdLsldqefdKj011Xp+Fq/X6lnysJ6QjXpqN+nx26znTeFq0vO9WN+sx9Si52VR3qrnS3F3mx5tu57nRFGHns/F7Z1SY5eeuf16rtom+XbqObNXT/areuyHpCdxz4D0NKjnBVEypOekWDusRzWi52mRP6rnqFgzpsdjXM9ekTOhZ1rcOKln/pSeXSJjWnoX187ouXhWzzaRfFjPkLjqiJ7zj0rvIv6Y9C5WHdez9KSslXj/lJ5vv5d+ftTz2B+yBvMNvLnQIGc3A2ZPA68Iu5eBr8W9CgN6pYEXRKnKwBfiLrUBtcbAM6JQa+A2nQEvvYEnRJ7BwGHxqLeBeRYDreEGamMMXGAz0CcSyg0cFJfZDfwnuioMxDgMrHAa+Ee0uwxEuA18JJZUGvhDvF9t4NcaA+4lBhb9T+bdZaBqk4GfhO9mA28IV5PULzY0Sw8tBl4VFa0GvhH3tRnk3WbgJWHrMHB3p4Hnuwz8+YaB996VMQcNeA8YeFl8NSj9Dku/4tSIgXWjBrRjBp4TxeMGTgj1pPQuCqcMHBe3TxtQzhh4SuTPGvA8Iutw1MD/vjbwyzwjNQuMnBb+i4yyPzDK37uRhz2N+HkZeVO4FUZ+FA8qjfiojLwuXGqjfE8Y5YxnxKw18ppw6Iys1xsxGYy8IuxGI9+Iu/2MaIOM3BFuJCfVyNwSI6vLjIyUG7nGbuSiCiNbRYrDyLC42mmU7xUj/SLJbWRIXFVp5MIqI1tEYrWRQXFljZG+WiMJdUYGxBX1Rg4tNvLbRiP1m438KjY3GeV7xch7or5F7onNrUaC2+SeqGuXe6KxQ+51Gtkn6rqM/CIau+XnHiO1vaJfbDfy7k4j1YdkvcTGASMBg0beEdVDck9sHJZ7I7Kmo/J5zEjguDwXpyfk86yRtku96fD0JsrLm0/FWYU30Spv/lV7s1/rzX9Gby6K9eaJMm+OVXhzu8Obp53eFLq8ucPtTfxGby5s9qZfDLd4c02rN6nt3szt9Ca9y5txcUOfN7EHvekZkPGD3lwx5M0Fw95sEUkj3mwd8yZl3Fve0948esSbvM+9eeqk3J9nIvVSE6Pi2vkm5i4wsVNkLDQx38NElqeJRQoTe0Wu0sQRsUZl4km1iTu0Jp7VmbAVmXilxISj1MR3YkOZCR+bicpyEwEVJt4RNQ4Tv4hGp0n22ybeFw1uE3+IlkoT4VUmPhbLqk38IzpqTOyvNbGqzsR/oqfexGX3mHjsERM5G03cusmEV6PUIY5vNnFnk4nnmk2cajHxUpuJb9pNrO8w8XqniYe6Tfj3mIjYJrH3mZg5YMLjkInHBQMmbh80oRoy8YwoHjbxhVg3YkI/KrFE+ZiJ+8dNmCcknvhx0sTDU9LXtPQ1Y2LzrIm2oyb+PS7xLjFjWGjm20VmNniYsXiaqfQy87N4RGEmUGlmn6hXmflNNKvNhGvMfCz+0Zq53GDmfKOZLeJkoJnXw8z8lG+W94aZfpFSYWZUXOcwM89pZpewusxMi5vdZjwqzTwh8qvMHBN3VJtR15h5TpTWmvlS3FtnxrvezCvC0WDme/HgYjN+S8y8LX5ZambzMjN/rTCzf5WZxCvMTF5t5kyjmcbNZkKazLwvFjeb+VO0tZiJajXzmVjVZuac6G2XeR1mhsQ1nWYu7jKzQ2R0SyxxY4+ZvD4z92wzU7PbzA8HzQQMmKkblHURzUOyLsOyLmL5iJmzonvUTPyYmQFx1biZORNmtom0STNHZqSfY9LLcTPvnDAT97UZ5yUW/ltkocfDQoKnhSFxjZeFixUW2a9byFBamBI3qSwsUlt4XORrLBwXd2ot2PQWvhb3GyxYjBaKwizcmCqfsy18kGfhQIGFnDILp+wW7q2w4O2w8KpwOS38KB52WQh0W9gn6ist8t6w0FplIarawmdiVY2F82otXFtv4ZIGC7OLLXzyiIXeTRZWb5Z7TRZ2iaxmCzPilhYLXq0WnhIn2ywYOiy8It7tlvg9ErvXQvYOC0GPW8h7wULdZxb6DllIGrAwb8jCHpE9bJFzuoXbRiwoRy08K0rGLHwp7hu3YJqw4J60sGTGwt+ic9bCnKMWtov2S3yImefDtvk+TCzwId/Dh8/FWk8fXvLywa7w4TvxoNIHf5UP74g6tQ+/ixaND59pfbhM58Ov/j5ckuJDqN2HZRU+nBUJTh92uX1YU+XDlzU+VNX7kLjMh9XLfVi32QdHsw+BrT781eZDR7sPhzp88Or14VSfD7Fv+bD5Y8k9JLmHJfeID/tEw6gPf4r2MR8Ojvtw5YQPcyZ92C4ypny4edqH14/4cNt8X3w9fPnd05dWL1+iFL7sFxeqfNkm0tW+3KzxpUjnK+85XzZ7+3LO7MsXhfK51JfwMl8+ESl2X8bFDRW+LHT48rgocPpyQqxz+WJ0+/KqcFX68rPYVOVLSLUvy2t8+VeM1PnyWIMvzmW+/Cj+Wu9L+SZfvhUNTb50NPsS2+LL3DZfdonD7b7c1iFjuuTzNslxUGIPSNxBXz4a8mXFsNQp+kaktlFfxsQNY1LbuC9PiMIJX06KeyZ98Z7y5XVROe1L04z0NOvLqsO+bD3ii+dxX4o/9yXzG1+qF/oR6eHH5Z5+XOjlx3aRofBjWtyq9EOh8uNZUab242uxQeOHn9aPep0fHXo/Yg1+DIiXLH786++Hw+rHE/kSx+ZHZrkfM2KN3Q9lhR/PCZvDj2/Fg04//F1+7BOL3X78Lboq/Uio8mNI3FXnh6Hej1eFu8GPtzf58XujH22b/Yhp8uOQmNvix26R0+rHUXFnmx+6dj9eFs4OP34UGzv9COny4yNxrtuPLT1+TPT6cVOfHyX9fjS/5ccL7/thOeTHW+L3AckxKDmGpC+xZ8SPY6N+rB3zQz/uxyvCNeHHz6Jx0o+wKT8+Eaum/Th/xo+tIn1W+j3iR+u38vNvfgT840fR+f7kzfPnrkv9+WyRPzs8/bF6+aNW+su+158KlT+PqP35UOPPFp0/qXp/bjL4szTXn73l/uTb/Tkp7qnwx+Tw501R4/TnN9Hq8ifG7c8hsadKctT401Tvz/4Gf65Y7E/nA/7UNvoT2+TPoFjd7M9jLf7Q6s8JcXebP97t/rwhqjskpmjtlJhd/lzd7c8lPVJ7rz+Oj/z58ZA/mwb8CR30Z9WQv+xJ/NkuMkf8mRW3jfqjGfPnRfHjuIyblHFT/myb9mft/AB+WRhAy6IADnoEcJVnAHu8AshVBHBcrFMGYFQFyN40gGp1ADHaAK7RBXC3MYDfTQGkZQUwUxhAY2kAl9sC2FkewBF7AHdWBKB3BPCKcDsDOCOaXQFEuQM4IK6qDGBuleQSudWSS6yrCcC7NoA3xG91AcQ2BLB3SQB/rghgZFUAcQ8HsL4xQPb+ASxuCqCnOYDklgBuag3Asy2AZ0RZewDfiqDOAFZ0BXBedwDpPQGo+wL4aYvU2R/AnO0B3PtEAEffCWDeRwGMHgjg6UMB9I/I2NEApsWasQCcEwFsngwgYiqAK6elxlmp8bDUeCSAd/+W/GcDKFgYiI9HIMmKQMbFTcpAvFSB8v8ZiE0dSIg2kO36QKyGQO40BvKLKZC1MYGsyQzkcwJZaQ/k/AoZI6yOQA6LO5yB6F2BvCoq3TJHtFYGElMVyIBYXR3I/JpAHheFtYGcEuvrAvGrD2SfuHVpII7lgfwk9q8M5MpVgbStCeT+hwNJbQxkSqiaAjnQGshVbYHMbQ/kUUFHIPd2BvJOVyAN3YH09EhfvYHc3BeIYksgz4sf+gO5cW8gN7wfyNHPAqk5GMjIQCDXDwbiMRTI06JsOJBvxcMjgQSPBvKxWDUWyIXjgewQ2RMyVxinAnlD1EwHkjAr844G0vlVIPY/A7nlwiB+uiiIfQuC+HdhEGkeQUwLjVcQLwuXIogzokUZJPv8IAbEanUQT2iCKNIG8ZUI0Aex3BDEecYgtolh3yBGbUF42oN4VpRXBPGD2OgI4jNnEFe6grjYHcQeQWUQJ8S9VUH4VAfxrlhcE8RZ0Vcr9dQFMSXW1EtNDVKTcC2WmsTA0iCCVkm+dUHctikI9+YgfhGtTUHENgcxKK5rCWJha5DsM4IobQviW/FQexDBHUF8LC7rDGJOVxC7RG53EMfF3T1BmHuD2H0oiLwBqU/cOxiEZSiId8TiYalP9I3IWo1K7rEgtONB8v0YROVEEL+Ktskg4qaCuH46CI+ZIJ4Rttkg5h4LYusXQVT8IGt3JogPfw2i4e8gwi4O5jNxbkEwWxcGs9YjmDc8g6n1CuZP0aUIJkkZzLhQqoN5QZzWBHOtPpg8n2DutwfjVxHMe+KIK5i73MHUVQXTUx3MrbXBvFwXzLxVwXQ2SZzmYF5sDSamIxhbdzDfi009wVQNBfOb6BgOJmEkmDGhGJNc4vR4MP+bCubp6WC+vDSEjxaEkOcRImfsEN4T5ylD2C6yVCGYNSEs1obId3kIGeUhGCtCeEPUOUL4W0y7QrjdHYKuMoSaqhD+EMk1IUyIjoYQshtDuGdzCPuaQjjXHMK2FonbGsIxYW4PYUlHCP+J/s4QjnSFYOoJoaFXcm0J4Yb9IZw+GMLwgHweDMFzKITnRMVwCD+L5pEQYkZDGBLPjcv9CbkvmiZDsM/K9XAIHsdCKP82hEOnQ1j4p1w9QrnWM5SFXqE8I8oVofwoBlShLNLIPRGlD+WXrFBeLgrl1rJQNLZQXhG/l4eyxhGK1hnKq6LaFcqfotsdSkplKFPitqpQdNWhvCZqa0L5S/TUhnJ7fSiGhlDeEGlLQzm7IpSMVaFwVygbG0M51BbKde1SQ4fU1BnKT6KpK5To7lCGhGdvKI6+UFq2hOLaHsqBg6HYBkP5QTQOSc3D0oO4biQUj9FQ2T+HUjEWys+ieTyU2IlQhsWNk6EopkJ5QfwyHUr7TChjs9LfkVD+OBrKU//K/AvC6JgXxpr5YWgXhPGa+GthGD2LwuQ7JQyjVxhviQZFGP8KqyqMu9Vh7NOEsUwbRq4+jBPifkMY/sYwvvOXe9YwnisLw2EL44xoLQ8j3h7GqLi5Igy1I4yXxR/OMLpcYUy5w7i9MgxDVRhviPrqMM6KLTVhZNZKnoYwzl8scZeEcVI8tkLibAxDtUniiKrGMNlnSazNYaQ0hTEtbm+WeC1hvCkaWiWe6G+T+tvDOCbu7gjjvc4weQeGcUF3GPSEcUoE9YVx5ZYw5rwYRt+HknN/GOsPhDF3IIy9ongwjG/FxqEwIobDOCSuHQlj0WiY/B7C5PcQxmnROi49T0jP4uZJ6XkqjFdE9XQYf4pzR8PYfkzW7IQ8mxPO/QvDCVgUzkfico9w9nqGU+wVzrdioyKcQ8pwrlOF46EO5znh0ITTpg0nQRfOuNAawnlN9HmHc8QUzjpzOFeXhfOULRxbeTg/iiZ7OCMV4aic4VS5wvlDdLvDmakMZ21VOO9Uh8tZMBz3qnC23RlO0kNy3RTOfZulrqZw2btKXaKkNZzvxKa2cAbaw7m+IxyvznBeEFM9UtMn4dTtD6f/gPQwLD2IjSMyZlzGCNdEOJ2T4SRPhbPjcDgnj4Tzm2cEnV4RsoePwFsVwdtiqTqC8zQR7BR52ghOiQd0EXymj8DuHcH8igh+dkTQ4ozgVneEfC9FUF8VwVmRVRPB/bURzGuIoGlJBI9uiqCoMYKNmyOobI3gD9HTFiHnlwjWdURg6YyQv4cIVnZFMKdbxouingi+FRt7I4jsk3lbI/B7IwLrhxHccjCC7CHJMRzBJyMRXDUawVNjEZSPR9A6EcH4ZARrpiLQT0fg+DyCM6JtYSSTiyJ52zOSXYpIwtSRXFARyW5R4Ijka/GIM5IIVyQD4np3JIrKSF4SVVWR/Cl6qyPJqInkqLi3NhL/ukg+ElfUR0qvkTwpWpZEcm5FJJddF0np9ZE8cFskqesiyX0kkv2bIlndGElXs9xriWRW3NUaiU9bJO+LVe2RXNwRyV7xfWekfC9FcktPJNreSBr6Ivnmg0giP4pk4UAkzwrHYCQpw5HMiLUjkVhGI1k5JjHGJYYomZA4omkyktipSEbFLdOR6GYk3qzUKU4dieTFzyM58FckIwuiuHlhFK8viuI/jyhOeUXxoCIKL3UUL4o/NVEEGKKoMEWxqzSKR2xRRJRHcYM9ClVFFK+IWkcU/4itziiyXVFscEcRUhnFtVVReFRH8YJw10Txh/hlaRTaG6L4cGMU8xqjeFKUb47itEhqjmJa3NkShbk1in1iZVsUF7dH0dwZRXxXFOOiaEsU970ucw7I+EMyfkDGD0bxnlg1JOOHo3hclI1E8ZNoGY0iYSyKSXHHeBQXTUXxmCiZjuIHoVgUzcuixiOav0W/ZzTZXtGcFA8ooglVRnNAXKeKlnWJ5iVRrZGxol8bzQldNBv00YQYZJy4zihjvOVeiYwrlzF2iVch8cQDDhnnlHHiOpfEc8tYUV0p8UR/lYytlrHigRrJXRvNQaGoj+afhmi2Lo7mwaXRKFdEs+TuaN7ZFM1jm6MpaYrmR5HQEs2kuKM1GlNbNPvEyvZo+RuL5nHxU2c0bV3RJHVHMy3e743mTH80s9uiWbc9miOPRnPqzWg275e4gxJ3KJofRMuwxB6R2OKOUYk9Fs17wjYZzWnRPhVN8nQ0M8J3NpoPxaVHogk4IZ/nxuC8NIb7FsYQuChGzrYxeHjG8JdXDNnKGA6pY7hBE4NKG0OUdwyu6BgyY2NoL4xhfUUMwY4YrnPG4OWK4WVR447hrNhWGUNuVQxfioerY4isiWFI3Fwbwxt1MSypj2FPQwzfL47hjmUxrFoRAxtjWNYcQ2lrDD+K1rYYEttjmBYfdMZwaXcMz4jjfTHcvyWGA/0xDByI4caDMWgOxbB4IIbdgzEUDcUQPxIjaxDDUxMxVEzG8KtIn47hmLh/Ruo9IvWK2qPS588xhJ+JofdcDBvOj2ViXiy3XxrLvIWxPCUqFsXyq+j2iCXdM5ZjIlgRy3XKWBSqWF4RdepYdmhiydfG8o1o1MVymyGWTkssaT6xnImK5d10uVpjWVMin0tjWVkWy1xbLE8Ke3ksv4i0iliOivscsQQ5Y9kvrnNJDrfkqIzlX7GjSvJUSx7RWBNLbG0s4+KpxbEceTiWwI2xfCau3RSLV2MstZtlTpPMaZY5IrZV+muLxdQey3viso5Ynu6Mpac7ls97YtnQG0toXyy3PhVL5IdSz4FYlIOx1A/Fck7sGo6laCSW70XzaKz8/8YyJdaOx+IzEcuH4qrJWBZOxfK8qJyO5S/RPxPLl7OxRB2JZUQYjsWy/lQs/Co9zoujaGEcd3nG8ZFXHFcr4likjKNKFcc2dRx5mjg2aeOI0cUxJm7Tx2EyxHGZMY5nvOPYExVHbVIcC61xrLDHcXFFHE+IXxxxrHfHEVoZxw1VcTxWGwe3xPGNeGZ9HK4NcZxsjmO4NY532uOY2xnHr11xshZxnOiJY2B3HG89GoftBZl7MI7Th+I4OhjHwWGJNxKHejSON0THZBxpU3HcPx1HyIw8Fw97xLPGK573FPFcroyXc348bnU8f4p+TTy52ni+FBt18cTo4xkXV3jHs8AUz/Pib3M82yzxNPrGE+cXz6KgePwj4zkXE8/+pHhCsuK5ITueZbnxsr+M53fRVx5Ptj2eU+LhiniiHPGMituc8ZhcUou43B3P/Mp4nhOVVZJHbK2OJ68mnq9FY63kq4tnQtxZH49PQzwfiasXx+OxJJ4Xxb9L49m5LJ7ElfEMr4nntcZ4fm6Op6MlnrTWeDnnxLO+LZ7Q9njZF8VzU0c8us543hYruuK5uDueJ0VFTzy/id7eeLL6pN7+eN7fJuuwXdZhRzxVO+P5R+Tvjif+UYkzGM/K4Xico/FsGYsnZ1zWUGyckDWcjMcyHU/R0Xis38TzuVcC4coE9qkTiPdO4JHyBMbtCfg4EvhI1LkTOCd2VyZwrCaB0LoEplcmYF2dwDN3yfPWBEraE/hJbOhKIKw7gflbEti+NYEtjycwcCiBdwcT5L2WwN8jCXLeSGB2IoGDUwloZxKYeziBvGMJbD6ewMMLErnaMxFPr0ReEfWKRM5XJvKoOKNKZFSXyO36RM4zyz0x6p+IJUaeZSfycF4iPWWJZNkSOSUeKU8kxp7IhFhbkcgnjkSudSbymiuRJe5E5lQm8riwVyXym8iuSeRLMVmXyGcNibyxJJE/lifywr2J1NwndW1MxGNTopwfpK5GqWtzory3ErE1SX7R3ZyItSWRL8QjrZK7LZFxcWd7Ir4dkl9c25mIsiuR18WS7kSe6EmkojeRLX2JfLUlkcb+ROK3JjItArcnckAcOZjIfYcSCRlIZEDcPJiIYSiRfeLy4UQWjEiNomY0kf/E7rFESsYT+Vl0TiSSMZnICfHQVCJj04l8PJvIs98m0vtXIpv+SWTqbCIfzE/iV88ker2SyFYk8aWIUyUxJdapkwjQJLFfXK9NQqNL4i2xUp/EPEMSlcYk/hGFpiR+EG3mJB7wSSLCN4nb/JK4slhi2iWmiHNITHHAlYS2Mom3xaqqJC6tTuI5UVWTxFmxqzaJn+qSeGhxEr7LkjhzdxIPNyUR05zE2pYkVnQkcUlnEs+Kop4k2nuTuGOr5H4sidS9SQwPJ/HRaJKcH5K4aDKJJ8Wxw0ksPSljvk5C+VMSy35OwuqZTJwimbuVyRxUJcsZNZmFumTOMySTY0om0ZLMrJgpSpa9YTL5rmS+E63uZB6oSiaiOplRcUdNMp/UJnNdXTKq+mTeFCsakrlkcTLPiqolyXQtT2ZqleS5PJmzdyTz89pkvlgnsTYl82lLMuq2ZN4SK9uTmdeRzHOiujOZ/8SermRKu5M5I3p6ksnuTeZL0diXTMIWqVHc259MyNZkbt2WzNU7klmyK5mLdifzlHDtSWb7o8n8+FgyHXuTyXg8mZeeT+bYa5Lv3WQqh5I5PZJM92gyWWMSW2waT5bzqPQu7p2U2FPJDIpbp5MxzUiO2WS8Difzmlh6JJmLjybztHAfSybzpPQm4k4lc+grqeOHZNbNSaHDI4WTnimy3ikEqVI4JG5Wp2DUpPC+uEqbgqcuhVfFRYYUnhJ/G1P4yZRCnG8KXsEpvCYOZ6XIOz8FnTuFyytTeKkqhQtqUnhCOGpTKKhP4QeRvjiFD1am8PMjKVzXlsL8zhRqu1Kw96QQs01qGUjh1tEU2Qum8JFYPZ7CmxMprJhMkXdyCm1HUzihSCVYk8qt2lRWGlP5wTeVjQGpvGlP5VJHKrXOVOzuVNnLpdJRncq7y1K5Ynkqm++SsY0ytjmVmZZU7mtNJawtlWFxe3sqn3bI2K5UPHpSeUV8tz2VX55P5bZDqfgMpHL9oDwfkljDMmYklVfFxWOpVI2n8q/YM5Eqe9dUfhP9U6kwnUrGbConxcbDqdx/NJWQuWlo56dR5ZnGo15p/K5IY6syjQJVGj+KTnUamZo0TolGbRqJujSOiA36NCINaYyLu4xpBHqncVDcbErD25zGh0Llk8Zb4pfgNPJC0/hOtGSlUexIo8eZRo4rjW9EizuN1Mo0PhcPV6URW53GtLi3Jk3OBmkMi9vr0vCtT+OGhjT0i9N4T1y1JI3ly9J4fnkapy9Pw3BjGl+1p3F3TxohvWn4bEnjU3F9fxq6rWnsE1dtS+P17TJnZxoX7E5j7utp/DecxmMjafwxmkbReJp8L0pdk1LTtNQk4mbTmBH3HU7jzqNpHDiWxtsn02Rvlc5KVTrz1elyXkpnjjadp0WlLp1H9emUG9LpNqXTYkkn1Scdz4h05hWm0+xI53NnOg+70plxpxNelc6oWFudzqGadG6pTefjunT+V5/OvoZ09qxKJ/J/8nxjOrrmdLxa01nRlk5DRzoXdaZT1ZXOf+Kx7nT+7EmnuC+dMyKvP532remc2pbO5u3p3PmoxN4r855L561P03liIJ3C0XR+Et+Mp9M6kU76ZDqJ0+lEz6YzKe45nE7okXT8j0lNn0uvX6Vz8TfpOL5PJ//ndI4qM3hQlUGMOoNpcZ8mgzBtBmt1GQTqMxgQtxoysBgzuME7g2vMGagsGVzuk8Ei3wy2hGfwQHwGLeUZbKrIINGRwVER48pgStzrlniVGYyKtVUSszqDNTUZ+NRmcGNdBob6DD4Q6sUZXLEkg7zGDL5qymBjawYJbRkcEYM9Gezvy+CmLRl81J/Bmzsk9msS840MzgxnwGgGnWMZNE5lkDSdIb/vDGZF6LEMnvkpg6XKTJ5XZcrZJJNz2kz+0WfypX8mJ8szOVaRSawzk/WuTEKrMuX3mIlfXSY312dibsjkraZMlrdmMr8tk7kdEqMzkzldmVR3Z3JeTyZnezN5tC8T+5ZM/hJlWzNpeSyTtL2ZBL6UyYFXMikezmTLSCYFo5n0jGXSNpVJ0pFMoj/P5LPvMvnfj5mcvsTKKU8rm5RWHtBaZX9vZVrcr7fK/6mVCXGP0UqYt5UxcZfJyrDZSoCPlQHxaYCVP7KspNusJDmsHBPxLitHREyllRmxvspKVLWVSXFvjVXOSlZG6q0ELbZyxxIrB5Zb+eAKK4prrTjXWcnabOUbkdls5SvR0iLxW6VOsbnNSkq7lRNiU4fk7LRyXDzSZSWh28pR8VCPlbheK4fFhj4r0VukJ3F/v/S0VeoQ926zEr5dahF377ASulN622UleLeVIXHHHit+e6W/p6zc+LSVlW9ambfPyoUfW3nyUyv2QSt/iR0jVkpHrfwmto1ZKR638ovon7BSOGmV87+Vvikr+dNWfhI9M1byZq38IHKOWPlOdByVno9ZaTtupfWElYyT0uNXVmZ/sqLyyuId4anOwkObxetipS6LhfosXhXLDVksMWdR75dFXUAWpyqy2OzKorEyi+SqLD4XG6uzOF6TxSO1WRyry5K9TxYzK7JYvzKLqFVZHFibxdVtWbzbnsVVHVmoOrNQdmfhtSWLqo+y2DuUxb/DWbLnz+KseHQsi3/G5TqRxZ6pLHadyAKPbHo8s/nRS64KuSrlqpKrOpsftNl067LJ02eTa5SfRbd3Nl3mbDoKssl2ZfOt6HDL50pRnc13/69WPteLxdnkb8zmZ3G6JZstrdkUtsm1PZszHdn0d2ZT1CWfRX93Nr/0ZLO1V6592RT3Z7Ntq1y3ZfOr2L4zm992yXV3NjufymbvvmxqhrN5ZiSb2lG5jsl1PJs5E9k8K+oms7loKpvnRP10NhfPZNMwmy1nC7kekevRbF4Qi49lc8nxbF4UL53I5tIvsln4fTafeeawX5HDLcocfFQ5HBC3qnPw1eSwRpuDny6HQ+I2fQ4DhhxuN+Yw6J3DHaYcAs05BPvkEOKXwzr/HMYCcuhz5FDgzOGMO4f+yhxKanL4syGH1eslT5PEaMshoCOH4S6Z15PDqJjszyHt6RyK385hz4c5PD+Uw4sjObw8lsPy8Rxem8jhsukcPGdyuOpIDtY5ufytyJWzUS4OVS7/ir3qXNyaXM6JJ7S5VOlyOV+fy9OixpDLHGMuz4p671xeMOUy3zeXRf65XBGUiyU2lwJ7rry/c9nuzKXMlUt5peQQe6okR7XErpXY4sm6XKrrc3mmIZfaxblctCSXV1bksmVjLrbmXP4SZ1ulnrZcXO0yRzzZIfV05nJBl8wTdd0yryeX58Xi3lwu6cvlJTG/P5dXxcqtUtu2XN4Ql2/PRbEjl7fFVTtz0e3JZf/judz3Qi67Ppa5Q7ksHZY5ozJ2XMZO5PKOuGoyF/VULu+Ja6dz0c/k8qHwPpzLzUdyOXA0l3Uncwn7IpfIL3OZFinfS/1/yjqdy+WQRx5rFXmMKfOIUOcxJdZr8ojW5jErHtTlEa/P45jYaMgj2ZjHSdHknUe6KY+vRKs5D6slj29Fp08eP/rm0euXxxn/PLYG5FESmMfvYmdQHudH5LE8Ng/K89hiz6OoIo/drjzOuvPYW5nHedV5PCVqavKYU5vHc+KS+jxeEssa8liwOI/XxKoleVy5LA/V8jyuX5XH8FWS7/Y8/rkrj8fW5XF/h9TfKfV3Sf3dUntPHhlb8mjvz+P09jz6PpacB/J4YShP1jSP1ZN56KfyuGE6j1tn86hWw3MaaNDCPB0sMiB7QuitgAIH/CK2OaGqGl6ug+X1MqYBlEtg/wo43QS7WqGiDc6Kx9vhgk54oxdW94N+K3L2hYCdUPgMjL8Hfx2Cp4aQ7wF4bQxWjYPXBFw9CdopyS+un5b4M+B/GO46AoePw9yf4BqPfMyKfAJU+XKezSdMk896bT6xunyOikf0+SQb8vlCtBjz+dY7ny5TPpjz6bfkU+KTzx/i0mCJEZ1PfHk+he58fhU7KvPZW53PBbX58rvIl3NfPvuX5zO0Mp+7VuUzeVk+f/0vH+Md+VzRLNe2fG5pz8evI59BMdGVz/3dUkOv5O/L57v+fAq2SaxH83lZWA/lUzacL995cm8in6um87lhVvo5nM/M8Xzu/j2f2gsLiFhUwGavAr5RFNCpLCBPVcBWdQF7tAXUGQpY4V3A1eYCDvoWYA0t4IPSAm4rL2DWUUCSq4Bmt9yvLOA70V1VQEF1Af/UFrC3roAliwtQLitAv6kA380FTDYXsKGlgLjWAo6JxrYC0toL+Fp0dEjuzgJ+Flu7CuTcWsCf4tGeAly9BZzfV8AzomFLAfP6C+R/vYBVWwtQbCvgXbF6ewG37Cxgak8Bms+k3gMFBB8q4MhgARuHCkgZLqB9pICc0QLZ2xawZayAkvEC/hB7JgpwThZw3lQBT4v6ackxU8ArYtVsgZxXJYf49KjkOFaA//ECwk8U8MDJAhK+KGC3VyFORSHnxNPKQupVhVyiLuQVsUpTiJe2kHfFtbpCPtUXyt63EH9jIcPibu9CIkyFzIhESyEtPoV871so/+uFOAILeSeskE8iClkXXcgt2YUUFku8CoknrnUUYnBKTHGrS+K5JV5lIZFVhTxUXUhSTSFfiB/qCumrL2T3YqlzSSENywpRriykfXUhJ5vkWWshf7TJ8/ZCnumU512FXNpdyOU9hbzXW8j/+go5sKWQ8a2FxG4vZNOOQh5/rBD1O4WEvl/I0XG5N1FI2mQhnVOFnJkuZPtMIWdnC/ny60I+Vhdxs6aIIW0R63RFROiLmBEPGYpIMhaxKKCIUxFF/B1TxP2lRZxzFlHvLkJVXcT1NUUcqi0itL6Iu68pYv4DRZS1FlHdXsRFHUWs6CzCs6tIzsRFGHuK2C9u6y0iqK+IcRHbX8TmrUV8t62IxXuKWPBoERveKmJsfxEZA0V8K7oHi9g9XIRzpIhnR4t4Y7wI7WQRftNFDIu7Z4roPFoEx4r4Rcz7Qur/tohVvxax8sJiEi4t5q9Fxez1KOYlr2K8lMVMaIs5oS8my1jMj2KvuZgVvsV4+hXzrjDnFnNZeTEWRzEDYsZVzEPuYpIri/lSbK8pxl5bTH19MfMairlpaTF3Ly/m61XFnGkpZkdrsXwPFvN0e7Gc+YqZ31nMlV3FaLuL+Vjc3FOMf28xI+LevmLZJxdzVDT2F5OxtZiebcUUbS9mz45iLtxVzDt7ikl7o5i33yumYKqY3dPFuGbk5yPFrD5azP5jxWw4UczPp4pZM6+Es54l1ClKuERZwqviJk0JftoSovUlZBhL+E70epfwmLmElb4lRASVcEtZCVZHCf+4Sri8uoQPa0oYvFnG3FmCYlMJG1tK6Gkroai9hD/EYx0l8u4v4aKuEl4SK7tlXE8J74sbekvw6ZP5Iqq/hCMifVsJ34qXd5cw/HIJlx4o4daBEoIGS1g/VMLJ4RJaR0rkO6CE02L7WAn28RL+E89MlLB4soQFUyW8Ja6ZLsEwU8Jn4vbZEkIOlzApHjxSQtLREk6JjmMlcLyEnZ+XsOyLEq77Umr5vYSaszLOo5QOr1JQlPKr2KUsxakq5QJ1Kc+LZZpSPLWl8r1Qyv90pZj1pRwSdxlKiTCWclhs9C4lzVTKt6LHXMqfllL2+pRS7VvKK36lqANK+VDcFFiKIbaUvykl116Kw1HKc85SlrpK8XCX8o64rrIUU5XkEGurJUdNKbNiY63kqJMcoqe+lOIGybFYciwpZe5SySMuXya5lpfykbh/VSnxl5Vy+opSnr26lNZ1EuuhUl5rKpX3VCm3tpYy3lbKhvZSEjpK+UK0d5aS1yX990j/vdK/WN5XKmeQUvaJ6/tLsWwt5e5tpURtL2XzjlJ+2FlK/65SynaXMv+xUq7eW8r3H5XKHqOUr4ZKeXS0lMsmSrl5qhT/6VJGxf0zpZyYlZoOl3LmiKzviVJ+0pTxrL6MJYYyNpSV8bKzDLW7jJsry1hfXUZCTRnUlfHS4jIuvLKMFXeX0bahjLyWMl5sL+ODzjJu6pIxW2TMtjJUO8oI2FXGZU+W8caBMp4aK2PBRBmmqTIOicGTZdzzRRnV58qYP99Go6eN/5Q2nlHZWKq24aGx8a64XmtjSGfjHr2NFy02AvxtbAiwcVukjbtSbFxeYuOTUhtrymyk2G18I3oqbPztsPGE00ady8Z8t43VlTYOVsmcahuRNTaOiM21Nqx1Nn4U2+pt2BtsnLfYxnNi2RIbXkttvCfuX2EjfqWN9lU2Kq+wEbLaRup1NrZutlHeZOPZZqm5xYZnq4194oY2G77tNkbEfR0yt9PGSUG3japeG7p+G9PbbLzzqI3/PWbDstdG6as2Fr5hw/yWjacOynXIxqC4Z9hGzIiNllEbuWM2zohd4zbmTNp4WVw2ZUMzLWsg1sxIbbNS2xEbfUdtnD1mY/HnNtJP2+j2KOcvz3Ke8CpnvrKct8RqVTkmdTkDYp2mnOPaclp05eToyzkjdhnKcRnLmeNdzmWmcjTmcj4RIT7lfOdXTllAOf+KZwLLGQkt5/fIcpqc5VxYVc6LYlV1Oeqacj4Wa2rLCa4r5+H6ctIaZL7oW1zO0mXl+K0s55v7yvlnvdTRVk50u9TQWY67u1zOMOXo+sr5TIT1lzMrMreVs217OefvlGf7y7njQDnnpsv54HA5KccllljyRTnd35bzisJOls7Oz+Jlo53bzXa2+9kJDbFzS6mdoDI7zznsLHfKz247k5V2Hqqys6XGzn+1dj5okPuL5f4Sub/UznfLZPxKuX+Z/HylnQ/X2Nm4yc4FzXY0rXY+Ebe12QlrtzMrNnXYsXba+Uls77Lj7LZzYY+dl8TlvXa0fXY+FXdssRPeb+ew2LxVat4mNYud2+24dtiZs9POK0K3285+ceceO0cftdP0mJ3svXYuftLOXc/Y+fV5O5e8ZOf3N+yY37VTfNDO16N2esfslI7b+Vc8M2Fn6aQdryk774ubp+0EzkiP4qFZO2mHpU+x5Yid8qN2zonnj9lZcdzOmhN2Qk7amREbv7CTccqO4ys7r562M7GoApW6go/EjLaCTboKLjdVcKelgmbfCnL8KtjjX8HrgRVcE1TBaSr40l2BZ20F74ub6ypIW1zBpysq8Gms4IP2Ch7pqiCju4IfhEMOQLk7KvhVPLqzgkt3V9DzfgWGwQr+GK3g8bEKFk5UMDZVQcpMBbbDFZwT6mMVfCJuP15B3X9Sw0IH1YscJCodPKtxsFzrQKlzEGJwsMnowOrtYKfJwcUWB1f7OIjzd/BUkAPPEAfvi/QMB3flOhgvcbDV5iDK5eC4uKHWgX+dg5eWOuRd4JBzioMHr5Ex18q9/zm48G4Hj2x08OMmB9sbHcxpcvCqMLY4OCTubnUQ2+bgC9HZ7qCow8Hf4qlOB0u7HHh1O/hA3NLjILjXwbTY1Cf1bnHws9jZ78C91cHcbQ5eF9dsd2Da4eDLXQ7+3eMg7Ak5OL7loOOAxD4ocQ9J3AGJNyS9DzuYEZtGJN6oQ977DnaNOagcd8i5yMEbYvWkA/OUg2Fx/7Ss34yDr0XvrIOyww5ZawfPH3Gw8qhD1tzBp+KO4w4iPnfQcsLB7ycd/PCt9HbGQfs8J5s8nVi9nPwsdimcVCqdXKJy8oZYrXZi0TgZFuu1TpJ0Tr4WfXonNoOT84xOXhCrvJ1oTU4+E2vNTqIsTo6LNh8nf/o6ecLPSYO/k/cCnNwc6CQzRGJFS8x8J15OJx+Ixkon2VVOzojqGidv1Tr5X52TsXonDzQ4qVjq5OVlTpZf6cR9q9R2m5MT9znJ2ejkoRan7K+dvCZMXU6GRG+vk3N9Ti7rl9q2Otkv/t7ppGmvk9h3nOwedLJtwilnKSevTsm8GSeD4r5ZJ4mHpU8Rc9LJSdH5hZOiU06CTzv55nwXaxe5+NvLRZ7Oxe/icb2LRrOLLIsL/wAXDwe6GA13UZLpYrraxcYaF9ZaF7vrXFTXu7i0QcYsdeFzmYuvbnERt9bF040unmx3saTDxYedLo52u2jpcUGviyf6XCze4sKz30XTdpf8/7m47lMXY0Mu0kZccgZwce2E5Jx08cO0S84zLi4+7OJ1sfqIC8tReSYeOOYi9biL74XzhDw/Kc9OudjwpVy/d/HdpW5GPNykeLl5TeWW37+bDVo3ToObi41uXhervd1YTG4eMLtJtbj5Xmz3ked+8lxc6+/GHeLmZrebnGo3v4m9NW7qa9141Lm5pd5NaIObw6JpsZvfl7hZvMyN53I3R1e6aVnlZukVbo5d7Ub1Pzcxt7nx7XFj3elmwR6J+bibk2+5MQ9KrcI96mb+rJvGo27+VlfyjKaSFdpK1LpKPhPnvCt50VSJwVLJvT6VbPGrZEdoJaEJlXxfXMlC1/81XN9xUR1dA8dNojEmsSuKqNg1Ma81WGOJ/mI0MWpUYFlgF1hg6SAuTVCKgBQBQXoVEStioYOKSF01dgXF3o3msceWxPf88f2wO3PmzLnD7L13TMHclLdCbWHKH7ampKWbcqlAHDZl0BlTGq+acuu6KRb/M6WpixlpX5vxuJcZeb3N5Oxsxoh+ZnKfNWOuoRmvxM4BZlgZmdFjoBmNIsXYjP3fm1E/z4zvkHZTaVOYscjCjH/FAaUZDpZmDLAy45QIszbjT5XkV5uxwsaMzrZmeNmZ8drBjF2OZvR0MqMl0Az3ZDOGppjxMk1yZprRIG5lm3Ewz4zT+WbEt5hRcdaMWRdlrqsyl6h6ZsbUr83p0t2cd73NyTE0p9rInOGDzNk42JzdQ8zpMc6cZ1PN+WahOWFLzNmyzJyfzMwxsTTnT9FZZc4VG3Pm25nzVsS5m7MszpyqeHN+TDLntZiYJt8zzfHIkrZcc3kXNadFLCs0p9N2c4oqzImvM+fwcXOOXDLnWps5DlfN+euGOVtvmnP2kdTXXcHJXgpCeyvY0leBqYFCziAKdP0VjDFUkDRAIc82BUaDFZwRM4Yo2DZUgcUwBX4jpO1nBYuXKbi4QsErUwW7zBSozRXoFQomKxU8FDmWClapFLSrFfxkq+C9sNcoMLRXsN5BwV+OChROks9FwXeuCjp4SH+Igj5JMj5ZQW6Kgi/SFPycpeBAttSTo2DmFoWcVRUotypoKFAwvlCB5RkFI9tkjisK9rUrGHBNQbfbkreTBd/1syC1vwWLDS0oH2DBm8EW9BtqQfVvFnI2siDS1IKeFhY0i+XWFoyxsWCwgwWfR1iQGGXBwRgLeW5Z8GWqBbfSLfgky4JhORZo8i3YddKCPqcs8LtgwWdtFvJssGDgDQtM7kvbnxY4falkjYGS8f2U/G6oxNtIyfWBSjQjlcyereSMuZJIhZIfLJT0tlISbK3krkbJ544Sq1Uyz1OJeaCMX6dkX6ySvklKTojQzUosUpV0T1MyMUPJA5GTqaRLtpJvc5XcFKl5ShZvUfJpvhKPrUquFChx2qFkzwklM04rsTqrxOySkvpWJQFtMsdlJfdE1hWptV1J56tKDovV15R8c13JDZFyQ8mvNyXnLSWVwuO2khF3JLfYdFfJP/eUHLyvZPBDJT/+qeTFUyUhL6W+d0q+/EfJT19aEtHbkh19LTnez5IphpY8ERZGlnQfaCm/Z0sCB1kycbAlD0WusSUrh1hydKglvsMsuTPckk6jLPEebcnuGZY8nm9JwwJLHiy05GcLS/m9W1KitMTF0hLPCEtepVkSnmVJvzZLnl+xZGe7JX2vWVLTwYoFva2I62cF/a04YGiF0wArBhtZcVFsHGjFvEFWvBP7BlvxZpgV9iOseD3aikkrrXgk8kytMDOzoqu5FfVijcKKiRZWBFhbsdLGivEaK+46WdHF1YpakZJoxWfpVnhlWMm7jXzPsuLXbPmeK9/zrLh2zIpfGqyouizf261YfNuKG/es6PTGCn8Da9lD1nw1wJoHA62xmmrNeTNrflRYo1Vas9HKmvnW1rwXzmprum+y5mmaNdvTrTmZac3OHGv65VljuM2asyLvD2t6XrCmsNWaGe3WPBeDH1pz5x9r9hqoSBis4j9jFWVDVPSbrSJyjoq9P6oYZ67inshRqJhkpcJCpSLERsV2OxUqjYq+9ir0ESo6pKkYnaHiukjNVNEpW4UuR8XdXBUrtqj4Kl/FowIVikIVPbaraBFTd6p4KpYcUjFNr2LDHypmn1LhelHF5lYVn15W8U27imXXVHxxXcX4myoeCPPbKtbdVTHlngrrByqcu6oZ2k3Nzd5q0vuo6WyglnO2Gr9+asb3V/NAmA1Qs26gGmtjNX2HqPlDRAxVM2uYWv7PagaOVMNoNR9E+7dqlk9UY/yjmlELJHaFxK6UWFM1r8VeMzUO5jJGoeaC2GghY5Vq/hGllmrcrNSMsFZzVSSr1CxWq+loo+aQ0Nmq+c5OzV2RrVGz0l4t5y41gY5qHmvVFDipsXRW09tFzUs3NUaeamK91GQlqlmRpOarzRKbrGZyisSkq5mZKXFiT5ZcR7bUlCM1iY25Uke+1LFV5t+mxqRI1uGImmn1aqpPqTnRpqaoXeKvqfn3hprUO2qO3FNT+FHW5xMb4gxt+GmADf+KUYNs2DLchp4jbfiwzAZfcxvGK2zIs7ChxdKGUCsbnlvbsFtlQ2aMDctjbZiz2YbLqTbUZNhwN8sG0xwbmnJteLbFhiW7beRsZ0N5qw03L9vQ5aoNx0TfWzb81tmWh1/a0trLlm4DbHk20BbVWFvOK2z5T2mLX4otj1Jtici0ZWiuLVfP2TLihi1P7toy6oktjf/YEvepHXl97FD0tZP3STv2GdpxcJQd1XPtcFpkxw1zO75U2jHFyg4jtR0fbe2otLPjrr0dr5ztOJtqx/x0O/4R5Rl2eGbaMSbLjq65dkzfYsdLUZRvR1uBHcsP2jGw0o775+zoddGOEyLikh1vWu040GaHy2U7hl+x45pYdtWOLtfsOCaCrtthcsOOnTftsL0lddy244KIu2PHz3ft6HBP6hWr70vuB3ZYPJL8f0p+EfHYjrdPJP9fkv9/kve5XMsrOxZ103Cou4aovhp+NNDwQZT20+DRX8NoQw2ZAzSsNNLQdaCGZhEySMOMwRpeir3GGhyHaBgyVMNlsXmYhs9HaKgVASM1PBmloXC0BvUYDbHfavhvrIbK7zSs+j8NY8dpeDNZI+9kGk4v0JC8UsMSUw2dzTTUif8pNOyw0DDAUiPnDw3xVho+UWmoFjq1hv+z0fBA5NtqUNpp6KPR8IfYYC/X4SDX4Cg1u2oY6iV5fOV6wjUsStPIvVXDYeGboWFCpoY/hXW2hn45Ul+ehootUttWDXdFboEGxTYNPQs1vN2hIWOPtLXIOpzTEHpew6sLGoovanC6JPO0amgXKW0all7W8MUVDcdEULuGKVc1PBODbmj45ZYG2972JPS159N+9vj2t0dlZM9Pg+35KKqM7Vk9xJ4HQ+0pH22Pdq49Q3+0Z7u5PQstZYyVjLG2Z4LKng729sS42POfqz0nQu3pEW2Pa4o9GWn2dM2wp1mEZtrzOsselxx7RuTa05Rvz4wCaRP7tkn+MsnfZE/RBXvWXbFnWrs9L4TjNWm/bk+7WHpT+m5L3x2Ju2vP8M8dGNHNgZX9HWgxdGD9AAdmGTnwRhwc6ECWsQOmQxzoPtSB26McyB7tgNkYB46sdGCghQOXRKLSgc+tHDgqTFQO7FY74LPJgY5pEif+ynBgULYDi3MdmJLvQPs2B9xLHGStHbje6kDXKzLnVQfGfunI8wGOOA505OogRxZOcqT7fEfZR45ct3Sk1NaRJ66OvA905NNwRyrSHDHMduSCWJQr4wok7pwjKy848qHVkVWXHfnuiiMPxNZ2R6yvOnL+msTecKTjTUfW3HLE5LbMdc+RtPuOdH3oyOw/HbHsq+Xn/lo+NdRyWPgP0DLZSMv/xO6BWhwGaRkyWEu7SDXW8vVQLc1i9nAt70TpCC2ffadlOFpczbSMMtdyS2QrtJhbaOmt1HJKRFtqwUrLR1FjrcVXpWWiWssTscNGi8ZWy2A7LckaLcvstXzloKVJhDpq+UGr5bcwLTnRWmI2Sm2btCxP0dI1VUuLCE/T8j5dy6pMLQ+ztKhytFzM1XIsXyt7RWrarmV8q5bHYnubFtvLWjmza2kTX13T8vaGlvw7WhLua8nr54SBoRMvBjtxc6iTnPmcODXCiZiRTvw+3YnShU70Vzjxq9KJY5ZO7Fc54aZ24o6NEx0dnegV7kTPBCeeJjsxLM2JqCwnHIuc2HPSidNXnYi95oTFfSc2PnTi6J9ODPjCmX/6O/PYyBnNIGeMBzszaZQzw75xZsE4Z6x+dObhL87sNHOmh6UzUVbOYO2Mv9qZZzbOFNk6M0LjzPFgZ25scCYx1Znf0pzpku5MowjNcGZ2pjPvhXe2M+NynPlTbM91Ji3fmRVbnTlRIPl2OGPW5My9086sv+TMnFZn2VfOVLQ5M+GKM0/EznZn7K9KXbedCbzrTMYbZ6b3c+Fgfxc8DF34doALD0SBkQsDB7nQJpIHu/C7sQuRQ12YN8wFp9EunBvrwtIFLpQpXPC2cGGc0kXeH1zIULnQ08aFIHsXlgS6cK/ZhS2XXBjQ5sLmyy583e6CXkRcdeHjNRdqrrvw/KYLxbck7q4LW7u50mOoK9HDXFkw3JWDo13xHOPKhV9d8VvuSr65K60Wrvxu6coGa1dQuRJo48orW1e2ObgyWCv9ka7EpbsSkuXKrGxX3ouKHFd0ua5MzHPFKd+VW1td5R7rStJ2Vy42uHLmoiu/tLrSuc2VBhF62ZXZV1z5IHyuujLpmitPRdF1V1xuSB23XEm560r3+66cFG8euxI8wI0fjNzkbODGHmM3kke6Yfm9GweXutHB2o1AlRtetm78aefGEhc3/pfixoocN8afcGP2ZTd8290ovuYmz1c3Rrx040FHdw6NcCf6Z3e6Kt2ps3bnvdqdyXbuPHBwZ1moO7mJ7nTOcOe/LHd2bXVHW+BORLE7V2vcOX3RnaY2d8Ivu9Oh3Z0jIvCqO9OvufNGlF13Z8JNd1xuuzPmjju299y5dt8dg0fuXBDdnrij/8xDzt0e9O7nQXx/DzmjevDlAA9aRKSRBwz04NNBHhwV6wZ78IOxB+9F5RAPfId6MHmYB/uGe+A+woOxIz14JOp+9WCkmQd3RL65B2qFB4MsPGgXGUoPzC096GvlwXmRaO3BUpUHXdUenBDRNh78bOtBg50HYRoPDjl4UOrkQZGrB9s8PHiT7sHqTA8mZnnwVOzN9sA1x4Nvcj3YnufBsHwPrAo8GLDNgwVNHlxu8yDtslzjFQ/m3vGg7IEHO/7ywHGeJ9cWeLJ4iSfPlZ7st/Tk/6w9eSx2qTxxUnsyysaTIRpPlrp68mOip5ybPHHJ9uRBjif2eZ4oGz0xbPJk03FPup305IvTnky+IrnaJdc1T54I5xuejLkpY0T4S0+69PWiY38vQg29mDvAi4/isJEXQQO9mDnIi8rBXrwa4kXJUC+8h3nxdLgXY0d5MeobLzRjvRj6nReqcV70m+TFs0VefLfYiywzL5TmXhgqvGgTpkov+lh6cV4kWXnxu7UX3VVenBKLbbz4ytYLvWi09+ITrRdHxdV1XkzK8mJ/theeOV6My/XiYb4XI7d5cVeYXvfi63teLHrgxexnXrJHVvHZkFUcGb6KB1NXcXfGKppMVzHbehWHVatIilrFj1mr6JAtbbmrmJm/ioN7VrH1sMR38SZ1mDfnR3sTssAbf1NvfCy9eWXlzWS1Ny+Et603E+28OaDxxlPrjXG0N4bp3rSJflnemOVIjjxvTLd4c2GbNycOefNlrTcxR73l3cibsHZv5l31pu6aNz/e8OaTm/JZdLjjzcd73tR88KbcYDU+g1bzavRqSsesln0gn+NWY5K6Gr8dq3m7ZzX+e1czS7+a3r109DPSoRikI91Yx/+W6Hi+UscLcx2rLXS8UurkrKXDx0qHibWO16JcpcNXrWOqjY43osJWh7+djmkaHe9Elb2OGY463osarY5AJx0znXWsddUxy03HwnU6zFJ1tKbpMMzUcVlkZulQZuswytHRLrJzdVjl6Ri0Rcc1kZuvQ7VVh3GBjhtiyzYdNoU6bm3XYbdTh/0eHSOLdIzep8O9Quqr19GxVUdEm44Fl3VEtevkTKDjuIi5ruPXGzpO3tSRcFfH2fs6sl7qsH0v43r58N7Ah8MDfJgz0Id5xj58OsSHenHqOx/WWvpQa+3DtmAfpm7y4WiaD8piH/5ukJhTPly65oPihg+37/swaYgvN+f40knhyxmVL4lqX1LtfMly8GX7Zl98c3ypzvMlcrsv/Q/4Mk/vS8fjEntGYs/6omn3ZcRVX3Zc88X5ui/f3vDlsdh70xePW76Mv+3Lc3Hwji+6u76Y3PMl4IEvwX/60vmp9Hf0o/ILP2Z86Ue2kR+qgX4YD/Jj62A/NMZ+7Bzqh/MwP54M96N0tB+BY/2YP96Pu3P8uGbph621H2Ns/Siy8+OZveRyktgQPz5G+xEd74dbrrTn+TGz0I9/xdNWP/a3+ZFwz4/xL/1Y1N8f88H+FA73Z4/CX/aQv5xF/Jlt408HW3+OiXA7f76w92ejgz89tP6cXOtP82Z/+mb40ypuZvszKs+fgwX+6Lb506XIn8UN/nRt9+e0SLwqsdf9GXxLYsWou/6Mf+DPNIMAPhsQQJOIMgrgl4EBfD0ogBXGARgMCaBNZA4NwHh4ALdE3M8B9FwUwK5lASyyDOCUVQCbrCVeJbFqibUJwMo2AEf7ACY5BfCvawCzkgO4mBXAxG0BvBR2JQGYXQogpy0Am8sBuFwNkGdvAIduSR13A/j1fgC/fb2Gc13X8MhqDT/YreGYZg19ndcwMG8NN4RD/hq6Fq0h4fAaqi+vYfH1NXS/sYbR99bw8PUa6gYGEj4okC+NA9k0JJDLwwLJHh6IekQgu0ZJ+/hAfvg1ELuVgbxSBFJhEUigMpDZloGcVQdibhvIALtAtmgC+dMhkL2OgXhpA5nsFMhal0Ca3ALRBwXyMT2QYxmBLMoK5OvsQE6LpJxAzHIDMcwL5KrI2xLIqK2BPBJFBYF4bpM8hYH8LT7bFSi/i0AK9gdCZSDpVwIxvhrIbfHsRiC+twKZcTuQf8XIJzL380BKBwQxY2AQdYOCiBgcxELjIEaPCmL9wiAeLQsi0zJI7jVBrLEL4hP7IKIcgjivDaIpK4gLuUGk5wVxJz+IHVuDcCkIoqwwCO8rQbxvD6Lf7SDaheZuECE91zJl4Fq6DFnLSZE4bi3llmsZar+WvRfWYnJpLU9vruXjnbUM/GQd3xqtY+bgdVwYto704eu4N3Idn88XynXEW67jic060pzWEbt5HYO3rkNxZx2dHkv7wGA+GgcTNTSYS8ODUY8MJnxsMBvMgrmoCGa4ZTCrrIOZogqmVh3MIttgutoFc04McQjmntjlGIyHNlj+P8G8FYecg1ngGsw6XTDxocE8zgzGJzuYGTnB/Cfqc4PpmS/ziaytwdgUBMuzLphHYvX2YKbtCOZfUbczmMhdwfy6O5iMomAeFkst+4M5ejCYoZXB/H05mJ+uBvPltWBOi+TrwVjcCGbQzWBuix23gnG7LXF3gqm5G0zIvWC4H0yXB8GcEpsfBqN4JPF/SrzY8VjinwRT/T9pexWM69/BvH4TTNEXIZzvEoL1VyEcFcO+DuGBKOoaQvduIawSF8SU7iFkiA9C1UNixbCeIfzSS2LFqt4SJ6b0kTjxQaj6hjDcIASf70KY8X8hZItR40NYMiGEtokh9JkSwrIZIVQuCWHA0hDWisJlISQtD6FqRQjBK0N47C7jPUNo9g3BM0ZqSgjhn00hLN4cgi45hCsZIZwqlPZ9IeRXh5BwSMb8EcL+UyHkngnB/mwIOfdDGPMwhONPQrj1NITtz0JQvgyhoVsoo7uH0t4zlI69Q9EuCCViSSjFS0OZ8XsogaahTHYOJVX0dA9F4xnKRq9QXHWhVMWH8tOmUM4lhvLptlAii0LJ2xfK+T9CmXoqlH9F/elQRp0JJUb8JQLOhVJwPpTPL4RyUhy6FIr35VBGPg0lSix5JrU8D2X2i1CSXoXS/W0oP3QKo7R7GHn9w9g2IozlJmGcXh7GSM8wosUTsdQrDINVYcz1DmNQeBjrYsO4LabGh/F0UxjpKWEc2RNGx/1hJB0Io7g0jJwTYUw/F4b9+TC29lzPxN7rqe2zngvj1jNt/HqWLVqPzZL1jFm6nlixaoW0r1zP7E3r2Sru5qzn763r+a1wPZ0r17Pp2HrmNK/nVMt6Ws6up+/99Tg9X8+EF+vZ0DWckm7hBHYP54bY0SMcz57hnBdTe4XzUdT0Dae9fzg/DAtn7ZhwlOPCiRwfLnslHIOJ4WhMwjGfGk7oj+HULQunfHk4C1aG85VXOBeE3jucYT7hOMSFkxgv4xPCOSKGbQrnT7E0UWoQgUnhsDkcr+RwZu4I587ecHT7wmkT+fvD6XQgnPqScGJLwzl+KhzLM+HUiidnJf6SzPk8nJivIpg5PoI+UyP476cITi2NIG1ZBB9Ew+8RfLM8ArMVEVw3i+CjZwQ94iLI2CSxwqAhgtunpe1sBD5i9rkIOp+PwE2Y3Y2g/HkEfq8iuCqcekQytG8kVeMieTA+ksUTImUtItk1KZJukyPRTI0kekYkLksjyVgmMWaRHHeNZLxbJMfcIwn3iqRkVSS3vSOZ4xPJvLBIdJsimZ0Yycn9kXxbIrmqI+lwKhIH8e50JKozkdSLMWcjiRMvhPm5SA6JDecjeSL2XYpkZ1uk7N1Itl6R9tuRlN+J5MSTSF49jeTIs0j+eh7JiheRVIqwl5EceBWJzxuJ7bkB5YQNrDPZwMIpG9gxbQOOSzYwcekGUsXR5RswNt1AoMsGFNEb6L1pA90KN/CqeAM3yzfwon4DLmfF/Q2sf76BJS82sOb1Brx6RLGlZxS7R0TxflwUmyZEYTkxirJlURxYHsUtjygWeEZxzSuK+aui2Cm6eUcxZ3UUheJLXRSdfaM45S9jIqNkn0fRJTGKC2JGkuQWk1OjsE+Lwn1/FGcORhGgl3Gno7go8s9EMe1cFKfPR9H1WRRtYvbzKLYJ91dRBHWPJqBnND/1imZ+n2jOG0Vz+P+iSTCPZo+HtHlFs0v4rormkl80YzZFEy+OJkazMSmaF6L7/mh8RLvYeSCaKwej2VYhuQ5FM+50NCnC9kw0789Gk3gxWvZTNEMfRPPn02hZq2i2949h+qQYOpnE4Dw/BhNiyFoYw/fLYnDQxjDJO4aPuhjS18TwR1wM2gT5myj9SfJ3s8SmxvBpVgyfH4jBTXxeEsN5MaM0hs5lMcw7E8P8czH0OB+D0dMYBj6PYXPPWOz7x+LtGUvXVbG0JMWiTY9lalYshfmxGO2PJUwMOhhLuHgsqkpi2VAay8qyWMkZyy7R42wsvoJzsewRvc7HEiBuir4XY1nXGsuM57F88SKWS2LbS5nzVSxt4u4/sTh030hmj4180nMjTqJj743oDDfyYOhGUsdL+6SNeE/bSP7KjfyUtJHS1I3YVm2kX/NGjp/byJxnG3neIw67vnEcHRVH5/lxfPd7HENs4ugUFEeXkjh2lsaRdS6OGRfiuHwxjm9uxLHxf3G8EpZP46gXY5/FsVm8F3bP4zguJr6II0N88jIOJ5H3Kg7P13FcEj5v4ih6G0fJ+ziq/olj3CfxnO8Yz+Ye8ZzoGc+kXvFkik97x+Mizoov+sYz1yCeBf3jMTCMZ/bIeK6NiqfvmHhsx8fTIiZMiEc7MZ7TYuqkeDwmS9z38WwX10ziCZoaj9H0eKpnSPzseFp/j2fO8nhurIinyTmeTu7x3FklMavjGbs5Hsf98Qw6F0/OvXg0XRIwGZ9ApwkJuIvZExPYLnwnJbBgcgKKqQm4rUjga9MEYlclcCImgbrNCWwrkP79CfQ7kIBFaQIn6xKIu5DAtLYErlyW2JcJ3O+0ide9NjGuzyayJm+iv/cmRidu4sWZTXx3bhN9WzfR78Um7g1K5NCERDqZJfK7XSKF2kQ+90xkt1ciCwISiQ9KJDkiEYfURLZvSeSrlkSizyfSeCGRxY8S5feSiOmLRI6Idy8T6fx3IsveSV+HJAy6J7G8RxLqXknoxaTeSUT3T8Lk2yRaJyVRsyKJKmUSryyT0K5OojZY+jYlkSs6JyaxSlwR85Mk1+Yk3qYkcTw1iU7bk1i2P4m4A0m0lSbR91wSD8XYN0lYfLeZwPTNzM/dzL6GzUw8tRnDu5u59XozJ4YnYzIhmZ8nJbNfDJiczLNfk1n+ezKjlidjvyKZF+bJNCmS8VAmY6RLxsInmYjEZOamJNMnNZny7GQm7k+W518yl8X8g8n0K0kmTDwRZqXJTDiXLPtbYs4ny3u6tF1KxuZlMsfF96+SyRVdXifzY88UfjBI4eC0FBpNU3hikcIijxS8vFN4qkvB/2AKX1VIX0MK9o9SUHVOJbtXKvsNU/GcmMp4k1Q6LU3FcnkqxrpU7IJTSUpKRbs5lXNiVnIqO8V/aamcT09FUZjK68pUis6nEnYhlZ7PUnF+mcoFMedVKrvE0b9TZR1TcXsrMe9TMfqYSq+eaTwUK3qlcUR80zuNZOHSJ405fdPoa5DGY2HWL406kdY/DXfDNNrE3IlpGExKgylpRExNoywpjSGb0+TslUZ5eRrrz6bR9DyNbivSMQ5O52ZpOovL0qlelUFrbAYpSRkcvZDBxrYMPn2eweuXGfzxKoOMtxmYfJHJsV6ZxBtk8uPkTI6bZDJ2cSZLnTNZF5/J36WZbK/L5FJLJqvPZPLvuUyMLmYyrVXGXc7k1d+ZjP+QSdW/mZQYZGE9KosJJll4+mbhE5pFbGQWk3Zk0fFiFqNfZsnzKYvVPbKp6pnNqF7ZbBZuvbO5LBb0yca4bzbvxDmDbOb0y+aEYTaKgdnov82W31g2KROz8ZyUzVWxcHI2ZSLh+2ycTLK5KOZNyaZYvJ6aTd8Z2YT+ms30kGwehGcTdUJiX2bj8UUOVn1yyDTKIW5EDp7Tc7i+IofNpjnEWuYQ4JJDh9U5tPrmoA/LYVNKDpWlOUzV5/D1mRws3uRQZ5JLFbkcWJHLqG25eBbmEn8sl9Ym+duSK/f4PDxE5eQ8UmbkMWN1HjtFa0weU0vyeHIvj7kv89gfuoVZmVuoqd2C24UtXBELHm/h1rMt+L/cQu93W1C934JTh3y6fZ1P7vf5fGWZz67V+fTX5aPxyWdFcD5bN+cTnJxPnx35vKnOJ/73rbjv3crKA1tZcXErPVq3cuHFVn77eyuKHgVy7y7gl34FOA0pYNnSAoaZFxChKkDhWMAUbQH7dAX8s7mAMakFNKQX8G1pAS8rC+jyvwJ+mryNjTO3UfvzNg4e2Maqkm2cqtiGW/U2vry4jV2t27jyfBvPOhVyvE8h8SaF/CeuTSkkZWUh90wLsbcoZIRlIcvtC5lVXMit84UcbCsk5/ftnFqxnTkrt9PTYjtrw7czLns7uWL67u3cKtlOzVmJubCdDq3bufZqO4puO3DruYPc3jtoXbqD3hY7CF2zg4TKHaw7sYNpZ3dw5MIOhnXdSaHxTpTLdxKp3cl3ATu5k7iTxqSd7Ni8k+jknbim7GTmgZ04V+ykf9tOfN/sxOvDTvZO2cXgqbtYu28Xwy/uYt6bXVj8twvnnrvp1Wc3iwx2k2W0m5aJu+W9ZzeNJruxXbmb0Wa7MXfbjcna3byLlNjU3SzYuRubit1kVO2Wa95NuuEeqr7fQ0nAHhw37iGjYg83+xWxzKSIeuE1rYiV04u4Y1qEqVkRJ5VFzFMX8dWaItYKg6wizMqLeFVXxJXWImrbioi6UkSvx0UEvS3ip/dFRPbcy/Pxe6mZuJeNU/eiCNjLX0F7OZC+l9Nle2lo24vm5l45r+9l0yfFlHxfTPCUYsLmF/PItJgf3YuJWV2MmU8xevGDbzH7xDC/YlLEF/7FBIoLAcX0Dirmrbi+tpjf1xUzKKSYTWJyVDEbkopx31zMiuRipqcUUySSUovplFaMv3gsVOnFnBUVGcX0yCpmvViaI33lxcw8L/NclHkuFZN7q5jMl8W8fFWM4+ti2dvFGL4tZqP4KO6/K8bifTEnxYhO+0jtto+Wvvv4ov8+Fg7Yx81R+yg23Ufb6n2c37wPowP7sCrZR3npPr4t28eeqn2EX9rHglf76PP3Pvy77OfKhv1k79tP7vX9DP17P/Zv98v95wBlPxygUXGAocoDpAh7qwN8rzrAJvUBrm84wMXEA/ikHGBL2QEUlQdo63MQE4OD/K//QR4POsjg3w5SvOUgwTsO8k2fEu4YlKDoV8K3hiX0HlDCqiEl/DW9hLq5JSxfWsIB0xLeW5Xwy+oSEn1K0PhJn38JzwNLSA0uYd/6ElanlKDOKmFHTgmbckuYV17CoqMlGN8vYfbTEuL7lrJ8aindZ5TyUieffUuJXVdKdWIpnyWXYptSSodtpZwrK8WospQJraUEXC6l/nEpj16V8svnZfKOWkar0E8pI29FGX1WlhEt/hM60zLZO2WozMo4Lxaal3FETFaUMciijCSxVlnGC3HVsowJmjL8vMoYqivjb58yXH3LuClM/co4Ieb6l1Emvg0oo++aMmLEn4FlqIPK+GVtGd+vK2OXMA4uY0ZGGcqcMtbkl1FQVkb/8jI0lWW8PSTOlcn9o4z5F8uoFAWXpL+1DP+2Mro/LOPNgHKMTcppX1jO8ZXlfGtWTqx5ObYW5Uy1LCfdqpwR/uV0DygnaV05utRywrLK2bSlnNzycsbXlbPvWjk9O1fwoncF+r4VzDGowKB/BX6GFSwxqqBB9BxcQe3QCkyGVaCeWsEv0yo4M6uCoykVeGZUcPL7Sj43q5T33kpYW8nkTZWcTa5kd2olqWmVdE2vZL14JzwzKrkvrDIrWZhVSa0wya5kj0jPqaRbbiWr8ip5IM5vqaRoayXehZXU761kSUklDSKnrJKY8ko6VFTyl2iqquSH6kryaippP1LJ77WVtIjSo5WsaKzkhb6SG8crMT1RSeEflbhfquSO2HVZ6rtSSVh7JeG3KlHdqWTDg0p8/yf5+1fxzQ9VrJWnp3p5FcssqpilrOJbyyr6WVWhcq3igvhGV0WcTxXj1lQRHlZFXUQV6ZlVVB+pYse5Krm/VXH5ahXFj6sY+aSKrS+qONizmi29qunXuxqnvtXcEL2HVLN4VjX7Z1czRVHNFatqhjlW45JazS2xIL0a25xqSvOq6Z9fzd6SakaUVtOzrJqPwr6imnYxt6oao5pqVjZWM+aU5D5bzR/nqtl1oZohF6tJE90uVRMh/hGrW6v5U9i2VdMmll6upknMuiJziW/bq8kX/a9WkyA+v1bNWvFKuF6v5rawuFHNGfHzzWqOiKJb1Qy/XU2m6HmnmijxUfx1V+q8J3WKuQ+qKXxYjefjan79q1re96oxfVnNSTH/VTXVYuLranYK47+rSRVd31QTLj4I77fVPBI276ppFUveV9MofvhQTYn49h+pW/T/V+oWn/8ndYtXwvWj1C0sOtSw8JMaasWUT2vYK7I+q6FXxxqOd65hfJcakr+sIeyrGry+ruFUnxoO960ho18NPoY1bBtUQ4hxDfeH1LB/eI2cIWvoMrkGKxP5PrWGvtNrWDOjhu5za1hvWYPWpYaTrjX0C6ohaG0NL4XrOplvfQ3dYmqYkVLDN6k1bBH90mr4PL2GteKVcM2o4bZQZtZwVtRmSc3ZNRSLT/NqMMuvYXJBDV8X1XCvVGooqyGvsgaDKpmrugbPSzX8fL+GEy9rZG1lvjc1PH5bw4PPDzG6/yFyhYHhIToNOISr0SFui4WDDrFm6CGOjDhE79GH+GnsIYbOPMSJOYeomnuIbvMPsWPhISpMD3HZ9xC69EOE3zuE+d+HOCXWf3+YBMfDrMo6TFXpYZ5VHmZW/WHOnTlM6EVpu3yY9PbD9Lh6mA7XDuMvbl4/jOLGYU6LqbcOk3f7MJ3vHmbx34f57u1hBr47jP0/h6nvdITrZkdo8D1CSsARjPOOUFF6hDtnjlB2/gir/zvCbYNaSg1reWBSi35qLZOm1zJnbi1PV9ayyLyWY2KGopaDYqCyln8ta5luU8sBkehSy0rfWk6Kw361fBFYy4l1tewNqaUovZaRGbUYZNYSL4q2yOdqiamR2NpaXF/XsvNdLb0+1LL7k6McMDzKkLFHCTaRz/OO0kV1lOrVR3nnd5T4hKN8nX4Uv4yjKLOO0uHgUQb/c5TWDnV82a+OWOM6Bk2rY+TcOoyW1+G/so5m8zr2WNQRalXH5NV19POp44NvHTq/Ov4SN/3rOBdQx69r6mgQswLrKBc7g+rwCqnj5/V1TA+v43hsnZx1JVdqHSPS6sgRBul1JIiwDMkpdJmSUzhm1XFD/JJTR734IVdyip15dWRuqWNVQR2mhXWk7aojcE8dHkV1uJbVcVdcKq9DX1HHvMo6asT3VXXsFaOq68gTXx2qw/dwHU+F05E6bosLtXU0Ha1jTp3UVi+1iYyLdXRsrWOdeNQm812p4+DVOgqv1fHZzTpO3qljwLs6XP6pY4jfMb5OPkZr2jFSso/RPecYV7YcY/zeY4RXHeM/4VctfXXHWHfyGLV3jjH23jE5Ix8jYVI9t03qMZleT8rMej6dVY+Bop5/Lep5pqynp109v2rree9bT/OaeozWSV90PVHZ9TzKraeltJ55ZfUcElPK69knvqmop0AMqqwnVcRU1dOxup614o1YVVPPY2F/qJ7rQnG4nnNi8ZF6GsWc2nqqxOSj9RSJLXX1DDhWT9f6etY01OPRWI9dUz1DL9bT51I98eKL1nrCxAfh01bPU+F8uZ47wupKPZfEsvZ6jovDV+uZeq2eA2Ls9XoKRa+b9WwUn9+qJ1ho78i1PKinx59Sv/j0dT3X3tQz+309lWLPh3oM/61np2EDwwY0cNSkgdVlDdwqb8CyooGD1Q18V9PAdhF/uIEvjjTwrLaBP4410L+5gZhzDbw938DNixJ/qYH5bQ2MvdJAZrvEX5X4aw243mjg59sSf7+BS68b+OlNA9PfNvB/7xrIft9A+D8NfBTu/zVg2reR7cMbeTG6kdWTGjng18h3/tImhgQ08l9gIy+DGnmwthG7dY38GtKIz4ZGtJsbuS3GpzcyPKORT7IbcchtZH5+I0fEvspG0qsb8TvcyNaGRu782UjvwU2sN25i2OQmssOa+LCpCWVeEzO2NjGhoAmjQ02YHmvC71ITRa+aGPh3E2mi55smNorOb5sIE/8Iv3dNvBDu75t4IOw+NHFNKP5p4rz47d8mWsSR/5qY9rGJcR2a2SWGf9JMruj+WTPRomPHZoLF007NzP2ymaFdm2nr3cyKPs3yLGumvm8zsw2aqRLf92umWHzTv5ltwtiwmUzRZ0AzCeJLo2YiRIeBzawRr4XXoGY5EzRzc3AzlsbNXBK/D2nmpFgwtJk6UTGsmUnDmykSo0c0s1WsH93Mf6LnpGY6T27moUkzminNcu5uRjG1mfNiybRmmN7M9BnNlIrxM5vZLUb+0EyeGDCrmRTRY3Yzn89pxnaJXP9KuXazZmJEJ/Nm5lk3c9i5mWkuzbitkrzBkmN9M0YRzVRmNvOhspmyf5uZPKGFIzNbmDCrhfAfW3g9r4WDi1qwULcwSdNCpkMLX2tbOOfWwgzPFkatayEwrIWP8S30ymzh7+wWnuS04JTbwpW8FtK2tzCopIWIsha8K1por2ph/qEW7je2MPN4C3tPtLDtZAtu51rQnG/hzl8tnHnaQvOzFuY9l1rE9BctlIqtr1p4+k7Gvm/B9kMLS/9t4af/Wij8RI9HZz0juuuJ66nHrJ+e3/rraRG1hnpmDtAzZqAeg8F6EkXHIXqeD9WT960e9USJn6TnnPhtsowRfC/jxEwTPeVi0hQ9e8U3U/VsE8bT9GQJg+l6kkTXGXqiRceZekLEB+H3g54Xwn2WnkfCfraem8Jyjp5WsXyunlNi0Y96GsXceXoOianz9RwU49CzS4z8Sc8WMXCBnjTR+2c98SJioZ5PFukJEm/F6l/0uPyq556wXaznqjj/m566pXpmLdOz73c9w1boMVypJ1n0MNUTKzqb6QkT/4kAcz2vhZdCzxOhtdBzW6iUei4LU0s9Z8RiKz3NYr61niNihkpPmZio1lMkxtjoKRDGtnoyhYGdrLvoqtETJTra6wkWH4Svg6yTcHeUdRL2WlkfJz0rnGV9xC8usj7iR1c909z0pHvq+WqVnkhh56Nnob/8H4P0pK7V02udrEeIrEWoXP96PUsj9FRt0PN9lJ79wjtBT3uinrFpcv2Zesy36FmSr6eyQM/2Qj052/Ws36XHqUiPfp+0H5D1O6LHuUXPlKt6+tzU8/62Hp87UtNDPf7P5f/ufRyT2ONyVj/Ort3H0Rw9yYo/zlF/4DKfn7vOkO3P+H8teZuC</binary>
            </binaryDataArray>
            <binaryDataArray encodedLength="16444">
              <cvParam cvRef="MS" accession="MS:1000521" name="32-bit float" value=""/>
              <cvParam cvRef="MS" accession="MS:1000574" name="zlib compression" value=""/>
              <cvParam cvRef="MS" accession="MS:1000515" name="intensity array" value="" unitCvRef="MS" unitAccession="MS:1000131" unitName="number of counts"/>
              <binary>eJztfUGoLcmWVYB/8NFGru1HC3RwBh9UcHAHLThouTtO1UCwlSs4EBW9yAdFenBFBw4E00/TPrWVp4g8m0YDB81DRJ7SyEMcJPKVGj7EQSEiiQMpxEHhqHBkxj2xMlbs3BEZce59VfXBQXDOyZMZe++119oRGZknj3PTnXNOnJtSc/7yGvA5vt61m+vdl2xgX+m00WpCxy+p/++dnfura/vVtf31tf3Ftf3utb1fv7tf28lfYoy2pWJf8F3le/i9xSPl9iNfdT/WdrSb1cYsl/jkwO+aTbbT8rF3P/Qd/XobMVjx/f1ru1nb5+vnx9Qk+e7Aq464Je1b5GiQJ5pb/B79wf+4LZCd6PPPJO782tr+4Nq+Wrd94S8cksSfGz/uVw3vm4TXB3/BL/J0IRubf4obPXnSnAIGp2SDeeVkv28PX2v6kdQ/tke8X612/0TS5T9d2/3a3vnL9oekz6dadJfx7eW79k9/Bq++XPv/UcrvP0r14ut12+vkB3QdKjhYbSYcgWlvHeWGvD/ppoNj4HHELuovcvdVwnGrG0Y8NUxPSrOob1tNPPClJy8jnIo+PKZ4tv65LhgYo27EY35+xeMXP3Xzz37mlr+9tl/9zE1/4zM3/87PnPuPn7pp+tS5P7q2/xtxW9tniY9Twt75ksMjOtD+9GDR0/c12r9mH6tuAu9T0srPpRp5e77USGiY68oIVi/ZdF27ts1WP5W+W7ZEcg1CvejNC2LZYXqgOd7fykcz73IZi96lMfFD0kWRX7+PMb4G4ksg32uaaGEBnB3hpvu6TXWrqBWWTg74gPy8SnPJX0p14UepLmCMiK/L2n64bpfE/zh23/hcv+cOW+AEYlskjwG3KZZJ8lyAOV2LEdjM6Tie2zvVtE8LNO5L/5hrzEPnM/Yc76HuVP56tdhT+675Dttj/G/SHOW3r+PDr6xjw6+v7dXa/tDafrJu/4dr+3Hiw33SBLAajSc2Hu/vfZmzo1jAAZ1/S0+W/o/0xg393qt4e/ra7NP8wjreyV4XHOMp8e1VavhuJs6j9vD86SjvNXwiH16nc5zT2kLKzQ3lCbq1+t9iFFfUw0C2GMsgtm+6P9QLrWWtu1rcm03CbsM5xVVov9IHxwXsR3Sg96nxwsKhxh+Le1Olz5omCt7R/Bk8PIrNykuPnq3PrB/kpKVloe/Rgqi4WvwizJx6r/lZ82Gx+klY3ifthjTGxjr6hnS1iBpPOvig60ecB8Rzy/+9tt+21u3fleb4v3G+1PbHVLfFl/5NHfxFDk5pbhRrwxdpPvAhxQf/l9TfFkvDd2ArkucBPA7UON/iX+++VoyLxWF1TNUf4/uaP63tM8Xd1LKhiY3LlRhqekctA5dqsRZaqeiX+2D98vwOc7tF9rGxXpsNuaK1I9ZOLxd0fJx/Sf1izgMNi7d9P7LLOeHccd2yeFzbVui2xZWGVgqOgX8pR1YeLD96YrfsS8rfm1QX/9va/kiag8b5599Mdezfny9rVt8/X9ay3qQc4FwhKN5em3/dwNU4H4r18wuy64jDo7WKczYnjgXSSotXLu3/KnHy3ufaxRqN/Z7o3BX49NbJXV2hV/ha1BDSZE+fw03xtcBcXDFuMIYi9dwAb5fwmuhYob7Y1lEMrCeuf3PyEd+Ds8gba6IVe+znlsZcnLdyvFZ94VfYmKk/8Bo43Cbe3CauPyY74Bv8t/q3cIbWUftxDs36mRUWLd4U/LuSZ8yNnrwiXzGOeG3k96716D+t7Y+tNesfrO2frLXqb63tL6ztD6ztq/Nl3f/hfFk3ieslb33GNsb74Bt5fwHdWJpHzDc+n19uay8p1zHPD2m8w7Ut1tdILYltkXw8+PPEhbuyX6F+ZcAG9ztJtrdxjPQCrLVOLO618uHIFmv9qI/a9xzv5pvyt7dP/qxjbHGN45oYU3Uc+9jDW/YHGAXl0+an2DFp//V3R3VoFDf2Cxzt5SNwO/ny/G5W/eE9uP9cvWu/wf+QuBTf4/rrF2lu84B5hJqH8LqIk1yr4ftzfRWKe1EYwHeR8tpzrz1H/XJtiO3Wl7afEwc4jHr5Lo0Nr9NrSOfJsX1yvlxbn2hO+Uhj7obvM/LOedm4KnmeeUq2Y+6/TO3rNKd+m/xZUu753pGavmoafGqsZ8nrZcW9BJSDXq2K5Lkt5ieIDznmOlPDlPXH6zA49wnkO8eB/mt96/qB8wXNd/Qp6n0Vz6O8K20WNeYu2xFld4Rz0CR0iXnoSfEG74ErcFvo+OfwvMhfiu0e81Sf57QzxcoxL4QRjj/SlMVD1hjXgyAZK3AS+wc6RtRxrQbcEAvm64zBLOqagJQxtHLd4jLbBn6z0DqIlBra8NScHNA548PYAS9gzDaY373cHvGt5xhHOeB8sOYZ0xG7sa94j0c87/jj6znGr63nHb+Rrtn9vbX92bX9nrV9f23/Zd3n363tV86Xexbe07nHtr5D/nBMFm+s76/Fz8y35jjyTuswr33W+ZRieeXLa3Qidb9Hcwv9RjsPad3l0ed7Zt6kbeAh8u2oYbv261oOQgfIn0iuq+CYqDaSz5pfzugH3LmlvDzde3q+zHdwvQP3KUxpLDx5m2c9LRCuqDniM08wF7v3+fryrc/zXlx/Zp49l8PMF65b27YGtvD/ybfz5XrN31nbv13bL54v92PE+1Hi+sH30uvrFO+S7F3Dcd3AH+CHnIHTk6jrvgannoWf5DFMksbivDnGHtdP5sStpzlz4lJIOeZ5x0zxaKx7fOzVQvQX81CsRUN/rH3k6Bqu8TGbvlPtvk02cZ4WhOa/hAHXg2vyEgwuMx9OpDM+n4Q2maNcG01MDU6ggYf3dA4T78eL92LHtThck/wq8eJt8kFSjcb9Cxj7Rjlh7bckXO/TWPDg870SD6m9TfZxzdeJvd5fs2FxAv4HekXtwziJ+3WQgyD5nO4aLhR4EacRA65zQ48TccCRH1uMgz4Ecbuc4VoI4r1JPIAv0MYsWSO6Njyndonuj3QP/4AVr9VDPw9+f67AOntOG4pJ8tpIkIyb0GfMHSO2cd0grFj/1nWe+efXOejfXV//8tr+3Np+dm3/8ny5byz+riDeSxjrtzu77X7KrR6q2uQIg1499ORI8wi20T/q5iI5Tkd65uttJ9QPqrvX+lmsC9CYi3PXG3oFd+C7xu4qfhDvWNfAQqhhG+rwSP0s9kvHzlKeHz34/B48LOpNhw45BmgOehMalxzpka8d9mDJthgDMbaBW8AN2DIHa3rVfQXVdP6PfBfZ22DuAnu2j/57cizUD/rCnGz7vrOvqv9Ji29TLuNcONaVD/7SHtNYgPUfYDQTjj32ndjv4QdyybpcUszv0lj0hc/3Kjym9zhfBL9xHgRd1GzW/IMvaE/j74rHPz5frj9+HbE5X65D/snz5Zws3kcRzyO+oLnJIvtzid68H3ENYyD0JgkT1gTqQQ+Pd03yHDzO++L5AtbcQ5ojxvvV4znV6/Nl/STOGXEujzHphjjTy5MaZyxNsDaghdl6pZqh9TmaB65BksbtyIP4W7D5fFlH+lfny+/C/kXa9n/W9p/Pl/H7R4kr0Nwj8QXXUa7hRwsz3iZC93d5qidC50Kp8dz6uXVm68Pn30ZEXp3OFwyhnSm9vkl1Z6Y5N8YZ1NCC2wNax/6z5Hsw41j5PtnntQ/MtwO1Wew8mXaV/sEd7I8+YQ+6cwkvUfFOPbEZPjkp832btBxr/S+cL+si8b6wH58va5txO663AY9oG9cnnsNRYIGaMCd/HqhuYp3kRDX+fXr/IeUJeDE/uU728AB14zb1jfOcbd5OOec6htoLf7Ef+nuOdh33k+rMTLkAP2bJ93wwX47iRwzg9WvC+IHqAtatwEnsDx22agJiALdRWx58vj+G5+Tg5CLlWr9IiTvz5lp8wRfW6CPVgFiLvk48e59wedqfxzXq49q6qHOO/D19JsxufT4Xj+eI3/v0cq3iT6/ts7X9z3XbPz9f1jnjuk2srW8SX96k47nePFe7O/+J+/fJ3oeE4SfJr1hX4pgYf7Md51JxvvCVz3O5RTK3l+TjPIKv5LzeqPrAr+AXzjUnhclILjUHmJ+iYujBMSQM4vh3Sjj917X9h/Pl/D/mNp7347z5jc/3lm3nYEK+jcRBmkWt47qG7/C91mDN3q6m0f7An2vdUc3S3+NYrgu8H+9fqxt6fyflddhAWLR8MTkkOVasTWj84LvGooczyA/mMXGciOcj73w+V8L6Mequ83lN8bZSy1uxSbKJMRlrxNFmnDtE7sY5xQ/O+Xe/c/Jlm1f6cj4HHJiLrZjZFxG6Tp5sTBQ/amlgfK+odTgW/cF/5FPrBJ/5u546g+8wJ8LYdJviYi4FKX8rBM7Bz5o2HfmKeHieDV4gPiH/W763sJulXMeXNEbEcS2eT8dzyl8+Xz5/oBwid9AkPvf4IYb/4AkwjX1t62NS3uPC/GSt6hwLtYn8BNc0Z1s8cMre7r06XvNK9wmfHfnHmuvhooUr5t6bLoTG0s78MMeWlJfY72uf11JwLgD+PMfnhXCAXjYuDfAauebjGN+jeMGNG9I16jTzG3iK1GPr1SNsA29oCjlkLkMD8dWl+v1V0uOWKzmeT7ZygXzGGvDj82We8zvW+exvXtt/X9//j/PlXv8fpHoQaJ44w1efsZQDX3rwkRTvg8/rjnFMm9b2Z86Xta/F5zUDjLnACbzf+urkKdcFrX9gHEhnWtu6VvTE2cpTL6e4P+Y+c80ZcZlNcn6/n/D+yflyTSyun8V7r/7a+bKGFscIPE8rHvNI9TtUbNbss4/g5XZ+kPYB31n3+jjdVy3GzZdkh/vVfbT6gh8i5WeLf9z/SJ2oxXTEbbSYi1ufr/PNkjmt8dy4LrSWfdf2w+LslsOE7wxOGBwBZ3FsMGxYdrfPjBXlFPMJxDbT9z154Bzic0iN7ws4+fL5KVv/Kn6MLZsfA7oGluw/GuNpcUxrhD+j31uVlyB5XOK1i5HatHHG5znDnPDAtsdUP/AbMkccZYxGtGPpnfWE9Y0b4sgitCYr9nXDXnvIWWyv0rlZXNuN8+u45hLHr7iOMPu83veaxlAn9ry1B2vEi1ziPeLTGtU81Dpj3Kz9a5ph34GF5uE1eBbxKhuH+HBeJa/hLrL308JCx8C8BDb8uo1d3O8ghxEXv26xXqsHwoPjRr/ByFMN3yNuWjVDbxPJdea1z+tpqBNWfmt2LRtoyHuha8wx0rwR96YI+cW4WJi3MEAfLnEvXtuX82Wt2K1zqh9+eplvx+vZv36+XOeO6zZxzSaugX9ONTLy9JHw4NywTkd15aS8/yK2B2DiL37EeeBn58u8L7ZPzvn+XfH5XmS+d2BXO7QPli7S50VyjWbfZoNPLeyZD8jlltMK/3X/vJ3xmiVfNwNniusS1G8VA+KhZXMmf2EHY+RCecP++vgjnRR5p5oiZKc2P25pj7mFvDn6vOV8kLuuYZ85xdgP1UT9Xvln7tPoC/mKGGOta5F83n0i3YCbnMMuXBSe3HCPAV75mhZzU+vFauA8+CJSzpOwFhtS/9iHOero2ML3Djx3WFD/DxQf5uOwi3iZky1dWPqF1qE5oVfWd4sfhV3CYlbvdV50n7162WJJ9eWW9PwUG/ECcbE+Oa6ajhhjzjH4hXvUsU651SZ635P3UPEJfiE3j+lc4p0vr6XDzyBlLIfaMmqq3rbjlfRdc+Rj5MAGXq08WLyL7eRLzdXiFdnbQz61Dnq02sJQ8xd5Y31Fe3wvCuvD1JLBl5n8xrGLyhlj3+KhtqWPg48L4RZfoS8hDYCL8PHIdo030HTs40b1CQxr+q1h18PV2C+vZ8T5elwDjPNBPAsmnu/G9eKQ5o8haRH6myTXgol8bPGmiF3yNaw3aY783udrFbju+i59hxqEew82fSo+jPCaecvXDT4k2xPZ1tcQnZT/CQGfNMeO9LTlkY4FxuAa7vG5T3l47fO1P6y3bHg0aknLn41fkvmNmMBDfEYOdH9O+RDScagL8TOvUW3tzu2wa9Y5ZYP5yNoBPxhfqw40tXJH3Ja8vnSf+PHa5/tORWHHGPTEZtXZQO85DlGvLX6J1OPnvIuUdqDnKl5S1nUcG9hupxZ0jMwRXm8+0XtwMpD9glMHdYjrALjL2rv3+bkpp6RB3GMFHoiyKRUbRw0xMHdxnvHg8zorfjs2JRxuaI7O9p3sY+ZtC/mNfGn9sNa4j6EYJcfHPjJ/Zyn7Lmw0+N3TnOoPfS2JV0I1dqLxHWvZNz7fQ/3o83Nx+NwdWIUOX7W2Ct536qSpHcJREKPk3zDxOQR4Ff3BNQ3MQ4Ri4lrR64u1TaT8zuJsF370fpb8W1Z3vqzJx/+c+k2fOveXLs++m/71+v6fre3N2v7K2v7U2n7fp5fr4liz+6XzZX0/XqP+Mo2z+C3PfeIJcq7z99zGdW8m7b9J87B4H2r876z4+4iv02f8TuYx8Rbzo80/X+I8yitn5AScQM3gazB8fsb3lsxaz9zPAWd6eI41gVuf/cL4jPNHIf0yx7k2HHHP4u0i+TpX7A+ft5qmcavFRfkX6gs1CtvRL3BF7XGyP7cezTdzRFR/m12fY2KfenGzGviKc6t7n38rd0P5mgkbvJ8oVqHXHv446gPxAFuspTz40vZkHNNTG2ELvqMhz5x3vAJ/y++XqDmIA74skrFGvcP2NzRe4Fq5oxzhWKt2DPvU4BByvEh+psO9L/8LBs+Ni/e1xGczT+fLPTDxmgz/NxKu/XM9MHPcUYeOYtrynMYVzOPitZev07iF15vkL87Dub6DKwtp7zkc4DwB1yC5fqOG4v5fnBe/9pkTmI8zjyYxzls6fRHJ1/RjX1gLfJuwA37YjnNg2N9wof7Am2u0w36B907ymCe0DWsqQVxRl3WuNO7X+jRJGR/iXkjPU/IPYzXGK9Q1+PkSPunjHPk1S+YL1jG+9PlZOnh+zoZxahP5uIu/wx/GQiRjEGj7KdnhdT0n5RiuMRrO1d1eXyefucXa4euvC+Wa8TzKk9D3zD/Et6h+LH6ONHAP3HI+/+ZNfP5N6uzzvcgnnzWCnIiK66o6RzEFKc/RUJsc8V9rQPtwFDfszNQ/1lXxu7FHwgNzHcZsIh9F+XHki/adMQDHFymf+aLx0HxxnbZ1PdPbEc8t5f9zn8+vXqdtbwgb4APfJrFzoj9jn03DqQ+sJ2M8w1jyPo1pDz7/jhz8xXp/gdVdrgdNHaj3QUo8wD34iHPLIPvzKa5ByGnhx6g2ajlMWkT9uU/zkThfwv9bnM75vDP48ndzj2qcwboDcgEMalru5RrvC/7qNfJ7zAl8/v1pfLYCWpwXyvlyH987n5/RBH0ijhPFoOtji/OtuKAHYLIQD+4pDvDhgcZtrNFgG3DWdcOp99fwAf0tlLuZchiknOfoWmLVsGvy6yTPqVDHhF5DwmCRPMYXNUDlrcU7vAe24ve/9VtSnNAvMAlGPzoXrVg1RugvHnvj83bG8+ocE3Y6l4zjZsuX9vRrLS6uWeAH+pyMvLR0Ve3/LvcnZAfxIBaOUft0jU3GckoYAT/kD1zRmGlNiLRt33q3j5f6bGmL44z+nFJdjOuccc0zrn3+r/Pl/9lii//NFp9f8WZtj+f8DMPY8PshPN8DemDcuX40caP9jr7f+pJy3h7f41we1+OiZpc0Pt1Te0gaXogLocNHrbVefW3YJ79wvoq1CswvkBOMOUFKP5k/Vp57tM9aRBwRP16n5Vdga+myp237U3/IHc7rZtJHIF+gHavO9PjButLHtvSM+KNPj4lDcc4T74mI9/LG5wW+Spr44fmy/YPPzxB+T1zT8zfNnZovrdiQG9YC5j287hV9+kHy8Z3PjccxXP85+XJ85/51vdG4NrWa4obuok9xvhXnXb8c/Vrbv0l4xmda/OFznlt+kvwOPt/ngP+XxZzSpfeWn90aNXwPFD+vQzwQdqxVYDdrHxSGR3k93I7YqWYspK1F54dyWuuf84x+uL8g9LxUyedmWr9cN4Lqsyd+3ba6k14tbgYpsXdS3sPay1cLb9bZonyZCCM0ITscc6HVQdvsO2LEKzTFuZmV7aD66PWj6R/h8oR5mpPcEC8WUWMH8QLfMzY6R9fwhfEOUp5/FP7qXBrYW9rj78GvScrzA5wDn3x+HusNfeZtqCWC8c6K3eDt0ecWPsjHkvIQaFwIqeGZkLjvDeeYGDdY55pTLZ3p72pc1HwNbIfG2TjGxfEiXs+Jc9T4W+b4LKQ4nsTnIsXfNcfr+HGfOA7GcRnXUnCNCNcWoKmWPlpxtY7ZaTphiHX3IPk6B+aIfL3lNmn71ud5oNZVDc8NNyl//8njFvI4S1nL4vEz9Q3t9HBtxw3yg7mO/cBz6FbjNoI96xt+L9TnLPkeTl6jAgeAL+JtcaLHpxF9bn6rOcerxN2ozXj/Rzxv+356xZzuXeLORDGffMYffRd2pfSR44X2LE3q97W4eZuTHFOc28Vnd/5kbV+s7bd86tzPp9/P4dkE8fmfj0nD8X6XOC/87Oy2/ynDf5hhfXgiv4LKG/vfk7ORnOtjA9nHOiTfQ4xrvnyfDuoAz2tZBy0tHPHL+l4IH2ie5xBY4xKaYzrCGcezjy3MCh9UjrguIP5Fsi/wccPEZ41yLGwf77uwUnxH7A8p/luqx7wei3GdcQn02qv7I8zAp5PP/3caEpc+p/qAtXfgB1xR2zZ8Bv0CLsAYfSP2WXKf8HWh+OVKLHTNYd5hH/gyaqvXH3AOMSLvOG+O9Wfx+TcLuHaAeYX4rCfozOLwiL/IAWtCpDwn4xwAO/Qzmo/Yz62n+058+VsNzCXuyT7mMvDjGk3AV/Bvkox77PPB599S3/o8rvM1u5l1oLgz6gveI4cb3mQDXEHOcZzOXy8vncIP1yFPNE4gt+DoFvOdzS+Nwwgezugbfgjx+2lfn/OnbWodj+RhkXyuibls8Hk7csDXjiW9OuIE7ENH04A/ut4g/3zNDvXxkd4LvYIjN77MH/rkfFi5wT6B7G/4i7G2rfo9wp+/Rx/omzmJ1xNhCzx1HL14op9AfU1kCzWu4BW9P8KuFmu0G+sKfnM6pfoe1y3j2m8814zXQT6k7V/5fB/DlPL6mBrywbVnpOa0csGYbOeNkv3HNXihzyJ53Jhlv6bVy4tdo9iYa7CDsePR5/tgHn1ec4CG0cAvoT6sGmK1ICXOrE2MU6gPiH+rB8SpBRzv5I+lS65zTr1OUuLXqxNtA5g76pvrgVVbNtsVTjK30D9wk4TjLFmH4NQurhdqyHng2O72tYZj4drRwhb5wbGzlOeTzMWg7D5Xx8zRkXy39hFR+6rXIPm/osBx1G3OOfvby0uNCfjwhJfP917FazvufKmfqAdYM7335X0tmMPxfLmnDljYsE9P23w5p0KNwPz1gea2mFOC/1iTW4TW1AZ80v4s6fVW2Xvv871pb9JYM/k895zJB8478OH6MMpV9pE1B5uL5Jr5SFjxPsAQNaTGqwIPg/fsAzBzettdyWHW7E4XFe7WNAkNaa3pfa2+OTZHGATJfiGHzO9dfCM51PGmvpAf2J7IPsfupJy7VPUu+Tw4zoXitWc8o/y1z7/LgK7A842z3hW1+xptc/6gZ/SLWg5sJ9mv6wayV9WJ7OPe7d/ASsfldH+K77X9dI6u0TLyjfOURbJWcN6M61PgYwAf7vb3hB3Fx9sWKa9hCvdNvMQ2rinQD/zY7Dcw16/oGzFuc/W7co6E8zX0r/s64gt84xgd4QpsZynPZTkmrYcWt+LrQjaRS2gOY4q1PoT8w89DLRi645jZB8Q/pfjF53tj3mJM9bkeoD6wP1b823spxyPn8/+sL2QX+QQO8ZgNb5/X4Qt9dMSvdcgchT2sBT76fN9XvCcnnk/G/3sL58uzROP9yKfz5f46rOu+I7yEcgd+sAZ1Lnprgq5zyBswxXVfXGM60ZyN1+BmKde+4OdM/vZyC/mfKLZbwhXXQhfyF3bAH9ZPD5fBW8e2JcexcVhxlHPRW5t5HyE7jBn6DMoe9od+HdkNFbsW9o76AUejXaxdxfdYT2MfJrYh+/4tDs4UH7QH24Gw0689OOr9db6d8V2rX0f7CPkWFNZHfOppbCeQPSf739NuPLzbr4n0xMPYPh3j8znWQrllXxgLrvE9senjwTe+NoLzvHs6r8G5IGrIpgHOp8p7s7ZJ1ijijTY+9+V/YjxQjT35/GynhXxHv0F9PtS5lFrDuIBri9iH9a2x13FxPlnL0PC2tizlGC9SzqGaeSXuwC+s183qu6LPRjxHWuZ9RfXppOQE/NANWoVPyOMkNpY1Xxz1NVGf7Osk+VrDrPZnfm66k7KW1OxqDGE7SJ7r4DPm8ZNkP9hnzv1IXXVkW5JN9gvaAJ/xHfKwxWHU1pZN9r3gn6pnuv9qDWDNaA6QnRou/B34t8h+3nrjs586dzs/GnUTGHLeHxPGb1PtekPnEpx/1ooVk7atORqU3+x/j2bQZsIE11QwB96u20l5jjmxv50c1XEAB/TFn4W2Odpm8aoVK/MR72OfmDsFn59ZOPn8ez5cCwzEFZ2vVsy6BfJdpFx7wziHce3B5++e7KUcMC69do/23XGG9AKMHhJOX6TxN9D5Dv47FXVFn58xbszfwxgk4wa8Z+ICv19ErfUrDYxipnmjOck8FPJBpDM2rmc+N/CCbS5pH4wVvE4GLkK/uv6NtE1P8If8Q//A3Ko1rDGd48IfybUr9of6Au0Bh80Xik/ILvyrxbL5L+U1MWB8SjaB5yzlXJpttXAV9T3strhg4nKQl+jbDeUFupADW1oHE/tJ2nCSa5R0+lX7zDjzmg7WVIA91pP02iZrvMcX1ic0E2R/zsRrAuz3ZrMS17Yt9Ylr5G99/l09r/+A2xvWpCH46VSzbMJn9APeIk+z4XMPXts+ZAe1FtzCOtEi9TliL4e5741nkvUOezxPDlL6A7/xvtduwZG7su9FyuuZWPfEPSVviacTjcHIL3yYyZdev1hzrHHgjXUznBs+Jh91fbsm/1xXdvm/K68x6f4tvh7VCOSUc494A73XuuT6dFSD9HvoXGPM9WmYx+Q7cBIp6w1qmr4eMtOxTvlj6cryiTXEuoBf7BvH18LwWv5oDiFeXg9y1HScTR4ZuYGdjScDfu6wlHJMAA+RK2AwS4nnqLa5/1nK8RD+L6J4MNA362pK49Ds8/928v1vM9U1PVffsOjNj1ULSAPIUyA/Z8V5K15Tz8QvnJcJ+Y/7Y2BzpuNQA0ZytuFJ23gMnsgGa9nSTws/5hX8xtoUzsOx/shYai4e6VX7wPq89/l65r3Pz1t9IF7wfT3wY1IxW3EWGkjHQw/IG+aBOOeAzYmOE/W5V+/MZ2Dc4zeO1ZpsalT2cRf8Y9sVm8wjAQ53dIzk+YCO7SgOJ+X8c2I/hNbFkr2g9mnWAuX3hnUjtkDvGdOR/GodbVo1+oBfW14lx6k11aNZK3fcT5FvpQWrn6O4gdkt6RP1HutGTsp1G/ajiH0A2w0fKd/PUo7vs8JNx+Mati0uM1cYQ3ze+jK41mo6v7r/3uPhw6I+6/6YXy1ucTwcK/DG9SesC85S3h+99V3BGd/H/W+4r3T+iueQ4Hea9z7bfaAajdzrWFt47V6lnA8BQ+63Vxvah2s4rjFaqA/Gd1J2WrEWPmvOdsZW09P2Xsp5AWvniNd6G3yTSl8bN2m7xe0axy3tOuqv5pP1HeuiputmXqR8ZuUDnfuzxhbJY6Ic+NrMIWG1i7+TB1sz1kcCbY/+4hW1IBzkxrJl5WHLR0c/zRgUptOBf4y5SI4f+sR1c+YLdHtNHeC8sZ8i+bx+kXKOBHuaJ7X8sn4c9c850xpBXlmPLcw0Vwvca5qVciwfzbPut/cYcHRiuyqnPdy17D+Hq5xP3tajYd5/Tv3c+HLcQ0POrXhbWErDvpX7j5lH+D5LOTYwt1kbIra9nSbu9vev1PyCBm/TGsGDz/8fEgw/TA1U8D3Ks8WH2mfrO22vZXtUXyL26zVccMpHfF4M3tZwwmdoI0i51o37n0N65fuEkcOg8oja0RMb/BbJfi/oz5d+QaNYN+HnJ2ONBtcN4JtQP71YAwMcO1FfjBFqx3Yfui//czdIOUaOckX7xPYt/gH74lVxo8lLKfNhceeI1wv5KQk75oqFQZcN5oiUayhO9e1kfx6s7RRcEIWR5HFg873D12p+1faaLq3+9PsWh7mmzMDAZ45C1/AHMYZOf2p5OSXuwx7uFeD6oLG5xpZ1DOt6pH/tj+b/qK9NXh9wBvZ5f3AP160YT0unllZ0ndjVBumvi47ssR9B9usFPdhj3yB27RfiEv9/LHg9UeuJQZTvGnf+jvvX8RWYYz+DJ4H215qfpcSq6O8Af6v1aJR53ZPvHh0ybtLpk/7O8oU52qvFmp61vy1femIWZSc04tH+6HgYt5qfPT6Ca09rJ+fLb6LiMx3//vnyjPKfO1+ee/e1z/dS4HdBUW/iS992OWn4U8v59llyLcNcDc/duknjBvzHvjVNW1hYehDqY07bgpT1sCvfaf9F3E6bjmz09LXTLPnFcbf4anHDwh4+If6QcjzJ/niLf604xPBR4z3RZ+uYo3qwSNaVSDmPnsmGU9w5qg89NWOp9MX7tuJgDuptprYaPjry5ahxzo/y2NKVSOmvFf9M78XwUcTuW/dr4am5cqQvMXydlH8jPNf9gMcFzyoYtXyE/civ+1SHv/KX3yTMPt+v+M6X/2sQpDz3tXRo5eoIL/gU+0Ydjv3juiZ+bwadQX+HGqP9tjxQDIxjL7/hL/yZyXfkA9iIeu3SDftzV2Jj6be375ouLR0dclL5wNys1o4GtzWHOE6tGStey+9uXXXgxbFNDT9qtrTmj1pQ+Z2Jt5xzC+8Rv474bvWLGgAdCr1nn9mPo1zonE/UR8GxuzEcF/DU53vrTnRPxEQ2WhzVOLAmhfqZaPss5f5DfKP8BPKPG9eIGhfMprA+Ok7rnbWgtXnEI+w3G31gv+44Ktyycsm2LF7W8t+yhxjQwLVJaN6pMLI+99qrYcPa6NEbx8v79cTPebQ425snzvkWky/HUL1OrjnUY9OMbZBfVou5xhom5ipByrXlEVx5vyBux1En6nepB01rCtzcfBF6Ztpd+d7K8TXN4pjmq8Vnp3zn7ay5QO+RE7yflcas/mq41eKw/KnluGanZZ9j6eG49X3Lrq5119ZZXUOrGIrSs5Gb2cCtB7vefNbyGhTOeNXYHPU56oeFI+ccWBU4q+1DdoxYOEYL7xbOqCXwK1COhV5no9+e/MCfWcrrQ8VzVBRuR75rOycaZ4KUsQAzriUTbWeOgLs1HQJjNKealZce3mgNjuC8Ndn7OloHWn5Z8Vn+Wn1pjFp+tfTKuurFdtuP9+84dsNPymfAzZKfK8rcZXujPLBsm9sUlr353LYp/h/lrUd/LV+YNxqjWo5buWD+QOM7bvbwQsr1pvh+AT7sqxV7/I7uw+DnBS1S3i8YlJ/MXxNPybV2Se9D8oX7nOg7jr9HX5t9lRveVtNYLV/YV+cIfo/wv0cLI8czLtBrK5YqXoZ9/Z6x08ewhkd0W9Mmc15jznaOcmD5LPqYBq+qXFa8ruWztf1Qx0qX0A10zVrR+a7lscbta46t4dQ6plfDLfu1Y7kWLVL6gu9GtdETd8wDnnvzNt1n8Tm9f02/O7mhuRx+I/nERRqDN+5X9Ac+sBb4Wsfuvu47t9MP62skt72can0e4VWvlqrblFZGODdLiRtyxppkn0Z0jn7hV8zXnLYVuVP5Yiy1vS7bkscK5svWt7K3+cj9H9jRPhVcq/BO17sRfli1T7TdAS4d+fbc1qq5mkeiXnvyi8a1APf24vfyi+L2QvmxuDYaf5BcgxfJvxd4uqZB2mRtXVNnwOUifnplrEdy/dx9Rvc93I9w0hw/4jFjzdiNxlJwQsq5O/IgUl+LsHjfi8vMx6c2Gxxq9WHxSte6l8x9zf41fOzJs3UscEENR15YM9xvr08Wl474V/Sv8lXLYc2fIz+fU6tf4tiX6ENz8mPXJmh51J7mKHI76jtz6am20D098Z4aPJ8M/03z3uf/Ib1Nc2w8eyva59+owR/UkWvHBRyHGrdIvs6F/rUNfNZ49XKnhSMfI2q/I11qzHc2lMafw61WLNeOCVuz6shBvzw+gRuIEe/5s4VVyw50oLGtYj2AQ9Vex76H+/H3lZxfM25x7L0+cX5qPiFPjLllu8kBw3edW2xjfrQwauGL39jhuU+YmzuqXVyzFoMjo3rkWDVmI7nqzfXocb1xtPbvrXfWcZbWj/xqxWvVX6u/I59HsXnp1m2f+KrxbHEV38+S1z3AffAe25yU6yLAD3ZmwrzJX9onSPnMtUny3APfae0c9Y/4A8eN9+iP/Mb2XX8GJ3tyZeHd4mIPB0f9qNUVtj2qt1FevrR2ntvfx/bZwrOoQ9LmQY/91ve1XPb2uduPdBlIN4HiEBVjMGJs2eXjoXX8/narRXfZblC6Yc3V8qDtcd1Zkj3Yn6WsQ+gbjT8j3p5YuQ9HPsTvFrHXm3VsjPM1NYl9maj/SfbHaF9HOMh5vYbnPXx97j6telg7rqkpwlLzRR/DvOrJYWFPc0HUvVNSXrcf1T7zxSkdWHzuzQfjBG1zDOHAXosfon1WOPVi/FJtBA/edzRfjFfkQKwjeJYBv558/g8S/G6Wr1HyM0JQh5g/vfEwn+Eb+L4I1Txxu/rDXND16Bq8NZ+vzePId6M1+WPzqpojqhHgzSxlzQcH+NXquwdn/k7IFniIVzxLL1A9WKS8VjZLrnd4BXdqNY9jAuehi/iZ7xXF84HwDB7Y09igX645NQw2bqf3iM3CsaftdKa2vRTHLXsv1b8Ve8uOrnucBz5+RCM1GxaXjvrUvh/poVavenHU+NX8HLUzgpUYcWhM2DeRcnttWw8HXiKGl8DgpfviWvFcTdfq9rU49uToJfB6Lq61GvCx7Y/UgKrd1GZqvBYWxNZPbHMl7u546dhFKhofqIk9GMUWDL+fOx721uuPUUtGePac8aq3PlhzlJeYe3AMPViM1o9rsNHzrIk0I5J1xP5Y3ON+enxgDlt8fG5tuPa4kXnFc7j4sRvj+FzubrlKDfkW+rzg+ztXrk8YPBuxD7sz26R+HNnl9/wbtEnKazOt2lnTHGxbx+7wVT7VeMJjk25WHnrz5Qgv7m/rt8GHa3U3WqdG49HHHfbxzHrxXdG1xYtaDW7hzH3oHIuUv7U8qmshfRc1hbUw1AJ8Z9k4wrdmk3X3XcnLKJ9aMY+MKRoHqya2cLZq1Sz7fOmctfjzMXJS67O1/ciPHs00jx3Ikz72qIZ/k7wWlUfWvjU+1rjDLch+rbqXJzWNzKm+LKnPxagDQdkZxfGl68o1/fAxiKXKF8mvuO6r+7JqSi9HrbGm1c+3XY+PdHWNn6PYXeu3SOZv5Dbu/71X6xez2OPz5ltFb5v/1Gbql8dqq75dy+Frsf4mm8Xz1jh6LSZH41Wr/jwHx55j9ThwTT6fc+y33Y7GI66JI8drHln7CWmyNu5aHMH7Gu7XYt+KcyT2j5H3Go7PsSEGtlNHTOb4TNus77WfsB3I9q4Wq5wG2ee8xa+jONDwf5VbX77sl2Oa6LXKl4aPz61xH5NjPf22clrb75p8tb7/mPW0x78e3ws+fQR/Cxuam42YLJ96/PsmxrDWXOEl+y50O2Cvl/vfVBsdk1u8uLa/ms5H8OwZ075tvD+GlsHJnnnMKAe+SUx0LHgNqTbNeqw8qEcWNj1zE7MZtr4r7bvmz0tw4KcFt5ecR3/b8Y3U+9Gx4buQs5eqvTzn5/oyOoZxTeodQ18Ko+8ST38a/Krl6f+3n6586vPxl/JxdM57NN59rLnyt4X5d40HRw3zzGDMR+P3oVHveX4aZN/nd+W85Fqbz5nzWPo76kcqmOn++Lz8mpheKgejawIfO/ctXOM51X169sSb9Mwd/Df0q/Q7rof0+oZ+txKPi694nhz/jnVStXU2sK3lqsUJ5Cgke/EV//GK35jhmRr6GezxeJw/8rkkfw+98pzO4kULz2tz28vZI56+JJe+rZptjY1HvrzUGH5t7fg2cOr1rTbX6ap5fLzka+exBan315MvS+utMbK3nn6snPT22YMpmiNcb9LzMReuc1yfVBPCa6phpnzifrlW85jFn63Xlxwnr9GbxePn5nQktyPHjPaLhnENY1SQ/T2iyHuQzAfmArdaDllzyMU2bt7le1sW2f/WG9vBXa4RbBv9ajs92IDj3DQHX4oLL8GPj+FHTy19CXusRZ2zJz6k5yzGeeGX/vLfq/H1s/Plf7J/YW2frO1nUvuQ9omvX9OxmFM++vz/qeB7kPw8dfD9RJyHT+Clxd8a72stJDv474vHZDs+u/1tevZkjCP+D/ib9EzK1ymG6PN9er9I+b/ct/Q8N/iMmruQvsBrjvFjtZfWR3/7f1cJOJE=</binary>
            </binaryDataArray>
          </binaryDataArrayList>
        </spectrum>
        <spectrum index="2" id="sample=2 period=1 cycle=1 experiment=3" defaultArrayLength="14582">
          <cvParam cvRef="MS" accession="MS:1000511" name="ms level" value="2"/>
          <cvParam cvRef="MS" accession="MS:1000580" name="MSn spectrum" value=""/>
          <cvParam cvRef="MS" accession="MS:1000130" name="positive scan" value=""/>
          <cvParam cvRef="MS" accession="MS:1000128" name="profile spectrum" value=""/>
          <cvParam cvRef="MS" accession="MS:1000505" name="base peak intensity" value="184.0" unitCvRef="MS" unitAccession="MS:1000131" unitName="number of counts"/>
          <cvParam cvRef="MS" accession="MS:1000504" name="base peak m/z" value="237.114021510853" unitCvRef="MS" unitAccession="MS:1000040" unitName="m/z"/>
          <cvParam cvRef="MS" accession="MS:1000285" name="total ion current" value="595.0" unitCvRef="MS" unitAccession="MS:1000131" unitName="number of counts"/>
          <scanList count="1">
            <cvParam cvRef="MS" accession="MS:1000795" name="no combination" value=""/>
            <scan>
              <cvParam cvRef="MS" accession="MS:1000016" name="scan start time" value="2.172466666667" unitCvRef="UO" unitAccession="UO:0000031" unitName="minute"/>
              <scanWindowList count="1">
                <scanWindow>
                  <cvParam cvRef="MS" accession="MS:1000501" name="scan window lower limit" value="100" unitCvRef="MS" unitAccession="MS:1000040" unitName="m/z"/>
                  <cvParam cvRef="MS" accession="MS:1000500" name="scan window upper limit" value="2000" unitCvRef="MS" unitAccession="MS:1000040" unitName="m/z"/>
                </scanWindow>
              </scanWindowList>
            </scan>
          </scanList>
          <precursorList count="1">
            <precursor>
              <selectedIonList count="1">
                <selectedIon>
                  <cvParam cvRef="MS" accession="MS:1000744" name="selected ion m/z" value="1880.926405740785" unitCvRef="MS" unitAccession="MS:1000040" unitName="m/z"/>
                </selectedIon>
              </selectedIonList>
              <activation>
                <cvParam cvRef="MS" accession="MS:1000133" name="collision-induced dissociation" value=""/>
              </activation>
            </precursor>
          </precursorList>
          <binaryDataArrayList count="2">
            <binaryDataArray encodedLength="62176">
              <cvParam cvRef="MS" accession="MS:1000521" name="32-bit float" value=""/>
              <cvParam cvRef="MS" accession="MS:1000574" name="zlib compression" value=""/>
              <cvParam cvRef="MS" accession="MS:1000514" name="m/z array" value="" unitCvRef="MS" unitAccession="MS:1000040" unitName="m/z"/>
              <binary>eJwMl3V8FNfXh7GQZLPuko0LrgWKwzxQtEBwdyskaHANgbhs3AMheIAIIcSJEIFSo9TpD0oL5a1SSltKKX3vH8/n3rlzzpnduXfO+Z7LndulZmu71HdxuyT9elM6bb8lBdy/JdUqbkuXVLel45rbkkN3Wwoz3JZsvrelBz1uS++r3peaNO9LFbr3pT3qD6UJ1g+l13s+kuYUfiSd1tyRIi13pMO2O9JU3V1pguGutE3xqbRB96n01O1z6VfD59LP3p9Lhz74SlLr70l64z3JYr4n2a33JB/3e1KAxz2pp9c9qa/PPenNgHvSccP/JMXg/0k7fe9LM+/elxZ9el9a/fl9KeTL+9KOe/elyAf3pW5OD6S3FQ+kcMsDKc72QEqzP5COez6Qznk/kEp9H0jV/g+k5sAH0u3uD6RPez6Q7vd+ID3p+0D6rf8D6dndB1JZn2+kBNNDKcvyUDpteyiV2B9Kd3wfSv8X+FD6o/tDSd7nodQ97qE0LOA7KUH5SNKPeyStT30kjS19JI2480iaeveRVNn5sdTu9Fjqpn0sval/LE00PpbWWx9Lu90fS1Eej6VMr8fSeZ/HUpXfY+lmwGPpi26Ppf/r8Vj6u9djybXvY8nS/7E0bNBjafKQx9LmxY+lTpsfS0/ffSzt/Oex9PVf30u//v291PHV95L+9fdSQIcn0pudnkiTuzyRwmRPpFvaJ9KvxidSR8sTSW97IgXYn0hLfJ9Im/2fSFNTnkjVph+kb20/SHKvHyTHfz9KZzr+JN11+kkyy3+Sqqw/ST39f5Keyn6RfFS/SMM1v0g/ev4iyZ7/Ivn9+YtkWPSrtMv4VEo2P5UuW59KN92fSo88nkodvJ+K8/BUGuL/VJoZ+FTa1P2pdLr3U+lo3FPp+e7fJP3nv0l/yJ9J0aZn0lnLM+mG7Zn00P5M6uD1TLL7PJOG+z2TFgQ8k3Z2eyal9ngmlfV6Jh0wPpe+dn8u2b2fS0v8n0t53Z9LdT2fSyd/fy75af6U3tL9Kb1j+FOKNf0p/Wb/Uxrk86c0z+9PaW/An9KDXn9KG5xfSOP0L6RP3F9ILz1eSB7eLyTJ94W0zv+FdLfnC+lF7xeSvd8LaeyAF9LaN15IHw97If01Qth3fCn1M7yU5ppeSgcsL6VC20vplv2lNNLvpRTb7aVU2uOl9OH+f6TgDq+ktE6vpMddX0lK11fSELdX0nLFKylK9Uoq1bySvtS9kjobX0k9za+k2dZX0mmPV9L7Xq+kSYGvpI3PXklXHv4rDVa/lobYX0vx3q+lSt/X0rf+r6XhQ15LvfJeS3GyDnyg6IBO04Hvt3TglGtHamQdsao6MkDdkRXajuzRdcSh78g5Q0cajB35zNSRX80dcbZ2xMPWkWn2jhzw7EiaV0fu+XZkrlMnNnftxB1ZJ35w60RnRSfclZ0YpOrE2+pOrNV04pC2E5m6TpToO3HT0ImHxk78Y+qEztKJRI9OrPygE4/cOvOfvDMWZWcGqjozVd1Z+HamXN8Zm6UzDW5d+EreBY2qC73UXdBP68KBjk5kdXKivLMTH3Zx4icnJ1ycnfBzcWKMqxOLZU7sdnOiROHEE5UTXTROGL5zYtZTJ3w6dWW3U1fKnLvi6taV33RdqbN1ZZarM5fkzrionVmpc0bTxYXbMhd+dHNBpnChu9KFiSoX1qldiNC4cFrrQovOhe/0LnQ2uuBjcmGs2YV6dxdm93ThhcwVs9yVoQpXFihd2aNypUrjyhdaV6wGVxaaXNlrdiXH4kqN1ZWJMa587CpjjFHGSpOMcLOMUxYZLVYZLnYZ3T1kTPaUEe8tw0fpJn6HG+/r3JhnduPJKDfuLHPjiy1ujA11I0Uup0Ih5wulnH9Vcrw0ctDKWaeTE6OXc8kg5yOjHJNFzpOJcg5vkvPqYzltMoX4vwpUCgVvKBXMVyko0Cho0Sr4P50CpUHBXi8Fn/6tYK5BSfVSJVlHlfSWq5ilULFXqaJNrUKnU/HSouLnVyq6dVXTKlNjUKiJVasp06iZ1lnDr84axsg0DNRoeK+LljyZlutaLSOMWiqmaCnW6PhSq6OLXkdfg44FRh1HTToum3V8YdHR2aajj7tYt+sI9xDrnjpuFOnYLdMToNJzQKPnvFbPXZ2eDgY9PY165pn0HJ6oZ7STgclyA7sUBgqVBj5UGXilNtBda2COzsBXRgMuZgMrrAbekhl5pTTSQ23kmNZImc6IwmhkvdnIbzYjn3gbSXAy8aOziY8VJjqpTPRXm1imEWt6ExajiYkmEzvNJk5bTNy1Cht3E2nOZk7ozXxgMPOf0cxSi5nnHSzM6WxhmMrCEqOFerMFhbOVj92sDFZaWa+y8q7GyiutlT56K8sMVppNVp6brQRYrZx2srFZZuOu3Ea+xsaHWhud9TbWG228Z7YxwGYjw27jX08bYzq4M17rzm6dOzPc7Pio7czV2InV2rmus/Ncb6eb0c4Sk50ks51Wi52XVjt93e2sstvJ9LBz29POYB87G3zteD2x4+3kwW2lB53UHgzReBCi9eCkzoPP9R7inXmw2+zBt1YPLO4e/DFSrE/0oG2LWD8n7GSefO7mKc6eJ+OVnuxXeVKm9mSO3pMxnp7iO/fikcyLl2ov3v8/L/7p4M2pLt587eRNvcybC195o1L5MFHtwxGNDzVaH/7Q+dDH4INS6Uu42pcBel98ZX58ovBDrfLjX50foUY/ik1+4v35Md3Lj9oJ4lrmTzeFP6uV/txT+4sz4c97Bn+2e/jzYJg/e874M0gbIPJaAD1MAawzB4i9DeChNQBP9wAW2wPI9gjgM88A9N4BPO0USKBrIIVugXwjD8RTGcgSVSA56kC+1ARi1gUyVx9IqiGQO8ZANOZAplsCibcG8q4tEFd7IBM9AonwDOSGVyCH/ALxGBHIZJdu3FB1o7OmGwfN3Sh26s6vXbvT16U7m13F3E3MFWKu7E6xSsy1Yq4To6k7JZbuPLWK0UOMnt3p592dPE0PCow98LX04LStB7XOPXnt0lN8pz25Ie8p8l9Pbmt68pWtJ3Z7T/x9elLo0otgeS+KFb14puzFLk0v8V57McbQi3BjL1wtvfjy714i5/RmkLk3MZt788XD3vj+1Zvrr3sTpu7DV6q+XNT15Zm+LwdNfWk292W6rS9enn0pu9GXTs79+FTWj1WKfjxV9eOgth83dP1wM/Qj09SPv+39xBnpx9Gu/dG59mehrD8n3frTX9mf3ar+NKj746Ltz3RdfzL0/fmfoT8Bpv6EmPtz1dKff639Gefenzh7fz726I/NS4yj+uPsMoDprgPIlA3ggdsAqlQD+Eo/AD/jAK6aB5DgPoDP7APw9BxAifcAIvqIudNAxssG4q0cKOrpQL4wDBS1YSDB5oH8Zx3IVx4DOT55IHM7vEGp7g2+NL/BZtsbZHq9QW/XQdxwGyS+gUEsVA7itGoQI7SDuKMfhN04iHdMg/jPMojJtkH08hT3/cW9HoMo7zOIQZ0H869sMA+Vg9mrGUyrdjBa/WD+Mg0Gy2CxZ4P5zW8wB8cO5kfZEI4phtBVP4QTxiH8bBpCpHUId21D2OwxhFrPIRT6DmFbzyFc7zWEZbo3uaR/k38Mb/LI8iZzug7llPNQJNlQHG5DuS8fSh/lUA6ohnJbPRSbdigbdEOp1A/F2TiUuaahnDYP5bllKNiGkuw+lG/sQ+nnOZRDXkNxDRyKxy9DOec6jAzFMIaoh9FiHMYayzCc3IdxymMY9a7DUboNZ5l8uKjrw+mgGk6QejgnNcN5ph0O+uF8ZxzOTY/hWLyGs8F7OMVbh/NT5xHcUo1AbRjBSuMIrphG4GQZwVzrCKZ4jCDPcwS/eI3gW78RDAoYQX3QCFbfG0Hj6xGs6TiSyk4jkXUZSXHXkeQrR4JmJGnakTzRjWSYYSTxxpHcN41kgGUkR60j+cw2ku72kRxwHoWHchTbVKNoUY/CrB1FsG4U1/WjWGsaRZV5FMtto+joMwr6jmLx4lG8dBnNBO1ocnWjGWccTZZpND+bR/OD+2jeDBjNV5+M5gPXMfiqxrBHPYb3NWKuG8Nu/RiRn8aIcybmZjG3iLltDLvcx3DbPgZvTzH3EnNvMfcdw06/MbzbXYy9xrCj3xi8hohx/hheOI3ljHwsrxRjmakay2vNWGbrxlKkH0tH41hRP8dyyTyWztaxLLCNpdh9LE4eY1nkOZZSr7E4+4xlie9YrviNxTVgLA/Wj8Wvaiw/fDyWjE/H8olSIlwjibou0V8vEWmQ+J9REnlBIs4iidogMcxdIsku8cRDYrSXRLq3xM8+EuP8JHL8JZ4FSEzrJTGrn8S2iRJTN0r88rHE9R8kClzhbxmcUyDOB8xXQ4kGnHWwTA/XDCDKs8jXUG8BURbZ5A6tdvDwhJ1e8J43+PvCAT/4xB96B8KxbjAkTPh1HcdW2TjuqsYx2DCOJ6ZxjLGMY4p9HIUe47jkMw51t3GE9h4nctF4HLLxQhuPB8V4lhjGU2EczzuW8TRbx2N3H89O+3g+9BhPd6/xDPYT9v7jyes+ngu9x5M/bjwTnN/iletb3De/xSSPt2g79BZn/vcW/zhNQCGbwHq3CSIvT+AT9QT6aycQp5vA9/oJ5Jsm8Ld5AnOsEyixTcDNPoF1HhNo8pzAHp8J3PWdQGzABPq+OYHsThPZp5jIRP1EOpomssQ8EYNtIn/5T+RGr4kc+Wgi79ybSOvXE0n7fSKD1JNI1kxiqn4SFwyTcDZNYrV5Eo2WSaJPmMTn9kkM8hQ2XpP41XsS5/2ETcAk9vWcxKuXk5jkPJlVbpP5Uj2ZN7WThc6YTIlpMkrLZL7znExVwGR6O0/hB9cpTHKbwmjjFKptU0QtnUKnL6bQTzEVh3KqqANTma6ZSrF2Kir9VPqYpxJvmcrP1qnIPacS7DWVd72ncqHbVN7pKe7dn4q569t84fI2Naq3cde8Tb7xba5b3+aw/W2xx2+zvu/bFMimsVoxjRblNALV04jSTGNkwDT6zZnG2vvTeNlxutCL0xmgmc5fuuksMEynxjgdu3k6hy3TRR2ZTl/f6cwNnE431xmM1c/glGEGG8wz6GebQYr7DBZ4zsDLZwbhvjP4r+8MSmbOIGn5DFoSZxBbNANr6QyUH81g650ZfPLxDDp8PoNe92ZQ880M9nYJ4iN5EIOUQWSpgvhXHST6tyDRiwTR3RAk8lEQv5mCmGMJosoaJM5ZEGH2IL7zCGKiVxAXvYNQ+wYR6hfE5/5BjAgM4kS3ILr0CGJ9zyBS+wbxol8QfoOCCBoaxPXtQRyPCuJygXjm5SBUt4Jo/TKI5/8TNrKZ/CKfyWPdTCYbZlJsnInePJM9lpn8zzoTyX0mZ+0zxX7MZKvXTD71nslw35l0CZjJh3NnErFpJj1zZqJxmcVZxSw+18zC1TiLTaZZ3DXPYph1Fsdts3Cyz2Kjxyw+9JzFYO9Z5PrMoqPfLNb5z+J1j1ms6jWLcXtmkfnJLP79ehY3O8/mX+Vsbmpm008n5obZrDLN5pZZXFtnk2ETa+6zWe0h1jxn099brPmIa//ZvBsgrrvNZk2v2ci3zmb2pdniLM7BSzmHSNUcflXPoU43B3/DHOKMc/jdNIdFljl0d58j8tYclnnNoc17Dn185zD8qzmi156LQTuXCtNcPCxz+cU2l+sec0n0nktmt7mkfjSXtXfnUuc0jwDneSS4zOOmfB45qnl8qpvHaMM8zhnnCU04j72WeSJHzmOq+zyu2ueJnDWPSK95/OY9j4W+82j2m0evgHmkBc7jdTcxfz2Pa4r5on7P56Z+PgOM8+lqmc8W63y+tM1nnH0+Jq/5hHnPZ1if+fw0ZT6tTfPpd0Pce3c+v3w4n06fz0e6N5//ZAt4R76Au4oFjFYt4Lx6AXrtAg7pFvB/+gXMNi7gumkB3S0LSLUu4D+bsLcLew9h77WAH/yFTeACevRYwKDaBXzpslDopIW4Kxbyu2oht7QLGaxfSIFhIQrTQlHHFvKdZaHQgQupcV9IgMdCkj0X8tprIZ/4LmSM/0LCuy8U+n8RPrJFrFMuwqxfxDHDIn4zLhJ5bBG3LIsYbFvESfdFqDwWsc9zEd97LWK2zyIafBfR238RTt0W8c7ARcQvW0TYyUX8276IUZ8tEnp9MZsVi7mnXMwk9WIqNItFrV0sNN1iXhsWs9G0mM/NixlvXUyZbTGe9sXEeyzmpedi1nkv5q7PYiS/xRT7Lya622J6hy6m18HF9IhazP+uL2ZXlyX0kS3hsWoJszVLaNIuoZ9+CfmGJchNS3hiWcJc2xJuuC9hgMcSTnguQem9hAM+S/jRdwkL/JcwqNsSCrsvwTh6CX7rlhCpWcqf2qV4WZeSaFsqzvhSzhxbyoTflhLWaRm/dV7GGJdleLoto7dhGXLzMoZ5LuOC1zKsPstw7rsMxzZhc2wZf7SI6w+X4eeyHCe35eyULxe9/XLO6ZZjNiwn2ricDZblfGldTo19udCjy/kgcDmjuy9HsWE5gZnLyXFZwXLlCvz1K8gwrMDFtII95hX8aFnBYtsK3nNfwWiPFZR4rsDbewUpPivY4b+C7wNWML/bCm52X8HsQSv4cuEKegev4HjICrqfWEHVnRXoX6/gH8VK7qtXcta4Eqt5pdAQK3ltXckW95U8tK9ktudKWr1WMtRnJUW+K7H7ryQxYCUdu61ke/eVPO6xkvm9VnKr90pG9F2JX/hKvv5gJQtdVhGgXCXy6yrkmlUc0q7imW4Vawyr+Ny4iinmVUI/rKK/bRWF7qsweqwi2nMVr7xWsdlnFQ99VzG82ypSe61i6fRVnLu1isSXqxjfeTWVXVaLHmU1kbLV4nyt5pZmNaN0qynVr8bfuFpovtUoLKs5bF3Nc9tqhviuJjlwNZ/2WU303dVs/2s1sV3W8JZiDX3VazilWSP6xzXE69fQybiGnaY1/GhewzLrGqHn1zDRvoYBXmuw+a4h0W+NyL1r2BO4hpU91lCzdQ2b8tZw/toaZjavIeK9NXzuvJYm2VrelK/lkmItPqq1ZKrXotCuJVy3lhf6tYQY1/KtaS3zLWt5z7oW3NdSaV9LH8+1FHqtxeKzlgTftXT2X8sXPdYytO9akt4S/sFruea2jkLlOizqdTg06+iqW8d+/TqeGdax3rRO9LvrOOW9Dv0P62h2W0+pcj3PzOt532M9b/iuJ7LHenb0Xo/X2fV0+289S+XvCH39Dr0M7+BufodUyzscdX+H7Z7v8KPXO6zyeYdZ/u8w2bJB6K4NjHDfQIbvBi7P3MCfNzfw/p0N9PpyAxPlG2lUbGS4aiPl6o300W7krG4j3oaNZBs3ojNvFPpiI11tGznsvlH0nBvFMzbyk9dG1vhs5L7vRub7b+ROwEZG9dxI/z4b8eu/kZIpG1m2fyM+TzZy9NeN/P77RkL+2MiKFxsZ0CWYApdg0tyCiVYG80IbzDZ9MN+Yg1lkDeYTWzAz7MHc8ghmnFcw9d7BDPUNFvo6mN4BweT2CMbYK5ik3sHsHRjM/BHB1BCMZ0gwdZHCJk7YOILZnxVM/8vBfN0ibNqC+bg9mLdvBdP+brAQvCLu+yLuh8GcvxuM9XUwv7mGsFIZwsfaEKbpQ7hpCGGcKYTr5hBRk0O4aguhvz2Eix4hBHqFcNI7BLtvCJl+IegCQkgIDMG1ewhHe4TwX88Q9vYO4Y8+IWzpF8JP/UNYNzCEh2+EsGRwCLOGhvD+sBBip4fwalYIi5aGcHZTCJbtIfx+UMTLD+GvMyE0VoYQdyuEp/+FENxxEzNlm5is2MRY9SbqNJsYqtvEVf0m+hs3cdG0iW6WTZyybsLLfRO59k2YPTeR4rUJlc8mYn034ey/ifCATfwXuIl93Tdxafwm0qZtYs1yYXdoE4lXNhHzwyb2P93Eb883MdJtMxe1m+mu38wZw2bRa20m07YZg30zSq/NvOy2GevdzQx32cJgty1ckW+hn3ILPTVbOK/dQqFhC96mLbhbtxDjt4VO3bfwpmyr+B62MkixlSvKrfRXb6VYs5U+uq30MG7lnGkrp61b8XXfSp7XVtx9tpLtuxWz/1bSA7Yi67+VOU+3MtZtGw3ybYxWbqNetY2Rmm3UarcxXL+NasM2hpq2McS6jQrbNso9tjHQaxtl3tvo77sNvze3sbp1G1892sbnv23jk87bmeW2nY9V25mp2c4drRj1YjRsJ8i0nY/MYrSK0SZG+3bRv2xnhpcYvcXoK0Y/MQZsF7VgO9O7i7GHGHsJ+m7nvSXC7/h27n2ynTV/bOdnZSib1KE81YeyxRgqdGsoz6yhbHcP5Xd7KKGeoTz3CmWHTyh/+oay0z+UvwJC2d0tlBfdQ9nTM5S/e4Wyt08o//QNZV//UF4NCOXAG6F0GBGKfHYolxJCWXwnlA3fhfLTo1BCvg/llyehRLvsQCbbQazbDhSKHSQod6BS7yBJswOtbgcp+h0YjDtIN+3AZNlBlnUHVvcd4iztwO65g3yvHULD76DAdwenAnbg320HZ7vvoFvPHVzotYOefXbQp/8O6sfu4Otl4p7TTno476RcuZNKzU7q9DtFb7OTRtNOsOykxbqTCe47uWXfyVTPnbzvtZMZPju547uT2f47+SxgJwu67eR+r53sHrmT4ss7CTbsYqt5F88tu9hl28UBj1108NpFuPcuov12kfLVLob9tIu/nHaTpN5NT9tuBnrsZpj3bu723I1u524ydu3mm8bd9HbdQ5lsj9B2e7ih3sNE7R6CDHv41LiHVbY9PHHfQ7DHHnZ47+Glzx4O+u0hq/ce+g3aQ/3QPWQc2sNHSXv4pOtefpDvZYtyL3s1e/lPu5dj+r3IjHtJNO0l27oXT/e9TOq2l1z5PnyU++ir2ccs6z6+sO1jmX2f0LP72OW7j3/99olvdB+O7vvI+XYfzT/tY41mPz9p9xNm2o+LZT8J1v0Y3PeLfdmPr+d+oWX2099nP6P899MSsJ+FPfdjHrqfu0/2o1YdoI/hACPNB5hqO8Bd9wN863mAjd4H+N3nAHv9DtAp4AAxgQfQdD9AVo8DePc6wLneB+jX9wCV/Q4wesAB2gYeYPqgA3w6+ABL3zyA05gDdPj4AJPVB3luOsh+y0GcbAeJdz+IweMg+Z4HCfA+SLHPQYb4HeS6/0EmBh7kw24HWdDjIN/0PMiG3gd51ucge/sdpPOAg8QOPIh+0EFyBx/kt/EHmTDnID1SD+LQHWKU7RBt7oeY4XGILzwPsdL7ED/5HGKH3yFe+x8iMvAQ6u6HyO5xCN9ehxjU9xATBxzi28GH+O7eIV51PkxDl8McczpMlsthlroe5onsMJfcDrNNfphXisM0Kg8zRX1YaHsxrjvMp+sPM3zTYY5vP8yhsMN8EH6YzVGHeSP6MNdjDnM09jCT4g5zN/4wfg7hJyhOOszQlMPEpB1merpY++Yw3V8d5hdBiFMYA7uG8UJQ7xzGUZcwJrmGoZKF8Ykgxy2M5fIwAhRh/CQoU4axSxXGSHUYnTVhJGjDsOrD6G8KQ2kLw98jTHyHYXy9JYxN4WFERIQxNTIMbVQYXwiOR4exJiaMnrFh/Ca4FhfGgfgwFieF8SQ5jNDUMO5nhRFXHEZeVRgvZUdocDvC24oj6JVH+FJQoDrCOvUR+miO8FxQoz3CEd0RJuqPoDIc4RNBrvEIK01H6G4+QoXlCIY3jrAs4gjlUUfYG32EsTFHcIk9wgeC9LgjLIk/gl/CEX4QlCYeYbfjCKOTjtA1+QjvCVJTjrAo9QibPjjCmy7htLmGkyAL5zt5ONuU4XRUh9MuSNSEM1cbjocunEeCUEM431vDuXc0nFPHwgmOCGdgZDj/CJqjwomJDmdmTDiW2HC+EZyPC2dLfDhvJohnJIp4jnDmJYl4yeE8FlxOCWdHajgj08LZ/VU4+i5HCe56lDecj/JKcMPlKLNlR/nO7SgX5UcJVRxlhPIoXVRHuS1IVR9lseYoftqj4vs9ymrzUXpZjjI86igHE47ymeMoJ5KOsj75KH+nHBVn5iiBzseodDnGZNkxvnI7xmDlMf4TtKmO4VAfY4HmGD7aY8TajtEz/BgPI48xMuaYeLfiOkFcJx+j3CmCg10jmOAcIXrOCEJkEQxxi6CjPIJbglRFBEuUEQSqIngqCNdE8LY2AqMugu2GCEYYI8gyR9AUHsEPERGUR4p4URFMjI7gq5gIOidEkJEYQc+kCP4QzEyNwD0tgr0ZESx1iaSbayTPBEHySB4rIilRRjJOHcmb+kjK7ZHsjYrky5hITsdG4pQQycukSFqSI1mYGol/WiTV6ZFYsyIpzo5kf6cotnWNYpRzFBtkUQxyi6KDPIp3BemKKHqpovhL0KSOIl4TxXxtlOhZo/hFUKWPYroxCqspikeCEnMU+ywilofw2x7F6aNRtCRG4XBEsSgpisBkYZMjbDpGc8olGhe3aI7Lo9moiGaIMpr3VdEM0EbjMEczPTIaW1Q0V6KjORQTzZTYaExx0XwnKImPZn9CNBMTo9E7onkguJgUzZ7kaManRKNJjeZrwfm0aHakRyNlRPNZbjQt5dGsc4qhg3MMtwUDZDG86xZDhjyG1YoYoa1i+FdwUxVDujqGiLgYZsXH8HNCDF7JYhR4p8fwi6A6I4bIzBgMbrGUyGM5oIjlkSqWMnUshzSxYr9j+V4XS7k+liOGWK6ZY/nqWCznImIhKpb70bFcjIllb6zwT4jlYGIsUx3CPlnYp8QyIzUWe1osPwqq0mOJyIjFJyuW+bmxbLgYy4UHsbzlHIfeJY5vBMWucRyQxTHFLQ6LPI7vBVcVcYQr4whSxeGpjuNnQY0mjmhtHPN0caKHjuN3QaMhjkRjHD3NcfwtaLPE8aZXHEVhcfwUJXyihU+M8ImN43lcHE3xcSQlxPHKEce6lDgGpcZRkB7H5ow4HubFkVEUx+uv4pjRIZ7WrvF0kMXzgSDfLR6ZMp6d6nj02ngeCkp18Xx2NJ6wmHjiEuJZlBhPD0c8fwvWpcQzODUep7R47go6fRHPsq4J9HFO4F9BrmsCwbIEhrsl4CZP4IIigT3KBCaqEvhenUCENkH8xwQGmhPQHk3goaDsWAJHIhJojE4gKSaB5bEJnEhIYEtiAqMdCdxPSmCUUyLFzokccknEU5bIrwKHPJHlikRxRhLpoErkQ8EJdSJbNYlodImi104U+5woNHwi+xcl8tvhRO4eS+RURCLjoxIxRicSGZvI/LhENjoSGZ6UiDw5kXuCaWmJ+H2eyP3fE6mUOYh2c7BA7qCHwsE/gttKB3kqh9C1DkZrHKi1Dr4RlOkchOsdzDI4+MPo4KK7g8y9Dp6HOZge7cArxkFzrIM18Q4GJzhwSXTwheCCw8G+JAdvJzvwSHHwq6Ax1cEbGQ66Zjpwz3Xwi2DXRQd7uyZhd0lisDyJLxRJXFAm8ZsmiVRdEmv1SbgakzhoTsIvMon2qCSCY5IYFZuEOi6J8vgkIhKSRL5J4kxOEj90TqarSzJFrsnirCYz3S0ZtSaZh4Kr2mQW6JNFz53MJa9k/HyTuTEvmbaYZGIcySxJSqZvcjJ705IpdE1hpyyFSW4prFeloNSk8I3gqjaFKF2K0GMpdPVLoefgFAqDU+gcl8JnggvxKRxISCEoMUXoiRTeTUrBkpZCSkYKR51S+dgllbOuqUxzS+VPeSo3FankKVPZqkplvDoViyaVBm0q6/WpjDCkcs2UyjJLqujfU+kWncorwYcxqZyKTWV3XCpeCSJGoojhEDGShH9KKulpqWxIT2VURiqJ2am45aVSnp9KfUUq913S6C9Po6sijXBVGvPVafTSpNFRm8Ynggu6NF4Z0/jIlEZhdBqeSWk8F7Qnp5GXkoZ7ehqtGWlszkojtGs6z13S8VCk87ugXZkuzlA629XpTNSk80ybTptOrOnTmWAU16Z0ci3p2ALS2TI1nRnR6QTEpPOP4KPYdM7EpbM/Pp07jnTOJaXTIVvEf5BOhVMGsV0zWOGcwRCXDBSuGXwrqJJlkOiWwRp5BsMVGWiUGXwvqFNlkKzOYL0mg1HaDPS6DCRTBr+YM3C3ZxDqlUFQzwzCV2ZwMCKD2ZEZdIzO4FJMBv3iM+iakEG0I4NlSRnIUzJ4KKhMFc9KE89Kz6A+K4OvyzL45tMMvB5l0MM1k89kmVx2y2SRIpMBykxcVJlUqDOJ02Si1mdSb8ikZEEmfSIyuReZyZWoTFbEZDIkNhNlXCaPBLXxmYx1ZGJOyuRXQWtypnjnmULjZTIlLROf9Ez+FnyYkcnZzEwOZmUyJzuTXjmZdM7NJDpfxDshfM9k8r5bFqflWaJmZDFbmUVPVRad1Vl8KSjVZIn8nMVyXRZD9FlCA2ZRZ8wizZRFsDmLW7Ys/pqexZxVWWTHZbEtPovJCVl4J2bxt+AjR5bYnywOJ2fRLzUL57QsEjKyMGZn0ZKTxdWfsjj2IoveTtk4dc3ma8FV52ziXbJZ45rNSFm2qGnZ/CxokWeTp8hmhzKbt1XZ+Kuz+VfwiSabS9psjumyWaLPRmHMJt2cTa9d2eiisvlR0BydTW5MNqGx2UyNE77xwlfwaUI2lxOzxf5lo07JpiE1m6y0bCZnZPOecw7zZDl8I8+hWpFDijJH6Joc/tTk8IE2h7O6HAYYc5CZcqg155BmyeEtWw4Knxy8Y3N4Kfg4LoeL8TkcS8hhaWIOQxw5NCXnkJOSI7Rmjsi1OQSm51BVmMOqOzmifuTiKc/lb8EdRS4XlbkcU+WyTJ2LRpvLj4Ibulzy9bkEGXPpYcqlizkXlW8ut4Ny+Sk6V2iEXHon5OKcmEuNI5fUpFw2JefyKjWXpU55aJ3zaHXJY68sjzluefSV5+GqyONbQZ0yjwxVHlvVeUzR5BGgzaODLo8vBeX6PBIMeaw35olvJA+7OY8iax7HbHn84pHHuGN5eETkcTkqj6joPFbF5GGOy+O9+DwWO/IYnJSHJjmPHwUnUvPYl5ZHv4w8GmrzxO/K55RrPodk+Sx0y2eQPB+VIp8fBC3KfPap85mryaefNp/Hunwa9fnkGvKxROfzXDAiIZ9nifkMS83ndno+RzLzGZqdT5+ux3nkfJxGl+OiPh/HTXGcJuVxkXvEXHdcaCJxrT9OvuE4u6OPMzvmOP1ijyOPO84TQXP8cY4nHKct5TiDM45zJOc4KVXHKXI5wSrZCdzlJ4TePUG86gTe2hO8FnypO0GF/gTJhhNsMp5g37ETLIs7wR8JJ/go8QSXHSdYl3yCcSknmJp1gpw8EcetgE/lBVxRFBCiKiBAU0BnbQEPBHW6AsJsBQyhgIqpBaLfKWB7ZAF9ogtwiymgMK6AJQkFDE8swOwo4A/BnaQCipMLiE8pYENqARPSCvBLL6BTRgH3BbWZBWRnFbAru4DZOQUcPSGe8aCAw4qTolc4yXDVSSzqk/wpSNSdJFh/ksmGk3xrOok5VqwL7sadpCz+JI6Ek2xKPCn04kl6JJ3EJfmk6KdOciPlJCdTT3I47SRL00XMDBEz8yR/CT7JOklSzkk2557k7byTDL1/ki4uhTwU5MsK2e9WyJ/KQqFfC3FoCtmsLeRtXSE99YW4Ggo5ZSok3FxIdWQhWVGF7IouZFBsIbq4Qp4JPowvpDihkITEQoIdhUxJKsQlpZDvBafSCjmSXsiYzEI8sgopdD6Fp9spahSnyFaeYo/qlKh1pxiiOYVRe4o/BHd1p8R+nmKr8RR9zaf42XKK29ZT/HfsFHWRp1gUc4phsaewxp3ib0FlwinRM51ip+MUg5JPoU85xcepp+j8+Sl+cDnNedlpotxO46w6Tav6NGc0pzmmPc0a3Wm+M57mG/tpXOJOizN4mnMJp1nvOE23ZHGdIq7TxHXGaSZmnqY9R6yfOM0PN06z2/kMFtkZ/hZ86XaGavkZshVn2Kc8wyLVGYarz2DTnOGV4J72jKi1ZzhgOMMS4xk8zGfoFnKGymNnWBglbKOFXcwZ6uLOkB9/hmWJZxjjOINX0hk6Jp8RfecZClPPEJ52htXpZ/DPPMP3WWc4l3MGtfwsvwnuKM6SqjrLDvVZ8e2e5W/dWb7Un6XGcJZc41lGW87y0HaWun1nuRIjbGPPsjPuLNbEs9QnneV48lkOp5yFtLNkdDxHhOs5obHO8aHyHDs05/hHf44j5nN0HnZO6LtzYt/PcTf+HBUJ58hMPMdexzkWJ51jVPI5vFLO0Sn1HK1p5wjOPEdl3jlWys4zzu08AfLzIv+d5z3leUpU5wnVnGee9jxDded5rT9Pk/E8kebzqN3Pc3PEeXpOOk9L9HliYs8zIOE8hsTz1CWd50Tyedaknmdi2nl6pJ9HkXGeO5nnuZp1Hqfjgvrz7HS5gIfbBdGbX+A7QZvigtCwF0T+uMAW9QVmaS4wWHsBi+4CrwT39RdoMlzgtPECUaYLnPC4wFqvC/RecIGHMRdojb1AXLzwcVzAmnSBfwUPki+Ib+8CZ1MvEJRxgf9lixg5IkbuBX53LeJTWRHVbkXky4sIUxSxRlkkepQieqmLhP4t4nfBZ9oianTCRl8k+ogi1hqLCLcXMcWziB9WFjEtqogB0UX8L7aIprgizsQXEZNQxOvkIlpTi7iQVkRCehHbMoqYm1nEsKwiPLKL6JRTxGPB5bwiFp4oYlRBEV0Li7hXWyT6/YtCA13EbrjILdNF/OwX8d1yEWvYRRZGXsQl5iI/Cz6KvUhF3EVy4i/SO+ki2uSL/CVoSL1IdPpFdne5xKeul3hDdUnksEt8q7nEJd0lkvWXOGq/xC9Rl3gn/hLTEi6JfHmJ14Jvky4J3XqJyymXRK66BBmXUGZd4ndBYe4lNuVfIq5d+Dtd5pHsMqXyy+xXXmal6jIT1JfprbmMTnuZF4L/6S5z3nCZUNNlFpovM8Zymd9sl0XPdxkp9jLK+Mv8LohNuszW5Mv4pl3GNf0yvwoKsi4TmX2ZoXmX6XjuMm+4FGN1LRY9azHfC95zK+aKvFh818UcVhYzVV3MQE0xFm0x/wke64q5rS+mzFBMlrGYQ6ZiBliLmZNQjI+jGNekYqEXi/k0uZi6lGJi0orZkl6MX1YxbtnFPBP0qyvmlFsJWxUlzFeWEKAuQaEp4bngK20JTboSzutLcBhKWGoqYby5hF6WErE3JRTGlxCbUMK2xBIWOEoYk1Qi8lYJqpQS/hS0pJVwMb2EfZklTMouwZxbwtGCEr4pKSHjSglrr5bwxrUS7C9L6KIs5UfBx6pSatSlnNSUslVXSjdjKS9MpbRZSuniXYphRinBEaUMjyoV9bCU3wVfxZbSHFdKUXwpKQml7EssZZWjVNSBUgYml2JLKaVzaik/CO6klYqeUMTPKCUms5RtWaUszC5FyimlR24pt46XIjtbyspLpcx4UkqJWxmZ8jJRK8tYrywjSFXGUHUZ3poyXLVlopcpExqgTOiKMi4YykgxlrHPVMYqcxlTLWW8YS3D3VZGF/cyPrGXUedRxoeBZZQPKKP7gTKOhZcRcrSMmzFl5MSVER5fRnBCGbMTyxjpKMM/qQxlcpk482XcTymjPbWMkrQyNmSWMTy7DL+cMv7IFb+tQsRUXBE94xUiVFfYrL7CfM0Vxmqv0EN3BZ3+isihV/jOcIUK0xWOm6+w1XqFhbYr4H6Fy5OvsCnmCvNir/CB4wqVSVcoSL5CbMoVlqRd4a30K6KeX+Fs7hUyupQT5lTOhq7lzHYuZ6RLOYGu5ahl5bwUfOtWznvycioU5ZxQlhOjKmeJppy3tOX005Xzs6EcuWc5UxaVcyumnLy4csY7yumbVI4luZxOKeX8JPg0tZyGtHIupJeTmlHOwcxy1meVE5BbzrIuV3mj61XaZFcpdbtKjvwqxxRX2ay8ykLVVfpormLWXqXRcJUi41XRw1xltvUqoXuv0jXmKr8Jvoq9SmvcVUrir7LFcZVFSVcZn3yVfilXmehWwUB5BfdVFdxSV1CuqeC4toIYXQU79BUsN1TgZqngT8FtWwUn7RVcmV3B+H0VvBdbQWVcBXsTK1jjqGBGUgUjkivQplbwr+BJWgV30yu4nlHBhcwK0rIqOJxdwbzcCnrnV9DlRAWtNyqYfKuCOtdrpLpdY57yGn3U17BorvFUe417umtcMVwj33iNGNM1plqvUed1jY1+16haeI0bUdcoib7G9rhrLIu/xpSEawxJvIav4xrKpGu8FDxOvsadlGvUp14jLf0aYRnXWJB1jdvHr7Gv8Br/9/QaS/66xgeuleL8VxKsrGS+qlL0RZX001TiqqvkD8E3+kreM1RSZazktKmSZHMlG6yVzLVVIrlX4uxZye8C0zRxHVVJ3+hKbDGVuMRW8lzwTZzwj6+kOqGSM4nC31HJoaRKNiaL56WI56VW0j+tEnt6JbKMSv4UfJtZyQdZldRmVwodUklabiVeJyuRF1Yy+FIlAdWVpMqqCHOrYqGiignKKlEjqvBWV4n8VsVLwffaKqH1qkR/UcUlQxWRpipWWKoYZqsi0L0Kvb2Kcu8qtkVVsSy6iqGxYi2+io4JVfwi+CqxiqtJVZxMriIxpYr9qVXMS69iXEYV/TOrRI6t4oVga1sVP3ao5krnaqEHqnGTV4uer5rHimruKqtpVFWTq6kWvXc1u3TVrNZXM9NQzWhjNb1M1VjN1ThbqvlD8NBaTZG9mkyPau69Uc07s6txj6vmRbyIl1DNx4nVFCdVk5dczdq0amanVzM2o5q+mdXYs4RdtrDLEc/NFXb51ZQWVfNjUzVvflFNomsNB2Q1LJDX4KuqoYOmRmjHGm7pajhjqCHVWMMRUw1bzDUstdSIM1eDyV6Dk0cNpX1ruBtbQ3xiDfsdNWxIEnGSa5iQUsOg1Br80mrQpouYGTX8Kvg6s4bbWTVUZ9eQkVtD75M17HWr5R15LfMUtbylrGWQqhZfdS1aTS0dtbX8Kvifrpb39LXUGmqZbasVuauWtn61jHirlseTa/lkSi2bgmqZMqsW89xaTkTUkhhZy8GoWkKia1kcI+7F1jIsrpbu8cImoVb0zrX8KXjkqOVuUi3NybWUpdRSkFqLI62WQ+m1bM6oZWlmLW9niWdl12LNrcU1r5YXgu/za/n0eC3lBSLGo1pyu9ax16WOd1zrWCCrE7mkjiHyOgIVdRiVdTip6vhD8J26jo81dTRr6yjT1VGgryPJUMdhYx2bTXWMtNbR21aH3F7HOR9hE1lHWEwdy+PqmBFfx+iEOvom1uHhqBPfdB2vBT8n1/F1Sh3vpdZRm1Yn6m8dsZl17MuqY2FOHS9O1KG/XMfJ8jruvV/HuC716J3rRT9Wz3PBXVk9N9zqKZfXc0pRT6qynqOqekLV9azW1DNLWw+6egbq6/E11KMz1tPZVE+ztZ5wj3oGja1nSkg9SZEibqKI6xBxBd8l1fNJcj0tKfVcTa3ndFo96en1RGTUszOzngk59XTLq8ecX8//nainurAen5f1rDRcZ5zpOv6W6xis1/nLdp0LXteZFnCdzbOu47n7Onfirove/TrlCdc5nXidNMd1IpKusyv5OutTrrMg9TqT064zPP06vTKuY8+8LvTedf4TPM2+zke512nKu86VfOF7Qtw/d50dnRuY1LWB/2QNPHVr4Bt5A2fUDWRoGsR32sBeXQMb9Q0sNjQwzdjAaFMDOmsDXWwN/CGo9mwgwaeB6zMaSDzWIHJHAz3iGnCPb0CRIOIKniY28NDRwMdJDbQkN1CR0sC51Aay0hqITW/gQEYDmzIbeCO3gYC8Bv5X0MAHJxvYcL4BTUMDVa6NJMob2a5sZLWqkbnqRiZqGumla8RD34jK0EhHYyO/Cx6ZGvnM3EiNtZF890aOeDQS6tnIfO9GRqwX/lHCL074xTeiTmikc2Ijfwi+dzTyRVIj7yY3Cg3ZSElqIyfTGklNbxR718juzEY2ZDWyJLuR6TmNyE408krg7trEc7cmHsub+ELRxLvKJkrUTULXNZGmbSJS18RefRNBpibGmZsYbGmiu7UJm60JpXsTv9vFvHcTrfuaeBbTRH2C8E9sotDRRHpSE/tSmtiU2iTyWxMTMpoYmtlEr6wmPLOb0OY04ZTbRE5hEwOKmpjzoEn0YM18r2jmS2UzDepmrmiaydY1E69v5rChme3GZqHXmhltbSbAvRm5RzP/CZ55NnN6SjPD4pvxTmxG72jmn6Rmfk1u5mFKMzfTmqlNb6Yko5nCzGYyspqJyW7mQE4zW3ObWZ3XzPz8ZqYcF3FPNtPhtPgdZ5o5V9RM4qVmLLeaufpRMwM63yBZdYMQ7Q1W6G4w0XCDEcYb+JpvYLLcwM16g/8Ez2w3eN/jBkf9bnBs6g3qjt7gdMQNxifcwJB8A9eUG/wr+C31Bo/SbvBF+g3ey7hBY+YN0Zve4Hz2DfJybpCUK/zzbrDyxA0+0LXQrG/horGFaEsL22wtrHVvYeigFsxvt/DDjBZqZ7fw9vYWToa1kHGkhQnRLYyIaaF/bAv+cS1Y41tQJbSIc9PCC8HPjha+SWoRvUcL76a0cD21hfK0Fs6nt5CX0UJyZguRWS3sy25hS04La3JbmJbfQuv5FkZfbeFRbQvvtLWg/qCFmC9buP1DCxU/tRDq0iryaisjFa0MULYSqGrFXd2KRtNKV20r/wie6lp5pG/lS0Mr7xtbaTa1Umlu5ZKllZPWVjJsrcS5t7LTo5XRvq3sfaOV6EmthE4Rsae2svTtVmZNa+VuRCu3Ilu5HtVKeXQr52NaOR7bSmqcsI9v5WCC8EkUPg7hk9TK7ORWJqW0Miq1lYFprXRPb8UjoxVdZiuuWa28Fvye3cqTnFb+l9vKx3mttOe3Un+8lXMFreSfbCXqVCsuJeJeeSv61laet7dy4YNWPnso4rq0Cf3Qhl7ehkzRxn+CP5Rt/KBq44G6jU80bbyrbaNR10aFvo2LhjYKjG1kmNqIN7dxxNLGbmsbIbY2Vrm3scDexjSPNoa82cYHY9tYOrWNQTPaqNneRl1sG1fi2jie0EZqYhuHk9rYmdxGcEob89OEX3qb0Dlt9M1qw5bTxu/5bfzfcfHcU20knGtjS5H4XR+2cdK1nX2Kdtap2lmqbme2pp3J2nYG69vpbWjH19iOxdSOytyOk6WdV4Jn1nbe9Wjnknc7Ef7tPJrWTntQO31WtNN0rJ1Vie0sdLQLXd3OhOR2Rqa080ZqOz3S2vFOb8eU0Y4ys50uWe38I/gtu12883bxztv5JE/EON5O1Yl2igvaOVvbzl+db3Ld9San5DdJUt7kkPomq3Q3CTLcZKLxpsjtNxlkvin63pv4Wm+icb/Ja/tN/vC4yc/DbrJrwk0mhd/k79ibPIm/yf2Em3yaeJP3HDe5kXSTmuSbQk/c5HzqTU6k3SQz/SaJGTeJyLz5/wzXdVxVWdcHcBCQvs0NukNAELDQyd9vwiLNGcfprmdSp+dxwlHpbrDH6XCeeac7pC9cOgVFGhHFwHjXH9/Puffstdfe59x7zl4bbxQfx4slx/Fk6XE8UHYcd5XLmJUyZtVxLNl3XOqi4/A8eBzaQ8dhfeQ4zvwpY/x1HH8dPw5F73Fc6TuOZ12qsVZVDaqrsUJTjVhtNRboquHnVg2TvhoqQzWuG6txwVSNIY9qWLyqUetdjXvvrMZta6rxz5ZqBO+phtfearilVcM1vRp2GdW4Is5lVmM8qxqD2dXoyqlGc241avKq8Xt+teyjq/FVYbXsYaqxr7gaxSXVyC6txu6yarxdXo0dFdX4T2U1Hquqxqb91Vh4pBp7vq+GQ3U12hpkXLPkdqpBt0sNLK41+FNZgx9VNbLXqsEnmhoc1NagTFeDPLcapOlr8LqxBi+aavCUew0e9qjBPZ41WOddg9t8amQvJ/0zpH9mDb7JqkFBXg12FdTgrcIabC+qwX+Ka/BYSQ22lNUgubwGt1bWIHx/DQIO1MD1cA3sjtSg7ZMaXHauxUlFLXqUtfhHU4tftLX4P10tvnSrxX5DLUqNtcg11eI9j1o8612LZP9aILAWvmtq0Zdai8jMWvhk10KVWwvHvFrMy6/FnDhXUIuhIokproW5tBZLv6zFhvOS27kOWeo67NTW4XVdHV5yq8P9xjrcZapDqnsd1nnUwdu/DoaAOry7rA59L9chKa0OS7LqEJ1dh4DcOnjl1UGfXwdVQR0cC+tgU1SHq2K2uE7qmzqMlNahu7wOrRV1aKysw/GqOvyxrw4/7q/DFwfrENcnMaMyhks9nBT1sFXW46KqHmfV9ejT1aPDrR51hnr8Y6zHb6Z6fO9ejw+96lHmU48C33q8G1CP54LrsSKqHm9vr4d+dz1Ue+pxPa0eMxn1sg7UozunHq259WjMq0d1fj3+LKjHz4X1+K6oHl8X1+PTknocKa2HzrUBSkUDbFUNuCYuqRswo2nApLYBw7oGDLo1oEffgHZDA5qMDagzNeAf9wb87tGAHz0b8K1XA770bsBh3wbs82tAqb9IasB/323A87sasCmtAesyGnBnZgNuzWrADdkNWJbTgNjcBkTmNSA0vwEBBQ3y3m6AqagB2uIGKEoa4FgqcyqTOYlL5Q04V9GAqcoGnNzXgOC/G6CpbsCIuQHJUw0IvNiAv50a8ZtzI350acS3ro34VNmID1WNOKhuRKWmUWqPRuTrGrFX34j3DY143dSI7e6NsvY24mnPRtzr04gNfo24JagR+29rxIMpjWBGI27ObMSS7EbE5DQiMrcRoXmNsrdqhE9BIzwKG6EvaoRrSSMcShthU9aI2YpGdB5sxMWWRtx4vRHnlGaMq83yu5plfTSjVW/GX+5m/OZhlvtnxjFvMz72NeOInxl2d5jRn2hGzXqz7NHN6Ek3oyPDjJZMM8xZZtRlm3E8R/rnSv88M37KN+O7AjO+KTTjyyIzPi02S71hxqFSM/aVmVFebkZxhRn5lWZkV5mxe78Z7x0w4/5PzFj+PzOmnJpw0rVJnr0mdKiaZD1rglnThHptE6p1TfjbrQm/65vwi6EJPxib8K2pCcfcm/CFRxM+8WzCUa8mHPJuwj6fJhT4N8FhVRNmEppQs6UJmU80wXdPE9zSm6DJaIJzlrRnN8E2pwnWuU24nNeEC/kSX9CEM4VNGC9qwkhxE4ZKmtBX1oSu8ia0V8icKptQ+kUTXv2+CU+4NuNRRTPuVzVjm7oZd2uasVnbjPW6ZtkTNGONoRm3mZpxq3szbvJoxkrPZiz2bkaMTzMi/JrhFdwM66hm9C9vxtE1zXjs/mac+6AZZ3c3Yyi9GScym9Gb1Yyu7Ga05zSjJbcZTXnNaMxvRl1BM/4pasbvJc34sqoZn+1rxocHmvHM/zVjfl8zcp0syHCxIM3Vgl1KC95VWbBTbcFbGgve0Fqk9rZgh5sFL+kteNpkwZPuFjzmYZG6z4IHvSy439uCbT4WbPW1YJO/BesDLEgKsmBdsAV3hlrgdoMFM6st2JBhQWqmBclZ0pZjwepcac+z4PZ8C24ptOCmIgtuKLZgRYkFy0stWFJmQVy5BTEVFiyssiB8nwVh+y0IOWBB0EELAg5Z4PmhBe5HLWiosaCu1oKaOgvWurTgdmULbta04CZtC5brW7DU0CLrcgtiTS1Y5N6CKI8WRHq2INyrBWHeLQj2bYFvQAs8g1owE9+CkqdasC2rBXfntGBzXguSi1qQWNyChJIWrC1twaryFtxRIeNUtoBVLcC+FtyyX8Y60oLDTq2oUraiQtWKMk0r8oytyPJoRYZnK9K8W7HXpxW7/FulLm9F5FOtcEprhUNGK+wzWzE/qxV22a3yX2uFTW4rrPNbYVXQiuviWmGrvKtbcaW4FXMlrbhc2opLZa2YrWzFzP5WTB1uxfjRVvzb0IpC5zbkKduQq2pDjroN2RqhbUOWrg2Zbm3IMLRJndeGNFMbdnsJ7za8F9iGp1a1YdUesbcNd2a04Y5MkdWG27NFThtuyxV5Ir8NLBCFbUCRKG7DrSWiVJS14ebKNty0vw03HmrDyo/bsOybNsT92oZF/7YhsqUNocNt8FO0w1ctNEIrdMJN6NvhYxAm4S48hKfwboe3j/AVfiJABIqQdniFtsMjVWL2Sv90kdUOvzyRLwpEkSgWJe3wLxMV7QioEvvE/naE/9WOlZfbcZuyA7drOnCHVug6ZG8lDB1YZezAanfh0YE1Xh1Y59uBhIAOJIV04P47OvDQug68+XIH3n2zA7t2duCDdzuQvrcDGekdyMnpQG5uB/LyO5Bf0IGCwg4UFoniDhSVdKC4tAMlZR0orehAWWUHyqvEvg6p8TtQeaAD+w6Jwx344a8O/FbbgQt2nbBWdcJG0wlbbSfsdJ1wMHTC0dgJJ1On7P864eLRCVfPTii8OqH07oTKpxNq305o/TqhD+xE2JJOPP1sJ7L3diI3vRMFmZ0ozOpEcXYnSnI6UZrbifK8TlTkd6KyoBP7Cjuxv6gTB4o7caikE4dLO3GkrBNHyzvxUUUnPqnsxJcHOvHVwU4cO9SJbw53IlnZhRRVl9TxXdik7cIWXRfuduvCNkMX7jV24X5TFx5075L3SBce9+7C075deMavC//x78LzAV3YHtwF484u+O/qQtDuLoTs6UJURhcWZXZhWW4X4vO6sDK/CzcWdOHmwi7cWtQFFndhdZmMd6ALT37ahRs03bhF1w24deM2fbfs27uR4N6NZI9upHp2Y5tfNx4I6MbDgd3YHtEN35ck9p1urH6/G0/ndePZ/G48X9CNlwqlvagbb5V2493ybrxf0Y3dld3YW9WNrP3dyD3QjaJD3Tjk3INPFT34WtWDH7Q9+M2tB3/qe/CPoQfHjT2oNfWgyaMHLZ49aPfqQad3D3p8etDv24NBvx4M+fdgJKAH08E9OBfSg+vhPdDv7YFneg/8M3sQk9eDxfk9WFHYgxuLenBLcQ9Y0oM7SnvkunuQXNGDTVU9uGtfDx482IMXjvZgxtyD/7n24kdlL35V9eIPdS+qtb2o0/XC7NYLi74XbYZedBl70WvqxYB7L0559GLKuxczPr246t+LFzN6sSOzF69n9eKt7F68k9OLXbm92JPXi4z8XuQU9CK/sBfFRb0oL+5FVUkvDpb24pPyXnxe0Ytvq3rx/T4Z87CMeaQXW1V9uE/dh8e0fXhK14cX9X1Ss/fhbVMfsrz6cCy4D38u6IPVK31ITuvDhvQ+3JPZhwey+vBIdh+eyOnDM7l9eCGvD9vz+/BaQZ/U7334oLgPaSV9srfoQ35ZH4rL+1Be0Yf9lX34aF8fPt/fh68P9OHbg32oO9qHiF/7cOtffXjX0of/OPXjTdd+vKPol3WwH2mqfqm3+5Gv6Uexth8Vun7sd+vHEX0/PjH04wtjP75z78fPHv343bMf/3j1y16pH40+/Tgf0o9Lof147JZ+fJTYj5/2SMxeiUmTmPR+mDP6Zd/Xj86sfvRl9+NkTj8m8/oxk9+PCwX9uFLYD+vifswv6YdzaT9UZf1wK++HqaIfofv6EdPej6Ud/VilOoFUzQmpJU7gHt0JPOB2Ao/pT+B54wlsN51AmtcJFPicwMcBJ9Cw4AROZJ3AUPYJjOWcwHTuCVzJPwHrwhOwLzoBz7IT8C8/gZCKE4ipOoFl+yT3Ycl95AR++/4EXnIawH9dBpCjHEC5egAHNAM4qh3AZ7oBfK8fkFprAH8ZB1BjGoDZfQCtHgPo9hzAgNcAnIIG0LlqAM9nDWBH9gDezBnAu7kDyMofQEHBAMoKB/BhseQqGcCx0gH8Wj6AfyoGUFc5gOaqAXTsG8CpAwO4cHgANkcHEPL5ANzaBvCwYhA71IN4UzOId7WD2KsbRLbbIAr1gyg3DOKgcRAfmQbxhfsgvvUYxE+eg/jDaxDV3oPyOw2i1XcQPX6D8swNYjZoEDahg8jPGsT+nEF8mDuIz/MG8b/8QfxYIP0KB3G8SPoVD2K0fBDTFYO4UDkI46FBLGgYxOmxQQSeH0SF/Un843oSg+qTGNWcxLT2JK65nYSd4SRcjCehNZ2Eu/tJ+HmcRKjnSanzTmKlz0ms9jspe8ST2BxwEndkn8Q9eSfxUP5JPFlwEv8tPonM0pMoKDspz9FJWI6fxL/KU2hTn0Kv5hSGtKdw3u0UruhPwdl0Chr3UwjzOoVo71NY5nMKN/meQoL/KWwMOIWnMk7hy8JTsp86hd+KT+HfklNoLD2F9rJT6C8/hdMVp3B93ynMP3AKozZDuFU5hNWqIdylGcITuiHsNAxhj3EIOaYh7PcYwseeQ6jxHUKX/xAGA4YwFjgk93EIzmFDKF8xhBuyhnBb9hAScoawMXcIj+QP4dmCIWwvHJLndQhZJUNS8w/JWjKELyuG8HvVEJr3D2Hvd0Mw1Qxh+eQQHtKcxtPa03hZdxpvup3GLv1p7DOdxlH30/jK47T8pqfl2TuNHt/TWLDgNAo3nMYXL5+GeudppGedlt/yNL7MO43v8k/j94LTqCk8DUuRxBefxlTpaVwsOw2PfacRuP80nvzoNDqmT+N+62G0K4ZxQjmMUdUwrmqGMV83DKXbMIz6YfgZhrHAOIw40zBucB/G7R7DSPQcxmavYTzgPYwnfYbxou8w3vAbRnHgMI6FDKMjfBhf3TeM29IlNkNiMyU2S2Kzh/FSzjDezB3GB3nDyM4fRknBMA4WDuPb4mH8WjKM6tJhNJcNo6d8GGcqh3Gpahg+h4YRc2QYKz6UnEeHcVYxgivKEcxXj0ClGYFJO4IA3Qgi3UawVD+Cmw0jWG0cwXrTCLa5j+BRjxE85zmC17xG8J73CDJ8RlDkO4L9fiPwixrBpdtGUJY2gvrsEdlXjGAgdwTjeSOYzR+BrngEoaUjuL1iBEmVI7iragTP7B/BB7+M4JEzI/hDOyprzCja3UZh7T4KZ49R6D1HsdhnFKv8RrEtYBQvBI3i8IJR/BU5iq+yR/FTzij+zR2VvcsoevJHcbpgVGreUdiXjMr7aRQh5aOyHxjFyspR3FE1iuR9oyj7UHIcHcXt343ixtFRLJ03hpOaMUxpx3BZNwY7/RhUhjG4G8cQZBpDtPsYVniM4XbPMSR7jWGr9xge9RnD875jeN1vTGrzMZQHjuHnkDHMpo9hXuYY7i4cwyNFY3iuWGJKJKZ0DLllY6goH8OxyjH8UjWGmn1jOHFgDOMHx3Dh0BiiPh7DV0Nj6Bsdw+jYGLI04ziiG8dXbuP4WT+O44ZxWIzj6DeNY8x9HPO8xqHwHofJZxxBvuOI9hvHHQHjSA0cx7agcbwUMo7CBeP4LGIcv70wjlPp47iSOQ7f3HGE541jaf44UDCOu4rG8UjxON4oHce+inF0HZDcP8s5pwnscZ3AfuUEPlNN4Hv1BP7WTKBJO4Fe3QRG3SYwq5/APOMEFKYJeUdNINhjAjGeE7jRawKrvSew0WcCD/pO4Fm/CbzmP4FdARPIDZxAZdAEPg6ewLchE/gjdALOURPYsWwCZSsmcOyGCXTcPIHBTRO4PW0CKekTeCd7Apk50p47gQ/zJCZ/Ar8VTKCuUGKLJnCqeAJnSyZwrXQCTuUTMFRMIKByAiv3TeDO/RNYf2ACm76bwNXuCaxSTOIZ9SRe00ziA+0k8nST2Oc2iU/1k/jeMIm/jZNoNk2i330S4x6TuOQ5CTvvSWh8JuHjO4nkwEm5v5PYHjKJd0InkRU2iQcyJ+WdP4nWokkMFk/iaukkHMsnoa+YRHTVJG7YN4nV+yfxxuFJFH44iYNHJ/Hzx5O4x3kK32mmYNFNYVI/hTnDFKI9p7DJZwrP+U3hcNAU7ntuCiczpzCdNYXr2VNwyZ1CSP4U4gqmcGvhFBKLpnBP8RTeK5tCTvkU/t03hZb9U7h2aArOR+Tcl1No653C77Zn5NrOyLWdwQn3M5jyOAMn7zMw+pxBrN8Z3OJ/BjuCz+D9kDMIeOYMnHPP4N7iM3it9Ax2l51BYfkZ9Ow/g0sHz+Cmj87gT+00mnXTuGqYhotpWn7/aYR6TGOJ5zRu85pGqvc07veZxn98p/Gm3zS+DZrGgzHTyMmdRlfRNEaKpzG/bFrqlGkEVEwjcd80Dh+ZxtQn07AfmsYBm7O44ngWlW5n8Zn+LGqMZ3HR4yzsvc5C731W1r6zuC/gLL4LO4uEuLPYmHkWD2edxYvZZ6XePIv9eWfxZf5ZNBSeRW/RWUwUS76Ss3AuO4sFFWexvPIscg+dRciFs3jcdQYfKGdwRD2Dv7UzaNHN4KTbDM7pZ6AxzWCRxwySvGbwrM8MfgycQVfwDEZDZqRmm0FoxAxeWjQj92sGC/JnEF8wg1WFM9hSNIPHi2ewo2QGRWUz+KdyBq1VMxjaN4PZ/TOYf3AGQYdn8JzmHLJ15/Cl/hx+M5yDtec5qL3Owc/7HBb5nMMtvudwv/85VAWfg2/UOTjmnpNxzmF14Tl5ds/hyeJz2Ft6Dj9WnENt5TlsOyo5jkmOb87hm+lz2K8+L9dyHnbG8wh2P4+lHufxmPd5vOJzHrt9z+Pp7PPyLJ2HufA8BorOY6b4PGxLz0NXdh5B5eexpOI87qg8j81V0mf/eew5cB6fHDqPHw+fR90Rib98Hq/ZzOIO1Sw2q2fxuGYWr2pnpbaaRbnbrPx2s1LrzaLROIsTplmcdZ+FjecsdF6zCPKexRIf6ecn/fylX4D0C5xFWZD0C5Y+obN4ImYWS2+axQs7Z4HMWazPmsXD2bMozpvFx/mz8tzNyntgFn1FszhTPAvr0lloy2YRWD6LxRWSu0py75vFDrOM3zaLgrOzyFNfwL+6C+h0uyD/3wtQmi7A1/0CNnhdwKPeF7DH9wLK/C7AHHgBpvwLuK/4Ap4vuYAPyy/g+4oLcp8voKfqAlYduYBjn15AfscFRKsuYofuIn4zXsQp94tw9LoIT++LuNn3IlL8LuIh/4vYHnARuwMvwhx6EQ4RF3FT1EUMLrsI5/yLiC68KHvSi3i05CJeKb2ItLKLsl5clBrnIv6ovAi9+SIiT1zESsUlfKK7hF/cLuGk4RIuGC/Byf0SPD0uIcrzEm71uoT13pdkjbqEV30vodL/Er4KuIS/Ai+hPegS/LMuIa/gEo4UXsL3RZdQV3wJ/SWXMFN6CfPLLyGi8hJ2HLiEvQcvoeLQJdygvYxk3WVs11/GHsNlVBgvY8zzMq55XZZ15zKW+V3GGv/LeD7wMgqfvow3PriMx/IvI7PwMnpKL+NM2WUYKy8jvOoybtp3GemHLmPqo8sI/fEyyhsvo9JhDjeo55CsmcND2jm5h3NIc5tDlX4Oxwxz+Nc4hy7THKbc5+R/MweD1xzCvedwo88cUnzn8IjfHF71n0NGwBz2B87hePAcpkPnEBkxh/UL5+C4dw63ZczhUuEcFMVz8C+Zw5LSOdn/zmFb+Ryer5jD+5Vz+GzfHFoPzGHs4BwSP5rDgx/PofvLOQz8Moe1hiu4z3gFL5quoNzjCv72uoJJnyuw8buCi29ewa1ZV/BkzhW8nXsFR/Ov4OeCK2gqvIIrxVegKr2CoLIriC+/goSKK9i3/woWfXQFd39yBcWfX8HDhqvINF3FQfer+M7jKga9ruKi91W4+F6Fn99VLPG/ijUBV3Ff4FW8FHQVx0Kv4njYVcyEX8V7sVdhLLyKzSVX8XTpVewsu4rfK6+ireoqPv74KsKsrsHicA1vq6/JvvQaWt2uYUx/DdbGawh3v4ZbPK7hKa9rKPS5ht/9rmEi4BrKc6/h67xrOJ5/Db0F13Cu8Bqciq/Bt+QaFpdew/aKa0irvAbl4Wu4v/Eaut2u46z+Ou7zvI79PtdR73cdlwOuY2XIdaSEXsdjYddxKU+OJdfxVul12Wdfx8fl1/FbxXW0V17HZNV12O6/Do8D13HHoevYdvg6XjxyHXs+vI66j6+jqec6oueu47CTFX9ytuI2VyuOipcUVrRSWjFNGFRW3C++U1vxbq0Vh8RzOiteEVq9FSuEQ6h8v8mKpXdY8fgqKz65xooXxM61VnRdZ8XABCt+If5JtGJKkhV7xLlkK3663oqPbLLi9iesmPGkFd2fsuKdz1ixWXz/ghVvSbPi5nQrDopnM6w4J97PtKImy4rlIizbisfEzTlWrBGDuVa8nGfF9/KtGFpoxRsrrPjV51ZU1sqxTr7XW3FDgxWfbrTiRfGu2YpfN1vxJosVN7ZYUd1uRRt7a2aKWEdr/ixWO1mzVTzgbM1J8YqLNe1crZktvBTWPCoWK635q1irsma7eEhtzTPiNY017bXWzBU+Omt+LJa6WfN3kaC35iMGa54Vbxqt+am7NZM9rfmYlzXf9rZmqr/kud2aeXda85NV1vxztTWT1lizWzy21prnxNvrrOmSYM0iEZBozc/FiiRr/iNSk63ZJ5TrrXnTRmvWiG/vtubee+Xcdpn7bpnDXmt2ikfSZB7izXRrOmVYs0DEZ0mObMkhLuRY8+t8a24utKb3T9ZM/MWaFf9KvuPWvLvGmsPCqs6aacJYb81DYlGDNVc1yr0T3a3W/K7fmhbHebzPaR7HxSvO82jnMo85wtt1Hpcq5vEPkaicx27xmGoez4n/qucxWDuP/9HP4xWx3ziPL66aR+vV8xi7dh5/EWvXzePDCfP4ZuI8rkyZx+NiQ6rke0X6pUk/sTt9HvUZ0l9EZc7jj6Ilax4fyJ7H13Lm0S9vHj8VJ/+dx59q5/GNhnksaJRcTZLDMo+1jjbc4mTDOIUNfxXrlDZ8VGUjc7SROdpQobFhpsGGS0w23HmrDZettuG+BBv+kGjDB5JtOCVC9tjwmLhlrw3rxdY0G46Il9NtaJNhwyzxcab0zbLhXyIl24ZP5dhQl2fDhfmSS7xRZMMXPrVh5F82bPnbhkHVNvxK3FxjwzoxXGvDl+psOK9e5iP6zDa83GTDWCdbdjnb8jEXW86Kd1xtqVbYMkJpy+/E7SpbWsSU2pY3udky1cOWSatt2SN062y5T0Ql2HJ1oi3bxcNJtpwRbyfbUpFiy7BU6bvbll+n2fKeDFuOih2ZtszNsqVfti0/F0O5tnwhz5YfFdjy70JbPltsS+UhGb/ali71tpww27KgWWI7bPmlvR1zne3o52LHG1ztWCO2KOx4WryktKONyo7xGjtu1NrxwAI7Nq224+QaO76x1o7O6+xYLEIS7PiNQKIdzeLeJDtOiNeS7eiUYsciEZxqx2Pi1vV2bBTbNthxXLy60Y6Om+wYtNmO99xlR4etdqx7zI53pdlxWNhm2DFHfJ4p88uS+Ym7sqVNvJwj7bky9zxpFwEf2vHbGjveXmtHi3iwzo7T4q16Oyoa7FgmFjTa8Ttxh9mOreKhJjueFf9ttuOqVjs+3GZHVYcdE0ftOOown4HO8/m12OY6nxPiNcV8Oinns0iEqObzG9Gkns83tfNpDJ3Pn9fM59q189kldiXMZ2zSfO5Nnc8P18+nNmM+ozPnc3fOfKbmz6dP3Xze1TCfOxolR/N8Tlnm8/u2+TzuYs/NrvY8LV5W2NNOac88EaCy51fiFrU9G8W9Gnu+obVnm96ee5LtaUqx54sb7PlYuj0viPcz7KnPtGdclj3/FM/n2NM61551+fYcL7Dno6X2fK/MnqnH7flFrT1vqrNnvdhWb88J8UaDPV0a7Vkmws32vNhszw8s9jS02POwWHZSODpwk5MDT4uXnR0438WBBSLI1YHfCCocaBEPKh04I3aqHKhRO3C/WKRx4G8iSevAZ3UOzHRzoLfega+bHPi9hwMnb3dg+Z0O/HGVA9eudmC3eHKNA+fE3rUOdF/nwI9EfIIDj4stiQ4cETuSHOiQ7MDQFAfekerANvHIege+v8GB1x9wYPUzDix+zoF9e2TcvXJOZKbJ2OkOvDHDgdsyZdxsB0bmOPAnkZbvQM8CBy6vcuAD1Q48K3bWOHCg3oHWjQ5Ut8j1OTpS5+zIk66OtFU6yu/lyGMqR96mdmSLeFjjyPPiPa0jD+kcudjNkX+JDXpHBpscGbha4kXLGkcuSXTk32J7siMLUxz54B5HnhO6NOkrFqdLX7Exw5FDYnumI+2zJFaEZjuyI8eRj+c68pJ4vUj61zry3TpHutVLf7GkQfKLTY2OPC12mB1Z3OTI75sdudriyC4R1O/IKmcn/ubiJNfixNvVTnxU48SL4leTE39Z58TnEp04L8mJF1KdeNsead8r7cKU7sTaDCcqs524KMeJ99U4cVrsrHWits6JTmYnlgrrFicea5V+7U58zNmZNyqc2SCmlc4c0TrTxc2Zv+idecLgTPVaZ8auc+afYmOCM0+LHYnOdExyZqmISHZmYooz+8Vzqc4M2uDMOzY6s/4DZ+7c40zdXmceEv+mOXNLujPHxOsZzqzMdGZ0ljN/F/a5zlyQ58zAImfeUu7Mo1XOvLPGmZ3iyVpnXhUZdc7cbXame5PMtdmZ91mceVa4tTrz+0Hpb+XCLHsXfubiwptdXdgkHlS48LzYpXThRyoXrlS7yLPrwmmh07nwsHguwIXa5S5cs8aFz651ofU6F+aIwAQX/k/cmejCDvFkkguvisxkF/qluPAr0ZrqwsfWu/Cy8Nrows/FLZtcWPy8zOEDmYOY3e3CT/a6sCHNhfenu3BGvJfhQkOmC4+KFVkurBP3Zsu8xDs5LnTLdeGyPBe+WeLC1ypc+EeVC5/6XnIfd2GzeLjahRfE7hoXetS68FNxU50LzeLBerlmsavBhaZGF34sbjDL+OL+JhlfvN/sQqNF7olY2eLCenFfqwvPCn27C2s7XLit04UHT7rw31Mu/HPaRWpFV77k7MpiF1eGu7ryJ5GocOWAeFHpyvkqVxaJn9SuPKFx5QtaV9rpXNmvd+XzBlcG3+bK3DvFWlf2JLjSOsmVeeL/kuV7iiufTZXv6yVug3zf6MqyNFeuz3Clc5ar1MKu/D3blRtyXOmS58r9Va70q3XlMXGt3pXZDa4MaHTlnWZXPt3kyjYHBXMUCgYpFczXKPi8m4JJRgVfMil4MFhBm1sUtL9NwdfWKhiXoOA/YjxRwbeSFNQkK3hILEtRsFqcSVXw3CYFf3tawb7dCtrtVTA8TcHyTIX8fxXcmK3g6zkKLs5TcKRGQVWdggfEknoFj4utDQpOiZ2NCrqZFaxvUtCjRUHfDgWDexRc5aJkt3jWVckChZJhSiUTVUq+rFbSUaNklFbJP8RGnZIqvZIHRNYaJQPXKvmtWL1OyecSlCxKVDI8ScmfRUqykjtSlHRJVfLtjRL/rpzbo2RVmpJx6Uq6ZSn5oViZrWSDeDBHyVnxZZ6SzFfyif9TsrBW+tQrOSRcG6WfWcl3mpWMvqbk944qOrqoWC4Wuar4pxhXqPi2UkWtSsV6tYpf6lTscFPxB6OKF/xUtKeKt61T8akEFfMSVQxNUjEpWcXtKSrqN6m4/lUVm9NUnEtXMTNDxYBMFb8Va7JU7BMvZEuOHBVLRVSuipvyZJxCFR8oUvHw3yo+W6uiTZ2KheKXehVTG1QcFq83qnjQrOKyJhVrxX3NKllLVfRqkfm1qvh0m4o/d6h4yzw1p53UfEKh5jXxg0pNd4OaT5rUfGStmgEJan4r1iSq2S/Kk9VclKLm36Jwr5oRaWpqMtXyPKvZKC5lq5meo6Z/rpr/E2vy1OwTL+ar6VCgpse3ah7+Wc2HflXTqlbNsDo1fxaqRjXjzWo+2KSmn0XN1S3STzi0yZgiwVnDAfGBSkMvtYZfiRKdhgvdNPxD6I0afizqfTUsjNSweY2Gj67V8IrIXqdhcIKGP4hTiRq+mqShIlnDA2JZioYPpGpkTdHQb4OGfRs1tL1Xw7k0DYMyNPxeJGZqeFIosiU+R8M68UCuhml5Gv4vX8M1BRpWFmk4U6Lh19Ua9tRoWFan4aJ6Df8RWxs0nBbvN2roYdbwC3Fbk4ad4j/Nch0WDf9s0XCyVcPP2jVs79DQ31XLEwottyu1dFFpuU/s1Wp5brWWPmu1/EasXqdln3gpQUunRC0rxeIkLavFfclanhd7UrT0TZV40b9eS+eNWi7ZpGWNuG+zlrpdWi7Yq+VYmlb2UVp+LG7J1PKpLC2ts7XclKvlzjwtjfladlRr+UyNllF1Wr7foKVHo1bqWi27RXmzlj/Y6jjuoqNBoeOnAkodn1HpWKLWMUqj47RWR9+1Om5P0NE1UccDoiFJx7lkHbNTdPwxVUfdRh0/Elvu1jEwXSf1ho6vZ+rkudXxxmwdLSKuVEePap3cZx2r6nTyztHxB7OObzTrqLXo+KiLGxco3GhSu/FzUaFz48CdbjSvcZM9thvz17nxtwQ3Tia60SPZjQ9vdOOccNjmxu1pbozPkFjxaKYbr4lV+W7sEy8XuPFqsRtfPCZ96934XoP0b5Q2s7Q1uTGv1Y2b290Y4qKXfZeeL6r13KfRc5lWzwbxm15PT5OeX4t71+qZvk7P7xP0TE7Uc1i8laTnp8l6OqzX86GNeuZs0rN/q56Htunp+pKeX+7W8+W9ejal6/l4hp7WmXoWiagsPf8W92TruTdHL8+ent+J54r03FSh53uVenpV6dnzmZ63/qCnbbWeMTV6Vov7a/W8KDLr9Ayu1/Mnsb5Bz3HxTqOe7mYZV9zZpGefeLlZT4VF5iRWtujZLJ5olbm06Vksotv1/Eds69AzsEvPlG65F30y7nwDHRwM/N3FwC2uBp4RuxQG+igN/J9YpzLwlHhdbaBWY+BHokNrYKWbgUv0BtaJXKOBC0wGfuBh4HSIgStWG3hvgoEXRFCSge+kGLhqvYE7Nhh4ZKOB3+4xcGivgW+mGcgMA1/INMi6auB+Yc428PEcA6PzJEe+gUerZX51Bv5lNvCeJgN/sBj4bLeBAbZG+V8bebOzUWpFIx9VGvm32shtGiPXuxllTTfSJclI21Qj49Yb+ccmI6t2GxmdbuSvWUb65hr5fyIpz8i38438osDIRVVGfnXUyM11Rp4R3zUYmdxopKnJyC/F6mYjB8RHLUbe2mpklzjQLvm7jfSek6ODicEKEzcpTZwSu1QmJmlMXOJtYmS8ibfdYeLydSaaxRMJJs5LNLFExCaZWCMeSjbxishLkfhUE/8S29abOCtCNpq4eZOJH2w28eQ9JobuNfFXMZ1m4p50E/0zTEzNNHFcvJtlole2id+IhBwTh8RbuSYa8kz8QtyZb+IrBSZqCk1EkYnv1Zg4XGfi2/UmmhpM/EoMNpr4utlEXZOJn4rbmk3cbjHxD3t37nZx57DanSatO0/q3NlvcGfjGnfWJrjz4UR3XhOFSe6MTnbncTGX4s68VHdGrHdn2CZ3fpDuLu9vd5mvu8zXne9ludM7253fiqQcd46InbnuXJfvTmOhO7/7150JDe58u9Gdp5rc+WazOw0Wd2o73fmJWHnanb86eHCPqwd/Unhwo9JD7r8Hd6s86K/24A9ivcaDk2KX1oO+Og9+J1LdPDgu3tN78P8MHhw1enCnpwcTvD1ov9qDVaJ5jQefTPSgXZIHK8SyZA+axRMpHvLf8uC8LR689xUPnt/rwd/SPXh3hgczMuVzlhxzPBiSKwo8mF7kwZ8bPGSvJccmD043ezDS2ZNzSk9e0XiyPtiTN93iyVvu8OStqz3Zu86THyd68rYkT/anevLV9Z48tdWTizM82SAez/SkTZanPC+efDLHkysKPRnb4Mk68WijJ8vMnlzS5MlG8USzJyssnlzWInHtnryxy5MrXb3YKpyVXjwkblJ5sUO8qPaiQuPFHq2X1Mpe9PD24oYEL06Jn5O8uDnZizMiJNWLW9d78YJY8YAXj+zx4sfpXrw9Q/qJ1zK9pK7z4hdidbYXT4m3crzonuvFYyIxz4sj4t18L35X4MUPirzo+T8vHqyWOdR68WidF1nvxT7xSoMXdY1e/EysMnvxpHizyYumZsklEiySS7zT4sXUNi/ubvdiQIcX/+j24tV+L9YNeBFjXlw37cVnbLx50NabJ5296e7qzWMiUeHNUfGe0ps+Km9+LzaovXlG7NF4M0jrzV/F3TpvnhdZbt4M13vzbzFn8OYikzftvb1ZuNabjyZ4sznJm88ke/NAijdvTPVmh1Bu8OZH4tVN3nTb7M2z6d58KNeb10VJnjefLPDmyiL5/Is3U2q9eVeD5Dd78z/t3vzH1Ycv6HzovMaHPWt9mJriw0lxfJMPH9zrQ4dMH36S48O38nz4b42PrLs+fKbBh46NPjwkbjb7SC3gwx1NPtQ2+/BzsdriwyGxs8WHj/X48DalL0+I11W+NKp9eUzs0voyQOfLh42+PBfgy+13+jI9wZdhib68kuTLuBRfNoquDXJ+qy/Hdvpy9j1fKtJ8OZDuyzczfOme6cv/ieQsX06I3dm+DMrx5W/inlxfLsr3ZZ14vMCXdoW+PFXqy746XxoafPm1SGyUvGKXWebS5MuLzb7Ms/gyusWX6k5fOp2Sc+O+7JiW+V/3ZbCtHw86+nGdqx/fU/jxJ6Uf71L5cVbkqP24UOPHamGj82OlWOHmR5XBj17ufrRK8GOZWJboxxbxXJIfjyb78fYUPw6IN1P96LHej9+K1A1+PCPSNvrxr01+vH+zH033+nFXuh9/yfDj1kw/XhT5WX6sz/bjEzl+tM/14wFxsUTOlfnxz78kT73kEWkNfgxr9OMDZhm/2Y8W8ZzFj64tfrLe+PG7dj/uHPBj9ik/Zin8Gan0Z7V4ROVPG7U/q8RKjT87xMtaf2p0/vxcrHXz57B4T+9Pf4M/fxZ3G/15UeSb/LnI3Z/1wt7Tn7d4+bNX/OHvz6Mh/oyI9Oe8KGmL9+f2RH9qk/z5hViX7M9RsSvFnwGp/vxV3LPen5dF3EZ/Nor1W/1Z+r4/ozP9WSduyfGnMc+fKfn+nBShhf68XuRPnzp/5jb409TiL/WJP/97WuLO+HOHJoCDiQF8OymAm1MCeGhjAN/YHED3LQG02xbAd94J4H/3BnBRZoCsbQGcKQ/g17UBfKgxgDc0BbBL7GiWc5YAprUGMKxN2toD+H8ugZxxDWS2IpALlYGsFY+rAmmvDuQhcasmkP3iTW0gPXSBsk4EcpNbIM+JaEMgB9wDudkrkHnegVzkE8i7ggL54G2B3HFnIKdWB/K1pED+LzmQ61MCmZUqY6wPZI2w3xjI77cE0mVvIIfSAumXEci5zEAWZwVyaXYgW8QLOYFU5QbyM/FBfiCDCwL5p3igMJBWRYFcURzIr0sDeeTDQK6pD+SI2NUQyKDGQF43B7K8SWKaA2WdDmREeyCfdA7ihy5BvN01iCfFTkUQfZVB/FlsVQXxsihWB3GpJogt4gVtENW6IPnfBHHMLYh79EGcZwpilehxD+K3nkE8vTSIF+8IYkhCEK2TpE10Jwfx1ZQgmlIlRmxYH8QZEb0xiPXiqU1BPLo5iKe2BPHdu4J4dWsQ5z8cxIq3gtieHkRdZhAzsoMYkRNE+7wg2fMH8cT+IObXBTG2Poj/aQjip41BXGsO4qjY3STjNwfxb7GvJYibO+RcXxC3uQZTrw5mqiaYZ0W2NphRumDWi6fcgvmHKZjnfYK5ICWYj6VK7NZgzmQEc1FWMJ/JDqZrTjDX5AZzVHyQF8yQ/GD+LR4uCOZbxcF8pDaYB+uCifpg/rchmD6NwfxZlDYFM745mB0ipj2Y+2aDZQ0JYaEmhCcTQnh/cggrU0LYkxpCzw0hvGtjCC9khLAlK4SN+SF8tiCEnxVK+5EQvvdLCG1+D+HyuhBubAxhvjmElqYQTreEUNERwtudQjkkDihCZR8XygGxUxUqdU4ofxP3a0JppQ3lTbpQvukWSm99KF9LDOVdyaG8LEpSQrk8NZTGDaEs3BTKl7eE8ut7Q/neW6E8uFP67w3lvrRQ9qeH8u2MUPpmhvJXcW9WKK+LymzJnRPKPvFmruTPC+XPYlt+KK+J8oJQ3lAYyh7xRlEovYpD+aPYWhLKK6KsNJQry0LZLeYqQ3npYCi1v4XSXB9KVWMovxBJ5lCeEVlNoYxuDmWj+I9F2lukXZxpDWVmWygTu0LZ0CPH/lCuswljuiJM3othrBOu6jB+JhI0YVL3hTFDG8aFujD5L4TxGbcwKvTSLp5xl6OHtHmHMSogjM8GhrEgMYxLk8LYJrYnh9GQEsZvxcXUMBatD+OOjWHcsjmMd90Txh/uD+OTmWFcmx3GCVGXKznzZNyCME6Juz8P4yf1YVzXIGOYZXzxTFMYlc1hPGMJ4/NtYdS0h/Er8VJ3GPtGwxivXMDXVAt4o24Be4W1cQHtvBbwi7ULmJOwgM2JC1iYuoDL1i9gu9h3zwK+krWAW3MW8Iooz13A4NIFfLdmASPMC/h00wJZ8xdw2rKAAy7hDFSE8y/xiDKc9qpwfihWqcO5VxPOCG0464TSLZzJ+nCeFQb3cP6fuOwRzpDAcM67M5yTCeHMTAznoqRwNolvUsK5MTWcF0TnhnD+vCmcVlvCeetd4RwUwVvDeXN6OHdmyNiZMm62jCtW54QzLTeckXnhrBfnC8PZXhzOe8rCufyjcCb9JfNqCuezlnCqW6S9NZwFbZLzcjjXXZd5iCyrCD6riGCqKoLnRYE6gq9pI/ipRwQH10YwOCGC/4rHEyPonCTnRUJyBLNTIhibGkGLeHl9BL/bEMErGyN40+YIPnp3BEfTI7g3I4KRmRHUZEfwmNiQE8EHCyOY/lUE//uXxNdHsKIhgicaI/iOOYJBTRH8RzzeHEEnSwQ/EQktETwjclojGNcWwRaxvT2Cpo4I/iDu6YzgNXFrdwRPivd7IhjSG8Hj4sm+CLr2R7BNEclXlJH0UEXyJ3GvOpLWmkgeELdpIzkkPtBFcoFbJGvFM/pIfmWI5HpjJGdFt3skf/OM5CqfSJr9IrkzJJLzkiK5JyWS9amR/M/6SJZsimTAXZF03BpJRUYku7Ij+UZOJH/PjeRDeZFcXRDJraVybI3kuFjUHsnvOyOJnkg+2x/JBJuFrFItZK12IdVuC/m12KhfyIuixLCQfcaFDHRfyNd9FzIiYSEbhC5pIUM3LOTTGxdSuWkhL2xeKPuIhUzIWMhpkZu5kB1ZC/lg7kLOz5O4Ywvp+uNCBvy2kEfNC7m2aSGnRHbzQrZZFvJZ1yheVkZxUB3F9zVRrNFG8RldlMxHzuujeMkrimXeUXzPVz6HyxFRrGYUB1ZFcVOCxIjyROmXIv1Spd/6KB4TmzZE8eZNUQzbEsVbH45i+s4o2mZE8YhYnRnFSZGdFcW47Ci2iVdzouiVG8VfxYN5UZyfH8WjYm1BlLwXophbGMUlRVHsEK8XR9GnJIoPl0bRoSyKH4uE8iieFW9WRdHpgMz1qyjOfRdF9zoZt0HGFasbozghss0ybpOMK15tlnEtUfxNPNQSxT+7ohikiOYldTQHtdHcpYuW/0g0n9NH0+gdzZLoaBYnRHNoYzR/vT+aa1+LZucb0XwpI5qmzGjaZEfziMjJjebivGi+nh/NPwqimVIczfPip8PRDK+J5vO10bynPpoHG6J5Z2M0x0VsU7TMJ5oPt0Tzk9ZoruiIZnVXNLf0RrNsKpqfXY3mOcUi9qkWMUSzSOryRXxGu0hq10W8y20Rr4p9+kXc4b6Inh6LWJi4iMEpi/i/9dK+YRFbtiyi6d1FfCV3ER/OX0THgkX8rnwRs5oX8fWWRfRtXcTH2xbRtX0RvxR7uhfxL3UMFdoYfiV2mGI46xXDj5JiuDI1RvbZMQzbEEObLTHMuzuG2vtiaPVADD9Nj2FJZgwHs2L4QXaM1CkxNIuf82L4QH4MPy6I4bnCGBYXxXCgOIbvl8RwfmUM+47FcLouhr0NMdxmieGHLTHMb4vhc10xPDscw5sVsXTeEMsNG2MZc1csfbfGcvO9sQx8OJb3PRfL/0uP5eHMWMbnxMp6G8uwvFi+kB9LY0EsfxIPFMbKbxDLheWxrK+XtoZYmhpjpSaJ5YPmWDo0xfJTkdIcywuizBLLW1piOST2tsYyui1W3kWxfLU9lj4dsfxTPN4ZS0VXLL8WS/tj+cyFWD48L45rlXGcFgWqOK5Qx/GEeF8Tx3BtHBvFS7o4urvF8VfhZIjjJWMcK01xzPCI4x23xvHUujjZU8Xx1aQ4Tm2MY96mOMZvjmOfuHRvHHl/HC3pcbyeE8fVeXHMz4/je4WSrySOG8vjuKEpjlXNcRyzxHFJaxz/2xbH5zri+EBXHEf64nhYu5hndYs5oF/MhcbFbBavmOTzwsX0S17Mf8S29Yt5dMNi3rx5MYdEzF2L2SY271zMXbsW85s0yZG5mNG5i9kiXstbTNvixZwtkVzfLmZo/WK6NEl882JeEwNti/lqp8T0LeZH4pxqCW/WLGGadgljdEvYLt50W8JA/RLqjUv4o4hJXsKHNi7hF5uWMOVhOZe3hA4FSzhXuISTxUu4onQJd5Ut4asVS/j9viWs+GUJe39fwmUNchQ7mpbwr+YlfNKyRNbDJfw/Yde2hB+Lig7J7bSUMZqlsg9cymDdUr7gtpQm/VK6GpfyjZVLGXDDUv4vYam8k5byWsFSdpUtZUPFUr76gxzbl9KrcykvuSxjnW4Zf9cvo8q4TNb9ZSxbs4yvJS/jc6nLaFy/jK4bl/HuTct4ccsyVt61jBN3L+Nb9y3jJ7uWcUHWMv6Ts4zP5C6T61vGLYXLuLJ+GWMal/Ft8zI+1bKMuerl3K1dzpcNy+ltXM6/xFOm5TwWuZxWqct5+8blvGHzcqZtWc537l7Opq3LGZu9nJ3iPwXLaSxczl/Eo0XLua1kOeeXLieqljN+/3KGHpbjv8tprl3OQ63Lua5tOc+Lpr7l3KiK52F1PCu08Sxwi+cN+nieEp7e8Vx0azwvJcazOCWet6TGc0Rkr4/n8g3xPCF2b5SYTfHsEP/dHC9rQTxfuSuefnfH87h4bms8TffE8/Ft8XS8P54/7Y7ntQwZKzuet+fEc1LcmBfPzPx47iqMZ1RRvOwr4hlaIvH746n4Np6JzfEsao3nzW0yvjjREc+d3fF0G4zn7+oVjAhcQcOCFTyRsoK7U1fw9U0r+NKWFXz27hV87J4VfO+ZFQxMk3PpK7g1fwU3Fq7gqtIV8tyvoGbeSk65ruSociWXaFcy2m0lO0SQaSXrhWPASvYmy/nUlVywYSWbxesbV/LRbSs5+9hKVu5ZyfH0lWzPX8n/FqxkQ/FKfnloJX/9fSWrGldylXkl2bySBZb/Z7iu46q8/gCOu3Cbc3YgYtdc2i0q8KHr0t1cWkJBDFBKQqQv3YiBLUgIiLj95ubcLEDCrhkLO6Zz+33/eL+ec8/zPd9zznPvfc45y1nZtZwHIvvSctJ6pL/e5XxxfTmbbizH7PlyfvxUk7bBmvgO0eSz4ZrUi09GanJEHBityRxLTbqtNYmx0eQLW006xAx7TdY7aDLFUZPR7poovTT5MUUTj2xNBuZoclS4qjT5OFfyCMc8TT7Ml3zCrkCTvYXiZ00ed2hS2KmJTpcmeZc0yenRJKNPk5RrmtwavoLrI1eQMmoF80avIF59BZ3jVrBdsULObyv41m4FF51WsNF1BSvTV3BLtYKFeSvYlr+C5MIVXClaQXmnxPy9gsDBK1GOXonXmJUMUl9Jo3CctpL5jiuZ7bmSXu+VRESvZE38SkbmrcQ/fyXNFSv5p2MlO3tWouiVa99KOees5PXNlby6u5KCcatYtWgVuatW8dBcWEjZUuqspCxyraVss4rfRa6tlO2kLHLtpewgZZHrKGUnKYtVbqt4krYK/ZxVPBUlKinnSlmU5q3CIF/KorRAyoWreCYMy1dRXrGK935ZxcGLq3DoWMWHnVIWDl1SvrSKQ6J/zyoOC6feVRzpW8XHV1bhfHUVHg9WETFCi0kjtTgjzo7V4tw4LTZP1aLQXAsUWjyx1KLESgt9ay2eilIbLQxttXguyu20MLLX4oWocNCiykmLHS5aKNy1eCusvLWw9dPiw9VauKzRYsgmLcLTtfglS4upOVpsUGkxLVeLTXlazMjXIqpAi45CLb4o1qJLxJRo0V2qRV+lFnN2aHFtpxZuHVrUd2rh0aWFV7cWzT1aKHu1GNqnRavwv6qFyVBt9ozS5r/R2tiO0eY9dW0OiA81tPlWU5tcI23+MNbG0EIbEyttOStps8Namzc22uy01cbCTtrbS3sHbeyctDnorM1hV20aPLXxVmpzOUqbh4nalKdp8zJdG9NMaZelLWc+aZcjfeZp079QG/cSbZzPaVN3XpvmTm18urQJvazNuCvazByhw3OFDta2OvSz08HZUYfPXHQY6qbDr746rE7VkXeTDqmFOuhW6PCiSgfLXToUn9Lh04s6eHXo8EOPDim3dQj/V4eSwXB4NDiryV9/Gvz5Ldw3hWcWyByRMzP8awMf2EuMA6i7Q1kmGGXBK7EjGw7lwScFcFR4FMKgIokrg1NiTTlMrIAzYn0l7D8P9heg9iK4dsDATmgS3l0w7BK0iYBuUOuB/4nQXmRNg5/Fussw9QqcF9FX4YtrcEnEX4dZN+CKSLkJC27BLZFxG5bdkfmIv36D4nvw/D5UPoA3D6HukYz1CVx/B9v/hd/f0yVsmC4ThusybaQuF8TmUbp8OVqXbpGgpsucMbpcE9vUdVk0Vpc7IktDF81xuuSP14UJujwRpRN1MZqkyytRPVkXiym6vBN203RxnaFL4+e6qH2lS88cXYyX6bLBUJe/LHUpttLlubUulTa6mNnqYmOvK9+xLkNcdAl11+XjcF3+TtbFN1OXCJUu53J1+SJfl/gCXWYXypiKZTwlErtPl10XdbHq0JX/tS6e3dJfny5nrujSd0PG1E+Plo/0eDBcj8cj9SgbpcdONT2sxujJb16PgAl6fDtdj+6lepwx1WOhlR63Raa1nryb9NCz0+OZqLDXw8xBD1snPVxd9PBx0+NEhB46sXr8uF3aZ+qxVKUn+0Gpy5O+RFm+Ho2legRVSEylHstq9GRvq4dRl4zhkh6W3Xr069GjoU+Psdf02HxTj4J7ekz/RJ+YAfp8MkqfE2r6jFXXZ6qGPn3j9UmeoE/WJKlX6DPNWp8tNvp8Y6vPZZFsp89Ce32yHfRZ5ahPsZM+r5wlPlOflVn6WObq0y9Pn4PCOV+fpgJ9RhTpM75En8/L9JlToc97zfr8fEGf7Zf0WdqtT16PPvTq81RU9OljdlmfvVf0OXpNH8/r+vx2X/p+pc8dDQNyxhnw90QD3Kca0DrNQP6/BlRZGHDAygAnawN8bA2Y6GDAJkcDvnAyINHZgBVuBhh6GPC+twEm2QbU5BjQP9cAzzwDhuYbyN7JgDmlBrysNKC6yoB/auV6wYB+HQZ81mVAs/C/ZIBatwE/iPAeA6b0GrClz4AlVw24J/69aUDYPQP2DDGUM7YhZ0YZsmG0ITPVDLkkto4xZJ66IbdE5lhDVmoY8pcoGWeI8XhDOYsbsmeCIbYTDek/yZA64TnZkKFTDDkhxk2TfNMl1wzJM1Pafyn1cwz5AkNCFYZMtDDkrIiyNOQrK0P6RLK1IYtsDPlNqGwN0bEz5ImosDfE3MGQd2K/oyFOToYMcDakSfi6GDLK1ZD/ibVuhkx2N+S82OJhSKqXITt8DTnkb0hEsCEfJUnOLEMUOYb8KwbmGXJMqBUYckqEFxpysciQWSWGPCwzZGelPIe9hmzuMORKpyFLLxnyQBR0G6LXY8gLUd1riFWfIe9fNuSIGHzVkKBrhmhcN+RnMfOm5LhliNZdQx4NNmLfMCP+N8qIC2pGGI43kmdnROhUIyoXG3HD3IhPbI3wsZMYeyOK3YxQehthG2XEpHQjrmRKfL4RXgVGbC8zYlm5EUUVRpT9KHlPG/Gkw4h/u4w4eMkIl24jAnuNGNtnRPcVIxhujPtoYyaoGxM91hhtc2P6WRpzWLRZG8te1JiljsbscTHGztWYv7cbY59uzKksY7aqjJmfa8wdocozRiffmGdiR4ExloXGvF9kjEexMcNKjGkXW8qNSa80Jv+CMS8vGrOrwxibTmP6dxlTL5SXjBnZbcz/RHiPMVN7jekQ8X3GzLtszC2RfUXGeNWYp6LymjEW141574bM4aYxQ28ZM/GO9HPXmDOPjGl6bUzkW2N5f5twfrgJN0aakDnKhEejTShXM+G/MSYcUjfBdawJgzVMaBPB40yYMN6Es+LqRBPSJpnw52QTWmeY8OMKE+otTZhvb8Id8dzRBGtnE7xdTXh/swlr803o3GGCSYcJ3/RJ28sm/HXFBLNrJgy5acK521IeYcqQ0aacEKFqpkwaY0qMuilzxppyU1hOMOX9iabUiRGTTdlraco4W1Oi7Uz5xt6Uq+IvR1PC3E256GHKTh9TzDJMmawyZV6eLNIFptgWmWL1nSlFP5sy4bzkv2DK7Ium7OgyJbLPlKb/TLmhZkbWGDO01M14KnaMNcNKw4wPx5lRL5TjzRg9wYzIiWbMnGRGrzCZZkb752Z8YGtGnfC2M2OUvRmnRKSDGZ87mtEjUpzMWOpsxu/inasZbu5mDPEwI8zTjCleZsR7m3FXaSb7GjN8i8wYU2zGhhIz+e1KzotmbLtkxrJuM/4QZr1meFw2Y/gVM8KvmnHgtox5iDnWw8z5erQ5V0W6mjmV6uYsNTPnsIU5M2zMSbY1p8TeHA8nc4Y7m3NZZc4HheYcFVdKzWmoMuejfeaEnTen84I5RZ3mhPeaM73PnG6RfFnyXTHnd+F5w5yRN82ZeVv6fWzOkqEKPEcqGDlKwQ8icrSCL9QU9IntYxRoqit4JCrGKrDUUPDBOAU+4xX8PEHBpokKvpmk4JrInKzg2RQFO6cq+GS6gnGfKzgrar5WcFyhINhCwUVLBb9ZKyiwUfDWVsEBOwXfOSgId1Qw3UlBt0hxVrDURcEfwtxNQZ27gg1eCr7yVvDUR/IGKnAKU7AgQ8EwlYKIXAU9eQo538jYimVsJTK2UgXXyxU8r1TQUq1g/h4F775X4P6DgkGXFLIHUxDaraCzR0HxZQWmVxT8J7yuKRh/X8HEYRZcEMajLDg02gIPNQs5/1sQqW7BzLEW9IkV4yx4LM5OtuDOVAsMpltQY2vBCXsLpjpa0JhhgX+mBb9mWZCnssAt34KIQguOlVvwySXJ32PBgj4LTK5YEDTKkomjLSlWt6SfhiW14oGepZz1LWl1sCTE0ZJOJ0tZNy0pc7XkfqElpsUSV2KJWpklsyosydgjsRck9qIlC65IjCi6asns25ZM+M8SnTFWvBSDNawIH2fFIBsr2kWvnRUrHKy45GrFcncr/t1sxbfbrNDNsWKfyoqsQiv2FlvxfakVTjusmHHAiooOKz7usmJStxWJPfK5z4rFn1rLHKzZqmZN4gRr/phojaa2NasU1ly2sUbLzpoXosbNGjdfa85EW+MTb83DNGsmZFtTkWtNc741wQXWdBZaU1VijW2pNQPKrAktt2ZahTXdYkWVNUdOWLPkgjXWHda0dEo/PdbY9VmTddea9cNt8FSz4fQYG6LVbZg91oYCDRuMx9nwn6gbb4PPBBvGTrThrFBMteHDaTZMnGFD5gIbflxiwz1tGybo2xBhbcMVGxte29mwz94GNwcbRjhKjNjkZMMtZxvyXGwwcrWRd4MNR9xsWBpgw/V1NlzNtCEqT/ostCG+1IaFZTZ8VCnjOWLD1gs2VHbYML3bhhe9NvgOsZU9ny2ho22ZpmZLj9gz1hZnDVtuTrAld6ItzTNt2bbClikKW1Zayj1rW4bayH07WwwdbGXfYIuVuy23AqS+yJb1xdKu1JZzlbZY77Sl90dbNLts2XXJlu97bInsteVGny0GH9vxx2d23B9jh8VYO6Km2rHAyQ4Pbzvm5NuxvdQOrTI7jv9sx4xf7MjutUO/z44p79mzcKQ9R8bZ02VlzzZrezY72HPZzR6NMnu2ltuj22fP4Fv2BN+3Z8xf9kwe58AloTbZAR8rB3bbOfCjgwNznRywdHGgU+lAy1YHHuY4kFfowJRSB3qEepUDZ8Wjagd+q3FgQ5sDK8448FmHA9P6HPjmPUc2jnZklpojazQcMZzgiNd0RxbpOHLIxpFEe0eWOzjyVLg6ObLA1ZFKN0cUSkc+8nFEM8ORUdmOnBF/qhxxyHPkh3xHNhU4MqfQkXuitMgRq2JHBpQ4ckLcKHMkr9wRkwpH3q90pHaXIxP2OGLb4MhnjY44X5BrtyN3ex0p7nPk4yuOHBdNNx3JvOPIz08dmfKJE2OGO7F1hBM/qzmxabwT/RVOZNk7oe/gxN+uTrIuSoyPE0/8nOjMdJLzpxO7S534q9KJ9487kd3uJGdJJ5b1ObHnshOnb0l9f2fS1Jx5O8aZCRrOdAnt8c4MtnRmrrUzD0S5jTPrPZ0JLXTm8yJnjlU5E7LDmabdzhiddsb4rDPvd0q9CO1yZsYlqeuRul6pE9cuO5N7xRmTq858cNsZi09duDvchU9HuXBS/KbmQukYF6zVXRg41oUNGi7cG+dC2XgXvp/owpKVLihtXNhm58Jrexd8HV2Y4OTCdmcX/N1cSPdwQd/XhSGZLgzPdeG0WJTvwiPhUujCyCIXfhFLS1x4ItzLXDhb7oJmpQueO1xQr3Yhr82Fvy65sLNb2vS4yN5L4i9LvNhzRdpcdUHtmrQTAX/I/SGueAx35eUoV96MdeWIhiuTxruiP9GVf8X70105YePKt3aulNq78r2jq7wHXJkX54p3uiv98l3lvexK/xJXjou5O1z5p8OVwC5X1vS58sVlV26KwiuuKK660n7NlVO3XXG558q+313p+NMVw+eurHvrStYQNz4e7SZ7Kzci1dyYNcaNe6JM3Q3bsW5sHufGzglSNnVju4MbQc5ufO3pxrMgN25nuvF7rhv7it3YccmNET1udF514911N8zuuOEwzZ3c2e7Msndn4HZ3Jue5k53vjlGBu+wr3GkRa4vc+brYnTticJk7p8SWcnceV7izrdqdyP3u/HnCnZ/OuePV4U5npzvbu9zRveTOv6Kh252QHndu9LpT0OfOvGvu+N915ys1D0rGeDB4rAenxBYNDxaP85C11IOa8R7yXvagQ2yf5AGTPXgnGqZ4EDzVA4sZHgyyklgbibX1wNNOYu0l1sEDXUeJc/IgxNmDmS4e3BQD3T34y9MDd28PdHw9SEzzYGW6B20qD2bnefBAVOV74FjgwYhCD34RW4s8WFHswStxuMQDv1IPJpd5kFPuIf91idnlgVmnB793e+DS68GoPg/+vuLB1esemN/04P1hnpSP9OTMaE/8xnrSp+Ep+05PCuw9eeTsiYerJ76Bnizc7MnXiZ6EFHkSU+7JkgpPBlz1JOqaJ3tuePJ2tBfBY7yw1vAiZrwXPpO8MJnqxdwZXrIX8ELfxYtLuV58UOCFS4kXUZe96L7uReWfXlz/x4vCd148VPfm2ERvPlvuzZIV3jwTe8y9SXf05qGrN1qbvPkpy5vCfG+sCrwZVOgtc/YmoNSba2XenKr0ZuARbyY3eGP+kzcDTnuz+Iw3uefk83m5dnuzuc+b/Ve88bkqcde8uSw23/Lm6W1vPn0g8b97o3jszdSPlBR8rOTHYUqWj1DyUhweqSRwlJLpo5VcF0VqSqzHKBmsruQnET9WiaaGkleidpySoPFKZkxQypqopHiiEptJSoZMVvKzSJiiZMVUJX+LumlKVk9XMnOGklui5HMltjOVDPtCyRmx9Uslb75SEvKNkuFzlDTMV1K5UslFQyXrTJXMs1XK2qTE017JOAcll0SWoxJjJyUfOStpFxtdlLKOKHkk9ropmeChpFfkeCr5xFvJdyJaqWSRj1L2rUp8/ZRc9lcyMEjJ82AlZxOUzM5SMlalxDBPyYf5StYXSN+FSv4Ue4qk/2Il40uUdIvsUiUmZUoWVkqO3Up+ENf3K/nnmIz5eyW//0/Jzh+UTO1Wck0U9Cix6lUyqE+e42V5jlfkmVyTZ3Jd5nxLya9C+46SxrtKqu4rGT3Ih4/G+BCl7oPPOB8mj/chf4IPFhN9+HGSD8un+PBKBE3z4dZ0H36Z6cO7L30YouPDHwofrjn5cNrVhwQ3HxyVPqwL8CEg04fpWT4sqJT473z4ucuHrZd8uNfnQ/o1Hwbd92HFQ8k/2Jc7I3x5X92XveN8yZvoS7WpLx9b+sq5x5fd7r5M8PTl+3hflm71pTTFF2W2L4PyfEnI92VlgS9vREOhL2FFvvLe8uW+2FHii2upL+plvnSJjyt9WbLDl+fiULUvgTt9OX3Ulw1nfNHu9OWdaOryJfySL7O6feU/7suuHl88en0Z3+dLj1Bd9iX2mi+vr/vicseX1aP85Pzth9MYP0ar+2Go4Uf7OD+eTvDDf5If+770Y9VyP5zt/PjIyY9oZz8+d/fD0dOPi15+TI31ozjOj1+L/Egu9qNlj7Q56cfwC37s7/bDr8ePkj4/RlyRnDf9cPjNj7oP/DH71J8HQ/1RjPJn1Rh//hG7x/njNd6f/In+nJnsz79T/fGZ6S9nW38m2ftzRRQ4+GPt6M9QJ39+EcnO/uDiTz9Xf1rFejd/5rv781js9/DHz9OfaV7+3BAl3v7YK/0Z6ePPBWHo509/f39OiugAf5YE+nMkyJ8vgv2pDPEna40/uzb6cz3Jnw/T/DHN92dAgT8/iBVF/rwRDcX+rCnx59tSfx6KXWX+eJb7M6HCn8vCqsqfITtkPiKp2h+dnf78J1p3yTj3yDiFwwF/Tvzsz+w+f2yu+3P2hj9tt/1Z+9SfTe/8eakWQO2YAL4cG8A94TYugKBVAfxtF8C3jgEMcw/grGj3CqB/QQAnRWhJgIwlQMYSQEFlAL/uCOBwYwD9vgvA9XQAY38O4L+rAbRcC+DJjQC2Pgzg0nOp+zuABf8EcPyTQI6oB2LzbSAfrwoknEAcjQI5kxJIYW4gaQWBaJYE8kaElwXiVxmI+e5Asn8IZNEvEtMh7XoCie0NZEVfIG9F0+VAHl0N5PMbgdwRrrcC0bgdSO6dQIb8FsgvIuVeIHr3A/ngQSDRDwN59Xsg2n8HsrNfELYfBnF3aBC9I4LIGxmE1aggho4O4qxIVQvCYEwQ/dWD+E5sGRvEco0g/hYN44IIHx/EnAlB/CX2TQzCb1IQ0ycHcUuUTwnCZWoQY6cF0S1U04NkrQ5i8OdBnBEpM4PQ+yKI9i+DiP4qiFdfBzFrVhB/iJrZQYxZEETdiiA69YJYbBaEmp2URZZ9EGYOQQx0DOK0SHQKQsc5iH4uQRwXm1wl3i2IF6LWPYhQjyC+8QxC6R3EFGUQ10WJj+QICOK94CByUoO4XRBEbonMu0zmXC5zrgji8a4glvwkc+8O4uDVIC7eDeLT+0FoPwziz1GrOT9hNWkTV/PJ5NXET1mN1tTVtE5bze9frGbPl6uZ+vVqftFbzRbX1RT7r8YhYDVqW1YTV7SamqrV+O5YzbRqyXFpNf0ur+azD4L5dGwwu2cE84FxMCGWweh7BPM/z2D+9Q5mjX8wSwqCOVASzJTKYO5dDKa3J5gLl4OZ+yCY/mNCiFUPYdXYEFo1Qng1PoTwiSGovglh8dIQfLRDmOEewu7NIRRVh/DgeAjvXwxhXl8I31wN4dfhoXw3JlRyhEqOUKLGhfL3+FAWTgplzZRQim1DcbQLRd0+lB6R7xCKjWMoI51C6RDZzqFYuIQyxDWUsyLNLRQT91AGeoRyWiR7hqLvFcpH3qH8IBKUoWj7hPKebyjtYotfKCv8Q3knWgJCWRIUymsxPySUZ+Lg2lC8NoZimhLKsbxQ1ueHsqgglBfiaGGo7E1DmVscyhNxuCSUkNJQvi0L5U+xvzyUwIpQvqwMZXdVKD47QpleHcod4bkrlBu7ZX77ZB6HQxlaJ33UhzLzfCiXe0NxuBxK3lWZ5/VQIl9Ify9DGaQWRvS0MF7PDOO8SRjvXMKIcgvjjXsYxzzC2OAZxnOfMOb6hzErKIyvQ8JQSwjDMiUMnYIwOStKm7IwllVKG9FcFcbi6jDCa8I4dDCM8vYwBnWHoXc9jB9uhHHUZQ1HvNZQvXkNpWlr6ClYg1rxGmxL18h5cw02FWvI2bmGEbvXcLZuDQ2j1/JCYy0LJq8lzHYtT+zWcsRJym5rmZ8p9wrXElG8lobStahGhLPAJZyCgnDUi8LpFY4l4WiUhnNZlJSFc7UinLLKcCbuCKdqdzi3a8LZczicjafD+bA7nB+EwZVw2auGM/BGOKa3whl8OxzL++F0PAjniw8jWDc8gvbxEdgviuC1bQQxrhFouUWQ6C3lggiSyiIwKI9gQEUEqZURmFRFMGhHBBd2RVB4QMrdEeRcjuDSVclxPQL1GxEU34zA+VYE429HcE2U34nA/W4EO+5F8NuDCPx+j2Dp6whCJ67j2aR1HJ28joVT17Fh+jpGeKyjSzj7rKOqbx1el9fx5fV1vLwr9++t4/SjdWx7vI5VgyIZNDKSqgmR+E+JpNAhkia/SFQRkRypiGTYoUhqjknd5UhOXIsk5nokp25GMvBOJNV/RZI+dj2d49bjNnk9D6evZ/+M9TyduZ5P5q5HzWI9LlbrWeSyHj0vqfNeT0ngevrnrJd9zHrZf68nqHI931atJ7x6PfUX13Pu8noWj97AZ+M3kDVhg+xnN7D+qw0c0tzA+w4bKHLfwE3PDTiWboC9G5jSt0HWhw3UXttA+PUNLLqxgfP3NnBUbSMbvtrIDOeNPHfbSKP7RkzXb8SseCMxP28kum8jn07chNXkTQR9vgn9bzdhrbWJ2QabSHLZxEu/TSxO3oRh8Sa8KjfheHATBhOjODcpiuzJUahPjaJiWhTe06P4fEYUD8XBz6MImxnF6y+iOP1NFGnfRtE9O4op86K4K1ydo5jsEkWQWxTP3KNY4RUl74ookpVRmPhE4egfxdero6gLjuJdaBRvoqN4vzhK/tNR9NsTRVJNFGN/kvrLURy/EoXutSgGXI/i8q0oZtyVvu9Fwe9R/PJHFGqPpH50NAfHRrNGI5qF46L5W8ROiGbApGjKp0Wj93U0lXOiuWUXzUbnaN5zjSbFLZphHtEUekbj4hXNZO9oVgVIjpho3sRGY1YWzZSqaLT3yOfaaLIvR2N7JZqxV6O5JqquReNzPZovb0TzSNTdjGbZ7Wi+vxON8W/RDLkXTcH9aCY9jCZr9GY542wmcvxmTCZvZuiUzdydvpmaGZvxdtvMhfLN5FZsprBnM8evbUbvxmaeDN+Cl8YWlk7cwn/CZMoWNI228J7xFr632UKYyxbeum7hhNsWEty3MM9PYku38KB6Cy6NWzBo24LD9S3wm8QOjmH/8BiWfhODx7cx9MyJwWJlDE1mMQRYxPCrmGUZw3NxzCqGcdYxDLCNIcYhBvegGEaExOAZFsPMNTFsE7VrY0hIi+GfzBi+y4rB8KDkF0MOxbBGdIpFh2MoEu+E2xGJE9NrY0gSD4VpXQyHxfCjMUSIHrGsPoZS0a8hBi8xszGGFc0xfN0aw+SfYvj9VxnLuRjWiV6x7HwMZeK9CzF4i+0XY3gkjnbEsLEzhqtiZVcM33THcLM3hlP3JOf9GK48lLo/Y7D5KwaNRzHwOIZdIv55DBc+juW/QbEohsYyelgsK4bHojE6lt80YpkxKZY5X8Zi+E0sQ76NpVMsmhVLkXgn3GfH8r1ImROL+dxYaoXm/FgqxNcLYxm7OJZoMVkzFmfTWKaYxbJVGJvHUmoRi5l7LMNWSzk4liMpsXyTFktIViwLsiVPfiw3d8fSezCW8kPS17lYtp2P5U+huBDLd3/FkvxIcjyOZdSTWPo/kzF9Fofa0Dg2Cq1hcQxXi+POrDgGz4kjTHSKxXPjKBb/Co95cdQviGPXojgctOIYo4hD2yIOP4c4ZjnGMT0kjj9EXWgcRekSnxHHzMw4HgnLrDg+VcUx4mAcHx6OI/tIHPF1cQyrj8P2bBzHxPhzccSKO8LgfBz7xJALcawRl8SSi3GUin4dcXiLH0VGZxxPhW2XtLskbboltkdie8WNOH56FEfzkzgmPI3jrhj6PI6lL+LoeRtH5afx5HwWT+TQePmu4lk8K57/hO3cePL04plpHs8jYaWIZ7NFPCXW8XwaEI91cDy/ZsWz92A8lw7FozwST2BTPDPOxDPoXDyl5+P56UI8zy/Gc79T2l6NJ/xRPBWP4/nwSTy7X8Vz4rMEzAcnoDYkAZ2hCewWA4clECI6xKLhCRSLQ2oJZH+TwEvR9m0CibMSeCjMZidQK0bPSWCjuCa05yawS3w6T/KIDuG1IIEfxVcLE8gQLYsSOLwkgS9WJmConcAKEjirm0CjYQIGxglUmCbwi1kCc8wTyBV/CxdFAidFikUCFpYJNIjNVgnoWSewVwy2SeCMXQLtDgkkeSVQt1rmE5LA4rAESsQ3axNwCE/guMhKTyD8UALLDyfw6lwCTucTiO6QXJ0JrO1KQP2xfBY3xd4nUvc0gW6x7FkCri8TSH2VgPXrBDZ9uJWVQ7fiOWIrp0TrqK2YqW1l9fSt7P1mK7/O3oq7xVYOBG7lm7CtOK7ZinrqVnrTtlKVLvVVUr9nK8GHtxLbuJVBp7bK720rQy9sJUL0iqLOrfwnUnq2suXpVu6Ig8+2otsvEa/+iahNSyR+ViImsxPle0iEuYkMnpfIWnF+gcQsSuQnkbU4keVmiVSK/uaJBIhzYr4ikULxr/CySORH8bWlxIuXwskqkXYx3TqRFPGXsLJJpEmMt03knjCxS+Sw2GifSI1DIsc8E1kYkMiT4ERsQxJpEZNCE0kQD4RZWCJ1YsyaRKLFLaG/NpH9Ylh4IutE8LpEOoTv+kTebEjEbWMi/xNfbErkzpZEKhISuZGeyN6MRMIzE+kVO7ISuZidSGJhIr+LLcWJjCiV+VZKroOS63AiyrOJaPYlMuq3RA70T0I1KAnXwUl8L2YOSSJNPBX2Q5M4LqYMSyJJ/CEshifRIMaNSCJW/CaMRyYxalQSm8QNsXd0EivHJDFAPYn8cUk8nJKE+7dJfDkriRfCcXYSJ8S0OUlsE4+E9dwkjokJ85JIEA+E2fwk6sTtBUkYLExi+KIk1ourYvnSJHw0pWyQxFvzJL6ykLyWSUy3SsLGOomJNtKvULdLYmBwEl2iIiSJgNAkzosFYUkUif+Eck0SGRFJpEQm8ee2JEZkSj/iqtDJSmKPGJSdxFrRIzRzktghPlElsVp8kJfEvPwkXhfK8yuW+RyW+RxJolk8rE1i7NEkdBuT+Kg1iRVnk+g8J312yPVOElaPk4h/IuN8lsTGF0m8/y6J0KHJXBiejOuYZNxnJXNyTjLH5yXLupSMuSKZ4aHJRIqrQicsmT1i8JpkwkWvWLk2mZ3i0/BkQsUlsSwimUrx8bpkgsRF8cH6ZPzFfxuSObMxmezoZBxjktmQmszu9GR6MpJZkZnMDjEgK1nWuGQ6xdLsZCrERznJBIoLYpEqmRLhl5vMWTEvL5m3Bcl8XZTMJ4eT5ayXTPmRZD6sTebf+mRONyRz+UwyCzqT2X4tWc4YybTcTGbyLZnj3WQi/pJxP01G9S6Z68NS+NUkhXzzFN4JL0UKp8UsixRyxVvhYZnCj+IbqxRyxA/WKXxlk8Ir4WKbwvfihV0KTvYpPHFKYbJbChaeKQwLSaEmNIWhYSmsE1eE9poU9ojwtSmsCk/hs4gUVqxL4dPIFDo3pLB0Ywpfb0shI11yipMZKbK+ppAungvHrBTaxYzsFLaLp8I+J4U2MU2VwjbxWNjlpnBcTM1LIUU8Ei35MraCFJJEYlEKE0pSiK1IwWinjPWgjPVQCkMOpxAhtI/IOMXgWhmr6BOr6lLYJT47msJa0StW1qcwsCGFMNEtqhtlLk0pVB1Loas5hYrjKXzwXQrv/y+F4h9SmPdjCgWnU5hzRp7lhRSce2SOfSmMf5SC/ofbZJ3cxmca2/hozjYKQrcxN2EbFw9tI/TkNvZ2biPm920c/Wsb9x9to+HpNuKfbaPt/VSyBqXiNjSVN8NSeTsilWVfpDLw21TWiLWzU+kTg+emEq+XyjPLVBytUnlhncq9g6loHE4lTjwQiiOpNIrxtakkiN+FZV0qx8Sko6kkiT+FdX0qUxpSeSzsGlNpE9OaUkkVT4XDsVTaRXpzKq9aU3E9nkp2Wyr536Wy62wqNedTZR1KZZ24KriYyj4xvCOVDeKG0O9MZVRXKlHC8FIqm7tTuStMelKpE/d7U5l4VfLfTaX6WSr1/0n+wdv5VwSP2s64qdtZsmA7RYrtVFpvx9x9Oyd9tuMdtJ1NOdtJL92OS9l2fDu3E3hpO92PtvPRh2lMHZrGE9E+LI3Ph6eRIV4KlxFpvB2ZRumYNPqrp7FmdhqRc9OImp/GbdG4KI3PdNN4bJrGDPM0XggXRRr/EzkW0lactkyjwCqNftZpnBMLbdJYbpfGDvGpfRoHg9MYFZLGm8g07JPSOF6QhlVNGnkH0/jlUBoD6mRcrWm8O5/Gnktp7HqZhu7rNL4ems6ZYem8PyId3znpfGecTrdFOuPt0rkSks6prem0ZKYzcZ+UD6bz2VmpF/vPpRN1Pp07wuRCOlsvpvOnsOlIZ3pnOmni1KN0Zj1OJ1/4PknnnFj0NJ2QZ+msfJ7OwEEZ2AzPYPqIDD4ak8HfkzJYMi2D1bMzWDc3g0PzMlCbn8E90b4og7iQDKxCM0gNy+CZcF6Twf+EMjyDsogMVkZmELk+g/kxGWjGZZCcncFj8UYl5T0ZXDuUQel30vZZBupDM5k2PJOsOZlsMMok3SyTV8LNPJOfxGxFpuw/MnnPIlPOeZlcFMssM6kWEVaZXBUHrTNRs8lki7CwzeSYiAjN5JrQD8vkkIhZk4nl2kyaxdTwTFwiMvGLzOS8GLUpE634TGwyM3mdlcnp7Ezm5mSimZtJS1Umfd9nEv1DJt//lMnax9LX00x2vpdF/+FZBItuoT0ui/Q5WbjPzaJoXhZd87NYvzCLnWZZxFtk0WaZRaZVFp7WWdT6Z9ETksWIsCwurMuiLltij2ThcyqLjF+yMLuYxaSOLPK7shjUk4VhbxYzr2ShcyOLqbez+OC3LCY8zOLHt1n4fZiN5dBsOjSy8ZmSzbRZ2WyxzGZwcDZGIdnUiXGh2SSKR8I+LJuT4qs12ajEO+G7NpvzIiIim+vCYF02R4RGZDYJwm59Nu3iiw3ZVG7KZmBUNtaJ2ahtz8YqLZtWMSM9W9752bwWnhnZnBELMrMpEx9nZRMm+oROdjYHxOgcGad4ICxVkkNMz80mXbwWHnnZ/Czm52dTKj4qyCZU6BRms1+MKpL2wqI4mxYxrSSbV8K9NJuSMokvz6ZXzNuZTf9dEleTjdbBbEYeymazuCcUh7NpFlOPZJMmXgq32mxOi7l1kkf0P5pNsOgRWvXZ7BMjG7KJFveEolFyiLQmaS/cjkl7UdIs7VrkXpt8bs8m5Dvp938yvh9lTOdkHhdk3h0ydhF7I5vyO9l8+oc850fy3bzK5sabbBzeZfO9aByQg8vAHH4bkiP7zRxOD88hYVoOQQuk3joHQ2WO/LZzOB+Vg6NK7M5h2L4c1Gpz5P2fQ1tdDjOP5rCjIQen5hxqu3NYfj+HIQ9yOPAoh1Ovc7j/Tw7e/+WwYoSKPWLaaBVp4oyairXqcp2l4q95Kk7ZqzAPls+hKr6PkHsZKo5kqliVq+LzAhWDilU0lKiw26EiYKeKRftUHD2gYsJBFU+F8yHJIeYcVlEs+h9RESJ6hU6tigNCrU5FnPhD2B5V0S6+rFehEv8KvwYVHUKzUcVuMaxJxSZxV5gfU3FMTGtWydql4rXwbFHxi1jYqqJCfPidimCh8720PS1xZ1REnFVheE5FnZhwXkWyeCqcL8h4xeyLMl7Rv0PGK3qFTqeMV4zpkvGKP4TtJRmvyO1W8Z/w75GxCs1eFcP7VCguq2gWv15VUXVNhdENFfVi6SMVk5+q+PmZivnPVWi/VVEwJBetYbnkjMxl0NxcUufnYpqSS6Iql/6n5N6FXEZfzOWURh7/+zKPR9/KdVYes2bnETInT8568nl+HoUL8ji0KA9HgzzGWuThZJnHYZs86tfmUbEuj8mb89CvzSPvQh4fdOfhcj2Pgb/lEfU4T9aHPGrEyBdS93E+XSPzSZ4k19n5xM7N5w/xzfx8WJjPIfHx0nyuWuQzwSqfBTb5pNnn8yYkn+Fr8rFam8/e5HyepOfzY0Y+g/dIuVbKdfksOZbPgfP5zO7IZ8S0Ak7OLeCMRQF3rQpQWBcQHFpARXgBIdkFlN8t4IOvCrk3u5DV8wpJXlCI5ZJCgpYVYm5RyLyQQvzXFtIltMIL+WldIfMjCwlMLcS6s5B28fZGIXmPC/l8QhHPJhdxYnoR7+YU0TW3CK15RRwQYx2LiFMWkZNcJO+wIlbXFpF1sYjq7iIe/FVE01P5/KyIAR8XM3dYMTNHFnNlUjHas4p5OK+YCcuKuexSzM9exSwLKebP0GI+WFeMYWQx6euLSVFJubmYq13F9BtRQu3IEsxnl9AqrswtwWBeCVPml6C9sAQt+xJeOJRQE1TCjpASNiaUMDq7hLkdJWzoLKH+aQm2/UqxnVNK6dxSBs4r5cT8UvnuS2m1KCXfshRj61Jy1pQycX0p1fGlaBeV8sfPpbwbWobfyDIGLCpjkoWULctw9y5jy5oyhqwvY2BCGRGZZRRml3FcVca18jIaa8owPFTG1Loy3nSW0fW4DJ1XZegOL+efEeXoaZTTb1Y5waJxdjnT55STI96bK3XiijCaV06TyJkv9QvKCRHGC8s5JmYsKkclri0u54Nl5ZgsL+eLVeV8qFVOgV45lhbltIsBVuVEirvipHU5pTblfGdXTpl9OXOcynGLKCctRfrMKce1qZwpv5RTNaSC6uEVRM6qYKZpBaNdKjgeXMFXIRW0h1UwcG0F90VlRAWOkRU0JlVQkVWBQ04FOw9X4FVfwe2+CgY8q2Dh6wrejKqke3QlV9UrsZ1UyTiLSlKFn6XUC12rSo6KKdaVZIn/RLBNJVeEsW2l7FcqmWlXSb7ob1/Jt46VlAg750p+EC5rKvGKqOSimBBZSWF0JZ3JlVjWVuLaU4nN+1WkqFWxZ2qV7D+q+JcqtBRVfG5dxcGsKjlnVfFWNKqqKN9ZRcGhKj4+XMU6cVdYH6niezG3topKMbSuii3iL+FytIpfxLL6KvYK9YYqksUr4dNYBU1V1Ikpx6rIEl+1VjHgeBU3f6xi4vkq0sU7cflCFccuVjGzo4p88VFnFRHCqquK70TlJemrR/rplX7E9WtVVN+uwuOu9PfJDh7M3sFO3x3MuriD3o+qeX9sNaZfV3NpbrWcfav5TVHNfMtq2RdWy96qmog11dwVIyKqiRdPBYXVnCuvJr2ymgNN1TJWuZ6vZvyFav4RQReruSKMO6plXZb7ndUUi0+7qnkoHC9Vc1os6a5Gvaea18KvV/oT+n3VNIqPrlTjfaOak3eqWfaomrePqwl4Uk2fMHpaTbP44lk1hWLA82o2iAfC/kU1e15Wo/aqmiTxSjT8XU3/t9WMG7KTFfN38tpoJ2W1O5n4v53MPruTClHVtZMnw3fJu2MX477dRdmcXWQs2EW/hbtQLNrFZstduFpJnc0uTtrtYpjDLuKEjtMucpx38cZ3F78G7WJC8C6erNnFhbWSK3wXLzbsIrpjF6uf76L85S7uvJXcI3YzZORu+k3dTf4XuzlrsJv3jHezOnI3ucm76cjazUeq3Wjk7+ZS7W7063aT2Lqb87/sJufsbtQv7ib20m5qXkp52B42qO9h58Q9LLPaw421exi1bg+hcXvYnbOHwNw9XBEzi/fwackezn9cI//vGtm/1+CwuYaCnBrO5dbgfriG6bU15ImHdTVynq/hsOB8DTMuSJwYcLGGTeIP4dIh7cSqzhpqxdSuGj66VEOkeCB+6a5Bs6eGSb01fNBXw3e3a4j7s4aSxzVseVLDY+H5tIYO0fCshsLnNUS9qOFP4fayhk/+rsH5jYzhbQ05/9RQvWIvXoq93Ircy8XGvWw6tZe8rr1suLQX/dn7ODZ/H9es9rHLZh+Ra/cxYNM+LtTvY/STfbwRQU/lvpj/fB+7hfqLfbwTP7zax97X+8h6t4/D/fZjPHQ/V0fs5+TI/QTN34/6ov2UG+/nusV+vFT7qS7az4fH9vPg7H6iL+7Hs2M/Qy/t5/Pf9hM4/ADXxJ6RB1g+5gAuGge4/fkB1n91gO8WHJBcB1i29ACjbA5gaXdA9n0HqFEdIHbfASKPHmDRswOcnXeQRf4HmZp2kHd7DrLi54McmHOIioWHuLH4EAd0DhFsdYibwtr6EMtsDuFpfwgDh0OEOB/CJPwQayMP8d+eQ2QcOUTtmUN0XjnE3KWH+dz0MM+dD6OXdpjAI4dxNjtCkc0ResKPsGfdEX5ffwSnzUdIjD3C+bwjhNce4Z+GI9x/eYTYAbX0jKxl+pJaYlbWMiqwlv811bL4p1p8zsv1Yi2+fbVcfVbLoRe1qM+rQ2NxHVmaday2r2Orcx1ekXWsza1j9ps67g87yoSxR+mZc5Tli4/ygeNRNiUcRT1Hyqqj/Ck0fjrKha6jfNh7lJRnR9mvVs8L9XpZb+rZMr+e56JuUT03FPWstKznqMjwrmdyeD15IiainsB19dhE1tMZVc9vWfU4Zdejl1PPLlU9hwvrMT1Wz+3j9RScqqepq57ip/Xcn9NAx9wGri9qYPSyBuYpGuhn30CwawOaOQ0YFzRgsaOB2uoGzh6U8tEGyhoa8O9qwOBWAw+fNLD/eQODXjYQL+68auDjfxqIFqPfa2TYx418NqiRNRMbsf66keELGkn3apT3ayN31zXiFNmIamMjLzY1snNLI/dzGjHKlXuFjcSUNVL8opGHrxoZ9EkTAfOaaLRqYqxNk6x3TRwLa0JjbRNZ4pPwJjaL58JuXRO/Cp3IJmatb2LcBrm/sYnATU0MiGniVmwT9nFNfJrYRG5WE3HZTbwWwTlN3BVOqiYm5TeRJwYVNPG3+K2wCff9TXxe30RvUxOjWpsY3yk5upqo6W3C4FoTJ8TDEcdYMe4YR4Xx/GN8J0oWHqN3yTGWLzuGz8pjfG91DIXDMXZ6HCPI+xi/ZB2jreAYPzYe44/Lcu/qMU6JgBfH0H11jC+GN3N9VDO7xzTz99hmQjWaWTyhmbmLm7HWaWaXbjN/mTWzyqKZhfbN9Pg3czOkmXOhzZhHNlOZ08wYVTP9c5t5Jm7mNbO3sJnwErlf1szXB5p5cagZxyPNXBAGtc2cEAvrmjkgph1tpkgMq28mWfwn1jU086fwbmzmsrBsaua0WHWsmUbxTXMz1UKjpZlsMaC1mRjxSgQfb+aucG5rpkOcPCHzaW+m5GQz730vc/qhmTNC+1Qzs3+UeYvxPzWz8Xwzv15sho5mWWtl/p3N1IhJXc3ki8GXmtkq/hFru5t5KDx65HkI895mTgnNvmaOii8vy3MRY640kyE+utpMtHguAq81c0vo32hmwU2Z+y2Z8+1mSh81o/O8mWaR91Ji/20msn8LTZ+04D+iheOjWpg/uoXq8S28nthC9twWOha0yP60he/ExqUtso9rwc2lhZagFvKDW/g9tIX3Elp4JAZva+EfYaJqQS2/hXTxUUELjkUtGBS3cEI410uuhhaWNLZwWMxsaiGquYWAlhZuiWknWigRj0+2EPFTC7FdLZj2SL+PW5j0sgWvv1v47N8W6t9vxXhIK0ajW1ms1spo9VYezWrl1zmtDLJvxdOxlW+9W5mV1MqqtFYsc1qxqmxleF0rN1pbcbnYSqdY1tlKnfiyq1X2Fa2MvdTKgO5WYsRrca+nFbfeVsz6WvlBaF5upV5oXG0lRwy81sob0XOjFa97rWg9aIXHrbz3vJX14vqLVuxetqL3qpU2seB1KwfE9L9bKREj37SyXWx620r7vzKX/1op73ec0yOOs2rkcYaoHcd67HHq5xxnz5LjOOge5y+H48xZK/eTj9NXexzN74+z6exxLHokpu84aU+PY/LyOF+/Pk742+P8IW4Nb8NoZBtr1Nt4KPrGttE8TuqmtuE4pw3juW18L5bNayNnQRsDF7YRL96KtYvauLy4DaslbegsbaNFzFvWRqpmGx+saGOTeCacVrXRatiGpkUbOy3byLNq41/rNtbZtHHNtg1buzbOijb7NhY6tPG5YxsfO7cR4tLGBZ82isPa0Nssn+PbuFnVxpe72tBoayNg9AmWq5/g1fwTvFh+gtu6J9jhcIJ1zieICzxB+YYTzIg9QWj1CXQOnSCs9QS6Q9sZMLKdP0a1oxzdTvuYdo6ot6Oh0U6OyJvazqsF7ZQva+c9s3aaLNuZY9XOXlFs3U5/23Y2i1fivl07HvbtnHGQeGfJ6dbOVfd2usPa2R/ezrSIdkavaydDrFnfzolN7SyKamfsZulLbN3Szrdb2xmW1M6vOe0szm3nsLhdJ/01tvP2joz1RTvXPjmJw9iTuC4/ibPtSZZ7nCTE5yRx607iu/4k/9t4kuSkk2g3ncT2wkl5b5xE985Jfg34Dr3A7/5fYZ3Hx3TuDxyvpQhaao99q6Vu1b5EQvCJorbUEvt+S5VWX7bYdVGUW+39IQsXUfpr+1MubSkRSzIzZ84sGclkJjM5OUYkmcxxuEqLiuD3vX+8X9+zPOd5nu95nfN8H66tzqZRcjYT9maTvD8bd0Y2+g/Z8p1mc+pxNjlTcuiUlMO6mTk035nDzAM5DE/N4aLISM/hyws5VH+Yw7vtLTyLsfDBJAtbvBb+EncKLMzyW5hYaEEVIwMWssTAoIX2moUmxRZmP7TgFwmPLXSstFCztpUxzazENbfym+jTwsqqPlZm9bPy5iArHQdb+ftkK94pVn5aaMW+xsrAdVbar7fSdIOVis1W1tS10b21jRUdbFSI6T1tsreykTzdxsdf2Hhvh40Tp20k5toY5bHRqMBGlc8me1tpG7SRL169aaOs1CZ7VxtdHtpIeWRjRwOFu68pLG2kEGisMLmJQq4Y3VQhRwxtpnBB9GuucEp0b6FwXLSLVkgXTVoq7BV1WylsFy+1VtggHoqVbRRM8V5bhZtiVjsFv0hsr+ASozooXBN9Oil07axwTLR5XSFVNO6i8A9Rp6vCZ+KPbgoZvRRq91WoEuv6KTwQK/orRIQ+QGH6QAWvmDBIQRUMVrgsBsco/CLeGqLwozgSq9AyTmG/aDhUYbeoNUzhE/FUrI1XWD5cYeEIhWLRebTCvjEKDcYqhMcr5E9UyEqU82kKlUnSZqZC0hKF+ysVeq6TfjbK/DYpNPqnwttpCt8ekhws8l7/oxDdxc69AXZ6xdkZOtVOv2l2vkuys2umneVz7JQvs5O1305Kmp0ZBXbq3LazrNJOWVMVe1+Vc/1V+gxQ6T5Q5bhoN0jloGg2WOWf4pUYlV1i2xCVp2JdrMoDsSJOxRCLh6rcFIXDVN6NV7k0QmXgSJWzoicqm8aoxE1S2T1V5fk0lfVJKg/Fyukqd8SSGSq3xNyZKkExbrbKr3NVes9T6TZf5rNAJV3sXKRSc7GMtURl9SqVARtUOqaqPLKpZLtU1vRwEDXVwdK1Duatc/D1Xgcf/Y+Dov0Oph1wkC8mpDhQRUKqg2siLs3BBdE/3cEZ8f1BB0cPOUj9l4Mmhx3UOCptvpf7PzhI+sXB0PMOjl10kJ7poNklB59cdrD+ioNThQ5+K3ewsKeTvYOc1Ihx8scQJ/EjnBya5iRqhpNbc5x0XSPna53sW+ekYbKTPaLaBidPxJqNTu6LDzc5mbvFyfHtTlqmSH+pTpIPOrFlODn/rRPtipOXnU4SvE5W/8eJvYuL4AYXp7a5+PG4C8tZF1k/uzj4m4uoTBdfiOqXXGwVyVku7l52seyKi7BYdNXF1GwX+eKcTY4LXDh90offxfBCFzEBuS76Bl1S/1wc01zUDblYXObi36aLmg9caI9dJD5xEVfl4oI4+8xF28ZuHk1y8/s6N6Xr3czf4Ma/0c3kTW6uC3WzW+qRmxxxaaubFzvdlO9x0+2Am8MpblJS3XyT5mZ3upvPD7qpdsjNFvHxYTcfHHFTIUqOutEy3CQdc/POcTcnstw0uOam72M3WWdyeetRLifFG49zafskl+jKXL5+msurVblse57L6DoeKpt6SG7m4V5zDytaeLgtyqI9/NTJw4LeHhp/6OGVjzz8scrDrGQPozZ5aHTOw+7zHp5f8Eg99OC75qG7w8NHPg+JmrTRPTSp8LD4dw+xPa6TOe86cwblSZ3PIz8mD2tcHh1H5eE5l0fsszwuisVN8mm7Ip/4ynxutPByobOXp4O8rIz10n+jl1spXorTvLiOeNl13suWTC89g17qflpA6oMCxrT08fUgH8FpPvJn+sid7aPNeh8VaT76ZProfcnHG1d9/G+2j84WH7UDPmoW+TizxU/UCT+bz/hZfdHPqkw/Ky/7+eiKn5seP4Ggn6QiP1Nu+PGKvBI/k275GfbYz4kWhTydUciy9YXMSitk+tFCJl4oZPzlQt7JKeSXYQH6jQxw7WKA4ZkBqW0iIIIBxmqiOIBDjNUDOG8EeCck8b9uBhhXGmBCRYBJ9wJ4HwWY/DjAlL8CFIgpTySKqZUBfGLqU4lialUAv5j2TKKY9lyiSHoRoFAkvRSkUCRVCxIQ06uLGnIsZtQMEhQzXpYoZtQKUiRm1pYotKggs+uJ+kFuNAwyv0mQBc2DlIgFLYLcEgujJYqFLSWK0lZBFrcRbYP8vV2QcIcg73UMsqRTkIr/6hzk/W5BVg4IkpwQZMfcIDvnBTm0JUhijjwXCLL1YZBv6hTRpF4RB+oXkdG8iDGxRdyfW0RUXhFDHhTxTlURfzbVeNhMY21zjcciuYXGE7EhWqNSbGypUSU2t9J4Lra01nghtrXRqNZW41NRo53GZ6Jme41aHTTqdNSI6qTxpajXWWOP+MfrGnu7aDTsqtGom0bzHhopokNvje4DNE4O1GT/oXFKnB6s0StG44zoM0TjZ9EvVuMX0T9O45z4bajG4GEaF0VMvEbscI0sMXSExtWRGsPRGJmgYREJozTGjdWYOE7jukgcr6G9q7F0poYhls3SuDtb48M5GmsWaGxfJnl8oLFrucxztUbLtRrzD2o4RxXzWloxDZ3FHM8vRgkV834rnXazdLZu1Km2SedTUXOzznZRe4vOTlF3q84r23QafqLT+FOdZp/ppIrW23UOi3Zf6BzfofPjLp0+e3QufKWT840udUeXcXVuiUWHdMrFe//Sef+wzvIjOiuP6twXf2boPP1WZ9Nxnedi6wmZx3cy7g86e8SR07r8WzqTruh013T2dbyBPSHEDwdDJFwNcT07REFOiBJbiPNFIQZrIUboISzCHQpRWhYi7Y2btGhVQk5sCYH4EkKZJRS3KaV651LqxZQydWYpt38qJT6zFMelUgKXS1mbU8rpYWXkbyqj/c4ynuwrIz2tjIkZZeT9XEa9S2XYI2WMaVtOakw55xeUM2RhOTuWl7N3RTmVV8qxFZXzrKScF4Q5ODrMmx+EGXU4zJ/fhkk+HqbgdJhfM8NkXQozPCuMVYSuhtlkCfO5Ncx+JcwpR5gpnjBDi8NkC6ceZuKNsKxLYZJCYebfDLO0JMzy+2HWPAjjqJLrz8M0GVnBozkV7JlfwWsLKpiwtILdWyrY91UFtQsriO0XkfcZoU9xhPMiVo9wTSTciFAQiqDfjLCwJMLa0giVYld5hFfDEb6LRLhwO0Li3QhnH0eIfxLBKjyVESY/jRAQc6oi3BJLnkW4Iz5+HuGh2PAiwgvx+UsGUdUMvhKNqhukiNY1DDJEl5oG/yd6vWwwuJbBZTGytoFdjK9jkCemRRmyNhnMr2tQLu7VM/irvsHmVwyqv2qwQ9RvYJDe0OBUI4MbzQ1WRBs8EJ+0Mni5tcGXokEbg30iuq3BYdGpncH34m/tDc6IAR0MMkV8RwOrCHQ2eNTVILWHwck3DX7taRDzloHay+BirMHseMlllNxbZLBtuSF7HAPvXoM7Jw3WRt0mUb/NQvM2DaokNjSxRJtMaWVSJOa1NikXy9qY/C7WtDV5Kra1M6nV3mS3aNjB5IBo1dEkQ3TpZHJS9O5scl7Evm5yTbzdxcQl3u1qcqubyd3uJqveMNn5N5NX3zSJ7mlypbdJQh+TiX1N6g82+UacjTUZGGeSJUYMNbGL8cNMvGJ6vMkNsWi4iSE+HGHyp1g/0uSF+ByTvQkm6aNMTrxt0mO0yb+FbaxJ0jiTYvFggslnk0zqJJp8JVLmmhybJ3mtlflvl9zSTaoypR/VJLFC8rtnyjp2hwNZd/h/Jrc2xg==</binary>
            </binaryDataArray>
            <binaryDataArray encodedLength="8160">
              <cvParam cvRef="MS" accession="MS:1000521" name="32-bit float" value=""/>
              <cvParam cvRef="MS" accession="MS:1000574" name="zlib compression" value=""/>
              <cvParam cvRef="MS" accession="MS:1000515" name="intensity array" value="" unitCvRef="MS" unitAccession="MS:1000131" unitName="number of counts"/>
              <binary>eJzdXS2TJElyTSAgcKCBgIDMroHAAYEGAgdkNl4tQYGGgvMT5gcIFBAYOEg2MOACgYELEy4ceDCBwMIzoYOq6I6X+cLTPcIjq7qn90BYVmVG+Mfz5x6RH5U1TecPk9km8b+L7I8faSK0lZdtta8zzrI5XdrH0zT9cmnfL+3nS/tyaZ8u7e7S5qLL8hH7z1f4pmUuGaus99KWYlO24yzH9KQyzooP4xiNz0RYTM64LG8psn9WmD4UTDl2Xlwi/mp7vNjjWM9XlsP2Wfgl9JXCk2gMiu/AocWh0bzh/ll+xvvzpX0tPEJcYI8lX2Mgxde8zTLgjzRkaJ5xn9bnVNpTsfup8AX6I/HrxTYV7H8uuEhpOe84Lh42mhuahxGuMh+8rcXlZ85d7Lw/bVhVMfDwceyNcKzy1YnlKE8hK/MRdQHYW5y6Jg8sXq/176BMXVcOY2Dg2pMT0WPVRXDnrrSJOL9QXuw4RZxNstWQKIaQ9awvmCe74wM8i+LXqn98HHhw3WS/0eeh1KuzbLiiL2rv02mbd3WdHeGLl5OTktvyX6Sv99o8rMYoX3UO8X7NPU/vJFu9TgVXa3yEaz3cRvzt4XYE1+g8ocd4Mbb2AztgufOJOI16MRufo7xC7TkrfcgRHUvPXq4PR+PI+To5uj1eHeWNKb/geC7zfN5+K2sUzPsL2TdTXCK8zO3+tOlZaFySTf5i4dDRIST/c2lf1DprLn3W85oB/ODvVM4nfrq0vxQdv3ucpl8LXp/o3A16mFOt3GrljOWvqBxA7dd1LhL/qkltVy+mEZt7tZC/z47MW+iK9BXle7qRzigGXPNa4zkG0Rw8gsNdyaNfCtfvLu0/Lu1vL20q3L8va2lwcMVsIBYWvzXXkYc6RhHsq76Uk6u8FpYqPlyrMRa5mITml56NSh/XvNF4dfsoH1BvuYZgy3aIOPqcHI3GFxzPNnwu9RPbO7pmM1NfcMvLBcSVbUQs8vbhtHGTORZtVV4qPL0cNXEr16f+XHIq55GU+eSpzFeIDbgV5oXU6yH+zNwd8vlADo+2I5xOxCGdk5G62NIBnrGOjGWOz8fTds00Kb1Nvn/Y24UxM/mx7g/Ey/ITtiTZ+zUZ+zhXYEsi/RrfIWzJn4zb3zy+XF/+E12jBe8ntWYa4YQY/o1yTGPDfopxrCWrilvx6Z6uQ/N2jbvyO5LzjLFrg46b1Ov3sJ6Wj4G+Wd+ncn/h64UH/3dpD/86TX+8tN9f2v9evv/P48v64p8v7e8uLdfGb2VeeDrV+jTHr22cw0ux967k+5eyxXWspRwTwnMEjyi3LU56dYY528t3rw84mZQenV/YDuNf8MrjcK39GetcS0sNuKM8icoHr7Vf2H9fzmfzuvXp0v6xcCx/T2XO5XUH17+obzj/xP0PnDcL+cLX+6dTfe62cL+ObvYzFXlfSk1dyA74AjzPtDX5qPS2eOodi4wZrTVRGzgHPe5Hck3LCfFAtnOATyUWP5VzJ/AL1yLO1HTO6pyDbNyjzTXxD5f275f2L4XDX0uN5LUjuNSqS1xT0Ge178PextHY6b6Wn5a/6GPhvhsvLzj/w+PL+uI/L+2/L+2/Ck4ZH33fTej+T8QfriVJtutUZ6mPt2Qh/zO+H8t88hOtfZCX7HsEc83zieIvyr7dOIq/GHpXDii8Z6nXLpXtsp2zJMIsdfyxMIQ8Eefa4AAfr605XAd6cenVDD2et66dHZ3athaurdxDQx0Ab3G+w7HuyR2NAXNRit6lbGHnIvV5vOZERIfGpodFa/wZ7SDnLLvB9Ra+GYO7sjZ9oPp2X2KF/BPKPc75FmdanGyNafnu+dKsNYr/XE+AkxV7qz5E/BCrr9TPCER57/XzxoLvT6XhHkb2EWtJ1MIelnORlYrtOFdJNK7lR8u30f6j3I+0Xsw9DkS5ueZ1+Yx6FPXniE/Mtx6/vByclM3wQ1SLxrnljxTZn0u9+VzO4c60lulxfpQfk/j3iKw2E6bLINeA4bO+ko+Jzq1QhxbZ6lG0JuTPOE/8VtaC1bXFkr+t/ITuM9kAXFLAR5Htnus9rYtXf2Sq5nqddxbfdbyYczjO3G3lv65PEWyrfYrvFn+tnOAaeQ1XK7yknrsy3p9O23OSctqe/+Xc8exo7dcx8rBhe/XnI/73bIvkmsdTz0dp2GvF/RrfdFzPpaE+8PORmvMjuIgYOh05lj8tLFt5oLHV+jwOZf/vyvp8bvBP1xATD2Of7mfha8nUn7WPIxz2vk80D7B/lk8t7vEYy84ed6zx7rje8UZbCud3tbOBge7H/JgMX6OxiNgOuUm26xWrnTLVay2Hu73W4pKVV1ZtiMhqxWwiv5Ko8z1HRs9Prj0tvFtyrLh6OdqSwbwS+nyLGO1sk/raFriTiC9nZQNv2d5evDWXUwdLnVNsM9swwuPJsG9y7NX6c8PaEc9u4Nn6ia538/Nwuj4NcYBltDAWm3tdbpBc6Fqkjyd0JqmfDcA+XVuq2DnYam5YeKy2s31qq/G29DH/erFv4cg2ReqLlw9uPyXbqy283/vc2uflHuMewSexvcRNS24UW5Y1GbI82+BnIjnPn8s5H+5x5/PRX0sefy3bc8lpPEOVx67nKgG7wX/kAudtxVmHF/oYbN9xvsEjfRy6+fdl+ftMcllfi5scG64FZ9n7FLEN2C1aruaSwnpWOOvcZ/uadii7NaciOcP1Z5bt/ue3wquncj8zlX34zvMHr68T2W3xfvdd88uLFWHay2uMBcY45wPuM+kcibnGVDh+JPus5FU55MSghVUvjiP2w99ZtntG5xL3+9P2nDA4nci/rh8K/6TGeGMruxUHEo3luGpZPU6wfpY7KX0tHCdlA9vKXGWfPZlWnlp6eXzPv6p2GHUhyg8dB7axZatnz/NnWltCNudLCsizcGAe9GoC+6Kxisg40i/nEefUma4jY/2Z9+OZqrNscxtzPqLLjeOHej2xKNncd7dvEIuZdOTnJvJzHfePL89yPTy+PP+R55H8bOn30/bcHvxfpP6tEWrIKN+AI34n9QR8aX2EtVGFczBfqrwufWcawzEbxdPiV682VY0wAJa4Z/nxtP0mFfjyfUfOea8erTnMORj0D7iAj7PU90QW6Dd4O5oDHi7wQciGUH7L9kzNU1kTfSnrooU4jf2c98htzi/WEeHbirPmm0z7+Zk/K5+0fs6BCNe03VZfL4d0fdHbaKwjfeA/P2eBnOBam5w4HLVD494b4+EUiUHWhfucWMPhN46Yc5kbSelqcST3XWSro3guDnzGcY71kfitnx0ujGK8jpG6L+e9qV/nGuVGj3fcB9g19Uj9vK9lq4sfyxXjmTuS6/Gqh522lf1Lst9n8dg6Dp+tY1HusPw1VoWT8N/je4SH7IfFF41TFOOk+s+y/x3YJPv1X6tOWHjoz2ssaF9PlicvmtsVDzt9tXzmh97fi5/nn/bF0s/j1j7le5L9e5lGuGrZDIzAAa3Py6Mm5sZ+K990nPnzaB72bEK94H2z0hHlViv2VhxbmOTPHNdF6nOCHX8VNh7XIH+m/joOI3no6bBqhIePyT2HC5WNwZhoeRbndG4dySXd7xY5qLli6RCjn/arVV8Yl7Ojx5R52rhU6SF+ag5YXIlgkfl/X84TcW0Xv7di27287sbLwlnxWB9v1S2Po1ZOaM5ZeEVy0Yo1vs8BbrLP+IwY8vgU4AjrX2Q7n78/1d+BPY/j2Hl5of2J8EljadUBT0bVLxgHjutoDeHY9XzT9aJnn+Zzi18tnltjIr56+ErAdiuWfA9lVr6w7RG7ROjegLp/BNmMH+esm6NSN/B/Lt91rfG40MNe29TCff0s+2Ot/kmmPbaMWQPjVtwX2eScpT5m2cmYTaLWwArPlk2Id5L6+h7rWRy7uzwlGT0bnv0o10i+nrb3GuBe5nd6vnoyrnfMpMPixUg+aVuBIWPS08Fxm9TnxH2l1t2z19Mb8bHnf6RfN+5S99U55Onxjulcm8S3xa091ucB/6P84bxrjbPqSgsbD2fkbCQWrC/jhjkj4veI/94YkwdSj43ylO+X4J0Bd6ftdyW4d5dkX/9GeM4x0d97ciz/e/wf4V1Vk2SL67mjw7LLyumqr9T+65zUdll86NnBGFt9PD5ZdcHTuXKBPuf8mUv/mfYng5PhfBAbhwhnIlzd7Q/ItnToGEdwHJXvcVfnRC+/uF9Pv8mpaOxKSyp+7NtoDWAZXq61PusxHDPgglrX4pq2O8JJzbOcIw/lPmp+xjG/Yyg/O/BvlzY9vjxP8PFUvysi28a/v4UcHe8w92STtUj9rPQD1X7oGvER8XUxD4xH/xQYU+mRer8Ydng88+KtYw6erMcCvrZ4YnEqyiXIXSR2/jTCU8svC3OrFkZ8YAx72IjUY8J80Liq/PDkMYenkh94bhTvOsD7lR7oXOqsG+mxbEXMFoV3CxMh+bjPn8ffn2o8R+PhcTma/70YenGyfPbwMuvbIN+Zdxz/Vu2EPYm2uH7Mv7PIcZjLsVY8rfqw9ivXxCGXuTULna84sW5hFq0NkRyzOGb5OcILqxZ6vOxyEmM6/SLc9vy35IhcJ9fKiRaOFnaWDdEaG8Wmskl8vS1fM58zx+9O23/enKW+VsotIh984fyeZD9vR2ojZCHvsMV1tiyzWpcVv1Z+ED5at8Uh1sv9IQPyLD5E+NHiUiRmUQ52m+FHtOYwPuBDGo3piK1GnqxcvBJPK+Y9GVaejsaNbeYayft0DWrhsfLf4v6BpmPU47qZLw3Z3viW/FFeWXXIwlTv83K0VSt0juh6NML7Xk2aSX4qfWfa6jyM5kFvTCQmPX06h1v9NG5HMLu27/A4w26Nz5nbgOy1j9j4ReoS182ltHytI78bM/92Ir+n9C/ldwz43QQ/y7/QeNgywrNE43nLrSXLxbTD06Mxv4YvrbFW7Ynoax0Dfnd0PoyYzQrrKJcrzpZ9a20L1APPV6v+6nhZdUyMcSbvDR9ZxtFYTlKfC54NvDkWrn1eXB0Mo1wcqfUtHa05wIvzEb1WDfNyYsW+7MN1Uo3zLLauSs9pe1cd3leR8wTvGkUsrTiO+L3mG/2eIcn2W2jkUrRGeTlzDReuyYWjOkZ8NfeLesbXwMXVoWqIrilR26w61KsvOG7x9tqct/pp2T0/Rbb3eOH6Gp7R/ITfmPG11g+bP0f5oPFYc5x0WP5V31vHruD4Ue6K8qGaeygWQ3aSrJ59Qo37RerGEUwS+ZVr3FK+J7ZhUDfGMU5JbXs4RHLnteukh7ulFzi9pk0Rm5mv2iaOi8WrSN7k/jnP8f777+U3rr+Ulu/J/lTOQx5O9B8hpf6AS0mUftljLcqPJNs9gqVsdb728JmlfgYaNQz6e3OAti1c5wIxO8qdybHBk2ntr3DkPgHbLJ0i+2O9cdfWuJ6PkX5C9nv12opXq75mzj2U8/LqXQ702+9EMpOjN8qfXd0d5NgRLvZi5+F8jcxruHGURxpn1255ub+B/6CS0/YOJZx3ck3kWtLCqmU78EJdA491bt+yQU8S2zYXL8dXsxk52ZN/C+5EeWLVgR6/j8wVnhztq4WH5sLM29Jm2Y+P1DiODbZ6/rg17zwu3iKerxEnrsEhP67gQ/T4qC+W/cB8RNY1uXmN/SNx8o6x/cinqsY2sDoat0jtfzU8rpR7s/zp4BFd18jgmGti+iNiZeng2qzrELhrYenNtb25zcM9Op9EYsDzS5adlPxRG3t8as19t8xzjW/UD6tPq85ax47w+5Y5YfkTkc+44X3WeP/tn0r7pVyT+F7uk+L/S/E/HvyeOVw7xXX+Wbbztd6aprV2qtZG5Vptkvq+gs4T6NN+arkRbkV5yBzpjevh0OOhPn6UT60xR9YokdjqPB3FV+NsjXmLeSJqo4VBb9xc+LvW6FN9jw7HE/Xhrc63MB6EaaIcSrK3Kcl270Tr0PNKxA4rnpEaZtWVXr0Z5e4t20i9sY7v8qh8PlsYGDJXnOmaCv7L5+60f8YcHE6cs8SBCEZs92TYOys5vbpwpC5fE6db1sBEGCTl8+p3I3eBnZXjt8RhpP7fQi/zYzQXgAXv1xzy/Av1Ie5XOXfQ92vwatk9it1r2GvlTQTrt2y3ypNb5Aa4+syt034/c7k7d0g9b/O4V83jg7Jfo27fIo5H5ujQWmXAHuZFS55ru5GHr43ba8q8dc3yjt+iVum5jGX3avQ18/joOKs/+z+6BnrLfNbzfM+XiM3oz/P82lf89W50vTocW+XjrOqCXue49SJQR16ba7eSZ3EyMlbzejTP8xi8t/tcrpPl62K/e3z5LcEfHl+eVcj/0fDncv3s02l75w3GLkU3vxPyXLi2yPY5whfNjQe6bz7ROR1zl9cVzPHeGkPvTySLsUwdXFtzreWvF2/9+b2sJbq+Ay+Nd6eGePJ6mFn7b7lW8WJ0RDbwSbK9YwD/sYj/eQG/n/mnngXKuM6ifjcfyHXLpmqf7PnOeQQbLA5bmN+Sq9fKvYUtlY/E7R5Po5wA1ngPxpdSe38t9XZ6fLk/kbdPpTZ/Pm01Ec90872J9b6BcQ1zBJO5+Mv/G4E6LoyH5ofsr3vdKk6/hVo44ovHceQ9sJTCjZ9RIwoX8NwtniO7pzl3lv31dM3hXv3wbE6yzb8Pp+1dwpDNdcTy1WvS6OeON3LSk/2jYx6xPxqHnl+t2j9UWymmiE+r7r1G3h+Vc818/x5a1B7mgAzGeK0LBj+uxbbXJ8q9Xn+2lzkK/6xa26q97zXWt4gH+IF3FXPtnqV+RrziBWEb4ciuPtygZuz6NmR6sX/LGFtYMS97/X8U33gthy3WEJj/rTngiN0/Kjauz51+QnggJzB+oX3YP7rusPDgujbKFc75KAdEj2nE+BbxGlkz9OqNxsmVUba55mENy9eXnjl+2t/LBv+5NrZygPUtUl9rFamfs0eO7fh2I35HjnG+ozHf4YeFc6u2MX6Qw7mDY3obwUBU/5Hc6PXRdkTiEa2JR3NntYM4ivmc648Xo6hejg9voYfl9fJvRG/LFsZfJK6/hT/zkmVFuJNzAfXi6bT/vwh+BonfCazrCuKpOefmF47L9jtW1I+J5Ec5+5bNqxut2E/KX36m6+5U1yrNERH7mukILtyXuQKbruH2Efzgy9H4ao5zLvXi9SP48h5suOa41R+8nFW+ngdkebl0DV4/GutRDPH9mcOnuk8iPDxsorUe/w0v5XcD+Tp9/s/6fK/0obS7x5djX8u12b9/3H5fgPnB+l8Q2C6yvZu4qvcBPJDDqI9451tueP+CnOj3Cyf67xY1f/BcZOl/Txx5D7YAN9wPx/X5b4UD//S43dP5Xu7vfCt9cD3/XK6pS9m/vrtatjUeYuTxulW/kS/Yfio6wIuHk7oGdNr+i0T/Nz32a7lvEY+3nmt/NLfeQ/st4XDE1mu4i3qJnDxTPnANH1nHrDVY9T+y1ou2I7J5/hLtn5bXkP9a/EL9RC2dNaZe7bT8OYDLW/nZwlVk8+dMeLCfPC+w7VHOrv1U//dWq29lz3uoh1bN4rXbsA/SOf4G7TXr22vEV6+/rPFvtS66lU9/TTa8B591s2rrUd6PrCl+a63nF2pdxm6R7X9E8Exc3od7O7j2yv/Xm6R+H7pI/azUJPtnLvE9hLls51Lr2uND/awUZImSy3Ow5oYX8x81t3m1rlf39PpK97uVP+JhCvnKBsuOVn5yzHisFbdb+nWLGLLNeg3X4l8LZw/D1+Rgj4+jWIzW4x+xbnlVHh3A4db2jGI6cp6CWKPe55qMc8T7cv1tKX1mofcC0HUwYDQZ3yO2RfGCvZiDRPbnseu81ZGv55nX5NxRHasfUp+bwk+OH291fPl70xbiQrTWH+Gnhwvbp+eQCJZd/4y+0Vzp2fuazarj6QA+EZ968RSF2w4Dw9YmtwdsvpZf70HutWufozHv9Tlij54/ZtQM2eaMsxj/sePknt7HNazHSQvfSelb54sfwJmdj6Vh/gJeC+1P5LvmTWv+8nyYlMw1Nh+271wXNa46BnrOee2m48mcsrg0Ivst6tFbc+2WbTZwvhbz0dgg5pqfersbQ/ZNQr/LE/qPZTp2Jj093VbN0vqO1mftD9eBs+zHv1Y8oPe5RvHvzU9bbQeOs2y1DLUGW23XDt+OzVzDuVaiJcJghmzCTdfR2+b8/wPfQ/Vq</binary>
            </binaryDataArray>
          </binaryDataArrayList>
        </spectrum>
        <spectrum index="3" id="sample=2 period=1 cycle=2 experiment=1" defaultArrayLength="26872">
          <cvParam cvRef="MS" accession="MS:1000511" name="ms level" value="1"/>
          <cvParam cvRef="MS" accession="MS:1000579" name="MS1 spectrum" value=""/>
          <cvParam cvRef="MS" accession="MS:1000130" name="positive scan" value=""/>
          <cvParam cvRef="MS" accession="MS:1000128" name="profile spectrum" value=""/>
          <cvParam cvRef="MS" accession="MS:1000505" name="base peak intensity" value="81.0" unitCvRef="MS" unitAccession="MS:1000131" unitName="number of counts"/>
          <cvParam cvRef="MS" accession="MS:1000504" name="base peak m/z" value="1609.738769506997" unitCvRef="MS" unitAccession="MS:1000040" unitName="m/z"/>
          <cvParam cvRef="MS" accession="MS:1000285" name="total ion current" value="11835.0" unitCvRef="MS" unitAccession="MS:1000131" unitName="number of counts"/>
          <scanList count="1">
            <cvParam cvRef="MS" accession="MS:1000795" name="no combination" value=""/>
            <scan>
              <cvParam cvRef="MS" accession="MS:1000016" name="scan start time" value="2.339966666667" unitCvRef="UO" unitAccession="UO:0000031" unitName="minute"/>
              <scanWindowList count="1">
                <scanWindow>
                  <cvParam cvRef="MS" accession="MS:1000501" name="scan window lower limit" value="500" unitCvRef="MS" unitAccession="MS:1000040" unitName="m/z"/>
                  <cvParam cvRef="MS" accession="MS:1000500" name="scan window upper limit" value="2000" unitCvRef="MS" unitAccession="MS:1000040" unitName="m/z"/>
                </scanWindow>
              </scanWindowList>
            </scan>
          </scanList>
          <binaryDataArrayList count="2">
            <binaryDataArray encodedLength="103880">
              <cvParam cvRef="MS" accession="MS:1000521" name="32-bit float" value=""/>
              <cvParam cvRef="MS" accession="MS:1000574" name="zlib compression" value=""/>
              <cvParam cvRef="MS" accession="MS:1000514" name="m/z array" value="" unitCvRef="MS" unitAccession="MS:1000040" unitName="m/z"/>
[truncated: 722,587 more chars]
