# Supplementary material for: Genomic and proteomic characterization of SuMu, a Mu-like bacteriophage infecting Haemophilus parasuis
Source: BMC Genomics. 2012 Jul 23;13:331. doi: 10.1186/1471-2164-13-331 (PMC3447690; doi:10.1186/1471-2164-13-331)
Supplement: Additional file 6 — P3.mzML YP_249019, Tail fiber protein, H. influenzae 86-028NP, similar to Haemophilus phage HP1 (Myoviridae). [file 1471-2164-13-331-S6.zip › 1471-2164-13-331-S6.zip.out]

<?xml version="1.0" encoding="ISO-8859-1"?>
<indexedmzML xmlns="http://psi.hupo.org/ms/mzml" xmlns:xsi="http://www.w3.org/2001/XMLSchema-instance" xsi:schemaLocation="http://psi.hupo.org/ms/mzml http://psidev.info/files/ms/mzML/xsd/mzML1.1.1_idx.xsd">
  <mzML xmlns="http://psi.hupo.org/ms/mzml" xmlns:xsi="http://www.w3.org/2001/XMLSchema-instance" xsi:schemaLocation="http://psi.hupo.org/ms/mzml http://psidev.info/files/ms/mzML/xsd/mzML1.1.0.xsd" id="081007Emilie-080807-3, P3" version="1.1.0">
    <cvList count="2">
      <cv id="MS" fullName="Proteomics Standards Initiative Mass Spectrometry Ontology" version="3.18.0" URI="http://psidev.cvs.sourceforge.net/*checkout*/psidev/psi/psi-ms/mzML/controlledVocabulary/psi-ms.obo"/>
      <cv id="UO" fullName="Unit Ontology" version="12:10:2011" URI="http://obo.cvs.sourceforge.net/*checkout*/obo/obo/ontology/phenotype/unit.obo"/>
    </cvList>
    <fileDescription>
      <fileContent>
        <cvParam cvRef="MS" accession="MS:1000579" name="MS1 spectrum" value=""/>
        <cvParam cvRef="MS" accession="MS:1000580" name="MSn spectrum" value=""/>
      </fileContent>
      <sourceFileList count="1">
        <sourceFile id="WIFF" name="081007Emilie.wiff" location="file://C:/Documents and Settings/ezehr/Desktop/wiff files">
          <cvParam cvRef="MS" accession="MS:1000770" name="WIFF nativeID format" value=""/>
          <cvParam cvRef="MS" accession="MS:1000562" name="ABI WIFF file" value=""/>
          <cvParam cvRef="MS" accession="MS:1000569" name="SHA-1" value="52731191d04f9d4f8dc646854266c78a04905c6b"/>
        </sourceFile>
      </sourceFileList>
    </fileDescription>
    <softwareList count="2">
      <software id="Analyst" version="unknown">
        <cvParam cvRef="MS" accession="MS:1000551" name="Analyst" value=""/>
      </software>
      <software id="pwiz_Reader_ABI" version="3.0.3324">
        <cvParam cvRef="MS" accession="MS:1000615" name="ProteoWizard" value=""/>
      </software>
    </softwareList>
    <instrumentConfigurationList count="1">
      <instrumentConfiguration id="IC1">
        <cvParam cvRef="MS" accession="MS:1000495" name="Applied Biosystems instrument model" value=""/>
        <softwareRef ref="Analyst"/>
      </instrumentConfiguration>
    </instrumentConfigurationList>
    <dataProcessingList count="1">
      <dataProcessing id="pwiz_Reader_ABI_conversion">
        <processingMethod order="0" softwareRef="pwiz_Reader_ABI">
          <cvParam cvRef="MS" accession="MS:1000544" name="Conversion to mzML" value=""/>
        </processingMethod>
      </dataProcessing>
    </dataProcessingList>
    <run id="_x0030_81007Emilie-080807-3_x002c__x0020_P3" defaultInstrumentConfigurationRef="IC1" startTimeStamp="2007-08-10T16:47:41Z" defaultSourceFileRef="WIFF">
      <spectrumList count="18">
        <spectrum index="0" id="sample=3 period=1 cycle=1 experiment=1" defaultArrayLength="10377">
          <cvParam cvRef="MS" accession="MS:1000511" name="ms level" value="1"/>
          <cvParam cvRef="MS" accession="MS:1000579" name="MS1 spectrum" value=""/>
          <cvParam cvRef="MS" accession="MS:1000130" name="positive scan" value=""/>
          <cvParam cvRef="MS" accession="MS:1000128" name="profile spectrum" value=""/>
          <cvParam cvRef="MS" accession="MS:1000505" name="base peak intensity" value="32.0" unitCvRef="MS" unitAccession="MS:1000131" unitName="number of counts"/>
          <cvParam cvRef="MS" accession="MS:1000504" name="base peak m/z" value="650.026628354592" unitCvRef="MS" unitAccession="MS:1000040" unitName="m/z"/>
          <cvParam cvRef="MS" accession="MS:1000285" name="total ion current" value="5504.0" unitCvRef="MS" unitAccession="MS:1000131" unitName="number of counts"/>
          <scanList count="1">
            <cvParam cvRef="MS" accession="MS:1000795" name="no combination" value=""/>
            <scan>
              <cvParam cvRef="MS" accession="MS:1000016" name="scan start time" value="0.167366666667" unitCvRef="UO" unitAccession="UO:0000031" unitName="minute"/>
              <scanWindowList count="1">
                <scanWindow>
                  <cvParam cvRef="MS" accession="MS:1000501" name="scan window lower limit" value="500" unitCvRef="MS" unitAccession="MS:1000040" unitName="m/z"/>
                  <cvParam cvRef="MS" accession="MS:1000500" name="scan window upper limit" value="2000" unitCvRef="MS" unitAccession="MS:1000040" unitName="m/z"/>
                </scanWindow>
              </scanWindowList>
            </scan>
          </scanList>
          <binaryDataArrayList count="2">
            <binaryDataArray encodedLength="43668">
              <cvParam cvRef="MS" accession="MS:1000521" name="32-bit float" value=""/>
              <cvParam cvRef="MS" accession="MS:1000574" name="zlib compression" value=""/>
              <cvParam cvRef="MS" accession="MS:1000514" name="m/z array" value="" unitCvRef="MS" unitAccession="MS:1000040" unitName="m/z"/>
              <binary>eJwM12VcHFcXwGEIzsK6sMgCizsEd9k/nuAWb1N7696mbSqxxiC4RuvuTV3StPEE1xCrpe4efc+H5zezd84959xlmbmzyXTO9pn3Odu0zznbJb9ztjuCz9n+izpnc119zvbghnM257Zztgd6ztlae8/ZTm49Z/Paec42+9w52y/Pn7MZXzpnq9aet12tO2/L8T9vu9963vZ48Hnb7pDztrrY87ZV7edtX/ect1kHztv2Pn7e1uV5wZZqvGC7y3zBZrJesD0YdsH2dMQFW0D8Bduvmy/YGtsv2B7pvGDr7rpg2/3EBdvhJy/YTj91wfbH0xdsrs9esC168YLtBveLtocVF21dHhdtHykv2sZUF23fqi/aLmou2p70vmh71+ei7Uu/izaPgIu2K4Iv2k5FXrT9fv9F29rWi7aX2y/aCvov2uyfuGgzPnnR9oLuki3K+5KtwfeS7Sa/S7ZVlku2FwMu2X4KumTzCr1kiwm7ZOuPvmS7o/2S7Y2uS7Y/ey/Zyrddst2745Kteecl2zuPXbL99+QlW9Vzl2zXPn/JtvIFGbdctqlDLtuWtFy2vdV+2ZbVd9n28NbLtu5tl22Oj1+2PfLmZdvdSjsW6ew4K27X23FXuh27C+xYV2TH1mI7MivtOCB6au2w1tlR1WDHrNixyY7IzXbkN9vxZYsd29vsyOuwo7HTjtw+O/592o6B9+wIPWDHoYN2rD1ix+FBO+qH5HzEjm2jdoSNSey4jIuGCTtunrTjP6GZlvHjdpS527NcYc/PwsnTHj+lPckqe/aIeWp7psUDWntSDfZUGO0xpdqTVmbPZ8Kjwp7MKnsOiNpqe06LsHp73hDPXGvPV/fbc996e65ttuehFnvct9hjbbXnZXGgTeLb7fluuz2vfmrPzfvteWrQnoQhez4UP4/Y88K41J2wZ5PzHOJc51DsNocr3OfwqXIOnto53Gacwz+2OQwVz8G+bA7z5s/BvUqO6+bw+6NzKGmbw4RY3j6Hrs45vNQ1hwPdczDvnkPw/jkcPjCHi4fmkD06h40Tc+h3ceANVwfuVDiQpHRgjziucuBPtQOrNA4U6B1YZHDgbqMDn5odOOntQHuJA5ZSB14QaWUO7BM15Q6cFv/Nc2D9fAf0FQ6srHEgqM6Brxoc4AEHBjY6ELbJgTdF/mYHBsXiZgfuaXHAYYvkapNcoqZdcombOhw4J97vdqD6EwcePOiA+yEH8o5IP8ckZkRqjTnw+LgDU5MOXPeNA1V/O3DAyZEvnB2ZVTiiUTqyQ0SrHClSOzIurtQ48otYqXXEXedIr3hd78gxgyMLjY44eDlyi68jz5Q4op/vSFyFIx+IskpHpsU1VY78IR6pdkRZ48jbtY6M1jmy6zrJu1FybnakT4Q2O/KGyG9xZMkWRzrbHHml3ZGmTkfOCvtuR2r7HPnhJUfOf+jIY585oj7kyHYxMOhI+JAjtmFHRkTPmCMuzk4EejjxjdIJB7UTB7VONOic+LXIiZ/LnVDMd8JW6cSyKifca5zoE2/WOlFQ58T3Vztx711O8l1LjlYnstuccOyU8y4Z63Xirf1OjB1w4qpjTmwbciJy2IlVY07yvToRc9yJD8T0rBP6L53IdXHme1dn7nNz5g2FMw8onXFXOfOL1pmHdM546J25tsSZuHJn/p3vzPoKZ56sdCaxyplPRFW1s/zfOHNzjTMXxOZaZ8x1zjwr9tU78/M1zrz2iDMPb3DmvU3O6LY485iIb3XmY1HR5oxXpzPJXc7UdjvzQp/U+8SZO44403bUmexBZxYOOfOdWDHsjMuIMz0iZNSZN8UV49LnhDOek84EX5SeXFzwUbiQ4eHCIdHk6cI9SheC1C68Ln7WurBV70KkwYVPvF34X7YLRwtd+L3cBc18Fz6qcOFEpQvmGhcO1LrQUOfCXfUuWBtdyGty4eRtLrz6qAs/bZA8m1yI2uzCe6K02YVHt7jwWZsLX7S7cEeHC22dLvh3ufBuvwvXbXUhcYcLEbtdUOx14Z99EndI4g67kHvMhQeHXPAYdmGbiBpxwTThwtOic8aF4VkX3vzWhVknV25wduWceM7VlW/cXXH2cCXE05XdAqUrV6lc+UNoNa58onXlVr0rl4Um3JU2mytLi1zxLHFlu4gudeXGclfOi0MVriyodOU7saLKlbdrXJmqdeXaOlcMDa48JZzud0W9wZXKTZJ3s+QVlhZXcra4MiiWtrrys7ipy5Xmbld8e1xZ/4wrd34oPX3iivWgK6uPSG9HXdl7zJUvBl25Y8gV+2FX2kX+qCtXjrny2IT0ftoVB2c33nBx4ytPN+5SuvGm2o1CjRvXaN34Szyld8Mnzo0zOW58WuRGcJkbE+VurJvvhqHCjZRKN+6tdsOlxo1eEVbrxjtiY4MbzzW6kdHkxs41buxZ68bn69ywX+9Gh7BucON1MbbRjT83uaFvlloiucWNhi1unBX3tkreNsnX7kZJhxv/dbrh3e3GkR43Fve6sbLPDc9+qfGiGzGvuvHgZ/J5nxsf73ej8oAbtx10w+6QG+0i8LAbVx2VWmLtMel9UHofcmO/aBx2Y8WIG66jbkSMufGemB1348YJNy4Ivyk31LNufHlS8v0off8kOX5147cLbtTZueM8x50XXdxZ6uaOSuHOLvGJhzs1nu7cqXSnS+VOiNqdIo07U8Ksd+d5kWlw50ejO3Fmd/aI9QHupFvd+ShUJLpjynTH3ubORKGMl7rzQ5k7nvPcqapw54y4vdKdOVXudIqganfeFIU17lxb684/YnGj1F/szltL3Qm70Z3WB9xZ97A7xkfceVo8sEbyPCpzN8q8Te78u9mdDc3SX4v0JzK3uHNULGl15+E2WVu7rE3s7XCntlPW3e1Ojzje686FPlnnZ+5cf8CdnMPuDIkrjrjzm9Adcyd50J394tshd9xH3Nkqokfd+VBUjLlz27g7101LH9/K9/iTfHZRMOWuwNdTwUsiR6lgSFyhUvCbWKNWoNcoeEqkaBUcEE06Bd8JD4OCWKOCKpOCW2IUbMtU8FeRgvXFCh6fpyBxvoLPREOFghWVCtyqFGwV0dUKPhSVNQrOiNtrFcypU9AlLAsU3LRKQetqqdesYEGLgh/Eyi0K9rYp+KpdwT0dClw6FfSLU90KbutR4PmJgtMHFIQcVnDjUQVbjimwDSnYOKLAe1TBiyJ7TNY1rsAwqeAZkTalYN+s9HdCwU9/Kfj2PwWXnD1oc/Fg0s2Dlz08yPP0YFR4qT34TevBap0Her0HhwweJJo92CfWJXngWOrBu2UezFR6cGOVBxdFa7UH1Hpwrs6DzfUe/N0k867ywHe9BznNHgyJK1s8MLV6kNkm+ds9MHR6cLjLg8XdHnzypAcXPvIg/5AHG4944HPUg5dE7jEPrhr04C/xwrD0Nu5B1oQHg+KKSQ/WTnlgnPYg+TsP3C948KWzJ9FunnwkvnD35G6FJy4envSLDz09qVR6cpfKkz61J5EaGROfaz25U+eJk94T+xIxz5NOETrfk3fEyQpPbq2U8Sr5XO1JWY2c18n1ehlv9OS2RZ443uRJXIsnn4izWzy5r9UTRZun7J09qe/w5P5OTxK6PbHt8+R/+z3xP+gJhzxpPeLJjYOetA95EjTsyVuiZMSTWWE35knIuNSbkB7ErZOezJnypFvMm/HktHD70pNxRyXnnJQ0Oyvxd1HyusBVyQ1uSi6IVnclxR5KbvJUcll0KJW8rVIyR6ukW7ynUzJfr+SMiDQpuQslA4VKPi5SUlOsZEWJEvdSJdvFp2VKvitX8sA8JUkVSnn2KPlRaKuVPCUO1yhZUqvkVzHYoGR9k/SwWknJOqXcp6XWBqm1Uclp4bRZSXWLkq/EvVskd5uShnbJLw52KVnUreSRHiXpfUpytil5dacS2y4l6mNKDg0q+WVIiWFEybNicFTJX2NKNowr8ZlQ8rLIn1QyLs5NKWmZVhIwo6TzhBLnM0r6xZo5KowOKko9VNzqqSJCpeIDcY9GhZtWxTbxqU5Fg17FSoMKtVHFYi8VfhYVMykqLpapaCtXETxPRdl8FafE7RUqHCtVfFSloqZaxddiRY0Kj1oVO8X+OhW6RpU8w1QcEwWrZe6jKnY1q1jVqsLQpiKrXcWQuKpDxaZOFa91qbixR0VIn4p5/SruHFDx6lsqzPtU5O1XYT2k4uRhqXtURdQxFWcHVdw3pOKxYRVJIyoOil9GVawZk/WOq3heZE+oGBHXTKrwn1bxhrjJRU2Cp5rPRJNSzY9Cp1aTqVEzKJZr1WzSqfHTqyk0qJkRXSY1en81KyLUvDZPjV2ljIl7a9SyXjUH6tQcfVDNl+vUKNarGWtWc75FTXmbmrhONY1dan4Qz/RIjV41t25Tc+RxNWd2q9Hul89H1TgcU9MrogbV1A6p5X6vRj2i5kmRNqrmijE1N0+pMXtoKPDUcEmpoVOl4UuNhhVaDR46DUl6DZfNGn4o0TBSruHaeRrOiS3zNQRVaHhblFdqOCPuqtLgVq1hu0io0bBfLKzVYKrXkNegYVzcu0jDrsUafnlAw7JHNexp1lDfouE7oW3VyD1Ow7D4r13D6S7J2a1hTb8GrwENE1s13PyuhrUHpd/DGm46ouGjYxpqBzV8I1YOacgY0fDvqIbAcQ27xfYp6WVaw40nNdSckbGzGnTOWpKVWg6LZSotG9RairVaZoWTXkusQYvRS0u1n5ZXbFrqS7Q8XKpFX6blunla2udrCa3Q8r44VqNlea2W5jotZQ1aIq7T8swmLeebtXzVqkXZruUJ8U+nxHRp2dmnZemAlj/E7Tu0uO/XknRAi+WwlpIjWu44qiVhUMviIS2vjmgpHJWexrVyv9ZintYyPaNlzqyWPvGvo47lCh2fK3U8ptbxt1bHZp2OQL2Oe4w6FCYdu0SKl46dJTo2levYPU/H6fk67q7Q4V4p4yK5SsdhcUW1jr/Ephod5XU6zghFg+QQKY06jogrmnQcXapjyy06nn1ER/YqHbkbdERu1vFIi478Vh327Tp6RXSHjsZOHT+J1V06vLp12Hp09Pfp+OhjHT375Pyojn3HdCwc1PHasI7iER0uYzoSx3UsndCxcVKH7986Bu31POuiJ1Khx6bSc4tazz6tnt90ekqMety89Bw261mLnlcK9bJWPfPm6/lCPFGpJ71Kz5C4plov+2I9NXV6vhVzFuh5bYkcV+vRtunJadczLno69ezt0tPUrce7V8+ronm7fD6op/iInpRBPf8O6Qke0fO+qB7V8414blxP7oSe9cf19DsY2OBs4ITWgKvewA7xr9FAnq+BPpuBpkoD66oMlNQYUNQZuKbBwHnR3mjAa5GBmqsMPLXGwKMbDbyxyYBni4HrWg1cEl1tBj5pN/Bzh4HT3Qae6DUw3Gegc8DAqZ0G1jwj+V4ycPGIgcZBqTNk4PVhqTViwGNM4kXGuOSZNBA1ZeA/dyNhHkZOqo3cpTGSpjMyJK7VG+k0GHnDbOR/uUZ+KzAyUWKU/30j1BiZFXfUGnGtM5JSb+TqBiMRTUYaFxi5d4mRfcuNbL/RiPcdRv5ba+TH9UaebDaS2WJkVNi3GukTcW1GNncYsXYaqeoy8lC3kRd7jNh6jbKnNfLmLiNzjxhpPWbkw0EjdUNGXhsxcs+YkafGjbK3MTImbpiUnFNGls4Y+e6EkVdOyZpOG3n8cyMVDiaucTfxq6eJr9UmdFoTz4sCnYnb9CZ2GuS6ycRes4nBIBObkk30zzMRP9/EQbGswsSWShMfVpmoqzbxeq2JyUYTNzeZ2LbAJP8PJqZWmQjYZOKhZhOGFhMvCbaYOCHubDXJ3sZERruJ6ztM9HVK7i4TIb2SU7S9YaJxt4m1+018cdDE9BETrsekL5E6aOLaIRM9wyZiRkzsE0tGTfwpmsdMBI+beF/UTpj4XqyeNPHalIkVM9Knixe3eXiRqvTiOpUXPWov9mu8WKr1kvdKL1p0Xnyo96LO4IWvyYsHzF6EBXsRWuzF1+Veso/z4u5KL7KqvbipxgvHWi/O13sR1ejFnjYvfm33IqDTi0e6vcgb8CJ9uxf3v+DF7g+k5n4vLh/w4sAhL/497EX4US+ajskcETjkxbviu2EvVo14MTsp+Y97UXnWC429ma0uZmIUZvaJvz3MbPE0E6Ax846o0pr5VrymN/OFwcz9RjNak5ksHzMPRps5mmqmO91M+nwzI+KGCjNHqsxcXW2mq0by1kq+ejO/NpqpWWhm1yozaaslVly/xszcdRIvrnrUzAURs0H6EOGbzfzYamZtm5nd7WbOdph5uNPMq11mSrrNfC48ByTXDjPLnjIz9KHk+ERq7jXTus/MggNmfhN1h828dVTWcMzM60NmVo6YeWnUzKkxM6oJM4ppMxMzZm4+bmbnrPR9RnL/buaev+V8jjc9Dt5EunjTpPDG6unNtxpvzDpvyvXefCUeNHhjMHrzsig2ebPCyxuN2Zunfb1xK/bm+nneHK3w5ppKby6J5TXedNV6E13nzT4R0ehNyEJvDj3sTUOzNxtavHlvize1rd5Y2r2p6vDmO/Fmlzfzu705K77sk5oDUlPcv82bF7dLvSe86X/dmw/2eeM76M1uUTEkvY5487r4etSbh8a8MY1786oY+tWbPa4+fKTwocnDh99Eg8qHX4RV48N6nQ8Beh/eFdVePnwv/Lx9eEuUB/twa5EPrsU+3Fjpg1OVDztEWrUPI+KGGh+G63z4X5MPSQt9+OwhscqHJat9aFsjx3U+fLreh/AWH7a0+vBJmw9/tst5hw8Lu+RctHT7ENbjwx4R2i9H8ceADwu2+7DpiA/BR31oPObD5kFZw5AcR+Q4KmsZk7WIjybkfFLM+NDp7ssBhS+xSl/Oq+So8eWguKD1JU7vyyHRa/YlwduX7VG+6Gp8OVPry/11vujrfSlb4MuyR3zpXuvLsc2+XN/qi0ObxIrUdl+cOn3ZKca6fHHp8eUxMdHry619vmQP+DIlFNt8af7Yl/37pe5hXxKHJJeYM+JLyqgvw+KGMV92jPuSNuHLzZOSa0ryTPviftyXJ0XOrC9ffuPLlZdlrqMfN7j6ke7ux80KPyY9/VCo/JhR+/Gs1g+NwY8iox9nxJdmP+7M9uOHcj/WzfPjvfl+bKz0449qP1pq/OQ57cfiOj/+Ee31fkQ1+LFfXNHox+EFfvQv8uOaR/x4fL2f7Lkk7xbJKx5o9ZP3AT+8O/1Y2+2HpcePvdv8sL3sx/k9fhzZ64fqmB/6YT++GvHjoVE/3hzz47txP9ZM+PHupB+1U9LLtB+XLvoxNsfCLQ4W3BwtPClynCzMiLucLShdLPLOaOE+NwtlCgsPe1jw9rTwvdKCv9rCe6JeY2GT1kKIzsIivYUoo4UEs4WPYyzEJ1ow51uoKJB4JK7IwoVyC73zLMydb+GYuK7CwvZKC2lVFsaEW42FJ4Sq3kJhg4WzCyxUL7bg9IiFXWJylYXbV1vwWGPhGVGw1sJJsWKdBd2jFl4WpestfCUe3mDhh00WHt1sIbDZwgeiscXC76Jli4XwVgt7xZI2C/+KznYLsR0WDomrOy1cFgNdFpK7LQyLG3ssPNZrIavPwqmtMrZHxj6x4LxXxj61MCWe3WfBtt/CqsMW3j5i4aejFjYcsxA8KN+JWDhk4S/RNmxh/4iFK0flOxF9YxbZF1q4fsKC46SFnWJiStY5I+sUPqct7PvaQsZl+Wzvj97Rn1dEmZM/Z8XbLv587O7PIoU/Bzz95X3Hn36VP0lqf4bFjRp/nLX+PCaydP5Mi+cM/hQa/eX36i/vBP68LtZ4+7PE359Pbf50F/qjKPcnf54/J8WK+VKzwp+vK/3xrZaaorbGn5/Fxlp/Qur82SMW1fvzj4ht9OeQuLrJH7sF/qQs9OfJxf48fKU/1nv8Ua/yp22jPwPN/oy0+HPTFn9cW/15Qhxv8+fudn80Hf68KEo6/flSPNzlj3e3P2+J6h5Zc5/U2Co1tvljeFOOR/1xG/bnKZE34o9uzJ/VE/7yu/enedqfc8f9STjhT+Zpf5Sf+9PlGkC8WwCTHgEUqgL4XHhpAqjUBsj9OIAgfQB/GwKIMQVgZw5gm0jzDmBc3OoTwLrAAK4KDUBXGsDZsgCSagK4qTaA2XoZawygrCmAgZsDeOYhybk6gIxNARS1BPBTWwAb2wMI6QjgE7GkM4D/RHdXAAndARwTTr0B8nsLYKYvAM1AAC8Jv+0BvCvcnpK8hyTv0QBsxwI4LUxDAfwwLD2PBrBH/DsWQNe4rG8iAMepAHaJrOkApsXXs7LeywE8aBeI2T6QIZdAvvMMZJ0ykA9VgcRqAzksrtMFkmkIRG0KpMQrkK/FFt9A/soN5NqCQH4vCyRqXiDbKgKZqAzEszqQL2oC8akL5G3xa30g+xoDGVgQyK2LAll6SyB5DwVy38OBBK0JZMWmQCqaA/l4SyCLWwPpbgskoT0Ql85AcrsCOSFWdAdi6AlkfV8g/w7I9W0yvjOQTZ8FknIwkM+PSI3hQJaPBHJZpI0FMi6+nAzkkalAfKcD8fOw0uhppU1p5Vq1lV0aKzNaK1q9lVfEPIOVdUYr3WYrN/pYeTPbypX5VjwLrXxVZMWvxMp74o9SK4fLrTjMt3K8wsq9lVZ0VVbmV1v5XuyptbKkzso5cXOjFfcmKyyw0rLEistDVp4U+Q9bOSXuf8SKaZXUEtWrrfwsNq+xEr7Wyj6xfJ2Vy2Lro1bS1luZEHdssKLaaOVFUbrJylmxZrOVgGYrC1usHGuVGu1So8PKA51WvLqs7BY13Vbu3GrlpW1WyrZbcfzYymMiZ4+VWbHiEyuGvVZeF5WfWvlRbPzMSug+K5+KK/ZbuSgGDlhJPWjl9kNWlIet8l5vxf+Ylb8HrcQPW3EdtfKUKBizsnLcinnCyluidtJK5LSVzFkrxWetWL61MnbJym2X5Tu2C+IFUWIfxNdi9Zwg/B2C+EAscAziH9HlFMSgcxCurkE8JR50D+JtRRDXqoKY1QSxQhuEQRfET/ogNhmCCDMGkW4OwmoJYo/4PjeIflsQ4wRRWhzELfODeLYiiMLKIP6qCSK+Logb6iV/QxAFjUGcEQ82BVG/MIi+h6S31UF8uDaIf9cFodgYRNGmIIZag3BrD+KLjiDZJwfxXlcQx3olT5/k6Zc+hW0giCM7g8jZG0TkgSB2HQrCeDSI6mNB/CyuHg6S/YiMi+xRWYtYMSYx40G8IaonJE40TwYRMSXx00HsnJHY4xI3G8SB00EcuhzEdXbBONkH87jImxPMKfGAQzBmx2DqnIL5XeS7B3Na1HsG84doVwYTqwrmqHhKE8wZbTA++mDZfwbTaAjmT9FhDMbNHMzTAu9gbg0P5rX8YCoLgvlRbLIFs7MomOziYLkPBONYIT2I3MpgTgpzdTBvid9rgmmrlXp1wRwRLg1SUxQ0BvNQUzC+C4J5TzQuDCZhcTBfLgvm4XXBzN0YLPeGYJa0BtPfFsydHcGoO4N5WczrCuZ7sbw3mHsHgqneFsxLx4L5bjCY9UPBhAwH86m4ciRY7gvBbB8NJnMsmBlx73gwholg3hA1k8H8KqKngzksnI8Hy95PepuV70Tc/Z3UvhDMsx4hrFaGEKAKYbE6hHMiVRvChLhTF8J8Qwg/iE3GEPabQrjaK4Rd5hByvEMw+4YwnRWCjRA+F70lIajKQ/h+XghhFSHsE/ZVIZyoDuH+mhDq60KIbwjhuaYQiheEsGxxCK9fEcLva0JYszGE9JYQ9K0hVLeFEN0RwhHh0hXC04LuEFb1hPBRbwivbQuheUcIDgdDeEy8dySExMEQRsVtQyHMGwlh46j0MCb9jkvMRAh5kyE8OCXXTsk6zkivf0otx1BeF9VOoWxxDqXIPZRAj1CMmlDadaGypw9lUNxkCEVhDKXEFEqwORQ7n1A+KwxlV3EoY/NDuaMiFHVlKD9VhRJZE8oh8b/aUJzrQnlKUB/KqoZQAhpD2boglL9WhtL1YCiJD4UyIm57OBTVI6G8LOavCuUHsWl1KBFrQjkorlsrudaF8qSwPRrKF2LVesm3IZSPxdZNocxsDmV3Syh1W0LpaA1lqC2UW9pD8ewIpbwzlO/Fhq5QnugN5cOBUM5vDWVgWyiPPxfKwx+GYvlIxsXij+WaGNgTSvonoUyLe/fKd/JpKG+K2s9C+V207wslfr/UEdceDeWj4VAujISSMRbKivFQuT+G0jkVytxpWdvxUH6cDWXziVDWfC59Xgrlj8vSp10YCfZhDItb54TxkkMY8xzDiHQO438uYbi4hvG0KHQLw6oIY6UqDB91mOzRw1igCeNf0asNI0UXxoR43RBGjTGM34SHdxjf+YRxwC+MVYFh3BQfxj+5EmOT64QRVxSGZ0kYO2vCyKkN46R4sC6M9+vD+K8hjP7GMNKawpgShoVh1C0Ko2NxGIceCqNoVRjrVodxcWMY77ZI3i1h9LSGcVd7GPqOMN4QNZ1h/C7au8KI75Y1ilt7wlD2hjG/L4wfRXN/GFEDYdywNQy3bWE8K0q2h/GNeHRHGOeeDyNkTxgLj0g/R8OYPhYm+6Ew3hLjo2Fox2U94reJMNompc5UGEPi1mmpMyM1jkv+E2G8fDmMCrtwfhIt9uHEzAnnqLjJIZwXHMP53imcjc7hRLiEc1AUuYdzVuzzCOdqz3BsqnC+EKvV4VypDSdXH85p8ZAhHIsxnI/ERVM427zCyTKH84B3OO/5hDNtCWeFfzhvB4TzVW44a/LCedwWTj7hcr+Q+WUyZ344PlUSLxZWh3NODNSEk14bzoy4ry4cr/pw/mkIp7cxnNSmcCbFPQvCcV0RjuPqcAo2hGPdJL1tDmdPq/TWIT11hXOpO5zs3nBOCr/+cBYPhLNoZziaI+FUHw0nYTCcEXH7UDjq4XB+HQlneEzOJ8J5VVRNypiImw7n1plwfpkNR3U6nJvtI/jJNYKb1RG8rIlgiy5C7hMR3GKQz8YIKkwy5hVBrFk++0Tws28EifkRTFVFYKqJ4G3RWBvBv6KvLoK0+gimxYqGCP5rimBmYQT3LYogY1kE718ZwaLlEWy7KoKzqyNYvyaCkvURRGyM4MbWCOa1Sy+ipSOCmM4IjolbuiJQdksfPRH8Ilp7I4jri2BY3NYfgXoggldF9dYI5m6P4I4d0tszETh/FsGmIxEcORrBi4PS/4isS6jGInhFVI1H0DYRQcJkBCNCOx1B7UwEf4ik2QgMJyNoOBWBziWSexWRHFdF8oA6Eh9NJIu1kVwU23WRnNJH4m+MZI8oMEfyhfjMJxInv0i+sUSyuzqShppI0uoi8W6I5D1xoTGSbU2RPHJ/JHsfiGT5ykgcHozkScFDkTz6cCRhj0RyQPxvVSRlayKp2hDJb2J3cyS9WyKZaZV87ZG8L3K6IjktHu6OJKAnkk/EnD7J1R/J12LdQCSbd0YSvSuSu56O5LYPItF8GMnrouvjSJL3RDIp3tkbyfdDEjcSKd+R1ByXmqJjIpKxSZk7FYlhOpK3RONMJP+KoC/Ev5EcvSgxc6K4yyGKWZco7BRR5HtEEayMkj1gFC7qKJ4V32uiiNZFcYs+ilcNUfxujMLkHcU7YqtvFFl+UZwUVdlRLCiI4lB5FIr5UcyviGJ3TRQNtVHyO4sivT4Kv8YoPhLLmqTegij23RzFc7dGsfrBKLrXR+G9KYqdzVHktUTxuVi9RWJapY/2KMo6omjujCKmK4pBcVt3FJqeKF4Xtb1RpPZH4bM1iiXboti1XdayIwrn4ShKR2QNYvOoxE5I7GQUf4meKYk/HsXl2SgeOxFFwckoDlyI4n8Xo3C/JP1fjqLNLlqeEdE87BKNk3s0g57RqFXRvC7+UkfTo4mWd55oPtRHY2eM5mtTNI96RRNujuaQqPSN5oqcaA5WRKOoiubX6mjaa6JJrI1mXNxTFy33l2jeFYsaorkgdjRGs2ZBNMELo5m3JJrMldGcFP3ro3loYzQxrdGyT45G2x7Nm6K+I5p/REZXtLzbSUx3NE/3RfN9v8Rujeb2ZyXPoWjyhqP5XKwZiSZkNJqKiWiSpqJZcjyaS6LghPR8KpqSP6PxUMQwpYzhPlUMyzQx2GtjeEJs0McQaYiRd9cY6rxi+Fv0mWM44R3DSGAM20NiyCuMIbQ4Bo/SGO6fH8NHFTFcURnDnKoYnhTfVsewqSaGwdoYtPUxvCkaGmI41RTDqgUxXLcohvalMXLvicF5dQym9TG8uiWG9PYYAjpj2Cucu2N4ViT0xXB3fwy7tsVw9tUYrhqXaxMx/DgpPZ6Pof5CDCXusbQoYlmkimWXOhabJpavxVFdrPymY9EYYmkwxvKvWG2OZb93LJ8ExrLcFktZYSx25bF8My+W2ytj0VfF8pbYURPLl7WxrKuLJbw+ltcbY6lriuUfMbAglqyFsZwWeQ/E8tCmWAI3x/JCSywzbbHs6Yjlqs5YnLtieVaUd8fi0x/LU1tjWfJYLJuelGsjsTwn5o3G4jspvUzF8sy09DMTy4cnYyk5E0uTaxyPKuKI8IijSRXHdnUceRoZ08qYLk7WFidri+NN0WiM45xYZ44j3Fuu+cg1X7km1pXFcaRc5lfK3Go5r5HrtXK9Tq6LxnqZK7Y3SP5Gyb0gjt2L4ji/OI6vlsYReUUcC66KY2JTHI5b4nhG/Nwax/0dcfh1xrFHOHfH8ZyY1xMnz4Q4UvriWNkfx96BOFy3xdG9I460nXH8/UIcTx6M48NjcVw5GEfZcBztI3EkjUq+Mck3Hscn4uqJOFwm43hezJ+K4zfRNR1H6kwcx8Wfp+LIOBPH43/GUXohjhr3eP4SfYp4VnvG84Y6ngZNPHm6eL4UkYZ4jonbjfHoTfG8LR4zx/OtdzybfeIZ9Y3nbr94/p4fT39FPGcq41lbFU9TXTwXxM76eM42xDPcFM9dC+IxLYznPZG4LB7thngWbIzHoT2e8o54fhYru+Plvh/Pp+K63njc+yTvQDxZW+NZs03m7Ixnt4g6Eo/9kOQZjZf1x2MZj5f1x3PNRDwvTsZTNRXPn6JvOp5bTsSjOSnzxK7T8dRciqfYJYE1mgQOaxPQ6hN4S3zsk8CFwgR8yhN4YX4ClRUJ/CEyqhIIrUngsYYEWpoS8FuUwCfCdUkCL4q71yTw3KMJ3NycgKZFYtoTSOiQmK4ErulOwK0ngZdEdW8Cf4n+vgSy+xPkWZZAxFap86rUOJLAkWMJ6IYSeFssGk7giZEEfhxNYHo8gZUTCQRMJvCZ8JxO4DXx30wC248nkD+bwFkxejKBe04lMKOay4PquQRq5qLUzaVBP5fzYqdhLjbjXL4RK8xz8fOei5vvXIYD5/J76FzK4uayvHIuf1TPpbdmLhH1czE2zpVn0lwcFszl14Vz6Vo0l1uXzaXxzrncs2kuPpvnkts2F3PXXNnbyfzuubj0zOUFkd0/l0cH5nLXtrlcuWMu8z6by6mhuRjGJN/EXJ4V8ybn8pvonprL6em5hB+Xeiclt2siH7slstUzkVh1ImPCV5uIuz6RV8R2YyIFpkTOis1eicSbE3lpXiLV8yW+OpEVNYn41Sbyibi2LhFFfSKvivqGRHmOJGJrSuRb0bIgkbkLE5kUAYsTuWFJIj9emcj9qxJ5Y20iP6xP5Ne2RLrbE1nbmSjP10Tu7E7kw55Elvcm4tyXyAuiqj+Rv8TAQCK5WxM5/7iM75bxtxIpP5yIeThR3sUSuWpE+hxNpGYskX/EtvFE8idkHWJiKpHrjycyR5lEpiaJz8Wj2iSidEkMi7v1SXgbktgjrjEm4W5K4hVR55XETnMSQZYkDoo51iRuL04ioDqJG2qSWFiXxGXxZH0SZQ1J/CK6GpPIaEritIhYmIR5cRIvL01C/2gSS9cnUbExiY3NSfi3So42md8hc7uS6O6WeT1JRPZJT+Lu/iQU25J4VRTtlL73JHHvp0lcPZzEudEkCseT+EG0TSSRMpnEqqkkQqeTOCpun0nCdjqJ6m+TePCnJJZcSKL/svTtmMw+VTJqTTJviUXaZOx1yczTJ/O76DUk84UxmQ2mZGK9krnBJxmVr8T5SXx2Ms/kJnN/YTI31ySjq03mHbG0Lpnn6pOpbEgmrymZs6J5QbL87ZMJWpzMe0uTuWKZzN2STE57Ml+JTR3JxHcmMyEe6EomsFty9iTj2J9MwbZkZnYkM/RCMj8cTib1aDLew8l4jCbTNJbMJfHkeDJlE8n0TCaTNSX9Tku/M8mMi62fJzN9IZkotxTudU/heo8U5qtTGNCkkKdN4awINqZg9ErhA+HmncIrot4nhWK/FH4SnZYU0v1TUIek0JOSwv0ZkmN+Cn+Is5UpNFel8HBNCqb6FD4UVzek8GpjCheaUnhiQQqlC1PIXJzCF2LDkhScr06h8LoUrntArm9OoaxZ8rak8OWWFDa2pjDZloKhS/oRy7ulnx7ppzeF8+KxvhR+7k+ha0Bybk0hdnsKgTtT2HE0hRWjKWgmUnhHOE2l8IIoPJ5Cx2wKp0+ksO5kCq8pUrnkkcrX6lQ2a1Jl75hKqD6Vo2KPMZVrTal4eqVi553KM6K6OlX2GqkU1qbSUZfKow2pRDemMib0i1JpWJpKzkOpsDmVtJZU2RumcrA9lVs6UvmgM5WrulJx607lVdHYk8pTvan83pfK2YFUlj6RysihVPyPpPLKUCq/jabSN5ZK7ngqiZOphE+nMiTumUnl/OlUer5IxdsljS/VadJzGncZ0thrTON6UxpqrzTeFo/5puEbksajlWkE1aRxe20aH9el8WZDGnOa0qhekMa/YufCNL5YkkbFfWnMbkljTWsaK9rTuKUzTb73NOz60qjsT+NvsX0gjR+3plF1OI2fjqbRdSyNucNpDI2mcc9YGvvG07hpIg3dZJrsk9Jwm06T50Yal2fS+Gs2DU6m8YPoPCV9f5nGle7pXPZI5xnPdP5SprNdlU6mNp2NunSm9ek8YkgnzJjOkLB4pbNPvO+dzlU+6bj7prPAL52soHQSQ9I5LkbC0nksIZ2zSencnpnOnqx07p6Xzmfz07mpIp3XqmVOTTqVden8I3bWp/NzQzrdjenMLkznviXpBC6VPprT+aklnc1tkrc9nchOudYl17rTOShu60nHqzed6/rSeas/naUD6by0NZ15O+T4cjoRR6UXcXAwHdNwOqrRdN4WS8fSeXk8nacm02WvJHWm0/lyNp01pyROkcHbnhm4qDIo0mfws+gxZNBiyiDZK4MJ7wwe9MkgxDeDm/wzuLI8A7d5GbwmFszP4L/KDEqrM8ivzeA70V6XwcaGDBIaM5gRq5oyZL+YwYi4b2EGgYsyOCTMSzL4RGiWZeCwIgPDxgyWNGdwaUsGT7dm8Heb9NIhvXRm8E1XBq3dGaT2ZHBarO/NIK4vgynxcH8G4QMZDIsVWzN4d5f0+Jj09kQGuwcz5P0vg5fFpZEMnhnNoGQig19F32QGeVPSs2ifziB9JoPPxcbjGUSezCDodAaffS75PTIZ9szkkCoTsyYTrS6T94XCkMlLpkzqvTK5KCq8M9npk0meJZPt8zPpqcwktyqTtJpMPhcbazM5XpfJ6vpMVjZmEtyUyd0LMrEszOTWRZmYFmeyR/xvSSavX5HJ7vsy8WrLRNORyfJOqdeVyeLuTJx6MrnUm8kzfZn825/J71szGdiWyY/bM9nweCaRT2Xyx1uZvHU4k/NDmewYzaR4LJNfRN94pjyDM/lOdExmkjmVyZeieTqT5JlMpmYzuetMJk0uWfzimcX3qixSdFms12ex2pjFmCmLQXMW/j5ZHBS3+2ax1y+LwvIsvqzMkvuwxNZkEV+bxbRYVZdFZL3Maczi3qYslizPYuf1Wfx2Q5bsI7M4vz6Lks1Z2FqySOrM4qR4tCuLuO4sxnuzeLAvi6H+LFYMZLFvu1x7OwvHwzL3aBZ/D2XJe30Wv4uto1n0jGeRO5Ela8uiZVr6nsmSv2UWs7NZrD2RhdU1G7U6m4WGbByN2Vw2ZfOcVzY15mye9M7mD79sToVl01yZTUJNNrNibW02MXXZTIlH6rOJaMhmTKxszCa0KZsVC7KxLszGsjibA8J7aTapD2TzTns2V3Zko+jMZmlXNq91S92ebBr7srHrz+Z5cWEgm6e3ZvPftmwe357NxSPZzB/KZtew9DKSzbbRbIrGsvlV9I9ny7M1m9ypbPm9ZtM5nU3WTDbps9lsPJXN3NPZxH2ezbk5OTTrcjitzyHRmMMJ8agph3ivHGK8c5gUYZYcggNySKnOYWONxNXmcFKsbcghtjGHKRG1IIeHF+YwuiiHlYtzOLYsh7uW53DH1Tm8fXsOP2/K4euOHLZ05pDWlcMXorlbcvbkcEac6sthQ38OM9tyWLNdau/I4f6ncnjhYA7nj+Xw1GAO80dyKJ3I4Q+xdTqHwpkcvjudw8eqXK5X56LX5Mr/Wi4fiGv1uagNubwnVKZczsfn0lOcS2d5LplVuaTX5LKlNpe0uly+EKkNuaQ05XJGbFqQS9LCXDYuyiVxcS4nluYSekcuR1bm8mlzLsaOXHkfz5XnvdTtzuWjHjn25vJhXy7/65f6A7lctzWX93dI7V25vPt4Lq+9mcuLe3O5fCiXmpFcnh7PpXpC+hJPT+bKO1kuT03nUjmby5OnculX59GvzcOmk6NejgZhyqPPO48Cnzx+En2+cu6fx49BeeRH5ZGXmUd3UR7fl8p5paiVc9Fdl8cP9XJskGNjHj2L5bhM5lwlOe7Jo7gzj21dcuzOo6Q3j9/F9j4578+jdKvYnsfOXXk8fzAPu8N5vHg0j5eG83h5NA/HcTmKVybzWDiVx2vH83A5kcfik3ksOZ2H65k83M/msedSHgc88rGo8zkk/LX53K3L5x5DPoHGfI6Ke035HPPKJ8SSz4jIIp+fK/IpbcjnT7GzMZ+ypnz+ErsW5DN/cT7/iurl+Xy2Ph/fzfnctUVyt+YT3J3PsHigR3L15rOyL5/w/nzGRMzOfF44nM+SkXyWjeXzzmQ+yul8rpnJR308n+tm89GeyGfvmXxsrgX84VHATs8CypQF8uwv4DFVAfPUBTyhKaBaX8BF8ayhgOdNBdibC3hJNHkX4OhTwOt+BSyxFLDcWsB9SQWczC2gu6yAosoCeQYW8KeYV1vAP6KiXvI1Sj5Rt6CAy+KFhQXMWVzA4mUFvLW8APNNBfy9pYD/2qRmZwG1XRInGnoKWNhXgFN/Aa8J160FvCmu2FbA29ul1/0FVB4o4NVByTVUwBvDBShGC7hqrADleAHviWsnCtBOFvCRuH6qAMN0ATfPSM3jBXwmbpstwPdEAc0/SJyLjUOeNlaobazU2gjX2XhEbyPaYGOt0UacycasWO9l47TZRqqPjS9Fh8VGjr+NgkAbP4u1Nhvx2NhQaOOrEhtZZTa6ym38WWXDrtFGU5MNxwU2Fi+04brIxpviisU2PJbYeEeol9lIvl2urbXht8XG/e02QjtsPNQpPfRID+J0n43N/dLDgOTebiNvh43CXTYee0Lmfmzjl3022fPY5LuwoRq38b7QT9rYI26asmGetsn7mOQ/buOwmD4jfX9u49YL0qcK5mvgP/G0Fi7p4AU9NBqQZwa8KhabwM0LdgudL9zoB59Z4IEgSAiHLyNh0AanSuW8HLorYKAKdtYgvw2orofnG6ChERya4BWxeAG4LoQrF8F1S2DiWrhnNXQ0ww8t0LcFqjrhuS6Y0yNzxKJemdMHb4or++G9AelnG+wRI4/DNwfg9VHQTMINU9LjNNw2g6wbWTc8eBJOnIFCh0J+F4e1hYzoC3nIUEiksZBN5kLafQrp9SsESyE12YU8Ul5IYkUhLZWFVDQUcl7MWVAof89C+XsWsnxxIdcvLcS4rJDbrijE78pC0q4v5PKmQl7cXMh7rYX4dBYy1F3Iyp5CInoLWdMntQYKSd1ayFeifVsh8x8rZOdwodyLClk0UcjuSck9VYhqupAPhOl4IbfPFrL+80Le/6WQmX8KKbtcyD/iDcciHvYsYkZZRJa2iB2GIsqNRSz3LeIGSxH+gUUYy4sYqywipbaItroicuqL5J5axK6mIs4vKOLZhUU0LCpi6ZIiFEuLeEc8vbaItzYUEdlWxOkOydlXxL+idqAI+61FLN5WhNv2Iu5+vIjGz4pYPVhE/FARJ8Xm4SLyx4rkHblI9uBFvDRdxNWzRXR4FuNqKOZmr2K8zcVssBTzY2Axw7HFVKUVs55icoqLuaqymOC6YkZETIPENRbzVVMxeQuLKV1czD/iySXF2C0rZvEVxbhdWczb4pnbivlwvcR0Sox4skuu9xajGyjGb1sx42PFrB4vJn6imObJYjKmivlW9EwXw0wxv4tdx4upmC3m+RPFvHmqGPWZYg5+UczoV9KnqYTj5hI6fUvYH1qCb0kJoWUlvFRbwrUNJegbS9grbmsqIWJRCVMiaUmJvPeVkLOsBOsNJXTdWkLCgyWkbClheU8Jh/tLZL9XwpntJWzZUcIPO0uwvVpC1mAJNaMl2I2V8N5ECXdNy/yZEkbEidkS0k+WcOnzEvIulpDrUco2z1LKlaX8J55VldKoLsVJU8qbYrm2FI2ulI/FLfpSfA2lHBH3GUsJN5UyKdZ5lZJoLqXBvxS1tRSX+aW8Ja6pKEVXWcpecVtVKf7VpQyKlTWlRNWWclyk1pdyVnQ1lGJrLOU3UbmglIvixYWlLFpUitviUt4RhqWl3LmslM1XlfLP3TK/Rea3ynzR3Sbz20t5rKNU/v9LuSRe6iqV94BSFD2l/K+3lLv6SwkaKGVUxG0r5ZS48Eop+uFSPhV3jJTy0FgpJ8ZLyZgspWi6lCdnSqk9Xsprs7LmM6W0e5axUFuGwVDGncYyRkxlZPmU8YN4M6CMiqIy/ldWxvaaMrmHlXFeLKiX+CaJX1Ame+AyVi0qI35xGVuXleF0WxlDW8p4prtMnmWSo7eMq/rK2NtfxkPbyojdXkbzjjIyd5bx72MS93gZdzxTxrtHypgYKmPXeBmXJsrwmC6T//cybpwpw/t4GYfEfbNlhJ8oY/3JMlJOldF9ugzOlPH452W8716Ot0c5VxjLudWrHIu5nGifck6Izb7llPqXYwguZ31SOSHl5UyIzopyXq0p56O6cvwayjkmVjaWM9tUTsbCcvoXldO4tJx9V5ZzXZvM6SwnqbucP3rLqekv57bt5einyvlMBM2UMyYSZ8vpOFHOlm/KcXKYxyvmedziOw+L3zyOhM/jgf9TXNdxVSXvA8fd1dWv65oogq0bbtnd9bHJC5cLXFpsUUTKBGmlu0tQAQnpFAMELt1pr7vuuq7d+ZvfH+/XOWfmeZ6ZA/ecM/OLGhtQw36LGrZSNdxkauJ5VgNDNV4KukZq5BmrUWkq+s3U+N5BjedH1dDxUuNFoBpJQWrkhqixLVSNijA1DoWr0RahhmukGvOj1AiJFrVi1BidqEZfkxrLWtRIb1ejrFNNfAPVmNitRoOw8oYalq/VCPuohmN/dXoGqHNsmDo3h6ujoaQuvn/qZI5W57KyOtZj1XFWVefuOHXxXVBHaao6hjrqDNFV57hMnRn66vgZqBMvV6efsToXhYUu6tSeUueGt7pYY6tzMFideWHqvIpQ52ykOoXR6uyMUefAeXWqs9XZXqnOmOvqdFerY9SgzqVGdZqaxZit6qxtVyepQ8R0q6Pco45Dr4jrU2frbXVq/lPHd4AGWoM0sBiswQ/fabBwmAZrVDUYMEGD6kka/DtNg6jVGmxdo8FHIWOtBibrNBiGBpcF6/UaTN2gQYvgslGDeZs0xBpGg5DNGqzfosH5rRr8T12D8ZoarNLR4KnQX0+DXKFKX4NoYw0+mWjgeVKDf1w0iHTVYIubBh+EdHcxjqcGU06J+oLLaQ02+GowOECDEmFCkIZY42gwK0SDpHANse7TQCVag8MxGkzL0iAtT4PbFRoEVIp7uq7BcyGpSoMjdRpoN4vx2zSI7dbgS48Y/7a49380uPBIA8VoTfzGavJURZMdEzQ5PEmTvsmadEk1idHXRN1AU6w5NPEyFecWmiz31RT7IREToin2c5o8CdNEEqFJXqTIjxJ14jV5nqLJpw5NMjs1WXpDk38FjVuafBEclLX4ZawWvYKPihYrVLV4IiSM00IyXov+E7TIF3ZM1EJlkha1wtHJWtyaokXAVC3WTNPi7Pda6G7QwkBTi/3aWkyRaBEh1SJDpoWpvhYjDLSwNdTiR7mW+J5occpIi6XGWjwS4ky00DTV4iszLXIFZQstDm/TYsJekRusRUWIFt1hWiyP0EJbLMpUYrXE/kGLwAQtXiZqUZqsxflSLYZ2aol1sxbt3Vp49GixuFeL6D4t1G9ose2WFif/0WLzIzHf77QZPFybT2O0UVLR5rrw8zhtdCdpk7ZQG6+t2sSpa6Oloc3Xmtrs0NJmpo42l/W1OWigzfeG2nQI/xppo2kiYky1We6jzWNhgL824wO1eR+qTU+UNj7R2qyMEbXjtNmboI3LGW3qa7RxUmiT3iD62rSZ1K3Ngl5tsm9qi3lqc/uuNin3tdn/WdTvLyFksASpkoR9YyS0KEtwGyvhbxUJ0aoS1MdJUEyUcGyShJ4VElaukvBUSFotctZI+N9aCSWC1ToJk5HQKritl7Bog4R/hJiNEnI3S9ixRYLKVjGWhoSNmhLsdST8rCtBpi9hqlxCu+BhJGGJsUT8vyTUOks4flLCbBcJ94SNbhLeC+nuEkw9JIzylHDjlAS/0xKxP5JQFCphb5iEBZESxsaJfOFegsg7I/IEtwIJ5tckjK6QcLhS3Eu9BJ8GCclNEspaJExrk/CoQ0JTr6hxQ0LUTQn9bou5C5r9ddj2nQ6OY3S4qaxDwFgdUlV1MBqnw7DxOvhOEv2rdJi5VoeQdTq8R4ffNotF/VYdRmjoYKirQ7KhDjK5Dt+b6FB7UofZrjr8IYS56fDRXeR5izwfHcz8dDgcoMP6YB1uRegQGCnqROmQFq3DL/E6yJPEmMk6TD+ng02uDo/rdCht1CGhTQfddh2xBtJhSpcO//XooNOnw8AbOky+pcOSOzq0fKXLNwN1cR+sS9wQXVqH6yJR0qVotC6TlcW18EhFl3hVXYrHi7aJunhM0sVHU5cXWrqskelyw0gXf2NdtP110QnTZX+ELu2RuiyL1kWrXpen3bpiHaFLeZ8uP93UxXGUlN+VpGwcIyVTWcoYFSk7JkmJmSblew0p3ppSDCVSlAylVAtH5VLuGUlRNRcxllJGh0qZHS7lvhAeIWVrpJQvws5oKXHxUiQJUvafkdJ5Scrzy1LOXRH1rkoZdk3KNcG+QsqvlVJuCRuqpLwXTtRK+bNOinqDFPcWKYltUqTtUi51SDnYKeXHLilreqSk9kox7pNy+KaU7fekeHyWsvSLlG+/1qNcsOmvR9ogPf4Yooe1sp54t+mxWlWPl4LReD1mTNLjrvDwRz1WrdJDvkaP4Wv1qBBC1uvxcYMeqpv1qJTq4ainxxM3PfQ99Kjz00MrSE+sJfT4PUaPzXF6fBbGJ+rhclUP3Uo9NJr1mNKmx7MOPYZ16+HQo0fOTT3G3dZjaH8Zv34jQzpMRt9IGRmjZdQpy5ivIhPPtQztcTK6J8oIWSFj80oZn4ScVTJ2rJYxfo2MZsFtrYwl62T8J5xBht56GUM2yLgi2G6U8csmGTeFjVtkXNwqw1JNRoO6DBcNGfUGMgaZyCgTHjjJiHaWoXVSxjcuMoqF/a4yvneT0SX4uMtY4yHjlZDmKUPplIj3EfG+MqYFiLZgGb1XZLy9Ju6jQoZFpQzl6+J+BGmHjG87ZRzqkhHUI6PppgzZXZH3lT7W3+kzdpQ+tir6BI3TZ8EKfXRX6XNzrT6rpPqk6ukzWl8fhTDPUJ+fTPWx3CbOQ/T5W9AJ08cmQh/3eH1mt+mj1aHPj936+Pfok9Wnz5Lb+gy7p8/hP/Q52c+ANUMNWDjKgLtjDQhTMeCrcQb4TDTg+5UGGOkbcMzQgAdyAyTGBtwyM+CghwGBXgbs9DZgfrABD4XfIkRupIFY/xgwLdaAbsE3zoChlwzQvGogfr8G3OswoH+3AcXCD70G9AoBfQasv2HAByH7pgE7bhkw4bYBrcKAAYbojzakcowhs8Yaoq1qyMBxhtyaYMjsTYZEbzZkqsSQLsFXx5DteoY8NzDERG6IzU5D6oIMMQgzJDbKEJ1oQ36NMyQs3hC1BEO+TjQUz54hep2GVHQZ8mePIYNuGPLNV3LcleScHyPnzDg5P/8sR3m5HNcVcp6slHN2lRyj1XJGrZFTI5xYK2fBOjmJyJGtlzNsg5wHm+TcU5cTqSHnK6mc/XpyNhrI2SOX02ouR/OEnG+c5JQJNs5ijJNybguhLnK2usr52k1OkdDnIac9QI5liJzxoXI8w+RciJAzNkrML1aOSZwY64KIuyzny1U5+dfkTKuU09Imx7xLjluPnJQ+OS635Cy+Lae0nxE/f23EpmFGbFAy4pOwZ4wR2apG7BpnRNYkI1ZPMyJthhGLlxlxTMOIh5pGVEqMmKtrxFCZERXCAwMj+vsZMT3UiNBoI7bGGPFTtbjuM6L4lhFq94wI+9eI6GHGOCob89dYY66NM8ZiqzFeEmMydY3ZLjXGx8iYE4HGKEKNeRJuzLMYY8zijHFPMEY12ZhB1435s1rk1hpztssY425j6nqMGXvLmLd/GmM+yoRmJROyx5uwcbIJn4Wq+SYUbDWhv5YJNtom4p1swtQQE25FmnApxoToeBNoM+HxRFPGTDFFZbkpWatM8V9ryg1jUwaYmXL0uCn/njBF7myKq4spL1xNueBmyiF/U5QiRFukuI42pT3WVOz5TMlLMGVfoim/nzfF4ZIpD8pNqb5qile1KatrTPm1WeR1mzLhpim+t0xZf9uUO0PM0B5qRp2SGenKZmIvZUb4JDMGTTFjnZYZ8QZmnDQyE2sKM9rMzMDCjF9OmSHxNsMp3oxFCWakJJrxudOMA91m3B9rjlTVnGHjzHEab47FJHM+TTXn2+nmvJtpzh9aok1mjo+BOesNzfnZ2ByJqTlnrc05c9qc0T7mqAWbUx9pztQ4c4LjzQmpMie72RyNdnMOd5rj2WfOD7fNuSkc+cOcrmEW2I6yYIWKBa+F3vEWlE+y4OEUC979aEH4LxZ8tdoCLx0LcqUWWOlZoG1gQaWhBeNNLfA1s8BmmwVBVqL9qAUHoizQjbXgRYIFBu0WLLhtwQflbUxX3Ub1hG34r9rGEdk2Hutv44HZNqSe21h2ehsBYdv4VLkN97pt7GsUsa3bCO3exrXebeh83kbat5YEDbXEXMmSsrGWrJ9kieH3lnj9aMmzDZZM3mzJfA1LsV+25JGeJX6GIs7IktkmljwUWs0tsXK3xO20JT/5WZIdYklkuCUnoyx5FW3JxRhL9sRaEhFvydQqSxbXWbKjwRLNbkue/2vJzleW6KpsZ9/E7XxZtx3fLdsJNNxOsMV2UqK2ExS7HdeL22m5vJ3Uhu0Mbt1ORPd2anq38++oHSwct0P8NnZgvXEHw0x28M5sB/GWO3jlt4MfA3cwI3IHSVE7uNW6g9qOHazu2sHBnh086N2Bz9idvNTdSaPhTk777MTRfyd9wTv5O3onRR070fpmF+OG7SJ79C6sxuzivvIu5Cq7uDJhF5mTd/GndBdt+rvE73AX0812EW++i9H7d3HKfZd4/+9iWvgusS/fRb/YXZQKDnG7eBK/ix2Ju5Am7+JS+y5ienex8dYunt/dxY/3d7HpH1Hn6S6xVt+N7bjd9E3ajc6U3dRN3Y2j6W48nHczOGI35+J2MylhN+vO7uaXpt24du6msHs3ljd2M+XmbqS3d3P67m6+/mM3L/7czb4Hov/ZbsYN2IPphD38oLmHmYZ7mGK8B6npHkaa7eFN1B4iEvdg3LUHRd8e3G/sIfPuHjr/2kP3iL08GL+XsMl7OTVtL4myvYQY7mWY0V5qhYFRe6ns3suH3r1Mv7OXHqV9hI3eh9O4fRRM2MfjSfv4ceo+7gkPtfehYbCPXeH7SIjcR0XiPlYk7aOodx9/3d7Ht3/v478xViSqWmEyzooJ462QTrSifoMVY2VWaBlYMdTQCi+5FQOMrXAysWLKLitcoqwojbEiJ94K6wQr5uRb8VxhxdpeK9LvWrHnnhXK/1jxcNh+wsfsp2XsfvxU9sMEcb1uP30G+ynbvp/8yP38ErefcclC936kvSK2bz8b7+xHdfgBvhtzAC/lA5xUPYDt5ANkTT1AypoDFOgfYIbxAWItD9DpcYCRpw6QE3GAPTEH+CX2AHcTDjAx6QCJVw8wrF7k9hxgXu8Bngutw61ZP9aaayrWoq41C6dYkzvVmjnfW2P1ozWq+tY0mlijZmbNJh9r+gdYi2fLWuwNrSm5Zs0Pbdacabemr8calRvWjL5tTZtgNuggU/53UKxhD1IlPcgV+UFWGh9kQ+hB3MIP0i/mIJeFU30Hcb97EJf7B9kxxIbx423ommqDo9SGxXo2FMpssJPb8NLIhjxjG1JtbJjiYcMd4aaPDRGRIj7aRqwhbNA5Z4NWlg2bqm0YVGfDuk6hx4aTt2zo94eoN/gQBcqHWKhySLwbD7Fg/CHyJ4jj1EPkTTvEy18P8cz4EAf3i/PgQ9hFH+Jq5yHW9h0iTNWWrvG26E+05dYMW6YttCVtgy0ZarY8l9mSq2+LvaktmqdtmZhgy+0kW6602EKnLdW9tnj12bLphi2Db9py+pYt9Xdskfxti9I/tuj+a8snVTtOjLfjykQ71k62g2l22ErseKVjx2VjO742s6Nqmx2ecXbUJthxI8uO2It2jOy1I7jPjs6bdhjds+NUf3uGfGPPhfH27Jtgj/Vke15MsSdPzZ43GvZcktij42VP+GnRH27PwSh7BjfY49NoT0ebaG+350yvPX/dsGfWPRE/xIHVQx3E3s2BO4LyEgd8dByINHDgptyBeCMHzI0dOGvqwM/mDjwUvj3owJdTDkyNdGBHtAPTYxy4EOvAzHgHngrZCQ4cSnTgSLIDayoduHzLgc1/OKD1lwOjHjhgPcyR68qOyCY5ojrZkR0/ODL7Z0f+kTliZ+TIMVNH+pk7ct/DkTGRjljGOYpvvSPHzzsy8JojwVWOePU4sqXXEaM7Iu++I1Z/OfL+oTiOOozX+MO8XnWYd9LDXDc4jKfhYb4zOkxf12H23BDtdw5TdldcPzxM3tgjpE8/wjrJEcJkR9hvcoTDbkcYGXOEduF2/BG+Sj3ClGtHeNt9hFM3j+A47ihbTI4SYnaUh9uPkrHjKM9Dj5IfdlR8V46iF3eUN61H2X3rKI39j/F5wjHW/X6Mb7ccQyE7JvauxxjncIxVUceYmXwMz1TR13qMhX3HiP/jGM4DjsOo48SPPc76yccJmHqckE3HMdQ7zh6D4xTIj7PC+DhfmRxnZfRxTpw/zoLO4+y4fZzDA09QMfkEj8xOcH/PCRq8TvAh+gSGiSfQv3aCs5UnePHgBPsGOZE0wokjo53oVXUifpwT2ROdsJvkxNLJTkT94ISmuhMWWk506DvxvdyJg8ZOLDRx4oNw2dQJNzMnNps7MdTCiVYhfJsTcksn/tzuxMk9Tny7T9SKdeKzUBHnhFe8E+oJTnQmOmGW5MQ/yU4cOufE4vNOeKQ6sTXNiREXnAi55cS9O06cv+uE859izG+cOTjYGeMhzrQPc+bKCGfUf3Nm1O/OLJ3hjPlMZ5bNdWbnRmfGaYpza2dO2ziTc0jk+TvzQ5AznkJWsDN3kpy5nO7M8Cxnhlx35scGZ3qanJG0ORNyw5nYv5yZ8Z8zAcILQfrYmRNPnOGpM2+ei7GGnRR75JOsHHWSRMFs9kly5p6kd95J1m85ibvGSSS6J1m6/yT9DpxE3+UkrYEnOZ9ykisXTrLg2kk+CGn1J7n2+CQ9A1xoHOXC1DEuZCq70D3WhRczXHCe5cLiuS48me/CvCUuzFrtQoW6C1b7XHh0wAVNaxeOHHQh1ceFT34urMhyYUquC1vyXLDLd2F5gQv6xS5Y1rtQI5xscuG+sKnZheEtou2JC3rPRPtzF/4U7Ae7Mus7VwyHuvLPMFf6RriyaqQrA0e5sluYo+QKP7ni86srQ2e68mWWK9WzXZmx2JVpa1zxENTXupItRKq78kko1HIlVSLidVzZs82VRuGdpSvX94m+/SLOxZWX3q5k+bkSGiTyz7qyPdsVhfDymiv6FWIO1a7U3nUl/bErFf3dODDSDcOZblzVckNb4sb329x4vceNafvcWHfAjfPCEGs32oV+Nm5o2Lvx0NONGB83yv3dOBrkRkqwG8vOuxEv1Ke4EZLqxo8X3Ei86Mb7HDcGV7jxssqNsmo3bte68V29G14tbhzqcGPCDVHroRtBj9x49NiNDc/cGPbcjYaXbsQNcmfCUHd6h7uzaoQ7w2a682CBO+NXu+Mk3Bc2rXEnQ7Bb607SOncG4c4+oXqDO79tdCdAMNjkTu4Wd9arufONpjsftNzZYuZOlqBk7s4N4cA2d2Is3dm+3Z3W/e6sdBV13NxR9XbnjJ+oEexOuTAyyZ3VWe4syhaxOe4cbxKxre4M/Ncdi/9EzBN3HF66c/aVO91febBggAeRQuBAD/Ge9kB3pgdqsz3IFo7O8WC5hgeJwjeaHuwRIrU8+Cxs0/Zgop4Hwfs8eCvcs/FgZaAH/wvyoC3TgznZHoQJkgIPBtV7MK3NA+0/PDB77MHLJx6UP/Xgn689ye3vybuhnpgM86RC0B/hybSRntwZ48mvszx5JVye7YnGfE9GLfLEbJVoX+2Jv/BSMFzjyQ9rPbm5SZxLPLkiNJh6Em7mSbW5J9m7PUk44MkhJ0+WuHgyz82TIm9P/vDzZGiQiA3zZGa6J6n1nmxv86RWuPTYkxMvRP2vvfh2hBcxSl64TPbij6le/DbbC50FXtxc7kWxhheTNL0IsvDi7n4vemy8GO3thY2/F0MyvTiT5UXbRS8eX/Yiut2L9H+9GP7Yi5XPvLg47BQ//n4KyZxT/D3/FN+tPUXyulOEa56iWnKK21anGHngFKttTyH3P4VfwCl+CjqFj3A65BSpWafoyTtFaNMpZrScQuvpKRYvPE3sytPM3XeaL9anmR92mkXnTrPn/GkG5p5m7J+ncXl2Gq3npykQ9Ad4M32QN9eHeWM+2pve2d4Mm+vNugXeXFjkzQ9a3hhoe+Mr8eaFcFXHGyOpNzMMvek54M3zU95U+nlTE+SNy0VvJuZ4k1zvzblGb2ybvLnZ4s3hNm/qHnoz9LU39cN9iB3lw14lH/aP8eHWeB8+zRLX830wV/dhnpbol/iwQs+Hqzt8+J+ND5tDfDBs9OH1KF+MlXy5LoSM9uWDYDHGl1qhaawvKXN8WT/Pl9HzffFY7MvuNb78u9WXp+q++Gn6slPXl3JzX2z2+pK53xdtG1/eO4gajr4oBftyRFAN9UUn1Ve8t33Zm+3L4FxRN8+XPdd8sa/y5Vm9L5+afZnfKvo6fHHr8+XtbV9+eOyLj/DbUzGfZ77Mee5L8wtfBr3yZeVrX4a98WX8B1+CR/jxQchU8SPvFz90fvMjcKYf5+b7YbfAj2OL/Li/wY+vNP1oFobr+PGX1I98PT8u6fuRa+OH6yE/3gf7sTHFj84cP1bm+vFfkR/Xa/wYUO9HcoMfNPkxo9OPUGHibT/0/vPj9WM/aj76cXqgPwzz5/cZ/jjN9+dXLX++P+hPpY0/dn7+KAf480CYEuTP3DB/ogXNGH82XBTx2f58qvNnUKM/KU3+3G32J6fFH902f8qEqg5/Znb6E3nXnzF/idhX/mQPD+DhiAB0RgbgMypA/A8D+FM1gMA5AVxcFEDO1gCK9QLQNw/gH5sAvtgHoOQWwC9eAcwNDhB7/gDICSBDmFEYwOB6cfwvgGkvA/AWNrwPYN/gQMqHBTJ9eCAxIwPZPyqQFKVA8sYEMlE5kCtjA/lFJZB+vwVyRzOQR9qBfKMXiIE8kFOHApHbBvLKJ5C9/oH4pIu8nED08wL5NT8QpRbR3x7I0O5Axj0LxFVY8CoQ69eBSEYE8cPIII4qB3FKJYjy6UE4zQjCdHYQA+YGcXphEHnLRZskiHl6Qew8FESSbRB1/kEcDAzibWgQ6yKDeFAQhG+ROF4KorQ+SKxNgvBrDyLnZRDjXwXhLjwWnn4MYuvXwRwYHYzB78EsnxWM2pxgpswN5pTwQjCaF0yVMGt+MJFC/wXB7BM6hVULg0kVlBYFi99aMH8JmouDKRa+XxKMj2C6NBiFsG5FMOe1ghmhHcwfQqFEjKMTzGnhpWCsG0y1MEAvGCuhS0iTBTNaP5gTwg+GwZjLg5lvFMz/jEX8fhFjLfptgpEcCqZU+NE2mAX2wQx2CMZGyHIMxvVwMHpHgll6PJggv2DsA4PxCA7mqzAxv6hgei+K9rxgkgqCuVMYjGdxMB1l4p7KgxnTEoxOazCXhAndYuy7wYT8FczYp8EseRmMwysx5rchjB8eQvjIEPaMCuGNcgjjxovjtBDiZ4fwkySEKIMQRlqF4HsghAUHRbvwxDaEDocQvg4JoVNYHRqC65kQtqWFUJUVwtjcEPTyQljRE0LT4xDuPQ1B/VkIU5+HYPYihLiXIRx6FcK7/qGMGRXKQ8F/ViiL54QydG4o8qWh7F8eio0klBtCmDyUBftCWX8oVIwdioFdKDPtQznnEiq+saF8Ex5Kr6CWG8rrvFDsCkOhOpTfm0L5pyuUzz2hYv0aSv2LUBa9DOXuq1AKXocyv38YkwaGcUMpDLlyGBdVw6icH8asBWEMWBjGeq0wZuuEES18oyuupWE81QvjoEEYsTvDeLEnjLz9YZhah4m/Sxj5h8Kwcwhj6okwPviGcc4/jL8CwggKCmNUaBjHhb8FnbAwUiPDWB0Xhk12GJsLwxjdFMZvLWGECfodYeKdFUb/rjB6hCF/hTHsX1HzvzAePA1D8iyMz8/D2P1C5L0Kw0lQeR/GF6VwxiiH869wfEY4PQvCyVoYTtXicA5qhzNJJ5wEaThD9MJpMhB9luHM2RmOg1U47w+E02wdziibcHQOhaPvGE5+UDhvgsOxCAnnz7BwUqPC6X8xnP3C+JxwPIRnQlxeOIPzw0kuDqesNJx+TeHsFdY2h3O9NZzZbeEMag/HRrgpnO4Mx7wrnPs9Yp7/hvPV43BUn4p5Pgvnu1ERFE+J4MPMCJzmRPBQiJgXgefCCGaqR3BDI4JJWhHUaUfwWD8CG3kEf9hF8L1PBDMCIzgTFoFKtogpj6D+cgTJVyIwaIpgdnMEW1ojyBd82iJ4K5zojOAfoX+PGPNBBD/+HYHSCzGuYP06gssfI7j4JYLgbyIZOyKSwUqRbPg9kgezI/l1biRhQs+8SNbPj2TCgkj6LYtkHZGsVYsUz04kn4UOnUhUpZHMl0US//9MIyk5GEmQTSQZtpE8tYukxl6cH4vki4twOpKF/pGcEX6NimRibCROFyNpaIlkRFskx4Qr7ZHc6BRx/0UieRIp1rFiHs9E7ItIsZaNZOTrSGL7RbF0RBTXRkUxUykKm9FR3BIKxkQx+vco8c2JYvfcKDLmRVG7IIozC6MoXxzFr0ui2LYiinC1KJq1RKwkio92Ubx1juJQYBT5sVHiexuFYUYUf2RFYZUThUV+FMcbonjRIY7dYswnUZi9iSJuZDQ/j45mg3I0lirRfJwRzcN50dgtjGb90mjGrIxGe200KpujOWAfzamQaE6GR1MdEc28yGjO5URzPS+a+5XR9K+OZkiriG+L5mZHNFvvRxP8Ihqrl9Hkvorm3etoHL5Ec+PrGK4MiyF4VAyTx8SQPy+G/2nHcFf4oBfDcesYUgNjWBQSw5CIGIouxtCWH0NGQQzjCmM40RKDfmsMOh0x3OiNYXNfDEvvizrPYzB9H4PzxxieKMUyQjmWyrGxzBgfi9KMWL5eEstzYtHRiCVaM5ZfJbGEC1t1Y8mXifa9seyxjyXHIZadh2NpcIrlYEAst4SfgmLpC45lU4iIFRYniZrJsZw5F4tDhmgvjKW2JpbfO0Td7lhKemMJ6Ytl4atYPo2IY/2oOLJU4lg2NY5n0+Ko/z6Of2bGMWR+nFifx3F/URySxXGUrYxjlySOdTpxvNMVOXpxrDGIQ2Edx0ibOB4JSbZxzHaN41vPOCL94xgYHIetoBkSx5fcODbmx9FTGMe04jg+lcWxuz6O9y1x+LbHMbkrjklfxbN+TDzdE+PZPDuemwvi0dwUT7w8HhObeAbGx3MlKZ6ZyfEMz4xHnhNPcm48j/PiOVcgYori2VUdj58inl864tHujWfU3/FiXZ7AKKUEloxJoPTXBMpnJDB4VgJ/Ct/NTUBvXgJpKxK4KkkgVidBrDES+GG3OLdJQOlwAseCEqgOTmBBSALJgnNoAoNSEniUmYAiK4FluQl8akvgvzsJzHmVQMP7BIZ9l4jpiEQ8RyXSqpTIz+MTGbogkQWLxPXyRGSbE3mvnSj+poms10nkhjSRZYcSuXU0kU+nE3kQmMiIEBETlUhQbCKl8YnYJyYyLUPEZiYyMFvUL0pkQEsi7X2JKD1I5PmbRBrHnCFd+QwJU86wa8EZqg+dYbTdGczsz7DS4Qz9T50h1vuM2P+cYU/wGZxyz/C46wy3Xp3htzdncPkg+j6foXhsEg0Tk6iek4TF/CQ+LUyiZHESvyxJ4opmklj7JbFdmsQ0WRJBQoB5El8ENaskkg8mkWWbxMfgJPaGJNErOCQmYX42ici8JA42J/HyWRJtz5O4/SoJ4/7J+A1P5h+lZKTayUzRSybWIJlHhsnUyZOpPJTMcv9ktgQl80twMn+HJItPdDLbI5KJSU5m28VktPKSuSKYNCWztS0Z1e5ktO8nU/9Y5D0XtV8m4/kmmbD3yZgNPMvMIWfpG3GW6FFnUVU+y8+qZ4kQrBaeJVT3LHbSsySZnEXJ9Cxz9p3F+uBZrtic5antWWY3nsXhyVl2vTjL4deif+Q55qmcY+Hkc5jMO4fF0nNUrjzHOvk5+nadI9hOtPmcY2fwOfGcnmNZxDmsc8/xouAc9iXnGFh/jt7mc3zXdg6NV+e4NOo8TqPPs0b5PLdmnmfxovO8X3yeviXnObH8PBVq55kkPU+YzXnG25/nsuN5TgacZ2nYeawiRI6wPec8R/LPU19wHrum88zsOM/+W+epfChqPBVtL89T/eo8qa/Pc/rNecqVUhg5JoWfVFJ4qJrC0B9SODovBeP5KTQKqxakcFGYujBFvBNS2L0lRXyXUvhdnsI12xQCAlJYGJzC+5AU5pxLweBiCndzU6jIS+FZSQpmjaK/K4UbPSnYv0nhgfDlfQqqI1PRUEpFaUwqd35MJWpWKj/MS2X5wlQWLU0lRTuVudJUPPRSKdNP5aRhKonWqbgeTKXLJpV8h1T8nVMxDk0lOyyVh7mpDChM5YGgXyT6SlJ51JrK9x2pjPgvlV+fpjJcJQ3dBWmkLExj3KI07ixOY8HSNE7opGGum0abgDSNAmG6XhqRwhBZGi36aeQZpPGTYRrhwg8maSw5KGrZppFql8Zn+zR0HNNYeDgN7yNpWDml0eedhlJQGlsi0ngRJ8bITCMqW9TOS+Pb8jT+15jGmuY0jLvSCL2ZxuF7aay+nyZ+ixd4POkCTLmA+fcXGPrrBX6bc4GTCy+wfdEF4pZcIFn7AgsMLhBqf4FBDhdI8LvA+/ALnIu6wOnoC+gmXiA89wJH88R1/QV8my8gbb2A3ocL3FRKZ96YdMYqp3NnbDoPJqfz7/fp7JufzoKF6aguSsdb+Hp5Ogel6Uj10unZkc7ePenM35dO8bF0Hvmn0xKQzrPgdNzC09kVkc63KekkZaXz/mI64/JEbn46NQXpZNSn801jOj+2pGPRls6G9nTm9IhYQbk3nRuP0pn0Ip3+L9OxF1a9Tuflx3RmjcjgvnIGy1Uy+HdcBglzM3g7L4Ob8zP4ZnkGsi0ZpOln0GmdwV7bDNZ4Z1AfnkF2RAZhkRn0pGfQlJ/B2oIMphdmECU4F2WwvTiDMWUZ/N2YQURLBidaRY22DJQ6M5jwQJy/z+DRhEwSfs9k4pxM/AX5vEyeL8wkaUkmGSsymbIyEw+tTAJ0MzHSy2StTJzvyaTHOpPl9plkCUrHMlnkJGo4Z9LkkkliYCZVIZksCc0kPS+ToPxMWgoz2dglxurO5E5vJmueZ/LXu0yeDM8Se9Qs/qeSxX/zsghBUM8iU5pFqF4WhxyyOByUhVJYFiMKstAuymJySRbSq1k0tWVR0J6FpDuL9J4sSm5m8e/zLIpfZvH+dRaWH7N4NuoikydfxGreRWyXX+SVxkUO61zklOwizkYX2Wl8ET27i6ywv0hDxkX+l3+RLYUXmVt0kXNC+LWLLG6/yKDOi1zqvsiDvosM+OciS1+J/qHZGI/IxlMpmz+mZ7NhUTbVq8W1djY/SbO5KcsmxCabbtts5gRnoxqSzaOMbIrysvk9P5t9ZdmEVmYzszUbeUc2q/qy2fo4m/bn2ZS9yMb2dTZ/C6nKOVio5qBYlMOKxTlkC3uW5XBLWLYihy3SHPrr57DJMIez8hxG2eXwh30OI4/k4CHsP5rDquMi3yOHSN8cXgXnsDQ6h8VZOTzPzmFHYQ6DS3MIvZzD8SviuiOHyk7R3yXabuagdScHyUsx1qscsgTJuxxiR+dyQDmX+Em5NP+Ui92sXDYvzOX8olzGL86lwyaXJ/a5bHPIRc0xl/boXB7Hi5y8XO4L+9tyye8QuT25zOzLxeeGyLsr+p/nov8ilwYh4VUupe9ySX4vjkp5+I3Jw1E5j60qeVwRUlXzuDAvj0iNPFZL8sgXlHTz+CQ8kOaRrC9yDPJ4YZvHLrs8bgrV9nm8O5xH4bE8Np3M46lbHqP88lhcJnIq88QznMeO93ksGptP3oR8Tk3K58qcfOasyOfoqnzU1PJxsM7nuXc+AaGiLSyf7eH5aEXk8z46n3fn8vmvMJ8/2vIp6shnZmc+Kl35LOnLZ9jNfKIe5FP6WtR7k8/Ad/kcE54JN97no/0hn2rB5ks+wf0LCB1WgPfoAq6OLWCaagFDxxWgP6GAdRMLmP1LAdNnFTB/fgGrlxRgrFFAilYB+dICxsgKsNcvIENewBKHAt6dLmBqVAE/ny1AO6+AFfkFmBaL/voCXrSL2q8KcH1dwPp3BUz4INo+FrBrdCE6YwpRVikkZn4hoxYU4iV8Et4tK2QNhTxSL+RvnUIW6BUyRVbId/qFnDAp5LZpITbWhUy1LcTVrhC5QyEbHAspE/YeK+SuUHyikF6vQqIDCzkQKWKiCjmdX4h6USH1HYUUdRayq7eQW0JtXyG/3yxE6Wkh5s9FzqtCDvYv4oFwcnQRzcpFlI0tYpJqEQYTitCfVsSdGUWcXVjE8cVFzFxeRJ2kiNuyItaYFrF7t+izKeKEbREvhQb7ItY5FCE7VkRLSBEbQ4soF8LCi8TcirgQU8SwuCKy84qYnl/EtqIieoSGliI2dIuxhdSeImpeF7HqTRH5wtH3RRwcWkzX6GKmjy0m5Ndi3OcUc21+MTdXFaOkV4y9rJhqg2LyDIv5VV7MUeNi9lkWs2FHMcp2xfgK/e2L2ekgcoSzR4oZf7QYp2PF3DtezFV3keNfzJvQYqzCitkYUUy5EBFVTNK5Yo6VFnP+cjF/XSumpKWYH3qKGXunmHcPirn7qpjSN8W8f1/MT1+KGT60hDkqJbRPKEF3XQl7DpTQbV9CrmMJfkdKOHa0ROw5S/gUXcLAMyV8yS+hr7CEwuISGlpLSG0v4WFXCYl9JcQ+KaHfN6XcUSpFNrqUC8qlTBtbyvi5pWxdWMqYJaUcWVrK+hWlzFtZSpqgva6U5PWlvN1Yyl3NUkbqlvKftJQ+vVImGpYyRF6KukkphpallO4rRcumlIERpWyKLmVWWildmaWYdJXSequU8NeluL8pxfZtKR8+l7JFuYxvxpXxeGEZNxeVUb+4jOHLyzi/qYxZemWY25exyrGMiUfKKHQqo8i3jLCwMoaFl+EufBI84sqwiy9jTlIZ0qwyLhWWYdxaxpmOMsZ1lqH7pIyMt2WMfl/G6tGX2K56idLxl9BedIk1iy+RsuQS4bJLSOWXaBC87C7Rz/4STY6XuH/iEhVhl/g26hJjyy/R03WJrLuXqP90iWUDy/lVuZza8eUYTivn3uxykuaXs21xOTpLylHXKsdfXk6XSTk2+8oxsivnd8dyGo+Xk+lUzuvIcn7MLMc3q5zq3HJm5ZczrLOciS/L8XhVzmfhyetydr4pp3DkZb4ac5l7ypfJU73MmHmXMVl5mXObxbXWZVr0LpO4+zK69peJP3yZd0cv82PgZcoKL2NxSbRdvcy43stcvX0Z/b8u82H0FRrHXuGXcVdY+csVBi64QsDyKwxecYUF8iv0P3AFhc0VHgZeYWacaGu+QmCraLst4l5eIfzjFUZ8usLXw6/iOvYqH4WJi6+Sv/EqjrpXqZZdpX7XVQLsrqIRcpXY8Kvox1xFUXiVtUVXGVJ2FfnlqxTUXmVU51Useq4i7b3KqdtX2fviKtPfXhXr86sETryG+rRrqCy+RsnGa+zVu4bXjmv8c/AaX0Ku8Tz0GnGF17jVeA3/9mv0u32Nw0L9vWvI/r1GyLtruE6pYO3iCvG7qmC2XgWxsgq+Nahgj7wCLeMKrhyswNm+gvnHKgg9UYG2rzhGV2CaWkFHbgW/FFYworiC04JlWQV23RX80VMh3n0VcKOCM39X8ObfCqqeVDD9eQXb3lQQ/7GC/f0qea5UyZ+jK9FRrmTj2EqWTqtkyUJxrlOJsqySTcaVzDatZPPOSuYequRrh0puHa6k5JiQVYlTXiXlxZWc7RXX/1Xy4lMlW766TtHX15k+8zon5lzny7LrqGhep0zvOlEG1xlteJ15Ftf56uB1loZfJyjqOv/GXudAynWscq9jkXedrKLrTCq5jvSKiK24zsDq65h0XGduz3V+6r2O083r7OlXRdigKkYpVeE4pYoHU6uImVeF5tIq1i+rIlm3ir8NqmiVV6FuVEW2SRWNNuL8RBXap6pYHVbF0jNVJCRXMSa7ile5VRgWVKFVWEVaSRUeCpHbI9r/q2LZiyp+elWFzxsxzvsqLD5U0faxipXK1UxWrcZ/XDV3JlUzfk41NxdW07aomvIl1aQtq2bcimo+rKrGWVaNTF7Nx6PVOByr5sHxaj4HV7M9rJrO8GquRVaTFFPNoYxqUvKqOV0ocoqq2VdSzfAb1Ty7Vc3dR9X89rwa83fVqH+opka4/LGapZ9E3zc1aIyugTE1XBbWLavBb3UNOZtrCDKowUleQ7upaD9ag5JzDWqeNeSdqmHW6Rp+8q4h3EfER9XwJbqGozGiPbmGNOFNQQ1LL9XwpLKGZbU1KDfW8KC1htjeGk7fqOHjzRqqn9Yw5E0Nb9/WYPuuhj3va/hLMP9Qg+anGpZ/qWFePwWZQnB/BacGKOgarGDRUAW+IxW4jVJwWVVBwTgFP09QkCwoT1LwfoqCv6cpeD1Tgd5cBcwXcULBAgVzFyrIEH5ZJOKFyYsVRAvKSxQECUOXinGEAcsUOAsfBIflCp4LVisU/CNYrlRwR5CvUiBZraBRWL1WzGudghwhFQXHNis4tEXBNB0FI6QKvAUXPQWfhcMyBa8Ea30Fj4SdBgruCSaGCnoEqVxBs6BmpKBaWGesYKmJgnxhjqmCJDMxb3MFUYKyhZjzNjFfSwVOQtcuMZ/dCh7YKjC0V6DtoKBe2OSooEJYdVhBibDwiIJsIeWogh+OKYgXwo4rGOykwF1446zg8UkFe1wUXPRS8D9fBfPDFJwLVxASKe4pSoGPMChagavwWXgVo6A1QfSliL4C0Veo4EiR+D8Iu0oU9JUqaCtTUHtJQdw1Bfq1Cm51iTn2KPC8q+DCvwocnyn49b0ClY8KLo2uZbJKLZ/G12I9sZZHQsnqWvzX1/JAv5Z001pkjrW0CZqHa1l4rJZ7IbWYhNZSHFlLdlQtP8TU4hlfy5mSWoZequWUcLK8lv+u1KJfUYtrQy2qvbWECu43ajl+sxa7W7Xiuaml5V4tV+6LGn/X4vhfLbue1BL9tpbh72sZ9KGWvZ/FPITqr+u43L+OxaPriBlbx9vxdfw9sQ7LSXUUzKsjfFEd/ovr8FxSx4HldTwSVknqKBVi9Oqwk9ehZ1pHqxCys457VnXMsq3j3ZE6dhyvo/dEHXmudZw4XYdzVB05eXUkFdRxqaKOB411TO8S10JMdx3ufSLuRh2rX9WJNX8d597WMe1dHXGC/4c6vD7WifV+HY+FRYPqqRlTz0KVepLH1RMzvh7VCfWMnFgv3o31XF1cz8/L6xmyup491CPdWM9dvXpk+vW0CZoG9eTsr8fGoZ4HjvXcOVxP69F6Mp3r+S68Hi/hXkw9JrH1OKeJuPR6RpTU89flem5fqWdjZz3zesRYd+u58qGeqf0aGNq/ARvVBizHNxD3YwN/zmhgyLIG+ms28K1tg9ifN6BzrIFmQe14Awphw4kGKoQypwYKnBvIOtmAv0cD+71Fvo+oE95AYGQDX8U08EHYG9/AA8EyoYG7Ql9iA1uTG/ic1YB5XoP4NjVQVNLAgtIGLpQ18POlBuLLGxh/uYFORQPTWxpw62zgZbcY824Dq16JtncNJAtT3jcQK4z70MDojw14f2rgf58b+PpLA479GtnRvxGzAY1U/q+RwaMa+Ve5EQuVRuSqjWiOb2TzhEaqhHUTG2ma1ciIpY08X9nIrtWNaNHIYUkjUv1GGgwaqTZsBHkjV4XFxo3kC1kmjUwxbyTcopE2q0beHGvEJaAR6+BG/g5pZHtoo/huNKIT0UhxTCMLYxvJjGvkt/hGUoTvSho5JfQra+SDYH61keOtjTxpF+ddjXR3i7F7Gym72civbxrx/tiI+6dGLPs3sel/TXgpNfF+TBPh05v48lsTjfObqFjYhM/qJg6ubyJXq4lM7SaU9Zp4atSE3LGJbkHvsIg90sTWo02UH29ianQTIbFNDEpo4uvEJrwLm9hZ3sTrR00c+q+JkrdNJCk3M3R8M+8mNWMzpZm5M5qJmdNM8LxmnBY1Y7+kmRfCvmXNPBQsVjSzfL2Il4hraTNths1sNG5msVkzA/Y202HbzBaHZvGebGaKczPKLs2ciWpmWHwzfanNrLjYzJjiZoKEz5eaOVbezJ5rzcS3NnOqqxnnnmYe3WxG8WczG/5q5sRrMf7bZg6+a+ax8PB9M399aGbbx2bxzmjhT5UWbo5roXt8CxqTWiiZ1sLi71vYP7+F24tauLqyhYQNLbTqt6Bl0MImeQsYtfCfdQs7bVqod2xhy+EWaoRtQS0Y5LWwslTk9baw7EYLBTdbGPNXCw1vW1C8a2HdB9EnrP7YQrmw/JOI+dzC/C8tzPiqlQtCzDet7B3VStfYVqQqrWirttIk1I9rZcv4ViontHJ1YiurJrWyaEorIb+0cmNxK4ZLWukW9Ja20i7oLGulYXkrW1e0UiuwqpVrwsJ1rfy2oZWHMtFu1sr8na28dGzlvyOtbD/eivmJVub4tJLu20pcYCtvYlqxi23F8kwrsnOt/JAv5ljYyriiVsYWtxIqjC5pZUSpGLu+lZaGVpa3i3E6W8nobuWX3laG/NHKjsetXH/bSvn7VlZ8EP2fWpn9pZWzX7fhMrSNbWPbuCfcUmnDcFwbHePb0J3QxleL2sRvqY3PwrHFbbxa2kaQvI0yxzbmHmsjxamNSLc2jvi3sTu0jarENlRy2hiR34ZbcRt7r7WR19nG7O42zve1cft1G00f29D41EaDsPlLGz8ObadyXjvzl7aTK8xd1s5F4fyqdqxk7WhvayfVtp0pju3cD2oX37d2DMPbqY5vJ+NCO8GF7ZwubcfjUjvflLfT/3I7zZ3tNHa1o97dztaedmqFmt52Nva1UyWsv9HOmlvtlN9uZ8WddsoEn7ftuH1s56vP7Zz40o7tgA52DOkgdk4Hfks6cF7TIdYlHTQadXDFsoOpDh1MONLBuKMdRAqBzh3sjuhgV2QHf0Z1sC2mA3liB5dzOigu6GBxYQcFRR1kl3Ywp6yDC5c7GNTdwc2XHfS86UD2roN1gzrJGNvJr+M6UZ3eSb9lnbxd3YnNhk7MdTvF+qiTLqNOWs06WXS4k+wTnfzi0UmSdycxQZ1i3dmJXXEn+ypEbFcni/t1UfB1F/MGdpEwuYvJ07rwW9rF0OVdDF7XxQndLo7pd/HWpAurQ108dOxi95Eu/vl/R7sw9+nCKLyL5oIu1vd0sfJ5Fyved7H8YxdLB3az5LtuilS6KZzUzaLJ4jilm4U/Cj91kz+vmwULxHFRN3lLu5m/UhxXieNqQU+cW4jjjm4KjnazNKqbkuhuSuO6KTvfzaUL3axI7+ZKcTerS7pZU97NtavdbGzvRtHVzeaebrFX66buVjdqf3TT/rYb6XvhYzd6n7u5PaoHU6Ue7ozpwUK1h/9ruL7Dq6jSB45TBBFpsqJC6FVAQEEEAkkoXxAVlKIIaRQFo6ioKJhCKqwFdl0bCUkIIAgK/kBZ3AghhKIUd0FFUG9vM3Pv3Lm93wSS3/nj88wz77zzvuc8d+6ZM8EpOt5O1xHN0FH4pI72z+rYlqWjc46Of7yko8/bOvoX6xhQqmNvhY4h23SM/VTHN5/pOFal4+FqHd8KU/bruFSvY0GjjnUGHU4hz6Rjo6qjIinq3dbR/Q49Kb31PDpaT8MEPU+m6bmaoefmPD3OZXq0FXr82XoKX9JzT76evxXouW+LnuoSPQPK9Yz6UM/3n+mp/1zPlJ16LtTp+XGPnrl79Vzap+e/B0R9k55HNFE/qCc9IuJJPb+06lna3sCzHQzcFG71M9B5iIGm2QZezzFwoNDA4WID6R8Y+HGHgb92GtBXGlhTayD6pYFORw0MajBw8IyBhddFnZsGbAYDHquBmriBYS0GvrptwNTHyPr+RhJDjBxLNXJihpEZM41c22JkRbmRT3YZua/GyAO1RgbUGfE1GgmeMTLsupHTBiNNRiM7kkZ6tYicViO1bUYGtjMxsqOJ8Z1N/HmvCS3FxFsDTRQMEfFHTHwlPJFm4tcME8Y5JjYvNFGzwsThXBNpa01EN5voXmqiV5mJqgoT13eauFlpYlWNiXW7TQT3muj5u4neN0yMNpiYYDJxwmzC4DaRo5nomhT3toj+d5i53sNMSX8zPYeYyZhgZmO6mc6YGf20mTW5Zr54w8zaCjMnq82s2G/GfMCMesjMpiNm9tebOd5gZsYZM89cMGO8aOZhk4gJj5rNTLWYabSKujYzjztEjmzG0tWCs5uFcE8Ltyda2DPdwmwsPP24hZVPidgSC12XWdgh7M2yMDTbwoSVFuavtbBgnYXIBhErtDCxxELJxxa+rLaQdcjCyJOixnkLpp8sNBgsPGWxYHFYcEgWzO2sfNLNiqG/lRHjrBwZbyV7mpVXZljFfK00Z1gpm2Vl/XIrPVZZ+XODlQ75Vqq2WOlXLPLLrLz5LyvDa6z4D1spPWrls+NW5jdaxf/TykqjlWURK7darBTfsnJ3m5VH77Sh3mOjOsWGa4wN0ywb5kwbdSU2rr1vo3KnjeM1NvG827i8x4bvoI3sBhvRJhsV520Yr9voYrDRw2ijr9nGGJuNZaoNi9vGd0kbe7rbOd3bzrsD7HQebGf8KDuPPminyxQ7D6fbeSzDzvzZdpZiZ+U8O3m5djShap2dknftYn4it8BOZZGdflvs7BYmltn5Xmgot3Ouws4zf7eT/w87ut12suvs9P/aTu9GOw+csTOwyc6cn+xcFBYa7RjNop5ipzhpp32zncFtdrb2dJA/1CHWYAeH0h28nuvgoxcc3J/v4JcyB8srHKzc6uDTHQ5u1zq4+98OJp10YG5ykHfOQei8g3Y/Oag2OshUHGy87SAmlLWJ3PYS4zpL6LtJHOsr0ZgiiX2VxKcPSrw7RaJkqkTNDIlJMyVSZ0m8miWxMVuiNUei00qJ94V+ayTqhF1vSxzaJHF0s8T370pMy5e4XiTx3BaJ9aUSb5VJ5JdLjP9QokulxCdVkngWRN06iTOC/guJyiMSjxyTKD0lsbNR4kCThHJZwntF4p/XJEZdl1ijl4gYJTpaJLpaJb6JSdxuL/N0d5m3e8vUp8gsHyyjDZUZNVbm3HiZvx6RcU6Sxf9EZsIzMgUrZCatlnk5T+bGJpG/WebzEll8M8pkbJPR75J5rVYW+yiZLntldggXfpDJPS2zrlHm9TMyzU3ingsyP16ROfqnzH/+knnSIJNpkjELb1ll8m0yZXaZ7pLMFU3mgZjokZSZ2ixzWlh0W8bYKtPSQaHjHQrvCXO6KfxvgMIbQxW+Gq2QnKRwNFURexyFa+kKr8xWeHOpQp/lCoczFY5nKTyWrfB4rsLefIXhBeI+4btChclFCieFtC0K54S5xQpXhGWlCuvKFTZUKISFjn8XvYXvtiuMqFb4WhhXI+rWKpwS0ncrnBfm1Sn8LDyzR+F3wbBXIe8LBY/Q8I3CjWMKB04qfHNK4eEGhWmnFRqFnxoVljQpZJ5VxHesQtGPCv+4qHDPJYW+l8X8flbI+VXh3j9Fb50Yh170Noi+RtFXmGdS8NoU7neK+i5R263gCihUxhT2xBWGJRQebRZzFX6+JcbVquBoU4i0d5LfwcmgO52c6uvkvylOeg13cnSUk4kPOtkwwcmsaU5eS3dSPNPJPpwsftLJiqecmIV/LnYiZzkpzHVy9h0nVzY5ebNQ1ChxMqnCyfPvOZHedxL90Ilhp1Ps5ZzEdjlpq3Zyz24n/eqc1AnJeidVDaL+aSf/PiN6nnVS/oeTmpgYW9zJ6IQYT9JJU7MTWkTNVtGnnQtXdxev9XDRvbeLnUNcbH7IxQfjXXw6wUUi1cW96S52CZfmuHhskYuemeKasDvLxYo1Ljq+5GLhFhcvl7rwCSPfc3HXJy5iR1xUNbrYd0bEL7qIX3Lx8V8u6o0uzplcvGp34bntEntLFbmryit3q5y7V2XRfSqd+qvMHKry13CV2mkqB1NVTs1QyUhTmZ+usiRDJXumypH5KpOfF9eEjOUqT6wQ8SyVddkq0RyVu1apjHpB5feXVPI2q1QXqWzYptK3UmVKtUpir0qHL0SNQyrtjqlUnFZRL6osv64yXK9y3axitKistqq841dRmlUCLSrD2ru53snN04Pc7Bjh5sXxbrJS3ayb7uaNGW4K0txsS3djf9zN+Gw3oTVuHnnZTXSDm6/K3Fze6qb+Izf/+9jN4Go3B4WLu92c/drNcz+48Z9y477opuGam3MGN4tNbu6X3ByS3VQF3JwMuznc6ub7Njft79Q4+YDGsykaK/tryELLQI3SQZp432hsF3oN0cRvq5EyVGPkMI1HhmvMGKGR86CGd7RG8ViNHuM0hk/Q+PtUjW7TNGpTNYZO1xg3Q2NKmkajMDtd47KwMENj+UwNs6DO0nh9tkZEGDtf41vht6c0jAs0nluuYRCUFRrrMzWCwq0sjbJsjTtzNHYIvXM1KoUBKzW+EB5cpYl1U8xJ+HGNxi8vaPzfq2IOmzTq8zXSCjTmF2pcFZYWaUhbNF4u1vi8XGNfhcY3W8X8tonYhxrNlRolVeLeajH3GnGtVmPibo3zdRrX9mi8s1/kCKUHNPof0jh6QvT9XvSsF+P+QYy1QeP0VY21Jg1NeNOscULSSJVF34jIb9E4dUvjqVaNZW0ad93hoaaTh8X3edie4uG7MR6mT/GIb3APndM9ZMzx8MciD+mZHg6+4OGhFz0cL/QwtchDVomHRJmHvEoPJbs8RPd76HbQw5f/9oj3lAfjBQ/P6DxsNHpICtvNHh61e7jo8HA2KWp19DL1Di/mAV7cA710GOIlMsbLx1O9rMrw0nWOl6VPeBmX7eVsnpd5L3vJXe+lT6GXGuGrIi/ry72c/8yLUuml4ICX7ge9bDjqJX7SS/9GL0+f83JDGHvFy9dmL/+xeHkm7uVvt720dvKxtbOPzAd8bOznY9cAH8cH+Zg7xIc0zIc63selx3wMTvdxUFDm+Mif6+OOxT62CznLfdzO9FGR5aNrto/dOT4urPIRe9HH/jwfH73p44lNPp7b7OPzIh+nS3z4K3x88C8fd9X4+E+dj86nfETO+5hqEn3NPuxuH7c8Ph5q8XHlTj8Te/n5tb+fQcP8XB3pJ2uGn7w0Pwvm+un9nJ/By/yceN7Plhw/HXP9HF/tZ94Lflav9TPlVT9/vusnv9BPQ6mfP8r93Nzpx1/lF98U4viFn4WH/VQc9XOrXvQ6LWJnxfl5kXfZz2WDn242PykeP2Pifr4TnC1+erX5OdQ1wK/dA0zoE2D4wACjJwYoni3O5wUYtSLAnKwAi7MDHFgTYMUbAS6/G+CP/IBYywKs3hfAJeSeCNC+PsD7QsnZACOtAX62B/jLEWBEOICnfZDmDkFmdQlS0C2I+W9BrqQEqRoSZNywIHvGBjkzM0jJ3CCH5wdxLAiydlmQ8WuD2PKCpLwWJLcwSL8PglzdEeS+T4LcUxPkUG2QzL1Bjh8M8sDRIEuOB7l0KsirjUHaNwUp/y3I5JtB+hiDYr0P8nG7EL37hygYFuLgyBDvjQtxLjXEr9NDfDozxOTcEEtXhTAIcwpC6ApDrC4Kib1uiNO7QyzZE+LqyRBaQ4i7L4X47kqI+f8N8YvQQxfiuinEDSXEh+4Qt7qF+bV3mE19wpzoGyY0IMyEoWG0KWH2TQ9zNi3MxzlhRq8UOS+GOZofFutKmFvFYe4uDdPu/TCXdoTpWh1m2u4wnY6E+d+xMKn1YTJPhrmnMSzecWEWnQvzp2D6OUz3a2HcxjBvmcI84QgTkMO83SWCo2eElr4RLgyM8PugCGPGR3CnRnhyVoQCIoSfjVDzfAQyIzy0OsL/vRwh950ITYURXqyM4BFieyMU74tw7ECEZWcjtJ2P4NOLoyFCuRThEzlCIByhXTTCwg5RcjtGxdyj9Lw/ysN9o5QPjPL6iCjFI6PMmh4la2EUaVOUbwujnC2KYi+OEiqJMnlrlEV1Ud7cGyXnWBRZ+Oh4lN/OiJymKLsvRHn+lyg+q6jtiLIkHmVbc5SdLVF+uB1lZmsUrV2MmZ1j1I+LMSEtxpqZMTbOirFzTowlj8c4tCDGxJwYrItxtChG05YY84tF7oEYbd/G+PZCjKk/xlhwNUYvW4x8Z4zXYzHSWmL8JDS3xqhoi9GtXZzWznG4O465W5yygXG6Dopza0SclIw4i2bH6TEvzuDH40ycH+ej5+KszIzTnBWnIjtO4fo4HSvi9Nka567tcXp+GmdUbZwbdXFK98XpdTjO0CNxfGfiDD8fZ8VPcdZfjKMY46QF41xNxim4FeeNjgkGdE5Q2z3B/EEJGsclqEpNEM5IsG92ghkkeH5hgn8uSjApM8HcrAS27ASv5CQYkpdA25iguChBa0WCEZ8nqNuf4MKXCW4eTLDyUILJDQkyGxN0OZvA8nuCvBsJjlgSjHMmWKomWNyWYMPAJGWDklwck+SjtCRjM5J0W5Dk9NNJ+j2bxLc8ybfZSVJzkvyRm2TVyiSq8NaqJLeEbauT/LY2SWlekpPrk2wtTlJZkmRSWZJ55UkC25N0rxXndUkGnkty6nySKlOSI+Ykky1JPpOS3KkluT+c5N7mJP8PU7KJXg==</binary>
            </binaryDataArray>
            <binaryDataArray encodedLength="4808">
              <cvParam cvRef="MS" accession="MS:1000521" name="32-bit float" value=""/>
              <cvParam cvRef="MS" accession="MS:1000574" name="zlib compression" value=""/>
              <cvParam cvRef="MS" accession="MS:1000515" name="intensity array" value="" unitCvRef="MS" unitAccession="MS:1000131" unitName="number of counts"/>
              <binary>eJzFXb2Z3MgRnRAYwoXAEGoUgUK4EC6EMmXKlNmmTIWAEBQCwpCpxRLFKbx59dMAljT6A9Bd9er9zMzuksu7x+Mhj88lH0v3+ytLyFXc81341V6315/ZucI109fFPqMp6xsnNI8Acwl69aTeMzxnZrNarPPZCWBV3jLuWT/y9HwUtHhMz7HKkPHt9ldrkddrw9ZC9DBvrN76db+vuKnw3Kq8Fe4xB8wi86/iF3k+gxXNNq+ius494xJxG42aJdGA3i8Sf554PZH2zCc2L/NcAowqpyoXvGe8GI7VLnJ8nbNe5M/0VB7i/Uj6Ir5RHqjfe+Dzj/hoousBdcybauFcXGM/s+vidPlz5Nqd6Z+Hw/P+jKIf9yOfhuOIeeBztZjfiI28sowY9+F6PEbUg/sr8FqEf/6L1O9JOzcMr0VdT5aNknPcY5lEeFVWUf6dfDurmp/x6fDPMHxmiLkUPMd+ZXl4XLYWV+fnslrPT6FeAxy8t751570QLK9F3TPqF6iPzvzszIssm6wmOhvAH7V4Tr4WdSAmcvI8EQcxPO4IvELcCMPrQZ6sni3MPqvN8E3LILUs80gby5B5XmnJvPTYlU6V1/tkW6u8vtf89vyoeebfd0a6MXvMNOvNPK3ymsk4ws2yjnJAnV7HQvYiXOaZP1fAinhJMueMP7aMA+pnfYP4gbWRJwyT8cj8ZHMZb8NDz/1+lU2Hd+YtYnfwB9kfCRbDjuaYr1FtpJP1s+VzO+w/+/x8RpXPuAbcV34bNz9ToHcNMBTwfP8ir+9RFjl6rgQr4jlTO+BcXb/pwew7S4Irq7E5I6jpzFe4f8vxeXxNIJ7Xj/dZX8XDny3QP+spy5VhCfSIxO8Ldm/++XuFugzHtCJmpg39xXqP77kp2cv8wiy9N5W/zFfkHfnBvIo8Y/UKV89hBHhMwxD+dWE0NESeINeoz/bZ/Mwbrzfjk2EoeBddF/fM8kBtQ97fG11eA/aE1OBajNfz9XpY5PheEFjDYz9fe39+3P/xsf6x7X2s7/v3+Nv++nH+9yfMdDiYhfcLz8wjmzvk+HVum2n3hr02fWSvkwf4MxpYSvC8lrez54+fiTae33YffQ7WZ95nHCI+xsnjRVxZHugJaotmY3ZZX3aGnKo+lXf/ZvhjXojJ6jEXptd7uRRctvO1ob+Tf1c/y1rl9drBPa9TYb/yGDUhPzuPfNreK9vnyr8/1n8/1v+2z5i/PR7/2t5L2+fAvvxnkr23fmazv/dU4ry8NuTsn//Y5zz2OfbnHI/n8ftxXIfXyjP+Wct7G3lpryuRI47p8z9r+Bz9DKY/20OeLE/kGPWyWQvsRUvc1fSzvBY5zvK+2mtjdWdros/WIsfvyb2XKu/cMp88V+wdZA/5KMEUeeeGuIhn81fo+fTmyf8eC382Qv+z7CJ9UVbMO+/BcD2YTcbD68d9IfuokfmLmWe+IE+F54irwjP6sHnwff+8/Ofzx+fkf/bP0O3z6q/9+7Vv+2fEcMuytX3MIctjJOeWzXD4297qNFVeeS4RL9Ov0IPXbAZyzvLPnn2m+Doxf4XsR7k/XP0K+588XW4efwBepD/LOPLSn9ss4zYcBvr6IDWGqQ5LSY/3LNuztbj7FTwU6PU+R1f0VIR/7fLZqJtX8fXzVN45YJ6s97Pm+f61cQQ9LHPmL/L2z5GX2cL8Mw6MZzRPnHfMa+ahwPm2MDPrQ22IL6TG42beMB/UPWuwj7oZrrr7in/0HOVjPlfaWB6Rx5hjhIszWQ+rwdk4w7jYnzdk/iCOyuvrsvUyXpGuQfgPOb4uIx8VrtlSgoMzq36c4zOs5jANHpP5HvFlmHiPWVX+sL7MC8ZTYc9y9OdMJ/PlIe/fOwx3jhwivMjfjiemgeGrvH++DtLPeA3o974p1GcZ+nnofaaR4S/B/KrXOAxyxrzOPMW8kUcnM6zVRo3PRF2fyPG1iP1KcFS4hxF3xLDnVV4/N0R5Mr+Z55WXqE3JVeT9NbYkmqyO+YZ1w90jpsr7n3FUnvq5PkO8j7yKalF/5f9w99gbeZFxlAID+Q95/Z2C3VfeVb6wXtazuHuV4+dDR7/3AWewviibiOu2VnLmZ46AQ7Y8j0qz1Wce+CwrDhLce09U3l9fma8dzV4n6sH50XOkBxfuV/ojPlmmI6lhfFidQn2mE7PGM7sy/szPAbWLq0GMTgaze+iDfx6+5lnjGWfDieZ4fPQs0hj5iV76vBfXOyTGznI0joaHeXWW91GFf06xK2YhZL/S4z0dsJ/1+jkL1GQ5+XP03Pd1dWSzmD+Ztk721UzUsMBzNmsktSxbfFaHgxwRL5uV6cd9hedB+nyNur1Iowp/v1dcPCd1eAJnFU62j55H9eqeI62sVxOcqhdzEDl+HrG8VY6vF/S9msXyZn752iXBZpmhP50MNcGIskAt6D3qYjP8s9eN+0yz1+hrMx7ZUlhe4wwe46vuPstR3XVbq7z/eYs9R7mgJwrn6M+sJs8x661yi+59re/xc6P5qFGhV+B+hrt/Hu5eE5xMf8Q58oXlluEr2WOr4o9nKsf3h3k6Epwou84aZE9gaVAb6feaMy6dbBm/TD/LuZOr18KemZaovjOz24ccBjxntZlf2/pr/30G2X+fYZEfv/vgfVTSt+EvBHfZz789XzWmz36nDH1nnqo7zzQsUId9/rXA8mT+K9REHuMsadQwrCorPI9yH0QHept52ZnvMTPeAnWLHN/rTFPlkWns8DYvlNRVuT6k97t0UbaosZsB04veY8bZ/Eojq7O9bQ77vcxPX2DvZ/+Tz/SZ4etihb2MI9PKPBfhX6eiHCIPq1kjwMT88XXg+a3uuq3FnS8EP8ua+WgcLSe710SfYWBumRdZHWYTeS1QOxz/EWCbruH6GE+WR8V7St/+u4G633vP7Wuh5eO1Mq9xjvngezA/di9yzL2jF8+WpC7CUddb+Rrpmc2P1Uqz1mN6HgMwMDP0tPKmyqujx+b6xerHfl33vtXhZLxF+HuN9fha9KjS+xMv+JrBlhKczPPIV3ELs7frH8/X728vxtN9zTNfIy8jrpbDIu+fzZ3XQaStyrTrTWdW5ivzV91+l2c1w3u8XQfMZZzVnY1JbRmvylfkPNx1y97/dz7Mn7Xghj7a2YC6AXXoR6Uh08PqMv+QM87Pcq8WYmcr8/XM/OF6tYnPtJ7VXmnN9HVyY2emNeuN+iL9EaezPp3l+JBzf47ke/19x+OMV6ZfmxgzmWezuzpYvn5uxruLnfGY8dzXznpTeTW7vC+MS1dzlFvUPwiPCONKdhWfzFOc3cmr8mq2t6O9i4dYqEeK2hlfo54O11lvuz5H+Vd6Ij53apnx8E5Pziy9OEcbNTPeKuzd5SP2IPZZ/uKu634/5PX3IYPUiRx9G3DNZlzN+0pGWa9fOtk7w+Ou3K7qvCsX653xjOljOF+hP7uvsmTPuGayj7AjDyKPz/jU4drxrHM2uxTuo1kq114vIvOv2zMzruyzHK56jL3oQTST9WtRO8urmjnrZ7aq7KssMr6d887sMxish2FEuc96W2Xjz5TsVVlo0K+AM+sVq73aP4vVnWfahhz/Td0qx783NbyFYFgdywB5WM0g51lWndXpn8mhqv9qLIF9DfZn8Gc5n+E/kroOXndOdI9LJ/bRJzZDpM4i05Ppnskp4nY23yv8ZzR2Z0S5df3AbCKO44Sesz5XmjLcr8i2kyc71xv4CFxned2ht8Kb4cYylgucrS/z+g4/ItwsH9w7k9Wv0NTNYob/HfwyjMh3gfuz/v7qhXrO8LpTS+arLRX+vtMGNub0FVwZrt9jPI0bninpGXL8fV/GI5rnzwTW2Vyi3o6/3Qw6HLtZzM5heV1ZV72zsxleM3POet3R2s2lMz/iHnlc6epqrjy7kinjOBr92uSe9We8O7lFWf+OdWZ2pHO7V3hmM+xZk/Oo56o+hsM4d3uF4FTZ/868z/qmCe9uVtk++nLFoyinihder8zL8O9ceqH+Dj4ZRpTD3R7csZCXTHC9W9PM7Dt53TFTL2hjZ/65wv7qXM5qZpwynWf0MDwh59F8PLP7EdRFmofrF+Hzsvy73lR+RXqHu480IPYKz0sx9xN3/3df2zz7f/mI+/9bfHf/fsT+nzXf3N7W5/+ttOEr+Iqzf9buWPbvt//cZy87n+/uecjr364MwBay518jKu6/8/d8/RsZ64teW0uiw9dhHz5nuVSvkapW4cpeT6xf5f215flqgHGWe8Xt6kItmec4H3PKsM4spvUu/SL179HgsxLNd2r0nDJeGc7S0CHuekXLmX4Nes7ysD7ERW4z+MNdqz7mLe5pgcFy8Tyu+HMmDzZrJDoinwXwRfK/y2TeMS6RF1HtWe+qOZHuLgeG08n6rJ6zmtme/sL53dozvkQZRpnNzJrJ/GrGmvRYVnh+R4ZnPP8Vq8trtk5gbybjyO+Iw+z+rDczfKqZkeav5P/VPZ1e9PCqNpZRlsfv8PJuzKi+i4N1X6FpZo2Cp5zkyHrOar3qkQT3s3N0r9ECY0Y721/k+HPV9rzltEr9s5aQM+M9hH99FVdne+OkLja/8jvCnsknm3tlzy/05MpifCtOEb+Od34pXNlZpz/KftaHbv6zs87wYRhK7jXgzp5R5+KuHmcI/zlaJX7fS7Bnz4jnMTsZn/WMcczuO3NZfZQx7kd1HS0zOJhHp77LzWqrbDL/716z/MdE7d08Z2rO5PIV3BlWhF/NvYuXwPWqprN67ta69egknzOeVz0bh5HgSfH81flfyfeurPULNHa9U9j3Gfi6QfaYH6w35vJ/J0KubQ==</binary>
            </binaryDataArray>
          </binaryDataArrayList>
        </spectrum>
        <spectrum index="1" id="sample=3 period=1 cycle=1 experiment=2" defaultArrayLength="3550">
          <cvParam cvRef="MS" accession="MS:1000511" name="ms level" value="2"/>
          <cvParam cvRef="MS" accession="MS:1000580" name="MSn spectrum" value=""/>
          <cvParam cvRef="MS" accession="MS:1000130" name="positive scan" value=""/>
          <cvParam cvRef="MS" accession="MS:1000128" name="profile spectrum" value=""/>
          <cvParam cvRef="MS" accession="MS:1000505" name="base peak intensity" value="332.0" unitCvRef="MS" unitAccession="MS:1000131" unitName="number of counts"/>
          <cvParam cvRef="MS" accession="MS:1000504" name="base peak m/z" value="448.216729744609" unitCvRef="MS" unitAccession="MS:1000040" unitName="m/z"/>
          <cvParam cvRef="MS" accession="MS:1000285" name="total ion current" value="188.0" unitCvRef="MS" unitAccession="MS:1000131" unitName="number of counts"/>
          <scanList count="1">
            <cvParam cvRef="MS" accession="MS:1000795" name="no combination" value=""/>
            <scan>
              <cvParam cvRef="MS" accession="MS:1000016" name="scan start time" value="1.169866666667" unitCvRef="UO" unitAccession="UO:0000031" unitName="minute"/>
              <scanWindowList count="1">
                <scanWindow>
                  <cvParam cvRef="MS" accession="MS:1000501" name="scan window lower limit" value="100" unitCvRef="MS" unitAccession="MS:1000040" unitName="m/z"/>
                  <cvParam cvRef="MS" accession="MS:1000500" name="scan window upper limit" value="2000" unitCvRef="MS" unitAccession="MS:1000040" unitName="m/z"/>
                </scanWindow>
              </scanWindowList>
            </scan>
          </scanList>
          <precursorList count="1">
            <precursor>
              <selectedIonList count="1">
                <selectedIon>
                  <cvParam cvRef="MS" accession="MS:1000744" name="selected ion m/z" value="634.267989712682" unitCvRef="MS" unitAccession="MS:1000040" unitName="m/z"/>
                </selectedIon>
              </selectedIonList>
              <activation>
                <cvParam cvRef="MS" accession="MS:1000133" name="collision-induced dissociation" value=""/>
              </activation>
            </precursor>
          </precursorList>
          <binaryDataArrayList count="2">
            <binaryDataArray encodedLength="16008">
              <cvParam cvRef="MS" accession="MS:1000521" name="32-bit float" value=""/>
              <cvParam cvRef="MS" accession="MS:1000574" name="zlib compression" value=""/>
              <cvParam cvRef="MS" accession="MS:1000514" name="m/z array" value="" unitCvRef="MS" unitAccession="MS:1000040" unitName="m/z"/>
              <binary>eJwN12V8VEcXwOG4rSa7yUY3QHApLUXe4ux/KC7BKVKKtMW9ggbi7kaEEIImOAEKQRMoBGk2QEuC7KIJFCstLnnnw/O7u3funTnX5pzZFFBpCm1caVrjecF0SXPJtN3zkinPcMkU7F1letamyrQwsNo0q3G1qW+balPToCumn13/NC1S/WmapfvT9K3fn6bnqmumZ+6S5zXTH+pak7fbdVOo+bpJq79h0nvdMPl43zAF+N4wNfG/YWpuvGFq0+iGqX2TG6aOTW+Y+rS+YSqdeMMUprplytLdMh34/pbJ/pTFlB5gNZW3sJos7aym3QF3TLea3TG1a3rP1L/lPZOL+oGppccD04++D0zPvOpNer9606DG9ab5zepNPRWPTCNVj0wr3B+ZknSPTJs8H5livR6bCr0fm1xVT01NNE9NkYanpt/8npqMTZ+aniqem1zVz03NtM9NP3s9N+30fW465//cdN/43GTT+LnJL+i5qUuz56YRLZ6bots8N21q99x0ov1z02qHF6ZcpxemOwEvTDaNXph+avnClO/8n2ml13+mPG+5bfGfya79K9PMTq9M+xRvTO81b0x7fN+YjI3fmExBb0xv2r0x2Xt9MG0yfjBFv/to6qz9ZJoa+Mk0uqHBVKiwQeduw2WFLX8rbUnS27LV05YTXrb85mrHI4UdWTo72vrasXqXHdOd7PlSY0+Ihz3rdPb8fMueBS4OxLg6cF3pQFutA5l6B3q7OpKmdKTB15GVGicOujvxj86JAl8nVv/ghPBw5oKbC24qF1qpXeivceEHrQsR7i40Mbjwi5Mrh1xc+UrlSrbWld/cXfmkc8MlwI3Db9340kmBxkbJcUclqUolHzVKzhqVfPVKySoXFYWuKk57qGijVDPGU427n5plag07DBoOB2o4815uVe5M8HDno5c7LW08KLL34LWjB42cPRjo4kGemwc3HHTY++koUuhZ6a5nm4een1WerNV7stPTk44+niQ5evG1mxcVvl5862DAx9VAkMKbUJU3dzTeLNB5097bm60KH7pqfCh086Wz2pd7TX1Z5OCHm4sfs7V+2Pj6sdTZn1saf0r0/hS89Mf1jT91LgEMVwTQxd1IoU5yC+SaIhCNKpDR+kBy/QJZ8FsgAcpGxKobcdOxMS+8GrPKqQlr3Zvwk2MQj5yDaOYaxGavIPYODmKXoSnNfZtS1q8p75ya0cWlGYtdm7HLrRl/K5rRUtWM6epmFGiacUPbjNG6Znzt3Yz3fs2Idm3OGbfm2Cubs1vfnDu+zdlr24IZbi3I0bag1r0F7t4tGObTgq9atiD4UwuSGloQ59CScHVL7N1bskvTivYerdgT1IriGa1Z5tSGMuc2OKnbEKNtwzB9Gzy927D2Rhs8bNuSZd8Wo1NbWinaskvVllCvtjz81JYQp3Y4u7ZjkFs7vtG046hvOwyOn9Ha7TOG6z/jwPXP2OnYngx1exq7t+cHj/asMrRnu/pzKnSfE+z1Od+4fcEw3RfM9f6CPNsOZLl1wKroQKquA3MMHUjw78CPjTrQ48cv2erWkX8VHYlUd6Ra0xF/945879GRPbqOvNd3lM+kE5G6Tuz37kSGqjOfaTvjoe9MUVBnGgd0Yb6xC2WBXYhV/I8a5f9oof4fO/T/I9P7fxQ5f4XJ7Sv8PL7C2esrXJy7Ms6lK3XqrnTRduVPj66U+nalyNiVY67d+FbZjWBtNwrdu/GnbzcG2HbH6tyd5qruzPXozijXHjzX9AD3HlgMPch43YOHb3qQ9L4Hdz/0oPOnHsQ09OCmTU8+t+tJmH1P/nLoSWunnqx07onZpSdN3Xrys6InRnVPFml6clrbk+P6nnxv6MmN8z0Z96knJQ09sbXtxTb7Xgx160WhohevlL1Yr+nFv9pe5Op60ce3F4/8e9G+Qy+a2ffmV2VvLql6E6SRdL3lN9+bX7x70zioN0Uufdis7MMITR+2avvwyb0Po3R9KNb3wdarD2MNfbD37YOjsQ/7mvZB+6YPx971YZXKRKi7iS/0Jjp5m8hpZmJoWxPDlWCjAWcdfKuHhW6CJirBFY0g3ENwSyeoNwi+bSYIc+pLkltfhrv3pc+WvvRz/hqF+muW6r4mzPA1aX5f8/z618y7/zV7XfpRoewHXv0wterHLqf+KFz6U+7WnyT3/gxxHMBJtwFcUw/A2SB/txxAe/uBTFMM5KRyIIHqgazQDCRDN5ARXgMxNR7IF20HYtUP4hfjIPY0H4SH62AZ72CS1IMZ5j4YjX4wl7wG88R3MEP8B1MSMJiDDkP4xXkI6xRDmKAewrc+Q2jkP0TOwUNpoR3KIP1QSjyHMt97KFU+Q/kvYChK1TDmqYdRpRlGB/dhpHkM47VuGOM9hxHgPYwQn2Hyux7Gf82G8c+AYQSrhrNfPZxbHsMp8hwur2c4s7yH87nfcF4FDKdRk+G0vTGc4++Gy7kgmE7qYLI1wXzUBtPKM5h/DMH85htMgH8wawKCWdI0mB/bBPPNiGC+qwkmWjGCg5oRPNCNoFvQCIqdRvKT60hcvUYyzzCSH8tGMs1uFOfsJbdRfFSPYpp2FJ/rRpGhl1vfUTxyHU2wYjSN1KOJ1IzmmXY0zTxH87HZaB6fHM0cxzFccRpDd5cx3FSNoa9mDEafMYwJGMNRx7FMUYzlnHIsOZqxOLiPld/QWP7UjaWX51g5n42lNGAsxUPG0sNxHMtcx3FQNY5Y7Theuo+jg9c4cg3jEAHj6D52HOtnjqPXp3GMchxPK5fxNLiNp5dmPHqP8azWjeehfjxpvvJ/0HjS28j2tuN59Gk8mQ7f0Fn/DT+oJ3BZM4He7hMo8ZiAt34Cnf0mcEM9kQHaifKbmShz9UQ+eU5ktmEi17wnYm47kezXExnhPEnm1UmMcp/E5/pJKA2TWOY9iXqfSVT4T6KDcRIFgZN48GkShQ6T2aaeTKT7ZKbrJ2MyTGaP92Qa+U6mZdPJ7HL9lnmabzmq+5YVPt8ywf9bmrpMwVExhTGaKbw1TCG30RSOvZnC2k9TyHH5DqXbdzxTfscU9XeYNd/Ry/gdRa5TMSimEq2cynvVVOZqpmLRTiXYYyrluql08pzKFq+p+HpPZYH/VEYFTuVB66k4dpqKncM06p2mcdF1Gr0V09innEZz9TT5fk1D6T6N1R7TeKGbxiDvaRzzmcb8JtOIdJvOfNV07qinM0Y7nUr36fTUTaeZ13SyDdMJ8Z3OyEnTiXWYgY3TDB66zOCIegbttTMocp+Bt24G8foZ/GSYwd/eM/jWdwZX/GbQP2AGfkEzmOr0PSqP73mj/567hu8Z5/M9F32/x0n3Ayv0P5DU9AfKFT+yR/0jNjU/Yn79Iw/cZjJEM5MeHjMp1c3E33sm7wNm8vHlTJa+nsnTNzP5/t1MLO9nMvbjTKo+zaS/zSxO2s6iq/0s9jrMoo3TLDY6z8LfdRZpbrNQKWcRoZpFue8svvp3Fg4Ns3htO5sF9rN56DCbaU6zueE8m9Guszmpms1+7Wy26GbT2HM267xmo/OeTbzPbB43ms2MJrOxBM1mXLPZVDefzaCWs2n6xWz83OaQrpiDg3YOi/Rz+MEwh9vec5jgO4erfnMYHjCHSuMcRKM5JLebg//+ORz9dw4/uczlH9e5zFHMpU45l6nqudzUzGWc+1wue8zlnOdchGEux73nUuo3ly8C5lJinEuLRnMpbDyXgKC5ZDWdS0KLuSxrN5cRbvO4pJjHQNU8zqjn0Uc7j6Pu8/hKN48vvOZRYphHbsA8vAPnsbyV3Cfmsej4PO6+m8eUD/M46zQf4TKfk67z6aGYz2HlfLqo57NPM5/P3efL72w+rfTz2ew5X+aj+az3no+f73w8A+aTbJxPbOP5vGs5n2Mh8+ntuIDOigXyXVzA5+oF7NQsoI37AlkfLmCj5wIaGxaQ770Af98FZPstwCtgAc7NFxDeYgEZpxYwz7qA/7kt5KBiIZ1UC/lCu5Bd7gv5TLdQ1n4Lae21kK2GhTT3Wcgm34UE+S9kQ8BCAgMXktdoIf5NFrIuaCHdly3khHIRvdSLOKZZRA/3RZR5LKKbfhGHPRfxlWERh7wXsd+4iEW5ixj7ahEj1Yvl3LKYEe6SfjHVnosJNiymqulihnZazJQHi/nh/WJm2i7hiXoJ87RLeOa+hPm6JSzwWsIL3yUs9l/C0iZy36MlRLssJUG9FI12KR66paTql2LwWSpzwlKCmi3lkPtPnPb9iX7+P/HU62cWev/M5Vc/M/bNz9S+/Zk7H35mxqefedjwM3Nsf+G53S+yDv+F5c6/sNbtF5K1vzD7xS+Ev/8Fnc2vtHP9lW+8f8Xi8ytzjL8S2eJXJrgs45FyGQvUy1jmvoxA/2VUNF/GgJbLyFUup737ck56LqfGbzn3jcuZ3Wg5uW2Xs7X9cp5cW45ZuYJx6hU89ljBYv0K3nmuIMF3BZdbraCiYQX/uKxEq1lJpnYlgR4r2axbyWeeK+nhvZLTPiu54r+SicaVODus4pR6FQO1q6h2X8UE3Sru6lcx22sV/xlW4ei3iuaNV3G82SpefLaKyzdlm2o1L9WrWaVdjY/nagq9VtPGezWlPqvp6bea3/1XM9y4mqmNV7O06Wo+NVstr3k1a16uZqBTCBrnEK5I2S4hTHYNIcgthHqpiyqED1KEJgStewjf6kKYuSqE9qtDWL0mhPHhIWyLDGF+VAgdo0N4Kx2PCSEsNoQBcbLfeNmv9DApBEebNcx1XIPGbQ1XpeaqNbKOXyPrsjUcjFsDCWvwdV7LO7e1nFCspVa9lv76tVz1XMuzkLVkxK2lacJa9iSuZVfGWrrYhnJPGcpXmlA6jw/lRlgoReGhfBkZyoiYUH5PDKWjcxgOmjCaeoTRLSqMtJgwnsSF8VdSGNPfh9HuQxjHPoYR+SmMYQ1heNuEc1vabhvOIrtwutmH4+AQzkUp3TGc587hck0ZzkC3cHSKcK5LRcpw5qrC+V0TTpI2nB6rw/GODOeOVBwVzpJouS8mnD9iw5kaHy7rwQhqXSJkPotgrlsEXRQR2CojqJTSVBGy3o7gsDaCbfoIFntGcCo0gv2REayKiqB/dAQeMRFclzbFRjA/LoKv4iOwT4jgolS8PwKlXSTnnCKZ7BJJS9dIXkhlbpFEKiIJVkbip4rkgbRbHckyTSQa90hqpPGtI+m2LBLfiEj6RkdSGxMpx4iUY0TSNT4Sx4RI1iVGMiMpknfJkaywi+KKSxTrXaOY5RZFJ0UUNsoozkttNVG8luLdo2SdEcUwrygUnWV7bBQXpAnJUSxwjWa9MpqjK6N5GhLNgfBo1kZEMywyml9TouX6PEa+jzFMV8XQziuGd1KKfwwjVsYQHhZDYEQMj6UR0TH8lhhDo5QYzl2O4WunWJa7xuKpiOW+Jpb9+ljWesayKDSWrRGxEBWLJTqWfnGx7E6IpS5ZHpMSy0q3OGZOimN4ZByPo+JIc46ng2s8+Yp45irj6aaKx00dT400p3E8w2PjCYyL56l0ND6euIR4JiTG8zYpnrPJ8Wz+EM8+mwQ+c07goksC3RQJKJQJ1Er9NQl4axOokyI8EhijS+ClPoEKzwTSvBLYG55AckwCU2IT6JWUgCY5AYu0OjWBmTcT2GZN4JlbIlNUiTJ3JMq1SaKswxMpikhkaWQiD6ITGReXKJ9XIt2SE1GmJLIqLZFnGYkkZSXS1yWJM4YkfvRJ4npEEjWJSTKnJZPiloyzKpmdYclo45L5PDuZ2++S2fc+mYgPyYz7mEzrT8l8kP5oSKbYNUXOCymM16fwenkKfVan4JGQwj0pJikFu9QU+n5MoYtdqqznUjkZmkppVCr2calsj08lODGVpkmphDmm0cY5jcsuaWxxTaOJMo08dRrdPdMoik3jl7g0Bsen0SghjZfSuUTZnpTGwuQ0+qak8TQ1jYz0NHpmplGXlcbxa2nsd00nyi2dSYp0QjXpjNOm09Y9HVuPdFbr0xnqm445NJ3NYem8jUxnY3Q6v8SkMyQ2nSZx6bySChLSWZqYzsCkdAKT08lLTUe/KZ31jhkMcM7A6JLBYkUG/6oyOKvO4HddBk3DM/gjIoPmMRmsiM8gOCGDT2kZXEnP4DvnTGYoM/nRPRPb6Ez+knbEZPJNXCYPyzLZ7JRFa9csdiqyiHPPYppHFlp9Fu/XZHEjMov7cVmkJmTRJymLtxlZfN6QxQHbbFnTZLPHPRuNZzZzvLP5IyQbXUw2f0vlsdmYk7J5olgna8d19FyxjvLodWhT19HeJofNLjmkqnNkDZrDNmMOv43OYfbYHByW5zAvOoeS+BzCE3KYnJhDl6QctMk5PJROpeSwNC2HFhk52GTmsHx9Dueu5jC1IQercy6prrnMccvla0Uugcpc3krVqlxK1LmEa3L5VpvL/9xzcffI5W+pQpdLvj6Xnz1zCfbKpbUhFwfvXG5KB31ymemXC/65+Afkcr1VLmdicimIzWVkfC7tEnK5nZjLkaRc0pJzmZeSS//UXJqk5fJBupqeK3NGLtGZufTIzuX5ulwsB3Npr8zjqDqPTE0eg9zz5Nolj6joPKbF5NEjNg/vuDxeSBOT8nBPyeNvaXRGHuvW5fGvbT5b7fPRO+ez2i2fbxT5dFLmc1qdT4EmnzHu+bImymfm0nxehebzR0w+38XnczEpnwsZ+eS6rmekYr2MYT0K1Xo5J6+XeX899XHrKY9fz/qE9fyeup5pbgVcURUQrylgpraAMt8CsvwKONmogFN9C7i1ooDFqwtou6aA5eEFVEYXEBpbQPf4ArwTCjAnFjBqfQGH3hWw3nYD25w3MNV1A/6KDXxh2EBw1AY+i97AmWMbOOBYiI+2kDn6QlxSCnkgdcuU+7IKcXDZyArFRq5oNpLkvpH5HhsZotuIq+dGigwbCfWW2zUb5f3aSFX8RnYlbCQhcSNzkjYyKHkjrVI24pK6kdNp8rj0jXyXuZGP2Rv5VVPES48iruiK2KcvIsWziIVeRQw3FHHBt4h/hhVxK6KIy2lF7E0vIjmjiKfrinDYWoT9tSJUtpt4IpXYb2Kb2yZ+VG6iv2oTLdSb0I7axIDQTTwM38TZ+E1EJcr2JNmevIlaxWZZv29mnWozEzSb6abdzL5Vm/GL2cwH6UbsZo7GbWZVwmZ6J23GNmUzp1I3E267hZYOWxjmtkW+z1tYqt0i13pbeCvd8duC45otzA7fQlrsFt4nbuFG0haOJW9hfcoWQlK3MDVtC2eztnDx4RbKnbdS5LKVH9y20ka5FaVqK0+lKvVW9mi28j/dVtrN3cqva7YyK3qrrKW2ciBhK3ZpW7knzbXbht5xG376bRw0buPvkG0sDdvG6ehtzEjbxtCSbWQ1bKOzx3Z+/mk7Z0O3MzJxO9aU7czL2M6m3O18f2w7bWyK6e9cjMa1mH+lGWr5X1Ms53b5X/rLoxh3n2Ku+RZj+KoYr5hibsUWszm+mHmJxYxIKuZTSjF3UovZnl5MQkYxizKLqcwtJiW/mKPOJYS7ljBUUYKXqkSu30uwqEso15SwVVsi57oSFniUMFpXQoBnCXZeJWxcUULDmhLMsSUciCthdUIJ0xNLaJdcwuuUEk6klbApvYTojBLmZZYwMquE+zklpOaXMMlxBx01O9ih28Hzbjt4GrWD/NgdzIzfwdCEHXxK2sHZlB2QuYP6wh1oK3aw8OMOejTswMV2p3yfdnLZbie/2e8k32GnzE87ue+2kxXqnUzV7KSfdift3Hei89hJhX4nE2N2YordSU3CTham7OTZzZ2s/bCToc678HXdxQzvXdhM38WV6F1siN1Ft8RdPEveRc+sXSRu2cWtHfK/y26KFLvlGmI3wbN3cyttN63s92Bx3ENLrz2Ehe8hKHoPeXZ7meewl55Oe+nou5f/2EurlXt5t2ov+9fsJTx0L70i9vImai+3o/eSnbGXuU77eNZjHztW7mNezD5iU/exLH8fo5z3c1G5nwOq/RSo97NYu59J7vux99zPCt/9fO+3n32x+8mL28/ChP2yvtlP36T9Mq/vZ3vGfrrn7Kfk/H5mX9qPrno/OcpSvtGUIrSlfOZeirdHKXa6Up5If+lL5fqplGKvUtINpXJdUsqMpqX0Ci5FNbOUReGlOMWUkpNQSnhiKQuSSmWdWMrnqaU4ppdSm1HKrqxSsrNLmZ8jx8grZdyWUn53PMB/6gOs9zhAjO4AUzwPMMjrAKlzDvD5igMsCTvAxdgDJCYckLXrAT6mHaA+/QA/2R5kiP1B/udwkKaOB9E4HeSB80GOuh6U88hBftcfJN/rICFBB5nd9CC9phzk/IqD9Ag9iGf4QSqi5PEpBzmWdpC5WQdZ5XOIMX6HGNVCbiMPYYo6xMX4Q3yz/hBBOw/R1e83Ttsd5or6MNP1hxnheZjc8MOMjD7M9+mHGZVxGMW6wyi3HGbs0cN8YXuEQLsjqOyP8NDhCPucj8ga9QizFUfw0B7Bxv0IlbojTPY5Qkt/SRxh/eIj3Fx5hN9WH2FryBHC1h5hcegRvgs7wrDwI/SMOELbyCP4Rh3BNfoIr6UrsUfYEy/PTThCfOIRViQdoV/qETqlyb6yjpD44QgTGo7g6FDGv9IdxzLMTmXsdCljmaKMmcoyvlaX0UlTRpC2TNZXZdzSlVHmWUa2oUzm7DIGxZbRNa6MV4ll3E8q40pyGeUpZexNLWNDWhlJ6WWsziijv+IojpqjlHscZa/uKCFeR3lkPEq3LkdRJx+lLP0oJRlH6Zp3FN/ao1xxO8YS7TGmux/jS/0xgjyP8a/hGKVpx+TccAzX9cdwOHaMTLvjtHE9zgfFcdq3PE73iOPsaThOoc0JUm1PEGZ3gqX2J/jB4QTjHE8wwOkEXZ1PEOB6gueKE1SoT9D9fyc4svYE+WEnSAw/wfSoE/SLOcHl5BMcSD1B8LoTqO+c4O7LE4zRnqSrx0mM+pNYV5+Ux54kw+YUNapT7NaeIt3jFJ3bnGJi6Cn5LE5xPv4UG5NOkZF8iuiUU3yXfoovq07RcPkU/ynLuagp54S2nH3u5WzxKGedrpx4fTkhnuUs9irne0M5473LGexTTi/fcr70K8cnoBylsZwXgeVkDZZtI8qZElMu13LlfJZQTuPEcvRJ5bgkl/NeepZSLufvcq6mlXMuvZyyjHJ2Z5azMauczOxyYtaVszKnnIW55YzLL2fQejlWQTkdNpTTvFCOt7GcSXvK6fO0nKgP5dg4V/CHWwX56goitBX86l7BXI8KvtNVMEpfQX/PCrp7VfC5oYIg7woMPhUofCtokB74V1AbUMElYwXbGleQ16SCpKAKHFdX8FZ6ElLB7TUVXF1bwbnQCvaEV7ApooLsyArioypYE13B0pgKZsZWMCmuguD4CtolVdA4uYKajApOZlWwwe406faniXE4zSrH0yxyOs0PzqcZ5nqa/ylO80lzmkOecr/fabosPc31FacZGXWa28mnObPtNGnPTrPE5Qw7fM7QIfgMJYvPMGb5GTqtOkNa3BlZN5yROfV3Xqp/xzv0dy47nKXQ9SzLVWdps/ws/VLOos46i0P2Wf5Zd5b6HLmv5CxFynMEe56jl+EcQb7n2D3xHHax53ged07WjufkN3OObWnn+CbvHJ03nKOs8hzbL5xj7mXZbltJmX0l+xwqCXGrZJK6ktGaSgZrKxHulXTzqORLXSWt9ZU09qzEx6sSraESF+9KGqTXPpU89a3kgV8lN/0r2RAkz2lfyYAfK3myqJIpoZV8SKjkcVIld5MruZ5SyeXUSs6nVXIqvZLDGZXszaxke5Y8N7uSBesr+XZDJWMLK0m4VklHu/Ponc7LWvI8ZdrzhBnOs8L7PDP8zjPJ/zyjA84zxHgeVfPzzP31PJfjzlORII9NPM+O5PNsSjlPfup5EtLP83OW7GvTeVqVn8fb5QLvFBfI8b5Aqs8FFvS+QOf+F5gcdQHd/ItkrrlIWNhFVoVfZFbURaZHX2RSzEWGx10k6/VF+jtcQqu6JNf3l7jsdYmWEZd4kniJ7WcuUa//g5tefzAi/g/5LlSxaFgVPb6pYv9PVYyIrWJAfBUioYpuSVV0Tq6iXWoVTdOr8MusQrWuCvvcKt7lVXG3sArLxipqi6q4sEWec7qKrXVVjH9bRb+PVRhczOhczTzXmnnsbqbOw8xdnRmL3kytp5k/vcxUG8xc9DZzzsfMaV8zJ/3MHAows99oZlegmeJGZgqbmMkPMpPRzEx8CzPhrcy8HWDm5UDZ9yAz94aauTHczOURZsrHmDk21szhcWaGLTLTZKUZ39VmPNaYUa814xpqxjHMzMdwMw9jzNyOM3Mz3izrHDNXE81yXSnjSZbxpMh4UmU8aWaOppv5LcNMaaaZPVlmdmSb2bbOzKYcMxtyzeTlmcnON5O+3kxygYxxg5noQhnnRjNrisys3GRm4VYz35WYGb/TzIC9Zr46YKbzQTP//i7vS6W8L+flfbkgr+OimWuXzFz5w8yJK3Lsq3LsP+XYf8n7cMMsc2c1To7V3FNVU6Ot5qp7NWaPai7pqqnUV3PGs5pTXtUcN1RzxLtarjOr2e9bzW6/akr8q9kWUM0mYzUbAqvJa1TNusbVZDSpJiWomsSm1cQ2qyasRTUrWlXza+tqFratxnZQNRN+rcYUUk2nsGoUSXJfajUfpXdp1bxOr+bfjGqeZ1bzOKuah9nVPFhXzZ2caiy51VzPq+ZavoyzQMa5QcZZWM3hLTKWkmoWHK2m28Vq/vy7moIP1STZXibE6TJ9fS7T3f8y/wu4TGm/y8z79jJNfr3M49jLXE++zLWUy2Rtu8y5l5cJ017hR78rfO9/BeNXVzg/4QpLQ65w7fcrLH5zhW6eV/mn21UOTbjKgYlXmRZ/lSmJV5mcdJXgrKt8teUqF59elWvcP8nX/sm0nn/yIftP9tX9SaLXXwwO+4sBMX/RL+kv+uT9RSPPazTyukag9zWMjaUm8n/SNRqnSelShpQpZUnZ0rprNMmRcqU8KV9af42gAqlQ2niN5ruu8VnVNXp+ukZvhxqEUlLX0E9fI/OK5CUZahjgLfnUMNBX8qthkL8UUMNgoxRYw5BGUuMahjaRgmoIblnDiNY1LJ5Rw/KFNYSurCE+toakxBrS0mtIz6ghM0vKriFrXQ3ZOTWsy5XyasjJryGvQNpQQ0FRDRs211C4pYadB2o4dq6Gq3dq+Ne2lpf2tbx3rcXNpxalXy0q/1rUAbVojLVoA2vRNa5F36SWkFW1rFldS2hILeFra4kIrSUqrJbo8FpiImqJi6yVua6WhOhakmNrSYmrJT2hluzkWtal1LIhs5bCrFq25NZypUyOdbeWfq7XGeB2XT776/wYcJ1FQddZ3eY6YZ9dJ6L9dXxDr9Mo4jpNIq9jyroOnjfo63WDyC9vMDDiBkszb7DO+SbFqpvUL7+JKuomHdJukmx3ixzHW5RpbnFRfwuPxbfoE3KL/mtvMTj0lpyHb1GSd4tmdha5prHQzsHCF44WOjlZ+MrZQg8XC31cLQxQWBistDBcZWGU2sI4jYUfdRbm6C0s8LTwi8Ei84WFEB8LYb4Wovws5DaysDXIQlU7C/VfWhg6xMKYYRYmB1tImmRhzwwLdxda8FxlwRhiockaCyJajhNrITjOwuh4C1OTLHyfbGFxmoXlGRZWZ8r+syzErbOQnmshO89CXr6FwvUWdhVaOFhkoWKLhbNbLTzbI+OstDDxvIXvLliYcdHCzEsWFlXJvqplX5dlX1dkP9csrKuxsPuWhT/uW3j0t4XXTy2o/pMxOFiZ5mxlqcLKKpWVSI2VOK2VbJ2VfL2VQk8rW7yslBis7Pa2Uupj5TdfK8f8rJzyt/J7gJULRitVgVauNrJS09jKrSZW7gRZqWtq5XEzK8+bW3nZwsrbllY+tbJi38aKc1srynZWtJ9Z8WxvxfdzK8YvrAR1sNLiSyttO1rp2sVK/65WhnSzEtzdypgeVr7paeXbXlam97byYx8ri7CyvK+VhAFWUgZayRxkJXewlYIhVjYNtbJ9mJVDI6ycGW3l/BgrXj9Y6bPAytcL5TUvt7JshZWwVVb2R8nripbXEm/lz0QrlmQr91KsPEy18jTNyr/pVl5nWPmQacU224rTOiuKHBl/row/z4pPvox/vYy/wErLDVbaFVrpsNFKlyIr3TdZ6b3ZSt8tVgZutTJsm5VR262ML5b3foe8jp1W5uyysnC3lZ/2yOvZayVkn5WYUiuJB6ykHZTP45CVjYetHDlu5fRJK1cq5H0+Y+Xu7zKOKhmHWY75l3yGdVZefLLSUXmbkR63Gae7zY9et1nkfZuffW5THHSbw81vU9P2Nrfa3Wb76Nv0KLzNmSO3ibLcJs/9Dvs973DY645cG93hzLk7XLtwB5XNXcYp7/K86V1yet9lSPhdlsTeZVncXdbE36Uw5S5Lbe/xu+oevr73GNTvHlkj7lG87B6eMffol3yPYSn32Fdwj+Z77nHx7D34eE/Wv/fZ6HYfD9/7uHW/z8MV92kefp/FifeJTbmPNe8+Ncdku+sDvvF4IPP4A6Z71BHpVUeioY4s7zo2+NSxzbeOvX51HPavozygTr6TdVwJrONmozruN67jaZM6XgfV0dC0Dpfmdbi3qMOnZR1NWtXRunUdX7apQ7SrY/LndfzyZR0pneXxq+Sxa+r4LV32lSX7yq6T+bKOZzl1vMmtwya/Tq7z6vAoqMNvQx1NC+tot7GOzkV19NpUR//NdQRvqeObrXVM21bH7O11bN9Tx7nqOjp+qOM/93pae9fT0aeer/3qGeZfz7iAeqYa65kdWM+SRvWsbFxPRJN6uQapJ7tpPYXN6iluXs/+FvUca1lPVet6atrU87hdPZ/a1xPUsZ5Onevp1aWer0bWc2tNPd3jZN8Jsu/Eeg5m13M5t56befU8yK/n+fp63hbUY19Yj3KjPKZYjruznlW76lEdr+eQy0NOuT7Eyf0hPrqHBOkf8oPfQ5YHPCTc+JDjTR+yJOohuxMe4pb1EOO6h3TIfciWUw+xu/CQES6PWKd5RJH2EV7+jxjQ+BE9Ix4xOfoRi2MfsSruEakJj6hOe0SLvEcEb3jEM93fvNP/TTOfv+k2/W8eL/kba+zfvIr/m0s2j1kf+ZhLsY/pkv6Y6NzH9N3xmL8+PmZaoydcW/uEe6FPeB72BNfIJ3hGPSE39Qk7vJ5yoO1TxiQ85aXdM87onnHb8xkDjc+IC3rGvubPuN7qGSl5z/jq3TNGf3jG9+7PWR31nNuJz/k2+znC7R95zj+MNP5DXJN/aBv3D8cy/mHYhn+YXPgP1dv/ocrpBbtDX/Ak8gX9El6wJPkFhWkv2JP+gj8yX/Bh3QtO2v7Lquh/CS35l/zj/+JT8y9rNC+J2fiSpXtfErHvJYciXlEZ+YrrUa94HP2KjzGv0MS9olH8K75IeMWopFfMSH5Fdtor8opecWLzK+45veax12sa+b5G+L+mVevX5Ma/pnvma8JyXtNl82t2l70mQPOGXK83XPZ5w33fN7z2e8OO5m/oMeQNrhFvmBH7hpj4NzIPv2F09ht+zXlDXO4b8vPesCf/DeXr3/BnwRvqN7xhQ8kbJtq+ZbPjW7qr31Kif8txz7fcM7zltfdb/P3e8kPgW4Jav+VWx7dsyXzLiA1vea5+R3L0O5yS3vFr0TuGO7wn1vk9613eU6t4j536PRci33N293tSfv1AwNsPiLiPlKd8xJT9kbW5Hzn25CNzAj6xxvgJv/hP/Ff5CaNPAx19G2TN1cAU/wZ+CmggzthAYWADhxo1cKlxA/eaNPAuqIERLRt43L6BfV81cC2iAYfoBnxjGvgiVrZlN/DjugaZgxsozmvgZH4Dkzc3ELO1gYJtDYzc20CavY3o7GgjvlDYCIPWRvzmbiN6YyPuCBsxr6+N6DbMRnyIshG6GBtRGmsj+sTZiLwkGzG63EZYpbDzNkJzwUbkSJWXbMRRe1vx2NFW2Ky1FVfDbYXylK3YXW4rRp+2FbelJRdsRY6tnRjnYCc+OtqJQmc70d7FTpSr7cTxwXbCbbideD/KTiii7MSCODsxNdlObDxvJ3q72ot4pb04obYXQzT2olb6QWsv/pPWuNsLtYe9yJFa6uxFqTTB017US0u97EXkEHuhH2ovNkifDbMXR6T+w+3FVWlqsL14Jq0YYS9cR9qLDKnHaHsxdoy9eBhnL+wT7EWSVJxoL/6XZC9OSyOS7YVFikyV/aXbi4s59qJnsb3Y/oe9+OtPezH7tb3o6uggfPs7iJsDHYRbrIMYeMZBpCocxfE2jmJKuaPQXHEUA/o5iZPDnURWmJMovO4kBtg7i3BHZ5GmcRZV7s5CqXcWBUOcxY1hziIm2Fn4jHAW9mOcxcpvnEVOjLO4onYRa7UuomyAi5ic6CKGpLqI8goXsfesi+hw0UUEObuKaa6uovxrV7G4v6twGOAqwoe4Ct0hVzFxrJs4Fu4mTqW4iZGpbmJApptYVO4mmp12E/+cdxMLrrgJ26tuwn2wQhRKnTYpROo5hZimVorfBirFoEFKMXu4UuimKkXZYqWoXaEU/pFK0TtKKaZHK8Vntirh4qASOVI7R5VwVqrEHbVK2Aqpv0qkDlaJuhSVeDxMLdrEqcXDZLWY6aoRf/TViBHBGlEQpxHX0jVidoZGWLM14q+DGvHD7xpRek4jXtprhXDSimvSUDetuCNd7akVVpNWvBwo9w/RCpthWtFyuFasj9SK36O0whCrFYkJWtE+VSseVWjFhN/dxbLhHuLZBg+x2+wh1HY6MVWhE5XDdaJ0pE7cW6AT2yJ1oleUTlyRZkXrRIOUHqMTrWN14oQ0Ok4n/pZC4nXCK0EniqU+iTrxpzQnSSdsk3XiSapOOGTpxO5cnWh2SCce/KYTvct14vHvOuF9Tieo1Ikaad55edwFnciW2l/UidPSN5d04rkU8YdO+FXpxA2zTky+KuP7Syc21Ork/dKLxQa9GDxEL7zu64XtCk/xy1pPocz0FAN8vcThoV5CFeclOrsaxEUpVWEQrZUGcUoarzKI51KgxiCGaA3ivmTSGcQBf4MYIQzC+2uDuDzQIGYNMgi7wQaRLX0+xCDOSt8ONYjXUsIwg2g23CBGBRvEYyl0hEHcHmUQPccaRFS0QRyMMYhhsQbxQFoVZxCe8QaxQxIJBnFDWpxoEIokgyiUuiYbxMwUOUaaQah2GESHPbL/coPY97tB3DlrEB6VBuFy0SDWS39cMohPfxjEabNBTLTzFkEO3mKgi7f4pPEWfdt4i/o0bxGt9BUrPX2Fdzdfcd3kKz4P9hXvR/iKZ3G+IireVxw87yseXvAV/pd8Rak0RuMnnnr4iWPFfmJslZ84fstPzD8XINwqA0SRdK0+QGxzNgq9m1GMdjcKY2ujeNXfKM4MNIpB443Cf4JRBE80ik4/GMWi2UYx5iejWLfSKHQRRjEg0ijuSaujjMI32ihKpeExRvG3FBFrFI3jjKJMGhtvFC+k+ASjaJloFKekSUlG8UZKTTaKz1KM4pw0PdUoGqR1aXK8dKOokmZnGIVTplFskLpnGcVf0qJso1CtM4qt0q0co/g1V8afZxQD843iQIFRRBYaRZONRvFfkVFc2GYU83YYRfEeozh7VPZ9XPZ5UvZTLs8/Lc8/YxS7zxrFg3NGsaZSXu95o7yHRjHiglE8kaIuGkXTS0ZxXPrmD6N4KSVVGUUbs7xH0nfVRvFByrpsFF9eMYpL0syrRuHwp1Gsl7r+ZRRXpQXXjEJZYxRbJFOtUdyUdDeMYqc04KZRhNwyCj+LjP22UYy/K2OXfnwo47MLFJ/UgcLJI1Bc0wWKvl6BwioVdAkUe3oECrv+gcI/OFBcnxQogmbIbW2QaL6xo1jWt5MIOttVqB0Rm7O/Fk1e9hNnP/4s/CJChVgSKzr8HSvmdY4TQ3/KEuMX5oiJfUqEfdp+kTThkHhme1gkfHlYaD+eEA/mlYsxXBLVXc2iw+NaMfz8fdFr3EPR79QL8aXnf+L/pzavoQ==</binary>
            </binaryDataArray>
            <binaryDataArray encodedLength="1892">
              <cvParam cvRef="MS" accession="MS:1000521" name="32-bit float" value=""/>
              <cvParam cvRef="MS" accession="MS:1000574" name="zlib compression" value=""/>
              <cvParam cvRef="MS" accession="MS:1000515" name="intensity array" value="" unitCvRef="MS" unitAccession="MS:1000131" unitName="number of counts"/>
              <binary>eJzVWa+vJEUQboFEPBIEijyBQL4/gHA1ewb5/oQnEQgEAnFi5AV1uRByhqTFhSCRFwRZiTzBHzACcUEQJJLqnaqZmpr+Ud2zO8sTX2Z3pqe6fnz1dW+vc/0T1wQH4xUgP46fh/EB8vuWeaXN1hhi9qZ4Ntq1zmkZ60TOANY+W96vmZNzUKrtnmipc+qdrZxpsREbn7PBdbbycTG2MRYLl+R3D6NfllxcMucLfhvyfE1epJ7fdM4d8dkdXh/oM+DVdcuYjpDngu51Ky8goi2xMTVxWXl1aeTm1+vSufnRtF5VaDzXrTfGsEeeZZwtmqTzxPHptfBcPteux7H5a+pl9SEXq1XTkrZoTtbwnj57YxyyvpNuqDrF9CTcO0Z6LjdPSpfOve5o/jLuhQ7LftM5sPIh5pMHt9JgK4+0hqVyxTXiOufGQ+G59IHt6rxYMXGiG9e8sAaGnA+wnEfaTvks+XKyx7zU/hY4PVCOjqou+nPKjuwztteLd1O58MrXFrT2ivQXIv7GdKq21tZ+sNp3yj8L/3v5OTKPjlP2l+47i1+5mpdsxPgX05Zz1OVcXIv1TcpfS30t9yVfuXdNPQSzzx7iHJdzSD3RGpCMKdJHtTHHYknVPJqbHbhQisEavwdbDqacQnnfsqU/rH7XoMS1rbnOxS15zL3SV8QY6+fYGKl/+n6Ok61aWTM+5mcLN2rBnE1x3Jr7KX8w7pe+DmcGYY9Kn8P9Iz2Ta0dvmFevd6yNUmOlL1a90jmw6lKqT1p4YvGvlmeW56VYY2t7zKbMW9Sm0BUJy/qxB1rnTOVlCweuiZQu63E+Mi713iA4JJGaO8UJa6+16qu8X7u2tvrRYnerHUsNSlqje32yV6hxKtepd7bmVfq6Z+/F8lg7f6kWi/Ua5lh1/6T0u+SX7gOGT/i16pvGXrKuvzWxeFjGcLpf6IHWuSzc13Gu8gvLPTDnE+iqa5DKGcDyzOikxfRfzh2da9124/88bNeLeWQNc3WRfix8ou9HYcOrMSm9l/Y8zOsI58TiTywfLZw8Nx/P2QOc55AfR3UdYD67HETuwZC7CWKsfFfek7mM6YzuhT00eI85dT/UzCF7XfaD7O1BfI/1eEq3WCdyPq10UNnU/gUeBY14hfjw4NwniAfEZ4iXiAHv/6t/55GuDDCfMfO5NxT80xy0jFv0M80Z/P0Z8RbxKfl9cxjvPyfNuxe+gtDAAcr5SvViAOvprYhZapeMy2r7MULymmvjIZ3T6bu15sQrD/PZbh/Ja01+veA914ttQ6Xt2BjOiX5P2ubPsXG18Vyr5pDzO1X3M8aXnV/z05Bfqa05LS7xQusf61DQqa9Qn/5GfPzU9f1T514jfsLPP+L1GeJzxAeIv3DMH4jfEN8gvkV8j/gS8cVh1OO3pGmvuuUeMKbvKZ6W/K/pseIc5GPQzBeIjw4jvkP8iXiH+BXxA+IZxXyHeA/xO8X7JmgBXZ8LPZ+0IVfbjZxP9XUuFy3z79n7Kz+7GS8IgVv3tIbeduv9Pdd2gnFe1mGAWYc9ve+l3SdpvdG8lXU6+SnWfSdi6GHN86aciXePsLSr++mxooXv1/Iji0xP1nIghVKtV31TwY+cf7lnKfsWnZRrAONYeK+0XlyCK3tqJudU54J1J6VV0ke5XgWdGlSO9fs6px7S53SPFZeOY0/eXSwWmPnC53q3Ys2Wa2iv+GHRD+alo7XsZJPG5PZXLXkDmkP7KcdovfTiHb1+V+/7KjU4lcfWteNa+zxQueP93JF4Fc6O3WHce4c9+GtEfxj36WFf/j7iHzoPekNnzb6bz5HC9UacUfJ8Wh+lzrXskeQ7HuZ5Hf1WeEdx9PQb6Rfy9YF+OzzQ77Kbbn6vB3E2JOrauvb+v/AfQW87XA==</binary>
            </binaryDataArray>
          </binaryDataArrayList>
        </spectrum>
        <spectrum index="2" id="sample=3 period=1 cycle=1 experiment=3" defaultArrayLength="3894">
          <cvParam cvRef="MS" accession="MS:1000511" name="ms level" value="2"/>
          <cvParam cvRef="MS" accession="MS:1000580" name="MSn spectrum" value=""/>
          <cvParam cvRef="MS" accession="MS:1000130" name="positive scan" value=""/>
          <cvParam cvRef="MS" accession="MS:1000128" name="profile spectrum" value=""/>
          <cvParam cvRef="MS" accession="MS:1000505" name="base peak intensity" value="168.0" unitCvRef="MS" unitAccession="MS:1000131" unitName="number of counts"/>
          <cvParam cvRef="MS" accession="MS:1000504" name="base peak m/z" value="618.211421229028" unitCvRef="MS" unitAccession="MS:1000040" unitName="m/z"/>
          <cvParam cvRef="MS" accession="MS:1000285" name="total ion current" value="202.0" unitCvRef="MS" unitAccession="MS:1000131" unitName="number of counts"/>
          <scanList count="1">
            <cvParam cvRef="MS" accession="MS:1000795" name="no combination" value=""/>
            <scan>
              <cvParam cvRef="MS" accession="MS:1000016" name="scan start time" value="2.171533333333" unitCvRef="UO" unitAccession="UO:0000031" unitName="minute"/>
              <scanWindowList count="1">
                <scanWindow>
                  <cvParam cvRef="MS" accession="MS:1000501" name="scan window lower limit" value="100" unitCvRef="MS" unitAccession="MS:1000040" unitName="m/z"/>
                  <cvParam cvRef="MS" accession="MS:1000500" name="scan window upper limit" value="2000" unitCvRef="MS" unitAccession="MS:1000040" unitName="m/z"/>
                </scanWindow>
              </scanWindowList>
            </scan>
          </scanList>
          <precursorList count="1">
            <precursor>
              <selectedIonList count="1">
                <selectedIon>
                  <cvParam cvRef="MS" accession="MS:1000744" name="selected ion m/z" value="804.248924641761" unitCvRef="MS" unitAccession="MS:1000040" unitName="m/z"/>
                </selectedIon>
              </selectedIonList>
              <activation>
                <cvParam cvRef="MS" accession="MS:1000133" name="collision-induced dissociation" value=""/>
              </activation>
            </precursor>
          </precursorList>
          <binaryDataArrayList count="2">
            <binaryDataArray encodedLength="17348">
              <cvParam cvRef="MS" accession="MS:1000521" name="32-bit float" value=""/>
              <cvParam cvRef="MS" accession="MS:1000574" name="zlib compression" value=""/>
              <cvParam cvRef="MS" accession="MS:1000514" name="m/z array" value="" unitCvRef="MS" unitAccession="MS:1000040" unitName="m/z"/>
              <binary>eJwV13VcVNn7B3AEielOmKGxey1cg/k8rgxgoNjt1+5e1y66hu4UjLVrVwULUJlBlEEUcVVQd+0A116F3/n98X7dufXce86ce87zZNlXGuYOrjRUaiwGk+y6oUxyw5CjumHYr7ppeFhTY1gtuGOYp7pj+NhSb3hvd9fQzGMEjOiu4Y37XUM1/57BZvA9g6P4vkEsv2/QqO8bdNr7Bh/9fUMXt/uGn7zuGx5HPjCMb3tgOKd7aGjp9tCw7F6jIca5yZCiazLsd28yGHmPDTsVjw21no8Ne0R/G+z0fxt8ff42DFv9t2GDy1NDuttTwwGPpwazz1ODj81zwxnxc0M7zXPDANfnBvOmF4ZixUtDP6+XhrWdXxrsB740BDW/NAySvDXc4jQbEtXNhiPaZoPZpdnwj77ZYOPebHD2bDb09242jO3QbOgpeW/Yp3lv0Hm8Nwzyem+Y7PPesEX5wXBY88mQ9vGT4bbLF8PRtq+GLZpvBovumyGj/zfDLMF3wz3Zd4Oxw3fD4J++G/ratRr661oNhTwbfBfZYLa0HX6TtYNJ3g77Fe1wSdkOjtp26OfSDqN07ZDvZIuXPFuMFNtivsQWZoUt2vh2CBLbYbvUDr4O7fFJ0B4SUXt0FbdHmrw9kvn2cJXaQ6hwwHa5I9a3OuIQxwmveE7gCpzQSegEf5ETFoidcMHFCRPtORgo4OA3EQdnJRxoFRwkzuLgA5eLeW1cjHfkoZTLg52ehz8EfLx25WOrk4DFE+CFTIBNagHyNAJM3iZAF74QTyVCvNYIcfulECPsRRjtKEYuR4xosRh5ajEOySX4oZTARy1BgJMUazhS5HClaOZLYRBJcVEqhVQhxTyVFCM5cpx+qECcvQofOGrsEqhRJdXgu0yD6UoNVnK0yBBr8V2qRblKiw9qLWqkzrCTOyNL5QwxzwW/qF1wwlGHMTwdpqt0SFDr8Jmjh61Yj/4SPQplegiUbMt1xXOJK3poXKHju2GE2g289h7Y6uCBnRIPrLf3hDfHEzO5nqz/PLFX6YnDjl6YwfPCbYEXBiq8sFbpxdrjjY4Cb8wVemO8zBtBTj6I5PhgmMAHW4U+KBH54IvYBxPkHZCs6AA7SUdclnfEUFVH9LDrhKOiTugh7YRmbSfcceqMh9LOmKXojI0OXeAg7IIERRfcUnbB909d8Ff7rtA7dMVRQVf8kHXFLX435Iq7wUfWDYcV3dCi7IbfNN3QmdsdPFl3tN3ojg8OPVCu7gGOtgdGO/fA/wQ9sVXaEzJOL0zh9kIhrxdCbHpjsagPfkj6wEPVB23aPtjP/Qn/8n5CuPAn1Ip+wj31T0h3+wkVvL6YIuyLYlFf1Mr74pGuL4z8frgq7YcZin74rOqH2x374ay0P8Yp+uONqj8KHAfgndMARPMGYJ1oACTSATCqBuCmbgAM3IFo5A/EFtFAXBcPhLN0IBbLBmKCaiDgPBA9XQdim9tATOo4EE6OvgiT+OKK0hcujoOwzGkQhLxBKJQMQmuHQejN+Rm3eT/DR/AzAvU/I9HzZ9g6DcZX3mBAMhjPZYPRWzMYVz0H48n3wehpOwRbHIfAizsEV8RDIFUOgfH0EHziD0WgcCjyREPxr3goMlRD4acdipcuQxHZZSh+4w/DDcEweIqG4Tcx+y0Zhg3yYahWDGP9NwzfBX4YK/JDq8QPITI/THX1w0kvP9yTGtBLbsBDpQFPtAYk6Ni21YD9AmCSGDgmARxlwAI10O89kP4ZENoT1ByChUcY707obD+czRHDIVYPxyLNcKzXDUcnt+HY5T4cvM/DUej0C3jCXzBf9Avry1+wTvYLdqt+QaP6F5xwGgEBdwRchSOwUTQCt8UjUM71h0nijxs6f+hm+qPZzoi5aiMua4y4qzNCm2uE3xcjG6sB+B8vAJf5Aez+AGwWBSBVFoAP8gCcaBeIbo6BmCcKRIU4EFO1gdDoAlE6LBCruEGw8oLQUxAEkzAIzaIgjJYE4ag0CLGaIIx0CQLfNQjRXkFocBqJTN5I9s2MxAPZSEi/jcQV4Sh0EI9ChGQUAuWjwBeMRm/JaCRLR2OyYjRKlKOhU48GuYwGx3U0TlhHQyUeAz/5GBQpxsBRNQaL1WNQrRmDJJcx+KQbg8muY1DqNgZPvcbgn4Vj2PsHo68wGBmiYDZHByNWGYwWVTB0LsHYoQvGWq9gSPcEo5vdWPwpGgsXyVg8lY3FcPtxOOgwDus543CfOw77BOOwWjwONa7jsMB7HP73geGE4H/iEJglIegpC4HFNQTzuoZg8PMQnLIfj5ec8QjmjYebcDzCRePxTjweE6TjcV42Ht6K8YhRjsdUzXh09xyPn50mYC1/Ah4IJmC4aAIOiydgi2wCOrhNQEj7iYhzmsjmuonIEk1Ee8lELJNOxH7lRDbWJuL4x4kYbD8Jo/iTYJZPgoNmEkg3CcmcyWjjTkadYDIOiCdDLp2MbbLJeCGfjBAlO+c8GS+9J6Nz58noajcFEcIpSHSdAg/uVCwQTsUwyVQ270zFM7epCPGYitWdpiKZOw33hdPwh2QaPGXT2Ho3DUtU03BXPQ0nnKfhRr9psLNOwyWn6WyNmo4y6XT0lE9HrmI6+Krp2Kiejuea6RC6T8cWj+lof346+tjNgNhhBqp4MxAumYFP0hno6DUDw5xmYqR0JvjqmZjqMhPvbWbhlMMs2PNm4algFiaIZkGtmIXFmlkIdJmFrq6zMMNnFs7azwafOxuzhLNxSjob3vLZcFLNxivNbAzVz4a7+2w885mNurLZUPHmIJI/B/8J5mCZaA4axXNQLpuDvoo52KecA616Dlq1c/BYNwchrnMw0GMO3sv+h0D1/3BB8z82187Ff7y5WCGYi8fCubBI5mKIbC6Oy+fig/NcLNTNRbn7XOzfMRfDf8xFD/E8FEnmwVY5D+tV8zBTOw91zvPgr5sHZ895GMCfj8OC+fAQzYdAOh9f5PPxRDUfkzTz8ZvPfIzuOh9/8hZAI16Ah+oFGK9dAMPnBciTLESsfCHeqxfihn4hVLaLEG+3CDP4i3Batgj/81iEcd6L4Gu3mP2HixEmWIxa1WL87LIYe90W438OS3DfcQnGc5bgJncJ/PlLcFmwBKfES+CuWIJM5RLI1EvYd70EDs5LsN1lCb7qlmCN6xLU+izBlU5LMIaW4JD9UqTwlkIkWIoFqqV4pF6Ktl5L4Td3Kf5zWIb1TsvQwlmGpbxleMZfhjnCZXggWoZJkmW4JV2GUfJluKheBl/tMpx2XoZeumXsG1iGti7LkJ+xjK2jyzGWuxw3eMsRIFiOq8Ll8BMvx3nJcgyULcdp+XL0Ui5HkXY5dvksx2XOCgzmrcA5/gr0F67ASdEK9JSswCHpCnSSr8BexQo2r69g+cwKOGtXIN15BRS6FYh2X4HdXiswrd8KTF6zAl//WYEznJU4yV+JnsKVOCJaiS6SlTggXQkf+UrsUayEu2olXLQrkeG8Esn6lZBXrMScFytB7Vahr2AVTgpXoZd4FY5KVqG7bBXLn1ahs3IV9qtWwUezCsXaVfB0WYUC3Sq4uq5CjtsqZHquwqiFq3Dv+Sr48VbjEn81hgpX44JoNQZLVqNUuhqD5KtxTrEaA1WrcUa9Gn3cVqOX52oc7rya5RFrcEu0BmMla1ArZVs52yrWIFi7BjXujNca3Oy8ho2rNagevgZLuWuxQrYWK5Vr2Ty5Fqs0a7HWdS0+ea7Fho5rweWug0CwDirNOuhc18HTex26c9fjvHw9RrisR+XK9Qjh/Iop/F/ZuvUr/q3+FW1OG6CQbkC+cgPqumxg68hvaNT8hhbX3/DN4ze85G/ESuFGZGo3oki3EQOWbISJswlK3iZk8zfBQ7gJPSSbcFq6CZcVm1Ct3oRx2k3gdmTnu7Jz9psRwNsMK38zJgk347V0M5w0mxGn3Yxs3WYEddyM37hbkCbewvLpLdgr24Luii34Q7kFVzRbUCvZiqmyrVii3IoPqq3YrNkKhX4rajqyY4Jt2CreBkfpNmgU21Co3IZrLtvw3W47ZnC2w5O7Hc+Zw7ztWM3fjv6C7bgs3I4w0XYEirfDS74dP1TbMTl0Ow6Eb8dPkdvxlbkYtR27o7dDFLsddYyXaTsGJm3H6aztMHJ2QMTdgVn8HRgs3oE46Q40yncgL3IH5kXtgEfiDjxnlnF24hJvJzK37oRX3E6M5+1Cn/BdeBS9CxMTduGDzW58d9yNGM5u1ie7cWbibixM3I21GbvRvn0oUuxD8RcvFG3CUFwTheLWzFCEhYbicXgo1kaGYnBUKByiQ3GTSY8JxeiEUBxMCmV5dBgkTmG4xxRxwrCMG4b+vDC044fBwiQLwjBdGIYOojCWE4ThnDgMuyRhUMrCMLljGHImhuFUeBi2RoTBPzIM0qgw/MUUR4dhRUwY7OLCUM3MNoXhY0IYhBlhuGMbjjb7cJgdwpHkGI4ZTuHoyAnHe6aUG45wXjiC+eFwFoTjmDAcIkk4GpjlsnA4bArHxohwDI8MhzgqHPeY4uhw9qxwZMaH40oiu88mAou5EejLi4ANPwKO4WwbHYHrTFpMBEymCFy0Mh8i2JiIxMnISPwdE4kmUyR6c6MwVxCFH8IofFNGIUkdhdDdUTgbHoUwUxT8udH4RxSNE+Jotp5FwyMjGtwT0ShqF4OjnBgE8mKg4cfgtCCG1TUxOBkagzHhMdBHxKAkMgY+MTH4wMyMj8GCpBj0TY7Bm3axLCeOhQ03ls3XscjlxYIrjMV+USxb52NxXBaL+t2xeBwRixORsdgRFYsx0bFwjYnFW+Z8bCw6m2JhnxKLOqa7Yxz79uPA48fhN2Ecq4vioBbH4RnzpyQOFYo42MTGYWV8HEQJceA0xkHoEI/RnHi848ZjliAefXbHoygsHl9j42GJi4ekLh4uNiasdTThDNeEzgITeoeYwA0zsf/ehPJoE/YVmlg9lACdUwISuQmYy0sAR5mAT+EJqIxIQGZkApZGJSAsLgHfTQmg5ASM5iXiqiARQ8SJEEsSES5LRKsiEV6eiZi5KxHXohIhjUtElCkR0+oT4cJPglCShHbKJFRvTULP6CTYxSShnvk9NgnB8UlYnZSEX5KTcCk1CW2OydjHScYoXjKrF5JhFiQjR5iMVaJkDBcnQyNJxmvmkjQZC+XJCFmSjINhyRgXkYyOkcmoiUrGhphkBMUmwy0uGR+ZHFMy3iYlIzUlGac4KZjOS4GDIAVHhSmsPkjBbWkKtslTMCowBVu3p2Dv7hSMCUuBV3gKbkSkYENUCkZGp8AjJgWfmKrYFASYUvAhIQWrk1PQkpqCt1kp+FeQikphKnTSVFyTpWK1IhV7Y1KxJTEVAk4aznLTEM9LwyBBGpYY0xASnoYpMWmofpqGzpx0HOGlYzc/HVMF6WgUpSNGkg6xPB1RkemYHZUOYUw6/mEWx6djX3o6VjllwJWbwdbjDPzXIwOvojLgHp+B/QkZyI7KxI/YTNyJy2TfQSZWpWbi8alMmK5noicvC+cEWSzPz2L5TRamumXhVkwWQuOyMCM+C/1NWRAnZOEFU5aYhbdnslAryMYhYTZCRdmYKc7GK2k2KmTZyJVn41dFNoKV2XigzsZfnbKh35WN15HZyI/OxrjYbHSLy4ZjfDYeMSWmbCQnZGN5Yjb8k7Lhkcyu4+RglTgHgZIcnJLnwKDKweDoHKhjcvCeqY7NQb+EHLxKzMHVpByMT83BO8dcmJ1yMYWXi778XLwU5LKaJhf5olxkK3LxWJOLT7tyER6Wi9+jcxEWk4sDCbloScnFzvRcvMti13HyMI6XB54gj+W0bCvLw/OYPJTH5mFTfB76JOShMDkPB53y8T9uPsvl89n8ls/Wz3y0m56Pf3bmQxKRz8ZYPqIT8rEgMR/XHQpwwLEAd/gFeKUuwIIdBeBFFWBESgFmFxSg44sCPOMW4gqvEEGmQjxNLET3fwtxibMHAwV72Dy1Byuke9BFvgdnh+zB0bg9iIvfg6WmPQhM2INOiXvglLQHz5iilD3YmboHs9P2YFj6HrxtZVtuEX7winCfX4TfREVsfBehv6QISmkRTsqLsEpZhDNxRVhvKkLfxCL8m1SEW8lFOJFShIRUdj6tCL2+FsFfUIynomJcFRfDS1EMV89i+EcVo2N0MeujYiw0sf2EYvYuxehiKUZ9+70sz9uLqaK96LdzL75H7cX96L3Ijd2Ldol7EbdnL2Kd9iFZtA+h+n24b9qHMM5+vBXsx0XlfizauB9BUfvxd/J+bOMcwBzuARwTHWC1+AEk7ToARfwB7Ew6gM6pByBIOwCN7HfEh/6On9J/hzrjd5Rl/Y4ud39HLv8gdggOYp7wIJufDqJeehAlsoNsnB7ELt1BPIw+iKi4g2w8HYQ28SBamcdJB3E1+SBssw7i35PsPvtDCOUcQm/+IVabHMJK6SGMlx2CTnEIQyMO4U3UIfwRcwhZsYewLe4Q5sYfwufEQ/gr6RCKUw5hedohWLIPIZ93GKH8wxgtPIyfRIfxRHIYldLDOCw7DB/1YdzWHsai2MMYFXcYfeIPQ21i1ySwaxIP40jSYSQlH8aGlMPQco6w+uwIUgVHsFl4BHNERzBCfATdJEcgkx7BQ9kRVMiPYK3qCIZpjuDB5CPoGHMEwtgjaIg7gmLTETY+j2BV4hFMTDoCz5QjONNyBDvsj7Kc+igGhh1FQfRRDEk/iqrPRzFUdAwfJMdQJjuG4epj6GR3nH1jxyFWHUej+jgOxh5nY/E4nJOOY0rmcewsPI5tT48jWHQCA8UnEKQ5AXHECRxLOYETdiex2/4ky8lOYoX4JIq6nkR2xEl0jj0JWdxJTE85iV9ST2Jf9kkMdjqFDpxTEHNP4QnvFP4QnEKU6BTWiE9huuQUq/NPQSM/hU+up9AUeQqWqFMIjz2FVXGnMNx0Cq+TTqHk9inM+3oKU0SnoZaehq3sNOrlp3Es9jSy4k4jNP40hieehjb5NFZkncYM7h/4pPkDKRl/YH27PzHb9k/UOv2JAc5/Ijya/U76E045bPvjTzySn4Gz/gzU/c5g4cYzuJlxBlMEZ3FZfhbhqrN4oz+Lzclnoeedw1f+OdQJz+Gy6Bx+lZ3DXPk5DFWew3mXcxjkeQ6y3uzc+nM4uvscXGLO4UvsOTyNO4db8ey46RxyEs9hQ/I5+KWdQ4/0c+DvYzGZ6O/nILArwUnHEmzhlmAJrwST+SUYIShBX2EJPEUlkIpLYCMpwVvmvrQEFlkJzshLWL1VgmRlCXaqShCkLYG9vgSPXEuQuqMEddElKIspwfHYEuTFlSA2vgSbTSVYnMDiJ7L4SSx+cgm8Ulj8VBY/rQTvmAfpJbieUYJzmSU4kFWCtOwSBOeX4JiV3Xu7BNHcUkwUlOIXYSn6ikrhKS6FVFKKdtJSvGMeykpRLS9FqaIUvytLkaEqRYS6FOs1pQhxLmU1aCleu5XieGgppkWVwjemFOq4UtQllKI8sRTa7FJsdDqPydzzSFCcZ7nWeayMPo+hcechTDiPN4nnUZ18HtHp57Ek8zxC7C6gjnsBu0UXANkF2KkuQB5/AVeSLmB9+gVE770Ab81F3NVdhOuGi4iUXkJb3CXcSriEjJRL4ORdQhfbyzDpLiNlzWVMiLwMfexlfIy/jGemyzifdBkNgjJslJdhqaIMwaoy/Ksrw4W4MuwxlSE1oQyRiWXYlFSG5cllmJ1ShpDUMoxIK8PA9DJ0zSiDa2YZpFllsM8uwxfmZU4ZHuSWoSavDLwjZVhwvQz6z2Vw5pbjA78c1aJyXBKX46SkHPuk5ciUlSNWXo7tinKsUZZjvqqcfZPlGKotRx/ncvi4lOO9aznmjWHHxpXjv4RyvEssZ/NgOW4nl8OcUo7S1HIcSyvHnvRypGWUIyqzHFuyyrHrdjlWtJYjTFyBZdIKzJZVwF9RAU91Bdq0FXjvXIEb+gqYPCvg0bUCnTZX4PbOCph3VaA4rALroiqwKLoCwbEVcE+oQENqBS6nVyAnqwJz8itwU3YFVUlXcDH5CuZlXwHyrsC98AoKy65A73MVyTFXsTb+KoxJV9En5Sr0aVex2u4aFra/Bjn/GriCa/gWeg1/RVyDNfIaDhVfQzq3kuVdlQiRVCJAWgmRuhKXXSuxqGMlXuyoRFJUJX5KroQqrRIPs9l+USXGXalEg7USKz5Xov+PSmQKzEgQmhEhMmOb2Iz1EjOWSs0IVpjhrzRjqMqMvmozJC5mtOrM+HuQGdbBZkQON2NagBljA80wBpnRfbQZLsFmyMaawR1nxpcQM3qEmWEbbcZXpjnGjOexZjTGmXEn3oxqkxkVCWaUJJpxIsmMA8lm5KeYkZ5qRnyaGWHpZmzJMGNtphlLssyYk23GlBz2Xrlm9Cswo1she8Y+tn/OjCtmM0w3zVjBt2C+wMLqRAvGiywIEltAEgsGSS3oI7Ogs9wCd4UFGqWFzfkWOKktaGM+ayx4q7XgqbMFdToLrustKHe1oMTNghPuFmR4WWDyZvG6WZDpZ8HKHRb4RFmgiLFAEGuBfZwF35nXJgv+SrTgVpIFVckWlKVYcC6VxUiz4Pd0CwoyLEjIsmB7jgUzCywYvceCEUUWDC22wKt9FV5zq1h+U4VScRUOSauQrKjCPOcqjNdVoa97Fd52qsLjgCqod1fhfUQVrsdW4bSpCrlJVQhPrcKv6VVYmVGFhZlVeGOpwjfedfzLv46LsusoVF2HKvE6OMnX0an+OoqE1fjFpRq9XatR17UavouqMTG6GgGx1XiRVY3Swmr0+7MaIbY34N/+Bt5LbrB6/wb2626wevcGapJvoFV8E08UN1Grvok/dTexY/dN3C66iaTHN2F4fxMnhDU4LKpBnrSGfbs1iFbWIExVgzEeNdg0sgaLwmowMqYGg0w1LG+pQbekGnRMrmFzcQ1cU2vgnFYDZXoNJBk1EGTWwC67Bt9yavAptwYteTV4XlCDyv01mHqpBt0tNehUVQPv6zVwq66By40a2N+qwZfbNfj3DovlaIWMY8UPgRVfhVZ8EFnRLLaymsuKZ1IrnsisaJRbcU9hxR2lFbUqK6rVVpg1VlzRWnHZ2YpSFyvO6Kw4pbfiqKsVB92s2OduRaGHFQk+VmzoasWK7lYs6GnFxwArno+04sQUK9qFWtESYcWbSCvLW6ywmljsBBY7kcVOYrGTrTifYsXZVCtOp1lxPN2KwxlWHMi0ojjLioJsK3JyrMjItSIljz0r34rYAisiC61Yt8+KZQesmH3IisGnWRuuW9EkrMVtSS2s0lrckNXCIq/FVUUtypS1uKiqRYm6Fn9qanFKW4tjzrU45FKLA7paFLjWIsetFometZjfoxbtAmuhialldW8teKZatE9kx5Jq8YN5nV6LFxm1eJpZi8dZtWjMrsVfObXYcrYWC4S3MFt8C8M1t3Ao4BZ4O27BYdctvI6+xWqlW7ibeAvVqbdQkXEL6U51SOLWYZu0DuuUdVitqsMyTR2mudVhfFwdxsXXYWh6HdqfrMO523UIcbqNPprbCMq6jWLeHWzqcgfi8DuwT7iDdil3kOFUj3ROPVL59UgWMqJ6JErqEaeqR6y6HjHaekS41iPUsx67veuxs2M91g+sxyq/eqxEPVYMr8eUhfUIWVuP0dvqERBRD2NMPYan1INS6+GXU49h+fUYeLwevSoZM2OpR88q5jpTXY8eN+vR/RZTV49ud+vR9R7zVz26PKiHp91deHDuwp3L8O/CTcxIGCkjY+SMglHehauKUTMaRss4My6MjtHfhd6VcWPcGQ/Gk/FivBkfpsNd6DoynZjOTBemK9PjLlz6MQMYX2YwM4wZwRiZgLtwDmRGMqOZscwEdnwKM5/F3c3ez8QkMEmsHclMCpPKpDHpTAaTydqaxWQzOUwuk3cXnvlMAVPI7GGKmOK78NrL7GcO3IX3obvwOc6cuIvOl+7i5293MULewNYkRtUAo5rRNCBAyzg3IFDXgCB9A0a6N2CMTwOCOzVgbOcGLAhuwMaVDQjb0YAEUwOSUxqQmtaAtPQGpGc2ICOrAZnZTE4DsvMakJPfgIJiZm8D9h1uwOXrDfjicA/fufdgI7oHW8k9tJfdA0d9D1zNPQhc7kGouweR/h56/nwPIVPvYce2e4gKu4eCtHsoTL+H4kx2XPIXlrv/hd6C+/CV3Mdg6X3MiLuPdWn3EZZ7H1l772NH630cFj7AK68HmBb0AG+3PMCHbQ/YN/gArnEPMKXgAcuHHqJc8hBXpQ/xj/NDtPd+iA3xD1lO+xBRyQ+Rkf4Q3raNGM5txFxpIxbKGrFU3oiVikasVTZig6oRm9WN2K5pxG5tIyKcGxHj0sjyvkYk6xuR7tqIbLdG5Ls3osijEfs9G3HIqxHHvBtxyqcRZzo04lKnRlR2acSPAY0YNbIRayY04uriRthvbMSvKY3YlNqIbWksfjqLn8HiZzayda8RKdmNyMhpRE5uI/bmN+JoYSNO7mlESTGLuZfF3N+Ie4caMbiiEfOqG7G6phFnmxoh+MDen9uEXcImxIibUKhowj5lEw6pmnBM3YTTmiac1TbhgnMTylyacE3XxNbwJtS4NuG2WxMa3Jvw0KMJjz2b8MyrCa+9m9Ds04SPHZrwtWMTWjs1wa5LExy7NoHfrQni7k3o0KcJffs1wbd/E4YOaMLIQU1YT01IDGjCyeAmBKxuwqkI9qyYJljjmtCY0IR/U5rwObUJ39Oa0C6jCQ6ZTeBlsXjZTVDkNEGT2wR9XhMb/03oWNDEcpgm9N7ThP5FTfi5uAnD9jZh+D4We38TJh9swsIjTbhZ3sTWrkcwih9hnPQRNmsfIdX1EbLcHuHdnEcoiXyEqphH+Cv+EV4lPkK7tEfonf8Ib8rY9e0fYwf/MWKEj5Eoeow08WMckD3GEfljnFM+ZmvBY1RpHuO+y2NsTXwMU8pj7M9g5zPZ+ezHaK55jLG8J5gnfIJy3RPWn08wMvQJNsY8wY7YJ/gj5QnM6U9wJ/MJTnL/xjne37gh/Bta7d9Ykvo39nD/waaO/2BazD9YGvcPzv34B77CpxgreYoo9VMUOj9ledZTNt6fYsbap7CLfIrhCU+RnvUUx3OfQlP1FA6Oz7BV8Qzp6mco0DzDAe0znHN5xt7nGfuPn6HO9RkeuD3DP+7P8NbjGT57PkOb1zNIOjyDpuMzeHRi+9ueIdb0DO+ynrG64xlscp+xeucZpPnP4FX4DP2KnmGw9jlGuzzHHP1zLHF9ji3uz3HQ5zkudHyOhi7PIR/9HM92Pocg/DncIp/jUuZzfM1/jt77nqPY4QVmaF9ggfMLFLq/wNOOLyDo9gLuPV5gVtgLVJhesBrkBfrYv8Rj5UtsjXmJiNiXyIl/if2mlziR8BIu2S/RIeclVhW9RNd2r5DOe4Ub4ld4J3uFYN0rbBj4CvO3v0Li7lcYmPwKmzNf4UDuK9wpfAW902sI9a+xlf8GLxVvMET3Bg3pb9Ca9QY98t/gh+NbSF3fwhj7FnPi30J98i1ivr2FyP4d/lO9Q0+XdxisewdR93cYOeIdpme8Q37uO/gceIccRTOrX5txRtWMq+pmPNI2451zM767NIOrb8Z0r2Zs8GnGqvBmbItoxoHoZvCSmjEzoxnLMpsRmd2MtJxmFOc243J+M24WNMNzfzOG/t4M4rZghaAFW4QtyBS34A9pC94pW/BD1QK+poWNoxZ0dG5BP5cWDNe1YLZrC1a6tWCrewtiPNg9ni044NWCP71bcMWnBXUdWtDcqQW3fVugG8bu29gCUVQL8pNbcD2theUrLXDIbmHfYgtbw1swo7AF9zTvwYt6j12J71GY/B4P09/jTcZ7DMx7j0WCf3E97l8syvgXEt0HuOs/YOVPH6Da9QF18o9YWPARG2WfEC3/BDuXT5DrPsFb/wn9XD9hhNsnLPL4hI2en5Dt/QlHfD7hUSd2vvsnHEz5hOaMT2iX9QleOZ/QN5ddn/cJlfLPrO2f0dv5M8v5P2OB/jM2uH5GlNtnZLt/xmGPz9CkfMasjM/YnfUZqdmfsT/nM87lfka7PZ/hXfwZ237/jDzHLzBIviBb+QWfnb+Ao/sCF/0XdHf9gizvL7B2/IJhkV8QFfsFutQvGJ/xBb9lfUFuzhf23X3BnfwvcCv+gt57v+Bn4Ve4OH9FD5evEMV/xY6Ur9iX9hVc228YOOUbm3u+QZvwDd0Sv2Fhyjcc/+8bGn58QyfxfygK/Q939vyHq7rvCPH+jr69vuN/ed9RUPgdTvu/YzH3By4If+CL/gcMGT8wKfMHUn//gc6CVrRTt0KpaYWfcysmuLRih74Vaa6tOOTWijL3VtR7tOKNZytsvVuh9mnFpE6tyOjainuRrWiOagU3oxV9s1oRmN2K2Tmt+DW3FYX5rThT0Iobha14sqcV3vtaMeZAK8KvtGK/QxsmidpYLtGGWS5tiNG3odC1DWfc2nDDvQ1/e7Thm2cbfHzaMCKmjdVYbdiW1YaDOW24nNuGXkVtOPRHG/ZybagXz4ZsRDaUNcKGzEYbagqwoSWBNvSZWRRsQ9djbOhJrA2tiLMhqcmGqtJtaHeBDR0vsaGlFhv6wuyuYvdft6ET1TZkuWFDj27akL2gHa0f1I6ujWlH46+0o8+wpfdhtlQYZ0tvE2wp86gtXbhsS15Xben8dVt6csuWIm/bUlWrLQ3j2NEanh3tE9jRT0I7usSMFNnRPWaB2I4+MDskdtRRZkenmakKO1qntCNblR3FM9mwo/CRdiQfZUcFTPfRdlTC+I+xo9vMnGA7esdsHmtHnHF2lMp4htjRMWbweDuyMBMn2FHrRDsSzrCjaTF2ZIqzI128HR1kBpjs6AozNsGOGplviex5SXZ0J9WOqrPsaFiVHfWvYcdr7cjXvj2pOe3pnaQ9VVJ71rftqfl6e0q91Z4Mdvb0m709VUrtqSranrZU2JPiuT0NNzjQdnKg/AAHksU5UAHTM96BLjKjTA70gFmS4EDfmMhEB1InOdBepm+yA1Uw41Ic6DGzMtWBdOkOdJAxZzjQpnx27xUHemJxoME3HOjFTQfaUONAjlYHSmW8ax3oFINbDjSrzoG23nYgwR0H6lLvQHfvOpCh1YH2ODjSeqEj2YscyVPsSCeYGokjzZQ60luGL3ekswpH8lc60m61I/XWOtL14Y7UY5QjjRztSEvHONJ/zLBJjjQjwpF46Y70U6UjVTDtqlhsnhP1kjqRU7ATxcc4Ue9qJyq47USr7jrRSUcOeYk5dCqAQ5fmcehWJIeuxHLIP5HD+o5DKys5lCzikreYS38wv0i4VM8skHLpCxMp45JGzqVBCi5VMVtUXLqk4VIiuLTfn0ubA7l0cSSXPIO5NHwsl+4w88dxKSKE3TeeS9MmcmmbiUuiBC7lM2WJXNqVw6XDZi413mLxG7gUBx5du8CjPyw8crvBI3cnPp1khnP4dIdZyOXTMAGf/ifk00emv4JPTsP59GgEn1KNfDobwKfAQD49YFYE8cl/NJ+WjOGT+1g+RUTx6WYMn0Lj+PStjE/zLHxabycgJycBJZGA2gUJ6MEEAfldFtCSGwLa/U1AI/hCSpEKSRospGLGMlZIu0KEtDpKyMaLkL5zRPQjQESmQBHd3imiLpEieholot+iRSSIEZHCJKLaIhGdNoso7bqIBt8W0TYbMXXgiGkUV0zreGLi8MXUSyCmCkYmFtMNiZg+BogpMlBMpWPE9OtYMZ1eJ6YFsWL6M15Mf1WJKeWumAxqCe2Ll9CQQCntCZbSgLFSqpwspbZQKf1mklJ1opRabkrJ2SqlHrelJODIqJCp5spoDk9Gn5kYvoyChDL6VSSjjxoZrR0mo1PDZfSTUUYzA2T0gXENktFpJmCkjBqZdaNkxB0tozxm3XgZ/dgpo61hMlocKaM2JiVKRp2jZXSJGR8jo1fM9lgZKeNkdJC5Ey+jroky9v/LaGKSjBpSZeSQJ6OF52W0s1JGarOMjQl23CKjjOsymnJDRs2Mc42MKutkdPahjILt5bRqhJwqjXKaNUdOLmFyyo+UU78oOdUlyKmlQU5CroJqeAp6LVLQfamCrIEKck5W0PGrChI+UNAvYiXxpEoqYAbIlHST+RSkJM9RSjrHPB+tpMPBSnIKUZLzVCX1MClpaKWSsixKslQp6fVNJR23KqldPYvxVkk3viuprE1Jo+xUlOekon4cFVUz87gq+s4k8VTUma+iMmayQEXNTLhQRa4iFf3BjBSr6B9ms0RFMqmKfmcMMhU1MCvlKnJUsLhMPyWLy8xTsbhMZw2Lp2XxmAhnFY3SsTjMZj27xktFMQYVrfNX0aAAFd1iFgeqyDZIRRlMz5EqqmRmjlLRZyZutIq8x6joPBMSrKLXzK6xKtKOU9EJxhiioiETVXSHaZiroqfRKlLEqojiVHSfWROvokITi1GhIudrKnKqVtGHWna/o5puCtWkna6mSyY1TUpQ0yyLmkxVakrw1NDILhraZ9RQxCQNvY7X0OkEDY1K1NBTZluShlTJGpKmaQjpGrrP2OZrKKpSQyVmDb2xaCi0SkOjqzX0nNHc1FBAjYbktRo6zDy8pSHeXQ1lPmRxWjR0jHn0XkMXuVryEGjphExLgXIt7XXR0qbBWhL7aanOX0uxk7V0fbOWzNu0lLBbSx/DtBQXrqUOEVq6xEyO1NJ7JjpKS17RWjrPTIjR0jsmIlZL7nFaOseMi9eyNmkp1KQlfYKW/mTGJGrpBbMzScvGpJZOMSNTtPSU2ZaqJXWalo4zAelaesJsztCSIlNLR5gRWVpqYjZma0mWo6VDzPBcLf2ax949X0sHmKFFWrrLrCrWEnevlvYwP+/T0m3G93ctLT2opdxDWup/WEuLjrD2lWjp8kUtTbmkpYnlWiq9oqXxV7X0ljlbydpgZm1gQi2sDVWsDcyY66wNzM5qLbnc0NJpZtRNLT1jttdoSWNlfcsE1WrpH2brLS2p6rR0jDHe1tJjZvMd1q561i6m6S5ryz3WjvusHQ9YOxg81NK6Ri3ta9JS8RPWhmfs/V9qyfa9ljI+aqlrm5a+2DhTQjtn+pfjTFECZwr0cqbfezuz/9CZHEY6U/txzlQ93ZkyZjrTx2hn6hjrTJf/X5IzXUp1Jp9sZ7qY50wXzM6UInahJ5NdaEGMCy2Kd6EuV13IJUBHqyN19DZNRzVXdHS7UkcrzDq6V6WjA9U6+tuqI80tHXk26OjLAx11/KojctJTAE9PfzPb+HrSCvR0ihkt1NNLJlSkJ1exns4x4yV6amaipHrylunpEmNS6GmWSk//MalqPc0O1NN3Ji1IT71H6qmaWTBKT7aj9ZTDDBijp1vM8mA9ccbqaQ8zZJyeGpi1IXoSjdfTsUl62jFFTy5T9fQHEzxNT3Gz9GQzX093duiJv0tPD3azdw7X0+lIPY2J0tMrJixaT+4xeiplJsbq6T0TG6enjvF6KmOmm/T0hUlK0FP3RD2ZmblJempjMpP11DdFTzXMklQ9OaTpqYD5OV1P9czqDD0JMvW0n0GWnh4yv2Xr6WgO679cPf3DbM/Tk3M+e2cmvFBPb67rKaJaT1439HSRmXJTTx8ZU42eulj1dJWZXcv6i0m/pac+dXq6wSy6rae8O3ryrdfTbWblXT0Z7ulpw196Mj5gz2jUk8djtv+O/f6XxfjGztu6UobIlbRdXcnW35WuRbnS8jxXmqJwo6c/u9Gv/mxb5kZzKt3olsWNpIPc6dAv7vQyxp0uZbhT4yV32nrdnQbccicd34OOjfGgpE0e5BbjQY4JHnSjxoM213kQOJ7UK96TNlR50kInLzor96LFO70oONuLvpq96Nc6L3r6xIskcm/a5elN7l7e9GWENw0r9aa/uT40KdCHzGN9aOE4H3oc5kO+0T7UwChjfeg0ExLnQ/8yifE+dNPkQ4FJPtQ+zYcM6T7U8yrbN/tQpMWHrlX5kH21D22o86Hxd3xIdM+HZvE7UKfADlTJFI/swMZVB9oS0oEyJnagu9Ud6HFER9qS3pE+GjtRj/RO9CuvM53hd6ZLys70fmRnqrZ2pq2RXUma0JU+J3alYTVdyXC/K10Y1Y3Njd0ozdSN/kroRlsSu1FZUjcaYO1Gr+90o3UN3ejEf93In9ud/p3ZnYqzupN7QQ/qHtuT9HU9aXRwb+ou7kMpCX3oycCfSCzpS1kT+9KjsL4Unt2PZpj70ZeqfvTqXj9ScfrTRH5/amXi9P0pYusA2hU/gHJEA6lPwkAKyh1ItY0DadHfA+muvS9V6H1J7uZLBWN8qWGiLy2L8KXzkb40L8qXBNG+dJqZHuNL9rG+dJgZH+dLrczeeF/6ZPKlt4m+NCTZl2oyfaky25eqKn3JxcLiMkurWOzrLB4zr5rFuuFLDjXsfqsvmUWDKM95EH0MGkQ7igax+WEw2Q0dTNL4wfTp5mDKdRxCb7lDKJ03hF7xh9AQ4RBqlA+hSMUQClMNIat+CKkEQ2nY5GE0oWoYbdD40fc5frQszI+uRPrRqig/Wh3jR+ZYP1ob50eu8X5kYa4n+FGPAj8aXe5HNhY/mljlR5Or/aj9DT+abvUjp1o/mnnLj/h3/GhJox/5ORgITgby5xsoQGhgubiBCkQGChIb6AszWmqgCWoDGYMN9HmcgdatMtC9cKIxSUTnMom2PCDqpR5On92G0+LOw+lDyHAqkflTjcqftqr9yU/nT5zx/nR1oT/t2elPNrv9KSnen4IS/Wlisj9ZMvwp8rA/ia7603lm6TV/0lb6UyXjbfGnnVX+1Hjdn2Kr/WlEjT99ZIqs/jS9zp/4t/2py0t/GvbDn3Ja/cnB1kiS9kbSORhpo6OROjoZKZRjpJ+4RnrMJPCMNJRvpLdMtsBIgUIjfWX2i4w0UWwke4mRTjFzpCyOzEgXmeVyI7kojKxOMtJvShZTZaQ7TKjaSH00LC5j0rK4ziwuk+3C4upYXGa/3kgTXFlcNyOdZC56sHieLJ4Xi8d09GGxmKGd2fO7s+t6sOczc3qy5/di792fxRxoJD9/I+UajfRfgJF+DzTS5CAjOY400h/MvFFGko02UhmzcoyRXIONdIPZPNZIXcYZ6R4TEWKk/uON9JRJnmAkTDRSC5M/yUijJxvpB3NoipGmTjUSZ5qRzjALphtJMcNIFcyamUZyn2WkGqbbHCNF/89IA+caKW2ekaYvNtKrNUY6sYE9I95IKSYj1WYaqbiAtXOfkYrOG2nmJSNtqGD9dc3I8nUjebw1kpMsgCbOCaDV+wLoZHMAiWaPorzkyTRm+xTqunoatT1YTJYHa1kdEENKTRwdd0ykjK9JdOOvLFJMOEDDUg/QYs/DdCLqT5p/pJR4/DJ6n1JGGyZdpf8Dupnx+g==</binary>
            </binaryDataArray>
            <binaryDataArray encodedLength="2104">
              <cvParam cvRef="MS" accession="MS:1000521" name="32-bit float" value=""/>
              <cvParam cvRef="MS" accession="MS:1000574" name="zlib compression" value=""/>
              <cvParam cvRef="MS" accession="MS:1000515" name="intensity array" value="" unitCvRef="MS" unitAccession="MS:1000131" unitName="number of counts"/>
              <binary>eJztWq1uJEcQ7ihRFCkBCwICDixIpIMLDkZyzd49gB8gwCAP4Ac4sNAgig5EJ8NBkaFBQOAoyDAwcKDhwcD0eOvbqantn+qd6bVBQGnGs93VVV99VdXTY+d2Fy4pRMfPXOAZnmO8o/TY3G85G0LPUvOHtXovHd9DTrUpJ0961BryniLrnyodlWGyiH+J32L41ranNeBwql0uorsmj07BIJR72p5zcqU2NtKXVHz0upKjsRjqPLXE+jmxfc54hfCdqyMXv9AYS++J8WCJsaHfycilnM9aZ4mfJbpLeGDRo/cGEJ0rJTbpWMzFc6JP2Ceves1QXHexOlNoa2msUvlROjdWw450GnxK9SOJd0xHaq+kdYZihPtBT8v3V41zl152XlbNuDfUHE1h1nJMh/kb1rNT8zoVd8mZp/WacU/aBsZaBPp2NL0P+kDTOXM4Ukty/bMkF2TsUzomPCzgQIh/oRjG+tqSOZv7LYdrzr7YetALTkP6Qo7JniDzMMcV5I4T9yVYynWX4O+cuC01P4e7hXdJ/kfGnwvDJQX1MoWHrK+dwsWKM2IicT0Vs1Cfy421zLXmXcn6pTiFbHGMe2iO5Lq+ptYrwt2gdy4WqX5wrt4bsi/E4RCOMT7keFKzHub6fg17luZFDsdQzuZiYe2rUm9WP9n7zjn5XLIPyGFvqSun6K7BJcmNUhxCvlrrZQoruTdDPQ9xRup4mkPje5prxt86UX9I8C+HN/p5S26ybwWPdW8xxW8mp2vyICrCT93jTuGy5Apwxn2ncMzqEXZI+1IxiemPjU1xulaNsmJQVLcUd5fqc8B9zWcct15uvPzp5Z6fDWcoROP5R8d51dFoT8ouPGt53i2fzdyw7uHv4ZzkA6833KMmOHEPrsnYmnEQtUDac8DgwobrKfE8Zy8s4ajZLtrXZWCGeirjABy13lKe9hyrS+bgA8vfXr7ZOnfHvNkwh9Z8RX0HJ2PcCPUhed9yLkAv+Ljja895AC4f+lMmB45wF3yWtTSWo8/JoSV7kcQnVZvn2pOKvTXHh/iiFv7iufe7l0cvX7917pWXz7y0/u9fvbzf7vm59vIt37d+3nfbfX27bUZu97JmNtO6FhMy2g6cwd97rN3s7bnhOjvcX7GA162wD3wuiQcJv+byp5QbsTWsepbguJVXR/WRxnq2Y3Fcg2TPPeqzom5YeYH6jfrTC+7Jq8bNov+gz9v8ycs/Xt54/v/oZbPdP/vEtRy9HrX7kv3E9xKs32ZqozUuEvsNvskwzsQ4dwobjAe+NWtwbf21c8DR+E1AckzHLlWXDxxMjHGGWFj9yNnykuVQZ2dw05pTsh4gnkTT973Y1eLHnFha655TktIX46uem+KPxa7c2JdQE6zc6+j4+3rKZ9SKToxvDbGOYf4ScYpJMO8o/JuFcxBg+hQXsafrVe0k9bfWGeO8JX+W4FbL9g/7n2u+oleDI6hBLYXtDuHb0fje1pJhTiRGVj/OwaVQrEpj1Ko5IX6a9VGE3xF9tXAq3QOkciBnb+19hM7B0O+EMcA/MD5mE/IIAj2dYa7UEapdNWKbwjoXx9h8YIbzzuE9fnhn+bjdv/tfennn5Ssvbrt/h9lwfcK7wwEvieOF+B+xTBx1vFEHid/TPzTj2ema63tP415s1Yy+xHI4VP9rxKNEr7ZpSVs6mmKy5jOQIZZ/ePnLy+u3zv3g5Usvn3u5989+83LFcX/FXBiw75rp+fWGBXHA+3ov45DxLYdXLv91vA9jmEPEPP3Xy/fej58Gn9kvnKnesz+OfTvYLTmT8cVS92vk/NLjWuQSvn+QeKZimlsDsZH7sUm9ULowp9TuyZXX3HDNeM1xfsdxH84kO+YEvvNccR1bCTvBoYm/NPLRlOc0+oRcueb1UDuBAdaV/sOfGnVqjtTgusbT0iv+lzCORGKfL3BtjVwKjXmp8dBcTNon8ivlY+34aJ7rda0xkvUO/R3fkr/Y7nve0Lt/3u7Pod/zPergyssj18AHrkmD3LGsxVn1NfeETvXEjsY9mJO/BWKT5Zzgbce94o73HA/8HWew9ZGft+Ibz4pt7BmHjsb3/55t6ml65nIS3s/O+f8A7wM0nA==</binary>
            </binaryDataArray>
          </binaryDataArrayList>
        </spectrum>
        <spectrum index="3" id="sample=3 period=1 cycle=2 experiment=1" defaultArrayLength="8826">
          <cvParam cvRef="MS" accession="MS:1000511" name="ms level" value="1"/>
          <cvParam cvRef="MS" accession="MS:1000579" name="MS1 spectrum" value=""/>
          <cvParam cvRef="MS" accession="MS:1000130" name="positive scan" value=""/>
          <cvParam cvRef="MS" accession="MS:1000128" name="profile spectrum" value=""/>
          <cvParam cvRef="MS" accession="MS:1000505" name="base peak intensity" value="32.0" unitCvRef="MS" unitAccession="MS:1000131" unitName="number of counts"/>
          <cvParam cvRef="MS" accession="MS:1000504" name="base peak m/z" value="650.00747609946" unitCvRef="MS" unitAccession="MS:1000040" unitName="m/z"/>
          <cvParam cvRef="MS" accession="MS:1000285" name="total ion current" value="4945.0" unitCvRef="MS" unitAccession="MS:1000131" unitName="number of counts"/>
          <scanList count="1">
            <cvParam cvRef="MS" accession="MS:1000795" name="no combination" value=""/>
            <scan>
              <cvParam cvRef="MS" accession="MS:1000016" name="scan start time" value="2.339033333333" unitCvRef="UO" unitAccession="UO:0000031" unitName="minute"/>
              <scanWindowList count="1">
                <scanWindow>
                  <cvParam cvRef="MS" accession="MS:1000501" name="scan window lower limit" value="500" unitCvRef="MS" unitAccession="MS:1000040" unitName="m/z"/>
                  <cvParam cvRef="MS" accession="MS:1000500" name="scan window upper limit" value="2000" unitCvRef="MS" unitAccession="MS:1000040" unitName="m/z"/>
                </scanWindow>
              </scanWindowList>
            </scan>
          </scanList>
          <binaryDataArrayList count="2">
            <binaryDataArray encodedLength="37764">
              <cvParam cvRef="MS" accession="MS:1000521" name="32-bit float" value=""/>
              <cvParam cvRef="MS" accession="MS:1000574" name="zlib compression" value=""/>
              <cvParam cvRef="MS" accession="MS:1000514" name="m/z array" value="" unitCvRef="MS" unitAccession="MS:1000040" unitName="m/z"/>
              <binary>eJwU13V8VFfTwPGE+CbZuCcbd4UoCdH9xX03brg7BUqp4E4gbnhpKXV3WqS4JSFCBCvUnjotNfSd94/v59qcmdm7u/eeM8fovvpj0/tqfcv7ager++ppdvfVJ53vq39yva/u8Luvdg+7r57/zH31zfr7aufG++rru+6rn3npvvrs4fvqn/vvq395fF9tZ/FAvcL2gXq//QP1Bw4P1KNOD9TX/R+onYIfqGetfaBe0/hA3dv6QP1f+wO1svOBOmf3A3Xdngfq+9YP1Q5eD9Uh3g/VWzY+VDvteKh+2CnnDB+py0weqVvMHqlfNX+k/lL5SN1n8Uj9yOqR2trmkfpTl0fqO26P1At3PFI7tj9Sh3Y8Uq/d/UjdvueRWvfgI3XgxUfqOZaP1YN2j9U/2T9W2zs9Vqe6PFaXuT5Wr1E9Vp/wfKxWBzxWVwQ+Vt9rf6xWdD5WT97zWP303sfqH955rO6yfqLOcXmi3q56or7s+UT9jdcTdXjkE/XNhCfqA08/UV9seqK2aHuibt39RH187xP1r/ufqPVffKL+5Z8n6syHT9TPGOugb6LDWFMdvhB9ZjroWOgQaqUD1jqY5+vwToEOb5bo8HyFDq9O0mHfeh1stuoQtE2HD0VFvQ4PduiwcacOgY06lDfrsP6CDrsu6vDeJR1Ku3WY3yPnenXYfUUH/z4d3hfJ/TqcF2UDOtwWLsa6PGutS7ONLgX2uox30cVNrctxdHkjW5dZebokFOlyRszV6OJfqss3K3UZ2abLH9t1iX1Fl+7zunzRrcskxRiazMYQqxzDezZjOJQ7hnOaMRxdP4bpG8fwhzDdPIZ2kbh1DOXbxnBH2O8YQ/jOMYw9PoYXTo7hm7Nj+P2yxFwZw6L+MQwOjeG34TFE/CK59PT4w0CPVYZ6mBnp0Sn8jPV4X6SY6HFRVCr0+E7omOnhbK7HiIUeMy31uCd2WesRiB61GXr8KJ7O1EOVrUdcjh6aXD3+y9PjQIEeA0V6PKfRw7tEjy3r9Bi7Qepu0sN8ix5dwn+rHh+I1G0yrlGPS7v0iDmmx9wTMva0Hr+fkXMX9Nh5WQ+3bj1u9uox/4oeRwb06B7Vw+Y/PeIN9HlkpM9WY30cTfTZq9QnxEKfT0WGpT79YrKVPr+Jdht9fG31eU8k2+lzSVTZ6/N3jD530vX5L1ef8AJ9joicQn2UGn12iUCtPhNL9bHYqM/zW/Xx265Par0+3aJ2hz4rdupj2KBPYpM+Fc0y9rQ+Axf0MbusT1ufPu8aGfA/EwOeVhiQaG5AvLUBkzMMeD7PgM58AxQaA3pKDGgvN8Cn1gD9lQY0rZftFonfZsAFUbVdjnfIeeG5U841GPBDowHNzaJD8r9swEenJe9ZA/ovGjD1kgF3xarLBgz2GrDpewOO/8+ANoUhdeaGfGhpiJmtIWscDQlINeSzDEPWZRvyb74hmwoMma8xZJvWkMMlhsSUGlJSZkh8lSHfVRsyZZMh2dsMidhpyFFxvcEQx2ZDTrYYMu4NQ3Z/aUjwUUOqug35n1jRY4hRryHqPkOW3jGk/yep8YchtoZGfG9uhIGFES0i1cqIHjHR2ohfxS5bI9Y7GvFpgBH2yUZoUo3k92ZEe5YR6TlG/JFrhJPGiFitEUtLjUipMKKu0og3pxvx1HojPDdKjq1GfLbNiI07jDjZYMSSJiN0m414u8WIZ9uNOPi6nDtvxPPdRpj1GLG534iYQSOsfjbiiL4xuQbGzDE05qyJMd8rjEFpzFpLY160Mua4tTFFNsbstDPmbYwxzzImJNuYB7nGbMsz5rV8Y+ILjDkn/ldoTKbWmBklxkSXG3NK+D5rzMFVxiTtMOayeL7BmPxmY66Jhy3GbG81xrXNmJ86jMnZbcwnLxlz5ZzUvyD1LxqzpNuYyX3GpH5jzNgfJNcYE+7om7BeYYKtqQknzUwoMTdhqdIEH0sT0q1MsLM1odzdhPkxJhxLNEE/W67lmPCBINeEv/IkpsCEp4tN8NeaMFRiwn+lJsRXmFBVacKqtTJuvQlfbzBh8UYTvDab8J5QbzGhT0zdKrW3mxBdb8J3O0zIajJhWMxuljziQpsJNe0m7Ok0IbTLhHf2mpC6z4SfvzLh6GkTdM6ZkHZB8lyUPi6b8LKI6TbhtFjRa4LxFRNG+02YO2BC0pAJ1d+Z4GKkQN9CwVUrBTOtFTjZKnhNXLBTUBil4P1YBc8mKdiUqcAxS0F1joLnchWY5yloLlLwQbGCdI2CzSUytlTBq0JZKfkmKpgwVcH8lQp2Pqsgdo2Cs+LLDQpubVTgvUXqbZNx26VevYKEHQpqdyr4VaxqUGDRqOBEkwJtswLDVgWftCn4Y7eCmH0KftivYOCwgg2fKxg6rWD2GQVvnlMw6YKC6MsKTovybokTz/QoKOhToDugoElcHlWw5roC6xsKTt1UoPOdAq/vFbz4m4Ij9xR8aGLKf6ambDMz5U1zU5KUpkyyMOWuWGdpiq2VKS+L/9mY8qytKUftTfnY2ZRpGaZyj0x5NcuUVbmmWOWZUlZgSkixKbc0pizWmtJSYkpmmSkpVaZMrTblwGRT3ltnyuXNppjvNEXbaMo3wqjZlE4R1GJKfqspN8RQpylv7zZlz2FTrL8w5fgJiTtlys0zpjSfM2XuRVMeiR2XTFF3mzKjR/ruN+WVQVOqh0yJHJVeb5ri/pMp5++ZcupfU1beN6XByEzeXWa4mZnxlkgxN8PR0owJVmZcEmttzLC1NSPczYwcPzOmh5uRm2uGbr4ZPgVmPCoyw1NjxqDWjG2lZrxdZsYbVWbETjXjyFNm6C83w2uVGQ/WmKFeb8aVzWZMbDRjXZMZcS1mvNRuRkyHGaYHzTh62AyOm/HPeTO6e82YfEV66Tcj1MCcYkNzQkzM+VLcVpjTYWmOga05N/zM8Us1pzlLttnmXMsx55NicxZq5bjUnDEVsq00J2+KOZ/NNufWEnM6n5M8a8zpWm+OyWZzdolvt5pzotGc0iZzvhcrm80x7zCnvMsc97PmvCcenjfHu8dc3qNSo9+cnAFzrou8YXOWjJjTPmrO0hvmbB2j5G09JWn6SvrFTAMl98V2QyXuRkreExgruSrmmCh5KHYqlHiZKvlAjJgpmWeu5IloUirxtVCy0EqJv42Sz8QXDkqWOSnZ5azkW1clK9yUGKUr6RKaTDknVmQp2ZOtpCxXyYF8JVEFSs6IykIlq4qUvFysxL5U8sxVYrdCyYKNSnQ3KenYpqS4Xsk34qsGJWdblFS3KjnULp/hiJJzl5VcvqKUZ6cSlwElb4n7V5Wc+lbJ1t+UBP6rZPl9JRP0LZhqYEG2mQVHLCwotLTgjgi3saDM1gJLewtiHCxojrOgOs2CKRkW+ORZkJNvQXCRBV8KTbEFZloLxpVYcFpUllpgU27BpQoLDj1vwcN1FnhvsOBjkbPRgqNbLNi/3YI1Oy043GDBhEYLusXfTRa4tVjwrpjbZsET0dRugW+HBY4HLbh+3gL9i1L3kuQQmssWRPVasK7Pgn8HJd7IkrHmliRYWTJsZ4nCxZLJOZa8m2dJer4lAUWW3Cm2xFRryUtTLCncYEnydku8d1ryschtsOSpRkuMmiz5qtmS8hZLLrdbsvWcJe+ft2T0giXabkue67HEsldyiLgrlnw5bMl3I5bs/8MS//uW3FVYMWhuxRylFY/F55ZWFFpZscLaCjMbK95ysGI4zIqvMq1IzLWiV3gXWPGxyC204pZYWmSFSbEVpzVWVGmt+FX0l1nx/lwr9LZZ0S7+V2+F9U4rEhqs6BG5LTKu1Yo9bVaMbZexwn+vFaOHJNcpK6rPWKG9bMX3wrLHipfF1CtW/Cu291nh2W8l/xUrborTQ1b89pMVzk+s8FFY86koMLXmaTNropXWTLSwZrOlNW5W1vL/tsbe0Zofw63xK7Dm20Jr4jTWbC+xJqfMmpvi9anWaDdbo2y05lKTNVOarfFsteYjsXmXNVFnrDG6ZE34gDXrr1ozVd+GegMbbhvZ8I+pDdvNbHjawgYzSxsuWtnwt7UNH9nakGtnwy2RHWfDh3k23My3QVFowz4RXWTDeTGp2Iavq234cr0N/9tgwwsbbbDdZEPpdht+EoM7bdBttCGkyQZ1mw3v7Lah86INVZdt2Nhtg0uPDXv6bNgyaMO/16Sv65Ljexuq79mw4okNDXq2FBvYYm1kS5+xLWVmtjgobVFb2DIk7trYcsPelmgnW86Lj11tcUq3pbvIlunFtvy+3pb9W2zZsV1yNNjKf8KWpEZb+sX6NluuX7DlqYtyvcdW1jR2KBV2zDSz45jSjmvWduy1tWOyvR16KjuWhtlxOMWOhFw71lTZcWubHY932lHRZMeGZjtcWux4T2S32jG+w44e8ajTjuYuO9a9a8eN9+148ZydrNXs+PWyxPbYEd8v9QbsaBm0I2fUjis37DA2tifaxB5/M3sOWNujdLXnZZHgZo93qD3JWfbMy7bnswJ70NizRGvPtDJ7msrtmb3DnnuN9rzQas8bbfZMPGzP30L/vD3jLthT0m2Pc68974rlfZK73545g/Z0XrXH4YY9Yd/aU6njQIGeA/uMHZiucKDZ1IFKcwc+snAg39KB56wcsLF24DWRZuOAkZ3Eioh8B86KiQUO+BY5UFLsgEWZA+V1DsTOdMBytQPJaxy4KgzXORC93oHCbQ58J17Y7oBdvQPscOCaeGqnA6YNDrwo4hsd6GiWvK0O/C2WveHArKMO7PjKgdtnHVh5zoGhCw4suih9XHKg+7IDj7sdCO114JS4d8VB/oMOfN7vgHZA6o868KrCkW6lIzMtHHks2iwdCbNylPWdIyV2jnzg4Mjrzo44xTtyvcCR/mJHdmsd8a5y5J11jhze6MisbY407HTk90ZHNjc54tHsSFGLI6tbJabNkRUdjihPSMwFR3L6HHltwJElek6UWzjxm9hk6YSHlROfiCJrJ34QTrZO3LZzYqW9E0udnBhwceLpcCcORDrROt6J9Ewnlmc5caHIiR2lTmiqnHCpcWLhaifi1jrRK2avc2LMeid5t0vcBiembnTi1GYn6rY48Y+4u90J7U4n1jc44dboxDstTrzW7oS6w4lrImmXE6o3ndh5ygnvc058Ln4570ROjxN3xJtXpI8+J26IV/5x4p6xM1qlM2usnXnPxhk7e2feEmpnZ/Z6OfPI35mLBc5ML3SmvciZiGJnpmiceSBatM7UlTrTUOaMb5UzW2qc+WSSM2/OlvHznfHc4cyGBmdUjc6sbXbmu1ZncjqcubXLGdfLznwovu92xqnXmW+vOPNOvzM2I87cGHXm1evOnPvPmRMGLviauvCF0oUyCxe59y54WbnIGtEFD1sXNti78KOjCx85uzC30AWDIhd6i12IKXFhdqkLu8tcmFXhgm6NC5dqXTj5ggt1q1xoXO1C4CYXAupdqG504V6LC/WtUutFF7ZecGHbZRd8ul242yPbKy58KXyHZCsadV35z9CVZoUrky1cabV05ayVKw+tZd/GlYserlz2c8U8wxWrQldZ+7myssSVrDJXnit35Z0KVxyqXXGqc+XBOlfCN7jSvsmVzq2u6Na70r3DlT0NriS0u7KwQ3Kfc2X6JVciu10Z0+vKnD5X9Ptd2SvmD7pidNWVA2LJNVd+/t2Vuoeu9CncSLZ042lbN1Y6uPG2oxvZTm7cEes93Fie4oYtbnjku+FT5EZFsRv1GjdOaN0ILnOjtUK84EbUWjeWbHHjla1uZOxw450GN75tdGNVkxuftsm4LjdmHHTjyKduRJ9yQ3Hejbd63HDqc6Og3403f3Hj8hM3xo9RsUBPhYm+iiQDFUsNVSiNVLwqMFbxtkLFKjMVH5ir+FGpwt1Sxe9WKrZaq6i2VdFgp0LXRUWMq4rPUFGaruI3cSxTxd9ZKtrzVIzLVzGzQMWYQhV7RFyRij6xoFjqalRYlKpwrVbhVadizioV+1erSFijYlAsXqvCbJ2KV0TaehXXxYoNKmw2qnDeouJD8dNWFRu3qSivV/GHqN+hImCnihOitkHFv6K5UUVYk4pzYlqziieiq0VFdKuKHjG3TYVhu4oJHSquihu7VKzep+LeSyp2vqzi8ZcSe0zijkvMVxIjlpxUYX5KxcozKn65qGLzJRU+l1UcFVXdKv4SDT0qgntVnBaTr6h4KDr6VET2q5g9oEJ/UMU+Me4H+Zy67rwintFz5219d3IM3PlOaIzdZU7jTqOZOyHm7pwRj5XudFq4E2XpTo8wtHYn3d6dW+JZB3eZ37jznvBXu3MoV/IVSL5Cd5nruLOmyB3XYnc+Flu07viWuFNd6k5TmTth5e7oVLqzS8RUueO13J0P17tTtMGdqdvc6druzrwd7hzc6c6yRnfeaHInq9mdVS3uMjdyZ3O7O393uuN0yp2fTku/FyTPZXdMetxl/uaOTZ/0InL63XEbdOdTsX1I+hx2p23UnSu/SNxv7ljqeLDP1INXlR6kW3jwgZUHm2w8WKny4FSqB0YZHthke/Bdjgef5XnQo/FAVeXBH9WyP8mDa1M9sJ3uwftrPGja6EFtswf/idYWD8a2enBJzG7zwKDdg8QOD4aFVZcHb4o1uz2o3+fBowOS75TU7fXg2BUPavo8+Fe09HsQMeDBRTFr0AP9qx7sF0NDHiwdljwjHmSPevCtSH/igZOuJ++YefKFhSd/W3py3tqTmTae7LP1JMHOk6X2nmQ5evKpsyd4e7Iu0ZMxak/eyPCkLMeT3QWeZGg8eUHryfYyT06Ve8p348mtWk8K1niyaa0nRps9mdMk22ZPDooVrXKtXa51eOLd6cmNDz3p/cKTk6c8eXRaxp/1xPmSJx8L7WXJ2+3JlF5P4vo8WdzvKe9VT1yHpCfxx7Ana29L3j896XjgSdRDTxSPZbyuF1MMvGSN78VnItTCCz0rLyZYe/GDnRd+Xl70+XrxS5IXqzMlLkticiUm34sfi73YpPHCW+vFMVFb4kVUmReKCi+o9OKWmPO8F0YvePGSSF3lxQ2xcrUXDmu8+EAUr/XiV7FtnRcB6704JaZs8OKJ2LXRi7hNXgyIJZu9sNjixRsie6sX34l127z4YrsXVfVe/C0idnpxScxpkHqNXji2ePGh2NYmudslt3jS4cX4Li8Of+zFzC+90D/qxQGRdMyLUbHiuBd2J7x4TxR+5cXPYstJuQ+nvPhKTDrtJffei64zXsSe9aJfLD7nxbcXvHC/5EVztxdze714+YoX2kEvfhf1V70YHvXinevy+X/1IkvXm2/F2jHeHNHzplLfm3+EsbE3H5t6E6L0ZoaFNwcsvWXe4M2cIG82pXhzPNWb7Exvvsz2pjrHm7ZcbyLzvDEt8Oaw+Evjzctl3jhXSh5RWuWN+RpvXhdZa6Wm8FjvzRfi3w0ydpM3r27xJmOr9FDvTcsOb7p3evNKozeftXhT3io5Rdg+b6Yf82b/cW+STsj+Wdk/501gt7e8M70ZveKNfb8374vtg3L+qjdnROKIN8XXvZmp44OBrg8vipQxPtwQz+r54KTvw0eixMCHUCMfLohZxj58YuZDo9KHixY+zLb0Ic3ahxdsfPjU1od7dj6scvFhWYoPhWk+TE33YV+GD/W5PugXSA3xUbHk1PjQoPUhrERylEqOch/+qvJhbI0Ph+t8OLTOB/V6H1o2+/DaNh+ytvvwnVhf7yNzKx86G3yIbfRhQOS1+PCjONnmw5R2H3Q6fHi6y4f3d0nN/T6UHfeh/bwPvj0+fCUm9/rwROy5IjEDPmgGfdhx1YeXRnz47LoPDx748LGRL+EKXy6JWGtfBoSVrS9vi3w7X7ba+3LawZdpjr4kOfvyp5sv33r5sirdl+hsXxbn+LI53xf/Al+mFvqyv8iXa8W+fKz1pbRE4kVEmS+Zlb7sqvXlv9m+7Gj0ZekuX97d7UvhHl/6X/Hlxc99aT3my/PnZXvJlzd7fMnr9UVvwJcDImVQrl31xeK6L5Y/+nLrd19WP/blgY4ftvp+eJr5scLSjz+s/Wi08eOyrR/z7Px4zd6P7x38+MrJj0RXP64JJ5UfLR5+nI/0wyzNj434oZvph2WhH4YlflDqx9FyP2or/PjrOYl93o/IF/zoFYtW+WGx2o+3RP4aP34SW9f6EbjOj7Ni5nrJscGPl4R6ox+3xZpNfnhslpzi4RY/dm31I36b9Lvdjw/r/SjZ4UfTTj+6G/xY0OiHeZOfvAv92Nzix+lWPw62+3Grw49VnX7U7JLtF36ovvTjC1Fz1I8HouuYH+OP+zEknj7hh/1XfnwgtCflnoiI05JfmJ/1I/ecHz8Kg0vSW7cfDgN+lA76cU9YjPhx7rofRjclx2PpT5Q88eNP0aTjz1hdf3rEwjH+KPX82WrgzzlDf2YZ+XPc1J9EpT+fWfrzr5U/MTb+qD38mTDBn7YUf2zU/jSk+3M5w58fs/2ZmefPukJ/9mn8eb7En6oyf/4TneX+zJnqj/Fqf14R363x5+Q6f17cIDkb/Fna6M/7Tf5omv35QzS2+BPRKn2JhW3SV7s/b4mfO/zZ3unPmoP+fP2V9HbWn9Zef/qvSPxViR2S2GF/8kf8Cb7mzw83JccjOf/YH4snkkMU6ATwi6jXDSB0TAAXxTy9AJlPBfCKSQAZigAOKgO4bREga5YAJlsHsN8mAJV9AF+KWocAHondjgFMcApgSBWAg0cA61IC+Co1gFQC8MgIoEsTwLA2gGdKAnAsDeAT8U9ZAIMVAXxYFUBpdQCtNQG8PzEA/bUBrF8fgPcGySG8tkrdbQHobg/gSUMAyU0B7GkL4Hq75DwUwJ8nAii+GEDv5QAsewJ4R/zeG0BPXwCL+uXcgBwPBtA9FCDffwBvi8LRAH4Tl7+Xz/5XAOZmgfxiHki9MlDezYG8ZRXIDptAwmwDUdoH8quDHDvKsVMgl4XSRWJES3og9vmBxBYFclU8XRyIgyaQj0W5NpB/RUdJIEOlgXxSHkjtzEC+nBsIzwcyd6fUa5J6zYFcEgtaAvmtLZCd7YEs6gzkx/OB5HdLzV65diUQi75AmQ8G8nt/IGMHA7EeCkQ7HMifomUkkP7RQJZdC+SuXhB/GQcRowjiiFUQj6yDuGEbxCq7II7ZBzHJIYjz6UGYZgZhVxzEP5ognikNIrEyCPfqIHwmBbFjdhCezwYx5bkg9J4P4iXBC0FsXBWE/+ogZq0JwmRtEDnrgti+PohLG4Jo3yF5GoL4vDGImqYg9jRLzdYgPNqCOC6mtAdxsEPydAbxrdjQFcSZXZJjr9R6N4jBY0EcPSP9nQ1i5qUgfuwOIqQ3iKJ+6XMoiC+uB3HxURDmT4LQMQ3mlDKYw5bB/GgVzDbrYCzsgnlH/GEfzHKnYA56BjMnL5g38oP5UBPMP9pgRkqD+bI8WObtwfjVBPNaXTA/TwzGaLXkEjGbg5nREMxPTcGEtgRzWWjbg/lLxHYG47IrmCMidW8wfx8O5t9Pgzn2RTBNp4N5pSeY7F4Z0xeM1UAw74m/BoNpuxrM8FAwX4wEUzcqNf4K5s79YGY9Cpa5YTCvi/wnwfwqGnRC5BkUwhVhpxfCDcMQThiH8JdlCG1WITxrE4KrbQjfOoSw0TGEAKcQfncNYVJSCKSEUJsTwp28EDbkh+BXINeKQ2jUhBCpDZH/XQjVZSEkV4SwrjIEk5oQdtZJvYkh2E+WOi+EkLA5hEPbQ2R+EkJpUwj/iPiWEF5oDcG9LUS+R7neEcK2rhA+2CMxe0OY/nkIyy6GsLc7hK97JHdvCL5XQnijX+oPhPD0UAjb/wrh5KMQZjwOYY4ilLtmoTxjEYqLZSi61qEcFN/ZhLLAPhRLh1BKHEP5W8Q7hzLVLZShvFAmFYbyQ3EoWzWhXNaGUlYWyoSKUG4I76pQxjeG8nxTKCeaQ5nWEophayg5baH0dYSy/A2pdzSUtp5Q4npDee5KKO59ofw8GMpnI6FsvhFKtEEY+iZh1JuG8dgijP2WYSywDaPMPoxExzBOO4fxlmsYRW5hfFQUxoaSMM6XhvFeeRj/VIThUyP7q8K4uTYMk/owhhvCUDWFkdsaxi+ioS2MLzrDaL4YxvHuMKb1hGHYG8arIqo/jJUDYbgOhvHKUBjO18P45L8w1A/D+EYRTopVOHfERutwLtiE84FdOPftw1ngEs77GeEEaOS8sCqR86Xh7CmTMeUyRmysCMe6OpyKmnBS68KpnBrO1qXhHNkQjv6OcKIaw1nZFM6x5nC5Z+HktYXT3B6Oe1c4J0TBHhn7qcR2S+yVcK4Kt/5wjotpA+G8NhjO3avhjAyHM+l+OIcehJP9UHI+CWeCWQQWlhHssY5gk20EQXYRXBKPHSP4wTmCQx4RPJUQwQvZEbydF4EmP4LzxRF8qI2goiSChyKtLIIt5RH0VETQ/FwEnesiWLApAr3GCJlDR9DUHMFwSwTPtUbIsyaCr8TM9ggUHRH81RnBrV0R7D4r9c9HEHwhgp29Eazsi0DVH8H0gQhMBiMouhrBPZEwHMG6Eal/PYJqg7GssxrLApuxfGQ7lkd2YzlgP5Z0h7HUO45lhfNYjubKtZKxVJXKdeFWPZZbk8bSu3YslTvGMrZpLAPieMtY3mwbi92esdh0j6W6ZyxZV8bK9z6WIfHcwFhmXx1L6fBYtl4bS9j1sVwRy2+MlWfAOKpNx1FmO459duNQ24/je7HdYRwRjuNYFDyOd5PG8XfWOJblj8OwaByFxeO4pR1HYOk4Xqkch8u2cRwVf+8Yx+bGcYQ0jcOpZRyvt43jXvs4OjvGcbtzHBu7xrF09zgm7x1HwNFxtF4eh13fOD4ThwfGkTc4jvghuTYyjsWj41huHMk0RST/mEUSZhmJwjZS5taRlNhF8p1DJBFOkbzrFol9aiRTcyPZUiRxxZGYlkbyjigti+S++KEikvrKSLaviuT3hkhaGyOJb4rkpljfHMkXbZHy/ojEsCOS18VfnZF0dUWSvCuSF05GYn0mEt1zMva8jLsotXoj0fRFsrs/ktQB6UWcHI5EORrJwevS02+RzDeN4mOzKGrMo7hrEUWwTRQ9YpltFAqHKN4W/zlGgXMU1h5R1HpG0e4TxXvJUcQQhYU2iiclUbxUGkVOWRQt5VHEV0RxUwRWRbG0OopptVF8OjOKuk1RfNAo8U1RvNwcxW8tUbS2RnGrLYoN7VEEdUht4dwVhenuKN4RGfuiSHtN+uiN4qf+KPyGorgoFg9H4TASxSn9aD6yiqbaOpo/bKNpt4sm0T6aMMdo+sRJ52jmuERj4RpNXlA03+ZHM1gYzXxNNJ9oo3m1NJpd5dGMq4rmqjhXE83XG6NZsUXGbo0mf2c0HQ3RJDVGs7UpmojmaJ5ticazNZozYn5bNJ+2R1PXEc1rndH83RXN8F7p6bNo9p2L5vLlaJZ2R2N2JZr3REVfNI9FzkA0m4ekz+FoTo9GY31d+hF1N6LRvyn9PIzmZ4MYmg1jcDONYbZZDPcsY+iyimGcbQxD4rx9DIscYnjbOYYHLjHsCozhRFYMH+TI9eIYfLUxXBCLS2L4ojSGaWUxvFMeQ2t1DMlrYni0NYbft8ewZWcMC5tjsGuJYUqr5GuTfO0xHOiI4dfOGGwPxFB8IYb0SzHUDcagGYoh+EYMK27G8KJOLM8bxnLRNpan7GJlbhXLK86xOCTH8iexXM6JZVluLP8Ux5KujaWpJJaQ8lj2bI2lb2csZxtjMWmN5R1R3hbLY/Fyeyy5HbH8IYy7Y3lblPbEcvdKLAFDsXw1Esuc0Vg+uRbLxOuxvHlD6hvEyXo+jrHWcQyJVTZx+NnGsdQujjqnOH5zi6NNFceh7Dj+yomjMT+OZ4vj8NbEcV4s1sbhWBLHB2VxVJfHkVEdx9a6ON6cGUd9fRxnmuJY0BzHkZY4prXG8V5bHJXtcbI+j+Pvzjiu7ovjhf0y7mIcLZdkbHccy/vi+HwwjilX46gYjuP2TdmajWePxXi22Iyn2348yx3Gc8pxPJ87j+c91/Hs9RjPyfzx2BSOR1E8nneFjnY8h0VixXi+EaNV4/l723iCmsfTK862judo+3hmdozno87xGO4aT97e8Qy/NJ6FR8YTeFGu94zH4sp4PhZ1fRLTP563xMuD0s/QeLZdG0/kdcktrv8usebxHLKK52/reDJs42mzi+db+3jqHeKJdoznugh1jmdALHWL59Xx8YxPicckLx7dgniKC+P5T9wtlvOl8XwtxpbHMyzWVMQTWBlPr3imKh7P6njOicU18TjVyvipkk9M3xqP+bZ4ardL/eZ4klriiW2LZ1N7POEd8QR0xbNiVzweu+M5K/7piyflqtQblnpiy0g8z96I58JN6fFWPLl6CdwwScDDIgEnqwROiDnWCZjaJchcIoEa+wT0HRIodUzgkFMCfzsnsLY0gb6yBHwqErgkTlclsLA6Acu6BD4VkycmELw1gWX1CRxrSGBKcwJl7Qm80pHAga4Esncl0LI3gdgDCdwUm1+U6+8lcORsAi/1JJDfm8BvfQl09Cfwv4EE7lxNIHw0gQi7CQyLIIcJLHeegDJlArtzJrBJM4E1JRPoK52Ab/kEnq6YwLnKCSypmoBd7QRMJ0/g7rYJqOsnMNQq49sn4Nc5gfO7JuC6ZwKz909A//wEXr04gV/6JtDWP0HqTqB+aILcrwmMG53AqPjopwno3J1Awb0JPG+QiJ0yEX37RN4UZQ6JvOqYyAOnRP5xSWR/eiKJeYmsLk1kRWWiPPMT+eHpRM5sSeRofSIfNCdS1Sbj2xPR6UzkYVcihbsT+U/8tTeRjoOJRL6RKOuGRP4Uu68k0jaYyIThRHaOJDJ+NJHbYu3tRO4ZJrHXKIlfFUnctE3imn2S/A6TWO2SxPNuSfirkljpnsQpvyQKkpO4rk1iY0kS68uSCKxO4oowX5xE7vokknck0bwzicSGJL5tSiKuJYnbYntrEjFtSfJeSmJcVxLr9iRxdW8SA/uTKD2XxD+9SRy4ksS+/iT+HEgi82qSzP2SSB9OQj2axC+i6XYSW39MYpFxMnOVycyyTsbYPRkD72RIS6Y5N5mm/GQSipL5VuzQJnOrIpmtlcn0LUjm3Opkef8kc7QlmdmtyXzZloxNRzKvnU+m5EIyj3qTKR5I5tBgMi8PJXN/WLYjybKml31ReD2Z/8RLN5IpuJlMzt1kdhmm0GWWQqelsE7hV5sU1HayFWqHFDqchWsKaW7CPYVU3xR+TBfZKaRoU2gtkW2pKJf9ihR+qk7hbn0Kmc0p/CEyW1PY0yb77Sn82ZnC3t0pZO9J4dBnKbx2OoXKPjGQwtuDKRgMpfCOMBxJ4V0x8U4K8/VSUVmmcsE2leV2qXg5pvKMSyoveKfyA6l0FqayqziV3dpU9pSmkl2Wyj2RU5HKX2J/ZSr/VKXyb00q2mmp1C5JZcqKVM7vTMWnNZUe8WxbKn7tqTzXkUpfZyqrd6fy+Ewqr55NZczFVCovpWJ8JRVFfyofiqlXU1EOpfKZmD6cyl1FGvvM0yi0TuORbRol9mmUOaZR4ZxGtWsahm5p1KrSeCYqjW1paTRkpMn9S+OPwjT2a9Jk/Z1GQWkaL5elUVwu4yvT+HRaGjaz0ri0JI3/GuRaYxpPWiRvWxpj2iVfVxq/HE1jYm8aplfSmNqXxoyBNJkrpzF/OA2nkTSWXk/D/UYa2X+ncdNJzTZnNbEuahLc1DSp1HwYoWZ6pBrXeDXr1WoiUBOVoaYlV82/GjUvadUUlag5XKqmpEzNG+VqaqrUPDNLTcYzav55Vs3B59SUr1HjtF2N2w41y3aqudyg5oVmNUEtankuS80uNQ271PywW+LeV/PsJ2rqj6mp61VL32psB9UcE05Dak6JxcOSa0TN8lHp62vp67YajydqNDbI8wbeETUOYOIIH4rJTqB0BhtXmOsGXl7w/njIKIbXyqCsHPQq4LMaiamDU5Pgy+ehaTvc3Qk5jfCPeNgssa3IXAeq2+HYbnDaC/fegq9PwX+XQNMNBlekjkU6vbbpxDqn841odEkn0TWduyo5H56OR1Y63xelk6pJ515JOgdK03lQls7h8nRKK9LlPqZjXJ3Oh8KiNp3jjemcbU7nubZ0Ijol3+50Ovemy1w3nfBz6SRdSievN50jQ+mcHEnnwrV0VlxPJ+dJOnbGGfxrn4GDewYnhTI7Q9YSGcRoM8goz+BwVQZl1Rm8U5PBsUkZuEzJYHhGBs5PZ/Dl1gyuNmTIeiKD+uYM4lsyULdlULM7A5M9Gczbn0HLlQxS+zKoHpZzIxl8JIZvZ/CrMpMn1pkY22XykfB2yWRZihwXZLKqNJPQskw2l2fSVJlJwdpM7uzMRNOaiU5bJm8JRUcmn4gZnZk8syeTDV9l8uI5yXUpk4iBTOKvZvKDaBvK5I/hTPaPZGJ5K5Pd5ll8bpPFbNssHOyyWGqfxYhTFpuds5iankV1SRa25VmcEIsqsnCvzOLZqix51mdxVWysyWLMtCx65mQRvD0Lg9YsLNuzON+Zhd+uLMbuyaL+UhYTLmeR2ZPFX6K2PwuzgSxOXZV6Q1n0Dmfxq1m29JJNrjKb/8Rhi2zKLbMxsMrmAzHFOhsrm2yOigW22bjaZXNBBDhkMyg2OGYT6ZTNbdHgLLlc5Tggm9+zsnktN5vpBdky58vmhFhUlI17cTaXxXOabIK12YyIzSXZxJZm853YX5GNSU02e9Zlc3+9xNTL+Z3ZtDZkc6Apm5rWbEzbsvlUzGrP5nRHNks7swnfnc0NYXw5m696sgntz2bMaDZeDjmsdswh3CkHswk5rC3IYY8mhxnlOdysyeHnuhyyVubQ2ZzDK605eOzK4fqeHLr253DjtRz5zeSwvz+HwgEZP5SD80gO58Sm6zlwKwfN7RyW6uTibJbLu3a5LHTM5ZJTLiEuucS75ZLtnsv6vFyi8mW/JpeB5lw0nRLblYvV7lzC9ueSeyaXocu52F7Nle8ll3UjuUSO5vKybh4f6uWx2iaPZPs8VG55XBbPq/K4EJDHjyF5fJ+Wx0eZeTJ/zoOqPO6Jkpo8vCfnEbk+j776PJ5ql+OOPLLP5nFpKI/QkTzqbuXxuWk+Fvb5eDjms9opnz9c89ngk098RD6TkvM5k5vP/eJ8Lpbls3hSPnt35PNyZz4zd+dzdk8+dqfyOS2ePp2P/5l8Gvvy0b+az4diy7V8fryez64bEvtLPkkGBdxyKCDVqYA/xEHnAvRdC3javYCulAJyUwt4KN5MK6BOXYCSAo6KRekFeGYU0CvWZhYQmVXAN6Ilu4ALhQXcKC4gWVvAgZIC9q4swPqFAuLWFtC5roCc9QU8EG9sKKB2o+TcJDnFws2Sb0sB/9QX8MqOAkwaCvhMuDZJX+0FzOwqIGhPASVnCijuKSBgoICfrxbIeqKAguEC/jQsxMikkANOhei5FDLDtZCzboXs9yrk16BChtSF+JUWsrmskPzKQh7/vymFrGgulPdJoczDCklqK+SDzkJ+31eI9kAhtZcL6e8tJHegkKsjMna0kIIbhZT/V0iOSRFTbIuwtSviafsiRhyK2O5YRKJTEb+J/c5FaFyK0HMt4kMxw60IR1UR58Wz7kWEehRxQ5T5FPGpbxHvJRVhmFlEZWERHaVF8kwv4s3yIiZWFGFZWcTSqiJ8q4vkOVPElpoifq4tYm9dEYUTi3h/UhH2U4oInlbEnDlFfNVSRHGX1N5VxAfi5r4i7h0o4mJ3EYuuFrFxuIgfR4rIv1ZEr1Ux39sUy7qwmKedivELKsZ5bDGvyktuIKeYxZXFeFcV81NNMXtqiymsK+aDicXMmFTMpcZi2lqKeaOtmIntxXzVUczmE8X88lUxxaeK+eh0MduvFPPZYDE/jBTTNVrM1Bsy5o9idvxXTMr9YnT1NSxTaii10dBrr6HGW/aDNBxMkW2qhs/SNMxXa3BHwxWxPl1DbIaG3Zka3s/W4JirkbWfhjeKNCzXaqgv1chzWMOlKXJttYbn12iIWKvhtshcr5Hnl8Ru0DBxo4bUbRoObdcwt03D2g4NP3RqeLJLw/Q9Ghz2ajgvnt+noeWAjH1Rxoo3DsrYlzQ8PKbh9FcaQk5puCFqzml4qVvDwisa+vs0fDykoXtEcl7T0HVdQ/4N6fem9K6rZYWdlmB7LWpHLZ8FajmXouW5VC1haVpa1Foy0XJfvJmuxSZTS0CRlruVWl6q0lJereWLGi3edVq2TNRyfo2WO+u0ZG/Q8lB8vVXLpB1anmnQEtKopa5V6rVrMT6jJeGClpJLWhZ0a/Hs0fLLFS0bh7SyhpV9sX9Ei3ZUy7zrWj6xLcHdvoQrYrxjCZ+6lDDfuwS/ghL+LCphaUkJf5WXUF1ZwsnJJQRNLcF6Vgn7W0vY3FVCwq4SfhOq7hISh0ooHynBdLSEr38qYathKbmupbzvVkpJbimBpaW8XlHK7ZpS9GaU0rO2FPMdpTQ2lhLRXsrMXaXs3VdK0tFSDh0rpep4KcoTpZwQy78qpelUKRmnS7kvdC+XUtpfyqsjpVhdK2XLT6Wc+7sUxZgy/PTLuGNahotlGd2ixqWMU65lvJJSRkt6GVkZZTwUnxWUEVJeJuuOMt6tKuP1Z8r49vkydFeX8dv6Mg5uKGPpZhnXUcbXu8vI3lvG/pfKGDlcxk8nylh8ugzfM2UMi+culdHVXSZrJ6kxKnVvlnFcr5wfHMt5L7mcGSnluKSW0yPWp5UzXl3OL+JFyilLL8c0o5xjYmlmOYFZ5VwXTdnlZOaU81Z5ObtWl1O0phyDteV8KhasK8d7fTlXxfYN5aRuLOcvcXaLxNXL9Z1y3CT7neXod8nxrnI+/7Ic9YlyVp8uR+9JOfN1Ktg2poLX9CsoVlTwn0UFLqoKNrhXUOlVwUfFFdwrrSCyqoK4GRU8PaeChucruLymgooNFZhvrCB5ZwWNXRVk7qqguqeCooEKpl2rYPzNCg6MqcRMv5KfrWVrV0mIQyVtjpXoOlfyhnslkz0qMY+tpCu3kglllXxRV8m+lkpKWytRtFWi3lfJ2FcrefHzSsKOVvKN6DxWycRLldhermThcCUjI5U0jFaSfq2SB2LGjUo23arkPZMqXlNWcdGyijVWVXzrUIWhcxVHRLNbFRXpVbQUVOFcXoVNTRUu9VVMbKziYGsVlW1VmOyuovjzKj4+XsXOk1W8e1qOR6sIvFHF3xbVnHeo5lm3asYnVfNycjU1KdVYp1ZzVryQVk20upqfxAGqKU+vRplRzUmxMrOaPdnV3NBUo1tazUh5NY8qq5lTXY26rprCF6o5sqqagDXV3BSta6vJXVfNmPXVfCLmbq2mv6Ga9buqsd1XjcEncv6LakaPVpN1vJoPT1TjdbKaYbHzVDVul6t5bbCahJFq7orK76qZZ1nDHLsartrLgsaxhl7fGpL9a4hNqeF0fg3jSmr4nzAvr2FlRQ03WmsYs6dG5vHiquwPixs1HLerZZ9XLYcSapleWsuOybWYb6vlwI5arFtrid9dS9HJWiJ7a3nxSi1n+2v5dbCWl6/WUjtUy3MGdbxpX4erYx1q5zqu5dfxbHUdX+yu4/D5Ohwu1tF8tY7Phuv4erSOzmt1FF2vY8XNOoaVE2m0mIiu1USM7CfygutE3vCeyObEiaQkTeQf4Z46kavCMHsivxRNZEPJRD6onkhL3UTe3zJR7uVEDrZNxKZjIvMOTOTokYmcOT6R1Scm0nNa8o1O5Ppt2dpPot5pEunOk1jgOol21SQsqyfhMmkSTe2TUO6dxIOXJ9HfP4ntA5N4PDiJhUOTMLk2iZ9vTOKlm5OovTUJxYNJHHo8iTn6k3G3nswS+8my7pzMKpfJTFFNZmbiZD6qnszCmsnMWTeZF9snY9M5mZG9k2neN5m8/ZOZe2MyoTZTeNtpCp4uUzjoOQWD/CncLJ9CceUUvt04hYVdU3iqdwobBqfgPTKF525MIVs5lSMWU3kufiql+VN5e9tU9DqmMnp1KjHXpvLl7ankKacxYDuNnXbTeMl5GumqaXzvOY2s6mmMqZnGlcnTuPPCNObsmcbpA9MoPCbOTuOPvml4DE5jVHjemIZu3nSy26bzS+d0/uyfzkfGMzjuOAMzjxm8UjyDNytncKN6BtraGZyrm0HV9Blsap1B/+4Z8oydwcr9MwgZmUHv7zP4wmkm091m4qGaSerKmUwensmaGzO59+NM6p1nke0yiz9Us/D1nMWq4lkYVs/izqRZ7Js8i2MzZvF66yy82mdh1TULds/i8z2zmHFgFuWjs1jvMJtPnGbzk8tsLnjOpiZ1Nh9kzWYofzYPNbNZMXE2s6bMJm7nbJxaZzMgTnXMZsnu2YTtmc3o/tmcPTJb5gCzeWp4NhEjs+XZN5tfzObIf2MONSvm8PraOSRun8OhvXN4q28O/gNzMPvfHFb8Mof/Bc5lb/ZcqJvLl9vnUtY2F53X53Lvzbm8e2kuxsbzmGg9j1ke86hKn4dZ9jxCi+cRN3EeiybP4/W2ebTunofBgXlEHpqH2xtyfGUen4zM4+61eVy7PY87jvOpc56Pq8t8RoS1aj717vPJ9ZjPac/5HPGZz97Q+UQWzOdlzXyaKuZzoWo++rXzWVU3n08mzWfetPlkd8wndu989r88nw/fn4+2fz7dA/MZ47aAw4kLcElbwKcFC/hJuwDfsgU01i4gbuYCupcvYGX7ApkjLODQvgXcOrCA4ZcWUHN1ARkOC/lItZCl7gs5EreQZ8sW8m/5QgY3LuS55oV471/I/gMLGT24kJiPF/LO6EJ+vr6QgFsL0f60kBzbRTxxXsRzrotIcFvEJ6pF3FcvwqJuEZlTF7F8wSI27FhEbMcime8v4qmuRdzdtYi5+xcx5dAi3F5bhOObi/jo1CIO9S7CdXgRo6JydBFt1xfRdGsRMX8vQmOzGCvbxVx0WMx61WJ2py7GNnsxucWLSZi0mEv1i9HrXMzR3Yt5tHcxzxxczPahxWy6sRj9O4vl/bqEUZclVLktocJjCSs1S1hWvYQlk5cwdsoSdO4sYfU3S/hL9RT3/J9ibPlTMh9/iruTZDvlKT7segr920+x/s5TFBkv5arLUoY9l/JH+VL+ql0qv5ul/HNyKUYjS+n8fSkzdJbxhfMynq9exuOaZbyydhlHWpaxumMZX3UtY9uBZVgeWkbR8DJu3FnGgOly1pUtR1G9nF3Tl+O0fTneTcsJ7VjO8j3L5XtfzuMDy0l7aTnGh5cz0LecF0eW43NtOd+JN28t5707/9dwXcZHdXQBHIa2WFvcCV4KFGiLu/OH4u4EhwJt3+KEQIiHECC6cXeSQNw9IbpxJe7ubkDhnQ/P7849c86ZCdzdnSvqpslxa64ccy/IUS3cuCTHwstyvLsix/+uynHovhxXFORI05PDykSOPy3k+MdajlX2cgQ5yPHEUY7tLnLsTpATvxdyuOaKeJEckaVyxFfIoVkpR82Ix3SPfkzcpMcYz3jMwp8fs+DUY34/+5j+8yKm8phLGo+Z+/wxCZLH5Jk9pt3+MXdDHlNe8Zi3NY/5X+1jzOfIc/1neR4vlmfFFnmM98qTJivPSA15RpjKk2shz7fV8mTUyRM+7AlfljyhZs8THhg+Ed9TT9hf+oQ/Zj5Fb/ZT5v78FP91T/lp51OWnX6K5vmnlFx5yvzrT2kUmh8+Ze2Lp8jHPsV6mII4byvwZbqCOPMq8NRMgZeWCpjaKCBrq0CVnQIpZQqsqldAd9gzbCY/Y8TsZ3gueIbm0Wc8kX3GpvPP+O7vZ4wyeEaI8zMWlT/DZ7oiX2cqckxWkYdXFBlvpIilsSI/myqy21qRSntF/nZUZKmTItNjFDmaosjbIkVWligiqVRk4XQlmoW7C5UoRonru5S4eFbcn1di9QUlPgmRF5VQv6TEnstKjLyiRJZgclWJc9eUqLmuxL83lFhxU4ldfytxTVeJL1ZKxFgr8cJGiQO2Soy1U+KSgxINjkrcdxZ9/ESPSFGXpsTydCVxhlMivUSJM2VK9FaJ+eHK7B2pzOrRykTPUkbrd2W8lirjdFgZySllNtxRZtYLZUxeKaOurcxoXWU+6ymzx0OZqhhlXGKVaUpV5pcsZSbnKPO2TBmzCmWsapVJalZGpk2ZU9+psGC0ChPmqiCdp8Lo31S4K5j/rsL8ZSK+QgXfHSqs3K+CxyEVMm6qEH9bhU0mKvz0TgUvdxXGe6gQ5CPyMlWQ5Krwok2FGSNUeTlKlWHjVImYoErXr6q4LVVl4UpV3v+ryhJVVcoNVMk0VEXWURU1X1X2+qliHavK4DhVdONVOZmgSnW6KvcyxbhR6FDlux/USB2nJvaoxtWlaiQIB7ar4S1M2KFGseCAGsN2quG3R43Aw2qMPKZG0WU1tlxRI+2qGgPXRPxfNapuq6H3QA21R2pcUlMjVnitrsY+HTXs9dT4S1+NMmM15J3VWPBWjVGeaqz3UiPMV43u92rMjlVDXagT9sWp8aFMjfAqNRqqxZ5q1LjZoYZhpxrHhqhz43t13oxRJ3usOl/HqXN9iTrbl6vz8xF1tISn/6pTJqdOhK46c/XUmWygTq+JOkffqfPWQ52NXurc8lbHP0udZ9mivkmd5lZ1KtrVGdWpzvCxGiyeoMHkKRpULNEgdakGUZs0UNqqwe5tGrgLY7drsHmHBsPQ4B/h+R4Nlh/W4NIRDbSPauB5SYNtVzRwEr6/qsH166LHDVH/SINCOQ3GqGpQIJjpafBFWGKgwU+GGuIzq8HRtxp4uGvQ76vBrPcabEjQ4Fm6BpWCQ5YGVmUaJLSImlYNRg9+zpuRz7EZ/ZybY56j9vtzWP6cIdufs2P/cwwuPqfy3nOGGzxnjeQ5G2yfc8PrORF+zzkd85wLGc8pzXuOZdNzvLufU/WdJruHaBIwThOvCZq4TdLEcrEmfy7RZN4yTdqEkjWaxG3RpHurJme3aRIpaG3X5PgOTfG0aDJllyaKguUBTZZc0aRP6LimyZw/NXkuNAtHbmiS+68m/6pokqamyQp1Tepfa7JJoskOR03UfTQ55KspzgeaLIvUxLhBkwUtmsQOfsGDUS+4M+YFi5e+IHrvC3FWeIHCsRfMufkC7xcvuK3/AhvvF1wLeIFdxgvWZr3gTdsLNnS9IGi4FosWatG8VIvtW7TYuk2Lf3dpkXxQC5NDWvx6TIu441p4/qXFzn+1KLwvch5ocU1Di249Lc7qaxFqosVoLy3uBmixIkGLqylaLE3V4kqaFgkZWlzK0mJJthYGQkOHFqpdWvDjS7ZPeInTzJfkLH7J+iUvGbrsJf+seMm6lS9Zcfwlg0695E9h+YWXpFx8idkVcb36kusPXzLY6CUWxqLG+yX3pS8Zlf4S38aXTGt5SZ0wveMl8WNecXvRK6Zuf0X7wVeMffgKP8VXzFJ7xWLdV3zUf8Vh71fMC3rF+iSRm/yKPR9ekdH6ik1dr1gx5jV/j3+Nw6TXpCx9Tfry1+zd8pqze17z+8HXrDj8msFHXvPb89dUSl5j4/SaUF8xF/KaXzNf87zyNTeaXjOy4zVnxmpzY7I2Lsu0kVuujfsKbSas1EZBKNqpTfsBbZYc0cb0mDarT2gz5KQ2Zf/TRuauNrPva9PzUJthutqM1NemWHhroM0eQ20CjbUptNfmzFtt/vbWZr2PNm/itNmVoE18ujYpmdr8UKvN82Ztulu1kR+uQ/hIHZLH6mA+Todvxutwe54Oa5brMHeDDssO6jD8iA5vjuqw754OLx/qcPaRDkO0dFgs0WGbmQ7z3XUY5afDr1IdVibr8C5dh5YsHb6267ClW4fpY3VpEYYs1WXUcl20d+hy5IAuiqd0qRXeXtal8bYux+7oEirI3tPlkZouV17qMlJHXI10WfFOl8neupSG6LI1XRe1LF3CsnWZl6PLxFpdoht0KWvTxahHF5s+XfL7dXnyUaz7WZf5X3RZNEKP3ybo8VxGj3db9ZDZr4eakP2vHiPv6NFwT4+4h3pYSPT4x1CPTUZ6OAtz3+kh665Hhqce7j561PnqcdhPj2Bhjr8esQF6/FmsR1GpHl1Netxs1WNnhx6eH/XYOFgfnaH6yIzUJ2mMPnnj9NkyXh8XoWqCPqum6TN+hj6qv+sTtlSfvmX6LFuhj7mQsE+faUf00Tumz5Xj+vx7Up+V/+qz7Y4+o/X12WugT6tEn2hDfWxN9Kk31xe/kfpccNfnG099/Hz0meGrz/UAfbZm6HMwS5/fcsW69fr82KZPRKc+1j36FPTqEzrGgOXjDfjfBANkpxrQNN+AiAUG5C03YNxKAwavM6B4jwHDDhsw6agB0hMGmJ83IOO+AQs0DRj+0oArugas0jPAWnA3MOCooQE7zAxQ9DSgLsCA3iCxRogB9ckGzEs1QEcYmmHAxCyRm21AqLDygwGFeQacbDNA0m7Anx0GpAvrOg2wFx52GfClz4DMfrGnoRJ6x0q4PUHC24kS6idJ0JkioX2xhDFLJVQJ+5dJCBBmL5egJciukBAv/L5Sgpnw7SoJH4QtqyW4CuPXSFAQgtdKuLheglRYsUGCpTB0o1hLmLFf9D8i4YkQeFTCy2MSuoXzxyUkCMtOSDAX/ndSwrZTEiacllAnHDkjIVTQOSuhT5hyUYLiPQlH74u48PMDCbrClYcSbB5JGCEnYddjCVFPJPzyVMI5FQmFLyWMNZXwVOgxl+DiJgFvCU0+Ek74SvjsJyEkUoJ2lFhDSEgV+0mTkJ8u4ViWhLQc8e+TL+GnMgkq7RIaBYduCat/NERmtCFtwl/jDOmbZMiSXwxRXyFiWwz5eNSQH08Y8kgwP2NIzf8M0Xgg7hUNSVAx5A89Q2IMDFF4Y4ispyEF3oao+hqyyF/cZxpyO1v0qzdkcIMhrzoNKekx5HmfIWf7DfH60Yh/xhjROM6IjZOMSFtqxMjlRqw4YkT7cSO+O2XEv8Klv41IEkr/Z8Sde0Y0yxvhp2MkfreNMLUwotrdiAFPI2wDjHgRYcSkLCNcPxjxY48R+3qN6O0zYth4Y3ZNMKZwmbE4AxjTtsKYsyuNiRU81xjjddgYi2PGDDluTLysMcvOG5Nw2VisaUz3bWMu3jHG5q4xSQ+NSX5izFg9kedpzAp/Y6yFxnRjFmcaYyxsyzYmvMMYSacxE3qMGdxvTOr3JhwbZ8LJySZMW2PCubUmLD1swt0jJpQIvkdNmHnMBC3B6awJXDOh/p4JvzwwIfehCfuUTbhpZsISTxMKvEzw9DZB1lfEA0zYn2iCc7IJEakmuGeYMCXThLgs0T/bhFkfxFodJuztNqGvx4TafhOKRpryYrQpdmNNkRtnyo2JpjRNNmX8MlNOLDdl5ypTtA6bMuqYKfLC4eOmTD5tis5fpmT8bUrBHVM26phiqm/KVw9Tfgow5XOyKQ0fTNlVaMqbTlOmDjdj8hgz9k8wE59JM9asMePoOjMObzPj+U4zVh4yw/24GRonzLC5aMbBy+J624yQu2bMv2eGgaD+0IwPT83wMjTjlLcZFj5mqASZ8UuqGYPTzNiZbsaMDDMUss3YnWdGYJkZWyrNaK0yI77ajAvNZti3mBHRZsY3HSK3ywwtoUdY1yPGo8zpFdJGmzN3kjmTppqTN8uc2b+Y8/Myc6atNGfUGnMi9pnzx0Fz+g6Zs/GIORUnzFG9bo75PXPK7pvz00NzdIV5EnNuGZqTK4w2M2e5hzk/eJpj6G3OhgBzTgeZsyzYnHHvzSnPMOdDtjmaueb8VmjO2FZz9neKWLc5X76Yo/SdBVXjLAgbb8HgiRYsmmVB1C8WyCy1QHGFBcNXW+CwzwKF/RaMP2VB8SMLynQtmGhiwQozCwLeWbDN04JpXhYo+VrQLHwbbMGRbAsW51jg2mjBsA4LFnRZIBH+7LMgS/AcaoncTEsWLrPESPi00hK7A5bcPGXJqbuWTNe1pFdQM7Ck1NOSy0GWOGZYiufNktocS9ZXW1LWaklRhyXX+izZPcIK2QlWPJtkhcJSK8xWWaG/wYobW6z49ZAVi45aMeikFbfOWNF/TtzftsL/gRXbnlhxVcEKuZdW3NWzYp++FRIDK+YaWfGfsNbBCntnK564WYnPvxXGPla8z7Ti+2wr/ii34q9KKya1W5HcYcW5bisceqyI7xO9R1vjO86a2eOt6ZtqLZ53ax6vtObDUWteH7fm2jlrpp23Jvkva6R3rHG8a43iQ2vs5ESuqjWmRtbs9rHmq6/oEyvqsqzx/mDNx0JrblQIddbktlgz0Cb6dVqzvdsaL2Fmv4h/tWbWMBt2jrMR69uQP82GklU2fLPWhl+22nBwuw2WR21Yds6GU5dsOPOnDa1/23D+tg0X7tngct+Gac9sKJLY8LORDUvsbKi2t+GYsw0/uNgQ986GBE8bHH1tSPK3YUKgDapCu7A+2IbOEBvcwmyYGW9DYaoNZdk23P9gw6E8Gxbn26BQaYN9tQ2uLTZc67ThU58NU6bacmCRLUOX2NK0yhbltbbs2WOL+WFbTp6wRf28LTOu2nL0ri2jH9kyXt6Wx7q22OrbomBgyypDWxwFZSNbWoXzxra4+trS7WeLfKwtHzJt8cmyFe+XtizrsSWxz5ZnP9pxcYwdqcKGsXZUL7fj2Ao7ooXGVXZs3WRH90E7PA7bcfOoHXmC3zE75h63498TdgSftBO/uXacv2eH5yM7XsvZ4S9vh4WeHXX6dsga2bHe2I58CzvMbO3od7MjyseOyPd2XEi0wyrbjh9yxDjfjmmNdrR8Z4/LUHt+GGvPqvH2bF5hz+L19pzYaE/KFnuO7bHnvdB90J4Fx+35/ZQ9Hn/Zo/bQnvRH9rjLiXt9eyqN7TliYs+5N/Ys97FnVKs9z4QDvfbED9ijPs4BzwkO6Ex04JcpDmSudGDrKuGBA0WPHBgu78B4BQf+VnbAw8CBzxIxNnRgr5EDtSYO4n3DActEB55KHWgU+j84cCPPgY/lDjxudWDxOEfOTHAkZ7Ijd3Y5EnfEkYOnHQm86MjAv478cccRhweOYt+OeMs5ovdYxJUcMZM4Um/oyCkjRxKE5yaOzDN3pMnJkcG+jqQFOhIa6khNrCPjExz5PteRdXmOuAqVVY4o1zryS5cjI7odmdznSJ9wo9+RIZ8cGfmjk/j/dmLfWCdChcbxTtya7ITcNCd6ZzhxaKkTvy9zomS1Ez8fd+LESSfihFWnnDh23olBd52IlHeiVdUJK10nRvk6oShEBIlriBO3I5y4m+3ElTwnTHuckBnkzG/fO4v3TWfmTnTGQAje40zrUWcOn3Jm2Wlnou44c0PizG5DZxqNnSkxd8bRwZldzs4M8nWGIGf2ZjrTku3MnTxnPlY4M7rPGWXhp4/OfBrzBuvxb0hY/Yaw9W+YePANm46/YfnpN9gLuWffMOzmG+rvv0H64A1Xnoqr0hs6Nd7gZyByA9+wKPINW96/YWrWG84UveFixxsedovrDy5IRrpwYLwLVye50LzChW/WuFAtnFjrgtZ6Ed/iIt4hXTh71IUZx124c8KFiadduHnGhfL7YvzIhd9NXDjj5UJYkAvWwS4sTnHhcaYL7tkuBJW6cKHbBfWJruyZ7EqI0LXElR+WumK0wpXBa12JP+zKmiOuRB93xeGEK2POunLyhit591zZfd8VpYeutAuXH7li+tiVEfKubDV2xdDElbXWrnj5uzInwJXvAl2pE/6LcGV+piuTaly50unKmS+u7B/nxpLJbnROcSNomhuLZNz4usKN12vc2H3AjWAh+7gbnHAjQFhw0g0z4YdTbigIrcLF025kCjvOuOEnzD/rhonw9JwbzcIFWTfShXkX3DAWhl10Y8tlN3TuuXH8gRvxwtqHbrgKMo/c0Ba+CHfk3KgUjj12I05YLe+Gi/DqiRtTFN2I0HMj3NCNccZuqAk9wg0TN8aau5FnIf4uKzfGWLtx2deNrECx3xA3TMPFvt67sT3RjZ+lbjRliT3liv3luSFf6oZPvRtpTW7Itol99rqxtV/EhHkDombCW0wnviVz8lssfnlL1+q3LFn3FmthzPq34hz/lnMP3tLy9C2tSm9xNH5L0oe3eOS9ZW+TmO94y6uet8T1vcWt/y1rpr5j5sx3TFzxjtKV7zi86h2Va9/xdv07Zmx4R9KmdyScfIf8+Xeom7zjgNk7Vvm+Y1fOO6xz39Hz4R3HO97xqPsdqT3vUOh/R9DHd4z+/A5VQTrZnY1T3Jkz1R2NFe68We3O3bXunN/kzoOz7oy44M7fD9yJeeiOtpw7tzXc0X/hjquhmDd2p1ZIMXFns6k7znbuXHBx58Y7dyZ7ih7+7igHuXMswp1/8kR+kTuxNe50DLgj+60HBRM8cJrkQf4aD2RPeuB/yoNt//Pg5X0PftL2YIKBBx+FdUYeWJl78DjAg8xADwKDPBgT4kGvcDjMg3uJHvyR58H4Ag9cWj2oa/fAvMuD1/0eTBzvyQvhs3BioidzJ3uSvdhTvGd6cvmQJ/8eE/PnxLzgecGTZ7c8+frIk+EWnuLdyZNZIZ4sS/BkR44nfR88OZrvydoCES/0pLfFk8ednjQJif2eHB7qRf54LyIneLFiohd9Ml6UTvfix1+82LnUi4/LvXi2xot967xI2eeFwVEv7E96cee0F4cueDHjkhdL7nnx7wMvNj3ywluQe+ZFiIUXy4O8GBzixcZoL7RSvBiV6UVsthevC72oK/JiXJkX8d1euPd44TPJG/PJ3sz53Rvdld78s8Wb8Ue8UT3pTft9b6YaelNv5M0SU29SLLzZ7elNdaA3H5K9WZznze0Cb9RLvNnX6k1Opze/DnjjOsmHIVN8OLfQB9X1PpRu8GHlER9ajvkgd9qHndd8uHPXhxIzH+LNffCw9eGGjw+HfH145+dDUaAPa4N9iEkQUnwwyvZB5bMP84f4snC0L1WTfFk01Rf7hb68WePLh/W+mJ/0Re2UL7fP+xJ0zRedO77k3vNlxQNfnjzyxU3el190fHlp6MtXod7Il0xjXxxNfZli5ssjc1/CLX3Ji/WlMtsX/1xf/svzJafUlyGVvuKz5suXXl/u94m6fl9CB3yZ+knExvixcqofer/78b8Nfpza6MeGA34kH/Fj61E/dp3y4/I5P55dFPErfnz/wI+bD/3YKOeH3TM/nqr70WIocoz8iDL2w83Ej1mmfmy38+PwWz+0fP2o9/PDKcGPgiQ/ZHP9WJon7oVp+aJ+QPT5xp+8if68n+TPD1P9sZ7hz61V/khX+zN+nT/Om/w5s8sfm2P+XDjpj8EZf97d98dW3p+JT/x5KeQo+KNn5M9hU38c/P2ZEuBPTLC45vnjUeRPZo8/0/v90ReGDvijIHQINz76s/GzPz7C8m8CODY0gOaJAayZEsDcqQGYCKrTAugT/icTQKWQOj2AHTMCcJgZwLU5AdTMD+D71QFM2hDA/s0BuG8JwOVwAP4nAlh0MgBbYf/ZAPrPB1B1IYCWBwF4ygXwUT6Ar0YB/GgRwBGHANp9AsgNFvn5Yt2eAKr7AsT/UwAGnwI4/kX0+xrA7B8DkZsayEGZQCb/HshrYdyqQO6vDsRkfSBvtgTSvS2QbQTy3R+B1B8L5O3JQKrOBFJ2UdT9E8iFu4HivBWIk1IgQ1UCOaAbSI5hIO+MAxllGoirZSAL/QJ5FBCIZ3AgSzNFXkEgx4sC2VocyJKSQB70BaLxTRDLpwShND8IxSVBOC0NYtjaIDoPB/HbWRF7EMRfD4MoF049CuL3x0H0PAmi93kQ1dpBZBoGIWsexByrIKLfBLHAPwgrYUJAEIMCg2gRCoKC2BgSRFFEEEEpQeKcF0TVhyCW9AehOyBqfwjm8oRgrk0LRn5zMNN2BNO/N5irp4NJOBPMZNlgdISn54PJuB6M7/1gJj0Mpv1RML89CWa2SjB+r4PFu0Iwr+yCKXYQdYEiFhSMbkgwbyKDMY8PRvZDMJ0V4r4mmK7uYEZ+DObYtyH4jA3h5sQQyoSBaSFcnxvCkJUh4vkN4eLGEG5sD2HNvhA8hJ/3h/DudAhD/w3h84MQFsmHcF83BAWjEEZbhPDFJYSWAJEbFUJbTAjS2hBCukPEO0oIeQMh/P01hIxBodiMCWXMlFC+CL/OCMV6baj43IbyfGsot3eH8uhEKEmnQnlwJ5SCu6HEyIfyt2IoTa/E2DCUoaah3LANxc0hFK/AUCpDQ5HJCUUlN5TcvFBMekMZ1RdKw9dQ9H8II3pSGGsnh2E9JYzdM8KYNz+M1GVhuK4PY86GML5sDGP29jAK94ex9UQY6qfDaHwYRqBSGE36YWiYhFFkFkawRRijrcPQdBI9gsN4HS36xodxsSCMwd1h3OwJ41RvGLv6wvh5QMx/DMNwdDiNY8MZPTmcuTPC8V8WTuvGcBKPh/PmZDiu98OZphbOBpNwFpmG8715OEeswnkRGE57UDiDSsIZ0hVObG84G/vCuTc1AvOZEfw1J4L7ayLI2RrBnycjWHA2gkW6EaQYRhBmFMG/5hHUCi7+EewNjeCHyAiuRUdwIz+C70ZGMnhiJD8vj0RnRSR1qyK5sDmSJ0Ry+mQkmUKjQiQN6pEkGUcSahLJJHMxthb59pFc9o+kODWS67mRdHZHcqAvknhhc38kZh9F/vAopoyP4v7EKOynReE3J4r9C6NgXRQFp8X1bBTzZaOY9zCKXU9FzrMoTJ9Hse11lDjrRiFnFsVv1lFU+UaxLDCKuUFRHAuPwiMjiqfFUZzqj0Lrvyi2fxNNqJA1LZo3M6IpnBtN2spoHNdEM/JYNF8F2ZPRHDwVzcbL0Zy/E822e9GoPormgZyok4/GQzsaDb1ogo2isTKJRtc0mj8topH3i+Zv/2iqhe1B0ZyLjOZ9VjRmudEo5kVj3xbN5BnviZ/7nuCf3vP9UnFdJa7r3pO78T2yO98zf897Rh5/z6AL73kijL39nr+N31No+54pQe/RF34Ifs/TmPdsK3zPwv73OA+OoW9yDDEyMaiuiCF3dQyJa2LYvjaGVeticLwUw1BJDAdMYlhpFoOdeQzfWIk83xgO+Yk8/xjuhsYQFxHDu6gYNGNEn7wYPgm3CmI4XBRDkkBxDAMVMZT0xRA7EMPmjzEs/xSD35RYLKfFsmtOLPkrYlm3Opb2DbH4H4/ly+lYlt+PZf6DWEY9iuWoWSzR5rFs9YxFyS+Wc4GxqEbEsi81FmleLOH5sSwuFLGSWNyqY7ndEEuDkNUUy9yPote3cbwcGseNEXHojokT38VxyEwT9yviSFoVx7o1cViui0PzcBzXj8Wx+HQcI87FsflyHOdvxeH8OI66Z3FcUYzDzySOwZZxKAi9gmdQHI7BcdRGxPGgNI7A1jjGdMZxrC+O9/1xLBwbT+2keIomx7N3ajzjZ8ajIxTPjefp6njK18bz+6Z4pm6JR2ZvPDNPxJMgG0/Y+XiarsUTcz8ej4ei7nE8JQrxaKrHs9hU1FnHc8cvnmG58ch9iKcuL54r+fGsLY7HV1jWLeID8XQKdR/jyf4cj/XgBAy/SRDn0QQ2T0pg5eQEvpdJYND0BN79lMDV1Qm4bUjg05YE5u1OYMi+BF6eTKD4bAKZ5xKovZ6AzT8J+D1K4PPTBMqNE3hvlsAKiwQcLBNY4ytqgxLoCE6gLiSByIgE/CMTuJAj5vLF2kWiZ0kCj0oTuFKeQImg1JvA5QGxhnDqYwKmUxNJXJ/I202JWO9L5NClRH65lkjbrUTW305kwd1EBj9MJFNe5D1JpFc3kXCjROxMxdhSjO0TcXNMZJBrIjN8E9H1S6Q6SNSGJ/JXXCLZCYkczk1kZX4ikqJEjlYm8mttIhdaE8loSySiIxG/TrF+VyL23aK+V6zXn0i/0DYgenxMpFbI/iz29l8i0V8S2fg1EafBUiZ/K2XcWCmJU6RETpWyYZqUAGGZjBTH6VJmzZBiLkyaKeXFLCnfzRY5q6QsXy3FXfhljcgTZq2VYiFMWifFQBi5XoqW8N0GKcrCJ0Fuo5RO4X+bpDQI1zZLKRfytkg5ulVKmhC3TcrW7VLCBJ8dUnE2lzL3mJRXJ6QMOynliyB/SkqPcOe0lGbhxhkplcKFs1IKhBPnpGQI+2Wl4rmUsuO8lAhh/QUp/sK7i1IWXhJ7viz2e0Xs9aoUpWtij8KD+1LxniilTrjyUEqpkPtIyhE5KSnC7sdStshLWf1Eirfw61MpLsI8BSk2gswzKRpKUgYpS+kTNmlKsX4pxeiVlFMGUhabSHEWrEylTDWTMsZcymthmIWUIhspT9ykqAWKa5CUmyFSkpNFv2yxlzwpZ/LFPgrEHgqlfKwUf2ePlFuDk0j+Lkm8ryfxck0SQ9cm0bMuiUe7k8TfmiS+E5PofpBE88Mkqh4lcepxEknySXgrJGGnmMRtSRKbzJIIFlaZJzHPMglTqyTev0kiJDAJn6Ak3IKTsA9JYmZoEubCpLAk9IWR4UloCUMiklAR/hPuRiXRItyKTuJ0TBKHY5NIEXbHJbE1PomliUlIkpM4m5WEc34SY4uS0BY0ipMYXJLEM2FAeFiaRIfwv7IkGoTr5UlUCOcrkpBWJbGxJombbUks7EvCoj+JyQNJvPqYRN/nJO7/l0Sb8PeXJOqEsq9JnBuUTJ6w75tkEoTA75L5aVgyCyclM3xaMvUzkrk2M5lyQXZWMhmzkxm/Nhml9cl8EuQ2JHNzUzKXNifzy85kthxNZsSZZF4/TmaucTK/+yczK1DEQpKxSUjGJ1fc5yeTW5FMWE8yMh+TMRFefE5G/ouYn5LC26kpLJiWwmyZFL6fmYLSLBFblMLx1SnsX5NC9NoU1qxPEe/TKfx2O4XzT1I4qJBCshD7LAVb1RReaaRQ8iqFOYYp3DdP4bplCqesUzB6k8JYlxTsA1MYE5KCS2EKPxeJe2FySQqVvSns/ZjC0O9SmTculeeTUlGanMqF6amcmpHKjtmpWK5NJfSMmD+fSvENcb2TSt+jVEqepPLhaSoZCqlIn6WySzGVGGGLUirrlFNZrpKKvVoqc0xSUbdIFb89qchZpfK3TSo59qnsc0wl3z+Vg4GpRASn8jYsFZnIVCZGpTL8fSqfY0RuYSpFxamkl6biVZWKVa1YqyuVFX2puPWnMvujiAnTPqViIkz4nIq+MOo/0eNLKhrCN19T+ST0DErjz2/TKJuSxrmpaRySSWPP9DTxnpdGlOA3K41ls9PwEOzmpmE0Lw2t+Wl4r0xj+to08Z2Wxvcb0tAUvmxM48q2NLJ3pDF/XxrVJ9LIOp3G3rNphMqm4X8+jSUX03C4lMZ/T9PoU0hjvWYa9YZpfDBJI8M0jTjzNCIt0lhtlYavsNQ6DWf/NHSD01AMS+NydBqphWmsKEvDvCoNw+o0fqxNQ7Y1jZw2scf+NKZ+FL2/pvG/KencmJpOxOx0Ylans3VNOlab0nm9NR2FHemonUnn7a10+u+lc0lO5D1LZ4NiOktU0hn7PB1dYdiLdNSFxWbpOJinM8ciHWvBzDIdQysxZ5vObcd0WoTrzukMD0rn2+B0GsLTSY5JZ2hmOiX56ewrTmdXSTp21emMrk9nSKO4701nzUA6Xh/T+X1CBosmZmA2JQPdaRloTM9g544MKk5lcPZMBnlC2rkM1l7KwPzPDEbdyqDwfgYR8hl4KWRgpZxBjCQDe/MMZCwzMAnKQCs0gy/hGdS9z+BQYgaRyRm4ZGQwNUfMC18KMugpyuCvUtGrIoMlzRksaMnASVDtyWBQbwZXP4s9CCX/ZbBiWCbuwzNZPCKTkmmZ5EzP5ODMTPbMErH5mTgtyOSnhZnM+iUTzd8y+XdlJjs2Z/LocCaFJzM5fCaTNCHpbCa7z2Uy91omM69nMu3PTM49zOTkI9HvcSYpwvanmWxWEPXmmeKsmMlXt0x2BYt4SCZ+4Zn0pWRyKC8Tn1IxbsmkqT2To32ZpPZnIh3I5I+PmcQJOz6JemHr50wihI3/ZRIiBHzJZOmgLH4dnMWbb7LoH5XFiSlZHJmaRbpwYFoWKcJemSwShdjpWfjMyWLp3Cwcfs5izvwspi3M4uy6LPKFk+uzOLYhi0whdWMWSZuyiN+cBVuyCNqexeodWfxzKosL57IokM3i0yNxVc4iWT2LKM0sftPOwtAwi+GmWXRZZWEQkkVlouiZKtbPyOKXwizMS7PQrsxCuTaLL8KB3ix29WcR8TELz69ZuAzO5vmP2bSOz6ZmUjb507LJlcnmwMxsUgTf+dlorMpGaU02X4Se9dnc35AtzhzZ/LU5m3M7spl+OhsLYeqZbO79mc2Ru9kcupdNsHw2AU+yma+cTaVJNicss8m0En1tsgl1ysbLNRtd/2zUg7NRDM3mP0E+PFuc47NZWJTNG+Gnkmxml4q86mw068QeGrMp7ssmaEgOP4/MwWBCDioyOdz8OYfIVTmsXpeDv+C7Poc3W3KYuSOH/qM51JzNoepcDpdlczhyNYeEGzn8di8H54c52DzOwUo+h4nPctBWzqHMMIcSoxyKjEWuRQ4ZwkqXHMYE5/A6JIcRYTk8D89BNVLMfcghJT+H+KIcdpTkMOxTDuqfcxj8JQdlIX9cLqfG55I0NZc903L5QyZXPBe5rJ6Xy8TVubxen0vByVxOns4VZ6xc9l7MRSrEXsnF6UEuc+RymfU4lxnyuUx/kssjvVy69XOptMzlslUuv0bkMiUll9FZuYzKzkW5OJf+ilyut+VytT2XtK+5hI78gN3sDyiv/0A3H/hn3wdxrvvAmXMfyLn4gWC5D8zQ/8B4iw+Ms/xAv/8H7oeK+fwPrPsifP1A4KA85k/Jw2lqHvOm5aG7Lo9XW/IYtjMPjT15PDmXx0dhQDYP+fN59FzN48H1PJof5NHwJI8binlUvM5D1jSPQss8TtsKdnmkB+aJ98M8NnfnsXZ8Pmtm5BM4O5+VG4VN+fhtFw6I8SHhnBgLK68JN/LFmVF4JmpU8wkxFSzyCbUWbPPZ6JxPuEs+kf75bA3JJzpMCM9nR6wQn8/O1HwSMvP5IyefA7X5ZHXnc3wgnxMfhc/5fPhP+JLPqa/5yP5QQNm4AiqnFVA9o4A7qwrEZ6CAobLC+QJeXCxginwBZsK0p4JCAV7mBSy3LMBHWGFdQJBjATE+BewOKmBfWAEpQnpUAXVFBbRWFfDNQAGa/xUw/GsBo4cWoj+8ELvJhThMLcRlZiGLZhdy63QhTWcKaTlXyO3zhViqFLLFspA050LqgkQsohBJXiHTiguxEGaWFZIwUIj0YyFnhhRx7cci7k4o4vGUIj5OLeKZTBHfzirC+vcilm8oYs3mIkK2FLF5exGRQsPZIv46V4TclSLMHhaRb1xEjVUR/9oXIRNcxE/hRcSmFmHVL8afiljytYjB84tZsbGYbduLid1RzJhrxax7WMzOJ8WcVCmm/VUxXa+L+UZSzHjzYmSsijntX8z1kGIGoovRTChmUmoxSeUiXlvMo45i5n9bwoXJJVyeUkKTTAldM0tQ/qmE+ctK2LGhhD2bSsR3Zwn7N5eQKmRsKeH4NpFzuATrsyW4XSjB/0oJN+6X8Em+hFdKJegolzBetQSppISzZiX02Zeg5SL6hZaQGFZCfXwJcwvEuLqEzLoScutLaGsvEeeiEl5QSu7ZUoplS+FJKakKYqxcio9pKbFWpVxyKuUH71Is/UuZGVDKL8GlKGeUMvFDqfheKyWgtJTfvpTi97WU9YPLODKsjN9nlTGwrIz/lpdhsq6MGRvKqNlfhvrxMkzPlFF4S8QflzFVvowNKmUstSojxKaMSNsyKlzKsAgQ9+Fl7CsrI1VY2VfG2v4yTn8tY8HYcs5ML2fyonJK15WjSzktp8sZcbEcDflytJ6U06hTzkTTckwFO/Ny5lmUs8+hnIDgctIjyimIKud6TDm348rpFHbllZOWX05veTmfKspR/FxO8g8VjJxagblMBb7rKth1soLs0xWUnq2g60IFXy5VsEytgurXFcwyrcBe2GdbQZpw2K6Ck/YVKLhWMM2zAitBNrSCZ9EVNOdW8KqoAr3iCsaXVGAsvCmvwKeyAqe+CvZ+EfVfKzg3uJIt4yt5PKOSobMrGTe3krfzK1m8qZKlmyvxFTZureTUuUqunq/kwaVKnl+tRF6uklFPK1liXEmnXSVz3SrJ9amkp7ISxYFK9stU8eesKkbPr8JwQxXzNlfxRvDbWsWGk1X8e6GKIVeq8LxZhbl8FXZPqmh7XkWusbiai3yHKpY5VSF1qeJKVBUDMVWoxVXxbUEV2oVVjCmqQiLMK63CRcioruJdZxVTv61mvUw1J2ZVUyAcXFaN3aZqlmwR8W3V7N5RLT6j1fxzrpon56tRuVAtvouqmXO1mpA/q4l9ImqfVXNPpZoe4T/VamaYV7PCqppM32pk/auRD65GM7QaqwhR876avPhqxqZXU1NYTUtRNQuqq1ldK3I6qvnxuxrCvq9h1KQaVsjUsH1GDU1za9BbV8OiTTXs3lZD3+kahp6rYcaFGjT/qcH6dg035GvoelLDo6c1fBS+eVaDkVINc1RqOKRZg6NBDdctamgQBqxqGGNXg6GwwLGGUGcx9qnhz/AaYqU1VKfWIJNbQ0B+DesLajhaXMOV0hruldfQI8hX1GDZK/b5UeR/Env6XMOsKbVsnV4rfndr2T2jlhTh0uxaPv9Ui/K8WvTm1zJhQS3PVtYydk0tbdtrUdtZi8XuWhz2iPyDtWidrGXmmVr+uFDLqUu1KD2s5Ue5Wkwf1zLvSS0ugvfTWlYp1BIsRD+rZadiLQeVaqlUqaVRtZYutVo+qYtaDbHeC1ErnNSrxcy0lp/NRb1FLastawkRNlvV8l44ZFNLtnDKtpYi4aZ9LaHvahkaUIsksJaFIbW8E/xDa1kXVku4sC28ljjhaGQtH4SzUbWUCepxtYyIF/2LRP9i0V/ILq2luKxWPOu1/NRfy8qPtez6XEv34DqSZepgUR1Nv9XhsKoOvzV15G2o4+OWOn7YXseW3XXU7q+j7UAdCodE/uk6bsnWYX2ljoM367ipVUeLaR1qFnVMs67Dy7YO3wjR430d12LreJFYx6u8OuYW1hFUXMfW5jr0x9WTOKWeA1PruTm9Htef6rHfUo/ftnrWba+nYGc9Ky/Us+liPWeu1HP6Tj2tyvUUmtdzwaKeu1b1qNvUY2JXj5uDqPOppze4HruIepZG1bM/pp6TsfVcjKtnsLQe/fx6HAvrcS+qJ7C4no0l9SSV1vOoqp4RgxuYNbaBz9MaeDm9gePzGri7oAHTxQ14bWhg1cYGdm9uoGJrA03bGujZ3sCOfQ3UHmyg/VADSkcamHy8gZBTIudcA3/KNqB+sQGdSw1suN7AlVsN/Hq3gW33G4gX7j1uYPCTBvSeNuCh2ECQUgPvlRv4oNpApHYDJXoNdBg0UGjVwLmgBhriG3BLbcA/rYF5hQ1EFDdwoLSB3+ob+NjWwNSuBjL7G3j4uQHfbxoJ/7YR5e8bGTqlEb/pjRyc1cjVOY2Mnd9I1KJGdq1t5Nz6Rpo2NKK7pZFZ2xo5tqsRhb2NaO5rJPRwI1PPNpJ4oRGTPxs5/E8jEqVGflVtpOR5I71GjSy2aBTPcCNbrRp5aN+IrXMjewPFNVKs8b6R8rhGrsc3Mkgq+qU1MiavkfkFjQyubGRydSMJ9Y1otzWysLMRty+N/Di8Ce8fmtg7rYl04bhME4VCzfQm/prRRLugPKsJ4zlNyMxtYv5PTaTMb0JxcRNP1zRhub6JuRuaeCP8urEJH2HNpia2b24iUTiwpYlsoXRrE93bm9Dd2YT5riY6zjbx6FwTnwUV2SaGnW/itWByoQn7i00svNTEistNbL4i9nVV7Oma2M+fTTy80cSrh028f9LE7qdNHFNo4pZiE23CA6Umhqg0YaQq9qneRKCGiL0SYz2RZ9jEBSPxN1g08c5SzFmJPYQ0oRrWhGlEE55RTYREN/EloYmcoiZ6S5tQKGticHkTmsLIiiYMhGXtTWz5rwmLIc2c+aGZqAnNDJFpxnh6M+fXN3NrQzMe25pZub2Zrj+a+e5EM0WyzTTfaqbzYTNfHjUjfdYsfjOa6ReSDUW+VTMlds002DeT+lbkBou6sGaCo5rZEt3Mj4nNFKQ1c6NI5FY0Y9jYzJ420b+zmZ/6mkn52Izq12Z0BrXwcUQLpj+20Dy+hdIZLcTOb6F7UQuT17VgJQRsaOHSlhYeb2vhi/D9jhY6Trbwq2wLFy618OZPMb7RwsSnLcxRaGG9Ygu7lFo4qtzCV7MWNMxb+MGihRibFvbYtnDCroUejxa2+rfwXWgLoZFi/YQWZia24Foq5ivF+tViXx9bmP2lhfxvWsme3Mrr6a2snd1Ky7pWZm9uRX5nK3JnW/letpVNl1rJuNzK+4et5Kq0oqrRiqxJKyMsWrGybGWscyt/BrYyNKQVs9BWUiNbORbVyqXoVkbFtWIoeCS08jBV9Mlpxae4la6KViTVraysa+Vzs8j/0sryMW00zmxDcXYbS+a1EfVzG9vWt5EgHNzQxoitbRSfbeO2bBszL7Vx+XobxrfaWPiwjb+ftNEpyD9t47lCG6uU26jSbsNAv02cS9r4z6yNKZZtnLNro1Jos29jq28bByJELFLEhO9jxDqJ4l4q1s1s40tuG9UlbfxY0YZEmFbZRt2nNu4MbefTtHZu/tTOkB3t7N3dTqZw8Gg7klPtTDvdzjeX2nkhzLjSTtr1dg7Jt1P9pB15hXbsldrxUm5np2o7x9RE7et2npuLuGU7v1iJuE07l+3a+c6xnY0u7cQI/ZHtDI1uZ0tcOwtT23mW3c5vee2sqmintEUY30HzhA42zOtg8dEOsm90cPZmB4nyHXyj2MEs5Q42qnZQrt7BLy87KNbuYExUByZCTEwH3skdnEzr4HJ+B30FHbwt6eBpVQdx9SJ/oIPr/3WgP6iThqGd/PxDJ+OmdyI7p5POuZ28mNfJrPmd/Lqgk5FrOnm4uRP1LZ2c3NnJlGOdXD3dyfBznegJ4Rc6uXK5k/6/Owl91clKq04mO3Zy3LuTyOhO/njfyamUThwyOxlV0ElcTad4XxVrfulk4NsuUkd04T2mixsTuhgzu4s3c7o4/3MX19Z0EbWpC6MdXaw81YX++S7SL3fx6FoXXf90se1eFx7yov5pF2dsulB06+K+TxfrA7v4WNLF92VdTC0XvSu6qKjuor2mC6ePXQwZ3E3V6G4kMt2cnd3N0YXdJK3tpnF9N1nbugnd3c3/rncz8243g5S7GaPSjYtqN4p23Wzz6MbBr5vSqG7cP3SzK78bk5JuVKu7qf22h2FDe7Ad1kP0iB7+/bmHoQt6MFnbw/t9PaxV6OGMYg9pGj2UPe9h7qseJPY9HHTuYUFYj3hee3j9vocbGT0cL+vhUUUPs6t7CKnpIbm2h5b6HqS9PQSO7KVxdi+XF/bivLGXmfTy+85e8T7Uy+hzvbRe6mXutV5WXO+l9EYvfzzqpfNxL5Nf9SIx78XIXuQ79nIhrZfb6b3cyxOxgl7eFIp4US/D+3vJ+9yL4aA+bozso13QmdyHzOw+XBb2MW9pH99v7sNAkNnSx8Mnfcwx7OO1eR/Kdn2YufWxLayP2yV9fK3po7u5j4Vf+9g/uJ/ASf28kOknc1Y/PXP6aV7Yz19b+vHd0U/jiX7irvRz+Vo/K2718/fTfgpV+inS68dT2s/W+n5O9ffj/18/R772s2f6AP0zB1CZNYDsigFurxxAd9MAWgzgemCAt1cHWHVtgMMPBsRzMsDdZwOYKA1QqTYgzq8DDH8+wEjLAapsBxjhMECQ0wCFHgNkhg1AzADtKQPcKxrAtGSAvxsG6Bb+DxF55pU=</binary>
            </binaryDataArray>
            <binaryDataArray encodedLength="3692">
              <cvParam cvRef="MS" accession="MS:1000521" name="32-bit float" value=""/>
              <cvParam cvRef="MS" accession="MS:1000574" name="zlib compression" value=""/>
              <cvParam cvRef="MS" accession="MS:1000515" name="intensity array" value="" unitCvRef="MS" unitAccession="MS:1000131" unitName="number of counts"/>
              <binary>eJzVXMmV48gRpQllQpnQJgRlwZgyJsRRR5mQRx1lQpoCE2SCGtWIh+CvWBPg9OgQD0BmLH/hTlY9Hg96LAUZ1wR7eMS86oxxHDnoY/XEemu2hbGjQVbn7a/Ow7WpOCJPTjBGHmq9ydjHWvTmDp5DHYearyPzHrFwkIeabRc4RLz0LM3L0tKrtfyKvM18yfTs8OvkjUa91i3z06vRGkf6VXWzgiG/61Hm/xVPsA8ba7qG4boz3/MCNbJ0i7BX/GF1XfG5wkvrM+Da883y1fPdyrd6Vuojvz3fI83JCItPFZvGg/Wae4RHr7OqrejQ0dOaFWme9R9GLyt3Qo6lR4cn5kU5lXrE3olI34rmcr1rOY/44/l4fDx/HR/PX8/fA3IZcA+HC+ooeg24JnqdobXBNY9n1QfvnOFY8XAYa5gv2DKfq3OlV8XviK+Vw05edVaHH+5pv0lFhAnzMwwE4fHIvOpoW63v9NB6RXisnCqWPSbF7/s6vSI/tJ9WH69fpj9irmjRza/0sny29qy8CTg4yLfwR7MqPrHK4wPP/rwwoC+r80wL5LOvDadW12V+W5rruqqfunYAVs+nDJfGwur4IPt5ROte8UnXoZYdfB6/DINXU5lnrbHRy8uJ5sjegLyOplXdV/ItHOycR7g7fDB3NHlYHul1ou/vPTyPrP3IT+xr4dZ74vuk87Xs5/Ead9D5/sAKqd3z9/4/fh7//Bl0XD+e5/1tU0etaYWL5QmrPvPY35S2pObrHqgDOf3Rg2HkWvWypmdOen2fZc3M5ls6edcM+ZHGlVitFe0Hne9fxPdJ/n3J0kVzmk5uFXd33fKBjZpMZ4/vFR/2tS3I0+dcyNm13e/H/93f3/7j5/XzjP/8jH8f8a/jPfCXL8f74P3+RqrPBM28mZnumud24Nt77/N/qMepz+d5+xgKB/rjeWetDYqfb3CdnF6V24C1x452Fc10D917wjr2IrVnzfe4aW1HAydDD6+/Nc/Tm+i8/WVzV/T0sEdaRd5n2uJ8mWP5F/Wdqs7CHfVCfeX6z+PxYI9/HsdxnMtjw+fzfEzYX1s86HzN8akeNzJcnvaoz3ac78exnx+f15GcG5yk3yhqwHS+59sMXTNvvL3MT9FDcKJmwkHjkXOJqtcM1zr0/Ongkdpp1FkaeecWR6b1+3A0C/0leu2f4Y3WOprr9UG2F4JPH705EV9da+ngcfBq0GuNcQT50YyoLuPBcK79RHx6/oAcT7sK/yxX49scDax6zwPLb6bX+w2T3dOb43HHddRbz/Zw62urr4cTvcz0svzWvRBHx7uqlhkviQGcvFzNN/Iomiv9mer3NX1ErBXPLB+qgT5ZnlU01vsaS1Rj6chBvuRVdMUa6etpOpx8yyOm+Lbi4fXyhuoT8WeV4/UiyI9w7TGNNfTF4o8+Vzzz8HjzvJyMk8UBj8jLW8uwWn07ODOfqr5W5nqejeJsjRf7VDh4OBn2Gdar3LpaeH6il8hVY8RZ0V4Fq6cPQVS9zrz0Zuq14ezp/qjRHbwjP6pzWOVPOj9H3eh8z2XpFXEZkMf0XYtKH1L1WW5Vx27ecPY1Jq92Qk6U28GXYY3yLD0zDzJ/vBxcJ6izMGe8rB7RrKp+Fg82OHpc2djLvM72I9zWLPQWMWO9xzfTqYM90q7SY0XHTIcorDprltbK6496etqzkeOtexwibjgvypWZk14/H/AwWjw5ya9gwPqKd9qHTA85H0YdahVpXvE3ml/hFdWzsdbVuzOPjLU7+l7pL7mb6HH8tuBxfHe3r+8+fzxfP0tnev0cYpB/u/uGS/ViQyPET+Q/ZmBgDzyveGTlWzOtPhb2qocZvoqvHe8r4XHSawxHidHkSLpGvg86bof6+yl9+4mwb9Bzo1fsvKgX8ur0qNweRqGGVa5wk3Om87456fV+WsEkGom+Lzo9/R4M19axqg8lNav6Wxpq/F9c1W1tA/6c9CTVK9O4y7/COdMt62XNxP1IC28+ro0L2kSaoZ9ebtVHyR9U/5zRwqKvh5EfaZlhrQYds/Vvcn6o3wLua1th3pR+6vt6Vhplfr0rIg+qdVaPbp+7eOPsCIvWfffnU/kqvvNRP1U/TwO5ZjqfQ5j8+VXtK3kyh5PcCE8U7JxX8He8y2Zc6ZnpifpR0GNlbuTJaq+qb5Ue1TnUxOTxW5nXqblTx7u9iepwD/UTPSxdu95c8Trj0OF4t+aojaVVN672IDjP+iHPjmarnmnvBOM7vGInZyS5V+eu5q1yR88r+ld9pCTnK57n65pd2+3I3889XbX3E+ZIrYeTMzxF/qRi1U/vfKU+86XjnQQX8yw9rsYocsj2qtg9PlntJPv/M3XnVbFWMFYwWPM6+uJsOR9Bj1WeHT3uzLs69108r+Lji33wWMm908PK3N8Voi01sFzlfMXL7r617nmt1ynpYWlYxUZBnTXXm5/NvcuTjvYV3ZAXH+f78eP5+j3fw8iR2nkcB+TouYO+f266kf96Gc8zjzJdvB7vCq3pu3pfqV3poWsyP6z+0Wxy1r1+VzTAQC7V3hHHrq6joIHO9zBbHnjHLj9u9OjqUPG3ok+Gr6vBFQ6o3WoPry8b+1d9IcDKUFPl0Z0f4ersvcPXVS0lp4up4ifmVOes6Lyvc5J3VXfpn3HprlfwrvTMZmk+XMRn8V7x6664s7/Fq8K1gyHK5eTaqs18u1snDxOpqGDxdNR7fMTn83XWBjnDqNe66LX9esKcr/rn98ePjWxMiD/j7HFd9aDTD/26a6a+ZmO/iu8OHdCPO3X9fwqCoxes8jqcsf/v1Mubba13eVaCoWe3fwXTqs4rXKWGDZ4eJl3DsD+VRlZPSz8rd5WHp4M1s5J7VeeI14pff2VU8Hk5nr56Peof7Xd1W/H4Sv875r0TX7fW85JvwuP1oaDmalSxr8zNajw9M+536b2CreNFBaeeww0t/u5eZdH1MPLhd4TMZ7ju6BX1juoJ1t+phfbJm+OtT7Jv0xEnzTvSdtL5+4wP+Nsj+Vsk+RukPYee52/pP9RvrAVnVVPhtNHxvvzoJ/9Dc1/X/xuP6fX/9U7or/VFrUW7TeVPlcewThAWFz1XanS/yCeZR86+51X39oP9kc8g++8Ys1nYR3Pa1D7Bnsyz6nEW06svQ61XNOtoin5l2mpcFV88za6E6IF9PY7WOvLWuRFerBM9ZsDd4zHpvG9LH6L4OVzme3nRvBHgrPpfuf67h+AdZHtt8fmrObOzTnCs9OEm3oh/db6HH3vq2I7jpNe/a7VmDVjHvMxXnN3BXdXO0srTraJ5pnHEt4q1gqvqbVevbk6kGfqcrd3hR0cfK8aF2qu6RTlVL+/GaeVFHuBelHMHJq+/pV3Xi3drngU3eXf76PWsH2q6ErpHpxfRPfMrXHHPyq1oVd1b8TjqQUbPuYC3ojfO7XhEcHynhx1vr/ieaVTlFeH0zjt+duoqGg7Fk481NmosLaR+o9fXyahDpKOXF3kY5VnXkTaV+o7/0XqGRYenWdQLr6u63x2koqMPrkX4VzB1ve96EuULnxnUk6rT/Blyvs6f33tEuu8xEuyIF3HdoXl1P/MGuVCQexf27owsn431imZezVW/rgQXNLg7vN6o0e/Qo4pzpV5fe7p38WVYruyjF51eV7yrzrlDw6ofd+hY0fBKEBzv0vsdofXG+RWtvZpfe/8D/p/Djw==</binary>
            </binaryDataArray>
          </binaryDataArrayList>
        </spectrum>
        <spectrum index="4" id="sample=3 period=1 cycle=2 experiment=2" defaultArrayLength="8280">
          <cvParam cvRef="MS" accession="MS:1000511" name="ms level" value="2"/>
          <cvParam cvRef="MS" accession="MS:1000580" name="MSn spectrum" value=""/>
          <cvParam cvRef="MS" accession="MS:1000130" name="positive scan" value=""/>
          <cvParam cvRef="MS" accession="MS:1000128" name="profile spectrum" value=""/>
          <cvParam cvRef="MS" accession="MS:1000505" name="base peak intensity" value="282.0" unitCvRef="MS" unitAccession="MS:1000131" unitName="number of counts"/>
          <cvParam cvRef="MS" accession="MS:1000504" name="base peak m/z" value="120.056222222198" unitCvRef="MS" unitAccession="MS:1000040" unitName="m/z"/>
          <cvParam cvRef="MS" accession="MS:1000285" name="total ion current" value="342.0" unitCvRef="MS" unitAccession="MS:1000131" unitName="number of counts"/>
          <scanList count="1">
            <cvParam cvRef="MS" accession="MS:1000795" name="no combination" value=""/>
            <scan>
              <cvParam cvRef="MS" accession="MS:1000016" name="scan start time" value="3.341533333333" unitCvRef="UO" unitAccession="UO:0000031" unitName="minute"/>
              <scanWindowList count="1">
                <scanWindow>
                  <cvParam cvRef="MS" accession="MS:1000501" name="scan window lower limit" value="100" unitCvRef="MS" unitAccession="MS:1000040" unitName="m/z"/>
                  <cvParam cvRef="MS" accession="MS:1000500" name="scan window upper limit" value="2000" unitCvRef="MS" unitAccession="MS:1000040" unitName="m/z"/>
                </scanWindow>
              </scanWindowList>
            </scan>
          </scanList>
          <precursorList count="1">
            <precursor>
              <selectedIonList count="1">
                <selectedIon>
                  <cvParam cvRef="MS" accession="MS:1000744" name="selected ion m/z" value="1609.818377937363" unitCvRef="MS" unitAccession="MS:1000040" unitName="m/z"/>
                </selectedIon>
              </selectedIonList>
              <activation>
                <cvParam cvRef="MS" accession="MS:1000133" name="collision-induced dissociation" value=""/>
              </activation>
            </precursor>
          </precursorList>
          <binaryDataArrayList count="2">
            <binaryDataArray encodedLength="36948">
              <cvParam cvRef="MS" accession="MS:1000521" name="32-bit float" value=""/>
              <cvParam cvRef="MS" accession="MS:1000574" name="zlib compression" value=""/>
              <cvParam cvRef="MS" accession="MS:1000514" name="m/z array" value="" unitCvRef="MS" unitAccession="MS:1000040" unitName="m/z"/>
              <binary>eJwUl3V8FUfbhnFCkuOu8RDcigZKuxdW3N3dCxQLToLEz4m7AMETNAmQECRB4pCQ0JbSQiml1LDSvtToN98f12/3zHmemdndmXnu+/5/t6WRsnKpr6Jc8lOVS2Xmcum0tVxKt5dLG7zLpX4B5dJ8l0qp0FIpVblVS05NtfSZoVpaaKqWVk2vkX5wq5W+ktVKtYpaqVRVKxVqaqUTulopw1ArxZhqpb2WWinIViut9KiV+retle7Nq5WuaO5Im0bfkYKUd6VF2rvSUPNd6bCqXkrU1UsOQ720y1IvrWjdII3UNEg9bA1S2PRG6f7tRmlL6/vSpjb3pQ1u96VPFfelVar70nLNfWm+6b70yu0L6ZXsC+mF5QvJbP1S+tL4QHre9KH0e+uHkpv6oaTUPpS0+oeSyfhQspkfSt7Wh5K//aHUwfOh9IHvQ6mP/0NpQMBD6f2Wh1KW7hupyPaNdN3jG2my4rE0R/VYWqp5LG0xPJZCTI+lSMtjKcH2WMryeCwd83osnfV5LBX5PZbK2j6Wqts9lu53eCw96vRYet7lsfS622OpRa/HUr+gx9KswsfSDt9vJVPDt9Ik2RNpk+aJFKx7IkUbnkgppifSYcsT6YztiXTb64lU7/NE+rHtE2nv0++ks6qn0gPDU+m56anUyfepNCzgqTS5/VNpYcenUnT3p9KEVt+Lb/S9tLrT99LJqd9LIxu+l965PZNc5M8ko/KZFKB+Jm22PpNC7c+kZM9n0nHvZ9Il32dShf8z6cuAZ9KP7Z9Jf3Z8JrXp8kzSnX0m/bX4B2lM5Q/SZ7U/SDNbPZc+dXkuHZE/ly4qn0tfa59LL/XPpaam55LW8lzytz2X+ng8l0Z4PZdm+YhYv+dSfLvnUnWX51KrCc+lSWeeS191/FHS3/tRatLyJ0nX+iexhn6SDut+kooMP0m1pp+kI/N/kuZG/yStHfCzNET5i7Re+4t0yfyLdMf6i7Rn0C/SgOJfpc9dXkivXF9IbWQvJG/FCylQ9UKaqHkhrda9kPYbXkjZphfSJcsLye77Qrr/8oXk+vaF5PvHC2nguxfStL9eSAVLXko/rXgpea55KfVb91KaG/ZSapr4Ulp166UUWv5SOlT5UrpSLdq/fCnZn7+Ujr55Kb1weyV9pH4lzdS+kjbpX0mxxlfSKfMrqcL6Svre/kpq4vVKsvi8knr7vZLGt30lrW73Sgrr8Eo63OmVdK3LK+lht1fS/3q8kjS9Xkmd+7ySFvd/JWV89ErynP1KmjL/lTTtx1fS9J6vpcSRr6XO219L+ujXknf+aynrzmvpybPXUpHLG+lz1zfSaM0b6ajpjXTD8kZ6YnsjNfF8I9m830iBvm+kaf5vpI0Bb6RzHd9Idzu/kX7t+kYKDnwjZQ94IzmK3kjN372RvP96I2UY30ol5rdSRr+30vkpv0vNFH9Ijzv+IcX89T/pvNs76W/FO2mp/p101vxOarS+k+xe76SGDu+kd53eSbau76RTfd5Jhyx/SQbvv6SIgL+ks+3/kr7o+Jf08U9/SaGKf6QHmn+k/3n/I3n6/SOtbfeP5CZ/L31rfC/1tr2X5nu8l6K83ksXfd5L3/m9l+QB7yVH5/fS4r7vpQGD3ktXh7+XPKv+kza0aUKkaxMOujXhknsT7siaMEXbhLPGJpSbmuBma8L5fU1Y/nkTcto05Z5bU352b0ozeVM+UTXFqW3KMV1Trumb8rmhKa3NTbFbmtLL2pT/+jdlx8mmhLZuRrZLMy61aUa9azN+cmtGc1kzrPJm9FQ0Y5SyGYtVzdipbkayphlntM2o0DXjib4Zfxua0dHcjBEtm7OwVXOSXZrzvVtz/nNvjknenB6K5oxUNhf5zcnXNqepsTkWU3N6mpszxtKca24t+Mq9BX/IWqBStKCjsgVDVC2Yp27B45IW5DdviUvrlvi6tOSjNi3Z7NaS54qWtFC1JFDTUryLlnyma4lD35KThpZYrC15UdSShFatMLRuzYQ2rVnr2hoXZWvma1qzS9uaB4bWNFvUGq/Frfl8ZWsaHrYmysWF3DYuVLu68LObC64yF9rJXRimcGGJ0oV9KhcOq124qXHhqdaF5noXvA0ufGx0Ya7JhSyLC7GdXPj8ugvvXNtgdG/DNHkbghRtSFG24ZKqDV+q29BP//9trrzXuPKR3pVFX7uibOnGpNZufOPmhrfcjcEKNzGmG2EqN3LVbtRq3FDr3QgyudHKxZ1CmTv/KtzJ07mz2+qOwsud7t7uHGwj47arTMxfhkIm4wO5jKkKGduUMm6qZfyokdFdL2OKQUY3u4xWbnLGyeRslMtJU8i5rpTzTCXHTSOnm1bObaOcX0xyVBY5va1yVrVSENdaweM2CrIVCm4rFeQZFDQYFQy1KijyUPBlcyW3XJX86qZEJ1PSX65kgUJJhFLJOZWSplolrtNUtJ2nQlKoWalUk6BSs8ig5olZzf5xavJS1IS/FffNNLRqpaFbaw0tZRpOqzRM0wtsGtrXachx09Kg0Yrn0TJghha7m452ah1f6XUMcdUj0+u5YdYTrTaw0WjAx83IBHcj5+RGniiMqFRGsrVG7uiMdDEaGelh5CtvI4pCI5tdTbw0mdhtM7FUYaZKZWaKxYze38zQtmaCAswM7GSmr8LCCqWFTJWFpXoLTcwWns6wsElmZbDaSq7WisZgJc9sJfKglZJvrFhcbYx1s3FJZiNCbeOqxsZbrY0AvY1ZBhsxRhu3TDa6WG0ssNnwamnnf23szHe3kySzUy2300xpp7fKziq1nYMaO19o7eJ57WCws9lo55TJzndmO6NtdvbY7bz0tNM1wM5vZ+xkP7Gz7p2dF008OOjqwRduHmK9eDBY7sE2hQfnlB48V3ngofFgktaDSJ0Hfxo8mNXfg+ULPfg33gObuycTZZ6UKTzprvZkh8mTQrMnhzZ78bvGW+xxHzLG+RD8rQ+Jv/igVPgyQunLPIsv7b/zZUhzP7FO/QiQ+WFS+xGj9aNG54erwY+/LX6MdPEnrI0/H8n8+VXnz9dX/fGQt2WWoi1pyrYYNW1xbR1AuWsAQ2QB3FAE0FwVQBeXdnzaph0v3drRRdaO0wpxVYs2jbjXinad+G1oxxpjO86Y2vHK3I61bduxrls7Jh9qR0Lr9kx1a88DWXtmKtuToWrPQnN7Oi9tT7WqA3JNB2J0Hbin74DO2IEppg6kmDvQpKQDrf/pwLM2Hemp7MhHuo6E6DvyrnkndrXqRFnrTrRu04knqk74azqxXNuJ1/pOlJg7YWjZmRmtOpPdujPtXTvzTtaZ3crOYh92ZoGpM0fNnelm68xGe2eaeHVG49+Zb9t1puuHndkwsDOXPurM+487A5358JfOuLp3wUvVhSXqLuRquvBG24U++i7sMHShzNiFNuYu4uztQoK1Cw9sXfD06MJizy6c9OrCa+8u9Pbtwna/LrgEiPwRXRiwWfTxUxdeKbqyQ92VG5quuOm6Mk7flWRDVx4Zu+Jn7spKS1fOW7vyp60rH3l0Zb9nV2q8uqL16Ura266M0XQjSduNb3Td8Dd0o8DUjd3+3Rhb243Hbt1ZK+/OJUV3mqm6M1zdnThNd3z13fnX1J0hlu4s9exOZLMenFf24F9VD1YaezDM2oNrsT2obPUB9YoPsKo+YLH6A0a//IDp8p4cVvTklbInyww9GW7pSecRPZl0pyefuPfiibwXnZW9uKXuhVrbi9m6XpzU98Jh7sVXll6Ete3Fz916cUndm1ba3mTre/OroTf9TL3Zb+5Ng6U3XrbefGrvzWWP3kz27s0hn9688u2NSt2HOZo+5Gn78LeuD58Y+pBk7MP3pj70sPShtU8fjtKHnxP68Mi9L9sVfalW9sWi7styTV8mG/py2NgXLH2Jtfalq0dfar36YvXpywrfvrRp25djbfqJ86AfP8j70VvZj/vqftzU96PA3I+Jtn489elHWYd+vPmgH9369aPqeD/21/cjoLEfM77px6Pn/ZjjHsgZWSBNFIGMUwZyUBXIG3UgaAOJ1wXyVB9IT2Mg+0yB3DcH0tYayGZbIBX2QEyegSz3CqTYOxB330Bm+gWS5x/I+7aB+I0O5OM5gVxeJfpdH8j58EBaRAZS/iYQf1l/LKr+XNH0R6nrz3x9f84b+tPS1J/J5v4cs/RnhL0/GR79eeHZn4+8+xPr05+e/v35IqA/7dv35/K6/iQe6i/W5AAS1AN4rhlAP90AovQDeGQYwDb7ALrWDKB9qw/Z3vpD6lw+ZJPbh1S5f4hd/iE3lR9iVH8o6uqHjGs1kNGuA4XGGsgI+UCyFAP5TTmQoeqBpGsG8qF9IGEdBrK1xUcEKT/CR/MR2U0+Fmf4xxxTfkxT/ce0tH/MDpkk9IvEvTKJbhUSf7rCMRlMVYIoYczRgsIAS4xwxQR2D8j5AnL/A3nLQUKnDKKXbpDQMoN4bhiEX9dBfN16ML3bDMbpOhhkg/lDMZgT6sEojYMpMw/GZh3M196DmdV1MP9+NZiz7kNwkw9hsWII15RDxHoawgbNEO5oh9BeP4Q9hiFivw6hr3kI8ZYhvLAO4b3nEM77DKH08hDOuQxlqdtQbrgPFeftULYohtKoHEo39VAiNUP5QTsU9EPJNAzlT+NQJpmHcsYyVOjQoSyxD6XUYyg2r6EEeQ+lwWcoXfyGEuE/FKndUDLaD2ViJxHbdSidvhrKF/JhfKAchlM1jGHaYeTohtHeYxhPvIbh1XkYr5p/gt39E07oPqG14RMWGj/huukTtlo/4QvbJ/T0EG1tP2FN+Sf83HI4LV2Hs8BtONfdh4u5Dxe1bDgPlMPpox5Ooma4qLHDGa8fzhnDcOSm4aw0D6fSMpwA23D22Yfz1GM4ktdwsr2H895nOJf8hzPr9+Eccx9BK/kIFilGcEM5Ah/1CII1I3isHcFA/QjxLkbwr3EEM8wjKLKMwGQbQS+vEcR7j+DXCSOocxuJQjuSKNNIfjWPZJR1JLm2kbh7jGSl50iqvEby3biRHC0dyQz5KIoVo8Q5Nopt6lF8rRnFe8Mo5phG4Wkdxbf2UQzpMIqlXUYRsngUI++Motf7USyUjeamfDRtlaMJVY0mVzcauWE0cdbRvLWNxuQ9mlXjR3OlxRi+dxnDcbcxrJaPoVg/hl2mMUJ7jWGQdQyPOo7hs//GCF04FoNyrHjvY+lqGSv6GcsftrFc9hzLJ/5jUbQby7r2Y8meNpae8nH8qxwnNPs4sf/G8dowjkmmcVwyjxPrc5zQUOMY5jmOXK9xKH3Gsd53HEs7jEPGOGasG8eJ8nH8934cL9zHM0E+nguK8eL5x7NbPZ5nmvEM141Haxwv9O94jtrGi/c2nrWe4wn0GU9twHh+7SdyBoxn7NrxFKwbz6e3RJxsAgM0EziknSD06QShzyfQ0jaBFfYJ4ttMIN17AsntJvC+/QQqOk3g2zUTSJRNZIFyIhWqiXTVTCRRO5FK40SSLBP51zqRbl4TqfKfKHzYJDzlk5isnkSJZhJ+uklE6ifxm2ESM0yTKDVPop11EjG2SczxnMRtr0l09plEaodJwqNNxt1tMjr1ZLZrJmM3TWafeTIvLJNp6zkZh9dkRvafzK8fT8Z/yGQCVk7GJ2IyX2VOprZwMqNvTebC7cmEVU7mddVkptdMpqx2Mh3vTia+bjJtHkxm3VeTufRsMst+m0xJyylUuE+hu3yK0PhThG+aIjTjFO5rpjBQN4Vj+imojFPYYpoi9OIURlqnUGCbIs6mKaJ+T+G11xSm+0yhzHcKHf2nkNB2Cu8DprCk/RS2j53C2AlTuDRxCjPXTaHz4Sk8dZ3KaPep/K6aSoV2qvAbU0k3TKWVaSoPLFMZZJvKKftUdntN5arfVOLHTSVq/lRe3BX3babxn+s0lrlPo0E2jYGKaRxXTkOrnsZOzTR+1E5jon4aVw3TaGeaRrxZxFtEnKeI8xJxPiLOd5qoD6K94zQ+lqaR1GI6D1ymM9h1OmfdpmOVTSdUPp3fFNOZo5pOpXo6B3TTkRmmC908Xeii6Szznk6jz3Ry/adjCJjOn5HTmZo8nQ8Kp7O2xQzhyWZg1M4Q+m0Gs4wzqDTNoJdlBgetM1DYZ7DVYwY/eM5govcMrvnMoJPfDFL8Z7Cu3Qy+aT+DrsNncKZ2BvGuM3kon8knypkUqmaKujJT+PWZvNfNZIVhJl8YZzLYPJNzlpl42GYSZZ9Jg/dMTvvNxNp2Jn+0m8mjipkE1M4k8c5M1tbPpLPrLLpqZ5Gpm4W7YRZbjLN4bprFZMssblhn0d0+i2yPWci9ZrHdexY/+8ximt8sbvvPomfALA61m8Xej2bxNnMWk5rMpkfz2cxync093Wwkw2zOGmfjaZ6NwzJb7InZrLTP5iuP2Qz3ms0l79kE+M7mu3azKU6ZzWrFHL5RzmGUeo7YJ3PopJtDun4O7sY5bDPN4WfzHGZY51Blm0M/jzmc8JyD2XsOYT5z+NN3Dh+tnsNkxVzhM+fSWz2XY5q5hOnnCi8yl+WmuYywzuWF71xm+8/lTPu5eHWcy/1m83jpPo+58nmgmke+eh5+2nm4GOYRZJzHz6Z51FjnEec9jx/85zE1YB6BHeaxrvs8LmTOY0fOPP6WzWecej5lmvkc1c/HbJxPpGk+783zWWOdzxPbfG55zqev93xO+szH5jefz9rN51n7+UztOJ/KTvO5kjafng3zGfpiPsf/m8/zVgs4774Af/kCUhQLcFctYKd6AW80C1ikW8AX+gWMMC4QumAB3SwLOGRdgN6+gDCPBfzjuYBPvRfwxGcBk/wWUO6/gMCABXh1WMCQngvYtGwBMSEiRrZQaNqFTFYupFK1kA81CzmrXYiffiEphoXITAvZZV7IW8tCltoW8tC+kDGeCynzWkhvn4Wc9F2Ih/9CYtsupFW7hczvtJDngQsZOHYhhuaLhOdaRDP9IjYaFvGzcRFzzIuEBl7EMNsiSuyL6O65CIvPIhy+iwhqu4gRnRZxvNsi+ny0iORfFzGqzWL6uC/GW7GYZOViZOrFhGgW8067mFX6xUw1LabGvJiLtsW8aLuY7/st5puWS+gkW4JJuUTohCW00izhjW4JSw1L+Ma4ROiPJVRZlvCxbQkX7Evo7LmEHK8lmH1ErP8SlrVfQt3EJTxvuZQ5rZdy32UpZ+VLidIupYV+KVsNS3ljXMoy81Jq7UsZ7LmUEq+l4l0sxdt/Kcp2SwkcuZTUhqWEfb6UJ2+X8sx1GbPdlzFKsUzoyGUMUC+jQLOMjrplWI3LiDctw92yjD3WZfxtW8ZnHsv42XMZC7yX8ZXPMib4LaPSfxlSwDKK2i2je4dlnOi4DO/Oy0jtsgx1t2WEdV9GUM9lvO61jGV9lvFt32VMC1xGu0HL8Jy1jLgvlvHi3TIe/b1M6MDl9Lcu54jncuzey0nyWY7Cbzmh/stpGrCcoHbLedN+OSs6Ludpp+XM7LKcxq7L+fnMcia1WcEd1xUMc19BoGIF+coVHNWswEu3glT9CjTGFbSyrGCXdQVT/VZgcV1JgttKwuQrWaddKTTPSsbaVlJpX8kVr5Vs6bGS6DEruadexWjtKip0qxhkWMVV4yr6mVdRYFlFrn2VqHWrhI9dxZquq3j13ypq3VZTolpNN/1qcg2rCTCtJse8Wmie1Rg9VhPnuRqF92pa+61mgNunRHh9KjzUp+zx/ZSm/p/yV8Cn/NbhU9Z0+pSZvT6ll9saOqjWcFy9hkzjGqzmNaRY1qC3rRE1dg17266hWbs17Gq/hiKXtXTWrMXftBYf61o8PNbycPpa3lSuZYBqHX0N67hoXEdv8zrO+K6ji/86OrVbR8eO66hXf8Z47WfU6z5jnEFg/ow6i7jaPuOu/TPGeoqrl7j6iKuvuPp/xp22nzGm3Wf8Kl/PK+161ujXC820nrWm9bwxr+cz63p+s61nvcd63nquZ4P3ev7wWc9Gv/X8z389mwPWE9RhPX92XE+E2wZksg0olBuIUW1ArdlAnHYDOv0GEg0bMJg2kGLegNm6gXTbBmweG8j03ICn9wYO+GzAx28DOf4bONpuAwEdNoh1uIG8Lhs43X0DUyo2kPbPBryabqS7bCP58o0EajYKzbuR64aNYNrITfNGhlo3UmnbyEiPjdR6bmSi30amBWxkcbeNxI/ZKGrURr6WbeI75SbhzTfxo2YTK3WbeKHfxFrjJt6aNrHJsom/rJvYbt9EE89NhHhtopXPJsJ8N+HuvwlH202o220iof0mjB03kb9pEz1+3ES4bDNW3WZ8jZs5atpMB8tmTls308O+mUKPzfTz2swV781Ivpu56beZhg6bmdppM5cnbmZkxGZmXdtML/cgoeuDqNEEMU4XxH19ENONQTwyBbHAEsRza5Coc0G89ghig1cQf3kHscM3iOb+QexvG4R7uyCc7YPQdQwipVMQ9i5BHOoaRNvuQXTtGUS/PkF8NziIPWODGPwwiNXPg3B5FYSrfgta0xZSzVvwsG4hx7ZF+J8tnPbcwgfeW7jks4Wdvbdg2LuF+i+20PT7LWT9sgW921a85Vs5pthKF9VWCtRbCdRu5bpuK0MNW6kxbmWCeStfWrYyx7aV7+1bWeG5VWi5rWzy2cq/viK/s8j5YCsnxmxF+5/oq/k2psq38UixjUWqbfyi3sZn2m38pdvGbsM2os3bxPrZho/HNlGnt9HNexsXfbbxbcdtvOyyDdde23i4YBsjf9iGh3o7hfrtDDBu56ZpOyMt22mwbmemfTsrvLbzm/d2tvhuR9Vuu6jZ2xnTczvfaXewQr+Dt4YdQhvsoKVlB1HWHejsO8j02IG/1w5Oe++gt+8OoRt3MKztDu4G7ODbDjtY3mkHW7ruoHn3HeT13cHQSTtord6JU7OTDsadfGjZyVj7Tr702Ml8r5384r2TDb47ee+3U3y/neKM30lq+53kdtrJla47GdZ9J3U9djK9505kS3eiaL2LBkGKyy5mt9mFj+sungvy3Haxzn0X/8h2sU+xi1T1LuZodnFKt4vP9LvoY9jFiCW7mLt8F2dW7uLT0F18ELaLPwWfRO5CESX6FaREizzHLnydu/hRsD52F33jdhH/aherWu7mXavdXGm9mz0uu1G47qZRkOa2m7nuu/GX7eYXwSbFbspVu3mk3c1h3W7xLnfz157dqEN386VgUfhuOkTs5rXgQuRuiN5NG8du7goSnbuZGbOb57G7ORW3m6aJu2l3aDcjX+zmzZvdmFsHs6pNMNfcgtnvHswoWTBaeTAPBAcUwSxRBtNZFcxbQbE6WHj5YBS6YBoFH3QNJrR7MEfmB3NxSzCDQoL5dX8w+aHBbAkL5uPwYO5EBJMYGcysqGB8o4P5SXDWEcxmZzADY4JpFRtMjSA+LpgZ8cF4JwTzo+B0YjAbk4IZkBxMi5RgqgSxqcFMSwvGMz2YDZnBOA8EE306mPDH4hmeiusPwRx9Hcx/LiHcbhNCtGsIk9xCsLqH8FRwUhbCOnkIfRUhNFWGUC5wqEKE1wvBrgnhe0GuNoT1uhAC9SE0M4RQIfAwh1AWGkJ4WAjjw0MwRYTwreB4ZAhrokLoEx1CE4cYU+BwhjAlRvQXG8IzwYCEEEqOhfDkXAidfwjh5ssQOjbZQ2SbPUx03YPVbQ+57ntYL9tDf/ke4pV7mKnaw9e2PbxYuofP9u8hMHQPzcP2UC2ID9/DrIg9+EXu4VdBYdQedkTvYahjDwrnHj4XZMfsYWnsHrrF7eFPwfX4PYQn7GF84h4sSWK8ZDFW6h7Wfr+H2a32ctFlL8Nd96Jx28tXghz3vayS7aWXfC/e6r1s0+5lsG4v+7fsZcy+veKb7mV+1F46RO+lxLGXfc69GGP3cjJuL+vj99IqcS8fvt6LymUfTd33MUu+j7aKfcIr7OO4dh8LTPtIcuxjnnMfv8fsY1DyPm7n7mN5i/1cdt2PRbafZwKFaj+H1PtpptvPH8b9fLJgP8cX7efe0v3sX7ufLaH7+TRyP/2i9tMyej93BKmO/Sxy7qdLzH7+EtyM3Y8jbj/T4/fjl7Cfl4KixP3sTdqPOWU/0/7ez3LXUJq4h1IlSJSFMk8eSkdFKP8TlCpDiVKFMlUdKjxcKC8El7ShjNGH8r0hlK2mUIaYQ1FZQvnMFsqH9lCWhYWSFBkq3lEonaND+VNw0xGK0xnKjJhQ2saG8kZwJS6UsPhQPBNDGZ0SyobsUF6fDeX4lVDuPg8lxyWMNW3C6O8ahotbGA2CLPcwVsjC6C0Po0ITRoI2DEtoGOfDwtgZHsaIiDAMkWE8FWyLDmOYIwytM4zHgtyYMAbHhXE8IYwHyWF8mBZGdetwcfaF0901nCT3cBbKwvlXHk6FIpxEZThd1OH8LdgXGs74sHA8wsO5FCF+R4YzISocz+hwfhVccog2p2iLEW2xok1QFBfO/vhwJiaE45UYzgvB/mTxOyUc78xwzrhHYFREsFMVIdZGBGZNBD8IrIYIHoVFkBsewZaICM5ER7DDEcFIZwSmmAjyYyMIjotA6xLJD+6RhMgjGaeIZIomEoc+kvN7I/klNJKY6Ehx9kbyjzOSJXGRrHsSSaZbFK7yKHZpo4iMjmKGI4r2zij+FJTHRJEcGyVio+gVH0XLhCgOJUZhzYjiwNEojMpo9qmjuaGLJl4fzQJDNM1M0YzbH831sGjmRkTTNTKau1HRrHFE8ygmmtOx0XROiebLm+K+tYOrbg6c7g66yh00UTi4K8hWOlircvCx2oFK4+BbwVmtg2CdgzcGBwvMDr6a5uDXWQ70YQ72RzhoF+XgT0FltEOseQeBMQ7cYx08FIxOcOCR6OCl4FqSGC/ZwbwUB91THTRLczAo04Euy0HSAwcu/zg41MrJD22cXHR1EubmZJq7k/Yyp/DKTqrlTjIUTlYrnQxUOVGqnXwrOKdxEqJ14qt38rvglsFJktHJUpOTvmYnQ6c6qVzjJHe/E89wJ/GRTnpFO3FxOPlScMLpZGuMk1GxTuxxTl4Krsc7iU1wsiDRSatkJ58LtqQ6saY7uZrhxFjhpPFv0Y97DNsUMbxWxVCmjqGfPQbPSTHiO8YwKD6G5wUxzP8ihrFfx/DtXzG8dY8lRR6LUhXL8X2xbNsfy5jQWLzCYnkruB0eS2pELCsjYxkYFYs6OpangguOWMKdscyKiaVLbCzN4mJpFByNj+VNUiw3k0Wf6bF8J7jrEscnbnEkyONYqogjUBmHXBXHt4ICdRwztHEcNcSh8Ygje2ccYWFxdI2Io3lkHJ8LTkTFsT06jnGOOKpi4hgSH8e1xDjikuLolxJHaHocD5vH4+0ezx+CDHk8axXxRBjjCQiL5/foeCoc8az8J55erRMIdU2glSyBB4IQRQJN1Qk0CgL0CfwjqDMk8D9LArWhCWwOT6AqKoENjgTKYxN4nZjAb7JEyuWJ4tsn8pkykWGqRGzqRN4IbmtEuzaRdbpEhuoTxX4V7QKLVyLjohNp60jkH0G9M5FjMYlsj00kID6R94KGhETapyTSJDWRRsHJtEQ6ZibSNCuRzwVTDyZyyTWJWGUSS1VJfKhOQqtJ4ieB3/Qk2ocmERKRxMPoJMKcSbjHJfFEcDE+iUWJSdQ8S+Jz12T2uCczQ5ZMd3kyLopkoX2TiVQls0CdTD9NMkptMj8IruiSxV5OJsczmXnhyXwfmUxcdDIfO5MxxiTzUnArNpmMuGRR25IZkZDM3aRkJqUm0zw9mcsHk5nzIpm1Lin8zzVFeN0UDrunsF2WwkR5Ch0UKTRXpvBAcFaVQpg6hbmaFHprUyjRp5BgSKHSksJmWwoLQ1P4OTyFPx0p1DlT6BqfwqOEFNQ3U+j1KIU8dSp7NanI9Kmkh6cyMjKVf6NSUcaJtsxUjrikUSRLY6UiDZsqTXj9NIZY0mixNY2/ItK4F5lGblQae6PTmO1Io7czjR9j0kiLE22KdPqo0lGp08nUprNJl87XxnQ0Yen8IpgQlc63jnTiY9JZHZvOsLh0vOPTCUtK51VqOrNbZrDFNYMu7hmsVWYgGQQjMmiyO4M/92UwICKDo9EZzHRmcCsug+z4DLYmZDApMYOuSRm4JmfwveBqSgYb0jIYk55B+wyRfzuDxpoMdrpm0tM9E4Usk58EN+WZZCsy2arMZLIqk67qTNw0mTwTXNdmkq7LZJM+k47GTFqbMikxZ5JsyeTUzkzq9mSSuzcTU1gmd8IzORGRKepZJvOiMukfnYnBkckbQY0zk+MxmeyJzWROXCb94jPRJWTyWlCdmMnRpEyCkzOpTM+kd3YmP+dlcutUJptds5jglkWpPEvsnyyClFlMVGWJOWaJOWaJGif+02aRqRP/6bOYZBD/GbNwN2VRZs4iy5LFc48sbnhmcdNftEeK34Ktjix6xGShiM3iZ8HtuCwOxmexIyGL6YlZ9ErKQp2cRXBaFh+5ZfPOPZsz8myiFNl4qbN5L/g9Ops6RzannNksic1mUFw2/8Zn82VCNoWJ2XyanM2fbge4734Af9UBmqsP8FhQojlAqvYAE/UH6GY4gNx4gJ8F5aYDHDYfwGg/wO+C7xceEJr1AIciD7Ar6gCzog8Q6BD/OQ9QH3NA1MMDLI8/gG/iAVxdD2JSHuQPwTXjQbaZDzLNcpA8j4NCOx/kRtxB8XwH2ZUg4pIP8j9BTNpBRmUc5InLIba5HcIgP0SD4hCjNIdooztEjuEQIcZDTA4/xJvIQ6IWH+J09CGiHYdY6TyES9whbsaLuIRDzEs6xEfJh/jXLYdiWQ6p8hymKnPorcpBr86hQZPDeW0Osboc1upzGGvIQW7KodqcwzzfHPK75GCOzOFPwRdROULT5tAzNgdtXA734nM4l5BDTKLITRK5yTl0SRH5qTm8ENSk5ZCbnkNkRg7Ds3JY0fIwbeWHeaY4zBHVYfaqD7NIc5jB2sP46g7TQn+Yp4Iyw2Ga2g6jHXKY8qjDhDoOMyzmMM/jDnMs4TB/uh4hVXaEGYojWFRHeKg+wiz9EexGcR9xhJLII2RGHRGe4YjQRkf4yHkEz5gjNI09whNBadwRDsUfISThCK1SjnA79Qi/ZB/htftR6mVHOS8/SrziKBuUR/lTc5QH2qMU646y3XCU2cajeJrF/xFH+dtxlCsxR5kffxQSjorvfZRWSUf5QVCefJQTKUeZeugoL2THuCs/xgbVMeHDjvG39hjZhmMMNh+jjfUYmxccEz76GIXRx0h2HOPD2GOsTD7GfNfjokYcZ73qOH01xzlsOM4y03Eq/Y6zKvI4D5zHWRR/nFnpx/ko4zjFZ44TVnFc7IUT9FKf4B/NCeGnT1CqO0Go4QQrjCcYbTohauIJQjxOkO5/gvKQE9yKOCHq/QnGJZ3gcLqIzTiB6tIJOricpMjtJMMUJ+moPCm0xUl+E3yuPkmx5qTQbif5xHCSTsaTqEwneSv4wnySLOtJQmwnWWIX7DxJaeRJjkSdZLzzJL1iTopadpJb8SeJTjzJuqSTovafxJ56kunZJ4VPyaW7ey56Wa7QZrk8kudSpsjlmDJX1LZc1qhzmaTJpa82F5sul2b6XJ4JKg25nDbmEmfKZZM5l5mWXD6y5uJry+VXuyA8l8LIXNKictkZnctCRy6fOHPpFJOLOjaX/wm+isvlWnwuhxNy+T4tl1nZuaw9k8vmFnkUu+ax1z2P5bI8xsjz+ECRJ/Z1Hu8F36nyKFfnkafJI1abJ+pKHjP1efgb82g052H0yuO2Tx6ZEXmERObRwyHanCJX8F2MyI3N41RcHnHxeWxOyGN2Yh4k5RGQnIc8JY8vUvO4kpbHofQ8VmfmMSErD/uBPJ4fzOPMlTxG3ctjvuIUQ5Wn6KQ6hUZ9incCh/4U6w2nmG48hZ/5FPetp0hrewp51Cm+jD7FYecpImJOsTb2FFPiTlGcfApzm9P84Hqa8+6n2SU/zWLFaUYqT2NSn+ac7jRn7eL31NNMij7N/djTlMSdFnvptPDep1mTeJopSaf5MPk0vimncUs9zRdpp7mafprIzNO0PXiat4dEjusZwt3P4NSdYbbhDN29z+De6wxfbz4jtOAZPkk9ww8ZZ0QtPEsL+VnuKc4Srj5LWeRZUR/OssB5lhExZ2kef5afBEWJZ1mXcpbKrLOccTvHUvk52qjPCR13jgeac6IOneOE7hxx+nNsNZxjgfEcH5jP8av1HI1Tz7FuzTnksed4FHeO8vhzpCSeIzjpHMuTzzEh5RyBqeeQpZ/jm4xznM46h8/hc8JHnydfdp5PleeZqjovfM15NNrzYm+fp0Z/nkLDebKM5wk1nWet+TwdbefJ6XiePoPPc37/eVaHn+ef6PM8c5znQOx5ZiWcFxrhPM1SzpNxVuTL8smW5xOuyBfaNJ9ZqnyGqPPpqsnHpM3nvj6fa4Z8jhvzRU3JZ7Eln7HWfPra8vGx57OlSz4Luubz9oN8RgzJp8++fCrD88mIzGdtdL7whPl0iRF9xeYLzZ/PL4L78aLPhHxOJOazIzmfpSn5jE/NR5GRj6Y+n6AvxPjP8oloVoCLSwFvBA/bFHDbtYCzbgWkuRewV1bAp/ICpisKGKQsoLOqAKO6gGaaAn4VfK4t4LqugJP6AqELC9hlLGC5qYCJ5gI+tBTQzlqAxlbAv4If7AXUexRw2bOAI14FOL0L2OpTgDyggAsdCtjYuYB1fQu48VEBhmEFKGcX8FVEAbcixVyixVwcBaxxFjAjpoDBsQV0jSvAHF8gPG8BLwUPEkVuUgGnkwtISSlgT6qYe5qYd4aYd6bo81oBq74uoId7IXZZodDXhVQqC8lXFZKlLiRcU8gGbSFzdYX0MhTiaSzkT99CJvYuxH1mIWEhheREFbLFUcgiZyFjYwrpH1tI27hC1PGFQpMU8jyhkKtJhZxILmRXaiFT0gsxZhXySn2Bh5oL3NZe4LzuApn6C4QbLjDSfIE+lgv4WC9Q4nmB3o4LyGMu8JfgWewF6uMucCX+AgmJF9iddIFVyReYlnKBwakX6JZ2gbcZF6jOusDG0xdIuXSBG88uMFVxEav6Ir9rLvKt9iKxxov85nGRqt0XqYm6SFH0RY44LrIz5iIrYi8yNe4i3RIu8kfSRb5LvsidlIscS7vI7oyLTM+6SI8D4t7tEkPll/BSXhIa4xJ5ukvMM11ilPkS/SyX0NouiXP5Eq3bXyJ53yWaRl/ihaDceYllCZcYlHQJe8olcQ5f4lrGJVKzLrHy1CUK714i/NElnsmKaJAXcV1RxCllEemqIuE7itikKWKhtoiOhiLMxiKhi4v4XfDEXMRdSxEl1iJO2ooYNLmIxhlFTJpfhHVnEc+ii7jnEP05izgdU0RGbBHhcUVsji9icUIRExOL+DipiC7JRdhSisTZVsQ7wbM0MY/0IkozRF6myMsqIiK7iKADRSw5KPIOFdH1cBH2I0X8ebSIH44Vsd21mKGyYnwUxaiVxTRRFfNC8FBdTKWmmIvaYo7oioVnKybYUMwaYzGzTcXi2xeLd1dMgLUYg62YlvZifhN861HMHc9iFvoX81GAiJOK2TG9mPnLipm6qZj/hRWTFV1MlKOY5THFTIsV48cV0zO+GN8EMYdEMYekYl4KqlOKKUotZm9GMeszixmXXUyng8W45hRT1+oyQ+SX6am4jI/yMmrVZeG5L/NS8I3mMjXay1zWXeaE/jIphsuEGi+zyHyZdlGXMUZf5nvnZRpiLnMu7jLOhMuMSrmMOf0y7zIuszvnMm4nL9NWVsLvihKeKks4pykhRlfCLn0JnxpKmGMsYYC5BKu1hL9tJfxkL6HCs4QknxKeB5awYlyJ2AslvBf8GltCTXwJlxNKyE0sIT2phIjkEramiLjUEqanlTA8vYR2mSWYskpoky36OFDCxmMlrL5Vwg23K+S7XyFHdoU9iiusV15hoeoKE9RX6KG9go/uChr9FZobrvCb4LzlCoesVwixX+FpzBUaY69QEH+FxMQr7Eu6wsbkKyxJucLQtCv0Sb/CN7KrxKivsltzlfm6q0zQX2WQ4So681X+C7vKq/Cr7Iu5yqbYqyyNu8q0+KsMT7hKYOJVOiZdxZZ8VWgDEZd6lbr0q2L9XSUhW+QcEDFHroq9cI0tmmus0F5jtP4aAw3X0Jiv0cJyjWfWa1ijriGLvsZ/gleOa9yMvcax+GtEJF5je9I1VidfY27KNcalXoO0a3yQfg3/jGv8nXWNnMPXuPTuGpOV1xmmus5v+ut8brxOpvU6Ttt11ntcZ6rXdVT+1/kh4Dqy6dcpmnOd3LnX6RdxHWW0aHdepyr2utAP1zkTf52DCdeJT7wu3tV1NidfZ1bqdcakXefj9Ov0yLiOa/Z1Xhy4zuOD12nTeJ2/BXd+uk7+L9fp3bqUt26lVMlLKVGUclBVyn5NKVu0pazUlTJHX8o4QymDjKX0MpXSzlyK3FpKE1sp39tL+cKjlEpPketVymnvUuJ9Rb6fyAsoZcHsUsJiS9kaV8rq+FLmJZSKs6CUvsmldEwpxSO1FHVaKS3TS/k6s5Sy7FKOHSxlblEpP5WWMr2mFP+6Uja/KqWpexkP5GXUKMq4pizjvKqMo+oyUjVlRGnL2KUr4zN9GYsNZUwzljHQXIa/tQyTrYz/7GW88Sjjqk8ZEW0F/cpYNEC0Tynjy+llTIgoY2hkGf2iyugcXYaXowyXmDL+FjyJK6MxvoyKhDIuJ5ZxJqmMQ8llJKWUEZ5axva0Mtaml7Ewo4ypmWWMyBJjZ5fR/YAY/6AY/1AZTQ6X8cMRMf+jZaJ2lJF+T/T3XRnNfyvjjusNMuU3iFXcYJ/yBkGqG8zT3GCi9gb99TfoariBj/EGBtMN/jPf4I3lhliDN6i13+C6xw2Oe90gw/sGsyJv0NdxA13sDdrE3eBfwfcJN/gyUcQli5i0G6zOusEg15u8V9zkjfImz1Q3+Up9kzuam5Rpb5JgvEmY6SbrLDfB4yae3je5PPEm7xw3+dV5k29jbgrdepOquJtcjb9JfsJNjifeJCPpJrHJN9maepNpGTcZnXmTVupbfK+9xQPdLZIst9htu8VG+y2Ge99ioM8tzna5xc7ht/gk7hbfpN+iPPMWV2tuMaz1bbTut3msvE2j6jaF2ttEGW8z2n6bv/beJt5xm42xt1kZd5upCaI98TZ+qbf5N0PEH7jNwSO3cS+4TfW92+R8fhvj+9u0bFIu/Ec5s5XlfKQpp5e2HB99OSZDOf+YynljLucbazmNtnLejSynfFw5JyeWkzy5nBGzy7mxopwFjnKhQcoZEFfOB/HltE8oxyuxHENSOfLkclqklPO34HVqOc/TRH/por+McqozyynNKudSdjmnD5Rz5GA56YfKicspJ+xwORuPljPuZDlf1pVT6FrBAk0F07UVjNNVMExfIc6eCnoaK+hoqsDHXIHZUoHKWoGLrYL3gt/tFXznWcEDrwrqvCso96ngq/4VvJxUwZ8RFTyKruC+o4IaZwU3Yioojq0QNaSC4/EVZCdUkJxYgSOpgn3JFWxPqWB9agUr0sT4mRX0OlDBxvoK4WEqGaSqpIemkvbaSlyMlfwneGap5GtrJSm+lZh6VNIyulJ4skqq4ispTajkXFKl0GaVHEipJCy9kjGHKnlZXckNRRWXlVVCC1aRq64iR1NFuraKeF0Vkfoq9hiq2GasYr2pipXmKhZZqphlrWKSrYpR9ioGe1TR06uKTt5VPBhRRdnoKlZNq8JjQRU3oqvIi6nicGwVmXFVJMZXEZ1Qxf7EKnYmVbEpuYo1KVUsTa1ibloV09KrGJdRxfDMKqSsKvplV6E9XIXb7Spu3xE5f1WhbFPNb+7V/Cyr5qm8mq8V1TQqq6lVVXNbXc1VTbXQHdWc1VVzXF/NQUM1acZq4aeriTRXs9dSzXZrNRtt1Xxqr2aJRzVzPauZ5lXNcJ9qDO1FzIBqfllfjb+zGmVcNc0Sqvlb8Daxml+TqnmWXM2jlGrhZ6upS6umLKOagqxqjh6o5px7DSdlNeTIa0hS1uBU1bBNW8MGXQ2r9TUsMdQw3VTDBHMNoyw19LHXsL1vDa1G1LBnTw29nDW0j63BFl+DPqEGZWINbZJqaJ5cI2pkDT+m1XA3q4aK7BqC/hH9/VeDq7yW7zW1PNLW8qWulhpDLbeNtRy015LuUUuiZy1r/WuZ0KGWwbtr+dVRK86PWioTarmSVEteai1H02o5kC5iM2txZtWy82AtQYdqWXW4liVHammhvMNv6jt8rb9DvfEONaY73DbfodRyh8vWO1yw3RGe+g5p3nfY63+HhR3v0Cf2Dj3i7tAp/g4+iXewJ93hbeYdXty9Q57iLseUd0XNuEuC9q7w0HfZZrrLJvNdcebdZaH9LgP873Jy8116xdyle+xdOsXdJSD+rtB6d7Ek3UWffBdVyl1kqXdxSbtL8/S7/Cf4K+Muf2Te5XXWXaGF7vLo0F0e5NylaYPoo3kdrdzreKuo4wd1Hd9p6sR7qxNnY53wonXUG+qoMdZRYarjprmO65Y68Xx1XLTVkW+v46RnHUe96jjoXUeqbx2JfnU8HV0HG+r4NrKORofIjRW5cSI3vo6ShDouJdZRkFTH2eQ68lLqOJ5ax+G0OvG+68jIqCMls46ErDpisuuIOlBH2ME69h6qE1qyju2H69hwtA7vy3X87FbPU1m9WPP11KnrqdTWc0tXz1VDPcXGei6Y6sk313PGUk+utZ7jtnoOeNST4VlPonc9sT71RPjVo46uR+Gox81ZL2prPS1i60WNquev+Hr+l1DPb4n1/JJcz5O0eh6l19OYVc+NnHrWu95jifweM9T3xJl4T+ixewwz3kMy32Og5R7tvO/h73OPK4PucWTkPd6G3uMb5z0a4+5RH3+PmsR7VCbd43byPW6k3KM09R6X0++RnyX6unEPzYN7uH19j5+f32O/ooE9ygaCVQ3sVDewXdMgdFADm3UNbNA3sM7QIPxEA6tMDawwN7DU0sBiawMLbA3Mszcw26OBmZ4NYl83MMW7gYk+DYz3bWCsXwOj/BugfQMfdmzAFNiA+sMGXo1o4PqcBo4ub2BMjIiJbWB4XAPD4hsYktDAoMQG4ZsaGJjcwICUBgJTG+ib1kCv9AY+yGige2YDXbMa6JzdQIcDDbQ72EDbQw345TTgc7gBzyMN2I82YD3WgOJUA00KGsSZJsaQNTJE0cggZSMDNY0E6hrpq2+kt6FR1JpGepga6WZupIulkQ62RgI8GvH3bMTq14imfSM1YxqZ62hkanwjkxMaGZfcyJiURkamNTIivZFPMkT/WY1wQPR/qJEPcxrpf7gRv/xGvAsb+bemkYOy+2Qr7pOuvi/2431StPdJ1N8n1nSfGPN9Qr3us9v/Prva3mdnwH2COt3n4xn3aeW8T/O4+zRNuE+TxPv8J/gn5T5/p97nr7T7/JF1n98O3ufF0fs8PXufR4X3+b+G6zouqqyNA7iAgHTMDMMM3YIiIBKiYjw/QUUYGDrEwFjbtXPX1lUkh26w1+4XY3V11bEAAemQUKRUQhQQ3/PH9zPnnnvi3rn3nvM8SWoVFM+poBh+BYslKihawAgr6LheBR3Tr6C/DBjDCjpiUkGHTSvokFkFHbSooAOWFbTSp4I8YytYTl1BlMqkVdCMnAqanlfB7os5VUHTzlSQMbeSjHUqydC4kvRdWDmGiWXimHgmgUmsJBMJk8QkMylMKpPGpFeSaSaTxWQzOZVklsvkMfnMqUqyr6wkx8ZKmq1ZRR5ajHYVeXKraA6P0WH4VTRXt4rmCRm9KvIyqCJv4yoSmVfRUu8qWhNWRYmJVSSRVFFSchUlp1RRSiqTVkWp6VWUnllFGdlVlJlTRVm5VZR7soo+9leRrFY1yWlXk6JONY3hV5OSbjUpC6pJRVhNqnrVpG5QTRqG1aRpVE1axtXEMakmrmk18cyqSWBVTRYTq+ngvmrKT62mgrRqOpVeTaczqulMZjVdyKmmS3nV5KdRQ2LNGgrm1FAot4Yi+TW0WFBDUcIa9o3V0G8GNbTRrIb+HFdDI5tqyPp4DTnG1ZBHeg3Nyaih+Vk1FH6qhpw1aslNq5amadeyd7uWZnJriXi1NFunlv0/tTRPt5Z8hLXkp1dL/vq1LKaopVCjWvbd1tIy81pabVVLG21qaVViLa1PqqUtKbUsZqilnWm1tDu9lv7MqKV9mbV0MKuWDmfX0l85tXQ8t5Zi8mopLr+Wcs/WkvROLT3i1dEzfh1JdevolaCO3urVUaVBHdUZ1VGjcR01m9TRB9M66jCvo2GbOhJE17G8so4mSurINbmOpqTUkXtqHct56yggp46Cc+soLK+OFhXU0arTdbT2TB1tOFtHey7U0d/K9fSCU0+vufVUplNPNbr1VC+opyZhPbXq1dNnw3rqNaqnb8b19MOknv4XWk+bY+rpSGI9HZPUs/ionhKS6ykppZ7SUuspN72eTmbU09nMerqQVU+Xs+vpek493c6tp8K8enqQX0//FtTTfyfrSXqKzXu6nkrOsLnP1lPluXqqPV9Pmv+rpwmP6mnm03papNVAv3EaaA23gTbwGmizTgNt5zewGK+B9goa6KCwgY7qNbD8t4Ekhg2UatRAmcYNdNasga5YNNAdqwZ6YtNA6xIbaFdyA4vjWJ9U1ietgaLTGyg+o4GSMhsoLauBsrIbKD+ngU7nNtD5vAa6nN9A1wsa6PZJNsaZBnp9roH+UGukbG4j5fMa6QK/kW4KGumBXiP9q99IzwwaqdiokZrMGmnEupF4do3k4NRId8SN1JvUSAPJjTSc0kiamY0kyG4kw5xG9p020uwzjfSbzntay39PG3Xf0zbBe9qn956iDd5Trsl7ejL2Pam5vCfeqvf0If49fU18T98k72k46T0ppr4n1bT3pJX+nvgZ78k25z3d/d97Upe+p3OcJirUaaKXgiZqM2yiLqMm9gybaMS0iTh7m8jhUBMlJzdRZkoT3chootLcJho43URZ/GY6L2im23rN9M2imWJimykjvpkepzRTe1Yzfc1upoGcZhrJbSb5/GZSKWgm7ZPN5Ha+mXbfaKaPT5rpSnMzPVNroTfqLVSu0UK1mi3UrNVC7dot9JXTQgPcFpLnt5CqbgtxBC0kFLbQWP0WcjJsoalGLUTGLZRl20InJ7RQmVMLmUe3kCihhRZIWmhpUgutTm6hjSkttC+thY6mt1BsRgslZ7I+WaxPdgs9ym+h5wUtVHyyhSpOtVD96RayvMrq1VupSLOVurit1M9rpdG6raQiaCVtYSvLj1rJRL+VrA1aabpxKy0wb6U1lq202aqVjtm00hVxKwUeb6WExFZKl7RSflIry2Fb6X+prfQorZWep7dScUYrNWa10sfsVhrIbaVfea2kUNBKOqdayfB0K9mebaX5F1op4GIrbbraShPVPtAq7ge2d32gfL0P9NjoA700/sC+7Q/Ua/GB7Zkf6MiOD6Ry7ANxj3+gSMkHWp70gVIzPrB47ANdzf5AKT8+kL/mR/qD95GO6HykWP5HyhN8pFeGH6nM6CONsfxIOQkf6X9JH+llykf6kP6RPmd8pO+ZH0kp5yNp534kvbyP5HfmI4Wd/UiZrz+SBq+NdHXayITfRja6bTRJ0EbThG3koddGIv02CjFooyWGbbTaqI02G7exva+N4sza6IZVG6Unt9HF1Da6ndZGD9Pb6EVGG5VmttGH7DZSLWgjn/Nt9EntEwk4nyhS+IlW6H2iXQafKMboEy13/kSjUj6Rcuon4qZ9IsP0TyT9+xN9vfyJ0jXa6aRmOzXptJOOfjsZG7STjWE7ORm1s+fVTkes2ikrtp3OxrXTx+R2+pnaTtoZ7aSf2U5WWe0s5mmnqTnt5JnbTn557RSR304rCtrp95PtdPh0O8WfaafMs+10+lw7fb3STgrXWdu37STU7SB7YQd56HeQn0EHRRh2sDysgzYad1CWeQc9sOog6dgOarDpoL7xHVQ9q4OWp3bQ72kdbN3voCMZHZSY2UHZWR10LruDxY8d9E9uB73L7yD1sx0kONdBXqqddI3XSQ90OknK76Qy3U5qFHRSh7CTBvQ6Sdagk9QNO0lg1EkWxp3kadZJKy07aYtVJ6XYdJLNnk76GtNJw7GdLEbuZPFCJ7kkdZJPSidtTO+kPRmdLI/upLzsTrZvdtKd3E56ktdJNQWd9PFkJ/We6qRfpztJ+Wwn6ZzrJNPznTTh707K1+iiS5pdVKjVRe28Lvqm08W+1S6aqN9F8wy7KMioi6KMu2i9SRftMu2iI2Zd9HhsFxVZd1GNTRdFxnTRgfguik3ooszELrqR1EWPkrvodUoXVaV2UU96F41kdJFyVhfxs7vILKeL7HK7aGpeF83J76KAgi5afLKL5XVdtON0Fx0+00UJZ7vo9t9dVHyxi7zudFGLfDcFanSThNtNebxuKuR301PdbioVdFOjsJs69brph343yRt2k7ZRN40z6SZX026CWTdFWnRTnHU33VvTTQWSbrqcxMrJ3SRN6aZ3qd30M6ObdLK72XV1k31uNwUXsLE5n4kn/Eymep/JXv8zLTX+TLK2n8l5/2d6F/OZrJI+kyj1M61K/0zbMj5TQtZnys3+TM/zPlNzwWcSnP1M53W+sGv8wq7xC33W+0LKhl9I1+gLi5W/kMjsC62y+ELbLb/QYasv9GL8F6q0/UKU8oV2ZXxhz/ELpWR9oVPZX6ij4AupCr6Ss/5Xmm3wlW5bfKUFq75Sy+GvbJ36Sp/SvhIv6yuJ8r7S95avtFG7h+7ze0jRoId0DHvI3KiHHI17aJZJD60376E9Fj10NamHHib3UH1qD3Wl9dBweg+pZPaQTXYPTc7poeC8Hlqe30NbCnqo4HQPndHqZf9JL5Vze6lPp5fkdHvJQa+XZur3kq9BLy007KX1Rr0UY9JLWaa9dMGsl2ose+nH2F5yse2lgxN7qTa2l4bie2l7ei8dzeil1MxeOpPVS7eze+lZTi+9y+2lD3m99C2/lxRO9hLvVC85nemlTX/30oELvZR/qZfs7/RSiW4fvRf00VdhH8no95GJYR85GPXRTOM+8jPpo8WmfRRn0Ue5ln30cGwfFVv3UaNNH81L6aOw1D5andZHxzP6KCOzj+5l91Ftbh8ZnOqjP//uo9/V+6lfp5/kdftJR9BPlsJ+ctHrJ0/9frYe9tNvhv2kZt1PXrH9tCehn64k9bN3vZ+aUvupN62fuJn9ZJHVT87ZrE8O65PL+uT107GCfrpwqp9MLvbTlmv9NFDdT/9+7Gf38Y16hN9ITv8bWRh+I0/jbxRi8o12mn2jS5bfiGv7ja4v/0YT/vhG5lnfaGXeN4ou+EZZJ7+R/N/fiH/hG3ld/kaLH36jn/wB0hAMkLFwgKA/QCsMB2i70QAdMx6gTJMBumg6QCXmA9RkMUDWNgPkkzpAn/MGyOLUALmcHqD2KwPUKvxO/1h9p5Kx30kl6TvNSv1OgWnfaUfGd4rO/E6Pc76z5/Sd2vK+k9rJ77Ty3He6wP1BLfwfNKD7g/T1fpCd/g+aZfCDAgx/sDX0B+00/kEnTH5QjukPMrP5QeGJP6gx/Qcty/9Bmhd+0BPhII0YDJKW0SBb9wbJ1WSQvEwHKdJskDaaD9Ihi0G6YDVI/4wdpLfWg2Q0YZBCHQZZrDdIsSmDLG8YpFtpgyRNH6TR2YMs9xokcf4g7Tg5SCdODdKNM4MUzRuiXJ0husEfoue6Q1QjGKLPwiH2vw8R32CIxhkOkbvREMWYDVG++RBJLYdI3maIdtsPUfDUIUpKGKL7kiFqTR6iHylDpJ42RJFZQ7Qxe4gO5wxReu4Qy1OG6N/8IeKcGaLoi6y9xjDN5w/TZsEw/SUcpqv6w/TUYJiqDYdJzmSY+KbDNN5smGaYD1OAxTBb64cpYewwnbYepqJxw/TddphU7YbJ2H6YnByGKdJxmDZOGqZJ84dp9IlhWp0wTEmSYXqbMkxuWcPkkz1MUTnDtD13mKLzhikvf5huFgzTi5PD1HBqmMacHSaDc8NUcW2YtDk/WV7/k2IFP6nZ4CeZmPwkL7OflGP1k6TWP2nWtJ+UFveTHif8pG7JT7JNZXVpP2ltxk/an/mTrU0/qSL3J3Xm/SSZgp+kc/InzTz9k2yu/aTAGz+J++snrdIcob85IzROOEIpRiN0wXiE/jUZoS6zEZK1GKEsjxG6t26EPGJHqC9lhJTTRsg4fYScMkbIK3OEFmeN0LbsEYrOGaH83BG2ro6QxukR8j03QiNXWb3hL8o3+kV3jH/RG5NfNGj2izQtfpGl5S+aavWL/rD5xfKxX+R56heVqo5CpNoobFEfhWiNUcjXHAVoj8L++aOg5j0K5j6j8Ew0CmLfUVDxH4X1MaMwxByOHQXtuFHIYqzjR+EGMyNhFF4yzYmjsE4yCoOMVvIoZDLXU0ZB49UoZDBWr0fhGvPizSisLR6FgyWjoPmWtWOaykdhVucoLFGRQTezQ1UG8moyiGcM1GVwjnHSkMFDZr6mDJZqyeALo8iRwd9cGfzLk0HlbBns9ZZBqo8MpvjKwN9PBi5rZeBwUAY+x2WgHCODZ3GsPl4GDcxAggyskmQwnCqDza9kEP1aBrpvZHCKcSiSwX1mbrEMlpSwa2J2vpWBQikbs1wGZUqy2KEiC3lVWSQw59Vk4aIui8eMSEMWtcxvmrLoY/ZpyUJNWxZpjCVHFteYFp4sNujIYpj5iy+LfF3W1kQWJ+bJwnG+LCq9ZfGHSBbKvrJIYcz8ZHGFkYpl0eQvC24Q6x8tC7tYWdxj5sTJojteFm5JsuCkyYL/UhbzXsviHbOniPUtYX3fyuKDshxOqMpBqCaHh+py8NaQQzXTpynHrlMO6tpyCOfJwXWeHI54y2GCSA53md1iOSj5yyGZMQuQw4tAOeiGyqHgoBxuHJPD1hNykIuRgzheDqlSOWipj8b/NEbDQ3M0ypjFWqPxmVHmjEYKc407Gq95oyGnOxpc79HIEI/G9ejRWBAzGjJJo2GQPBrvU9kYL0bjj9ejMbZoNG4xVDwaXSWjsestG6NsNEJqRsNEVR7T1OTxkglVl8dHZouGPOQ05RHPGGnJ4yLjpi2P50wLRx4bufKI4clDX0ce5xlXvjw2COQh1JOHlY88SCSPEmahrzxu+MujOEAekYHyMFshj7A98rh8TB4JMfIwiWVzx7G5mbB4eWxNYHUSebxKkkdbMpMhj9sv5aFeJA/PEnn0vJXHvlJ5aJTJo+KdPK6rKLDvUAG71BWgrKGAVOampgKgpYC3zGJtBfzBUcABAwWILBQw2lkB2vMU8MBLATXzFbDKWwHfmSM+CuCJFHCScfRVwCOmwU8Ba8UKGGaO+yugKUgBo0IUcCFUAeOOKeDgCQXkxSjgn1gF1MUpYHW8AgYZ3UQFPJEowCBVAZdeK+DlGwUkl7DrKVWAm6oitqorolhLEQu1FfE/niJ6vBThLVJELXPMTxECsSJc/BUxcEIROrGKOMVMilNEU7wiNiYoQiZREZclinBPUsRrZuMLRUS+UYRqsSKq3ipiZakivjOJVYowrWZz1bA5VcbAQm0MtLXGwJczBo9mjMFqrzGo8B+D2Ogx6I4dgz1xY6AWPwZNb8ZApngMepWU0KKmBImGEsw1lXCDma2lhHJmmbYSDnGUwOMq4T+eEj7oKMFSoIRbjIdQCUf0WZv57LyPErb5KUFRrITfAlnbE6xtDKuLVcLYeCWsTGT+UUJwsRLEdUoY1amE/BElOKgqQ6ymjCZmk7oyLDSVcYs5O0cZk+cqo2OeMiZ4K8PXRxmNzO8iZcj6KiORMfNTxg1mtlgZA/7KUA9VxvfjyjgarYzzJ5QxJUYZr5gFscrsvpXxZ5wyNOKVkcs4JCjjX8Y/URktzBaJMpKTlGGVrIw7zNwUZUzPUIbRHWXsf6UMpzfKCC5SRhuzo1gZGSXKGP9WGQnlylikoYJTWironqeC8X4qCD2hgg5GLVYF9nEq7F1XgY1EBeapKrA7p4LqlypY/UoFwrcqmFaqgkVlKninpApdTVXs56iCy1WFlKeKNqEq219UMUekip++qoj1U4WJWBXwV4VBkCqEYaooilbFlDhVvJCoQlDMjktUcbhUFQcrVDFOTQ1N6mrYrKEGBU01pDL3tdQg0laDPFcNKcw9nhqsBWpoFKphrIEa6nzUIOOrBglj6aeGeWI1rA9Ww45YNajEqbH9TA2BCWrIlqihpkQNa9+q4ciIGm5rqEPbTx2nmBdidRwIUIdOoDrOMcJQdcgfV8eDaHVkxarjcZw6guLV8YnZnaAOJ4k6XqWqw/6FOgpeq8P5jTqkzOcidfBK1HG0TB1mKhoQaWpgq5YGHnM08Imrgd08DUj5GrhiqIHtYg2o+mvAJkoD//ylgdxoDeyL1cC3BA0gSQPjXmtA/EYDO4o0oFasgTzmeYkGHNQ08YTpVNcER1MTb7Q0sURbE9+YYxxNGHA1cZVZo8P4aEIi0sQ9X034+mmimdkm1mT7viZymPBATewP0kRsjCYyEjTxZ5Im/Is00VeqCZlKTVhXaeKQihZmqWlhlboWEjW0YKWphWYtLWzXZvW6WvDV10KJlxbMfLSw2VcLT8Va4AdqIWyXFs7EarFnrYViZmm8Fk4ksDZJWnBI0UL4M9b/hRYevNbC97da2PROC2MqtDCBp41z87SxYr42Cvy08TVMGyXHtbEjThtLErURLdGGSZI2bjHKqdrIYSKKtHG4WJvthdqY/VYb1cyGUm3Il2kjnbEr18YTJvSdNgSVbBwVDuarc7BNgwNVTQ7ymFdaHLYmc9j/yMFxDgcmXA68eBw0Mlt1OMjlc+Csy8FLpl/A2gg5uKnHwYu5HBjNZ2WmwZsDJ19WxxwTc2Dsz+oZrwAOtgRyoBLE+gezORdwsOovDmyOc7D3BAd/x3CwJo6D4EQOuph1KcxLDv57zcHVYg4USznIYl7VcHBRnQvS4GKdJhejtbiw0+biPyacw4WSLhffhFwYz+dimw8XaiIuCpgiXy6W+XExxMSLubDy56ItgMtiDS7OM3OOcOEbw0VZPBfjJVyEJLHfZ1zsKeViI4eHd/o8hIh46GYO+fJw1Y+HOWIe6pkt/jzkBfDgGsjDGyYwlIeSGB5GYnmQxPEwLp71TWD9Enm4JuGhIYmHghQefqbxYJPBw0Om/joPia9YmyJ2rpQHtzIevFp52K+uA4GGDpZzdRDC14GOnw6cA3XQcEwHC+J10MeYJurAV6KDj0xCpg46i3Rgo8rHFzU+jqjzsVuLj/PafCjy+Hitw8eADx8WvnzcZw6I+bjmz8fcAD7eM9sD+dAI4uNdMB+jQ/kQHeejNoaP/Dg+Vibw2f7GRyqzMImPb8zGe3xUvuQjupSP/e/42KCqiwCeLtaIdTHaXxe9Ibp4GKcL40Rd3GHaJLp4JtXF2Fe6CHmtC5MiXQje6mJeqS52luliShVrqyWAr7YAbYyAK4BELICtvwCh0QKYxgjwZ6IAF68LcOuVANeKBGguFmB3iQDct6yemV0qQD2zrUwAjXIBzjIz3wlQxRRUCjC1SoByZm21AC61AixtFMBQU8j2MCFEWkK0Mfu0hRBwhPDiCtHC7OEJwdMR4hLjyReikTkvEIKEQtxwFeKVjxD2fkIMiYWQ+AvxX4CQxVRCDDABkULcjhfiU4IQ3klCXE0RIuyhED5FbI4SIa6UCVmOwMavYGNXCqFZJ8T/uHow5OvBT1cPBkI93GJEenqY7KOH1SI9yPvqocRPD84Beix+08PKQD3IBekhk1keqYf+43qISdCDVaIeHjFhEj30MSeSWF0yO07Rg0W+HoIf6MG8iP0W6yGkVA/Hy/Tw9Z0eFqnq45m6PltX9XFRrI85QfpIOaKPFdH6bD/RR04iKxfrI7NEH8Vv9VGqbABFVQNMVTPAO0ZFw4DF2wbo8DLAofkG6PUzwAmxAf71N8BAgAHGBRkgKcQAaxYZwCPGAI0ML84A99MMWL5iALwxQAOzo8gAn8oM0F1hgOcNBiy2N8QhDUOWHxniIccQWSJDlPoaQklsiALG3d8QVczmAENoBBriPDM7yBC8EENcYbxCDfGB+R5niMR4Q0xIMISUWZpoiF9MusQQTkmGKGZWJxsiL8UQU1MNUcFczjKE+JUhFr81RGqpId6UGSLnnSHKKwwxq9oQz9SMEKVuhDQNI0zSNMJqLSMoaBuhkmOEczwjGOkZIVDfCDPnG0Hfzwi3mYQgI2SEGmFtuBG2xBtBK8EIF5g5iUb4U2IEpVwjrCsywrwyI3xg9pcbIaDCCF+Y6EojdGgbY5muMUYJjOEqNMZVI2P8JzLGGn9jbAsyhl+cMSwSjFksaoyOYmM8fGuMiFJjFoMaQ1JmjFflxlBUMsEUngkqmD/8TaAXYILbzNswExzZb4KIWBN8eWPCckUT/GJcS01QxvxeZgLPdybQrzTBuBoTtCibwlbDFC+Y5ZqmmKptigd8U4TrmoLja4orjLefKdoZM39TPGQWBJhiUpApzoSYYk+YKb5GmCJzkykU401xktmVaApdiSluMseTTfEu3RQuz00xq9QUu8tMcavcFDaVbMx6U7aHmbH80wy+XDNY6ZjhF98Mq2zMcNbHDAZ+ZrAPMMOeEDOciTcDEszQxOhLzBCcxNqlmqEx3QzT3prhepkZZKtYudoMvWrmWKlpDkUtcxYvmsOeb446kTkEfuYIEJujh4nzZ+eD2HlGP9QchcxQrDk2JZjDMtkcvAxzLC4xx5RSc1Qx28rMkf7RnMXvFvDmWWCn2AKBARZICLSAfZAFPEMt8DDcAjHxFmhKsoAoywJdjOMbC2wossDFYgvML7GAVakFnjJ55RbYU2GBtzUW7BlYIlPdEio6llgstMQoPUvYiC2hEGAJ42BL/MMMh1jizUJLVB23xLp4S6glWMIr0RLtzNMkS7Y3WbI8wxJGxZZYUMLaMxlvLeFWaontZZbgl1si8J0ljtdaYreGFVK0rVDOscI1nhXEOlaw07XCckMrlqdZYU+AFaYct0JnqhWSSqywqdQK6lVWeKAzFunisdANHIuU4LH4vWgsNIvHwrdkLOxLx6KY2VDG6srHQlQzFp+Z2NqxUNOyRre2NWI41pjAtUayyBp8sTWC/a2RGmCN7UHW0A22xo8Qa6SFWmNymDWqGLeF1nidaI11EmvEplijONUaUQ+sEVduDYd31ihhNlZYQ7vSGteYW3XWiNC2QY+3DRxFNrjpZ4MgsQ0GmBR/GwiDbFDIDAfb4J9wdu6EDb4xKTE2cI21YbGaDe7Gs/MJNiymtAHSbNDKPMuwwdk3NphbZIN25nixDcaX2LCY3Aa+ZTYsN2HzvbNBdY0NmlTH4YDaOFzhjcNWwThs8huHm+JxLG8ah4jj47A/Zhz0MsaBLx2HXZzx+DBjPIttxmNrwHhkB4/Hhrjx0I4fjz+SxsMoeTxGp47HaaYog53LHM/WrfE4XDce4fK2KNC2RYeRLQ562GKRyBYnfW0x3t8WGwJsoR1oixtMUJAtvjNTQ2xRz5iF2UIpwhbxkbbYk2CLpRJbKCTZ4ss9W1x+Y4vkYlvsfmsLh0pbRNSwvk22eMWZgCCdCfjO7DaegBn+E/AicAIWrZ6AwL0T8OT4BPx9YgIMEyYgLnkCnF+zctEEPGIUSibg89sJiC+dgEllE1DByFdOwJzGCXBomsDefTusV7PDTXU7hGjYYZCZoWXHYnU7HNa2w0uOHbR4dgjWYeeYJl07HBKwOn07ZDja4boHK3uzPr52GCtm7Zl1/na4EcD6BLL6YDvMjLRDzlI7nImxw7xYO5aj2sE51Q5VzFc5e2Rp22MGxx6dJvb4a7I9DvraY1aQPU5F2ONerD0OZNpD6Z09+irssUzVAdpcB9xiZvMdUCZwgKKBAy4scIBvpAM+xTmgPMEBg2ccwClyYPfsgN3lDvhR5YBV2hMRxJ2IISaHNxGvAydCrnwilLmOLP5yRJaOIx7rOeKqgSMGDR2RY+QInZmO2DLXERfnO6JV5IgJfo4sB3OEgb8jHjHLAxyhEuiIK0xgEOvHZAc7gkIc0cacCHXExDBH7Ap3hHGEIzQiHeG52BEyKx0x6w9HeMU54gvjluAIa4kjdJMdoZDqiL+ZB8WOMKpyxJx6R2irTsJXjUlYpjMJnbMmwV40CWEBk3AycBIkwZPwWcLOZUxCl3QSZpdNwlFXJ6TNd8I7kRM4/k6IDHBCRrATokOd2HNwgnesE3oY+0QnlDOcFCcILzoh/qUTxr5xwhtGWOyE5SVOuPbWicU5ThhhTpY54Uu5E5oq2FgcZ0zkOmMD3xlRAmd4GjjD29sZf4qdsTTIGVeCnTEm2Rndac7Yme0M15vO+PsF+y1yhnwFKzPbG5xR2uGMbLELEgJcUBrsgp0hLihY6IIvu10w8JcLDse4YF2CC+4luiBK4gKlJBdcYYKTXTDCnEpxgVeqC3qYtDQXfEh3wYkMF0zKdMG+LBdo5bvgDhNY7MJiEBe2VrigmtlX4YKiShdsrXLB42oXTGx1gae6K45pueJPjissua7Q03HFSr4rbuu6Ik/fFcqerlge6Aq1IFfcYHLCXOG0zhUqya4YleqKb2muuPvOFT41ruioc8UU7cnINp6MOufJ2DJ/MhzjJ6Oa2Z8wGRuSJ+Of4smwaZiM01puLId0gwfXDck8N0zTcYOTrhvqGFuhG/boucFC3w36hm745O+GyYFueM/8FeQGh2A3WIe64fcIN7gku8H3nhtyyljb926QakzBXc4URHGnQIU3BaP5UxDnNwV/+U9h8eQUBESxeskUyCdPQU/GFFDWFJwsnoKZ5VMwpWIKmpm6qik4oT0V9ZypqOJNxX6dqbDhT0Ups1t3KiwEU/GG2SqcyuK1qXjOrDacCiUzdj5oKraFTIVxKDu/YyrqEqdiU+ZUXHoxFc5VU3F25jTUiKdhb+A0/LNoGhYnTMPVpGkQZU7Dz5fTQOXTsKNtGjZ1TsPyvmlo1XRHk7Y73gndUefvjnGh7ngb7g6Txe54ySxb546ze9zxKcYd0+Lc0ZrgjphEd7hK3BGd5A7nZHc0MsdS3DEp1R31zNE0d0xMd0ctcyjDHXaZ7qhiDmS5wzbbHRXMuFx3lOa7o/ikO7afcceTK+64f8sdGoXu8Kxwx1cmo9Ids6vckVbtDqpxR1K9O8tBp2OB8XQomkxHv+t0ZE+ZjsaQ6Ti6YDoORk3HyqTp+C1tOlZkTIdG7nScLpsOv/Lp8K2aDlHddKTqzADxZyBVl/0KZmCGaAY6FsyAZ+IMZKczmTMwN2cGcvNn4FLZDFx+NwOKtTNgojMT2/gzYSacCc+AmegLmgnLlJnw+28mFpfPxL3qmchUmYXTnFn4yZ2Fs7xZCNKdhXD9WVAwmIU1NrPgEziLxWezEBA6C5dSZmFR5ixElc4Cr3IW1lbNgqB6Fm7LEUw0CGM5hPE8QiVjxyfUMI4CwnEhwUWPMMWA8JFxNyK0M90mhHRTQo8ZId+SsHkK4UIwISSEMCaccCSF0KoEjHCAcxKgMB24UwZsrQH4mrMxFDQbl0Nn43nibNSlzcax9NmYXTQbY97NRpW6B4jrgS/MRYEHwoQe0DDwQIe1B46KPeDsz8qBHugN9oBPqAceLvLA8yUeMFvqAZs4D1QwJxI9WN7Nxkj2QHaKB1tfPHApwwO3szywNNsD2jkekLz1wOdSD4gr2DyVHlhTx8ranvjFXOR44h++J9bqeuK5wJN9G544auiJPwM9YRvkiZYQT0Qs8oTsRk9kJHhibqInBpg7qZ5IfeaJkDpPqMnOgZ94DirC5+Bc4hwsSZ4D+1dzYFo1BxNq5uBY7RwYt83BWY25kNeaix06c9l/PhfdenPxxm8udovn4kPsXIwkzkVE0ly2Rs3Fbylz2fs9F6fy5iL09Vy4vZuLT0x/5VzwePNwQjgPRTHzMCCZB/mUebjBRKXOw+/p81CXNQ9n8ufht1fzoPt6HppL5mGkfB4uvZsH1cp5WF01D87189DbOA/b1bzgrOmFPm0vFHC8oMn3Yv+HF14LvLBH6IV2Ay8Em3hhmZkX8ny94OfnBY0ALzxg1gV6wSCItWVqQrzgFuaFuRFe+G+xF/jxXjgk8QKleEE23QuLM7zwMNMLRdle+FrI+urPx+bA+ZCEzodZ6nxw8+bjSOF87Hg8H2sq5sO9dj7+0fGGg9AbPfreOOrjjTB/b6wJ9MarIG+8XeyNX7HeWBjvDROJN/aWeCPgnTduVngjXtcHMwU+6GEKhD7w1/PBaH0f6Bj6YJuRD36a+2ChpQ+Ouvug3s8HT0PY8SIfJC/3gZ3EB/JpPpBm+GBHpg9sslj5hQ86K3yQVemDT40+iOjywXJ9EZ7aibDNXoRf7iJcmSOCm48IR4NE0I4QoWORCMcOiPA5WYTcFBHEqSLIpYlwg1meLgI/Q4TnzLgsEWKyRcjPFcE/T4TR+SKsKBDhxUkRYs+IEH9FhImPRPj+WASvchG0KkX4l7GoZnPVsDlr2VxMZp0IPvUiLGkUYUa3CJqqvuz99sU6P1/ILPJF7l5frDjgi0sJvqhM9oVchi/aq32xo9EXKR2+uKzjh7FCP9yc7oeXM/3wYrEfXsf74c8EPzgk+iFZ4oc5SX4YZC4k+2Fhih+s0v3gnumHpJd+iH7rh4IyP/Zd+6Gk0g8HqvzgVO2H+bV+4DX4wazND3ZjxCwWFyOQI0YhV4w1PDGMdMRo0xUjQyDGUn0xpAZifDcRY4KzGCcCxfhtsRj+EtYmTQx+thiSPDFy3onhXS+G7nsx7JvFGIQ/xsf7Y1yqP8IL/GFc4Y+uKn/2nfvDqN4fpczhBn+Im9hxqz9Wd/hDQS8Ak40CoGAaAJuoALjnB2AJPxB7BIGQnR2IZ2GBmBcZiEWSQPxKC0R2TiC+ngoE93IgHF4G4qwwCBF6QZgbGoQ3EUFojwxCzsIgmEcFoX9ZEM4tD0LgJna+Nggfu4JwkRuMK17B4IcGwywzGP3ZwcgtC8bB+mA8agqGpDUYFzVDMFYQAraqIEUUAhm/EEhDQiCOCIHighDMXhyCy0tCcGB/CBwlIYhPD0FRXQjUm0LQ3BKCz7NDMeQXipEloTCIDoVMRij8BGGIDA9Dz+YwaKSEoTE7DEP/hWHJqzC4FYXhdHEYcsvD0FoVhvu1YdhUFwbr+jA0MLLvw2DeHIbjn8Iwsz0Mod8YvXBo6IdD2SQcDxlbs3A0M9ozw0GR4ZC/E47FFeF4UxmOU43hKGgNR7R+BI6ZROA5ReBxcARUIyKQlBwBr8wIbKhmx0YLwPdcgFfpC9CXtwAvqxbgTf0CXNSJRKJZJNbOj8TEiEj0Lo+Efy6rq4hk8WgkpigshKLOQjgbLEQ3c8pwIXjGC4GwhTBfsBC1zOhFC3GPebxsIYZ+Xwiz4wuhn8XqTi3EujsLwalciI8fF+KW3iJ89FiEpIBFUPxtEdKPLYJj/SIEChbjluliHHRbjHkzFuPNn4vxsHwxZtQuxg+mrmExDNWXoGzhEtxKW4KArCUwLFiCq5VLsKpqCf6tW4LuhiU427gEek1LsOnDEqR8WYJ0YRTU9KOw3DgKCuZRWDg2CrHToyAMj0IZUxgZhc0LoxC2JAprV0RBPykKW9OicOh0FC6VR2FMdRR217A+vKX4ZbgU3l5LcS9iKewjl7J3cSkiFy1FWspS7EtfisdVS+HavBT+mssQoLsMawyWsfV7GRyDluHQHlZOWYaX8sthFr4cE54tx63K5Yjmr2D70wr0BazA++AV4IStwF/hK4CIFfjF3F2wAg4LV6CT8V26AnVbVqAgcwWe+P6Guct+g1zDb5B3W4l7kSuhlLoS+9JWoj1rJaZXrIR99UoENqzEN/4qVBqsgvGCVTgbtwrSmlWYVbcKD3RW42LAaryIWI0HC1dj16LVqFmxGi6vVuNC/WrkvV+NgfFr0DFjDa4tWgPXDWtgn7QGX06vQeg/a/AkbS3uZq7F08q1eFCzFnUf1iK0bS04/HWQNViHh8w4i3X4xPT6rsPCkHUwCF2HtLB1CA5fh/gF6/DXonUs/1uHgdR1WJ21DilV6xBXuw511usxErAetgvWo3XRehQsXo/K5czT9XCsXo/1tesxtnE9i6M24Adzx3AD23M2wNl4A0rDN8AzagMOLtuA22s3oHf9Bnj/tQFd2Ruge3EDOl5vwOCi3zEl73c8bv4d+2kjJkVshE72RsT/vREHKjei549NuJmyCVPub8KTpk0INd4MPavN2BS6GX1hm3EjfDO2RGyG04LN6GduRW7G1oWb4bJoMwaY7Us2Y8eyzZiycjOGmYqUzQjLZGNkbUZm9mZE5GyGQe5mZOdthsnpzTA7t5ntM5sh7NmMz8pbANMtiJy2BVVbtsD+2BY0fdgC89qtLDfaCrumrSjnb8NabMO1Zduwo3YbzJW2Y6HJdrgv2g7NFdtxv3w71Gq2o/H9dhiZ7WBrwQ4YZO9ge+sOBA3vwFu1najV3Ikb/J3QytyJlU92IqlxJ6bo7YKn4S5Ume5C3ZJd+DdtFw6l78LcjF1IyNqFoOxdWH9yF8Y3sGOT3bCy3I2I3N3YcXo3JtMeHBHvwQ6FPzDF8A8sXfgHFH//A0pH/8DFiD8xkvUnjub8icPn/sTemj+R2PYnNNT3wlljL4aYJxP24or9XghFe5Eg3ovBxXvhunovRv2+F6rH9iItbi+GmY2X9+KCdC+qivZiZ9leLDffhzaffdDy3Qc3v32YGbQP30L2QRq1Dyui94FzaR9kr+zDnWv78LhoHyyL9+F6yT7MKGV1n/bh/NL92J2wH1sv7ce4T/sh/bYfp84cwPlLByBz9QDUig7g1dcDaNA4CBWtg8jQPoh6h4MIiz0IUfxBIPEgVl49iORrB5H1+iDCiw/CR+4QoqwOQbH0EH7TPAwPi8NYanMYab6HYbzhMP67dhh2RYchYfTKDyP0y2Ec/XoY/j2HMSQ6wnLSI3ArPoL9tUfQtuoopm86ivXxR+Fx7ijyLx/F0oqjcP96FGk/jqJ1xV+wTPgLQ0V/Ydm2Y6gtOYZL9cdgl3gceleOI/j2cfz99jgGWo/j8tBx3JaJRumGaFBPNBzGnUDilxMYZJZ8PQGHnhNw7TsB9YETSJaJQZRWDF4y6doxmMyNQaFbDM6IY2BRFoO19rGonxgL/tVYOLyPxZtvsUjmxuG+dxzij8ZBThKHA1/j8VolAWLNBIyemIDKiwnY6ZeIx5JETMxkuhIxKJZAclOCvNcS9BRLYP9WgrYOCbL7JNjUL0ErPwkbE5JQx4RNSkZbUjKKHidj9dtk7DibglnFKQh7mwJ951SY8dKwtCoNDgHpWLAjHaIr6bhTko5/q9Jx/HAGIgczYMTLRDSzTCcTb5mx/pn4X3wWFK5koYyfDY0J2Ti1Lhu+8dn48nsODgtysXNiLnRSc2F3PQ81b/Jw0LEAUT0FmDxYgFVfT6J74inYup5C/eFTGH/gNGS8zmBiyBmcSTyL/96dZbnAWUT2nUWa0Xm4OJ/H7Cvn8eP53zAo+xuPxReQnnABw26X0Lz5EpK2XQJn9yVsT7mEyNRLyEq/hAMZl3D7ziW0Pr+EH1WXsHbmZQy8u4z9PlewV3IFRuVXsJR7DR0G1+A38xpUsq4h9ds1/DS6jklTr+NA8HWsDbmOqG3X8XXXdTil3EBd+g1YG9xEgPNNliPcxCfGMeQm9oTdRA9TG34TzyJuYuqCm5i19iacN93EBaZx60307b2JuKSbuHPjJirv3IRc5U18X3ALNUtvwST9FlaW30K89m1M17mNXP5tRAlv48Lk22hLvI2xN27jdugd9G2+gxLJHRxIvYOI9DtwPXsHVjfvYNTtO4i6cwfb79/Bzsd3ID94B86V/8P7/v9hk3ohKu0KIZ9UiJsXCmH/rBAp5YU49K4Qw8ymikK0M4srCyGqKsRTZlp1IWxqCpHH6NYWQqGuEHuYPia0oRCejYVwel+I9KZCHG0uhPhDIW5/LMSEtkLsay/E5O5CvOotRGFfIc72FyL5WyHUBgoxxGz8XohPzKIfhahg/hssxPUhNt8wG3+kEE2/CuEsexcZcnex3vguOmzvYmvgXZRvv4v5krv4knMXd/PvYuydu2i6exfPZO5hZOo93D58D1aj7sNzx31cPH0f527eh7TyPjRr7+PJ1gf4/O0BlH8+wA7eP2gM/AcNC/5BUeQ/6Cz7B/8aP8T64IdQinwIq5KHiGt+CH7fQ3g6PcKMkEfo2vYIjdsfwWvnIzxh7HY/Qu2+RzBPecTe8UfYn/YIQ8zyjEf4veARDM89wrtbjyC6/QhSJqfwEbwfPsKu7H9heulfPCn+F0vGP8Y918c4R4/hs/MxZu5ixzcfw/nWY2j+7zFGFz5Gx93HyH30GNx3j7G/4jHeVT+GS91jGDY8RnTjYzQ2P4a/zhOcvvsExveeYPjBE9yvZOWaJ+DWsuO6J9ha/wStDU8QN/QE5cr/4Q+H/5Cd9h+SPvwHkdtT5PU/hdbAU0Qzit+fYtuPp+hhPg4+xZKhpygdfooHI09x/ddTmMk8Q+CYZ3DXeYZJ/Ge4xFjrPsNJJl3wDBsMnrHv6Rk8TJ5hqukzTDR7hlSLZ8DkZ7jh9gzCac8QTM/gjWcsJnuGZ5eeo/jzc6wafA5tLSlqdKS4JZQCk6T4h7nlJMVEZykuMtYuUpxkjFylyGB0JkuRwKi5SfEXM3qKFHuZbVOl6GHWTpPiE7PUXYpGJny6FBWMeIYUb5i5M6X4j5kxS4p7jAtJcY05ByksZkuRy+h7SBHjKYXyHCkOMbvnSrF4vhST/KQQBEhxPFAKxSAp9jM7gqXoZzaESNHJrAiVoomJDJOiigkMl6KYmR8hZWuEFLRAigeMW6QUNxmHhVJcYMYuYve4WIp0RmcJu78odm9L2f0sl8J1jRSHf5dCdiO7hqNSzJZIcfkkm/e8FHeuSnHgthTRT6Sor5BC5b0U8nFvcPV5EYZvf4bD3K/Iu/Yd/wcsVwEO</binary>
            </binaryDataArray>
            <binaryDataArray encodedLength="4440">
              <cvParam cvRef="MS" accession="MS:1000521" name="32-bit float" value=""/>
              <cvParam cvRef="MS" accession="MS:1000574" name="zlib compression" value=""/>
              <cvParam cvRef="MS" accession="MS:1000515" name="intensity array" value="" unitCvRef="MS" unitAccession="MS:1000131" unitName="number of counts"/>
              <binary>eJztXC2TJUsRLYEgCIIYgUAgRiCQIxAIIiZ7HgKBmB+A2EAj9gc8cYNAbAQBsXIFouTKFYgnWz6JfLIl8kkkXXMru0/nzczK6vsxuwEio+/trsrKPHlO9sftmZQOjyklOhp/LlvL5HGav78dUno325vZnofj9zRbpuNxMnwS6etFY+iZ+7K/rkc1tkgMGDvi9LIf8r4L5GthUCxXOwRySkbMrtW82SaOs5qM2fJfYiz5fpjtY82d/XEOkfqhReqbaK0Vb0f4LnHr5TFjZPJ0zvH3Tyn96KuU/vZVOvx13v5xtp/M9mne/3a2X8z23XDkxaFqgJRceo25W3wVnAvn3gPfJDZ71+FcM4m1z/CXasypcsTjLu6nxlhLF614nmuPel/7VOHvWGMsGN/V78UehqOV8UngInXI2Lfw5zmR/LS5LT5FeuISa6nJcOTux9n+PNvPZvu+artw+H5Y85K9UPIzOzlF84zqlnsl1w17GOKLc3j/RGv/mwJxaf1I0w2uuTfPyFo9fNnji3GM9pLoOOYG4r/wRcGuHC8azbP9tPbWf8/2qZ5vU9VquOfVsfe1F420nrdHGc+V6tLbo714vDiZ29H+acWFdcoNf+caCR70aIn7wTe1n/2h9rNfzfaDpyNnnitfuP53w3YtU5PD0fcIOHCsluajvYC5r9UkUrc9xymSs6EHaw5jwr7HQIw4vrdvpsbcpMTOuZfYChcKVwpP/jHb32f78HS8xivXcR9q30nDWv+Ja7VDA4gL5p7gu1cPDX+pV3lM6qjVd7TjPXrXatPro8cQOyu3lg5P8KqWWO/D2lsIjlv4R/Jt1RmPYU+Uc5b1hnUM67DELs+R9zBOq5MVZ644THV7B+fP7OgswrkXExqIjPfwNnEK1icyZuHC43pfoOEZ6a+4lXN6OGXti+Rr9WKrp2BtLR5ZPPcw8XKJ1o1qb797Ol4L/HO2PNtfZvvdbPR0vO/5pj7HeFPvc/h+3aqFZ2PlA89P4nNLY6jxNKz7vN4WtQh2Yd1VX4Xzz3Ad/gz399xvPF0uuQrcsBd43Fh80dqL+Fncu1rXT8PawyeBcS+GWEuP71O1h9prCZ4dSI15sVj9MMInyZnW+NY2U+rWg1yj1OGu8uV5WM9FGfwn5fyEnLByPcAxEp+Zi1n4iGoq03rPcKf0h4gfqe9ILXndXHFhDDda0fTQqPPeXmL1tAV/Wmv7w6eUfj3bb2d7mO2Xs6Wn4/X0HTyD5vpPhp5acUwYi4Gxx9sNdqKu1ljsBdZxjNHqE9r6iw4crkfrbGlGmhafuY7AOTMf4X6a92m4nKxH67NWqvMxdi/+RNvntCWGcTg+I5rg+e7DsO0v2ambarT2kTT48WhzJ1p1y59zjfltjZvPT5m215JefJHatjRU7L5iVJ71fsu/K1Qrz4H/Va+TDnXcvejdC8cDvMTegTwNxU1rL8Rn9Iwr8m7h5uN6v93CEPsIxkqkj0eTNcOYrToiDsyHVK9fvoUe+TCs+GJeqjYxHjKea4qcrDoR4GppMcpB9oe+PH3jcZ7rzdF6jMQ90+l+L37EnPsGb5FrPZpDLFLF902tedHYb56Ov7/8fLYfP609bNNXacvpVh4aH1E3idbfuA5w/cy5TgK3hTvAx6TEtJcrPTbV+A71Wv+7qp2lRlB3qcVIPD3YnuCzw6LcbsWL9WLOaDr06rJgVq897wa4Bq4cYQ5hTJ6m+TNqcZNPR100HOQaHF8P/1BnPXVbYuLcKlasb+Yq68TCH+snc7T4EcG8xTn2M9LaHzL5589zeK2tv6mVMsfiPnJdwwwxwv7byou1wr+Tf1+vjz4N23d+JhLXQhH8aZ1bvnOfH2l7T4x59fSjKAcQl1Sfm3yo130fh+17EthHUiAmjl/WIKKlS/Nsr385HnMh1orCZc+XFoPF7da8HhxIzD/x68RP5MdhzUEdpXoOeTdsr02Z43tqvpcfUQ6gPi4dD+qDPyMu3rlA45ysY5RfKkfoWKv39bqKbYTex2Mzr2msLWPg/lZ638Ow/p7E90AjbZ/XWnl39VvAyBortR3BLAe1YHLxDF5FOLGpqYhN9gNNIxITbYybn4O1xl91HPCqVUPNl7cG6kVqTcPHyzM6R/LH47m3prVWb6/CPmNh2MtLxFzr8V4dPb608uB6Lr+/1O9j3U604u71Du7DLz7h/h97nqZ9jVubvlzXncBPKzepO4yb+1RPzVs9oDVnV30ghwxjxzM4F+272MO8Gi3Y0hbzSA/AMdlZz6pBlOMtnqCWZS874L6ONUN9QdmvfV/20XrfVO41ynt65d2rP8329dPxd/v/DOtvR/w7/XPdPtQt0en7eK2aazES+Mi0fVbPnxE/1I3FK6lJ+V2bt/gVubRqIuOxaoQxRHrPXk5u5nX4kJieqwmrJqiPDJ+bGD5uffCcDJ/Llt+LYP7ws4IH2C/12tI20enfvPB3fk+R32ldagt8XfAMYoraSLAWX/szhzRuWzXFfDnOg7LfwkPrKWTMieh/wWVYf39kvJAXmubkWhYWEQ73xG/5w/W5zhPgu8xT8sG8rVgsbkjMWrH2aNvi4AHWisQbMqw3rT3f4rHHKckVNImRlzv7muqcidb3MLG+B2XNiHY0DmRet67BzyX5/Z17vLYOcjOCldR+Utbw/Lf0In15PUurHfOih7+fg0lcolphrmZaf/fJ9blwHta/A/0A7wXkyhvsnxJ/r5cwxswL7Ed8zIo9wfFR+uQ5DR+m3wBWEQ7yebrolt85TeJaQesTEa5xnoz7KPDs0QDGgHXhv5+8r3zg37hGWI9o2zutumvxyx7gcfqc4xpmFka9uvF4FI1L9p0I7yJ+I1jIuh1oe73aigljQ+4c4POCheC5xnkNd6xbMX6O/G5Y36vi+0R+P22k7fuUuRG/5CXmrHHFw0P2Ic79knXFsRaH1XpDjtw3+Bp/wvoxL4ctDyS3I9xgW64n+Heh+i5MrucVrmce1nf9mEub98A6MBsbcUb0xvWUfLiUFj0uMHcWc+rLumWdYJ1k/VqcauUnex3B2lxr5pLUQwS3vb2OyK5X05c8LnJEPK2Y5XEzd1GbaJ6ynhgX9kkvL5kL1k9bJxKbh7HcF/Hn8U7G5I2VPJhAH/z/Dl60Mmzz6Mld6wty/ibuht8R6wkayvD5QNu1Ldz3cGxPXXo46x3XuBKpdctnS7dcE46PuSLx1eKXcck1qWOu5C7P0zCIYqHx8qRHOJh72Lbi8LTZijXin7XAzy9YJ7mhNcQ3whENwxb/pLV8LgaxUyA2bb2DmOf1pp76aMeQn739QfYES7cmVsqasrYa5toctTa0/v0jP8/ne/mJtuMXLjYw0PDiXCP1luMimFsaaB3rmYM4ePU6J1aP+9nBopmrgaX2HcdhL52ghhEtaD09sjbi7OUr44yshbF7/ntzQX5Y+1XsBaY9sXg9V/YcXIPguxmXhR1tn6NZ+jzJx1kjAw48lzmXFd9RjKRerHpbfF8wg1zHzngium7poeVjE2sHV3ri9bRqjZOfoxqK+sS8uU7MNal3yU0PKzNPsc2wJnIrmmdS5mrrSi1b/kjEg/tZswexH2OOcFWzaB0jPc7jXwTfFn974u3lomkV95L/VPIYtvtkb2zl7x4X9dXGeXVAbUh+tOq3WV9oMVonjy8W9lZf9zgX4cM5XNH6HWLI55I9OjrX3L5t9QQrPlrvR7PgzQbjoG5uiUMUoxZ3JZe02vfW4xKxt84VvZq5Ne5ZYLinh7RMyxX56+HUU8vmeQ3Wwh6h5Z9EfNnw7dVRxiP9RM43PfmeO97rWRGtyR4U5cG5/Npjbn9+TOp7O3vwe61cihWuTYW/8K7NSPC//kATIVwM3ezh3J58LjVH6ze3vj7gOK6BBdZqotP6abmSGKPhQmK715IRw578r1mzXl0jLhIjzYdVi3Ny6p17jfP9NeK9Rlx4HWAdl9cEWjw958jXwu+SeO7hGM7RMO/pCZeM85xzzed4vmjlxud85r6mAZPHkLeli1tbRMM9voqN7JOc/1dDpzh8jpzZyxf5+Va61Na14rLOn9JyY8wte07vOeLca63eWC+lpXPj6tVthr7G73keCH5LEv6i3Ll2Dc7h0mvEg/cA3nn9Vnrb65OM8wb2aesa71p1ifaOS1/zeftb54E9MfFY5JDl9xJ179Gvxudb6NDDNdPK14m2sUWMFHxvaXtra/lqafBcjUZ61+eE52v52+B8g/74f7uO7alXb3++lm40f6/JwXPXvXV/IUW3e8+9X4r2b4Hxl4DDrXBuHbM0fMm1/xfqccvnGK8R05ey9iXWXe5P63Z5hnUlrWzWgP1fSk/XcGj1mHMwtJ4PXJsb2j2pdS8ox1yrjrz+SOvfRL5wqb5jgP//BXk20cq9A8RHsJ8tCcP8rLykH9430faeekQ/ELeMSeOUtfY+rP8Ldo0Txg==</binary>
            </binaryDataArray>
          </binaryDataArrayList>
        </spectrum>
        <spectrum index="5" id="sample=3 period=1 cycle=2 experiment=3" defaultArrayLength="1611">
          <cvParam cvRef="MS" accession="MS:1000511" name="ms level" value="2"/>
          <cvParam cvRef="MS" accession="MS:1000580" name="MSn spectrum" value=""/>
          <cvParam cvRef="MS" accession="MS:1000130" name="positive scan" value=""/>
          <cvParam cvRef="MS" accession="MS:1000128" name="profile spectrum" value=""/>
          <cvParam cvRef="MS" accession="MS:1000505" name="base peak intensity" value="6.0" unitCvRef="MS" unitAccession="MS:1000131" unitName="number of counts"/>
          <cvParam cvRef="MS" accession="MS:1000504" name="base peak m/z" value="171.09407633368" unitCvRef="MS" unitAccession="MS:1000040" unitName="m/z"/>
          <cvParam cvRef="MS" accession="MS:1000285" name="total ion current" value="30.0" unitCvRef="MS" unitAccession="MS:1000131" unitName="number of counts"/>
          <scanList count="1">
            <cvParam cvRef="MS" accession="MS:1000795" name="no combination" value=""/>
            <scan>
              <cvParam cvRef="MS" accession="MS:1000016" name="scan start time" value="4.3432" unitCvRef="UO" unitAccession="UO:0000031" unitName="minute"/>
              <scanWindowList count="1">
                <scanWindow>
                  <cvParam cvRef="MS" accession="MS:1000501" name="scan window lower limit" value="100" unitCvRef="MS" unitAccession="MS:1000040" unitName="m/z"/>
                  <cvParam cvRef="MS" accession="MS:1000500" name="scan window upper limit" value="2000" unitCvRef="MS" unitAccession="MS:1000040" unitName="m/z"/>
                </scanWindow>
              </scanWindowList>
            </scan>
          </scanList>
          <precursorList count="1">
            <precursor>
              <selectedIonList count="1">
                <selectedIon>
                  <cvParam cvRef="MS" accession="MS:1000744" name="selected ion m/z" value="841.064120246048" unitCvRef="MS" unitAccession="MS:1000040" unitName="m/z"/>
                </selectedIon>
              </selectedIonList>
              <activation>
                <cvParam cvRef="MS" accession="MS:1000133" name="collision-induced dissociation" value=""/>
              </activation>
            </precursor>
          </precursorList>
          <binaryDataArrayList count="2">
            <binaryDataArray encodedLength="7504">
              <cvParam cvRef="MS" accession="MS:1000521" name="32-bit float" value=""/>
              <cvParam cvRef="MS" accession="MS:1000574" name="zlib compression" value=""/>
              <cvParam cvRef="MS" accession="MS:1000514" name="m/z array" value="" unitCvRef="MS" unitAccession="MS:1000040" unitName="m/z"/>
              <binary>eJwNl3dYVUcTxgXpt/de4NIREUsQu+cdImAQvWJNjIklNuwmxgYKCMi99IuAigqIAraoibHFhlhQLDQVUQliDUE/NTEW8Dt//J6ds+fss3tmZ2feDRVcZsp0Ncx+wTVmueIas/TADWa9po75kdPELOM1MYsFTcwcWRPzt98d5pJTM3Nb3szcUzcz5Y/uMRxxCyOVtzAqZQujU7cwHtoWxlvfwgQYW5j+ni3MQO8WJon3gLEIHjDl7q3MIVMrc8Krlbnm18oUqtoYpvkRUypoZ56p2hml8AlT4fGEOe75hLni/YS5L33G2KmeMVLNM+Yo7znzSPOC8Zrfwfxl6GQSe3UynZxXjJfwFfNY/4rp4f6K0ZheMYv8XjG33V4zC2SvmSner5ki5VumS/+WOaT+j3GVfGDeeXxijF6fGK6mmzlm6mYeeXUzof7dzOO+3cxJNztEiOyQJbXDWbkdXirtoNfYwdhhh1Rne2j59iiQ2OMXqT0kKnv0E/TED6KemODsAJHAAb2EDii0d8QIV0f8zHHE7yInNIidsJ/rjOd8Z7gIneEtcgaJnbFe6gyfEGdEO7lgn6sL3Hgu8OO7IFzggjKxC3ZoXKCWueKk2hX3NK74qHWFVu+Kelc3JCrd4Kd3Q38fN/z0zg37xBxcl3BwxpGLozwu7vK5mCPhYr+Mi7cKLtYKeSgW8VAt5oEv42GNkgeOhI8UuQD7FQI0KAX4oBJglFYAGU8IP5kQ8zgi9BOJ4K0UYbmrGBuFEsxwkGOSSI5yoxwZjgqIRErc81Biq0iFQqEa02VqrPpNjWKOBk58DUIFGiwQarBdpMFcuQa1Sg34jlpIFFp8qdTijESHaQodspU6zNTpUKDXwc5dh3eueuTz9LAX6hEi0mOhWI8SiR53pHpU3NLjmciACVIDrDID3isMeOxmRJXAiL/bjZjDd0eCyAPZUi/ccvTGf0JvXPP0xpc+3ijl+MDA90GzyAcTpT647OaLCwJfbJD4IsjFD4v5fjgo8MNLIYvMD33c/fD2th9inPzxncwf18P9kSYMQLQ0ANmyANTLAyBTBmCSKgCF6gCI7Xphgn0v3HPohVKXXhjtFoipgkBsFwaiTRSI+dJAdk8CMUAZiFWqQPyhDoSdNhBhukBcMwRC6B6IGI9A+Lv1RrxrEF5LgzBQHoQ4RRCqlEFwVQchWhOEPG0QmnVBCPEMwnNuMPx4feEp74sMbV/c1vVFmFs/fFb3w0dpfwwRD4BOPgCfVQPw3O4LfCv7Aiv0X8BJGoJBqhCkqENwyhCCUlMINOJQHJOGwlkeCmhCkaMNhdYUihNeoZjsG4oNwWzrMgjPugZhoctg9BAMRoloMCAdDJtsMNrlg9GkHgyVcTAaOUOQJx6KdPlQPFQMRWz0UDz6NBT3ewxDUs9hOKIdBmf9MOx2Ho5/ucNRqBiOkerhyNMMxwvtcNTKRsBDMQI/eY5AxMcR2CsdCTv5SDjqR+I7n5GsDxlYVQy7BmCyEHCWAAIFcFEHrPMEvpARSvWEeX6ElfZhKOKHYawoDD/pwlAZGAa/z2G4If0SD5Vfwqb5EpL2L9EoHAWObhQaTKMQ5DUKjN8oHHQKxx1+OPoLw9EhDoedIhzJxnC0uYcj70049NwI5Igi8FIcAWdFBM6pIticEYE12gjc0UVggIF95x6BZmEkBooj8YsiErHqSCh8IzFtWyRapaNx2PkrbOFE4Wt+FLoVUZiuisLcoCh0/hOFX/6LgvhDFJZ/jELDpyjcVI3B/vdjIPg4BhWcaLgaolETFo0H4rHs/GOxzH8sTs4ai9DGsejzz1g8cByHLuE4VEvGsed6HLsf4zBBNQ7H1eOg047DBt04RMrMKAgw42KQGcuE4+EqH8/mhPEYpB6PL9zHo9Z7PPr6jke3/3gM3jYeXfwYzBTG4IooBl3aGNQYYhDsHoNuUwyOcyfAyJ+AieIJsMon4GvVBEw3TkCX1wTc503EfuFETPeciOg9E+EgmoThsknQGyahynMSav+ahL88JmMedwoqhFMQL5mC59IpaNBPQU+nqeAppiLQ62vM6/c1m6O/wSbfbxAjmgauYhqeXZmGTM238PX8FlzldAwyTMcdn+l4wvsOzervwPP4DhB9j28036NW+z3c3b/HU+/voeDMwF7TDDzxn4FCwUzckc/EadVMBGtmolQ7E22mmZjgNRMfObPYGJ2FubpZiDbOQo7PLAT3m4Ug4WykS2fjL+VsTFfPRoNmNjSm2VB+no3Jqh8w0m0O1KY5qOLMxSH+XGiV8+DRex4mdc3Dze556ObPxxT5fNQp5iNSNR9V6vlwly3Ae90CVPstwLFeC+DjHAsHYSziRLFYJo3FHEUsvlbHokYfi9CbsbgvWIgzyoWQeC9Ehs9CXOcsQiRvEYLli+CrWgSlYRHW+C3Csl6L0Bm4COaBiyAauwh1Bew3zYvQR7QYO5SLUaBZjGz9YjwJXowA0RJsVy6BTb8EIuMSbPRZgq6AJRjivBTBwqUwGJZC5rsUZ7nLEKpYhsaeyzFOsRw39cuxVLUCb3QrsMKwAm+NK7DJ5UdYOD9CZ/iRrTE/4SvDTzjb/RNiZSuR6L4S335ciRUOP8OJ+zMOan/Gomer0NWxCuI3q6D9dxWK363Cvg+r8Fm8Grt0q9H8cTVGKdZgvHoNHuvXwM13Dapc16Lam+XxWqS+WYv5zuvwlWYdCv3X4Tw/DnWiOMj0cfB2j8NBjzg2d8bhjFccwn3iMMU/DpZ+cfAaGIfai3EIUMZjmCYel7TxGKuPx11DPDo84tHtFQ+hXzz2BcbjdJ94cN7Fw9RjPQTO65FkWY/nWevxn9MGrBRswELXBBQLEjBHmIBt8gS4WBJg/ZSAJT0SEWKXCI1jIrTcRMz6nIhdjkmIcUuCgyAJO/okwcuahNtZSXify/Y5bMQxl43Y4LoRYbKNuGHZiF67NqLZJRkhnGTUcJMxjZ+M5bJklFmSsdiajNqMZGT/lwyufQob/yn4hZ+C1YIUkDAFd0UpKBWnYKA0BRuTUjDVloIGl1S8E6TivDAV6aJUTBanwiRJRSfLcWkqouWpUCtSsUaVigFpqehhSUVf8Sb0c0rDFUEaklPTYEhLQ0UPC37hWqAUWPBCYUF5sgVItWBfmgUehRa0OFjhJbUiU26FPtWKt1Yr3PjpCBOlo02cjkOSdFYXpaNDng5KSUenNR3bXDPA4WagkpeBiZIMdnwG2pIy8HdXBhJkmSh1ysJHXhaKBFkYLsqCUJyF2w7ZEFqzMUyYg7ebcvA6PwdHi3LAF+ViXUYu6l1s8ODacIVnw1KBDWFCG1QiG2wSG+ZKbdhlYfuzbThvs2GZLQ9V2/JwSbIZrxWbUZayGbutm7HCmI+cpfmYas1HS0Y+frQvwDt9AS6NKcCkjQUIsRRgZFYBlNkFuJhTgDJuIWL4hQgQFLK1oBCxykIM2VSIPrZCrOu5BY2iLdgo2QKfcVtwIHMLHNZsxZWirQgs3oqOTdvgyitCD0kRRscXYaJoO3vWtrP/vIPVcTtww3knvircieFuxYgUFuMPSTHGpRZDmVWMuuxiHMwphufmYgiKinHxdDF++lCMf4UlaBCVIFNSglhpCW6PLkFVcgmUlhKU2ErwrqAEjYUliCoqwWFhKaIkpVi5qRRPc0vxvesudHF24R/xLhzL2IXDebuwW1SGP3VleDewDPMSyuCXVIbwNJaCMuiVu2HM3o063h72LOzBt8o9OJ29B1XO5Uh2LUcEpxwDJeU4Iy+Hq7Ycu1PKYW8rRzvLmMJyiLeWo2lbOYpcKqCRVqCbJUVZAVlmBfrsr8BPLpW4xKuESlKJi5ZKVFgrsSSjEl9kVSItrxKLNldiXH4l+hdUInpHJdQ5e9GWuxdPtu6FqmovhI770Je7D4HZ+xDN348xhv3oct/P+m8/LufsZ/XlAYwSHsAPfgfguvkAXrKcLDiAm+8PIOHTAbzechAjig/CkvELgrf+ggHcQ6wuOoSlkkMQKg4hNvkQTJsOYWbWIUzdcght2w+Bc+EQhjkdxnreYTRLDuNv7WHMLziMZMER7Jp3BCtsR/C/0iPoe/YInHv8yur6XxGU/SviCn7FRt5vrK78DcF2R6HnHcU1zVFwNx0FU3QU0979jj2cY5ioOQZGewwPjcfwQXQctxKPY/qm45CmH0dJznFwthyHWXYCB5NO4EnGCUz4fALr3E5CLDwJm/wkvk86iWHJJ6FOPYlD6SexI+Mk7hecRKjdKbY+n0KM5hRGW06h2HYKgRWn4P75FD7q/kBQ5h+otf2BsrzT2PnraSxuOo1s8Rk81Z7BMJ8z+NNyBlNsZ6ArOIPBu9ln7lkUuZ9FffZZrMs/i0HicxBmnMPd7HP4I/ccWyPOIzv+PBbZziO04DzexVWhOqEKOclV+C6tCqOsVeidUYVZRVWItLsAx/gLaEy4gCuJF/BH0gXc3XwBtfkXULHlAgZyqhGtr0ZeYDVyCqqxZGs1Zm+rRq/iaqQ5XURf/kU4iS/isfQi9qsuwqq9iBdJF7HDcpG9n11Cq/AS9sku4Wf1JThsvIQZtksYs/kSCvZcwhzBZeSmXcbMzMt4tvUyHmy7DM+ay9jFvYJ44RXEiq+gw3AFTZlX8Kz6Cr4S1uCzsgar1tfgfF4N5u6sYTX0VdRbr+JCxlVstl1FRt5VTHG/hps/X0NZ3DXkr7+GrA3XYMhm+x5dQ71zLfbyarFIXovTa1g7rhb5G2qRlliLWZtq0Se7Fj0LalFRVotfNdexwOc6+iVdh5vlOj5br+PC5us4nX8dRwqv4434BlYm38Ak6w2EZ95AYO5NoPsmOkS3cEp7C+k+t+C99hbk62+heNstnFTWodhQh80edRi+oQ6jFfUIU9VjoK4eA/T1CDLWo5d7PUye9XDoXQ+nxHq8Ta1Hh6UedbZ6HN1ejwKXBixJaEB0dgNbmxoxXNIIb2MjLsQ0onxWI+amNWJ8fiMiihoxpKwRNa8a8dvnRhyxa0KlcxPKOE0o4TVBsb4JsoQmSBObIElqgii5CbxNTejOb0JRz9vY6ngb0fG3EZ5+G+6COzBK78CgY0m7A4/tLDvuYIzHXUzHXdiLmuGmaobEvRkyUzOU3s1Q+TQjaUMzkhObYU1pRnpqM/IymvFLSTNqf28G43QPU6T3sMBwDyu97yHAeg9f5NyDtmcLJuhaMEnfgm+MLfjOowWzPVmyWzA3pwXzc1twWnofcst9+Gbfh4PXA0xKfoCl6Q9wZMcDnC55gM43DzDA6SHG8h5irfIh1qsesnH5EAWGh3BnHiIg8SG+sjxE3raHWM1tRaGkFac1rbhpaMUDj1Y4bWmFaWcr9r5qxRjRnxgv/hPTpH8imdfG6oA2HJC24YS8DUm5bLutDY9L27BL+Qj33R/huekRDHGPsOvEIzQK2vFO2s5q63ao1e2AsR2x3u1Y7duO0Mx27NvRjsGf2pHu/Bhi9WOoNY9Znz7GmqzHsOQ8Bn/XYzTbPcFe7RNELXuCc+uf4GPKEwRzn+KE9inemZ5C5fsUooSnMCU9RbHLM/RXPUPN1mc47/ocIfLnbM5+Dt+tzzGr+Dk6FC+w3PICRZkv8EfOC1zOfYH7eS8waucL9M79C1niDixJ7MDapA5Mdf0bQ3idmCHsRL2qExHprJ3ZiaaCTvTZ2YmlZZ3IL++E6XUnIvUvMa3wJf5Uv2J18ytsTXuFC5L/YcTO/+Fvl9fgcF5jh+w14oxvMGjzG0xKeYtj6W+hK3uLdtk/CAr4ByrrP1iX8w/+dP0XUt2/WJ7wL2LE/2GE8T98/vgfvs59j5ejPmDN5g/IMH3EwqyPMMk+wcbtwvkdXVhf0YVAn25Uru5GcEY3e2f9jGDLZ3zY/xnrf/0MXlQPGna9B1Vr7GhrjB05ptqR/xU7Cr5hRz729rTU0Z5KnO2pkmdPRWH2FBdtT8qz9hR8zp6yw3uSPqInFY/pSWvNPWnSxJ60IN6BcjmO5HfVkZpuOZLvSCeaASfqSHCi1YlO5JrkRL9tdKJlV53oZYMTRd93oq1SZ/KXOdNxljXnnGmowoXWjXKhQ0kuZL7uQgqdK/1o50YqqRvtmOJGC1e7URfDofFVHDps5tKci1wa68ajNpbIL3kUvpFPfbL4tPIynxqa+HRKIKADGwQ0L1FAWUkCckgV0L5qAd1qFNCpsULaaxHSjMtCGn9DSAxPRNOTRZRvEZE4U0Tvs0XE1IjIahNTqb2ElFck9LZRQvNcpZRhlVJKs5RaxDJq2yCj5E0yirTIqJVlco6Mcs/LyL9WRuG3ZBTvICcXFwX5cxWUaFbQ+RQFxVkVdNJBSSF8JfVJV5L7DSXda1LS4LtKav2spGqOirhqFR2BirKd1JSaribrOTU9v6amry0a8rzBUqchUbSWHo7V0oIcLdXbtGS7rCWOQEd3hTraFK2j7Ag92Wbq6XW6nj7V6anbYiBdk4Ekk4ykn2qkmhQjLbMYSXHDSGfrjLTztpGVzO40o8CDbI4mdt0muicykW6cif5NN1F8romG1pjI/paJdrLcqzORvIGlxURXnT1prosnlbp60hueJzFiT4qTeNJrsydd2OxJNXc8qcviRZTnRYZ8LxJUeZE715uCRnjT5URv+mGAD622+pC4wYf23/WhWTxfcuD7kofIl3ZKfKlL4UvblL6kt/nSm/O+tJDjR9HefmQL8yPZOH9KuupP/Zr8aWSrPx11CKDfzAFUPCWA+l8KoA21ATT7RgC9d+hF2eZetNvai1R3e9HryEDaMCWQ2tMCySkvkFa8CaQxPXtTR1hvirvUm8Zc7U1F0UHUkRpEBYJg2qsLpoXWYCosCKb+DcH0OKUvcU/3I7sr/ehHaX/aLRlAAusAcuOE0KUpIXSiNoQm3AyhyLoQWu40kE6FDSTv0aE0Y2wo9RgfSmsuDaLxkYNp183B9DRzCGmLhlDUjSEk4w8l57yhdG7eMJqpHE6Vl4fTFpcR9FIwgqAYQSMiRlDj1pHE38GQ4QFDv/cEGYeAhv0IqraCDt8E5XOJtvGJvlEQ+eWHUdqWMDp1J4xcZKPIZcwo+mLyKBqePYoa6lk7I5wGNUXQrrsRlDAmkkbWR9K025H0VjyaSiWjSagYTRbtaIowjKZyI2tPYdtpoynSOpomZ4ymY5mj6dyIKJp9J4rk+jEUKzPTWr2Zco1mCnM3011vM73yNVOJn5lie5nJLsJMR1jaosy0b6yZvh1nJpHZTL4xZrrHMmKimV6zTJpspsVTzfTXNDP99p2Z1DPMVMvSd5aZIn8wk3SembJizZSXaKaWTWaakm4mToaZTrOYssw0OMdMO3PN5JhnJl2+mW6yPCs00+FtZlJsN9O6HWb6UMKO3WOmzHIzva0w057WGBKJJtDQjgm0QzKRHq+bSKKwGZR77Adan72EZpSvoCunE6jifSZFLs6hEdNK6MHrvdRn5kH6e+gpcu1XReuzLtKg67UUX3yDjq27RVeT6mi2dwO9/b2NBgc+ov8DSECIOg==</binary>
            </binaryDataArray>
            <binaryDataArray encodedLength="364">
              <cvParam cvRef="MS" accession="MS:1000521" name="32-bit float" value=""/>
              <cvParam cvRef="MS" accession="MS:1000574" name="zlib compression" value=""/>
              <cvParam cvRef="MS" accession="MS:1000515" name="intensity array" value="" unitCvRef="MS" unitAccession="MS:1000131" unitName="number of counts"/>
              <binary>eJztWG0OwyAI5WbzaD2KR+nRFpM2Y04FqQh2/UGarUrhvYcfAGwvaFoI7fcQPhaQATGv5if/rzSuJ9beOEbNzX3E8Jsjle/5uxYHBy9qjoSrWViemippg/udHEMJRl+G/OxMnxjj9Exa2Ki5qKa0uanlP0MXV/RiGR+FW423Xh33aL831tZaxIlX+m60DkrjtOdp5TvbJLyvYKV9Lj0j2lNq/MOxPu9ZHWvVogZ/tTFUzeNzSry4BkvOgNL9zhsvHkyK56j935oT/H2Lc5QUb86dywvG3nSB76MW2KzIx6gcLe+RWmdkj/5W0/U/1MSd7eHv3ua1//eYHMORvWvuOE7/XdL/wr1SOx29AQQUdmI=</binary>
            </binaryDataArray>
          </binaryDataArrayList>
        </spectrum>
        <spectrum index="6" id="sample=3 period=1 cycle=3 experiment=1" defaultArrayLength="7819">
          <cvParam cvRef="MS" accession="MS:1000511" name="ms level" value="1"/>
          <cvParam cvRef="MS" accession="MS:1000579" name="MS1 spectrum" value=""/>
          <cvParam cvRef="MS" accession="MS:1000130" name="positive scan" value=""/>
          <cvParam cvRef="MS" accession="MS:1000128" name="profile spectrum" value=""/>
          <cvParam cvRef="MS" accession="MS:1000505" name="base peak intensity" value="33.0" unitCvRef="MS" unitAccession="MS:1000131" unitName="number of counts"/>
          <cvParam cvRef="MS" accession="MS:1000504" name="base peak m/z" value="649.997900077702" unitCvRef="MS" unitAccession="MS:1000040" unitName="m/z"/>
          <cvParam cvRef="MS" accession="MS:1000285" name="total ion current" value="4541.0" unitCvRef="MS" unitAccession="MS:1000131" unitName="number of counts"/>
          <scanList count="1">
            <cvParam cvRef="MS" accession="MS:1000795" name="no combination" value=""/>
            <scan>
              <cvParam cvRef="MS" accession="MS:1000016" name="scan start time" value="4.5107" unitCvRef="UO" unitAccession="UO:0000031" unitName="minute"/>
              <scanWindowList count="1">
                <scanWindow>
                  <cvParam cvRef="MS" accession="MS:1000501" name="scan window lower limit" value="500" unitCvRef="MS" unitAccession="MS:1000040" unitName="m/z"/>
                  <cvParam cvRef="MS" accession="MS:1000500" name="scan window upper limit" value="2000" unitCvRef="MS" unitAccession="MS:1000040" unitName="m/z"/>
                </scanWindow>
              </scanWindowList>
            </scan>
          </scanList>
          <binaryDataArrayList count="2">
            <binaryDataArray encodedLength="33300">
              <cvParam cvRef="MS" accession="MS:1000521" name="32-bit float" value=""/>
              <cvParam cvRef="MS" accession="MS:1000574" name="zlib compression" value=""/>
              <cvParam cvRef="MS" accession="MS:1000514" name="m/z array" value="" unitCvRef="MS" unitAccession="MS:1000040" unitName="m/z"/>
              <binary>eJwU13VclNn3wHG6YehmSGmUlJKcDw3DDDWEYOeu3d2KIkqJYLvqdnfahYm0WNvrdnw3zd/5/fF+zfPcOOfMwzyXe41sH6hSHB6otI4PVD96PlA98XqgGuHzQJXg+0A1P+CBKjvygera6geq/+14oHJvfqCKaHmgymh9oHqu44HK6MADVdihB6pzPQ9Uv1g9VDkpHqpS7B6qtPYPVe+6PFS5eD1UpXo/VFXtfKj6b/dD1euHH6qeHnuoWmv1SPWSzSPVt3aPVOe9Hql+8X6kmhH4SPVRltxvfaS6te2R6reGR6pnWh6p1lg+Vr1k/Vh13OaxqlfxWPXY7rHK3uGxKtnpsWq562PVwaDHquhRj1Xu2x6r2P5YVd34WHWm5bHql7bHKtfdj1W79z9WvXrgsar/tceqcsUT1UzbJ6q1dk9UJx2fqPRdn6ic3Z6owtyfqCo8n6gqQ56oZoc+UXWGP1FtSnii+m3bE9X2g09UI16QcVZPVUq3p6rtyqeqM88+VT1Y8VS1YMdT1badT1VXWp6qBv5+qtJT6LFdfGSnh4OzHl15elgX6ZGxXY+HO/QIadbjnd167D2vR3mXHv9ekusreqRek+tuPTbe0MO2R499IqhXxopLfXpU9OuxaVAPuyE9xhvr85MwNNXnNzt9Vtjr0+qgzyuO+gw76/Oauz5aT32e8dcnDn3eKNbncoU+X+n0ObZBn+Z6fSx26PP6Tn3+adFnb5s+czv0ObRHn66z+my/qs/yHn3i+/V5ztSAUWYGFCsMsLY3QOdkwP4sA67nGHA/14CFeQYMFRlgoTGgq8SA8lIDHpYZsKXcgHcnGpA/w4DG9QY8v8GAmI0GnBCFm2SOmLLZgD/E6i0GWNYbELDVgLdEyjYDvmqQvDsNWNFiQNIuiX9O+s5L/osGzO0yoL3bAP8bBhwZMCBy0IA3bktcI0OmGBvyh1hjYoiVqSGdItDMkHdEurkhV0SVhSHfigWWhuhZGdIo3K0NeUHE2hhyUhQpDJlma0iNkyGj3QzRuBvSnWVIbbYhP4glOYYY5RrSLBLyDTkn7hUY8l+hIVuKDDmsNiRXY4h5qSH+ZYa8KcZOMOT4JkOGNkudW6ROsabeEOuthuwRQdsMeVdkNBhyTSxuNMRwhyGv7JQcTYaUNBvybIvEbzVk5YeGrLpoSEeXIW9fMuTqZUMWXTXE67ohD3rku980ZK6pEdvMjIixMOKWpRHTrYywszHigMi2NWKCnREr7Y3Y7WDEfWcj5mUb8VS45xrxqdqIKRojQkqNoMyIHvHnRiNWbTPine1GZDQacV0s3WmEb7MRKS1GJOw24rwo7ZD4Lxix6YwROZeN+O2KESt6jAjoM8J4yIhlxsYssTDmDStjLlsb852NMYsUxnztYMwvBcZYFhkTpDZGVWzMCq0xFiXGZJYZ806lMdXrjbkvfDfJ3M3GpDQYy3MyxmiHtO00Zt91YxR9xoT3G/OxGGtmwjuWJnRbmbDCxoQOhQnYmTDB3oTVDiaEOJlQEmpCcIYJhYUmbFGb4FRsgkZrwj3hVmbCPJ0J19aZ8PE2E6ZuN+HwDhPUTSa4tpqw9EMT/jol4y6aUHbJhK+E91UTUq6ZUH3dhHd7JE+/CdNumjDrrgnun5uQZ2jKERNTTpma4mFpSqW1KcYKU0KdTPlIBOaZkpVvyrpCUw4VmfJQY0pFmSnfiP/WmHJuvSmGm0wJazBleqMpx3aaEttkypfNpjS1mpK6y5S/95pydL8pMR+bYnnalD1i83lTPr5hyr+9pvgNm/K2+PW2KasNzAg3MuNTUWBsxi0x08SMB8LNzIyXxEVzM96zNsPezoxaVzNOpZtxLcuMX7LNsM6V+XkyXzQUmvFykRldajOqis0w05rRIT4oMeOczozWajOOrDHjxiYzJmw2Y+0WM2zrzYjcasZJcW+bGXMazFA2StxmM55tkxhHzDC4YEaLyOwy4/RVM5q7JUaPxOg1w9DEnFbhb2rOO6LXzJz/mZuz0cIcR0tzjooya3P67cwZcDfHPsuc50RAvjmbisw5X2xOhcac70RQqTm5Zeb8V27O51PNObjBnJMbzflikznzNpvTssUcv3pz3haqrZJLTNpmzp9iY4M5x7abc65R4u0wZ8lOidVizoxWc17eZc7EQ+asfN2cDz4zp/iCxBdzL5qj12WO7yVzMi9LrCsSS2y8ao7TNamp25yQXnM+Fs/0SzwjCxpMLDhkacEpKwuMFBZk21kwzd6Cf4WbowVZSgumJFpwPF0+sy14MdeCxDwLrAstaNVY4K+1IKnCQv4nWLCq0gKbKgu0NRYsGGvBh89YMHOWBSs2WLBvowXFmy2Yt8WClnrJ0WBB/XbJ0WjBlR0WKJotiGqxoLTVgvZdFvyxz4JjBywYfdACi+cs8P7Qgte6LBh/2YL1VyzQXbfgvljWbcFnPRbc65VaBiwYGLRgzjcWnNO35J6JJdMtLfG0tuQ1cd3GkvEKS34XG2wtcbSzpNLBku+FlZMlI53lPtGSHSpLvLHkr2xLXsq15Jd8S54rtORskSUVaku+E0uLLTHXWPKZ1pJ5pZa0lVkyotyS98VMnSU91ZZsnmfJk3WWvLLFkmv1kq/BkqpGS1busOTgTksimyxZ3GKJaaslnSK0zZK7uyzJ6bTkyFFLVpyU/rNSz1VLVNctmdptyT/CacCSw8OWvPmjJQaGVuQZW8l7ZsXrVla8bGvF7/ZWdDlZsdzDituBVrwaZUWJyorOLCvCsq0ozrHCKM+KdnGnwIrHGisotWJ6mRW9Oiv+rrRixjor+V9rxVsbrFBttKJfTNskObZYcX27FZt2WPHSTsnVbIVTqxXf77fizbNWZHRZ4XHFii3XrXil24rxA1ZcuWmFmZE1e0WEsTUnhNbEmkWm1nxpIZ+W1hTbWBNqZ83tTGtasSZfbc0dMafYGn2NNR9qrQkst6agQtp0cl1lzUfCbKM1e8SJTRK/3lree2u+2WbNqEZrIputWd5qzYXD1rh+aM0/x61RnbOGLmt2Xrbm3SvWPLlmzaweydlrzYg+ydlvzb2b1iy8K/PvW5OmZ0OmkQ19YpqxDQ/EdhMbvE1teFtgZsOgmGluwyOx08IGP0sb3hU5VjYMi2etbXgqWmxsGKGw4QORb2vDHfG5ow0dzjZ85mKDxtWGbzxtaM+wwTTLhj0iPNuGE6IkR/rE0lwbLPJs2C8i822oKLBhRaENNkU2XFDb8FOxDfZaG46JSyU2bCiz4aVyG6Ln2aBaJ/VtsGH2ZhvattgQVG/Dx6Joqw33xPxtUkuDDce327Bkh+TZKfGbbfherGyx4WKbDa57bUjdJ/m7bDhzyYbR12zoEsk9NrJ+ynMakOc0aEPjkMS8a8MbpgpUZgp5NgryrBTcFu02CoptFXwlzO0V7BNnHBRUOCoY7aKgS0zyVPA4X0FTgYK7RQrmqRV0FCsI0yg4Lr7RKqgqV/D6OgWZ6xX0ixkbJI9o2qjAf5OCD8SdzTJ3i4ITWxUc2q4gtlHBBeHUpOB6s+RpUfC3eKtNAbsUtOxW8FGHgj17FWw6qyD9vOS8qqDkmoJl1xVYdys4LC7eUPBrj4Kb9xUEmdvKb9iWShtb1ips2eZgy2RfWwIybDmTZcvzuba0FdvyqcaWJSW2pFba4ltji0uDLTt32OK/05YFzbb82GbLtd22/N1hyw9nbWW/Y8stMeeKLbY3bEnosWV8ry1/irf6bcn8yZZYcztes7JjwNqOVoUdX9nZ0eVoR62THZmudjyfZocu146UAjtuiAeFduwossNfbccHoqDYjs/FQo0d5lo79ovzJXZUl9rxi9hQZkdzpR1zZ9kRtM6O5zbaUd5ox/ciucmOyc12/Cf8WmXebjt+7ZA69tvx6QE7jl+1Y+V1O4512zGpx457/XaYDcq4Ian3th0nDe0pN7LnRRN7dprbs8fRnp+d7elzs+dUjj3/lNrz0zp7XtlgT8gWe8Y02LOsyZ6EFnsmtkq/+PuUPV0X7Km7aE/uZXv2XbXn9+v2eNywZ26vPWf77fnoqczTd2CSkQP/ikZjB/xNHPhQFJk6sNTMgXgLByZaOrDdyoFCGwesbB04LD53csDSxQHvVAe6Mh3YigMLcxy4lOfAtgIH3it0YJHagYPFDviUOlBQ5sBonYOsoRJ3pgOtGxwI3ujAcVG6yYHvxUtbHEird6BPPN3qwK5tDpxscKB8uwPOOxxw3eXA60LV7sDs3Q78+aIDie850H/GgWfOOtB+zoHw8w6cEq91ybhLDnh0OzC/x4GYPql10IEmQ0dGGDnyidAaO/KdWGniiL2po+xpHAm1dOSkWGftiErhyGxbR/bYOXLO3pEPPB3ZiCNuWY68IfbnOmJd7MgUrSMlZY7cFwZVjkRUO3JGVNU48ulKRzw3O/K2WFjviMVWR1KbHekT4W2OZHc4YrZH7s86cvqCI3cuO/LvdUcCbjiS1i/xBh059qsjSZZO3LZ3Yr6DE2aOThwQs7yciI904ptUJ47lO/FLsROLSp1o1jmROdWJ+jVOfN7gxNFGJ6btdKKtSca0OLGp1YnF7U68dcCJn886cf2SE6FXpe+aE0d6ZWy/E0/EJAtn3lA4y3rszEI7Z1qdnDnl7EylizOfuztzscCZcYXONBY5c7/Ymde0zlDizPxSZ8zKnFlS64z7VmfZbzozqsmZ88Kp3Zl5Hc70H3Xmy3POpF10ZkC435BxPc4s7nXmwpAzmSYucrZy4aCZC6FWLpwWVdYueCtceF98Y+vCSjsXHOxduOkgYx1dmOLiQqurC/4qFzoLXfhM40LzWBc+muXCxSUuLFvjwuz1LphscGG/iNvowuRNErfeBZ9tLnwgihtc+Fas3u6CU6MLrwl2uHBbLNjpgmWTC8+JpGYXIttcGLfLhb/FjnYXNnS6sLzLhZcuuTB0WWq6IvVfdSH+mgtTr7vwRLR3u1Db48Kf4pM+F0r7XVg/4IL7oAtzbkt9P0mfgStzrVx5onDlM0dXypxc+Ul4urjyirsr+yJdCcxx5ZdcVxYVuzJG68qVMldKa1z5fKMrtptdSd/iitlWVw6JhG2uRDa60rTTlcpmV34TPq2uaNpcyd0t4ztd+f2oK3dPuvL0giu7L7oy/pIrwVdk7FVX6q+58tF1V7Tdrrj1uPKW+LLXleV9riwYlHpuuTL5jis3DdyINXOT/2luBNq4cULoFG5ssXXjvr0by53dCEpxwzHbDbNCNxKL3JipdiNGI3O0brSVuBFR6kZdmRt/ix3lMr5C4og5a91IWO/GDTFjg5vsbdyI3uTGZTFps8wXEfVunBN1W90IbnDjkx1ulO50w6vZjTWtbrzZ5saydhl/SnKdlrFnJM9ZyXHejW0X3fj5ktR51Q236268LfK7pdYeN+72urGkzw3LITdmDbvRbujOKCN3PrF2531bd+7bufO2gzsFju58LZa6urPQwx3zHHf2FrmzW+POuTJ3/il3J0Tnjq7GnYdr3Tm/3p0/trrzWYM7v253l1rdWdPuzlcd7nhec+e76+643XCnsMedcXoe/CtCjD0YYenB71YelNl74OPoQamTB0oXD7SuHnh4efBSnAeH8j1IKvDgYJEHxhoPErQeGFZ4yPrkwV4xtc6DK+M9qFvjwT+iea18rvfgzBYP/qr3oKZBPsWfzR4Etcpnm3y2e3BSNHZ4oDvuQcBJDz47I7WcFRc8ON4l7ZfkWmy7LP1X5P6q3IuGG9LfI7X3e1A5IPeD8nnbg3MGnvxr6Mk4E09aLTyJsPTkwv+z8WSXrScX7TyZaO/JI7HLwZOpvp5YZ3uyuMAT20JPXhZL1Z7YFXvyirin8SSn1BPHck9eF7kVnjze7ElUvScxDZ5cFfqNnszY6Ylhkyf7hXGrJ4ltniTv9qRfDO7xZMEBT5Yc9aT2rOS+JPOveHJZTLnqyVMRc11iiWndnnT3eHKgz5Pefpk/5Mmcm55YDHuSessT3d+ePHzqyWQDLzoMvYg28uKqmGbshb6JF6ZWXjwnBqy9mGvjxU1bL2zsvch08OKOyHb2YrmLFxpvL1xzvHhHfJfrhU+RFx+LX9VeNJZ4yZnai7FlXvwjnlR7ET/Oi12rvbi0xouna73Ys86L6+u95N3xwmijFwdE7yYvzLZ4YbXNi9sNXny+w4sVO71kD+jFmhYv3m314vs2ib3Pi4cnvZhyxgu9s170X/RiTpcXRy95MXzZS/Z/Mq7Pi/8Ne9F6V2r8zYtEAyW9YrahEnMjJUdFqrGSl0yVcjZQck8sM1eSb6nka1Fso+Q3OyUnHZS84KtkdbqSjSqlnDeVNOcpCctX8qhAye5CJdPUSgyKlewXCRrJI46UKFGUS9wKJct1SmauUWK8VskhkbxOyYCYt16J1QaJLzI3Krkjlm5S4rBZyesib4vUItbUK3lvqxLNNiU/Ct/tSj4VukYlf4jGHUqCdyo5LWqblPwrWpuVjGxR0iUmtyp5Kva0KYnbpaRbPNOuxGS3ksNiTIeSQTG/U8nwG9J3SvpOS5+wPqfkRaE6r+TNi0oKupR8KzwvKym5ouRnUX9VScA1JSdE9XUlf4mmbnlGN5ScFxN65FmJjl6l7HuUXBMz+pUYDSjpH1Qyd0iewU0la+8qqfpHnom+Ny+ITANv7gpHI2/eEN8ae7POxJsL1t48sfGmU+FNrK033eIZO29M7L05LMY4eDMkFjh685KTN1nO3nwunF29eVvcd/Nmu5c35oHeeKfLdaY3Z1TeRGZ7yx7Km6VF3jiovckv9uYbsU7jjafWmw9EaYk3v4itpd6MKPPmpKgp95a11JuWCm8mV3qjV+XN6Gpv/BZ789xqb97b6E11vdS9zZsjO71Ja/JmWLza4s1Xrd6safPGfZc32nZvAjq8OSE+/sCba59JnGtSZ7c3t2/IM+iVmvrkOYj1/d4seurNgJUPK219+NHehy0OPvg7+nBcNDv70OfuQ1qOD9/m+7C+wIfyIh9Cin04J8ZrfHgkbpX74KDz4Q2hrPahosYHl3USZ6MPB7b68P5OH3a1+RC1y4erwni3j/xmfEjp8OGm+GavD177fVBd9eGeWHFN5l/34R1R3C1xenw4Kcb2+vCviOz34YqYPuDDmCEfQj/3YeIXMue+D1ZPfMh66sMXYpWeL+/p+6I18OUX8cDYF1NzX46KpZa+vGnli6/Cl2pbX1rsfDF09CXZyZdcV1+83H0JDPblrzRfIjJ8MVD58nWOLzsKfAkr9GVSkS/9xb5Ya33JLvFlQqWv/L18eWGsL8+s9CV9tS/qdb78KP7b6MuuTb5c2+zLkXpfnBp8ObFD2pp8mdniy+02aWuX6/3Sf8CXY+/68vwJXz646stv13w51+3LxBu+PBV7e3zp6/VlXp8vL/f7Un7TlxuPfJn92Bd3fT/eF78a+DHR2I9XzP0odPJjk7Mf/7r6kZPtx9dCl+dHU74fEQV+HCryI0XtR5HWjwdlfszS+UGVH1dX+jFzlR+mq/04KjLW+HFXLF/rJ39bP94V2vV+/CIaNvjJucePc2LiJj+eir2b/UjY4ke/mF/vh2KrH6+KvG1+fCuqG/34W8xsktgtfri2ydwOPxL3+GF0wo/DIvWkH7fE0lN+OJ32421RfMaPn8TWs34EnvPjjBh/3o89F/yIv+hHn5jX5SfnQz/WX/HD+6rkuebHMzf8ONbjh1u/PCNROuBH46AfvU/8mPvUD2s9f14R3+j7s97AH29Dfz4VVUb+/COumfhzzMwflbk/qyz8cbf05w8rf5ba+8s+yZ9tTv6cdfZnwM2f4ER/7FP9+SHNny3p/jzK9KdT5c+/+f50F/ozu8ifF9X+eGn9+UT8VeJPpk5iVvkzeYo/P83058Eqf3rW+GO9TuoSueulNrFhgz+fbZQY9f68tNWf7G3+fCXMm/35ssVf9oRS4x5/Rh70Z9kZfw51+aO96s8vYvs1id8tbTf8Senx55Zw7vPnHaHtlzFi+4A/IYP+XBBLb0nfbX92PPGn66k/0/QCMNYP4DmRbhAg62oAKwwDcDMK4H1RZhzAH2KnSQARpgFcFtPNAjhiHsA9iwBWWgbgbhXAh6LcOoCRigBM7QI4Jj63D2C1QwAejgF8JHROAZi7BYB7AENpAbyVEUBxZgA/iW2qAFJyAng3L0DexQCmFgWQViy1aKQOrdRRIrHLJL+YUS7xKwLk+QZgURdAzcQAnt8QgO+OADqbArBtDeCHtgDqdwUQ2B7AWbFkTwBOewN47WoABdcC+F5suR7AiO4AzoinNwLY3xNAcm8AN4VTfwDviN8GAggfCuCSWH07AB/FCI6LTrsRxNuPwM5xBG+IIqcRTHYdwQqPEdQXjWBS8Qj0NSNI1Y7gtlheMoLyshGcrBnB47EjSKwbwd0Fcr9tBEONI7jcMgLTthE86BjB1nMj6Lkmnz0jON87ggSDQDZYBuJrFchj60BuKgJxtguk2SGQZ50Cedk5kO9cAknxDCRPFch9MSIrkLNiYnYgd3IDiS0KZL46ELUmkK6SQI6VBUJ5IEPVEmuszJsYyJZJgexfGsgHKwL5a2UgbasCiVkdyA0xd00girWBvC6K1gXKGhjItvWBhGwI5KKYtjEQk02BHBWqzYF8KdZtCcSnPpATonZrII/E3m2BLN0eyHuNgZTtCKRlZyBRTYHyPy+QoF2BnBeZHYF8tieQPfsCWXwgEOVxuRdjTwTyUOw5GUjiKaldLDkt9Z8J5F3RfC6QyPOBzL4QiPXFQNmTBLL1UiDBlwO5IKZeCcT4qtQovrwm9V0PxLs7EJf+QFoH5XvdCqTyvsR9JHEfS9wnUqcoexrI/0SLXhBR+kF0izkGQdgYBvGa2GYcRKhJEKZmQWywCOKAdRArFUH8axfEaIcgHJyCKHEO4nfR5BLELLcgPkoN4p806c8I4m2V9BPEqOwgromCvCB+ECEFQVwUJkVBHBOnNEHcKQ1iVVkQn5QHsbgqiPeqg/hfTRBma4N4QWSvC2LT+iCe2xTE461B7NsWxK2GICp3BNG+U/I1BeHYEsQ7oqQ1iD9Ec1sQkbvke4k57UGE7Qli5t4gzPfJ9+gKovpyEIlXg3j/ehAV3UHE9gTRJxb0BmHfJ/WLpgGZOyTP42YQRcNy/SQIxdMgXhdqvWB+Fo36wUQYBHNFPGsYjKVRMPnGwWw1CSbENJiLYrpZsPw/D+YFkW0RzLdis2UwI6yCOSeO2AQzwT6YQw7BpDkGc0+sdgpG6RzMcfHYJZiPPYIZUgZzNDUY0oL5WmxID8Y/I5gz4mR2MLWFwewrCmaMOpgVxcF4aGSeqNYG80DcLA1mWVkwruXB/FMRzG5dsDzrYMprgvlLbFojNa2V+Bskvti4MZjntgSzfqvU1CI1tUpNbVKTqNsVzJ3dwXh1BvOp2Lc3mOHDwTicCuaty8HMux5MZG8wc/uCse0PRjMQLOtOMDsHgym+Fcycu8G89lienV4IRdYhNNqEEKEIQW0fwmynEHa4hnDNTe495dorhDkBISwuDOH9ohAq1CEs0YaQUB7C0ooQXHUhbFodgsm6EJ4XLzeE0NAYwqtNIfzcHMLruyROewi/ip27QxjVEYLtnhDeFNq9ITTvC2HwhRDCrkjunhB+6wuhqT8E+6EQ3hb/uxlC23AI/9wNYfe9ENy+DKHHOBQXq1D+sw4lSRHKp3ah3HUMZY1TKCedQznsGkqmWygb3EM55hXKDN9QIkNDmVMQKmfnUHqLQ1moCWWoLBT3ilA+Fo90oeyrDMV3RSinxcSVoRiuCuWoYHUo34jNa0IJWhvKBTF9XSjm60OZvTlU9iih7N4hsZpD2d8qdewKxaAjlCPim04ZvzeUq4dCmftpKG9/FkrbiVAGToby4elQXrwWSt71UNlzh9LSH0rMQChOQ6G8L4ZvhbLidihhj0Oxfhoqv/1QivXCaNYPI9ogTM6ZYXSahLHSLIxxFmEcsgxjg3UY52zCmKoIw9Q2jBfFVYcwFE5haJ3DiHUNo1888AhDkxKGQW4YR4VlURivil/UYewsDuO9kjAqSsM4rpPYlWFMrw2je0IYXz4TRsBOid0sscX21jDm7grj7fYw/todxuKLYTy8FEZEbxjXhF2/9In2wTA8hsM4fDuMzDthbLobRuAjifs4jFeeSN6nYTTphct6GM5Cg3AqjcL5T9w1CcfXLBxbRTh/2YbzmWM4es7hqFzC+UYEu4XTJZ5xD6fYM5wv/MNZMSacy5nhtGWHszQ3nNr8cDYVhXNRHc6M4nAsNeGoteE0l4SzuCycmopwAqrD6VwRzunV4UxaEy5rXzjJ9eHcFqu3hpPbGM4PorNV2tqkbVc4p9rl/mA4P30Wzrpz4TRdCsflajiProVz4Ho4I3rCuSAs+sJ5Vaj7w4kdDGfJUDhuN8N5MhzO9r8kv3EEVpYRxNlEkOUQwbci1CmCK6LMNYK/xW33CCLTI7iYE0FbQQSlK+V+UwQHt0bw9bYI/toZwe6mCE63RvBTe4S8axEcfiOCz05G0HA2gsqLEaRdiuALMfNqBJP6ZNyAjBuMYOytCJ43H0muxUhqFCN5IlR2I/lGbLEfSajDSP51Hsl595G45Y2kLn8k3xWOZFvRSB5qR7KpbCRv60YypnokM2rlfuVIpm4fye87RnKyZST9u0fy2pmRvHJppJzbRsr+ciQmN0bS3DuS2L6RDIrl/SPxHBiJ8dBIxv5vJPOejuQ901FkWIwixGoUV0SlYhT7bUex2X4Usx1H8a7TKB44S5vLKNJcR/GlqPAaxX9iVtYoLhfIuMJRpGtG8ZWwK5M5wr5mFL0bRvHCjlHENo9iULy0axSjO0bJWXMUtw6OwvfwKBxPjOLoxVHkd8uYnlF49Y3CdGAUL4v4m6NYNTyKmCejWP5U+vQiedkgkjajSM6aRtJlE8l++0j5O0aSkxbJCVUkk4hkdV4k5/IjeaMwkr+LInmvNJKD5ZFkVkSyVRdJRGUk3WJhVSTDqyIJ2hyJfX0kLzRHEtcWyZn2SKbtjuT1jkhKOiOZfSCSr7oi2XIpkvlXIqm9FsnR65Hkdkfyk1D2RXJKvDoQyZ+DkXQMRZJ8M5INw5Es+F8kyyyi8LKMwtw6CnvHKA47R9HoGkWkWxQnPKIw9YriUHYUfXlyXRTF7FIZUxHF97oozGqj+Hx8FOWro9i/JoqMtVGMaIhi1vYo2Y/JuJ0SqzmK/pYolrVGMWWX5GmPQrs7StaKKFI6o9A/GMWNs1G4nY9i4oUo2i9FcfdyFHOuRZHbE8VPIrYvipX9UfgMRDFjMArrIanDPJpYRbTsXaOZaR8t56toKhyjUTlHs90lmkjXaPbkRfNVfjRbCqIJL4zGTR3Ny5poirXR/E+ElEczryKaF6qiuVQXzZsrohm5NZoeYdYYjXaHzG+SeW3RmLZH09kRLTVH8/tZmdcVjdOlaD4Whlek7Wo0wTeiuSI+7o2mrk/a+6N5USQNyfXdaLqfRPOaZQyn7GNkjx/DfucYMl1i+FY0uMYw6BfDJxkxeJXGMLUshjfLY3hQEcMBXQyqyhhm1sagqIuhoCmGja0xXGuLYcGuGEw6YnhF/NUZw549MaTtjWHrvhh698eQdCWGSTdi2NcnOQZiiByMYflQDJW3Y/jzuxj+eBjDQeNYhsxiabeNJdkulkWOsbg7xXJSTHGO5Q2XWFmHYvlPHHSL5aIyFnufWF7wi2VeTiw+2lgUpbHyW46luiyWp6JNF0tSZSz3REh1LAtrYpm0UvpbpF/kt8Xyq0hql3ydsZw6G0tuVyw/ixPXJeeNWNkHxDJ6IJZ1g7G4DMfyqZh4K5aSO7GcU8Txvl0cNfZxFDrGsdspjnqXOLzd49BTxvFnQRyRxXGs1MThq43jgqgri+OvijjSK+NYVROH/9g43tseh/6OOIp2xvF1cxzbWmReaxz9YkVbHEadcfy9J47v9sXx46U47lyJw6onjrfFk944jvbFkd8vuYfi6LsZx/LhOHxuxWF/J44PhdG9OG78LvXYjibdfjTbHUYT7Tha9pijueQ8mrkuo/nUdTST3Ebz0GM0+oUyrng088pGM7liNL9WjyZ57Gjqa0fTVzeaaStGc6RhNANNo/FrGU2XmNM6Gqc2iSMm7hqNWfto3hDlu0fzS+dofA+OJuvkaOq6RssaPJpzvXI9MBrjQbkXJUOj+VdsNYrnG9t4GuziibaPZ41DPNVu8ag94rnvFc8t73h8IuOJzY1nXV48iwriOVAST0tZPPfK49lcEc8nNfEkNMq92Lwjntkt8XzaGs+bu+LRtcfzRBzbHU9BRzydnRJrn8QV6/bH43Uong0X43njejzl3fE8EkduxPN7TzxpffF8K2IG4hkW6wbjCR6KZ/HNeM4MxzPzVjzj7sTz2t14XrFMYJciQepP4FX3BBp8EngrJwF1fgJ/CVVhAvfUCURoErhUksDU8gRqdAloqxL4VxysTuDtxQk8rE/g1o4EXuxIIGtvAkn7E3j8YgL6XdImsq8k8NW1BG52J3CuL4Fn+xMwH5JcovJmAk/FC8OS81YC+28nwJ0EWu8m8LF5Ik+tElHbJJJsn8iXYq1TItedE1nskkiVVyKr8xMJLEhkoiaRt7SJ6JUmUlyWSHZFIimViWyoScS3LpG/GxLJakwkpjmRue2J1O1JRHUokbLTiYRcSWTpVWnrTcSkL5GiwUT+Ej/dTJQ9dSI99xI5YZlEu1MSKc5J9Lsn4alMwi4/CW1xEr9rk0gsT+ILsbUiiShdEjfFusokQqqSuCGWVSfhW5NEl5g3NolTtUl8NC6JCeOTMJ+QRNXEJG6vS2LKtiR+aZFcrUnEtydxTwx2JBG8J4lusXRvEhf3JTF3fxInDyQRfTaJuutJmHQn8UJPEsW9SfwjOgaS+H4wieYhif00iQf6yfgokukS82yT+cQhGUunZB67JvO3ezLjs5PZX5RMdFkyw2JRVTLK6mRs65KZMC6ZY5OTid+czMqGZE42JfNuWzKvtSej6UzmX7FnXzLWl5IpupHMgZ5kOvqSGbyVzNrbyVy5l8zXdmNotB8j5/IxbHEcw02nMXJ2GsO+/DHEacdwV0SWjmFIrCsbQ2/5GJZUjkFv8xh+ahzDl81j6Ns9hlUdYwjsHMPSPWMouj6GP26M4efeMbT3jSGtfwzfi5aBMSQPjuFr0Tg0hq3DY7hgkcI0RQrjHFKocEnhqTjqnkKWdwrLR6bwMDOFfTkpdOSl8GN+iuwdU2TvlsL24hSiSlJYW57C0qoUVmxMwWtrCp/uTGFKUwrvtqZQ15aC6a4UdB0pvNyZQumeFB6J5/em8Ob5FAwvpqB3KYVD3Snk3UghuzcFVX8KY26m8K3YOZxC4i3JbZnKTddUItxTGRB9nqms8krlu4JUdqhTGalLpb8qlZCaVLprpa01le27Uvm8PZVR+1J55WIqBb2p/CXy+lPZP5DK74Op7B1KJetmKj/eSeWEIo2pjml84JZGnTKN/KQ0fspO435hGi1FaSSUpdFYnsa2qjR8V6Yxb5OM35/GxGNplF1O48XuNPmdpfGoN42H/Wk8P5CGZjCNY0NpcmZO4787afz9fRqdNumgEHbp/OKUjsotnQ73dDI90tmtTKc9MJ2MoHR+jEpnV5moTCe9Su7Frmr5rJExY8XkdPZsTid7Zzr7WtL5ozWd/e3p5O6Wa5HbmU7e3nTKzqXz8vl0Xr2STlWv6E/njYF0am6m89btdLztM/BxzMDPNYOrwt89g2siwDOD5V4Z3CeD1qwM0GTwm9irzSC7JIPfRV5FBn+K/MoMnt2YgVejzG/NoHtXBivaMwjcnUFwZwa9Yu2+DNYfyODY2QxeOJ/Ba1cy5N3M4C0x5WYGHaaZHLTO5C+bTIrtM3kgnnfI5EWnTCpcM9F3y6RWmclEv0waySQxK5Om7EzG5GTSmpvJD3mZUJTJryK7OJM/xH5NJnnaTA6VZFJYmom6PBOtLpOqWhm/OZOM+kye25mJpiWT0rZMqjsyWf92Ju3HM8k9k8lLlzIxupbJ2OuZjLuRycd9mUztz8R+IJPjwmkoE7fhTM6KnT9Lm6mK0+Yquu1UrHVUMeSkYqOzilsuKr7yUJHqLfcqFbdRUZ+lIjZbxedie46Kr3NV8m6p+E2tYl+xikdlKl4sV1FWoeJVnQqjKhXv1qgoXqXCarOK6VtV3OtQ0dCpIn6Pivv7ZP5+Fe1nVXzSp+LkgIpnB1W4DanwGlbhd1vFijsqnreHVxzByBnGuoC5K0xwg2e84JofHCsDbTm8XAFm1TCtFk7WwbwJEDIVDjTBS21g0A41u+HdDhmzFxz2wbP7oeQ6WPbB2SG4NAyjPofkr+G4TRY3HLMIdc6i2SOLf3yyyErMYlxGFmsLssgpy+JhRRZvVGUxtjoLj9Ys/HZlcaczi9T9WXQeyGL05Sx+vJrFewNZTBzM4tOhLO4/zOIL22wKnLPljJmNqUc2qeXZZOuy+bAum9JN2dhty+a4ULVnc/hUNtYXsom8ns2vvdmyr81Gbyibm19mc8ooh3SbHPJscyixz6HGMYfF7jnc8MjhK+8cmn1yWD0qR353OezJzeFIfg4BZTlEVOTwc3UOeuNyeHlDDt0NMrYpB699OSzbn8P2wzn8eTGH57py6OvN4dBwDupbOVTeyaHn6xz8THIpsMnlP3HeKZfVrrmEu+VS757LiexcPHNz2VCQS01ZLlMrcllRnUtsbS57x+eSNyGXwBW59ItvduTyoCWXS525uF/MZf3lXP7qzkWvN5eRt3KxM8rjS4s8frHKY591nuTMk5x5vKjIQ2ebh7FdHu+KifZ52DnkcULMdszD0ymPy2KZcx4DLhLDLY8m9zzSPPLkTJfH+2KKOo/TxXnM1eThrc3jmlhZkkdYaR7Dor4sj/jyPNoq8lDp8vhdHKrMo7gqj8fibF0eu5ryONySx2tteVi25zF9dx4/HMjj7SN5+Pbksbo3j9t9eRjcysPmTh4xVvmyZufj55KPW2q+vOP5vFyWj1lFPh+IhuZ8klvyuftyPr+cz+ejy/lcuJpPS08+T/rz5feTz+i7+XwjfjUuwMqigBLHAgycCnhLmOUU4JJXwEpdAbq6AsZtKOB2fQGBrTKus4BHRwu4c6aAhxcKeK+/AMfBAhYOFRD0SPqtCyl2LWS2ZyFKr0JSfAuJzyxkam4h75UUMqW0kIXlhcRWFvK1oLqQozWFlI0txKi2kMl1hZwdV4j/+kLeaSuUc7uM3SP9B6T/YCF3hgv55XYhii8K8bQuotG2iHFORbJWF0F2ERcKimTtK+KTsiIO1hTxZm0R4+uK6JlQxLfrZUxHERV7ijDZW8S2Q0UYnSliytkizp8rYsn5IvIvF5HZV8QfomygCOebRTy6V0TtF0XM+aqI24ZqUo3VHDRRozFVo2em5i0x0VzNy3ZqvJzUZLipcVaqSRutpiBDzSPxWqaaOpUaG9ScEHOz1Phmq7kh1ueoiclVy1qopi1PTVa+mhcK1JgVqflIzFSr8ShWy5lMTYRWzW+lagwr1DhVqjkv9taqKaxTo5ggtaxUM2KtmoT1ar4XnRvU5G9U81C8uklN7WapYYvUIObUS/6tkn+b5G+Q/CK7UXLvUPNxk5qmXWrKOtQs26em9w01I8/Idzun5g9RdkGN6yU1XeLQdTXbBtRMuKVm4R01xvbFhDsXk+ZajKFHMYsyi3lTW8yZ0mJ+1Ml9bTGT6ou51VaMy95ilu8rJvtMMVbni7nfW8zpoWIGh4t5aq8hxU3Dr+KQu4YSDw2GnhreE1O9NLgqNVwSK7w1RPhouCuafDVUBGj4aISG25kayrI1eORpeFGtYbZWI2uthtd0GsZVarCt0rCwWsOIGg2DYutYDUm1Gn4SB+o0FI/TMHKzhqptGj5t0BDYrmHbbg0/d2g42Knh3b1Sxz4N9w5qqDyioeeEhivXNfwwrKHotoa37mhwuqch9AsN6V9p+ESh5Q1nLRNctJxz1TItXUt9gZakQi0/CVetlpGlWjkXarGu1HJC9FdrKa7TcmmClraNWhZs1TKjScvXrVpebdcybreW7Xu1fHRQi9dhiXday8GzWgzPa2Ut1LKmS8uuy1oeXNFypE+LckjLhpta7g9LXMMS9I1KeEe0mZeQbVHCaesSbqaUkJpWwm/iSHoJ5RklmGWW8LGYpSrBmxJ6xMasEuKzS/he7MuRWHkSS0zNL2FVYQmjiiSuuoRXNSUk1pZwaa20ryshcn0JX4pdG0p4sFH6N5UwbnMJ9ltKOCuW1JfwZ0MJz28voWhvCU+FywGZL1YdlLiHJO5hmXO0hJ0vlvD6qRImnC7h/JkSlp0tweJGCUn9Jay/VcKeOyXo3SuR71rKNONSVtqUstSplDDnUlSupYx1L2XriFIep5TSlV7KF5mltKlKyaEUhxwZm1vK3bxSmvNLoaCUlwtLOaMulfNcKQ2VpfxeVcqq9aV8taGU9o2lvLG5lIv1pZxtl3kdpdTuK8V2fymLD5Ty6clSfj1bSv2lUpJ6Spk1UMqzX5fyjF4ZCYZl/CgOWJaR6FpGiXsZv0SUcVNdxk9tZZjuLmN2fxl+A2X8NlRG490yygzKZe0u54FTOavcynnHq5xFZeU0VZTjUF3Oippy3CaU8+5aad9ZjuOucgo6y2XfUs71feX8caKc50+WY3O6nNNi8ZlyWs6Vc6mrHK/ucj7rL2feQDkjBsvJ+7ycpKflVOhXYGFQwXHxt0kFL5tWUGdWwW6rCtLdKpgdUsH/0ip4Ib2CmowKFJkVnBFLVBWEU0FudgVv5lRwNa8CP00FY8sq+GZVBcr1FfSI5I0VnNxSwYOGCoxbK5jVVoHbyQp+PF0he4gK6vsqqB6UWMMVfC4u/VjBb3o6gux0NNnrWOOi476rjrAxOvJSdbydpmNqug6PDB3dYmOmjkSVjp/Fc+ioyNJhma3jpFiYoyMkV8cdkZOv480CHZMLdcQX6/hRzC/V4bhKx3drdOxdq0OzTofxeh0fCf+NOgbF9k06Mjbr+Eu8vEXHuHod0Q06vhUXd+n45LiO4ZM6/j2t47UzOpzP6Vh7XkfcBR2jeyX3kI6EezLPuBJHk0pMLCtZ6FrJI49KWfMq8VBW0i1aVJW8r63kjYmVdLVU8ta+Sj47V8ncwUoS71Xyq/jCpYp/lFWEB1dxo6yKldVVRNdU0Tqhipd2VlG4pwq//VUMCdXBKjpPVmF8ugrDoSqGh6toulUl70018fbV7HWt5q5nNXnKalaFV5OaWs249Gp5jtUsz5G+omp516vR01TjrqumW4ypqkY3XubMrObTddV811nN/j3VLNxfjcHhapqOVnPveDUXe6r5oa+aF5xquORSw09uNZzzrOHX1BqOpdUwNr0G+4waLorVmTXEqWr4URymBl1WDTbZNZwsqCG8qIZPNTUEl9TwxrgailfXYLxG2sT8tdK+roZ7wmBjDR+KOZtqGLG5hpYtNeTW1/DMthqm76xhQmcNLntqSNpXQ90B6T8p/adqeCreO13Ds2dq8O6qYUBsv1TDxps18jeTesU9g7HMthzLLaux+NmNxTZ3LDHFYzmkGUt02Vi+rRtL4e6xzDk1lvyzYwm8MpY7Ym7/WO7eGkvQ52Mx1a+lXFnLQb9akqllfHYt7tpavlpdy541tTzfUStrSS0xN2q52FdL7VAtG4ZrSf9GxjySdpM64i3r6HaoI82pjoLiOtaOr6N9T52sp3WcPlxH62Admjt1vP1bnez7x3HCeRz1KeNITx3HP+KNtHF4Z4zjyJpx1Kwdx4Kd4whrGseKNmlrHwcHx7Hks3G8eHacrEXjGPndOGKfjCPVcDx/BI3HmPF4jB9Pr7i8Zjxvto0nv2M84XvHs3/feB4eG0/ElfEE3RxPx/B4zG+P56e74xn+djwzjSbI+XwCv3lO4CWvCbzvN4FpKRPwSZ3ApxkTiFBNYM7YCfwycQLPbRO7J+B7YAL3j0zgyskJmPZPIP32BIyVE5meN5Gl6om8WDuRL/dOZO++iVw4MJGqvomUeUzip8BJvK6dhG/pJPpqJnF4wiRW3ppEsclkspSTCUicjFHZZJaWT2ZH9WQ+HTuZxbWT+aFuMkfHTebZxsmUdkxm3Z7JJO+dzJv7JmN1eDJ/nJnM6uHJnDefwj3nKexxmcLbnlMIVE7hwzFT+C51Cp8WTmFx0RTGaabQp51CXukUBqqm8PK4KfzcOQXzHplzZwo1+VP5X+VUuuqmyr5pKh/snkrd3qnkHZjKa93yeW8q212mkeM6jVvKaSyum8abm6fxfuc0gs5Oo/j2NJIcplPjOp2i4um8WTedq3umw77pLDkwHbtj4vx0ln8+HafvpvO97Qw+dJvBJK8ZPCqZwdJxM3CcOoMf9s/g+QMz2H14BicuzeCb6zNw65nB+f4ZLLg5g+D7M6j9YQZP/GYyv2om29tnyviZBPXPRDM8Ey/lM2RoniGo4hkGNz9Dyr5n+PPKM3x46xnqvnyG027P8lntsxyof5ZDnc9y9cCzNBx8lmlXn+XD4Wf59t6z6L5+FieLWUQ6zeIr11l4esxiWJR7zWKD3yy+T5nFlexZpBTM4sPCWVhXz8J40yxs22fRsHsWT/bO4pN9s5h9eRbHb81ixe1ZJN6ZxYJ7s3BwmY2F+2wO62bTvGM2xTtnc//AbMqfny37jNlku8zhxYA5uIbPYVHVHKaPm8N3++dQfnEOMcNziLgzh1fuzmF+7ly0tXNR1M3lmvirYy5eL8/l5WtzOVM5j9TaeawcN4+W+nnyu5nHwOV5GH01j/GO86lzmc8ez/kkls4noWI+Ppvnc2/rfCr2z6f12Hy2npnPuRvzybg3n/Qv57P26/ksM17Av+YLeN95AYu8FhBVvYDfaxfInmMBa/sWoDewANXdBVS4L+TrxIW8Vb6QaN1CYqoXUt66kI6Ohdzcs5DqfQvxOrSQx1cXsqF/IQwsJNF5Ee+XLSK5ahFr6xYxZ+siPmpexMa9i7iwfxG2z0v7Fbm+sYi83kXsvruII98twtJ4MafLF3Nz8mJ+X7CYj88uJu6bxfKMl/Ci7xKOFy6hqXkJlbuW8Mr+JYw8uIQFh5cQ99wSjF5aQmPXEgL7lnBfJN9ZQt5XS5hotpRzzku55b2U73VL0ZuwlNPi9W1LmdewlOvtS+ncs5TJB5Zy/+BSFh6V+3tL5fy9DKuxy2iqXcaRScv4u3kZ3x9exmefLMPoxjK6+5bR2r+MMROXs3HLcqoOLGfV8HJ2fb4cjy+XM/nr5Vj/upw/XFew1H0FyR4rOOX5fxXXdViVydvAcVs3XLvbn+6ua60tdnzN1V1dCxuMXV111TURkJIwyEN3iYJ0dyOcQx9aEOmQFEnznfePzzXzzNz3BFzneWZU8fxRFYetqnwyUGXYE1UyhF12qkxyUuVEqSoer1W5WK7Kwklq7JyhxqkTalw+rcZ7JTWMtdXQ91TDpEKNjGY1HL9V5+336kwYr07fVHW2zVAnY6Y6P/2ojuUhdaqOqBN6XJ31J9VJOaXOt7rqHNZX5193dZ6nquNark7I4Pv0jrrPiTn3KT15H4Wz93ksuY+95X0Mgu9TWXMfp8ka3JquwREFDe7u0kDhoAZ7jmhge1SD08c0uH5Sg5WnNPgoxJ3W4IGSBruUNRh+RgO5YHVWg+PnNKg9r4HWPxpsv6TBt5c1mK+nwYaHGvjbafDFQYMkRw0MnDTY66xBoYsGdq4aKLlpMNddg0bh8zMNbLw16C7RwLxcA0mDmHewJtfHaOL3oyZJ8zQ59Lsm4ULhP5r4/6uJwzVNcdbSZKqOJp9MRL+rJmYJmigmaqKZpMn2ZE3xPdLkuxRN6tM0eSLXZE61JvrChLdirFZNKts0oV3EDNWib5gWG0Zr0TxTiyW/aFG3QItVi7VI+lUL7w1anP1TiycHtHilrEXRFfF8VQv3G1q4amgx1VjEfq/NpdHaaC7WJn+JNinLtJmxRRubPdroHdLG/T9tTLS1qXmgLd7b2igbaxNqqk2CgzZlztpIvLRZ76eNWYA2RwO16cjUZmeONql52rxo1qZ/mzZpwqgBOqwbqMOx4Tq4jtLh+iIdZm/WoVG4u1WHTeiQsEMHg506rNirQ62iDmOVRdt5Hfb9rcOECzq8Edqv6OB1TcRo6/DzAx1+M9Lh6TMdDnjrYJKoQ6egmKTDtiwduqt0uNKgI85+D7AT+i94QOyiB6xa/oD7Bx7w9vIDum48QPXhA649fsDqJw84ZvyA2SYPULB4QMbzB1wMeEBS0AMeBz/AIfMBi7JF3NsHzBqgy+8DdanZpMvOzbr4CKO26HJLeCVs2KqLm3AZXXIEm226pG7XpXOHLoP/0EXnoC4HT+my+Ywu357VRXZel9YLYpxLuvzvhi6TNHWpttTltpsuZb66kKLL2lRdXuTocqxNl13vddn9nR5+wsCRevRN12PlPD0OLtJDZ7Eenkv1GLJCjwNr9Sjaq4fL73qc3a/H8QN6uF7Q4+QVPWZe02OPoR4VRnqMMNFDbiZyn+thGaCHf7geV2L0uCETY2frkZSjR8s7PbTf63HqB30MR+ijP0qfZmHqGH1MFutz7Fd9Ipbq88smUd+sT5wwZ4s+D4X72/X563d9Pv6hz0/n9NH7S58pF/QZeVmff67pkyOc/08fiZ4+vq76jEnX50mLPkda9TnQrs+p/gbMHWTA2lEGDBltwJcFBsz/1YDjSwxw32jAH/sMCBF2HDTAWMOAkYYGrPMzwCnAgN+TDfg22wCXHAMc5QYMbxc57wzI6zQgdNlDav9+yMjrDzEyecgx04fECw8tH3Iz8CEbQx6inPOQVOGl/CGeIx/h/Osjhix5xOqVj1i55RF/73/E17uPyDR8RD9jUQq2Zo+wdxZxQY/IE16lP2Kr/BGqlY/439dHxA95jGziY54teUwDj3m87zHzDj+mV/Exfyk/RuHCY0quPmbEjcfMN35MR/hjrqY/JqnmMZfbRb3jMXemPCFt0RM0Nj1h2ZUnPDd5wjazJ6x6+oTKlCf8r+YJssYnXGt7wvB3T3jRIdpGGlKxw5BZew2R7Dfk1ENDLhoaEmZpyH0PQz77GrLc35A1gYb8FGNISYEhKg2GxLQYsqTDkAvvRX24EQtGGnF2lBHpwrPxRgSvNqJJwYhh+40YccCIN0KMohHnLxlx86oROjeMiLxphEeQESlpRuRnGFGWZYR3thHT5EacLDDiVJsRX9uNKJxojNePxjTNM8ZhsTEblhizcZcxXX8Z8/i6Mcn/GfPhoTG+xsbMNDMm38qY1zbG2Hkb89TXmPBA0R5kzDthX4wxn9ONGZplzBS5GFMYU2rM7PdinE5jFnSJfmHSSBO+jjXhvwkmWP5swjfzTZi+2IQzS00YtNwErdUm6OwxYeTfJuy4bsLjmyL+tglDtU0YaG7CZcHI1gQFfxPGRZuwQG6CepEJJ7tMsOo2YfsHE/4dbcrGMaYEjzPl8c+mWP1iSs8SU56tMGXESlMC9ply5qApRYdN2XvUlFCh7LQpF26bEq1qiq7ElCf2pgx7bsovIaa4ppqyXWoq7l+mrOgyxVEYNNaM7sVmlO0yQ+NPMywvmWH+nxnzVMzwfWzGVjMzei3MULY0Y5+/GYODzbCPFGWiGS+SzHDINqMkx4w/88yIEpQLzMR93AyfYjMOvDLj50YzPrWb8f17M6Z0mTG/x4xLQyTUDJNwerSEq2MljBsvIX2ShD1LJIQK75dKOLFMwkth8XIJNsLAFRIuCxtXSvAU1FZJqBP+WC0hQvifgoQngnSNhK3rJRzYKEGyQ0LFbgl6eyQ82yfh3n4J1cLePyXMPCDhkZB6UMKSQxJshUGHJVwRioTNRyR4CfcVxdqOS3A8IRHnCwn/XhP9wtj/JETdkDD3pgRjoVc4c0tChuB3V8IkFQnNwmdVCR+NJHxvKuG2MFUi1iP8YynWZCVhlLWEIf4SmgIlxAZJUE4Qc2RL2JIjIStfwujXEv56L8GtU4LGJwmLBpujO8Kc0WPNyf/FnPTF5kTvN8fkT3P+PWbOEm1zRj4yZ4C5OfHB5piHmKMabs6vCeZ8l2XO1Txztuabs77EnL4yc7JbzalqN+dxh3geaEHSDxYcHGOBZKwFt6da4LrEghurLFi234KUQxbYHLbg5hULOq5akHrNgiXXLejTteA7Qwv8rC2wthP1MAsqhBe5Frh0WhDcz5Iloy0pG2PJ1HGWvFpgSdsyS44tt8RmhSUlKy259odw0BIVPUuinliSY2TJenNLtj63ZFaMJa5xlmzOs0SxwBLrQktyWy25+N6SjZ2W9O+1xL6/FZVDrZj7gxUHRlsxb4wVX4Vx460om26F+kIrXiyx4sgyKxYut8JaOL7aCtlBK84dtUJTyYrJ5624c8WKD1dF/H9WxN6w4p9bVrwzsuIbUytuCn4BVjgGW+EeYcVP0Va05VqR02hF/1Yx3jsrznRbIflgxbQR1iRMtOavxdaMWSLqS60ZuNwa/ZXWOK+2ZuEmazR/s2bVn9aY3hExxtYcD7SmKcIamyhrPAqseVdtTXevNXGfrJm6woYYBRuc/7Bh2WkbNp+z4eING3xu2pB22wbfBzZgboOBhQ0LXG0Y62/DmyAb/gq1oS7dhsxcG2TNNtxrteHPNhtihX/f2RDQYUPXe9HfaYNClw2jum1o+SLGH2zLmRG2lP1ky8WlthQIigdsuXXIlllnbHl61Zb712x5d9eWU1a21NvYUhJoy/RgW4a+s2VUny3DPtmitMSODGHPPju+7Lfjuxt2/K1iR4eqHQcN7VhmY4eKrR3XHewokNmhn2HH0lw7BhXYiXHsCJttj848e6J/tefnJfaULbXHeLk9sw7bs87UHm0Pe8L97fk7xJ48wSfUnlU59iwstOfHdnvx3rZna5c9Pd32TOyzZ/BgB5RGOaAyyYHDSxyoXeZA3V4HFv7hwIFLDgy65kDpDQd23nTA5JYDD1VFm4kDJ10dWOHhwJHnDlgGOnA9yIF+oQ54JTlwOsWBV28cmF3pQMVgR5rmO1KzypG41Y4kaThSbehIpaUjOwMdMQ1yxCTUkZBwR0oiHQmOdeRjliMXsh0pLHAkoNCRvmpHDIc7MXu2EwNWOzFsrxMHjziRKDy94sT4m05cNnHilRBm7oS1oxPxbk4scndi+AsnlKKc8E10ojfJiXkFTgwudOKGUCncKXPi+zdO/FDlhJowrskJHeHdeGd8NjljoORMww1ndNWc2aXvjLOpM2/NnFlh7sxJS2cUrJzxthVxds5sc3ZmTIAz7cKjMGc2ZjvzKt+Zfe+cufvembQeZ7ZPcCFY2PurC7eXupCh4MLsgy78e8iFk/+5cPaWC9PvuPBECFFxQcPchWI7F6RPXcDbBRMfF1JDXHAPdaE9zIX9iS7ECQYyFxrzXXhRIuKaXdj+yQXtsa6c3+LKrZ2uyP9wZdcBV3466ErsNVeUbrtibuDKfw9d+dHClS/ergz1d8Ul0BVVmSsHClxZUiiehe53rmx978rVLlcuj3fj/TI35ux1I/aoGzZ33TDUcGP3YzciBCVTN1Jc3ejwdWNsuBvRMW7iTuGGep4b6flueBW48bDQjaIiN0a+dmNjoxv3xrizepw7J6e7U7jUnaoV7iSsdGfmXXcizdyZJ3FnlaU7HsLsQHcqgtzFu9ydEaHutAqlke4Ul7hjWSpi37vzTac7+j3uRI16ysPxT7k44SnhE5/yZvFTvqx4SpDyU/xuP6XF5CmvzZ/iYPmUoW1P+bnrKeuHeDBjhQez13lw6oAHDeoepJh4oG/mQY/QL8iDa8L+YA/mx3vgm+TByXwP/ApEW7EHSW89GNHjQW6vB4t/fcbIJc9IXfmMhWufce/PZyxVfMbdC88YcuMZn7SeYSl5horXMyojnhGb/wyngmf83idyRjzn8/znZC1/jtXm5zjuec7Xg8/58/Bznh55jrPVcya7PcfV4zlKWc+Zk/Oc2JbnBHY9Z+sUTzbM8OTxWk+e7/ek/IAneoc9eXXEk8gbnpy858ltdU82WXoSIPzPypMCb0/xO/ZEEurJoDBP1kZ4sr7Yk8MDvHg1youY0V7iG+vFuUleDJ/qRdoSL1JWeKF80AsOefHTYS++O+KFmtAqnFb0IlfYetSLYOHHY158c9wLVaFZOHXCi2xh80kvhp72QkV4K5j95cWNq170u+HFy5teeN7y4sttL67d8aJKOHDXi5UqXky+58VVVS8qhCQ1Lybe9+KisRclEi+6LL0otvJit7UXo2y90BY6BS1HL8688CLM2wubEC/UQ8Xaw73E+8GLe3IvLF57YTn4BVsnvqB18gvOr3qBo8ILVp58wdczL1h78QUDLr0Q55UX/G7xgnhBP+0Fyztf8HScN2lTvdk2zxvZem9O3vEmWzhl4s1WU28WWnozysqbFUHe+IR5YxbuzfFIb/wqvdnZ6M3Gbm9++ejNuH4+TB7ng6HgO9EHySQf/lnuQ+IKHyat8qH/MR+UTvsgU/FhrKkPdZY+bLD24RtbH5TtfEhw9uFtsA8nQ3wYUOrDlS8+/D3Wl88TfNGZ6Yvij74U7PVl6X++TLjhS4XEF28LXxSCfalN8yW/0JcdRb7olfgye4IfSsv9iFzhR/4ffhgc9yP9qh/FN/zYc9OPo3f94LEf5rZ+HHbxozHQj3/C/EgJF3W5Hyfy/PjQ7UfsZz/GDvdn3Uh/lo3zx36yP34r/FFf5Y/hWn9++N2f/IP+XFP0Z+5xf15d8kd6S5Qq/pha+xNp58+EF/4MC/GnKNSf/pH+9MX6E5Ttz5kifxzL/Qlu92dNlz+/fR+A0Q8B6I8JIH1cAM+WBdC0IoCRGwLQ0wqgwDSAWxYBhFsF0BAYwIDsABbJA7iRH0C9EFwawJOuAAonBbJ7ciBN0wKpWBmIjUIgw9cEonIgkNhDgSgdDST6WCDyU4E8UQ4k92wgDy8FknEnkFH3Avn5fiCzIgNJLgzk2+pARgwJolcYMzmIp0uDmLQsiKWrgngm/Hg4iI3Hgqg+GcSMe0EMUw3C534QDRZB6PgGYR8YxPywIB6GB1FXHIRbaRCK74O4NT+YdauD6VsTTPyOYHIPB6NxM5gLt4JRVA3G3DoYraxgfMqCyR4ZQsvYELwnhGA5MYSGGSHI9ocw9mAIX4S8wyHsPBJC960QflEJ4bRaCDM0Qii1CiHFOgSdgBCygkJYHRnCosIQBhaHcFf4/VUIP7wOYVB1CFHdIUztDcFUGNIXgprwTvj7Qwhlwv6PIaQKgZ9C0P8SQv3XEGL6hyIZGMrtcaHsmRBKgrBqYiizJ4XSMzmUqimhZE4NpXVmKMmzQ9m1LJRvV4YiWx3KJoVQnNeEMmqPyDsmck6EMvlMKOnXQikzDeWhRSi/WYeibReKokMoX8JCCSkKJaYqlGO9oYyfGEb/SWGcnRxGsRCyMIy7v4ZxelUYBYLG5jDunwrjkFIYK2+EsVQljEtqom4ZxnHbMBSdw7j4NAyFCJETE8aFV2EUdYRxZVw4NUL1lHDuLw1HfXU46XvCcT8YzuRD4Vw8Ek7nzXCmqoRzRC2c5ZbhDLcOpykgnOSgcNYGh/MoNJyS8HD2RYQzLDuco0XhxJWH09YZzs0xEfw0IYLYRRH8tjyCMwoR+B+MYMzhCM4qRrD+WAT3bkfQLmxWiSBcqFKPYLRBBO+MI5hqHsFs2whSwyIwjozgYnQEti8j2JobQaSglR/BicII8oRdRRFUdkUwZUgk3UMjUR0bSd2USEpnR7JifiRLV0cyQyESvZuRWBtGst06kpv2kYRFRJKeEsnbokiUiyOZWBbJjopILLsj+dgTiVJfJINGR7F9XBQnVkSRuDIKhVVRLD4ahYcw7VgULkpRzP07ij0qUcx8GIWRVRSPHKNQcYpCxzsKjSCRGxLFz+FRjI+IQi0yigV5UdQXRvF3k4j5EsVHwX1gNAEjo5k3KhrHidGoTY5mx5xovJZF47kmmsV/RDN9XzTDFaO5cTSa/25Fs/FuNItUovnBKprPwjnnaA64RFNfHM2Frmh8eqMZMSGGlokxvJ4UQ9SUGFrXxVCwJ4YOpRj+UY7h7u0YJtvEoGUbwxp5DL/kxVBSFMOC3hj+nBLLlqmx6KyMJV0hlr8OxzLmv1g+34tlqHYsPpax7HwVy7TOWHJ6Y3k2Oo6ZY+LImxDHbxPj2PprHPtXxTFPOQ6/a3F8cyOOD4KyRRxzbeIwso3D2zmOdN84MmLjOFwYh8e7OMJ643AeHc/r8fH8PT2emfPjGbIinh/XxvPL1njmqcfjahlPs1c851/EMzs8Ho3IeG7mx6NYGI9WVzwLPsYj7Z+AzfQEFFYmIF2fgOOmBIyPJ1BxN4HnagkstUxAJVj0hSXgE5FAX1YCpSUJrK5NYGt3Asv7JWI2IJG5YxIxnZaIzvREqpYmcnxZIg8URH1tIq7HExl1NZEz/yXS3zGRTJdEcUZNJOpVIrc6ElH6nMgvY5PomZBE0pQk1k9NEmfHJNJWJeGnkIR0dxLd+5I4+2cSuw4mEXMqiaG3k/ggtNxJwuJ+EhqSJHxtkmh0TMLBPYlizyTUI5PYGJdEQ0oS8fIknuUnYVuQRFtxEvtKRWx3Esl9SRwYn8yiScnie5bM9hXJjFMQ9cPJfFFMZufJZM6pCN7JWAUmoxGczNaIZMaWJZNZmUxkSzKzPwgKKbxfl4LyqRQeqIq6WgqJj1MIe5JCsFUKavYpbApLoaQgBe+SFJbUpHCqScS0pLCzV5SC94cUpnxKoabfS+rGv0RpwkuuHH1J0o2XdNx7ySrNl3w0eSnOey+ZafMSO+FY6EtkYS/5NfIlc6NesvXLSxb1S2X5hFR8Ba+1qTitS2Xwb6lcOprKiDOp1Kun8vp+KlN0U9HWF3F2qeKqkUqrTyqv/FKJi03l6stUKlJT6clNxfFVKmadqWh0p7L3YypT+6XxdUAaa8an8WBKGsUz0jg4M41sYd6SNHIV0khbk8boTWlc35rGLMU0fjiWxjblNH66nsaP99OYppHGt1pp5OilsUc/jbnWabSGpXExXIwbk8ZaWRq3ctNQ702jV6j7kIbyxzTKBMVPafzxOQ3fflJmDpAyZ4SUwxOk7J0oJU1YO1nKkilSfp4qxV2wnSbFdLqU4TOkGAjvZkm5MltK8o9Shi2U8lUIXSFl6UopPsK8VSJPmLFaip0wXkGKmTB8jZSHwqC1UjSFj8KddVI6hCvrpTQK5zZIqRCOb5RSJPy5SUrKZimbtkiJFlZtlTLykJTHwtDDUrSFL4LKESldwjVFKc3C30elVAmnjkkpEQ4dl5Ij7DkhJVXYelJKrLDmlNjraSnews9KYq/KYr1nxFrPir0KGuek3D4v1veXWNffUi7dlLL/jpSku1I2qkiJFALuSXmuKv6OalKchNH3pahpSukR8h9IWa8vJcFcynwrKQ7WUsxtxB5spTwRdOzE+oV79lJaHKRccBTPYaIeIUUWI2KSpSjKpOjmSckokRJVKmVshRT9SvF/qBb76RZjfZayYqiM3WNkvBQ6p8r4slqGioKMLiFyk4xjx2QUCjEnZWKfMrRuyLh2S0bpHRl5d0WMqgwTTRmHLWXIhW3WMqwdZIx1lKHhLONIsIwNYTICw2VMj5JhK4yPlmEqDI+R8VAYHCvGFT4LKnEyrsfLaBEuJsioFZQSZexLlpGcIuPXNBmzSmRMeiVjVKkMQ+GbMhm6Qv/XMtSFW+Uy3glX3shoFM5XyKgUTlbKWFcrY0G9DM1mGXdbZEzok/H4g4yhH2WofpJx47OMS19k1Atvvso43i+dIuFA/3R+G5BOqrB1YDrLBqczclI6l6el0yCcmJHO3lnpmP6czvB56egrpNO8Lp2yDekM2J3Ov3vS0VVJR9E4nUG26XwSrtmn8yQinfz4dPYlpJMhzGlIJ/19OvN60/EQDD6lY/ldBhdHZZAwPgP7KRnoTRflAtG2LIPvNmUw+/cMTh3JwOF6Bq13MkhXy2CHegbJwhztDNa6ZrDcLYORkRkYCocSM8TdQpT5GawpzsCvJIO5paK/PIO7lRm0d2aw8nMGAydkcndiJuemZLJsRab4XWYyf1cmc3Znint0JlFHM1l1LBPf46LtZCYjlTLRv5nJ63uZHFXNpFA4oJZJjiBVz2T7/UyShI0amShoZuKpnclE3UxmWWUyxToTU5tMHttm0t8+k06HTFodM7nkJOZ3zsTcO5PjIZn8HpZJYFQmi6Iz+TkmE+u4TJ4kZPJDgcgryqSqNBPF15kkVoh5KkX9nVhrh1h/TybufZk4fMhk8sdMrISxnzIZ9iWTAV8zuS+09c/i3tgsjk/KQj45i4wpWeyamkX8tCzmz8rCZXYWxnOzxHspC4lguCaLC5uyOLw1iw07skg9lkXIySwWnM7CU3BTyhLn6SyshJD/xPOtLJ6oZKF3T8yjlkWPcEEji3ztLKL1siizzCLHOot0myx22maxzj6LCMHVOYsJ4VmMjsjiYWQWiyqyeFqZxZkWkduWxZrOLNomZBO+OpsVCtms3JeNgWI2SneyyVPJxlczGzfbbEY5ZnPPNZth4dmoRmZjnZlNcUk2SytF2ZHNvs5s4nqyCenLZtLXbO4PysFxQg42E3N4r5BD3rEcVivl8PxsjniPiXYt0W+Xw8EXOUh9cjCLyEEzJkfcLXOoT8xhQEkOX4R/X+egXJFDa18OpyfnUjwll6c/5ZK1NpeNG3NZuiWXk4dz2Xk8l5dCzMlcVp3OxfNMLhl3c9l+L5dkwVszl622IsdOxAj+sbnMTszlu7RcfivOZUeJaC/NJbIsF983uWT25iLtE+0fRN7HXBKETZ9yiRUiP+ey+ksuy7/m8ms/OdZD5Nz7QU7RBDl5E+XsnyQnW9g7WU6GsHuKnDRh+1Q5W6bJSRBipstZO0NOhPDrbDlz58oZP0/OqdVyDq+Rc2CtHNl6OTs3yHkphG+R89MOOeZ75Jw/KqfimIg9LqdMKDkhp+CkyDklF3diOftOy0lVluNwRU7LPTkX1OTUC9XqcpTvy1Gxl/Ovk2h3kbPOV878IDkewXImh8uZECFn3is5kgqx7h45sR/krP8o1vhVzsJ+eUwbnMe70Xkcm5zHwal5ZE/LY/eMPHbMzCN+dh79V+XxcXUeedvysFPMw/hEHprKeaifyeOvf/JQuixy/82jRIi+m0eESh4rVPP4YpjHVUke+fZ55DrkUdaTx++f88gUIlflE7Qmn4Xr8/EWnm3Mp/8f+Zw7no+iUj5T7+VzwDaflc/yeRKZj0F0Pidy8/mjKJ9tZflEVuazuD4f7c/53OtfQOM3BcTMLBBngwKGbChAV7i7rYBjhwtQPFJA/tECDhwrIPNkAXtOFTDjboGYo4CJagWM0ShgtGYBHWYFNFgXcMGmgLP2BVQJvjEFeMUX4JhWgF5xAf3LCnjVXUDBhwIOfixg35cCsr4WsGtgIRE/FOI/rpCfphZiP6cQswWFDFAopGdzIX//UcjrI4WUKRay7mYhy9QLsbQuZIxdIT84FzLkeSE3Iwt5H1XIpeRCYvoKifok+tYW8f36InpPFXFHuYjmW0VcUC/iL60iTloUccS1iD/CisiKKGJ3ahG70otILili3aciVk0uZtXUYkJWFhO8rpjliPKgcFTUj4n2y8LNYlbeK2aNbTGR/8+umLWOxUS7FRMfVsymiGISootJjC1mS1wxu0uFsmIyqovJaS7mYK/QV8yRr8WcHl1C1URhcgnnppXQ8GMJ71aXcGNtCRr7StBRLGHQsRJ0Bb0TJUy8W8KkeyXYCDN0SnDVLyHAroRQlxKkESVkxJRQnF5CTXEJfW0lfO0qYUCfyP9YwuBPYgzBa+Yrft/8irYTr/j2xiss1V4RZvGKNdavuBb3im9yX/Gd/BUpva94PbSUR/8rxfnXUoLWlpK8rRTlw6VcPlFK68lSOpVKuXOmFLd7pbyxFe0updz2KGVefCk/fS7l0tQyumaW8WF2GTOXl+G+ooxl68pYt6mMz8fL0D1dxhClMh4pl/HdmTJGnisjWaWMAs0yfrAuY5RNGRtflHEvsYztb8qY3u81fTNfi3fCa/qrvabU5jU9rq9Ji37NiLzXBJe/Zk7/clYMKWf10HISviln9OxyJs0pJ31pOcoK5TzbW86+o+XIhWMnyrlzrpyBF8rxuVHOgfvlFGuUc16nnAjbcrKdxRhxov99OfZ95cz+WM4vn8vZP/QNg26+wfneGxbdf8P/bN9w2OMNH33fkJ/0hsqXb4gve8P28jc01Iry4xvqB1Rg9n0FnqMq+G1SBfsmV9Axq4KvmyrQ21LB6G0VLPqtgnHqFVw2rsDfoYJVThWsc67gz7gKkgsrGFFXgX1DBce7KjjfU0HPhwp2flfJ9TGVTJxSSfDMSjb/r5KqeZX8M7+SAb9WindlJZ77Krl9uhK7vyp5cVE8a4kc40pxT6/Ex7aSJMdK0pwqicyoZFhpJb9UVrKpVrQLu79UcqhfFdPmVGG6uoq566qYv76KiI1VbNlcxYsDVeQfq6JHqYofNarwFFZrV3HCsYqHUVWMjqnCLraKvWVVHC2v4npPFY8+ith+1SzoX82DEdUkTarGfG21GKualCPVNJ2sRnq5mmeq1SxRr+a8bjUTDKvZIKnG1kXkhVezLKKa3JhqdFKq0SupxuV1NXPKq+l7W83Kzmo+f6lm+dAaPo2qwW9SDWum1HBoRg0lS2v4Z0UNO7fWcOpojbir1PDlZA1ap2r4XqkGY8HxTA2vL9Uw/04NCio17FCtQVOnhpkGNSx6VEOgkOJUwxTvGpICavCOryEhqYbrshqMsmpYnFdDZ1kNo9/XMGZwLe2javl7di2DV9diIExZW4vCxlpihAVKtXx3pRbHq7V4XKtFT70Ww/u1yK1rsXetJfFZLduf13LYq5ZG71qqomsZk1/LL0W1/FlWS/nrWroqalGprGV4TS0Tu2uJ/lBL8sda7gyoI3t4HfUj65gxsQ7vSXXsm16H0sw6pv5cx+4NdXw+WIfr0TpOK9fx/d91zP1H9KnU4SwsVK0jQFihVkeEsO1+HVJBrlHHYc06TmnVcedBHQP16hhrUIe1MPWhyBW+t6rDxUaMZ1uHp7DQTowlrLSvY4NDHYnCdsc6/nCqI0844lxHqXDapY4LrnU0C9fc6vjkXofpszpsn9dxL7gOu/A6fo6sQyG6jpQYsYfYOrKEwrg6jsXXoZZcx2ypmKNMzCGkvxbjl4s9V4j9N9aJ73gdsk9iD5/FnF/EXP3qUfi2noCJ9ayYVE+kkD6lHsVp9XTPrOferHqUj9fz9VQ9CX/VU/NPPV2q9Thoin6beiJc6lnoJ/L861kcW090XD0nkuqpEJaX1Yt3gMivrEe3tp6U5noGddbDx3oufK1n2MAGLAc1MGdIA4XfNaA6vYHzvzSguKqB4M0NbNnaQMm2Bq7vbODergam323ATVij2sA0PRFj0EDsQxFn3cApuwYu2Ddg5dJAdVgDY2IasBb2JDUgz21gaVkD6143sLK3gebPDXz92sDoAY1oTWlk0KpG5q9tJHJdI8nrG/m6tZGpOxqJ293ItDONeJ9tZPONRlruNGKr1kiGViNXdRupN23kpV0jOfaNXHRqpFXojBQ5cY3sLW+k7E0j5rWNfGhrpP1jI8pD36I54S3/Ln7L2E1v0f/tLZ7H33JG+S37Lr8lSPstR/Tect3iLabWb/G3e8sll7f8+vwtXb5vqUh5y4osEd/0lmFtb5n75S1r+jURL/w1qImNk5pIFrInN/FqShOnpzZRK/wzrYl24db0JjRnNGE5q0ncRZoIm9NEwtwmdvzYRIZwbHkTpgpNTFjThL0we20TC9c1sWp9EzFC2oYm9m5sIk9Q3NTE2c1NPN3RxPydTUTtasL9QBOHFJuoO9rE7eNNPDnZxOhTTbiebsJHqYkI5SYOnmviw40mTqk3USNcvN+EhmYTI7WbsBB+fNBEol4TO/VFm61Yq0cTShFNvItsYkVCE4eTmygTynOa6JQ3cb28CbPKJh41N5HyuQm7wc04jmpm8JRmPs9t5t8dzZjsbmb2nmZ0lJoxVm4m9nwzC1Sb6dVqxkW3mR0vmjke3oxlTDOfcptpKW1G43Uzj8ubKa9tprS9mfi+Zmo+NbN6UAsfvmmh7OcWJAtbeLG4hfrlLWStb+HVhhYub2ohc2cLa0628OfpFr4518Kduy18FjI0Wpjj0EKSUwv/urVgHtCCa0wLm+NbSBNWyVqQpbfwv/IWPIWG6hYevRN93S0s/NpCXL9WKia2MmRqKzOmtxI4o5Wa/7Xi8HMrHG6l6Egru5RbyREe/tVKl0orVdqi376V3c6teES3Ypzdyv1i8fy+lSOdrVzvFu0fRDmjjfsz2wic04bC3DaWK7RxfF0bVcKnDW3It7WhcaCNnUfb6D7RxqNTbVidFvHKbWSebaNGpQ0V1TYm32/jpE4b/zxo43v9NvKd29Bxb8P7WRumfqKe2IZzcRv1H9sYNKyd0HHtfJzczsaZ7eTPauf2nHZqFrSzY0O7OAe382RrO6qn21E4106sVjvvrNu5a9PONqd2Qp61UxTUzrSIdt7GtvNteTva7aKtu50Fn9txnPiOkbPe4TH7HfLV7+i78Y6xYe/oH/eOpKR3dFa9Q/vrO3wHdHB9aAeawzpIG9+BzdQOqmd1YL6qg0CFDhTWdJCztgPJpg6GHe/A6UQHnO5g65MOoj1EXE4HC0o72FvXwdsB71k57D2Hvn3Pdz+858u494yc+Z6Ade8Z8O97Hmi8p87oPWfK3nO37j21X97jPbBTnIU6mT23E7P1nVRt6eTA7k6+P92Ju1InNec60bjTiYVtJ0NcOymP70Q/qZPn5Z1IKzr5traTLX2dmH/pJKV/F/8O6mLE6i7C13SxfmsXZ/7q4ruLXVy508U/Gl2M1e5igbvoe9rF5fAubEq7KFnczfdru8VvvJsRx7uZdaIbT+GOcjer1LtZrdtNgjDFrptix27OPuumPaybnJhuTHu7xXelm8zvetg4u4fedT3s29LD1l09DDnUw7RTPXw928NAnR4cH/Tw78MefrLvQRbdw4GYHu7E9fAwvodNVT1IhXM1Pdzo7OHnryJ3SC87Z/TSNauXt6t6ibnbywbNXv6n14tNeS/zP/dytl8fcwf1of1NH7um9tGxto+JG/pwEYI39pG6SfRv7+P7PX107u/D/0Qfe0/1oXS6j09KfYw408eLs33knu/j4Z0+Pqj3sV27DzO9Pv5+3Md4oz5ynPo46tzHFo8++gX0MTuyj9qYPnpj+7j5tY//A48ejy4=</binary>
            </binaryDataArray>
            <binaryDataArray encodedLength="3580">
              <cvParam cvRef="MS" accession="MS:1000521" name="32-bit float" value=""/>
              <cvParam cvRef="MS" accession="MS:1000574" name="zlib compression" value=""/>
              <cvParam cvRef="MS" accession="MS:1000515" name="intensity array" value="" unitCvRef="MS" unitAccession="MS:1000131" unitName="number of counts"/>
              <binary>eJzVXMG148gN5MEB/BAmhAkBcgQTwobgEHCcEObYxw3BR4bgEHT00Ucf/TnTsEolAI1uUrtvD3gku4FCoYqfX1/SzLZtsv2M1o9HaD8KrImzFoVAeDUVDI+XcbPANew3wkJeVst9PL6a5CCX3dEiw/XmtP1GeTOeVHXO8ry9Gf8i3jwbY3q64bXS2k/9bp+nt1/HH5/R+vURX3rc5eGPysN/xI3mO+rucG65dr7BPnJDrpYvPVdBhx1qs/vCsDTYG3mgxdqRzzP3wUxu5oGHK4P8Mzzt2jxiT736yLMKL28N9VDIm5mL9UKOKs/3Mq4hJ6HzRtebxM8xngcxdmeP66JZFY6RnlGtODgYO+VpX2vyiok5mS+om8irxhX/Zj1nLTyOK7hC4eHwOuo000vpnOs9Dtzr0H2n/BGPaH/kM9axRpE2FZ0rnmScMt5t0H/Ws1lNI32icw3qfs7x+bv+tx7/+Yx/9dcEP/ra9/564Lgf9o7xcfsVIs/3SQMNIn4Hl3s/fus4Ko/nBd4zxrs5WJ43Voc5lfsh45vpm61VfEGOXp3K63MbdclCg7yIP3tU0SrSd1TfkjzmMeMfHncHv0HOqHc0m+1pUONhexiVnNHcFnfCtPmz+mw23LNzb17upTL3d4LXtw3yGvRReX2Nwf28eTK/2JcVP0YzR9pX8huseUePywjb09zTMNNkNG/EZYQ70lgcXNy7y+P3XJPnGOljOFkuej3iXPGcdee+OFsVRwkr0g29xv0W8BpdC53v8nhWmQfWx8PPdBWKaC/SRuG80muk84jjyPfI/8osFS4z2s5w9/pjtMLMOrhGPtU5s/oMw64brSntM8dIhxn9PL2s9069I3887VZ12eX5GbgDR66J5kQ+WIcz7JTDehxx/K3wtb8veSc9ttvr+z3oGfY+6r50LO3Hf/Sj3AD39nh9gbWIKU5PntnW7g6fj9vj9QxyvkM/kXgm1t9wNvGfqai/57vn68hTXrc900273jgnzuvh8Fwez4iLh8vXCusjLhU9eN+8s5kjfUf9jrgnc3neRzmslVCMemTzZxp5texZhJ354tWw3tbL89/Wkcu9x/Gex9/+vm3/Pp4Hn/Hfz/jn8ey5/XoOfe/PjI/+GcrXfrSf5y/wWnMfzNh6T/xMRvp7L4jx5NXteTb2MdPfZsZa1Ii9ibCzXpvNQ/s75Hn1Kv7rhQZ1GYfovhrdR16tvb/1rXuywWdi6Inxw/uJNY80jWYxf5q8ehPN0QIsnhF7Z1gir88wTeo8XKwTihFepl9WY3se9ug+8Ppw2HuhP/rP6e/92fAdng1bP7fPUe158HF71tfzw7tmbrZ28Djwf7s97hl7BlmfBvnRPRLp4q3b2i6v9yjOxboqXTN+c9YyXg2wPN88DnaszMpeeLp5GKaLxwnr7bXmEfa7QwEj6mOcovlYE9Q14t/Ev79sj/2waA4W1mU6ja5HOo/WI/+iiOZXBws98HzGPN6fmauSy1yVrv+/359LCns8N2sQ8Yl0tXlZq9l5R7UtwYz0H90H7HFU43mKe62gE2rtzRrNjzWZBxXtI5/tXAc4bVA/0p415JyKX5lH5kVW36g+4xtxZC9w7hlfMr4zeJmu3LclOBUPVoL1WqkdcfPyIs1nes/UIQel4wweYiittQnOmX6acMi4qdTeM0LeGmCNNGXuo/wGc6H+HlehOo+3l4uYIv4z3ePJWHbcqS+fz+iFvLIZormqvXBvD2au1kfn7JvtZzqxF7uDMdKCfd2cdU8/XG/J7B6PSIOKX8xz5IFAnUj8/Z2Rhytee5qhttV+jOXpbfOhdsfaLo+/mS1PnRrGRBzTbHdmiYL5rMyZaV1ZH/XnffYHr/GohFHp7+Wp+D93ngez2qn4WMwtwo5mr/qTecXYIxxvL9IZ9WQNUPdo5mO/yfP7x9X5RjwjDlmPiOtqoE7Yd9SnokPmxUw91iqsi/j3pXde7ck15nvkb6ZTW+yZaS1JPmtV1Zhn8o4jTlV8vG4LPTwtzurLnmVzjXAqffbj2N///ALvg1og5wbnChjote3vgLHDEednLbA+6oG5K/NmOZ6vlesKBq/heYM1jAizMieG+caa8RrrPduXeUdcfvaBf+tm3wWxf/+Gn/WpPH/3PdKwqvmTBrdXTbTnNVrjPK4Z6bK6z3umx10en10fIfQdnObUshamhwC26YJzm/b75FxXzJ/lR7p7mvHsnC/Ouhem/Qd8T+DeNWvy/Jkt4jUHC/PsnGfiNYWj+T+roQyOUW4b5I70VMrh8zbYz/ytzh7NZ+c7cFc4z3iw1yPN915zH+RHuLa3Mm8T+Ju737/23N37+i6P78t5OmzOtcrrM7o519GsvJfpOdJ6tg69GeWc6eNF5CNrexzttdmh1b1f3+X5+4pN4v6ss8prH4VcD4f9bM76rFZZrxWfrwqeZ8QnmqPaZyYn4nRGxywv2ptdf5ces55FOrGHV2jnhU7i4jHjtwfrVU0Rf3amK3xbxa3qmeHOzjvbf4T/Dr3P6JNhrGp1RuOovoq50lutzr7X17+Xat9Ptf2KtxpEo35nfbpCZw/vHd55eq9qcJV2f1Yc+jS4brDO+nlaZvp6/o3yz+g5yy/Kw9ln+P9VQygqvq94cSbvLNZMn6vnvRKv4ssZ7zz/r/biSv/P1mdYKq9/r+7yeC+jwX7r+7g2w816Gb7xabAv4v8/aErXIrX+EpxX99/hVZSjExgjnWe4rvbDuqNnc7Cu0HSVW9T7Sk4zfgtExS8JzrP+f5beK70r881qzKGFes+TKudI/6pfs1pcNceZPiu8Zvcqnr2Lnw7239k7CuZ0NRcP5yw3xBnlzPBqfX0X/7MehZ6S4DC/XZ5f12ihboN8b7/Sf0aLq/yO9PV8qvaMNFjlPsLLuFV8WwnU56wXEpxfgT2r7Wz/TPfIay3kRPue34zH56ta/BGxwtHzqIrj5c1wUIk/t5/xcZXfikfv8PWM3pm2V9ef1aLq26qvvH6mF87v4VT0ibiIs3Zm7jP+jHLO7l8V3GdW/xm+EXakfyv2ENqL8NS59uo4l/M4N5y5f4/oaz9+vz2+M2ez7T2vyfMzu8nzd1m8wF5Nnr/HfJzb//3x7fb4fkwDPoajgRbezLxmtTvsqcT/Bmp0Xo1U90mMkpdJmHcW6CWub3TOPdF7W0ddm1NT4W88ZrSbydGgxsPAtRXfz/BdxUNfGlxXecigpsrBy0E+ewHP48E+envZvCMtMEed/Sv9imZb0XY04yz2zLxeT+1rDfZUHpq2pA51b9BDIaeqRWVvdtZqriZ1FRzWZwVjdibPk1Fdm8hd5Xd29qu0WuEY9Z7Nv9Ln6r7HaRZHBzms3ZXzZ1ieZzN6/VVjZq5KruV4Pq/oKM55xacRj1GPP0rTVbyKFlf1boM+0Z4STyU8rsu8Uuco8vr7P1qP8D0e2Ww7rc/q/y6/cLaI26h3lVslr9rryp5XhtB56+far4VyZrGVMDI8pb1dan/zRHjZ+jt09rhe7XfEPcNhj6+YNcOMdOC8ldln6t4x9xUezmC8i/c79VgJXeC5MoMEx6pWUT7zF4jX/P8BKXe/Uw==</binary>
            </binaryDataArray>
          </binaryDataArrayList>
        </spectrum>
        <spectrum index="7" id="sample=3 period=1 cycle=3 experiment=2" defaultArrayLength="1491">
          <cvParam cvRef="MS" accession="MS:1000511" name="ms level" value="2"/>
          <cvParam cvRef="MS" accession="MS:1000580" name="MSn spectrum" value=""/>
          <cvParam cvRef="MS" accession="MS:1000130" name="positive scan" value=""/>
          <cvParam cvRef="MS" accession="MS:1000128" name="profile spectrum" value=""/>
          <cvParam cvRef="MS" accession="MS:1000505" name="base peak intensity" value="28.0" unitCvRef="MS" unitAccession="MS:1000131" unitName="number of counts"/>
          <cvParam cvRef="MS" accession="MS:1000504" name="base peak m/z" value="189.99301608111" unitCvRef="MS" unitAccession="MS:1000040" unitName="m/z"/>
          <cvParam cvRef="MS" accession="MS:1000285" name="total ion current" value="33.0" unitCvRef="MS" unitAccession="MS:1000131" unitName="number of counts"/>
          <scanList count="1">
            <cvParam cvRef="MS" accession="MS:1000795" name="no combination" value=""/>
            <scan>
              <cvParam cvRef="MS" accession="MS:1000016" name="scan start time" value="5.512366666667" unitCvRef="UO" unitAccession="UO:0000031" unitName="minute"/>
              <scanWindowList count="1">
                <scanWindow>
                  <cvParam cvRef="MS" accession="MS:1000501" name="scan window lower limit" value="100" unitCvRef="MS" unitAccession="MS:1000040" unitName="m/z"/>
                  <cvParam cvRef="MS" accession="MS:1000500" name="scan window upper limit" value="2000" unitCvRef="MS" unitAccession="MS:1000040" unitName="m/z"/>
                </scanWindow>
              </scanWindowList>
            </scan>
          </scanList>
          <precursorList count="1">
            <precursor>
              <selectedIonList count="1">
                <selectedIon>
                  <cvParam cvRef="MS" accession="MS:1000744" name="selected ion m/z" value="825.083368739744" unitCvRef="MS" unitAccession="MS:1000040" unitName="m/z"/>
                </selectedIon>
              </selectedIonList>
              <activation>
                <cvParam cvRef="MS" accession="MS:1000133" name="collision-induced dissociation" value=""/>
              </activation>
            </precursor>
          </precursorList>
          <binaryDataArrayList count="2">
            <binaryDataArray encodedLength="6916">
              <cvParam cvRef="MS" accession="MS:1000521" name="32-bit float" value=""/>
              <cvParam cvRef="MS" accession="MS:1000574" name="zlib compression" value=""/>
              <cvParam cvRef="MS" accession="MS:1000514" name="m/z array" value="" unitCvRef="MS" unitAccession="MS:1000040" unitName="m/z"/>
              <binary>eJwV13dYFNfXB3BY2va+7C4sSwfFgsZeAJ3vUbCtvcTEEmtAk2hiiflF6X1ZYGlKk9iNGsWSIJJgYQEVkGIHEVGxxChG1KiUd94/Ps88M3Puc595zr3nnjlodYW5o77CpGvrmG0udUyA9jqzWXCTeeF3l9FqWhgPXQvjo29hSl1amXu+rcxP6jZmt2sbc8i9jSn1bmMu+bYxT/3bmChVO7NL286ccGlnTJ89YrjiDiZB38Ec9uhgXjk+ZXxcnjLT3J8ypernzFnnl0zOvVdME6+T2erYyZg1ncxjfSdj5d7JzPHtZL7t38m8uviayfT7l6kf/C/j/vINs92xi7mn62K8h75jQke8Y1yG/MdkCz8yQ1Qfmd7BHxk3725mim83o5BZwci1xjm+Nb6SW+O8ozUa+RyskXFwQvn/VxvUiO3AE9iDK3VAocoBNXwu+CIuQiRcrJVyMUbEQ56Wh3NOPHzS8TCjnIc0Bz62Sfh44syHz3Y+htkLcCNRgAyhEEudhdjvIkS1XgixSgShtwj/yCS4YyNFJV+Ku3Ip3Bzk+IEnx3qpHIslCvhIlFioVqJeosLRPhUOCbS4LnTGOqkzbJTOGKlyxteOzqjVOGO1zhk5Ls6YJXABR6rHKJke38j12KPQQ6vTw6hyhUTigSiZBzbae8GT74UxKi/0E3kjXemN7xU+SPX0wQOhLxYofZHi5Isdmn44ruyPDS79cULfH2q+H1yVfhArBmCmcgCabQdigmogKtUDMY0/CE3CQWiXDUKYchAecwfjoNNghPP8YeH7gy/0xw61P2Y6++O+ZghSe4ZAwRuKHqehGOM9FGevD8Vk58/wRjAc8eLhkL0fDoloBN7MGQGtw0i8V49Eo3gUvtOPAs99FF5xR+OSdDT2a8ag1HsMFvUbg2DhWGxRjcUZp7H4hjsOy4Tj8KPLOEAWgOz3AXj2XwDGfwxA2qcAPOwOwMjeACT1BeCeVSCGcAIRYxOIW7aB8LMPxHaHQDRwA+HFD8RWQSCuCgOxXhGIcmUg0ocHsvkIhLV1EOZzgnDYJgg9tkHYIwjCO2EQpomD0KkMwnNdEHz6guDtMAHbhBOwmSZgj+1EHBBORK9sIuYpJuKIciJ8hQzSXRgskgJrNQCbUuhdgQlawjQXgrQfIaCJ8Kt8EkK1k+Cim4Ro90kQ8YPZ4GD8TxSC2+IQvJCH4ES/EPZ+CsyyKfhVNQV65ynoUk7Fc940NAim48276bjDnYFVIgMSZAbUaw3I0BnwuWomIrQzQbqZ4LnOxJ7VM3FaPAsdXrPQIJyNR/rZ+PKz2TjuOAdKzRzU9ZuDicK5WPlpLvx756LbYR56xPPwhXY++uvm4/3y+cjnLIBKvgCPlQsQ57QAvm4L4OOwED9pF7LftxCXlYsQ6b4I2rpFmN+1COVvF0EnWoxfVIuxVvwFOnqXIF62FE2qpSjWLEWPbimy3i5FvuMy/Kxdhg7RciQ6LscH9XLkuy3HNs1XuNz/K8yWr8AG3Qoc8VyBCYKV8BGvxDTNSnwSrEKLfhWiFWtwlbsW233XYqkwFAHyUMToQvHJJRQJh0Mx7Uwoet6GYvP7ULz8LxRrPobi/qdQLOwJRX1vKEKswnDBOgxjbcJw0jYMA+zDsNchDDpeGDL5YRAJw7BVGoavFWE47RKGQa5hSPAJg6w7DLZ9YdhutQ4bbNahxWEdxknWIUW7DiUD12Ho4HXgpq/DFf16/OW+HoN81qNc8w2GunyDP2XfYp/Tt0j2/BYHVN9B7PYdCjUbUMrdiFPijTgu24j9ThsB7vcok3/P7sUf8EKwCd+INkHluBmKwi1YI9+KTs6POKj9EV722zBSuA2b3bdhXN82rBb8hAcDf8bvjtvxxmM7pDe3Y+et7RjltQMhvjvwVhyOWfpw3HENxzejw5H1Xzg8rSLQFR6BmOQISFIicJ01JiMC8g8RWC6MxIDkSBy1jsKyuChYS6MxJykaG1KioTdHw1YSw67XGHzjGoPMpBg8l8filCIWAeGx2GmMRZcpFu3mWNzsicXXfbGwFsYhUxSHgB1xeJseB++PcZgtjMcJcTwksnhwVPFIzYiH3DYBVsIEfDAlgCtIhDItEfcyE3FZkoTSjCQ8FCTjsSQZD1OSccKUjDMiI7yVRkTGGdFlNKIxy4iV3BSME6VgizQFUdYmrOebsEBhQqajCe0xJhSZTJCkmxBQYIKo0ARXfio2ylKRKEjDzMQ0bL6ThnZjOigzHX696agUmWEba4bcZEZSmhkBeWZ8323GQvsMvBJm4KA6Aw9yM/B+bwZeyDLxtTITCfwszFVlodsxC8/8svDOmIUQYTZ+kGZjVmI2NtzJRqA8B4uNOVidnYP7kp2YlrUT7qm7cM8+FwdccrHbkIuqHbkYZc7FiIJcdNnnYWlqHqTpebhozoNvdh6O9+RhvFU+CpX5mO2YDz91PpbF5+MnYz7mCwrAExWwdbgQQ+SF6FAUotuvELVphViWUQh/4W4USHZjt2k3euVFKIwpQnRyEd6aipCcXgS3zCIIkn5BjNUeqFz2INltD9JMe8B82IPv5HvxVLUXlY57UZ+yF/3Ne6HftRc5qfswwrwPG3P2wUGyH0+N+/He5gDKFAfwWngQHxQH0RF5ELvNBxGRcRCflIewSnsI7bGHMDj5ELsGD6Gy7xBqxYexM/cwMhx+xQbpr4iwO4KLxiOYk3YEwTZHYRAcxRjlUcwUH0Ov9Bh8NMdQEXkMD9OPIaDvGDapf8PCjN8wnHscayTHkWA8Dl76cSwuOg4u9wSUEcXoZtVEFeN0dDHyY4qxPq4YnonFeJNUjEvGYgwzF+N5ZjGSdhZj8R9sfG8xunASjStOIj/qJKJTTmK96STaBafwSHUKoRGn0BZ7CpfjTiE28RT8Uk6hJP0UcmxPY4nsNCbLT+Ow5jRWTDqNFxmnMcXuDG4pzyBCcwZfxp3BiZQz+CL9DOyyzoAn/h37Un6Hb8bvOMz/A2si/8Dt+D8wKvUPfMspgcChBLWqEnQll+CBsYRdqyUYmlWCrPwS/NJTgk2as1CmnMUe81ks4JbiQnQpjseUIj+2FElxpfgxvhT+yaV4ZnsOL2XnwEs8hxGZ53A47xza7cowWVyGVkUZdqnLULy1DF/+XIZp28swdkcZ+oeXQR1RBvvIMrxlPYoqQ1N0GS7GsLGxZSiKK0NqfBl2JLDjkthxyew4Yxk0pjI4pJYhPLsMS3eWwcr6T7xiOYr/xC9KVtxfGJbyF+Jy/oIzvxxFsnJEKsohTixHZ1I59qeWY6u5HOOyy5FVVI7NNueRKD8Pd+15dOjOo2TCeSxIPI/jAy9goPEC+EUX0M2q6b6A4l722a6LeF5wEXfFl3BKdgkl0ZcQyKmAyL4CXQ4VeMqtQKG4AnHSCsxTVqDPqQIfwivwILICN6IqsD+uApuTKjAmtQKvMytwOLcCjh8qkGVjwWiBBSqxBfXbLbDssOBsuAV7Ii3IibLAGG1BRIwFm2MtCIuzYG6CBcGJFgxNtsDbaIFTigU2qRb8k2bBg3QLyjMt4O+z4A9OJY7YVGITtxKhvEoEiCoR6VKJ/t6VSEypxIHeSsy1r2L72irckFVh009VGBVRhYGRVfCIqoI4poqtW1X4yHocX4XM1CrI8qtQX1qFJ5xqNNlW47x9NX53qEaqoBprJdWYJ6tGTUw18hOrsTK1GsMzq9Fsfxnr8i6j1voKpOor+HHSFRjfX0GM+iq8Pa+iyXgVswuuQsOtwUdBDYpVNTjsWINPWTW4nVuDL7pqEPy+hq01tQhLqMWqxFr4mWvhklmLm4W1uPRLLRZb12Eepw7j7OvQn1cHXUId+ox1mMO5hg+yazjqeg0vJl5j+4Z6JIXXIzKyHj/E1CM0rh6r4+sxMr0ezjn1EOXWg5tXDzf7BjyRN+ChogH3lQ24q2rATccGttduwAXnBpTpGnBa34Ajbg04k9OArN0N0Fg1gmPfiHJ1I047NeKorhGTwxvBRDQiKLIR46IaMTq6ESNiGjE0thF+8Y3wTWhkz4VG9GQ04k12IzpzGrGV14SvpE34Qt4ET68mlExuQtGBJuQ5XEc27zpmmK8jJPM6W8NuIER8A+c+3cAB/k0UyG5CGX0Tyc63MCP6FqbF38LUxFuYnH4L2HULbtLbcFOwVCzH23BVszQsZ5aO5XKb7ctYHrfhMvg2JknuIER1B6mmO+z5fRcc2V0Ine8iOuIuYqPuIi76LhJj7yIt6S6yTHcxhd+MlU7N2ODRjO1+zZBsb4ZjZDOcopuhj22GW1wzPOKbwexsxvlbzdByWsBf34KlphZk7G1B3oEWFB1qwTHxPZyS3oPWeA/+GfdwiNeKMkkrKuWtuO7YilvqVsj6t+Ly/lYEcO9juew+Njnexz6P+0jYdR/reW3Yo2rDGW0bzjq14S/nNlS5tKFG34Z61zbccGtDu2cb/kxqw83UNmgL27BV+wA50naEJLbjx/R2lOa3Y53kIfLSH+KfFw/xUPYILZGPMNP8CHm8x2iVP0Y7pwMf7TrwmagDEYs6cCGiA89jO2CT2AGvlA5szenAW9sn0PZ7As+YJ/Da8wSVwqfw0zyFW+JTpNs+ww3BM0xQP4NT+DNsSniGEa7PMc/jOabEP4co7W882Ps32rQvoDS/wPe5L9Cb9w+GCF/ig+4l5m97ib2ZL9GZ+xJDil7igeoVuNpXmKp/ha15r+Au7ESBqhPEfw2jx2vok19jddq/qFS8QZfjG8i1b6AZ8AbBcV0Qc99ij+wtxprewmbgOww1vcMF2/d4ZP8ePer3GJLzH7ZzP7L/qp9go/uEmvhPcDF+wmVON/617YY/txvgdWO9oBsRwm4kxnWjIL4bE7k9GL6xB3cyehAm7UXemF5UJPSiNbsXJb/0YpGkDyVufXBK6kOwsQ9LD/TB1daKVjpYkSLJinwuWNFOgzW5XremLQ+t6eBja1pky6EeOw75czm0DhyqXcmhJxEcsorikDaaQwdYw2I4VM6aHsuh26zVcRz6l7UjnkM5CRwqTuRQt5FDjiYO3brIodeX2HcVHOJbOBRQxaGF1RxSX+XQnzUculnLoQVNHAq3t6HNjjZU4GJDUYwNLZlsQyGzbOgGK2C+DU2Ls6Hyxzak4dmSmbElN9iSf5QtSeJsaVGGLe24bEeva+1oBexpSZQ9rTHaU3mqPZ07aE+l5fa0RexAs5wdSDbDgdZaHOj7Kw40zY5LzazDXC4VhHCpOIZLv6VwqSWDS3svcclcxaX2Oi7NteXRKQceKQU82sc6vJBHIguPmq/zaIwHnyYl8UmbwqclqXwKvMKna6wPAgFlXBaQO1dIjQlCOlEhJK6tiMrtRJRBIro3R0RbokXEjRFRLmtQrIhO14hocq2IunliKp8spiVzxfTZRjGdiRFTc6yYvo0T04xEMQ0wiulRipj4qWKys4hJFyKhUp6Ulo6TUuZMKa35XEr9HkmpuldKBbNlxLPIaL6tnJ6zGhzk9IkrJy++nLokctqgkNNKWwWl2ClIxFOQMl5BWUkKNncKunFJQdkWBUVVK2hXjYIstQr6yFGS0VlJ02coaaxARWNNKvpb5EirFjjSRaGawqap6WK8mj5PUNPJXDUZm9TkaauhbTwNjRJr6BpLp9ZQDjTkTxpaNklD71iaaA39GKuhCfEa+s+koaFFbEy1hqoua8hNpiXTfC2FRmvpfaKW/hfgRAuMTuRucqK5qU70gqVPdyLvi07UecmJXgudqXCWM1WJdbQ6UUe7knQ0LFlHa406sk7RUR5rhElHDek6ssvQ0d5dOlpSoaMVV3Q03+BCQVddKNBOT3dYUwV6Oi3S03Oxnt4q9fRqkp76perpj6t68qrT0/UprvTdVFfynudK51mb012pr8aVWhpcqeO6K4VYu5G3vRstcXCjqzw32i1wo5tCNxKJ3egw62epG2lkbhSvcKMHV92pz86DxDwPumvwoD+NHnS/yYPmCT3pF6kn1U/3pIdJnrQ+zZNKMz3pVI0nBTR60l6eF93ne1GJ0Ivmi7woXexFgyVeFCr1IkbuRW2ss0ovqlV7UdDPXvQ+3ovMXV70hutNWbXeZNPuTfliH/pX7kPzTD50NMSXzqb40sg0X9pa50uKZf1IX+VHFvEAGpQ5gPozA2nLvIF0SzyIJikGkVfMYNKbB9N44RC6zzJcHkrf1Q2lC3OHUWzOcPqXN4LcJo+gXdNH0NXYkRSuGEVm4yj6mjuamk2jaVXWaHp/ZTStuDWa6uzG0IpZY+hA6liabB5LL1krlePoyaxx9F3qOPJvHkcbdePpzZTxZJw1nkbMHk+3544nv/njKdc4npAyntLSxlNk9ng6URlAnQmBdEEURBJ1EJlnBFH7vCCqSAqiC2lB9Fd2EB07H0R9l4NoTgOrKYhm3wiij81BtK8liGbeC6Jc/gQiyQR6xWKcWe4T6PnsCbTmBkP1MtATF9CE6aCSJaANq0A3M0H7roDdW0QLFhLdbCUqp0k0b+8kajs5iT4zTybf2sk0RRpM71gydTCVs6q1wdTgHExHpwfT4hnBFD4/mB4tCqaBKcHkcTyYbGQhlOAUQteSQujz4inUcn0KDRNOpW7pVGpQT6WzV6eS3Zzp9OWN6bT5v+k09eoMOlozg0aKDbRTYiB/tYHmOhtoq6uB+rkZaNF0A3FnGCjMYCDnmQYaNNtArayguQbqZM2ZbyCbBQZatdBAvosNlPiFgcZ+aaC/WXlLDNSz1EDLlhvo/FcGil5loMerDXToawOdCzPQ6CgDHTQZaF26gWrN7NyZBkrLMtC8nQa6nGcgY6GBlPsMlFo0l0Z2baSI9VvpWl8kxa/OpoXqAtqUUkCNrkeovrWcbhou0rDLdURfNtDqWTdoS1ArzUA77fy6g54on1Pi+hfkd+A15d16Q/8HyIgSLw==</binary>
            </binaryDataArray>
            <binaryDataArray encodedLength="408">
              <cvParam cvRef="MS" accession="MS:1000521" name="32-bit float" value=""/>
              <cvParam cvRef="MS" accession="MS:1000574" name="zlib compression" value=""/>
              <cvParam cvRef="MS" accession="MS:1000515" name="intensity array" value="" unitCvRef="MS" unitAccession="MS:1000131" unitName="number of counts"/>
              <binary>eJzVWNsNgzAM9AiM0BG6QdMNGKGj8NkxMgqjMEpj1ZaqNA8gr+PjBESAz2frYiBaHvQHMuHz1Boisjy9PK+UV4zr2Rz8546+B0U75mGeRJvDy8E6zHK+mS+07jEdjbdOmfvP6FJTLxTtS7j3zEFjcS/cXF+8Bdw3fL269bsctR8US6aeZ/JBqZ8ZwKNV7iiaXoH/FbQaydH3/dE921KLEh9jWPHIVY7so5OAvVX3VjJ5vynxI+SeZo0Yk8wkrJEVzdaALikdUnmmZndf/156lcapxbPmLBfSdlRv9a7p0e+GlvXT65ZzDLKv9MhlxIzox1f/1Hlc9xw0rRDejRBvb11Hc+gx1/36Vq1/NUee032/5jybm0EQ+21v7sjcS/i2+IdYyjEV14LMjXF8AEI/J1M=</binary>
            </binaryDataArray>
          </binaryDataArrayList>
        </spectrum>
        <spectrum index="8" id="sample=3 period=1 cycle=3 experiment=3" defaultArrayLength="1357">
          <cvParam cvRef="MS" accession="MS:1000511" name="ms level" value="2"/>
          <cvParam cvRef="MS" accession="MS:1000580" name="MSn spectrum" value=""/>
          <cvParam cvRef="MS" accession="MS:1000130" name="positive scan" value=""/>
          <cvParam cvRef="MS" accession="MS:1000128" name="profile spectrum" value=""/>
          <cvParam cvRef="MS" accession="MS:1000505" name="base peak intensity" value="44.0" unitCvRef="MS" unitAccession="MS:1000131" unitName="number of counts"/>
          <cvParam cvRef="MS" accession="MS:1000504" name="base peak m/z" value="391.01420463876" unitCvRef="MS" unitAccession="MS:1000040" unitName="m/z"/>
          <cvParam cvRef="MS" accession="MS:1000285" name="total ion current" value="37.0" unitCvRef="MS" unitAccession="MS:1000131" unitName="number of counts"/>
          <scanList count="1">
            <cvParam cvRef="MS" accession="MS:1000795" name="no combination" value=""/>
            <scan>
              <cvParam cvRef="MS" accession="MS:1000016" name="scan start time" value="6.514033333333" unitCvRef="UO" unitAccession="UO:0000031" unitName="minute"/>
              <scanWindowList count="1">
                <scanWindow>
                  <cvParam cvRef="MS" accession="MS:1000501" name="scan window lower limit" value="100" unitCvRef="MS" unitAccession="MS:1000040" unitName="m/z"/>
                  <cvParam cvRef="MS" accession="MS:1000500" name="scan window upper limit" value="2000" unitCvRef="MS" unitAccession="MS:1000040" unitName="m/z"/>
                </scanWindow>
              </scanWindowList>
            </scan>
          </scanList>
          <precursorList count="1">
            <precursor>
              <selectedIonList count="1">
                <selectedIon>
                  <cvParam cvRef="MS" accession="MS:1000744" name="selected ion m/z" value="861.047500662398" unitCvRef="MS" unitAccession="MS:1000040" unitName="m/z"/>
                </selectedIon>
              </selectedIonList>
              <activation>
                <cvParam cvRef="MS" accession="MS:1000133" name="collision-induced dissociation" value=""/>
              </activation>
            </precursor>
          </precursorList>
          <binaryDataArrayList count="2">
            <binaryDataArray encodedLength="6292">
              <cvParam cvRef="MS" accession="MS:1000521" name="32-bit float" value=""/>
              <cvParam cvRef="MS" accession="MS:1000574" name="zlib compression" value=""/>
              <cvParam cvRef="MS" accession="MS:1000514" name="m/z array" value="" unitCvRef="MS" unitAccession="MS:1000040" unitName="m/z"/>
              <binary>eJwN13dcVfUbwHH2uvfCBS5TAVFEMXdpmYl5P4/hQIVEr5a5tdCfmakpyN4bBBxoiqK5d0qK5bqgqcRwgDgyE7EyIzUn63f+eL++Z73O6/mu5znna02dfpFjnf4fjxv6LXdv6b08b+u7dr6tf8//tv6sz6/6Yp/f9Lt8f9O/UjXp39M16aMc/9LnOf+l13X7W+/xwz/6i53/1Zv4/quXwJf6zB6v9F79X+nTHFr13p+26mc5tet3uZhS72bKOK0Z653NOKQz43dXM15oLKixsMTPxpJqGytsVVZc1ljzSGWDncaGAHsbPtfaEPbCjhU2Kv7VqQiwVVOqUWPvoqHcU8N+Nwd+f6UlXOXIJjsnqtU6ApxcuOXqgo+XK+87ePCFaydcu3Xmhs6bPxx98HH2IcvFhzBNF35t7coGtR+mfn7Mte+Oudpfic+fxy7+TPPyJ7ebP+7OPbji2oNszx6859uTfk4BNLsEoG4JYIqqF0Web1Fx5y1GevWhwq4fMW79mN+lH0+69mOPfX9ULv1Z79aflQ4D+NL3bS5ZvUOL7h362A4i0nEw+3XvYWU5hL72Q1jgPIRQ7VD+cB7Gn6+GkdcyjPutwxjcPoyMjmHcMQmkv1kgSeaB1FsEEm0dSK1NIH52gVxWB1KhDeS0LpDd5sMpdhhOkNNwxryBwS7CJF9B21NQBQl5diMJ6DKSEpuP2ObzES2WQWQ5B/FQFwSuQXirR9PPfAzZFmN4ZDmGOaoxjFaNZe+743B6M46lLeM4aT6e/7zG88BmAh0WIYRqQnDThlDwIoQdNqE8cQsl3iuUa+4TKe40kYXeE+lnGUabfRhztGFcdAyjv3MYa3VhrOsaRkevMJrMJhGqmkSzdhJXGyZxzWoyatVkXnadjL+1gUVOBna5GnB0NxDpYeDOQAOdXhr4QTOF545TCLOcirvuUwrtpmGqnkaY42dsdvmMSPfPGOM7Hc+uM5j2aAaLn88g5NUMzryeQf+WGTi2z8DdZSav3WYy8e2ZBL+cSYxqFs3qWTzymMW0TrPY6TobT/fZnO8ym0t9ZjOp+xx+t5/LYd1citzmctt7Lsf/mUu2bh7XOs1jzPfzWPRsHn1a55FtMp/HFvPROM3nvtt8vhoyHyuTz9lm/znva75gZJcvyHz8BRO7h3PJP5yIfeEcPRHO9h/DOfNHOP+8Cmf+m3DutoRjaAunpj2cUSYLOGu6gPfNF3DEYgFvWS1gm/UCpe8L0KgXsEK7gPVvFuDYuoCMtgV8Zb6QPy0WMsl2IdV2C/F1WUhc54VsHriQ42b/o8R3EfvcvuR7h8Xsc1pMsfti1ndajH2XxVh3W8yKXotxMSzmgMNXdPb8igy/rxikWYK/xxK+81xCt85L6Nx1CcGtS7jctoQxHUsY5PU1E1VLueqwlI8dl1LjrfBbyoTeS/mjYykLrZexSLOMp57LsLNbjpPzcta6LcfNY7myr5bj2Xk5uc+W4/JqOR4tyynuWM5AzTcEdf6Gev9veO/NN4y3WsEyi5VoHFai91vJKKcIPnGPoKhPBM/+jGDdfxF0fhFBj9cR7HsTwYDWCEb3jCTsrUjsbFYxVLeKHM8oArtHEdwzijRNNH1dornvE82zrtFMGBTNFccYFrrG8J9bDC7eMUztFcOgfrGoXsYy3TaOdzVxtCocsuOYWxTHdbt4ZqrjOWIfj7ljPNNWx7PTJoEzqgRS1QmMyEjAJjOBbgsTyc1L5OibRKQ1kWttiSzTJFHpkMSxVUl8HpdE8+Ykjtsk46xK5pYiT5vMQe9k9hYkc+hNMrQms902hUJNCq6rUpgXn8Ko9BRuZaSwOCuFr4pTmf0yFePrVMIkjZMr0/g4Mg2vVWkcjUojNjoNEtL4ICWN2dlpBLensUGbzkXndEqT07m5Pp3PLTM4karIzeAvt0x0YZk8WqO0NllsXZtFUGsWjW1ZzLHJJk6XTa+8bDZtzFHGOwevthweK7I7cuhjmkubIjYml9fZuYy0yeOhbR5+rnncSskjMHM1R7NXU92xmiL7fHq75LPNLZ+5XvlcjMpHF5dPxDbl3LSAXtYFtCnW2BfQVV3IGgppTS8k0WEN4zLXMEq9ll2r12LjsJ5S7XpOuaxnblqRsqeK2P+yiActRSxZu4HV5hvJn7yRAckbmd2xkSFp35K+7lv8nTZR67GJ1ymbmJa3ib80m5mTuplZ2ZtZaVfMOV0xn6wtZmp7Me1OW3ies4Vt27bg77iVv9u2crF9Kzs7tpJkUsJs0xI+NCvBy7yEFsUNixJKLUsosCphqEMJL7QluMeUcC22hCNxJeTFK8dZJQRZbcOmYBudb2/jFNs52Lpd6fd3WDt8x0jdd6Tlfkcnxx28TNyBQ9pOivN3Elewk+CMXWizdrEoaze91u4moGU3za27lXq0hz5d9/AgYQ+TUvcQ17YHe9O9PFWcMN/LXKu9PLPdi9ZxLwvs9jFetQ8z1338nLiP0qx9tGv380/afsbn7Id1+3lWtJ/LqgNExh2gIecAJnYHKU44SJfUg/zP4hDvpR3CJ/0QX+ceYt/aQ8TYHlZywWGm6g4T0/mwMp+H+WTDYZ7uPEyy+RFlTI9Q4HqE4SlH6JF6hHum3+Os+57+677nUsZRKjuOMn3VMZJzjzH122Oc23+Mja3HSGk7xpL2Y0zrOMZHJqUMMC2ls1kp1ualPFVcsCzliFUpm6xLSbMpZaltKdPtSrG1L2W5rpQnMaXcji3l+/hSfNNKUaeXcjyrFPfiUvq9LuVOaymFqh/4O+UH4tf9QILpceI0x8l3P86ANcf5Un2C9SkniCo8wZ9HT7AysowR0WX0iymjc2wZdnFlvFI8iC/jakIZZxPLOJhUxsrUMuallTExXXk2s4zP28vA5CT1liepsDrJVpuTmDie5Jn3SYL1J1kbf5KliSeZlXSSpoyT5LaexNLiRyJVPxKu/pF31T+xVfcT3VxOcdXjFLrcU1xvP6XU0NO0KsTtNL1TTzNmzWm8dp1mk+8Zrq4+Q1zrGb5uO0Oj1VlO2J7lP9U5nmac48Sjc9xpOYex7RzfmhiVXGukw9vIkg+MzBtmZMAII09GGpm2wkjISiO9VhnxijLiGG3EIsbIS8WjWCO/xhmpjTdSkWDkeKKRfUlGipON5KcYSUk1EpFmZFG6kZkZRiZmGgnKMvJ+tpG+OUZ8c43o8ow05xu5Xmhk4FYju/YaSTxgJP2s8v7/jJx/aWTrGyOFLUai2owsbjcyp8OIwaScMablBJqVM9C8nO4W5XhYlqOxKsfEupz/FH/YlCv1sJzwzHJsC8p5sKac4yYVtDtUMMG7grLhFdyKqmBiWgWP8ypYZnNeWTvn+cb7PM8TzxOw9jyjrC/wU+YFPnT+mZTuP3Mu+WcKn/1MqMtF2r0usij2IoO3XuTftovkR1/i3JpLFG24RKX9ZRyTL7O28DL64st4VlwmvO0yPtaVPFNX0mhfyZ73KjkbWcl3MZWsi6tUckMl6QmVRCZVcreoEnPTX/jD4hfuWf5CaGwVY+OqGBlfxfCEKvokV9EzpQrX9Cossqq4t7qKYPNqBltXo9NUE59Uje3GatYdqmZHRA2bVtWwPqqGgugacmNqyIitITmuhhWJNXyZXEN4Sg3zUmuYmVaDIaOGjzNrCGmpYWxrDc62tdjb1dKmqaXCs5aimbVkz6klbW4td7Jrqc2rpXNHrfKtewUzqytEBVzBI+sKiZZXuZd7lVurr7Jlx1VSHa4R63SN6RnXGOJ6ncjY66yIv87yhOtMKbzO8G3XOd52nUPmdWy1r2ODcx15nerovrQOv2V1eEbX4R5bh2NKHU+213HvaB2rnepJ7lZP5NuKd+r55v16Jq6oJzRSsaqekChFdD0TYhSx9YyPU8TXMy5BkVhPcJIiuZ6xKYrUesakKdLrGZ2hyKxnVLYip56g3HpGFtYja+sZdKoev/Z6unUoTG7QzVRhpjC/QVcLhZXCWmGjsL2Br90NfDxu4BWgWH4D7yhFvCJZuZ6q3N9wg7fv3iAuooGEVYqoBhKjG0iKUcQ2KPPUQEp8A6kJisQG0pIaSE9WpDSQla7IaCA7s4GcrAZWr24gP7+BwjUNPDe/yWvrm5hqb2LrfpOS9TeV/HxLyc23CFx7i+BNtxi/+RZ1y+8wP+NXBljeJcz+LlHud/mx510Gt91VYviN/PjfaK38jYlO96jJvseLwnvEq39nm9Pv/Lnyd2Zm/84Q6/sc8rzPssz77Cq4j2rbfXx23Of8241sj2hkb2QjZ6IbqYpt5HpcI7fjG3mU2MjTpEZeJzdiktqIfXojLhmN7CtuZGhrI6EdjSRbPcDC/QGnBzzgxrcPeLnlAU8tmvjEqYlObzUxaHETsSubWL+qiS1RTeyKbuJQTBMnYpu4GN/EzcQmzNObmFzQREFZE+teN3GuvYlrPg/plvSQ3skPObHmIQtX/4GH85/syP6TabZ/sSvvL+6s+Yv5cY+oPPGIIy5/My7ub3wsHnPe6TG/6h5j7/GY6oDHfLD1MaNKHrM47x86xTXTM76ZwQnNLExpJiK1mYL0ZrZmNPNjVjONuc1Mam0muqOZItN/cff5l1nqJ9xzeUKM7xM0vZ/wNPUJzRbP2JT5DM/CZ1i6P8ff8znbk55zNPk5FSnPuefxgoJlLxiQ+pL9OS8Z3u8Vhze/wuLd13yc9Jqd615zZ+Mbju58o/wTt7DFtYXpm1rQ57XSWtTKyi2txKraaChoI+HbNj60b8fUvR2z7u0sSmqnKKWdi2va8TPpYJdVB9dsOqgu76B1uIn4jTeROyEmUpllIpMumkiPX0zki2BTyUowle+qTGX2MDM5nWQmA83NRW1tLj2dzeXkBHO5kWIuVZnmsqXcXL6ytpBEjYU42ltIc7qFZGywEBMXS7l6wVIum1nJXzZW4qeykm9NrWWJ3lqOaWwkP9FG5tjaSq3eViqybaW0wk7CL9jJT5YqGeykkpUTVDLnU5WMjlPJtu0q+aZcJck5asm8oBb/0Rp5dU4j1ys0UnBVI8Y8ezl13l5uqx3ERRxkU5uDvG+mlSrFbHOtPFekW2jlf9Za6VAU2Ghlir1WrgdqJVivlaVoxVq0EhOkVeLXyveXtGL+i1bmBztKVLWjZBU6SYSps+hSnaUj3VkeZTlL7FlnmTlbJ+sTdPLwik763tDJZAcXGTrWRc6Od5F/8l2krchFNiW4SkSJq/hXucp311zFtN5V+o9zk58VS3Pd5Fqou+TlukvHBXd5Z7ynXAz1lMlZnvLgiqcseeApT9SdpHhcJ+mxtpOcb+8sB9295Fmolzhme4nDL14Sq/YWH6235Pbzlk9Hecussd5yNcRbPsvzloPjfeTDWh/xLu8iua+6yG07X7kQ7Cvjs3xlz3VfaTbrKvGqrvJsdFfpWN9VZp7vKreudJNVIX7yWa6fLFR1l3WjuovHxO5ydZy/aCf4i6VPD7k+ooesqOohcTk95UxuT3lS2VOWVPcUbU1POaTof7WnLP61pzy2CZA+DgHyi2KRNkAOdAoQd0OABKQHiLoqQCZn95J9496Sidreog/uLZk5vaVPbm+ZlN9bigp6S7fzvWVwcB8xC+kjKZl9ZFhCX1Gn9JX/UvvK7tq+0lP6iWFSP5k6p5+8duwvTmn9ZaRhgOxOGSDdMwfI7AkDxS5poHTKHCi7/x0oGza8LZl1b0v1J+/I2fJ3ZL3dINmZM0hOrBskS8IGi4nnu3LD6T2ZZTdEbq4eIlPHvS8Jt9+XjRZDJcowVLTTh0q11TAZcmuY7KgbLuVWI0RCRsjitBFyKXeEuPw6QtaMF3mdNlI+zhgp1WtGSsC6kfK3b5AsCg2S2ElBMnhKkMybHSQLngbJB8Wj5G7lKPmgapRsrx0lBu1oeXfSaLGdNlpqZo6WWrcx8s64sRJbPFYapwSLxWfB4rw2WIbWBkvW5vESbjdBPl4/Qd5UTpAz1RNkw7UJ0v3mBBmiDZFHimEeIbLKJ0RixoTIfkOIdMkOkaMTQuWPm6FyzGKiBDlOFL39JDlWNUmGD58soz6aLDMiJ8u7aoOUdTJIfz+DBL5lkIh+Bjk01iBbQgxi+7FBTikOGAziNtUglYq4TwzCbIPsm2OQS/MMEjvfIO98bpBNXxjEZYlBXkQaZEaUQerzDJK12iDOawwyYJ1B8j2nyNR7U2RkxSdSNn2OHM1ZKg9358jGAfnyy4t1EqrfKLtOFIvu7nY5Mnq3LP12t4wP3it7Rh0Vh7GnxXpQnYQvuisHQu+JrkeTWGc/lNkB/4mX+oUUNr6W/wOETLoQ</binary>
            </binaryDataArray>
            <binaryDataArray encodedLength="500">
              <cvParam cvRef="MS" accession="MS:1000521" name="32-bit float" value=""/>
              <cvParam cvRef="MS" accession="MS:1000574" name="zlib compression" value=""/>
              <cvParam cvRef="MS" accession="MS:1000515" name="intensity array" value="" unitCvRef="MS" unitAccession="MS:1000131" unitName="number of counts"/>
              <binary>eJzdVru1wjAMVcEAbwAKSko2QGECRmEEyjcCpUvGSMkIlBmBEZAPEghj5+PYTqC4x4mPLetzfS2A4xZGATDP2ty+5PInhU2xgXYkGMJfBbAibKrHfI2vteic6f7H+h6KxTcfE3epPS5sfnSOc/NyrO+GOQBU+4a5INxA/Izh7RxelyuXrq0xNkP8C8aWKM9zr3+Mja51rZxJ6MtUd7wLsRo51H9UHEZn3vXhTfczx/+Exw+fTyVqEnOG5HHF2igaaZQt47Hb9taliLV29Nmo2oIHsTnq2puqbn3t2Dj3VIMrYbmjt4qwIGwIa8KN5i/cx5yrx1q7x/7X/Lbp3AlH+/ogvVGjbMoc8rzmeyntT4UQX0C982N0RPcV7llDufoNePZPzMkDj/+EE3+Lpuh+vGFO+e4w4udoWvS+q969Y/iR+gy5n0P6IX0vYrQ3FXKeO2VcU6F0rKK1uocOavIM8jOHnM3V52/Mw68ithZla3gHNUm7nQ==</binary>
            </binaryDataArray>
          </binaryDataArrayList>
        </spectrum>
        <spectrum index="9" id="sample=3 period=1 cycle=4 experiment=1" defaultArrayLength="6572">
          <cvParam cvRef="MS" accession="MS:1000511" name="ms level" value="1"/>
          <cvParam cvRef="MS" accession="MS:1000579" name="MS1 spectrum" value=""/>
          <cvParam cvRef="MS" accession="MS:1000130" name="positive scan" value=""/>
          <cvParam cvRef="MS" accession="MS:1000128" name="profile spectrum" value=""/>
          <cvParam cvRef="MS" accession="MS:1000505" name="base peak intensity" value="35.0" unitCvRef="MS" unitAccession="MS:1000131" unitName="number of counts"/>
          <cvParam cvRef="MS" accession="MS:1000504" name="base peak m/z" value="568.111261569656" unitCvRef="MS" unitAccession="MS:1000040" unitName="m/z"/>
          <cvParam cvRef="MS" accession="MS:1000285" name="total ion current" value="4008.0" unitCvRef="MS" unitAccession="MS:1000131" unitName="number of counts"/>
          <scanList count="1">
            <cvParam cvRef="MS" accession="MS:1000795" name="no combination" value=""/>
            <scan>
              <cvParam cvRef="MS" accession="MS:1000016" name="scan start time" value="6.681533333333" unitCvRef="UO" unitAccession="UO:0000031" unitName="minute"/>
              <scanWindowList count="1">
                <scanWindow>
                  <cvParam cvRef="MS" accession="MS:1000501" name="scan window lower limit" value="500" unitCvRef="MS" unitAccession="MS:1000040" unitName="m/z"/>
                  <cvParam cvRef="MS" accession="MS:1000500" name="scan window upper limit" value="2000" unitCvRef="MS" unitAccession="MS:1000040" unitName="m/z"/>
                </scanWindow>
              </scanWindowList>
            </scan>
          </scanList>
          <binaryDataArrayList count="2">
            <binaryDataArray encodedLength="28164">
              <cvParam cvRef="MS" accession="MS:1000521" name="32-bit float" value=""/>
              <cvParam cvRef="MS" accession="MS:1000574" name="zlib compression" value=""/>
              <cvParam cvRef="MS" accession="MS:1000514" name="m/z array" value="" unitCvRef="MS" unitAccession="MS:1000040" unitName="m/z"/>
              <binary>eJwM13V4FcfXwHHifuO5cXchRggkJJDcb9zdcSkUhwKlhUDcPYGgpdT1V0pdcA9xwWmpt7S8UKFF3/PH55ndnTNnZu9zd+S84QPVdaMHqv9TPFD5mj1QbbR6oHri8EA12+2BaqfnA5VhwAPVp40PVDebH6j+bHmg0m57oIrpfKDK7Xqgat3xQHVul7TfLe33PFAtNH+oarJ8qDqsfKi6avNQdcf2oWpr9EPViraHqu6Oh6qh7oeqH3oeqv7b8VCl6H2oSt7zUFWz/6EqUPeR6k3FI9VXxo9UD8weqdwsH6k6vB+purseqRbsf6T66OAjle4bEmP0WPW14rFqxPix6meTx6rHpo9VZuaPVZ4Wj1WbrR+rPrN7rHrO47FKq/6xalXLY1VV62PVe+2PVSc6Hqs0eh6rAnY+VqkdfKzyf/Wx6rf3HquWHn+syjN+olpm8kS1zfSJqtvsiept8ycqK5snqhi7J6rtjk9UpW1PVHUdT1Qb9z1RjbwvdYZPVS87PVUlND1Vle9+qmrTm8Rso0n8Kn40n8Qji0mYJEzi2ZRJbCmcREzTJMzaJlHQOYndpyfx7/lJGPdN4nz/JKqGJuE1MomZo3Iv8scm8d/4JEwvTSJUT41kfTXmG6hxyUSNF8zU6DRXw8lCjXBLNa5YqbFYqcY90ZWoxslkNQzT1XDLUONMphrHG6S+SY2tzWr0tKjh2qpGTrsaN8WH3Wp8NaDGH0OSc0SNQk111mip81hY6agTqKvOqJ46t/XVed5AHS1DdTpEhrE6vWZSOqvjE6/Ojkx1Huaq81qlOkeq1EmtVueSWFSjzj2xtVYdgzqJE+716kQ1qLO6SZ2xNnVe6FCnq1Mdly519E9J/Wl1zp9Rp+CsOt+LhvPqHLygTlCfOskX1dkyoI7eoPShqcElsUhLg3uiXFsDQx0NeoWnrgYfill6GvSJIn0NfhTrDDSYZKhBs7A10uB1cVShwRVjDZaYaPCmtQaV9hqo4jQYFGXxGvwqNiZooJmoQbtwTNLgbTEtWYNT4r9UDWrTNDiQrsHkDA16cjT4ulqDlBoZn1hUK+MT5XUaGNVrsEt4NWhwWMQ0atAvSps0+EVotGjQJk61Sa5uDcZe0yDglAYLzmjwf0L/nAY7xcULGhT3afCzcBjQ4C1hrafJVQNNTBWa+BtrMs9Uk2IrTZ5TanI8SZPryZpYpGlyKUMTRbYmn+Ro0lOgSVupJoEVmsQ0azIgzndoMm2HPDulid95TQz7Nfl4QJPQXzSZqatFkUILDRMt2sWcTC0urtCiuEKLCzWiUa6btNBs0WLXKS3izmgx2qfF+JAW+y9r8fc1LWbqaPOrrjY6+trEGGqjb6zNTvGRiTafWmqz2F6bQCdtkhK0MUvW5t80bUIztcnM0uamsMmV9nO1oUZiGrWpatbmZJc2DWe0+e68NmsvaFM8oM3wiDZbx7T5R1OHEB0dburqYG6jw60YHUridYhL1uHrdB2WZ+owu0iH/9XoMKtWB79GHW736LBktw4+J3S4dFIHyzM6TDkrbc9JXJ8OMy/q0C+2DEj8kA6vjelwalyHOWq6bFXXZa+GLl9q6pKipctVsUxblwfCRleXN8VZPV0K9HXJNNflG1FmrcsBb10mqXTpj9PFKFFyCP8kXTZl6pKQo8uEqMnTxTJflw+qdImp1mVIzKvR5a7YVquLSZ0uL4mgel2OilWNkqddl4AOXa516rK8Sxf7Hl1CT+pyQmSf0uWWUD+jS4dwPavLIRF7ThezPl1eFvNGJL8IHpd2GnqcEDmaeqzT0qNTWw83HT0+FCpdPUZElb4euUZ6rFfocdhEj+8S9NBMkutkPRal6jE1Q4+fMvXYXaLHoy16BFXpkVmtx7diTY0earV6uNbpcUiM1OuxoEGPv0RVox6vNulxqlmP/BY9fhQbW/XQadPjcocekT16vLhTj6d79NjwhR5eX+mx9Iget0/oseWkHkan9NgnJp/W44iYdE4Pl/PSj1jQJ30Iy37pQ0wd0OO0KBjUY9OQHr3DeviM6HF1VI93J/QwuapH9nU9xr/V47cfpf5vGYOmPg+09Jmtp88xQ308TPSJtNSn1EqfLUp99lnrc9RGH6bpsyhen5JkfQ5n6XM/R5+6XH32VOnTUafPeIPcN+lj06zPWyKyRZ+yVn3+EC+165PTqc/3oqdbn+cP6NPyiT6NZ/V595w+A+f1mXtBn7B+fX4e0Gf3kD5fDeuTPqLPTdExJn2O6xM3IW01DNDXNCBaYcCAmGtswF1hYWrAq6LQ3ABDSwOOWBlQ7WLAs7EG1CYY0JdkQHmKASfTDPgp3YDdmQb4ZxnwlcjINmBNjgEJ+QY8LDBgQYkBV7cZcKjSgKlNBrzYYsD+VgO+bzegt9OAjh0GXOo1oGm3Ae/vMWDhPsl/wICwVw3YcFJiThnge9qAm2cM8DhvwAf9BqgGDLg/aED9kAFRIzLuUQPuCZ/vDPhcLPvFAHUNQzw1DUnSMuQ/fUMaDQypNTbktpUhB6wNMbA35HuVId7JhlxPMWRVqiHu6YYkZhjyINeQmAJD6ooM6ZtjyJJqySEaawx5r9aQec2GVLcYEtlmyN12Q8ZOSf1pQxadN8Suz1DmBkP+7jfEZtCQgSFD/hw2pH/MkAAtI77TNsJfz4hb+kboGBrRK9YbG7FKJRKM8Ewy4nq6EcnZUuYboV5oxGdlYp60rTBiQ6URulVG7BJHqo3IrjHie7Gx1gi9OiP0m4wIbDbimDBoMyKo3YgXdhhhtNOIMweMiDlmxDOnjeCcES59RjzpN6J9wIiPB41IHDLiqugcMeLTURnDmBHdE0Z8/Y0RDeoK7DUUvC9iNRWMiiVaCvm/K2jSVuCko+CQQFfBhFimp+CRaNVX4Gqg4LBIMFRwRSw3UvBUdCgUeBgr+EQkmyi4LtTNFHxuriDNQsEmBwXfqhTsilPgH6/giMhOUPCD2JSoQD9JwV4RlKzghMhPUfBCqgJFmoID4ky6gvJMBWZZCqZlK2gsVeBYJmOqVJBYrWBljULmGgVdIq1ewU2xtkGBVqOCrGYF34uNLdJHq4KwLgXRexSsOanA77Q8O6fglwsKSgcUWA4p6B9WyDypIGZcgenPCu6oGbNAy1jmRGPGxTVDY740NibDxBg9M2PyLYw5aGVMlJ0xDo7G/OYncUnGtKUY80mqMZoZxuwUX2cak51lzA9iU7Yx+3OMKcoz5r3txiytNMatWuJFco0x18WPDcY832jMS03GTGk2prjFmDfajJnRbsyAsDklufuMMRo05oBYeUXGdc0YLz0T0vVNCDYy4XUTEyJNTegXRQ4meGea8HajCSNNJnzSasLuDhMCO01o6DVh1R4TPjxvQsIFE64Kv34T+oZN+GvEBIcxE1ZMmDCuboqhrinfmUppbkqYkym74k2JSjFlSCxONaUlzRS3dFM+ESkZpqzPNEUvy5TgbFP+yDFFmWfK22I035SlBaZ8XmTKygZT8ppN+UVsbTHFrNVUvklTFrab8p9w7TTlY7G+2xTdHlOKd0rOU6ZMnDfF56IpX4uf+k35d9iUm2OmrFAzw0/DjDxNM7ZqmfGGthmf6ZsRpjCjzsQML3szTs8yY0e8xCSa8WayGT9kmKHIMpM53IymXDNu5psRV2bG5S1mPK024+taM3LqzJjfKfVdZnzTY8b+nWbM3mXGRyfM0D9txrkzZvx51ozgfjNqBs2wG5Icw2asHjFDa9SM49fMeF7NnH81zXHTNudTkaZjzi3xsp45F/XN5Wxgzn0x1dScjy3MORdrzuE4c/YnmjMn2RynVHM+EmGZUuaY802uOY8rzOmsNMe7ypyvRU61Ob+IrTXmWNSa86aYWWfOqFhWb053gzlWLebEtJpzvMOc3zvNse4253KPOb07zRk7Yc6kU+b0iGOnzSk4Yy5rkjmq8+asvGDOqYvm1AyYc23InLXD5uwdMad+3JzkS+YsVLfggWjTsOALTQuytCz4SZjpWPCGiNa1YKmeBU+Fr4EFtw0t2GVqwSFLCxKtLBibaUGhygKbOAt0Ei0ITbKgIcUC51QLDmZY4JVjwY4iCwKKLZhcKW1qLdCvt+B4lwV3zlrQ12/BvwMWmI9aMD5mQcllC5YYWuKrsJTzgSX5xpboWlhywdKS9gJLauot2dhkSUSLJUtaLfFrt6S60xK7Lks29FhiuMOS6Tst6TxuSeIZKfskdtSSQbFkTOInLLlzyZJyTSv26VqxQN9K1ikrDMysGDC3olBpxfIkK+akWtGcZiXzmBVWWVaQbYVurhU+hVYklVqhNs+K2KVWmJdbMb/KirZqKyrrrHilyYq/2q3kG7DCsseKKzukXa8VrRet8Oy34itROWjFhhErXh214swlK2ZftsJJXckjfSWdBkqOGyopMlKSZqLkLTMlOpZKplopWeOi5BeULEtRop6qJChNiUemkqRcJcb5SmrmKDHZpuQNMbFdycoKJXsrlYRVKXFuUPJjo5KtTUosm5W8K2hRck2sa1XKmqXkZRHRrmRphxK1TiVnupS09EgfO5TY7ZLrE3J9UsntU0qqTitJOavk0gUlq/uU6F5Usl+E9ysZEIsHlAQMKTkl/hpW0jSiJGdMScW4kg8mZIxX5F7LmmRda3SNrNkvwhXWLDG2psfEmsmm1vxtZo2HhTW3La2pSbLmhxRrtqRaE5duzXMZ1izPtqYv15oTBdb8VmLNf89Y802VtZwlrDnbbM2BPdb07rfGZcCaXwat+WDYGrMxaxZet+YfQxuOKGwwU9rwa4wNE8k2HEi1kfOODV3ZNgTk2HBKtORJXL4NlSU2TKuwkbnfBvUqG9kH2BBSbcOCGomvlfg6G2bX23BftDbYcLTRhqImG1xbbLjdaoNDuw0fifJOG3a/ZMP5ozY8PCZtTkr8KRu8TttgM2CD8ZgNb4iYcRvOaNrSrGeLq5EtOQpbMkxtsbSy5ZqtLZccbFmvsuXlBFvU02yZkm7LuSxbHmbb8m+lLV51tjQ22JLfZEtds7RvteVwly0/dtvyzW5bZr5iy2dnbam4aMtPA7bYDNlySKQO2/LiuC3vTdjy/GVb4q7acvqpLSfV7fAwsONrcdfQjq8UdtwxtuMLUztyzeyotrIjy9qOj23teNffjuiZdowm2vFSsh0RKXYsT7VDO82O6el2DAutTDuGsuwYKLDjmUI7zi+2w3e7HSeq7Pin2o6SRjtamqRskbJVynY7jnXa8VeXHcU77CjaZce9vXa4nxCn7Sg4L+MSDRfkvs+Oxn4pB+w4+r0df/5sxyl1ezo07TmlZc9/2vbM1bPnjIGUhvY8EPOM7Tlrak9Mgj1vJtkTm2zPW6n2vJ1hT1ymPc9n2WORZ0/7VnsCq+1ZVG/PxUZ7ljTZE9ZiT3i7PVqd9uwX07vs+eY1e+59bU/XWXt6LtgT3GfPBbFnyJ6pw/ZojtqzT4yM2bNi3J4DE/ZEX7Vn7TUZy1N7uic5EKjmwDmxU8OBEE0HLoolWg4s03Vgn54D0/UdZC/rwAwjB141dmCmiQOXxXpTBxRmDmy0cOBtSwfirRz4Rrxv7cAWWwe+dHcgLtaBzSoHmrMduJ/rgF++g5wbHOgudOB8kQNPtzkwpcJB/u8OaFZJf2JljQO6tQ6srZe8zZK3xYEXWh1IbnfgB1He4YBtpwOFuyTXUQcGTzkwdtaBVeccuHLBAfoduCkOj0g+NUemqzsyIlZqOKKn6cgrIlrLkctCoePImwJdR26KZANHbI0cOSw+N3GkwcyRo+aOlFg48rdos3TkuqsjRpGO2MRInKhSOZIX58gd4ZHgyD+JjuxIdWRJuiN7M6TfLEcOZjuyPtcR4zzpJ9+R/xU6klLkyNMXHRnY6kjkdkfGxZoKRwwrHXldxFZJX2JTtSPmNY68J5JqHflelNfJOOsd+bLJkYJmR+6J5hZHvFsdOS7K2hz5V3S2OzK5w5FzYmGn9CfCuh0ZFM/2OKK9w5EZOx2ZEEa7HCl8ReqOSt0xRw4cl7oTUifWnnREddqRG2LzGUcszzryyQVHfu9zpO6iI+79jhwRxQPyO4m2QUf8hhw5LeYNO/JI7BxxJHTUkX6xdMyRiAlHVl+Sd70s73lF3vGavP8kJ2LVnbghLDSdeF9s13biEx0njug74W/kxAKFE73GTkwxceJZUye0zZw4IGaYO6GwdOJN8YLSiTQbJ/7P3onpSU68luJEcoaT7OckX6YT9lmSU+RkO/GHqM9xwiPXiaOiJM+J+2JygRMLC52YVOTE5XIniuuk70YndjU5cbDViSttTjzX7oRphxOJnU58J8q7nMjqccJ9pxMdu6TtXifeOi5tzzkxtd8JvUEnXhWzhpxknyRjGnXiR/HZuIx1wokTl52YfcWJnquSU82Z78SLJs78ZubM1xbOtFs5s8jamVMxzhyMdyY52ZkfxeepztxNc6Y53Zm5mc5MyXbmap4zG/Od2VfvzNpGZ9lDO+PR4Ux3lzPB3c5cFEt7nDmww5monc78sFvynHTG94wzGYPOlI440zXqTN+YM8+MOzPjkjOmV5x544kz3z51ZsskFz5Sc+FZXRd09Fx4RVgYulCtcOEfExc0LFxYb+WCg60LI85SJrnwmfBLdeGMmJTuwh6xJtMFoywX7HJd+EQ05buwq8iFqcUuUObCoW0upG934WilCwfrXJhV74JlowtuLS782+rCpm4XSne5ELzHhZ1fypiOu8hc4MK3F1zI6Zd8Ay48HXLhrTEXJm64yLhd+VjNlTvqrszXcmVMx5U1uq4o9FzZbuDK54au/GnkSpvClctmrmwwd8XMwpX3xc+WrpRYuxJs68oNB1c8XV3xmuWKUZwrCfHSNtGVgiRpL15KcyUq3ZX/ZbryINeVHXmu6Be68ro4M9uVhXNc0dnqyisiplzyic3bXFFud+WwyKpw5Q/RWOkqe3hXTon51a5y7nBld40r02pl7GJtnSvG9a68I5IaXOWM6EploytfNbnyT7MrQa2uXBTL2qS/dumrQ/oSf3S7cv4rV5Z87cqBI65EH3Xlqth0zBXL464cEhknXLkt6k+6cuKUK49Pu7LrjCvhZ+X3Ou/K2yLxgis/iKJ+6WvQlX7x7JArusPyO4+5Yn7dlalPXFn9VH6nSW68LX5Qc8NJw40vxX1NN7q03OjXdkOl54atgRu5hm7cE+cUbhwwcWOTmRu/W7jhZeXGHms31tm6cSzGjV6VG+G4kZTgRmiqG4NiZZobb6S7EZfhxnfCIcuNjhw3ftosfW93I7HCja+q3CipduNf8Wa9G/ENMpYmN/m93KDDjYJuN4J2uHFRaBxzI/q4Gy+dc8Oqz40PRdSwG1fFphF5NirPRNaYG3+IpnE3zky4of6tjP+pG0smuaOl5s7LYpa6u8xt7ryg4Y6Npjsfi1wtd1q13QnQcUdbz52b+u68aOCOraE77Qp3+ozd0TF1J9bMnW/EVnN3gpTuZMS6c1s0qNzxxp398e5EJbhjleROVrK7fGfunBWa6e7MzJA+M6XPLOkv25174kKuO6/mS94CySu2Frrz73x3eha481qlO6oqd74VD1vdZd/hzroOd0w63XlP/NrlTl23O/N3uDNpp4z1oDvfnXbH6aw7v/S7UzvgjsegOyfEvCF3+f7c2TvsTuSIO5fFxlF3ssfdaZlw5/wld1654s7gN+5s1vbga2MPSk08WGfugamFh3x3HjRYebDQ2oPrth7kOXjQ7+RBWJIHxikevCe80j1Qy/QgOsuDa2Jztgef5Ehsrgd/io48D4LyPfihyIOjJR5Mn+2BssID/Vq5bvYgq82DlnYP6PbglnDa4UFvrwcHznpQ2OfBcL8H7w56kDrkwa/Ca8SDG+PS/3UPfH73QPXYgws6nsw28iTC2JNAC0/6xVtWnsyz9WSSnSd/O3kS4uJJ+0xPflZ54hHnyUkxP96T+ymeTEnzZG26JyYZnvye6cmtPMlV7MnGEk+C5kj7Fz3p2uJJ6FZPhsTqck+Mt3nynkjb7slvoqHCE59KT86KJVWeaFd78opQ1Ug+sb3WE+c6T8rqJXejJ1bNnuS2eNLR6klwmycDYmW7J+90ePJrpyeLejxx/NqTr0TpEU8eil1HPZl+zJNLYuNxTw6f8CTnpCf3RNBpaXvWk/rznnhf8GRxn/TdL32L7QOefD3oyaMhT5kX5B0uSf9PPPlI5D715E/RMcmLYDUvBsUqdS8UGl74anvxjI4XOrpevCYq9b1kP+3FU2Fn4sW/pl5MNfdiTKy38GKFjRe/2Hnh7eDFLWcvPov24v5ML95J9KI+2QufFC/Oirh0L45lerE/24voHC96C7xomif9bfXi9W1exG/3orrCi5ervfi6zovH9V7safAistGLwhYvelq9sOjw4kOR3elFe5cXQd0ydpG204vbYtluL66f9WL6RS8uib8HvZgy7MWoWDfihdmoF4dE1pgXbeNeDExI2yvS7roX+je8qPvGi8W3JO9jyStWPfHivadepE/y5nfRrOZNn7o3yzW8qTHwxsPQm4VG3mgqvLll7M0kc29mWniz1dIbRytvypTezLDx5qp4JdobZnrjkOLN5Rxvns/1xjrPm/v53oQXemNV7E38Vm9+FJoV3qg1eTOnzZunYn+75OvyZna3N1t2So5eb9Yd9Sarz5v2i94E93vzf0PerB71xmTMm8xxb1qvefP+TRn3E28CJvmwQtsHIx0fLur70KzwIcDYh3QzH/5Q+pCf7kN4pg/KbB8Kcnz4V2zK98G6wIeiQh+Ky3x4NN8H7e0+1Fb6cK7eh6UNPrzTJnk6fXivW3L1+NC6wweTXT78T2Tt9sGvz4fJQz68P+JD8LgPhy758OdlHzT/9CFEy5duPV+m6vvypakvpWa+HLD2pT/Zl9AMXyyzfHk+zxfbfF+2FvtSOccXuw2+aGzx5RXBVl+e2e6LXoUvb4rfKn3xr/aV84wvilpfMut8+aLdl72dvtzskvheXzx3+zL5C19Mv/LlkMj+2hflcV9iz/tyus8XnX5fkgZ8+VU0DvqyYlhyjfhyd9SX9RO+RFz15YVrvsy+4YvFH75yzvHjaz0/5uj7ccvQj1MKP5JM/fhV+Jv7cVGstPDD2NKPKdZ+jIkiOz+c4v1QT/TDO8WPZal+/JHuR2uGH8OZfuzM9WN6nh9XxIv5fjgU+Mme2A/PUj+m1vnh3ir9iMVtfrK/8OO3Dj+aOv0I6PLDtMePQyJnhx/hvX5cEtsv+qE9KGMa8qNx2I9Vo378Pe5Hz4TEXPLjwDXJ/cgP/Scyjqd+rFf3p1DTn/9EuY4/x3X9STTwp9/In1UKf3pM/WWf5o+9hT8/KP3pcPCnNsafsAR/JsSmRH++SPLnpRR/3s30Jz3Ln9Acfz7L82dfgT/fFvrzR5k/W7f4s6bKn/s1/vTWyn29P1pN/gS0+pPXIc9Fb6c/17rkep8/qef8ea7Pn1mDkkOUXfEn9prk1A6gSjeATqMADpoF0GcZQK51AFvtAjBMCsA+PYBXMgMwywtArzSAtLIAlLUB/N0agHZ3ALd7AgjeGUDs3gDK3gtg77kAll0M4NhIAAtGpe5SAG6TJqNUTKbPfDIVNpO55zCZ0YTJ2CRNlnedTFHWZGblTOY74Z03mfNiV9FkrsybzPT6yVwTes2T5Xw9mc7WybzQPhntrsm8IcZ2TOaZ45OZenEyqcOTmRidzOaxybx+aTIaNyfzSC2QGP1A+gwDeWAcyHemgfiYB8r/KpDDlvLMKpCZ1oFU2wSyJyaQgvRA9uYHUlMYSNGCQNrbAnHoDOSoWNAVKO8cSGpPIFN3BrJodyDpewNRng5k9plA5vUHynwZyLHRQHTGA3lL3J0I5MrlQLZcCUT/eiA7bgaS9CiQtseB/GcahK9lEGusgnBJDuKZlCD+SQvCKyuIH/ODUBYH8bnYsjWIlxqCsGkNIqUjiD/EiZ4gluwIQn9nEH/3BlG5J4iV+4I4fTKIf88E4XchiM8uBpE4GCTjCWLRWBB640G8I/6aCOLmZYm/FoTp9SDm/RDEe4+DSNAJ5h2jYDIVwfwlbpoEU2kajJdZsJwpgvlYHLELJsI5GBKCaUoMRidN7jODWZkTTHFeMAfyg4krCOYXMVYUzHOV8qw1mEXdwfTuDObb3mDU9gfzqgg4Gcz8M8HcOxfMjQvBXLgYTMlgMAeHgkkcDua2aBsJxnk8mJPiu8fBfKkWwg3tED7RD2GLSQgupiEsMwtBYR7CIfHQIoT9liGorEJoUoYQZB0iZ7oQTs4IITsxhJnJIfinhvBcWghfpYcwPyOEtzJD+DMrhKrcEHzyQrgo1uSHoFEUQmpxCJ6zQ3h1fgij20J4t1lytIVQ1y55OkIYEs91hqDTE8Kt3hCs94ZgeSyE2RekfV8Idy+G0N0fgveQ3I+F8Ia4Ox7CzUviW8lnEMoPilDqjUMZMQmV/WMoscpQxmxCcbQL5YR4N1ViMkJxyAllcW6ozAOhvFASinNpKPG1obg3hvJ/baFEdIRi3ROK9k7JtTeUhy+H8smZUPaMhtI4HkrQRCibL4XidDmUpVdCOXg9lG9Np1BjNoWjllPQV05hv80UWuymYOY8hQMxU5iVNoWgjCmcyprCsuwpPM2dQnL+FLoKpjBQPAW92VOoXzGF9PopzGycwvficPsU7nRNobt7ChE9knvXFPlWJP/QFN4XV8en0HdpCjrXpvDv9Sm8rhtGqkUYI9Zh3HUKYzwjjDNZYazIDsM8JwzNvDB+LAwjpDiMCbGyLAz/ujCGxUdNYdxrDaOhI4yxzjBe6Apj9s4w3uoNI+58GO0XwvDuD8N2MIzFQ2EcGg6jcCSM5LEwesbDuDURxujlMDZfCeP0VWl3M4zXjady3moqq5VT+dJ6KgtspuITPxW11KlcyppKd8lUIkuncksUNEzl/5qm0tM8lfG2qbh2TGV+91R0e6byvsjbMZUDO6fy6dmpaJ2fKmfQqbT3T6V6cCrPjk7F78ZUhsXtn6RPnXAKDMN5IqJNwllnGc7rtuGkyqlxVnw4P4nmhHCuJIbLOh/OcynhHE8Nl/9vOPezwhkpCOeLknDeLwtHUSPP6sPpaApnWnM4m9vCeXVHOCk7w+WsEM6PuyTX7nCu7gkn7Ew410Tl2XCcLoTLPBaO7oDkEXeHw2kakz7Hw9k+Ec6GyzIu7WkY602jTH8al8ymYWc1jePCxHoanwgt22m8I6KcpvF//tP4Mm4aryVN4+/kabhlT2Nx3jRKCqbxVqHUN0zjx6ZpDLVNY1P7NM50SHzXNFmHp/FP7zT27ppGfN80vuufxuXBaQwMT2P52DSeXp7G61emEfTtNAoNp4PJdDpNp7PNcrqcu6ezQTmd5TbT+cJ2OkUO07FPm455xnQm5UwnI3c6+/OmE1U4HcX86WxdOZ0r7dOp6JjOu8emE3J+Omf7p5M2MZ3KG9M5YhCBjnEE+8wj+MEqgjDrCAJsI5iXEoFaegS92RG050ZQnx9BcEEEl8X2wgh8iiJ4vjgCl5IIzok1pRHYlEVwTGQtjEBjUwSW9RGUNUXwT5vkb4+gpzOC8J4IborAnRFMiPLeCAZ3RbB6bwTZr0bQcCICv9MRGPVHkD8Uwf2RCEKuRnBFjFyP4LZWJDamkbK+RfKuMpLH1pHsdIgkxDWSI6pIPo2L5KfMSOpzIvHLj8S9MJLniiI5WhpJcF0kF5si+bxD2ndFUtodiVaP5BGv74wkaXck98TtvZFE7Y/kB3H07Uh0+iJ5ZTCShJFIvpuIpOlSJCtvRfK+9gyy9WaQYDSDSNMZ1FrM4EXrGXzlNIOgHLnOn4FHwQzWFs9gevsMbonA7hls75mBZ+8MXHbPYN2eGXxyWvJcnMFD8dLgDDrGZ/D9xAyqrs0g4PoMxsXzOlFc0I1ivV4UNoZRLDGOotgyCk2rKN4VT5VRvGkdRbZNFEkOUfwpkuKj+C05iu/So7iZGcXV7CiqcqLwyY/CszCKTUVRrC6Lwmy+5GyMkjNoFDrdUby2W9q9EkX+uSj+GYhCNRbFbdEzHsXMiSh+ETMuR7H8/6JYei+Kx5OiaTWN5pZZNPWW0Vy2jpb/UDRejtGoEqLpSYxmVlI0v4oredFU5UfLfygan5JohoVnWTSbZ0dzcU403c3R/NISTWRHNFN7oqneHU3euWiSxqLZcS2amTejOWI8k88tZ7LIaiafKWfSkTaTHzJn0pIzk2/zZ2K+cyYm+2ZScGImb5+eyZt9M3k4NpMHV2fyyrWZxBnM4o7oVQgTYTaLP8xnobKcxU4rKW1m8buIdZhFN7OYlTKL3/KkLJFS9FbMIq52Fgmds3jj6CzeHZxF0dgs/ndpFiWXZ6F9ZRYfiMO3ZrFKJ4bzZjFcsIjB1TqGi2KTTQyj7jHMTIzhV9GdFMPt5Bju5caQlB/DXyK5MAbDjTEcr47BpT0Gt84Y+oV7dwxju2PIORPDu30xFF2MQX80hiVXY7C8EUO0Ziw7dWK5qx/LfqNYkhWx/C1STWI5aBrLA7NYsixiybWK5al4SxmLmk0sek6xTImJ5fu4WNriY+lMlDypsZAWy72MWPZmxnI/J5b0PMkhsgpieSzeKIyloETiq2OJromVOU/6bZZ+W2J5uTWWzA6J6YwlpyuW/J5Y1HfEotUbyyd7Y0k5JTnFwdOxZJ+LpXQgljlDsSwei+Xr8VgsL8VyTKy4HIu/pYpApYpaaxWhNioiHVR0OKownaJiSryKb8SMZBV7MlRk5qp4JHLzVUwqUPGO0CxSYVimwqROxbkWFZ4dKny7VFz7SiVnIBX6wypOXVKx5rIKhysqXriuwuuG9KEPOwyhwBL51kBhC4vtwNwejghrR1jtBOecYTOwPxvyC0CjED4qlvhSMHwBfmxE1is42AGZnfBmF8wegZOX4PwVuHULYn+EH55Clk4cH+jH8b1tHMvj4vBMjmNE/JQZxxsFcRiXxfFbVRyu3XGE75Y48dveOHIPSvzxOJRX4ig3iifHOp53beKxSolnak485nPjeW93PBnH43nrRDxap+I5JKzOxbPmfDyb++LxuhiP7Y14tn4r8ZoJ/GCYwLvmCfg7JHBFlSD/jQTccxMIyE8gcGkCM9sTKN2RIHv1BLz2JXDjpQQ8RxKImEjgZ3HvcgIvXUlgUDuR9VaJ+NskUmebyPd2iex1TMQ0PpGVCYlsSkpELy+RxfmJrC5MlLkhkQlRU5rIlLJETtYlMtCQKHvBRFlLEjncncj8nkTO9ybyzd5E3n8lkaC+RGb0J1I2msipiUSuXU1kyy+J7DFKIkWRxH/iDeMkCkyS0DJN4rCYb5aEqXkSR8RKiySet0qi2jqJWzZJ/GGXxMdpSSxKT5L1NYnVmUk4ZSXRL/xykqjLTUJVkERGURLvFCdRUpIk58gkTs6W2Aapb0kivDWJH0V3m8S2J3FPHOhIkv9AEu92JckalMQzO5JQ7kzitEi9kMTgcBJbR5KIGE+i2CwZS8tkxmYl81lSMkV5yejmJxNUmsxNMbA7mVNHk3kylozhpWSevZxM981kzhmmkG2RgokyhS22KSQ5pch3nMKLBSlcLUzh39IUTs1L4f2KFJKbUmR/mcL33Smodki73hRZj1NYeiGFf4ZTUPsmhfXaqagrUjE1SeWYmGmVyn5lKhOzUvkpNpXX4lKZUpjKX8WpHC5LZeHsVNbPTSV0QSoLGlL5sCuV3H1Stz8Vn5Op9J5JxW8glavC4VIqAVdS2WaTxssOaXilpTEtI41fxIOsNAxy01iel4Z9fhpbCtKILk4jozRNcqfxtDWNOe1y3ZPGq71paO9OI+d4Gpon0jgsFp1MY+PpNKafSyN2VMrraaTcTGP7D2k0a6Zjpp/OeoN0DMzTabdOR9M+nUUO6Vg5ptPgkk5ddDopMek8Eu/GpjNblY6CdI6I1XHpuMSnMyQqEtIJTUzne9GVlE5ccjr/iNdT0ilMTUc3LZ3PxLL0dFqz09HIT2dhQTqnC9PZXZbO49npJFel81C8U51OWY30Uyv9iFV16XQ3pRPfLLla07nYkU7uznTZo0h5Jh31oXQiJ9I5cS0d4x/kXe6no2WWwRLzDM5ZZPCRXQaeqRnMK8ngubIMyvoz+HkkA9NLGRwXv13LYNYfGZSoZ5Ksl4mPMpMrIsomkzviJdtMsu0y0bDP5COx2CFT5r1MzosXnDIJcM6kzSWTGNdM8t0z0fXI5DPxfEwmd8lkaWIm36Zkcrwok/XFmXiUZMq3nUl9aSYRZZncFvtmZ6I2N5MPxXPdmcw9lcnls5m8OZrJ6olMRi9lMu1KJmnXMtnyXyZ7NLMoUGTxhXEWKZZZzFNmkeuYhb1LFn/4ZxEXl8X5rCzu52WxpiiL6aVZPOjOouLlLOqOZxFxIovfhcbpLJ45k8XyiSy+fJyFmmY257WzKTPMZsgqm8tR2TRFZ3NwVjZ5MdnoxmbzuVihysaJbIZFVVw24fHZ/CL2JGSTnpiNWlI21imSS2xJzSYwLZuEjGyu5mZTUJiNflG2zG3ZfDQ3m20LJGZ7NrcqsumuzOZBVTZzarIxq82WdTObsN5sDu3JZtHebJT7JKfYIgtN1wHJ+bLEi3cOSvyr2Wx8LZv3jmVjcSKb0+LGqWw+uZTNz9eymXRTcnyTjZVRDi8qcii1zeGeUw6TY3NIIId343IwT8jBLykH78wc1uXn0FiYw92iHPRLc7gzN4cVC3OwrMvhrHjQlMO1/TlcfjcHvaM5zDiZwxdncnhpROLGc/j9slxfyUH7Wg63v8nhU+1cpunnMmyci5aFlFa5THfKxSsvl9tdudTtyuXO7lwmXsrl1YO5FL6SS81gLh865BHmkscvoi0/TxbjPP4VL5TkYdGdx4s9eezYmUdKbx4f7soj+kge98RrR/MoPpbH8eN5bDiRh+/JPG6IjlN5bD2fxx9P88hXy0dfPR9PzXxitfNlrc/nkjKfU/b5BDjm0xCdz58z8zGOzWejKh9/8vlGLErMxyYpn+y0fNS25bNsez7DFfncqcrHpz6fn9skdk8+T/ZJ3NF8+sXU4/nknsxnzel87p/LJ09RgJdpAW1mBcy3LMDKqoAp1gXsCC7gcXQBh2YWsHhWAXYxBQyKqtgCpqsK+F28TAH5cQUYxBdwVKxPKMAnsYCFqQXYpBUQJ5sQZVEBYSUF7CstIKS8gJ/E7m0FZG4vQKuigM/EysoC3KoKaKouIKamgLdqC5hTV8DZ+gK2NEi7RmnTVMBEWwHBO+R6p8TuLWD1kQJUxwvouFxAo3oh800L0VcWkmBXiHdsIR/EFbI4vpA5BYX8XFzIH5WFrN1ZyKHzhdheL2RAGFoWkWpTxP+yizhTVIT1C0Uc7Smip1ee7yrik91FuO4tovdoEVrHi8gfLmLjaBEal4pYdbkI9ytFXBGLbxQxfLOIbQ+L+EFZzJe2xXjbF9PpUMySyGK2xxazOaGYHxKL+SqlmMGCYsrLigmbXUzBXInfXsyJiWI50xXzgUEJkRYlvG5ZgrF9CfucSuibUUJlVAl3okt4dWYJpbNKMIsp4azYGltCmKqE38QBSiiIK0ERX8JPiSU0l5WwZ1MJ/i+WoFVewpeiu6KElMoSOmpLcGksobG9hKrdJTw9VsJHx0tYfLGE2tES5k2UcPdKCd7qpdwUqZqlrDQoZbmJbCitSymJLcUksZQpyaW8nFKKV3cpGjtLST5SivrlUnbplcl+uYzjtmVEp5cRvqOMyt1l/DZURtmlMiwulxFxtYyTmrP5wG42K1Jn45M9mw35szlRPBuv3tms3zubzS/PJuTgbJIvzSbz+mwU381mwe3ZuCjmYD1jDnVRc1gyaw4Jqjk8FZ7xcyjLnoN94Ry+a5vDMcVcMpzmouM8l/lz5mLQNFf2q3NR7JuL5vm5NI3NZeeVudy+MZdp9vPY6TGPpqJ5fFs2T87q89Dqmkf1rnnc3z2P/+2Zx9cH5rHxy3k8Pz6PUbX5VCnn86vzfFbkz+fT+fMZ6pnPo53zMdo3nx2n51M0Op8LY/PpuTofL5sFPExcIGvRAiIzF/CX2FywgJZSefaMPGtYQNKOBQTtWkDv4ALODC9g0q8LUFcu5FebhdzOX8hrBQtpKV5IYslCvixdSNBsqRPrFy1kefNCFO0LMepdyBmxbO9C3ulbyN8Gi/jQfRGqyEUk5SyivXgRj2sWcadvETmX5d5qMe/YLWZe9mLscxZzo2Qxq+YvZv/CxWhfXCznS3k2vJjN3y7mQ9MlXHVcwobZS1jSvwTXgSVcF4ETSzDQfoafDJ6haMUzmO56BteXn+Gby89gq7sUypby5eylbJqzlI93L2Xy3qW8tm8pOS8vpeqrpfzv4lJ8BpYyPrxU1oulLLy2lN4bS3mkt4xjlsvIiF+Ge8YyXi9ZxtqWZdzftQyvsWW8NL6MOcbP0uP0LLsjn+X7/GfpKn6WrJJnOV/6LM3jz7L98rN8elWeeyxn7eTlGCYtZ1LZckafWU7xpuW8uG053XuWc3Hfcji1nNBry/nx5nJ6v1vOfbMV/G65ggM2K5htuwJ7uxXkOaxg0HEFKc4ruFC8grqSFcSXrqBi1wqe7F7Bmy+vwP2VFay7uYIo3ZXssFzJp84raS9bic++lfwsWo+vpPbUStb2r2T6jyv50m4VT3JX8XHhKlb3ruL3Xau4dHoV9x6v4j+H1Wx0Ws2PGat5KWc1sYtXE7J7Nc++tBrfA6v5WRh+vJqlA6txHl/Nriur6bm+Goubcm24hibrNejbrqE7YQ33F6xhpHYNzS1r0PxujazBa+lxXctfpWu5O38t4/vkfv9aZt1ay1TLdXxstY6/HdexNmYdwbnruFsm9z2idx2RX61DdWMdJ26uw9Z9Pe+mrudu7no+nr2e5pr1jHWtp7B3PVNPrifq4nrUR9dj8uN6ghqeI27PcxgdfI6jj54jXm0DfVobeN9xA6+pNrB70QaSKjbQXLWB9Gp51rmBqAMbcLq8gUNaG/nGYSMXsjfy6pyNLJm7kXfmb+T+ko18UbuR/9u/kX9e3siR1zay7eZGfjfcxCbTTWTabWLUfhP/sokX4zfxbe4m7hZv4sOSTYSXbeKZuk2ENm0ipXsTE72b2PL6JhSnNtF5ehPKs5twvrAJyxubWGj8PHfNn+e07fOMJj3PuVXP8/j15wn/5nk0vn+eAuPNTLfZzDmHzdx024xl02budGxmdM9mevZu5uWXNuN2aDOB1i9wff4LMre8wIIDL5D78wucK3gR8+IXUVv4IjHNL7L9+ouE/fwinjZbWOCxhXj/LVTHbcE+eQu+jVs41LSF03u2sPX1LXx6fgtnL24Bi63ExG7FKWcrf+dv5WLdVjpvbaXwu638+dNWavPLcSspZ01ZOVNnl/NQHJlTTtK8cobnl7NjQTnOi8pZuaSc0GfK2b6sHP3l5VxpLue5PeWc2FdO3f5y0l4qx/RAOePC45Vyat4s56vTEnu9XNbWcopulrP8VjlffF/Os/+UM6K5jSTdbdQHbuO3FdtIW7mN8sptcnbaxrKj2/j72DYKj2/jC+FwYhsGp7bhcnYbHhe38ejbbaR+vw2zH7ax4KdtLLm9jfNi651tvP33Nn7W305SwHbeEbeDt9MQux2DlO24pm9n0qrt1NVt5402efbmdlaKy+9tZ9Pd7fSbVdAWUMGf4vPJFWwLrEARXEF2WAWHMyp4IbOC8MUVrFhewYerK9i8pgKddRXcaavA9dUKvjxUgcYnFfx1pIKk4xW8IxwGKjAeqiDijwr871dQbFTJ/4wrmWlayTyfSpp8KzGaXMmo2BNYyf2ZldTEVGKhquSamEUlz8ZV8iC+Eo/ESt7MruT24kpUSyt5TUxfW0nhc5KnqpLK5kreb6lk/0uVFB+sxP94Jc4nK6kSP4mi7yoZ+rmSS3cqOTipimfcqtjiXUV6UBWbg6v4JKmK0dVyvbGKX7dWsaepCjqrWPpBFZ9+VMW0i1WculVFy3dVHL5Txbp7VSg1q/lPr5qXAqspiaqmfFY178ZUYxpbzXMiWlXNINXMj6+W80e1rHXVrEurZtO8al6dX83TVdVs3VaNSUU1l8WZmmr8a6tZ3lqN2XvVLDpUTdoJyX+mGpuBaoZGqlnyTTXd31bT9kc1dveqefFpNU6uNWxOqWFKZg3/ZNdQklOD18oaflldw4dratiwvoYrYtP2GvTeq2FEeA/VcHukBt87NdTdreF3cdu0FpVXLb+E1nIkppbni2q5VFLL/Hm1FCyq5eC2Wp5U1aI5VEvnpDpmq9Xho15HnlYd6xV1nAqs41hwHWOz6uhKqKMqo453c+u4P7+OD5+t4/LaOkya69j/QR06Q3VMG67j9Tt1vHK3Dmedet4zqedP33q+CKzn15B6gjPqeSwCcupxWFDP04p6TjTX887b9Wx8rx7Dw/XsuFBP0MV60v+qx+ppPc+ZN6AT2IBWeAPqqgZ65zcQsrKBXR0NqHU2cFH072hg6f4Glr/fwLB47XwDioEGfvq9gY/+r4GP7zXg+HcDH8xs5KfYRu5lNlKU1YhPcyN9PY2MnGvktf5GGG5k6R+NGP3TyAm9JqaaNTFsLmVoE7eimxjIaiJiTRPtVU0YtjZh+78mfhGzjjcRPNLEkt+aePS0iduKZo6aNhNs1YzW5GZmBTezMaSZ59qbad/dzNbXmnn8XjNbPmmm8jMpzzYzebCZ+XebyTdq4aRxC8vMW9iobOHIkhY+XNvC0s0tmGxt4adtLRg2tkBTCy82t6A43ILH5y10n2vBYrCFsrEW4n9pYeuvLeT/3sLEny24areyT9nKosmt7A1s5UZIK6VrW9m4qZWM9lZ8ulp57hW5PtRK3Yet+H4k9edb8b8gbfpaSR5q5bfhVtxHW1ky0cqay628daWVm3da+fPPVo7ptmFj0saLNm1Yu7dxNKiN9uA2zoe08VpYG9untVE7tw239W1M3tDGMxvb0H++DcsX2qjf0saibW3MbGqjtb2NeR1tKHraWPpaG4Pvt/Hy/9q49kEbzoNtLB5p46XRNlx+k7o/2mj8q42VZu3MNG8n1bKdMNt2doW280FmO5VZ7QQ8185rbe1Ud7bj293O1Z3tHD7UzrHD7cy72E5ofzv1I+3sGGvnlYl2DO+089+f7awx6uBn4w6aAzvYOa2DoVkdtKV1sCazg3eypC67g7l5HUQt7sDtrQ5WvdvBPx90kHWqA+3BDrJHOmj5/4brMy6qo23gsD36GGNBEaXYk1cTuwIWbPyNRk00ooK9xBKjMTE2ULFHTTFGlgWWpSMKC0jvHaTs0ntV+gKuFFGaLe98uH4z575n5szuzs6ZU2TDr6U2GGlsmNhmg6TDhk9f2/Cwz4bj/9lQIDQMlfDzCAklgnqkhL9HS1COkbBmnIRmbQlDdSU8mith1DwJm+ZLmLxAwmthz0IJacLcRRJkwsDFEk4KJYKPoQQtIwmXhc3GEqKE/UslLFwmwUkYslzC56sknDGVEIiE+u8lfLtVQoQw2UzCn8IbYe82CemC43YJpTskKMwlXLGQ0CT07JKQuVvC2n0SVp+WMPY3CTFnJMw4K+G+4HpewrALEgIsJdy0krDjooREYeYlCccuSxhxRcKR+xJyheoHEr6xkbDLVszNWYJfnoRx+RIOF0lY3iwhtFtC+0hbpmvbsuJLWzLn2vJsvi3rVtjy+VZbfj9ry+zztoy1sqXgrrh+YIuDxJYSW1sGB9lyI8SWxFBbsaZtGR1py558W+YV2CIttWVMhS1bKm2pbLDli1Zbdn4mZcAoKZKxUrbMkdI3V4qLoZQgMyn5B6XcPyJljaUU6SUpwRIpaVIpAQ5SbsmkfPCSEusjpcFfSl2wlLJMKemj7Zg/xo4qLTtuj7Pj1hw75s6zo32hHQGr7XD8zo7KbXbc/cmO2st2DPazY0+AHfohdnwTYUdrkR2J3Xb077XDVsueeVvsCdlqz/1f7LE9a0+KpT2v/rFn2AN7DtnaM8DFHo2/PUui7GnOsqc9357QYnusyu0pbbNn9yvRrtueS732qAUTEwfc1zqw5rADLsccyDvhQOIpB/R+c0B1xoEL5xyoF7QeOrDF34GfAhxwanXA660DD0bI8B0p49DnMsoXyvh0vYwJ38r4yUyU22V0HJGx6IIMt6syntySsfiOjDv3ZJyUiD6PZGz3kRHqJ2Oyv4zqEBnNhTK2FclYViHDsFXGgFdiXGFtp4wgQf+1jCVdMpJ6ZIz7KOPFaEeOjndk8kxHzs11ZNYSRw5vceTFP4588sCRoBBHtCIcsYh0ZEeOI/JcR2YUOPKkyJEPzY5Yt4nytSP1Y+RUjJMToi1H9bmciK/kDDWUk/StHFMzOXrb5Bw6JWfnaTlhF+RMtZSz5085pTZyxtnLmaWQk50tp7FATkmZnHaNnL5uOTp9cvppORE81okpa52I2erE/5mJ+g4nth9wouGME3FnnZhu6STOOU4MCnBiY6ATKfFOfFrkxOMGJ75sdWJTuxN/djuJ8Zxoe+/EhQHO/DbYma+nOSM1dubTb53ZdNqZqeec2fyPM6ckoi51xtjTWfxuzrQKix854yGcCndmf6oz7enO7Mp05mKeM1uLnLnc50zMEBeqhrugN8GFvm0u6Ju7kHvQBaNTLmjOufCljQvhAS4E5bkwqciF4gYXDDrF9UBXqha4smGhK5HCnK2ujD3tyqFLrnRZu/LTPVfs5K40eLiS6OnK6CBXrgrXQl0pSHJFL8UVgzRXpue6Ii1wJabIlZeNrlxvFvUBbiwZ58ZNbTcOjHcjf6Ib1TPd2LPEjaNr3BgjdcMr0A2dUDd+CBN54X9PRUzpJp7lbtwvFP0a3Eh544Z1txtuw91RjHYnYKw7dXruzJovSgt3hpxwp+CcOwYX3JH/684eqWgjcyfX250SX3fmpLizpcCdc6/ccX3tjlG3O95DPHAa5YHuIg82/+rB7NMeGJ714C9LD6RSDxYEe5Bc7MGdVx582eNBc68H5n0eLH7rQb6WJ68XelK60ZPUi57oSzxZ5OlJQKAn5uGepAlrnnqK85wnmUWe1Fd4srXSk/MNnvzS5Yly7kPGz3/Ia7OH/GL+kGrhr38fMsz2Ic3Cg+CHnA55yJVwEXvzkBYhvO8hW2d68a2RF8uXeTF4uxcHznkx6YIXm628ePKXFz/betFq78UHRy/03b3Y6++FQbgXLlFeBOV7Ed7qxd1OLyLfeDF6zCP6GQo7HnHH5hHHJI9YUfwIj/JHnKh7xLdjHnN17GMeTXzM4MWPcbN6zMrkx1D2mP4tj5G8fszEnsec7H2M9yhvTo7xxmqCN3e+8abgO29MN3uzzMyb8p3e+J32puaMN8lnvam47c3IaG+m53mTWuKNY6c3TT3e1L3zRjrMh3ejfQhe4EPEWh/eb/XhuZkP43b4cFv40dyHjRY+5O33ofQ3H9af8eELSx9yLvqI786Hl8IqOx+m2fsw2MGHZiEwzIeeUQrctBTsmK+gbpECb0MFKUsUlGxSEL5dgWyHguHmCi4LbcJ+CwWmOxWECva7FOzbo2D1XgUBRxT4nFNw77yCj8KvF8R4gpmlglTB0ErBL5cULLZWMP6Ggr7b4r5SBWPsFNwUjtkriHVQcMNRwVG5ghgncd9wBSF5CqxKFOwtVbCqTEFwjYI97aLsEGWPyL1V8MlHcd3Pl1ZtX0Ya+vJmqS993/lifFDU//IlLNyXg1G+XIv1xbfQl/tFvgwq92VXhS9ZQm23L2Y9vuj1+RIyw4/ni/z41diPj9v8MLDwI/OMH3sv+DHbzo9b9n5MDPXDPtaPGfl+4szox8j3fvQf7M8WLX+ObPUnzsyfwv3+yE758+ysP/0s/WkUvrnvz+0H/vjY+tPfzh+1cMvFnwR/fx4+8edCqD9rwv1xjPAXe4U/fSX+ZHf7c37AE/brP0F//hPWXXyC3b0nIHuCrusTbMKeoAl/goXyCUUlT5COD+DghACeTArAzTCAGuMAzJYEkL4mgKHmAfx9PoBVVgH43Ang+/sBLA4MEOeHAJYlB5BbGIBzcQAnSgMwLg/AT7CqDGDdswCi3gSwvC8A+9GB3NMOJGxCINZGgdhsDSRmeyAeOwJJ3heIyY+BHD0RiMPvgWy2EzFhkCyQ8b6BbIgIpDYhkLaSQNLeBLK0K5D8D4E4jg/i+IQgdpgF8f2vQeI/EUTZ2SD6S4O4KwvibHAQoVFBnCkKYndxEO/Kgqh5HoThiyD+eBvEqEHBdGgFc3hsMEnjghmsE0zDV8F8sSiYT1cGk7o6GKlpMI92BHPBIpi7vwYz62wwzlbB1F0KZsWNYLokok1YMJURwTyNDGZznJAVzNG8YIyrgvFXi7E6g3neG8yXBiEsMArhhFkIN81D+NkihNX7Q4g8HMLL0yHonQthgGMIcU4hdGWHoFUaQlRFCB+7QzjTE8Ki/0KYOjiUr7VCsdQOJVEnlL6loci+C2XPjlAsLoWy2D6UrfJQyqOFilBm1oWS2RHKvq5QFvSE0vsxlH6Dwjg0Lgw7nTBUumHM1A/D4sswZs8OY4VRGB+WhFG/VuS+D6NlexjHdofhtC+M0ftF/EQYs6xE7O8w8m3CWCoL47BHGDqlYXz2LIyomjCOtIexuyuMRz1hPOgNY0hfGN+/CyNdWP4+jC8+iPGEs/8LZ9GIcK6NDOfluHA2Tw0nbImoLw/HaGU4D9eG47QxHI1FOF2nwkm6E069fzi6yeGktYbTOiGCb6ZEcHdxBHbmEazdHUHmgQjO/xTBL+cjuHYpgn+vRXDSNQILtwiUfhGE+kfwe1IEU9IiKOmNYPq7CCZpRaI3IxJdo0iq10aSuTWSrmuR+PwbyWT7SH6RRZIgj+TP8EjSoiIJiY5kTnYk5vmRTKqIpKg+kpU9kSzVjuL55Cji50Tx+fYoQndFseZAFDaHojh2IYo5F6O4ejmKydej+NkuinUOUfT3iGJGiGgbGUVWXhTTy6P4WBFF2Kso2vtHoxwYza5h0Xw3KprqcdFkaUfTNzGamsXRYBTN26XRNC+LJtM0mtvHogmxjEYhE3V5NFMfR+MYGs358GjKyqK5/iKaG8NjmD0/BpsFMSQbxnBxaQxm5jGohNUWMfxzOYa6K6K0j+GELIbAiBj6J8WwrzSGI50x5MyKpX1uLDELYvlvcSw+S2N5tz+Wsw6xjHQROf9YpkfFIhdexcRyPDaWiSWxhFXGYt4dS+e7WBbqxbHaOI5O0zgytsXxeEcca36Lo+X3OOK94vgtKA5ZeBz34+MwSYljVFUcHtrx/E8nXqzXeArnx4u9KZ6YpfF8bRHPk53xPLSMZ4d1PDPs41E7xrMyNB6ryHheCTuj4ykQTuTFM/t1PNI38bR3x2PRG89GnQQWzU+g0SSB/B0JJJsnUHkuAVerBGbIEnhXmEBOSQJj3iVwwySRgxaJvLBM5AerRKqET68m8sedRAKlicy0S2RluKgnJDIxKZH2lEQeFCTyqDxRrJNEBlQlsqUjEZfXiTzvScRUK4lX25JIN09ilUUSUcIxyyReXEtC9VcSJ8KSOFiXxN4PSSzql4y/MHxgMu+/SBb/0WR0ViczYlsyky8kIxP+tkxGczGZDdbJpN5OxtAxGQ95Mk2uyYT5JTMjIpk3KcniOZbMuZJkDNTJHH+djG5fMhffJfOndgomeilMM0ihfmoKscYpnFuXQvcWETMXsd0pBO1PYcZPKTieTeHa+RQx3xR22aVQKGgFpDAzIoXTMSkcL0/hl+4UIt+m4Po+hX7/paDzyVOSxj9l6dSnPDZ6yjqzpyyTP6Xyv6dc+SSVR58J01KRT08ld1YqXhapHDmTyvfSVJbap+LjkEqRayqr/VLRiknlnqCXl0pEWSqjh6ZhPyaNE9ppVI5Po3NyGv0N0/hgnkb6njRuH0rjnmUazZfSOH07jY3SNIpd0zhUlsaayjTu1qSh153Gjd40orTTmamTjuOEdH5enM67jels2pOO8U/p4t0kHalVOhcup3PoSjo3JelkOaQz1iWd+8Ilt3T2eqbjEpbO0KfpxJamM60iHdvKdBLep/ProAy0Jmbwn24Gxwwy2DAlA+/pGfxklEHo8gz2rs0gansGt89mYHopg3nWGQyTi/ZCt1MGazxE/8cZbPfPoCFStEvOYF1JBukdGfi+zqC3N4OzfRm0Cz+9zUAtXNJSkqGjJGGCkmUTlYQL83WVPDBQMmKSiC9S4m+oZKaRkofCJGMlckF7iRIbYcRSJX8Ig5YpuSa8Ey4sV9Ip/GyipEU4vEJJjVC6UsnWVUqCTZX4oMR2m5K/tiv5ZIeSG8JHwcpcSZfwq4WSl8KxnUrqhH27lJQL23cryRM27VGK306J6V4lS/cp+b8DShwPivn8IO53TMnZM0qen1NSfF5J1gUl6y2V4v1fyUorJdGC4UUlQcLsS0q8BTtrJcOuKrl8TcmZ60qKbilZLlXyyF7JVAcxV5kSczcxxwiRLxb9q8TnELZ3ie9ER0XQahVnzVUcP6ZixG8qBp9R4eCswsRb5HxUOMao0I5V8UAYEafiD2FwvIrrwgfBKkFFl3A6UUWrcDxJRaNgkaIi66mK0HQV8zJU+AmPylTcq1QxrErF70L/ZyqshT7h3HMVr4Sfq1W0CEdqVNQKe2tVbK9TkS8o61V4N6mY3qzCslXFJ+9U9LxXceaDinbhxEcVTUL6gEz8xmWio5NJr24mHXqZNOtnUmOQybdTMjGZlonPjExkX2SK52MmWsaZ/GiSiT+Z9N+VibVwbncmnkcyOXU5k+EyEY8R45Vncq8ik2GVmazqymR+Tyb332Uy6EMm0eOz8J2QRcbnWVSYZ7F+Vxbxu7Nou5BF+NUszt/NYqI0izOOWXQIa9yz8IjI4nR8Fl9VZIl9O4vv+7LIEc5cyObAxWx2Xsom73I2m6yz+fpKNiuvZrPgeja6DtnckmdzxSmbd8Ib52yxH2Zz2C2bg6HZrI/MZll0NpHC4phsggXX+GzayrM5UZFNs7CvKhuLZ9n4NGQzuzebh33ZOL/NZuz7bIZ+zMayXw4nB+RwdGAOp7RzKJuQw/aJORQIm3VzyBLS9HIw1c/BxCCH/zPMYapRDnrGOVxfnsOGXTms2JPDgn05/HU4h6tHc4g5nYONZQ5/W+Vw+2IOFy/n0COcupLDxls5HJHmsNwphyjBwy0H39AcxkTl8Gl0DpZxYszKHA5NzCVHP5f6ebks25zL0F9zibfO5fMbubjczEXvVi5T5LloO+diK4wJz+VQQi5l5bkUVuRi0JjLtA+5WA3OY4RuHr/r5dE+OY8XU/Io3ZlHzP48gg7m8e6kyN/Kw88hj8nyPGyi8vgjJo8LCXlivedxJjGPyxV53O/MI69fPnn6+cybkc8Rw3wOGuWjWp7P0E35GO3PZ82lfBKFL93ycfYU19H5xFXmE12Vz5T6fM615ZPfk8/m3nyyBWVfPuve5pMqmL7LJ0mIf5+P8cd8woWAfgU8HlDAjIEFTBlUwMQhBVz8rIBCnQJyJxTw7cQCNugWkCF8rVfAUyFJv4BlkwqYN7WAD3MLMFtWwOblBWQLG00KUAnrVxTQub2A4xYFmO8tYOpJ0d+3gJDAAmyixRgFBQyvF2P3FLDqbQFtWoUc1S5km14hufqFnF9aSN2qQhx2FlLySyFGFwuZa13I0MhC7giXYwtZn1vInPJCqrsLWT6oiOu6RfQaFNE2tYjir4oY8m0RNXuKUB4tQutKEZudihgWW8QncUVYpRTxtKqI4X1FXPmviOrPiikaW8z32sV8q1NMin4xg1YWc2RLMWa7itm0rxjl/mLWHygW7zfF6Fwu5rC8mPmxxQwuL+ZmRTH9q4r5Qq+EPRYlVAk5h0tYcqGErqgSNjWVEPO+BMMBpQxZX8p781J69pdS/W8pW8JK2ZhSiumzUla2lmKkW0aEED6rjEVrRP2G8HsZMS5lrAgsY1VUGYnCN+VlFPWVcWlDuXhfKsfBspxJN8pZ7FbOhphysuLKqcwp578uke8rZ4pOBdMmVOClW4G3QQVzZ1SwcUUFRWsrKFlXwel9FfQermDc5QrshKUOFThUVKBTWYFBdQVG7aLf4koMLCtxFR5eqkRxpZIK+0qmxFZypqESj7eVhAyownBQFWVaVezTrqJ4QxXfX63ikXsVps+rKG2s4sqbKk7qPeMbk2fo7XpGzOFnfLz4jEHWz9irEXHz5xQ9fc5o42qcdlUzdU81RgerkVyoxj+6msykakbkV/O8Xw1nBtdwyKCGlkk1dE6pIX1RDQeX1vDKpAYzsxqy79Ywyr6GSY41mMbWsD6uhq0JNRzpEeWIWppn1WK4tJafqGX+1loO7K6lbW8tkU61bHSr5VBsLTeTa7lWXsu/VbW4V9cytadW7Gd12A6vw/HTOhom1HFsYh3LV9WR9HMdA6zqsL9ch7O1IKnDIqSOfaF1PEmqY6i6jhPddbzrrWPt4HoejK5n4fh6rKbW83x3PY176rl7qJ4Zx+oxO1VPxrV69P+p545LPUrvelw66jn8WQO/jWpg4cQGluo2sE6/gfBVDUz5oQHDow1k/NjAiWsNpN9rwFHWgLe8gQCnBla7NrDZvYGVQQ18iGoguLGBaHUDwzsbGDSwkcHGjThtasRwSyP7LRu5crmReTcbib3VyI67jRQ4NFIR08j5hEbmpzcSXtbI1qpGSgT180baqhtZ/76RLOHOIDXGumqy9NUUGaixnKbmvbBgmZqR69RM+kbN4B1qPt+lZs5ukTusZuyPanF+VnPnvFqsZzXeF9XifKImSFh8WU2UYGKtJklYe0VN3XU1R2+o+eWmmne3RJ+7atz+UOPzpxp9mRp3YbZc9BcMndRECyuc1SQLKhe1OM+oqRR+9FBj4KNmXoya1Dg1G+LVlCSo2ZWo5ockNe3JaqTpajKfqSl8LvpVq2mtFfPrVfP1ezXyIU1Y6DdRN7uJwyZNnFvZhKtZE4t3NNG4u4nje5poE/7b18Tog01IhcibTVTeaWKoUxN/C9aRTXz9vIn2uib8e5uY/Ukz779qZtaCZtYubub28mZkK5r5fFUzzrub2XKwmZOHm1GdaubA1WZuuTbzo6KZbt9mliQ1k5/SzI6nzZxJb2ZmZTM26mayXjaT+7ZZ7JUtBC5roWNzC2W7Whh2oAWPQy3iWdrCJOsWnlxp4ePtFl7ZtJDn1EKbawuyoBZuKFu4XtKCa3kLgxtaULe2YNzdwtv3LcTrv6B5ygs0y15Qt+4FA6+84LOrL5h2/QWzb7ygW/qC7a4vqBQ63F/waf0LDmleMLT9BbbvRTlWwyIdDdt0NVQIf03W4D5VQ+kXGh4v0xC8XEOciYaMFRosVml4s0bD/9ZqmLxOw5frNVRt0nBil4ZXwvU9Gv7eq2HMPg36+zVEHdSw4pAY87iG7EsaBl8XpUSDiYsGdZSGmYkaaqo06NRpGNmqwfOthtQPGjZ+1DBu8EuMhr6kevhL9o5/yd8rXvJ/q1/yROjyfElv9Eu+GtjK2WGtLJrYSrTQPamVu1NasZ3aitu0VuYta+X+xVbmWLdy8WErMQmtZCS28k2t6Pe2lVeD2phk0MbaKW2YrWlDbdpGJ23cvdSGnnUbP95s449/2zC0bWOacxsmrm0MiW4jpbCNvKI2Eme0M/Krdjxmt5O+tJ3zK9oxONCO0cl2TlxsZ+KVdvbebGehi8i7tov13s72QR1cHd1B0ZQOhn/eQdmeDkZc6UD3agfx1zvIcu2g2b0Da88O6tI7qMjrYHFtB9cHvuLPQ68IfvSKJY9fMT/qFctTXmH8VsR1Oyma3In58k6OmnRScbwT05ud9Nzu5FeHTrTl4tqlk153kc/uZE5DJ+FC99bXZFq8Fr/Na47ffs0rIcLrNfn1r2n8+Jrlh95w/e4b4uPfYNP4hrtdb+gZ1MX9L7qYdaaLzqtdnHbrwsSriweKLt5EdlGT3oV0YDf6Y7v5bUK3WDfdVKzs5taabkaYdtNq0c22/d2M+qGbBOtuNtzu5kvbbtKdu3GK7iayspvKZ93c6+jmf5N6sFnRw/kfegg/3yPObj3sTO1hSEYPe6t6cP3YQ4hpL9+t7UV2vpf0a70Y3uklLbQXpwwRe95LxX+9FA7pI3pqH9XT+zhv2ofT2j6M1/WxdG8fJfv6GHmoj6k/9LHweh9eD/uY69XHj959/KPoY0ZpH7tr+/h/dAexmw==</binary>
            </binaryDataArray>
            <binaryDataArray encodedLength="2996">
              <cvParam cvRef="MS" accession="MS:1000521" name="32-bit float" value=""/>
              <cvParam cvRef="MS" accession="MS:1000574" name="zlib compression" value=""/>
              <cvParam cvRef="MS" accession="MS:1000515" name="intensity array" value="" unitCvRef="MS" unitAccession="MS:1000131" unitName="number of counts"/>
              <binary>eJzVXL255MgNnABkbAgvhA0BowguhA3hQoAp80yZbZ4pUybDkElTYWh429gpFgE0msN575OBj000fgpVnD/OvHe7idxut4dpP24msGZTxyeDXHX8XlzWF2uhca50a8Ee9/P2Ij/uVbBGJsCJzYAcRVxVe87GV2pVdDNNGnDU5IiHuWbOrVaGaXnYt/vt9vvDfnvY8rD/9vN/PeyPh+n9Z9zaY3e97/4sTZ5atB73/f70r3K89hC/9pyln6/dGuRGNSIzTtnn9c/0ibgc5WS1Iz1HcbPGuVFP5inqGcUpnFfmjfwq+8eD+SocqFMPcZtt17SSL8ON9We1YExCa4+LrIftI09c81f+3cdemaGCrYlfk+NmOJvFpo5fBzmePsaPl4s1FqoncnxMjLDP8DHDRcQLWoZVC/nGUwUbxy5OjICNtGLeR7GYw/ouTt+znHs1zL/xvb2m/theCx/258P+9vfb7d99rf34z/vP5yV52Ed/HVSqo5I/x/1l9+dr51+Pf7JF/GvY08HTiK8LledzqIeL47M6HrczGo+08WbEtYc10/6Mr9G5BrFeje18cWZA7nhGb1Z1cjPcGIu1m9OHtfXqcc8ZDqu2YVsBs/HOXLUg3+ONOV9lf90r7LWghofT0znjo8nx8WL9EUPEtafpWZ6FLJo32s/iIlwZN9k6qzE6Ry49fBXclTjssa2Xfm7vWW/3/fMt65fpbXEN1t5MFS6wlqcp4/DqjnBWeMec5vi9We24Jj0rfGS8zGpS7Y2cV/hUWs9oYPEjPBl/I0wcm+WNeiM+lfizqsiRw0gjq8lcRHg0iI1qN4pfCWeGacY/40NOlGI3vIvs34963GlQc8QJx9h6Ef/zA/fbbO3nv/X3vCvkf9yP+Lx+v/f35t/7fTK5P+9rrfK8N7bI8/qIOMN943DE2S9c9/29sAbzWa0KnwusGZPNhdhZP14vsn8PZGb+BnGN+npzM0dR34gr5JbzuJZXb8TfQRfwNYrztGVcjK2CaTZmds5RL9TRmzHDkWnr9TLf4uxHOkiP1/5Z+4/+2fo/D/tHfxx/9HvdH/CYXuR5v1vleQ1r0N8s4mCV53Uh/TnE7sUt4n+WFzk+5iLOGAPHKXCBcdzD436k60iH7DrwZuU6zAvXwL2NR/zOYKHajE+dGhF3GecSrDMOPK1bMb8RL1rMQ3yov/XlGo3wRjpk/cWJH/E5M0fVIuw4w63fc/vR779JX//o19T3O8x6319PTY6PlUZHxGF1FmeN+kaaeBywhnyuzlrIEBv7vTqRnpHGxpWHM8pf5Xh/RZP8aO2ZUL0mT/7tKLDHOVntjPcIS1aPZ67U5FicAefKent+kSMfr5jNwLWQaw97hlNo7e2jn9cV3F78CEe053Ewo8lIr4wz5Nnzc77HnadpBb/HQYNjRQuFtUj8mGgQU9E34xHnq8zJmCKMnLdCX09HTwfUkbmJuIs0yfBZ71aYJ9vnOSIuIgxVP8+oTpynM+61Ah+83xJcldkjDTVYZ76RVbWv1mLORzmMOeLNm437tSDew7E4tVoSn2mezSni3xOqcj2KFVrPai6OVXVWOp/Fzlp5GmO88cgzz/CZxbWgHs7KHOAMVe5m8c3MFnGIe038e+TRbBF2DfaumI9xeHNFurzSe8RrS/iZnR/3lc5Fjn2yel7cDBdneo/qahKbnSPu6sx23l7goaJrFhPxpUH8rI4VLeyocuQ/0lTpGGk5q8WIy8wMS7VGNgPP3BLcmy3g59xI4xEfVc1HOnh6zvLsxWMdO1ZwnJk3y4uwbZqs8vO+3Ld+T11lf79eZP88faN1c2I8nc/OhPFV7lSOGCqcXMG15896SRGLDuIq3DSogzqd0Wirs8rPa2c72u8tP+y3mVscfFc8woh72N8wG17Dn+nZBtir2mMc8i8wUwMTJ2/UTyFG4cj5Va1Gs4mzFjAt1OBroMHavj+y31VlGDwsaMip9cBcq2+9I/6jvjy/x3mV95Evq1WpM2Oa7BmnyNcq+/fgkS6MSyW///PqrBn3W197vllkbzhnNAP6muzf6wis7ZztjC5YF3tH2Ko6ePOc1WPK4O9hUBPkVGE/woTHysxcy+OrMvus37QbcclzjGIre6/qF/F/VQ+r1Yp1Ig2/yq7k+jNNvwizTsbLxRhna1XiKzGVubNZK/6Z2c5yqi/mv0ujBscN4yL77xW45gxvKkdtshx1ciOtxcm5Uo+o92hvVodKXjTjrN4zdqY2avbZ2Eb9EBfHztaL9Kj0nvFfwVO11kzsqxg/q887cX1Vba4zqhvtz+o9i69S24up5pkp5Wg/tn5cZP97PJH95zWV4+vOTfzHOM4mUEvBz3jO6jMbM6tPZIz/1dozteREDupxBW8z2mW9r+rDcWfmPMPnbG4Ud4abGV69uGoeHtuF2F/lA2eKtNCLcJ6d96qeV+GTwf5nzKIv5n8Fb6/UieYd6bTK8X5lpqH5tK9bITbCEOX9v+oTafDVuKr5o5iv1mq2/9V4t3rv1PidnGRxUox7F4aoP8dLUkdPYh/hv0rvd/L6Fdiu7u9hQJ9SbJRzlV4ehs/giWd7tSfzMeLnav5m9J7R4sz+1XlRfnbO/Ea9PR3aduzf+3/cn/8zYpXnb5G011zk+P+9st4q+98bmVl9632T/d+drt1v5y2YZQUs2/m3+/77jowLy6nwJsmezcT/x8MwKOR7PX9pAL0sbzF+4H/aqsS//bR9hTXz53EpsBfNWeHJux5G8bOGtZg3lWMv5O3MPDzXOqghji/ix8PMeEc1Kvi9/aomV2k3UyeK3fxNbrvH0QL+an3LMS4zbJGunv/MbDYLazpjmOvVr3L7Tl0rca9wyvqcxeP5z3LzLi4z04leI86uwDNT44zu79SC62fnGRbea+BjvcTxefWaU287LgUMI60lOFbqfoaGEXdVDJLEjWYdaRNZE/99XgXrVdxV9DyrCefNcvtq7zMYr+gpb8R8Vd136V3lZszR/wADp/5x</binary>
            </binaryDataArray>
          </binaryDataArrayList>
        </spectrum>
        <spectrum index="10" id="sample=3 period=1 cycle=4 experiment=2" defaultArrayLength="1716">
          <cvParam cvRef="MS" accession="MS:1000511" name="ms level" value="2"/>
          <cvParam cvRef="MS" accession="MS:1000580" name="MSn spectrum" value=""/>
          <cvParam cvRef="MS" accession="MS:1000130" name="positive scan" value=""/>
          <cvParam cvRef="MS" accession="MS:1000128" name="profile spectrum" value=""/>
          <cvParam cvRef="MS" accession="MS:1000505" name="base peak intensity" value="176.0" unitCvRef="MS" unitAccession="MS:1000131" unitName="number of counts"/>
          <cvParam cvRef="MS" accession="MS:1000504" name="base peak m/z" value="448.216729744609" unitCvRef="MS" unitAccession="MS:1000040" unitName="m/z"/>
          <cvParam cvRef="MS" accession="MS:1000285" name="total ion current" value="77.0" unitCvRef="MS" unitAccession="MS:1000131" unitName="number of counts"/>
          <scanList count="1">
            <cvParam cvRef="MS" accession="MS:1000795" name="no combination" value=""/>
            <scan>
              <cvParam cvRef="MS" accession="MS:1000016" name="scan start time" value="7.6832" unitCvRef="UO" unitAccession="UO:0000031" unitName="minute"/>
              <scanWindowList count="1">
                <scanWindow>
                  <cvParam cvRef="MS" accession="MS:1000501" name="scan window lower limit" value="100" unitCvRef="MS" unitAccession="MS:1000040" unitName="m/z"/>
                  <cvParam cvRef="MS" accession="MS:1000500" name="scan window upper limit" value="2000" unitCvRef="MS" unitAccession="MS:1000040" unitName="m/z"/>
                </scanWindow>
              </scanWindowList>
            </scan>
          </scanList>
          <precursorList count="1">
            <precursor>
              <selectedIonList count="1">
                <selectedIon>
                  <cvParam cvRef="MS" accession="MS:1000744" name="selected ion m/z" value="634.044799739656" unitCvRef="MS" unitAccession="MS:1000040" unitName="m/z"/>
                </selectedIon>
              </selectedIonList>
              <activation>
                <cvParam cvRef="MS" accession="MS:1000133" name="collision-induced dissociation" value=""/>
              </activation>
            </precursor>
          </precursorList>
          <binaryDataArrayList count="2">
            <binaryDataArray encodedLength="7800">
              <cvParam cvRef="MS" accession="MS:1000521" name="32-bit float" value=""/>
              <cvParam cvRef="MS" accession="MS:1000574" name="zlib compression" value=""/>
              <cvParam cvRef="MS" accession="MS:1000514" name="m/z array" value="" unitCvRef="MS" unitAccession="MS:1000040" unitName="m/z"/>
              <binary>eJwV13dcVMfawHEQKQu7bGNZlnLAbpTYco2J/e5vYozR2GJLorEkJkrsGqOxYAGl914Fa8AuGpUYdUlxUcMuNmwcNAoaY/fa5T3vH9/PtplnZs/MPDNjDP/T2s9yxjrh+7PWRT7nrN+YzllbVJ23PvC8YH2gumCVfC9ZfQyXrX7+l62HQq5avzXK1oE3r1lLtX9bD7z3t3Vb65vWK35NVldLk7WT6rZ1tOa2dZn+trXkR0XAHeunxrvW1ID71hPB9603pPtWl1b3rVNaPLTmezy0GrUPrQUBj62/BD629mz9P+tyywvrJumVNfFAs/WYiwu1Pq58pHfFM9CV5aGu3PZpwUpDC7KNLdjR1IJcoxtHfVqyzNiStl7u3FF58MDoQWd/D8pVXpz09uIbnRfRei8Cx3nxzFvFC6OKPIuKl8EqalXe9DT7YLaoKWylYfFzLX2btZg0OgZ661lr1LNAZeB3HwMZegO/Ggx08zUyTOXHcr0fNVoTg7z9Ga0OwF0TiF4fzFh9CL9bQmihk+illygxSliCJT7wDSXUGMoCeyg3vMPwGR7GEe9WPDG2ppdXO3Z6t6Ojph1u6vas8G3PYW17nunaM1HbgRatO1Ce24GuXm8xN+AtdklvMdnUiffcO+Ph25nB2s4YXMO51DIcySOcm6pwVJZwij27sErXhRF+XYhp04XHHl3xVnfloV9XVIFdmR7WlQetu/KTbzdqpe4MCupBQkIPKizvEOLfk4aQnjh9e1Hs34vMF73QG95jRov3lefYm85uffD16cO5wD4kefSlILQvm737gb4ffV/0I/llP66/6se7b/oR29yPKy796daiP2vd+nO+ZX+We/bH4dWftt79WezTH8m3P7/p+uPauj8v2/XneGN/ypuVz64DGNNiACU+A/ifegA55gEs0Q3kB7+BhOusXPW3kuoKDzzA0wgHTNBkFvxk+IASr0HsVg8iyDCInR6DsXkP5j+6wUwMGMzOusFEyoNJ7foRHR5/RFe3IUzzGcIx9RBCfYewTDuEOK+Pkf0+5r52KP8GDqW61VBlXIbxVvUwOug+we3qJ/TQDyfdMJyIsOFsuDAcs24EVw0j2GgawcyAEZyyjKBb0AjSgkfwlmkkD8wjGWMZycHAkawKGUl5q5H07TCSeWIkB7SjuBo4iu9Vo5mvG03XN6Pppv6U16ZPua0aw0H1GD63jOGt4DH09RqL2mcsC9VjuaIZyw2/sbh0GssJ9Th6+I4jTzuOWYZx6APGcT1wHEODx/G393gyno1nhnoCZzQTGKCdwErjBH41T+Bc0QQeaT/jI90XtDF+QXCHLzhumIjaPJEe0kR6ayaRFDSJ6pAvuamZzOPmyVx/ZwpHPaayUTUVs89UYtRTmaWdSrxlKtdCpvL16KnsVU+jve80crTTUOunKet3Gg+N0/jaNI3Io9OYo/mKsbqv0Fi+4kzQ15S8/prj3tPJ1k1njXE6z/ymc7fDdLQ9p1O+czoW3Tf8N+Qbdvt+ixz0LW86f0u4aQbBATN4GTKDRU9ncPfZDKa/mEH9yxmMez2DmjczGOwyk2OuM+ntNpNSz5kEq2YSrZnJG9+ZLNbNpGXzTJ66RjDXLYLLnhGMUUXwl3cExzQRtDJFYAyIIMESgUdQBAtCIxg3OQKt5jtGhHyHCPuOSPdZPFDN4jufWTSqZ1FrmEX3kFkcvDmLXbdmcc5rNkM0s/nddzb/1c3mF/1s3jfOZmPgbLStZzM/fDby77Pp5zOHQ+o59PKdw17tHLrp51BumMNm0xxam+dQFDCHoMA5pEhzcG0/h3d95io5aS6d9XPZZphLe7+5FAbMZa/vPLrr5tHFOI9yv3l08p9He8s8NgXOY0PIPArC5nFUPZ9++vn08ZvPIdN83jfP5+eA+fQKnE+tegGj9AtwGhSmBYw0L6BGWsCUWwv413chc4wLlbm8kIWhCymLW4i39yI0mkVYXi7iF7/vOe+9mMVBi7n4fDGTXi7m2qvF3GpezHeuP/Cj5w8Em37A6LKEbZ5LGGlawoPQJZjCl1D+Ygmyaim31UvZGLKUnWFL6ar/kQrDj8oa+5EHrX5kcZsf+Vq/jDuGZQztuIzzg5axXrOcLqblDA1azhfScq6HLud9zQqO+67gc+MKIvxXsPTDFWwfsYIVupV4GlaSbFxJ/6CV/BG8khHSSha1XUlup5VMUkXS5B3Jdp9I5qsjeaWJ5JhvJF1XRvKfmEh+jY3ko/hIbiVHcveV8l61irPeq9jju4qimFWQuIpQl9W88F5N/ZnVfNpyDdfc1/CHag23O67hb5+1tFu6lp+i15J8cC0BLlE0KFq2jOLauijK1kexMCaKv+KiyI6PYnhKFLO8o+nlE42rOpp0TTQdtNHIxmj6+kfjYY6mRuG5MpoV66MZHBPNpdhoNsVF835CNG6J0TxJiWZ9WjRpnuuY5LWOjqp1PFSMVK8jSLOOpdp11OnXMdu4jt4J65jiu57xhvX0l9bTM3Y9V91ilDkZgzk+hkxdLFELY5E945i9Mg5NVBz6mDiWxsWxIimOnap4KjTxlLSO53CPeGJi4xkXF0/7+HjsKfEU+iQwS52At28CI+ISuBufQHxiAs+TE9BeSWCvSyJJ7ol08UzkJ00iS3wTlT0ukQBdIgf0iaTEJjI5LpGahERCvZOU+Z/EPH0SuUlJRCQnoU5NwjY4mXcTk3FvmcK76hTqNCnsfZlC9KsUxr9O4dWbFG67pbLcO5XXnmn8lJBG2+Q0CnzTCZ6Qzg/x6QxNSCcsMZ0nioLkdOalpPNBajqZGelM+SWdiT4Z7PTN4PT6DEpjMqhOyGBIcgahKRk8/n9umTzSZDKoXSYvojJ5lZSJRpXFQe8sYpKzlDWSzQ6fbLy02ewpyKbyQTbuUTn8E5tDbnwOW1Ny6L0ul3YJuexIyuW6OQ/v6Dxmx+RRG59HVGIek5Ly0KXkcTw1j0Xpedx1zcepyafcN58obT5f6vJ5T5+v7N35/KOoMuZT6JfPYlM+ncz5tAzI54Aln+CQfD7poLxfmc/S+Hw8k/JpUBxOzmd2aj6D0/I5m5GPPS+fj/UFJJoKeBhfwKmEArYkFvBFcgH61AKG5xcw+VyBsicU0lNdSLG2kG6GQtamFvIgo5Cu6iLsOUV8u6OIns1FmD2KSdAWszm2mP2ZxThTNij/s4Qz8SXMTirBK7WELf8r4UOPUlSmUtYElPI6qpSxsaVK+6XsTCylMa2U39JLWZ1ZysDsUqScUnLyS5n/spTL6o2M120k1bSRef4b+deykQsJG6lN38ieDOW7rI1EuG9is34TUYZNDI7dRMfiTVi8Nyt5eDNBsZspTNjMisTNDEzeTFjKZnTqLcoz3kJ63BbqG7bQWb2V94xbSQrdSov0rWzNVF7fbEWl2cbLztvwitzGbzHb2Bq7jdVp2/Df8BOP9GXKOJSx2lSG3lJGUXAZgallvFH8nl5G75wy+m8ow/mmjChVOT3U5bzUlFPvW45NW85WXTnx+nLmGspp4V/OzoBy0izl/CuVkxJVztPUci6llROTWc7o7HJc85TfC8sZ7rud6/rtyvhvZ0fadiZlbqe1yw6qfXawzroDa9wOOsbv4FHCDjYl76Dw4Q5Wue8kV7OTPkk76e2xi5Ord7E6ahe7B+7m45TdjHXfw75Ve5i1dg8nYveQF7+HHTf2EK3dy0u/vUxst5ebSXuJ3rOXQYZ9/Gvax1HzPuyx+/gpcx8rsveRp65gjm8FXfQVtDBWcN6vgjL/CiIDKvg0sAKP2Ap2JVTweUqFsgYrqMqq4LHvfuy6/ezT7yfWuJ+fsvfzXssDrHb9Ga+4nxmf9jNBLQ/yZ/JBumcfZF3xQYpbHmJnyiEKUg/x0u0wET6HMegOs2DNYaasPczwqMM8jTnMzdjDLEs+zMyUw0xIPUzbjMOc23wYf7dKHrWsVPJ5JTu8KumpraSNrhKDvpJ7hkoqTZUs6FDJjeRK9qRVcspeSbn7L2zw+4Xg4F+UM8ovfNXiCH6eRxhtOIIt8Aguq45QtfxXenseZWq7o4THH+Oxz3EuxB9Xcspx2pUfZ5GbjYu+Nk5pbRzV2dhisCn3HxuRJhsL/G1MN9uYEGBjqMXGgEAblhAbN8Js3Jxgo+4zGx/G2/BLtvEyxca9VBvX0mycTbdxIsNGZaaNXVk2SrNtZOXYiM21sTzPxlcFNsYX2vi4yEaPDUr9qza2P7ex7LWNac02JTdXsURfxRRjFYNNVXQzVyl3qSp8AqtoVtwMruJiSBWnpSoaVlVxYk0Vu6OqyFlXRcL6KlRpVbxWPEivoiKnim25VQxX/UaM5Te8NX/giPmDFvv/4N6wP3Ff+SfHo/5ko/qEMhdP8JnfCcL/c4KVy09QlXJCedYnGKO1M1RnR+jt9DHYecdop5OfXTm/2bH429GZ7XgF2HlqsXM30M7NIDtXgu2cCbFjC7XzU2s7lf3sPE6ycyfZzvUUO5dS7VSn29mTZWdDjp3IAjuaMiXWCTu/Ou1sNFaT71dNuqmateZqvg6qZmJwNcOkanq2qsbUrlrJ1dXMzalmcl41vYur6eJ+kkfqk/yjOcnfvifZbTrJiG9O8rvqFD/7nOI96RRZq04p54hTTHE5TdjE0wxO+ksZ7xru9ayhYFANsStr6JNcQ1BWDf7ZNXjl1eCWX8Od4hqaNtSQsq+GhIoavvy1hjAPB/d1Du7oHTQaHNT7ObhocnDO38GpAAcnLA5+C3RQGezg5xAH+yQHuW0dZLZT6gx10DTMwaHxDr6LcGBY5cB9rYO6RAeOZKV+ilI/Vamf5uBYuoNfMhwczHRQkeVgd7aD7TkOZVwdbMpzsCHfQUGBg5xCBxlFDlKKHSRscBBT4iCq1MGqjQ6Wb3KwZLODYbsd+P/qwPeYg+vVDmpqHPzpVOLVKf2qd2B94kDV0onD4OS00Yndz8nvJifH/Z3KfcbJ4QCnsq852RfoZFeQk/JgJ9tCnGySnGwIdSrnXye5rZxktnaS1NZJXDsn88Kdynx08iLdyaNMJ/eznNzKcXItz0l9vpNLBU7OFiltlTjxq3OiueRU7rG1TNLXMt5Yy3shtSz/rJa+c2vpsqgWr9W1XE+s5WxaLWFna1nqd4ZeXc8wJvEM3QPPMjfqLDNjzpLjdw5NzDn+3XqONN15Pkg7T5jxAqFBF5BCFa0u0CpLkaPIvUDrfEWhougCbbddAO86Zf0p/Ov4KEBhqWNIoCKojo+DFSF1DJXqGBZWxydt6hjero7R4XXMm1pHSnIdGZl1ZGbVkZWtyKkjO7eOnLw6cvMVBXXkF9Xx2ucizZqLeJgu4mW+iCb4IlrpIqY2F1m76iIDWl5iiM8lvgy4RNfES/TNuMRbqssMib7MnIzLHPG7wjHTFa63usK7A65wefEVghOu0Dn1Ch/mXWFG3FUWJl7lSMlVWrnW0929nvc96xmqrmeEpp7x2np+MNezLKCe7NB6at6up/fgep59X0/XtfUsSK9ncUY9a7Prycivp6CwnqOb6zlbVk/40Xq6HVNi2Ov5orqer0/VM+N0PStrlbIX6nn0bz0uD+oJeqq0+6qeAc31jGkp851KZqlaZp1WJlkvk2GQyTHKyr4tU2KS2eIvU26W2RUgU2GRlTu9zJEgmePBMn+EyJyUZGpCZc6GydS1krnaWuZaG5nGtjJ32sncby/zpIPM844yb96Scess4xkuo35bRtdFxtRVJrCbjNRdpk0PmQ7vyErOkxnwngzvy4zsKxM5SCZ/qMymT2TOjFfamaDE/0KJPUnmxWQl5jQZzdcy/t/IBH0rs+hHWcmZSl9jZP5OlXmUIfM0U+ZVloxrjoxHroxPntJ+vtJ+gYylUGm/SGm/WKbjBpm3S2R6lMr02ijTd5PMwM0yH2yRGbJVZvg2mQllsnK2k5m3S+nbXpmk/Uosh8zM6zJdfRr4RN/At/4NzDI3MD+ggcWWBurCG+g1oIHIYQ3sGtvAxUkNmGY2sHR5Aw/SGjh6q4FD/tdwBF5T5sR1vvjyOjvTr3Mu9zqy7TpGy98MT/2bPNUNellv4O11k0utb2LsdJPwxJuYVY0kmRvJDmhkg6WRbYGN7Alq5FBwI7aQRmWcGjkT2siVsEZutGrkbutGnrZppLltI5aOjXTq1MjwGKVMtlImp5GbuY3cy2vkWX4jLoWNqIoaMRQ30rakkbdLG/lsayPR2xtJO9nIoKAmhgc3MT6kialSExGhTSwMa2J5qyaiWzeR3KaJnLZNlLRrYl+HJo50bKKmUxN1nZu4Ft7Eky5NbM9u4mhuE1cKmrhf1MTz4ibUpU34b1Tilikxtzdx0vsW9epbWIy3aON3i7dNt3DJukXm5luM8rrNKb/bpCXe5krGbV74/cNs7R0e9bjDZ6p/8S74l/g29+jV/R7NKfcYmX2fL3Pu89r8gLwOD/ko6xF5Lk9wD3jCh0VP0FqeMibkKWvzntJr81N2VT7FpnpGN90zfu3wjPj8ZxQWPONc8TNlL3pGYtkzloY9J6HVc35r+5zb7Z/zKPEFGakvaWN6RUzgKxqzX5EV+oaw3DfEF72h99Y3Sv5qZnJwM9+HNBMvNfNzWDOjOjZzrFDh7iK6+7iIWrWLkIe4iHUxLuKtFBeRd9JFjPnLRaRoXEVIjKtIq3UVR33dxDCtm3iscxN5Bjdx2s9NNJncxCcD3cSGT9xEl+Fu4rBi8Ag3MXWkm7inWDbKTahGu4lMxa5P3cQ3X7iJkCQ3MSpFKZvhJmzFbuL+H27igw/cRdMCd9Ev2V2cc7iL1h4e4gEe4vJwT7Er2lP4HPcUxeu9xOgPVaJ7qreYXO0t5tzwFgGDfYR+qI/YfdpH9NWrRcchapE6TC3qhqvFnRy1mHZaLX7u7yumb9IK4x6tCL2gFSq1ThQotuh0YsoQnYj5WCc8U3Vir10nPqzWiRdD9eKZUy/yTxmE+xmDGLXCKL5dbRR+64xiZoxRNCsyYo2iU5xRHFWMiTeKfxSRCUbhn2gUZYr/JhnFOcV3yUbhmmIUWYrwVKOYXW0ULU8aRY7it1NG8dlpo7iviP7LKOY7jeKdM0YRc84o3o31E1tsfmLWCX/xytss1vmaRajWLPYrhunMwmgwiz5DzCJnqFl0G2YWfyq+/MQsnioSh5vFpyPNYs0os/joU7OY+rlZpEWbRad1ZrE+xixMCWYhEs3issIn2SxKFDNSzeJOtllk1pjF4TNmMfqsWXxwNEBoz1rEKkOgmDoqUIz7PFDcV9yLDxStEgPFIcUDdZBw/yNE9P4zRHjbQ4Q4HSJ21ISIJSpJ9BgmidoRktj/uSQefSmJSVMlUREjiRGxkvhHER0niVbxkqhUjEuQxENFQqIkOiZJ4rhiYrIkninSUiTRJVUSJxRfpUmiWZGbLomeGZKoUURkSsIjSxIbFH2zJTE/RxKaXElsVZAniasKvwJJ3CiURFCxJEZukMTjjZJ4uUUSmVsl0X2b0s9ySQzYKYlFuyTRsEcSy/Yq8Y9K4rxNifWbJHb9KYmPT0jiQLUkRp2UxPpTkmh7WhK/Kj77SxJPFMk1kujskMTviilOSbxSZNdKyphK4rRixllJtDwniSJF7/OSOKuYe0ESW+ok8dEVpX+K1tck8cM9SUx4KokmS6hYExgqfhgWKoq2dRHfvOomeod1Fw1jeotOm/oI5fovXmyfKvY+myeejV0k+vy8VOxllThQFiVWRiaKr88niklfpYiLxeliyuMccXdviXj7aIX47P3fxaPU06IivEZ8nlsrfvzmohjT9aZ4KO6KUsdDcSDukfg/qOQUIw==</binary>
            </binaryDataArray>
            <binaryDataArray encodedLength="860">
              <cvParam cvRef="MS" accession="MS:1000521" name="32-bit float" value=""/>
              <cvParam cvRef="MS" accession="MS:1000574" name="zlib compression" value=""/>
              <cvParam cvRef="MS" accession="MS:1000515" name="intensity array" value="" unitCvRef="MS" unitAccession="MS:1000131" unitName="number of counts"/>
              <binary>eJzVWC1WAzEQjkQgVnCAChQP0Rs0KRygR+AISORKZCUyEskRKpGVyJUcgIdmQme6s+lmM8lmtyC+l2abzfx98/NWqXqlglA6/F8O+u5zz0rIoTvm0FkqJ1UXbkNpO6aMq3+vRv3dujFKLQHW/UcYyQ0dOFvChr67h+RIYpXLg9wYkO+n4s+Q70K6c33m4Db5wDJf+LGS6tF5b2RsxOc1k6vb/ZBunf/xHSusU5L6mRM3pZUoR1I4lhIDiT2l8rN0zoVqjbT3pPC7xJkxPBl7Z4kYxp6V0qFUn49xW2HfbTBndlgLOzyNyLcj8rck/4ZwtGfCvlJK1xwZ1Mvmmg/P4T9pf516ds19L9ZLSurt88DvC6E+RBxydYFmAwc3n/vzWeyuPp3GzFdS2yXzOc193IZdT5xSemlqPObiZE5fphmK/NJXb8SxwP5SOU4BtoCLtVIvsD7gXpmWcxWufKaVcGaoNzcYb5KnAQuUWeH+97xRx3ma90HFfnf4H8npOZAqW3s6J8WSyfT3c9ucU0ckfAnFPOVOyps3xyfHdcA34OYOaingEvAFewvYAp4A94AF4BbXD8dNWJ8xT2qc1Srj6a7juvq+0vrU/j4+kJ+pD7g8sYBPxB7xinn0aA52Oyzwu477vkP5t2P+mZMvqbzSzOYGbfF9Tnb0+ZJgBTnGZVbox41h3yWYrJxcnctv55Djc3YKPbQX906P/Ac+S9WHuM97t9Wt7Vaf1t/QfZJzIV8oJjNUs3xZfbFL4caYmJCsHbvD+crVxHdzqONXUM+v14d1j8+pxtesXlamnbuU6doYskfSr2J1iPtdow4u/kvTznAN6cRicrzXi8Nf43i9+gFCZIyW</binary>
            </binaryDataArray>
          </binaryDataArrayList>
        </spectrum>
        <spectrum index="11" id="sample=3 period=1 cycle=5 experiment=1" defaultArrayLength="5031">
          <cvParam cvRef="MS" accession="MS:1000511" name="ms level" value="1"/>
          <cvParam cvRef="MS" accession="MS:1000579" name="MS1 spectrum" value=""/>
          <cvParam cvRef="MS" accession="MS:1000130" name="positive scan" value=""/>
          <cvParam cvRef="MS" accession="MS:1000128" name="profile spectrum" value=""/>
          <cvParam cvRef="MS" accession="MS:1000505" name="base peak intensity" value="35.0" unitCvRef="MS" unitAccession="MS:1000131" unitName="number of counts"/>
          <cvParam cvRef="MS" accession="MS:1000504" name="base peak m/z" value="568.120214103221" unitCvRef="MS" unitAccession="MS:1000040" unitName="m/z"/>
          <cvParam cvRef="MS" accession="MS:1000285" name="total ion current" value="3368.0" unitCvRef="MS" unitAccession="MS:1000131" unitName="number of counts"/>
          <scanList count="1">
            <cvParam cvRef="MS" accession="MS:1000795" name="no combination" value=""/>
            <scan>
              <cvParam cvRef="MS" accession="MS:1000016" name="scan start time" value="7.8507" unitCvRef="UO" unitAccession="UO:0000031" unitName="minute"/>
              <scanWindowList count="1">
                <scanWindow>
                  <cvParam cvRef="MS" accession="MS:1000501" name="scan window lower limit" value="500" unitCvRef="MS" unitAccession="MS:1000040" unitName="m/z"/>
                  <cvParam cvRef="MS" accession="MS:1000500" name="scan window upper limit" value="2000" unitCvRef="MS" unitAccession="MS:1000040" unitName="m/z"/>
                </scanWindow>
              </scanWindowList>
            </scan>
          </scanList>
          <binaryDataArrayList count="2">
            <binaryDataArray encodedLength="21776">
              <cvParam cvRef="MS" accession="MS:1000521" name="32-bit float" value=""/>
              <cvParam cvRef="MS" accession="MS:1000574" name="zlib compression" value=""/>
              <cvParam cvRef="MS" accession="MS:1000514" name="m/z array" value="" unitCvRef="MS" unitAccession="MS:1000040" unitName="m/z"/>
              <binary>eJwU13VcV9f/wHGl80N86G4QMAAFxAI+L5Duxs7pdLNjNg2CdIOAMRW7sDsoQRQQu7fv2m1u6szf+f3xfNx76n3O/XzuibtD7b3shPp7WYfGe9lWo/eyu6bvZaE272UL3d/L1uW8l+3Iey87ufm9bGjJe9nqHe9ljd+/l11X+yDT1/ogG6L9QXbM8IPslckH2XjLD7LXnh9k88d9kJ3T+ii7pf1RJtH7KLPV/yjzMvgou27+UXbf4qNM3vqj7IXrR9m7oR9lBks/ynzqP8rymz7KmrZ9lC3a/1Hmp/JJlqD6SbZH85OsV+uTbIz+J1mh8SdZqO0nGfmfZBmFn2TVRZ9kB4o/ye6VfpINrfok09f4LPOVfJbFa32W3dH/LBts9FnmYvJZlmD2WSZn/1mW7vJZplb9WTa9/rNs5dbPMp/dn2XF+z7LkrS+yEJMv8hWmH+Rvbf9Issr/CIrr/siG1AaxDbtQbwNHUR1+CC8UgfxMWcQ324ZhG7RIBJLB9FZNYjxbYNY0DGId0L8zUFk3BqE9u1B1AmOvYM4KkzoG0SHkNA/iOeCzt1BHLsn2t8fhLlkMLN0BvOnsEZ3MPcNBrNwyGC8QwZjGzmYg0Jw5mCmZw2mOGcwf+cPxqdoMDc7BuN2czBJCnIsVpTjkzBcRQ4viRwPteQYEijHT0FyhIXL0R4jx91MOWZnyfG3sD5bjsocOexy5TgsbNsix8JKcX9djnGtcnQIL9vkGHFDjj+75VB9IOIoyHNXmK0oz9/CBiV5NJTlqRYcVOQ5KviqynNDSFaT50dhqbo8gzTkKRBMNOXZJYyUyHNRCNeSR6IrzxVjeaJM5JEFyNMjTA6U5xdh5UR5FILkKRYsguXZK3iHyHNNiAmVZ0GYPP8J2eHy6EXI0yQERcmzPUOe0CwxVmF2thirsCFHHs1ceWoExzx5jgl+m+XpFn7Ol0d+izxFwt5C0UeRiF8sT/91ef5slUetXZ4qwb5DniNCV6c8KTfkeXJLnoW35RneL4+RqgIeagpcFNI1FdCRKLBVcNVSYLqOAq+ESqkCR/QU+MlAgeWGCrwIUODrUAWGRyhwMluBvhwFHPIVKC1SYFyJAkvLFBhcLsqvKRByXYE5rQpotyvw5w0FWm4qoNqrwGpFRX5WVcRSR5GAAEWSsxVZkaOIdaEiQzoVmXVbERslJSapKFGhpkSVlhLrpUrU6ikx0UCJfmGrsRJPopXYHKvEoSlKTNikxG9pSuI3U6I+V4k5+Ur8KzRtUSKiSIndbUoo3xLxBJcBJU7LKaOnpIy7sjKm6so0Cz4ayihqKWOrrYyfjigzUeaKrzIOwcq0CJvClMVzK3Ne8IpVxjdJmWtpysSnK7M0Q5ngfGW+KlDmapEyB8uUWVOpTGadMlnXlRnZpszzdmUGdypz6IYynneUWS+ngqa8CmcVVAhVVOGBMF9JhfdCnrIKxioq7BH+p6ZChYYK9poqHBf6JCq81lLhtKkKRTIVLFFhQoAKUwJV+DlSBZVoFZxiVBiIVUE/QYVriSoYrlChJF0F6wwVDgt+mSrcEqZnqfCXsDFbhcYcFUbkqnBRiMxT4Ynw7WYVvggWBSqsK1LhXIkKMddUWHJdBblWEVOwaVPhiLDkpoh9S8S9Lfq5L/p4oMILBVWWKqoir6RKqWCrrMpRQaaiSq8wU1WV10KGmio71FVR0FKlTNipp8qPBqpUGKnSYqxKkK0qugGqXAlU5cVEUS9Ylf5QVWaHqfKvEBSnyp5EVRrSVXmWqcriLFUGZ6tSItjkqHJEkOWK/vJUSdiiinKRKvdKVPmvVJVh11WJbFVlUZsq1h2iruDfqYp+txiH4HlTletCSJ8qv/6oiqO8GieF94pqdKmooaWuRoymGkslaszVVeOd8JuBGk8d1Wgfq0Z/gBodwWrUh6kxLFwNuSg17sSoMSdWDfnJanxYqIZ6hhqRWWocy1XDuECNyYVqXC5R42WpGj81qrG/XY1R3Wok3lRD7ZYa3Q/U2P5YjQgldeRU1AlUU+c/dXX2a6pzU6LOTh11PHXV+Vmqjoa+OvVClKE6CsbqNDqos0WmTvZEdW4Eq6MTps7VcHVUo9RxjVbnaYyIGafOzFR17n2tzoU16vRlqPM2Ux2TbHWSC9T5VVi7RZ2GQnVGFKkTW6zOxGp1/OrVeXRAndbz6uL3VOfTDXUOd4v2N0X7HjG2XnU6BtRpuq9OgKoGm9U1+FeiQbO2BqkGGtSbaTDPRYMCVw1ee2gQOVGD0FANHgmDwzUoEVoiNCiM1oBYUS9Ng/4MDd7karBvswZjijSYVK6BZ5UGv1VroHBQgyMXRT+tGuztETFva5DVq8GrxxqskNfkhZImZ/U1ORmgybcTNXEI1yQkQpNHMZqEJoi8RE3kkjQZmqlJTJYmtTmaDMvVFHNEk9g8TVZu1qQuX5PhBZqsLtRkRLEml4X4Ek00yjSZ1KxJxlFNvrquKeaIJrRrUtipyb0uTWx7NAm6pckDYeFtTUp7NbHvE2MRQvo1KR/QJE9OwkF5Cf4KEvqEuYoS8d5JyFeSYKks4YiAioQBYb6qhI9CoZoEG3UJx4SJGhLuCws0JXwRSiQS7LUknBAeaUso15UQrifB2VDCUFMJq8wllI6T8EwmYRkSlAMk1AiugRIuCDETJfwgrAqSoBYsoV4YESIhIVTCz8KaMAmScAkjIyS0CrrRErxjJPwZK/qYJ+F4hoQHmRK+yZJQli3BMUfCaSE8V8ITYUmehPP5El4WiPiFInaRiF0sIbpV5Alq7RK0uySk9Ujovi1+iwHxjPfF+J5JMJDX4qaCFjMVtchV0hJrjBYPNbR4oa2Fqq4WV6RaJOhpsVZfiz+NtHBz1mI3WtwJ1uJxuBaLI7T4IVoLjVgt3OO0OJGpRUiWFo8EhRwRu1iLvFItvq7QovOyFjbtoqxDlN3QQrNHi4n3tHiups1ydW1UNbTZpa3NGB1tZuhqs8BAG90gbb4XzmRok56nzdJibZRLtLlSqo1WkzaXr2hj2aHNg05tKru0cenWJvamNiUKOoxU1eEvNR2MNXTYL9wx0iHKTIc1HjrcCtVhTpgO7wXbCB1OCE8jdVgWpUN9tA5uMTpcF1JidfhDMIwX8SbrYJ6jw65CHULLdDCq0eGHBh0G3dBhSJcOa2/qoN2jw8zbOlj3ifZ3dSh7rINUSZexyro8V9flHy1dzprpchdd4oN02Zqki0G6Lr4ZuuzK0+XWZl3st+iyukiX7cW6zCjV5c0lXR516lLXpUtWjy73b+uyqFeXmj5drvbr4vdUl255KTMVpLwTChSl2CpJOSmEK0t5LqxSkaKpKmWbcEJTykotKRraUkL1pXQaSflHJsUyQMqTQCnLJkpRC5IyNUTKv9GiTpwU9QQpjcKnNClOGVLOC7GZUn4W1mdJ0cuWMiFHKs42UubnSvkilOdJubhZSny+lMHFUioFWYWURzukuF6XcklIbJWS1ibFqF0q1mtR3iFleJeUa0JKtxTTHikTb0lZcltKfa+Utj4pxwek2CvoEa2ox/+EtUp67FbWY7yKHl9U9XBW1+M3DT0MJXrsF2RaetwVanT0CAjU44HgEazHPyF63IzSQy9Bj8OT9ThdoEdSuR5ba/TY0qPHmVt6SPv0CFXRF+dYfQ7q6DPdQJ//GeszwU+f8nB9Dkfr4x2vz6/J+mTl6uOzRZ8/SvQxLdMnuFyfJ8LNbfp86tQnsVufzJv6Yv3SR6NXn54+fT73i3b39HH/os95DQMOahmINcaAZToGbB9nwO6JBiwINkA+xABiDFCJM+BDggGOWQYE5RkwpsCA4UUGrC8XZdUGKHQY4N5pwIpeA3b2GTC234BeYfCAARHyhvwgzFYzJFnTEEstQ8K1DWnWNWSRniHK+oZ8NDTkZwxZHmTImBBDRoQbsiXSEPsoQ+KiDbmRYciHTENKswxxzjbkspCcY0hOriFWeYb8uNkQ/QJD9gtsMeShsLTQEPUiQ7YJt4oNGVxqSJXQWmbIwWZDdDtE/zcM8eo25Kbw+aYhFT2GXLtlyC/9hnz70JBYRSPSlIxYrWrEHjUjFmkYiT3biLlaRnwWrusY8Zu+EcMx4k2AEQlBRuiHG7Ejyoix0UaMjDOiNMEI32zRNscIlVwjRhQYYVVqRFSZERvLjTCqMKKpzohPj4x4+sUIB4kxF4RsbWP2GhoT7WfMolBjPkYbMzTWmKREYxo3GXMrzZh56ca4ZxrTKXzMEuU5xkzJNaYwz5jjxcZsKDXGsMwYWZUx39YZU3bZGNcros5VY/LajDly05iQHmPu3THmk5wJSeom/Cmc0TThJx0TXuqZoG9gwkRDE7FPmOAaZ4J9igkzNprwLt2EhHwTXgmxhSb8XGIi3j8Tjgk/lptgVGmCVZsJaV0mHO82wfiWCWvvmHBgQMRQN+W8kKBlio2OKXG6prSYmPJNsCnKIab0hprSEG6KQqwpdQmmjEwxZc4UU66uN6Uw1xSnPFO2FJpyqdSUlDIRq92UvzpMSewSekyxu23K5j5Tkh6aijXZjP9UzRgmMRPruxkfhXKpGe16ZlSZmeFuboZWsBl7hBWhZmiHmREQZcYT4UC8GWsTzRiaZsb0dDPmFZqJd8mM/kozZneZ8UWY22OG520zeoT5vWZs7TND/0czrn82Y5acOZ+FKnlz3BXM6RLmKppTq2ROj7I581XMUVA1Z6G6OTu1zLmnbS7moDl6RuYEG5sT4G/OdzJzzELMaREyw8xJijbHMdact3Hm1E8xZ/ZGc74INZvMGZlmzk1hdKY5KtnmbBPG5ZizIt8cnQJzzlWb8+GiOd+2m0O3OatvmvPyljnrb5tj3GvOMSGiz5z0fnNiB0QcOQt6hW/kLVBVsGCHMF7RgmVKFkiULXiiYiHmhgV6ahYcFELULcR3uAWREgt+EfJ0LXAxsOCDoQU/+1twGpEXaEFxsMgPsaAyzAL3cAu6BO8o0ZewPUb0ESv6iBPxEyz4MdkCp+kWjNlkwR1BI92CXcKjDAtWZVogzbLggLAhxwLrfAvOCn8XWFCwRbQrtOCyMLnIgndCabEFw0osaBdmlVrwRagps2BUuQU9wtcVFihVWtAkjK2yYEm1BZo1ouyiuL9qwe5rFph1WpDTZYFdtwUXhJSbFvwrFPWIZ7plwXVh+m0LPgpVvRZ091ngf1/8RgqWbFKyJFfVklR1S4o1LGnVtGSmxJLPwtc6lijpWtIkjJVacleQ6FuyxtCScGNLfhKuyCz5IdKSE9GWxMZY8oeQG2vJxThL3sZbUpJgyawkSwYlW7JiiiUTiiy5L+wrseRFqSW/V4i+qy15fsUS1R5LfG9ZcrDXkj8HLHl/3xKFx5ac17Pijb4VfSZWSIOt+DHECoswK6ZFWTEyxooeYUK8FQcTrQhJsiKwwAqTQisulVgxudSK8jIr3Mqt6BLmVVihWGnFuCor7gk/1FqxqU7kn7NixUUrejusUL9hheFNKyJ7rPhVmNRrxTtBYcCKsXetCPhixbpB1hgPtuYPOWvy5K25qWyNsqo1q9StOadlzVypNfJ61ozRt2ZASJpgzVA/axJCrGkNs6Yuwpr+SGsWR1mzJ9qaHeus8V1vTcQma7LTrLmYLtK51vySL9IF1swvEfFLrdkuHK4Q+ZXWVLdai3ljzbNOazT7rZGo2vBSzYZN6jbI69iQaWDDOyMbuk1sOB1kQ1GIDXPDRFm4DY2CNMqGQ8LFWBtGJtiwK8mGvybZsGO9DX4bbHgsfLfRBsNNNhwTotNs+EPYnG4jzj42XBNmZNrwRajNssE724Z+YUmODVq5NuwTgvNsSN9sg1W+DeeElAIblItF/BIRX/ij3AaFCzY0CeMv2vBAWHXJBv3LNhwRIq/Y8Jtw5ZoNn67bUNNqg1ebDYvbbZB02LBXsOyywfmuDa3Coi82aA6yZa8QNNiWNDlbLOVtKVO0pVvJlq+VbVFRscVE3ZbxOras0rVFX2rLVQNb6oxsqZbZ4oUtiwNsCZ5oi3WwLe9CbAmItOXfGFuq1ttye4OIv8mW9HRbrDJsxfy25WahLarFtlBiK/Y4W06X2WJaZ0tCvS0PLtty7Kotra3ivkO4bYtBny1Hheh+W/4Q8u/YMuuuLXL3RNlDkX5sy+yntrh+sWXuIDsUB9uxTfCVs+OxsEbeDmMFO1qEOEU7CpXsGKpsR6fwlYodSqp2PFGz47WmHcUSO4Zp2XFDmKdth6meHaeEf/TtKDGwY4ShHT4T7BgcaMe4iXbi+8wOg2A7XMLsaBPWRIm+okWMOBFfmBdvh3KCHTsFs2Q7enLt+CbPjubNdkwutEO71I4DgkOFHStr7NjUakdqux0/d9txpceO6bfsqL9tx5heUd5nh36/GO99O9Ik9pzXsmeStj3vhWode7x07VkqtedXfXvyDOxxMrRHztieNab2GJvZ89rcHt/h9lgE2nMgVOTF2jMiwZ5uYUGiPZ8m2WOTZ8+KLfZsKbZHucwerR57wm7Zc73Xnsd3RPqRPd5yDmI9dBC/oQMXNRz4pOnAKm0HYnUd+FtYoO+AuoED000c+EnmwNUABxonOnAqxIElEQ48j3dgZaqoP9mBf9c6ULbOAY/1DtwSFm1wQGujAweE8E0O/CrkpTkwJN2BNmFuhgM7Mh2QZYk4wqZsB6xyHJic64DPZjGOfAdKCh1wK3Lgm2IHfil1IKfMgdH1Dlicd2DSBQc+CDUXRd4lMY7LDhhcEWO5KsYuhLaLNoJTpwOtwpwbDih2iX5uij5uOVB724GWfgdKBxwIeOpA3BcHXgslgxzpGezIrwqOvFR1JF3NERt1R7ZqOvJOxxFPqSPL9ByR6jtyRCgydETDxJEQU0f6/RyJwZFfgh3FmuOIUrgjl6IcxT7qSEqCIwNJjuinOHI13ZFtmY6cz3EUz+vIJ6Euz5GkLY5UFIo+ikQfxY4cLRHxSh0ZUS7GJHxb4Yik0pHfqhxxqXHEocGRz9cdGdfmSPUNR+52ObKy21Gs444k9DiytFeMsc+Rv/rFOO84cnPAkfwHjsx/5IjWF0cOCBGDnPhdKBjsxA05JxbIO7FXwYkQRSd+EYYoO4k13olANSfsNZy4pOPEIKkTT/ScWK/vhIWBEw+MnTA1dYIJTrwU0n2dmOHvxDaZE3448UyYOtGJL8LHMCfWRDqREu3E6Fgn7gmr45w4Ge9EUoIT5ZNEX+udmL7ZCd8CJ54K58ucmFLuRH2FE+bVTtQ0ija7nIi97IRbuxN/3XBi8U0nou448adQOODEt/ecePVAXB+L5/vshKbGEAokQxiqNQRNnSFskQ7hG/0hjAodglfUEBJjh4hvuSG0Zgyhc8sQfi8ewvCqIWjXDCG6dgjXLg9h4rUhaPUOEXv1EKL6htD3YAhvHw/hvpYzpjrOnBXG6znzWLho4MxgI2eeGzujaO5Md4gz34Y6UxLhTF2SM5fXODNjrTPy65zFPugM6535Qcja4IzjRmdaBdU0Z0LSnflVcM10Ri/fmXuFzpgUO3NG+Fgi+itz5lKFaFvtTGaNaFfrzJ56Z1p2ObPorDNHzjlz8rIzkl5neu84s2zAGf27zuK/d6ZR3YVrEheUtV1wlbrwjZ4L0QYuJJu6MNbcBctAFwKCXfhRCI9w4Q/BLcqFt7EujI534b6wNsEF80QX/FNcaJ3kQuhUF/LTXDDJc+HzZhca8l1I2yLySl3QqXChosqF1TUuLLjiwl/XXDjV7oJNtwvdvaK8X8T46ILaZxf2CkWDXFkm58pMVVditV05p+fKVH1XnIxdiTRz5UdfV0yCXWkMdcUhwpV5ka6oR7myNdGVS3muxJeItpWuKFS5MrTWFdvrrjS3uVLU4Ypbpyv2t13Z1+dKRL8rJXdcmXzfFf+HrvgqD+W5EKkxlO26Q8nRG4q24VCOCFXGQ7E0G8olIdhyKAeCh/Jd+FDkoobiGjuUmsShYi0cyss8cS0cSmXRUB4UD8WtaijLq4eS1DaU+vahRN8cymtBqX8oF5SHMV1lmPgGGcYyzWE4S4cxKHQYAWHD+BA9DN/YYbwQnOKHoZU4jJrkYbBsGHPyh6FaMIy9gmfRMO4JHpXDkKsdRkH9MPbcGsZA3zAu3BmG4t1hFN4fxrlHw7ihMZx67eH46gxHR384x4QJRsN5/v+Ch/MiSuTHDed9/HCykobzcspwZpYNJ6xiOK8Ez6rhrK0ejmXNcFTqhmPeNxzlO8P5a2A41g+G0/p8ON99Gc7FQSOwVh6BlvYIlAJGEBM+gqeRI/gmZgQf40bgnzCCnqQR3C4YwaiyEdwTrCpGUF0zgqCeERTeGsHs/hGoarqxT3DUdaNFz41P+m6MMHajT/hporgPFvfCyhA39oa78TrCjcdRom6cGwGJbvQnu/HfejfOZYh0kRuXytyYXe7Gv5VuhDS6MaPVjYoON3w6RTvh22437va5cfiuGx0q7nyj6s4XdXeKJO6s03bnmo47I4zcmW3qzgEzd94EuVMT7I5rmDs9QmS0O6+FxQnuGCS6MzXJnT9T3Dk+z51Vm9z5IdudYbnuqBSINiXuKFe4c7NWtGt0J73HndO97uzud+fJXXdu3Bfph+4YD/LgoJ4Hcfoe+Bt6cMXUg+XBHpwP8WBYtAeH4j3Ee++Be4oHd4T7uR74lHhQU+PBqq0eXG7wYHC7BxldHvj1e7D5jgf9Ax5Y3vNg3n0PSp54oKsxkov6I1EzHMkW05GMiBxJStxIvgg74kdyM2UkxpNGsnrLSOYXifySkewsHUlI2UheCc5VI+kRZteOZPGOkaTfGMnBWyNp7B2Jw92R3BAW3xtJzKORpOqOolJ/FNLYUSjEj6I2cRQ/Jo3CdtIonmWNYvCWUbwsHsWaslFMqRqFf90o7l4axcWeUcy5NYqQ/lGMHRiF1YNRXFH3pEbHk3ypJ3YGniwy9OSgiSdNZp6MtvRkxURP7kZ7sjjOk+AUTw7neopvT0++LfXkbJknM8o9ia/0JKjakzG1njwTMq948nWrJyfbPJnS7inO3CKvx1OsUeJ+wBPvh57cfuzJZw0vbuh5sVTfi9fiFF0w0YuRQV7cFzYFe2EW5sV3SV5YJXtxPMsL+Rwv9ghvc734dbOXmFdeqJZ7kVjhxY81Xvhd82JUqxfpbV44t3txrdOL+B4v8Q3rhccdEXPAC6e7Xnz1n6DiTZ6ON3d1vTE18EbbyJt9Jt64W3vzfbA3xeHerIn2xjZG1JsiyjO9KSjwxrnIm29KvdEv8xbP7y3eC2/GdnuLeeyN9I43Mwa8Ub3rLd5/b77c8+bfB97UP/Qm96k3Di+86RY26o/mpsFoFhiP5ojZaAZbjCYnaDRm4aPZHTuat3GjaYgfTX7yaMYWjmZ12WjaykdjVDmasK2j2XFlNHntIq97NCdujyahfzT/Doym7P5oDNV92Cr1oULfh34TH26Y+fDzeB/8Yn3ITfDBLdGHe8KtZB9Wp/hgnepDuzBvig+npvowO8+H45t9eFPkwx8lPmRX+jBQ5cOGah+canxYVeuDVZ2o3+DDuRs+aHb78PmWDw19PvzZL/q470PaQx+xLo5BwXAMESZj0AoYQ0rQGOSCxxAWNobrKWPQnjKG8vQxFGaOoStf5G0Zg1HRGE6XjMH4+hhsn4yhSjIWP62xhASPZVT0WOwTx4p3YSztwo6csTTkjaWoaCwt28dypG0sFX1jeTkwFs97Y8U4xvLgwViMNcZxXjIOFb1xfDEcR4TpOOosxjEubBwvIsbhFjOOjfHjuDBtHLqF4zgraBWPY3/lOP7sHUfp3XFi7R/H2h/H4WEwnm6r8fwtG8+mpPG4JI+nc/p4figZT+TN8fwnvO4fz5YfxzPTaAIaphNoERYUTuBS0QQMSiZwatsEEq9MIOHaBHbdnkDUvQlEPprA9qcTqDLxxd/Ul99sfcU52JfyKCHJF99UX2oyhCxfAgt9qSvyZWKpL39X+tKw1ReFO75ij/Il9Z4vyg99WazuR7u2H516fvTa+PGTOEn+HuZHY7If4ZP8MNvsh3mBH8u2+HGj2I9blX5ijvpx9LYfs+/5oX3fj/6//bj/xo9yRX9ea/jzr8Sfd9r+ROr680nPnzgDf5JM/DEZ6k9RoD+/hfrzd6Q/wdH+/CM0xvgTFivqJvqzN8WfSVP98cvx53fhzzx/Qrb480bYVijKy/1RrPYn6Io/37f5s+iBP2YP/bHWktEnleGqLyPbSEaJhYyXQTKComSExcjYESvjULIMlVQZ+nkyzLfIKKqV8VejjJm9MrFeyljxQEaiPpw2AakZWMsQ+wtEx8O1abC9BD6WgmaNqCPo3IHzQs9DGPUcCl/AgEEAbkYBvDQJYEFAAMaBAawODqA3JICCyAA+JASwtiIAr1pRR4jtDWC6YiD3JIHEGgWy3zgQQ8tAxscH8qtQlRBIYGIgjUmBTKoLpPlKIAbtgSzuCMSxK1D8j4Go3g9ETW4iORYTOVAxkadXJ7Ll2kQ6bk0k4sFE5ukFsd4oiAuBQawKDqIqMojAqCC2RQexPzaIruQghqQGkTUpiOeTg5ibHURYSRAzKoLQrgyio1q0qwkivS6IiU1BrGwP4t+eIGzuBfH6SRBNT4NwUgkmVBLMf8JurWAStYNR1AnmmDBDNxgdaTAXhG/0gjHTD2a1QbD43g4W53ZR3yIYv6BgpJHBXBYso4PpFlxig8mJCxbPHsyn5GD0pwTzY2Ew5UXBRJUG81lQrwjGtiaY28LjumA29wez414wkkfBlLwMZo5eCPr6IdgYhnBLCDYP4VRwCHMSRTolhNqpIejmh2BVG8KYhhDeNYWw7FIIvZdDSLsSwlc3QsjoCeHAnRAmD4SgcTeE7EcheD4O4R/dUA7rh+KTEopKYShlFaHEVIu8mlAW1YeyqiuU4/Jh1NuEUSkLI5AwfggPg5QwdqSGsTQ/jN6qMF7WhDGrMQyjy2FM6g8jQhrOP4HhmCWE8ygpHNXscP6tCkfhSjjHhNlXw9G/Fs7K6+HsuxEu1tVwnt0Op7g3nNGPwhmkEkGWZgSekgiCtCNo1ongrDSCj34R7PePYIosAgkRXBAWBURgHRjBLSFtYgQeQRFi3kRQFhzBrtAI5kdE4JgSwc9pEVSnRxCSEcG+zAgmZ4kY2SKGkJYXQWBBBH9XRLC9MkLMzwhW10VQdDVC7LMi77rIa4vAqCOC6J4I8Z0bSZNxJMdNI3G2jORQdKT4VotkemokOVMjOVoUSWtJJI2Vkdjfj2RAWKoZRZ1OFPlGUYwzjqLRJIoY0yjkzaI4Lswxj8LIIooOYahVFI8FP5soZk2IwsA3im+io7icHMWylCjsU6PwmRzFb0LkVFFnehSrZ0bhtjCKtZlR3K2IIq8yioZqEb82Cqe2KL7qjiL8YRQzH0fhLR/NTs1o/ieNFmfkaK4ZRZM7JpqAgGj6Q6KxTYmmoiyaqZWifGc03xyKxudKNL8LDVejabkezZWb0aTfi8b1WTSR8jEcVYgR30AxLNCPYZl9DOMniLRvDPF+Maj4x3BaWCiLwZIYbgsZATF4BcZQNzGGiCDRPjgGo9AYnOJi+DYlBvdZMXRsjGHdphiep8WI/TOG9xkx3CmKEWfVGMJrY/gizK6PwXCrqCu83xZD8MUY9K7EsPpqDK7XYqBVjKczRuwZMaQ9EH08i0FOIZZV+rE8MohlrV8sz/xjKZPFMpFY3gv7A2KRTozlbWgsF+NjWZcWy4v0WA5mibyaWM60xtLXE8vp/liy7sby+71YbqvE0aAbx0m9OCwN4vjNKI7FgXGobo1j0PU47tyJY9zdOK7qxPM//3gexseTlxfP35vjSSmI53STSJ+PZ/yFeCSX47ksOF+Np+RaPAda4zneHc+tnngSBifQrJzAF80EfI0TKLdMINUvAS3/BFbKEnAlga1hCczflMCrjASCtyZwpCGBtEsJeF5O4Feh7UYCP3SLsocJPNBJZI5vIqZ+ifQIGf6JjJYl8ruwjUQSAhJRD0zkorBsYiKzwhLpCk/EKzIR9w2J1G5M5FRaIt+kJ2KbkciAkJ+ZiF+WKKsS9/WJzLiaiMG1RCbeT8RQN0m860mMGpeEqm8SUxOTWJ+cxB/pSZyrTGJibRI9W5OQXhT5l5KY25lExuMkdjxNYqViMhVGycyJTebclGQuViTjUpXMtjPJrD6fzMsLySheTmbRlWQ23kzmeX8yVXeS+fZeMj8YppBvk0JtcAp/J6dQX5PCwssp/HAvhWTTVKaNScVgbCqjx6fySpjkm4quXyptwnr/VH6VpdJEKokBqUgCU7kq/C8oldiQVC6GprIiLBXX8FQUo1I5miLu16ZydkMqSzam4rQplSdCeVoqoempnMxI5dvMVB5kpZJdkYphTSr2F1IJupTK8cupNN9JRf9RKjufpnJPZxLz9SdhYToJj8hJ/CIkRk9i9eRJVORP4nH5JOSrJlFeO4mTNyfxXH4yP+hOZmDaZF5VTqatbzL7DaYQajeFXpm4Rk6hPmkKGilT+H7GFL7bNoW9ylPF808lZ9xUDk6YylzfqVj6TeWLbConmEpX7FSOpU4ldeNUOjdNZVbdVBIvTqXn+lTS9abxj/40TCKmsXDWNDI2TuNOxjTeXZ1G9INp5AyeTrLGdAbrT+dB8XQUy6aTUjUdpbbpPHoynR/9Z7B78gx2ls3gnvVMZo6biSRiJpsiZ/IgdiZHumZy+f5M/nw4E1O9WfxiPItTlrNYajWLs5Nm8W/tLFTvzWLfw1ms/2UWX+vPRpY1m6mlsyksn83iM7M58mg2tqlzkEyZQ8bUORwqnIN/xRwK6+fQ0T+Ho5/nMNt8Lutj5xJTPpes3rn4980l8uFc1B/NxcviK7rtviK36CteNXzFzYdfsfnRV1QlzyMuZR4Fc+cxo2Ee1/vnMevhPLx+mMfGhPnEbZvPaIevyYj8GqZ8jVLN1xTc+ZqXT79G0XgBskkLsMtewFeVC2i+sYC8/gX8rr9Q7C0LuW+6kB6LhRRYLiTdZiGaKQvpFHJSF7JhykLGTl3IqZyF2BQtxLd2IV5bF/KPcPzxQuY/X8jn8m84aP0tv9h+S9A333K18Fv21X7LSYtFGG9ahH7GIi4XLcK9dhF2vYuIMFiMfPViGqVLeGS0BEPrJQwIS6YvwSprCY3ZS7DMXYJJ+RIS6pew6fES/J4swUt3KcctlzKqYqn45lxKvOEyfg5YxurZy7hXs4ytTcvYcHMZ6k+XIf15GS4hywmoW05H43KSnizn/tPlvLVdwevQFdiWrBDjWcG4phVsu7+CGIOVzLNZideQlQwkreTllJXsm7GSBVtXsrRpJaO2reSNIH9tJS9sVnE5aBXxUavImLGKiDmrMElfRXHlKqprVmFRt4qfGlbxoW8V256vwmhgNfsmf8f3Rd9xruI7jhuvIdZ6DZpT17AzfQ0XctdQUr+GhK1rmNm0hrHX1rC/Zw0jb69B8c4aVjxbQ7HCWuIU17JVeS3OsrXkJ61FmrKW3VPW8mrhWh48X0t2zDrUMtfhvHkdPlvWMaxqHXca1vFm5zpeXl/H7rj1LJ+xHq256ylvXE/S5fWceyyuL9az84f1hCVu4KfUDSyevAHPKRv4IFyYuoGMaRvQnLGB20LlzA2kztrA2XkbKFu4gStbN5DTsAGdpg3cEaZt34D9jg38LBzYuQHvXRtIa93AizsbOHNftHm8gSnaG9Hz3CjOGhtRjt7I5683kpi2kQv7NmK9fyOHjm7E4/pGKoSbf23kqmST2Ds2sdJmEyccNuHov4k84aeITaSs2MSizE3Y52zCdecmnjzexOU/NqH4ehM7dNJocEmj3TWNiSPSqHVPI2ZUGhfj0uibncbXS9PYm5lGf1Ya5dvTOLg/DemBNOYeSiP9aBohx9Lw+SON2a/S+OHvNAb+EXmD05mgk46Sbjp1w9PZNzKdLL90fEln8sR0DEPSMYkWdWakozwznfnC9AXpnPgmnTuL0/mYls609HQ2ZKUzvigdWWU6h3em43o5Haur6bTcSGddl0jfTidSksFMaQZukRlMjsqgvjyDdTsymHc4g4G/M8hTz2ShfSb5Hpn8Pj4TU99M9vtlouOfyXLhvjBelskCMukRZgRmsjQ8kwEhZFomq6Zn8lDwnpVJ6ZxMJs3N5OX8TH5bn8m+TaJdhrjmZ1JdlEnKVtHPxUzWXBWxb2WiJJ9FvlUWa+2yKHHJ4vmSLLSKslgm3C7J4tqRLH67msWVnixserN4/3sWyX+Ke51s3IZmc8o9m0LfbFL8snnln41xYjauM7LJn5XN6LRshmVl86I9m9SBbCb9ls3Rv7O5OjiHIXI5hKnmoO6Yw1inHI5H5bAxOocts3KIn5vDoYU5PPsmh51Lc1AtzmHJnznUvc0hRiUXC/dclvnmUpqXS3F+LoVbcnm2O5flh3L51JlLW3cuLX/moqWTh7plHqPIY87kPL6sz6OmJI9Fl/Lw78ljz+08Nv2eR8KgzUjcNxM6YTMRss38HbUZjxmbiU7bzJ6dmwm+s5nePzej+WYzX+nks9gwn0/D81H2zGdFcj6d2fncOJNPdmc+H27l03snn4FX+VyTFuCqV8C9EQWYhRZwOqwAz/gCSlcWsP77At52F1B7u4CGfwr4Q2MLr8230GC7hbluW3g0agsTYrawS1AdVEjsokIk6YXMbClk56lCnl4rJP12Ib8KNq8LUX5XyNQvhSyVL2KXZhEWw4v4z62IQ15FXJxexJGvipj/TRExS4tIqyri1LEiTt4t4vbbIs58LEJRt5jd0mK8bYt55lnMUa9iMr2LkS4uxqy0GLmDxSQdKybidjFTdUvYo19CmXUJvh4lnBhVQpV3Cbd8SzgYItLTS5CVlGBQWsLZshLcj5bQ9GsJT16X4PJW1HtXgoV8KdONS5nkUcp1oXpkKfKjSlkg3BEmeJayR7AdXUq+0O5TKt6zUm74lZIXW0prXClu8aUsTCilObEUvaRSziSXojK5lF+nljJonshbUor9slLeCTeWlzJqRSkJ34ny/FK8i0o5WlLK4IpS4o+WUnKslJCTpTj0lnLsTSkTJWUMsihjW1wZIQllKKSUcX9OGfcOl9HbUsaW02V0vC7DT6ecV7blzBxRjtnociaWlrNzXznLT5RzsbecCXfKsfpYzkNpBZlDKjg4VHCvIHt2BaGrKpizpYIlhytI66vgd6Ho9wpK/67gs9D3uoLzupV8kVZi71zJb+6VZHpVkju2klcRlVjEVtKzqJL+5ZUsK65E/lAlI69Xine7Uuw7lai8rqTrTSVa7yoZZ1vFBrcqJkZW8fXMKgaE/bOqeL2kCoWSKnLLqugsr8LocJX4v0RZXDVtCdXsm1WNx9xqHOZXUyLMT68mu6CaqRXV/HqomuFHqpl0qZqLfdWcf1WN3F/VrHtTTfzbam59rGa9Tg2/CDXSGrxsa3AbVsPu6Bp+i6nBdnkN3xfUsLiuBss9NSTcq2GDQi1vNGp5b1NLfHgtuxJq6ZhZy+fiWmaU16JQX4v7rlrOjqjjoXsdcZF1OMXWsXJpHR7pdQzOqyO9pI7e43Uk3a5jdV8d5ffqeP28Dp+XdYQr1XNctZ5i63p+8Kjn29H1zPSv53lUPWej66korOdxUT3zK+rpq66nc1s9KTvruba7noY99QzfV0+doN9aT2tnPXN/qMfo93o03bbStnQr65dv5cGBrdi2bOXwna0cersVK2kDR40aKB3ZwA+xDWz8uoHZmxoYyGvgfGMDK7Y18PfpBmZdaiCou4HFvQ0kPG3g+osG1NQaeWvWyFHrRnZPakR9aSO/lDSSXNqIbnkjfwh+9Y0YHWtE2tGI871GVF83csywCZlzE85uTSi7N7F1ZBNf4ppYltTExQVNlH7XxNCiJqobm/ihqYnL25pw295EYn8TST80IXXbxniPbVhGbyP9q220Lt3G/pXbaPluGwoV23Dcto2mI9uwv74NtXfb2KK/HXnb7WR4bGdP7HYslm9nyKrtTCvezorK7axs2s61bdu53rKdM79tZ6zCDv523EFq6g6uzthB2qwd/FGwg+rSHRhU7sB1xw60WnYw5PUO2v7dgZp0J9+b7eSOxU6yonfybP5OxmfsZGHZTsx37+T3fTv55sRO/nm5kxL97zkV/D1TYr9nzvTvGbnqe/RXf8+BrO/p7vuewjvfY/v+e4ZJd/G9/y58lu/C+PYuuLuLi0920aq1mzyd3TzS3c1wvd04GO1GxXg3qSa7+cV/NzEJu3Gdv5t9G3fzsHw3fWd2M7Z3N/uF1692E/txNwt099A/dA9jPffwInIP6lP24LJsD8dX7sFx1R4U1+3hetoeDh3fg9e5PWx+todu+2Z+dmom36uZT4LBhGZ645ohvhnHhGaqBfXEZtYKfwhTk5q5JRxLbsYhpRnV1GZ+E14sbWbP8mZMVzRTIHwWFq1s5rkQu6qZa4Ln6mZ2C5++a8ZofTMLNzTzRPiqtJn0ima21jczu6GZ/u3NtBwTYzjZjNpp0c850e+VZqZ0NmN3q5mbvc0c6Wumor8Z5b+FNyL9rpnuD6L8UzOHl+9Fkr2XBVV7WdS4l7imvdgf3YusZS+OJ/by9ve9PHuzl6tG+/Ay3seb4fvwSdzH8+x9jC/YR0PFPi5U72PSzn1o39nHv4LbvX1sebyP1r/2Yfd2H3+828cLx/1IPfbTPno/PeP2kxO/H9Up+zk5bT/3Z+6neP5+fjm2n2H9+7l6dz8THu2n+fV+5P7dj8O7/WySHuCC/gG8Yw9gvvEAF7MP8Kb2APuOHaDk+AEUWw4g/78DdP11gI/SgxwwOMh0m4NYjTnIh5iD3F16kBurDhJdeJDAsoM0lh9kYeVBfKoPMm7bQb4eOMi0hwf56+VBnnkcwsbzEHumHhLnx0NoHTpEaf8hjv15iBqFw3yrd5hZyw6jV32YuMbDnDx2mHdnDvO/PpF+cphBbw6zQPEIikZH+N70CA3fHkGz9Ajzqo8QU3OEazuOULH3CHOuH0G14wh/3zyC98ARXv90hOhXR3imcRS5kUcJ9jyK0ddH+W3xUc4vPcrMlUc5UXKU90eP8seVozjfOcqI90cx1j8m5vcxHnkew2/cMVYFHCMw8RinhZgVx1DKOMafwpzmY0y6JvQfY//DY/z8zzF2vT3GDt3jdK48jv53xxlRdpzwU8eRv3ucAw+OM+zZcYyfH+fD6+Ms+uc4bm+PY/buOMWC0n/HWSs8fH+c6A/HaRXqPh1n8qAWXiu0MN2ghTDDFi4JXkYt2Bi3oGnSwkLTFoZZtKBl38J8rxY6vFsYPLaFb/xbUJzZws4tLfxS0UJSfQvWZ1tI6WlhwkALi5+28N+bFgL+a2GmyQmabU4gXlKWep4gcPwJZkScQDvmBH7TT/Df8hNsXHOCuPQTfCw5wbnaEyxoOMGVkycYfeoEe6+d4GnfCV7qn2SjyUmSbE5S7HWSeRNOsjbhJCWrT3K+/CT1x0/C7ZNse3cSxfcnmah6Ch+DU9R5nmK59yn+HH+KRxNOocwp1gmH4kRZ/CmkCadoTT7FuJRT/DX5FBtmnmLnd6coWSPu156ictMpMtJOcb7qFJubTrHi+Cl2KJ4mQvs0TatP82ztac6uP41i+Wm+3n4a74unkdw5zS8Dp7l79zQD/4l6H0+j6nGGb0aeoXfUGRy9z/CXzxlmLD7DphVnWLvuDGe2naH4yBn6B84w5t4ZtMaeJX3ZWT4IUSvPMmHDWTIrz6Jw+SxhvWeJuH8W00dnyX19lif/nmWF0TlGJJxDK+kcq1ac4+aqc/xTeo7KxnNsP3COnBPnGHRSlAkht86h2n8O7YfnCHtzjvsm53lufZ4XE86zM+a8mOvnWbrnPCNfnCdX7wJXjC7wNP4CJjMuMHP5Bc5UXsC++gLKey/gffcCzYMvkqZ3kebYi/yUeJFPGy5S3XCRH7dd5Prxi1Tdv8gBvUs46F9irvElXLwusUOYmH4JlepLpAkWey7x8vglsv+6ROl/l3hleZn0EZcZvuEy0xovk3P5MhH3LvNq4hWcp11hy50rTLp/hbe/XuHbN1foeXeFwFFXGep1lRVjrmKTcFWsC1cZtPAqt7+7yvU1Vzlee5XUE1dpGnaNb8ZdY230NWpXX2Phumv8XnIN1cPXyBp1nRXF13n66jp6Jq3ss21Fe3wrt2WtaCW00r6xlbTsVsbVtFJd30rh1lYGNbayRug51Mpfp1o5fqGVdLk28f61EWLdxmHbNu4GtPF7ehtvCtuY0tDGse1tNO1sw/xoG3JX2jjR0UZUfxsj77Yx+F0b74RX/7Ux/30b0z+08VBI+tjGpc9tOA9u52fldmartLNEr50HBu2MMWmnRdhh1o6leTv7PdsZ4iXSgqV3O7WCweh2SgRNn3ZyBYUx7WwUPgh/j23n6fh2Ynzb6Rau+bXjJWtnc3w7aQntfBYWJbXzmzA3uZ3nwpSUdnpS2wmb1E6rIJvcjs+UdtymtrNPcJomYs9qZ8bydlJWtBO9sp0bQtCqdq4Ip1e34/ldO4eFoWva2S3YrW2nQahY18709HYeCioF7RysaMemqh3j6naUa8V4BOUT7bw83c6eR+2k/thOpEIHyyUdlBh3sMm0gw7rDi7ZdHB9RAcZ8R28SuzAa2EHD1Z2EPhdB+YbOug91kHk8Q62ne6g+GwHmuc6yBUUz4sYwifh3wsd/H6xg3mXOnh4uYOkKx1EXe3g7PUOnO92YHy/A50HHRQIqg87yBQGP+pgnbDwSQc/C7OfdvBMiH/eQcDLDlz/18GOtx0of+jg7ccOvv7cwcwvHTwRBgZ1EirXSasgk+/kgrBLqZMF5p08tejkrmUnATadyPt00jehk/chnWQmd7IuRVxXd5KwoROFGtF2Wyeqp0We8OJ8Jw8uiPoXRf2Hnex/K+p86uS00g2MzW5wPvUGNdNu8N+sG3y96gYe927w8783aH1/gyyDLn4y6eKZaRdGo7tYHdXFsZQuCpZ28WJ1F4++6yJ2bReB67u4Ipzd0IX7pi62pXdRntmFaVWX+M+6yBDW13XxQfinvotZjSKmsPNcF1UXusQ8EPl3u1h8T8R41kXez10MfddFs7Djvy5MPnRRKWz+1IXKZxHnSxc/GHZz17ibeJNuIk27uSFcN+tm76hubLy6KfDpRm1MN5vGdvPrhG5aU7rJnN3Ny/ndlKzqRn5NN9+t7eatsDe3m87qboJquvGv7WbE1m5qTvxfw3Ua1eSVBnActXUZ7Rk7tqKIuE91Rh1rddqiIMhf7amnY9ViceEgDLbUOsf2OOMGikVt63RRO1q1LCourda1VSloEHFfSpKXEEJYkpDkZnkhQSCR4MLcD7/znPe5933ul7ucp4KdxRVwq4Lyugq+elLBxb5aeY9paUdLwXtalq/T8mu2lhcLtGw7pGVjoZZPr2hZpdGyoFxLvUnL/FotF61ajj/RsmewDud0HaXoSP1Gh26Xjovf6xiSpyOrVMeOahnNcsyqI9mm47mAjkVdOnwD9UxM0HN0lp5/rNfLPaynLFPPvu161nyrZ84BvXw/Za5ET/QVPRc0ehLMeq5JCx7puRuSczr13JQSHsu8VPpEz6QwhYG9FKrDFRIHKWgHK7wTofBAenuIwsyhCtckTZRC8TCFi8MVpoxQODNS4ZPXFAzRCgunKeiluTEKk1HoMV9hTaLC9TSFtesVvJkK/S8rfKlR8N+Q9RSFzx0KMY8VGsMrCbtcSdaVSjZoKsnxVPKvh5WYOypJClVi6KwkvruBlaMNfLTYQOoyA/szDcQXGiiTupUZuFVr4IrVwJuNBvqGDHTFV7Hi3SoWJVVRJUVnVJG7sYr03Crm/lzF3zRVbKmrIrGziuEjjQwYb2R9vJHXNhk5l21k8F4jL+YbWVdkJP2BkZiQkcuPjRQ/M/JGWDXjBlRzaHg1vanGnVXNh9nVzCuqln1nNUVRJi4gLTFxKdPE6zkmirbKuMNESa6JuBITc60mUgfV8PjtGj5PriFvcw2zLtSw0lJDj84a+nY3M26YmcHZZq7lm5lZYKb6tJluUbX8Oq2WuIRajmfVYsut5Z6ulo+ttTRJ3dRaMkfVcTa6jtuWOlYPrad1bT3bN9Vz+r/1JP9QjzOvHt/Beoos9Sxc0iD3TAOBkw2Mr2tgSISF3GgLf0qy4DxhobTUwlyLhb8GLFgSrXyVYuVcjpWIA1Z++c3KgqtWDFL/B1Yu9bKRMtNGEzaWLrFx6EMbPx2wUVNoI/+sjeuXbHg1NhLDGjFJedGNjJneiC6hkYU0cqG8kQ+sjQQaG7FH2ckeZSdtmZ2MZDvPp9k5m2EnfIOd8mw7wS/svHHcztKrdiLu2jljscvzJfNP7fTt5mBCTwfhAx2cHeyQd4ADTbyDfssdDEh1kLjJQfJmB+nZDvZ+7mDeYQerjjk4etVB2h0Hd4wO/mCV3wEH5SEHy546uNjHye6BTkojnfQf6yRniZOKdCfGFU4WHXBS/qOTzWVOrtxxEl0j50lpDU4+a3QyxuVkUsjJBSnpmZOMMEGTNKSXYFKE4EakYPlwwehxgrsTBA8nC9LiBXHvCPavF0RuEBySRm8U/CRNyBScl6ZmCYqla5sEszbLf6VFWwRm6YMcQdtWwbptguztss6XcmyXYMwPghPShFxZQ/p7niA2XzDvoOD9Q4JaKeWwIKNQ0H5E8OSoYMdxwbtnBannBUeLBWNLBKeki5cFb14RxGsEN6WKUoHxqmBJmaDjuqDPLcHe24Iz9wSv3Zfr1AkcVsEGu6CnUzA+JDgn2bvkemEuxvZ2UR7hwhnlonOGi0hcpC51sS3FRSDTRf4WF2d3uygokPnjLnaWuEi/4eLIfRcddhf7XC4uhVxMC3dzZ5Cb4FA3Oya6Zc/i5rMkNy9kyHyWG2WTm4+2yPF8N6XX3Oivuzn1u5tNRjfzLG5uhtxoO91kjvXw3Rsefo/1MCPJg22pB3WZhz7LPQxN8/BquodpKzyM2+zBmONh1H4P/Y54aLjpYWJ3L5oeXp5N8vJSnJfkOV4KlngpXutl9m4vt/K9PC70UnbCy/MaL00WLwefejn5TObCVO51U1naQ0UboeKMVHkcpbJlmEr/ESrfS4dHqoRHq/wyXeX1GBWNNDNWpXKGSkOcSleCysuzVY7NUYl/W+XrZJXYNJX30mWdDJXIj1U6s1Ve3a5SJE3OV4kpUDGfUllerDLBpBJsUClzqsx3qdR1qWzr0UTiyCa+faWJnrFNnE5qQiQ30VHSxJSIZrxRzXQf0Uzsn5vlXdrMroRmUgubcdubmdDVjLOHj5N9fHwd6eP+CB+mkT6ejvExapyPH2J8HHzLh+efPrI2+uTb62PePR87tT5cXT7Zk/rJiPGTH+9n8Ww/a97yE53kZ2G6nw2Zfp5t91Nwzs/aIj/+Mj9by/3svu5nitnP/95vISW5hYoVLXyS0cKAj1vYs7mFWTky5rbw6dUW1t1tYaqtBeFo4YK3hf0jHuK/9ZAm7UM8PVs59VkrY/Ja2VLYKvv6VoaaWynt3caOYW0cntaGP66N1f9p4y95bSw+2EbRsTaGl7Yx6WobU55rZ2VCO91ntTN1ZTvlX7fTeb6d7x60s0ppp8LUzm+Wdgb8McD0kQH2xAVYmxIg5ccA35YESGgIkBYWpN+QIGpckC/Tgvy8KsjArUFSDwbRaYK8XB7ktiHIZXuQfa88Ivz1Rxyd8Yhz2x+x+tAjVo3oQLehgyHfdHBUinkpxJ7hIVrHhBgUG+LM7BBb54Y4tyxEdHKIOStCuLJCvJAdYuXNEP/uCvF/jU+0xA==</binary>
            </binaryDataArray>
            <binaryDataArray encodedLength="2240">
              <cvParam cvRef="MS" accession="MS:1000521" name="32-bit float" value=""/>
              <cvParam cvRef="MS" accession="MS:1000574" name="zlib compression" value=""/>
              <cvParam cvRef="MS" accession="MS:1000515" name="intensity array" value="" unitCvRef="MS" unitAccession="MS:1000131" unitName="number of counts"/>
              <binary>eJztW7GV60YMZAEOroQr4UqAXMGV8EtwCQgdOnS4pWzo0KFDhg5dgknfwoRGABZLrvSf33OAR3IXGAxmpCMl/b8sCy0Lb0FbLBDknEsUZy+6tnCsKI2XXmM4l2vq8Iu4jewjnyhvjwo8rV4S2gNLPzJwdH00h9SVFlYfUvuIQW2WPZbbsvyyxZ9b/LHFry1oi88t3rdY6Sv2vh+3A7coTbA3NWzhudft11X1ZpUjGIgleNJ3Uf0lV2vgvUYk1/PE05sAw/LDO+/FSO4IjqdBpp+VZ+H1OFi99JqnZYTNcJ71rtdDvJU5VzU3GXgWPmIR+bpJncaP9Ot5l/EVcYo6WvWihzVDtp+H7c3Y457lgHuc5JvVsJcj/o/4MouXh3VmPeNPMfI9vUc8JrrHxOu6xVu7P/3W7l37PeyvLX74cVl+V/eyPb5t8fMWP92+6t7a/Wi/rzAd0ZtB1t8bRmnn77f7e5p+DRQ63guFbB1qW1/peNawvMVaz3frWrgzYJVOLWqhsbz+GY9x/cxe1Ef0tnBGeXtanJn1bJ99lkrHcxh6gL4iB4LwOGq8ovpiHZPfy4ti5EW+F+hjcUetIryMZ5EmXq7et7ybFeh5Jrd0eOF61ENm3jFXevxcZ+lhacoJnSweGZ09DyMvIw7UZpW5ESeaw+Oe5YL7EYaH1eMwqpHlS6ZO9gpcZ3FqUEd0/9xdgrmlv+cbqXqGWoa83hy6HrGsXD0D5lvnWT89fT3tZf41mHM/7p58tucgeaZa27nsy3PSvz1uRw8LV2ssGmhtVnXNZPvJCtPyXutLRp72A/sxHfdDxCWyfa6Gzp4nPY/0uswv55hvYViz4p7lNdZ5umVnss69up4mUT9Z+0en9qz+0T4XLO27ro/2Pdhbe44XTRf1+UC/Jio9PpfoPPR+peN+ubZ86aH5ZTxiun8/RJr1vEG+km+tex4Vdb12cvV1UfVV16m/D7qODc28XtHckVa9OquenCMH+eysI0Y2srVn5tOx+/StvUeovV8+b8drvKrZi8LS/NjBZsix9NM5q6Ef5uh9qy/2yepUknk9f/TrQDSzZsriM1xXur9fWZp6PXq9o3qcQ3OKcLPz9oIdLIuTpUl03uNeDC5aD6b866enV0YDjdHzOqOZ1SfDh4wanK/Hzzq3NMrkWHOzk2dx62kVzdXzI+rBxh4F3C0tej0RK6thSfTnYL/Hk406S8tIb+SY0cTL611nPfXq9Lr2PZq1xwP1Ej3Ql6sajWiDnqDnHmZJ8JJ6C4PIfj9Feso54nq9M9pHfCXP8wf7ez1H/LJqaoAT1WV1RU4et54vlqZXOCOHaJ4rPa8G+v4sXNRmdJae516N5UmE38PLeB7tZXTozbVHSfJkY212ZOY+w0FrYPlzZaa9ttD9d5aFju/t5KjzLS33tQrX2huG4ysD9elx8PRED7O6a83OxK6r9kE82tflOzfJE07ojbXe44/72XmtWUnt7dzf4Xf+CFvvl0Euo7lefTlZV+n+txeix99ikCcZgdhF7bGBkdFAe+LloZce5zPaY3+5rkZfC49Bs1EOe5+VjvfNu/6t5XZ8R2b5ZXnFFPO4Gr0ZPc10jvc6kPraZn+7Pc5p6d7Tl8m/f2TmuqJVFtfTZNSDK3VX5hyZ/QyPUaxRTl4tJWtxr3ft1Y/0OIORnTc7S6/2vxaR96zW9vMKtazOC+X+xlCwbtWwkfMqTaJ+qFuGm6V1lJPFsrC1X2zk60BfX6nxaJQnYM6YQzQ/q8H34P4ML0nFM3uWdmQae7ZhxY/hujfbWU1eVY8+nMV9tnez4grPqHbW/OXJM8z2ky7WPFvP2bpk8s5w1zX8wvlwjen+OaDAGgfzrW2PFJb0qOpc11QHa6Zf/0c/XqWl1+eVXkqv2unr7fEk7iN1z9Qng00ncp+lRa8uu/ZMjXcsvog/I3+GtzN0eQa25o1aZ2qLOq70+P8S5P/hV8iP/C6ydnu8XxLd//tRSwNWa7he6PF3lRF/Z4WlN6mwehLkLXT/vMAKsxoYiO3NVJx1Cy8zK845QzvpzbDu6RVxwv0Ce9bMkU+eZojDBn5Wz2zNKPbVWplLdGTqfx5jNVPki9bd25s91yz9vPPvEdj/Kp9XzRP1mcVhlk+UrOdJvC28s/wZjhTwLKoP9mYjR2tD6jrLtwLPszNe8fYMHiVzsvtX+Uf11h6rvT3K5NnOzKX7WnWjM/b2Mtyu+jIzrnCZMceol1/nfwMDqMYt</binary>
            </binaryDataArray>
          </binaryDataArrayList>
        </spectrum>
        <spectrum index="12" id="sample=3 period=1 cycle=5 experiment=2" defaultArrayLength="1790">
          <cvParam cvRef="MS" accession="MS:1000511" name="ms level" value="2"/>
          <cvParam cvRef="MS" accession="MS:1000580" name="MSn spectrum" value=""/>
          <cvParam cvRef="MS" accession="MS:1000130" name="positive scan" value=""/>
          <cvParam cvRef="MS" accession="MS:1000128" name="profile spectrum" value=""/>
          <cvParam cvRef="MS" accession="MS:1000505" name="base peak intensity" value="23.0" unitCvRef="MS" unitAccession="MS:1000131" unitName="number of counts"/>
          <cvParam cvRef="MS" accession="MS:1000504" name="base peak m/z" value="120.064453311696" unitCvRef="MS" unitAccession="MS:1000040" unitName="m/z"/>
          <cvParam cvRef="MS" accession="MS:1000285" name="total ion current" value="45.0" unitCvRef="MS" unitAccession="MS:1000131" unitName="number of counts"/>
          <scanList count="1">
            <cvParam cvRef="MS" accession="MS:1000795" name="no combination" value=""/>
            <scan>
              <cvParam cvRef="MS" accession="MS:1000016" name="scan start time" value="8.852383333333" unitCvRef="UO" unitAccession="UO:0000031" unitName="minute"/>
              <scanWindowList count="1">
                <scanWindow>
                  <cvParam cvRef="MS" accession="MS:1000501" name="scan window lower limit" value="100" unitCvRef="MS" unitAccession="MS:1000040" unitName="m/z"/>
                  <cvParam cvRef="MS" accession="MS:1000500" name="scan window upper limit" value="2000" unitCvRef="MS" unitAccession="MS:1000040" unitName="m/z"/>
                </scanWindow>
              </scanWindowList>
            </scan>
          </scanList>
          <precursorList count="1">
            <precursor>
              <selectedIonList count="1">
                <selectedIon>
                  <cvParam cvRef="MS" accession="MS:1000744" name="selected ion m/z" value="832.43730460144" unitCvRef="MS" unitAccession="MS:1000040" unitName="m/z"/>
                </selectedIon>
              </selectedIonList>
              <activation>
                <cvParam cvRef="MS" accession="MS:1000133" name="collision-induced dissociation" value=""/>
              </activation>
            </precursor>
          </precursorList>
          <binaryDataArrayList count="2">
            <binaryDataArray encodedLength="8288">
              <cvParam cvRef="MS" accession="MS:1000521" name="32-bit float" value=""/>
              <cvParam cvRef="MS" accession="MS:1000574" name="zlib compression" value=""/>
              <cvParam cvRef="MS" accession="MS:1000514" name="m/z array" value="" unitCvRef="MS" unitAccession="MS:1000040" unitName="m/z"/>
              <binary>eJwNl3l0TWcXhyVBpjvPN3fKHCERw0eEqjrPq2KqawhCff0UbQUxVQ1tiZAIkZt5HsyUmBraRltjTVFDawglaBVFaVNF1fidP55119lrv3e9Z5+19++3i1zHpU++PC6t1J6QTqlPSV/qT0mbjaekavMpaZruB2mI5QcpwHhemqlslKapG6Wp2kYpRd8ovW9slAJ1TZLG0CQZTE2S1dIkOYKapFB7k9QuuEmKC22StlqvSqfDrkofhV2TBil/loodP0ufh/0sNbb7Wapu+4t0//tfpHTjdem29YY0ou0NaWb7G5Kn0w1pRsBNaUzjTcmiuSUlmm5JWc5bUlnwLWlT6C1pd/gtqSHylvRTGzn26pb0duvb0qKA29Jx3W3pT9Ntyct6WzLYbkuRjttSN9dtaWzYbSk96rZ0teNtybvjHSkr5q5U1+GutMZyTzKE3ZPCH/8hLfJplr7ybZbmmJqlAkuztC2oWWqwN0s3nc1Si5BmyRbWLMVHNEtDo5ql1OhmaVm7Zml9bLPU1LFZ+qdzs/QytVkaMrtZ8nks5wc/kByhD6TkyAeSu+CBNDbioRRV9lDSBz+WdgY+kZwhT6Tt0U8k37NPpLW2p1Kz66lUHv9Uamd5Ln1qfy7FO15KOSEvpfqwl5KqzUspoe1LaUVAC9YEtmCkoQXr/L34JsCL3xVedNJ4MU7nxTy9F3kGL/abvPjT4sVbDi+mtfYmy9ebVX7e7Pb35kyAN3cDvfFRemNXedNF7c17Wm8W6rwp03uzw+BNg9GbZ2Zvbgb6YFX5UKH3YZfBh99MPnhZfLBZfRhs8+FNbUt69GmJn28rWmpb4dK1ku/WimHOVnyv9OWS2ZcApR/RKj8S1X68r/EjU+vHep0fySp/upv8+SbIH7vTn69S/HmrVQBdlQF8GxBIC2UgoapA+qgD5XOBLNMGskUXSBdzIJfvBzItUMGXSgXBWgVmq4IeQQrUIQqOBii5o1ey0qrkUJCSAxoVx3JUnLOoeWpV06a1hvFqDdkaDS9aaMlXaFmi1zLLX0d1gI5irQ6dUUcrpZ4MjZ4lZj0+Nj3ROiPFRUaurTWSoTOR+MKEt9pMncrCKoNFfgcLKRorlVorY01W8k1BfGcOQjEyiNWBNs4pbLRW2UhQ25issVGjtdHVaKPSbKNFkI1ONht8ZKPJ344m0A4KO3OUdjar7FxV29Fq7fTR2Zmrt7PFYOea0Y7ebOdNi535Vjtbg+wkSXYGN9qp83UQqnEwQusgW+dgn97BQ4ODNiYH+RYHR6wOTrgceIU46BrqICXMQanSyQmVE2+Nk3itk6k6J2v0Ti4anChNTjA7mWtxMnakkz4qF7e1Llx6F0kGFyuMLv41u4izungvyEWVzUVfSzCNylCmbQqlQhHOdnM48X4RrFJHkG+I4KQxgs7jIhjoF4mPIpL3LZFccEViCIkk+bVIJgZEsTYwil8UUbhUUYxVR1GpieKSNgqLPooRhii0ligGW6Mw945i37AoMlRtkHRtWGBpQw97G+L8oonTRTNNH80OazQKTzSHFO3IN7ZjpLUd60+1Y61fDNGBMUxRxLBdGcMDVQxdNDHM0cbwtS6GxaYYjphjyLXFcF0by1ZjLF0ssewJiqWPI5YsZyyakFgM78Ryxqc9q3zbc9OvPTsV7XmibM8iTXuOaNvjNrRnUJf2FHRtz4X49mzo0Z4s0Z42v7VH8bI9D1vHkeAXh1sZR4kqjsvqON7XxbFFH8cDQxzdTHEsMMfxnSUO/6A4uf/iKLbHcckRR7ArjveC4/grNI748Dj82sTRGNCBZnUHAo0diAjqwBRbB95wdWBMeAcuxHXAT9cRj70TFxyd2KnpzN+B/yHWvwtqZRfOGLowydyF66quzNd2Zb+rK6tM8dw3x/OtKx7/kHhGhMazNiye5vB4ekbGsy8mnhvP4vlJ0Q2HqxuTg7shBSRwTZFAe1UCn6oTOKFJwKZLIEWfQL0hAV9TAiPMCay3JPDQmgC2BArsCfziSGBhcAL2sAQmhyfwdUQC/lEJbIxO4HHbBN64lcBhU3eMlu50jujOrAXdWaPtAYYeFBl7cMPUQ/5GPci09mBrZA9s2td41/Qa3Y09yTH1pGZvT1572pPlr3pyoeXr7DO8zlO/XvTV9UKYenFK+wah5jd47NWbJ616s0HRm6smie52iRZq+MoIJrldT4ZARBjEaAW3zYKjNwRubR8262Ri+9DX900Sgt7kg8g3qfPry3lNX/lgXwoy+vKxMpF7ukR8zf2YYOnHAWs/nLZ+XHT048+Qfmz060+rgP500/WXe7c/Kmt/pgT157itPxqfAcT6DuCQZgC9TAPYrhvIlOCB3I0YyFctB7EvaBDjigexxfgWLaLfom/AYB5GDOaPQDdXdW7WGd1siXLLmjGEw/ohbAkZwofhQ8hvOZTwgKEsCxzKH4qhLNINZUbwUFaGD+Widhip5mHyHB3GStswWjmG8YNrGJ3aDGO8ZjgvjMMZbx7OcYuMazid4oaj/3c4S9VJHAxKItqexDvBSbQPS6I4PIkJUUl0bptERbskfohLorFrkqxpI4gKHkGk70hZT0byV8hIrnQaicZvFCHqUTQYRlFlHsU25yiuTh2FfeYoJimSOadMppc6mU2aZAy6ZBbqk7ljSGa4KZl95mSircm8siUzySHnOuW8EDkvLFmulxyPSebpsWRSfUfzt3o0x3Wj6WoYTaRzNNUdRnP349H8ZRrDGvsYhoeOoTxyjKyxbzP76dsM145lvmUsn4aO5ZDXf9mk+i+xxnco9v8fy0z/4xvH/wgJGUfL8HE8/nsce/8dx0bTu0y3v0u5ejwTjePZax3PWvt4ngePJyliPHr/Cbyun4DSOoG0oAk8tE3gA8cEmpwTGBw8gdrwCbgiJ1AQNYF3Yyfwu2Ui7wRN5JxtIomOiexxTmRDyERsYROZFzWRAbETCVW/x8mg9xgc8x5JD99jXcj77HjxATHGSdgtk5jlmsTvwZMYHzqJy2GTSPhxEiNfTCKxRQpFASm8VKUwR5PCB/oUfjakkGxK4Yw5hf7WFL4LSuE1ewq7HCnEulLYEJyCMzSF0rAU1BEpZEWm4NUmhXnRKUyOSSG0RwqjJqTQXjeZCtNkcqyTaW2bzL+OyfI9JnMveDITQydzLWwyx76fwj7LVPorU0nQp7LFnEobayrB9lSqHKlYXKkUBqeiDk0lOywV34hUFkem8ioqlbZXUvlaMY0O2mlEG6bhGzaNberphJinU26bjskxneXh0/GNnI539HSetJ/OH/+Zjss1A0vEDEoiZzBk4gwu/j6DHoaZ1FtmUhcyk45hM4mJmckw1SyGBM3iB+csTkfNkjXmQ2bZP+Rh8Id4VLPJ185Gp59NoWE2RtNsSsyzKQ+aTZB9tnz32fKMnE1w6GxWh81mXaSc82Q2OwI/oq/9Iwa6PiK5zUdcjv6IXzVzeGqfwxSvuZTr5yKFz5X7fh6JunkMMc7jaeg8FoTP45F6Pusc89kdNp/T0fMZ3m4+X+g+Zk7Yx/Kc+QQ/6ye87fyUX12f4h35KfUdPpV77lMemheQY1+A0bmAGtcCIkMWsD10gawjC9gXsYDktguY/e8CrMaFrDEt5Kh9IW7nQn5yLeTdkIXcC13I7PCFvIxYyJbYhTxXppGpTkOjTeO8TIUujXf0abwwp3HQksa+5Wn0W5HGuZw0PixIw1CaxsV/02QftYjh+kWEFixiW+Eipvqny74vnfnL0um9PJ2SFemEe9KZm5dOr/x0igrTGVOUzpZ16aQeS2fav+l4AhaTFLgYu2IxN2RqlYuZqVose67FjNAtpsG8mE0rFjM9ZzHdPIvJzVuM75XFjM1ewpc5SxhasoR1igymKjPoqsrglcxRdQZ5mgyStRmE6jK4K7NTn8Enhgz6GDNQmTJYac7gA0sGHa0Z8qzLINuWwaQBGbw/IoM9uRlk5mUwOD8DS0EGtYUZHFdkytqcyWJtJoN0mZj0mfwss8mQSWtzJj/IjLdmEhOUiWJ6JqtmZDIuL5P56qWcMC7laf5SDhcsJbdwKaOLlhJRvJQ/ZTJKlzK4bCk3y5eyvWIpLRRZjFNlcVCTRY42iyXGLP71ZBFVkMVKxTLiVcto9WwZJ3yXU6pYztKByxm6bDkWdTbGnGx2eLKx5mdzL2sFz/NWcDx/BXOfraCHMofruhz0WTnsyclhTG4ObfNyOJafw/gLOVxSeNis9DBP5cGi8fCbzFdaD5k6DyP0HiIMHh7JHDJ6KDJ5ZN3wsN3p4X/ZHqbneriWLz8XeFhY6GFviYcX5R5OVnhYpcmVdTmXW8tyaSrIZWthLhXrc6lW55GqyWOYMY9Hpjy22PMoCMnj4/w8PlHnM2V5Pq9n5zMqN59eOQXoPAW8vbyQN4sKeb+skHa+RbySeawooo+miHRHEc+XFbEuu4i5K4oYmFPEjPwiUkqKeHtVEWMDi7mkLJZ1v5jzumLZVxfzXKa6sJjKsmJmBZZwTFUi36uEWZoSErUlOHQlPJBZl15CVG4JbYpKqK0s4TdVKR9oS/FTlzFeVybXo4w/88vk/yojtKSMH0rLKDlZxtlnZaxXlOOjKedzbTn65eWE5JbzWX45r5eXk2qt4LGtginqShzaSk7rKtmoryTNUEmysZJ0VyWDUivZklNJhqeS/+ZWUllYyVvFlbz7So6pq+imrUKrq+KQvooaQxX3llUxLKcKf2U1e1TVlKqrmaGpJlJXTQt9NZdkdhmqebCimlPeNbJ3rGGIuYZbypUcVK3kZuZK1hSt5D9LV3E/axUvilaxpfNq7r1YzeHANaQp1zBWtYYe6jU81qyhv1F+XraGPM8apunWUupcy5zqtcxTr5N3knXsNKzjYs46/i5cx12/9WwKWM8HivUkKtczUb+elqb1ZGWtxxqwgTHqDfTQbOC5dgNNug1UGzZwcckG3sjbQJF6I1WmjfzXspFe1o3szd8oz4fP+NLzGSs2fMaH2k2M1G1iVcEmJhZtYn7lJo7v28SR7M1M92yma95mgvI380Lm54LNHCrcTKN3LX/718q+u5ZFylp5360lRlMrz8FaLuhq5XrWkm6sZaW9li5v1KJLr2VDTi2eklpGlNVyy7SF8GVbWF+8Ba/KLcxtuZW//Lbin7WVl3lbmdR6GzcDtvF94DZitdt4otvGJuM2ihZuIzt/G2HF2xhWtY0B1u2MLN3Og4rtXKzczsH124mx7uAX2w6O2XcwIXgHHSt3ULXkc75b8TkZPnX841eHv66OzcY6xlvqaGmv41hRHYE76qh4Wsfk53UMf1FHz5d1RL6q43TeTlYX7CS7cCcfFu1kbPFOvMt3MnDVTqyGXTSadvFJ0C4+KN9Fv1ZfEJL1JYplXxJV+CWWlV+SXP4VT599xTcB9WwMrKfAUk9KUD02Zz2/rKjna089G3LleF49oqiegNJ6TpfX81llPcVV9Syqrie1pp7Oq+sJXlPPOf1u2UvsZql5Nx9adjMoaDfdbbuJsu/mvnM3R4N3sytkN9eDvuZc1ddyj32D2fENupJvWPDiG/q3+JYsy7dkRH5Ltu8essv2yL5mL4cL95JZupd83T6aK/Zx5fk+lnjv5wv1fkI+2c+jBfu5tXA/DYv2U7NkP9fz9lNevJ/skv2klu2Hyv1EVu/HXLOfq6v3k+B1gL9NB0hcfoCxFQfoXXWAztUH5Joc4I/VB6jaeIC/Dh2Qd5mDFOsOctN5kLV5BxlecpB/FnzHj4u+I3Ppd3xa+R1hlkPy7neI354fwqg6jL/6MC9lHmgOc1l3mHrjYfouO0xQzmH2FR2muvQwS8sP80x3hK3WIzgjj+CbdIRdy44wKe8I+rIj+Jcf4e+KI1ytOsKxmiPsXXmEwrVHyFp3RN4ljrLadJSE4KOk5R+l67OjbA05xrX0Y3yUc4zxuccYnXcMd/4xQkqOoSo7xtuH5JihQd7FGpi6sIEJaQ3UFTawqriBspIGcksbyCxr4MOKBkZXNzCkpoFeqxrYtKOBJPVxOuuPYzUd54r9OOe7HydNHJd3oO8Z5Pwe/8zv2Zr/PZ8bT5AccoJZGSew/XSCOsVJUk0n6Z9zUu7Tk3TIP0nbgpOEFZ7EUXQSU/FJ/EtP8qLspPxNT8o1P4lZcYqzplOELj3F3tJT7C47xdaKU5TUnGL5qlOM9DrNbcNpLppP8639NG2KT+NfeZqHNae5p/1Rjv1IveNHflad4aDpDL0WneFO+RmuVZ3BEXmWiwVnOV94lqNlZ/ls7VlK/M8RveYcCabzTFxxnr415/E5fp4qXSMV+kbKDY0UWRopsDaSH9RIjqORFc5G7B83Yk5rpGVBIy1KGnlW0cjjlXKu+gKZoRdI9FyAsguEeV3E5byIo6P8u/wioTUXCVt9kbKKnwiwXkLjusTGqktsW32J28cv8ZbyMuOsl5kafJnuRZfpqm4CYxMjnU1MLWpiZkkTs0ubmF/exJLqJr7UXuGE9QpXXFf4K/IKL9Kv0Lv8Cm9VX2HF51e4bLnKn86rWGdfpWOra/LecI255mt8YrlG3JJrpBRcI2zVz0w1/8KU3OvMzb/O0Zrr7Aj6lT32X2WPdYO/9DeYUHyDkqobrKu5wderb3Bh/Q2W7L1BkO0m3Vw3GRt+k4qgW/TMu0Vo9G843LfxWXObbb53GG69g8d1h7ORd2QfcwffirvYq+5yQ/c7Qxy/MzP4dz6L+J2Eot8ZFn6P5EX3aFd0j7dK79HJfp9pIfcpDL/Pyoj71Ebelz31fQLj7tOj831yC+5ToP4TQ2AzpdXNrK9p5t91zfRx/MXBGX+xb8kDBmf+TX3OQ9yxjzic+Yirnz3i25LH8mx/zCDlP6it//Bj+D90b/cPvwU+4YDlCUNDntB127/87XlK78KnDC96ysclTxm65ilfRDxjT9EzQiuecW39c9ymF5xa85JVm17x1eZXmDUtRLuMFmLXtRaii9pLNA3wErGVXuLPtV6ixUkvsTTJW+QofMTTAh+xW91SPFzSUngVtxQBQ1uJu36txZ+61kJhaC0erWgtVntai2s2X/FggK/QDvIVX2f7ikyPr1h+3Vd08/cTicP9xeEcf9H/nL9IbBkg4qwBQp0fIA4WBIiS4gBRXxIgHpwLFNG/BoptCoXYrFGIkn4KUTdUIco0SlFqUYrCN5Si9wGlGGRQiU8KVGLbeZXo3agSORdVYvcVlXjurxbNFrVY7lCLssFq8XyxWvyaoRFzMjXiyRmtmKPQiU39dWJenk60zdaLzv0MojHNILZrjSKj0Cgqj5vET3qzuJVtFg+9LWKd2yLaZFvF65VWkfG9VbTqHyRGrAgSDz02MXK7TYSftol5Q+wi/7BddD5tFy+9HeInjUOkZjrEsFKHeLbfIaY1OESX/U5hPOYUSb1douspl+ijDhYLPMFi5+1gcXRgiDBmh4i3c0NEcV6I8C0MEXOLQ0T0DyGib2OIWKUNFTpDqOi2NFT4+YWJMf3DxKW+4aJHebh49WO42KuOELroCDGjf4SYMjJCxBREiGVnIsR/BkUKX/824jVrG9EtKVocXRItVMXR4sb+aDGqU1sRNKKtmDWknbAbYoS0PFYcXxErTiTHiU7L40RtVZz4YlgH4TzXQYw2dhS1gzqK3bc7CsewzmLh8s7iUXlnMeB4ZzHpUmdxzberuDW4q2j3Y1dxNDleJM2PF+tL48WGg/Gi5vtu4uSABFF0KUF0bU4QXym7ixE/dhe/73hN3Dn/mjD99prY0quniPm1p/Du9rpY+8Pr4o0xbwhHTm/xUV5vMa+ot/ixtLe4uLK38D7RW+w801vMvNlbfDZKEq/vkcTmEUK0+kKIxqtCFA3pI1Yn9RHRpX3Emyv7iNd0b4r6ujfFhTGJIisnUXSsThR9VyeKu6cSxaMfEsX2s4li7LlEIa4livzAfqKVtp/YJdM7sZ9oN6yfeJDfT5jzBwhXzQBx6MIAcf3yACFdGSAeyAy5NkDsvz5AeH4bILZbB4ougwaKS20Gi9tnB4sPHgwWz/zd4i2dW7xrcIs5JreINrvFJZkVFrfoaXWLoTa38LG7xRcyFqdbHJf52OUWscFukRfiFn+HusX6MLfwi3CLjtFu8WY7t/hH5vEgt9jjdovUIW5xZqhbLB7mFreGu0VZklv0H+EWmmS3iBjjlt/ZLZa97Rbdx7rFPZma/7rF4HfcwjPRLR685xa+k9zi+lT5XJ5bNBSPFX+8O04kTJkuNIpFwrZ1iej4aIm4vKBCWKLXihbz1onVbdeL0+c/F+PePieGpN8R/wfR2HSd</binary>
            </binaryDataArray>
            <binaryDataArray encodedLength="692">
              <cvParam cvRef="MS" accession="MS:1000521" name="32-bit float" value=""/>
              <cvParam cvRef="MS" accession="MS:1000574" name="zlib compression" value=""/>
              <cvParam cvRef="MS" accession="MS:1000515" name="intensity array" value="" unitCvRef="MS" unitAccession="MS:1000131" unitName="number of counts"/>
              <binary>eJztV+1xwyAMZYSM4BGyQWGDjtBR/LMj9KfH6E+PklESB0SeKR8SYJfr9S7vYgcjpKcnyVFqflMeSj8+Wv34De9jeD6j7Xf4PN7H1tkg3zLnbOs3Dc9m7KXWn3aMUp8O3w9cjbW76PJ+CW8pLBAn136O283Xi7E2F+Qm4JR+L/nOOVvpVxwtuefokWyn7Jd4LOWyNq+eW2NBGipxoWgPPKeDXJFOYnZWOGcO6iGVOwV7VqijHOdkU8IfRzc+Nld7H8bql6tPMfSeh7BnhdfS+uACa3N115OLfXJcUB0TUrmR+sKpHVH8zn/K4exqYKdLp53YjCB9heu1OIqTVp9KZ/TUekkruX21Nc6JtZSf1F7sFVfoD9i3SD8tPEpzweWUw0v4bC4PkhilZ94cx+/Gvh9t+DKv/uR5j9RyD1+j/aCyRnCm1vqU24P+xs5p5aNl3tbuw9lbimth8lujjey7SORcSc+juXRx72qT0zfOWuwpOQ5yc8vXhTQfUAMbVvAlp4nUWo/ZEsuxh9n7O6OfkdqN+cmZGz1nZC9I+utR57XaxlzSPfYBbj2fya1k9h7l19E8/Ibed3XN6Dk1seSuz5iPo+dA4k/tO1GvfprKZSpPPfkMZ3NpVrfw2KvfcOM/Q3cjaHsEH/4yRuJ3JF9GwT8nY6A0x/C/HGfm4VqP2VKHOzSpvVc=</binary>
            </binaryDataArray>
          </binaryDataArrayList>
        </spectrum>
        <spectrum index="13" id="sample=3 period=1 cycle=6 experiment=1" defaultArrayLength="4956">
          <cvParam cvRef="MS" accession="MS:1000511" name="ms level" value="1"/>
          <cvParam cvRef="MS" accession="MS:1000579" name="MS1 spectrum" value=""/>
          <cvParam cvRef="MS" accession="MS:1000130" name="positive scan" value=""/>
          <cvParam cvRef="MS" accession="MS:1000128" name="profile spectrum" value=""/>
          <cvParam cvRef="MS" accession="MS:1000505" name="base peak intensity" value="19.0" unitCvRef="MS" unitAccession="MS:1000131" unitName="number of counts"/>
          <cvParam cvRef="MS" accession="MS:1000504" name="base peak m/z" value="568.129166707324" unitCvRef="MS" unitAccession="MS:1000040" unitName="m/z"/>
          <cvParam cvRef="MS" accession="MS:1000285" name="total ion current" value="3369.0" unitCvRef="MS" unitAccession="MS:1000131" unitName="number of counts"/>
          <scanList count="1">
            <cvParam cvRef="MS" accession="MS:1000795" name="no combination" value=""/>
            <scan>
              <cvParam cvRef="MS" accession="MS:1000016" name="scan start time" value="9.019866666667" unitCvRef="UO" unitAccession="UO:0000031" unitName="minute"/>
              <scanWindowList count="1">
                <scanWindow>
                  <cvParam cvRef="MS" accession="MS:1000501" name="scan window lower limit" value="500" unitCvRef="MS" unitAccession="MS:1000040" unitName="m/z"/>
                  <cvParam cvRef="MS" accession="MS:1000500" name="scan window upper limit" value="2000" unitCvRef="MS" unitAccession="MS:1000040" unitName="m/z"/>
                </scanWindow>
              </scanWindowList>
            </scan>
          </scanList>
          <binaryDataArrayList count="2">
            <binaryDataArray encodedLength="21596">
              <cvParam cvRef="MS" accession="MS:1000521" name="32-bit float" value=""/>
              <cvParam cvRef="MS" accession="MS:1000574" name="zlib compression" value=""/>
              <cvParam cvRef="MS" accession="MS:1000514" name="m/z array" value="" unitCvRef="MS" unitAccession="MS:1000040" unitName="m/z"/>
              <binary>eJwM13VcVUkbwHGR7u4OaRVRVDDh/kSQkE4Re+1YO5AuSekQsbu7A4PutnddN951y13Xtd/54/uZORPPzL1nzjkzB5Q+SGQ0Pkj0NT9Ivph+kKQP+yDpcvgg+WP6B0lB+QfJlL0fJA1HPkh01T9KgrU+SqRNPkr0TT9Kknd+lCxX/iQpUf0kOar2SXJT/ZPkrMknSYLdJ8nYlE+S4QWfJEnFnySxJz5Jftb4LPms+VkSpPdZslD/s8TP+rNk3brPkpi8z5JTOz9LvCo/S+pqP0scz32WlGp9kdzR+SLRM/wiiTD5Iik3/yIxsP0imVX4RTK35oskt/aL5P2BL5IZxl8lG0y/Smxtv0pGHfgqeXniq6RdawhrdIYw1WAIeWOGoN4yBLvWIXzXPoS0TpHvHsJ5YUrPECJ6hzBHVorDClLsVJVigaYUfwrF2lLU6Uqh4CPFhCApngdLsSxECvUwKaqFN7lSbM+TQilfivpCKUJ3SnG+VIohrVLM65Ricb8Ua2SHoqo1lFifoRzyG8po/6H4Bwxl6nyRTxvKQPpQfAqH0ivMOjwUpQdDWd04lB1NQ7nZMpSE9qFM6hLtZKRZKCvNGyFRTppKeWlsFaQ5L0xVlKZFiFaS5kdhiIo0eUKAujTJmtLI+EizUzjuK834GdI8EEL8pMkMkGbETGnmBUvzh7AmUppPKdLsT5PGL0OMlynGypJGNVuaKsFuhzQXBM8cadqEwnwRs0Ca5UXSfBASGqSpaBTzaZamVfi5RZqCNlHXJc1BRRkClWVIVZXBWV0Gbw0Z/tCUYZuWDFN0ZTAzlCFohgwZ/jLsDZBhIFUG21wZ2vNkKC6U4fROGX4slqGgVNTflyGlQYY/W2T4rVMGxW4ZzvXIsO6JDLLKspzUlKVBS5ZLvrJcDJSlOVmWDamyTMqRJSZXFssCWS7ckGVugyxq7bLIK8lhoyyHnYYcF4VqHTnKJsjxj48cSwPkGB0kJ+69HDmhchwJk+PaDjkW5coxtlGOl01ynGqV45d2OTZ1iH6dcgzrkuPfQTmMleU5JnRoyouY8lzVlUfbUB5PG3nqQ+WJCJNHOl2eImF2ljyL8+TFGpKnsFiegfvy7GyWp61Vnv+65Qnvl+exrAINigpEKikwTFWBv9UVUDZSQCFYgQohI1yBznQF/spQ4E62AjN3KPA1R4GbRQr8WqHA6PsKWDUo4NWowM4OBc52ivZdouyLAsVyiljLK6KjrMhbLUXStRXR1VEkIkiRn4TF4YpUxyoSlK7Id4JUpiJFwrksRSTZol+uIm55imyrUGRCnSIz6xVZ3aBId7Miaa2KjG1X5KHwU4ciDt2KrH2mSMlzRRTfKrJEVomJCkqUqCuRra2EtakS70KVMAxXIitXiZZ8JUKLlUhpUcKtTYnIdiV+FjZ3KOHcpcTqHiVOPFJizHMlfnqhxJAflTBRVeagpjJjtZSpF27rKbPWQBkZQ2U+eynz1luZzOnKGPgoExGojGKQMjeDlbkUrkx2hrK4D8r8IMgXK+NYokxRuTKeNcq86VFGt0+Z2AFlAqVUWDNUhRJpFS7LqFAor0KOsgpdqiqkaKtgE6jChzAVRqxS4VSmCpNzVUgtUmF8iQpNwjcPVXjbpsKkThWGy6qyXl6VYn9VVoWqIhUmrhNVeZmiikKaKlXC7XRVQjJU2ZipimKWKiolqgy2qnKpQ/TrVuVKjypPe1XpGqLGaWk1vGTU6BG+kVXjg5Arp4a5vBrnBBTU6BeWKqrxSShQUsNKWY0LwiMVNZarqvFVGKauxlMNNVZpqiGrp0aZpxry09Rw9lbjthAyXY1XwiYfNVxmqHFP2OqvJp5hNcYEqvF6phoHg9WIC1XDLE6Mk6rGxTQ1HqeriTWkhl2WGgHZInaOGhVCcJ4abiVquFeIfL0ajW1q6Haq8bZbjaweNdpl1HFQV+eGMFJbnXtChI46jfrqPAtQJyRYnVfCphB1HoapEx2uTmuUOqdi1elNUedTqjqFaepcTlfndrY6v+erk1ygjm6hOmdL1FlWpo7GXXVWN6vj1Critanzo6DaoU5DpzqxXer8IZjKajAgp0GxggZRahoc1tCgTVODszoaDNHXoBoN7IM0CArW4KVQH6aBfo4GfoUayBdp8G+FhljDGrR0aYjfpcGKfg0cBjXwUtVkqZomOjM0meSnyQd/TfIDNPGbqckLYV2QJorBmowK0eShoB+uyZJITR5layKdo8kveZp0FGqi0aHJxR5N1vZpotCvycnHmqyQ0mLoUC2cpLXYLqvFETktbJS0KPfW4tVMLbYEaXExXIvdUVo0RGsxYo4WkclavBZ607T4OUuLhGwttHZoifefFmo7tXhRpsW/d7VorNdiV6sW9W1a/NWuxepuLX7v0yKtX4v5Mtr8J+TJanNFThtVRW3mKWvznZo2Khra7BXmamlzSUcb3ynaXJimTa2PNrfStPklXZvtGdroZGozJUubpdnalO7QxjFHm/BcbX4V9PK1cS7SprJCm5gqbY7ViXyLNvLd2mT3aXOxX5sPQ3UolNbhJ1kdtsnpoCWvwxHhq6IOJ9V0eKClg4muDqen6TDaV4fZM3TYP1MH9yAdboTq8GeaDpN36qC5V4eEbh2O9ujgp6DLNC1dduvo8pOhLsbBupwVkmN0GZGgS3SWLhtzdfmmQJeSQl3OleiyoUwXlXJdiqt0cW8SaYsukW26+HTq0tGjy5deXer6dQlT1SNFTY/zhnr4GulRNUMP60A9rgnBM/VIDNJDL1gPQvQYG67Hggg9fo/WYyBJjwl5eows1OOhEFSix38teti26WHUqcfzLj02dOuh1qPHQaG7V4/Kfj1qFfSpU9FnUFufVj2RN9Qn10sfA299umfo0xCgz+tgfYxC9fEN02dXtD79yfq4pemzIF2fj0JWtj4WO/TZnquPbp4+JwXy9Xki7CvUp3OnPi4l+uSX6XOkRp+Rd/VRaNVnXJs+7cKXdn3KOvR50KnPP136XO/RJ7RXH41H+hxVMqBdzYAv6gaE6RrwWkjTM8BE34CXBgZE+BhgNsMA3QADTgpPAw1QCTJgeYgBOdEGLM4x4L98AyyKDbgiDFYZ8H23AdLyhsSpGJKvashxfUPazAw5LzFk2zRD8d03pFn4FGzI8FBDHgh7kg0ZmmYo3seiLt2Q+RmGlGQaYp9jyI9FhuiXGHJG8Ck15DvB+Z4h/943JLreEJ0uQ0LVjPhZ04hkLSNO6Rmx2syIhTONcAk2Yl6IEXWRRuTsMCKoyAjjEiMuCBYNRgS2G6Hbb8T0ASMefjUifogx/wl2CsYMUzbGStOYqzrG4n8x5n8GxqSYGFMbYMzuIGOGRhvzTawxsxONeSc4JhtTmGrMrCxj3gr/5Is4xSItEWmZMTHlxthWGhN5yxibRmNuCTuaRb7FmL9ajYnqFvU/GPNe0YR6NRPmqptAgAmbAk2YFmTC5mATtENMqNxhQmuOCVJ5JiwpMGHcThNqi01YUWrCvCYTPglLu02YMGCCylMTRkqZ8mWoKRXSpkjJmVIt7FY0xV3JlC36phgYm5Lia4pNkCmzwkx5JyxMMmVMiintwu40U7rTTXm105TEIlMuFJvye7kpdbtM+XjHlNK7pig1mXJAeNRsytU+U6wHTbkl2D8xZfZTEUPKjO6hZijKmDEoa8ZReTN0lMxIVzdjmLYZb3XMcNIzY46+GWUGZvziZcZcPzNqZpqxP8SMY+FmyCaZMSHZjDUpZqikmnFY8Eoz46mwKd0M7QwzTgk/ZJoRmWfGGyEv3wz7AjPqhLhCM/4TineaMaLIjEZhQbEZX4WqEjPcSs3oEJaVmSFXLtK7Znx73wzJQzOeCWcazPitxQybNjNuC2/bzSjsEPPuNOOh8KnLjIpuM0b3mCHTZ0Zvv5jXYzNevxDzHGrOZmlzdGTMua1kznw1cyrVzVmrY46arjl6BubYScxZNcOc04Hm4rthTnKQOSbB5vweYk52qDl3wsyJDTdnRKQ5jcKKWHM6tpmzPskczSJzfIrNMSo1J+ihOSvbRZxuc/7sN+feoDmzH5mzQ9aCZkULpJUt6FOx4IKmBZnaFljrWLDQwIJVxhZsMbNg+TQLrvlbkBdowYOZFswJsqAjxIKUaAseLrNgd7YFarkWGBVYEFdswXuhtdSCveUWrK+0QLPKguetFrT0WnD4lQXffbUgYYglF6Us2SFtyVQlS86oWHJT3ZIRWpZI61iioW+JarAl3iGWfC9sD7XkcpgluRGWzI2yZFWsJeeSLMlMseR9miWjMixp22nJ0iJLppRY8kTQLbNkyyVLlJssodmS7wSjVkv+bLPEocOS8d2WrOmxJKnfkvBBSwoeWRKpasUiDSv2aFrhr2vFBXMrdkyx4kyQFR0RVryItuLAdis8E614JmxJskI/WbQTglOs+F3ISbXCPs2KB8K8dCu+CtUZVvRmWvFtlhXq2VacEH7cYcXNXCv+zbNiaaGIu1PELbLCoET0qbDCvcqKvbeteHzHik13rdCts+KcMPOeFa+F7PtW2D6w4p4w56EVVfVWjGuwokdY02iFWpMVPs1WLOu04mCXFV7dVjwX/uyzYvcjKzY8EfVS1rwSbkhbEy1jzTvhhaI1CUrWFKhaiz2DNZM1rXksbNKy5py2NX2G1sR7WbNmmjVlftaYBlvjEmbN0nBrbqaJsgxrRmdao5xtTUm+NRRZ871gUmJNZKk1b4WlFdYcrBRjVVkTUSPGqLNG7741fzywpr5ejNckxuu25nyPNcG91uT2ifJ+0eaJNc5frflmiA2yUjbsE6YOteGZsFXaBkMZGy4JYbI24gxvQ4GcDcPlbWgWFivYIKdow37BU8mGKyo2/K1qQ4u6jTjD2OClZcMLoUjPBhd9GxQNbcDIhnsTbRiYYsP6qTZoe9pwVpjpZcNrwR4bHgpS3jbUCnq+NiwKsEEm0IanM8V8gsV8hLAQMR9hRJiYi+AVacPbGHGdLMYXfHJtWFtkQ1apDYOVNmysskG91YZhHWJ84WunKOuxwXlA/I5BGyo1h6GpMwx7/WHMnzmMycHDeCJcDh1GeNgw/haWRw4jftYwHiUN43POMDbkDyO4cBhLiodxqGQYCU3DMG4exjWhtHUYJzuG8bB7GL/9J9qr2rJJw5ZQLVveCDu1bRmpY4uPvi3pBrYMMbZlkoktvwXZsjjUloNhtnwfbsunKFva4m15u82WkgRbRm+3pVNYnWiLepItp4SAZFt+FXak2OKQakuD8E2aLXLpthwQJBkilpCcaYtFli3VO2wZzLFlVKEt7ULiTVvMbtky67YtH4WqO7a437VlQNC7Z8vKeluym2ypbxZx2mwx77DllrCpx5bwPjGPR7a8fmxL41NbNn62JeyrLUVD7OiQsmPVUDv8Zez4VZBXsOOQYKVsx25VO/7TtGOsth2F+nbMMLbj6mQ7RnrbsWK6Hao+dpwQ/Hzt+J/Q4GfHN/52TA61oz/KDt0YO1zj7DgVb4faVjHGNjtyEuxo3G6HQpIdhwXvZBG/0I43xXbsLBHzKRXzKbMjoMKO14JPjR2SfXZMarDjqfCh2Y6eLjvO9diJZ8QOl347nJ6I9LPo98UO9a9iPCFwiD2/CXlS9gwfak+LsFzaHmUZe44LM2Tt+Z+QLWePg7w9DcJiBXvkFe3xVrLnuY49Znr2GBvbc2CyPT9MsSd1qj3WnvbcE+Z52TNUYs8+wVM8Ed8J8dPtxdnCnpt+9uwKsMcg3J4rQlSEPeWR9lyMsSc81p70RHuGJdmzMFnEThEx00VMYX6GPduL7TGttKf7tj1/19mzpskel257VvfYc6bXnqA+e/Eus6eg3572AXtWDdpz+pFIn9mLM5gDJ+UdGK4kqDvQKqhqOnBK+F3LgRE6Iq8nUkMHdCQO9Pk5cCXSgegoB94LgzEOxMQ5YLLIAblkB+zSHKgXFDIcUCl0YGSFAxpVDkjfduDQfQeWtTqQ1+EgvrEO/NnjQGefA38POlDyyIG/pB3pU3LEQ92RO3qOYk/jiJehI98L1saO2Fs48i7EkfFhjkyKdmTeNkekExw5ILDdkVeCXZIj9YJiiiNHBed0R8rzHdlc6IjRTkdmFTmSWOrI0ApH9gtUOmJbLdrWOHLupiMhtxxxu+OIfp0jTx44cqTNkb96HOnuc+TSgCMtnx2ZOcSJnVJOeMg7sU3BCVNFJ+KVnBii7MQidSd8NZ1o1XZipY4TwXpOFOs7oW/kROYMJ5b6OxEQ6ERXkOgbIfpGin7RTtTPckJxthObs52ozRVxCp1oK3HiXJkTVxudsGpzYni3E2/7nCjrd2LcgBNbBp14+dSJxZ+dUPrixHEh4KsTvwuFQ5wZJeXMuqHOXJZ2plrWmWdyztQpOCOr5IyPsjM5Ks6sUnPmnLoz+/ScyTBwZv8UZ36c6ozbdGf6hU0+zuzxc8Y20BnlIGexPp35FOHMlChnvhP845wpmO1M5VYRe7uIneQsnlERP9mZJ1niOteZQ0JOlTOvbzqz9o4zf/Y6E/fImfXSw/kkOxxjjeE8MRqOSeBw2kKHExExnKrI4WycMxz37cN5LMilDOdM/nBxXhpOnSBXOpzXZcMZVTGcjN3D2Xx7OPN7RHnvcNYPDmfil+EkfR3Or0ojeKU5gkytEThqj6BKfwSGviPQCRrB7pARvAwdwfG8EfyVP4LCshGsrx3B9npR1jRCnIVHMNg6Av+uEfwh9PeMYMbgCLH/GUGNxkgctEeiqTuSC8IUg5GkG4rUfCQr/UV5wEheRo4kI0q0ix7JqpiRfJw1kjvFI5lfMlLMfyT+ZSMpLh/J2IqRmFeNpE44vmskUg0judk6kv6ukdztGcmC3pEc6xtJQP9I/nk2kghNFzJ1XIib5MImLxdKprtgF+zCxVAXasNd+DHCheFRLnQI12JcxP1xoXq5C1pZLqzPd6Go2AW3EheUKlwIqXShssqFT3tcmNrowrctLhxod+FEnwtB/S78I6Q+ciHnOxfyDEaxyWgUe8aOIiV4FE0ho1gZOoqaxFFkJ4+iNGsUn/NHsbl4FGt2jWJe/SjG9IwSe8ZR3Ho+ipefR+H0VfRRdCVBw5WlWq581HGlVteVXH1XegxcCZ/iSqafK87+rvwd7MrEUFfSwlxxCHflzxhX1he7klHlil2DK6VtrqzpcmV2jyvSva781edKyyNX4p+60ik/mkXao1HSGc1pIc9yNF7bRxOXP5o/C0cTVDmat8KImtF8s2c0a9tHM79zNApdozkpmA+OZsmj0VgrjaFBuKwyhg7tMRjpjkFJfwxhBmMYbTKGVwFjxP8+hpiwMXwV/ogYQ0nkGE4ljKExTZQXjeFFmehXNQbD9jF86BrDjUdjkDwfg+6rMfS9G4O/jhvdBm6YG7mxZZobLjPdsAx2Y0WIGzLhblRHujE1yg3XGDd0ZrvxpkC0KXbjarkbsytEm0o3jglHbrgxrcmNOx1uqHS58X2/GyMG3egRHj4WbZ+5Mf03N+YbjkXRaCwfjceSYTGWOp+xrAkbS1bcWCblj0W3ZCw3BIWysYSXj8WnciwlVWOxrB3Ltb1jefBwLOkdY5HtH8txYdqjsVz/NJZF+uMYYjSOw4L1pHFUThvHVO9xjPEZR7LvOOxnjOPX0HEUhY3DPXwc4/PGiWdhHGdKRdvKcTg2jmPD4DhMH43j5LNxrJUbj7rieNbpjqdObzyhxuP5IPiYjmdr8HgWhY9HNWI8wdHjmRAn6rPG01k4HvOi8SiXjad413jeNY0XZ8/xuHaMZ1Bo7xrP18HxvH08nlE67gwIv1m6s8nenXlB7igFu+M4y52JBe5Ylrpzu9ydbyrcUa90Z9VRd/zvu/O23x3Dl+6U6XowSc8DNwMPhht5kO3pwc4wD74LF/kID0ZFejAoJEd5iHeAB53C5hgPLGM9aBQU53oQPc8DqfkenMzz4FCBB2XFHkwu8aCg1IPMcg/x/fTAvsqDTdUeWOzyYHWNB0tqPZjd7iHeox5U9HngPuhBosoEtLQnEG4wgQrTCRzzncCUoAk8CpvA+mghbwLziicgqZlAye4JmN+fwLL6CYS2T2B31wT+6J5AUd8EWp5PoFhjIoO6E3HUn8g2g4kYmU7k54CJDISK64iJhGRO5K+cibzOm0hp/kS+3zmR5LKJJFRM5LfuiUzpncgvwtjBicRrT+KA0ST+Np3EEc9J+HpPwj1wEg4Rk2iPmkRzzCRWx00ipmwSMuWTiKyYJNbyJD5VTcJnzyS8uydRPCD6PJ5E7pNJjNWZzGi9yUybNpnvZ4p86GQehU+mKnsyPxVOZmzZZPG8TUb2/mQ+tk7m797J1PRNRvJ4MqXPJrNYawrzDaYw12gKO6KnkBE/Raz3KdwWbpVNYXHlFLFHnMJH4cPgFN4/nUKVylQkhlP538ypTA2eSmmYSMOFuVOpqZjK35VT2V01lbD6qUi1TCWyfSqneqZyZmAqZ59MxUTFk29VPWnU8KRZx5MNup606HnSZuSJ6xhPpod54hvhyT9CbaQnfjGirthT7Gs9caj2RK7Dk/n9nqgNeLLkqSe6zzzZpezF3ype1Kp6MUPNi7fCXnUvIgy8uGzpRaG3FxOne1Hs44WnnxfBkV4EFYn6Mi+GlntxvsMLrT4vdAe8WDHoxf1HXqx+7MX2l16sV5OwTUuCvbaEAV0Jj/UlTDCV8D9zCVFREmSiJSjESkhfKUElQ0JfiYSfd0n4r1HCuQ4Jy/sl4hmWsOGxBKsnErY+lRCgCRcNYJEx3DaBZaawwRLEsmW9F0REwukoUIiBoyXiuhQuVID2Llh9A6qa4FwXdDyBJy9gh+E0xhlNE2erafxPqA6dxunoacyKmcaS2dPoXzgN4+JpaN2dhuG9aeL3TeO8jDd+et6cNPRG3dQbc0tvfp/qzVwfb/T8vCkM80Z6ljez47z5OVG0rfDmU503ixtEnwFvjJ55Y/3Cm0XS03k5bbo4T07ndtB0hkdMpzp2Ou9mTWdI/HTcCqaTu3c6Lr3TKRuYDoPTeSPseTSdC8+ms0vVh3ANH9bp+dCh78NYYx/mT/PhtrcPEwJ9+J/wT5APW2N8yJjlg16WD6NqfHgh/LvXh5arPox47MOlv3348NUHPzVf3guRGr7IavpyQZin5cttbV+xB/Wl0MiXaH9fFgb6oj3TlzphdZAv5sG+bAvx5VGoLz+G+/I52pcrs3z5Js6XKSmiPE+UF/gSVOzLF+FkiS8Td/tSWevLkx5fmp770qk/g8sRM1gbPYP5OTPw3TuDB3dmMLpzBkVdM/jSO4PGRzPY/HgGr57NYI6eH6sM/Kg08+M/cz9ee/kR7e3HmRA/Vob7ISn3E3sSP/Ge88N8tx9KTX40tvixqdUP60E/3jz1Y4GMP3/o+VOr7483/vwrHJrmj9x0fxb5+HMwyJ8fovz5J8afsFn+yMT5s2C2P90V/oypEmW7/TEd8Cdh0J8vz/yZpBmAhUEAo4wC+E7YaRyAp0kAi2YEoBwWgElEAEPiAvhaEIDXnQDeCAvvB6D7IICHgl19AO6NAQw8DmCdciAv9APxNAzkjbDfKJCFpoHomQXyyTOQk16BzJYEokYgt4XV0wKx9A6kU0iZHshon0B+EEp8A5k2I5B/hcN+gRjPDGR4cCDPhD9DAzkfEcjZbYGMTwlkRlogH4W4DBE3MxCL7EDe5Yl++YEUlgaSUBfI83tiTg8CxTsqEGe9mYQYzeSi8UzOTplJQNBMzgTPpD98JlqzZlLVM5M6lSAe6AaxUS8IB/0gHgmTDIP4QwgxDkLaJIiLwiLTIAzMgthqHsQziyAKLYPwtArioHUQT7yC+DcgiBkRQWhEB7EuJohhsUH0C9mzgvCIC+K1sHt2EDPjg9hRHkRwlYhdLWLWBNEkxPYGkTEYxNcnIq5KMNoGweQaB7MmOphfZwWLexnMb/eCCX4QzKWHwSQ2BjO5O5hw7RD+nBJCuGcICl4hXBNWSEIwJ4QuYZx3CL8Iu6aHEOgTwnnfEHG/Q3gTEYJ7XAi/CgnJIbikhPC9MD0thBPpIcRnhOCZE8KyshCqqkL4Wh2C/m7Rtla02RfCw3shbL4fgvODEHY+DOHf+hDsWkJ43RvCkOchfHwVwp6PITzQCaVEEsp0QvkgnJwWivb0UB4Km3xCwS8U+6BQHguHQ0P5KzqUyNhQmpJDKUsLxTc9lE/C6YxQvtsh4uSGUlQk+paH4lAbyqq7oex7EErGQChXn4Ri/iyUZb+GivsextSgMOzCw8iPCMMzMoya/DCs+sK49TiMRWbhVEvCGTotnMKIcI5HhTP5djhvhEN3wlGrC6dO8H4YzmB/OHGPw9F8Ei7OnOHsGxKB0tAIvOQiOGsZQaxnBC+IEOetCFLiIriUFIFZSgQT0iJwyI7Ad7dodyuCNQ9FfnIkxp6RdAhpXpG4SyL5TdhHJBHTIlH2juSOsG56JA4+kTwVps+IZNzMSG6FRFIYHsl78RE5FRlJY0IksimRXBVWpkbSnxZJbnoknhmRvBXisyKRyRd1BaKsKJLrtyIZdieS/LuRSOoiOXkvEr0HkSQ9jORmUyRFg5FYSUXxyThKrPcoaidHEXo/ioedUbzqjuJaXxTDBqJ4+UMUl4yiSbaK5q+IaDSjo6mZFU3x3GiyF0WzoTwaqepo8nZHU3knmmt10eJ/jKapLVrs46JZNRiNzaNoHgnTnkTj9imavZ9F26ExLLWIoc8yhmbPGPbGxxC5NYZRlTHUVMUQWh2DR3sMzl9iOKERS5N+LKmTYnGfHMsfwsEpscyaGouWZywNwnavWNwksfwq7CWWyGmxbJkeS41vLDcSY/k2KRb75FieC6UpsfilxnIlLZZhGbE8FooyY/mSFcvk8ljaqmIZelPU3RZ1QtGdWKzuxzIoHHwRy0eDWZgZz6Jp8iy+3TGLp3WzsG2Zxerns5CXi+NH/ThUzOOYHBjHu9A4uiPiWLogjrqMOGTuxHH7QRw/t8SJs9dszhrP5tvg2fyYMJuyqtkMHZxN0NPZjHwhUt14OibGkzUpnqmT43knnJ4SzzdT4+n3jKfAK55n3vGM8IsnPSye5bPisYmLx3hVPLFJ8WgnxzM/XVxnxBNaFM+TffH4H4hn3aF4Zl6P56db8dTejkf9bjz1wm2LOSTNmENt9ByuV85h26056NXNYX73HN6qz6XbfC6vHeai4T0X1dC5GEfNJSR+Lo92z0X7zlz+NZhHsck82qznYTppHrWSeUQxj4X75mFnOJ+PKfPh/nxmyi0gx3QBX80WiPPJAgpDFuATu4ChsxawIW4B32UsoL5yAWd2LeD0gQUs6hWeLuCbt6LObCHzohbSF72Q0MGFWJouotxsEacnLyKdRSRELmJxzCL2Vy3i0sAifjf+hjLzb+hL+kZ8WxfTWrUYq32LyXm6mAa9Jcw3XcKV0CWExSxh+c4lPKhYwrzaJYTuW0LmgSW8frSEu7pLSdBbyn7jpahaLBX1SxlnsIz+6GWUxCyjadYybuUuE8/VMiJ6lrH0+TJkDZeTmbAc4+rlrGlazlP5FSzWX8FewxU8Ml5BuckKwk1XkGq1ghs2KwhasQKnvBWkVK1g5+0VDHm8gjjtlRwNW0nK/JUsq1nJEZtVrJy1isKlq1iYuIrog6uwermKK2arWRC8GuW5q5lusgazqWu4OXsNm+etYcPCNSxQ+5aLMd+S/OxbpF58y2XVtYxTX8tbs7WcDVnLXzFrGRUnUsF161oqzNdRVrqOWbXr+OfuOtperuO82noUbNcT67GeyWXrSapYj1znenSfrueC5QaOl21g1bCNmMRu5IfZGzkYv5ET8zbyeelGNNZt5ELaRgp3bkS7eCNn92xk7d6NTHi6EZnvNlLwaiP5Rpv437BNjPTcxPpZm/gvbhPb4jeRNm8TVhmbOJS5ibe5mzi2ZxPh9ZuobtzEvu830a+0mfF6m1Ex3Uy7UGW5Gbu9m6kZ2Mxw/y3YztrC5TlbcBvYgv+zLRh/v4VVP21hk9FW7pps5cdhW8W3cCt/pG8lJH8rvtVbmfhgK7J9W3kst43hhtvwMd+Go2Qb3r7bqIrdRs/ubXx4vI3CF9tIkklgQlACb2ISOFSWwPKGBKa2JOBovJ0eq+24+2/HM3o7j+O2s75rOy9lE7lnkcjPton4RyZSFZ3ImrhExs5O5KNwOz6RtDmJ+M5NRHVeIl1C+fxEYhckYrEwkVeC0vJEQlMS+TMjkc1ZiTgUJrKjNJF5lYms35WIR00iX4Ss2kQC9iSiuTeRPqF6XyJz9icy7EAi4w8nkvQ4EdMXiSz/PpG2nxLRck5iYFQSnxYl8cviJNYuTeKf5CTe5yRxOzeJ1+VJyO5JYv2FJFzuJqH8IInRD5NQb0rCoSuJLT1JNL1O4u/fklj+l+ivksxctWQ+j0zmnGsyCeOT6fRL5nZAMn+EJjOtMJkN+5IZeiaZH5qTmdOezG8dyWzuShbrOhlTxRTURqWQsDSFjytSqFuZwtM1KYzcmsJAYgrOKSlcS00hOS2FmOMpmDaIsj9T0DdLZfzIVDI8UwnwSkV+WiqvfVKxn5mK64JUyoT7qanivZjKscxUrA6kInU2FdvmVH75IZWw16ns+TOVTNU0FgemUbM4jeh1aTSkpbEwLw39ojT+LU8j+VIaXffSsGxI43ZHGnWDaaz6JY0Jf6cRpZvOSc90NL3SxVkwnUfCfkk68uIt1SH4h6fzPjYd7bnpbBJWzU+nW9i1IB2phek0CS+T0jmRnM6XwnTqd6ZjtDcd35Oi7lw6A7+kc+uPdH54I+JJZxBhmUGaVQZjJBn8PD+Dkcsz0DiRwYc7Gag2ZbD25wxu/ZnBTY1MkrUzmaaXiatJJhK7TApHZvLHqEzmTMkkxjOTz3My2bMqE9nVmaglZqKYnIn7kUzun8ykeEgW74X7UlnESGcRLpvFdUFfKYvVGlkUumQROyqLpOAs/EKyCFyWhdqJLA63iPr2LJZ2ZyHVm0W2bDYSnWymembjEJlNQX42t4qzeXQumxHt2fzXnc02qR08U95Bv+UOlp/dQe/1Hah37uAf+Rz+Vc7BST2HlfY57HPIwXNUDjOn5WAflsPD6Bw01+cQmpbD8a4cFr3OQfbPHBaq59KumcuAfi4LXXJxdxPXwbksXpnL2FW5lGbkknImlw33cpn9k7j+mkuYeh7zdPN4OSaP24F5NIbkURGax9hwkd+Ux+zsPGwq8+g6m8eFK3mU3s7j3h95vPuax0eNfJo186nSysddJx8F3XxMHPOZOzKf9lH5+E/Pxzssn5tR+axblY/Omnxmp+dzPj8fp+J8lpblc+piPq+e5lP7Jh/7j/l8O6xAnHULmB9cQGBUAb4rC1DNL+CnwgI+lBRw6kwBeT0FPOwtYO9AAet+KOD7DwWMUS7krHohNlqF5ArzXAsxHF9IV3AhUXMLObyokPjlhfzybSEhawv5uqGQxRsL2bupkJU5hfx0vpDYS4Uo9hZi9Y/or7GTKdo7cTPaSdXonaiP3cmMcTtZGbGTiGU7KS7dSdulnYQ270S2fScLnu4kXquIRmH3zCLywoqYnlDEnpQiZA8V4XW4CM+LIm0qYlhPEY/6i7B9XETKT0Us+qsI9zdF/KtZLGIUo2RVjKlTMRauxfwtzBpdTOWYYpa7FdMnTBlbjPa4YrYJPwrW7qKfRzGNwuDEYk5MKiZxcjFPJMVsCRZxQouJCytmVHgxVYJOVDHbhZ+E/JhiupcU47ZBtN8o4qUXo1lRTPj5YvZfKsblfTHDlEpIG13CzJUlRK8vwXZrCaNSSlicVcLZwhLaK0tQrS5h8GwJXy6KdldLeN5Wwr5nJTR8X8KN1yVc/qsE6Q8leH0swcawlDaXUizGlNLrWSrOzqWYzyxFIaSUIbNKeZVayvdZpYR3l2L3rJScd6Ws0S7jrE4ZuJZxelwZLlFlKCwuE+ujjDFrytizoYyfS8uQPlyG6fkyFtwrw7a+jOI3ZXwRlvxdRtm7MqwUyzmsUU6oVjkl2uX8qlfOUpdy6kaXUzGmHA3KeRpcTsGqchK+Lcc4v5z6gnIsissZPCP6vS4n9q9yct+W804I1K5gkl4FifoVSBtVsNJO5EdVMM2tAmX3CsaFVHAztQLTkgo8z1Sw/2kF9i8q+Pe/Cm7IVDJLsZJ3wyrxsKskPbySLzGVBC6p5NqaSmbnVyJVXEl2R6V4F1ZS9mclv/xbSZt6FSO0q9AzrOL8hCqSQqqIWCMUVLGkpIqTpVXMPFNFS3MV/p1VHPhepD+JdurVlOpUo+5fzfTZ1RxeVY3y2mp2JVUzJK0a7fPV7L5YTYDmLrJtd+EzeheLI3fhNnsXQxfu4tM3u7DZtIuS7F2YFOwi4tguhp3dhdHlXei82oXV37voU67hsFYNGno13NevYdCqBrmxNQx1r+FGcA3lITUMX17DyrU1XN1Zg/rhGiKP1KByrIYfTtYQfKoG59M1+F2o4di9GvTvizatNRx/XcO29zW819tNqNtu2hbspip3N/KFu8nr3M2Hnt1I+nbT+91uro6tpeXbWlrX13Jnfy27DtSy92QtOpdrmX2llus9tZT31vJdXy3Bj2p59aSWbd+L8qF7GD5iD7dm7mFL2B7ez9/D39v2oFa0B7eSPUw4v4f5F/dwsHEPKe/3kKm1l2mhe7GP3MvHjXu5vm0v8tv3UrlnL6/27uXQob2kHt5L76972fbPXrpm7iNo/j7mbNhHaso+lhbvw+H0Pt5d2sfkun2Ma9nH4859rFbZz6rh+8Uzt5893vtxW7Of5Rv28+Pm/ZgW78f87H7GXt7PmWv7edGxn5Fd+8nu20/J4H6GvxPXJgcY6XOANwsOoL3+APWlB0jafYA/hZhDB/A4fIDLxw4gdf4AL4Q7Fw6gfukA24XfhdmXD9AmLL92AKWbB8T/e4AtvQc42n+A0rCD/BN1kH0LDzKp6CCzLxwkpe8g978/yLi/DvLfm4Ns/vcg8SqHGKp3CDvrQ6yOOET+ykN8U3yIA/sP8fbAIQrPHWJDyyGy2w+xq+sQ5n2HePrPIY47H2aky2GOLz1MWfFhpp8/zKnLh5nReJi/+g5TrXiEBKUjtI05QkzIEe5FHGFM5BHOzz7Cn1uOEFdzhJALR1hy+QhX/hLlCkeRUjvKR82jeLoe5VnoUVzDj1IVdxS9FUfJEnatO8rcDUd5vfkoU8uOsrHiKCerjmJefZQLZ49SfOkoP10Wca4f5X3dUR5pHsNf6xjO+sdQNzjGFaNjhLgf454wevIxCD/GJcEu4hiVgnLkMX4X4qOO0SlciD6GbcwxygXPuGOsW3YMk2+PEbbuGOPXH8N4wzHyhC/C6o3HeLDpGDlbxBjbjjFYfIzUsmMMlB/jRsUxNKuO8Y9wfdcxkncfY2HtMewvHmPOZTH+1WNIbhzj175jtD0+xuahx4mTP85WveNIDI7j5Haca+OPsz31OE9KjlN5+Thvbhwnqu84Pw8eZ/mb46z69zih746ToXWCrNEnCHM/gSIneB58AsMVJ7AvOiH2iidoP3iChksnKLpyguUPT/BL2wk0+k4g9/IEJ96coPXtCea+P8EzrZPc0z7JmvEnaXQ/SUH0Sa7MOYnT3JOkzjvJkE0nWVd2kujyk0yuOMkP+0+y8OpJbl47yccbJzl++yS/3D3J3oaT3B84ydR3J9n+/iSJcqdotj2F3cpTfF57ipfrTtG4/hQ9m08x6vApXpw7hfuFU0zvP0Xuf6dQMDjNdaPTYh9wGnJOs/n6aWp6T3Ni8DS5P5/m6j+nyfz3NNXSZ9ijcoZYgzMojjtD26QzjIg4Q+baM0wuOoP96TMYXj3DiZ4zFPeeIffRGRb8d4aXUmexlTnLCYWzVDueJdv9LEsiz7K58Cx7Lp5l9eWzGLWd5ePAWYJ/OIvlj2f5/OEsAzrn2GF7jknjz6HqcY5DEecYFXuO2bPP0bLxHM3bzhGRfI6lBeeoLxRKz3G6+hzbz57D8qLQfY43g+ew+ukcKu/O4WR2HonVeXJHnGeO23l6hKeB55Fafp5Rq85za+15/thwnrubzlORdp68yvM49p0nq/88RUMu4GdwgTa7C8i6XCAwQ1yXXSDyzAW+nL9A4ZULfL53gfEtFygYuIDN5wugeRFpnYtYGlxE2fAiS40u8kI4P+4ihyZd5D0XyQ67yK3IiyjEXGTZBlEvzEi4iHb6RdqOXCSq5yIHvruIyX8X2Slse3+RJx8uEvzxIvXCrs8X0fpyka4hl3Adeok+vUvc1b/ECYNLWBleIsrkEhLTS1wRDMwvET7+Ek3ClPBLaB+6xLZ7l5B6dInRLy8xUvMyUoaXSXC8zPP4yxjMv4zZlssobb3MibLLdFZd5vWly8z87TL3/r4s1sRlbuhfwdXgCvKuV2gOucLzyCssibvCi/VXaN1whZGbrrBs6xVIuML7iiusqrzCkMtXcLh+hRGtVyjuucLP31/hj3+uMOXdFez0r9I5/Crz3K9iG36VoOir1At/xV0lPP4q0dtFfflVftl1lb6aq6TcvYr5+6v4f76K6/hrHBF2T7nGoWnX+DfsGp0R15i07BpRq68xcdM1HDdfY9p2cV1+jeHXrrGj7hqtXdeo+v4aae+usVH2uvjmXKdS/zoHRl2nyPU6K8dc55VgN/46G8JF2frr/LjxOnGbriNXcZ1/hICB64x6ex21d9cZGHIDBZUbyGnfIM/wBl5Tb3BV+Cy5wWtukBZ1g4/C3A03OJR0g3lpN/iUfYPnF2/gffkG2tduINt4A//uGyx+e4Nb727g9t8Noj/fIEP/JgsNb1IeeZO8bTdRSrtJZs5NvAtusnGfKDtyk2/P3mTTlZtEXbtJ8MBNNJ7cxFHvFqljb/Ha+xbeUbcYsuAWy9bdwjbpFqHf3WLFpNtMmXobTcltvobe5lzUbWw334bE26zOvc2wvcLV2+wbvM2XlyI1usNL2zs8sL+DSsUdEq/d4fGNO9T13+HD2zss/3qHF4Z3WeJ4l6BJdylcf5ePG+6innmXqaV3uSq4H75Lybm7NF6+y/Urd/FrvMvsf+6y97+7bPp4lx6DOgIM69jgUcfUyXV8DatjzZY6blbWcaixjoxndSx/UYeM/j0ShEije2ywvIfX+HuMi7/Hhw33sDh1j97z95C5do+om/fI77vHx/57nP7pHvG694k3v88r7/soRd3HJf4+4Yvu0y483HqfMQn3uXX1PpKB+8x6e58XZg/oWfeA3ZUPMLv2gB9vPaCt+QGhfQ/449kDlrx9wOX3D8j5/IAw1Yc8jXlI6uaHnCl/SHXlQ3JuPqRr8CEHfnnIGP16zA3rUV9ZT/LWejZuq+cvITqnnitV9Zyqrie9tp6te+rZcbme7hv1cKuevHv1jBuox/pRPSWP6/lOtoGx1g0k2zcQ4d7AGkkDVQsbKFjbwN7tDQyraODfXQ2kHWkQe6sGfr/cQMP1BkbdaiCjroHongbq+hoI/6OBP943EPWpgdFDGvlWp5Hbho1MMGpklHEj9iaN7DRrZIVVIz+4NOI6tpGTgsO4Rg4I5uMbqRb03BspElQ9GskWZCY0kiRsnNjIG2HFpEZ+ERZMbuSFMNWrkaM0UhLWSEpEI5sjG1kd1chr4ZvoRr4XZsc0Eh7bSIfgP6uRekES18gtwWO2mNucRvYLVXMbyZrfiOmqRu5tamTK5kbGbmnkrDB8ayNHBJttjdQKxgmNKCY2Mje1EYW8RsaUNWJY2ciX6kZ+q2nk0MFG5C83cvdWI1sfNhI90Eiv0PBvI8vVm0g2buK1aRMzXJqYu7iJKcubqNvSxNhtTZytauKb/U38c6aJyZebMLveRJWgd6OJnYLqzSayBdlbTXwWNt9uYs2dJl7dbWJOXRNR95oIut9ESHcTrv1NGD5qQvFJE+mC1NMmEoT3wvpnTfwl/PK8iYUvmhj8romAl01M+6GJMT82ceSnJmx+biL1YxNrPzfx05cm5n9tInZIM/1Cu1QzEulmJsg0s86kmT+FF2bNzDJvptKuGYuIZtbHNpOwpZm/tjbz265m+mqbMb/cLPZ/zQx0NJP3qBntj80UCFmfmgmTbuGAUQsWxi3sEia7t3Deo4WCKS0YftvC2w0tTE9owT2xhUvCqaQWTg+2MPJLC+VSrezVamXRVCG0lQsxrczZ0or39lbck1q5JLgmt+Kc0orUrlbW7G7lp9pWvtvTSuS+Vh5caWXEjVYKf27F7n0r5R9b0fnUSvqXVjYNaeOVfhsDhm2EG7Ux07iNFsHXpI07pm3YWLWJtduGhkcbeULmhDbmebZxN7aN07PbmLusjaJNbShuaUN6axtbtrXxTvgroY3myjYeVLVxu7qNsTVtHKltY9+eNvZcaiP1epvYq7XRPdhG/eM2/vdrGxGb22nb0s6opHbks9rZ3N3OwGA7wY/bufa8nfC/27n4vh13rQ7STTr43aODbyZ2MG9SB7Mnd9A5tQPNwA5iojs4ntCBw/YOEjI7mFjaQdfxDrY96mDj4w7+etJB2MsOjP7sIOVtB//70MF3nzp4+rmD+qGdFKt18j/9Tr4z7OTsnE4Sjnfida2Tf1o7xTutk07hwWAnkked7P++k79/76T1v06mf+jk7sdObn3q5NrnTsZ/6eTw0C52yXbxTLeLaP0uAoy6aBFmGHfRINw36eKuaRc3zbqYYN7FYZsuhg3rYu64LmLcu2id2IXn1C7O0EW5X5c4J3XhP6eLttQu9Eq6yKjoQqayi1Th291dRB7qoldoPtpF6dUuxvZ1cfprF7Uy3byZ0I1TaDeqcd2c39rNtH3d7DvVzRXZHhQNenCd0IOZpAcN3x5UZ/TwZHYP9xeLuhs9NDzqQfK0hzpB/mMPD417mWbSi6ttL8Mdejkh9ET3Ehzbi+nmXmqE6i29lCX0kprVi+XDXhKe9dL7oZckjz5+8+0jOraPlkV93FvZh15FH9rVfajX9qFwqI9MYcuFPt4L7y738cftPvof9RHxuI+wZ310fN+HgXM/xaP7yZvQz4eYfjbP6ud/m/pZnNDP88J+sfb76d/fT9epfvzv9HP/cT8XJgxwIVSYNcCYeQO4rRxg6pUB6u4O0PxsAL8XA/R9HmCp4yDfegySFDKI3KxBqrYOcnDHIGerB5l6apDplwfxuzHInJ5Bfnk2SPK7QTL/33CdR0dV3QEcZy+CrQiUJUAICRQUFamsAUIgX4KgCKUtB1lD2KFybAsIJjEJu2LFnKIsCSHsi1AEpJBIFgKULSBIBZ0lM2/mzX1v5s2aZDIzQEPvH58/3nv33t89553f/d1f0y8c6m7iSA8TE0aaWL/YROcsE7tyTJTuMqFdMrG01MRxl4nZbcxkvGBmbVczbRPNXEoxk5pm5sZEM5FMM11Xm+UZYGbEFjNXt5sx7zbj3m+mqNTM4XIzNpOZo8/M6HEWOr1h4fRIC6UpFu6kW0gqscBpC13uWhhhslAmdWuyEN/MysLuVqaOteJdbaVDvpXizVZCJVaK/mUl/bKVLfet6H4rto61vJ1VS3pxLf0u1co7YS1DLteSebMWVeqebOPeEhu2FTZO5dgYWGRj0iEbynEby07aGFFu4361jSqLjTnN7LSaZ+feB3biPrFz95Cdf5famVJhl/lvJ/LEztk2CnfaK0x5UWH6rxW69VDoMkRh7XyFTosVLqxUeLpOoX22wj9zFIZtUnizUGFpuULPGwpVdxWGOhXe0RQePleITXbQcqGDgiwHZ/Ic5B92kHrGweILDjaWOSiscBDX5OBqdyftk50MTnXyhwlOls11Ykg7Fjo5sdTJsSwnKblOFm92UvKFk+OHnPxc4WRQjZMDVqesH07Ke6j8GK/yQn9V1mWVyByV/HkqcZkqfRaqpH6ssjJPJW+jSpc9KsEjKk3HVL4uVymrVsmtUfnhsco6q8qUpyrJPV10TnZRl+7C/mcXfee7eGuBi1GZLpzrXHQrcNFsv4uigy5mnHSxqsLF4Bsurt1yUXPbxbQ7Lh5ZXOwMu/jv/1y0by34Lk6wLklQMkDw7auC/4wRTE4RZCHYni7IXSNouVawVXrxI8GX0u51cvx6Ie8IgrPS0GxBqTQmR3BFmvCJ4Jb0Y67AlCdw5As8GwT1G+VaWwSdtwn6fiZ4ulPQa4/ggHS2UFBWJEjZJ6iWbhcLpu4XPJTmHxA4pYZDcq+HBflHBAXHBIWXBAmlggFlgpGXBePKBdel6ZWCR9KsKoFN0q4IVlYLAlL0quDdezKeSTDMLGNZBBab4K8OQVh6LSZIfyZjNdcobKPxejeNod01MuI1lvfWaEzQ+GaYxpvDNSYna0wfpaGP0XgyVmPrOI2ZszTeWq2x8ws5do/Gy/s0sk9oDLHIb3aN2QGNrOY6J5J0rgzRWZ2ss2W0zo00nY2Tdc7M1Zm2QOcvi3R6r9DZ85FO//W67Ft0vtum884enU2ndTqVy+cqnR23dVo81tn7i07IoTP5iU5SbzethrspGunm8Vg3A2e4+VZaMsfNh3PddFrg5uFSN9pyN9nr3RzOcVOT7+bRBjezN7qxX3Lz1c9u3o26efLMzRstPDxL8tAsxUNkkoezUz2MmOshbZ4Ha4aHU8s8qB97OL/Bw0/XPCTUeIjFPOQ+8dDqqYd+TR7sLQ0K2hr8EGdg6mEwv6fBil4GQWlNvMH2BIMOfQy+lnokGpxKMpj4O4Pp/Q0cAwz6DpLzRxp0TTZIHGVwbrTB8DEG5dL4FIOG8QbP0wx+m26wV0qYaJDxvsHKWQYh6fO5BrvmGfSab3BQOp1hyNwxmLTQIG+Zwe/XG6g5BqtzDb7aYFC9xeDuVoOLBXI/hQZjiuWYE3LueYPJF+XapQZDrxhkXjeYed+gVmqsNej2shdzolfmvJfOA7w8kB3so2leme9eXlvk5do2L92OeVkkvPTzeunQ1UdZnI9tfXzcG+NDjPXxZZqPmlwfBYU+Fhz0kVPmY/htH8vv+Whn8VFt93G0ycf55z4qm/n5TUc/veP9/Gq0n8AqP2s2+ckt9ZNc4eePVX7izX6+1/zc1P2YmvzI7oslEwMMmhLAPTtA45wA5xYE5P8PsGlvAOVCQJ7BAQquBuR9OUC5P8CqZwFaNgVkrQiS2TrIN/FBbr0axJMa5MHbQdZnB7H9I8gr+4KYSoLkHAqScDTIubIgVd8HSbwapOlWkM23g0x6HmRc2xCPe4bY+EqIDwkxZE6IW3NDHFsUIisnxGd7QwzaF2LxyRC7qkIkdq7jHnW0m1RH3sI63CvqGLK9ji6FdZSfqePvl+uovFLHp73reVBcj7K/nna2eg7Y6/ngeT37WjRQ07qBjn0bqE5toN/yBu6ubKCxpIGXrjVwPS1Mw3thfPPCVGWH+Tw/zNBNYYJbw8y+KN+Vh3m/MszMG2H+ZAuT2hRm0/hGTi5qZMmyRlr8rZGKy43McDVS2THCjcQI0dERbo6LMHN5hNfXRrDnRbh+J8IiNcJPzaNceSlKZXyUHeOi7J4U5eSyKN4NUbYfjFJQFWXwgygV9ij3lSjnO8VIS4pxICXGwLExfONjrE2LUTQhxuX3YkyZF+ORlDE/xrOMGLszY6hLYmjZMcqLY6TvjxE6HiNaEUO5FqPCFuP/WRIx7Q==</binary>
            </binaryDataArray>
            <binaryDataArray encodedLength="2016">
              <cvParam cvRef="MS" accession="MS:1000521" name="32-bit float" value=""/>
              <cvParam cvRef="MS" accession="MS:1000574" name="zlib compression" value=""/>
              <cvParam cvRef="MS" accession="MS:1000515" name="intensity array" value="" unitCvRef="MS" unitAccession="MS:1000131" unitName="number of counts"/>
              <binary>eJzVXNF1GzkMVAkuQSWkBKiDlHAluASWkM98spQtRaWceSIiaAyAAMm1Lx94yyWBwWBGVuSVXy6XC11SQYG1dt+iBPLKBBetl9WjOvkUwIr0253DUTr/ezu79Zx+LZBfYE/ri1rL+RmDHBzLL22PjDXWeN5kfYrgRHviXMXI83hFOUvNNS1H+Bl9IvicUwV2VLPMvuXxyCfkas1EZHtoaRHtbc2RyUddywBL06vF0a4f7wulR1v/+ojfH/He7+/0iNbj7fZcy2hYVfSocu/2uMrXhuWbxhtnzUS0TvKoARzmVIzzTO9Z/rJ/MWpGHCrkzuJYnCPeeTpq9RovzbMZravCReOf7RfRj3M8LbKYXp+otqv9tL53er6P4NwyCr2+T6MnGqdVXTzeXn0N5Hj64txY5+WvepPB02aw+Elv5Uw10Xc0W+k5qJmm4apmFa7amdeLIP+g/hmdnhoS5B88y+2xvn5c/7k97tv+2+21dwGMIrBkH7lfITfqhaU9zqNxqgrmjP9ePs4cqRt5F+FjzaTpFOldjTqczaq/CJw7PT7b/eif+drr6We/b6+pt36t9Hz9/eFwi/0eQD3/J+Qf4pxfE55uWe9lcF9PO9kL57I8jPbFdcNo2vPPMXXNr/0zde177NGffOiPumkaahwOcS8j+tqREdE04qE1h1aD56N8nA3Xlm4trsIj/pk4+twcnM/rA/C84Br0NaKNNmMZ5I28wbpKdn+vR4HryEucufa9Oz00/8E+tHPxbx5B4PyWHlIvotd/g5CLrMGzAlgj/a15IxplA+vQ4+LkWIGvB6+3zNV6afoiB2sd1XNGw2rU8Qyoo8wtcE5wps044kcT+SONLdwsJuoT0drTT/MzwpEMnArn0gNLlyhvCtThTBHNq3NGCkbUQ8t3bW3xxHnxPspP8z4zw8g7xjsGOuzoL2s1Llpuph964vG2fNPwNO9GPuFZUXKtGuRt5SOvauAVo7+2h3214F4ZbzytRtqN9NK00HQccSLI0zC1fc0XydnCWdFuVvvVWs+frGd8ZnkX0U3TfiUvotWoh4et4R3GflTvr/Lcwshga7nsNQdrqM1KylXWRLySPkU826HXbB9Lr2qcRXFYt+r0sXx6789frv33/LZ/CCy+Sj/lPmJiePxH5yP+b/x87fZ8VoSeFJFv4fJsmg+WZ9Y8HvdKr88XuV+FWg3noKdnOCcpa3ktA144i+RzJOpmvcyGp5OmhdTB0gkx2tzX7tVVPJdscRHPLItSjz1kXtQXeY7czwpNu5F/UX9Zg3Z963+LdfQ9fvZO9Pp+Q1AXeT18pUaZfJ7Bm2MHD/QQ86y6ssCDyH4/yuin8Z3VfcR5NO+qTjv5ruJFaimRuzMsPclY79Y4o82nEO9Zd7gSff6OKdJH1hT6/Lkrq9F3xSqf7GyZfqNcEjmW9kXkrs6+AyNSa81ylodSyx1YO8LjQbBe5Yz1Ft5qL/T1LK09/tneRJ9/Z53RQcvPcDhbm7Nipt+oZkXLs3T5al3LF3GM9rGwSTnL3p/hy2wPWsRoNXXjfLvm2s1hVd8d9YUen3MPej6Xavee/rJvofXnGaM5onNaebg/yvNmt3BmvVjVigK9z+SmYX+HLjPcRnyz3Dm/DHrJmJmrwH2WM9avavrdPnt6/J9nI7ju4Io5WexRflSjnZrtnmEFi5wzjLKp96Gc3Qf4fN4w+Jn8e/+O7ej7FWoOUcPBZy2Xv++6i1zOL/T8W28CHG0u2Rtzi1Hn6RTJxzzZr9Lr9xX/rW+v+1o96ynnYl9QX89jXGfmYs6ZXjvyrFrPv8PRZbWvpxveexxn+0b2Iz5FZ9TOKtl/V3ZRzqReGucVvrtih09nzuPxW+FOGzAsLjs1/VsCZ96hQQTDyrH8HWHK87Jhhu/SfxSj2Q6a/3vXQvr/GaB5wXt3uCfIi3htcZmZYbcvOzggVgTTyx3Vs29ZbiM/NH+wBu8jPpKy1vYyGkTxMtxGNRncmRkyNdk4C/cMLpqnf9f8/wJ4rmkB</binary>
            </binaryDataArray>
          </binaryDataArrayList>
        </spectrum>
        <spectrum index="14" id="sample=3 period=1 cycle=6 experiment=2" defaultArrayLength="612">
          <cvParam cvRef="MS" accession="MS:1000511" name="ms level" value="2"/>
          <cvParam cvRef="MS" accession="MS:1000580" name="MSn spectrum" value=""/>
          <cvParam cvRef="MS" accession="MS:1000130" name="positive scan" value=""/>
          <cvParam cvRef="MS" accession="MS:1000128" name="profile spectrum" value=""/>
          <cvParam cvRef="MS" accession="MS:1000505" name="base peak intensity" value="10.0" unitCvRef="MS" unitAccession="MS:1000131" unitName="number of counts"/>
          <cvParam cvRef="MS" accession="MS:1000504" name="base peak m/z" value="448.224681692132" unitCvRef="MS" unitAccession="MS:1000040" unitName="m/z"/>
          <cvParam cvRef="MS" accession="MS:1000285" name="total ion current" value="12.0" unitCvRef="MS" unitAccession="MS:1000131" unitName="number of counts"/>
          <scanList count="1">
            <cvParam cvRef="MS" accession="MS:1000795" name="no combination" value=""/>
            <scan>
              <cvParam cvRef="MS" accession="MS:1000016" name="scan start time" value="10.021533333333" unitCvRef="UO" unitAccession="UO:0000031" unitName="minute"/>
              <scanWindowList count="1">
                <scanWindow>
                  <cvParam cvRef="MS" accession="MS:1000501" name="scan window lower limit" value="100" unitCvRef="MS" unitAccession="MS:1000040" unitName="m/z"/>
                  <cvParam cvRef="MS" accession="MS:1000500" name="scan window upper limit" value="2000" unitCvRef="MS" unitAccession="MS:1000040" unitName="m/z"/>
                </scanWindow>
              </scanWindowList>
            </scan>
          </scanList>
          <precursorList count="1">
            <precursor>
              <selectedIonList count="1">
                <selectedIon>
                  <cvParam cvRef="MS" accession="MS:1000744" name="selected ion m/z" value="656.047669204741" unitCvRef="MS" unitAccession="MS:1000040" unitName="m/z"/>
                </selectedIon>
              </selectedIonList>
              <activation>
                <cvParam cvRef="MS" accession="MS:1000133" name="collision-induced dissociation" value=""/>
              </activation>
            </precursor>
          </precursorList>
          <binaryDataArrayList count="2">
            <binaryDataArray encodedLength="2904">
              <cvParam cvRef="MS" accession="MS:1000521" name="32-bit float" value=""/>
              <cvParam cvRef="MS" accession="MS:1000574" name="zlib compression" value=""/>
              <cvParam cvRef="MS" accession="MS:1000514" name="m/z array" value="" unitCvRef="MS" unitAccession="MS:1000040" unitName="m/z"/>
              <binary>eJwN02lU1QUax3GUncvd4F64eLmy/QXNJcvMMQOG+30qzRQViRbX3AIzT1anZsYFFQVlu6ggCpqiJpVOipo4LqQooqggi6ih/N0GEzNHzQUX5r74vHle/M7zO+d5JlrP2cfbztnvas/bgywtdlu3Fnt4cIt9e9Ble5ZVtbt3XrE/tF63e4TcsAfMuGEfUfhf+/iIm3ZTxG27NeKuvbH3Y/vUyA57j1c67LVaF062uVBq7kK9T1cW+HWl0L8r3VvdaPTzYG6yJwd+8WSo3ouWDh8SPTUsM2pQgzXEXfZFZ9byaoAW8886om0GPtL787q7heDuFt7oYWGw3srLYVaMxmAeeXdnoSmMKZpw/vIP56IlnOSOcCwvwknsFsGOkB64+kby+Hkk4/VRvK3tyUOlJ42TevKnRy/uhvSiIaA3ha59CND1ZWx4X6YE9UPC+3HP9DIac3+M+/vz3DiAlC4DcXEbSF/vgXzrM5CjmoHsdR+Eh/tg5ukHs14XzRvmaFpqonE8jebas2hefxHN8s5oLrnEkOYaQ7NbDC95xDDPM4ZvNDEcM8TwUUgMJZpYhuti2eASx0jPOMbo4yg1xPGhNY7FRjuvmOyUaiFcKzQZ3iHL/x1nv3eY6j2MFaHDeBE4guGmkbxqjOd7WzyegaOovjiKY/6jedZnDHMMCTx7kkCBdizPdWOZEjiWxV6JhOoSed8vkSPdEok1J3GtWxLpoUlUKkmMDfiQCP9xzAgbh8UwgVzrBHCfxG6PSfQwTWacdTK/enxCbqTT6SnE+E/lZulUeDKNkufTyHaZTteu0znvOR2t33RmBUznsvsM7pln8FrEp9x5nEzr02SSnidT9yKZoS4pHO6SQplbCps8U3ihS+EbQwp/GlOY5zKTWp+ZZAfN5MuQmdRHzsS71yy2BX6OPvxzeplmk6bMZqD2C0oDvyBOM4cBoXO4VTaHBv2XzNJ+xeeGr/g6/CvW+H/LzeB/cIK5vGuYT0nAAr5WFtC9YwERLqkMck3l6KpU0rwWMvEfC4nNW0QflzRcl6XRIyuN4/olzM5aSh99BjuylzFm2XJ2+GaybXkm83yyaPPNos/gLCKzspw7Z/OWMZvqvGyGaHJ43z+HsiU5DEjLJT0zl5CCXMp9HCgBDlZlOTBk5VHntZJP9SuZl7OSBemrGJGZz4O8fD41rqbOvRDt+rVMyC1iib6YvxmLafcrpm9OMfsdxXhr11FsXs8R03eML/6OiVkbeKLZyJDlJZRll+AwbmJzoFP+Jry3bmJdxmam+W8hedEWMjK2sGnV9yz1LmWRpZTydaVcdPzA87wfGeP4iWGObVjCtpPw3XYSc34meekOpvnsZIRmJ/bynXz8dCdjc8uIdpRRUF3Gm0W7nb+7BzHsodm0h93GXzhu2ssu814eJu1l4eq9bNWUE+xXjq2gnNo15Rw27WNy2n4qPA9w2f8AvbIP8ObaA6QGHKR49UF2WQ/xmqWCfSEVHO1XQW+vXzHkHCa+6DB/tB2hIqISk6OS1Wsqid1QyVDzUS4UHOVw4VH+uf4oyz2qiNZWYUuoonNRFbfSqmhcWsWybOf8pyqWO46TGltNalY1TzJPsCH/BDOLTiDGk1zLO8lcSw2hi2uYVFRDtOspfgg4xQjraXx0ZzhuOUNn1hkuBdSSGlXLxvm1FKTWkrewlrlLahmfWctjlzp+d63jruEsx1ae5fCqsxzMP8u+grPsWX2WdevOctJUT0VgPT3i6tHn1nOypJ5Zvg2cLmggXd/IFFsjg4sa+aW5kZGaJgYFNjElu4n4NU1s0ZwjJ/gcXjnnyLY0Ez+/mZGpzYTlnyes8DwRG84zzHKB4bYLxCsXcDddZKLlN172bWFEegsLi1vIdb3Edt0lHkRdYpS2lcKQVsqjWum9uJW8olamnW4l/3wr+9RWDl5pJbaz1XlXKiVmla0BqvMnVXZYVPYEqezrpnLIqnIkWOW4TeVUd5WmUJULYSqXw1WuRqi0KSq3e6jcjVT5K0qlKlHlXK7K/XyVRwUqz1areKxV0RSpGIpVzOtUZw+VQZtV9leobAi7QkXUFfYkXSEj5xolK67Rv/sNPsu5QZm1jUpbG40hbdwJb6NTacMY1UZ8ZxvzV97ktOkW6VG3WNHzFqWOWyS5t5Pt086Jnu1ErGjnrfx2Uqrbub/lNukRf/CJ4Q6JhnvUWO6xLvw+27Pu87DkPpONDxgd9gCd119I8CP+s/4RhZEd9DzQQafPC8pDOzkT1skErYtEDXWRv69wkRPVLlLi2VXmHOoqw5e6ymSjm5Snu8mhO24iL9zk3nBPaYn3lD8yPKUk1kuuHvOS1WO8xZTlLXe8feSq1keuV2qk7lVf2ZbpKy8ZtdJRpZX+Dp0YTutkcoNOKv31cm6YXlxOGeXdJqP4av3EZvSTu3F+MsjHX0LfM8njTJN8EG+Wuxlm0WabZclKs0yvMUvvZrP0uWKWjC6BojtiEUeNRXbWW+Rqg0WG/m6ROa5BMt43SG76BclOU5BsfC9IDuqs0rAqWJ6dDJYBtcFS5GGTOk+brPe2SYOPTUp8bfKm1iaxBpsMGGCTxJE2+SwhVN5eHiHXnH6rj5BWH0UStYrcd8rTKXJKr0iyQRFPoyJbnFQ/Reb7K2I1KbLPqX+gItJNkQVWRQKGKTL6XUWyhytS/Z4i00co4jZSkX+NUiRotCL3xijiSFCkZqwz731nnpM9yZnp9Mo4RUonKDIhRZGKHEWitkbKsRlR0nS8t9x+q5/c3/Wa/Bg1SA6sHCTfVA6R83bkju8waX+WILtTE2Wz+oFcL5okCxNmi/X6UsmZ6ZAnT9fIkT/XSuKi9RL7ZKM8G/KD9Az7SZbV/VtMX+4Qvccu2dhyRP53plJ2NtfLh70bpfbj2/J/KuzIlw==</binary>
            </binaryDataArray>
            <binaryDataArray encodedLength="188">
              <cvParam cvRef="MS" accession="MS:1000521" name="32-bit float" value=""/>
              <cvParam cvRef="MS" accession="MS:1000574" name="zlib compression" value=""/>
              <cvParam cvRef="MS" accession="MS:1000515" name="intensity array" value="" unitCvRef="MS" unitAccession="MS:1000131" unitName="number of counts"/>
              <binary>eJxjYGiwZ6AZZnCgndmE7CRkN7HqyPUXSM0CkDqHgQ2HgcIOeOwHyTlAw8UBLXwocfdA+Zma9hJjlgMFaXcohslwd+NwSLcgDEqXB6AYVvYpOEL4DVAx9HIXvZxAdxMDVG+DA+npnlbhSqs6Y6jFPy38hGwmctpgcEBgfHULujnodctgjAcEBgBho7Qp</binary>
            </binaryDataArray>
          </binaryDataArrayList>
        </spectrum>
        <spectrum index="15" id="sample=3 period=1 cycle=6 experiment=3" defaultArrayLength="647">
          <cvParam cvRef="MS" accession="MS:1000511" name="ms level" value="2"/>
          <cvParam cvRef="MS" accession="MS:1000580" name="MSn spectrum" value=""/>
          <cvParam cvRef="MS" accession="MS:1000130" name="positive scan" value=""/>
          <cvParam cvRef="MS" accession="MS:1000128" name="profile spectrum" value=""/>
          <cvParam cvRef="MS" accession="MS:1000505" name="base peak intensity" value="4.0" unitCvRef="MS" unitAccession="MS:1000131" unitName="number of counts"/>
          <cvParam cvRef="MS" accession="MS:1000504" name="base peak m/z" value="233.995359484266" unitCvRef="MS" unitAccession="MS:1000040" unitName="m/z"/>
          <cvParam cvRef="MS" accession="MS:1000285" name="total ion current" value="11.0" unitCvRef="MS" unitAccession="MS:1000131" unitName="number of counts"/>
          <scanList count="1">
            <cvParam cvRef="MS" accession="MS:1000795" name="no combination" value=""/>
            <scan>
              <cvParam cvRef="MS" accession="MS:1000016" name="scan start time" value="11.023216666667" unitCvRef="UO" unitAccession="UO:0000031" unitName="minute"/>
              <scanWindowList count="1">
                <scanWindow>
                  <cvParam cvRef="MS" accession="MS:1000501" name="scan window lower limit" value="100" unitCvRef="MS" unitAccession="MS:1000040" unitName="m/z"/>
                  <cvParam cvRef="MS" accession="MS:1000500" name="scan window upper limit" value="2000" unitCvRef="MS" unitAccession="MS:1000040" unitName="m/z"/>
                </scanWindow>
              </scanWindowList>
            </scan>
          </scanList>
          <precursorList count="1">
            <precursor>
              <selectedIonList count="1">
                <selectedIon>
                  <cvParam cvRef="MS" accession="MS:1000744" name="selected ion m/z" value="877.052828734301" unitCvRef="MS" unitAccession="MS:1000040" unitName="m/z"/>
                </selectedIon>
              </selectedIonList>
              <activation>
                <cvParam cvRef="MS" accession="MS:1000133" name="collision-induced dissociation" value=""/>
              </activation>
            </precursor>
          </precursorList>
          <binaryDataArrayList count="2">
            <binaryDataArray encodedLength="3104">
              <cvParam cvRef="MS" accession="MS:1000521" name="32-bit float" value=""/>
              <cvParam cvRef="MS" accession="MS:1000574" name="zlib compression" value=""/>
              <cvParam cvRef="MS" accession="MS:1000514" name="m/z array" value="" unitCvRef="MS" unitAccession="MS:1000040" unitName="m/z"/>
              <binary>eJwNk2lUEwYWhUMIYQnZg4QtiBiEylZbtdSKkvssWAdBoBaJ26kghUHFTq3VgSBLQEBJ2EEri2KtjthaLHRARUyxajBFBAoVK8y4TAERw+IMiww/3vnO+867/+6Lse1WCCR9Cjtpn8LJvk/hJutTBLzVp/Av7lNEbX2ssOscUByaHVIcGnqh2GszohjhjCruOI4qnspGFQyXUYWD66iCGEbFh+JJxdboScWJpTOKHRYMZM8w0GRlAtclJvinJRO3/2TCjmeKNp4Zhi3Z2MljY4hjgViBBVrFFlhka4GddhZwtrGa91xE8rlotOCj0ZmPX9hCuDNEYEnEaDSxwdwCKV7a2aFC6IAVNg5Y5uCAB3In1LBccE3oihVmi7Gdsxh+NosRYrcELRJ37BN74MU9DyRYe8LI80StjRfO2XtjnO0Do8QHOqkPih19sFLoizKrZRjjvIvLliuwT7YSV51XQih6Dwz+KuTMrYYv0x+/sfxx38IfF+f8ESEOwGffBOCdGQUiBcAOCbCIS5jkr0OXIBDHxIF4LglEp2sg9jsGweAUBMW6IPTw1mO5YD2SRMFYOhaMkYlgRHM3ItAqBOa2odjiHIpUp014Jg5DriASEtEWpIi3YPDNFti6R+GwdBuqnLdh/9g2rLXYgSH7HVgg24VpTjSc3aLRxIuBjyAGi/i7USbYjQjzWDRwYpEkmacsFmy3WLyqjcPuqTg8no7DJ7NxaH8ThyBGPFpM4rGUHY8z5vEosorHZ+J4sH6JR85sPJaxEuBglYBhmwQMSBNgxtqDi7Z7YeO0D0WyRHiL9+Pe1H4UTh7AMu6X2C89iHSXg3CcPITq14eQyDuMGqfDiBEmwVmUjNbXyWh3V2El9wgyM1PxfnHqfC/S8CIrDeyCNIxWpaPYTI2QTDXG89TonlXjd4tM3LXOxJdm2YixzEFEeQ5YxccQxTqO4QXH4W2eh122edD8WwOBSAv7SS0ScvJRVZCPpKwClK0uxJ2JIgTMFsFwtBiqzFJYF5ZCml+G/RblWD5VjkztCbjknkRv6UnMFH2NK5JT8GNX4EJuBbzZlbAyr0Q4pxK+okpE5FTiG2YV3ITVyGCcxqcmp+FkehoHs88gx6QGT81q0MStwVp5DYr459CnPYet+d/iSdG3+LH8PHxrz2Mu+wKCzP+B2wW18BJeQrPmEq4VfgdH7mV8nXEZU6cug8+ow4BJHe4w65BhVocq3hWcOnYFmbM/4m2Tesi49ehLqYcmrx4fFNSjuLwezhfqMfOyHlm5DWirbIDe5Se08Bvho2rEf4804kFaI1rS5/fcRjgzm9AnaoJyrgln31xDZul1JHx7HdacZqSKm3FW0wyXpBuYUN3As5QbuJh+A82zLVC/vIk6oQ5n5TpE+usgTNaBpdJhKEWH+6k6tKbpUKnWoSBTh0NHddiTrUN4rg7T+fM34zr4M3+GnPUztK4/4ydGK6qZrShNa8V/Na3omWtFnPYW4q7fgnzuNkZn76D8xF2EnLmLqUA9Dnylx+YkPTYm6xGo0mNNih4+qXq4p+khzdBDqNbDeFSPwWw98or12HlSj0/f6LHBpA3eZm1wY7ch1rkNy6ba8IP1PXhYGpD5pQHrUg3wSzfAPdOA66UG7DlrwF51O07EdsAxtwMcbQcyBJ1IP9yJpOROHFZ14mBKJw4c6cTfUjuRmNaJuNlORDO6EMnuQqJ6nkVdqLHuRop7N0Tqbpjld+OY3W8I1P4GmaoHstQeuJT0wP9ND/KO92Lv6z6MpzyCIPsRAsofYfjXRzhp9geOOjzGX3IfQ8XtR7tzP3r/148DSQPQpg7g+6wBOEwN4Lz4X8g3e4I+wROkejyBn+YJ+GlP4aZ+iumsZ5DkPsMG/nM0Oj5H198HMZg8iPCjgwhVDYGpGZr/hSFoRcNooGGMHhxGlnoYzdPD+IYxAr3pCPYKRyByHkF32QgmmC8xlvQS53NH8SBvFJvKRlEvegVVyitcSHuF3dpXiBYasTnZiPQjRhSkGvF9uhHNGUb8kWmEfa4RgXlGxGiNuFEy78qM2H3aCK75GKKsx7ClbAx518cwYDeO7efHYXdsApVFEwhcOAmTk5Nodn2NpSWvsVo4DSNrBom1MzA4zmLPyVmkfT2Lj/lvwJS/QRJrDtfN5+BWOgfBd3P4JYRBizQmdGodk75YzyRVCJPWXGVSyxpT+izAlNIUpiS1ZJHPRha9+JhFhT0sytrIpuo8Nv3ZwKbP9WwqUJvTWY05rSqxpF6WFd0ssKKdfA5NfMihtBwOuYRZ09RNa/pIwaUT63j0VRCPThfy6EgJj5qz+fTjHT4x3QR0z0pMlXIxnWFIyM9EQtFMCU3Nj9ZUQnKWhBgBErqpkFBVtoTO6SRUcktC/X0SUofaUPftBbQm1ZZEd20psc2Whm2ktKldSmq+Pclv2tPVVntSPbCnGyUO5GnmSD5qR1pu7kRXuDJanyijmxoZVZcuJEO+C22LWESrHi6il62uJA5YTMv1i6lcKKee43LKy5dT8l05Oejl1GGQU4HGjTYUutEPNkvovcglZG7pTrIid+Jae9CCYA9qCPOgT8I9KPhXD7pi/hZVbfCkil89aW27J13s9KQMCy+6xPGiEGsvuibwoh1CL/rB1osmpV7Ey/Oi3+97UYe1NzXe8qHfg3wpI9SXnuf60qUyXzrW6Eua+77k9nDe9ftSveRtOi59mzYFv0O1He/QOd67FH57OZndXUFL76+ghQY/kkWtIql2FdVgNe3LXkPvrw2gMWsFCXaANg4SyfrWUS/vQ/LaHEhLw9fTQmkw9QQH0wfHQ+hhUQjNdoXQF70hlDAdQh1hoSRXhpLJzlC6VBBKPhZh9FNxGP2nPIxi+sPIrz+chqURVO0dQblBEbRlQwT1boygv+ZHkKwgggIKPqHvHkbStF8Uqeqi6DJHSUekSqomJV0NVdLnm5RUHK6kvZuVVBelpDW7lPRpjJLUsUraHq8kmXaeFUqquKikp2Pz2Z3b6bRoF40f3EcOten00bMc+ny1hgaq8ymuO5/ynQupYmsheXedo/XTtdTEbKHYeAPpPNqp64t2+l5xnx54dVKDXQ+Z2g7Q/wF8SBwv</binary>
            </binaryDataArray>
            <binaryDataArray encodedLength="132">
              <cvParam cvRef="MS" accession="MS:1000521" name="32-bit float" value=""/>
              <cvParam cvRef="MS" accession="MS:1000574" name="zlib compression" value=""/>
              <cvParam cvRef="MS" accession="MS:1000515" name="intensity array" value="" unitCvRef="MS" unitAccession="MS:1000131" unitName="number of counts"/>
              <binary>eJxjYGiwZwBjBgcEhonhwjA1xKgdxUMDw+PSAVVsNI4pDM9BjGmdj8HmArEDlGZwwLSb2mHHALNvAPxMqZlDIc1QK5yw4YF212CKE2LzymDHuNyOTXwo+5Pe4Ud7DABNcdHv</binary>
            </binaryDataArray>
          </binaryDataArrayList>
        </spectrum>
        <spectrum index="16" id="sample=3 period=1 cycle=7 experiment=1" defaultArrayLength="5871">
          <cvParam cvRef="MS" accession="MS:1000511" name="ms level" value="1"/>
          <cvParam cvRef="MS" accession="MS:1000579" name="MS1 spectrum" value=""/>
          <cvParam cvRef="MS" accession="MS:1000130" name="positive scan" value=""/>
          <cvParam cvRef="MS" accession="MS:1000128" name="profile spectrum" value=""/>
          <cvParam cvRef="MS" accession="MS:1000505" name="base peak intensity" value="31.0" unitCvRef="MS" unitAccession="MS:1000131" unitName="number of counts"/>
          <cvParam cvRef="MS" accession="MS:1000504" name="base peak m/z" value="568.120214103221" unitCvRef="MS" unitAccession="MS:1000040" unitName="m/z"/>
          <cvParam cvRef="MS" accession="MS:1000285" name="total ion current" value="3685.0" unitCvRef="MS" unitAccession="MS:1000131" unitName="number of counts"/>
          <scanList count="1">
            <cvParam cvRef="MS" accession="MS:1000795" name="no combination" value=""/>
            <scan>
              <cvParam cvRef="MS" accession="MS:1000016" name="scan start time" value="11.1907" unitCvRef="UO" unitAccession="UO:0000031" unitName="minute"/>
              <scanWindowList count="1">
                <scanWindow>
                  <cvParam cvRef="MS" accession="MS:1000501" name="scan window lower limit" value="500" unitCvRef="MS" unitAccession="MS:1000040" unitName="m/z"/>
                  <cvParam cvRef="MS" accession="MS:1000500" name="scan window upper limit" value="2000" unitCvRef="MS" unitAccession="MS:1000040" unitName="m/z"/>
                </scanWindow>
              </scanWindowList>
            </scan>
          </scanList>
          <binaryDataArrayList count="2">
            <binaryDataArray encodedLength="25196">
              <cvParam cvRef="MS" accession="MS:1000521" name="32-bit float" value=""/>
              <cvParam cvRef="MS" accession="MS:1000574" name="zlib compression" value=""/>
              <cvParam cvRef="MS" accession="MS:1000514" name="m/z array" value="" unitCvRef="MS" unitAccession="MS:1000040" unitName="m/z"/>
[truncated: 46,401 more chars]
