# Supplementary material for: Genomic and proteomic characterization of SuMu, a Mu-like bacteriophage infecting Haemophilus parasuis
Source: BMC Genomics. 2012 Jul 23;13:331. doi: 10.1186/1471-2164-13-331 (PMC3447690; doi:10.1186/1471-2164-13-331)
Supplement: Additional file 7 — P6.mzML P44242, Defective tail fiber protein, H. influenzae Rd KW20 Mu-like prophage FluMu (Myoviridae). [file 1471-2164-13-331-S7.zip › 1471-2164-13-331-S7.zip.out]

<?xml version="1.0" encoding="ISO-8859-1"?>
<indexedmzML xmlns="http://psi.hupo.org/ms/mzml" xmlns:xsi="http://www.w3.org/2001/XMLSchema-instance" xsi:schemaLocation="http://psi.hupo.org/ms/mzml http://psidev.info/files/ms/mzML/xsd/mzML1.1.1_idx.xsd">
  <mzML xmlns="http://psi.hupo.org/ms/mzml" xmlns:xsi="http://www.w3.org/2001/XMLSchema-instance" xsi:schemaLocation="http://psi.hupo.org/ms/mzml http://psidev.info/files/ms/mzML/xsd/mzML1.1.0.xsd" id="081007Emilie-080807-6, P6" version="1.1.0">
    <cvList count="2">
      <cv id="MS" fullName="Proteomics Standards Initiative Mass Spectrometry Ontology" version="3.18.0" URI="http://psidev.cvs.sourceforge.net/*checkout*/psidev/psi/psi-ms/mzML/controlledVocabulary/psi-ms.obo"/>
      <cv id="UO" fullName="Unit Ontology" version="12:10:2011" URI="http://obo.cvs.sourceforge.net/*checkout*/obo/obo/ontology/phenotype/unit.obo"/>
    </cvList>
    <fileDescription>
      <fileContent>
        <cvParam cvRef="MS" accession="MS:1000579" name="MS1 spectrum" value=""/>
        <cvParam cvRef="MS" accession="MS:1000580" name="MSn spectrum" value=""/>
      </fileContent>
      <sourceFileList count="1">
        <sourceFile id="WIFF" name="081007Emilie.wiff" location="file://C:/Documents and Settings/ezehr/Desktop/wiff files">
          <cvParam cvRef="MS" accession="MS:1000770" name="WIFF nativeID format" value=""/>
          <cvParam cvRef="MS" accession="MS:1000562" name="ABI WIFF file" value=""/>
          <cvParam cvRef="MS" accession="MS:1000569" name="SHA-1" value="52731191d04f9d4f8dc646854266c78a04905c6b"/>
        </sourceFile>
      </sourceFileList>
    </fileDescription>
    <softwareList count="2">
      <software id="Analyst" version="unknown">
        <cvParam cvRef="MS" accession="MS:1000551" name="Analyst" value=""/>
      </software>
      <software id="pwiz_Reader_ABI" version="3.0.3324">
        <cvParam cvRef="MS" accession="MS:1000615" name="ProteoWizard" value=""/>
      </software>
    </softwareList>
    <instrumentConfigurationList count="1">
      <instrumentConfiguration id="IC1">
        <cvParam cvRef="MS" accession="MS:1000495" name="Applied Biosystems instrument model" value=""/>
        <softwareRef ref="Analyst"/>
      </instrumentConfiguration>
    </instrumentConfigurationList>
    <dataProcessingList count="1">
      <dataProcessing id="pwiz_Reader_ABI_conversion">
        <processingMethod order="0" softwareRef="pwiz_Reader_ABI">
          <cvParam cvRef="MS" accession="MS:1000544" name="Conversion to mzML" value=""/>
        </processingMethod>
      </dataProcessing>
    </dataProcessingList>
    <run id="_x0030_81007Emilie-080807-6_x002c__x0020_P6" defaultInstrumentConfigurationRef="IC1" startTimeStamp="2007-08-10T17:27:47Z" defaultSourceFileRef="WIFF">
      <spectrumList count="18">
        <spectrum index="0" id="sample=6 period=1 cycle=1 experiment=1" defaultArrayLength="17095">
          <cvParam cvRef="MS" accession="MS:1000511" name="ms level" value="1"/>
          <cvParam cvRef="MS" accession="MS:1000579" name="MS1 spectrum" value=""/>
          <cvParam cvRef="MS" accession="MS:1000130" name="positive scan" value=""/>
          <cvParam cvRef="MS" accession="MS:1000128" name="profile spectrum" value=""/>
          <cvParam cvRef="MS" accession="MS:1000505" name="base peak intensity" value="26.0" unitCvRef="MS" unitAccession="MS:1000131" unitName="number of counts"/>
          <cvParam cvRef="MS" accession="MS:1000504" name="base peak m/z" value="542.305672173267" unitCvRef="MS" unitAccession="MS:1000040" unitName="m/z"/>
          <cvParam cvRef="MS" accession="MS:1000285" name="total ion current" value="7763.0" unitCvRef="MS" unitAccession="MS:1000131" unitName="number of counts"/>
          <scanList count="1">
            <cvParam cvRef="MS" accession="MS:1000795" name="no combination" value=""/>
            <scan>
              <cvParam cvRef="MS" accession="MS:1000016" name="scan start time" value="0.167333333333" unitCvRef="UO" unitAccession="UO:0000031" unitName="minute"/>
              <scanWindowList count="1">
                <scanWindow>
                  <cvParam cvRef="MS" accession="MS:1000501" name="scan window lower limit" value="500" unitCvRef="MS" unitAccession="MS:1000040" unitName="m/z"/>
                  <cvParam cvRef="MS" accession="MS:1000500" name="scan window upper limit" value="2000" unitCvRef="MS" unitAccession="MS:1000040" unitName="m/z"/>
                </scanWindow>
              </scanWindowList>
            </scan>
          </scanList>
          <binaryDataArrayList count="2">
            <binaryDataArray encodedLength="68804">
              <cvParam cvRef="MS" accession="MS:1000521" name="32-bit float" value=""/>
              <cvParam cvRef="MS" accession="MS:1000574" name="zlib compression" value=""/>
              <cvParam cvRef="MS" accession="MS:1000514" name="m/z array" value="" unitCvRef="MS" unitAccession="MS:1000040" unitName="m/z"/>
              <binary>eJwM13V8XFUaxvG4zWQ8Y0km7m7Y4vMDanGt4yzurkXqjXsdl8VZbJEiBWpxrVN8cRZYtrrPH99PJ/ee89p0rrish/0b3If9L3sO+6diD/u/jzvsPyXpsH928mH/TamH/SNZh/1vrjrs97Yd9ue1H/b/veuw//W+w/5t/Yf9+9Ye9v+y7rA/ZMNhv3vjYf9Zmw/7g/5x2H/7FsUbPuzPshzxn2E94r/UfsR/h+OIf5PziP8z9xH/z94j/uC4I35X/BF/ju+IvybxiH9b+hH/myVH/F3tR/zDXUf8pr4j/uT+I/5Z6474b9pwxL904xF//6Yj/g8fPeL//vEj/hNPHPGHvKZYe474U2KO+ld4j/rXxx71vxx31B+cdNR/dupRf13aUX/ImqP+BzqO+p/pOur/pveov2LDUf8lG4/679h01L9681H/9seP+v/z5FH/3LGj/vsNx/ydxmP+UfMx/7eWY36b/Zj/bzHH/FXOY/4WzzH/495j/rdij/kH4o75v4g/5jcmHvMnJR3z35p2zL8y/Zj/tcxj/vh8rVtwzP9R+zG/u+eYv2f9Mf/kpmP+HzYf8wc+dsx/zpPH/A1PHfOfiDru77Id9we6j/tzvMf958Qe9zfEHfdfE3/cv8R33N+TcNz/j8Tj/snk4/4fU477g9KO+93px/3+zOP+pqzj/hfyjvtf7Tzuj+o77i9be9x/0frj/ts3HPe/ufm4f+DR4/7/PX7cb37yuD/tqeP+qmeO++957rj/JfsJ/2/OE/4I9wm/z3PCX+o94Z8Ve8J/YdwJ/23xJ/yrfSf8jyac8H+ZfMJ/OOWEPz39hP/0jBP++WUn/P/rPOE3d+tYzwl/Td8Jf9e6E/7n1p/wf7DhhH9q4wn/T5tO+EMePeGPfeyEv+jxE/4LnjjhX/TkCf8tT53wr3xa5yIDKDIE8K6MGgP4d3QAt5oCCDAH4LIE8KhgC+BrewDZrgCKCwN4vCyAM2cGcPXsAKLLA0itCOBvlQF8KjVVAfxeHcADNQE4Hg7g6PIAdq4OoGlNAF/I9c0BLG0J4LW2AM5uD+BwZwAPbQ2gflsA12wPwLwzgLXyyi7lGAhgu9QPBvC5/DUUwMPDAVhGAlgnGaMBvCpnjWmdNIwHcEj+NxGAdSqAzGnF3xvA8d8DaAkP5KmIQN6LDGRWVCA/GQK50xhIaHQgZeZApiyBXGoN5G5bIOH2QDrkw5hAKpyB7Jb73IE84AvkngsCqZodyN/nBJJSGciL8mlVIAeqA3moNpAdDYE0Ngby7QOKvVyxVwby2+pAopoD6ZbklkBekNNatU9q2wK5uj2Q5X2B2D4LZP6OQN4dDOTiYdUod40EcvK4ck4EMvx5IAURQVwQGcQPUUG0G4PwRQfxkSmISnMQf7cE8bt8GRNEyZwg5pQHcV9lEKfXBHGoNojr6oJwNARxyVVB3HN1EJctDaJneRAvrwjijJVBHF0dxKPNQbzTEsSM1iDG5fnOIJb2BrFyexCuHUEU7tT+gSB+kXsHg4gcCqJbUoaDeEnOGAlixbjWTSrvt0GkRwTzqpwdGcxOudkQTIAxGG90ME9JqSmYLVJuDma3/G4JJtMezLmOYFpcwZySqnVnBmP2B9M2IxjfzGCek1NmBbNVamYHc0CumRPM/8RREcxmya8M5l8yXhXMz9XBRNYG0y1n1AfT2BDMjY3BHJfZS4OJXhFMxspgzlkVzILVwdy2Jpjg5mBaJb5F+WRrq3K1KU+7cnQG80tPMBc8Gcwr29XbjmC+3RlM0IBqlvhBrR1WXXJ4JJhlo9ozFsyjMmsimEm5fV8wCQeCKf5K/4aE8ERkCCVRIWyRCkMIe+Sh6BCsphByzSG8JedbQhiTi6wh/CxR9hDSHCEEu0P4xBtC2cwQ9s0K4Z2KEGZVhjAll1WF8EB1CKaaENbKG7Uh3N0QQndjCLfOD8G3MITn5PoLtfc+xV0Rwr0rFXtVCOmrQ3hVzlkTwqAsbA7hjpYQwlpD6JCkthDOaA9huzR1hPC13NwZQmBXCLW9IXwu7rUhPCmXf6oetocwviOEX3aGYBwIoV9eHwzBPxTCsCweDuFHuXskhMhR1SipYyEMjIfw4nQImcdCODc4lDOiQ9kh35hCudUcSpsllARrKAExoTSLNzYUQ3koffLPilCGK0P5sSqUu6tD6a0JJb02lPlXhvLtHaG8uFKxVoXqOw8lpDmUdklqUY5WHZd5bTreEUqHfNsdys7+UEY+DKV/ayjnfRrKRZ+Fcv7OUC7ZFcr9A6GYBkNZJ28NhXLBcCiXjoSyZDSU9WOhbJwOZc5BxQwOoyM0jLPCw7gzMoxXDWGcYwzjx+gw7jaFEWUOo1cyLGH8bAsjKyaMJe4wkk4OY/GZYdxzVhi/zwhjz5wwrioPY1lFGDGVYTwuJVVhfCAHqsO4tiaMo+KpC+Np2VofRl1DGAFNYfxjbhinzQsj4uIw/nNVGJZrwthyUxgXLwvj4TVhbG4Oo7AljPelojWMfXK4LYwV7WG4O8J4Uso6w/hYarvCOCQ3dIcR36sc28P4Qm7aEUbgzjBaZcdAGPMGwwgfDqNb0kbC8I+GMSIXjqlPWTcRRs5kGG/L1FQYp3wexrHIcJ41hPNNdDih5nA6JcUSzjnWcIZksS2cn+ReezhGRzhrZdIZznVx4TxXFM4TZ4WTPjOcS2aH85tsKg/nvYpwyivD2SvXVIVzRFZWh+OpCedpObk2nIa6cG6pD6e9IZzkxnDObgqn5KJwai4OZ94V4ay/RzlXKOfKcGauDmda/rsmnKXN4ThblFdKW8P5WGrbwjkkN7WHE9gRTqskdIbzopzZFc4uWdgdzg9yd084ht5w+iWrL5y3ZEa/epIr1obzyLpwAjaHc8HTquX5cHwvKecnyvWZcsmhbcqxI5w2SdwZzlm7whmQHwdU61A46yRnOJy3ZdaI6pYrR8P5S5aPheMaD+dJOWkinK1SP6k5TIUTPB1OhyTvDueqsAg8ERF8ExUBpgjG5BJzBP+RBy0R2KwRPCpFtgg+kCp7BAflekcELTER+JwRnOGKYJf84I4gOzaCd2ZGMGdWBHvlyOwIvOURPCunVUQwtzKC7+SOqggiqiPolcyaCN6QC2ojmJTL6yL4U5bWRxDTEEFZYwRfNkVwy9wIgudF8OZNEfy6NIJNyyM4sFK1rIrghPjWRPCCnNkcwaKWCH6Se1sjiG6LYL3ktUfwrpR3qDY52hnB6q4I/tEdwfe9ERj6Vf/aCHavi2B0SwS/bVf/OyMo3hXBh1IzEMEhuWkwgsChCNokaTiCl2V4JIKLRlWXLBmLwDqueU1EUD0Zwedyzh6d36vj+yOoDYnkCxmNiMRhiORjYyR10ZF8KbeYIgkxR+q3EUmqJZLzrJGMy2W2SP6QR+yRxDgiKYuJZKt87YwkzB1Jt5zvjeTvqZF40iOZlRuJsSSS3/yRPHqeYs6MhNmKMUf7KyJ5Uk6qjOQTaaiK5Bu5vTqS8JpIMmojeVNm1ClefST/E09jJEcXRXLuVZFseTiSqkci+VwCl0XSLq8sj8S/Qj3JJSsj+V0eXqX+VkfyhJStUb3S0Kya5fYW5WqNpEcy25RPptsjubJD+WRBTyTRfZHk9UeSuEH9PRmp30kk2/8RSf4nkVR+GslBadummnYor1yyU3nl4V3qcUB55aRB9SiNQ+pR7hiOJGIkkj7JGo3kbZk1FskeuXpcPcrqiUjiJyNZ879IdkVEsSgyip9kkyGKD4xR1ERHcUhuNkXpu4rSdxVFmiWK1+V8axSTcoUtir9khT0KjyOKZ+VvMVHskAXOKH6Qe11RmNxRjPui+G9CFK9mR3GgNIqxU6JYf1YUledE8ef5USy7IAr3jCielu9nRXHPbJ2fE0V+eRTvy8GKKG6sjCKoKooOSamO4jWZqIni8lrFluV1qqM+imdkR4NqaIxi49wotsxTb5dGsfnyKLqviuKqa6M484Yovrk1inPujWLdw4q/NIr25Yq5IorzVqqvVYq1Rv00R7FTFrYohtzfGoW5TXOSovYoPpTajii+lLAuxZeM7ijelJk9UeyWNX1RRD0aReCTUVhejKL5DfX0gea5NYoLPolicHsUv+6I4sGdUdh3RfG4lA1E8Yk0Dkbxrdw5pBjDUayV3JEo3pWKUc1SbhhT7HHVLykTqn9S382UvpfpKLy7o/iHnLEnigH5ZW8UW3+JYv8fUTx3VHvDDaRGGvinnB9lYFJWGQ3ERRt4Xs40GRiUC80GfpWHLAYcVgNPyEk2A59Kk93Ad3K3w8D6GAP5TgPvS5XLwM1uAyEeA2viDfh8Bi5JNHBqioF9uQZeLTCw+xyDvnsDP80ycP9sA9Y5BkrKDXwsDRUG7qg0EFllYK3kVht4Vw7WGLix1kBQnYG0egOvywUNBo40Kk+T8sw18KKMzFP+e1XrKtW62sDcNQa+l3uaDUS3GNgoha0G3e8MfCm3tRsI7zDQJ9mdBv4l5V0G9ssN3QbaezSrXuXqMzAlq9caWLrRwAOPGXjscdWy3cCMHQau3mngmDTvMpA4YMA/aGBMLh8y8F9ZMWzAO2LgjFHNVi4cM/CbxEwYeEq2TxrYvFv97zVw5z4DPYcMZH1h4OHfDJzyu4HSvwy8EWLkvEgjqwxGzo42MiKXmIz8IcvMRtwWI8/K6VYju2Sxzciv8qDdyJMOIyfHGJnvNOo3auQ+l5ESj5GCeCNvphm5rMDIikIji0420neekXfPN3LTDKOur0bemmXk+jlGAsuNvF5hZEalkWm5usrIMWmpNpJUY+QVodbIhPy9zsg5jUZGxTvPSPRVRjruMuJ/WHUvN/LnCiNnrjYyKP9ZY+SZFiN/a1XdsrjNyEPtRk7pNLKgy4itx8hnvar1cSO3P2lk7VOqdYeR2J1GnpezdhkZlksGNAtZNmjEM2TkOTljWDnkohHlkaWjmtOY5iSnjxu5cMLIb+KcMvK0/LJbc/pcczpkJCIimtzIaA5FRdNnjCYnWp9N0dxijibMEk2vZFujeVcqbdHcbI8m1BFNj2THRPOOVDh1zK1jMuvcaDpmRPPmzGg9Q0Rz/exoAudEk16uYzKrIpp9cn2ljldF0ynp1Tons2p0Tq6v1bk6nZP0ep2T2Q06J9c3RhPUpHPy1txouv+uvDdEk3VjNGuXR7NlRTS3r4pm3epoCtZE84HUNUfrvhXNnS3RGFqjWS+FbdF8KPXt0Xwjd3VEY+yMZoMUdUXzkTR0R+tdI1rPgtFs6o2mZH00L2yJ5qWPo5ncFk3Ljmhe2xnN+buiuXogmuPSNhhNylA0145oDqPRpI2pfpk1rvolaDKat6eiGQkwcW6IiStCTSSEm3hFiDAxKUcjTbREmbjAaOKaaBMnpN1kIs1s4g2ZZTGxT663mgiymeiSDLuJt+WmGBO9ThPZLhPvSpXbRM0FJr6SO2aYiJppYr0UzjLxkTTMNnH3HBOmchObpbTCpOc8E/dXmbBVm3hCfqk18VCdSfcfE39rMDEgvzeaWNZk0rXIxJWLTey+2KTnCdWxXDWsNJGz2sSXa0zc3qycLcopha3KKQ1tJr6Te9pNmDtMPCplnSY+k/ldJh7oNmHvMXFqr4mdsrjPxCP9Js5cZ2LlBhN/vKn9O7R/pwnLLhOPybYBEwsGTTw9rBpHVKNcNKq1snzMROy4iRfknAnNfNJE4rSJa/eYSN+nuXyhmf6hPiLNmr2Z1w1m9hrNXB9tpttkptJi5guJtJlZJx/ZzXznMGNxmtnmMvOL28xDHjNOr5meNDPHZpl5Y46ZWeVm9suNFWZCKs30Sk6VmfekptrMHTVmjLVmNkpxnZm59WZ+kAcazDzZaOaiuWZ+l9j5ZpIXa/9yM++vMPP1SjPRq82UrjEzr9nMkhYzT7eaOb3NzKBc0m7mT1nZYSa+08zLMtVl5upuMyekvcdMWq+Zt2ROn5mD8u16M499YObsT1TrTuXZpRoHlEvuHFS+ITObpXTYzGfy84hZ1xczZ4ybGZbLJsysnjSTMGVm97SZ2/ebKfrZzMfHzXx/QnWEWqiIsug6Y6Eo2sLH8oPJwgNmC3aLhafkb1YLA3KxzcKfco3TQoDLQqbbwr/kzXMsfHSehYtmWVgx20L8HAvnlVuYkmsqLLxTZaGq2sLtNRYMtRbN1UJJnYX59RbObLJwz0UW0q+ycNZqCyktFt6Q2a0Wbm6z0Nhp4Xu5v0v1dFs4rUd19Fr4ZqOFldss9Oyy8P6AhdpBi55bFGvIgmXYwuNyyoiFnXLhqIXf5eVxC9MTFrqmLHi/t2CMsPKIwcq50VY6zFYyLFb+JZVWK1/IJruVUoeVbfJrjNY6rbzg0nq3lQk54dE+r5XfEq3EJlsZPNvKTKyEnW/lmVlWzpht5fI5Vg5Lc7mVlAorb8jsSisH5ZYqK5HVVtZLUY2VT2RerZWf5KE6K656K8/J2Q1WxuTKRivHpK1JNc5TjbJpgWpcaGXLaiv1a6x8J/c1W3mqxap7mpUhubTNyusdytupnF1WIrqVUz7pseLut3LVOvW+wco7ctcm1bRVfW6zErDTSpfUDlj5Ru4ZtGIZsvKEnDZsZUAuGbHylySNWXUttXJAbp5Qjkn1NKUcMm9aez+3ciTCRkukjduNNspMNrbLYrONeKuNV+QCm409coPdpnuZjX7Jj7HR5LTxozjdNjpibWTE2fg63kZSio2e821cMcdGW7mNf1XYqKq08ZXcVWXDVG3jMdlVY2N1ndbX2/inzGqwcUBuabTx6zwbsQts7F5o4+bbbZx4xMZ7y2zYVtp4Sk5fZePy1TZa19hIa7bxtlS22PhSTG2KL6e0K4es7lSOLhuvy+xuGwclqtfGRtnWZ+PnzTY8j9mYetzGos9s+LbbeFX27bBx004b4btsFA3Y+FSWDqmuYRsvyXkjqk9uGNVcxjQXKRi38bH8NKGYUzaC9tjI22vjQ2ncZ2PioI2rP7ex5QsbA8F2/gqxkxxt5w2ZY7LzuRgtdjbLSVY7O+VPm51VdjtJDjuvy+wYOwflNqcdg0vr3HYu9Nj5QxYn2pl5lp3fZ9l1PbVzQG6tsLOx0s72Kq2r1jpZWWMnsVbn6hWjwc4mOanRzg65sEk5xbhQxxbZObHCTvYqO9+vtvNcs51zWuxMyDWtdgLb7Hr3sdPYYedHebDTjrvLznS3nb5eOwV9dj6Wef12Pt2k+p6263ppZ+suHRuw84ssHbTz8pCdC4bt7JWbRuyEj9pZLyVjdj6TReN2Vkyo7yn1PW2n4oCdtBAH1aEORiMcuhc5aDA6WBLtwGVy8LxMmR1cZ3EQYnXQL/PtDn6VGU4H++Vml4NIt4PtHgdtyQ4+m+ngULmD2yscPFbpYLDKwWXVDo5IRq2Dd6SmzsG34mhw8KxMNDqIXegg4kIHcUsdXLzKoXdGB2+vcegZysE9LQ7daxyc2eYgoMNBt3zY6aCpy8HD3Q68PQ5ekr29Djb0O/hqo4OXt6u2nQ52DijeoOLJv4Yd3DvqwD7m4Bk5a1y55ZoJB72TDvKn1Nu0g2W7HcTvcfDofgfvHnLweUQMpqgYtphiaDDH8IM8ZInhRWsMe20x/OWM4W13DNWeGL6RBYkxHJ8TwwcVMTRVxvCTPFIVQ2x1DPtrYri1NgZDXQwD9TFc1hDDEclsiuE9qZ8bw/fywvwYPloWw6srYzi4KobbV8dwWnMMV7QotnS2xpDTpvjtii+PdCh+ZwwHumK4rTuGy3fEcEwaB3ReHhnU+aEYZgxrjdw2EoNxNIahMcUbV6zJGD6UpqkYlk4r727l3BvDhQFO6qKdPGhy8qLZyfkWp54DndxidWKwOdksp9idDMpRh5OOGCfZTicfSJPLyU/yiNtJnMfJqzLT6+SgmOKc/C3eyespTv6Jk+pKJ9/K/VVOnNVOnhdqnOyRiDonG+Wkeie75EiDk/ZGJ1lNThrnKodUXu7kvaVOblvlZGSNkyubnfS2OClodbKwzcnvsqrdyVsdTqo6nXwj93U5iel28g/Z3ePkxl7l6lMu2dWvHOuUY72TLRK/ycm125yEbHdy0U4nf8m7A5rNoBPvsJOXZcaIkwNy26hT70BORuWqCSeFU04+lc7jTi6LcpFtdPFLtItlJhcJZhevyz1WF8/aXJxrd3GDw0V4jIuNcpLTxWUuF0cl2+PiQ/nFq/U+rU10ETTHxWflLhZXuGiudJFW5eJdqat28VCNC2+ti1dkZp2Lz+WOehfmBhdPyZmNLv32XFzb5CJkrovGRS6+vMhF5SoX96128fwaF3ubXdzc4tI7jItH5bQ2F1e2uwjscNErhZ0uPpXFXcrfrdw9Ln7odXH9Rhd3bVMPu1ycPODi8kEXx6V7yEXesIutsnDExe+yetRF6piLf0ntuIt/i3fSxcsyc8rF07td/OeQi7e/VA8Rbu6MdDNlcDNocnOF2U2+1c0n8ofNzRq7mzSHm3clzuXmNZntdnO3x81zXjePxrt57wI35bPdxJS7eV7Oq3Dr/dDNrZVuHq9yc02Nm5BaN+uktM7NpfVuOhrc5DS6SZnnpugKN4Vr3HwmfzW7aW1xs6XVTVObm8QON29KVaebB7rcuLvdvCQHe9w83eemYJvW7nSTNOjmLakecvOdLBl24xlx87LMGnVzSO4ac/PsuJtzJ9zsEcOUm9Fp1bfbTe4fqivSo3cHD11RHvIMHtJNHt6XRrOHnyXR6uFNqbJ5+FaW2D14HB5ellkxHg7Jcy4Pt3g8PDXTw+Y5Hq6q8NBf6aGkysMOubTaQ2eN4td6WFTn4U9prleeBg9NjR5+keVNHv49z8ND8z163vBw/QMegh5WHCl+RHHkkqUetqzyMHe1h381e6ht8fCDVLR7+Fru7/Dg6vTwknze5eHObg/P9njw93p0XfcQ3e/hCdm03sPOzarpQw9bP1KsbR58Oz08MKDeBj28IrOGPHwh9wx7cIx4eF7OG/WwX24f8/D0uEfvZB49L3s0Uw+nT3u4drfqPOAh6ysPn4Z4+Sjcq2cKL7UmL4+YvfgsXl6Xb61eXrF7me3w8qXEOL28IBe4vNzh9vJknJez4r2EJnu5+wwvt/i9PIGXa2bq2CwvQ7O9BJV7WSulFV52ymWVXo5LT5WXwmov2+TiGi+dtV5y67z8t95La4OXrEYv85u8/C6N872sWODlx0VeHrzYy6qVXhpWe/lZlq/xktSs2ltUe6tqb/PyhlS1a22HV/cJL69JeZeXr+X+bi8v93iZ1evlC7mnTz31q6e1Xg7K5me87HrJS8pWL8s+VawdirXTy3fy4C4vcQNevhn08sCQF8+wlzkjXr4S15iXl+TQuOY0qZhy57SX8/Z42S/P7PPi3+8lJyiWj+U9Qyy/GmNZGR1LiimWd6XBHKv/y7GssMSSbI3lX1Jni+UnWWaPJdERy1tSGxPLD/KIMxafK5Y35d/uWB72xBLvjeWVlFhuPDuWx8+J5bTZsYxKWHksG+XUilhG5OrKWEKrYtkgp1THMixX1cTqWhDLejmpLpYhubI+luCGWNZJWWMsf2+KJWhuLGulf0EsuxbGknN3LAsfjCVzZSx/rIqlebU+r4nlA/m9WZ9b9Vnmt+lvaW6PJaNDx2Rep47Jmi4d645li8zrieU/sqY3lvS+WOb2629JX6fP62N5/1HN7l+xNH4s22VXLKsG9O+Qjsuq4VhSRzRjaRrV32OxpI3rb2ma0N+T+jylz9Ox/CZpe/R5bywXRsbxP/nUEMdhYxyd0fpsiuOIOY4uS5yuvXF8Jhfb4jgqXfY4vVPGcSwmjkvdcfR44ijy6nNsHCd8cfQnx/HU+XGcOyuOvWKtjOM5Oa8qjjur47DXxPG8HKyNw1EfxwsyoyGOQ3JPYxzOpjhekpfnx/HAhXG8fqniL4+jb2UcgWviGGyO48qWOIJb4zi5LY5hubo9jtCOODbKqZ1xXNsVR3h3HJslsi+Ox+SM/jhuXBvHnk1xxL8Wx2W74rhiKI6g4ThOGoljSK4ajSNkLI4Ncsp4nO7vijOpOPK3qTiun44janccN+2Nw7hP9X2vWQTGMxEdzw2meKYt8Xpuisdki+dpOdcezz653RGPNSae5+R8ZzwH5S5XPA53PDM98bwSG88/ffF8khdP+Yx44mbFk1gez9tSXxHPz7KiMp7Uqnjek6bqeP4ja2ri9cwdz4eyoC6etvp4choUR47Pi6dvfjwlC+IJWhTPyOJ4Bh+M57ql8RhXqobmeO5uiSemNZ6X5Ku2eO5vj8fbEc9rUtkZz3fycFc8vu543pLannh+kuW9yr1WedfF89/18Yx/Fs9ZO+I5MBDPnYPxvDCkvobj+VLuG4nHM6qYUjGmmPLQuGJOKN6k+pqKJ2Va/eyOp3lPPH/ti+fVX+KJDPHxuEyH+rglzIcp3MczQoSPF6N8fGnwcb/RR6XJx7/lEbOPty0+6q0+Vtp8pNl9bJHWGB85Th8Xunx0u30UeXzskBlpPj6Z5WNXuY+gSh/rZbTKx3XVPiJrfDwmZ9Yqv9xS58Nc7+NZOa/Bx12NPmKafPp/6uPruT6WzPNRvcBHwOU+Jpb4uPFBH8aHfDwl5z7s445HfNiX+pi5TDUv91G10kfSah+Na3z8JmuafWS2+PhQFrb6+Es62nzkt/vYJpd2+Dgh/Z0+yrp8DElYj4/NMtnr46Y+H0/3+/Cv1WzW69yHPk7/SMe26tgnPvbL7G2qc7uPuB0+anb6+FGW7/Ixb9DHH9I6pDkNayZy0YiPo9I76tO7pY8BuXLcR8iEj41y2qSPcblhSn1Oq085d7ePffLAbzoWmMC5QQm8EZ7ATxEJtBkT+DQ6gUtMCRyXPnMCpZYEhuRqawJhtgS9ZyRwuj2BKbnZkYApJoFn5Dxngn4vCTjdCbwi5Z4EHvImkBCbwOr4BP6XkMC6FJ0/I4E7yhOwVyTwosyqTOArWVKVQFy1apHaGtUjK2oTSKtLYIvMr0/Q/TeB9oYE8hsT2CaXNiUQMDdB1/sETpqXwLXzE4hYkMBtixJ477YEWleon5UJlK1JYFgiWhI4qzWB3XJrWwLW9gT+ITM6EvhC7u9MwNuVwOtS3Z3Aj7K8J4HUXuXvS+BPyVurvOuUc30C121MYO9mfd6VwMhAApFDCZw9rGNiH1V/Mmssga/lwfEE4icSqJvUPKYSyJhO4CM5vDuBor0J7JJN+1VDUCJ/hScSbEhkwpjITdGJRJsSeUY+NydyjyURtzWRSlsi38syeyIpjkTek3kxifwpbc5E8lyJbJPL3ImMeRO5PjaRu3yJvPi3RH49K5FZsxJ5e04i9eWJZFUmslUurErkqPRWJ1Jak8iQXFObyGN1iZxVn8jtDYnYGxVDvm5K5MG5ifjmKY40zE9kzYJELlqUyKtLEslflohpdSLnr0nkkHhbEvmxNZEVbYmktSfygSzsSOR/0tWZSFFXIrvkyu5EQnsS9ZtJ5IzeRJ7vT2Tm2kS+kiXrEolfr1o3af07yvtxIs2fJHLS9kSe2pnI3QOJuAY1myHNRpYNazYjiWyRBaOaq3SOJVI4nshO+ftEIiGTiWyS06cSse5WPpm5R3n2JXLDsUSePp7IeScSuTcgifSQJD6UkvAkzo5KYq+URyfxneTbkrjCnkSwI4mN8reYJCblFmcSFlcSX7mTWOJJ4i1vEvWxSfwm2fFJ/JSeRGdZEm1nJxE/U8dnJfHpnCQuKU8ioCKJUyqTGJfo6iSekfNrkjgk99UmEVuXxBtSW5/EL7K6IYnMxiQuakqif24S189PgoVJ1FyYRPjyJFKak3hfFrQk0dWaRFFbEgNyVXsSZ3WqH7mjK0nv4km8LBU9SfxblvUmsaUvib/6tW+t9qxL4rENSRQ/lcTT25P4fIfq2KU6BlTDYBJbh5K4eDiJE7J2RD2MJjEmN46pj/EkvUsl8cWE5jCtfuWzPUl4A5MxRSazxJBMvDGZPHMy2yXYmswmOd2WzLTYHMm8KHNikvlW3nMlM9+dzF8SHpfMOfHJvJaQzMYC7Z+tveXJnFGRzG65vTKZl6qSKa9O5t+yrCaZlNpktsjCumQOy1BDMvfOS6ZugWLdn8x+ueuBZFxLFFeqH0zmJ1n1UDKZDyezVS5+JJkTsnZpMqcsS+am5cmYVyTzD5m5MpmvJXF1Mu9KR3MyhS3J7JKrWpN5vE152pNxdybzT6npUnxZ1a34PYovJ3qTWdeXzKn9ydy8NhnLumQe3pBMz2vJhLyfzGY5c0sye+SOD5KJ+TCZV6Tyo2R+kBUfJ5O+NZmP5MJPkun/NJmTP0tmxo5kvpJ3diXz54BqG1RtQ8kMyNXDyUSMJPOEnDuazAG5ZywZz3gytRPJ/CJrJpPJnkrmU7l0Wt/PHs13n2a7X/19n0x0QArPyYzAFL6ShOAU3pG5ISn8VzpDUygKS2FAIiJSuDcqhTpjCr/JNlMKmy0pnGlNYY/E2FOocqTwo6yMSSHDmcI6dwqnelKYkJu9KbwQm8LWU1MYIwVDRQrnVabwhcRXp9BUk8If0l6bQmFdCrvkqvoUzm1M4aDc25SCd24Kb0j9vBSuWJiC66IUzHem0HtfCtFLUihZlsL5K1P4c00Kgy0pXNOaQmRbCk8J7Skckvs7UojrTKGxS/mksEd5elN4ok95+pVnbQqx61Jo25DCoy+n8NrHKWzaloJzZwrVu1L4ST4dTNHzro7LGSPqX5xjKbwq1eNaI6snUsia1Fq5dErrp1PYKGfsTuGOPSm4j6YQGpjK2UGp7Je7g1PxhKRSF5rKb5IXnsoOeSwylQNRqXiNqbSZUtlpTuUJayrn2lI5KPfZU4l1pOrdLpXGmFR+l12uVJ70pHLIm0p8XCpN8al0+lJ5+ZxUKs9NJZNU1sxOJWdOKmdVprJPPNWpvC51NcovrbWp5NepBrmyPpXwBuWVcxuVV+5rSuXtuco5L5WiBalcszCVLxan8v31inmP6lySyucPp3LdylSeXZXKjNWpetdOZWFLKn2tqXrnSGVcbm5PxdKRypzOVP4ty7tSSe9O5WO5uCeVgN5UNsh0Xyq396cSs1a1r0/lio2plO1IZVRu3JnK7IFUvpNlg6mkDaXykVw0nKprXCrrR1L526hiyO1jijGeyqtSM5Gq30kqzZOp5E6lsl3+Pp1K2O5UHpeDe1KJ26c+ZcYXqUQa0zg/Oo0HTWkkmtNYYEnjsPRZ0zjZlsa43GxPw+pI0zUwjfKYNL6Xlc40Ml1pfCKXutMI8qSxSc70prFP3ohLozAhjQF55JQ03jk/jTlz0thakcYllWkEVmm9nFmdxl65q0Z7atP4T532NWifXNOYhqEpjWckeX4aixekcUxeuVA1XJfGlpVpLFqlY7J2dRqnrkljSm5rTsPRkkZ1axo/S257Gjvkyo40wjvTeFLoSuOQLOlOI6EnjfdkQa96l5P707hlbRq2dWls25jG45vTOHtbGvduT+PPnWmUDKRxw2Aa5qE0npc5w2lkjGoWculYGsHjaWyWsyfS2C/3TqYRO5XG29K1W7XvV74TyheQrt9EOsei01lnSuc0czrTcoclHac1nX9KrS2d36TNnk6BI50BuSYmHYMznWflG1c6j7jTSfWkc5E3nY2x6dwVn84fCenMTk3HVpjOt/50Nl2Qzr4Z6ZSWpzMqP1alk12Tzjb5e206YXXpPCHUp3NIljSkk9iYzvuysEm1zUtnSm6fr9oWqK6FqksKFyvXPel03ptOyX3pDMsN96djfiCdF6R8STrfy8oH08l6KJ3P5IqHle+RdB4X/1LlkyXL0jm6Qv2vUt9r0qlrTuc/0t6STlFrOoNyXVu6np3VV0c6/5blnelkdKXziYT0pPOYnNubzkG5vy8dX386/evSuW2DPr+Xzrty5H0d25LOqR+oH7n9Q/Xzkfr5WL18ojzy+C7VNKCaBtN5b0j9D6s2WTuiOYyqRrljLB3XeDqvS/1EOr9Lx6R6n1bfuxXzuPqQosAMhsQUnMHzMickgwuNGZyQty0ZzLVm8Jf02DI4yZ7BuNhjMqhxZvCrtLoyKHBnMCDXejIwejOYFZvBdxKakIE/MYMnyjNIrsrgouoMAmoy9G6awT65ty6DuPoM/iXzGjL4n/Q1ZnBKUwa3zc0gZl4G/5TiharrngyCHsng/mUZ3LU6g6bmDP4r3S2qqzWDW9oycLRn8KrUdGTwm7R1qreuDK7vVn89GZT3ZvCD5PRnsF2uWpvB0+sy+GZ9BukbM8h/PYNTd2UwJa8PZvDHUAZdwxmUjmRw82gGtrEMXpHqcfUurRMZDE4q/pTiT2t+Ur47g9V7lGNvBjskan8GMw9kkPF5Bp9I6Bea32HtOZ7BCycyqAjI5EdZE5jJNcGZpBkzCTFl4jdnckgetGTygTWTAHsmm+QsRyYH5L6YTHzOTN6Tha5Mjsk6dyanezLZI7Gxmbwt8+Iy6YvP5FRfJm8kZpJ4fiYbZ2hNhdZU6Xx1Joelv0ZrajOZljvrMnHXZ/KmNDVk8l/paczk5KZMJsQ5L1PfSyb18zPpWpDJZUsyeXSZ6lyZyQPNmSxuVY3tqrFDNXaqRjnelcn67kzO6Mnk3t5M4vsyeUeO9qvutZnsXZfJyzsyaduVSdFAJsNy42AmlqFMXpKq4UxaRzIZGs3khjEdH9dxqZrI1P0kk+unM3lxdyaVezL5WQr26fPBTMqPZxIdnsWP0VmsMWXpGTqLay1ZvGDNosKWxU/SbM8i35Gla1cWJqfOSYVL56TZrXMenZPrvDoXq+NxWVyfkEXMjCzqZ2bRNSuL2+Zk8WdFFt2VWUxWZXF7dRaumizekMbaLP6S3rosTqnPYkruaMjC3ZjFmzK3KYv/Sd/cLE6dl8W03Dk/C++CLN6WeQuzOCzn3pHFlSuzmLU6i5zmLHbI1S1Z/KM1izlt6lHWtKvHjix2yXWd6qdLNUtFdxY/S0tPFgW9WQzJDX1ZWPqzeEl+XZvFTRuysG3MonNzFic9lcUl72Xx2PtZbP0wi8htWTwjOTuVc1cWxgHllR8HlXNIMxrWjOS6kSzMo1l6z8+iaiyLX6R1PIuiiSyG5aZJ5ZjK4hWpnc7iP9K5O4vSPVncujeL1/dl0bA/i54D2h+cjcuYTZ8pm93mbO62ZPOONZsFtmyOyXp7Nmc6stkv98dkk+DMZotc6Mom0J3NZjnXk80hecibTUpsNh/LpXHZhMZn840vm88Ss3k2OZtZKdm0ZmXzW3k2t1RlE1OdzT+loSab/0pPbTan1GUzJXfWZ+NtyOZtOdqYzbqmbM6Ym80+SZiv/AuUf2E2XyzKJvXCbC67KJunLs5m6f3ZZDyQzd+XZBP5YDbPyPcPZXPdUuVZk810i2K3KnZbNv+S9R3qrzObA5LYnc0HcnFPNkG92Twm9GXzlTzSr1jrFWuD8m7L5uEd2VyxK5vwgWyellVD2ewazubakWxMo9n6XrL5VdrHsymZyGZUbplUz1PZvC6N09n8Jaft0dxl0f5swr7MJvpEtq5Z2QQYckg15bBVLjfn8LQlh5nWHP4tq2w55Npz2CXXOXIwx+TwklQ7c/hNOlw5lLpzGBeXN4c3ZW1cDqfH5/BYUg5fJeew5fwcls3K4aeKHFoqcyiqysFRk8M/paE2h/9Kb10Op9bnsFvuacghvjGH92RxUw4Bc3M4d14OX8jfF+YQuSgH78ocjq/K4fM1OTzYrLpbcwhvU+0yqz2H72V1Rw55nTkMyA1dOVi7c3hFanty+EO6e3M4uS+HKbmzP4fYtTm8I8fX5bBpfQ75T+Tw+ps5PP5+DvO257BkVw5hQzk8JTOHNZsRxR9VfLGOK7bUTii2dE8q9lQO03LXdA7v7s5h0R71sS+Hzw7kcOVBzeHLHE78pZ6O5XBLUC6rjLlcb8rFYs6l1pLLH9JtzeUUWy7Tcrc9lzhHLu/K4phcApy5PCp+Vy5fyVJ3LpmeXK725mKMzeV5ucafy4lZuXxWkYuhSsekojqXX6StJpeS2lzG5La6XN0jcnlL5jfkclQ2NOZyVlMun8tDc3NJnZfLJxK5IJdnZc7CXG65MJe5F+fy9C253Lcil9DVucxYo16ac8lryeWG1lxsbbnUt+fyX+nryOW0zlz2yn1duSR05+p3kMslPbmE9ObypMzoy+XfkrdW6zfmcvqbubRuz8W1S/XJ0QHVNKSahnNJG8nlU7lyNJeosVz+IRXjubRP5FI6mcvtU7l4pnNZuDuXTXs0o325vHgwl8E/c3k4Io/PIvO4KiqPSVMe71ryWGzNI9CWx2Nynj2Pr2W5I4/smDx2ynXOPCyuPF6ROncef8pp3jz2yn2xeVwSn0eoL4+ZCXkUJOURdkYehWfncfZ5eRwS48w8XpD3KvK4sDKPx6vyWFmTx0BtHjfU5WGrz+M1aWjI4y/pb8zj9KY89suSuXmkzMtjq1wxP0/fQx7PSfnCPH6WtkV5lCzOY/MlqvmyPDJX53HNmjxqW/Loac3j1LY89si97XkkduTxoVzaqRq78nhafujO0/0kj6LePEbl1r48XP15vCUL1ubx5fo8lm7II2tjHjvk2k15vLxZM3g0j6bP8ogeyONFqR7M4z/SPZTHPSN5JIxqLmPKM648MmtCuaRlUrmmlEtunc7j7d3KsyePE+Lfpx72a+4HNHep/C6P+qOaxfE8vo/Kp9CYzy3R+bxlyue4OR+/NZ+vZJktn2x7vq5V+Vhj8nlVGpz5/CX9rnwOuPN50JNPqjefT+SFuHyq4vP5TU5OyGe3nHR2PivL87mxMp/Xq/I5Up3Phpp8zq7NJ7M+n+1ybUM+5sZ8XpG6pnz+K/1z8zl9Xj5L5iv+AsWXKxcqx6J8/rM4n9zbVMcDquHBfPauyCdpVT6/Nitfaz7TcndbPr72fLZIWGc+T8vsrnx+lJKefMbljt58YvvyeVcu7M8naG0+M9bl829Zs15z2ZDP25vyuenJfHrfyydiez4dO/P5YDCfS4cUdzifZ2TOSD4/S9toPqVj+UzKXeP5vD+Rz8WT+YRO5fOUzJpWfmnZnU/xHtUgd+xV7v35PHkgn9FD+dz8az6HzQWstxRwtrWAL2SprYAsewE75DpHgb6LAl6TRqfWuQo4y13AIXnEU0CmV+vkutgCGuILWOfTuQStL9f6igIOy9lViitLq7W+RuvlulrFrdM6aazXOlnfoHWNWtdUwM65BVw/rwDb/AL+KU0LCjgiGxYW8OWiAmYuL2B8ZQFPNRcwq6WA0rYCJuWu9gLiOwrYIpd0Fuj3UcCc7gI9bxXQ0VPASb0F3NNXQEJ/AR/KZWsLiFhXwHNyysYC9kjS5gJCBhV3qIC2YcUeUWy5a1Sxxwr4QC4dLyB8ooBnpXyygF+lc6qAk6cL2C0f7ykgal8B1fsLaD1WwAFjIWmmQtbbCjnbXsgXssxRqGtTIbvkRmchDlchb8g8dyHHZbOnELyFfCv5cYWMyDu+QhYnFHLyjEL+PrsQ45xC+ioKOVhZyMNVhWyvLuS6mkKstYX8U5rqCjkqG+sLObehkK9lRWMheU2FDMktcwtxzSvkbXliQSEzFhYysVj51iifPNVWyE/thbR3FFLWWci03NNVyEfdhUT1FvKC1PQV8oecvraQjPVa81whic8XEv1JIfWfFnLTzkJd+wtZOFDI44PKMVTID9IyXEjJiPLJXaOF+MYKNdtCIicK+YdUTRbyu/ROFfK36UIOyEO7C0nfU0jBoUISjmi9oYgqUxG/ywFLEQ9Zi8iwFbFdrrMXYXMU8brMiynimGx2FnGeq4jvZI27iEJPEWNyh7eI92OLuCSuiNMSi/j2Av09u4jw8iIqK4p4sFoxaxSrTrHqFUvOa1QcKZpbxLjEzy/iA7lsQRERC4v4h1QtUm2SfVMRzywtYslK7W3Wvlblb9O+9iLu7NDeTu2VyO4inpc/eoro6y3ijL4iPpcnNhYxa1MRJz1aRPLjRdhfL+LiT9XrriLeGCzixFARjw0XMWOkiB+kdbRI14YipuSe8SISJ4r4WK6cLCJ6qoiXpX66iP/J+t1FjOwr4rb9RXgPqN9DRbwTWMyD4cXMiC6m1VRMkrWYrXKVrRiTvZhXpMFRzBHZGFOM31nMN7LaVUyhu5h4bzGXxRbrGl1Mv6+YZYnFeCqKCasqprK6mJ6aYg7WFvNwXTFZ9cXskhsbinm7sZjgucU8JXPmFdM5v5h9C4p54uJizl5WzFfy/JpiqpuLOau1mC9keVsxue2K31ms99tiLu4qpqqnmN+lr7dYMyzmkCztLyZnbTGD4l5fzLty0QbVtLGYzx8tZtGOYh4aKmbnsGoZKSZmVPXIojHVNF6s+59qmijmV+maLOa0qWIOyEPTxWTu1j65cY/27C1m8T7t2a89Un5Ae2TXFzr/ZTG3RZTwlamEUUsJcbYSPpDL7SW86Cjhr5gS1jtLONdVwteyyl2i/6MljMud3hI+ii3hirgSjPElNPhKILGENUklFCeXMCkPnVnCJbNLeH5OCX+Wl3BHTQnxtcohl9eVYKgv4SWpbyjhsGxo1P652j+vhAm5e34JiQtK2CpXLSzh1UUlPHphCbsvUV336vPSEma3lvCLnNZewgF5uKOErM4Sbu4qwd1doveiEp7rLaGqr0TXhRL6+0v4cm0J+etVy0bVv6mEI49qz4BqHS4hYkT1Ss1oCf+VdWMlnDOu/mXVhPqfVP9y11QJCdMlfCxX7i7BtEf1SdPeEo7LY/tKmLG/hB+l/UAJJx8sYa9cayhlQXQpQaZS/mYt5XNZaitlyF7KrY5SvDGlbJHLnKVEuUp5Uf7nLtW1t5TvZCqulBRfKZ9JS0EpX5WXsrKilMLKUsblrqpStlaXclVNKebaUl13S5lXV8rj9aXMaijlZzmtqZQD8vDcUrLmlXLL/FI8C0qpW6wcF5VScVUpH7dof1spr8m89lJOyBMditGpGHJadykH5ZGeUrJ7Vb/c2qf6+1W/XLa2FMO6UhrWl7JpQynnbyzle1nyaCnpj5WyU2a/V8pDO5V7sJT35dIhrR0t5bwxrZXW8VJOmihljyyZ1L4p7ZMbp0tx7S7lHbl4Tynhe0t5Xmr2leI/UEpvVBl3mspIMJexVa6ylGGxlvG6zLeVEWgv40mZ4yjjN+mJKeMMZxmHZLmrjHx3GaNyp6eMj73aH1uGOa6Mf8r8+DICfNovvyZoX5L2yZ2p2ndqGZ+cX4Z1Rhl9c8r03ZSRVF3Gp3JtTRkh9WU8I5UNZfwhaxvLOLupjNVzy/R/voxJuXd+GdsWlHHdwjIuXFxG86VlTF9Wxv67yyhvUb3S21rGmW1lfCkr28so7Cjj7k7l6lIuuba7DHtPGW/Jol7l7SvjWanqL+NPWbe2jHPXlek5r4y0TWXskKkPyjh5ZxneoTIuHy7DOFLGK9I0WsZxeXysjFnjZfwi3RNlnD6pvmVsuoy7dpeRuKeMa/aW8eY+5dyvHg+Wcc6hMlKPl3F71EmUW07id+m3nsTZtpNYbT+JYsdJ/6e4vuOjKroGjltRUEpI74QmFsSa3vNLTzbJbrYku9n0BNIDIQQIpHdqQnqjKdhRsVfAgtJLeiOAqKAiqI+Pj+097x/fz53dO+fMmbt3751hWGw2d2axhTNfiwJLZyysnPlQpFo7M9PGmdeE2taZP0WwvTM/iilHZ847OTNviTO/RErOKGeuiS3RkjfGmTKlM0tUzpwQhbHOWKqd+UjM0jpzSGh0zvwlQuOduSla9c5cNjhTn+DMRaMzGxOd+TLJmdxkZ2akOfOyaNvqjNc2Z66I0p3OLGx25ithvkvqFSmtztzfJvUKdbvUK/Z0OMs+1JmfxHS3M3U9kr/XGad+Z8z2OFPyrjPGr5zZedqZmrPOPHpOvjvvjMMFZ0wG5NygMy8NOaMcdqZvxJnAUWdcx51xvORMzrQzLd85U3tdcv/HGe2DLvwj9s924Zt5LjSZuPDUfBfKTF2wtnDhU5Fh6cJsKxfeFPHWLtxh48IB8autC372LlQucEHn78KqSBdiYlz4XfQpXbihcqE51gU3tQtTolbjwgWtCxt0LiyIc+FLkRfvgpnehRSDi6w5XNAYXfhLtCdLDekuzMlywXWrxG6TuB0uOO10wbzFhQ/FzFYXDgltm8xBhHe4cFt0drqwtduFsR4X7He7cEx4vuCC+qyLrDFcCDvvQscFF3wuunBNbBlw4elBF3leuLBs2IUzonjEhawxF0zGXXhXzJh04RXx55QLey65cHNa6vvNhd2zXQme40rrXFc857nSaOLKk/NdGRZlpq4sNXPllLC1cOWoWGXpyjwrV94R99q48rJQ2boSYu9Km4MrVx1diX3EFV2IK9cjXNkZ6UptlCvLo125KDbGuLJI6SprOVcKVa5YxbryichQuzJb48phode6cpfOlRfFf+Nc6Y935Ue9K5cTpK5EqSXVlXfTXXkl05U/613x2eLKuR2ulOx0xbHZlbwWV7k/XeX+dCWt1ZUH2lx5Q8S1u3JHhysHRVSnK/8Rgd2utPS40tAn89wjufe5suuUXIvTrlwRI2ddKT/nykPnXTkjii+48vlFV3IGXDEddOUDkTLkysxhV1nTybxHXPlXHBh1RTHmym+id9wVJly5IVomZR5TMt4lV56Ylut7RWIfcOPfB91QzHGjd64bLSZueMx3o8HUjSfN3OR54Ua5uRsPWbhxRhRbuuFg5cbnIsfaDTMbNz4Qs+zceEPE2btxp4MbB0WQkxs/Cs9FblwVTy9x49xDbszwdWMo1I3NYZJDIfFREh/jxusiTunGHSqJF1Gxbvwu+tWSS+PGT6JV64aXTvKJLXGSM96NKr0bjxjcOC/WJ7jhZHSjINENqyQ3PhF/pUtta934T5PUst2Nph0St9ONUVHZLLEtUpdYv0tiW904LgraJL5d4sXcTjfeFsYuqb3bDXWPG3+LiD43fhXLnncj/wU3Ml6S6/a2tD904+GTbpSccsPyrOQQmeckz3k33hHGC5LnohuvCs2A5BLPDbrJXtKN30TvsBuMuPGD2DUqNY9JzeNS84QbY6JqUmqekvmKhdNS6yx33pntzmtz3dHMc+d5E3cU8935j+gzdSfIzJ2fRJu5u7x33flGbLV051krdyZEjbU7AzbubLJ1Z4mdOydFkb07dg7ufCZyHN0xW+DOe2HuvKBwJybKnT3R7oTGuHNLdCrd+V7lzs5Yd3leuTMtGjTuPKl1Z0RU6Nw5F+fO+nh3nPTufCWsE9w5ImYmu1Na7c4/26TWnVJns9TZ4o73Lne+Fdtb3Zlqc6eu3Z0VHe6UdbqzrMuds6Kk253jPVLXbnfST8ncz0keceC8u6wl3em/6E7IgDu+Q1Kf2Dks9Y1IfaJh1J2nxtwZFZXj7jwy4c6iKZn3JZn3tMz5sjsPzfbgrCic58FREw/Z/3jwgakHqWYePGDuwWFhsPDgHksPXhFqKw/+Fs9be/AfGw+C7TzwdfDAbYEH7z7mQW+kBztiPHBVejAtGlQePBXrwaioVHvwqMaDC6JU68FinQenxNo4DxziPfhCrEzwYFaSB28IRboH9XXSb4uc2+ZB/nYPPt3hwaqdHpg0e/C+SGmROndJncLQ6sG9bR5o2j34Rxzo8JA1ugf/FXu6PAjt9uC26OrxIPtLD+487cGLQnXGgz/F/rMeRJ7z4DfRd17mdsGDm8JvwIPvRfOgBx5DHmwZ9uDZEQ8mRO2oByvGPBgSD094sGHSQ66xXL9rHuju8yR4tid+cz1pmecpa3NPropJU0+eMPdkRFRaePKIpScXRKmVJ0usPTktim08OW7ryVF7Tz5y9GSOkydJCz15GU98Iz3ZqfDEPcqTK2JLtCfPxkheUaeU3CpPKmIlr1ryilKN5NVKXrFO5ynvVk++EqvjPbHRe3JMmCd4Mi/Rk/fEA8mezEj1ZH+mJ48XefLDVk++3e6J205PLoumZk+eafFkQtTu8mRFq4zXJuO1e3JRbOrwZGmnJ2dESZcnTt2efC3W9Hjyea8neX2epH/uyQsnZYzTnkSe8ST0nCe3Rfd5T7jgSdtFT3wGPOW6e8p1l2s3JNdObB32xHnEkynRMOop97cnY6J63JPlE54MivNTnmy85MniaU8KHvDCfI4XmXO9mDfPi/dFqokXb833ItHUi/vNvHhdxJt7cY+FF68IjaUX/4oXrLz409qL/TZeKGy9+F2E2nvxi/jJ0Qs/Jy+uiyeVXoyJoVgvytVePKzxknvcS+5xL5bqvDgjSuK8WBjvxQlRpPfCweDFl6IgwYtjRi9yE72Yn+LFnDQvEjK9eDnLC6c6Lyy2evGJSG724oEWLw4L4y4v7muVmtuk5napWWg7vLij00vW5F6ourz4Szzf7UVUjxd/iL29XvIs9+I3EbLbi9uie48XgXu96NjnxY39Xnz7vNT5lpf8Hl70nPci6IIXnRe9CBjw4gfRNuglzxgvWoa98Bzx4prYPuqF25gXl8WWcS+cJ7yYEg2TXjw15cWKaS8eu+LFoHj4Gy/Wf+eFxzxvtpt4c3m+t6zZvXE282ZKPG3hzbiotfTmCStvRkSVtTfLbbwpt/XmETtvLopN9t485OBNiZM3Tgu9WbtIYlXeTIgn1N6MimqNN49rvRkSFTpvHo3zZkCUxXvzsN6b82KD0ZtFid6sS5I8yd4cT/XmnUJvfq735ptmb7a1eOO6S+oUW1qlzjZv2Z9609juzTMd3kyK+k5vnuqSusWKHqm3V8bsk7F2e3NhrzcvfO3N3ye8OXDSm+dOexN1xps/xL6z3uw57034BW9+E78MeNM76E3wkDe3RPewN4Ej3twUnaPe/DjmTfu4t6xxvGmd9MZnyhvvaW88r3hzTXx1tw/Zc3z4ZK4PZiY+fCzmm/qQYebDPHMf3hfpFj7MtfThPZFq5cNsax/eEck2Pjxo68PbIsnOhzcdfdAt9eGlh334LsIHj2gfvhHbY3xwU/pwVWxT+XA51oetah9cND5MiyatD846Hy6Jxjgfnon3YUo06H142uAj+yAfxpJ8qEn2YSjDB4dKH76o9SFnuw+rWkW7D6YdPnwkVnZK/V0+fCgyu30w6fHhA5HRK/PolznslTnsk/qfl/pf8OHvMz4oL/jwl3j+og8xA3Ic9OHPIR/+NyLGfNg/7oNiyod9l+Q47cPNB3zpnOPLTybCVNpmvgSYS1sEWPryo+iwkra1tEWHjbCTtr0v7Q6+/ODkK3tEEePLddGqlKNKPqt9uSFaNdLWSlu06qQdJ23RGi9HvS9tBvkuQY5GOSbKMUmk+NLd6EvQdl9u/b+dvvQ0+xLc4stt0bNL2q3SFr1tvoS0S1v0dki705dfRF+Xr7zrpC36eqTd60t/nxz7fflV3HXWl1eE7pwvd5/3Je6CL/dc9JW1mi+vDfpy77Avh4R+xJcZo768Lu4bl6N4Y9KXWVd9mf2DL3YP+rFmrh9fzfPDcb4fX4sFZn6cEMXmfjhZ+LHO0o+FVn6cEiXWfiyy8eO0WG/rx2I7P86IDfZ+LHHw45wodfTjwkI/mtz8CFD4cTvWj161H6EaP/q1foTp/PhN7I7zIzzej716PyINfvxXKIx+/CGik/z4U7yQ7kdshh93Zfth0yB1bvWjaJvU1Cw1tEgNu6SGVj/Oio1tfixtlxpEaYcfyzqlDrG5y4+Bbj/Ke/yo7PNjeb8fUwf8eO20H/ozfsw468fr4v7zfrwpZl304y2RPODHg4N+vCtSh/yYM+zH+yJ9xI8PR/3IHPNj/rgfH4tVE36YT/rxqcie8sPykh9HRf4VP+yvST03pZ6f/eia6U/YHH8i5vnzv/n+PG/qT4yZP3+Lg+b+xFr486/QWPlzp7U/rwidjT/32Pqjt/Nnhr0/b4gEB38OO/qTtMCfD5f4ExTlz26l5FX587vYF+uPQi1jiOc0MoZWxhCxcf5o9f7cZfDnVXGv0Z9DYniDP8Fb/Onf6s8fO/xR7ZI6xKvt/sR3SL9OGbNLxuz254Fef94RqX3+zOn3532Rsduf+Xuk3pP+xJ3yx3BG+p2XPhekz0XpIzIGpM+gPx+LVUP+mA/7c0TkjvhjPerPZ6JgzB+7cX+Oi6IJfxwn/Tkh1k35s+iSP2fExml/ll72Z/MVfwav+lPxjT9//U/GuTcA+9kBnJobwDLTAMrNAnjMPIBhUW0RwArLAMZEnVUAT1sHMCWabAJwsQ3givCwD6DZIYDrjgH85BRA18IAbi8K4LuwACKUAfwVG8BBdQCxmgDu0AbwstDpArgnLoBDwhAfwP36AN5NCJB1WAAfipVJAZglB/CpUJUFkFQTwIO1AXy1LYDTOwI43xzAI7sCGBRVrVJjm9TXLvV1SG2dUltXADu6A9jVG8APfQF09gdwa3cAvXsC+G1vAHv2BdB/PAD1qQC5jwMwngtg1vkAue4BzL0YwAfCbFDGFzlDAVgPB1A4ItdpNICvRfFYAAvHpRaxcSKAhyYDuCDKpuTaXZJrJ6qnA3jicgDTVwN4fj68ZAZac2StBYeEwRJmWsFbItka5tjA+yLDFj6xAysHZH8G9gvgK1HsBBsXwWNLQS4zV8KhVQF+UfBLDPQrkfsYnouFGDX8I17UgEYLr+lkvDgZRy/jGGQckZkAOYlgnQSfi7Np4JMH2ZvBrQn2NUN0i8S3wl1tkkPo2yW2S2K7wbQHPhVf9MHqfnDcDZv3wSP7weQ9qeUU/HsG2Q/DAxfhXZE2gNzHkDUElsMyP1EwglxTWDQOD0/CoHj2stRyZyCvzwrks3mBFJoEstk8kGrLQJ60CmRSNFoHstM2EC+7QK6LWw5y/qlA6iID8VMGEhwbyK9CoQnkT6HWBXJXXCCvCUN8oNxzgXyYEMgqo+SqCMRsZyB5zYEcbwlk7a5AFrYGckaUtgXycHsgg6KqI5AnOgOZEC7dgVwVO3sCudEbSOSeQF7dH8g9HwVy+0wg/WcDufOifCf0A4G8NRhIylAgc4dlXGE5GsiJ8UCWTAZyXjxzOZBtVwLxvBrI9B+BfDAjiJX3BVEwM4gAsyD6zIMItwjiOcsgeb4FEW8TxFu2QXxoH0SWQxCWjkEkh0j/iCAcIoMojw5iLCaIHbFBeKuD5L0cRIcmiF+0QezWBaGIC+JgfBAafRB3G4IwJgTxrjEI06QgjqcE4bQtiK0tQbjvCqK1NYif26SGdqmhI0jW2UEYeoKY2RvE/P4gcnYHYbMniIX7gvjgS6n7eBCffRXEE2eCcD0XxDXhdyGIsIEgfhfPDQahHArijmGZi9CPSK7RIN4WaWNBmIwH8Yk4PhnE2qkgRi4H8cKNIJJ+kvw3g+ieG8x+k2BeMQ1GbxbM/ebBpFkEY2IZzCci1yoYG+tgjotim2AW2QZzTjxmH8yoeNYxmCvC2ymY+MhgUqMkNlpilMEsjpW+okwdzHJNMGOiXhss67tgrormuGB844P53RDMksxgLoibucE8VRrMi1XBJNcGs3NHMN3NwYS2SD+hbA3mjrZgXhWG9mDe7QgmozMY065gjgj7nmBOiIf6ghkQVf3BbNkTjPveYNr2BXPsY2kPBfOdaBsO5vZIMLtHg/lrTMYcD0Y3EcyMyWBSpoL5+FIwOdMyj6vBhM8JIXF+CF+Yh1BkEcJCyxDOis1WITxmHcKoqLcJwdk2hKvCzz6Em+LAghDUTiEkPxPCdUUIMcoQ/hUz1SG8KzI0IZhpQzgqCnQhOMaFcEo8rA9hSFxOCOGDDMm7LYSfd4Sg3RXCva0hHBYpbSHMaw/hE5HbEYJtZwhfi5KuEC71huDZH8INodwXwp37Q3B9NYSpk/L5fAh3XAjhNZFwMYQHB0J4X6waDMFyKITPRdGwzHEkhHOibDSEx8dCGBeN4yG4TYTwrWibDIGpEHr/CZHrE8ofQjsvlMMmoaTMD8XENJRPRJ5ZKHbmoZwQ6y1CWWYZyqCosQqV92Aol4WPbSg/iR47yWMfykGHUDSOEr8wlLcjQzkaFUpBdCiOMaGcFo+qQhkV9bGhuKhDuSYCtKHcErt1oUTFhfK3eDk+FL0+lJmGUN4VmQmhmBtD+UysSQzFKSmUs2J5Sijjwi0tlO9Ee3ooD2ZL/m2htO6Q3DtD2dMcKs/xUP4RhtZQHmgLZWV7KJYdoXwhijpDWdQVSkV3qOzjQpkUW3tDud4Xyu+7Q7l7XyjvvBHKiydDZY0Syv2nZcyLoTQNhBI0HMpvYv9IKKrRUF4fC+XrKblW06FEzgsjfn4Y95uG8Y7IMAvD3DyMz8QaizC5F8M4J8qtwlhhHcak2GoThqdtGDdEl10YofZhHHAIY/7CMHnvhfFFeBiXosLwjpG8GskrMrSSUyc54yRffBgV+jCeMISxLSEML2MYP4iwpDD+EMfSw9Dkh7F5exhNO8PwaA7j910yRqt83xbGve1hHBapHTJmZxhHRWFXGGe6JaYnjMd7w5gQ1/vl3PNhrD4Qhs8XYQycCZPnWxi3xO6LYUQNhPHqYBg2o2EMjYfhPBlG61QYXArj0BXJ92sYdXPD2WcajtIsnLvMw5lnGU6+VTgO1uGcEptswnnMNpxx4W4fznXxX8dwZiwM55AynERVOHNjw/lY2GvCGdOF0xQnfeOlr+jUhxNqkBhxMCEcrTGctxPDMU8OZ21KOLcywyluDmegJZyA9nB+Efs6pJaucF4Xyd3hFPSG49gXzhkxuTucbXvC6d0XTvur4fzntXC+OhnO8xfCUV8M596BcNIHwzEbCuczsWgknAuiajScp8fCuSyax8PxnwjntrjzUjhl34RzZF4E5aYRXDKLwMcigpui3zKCKKsI/hWvWUdgtIlgjm0EH4s8uwgc7CPY5BDBhGMEWxdE4OUUQcSiCN5SRmAeG0GROoLFmgiqtRHyzI6A+Aj26yNIM0awKDmCK6kRVFVFoGqJ4O5dEaS2RnCsLYI17XK+I4IL4pkuieuRuF7Jt1c+Pxch+5oIPhQ5QxHYD0ewfFTGH4vAezyCvokIFJMRvDoVwSfTEZycHcmPJpG8ahZJgWUkZ60iedImkmmx0zaS23aR3OUYyRUicY2K5H8xkbyojOSD2Ehy1JGc1ESySRvJcl0kE2JbXCQ/xUfSr48kyhDJoYRIkoyRpG6KZGNjJIrtkXzaHMn5XZHsao/kuc5IZnRH8o7I7InEqjeSh/sjcd8TySv7I5nzfCSOByM5fCwS888jyTsTyRPnpbYLUtvFSPYNRHLPUCRvCYuRSL4Uy8YiGRYN45HyPI3kuuiejOSvqUgSpiXn5Ug+Fo5XIwn4LpIHTBVstlBwyVLBTisFt60V3GOn4C2xzlHBsgUK/vJTYAxQMAcFn4iCQAVOQQrOiadDFFwVu0IVBIYpOBGlYHmMAh+VAqVawd0aBWlaBeY6yRenoEGv4IZBwd9GBYlJCgpTFNRVKPizWsHLNTJGnYL8egULGhRUNirI3qnArlnBil0KpsQOWVD7tUmdYl+7gtgOhezhFLwtMrsUWHUrWN+j4JFeBWMieo+CO/cqSN0nfY4r2HpKwe4zCu46p+CLC1LTRQWNgwp+GFLQO6xAMaLgX3FoVEHymIJj4wrZrylkDaiQda/UOqXA9ZKC70XXtILwy3J9xKm7osg0jcLKLIqvxEbzKLZZRuFjFcXPYo91FEqbKO62jcLSPorjYr1DFFsWRPHm4igslkbxpfB8JIqfRE9QFJHRURxTRbE2Noql6iiGRL0mCjetnNfJ+bgo2S9EMd8g/cTaBOljFJmSY6vka45ibFcU3m1RHO6MIqNLxu6WscWGnige7Y1iXPj0S43inr1RfL0/ijlnoqg5H8XfA1EkDkVhMhxF0UgUS0ajuDEuY09E8e9kFK9PRWE2LTXNjebf+dGYmUezziKahy2j2WIVjZd1NDfFbptolLbR3G0XLfdVNBn20bJ3imajYzTLF0TjtzAazeJo3lsSzbOx0VwTYZpo5sVFc1Qs0UfTYIjGPSGaPmM0UYnR3JkUTVqy5K2QvjujSWyJxmRXNMfE2tZolrZF09gezY8d0fR3ytjd0fy6J5rn90bzxLlopkXL+WgCL0QzezBa9jzRLByO5qKoHYnGdTSa6yJyXOYmzKei+VKsvxTNI9PR3H8tmqr5MTxrGsO3Itw8hr9FsmUMplYxfC7WWcewzCaGUbHFNgZvuxj22scQ6xDDu44xnHaKITAwBn1wDNGKGA5HxVCqjKE5VjaL6hhm62L4RBTGxbAoPoYBUaePwc0QI/+hGHoTYrgrUeLE18kxlDXH8HJbDCYdMaztjOGhrhhGxJZuGbdXxu2LIXt3DGf2xFC5V+p9LobFR2KI+TyGfRdjUA/E8P5gjDw7Y3AYjuGceHY0hu9ExHgMqZMxHJ+K4cFrkn+OkofmKlGbKnnfTMl3Vkq6rZVE2ihJs1PKPa7kK1HqoOSSo5L/OikxLFLy8zIl9/tLjMgNUHIeJT3BSu4MVfKmyAhTsiJSSXCUEmOMkmNKJcUqJWOxSm5rlGh1SmbFKflQ5McrcdIruSj6jEqiE5XcnaTkLWGToiS9TIlVuVKeK0rm1ynZ3aJEtUtJdpsS+3YlZ8WznVK76OqS2ruV/CvSe6X+PiVfi02yab+8W8muPVLTXiX/E4n7lTx8QEnyUSVmx5R8IYpOyPU4KfWdlfrOSW3nlfwwoKR/UMk7w0oqx2SccRljUskdUzJXkX5J6ptWckJcuaKk7aqSV6/JdZutonSOivlmKj4Xj1qomBA7LFUEWKn4j3jBWoXBRsURWxUP2atkz6TCx1HF4GIVwagYi1bxq1LFAZWKT9UqlmpVNOlU7I9XodWr+MigoiBBxSKjioZEFfelqgitUWFer6K5WYWxVcVnbSpK2mX8DhWT4vcuFS92q0joUTGvV0Vxn4rtu1Xo96nIP6JC/YWKPSdV1J1T8eN5FQuGVFwQtcMq2QupUI2pmDGu4j2RM6HCcVLOC7dL0v5GWMRSYxnLD1ax9FvHyvMylhm2sbwncuxicbSP5YKodZA+jrG4L43lR7EkOJbZqlgeUseyTRPLb9pY9HGxzI2P5WFDLNsTYgkwxvIfMS85ls/EZGosGwpi2d0ay/vtseR1xFLfFYtHdyw3xd6eWDS9sczsi+UjUdAfy+LdsQwJ772xPLcvls7PYrnvosQOxLJwMJZB8fNwLA+MxfKxWD0ey8hELFsnpY6rsTTOUBNsrmaTtZo37dW8u1jNBxFqvKPVPB+jZodGDVo1iXFqvoxXs1Gv5nGDmjCjmlPJap5JVROdriY7U03zOjUTO9QENqtJ2qXGrFXNcVHapia8U01mtxrbHjVnRFWvGuVutez91Tz8oprGj2XMT9TcFs9/qmbOUTVHRfExNZOfSe7P1aQcV2PxlVp+RzUfDajxG1Hzm3hhVC17fzXLJ9VMi/N/q5l1l4al92gw3q9h/kwNtvM0VJlouDFfw2JLDcPC11rDr+KgjYZ5dhrW22tY7qBhWrQ6avh7gYbXnTSkL9Qwd4WGA75y9NfwGBr+CtJwKlTDULQGQ6zEqzV8Jko0EhcncfEabAwaTovKBA3ORg3XhSpJw5Y0DR7VGiy3abi3RUPuLg2DrRpZS8sYHRr0nZKvS/KJkm6pp0cjz0cNx09qyD6vYcEFDfUXNcQPSS2jGi6J0HEZV9hMyTwvaXCd1vCD+PiqhplztTxkosXCQssJUWap5RkrrdzHWvLttGxx0PLiAi2h3loyfLWc9dNS7a/FLUDLj2IvWjSBWh4I0vKpeDhEy4Q4FK4lLUKLS5SWG2IsVkugRkuqTsvJOC3X9VqWJGl5r1JLXpWWoWotfrVaTBvku23yeYeM26JlU5uWJ9u1dHdouadLzolFPdK3T873azHbo+Wll7Tc/7WMc0EreyUtswa1LBuWOkTwqBabCS1HLsucHtDBXB0VpjrUFjo+sdQRbKuT97sOWwcdNY463BfouCn2O+lY46fj7RgdAyodPmodv4oXNDrMdDo2x+l4Ol5Hr16H0qDjwwQdhUYdSxN17EjSEZiswzpNx95MHR+163ioU8e4ONunw2O3js7ndXx3VIf+rI57B6X/qI7/idfGdFKvjjOielJH3LSO9Vd0vPKDjnX3xvHynDiS58ZRYRLHD/PjuNMmjhzbOAbt4vBziMPSSc4tjKNAEcefMXHYxsZRq47jW30c6tY4Pm2Lk+djHNMiokviuyW+J46tfXEE9MeRuieO94/GkXk8juUDcdw9HMd7In8kjsWjcYyKHWNxBI5LfvH6RBwZk3HYTcVRdymOg5fj+OpqHM9ei6PhwXjmmMfL/jyeFZbxfCNirOP50Cae1bbxLLOLp8U+nlCHeP4VWQvieWVxPBX+8fwRG0+6Jh4bbTxnRa0unoPx8Rj18XxliGdPYjxHk+MpSYnn8VSJaYlnX2s8Gzvi6e2KZ2ZPPJ+Iot54HumLZ+WBeAyvx5NyUuoYiad7VGoZi2fNRDwPT8aTdzmeW2Z6yq30OFvr2WujJ85Wz1w7PU866Olz1HPORU+Vl56b3nqe89Fj8NUz30/PZn89zwbomROkp1OhJypKzzKlnkmxU6eX/7yeN+P1bE3Qy3NdT0aSnt9S9XxYJv0q9NxVrSe/Rs+SWj3ZjXr8mvXUtenxbtfzq0ju1GPZpee0qO7W496j50CvHmOfHrN+PS579MTv02OyX0/zp3pCjujZ/rmetPN6vAYkdljiRvQcHNNTOSn1T+kpuyLzu6Zn3rd6sswNLLAwsNXSwOvWBlbaGHCwNTAgttgZ+MPeQIajAfsFBi4I2yUG5kYaKFUYuB5lYHe0AW2MgTlKA5+Jp2INzNYaOCY26Aw8GWfgW9EXb0CtN/CgwcBR8YTRwDXRm2ggNsnArGQDK1INqNINdK8yMNVk4O5tBgq3G2jdaSCi2cD7LfJ5l3xuk3MdBgo6pd1tILzHwF29Bib6pb3HQP4+A7tOGXj3jIGl5wy8d1HODcp3Q3J+WD6PSOyogYfGDEyKiAnJfUVyXTPw8YwEYmYlMHNeAiqzBI6YJ1BikcA1ywR6rRKItU7gAZsE1tsmoHZI4JhjAhsWJPDZ4gQ2LkngqaUJzH04gVP+CdjEJNCoTWCLIYGAhAReNyawKjGB0ByJr0vApT2Bm+JkVwImFxP4aTCBhOEETowkUDWawK2xBJImEqidSsDrUgJWpkZ8zI38R6RbGrGzMnJRNFkbCbAxssrOyLC9kfeXGDm6Qo7RRnp1RmLjjDwYb+SY2Kg38pTByJ4EI3FGIyaJRo4Ll2Qjz6cYcdplZETsaDUS0mYkv8Mozy+j/JeMPNZn5Kro7pcc+4zMe97I1vNGFg0aGRMtQ0bCho3cNSJji+kxIysuGdFeNrLMNJH7LBL5RKyzTGSFVSLO9on8JGqcEknySMTRL5Eh8W9AIpNBifRFJEJ8IjmGRBYnJBKRmEhRciKPpSQSm5bIS7mJnKhIlPskEX17IqYdidj1JnJR0J/I4d2JjO+VuP2JfPhcIj++nMjcI4nMupDIUaEfkvjhRPl/JPLrqMRNJMr6J5G/pxJ561IiudOJ9H8ncf9IXqskAm2S+Fu8bZtEnl0Sk/ZJ3LcgiRKnJL5bmITJkiTG/ZLIUSbxsSaJ/rgkdPFJzNMnkZKYhG1SEk3JSZCSRF1zEitbk3BqS2JErOlK4rHuJK6K3p4k1L1JzOlL4uCeJJL2JnHxoow7lETHaJI8u5I4Op7Exokk9k8lYT6dxKGrSTjOT+ZO82QetUzmqlBbJ/OFTTJltsn8bJdMikMyNo7JXFqczLWAZFmHyvfqZC7okvknPpllCclMi05jMsrEZD5LSqY0OZn4jmS8u5P5XRzqSWZlbzL37knmu33J7Nkv544m898zydw3kMz6wWSeGkrmhtg/nEzCSDKnR5OpG0vmj/Fk3phIJnsymcVTyUyII5eTmTszhX6zFFmDpMjzJ4V7HVJ4ckEK+5xSMCxMwXyRfBeZQolCvo9KYZM+BWdDCgcTUvg3OYX/FacQ0JHC250p5HelsKw7he6eFGb3paB/MYXHzqcwfyCFRaMpTIiZEymc/DeFz+5L5YxZKnlWqTxknUqsbSoLnFIZEYnLUnFSpaJQp3KfJpVndKmyd0slOCGVosRUKhtSeaEllY86UinuTJV9RiqWvak8ujcV3f5UjryVyhunUrl0JpWjo6n8PC79J1IZmkql5Eoq1t+m4jIzjVvi07lphFik8aFlGtet09hvk4bRNg1LuzSa7NNYsyCN5U5pfCtOL07jeW0a2+IlRp/GXYY0eZamYZWcxnmxJSWNovQ0OtvTqOhKkz1CGr+JQz1pZPWm8eCeNNz3pXH7RBpRw2kcG0lj86h8Hktj5nQaL19N44E70zlkls6URTpetun8Lt6wSyfHPp2lDul0O6Yz1ymd6oXpeC9K5/LSdBKj0/k4Np0D2nR2xqczw5DOp2JDQjo3jemkJaXjkpHOPe3pNPemc19/OmP70/ngaDojZ9KZeT6dlYPpdAynM3s0nf+Op5M7mY52Op3HvpV+8zIYNM8gwjKDI1YZONtkcEuM22fQ7pDB7wszeCUug5XxGSzSZ1CdmMEfSRkcTs7gkdQM4tMzZO+cwb6uDLb3ZhDal0HGvgz6X8mgcCSDvWMZWE1ksG0yg08uZfDsZcl7LYP/zsuU9XEmwVaZfGSdSbp9JgscMqlcmMkjSzOpfjaTaW0mpvGZNOgzKTZm8kNiJqnJmbywM5OxFunTnin/7Uy+E/t6MjH2ZmLdl4nbvkx+Fa/tz6T9jUxiz2Xy98VMhkcz2TWWyRcTmVRMZuI1lcnhS5nkT8uYlzPZfk36/Z2Ju+lKQm1XstF+JasWrOSS00ruj17JZ8KgXYmVbqX8t1eyPW4lM/QrcUtYyW+iP3klH9WtZGH7Sky6VlLfvZI7elfydP9KXty9kg8OriTz1ErWD6xk5fBKtGMrMR1fyR+zV/GcySqizVfha7WKv0SRzSpW2K7ihjhgt4pU+1WMOayi3XEVdQtXcVCzipP6VZCwip+TVjGzYxWfi7e7V3Fi3yoCnltF8FereGJ0FQsmVtE5uQo3yyzesMriEZssvhX/LMxiybIseqOzZC+VxVu6LA7os0g1ZDGekCXPqyzuTs3ip4osvLZkcXBHFl0tWYS0Z3FvRxZHxJvdWRT0ZLG8N4vn+7JI6c9i92AWLSNZ/DuRRclUFrcuZZF1OYuHrmRxVey+Kuf+yALzbH61ysbeIZtR8enibCIjs/k7Opurmmz2aLMZistmjiGbr0VdQjYYs7kzMZuz7dls7chmRlc2Xj3Z/E+805vN9N5srJ7LZuWn2VSMZOM9ms2f4t2xbNaOZ3NzIpusqWweuiRjiD3T2dheyea5O3K41zqHMpscPG1z+EMU2efwkmMO/Qtz2LUkh53BOTwYmsNFrbR1OSjicnggPocAQw53JOSwPCWHt1skpi2HKx05tPbkcKovh1cO5LD4dA4JZ3MIGczh2FAOxWM5OF6Wfla52NnmMira7XKZ75DLWeG3KJcPF+fS45dLQ3Au38bkMhmbS5wmlxPxuRxJyKXMmMu7SbmsTc5lXlsup8V9nbl8Jiq7cvHtzmV9by4ufbm80Z9Lwe5cLu/P5Y5DuXx/Mhf/UWmP5fL7RC5vTebyxKVc+Z1ysfg+l3tv5jLLJg/s8rjLPo/NDnn8zzGPYqc8nl6Yxy3x2qI8yiLyeD0mj0RdHmNxeZgb8tiZkEeUMY/ZiXn83pHHW515PNmdR3ZvHg/35fGdSNudx8I9efTtzcOwL4+R/Xm0P5fHPa/k4XIyD5vhPEzH8jgnHpzM42vRMJXHsek8hubmc25+PvUW+bztkE+RYz63FuRzfVE+S5bmU6HKx02bL3vJfJYn5HNDrEzM5+PmfEpb8mV9m8+Krnxe7s7n2958Fu3OZ1rs3pOP5fP5BL+azwcD+fw+JPmH88kfz+eHiXxemsxn1VQ+49ekfWcBR60KZB1fwJtOBaxeWMDNRQVcX1rAjYgCujUFtMcVoI4vwExfQLOhgLnGAj7IKqCkvYCnugvk3VFA9u4C7F8sYNlZ6TspfacKuCCaLxWw7UoB1Q6FVDgVsmlxIb89WsiW6ELu0RVyTNypL+RTUWYoxCOpkP+J31MLeTajkFdyC/m8TWK7CrmjR/r0FvJ3n/TZU4jZ6UIUg4U8MFpI6Hgh908UUjdZSNBUITMuSe4rhYzZrqbLbjXH/Ffzfsxq3o1dzTva1TjHreY/4q341fxqWM0a42psWldj3bGaoe7VtPesRtO7mnMvriZgZDWVY6vxH1+N39Rqjlxaje83qyn7djXeN1bztsUa3rJbw1r7NTzrIG3HNfy6eA2vh66hMHINT8bKMU6OCWu4JV43yucU+Zy6hsO71vBbp8R0raF4zxrKL66hcnSNrN/WcPfUGo6Je75Zw4B5kfyvitDZF9HhWET3kiJWxBRxW1vEmrgiuUeKOKwvYq2hSJ7hRfyRWsR7aUVsyi5iqL0I+91FGPcW4biviM+HivhytIivJ4o4eamIyMtFRH9TxK7rRbxlspb15mv5wHItntZr+Vt8ZLMWH7u1fGq/lrsWrGXLI2tljbWWo0lr+SJ1LcHpa/mzRc63r+VY11oCe9Yyo3ctJy6uZfbQWrYPr8VkdC3nRcvYWmLH19I9vZZE02IOWBWz0rqYh22KWbuwmN8XFfPu4mLclxaDtpj6uGJm6Ytlj1SMMqkY0+RiBkRbSjEjacX0ryxGVV+MWUMxCduKydxVTGFXMb92F1PcW8xXB4tJfruYkJPFzDxVzM5z0vdCMe0Xi3EcKSZ1rJhr48XcmJJxrxWz/ttifG8U8/Jd61BarMPaZh1josd2HUa7dTjar2OvwzquLVjHqoXreHTROvKXrOPwQ+s4oVyHhW4d8fHruGpcx+XOdezvWsf3Pet4qXcdOX3reHffOk6+vI5Zx9cxfW4dq0fW4TGxjk8m17H9m3Xovpe8D5Rwt0UJTgtLuCKeW1RCxuIS7lxRIr9vCS4JJXgnlXBHcgm/bSnhy5YSOrtK0HeXsLS/RN7RJTg/V4Ll8RL2nyzho4ESvhguYfZYCTvHS1BNlGA+WcKQcJguIe2KjHfPesqs1nO3zXpUjuuxWLCe0wZpG9cznLierqT1TKes55WM9fKOXs9JYdq9Hvu+9eztX89De9bzvcjbt557zq1n4eh6DoytJ2t8PY9NrJf31XqKptaz+fJ6Wr5bz2HLDbhZb5Dn8gYuLtjA1KINpC3ZwDzNBl5O2MCTiRv4VbyTtIH1yRvwTNnA0dQNHO/cQFPXBhTdG4jr28Ar+zbwv+Mb2DS6gS/GNxAxuYG5Uxs4L2wvS+ysjZyeuxHL+RspsdnIP7YbCXbYyI4FG7FYuJGeRRupjdxIn2ojS9Qb8dZv5E7DRsKMG+W5v5GJlI0sTd9IaPdGHuzZiKZvI+P98t1eaZ/YKPutjTiOb2TV5EZ+ntrI35c3cs+8UtbZlnLEvpRmp1KZVyn+mlK26EqJjiuVtWApB42l/JJUyjvJpXinlvJreylfdJfS2FNKZG8pJn2lOO4p5db+Uj4aL6ViopSZU6XsuFSK5eVSxkTq1VKWflPKq9dKKfy2FO7dxIkZmxiz2MSrNps4uWATO5w2YbVoE/2LN3Fj6SZ+jtzE87pNZMVtwithE3caN2GSvEn+U5twStsk+7hNdO3ehHHPJto/20TQyCY045uYnNjEm9ObWHd5E/812cw6+83867CZugWbiXDazLyFm7koDIs388LSzeQ+tJlNfpt5QrMZlWEzlgmbGRP9xs0sS9rMD2JtymbcUjdTm76ZsAyJXbWZkL7NPNi/GYe9m7ksDuyTHM9txu+gjDO4mWcmNvNfMWt6M3ZXNzMt+m3KSLUtY61DGe6OZfwrIhaWMbioDF/fMpyNZVQnlWGzvgxVZRkZNWWkdJZxqFtieiSmt4x/xLG+Mur7y4jcLbF7ykjaV8aRg2U8daaMwPEyZk2UsWuyDPtLZVwWOZfLmHlL8s8qJ+GBci7OKWehSTkvz5e2aTlLV5TTIEyfLGdYpDxdzudimVs5j0eW84tQK8rxjy7nvphyVijLeU9VzkxNOfW55azNL6e3oJzoNeXkN5bT3lSOYUs5TlvL+VbM3V5OoXDZUU6n+Esk7iynrrmc11rKGdol/V4pZ/VrUo/oOlTOkjfkvFh7WHK/Vc6NU1LfmXI8zpbTJx4+X84W4TNQjuX1ct79qZzpm1LTrXLOiKpfy/lG9MyuIHlOBQ/NreBHET2vgjdFiUkF3vMrmPt4BReFy4oK/hbHnqjgvZAKnomooF2ER1XwqhiKrqA3pgKTXDnmVfBFfgUPF1SgLKzgLWG1uoJJsWNrBb8Iu+0VBO6okDV8Bfk7KzC2VKDukpwvVmD6agV3HaogQ3wljO/I+KcrWHpWahRvnqug48cK/hRdD1aSNLuSz8SPcyrZMK8SP5NKTs+vZJdpJXqzSpYvr+QXoX28EvsVlcx5spI2t0r2eldyLLKSRkUlG6MrmRT3KyvJEU+pKvlDXFdXEqmpxExbyYf6Sl5Mq2RTViXnciox5lXyQ34lUQUybmElE8J3dSXZaypZWCxx6yr5e5vUtr2SmzsqeXtnJaXNlQS0VDJrV6XMs5Jicc+hSjLFCRF2uJJXxeDXlYScleO5SnrPV3L7YiXvDUh7pJLyq5W89IOc+7GSO29W8tjPMj+huVXJ+8JrVhUfz66iZk4Vh+ZW4WNSxV6xan4Vp8R18yp+fqSKoOVVvCBmP14lv3EVriuq6BH/ii+fqGLbk1VUPF1FyDNVrHm2itf9q9hHFdmBVZyLqKIzsoplUVU0iZtic4zkVEqeWMkjbmuqyMuq4vMc6ZdbxTt5VVzJr2KwsIrPqqpwa6iiV3y4pYoZO6v4o7mKIy1VPPRSFaqXq7j8iuR7tYo5r0mM6D1URcnbVRjfl5hjUvtpyXG2ivRzVTRfrsLv2yoevlHFFmH3YxW7f67C8EsVi2ZXc0McmFfNAybVdM+v5uvHqmleXk3849VcX1HNG09UY/FkNRvEXqoZjqhmpaKa1qhq/hBLYqq5rKpmYU41b+ZWE5Av+URBQTV3rK7mK7FwreRvqiZ9azXLt1WzU1zfUU3Uzmoe3FWNxwHJ9UI1Ra9JfuF5qJp7X6/mqTeqMb5Zzc+Hq+k9JfGnq3n8TDX6s9VYX6hmzkA1rter6RHRN6s5LIJuVfOimHO7mo331HBJFM6o4ersGl6ZU4PPvBrOmtTwhWkNj5rV8I1TDYHLa5jzeA1rxJDwWFHDqidqOCWeerKGNpH4VA3Lnq7h/WdqeNunhhA/ySdM/GvwDqjhy6Aafg2uYTq8Bk9FDfdG1dAeXcNnMTU8rKyhJLmG/NQaetJq+DSzhndW1eCbW8OiNTW8XFHD3m2SY2cNO5priGupofzlGi4cquHrN2owHK5h6Vsy9pEaNp2p4bLwPl9DzoUa9EM1/PZTDR/frMH2tsxThP5Sw6viud9qWHx/LWYP1nJgdi0Dc2rpn1vLNtNaipbWwlO1ZEXV8k90LakxtTymrOVddS0P5dWyRdwS3xfUoiis5U2xaXUtL6+pZWZxLZe21RK4XfLsqOV8cy0uLbUY22rxeUXOv1orz6laPn+jlkferOXjw7VUvFPLuZO1/HGmVv6ntfTcqCXjh1qSfpJ+YvvNWn4V9bdq+faXWix+k3xz6jgmts6t46N5dfLuqaNO/CBi5tdhbl7HnY/V8eTyOh5ZUccO8ZuIfaoOh6frCHGu43MfOedbx2L/OlaH1TEkPMPrcI6s44RC+sfU8amyjpuqOt6PrcM9v46vV9eRWFTHeyV1XKio48q2Okx31DEhDu6sY3ZzHWuEV0sdubvqWNlWxyevyRiH6njrTanrbclzto5+0XW+jqSBOp74XubwUx2qn+v4/lYd1r/UYfZbHS/+pw7f/9ZhvLOe/XPrmTG/XvbM9Tib1tMj7jSr56RIsajn1YX1/PNYPbser+fRJ+o58mQ9t5+qR/t0PR+Jhc/UUy9+FKpn63FwrqdafC9Uinqiout5S5TH1FOqqueV2HrCcusJyq9nXUE9E+JgYT1zVtdTJHzW1POcGCyq577iek6XSA2N9czbWo/ftnpmb69nWLg313NXa73cr/W4vV7PPW/Uc1Y4v1nP5S/r5d0r8efqOXOhnswBib1ZzwGx+ud6vG/VM+u2jCH2/FLP7//WYz27Qf6vDRya00DIvAZMTRpYL0xMGzho1sCoeQMfrGjghycacHiqgesi+ukG3habXBvw9Wvg/qAGzoQ1kBrdwJ8xDSQrG3BKlDy5DQTmSa78BgIKJNca6V/UwOq1ErO+gbbaBo5sb2DZjga2ifidDXwqbjc30LirAW1rAx+JhjbJ19FAVH8DE682sPZQA2Pi4OsNzHmjgSIxKtYcbuD8xw04H2tg5WcNpJyWes40sPxcA0nnG3h0oIFHhho4OtzAuz80EPOTzOVnyXu7AbtfGjj8awPlv0u9sxvxn9/IQeFn0cj+BY3c/2gjbk80MuNJOT7VSP8zjZwObyQzqpGu6EaeUTZyStVIenYj/65u5MSaRp4qaqRDpK+TdkkjT2+TvjsauWOn9G+T2PZGVu1pJPuVRu59rZHzIuf1RlZ/2ciarxqZc6qRMTH3XCPrBhq5NNFI2feN2N5spELY/9JIlYj+tZGa3xs5cn8T/3mgic/nNNE8t4kv5zex3LRJ1iBN/GXeRJtlE/mPNDH3mSYmxFXvJqz9m2hQNBEX08QnYqmyia3iF3FE1cS22CZ+EwnaJh7VNTFWKPFrmigWJWubOLShiU8bmzi6pYntW5vYub2JxB1NJDc3cVy0tcjYoqO1iYG+Jja93MS3rzYR+VoTtoea+F5Ev95E4akmis5IfvHCWcl/TmoU8y80EXyxCfOBJkrFZdF3s4mcn5twv9XE/l+aOGOyhXv+j+G6jq+6+h84jhKK0itawC5qsMEo4wX6U3qsaLtQYk2rGOj69l135713u/euu4vB2GhQjC+KxBgw6vf+4/m4n3vOecf53O0TNkF8JY6JJ+yCGDMpiBdeDkLxehCzZsn8vCAyFgXRsCoI9eognNbLetcgXDYE8aRbEG96BjHaKwg2BnHkgyBqPg9ix64g4ncHYRMQxMG9QXQHS97wILIiZEwRxD4xSRPET7ogDuQEscEgua1BvNQexG1R1xHEoONBjLwexBkx6XYQU0cFUzw6mF/GBHNdvGYbzGcOwUSPD2bP7GD2zwvmN1EwP5h/FwRz4Z1gjq4K5taaYNo3BJPmFczvO4P5bncwP3sHE+wbTHdoMMlhwexVBOOmDSYxPpgHOcF8khtMVF4wg/OD+Uq4FASTIIYbgtktesQbRskpRpuC8RfnxIrCYHKEXVEwB8RKczBGMckivRQH41ki6+pkrkHqdEidzmBaROQxqdUltcQx4XJcap2QWqJXvNEttcSYk1JLnBcreiRPbzBHTgfz8vlgAv8KJu/vYEr/DebVa8HMuRGMTnTcDGZBXzBP3Apmp1jaH0yKyLoj5+xuMC89CmbskyFcHRFC8KgQXhsTwj0xd1wInTYhLLQNIV7ssgvhDfsQcsaHcOO1EDa+HsIHs0IYNCeEbscQljuFkC2MC0KYtDCEf94N4ZWVIaSuD8HeLYSDYrV7CH1eISRsCyHpmxBG7AyBXSHs2x2Cq08IVnHDV/IGhPDFXskTGsKv4SFUR4TwqiKEAdGkDOFLdQjq3BAeim8KQhhlDMFPrDCFcLkwhFVFIZRaQlhSITXaQnDrCuH54yHcEvN7pI8rIbj/G8LW/0LQXAvB+UYIseKJmyGMvhXCodshVAyE0Dw8lKxRodiODmXlmFAmjw3liNhiG4rKLpSUOaH4zQ3FYV4oPzuF8tKCUBoXhvLUklD+eTMUy6pQeWYJpVk4rg9lh2soizeEMsItlLPi+U9D+W5nKMW7Qnl2dyg3xeY9oTzwDuUTn1BaRYxvKMP8QvlGjN8byrSfQjkUFsqf4ueIUK6JcGUoA6JJFUqSNpRzuTKfH8qaAllvkHXiuvAyhuLUGsp7naF8fyyUK+JRdyjxPaEM7w3F/Vwo71yTOtdDWX9D+rkpvdwKJfZ2KJcGQrkwKox3R4eRL74bE0bQuDBuiS02Yahtw+iwC2O4Qxj7J4SR92wYq2aG8eHcMCIdw1gyP4zH1oWRtD6MEa5hrNgQhoNbGM0fhbHs0zAW75Q5MXJXGH0+ktM3jJl+YQz9NYz3QsJ4MTyMuQrJJXYoJZ8qDH91GFe0sjYpDE1yGN75YVAQhr0hjD+FxRjGdFMYNYVh7LGGcaMsjE3lYaxpD6NITOsI46h47ViY3PfDcD4eRpxY0yNzvWHYXZA9XQ3j6WuSW5wRh26E8Wuf9Cg0/WGsvx+G49hwvhkXzjKbcKbYh1PhEM78ieG4zg7n+Tnh8i4Wzva54QyeF85op3Dq3w/nwppw8teGM3FdON+Lf0TZ+nDCXMPl3TWc5g2S0z2cfZ7hFHqFU7VJ4j4O58iX4by0I5yWr8OZ9004w3aGs1Ps3x3O6j3h3PAOp8YnnNd9ZX1wOEvCwgkID2eyIpwfRJs6HHThHM+VubxwUsQUQziexnDum2S+MJzhZlljCSehPpyT7eHYdEp+cVlM6wrnqNh0PJyZJ8IZ1B3OyJ5wzovr/wvns3/DSbwqe7oezkd94TzRH86fd2SvT0RQPCaC4LERbBsXQaMYYhvBSZFuF8Fl+wg2T4iga1IEF6dEMPmZCHmvkfm5EbzhKPPzIiiaH0GdcwSPLYxgiUsEf62PYL2r5BXBGyLY7hbBUI8IvhE94k3PCGy8Iti6OYJl2yJ4b2cEP+6KwHN3BAt9InjXL4I7IRHsDo/g7QjJpYzgeVUETeoIhmkjsNNLnuwIns2PoF9sK5CcJvleHoFtjYzVyboOqd8lcccll/jgRARPnJR8PREc7o3A9VQEzWciUFyL4NPrUvdGBAmioC+CV29H8Nkd2f8oBf1jFfIsrWCnrYIe8ZadgjGzFWx2VDB4voJlTgr+cFYQtFDBChRcW6mga42CJWtl3ToFe8VvYtV6BdNcFfwi5rgp0IuT7go+2CTfd8rxLgXz/RTEiu8DFfwjKvYqeHmfgnshCtpDFYwIV3BeTFYoqFYqeF2lQCMeUyvk2qtgtU76yFawK08B+QrKDApeMiq4Lz4xSQ6xsFBBojCaFfxkUVBjVRDZpmBIu4K/OxW4HlPw8XEFbcL5hALfbgUFJ6Vmj4IfxcZeBSdOK9h/VsG31xT8T7x0Q0GEuC/8byl4v1/Bz7cVzL4r52hA4gYr+fBpJedGKnlnlJLXxyrRiC/HKVlqoyRNrLVTYhXP2SuZP17J8AlK8icqGTRVyfFX5PscJd7irHhnrpI8ccRRyVUxyElyiT8WSOxiJc+vUHJwrZL165SUiBfWK/nYVUmb8HNT8p67khseSrI2Sd49klO8463kBx8lXr5KqkXCASUv/6RkUrh8j1AyU6GkW6nkL7US/0gl70dJjhwldblKhuYr6RVvFyjJFt8ZlDw0KekqVDLWrCTEqmRqh6wXs48p5blCybhTSj65qqTppuyzX8m120pq7yixv68k+ikVXqNU2I1TMcZBRcgEFdaZKhLmqBg5V8VFsdJRJe8sKn6dp8J5pYq+NSo2uqmY5a7ibU8Vhm9U1O9SsWuPitMiz1vFRB8VNb4q3gpQ8W2gCve9KhrDVDiGq9gToSJXq2JmpAqXLBVteSoCClRcEkUGFdONKuIKVfxikVpim1VixZQyFbNrVejFm50q7I+pOCyuCLcuFa8cV6ESy7pVpIu/zqhIuaAi7DeVvLNI7usqgm6o+OCmihYR3yf7u6WSvyHZ220VzXdUXBhQ8d49Fc88pmbuSDVPjFLzzmg1UePk2EbNbrHCVk2+mGynZo6DmkiRN0HNjxPV1LwiZqmZNVvNqTlqmKsmVxxxlPF5Mj5fjU7sdFLTK3CWedG7SNYsEe+o0a+WfGvVcl9Q84OY7arm9AY1y91kXExyl1rimqjzkHlPNcO8ZI2YtEmOt0rP26S/7WquC8cdaqbuVNMnntqj5rx4xkfNL6LJV02cnxpffzUXRGGAmmmBai7/qiYsWM2nIWo6xNgwNfvFunA1L0aoiRD3xRKlmnEqNQeEq1pNqVBo1DwUqig1jyVIj7ly/vLk/OVLXwVqeRZRs9WoJsakxqdQ+hG3zGq2W9T8VqFmdaWau1VqDrWr6T6mJqtLzXfH1Qw+KedJ0KNmzT9q/rymluuB1BNf3FST3qfG9pbECbd+NRXi5B01/w6o8bynZv4wDR8+pSFwhIawURoOjNXwl3jZRsMyOw2VDhpeG69BI45M0vD+cxp+f0nWvK7Bfq6Gf4SHo4bX52n4Zr6GXpHrpGHqYg1OSzXsQ0POKg0TVku82L1Ow7vrNWzboCHYU0O7l4YnPtdwVjjt0DCwU8MnuzSM2yM1RJm39OKj4ZH40lfDm34assTMQA06MXSvBt9D0tdhDTO+1TA3TINPuAZThIZpCg2/igUqDaPUskcRrtXQpdPwv0gN2lzpN08j12oNkwo0OBo1FBZqmF6koc2sQVEie6uQc9Ki4ZU2DV+1a8ju0BDVpcG5R8N/1zTyPqHh3E0N7/VpSLqtYd1dDT+P1rJtjBb/cVru2WpZYq/l0mtabOZoOST+J7SOWvLma5nspOUn0egsaxZqCVskMWLoaq08H2tJWK9llKuWy2LtBi0Rblr2bNIybYuWD7dqufullm92abm5R0uTt5YRvlpW+2mpDNPyerjUESsUWo4qtfSJ7SotgRrJJ17UaTmhlzUpWr7M1fJfvpZog5YLRi1FJi3PFmqxtWgZUqLl2zYt/wqvdi01YnaHlic6tZiOabnTpZV7lpZFJ6TWKS3fXZG+rmn55LqWDrH4huz5phb3PunplhadMNyW/u9qeeWBluWPpJ/BOr4fo8PHRscxex1LHHSki9dn6DA+p0M9V8fXjjp6xeT5OrY56WgWic46mpbqmLhcx/VVOkas1bFmnY6H63WccNWRvUHHBDcdm911WL1kfKOOLzbpGL9Fx2+7ZGy3rPPWccRXxzXxdICOL/fpuBym4+UIHSh15ImfVVJTreMPrY5X9NKPeDxSR36Ujit5Oqrzdcwq0BEpnjDoOC8KjTpmmHSEiGOFOjKKdHxr1vGvqLXouF+q48cGHQuP6UgW+7t0/CU2HNehPaEjqEfHx706bE7rOCSqz0iNs1JDvH9ex7JLOsr+0/HNdTkvYvkN6UdMuanjqLglPujTMbZfxwHhdlvO5x0dQ+9KDw91hA/W0zZaT8oYPePG6qkap2eYrZ5zYoa9nk8d9Bx+Tc+q2Xos4sEcPV/M1fOmo56t8/U0iQQnPXud9WgW6nlmsXyu1HN7jZ60dRK7Xo+nq54aEb1B8rjred5DT4TI8dKzb4ue17bpObhLj/tuPU946/ncT88PAXrm79Uzap+eaYf1zAqTuXA9F8TKCD1mEabQk63SM1Gt54Zo0uhx1upJFPt0ev4U32bp+S1Xz5o8Pb0FepYb9Pxi1POhSU9qofRXpOcfccmq52SpHsqkVrv0eEz2Krq79Nw8oWdbt54WkXRSz9gePX8L914950/rCf9Lxq7qmXlNT6RYeUNib0psn563bunJFX39sse7eqoH5Bw8kHMpfn4sknFDImkfGSnXiUh+E2ttIvnGLhKDfSR3HCKxnxjJiCmRaJ6J5KfZkXjMiyRqfiRPOkVyUby4IJKudyKZvCGSfzwief2zSA7visRrdySxeyL53TuSUp9IXvGN5IxfJDMCIvEOjeRkRCT9yki+1URSr41kd3Qk58Th5EjuZUdyyBDJXJPEFkWiNkusJRKTNRKbdsnbGUnAsUhePR5JYXck909G8kVPJLm9kcSdj+S1S5G4/Sf9XY9k1Y1IrGJQXyTT+iXfoChGjoxir/AeE8WqsVFYxCCbKHaIXrHCNooshyjGj4/i2stRvOUURY5YtDCKb12i5Pkyip/ejWLeqiiUrlEY3aKY7h5FiPhgo6zbFMXVzVF47I6iRjzlHYW/GOIXxfv+UfQERlGwN4rckCjsI6L4XmxRRNEknJVRPK2NokwXxfnIKFZGRbE5Vb5nRxGRL70ZophmjOIzUxQTi6Kws8p8cRRJHVEc7IxiblcUfxyPwvVEFK93R8n7ThSre6IoFi/1RvF/p6N490YUJvFFXxS/9Edx+L7s6WEUU0dG859NNI220Xg4RFMj5oyPJmFWNH/PjsZ9TjQBjtGsnxfNMKdo+f2jKXaOZufCaIpcojEsieb4smjGEy3Xv2g066MZ4hrN+xuiGeQezTse0YR6Su7Po9HviGb3rmhOe0fzwDeaZwIkX3A03yiieVcZjUnMUEWzXBNNgViQGI1NUjT/ivkpsjYvGnWB5DBEc068b4zGLF4wRaMQ7xZFE2aWnqzRfFgVTbuwq49mQ2c0s45FEyV+74rmie5ofMQlseZkNOd7o9l6XerdiCZFfHszmsRb0XL9iuYf4XU7mv13ZQ8D0ey9H82fots2hny7GKbax/Dm+Bg+nhhD27QYDr4aw19zYnh6XgxRTjEMd47BX/zmEsOQN2L4amUM91fH8OWaGJavjaFATFsXw3E3yeMVI9enGDq2xnB1ZwyH9sTQ4B3DFd8YvPximOcfw+iAGDwDYxh5MIbXQmPwDYvh1YgYhiliKFXG8IoqhqHqGLyFRhuDKj6GxxNiKMyNIdwQww5jDO+YYuQeG0OY2FEk380xmESYJYYHwlgcw4rKGOiI4ZlOcTyGYPH5iRi6RdBJ2fepGAbE56djOHEuhrzrMdy9Icc3Ze5WDJ/1y+cdcU/2NyaWk2NjCbGP5cuJsTyYHItxeiz/NzuW5+fE8tjcWCxOsbzgHItSPL4gluJlsUStj2W4ayz+4rJw3RBLpZjlFku0eMo9lgDxh9jgESvP3rH86RWL28ZY5myKZe/mWGy+icV2dyzXhL1PLEfENt9YFvnF4uAfyw/ipph0OJa8H2JZ/qv0FyT9hcTyMDSWU2GxPBcRK8/Y0qsqFoXYExWLNiaWJxNi8RMVidJfsvSUGkt9biz/5sey2RRLk1hQGEuK+K5IehBpFunDGssNsb04lsUlsfRXxPJGVSw54rn2WHZ2xLLqeCwvn4jFuzuWV3ti0Qnf3ljKT8l5OBvLxj8k7nosH9+Q2JsSK/L7Y3nmdixf3JHzLf4eGcc4mzj5/46j2TaO7Q5xtInOiXG8+FIca1+PY/acONwd44ifF4eXUxyK9+J4aVUcr62NY5arjLvH8fuuOJ72jiNQ1PjEccUvTt4jJa9I2xdHdZjEKqSWKo7DIk0TR7sujqkxcQSJwMw4RufEscgQR7r40RjHskLJUx+HU2Mc3Z1xnD8Zx/tX44i8EcecW3HEiSv9cTSMjCfXNp4Bu3hO2sezwiEeowh5NZ7zs+IZOT+e/4kk53jSXeK5tSietFWyxjWeGRviCRePxCXPeKI2xjNvVzzjdsezZU88LWKRdzzjfeL5URzzlVp+8Ty3Nx7dgXjWhsbzZ3g8tRHxjFHGc0hsVsXjoo7HQRPPR1rpJyqey/HxvJ8bz0t58VQUxBNjkJ6M8dSb4uV3j2ebOZ6Cknh2lMWT0RjP/7XHU34snr+Px7O1J56fT0n8f/H8fj2e/X3xbLwVT0p/PB/ciWfu4AT+b0QCe0YlMN8mgaMOCSx1TGDSvASWOyXwrHMCL25IQC2GuiWw3zOBK2KjVwKDP0zg6T0J/C2SfRK47ptAtn8CvwYkyP0ogXf2ypr9Caz9JYGc8ASKlAm8oEpgiDpBrh8JzNImMEKXQHxBAlcNCUwoTCCkI4EdnQkMO54g95sE5nQncOhkAi09CbKPBD49nYDhTAIu1xJIFz9dT+DtmzImnrojfYxN5Mi4RPlNEwmxS+SBOG2fKPeaROrnJJI8N5Gbjok84yRzYodzIiPXJYJ7IvnbE3nqk0SSdidyY4/E+yZi9U9EF5DIFEUiQeKUMpH3VIn4aRKp0SZyPSmRYkMirxgT8ShM5ENLIhc6EinvTGTz8UQmdMu6y4m8dVPyi+l9iey8lUhpfyIj7iSy8W4iaQOJuD2VxAcjk9hrk0SDbRI/2ifRLwzjk4iYkMTFiUksmJ3E7TlJmByTeG5eEoPnJ+EtLolKpyQ2v5fEsQ1J5LslMc09iUEeSZwXZZ5JvO6VxP6NSfwjmjcl4bI5iYlbknDzTsLGN4nvxc7AJN79Nom1vyYxXJlEgEhRJ2GvSQJdEodjZH12ErNMScSK0YVJTLEk8VhzEsGdSew4Jv2fSGJjdxJ3epJQn06i60IScy4n4XlL9iXS+pNwuJ3EvAdJnB6TzKvjkokUT9kks9E2mYV2yRy1T0Y7IRmPScnEzklm9Nxk2hyTyZmXzNT5yXztlEypczKvL0imaGUyL65Kpnt9MibXZJ7fkIxKDHVLxldcFraeyRwRfcK4MZldu5M57JPMNdHum8wyP8kVmsy/YclkRyTLb53MWaWMqZOJFlu0yRxITiY4V3owJfOwMJmLXcnMOZHMje5kjp1M5tKpZKpPJ/NuXzKNt5OZcDeZUwPJFNimUO2QApNSePrVFLY6ppA7L4VdTilcEGudU6gQx1xSmLE4havrU1i2QdaIZ9xS5BlH1nikMMczhSVfy9pdKSQHpHA5NIXbESnyXJPCy6oUAtUpjIpO4UCuxBVIfkMKF0WlUWqbU3jekoKfNYWoihTGNaRwtz2Ff7tkbXcKy8+kYBKTbqZwti+FWf0pjL6dwmHx08MU/Eemcm9MKmfGpnLINhWnial8OydV/gZTOboglQHh6ZNKo8jwTWWSXyq/ivvia/9UzorVAamUi7jAVMbsTeWG6NqXinF/Kn8elHxhqTyvSMVfmcpfwlMl+YSLWnKKII3k0koeneQRs/WpjI1MJSA2lbl5qXQXpPKUKZW94orIKUql2pqKY3EqScKuJJVXylMpaE3FvUP20pXKzBNStzuVD0+mQk8qQ/pSqb8l/d6ROndTWf5A+rRL4yP7NJ6ckIb9tDT2Oabxjwh3SuNx5zTcFqThvDCNJaShXptG0/o0slzTSPZI40fPNF7blEbnljQufJzGsJ1pPNwjx95prPNJo0o4+qZxaG8au75L4/DRNDZEpDGgTOOMKo0TujQW5acRUpAmv2Ua1cY0XixNY29ZGuk1aWw8lkazyO5KI/R4GoNOpOF0Mo1UMb5HcvSmMet0Gsrf0nj6Zhpb+9Lwu53Gn8LrThpTBtK4Nzads+PSsbFL54josU/H6pDOoQnpXBP/m5LOc47pqETz/HQWO6WzZ0E6o99O55xrOms3pGPnns6P4n3PdErEtxvTuSGe3prOqp2SxzedLr908E9neKBQpvOsJh0vneQU3lHpvJWfTqBB6ok/i9JZZEknqCydN46nUyCGdafjL5b0pBPem47PqXSmnE1n9znp9brUEMtvpvNSXzo68dStdPaLbf3pdIi3bqejvpPOlbvp+D1I59LQDGzHZFA6LoM4mwzG2WbwqV0GPaLYPoNvx2fw8YQMXpmUAVMz0D2TQebcDB45ZnBpXga18zNwdsogTexckEHS0gy+IINRazKIXJ/BCNcMPtggsW4S657B0x4Z7BfbPDN4YWMGGjF8UwZTv8lgkHcGD/0kr7/kDcjAKTCD+QcySDyawezgDFaGZdCrkD5VGXyvzuAzTQbvaTMYq5e8hRm8aMngqjVDnvcyeLskgyePZbClK4PAbvk8mcEbPRkUiC2n5fiMuJbBE/0yL9puy9x96csmkw7xgl0m++wz+Ve8PV6+T8jk6sRMtk+Sz6mZHHsmkwMzMnl3Xiavzs/kW6dMvnPJxH59JlUbMvnaI5N1nplUi/lemUzYmMnFTZlc2pZJ3fZMNvlk0iqu+GeyJSCT4fsy2bY/E+OBTFarMqkQA5pM3izIxCA0Bpk3ZdIpTIWZTDmeiWd3JtN6MokQS09nojqTyY4bmZwTa29KH+LXW5lMvpvJGtssLjhksX58FsETs0icm8WOeVmkuWYRtCGL39yycHPPol64eGSRJQZ7ZbF0UxY+e7L4Q3h5Z9Escn2ymOGbxTC/LAKFMSCLp/dm8eqBLHoPZXFIkcV18ZEyS+4dWRzRZNEvaqKz6MvKYiBP6hqymGiUXsTvpizcC7NYVJRFhDmLtvYsDB1ZrDiexWcns1jZI/32ZslzTxbnT0tffVkU9GdhHshi5MhsfhybzVqbbIrnZDNzbjY/OGbz5bxszoo187OZ4JzNI7F7QTZDF2cz4o1svlqezeF12bzvmk2pSNiQjZ1bNgPia/dszov1HtlM9sqmZVM2z27J5urWbG59KDX2SE3vbO6Ir3ykjljrm021mO+XTZqY5J9NsNgTkM3yg5JHlY2XRnKJpdps8sVwfTavRWczNiabfnEpL5v6/GyyCrKJMGTTbsrmrcJs+b2lV3M2icXZXCjNpq4sm4PHsrHpzmbHScl9Kpu71+T4ejY1N7KZ0peN761s/hKG29lo72Tz8YDs51E2fo/nUDg2h1E2Oay0y6FcJNvn8MAhh4YJOTwxOQeb13OYMieHv+bm8Oa8HAyixzmH9xbkcN8lB8XSHGrX5zDYLYe3PHIwiZc8c4gUX32Wg4N3Dr+IB+JqQA4fBObwU0QOWaochmpyCBBjInPoF19E5bDQKOOFOVwRmGWsOAe3YznMOJ7DOydzeOZsDssv5JB2NQefazlsvJ6D/mYOFf05eA3kcOOB1Hoql8YRuZwYk8vPNrnstM2lwS6XRfa5zHDIZd/4XD6YkIvt5Fyy5+Sy1zGXrnm5rJifS5xTLgPOuQxbnMs3rrlcFA0bJNYtl+nuuajECU/JuymX++LS5lw+8c5lpU8u5WKuby4pIsgvl0fC2z+XP4RXQC4twhCYywt7cxm5L5fD4rP9uZwSlQdyST2Yy8RDuYSIxw7nkhmWS0R4LtsUuViUubymkv6EjTqXH8WA+FqTywWxQZtLvXDR5ZIjputzeTc6l6OxuYxPyyU0P5fNhlxeMeUypjCXZ6ySWwwtziVQxJVJ3c5cfI/JfHcuR8Rt8dXJXM6J2h6JOZWLQhw/k4v1rPR1M5djYkVfLq/fkhzip345b7dzUQ/k8s/wPGxH5pE3Jo9PbPJwtMtjon0ePg55tI3P460Jebw8MY8xk/L4cnIeWVPzGDYtj//NzKNzVh4Dc/O46JiH2imP4c55lC+U2MV5KMmjem0eU9fnESGGuuYRKIrd8nh+Ux46Ebcnj9D9eQw+kMexg3n89G0eYb/kcT80D/fwPJqETpHHCGUeh8VnqjyskXl4xuYxKiGP/aY8ThbmUVaUR3txntxD8jh7LI+arjyudufJ81Ee3WL8qTz+PJ3H7qt5RF6XPm/nsfJuHn738zCPzeeeTT6/2eaz1D6fW+PzCZmez4OF+RxZmo+7az4FG/I565FPtlc+PZvz+eOTfJ70zueaWOmbz+CAfLoC8ymNyGeCMp+/VPlsVufzuz6fN6LyiYrOB2M+caZ8bAtlzJLPkrJ83u7Ox6Ynn+ZT+Sy+kE/JzXxm9+WTJIJu5TOoPx8fseV2Psvv5PP63XzihcdjBTQMK5DrQQGVYr59AeEOBQwdX0Cg+HBCAcscC4icV8Do+QXcERecCuR+V0C/OLeogGeXFjBiWQFp6woocysgxb2AiR4F+HsWEPRBAba7CvDaU0ChdwGv+BSw068AT/8CWkR0YAE/7i3gm30FGA4UcPdQAS9+X8CXygLWqwrIVUt+TQFaMUIrY/oC6oRLpMyJpxMKOJhfwA2hMhWwxlxAlkWOrTJeXMC08gKGHy/g0xMFLDgpc2J6jzhbwOdXJVef5L1dwLei/q7s7XEDzeMMjLMzcE+Yxht4ZYKBoikGYqcaMM8wMNfZwJCFBqYsMch7poEX3A1872Hgjli20YBB/PKpgTJvA44+BtLEf34GPvI30CNO7TdQfcCA+pCB544YsAk18JO4HGagLdzA2xEGvFUG+e0NrNAYsIrH9Qb8RGq0gVE5BnbkGthpNPC7KCw0cNRsIKfZQGSngZbj0vcJ6btbehZ/9BjY1GugQ5SeN2DXb+ChWHHXwOwBAyH3DPxz30CxjZHZtkZC7IzMm2BEMdHI/klGTk82snCqkcYZRj6aY6RqrpHPnYwsXmBEv9DIaBcjg5cbubPGyB43I0meksNLxjYaeXKbkSE7jfwrVN5G6v2MRAYYGRNo5K74ba+R1w4YKf3WyKYwI9ZwIxMUEi8GKyVOPKM1UhRv5JjJSK/VSHWxkf42IzHHjKzoNjKxx0hgr5H/xMenjKw+beTbc0aMF43s+M/IKzeM+PQZ+VtsvWVk7m0jk+8Y2XfXSO09Iy73jTz3QGrZmjhpZ6LK3oSzg4ksMX28CbU4PMGEzVQT4c+amD/XxDRHE33zTHwx30Sjk4k/XWRuqYnaN00897aJV1xN+LiZ+FtsdTfRJd71MFEmHD1NpIkpXiYixJMbTXy2ycQZsX6ziRe2mhjyiYmaz6QHb6nvY+IrPxMXhJu/iTcCTJiE7z4T/xPzDpoYftjEgx9M3A8zsUJhIkxlYpjaxCcaE8/rTejFxwkmtHkmzEYTM00mAopMfGQ2scpiolossJoYWWLi61ITrWUmnu004XncRJt4+4TEiZndJsafNBEiBveY6OmV2FMmck7L+jMmRp2V3n8zsei6ic5bJor7Tcy5bSJFhN+Rnu6a2C/ODJh48YGck8cKeWNcIYXiMbtC/hHd9oU4jy9kxoRCNMJzciEzpxaydW4hXeKQUyGmhYXYLyrEcW0h513lu1shce6F/OpRiJ9nISs3FvL9lkJW+xWy0L+Q0YGFNEQU8pKyEBtVIf9TF7JNU8gJcTuykCWmQo4WFfJ1WSHDqiVXj+TvLSRI5J4tJKuvkJH9klO03ylk8r1CXh1UxDCbIvaLz22LcLUrYpl9Ea84FGE/vgj/CUV8NLGIF+YVUbGgCI1LEXcXFdGxpIg5y4r4cX0RXRuKyHQvYppHEWoxwrOI78Qd0b6xiINbi7jsJzH+RawIKCItsEieI4q4uL+IX4KK+EtRxHFlEaO0RXwv7orLuiI69UUE5RZRYCjCr7CIk0VFVJuLyLUU8by1iPfLJGdjEf2tRbifKMLcXURYj+ylt4gb4vNTRSScLWL9xSKi/5OYW0VECv29ItLHmbltayZtvJmnJpo5NM3MBUcz7vPMtIhJzmbCxRMLzBwQXyyUcRczr68286armSLxhYcce5lJ2mhm2Gb5vsXMzO1m3D6Wz0/NHPQx86Wv5BWzAsykiIhAM7f2mplyyMw7KjMZajPTNGbU4nutmT9jzfQUmHnRZCZa2Baa5e/bTK9YazFjsJoJKjHT124mtcuM4riZwyfM9Auvk2ZKeszyzCP5RNBNM4/3mflPfHLLzPp+Mw1i/F0zQwekz/tmzA+kn0EWigdb2DrKgo+Nhf+J1XYWXnSwECNsx1tYN8nCuWkWZj5rYf4sC0edLfJOYuHDhRbWuFh4ebEF+yUWgoTrGxYS37Iw8W0LfVjIXG1hpauFarFwg4U88YKbBRt3ySMGeVjwEx95Wjgl1npZqBdLNlowivhNFhw2WwgRn2+VPsRb2y10fGJhwdcWDN4W4nwsDPazsFd85m/hrNgQYKFZvBlowSxm7rWQLCbtsxAhDu23cEvsOGCh/aCFFYcsRP1k4R2t7FEnfYsZegtaMTrSwn3xd5SF7mgLq2IsuMRauJpg4UyihfVJFrbkSb9mC69aLIy3WggV+4stXCixoK+zoOyycPmEhc3dFv7vpIXsHgtjT1nkvdDCQ/HlLQsXhUe/BfVdCwMDFqoeyPkfZKVxsJXMp63EjbMyxNbK53ZWzosWeyvfTbRyfLKV96ZYsZlmJX6ulRBHKzfmWeXabsXDyQrOVka6WBkQMcus9G+w8rubVa7nVsqFk6eVLPGsl5WxG62s3WKl5wsrGXusaL2tjPax8j9fK2v8rbwSaGXoPisffC/CrCyOsBKqtLJfZeWm+FJt5aIo1Vrlmd5KQpyVd5Ilr8nKz+KRWG+WPYk3LFaKRESxlc1lVrrE2Rors+utTDthRSN6eqzU9Urd01bGn5FaYthZKwfE231WrELdb+XIbSv3xJ47VrbflTUPrfSJS4+sZD9ezBc2xWTaF+M7oZhJU4sZ7ljM5vnF5DkXE7OgGLuFxQx2KebComIylhaT/34xpeuK+detmI/di3H1KKZJzPIq5im/Yr4VO/2L2RJQzNADxbxzWPKGFROnLsZBU8wlXbFcw4opjyzGKapYnnuldkoxxrxinjQUU1VYzEtmWVdcjOmY5OouJvhSMR2Xi3G8Wozuv2KabxbzVl8xc24Vs26gmKJ7xUx5IPWHlnB5ZAmV9iXkOZTw4vgSgieUsH9iCTlTS3CbU0KGYwk/zy/hkbjqVMInziW0LCjBurCEuS4luC4rYc6bJRxZV8K6DSW84VYiz73y3bME1dYS7m0rofeDEkb4yLHY41sifwMlLAsoYWagjO2Tz8Oy5kgJozQlnNaVoImW/Akl/JddwlFDCY8ZSwgQ880lZAkbawm/iseLS9hXVUJMfYm8n5Sw5HQJr50p4elzJUy7UoL+hsT1lVB2W2LvlKAcXUqqXSmjHUp5KD6ZUMqGiaUcnVrKh06lnBKzF5bSubyUSWtLGVhXSq9rKX5epZRsLuXXbaVc+qCUlz4p5YnPSlm/u5Q53qVM9yllkF8pL+wrpfpwKdlhpdhFlLJfUcr76lJe0ZaSICbqSnlKX8ruyFI2Z0q8oRSLUeILS9GJAHMp7xSXcrC8lLsnSlnXU8qbvbJGzD5VSpr48UopX/eVsvh2Ka/dKSVJHBko5T3bMqrERIcynhpfxrhnyjA4lqGYX8bTTmV8L7ydy7giTi8ow3FRGb8uKWPJujKmupZx1a2MT93LOCfaPMoo8yzDyauM2I1lhG4qY593Gcd9y6jxK2OxfxlGoQos45P9ZbgfKKPhB6kfXMZQXRkHxeqoMroLylhmLKNIzDKVMcgsa4rLcKsq42a75Okqw6O3jHbx7qkyKsSe82V0XSvDv7+M/4TnHRm/W0b+QBnx92RvD2QvYv7j5dwZWk7quHK6HMp5bWI5yWLU5HI6nimnclo5418tZ7tTOeucy2kUcxeWY7OonCGLy7klupeW4+leTpVHOQWe5SR6laPcWM6ITeWE7Snnik85H/mWc1os9y/HYW85JYfET+WsV5dTrClnnracEH05wyLLeTu2nFOmcuyt5dwtLse5o5zvu8o5e6KcT89KT+fL+epWOcf7y1l1u5w6UXSnnFl3y0kT4+6V84vYd7+crx+UUzqmgpyxFXxnW4G3XQVn7SuoGF/BggkVLJpewdczK1gzu4LMuRUcml/BKecKXBdU8MKiCsIWVzBmVQU3V1cwY0MFkWKoewW3xXqvCko2VjB+i6wTw7dW8O6HFQzeWUGfsPer4K5/BR8FVrBiXwXlwnl/BT8cquCBuBtWgZuigpfVFTzUVrAxsoKaqArGxVVwo6CCE8YKVpsqqBMZRVLfLPXFIWsFH5ZIrvIKPq+pkHfRCqpOyl56KjCK13sr0J6q4PEzFewTz1+q4PJV+bxZgcedCv7vrqwXLgMVGMTU+xUcfSDrH8o+xY5Hsl6sfayStx6vpFice7KSHNtKxttX8pRDJfeF7/hKropjEyt5f1Ilvz5TSf+0Sv6aXonT85X8b24lC50qKRCvOlcyZUEloxdW8phLJTfF1sWVKNdXMtK1khPulaz2qOQNz0os4tOtlZwX3/lVkrZf8hyp5IsIWaOUNapKntNUck8nayIr6YyqpDCmkulxlSSnVbI9u5Ibxkq6CytpLJL+zZW8YK2krqKSuVWV2NdUknpc+u2uZMjJSnb1VPK3+LBX6pyp5INLlZzsqyT+TiUjBip5JALuVdLwsJIHdlXUT6jijYlVzJ1URZZ4fnIVq2ZU4ehUxfgFVTy1sIojws+liv/EpUVVbFpcxQnhuKyK6yur2LK6ijVrqhi5oYobblUkbKpix7Yq+ndVERRQxZW9Vbytq2J0dBXfxFbRGl9Fl6GKZSapYa7iaUsVvxVX8VJFFSmNVYQelxo9VSjOVhF4XnJdqKLg9yrSr1bRcEvW3amS/VShvFvF3nuS72EVJ8dUo7Gr5oBDNbdFx8Rqhk8TjtX8N6+az+dXs8a5mtyF1bzkImPvyPHKao6uqcbdtZr/21BNuns1z3pUc3JztTynVKP3qeawXzUD4nhgNfV7q3lzn8QfqEZ1sJrHD1cTFFGNVVvNPF01L+qriRcfxlZzNb+axKJqppirUYsD1mp2F1dzRcxuquZyezVPnqym+1Q1U89XM6qvmlu3qjl7W3q/U83SgWoy71Uz6FE1S4bU8NywGp4aV0OATQ2u9jVUOtSwaHwNRuE/pQaXGXIs1s+rYfqCGh641HBtkYy/UUPr+hrS3WqY4S7xXjXcEG2ba3h3Sw2PPqzh9Cc17Aqo4djeGqz7a9ArJI+uhhV6qRFZg2d2DZuKaiiw1pBSLLlqa5h2ugbbMzV8d7aGy+druHpT8g/UECUe3a9h+Nha2u1qyRpfy6SJteyZUkvZ9FrWzq+lSSx0ruX1BbXYu9QSJp5eVMsPIuetWnzeqWWaVy22G2u5sbkWt221NPjWErq3lof7avnzQC21h2vZrKylW7hoaknX1hKjq6U/qpYr0bVsjK3luChIkDqJtUQl1fJ+YS3Wolp5ZqjlZUstSWKqtRatsCmuJVg8WVLLd+K+8C+t5br4qqyWP8T28lpOC7cK2Zt4r7KWGrG0qhbHauldvFRTS4KYUlvLuLpagsSw+lruCb+GWr5srOWyMLfW4tpdy7sna+V6V8uSnlrm9tbywqla4sWk07WoxZgztfwqhp6t5ZAYED7navlPfHG+lt/F1gu19AjXi7W0incvSU6x+LdaikTW75LzsuT8Q/L9Kbn+knp3ZU7MHZB58cI9mb8vNcWYB1JTDH1Yy2ExIHwfSU3x5aA6fhe9j9Xh+ngd7w6u49cn67g3vI5vbevws6vjD/s6OsbXUTuhjmUT67CKeZPqyBVJk+uYOqUOnQiZWseTz9Txvfh6eh2dz9bx5vN1OMyrY5dznTyX1HFhQZ28B9bRJJYvqsNlcR1GcW2V5F5fJ+96kkc86VHHA3HTs46zG+t4a0sdzlvrSN1Wx/Ttdfz4YR2PfSS976ojx7eORD/pw1/iA+oIFk8GSrz4el8dxw7U0f1zHcnaOkwJdRxKrWNjodQ316EqqeOrijrGHa/juxOy/qTUOl1H9Lk6Bl+sY9O1OtZer6PyRh3379Thf7eOhgd1GB7VcXRwPZeH1ZMyoh6LfT3zHOp5ZkI9P0yqZ9Dkei5MrafptXq6nOthYT0LXeqZtaieDDFmaT2/im+X1bNgfT2/uNcz4FHPH171fLCxnme313PMu55VPvXM9K8nXagCJW6vxAn//fXyf1OP56F6Vh+u56Nf6nmoqKdPWU+3ph6zvh7HyHoSo+rRRUs/cfUsS6nHKuanSs9p9UworGeouZ7D4p7ws9RzXeywSm7xYXE9Z4VniexBrC6tp1FQVk+5cCmvZ3ZFPZnihcp64sXkqnrGVdfzfY30UltP7/F63u+up04499RTIF7vrSdNPHuqnhgx4XQ9SjH6jJwHMfSs9CTuCb9z0pPYcV56Eh9ekJ7E6kvSi+A36UXMuVzPi3/Us+tKPQ599Rzqr+erO3I+xQd36zkjPAbkfN6rp0G8fV/ihMsD6f+h9P9I+heTBzWgEeMeayBYPPl4A1eGNHBxaAOzHRrIElMmNKAVIRMb2De5gd1TGrg0tYGeZxp4Y0YDK2Y2MGJeAz8Jb6cGVrk0yN+4xC9pIH6p5F/WQItrAykesuazBr78soHbvg184d/AtoAGOgMbaNjbwNv7JG5/Ay8clHqHGpj1i9QLlTF1Axkaqa9vYHhkA4/EvijpI7qBf8RvMQ28H99AaYLEJEl8suQ2N3DaIr0US96SBlxKZS9lDSSWN3CguoFFTQ1kNzfwUVcD50TziQZe7W1g+qkGFKcb5Hdp4P7ZBk5ebOC5Pxt4+nYDj92R3gca+OBeA133G6h82MDiRw04DmokR0x7vJFRQxq5MayRf20bWTW+kQZRPqGRRRMb5drRyDNTGgmf2siQaY3UvNDIy86NjHRp5KgYsqiRw+KeuLG4kQtLG/nVrZFAj0YueTWydWMjc7Y1siywkfy9jaTta+S5/Y3M+7mRFE0jM7SNRItbUY1ybhr5PKaRbbGNmBMbyU2SeWMj/eZGfrc2sr24kdNi//FG1vU2UnCmkZlnG9Geb6TzViPT7zUy/r6sf9TIbPsmRk1s4hfxYFITq6c30SR+cW7i4YImfl/UxIplTRxxa+JPzybOezWxcWMT6zc18eaWJoZ93MSsb5ro82lil28T2/yb8AhookusCZTYvU1UCeu+Jpz2N5EvphxqolLbxBJdE2mRTTwX1UScmBzdxOC4JpYWyVpzExmWJnmebCJB6IubsC9p4mip9FnWRGB5E8erm/iws4nC7iZyTjYR3dvEhFNNXLzQxJaLTSTdbkJxt4nRA008ca+J78W++014P2jiP/HVQ9mTOP+oiTOjmzHaNlM5o5klzzYT/lIzk5ybGezSzCFxc1Ez/yxuZg7NdK1pxtm1mWnuzZza2syKD5r5e0czUX7NKP2b5bmymR8Cm7m7t5msI81E/9jMU0ebCdU2c1/fTEBkM4sSm1leIDFFEmOWGEszw60SJ26USA/Hmwk+JWOnm3nsTDMD4sq5Zk5cbOat36WP2828fKeZFDHjbjNDHjTT83gLy+1bWOLQQuaEFl6c2EKSmDaphbFTWggRBS+3MHh2i7xfytoFLRS/18Lfbi10ebag397C0z4t3PJrwW1fC6v3t3DkxxaGalu4pm9hR2QLrbEtzEtsIdjaQkBpC33i37IWPqqQmKoWXHpaKBRTz7TgcLYFpfjztxbc/2hhwn8t9N9sYdvtFuoHWpg+qBXbx1spGdXKgtGtDLdv5ZBDK39NbGXx9FYSnFv5dnErD4XP0la+XtbK2Tdb8Xqrlanvt/LU6lbe92hlzqZWckSwt4z5tPLAt5Xbfq14+7dyTfwvoJVPA1v5TWzfK/H7WukWKw+0suKg1D/UykxVKy+pW4nRtDJJ24pGhOtaGaVv5V5UK1vjW/FIaKUyuZUrBa30mFpxK2yluaiVtyytFBRLjpJWIipaKW1tJfqY5Ohq5YnuVh472cpBcU8E9LTSJ746JfsUn5xuxfNsKyfE+nPS0/lWqi5ITxdbWXipldd+l/X/tNJ+oxXH263kidfvtJIhXrzbSpKIHpBa9+Rc3peexa8PpN4jqScCBrXx9+NtbB/Sxjf2bWya0EaPcJvYhnVqG/nz2kh2amPygjbsF7ahEMEubTy1qI0hi9vk3LdxZ0kbvkvbuLKsjUPr2jjnLvGebXzwVRvT/NqY5N+GVtgFtBEU2MbwvW38KA7va2Pv/jZui+PfSa2fpdYvbXJPbyPF1MaUojYczG2Ms7Rx1NrGsOI2BpW0cU/cKm3jswrp/YTUOyk997TR1dtG/WnJc15if2uj+kYbLn1tTL3bhs29NsLEkw/auDi4na1D2jlg106AfTv/G9/OuintTHuhndEvt/OGczuzXdpJW9TOJLd2vvdqZ9DGdg6K/k3tfLStndPb2+n4sJ0pO9r5za+dc/7tdAW207ivnRX724n5vp2xP7azXNlOqaodg6adV3XtJOrbORLXzuPx7dxIbGdkUTsPLe38XdrOl93tbOptp0d0nZKeTrfz/pl2as62Y7rQzsfX2nG7Kd/721l8p13esdp56X47toM65P7dwSt2HSTad2A/oYM90zpoeKmDo/M7eNy5g0Ni34IOdizq4LPFHVwWW5d2sOGNDr526+AP9w5OenXgtrGDtZs6qNjaQeH2DsI+72DUFx3U+3dQFtiB874OTOKD4A7majqYqe0gVdeBQ3QHQ+I78Mro4EVTBzMKO5hg7mCMtYMQ8UNJB79Vd/Bqh4x1d/BETwcPezvwP93BLeF9poNvznbw17kObt7p4OyDDt4Y0snioZ1cnNDJtomdbJrUSceUTpZP62TJjE6s4ppjJysXd9Ikapd0Urm0kyGrOun26GSDZydtXjK3sZN3N3VSJ9jcSZVYtqWTUrFoaycWcdank/X+nawO6OS9wE4axIq9nby1r5Ol+zspES4HOnE62Mkr33Yy/ftOIo9IT8pO1mg6aRXv6KS+XnJGSU5hiu7EMaaTWbGdvBj//xXXd3gU5drAYTqiYD30FgQEj6Ield4C/OgqKqhAGqGpiA0V6aGDWFBASkhCR4oigtITAlJEUCDbku29981udhNIvuf74752Z96nvXNtmblL1713uXVaap+R2mfvUnpOap+X2qJP8V1eLLnLcXGo9K7cY0pNzV3Gl9/lhriklbp62bN42XiXY6a7vJ24i1JMSEqsuJGSa1B9l/R7Enf/Lv1q73Ki7i7dG5axT3z8WBnGlmVMaV3GW23KuNWujHHtyxjesQx9vzKm9i+jXLw9oAylYGgZw9LL6DOijOhbZfL/XsasKWWYp5aRnVHG2NwySmeU0f6jMlZ/Xkb9/DKW7CyjWsQKy+h0uox2Z8rYIVqfLeM/58rYJFpcKGN9cRlNSspoeLGM3zRldNeV8aS+jN3i1UQZf1WVkV5dRok4USt1miio/7AC338UzG6lQNdWwdR2CiZ1UFAmXu2k4MjTEtNXIZ91BTX9FCzsr2D+AAVx8dlABZ8MUhASc4YoyB2moGKEgjdHKTj+hoJWUxX8KJ7IULBJtMhS8ECOgrVi1TQF9jkK/pmnIP1LBYMXKDi7UEHfRQpeXCL54vmlCo4uU3AoT8HeFQoafSNzblWQka9AK94qUHBtj4Kh+xWcPKSgy68KHv1D+pySPmcUrBPVF2TWEpn1ooKXNApeKFfwq/i5QvamVfCTTsFTegX7RVeDgl1GBQUmBflmqWVXsFE85JSeSekpJqcUaMTb1QqUYmKNgtv3FLx2X8HftQr+qlMwqp6SYQ2U7HpESbM2StaLpm2VrBUN2iu530HJvC5KzvVVcqafkuMDlTw/SEmvwUq6pyvZMF7JwjeVfPiOktlTlTiEOVNJTpYSo9BnK5mao6RCvJ2rZOJ0JW/MUDJhppJOC5UUitZLlGzMU/LwciVfrVTScI0S70Yl0zcr0W2V/G1KyoVyh+TuVHJHTChQ8kqhkhtFSi7vUbL5tJLvzippcU72cUH2UCx7EI1LpN5FJctLldSJpZeUfHlFSUL8pVVyTafkil7JCIPUEQMtsqeU1KiW3HtKVouG9yW/VklVAxUzm6tQ/kcl9/cqxrdVca29ikudVJzuquLrgSrWDFHRIF1FzkQVU99WMfkdFW9PVqESb01RUTZVxRsZKu6ICZkq/hX/ZKm4ma1izDQVo3NVjJyu4vIMFU/OV7FXFC1Q0XGhSq6Vig6LVLRbrGKHaLNExTbReqmKraLlMhVbxBN5Kr5dqSK0RcVHP6oIiA+2qfAK93YV7+1Q4RKz81U4xMydKuxiRoEKqzAXqjAVqcjcrUIvTp9W0feMit/Pqnj5nIqT4rfzKo5fUPF8sYpeJSp+EYcuyax/qdh0R0UztYp1GhWNK1SsFqu0KlboVNTpVSwzqFhqVHFPpMwqqqxynZIqNOKdlAq1UFWrmFSj4s17cs3EnfsqbtfKda+n5pX6akY1VjOsmZpfW6n5pbWaZ9qq5Z5WzaH2anp0UPOTeKqjmu6d1OQ/pWZdbzWr+6pZ2V/N8gFq8gaquT9ITfVQNcl0NfrJalTZau7mqrk9Q83vi9X8b5ma38Svy9U8vVZqrlNTsElNq+1qtoofd6jZkq/miZ1qfihQ832hmod3q3lon5r5Z9TEzquZd0Et9+tqPi1WExGhi2o+LlWjU6lRGtRMMqqZaFJzyyX7iasZWqVmcLWaQTWyl5YaDrTR0L2thm7tNewTuztryO+pYdPLGr4dqOEBNKx8TUPeRA1L39KwMFNDSizM0hCfqeHjjzV8MF+DTzhXaMjerEG3Q8OUXRrKd2uYvEeDZp+GCac13D6j4d+zGl47r+HmFQ3Xb2u4ptBwVaMBrdBp+NOgYYRJw3CLhksODekeDUNiGganNBRXaxhUq+FCnYbz9cs584RoVU6/1uX07SjSyunTVfQs549nyvm9vxggBooh5bw8VF6HyetYkSnv/1+WmC05C8UisVgsLefU/1sm8soZkF/OuYJyzu8qp/hwOelnxblyLolhxaKknMuXyvlLVc4YdTljy8u5USG05dw0ClM5t33lKOLlTEqKVDlvVZfL81IFs9IqCPepYF7/ChLpFdSfVMEKUf+tClZNrqDR1ArWZFTQJLOCpjkVFCyr4Ni2Cp7fUcHx/ApOFFRwsrCCG2crGHe+gvEXKrglXrtYwZ1LFczQSA9tBR5DBR/ZKvjEWcGicAUNUlJfNKqR+qLxvQrWiib3K1gnmtXTciRNy7NPahk3WMsrQ7W8mq7lX6EercU7WctHmVqiOVo2LdSyeZGWlku0tFqqZZtot1xLwQotRSu19N6iZVih5B7UcueQljnntYRKtDS7q+VxjcTqtbQ3SLzoZtNyQPRwaBmV0jK2Rsv4e1rK6ulItdFxr52Oug461nXR0XuwjlOi/1Adg4bpGDFSx7ixOrIm6Zg1WYcvQ0cwS8enOTq+yJW82ToOLdXRa7mO/63UMfxrHde+1TF3j46AiO3X0fRXHfuLdRwskdiLOv6+oyOzQsdMgw6PSUfYqqPSrmNtQGLu6ehxX8eRWh2/1Ol4sYGe0gf02NvoiXXW88Rzena9pOfEQL3MqmdZpp5V2Xoemi7n5+gZs1jPuCV67izT80aenoxVetoU6Dm8V8/RfXp67ddzTLz8k57+h/XMOKvHc17Ph8V6PinR80WpntQlPTWX9eRd0fPNDT3ntHoG6vRc1OsZYdRzRYwy6Rlv0XPbqmeiXY/epScQ0BMN6dlyT8/TjQzyzGvA195ArJOBRV0M1O9moFF3Axf7G7g+yEDFcAMdphp4MtNA9ywDI941MH+BgZqFBmoXGViz1MD6ZQaeWGnglw0GsvINTNtpILLbQNVeAysPGmh3zMCAM5J73oCq1ED8b8m/JTUrDDytM/C70UCJxcCmGoM8Sxpofd/A4QZGzjU1sqGzkYfSjLTqamRnNyP/fdpI8XNGbP2NzB1kJCBKJxlRTTWSnWXELFw5Rl78wsisVUaObDXK98bIwJ1GrhQaGbfLSOSw1PzNyNGzRn49Z5RnaCOXLhrx/W2khdLIrnIjp4xGrlqNjLYZ2V9j5NA96X3fyGtNTCiamjjQwcQvnUxc7WbiRncTbQeY2DfIRKspJraLdlNN7M4wcTjLxG85Jvrmmih710ToIxMb55v471ITP4vjy0y8vtbE11tM7Nlh4kShiX67TFgOmdh/RnqcMzGoxMT1UhP9dSbGm0z8I2x2E7McJp6Jm3g+YWJUjYlx90xMrDWxqbmZK63NlLUzY+5oZnonM4E0M8u6mfnjBTOv9TGj7Wcmd4CZyGAzqolmElPN1GSYWZll5uscM62nmymaYabLTDMz5pkpXGam23IzT68wc/crM3vy5XinmReLzPyzz8zr+83s+8PMf0+buXrBzO0SMxWlZjIumZlzxYxVb+Z9o5kFFjNdvWYOiithMx+nzHxebWZvQwst2lrIb29hf0cLRzpZ+D3Nwsn+FgYOtFAsBk6ykDHVgi3DwgdZFmLZFpbnWhjxkYXPvrRQs8DCd0ssPLrUwmbx1AoLud9YGLnLQsVeeb/fwsojFoadsvDvGQvKs3L+nIXpFyx4iy1Ul0r+FQv3yy2s0Vp4WG/hCYOFtkYLBaKTycIe0c1sobfNwhtuC6eqLfSvsXD5ngXuW1DUSZ0mVspbW5nXwcqCjlaWdbLSJM3KV6J5Fys/9LNycoiVPkOtXEy3oh9p5ehEqzxTWnljqhWlyMq08l62lUiOleXTrfSbayUx38p/llhJW2ZlnzicZ+XZ5dJrnRX7V1be3WBl2yYr5FupKLQyfZcVh0jutbJ4n5V1B6xk/y6znLey8YKVn0qtPHPJyt86K6/qrUwzWYlbrTzssrLfa2VDjZV2tVYKxeF6No7XtzG0kY0b7WxM6WhjbpqNB7rbaNnDxpjnbewcZONfbPwwwSbP+zZ8WTai2TaSOTa8n9poNN/GlgU2LufZyFltQ7XVxuwdcm63jdZ7bHTaK/V/srHouI2CP2ycOmtjwDkbrxXbmFRi4/vrNoIqG820Nh7VSY5e4q1Sq9rGrBobHjH3nuTX2ujcyM5Tje1cbWZH29zOqXZ2Rne081ZnOxXi0Z52Nouavna+HWCX2e10H2Ln2aESm25n2HA7Y0bYeWeynXCGnc8y7dRm2VmRbadxjp31ovk0OxvFE7l2top20+10mWHngOg5087P4uQsO31m2zknxr9v5805dtTC8IEd+1w7xQvtpC+S2RbbeW2JzLdU5hNZy+yYxcw8Oy7xwXI7QTFvhZ24WLjSzn2xfJWdRqvtPLTGznfix7V22q6zUyiOfiW9v7ZzVuTvsMv31c5LhbI/MWyXnVu77UzYY0ch3tkr10lY9tmZtd+OR1QdlD5n7TxeLPsptfPYbTvPK+wsMMh1Ew1NdtaK78yyZpHeoq3Vzh2PnYleO3drZPZambtO6tR3cF+sb+hgW2MHcx9z0KSlg91tHHRr6+DZdg5+FS+1d3BaDOjgoEQM7+hgcpqDj7s62NLTQY9nHARfljr9HHQd5OAn8eIQB8VDHVxNd3BrmINHx0usWDnVwYYMBz9kSv1pUjfXwcDpDsbNdJD7roMFcxwc+9TB/+Y5+EOM+UL6LHIQE9WLHTRY6mCtaLvcQaHot9rB7A0O9m9yYMl34Nnp4ItCBylRsNfB0f0O+fw6qH9cZjgh507K8RkH2vMO+X1xMP+i1BXLSqXuJQfNLkvdKw7Sbzh4Qil71Tq4JtR6B9ONDpxijkn2K+aZ5fpZHDS2OfjN7aC3x8Elr4OeSQc/i1v3HLx+34FS2Osc+Os5idV3UtPAybpGTsa3cPJ7OyeTOzuZlubkkyedLOjq5D89nOzu6eTbPk6ODXByaqCTAYOclIjhg51cE+OGOPlXqIc6mZruxCjmDHfy2Qgni3GyebSTnWOcdB7rZJ9QTpA+rztZ8ZaTTlOcPDXVyXMZTs5lOhmS5eSyuJntZEKOk3emObHlOnl3upPKGU66z3Ey+EMnr33sJPtTJ9sXOOmw0EnvJU4uLXVyY5mTsjwnby930nydxG10yv+m5OU7+W2n9CiQ+oVOFLucvLdX9rjfSYufnLQ85GTMMZnzjFPu3Z1cFeNKZE8Xnay+Kvu/Jn3KpYZWZtTLbEYnAYuTT61OmjicLI05eTAus9U4WdjAxX2xqbELTQsX21q6mNzRhV6839lFQMxLc5EQdV1cNO3q4sWeLr560UWrl1106u3ian8X7sEueU500WCYi+0jXIwZ6+KWuDnZRTBTamRJDVE03cUzM10Mnu1C976L9z5wseojF79+5uKlz12UfekiZ6Ecr5TjVS5GrpG4dTLLdsnf4WJxvotvCqROkYvju11c3utizRHped7FsFIX4y658FxxEb3qotFfLraUu2hb4eJJrYuX9S7+NrqYYHLxndPFbreLvj6JD7v4JSn7Skmv+9K/1oVdBOpcfFrPzdBmbt54yM1fbdy83c5NTns3dvFeBzfzOrpJiMWd3Kzu7KZZmputXdy0f9JNr25uGj/nZkIfN2sHuXlosJu9Q90cTXdTMtzNu6PdfDrGzaKxkvOKm0emuinMcPNytpuz4vVcN64Zbn54z03nOW4+/8zNvgUyxxI3umVupuW55XdUZljhpv4qNw+udrN9jZuOa91c3yC2u8neKXMWyIyFbuqK3Dy/3813x2TecxJ/wc0LpTLLJTedbrnp8Y+bKWY3Eaub+TY31SLP7maT082fPjej/W4ygrKvKjcTa9z478v8tbLn+h6ONvLQv4mHVx/wMO1BD1+283Cos4dn0zx82sOD/kUPBf09HB/oofcgD/8M8eAb5qFuhIcHRnr44nUPVyZ7mDjVw+xMWRPfTfOwPdfD2kUevl/sofNSD8eWeXgpz8MZcWuFR543PFSukRrrPTz+lYfGP3rYIHrt8NA330NOkYfm+zz8IGad9bDwvIdviz3svehhwhUPX2s8HNZ6GGHwUGb0kGv2ELF42OLw8IrPgzPgoSjmoTgha9Uequ95WH5fetR6eKRO4sQjzb3MbemlSRsvHz7p5V5XLyu7eTH18tKjt5fZA73EB3lZM8RLfroX62gvfV73kveOly1TvLSd6uW5TC8nRUmWlxHZXhQ5Xr6c4eXn97z8730vZ+d7eX+xl4bLvDyc52WzKFzupesKyVvpxbDWS3S95Hzl5dYPXg7mS48CL+fFnSIvul1eHLu9fLDHS1jU7PXy9X4vI494OfeHrJ31Muecl8bFXjaIR0u8/CjaXfSyW3Qv9XJEvHDJy4DLkvenl9eveNl508tbd6WeUuqpZVatl1NilF7mEGqDF4tRroHJyxKLl/pWLz/YvBTYvZxwenH7vDxyz8uu+16er5Pa9XyUitcb+Kjf1Mf1Fj7KHvbxziM+OrXy8XIbH44OPuZ09FHTySf3oj6+Flu7+Pi5q483e/hY289H8WAflcN9LBzh48GRPtJG+3BO8bEi00fTLB+PZ/vYJrQzpd4sH1+8K3Xe91G+xEf2Uh928f4yH5/n+agWY9b5CG6Q180+8rZLv3wfTxX4GFzk499dPibulrw9Ms8BH2OP+uj5u48hp3x8ed4nnzcfvS/5SL/sw3XVx/FbPmbc9VFS4eOG1odS5+Mzr4+O1T72ifG1Pu4IfZ2PD+v7+bytn8bt/TzawU+Hjn7OdPZzu4uft570oxO5Xf3M7eYnKlq85CdrgB+bqB7kZ9tQPx3T/ewTx4b5OTfcz3j8xEb7eXCcn59e8ZPxhp8hU/2MzZCamVJTzM32U5vjZ+d0PydmSsx7fubN8fPnp35aLvTDUj/vLvfjF8kVfvas8dNjrZ/MrX6sYttOPy8X+al/wM8/R/2knfQz4bTUOOdna7Gf9iWSI4Ze8nNVjL/s550//ay97mfgLT+j//FzUOWnn0Z6a/0EdH7yDHIdjH4eM0l9sc/sp6fFzzWbn1fsfsrEZIcfo5jp9POJy8+taj/2e36ebRggs2mAx5sH+KRzgAZdAjzVLcDPYshTAT76b4B6zwb43wsB5qYHiIoFwwLUilYE+GB8gC9fCfBTRoABWQFGZQeYkxsgLOZPD7BqRoCNMwPcel/Ozw3Q7GOxKMChJRKbFyBnRYD7qyRudYDv10jNtQH+2SC9vg3w748BftgZoKggwKmiALd3B3DvlXkOBFgrNh+UGY8EuHM0QI+TAarOBlh6LkCj8wG2XgiwtzjAryUBel8McF4MKw2QuhLgm2sBtl8PoL4VoOa27EcbYLUuQGuD9DHJnu0B2rkDvOIPkFYb4M0GQT5oFCQixjYPom8R5MfHg5jbBMlrH2RHxyDPdA5yQozsEuSmyO4axC7mdJM88eczkvtskCUvBHlicJB8cXJokP7pQbmfDeIcEWTT6CC7xgTpPjbI/alBWmUFOZUTZPC0IHdyg7w9PUifOUHe/yjI+sVBHlkSpMPSIL3zglhXBmm5Lsiq/CAvFEm/XUHG7Q5StS9IowNBSg4HOXMyiP90kNQZmfl8kLQLQQaUBPnnYpCJpUE+vBxk0Z9BMm8GOaAL0s8g+zEGedMUJMccZK4lyEJrkM32ID2cQb7wBykIBfHFg3ydDFJ6L8i0uiAusb5BiB8bhujZOMTZR0P80S6EoWMIb6cQn3YOUSW+7hLiQNcQJ7qFmNgjxLSeIV4bGCJjUIj3Bodolh5iekaIx3JCbBOjZoTkdymEa1aI9p+HeH1BiLrFIdYuCdFuWYg94saKEBNWhrCtCrE6X3oXhSg6KK+HQqQfDqE8EiJ0KsSqMyEePBvi5/OydiHE9WLpWSprYtVlWfszxA/i/s0QD/0TolYlr5oQ57Uh7AbpawrR3CI9rSEu2EOMcITQOEM8Eg/RLxkityZE/F6IJfdl9roQneqFebZ+mKomYZY1DbOjWZheD4WZ3CbMyvZhjnYKMzQtzDXx0FNhzj8dZsIzYdSidHCY0UPCcn8e5q2hYfTCmy61hoVpPCKMaWyY8KQwf2eEKc8Mk5MVpsG0sDyvhuk4PcyhuWE+nxfmrwVhoovD1FsaZm9emKeXh+m7Iox7dZjEmjBfrwvz+Powg74Ok7ktzNr8MC12hjleKHFFErdH4vZKzIEwf/wktc/KTBfCJC+GaXIpzLfiyJ9hzlwJY70epvnNMJvFlfIwT5nDHBPltjBOe5iDHpmxOsyKhhEatIgw4LEIzVpH0HSI4OwYITQgwvyBETYPjtBuSISeQyOUpEf4fkqElzMj3MiKEJ8W4crsCN2+jPD6ogiOxRE6L48wflWEeRsjpETTHyLs2BnhpwKJLYpg3R2hxf4IHQ5EePtwhFlHIrQ5FuHNExG+PRXh+rkIc4sjxET9ixEG/RlhytUI712TvBvSv0ziFRE+qYiQp41QoI/wolHmNkfItsgM4kNrhEqx2BahoT3CBrHDESHNGeGQOOWKMMQd4ap4xRNBKdYFImwNRrgcidCvOkKpqKmNsLIuwg/1orSpH+VYgyh9GkYZ2SjKxMZRpjeJ4hGfNo2SFMsfiPJdsyitHozy80NRnvxPFHXrKGkdo5zuFGVI5yjXxPpuUbZ1j9KrR5S6Z6OYX4piGhTl3pAoe4dF6TciykUxmii7x0UpeSWKb0KUSe9E6Z0d5VZOlCZ50mNFlJdXRvlkrRyvj9J9Q5QR38j5zVGKdspxQZRfxIXCKG/uknl3R9m4Lwo/yfvDUuvXKD+UROlZGuW4uHhJel6O8q94+88oBvH51Shrbkd5Tx1lvCFKxBSlsy3Kq84oNleUD9xRHvPJHHVyHRrGWNEoxqoWMX5vG8PaIUa0Y4z6nWM8mhaj/+CY/G/FeHiErI+McWVUjAezYhzPifHO9BihGbI+U9Znx/hrXow+i2KMXBzDsCSGf2mMe8tiPLQ8xjMrYwxYFWPKmhiRtTG6b47x3wKpXxjjbpGc3xUjvFt67osx9GCMlj/HeKw4xqGSGC9cjHFGpJfGaHo1RutrMZ66HmO4NsbfYp4hRrXob40x1hbjQHWMq/difFgX4+eGldxqXMnvzStp36GSZzpWclIM7FTJ+M6VzOlSiffpSjYNrpTvTCVTh1eyiEpeHFNJ18mSl1vJlemVGOZWMnlpJeuXV3J2VSX+bZUc2FlJk72VbBS79lXS90AlO45WMuxYJTdEywuVlJRU8nZpJbk3KnnwViVf6ip5xFBJmrGSF0wSZ66kwiLrVpnBUUm9eCXDU5XMqKlkf10lverFyW4Yp6pRnKZN4ng6xFnZKc6DneNsFr93iZPVLc4fw+MMHiGxI+N8PCrOb+PiXB4fJ39KnKNT40zKijMrO05A1ObEWTstzrbcOGdmxLkxM86fn8fJnB9nTl6chividF8V59a3krNR4r+Pk7Y5zsGdcZ4riHNa/FUYJ3eXzLBXeu+X3gfiLD8cp+h8nNLiOHdL4hy7Eufi1Tijr8UxX4/T4G+ZRRnnRUMcg0lqm+Oss8a56Ywz0RXnEZ/MJF4IxJkRjvP8/TjptTKf8NVL8Fn9hPw/Jni+cYL0JgneaJqgQhzokOC5jgmud5Ljzgly0xJ4xbwuCWrEqicTbOkqMd1lraesied6JTg4KMH09AQ+8dmwBKuHJ9g6IsGZkVJ/VIIbQjta1sckGPZagtopCbZnJDicmZDnqgS3xKScBLOmJajLTfDojAQ7xJMzExwRL81KwOwEs99LEBL15iQo/jBB4eIEF5cmiC1P0Hhlgm9F0aoEPVYnuLQmQdnaBBnrEsTXJ+hVIPsqlH3sTtB8r+xfPL8/wWmRfiDB54cS/O9n6XsiwdGT0vP3BAXnEiwulbqXErS8nKDfFakrPrye4MTNBM8qpJ4mwRcmmdMqM9oTbHAnGFyT4LV7CTRiVV0CXaMqTrStQtW+ilNdqni4RxWde1YReraKJb2raN23io8HyVp6FdtGVWF7s4qHsqoYNq2KiblV6MRjs6roNb+KLkureGlZFRfEeyuqGL+uCoWo+qqKio1V+L6vYvvmKr7Jr6LlziqOF1TJb4PEFVUx9EAVf4mdl6r44FoVS6/LHHer2Gyq4oC5ivVO6eOqYrS3il21VfLcl+SV+km2NE7yQtMk69sn+aVjEltaksoXkhQPSnJ7cJLJQ5LMGZokJhoPS7JRnByRJHdUkofHyvs3k7w2KcnIDInJSuKdmeSzWUleej/J6IVJ/CuT1K5K8tiaJHfXJ/lwQ5K8r5Ps/zZJ+sYkZwqTvLs7Kb9rSXrsl5kOJqk+lGTrEYm7mOTGn0l0V5IobyZJ/ZNkrSFJb7Os2aWGM0kvV5KJniRDapPMr5+iTvRtnCKraYo+7VOUirEdUnzcKUVS/NQlRcUzKaIDU2wcnKLNkBR7xDNDU/wuhqSneH1YCq2YMTxFQNSNSPH4yBTdR6XoNzqFckwK19gUn4xL8Z+MFD0yU/KMkuLV7BRqMS0nhUfcm5ZiTW6KR6an2C6enJHiqOg9M8WH76Y4OCfF2Q9kns9TzJ+f4tKiFNlLUny6NEW1aJGXYps4vDzF3NUp8takaPVdimvfp0grTHFEFBeluLNL1vekSIgD+2X+YzL7ryl+PZliS2mKiTdTzNPJ/q0p/nWlmBRK8d/KFL/VpPi8LsX/AZexQOs=</binary>
            </binaryDataArray>
            <binaryDataArray encodedLength="9464">
              <cvParam cvRef="MS" accession="MS:1000521" name="32-bit float" value=""/>
              <cvParam cvRef="MS" accession="MS:1000574" name="zlib compression" value=""/>
              <cvParam cvRef="MS" accession="MS:1000515" name="intensity array" value="" unitCvRef="MS" unitAccession="MS:1000131" unitName="number of counts"/>
              <binary>eJzFXcuxI0mOTBFKhBKhRAA1GBFGhBYBxznucY8hShz3uCKkKFvsIR49PB0IJF/ZrFmHZWQE4HC4J8nkp/odx2G///s98Dh+j/P38Nc5DlwzGAdhxNyT9VHk4znj8pHnKicb2f7Y9M4aqFjsA+sMOseYmWgxRQ2jmIxD1b8Thm3wsIc4Prkdj7Vf3+j3jDuJI/de+YXYOA/fsI9Mi6rPQfmMixooHrvhgFNxZK5qn/OrGKUJnnMPSjMXvZtdHzNVL3c0eh7naw19iZoY77Q3af+w93XGHu80N8BTurCenT4nxQWnkeA4rBmsOZ1XWiMuxiL2tLe2HJdphTyQT5XD+nMO+4u6TZFXecm6B/Yo8qLupDXmHJ45nDNnxIv1k7SrtOK1QXiZBrgew2HMJK/yWfnGa92hep92vYZOu+JjP5GH/Q5YYw+VRm7rdY+va9g3ap9hRW3WV/k0BE7FD737W6vHv8c/fo9fv8f//B5//R7/+3v86/f4+RpPDZ/H8ept2Do6frEG0R9r96zz3Pv1eN8jnLbeW6IvBkPpyjwjP/QITKd8I3yHfMb56utxxRy29m62XpPoJ69xj9wf6x/eMneugXioPfYXvbB2Ha8jlvkE52nr857Se4efxajeWaMYmfZ8HWR64vGEXDwOkVfxxxE6Pec/4LF4vB4b8ViZtl530SfyqHT88XhzjXh71RlQT2kR8Sf0uuurGuPFh3Hd1utw2PXanXa//pc+oAFjRJ+h7Qm5blePMw7sP+o3bH3Nid5DE/Qx6mK/Vd2KB+YifnAKXdyu1zj6cdj6OFNcuH+e+6teaHza+zEQGk/bX2esxSTdwjPcM3EchOWAmQ306bT1+oj5aevjtPJGeYR4XNdt9QfXsRfOr4bZtT7qOWzlVXntyb6J+U6POD49NHjtHbZeM0qDYVdNshqHvX3D/jFu2vp8xD3h0Qn3OeL+yl73YPa6J/v5mv94UP3X2iDcTi98HtynrfeHx6tO1MT+UNtOvQFHvgaU58iDc1zEqtqRhxpxzUHrPA8ecZT9Pdb4jh6oC+od/VZ52LPad1uvbYPzE2JQi5FgsWZKq0nrjMV6Zl5g/kk5sV5paYTpdAxep8Bh7EnYuBeP1eDltnqGWNjvbqCnkeuwP0Qd5QlrEWOSDqq+wnQRl3mLY9IRNWH/mXfoawI304c5RdzfXj6Or+fM066Pj2nrc01ocVJM6D9gHc+fx1+PFZN7qrRVGk+hDfqJujCe8pn30SPkrTxSeJE74Mh9BPfQnnXAGD5XIzgbHKOewlA6o3eR6zAPv51iza51dpoj91gLLYatj22siZxY08DF3MNWL1ifOE7CZK6Dzs1WbxmvwkK/4niSHsqDjrbR34Bc5Jj5FLVZO8Q8mjjdo5pzzIAjel3VznrjOirP4Yia7Lwwuz62VU3OD68yfw/QADXJeGd9BY+TcmIdueO68g7zp63vTWOOdQf1sPPKIe+w9R7tgHv8iHGB6YTJNQbFZPNMz/AlPOQ4S+bYY2A4jeBntl5zke925TJpL7yIz47c1uvYCB/xTohnHqw96nDQvtIQ++HzucmtdIyeUY/Q1gSG4oD1Mw5T9GBJHurD3A+KQ54x5zUvMKL2mdSegMP9V4NrMUdcd9N9ZBisW8QPyo34QTiZFrF+Rt+Pa88Zp44OyEdxn00c9o41mUKf09brA/2semAfYj5pH707xFyN8OUHfGbzX7/Hf7++S4vPbP75WJ/DJ2EMe3/2Xumz9ADfARz2np+2Po99afV45w7Cxn5D34sG9PnvfK1NW58rv/Ih3hlL+BFxiKe0xp5GgZsN1EX5P4rcAflm1+eWGLPAYDzswWgPa7EeWW8TsAJ70j5jGWF4Ect82YMM22g+EjwjDqhBB5dzfz3e79+xxrCVh9LyOfCz1QnrXFdx8wQb41iTwJ4J1o/HIWtmuNjLtOv3c1kPDmsRj/0MERt14jvjn4/3fRh+h4hcMJd5V9ryGDC+eLzq/YDPYWId6w44Ki2Vtsrj8PC09bqN2J+PNc8IM639WK+L0Pa09Xmfe0KuLvCzgRhRL+qgz/ZaQ44ZpgN26ITaozfB/UjOK49Ch8AKXLwuzK7XWxd/6Qd8Ca2Cb8TNBpYaqP2w9flq0D7qtsP98g36RwwDznjE2gaj21vsYR312xL2vOvLc37a9d7Kbb2fnHTuhGU0ptH3BHDPE7kn6doZEc8espeZBuwdczlgP14zOJfPs1rRv+rxuffrdY/7r9fvyP71ug+O343F8+/50s+h1gBMvgawhwHjeLy/ewk/jwIDr4XYP2297z6hFmrhCR7r4BCPdXBusMa5AzCwB+UL40wRHzxOilU4qE/WI3LgeRZf6Rb8ULud5uwnajdsfb40WHfCzXphvVl7PrK2WB/72vWCHpqtfE97P6/9oMdOR6fMg5NqGXDAe7Rhaz3sjf0LD47X+158/Mf3bYHpr7j4fecEDgNG5g+fh/aBhfdHrGnERv4QmKhX+IA5mOc073qwrD1WfblGXCNfGkMceqjqRAxyC5xpqzYucDP+GM+cwr94/zRs/Yzc4Vhp5jCGra/FmKe8NsDAc9Qz3h/GPXTw/Un3Joil9MU6J+g7ICe4D8gzWOPrgnGPIha1Mrt+Lh7jJF4D8lkfxg8MN/15FdYfll8/RnjooarP/mUDvUed0UP0wCFP8UFcxOL9YauezxrxXk/Fsw6sYaVZzCecx3zY9fN/9vgUfXOf8Z5uQAzjMFc+Irch1mPPin3mNu16r4u+u63PaZXWmIM+YU8n7CFHnNuGuwfO63r49dJW/f4k9FCcKo1xzeEY10M8p532vjbiN4XxfubH430doSfKG+xZHTEvePyEOvFZUOzhewLlEa9HbszjOkDPJ+gXPjIOxptdrxnWdjmHz99DZ/RrNHCwN9bPRAzzRX0dzhlD1UefQsdhq7aTcI9Xv9zX4iXEnra+fofPETttfa1kvoo75uN1hI8n9DN6Yn2VjifsRV7oEBwjLl7/2AflsxrRB3O59Cj2+cgxuI++Yi9Y66Sc8OXLNxihwZdfj9Vf9iBqcC87/piLe2eiFcd1akQ+eojxTrG7gdeB4h/v30Lv8KeLrXpDzlE31h3W4zhgX2FkGnLMwh/eww1732OyN9irwttdB275/Q32iJ9Fq94q75DvYfo9RWh4ir54BN6wVfNBuezHbHBm7VCjn/S+hrlX2nf0Oe39WA+/p63eRz3UELGwbuwN2D9pbeEL96hYi3sxGrE2hW4Rw3jRG3LPNIp49jy04b6x5g4X9fwJ90zT1vfYnJt5GjzZL9QE45k74kcP0XO8HqOHoWFoMSB32vWxwP3je6qTtGMts56xL6c1p/zoB/vD64D5xZxzThETceqYXQOsM/ZgdL4bGBf64zUQnDPfOR91m2I+YLAWTueVBoEbOCecK3+GwJl0jlpyrzPhpNYif9q1J+Rdecv4yucZPTzWaxZ1Pii/HPTeL/LYJ+xl2JWvwnbCwT6Mzp2OGJ9pdiSxJ6x5kscc43ulX/CeDnudhI+a4W/tMi2w3+X/eQT30KoHs6sOqBP6FfvDrtcEa5/5F/Np19+T4b8Bx98DBD77x3UyXYat12708xN05T1cU5hYG3nhtcHcJuWqPtiLqr7b9f2V0n+HGVgRd9p6jz0gbgDmsOv3+MqPwAmvD1sfA4iH+ex3xR35ch6vsx4qB/E5DnkO0uSk/Aqb/Ylj5h17YbSv9MfakY/8w+tMX+ajaqCmbqveFS5iB78Tavy9R79r2uHFCJxp12uDsZTH7N1TM/59nNn1uS/rETWKnCevn4TJWMgnw48Y9HpSXfZtwFqGr3yO3MPWexEjTOxX4eLeIPwT8FErM/idG/y2Ytj6nVSmFXqJXIetnAdhnLTudMRYpaXb9do12oseo/dB+exT1Sf3a3a938D7gtBgWO4n88Zz7IVjUXP0E7Wsap+AxUeOD/zw67D343+CrtyT8jDiJuntdn3fiVyiZqYX5imvkGOmN3JETysf2CvVu8N82HrNYi2HeMXTBF4c0Yc4DspV/A7KQ87BCT03Gqy36h99Dx6D9qat14LSSfWgNGG/uPYB+xnnmJ/U//MY34uhT1jDTT/fVB4gVmj+rBGfPw+73uedol/WBX3DetNWf2PEGnMxwlYaDpqzjlFz2rVu4GJ9xA5uA/bYU7P1M+3IyTzG2qg5/r/g4v3lj9d7zJOwoxZ6Y3RUdQ3q8P8LLH5fFbVQF+UHD9YGue7iFK4D1+Dzg17nuPdqoFaBN1/HEzgZ7Slt+RrAPeSL2jPPk7gwjuoreuAYrldhZDHD3n7H5xrYy/N4PHJMxIp+n0f8vYDD3kFzHKPA3vnMOqDnX3H0m6S5wRqAN229DwudOD7D8mR86UH/ViDWp63Xvuo39mIevKet708G5SmuCuO5d77OT3tfE6w59qrWMkyM63iNNQfgBjfWlvVzgaW8d4oN37Em+zcJQ/WDWgQvfF8aNVEr/l18YA3RA18Pp9XXT8Yx9k+ja5X2lY4H5T/7+Ovxfv35J7zWBf4J8YiF/z6Ba6iafH3Eb6oCN3zk5wOeq1pxXaBPp8G/Y3uNSblqOOnI1wXO2bMdNsechBO4wXNS3le+0Cj6H4CF2jqMs9A06wNxA++wq1YuMF3gDsyHz4tR/4PmHU0zDz3JMcg5be1B5Wf6TLs+f7A+Zlfdhh0Xf0/KrzRg/PAHz7PeMy3DX9aA9VJ9se/ZNWCUb2LtTHIYU/Xqpp8X8Ij5rMWg3r8w8N9F2fq6g/5zv0oP5Bm5GR81ZqLn8j2VGNke6oE9h45ZLntuMJ+k5Uhyufdh6z3JAEzVD3s2k7nKR9zgiJ4y9kFrbvljX2mK4wQ89JN5Kt09WUduQ8SiB3H+N8bjzQN9UT7jWvTvtj73oAbB5Qvj8a6XeYneVb0qL9E/zOFrgXVWfLDutPVayXSpPIpzrO+0n+Fk+Tufdj1mOiieWTxzZD7oZeQPimHujIN64jn6znnMFf0w4DVMf1bolMdeZXpzT7tc1TsP1U/oyViZlk7nmZ8ZBuJ0eh9iXQ3lk5pnGnqC4/Z+fsJ/jxnrGS/Ezo7sUxXzPE7BFYfqlfGc9mM+7a33gB6feyfhoifcA+a5af8q7zOvEX/CPnPhEdogL97P6mG/yo8db6wZnFmDDBf3ndaqflVvmV88Z50zfYITx6HOM8EwgafwsYdJeTPJNdpHvQbFKo0rfqrW83gCPu6hFtz/hL3Mu0GcAnvSHnuNmNyb0ledRy/D1vvojCtzNLE2iQfuVSPzI87d1vuqSseTNOn0wppELxX3TGvEHcDfaT7s+hy8848545z9V7pGnQFYo8AMHXh9UMwdv9mXXfzOuyp/QAzqr+JGwUvVU2vhq9Jmt4bDE55cv8N3V4/7mEXtrIeMy7D396Un1BpCO8Y+YQ+92+Wp3tV6pvvuPHqKPYXJeZkXFaesv44fd9bwXPWkvB1Fj055LtbQ/4wf4s1EM8QYRV8qHkfge5LXxcn0M6gxbf+bXaV9Fo95ERP6noJ7B88JL6uJeNx7+Mzz0CI4GmFF3UHnlR8xBp07nUdO1N71aLR/JnEqp/Ix46/0yPRm7bmm4s/a7rzFXhAHNWTe6PNOK1VPrWU+Vb5167npa0xpn+mj6o1irxqz0UPgjiRO+cW5VS8Yk+mQ4d/128Q8+EftrE/ldxZXYageuf9MM7WndMz47ThVdbmW8n6nGeey9hWvrEbWe4YXsTPB2WFUOnZ0yHyMtUyLys+73LmG0Z5bjtet8xyscQcjuA2KVZzucEFM1mzSutpHHio246XilWeMVfWm8qo41RPXD64Oc8Rx098L87nDesXvrne73oKbF7HY566+0qfDSeVUvleDeRqtZ/2qWpUPlWY7/3b9VrzYu+DS9etPctjlZ7WC8yhqZLjd2tU6rikfmftOl0qvLo9POGQ6DXtr7LSH/eKe4rqr2d3v9Bl8u9pwX3c4fmc4YXozL+MxGjFZj1ntO5rwHEdXv0pv5W3mf1UjdFI4gX/Xa6zrdNxpvBuj2ZfqsZuTxVX5yp+up2b553jRb0evncZc4y73LGY2Yqrau3oqRul4p69KT7X3ib/Mf4eBMZ34bl32oMJx4hBHJ4yOTztfEbsbyx596nE3hvFc5DKG0fpOE+W1is3qdWNUjY6Oah2PGDsSDJ5zftaTCwzUN9O+4qiwPh1VfuwN693fdLlUPVdjFHtKK6zDWmfefsJLxSl91J7d0AN7izzu25L8Xb9Vr1mtXW7l1ye6ZjVRQ+VxcM/wMs0q/7yR08HMtEQvOzpmtWyz/x0/sh52fqFPf4IX+57t7zj+CU125x3umVaqh53Gd3zJYrOa3d6y/IzfXY9VD4p3FyvDy/zN1nBv2Pr9/rP+fO69/k3PhPyIQ30csDNup1h3W5//HI6jqQ3XybRTOMw786Tyapeb+bLjt/O2i/NJTdbJinz0DM9jf2x6GLCH+0+caflzMccqXlmPVT+Mzzi78y5u5nWmVVanwnNaUzkV/0zDO1qif97QR/FVtRhnNLTp1K5qVH4EB6VnptFOux1f1ifL8USfTq0dP6UD6+NFfKxldXiv8rSrpdPargb3w/uZBpUnKl/1NjecujWYk+KsNHDil+mkcBWnHU+ztY4lXBWfzA/myZpV3jMf1r3SmDHGjXzmxj50ajvhjEZepU2m+9z0n9VR/t3ROePlluNXuaoeY0RcR7+KA/qRac3nqq6K7fTM8aqvHc6dmpUOWV+MP5I4Hqzrd7WqepkCi/tx2s/8DrwMh/My3ap+FadKg52G1T73reac3/V8V7/Cr3TDHKO1qg+eY42uT8wB62c6qD5906fqJesHxyRuXsRWHmX1VXyFX2mieNzBvoOj1lAblZdpcxBGp1Z3T/mg/KhwVSzieANHaXLXC4U3BJ9dXsZ33NSlqzf3nWm8W6u05DxvaIJxPO76qPjvtPrOntKqG5/xw6Nbjpfpekc35TPP54d6uMDDMQRu1S9iIvYdrbM+qxE8vRG7q73zRMVlflX9VzmVLypG4dzVQmm/49vtaTRyjyJu58sdbhjrYv8ur05tF/Uxr9t3p1bWl/K2g2+Ui3HI25PcDseOb5/4ewe70iLrv8tTYTPmd/pgLzq5Wb936yqNMoyq39HQpOPNrlYW/yeHwwhfhuXveSvdAifieF7pnO1X2pnYq/SP3ji32xvj7jhX/mY9ZR7drVHhcp8jyau8yeKUrtwvrnmC+R1dq1invMob5DaKuB3OHa8zjF1uFpPlcT9u9XfcnuCwtp2cXT/Moeqt8qWjR9an4u5JTsan63dHC6Xpcz5fMXGsejZbv3+JMSjXRG6nn7GJY35ZnNKeuWW97nze9dD17BMfQ//v1N/1oXTKPPjbL/E3ht3y1/8Ot2nr84nTXgdnp1N2DVR8O95ijIv1HeaO92hw6A7Vf9ZPp/e7Wu004F6r3o1yzfa/2epqm+VzzUo3E3PG5RjFS3HhWC/iFY9Mg51uJua81tX+k6Fqsh9ZP7vcrJ/M72p045Vemd/sY+VxxYP1wR7v9ok1/XV84k/BZUA9rlNpUPUdvEeTu9K766OLXOY5RY2dv4POK6/uHCu/utrvtFT81PlsYofGHQ1d7BngZN67iO/0usPP8jo1Kk53anJMVVvpV63f4fyJBogz4Rhrw973iRPO2Ztdz27X/5dpYDGPAXMnnDiardftrmcTsTvPuvp96sFOs128iaHiu1455XoSa8n8E/2Ud4pn1l/Hx0986+JlGvkmf4fLuux0juEbvGpP9VLxV/W8weETTdV51BlFXMYl26u8xL6zcxxDrCk/s3lnZJpWGsYe5nby1b5bzqHqxxMed3pXfXV9Zu0y7p1cVetPe6rmO492XJ/nEzjPQoddHwaj22MW60lvO106Y2x6VF56Eoc9I98uftZ7R/OuBpmGo8Flx/lO3eeYRWymsdK6w8GSHrs9ISfW2jcYnwzVmxrd2pUuCjPTXM3n6/yM9cf7b60er78h/iP+9hn83e/jcf0O41l7wDmud/U2wHF713xy+MdrbvH/73+8/0b0hH4cOLLOg7ghp6iLecPWv2vugBF1QvOO7p7s7bzu7qtYg/EdXI5hL1UNvhZ2+DuuO/1wfST7WKuKcYjl3L/3Hv/+G8TH6zqMv5H9fMw8r82/4LE07H0NxVz1PES9pRe65ser3s8Xj+Dltt6/O9WdhY7BIdafPURNe+Wedn0N6HiP86xX9qhTg7XsxLL3TucXvzd8d7mqr6zmJ7U4D/2OdfbsT9SrPMYeO15mHHjPaJ09VzVxXunQHR3vlPcV5kjmO30qfTPdKr8y/pU3u9523Hb6KE87mt7hEr3f6QfjFMdMw44X7Ptdjavayvdd7Qzvrtc8r/q6s5f10NE5w72j+V19vJGz619pyetco9tTFqfWua7SnfNd7Fd53R46ut7FfI5h673b2OREjNJfaYVemV2fj5xiFFZnuOl7X+XHHd3Q17t68zzjd8eviiPPR7Je1ct0d4qvePIee/5Jb4pneP4JJmoTGJVHXGMKXQzWVM4ng3VTmLE2E52Ut8y3w4Hnled3PAkvWc+IOQuOmIvvE+M3idhjh9Mzbtj1tykO8won86rKC/6z0I+xgp/bqp3SiXM7vnU87miZneO8i4v6K57WxFIa/SdGxq/DWcV4M1fVtmSd9z7xvat1xqnTf+SOYv8T7p/kVT1+p57y5hPsav7/MUKvTz367sC6zOWurp/68Se4d7A9Wf9PcK9yeM+b8Xd96sTvYhDHNnlOe3x+l/sd/jv9dtwV74oTY+A653c0vqNPx4udBl0O2brSSI1xg2+ladaDwsrwR4I1X3PcH7DGfaveFbcB47T397IT4h1idzoid6fjztuuXx0dO/G7eeXpbjhh7DgZ5Kkc1j7jflcbs0P2V2HGHvut8neeqnyn/R1GhvMc0/rv9yNmAFYnp9ofSe3n+dnoq+tp5V+nj7tjFHtcu4vpll9Tz/mktUH7cXSBWfHp8uUadzXl+ODFHDHWE6xPB3OoejcYStsKt6vlnZxub5V2VV2nc9am6v8TDXB0fI6YIeJNjMpn7KXK45hdTxE/N7EKa2ywuYcM35O9Dn+OUzpnORWXXR8dPtneJzU8Wf9UM+bgxV637x3uHZwufqW/3chR+cPy6+Suf5k3XT2qnA7HzAc8+o1eM013WldclT6f+NbxgLlm+nR5jgbvTo1u7y7wwr8M906P7NcuNvYzDh0/dntdbT4dVZ93ale8ec6ePMf8oJaqEfhGA2ty/YxrR6OuHqrnTu2dbzi6eVX/nfNMEzzP/MTaY8Pzbs27Hu3q3cFEboqj0Tzr4zs9cD2sw57/CW1ib8B810e3Pxc5JvbZfyceGa7CrHyp+Cu9FXbmA69xjbHZ/47Od3EqbSufPq1V9YL7FS/m7pTfqcn+dWr9CV8qjjycjrjuNzRyOMYYsD82GB2vOjljE6v3/g+qnWwh</binary>
            </binaryDataArray>
          </binaryDataArrayList>
        </spectrum>
        <spectrum index="1" id="sample=6 period=1 cycle=1 experiment=2" defaultArrayLength="2330">
          <cvParam cvRef="MS" accession="MS:1000511" name="ms level" value="2"/>
          <cvParam cvRef="MS" accession="MS:1000580" name="MSn spectrum" value=""/>
          <cvParam cvRef="MS" accession="MS:1000130" name="positive scan" value=""/>
          <cvParam cvRef="MS" accession="MS:1000128" name="profile spectrum" value=""/>
          <cvParam cvRef="MS" accession="MS:1000505" name="base peak intensity" value="46.0" unitCvRef="MS" unitAccession="MS:1000131" unitName="number of counts"/>
          <cvParam cvRef="MS" accession="MS:1000504" name="base peak m/z" value="120.060337731677" unitCvRef="MS" unitAccession="MS:1000040" unitName="m/z"/>
          <cvParam cvRef="MS" accession="MS:1000285" name="total ion current" value="56.0" unitCvRef="MS" unitAccession="MS:1000131" unitName="number of counts"/>
          <scanList count="1">
            <cvParam cvRef="MS" accession="MS:1000795" name="no combination" value=""/>
            <scan>
              <cvParam cvRef="MS" accession="MS:1000016" name="scan start time" value="1.16985" unitCvRef="UO" unitAccession="UO:0000031" unitName="minute"/>
              <scanWindowList count="1">
                <scanWindow>
                  <cvParam cvRef="MS" accession="MS:1000501" name="scan window lower limit" value="100" unitCvRef="MS" unitAccession="MS:1000040" unitName="m/z"/>
                  <cvParam cvRef="MS" accession="MS:1000500" name="scan window upper limit" value="2000" unitCvRef="MS" unitAccession="MS:1000040" unitName="m/z"/>
                </scanWindow>
              </scanWindowList>
            </scan>
          </scanList>
          <precursorList count="1">
            <precursor>
              <selectedIonList count="1">
                <selectedIon>
                  <cvParam cvRef="MS" accession="MS:1000744" name="selected ion m/z" value="620.262650852631" unitCvRef="MS" unitAccession="MS:1000040" unitName="m/z"/>
                </selectedIon>
              </selectedIonList>
              <activation>
                <cvParam cvRef="MS" accession="MS:1000133" name="collision-induced dissociation" value=""/>
              </activation>
            </precursor>
          </precursorList>
          <binaryDataArrayList count="2">
            <binaryDataArray encodedLength="10648">
              <cvParam cvRef="MS" accession="MS:1000521" name="32-bit float" value=""/>
              <cvParam cvRef="MS" accession="MS:1000574" name="zlib compression" value=""/>
              <cvParam cvRef="MS" accession="MS:1000514" name="m/z array" value="" unitCvRef="MS" unitAccession="MS:1000040" unitName="m/z"/>
              <binary>eJwNl3VUFnkbhmne7oKXVCQUxc7VdecaBV27O1Zde1ddddXPQJHuElCxO9autQMDFHNVTIzFVmRNBPzmj+v8auacOTPz3M99/yE/L9yynRf+sF4Uxl++JNxVFwvF2mLhlL5Y2G8sFraYi4V8a7GQ7lEsRNultdsV4XfDFWGM6YpwL+yKsF17TVhhvCakWq8JM5Q3hd+1N4XJ+pvCGOtNYbj9pvDW97ZQ6nNH6BR8V0jodldYcPmuoDPdE0yWe4KH7Z7g7XlPqOV1Twj0uSfU87snhNW6J7QNvif8VPee0PTjfSFR+0DINT4QNlgfCHvtD4S/vR8Il2s/EN7XfyBEeZQKSfZSIdu7VNjkXyr8XadUOB1UKjwPKxU01x4JPR88ElKsj4U8j8fCevtj4bDvY0HV4LFga/hYuGN9Kuj9ngoRwU+FAy2fCjZdmRBsKBNamsqEAbYyYZxnmTDLq0yI8ykTcv3KhM21yoRDAWXChcAy4WtomSAPKxNaNysT3sifCTrNM6F22DPBVPNMOKh7LhQangv3Tc+Fd5bngqPHc8Fkfy4Eej8XfvZ/LiwKei48aPRc+Nv6Uihv/lLo0OqVMNTwWijzeS0kFb8W0oLfCL+Z3wqx1rfCNe+3QsCnt8Kxi++EESXvhOvyckGuKRf+tJQLGbZy4S/PcuGCV7nwr0+54OBfLthrlwst6pQLvYLKhd9CyoX4euXC+vrlwpZx5ULh+3LhlqJCiLdWCBs9KoQz9grhsXeF4OBXIXjXqhDaBFQIM4MrhKy6FcLu0ArhSoMKYVGbCkF16D/B9e5/gkP1f8Iw0wdhnuWDkB/yQRi3/INQqvokOGk/CUa/T8Kxup+E0tBPQniTT4Kf4YtQ6fNFqHKuFGq5VQqdZJXC74pKYYmqUjiiqRTkxkphrb1SKPSuFEaoq4Q4bZWwS18lOFuqhKkhVYJSUyM019UIIw01QqKpRmjhXSP84lsjJPvXCAdr1wia4BphXMcaYYbcgTVKB8o0DlRpHTiscOS60pFXKkc66R1JMzlywuLIGB9H7s9w5Hc3J+LcnVglc+KQ3IlrCideKp1wVjvhpXGimdaJrjonftU7scDgRK7RiZ0mJ75ZnTB6OBHq6USqjxOGP5wwX3RiXpV0jcyZf5XOfFc500TrTBedM5EGZxxtzoz3cma/rzO+ri5MkblwV+XCJ7ULoToXRhpcmGt04Q+zK4Nd3EDtxg2DGxFWN6I83EhVurNd5U6R2p1AvTuiwZ1fjO50d5OxTS7jokLGK6UMhVpGiEZGhFZGjF7GeoOMpyYZtawyMurL+Owox6aSM1srp8Qg55uXnAEaBb5mBe0tCgo8FVx0UqJzVdLXXcmfMiV5ciVHFEoeKJU4qJXE65WUm5TM9lBS6qXksZuKLgoV+9UqqrUq/PQqPlhVvPZVkdlPxXknNfNlas4p1LwwqvmfTU1fXzWlcg1uSg31VBpO6jSc02nZbtVyw6al0kPLb95aHF11vFHqGKXV8dZTR3uFHqVOT2eZgT/kBvIVBs4qDXhoDGTrDRjMBnY5G3FzMzJIa8TZbqSBl5FCVxPf1Cbm6U3cMJooczLzp9rMFa2ZuxYzzZwtpLlasMktrFZZqNJY6K+30EhnxcNiJeK7lTFuNmorbezW2PDysdHF18ZcPxsul22UqDyoMnqw0NuDKXJPmms8ydN5UqT3pIHJk3SLJzNrPFnvaueGys5EnZ0rBjsOnnbGeNm5J/eSnseLDgYvOrl6s1jlTT+9N8eN3gRbvHH09+aVsw/+rj70c/Mhyd2HkzIfPst9CFX68IvKh4saH5x0PrTQ+zDZ4MMaow+3TT6oLT68dfBlt86XviZf6jr6MVPmh7fKj0SNH40NfoTb/AhT+7PQ5M9NdS0+fq7FUX1tPhtqs8FSm76etfnmHMA/6gB02gB+1gVwyhDAbe8A6b+rQ7C6Dqu0dYiXB+KsCqS9OpAvukCaGQKlmgmkrjWQbVMDKXcKooFLEJNcg9jiFsRz9yCC5EGMUQSxVhnEI1UQvpoghmqDWKYL4o4+CJsxiH6mIJI9g1C4B0vfPpjzimDcVcF0VAcTrQnGwRLMDm0IYYYQfjeGsMMUwhRbCDs9pNFbGn1C2F0/BF9TXd4F1mV7dV26m+qRbq5Hnmc97trrYXAMxcctlLWyUCo0ofxtCEXuEUqqPRR3eX22m+vTzFYfnX99rK4NGOzWgFXuDairaMBZfQOUxgb0MDXAq1UDRiQ0oNf3BiyQh1GgCEOhCqOHOowlmjDuasPw14cx1hDGNmMYFaYwWlrCmG8N47QtDLlnGN3tYdzxDmNenTBkwWEcvBbGKHVDtmgacsbYkFxrQx7aGlLHsyGT7A3Z49WQZR8aMkjRiFnaRsgMjchVNMZJ35hJ1sZ0tDem8ntj/DVN2KNrQoZ3E2ZVNaGtuimxmqZ0sDQlzdqUAM+mPHZvxg+GZnS2S+OnZvhVNuOxpjnDzM35bG1Oqmdzpvs0Z/fV5ri4t+CVogU37C3w927B2totKA9oQcH8FjR92AIvx5YkKltK9dESvaEl200tybG1pG9ASwbvask691akKVvRQNOKg6ZWuFta8cGjFY+8WzExoBWHXFsTrmpNjro1zzStaaFrLelaawosrTHbWqNRtmGNvg0VhjZgasMs7za0K2qDc5U01/wg1cEPHDP+QL7vDyhc2vKzui3l2ragb0u2oS3JlrY8tLbF378tG4e0peGltqR9a8s893ZclbUjQNEOm6Edh2zt+MuvHQNq2rHc+KOkfz8iWn7kJ88faVPrR1Jr/8gV1/bMVrWntlbC2F7S3Pb86deedbKfqJT/RB/jT+wP/olh73/iopvAPxpB0n6BKL3AHYNArFna+ySQWC2w1BU6yWC1HL4qoIcKHLQwQAfDTXDADForjLXBWW9oWk+au4kUKkVqqUX+pxG5oRUJ1Ys0N4ukWkTae4hU2EWpt3Sgh74DWwwdcDZ1QGfrwEzvDoT4deB+rQ40D+hAlENHwt07UiXvyC5VR37VdsRu6MgMY0cWWzvSyrMja307MndRR17u6kj2nY58cw1ntyycccpwqYbDmaMNp5EhHCzhrLCG89UWjtI7nBu1w9nRQJo3DKdudTgxNeE8/h7OaUUEtzURNNVFkKaPIMIUgaM1gqG2CMz2CKZ6RVDsHcGygAh2BkegqhtB9wERNHfsxGh5J+neTjTTdSJD34l3hk50MXVii1k6s3XipId05tuJzQGdWPm1k/R8nell6cxOa2cK7Z2J8enMIuPP7HbvQpqmCw1sXXjj2QUhuwv3jV1pa+6Kn1dXIr27ssa/K9buXfni0I328m6MVnejQNMNjbUbVzy68cG7G//KuhOu6M5mZXdU6u5Sn+lOlqE7A83d2T+lO+7WHlzy6EFDew+O+PWgLKAH24J6MMelp+QFehJi7sl7a0/6evTkkGdPqa/0JMKvJ7fr9GRcvZ64Xe3JJ9deDHbvRbyyF29Vveit6YWXvhcLDb3obO7FDksvqUf34qZ/L44374Ve1pufVL1pa+zNSntvJvr05opvb5r796ambm/ONu3NqG+9uaDowyhdHxoa+1Bt7kOhbx8a+ffB+X4f/DR9idX25Z2uL/0Mfalj7kuSpS//Wfsy2KMvpzz7EuLVl+F+fXGq35fpqn7cV/ejg7Yf23X9mGfsRz/vfgT59WN4QD+6/NCPC6r+Up3256axP3pbf+Z49MfHtz+vWvXnu8MAxjsNYIPbAA6oB/BRPwA3jwFY/QZgchxIiGwg3xUD2awbiMkwkAXGgbwwDWS890B+9JP2ag9kzKeBxGkGMVw/iNXmQaitg5hlG0SG7yDGagZzXTuY5vbBTAsZTKnLEKkfDSFLMQRH1RDJMw5honUIY/2HcKPWEJYrh9JHP5SGpqGsMA/lucdQ+tmHcsZrKK9qD6VIOYzW6mFcNw/Dz3OY1DuGMclnGNODh2FpM4yRrsP5TTucB7rhdDUMp755OIO9htPadzhfA4bT5+hwAmQjKFOPkPzQCFoYRjDBYwR3PEdw2HsEbwNGcKbpCHzXj2CM40jmK0dSxzSSHPNIZttG8spjJJe8RpJZayQXQkbSpt5I1IUjsSp/kfzPLzzU/cJp4y8kefzCJfkoAjWjyNOOQqUfJXncUVQYRzHGPIrbllEc8xiFsc0oflePlvR/NP10o2lnHE2edTRqj9FEeo7mg30093xGM9M6hgjvMRz1GcOa6jGcUvzKE+uvDPD4Fbx+paTur7gZxzLXNJYK81ge2MZKnmIsnrXH4hY4lqku47AYx1FqH0cHv3HsrB5HqHk86yzjyfIYj8o+nsVe4+lfPZ4rNeNZ6z6BGPUEajQTeKefwEDLBK5ZJ7DXewI+tSYwO2QCEaqJNDBMxN88kaWWibjZJ2JtOpEvhkm8Nk9irHUS/9gnccx/ErVCJhHdcBL3tZMZoJ9MI+/JbPOZzMmDk5leM5nO6t84q/lN8kS/MaLqN1pofifX/jslLX6njWwKB+VTaKiZQqBpCv7WKeTZp6D3m0Kq/xSig6bwv/pT8Do2hQlPptBSMZUDyqns0UyV/OVUduin0sA4lW2mqdS1TGWTdSq1vabi6zuVdxFTaR45lRGPpnLj/VQuVU7lJ+U0Tqim8aNmGse002irn8YRwzT+Nk+jlXUaB23TaOE5jbph06iMm8azw9Poaf2DqzYJ+x/8ppsuvbPpTLFMp8JzOvGyGWh1M0jXz8BgnMES6wzJE81gufcM/GrNoLluJm2MMwn3msm12jO5FTiTJ7o/mWT+k6m2P5nn8ycOfn9iNsxio8csdnjNoonPLJ6VzyLHcTZndLOJMMzmknE2o+yzee41G3PobFZ/ns0/bnP4qJ3Dd8Mcok1zSLXOwaL8H//6/I+Jfv9jeej/OC2fy1XVXF4b5rLQOpcUz7k0qjUXRfO5FPw7lzj1PMmTzsPXMI8G5nk4Bc5DHzIP/9B5nGsyj8HG+VIemY/ZZz4tAuaTZlzAGssC6tkW0M6+gF/8F6ALWcCpwQuY5hRJtGskebJIhskj2a6MxDcmkqbxkRxPiORFWiRhxyOJ/RxJfmUkX9wWolUs5B+J3ZqFnNcvlPr8QkriFlIvcSHPMxaSUbOQgd8XUuawiFbOizBpFrFau4ihyYv4MX0RL7IXUfBtEY9qFnFOHsU0TRSp+iieeUYR0T6KUbOiiFkUxaSYKJrERnE6LopeCVFsToriqXIx21SLcdEu5qLEXuNiVJbFbIlZTFbCYuanLCY8dTEnsxZTv2oxbZyjuauM5rsmmnPaaAbqo7HFRrM1Lprp8dHEpEljVjSBD6MZ9z2aO7IY1sljmKyIoYUyhkJVDKXGGK5YY3g1NIakxTH0i47BLyaGlxJ7Y2OYHxdDRHwMhoQY7kqsT4zh96QYWiXH4JwSwyWJj+kxxGXG0CsrBltNDBfcYsl0jyVYHssnWyxfO8UyJy5WujeWyymxDMqKZd3dWFrdj6WZMg4HVRzusXFcl1gRF8f4+DiaJUj7iXFclChIjSM+K44+2XE8XRonZbJ4VqricdbG0yEzntn3pfWXeJa6JDBGnsAFbQK/6BOIiUvgdYI0JiXQO1kiPQG9cyId3RL5S5aIWZko5ahEPI2JLDInoo9PZE5iIvNTE+mSlohHurSfmcikmkR2yJOI0iTRU5uEry6JNxJ1TElMm59Ej9gk8jKS2FOTxChZMg6KZFYok5msSkahSWamLhlvSzKHrcn0SEym2/tkhrulsFyeQhtlCv2MKbyPS2FEYgoNk1JwSE5hh3sq3eWpvFOkclyZygh1KrtMqTSxp1IWn8qBhFRiE1MJSU7lq4QqI5V7EtszUxmoSpP6Q5qkDWnoDGn0Nqdx1pom+bw0PixMY0lUGoqYNLbFpnE6MY3mKRKqdNzV6bzXp3PakE6vmHRiUtJJykmnnS6Dx/oMNsdk4B+fwaSkDH5MzqCueyZr5ZnMVGSSrcmkjS5TqtlMNlozeRybyb64TG4lZfIlLZNpmZl0U2ZRS5XFBXUWHvosnKOzuCWxNSaL3nFZBMdnUSVxJSGLdYnSdalZdMjI4m1mFg9l2cQpshmqzJZ8czb/GLIlb5FNfmY207KyWf0tGx/1EiqsSwiIXkJgwhIily/BceUSEt1yeCLPoY06h3aGHJaYc4hKzKF5Rg4Hs3KkfJ7LYHUujTW5XOmdS+TiXO7F5rInLpcjyblkpuTyc3YuY5zzyHPPI0Keh68ij88Sxco85qnz2KXPY4QxDzzyGB2XJ/2HS6nWLaXHwqUsT1gq1eJSructRbl5KWEOy6QsuYz+imVkapZx2bCMiIRlLMtchq9qOdHa5VK+Wk5g5+W0774cY/xy3FOXk5W+nFXyfOYo8umrzCdMlY9cnc/P+nwcjPmI0flUJOWzMSWfIWn5KHLzqfqYT1uHFbxzX0Ez1QrGLFxBReoKNuasYLnzSlQeKzm2UBqTVvIqYyXPK1fS2nUVsfJV+BtWsWLxKt7EraIwfhViprT3ZRV71KuZrF1NZ91qSg2rWWpaTSPrahbaV6NMWM3QlNVsWLmaUPkaUo1rWOGxhjYJa4jMXsMJ+VrmKtfSSr2Wrsa1/DxvLdXRaxmZsxY313UcVq/jo2EdbzzW8SBmHUdj1zE4YR1909eRvmQdmqXrSHJZT8i89ciS1hOXup47yg38rdog5aQNVOk3cM+wgVEBGzg6aAP2hA34pW+gQ84G6uRukPr0RrpO2UhA5Ea+pW5kZcZGYuSbqKfaxFv1Jho12oTv4k10SdiELmkT+1M2cTZ7E93yNnFJs5np+s30N2xmctJmvqRuxt1lCwPlWzin3kKydgunzFvQDdrC44Qt2PK2oHHcyhjNVv7Tb5Wy8FbuRG2lW9xWNiRv5VrNViYotuFt3sZV321MUG+nu2Y75R7biUraTreU7djStlMjMWyJdOb+F2dMfxEa9Rfr0/7iknIHeZYdNPbcQZH3DhKydyCT7SRBtZOWcTtxS9hJcMZOHmTt5Fn+TsYodvFKs4vSeruoitwl9aBdnE7axd9LdrHPcTf++t1MStlNnfTdtFm6mwtOeyT/tIen5j30T9zDT0l7qJu8h8TMPTSt2cMdx720le2lUrGXS6q9JGj38odur5Q19nLBfy+quL3sSdxLVs5exuXt5Ydle1ntuI9lqn2Iun3cMu2TevY+KTNJeyn7iE7dh2v2PnLv7qPCeT979ftJMO7non0/B7z2MyZtP5FL93Nn9X5GOh1A63aAa7ID7DEfIMF6gDIfiYwDeC0/wNvNBzisOMhG5UEi1QcZH3NQ+hcOMiDzIE21h/DXHUKtP8QN4yEcUw4xPvsQg74dIj/jb24s/xuD7jCFxsMM8ziM1fsw7WIO0yzrMAHZh3HIOczFvMM8MB5hjOcRVsUcoXXSEUmLj2BLOSLV6hH+TTvCjfQjrM46woIlRxiWewR5/hFGfzvCA6ejFDsfZZvrUZ7qjkp6e5TdxqOsNh3ld+tRvLyO4h9+lCmJR5m49ChNXY8xXXeM0fpjLIo7xrT4YzxNP0aO03FinY8zzvU4xZrjHNce5xfzcTp0PM627sf5IeY4obHHKU84zrWk45xOPs6u78fZoDtBvOEEDW0n+Nv3BBcWnuDwohPszzxBXvYJ5uWcYHTNCbYqTko54SStDSe5HnmSZYtPStp2Ep/kk5SkS6hPkW04xXDLKZp7SNQ7xYefTtF98SmaxZzCM+4U6vhT/Jt4ipHZpwjPOUVo3ilOr5KuU51mqfE0yabTrK9zmtlxp3mceZot6jOs0Jyhj+kM62POcDL3DPvyzjBnxRnarT3D9a1nSHApYJW1gHmeBdQEFDAstoBGiQV4JhdINVnA3uwC8nMKGLO8AFYW0GJVAeu2FZBdUsDJVwVM9D3LgWlnUajP8ffgc1RGn2NP0jmyUs+RkHaOSZnnGJB9jkLX81KmO0+Rz3n+iTpPfOJ56maf51veeWbqLxBhucATvwt8TbxAedIFtroWkhdQSPO4QrwTCzEnFaJOLuR1WiHXMwvZklvIuFWF+Gwu5N3FQrxcizC5FfFBXsQ9VRHrjEUsNxWRZS5iukcR3gFFbE8vYn1GESsyi1iQU8SfuUWMW1rEiGVFuG4swia7KOWci5xrepGDzS/SKfEivukXObLiIo9cL5GvvUSO7hJd7Zeom3FJ8pbFVOiLSahVzNNfi5k+uxivuGJckoolH1HMm9Ri/qgqppfTZfyUl6nRXear/jL/GS7zxHyZbb6X6RN2mQ3zLtM2/TJ33K5wUnmFTbor/Bl1RaqzKwS4XqVafZWvmqu81l/lmeGqlOeucsl2la1+V7FEXuVN/FVKUq5yNe0qFzKkue4axcZrrPa9xpnB16jMusbn7Gu8yLtG2dJrPF52De/A67xIus6V7Ousd74hZdwbfO9wgznzb/Bb1A3GxN6gc+YNGq+4Qe31N7hz9gYdtf/gV/sfJsT/w4jUf9juepMVupvE+93EtuAmufJbZOhvkW64Rar5FlOFW5LHvkXjc7fw19zGz3AbX08J+218fG9j7yrRV1onSGcpEmkSGbfxz5ZYIpErkXebWvkSK25Te5XEmtu0eHUbUV1CR0MJ4UYJUwkR1hI62SQ8SujsWcLPXhLeJXTxLaGrXwndapXQPaCEniElJCeWkJIkkVxCakoJ6eklZGSUkJlZQvaSEpbklHDqUgnvv5dQo7qDo+4OLsY7uJnvoPG+w4rsO6xccodpte/SWH0PzPfo7XWPVgvu0SbyHhHR90hcdY9U5/uSx7jP8//d5/38+3yOvI9L9H108fcJy7xPn5X32SR/IGnDA6anPGCc8SE76zzk1/SH/Jb5kKSlDxnmVirpQikrTKVstJSyz6OUU16l5Cwq5VB8KS8yS3FbWiq9m1I2HS7F7v6IuopHhCkfIWofMcD4SNKxRyzxfURaj0e8z3xE2zWPGJT0mCZuTxigekKi6Qk7sp5gW/9E0r6n3NM9pcb8FE/PpywMeUp4+lP6ZT4l2f1f1ir+5bLuXzLq/Uv5vH857FPG3VpltE0ro0N6Gd0yyvg1u4wh+md8rv2M7wueIVv4jF1Zz5CvfIbN8hx/63PW5TxHffw5fTxe0GXxC25nvOBT9gupH7yg8fIXUvZ/ySHDS5r5vmRcwEt+WPmSdi9fckb7ClfLK3p6v+JV0iucUl8xd+krNppe88rzNV0jX1Mv6zVJe16ToH5DoP0Njb3eSF77Da0T39Ax6Q2rzW/x9Xsr+d93zK/1jo/13pEZ/46hee8wKcvxV5XTVlNOZ205f80qZ2psOcnx5TRbUs7wvHKUbu/ZpH/PI/N7Rvq+pzzkPQ7t3rNs4Xu0Ce8JTXpPm+T3RGW8p0peIfWaCopsFRxfXEFIUgXK5RWSjvzHWeN/9NJ94OLKD7xZ/YEat4+cNn5kqf9HnsV9ZGf2R04u+cgc4yf+CvzEleBP7Fj/iY/un6m2fqZL6GfS5n2W+vQXftB8JdbwlW2mryg8v5If95Wq5K80S/9KRMZXvJ0rmSer5ICykp6mSlb99Y2/j34jS13FWe8q3vpW8WV+FeWJVRxbUsVmdTXV+moO2avx96/mdEY1JZnV1M+tZvKyaiZuqua7ooZ6njX4La1hzaoanmR+x0XuIJZ2dhAjezmIpsUO4q7DDmLfCw5i4Q0HsbPCUSzXS3R0FNPjHMVuiY7i+mJHcY27k3i7q5MYEO8k9ljtJI4+7SQmFDqJH3TOotdKZ/F2dxfx6wIXcVaqi+irdxUz4l3FtomuYpHE82WuoqrQVbyichOv6d3ELl3cxBn+7qK+q7t4Xi4T+ytk4k/RMnFVnEx8myoTk7Jl4rSzMnH3eZn4/rpM/E8uF5+q5WKWVi6e7igXXTrJxa995eLPc+Ui8XJxn1wpjkxWiVEZKvHmSZW484xK/HpWJf54SSXGXlaJ/11Ticsd1GJPN7X4RCJUrhaPScxQqkV3lVp8rFGLnQW1eLCnWnQaohbb9NOIv8VoRGeNVmw9XyuuStKKP6RrxfxqrTjJXSd+l8iU6cRuCp34WGKGUifKVTqxWK8TPxl0YncPnfg0WFp30okP03Ri63M6MeGCTmzaySiW9jGKm2ONYvvTRvHkWaP4+pxRXHTeKG6/YBTzLhrF8mKjGHPZKM51M4mb3E3ieLlJ/C6RrTCJJ5QmsZ/KJFo1JrHAYBIHG03iW0xifoRJbNLJJH7obBLXdjeJ4UXS/kCLODXXIn5bZhF/+MciXpfY0dEq5nWxip69rWLrdKvoesRDfH3BU1x0yVMMktnFExJJCrtYR2kXB6js4nuJBLVdrK2xi0cl+mntYi29XTwsEWu0i4dMdvG12S5GW+ziQatdfGmzi3Zvuxjpaxf3+NnFLv52cWegXZzRwi6uCbeL7p3t4qQudtGtq11cKdGqm128JjGxu1107WEXW/a0i1f62MXxfe3i5f52cdwAu+g00C42HWQXiyWWDrGLl4baxQvj7WJQpl1MzrWLn3T+4q3fa4sDgoPEhmODxYb1Q0TfjvXEl3mhoux8qFirOlTcOqS+2KSyq2hs1VdsHDhULOzwi1j1dIz4ITFKjK9OFn1Op4uexzaLX379S3y6cZ+Ytmu/uPnJftE8/oD4eFyBePrBLdGx6UPx4l9l4iZTufh/HLWsNQ==</binary>
            </binaryDataArray>
            <binaryDataArray encodedLength="804">
              <cvParam cvRef="MS" accession="MS:1000521" name="32-bit float" value=""/>
              <cvParam cvRef="MS" accession="MS:1000574" name="zlib compression" value=""/>
              <cvParam cvRef="MS" accession="MS:1000515" name="intensity array" value="" unitCvRef="MS" unitAccession="MS:1000131" unitName="number of counts"/>
              <binary>eJztWLtxwzAMZZEipUfICCnTBc4EGSGjuEzpETSKyozhUSI65BlHgSR+lKNcCpxtCcT34UOHcHoNa4IQJkTxWQCCD1Fg8mEdWU/8nOHnLBTnAdaySx58jjpPySjtrr5LZ8Px9p3jX7bpggjbVtrJpXwu2vO10MNbCC8LPS70ufx+TnSpxLOMKztfnbzXcoxjCIU+iW4Pe7MNEWsfS4zeFzqnz0vK8Qw328ucNf0X2KXxoYwbrgVAdlIx4uqDVI851mzfnX1tyanJo55z4kD1Eo39vf4ixfoq10QtxfeHI8ItIPw6kTR/lL8Zn3MijNdVDogeYa156xltz8q+UfJinR1S3iDlUCuvFScuniVxzrwtWVMtvxK9xlri1LsHhiQ9iWt/6WurH3N4LP5xY4DtKH9LbdKSxn8Llb6BIhdUvFq1LO2JmHeu1C5HJoUzSy228NHrwVx8SWq3xQsNfa3Ylf2aZasBw9Je1culZPZRc8Eyf7W7h4cuDiY1ug7pfvaUKOZ6EtQzZa/WLg1WNHIt9dk7Y90Pe3os/e3eNrXs4sqgZtj1WeobEbtxfz0db/9z5HecGVHK52AF95mA6sejJji6r8+MmObWBIdvQnEYgQFrzLbmHbUDWnvVVoRneq5D7r60F/oNPkjnJ0feXjC251xa8zZqzkhm4aiYeu9q+NwW+/xIXHjL1tb6vfbdrfOB90dP3ZJ96J4YxN9BEINefxqxK+99Bv37+Lf89qjlPexiW/RsfJ/wyoWVVyJz1H2QysP1Do6pYjd3J6L+S8tEzQTvO4kPfQM0+Df1</binary>
            </binaryDataArray>
          </binaryDataArrayList>
        </spectrum>
        <spectrum index="2" id="sample=6 period=1 cycle=1 experiment=3" defaultArrayLength="8871">
          <cvParam cvRef="MS" accession="MS:1000511" name="ms level" value="2"/>
          <cvParam cvRef="MS" accession="MS:1000580" name="MSn spectrum" value=""/>
          <cvParam cvRef="MS" accession="MS:1000130" name="positive scan" value=""/>
          <cvParam cvRef="MS" accession="MS:1000128" name="profile spectrum" value=""/>
          <cvParam cvRef="MS" accession="MS:1000505" name="base peak intensity" value="209.0" unitCvRef="MS" unitAccession="MS:1000131" unitName="number of counts"/>
          <cvParam cvRef="MS" accession="MS:1000504" name="base peak m/z" value="212.074949855237" unitCvRef="MS" unitAccession="MS:1000040" unitName="m/z"/>
          <cvParam cvRef="MS" accession="MS:1000285" name="total ion current" value="375.0" unitCvRef="MS" unitAccession="MS:1000131" unitName="number of counts"/>
          <scanList count="1">
            <cvParam cvRef="MS" accession="MS:1000795" name="no combination" value=""/>
            <scan>
              <cvParam cvRef="MS" accession="MS:1000016" name="scan start time" value="2.1715" unitCvRef="UO" unitAccession="UO:0000031" unitName="minute"/>
              <scanWindowList count="1">
                <scanWindow>
                  <cvParam cvRef="MS" accession="MS:1000501" name="scan window lower limit" value="100" unitCvRef="MS" unitAccession="MS:1000040" unitName="m/z"/>
                  <cvParam cvRef="MS" accession="MS:1000500" name="scan window upper limit" value="2000" unitCvRef="MS" unitAccession="MS:1000040" unitName="m/z"/>
                </scanWindow>
              </scanWindowList>
            </scan>
          </scanList>
          <precursorList count="1">
            <precursor>
              <selectedIonList count="1">
                <selectedIon>
                  <cvParam cvRef="MS" accession="MS:1000744" name="selected ion m/z" value="1597.85924912467" unitCvRef="MS" unitAccession="MS:1000040" unitName="m/z"/>
                </selectedIon>
              </selectedIonList>
              <activation>
                <cvParam cvRef="MS" accession="MS:1000133" name="collision-induced dissociation" value=""/>
              </activation>
            </precursor>
          </precursorList>
          <binaryDataArrayList count="2">
            <binaryDataArray encodedLength="39416">
              <cvParam cvRef="MS" accession="MS:1000521" name="32-bit float" value=""/>
              <cvParam cvRef="MS" accession="MS:1000574" name="zlib compression" value=""/>
              <cvParam cvRef="MS" accession="MS:1000514" name="m/z array" value="" unitCvRef="MS" unitAccession="MS:1000040" unitName="m/z"/>
              <binary>eJwMl2d8FVUTh6mSdntvuemhB1A6COwDCig1oQtIE5EqUkTpnfRyb3oPIUACCTUBEmp6b2BDRERERUTlVUTE93x4frs7O2d29+w5M/852blaeltWLR30qpY2+lRLgT2rpSi/GuknXa1UbaqV9njXStmr6qRSWb2UoaqXdunqpaWmeultbYP0h2uj9JWsUWpUNErXVY3SeU2jdFzXKKUZGqUYU6O0z9IobbE1SqvsjdK73o3S6rQWKcrQKn3g3SpJhnapreamtF52S1qruCWtVt2SZnnfkoa9/Zn0W9fPpRqXL6W7/34lPex4W+qmvC0ptbclrf62ZDLelmzm25KP9bYU4Hlb6uV1W3rN77Y0JOC2NKbnbSl4wG3pTtttKUN3RzphuiNdtN2RrtnvSHbZN9KJdd9I8259Izltd6UM+13pqPdd6ZTvXemi/13pRuBdqb7HXelWr7vSN33uSg+D7kq/9b8r/fPqXanLoLtS4vW70oBu96QJ7vekzZp70m7dPSnScE/KtdyTimz3pEv2e1Kr7z3Jo+89ydjvnjRd852Uo7gvPTTdl/r43ZeGBdyXxne/L83seV9a2vu+tL7vfenYoPtS4IT70qO/7ksF6u8ldf730ojW78U7fi8l3/leeuj6QHrm/kBykT+QjMoH0hDtA2m8/oE02/hA+tj6QDro+UBK9HogHfN5IF3weyDVBDyQvuj+QPqx5wPp794PJNegB5Kp/wNp8uwH0tjND6RN/wj//x5Ig8N/kEZW/yBNqf1BSmj9Qbp06wdpYpeH0i63h1Kt+qH0tfah9Kv+odTR9FDSWh5KAbaH0hD7Q+kt74fSfN+H0lr/h9LuwIeSo8dDKa/XQ8k046G0VfWT1Gj6SfrO8pM0MeAnKUz/SMo2PpIumB9Jn7k8lp64PZZcZY8lH8VjabjqsRSieSyt0T2WDhgeSxcsj6VW22Opq89jacmKx5Lb08fSqGePpbwOv0pd1/wq9bz5q/Ts2a/SY/cnkqv8ieSvfCKNVj+RNuufSLHGJ9JJ8xOpxvpE+t7zidTB+4lk8X0iDfZ/Ik0PfCKt6fFEOtTriZTb54l0NeiJdLv/E+mvV59I7414Ij26+ER68Mpv0vzxv0kBL3+T8ky/S+WW36V7tt+lDl6/Szaf36Xhfr9LmSN/l/4q/F366erv0j8j/5Da3v5Dmhv6h7Tk2z8kT+VT6XX1U2mB9qm0Tf9U8lP9Kb2h+VNaoftTrL8/pYE+f0qz/P6UUrv/KT33fCY96/NMCh30TGob9kzyDH0m3ez4XOqney7NNDyXtpmeSzmW51Kt7bn0xP5cGun3XFoa8FwK6/5c8u//XBrs/kJ6V/ZCOqh4IXXWv5AavV5IXv4vpA97vJAu//lCOuf6UgrTvpQG215Ki+0vpQjvl5K8+0spqu9L6WK/l9JClw48kHdAo+pAT3UHwl060ubekZ89OrJF05FobUeO6jpyVd+Rzwwd+dXYkW7mjgyydsTp1ZGnfh3JyepIVUVH1r7SiYPdOpHp0okLrp34yb0TnWWdsMo7MVDRiUnKTryn6sQOdScSNZ0o0naiRteJe/pO/GPohMbUiXGWTuSP6UT8v5047dqZ/zw6Y5J35lVFZzG2Mw26zvyg70xHY2dSPTvzp6wLKkUXeiu7cFrXhW0du2JXd2W4piuztF35SNeVKmNX/jN3pcnlFT5060aAqhudlnVjwfvdSPmgG/26urCmmwsRLi4UuLpQ7+bCz+4uuMlc6CF3YbzCheVKF/arXMhVu1ChceG+1oXOehd8DC6MMbrwrsmFZ26uGD1cmSN3ZYvClSSlKxdUrnyhduW5xhWzzpVhelcumV35LdGVZKUbl1RufK12w65z4weLG3V33Xj1FXd85O6MU7iL57pzSOVOgdqdRo07W0zu3LW64293p/V/7sR5ePCF3IPlGg9a9B7ssnowdJUHg3M92O4iI9tVRpWbTHyPDIVMxmtyGVuVMrJUMirUMn7UyJDrZAzQy5hlkPGpUUaGSUa5WcZDiwyZTcYMu4ygBTLWvSLnFXc5D1Ry3DVysgxyHpnkPO+k4BO5gkyFgnd1Ck4YFLQbFTw3KXjTqmCJQslplZIMo5LHZiXLPJWscFfhrlRh3qcizU0t/rEaSaHGqVJzRa3moUaNWqdmhF7Nqc4abnfR0L+bhn1KDV+qNczRa9hr0HDSqKGzRRztGkqfaJjkquVjNy3/yLQEKLRsU2npoNPSS68V36clsZuOiR46Nst0LL+kw+iqR7VFz0KVgUi1gVKNAZPewHiDgWAPI3tkRu4pjKhURhHXxBceJoYpTLzQmLBbTIxyMfO+wiz+tZk6lZm+WjMBZjOeXmameJu572cmv4eZdg8Lr8gtDFVYWKm00FlrYZDOwvt6CykGCw1GCwMsFpZZLSTYLPxrt6B0t4r3tHJcbhXPt/KxxorGYGWqu41f5DZmqmyEqW1c0dh4qrXRXW9jvsFGjNFGpcnGc7ONIKuNJTYbiZ426u02OnrbGORjQ9HHxvBpNq7+bCNB5km93JNOSk8GqzxZrfYkW+PJ51pPZHpPMHjysdGTkyZPvjN7YrJ6Ej/Gk7jZwsfdLtaVnXFyO6eVdh6q7Ng1dmZo7bxntrPnip0hf9oJk3vxuc6LxI4+3JL5MF7pw26VD5fUPvxP48NyvQ+TLD7Ej/RhgNaXAyo/Cg1+xGj9xZ73x83gj2ubPxn/+TNaFsB2eQCXFAE8UwawXhMgckkAv+gCWG4M4J45gCjfAOY/COBJp0BWdQ0k0DWQZW6B5LgH8q1HIHZ5IPMVgaQoA/lSFYhRE8hMbSAOXSCt+kBUxkCmmAKJMAdSZwnE1RZIJx9xn0CyDwcScjqQRT8FEt6lO4dcu1Pt1p03ZN0pV3Sns6o7kro717Td6aDvzihDd7Ybu1Nm6s4Lc3e67ezO2i49WCvvQaGiB78qexCkFtcaca7rQZGpB+ts4ujZgyf2HvTz7oGma09uufRktntP3lH2JE3Vkyx9T1bYe4r81ItQZS9idL1o0/dilqkXPdx7UyjrzWZVb/7V9Ga0rjd79L2pNPTmbXNvvHx7E/+sN/dUfTih68Nv+j4MNPYR+aUPZeY+dLT2YZytDwc9+xDi04dE3z54BfThaPc+BPXqw1vj+3Dnf32Y90pfRij6skvZl0pVXzyNfdnk2ZcLo/vyckxfoC8N4/oSN6sv/Rf2JTGvL0su9CXtfl+evhLEVFkQ8fIgvlIEsVwdRIEmiN+1QQzRB7HdEMQNYxCu5iCmWIJwWoP40haElz2I97yC+M0niMF+QWzzF34BQbh0D2JyjyAcPYVfryDsfYLYcTEIq0c/yjX9cNf1Y5q+H4mGfnxj7Ie/uR+rLP04Y+3HaHs/5vn1Y9m+fmhc+zPXrT/Z7v1xUffnjq4/sdv6M1E9gDjNAL7SDsBPP4BzxgG8YRlApHUAn9kGcCp2AP+qXhU181W+0L0qasOrnDO9innVqyxwfY2Rstc4IH+NU5rXuGB9jSfKgYxQD2SFYSBnjQOZaBnIBwykr3IQn6gGsUA3iHz9IL6yDGKD5yCu2gcx22cQP7sNZpVqMBfUg3lFO5hg3WAy9YP5xTCYYabBHDAPpt0yGG/bYNZ6DqbUPpiZPoMZGTCYOUGDUQ4fzK8uQ7ihHIJKPYSFmiGc0A7hH90QJhiGkGAcwvemIbxqGSLqyRCabEOw2Yew0msIF7yHENFjCMbJQ4h2H8o3HkPpKx/KNsVQ6pVDsaiH8oFmKCXaoXTTD2WmYSi5xqE8NQ0Fy1BirUP51jaUfvah7PAaSqP3UFb6DWV296Hk9RhK2aChDFYO45Z6GAHaYVToh6EzDmOZaRjnzMPoah3GYc9hPLUPY6z3MBw+w7jvO4yPeg6jvutwVrsM57LrcOTuw1noMZwi2XCmKYeTrRrO7+rhoB3Off1wsdaHs980nI9tw/HwG05s3+F0CR/Ozw+ETT4Ci2oESt0IZppH8Nw6grc8R5BmH8FjrxGM9hlBrO8IPu8+gobeI7CdHoH2/AieKEbiVI8UtWsk3xhGstc8ks8sI9nqOZLN7q9T5/E6nvLXqVC+zirN61zRvk5299eJ2fg62269zh/KUbypHkWqZhRPtKMYqx9FkmEUvxhHMcY8CqdlFD9ZR/G65yh+8Bolctwo7nYfhWHmKJpcR4s8OVqsudEiV4tzkzi3jMbbPprNXuIYOJq0Z6M5qhzDS9UYQjRjKLSO4ZTXGOb7jsE1YAwlvcdwoHIMGXfGcPjeGKGpJPaoJFFvJfprJQ7oJO7oJTF3EuEmiWFWiVFeEnfrJIY0SDxuk8hyhb/dYKoHHJVBBwXMVkKRCkT5ZqEWinWgMCByNYjyxxorVNrA0w4jguDSWLizA/apx3JHM5bRprHkeI7lFb+xDHYdx5+KcaJ+jkNpHMcK0zhumMdhs46j2XMcX/uMI9p/HO7yN8RafEPs8zcYan6DM75viJz/Jp8o3uQH7ZviwW+SbniTGeY3cbe9SVjAm0g93mTj52+y3HU8N9zGY/cYz2HdeOYbx3PBNB6dZTwfWsfTaBtPT/t49nuN5573eEb5jifFbzzBgePx6Dme8t7jGRYyHkX9eD6XT2CgcgKxqgn8qp7A29oJHNdNoJthAkuNE7hmmoCnZQKfWifwuU342oWP7wSO+QmfAHG/+wT0/03g564TmdBtInkuE1niPlF8y0S+VE5kun4iRYaJrDJPpNYyke62iWT6TMTQfSIbe0zk0+kTeTprIqE1Exn8YiJ3tW8xSv8WFy1v0dDzLdxmv4Vq21sUXHuLaPnbrNG9TV/j20SY3maS9W0mBr7NFy6TsKom8bVmElfMkyj3n8QpaRIZsZN4WjSJ5dWT6FE3idD6SYx2nUyW22Q6e0xmqWwyFfLJBConc1A1mR/Vk3lLO5kC3WTkhsmsNU6m2TRZ6J7JxFkn89Q2mWKvyZh8JvOJ72Q69JiMbM1kYlomc8x9CmvkU2hWTGGAagoO9RT+0kxhjm4Kl/RTsBmnsNM0RdT+KYy1TuGIbQqu9ikiZ01haMUUwtymclY+VeTVqdxRTxX/dar4B1PFPplKP8tU8fyp/Gmbyhz7VEq9prLHdyoP/KZSEDgVRQ8xpus0VrtPY5F6Gr8ZpjHDNE2suWnssk1jvNc0CrynofSdxga/aXzuP40RgdPo0nMa7/eaRn3vafi5TadYMZ1d6uk80EynUD8drXG6qLfTuWOejmSdTp5tOh96TeeW93SG+04nw286XQKm82rP6TTPnE6vlOkMbJ7OP19MZ5NrMLfdghnjEUyeLBiZIpj1ymA+VwUzUhNMjjYYV30wawzBQosHM8wcTIYlmK62YFZ6BtNsD2aQdzCpPsF09AtmuX8wDQHBDOgejLNfMFekYIpnBfP94mAmrAymcFUwyq3B3IoLpi0rmKE5wQw5HkxSVTAdaoJ5rzaY+joxviGYxMZg/msKpq5VnN8M5uUtcf5FMAm3g/n362BqHgfzokMIS1xD6OcRQrwshH/l4loZQo1K2DTCphU2nbAZQqg1Cps5hASLsFlDWOopbPYQ+nsLm08IL32FzT+EugBh6x5CYo8Q/usZwoAgcewfwquDQnhtZAgdR4fw/pgQOr0ZQnpwCKtmhtA6K4Shc0Lo9k4Iw98NYcTyEL7eFcLdgyFsd4aw/3gIzgYRuyWEopchPOg0g0ldZnDBYwZe8hkcUMwQ+m0GM9UzKNPMwF83g3D9DP4wzGCeaQbXzTPoYZ1BjG0GzzxnsNBrBlXeM/jXfwZ13WcwcojwrZ7BjboZfC2bKXq+mejUM/leO5PJ+pmcN8zE0zST/eaZPLbM5IrnTAK9ZhLlPZN+gcL325kMkM+ii2qW0O2zuKWZxVH9LKHTZ/G2dRbnbLNEXp3FAa9Z/OY9ixt+s3AGziJMOZtXTLP50jIbg9dsdnnPZvOR2Txunk3B17N59O1sHK5z+M9tDis85tAum8MoxRyOKeegVc9hh2YOP2rnEKKfwxXDHHqY5uAwC3+L8LcJf0/h7yX8vYW/7xx+8p/DzoFzuDp0DuPc5nLKfS4H5XNF3zWXWvVcsnRzkRnmCp03l0vWuQR4ziXWPpebvnNJ6zeXn8fNZVyVGFc9F1vtXA7VzaWhaS5DW+bS/tNc2hTzGK2aJ/rkeRi189inmyc07TyRu+dRa5rHIMs8sq3zUHjO41P7PFE/5wldO4+rvvNICpjHnZ7zKO4zj++mzOO86h18Ne8IHfcOL3XvsNLwDp8b32Gc+R1OW97BbnuH5/Z3WO79Dp1b3sFNNp9+2vl4GObziXE+My3zybTP52ff+bROns+wz+djVC7glHEBXuYFRFkWiHW8gK/sC+jut4DgmQu4o1xIH91CUvUL8TAu5GfzQuZZFzLMvpC//RayImAhmzze5YHsXQar3+Vvw7u8ZX2Xm+Xvovr3Xba7L6JFsQhUi0jQLcLFsIgtxkW8Y1lEg3URRfZF1PRYxPBeiyjovYiooEV06L+I715dROWgRRwbuoji/EWkVC/i1u1FrFYsZpp6MQN1i8nTL8ZsXCxq/mJemhezzrqYe7bFhNgXU+m1mKE+i8n3XYzNfzFRAYvp2H0xH/VYzOzei9k8aDGZ1YsJkC8hSbGEHeol/K5ZwjLdEj7XL+Et4xIum5bQ37KEHOsS9J5LOGRfwguvJaz1WcI93yXM8F9CdcAShndfQtTzJfz0cgmZ3ZYKnb6UtbKlnNIuxV+/VGilpchMS9lpXspTy1Lety3ltudSpngt5Yb3Ugb7LiXfbyn2gKXEBi7llR5L+aTnUh73WsriPkv5a/ZS5tYuhYaltLovI0i5jMOqZaI3XEaEdhmd9MvYZFjGz8ZlLDQvExp7GeNtyyjzXMYAr2Uc8V6GxXcZUX7LRN5expbAZfzSfRmf9VqG56vL8GYZyqRlJCrf45n2PVbr3+M7w3vMNr1Hg/k9sL5Hie09+trfEzXwPca2vEedy3KK3ZfzimY5W7XLuWNcLjTLcsbYhN1zOdF+y6nvu5xhsvdZYX6fu5b3mWV7n0bP97kpW8E5zQoO61dgNa7AYVqBh2UFe60r+Me2go/sK/jZawVLfFbwle8Kgv1XUBuwAqn7Co73XoFP3xUkB63AZeIKpoasYHyHD8jp9oHQEB8wR/8BE00fCO31ASOsH6Dw/0D89w948c4HhFV8wHiPlVyTrWS4YiVnlSvpq15JnmYl3rqVJOtXojGuFBpjJa9YVrLTupK/bSvF+6zkkddKlvms5Bvflcz2Xyk06Ur6912JX/+VxAxcSc7klRz/YCXu61cy5MZKtqtW8Uy9ivXaVTzSrWK5YRXfGlcxz7yKm5ZVTLWt4rL3Kob6riIvcBUxfVbhHrSK3JWr2LthFT94rKZGt5qxhtVcMa4WdXI15yyr6W9bTYHnapFrV2PzXU2i32o0Aatx7bGaT/qs5lH/1YTXrmaibA1lqjUM1azhnHYN/fVrKDCsobtpDYfNa/CyrsFoX0Oc1xoUPmsI811DN/817AlYw+IBa/jprzWMdVnLNde1jHRfy2D5Wvqp1oo8tpYjurVCz6/FYl5LomUtOttaYjzXIvdaSzfftXQMWMsZj3WcVKyjl2qd6JfWkW5ch9W8Dr1tHQ7Pdai81uHhu45Qv3V06rGOnT3XifX0IT31HxJg+pAs24ekeX1Isu+HxPX4kOHa9ZQY1zPYvJ7zlvUMtK3nrOd6Tnuvp8hvPScD15MzdD3z7q9nuuojWtUC3UdMM3xEi1FgEee2j4QW/4ipXuLoLY6+4ugnjgEfMaXHRzT1+YhJkz5ildsGVss2sEa5gbWaDfxu3sBH1g089drAn74b2OS/gf+GbKC9agP3vtiATLaRSPlGFMqNxGk3otNvJN6wEYNpI0nmjZitG0m1bRS96kbSvTbi5bORLN+N+Ppv5HDARnr13Ujf/hvJ6bSJApdN9HXbxADZJqELNzFIuYkS1SaGazZRpt3ENcMm3rRuotFrEyH+m/gsYBNzum/iqx6bmN9rE9/03sTivpv4bcgm0h9tYq7HZn7UbGaVbjMfGjeLfncz2zw3c8hvM1GBm1H32Iyx92b8BmwmSfMxVt3H9LJ8zDDvj7ns87GorVto0Gxhmm4Lc41beGjdwm/2LWz03sJzny1s99tC54AtHAjcgkePLUT33IKu9xaS+mwhcIDg7y2sk3/Cf+pPeM3nE8oDPuF+0Cf8OuATln79CV9YPhX1/1M2+37Kv36fivX3KUeDPmWZaiuP1Fv5SLuVXYatRJq3orNuFfO4FV/7Vvr7bKXEdysVAVtp67GVBeO3Yldv44hmG29btrHSexuf+G2jU8A2QgO3oeqxjaSe2/DuvY2jfbbRL2gbVa9uY8rAbax/uI3vtNtZqd/OU8N2ulq2o/PcTrp9OwHe2yn02c5gv+1c8d/OnJ7b+aDPdjoP2M6Ksdv5n3wHJt0OsvU76GXcwTnTDl637KDKuoOpnjv4wr6Dxd47eOSzQ8zRDmK27eDyrR2s99jJYNlOrsl3sl+xE6VqJzcFyeqdLNTsFBpmJyd1O/lIv5Mhhp2sPbiT1w7tZEL4TtojdpIUuZPCmJ1siN3J0LidTInfSW36Tj47vRPZnZ0o3HZxU5Divot3PXYRINvFafkuqlW7KDXuIv3dXTxYsYsvDu4i49AufgvbRXH4LpqjdhEfvQuf2F08FJyM28UGxy6GOXfRMX4XVYLc5F2sStnFgNRdXE7bxdZcYftxF8/ddqOV7+ZLQZZiN09Vu7mk3s2vxt00he0mPnw38yN24xe5m58Ep6J283H0bkbF7OaV2N00CBxxu/Fx7uZHQWH8bjYl7KZL0m7mpOzmP5c9RLrtweqxh/uCfNkeOir3UC2IUu0RWncP32v20MmwR6ynPfxzYA83Du4h9NAepofuwRS2h28Fx8L3sC5iD0Mi99Ahag9VgqjoPcyK2YNn7B4eCE7G7WGjYw+vddtLuOteQtz2ct99LyPke+mi2Eu9wKHcyzuqvfip93JWs1fUwb2M1e3FQ7+XXmP3cnz/XoYf3EvnQ8I3dC/zw/biH76XXwTnI/ayPXIvb0btRRG9l/5xe/lbUOKyj4lu+9C47+MrwWGPfSIX7WOQfB//CaoU+4hW7mOOah8+6n38JNiq3cc43T4yDPvIP7hPzPU+EsP3sThiH2VR4pi4j3tp+xjsvp+OHvuZL99PoGI/e1T7maTez0e6/SQZ92P13E+hfT/dduznp/37UYfuZ2jEfhZF7+dg3H4eOPcT1+0A3V0PYJEdEJrvAJ8oDjBWeYAc9QEWGQ4ww3KA7/cfYNyhAyhDD/ClIDfsAGvDD9A18gDJUQdYFn2AoJgDPBdUxB4gKu4Acx0H8Hce4FfBvoQDTEkUcZIOUJh8gOXnD6DucpAM14N08Dgo+rKDLJIfpLfiIH8JIlQHma0+yAXtQfbqDvKG+SDpBw9SH3ZQzMFB+kYeJDD2IF7x4vrxQb7odoh1rodwcT9Eu6Cz4hDJykMs0h3CfdEhDOGH2Bp5iLvRhyiIOcS4uENsjD+ElHCIL384xMBOoSR4hLJUFko/eajoEUOpUYQSrwxlsSqUf9ShOLShIl4oJStDeRQayoWwULwiQ/lFsD86lOAYcR0rrgUX40IJcYbiHS/OE0K5lBKKT3ooUaWhvPFKGN+5h1HkEcY2WRgT5WEYFWF8LzitDGOHKkz8wzDMmjB+EJzVhrFbF8YUfRgHbGG8GSwID0MXIeIIiiLD2B4VxtvRYZhiwrA5w/hZUJkdRlBuGKn5Io5HOOdk4eyRhzNNEY5dGc4vgkuqcA6pw5mlCcdfG84fgmu6cKL04cw3hIv8F06VKZwllnA62MJ5dDCcgPBwngquR4QTExnOwqhwXkSHUxsTTlJsOMvjwhnoCKfVGU5WfDhrE8IZmSiuq8JJ+TqczD/DaXKLYLVHBG7yCL4QHFVEsEkZwThVBPfUEZzSRLBTG8EUXQQ2fQSPBJcMEYQaIwg0R1BhiSDOGsHpQxHsCo1galgE9vAIHgvKIiIIj4xgXlQEPaMj+FtQHRNBYmyEeLcIBjki6OqMoF2QEx/BpNQI3v87gr7dIkl1jRRaIRJ3j0i+FByXRbJFHsl4RaToqyL5QVCsimS/OlLMVyT/E5TrIlliiGS0NZLJXpF0iIhkXVQko6IjUcRE8o1giiOSx85IIhMiOXZXXLtGkamM4kNVFCpNFIf3R1EcGsXs8Cj+joiiNjJK7KsoVkZHMTwmCo/YKG4LTsRFsd0RxWRnFPb4KH4VXE2IIjoxikVJUQxIjqJTShRtgvOZUbx9N4oSt2gOuUczxyOanrJo/hHUy6NJU0QLPRTNKFU0SnU03wpOa6LZo40mWBeNnz6a/wkqDdFc84pm+8FoboRF4wiPZllENIMio3GJiuYLwfHoaD6NiWZSbDSecdH8KrjmGkM3WQzH5TFsVcQwWRmDXRXDDXUMDk0MQ3QxnDDEUH0whuRDMWINxdAYE8MrLrFMcY/FxyOW15Wxoo7Gck4dS3JYLKvCYxkVEYs6Mpb7gtDoWObHxBIUG0unuFjyHLF84oxlZEosTnkcBzVxzNPG0VEfR54hjkmmOKZFxeEXHcczwfq4ON5wxBFxM048z8GHCgcmlYOraod4Rwfvax2M0DlQ6B18Jyg2OOhpd+CxRPhucBC018HH4Q7ejnBQEyVsMQ7GxYoYcQ4eC647HMQ7HXwQ7+D1BAfqRAc/CC4lOYhKdrAkxcHgVAfuaQ4OZjj4ItvBzkoHfzU4+MbFyZcyJ3sUTmYrnfRWObmpdnJc4xT/x0l3vZMXglyjk09MTjJtTjZ6OvH0ctJ40EnOIScfhzqZFObEJ9zJn4K6COEXKfyinEyMdmKPcfJUUB3rJC3OyXqHkzedTqzxTn4TVCY4SUl0sjbJiSnFyfRvhL9LvOi54vGUxfOHoFoeL9ZSPB8phV0Vj00dz++CKo2wa+NZr4vnTX08VoOwC1JN8XxoFtfWeCr6x7M1Ip7AqHheCFqj4zkaE8+22HiC4+LZkRBPx4x4Lt2IR+aaQJR7AmWKBGKVCbyuTkCrSeAnwVVtAvG6BFbpEzAaE3gsSDYncOXNBF5bkcDc8AT6RSTwSmQCtwVnohI4FJ3AwpgEBsUm4BGXwD1BiUM8w5nAsvgEhickiP+VQIcTwv9MAgvaEzj4ewIn3RPZ65HIPFkiA+SJuCgS+UZwXplIuCqRJepEHPpEoVESGRyWiDw8ke8FcZGJfBCVyJjoRIwxifwqqIxNFPOeyN/xicxITuR0WiK5HkmiLiQRIk+ilyKJzsokvhScUiWJXJ3Eu5okBmuTUOiSKNMn4TQkscqYJHqaJLKsSeQuSiI5PIn1EUlMjEzi76gkWqKTxLwmsTM2idlxSfRzJNHNmcQ3guL4JN5LTEKfnMQvgrfTk9goT2aSIhl/ZTL/Cm6qkjmhTmafJpn52mQG6pKR6ZO5bEjG05LMn4Ltnsl8sSeZDWHJ3IpM5mRUsqiLyWKOkxkcm4wyLpmHgquOZJKcyXwYn8zelGTWZiVjKU/mQqcUdrim0M89BVePFL4VXJSlECdPYZUiRWiSFGyqFNHbp4jakIKbIYXL76ZQeiCFfZEpLIhK4XpsCilxKULnpfBFQgpPUlMIyUxh/ncpdPxZxHFL5W+PVArkqSxUplKuSWWzLpVp+lS6GFP5WhAckUq3qFS+FayJTcXHkcoLwU1nqtCvqRxKSOVJciq1Kak0dUpD3S2NR4JKlzRmuKcR5JGGqyyN7wRl8jQSFGl8qEzjLVUaAeo0OmjSRE1PI1KXxvv6NCRDGiPD0miISCMvMo13otP4OTaNTIeIF5/Gy5w0alzSOeyazg63dOa6pzPQIx2FLJ2fBBXydDIV6XyqTGemKp1+6nSuadNJ1aWzWZ/OPVO66OnTmWRLp217OqZD6TwVHA9LZ394Oosi0hkRmU5DdDrHYtL5zZlOXkI61+UZhKgyhAbJIF0njqYMHoZn8GlUBrOiM3g1JgNFbIZ41wyxTzI4lplB+T8ZjHbPFHU8k5fqTL7UZHJem0msLpM1+kzeMmTyjSmTDdZMfjmYSe2hTPaEZbIwPJMREZkYIzP5n6AlKpOT0ZmExWSyPDaTsXGZeDky+VfwhVPEjM8kLiGTtYmZvJ2USffkTLqmZHI5NZPViiwmKrMIUGXRWZ3FXUGZJotkbRYh+iz6G7L42ZhFtSmLXHMWRs8srk/P4sX8LHLCs5gfmcX/orNojcmiMDaLiLgsPnBkibyYhV98Fp0SsvhGMKE6i8CaLL6tzSLbI5s/ldm0q7I5pc4mSpMt8nM2V43ZbDVnM8eSzWBrNjpbNr8LTtiz+XFsNjFzs/l+pRgbJsaGZ3M6IpvoyGzWRGULPZdNz5hsXGKzRf+STXlcNtmObHY6s1kQny3yUzamxGz+EtxMyuZMsoiXks3a1GwmpWXTKz0b14xsKjKzycnKZld2Np8dyeZcXjb2K9mElIt4P2bz9y/ZXHqRTReXHK665jBUlsOf8hzaFTlCj+YQrcphrTqHSZocemlzcNXl8FBQqc/hsCGHPcYcFplyeGHJYaM9hwHeORzyz+G7iTnc3p/DzNAcNOE5/C5ojsihMDKHyKgcVkXn8FZMDj1ic3CJy+EHQYVDxHTmsDs+h9GJOXgm5bA4P4feF3P41/0wtz0Os0VxWNTDwwxWHUavPsz/BGe0h/lQf5gg42HSDh5m66HDfB5xmISow2yKPsyMmMMMjD2MNu4wfz06TKUylyOqXPapc1mmyWWcNhc/XS5d9LncF9ww5JJjzGWxORfJkou3NZeOtlwWeudi7p/LH2/kop6Uy/uHcsWeyOVopDiPzmV8TC7dY3PF9wi7oNqRy8F4YU8UtmRxnibuZwrf3FzCGnMxuR3hS/cjXPQ4QrLsCPMURxiuPIJFdYTb6iOUao6IGnqEbbojzNcf4XXDEV4aj4g9dIQr5iPstB7hlxFHsM4+AsvEuNAjlIUfoWPsEe4JrscdYY/zCEvjjzAu4Qj+iUdIunmENa55THHLE7k2D6VHHr8JWmV5nJHn4VDksVGZJ3JJHoPVeRg1efwtuKTLI1WfxzZDHguMeYwy5bHPM4+6mWJMWB6zIvJE/52HOSqPfwS3o/PIiM1jZ1weOPNYlZLHftejNMuPckpxVPT2R/lHexSpx1Hse4/SHnGUT6KP8k7MUV6PPYpX3FE6OY5S6TxKv2Rx/dlRFt0/yp1fjxLgcYyfZceEDjjGBtUxZqmPMVRzDIv2GC8Fd3XHuK4/Rq7hGAeMx1hhOsbb5mP0tRzjpu0YyfZjPFxxjKOhxxgQeQxd1DGeCcpijpEZe4zdccdY5jjGeOcxZAnHqM08xoksYW85xjrlcYJVx7muO47WcpwL/scxxxznX8FriccxJh3nH8Gd5ONczj/OLbd80j3yWSbPF31EPr2V+fyhyuczdT6XNOKeNl/0d/m8p89ngiGfPsZ8VKZ8PjfnU2rJZ48tn75e+dwJy+d6eD6hkflMj87nZWy+0Cz5VDryOe7MZ31CPsOS8vFMzudkWj7+L/LZ51rAB24FTHYvYIBHAXpZgdD/BXwjL+CoskDolQLWqQsYqi3Apiugk76AB4JaQwGFxgLiTAVsNhfgZyvgF88CtvsU0CemgFxnAYfiC1iTUMDgpAKsycI/rYBLbifIdD/BFPkJvlOdoFp9gnf0J7hoOcGrXif4d4CwxZ7gZNwJSDiBPOkEfwgWK07ypvIkfVQneaY+yR3NScq1JzmmOyl60ZNsMJxkrvEko00n8Tef5DfLSYb6nOSAdBIp7CTyiJP8IbgSdVLUjJN8GHuSWXEncY0/KXqkk9xMOMmlROGffJLVKSexp58k5LuTdP31JB3cCsXeK+RtZSGvqgqp1xZyWlfIDkMhA8yFvLQUct9fnM8pZEZkIT7RhbjGFAr9Vsit2ELK4grJcRQS6ixkXXwhsxIKeT2xEL+kQtyTC/ld8HlKIVdSCzmSVkh4eiEfZRQyN7OQ0VmFBGYXcj23kKNHCnmtspB9nYs47F7EbHkRAcoiZKoingq+UhdxXVPEMW0R0boiFhiKGGcsorepCI25iEJbEdvsRfwxqIivPy6iNLyInIgi1kcVMSe6SOSlIhRxRdxxFFHhLKIgvkjU0CJ+SCsiLbOI/Ioiuv5TJLTFKX6WnyJbdYpQ9Sk+1JxijvaUqGeneGY4RZXpFNutp1CPPMWN8FNC155iSfQpkctP8WrsKSxxp+jsOCX6/1NcjBdxEk4xN/kUUsopUi6f4t/PTuGtOi16hNNCH5zmuvY0x3WnidOf5lPDaZYYT/O26TSvmU9jtZzmF+tpsWdP86bvaQz+p/lux2lSwk8zMvo08tjTfBN3WuTZ0xQ5T5MUf5oPEk9z8vvT3HM/Q5r8DLNVZxijPoNGe0bkmzPc152hQX+GDOMZUmac4a+94l7kGV4IHkSdoSn6DCUxZ8iKPUNY3Bk2OM7wRvwZ+iWcEfX2DJ2SzvCz4HLKGX7LOcOIfBHP4yznZWfJlJ8VfdBZ5qvO8ob6LP00ZzFpz9JZd5ZfBFcNZzlmPCv21VmhC87ynuUsU61nGTzgLLWhZxkXLfxjz4pe9iyPBLccYozzLMfjzzIi5Syn3M+xT3aOtfJzzFWcE5r4HH1V5+ikOccvgs+053jdco7+B8/xW+g5iiLOkRIpxkSdY130OdGbnqNf3Dm6Os/xq6Aw8RxzUs9RcOEcv3c+L3q689Qqz3NWdZ4M9XlCNed5V3eet/TnGWQ4j5fxPO6m83xrPk+E53lCBp/n6khxXHueT6LOMzXmPA+d5zmeeB5n0nmktPPktpxn7TfiXFEseutiuqqLeSK4rSmmSlvMGV0x6fpiQg3FbDQWCy1RLHJ1MUMsxfhai3ngWUyZVzE7fYuRAorpG1jMtcni3upiun1SzMKIYuQxxTwXPIgtpjWumGPOYpzxxexKKGZOUjHjkot5mlbM3fRiPs0pJji3mNMFIk5xMUfLiylpEu/0eTGZt4vFnJZgVZfgqinhW20JDboSLuhLRC0pIdZYwnZTCR+YS5hpKUGyltDXVoLFs4Ru9hL+EHzjVUKddwnFPiVE+5Ww1b+EyBEl1G4U93aKmOElXIws4UiUiBddwo6YElbGloi+rISxjhL6O0uwxZfgllDCn4LvEksoTS7haEoJztQSdqWVMDejBI+cEv4WRDaUUH+rhHbNBU7oLnDAcIENxgtiHi8wzHIBre0CWT4XiPS9QN/u4jriAiucF5gVf4H+iReExhLj0i8wt/ACD2QXma67iNl4kXvmizRbLtJ/1kXadl/kWvRFCmMu8rHjIu85LxISf5ExCRcJSrzIs+SLPEi5SHvqRa6nXeTn6xepeOUSHVSXeCyo1VziiO6S6IsvsdtwiXXGS+IfX+KDmEvMib3EQIfwTbjE14mXqE+6RELqJTakX+KH3Et84l7KG/JSBipK8VWWolaV0lFdKmpEKQ3aUkp1pRzXl5JkKOWgsZRNplKWmUvBWkp/WykKeylfeZfSI6JU9HWl/Cn4PrqU9phSbsSWcjqulGhnKTviS1mbUMqCxFImJZUyIrmUXimlmFNLcU0r5VZGqdDSpazLLWVyXikjj5byPL+U1FfKuKEuI0tbRoyujJ36MtYaylhoLGOyqYyR5jL6WMqwWsvwsJXxpb2MGq8ySrzLaO5bxjsDywifUsbWqWWsnFbGlRVlTI0oY1RkGUFRZXhGl4n1XcZLwS+xZXwdV0aDo4xSZ5nI4WWkJpQRlljGp0lifHIZc1PKmJhaxrC0Mnqkl2HKKMM1s4xngodZZXyeXcal5jLa3S5T7n6Zw7LLOOSX2au4zAblZZaqLhOsvsyr2sv46i6j0V+ms+Eyfwi+M16mzXSZG+bLnLFcJs52mY/swtf3Mk8HXqZq5mV6rxXXEZfRRl2mS7SwC+7HXOZm7GUq4i5zznFZ6IfLxMdfZlPiZd5MucwL9ysUKq+QqbpCjPoKuzRXWK+9wmLdFYL1V3jNeAV/0xV05iv8ZbnCD9YrfG67wiq/K7y98Qq5UVfYHHuF3glXsCVeEbriiujRr4i1eIX9WVd4P+cKK7VXeUd3lcn6q4wyXMXbdFXUzat0sVwlzfsqkT5XcQy4ypWpV5FFXuU/wZOoq9yLvkpbzFUqYq9yPu4qRx1XSXJeJSz+KmsSr/Ju0lWmJV/ltdSr/JNxlUeZVzlz+Cq7ZNdYqrjGMPU1FLpr/KG/xveGa3xmvMYl8zXSrdeItl1jos81RvhewzPiGsrIa3SOusb/BD9EX+OLmGvUxV4TGuMaRY5rZDuv4Yi/xv6Ea3yceI0pKdcYk3oN//RrGDOukZp3jbFXxPPcrvOF7Dp18usUKa+LWn6dA5rrTDNcZ6zxOnLrdZYsuM7lyOscir3OGsd1Fjmviz19nTcTrtM76TrqlOt0Tb3OT2nXGd10HdWz6zQobnBVeYMzqhska24Qob3BTt0NPtLf4D3DDVG3bxBgvYF31A2hTW9QGn+DooQb5CTeIDT5BttSbvBh6g2Wpt1gVKbwzb6BKecGHodvsEVVzmp1OSHackboy+lnKMfXWI67uZzfLeV8aSun0bOcY97lvOxbzldzypm5tJz54eWMiyxHF1uOa1w5DQnCJ7mctJRyYlLL+SS9nDUZ5SzOLOf1nHICcssxHylHnldOW34537aVc7O9nIs/l/Pf83JKOlSgk1fwUlEhNFcFTZoKbmgrKNFVUKCvINNQgdNYwSFTBdvMFay3VPCetYJ5tgqmeFaAvYIhXhX09q7Ay0fE8hWx/ESsQBGrewUtIyuoeL2C3JkVXF1RQfO2CvqHVYj+o4Jfoiv4NqaCurgKzjorOBZfQVpCBbGJFRxIquDT5ArWpVSwLLWCyekVeGeL+DkVHC6o4J+LFXRtruC71go+b6ugob2Cj25XMP9OBYrvK3j/jwp2dKtkgVslI2WVqFSV/KOu5Immku+1lXypq6RRXyl630pKjJWcMFWSba4kwVJJuLWSXbZKNnlWstJeybtelczwrhRrt5JRvpW85ldJD/9KPAMq+bd7JaV9K1k7sJKlgyrpNKoSx/hKmudUcvZQJYciKtkeWcmGqEpWRIv3iakkJLaSCXGVvO6o5FWniBUvYiVUokmsxDWpkpeCP5IreZhSyZ3UStrSKqlOr+RyRiVHsyo5eLiSj45UEnxMvMuNStrrKgltraTyn0rcZFX8J/ifvIqfFFXcVVZxU1VFnbqKa5oqzmuryNJXkWCoIsJYxW5TFR+bq5jsWcVQryqUflX8FlBF711VHIuoYmdMFaviqljsqGK2U/jFVzE2QfgmVhGUVIV/chWWlCq6pVXxr+DHjCqyj1SRmFdF2hXhX1XFwjvC5lrNPo9qPpRXs0BZTYiqGl99NSZDNV1N1bwQ3LRVc81ezWGfaj6dU82YhdVsiqhmdWQ1b8ZWMzKumtcc1fR0VuMdX40hoRp5YjVdkqpFD1rNb8nVYs6qxZyJWGnV1KdXcz2jmguZ1RRmVXMku5rUnGriDou4edVMy6+mV2E1PkXV/NdQzYqvhe+v1Tj+qOaEew0x8hpWqWtYoqlhrraGaboaxutrRD6tYaCxRvQiNfiaazBbalBZa3Cx1fBS8Mhew3deNXzpXUO1bw2X/USsHjUsm1DD9LdqmPB2DX+H1fBNZA23ompoiK6hPKaGS7E1oj7XcMxRQ6azhsT4GqISatifWMO2pBo2JNewMqWGxanifdLE+6SL98mooU92DTfza3hYUUPL/Rryu9ay1qOWGYpa0efVMlZVy3B1La9qaumprcVbV4vSUMt/xloem2t5YKnla2st7bZabthrueRVi9v0WjoF1/L+7lp04bXIImpFz1DL06haHkXX8l1MLV/F1tIWV0udo5brzlrR/9RyOqFW6OFaspJqSUquJSallkOptexMq+Xj9Fo61NXS1FyLtWsdT13rKFfUUaqsExq8jgJ1HYc1daRq63Do6gjX17HVWMcGUx2rzHUss9Qx31rHOHsd34XWcSKmjtzYOtLj6oh31BHprONAfB07EurYnFjHuqQ63k+u492UOqyH65AdqcPVrZ778nq+VtTTqKqnSl3PFU09Jdp6TunqOaavJ8VYL3qWerZZ69lkq2eaTz341TPcv57XIuuxx9RjiK1HGVePq6OeTs56/hE8ja/nl4R6vkmqpza1nhtp9ZzLqOdkZj15WfUk5dQTlltPgrKBQ+oGdmsa2KhrYJStgQH2Bnp5NYj918CKEQ0UzWrglQ8bmBXWwNTwBnzjGrA5GtA7hU98A64JDXRObBB1v4EfUxq4ndZAc4aIe7yBbQUNdFE0ipzeyDNlI7+rGnmkbuQLXSMNhkaqjI1cMzVy0dzIWUsjJ62NZHs2kmpvJN6rkWjvRrb5NbIysJG3djbyR2Qjt2MbuRXXSLOjkVpnI+XxjVxOaORCYiNnkho5kdxIXkojWakiTpqIky7iZDSyN6uRjw43cqC+kZCbjeT/Lq5fNDKrYxP+bk0o5E38rWriD3UTjzVNPNQ28Z2uia/1TXxuaKLV2ESDqYkqcxPXLU2UWpsotjVxyrOJI15NZHk3cf6tJh582MTi0CYmRTYxPqoJKbqJkTFNDIlt4tW4Jvo4mujubMI3vkn0tU1okpqQJzfhmiKen9bEN9lNVLo1Uyxr5oSimTB9M7uMzWw2N4ua18xqazML7c1M9WnmDb9mhgQ2c3F0M6ETm9n3VjOzQpuZHtZMd0czloRm9InNqJKakSU345LSTOfUZv4TPE9r5s/0Zn7LaBbaqZkvDzdzK7eZJ8oWHqlauKVvodXQQoOxhRpTCxXmFvHNLZTYWjjr2cJn01qomtHCoI9buBnVQkt0C2XOFs4ltHAqsYUTSS1CD7SQm9Ii/kULaWktJKW34MxoISazhV2HW9iW28KWIy1MOtVCe5Pw/7KFhx6tNGpaqdS1cl3fyhVDK5eMrRSbWjlrbqXI0kqBtZVcz1ay7K0ke7cS79PKgYBWNG+0oohqxT26FZeYVrrEtvJvXCvPHa38Ed/Kk4RWHiW28mNSKw+SW7mX0spXaa18nt7KzYxWWjJbKT/cysW8Vvq2tOLX3sqerm3MU7cxW9MmNFKbyL1tQsu28ZahjfHGNsaZ2pDMbYyytDHC2sYQWxsDPdvEPmojyKtN6JE2evi0EeDbhpd/G7aANjQ92rg0ro1vo9q4GddGQ3wbVYltlCe1UZraxoW0Ns6nt3Eyq40jh9ugWoy9Ke49b+OQvJ0Dinb2KtvZrWpnm6adT7TtfKxrZ6O+nfWGdtHntbPS3M77lnYWebazwN7OHO92JgW0c+XddmZEthMc1c606HamxAh7bDsT49oZ72jnDWc7Y+PbRY/Z/n+G6zouyqyLAzhdUgMzDDPUMDSICAoWWOenqCjdoYJYK3Z37xooPXSD3Wusrr3yuq5Fd4MSIoIKiAHv/eP7Ge7z3HvuHeZ57j2HZqSUk0tqOU1LK6cp6eXklFFOEzPLySGrnMZnl9O4nHKyyC8ns4Jy2j7IxmpU0EytCprEr6AJggqyF1aQnV4FmYsqSGRSQSWLKsg/qYLluxXkk1xBXikV5JFaQe5pFbQwvYLcMipofmYFuWZV0NzsCqLcCpqVV0Ez8itoekEFORdWkNP5CpJ5WUG56pWUwqskiU4lJfErKVG3kuKElXRav5JOGVRStGElHRdV0h/iSjpoXkkHLCqJgipp3JpKkk2oJJnESpJOqiQpSSWNMiPJlfQrpZJ+plbSj7RK+p5eScMZlTSYXUkDOZX0Ob+Ses9WUvKYKlYrVVEst4pieIxOFctfquioSRXNP1FFrjFVNDe+iuYkMIlV7H/JJFcRpTCpVTQ7o4pmZVbR9MIqcnheRRa9VWSsVk0iDsNleIxONRnxGV1GwAgZfcawmgyNGBFjypgzFtWkF8Q+DzBHWZ+TbHxcNRknMhImhUmtJnEGk11NJjlMbjU5dVcTqdTQXA6jVUPzeIwOw6+h+bqMoIYWCBm9GnLTZwxqaKEhY1RDi0SMcQ25ixmTGvIwZcxqyNOcsaghL8sa8rapIR/bGopcWEOrfGpo57oaio2pobhYJq6GEhJqKDGRSaqhJEkNSZJrKDmFSa2hlLQaSstgMmsoPauGMrJrKDOHya2hrLwayimoocILNfS8rIbe1NVQRWsNyXBqSVarluS5taTAqyVFnVpS4teSiqCW1TK1pKpXS2r6taRuUEsahrWkaVRLXHEt6ZjWkp5VLbn711JmYi1lJdVSbnIt5aXUUmFaLZ1Jr6WzGbV0OaeWruXV0vX8WrpZWEt/X6ilB5dqqfV/tQTFOvLSqKPF/DqK1KtjdUkdrTKoo9WGdSxvr6O1ojraIK6jTSZ1tNWsjvZY1dFe6zo6OLaOzlEdPfaqI7vTdeQUX0fOSXU0N62O5qXX0cLMOlZv1JFndh355NaRX14dBeTXUVBBHYUU1tGSs3UUfq6Olp2vo+UX2HyX6mjz9TqaqF5PUzn1NItbT8Srpzk69ex3racFuvWsVqwnd2E9eenVk49+PfkZ1NNScT0tN62nlWb1tNq8np239bR9bD0dsq+nrrB6+i2hntYm1tP6pHraJGH3UuppT1o97U+vp4MZ9fR7Vj0dz66n2Lx6Ssivp1+v6ulPzQa6q9VArwQNVKrXQNUGDdRg1EDNogYaOtBAdgkN5JjUQJMlDTQrtYGQ1kCu6Q0sl2yggJwG2nCugX6WN9BttUaq022kVmEj9Rg00ifDRvpi1EiDokYaNm4kKdNGkjNrJEXzRhpj0Ujqlo3EsWqk8Q6NtB6NtNO1keLdG2nCnkZy2ttIq0820uH4RjqR2MjytEZKSm6k1JRGykxtpJy0RipIb6RzGY10KbORrmY10p/ZjXQnp5GKChrp9ZlGKj/XSNXnG6ntUiMVNrO5fjVSpFYTrdJuog28JtrBb6IjwiaKNWiiRMMmyhA1UbFtExnPbqJgzyYKOt1E6xKaaHNiE+2WsL4pTXQstYmi05pYjtpESRlNlJrZRJlZTXQht4mu5jXRn/lNdKegiZ6dbWL5dROl1bB+Ws2Uqt1MWdxmyuM101mdZrrEb6Zrus10S9BMd4XN9FCvmZ7qN9Nzg2Z6ZdhMxUbNVGPcTI3iZmo1aaY+82ZStW2mZLdmKg9spojt7O9DzVQb20xNcc3UHt9MP5ObSTq1mRTSmomX2UyCrGYyzG5m+0gzWeY2k0N+M00qaKYF55rJ4zzrJ9tCIqUW8tFqoTBuC63SaaG1/BbapNtC2wUttEfYQgf1Wuh3/RaKNmihOMMWkhi1ULqohXKMW6hQ3EIXTVrommkLPbJooRXzWijWs4U+RbTQ+7gW+hDfQv0JLTSY2EI/k1pIOrmFFFNaiJPWQvz0FtLPaCFxZgtZZLWQbXYLOeS00OTcFnLJa6HZ+S00r6CFFhWy9Z1pocCzLbT4XAt7f1po3cUW2nKphXZebqGOJy30q6iFTje30OOuFsrktNIVbitV6rXSF1Ere+5aaUTcSnKmrcSzaCU9y1YytmolC+tWGmvTSg5jW+nH7lZacbqVomJaaVNsK+2Ia6V98a10JKGVYpNaSSJppYzkVrbPtNK5VBY/rZVuprfSvYxWepzZSs+zWul1diuV5bRSTW4rvctvpQ8FrWR7jZFvo5PcNkrWaaNMfhsV6LbRBUEbXRO20R29Nnqg30b/Gbax37uNGozbyHF8G812aKMQpzY6eKqN0uPaKC++ja4mttHtpDa6L2mjFyltVJnG+qe3UXtGGw1lt5FuYRsZnWmjmRfbqFurnYa47TTCaydV3XbSFrSTUNhOxnrtNM6gnUjUToEm7bTEtJ2eBrbTzNh28ohvp7DEdlojaadNye20M6WdDqa207G0dopJbydJRjtdym6ne7ntVFXYTj3n2CfnHf3Uecdq2XcUZf6O/E6+o80x7+hk/DvKS3rH8vx3VJz+jqoz3tGn7Hc0lPOOFPLfkYrSe1qg+Z6Ctd7TIf57ShO+pz8N3rM68j29FL2nMuP35BjznhYnvqcVSe9pe/J72p/ynmLT3lNK+nuWo76n61nv6V4265v3nnoK35P8+fc0INdB54UddEOvg+7pd7D3qIMaRB30zriDhkw6SMm8gzgWHbTpVAdlx3fQuYQOup7YQU8lHfQyuYPKU1j/1A6Wb3bQp/QOksrqIOXsDtLK6SC93A4yzesg2/wOcirooBmFHeR1toPVTR30orSDNL510Fu1TurW7KSvnE76pdVJujqdZMzvJGvdTpqr10ke+p0UaNBJEYad7KzppC2iTtpr3Em/izsp1qSTUk07Kc+skx5adtJzq06qsekkSVgnbY3vpH0JnVSQ3EmXUzrpTmonPU7rpP/SO6kso5MaMjvpfVYn9WV30nBOJ8nmdZJqfifpFHSSUWEnWZ3pJIeznTTnfCe5X2BruMjmv9xJHfc6KU6uiybpdLHzpot8BV20WNhFK/W6aKN+F+026KKjhl2UIuqiWyZd9MKsi+otukgquYtUUrrIMK2LLNO7yCGji5wzu2huVhc7/7ooOKeLInO7aF1eF+3I76JDBV0UXdhFkjNddOFcFz26wGJd7KKOK11UVMTmq+yi1tYuStPopmpeN7XqdFMPv5uGdLtJWthNY/S6SUe/m0QG3WRt2E2ORt00Q9RN8427yVfcTYtNummVaTf9YdFNZ6y76e+x3bQvuptKE7upIamb5YrdbK/pJovMbgrN66aV+d1U8a2bFsp9oHzVDzRX/wN5GXygUMMPtNLoA20SfWC56Ad6aPGBXlh+IN74D9R88gNtTP1ACRkf6Gb2B3qU84Fe5n6glvwPpH7uA5le+EB2F1mcKx9o8zc2jt9DzYIekjHoIXXDHhIY9ZCZqIfGG/eQs7iHnd09tNWih6Kteijfpofeneoh9+Qe2pTWQ3vTe+h4Rg8lZfZQblYPe+966K+cHnqW20PFeT3UUdBDKud6KP1bD0nUP1Kp9kdq5H6kbt5HGtT5SDK6H0ld8JG98x/JXO8jOeh/pOkGH2mB4UfyN/pIy0Qfabf4I2WbfaSL5h/pjsVHemv1keqsP9LNpI/0RPKRalI+0rvUj/Q57SONpH8kk+yP5Jv/kdYWfqTfz36kg6UshlYvJXJ7KZfXS5d1eukev5f+p9tLZYJeahb2Uo9eL8kb9pKWUS8ZiXrJxriXJot7CSa95GXaS4vNemm7RS+pT+ylq0m9bG/rpRfJvdSW2kt9ab30K72XlDN7SSerlyILemljYS+dONtLniqfSEnwicR6n2i8/if2vT5RpOgTbTT+RNEmn+i8+yeySPpEEyWfaHbyJ/ot7RNtT/9EbfmfqK/gE405+4nGDn+iTF4f/cXvY2vuY2vuY7VPH80S91H6iT76FdfHYvSRo6SPKLmP1T99tCS1j9am9bHfpo+SM/tYvtFHT3L66G1uHzXk9dGH/D4aLugjxTN9xDvbRybn+sj+fB+FXOqj1Zf7aPuVPsq93kenK/vok04/qQr62W/UT076/eRj2E/hRv20QdRP+4z7Kc2kn86b9lO5RT+1WvaT2th+yknsp1fJ/fQtrZ8UMvrZGd9PJln95JDdTzNz+skjt58W5/VTVH4/7S7op+OF/ZRypp/OnO2nW+f6qfRCP41c7ifr6/2060U/ZfM+U63gM3UJP9M3vc+kY/iZTI0+0wTRZ5pt/Jm8xJ9pqcln2mv2mapsPpON/2cac+IzbYn7THmJn+l60mf6mPqZhJmfyTrrM03J/kzzcj5T78XPVMH9Qp4GX2i90RfKFH+hOvMvJEz8QvOTv9Dq1C+0I+0Lnc38QgoFX4hX+IUcz36hBNmvVKL7lfqFX4lj8JWMDb/SBpOvFGv2lXLMv9I1C9ae+JWG477SmtSvtDvtK51M/0rpGV/pY+5XUiv4Sst6vlIeZ4DaeQNkLhygSXoDtNNogNWXA5RmPEAXxAP0t8kAvTQdoHqzAeoxH6BfFgOkZjVAhtYDZGczQJ62A7R03AAdHD9A8fYDVO44QA1zB2jWogH2bgxQa8oAfUkdIG7GADllDZBr9gAF5gzQqlw2V94AncgfoPSCAbpUOED3zwzQ67MD1HhugKQuDpDx5QFyuDJAdHWAIq8P0O9/DtDd2wPUIhgkWf1BcjIaJFfRIAUaD9Jq8SDtMhmkk6aDLL8apGLLQWqxYv3Gsr8nD9Jj10G67j9IFDNIxxIG2fszSK+TB6kpZZD6UgdJOn2QtDMGyTRzkByzWNxsFjeHxc0dpN15gxSdP0hXC1mcM4PUdm6Q5C8OEv/SIFleHqSpVwYp9NogDd8dJNsHg1SoNUT/coeoljdEPTpD9Is/RBqCIRIJh8hBb4igP8TqkyFaaThEO4yG6IRoiDKMh+iyeIgemQxRiekQtZoN0VfzIZK3HKKDdkNUYD9EA/FD5Jw8xPa9ITqSPsTyjCE6lzlE97KG6FX2EDXkDJF0/hBpFwyRWeEQhZwbovxLQxSt8I3eCb+RssE3min6Rt7G32i7yTdKN/tGJZbfKDrjG2VlfmN5wjeqzPlG7fxhUhEOk77eMNnpD9Nsg2HyNRxm+/0w7RIN0ynjYcoWD1OR6TBVmw1Tt/kwey6GSdNqmEysh8nRZphCbIfprsMwrXYbJnHsMB1MGqZEyTCdTR6m16nD1Jw2TAqZwyzvHqax2cM0I2eYvHOHKauQxbg8TF7c73SC/52eCb9Ttd53GjH4Thyj7+xc+E6Tjb+Tm/g7bTL9Ti2Tv1NfxneyyflOK/K/k9WV7/Sv7g/2fPwgvsEPOm3yg/JMf9Atsx8kb/2DbMf+oPMJP0ic9oMWZ/6gTVk/6PfsH5SW84Ou5P6gp3k/qDL/B2mf/UHTzv8gjws/aPulH5Rz5Qd91/pJS3V/0nHhT8rU+0n/M/hJtYY/iS/+SWNNftJM05/srPpJ32x/0lXvn/RQ8pNKk39SR8pP2pHzk6Jzf9J/BT+pQPiL2gx+0TfDX6Qq+kVO4l+UbfGLZCW/aHbqL1qb/ovtmb/oUtYvqsr5xXKTXzS28BfNOvOL/M/+oseXfpH1jV9UyRshHcEI+euPUJTBCB00HKFLohGytRihZ+NGaMOkEVKYMUKLQkcoImyEdiweobvhI9S+bISmrhohldQREqWNkGP6CLlljND2rBHKyxmhN3kjbP8fYfvzCGmcGSGzs6z/uRHyPD9CcZdG6MGVESq7OkIzb41Q8t0R+qwzSkq6o2QoGKWJwlFaoDdK0YajlGc0Sn+JRumN8Sh9NxklTbNRMjcfJW/LUdpnPUqJNqN0YewoydiP0oupo+S8f5Rux42ShoT1S2btFNY3dZRWpY2ymnyU1ZCjdDFzlJ5kjVJ19ij15oySXN4o6eWPkn3BKLkWjtLiM6O05ewonTg3SjnnR+nOhVF6fXGU1bVsDZfZGq6y2NdGyeX6KK3+c5T074+Sw4NRWvOKjRllsVSkUKYqhcVqUuhmtqpLQUpDCtEMX1MKeYwtRwp3GWhJ4S0Toi2F98xGrhTWCqVwRE8Kdk5SyJ0mhRfzpdC8QApr3KQwzUMKzxlvTymIfaXwzE8KWSek8CpaCutPS8EqTgov46XQliCFqP+k8I3ReCUFi9dSuMH890YKfm+l0MKsLWb3mSMl7H6ZFPwrpDBcKYUFKtKoZHrHSGOnqjTi1KRhoC6N84yjhjQeMws1pVHNRHKk0cfs1pKGorY0EhgjrjQuMrU60jAWSsNqrDQOLJKGqrs0UhgTD2lM85RGk5c0/vSTxsr1bI5j0vgcLQ2V09KQMOIYaVxhpsZK4zmzJl4aQ4xGIhuTJI3rl1i8p9LQ+lca9J803jIhL6Wx5ZU0pF5LQ/eNNOzfSuMBM7+YfZcSaewqlYZCGVsjY1QujUkV0giol0a8qgwM1WQwSV0GHhoyqGdWacrgK3OQIwM1LRmYa8vgBjODK4OXTABPBht0ZPCTcRXKYL6zDB4tlMFydxn0MyqeMkhmTLxkcI1x9pbBC8bPRwY/fGXwh58McvxlcDdABnMDZfAhiM25RAb/nZBB20kWO5rFZubFyqA3Tgb5L2Xw4JUMFryWQd8bGex9K4P7VTL4VCODhXKykFKVxSINWdQyKzVl2bplka4li9lcWXgKZWFtKItVs2TBdZfFOA9ZVHjKIsJLFhIfWZj4ymIkQBaFQbLoipbFtlOykD0ti1imKFYWTXGyiIqXxd4UWQS/kkUns/W1LGTeyCKG+V4qiz/KWOxyWdyvkMWCSjZvnSweq8jBfYwcVqnKYZA5rCYHjrocspixGnK4y8zVlEM5E86Rwydmj5YckrXlsMhRDp4L5MBdJIdcxs5dDgs85FDNLPeUwwEvOdzxkcMSPxbjmBxUTsoh7LQcdsTIwSVeDu8T5HBBIoevz+VAxXIoYSRlcjBWlYeLmjyC1OWxVUMeU7XkIcWTR6uuPOot5JE2Tx6358sDC+TR6yaPMYvkUeIhjyWe8tjtJY+3QfLYdkwewdHykDstj3jGOEYeVxmXWHY9Th4JCfJQOCuP/W/kYV0sj7uMa4k8Ikvl8ZnRKJdHJjO2Qh73mPmV8lheJY8FdfKw0FTALQYcBZQyn7QUsE9bAelcBXzmK+ChkQI8zBRQt1ABvy1SwB/uCuB5KKCAmeCpgCeMp5cCe7cUcNJHAQJfBRT5KSA7SgFu6xSQe1oB42MU8Ihxj1VAA7MmTgHfmePxCtBNUMAZxjFRAc8YnyQFtDKjEgVcTFHA1FQFBKYpoIOZkaWAsGwFTLqugCuvFRD8VgE7ihWgWKIACWNWqoCbDJWx78IsLWffh9lXoQC1SgW8fq+AG5qK2KutCDmxIuYsUMTBhYpY5KGIKE9FnPBShL+vIrb4KWJmoCIWBymiJloRz2IV8TpJEdXP2Ni3ilAtVkQGY1OiiHvMglJFrC5TxLFyRfAr2PhqRcjWKGJhsyIEbYroeKeIABUlKKgqQcJAXQnlzDINJXxhDmkqQYujhCdaSmjWVsJ6rhL2CJQgb6LE9mAl/GCEi5RwgZnqroQXTJCHEroYS28l3GFcfZRgeEoJ008rYW+sEtTilDAtmcV9pYQ85ulrJXi/UUIrs+mtEqSLlRDHGJcooaRUCQfLlWBfya7VKIGUlDFRVRlb1JWRqKGMORxlVDDLtZQxwBzVVsY2vjLOuCvDyUMZ/p7KUPRWhoWPMqp9lTHsp4zuIGVIr1LG1xPKOHJSGYXRynA8xfqeVsZ7ZnsMGxOrDMs4ZfzFXEhShns6G/9QGbNfKmPZKzbuNRv3Rhk7SpSRWqqMNRXKMKhSxptqZbYPKUNjjAqeqKrAW00Fm9VVIKehwtargrkcFVQxx7VVMI2ngpfMXr4KsnRVYCdQQYK+CjzdVbDRQwUynqzNmHipYI63CiqZFT4qOOargp4AFagHqSCb8QpRwavTKtgfq4Kn8SqwkLD+VSq4rDYGb9XH4LnWGARqj8Fu7hhwFo5BHrPDYwzGeo3B6ddjcP3NGAwVj8Gl0jFwKWNjmKXlY/CZ+Vg9BsvUVTHA/KGhiguaquByVfFgrirWL1TFbXdVrPFUhbG3Km4wu1erYkmcKg7Hq4KXoIp/U1RR9kIVM16rIrxUFV+Y38tUoVvOYjGpqmp4oKYGD3U1KGiqIYWx5rBrjIeWGlqYzdpqkOeq4T5PDc06atjEV0Oyrhr+WqSGBe5qaGDWe6hB2lMNiYy5F7vHLPBm133YdV92nTH3Y+0ANdwNUsPj42pQiVbD+Dg1PGX84tXQwexKUENWohrUUtTQlaYGk2I1zCth4yrZnHVqcFVVRy0TpaaOUSZeXR1JWuqw0FaHvI46PHXV2f6pDn83dagvUsdEd3X2Pqijhyn0Usdkb3X8x4T5qKOP0fFThzBIHZeY0r3qaD+ljswYdYyPZTHi1JGXoI6PSerQTlaHbro68l+r48UbdYS+Vccn5lCxOngl6jjHTCtVxxtmvZoGZNU1IGGsNDRwn2nT1MA2jgbuLNTARncNvPPSgKqPBrKZ56c0YJCogTUSDbRf0kDPNQ1MLNHAv0xIqQYOl2kgqU4DNZ0auKesiUxVTWhrauKEtiYMuJqYw9NEm0ATiR6a6PXThO8uTcSc1oRJjCY2x2lCMV4T6YxdgibOSjRhmKYJpTuaMPpPE7KvNfHojSY632pCs0QTk0s18YpZWqaJr8yxcjZHhSYe1mhithoHCRoc/K3JQRuHgxxtDiZyOXjBhPE46GeO6nAg5HNwhZmty0ElkyDkYIcBB1GmHJi4c3CHcfPgINOLA3tvDoJ9OOhlDvtyUO7PweNoDvxOcbDvNAdaMRycZabFclDMRMZxMMyciudAnMDBbcYtkYMtSRwoSVhMxj6Zg08pHFSkc/Aum4OONxxoFnNQyEwt4SC6jINb5ax/FQf/q+bgoq4WNIy0ICQt7J+vBXN3LTT5ayH2lBZ2xmrhdbwWhhK0EJ2ohdtJWsh7pIVb/2jh+Rst9hxooZ/RK9HCNWZOqRZqmbRyLdhVaOEZI6jWwhXmFUcb4VraGGSaedpoWqSNre7ayPbQhqOnNm75aMMpQBvGwdqw2KuNqFhtJMdpo0aijcwybfDVubjMVGtwsU6TiyItLm7wuNjM56LFkYsTblyoeXDx1pMLb18uPoVwEXWQi3OxXEyP46KckSRwcS2Zi7kpXLhf4yLiLRffmNPFXHiVctHB7C3jYkYFF5VMVCUXz6q52K7Mw2FNHgQcHuZo8bBJmwclLg+OPB7bQ3m4p8uDjTsPT5heDx6ue/Ewz5uHRmarDw+T/XhY7s/DwWAeSk7zsDKGhxHmaAIPNxJ52Cbh4VcqDytesvFv2PW3bHwJD01MfhkPU8t5KGZWVrBxzKyfbC0aOljB1YG+QAe3TXSQtkAHpxbpQMdLB5eZGyE6mLdZB9IxOriboAOlVB3891IH317pIOa1Dh680YGwRAfbynTwW6UO/lDnYw+HD20tPmZr81HDKPL4CBKytogPtfl8mHny0ePFR/1pPsbE8pHHTI3jo4RZHc+HdAIf4xP5WJLExyBjlsyHbwofN9L4mJnFx/n/+Hj7hg9JMR+2JXyElfLxlTEt5+NvpruCj+tVfIzj6OJ/zGItXZhxddHD08U3sS5UPXWR4K+Lk0GsfVoXgXG66EzURUmmLg6W6KK1TBe7ynWhVaGL2ZW6qGN+NejitJoAnzQE+ENTABFHAE8tATqZg9oCXOcKsIAnwC4dAbT4ApCuAHVMOwQoWSRguZwAL5lILwF+MoneAtj6CFDELPYVYJA57SeAhb8AgQECHAsUwDhIgO5gAXhLWIxDAvRHC+ATI4BBnADu8QLsTxCAnyhAS5IAF5IFmJ4uwJOzAtx+xdb1WoAbb9maigXYUyIAt1SAOWUCNDKzKgWoYcZUC5DP/K0mRI+6EEc1hDDUFOI248ERopO5oiNEM18I+QVCDPkJcSdOiK54IfQShdgvEWJPqhB3/xWi460QB4qF2FcmBK9KCKkBIY5r6kHM0UOvlh773+vBkK8HL109lLrrYY2HHuQ99TDZSw+/eesh00cPTr56KGZk/fWQwVgk6OFroh4evtVDf7EeTpYw5Xowb9HDTy19JGnrw46rz/ZOfUTq6iNZwD719PHKQB91rvpo8tRHs48+uH76uMJcC9TH6hh99pzpY22SPv59oQ+nUn0UM1s4BtjONcBcHQPo6hlg9gwDlm8ZYMjXAHF+BogMNoDLMQMsiDPAO2Z/vAGECQa4yXgkGqCLOZJkAEOJAe4yPskGeJBqAJX/DHD+tQGa3hhgfokBBGVsDONezsYwdytZW80Q9zQNWd1tiBNahnisbYj/6RjiB98QEl1DKBoaQtnbEPmMZYwhvsUaIiHOEOPiDeGcYsjyZEP8LDVESpkhJpQb4g2TXWmIDdWGmKhpBAUtI+Qy53lG6PU2wmNfI/ZbGkEp1AgzwowgjDDCvAQj7E80YnuzEUxTjKBcbMT2eiPMLDFCPXO1zAgLyo3gW2WE77VGqGoywuZmI/z20whzNETYoymCLkfE8h0RPjB/aItgwhUhmCdCnI4IGQIRJgtFaDQQoX+RCEUeIiz1FOEnk+IlwkRvEYqZKB8R8n1FmOEngnaACAsCRXjPHAoSwTBYhHvMqVARjseJ0PRahN1v2JzFbK5SER4zoWUiJJaLML5CBOdqEaqZBxrGmOxhjH0+xrjja4w+P2MkHTXGo9PGCI0xRn6CMXgSY7gnGyPlPuvz2hg+b4xhVWyMIia9lI0vM8aovBgVimL8pyGGvVCMa55iPPYRI8xXjO9Msp8YE/3FWBsghkqgGM1BYghDxIhcIsb8E2I0xouxO0EM3UQxbjHeSWL0MiclYhQlixGRIsbmdDEuZ4jxplgMpVIxmsrE2FMuhqBCjNuMT6UYp6rE+LtTjDWKJohRM0Gupgl2aJnghrYJTvBMYKFjgkkwQZuHCQK9TTDAjPc1QeJpE7ZnmOBeImsnm0CmhI0rM4FOuQmeV5nApdYEhRxTVp+a4i7XFF95pshzN8XsAFPcCzKF6klTzIs2xY8YU0yKM0UFszneFJoJprjCLEw0xbEkU5hLTBGRbAqpFFNkMTWppggvMcUok1lqimll7BqzvdwU3pWm6GP0G0zxPxkzhGqasVzZDByuGT7wzGDJN8P/GBmBGXI8zRDvZ4bh1WYYG2+G1Qlm2PDWDAtLzHC8lPUrM4NetRkCa8yQVGuGiXVmmKphjlscc4zRMcc8vjlMBeYQGJpD08Mc1t7meMEo+JqjkIGfOUQB5vgZaI7PYeaIjzHH21hzrIszh1q8OS4xbgnm6GaOJZrjf0nmWC4xh1yyOfKZ2Snm+JFujimZ5ggrMWff0Rw7ys1ZzWoOv0pzJFSZw6HaHCXMhhpzSLrM8Y1jgWQtCzhpW6CC2cK1gLeOBfoZO10LvGEuCi2wQM8Cd6dbIHCGBSQzLdDubgEpbwtkM9N9LNDA/O1ngbhEC4xPskBPigWiUy3Af2sBm3oLqDRawFDHEhm6lnB2t8Q9T0ukeVtiio8lAv0toRNsiZEkS3i9ssT4MktsKLeEZoUlPCst8bbaEq9/MBpW7DywwjU7Kwy6WyHAxwrfmMl+VqhmdAOsEBRohXuhVuiOtsLJU1Z4nWCFdYlsXJIV3CVW+MTEJFuhOMUKXulWuFFtBZ8aK9znWGM61xometa45WXN6lxrCP2tkRFojUch1shMsMb+JGuIJNbs2bIGUq0xNscajo+t8brEGmtLraFeZg3Pcmv0M2WV1thSZQ1etTUCaqzxoMEaReo2WKFhg26ODU5q2WCstg1eM+u4NtDg2eAa46VjgwS+DSbq2qCC4QttEKRng++Ms4ENFlqw6zNsEONhg81eNuB62+AW4+9jgyEmxdcGU/xsUMvs8beBQYANHjJSQTZoC7aBeagNVoXZYCDSBof2svXE2uBNog04Eht2ZthAL90Gy9/asLOCrbHUBrZlNgiUG4s8nbEQzh8LXb+x0IobCyPJWDxhVpeNxfbqsRjUtcUyA1t0etnihLct3vjY4qafLb752+JiqC22L7XFlDhb1DF7420hSrDFU+Zcki0WSGwxkm6L9kxbTHxoiz2ltlCoYNcrbVFWbYutNbbQrbXFPca6yRavmHXccWjzGQffwHEwDR0HzyXj4BQ7DssSxkEhcRzcksahInkclP4bh4nl4/Cochzkq8chU9MOL7XtcFRgh5v6dmg1skObJ7vmbQeOL7vGBPjZ4TuT6W+HmQHsPmMVZIdXzPpgO2iF2OEWkxVmh1mL7dDO2Ky0g9xpOyyIscPjBDsoJNnhPOOUYsdyFDsYpdlhZZ4dnpTbYUR3PMbpj8eO2eNxxHM8igPHwyB8PBwTx6OGUUkZD+/U8XBOH4+HD8Yj8cl4pFSPh3ndeOTq2KOLb49TuvYIdLRndbA9fvmxdqA9lofawz7eHk8S7eGVbI+wLHtIZ9sjv8Qe80rtEVtmz/4X9qhm9lTYQ1Rpj2eMWrU9rjPDNfaYVWePE/X2GNdgj22N9pjWbo9mJlbdAXs1HVDEccBvWg5Q13Zg+70D/LkO+MFk8xxAOg7oYKL5Dhiv64ByxkDogOV6DlDWd4C3gQNmGDlA4O4ADy8HfGGcfRxYjuQAKz8HvGYOhjnA56gD0mIc0BbrgIsSB3gmO+ArY/nIAWdfOeBemQOSqhxwuMYB5xod0N/kgEWdDsjUmYDZ/Al4z+zwnoAxfhMwNX4Cmpg3iRNwMWUCBlIn4PC1Ccgon4DftSbCRnsihnUnQkY8EcG+EzHKFPhNxAL/ifjETA2ciCNB7FMyEdcyJsI/cyLMqycimeeIVh1HnDF0hJyfI8sRHFEV7Ii9IY44e9oRi2IcsTvREWsljhhMc8SbN464UeqIwDJHFJQ7QlLpCOcqFoPZVctiNDlioNkRPz44IlrbCQ5cJ/yn4wQ/PSdEe7K2lxOqmf3eTjDzccJLZqOvE/h+TnjARPo7QSXACdcY/0AndoY4IT/ICfODnfCJmRbqhFZm9xInPF/qhHsRTlCIdILaHiec2eeEXyecsCfOCesTnMBLdMJViRN+JDshN8UJ81Kd0MscLXZCUZkTarQmYb/2JAh0JuFP3UnI8p7E9pxJWJY4CYXJkzCjfBJqKyfhYNUkbKuZBE79JDhrToY5dzJW8yfjju5kHBBPhon3ZMgETkZ28GT4HJsM69jJuCGZjKDkyTiXMhlz0lm/ksmstpuMovLJiKqYjL8rJyOiajI7YydjlBmomww0TEZCI4vfNhnhnezar8lokZ4CfcUpmKY1BfbcKVDRnwJpwymYazwFUj5TWF49Bb3+U2C8eAp+VUyBc90U2H6ewur6qcjSngpH3ansO03F3SVTWb09FU2SqfgjeSr2p06F2pupyC6fiplVUzGGNw19+tNQ6zsNpoHT8KlsGroqpuFA/TR2pjrjkI4zNuo746mBM75ZOqPRyxllfs4sL3NGxFJn/PjDGdknnHEy3hnVSc6wTnYGP9sZOcXOkJQ7sxreGfGVzphW5Yx2xqnGGQ51znjd4owXbc64peXCaj8Xlue6QE7HBZcZf74LRpnzui7wFrjgB1MgdIG7nguGmPkGLsgwdEGvkQtSRC6YZewCFxMXTLRwQewiF0R7uMDW1wXmgS7YEeSCl8Eu2BDGYq1lcyW5ICDFBR4ZLpiX44IPBazPLRfcfOaC1HIXtNYxWtOxyWw6ywmmY0vEdDhJpuNY6nTUp03HopLpcCubjgEmtXY6PjRMx/SW6Tj9fjqiO1m/nulQ1ZuB24yS0Qz4jp2BSf4zwI+dAa5kBjSzZmD0xQx4VjE1M+DRMAMZIzPQqz0TqdyZ+CiYiR6TmfhgMxPdHjORFDgTM4NYe9lMZKbMxIV/ZyKobCauVs5k58FMhNbNxEvuLLzSmYUdglnYZTALZoazUMK0T5+Fz76zkBM0C0PBs5AXMguLQmfh3LJZ2BQ9C3tSZqEsdRas0mehKnMWjuTMwuSLs/D1wSxI/TcL0oLZ+BUwG+cCZ+P1xdl4WDkbLxtn423zbOzRIlhqE8qZAh/COT+CUghhaSjhcThBdxnhxWlCaTyx547QlEI4mUqYlEaITSd0ZhAG8gjnXxH+LiesqiAIqgmO7YQzWoCyLnBPCLg5APbzgc5FgJcfMMKs2QdsOwT2jgO974GNnDnYrj0H+3hz4CWeg//C50AtZg7Gp87Bm6I5mPN2Dnvn5uAfpbk4zZmLneK57Oydi7kBc+EeNBdjFs/FvxFz4ZYyF8qZczGrbC68q+bC5f1cPOK7okTPFWMNXPGvtyts/V1RxxwLcEV8kCvmh7qiIMwV3otdcXCVK7r2sb+TXHFF4ooVqa7QTnPFzkxXWGS5ooJprHCFpNoVqHFFTq0rIppcEdXiii068yDmz0MxM2w0D2dF83DfdB5CfOfhacA8vA6ah49L5mEwdx4OvZwHqbJ5yNCfj0rz+WifOx8UMB85gfPhETQfISHz8WzxfNhlzMeSx/NRXz4fVS3zcbR1Ptw75uOA7gKcEi7AWPMFuOO/AFqpC3CtbQGW6rjhpL4bzNzc8NDXDWMDWTvIDVOD3ZAa4sa+qxu+MSt2uGFikhso2Q0yaW64znAy3GCU5YaPeW7YecGNvUduaFNeiHX6C6EtWYjNyQtRkLmQ1YILsbdmIRpqF8KobSFEuotQzBwQLML04EV4smQRrLIXobpuEdyaFmF92yK0vl+EeZruCNZyxxueOz4L3HFL3x3LDdyx3cgdC03dccXMHUvM3fGbuzv6fNzxp787/hfI7ge540Mou7/EHRrh7hAvc8csiTtWprljZ4Y7xv3jjp4qd7YXuyO8zh2+HA/sNPSAx+8esDzpwfJtD9xM9cCKNA/w0z3gk+vB9lsPXKn0wJIqD3CqPbClxgNmtR6YWu+BD0xEsweKWjwwquWJWGNPfBF74vlMTxz28USKnyd2LvOEY4wnslM98esfT/CaPLFyyBOWQi/UMo8CvdCX4YW72V5Yk+PF6h0vdNZ64XqDF4LfeSFM1RtH+N5YJPTGE1Nv5Fl5ozDAm+V23pBd6o1bjDDCGweWeSPpsDe+H/GGT6I31ki80ZnqjbQ0b4yme+NGhjeWZ3qDn+WN1hxvuOZ5Q3DfG+0PvWFQ6423zKE6NqbeG7otbA6RD8sxfPDYzwfPJD5Y99YHihU+8KnzwVG+L7IFvvAW+uKuni+i9H1hZOCLMmaKkS98jH2hIPZFuY0vNs71hVWoL3KSfGGc6styEl+Y5viiigks8IVqoS+6/vPFnde+UCz3RV+1LwJqffHngC+ERn7otfSDn7Uf7tv4sbzLDwci/CA+7ofKfD+YVfmhpdEPB9v90N/jh0la/vgl8sczO3+8nu/P9lPWDvKH02J/ZC/xh3yCPzTT/CF47I8lL/1xrNwfwVX+GFvrj/n1rC9zo8Efk1v80cPktvrjYbs/9vWwsX3+2M8PgJcwAAp6AdAWByDKMgAhtgHgBwWwfDsAB4ID0B0SgPuLA3BpWQAyV7G+vwVg/ZoA2CcHYCArAA75LMb1AEz4OwCbXgbA/FUA4msC8KM2AD/1ArHdNBCdwYHwDg3E9/BAcOMDoZcViGk5gSjMDcS7skDcq2T3agMhbAhEUEsgxrUHQqIbhIWCIEgLgxClFwRj/SBUMtEGQeAbB6HVMgj9/kGwXBqEeRFBeLM7CIf3BLH6PAgnbgbBv5T1qQhCbW0QSpuCcFw1GANqwfgcFIxzwcFYHBKMF6HB2B8WjA+Lg6EWHoynjH1qMJQzgmGdFYwbZ4Jx8WUwusuDcbQ3GP3cEDgJQtDD5AlDoKEfAnvDEGQZhcBXFII7NiE4OSEEj91CsM4/BKYBIahl/gwOgSg0BKfCQjBjWQgmbAqB2e8hqD4ZgisJIfhDEoJf2qHIcwtFVnAofJeG4kl4KHyWh6JtbSg2xoSiMSkUG7JCIXM2FBnaYbDjh6FDPwy82WEYcA9j9WcYZgWG4VpQGFYGh8EwJAwVTHRoGL6HheH64jCsXhKGqqVhOB0ehjkRYfhzWRhiV4RhZGUYwlLDwE0LwyvmcHoYpmaEoZ85lxmGN9lhOJoTBpfcMAgKwnDlbBiWnwuD/nnWr471qWd9GsOAbrYm6cX4b8piHJq6GN/jFsOkcjE7a5egce4S3AxZgmlpSxCZsQTlmUugXb0El+pYu34J9BvYNWZO0xL8YiRtS+BhtBSPREuxw3gpxouX4uaMpdgWsBQdgUtxMJS1ly3F2silSDuxFIufLIXbi6X49+1SHJMOR6JCOKR54divF451JuGodAtHdFA4xiwNR29EOBz2hIMbHY7XzIzT4bgWEw5xXDgWJoTjYWI4glPCoZ0aDvnccHTmh8PuWjh7r8NxvTgcJqXh+FAVjoLqcITVhINXG443zB914ZhZH45h5kZDONY0hsO0KRwNjKQ5HB4t4VBqDccTZldbOCa0h6OHKXwXjsXvw8HvCEcxc7wzHLO7wvGDudkdjrUfwmHeE46Uj+Hw6g1H6ddwWA6Ho+hnOPb9CsekkXC0K0TAUD0CL3Ui4KIbgUFmlTACxnoRqGUS9COw0CAC8oYReMhsN4qAvSgC3Uy+cQRCxRHgmUTgDfOHaQRmmkVgmFljEQFTywgkW0XA0zoCyjYR2D02ApaOEVCbHAFn1whWd0VAFBWB79si8GxPBOIKInCqjY3pi0CLYBnOOy9DHpZh3YJlkF68DOPTluFE1jIkVS+DR80yONUvQ1zzMowaRuKuUSRsjSMRbBKJ08GRmBcSiW1hkRi/OBLdTMGSSOiGR6JzRSTyVkaieHUkTvwWib+iInEwLRLT0iORkh2J5LOR8Hgcicl1kYgyWI6IwOVwC1mOx6HL4XlmOV63Lkdo13Js46zAi8UrYL1sBQZOr8Cd5BWIyVyBGSkroZi7ElPyV2Lqk5XwqF+Jb00rYd26ErltKxHzfiWedK7Egy8rUSpYhcf6q7DbYBXMjFchaO0qvE5bhRW5q9CQtwq31Ffj3YzVOOK1GjuWrMb1qNUIS1yNM1mrMbd1NSa9W41B/m8YEf+GccG/wSjnN+S0/4YC/TWQGK2Bj2gN2v3XYN+6NQjyj8KY4Ci8YCg0CvxVUcg6FoW2lCgsTovCP7lRuHw2CjtuRyHoURRuvojC9Joo9NdHsecxCgXNUQhviWLPxFpoGa5FMXNYvBbqc9ey/9daBHWuxTXVdbDKWgdx7jpsurkOqo3rIN+yDtfl1uOgYD027lwPu7T1aMlZjzn8DYh12oBTSzagKHIDrmzegM7cDUir3YCgug3Qrd8Av8YNUH23AYd6NgBGG/FP4EYoSDZiZ/5GPJq3CYNBm1CVvgnTP2zCNuFmDBhuxharzXjWuhnJ+luga7gFNcZbYDJlC3Yu34ITjVuwqHULZERbIb9sK5RWbMX641uhkLkVvvVbUdmwFYFNW5HdvhXG77fC1mAbHETb8IVxMtmGqebbMLtgG5TObcNcze1w990O8eLtsAzfjm7mUsR2qGzcDse87Rj224mUjJ1Y82InbjTuBPR3IdpwF4LEu3DbeheGnHfBPHQXuphLYbuwbvEu2C/ZhTtLd2Fn+C48XbYLsSt3gbd6F8LW7IJ7+i40Ze+CjsNuxHvuhvny3ehmHrftRsrQbqiK9qAtdw9uFe5BdtsebJTei9SIvUjL2Qsl3j6kmOyDQvA+8MP2YdWpfTiSuQ/zsvZBNXsfSpiknH0Izt2H1rx9WFOwD+ML9+GvM2zM+X04fWEf6i/tg9x/+/CtYR8ONu3D25Z9bP/ZB7WI/bi7eT9OJO3HYt4BuI8/gE/TD4BlYsjeegCTYg9gS+IBVDGjSQdw6coBmN04gKWvDsCq9AD45Qcw9f0BiMYehIfDQVzxOAisPIhJqofgpXEIidqHcGH8IajbH0K6wyFYTjwEs/WH8OeGQyjYdAhJWw5BbtchON8+hMr3h6CgdRj22ofxjQnlHsZM3cNon3AYdzwPY9f+wziWeBixpYfx+Mth0NBhXFQ8gl32R6Ay4QiylhxB+YYjGNh8BH/GHcFyyRHkXjuCzndHMLf/CJ6PHkHVuKNIWHEUa9cdRdzGo3A9eBQjsUcxEH8U00uPov3zUVwd8zsq1H8HLfwdaWG/48iG33G/9HcYfPkdReP+QGbSH7jc9AeK7I5hcPwxhNgfwxPG3OEYHkw4hiNOx+A25Rhcpx3Def9jMPjtGMquHUPl52OQXngctOE4tm08junbjuNr7HGMf30c4cXHMdH7BBwzTmBfxwk81zqJf7kn4eQdjTnbo7GsNBrPPE9h2m+nMHfdKXzafAqDx06xvfY0zn49janOMUgNi4HojxisSY7BzuIY/BqIwWbZWEh7xWLd8lhonorFoqA4ZLyJw26dePztE4/HuxJw7kIC8m8nYH5VAlTUEvGem4iX/ESMdUxkNWMiPm1JxPy3iajblATjm0lQvp8EndIk5H1KQqaaBEIvCYq8JRjvI0E6I+8rQR2j5y/B78z/QiVo2iTBgs0SnNgiwe0dEmzbI4HzCwl+4ybj6qlk/LEpBcN9KZgzMRUXW1OhbJeGMVfTYPYlDb99TcNzvXRQVDokW9Oxfls6luxJx8HkdOxMS4d4Ygb+nZaBxNkZbN4MLPmegdSrmdhelomDXzJRPyYLhr5ZWHAmC/MvZYF+ZcF9TjbyIrMx/VE2djVl49mEHCh55eAdU34sF31VuRiemIeHG/Kwa1MeuFvzUL0zD7J78rCRSUrKQ2ZKHlRT87BoMA//u52PvWX5aBrIR+OqAqQmFGB5SgEW5Rcg+m4BqmsKMKxTiI1lhfg+XAjOlDP4fvEMNLhnwXM/i6L4c7gxcA5P15xHSsJ5qOhcxB7hRSzVu4gzfhfxYftFzNp5EaqHL2Lm35cg5F3GlamXUexyGfwVlzFNeAX+W6/gUtIVIPUKrNOuQLvmCvRKrmJn3VU8/HUVsuOu4V76NSy4cw0PGYe/ruEM86zsGiKqrqGSmV99Dc6t11B9/jom372BpY5/4urhP6Fd9ScKvv8JQ+FNTDe5CdHmm0jfcRMH39zE1dm3cC31FszSbqGv9xb0v93C4cHbGMy6gzMldxCa9hfM/e5CLuwuoiLvomH7Xbim3IU47S5i7t1FbtNd9ITcw63F96B++h6OVt7Di4T7uPTXfbx9cB/utffxj/wDuP79AFNLH6C58QFUvz+Am/xDRLo+REveQ9y/8wixTx+hQecxYsMeY27iY2xPfYydNx5D/Ndj6EU9weW7TxDy6AkShp9g9PsT/D36BNuMnmKV6Clapz3FpRlPcT/oKfJCnkIv9CnCVz+FScA/aBj6B8+G/8HFH//g95F/oKP3DOdMnmGxyzPMC3uGG/eeQXpjEcbuKIJoZxHSGd6uIijvLkL9viIU7y+C1eEiGBwpwsHfi7AyoQheSUWYmlyEm4xdShFMUovwR3oRpDOKsDGzCM1ZRQjOLoJtfhHOMqNnirDrbBG6zhXB/1YRCu4W4dTfRXj/kMV8XgSHN0WYyH8OrvA5QoyeQ8niOR7bPscDr+cI2Pwcpcy/W57j4dbnuHXoOSqTn8M19Tlsbz5H4u3nkP/rOQ4wP5htd5+jn4m69xwdTMTfz9HABN5/jjLG/cFzvGDw8DkeMVMfsZjM+MfPcZExf/Icucz/G6xTkAbgAArjFoMICgMRYbiwYDIYZEHmypctLgybhiWDCAqKzaRZ8AiCJsElgxhM83h/Jx4I4q1z89hRBrMJ4gu//r32onkROXLLsVi0uRNROxVFuTGIfEEkz8WBxS5F15VovxbTNyJ9Kw7vROJe7Fn/g9ix+KPYtJ4nd1vns1i21hf326/NvrrfJt/cbxNF91vm3f02UnJ7WQx9iH0b+BQ56/sS27b2LdqqYr4mpuoi1fC2P7HaEhiPBEq9gd1kIJoKLMwE/7UzmlsFOjYuyCQqrA9X6E5Xya7UyMXrDI41WIo1KY/+8A8R4Q0r</binary>
            </binaryDataArray>
            <binaryDataArray encodedLength="4956">
              <cvParam cvRef="MS" accession="MS:1000521" name="32-bit float" value=""/>
              <cvParam cvRef="MS" accession="MS:1000574" name="zlib compression" value=""/>
              <cvParam cvRef="MS" accession="MS:1000515" name="intensity array" value="" unitCvRef="MS" unitAccession="MS:1000131" unitName="number of counts"/>
              <binary>eJztXa+TJEsRboHAvIgjAoEcQQTIFUgiLmd5ErE45AkkYv+EEYgTBLHyBKLlk08+2Yq4IBBPIJAtkQgEkq7d+qa/ysmsyuqe2bsjEBk93dOVP778Mqv6x+wOw+ntsFtGGYY3x2EQefmcZJD4+DROGucnfTN0H1+2pyxjHs82vc/wN+k4LfKwyER+z1nnQPpavp06YoW+QS79agmf/xxzjkGyIK5hQw4KO4uOu6RvkffHl/2EEWQ0MNI+8hb5xXjGwcqPPubivxz/sPj2+/th+Msi/17k74v8YZGfL/Lt8t0/CKMaJ1jnQLyaA7lHXJ7OZh5y3lINHY6X/PC4orGOcL/m48R1JGvuWnycDD9RR6ivlIOZ9I8buenVUjNPjt/vMkcSX369yC8X+X7Zf8qcQU4sHjK3e/z1vgNmupf1COpe+4UaluNqhzHb2o/YTqS+9DmFXYfjWvZgXDtnc78MjEPP5Nq2+NSyg9rhfox47sDVGocy55P8cOH6x+OLYC4cZZ1Pa5zHdqR4WnifdVXi1vakEkuNY0kOeQ771yI/WWL9T47xkOe0xH/UxZA/R3JQzXXt+8yBqcNWpI687zzMkLO749rzmZ/X4HtLYDPlJPXcvy3yzSJ/zD34n7kvPxxXrBiPVowaw94eEtEdGc9+cs3v6jXQQzpDNZjxTGum7xb5JgtygVqbpOwBOm9C9tGL4Mshc+pNnjvTsVnKsTU8a3n18GVOe/ztzRtvLZ1beGjZGjM+DzknT3k75+OTXK4t8Xl0jnOusG35Mko5zuKTuZ8F8w44AY726PIw4prhXOjaMmMLco7Hz/A9z5PokyPz3eHFSWMu6zwzU10AI53DKCd7eHwrnVwfY47tKfeXD/na8T1hNxEWXp1a9tCTsD1RTbB4473ajMTN/ZA5X+s1Vm0J6WA+92Cvc4beAF5NtAXezMEihg6bhX26H6Dr5twPnLHw76f3w/C7RX70q2H4zSJfL/KzRb5a5K/L8Q+L/GmRx0V+cP+yRnjMdTNLiak0YtoT61kI14Hm0Md8jYjjOPfMjYZPjJnVo2q+tzhvcTOKBXyfiWN3nHfM7cfynlzNrne8VkfecYw50HVMysXh/mU98z7nCNfus6x1rHHjHsZ5mwJYRfrr2KiJq3HU4oUMXfdZgNEkas1BtQZ8erjEfcHqEdKhD4J6fMjzM+5TgpMn4nDhu4M544acHXKdp+vjb7Md6APnUQ+j0l8V0lHj+R4OnEg34gEGg9pu5pfDn0fkY6nHOWFE99NE3U9u9e+IH/jc6pmM/UwYFD37bZvf3LdPUuoVqftj9R+P/61jPdh55wxyua3lFzZ5q+e+lh9b+Y46e8x9H5gXudigGzGjt6GWsV/z1+pnGgOr9xQ4y9pHDtTHLO705DaCv8VT/dnyo8h/MO/FOQaXPBsj5QR9Y/RsOja21IanW/fRKOYQxHLRdxybnCN9Lvj3hvii87Op1qTcQuD7Q753NBj9HNsxj50avLVsRTil8zxnLCaH01yr/H3UjnVe9NhW/FvCvBrkch3i1Zbej9ir9YkId1pxDhQH95WaPq6L0fgcxY+5nXiEOW2s6NA9MJpbnM/rS6wtZ1mvkz39ug/wPsffqn3wZaSxe2NL8pDXebh39o6eK6FWOW8WH9FHsJ5HT+HzNTfM3khb/T1zTcd9wTkpn7t5deRinnOLZ3S4D4jj0F/D5WxTxVPjqOVj5LvaudZnizve9y1p+VUdR9hMGW9cd0yi7otRzlp+StatOdfMFZ2neXjmi6w1C/9qOdX8BSfxbB/vkIyGXe2/9q/GDyu/4B9qs5UfyERx67GtXHBNWpha43SNsy86f+CO0H3HN7TOgd3J8c+KF/afuZfzM3PsYvirsGKeRGrjgrMdPjO+yd75/mcjN73S0hOpA6/mMF5zvsXTnrrjGvb42MJa16XmbATrFucjvoDz6bl7emdiztuJ7n/h/g33HUsXehnzVtuvcQl4FPlTeDX5G+SYVzfJdlq7pHcRfnw/DL9d5GmRPy/yi0XuFkn3uJ6O63Pvd2q94vnU4m1xXIbinnvya5Z1/dDC8gIHxlAu33llHS6vHLuW/1a9MT/eZ/zwrgf3xbGRb9ZXYG2Ma3GG69Cq4wsbDZ21z0I5lHwd8H2+FsB7GY+0VixqqoI316OVpwj3B/H3rThTHOD/IfcJ5ipyUav1Wh1ExkQ4wvnkfWAKrCbjWKS24IPFd4tnzDcPH3Hsm30ikN+zOOejt5xxkXgN7pVWTBY2ybeUr/f5GcPHXEePWbifnJiLsvaYmj8m5kb+WtyI9AmPU1HsvTpp2Udf4Zxz32j5qD9bebNw1ufBB+A7Uz3W8mTaVznmvtulx8lJNIdbhHllxRGJocZD6J1kffdsplqK8Kbmu8Zki79FvnLMqcbTe8pjnl8+0j0mcGZUNRmtm+I82j/jbei1+lG0H/Rg4HEPdqYOu/getVbjek0H/Dj7A64GOYJeg9qeiOsnKc/j2Ju4qvEWht28VDXzrD/PN3hvHvc5wUEIxlZ9V+cI2bPw7qlL5i5yHu1fmusRvniYan5yfFG+nPOr4qrVC/yWht8ev5HzifZHFUcrv1tqTG+tsTqmmh0ci+Bg2Y2eb/E5VGOO4F1Z8PfZp2N5z/wkaz85n7PTbsGzt/VYLM5HfGC8DvmdmTSnpfcjk6TfQaT7DOkew5zvwRzy9eLpePl+G3DoyRX8nAhLvDs3y/osahB6N0GN5Vy3eslFjTljihrsrJmecRFfW+cijgPl5EP+fJevQ6bM2ymfW+RKYdDTo5Aj6B/z1sNVKnZ0zY6EwbnnEb7FtgNzywfNnSj+qPvnGsjx8zM28HqkPGG/pb/wSWx/Pb+9mKVhV1QtcX/T4yJ4IadeX3BrJcBBz04vD7gGtJ+t/Gi8uP7ZH9YT8ZH1cY3h2drk2PZ85prSvlrxah91XJEcmXg7Y1p1hnMidXM+P2MlhNlMuWacWzmZhfwX9R5uhd8aW50vzpuno6YTY1Cnh2PZb1LM/G6WqLGWPo+3rdzqeoBPrXrS/WFU55/z4/A9Wue1GtP+n+RyLac5Y+bF+K7mpyidI9mO1kYPFlvOt/jbO7bFYytXsPfMZXr+N0n5HJv5iv4yqP0qFsf12WOydUfvQ7EN1H6rNqzaHmis5pOIHXtNf4sXsMcYMKcieTS/l3VtznwYpa4TGBbn6TF6/JV4tlm8GqfvWjlrYax7H/Os2A/o0j701Dn6ziRrHpBX5DlSSzgP12qYj6BrlpU7sDMH4wLujLkExpp5FVpLGNeUnONoXgftF2I7lms4jn9SdXSifQ9vj3OD1P2zzoEt5IV/Mz/JygvmhMeri2Oa18H8sF/uccOfFtctX/QYy8+a3mh9RfLBvVFUPFE7bk0asQnhtqVneH6JlNcnIup9aM+GlNw75fn+3XF9RoSa4J4ySqxPDWrsRNy2YhmUDbwPgZ4GPzlOruEWBzUfOVfR3HtjarHv5anFn6Jv0fnFlvA60TgrXisXI43RtYJzpiB/vbq37MLfiezr2jHjdexafcjzif2KcKK3dnWvGQ3/dd2iHor8OzY4Bo1PJAbto8jldZkXu5dLPq73e3mzdZzGRXMhgpGn06qJnlgKXwysdT4ifBTeGjmN4sr6Eg/494pYu5yfzyhfW7XJuKbx6Pd43n9HdtDHJinH1fS28l3LsYXRhU1Zt8CZe5eVywinLdwi/rPPEZut/jYY8SEuz89WfUXi9bZebq16qWEUwb6FM+fb6rG6TiM539IXB/iR3yFN78J9fb/UzP3L5+e/LZXXdXfH8vcwc95OKo6TEY+Jo6x9gcdAX5SHvTxpcZaxOfvXsHl3XM9FbJBBxeNxSONl9ZCCt/TcTkuUA5Y/rb44MCZy+Ywiwn/k+Y2KwcpBT651/VR5fwUOWcdQ31HuauzYd9Zl6ez1f4u0+LD3fM1FzWWNh66nUC7l0oblE+cAHB3oOnKS8prF6hc9vuh8XzNvGtutY0eKawzEWIjsj2/LeOTCG7ulD1g6o75Etl7MwNHi2C34UuOM1es8HyJYtWqSdXBvGAN6te0L3AIc6MG3Vmd8XCy7V/JlqviwNa5e3vSc31NLJm4GF89cIr70+tWap9ge3qmbsu1zj4QOr14Nv3r6W80/PS/V6qWnB27xy6vra/CpNedatq/ByVrfi/TNawpjWszPO3pXrWYi+ITmtEqeWn2Max21dua5wf+ab128YJutMY79Htu9nOV6iOi+1vzWw1PrWMrb+X1XxRWe91u6dH/xcr03ji3zSU8v0nOMlWuLA/p8xqEWu4jv66eQHvsFP4x8t/ratdYGu8dn37CWwL7uhZrj3Av38pU50tubNuGo+pbm4ZYcYA5gXeMr53iLhOaUG3Gw1hOQmybmby9x31Nbk5TP/PHez0y+1DC7dl1bNRGZayP43URkxXEkvHSf7JmXPoVE52zkJzpfQkbVP/Wc2TtntPBs+XPNHOzt0VtsdPOKeseY61ykfH9ESG4Vxy3y0ML/Fn2B9b0mXrs4YIxjGeXy/a+Rvo/gWFsj3ZIjXwpXP5U/ezDcs9Z4Ld9PlXO8dfYtuLoHg9555DX5GO2h3lx+S37Av0+Vxy1xef724ve59aRr5DcS/+e+nq7FusXfSLyR9XJ0nX/NfEbGcl3U1lY1LHntyuNavWtPPm7FvT3XPjWZ8vlpXZfkKb+Tlv6eZvqfXunvjE7583C//h8f/D0dvEuU9OBvG/A7a7MMF7/V3MKDNB6/qePfTfH6dKTP5xw78/ynyEvPdUF0/tpbZ7fgaq9cY67+XGK5lv9710zXwMPqabfsb7Xe/qXn90uRa6zV/9fkteaLz933/8uXKbvuGwT7QatXv3YNSV77YX04yPo3p0TW57ujrPtYCw9S/mbmJOodZFpfWtdRXvyi9A30d1Hxv4T0/5vh6xWR8pkS62abo9q31lfXycd/AbHxmNo=</binary>
            </binaryDataArray>
          </binaryDataArrayList>
        </spectrum>
        <spectrum index="3" id="sample=6 period=1 cycle=2 experiment=1" defaultArrayLength="21044">
          <cvParam cvRef="MS" accession="MS:1000511" name="ms level" value="1"/>
          <cvParam cvRef="MS" accession="MS:1000579" name="MS1 spectrum" value=""/>
          <cvParam cvRef="MS" accession="MS:1000130" name="positive scan" value=""/>
          <cvParam cvRef="MS" accession="MS:1000128" name="profile spectrum" value=""/>
          <cvParam cvRef="MS" accession="MS:1000505" name="base peak intensity" value="29.0" unitCvRef="MS" unitAccession="MS:1000131" unitName="number of counts"/>
          <cvParam cvRef="MS" accession="MS:1000504" name="base peak m/z" value="1581.875919062982" unitCvRef="MS" unitAccession="MS:1000040" unitName="m/z"/>
          <cvParam cvRef="MS" accession="MS:1000285" name="total ion current" value="9246.0" unitCvRef="MS" unitAccession="MS:1000131" unitName="number of counts"/>
          <scanList count="1">
            <cvParam cvRef="MS" accession="MS:1000795" name="no combination" value=""/>
            <scan>
              <cvParam cvRef="MS" accession="MS:1000016" name="scan start time" value="2.339" unitCvRef="UO" unitAccession="UO:0000031" unitName="minute"/>
              <scanWindowList count="1">
                <scanWindow>
                  <cvParam cvRef="MS" accession="MS:1000501" name="scan window lower limit" value="500" unitCvRef="MS" unitAccession="MS:1000040" unitName="m/z"/>
                  <cvParam cvRef="MS" accession="MS:1000500" name="scan window upper limit" value="2000" unitCvRef="MS" unitAccession="MS:1000040" unitName="m/z"/>
                </scanWindow>
              </scanWindowList>
            </scan>
          </scanList>
          <binaryDataArrayList count="2">
            <binaryDataArray encodedLength="83168">
              <cvParam cvRef="MS" accession="MS:1000521" name="32-bit float" value=""/>
              <cvParam cvRef="MS" accession="MS:1000574" name="zlib compression" value=""/>
              <cvParam cvRef="MS" accession="MS:1000514" name="m/z array" value="" unitCvRef="MS" unitAccession="MS:1000040" unitName="m/z"/>
              <binary>eJwM13V8U+fbBvB63F0ba5ImlbRj8mMG5NqAQt2Lw1yYDzbcre4tPpgwYYNtzF62wQYD6t7iMN+YO1B4rz++nybnPM9tJ03OOSO7HP5Vfjm8QH85/Ln5cnjYcjn8o/Vy+JrtclgVfzmc4LgcvsV5OTzFdTn8pOdyeE3C5fDrvsvhV+dfDptrLocL6i+HH2i4HH6h+XL4eCtjbbkcjtl2OWzcfjkcJb8Svl11JbxDfyUcbb0SDtqvhO+IvxJ+N+FKeFzylXDbmCvhmCVXwnvqroRdrVfCGVuuhFt3XAkffuFKeHDXlfCPu6+Er794JbzgdcbYeyX8iORq+KDiarhHeTUs114Nu3VXw1MNV8NPm66GT9qvhqOdV8NJ7qvhWv/V8IeBq+HJ6VfDpsqr4eKaq+GPG6+GE7ZcDWdtuxoWvnI1nPbq1fDQ/qthS8/V8DLJaLheOhreIxsNfywfDfcpRsPfKUfDo6rRsFozGvZqR8O36kbDzxtHw1Wm0fBu82j4A8to+EvbaNjpHA3P9oyGhcmj4elpo+G2h0fDqZtGw6urRsMt1aPhvTWj4c9qR8M/14+GjU2j4Qkto+HXt42GL+0cDet3j4YbXx0NFyquhSON18JB87XweMu1cJH1Wvh1x7XwYee18JDrWvgn97Vwsu9aOOy/Fi5JvBZeFbwWXl97LXy84Vr4bOO18I2br4XnbL0WLt9+Lfz+zmvh/3ZfCye8fC089pVr4Qny6+Hf9dfDdtP18LO26+Fy+/XwC/HXww8kXg8rGvm39Xp42ebr4YYt18Ovbb0ePrTtenh4+/Xwzzuuhye+eD288ZXr4dv3XQ/nREQgTRKBSdII9NFMWQSekUcgQhEBgzICH6gi0KWOwDRNBL6h9boIFJsicMwegc89EahOiUDn7RGYf1cElBMjIMuMQAu9lRWBL7IjIMmPQCO5CiLwe3EEHGURmDsvArMei0DSsghs2xiBwKYIjC+PQElFBB6rjMDaqggk1kTgHWqrZb46xq+PwGW62BKB44cjoGiPwGa6ozMChV0RuECPdkdgdQ/r6I3AFvL1ReDO/gicoKIBxhuhcxGYcIl9/ROB/phIZIgjMVcSiZ/pOWkkamSR2COPxKeKSNyjisQidSQEmkjUUbw2EjfrIrHUGAmnORJHLJFYPDESt2REImdKJJqzIpGfG4lz5CuMxNvUVhSJx0oiYdvAfRWRaKyMxNhqrqvhOnq4NhL/0Ko67mngHmpvjMSFI5HYdiwS37VF4un2SBg7I/EiHeyKxOTuSAzS3B7WTc/3RiKuj/X1s76BSDwwFIn1ZyMx4fdI6AVRSBVG4ZI4Cs9JolArjcKrsijcLI9CtiIKfyqjIFNHwauJwn4q1kVhg4HvPVGYMDEK302KwtOTo/DSlCjcmxUFcU4UmsidG4W36La8KBTmR2FdYRQ+eIpr1kbhd/JsiMI+OrExCl9uisLj5VG4ShsqoqCvZE1VUfg/mlQdhbk1UfiZFtVGQVAXhUebonD7F9xzPAobT0RhV1sUQu1RyOiIwiDN64zCryTqjkIjuXtYCx3vjUJRH/PR4/3MR7d9F4XhmGj8HhuNZXHRkAqi0UJeYTTepnGiaLRTqTga39BTkmhESKNRQS/LojFGHo1MRTRO0v3KaM4rGitU0ZCro7GZ/JpozLg7GgsmRqNmUjRemxzNz0M0jlDelGico0emRuM/WpcZDW1WNFKyo/ERDeREY25uNET50fwfiYa7IBonClnn+mjINkSjlXwbo/EOdW6KxvTyaHxPz1ZEo7oyGrYq5qNbqpmP8mqYjx6pjcZlWlfHfPXR2EkpDdHI2ReNX7+Ihvh4NPafiEZHWzTK2qPxHT3TEY2ozmhUka0rGq/SkW7G7GFMWtfHWP3ReIFSB6JhFMXgRXpAGoNVshio5DHYRkmKGHxAdytjMEcVg19osToGYk0MmugZQwy23xKDiWNjUHRXDM5kxODhKTFYOzUG2swY7KTUrBgMZ8fg3pwY/EHLc2Mgz4vBZkJBDHppVmEMhMUx+LYsBg/dG4PqZ5lvQwyaN8WgqyIGP1TGYGFVDOKqY+CsicGbdKI2Bt/UxeCp+hhENsSgimyNMXiV8ptjMGZLDFbuZv0vMf/RGGw9HoPgiRgs7YhBa2cMDnTFoKebuXti8BMt6o2Bpz8GscMxuFMYiw6KlcSijr6Vx+INVSzGqmMRoYvFq/pYHDXEwj85FkumxsKXFYt3aVZOLH6iRbmxEOfFopneyY9Fd0EsLhXGIqEkFm8uj0Xt6ljEbOBfcm6MxXflsfwc8Fglj5GzKha3V8eijcpqeJ6ereX5OtZDb9bHor2B5xq5toXvyf0Ka/k8Fn1fxEJ6Ihab6b22WNzdHovfOmKxpSsWge5YfEATe2JxT28sVvTFQtEfi61071As0r9n34I4NIrj8LYkDuOlcfwNicNPtEgeB7EiDj5lHN4lqOLwizoOSzVxkGrjsJkSdXGYqI/DPYY4DFvikBofh6mOOHx4dxxWTeb7KXw/NQ6naF1WHHTZcdhNN+TE4RDl5Mbx+zYOV/PiYCqIwyt0U2EcCoriEFESh2emM8cDcXjiuTj8ui4O8g1xuK88Dn/R6oo4aCrjEKqKQ1Z1HB6uicNl2lAbB2NdHF6iz+vjcLEhDo83xuE6jW1h/Qe5/xDzHWOu43E4Ql+eiMOTbXGIbI9DNcV3xOH2zjiUdcXhe1rYHQdBD+dECb1xeIfCfXHopdn9nAvJBuMQHIrD5OE4NH8fh/tjBJgvEmCsVIDjVCIT4Fm5ALEKAdxKAfbTeJUA3TRLLcDPtEQj4FwFWG3kcY8AD9wuwHMTBWiaJMCByQLclSFAP/0+RYCPswTIzBbgND2SI8AV2pgrwCt5AtycL0BRgQBfU22RAK5iAfbR3zMF2D1bgD8eEeDISgE+3CTA5HIB/qkQYG2lAPoqAV6kMdUCfE75NQJcpCdrBYisE6Ca4usF/DwKcEeDAB00o1GAS7SoSQBJswCtlNgiwAc0qVWANVsE0G1lXtr7AvfsEkD7GtcfYo5jjH2CsdsEqCFHuwB3dggws1OAn2hJlwDSbgGCPayVMnoFGKEH+wT4l9b3C2AYEOAlummQPVHhkABf0dPDAhR/LcAPfwiwRyjELSIhjlGxWIhv6VmJEHFSIRopQSbEuwS5EP00TyHEH7RSKYRaJUSaWohDlKMR4jw9phXiOu3VC9FhEGKGUYjFJiGOOoR4xyPETr8QM+8WQjZJiP+bLMTpDCE2TRXCnCnEqzQ2S4jjVJotxPe0MEcIYa4QzeTPE+I9mpgvxBDdVyDE37S2UAhdkRAv0o3FQhyhghIhni4Vwj1NiBUzhfhtrRDZG4U4R1XlQtgrWCPdUcl6qoT4mZZUs64aIbbSwVohMutYHz1SL8RVKm8QwtooxOvU1iSEpFUI1zHOoo2zaBfiBTrcIURepxAX6ckuISK7haghZ48Q+2h8rxA9NKePNdGKfiFUA5wLpQ1y/QjXnBJiwnUhvowR4alYEdwCEd6mP0QirBaLoJWIsJvGSEUokInwFT0tFyFGIUI9vaMU4S6VCAN0r1qEv2iNRgSdVoQX6YhOhAMmEe42i7DOKkJ7SISacSKMn8AYk7k/g3uncN9U7svkviwRXqKbskU4SkU5IgjyRPDli/A+DReIYCoW4USJCLbZIuTcJ8Izj4ugWCXCdvp0tQgX1ojwxFoRXOtF2E99G0SYt1GEP2n1JvZUztroxgrWR0WVInxDC6qYq1qEJvLXMB9NqhVhhB6sE+E/MjeI0NYowtl9Iux6n+c/FuHWwyL+BoiQcpS9HRfBeYJ5aUIbc9O8dubtYG+dzEs3dbE3Ku4W4Vta2CNCS68IiX0ifEgZ/SKcoocHRLhK5YPsdUiEN6hzmHM/J8Lib0X4+HsR1NfYf6QYcVFi+KLFmBQjxjKxGGlSMQ5RnkyMp+RiXi8xr5cYCUoxDtDdKjGG6H61GP/SBo0YJq0Yr9KtOjHaaLpejEu0xCCG3CjGNvrUJMYFsxhRVjEG7GLcFy/GP3TCJUZtohjHU8X4+AYxFt3B83eJsW6iGK9M4vnJYiyeIoZsqhhbKSVTjJwsMc7TE9mMlyPm/bAY79BdeWIM0n35jE2mQjH20Ngi1kXTi8UIlbGfGWJsnCPGbfPEKJ8vxm9PiDHlOTGuPc8a1jDeBva3if2RqYK9UXulGDOqxPwfFENRI8YOOlwrRmMD59coxuQmMd5sFWPVVjG028R4kSJfEgOvcO/rYny1j7N+W4zRA2LcclCMTw6J8eRnYsxuE2NluxiaDjFu7BTjKBV3ifEdPdcthrhHjM10sFeMc32sbVCMX0+z9ktidI6KMeuaGOoICXbRwVgJ6oQSvCuS4G6xBA9IJNgklcAqk+ANukMuQRfNVkjwG2lVErxIJRoJvqdFWgmkOgm2UopeghyDBE8ZJZhkkeCqVYI37RLcnybByfES7JkkQftkCZZNkeCFqRLckCnB51SUJcG3tDBbAlGOBJvpYK4E2XkSRBVIUE8JhRIcoIlFEozQlWLGLpVgXJkEvWSYIYHxScZ/SoKqlRKEV0uwYa0Er62ToHO9BCs3su5NEhwrl6C0QoIfaXGlBLIqCbZTqFqCw/RVjYT3YRI+10jQQoF6CT6izAYJ7ykkiGySoJaGWyQYv1WCe7axrx1c8wbfH+DrDyS48WMJvqCWI9z3BfcdYx/HOWdKOMHZtHEeNNougaNTgn3U3yXBfd0S/EMbeiQw90rwOt3ex9n3S/A7rR6QQDcowS1DEkwblmDpiARHTkmw5awEX56X4MSfEkyOleKROCkGRVJskkhhk0qxl8bJpOilv+RSrFNI8apSig6VlPchUvxGWq0UL9E0vRQ7jVIUmaUIOqXwJUjRnS7Fd3dKIRkvxWNTpajNlMKTJcUBmpQtxQg9nCPFKDnzpNhPyGcN9EAB6yhkHUVSvElzpkvRPksK/wLGek6KB1dIea2kuGeDFOs3SvH6JinuKJeii+ZUSPEHramUwlAlxR66tZp106wa1k2raqXQ1UlxS70UW3dJkbpbijfapbynkKKH5nWy3y4pTN1SvEa39zA2zellbFrbJ4WxX4rZg1KsHpJCPyzFryeleDZahi/jZPhYJEOLVIaDMhmy5TJcpDilDAEVj1G2WoanNDI0aWX4P50M5/UyJJpk+Ij8ThnqpsrgzZThfcrIkuEMPZYtQ2SODPXkzeU5ysjjOXosn+cKeI68hTxHU4p4vFiGqBIepw9KubaM76fzPT1xvwzRD8iQvEaGT2jzehk+3SDDgk0yiMtlSK2Q4RB9UynDc1UySKpl2EqhGhkOU2GtDN+StF6GbZTWIMNnVNQow3e0qEkGWbMM6S0yFLfKcHSrDBVfyPDQCRmuUlWbDCMdMjzcKYO7W4YDNKlHhlP0aK8MEX2cAyX0s88B1k6PDbL+IRkayDcsw4cUc0qG/hg57o+V4zKVx8kRL5BjP0EoxxA9JJLjKlWJ5XBJ5JgoleMkPSKT4zrVyuVIUMjxHmUo5XhMJUeUWo4G8mnk+JDOa+V4UidHjlGOi/SMSY58qxxJd8uRN1GOr2nhJDnEk+XYSqEMOT6joilyLJoqhzxTjjFZcnxBpdlyXKJlOXK8mCvHqgI59IVy/obIcWuRHHOK5TCXyvE62WfIMTiTtc+Wo+kBOSatkSNyHetaz7royY1yPg/LESyXI7dCjgWVrKGKNVComjXQ9zVyLK6VQ1Enx431chyjaQ1y/EQvNcnxv2Y5erbI8e4uzuNT7j3OvSdYe5scuzrkON4px/QuOX4hXY8cr9CtvXJ00vp+OSwDcuyl8YO8DkO8DuQYkeNtqjsth/eMHFPPynHkazlu+V6OrhgF3hQoeD0UOCBR4LRUgUSFAtlKBb6kZ1UKbFErkKpR4DMq0irwPS3WKaDUK3CTQYHpRgX2mBWw2RWYNkGBhzIUyMhU4Cw9kaVATLYCwRwFPqa8XAUW5ikgzVdgO6UXKHCUSgsVfP5WYHmRAppiBcaWKNBBc0oVWFemwMB0BVyzFJiwkq/p6ioF3GsUeI9i1ivwyQYFfq5UYEWVArpqBW6rUaCL5tUqsLGOtdUrsI/QoOBzpQJTW+gjBUxHFKg8xtjHFXiXYtpZawfjUV6nAt/Qc10KyLoVGNPD/noVWNWngL5fgVfp9gEFeujfQQV+vK7A3Ggl+AWDYfKJlPiQnpEosVWqRJpMiRK5EpdouUIJjVKJW1VK/K1WYqNGCZtWiS9NSogtStw0VonOyUrclalEfbaSz908R5J8JW4oUOLnQiXuK1XCOU2JxXN4bL0Shk1K3FmuRB+5q5R4j85VK/FUjRKba5VIrVOiuF6JH2lZgxJzm5U4uVmJXTuVONWmxGPtSkR3KBHsVCK/S8n7EcbuVkLZo8SffUp+vljjgBL7aGRQiUeHlIgcVuKbk0qEL7DGr5WY8I8SO4QqjBGp+OymwhqJCm9IVZggU+EhuQrXqE6hgk+pwkK1ClKNCjtojFaF4zRDp8JvtEavgtmgwl4aNKrwsEmF61RnVkFmV2GmQ4XoW1X4cZIKezJUuH2KCj10eaoKlZkquLNUeI+mZKtwnp7OUUGUq8JWSstToSxfhZ9pVYEKhkIVXqNxRSr004PFKoxSdhnrm67CRytUOLmB+Tap8Gm5CoUVKnxPSytVeLlKxd80FbrpnhoV/qOKWhVcdSocoHP1zN2ggrCRuWlViwrGVs5hC3vZqkLOdhUO71Hh4w4Vvu1UYXGXCspuFcb2qNBJ83pVKO9Twdmvwrv01CBjDTEWpQ2rcJTKRlT4hVaf5KxOqxBxVoUPxGpIZWrspFkKNWwqNfbTRLUap+hxjRqxWjVaKUWnxmdUoldjhUENvVGNcSY16ixqdDrUCEON+6eqcZW8WWrkZKvxNT2fo4Y8V41ddEueGh00N1+N8gI1nIVqvEsZRWqco6eL1RCVqHFDqRozytQ4OUONx2Yy92w1zIvVSFynxpVyNRIq1fiQsqvU+Iqeq2aOGuagW2qZg+bWMUc9czSocYCmNKpxnp5pUkPcrMZ2GtOixnH6o5W9b2HvNHGrGk9sU2P9cTXePqHGmTY1nmxXQ9ChxhZa262GpUeNt+iuXtZIj/dxTv2cE6UOqPE5lQ6q8TOtHlLDNKzGXgqPqDFMK86qUf2PGhWxGrwfp0GmQIO5Eg3+oXKpBlPlGlygBQoNpEoNblJp0E5/qzXYpNHAqdXgAJ3XafCsXgOJQYMddJNRgzaabeI6swYOiwYZVg2esWlwLk2D7TfwfSZf0zNZfJ+twYkcrs/V4C/amKfBlAKeK2TMIsakm4oZk/4u4blpzDddg50zNOh6SoM712sQ2KTBp1RYrsGPpK/U4DUaX6XBID1SrUFTjQZJtRo+F2lQXKfBT2Rs0GAvtTRrkNqiwZrNGox5WYOKtzR447gG4RMazG/T4EiHBmWdGvxKa7s0sHRrsI8m9mhwmgR9GmylG/o1OEYzBzT4kzYMstdhzohuPqXBixc0EP2nwcVrGuTGavEtLY7T4g6hFn30oEiLIqkWl2iFTAuDXIs3aFihxXylFjEqLVopVa3FEfpNo8VarRZWnRb76UaTFrvjtbjrbi0OTNViaqYWsmwtdtH/crS4N1eLccVaRJVqkVymxWdUOk2LfTO4f60WN23UYu4mLZ8ttfBUaHkfx/qqtFBXs8YaLR6q1SKiToukei1KGrRYc1wLywnupx0d3N+pRTvN7WIMquxmnB4tPqLcXi2W9Gmh6ddiDz0yyDqGtGimaSNarDupxQtnOZNrXHddi1cjdEiN0eGCUIc6mQ4BuQ5FCh0u0Wm1DkKtDtuoTafDHL0OlQYdlph1iLbrsP5uHR6YqkNDpg7BLB1KsnX4mdbk6GDJ1WEfTcrT4SxJCnToLNThSpEONcU6/Fiqw6npjDdHh9tW6/D2Rh16KnW4v0qHa1RfrcOhGsasZUzaX6/D5AYdztGzjTpIm3TobmaebTq8sFOHVft0MO/X4eohHZ45psP/TuhwX5sOo1TXzr46dCjuZCxa08U4PYzTyzh9Ouyi+weYl0qGdVg7ooP1pA6v/MY+/9ShIlIPfaweJoUedyv1OENPq/SQqPXYSV0aPe7T6lGn0yOg1+MQlRj0+JnWGPV40K7HBpceixL0uHyjHo9M1qM1Q4+0KXoco1lT9fx90uNDys3W4ztalsOcuXq8QcjT4xQ9ma+HsECP7XRToR4ddE+RnjPVo7ZYj8QS5izVY/80PSZP16N5jh7v36tH9n16LF6qR/UaPXaX63FrBWuq1COyimsotVqPo/RnjR6bavX8rdLjA8qp1+NbWtqgh65Rj9cp3KTHSXqimbW0sI5WPT7dqscrX+ix+YQec9r1+JeqOvTwdupxqUuPVd16mHv02EeTevU4R8/26SHv1+NF6htgLUN6tFBoWI+ZI3pMiDNghOokBhyWGvCrzIB1cgPiFQYcoK+VBixWGaBRG/AqTdBwPT2uNUCgM+BegwFXKWAyoNTM/ZRzswF5MGD3ZANuzTAgaqoBoUwD/skyoDLbgIQcAwpyDbhEq/IM2J9vwOQCAy7QwkIDFEUGvEx3FBswSI+WGBBTasANZQbMnWbAZbLNNmDqHO5fbMAryw2Yv9KAuFUGtK824L2NBiwtN4D/RDhNT1UZ+OxmwAs0tsaAHnqw1oDIOgOaKVRvwBc0q8GAv6mykTU2GXCQVrUYYGlljXRxswHPbTFg3DYD6ncZ8PYXBoxvM2B7hwE3dxrQRfd1GXCNGrsNSO4x4Aj92WvgvYQBnn4DPqL8AQN+IPOQAfto8jB7p+kXDTj/nQE/xhqRITTyu8IIocyILrkR9yuMaFQakaIy4ijNVBvxF1VojEjQGnGQCnRGXKLVeiOsBiOmGI34kjRmIyrvNuLrKUboMo24K8vI52kjpDlG7Kbbco3op0fyjIjJN2ILjSkwop3uKTTiCtUVGfFZsRHTSoz4gx6814jvVhixfKURk1YbMbyOtW4w4oFNRvxbacSn1UaU1BixvtaI9+uM/IwbYWw04i2a1GTEwmYjnthsxP+2MtY2I+Z/bsTNR42obuO+Du7rNMLZZcQHlNttxPe0oscIU68R+yijz4jn+41QDxjxKk0YNOKpISMkw0bsoltHjOijGec5JxofZcIYoQntdERiwgypCV65CZ9QscKEX2id0gSHyoT3KUdtwne0QmNChs6E5/UmvGYwIWw04RQ9bTJBajZhN5nDJsgnm7Bzqgn/yzShhx7KMiEq24RWuifXhKtUn2dCcj7z098FJlQWmuArYg3kLDXBMt2EqTNM0M0yYcEcEwaXmSBYYcIOumUl49KDqxh3tQnpa0xoo3lrGZtmbjChaqOJ9w0mbKwwwVVpwke0utoEW40J71JWrQnf0KQGEy7Qc40mqJtMeJXCzSacpqdbmHezCZt3mFD9EuMfYt2HWe/nrPWoCaVfMP4xE346YUJ2B2dEyztNMHWZsJ8yuk1Y3GOCtteEN+iuPvbSb4JiwIRXaPygic8wJjw5ZOK1MuG2ERO2nzLh5tMmdNODZ0z44ZIJ4/41ITLCjBKJGb/SBqkZH8nMfIYzY43CDLvSjAOUrTLjO1qhNmO/xoyvtGbo9GbspYkGM85T2GzGaVowzoyhu8wQTTTjBeqeYsbmTDPGZJnRTk05ZhzPNWNunhlXqD7fjKQCM/4pNCOx2MzPvhl/UkWpGR+XsZ4ZZkxfa4ZnkxlF5WasrzDDWWnmfbQZ+VWsldZUs9YaM96jnFozLPVmvEOZDWZ8Q8sazTA2mfFlsxmvbzVDuIfr2s1Y2WGGtdOMdymry4zl3WaYetgjfd1rxtI+Mwz9ZrxFFwfMWDzIvofM0Jw04+wpM6pjLPgzzoI/RBaUSC34jTbKLHDLLThIRQoLP/MWbFBa4FJZ8BEVqC34mdZpLHBoLfiA8nUWfqdY+Fxogd1gwfuUa7TgB1ptssBmtuAAfW+xYKXVgm/tFiyPt8DssOCJcRYM3GXB/MkWjJ1iQR89MtWCuEwLtlNvlgWxORZso1tyLeihh/Is/A6yYCvdVGBBNz1YaEF0kQVb6MZiC+/3LNhMY8osaJ1uQcQsC1oouNSCmuUWBFZbcHijBdM2WVBZboG/grOo5Osqvq624BBNq+Exqqy1wFfHY1RWz2NU0WDBp41838T5kbfFgtJWC8o3W1D8uQUfH7XAc5zzbOP7Dgs2dfJ9F193c860qYfve7mOSvp4jBIG+J5KBvmeEob5eoRrT/L1KQs+Ocsc51jHrxYcibJiVpwV/9FsEf/SZakV9TIr5iisuEINSiuOqayYq+ZrjRWpWiuf460Y1VnRqLciZLDiBI0arWgyWZFmtuIGhxWisVa8fLcVislWvJZtxV05VjyXa4Umz4o3aGK+Fefp+QIrJhVZcZH0JVZklFqROcuKtvVWtGxkrE1WRFZYsZm6Kq14sMqKrdVW3Fxj5e+rFbF1VmynvnorHm2w4tYmKx5rZv4WK3bR7a1WvLiFOfawhxOsuY01tjNulxUddH+3FVE9Vmyhm3qt6KaH+qyI6bdiG90ywNj06KAVgiErdtLAMHOMWCE+acUdp6x48rQV0jNWjD/LGUXYkB5jQwdtjrOhW2DDQ0IbHpXY8ILUhttkNtyptPF+0wa52oZXaILGhjO0QGuDSmfDa/S8wYY3jTZ8abLx/tyGqVYbcuJtsDttWDPVhg8zbSjMsmFDtg2eHBs+ppJcG/6gijwbDufbML3Ahn+optCGYJENR2l2sQ1X6ESpDfeU2fDu41z3PN8vs+H6chu6Vtog3cg6KlgH3V1pw3laVGXDW9U2ZNTY8DUtq7XBXGfDO5Rdb8P3tLqB9TXa8AH93GTD+mYb3C02HKSSVht+p5ptNig6bNhD6LThHD3XZcPebhsm99jwFS3ttcHUZ0NWP+PSqgHGHWRc+nmIPQ8z7gh7pj9O2tB53Yb/RdnRR/Oj7RDF2LGb7oi1Y4TOCe14TmTHVxI7zDI7fpDb+d1ux4dKOzaq7UjQ2PEp/aW1o1pnR1Bvx1GabbDjCjUa7Ugz2dFG95nt2Gm3Q+q0Ix6MQRvvtmPaJDtqJnNfhh1zpthxlfpyWE8u68mzYxfdkc966OkCOxSFdrxK54rs0JXY8RZ9U2rHijI7/pvLHA/aMbjCjidWMtcqO16mCavtOEML19gxeZ0dy9bb8eNGO9ZusuP/yu0orrDjd6qotMNfZcdhmlFtx79UV2NHSq0d99TZcZ1a6+3obrDj4UbmarLjtmY7wpvtOEu3vG7Ha/vsiDvMc3TbZ3YM0ZOf2/HKEa47ynX01jE7fmq3Y32HHZ5OOz6hsi7Okaq7OccezoPm9HIe1Nxn57O+HZ304IAdMYN2bKexQ+xvhL2dtENz2o69ZDlnR+559hwVj7P0Zkw8vomNh1UQj/foZ2E8Noji8Yk4HjXSeMyTx6NFEY9uZTweVsXzOS4et2ni8ZQ2HnJdPPbQXfp4nKdFhnjojfGIt8Tjs3A8ZvJKPpYRj4WZ8dBkMRdlZMfja1qRw5y5zEn5ecxLG/LjkVAQj09pWmE8f7fjUVsUj5TieByne0ri+bsRj96yeDw6LR6nZsTjhaXx+Hgd69wUj2vUWh6PGyviIayKxy66szoeJ0lVG4/XaVJdPL6kZfXxMDfE4wDlNsbjJ1rfxL6bmbslHn9TbWs8kjfH4/RO1vhyPNZ9EQ9RdzxepHE9PE4Le9lbH3ujjH7OklYOxKNgKB7lw5zByXhcpsZT8Ug7HY+Ra6wh0oHtEgdkcgf20F0KBxYrHTCqHHiHstUO/oY74NY68DGV6Rz4m44bHLjX6ECEyYEtdIvZgQk2B/TxDrTc6EBGhgOJ2Q4codk5Dlyl5lwHuvMceCTfwWdiB3bRnYUOnKIFRQ68Wcx9JQ58QytLHbCXOfAhJc5wYHSmA7vnOvDRAw7MfcSBPxcw7yIH+hazttUO1K514NVyB5ZWOnCgyoHcagd+ooRaBw7RjDoH/qOOBgcebHQgtsnB/wkHbm92YISeaXFA1erA5M0OfE0rtjhw9AsHwh0OLOp0wNDlwNv0Yzfn0cOcvQ58StP7HPiX6vsdCA040E4PDDoQM+TAbcMOPD3CuCcdeIO+PuWA7YwDH1DgPGN/44DnRwek1xx4he667sAFWhLhhCnSiXcpN8qJn2ljtBOHY5y4HOvEw0InxomdWChx4nuZE2vkThxUOPG30olalRMpaidO0P0aJ6K1TmynW3VODNHTeieUBicmGZ34mlaYnLzvcuIDKrQ4Mc/uxONOJ6bc5kTJnU7UjHMiKuzENhqCE19N5PrJTgSnOnFLthMD9ESOE7JcJ/bQxTwnluY7YSlw4j3KL3TiVyovcsJf7MQRmlPixCjdVObk/48TL0934vwMJ5bMdEJ0vxOCJU7sX+7EjyvY40Yn1lU44a50YnqVEw3VTqTVONFJD9U6savOiTvrnThNCxuc0DU6sY+ympz4gdwt3NfqxL/07mHmO+bEhTYnzB2srZN1dbGmbifm9jhxnTb3sq8+9jPg5LOgExMHnVg+xPkMO/H7iBNVJ9n7KSfGnnXi0j+s/RpnKHHhQ6kLJxQu3Kd0IVrlwg66Te3CCD2rcUGtdeE7nYv3vi64DC58TNOMLvxLDSYXOs0uPGxxQWB1YTeNt7mw8U4XPh/nwpzxLky824WvaPlE5prkQvFkF/6g6gzmynRhQbYLmhwX3qLMXBd+oHV5LrjzXfiUZhS4cJmaCl0YU+TCo8UuvFziAkpdWFLmgnmaC79Nd+GXx1yoW+TCQ0tYx1LWscyFs/T8chcMK1x4h3JXuvAzbVrlgn+1C0do7hoXrtPmtS7css6FAXpyvQuKDS68TpM3uvANrdrkgqPchYNUVsFclS6EqlzooIeq2X8Nc9YyJy2qc8FY78K7lNfAnLSpkTmbmJPmNjMnbWlx4X+tLgzSU5tdUG5x4Q3K2OrCM3tdiPnEhZ10x6cunKKFh1zQHXZhP2V/5sIl2vC5C94jLnxGs4+6MEqtX7hw8zEX+umJ4y68dsKFSW0ulHay7i5es25esx4XhL0uvEgT+lw4R4v7XTANuHCA8gdd+JUqhlwIDLvwBd0z4sK2k7xeZ3i96IezLsi+duHx6/wb4eZ3shtf08ooN+Kj3fg/Ko1x4x+qj3UjLc4NodCNsMiNJWI3zBI33qMCqRtVMjeS5G4cp/sUbuxUunFK5cZCtZvPtG7kaN3YqHPDp3fjc5pjcOM6bTG68T+TG3stbnxndeOnm9148w43POPdOERXJ7jRDzemZbhxw1Q35me68WW2G8tz3CjJc+MvChW40UEPFbK+IjfOF7O+EtZXyvqoapobl5e48fhy9riSPdKqVW44VjPuGjca1zL2Oje6af56xt/oxopN7L/cjb8r2Hsle69yo4seqXZDVOPGxVo3ltW5Ya1340P6q8GN2kbW0cQ6mllHixsvkmWLG0Vb3bw3dSNluxvnXnDjzv1uRH/gxh2H3Qh84cbPHW4kdrnxBd3T7eYzgxu393J+tLDPDX2/G29T7gDXUvkg1w9x7TDXjrixnW4/yfWkP801Z7jmLK/FdTfuj/AgNtKDF2hclIf3Ox6YYjw4QAWxHiQLPHhA6MEukQfnxB6YpR4UyjyokXuQovCgnR5UevCiyoMJag/O0wdaD4p1HvxJtXoPn9M86CCRyYOXCGYPLlL2BA8ukR8enJzowS8ZHhyb6sF9mR7EZLEmOpPtwaIc1pLnwe9Unc+8BcxZ6IGgiHlpQjHz0tISD6ylHohnerBsjQevbvJgdYUHzkoPZlR50FLt4bObBwP0VK0HyjoP9tIP9R6sb/DA2+jB5zS3yYOIZg+20a0tHixo9UC3mfVt8aBiK2vbwVnt5KzI/KkHN7Z58ES7h88WHrxBUzo9+J7WdXmQ0O3BZzSnx8PvcQ+29jJmnwcjtKCfcQc8eJvyBj38f/SgcsiDE8Oc+YgHcSc92E0TTrE/Wnqa/Z3xoOSsB/MvePDNlx488rcHfwgTUCNKwMOSBHysSMB0ZQIu083qBAzQU5oEqLQJeJM26hPgNyTgHmMCokwJWGRJwHvWBBTaGMOegLobEjB1agLWZybAl5WAIzQvOwGROQnYQXfkJuA0PZ+XAFM+91JhQQJCRQnopEeKEyApScAemliagK9pdVkChmcm4MS8BIxuSsDm8gRoqxLwNuVWJ+AXqqxJQFJtAtpIUJ8ANCRgRSN7aWYv1NKSAPWWBOyj8m0JKHuRdb6XgA3vJ2Dc8QSUtCfgb2roSICiOwFv0NSeBPxAG3rZS18CjtI9/QmIHkjATho3mICztGQoAZZhxhjh/pMJeOJ0Avae4b5znNkPCdgf40VurBe/0KjMixGFFwuVXuhVXrxL+WovfqcajRepWi866RGdFxK9F5MMXnxLa4xeeExefEYRFi9ut3rxvM0Lk92LHzxevHQj493uxasTvIic6MU/U7x4MssLZbYXWTle/ESBPC+O0wP5XsQVePEiodCLT4q9mFHixVXaXOrF2DIvhkk/nbXN8CI0izXRunlezLuXORd58R4VLfbiL6pf4sUNS73ooceXeaFY7sVeylzh5b2OFxtXepG4yotjdP9q5l7jxW66uNaLFeu8cKxn/g3Mu8mLPyq9qK3yIq3aiy6aX+OFrNbL5wovptSxV1pf74WvwYujdG+jFzFNXkxo9mJZixf2Vi8O0vTNXgxt9eLZbTx+kMc+5rFPvLhCw4e8WHCY/X3mxTuU/znnTzVHmPMocx3zwt/mxX3tXoQ7WWOXF/HdrLGHM6LNvay1j9eRFvZ7YRjw8jfRiz8Hvagb8iJ9mLOgx0c4i5OcBWWe8uIS3fgDe7zOHiN8SIv0oZsei/IhEOfDS0If7hL5sE3mw+1yHxYrfLAofXzW96FU5UOT2oebND4M0NNaHzQ6H/ZTnt6H36ja4EOq0YdOetTkg9Tsw/cWHzZYffDbfLjo8KEj1YcP7vAhLtOHF+muLB9cOT4cojm5PkTk+bCd7sj34QwtKfDBWujDR1RW5MN/1FLsw7OlPrxb5sMf03xIn+FDDwmX+/AynV/rw7J1Pny83ofRDT7cuok5K3woqfThH2qsYh/V7IOervHh7Vofauo5iwbOotEHeZMPeymz2YdLVN7iQ7DVh1e2+DBpqw+ff8q5nGAd7T4Md/jwV7cP/b0+PNXng7qfM6HcAc6Eqgd9CA350EWPDTP2iA9vUOZJxqbyUz60nfZhz1kfJp/zwXfBh6O097oPWRF+JEf58Ui0n79hfghEfnwj9uOI1I+wwo+LtFLpxyGVH3PUfkRo/NhBd2r9OEdLdX7Y9X58TKMGP+9F/LjN5McpWmT240OLH2VWPxbG+2Fw+PHVnX6M56/Zirv8uDqVa7L9sORwHbXm+fG/fD9G6LkCP4yFfrxPJUV+/ENNxX4MlvihL/Pzuvjx1zQ/Gqb7MWaGH0/P9CNhuR+ujX7sLPdjXIUfyyv9+LTKj1nVflyn7TWsu5Z109I61lzvx8wGP67R1kY/bm/yY0mzH7YW9rGZfWzxY9p2P/447EftZ37sa/MjrdOPHnqiyw9ltx9vUXWvH6E+P7rp8X4eG/AjZ9DP3yo/qob8SB32o4uyT/nxC1Wd9kNxzo/KC3789IsfMmki3qCfZImokCciWZGIDnpUmQiZKhF7KUudiJ8pRZvI785EzNfxmIHHqNLI46ZEyC08Zk2EwpGIN+npCYl4d1IiBqckoigrEX9TY3Yibs5JxBAtyE2EIS8R71FxfiL+peaCRNxSmIhhWliUCGNxIt6n0pJE/EctpYkYKUvEc9MS8eH0REQtSMSq5xKRsCwR9y5PREZ5ItoqE/FwVSKk1Yl4nabWsDeqqGVvdeyN5tez3gb2RlmNifiFqpoSkdqciG56vCURytZEvEW5mxPxG9VsSUT61kT00pPbEqHenoi3KX9HIlYfYg2HmbuduTuYr4v5ujmXHs6L5vdyLn2cC+X0J+JXqh5IRNpgInroySHGG07EfsofScQfVH8yEWNOJaKfnjmdiANnEvHP2UQ0neN8znM+FxLRIAqgRR7AWEUAJ2mRMgCLKoD/o+nqAEZpqyaAO7QBnKVlugDi9QF8SrMNAUQaA9hJE0wBXKTPLQHcbQ/gW1oXH4Dfwb3/4/k7AliPACQTA/hpUgCdGQEopwbwFv2eGUBtVgBP5wSgyw2gKC+Af6gpP4DhggCeKwzAXBTAhzStOICrtKUkgKVlrGUaa5jBGujLmQGsmhXAkdkBTJwXwHf0+6MBnH8ugMOLAoheEsBuwtIAvqYvlgfwwIoAylcHkL6R+SqZqzqAj2rYcx3rrg/gHC1rCMDRGMAhmtsUQFRzALsILYxDa1oD2LM1gIxtAWzaHkDSjgDefCGAF98OQHUwgPpPAlhwKADDYc7hRACCzgBeocldAfxAm7q5pyeADpL3cS/l9AfwG9UOBNA3yNkMBXBgOIDiEV6vk7xWp3itTgdw8EwAM88GcOF8AC9/FUDbtwEERwOQXQ/g14gg+qKCaIkL4mNREDskQYyXBnGRjsiDECiDeIV+UAWxSR1EkiaIDpqvDUKhCyJXH8TvVGcIYowxiAF61hSEwRzE+1RqCeIynbEFMccRBFxBrHUHccwTxLgbgmgfy3XjeW5iEP4pQRynh6YG8XpmEL05QTyVG4Q2L4h3qSg/iH+ouSCI/xUGcZIWFwVhK2btNKskiJ2lQUwoC+JLWj0tiC+mByGaGUTKnCD+XMucFUFcoPuq2VtNEBm1QfxI5XVBJNcH0UmPNwShagxiP+U3BfEXNTYHcXNLEM+1BmHZHMSMLUFco4vbgli1PYiEHUFM2RVE5jtBbG0L4rPOIO7tCiKuO4jJPZwfdfYF8Vg/Yw8wNuUPMjY1DjH2cBAj9PxIEAdPBnH9FHs5zT7OBFHybRAPjDL29SDvNZJQEpOE7yVJUCqSkK9Mwl80ok7CIk0SrNokHKRZuiRE6JPwAoUNSfia/KYkHKeHzUmQWpKQbU1CrS0JN9iTcNWZhNRAEv5NTgLGJaH+7iTcODEJE6Ym4UvyZiXhGD2YnYQ3cpKQlZuEX+mG/CT007MFSfwtS8IHNK2I8WhbcRLuLEnCBVpVmgRPWRKO0v3TkiCanoRXqWpmEg4vTcLp9Uk4tDEJP1QkIbkqic/QSXi8OgnqmiS8Q4W1SfiHWuqSMLae6ym+kXtoXlMSXmpOwqQW7qfkzdxPj2/h+u1J2PN/Sej5hPV0JWFcN+uhVT1JSOhNwhf0YF8SxP1JeJ2yBtgX1Q4mYcxQEgbINJKEGSeTcI12nOJMTifhK8qWJuM3ulGezPu7ZMxSJWOXOhnfaJKxXpuMgC4Z7TRfnwylIRn76W9jMppNyRhrTsZpircmw5yajNV3J+OhSckYnpqMu3OTsTEvGUn5yeikxwuSoS5MxjtUVJSMf6m1OBm3lSTDXZaMI3T/tGTONBmvUeaMZPxCNTOTccOsZCyYnYwZc1nXPcnYtygZlauTEVqTjK82JuNEeTLklcl4i5qqk7GkNhmOumQcpnvqkxHXkIxXKKMxGZeoqikZac3J6CNDazI+oOmbk3GNJmxNRtt29rU7GcvfT8aTR5Nx4QR7a0vGsfZkvNmZjJM9yVjcm4xDfcmY18/4A4xPGYOMT1VDjD+cjGdGkvHhScY+lYzwGc7zbDKyolNQIUlBSJqCHcoUrFOnIKBJgUqXgiJ9CloNKbjdmIJztNKUAo85BUfpQUsKcmwp+J1OxqfgkDMF81wpWD42BUlZKdDmpOAAXclNwbj8FHxJawpS4C9MwQlSFKdgPxWUpOAfai1NwW1lKVgxLQWSmYw5JwX3laegrioFI9UpWFSTAnttCj6leXUpiKtPwZSGFFQ3puCGphQM0MLmFFhaUnCQZreyl9dY4+cpyGpjfV0puKeb+3pSsIem9qbgF6rpS8GY/hQM0fMDKfhkMAVzh1IQO5yClyljJAU/UdXJFKSfYh5aeDoF5jPMQ5POp+BH2vlnCvBXCsJXU6ARpOIxWSouK1KxVZmKcapUfElr1alI1KSijeZrUznjVLxDl/VcZ0jFncZUXKQ1plT4zVxj4XlrKv6z8Xg8jztS8agrFW/fnYriLO6jL3MYN5fr8xiX3inguULGK2LeYp4rYc7SVLTTY2WpUE9LxbtUMj0VV2j8zFR8RYHZqdDMTcUB6pqfioqVqQitSsWcilRkVKXiZ6qpTsWYmlQM0fO1qbDVpeJTmlefij0NqZjamMr7sVTUNaXipuZUjNDillQcbk2FcEsqXqPft6aiYVsqnDtT8Tnd/0Iqlr+cipTPU2E4moofjqcirS0VC9pTYe5IRUxXKn7qZu4e5u5lbnq+j7n7U3GI7hlIhWAwFa9S5lAqfqP64VTcPJKKk7TkJPOcYp7Tqdh7JpX3YKk4ez4V8q9Ssfo77okO4TZpCP+pQtiqDmGcJoQvaZ02xO+aEDroCX0IWkMI71GZMYRrtNMUAswhfEebLCH0WkMw2kO45AwhaWwIN08K4UhGCG9ODaElK4Tbs0NYnROCLzeEEzQ/LwRVfgjvUklBCFdpe2EIE4pC+IY2FIeQXBJCNz1dGoKhLISZ00KInB7Ci1Q1M4TBWSE8PzuELx4IwbksBPV61rQphP+rCmF2dQjRNSG8TFNqQ/iZautCuLE+hBFa3BDivVUI9zeFsLc5hLwW1tkawvnNrHEr69oeQumOELYcCyHYFsKMTubuCmE3Xepm/p4QbuhlDfR8X4jXIoR7B0IQDYbwOuUMhfAnNQ+HcOtICKtOhuA9xb5PM/YZxj4bwo5zIaRe5Mx/DSFdlIZDkjS8LktDjjwNzYo03KpMwypVGnzqNJyg+Zo0qLVpOEBlujSM0k59Gu4ypKHCmIZ+UxoWmtNgtaThE/rdnoaSu9KwICMNTdlpGJuThpW5afDmMR7Nz2e8Asaj0ULGKmKsYsYqSUNaaRoG6LmyNNw7nXXNYF0z05CwKQ3HSVWRhtJK7qni+hqur02DrZ5rG9IgakzDG/RXUxpub0nDBVrTmoaOzWnQbU3DjG2s7TjraUvDrp40TOpNwyUa05+GYVo8kAbHYBo+pweH0iAbTsM+KhxJw380/lQavqGNp9Pw7Nk0fHwuDYILaVj9dRp2S9MxSZaOank6xijSsUSZDqcqHUfoIXU65Jp07KcibTqu0HZdOsL6dHxL5YZ0hIzp6CebOR2H6F5LOkTWdOylPFs6Wu3pOJWWjoNZ6YjLScerlJ2bjj9odUE6EgvT0UFPFKVDX5zO+8d0RJem42X6tSwd9dPS8b/p6TgxMx2PzUrHT/PSUbg4Hc9uTIdlUzruKU+HsCId62vSkVSbjh56pi4dpvp0PnenY25DOgSN6fizKR0tzem42JKOta3pCG5O5/1JOp7ewrq2pyNrTzpmtqXjt450nO1iPb3p0PWl40Oa2c+aBnhuMB0NQ+kYO5yOVSPpaD/Jmk/z3FmeO5eOcxfS4f8yHZ+IbsDX8hv+n+L6jovq6Bo4boqJ8bHTO6gxMYmJCb23Hx0WWLY3OiiIgAgKSDXNEiu9iiUxXdO7iZqiMTZ6FUtieu/1Pe8f38+9e+/MOWdmd++d4d4Fnjgv8uQ9kWflyWxrT54XKhtPfhcRdp58JrbZe7LSwZNKR09cnTzJd/ZkjosnR8UX7p6Y/T15NlFiJnvSn+qJS5rEFHkqT/6n9uSIUGs8+VP0aD2J1HnyuXhM78kDBk+GRLXRE3eTJwVmT160ePJPuidj2WKLJ4/v9KR5tyeX9njy4F5Pljd5yhrck7JmT+xbPHlbZLV6ckubJ0+LlHZPfhEdHZ6EdnpyTdzbLbUJzX5PDj3jyfenJc5ZTxzOe/KOmHVRxiCU/Z78JroGPAkflPGLbUMy/mFPWed5UjXiiduoJyfFvHGpVfw74cmBSU98pz0puerJzM88CfnCk49me5E434sfRMsCL+628uK8KLf2wtHGi3dFrq0Xs+28eF6o7L34Q/Q6ePGFoxc7nLzwdPai1sWLRe5e/B3mRUqCFyuTvXBP9eJ9UaD0Yn6alzx3vTCovDio9iJe48V3oknrRYDOi0viQb0Xyw1erDd64WDyIsfsJXseyZfuRU+GF/+WeVFWJfeq5XqN5NzsxbVtXmzZ7sXAY15U7vDi5E7Jt8tL1tqSa48X/4lDeyVfk+QTzc2Sr8WLafFQqxd3tcl4RXm7jLdDxiuOdHmh6fZiX48X0b1e+PR58dYhL5SHvXjyBS8uHPfinw+92Hvai6mPvTj7idR81otj57xQX/TiT7Gv34uoAS++ErsGJcaQF+OiYdiLMyNelI56YTcmccWtE148K5STXkReknkVSbd5UznPm4IF3ixY6I1xkTc3WHmTaO1Nq403wbbeXBGP2nlzr703/aLSwRs3R29OigInb1529uZxV2nv7o3r7XK+3Js1Md4MJXuzKcWbD1O9KVJ6Y5XmzWvCovLmSbU3yRpvfhGdWm8+03mzXe8t/wFvlpi8OSXWmr3JSPfm6Qxvfsv0pivLm7Iyb/7a4E3zQ97M3y617vAmaac3P4q2Xd6E7Pbmmli515vqJm88miV3i+Rulbxt3tzc7s1TIqXDm19FRJc314Vnjzcf7/Pmq9Pe+J7xZv05bxzPezPnojcvCF2/N/+KgwPexA960zLkTdCwzI14dETmZtSbAVE15o37uDcfiDUT3iyalDmd58MN8314QiQt8OFn0bHQh7BFPnwmtlv58IC1DyOi1saHpbY+nBYldj68Ze9DtoMPtzn68LxQO/nwl+hz9iHGxYe9rj7c4+GDaZkPm6N8WBUnMZMlZorETPXh9jQfPhalKh/s1D68LXI0PszW+nBEaHQ+/C0O6H1oNvoQaPLBI8OHqHwfXin2oeUxH7bs9GHlLh9O7fGheK8PNk0+8qz2YVaL1CTUrVKT6GvzkT2lD9+Kpg6J1elDVY8PH/b6kLHfh/c/8JHntQ8Pnffh7gs+XBDv9/tQOOAje3wfLEM+zBz24Wnx+4jUMObDV2LPuA+XJny4OOXDmss+7J/hS8I8Xz5d4Mu2hb6yl/elzsqXZda+nBFlNr7k2fky196XF4XBwZcZjr48IX528uVzF192uPpiXubLV3f5khPmy0/4cjzRl/kKX35L9aVH6UtUmtwXe1S++Kt9uSQe1vhSpfPFXe/Lh2KtwRdroy9ZJl9mmX0xPSL9t/jisduXj8TaPb6yhvbltmZfjghtiy//ikOtvvzY5kt7uy9hHb58Jsa7fGno9qWgz5fX9vvSfNiX9z/2xeoTXzLP+vL3eV9ZU/gSf9GXH0Rbvy+hA9JXbB/0xXPIlzHRMOzLnSO+nBMuY76cEAsnJKZIn/Tl2Slf+qZ9+XaeH83z/bi6wI/7F/kxIuqs/GQe/fhErLfxw8nWj+NitZ0fC+z9eFXMdPQjzcmPP0Wfsx/fufhxzc2P+sV+tK7wwybKj6MxfqxI8aM61Y8lSj9K0/ywV/mRp/ZjrsaPl4RR68eNOj+eEr0GP6KNfgSa/bgidhT5YXnYj9Dtfnjt8GNcuO3x40Oxdq/kaPLjLZHT7McLLX7oW/2Y0ebHYdHd4UdAtx9bevy44ZRcE9Fn/Gj6xI/R81LnBT/OXfSjot9P9hp+vC+shvx4U2QN+3HbiNQvdKN+/CeeGPNDMe7HL4JJiX1JYk/7sfKyzJmou+JH0tdy/QZ/npjrzy/z/Ome7w8L/LmyyJ8tVv7cb+0v/29/6m38ucPWn3Oiws4fV3t/3hdrHPyxdvTnTZHt5M9sZ39eEHoXfw67+pPi5k+Puz/ePv7Uxkt7hbRNlnap0kbpz4w0aSeSVf78JnrV/kRr/PlWNGv9Cdb5c01s1/vjafBnXGw2+nPR5E+l2R8Piz8fiZJ0f9kn+qPY5k/TDn+CdvqzbZf02e3PXXv9uSAqm6R9s7QXJS3+2Lf6c0zkt/kzv136C0uHP7d0+qPu8ucfcajbn8Qef7Ye8Mf9sD8fvintjsnnUxLzjD8bP5HrZyXeOYl1XmJd8OfVixKnX+IM+POc0AxKLHFoyF/2gzLPontE5nnUn69F05jUOy71Tki9kzJGsXnKn6ppfxZf9ue0OPmrP+E3BLDl5gD+XRDA4wsD+HVRAD1WAURbB/CtaLEJkPdeAJ+Kx+wC8LYPYFI85BDACscABsXtzgGcEetdAnB2DWCNWwDW7gHkeAQQnhbAF2K3KkCeGwFcFls0AdyvDWBULNcHcEFUGgLwMAZwSpSaAnjPHMDRzACefUzq2S317AkgpCmA68K3JYBL4pHWAO5rC2BY1LUHcGdHABs7A3DvCuAjUdIdgH1PAKt7A3j5bACWczLOCwEk9wfIWi6A3oEAYgcD+F7sHpH6RqU+8cB4AGOicSKA/skA7vlZ4s8J5PzcQNznB3JKOCwM5LgoWBTIIqtA3hTZ1oH8zyaQl4TJNpCb7QJ5VqjtA/lHPO4QiMIxkF9FjHMg/u6B8mwI5Km4QL5VBNKSHMj1lEB2pQbipwzkstiSFsgDqkDGRKM6kH5NIJu0gXyiC6RcH0ixMRA7UyCrzIFkpgdyU1YgNAZivyuQhXsCydorNTVJTcLUHMjMFqlJPNEWKOvhQH4XHV2BBPcGsmNfIL59gaw8EMgNZ6UukXYukKQLgfRclJr7A2kbCJT1byBfiD1DgQQOB3JVbB8JZHI0kIfHArlvPJD6iUCWTwZyUayflv5zgoiZG0T4/CC+FHsXBBG4MIhr4rFFQfhYBTElVtoEMSoabYO4yy6IfrHJPojbHYI4Kyocg3BzCqLUOYhC1yDedgvi9zuD+PzeILrig7iaHMQjSomTFkSDSmKoJYbYpJEYWokhNuiC5J0VxCnhaAzihFhjCuIdcxAL0oN4KTMI7UNBXN8ZxK5dQfjvDmLbniAm9wbxcFMQ9zUHMSIaWiR+axADoqYtiGXtQZwTGzuC8OgM4rQo6wpibU8Q7/YG8eoHQTx5JgjlJ0H8JX68EETnxSDoDyJ0MEjmNEjmVOZlWOZFPDYi8zIaxCWxZSyI8fEgqqeDWHo5iJOfSh03BvPxrGBs5gWTPz+Y7IXBzFkUzMsi3SqYo9bB3GwbzLNCYxfMf+JJ+2CUDsH8JRROwfwm9jkHE+cSTJdrMFFuwXwrbg0OZldSMFcVwWxPDuZ+ZTDj4sG0YFaoglmuCWaZLphzYqM+mMUGqUWsNwbjagrmQ1FiDqYoPZg124NZtDOYt0TurmBe2x1M5p5gXtobjKVJcjVLrcLQIvW2Sr1C2xbMjPZgWZ8Gk9YRzN/i8c5gkruC+UPs7w6WZ2gwv4je3mCaDgVz/fFgks7JeM4H89OFYKL7g/letA8EEzkYzNeiZSiY0OFgvhB7R4IJGg3mM7FzLBj/8WCuiO0TwfhMBnNJbJkK5oFLwUyIh6eDue9yMI1Xgrnlr2CYHcLn80LwXxQi77YQWbuG4GMdwiWxxSYET9sQJsTDdiGM2oew2SFEnpkhDIl6pxDucg5hQNS4hLDUPYSNHiG89EAIX8aFcD0hhMAkiaOUOGkhTIqHVSGsVIcwJh7UhHCvNoRh0aAL4W59CIOizhDCcmMIm0whLDOHcF6szwqhOC+E7JIQPt0Two69Ifg1Sc1ie7PU3BIie7MQtraG4NUWwpR4tF1q7wjhoU6pvUvq7pFcwv2pEGaeDOGPcyEcOB/CbxdC6LsYwi/9IfI8DSFuMISfRPdQCD8Mh9A5EkLUaAjfifaxEL4ZD6F1IoTQSyEEfCo1XA/hxP9CKZoTivXCUN4Ri6xCeUvkWYfyhk2o7IVDmW8XyutirkMomY6hZDiHMtslFItrKLPcQrnVIxTdslA+TwzlM0Uou5ND2ZEWip8qlCviMXUovppQLott2lB8dKFMi636ULwMoVwSW4yhPGAJZUKMZYXSsDqUE9tDeW9XKIW7Q7HdEyprrVCOCesWqVWsbg3Fqi2Ut8Wqdqm9I5ScvlD+ORfK4fOhKC/IuXjiYih/94eSOhjKX+LxoVBShuVcpIyG8qdIHg/l4IQcJ0P5QxycCkVxSc5F0tVQomeG0TEnjPZ5YTA/jO9E+4Iwvl0orOTcOoxIGzkXkXZhfCPa7OXcQc7/n5N8dpajSxitrmFEuMlxaRhf3x7Gl0lhNKfIMVWOSjmmhRGmDuMr0ayRc62ci2adnOvl/P8Zw2gxydEs19JFZhjh+WF0bg3jh8fCiNktR9G1R873hvGj6GqS82Y5F90tYcS2yrnobpPz9jB+Ej0dcuyUY1cYP3eH0dsjx1457gtDey6MZ8+HcfNAmKyD5DgUxvPCMBzGzJEwjgjjaBi3jIVhGg/j6IQcJ8O4dSqMF4T5UhiuC8JZvzAct0XhlFuF424dzseiwiYcD9twzojF9uF8IpY4hnNWVDqFs9Q5nCqXcC64hrPJLZw73MO5KGo8wrlzcTj9YujOcEbvCSciMZy2pHB5r4dDSjjfi2hlOD+IrrRwflSF060OJ04Tzs+iVxtOvC6cX8Q+fTgJhnB+E/uN4SSZwvldHDCHo7CEk5YTzofbwjm9U2rdHc6GPVLnXqmxSWpsDmdZq9QoNrVJXe1Sl1jeGc6gqO8K5+7ucIZFY084K3rDeeCQxD4ejvpUODeeCedZccv5cGZdDOdF8fJAOJmD4cwZCuc1kT0czryRcN4QuaPhvDUWTv54OIsmwnlHrJ4Mx2YqnOPT4RRdDueDa+Gs+1Tm/Ho4ATMiCLoxgt65Efy+IILkRRH8KVKtI/hHHLaJQGUbwX/iKbsINPYR3OAQgc4xgpudInheGJ0juMUlghdEhnsEry+J4MfkCA6oIlCoJZ5I1Uo8odJLLPG0IQKtMYIbTRHozRHMzopgbk4EU7URxO+IIGWP5N4bQVqTtG2WvC3StjWC54ShLYKZ7REcFeaOCGZ1St6uCP7XHcEbvREs6ovg3QMRfPiEjOdDqfNsBEdE+gVpczFC1u4RZPdHMG9A2ou8QekzFME7YvVwBDYjEbwnikYjcBiL4KQoGY/AeSKCj4TbVARLpmXcMyI5flsk5fMiGbCKpN46kntsIhkR99lFMi4esY/E0yGSS2KbYyS+TpFcFTudIwl0ieS6+NItkl9vj8QrOpJrsZHyO43ke0UkXcmRxKZE8rNIVEbyuziYFsnfqkgOqyNRaSKZoY3kGaHTRXKzPpIjwmSIZJYxkpdEhimSOeZIXhM5lkjeSo9kVUYk72ZGYp8dSXSl3Hs4EputMo6dkSzeFcnmZqm/ReoXj7RK7W1Se7vU3iH1iV2dkQR1RfK5aOqOJKwnku6+SP59PJI7Xo9E/UkklguRMs+RMs+RzB+IxHookjXDkTiMRPK+KB2NlP1/JKfF4olIzoo7piLpF3WXZB6nZexfyxzMg9j50LcA/lgISit42hpZR8ERYbKD2+zhZZHpAG84Qp4TWDnDMVHoAvaucModKjxg8WI4K0ZiwCcBwpOhIwWiU+H3NDikglQ1/Cue0oBGCzfp4Hlh0sMsg+QS+WYozYTTWbApV/LUQvxu+E0c2AN/75W+zXBjCxhbpV+b1NcOczukb6fU1wUOPXBhP9QegM2HYPyEjO8c/Ccs/ZAzCAuHkN8l2I3ASVEyisyb5BUV47BkAs6LmklYPgVDYvMlmaNZUehui2LhvChOLoji9KIoam2ieNAuivvto5gSWx2i8HWMYrdTFMHOUXwpfnCNotstiqeWRHHz7VH0x0fxSFIUASlRsheKIkYVxc+iTx2FQhPFX+KwNgq1Loob9VE8L142RjHfHMVbwjY9ihOiJCMKl0ypQ/Q+EsV/W6N4ZlsU+buicNobxeLmKM6J5a1RDImV7VJbZxQh3VFE90rMx6P46pMo/rgQRVp/lLxrojAORjFrSO6JrGHJOSI5xerRKOzGZNzCdSKKj8XtU1GsmI7i8hUZ3/UoRn+L4p550XgtiOay2LEwmqBF0XxvHU2PTTS/20ZzyC6aGQ7RPCsMjtHc6hRNlnM0812iKXCN5qRbNGc8onkzLpoTCdH0J0dTnxLNeGo0PmnRXBW7VNGEqKNp00QTrY3mJ7FPF81f+mgOG6LRGKO5yRSNxRzNuxnRfJQVTXN9NI/tjSagSc6bpaYWqak1moQ2qUs83h4ta/BobuiM5jlxW3c0OT3RfNgXzd2HovF+KxrtyWheeD+aroFo4gej+U0cGopGOSxjGpExCeOo9BuP5thENI5TkluMXonm1wUx/Lcohlk2MbwicmxjWGgXQ5F9DI4OMXwkLjjF4O0WQ4hHDC/fGUNHbAz/Jsi5IoZjKdJGGUNFWgxLVdJW1KljGNfE8Kg2RtZ6MVwTe/QxfGOIodMYg9ISw4z0GG7LjMEqO4ao+hjueSyG3bti+G1vDAebpE1zDKbWGGa3xfCayGuXth0xvCeKO2Nw6YqhsjuGO3pi2Nwbw/a+GFoOxPDlBzEsOhfD2vMxLOuPYUCsHJT7QzEEDMfwuWiRB8KPozHsG4vh7/EYnpqI4ZapGF4SH12RcVyL4ebvYqi9NZYn5seiXhDLautY7Gxi+UCst41lsV0s50WtfSz3OMTyqGMsPk6x7HWOJdwllu9Et2ssCW6xbIyLJTollv+UsRhVsbymjiVPE4u1NpbjokQXi5s+lk9EtSFW9hCxDIuHTbF4mWO5InZZYglJj+UbMTcvFvNDsdRsi+XPPbFom2KZ2RzLSyKrJZYFrbEcE0VtsTi1S/6OWJZ1xsoaJJbNXbHc3x2L8oDEOBTL7adjiTkfyy/i4IVYnu+X6wOxzBmM5Q2xekjGPRzL+2L9iIx7NJYLom4slonxWLZOxOI/GUvLVCx907EkX47lX/HMFRnntVjGvozl3Zvj0C6I46WFcSy0imOtdRzONnFU2sZxp10cD9nHccUhjl2OcXzrFEeXcxyHXeP4eKkcV8SxnDj+io/j1qQ4zqbGsUkZx91pcYwJX3UcTZo4ftDGkayP4x/xjCEOozGO20xxvCbyzXHYWOI4KcrS4/DIiOO8qMuMY0VWHK25caxeIzXUS7ydcTzbFMfrLXF80BbHko44LoqGzjju64pjSnzZE0d7bxyx++L4Taj2x3HTgTjmH4pj+EkZz1Nx/PJWHN+diqO2P46JgTi2DcYRMBTHF6JtOI7okTgOjsaRNhbHjeNxHBUZE3HMm4zjbbFmKo7Tl2SOpuPwuhrH3Fvi2T03nqQF8fwt8qzjKbONp94+nscc4wlyiqfDOZ4nXON5yT2es0vj+SstHr06nlc18djo4jkpyvTxLDbE02CMZ6Upnkvia0s88RnxnMiN597V8dSWxxO4UWJVx7PtwXhim+JlTSZxW+PJbovneHs8pR3StjueSRHYG8+3H8Sz7Fw8nhfi2XMxnn0D8Tw3FI95OJ45I/HyrI7HcSyeyvF4hifi8ZmKZ//leJRX4nl2VgJ3zktgWPgsSKB5YQIHrBJQWiewwC6BY6LYPgFXhwQ+ETWOCdzjlMCE+NIlgXbXBH53S0DrkcArixOwWZrAiGcCX0ckMCsmgb2KBCKSE0hNTeAdVQJr1Qm4aCSW2KSVWLoExsU2fQIBBokp4kwJHDZLTIvETE8gLyOBgewEni9I4EqNxHgoQd5nCXywO4GKPQl4NSdwTTS1JPBTq9TfJvW3J3BjRwKZnQks7ErgXE8Cdb0J3Lsvge0nE3jkXAKtFxJ4vD8B9UACMwcTeFnkDiVgPZzASbF+JIElown0i81jCXiOS35xw7TEu5bA0lsTyZyfyErrRKbFLptEQm0T6bVLJNk+kf/E8w6JWBwTmeeUyFrnRFojE/kgLhEbVSInxXp1Iks1iQwIL10iTfpEMCSiMiVyszlR1pKJWKcnsiQzkbR1iVx9MJHs5kSsWhI5Icpa5V5bIv1ic3uirBslRmciP3dJjB6J0Ssx9kmuvkQ+Op7ItvOJmAYTZU+TyFtizXAiLiOJfCJqRhNZMZbIpHhsPJGQiUS+FYqpRP4Vxy4nYn9jEmfmJtGzKAmFVRLPWSdxzDaJErsk3O2TOC/qHZK43zGJy2K3UxLhzkn8KJSuSVh5JOGXnIQhLYk3VUmsUSfhrJGYYoUuiUmxQ5/Et4Ykeo1JJJuSmGFO4ohYmJ7E4swkNmcl0ZQjNexIonRvEh5NSTQ2J3G1JYlf2pI41J6EpiOJWzqTeFXkdyXxUXcSX/Ul4XY4iWdeS+KlE0nknkzC5v0kPhB3fJjEiPjiVBIdp6XNmSRczycRMSC1C9VQEjcPJ/GyyB1JwnY0iQ/FhrEk7hxPYstEkjyLk/hSmC8nYfdNEhM3Kfh2poLeWxTMmKXAsEjB/6wUvCXWWCs4a6Og1lZBuIOCNCcFNzsreFnYuirY4KbgTncFAYsVzL9Dwa8rFPwdruDZCAWWSAXzUHBMlEQp8IhWcEE0xijwjFXI3kZBU5yCJxIUFCgUfJysYEWqgp1KBUq1ghc1CnkmKfhA3GFQMCK+MilIz1BQmqVgc44Cv0YFX4j2zQriH1TwzEOS7xEFxY8q0O1U8MkeBfc1KbgkfmxRcKBVgapNIftFBa8I+04FlV0KxrsVbO9RENwr87BPwQv7FZw8KGN+X9p/qGDfOanngtTSL2MeULB1SMHXwwoUowr+E5njCtlfKzgh1k8qZH2pkLW3gkcuSY3TUqPouKzgoc8VTM1Nxt46mWqbZO6xTWaHXTKh9sl8L/ockrnJKZmXhZ1LMh+JStdk7nJLZly8uDSZbcuTKY9IJilFjqpkHtUk469N5ivRpZPr+mT+FUcMyWQak1lkknbmZJZZkhkW/hnJbN2czAdbkvn2sWRu3JXMh3skR5PkENubkwlpSWZfazLKNqmnPZmXRF6H1NSZzN3dyUyIHT3JvHsumSUXkvm8P5mEwWR5niezcCSZ28cklwiYkJomk2n+T44LU2QdmUKWdQrfOaSwzzEFpVMKNzmnUO2WQvjiFF6/PYUn70mhJyiFM3EpuCtT+EyVQps6RfYWKaTrUligT+G4uN2YwhZTCl+bpb0lheT0FGyzUmTNnEJltvR9LEX2YCmcaEqhvDmFZS0pjIitrSkEtaXwjehtTyFVNnw3dabwkqjuSWFFbwqXxM99Kcw+mILb4yk0PpFC7fkUfutPkX1GCnOHUmQflkLJcAqLR1IYEA+PpvDlWAqd4ykkTaRwdDKF7KkUbC6lsONKCj9eldq/S+HCwlS8rVJpt07lH5tUnrdNxco+lQ0OqdzpmMp2p1RCnFNRuaZS4J6Ks0cqNRGpzI1NJUWRyunUVPaoUjFqUzmmS6VUn8ojxlT8Tal0m1Oxz5Rrq1O5eWcq1/amEtucyjMtqaS3prKwLZXvu1Jx6Uul96TkupjKD/2psm9K5Q2xZjgV15FULojNo1LnWCqfi8SJVP4T2VOpMp5Ufr2aSvRsJRdslXxuryTJUckMJyUviBxnpfx2lZwSm1yV3OumZFo8tViJaYmS+UuVzIpQ8oYoilTihpKL4sEoJb7RSvLilfyRrGShUsmdKiVhGiU/Cq1OyWy9kmKDEg+jkgHhb1byleixKHkgR8mnoqZByZ8PKln0iJINjypZvkVJ6U4laU1KWQMreU0UtihxaVXS2KbEu13GIDo6lPzXKWPoUpLbLWPoUXJa1PQquW+fkiuiqU9JzH6JL9IPSo5DSk6KDY9LnieUhD+p5MxbSp57T8k97yvZ/YESPlTy5EdS+wWp/aKSrweVvDqipGBUahiTGsalhgnJPynzOCXzeEnJiyJ3Won9Zcl/RcnKq0quithPJfZnSqw+l/mdm8ameWk8uyiNu23TiLRP41dhckyT93gaOo80/rc4jZIlafyJtIlL4111Gtt0aYTo0/hBHDSkMduUxttiiSWNIbElPY2NrdK+LY3d7WnQkcZTnWmYu9JY0J3GCVHRk8ZEbxoRfWkc3p/GwPk0vrmYJvuBNIqG0ugfTsN/NE32T2mkjafx+kQablNpPHxJrk+n8bV4/WoaSisVM61VuNmquCgeslPR66BC6ajiFicVrws3FxX+bir2uasojVZxLFHFTykqjHoV8w0qyo0qlptUTIidZhWRFhULMlWcFK57JOZeFWktKt5oVbG2TYVHu4oB8WiHisBOFd+J/V0qbutRUdKrYlufCt1BFfbvqXD6SPoMqtgyrCJ4RMU74yrWTahYNqliVPx8ScUT0yqOX1Hx+2cqnr6uwrxAzcKFamJs1GTZqbGxV3NKrHRUc020OalJcFbzoosaRzc1Z8UXHmq6FqsxKNXMTVMzoVbzu1bN0zo1HxrUVBvVXDGpaTGr+ceiJjdDzSeZal6qV1O+U80ze9VsapEcrWpa2yR+u5r/RH6nGqcuNefE5m41Pj1qbulTs/iAmiVvq9n6jpofj6l5/F3J/Z6aecfVHBcVJ9TcdVLNlNjzvproD9T8KWxPqTkt7v9Yzaei/Yyavn61rE3VvD2opnRIzeiwml9G1ZjHZR4m1LwvKifVrJhSc1k0X1Jz9LKa7s/UfPufmv0zNGhu0DD7Rg3rbtKwY6aG6tkarv5PQ+scDb6LNHwlZtloKLHVMGKnYbu9hp8dNBx21GBy0vC+s4ZKFw0rXDVcFnHuGo56aAgN1fCTeCJMw/wIDSfEPWiYFk1RGo7EaFig1nBSbNTIPa30F//opb9BQ65Rg6NJQ6NZw9JsDd89qGHOIxreFcu3aNi9VUNRkwaPZg1DYmuL5GrTYGyXuB0Ss1Nidkk9PRr+FZv3a/j6gAbrZ2VMxzX0npBxva8h4pSGp09r+OiMBvd+DT8Manh8SINhWMO8EalbbBiVWGNSu2gal5gTGvKmNMz4W8P3M7R8PUfL+EItWGnJstFia6ulzk6Ll72WbgctqY5a+U9pKXbWMuKi5YVQLXlhWpzCtZwXD0Zo8Y/U8o3YjxZNlJb/RWtZH6NleayWIwlachK1+CZrUaVquU2pJVun5YxeS49JS5pZyzPZkjdXyxsVWk7VaHm9UcvazVqWPKhlWIQ/rMVqi5YHtmnp3C7XdsnnZi01LVrub9WS0q7l5g7p0yl9urRs79byS4+Wj/rk3iHJcUrLV/1aZg9pmRzREjOm5S9xZFzqn9Kivayl6VNpY61jn42OPY46Ypx0/C2OOuvIc9Hh5Kpj3hK5hg73NB1bVTpC1Tp+Fp4GHZ+LbqMOpUnHrWYdb4lSi45dGTr+zNThl6djxlodxx/WcWqPjtq9Ot5u1XFHu8TslDxdkqdbx/keHd/v02H1rk6+Y528X3XcPqLDcVLHM/P0NCzU02elR2Ot5z0bPS32ehId9LziqMfDWc+Q2O6i5zdXPXYeeo4v0/NdlJ6/UvX8oNFj0ulZqNezyaDnulFPt0nPLIue2Cw9rrkSq0zP7xv12Ffr+XuLHq+9etTNeipa9Vxuk3zt0qZDz+JuPZG9ehz260l+T88bx/X0n9KzYlCPYljPTSN6XhfFo3qWjukZE7vG9URNSC3i6KRefod6HpnWY7mq5+oNBpJvMlAy08BT8wxkzDdw0sbAp3YGOu0NpDoYuMXRwH+uBlnfGBjyMBC+xCC/O7kfZ6BJYeB5tYHzWgMP6wz8qDdw2GDAYjRwymTA22LgK9GXbuCtBgNP7jJgs8dAw16J0WTg/VYD1W0G7m83cF10dxg41mVgfbeBu3oMJO4zcGOfgdfE8VcNJLxr4PtzBrwGDOwbNKAZMjBn2MAJUTli4L5RqWvMwNsTBsomDSyfkv6XDfz9qYFtXxgIm28ka6ERs60RHwcjX4v3nY1UuxhRuRuZutOIf4iR78ShUCOmMCOLwo18JGojjCQnG3krxUhzmpFX1UbWaoyMaY3s1hmJ0RspMBpxNxkZEpEWI3+I59ON5GUYcc40clGEZkucWiOXGowkbDby2oNGtu028txeIxeajfzcauTpNiOZ7UbsOoycFQ92GrH0GPm2z8jB/UY+PGik+B3J8bH06TcSPCj9ROaw9BmRPuLBUSOHx43YTBppnDLid0nGJRZdkXFfkzF/Y+T4D0bW3WDizhtNLJ1j4uX5JtYsMOFua2JYYG/iL3HUwcQqRxOuTiYGxXZnExEuJv4QLu4m+kXYYhOPLjOxINaEV7yJr4Qu0cT8JBMfiE0KE57JJr4U+1JMaFNNzFOaOCmq00w8oDLxhehVm9BoTMzVmjghqnQm7teb6DGYUBtNzDGZOC4qzSZUGSaZS6l/m4mW7SZu2mHiDVG6U67tMnFJNO82kbhH7u2Ve6K0ycQdzSamRHOLXG8z8booaZfrHXJdNO2Ta/tNLHvNxN4TJibPmEg4K58vyLm4cUDOh+RcNA3L51HpOy59RfOEfJ6S82nJe0VyXjVx6w1m7rMz021v5n+OZo6LHhczVe5m7vcwyzvPzG9pZp5TmXHWmOkXW7VmwnVmXI1mBsVRi5mOOjO1u8083mbGusPMGbG500xAl5mMHjNZB8w8ekj6P2lm9mkzmrNmNp03Uzco7Uel7ZiZH8bNHJ4wc3bKTPC0mRe/MnPeykKojYVcOwvO9hb+dLRw1MnCamcLMW4WXna3MLHYwsOhFt5IsbBcaSFFZeGY2sK9WgufCpXewhyDhRPiS5MFvcWCTY6FB3MtFOy1sKvZwqutFqbaLbR0WEjqtDCzy8I9PRZ0hyzQb6Fw0ML4kEXm08K6MckzbuGyaJ+QfJMWZk1Z2HjJQsmidNqs00mxSedW23Q22KVzn30618U8p3RqndP51iWdQ67pmN3SsXFP5xPxkEc6wYvTyVmazvhd6dgHpfNocDphIenkh6UzHJ7Ozoh01pjSuTkjnWtZ6XRlp9P/cDqezekYW9OxakvnY7G5PZ3AjnQm9su9wXS+EgeGpM2wtBmRNuKZ8XTm/C1xb8ngvXkZ7F+YgWFRBh9bZcg8ZzAoohwzaHXNINktg1s0GVzXZdCrz+AjYwYNpgycMjLoF9syM/g7K4PQvRkcacogvi2DN9szuKczg2vig54MeYdlkLE/gzVPZNA2lkHqeAa3TWRw9nIGv1/NYPO8TNbZZnLNLpMu+0zmOWZS55TJ986ZZLlmyho3Ezwy+Uf4qjN5UpNJvy6T7fpM/jVk4p2VybKCTIzbMvlkeyZftGSyvzUTq/ZMQjozWdWdycy+TPY+k0nouUya+zN5YDiTr4R5NJNHxjMJm8jkD/HCZCaFU5ksvZRJy3Qmntcy5bmUyZsLs1i/KAudTZbskbLwcMpir3MWM12zeEdscMviS/csbJZk8aI6i9mGLE4KH1MWh81ZZFqy+C8zi3d3Z2HXksUFEdmWxSvtWRR3ZHFnZxZXhKo7C/99WbgeyGJE/DacxdGRLJaMZTEpWsaz2DQlMaezcJmTzU3zs/nLNpuX7LLpcMxG5ZTNLUuzOeGfzc7QbO6LzOa51Gze02STacjG0Zgt+95sdpiyucGSzYqMbOJas/myI5uDndk89Hg2ulPZLDqdzcfi54FsPIazGRezxrI5Lr6fyObJyWzZy2fzzpVsNl7N5tCn2fxwWw6VC3IYtM4h1jaHCvscvnTI4aBjDnbOOVwQ21xyWOGRw9mlOfy9LIfRuBw2qnN4QJPD1+JxbQ47DNLfmMNbJolhzmGlJUfeUTlYl+ZQUp7DpZYc5rbnUNCdw1RPDsp9OfxyIIfWJ3JoPpdD8kgOt43mUDuWg994Ds9M5JA3mYPHVA7j4rbLOZwUfldz+PmmXJ6fk0vb/Fx+tcrliHUuHXa5qOxzmeeQy0dijUsu8z1yuUmVyzvCWZ/LkHjXlEuVORdFdi6OTbnEteTi0pXLsLi1N5f3hE9fLj+Iec/nYnssl2Onc/lpIJclw7lMibYRyTGWS/BELr+LOy/lyho0l0eu5uJkk8du2zzes8/DxzGPH4SHS578L/P40D0P7R153B2bh58ujyXGPNpNecyz5HFKhGbkMWN1Hvvq8ijYlcfCpjweac6TZ10eK9rzONCRh0NXHgPi5t48jgmPg3moBvKYP5gn+4Q8rouqy3n0WucTY5/PjQ75vC08nfL5VjzlnE+uSz7jrvm0uOWT6p5PbVo+P6vyZf2VL/ugfKwM+WDK5z9xf3o+3uvyObE5H2VzPh+15MvvP5/Sjnx5XuTzuTjQlY+lOx+HnnwGxa7efBL2ScwDEvNgPrrDkvu5fALey2fxuXz5D+eTOZqPy1g+DVP5vDQt/eeuwnHeKk4sXMU121X02q3CaL+Kiw6reNd5Fb6uq2SvvIq37liF5/JVLFevok+zCnvdKnmurCLBsIo7MlZhyFrFJx2rmNG9ijfFhh5p37uKvL5VeA+tYumoxBlbhXZ8FVYTqzgnYqZW4XN5Fc9dWcXt11ZxaOFqMhet5kG71YTZr+ZvMe66mqKQ1ZTEreZr9WpytKtZYFzNGYF5NW9ZVrMxfTVvNq6mb+9qdrespqF9NX92rOaVztVk9a7Gdd9qLj+9mvTXVqMYWE3ZqMQaW83C6dWcFSt/Wk31P6vZblXAWocCmlwL+HdxAQmqAuo1BfyhLeBlXQHZpgImzAW0WwpYmFHA1swCcnYX4LGngNjWAt5rK+DFzgJWdBdI3gLc9hUwLtr6ClDtlz4HCrCcKmD4dAHXBgvYO1pAylgBp8YLiJgs4M2pAn6YLuC5ywXccVXaCMfPClgzp5D98wrlnVPIO7aF/GxfKOu5QoocC7nuVMizqkIK1IXcoSnEUV9Ik6GQVGMhp02FPGIuBIv0Sy+kOqMQ38xCMvMKOV5UyAs7C3m1u5BvewtZ1VfInscLueuIxD9TiGagEKvBQm4dKSRkrFD2fYU8MCl5LhXy2C1rOO6whiCnNfwhXnFewyr3NWy5cw2RCWvoUq9hYNUa9lStYWXzGp5uWSPvlDXU719D8IE1stZfw1+ja3htbI28P9bgdmUN7VfXkHR9Df2zi1hlV4TFsQhnpyLGRKtzEWqXIjYvLqLy9iLcVUVMCb2miAFtESn6Ih41FhFtKuI9cxF1liL+TC/itYwiDuUVcaaxCIe9RfI/KuJsSxHbWot4s0tidRfxQm8RT+4v4qHnilhyrohZI0VEjBXxzngR/pNFlF0qovN6EfO+LqJi9lqOzFkr+8a1vOuyliC3tbzmvpYfFq/l+SVr+eL2tThFrGVcv5bd5rXEZK7l1/y1hDWvpap1LS+3r6WsYy3Pdq1lec9aFvetZVr07F9L4QX5PLgWx5G1tI6uxWp8LReEYnItWy5JrOm1zLy8lhOi7PO1RNsV85ZTMdXOxax3K+YB92Ke9yimaHExh5cWk397Mb8FSBt1Mb9ri3nSUsyBzGKmsosZyStGvaqYP5qKea25mBfaivmmo5iCrmKWdxfzeE8xOb3FWPYXM36gmMCXivEfLuaVEck1WsyPY8WsmCzma/H0VDGrLxVz6HIxVvNLeNi2hE3OJfi4l/CzKLq9hCfvKCEntYR+Ywl7TCWcyiwhJruEG/JLSNpSwpytJfi2lfCLKOsooXBfCZ/3lZD1eAlX+0sYHy1BP16CeqoE60sSR6Relr7XJPaMUpz/V8pOm1K225eS4FDKbMdSTolHnUq5xaWU98Vx91IaPErxubsUhaKUhzSloC3lhK6Ud42l1JlKCTGX8rallMCMUv4UlVmlvJJTyiNNpUQ3S6wWidFRKvtbadNXyhv7pc2BUl49JHGfKOXChVJ2DJYyd1jqGC3l9FgpW8ZLiZso5aNJiTMltUxL3iulRHxayltfl3L41nW42azDyWkd48Lgsg6d+zpaFq/DZuk6VMvW8UbqOnz06/hVvGxYR7lxHWWWdfyYvo4XMtZxNHsdJTnrWJm7ju9E92PrcGxeh13nOlq71jHUsw71Pol1YB27n17HBx+vk//gOm4cWydrlHU0jq/jvcl18k4Ql9cRdmUdIV+t47Vby/j9tjJecSjD26mMX0S5ixxdy3jZrYz1S8oo1Zdxv6GMH8xynl7G0Rz5nFeG115p0yr92qVPp/TpKsOnV+wvY8PBMvyeLuPPN8qY0V9G2GAZxyfKiJwq46ZLZZwQkZfLuPnTMt4XUdfL+PDbMqxt1mNjv54hYee0nmHR6rwee9f1tLmtR+++HgeP9TguXc+4eEC7nh9FmX49PxvW85JxPa9Y1vNq5noW7ljPwG7p17YeXbv061jPqDD1rpff/XpODKzn1rH1xE6s57bJ9ZwWW6fWM+/qenZeW883t5ZTaVOOv205/ziU87ZjOaHO5US4lXPCvZwHPcpJuruc3zXlvK4tlz1wOX/py6kxlnPMXE69pZzw9HJuzCjnuJiZXU5rWTlXa8u53iBt90qbtnJu6S7n9L5yEveXM/dAOSmHypl+QeKfk2tD5VwcK2doshyH6XJMV8pxuVqOx2flXLauIMe2glUOFSx3rOBLsca5ghK3Cn5bUiHP0QoCllXw9h0VJD5QwUxdBdtNFcy3VHBeWGVW0JJVQWduBQcLKygorsC7ooJHGyp47EFp93AFrVsryNpdIc/3Co60V/BAZwUvd1Xg21PBH6J6XwXBfRX8K6ZHK9g/VsFnExWsnqrgrksVPDtdwX1XJI/9BnQOGxh33MC0ywZud9/AZ2L14g3cv2wD5XduYFi3gXb9BjLNGziUvoHvczbwW/4G3tu6gVse28Dg3g180SXXezdwdN8Gbn5yA+8c30DTmQ0sG9jAkZENvDa+gcDJDRyb2kD9pQ1ETEu7yxv4QAxclzj/bOBtq408YreRHY4bWeS8Ea3rRtI9NuKxeCM/3rmRF40bKTdt5HfzRkIyNhKdvRHHzRuZEKse3cgv2zcSuHMjDbs3YtO+kemujXzeu5E3H9/I3PGNnBO7J+Te1EaGhevljeRc3cgX1zZS9NlG/vxyI3NureRP20pucqzknEslaW6VfLmsEg//Smq1lcwxVXJWpFkqGUmvxJRZiVtWJQeyK/l5VSWpHZVYdVbS1lXJpZ5K9vdWkrOvkjv6KvlCPLO/kozRShaPVfKpKJio5IWpSnynKxn/UnLfUsV9tlX8KDbYV+HvUMXf4phjFQvdq2j1qMJ5SRU5t1fxxbIqzqysoj61Cr2uij6DXDdW8Yy5StawVbyaUUVlZhVBWVVs66iSNbT07a3i2QNVeB6qovqJKk4+WcXXg1W8MVrFBxNVbJmsYv6lKpqnq9BdrmLqShWBTtX8K95zruZBl2piXKuZ7VbNLvdqRhdX81BwNZ+rq7nBVM1JEW+pxjGrmuycap7Nq2Z/WTWztlfz6Z5qjrdXc66rGk1PNQ690qavmmcOVLPlqWqmn69m0Wg1bhPVvDhdzbtXxYxNBDhv4l/xnssmZsdvolexiTdVm4jQbOKUdhMe5k18Ktakb2JlxiaqsjZxQ84mQjs2sbBnEwPiat8mXj60iRmHNxFzchP2g5tomNzEbZc28dxnm7CzrWGZQw0+zjVEudVwxr2G3ffWMLmyhr2BNRToa7jXUMOPospUQ7C5hsHMGjatrmHq0RquNNfIHr6GD7pq6NhXw1MHalh7sIaIwzWceLeGax9I249ryLxYQ8NIDWfHatgzXoNmQvpP1nDXdA3fiRcv17DhSo38J2o4/FUNK26uZb9DrexjatngUssj7rUketTStqSW4z618nyr5RZDLTuMtaSZahk319JrqSUnvZY7M2r5WhzNrKU8qxb/7Fr+Fcdzank4t5b4vFrm59fSuqoW94JaroknC2spWlPL/UW1vLG2lo9La/HprOVCby3N+2ox9NXiur+WK+KJA7UUHqxl5aFaap6oJfyw1PJkLadF2tO12D1TS0B/LYPDtXw2VkvDpVqip2vZe6UW3dVanK/Vyn68lplf1XJ1Zh3b7epIta9jzKGOXsc6jrrUUe5ax4N313FEWccjmjoW6uoYFOmGOkrNdRxLl/sZdbRm1+GeW8eTeXX8vqqOX9bVsWFPHV911PFvdx0neupI2if9++ro3F/HP0/U0fihtP+kjl9H66gfr2P2ZB3nhMt0HVfEE5frWHNF7l+t481r0ubTOm67Ln6oo21GPW0z63lmVj0+s+tpn1+PZUE974rFC+t5SFwXS2zr+dypni/c63n+7nrK76nnq/vqObKynhme9WSJ98VHEfVsiq8nPKGeXUn1qBX1OCbXMy0iUuopSK3nE3Gfsp7X0+ppzaxnqKAev8J6OsWJNfU8WiRx19ZjVSx5xIiYUVrPN+vqSSmr58aKenKF8+Z6bnuoHtP2ejwekzHsqKd0Zz2+u2QcInFvPcNNkvtAPSsfr6fl6XoefFbaPSdtjtTzj7j9hXoWvSQ5xKZ35P5Hkv8TGZuwOlfPqFh+sR67gXqWXq0n9CsZ07f1XP6ungd+rMfwUz3uP9dTNqeBIdE1t4H/xDfzG3hxQQMbFzYQvKSBm5Y2MH1HA3ErGnhGlN7bwIDouK+BjJUNLLu/gS3ia7HBs4ExcZN3A6eEMagBU1ID3akNzFA2sD2tgSm1XCtoYHFhAwlr5N7aBpaXNPCdUJY28LKwX9dAtZgSnVUN6BobOLpFatrawE+PNfD6jgaidjVwWFzc3YBlbwPviUeaGkhqbuCIuKmtgXefbuDhZ+Tasw1UPNfAjUcauOdoAz8K9QsNeB+X+s/LmMWLFxqovNjAfYMNvDXUQO2Xcv+bBtqE5dsG9v/YwJu/NPDPnEZOzm3kjnmNbBXfiJfmN2K3oJEqMSUOLmzk7CL5vKSR55c3kndPIz+taOSNexupv6+R0vsb6XygUX53jfyT2EhqssQQUymNzFI20pLWiEnVyLtiibqRh8WFNY38VdTI7cWNbBFfi+QSybWukVvLGikUZ8X966VveSM3VzVyvaaR17Y20v9YI747JJc4ubORO3c1otzdyCvii0ONzHyykc+faZQ5amTf89L3SCN7jjbyi3B/sZGPzjSy85NGXM410iCuiafPN5L7XSP3fC/j+qGRgF8aufFX6X/TZj6+eTMJszZTcdtmzvxvM7/N+T+K6zu+yert47ioqKhAoZQtKm5lt2xQwI84UEbLBhFRFEVmW8oW7J5pdpN0751ZthMXe7Zs3P5UlNmWrc/3+eP9SnOf61zj3G2TO5bX28YS9mgsac/G8nOvWMb2jqVCWveJ5Z1+sWwMjeVXSRgdy5+y/6VYBoyNxfFGLBETY1k/SftkWUQsl6fGUjQvluvvKt+iWC7K5sWxvLw0lkppWBZLi8hYGqNiOWmIpb8pFqt8aY7lsyLFVitfTSxt3IqVYZ5YevtiMcoOfyx/BNRvXSz3bonFvjWWXl/Fkik7dsbyyNea7ZtYbuyKZd2+WF7arxkOqC8ZejCW7w8p7kgsn/6iOX6NZcvfmuufWKrPxxJ0IZbjcvelWBbIXul3OZbHG2NJkoiWcUxoE8eatnEcaRfH4PZxuOSlZ+Jo0SuOhL5x/CXj+8XRsX8cqyXq9Tj6T4jDKk9MimNTeBxdI+JYL22mxLFc+k5XzsVxlC2J44GlcQxZFke23LE8jneld6TyRsfRM1E15MWUOI6mxtGUEYffGEcnUxw/COY4yuV8VRzdauL4RQo8cezzxvHqZvW1SzX2KP8+9bs/jj4H4ph1MI7HDsVRdziOsUdV85zq/R2HST7/J46/z8fR5WIcP0nEg/HUtIlnRdt4TsoLQfEUyb/t45kXHM/0kHh+7BxPysPxtOkTzzEZ0D8em7w1IJ4eA+MZNyieWSPj6TYqno/lV6kZHU/0GOWU519UTrmXeBwvxZPwajx/yYTX4vlpXDz54+PZP0F5J8Zjl68nxfNMeDyxk+P1XBDPaSmZF8/978SzRObPj+fw4nj+WxJP72XxGCXoE9WT7xJULyOeQrnXEM9HclC+M8bTyxTPY5Z4uhZo3iLtL40npjaeI554sr3xtPApt/T1x2OWC3XqZ1c8z+6JxyCB/fG8fFC1Dmmew8p9JJ6Hf9P5/C+ehefiuf13PE3n40m6GM+mSzqHy/G0b4xnyNV4NrdKoMODCZyRvLYJLAhK4Ga7BOa2T+AbuRKcQOFTCUzuk0Bs3wS8/RL0+5YAAxI4ODCBF19IIH90At9NSmBWRAJbpiTwxrsJpC1O4JJMXZLAI0sTiJM/ZfyyBNYtT+BneTkygRVRCRRHJ9BqhXIkqk5qAi8ZEmibmcBgcwLzLQmccyQQVJ3AkdoEbN4EDu1NYPf+BOYcTGCnPH0ogb+PJNCtPoHfxN2QQIu/E7D+k8ANmXtes0jjhQRmXEzgM3nsUgJJEnFZPcvrjZpNWt6fyMAHEtnZJpGn2yaSLpdlelAin0piu0QmtU9kXIdEXuqYSKUMfi5Rf5OJZPZNpElm9kvkQv9EeoQmMj4skV8GJjJmSCIPDk3k2VGJGCR5jGJk8ovaOz6R96T/hERsMndiIt/Ic5OUU5pkZrjiIxJ5eEoigamJvDo9EfvcREzzErn0biKjFiVSIsOWqP9lifwn85cn0jcykRvyVlQirTYmkvtJIuaERP5IS6TGkEikKZGR5kQWWRI5IqH2RL7PSmR9QSL7KxJ53KMevYl46hKZ/VUiT+1M5JXdiby4V/kOJLJEhh1M5MNDqns4EafsPpJIv6OaoT6RN84kEnExkS3S41IisTL+ciIdmhI5dTWRF9omcX9QEsPbJbGwfRLZwUm06JDEXrkdkkTvTkk0dknC90gSC55LIrRXErt6J9HcL4lZ/ZP4Up4ckESafBqaxLihScRNSKJuYhJdJyWxNiKJn6VmcpK+byTxwnTVmpnE1XlJ/L0gifELk/j1oyR+WpxE+6VJxEj5MsVFqq8oxUYnsSExidqUJILSkzglxw1JPJ+ZRCtjEksk35TEIXMS7Sq1ryaJZbVJFLqTWORJ0t9wEnneJO72JfGhDPInMaAuiSzZtUk1DiRRL/ceUrwMOazYI4qVFvWKa0jiX6n8J4myC0ksv6i4xiT23Ehi5p3J/Nw2mVeCkqmV4HbJVLVPJiokmVEdk/n6qWS29E+mx4Bk4uQv6R6WzO+DktkzPlm/b8nYZdfEZN4OT6Z3RDJmMU5JZvM85VqczJklyQQtS6Z8eTJtIpM5Hp3MfauS+eDjZN7fmKzvD8lkyExjMl/Ik6Zk0mS6OZnPJNmWTLvaZCrcyUR7kjklY7zK5VOfclJG+ZN5MJBMw5Zk5u1P5nu5cSiZa0eU+5Rm+DuZusvq/Uoyn8j4xmQ2XE3GeytZnw8ptG2XwgppG5zCKYkKSaGsYwqjOqew/KEUhvVJ4Z7+EppCXlgKCwem0HJwCkOGpOAcn8L7E1IIm6if5Y5Jei/7xBmeQujkFAbMS2HPwhSylqYwf5lel6fwn8yP1FqU3suAFSk4PtGeTOUwKp9JP0sLs/JJC0cKruwUckrVhzeFIzIskEK+3LdVvR9KIehICmckqD6Fs8dSWPNDCv6/U+j6TwobpdsFvcqEiyl0v5TCpsspPHQlhbimFMKvpfDI9RQ+vzuVxntT+fK+VJ5tncpbQamY26VyQ+a2T6V3cCq7OqbSr1MqNrkt9/dKZXmfVCL7pdJmQCpjQlNpG5bKCjkjPw5JxftCqj5DU5k8LpUpb6SSPD6VzyakMmNSKp9LengqT09OpUmem57Ke2+nUvRRKs8vVu4lqZQtTaX1MuVerryRqbSLTmWlrF+TyjPpqVwzqNfMVL6V702p9DWrP7kl822pdPOk8onE+VLZ6k/lkUAqidJzUyqPb9EM+1JZJq0PpBIlYw6m6vNQteSMcDiV9kdSCalX/E+pOM6lEvZPKh+cT2XwhVSOXExl2KVUCuS+y6kskeIrqTzQmMoLTcrZrHNrnYa9TRp726Zxd3AaC+WwDO2QRn1IGiM6prGsUxqtu6RxSjo+nMY6mfJkGra+aczvp70S2j+NFgPSWCAHJCdUOQamcf+QNJZL2itp3HhdsRO0Pknr4aoVkcawyWksmZJGgyyflkbVzDSe+yAN5yLlWpxGwbI07luexjF5PjKNB6PS6LZW8en62ZBGpJyUIGMaMRJsTuN3axrnHWksKk2jrCKNH6vTeN2dxmZvGj18aUz2p/HUpjRmb07T520alkNp3JTdh9N4/6h6OqZrf6Sx/5zqn1ftC2lEX0rjxctptL+Sxir5UbpdTeOPB9PZ1Dqdx4LS+aJdOs3t03kzOJ1v5GaHdOaFpPN+p3RadklnzcOK7alrz6Zzf790TsjZAem8FJpOjXQIS+e1gen4JHVYOrHj0tn2ejpNE5RzYjq9JmlveDq7pH9EOlkyYppyTU9n9Ix0Bi1IJ2hROmMXp7NuSTr+pel0W5bOXzJpeTqPRKaTJBckPTqd52KUb2U6J9en8/LGdPIz0lliSNfnQDolEmxOp4s1nQ2SYE/nH4krT2d7RTpXq9P5tiad+e507vKmc1iG+dIplFb+dJbJcRkVSKdc2talEyNnZeymdGolZLP6lF/l9S3pBKTbVs0t4dvSeXR7OsnyxY50nvo0Hevn6YR+mc7tg6p7KJ29EnY4HZfcdSSdhXJYhh1VH9KqXmcsoxrUg8QcS+cHGXtc9aXjiXR+k+6nNNPpdNLOp9MoOy/obC6mY5YbsvtSOo7L6bS4ks4CGdKYTp7c26TzkgZ5vjmdM1d1L6+lM+5GOpsfyODrthn0CsrgprzTLoM9MqB9BncGZ/ChFHTI4L6QDJbKcRnVMYOYThmM7ZxBrfzWJYOevTK43ieD7/tm8H7/DAYPyODe0AwapDQsg9YDMwgMyeDcUMUOz+Cy5I1W3kkZHJOy8Ax+iFDOyRk0zlDtORnsW5hB/aIMHlySQZSclnHLM/BLbKTyRCuPfLUig2djMjDJdem/KoMPVmfwvw0Z/Jqu+IwMIjIz2GlSjDmD3ZYMDtsy+DNbc5Rl8HFFBpsrM0isyuCz6gwyajKwuTP4VwZ5M1js0xxS6s9gRSCDszK2LoOQTZpd3ticQfyWDL7ZnsE/36jP/RnUHdK1wxk0Hc3gzXqtSe+GDFqe0P4/Muj4VwbN5zP49kIGfS/qrK5ksESOyQuNOosm9XU1g6TrGaxta+D1IANx7QykBxtokt4hBv6V9zoa2C+DOhnIlcWdDXzxsIHMRww4eho49JiBx58zcLu3gYZ+Bp7vb6BUxoYa6BSm/WMNbH3DwOXxBp6daMAkN+SdSQb2iCvcwF0RBj6SozJisoFieXCKgWg5IzVTDYRMM/C7bJpuIHGGgWkzDRz4wMBfSwxELDXw2DIDV+Tr5QZ6RRqwyG2ZH2VgnwyMVv9yzwoDMSsNdF5tYIP8KcmJBi7JnhT1bTDQMdPA/2SC0cAMs4FnLOpZBtjUo13rLq1lq/cCA7urdK1G+zwGaqWT18DH8j+Z4DOwRR7xK7/MCChPnepsMlC/xYB7u87lMwPmLwzcu9/AEik/YKDdQQOvHTJw7rCByUd0T47qnoi9wcCQ4wbWnDKw6B/lkNLzBn64YODliwY2XtI8En7ZwDZJvaIzkdmNOhexNulM5NPbBvrdkclfQZk83j6TNPk2OJM+HTKxyYudM/U3p5+fzuRC30yM/TO5LvMGZLJbQkMzccndYZl8JCMHZlIqXYYo37BMHBMziY7I1N9aJp2mZLJ1aiYp0zLJWJhJ66Vak7Py8rJM3NJ5eSbbIjN5LCqToSszuX9VJtWrM9m5PpP5GzK595NMeiRkEpaSyeLUTF7LyNTfXCZxhkymZGbymTxlzMQg1+RtUya7ZIBZfcpdFvUpR2WkVb1KG1smMfKKPZPiXNWvyuSgW/U9mUR6Mzkt+DKpkY/9mUwMZPJoneaQWZsy6b05k1PbMjnwZSaD96jffZkkH8yk1+FMLHLgiK4fzSRfWtVrvSGTdccy+V22HNe1s8rxTyaFFzJ56ZJqXM7kD5l0JZPGxkzebNI9kTuuZnJYoq9nEn4rkzn/ZpLZ1sjuICOh7YxkS8v2Ro7JLx2MBEKMJHQ08kxnIya5t5sRTx8jO/oZyehvZNcAI/1DjTjlozAjzw804h9s5POhRozDjAwcYaTXi0ZGjDfy4wQjf08yMiXcSGaEkesyb7KRPRI6RbWl5VQji+WYtJ9u5FcpmKN8C43kLDZyzxIjvy0zsnm5UZ+7RpLlsnwdZWTBCiNFMUYeWGnkr9VGvks3ctRgZKXRyE/ymslIvNnIlxYjz1qNmOWWLM8y4sg1sq/UyKAyIyM92uNVvE/zS4LfyAWZHtCeOiPzNxnZLxu2Gdm+3UjzDiNR3xt5cq/6P6D+5ZhUHjQSfMjIWnnkiPqUWUeN9Kk3crjByPBjRoql9XEjU08ZqflR5/c/o557dU7y1BWdkbzTaCTkmtbbmOjY1sTHEh5kYrs83s7EW+1N7JIBwSZccncHE4tkVIiJy51NfNPFxNgnFNvXRLo0y65+iu+veLl7gOLlmIwKNVEh4weaeHSQibbDTaySQ6NMdMNEwSsmOo8zsXe8iXsnmlgmJ+XFSSaq5Y9w1ZhsInSqiZbTTEyYaeKuOSbqFpjY+aGJ4YtMxCw28doSE37pvtSEZbmJ23Iw0sTQKBNF8mC0iWj5QaLWmtiQZuJahok9BtUz6gzMOgOLiSesui4vOjRftonsXNUvMjG61kQHt4mJHhOPeTWz7PJp3a++AiYWy3EZXWdi3SbFbda+LSbG7DSxfo9y7TOxe79mOqSZDqvWEdU4rvM/YeJPmfyTicyfTQw+Z2LqBRNfyK2LJt67ZOKADL2sGa6YeKXRxPRmzXhVZ3hNs98w8d+/Jn5uYWbhPWZ+b2tmQpCZnu3MpEmz7Gpv1r00ky1VIWZyu5pZ1s3MtCfMHOljJqifmUcGmEmWKzI71EzfMDMOuWugmRcGmXlsqJnQ4WbeGW1mLGYOvmJm5ETtnWRmtfwib4QrT4SZFGmUNyeb+U76TzFz91Sz/gbNbJ9hZs8sM2GzzRyYZ6bXAu37yMxmWbxUMRIeqTh5IsqMQa7JvGgze2XgCjN50irGzHKZutrMM2vM3JbAx2ZmbTTTPt7M0xlmbsp8g+rIkEwzDxrNrJAf5FWTme5mMwlyUXZazPS2mrHLUZuZ5+1mymS8w0yTU+eXbWZDnnIWaF+pmZMeM3jN1Eonn5lzMsWvugEzt2R+nerK0E2qudnMj/LaFjMPbTVzSWZtM/O19NluJkvu3GGmXtZ9Zmbb5zrjr3WWe3V++8wcP2DWM6WZkENm/pSIw2Yyj5i5Ie8eNbNfCurNPNCg2eTVY2Z8cvG4mZknNJv0Pqnfj1P6/ThjZuJZM5bfNdM/ZlqeN7NEOl0085dMvqQZLpsxyXtXzBQ1mvmpycy4Zp2v9Lhq5rJ8e0336oaZ0TdVs4UFbxsLF9pa2BlkoUV7Cx9K+w4W1srEEAvb5PGOFtLl7U4W9kheZwutuliIlJe7Wrijh4V2j1j4TZ5/Tj/3Ukw/C3GhFs7LV2EWbAMVN0j55fnByj/Ewu+ybajyD7NwVfYMtzDzdQsfjbcwaoKF9RMt/CGZ4RZuyP4IC4WTLfoOZ+FHCUy10GOahdnTLXwr/WZYcMrkNy0cXmhhwmLlXaK8Sy0MXKaepNVyC2fEG2khPsrCjGgL9hUWFsZY6LBK9eTB9covVzZYCEqx0JymHOma16C98nKm9ku8UftNOjvpY7Zwp0W9S4OMsloIt1vYIcYsC0Od6tFt4YTXos9+C//WWViwyULZZguvHtDaIQstj2hdao5a6Fxv4RP5osHCyBMWysVw2sKQsxbqfrRw4LyF4gsW3rhkYbOkXlaf0qpJPYq32UL3q+onyMrH7a18FmzF3MHK4RAr2/pYGdLfSqHEDLDyk6SGWckdZOW+wVYi5blRVq69ZmXw61ZWvGFlzkQry8OtvBxhxSsXJ1vpPMPKlzMVO8vKC29aabXIylm5vMTK7KVWvpP+y6xky9LlVl6KtJK1wspdMVaqV1rZuMqq/wNW3t9opWeKleh0KzlGKwkWK5dkltVKP5uVlnbtl5NClnK4rNyZbeVglZVfa6xcd1t5x2Nlpc/Kz/K638qjASvNsqfOyqBNVvIlerNVf8tW6uThrVYaZdc2K2Hb1fsOzS3ZX1hZ9qUV5zdWGg5aqTpkxXrUyof1mrHBSoV0OKYzlcnHda7y7wkrC05aCT9j5dZZK60vWnn7ipW98mCTzk9+kuar6uW6epG3blvx3W/j8gM2Xm5rwyfdg2wkynftbPRvbyNb7g22sUxOy9gONrzSPcRGgszqqLhONlo+ZCP+cRsne9lw97YR18fGBenbz4ZT7u5vY4mclK6hWpcLMjPMxtfiGKiYQYqRExI3ROvSdaTyjdbrGOVCdSbYWConxTNRNSfZuCizwm18I/0ibLhk6WQbp+SlKTa6TVWvclFmTbPxrfSbrji5Z4Zmk7EzFTfLxiWZPVsx0v9Nrc/R3PLyWzbOLLDp98tGjyU2wpbZiFpu47VIG3WSEmWjSeZG2/Q5YyNffoyxMW6ljU3yyCobqdIsb6+2UbDGxuvrbGyWkhQbww02SqVdpo3fZZLRxg55ymTDJLfkfbONkRYb5bLOauNpuw2zdHDa+Fgmu2x8LrXlOpsazVOrOdy6hx4by73qX1726T5Lkt/GnICN7yW0zkauRG3SHFs0w1b1v83GL1+ot69ttN9t44N9qnPAxl8y5aAN2yEbdxy20SCjj9iolk5HbXwi/8hX9TayGmwsPqb7KXEndOanlPtXG23O2Th6Rfma1LdMaVa+qzY+umaj5rqN6TdtXG1lZ8gDdlY9aGdCazvb5Ik2dm7KiCA7zwTb+U8+7GDnhRA7GzraWdTFzszudjY9bmffk3bKetmp72enqr+djgPsbJTeYXZ9L7GzWNyD7MwaYmfYi3bs4+x8M8HOPZPsnJFXwu34pTHCzluT7eyW/Cl2Vky1s3manZ7T7VyXkpl2st+30365nXXyh0RE2vlMnolSj1IfbadTjJ1/pM8qO/d/bNf3CLueAezUSarZzlWZZ1HfMsRqp0iezLLr/7ad5512OrjsTM1WfLGdEx717rWT4LPznd9OaMBOrvxQZ2fcJjuPbrZj3mHng091Np+pz112Du62Y91vZ+EBndFhzSrLj9pJabDz9jE7hcdV65SdkLN2tvzPzpgLdi5ctPPtJTv9L6vXRtWWR5rspMm8ZjtDr9opltN3ZNHjziwcD2bxVlAWA9tlUSAx7bMYH5zFzQ5ZjOyYRYV06JTFl52zSOyexc8PZ2F/MotDfbXeL4vg/llMGaB16RWaRfdBWeQPyaL3KOV7KQvjK1lMez0L34QskidmMXdSFm0istg+OYunpmTxr3wwNYujMmpaFuenZzFjRhbhb2fRZb7yLc9iTqR6WpHFrZgsFqzMImR1Fn/LzjVZPJamHgxZ3G3K4pSMNauWDLapjj2LVTIxK4vRriy+zcnioYos4rxZDPBnkSOtAln8KI9tyiJDbsj8zTqX7Vm8sE+9HMji3kNZLJfXDmeRdiSLA0ezGF6fxfoG5TuVRaPMPZ1F+sUsrsvBS1n8dUVn0JTF0uYsTsvLV7MYeiOLE/9mEXa/gydaO+gU5GBmOwetgh3cCHHwXkcH1x5y8G4PByMeduDr5WBIXwcR/R3YBjjwhjlIGuigUfYMcjB4sIMiiZnoYPskB/+GO/gwwkG9dJniIF5+me7gyXkOLs53EPq+g58XOBj9kYPZi7VvqdZl/DIH2+TJ5Q4+iNR+GR2lHNHaJ3kxDj0TK14a1jh4c71eYx0sTHUwJ8Oh/3sOPpVnTA5amB18JMcFiwOPdLeqb3nLpr6lbZaDcIeDZ52aKdtBco6DJhmS5+CuIgfNJQ7K3Q7OeRxM8zrYKS6fg3v9DiKlZ52DDLkhz292UCkbtzj4R77ZqvPc7mDQbgcn9iv/AQcPHVR+efuQg30y9LCDEgk64uAP+eKog171Du5ucLBUTssrxxwE5JHjuify7gkHB2X4SQdl8vEp9XZa8//tYPV5zXNB81zUfZI7LzlYLCfkpcuqf0UzSkmTg3bNDtbJn9L7moO6Gw4qbqv/fx3cvstJwX1OnnnAybAgJ6XSvp2T9fJVeyfOYCfLOzg5K6+FOOnZ0cnhTk5mdnUy4SEne3o6KXrMSU4fJ2/0c7JVjP2dfDDASb3UhDq5HOZkzkAngwY5KZQ2g538LvahTh4e4aTDC4p/ycm7E52MmOSkXDaEO/k6wkn/ycotraY4+UnemOrkiWlOTPKvrHnTyf/k7rlOTssn853sW+ykZImTv5Y6mbrMyb2RTn4QQ7STW7JghZPqGCfxK528ucrJZ2udLFnvJG2Dk9dNTrbI42YnmVJv0QxWJ7vtquVwMtnp5NUcJxurncS4nfwiT3udWOQOn5NF0iPgJEWaJXizZpF9X6invU5cB9TPQdU4pDkO66zkgyNOrtQ7GXJM/Z7Q689OIn930uei4i4r7oqTDxudNIi7yUm3ZieNsveqcl7TvbqufTec7JStt3U2/zr56H4Xw9u4+KW9i4nBLp7u4GJxiIuHO7m4JiO7uKiQux5x8eaTLur7uFgf6mJnmIvoQS7+G+LCO8zFytEuJo1x8ak4x7t4faKLJya5MMq/8mKEi6bJLt6e4mK/BE9zMWO6i5iZLqyzXXy40EXZEhcblrp4IFL5ZFKU8smz0S5ssmSFi7oYFxkrXQxZ5yI22cX/0lxg1gw2FyF2F+dlZpaLUIeL350usrJddCtUzSIXn1W42Od1MT3g4hsZUOfS9xQXC3a4GP2pi9PfuWjcq/qHFXvExXNHXZypd5F5TL2fdLHmvIs/5N5LLqLEfMXFHY0uFsnYJhdpzS7eu+rihWsuOl93ES+XZc4NFyU3dW63XBQ8mM2T7bMxyx3B2XwkD4dkkybzO2ZT3Smbkq7Z2B/JZtmj2WQ+ls2LT2Rz8Zls/uyVzYR+2TzdPxur3Dkgm9NSF5pNz7BsDLJgYDZjBmXTbXA2A0dk8/ar2YwPz2bx5GwCU7J5dKpipmXzyexs/d5n8/WybO6PzNZZZ+ucs7l7hepKRLzypmbTbMhmhDGbWJN6kCCr9smvWdrjyOYHVzbP1apfOevOZqw/G788EsimcbPqb8mmfGs2Idu099Nssr7Kpt2hbM7JqqPZ/C69G7JxytMnsnn1VDa3T6v25Ww+aMzW77Lmb8ompTmbd69mc0iqrmVjuTcHw/05vPhgDtVtc7gSlMPcdjnsk0EhOQR1zGGdrOqSw+/yRdccnN1yiOqew8KeOXzXJ4e1/XL4LTSHz8Ny6DUwh/GDc3h6SA6bh+UwdmQOfnGPymHkizl0eDmHCZNy2CHPhudQNy1H39ly6Donhzsic1gsp+SVqBw+XJEDMTn45OGVOYxenUPyGtVOz2FZZg5PmhRvVrzUWXLItOZwzJbDS/Yc0rNyuCFvFuYwpCiHEgkuzmGD/CMzS3L4XgaW5vBNeQ6f1eaw3ZvDXX7l3JTD7S05lH2bQ8h3Oez+Poev9+ew+mAOfQ/nkC33H8khRj4/qvOoV08NOfwsE47l8PrJHO48ncOoP3M4eE71L6v2lRw2ynnZ1ZhDUVMO65tzmHE1h7ybyn0rh8m3c3ju7lyeuTeX9OBcFnTIxRuSS4+OuXTvksv653LJDc1lZVguEQNzyR6US++hudw3LJeJw7XvBe2blMtN6TE5lzQZMzWX5Jm5HJ6VS9VbuYyYl8tb7+fSbnkuf8v66FzOyYwVuXwrruRcosy5/CQTLLl6pM6lpU3vZYddNbJyWe7I5Ue5sySXFuW5/OfJZZMvl8f8uRjlPzkZyKWuLpfMTbn8Kyc257JwWy63d+Ty4U71eUjzHc7Vc0ouDx/Ve3mxQfPKw8fUu9Qf1/sTcjqX93+SXzXXn1r7O5frFzTbpVw80uOyrsl1ef+KrjfqWpPWrur1mtb+381cbtydp2fpPD5ol0dGsF475PFSiH7umMct+bBTHsfkpc55+OVWF712y+PR7nnclseeyOOJ/nmYZfGAPF4LzePMwDzGDcrjziF5nJXXR+Tx9Mg8+oTnERORx28SMTmPL6XvlDxy5P6pefwuk6fl8ZX0m55HrjwwI4/+s/JYPTuPqW/msXZeHkXv57FxcR5lS/PosCyPYZF5lEtcVB6X5K3oPPbJ8BV5epbJI17eXpnHiFV5NK7Oo+bjPEZ/ksfYjDweN+XxqiWPzfKENY8WNvUv4+x53OXIY5n8IMuz8xifk0d2cR5TKvL42JvHLF8eu+R8II/ddXkM2ZRHqXyyOY+LsneLetuqvrblMXd7HvtlxI48On+aR9IXeRz+Mo/ar/K4tjOPpw7nYZW7juTxxtE8tssz9Xm0bMgjUj49lofjeB6/nMij9ymd42md4Zk82v+hXJfyaJaURuWSMc15PHw1j50P5LOmdT7T2uQTFJTPoPb57OmQT0jHfC7J3E757JcRnfM51DWfhkfyye2fz+oB+YSG5bNuYD4zBmnf4HzaD9HeofnEDs9nwoR8VkzKZ+qUfL6Wgqn5tJ2Wz7iF+dy3NJ9fJWe51qK0Fq21Ffmck+BV+VyQ8jX5PJOazz1p+fxuyOcvUz4brPkMtefTMSufOLks/xXk82pRPutr86nw59M5kE+CvFOnfqXhUD4fHc3npLxan88bx/OJPpnPF6fyeeBMPlW/5fPTxXx6X87HJSuv5DOlMZ+dkt+k+Zrz+f6qZmxdwL6gAg4HFzC6QwEfdCzgmBg7F3BHlwIynivgiT4F7OhXgKN/Ab8OKCAitIAvpV9YAbkycHAB74zQvvACXooooOdk7ZenpxUwaUYBfWYWELa0gA3LCrggFZEFdI4qIEHcKwroEVPATVmxvoDemQWsMhYw1VTANxJkKeC8DLMVcCirgOOuAp7NL2BXSQHdKgvwVxcwzl3APd4CfpEvfAX09asvKd5UoN/FArpuUx9fFfDUwQLuPlRApPwsnx9Wb0cU11BA+2MFbJSLsu94AVUnCuhysoBTZ5X/QgHb5J5LBYRfLiDvSgFrGws4JzObCihtLiDkagFPti5kYHAhxfJWSKGepQuplrkDCnk+tJBuYYWkyHVZMLCQlwYVEpClQwr5QZzDCmk1vJDfZUtEIVFTCsmdVkjr6YWck5kzCimdWci82YUcklFvFjJhaSEdolVjhWrEFPLy6kKeWFOIRf78uJAH0wq5aSrkQ3Mhr1gK9bdeiNVaSE5WIX85CpnhLORkfiH3egr5TQb4CvnYX8jeQCHD6wpJ2lTIVXlvcyFsKaTn1kLObiukcV8hGQcL+ehQoZ6RC9kqTx8pJPpoIb/KV/WF9G8opPJEIX/8pHP5pZA25wuZf7mQo/LilULuaCrkuauFrLqm9RuFvH2rkJZ3FjE9qIgr7YtwdyjiVMciQrsVUSjtumutfxHfyaABRZRISGgR88KKyBhUxOnBRVREFDF/ShE9pxXRYnoRf80qYsibRXy7tIgOy4t4O7KIQ+KO0p7oIm7LRyuKGBdTxDZxrCzi0toiFm4o4gVTEbWSZi7iliy0FPGatYinbUVMyVJfjiI2OhWTXcRDOUV8U639gSJa1RUxbZNqStyWIjzbili8owjXZ0WM+bqIxw4U8ePBIn13KCJXWh8pYs/RIobVF1EpXRqKuCbvHysi/FQR2//WrBeV61IRjXLkchGPNhbp/IpYIr2vFlF+o4jEm+rr/mLebl3MqDbFLAoqpiykmE4di2mW+Z2K9TlWTF73YtY/VMzV/sU0DCjm8bBiLPLloGLmDC3mtZHFrHyhmCMvFtP3lWJeGV9MbEQxV2T0lGK88sO0YsZPL+Yz6T2jmBz5OrKYsKhigqMVL5dl3opi7lhVzBIZv7qYv9cWc/3jYorj1UN6MTczizlpLGabSTUtxQy2FdNkLyajoJgu5cWM8RbjE6NPvdQVc35TMfs3F1OzpZi0rcX6LNH7A3p/sJhxR4pxHS1mdX0xf8nMBq0fL9azfDG2U8V8c6aYDb8XY/hTM14uZnpTMeXNxSReLeb9a8WMvV7Mkzd0RneUMP7+Ek4FlTCuXQnPtS/BJfcHlzCzQwm7ZWhICcc7lfBK5xKyupQwrVsJG58rYVTvEvr2L+H5sBJqpcfAEv6VM4NKeGNwCWuHlrB3mHKPLOHe8SXEyLcTSmgIL6EuooToKSX8JlOmltA4vYR3Z5RwVPp/VMIXy0voF1lCvhyILuGFFSU8HFPCf9J3dQkfrynhrbUl/JNZwpvGEmpMJXxqLaG3rYQcWWfXzzklpJdrPm8JfXwlrPeXcF7mBNTrphIWby7hsy0l+rwuIe+LEg7uKmH0oRJaHClhmfSvL6FQPmkoYd6xEnzHS+h5ooQ7T5YQe6aEVs0lrJI/peJaCc5b6vXBUn5sW8qXQaVsbF/KJZkXXErPkFLu7FhKpER0KmWnhHYupUjiupTS8qFSzvQt5fyAUg6ElvJCWCluWTqolP5DSimQ+FGlpI0vJWeS4sJLmRNRyn5xTy7ljqmKlS+nKX56Ke1mlPKJHJ5Zin9WKebZpXwzp5QPF5Tqf4L6WFHKL9K0qpShH5cy7pNSHssoJcpQyiBjKVdNpRw3l/KMtRSHtLKVskpm2kv5yFlKbnYp9rJSvq8oJbtWPXhV31/KTzIpoD6ksK6U2E2lHN1cyhNbS5m2vZQun5bS+YD6OFjKSVl3pJQ3j5byfH0pDzeUYpClx5RHvjyuHCdKaf1bqZ6PS8lrLqXtVfV/Tb3eKOXXm+r1dikxrcuY3qaMoW3LmBtSxiEZ3bEMn0R1LuNXGdS1jMRuZSzoXsYJqX20jPx+ZVzqX0YgtIxpg8pIHlLGwqFlvD6sjN7Dy2gzooy7RpVROqaMkZPLmDStjPqZZTw1u4z73izji3ll2N8v44nlZdjknsgyYuQPmR5Vxi4ZFl1GpXRbUUaq3JJFMWWckfEry/hc8leVEbS6jI1yWeatKcO6TvnWK5/8T3Z9rPk2KMdGSVNsZhlHjOrdpNpmxVoUK3/IdKviZZhNtaWbvYw0uSWLsso4K+Mdqi39nKov7VxlfCJ1OWXcm1fGSvlDCj1lNHnLmO8r42V/GZvl6UAZ99eVsVrOyexNZeyVkZt1rmLYUkbCjjKa5f1Py3B9XoZ5v872SBl59Zq1Qb0fU98n1PNJ1ZHbZ8r4rqmMiuYyUtqV81H7cj4LLqdvh3LyZWNIOX91KWdW13K+f6Yc54By/g4t54WB5Xjk0UHlGCVycDm/Sudh5bwxQvueL+e+MeWMpJwXJ5SzclI5wyPKyZhczn8SPrWcnRI2rZztM8tpM7ucx98qZ8bb5eyW7R+U82NkOZOiyvlKElaUcyKmHNs6rX9cziBzOWXS2VLOQqtq2tSzvZx2WeU4XOV8UaJcHtXzqZ4s9ZfTcVM5vbeW8872cu78qpwhX5dTIf2/Lyd4Vzl7Dpcz4kg5NbKsvpyf5ZsG1TqmWtL5uGqd0PmcVK1T5VT/Xs5D/ytn7ZVy5jSW42sq57HmclpeVe1rWr9eTsStcpL+LeeGvHFHBYbWFdxsV8H44Aq+kPc7VvBqpwq2ycUuFdi7V+AbUME9YRXEyB+yZ2AFPQZX0GJIBVOGVtBleAWp8thrFXw7sYLBkyooly7hui6LIir07FdByNQKrsq46RVsnFnB5tkVjJ5bwb3zKuj2QQWNyyo4tly1Iyt4LqqC1tHqQd5cXUHPtRX8b53yxlZQZ6ogy6zrVvWUpZ5kj6OCX7Mr+DG/guayCp6prWCVv4LZgQoe3VSBWaI3VzB9SwXDt6r/bZpd0j6roPcu9bO7glFHNas8Vl+BRe5pUH75U2Yeq2CvjDxeQa0YT1Rw18kKouQ3GXa6gmVnK/hZJv9QgaOxgvubKlgr/8hbzRUclDFXK/DLE9cqsMl919Wn7LtRgeem5rylXqXl7QpWyIx/K7izRSW/ydC7Krl9XyULW1dyNaiS/OBKYjtUcjykklc7VrJdenWqJFc2dq7k3S6VPNutEpe07l7Jph6VnH+kkh59KykfVEnXwZWkSfjQSkKfr+SVNyp5JryS9RGVXBSmVPLU1Eoc8sC0Sg5Nr+TJmZXYZc2sSmxzKvG+Xcn3Syv5JbKSb6MqSV9Ryb/yc0wlEStVZ5XqrK5kyRrVWVvJTilbV0nJxko+iq0k2FRJs5wwVzLOUsmn0sdaSXubZpP37ZpPXsuqZIe856rkmFzJraS+rJK3/eozoNlk3aZK5m6upG5LJecOV3LgSCWjj1byeL16lfsaKlklvuN6PSnnKxnVqPdyrrmS/VcrufeGrsv+m7p+q5KDbas4GFzFkyFVrOlYxT/yYucq6uTJLlXc37WKtTK3WxUP9KiCR6oY26uKLbI1rIrnBlbRdlAVG2X+4CpeGVJF7tAqGodV8d7wKl4dUUXs81W0H1NFsySFVzFxchWdp1aRIpOmV9FlZhXhs6sYOr+KlpFVzIqqwhtdxZsrq2i1pooFmVV8Zqyig7mKBLkm461VDLBVUSw37MrpqGJpfhV3FFfxR3UVfl8Vdr9mCmgmeauuSs/YVVzYUsVL26rI3l5Fmx1VXJaGT6sI+kL9fqm+9lYx5XAV30nVkSpa1FcRKbsbqhhxrIpauftEFXtPVvH8KfUp585UcfWfKs5eVh9Xqghr1ExNVaTKbfmpuYqIq1V8I5XXqsi4XsVd/1bR1Kaafu2quda+mjPB1YSGVOt7fTUpsrhTNRVdqvm+ezV5fapZ0K+az/tX69momhtyNqyanQOrGTiomi6Dq/W8Wc3kodV8K0OHVfPQ8Gp+H1FNx4nVTAqvpjyimrTJ1QybVs3Ft6sJml9N1HLFyJ7IakZGVev5qZqe0dWsWlHNOXkzppoxK6sJyJOrqnHIutXVHF1Tzdi11Ty3rprrn6iH+GqeNlXzoLmaj+UdSzXt7NXESbMsyKrmlHzuqKbYqZ5c1STLTdldUE3XQDXp8v2maoZvruaRLdX8ubWa/duq8W+vxr6jml93VzP6YDVbj6pufbW+q1bTJO8fq+akFJ1Q3pPKKeGnq8k4W83BX6uJP1fNisZq/pCZTdXskxeaq/HJ41eVW85fU75b1RxrU8PZ9jXsDK4hPaSG/+TXjjVM61RDbecaHu1Swz1da9jev4bg0BquyYSBNXwlYYNqKJMug2v0P0d7ZdmQGnYNreGR4TW0HFHDSnlzZA1jnq/ht1druPeNGlbJlUk1zA+vod/kGpKm1HBDFk2tIXxaDV9L5fQaus+owSAtZtYQJTNm1fDYmzXY5PycGsbOrSF2Xg1N8sa7NQyYX0Of5TXkS0KkepWFUTWckYnRNQxcUUO5dItRLytrmL6qBs/qGnquqWH12hoOr6vh5MYaCjJr6GBUDplkrmGQpYYK6W5VLzb1Ir/LDHsNjzvUj7RyqicZm13Dz54aTP4aYgI1/CVv1tVwQJ7aXINTNmzR7FtrOC4hO2p48mud71H1Xq8zblBd+eiY7otMOl7DzNM1+M7U8MTZGn64pDO6rHNprOHOphqiZV+zclyr4YHrNRTeqmHFnbXEtK3lL2kTXEujvN+hls9DaknpVMvSzrX8IlO71NLqmVr2h9YyOqyWJwfW8uCgWi7L/MG1TB5RS/DEWj6aVMuQiFqqpMfkWlZMqWX21FoOyJhptdRJmxm1bJD3ZtYyYHYt7rl6Xa56kbXclqVRqilTo2vZJSNWKEZ6xtRy38pazsvLq2u5a2Mty1NqGZlWiy29lghLLd/KSnst52ROVi2HZLOjlmedtQS5tLemlh99Wt+k9c1al5yttXywvRbDZ7XY99SSfLBW/+NqWVNfy7ZjteQf156Tyn2qlurTtbQ8qxpyTrb8WMvMS7UELtfSurGWK/JeUy0n5Y3mWr6QLtdq+U9+v17L3hu1+G5qxgfctGrrZl6Qm5BgNz93cDO8o5vVj7qJ6Odm20A3CYPdLBriZtgwN+bhbu4Z4ebl593cGKWYMW7ufclNh3A3N+WnCDffT1aOKW5qxTrVzX3T3KyR8zJvuptXZqjWLNWd6yZ1kZuPl7u5LK9HuflcBkS7KZUuK9ykyX8SGePmd5mx0s1eGbXKjV+eXO3GKa3XuNkgV+T9tW6+XOcmbL2bMmmxwc2sjW72y5hP3MSlu7kqf5vcvGV2c0TGWtxslV5WN/kSbNPcckMW2d38KJOz3HwnwxyaTR51urHIGpdmynGzQ/rmuvkl363/l27WF7uJ9rl5MeDW9wI3OXWqvUm15cPNbs7KpC1uvpFV29XLDjedvnezbJdm2acZDrgpP+hm9hG3vkMox1E3z9a79byiHLLwmHJI+HHlkIdP6v7I3NO6b2d0P35w4/nZzc4LboyX3LS8rDkbda+a3STKDfnpqu7XNTcjrrv1DOvGJq1uulknXf7T2cu+Fh5cd3lY397DJZkf7OG4vN7Bw+dSGuKha0cPd3Ty8ExXD0HdPHzzkIe3H/WwvaeH8l4e5vT18FOoh+/DPAwf6MEtPQd5sMm6wcorx4d4GDdUeUZ42D/SQ/gYDzPGeXjqDQ8tIzyskrmTPbw8xcOtaR5+ne7h+ZkeHLM8fDXHQ8VbHt6a5yFpvmou8pC52MNfSzwcXuohMdLD4igPP8uuaA8PrPTwsVyRgWsULy997KHXBg/5krhR+1M8jE334DV5eMLs4UGLh0Z536p6Ng+D7B5WOjz0yfaw0OvhrNT4PTwa8HChzsM7mzwckxd3eHj2Uw8jvvRw1/fKudtD8l4PQ456MNd7uLfBw3l59biHkhMe/nfKwxu/q/4fHr5t9DCsSXnl0WYPVll71cO713Re8vp19f2vh97/efilg5cnO3n5oIuXMzKpq5dv5M+eXno94eXDXl66hXkxyF0Dvbw1yMthGTvYS58hXgqlboRXz6VeloR72R2hfFO8OKXNVC+fSJN8ME35pWaGl0dnerk4y0vYHOWc62X/e15aL/ZyX6SXd6N0baWX1LVe3jZ6edXkpYXVS7QctHnB7mWL9MrykuTwEpfr5ZqsrPES5VOM30t+ndY2ebkle7d4GbXVS0Ditnv5aIdqfaGe5NGvvXz5nZeGPZrlsJeOR7xEHvUyq97LAXmxwctzx7zkSeJxzXfCy7STXl44pXzy9Gkv3//gxfOjzuxXLzGXvJyTfo1eiqVzk5c0+aPZy0vXvITc8PLsv15u/uflVFsfa4N9HO/g4/UQHxUdfTzUyYdRznf2Ma+Lj9e6+ijt5sPQ3cddD/mIkbd6+NgzwIcrzEfcQB8/DvIxebCPkUN8eOWJoT4c0nqYj0+kWc4O9/HdCB/DR/r4ZrSPsEk+PeP6GDBVuacp73Qfc2f42DHTR/9ZPtJn+zg8x0ffuT6i5vk4uMDH8o98bF7s42a0jyUrfEyP8bFXRq306Tukj2dW+bix2sfiNT5+lqfX+3gq1seHBh8bzT7CrepBhtt8uCXL7uPBLB9N8oHDxxn51uljmEvr8li2jwdyfDTKglz1neejZ4EPu9xf7WO918f7Ph9f+30MCfiolkfrfFil1Saty3ubfZySCVsUJ0O2Kk4e3aY4Wb9d1z7TNXnvS8V95WOnnPpW60e0flTX67W3QXuOa/2Uj5rT+vmMjytn1ccvev+7Zris3hs1W5Nmuqp55cNrmvm6ZpbWt3y0vcfP8638uO73M7W1n0Cwn5shfpZ09DO9k59nu/hJ7Ornlizt5mfMQ36e6+HnxZ5+/nzWT78Bfu4M8zN3oJ8Bg/10G+Lnn6F+Ph/uZ/hEPz9E+Bk5xc+TU/04ZdF0Pz/J1Bl+dssLM/34pd1sP/FS95ZqzvUT/Laff9/zs3KZn7eX+6mX8ig/LVf4WS3vxPh5faWfh1f7McvaNX5q1qsvk58Cs58Qi5//JNLq55DNz1i7n22ywunnqMvPp9nKlednlRzL91NZqH6r1Y/Xz9M+zR/w86tMr/OzTzZt0tyb/XTY4idZIrf6+Z/03eGnSN76XHnl+mE/0476GV2vWSSvQbMc85Mkt2X5cT+zTvjhpJ8+p7RXjp71c/5nzfOrn9Z/q+5lnXOjn80S0uwnRf6VyKua47rO/Iafv2/5udQiQM+WAUKCAhxqH+DvjgHCugQwdw2wtluAU90D/PlcgKrQAGcGBQgfHOA7GTEkgHNogLhhARYNDzBtRIB+LwZ4fHyAuvAASZOVb2qAsdMCbJO+0wN0mRFg5cwA/0jyBwHmLQ1gjQzwcVSABdHKL9+tCOCNCRC0KkC8/LI6wJENAS7GBQikBXjJGOAuS4BxtgAD7QEsWQHWOwJcke9c6is7wPT8AHm+AJGBAIfrAuzYFKB0c4DMLQFabg3w7rYAJ2T89gA1OzT/pwHssvDzAC98qTqSe1gzHAlwW2bXaxbZ3qAZjwUoka7HA6w6oVwnleN0gAfPBmiWhT8EeObnAMG/KP+5AM9eDhDVqBmaAgy4GqD7tQBGued6gPdu6Hxl4s0A++6oY0yLOsIfqOOfDnXMC6njq451DO5UR7Vs6FLHj13reKF7Hck96rjn8Tq+6F+HNbSOyYPq2CXPD67DL08PqSN4aB1JcluMz9fx+uvKMUE5JtbxbEQdHSbXETWljj9lztQ6jsgr0+r4TEKn11Euphl1rJtZx+lZdfw+t46u79YRs7SOt5cp3/I6Ho2q44Fo5ZVmWbhC+WVKTB17ZNTKOurk2VV15EvI6jpS5D+JXvN/FNd3fFPl38ZxtrhBdssGEfWnoOyy4QMiCoIIlL0FFSd7bweiOJgFynRvpJlNk7RJ073Tme40bepkyGgpPNfzx/t1mpP7/q6TJudEsWhrFDkyeVsUdhm4PYpDO6J4bVcUJdJ3r3IfUO7Po5j4ZRT9D0URejiKz6TFkSi2yIqjURTJtGNRuCXseBS/SkREFHNPRZEub12M0j1nFOejovjEEEVTYxT5pih+skTRyxrFm7YoNsZGEeeKYk+W1nqjMMn53Cg65kXxqTTN1xr5W5YVaL9MLdQe+bkoioeKlackirTSKC6UR/FPZRQP10Rx4koUra5G8b5k/qc+rkfxzI0ofQ50XaTFrSi2ymXx1UXhqY/i4u0oPrgTxXt3o6iWrEYGJjU20KWpgW3NDHx0r4HXWxmY2drAmEcMfNzWQON2Bpa0N5ArL3Yw4JQfOxo42slARaiB8M4GTF0MfNrNwKbuBlw9DTzWz8CaZwzUyPMDDAwcaOA7OTTIwLXBBkqHKMdQA0+GGTgj7Ycrx0gDN8caOPmCgdYvGhgwTetmGBg900C72apFGoUb+ENenGug53wDaYsU800D+esMTF1voPdG9bHDwFU5vcfAnv0GfJ8bGPmlgd+lzWEDd6X2iAHHMQM/HDcQcsbAZxL8xsADPxrwXDLQ16BZGLXOZMBrNvCCxUCPaAMP2gxYHIqfY+A1r+rPV/3SvsDAAWlcaGCDPFpioLrMwPS/lPNfA2svGxh8TTP7TzGuG3jrhgG/PFOnOA0Gou4aoJWRGe2MJMro9kYuyRMdjJyR9h2NHJDGnYz8JctCjNh76PiMkQL5dYCRPgONfDjISIOsGWzEO8SIY6iRnmFGHhxu5N6xRmaNN5IicS8ZiZhuJPsVxZlpZNAsIz9I99lGjsgD4UZ2y015a46RSpkz10i6TJhn5Ov5RjovMNJyoZHkxUaMS4zUvGNk8ntGflyjfOuMVK03Mm+DkQyZuNHIt5uMdN1s5JDct8XIf5K6zUi/HUa+klf2GJly0MiJz428/4WRhYcU77B6kMFH1MdRo+5/jLx9XLFlXoSR504YGXDSyHdyf6SRnXJdVp82knZG9V0w8tpXRiIvKbZJfcsws3JYjLS2GvlA1kQbCUpGonrKMvJ6jpFxuUZMEpJvpEWBkStSUmjE4FOcq9p73cjaG0ZqpdVt1XjXSNZ9Jg63MXGjrYk325nIaG9iYgcTO7qbCO9pInSIic9l21AZZWLsFBNPTTXx2nQdXzHRYpbOzTFhlNcWmCiVmQtNfLZEx+UmzO8qxhoT19aaKFtnYvZ6E6kyfoPek34bTXwtnTeZ+EJabjbxn5Rv0dqtWitsM7F6lwnrHhOH9pmI/sjEW1+amHfIRMxhEwOPmPheuh81cURuHTMx6YSJY6dMPBRp4t3TJhacMXH3V5OesU00MprYIMtMJgrkd4uJx60mTssnsSbOe1Rzmon+2Sa65Ji47tVsck3MydN8ZECBSc/SJh4oUi6p8pnIKjZhLzHRs0w5y03slT5/Ku4VE5uumfhHXr5uIkFG3zBx7qaJjrdMHJRV9SZK5FBzMzkPmZn8sJk7j5iZ2s7Mb+3NPNbBTKS07WhmvzTuZGaD/C3LQ8wUiifUzKjOZsb2NFPzrJlFA8wMHWTWc7SZRwebOSmPDDHzkdyVP4eaWTrMTIG8FGZmxHAzp0eYmTHGzFPjzHw23ozlOTPfTDLzw1Qzx14ys2+amdyXzcTNMDPsFbOe/RRX2sxSXGk028x6+UuWhasumTZHtcnIuWYuyRPzzJyVDvPNfCqXF5gpWWhm3GIzJum3xMxX0nmpmcrlZgasNBP/npnf15h5fK2ZM9J+nZlPpOl6s+5bzfwrKzeYKZZXNppJFtMmM09vViwJ3WLmC2m51cwO+U9WbzNTIenbzUzcYSZaBuw0850c3WWmeo+ZhXt1PWTax6r9gJlVn6nOL8x8ecjMzsNmbsibR8z4ZdBxzUl6RmhW8vAJzUveO6mZnTIzJVJzk43nzLzxnZkXfjPjlEd/13W5pGsif0VpVkZdR5PyyZNmzUoOWsw0t5q5Iqk2Mz+5de0SzczKMPO218z8XDPP55lxyE/5ZiIKzLQu1GdI1hXpWkt8sWZYojjlZl6r0LX1m5n+r2JfNXP1mpny/8zMvm4mTerq1Ptt1drYwsMPWpjaykKztha2yPgOFizyTUcLu0MsvNzLQmVfC2WDLMwebOHZoRa6DbNwRB4Ms7BH6mTRCAte2TTWwvKXLITOsLDjFQvX5c2ZFvwyabaFweEWPpxrYd08C3/KsvkWCuXcIgudFlu49paF79+z0GONhTXrLCxZbyFfXtpg0X2VhbPSfItFzy4WBuxQTfu17qDe+1LnD1sIP2ohXSYes2CTAcctvH/CQoOsPancURbWG1Sj0aLnSfVnsjDGbMEoVTYLZFs46rWwL1dx85Q730J8gYWRhcpdZOGgz8IbJRYiKhSjykKTyxZWXrHwzH8WvpUHb1iol+BNC4tvWciTqXXqu4mVj5pZ6XevlfvvtzKxnRWbHO9g5YOOVv12Wrm3m5VAdyvT+lm58IyVGwOsZA+y8thQK5HSbpiVy2FWyoZb6THaSueJVtKnWek5w8ryWVaKZMZsK2PDrRyaa2XEIiv2FVaefdPKd9LwtmK/Z2X0GsVfa+WLdVYWbLQSt8lKh61Wrm6z8sZ2KxVyYrfq3WPF84mVt7+wcvGwlcePWDkjHY5a+VSuHbOSGWHl5Ckr+yOtXPrVSshFK29dsjI/ysowo5Vf5XWr6rBpjcPK924roTnKLa58xS2w0rHIykHZ7rPyb61m8o9Vz3JWLLLvhpXpdVaM9VYON1h1j2glKPc1j6bqwWi2t4lmddtostpFM7l9NL92iOaxjtE0D4nG3iWaPt2iOT4wmlaDonUfEs2GwdH8LSuGRPPK0GieDYumx/BoCmdEc3h2NPXh0UyfF817b0VjeDear96LZs9avV4XzbQN0STI6I3RGOXpTXpfumzWmi3aK19/EE3/w9F8I0eORPPQ0WgapOh4NGNPRPNwZDTLz0STfDaaceei+eG3aCIuRrPxUjSlUdHMNkQz0RiNTQaZovlRepujaWJVPzHRPOGN5pzszIvGXRhNsFR1+6PpeUVx5KOrinVNsf6L5qeb0Tx6K5qm9dFskddvR3PvvTbGtLVhkqPtbTzcwcYdKe5k45UQGz272NjUzca/cqq3jbeftvHUszYODbDx3iAbSwfbKBTTUBv9h9n4VrqH2fhguGKMtFGOzs+y8Y3cCbexYq7Oy8x5NjKX2riw2sbxtTY+XGdj9kYbgzfbiNxi45OtNvzbbezea6PgfRtbv7Qx77CNuCM2Lh61ce6YjS+OK9cZ1S33/2rjuyjFMthobbRRZraRYbFht9oYEm3jFzmXbeNer413c20sybMxPd9GopgLFKdINfi0r8RGfLWNv/60UXXNhuu6jRE3bPzvpg3u2Bhw18aJRjEsuz+Gi+1iONc+hi86xLC7Ywx18l6nGGrl5dAYLJ1jqOih9x6LoedTMcQ9G8P5gTGEDorhS7l/cAz1smaI4g2NYcawGKxhMbQZGcPVUTFUjo4hZ0wMU6bF8P4rMdyRV2fFkDY7honhMcTI4DkxdF8aw8fvxfDG2hhc62MYsSGGS/K/jTFckMObYlixNYZZ22IY834MTxyM4ZVDMXA4RvdSMbQ7FsMncv14DP0iY+h2OoZj4vldr6Ni+Fa6G2LYZIrhNXMM5TLHEsOfjhi2pCtvhnJ4VWNuDOvzYliZH0OpzC6IIV0mFcbgkMd9MZyVz4tjuK9EsypVDRVaf0NrbsUwrE6zvB3DngbNRVIa2TnYzM7N5nbeaWHX75Kd0a3tvN7eToXM7WDnhY52RnSy81WInZVd7ZzraSe6v523B9lZPNhOvkwfYufZYXa+lxNhdtoMt3NAmo2w4xltp/9Yu5417Pzzip3Y2XbOz7HzwDw7+2T9fLvuce3MXqjYS+ycedfOvWvs1Mkfa+3YNtj5eaOdDpvtfCYtt9gp2mZnxnY7g3aq9i/t1Byys+SwnQJJOmLHetTOo8fttDhhZ/xpO+2/17rf7RRG6bVR75l1zmLnllUxHIobq5hu5c60s8Jrp1hm5dpJk+fy7DxeYCek0M6rxXYultkJD9iJ+tdO42t2rkjOdTvd6+wcl0fq7eyXLbftXJPvGzs40NRB82YO8ls4aH+/g6KHHExo5cAmK9o7KJa0Dg6e6+jAIY+HODgn4d0cZMoHvR2cHOBgxyAHNyQ42MGSIQ5mDHWQLD+HOegz3EHHEQ4+E8dYBxsmOoia7ODqVAeml7U+XGvnODg9X+sWaJ3cu9BBvQxb5mDr2w4sa1Tfegf3bHCwUyZucWCXkO0OvpR9Oxw0yD87HbqHc3DrMwe+Lxz8elj1HnFw6KiDB445uCOrIhxkn3DgOulg5CkHBvngNwev/+5g/iUH8VGqy+DgGaODEyYHn5jVm0W9WdWXTfOJcdDX4eCtFAfj0x38laN55GoeMjnPwfB8B5ekW6GDY9KqyMGbxQ7yShwklqq/Sgd/VjlY+I+DyKvq9T+9vq5533BQIrNvOsiQ5285iJWwOge/y//qHXS97eCotGpw8JE0ueNgi1yV1XcdVMm0xk7GNXFilYFNnUQ2c1LS0kl+ayfj2zjp087J5+2d3NfByR65Les6Ovlbyjo5mRPiJEteCHXikhGdnUTJ012cfCPduzo5Lo90c9Ksu5NtUtPDyYTeTmwS8piT155w0ra/k4uDnTw5xMkF6TLUycPDnHwojcOcbJarUjXcycIRThJHqt7RTl7FyaGXnbw/w8ld8cx2MibcyQ9znPSe6+SUlC50Er7ISehqJ/XrnazcqHo3Oxm5xUm/rU4itjlps93J9h1Obsg7O508t8fJs0e0/6iTg8ec7D6uvbI2wslf0u+0k7SvnLz8s5NkOXTRyaZLTt6IcuKXXINqNGq2Js1WBpqd/CR9LE5OSyerk73RTtbbnPwjFTFOWqQ5WZ7hZFamk+ezNDuvZpanuiSY72RpgXIWqrYiJw4Z5tPM5KNSJ4UVThb94WT6n7pu152cvanZ3nLypeyrU74msXzeNpY97WJZ3z6Wf2RVh1gqZEqnWJ4NjeXRzrFEyvpuel/ie8Zi7qXjk7HkDNDfg2IZMDiWjkNj2TsslgZZH6a18trwWN3Hx+IZGcvpMXp/XKyeE2NJfCmWL2fEcmVmLG/MiiV6Tiy/zI3l3LxYQufHckgCi2JZtDiWIctiOb88liWvxWJ/I5bgu7F8vT6W5ptiuSnvbo5l+ZZYiiVjayyTt8USJyO2x/LtjljK9sYyZ18sP32ufIdjWXg0ljyZfiyWJBl/PBabDI6I5fETsXQ+GcthuRYZy4yzmoFBMzBqBtLRpHnJHXMslVb1YdP+GNUvv9hVvyOWD2O1Lz6W3xNimZev/mVqQSzWwlgGFsXys7xfEkuj0lh6/aMZXdW5G+r7Viwf1MXSuD6WN2/HUi2FDbGENYrD3TKO/e3juNEhjnc6xun+Ko6MkDgmh8Zh6BzHaz3jqBgUx0tD4kiQQcPi+EX6hsVxTjoPj+PhEXF8KFtHxrF0dBzjXojju1lx9JodR/vwOD6T++bEsUcaZMPcOF6fF0fe/DhYGMfHS+NY9HacnqXjuGd9HDulTtZuiOMvWbkxjnKZujkO65Y4Bm5V/m1xnJXQ7XEclod2xPH2rjiC4tsdR9xe5f0wjic/i6PscBxTjsYx9lgcFhl4XPtOaM9J1S3/ndK+SPV7Lo7+5+M4dSGODl+p5q/j2Ctrf1P+i+rbEEcXUxxHZL85jm0WzU3etcYRbosjS16M0UxlpieOsOw4enjjiJB1+XH8I68VxFEpvxXHcaBMcWrjMP8bR5P/ND/5T5bd0PxvxTGqLg6TdGqI49rdONKbuHiug4vhHV083clFzxAXn4W6uK+zi6quLib20PleLhr6uDjxtI79Xbz+rAvHIBfDBrvoMdSlZzMXB+XeMJeeiV2sH+7CP8JFyigXl8a4eGqs4r6ovVNd9Jupv2cpfriLvbJxjosrsnqui8XzXPy4xsWH610s3+QifLOLLHlxi4sxW1303e6i7SEXLQ+7+PeIi6gTinfSxeeRLq6ecfHD1y6uf+/i6EUXOy65WBPlYqXBRbkkmlwMtbj42uoiItrFFx4XrbJc/JnjYny+iycLXewudnFbvve76Bhw8UC1i48vu2h+xcXaqy7sN1z8flP93HLRvl493FbeBhejmrjhATdFbd2kt3PzfHs3Izu4MUmfTm5CQ9wclpud3fzZxU1ZVzfebm5e6u5m5hNu1jzr5i8pH6A4g93Y5f7hbvbJWyPdLB3lZuA4N11w02Kimy9fcnN9upvSGW6+CncTMcdN27lu7p3nZo80SPoiN6OWuPl7pZuKVW4WvOZmzlo3OTJ1nZsEGbfezZANbn6Tdpu1f4ubO7Jxq3Jud5O2383+z9xMOOLGIZeOuul3zE2v424ipWOEmy/kgxNuGp90s1XePeXmD1kRqVyn3SSecRNz1s3Qc27e/tZN91/cXLnopvp3Ny8Y3LjFYnTrec/N42Y3F6Srxc0xaWN184m0jHazW27LBpuby/JGjJuALLZr7jLToZ5lstONS0bFuhkQ5+Zn6etyc066uN0clUfi3RyQFh43u2R9gpt/5fVEN1WyKEm9J7uJS3HTOlPrstzMyHUzKc9NrBjz3Txb4OZH6VPo5qyEFrk5Iq18bj6W5sVudkidrC1x84+8VurGLwvL3OTLjHI3qTKpQnFlRKViyzN+xZY+VYotoQF9fqRVta6HNK9RbHmtVvv+0rp/df6K8lxTzBuKd1PnZeQt1VmnWNKnXrEk9LbqlFYNqlOa33GzU+pk3V3VKa83iscvCxvHUyAzmsSTJpOaxjOyWTwmebZ5PD/JYy3iOSed74mndct4Wtwbj+uheAa0iueRNvHcbhvP+nbxBNrHs7hDPEUys2M8kzvF4xZLSDy/hMbzeOd4LkjXLvEcl0+7xtOyWzwbu8dT3SOezF7xvNg7nsF94vlVDj4ez8Vn4tkyOJ7r8seQeMqGxuMdFs9LYfEkyYTh8Xw3Mp6HxijnNMWcFU/D7Hg9k8czbkE8vy2M54GlirFMvb6rHt+Lx7xWNWyI55js2aT8m+N5c0s8NbJ0q/btiKfxvniePBbPZxHx7DsRr8+6csvc0/Gs+zaedr/pdZRqMMYTZY6nvyWe7+VRazyHo+NpHhNPlUOzy4rnaLbmlBPPhtx4rkhWQTy2oni+LI3ntUrVUx1PRK36+zue3H815+ua8414Dsg9N7XvluqqV5+NPPzT3ENcOw8DO3i40NHDwRAPjTp79H3j0fe4B6ec6+1h6lAPicIwD5fCPPQb7uF7+XiUh/rRHi6P8dD8BQ+BKR4iX9Hfsz38G+7hjTk6J0vmevBJ5jwPL8734JFxCzzYZOhCD7/L04s8dFri4eGlHuqWaf9y7XvVw5S1HhJk2HoPvTd6aLVZeeXyVg+rt3n0veOhWMJ3eMgW/YMSttvDo3s9tH7fwwG5+qGHtz7ykPOx+vnMw7HPPdz50sOKI+pV5h316H7JQ4o8d9xDrAw44eFn6XvSw3npesrDcWkbqTnJfac97JNGZzysPOfB9ZWHJ7/1EH3RQ68o9WH0sF+amzzslHpZb1bdstrioVqWWlW7hEerdplq05yFGA92CbN7iJL+Dg8/SB+nh7PSOdbDUXkkzsMnsselfmST28M1eTtevXnUV4J6SvTweKqHhTkeCiQ6z8OQfA8X5akCD99Kr0JdN+lU5OGQPOxT7dK8WLVLvawvUe2yulS1y9Iy1S7h5apdplaodqFStctwv4dnqjTrag/v/OEh/y8PM/72MOiyh6+veOhx1cOD/+laX9e1vqHPyk19VmTJLX1WZHadhyyZUq/rL+NvK66ENWgm0v+OZiJ97mom0rlRAkflkcYJfCJ3mySwuWkC7zRL4A95tXkC5TKpZQI9Hkig7uEEHuuYwDlpE5LAp3JvaAJ75a5c75zAu10S9PubQEXXBNw9EhjcK4H/9U6g16MJHOqTwJtPJOD9XwLJTyXgfDoBU78EBvRPYPHQBIpk1rAEEsISiBmuuGNVz7gE/pM/xyfw7eQEyqarlvAEvpiTwEdzE2g2L4EdUr0ggaULE5izKIGs1QkcXJPA1nUJ+DcksGijYkvC5gSGbU3gkvTflsCW3Qn8tSeBPh8n4DmUwKPHNI/j6itCfZ1QfrkrW06qN1kVmUClLDydwAtnFed8Av0uaBbfaM13ynkpgX1RymtI4Ib8bUzgNZNqkMVm9WZRbTLFmsD46ATCbAn8GKOZ2hM4L585E5iQmIAxKYGmGZqRN4GB+Ql0LErQ5ypB902q9ZryXE/g/hsJvC+NbyZwU/65lcDrdQlk307gpQbN9k4CTzRO5K17ElnUPpFZHRIZHpKIQZ4JTeQn6ds5kW5dEvm8ayIfdkvUc3cib/ZM5PEhiZwYmkj7YYl8Ic2G6/zIRJaPSqRM8kYn8vKYRNJkyPhETs1IZPesRN4JT+RPWTknkQopmJuo765EfXclMn5BIjEStjCRKPlxUSIRS5R7aSLe9YlM35DIpI2JWDYl8tSWRL4V355EBh5J5Bd58mgiPY8l0ul4IoekVUQiB+SeE4n8dzJR90SJZJ1J5I5Rf5sTWWVJZKRd+x2JhMQl0jgnkZI85cpXnsJEXDK6KBGrPF2cyHdyrDSRg2WJTK5RbX8lwo1Enr2VyBN1iXwlh24rb4Pyyj13EhnVIol5rZPo2yGJDp2SeCgkif2yKzSJBlnVNYlF3ZLoPyCJH+XEoCQeHpLE7qFJ/BWWxOIRSSSPSsIyJonvxiWxbE4SuXOTeHleEmkyeb72Lkqi+5IkWixP4vqKJFJeT2LSG0kUbUhi9sYkBm9N4jd5alsSZ7cn0WVHEp/tTKJ+dxJ/7E3izCdJVBxKovBwErOOJJElU48mYT6ufRFJ9D6ZpO/nJDac1f4fkvjw5yRWXkzioimJ781JnLMk0T46ic/lQVsSnQqTuNeXxD7ZVpzEupIkVpQlMbNCuWqScF1NottNzeNWEjduJ7GmIYk37iRRelezapTMjMbJpMv4psn0b5dMx47JtOqUTMuQZLaGJrO2czL/Sk2XZOZ3SyZ0SDJthiZzUHaEJVMvOaOTmTQ2mTHjkvmJZL6akEzFFMWancy2ucmsm5fMm/N1bkEyE5ckY12azKENyrMxmQOyb1MyjTcnc0sub0mmcHsys3YozzHlkfuPJ9MsIpniyGTizyYz/Hwyb/yUzKjfk+kXlUw3YzIn5V6L4liTWR+drPvjZBKzknk6N5kf5LE8rcvXOulYkMwnhcpbpLXFyez/I5met5KJlDb1yXx4O5n37ibzStMUetyXQqB1CksfScHSIYV+nVJ4LCSF7qEpdOqcwvtdU6jvlsI7PVLIGJyCc2gKo4alMCRMa4en8MjoFO4fk8LE51NYMSsF99wUDPNTGLAghfUrUqjemELZphSSt6bg2pbCmd0p/P55CgePpPDA0RR2HUvhjmw+nsINWRORwr+y+kQKQYk/k4L9bAphl1I4Z0yhqymFe62qKTqFs4kp2PL0Xr5yyi8FKXxbqHVFKRwqTuGTEtVfmsLtshQ2lqcwvFYx/0uh4noKi26kMP1WCpPrUvDI+PoULjaopzsp9L2bQotmqezokMp7nVL5W5aHprKwcyqFMrtLKtkyvnsqdhnRIxWzGAamMmBQKueGpNJtaCqHh6XySFgqn8r9w1O5MTKVs5NTCb6cyguzU3GGpzJqTipWeWZeKr0XpHJGvlyUyvVlem91KvetTeUDabYulQbZvF5xZM2GVN7cmEqtVG5KZfHmVIplzpZUcmXG1lQyJHFbKhO3pxK9I5VhO1P5ZVcq3+1O5dE9qSz9JJWZB1OZ9HkqAw+l8vThVH6QvkdSuSA9jqYSKaHHUjkqbY+n8rk8FJHKx7L3RKqeEVOplw2nUnk3UrOS5Wc0o3OprPpd8Q2pZEqyUXlMqbhluCUVkzwdrXzylS2VnjGatVu1JypHjnJ4FT9X8fNS2S71sjFfOQpSeaMwlRpZUZRKhSz0pRJenMrLJamky4SyVEaXq9+KVOKu6bpc13W5kcpTN1N57JZ6k+51qZySo/Xq67ZyykMNqbS8k0qTu8opSfekcaB1GpfbpVHVIY2lHdMolfxOacwMSSNL4jun4eiSxsiuaXzbI40Nj6cxcGAaPwxKo+/gNL6SVmFpNBuRxs2RafwxOo1ppOGcmEbUpDTmzdbrOWmkyuS5aXiEeWmMmp/G0AVpPLQ8je7r0wjdkMYXG9N4eFMaDVvS2Lw1jVU70lhxOI0px9OYFJGG/UQaI06mYZb+karndBrdzqZxUowXVdfvaXQxprHHmsb26DT+iVFuVxqjPaojP43sgjQGlKYRUZnGA4E0cv5JY+KVNDrVpXFENt9N44a0fiSdlZ3SKQhNZ3qXdEw90okbrOPQdAYNS+ei9A9L59yIdI6OSqfd6HQOjEnng7Hp7B6XzjXSOT8jne6vpHN/eDofSqO56fw7P503F6SzYHE64UvSyViaTpfV6bR8J5335dX16SzekM68jemkbU4ncUs6E7emc2F3Op33prPi03SePJ5On4h0epxIJ1I+Op3OM7+m0zEqncPysTGdneZ07sgWSzq3ZLUtnaCsjEnHL6X2dFpkpvN6bjoVecqZr5wF6eTL9CLllhd8yl2cjkvGlqQzojSdpyrSOVmVzrY/0im+nM7cKzp/Mx2LDLmVruf2dH6Vp+q17k46e5pm8PY9GUR2yOBQpwweCcnQ810GD4Zm0LJzBk27ZLChWwbX5M0eGcx5NIN7BmfwblgGtcMzWDkigypZOjKDhaP0/ugMXhmTQerYDCaPy+C9VzL4RxaGZzBzbgbT5mXodz6DF+ZnkCiuBRkMXZzB/DUZzFiXQaZMXZ9BisRtzGDMpgyGbMkgSrrvzCB0VwbHpf3uDGYf1LrPM/j1aAZPH8vg0QitOaH3T6qXU+olMoOPT2fQ6FwGN84r308ZXIjKoJUlgwesGeyLzqCJLYP/7BmscWRQHZvBirgMwuMzSEjM4NPcDD7Ky+BOQQZ1hZpDkdbKZV8GbxVn8Ke8XpJBboXquZxB6ysZ1F9XrhsZrK7LYFV9BgFZ1JBBscy7k8HLjTLJkAlNMxnaIpN32mdSHJLJ1K6ZjO2RycXemdz7dCbVgzJZMiST8GGZvBKWyYsjMnGPzGT8qExGj86k3fOZtHwxk91TMql8RWvCM8mSaXMySZMX52YSPy8T5mcSK6MXZOo5OpPhCzMxy5BFmURJvyWZ/CRfLcvk2KuZzFuXSc561bghk5SNmUzelEmCuDZnMm5LJg4ZtTWTaAnblsng7Zlckmd3ZPKrPLErk2+lz+5MeuzJ5MTeTDrtU08fZfKBlH+RSeaRTF44pn6Oq6YTquek6jmleuS3yEyePJPJqfOZHL+QSf0PmUw3ZJIuKUbVYlItZtViUS0yyqpaJCw6E5M8G5PJ0/ZMfpQnHJl0jcukaVImM3IzSc1T3vxMnitQbhlfmIlTRhepDhnuy8QihuJMBpboWsjPpZl8X5bJ1+WZnK7M5EBNJnf+0IyuZ/LSTcW7lUmiuOsUr17xJOZ2JiMaFEuG3lE8ebxJFmeaZRFok0Vh+yzmdMhiZscssmVKSBYpkhCaxcTOWbhkXJcsnDKwRxY/98wipG8W2/tl6TORRan4hmaRE5bFjOFZZMpLI7KYNCqLYeOyeGdWFn/LijlZLJ2bRZnMnZ/F7AVZJC3OotW7WWxbn8Vfm7NYvSWLWqnemkXlNsXfrrU7FXd3Fml7shi6P4tvP81i08ksbsh7kdp3Oos3zqiXs1lUnMvC+3UWv/6mGk2q0ZFFfnIWl3Kz6JefxU/yv4IsvinM4tGiLC5Ix9Is1gfV7w31ezMLt0Q1ZHHxThb972bxVKNsPcdl83ebbF5tn82CTtkUyezQbNK7ZJPSNZvJ3bKhRzajemXT+elsDvfPZvfgbHYMyeaObBqWzfqwbNYMz+adEdn8I8vHZLNwXDbzxmfTc1Y2Z6XTnGzaz83m4PxsHlyQzfXl2YzZkE3YpmzM8uzWbH6Vx3dk03FfNjs/ycZ3PJu8E9nMOJXNtEjVciZb98za87XiRCmOIZsDcr8xm+bmbPZKE0s2u6TBms3W6Gxu2lRfTDZX7OrRlc34zGwG52YzIC+bi/J0QTY/ypOF2XwvfYuy6ePLpldxNueke0k2R8uz+aJSOf3Z7A9kU3pdtd1QfzezCb+lGmVWXTY5MqM+myyZflszlKkN2bxwJ5skmdgoB7fogZGxTXIwtMjhk/Y5fNgxh/c75dAsJIcmoTl6xsvhrjR0zmFT1xzWds/hqgR755DxdA4v9cth1OAcLENy9Ducw8CwHH4ekcNTI3P4Ub4blUPf0Tk8OiaHXmNzOCfbp+XwRngOVXNzKJufw6IFOcxdpLVrczi1KYdjW3I4tE317Mzhnj05bPtAeT/OYcUXOeQfzWHm8RxmROQw/YTyn8whVZJP5dDWmEMrcw4HLDncG61e5B6b+pHmMTk0teewW247c6iLzaE8LYeEwhwm+HJwyfjiHKLLcmh3LYc2/2l/nfbXa780bchhdUsvr97vpUqeD/HyXKiXCZ29OLt6sXX36n7ci7GXl98f9XK2n5eQAV6ODPLSeqiXB8O8HJD7RnhpNtrLZrysftFL9VQvRTO9hM/2kiezwr14ZeYcLzkyY66XLJk+z0uGvDTfS5pMXeAlVZIXepm8SLUs8RIvrqVeYpd56bneyznpscHLGem20UukdNnk1Yy9dN7s5YSEbPFyXDpu9XJUOmxTzdJuu5dHdnr5XFrt8nJQDuzxcv9eL/fu87LxoJcrX3i5/KWXfw55efOIlz/ljaNeauW1Y15qZNVx9ShVEV6Wn/Dil2UnvVRI2SkviyO9LDztZc459X9e/X7tJf1b9fadl3G/ebFGaaZGLwaTl0Fmzdbi5Terl2eivfwq/Wxenorx8j+7V9/9Xh53euntUt/xXvZ7vXyU6+WefC/vS/MCL3ulWaGXPdKkyMsuaezzcrvEy9ZSXZcyL7fkZrmXDRVe1lSpr6CXyn9V7xUvJVe9FNzQ9bqpemX2LS+54q3z8kq9l5dv63rJ9Ab1cUfX6a6XKY1ySZHJTXJJkueb5jKuZS6/tM/lpw65/Ngxlyc75fKDfBeSy2Odc+nTJZdHu+bSq1su5+VMj1y69sqlS+9cjjyey8P9crlvQC5NhuWyY3gud6VhRC7rxudS9koupTNz8YXnMnduLvnzcnl5SS4TVudi3JiLYVMuUZtzGbQll2e25/Kb9N+Ry8+7VM9u1bMnl74f5HL0qHIdy+Xw8VzaRuRySNqcyOXzk7m0PpXLZ7L/fC4fXcil8U+5rDcpvzmXtZZc1lhzuSrv2nK5LG/bxZHL6rhcKlNyKfLmEl6g2mSmT4pzGXstl+G3cwlryGXY3VyGNsrDKEMa52FokselZnmcD83jTLc8Phmex4Mj8nhgpIzK44B8PDqP+8fksWNGHttm5lE3N49N8/O4JddezeP1jXnUbsojuCWPlTvymHsij8L/dzKPOafkdB7hZ/J4yZxH2v+z5JEanccUm8TkkWIXZx5JnjwSk/OYkJuHqzCP8aV5xMk4fx7OqjxG3M4jWkY05DG8UT6mjvkYQ/IZEqpjl3wMPaS39Mknqn8+g4bm63szn0sjdBwl4/T3dJkpc/R6ro7zdVyg40IdF+koA5fouEox3lCsjbIpn8GbZbv+3qF8u/MZdjQfs1iO5zM8Mp9Rv+Yz1prPOLvE5uNKzCchJ5/E/HySivNJLs3nhbJ8XqzMZ0pVPmnBfDL/kX/zeflqPjNu5JNzK5+Z9fl4Jbchn1l38pnTvIBXexTot7eAq7J+TAHXZeeMAprOLqD5vALeX1DAfcsKuH95AQdWFPDAqwU88k4Bh94r4Mi6Ao5uKKDjxgJCtxXQZWcBPT8o4OsDBfSPKOCZEwX8JhdPFnApUk4XYDxXwKgfC/R8X8Dz5gKSLAWk2Ap0rQpIlZz4AryeAuamFjA/vYDKvAKW5xcQKFStRQVUy0pfAcGSArZfU511qvO26pQP7xbwSbNCOrcp5FzHQs53KuRCSCF9OhfyeLdCnupVyKThhSSOKCRpZCEvji4kbUwhM58r5I85hby9oJANywqpW1FI602FtNlcyNFthRzbXkinHYq7q1DXpZCwY4VEHy8kLrKQKV8XMu3bQpZGFbLCWEiNuZDXrYonf9sKueIopG1+Ie0KCjkiXUsL6V6mmvyFDPq7EM8t1VRXSMrtQn33FPJKkyLymxVRfE8RV9oWcaNDEbdDitjeuYi70rRbEXvkqaFF+uwVMWhkEa/OKaJa/l5QxL8Li3h3URGblxfRfVMR5zcXcWFLEc/sLmLO0SIqTxZRdaqIA78VccRQxDFjERGmIk6ai/g1rogB7iIM8UWE56mGgiLKi4pY6tOe4iL+LCvikatFnLhRROebRfzexMfex3z8b5gPDz7yXvCxZJqPm3N8NMzzsX+Jj1bLfTyywsd3b/l44m0fA9f4GLPRx4TNPiZt8ZG81Uf+Lh++PT7+3u/j6gEfu77w8dAxH20ifBw94SPipI/TkT66n/ZxVnqd8XFB+p7z8cN5H8//4mOFxcef0Yph87HO4eO63HL6qI/10cLj44tkn+7XfFgKfdh9PsaX+JhYqrolvcLHtEofs6p8vPqHj9o/fWy96uOjmz4O3PLxYJ2Pg9Lmto/2DcrfpJjvmxVT0bGYZZ2KqZI/QotZ3bmY+h7FPP5sMfZhxcSGFTNxRDGpo4rJHlPMhinFHHilmM5zi7kwv5hHFxTz06JihizTvk3FNNtWzH07immzW+f3F5P4ZTELIoopkT8ii1l/rphN54tp+2MxXkcxs5zFFMUWU+4q5u+EYo56i+mWr9gF2u8rpl9xMb/JiPJiEvzFfFFfTNe7xZyWHo1KOC+9G5dguaeEcfeV8Eb7Ev7tUMKmkBLuhJbQrGsJ78v+biUc6lnCquElvD2yhJujS2hBie5zSpg9r0TPLCX4ZOGCEqoXlRD5dgk/rSlh2IYSxm4qIXVrCS9tKyFnewmzdpSQL76dJQyJKGH4iRJGnyzBKeNOlTD5dAnTz5Yw81wJeVJ4voT5F0qo+KqEgdElGGREjGLGKkZ8CSsSS2iSWcKJvBK+LtSakhLa3Cjh5K0SfmwoIbpxKa6mpYSGlHJKuoWWclZ6dS7lsS6ltBtWyunhpfQZWcqPo0p5aHYph8JLOTm3lK/ma82CUsxLSolfXsq7b5dyZnOp/p9KeXp7Kb/KkJ2ljN5dyrT3S9nxueJGlNL/VCmGyFKGni5l5JlSOhlK6Wkq5UlLKT/Jb1a9ZytljL2UfFcpi+JLGVRYirWolFG+UhySWFLKC6WlLKgsZYm/lJoqxblcSpcrinVV+2+WYr9Vyti6UuJk8u1SZtwpxSuVjcvY0KKMj+4r47HWZRjbljGyfRnTQsrIkrzQMuZ0LsPftYy/upfR6NEydssHfcqYOriMDKkMK+PyyDLWjCpj4+gyto0po+X4Mg5SRvuJZfwwuYwls8p4dXaZngsUR96eo3XzFW9BGc0WltFnRRlvri2jYUMZ92wu49MtZbTeWsaX0m5bGcek907F2lXGiH1lJHxQxt8Hy2h1tIyQ4zp/soyoSL13powYGXu2jInnyvB9XcbCb8r4yViGw1qm344yFseqBlcZexLLOJqqdXllFBeph9IyrpepN7/i/VFG9Y0yNtWX0eKO8jQqJ6RJOeealtO7WTmlD5ezsnU5j4SUc1gudCknrlc5E0aWM3lUOTPHlPP2hHKmh5eTP6eckrnlvDq/XN+75VxdWM7NReXsW1rOV6vKqd9YTvvt5frtKOfn3eUM3lvO8H3lXDxRzphIxZUJp8uZda6c3d+X86KpnPlW5beV809MORsd5dTJNmc5x+PLWZdXTsuico4Ul3OypFy/I6q5rJxvxFRZztO3yvlNhtWXM/p2ObFCQzkeSb1TzrS7qr9RBUuaVNCoZQV75NP7Kmh9fwWj21QwrX0FwZAK/utcwcYuFdTLIz0r+PrRCn7oU8GEJyt4aGgF3YZX8PuoCiaNq2DK+ArmTKhg6wsVDJtVQbS8MKeCNJk+t0LfDRUUyh8LK9i5tIIDyyvgLdWwpoJT2yr4bode761g8r4K/B9VMOp4BZ6ICgpOVbD0dAVV8tX3FfT9oYIxv1RQZ1LdlgoeiK7gREwF490VlCSqvtwKMnyqpaSCV8vUh/xTrl4qKmhSVcGF2go23Kxg+60KGtdV0KahgpA7FfzauJJhTSvx3lNJeMtKcjtX4utSyaKulQS7VbK6eyXXe1Ryu2clO3pVcrpvJX2fqKTk2UrWDq7k/rBKPpXWwys5JF1HVnJWnhxdyTNjKrGOrcQzvpI0Kpk+oZJ7plbyscybV0nV/EreWljJukWVNF9aScQm7duqPdsrSdhZycu7K1nzgXJ/WMmoLytpGlnJB/LJaeU6o1znlEt6n1euryqJ/aaSCd+qh+8refWnSk5GVTLVplx25XJU8nZsJevjKrkle9yVlGdXcm9hJa2KFKtYsSS6vJLRFZVM8avHQCWTb1Syor6Sf2+rlgbNQjbfUR2N/Bxu4udkUz/fdvRjCPGT1dXP/O5+lvXw83pPPwce8+Pq56d0gJ8dQ/28P8yv+Wj9KD9hY/1MGu/n9mQ/56f5+e1lPyvm+gnKv/P83JjvZ/MCP3dk10I/zRf5+VAeWOznoLRZ4ueIhCz1Eyk9lvn5Svou9/Oj9Fvh53cZudKPU1jlJ0FeeM1PuuS+7qf3ej/PbvQzbJNq3+pnwXY/ZbJ8h59qeWOnn7/lvV1+/pNNu/3s3OOn2V4/H8j9+/w88r7mIN0/9HNBHvvIzw/y9H4/F2XkAeX+xM8fX/hZf8jP2Qj1f8LP/076GXBKc5OwSD8xMva0H7dMOuMnRV466ydbZp/zUyjl5zWjC5qRrP7Kz5qv/Wz5RrP5zs9H8tn3fk7/6Ofxn/00mFVftGYlITGaj12zcWg2MiTWj0VGxfmZ4PLTNFWzydVc8vyUFPhZWujnryI/7/j8XJP6Yl2/Eq0r1TWU+8r8fCqty/0MDviZWOcns17XuUHX/a6f642qaNO8ip73VPF4yyp+kvDuVSzuUUWlfPJYFW3DqvSbW8UTI6v4WZ4dVYVBho2uwiYrJ1QxanoV/8yuosW8KnovquJ/i6uYvLyKNPlrlWJtrGL71iqabKvifWm9o4ofd1cRt6+Kwg+raPVZFR0/ryLrWBXlEVWsOFFFUN48qfPnqjgpC3+o4sKlKvpGVfG7oYqXLFXU2qpYb1dsh+I6q+jkUh/xVUR5qjiYXUWvXNWaX8W4QtVTpHrkZV8VuTK3uIoSWVpSRUBeL63ib3mvrIoH/VW0q6riuDxaXcXI2ioy/lQd15X/pmqX/requCTRdVWMqa/CJZNuV+nZoIppDVXkiO+OZnm3ilWNAvwpbzcOcFU2NAlQLzuaBmjaLECbFgGOyjctAwy4L4BRqlsFeKN1gEshAYaGBhjTOcCkLgGmdQ2QI/7uATb2CnBbzvQN0PvxADwV4PKzAX4OC2AYHiBmRIBxIwPEy+RRAdLk5dEB5o4JUCJLxwbYQoA9EwLcMzHAw88F+FK6PR8gZWqAd2cE+Hx2gIjwAF3nBPh+boCL8wIMnh/AIqMWBIiV5xYGSJaXFgXIltmLAyxaEmDlUvW8LMA12bkiQLNXAzywMkDbVQEGrVbNmwM8tUV/bw1glpHbAkzYHiBRpu4IkCWzdgYolIW7FGuP5icb9irGhwE6fxTgu/2K8XGAiZ/q3LEAj0bonDx1IqDnWdV5UnWeUm2nVdcZXYdzAT76OkCf7wO0MKhnY4C+lgDDogOMtWlGMZqRPcAyZ4C1cQFaewJEJgS4khXgYK56L1I8n/qW5GL1WxJgcZmuh6wqD/Dv5QC9bgYYWKcZ3A1QKZMfqOZM+2p+61iNpVM1yaHV+u2q5q9u1ezpWc2BXtWcerSazCer+ePpapo/W41taDVpYdXkDa/mzVHVXJZ1o6s5OK6aY+OreXpiNYNmKc7caq4vqGbLwmpaLq7mm2XV/LK8Guer1SStrKbotWrubK3m0I5qOu2spseuar6WRR9Wc88n1WQf1pojquWY9p+s5vCpaiIjq+l1uponz1RjPltN7Dnl+aqaJV9Xc+Pbaj79oZpbxmrORlcz1F7NWEc1bklzqt5Y1euu5oo0S6hmk7eaj/MUq6gak091FStnqeqvrWbIH9Us/7ea+ivV/HSzGsOtaux11Uy5Xc2sBtUl/jvVrLqr+uTdRjX6zqphb5MaWjatoXWzGkKa13BaXPfWkHt/DZmdaigKqWFRqNZ2qWFL1xruyr3da/hEHulRwxE507OG3r1quNi7huATNWz4Xw0d+tfw87M1OAfWED6kBp80HlHD+3JwZA1tR9XQZ0wNP0j/sTWMG1/DzAk1FMjK52r4b1INm5+v4dupNTSfU8OpeTX0mF/D1/Lkghp+kdhFNTy3uIZkufB6Dcc31BC1uQb7lhrGb61hyjbVv72GxTtqeG1njX7Xarixq4atu2vo8n4NZ+WHD2rod0S5I2pYeKKGVSdr+FPuRtbQ+VwNtq90/rsaCg01VBpreM9cwzGbarerh+QankmroSq7hg/yauhWWMNPRTWMKFbf8lFVDV8Eath4uYbJdTUsuK2+7tRwtEmQzk2D/NAsyOL7gqx5IMjcDkEe7hKkV7cg38pv3YNM7hUkXf7sE+TeJ4LQP8jXYUF+HR5k0IggFkkdFdT3UJA8mT8mSLm8OjbIO+OCbB4fpOWEIGefC9JnUpD+zwd5clZQz69B/pivNQuC3F0YZO8ixV8c5MdlQZ5ZHmT4CuV6NUj4qiD73wyyakOQGxuDRGwN0m1bkAE7gqTsCjJ9d5BcKdsTZMXeILVydn+QxE+DXDweJONkkJmnghTKosggN88E2XY2yAfngjxwPsjnMvrbIPt+CXLw1yBtf1NMY5BN1iB7ooN8YgvySEyQc3bV5lBtziAGyXEFKXEHWRYf5EBSkO8KgywpC7K6PMhlWV8RpNPVIC/eDBKoC7LudpDmd9SLdGpUy8cda2nVqZbDEhJSy2n5PrSWYV1q9RtQyz2P1hL6WC19+tbieKKWl/5Xy5ynagk+XYtxcC2vDq/lD/lvRC1tx9QSIQPH1zKKWiZNqKX9lFp+n1/LlEW1hC+u5c2ltVyRzisVc1Utztdreedt7Vlfyyubavl7Sy1rttby4fZavtxRy7e7ahm6p5Zxe7X3w1o2fFTL1xG1WE/WEn+qlozIWopOq/6vapn2Qy1eSTfWsshcyz+WWtZZa2luU48xWiNn7OrPUUt/Zy1REharviQprpa5bvXhqWVfYi1PptbyTGEtBnEW1ZLiq2V6cS25Mr9EfZfW8qe8W1bLBxW1PFBZy+dy0q9aa2rJCtZS80ctXS/XYr5aS7P6WvbLw7c14/9ruM7De7yzPo4TRFFlTFcqIsSu2qoSlQje9pq2tDqxJyi1tabogsTO0I4+02lpiyzEUlNV3agtJGKpRikdu6AE977fN5I854/X9Uu+yzmf870ukpTfIbHiDh0qJYPoWkXhWFWFMzEKw6spVK2p8OADCmtqKQxoqHBCTGqsYIqZcQqx8QorRP2mCo0SFHJFi2YKPzVX6JaoMLilwv/EyFYKE1sraOKdNgrV2insf0ZhfCepn6TQOVlhr+iZonBE/N5d4XYPhfd7KVSKR/oo7O6vUDxA4dBQhcnDFO4PV6g5UmHVKIW80Qqtxih0TFcoypCcYyXbmwr/fU+yvK+Q/IHCqLkKRqbCjCyFrHkKNeYrfLpA8i6S3F/K2TUKB9cp9MtWGJKjcE6MylX4U0zKk7ti5nqFuyI2X+GzjQpfb5b+OxRe26kwZpfCu7sVNuxX+KZAodMBhZOFCmWHFGodVXjrlEKdMzLzJYXplxWWlir8+6rC49cU1okcXWF+oLDtnkL3coXfKhSGVipcFGVVVCpiVJbWUxn5mIr+uMpnT6pcSFC52Uzl9/Yqx7vIXleVn3uq3Oqjsvw1lZRhKv2Hq0wZpWKLWukqO8apdBmv8tIEleETVT6dqpI8XdZnqzBX1rJU6i1SeXap3F+mUnulStInKndXq6z4QmX9GpVta6XPOpXibJUXc1ROiUu5Km+tV6mar/LvjSp9t6pk7lapvkeyiPp7VXL3qQw8qHJSvF4oOYtUmh1TGVKiEn9GMvyhMuGCSup1qfun1BV3bqrMuaWy2FXZEqi8EKkUiD53VcxylVkVKg9X1WhXTePlWI0RNTXi6mrUf0yj1RMa28RzDTV+FnfiNN5uojEnXuOhBI2diRpuG42tHTScThprkzS2dNXkd0uNV1M07FSN2r00EnprDOmvcU7cGKCxcJDG8SEaBSM1+oySr8WkdA1TlGdo1BqnsVIMniRff6Dx5WyNzXM0npordzLlTpbcEaPna1gLpN4ijYp/aSz+QqP5Wo2vxNPrNAqzNfrnaLyWq3FBpOdpTFsvubdoKDs1gl0an+3RaL1P4xvRab/GbnGkQOP0AY3SgxoTCjXyj2i0ParR+ZgGv8gb/Sp9z2k0u6zRrVTjoDhxVeO/t6WmIbVcjauhxkf3Nf5arhFfodG+UiOpik6fqjqDY3TOisnVdd6rofNQA503ntCJGupkNdLZ0USnd1OdX8TZBJ1JzXVqt9T5WMx5Wufw8zozuurU7KZTkKpzs5fOild0jg3VMdN0mo3SSR6jU2+CTq3p8jlHJ2+uzpF5Oi/N1zkjZi7SmfW5Lu8kZ7N1gvU6f9mo8/lunfg9OhtF+70634mCfTp99+v8KoYU6JwXYw7olImpB3VcUbVI6h6Teqd0xv2hE3dBJ1/suKiz/5LO8cs6567ojC6VvGLKVR1HvH9Np8p1Xf6m0sm9odPyptS5LTOYOpddncxAstyVdyuX/mJIhfSrYlA1xuChagZ51Q1a1TDYWs9Ae9hgxiMGHRoa/PakwdDGBpfE2DiDFU0NkhINnuhscK2bwcRkA0PMSjFo3lPu9jW4289gfn+DGq8alKQZvDXCYPkog7bpBvXeNPjPOwbfzDTYM8vg2LsGf75v8Mlcg4aZBrmiZZZBp3kGu8VLCwz5PcJg5EKD9xYbLF5i8O+lBj1WGLy7UnqvNij/3OD/vjRYt8Zg1zqD4bmynmewcINB4iaDx36WPZG612DQPoPTwiiQzAfkzEGD2oWyXyRnDxl0LJYaovwXgzq/GmSXGOSclf6XpP8V6V9q8OBVyXhdMv4pM4ijNwxGlRncEJNvGbQJDMruGUy7bzCn3KBahUF+FZN2VU12iKQYk9eqmwSxJkWPmjSPM9nZxKR7vEmxGNTUZGIzk0WJJtktTX55zsTrbDK7i0ncCyb5ol03qZNscrG7yfQeUkvU6GWyZ5jJ6JEmN8XUUSYxY0zajpW+ImmcScl4k7cnytlJJh2mmuRlmbSeZ7JddJ5vkr7IZMVSkyVfyN4a2Vsr6+tMemebHBfnc0wa5Jts2mhycovJ378ycX4wKdgtOfabhCL2gMkzRTKTOF0s9U6bDDxnckqknTfl/1YTXdy/aLLwksx4xWRbqcmxayavXDc5K9wbkr3M5LJmUssySXRMfqs0eb2KxWXxToxFYqzFzzUtvqtvMf5hCzfOYnYTi9VNLTYmWHzfzOJkooXW0mJPe4tXOlhcTbKY2NXiwWSL7d0t3sYiEB/1sfiqn0XbwRYHhlj0e9Xi4zSLoyMtzo6yGD3a4vOxFsMmWjR/12LUbIspcyx+mG9xaqHUXGxRvkRqLrfo+B+LDmstfhTJ6yyKxIvZcjfHojLPYsdGi4JNFkO3WLT4xuKZXRYf7LNockByi8JCi4FFUrPY4t3DFpdKJMspOXvaotkli5dKLf4nbly1mHpN5hazr1tU+9Niufj8hkX8TYvNokOZRcoti0Pi9G0LS7Goolk0NizyRaljMcGV9wgsGoXS677FgkqLWlVs/k+0jLHZJp6vZnO8us2QGjYXREaszW0xvaZNKOY9YFOzls3a2jb/rWNzrK7NKw/Z1Ghgk9LEplicjre53tRmcoKNLao2t1km6ifarBJNWthsFO1b2vze2mZYG5ul7W02dLBJ6mrT7wWb38QbyTYzU2w+SbVp3dOmSy8btY/Nwn42Twyw+WagZB0qRkveMZJXZKTbRBk2j75rM3i2zTlxa47N23NtAhGbZbPuS5vENTZ71tqcz5Y7OTYr18v3G206fWOj7LBZsNcmd7/N9gKbzgdsSg7aDC20uX9I+hfbNDxi8+1Rm4JjNuUlNp+es8k/bzPwko11xabeNZnzuk3MHZvNqs1hXd6rQnpUSs+qDhkxDs8/4PBabYdLol8Dh8KGDr83ctjU1KFDgsMfzR0+bOXw19YOzdo4jOvssDDJoXZXh9bdHL4VBclyN8Xh790djFSHih4OjXHo1sdh598chqQ53B0ue2MdZo1zeOgNhx8mSu8PHH6d7aDOdZiR6XBf1Jnn0HaBww7RdaHDQZG22OGq2LFGPrMdluU5rF4v+fIl3yaHm5sdpm2RbN/KnZ8c/rnHIbXAoeygQ1DokFXksPKQw2PFDi0OS98jDiVHHX4+5zD4gtQrc/if6tD+nuQSh+47DCp3GFnhMLXSIbGay8VYlwdru3z/oMvChi5tG7t8JwrjXAY2cbkW72I3dVnezOXZFi4L2rrktXdp85TLF51cBie53Onq0jBF1oXdyyWmt5wXFwZIjcEuv4vJr7osGiW9RrtMHe/iia/fdCmd61Jlnsvq+S6bF7hMX+oSiTYrXJyVLvdXu3z6hUtmrktsnkvnfBdzs0vRjy5Tdrk8v89ln+iz36VEDC1wuSzeOOBiiMqDLquKXJ4udjl3xGVHicsLJ2T/vEu9S7InUktd0q+53BZ3r8sblMmZW678W3d5z3UZe0/eptzlUFWPQTEef4igukdWDY+VsR6P1/ToUsujWX0PGnj8o7HHXbEgzmN9vMeLzTzOiMwWHttbe6S18+jd0WNpZ4+jL3hkJMudFI86qR5P9vD4Gx5lvT2+SPPYOkxqjvA4Ll4d6VEx2uOhdI9V4ug4jztvyN0JHj9MljvTPE7PlCxzPPrP9Tgp0jI9JmV52OLD+R4PL/DotMijZLHHlSUef1kufUTCCo/dH3rs+o/HjNUeT63x+El0X+vx8jqPsyI922N6jsyV6/FJnkej9R6H8j1Gb/JouNVj2nYPd6f03ie9Rdp+6V3g4YjqB6V3oUdikceJYo/Swx7WEY/6Fzy+uujx7CXpL3pd9ph11eOZGzLrbY+nPY/Fdz0+u+eRWuHxSqVHXHWfI7E+GQ/43Kvl82kdn/T64nGfBxv55D/p82Njn+5xshYvZ5r6LEzweSrR5+WWstbK546411rOPC+fSXLvBZ8OyT7nu/soqT73e/gs6ulTt5fPZ2Jnb5/UPj6D+8p+P58Z/eWM2PSiz9ODfHaJwS/5XBBjX/ZZOsxnywifS6N9KtN9lmX48rPPp+N4n/fe9Nk6xee5qT4T3/YxRYs5PttE57k+/TJ9aizw+Ug8utBnnRiwxMdb5hO73Kf1hz7fiq4f+Uz72Kdslc/bq302fOnzwxqfl9bJjNkyV47MnSuz5fm8slFmE8omn/LNPj2/9um71ydtn89V4ez3qX7Ap0uRzHxO8pdK1us+X9/xSXJ8xpTL/NUCBlcPGFsjIOfxgDONAm4+GfBW44D5cQG1mwRsiA/4sWmA0jxg8nOyliLfpwZ07xFwRGT0CtjSNyB3aECb1wPqjAzoMDpgpxiXEVA5NuDExIDZkwMenRpw/r2AJbMDOmYG9M4KKBGvzwsoFRPnB2xfHDBiWcC85dLz40B+/gQkrQ0IcyTLeumbLzU2BmzdGtDna+m3K2D8voAqBQH/FA0OBDQ/GLC/MKBvUUDaIcldHLDyiNQ5L/NdDHiyVOa+HrDsZgBRwJW78tvOvYDq5ZKxIqBrlZAzVUPKYkL+Wjek0SMh++NCrseHTGka4onMhJCazUIaNg851zIkoV1IWoeQjt1CTiSHXE0JmdQ9JLdnSHqfkJLhsjYi5PExsia+Sw/pliF740LuiKuTQ4qnh2S8E/Lb+9JjdsjHc0OeyAxplxWSMi/kL4tD+i0LOSk2fBTyanbI+7khMXkhLTeE1P1KanwfUv6T1NgTcrQwZPyhEF0cPxWy46z0uyBZr4RsFVl/hjxwQ2rdDOkdhOTdDxlbJUITB2pE1Kkd8WvdiHOPRMx8LKKgUcRbcRHzm0Q0bhrxdELEleYRua3kTNuIivYRc7pF1EiOWClyUyLado/4XqSkRhwWL/eQ+j0jZvWKqBQNekesEdv6RHTpGzGwX8TdARHP/i3ix9ci9L9HtBwRsV10HRlRKAaNivhDjBkdcVv8Y0zEfbE4PWJ1RkTC2IitotO4iH2i7/iIqRMiAlHrzYgOkyMuT41o84+I4nci1JkRZXMips+NWJQZUTcrYpWInxexRXScH7FHnFgQcW1hxJRFEZ54YEnEzmUROf+S91ol59dGfCV+y45Iy5Fe62U/P+KXjdJvU8TEzRGzt8i7bJV32CazfC9Zf464sTci3Cfvuj/i9aKISYciah6OyD4hs12QM5cj+pVGnBTDr0ZMuxax+2ZESZmcvxVxpyJiRmXE/wOfJgge</binary>
            </binaryDataArray>
            <binaryDataArray encodedLength="12024">
              <cvParam cvRef="MS" accession="MS:1000521" name="32-bit float" value=""/>
              <cvParam cvRef="MS" accession="MS:1000574" name="zlib compression" value=""/>
              <cvParam cvRef="MS" accession="MS:1000515" name="intensity array" value="" unitCvRef="MS" unitAccession="MS:1000131" unitName="number of counts"/>
              <binary>eJytXbGVI7mSpAljwpgwJiQ9WBPGhDUB4he/eGKKJ54JMOGLJ5Z4ZtxwltGMCkYmUNwV8IACMiMjI4psks2eud1ucfsaQfNjDDq70XUUOTczFLOLdfjKIQTrylAsxzN/jeN5nQXnx/584jlM5Vbppfu4HvHS3+Xq9XjyWfWpPWGP66j32j+fD7NeeVB567znAd6sk4vV/kacfRoSe7v/pd23+7mXSnPnl/JjXTsNHLbzOOVMr6t85eiwnf6zyNvRZaeW8tvxlTV13Dh/mD3sz4VenPu4N474S2/UTcIa8V7L4SXtMRcXzxzgwxHv2iOO95NqMecpeZ3WytV5oVweOg3KnxTn6kzRk7WovHf8gjC4z5usK0zWUTVhH25yVnHjGNef0089rIbV6O5znb/cj86sYdWvYrqeRrzfP8wv48xDdZ7CQ+M6zbXuJE6ay3s72j9iD6kV8brHptFJ6zr+X7XvPke15n6miXOesQ6sk+a7npEDX7WfiPPzoeOu6y+tns+tj5+7f/wafz40+DX+/VyD6/f7XzFHvB5LqAlO3f1RaaTazienjNeYz3HQrPeCq5t0hnOnD/ZOntz9PdT1NySG6578/4X946ntQ9Pv5AF6Bv8Z58eG449a8AG6MA9gqGZTzofBxT77zNzS5E/RQHErTbmPEa/nIsY++WR6dEPvAew5rdTPbjDXqlenZdBI2V/V1J64PvT6/nwcw/PH+HZ/vb5GvRFnPjczV33oYL+g65ChPqsuO3U6b5kL9lJicZbxzkO12KmlXHmdQc+V9/PeTl8rDuB8xEt37bXyNAQrw9dUHaMYnK84VX3MD96TrlOwtY+VH84H6xH9zOeY7/fbW39Osx3/XDzfA5Ouj3h/nIxm74rO6JExnP+r3ma8PAIu98lcxwKr0lhztd+uxlef9JnCQdqizxHn1xOVllqDvWMdGIPPx5PL4/rH/fU8jHvvdn+9vsLrMaeT2+90dfcEuEMfvge0J/VlGGwemhNxfo+JfOxNh3d/afTo9/v9xTXj9XOMcZLwIt4fF3zvYE45Z/903KJ+naQ6OyznyU3iVmv04Pzh/qpaHTZrpOdDcFQzxk/ad/fCQXEVL94/nmto/5j5MYPH1GN8b96DV3vaY8brnlQtBq1Z/+5e0Nojzvf8oLnixhgpudOcqwZD5t3BPoFn570O8DkIB/y47yu82APWgXWZBjNpXfmCGXgR558Xk9bHM35SLGLUW9cDx2hPN9m/FTidb3h+ZD2Yt9OhWg9Zp9Fz18MgHGCder2/NJ8UW+E4XNaV9/hnHZ5DvtPPWvZ6GOxusIda963H8K9tVUf2XrE5B2vUOUi7KVi73uA6ZR4NVnUPRJGjPbHu7N9V/Q/ChS4hWIzp1q4Xx4PrKjZ7OiSn62OHF/uA2lngP84mXUPnIbhp8qq+K268n4tcxM94f87mflJyOk8c51nEdnnqaZUD3SpPg84zzj64Pqta1fiqfX/N4DxpVq9H+J+Tq1rMEfjAg17f7i98fJ7Z6cNr5jTj/NgBPmol5Tvfkcv6HxK78ljjIs6cVFf1BZohT/3frTtkpMyMz3vQiX1jHNWfteE+ub8hOXpe6cl8mLurz5ox3qTYlPkRexjtcMbeTNnTvrgeOEBDx8vpwfV0j7VlL4L2mHfIXOlb8ajwV/1r/RGv9xzMqfLexTD2QVgd/5S1+o5ZPar6qbTUPpP2It6/2wO8aTB4Zj6sFbinYKIX7UOxu94Oo12XzzjOx5QYcFQPXT2Hw565mpofgvEY+Mzs93v/5+8vb7T3gz5PYz2/0ecGq3tiNcBnxOuzqd+Y9/Pv8w6KRW5uYIMTtMKIZ41J5yHnI+rHR6XzjNdzZBrsSfg8rmrG/UO7QedOm1UdzoPeqoHLq/Yzzo9zzQEfp6d6x7oyBnxhnpNw4OdKS7ePnk8e3c2ewWPtZpy9eay/3d8ft5VWjifj4SwJH9fwEWvWnuurx4qJulO4p8GodGF86MLxUcRm+HsQ3lYe3iSHeWpvB13PBk894PH1WXvRK/jiGjiH4DnOh1yv9HVnONf+wYnnSeuVvux9dc61VRtwUE0rLO0XfHnE/bX/0I5/ZnU6urrsxUEzfOTeuB/lW2kIL3TtcCodcD1pDx4Owky5dv1y3xnn/rlHt3elZxcDPHA/WJPn6xHm42roPvOdtH7s/3F/j+W+WX9XL+ScNUVuxvlzfMcX9Q7C5N+7gjv4TanFPTofK91RO4jjMDkzzjxVW/Vd96HlFF1UZ51vBntVq+OleIqLvB/0+9Lf8cVnQ6rzirNycjGsB3SHJx0u4/3xfE3/+Jn037/Gfx730q/xv8/vJf7Pr/HzOf54vtY/nn3y9+kG1c84X6NWmhl8Z9DjWL4f2unHPSIXv9f+/uR9xPl5LOL8WitpzVqlXA+JAybn8VDeLhZ7h2hV+XWIDuCJAf0dR+wN2dN6IXFhcJlXUswUPOfZaladplxzz8plNVbx6jWPK1h8pnF8DWynwTAz80iz53p505h+bwkNp+Hk+nmMg/ZmvN/nR7yewyNe904Kd+7N1QnKx4z1jNfzRT57OnSv0WcQfqUbZuh8POug/iHnGe+eKD73MAgPevG9MOKstWrI2Ekx8IjPUTfD9+wG88Cacb96kH5VP6eD4z9p77HG97TQN7Ch8QpfxzQ6TbpW/wblaW+uD+iOnz1/PscP+rn54/l9YWCm1A8Zrr+DBvPke6PS+Yj3x4briWMYZ5g1rqEl+1TxYZ8rXZk782T8KWfscUi+4jh9uL/JZ+Y7xfncVx0qbAx4z3nwEnVHnO8NnKkOTjPEHEY/1EY97Ku2rINydf3xDFzUyjg/3rjmScumF9YeuQdq4PUnPZeyVkfRm/aRJi4lh3uoNMEAHrRgbp22la8Vd2CCG9b8uThiUvCVC/gkYUBnzCPOz5VB2I5fpRPyHJeJXvC3FPQeF7XBB+8/WO/R1OE9aPrt+Zz84/76fA49/7i/1qh9e763GIRxLHpyPsYTC/g30XpS7nzOSVg7o9ICePy3KhHn129f3/28n/NH3N564x6P5oxxDoMVcX4sAq/C4j4dJ3gWcb7/U/JS1uqlG4ynOrsaeq5r+M06Y1Q1VFeNG3H+/g/O+Lvx6D0LPJ6VA+vFM2uU4X/2DMLoeuLB38MBBj8HcO2VXs5/eMBeHBLT3RNuIBf6QAvU49rc29d1oWtIDefXlDhcQ69B15XnXANxydf0twTsaVCs+tENPCcpjq7T7PM1+HCPyDnCcLyfH/sj3p+LdF2NQ0bG6zkV/kP/HUzmOSkPHCNeHqD+jWIUn3sf8eKkWrr+HU7SHu6JGed78AtDXjenwdQZPauX2FNe6CnjfP+p73yN2BDMlTfs4ZfPcX7O+07vZ5Uz73U6IzblGnlcd0iM+l31ojGPa36NcBCHI+g+u9/e7p3Om6o28me8fMB41Prjfn7dxxowRudZUiz8ymcPKbnc7+o+QF32El7gORJn0A+1OQe8Vn04TUe8fy7HWqH2DmZQPHiAK/xJiYdmla+6r7Uizq8foT33OeR6x+uqNus8GhzlCV3Yv6AYXmv+jPN3Z/gsJZexOw1VB11Dx0nc0+SC38ov5Lxxo+83OJyQeMdZdZlFfOWP8kKv2M8NjK9Zvq8xqf9bvD83aH9O30F7SVjcp9Ouug/U+5TrSrNJ5w4Xe0f89T4Y/17Jv5/vf/+8v95H4H3zEa/5+91/D1i1ucX5Z+SkHg7SC/t6j7heuafD6JTRP4ettKvOhnA//Uy5n1/HgAfnaH/aW8UnaT4Ia5i104pn5YZ8nRGruqrfjn/EmdegPfVrNJjd4HuAuU7iGrJX6cs9gveUvmecX7cA85C8EFz2L+LcK/fA2n7xuZ/vH9VZezqe13hNcBAGzqfhyTiox3pOWisP17fiJmGzphnn15nqpcMaslYtVJ9qaCzXhN/8+GYPKzzmBb2GnDneFdYkPpw3BSvjfI+jD60zzFo90b2Q+JW2zAO8QvCct92AlsqNa1V5rBF7cBDGMHu/4+k1PfegPuk511LsRP/m/Yi+HrkJHmoBAzoeVJ/5DopnDOexrgfFIf+hS/XvunBvTqvV4JwZ5+/j4jP846mR+tnNrk7SGLQXtKe8VCP2l2Mn6T4MRtJac5P2R5y/OwT9Ozz1MCjnFud6nTbKD2vWDnsH1VV89SDMmrFnEdMN5Cpfxt3B0nP0OAnvKgbvDZnxfWTmnHG+L7t+R7FWrrweBS5qO+2gQcp+Sn7FNSn3iPfXY4Pws8FTHxE74vW6hvkyT+676n8IPmvGNRmz6ltzkQcNsPdY470VYsF90jXXcX0MGl+f593Pr/fwnU7mwH53Xup5Su6Q80kxqr/zc1A8+v26H+i1rONZ8eX9I94fU8BUjzmffUfcJC7sTaWn4zhMTjXPArPSke+HkHXlp+LNgk/XE4+HXrgPU7ixnh2G6sVY1WBuw9Rh3b/6JJ7glnG+55j7jl+DsI54faadcfYzJZf9c/UmnasmN8kPiYUe7MeUeNVrxnuPK5/UY+6NdVF+nb6KPeJ8L2S8917xdn2wjvAvCY91YO2jwKv6gA7q+wP/kH4Qq5gpMeid4xmf64YM1XQ+18dCK51P/tL3eR7X+BtifD8S7x9Qz/XIfk/Sh30J4sncdjxR7qsY57vTRLk775j/kNyI8+PGYbr4I/zngVy34jxkdufwADjKoep9Un2nN3NWLSoNWEOXW/nJ9W70XDxob1Bc5QXXOeKcM+L9uc3p7vQbJoZ701HxulHekLNK4yo35Ry1nS4Oi7WMAgf1Ot/dmM0Z1+R97emgfe2h4jQNf9Wk8ohrdV6ucibl/T67n58fh+RVvQBvxPvjGzid5+on65bx/p2hVZ/IZ95c2/VW9aTX0A09Mg7GLDC5LrjMeH9ezHh/rj35JGfcF7AYezS4bgxZJw1gM86MWschZ6wZtDxET/jNvwtj/Z1P4Ml1D4nJOL9vrnxnLuCotdR79cThruo6v916VaeqUXnEvrCWU86qXIwZ5+dFnpVT18OOpqxn0OhyVv3PRT73yXEjzo85cIKenZcZ7/VcH4xZ9ZQGg9ezwKh00H7RD9c5sL6fMbTvStehOtHnmdqDw+U9l6NxVe9pcvRca1X6QUONYYxsMCpcreHWLvd3HfxO6Pk+6iAOh+FS4bNXzuNbrH9ew3PW5Bbv9x1itL8OFxxTznTf9TVoL4XbyqsheFxf63QYzE01zEW+1uPYLk/1rWJ1H3zAMWl2+Uk4Tiv2gGOUa8g1sJU/6+k4qd6Ic7UdF9WEMTTHrVUH1aLjAI30GjpM0/NKT+TP8PdAyNxxVW0qHK0/JA9cHjO+j8L/FwE0q/xZ9Y56rD+0w72AuetJx0GY2hNqK2/HcRq9VONqj/tycao/c0U8tGCcqs7NXFeeu/1bnO+pSpOu985/rjHj/HjpsFwvXTxz175X/Tz4/Ly/Pufn9+QjzvehwwrCmVLf6TEkD7iH6WHlg+oyJC7MWOnNsXPBw/XJug7ZW+U5HoqrOJU+HTb4ca9HvD/ucoE3aK7qrfg6jEornW/x/rOPdeOzHd1+58n3m1zNnX2nVRZnOne6V7kVH9W54lf1gr1psDSm45imny6P+Xb9KUcXN+L8vOPqR7z/Dk1rd55krD9Ddxo4TTudg3BmgcUcjjh/pjXj/d/pcDVVf+7N6brjKXPP8K9zqnz2IQkLZwdzlL8fd/l89u3evzbSe6DzmfXrvOWeR/jHJ3tWaap5iuE4pDnnfOeF877yp/PR1Xb8drCGzK6fat/p3WncYVY67PSwo+cuTxeDXO6h8mDHr05X9o11xj7zcD2PuLWadTpwvZUucwOn00DraF/az1jE7Y6gwZhXMFb1GR/8cyNffd/h4WK5dtL1SrsgvEqbKPYUV/MrnrvXnSbKSWPT7LEnTpMhsY7PbDixP04z9gU+sZYh+45jp0ml05A8XWuduaiz8pD3tDb3yXuqPeuna+d/x5O5VH7v9LmjP/zTmivNqlrqlfakGu9qshodH62t/nFs0l4aTMXVfjs91EPWYOXtFa07r50eOnOcchxFvvPCcap8qrBWunV7I/a4rOrPhpdq5PrkGK6RJk45DMFbeVzxWXlQ8e88WfnU5asv3Hvnk66H7O/0pFjT7FW9jQKvG7mhAe9P2a/yc5MDx4wFH+VUcey85fOdvF0dd/rkwXUGzVqv66PrX881ZpXT1cE8ZN7VQa9Hc+72u/Uw+6qrxlQ18yKvLu4TbdS7YXpZ9b4zrvpY6b+jg/ajcY5Dxvrzgk47h7nivesrx3PMpH5GgfOd/s4s5DvUlS9aT/FHnP+9BcRUfXX+6P6I9fN6yDrN/i6foPjKh4qvnjusKq7zPou8Dlc13PGhwtA91ngHV/1Y6TeKGPVPdan03/Fb62M9FzzdWutWPmnMVa+q+o6D63dVg312sbzX9b9bT/1b7e14eaWWy9e+Oi//Dq8dX5hrp/duPR4rLp2n2EuT67hoTlWn47WqsaP/jl47HFbajfA/x4bMnUddvSz2O55VzU7nLn7HB62rWg3Z13PE7NRZeVR5X/X+Sc2qxq7m6FV7dt7hPC/wq7xw/DP8/eq4rHQOk+vO/4kRMq7UqjQJORuml06Xv9PvA3fG++cWysfNHZch+rgc7XuHN3MIWafgKJ6r5WIw1AOsU3JWnlS1up5Vm12NdmpWWnQcd7y54uOnOGMzdxiMTgvndeX/Lhetrdcj/GN9hYWcECzNjWLuev8n/O3Otd9q5AI/JK7CrHpf9VB5uMJQn//J4bCrWkPmFWfN2xkz6O8N6e+Tvt1f/+4D/z9f8Ap9HITFfo/o/R/PfGD+kP8vIiSG7wGcca8R9d+rIj4JbxLniqeryZwrzSt/GKPyKWReeRmydr0rpovvaqzq8l6ng55XMaqp9sjrjPfPSVaaOU+6HvM5z/Df7R+E5QZjYO08GTIy+nvTecxYO/0Ng5G0p15cHY6b6jDj/HyhvLS29j6b2lU/OzydprzPnFf4VT3ubxZYHNP5AC3S5Ff8mIeL2e2pyu/4VucV92xwHM/Km6s9gWNX3/W160GFrdpEk+/47nqEPeW88mVVr6rp8lb6qK4rrru+dBp23Ds/wK/TbuV1x/9Kv+A4Nnpf1Zuiz0pDF+d0qDT8vX8/x7D/lZ56PWh/FPuOc8b5udn5XfWqfCPOfze7o93K00rDlNpJveg9sFpPuWZNWFPdZy5T9GPOlfa61l7RE/c54vyzPgocxZrx/jeA3JvLc5ijiNceHRfV1PFx3CvMqt9hcndwxkac+ljx/rROpUfnr8NnjT/ByCaO+TlMh4WcFLwKl/E/6V33Mt6xo8FWLrruNFDtOm4H9XgUHKt+dvArnbCfVJ/1UG06nx+xM94fd+z7Li/Xu8bqdcdNPR0mx9VZ8QPWbu1q/Qn3jtuqfoWtfDLWfws2zFp11R4rLrva63D6cU9Je11umLixyUXjXE53zrUd9xXuKq7qQbXb1X1XlyuYiNvhFMV+lZcXexu0Rt5c1A0ZlQ+H4IbpueuHZ621o0nG+Xkkw7+e5J6zwdOaQ/awTnO+oxnzRD6fZZOnHCo9nbYcN+Ra96DpscGl8lpzlAPXVI2dH86DzjenS6enYuzUrTRdebXSbkhubuK5PlLOqtydwZqs9K7i9NxpkHKteoSMDm/VM2OkyZlSV3OVq/Oy00qxO81czK4Xn4yO+67HLlZ94jrqtfo5BK/ar/TZ4ap7KWc7PTtvFavTx3m+8mFXk92+dwa8q/SuxtzoEVjDnLmY3T7GIk512tU+KR4+D9kP6n3QWOEOwXA5lb9ZxFd6uf65p5XmKXjQQfvV/JXOmuP6GBLLunW4yplznB4rnn9nXK2H804bjU+Dq/06PMdF91Iwqh7Yr67Hf1LvXY1c3c4X7TPM+JRrhaH1h4lZ4SnuiuenXjj+Q85XmvOey63iV57nxd60/hUvVx65vN2cudBixdl5tJt3ZT038LRmmLniW3Gr9hgzN/OqusqTh2I7PPV6RP1Z/453irHSbMjMunS8u/WxoVGnV+eHYjjsIXvKp9Phiv+d9x2+xo9ivTOUQzQ4ejYMl51eHjEZ9Huc5/dCZ/z1d8rzuRdBz1H3a89tnbYzXvVQH99HPZ453KO7JzqvtVbIOGLv89Rb+NfGnNfdC47bl+YXxw7XVc5cxO962/Wq+IrH3s4if6VD1yuwP+klCauqxWdHoQHHqAcVJ9SuNNV81jDj/P2Kg9bD5GJ/Egbmx/53+j6Q6uo4dIM1nYSXBY7TvlvzdceHY3c9qbTn6x0NoIPjOwSr4lbxr+orjtPIaZ0mpxqr3nc4rvJ3vVlhDjpTXk6Hle+dR5VXipEmvuvL6ag9OJ67PvF4cJsNJufNCz0gPuka3gyD4bTmvla97Yz88Mx5AS3473lGvL821p52vQ/BSIPF10m5w5xXWnMe96c8djS5Eu9yuZedvlUvxVEdVz7v+MV7rh5iZnHecWTvNEZ1cFiqjesBOlV+Vf7t+KrYTnd3hrz5XOPfTT/i9V7lcf3zTt9du/vP3ztfqpFx/r8rb1Tn5/31uIanIf1UPVeejDi/Xkq5dhgcA4wpmJWnlR7DzJybJj7inZvW03tCr11+h9HFVdcrTjv1VpiVrh2vaiiWXu/0lXH9PeeuTlf7cXm8h1FpyOeu1mpPPXa9rHrgvKR4x1mxhqydDhVvzFXvnWZ8nuEfszwyzs8bO36rN2nyOpxO90oL5VbFVT1iPWk9mnzHc8i5493ppvuVvzir8tBPlb/bX6Ut67bSdtUr9rp+VrjOx52hvVUaVdyG5Guc0xMxK64crxrv1Flprv5WPa3quFjlu/JwFad150Z/qtEs4gfNI86fgaVwmwa30vSrJr0OZW0Zi+dOO7fHubno0fmk/jntGAcck/YcRofjOKhGt6d2jF315+6B6txpuMLQfiv8qo7q4/qvOPBeFhjsT9C689r5ttKj4sm+qO8798BR4K98/YqR/3er0mClH3JSZuYyr/AS3Eq3TvMrce58Z83XzHPlQ0SPucrBeoT//Fu1X2FBq473KLA+HQ5vpcsR58efxiuO1mCPUmaNDcljTZXjjn+O3zf6jHM+zuj/Xf/+/J0ufq+bcf45W+nnNIg4fwcTWn67v/5/QWgBLiPOP1dUz6Q119vRAn0MwWGNHf5KU53dHt8HKfl8vvJO+Vy9B1zPTueuV9ev46X9r4aL67Tp4pWb6qycK12var7SxenfYQy5vqqf60HxrvRYYTl/qjGixnf1FXul2ao+eshCi44PuI+i507nTqOq/pW+1J+VJ4M04L60LuIUf5dT1dcVr6q9DmeHp4tZ5UErHnq2own7A5yVZ52mGPCKvVSOVb7y52vnA+YM/7vHHS2SMDp/VJ+V7y6/2tvRdtfXDrfi4moMmaucFZerORqfxb720/XCY8iZrh1O5dlOzYj6c7xKn4z31+q7Oj5iZvz1u8ZH7uP17tf3Mwnb9RIUs+oLOmacXzcDf0otxhmSt+oJtZBX9a1YFe8h52HyK268xz6tPFFdq7V6UWEpP+1lxYlrh8GpNK04qcfKoeK1yqv8nLH+m7cVxg7nCmdQjGrf1VjxcJ66mlf77rT4dj/vuT5WvDm+0mala5r4iPfH69X+Rry/bmL9UvJG1Ppqj5XHs8hd+VZ5vOo94133ykP1ZldL4GsPinMVF9if4qzydnSvvN0d+czPoj/mxL26Ocy1cnTaYO+gGvOx9/j5/2v8+XhN8Gv836/x78d3kX6Nfz3nx/nP52uF23Me8frcCt+bwt90sGdJ9TPe+WoPrHHSjDrx/DfO/0Pc/vs5/niOfz1jHjl4jXPEa9yIL3sz4v2x4jxTnrd4fa8LNZM+y3zU/IM+v+TvfSmHMIO1YG7uXnI89f6DP1M0dn25UdUeJgazw6y0VHzmvIO1w3lnsCedJqyr69/pVdXrPHQYlYZV/+hpSF7nU1eTvWG9mPOgob0q1lcMPX7+fD4n/dfzsf3n/fX7AKx/Pp8bjifmEa/fHWi/6mdEzUf7nE+8H09Ov7Gfzzs/76//gwHPRXhOTMpnvfT+OYzG3f2ShDfj/Pw2n2vETer7INygM70PeM/xQV3e52vHfdVbdb+83SOiw25Ndw/ovTDoOuMdd3WvVLg3mdm/VT5rU2nJflW+wTPtQXEH7TvNq+uMMwdXo9Ouyu3idmY3Or2q/oLGrmc7uLwHDatcx2fVww5Od55mrVr8HV5XY1cejMW56z0or8rVfVdnUOwRZx95nSbX1UOcxjqNXdwweV3NDP/YUJyqnvJe+em4OX/YoyF7Lq/C19xdTlpP62KtfnFN7M+4/nw44vzdIWCwHpiz0OcmcepvpbvjNOL8eOG188xhMfeVj64Hp+FKV6dHFzdkruK0z07z1T776Wq6HMQlXTuvOk9vhKE1dnKr/ld6rzyptAzJ3anJXq5qrmI+6aXC1pzuOhexWmOnh7EZV3lT9VLVv+LZjj48Hvocz5jvd/+aSu+BXZ6DcjP8Z3yd5pXvwBwyZhEPHO1t10fmMcweY2Scn293elKeysvFQ0PWcuW1ixkf5O7kVPuaq3GVrjtYbt7ldqUuzjuPV7mud6ezet/lznjdf0e87hPl6frUPWBFrN9nMU+sd2pc9bTLiea687y6xho6Ki/usfJpp67yrnp0XJ1n4Ay8Ea/3VlPmbLAwZ7y/Tn/k/7i/cHHO+FOwhly7fpyO4Kg93GS/01tHpXPFC+M3F/o7mWnyXJ9dPebEvoSMVQ+ow6PTe9W7rh0G6lS6VzpEk+P45EZ8xbnSegdvVafz6Ap2p90nmF3cWGhT9VidrTik2buq9Yi9miuveG+Fc0X/qgb0vtoze4X8iOtYu/Gf+Mu8PvV1Vb/i8Hc03fV6J27SXkrMjobqK+d0eZ/ozbl/Bzs2MDqsTsOd2up/RH8/7HCo/FrxWvEdTS2no66n6Vevh9HjKtdd3R0H1ojXw8R1PilG5z2vV/wR3/nQ9fWphq5Xp9XVsZurcSHz1Zqr/R3v+HpcxHF6aryrs4NR8R10Xel5Ra/d2Cu8Xc+feB0ynC+f9uj66Dzr+I/nfl7Q6FO+X3nP93yPGt9ozf+G82M+KGeG+Qzmfn5eRC+u7iScx/hB7zsz3t97Yygu69JpVPmQkp8GKyR/FJg7NR1Hh6M19V6IIr/TvMPlvTSxjLvq22F2/VzpHWeOD/ayiNupxf4wjvOy06LzVDEdFs4PWj/4TOFZ8XO1B+UCe9BwOVngcX3szTg/PtkD1faq98NwcZ6sdGBvP829Mrh/x7nKqfr7tC7r2Omm647fDocUTPZR67i5G5/4pv1nvNd1gzm7uNFgdLjq0Sj2wcHtd/WuaKN9dLkR+7+HcPpjdp5e7U/9m3LtOFa8MY9F/qf6ujpVLYft/NccxOSCH9e82sfK8xGvn1faW0icrpPi0MMMX6fyCJoyRtfDMDhOF8eXYzvPKp86L7HWHhwvxHQ6TcHs/KuwOHeXu4utsNXTrp/Kmw63iqv4dJydjyucnbiq1k6+7jv9tUan3W5drtV5N6Qujwj/eMUZ4hyWq9v1xRpwXofp9j/xvqu/i/ngOUUHHjir/Nf6jHVFw0qnqq72rPt/V9MKS6+v9OVyO15Vj6t+VPMwORH7n4t/Unt3KMcKz2mRH9TlnMq7qz10nCvcVb8rLI3penG5nMMxXT23N4rzkHGE/FsW9/P3p8Cn46vrQfV/3M/4YbBH+Hum6gu5U/YHra94eIv35zPFcF523nd+rLgp7jB7HYeuz2pw/129XTzFcJxWmri6ipOLOkP2HcYoYq9o2mkCLSrcTofufOUD9+N6rnyuvFrVC5O/yuk803N47fTgHj/Vy8VpTx0Gnz24zuJM+bG2qzqf7qeJYc1Criteu3rOWP+eSGtf9anyqIvLor8rvYHvMHtXeDl9nCZJ8642XV8Vzy6W1+Dt8nU9BHNX4x39dvahWcWRvVj5zZg7Hqy0YewszlY6gXfG++uqI/y9w3GKzXz0jH3HfBjtKt5dH91Zp6PjVuf/Py1NTMk=</binary>
            </binaryDataArray>
          </binaryDataArrayList>
        </spectrum>
        <spectrum index="4" id="sample=6 period=1 cycle=2 experiment=2" defaultArrayLength="9806">
          <cvParam cvRef="MS" accession="MS:1000511" name="ms level" value="2"/>
          <cvParam cvRef="MS" accession="MS:1000580" name="MSn spectrum" value=""/>
          <cvParam cvRef="MS" accession="MS:1000130" name="positive scan" value=""/>
          <cvParam cvRef="MS" accession="MS:1000128" name="profile spectrum" value=""/>
          <cvParam cvRef="MS" accession="MS:1000505" name="base peak intensity" value="187.0" unitCvRef="MS" unitAccession="MS:1000131" unitName="number of counts"/>
          <cvParam cvRef="MS" accession="MS:1000504" name="base peak m/z" value="175.096730581153" unitCvRef="MS" unitAccession="MS:1000040" unitName="m/z"/>
          <cvParam cvRef="MS" accession="MS:1000285" name="total ion current" value="494.0" unitCvRef="MS" unitAccession="MS:1000131" unitName="number of counts"/>
          <scanList count="1">
            <cvParam cvRef="MS" accession="MS:1000795" name="no combination" value=""/>
            <scan>
              <cvParam cvRef="MS" accession="MS:1000016" name="scan start time" value="3.341516666667" unitCvRef="UO" unitAccession="UO:0000031" unitName="minute"/>
              <scanWindowList count="1">
                <scanWindow>
                  <cvParam cvRef="MS" accession="MS:1000501" name="scan window lower limit" value="100" unitCvRef="MS" unitAccession="MS:1000040" unitName="m/z"/>
                  <cvParam cvRef="MS" accession="MS:1000500" name="scan window upper limit" value="2000" unitCvRef="MS" unitAccession="MS:1000040" unitName="m/z"/>
                </scanWindow>
              </scanWindowList>
            </scan>
          </scanList>
          <precursorList count="1">
            <precursor>
              <selectedIonList count="1">
                <selectedIon>
                  <cvParam cvRef="MS" accession="MS:1000744" name="selected ion m/z" value="1581.892557651425" unitCvRef="MS" unitAccession="MS:1000040" unitName="m/z"/>
                </selectedIon>
              </selectedIonList>
              <activation>
                <cvParam cvRef="MS" accession="MS:1000133" name="collision-induced dissociation" value=""/>
              </activation>
            </precursor>
          </precursorList>
          <binaryDataArrayList count="2">
            <binaryDataArray encodedLength="42992">
              <cvParam cvRef="MS" accession="MS:1000521" name="32-bit float" value=""/>
              <cvParam cvRef="MS" accession="MS:1000574" name="zlib compression" value=""/>
              <cvParam cvRef="MS" accession="MS:1000514" name="m/z array" value="" unitCvRef="MS" unitAccession="MS:1000040" unitName="m/z"/>
              <binary>eJwMl2dcVEcXh+3StvdGB0FRLFGsMd7HGjVWUGPsPXY0JiYWUGkCS9ulg1QVUGkqYKGoFEuaiakmMcao6UZ902Pe+fD8ZmfumXNm752Z8z8qTZf0UmCX9LfmmtRluiYd9LkmnVTckI6obkipmhtStO6GtMNwQwq33JBGet2Qgn1uSN1c3pE+l70jXVK9I23yekc6KH9PWmn6SPpF84nU3uszaffEz6Wn8Z9LB9//XEq89bmU8vHnUk/5bamv8rak1N6WtPrbksl4W7KZb0u+1ttSoOdtaWTgbWlckOhP+0Lq5vhCeqX7l9K7fl9K3w/4UkoJ/kqyJH4lpd79SsL9jjRTdkc6aLojJVnuSE7bHemI1x3puM8dqdbvjnQu4I50ud8d6UbwHemjAXekrwbekR6G3pF+HXJH+nvYHanXiDuSfvQdqfvmO9Kh+K+l1zV3pQO6u5LdcFfKMd2Vyi13pRrbXem8112p0+eudNPvrvRdv7vS6BF3pQt/3ZUmq76RXr3zjXRDd0/6zHBP6ul5T1J535O8fO9JA/3vSaMD70lTg+5JEf3vSatD7kmRg+5JUYPvSfah96SGkfckZt6TTqi/lZa/9K0UsOFbacaH30oPXe9Lf7jfl1zk9yWj8r4UpL4vjdTelxYa70tvWO9L8Z73pWzv+1KF732pyf++dDXwvvRp0H3pu/73pT9D7kuuofel/sPuS4kt96X5+gdS7xcfSA9XP5BmXXsgxbz3QLqmfih9oX0o/aJ/KHU3PZS0lodSoO2h+J4Ppek+D6Ulfg+lrQEPpQP9HkqO4IdS08CH0q5lwiZF/HZ8J/V3/V46Z/heesf0vfSN5XvJx/d7aWf/76X4kO+ljqHfS71HfS/96/2j9MjtZ+l1/SPplPmRdNX6SPrW85HUzeeRZPF7JIUFPJLm9nsklQ98JB0zPZbu2h5LY/wfS89kTyVP5VNpqfapdNH8VPrC+lSy+TyV7nj8JvVQ/CZt0P0mJRp+k17t+4fkrf5DSjb+IdkG/yEdHvGHtNf0l1Rq+UtKDPpLqu3/l5QT9pf0meYf6YzrM8ld/kwaoXwmrVA/kxK1z6Svjc8kD8szKcz2TFrp9UxK9nkmNfo9k74JeCbJg56Jb/VMOjf4mTQm7JmU5NaNJo9u3Jd3Q6PqRn91NzbrupHk0p0y1+6cd+vOB+7d+cGjOz3k3Rmq7M40VXdWqLuzW9OdVG13juu606rvzseG7vxi7E5fc3c8Ld0ZYe3OS7burPHszl6v7owJ6o4jsjvW5u4kfdudgJ49iOjdg619ehDftwdFLj1ocu3BTbce9JT1YLiiBzOVPVir6sF+dQ+yNT2o0fbgqq4Hd/U9+NvQA42pByHmHiy19mD588LGpScWU0+Gm3vynndPvvfpycqunrS69+I3WS9Uil6EKHsxWdVL/IdeZGl7Uafrxdv6XvQ09WJ6aS/GNPTiDffe9FL1ZoymNwu0vdmh602KvjdVht50Gnvzjak39Ut74+reh3mufdn1rC8/uLsQLHdhndKFWJUL5WoX2jUu+BpcaMtw4Z9jLoT1cmWUzJUcpStmnSuBkit/bHJl7BNXWn93pc7FjYVyN75Qu/FM40Z4X3dyXN254ObOJIW78O2OWu/OAqM7u03u5JvdOSvz4FO5B/8qPEDtwTqNB4e1HpzUebDU4kG01YNymwddnh786OWBwseDob4eRPh5sNvfg9i1HmjKPHj3ew/2ucgocZXR6SYT/0eGQibjObmMhQoZe5QyilUy5DoZCwwy3jLKkNlkvOktY/dyGVXFMqb3lnPHVc4ADzl5CjltSjn3VXLcNXKGaOVE6OTs0cspNsjFe5Tzo0mOyiLngKecgjVy5Bvk3N4nZ+rPcqb0VghfCvq4KxjooWCeTMGbcgVFCgWdSgU/qRRoNApGaxUs1ymI0ys4aVDwoVHBXyYFPhYFU6wKttgUODwVnPNS8LW3gg43JT+5K0lUKqlTKflMreQNgxK9Vck4m5K7chXDVCpedFFT4Kamw13NIw81Sz3V1Lhp6C3TMFiu4WWFhhilRszXcMig4ZRRQ0+LaL00/C3T8qFGy0/xWt5T6PhHKZDrWW/UM9XNgF1twKQ38PEEA74/GDgoM1InN3JXYWSC2kio0chSkxFXuYk8lYnrahMDdSaW6E00G03MtpoocTOLfWTmusrMIK2ZBRYz52xmfvQ04+ltJtrXTJ2fmXv+ZjYsMzPxXzNjXS0Uu1v40MNCH7mFUQoLG5UWClUW3lNb6Km1MEJnYb3eQp7BwttGC93MFoZaLKyxWsiyWfjXy8JtVytKdyt4WFGprExSW3lDY+UrnZXJRiu/zbEy293GIQ8bTTIbvkobESobiWobLRobT7U2gvQ2lhhspBltdJhs/GW2EWq1scpmI9vTxg0vG919bIzwtfGqn40PAmy49LMx/k0bdeU2Qtw9WenhSZbMkxtyT3ooPQlTebJZ7UmJxpNPtJ7I9J5g8OQNoyenTJ58Y/YUd5Inqf6edPX2Eu/Qi0/cvdij8OKhygsvjRfhWi+SdF5c0nvxgpcXpne8SJR7ozR4s8/kzWg/b7yyvfnd3YdQmQ/r5D5iT/rwidKHaRofzul8OKDyZZDOl5kWX8b28uN3tR9DtX6EvezHLZk/gWZ/Vlj8aff1J8wlgGq3ANK0AbytC8DNECDeYQAzXALZJw8Ud14gXtZAtD6BJEmBDOrVj1L3fnzt0Q8veT+WKPqRp+zHZ6p+RGj7cVPfD5WxH8nmfnS5BdHXI4jJsiBi5EFcUQTRUxVEN30Qf3oFUTw5iOrewYS6BLPVNVisI5hf3EVfJlqlaNViXCPGtaKvE31DMNuMwdSYgnlkDmawVfRtou8p+l6i7yP6vsH86i8IDiYyJJihg4PZNSkYaXswzr79Mbj1p0DVX5zZ/qw296fc0p8LfQfwzGUAN1QDkGsGMEs7gDTdAD7QD0BnHMAC0wByzAP43DIAm20AyzwHUOw1gG+8BxDgO4B1fgN4978BhPcI4fNeIZS6hHDfNYRg9xA2eYRQLQvhsTyE4coQXleFcE4dwr+aEF7QhXBQH0KHIQRXUwh1/UPQyweKsz2QQuVA7qoGEqgZKO7agUyyDRR7ciD9Lg/E0HsQRX0HUe8xiE/1gzjvNYgfxg5i8PODWH54EKaOQfxzexAF9wYx979BfK4IxUcVyjp1KCc0oTzWhjJSH8o+QyiXjaG4mkOZZQnFaQ3lM1so3l6hrPUOpconlF99QwnzD2VvgLANDMUlSNgMCMV9eSh/HQplQEoot8pCWXEslE/rQgm4FErO41AeKQZzRTMYd91g5ugHk20YzFfGwQSYB7PJMph662DivAfzts9gQoMGkzpoMIs/GMyhPkO43ncI33kMYYh8CK3KIXwZPoS+LkOZ5TqUJsVQ/PVDmWwZyse2oXh5DeVwwFD6bRrK+28Ppa7vMDYZh3HGNIz/zMOYah1Gd/9hjJM9R63mOVINz7HV8hxN1ud4pBzOWPVwbmqHY9MP5z/TcBb5D+dR4HBk8eLZb8N5u/cIOtQjSDGPYKfnCApdw/jBLYwYWRg35WF4KcPYpAqjSR1GH20Y83RhFOnD+MkQxmhTGHHmMD60hOFjC2OrZxgXvMJw9QkjwjeMUr8wHvmHMS4wjMP9wgjoH8aEYWEMThBjbiNJdB/Ja4qRqNQjWaYZyUntSKYZRvKtaSTDLCNFbh3Ju7aRbPQeSV+/kYT7j2TL8yM5uGEke34aSar7KPYqRmFRj+JVzSgataPoqx9FhGEU5cZRPDWNAsso0q2j+No2isFeo9jvPYp3fEZh9RvFRv9RnAsYhWu/USwMGsWx4FH81n8Uk0JG4Rg4im8GjeK9oaNY+uIoXPqOFnfhaB7IRxOmHC00yGg+Uo8mUDtanKHRrDGN5ox5NL2to5lvG02Z52ieeo1mos9oHL6juec3mmEBozkYOJobvcdg7TuGzS5jaHYdg9x9DMs8xlAjG0M3xRjmKMdQohrDY/UY0I7BoRvDcOMYYk1j+Mg8hn7WMVz1HMPi58ewqmUMgbKxXFOMRakby3HLWP6yjqXAayx7BoxFO3QsLZ+OZcSjsfzpPg5U43ioGcdo3TiS9eP4yjCOoaZxHDKP42PLOPZ4jmOH7zhOhoqxns+z1vA8yy3PM1E/nhzDeJyW8TzwHk/ce+MZ/PF4dnu8wG/dJzBfM4Eq7QS66ycI/TKBk8YJLLJMoLfnBFwDJ3CjjyS0ocRBlSS0iiRyhcRPvhJFwRI34iXuXJf4tQ8Uu8KfbjBbyK3jMsT7gIVKaNCBwgDrjNBsgl3eiLMFA/uJT/wi7CmGd9phu9tEfGUTeUs+kQ8VE4lRT+RLzUQeGibygmmiuOcm8tgykem2iZR6TuQfr4mE+0wkfvhERiyYyO2Miaz8aiI+9yfyeo9JvN9zEl/0nUSY6yRS3SaBbBIF8kn8ppgk8vkklugmcVY/CaVxEhtMk7hsnoTNOoldtkm85zmJYO9JHPQRPnwnMcJf+AiYxHeBwk+Q8BMs/PSfROXASVSvmsST1yfRWDOJS9cnEXNzEu/en8Q/rpNZ4D6ZWo/JuMsns1YxWdwZk8Wen8xrmsm8q51Mf/1koZEmi/tnMqPMk3FYJvOzdTLTPCdT6jWZZ96TWeg7GVnAZF7vP5m4QZPZ8u1kinpNEZp4ishzU7ilnEKSZgoPtFNAP4VCwxT+NE4h3DwFd9sULnlNweYzhd2+U/jQbwqJgVO4328KUvAUCvpP4Y8BU5g/cArVg6Zw7/gUNjwQ81ymctltKm/JpvKcciqpqqn8qJ7KVO1UynRT6W6YyhLjVJpMU9FZprLdOpV3bFPp7zWV8X5TqQmaikf/qShnTOVJxFQsR6Zy4P2pbLg9lag7U1ntOg1Pj2nC/zQ+kU8T+Wca6app/KKexgztNCp10+hrmMZq4zTaTMLWImytwtYmbL2Erbew9RG2ftOo8Be2gcIuSNj1F88HTcN76jQak6dxq2gaP92exg+9X0RuepFN5he5JjZdkO1FYj1fRPJ5kWd+ot33ItPcp7NGMZ0ryukc0EznX+N0zlmmY7JNZ27AdJ6rnY7adYbYpzNEDpnBLNUMqtUzUGhn8I5+BoOMMzhhm8Gqshm8+2AGi+Uz+UIzkxbzTKJsM5ngPZN41Ut8p36J90wv8dT2Eg3eL/Gtyyw8ZLMYqpqFQz2L3zWzWKSbxXn9LKJMs5honYWr1ywS3WYzRzZbvP/ZvGqcTYZ1Nr/ZZrPIazYH/WbT2DWbye/MRuo7Bze3OWx2n8P7HnMYLp9DjmIO/yrniNpujqi95hCsmyPukDn8aphDuGkOTeY5Yu/PIdo2h3uec9jpP4f1A+YwTz6XaPVctMa5ItfP5UvzXI7Z5uLhNZft3nMZ4zeXI/5z6RU4l2H955I9QPSvzaX3jblcuzWXjttz+e3OXBbfnUvS/bnscp3HJ6p5jNPMo1Q7D1f9PLYY5onaZB6jzfM4YplHb9s8NnrO4z2veYzwmUe+7zyRJ+exLmAebwfOY2jQPLKD5/Gs/zxWhczj6sB5hIbOwzl4Hn8NmceAEfP4feQ81rw/j+s3he0tYec6n3/l81mlnM9V1XwGa+aTqRVjOjFmmM81oxgzzyfLIsas81ntKca85jPER4z5zhd7RIwFzOd6oBgLmi/izydn8HyGjZjPwdL5GLqF871rOHPcw2nyCMdbHk6cIlxoxXAi1OFc1IQToAsnSR/OE0M4i03hXDKHE2wNJ80Wzh+e4SzzDqfTJ5xBfuE4/cP5NyCc1f3CuR4ULt5tOLkDwukxMJwNg8J5LzScI0PDqXwhnH0viuebwum5NZzP74RT5hqBh3sEX8giOKmMQKeOYK8mgm+1Ebykj+CsIQJPUwSx5gh+tkQQYYugxTOCft4RpPhE8LtvBMv8I+gKiGBwvwiygyLo1j+CDQMieD8kguLQCDQjI9izLII/t0SwclsEv16PoP2nCOb3WsDF3gsI7LsAu8sClrsv4KrHAobKF4i6d4GoQRbwkWYB43ULOK5fIPT4At40LRA5ZQEzrAs4Y1uAp9cCob8W8KvPAl72W8Bl/wU4+y2gZvgC3lq/gFnXF/CSx0KG6hfSx7SQzywLmWhbKDTGQr5/vJAPZYuoUC5iv2YR8/WLCDYt4j/LIjbYFjHeexG3Qhdxz/Sy0JUv80LAy6JOWcwIy2IUnotFflwsZMdiCqYv5pnuFT4xvkKd5RUk/1c4yitcUi+hULeEN41LeGhawg9+S1gUsITOwCUMD1pCafASVAOWsDh0CaNlS1mtXUqKZSnzIpZya+NSHrYtZUXvZbzgsoxq12V4uS8jxWMZz2TL2KJYxpfKZcxULyNfvwwP4zJ+MC9jsXUZo72WYfZdxobAZUwNXsa988vwd1lOb/fl7PJYLur+5Rh1y0nQL+dPw3JeNS3nM/NypluXc962nBCv5eR7L0fmu5ylgcsZH7yckfuW84vHCpbLV/C+YoXQFys4rV5BgHYFLoYV7Dau4BXLCt62rmC85wpqvFbg47OCDN8V9PJfwWsBK3gQuELorxVcDV7BmAErOBGyAtugFaSErqDbkBVEDl3B/OErCC5aQcGtFTT/uULsz5XMUa/ksmYlw3UrMRtXkmRayTPzSrZZV3LXtpL5Xivp8F7JKN+VVPmtxBawkpTAlXQPWsn9/itZGLKSawNXcmrwSjKGraThxZX8vnQl6msrOX5rJS+4r8JDtYr96lU81qxijW4Vn+hXMd24SmiQVQyxrKLUugq95yoSvFbxj/cqtvqu4q7fKsIDVtEVuIoxQatwhKzizdBV/DR4FR8MW8XEuat47uoqlnywiu+fibbbaib1XE1jr9U8r1lNgH610FqrkZlWE2VezVPLatbbVnPbczWzvFdz2Wc1YX6rqfJfjVfgatL7raZP8Gre7L+anwes5qNBq3k4ZjWayav5ZvpqLtpXk3BlNf+2ryayc7UQTqtpeGc1Tc9Ws8RtDTfd14gadg3n5WsIVa6hTLUGo2YNydo19NCvYZdhDT8Y17DMvEZo/TVMta3houcahnqv4ajPGix+a0jxXyPu7zXs7reGn4LWsLL/Gk5OWMPdxcLv9jUoc9bQWLaGgUfX8Om9NVxyW8tIj7XI1Gs5qFnLH9q1fGNYy0LTWt42rwXrWhptaxnktRaT71rsfmv5tP9aZoWsxX/oWv4KW8sXM9eyd/9ant4WNv+upU+3dTS4r2OgbB2l8nWYlOuE5lhHH8069mjX8Vi3jvWGdXxpXCd0zTquW9YxyHsdZT7r2NB/HRED19HryjqO/b2O7b3W00u/ngW29UzyXs9Fn/U857devPP1KIPXc0azgRDdBhymDazy3cC8gA1cC9zATcOrjLW+iiLgVW733ci7bhuZ6rERH91GNMaNJJs20seykSjrRnZ4baQ9eCP+QzZieG4jla9u5NmjjTjdNxGp3cRs2ya+aN/EA4/NXNVtZqJhMy3GzSLHbeaMZTNDbJs54bmZEp/N2Pw2k+2/GU3gZuz9NjPr9GY2dd/C4r5beFG2hQnKLQzRbyHItIUy8xa8rVvIt20hw3sLCt8t9A3YQmTIFr4ctoVr727h8s0t/PHrFgartnJCvZWjuq1kW7ais20lzXMrcu+tJPpsFXXZVg75b6V74Fb29tvKX0FbhcbcypMBW9k2cCs/DdrKhsFbuT9kK6uGbeXOc1v5NGwrs8YKf+FbmXJhK02XtxL99VZOKbZRod4maqptlOq24WPYRqFxG1bzNnIs29DbtuHw3IbKe5vIMdvw8NvGYf9tQrdtI6bfNnoEbyOq/zb+HbBNaPlt5K/bhm7TNrzPbyO9fRsP723jwyfbuPrPNsb23c45l+2MdNsu9sx2hsu2Uy/fzhDldqpV2xmk2c4J7Xahrbdz3LCdQNN2ys3b8bNup9i2XdTl2ynw3k6u33aMAdvRBW0nYeh2tk/Zzu2XtzPs4HYeX9vOo7e38+qt7bzyYDsf/rqdd3/fzgT3SFo9Ihkvj2ScKpIL6kjGaCMZZYik0RhJmDmSs5ZIhtsiOe0ZyTDvSOp8IhniF0mNfyShgZGc6hfJwOBITvaPJCQkkqqBkfQPjaRicCRBQyM5NiySwOGRqBdFIlsZya6MSH6qiGTtxUiWfhJJxD+RfOCxQ2izHXyg2MFc1Q5uqkWrFa1uB3MMO3jfKFqzaC2ite0Q9cwOZnuL1ke0fqL1F23gDt7tJ+i/Q5xN0Q7cwUvDdzBz5w5u39rBFuVOflHt5JF2J9v0O4VW3Mlj8052WHfyxLaTnV47ec13J7/57WRXwE5+D9zJG0E7aSraiUL5GmrNaxhMr4m9+hrevq9RGfKaqE1fIzbmNRbfeI1u370Gpl20m3cxxbqLa7ZdzPDaxTveu/g4cBefB+9iyYBdfBWyi5+G7+Ib5ets0r3OU9PrvG55XdTKr5PS73VyNG/Q7PsGH+l3s8qym4fW3fzqtZu/fHezz383HsG70YXs5j/1m8Ro38RN/yZe1jdp8nuTxVlvond/i3yPt/CVv8VG77eE7nhL1PpvkRr8FmtUe0Tds4cd2j38pduD3bwHP689VHrv4fmAPbR/u4d42V6Uir1kKffipd7LUc1exhn3MsOylw+te3nFcy/feO3lie9eegTu5XC/vaiC95LTfy8+IXs5PnAvjYP3Mn7oXmYN38tHI/aydORekibs5eqdvcz8cy83VftYrNnHN9p9bNTv46lhH70t+0i27kPnuY9Cr30E+uyj2ncfYf77aAnYx9R++3gvaB+L+u/j1YH7eDxoH28O3secJ/t49tc+7rrvJ1WzH5NuPyX6/Qww7ueMaT/PW/bTad3PbM/9fOq1n5U++/nRdz+v+e/nWcB+4vrtF/fofnL77+fEwP0MD91P8+D9TB26H/dv9lPxQLS/72epaxR+blFEekQRJoviH0GbPIpYRRTTlVEoVVHcEuSqo1imicJfG8V3glO6KC4Zo5hhjiJwYxRb46P4MyGKlsNRHEqMYlpSFIrkKD4U5NjF3BQxN1XMFVSnRbEzPYpRGVH8J7jiiOKwM4pZmVFos6L4THAkO4rVOVH0z43izfwoUo9EYS6OIrMiisWVIm5tFLMfRPHJnyKeSzTTXKNRuEVzS5DnHs1yj2gCZdH8KKiTR/O6Ippxymh6qqLpEtjV0czXRGPWRvOVoFwXLb5ZNEMM0fwuSNkfTWtMNLGx0cyIi0YdH82ngiMJ0aw5HM2AxGh+FTQkRbM3ORrs0bimRPOe4JW0aB6mR3MqQ/jNjSa59wE2ux7gObcD/CWI8zjATNkBtPIDfCYoVhxgnfIAg1QHOK8+IHTlAXr5HeB0/AEykw7gbz/A3d4H+c/lIHa3g3RXHqRLEKE+iGLCQS7HH2Tu4YNsSz7ISPtBuqUcpFOwIO0gnukHafj6IPfcD7FTdoix8kM4lId4RXVI5OxDZAYfYvBWQfQhpqQcQpF6SHyLQ7ydd4jj9w7R6BJDtGsMGvcYPheUecSwWRbDCHkM/wk6FTGkKmNYpIqhXhMjfMYg18eIcx7DEUMM640xDDHFYFkbw86EGPokxjDAHsNTwcWUGIzpMdwVVGWI544YxjmFTWYMK7OFTU4McXkxmAqEjeDYvRgu/BDDvj6xfOYSKzRqLJvdYglzj8Uhi2WJPJZ+ilhR98dyThnLQVWs0Omx6DWx3BFUaGPZoYtllSmWbati8Y6N5XRcLPviY5maEIv6cCyfC8oTY9maFMuo5Fh62mN5W5CVEsuK1FgGpMXyP0FzeizxGbHMdcRidcZyX1CTGcubWbFMzI7lk5xYUr6LJaNvHEtd4njsGscFtzji3OOY4xGHRRbHfUGNPI6JyjgUqjg+FZSq49iiiWOkNo4eujhWGOI4vSKOcwfj+DY2jjfj45iUEIfycByfCcoT48Ra4xidHEdvexzvCnJT4liTGkdoWhx/CdrT40jJiONlRxwBzjh+EZzLjCMmK45Z2cJvjvCbJ/zmx2H7Lo49PeJ51S2e4e7xdPOI57ogUxbPCnk8IYp4fhdcUsaTrIpnoToeP008PwuatPEc0sUzSx+P2RDPt4IaYzxvmeKZbI6nb1w8HwgG2eP5U9CeEk9qajyL0+J5nC7s8uOZUhDPR/fiSfxfPLa/43FxTyBMnsA7igRylQkMVSfwr+CqJgGnNoEVugQG6hP4Q3DFkECqMYFXTAkEmRN4IlhgS8DPMwFP3wTqExIwJCWwx57A1JQEdqcnMCkjAZUjgQpnAq9lJiBlJfBZdgJHcxJ4Pi+BqjsJbP1VxHU7zHX3w2R5HCZTeRiH9jBzYw7jbT9MU8phdO6JfCM4rU3E8koiM1ITMaWJfnoiNmciW2oSud0ricreSUzum4TWJYmvBdWuSex1S2K6e5LQoUmckSVxUJ7EHEUSXsokzquSSFAniXoviSeCNl0SKfok6mOSmB2XxI/xSSxITCIwKYmngkvJSeKuTWJQahLX0pJYl5FEL2cSNwXFmUlszUpiXHYSx3OTxJlKotA9mc0eybjJk/lUcFyRzC5lMpNUyWjVydwV1GqSidImM0uXjE2fzI+Cw8ZkUUsk025JZnZiMj8nJXMxOZkkezKLU5Lpn5rMn4KutGSxhmRGOJLp7UzmQ0FpZjKRWclU5yazLy+ZbZ8n829fO5vc7Lh72PlMUCmzs1tuZ6rCjlFpJ1ZtJ0JjF+/Bzv8EV3R2HHo7qwx2hhnt9DDZuSkoNtvZbrHzgtXOVzY7+7zszImz05ZgZ3mincFJdrol23lPUGS3sy3FzvhUO4o0YS+oTrezP8POLIcdT6ednwXNmXbsWXaWZtsZlGPnX0FBnp0v+6RQ3TcFL7cUfhG0uKeQ6pHCYHkK3RQpvCcoUqawXZXCBHUKKk0KXwtqtSkc0KXga0ghw5SC1juFstgU9Akp3Bc0HE4hLjGFhUkpjElLoTUrhQeuqYxXpeJ9OJVPU1I5npNKRe80XlKmEe2Txm9xaWw6nCbeexp6Z5pYaxqDc9I4mpcm9le6yOPpxGnSOTYvHW1UOvfs6SxJS6dHRjq3BMcc6XhnpfNYEF+Yzuzv07kky8Apz2CMMoMz6gziNRkM0mVw3yuDwYkZ7LVnMCclQ+T1DP4QmJwZ/CjIqMzg9icZvOTuwNfDwXaFg0lKBz+qHLSqHTg0DtZrHYzVOVDoHXwjaDA4SDQ6WGZyiPrNwWeCU1YHXQEOjMEOjs9x8GiRg6pYB+8ddlCW6GBGskOcPwf/E1xNcVCQKmKliVjpDkwZDn4WXHI4yHQ6eDXTwfNZDtTZDh4IVuU5cC9w0NTLyco+Tkb0deLu4uQrwWlXJ/FuTpa4Oxni4aSPzMlngmq5k4MKJwuVTkJUTrqrndwSVGqc7Nc6CdI7KTc6ecns5HeLk7BhTqJfcBI538nZjU7eP+jEP87Jn4J34p28cdjJzEQnvklOfhNcT3aKPenktRQnL6Y68Upz8lTQle6kIEP4cTiZ4nRizXTyq6Ajy0letpOtOU4u5ztJO+Fk2QUnM/4Q81wyueqayQ73TFEfZ+Ipy+SJoEueSYFCjCvFuCoTmzqTx4JOjRjXZhKpy2SKPhOrQYwLOo2Z5Jsy6bBlst0/k/YQYbcsk3eiMymPy+RoUiZ7kjPpl5LJP4KbqZkcT8tkb3omQY5Mngmq8jLZ9zgTmWsW3wjWq7IwGrN4OSmL+pQslqVlMfFZFpf65PC7Ww7vuOewV5bDfHkOtaoccf/lsFyTQ5g2hxeCc1gdn8PYhBwuJ+YQmZzDi/YcfFJy+FPwfmqOiJ/DYEcOfZ05NGTmiLObw9rsHORncviiTy5n+uayxjWXdo9cZipyCVDm8q/gliqXk+pcYjS5LNHmMlyXi0yfS6Yxl98subxjzaWMXA4uy2VGUi4f2XM5lZJLbGqu+A+5hKXnoszIpdWRy/bMXF7MysU3O5e/BK/kC1+FuUwpyeXd6ly+upbLnpu5XP88l1d75THYPY9zsjwy5HlsUuQJTZDHu+o8jmnyxN2bxyJdHkP1ebgZ8vhGcMGYh9OUx2ZzHpMteaJWyuMPQYVnHge88ljsnce3vnlk+ecxLTCPdTPy2JKQh09iHn8JPkjK40RyHjH2PJam5BGWmocyLY/vBJfS88jLyOM1Rx4vOfPol5lHt6w8PhXUZeeRmJPH6tw8kR/zMOTn8UhwtSCPksI8cqrzsF0Wvz/K407ffDJc88W9ns9k93y8PPL5U3BTls8JeT4xinyWKfMZqcpHpc7nB8EVTT6F2nxe1+UzR59Pf0M+vYz5fCGw2vI53T+ft0PzqR+Tz9qXhJ+YfDoO51OUmM+bSfnMS85noD2fvin5fC04n5qPIy2fLen5TM3Ix9eRzz+CW858qjPzScjKZ1V2PuNy8tHn5vNIcC0vn7L8fPYV5DPkSD47SvP57Gg+9uNizR+JOG4FhLsXEOpRgKusgG8EF+UFZCkK2K4sYLqqgEB1Ad00BXwmOK0twK4rYL2+AMlQgM1YwO+C900FVJkLiLEUsMxagNazgJ8FC3wLGOJXwPDRBRSOE3YzC7g6r4BxiQUYkwp4LHg7uYBj9gIOpBTwSmoBqvQCfhB0ZBRQ5CjgLadYY2YBg7MKcMsu4FtBbm4Br+WJNRwXzxsLON6zkFF9CvmlbyFXXQqFni5kv1shL7sXMtyjEIWskO8F7fJCihSFvKUsJEJVyGB1Ie6aQu4L2rSF5OsKeV1fyBxDISHGQvqaCrkr2GEtZFVcIc/HF2JKKOSpoDKxkNikQlYkFzLWXsjjlEIq0grROQu5kSn89TjCG25HuCQ/wm6l+J1whGFpR7B6FPGHYIOyiAvmIg7MLKLwUJG4+4s4lVrEuvQiJmYU4e0ool5WzIvKYnqqi8nVFou9VMwPxmKiLcU8PFxMR2IxpUnFRCUXs8RezJiUYoypxfxPcDOtWGiAYpIzivHPLKZHlvCRI3zkFnP0SDFubiU8ELS7lxAlKxE1RwljFCWYlCX8JvhQVUKtuoQUTQmbtCW8qCsReaGE3oYSCk0l7DGXsMhSQpi1BJ2thPc8SzjpVUKidwnGROFDUJdcQqq9hC0pJUJHltA/rQSX9BLuC65klFDiELGdJSzNFLGzROzsEn4X3MopoT63hLS8ErbmlzCgUKz1SAmlxSW0fl6C7GkJU/qU0sullLuCVtdS9riXstijFIO8lN8EHypKqVOWkqoqZau6lJmaUgZoS3HVlfJQ0KEvpcxQynhzKf9YSvnMWso871I2TCklJ75U6KpSqu2lbEotZXpaKcHppbhklPJA0O4Qc52lrMgq5YXsUjxzSoWWKuV2binn8sT8/FJeLyglorCU4UdKeVxUys0zpfz0bimHu5fxglsZ/7qXcV4mbmF5GbsVZSIXlxGmKkOvLuN/gg81ZdRry0jXlbFdX8ZsQxmhxjLkpjJ+Etwwl1FlKeOwtYwNtjKmepZxwK+MxYfLGJ1YhjmpjD8FnySX0WgvE3VfGbtSywhPK2N4ehnajDKeCD5wlFHnLCMtU8TJEnGyRYzcMn4WvJ1XxsyuMk70LBc5uJwKt3Li3ctZ71HOVFk5/eTl9FWUc1/QoSznqKqcGHU5k7Tl+OvKuacv57KhnCKvcqK8y1kSVM53MeU8TCrnuF34SRV+0soJShd9p2hzykloLeedr8u5oDmKp/EozwSWw0e5nXiUwuSj7LMfFXXBUV5IPYp32lFRcx+l1HGULa7HUHoc4zXlMXG2j2HUHONPwVLjMQbFHWOk/Ri3U4/RnHaMI+nHiMo4Bs5jPMg6xgdHjjHA4zgesuO8Jz9OreI4r6mOE6E+zt/a40x/6ziDEo/zfPpxvDOO08NxnHuC45nHOZx1nI/yj7PnyHHOfX2cie4V4i6t4G15BTWKCtKVFexUVbBAXcEoTQUWbQXPBJf0FZQbKthgqmCGuYJBlgqU1gqeCG7ZKmjwrCDXq4KlPhVM8K1gc1IFQ+0V6FIq+Cy1gotpFRSlV3Ago4I1jgqmOivon1mBLKuCR4Kb2RWcyakgO7dC1MQV9D5SwbWiCk4WVzD+QgWFv1ewyLWSMW6VdMoqqZRXsk1ZyTxVJSPUlZg0lfwj+EpbySVdJeX6SuINlWw0VvKSqZIh5kqhDSvFuankoq2Std6VTPOp5OrYSp6bVinupkoqkipJShZ+7cJvivCbWok5rZJ/BXfSK8UdUCn0eiWHnZVsyaxkTpaYm12JMaeSvwVf5orYeSJ2vohdUMmsI5UMLarkdkklUz6upKBXFQNcqvjIrYpz7lUUelQRLatijbxK1FtVhCirRL1QxRPBx+oqzmuEjbZK1CxVrNVXMc1QxUBjFSpTFU8Fn5iruGCp4oi1ioO2KtZ5VjHdq4pi/yoOBVSxPrAK+8wq+qysovlQFV8mVom7rYoRaVWY06t4JribUUWHo4pKp7DNrBL1YRUR2VWMzqnCM7eK+3lVXMuvIr2wil1Hqni5qIrni4XP0ipiXE/wqtsJUW+cYKjHCb6Sn+Cy4gSjtCew6U7QQ3+C+4JrhhOi3johasMT/DHlBH7bTvDT4RPkJZ9gWuoJPs84IbTbCRIyT/DGkRMsKTrBc4qTfKM6SZf6JI9MJymadZJTGSch6yRPck5yqPcpNvQ5xR75KYKSTuGaeYrz2afYnHeKH46c4lrdKXY3n6Leo5pcWTVrFdUMU1Xzn7pa5M9qbmirqdNVs99QzRpjNdNN1Rgt1TwTfGutxjCwmmuhoh1fzbnD1WxJribcXi1yVjWuadX8IvgovZqLGdXiPFeLPVHNgqxq/HOqcc+tpiW/mqMF1Qz/V9i51nDRrYbDHjVsl9WwUF7DeEUNgcoaZKoango+V9dQoa0hVVfDUkMNk4w1aMw1/CX42lJDl7WGTM8a9nrVsNq7hqG+NZwJrOHJiBpeH1PDhaQaSpNriEypYVFqDS+k1Yh7qgZFRg2/Cb501NDurOFEZg0ZWTW8lV3DypwapuXWMCSvBmN+Df8JHhTU8E5hDYeKa5hXWoNPeQ2ut2r45KMa9rnWMtO9lhJVLYfVtWzX1LJIW8sEXa3ItbUoDbX8IfjKWEunqZZT5lr2WWtZY6vlR59aqpJrybDX8lZKLatSaxmWXoslo5aejlq+F9x01nIuU/jPEv6za4nMqeXl3FqkvFr659eiLqjlL8HdwlquHamlrqiW3OJaDpTUMresltHltfgeraWyspbn+9RR417HHEUdPqo6XNV1ot6qE7qwjkvaOip1dWTo63jLUMcqYx0zTHU8Z67Daqmjl7WOnwS3bHVc9KzjqFcd3QLr+Du0jrkv1NF9RR11iXUcTK5jfkodAWl1yNPr+F3wVUYdXQ4R21lHTmYdB7LqeDW7jnk5dYzJrcM/r45T9XWM+qiOINd6/nSr5657Pdc96jktq6dAXk+sop6tynoWquqZoK6nv6YejbZe3O313NPV87a+nrOGeo4Y64k31YO1nmee9Tzwque74Ho2L6hny+F6/rHXcz+lnndT62lMq6c4vZ7EjHp2OuqFPq2nR049qQX1vFlYz+dlwq/HaVGfnmaJ6jST1afJHXmalM2n+S3+NHcSTlOQdJrFKaf5MeM0HzlOU5l5mvU5p/nk6mliZGd4WXGGQaozOA1niEk5w7bUM1zJOsOhXDFeeIbNR8/wccMZnsrPck15lsOas7ymPctvprN8bT5Lg/Usfeec5e7hs7ydeJay5LOk2M/yZspZ1qSeZXbaWcamn6VfxlnUjrP8K3joPMuHmWdpyTqLM+csUblnWZB/FqlA/PZoYKOsAUnRwCBlAyZVA73VDTwS3NY00KltoF7XwGFDA68ZG1hhamCkpQE/awMXvcVcf2Eb3MCy5AbCUsR4agN/pTUIPdjAzYwGKpwNODMbiM5qYHN2A4tyGpiU2yDOUwPW/AZcChp4KrhT2MCNIw00FjVQVtxASkkDb5U2sK6sgQHHGig8KdZwqoF/Tzfg8GgU+raRTfJGFioaRT3ayGBVI1Z1I66aRv4n+FrbyNu6Rpr0jSInN5JubGSfqZFXzY1EWBqRrI0MsjVi8Wykr1cjTwRfeTeS6t8ockIjE4IaKQltZO74RgwvNfLFemF7uBGXxEaeCr5OEv6TGzlnb+RoivCf2sj+tEY2pos1ZYg1ORoZ4mzEltmIW1Yjvwm+yW7k3ZxGLuQ2cjyvEWd+I9EFjWwpbOTlI41MKWpkWHEjf5Y2cqiikVu1jbTVNRJ3phF9ZyP2txuZ/574Tx+LGLfFPI8mXpY1MUXeJHJBEz7KJnFXNvGX4IG6SejNJlEDNXFS10Suvok4QxM7jU3iGzYx09zEaEsT/axNaG1NdPds4ifBZ15NdHo3cdqniWLfJux+Tbzp38S6gCbmBzYxKKgJS3ATffs3MXVYE19MbMLzpSZiw4WPV5p4/9UmfrY38XlKE12pTZxJa6IkvYmUjCb2OJrY4GxiQWYTE7OaGJIt5uY0iVzQxB+Cb/OauJnfRGuBWHOhWPMRseYisebiJsaWNRFc3oT+aBOPjjVxvaKJxsomTinPkaA+x+uac6zWnmOu7hzj9ecIMZzDbDwn6r1z/E9QZTtHtuc5lvucY+1b52hLPccbDvHbeY75meeYkHWO0Oxz2HLOibWcI7HoHD+rznPAcJ6lpvNCz53nxIvn+TDxPK+mnWdKxnmGO87zRfZ5buScJyv/PGrVBX5RX+CC7gKNfhcoH3qB2sUX6LPjAr+lXKAu4wKpzgtszbrA0uwLzMy5gDn/Av9TXKROc5Fi7UW2Gi5itV7kb9tFGn0u4pl6EXnaRX5Kv8gXGRd523FR5KeL5GddJDH7IsGFF/mj6CKflFykoewihxTN7FQ2s1rVzDx1M2ia0eibeWJo5htjM5fNzdRbmim1NpNha+agZzM7vJpZ5d3MwiXNaFOaeZrazL20ZtozmjnjaKbc2UxmZjOxWc3sym5mXU4zC3KbmZLXzMj8ZoIKmjEWNuN6pJk/Bd8VNfNpcTPXSpo5V9pMXnkziUebmVHZzMATzcz+vZl35C2kqVuI1rQQqW1hpa6FefoWJhpaeM7YQoCpBZ25hT6WFqFJW3hgbeETWwtXPVto8mqh0ruFXJ8WEn1b2OPXwib/FpYEtPBSYAuhQS10H9DC3ZAWToe2sHy+mLO0hfFrWxgb24I8oYVHh1v4OrGFm0ktXE4WdvYWylNacKa2EJvWwuvpLazPaGGRo4UXnS2MyWwhJKsFW7aYn9PCf4JHuS3cyWvh/fwWLhW0UF/YQtkR4aNI+CgWPkqEj1Ixv1zMPyrmHhfzKkS8kyLeqRYya1o49m4LPp+ItXi0ckXeyhlFK1mqVrGnW3lT08pGbSuv6Fp5Sd/KeEMrg42t+Jhahe5ppZellf8J7ltbxbtpFe+mlXNerVR5t1Lg04rdt5X9fq1s829lZUAr8wJb6RfcSmtoK46hrXiObqVmTisZ81rZFd7KwgXCT1Qr1uRWZPZWHqW08kFaK+3prZzNaOW4o5UcZyuJma3szWplS3Yry3NamZPbCnmtPJffSmBBK4bCVrEXWvlb8GNRK18Wt/JuSSttpa3Ul7WSebSV3cdbebWilc/rWqk+00pqVyspn4q1P2xltaKNCGUbU1VthGja8NS2odC18UTfxreGNj42tnHV1MZ5cxuF1jZSbW0c8GyjZ782cma3IXtZ9Fe1kXdI+DjcJmpn4SdJ+EluQ2kXdilt/E/wILWNT9PauJ7eJjRqGzWONkqcbTgy28Reb+ON7DZezWljSW4bs/LamJDfxrCCNgIK2zAeacOtqI1/BD8Xt3GnpI0PSttoL2ujobyN/GNt2I+3EVXRRmRlG9NOtvFdfRstZ9u48qmw+ayNBV+3saXnJa7LL1GjvIRTfYk4zSXmGC4x0XiJbz0v8YnXJa55X+KizyWqfS+xLOgSwSGXKE29xB/5l/i+4BJfFF7ihXcv8bbiMvWqyxxTXyZXc5lk7WWidJdZa7jMzDWXaTx4meWHL1OafZmsnMvszbvM9COXGVp8mXTFFXarrrBCc4X52itM1V1hsOEKfsYruJuvMCf5CqNSruCTdgXXjCv8K/jVcYVvnVd4O+sKbdlXRG16ReikK6wsukJE8RWeL72C7vwVFly7wmKXdnxk7bgq2nkmeKxs576qXWj6dt7VtNOoa+eEvp0iQztOYzsJpnb2mtuJtLSz1trOLM92QnzEnEAxp1873We189WcduwL2zm4qJ339rYTkNSOwt4uvm87fwh+Sm3n67R2UYO0cz2jnRZHO6ed7VRktlOQ1U56djtxOe28ldvOtrx21uS3s6ignZcK2+FIO2FFImaxWHdJO7rSdtzK2vlP8KS8nYdH2/niWDsdFSJ+dTvKd9u58X07S906mOfewThZBypVB33UHfwteKTp4DNdB+/oO7hs6KDR2MFJUwcl5g6yLB0kWTuItnWwy7ODjV4dLPfuINyngxd9Oxjv18Fz/h0EB3TwOLiDzoEdMErEmN3BC3s7SEjuYJ+9g50pHWxI7WBpWgfz0zuYltHB844OhjnF3MwOPLM60GR34JrTwTPBk9wOHuZ18GV+Bx8UdNBV2EHzkQ7qizo4XtxBYUkHGaUdxJd1sOR4By41wrZerOvjDqZ/0sH3ik7uKDu5perkurqTNk0nJ3SdFOs7yTJ0kmzs5ICpkzfMnWy2dLLK2skiWycveXYy0auTUd6dhPp0EuDbidmvE6V/J30COvlb8GtgJxcHdFKf1MkReyeOlE42ZXSy0tHJQqfwkSnmZ4v5OWJ+bieWvE5U+Z30LejkX8GTwk6+O9LJV0VibSWdlBztJPtYp9BVnbxZ2cmL6i5e0HQxQtvFQF0XfvouTIYuFMYuepu6+Efw2NzFQ0sXX1q7RJ3TxXXPLhq8uzjp0yV0YhexAV3s6NeF17QufpnZxeezuigJ7+KHdV3sSu5is72LVSldvJzaJXR5F1PSuxiX0cVzji76O7vwyezCkNWFPLuLXjld/C34NVfEzBMx80XMgi5uFHbRVNRFdXEXR0u6yC/tYnWFePZjFzf7XhV1+1V2qa6ySnOVObqrTNVfFXniKsONVwkxXcXPfBWz5Soq61Wa/YXtvqtkZ17l5QLx/PerlPS5xkTVNUz6a3xou8Zlr2vcGn0Ny+xryJKv8WPqNT7IuMZ1xzUuOa9Rl3WNhPxrRBVc443Ca6wvukZIz+tcUVzngvI6ZZrrJOmvs9N0nU3m64TbrnNk2HVOpl2nMOM6dud19mdd5/Xs6yzKv4505Dqji64zoOQ6fqXXsZZd572T13nicYMvFDe4pbxBhf4GSeYb7LLdYKvnDXE2bjAm4AaVI2/wv9k3eDD3Bp/Mv0HWkhs82SGeJd/A1XGDv503+CnrBvezb/BVzg3ez7vBtfwb/2e4vuOiuLowAKMgKEhnYZe6dAFBsRCMGtT3VRQVpUkRsWFNNL3HLzE9sdF7t7ckJqaYmN6MuvSlLqIUBWyAhaLCd/54fsvO3DnnzDJz7r34s/AyzhddxrfFl/FFyWUcLb2M3IOXkXboMvYcvowPj1zGrqOS6/hlbD1xGQmnLuOdS5exU3MZ8ZWX4dZwGYa6yzhpqkGhuQbZFhqkWGpkztbgfWsN3rHR4FWFBjttNdhip8F6pQYJKg2i7DVY7qDBIkcNQpw0CHbWYJqLBn5qDTxcNXB208DOXSPvgQYTPDXQ99Lgsbjmq4HGX4PUIA0CFmqgDtXAeokG/cs16FyhwV/RGhyM16AgQYOtG+T4yxqs+VyDuQc0CErRYGqqBr5pGrina+CUoYFtpuTIkhzZkiNHgyfiYa5G1jMadOdr0F6gga5Qg7oiDSqLNfivRIM/SzU4X6bBdwc1OH5Y8h2RfEc1yDqmwWunJcavGgz8psHfFzRIq9Tg42oN3qzVYF6LBq5tGrz7SL4/lvubWA5js3IMWpSj37Ict6zK0WldjlabcjQqylFjWw6NXTn+VZbjd1U5frQvx1mHcnzhWI5jTuUocy5HgUs5stTlSHEtx+du5fjQvRy7PMrxumc5XvQqx7Pe5VjrU45433JE+ZVj+eRy2M4sx8fLyvFWeDleWVGOnSvLsSGyHIlR5Zi8uhxeieUYu0G+7yrH6N5y3NtfjtsHymWNUC5zSDl0aeWoSy9HZUY5LmaW46+scvySXY5zOeX4Jrccp/PKcTS/HKUFUl+h1Fck9RVLfSVSX2k53i0rx5sHy/HyoXJsOSK5j5Zj1fFyhJ0sh93ZclT/Wo5/fi/H+5pyvFZRjpL75fCbUAEDiwrcs6rAHesKtCsq0GJbgQa7ClQrK6BRVeBf+wr84VCB844V+N6pAkfUFSh1rUC+WwWy3CukT1XgrUkV+H1JBU4tr8BrsRVYmVSByH0VWL6/AosPVGBBSgXmplYgOK0C09Mr4J9RgUmZFXDPqpA5owKqnApY51bALK8CE/KlpoIKjIihwgrcL6rA3eIKdJRWoLWsAk0HK/DGd/K9ugLfNVdgf3sFTptX4pBlJYqtKmVdUolMm0qkKCqxW1kp83sldjhWItm5EmtdKpGgrpR5rxIr3Sqx1L0SizwqMd+zEtMnVWJuQiWCUivhn16J5X9WwtikSva5VfLsVMmatwreIVUY81EVOvdU4VxWFb7NrsLp3Coczq9CblEVUkuq8NHBKrx6VI43VmFgfDWumlWj0aIa5dbV+EdRjT9sq/GTshrfq6px1r4ax52qUaiulr1GNdLcq/GhdzUM0qpl/VONe1nVuJ5XjdaCajQXVqOhqBra4mqcOlmNlDE12G5agy1mNVhvUYMkyxqstqpBnHWNrK9qpFfXyJq+BgvsaxDsVIOZzjXSC2owRV0DH7caeLnXwHhyDY4vrcGB6BrsjanBB3FyzfYa9H9Wg2sHanAlpQbNqTVoSKtBZWYNLmbX4N+cGvyVW4M/8mrwa34NzhfU4FxhDb4rqsHZ4hqcKanBF6U1OFlWg2MHa3DkUA3yj9Ug80QNtv1Yg+nlNZhUXQNlQw3GX6nBo7YafPtExo6tRc74WnxoUYtd1rV4y6YWbyhq8aptLV6yq8ULylrsUNXiWftabHWolTVbLTY61WK9cy2SXGqRqK5FvGstYt1qEe1ei0iPWqz0rMVyr1os9a7F4km1gG8t5vvVYo5/Lfxm1KIlqhaNMbWI2V+LiJRarEiV8Wm1CEuX8RkyNrsWITm1mJtbi9l5tZiVX4ugglrMKKzFtKJaTC2uRUCJxCqthU9ZLWr+q8UlTS3yOmtBCy3mWWkRYq3FXBstZtlq8ZSdVuZNLaartAi012KKgxZ+Tlr4OGsxyUULL7VW+rQWbm5aqN21cPbQwtFTC3svLZTeWthN0kLho4X5ZC1MArTQm6HFpZVaXIzQ4tdYLc6s1WLr51qsO6BFfLoWcRlarMrUIjpLi6hsLSJytFiRq0V4nhbL8rVYWqDFkkItQou0WFSsBUu0QKkW88uk7oNaPHNIizmHtbK3lPqPSv3HtAg6rsWME3IPJ+UeTmkx9bTcw1dS/9dS93dS199ajL2kxehlLYYrtLhTr8X1FqltbB1Oj6tDkUWdvKN1yLWpQ46iDlm2dci0q0OGsg5pqjqk2tchxaEO+x3rsM+pDnud67DHpQ6fqevwqWsdPnGrw0fudfjQow7v+NZh3fw6rEEdIpbXweqjOhim1GFcap28Q3XQT6/D2Iw6jMmsg15WHUbFSHadzEd1eJxbh0d5dRjOr8NQQR0GC+swUFSHh8V1eFBSh/uldbhXVof+g3W4dLkO33VIjWb1yDCvR7pFPVKthHU9UmzqcUAhbOux365e1qT12Kuqxx6HenzuWI/PnIRzPT51qccnauFaj4/d6uUe6vGBVz3e967HyyH1eJ71SNhWj1Uv1mNhusioB7Prgdx6zCuph8eTeqgVDVDbNsDFTiiFvXAUTsK5Ac5q4dUAp0kNcM1rgFuBKBRFDaBZIxZZNSLUulH2Xo0Ic2jEUkfh1IhlLo1Y7tqIcDfh3ogD+xuRltaIjIxGZGY1IievEXmFjSgsaUTJoUaUHmlE2dFGXKhtxLW7jTBUNMFY1QRTxyaYOTXB3LkJFi5NsPVogsq7Ca4BTfCf1YTZC5uwMLwJb73ZhLffakJ2ShPy05tQmNGEoswmFGc1oTS7CWU5TTiY24TDeU04kt+EowVNOF7YhBNFTThV3ITTJU3SY5rwVVkTzhxswteHmvDtkSYYXJG815tg19OEZ/SbEW7ajNWKZiTZNWOtshnrVc1IdmiW3tGMrU7N2ObcLHuhZuxQN2OnazNecGvGS+7NeNmjGa96NuN1r2a84d0s81sz3vFpxi7fZny9pBnfLW3GbxHN+COyGf9EN+O/Vc2oSmiG+uNmBB5oRlBaM4LTm/F0RjPmZDbjmaxmzMtuxoKcZjC3GYvymrE4vxlhBc1YVih1FjVjZXEzIkuaEVXajJiyZsQebEb8Ian/cDPWHJH6j0r9x5qx8XgztpxsxvNfSn3fNGP3D83I/lNqqm7Gj7XNqLnaDPMnzXA20GHKRB1mmOkQZK5DsIUOT1vqMNdKJz1Jh/k2OkChw0JbHRbb6RCm1GGZSodwex0iHHSIctTJ2lqHWGcd4l100l91SHLVYZ2bDhvcddjkocMWTx22eemwc5IOL/nq8KqfDq9P1uFNfx3em6rD+4E6fDJdh89m6LBnpg7ZT+vw1UId/lyuQ1WUDg2rJN4BiZWqw9Y0Hban67AjQ4fnMyVelsTLlng5OryVq8M7eTq8m6/D7gIdPizU4eMiiVsscUt02F+qQ0qZTvaSOmQe0iHnsA75R3QoPKpDyTEdyo7rcPiEDkdP6nDilA6nTuvw5Rc6fP2lDme/0uH8N1LLLzoMX5LaH+nwvycSe0wLvrNswe+KFvxl24J/7Vrwn7IFl1UtqLBvQbVDC7SOLWhwakGTcwtaXFpwVd2CdtcWXHdrQbd7C256tMg+swX3vVswMKkFwz4tGBfQgvFTWmAW2ILpz7TAM6UFk1Jb4JfWginpLZiW0YKZmS0IzmrB7OwWPJPTgvm5LWBeizwvLQgvbEFEUQuii1sQW9KCNWUt2HioBbtOteCzr1rwxx8tGKppwfODLXhtuAX/WF3BResrqLW9gofqKxhyvQKzSVfgM/UKzidcwTfFV/Dkmyv47cYVvKBoxXuqVhSoW3HIrRVnvVoRsbcV29Na8XJGKz7MaUVqfisyC1pxpKQVX5a14puDrThqexVfKa/inP1VXHG7ilueV9HrdRUPvK9ixOcq7KdeRcGyq/h371Xcy7yKgayrMMy7CpP8q7AouIpJpVcx78hVzDK9hiira3hJeQ3v2F9DqvM1lLhew1+TrqFu/zU0H7iG66nXcDPtGvrSr2FM9jV4F12Df/E1zC27hgUHryHu6DV5R67hlVPXcNy6Db/ateFvZRvqHNqgc2xDm1MbupzbcNulDffUbfJ7tGHErQ0GHm0w9myDhVcbFN5tcPVpg7dvG4L92xAzrQ3W77Vh8/42vJHahrP5bfitsA3/FrVBU9yGmpI2NJa2ofNgGwaOtOHJ0TaYnxR1bfhfVxtSFe3Itm1HoV07DinbcULVjq/s2/G9Qzt+dmzHn07tuOjcjjp1O9rd2uXZaUevRzseerbL/qwd+pPaYe7bjplT2/FoRTvGR7YjJqkdz2+QWM+2Iz+1HWVp7fgyox3fZbbjfJbEzG7HfzntqMyVuHntaMlvR0dBO3oK29FX1I6B4naMlLRjXFk7TA62w+pQO5SH2+FypB1eR9sx+Vg7ph9vx7yT7Qg91Y7oL9qx+st2rP+qHfdvt0Nr3gGdRQcGbDowoujAOLsOTFR2wFrVAXv7Drg6dGCSYwcCnDpk7dmBOS4dgLoDYa4diHDrQJx7B9Z6dGCzZwde9u6QHtuB3T4dKPTvwMkpHdDM6EBzUAdOx3RgeF0HnPZ0IDS1AyvSOrAqvQNrMjqQnNmBZ7M68FJ2B97MketzO/BpXgcO5Hcgq0BiFXbgUFGHzBkd+LG0A7+XdaD+cAduHevA/eNS09kOfP93B9ovdcD8YQfOmXbignknKiw6UW/ZiStWnbhu3YnbNp14oOjEY9tOGCg7YaLqhJV9J+wdOuHq2Akfp05Mde5EsEsnQtSdCHXtlLm0E6vcO7HGoxObPDvxnFcnXvHuxNuTOvGBTyc+9+1Eml8ncid3otS/E8cCOvHVlE58P7UTvwZ24p9pnSif3omOoE4Yz+lEzKJOJC+WmuI6Yb1O4qR0Ii+jE2WZnTie1Ykz2Z2yV+zE1cJO3CjqxEBJJ0ZLO2F4sBNmhzphe7gTzkc65X/biZnHOzH3RCcWnuxE9OlOhFlcxwbr6/hceR2vZ1/HuznXcaboOi6WXsfiM9ex4O517LC+geP2N+RZvQFL7xtIC7qBDw/ckP3JDdzNv4HBghuYUHwDDqU3EHL4BhKO3cDPJl2oMO3CE6suGNp0QWnbBVe7LvgquzBD1YW59l1Y5NCFFY5d2ODcJeuiLpz17sKV3V14Na0LeVldOJ3The9zu/BbXhcu5nehpqALLYVduF7Uhd7iLgyVdGHiwS74HOlC3MkuPHu6C0/ZdiNa1Y0k+25scejGi47deNupGx85d2O/Szdy1N0oc+3Gt+7d+NWjG/95dqPGqxs6725cn9SNXp9uuE7pxom4bvyS0I2uN7tlD9QNvexuOOd1Y1J+N6YVdGNOYbfM291IKOlGcmk3dpZ1442D3Xj/UDf2Hu5GyVGJcawbZ49LjpOS41Q3Wk53Y9zX3dBcFTY9aFD0oM22B7fsejDGvgcmDj2wdeyB2qkHvs49mOnSI89UD5a49iDarQdJ7j3Y6tGDlz17sMurB5949yBtUg8KfHpwxLcHP03uwbGUHvyc1oML6T1oyezBjaweWfP2wCivB1b5PfAu7JH9Sw/mFPcgtKQHEaU9SCzrwZaDPXjxUA/eOdyDj4/0IPWoxD0mcY/34MyJHvxzqgd9X/XA4dsebD7fg/n6NzFscxMWdjexyPEmIpxuItH5Jra43MQ7rjdlrX4ThR43cczzJr7xuolan5to9b0J4ykybstNaD+/iYD0m5iVIePzZHz+TaQX3ERR4U0cL7qJX0tuoq7sJmJNb+EX21uoVd7CVdUt3LS/hQGHWxjrdAtmzregcrmFqa638N6kW/hi8i1UTbkF/+BbaEy6hfDsW9iVfwuZhbekD9zCDyW38FfpLcw6dQsuBrfh5XAbFT630fvhbZzNvI05pnew0/IOTtveQY3qDr7MvIMXD9/BrNY7+Mf6Ltwc7iLM+S5iXe4iWX0XuR53MTH9Llbk3MWa3Lv4qOAu0grvoqToLk4X38WF0rvQlt1F+8G7GDl8F6pjdzH/5F0k/n4XhYpe3HXohbFzL5QuvZju2ov5br1Y4d4rfaMX2z17UerTi5/9emG0sBdbl/XCO7MXyO7FjrxevJ3fi88KepFd2IvDRb0yl/fi95JeVJT2oqWsFzcP9mLokFx7pBeKo71wP9aLwOO9WH6yF69/0YuPvpT4Z3oR92svONCLXWZ9+Mu6DzU2fbim6MNd2z48sevDRFWf9PQ+THLoQ5BjHxY69SHKuQ/rXfrwgroP/3Ptw163PuS59+G4Rx++9+zD3159qPXuQ9ukPnmf+jDq2wcH/z4ET+nDpzv6UJLRh1+y+nA5uw/NOX3ozu3DYF4fDAv6oCjsg3tRH6YV92FFaR+Syvrw9qE+fHa4DzlH+vDtManvpNR3qg+mX8r4G334wrYfl5T9aFL1o9u+H4MO/TBy6oetcz88XPoxXd2PBa79Mvf0Y517P5736Mcuz37s9erHiUn9OOfTjwu+/aj360fn5H5YTe1H+Ix+9IX047esftzO7cfjvH6YFPTDvrAfvkX9mFXcj9jSfrx6sB8fHurHwSP9aD3RL/vhfuy/1Y+Eifdw1PKePDf3oLW5hw7FPdy3vQd95T1Yqe7Bzf4eAh3uYb7jPax0uoe1zvfwvMs9/E99D/td76HQ7R7Oe9xDj/c9TPC9h1VT7mHT1Hv4ZuY9LIy4h1dflzF77sEk/R7sM+7BN/Mens66hyXZ97At9x5yCiR/4T18X3QP/xZLPtP72G19H6k293G79D7Sf76PNIsH2Or8AG+6PMAJtwf4yf0Bvsp8gN+zHuBe7gMY5D9AaPEDxJXIuFIZV/YAd48/wOTyBwi++wD99g9h4/QQns4PEeTyEKHqh3jL/SH6fR9i+7SHMEp8CPW+h+jNfQjrAjlf/BDbSh/i7bKH2HvwIQoPPUT7sYcwVw1AbT+AaQ4DoOOA7D0GsMV5AG+4DOBz9QAKXAdw2m0Av7oPoMpjAPe9BuDjOyDz/ACOFQ7gx6IBXC4eQEvJAMYcHID1oQF4Hh7AU0cGsOToAN49MYCDpwZw9vQAGr4cQM9XA6jQDCDaahCbrQdRYDuIL+0G5Z0flN4yCEfnQQS4DGKeehCRroNIdhvE6+6DyPccxGmvQVRNGkSHzyDGTx6Evf8gJgcMImTKIF6dNghVgsTbP4ip2YOIyR3ElrxB7C0YlL42KPPqIP4sHkRdySC6SgfxqGwQpocGoT48iGlHBsGjg4g9NohtxwfxzolB7D85iNJTg/jm9CAsvpHalEMwth/CFMchRDsPSa8dwlvqIexzHUKx2xC+dh/C3x5DaPAcQo/XEJ54D8HCZwjuvkOY6TeE1f5D2BkwhPemDCF96hCOBA7BNngImtwh3MsfwuTiIYSUDGFT2ZDMZUPYc2gIRYeHcObIEP46OoT6Y0NY8qXk+30IjX8P4cTjIbxuO4zP7YZRpBzGGdUw/rIfRoPDMG46DmPEaRiWLsPwVA8j2HUYS92GZQ4bxksew/jIcxg5XsM45T2Map9hXPcdxpDfMCb6D2P6lGEsmjqM96YPw2HOMA5kD6MsZxjf5Q7jv7xhWc8Ow6BoGMriYYSUDuPNQ8MoOTKMuyeGsVfxCBeUj3DX/hGqMh/BLPcRPi5+hG3nHuEz+8e44/IYFvmPsbf0MUrLHmPRyceIuvYYy+48RpfFEzyxfIIDqic4ZP8E5xyeoNzxCdqdnmDQ+Qkmqp/A1fUJgtyeYJ3HExR7P8F4/yfI/+AJThU9ge2hJ5h8+AlWHX2CmtoneM9yBCetRzBGOQI/+xE85zSC3c4jyHYZwSn1CP5wHUG92whuu49grOcIlF4j8PceASaNIM5nBB/4jcgacQRf+I+gccoIDKaNwH76CGbmj2BpwQjWF47g9aIR7C0eQVnJCH4oHUF52YjMNyPS+0dgfmQEnkdH8PSxEWw+MYKaL0fQ9dUI5n0rY2tH0FE3gvHKUcywH0WYwyjWOY7iNadR7HUeRZnLKH5Qj6LDbRTD7qOY4z2KrT6jODF5FL/5j2Js4CiU00ZhniXnckZlfz4qe8NRnCwcxe9Fo2goHsWdklEYlI3C4eAoAg+NIvTwKJKOjOLzY6MoOT4Kiy9HMffMKKK+ljHGegw00ePiiXqsEUmmeuwRr5rpUc9cj3uFnYUey4S/pR7PCVrpsUKsttbjizZ6fCw+VejR2laPReJbOz3OU+oxVqXH6DA9PrtUjwPi/WV6NF2ux1zhEa7Hf1foMXKlHlvEtgg93hfvRerRJEqPWeJ0tB5nxehxc6weX3tB4n8u8cW3e/Q4f68eL4u4fXpsF8/v1+Mj8fEBPVql6LFQ+KTq8ay4lCZj0vX4UaYeC7L0OClbj2d+0uPgRT3mX9bj1xo9xlTIuWo9tmn16HdTj8ssxnDAfQzvLxvD/Ogx/N++MczaP4YVF8ew69IY/lwxhksqx9CwZgwf1I/h7oYxLOwdw5/Gj2XaxLH0sh7LhuVj2Rc+ljFRY/nC3rF8LKYcGMsNqWPpmjGWO7LH8mbBWP58eSzrNGO5sXwse8WuirGcUDmWWcK9aiy/EnOrx3JVzVi2ixdqJZb4TDuWB+vGcmr9WN5tlLG6sTw0MJZ7xuhz0zh9HjXV5wwzff4mlpvrs0lssdDnfbHbUp9mVvqcZK3Pb8UCG32Wi7F2+nRU6jNIpc8hL322LpXPZfq0CddnqQhYoc+fxOKV+twQoc93IvXlf6XPr6L1OTdGn7Gr9NkhRmJl7HZ9nn5XavlEn9179fnaPn3q79dninA6oM+TIjhFn3+LyFTJJZ5L0+ew+CRdcmZIThGQKTnFkix91omN2frsFbty9GmSq0/PPH2OKdKn1Vl9vvKzPr++qM95l/T5qkafB8olV4U+T4inKiWXiKzS545qySNsavVZJqZo9XlehNXps15MbNTn2SZ9XuzVZ7iJAT8wNaClmQGLxGRzA54TiywMWCvWWxrwrnjHyoDG1gbMFhqFARNsDTi01IAfLzOgzXIDTgk34HkRtsKADWLTSgPeE+9FGNAs0oD5wifKgN8LRhuwWqyNMeBt8epqA36z14BvHDCgYYoB08WXqQacm2bA6+kGfDnDgAcyDRiVY8DtRQYMvWTAp63GsXfROCbFjOOE2HEM2TqOrp+Po9GZcayrGsfC2nG8enccb5sa8m0zQxqbG9LbwpDfCloaslqstzLkXTHRxpA+CkP+IJLtDLlbaUhzlSGLxJ8+hqwPNeQn4YY8tMKQv6805MoIQ7aKHZGGfCz2RBlSFW3IYyIoxpB/i+hVhmwTL8Yacn+cIZ9OMOSb6w1p8ZwhD75oyM9flXGvG9J6vyFLxa8HDPlsqiGHxWdphlSmG/KFLEOezJFx/xky5bIhXTSG/ELMLTfkJZFQYchu8UalIY2qDJklPKsNeVagxpDrag1pWmfIJQ2GXNEiNUw04n8iztSIN8RrZkYcZ27EDPG1hRHnWxqxUqy1MpLfxIi+CiOeE4ttjVgvNtsZ8YH4UGlEa5URD4pp9kb8XbQ6GPG7JUb8JdyIuhVGfG6lER+JzyOMqIo04jHxVJQR/xWroo3YKfRXGTFNnIk14rw4IybFG3FXghGXrDGicrcRG/cacWCfET/eb0TbA0Y8LGakGPEvEZVqxDbxUpoRx6Qb8csMI2oypd5cI948ZMRyjRFvl0u8CrmXSiMWCL8qI/4owqoltthWY8RPa41opzVieqMRY43H09N0PK0sx7NMrLQezy9sx3Ou3XjemjKe3Svk+OXxnKYZz/U14+luNIGHTCZwxsQJjDadwLMWE3gkfAJ/iJrAMZ9M4P3PJ/DvfROYnTKBk1InsDFtAj/PmMDZWRN4SWQdmcAFlybwQ80EKson8LC4UTmBPjUTuLduAssbJkjvm8DAicZ82cxY/k/G9LQwZr2lMbdYGfMza2NOURnzN7FpkTF/XW7MleHGvCpeXGHMsSuNmS7cI4x5ViyMNGad2BxlzAGhijHmrjiJnSix1xjz8n5jrjlgzDvi3RRjmqcaMzDNmH+IqHRjdohXM4xpmGnMLOGdZcwfxJJsYzaJZ3OM+VjsyzXmP+XGjK0wZpd4s9KYxlXGzBeTq435swivMWareKHWmGO0xkwT7nVSY73UKLY0yP01GvNUkzHX6ozZK/za5dyQMbeamHDPRBM+Y2bCCmFjacIgKxMWKkz4q60JV9qZ8GWlCd9dakLLZSYsE9OXm/AvsSrchDfEGytMOGGlCfPF5AgT/ixWRJrwqngxyoRjo02YITxjTPidCF1lwkaxPdaEj8S+OBM6x5vwSzEvwYTV4v5qE36caMJLSSa0WG/CmI0mfPycCd//3IQX9powfp8Jb4p39pvQ9IAJi8XUFBP+IaJSTdghXkszkffehGOyJWeuxCuWPN/KfbWa8IHZRGosJ/LryImsi5rI+bHyPWUij6ZP5J3Midzyjxz7byI3XZzIKs1Ezq2ayH+7JzJvvCkNLUyZI65ZmfJla1P+sFAsN2XGSvmMMGVLpCmfjzLlmGj5HmPKpatMOTbOlOfiTXllgykL9pry+n5T3kgz5VvpppyYYcpGjSlHyk3ZXGVKvRpTpgvPWrletGglXp3EqDflskZTZjebMuKaKTnejKETzehpbsbvRZiFGVvE85ZmHGtlxkzhbW3GH8VyGzNeFS8pzDjO1ow5wtfOjD+LlUozjrc3o7+DGTsdzVjkbMZSNzOaLTfjv+FmjF9hxndXmtEqwoyHRXCkGS+KNVFm7BW2MWY8Lu7HmvGTODNuWm3GA+vMaHzAjIXizxQzvpNmxgsZZlydKd8vmvGgxoxB5Wb8TyRWmPGueL/SjIoqMx4Ts6vNWC7W15jxgfi01owOWjN+IebXmXG43oz7Gsz4TaP8Bk1mbBJ6OjOeazGj4VUzfmdiTh9zc54XKyzM2S5eszTnBCtzFogp1ua0sDXnQfGfnTl7leasdDCnk7M5/eea841Ic765x5wJ+805o8qcr5pYsFFhwfMrLWTOsmC7KI6y4L/RFnwmzoLVYkmiBfPTLGidZcGj4p1KCx6qsuC6Ggup34JOWgueEWMaLJgp7l2x4AJTS66wtOREa0uWiBk2lvxPrFFY0t7Okl+IBUpLjqosmW5vSW8HS3Y4WnKmiyUNF1nSJsyS7uGWfGWlJSdEWLJQBEZa8h9xJ8qSdjGWrF0lORIs2S6OHrDk7BRLVorkVEsuzZBrsuSabEuq/rNkVLkl36mwpEWlJQ+L8ipLbqy25KDYW2PJb2stGaa1ZKsYX2/JhEZL6auWLDW14lpzKzpZWjHUyorNIs/Gin8qrBhna8XddlY8qbRircqK152s5BmyokZsiLKS/mnFvdFWLIqz4poEK3YcsOKbKXIu3YqbH1pxlr41L1tac4+1NUvsrHlxiTXfz7BmY5Y1Y/+1lrWwNT+usGZolTWTtNa8L0yarNlnbcOvFTacoLRhsVi4yIabImzYFW3Ddw7YyPrfhnrpNpycYcM/RFymjbz7Nvwwy4ZfZdtQl2PD8Xk2vJhvww0VNtxfaUOPKhv+JCKqbXhD7KqxoXWtDUO0NqwTY+ttmCNWN9pIv7Chr5mCH1goqLJUcKGVgjrxkrWC420ULBIzFQqut1VwUPyoVDBCpWCsr4JTqODIMgXPRCi4OFLBK+LVKAVNohUsFcExCpaLTasUfCRSYxWcFKfgLyImXsHdCQo2J0quNZIrScH96xWctk1Bv1QFfxd30hT8OkPBJZkKvpal4KwcBW8fkdzlck58VKGgQ6WMEYurFGwVE2sUPCierlWwUmzRSo3Cr17BuAYFb5ra8ktzW1nv2kofsqWJlS1LRbC1LSvE77a2/DHcll0rbKWf2NI2wpZpsbb8J8WWFy/Z0qvclkmNtlxgbUcjhR2LxY+w4/4VdoyOsOPXUXYsiLfjsvV2PLHRjiYpdvw3Q85n2dEz2463cuxoetqOf1fZ8X61nTyvdvSoteNPIkprxx7xfp0d7evteEYsabCjRZMdn9fZceYdOx43VjLLQsl/LJX0tFHyZxGtUPJDWyXP2im5VKlku7C2V/Kup5KvrlDy0Eoln4tUMjlGyUfCPUHJqNVKNq1X8sI+JdftVzLlgJKTUpTsylByQoGS5yqU7K5UcneVkmeqlQyrUdJKq+SCOiWbxcv1Spo0KHlQzG6U2C1KPhF/tyr54KqSl/qV/MRCxZVWKnaJMzYqtilUhFLFQ/Yq/v20ipdWqpgcoeJjkRGpon+UHBdJ0So+FL2xKrrGq7grScXzL6m47QMVP0xR0SlVxfA0Fd9NV/GrDBUXZ6r4ZpaKVtkqnhDIUcl7oeIruSqa5ql4WDyTr2KdeL5ARaNCFYOLVKwS24pVHFui4ucXVFRVqGhTraK5ViX9W8VG8VK9Su5TJfep4o4muY/Z9ly1156u++35UYo9382y540Ke75Xac8UAwfuXOLAWeEO3B7pwMpoBxascuDMWAdWiK1xDhwb78CA5x04aZ8D76c60DtdPjMceC/bgfF58il+LXZg7EUH9lU6cE+VA3+pls9aB8bViUYH9utkzBW5tkdiWTrygnhs5chMa0dOsXGU3uzIJwpHTrVz5EWRrJTvYpOzI/PcHPlGuCMXrnRkq7COdORpERrlyKvirWhH2sQ48guxeJWj7Gkc+U6sI23jHBkW78h2sSvBkXarHXlGfJPkyNHPHDlmnyNn7nfktgOO1E9xZKGoSnXkuHRHFotZGY6sETsyHVma5cjZ2Y7UiudzHDkh15EHxdw8R76Y78hFRxz5wTeOHFvlyKBquU7rSKN6uU5oGxwZYuHERvGKpZPs+514TLxu48TdTk68G+7EexFO/CPKietinbh1jROr1zoxZJMT5+9xouU+J36a48S+H53oXOck6xNnBjk6s0q8Eu1M8xhnjqY7My/DmSmVzrKHcObT9c5caOvC5SoXxji68PsIF0ZFuvCO+CzKhZ7RLvxNDMS4yP7GhQGxLjyU6MLmNS48eMCFi9Nd2C7sM13okePC1bkufPCfC3dWuHBCpQuta1z4pQirdeF18b7WhU51LjwneutduLfBhUlNLhwWWc0uDNS5UCO2trgwe9iF7jZqPlSomWqrpr+dWtYKagbbq3nUUc0FTmqecVEzJ0LNykg1x0erGRKjZrN4fZWa1rFqfil+TFBzX6Kat1PU/CxVzd/T1FyTruaQyMxQMzBTLfstNbdlqTkuW81SMTdHzUbxaq6anflq7i5Q81yhmn1FEqtYzTePqrn8uJqzzqjpeU5N92o1fxOJNWoOioxaNadq1bwsttapaVCvZomY06Dm6SaJ2azmFmtXFtu40iHalb0xrhw84MoXa105psWVScOuNHJ0470lbsyOcePRODfar3bjvjVurF/vxu0pbnw73U3mSzfuyXLjaI4bZ+W5sU68nO/GsEI3fljkxoESN6q0bvRtcOOYJjfObnZjo9hs7k59C3eWimcs3dks3rByp8LanV+LlTbuvC0+V7jT29adf4n1du6sU7nzZXt3djm6czDMnQtXuLNdvLfSnT9FuDMu0p1pUe6cGu1OjTi8yp0LYt15VXwf707/RHceTXUn09wZm+nOB2JqtowVyJNxYle+O1OL3Dm/zJ1zq91pW+vOb0SE1l32ku70qXfnvyK5wZ1jG91ZLOY2ybkrks/Sg+dsPBir8GCarYf0CQ/S3oMpUR5Sgwd7Mjy4IduDr+d58M45D66v8mBjjQfV5p5UOXpy5hJPlqz05JM9npzR7MmtUV40jPZiW4wXf431YkOCF3dt9eKaz7x4Ks2LS9O96J3pxX/EpiwvLsjx4lWRmO/Fs3/K+f+8ZE/uxft1Xkyv9+K0Bi8atXrxf4NePDLem0HW3nzFxpvWCm9G2nqzT0xRerNcTLT35knxr5M3Nzt7c5yLNz+d7s31Ed50jPFmcJw368VfH3gz64DESvGmVryS6k2bNG9+IyLTvdkvUjO8OTXTm5Xi+SxvmmV78wuxPMdb5m1v7s31pl+eNy+K7fneMk9685hYXOjNG+LjIm+uPezNUTH3qOT8zZvfVXjzQaU3M6u8OaPam7Xi5RpvWtV682sRoZX7ESl1krvemxXi+QbJ3ejN02J5k+QWe5u9eUkneVu8aXzFm8dFV6vc61Vvel/z5uF2b+pZT+Ic1SS+bT+JDg6T+KPIdZrEKf6T+PPSSXTKnUSb85NYWTOJX2kn0bx1Eu9cncQHS3yYGebDsL0+3JnhQ7NMH34h7mb58EC2D6fk+LBSvJDrw2mFPlQc8uG+Sh+ZG31o1eDDqEYf3hOJVr58IsYofbkq0pfB0b4siPPl3HhftohfV8u5Nb4sFR7rfGm4wZc/pfoyMc2Xhem+fCbDl63i3UxfqrN8+bvYkO1L5vqyU4QV+Uqf9OXKWl/W1PlysNGXb+t8OXrFl3us/DjZ2o87bfxorvDjVyLC1o/9It3OjzOUftSK11R+tLP347CDH+c4+fHlCD9Z2/sxJ9qPTrF+1Iv34zcb/Thvnx9fyPTj11l+fJDtx6wcPzbk+tEh34/nxUiBH0sK/fhPiR+fr/Xj8jaJHT2ZuZ9M5uxPJ9OqcDJrLk1mr3Yy0+om8/WGyfzUxp9f2/nzodKfLo7+3Kf258tu/gzx8ueVOH/ujvfn3wn+nJDoT+1afzb/z5/qdH8mZ/jzWKY/w7L8eUsE5vjTLs+fI/n+3FHiz+AqOVcn58SBen++2uhPtPizut+fr9zzZ6dlAD+xCqCvdQAvi502AfxGEcBVtgGypg9gnl0A5yoD2CreVwXQwz6A/wgTxwB+ITKdA/iUSwB/dw3gRrcAGroH8NbCAMZHBPCRmBcVQPPYAH4t5iRIHBGUEsDbmQGcnh0g83wAQ84EcFl1AFNrAjijNoBvaQP4a10Ab14NYECv1BU/hev3TeFbaVPoaTaVhVZTeUQ9lZZRU/lZ7FS+kzmVHxRM5cJzU/l77VSurJ/KnbqpvHF1KrvtAjlVFSj7tkC+YR9IR4dAekUGcmdUIL+LDmRCTCAXxgZyX1wgA+MDqRVvJgRyU2YgJ2QFMjcnkC8WBFJRGMgxxYEMKgtkQ20g/6oL5Lb6QJ5pCGRMYyCHRGFTIOc3B/K1K4H8pTWQ2e2BvH0zkN8bT6OZ9TSZF6Zxlc007rWbxqnKaawVb6im0cl+Gn8XV6OmURMzjbax0/ijWBs3jfrx03hUZKyexpbEafRKmsaGndP464TpfP6p6Xx67nTZ609nxrPTObF0OkN+mC69Yjp/U8zgl3YzGK2cwSFB+xmc7jiD/3OaQXfnGbwg/LxnsCJhBpPXzGBYxgz+ljeDQXUzuLt+BiNbZvBi+ww+O24msxUz2WY7kzXKmXSxn8m/RJ/LTBrEzOSDVTM5L24mr4v6hJnctXom/0ucyR+TZtL4tZn8N3MmrbNn8mHeTJ4vm8nUYzP59w8z+XX1TI7UzJR3YCaz6mZyTv1MftowkwGNM9lqFMRpNkFsEBdtg/iCXRBtlUE8LzaqgjjBPohfihiHID4SpY5BDHUK4m2R7hzEWS5BbBUfq4NY7RrEN9yC6OwexL/Edo8gWngGMdEriPreQZzvG8QZk4N4d2YQjWOD+DguiEsSgpi5OoizE4NYmxTEt9cG8d91QVy4JYhVzwZJLwziO6lB/PGu1Gn1FF9WPMXfbJ/iQMRTnBXzFG1WP8WdaU9xXt5TnFHwlPyeT/G1xqfo1PQUL48LpoFJML1sgqkRDrbB/ENsswvmKftg3nUK5jTXYCqjg7k5Jpimq4J5VoyNC+YJMRgfzOKEYGYkBnP2GomxPpjX9wYzOTOYJlnB0pOCGZ8dzBW5wXwo0guC+UpZMLcfCqbi72BWVAfz79pgbqgPlv1CMI82BTO8OZg3W4LZcC2Y641ncbbVLI5xnsVFrrOoFzWLK6JncUAUx8ixVbN4R2TGzuLcuFnsEHvjZ3F6wix+sHoWfRNn8YW1s7gnZRbfT5vFC5mzqMyexaS8WWwrm8Wqy7P4ffUsHq6bxRbl09wd97Ts5Z9ma9bTNC1/mvPqn2ZT89M8rjebVtaz+ZMwUcxmou1sGtjN5mnxRDmb06Jn0/Dt2ezPn81bhbPZrZ3NlsbZfGAyh3dN57DDcg7fUc7hBYc5LI+dw+cS57Ahcw53Z82hb/Yc7sqZw4rcOXwjbw4v5s/hb8Vz+FPpHJ45PIcJR+TYL3MYop0j/Vli1c9ha+McfqibQ/+WOawTPq1z+PbVOdRcm0OHzjlcaz2Xp23ncpXdXD5SzeV7MXNpnzSXJulzaZQ5lwbZc5lzcC57a+byeuNcBrXM5YMPn6Eu7xma//gMD5c/w776Z3i38Rn+aRLC7xxCmOQcQiPXEJ4RY71D+GhqCBfPCWHe/BA+tSqE18Se2BAGxYXwqpiRECL9NUT6RAh1SSFsXhfCpg0h/GBTCC+8H0JFRgi3ZYfw55wQbs0NoVVeCM+LnwpEUQg3FYfwSK2oC+HhhhDCbh5vi8yEeSxIEWnzZC00j4tz59Ggdh6/rJtHI908utrOp0Y5n+7286nNn89jigUco1rAkwkLOJqxgAk5C7ixaAGtShdIz1zAC7oFrG5bwMQEcPxq8KxYlwieXwtuXQf+th502gRqtoBvbgUXvA6u2AWq9oJeaaBvBtiaA+7JBZ/KAztESj44pwDsEhmF4LwiMLcY7CsBC0vBJWXgAzFyBNQ/Dn5zEvzhNPjuj+DGGslZBz5XLzkawL/Fi41SQxN4UbzWDLrpwHLxdgvofQWsER9eA6e2gS3is3bwWge4vxNMuyG5boFWQ+AzJuSQJRlpTVlTk1/ZkhOU5LdivYo0syd/FJsdSNmi81fxlzMpWzO+RTIiRs4nkjnPkz/Ukl0d5OvWC9lhv5ARbgu5K3kh67IX8mbhQo6pXcjV2oV01i2U9eBCvtGykJ5XFnJG20JeE/vbFzKrcyEHRhfyXdNFvOmziOHxi3gsYRE/Sl3E5KJFfPfcIt7/bZG8n4uo1yDHmhfRUreIv4rKq4v4v2uLeKBzEedel2t7FvH5caH0HB/KUatQjleE8jsx2SmUM11CmaqWY+GhTIsP5byEUN4Wh9aEctOGUFpvDOUbm0P5RVYoE7NDaZwTys25cjwvlJcKQvlmYSj3loYy6px81oWyqz6UWQ2h7G8MZUlTqPSsUD4WJ3ShjGsJpeGVUJ4VG1pDaXE1lL+I566F0r4tlBfEa+2h9OgIZbV4rzOUAddDeb0rlJUPpN6BUL5iu5if2i/mfKfFXOqymEPiqHoxzTwWU+m1mP+IpyYvpsesxdyRs1j6xmJafb+Yb9ouYXnEEiJ2CftExNYlvPP+Enn2llD/4BL+r2YJFzUs4QMxtnkJ1+mW8OeWJZzTv4Qv24ZxjkMYlziFcVCscgmji0cYO2eGcffqME5NDGOr2L8mjPlrwxi2LozH1ofxz01hfGlzGL99IYx/vBRG/5QwHs0M49nsMG7MCePeIjl+JIyPL4Rxki6MGtVS7nFcyiUuS/md21Jucl9KhcdS/iUC5i1li1gbtZQ7Y5byndil7ElYyislS2l8cSkXtCxl/bxlrFm/jO45y2QuWcbFPy9jonYZn9Et4x3xResyvnR7GTeql9M/bjmLVy/nV2uWMyN7Ob/PX843ipazoXk5l7Yu56mryxl4fTmfeITzC89wuvqEU39VOP+JC5e9YTifTgznTZG/JpzLkmTM2nB2bgpn/LZwOqaFU5kfzv/EmwXh9C0MZ7P4uiycGw+G8/O6cIY3hjPwUTh7lSsYab+C3zqskH3GCo75ZAXP5q7g5rwVXFu/gq80rmCT3UrOVa2kbsFKXlu6kq8krGT96pX8LHEli5JWUlm4kq3FKzmqW0lF60pGPFjJX0ZX8okigtbKCL6uiuBehwg+4xjBaOcIGrpEcFZiBFckRfDi+gi+syGCgx9F0OCAjMuPYG9BBCtKI+h7IoJVDRESN4IXWiPYpYzkO86RTFdH0twjko1ekTSOj+TzCZF0XR0ptUTS6PVIzt8TyRcPRPLZrEhWZkdyV3EkzRyiuMM3imFzo3g0Kora/6JYWxlFQ10Uz4liVTRve0Xz8/nRVO6KpkdJNH2+iObw99FsbInmxrvRbJ4Yw4+9Y6icF8M9K6ThxMbQOiGGZ9bGMO31GBZ/FMOEfTFcmhvDUfFNXgy35MfQoSCGFeKDwhhGlsTQsDSGP4qdZTH87FAMY2pj2Fgfw/mNMVzTHMO/dTF8syWGS67GcHdHDGd2xnBHdwy3PY7hXuUq3letotvcVXywaRVTP1/Fr4tX8fHPq9gcHcuhVbE8tz+Wu7JiaVMaywvC/Vis9O9YFl2Ipf5oLB87xPGMYxwLV8ex43AcfzgWxw+vxPGvtjgGdMQxtzOODd1x3OsUz/XqeA7Ni+e01fEsTIzn+KR4pq+P59efx7N6bzzdCuM5WBzPL0ri+eHBeBqdiufuc/HMHZvA8/YJ/HRuAoPuJ/A319V8zW01n8Sv5r41q+m4fjVDNq7mA3Hp2dXc/dxqHtq5muV58nfJav7v8GoGnlzNudrVPNa8miuHV3OrfSLnuSXyU69Ezg5MZFFCIqPXJTIzNZFLCxL5QlMivZsTeUVk6hI59koizwnvq/L9WiJ/bJfP64lcdiOR+l2JfNNhDd9Sr2GX6xpaBKzhbK7h8Jo13L9+Db/7bg3f0Evi26uT2JOYRPttSby+K4kT30tiSmYSTUqT+Id492gSw88ncfeFJIY1JPGlpiROuZrE1x4l0ch2LRXqtdwUu5YdG9by2ZfXcnX2Wl7KWcsPctdK/1nLx8Vr+feJtdx1ci3nNK3lqea1dGxZy4Wta/lEeLatZVb7Whp2ruWNG2sZ272W//asZdXdtdynWkcvp3XMdl5HI/U6xnus49Pe69gvMqeu4/KYdbRYvY59a9bx8YZ1dP5wHSfnr2NhwTqqDq7jtR/X0aF2HV/tWcdFD9bJ+mM9txau5xv/rWfS9fVsctjAdMcNHPLcwK1LNtA4YQNH12/gtPQN/KNlAx3aNvDP/g3MGbeRm9Ub+avHRu7x3cjz8zfyTtxG2Y9t5I11G/n0jo3M/3gjt+7dyI+ObOQfTRv5TvNG9uo28njLRta3bmTq1Y38pW0jV9/ZyMW2yXxNmSz70WQesk+mnWMyq8RC52SOCn/XZN4QJW7JTHBPpo1HMsvFp57JXOCVzMfiO+9k+voks9A3mbF+ybScnMxLIiQgmTumJvPeM8ncMi+Zy5cmc9qqZNrHJ/N8YjJ7kpKpXJ9MveRkvrIpmS/tSGbR68m8kJrM5uvJnPUomS2Gm/jQehMDFm3iymc3Ma1wEyed3cQvtJt4oWkT5+o2cVCErNvMl3I206B4M0+WbWb24c2ce3wzB8U3Jzbz8682c/svm5n/22beaNrM/Vdk7NXNfOvaZva2baZp12Y+07OZJx5uZuOGLdy9eQvnbNnC4ZwtTCneQqPSLaw4voWrlVs547OtnFm3leuttvGxchvPLt7GDyO28ZXobTyftI0Fydv43evbePv3bbxhv50HHbbT0Wk7M5y38z/1di5w287pnttp67edGxO3U7dmO323buc3+dvpX7idG4q3M7psOzUHt/PQqe1cd3o7O//dzjdat3OH/bPU93iWZonP8pM1z/Ltdc/y4wvP8tSVZ/lCyHN8sPY5WhQ9x9Z5Oxi6eAfjV+3gnLU7ZO2yg/eLdkj/2sEXSnbwZukOfntlB/UNd3Jh2E4qX95Jn6KddCvdSftDO+X328mJJ3byvS92MuvXnTT4dyef/LeTDy7vZEyTnLuykxfFZ6072bXreVr/9zy3tT5P3YkXmHb1Bf6hfpGer77IZ4pe5I9lL/KTKy/yz/YXmWT3/4brPS7mfI/jOPZYexxLrHtYD3Zj97hf1y2bfdllrbUbQnLnrOOaqammoplSvyKb1DRRJEm1qFSkVKZmvr9Ydl1zt1is4xIOwmlbzueP52PmMfP5vL+f32/m8fj+vgauuhpI/tBA0RwDBfMNDFhiYPsmA+13GDhRZuDvVQa04wYa3zRgauLHgW/8WOMjrwvEYj8O7fTjL92PbT38KZzpj97TyJn+RjzmGWky38jxfxmZ4W9kwVoj3+wyEn3WyLRrRrreNvLxfSMzOwXi7R3I9dmBTLwdyD/uBNKmSxArPw/i9Zwgfl4chMsPQcwvCuJUVxOX5pnwWWDiwRITy4NNnEw2YS4zMf+yidELg2U/Dub8qWBW9AohxDtE6kKIXRtCdkIIl8pC6HE0hCo9hD3XQ+hzI4SAWyH8+kcIx/uG8nxYKMdnhBK8MBT3RaEMsIVyMDOUhspQTt4Ixe1uKA9Exadrab1gLfdarqOszToSfl9HcNsw0jqH8X7fMJqvCGPST2FElIcx18XMpC5m7nc387C/mW8HmPlgoBmjuCRGDTKzcLAZJXoNMfNITBlq5oBoO8xMgBg93EzaaDPuHmYyvzOz7HszWzzNMN3MHvF3LzOTV0nuajMNm80Y8sw0umfmdScL3V0tRAi37hae+FrwXGNhoNFCeYCFBSEWtEQLk60WsrItnMmxML7IQu1pC++et3BS9K+x8FLMumDh7RULPW5biH5ioe6Fhch24YzuGM7VMeEs/jJc/rvhjJoXzpL54UzxDScnNpwxeeFsPxvOyLpw6jtH8M+BEXgNiuDAuAiufRHBljkRBIdFMD8igt7rI6griKDtoQiWH47glGh8JoJjYmrT9bh+vZ5GhvWkRqwnrm0kL0Rk+0hiB0diGh5JwuhIoiZG0s4rkmBxzDeSMGMkxsBImsVFsnlLJD3TInkvMxLPy5EsdYmij2cUGxZEEVcYxaYzUWRfimL+4ygqnkbx7RCNYZM1Nn+v4e2p8fFUjQ3iiZg+TaNUfDhdY714IKZ4aRSJTjM0wsQdMXGmRq5oO0vjN/GFt0aO8Jut4e6jkSHem6OxUpwTn83VmLFE49APGq5LNXxXadSIZb4ab9doLDFo9PfTqBfz/DWc4lOjRpx4IbwDNI6KjwI1YsQTMS1Io0R8aJJZRVGwxohwjbU/ypqJMkumxvG9Mn+hxvhijeVlGhNuaATdlJlFjUs0wxOjGZwUTfXWaHblRfO1Hs3ZM9G0ehzNqOfRtP4ghivtYnDvGEP4kBj2j4qh2jOGbEMMJ4/F0LznBnzFKY8NvDVsINl/A5baDbj33UincRtJtm7kg/qNLHw/ljctY1naOpbf4mMZvyWWiYmx/GGNRdsaS8+iWOwHY8ldtQmzdRMPszeR7tjEjak/UtUsjgsD4jBOj2OoMY5ZCXFk5sZx4lAcEWfjaNpiM0ltN8sheTMFLeLp/mE8F73iSTgYz4q/4mnfaovchy1E1m2hxCUBn8EJ5AxLwO3zBKqnJfDTjAQG1SaQ9lEi+YMSmbIqkZrARN5oiXjaEvEqSiTrWCL2C4nUDbEyb6iV42LHMCvXh1v56jMrXUZYUSOtLPOw8nSavJ9upb+XlS9mWnk0y0ojHyvj/ax09reyXvQLkM9NVryCpSfUyhazldQ2SYx9kcSqoTZiRtuY6mejQnzibyNRvBXLjDZqhEeAjX2iQ6CNcFErZgbZcIh+JhtbRdNgG77iqtBCbcxZa2PIOhtponmYjUlmGz9F23iVYGNhoo1fxGdWGy2TbJjEXfGdzcYREZ9so0Es3WrjnHDfZiNHhKXY8Eq1sXKHjcui807J2SN9OTbWL0nm5tJkfjyUTMOJZIbM2EpY/lZ8L2zl9OWt5DdK4Vr3FEK/SSE/IYW8yynUNUvlcfNU4oNSWVueSieX7dw5t50eLjtw272Dbrd30LN3GkNa7YQlomQn1zulU9o5nY3fp1MvJnmls8iYzsMX6SRG70L7JIPSwAwatmew/nAG+aUZDHuawYQeu/G+sJull3fz0exMxgZkctSUyZ1bmRyqzeRYzh5cn++hs0sWL2ZlMWBbFjtF65QsnolmaVkEH8zC51AWY4qzyBVRZVl4tcrmeptsdrbNZrspmzU12WRdzKbiSjYeddm8rc9makM201rl4D00h1MTclg5NYfQ0p+Y12Evyybt5aVtH3m39nF9yH4eFO1nxcX9lH+Wy9AdudwsyCWiNJdlxXlkn87DdDWPood57KzLY9WrPI69zmNxQx75Lvmkds6ntns+Zxfm887qfOrsB2jasYDfBxbgHl7A/lsFXH9eIOeDQja8LOTM60I6/VnIOw2FHH1TSGjjIh61L2JajyKOC/eeRaQVFPHu2IP4Tz9IX/tBVp07SB/DIVp3K2b16GLK3IsxTC2WPaBYzlfFXHxWzJuXxdwYcZg682Ee7D3M5SeH6dezBH1kCZHflWBILeFaRgnuh0tkHy6l3eelPJpdSvmaUgZvLSV07RGa1xyh619HSEoqo8mRMuIvlHHvUhl9rpXRtr6MZQ1l5L8tw+dv5fT0KGf3inIiVpXTfFs5vcrLsdSUM+BKOclXy4m+Vk6X/5UT0qQCT9cKToyooMPsCooCK5j86igljezs6mznynA7aaPsdBxtZ/FYO1952LGLN+Pt9J1kp8zbjpuP1IjNc+yEz7Xzp/BaYGfEIjsZi+10WWJnkcnO9GA7+aGSu9bO0m12vFPsjNlup98OO2122jm+2861wZXcHVXJd2MqGedeyd5ZlVh8KqmdU8m/5lZy5YdKEldUctZUyauwSrpGVfLsWSVujasY5FpFQ7cqenlW0XpPFdM/dxD+pYNh3zioD3Bw3uTg22AH1cIjxMGQUAe5ovdaB+nCdZ0Dq2gZ5iBaNDE7CBV1YrXFwbVwB36JDmpF7lYHvbZJn3BNkfpUqd/uIETc3yG1aQ4c6Q4GZDjokOkgXtzNdnApR2bJd7ChxMGrUgcPjzg4W+7ArdKBywOpb+qkQ2snd7s5uVzpZNXPTlzOOll3zsmj8066X3Uy6raTAXecRN1zsvq+k0UPnJTWOgl75sSnzkn7P53ce+PEq5GiprmiooUipZXidReFoaviZjclZ0pFej/FrcGK2UMUPUYo/jNG0X+youMUha+n4tw0xbZZikAfhfsChX25ImelYomfYpa/4rz41qg4JsYFKHn2UgwPVBwQfYJkTZMiLlgRFKo4HaYYa1G8G6WwiMsxiqqNCrcfFeviFb8nKMYnKUbaFEWi4zZF41TFmu0K7zTFmYOK0mLF0MOKPPFJiWK36FaqSBYfHFFsEu+VKcJFgwgsV/xXLK9Q/CHmH1VcFdPtilPi60qFU7hXKUrEYIciV/R2KnaJrkphE210Rax4t1pmF3+KgGOKp2LZccVdMe9nxRUx7YTiVzHxpOT+otj/q6LXKUXSacXGM3LdNfL9BcWEi4oxlxTFYtBlxT7hdkV+E+F6VeqFyzXpEU2vK8JEvfD/TfFE/PuG4o6Ye1NxSUy9pfhFTPhd7qsYfVuyxcA7ki3c7kq2cP1DYRUu9xQbRNP/SLaoF/73FY/Fvx8obotLDyX3keTVStZjyXgqGSLpv9L3XHrEkxdSXydzvJT1X8k1/U9qxb56qWuQ+f9SGN9KnZjaROdXcfhvOrve1enSTGfZP3TmtdA59b7OxJY6Ja10mrXVCWinM7azzrUeOkc+1mn+qc7MfjrjBugcHaWTM0bnHQ+d1+KrL3UGTtBJ+lrHZZLkTdH5ZJrOzSU6rVbqDDbq9A7QabFe51GUzvcxOsu36NjTdUbu0qnP0tmWr9OoUGZ6KXWtqvHtWo1+oJoVpdVMulDN0dvVtGx5jP8DVWFysA==</binary>
            </binaryDataArray>
            <binaryDataArray encodedLength="6164">
              <cvParam cvRef="MS" accession="MS:1000521" name="32-bit float" value=""/>
              <cvParam cvRef="MS" accession="MS:1000574" name="zlib compression" value=""/>
              <cvParam cvRef="MS" accession="MS:1000515" name="intensity array" value="" unitCvRef="MS" unitAccession="MS:1000131" unitName="number of counts"/>
              <binary>eJzlXauS7MgRFTAwWNDA0GCww2CAgSPsiEmNf2CAP2A+YYA/oOHAgRcWvPDChYILFy4wEFxgsNDQrZ480qlUVlVK3fO4YVChbqkqn+dklUrqma473nWr1slrK32/pMlJTtJ2PjfJ7i+QeRovp/FfT+25V3mnNsryeZBXvfDF8xf9xfi91R6MaeksxQYt6bFT/x5PbTi1h1O7hZ96jMRo6vvjqf3u/iRb4/WkjWNV8yniN/uRSKaHoVIumtcr9mAMbPDkcJxLWJeCjqRYcX07tZv+NV9Tmz4no4ftr8W1FDfIGhUXP53aN8XFoX/F3eDks8bhkq+1fI2VGK1k7+BRVV6wb81/jm8iGz356It+iK84MltcQR/k64GwgloV4dxZjo79ojh4UTkzn1XHxPtf9Zi0lnANKfFsS93n/nvnil31x9EXzTuPQW4PyEX/mt/B4e5cWxzMsL5S/WEso550VNtvlMdHzZ/o+U7bzKdKXETrwzRn/P6+6364f8XIz/0y/6K16vDgcH0LLpgnW7GxRa/NUyK7rZxaHWE5SfLvyFlWw7mv5g7HI/Vt4d7DKeP8SXFwq/P2o+IBflo5XqyAZ+A3OfbN13fke0uDzFutXccTRv9zan/6R9f97dR+OLV/n77/615xqxx55tjedbvmGOTt0C+5YjmX+NvCaFPGTn9s4xxPNQZ17UB1ZNB2q/PAgWKR8WmDL3Zcqb4At7DzPCfRuvRHtRXzJHL/2C9rMNjPdXnFbbaH9I3E3aOs7Sz5N5CtuPe4UV6OsswbHItI/CLY4HqaSHZr7LX428J2ItuS5NdqNdfK92rh6lrAZx7D4zrN/7POif89tV90nfSgeZwa1liHPp8LQjVd+w4Uj9GMF1n7m8SxuZADfE6QaWzjuAtxBjxp4kIWvAswT3qyWrMBR4gH2qPy+lwTdD541Jz8qNxC/IadOrf2t2My/FXweS2+tXIf4RVjyOuX+VLwg3PsyYrWt5VNpHfQ3L7o/cwXne+PWltvqP4fFQsTJ4Ely3UvjxkH6T4pIYZ6tOdbsm0sMbdi3X6UZV496PeRuIhr4ADmPIz18hLBDnw+En9Rzx40hrivEFlswHf2fatujh2f6+ge54HsQU1CDuaxG3XXMBitpSVOr1ojNkVeCtUxxSEwgFyLI7dmf3bNyBgkn4tr40Wc87JwFN9H6VbzSiseNi7IN7DC3BvJdmtbKa42fwM1yM303K19GOiI/hGfcH0a+6DrV+zLJcX5DfGM8b6H35xnjJ3ak9bH6X7/D6d2c2p/PLW/3L/a8aVfagFqAGK1h1fMU84jPtewW2qoEwda52f3aAGZRe5dodX0eljJ8FvA8F6ZpbHzGMNjrGOx14T7KXxHjJPk86pbZ6w9Dhawv4maz9hFTWLcRHF/rpcTr064/vup/Vmx/q1f9jefaH7BXjx0RfBY6zNwXITOKccmWx5P7fbU/nr/uob9qrY8UzySlGtzrcGHg/p71FhMe30vumb+Rg3PfZ77Ze5Bnms5hZ+Wd1v4HO3bBWIRwmEgdpGx2fcK35gjc6zEv4Z6L9Q4n1G7URexB4E9E3AYuVvdtxZ8hs2JbEQuOOZbcw/Z1l/YxFhkW7z6xnhlOycZE98O98t9PLiGeWMgvVGcwK6D8gv7UKhjsOe2z9cUrVjj+oPe50517Fc94vkN8ou8MAdrOPXw1OJK6XqJJx72I/JKYzknNu9WvqfD4gV5w3mPW638sO+wj2M7ODZFeABuMsdmXBuuQsexYjtzAXzn/snIqsWP+QncnbnVL2ta7IXN83m/9GG8Wput/eB9kgXvwDyfO5K9Hg5quI5g34vTo67Z8Tx19uuuPl+6uoP4iGIo1DgPhsecX3Hw4tkj1iejqxVn5uNgvnM8vbxyP+Bs1hvIc5XbepzkdjpnYI2ENStwOgpx7S63lxu4CH5gbZ3Id+B+EMoV8dCrG7DX6tvi+0e0KP+uIdvWwlU9c/Bcksn8QMPeHO5NkUuunRbDolhATcHaBFjDeu1Ics466NzmmHnYYL7RHgDjcjQ4LOljPGI89mh/0XsNflbdyVLPvXzUGnhX4saWZnVaHnn9t3CLPydZ6h1iwLmp5dWrgdfw3WIUn5MsewEvlDchLkX0A0ePulYAb26wzpX8mVrX53VwjouH30LswfckOfeByaR8Yl8xtoVzi5MjHWcu4Xu/cGsgXuBZQCvnXv4HI+NR4zjq/cJv+nnUeOJe8Kbv3BpY5QX5xDgBljvyic+VZGP8hKOftSb88/51LxLPWfGMD/EaZY2HTH4lV+jXOeMu5U6GASdPHl+5DpTG81jUCuQA8bUY92zi1sp1Zh/l/Sg5nkdp2+62Upwot5Ns1AWR3K+IHuATLRnbcYQfiOsWP4RigHty7K1jXQj5+MwYLHEM7/NhHcHv4bAPKWirSG4LfEUcuLXqTQQ7KzzY40ZObe0b8cPDuvWN+SI2PhviANmQNxDGgfMky9pq3JBXxhPqADDZ9cbnBofg66BjwcWZf4QbxhK/x2hxVbId/QfSObUHrffTXDDtVU9zwbTn9U159bXPfZxkWR60cMA1YTB+vOg6bH7WSnGzPllslPSi3xasb8F9ZEzpWlSn9V2ccSuOeDINh5AHls+yB74meZ1u8W3K622/7M3eEqZvqMaOhFuMi2CodJ7rhocLDw+Z78Qh2NsZ3Fu5LXxlWDVrwKTxYMwPpD+CR9bP9g08LiBjkOW53EifE8VgIF9aGEefuX8FO9EcX5OXIRsMN0bDBeAD12a7Hb1c844UkyxGBd9dbhNeYBNyyFhFv1qtsHL5KPT9bHu/PDfGs0373lSi8V1FH+sFF26pYU2H9yFGyffREc+uX+vB59TQXbLH8ghrwqPk72Mjd1M/PH+a5syf+uU5F57/IY6Ij5fvWqzYp05j86L3a5Ou/6pe1Ffs+3B+SnnhmsbnRNZxidjr4fkSPkZztrkmVPJQkonzNc56+rzYQQ7LGiW/znba8559wBfqE3KPvdEX5RP4g7qRYMcGTEZ8hk/n+UT3svDu8M398o436gnqC+xHfQB3orl2sS3L7zNx74j5V2R57xG1DLGHH1Z/tMZZW5Bz5GeyBe/W4reAqHvIG+8JH7XNcrbGw4xpyShdg+8jxQe1+ki2WTvnmGlDzcceJ9+b4Yg9wxbnvFbqvyd3tTFbzzNnGW8ezpp+U4yz/gXMRjlscSPUkKenfvkdUNcv7yo/0fqIeTZIPjfzZ1t/WjnlejcCb4bDHBf7uYYNHDmO4CCvQ4SOM7ck902kc2NbygXbJSQD9/38nOsoyz0V8ANb2MeSbuYi2w2/BpYjdds5tsgB2kjx9/Ac4bVIHu+kMcG88UXjgPXYQPlGbKydEX2ez6XP0Wb5fUmzftRkX0Mf53CVzwK3LAdrNnG/KZ9Yzz5RntF+0uNXnT+Qe9xzj8YWT38rLpm/fb5vdlT93/rl3QK8iwPbH8gWcEsoHpfmA3HH51E/zzXibqnZM5/JnoF42gmtM5BXw5sWD7xYwmfUBsRmOn7R+X/K5aBHvCv7pLlFrHGvyO/k7cE1aoL1Ffd2wDHHr6PvtZZ0PJ61vpDNSZZ7M66JqFWwJQX8wthSH86Xzd016kAkxp59rXqF2l7jolfLxZxrYbLEf+ShI17AJs4R63YxsCFW0DFQQ43BPRs+A/fYnxOyl3nm+VbynTHPcQQ/Zt8jcgoYsDkbSF8J7xGczvkmPxBT7LkK1ZTp+LPWlRetK7jPGiV/7jeQ/SWuRbnEdQ/7aLc6Vx1l/X4x7zPV5Iose7d4r2mS/9wvvy16ofvNJPn6URr+QUdHNjI2inx3MLin7lxjbGR8K84rvG3Mvx0PvjNmgbc5toYzNV0l+zFG6ChGtsfbLf4AH7b+AGuY7577ZT332Oe1FZiZbTPY3JJvkXxvBc+jsIbAc/6ObMN8jdiPpD+ZfOxpzIszh5SnHa1rpF/ePxxV3/QZnMa+OOLIa7qjsZUxA1y1bETcOtKN+mLrE3QgVtDRqiecI8ujTnLbGbd7+L+nTuzldZT3ezhsbWrZy3wE5ji+W2JqdW6pFYx5to3tszHZYhPkJcmfNT/SHM/3iLg/w5wLbCdjZwQPWT5lbcvRnBepy6/F3eqyOWEbIlixOJlj0r/uQT9pzPh9Udz7sm+onY9ak/DMC+spu7YZHIzu4ZmHQcYTx3krnqLYjshsccfT08m6huM8c8e1Ucdh/2ukHHkYKcXTtZnskcLnakwcPNqxndFlZYwmFiVeejmY2ozdu/W9k2dbNa+yrBFKfav4jWBUlv3Tqc+wgy+XYJjjUK1/Qb2Rvs1YMj+ovnSUj1kmYbTlo8iyDsO9GTfoQYN+Lwa1mMOWQcgX8IO+S8N2Wxdm3tAewaDXcPQ4GM15seaUcqn64Aevrbl2sK8eD7fgPDKu1Se7XsC8jf8WG7MYk9+Ih5g+JWxZW7bgsDQOvJqxQvmJxpCvJcfGUr5DedF+oyzvGeLZI+6bppacWFo/rO+Qz9dr3BPJ3ym4ofXOZMNDnz+bg89J/Fh9hmZ9LtWgLdhH/Zn8xvPheV9OyjpquLKY8HIdxZStRYlsqvkorFfyZ/cWUzU7gKPz+H65hwH/GFPnMQ5vUkWHFweOOewf0K+Az6xGGH6LvQa775w5OZDXa+LZ09GsX7LgdgAe+i6r16U4cYwRC8QD2MryuSEOJT/2YB24udV98Zd+2ZvmPTLYP/tBulqcLcW1I/8tZ7xxYvQlsiUSO/CLf+OTJH+/bJYvvl9bYh3Jnde4js1+F8a1bER8pODPFsx5dcDakmR5p3Deb5Uue3/NyvFi2Rl72YdVDuzRsbHk4yj5WsHmn8fV6heugytcE4U+e3FnDiCGkTxHc7cHn6UaE+E69/XkjBrfgWLPNakUrxVeWL7kfxOEcxWpVXx+gA19GZOeb3tzM/vSL3+fEO/F/qr3oXiGN0q+TkiS//3C0YljlAu2z4oHZlwLC9G6sgWbtu3BqqezFhP4zjGfYn3oFzwPFB9bz2r2Wdzb85G42X7gE3g2Y4Huj5g3I+mL4ISvRbC0Jb/R6/xZKjZzHYhwdtVojNWzFbtWFhpqltVX8uNSTO/pF8XFHt3oO1BMEAvrd8lPyykeV4on6ht0IQ9Tf55LLD+vgeMk9HeTmKOO/a7dWzB8pebxAHXP4mMrN0r42irLjuPxl9hUyu/M3QbePL+4BgATQ0VODRdvkee31ME4mn0N5BpxOkr++xD+fNQmEvtdcekan6vVk2g9rNXQa8S6JNOrIZYfe/VzTUCMUtDPSJ2unbP5Oee6X34/ivXZQNzC0ctFCx+yY9yl+Y3GpNhH7Uaduu3zuoPrjPEWdiOxiuDKxjOS4z0x3JMT1rWX8yVfIrHzcDc17Ml91XvCJ9qnu6XjoLmduWiOLNPaxOfmHNF48Ad1GNeBM4znOlBrImu9W/PIY0t+vUe+Svio2mFyPMc2iPlrzB0RuXtqkcXVHlstFzO5Tu63xqVWhz6itXzwMOFxlue8aPxbffbE962wF7WjdP2S+YTxd8Yg7c2J5L+7Ql/MtzZfe/16awxusW0LZq4S94q9pXrwvbWrYeSdY+DNwRE7L83XtWvTxTIkx7td50R0zPW8J1mSv2c/y6H6An3RHHj9srp1xfhdOt++1xy0BQuYY5GDgeYFzMHIkeUHx6QU67eqZZfKjNSoz9Q8e6O8qPX35p5rxvkjcrtVbrTGv4vPyiXLp1IeP3qt9RGxuoaOz5Dzt4pJjeffcyvNJXbuz9Ytsv67MrjmzeeXrvOviado/4vX2TvtqcXp2niLrDffIme19lY4+Uzto+uGd+9RykErH3t8ea8x7xXH98QGaunU8DtM/Lby0Jvfik9jZLnfwBE12qv9871jxEY9TnJxXzNIji8bo9Ic8R6x+151fRbbo3OiXQ/Y++Gup/NmncHjt9jFmPuecvPetn7GOf//sV2yV3LNHH76udjwGTxPhu+2BpTstfXhrWP1KeLJddXM3deyubiO0DUB/u7O9D77b/3r/70/aJv+L/j0vbt//b8j6MP/j/tF333H3/LA377B33cU+vsSk76nfvl9D9+jwh5e53j4sr5g/TRI/reL8DdFntW3pO3YL3+3HrbDVv57kJgH8TskXkthnTTnjfqnip1RPNl12KU4LGHiY+aU/wH5sC81</binary>
            </binaryDataArray>
          </binaryDataArrayList>
        </spectrum>
        <spectrum index="5" id="sample=6 period=1 cycle=2 experiment=3" defaultArrayLength="2115">
          <cvParam cvRef="MS" accession="MS:1000511" name="ms level" value="2"/>
          <cvParam cvRef="MS" accession="MS:1000580" name="MSn spectrum" value=""/>
          <cvParam cvRef="MS" accession="MS:1000130" name="positive scan" value=""/>
          <cvParam cvRef="MS" accession="MS:1000128" name="profile spectrum" value=""/>
          <cvParam cvRef="MS" accession="MS:1000505" name="base peak intensity" value="31.0" unitCvRef="MS" unitAccession="MS:1000131" unitName="number of counts"/>
          <cvParam cvRef="MS" accession="MS:1000504" name="base peak m/z" value="120.060337731677" unitCvRef="MS" unitAccession="MS:1000040" unitName="m/z"/>
          <cvParam cvRef="MS" accession="MS:1000285" name="total ion current" value="48.0" unitCvRef="MS" unitAccession="MS:1000131" unitName="number of counts"/>
          <scanList count="1">
            <cvParam cvRef="MS" accession="MS:1000795" name="no combination" value=""/>
            <scan>
              <cvParam cvRef="MS" accession="MS:1000016" name="scan start time" value="4.343166666667" unitCvRef="UO" unitAccession="UO:0000031" unitName="minute"/>
              <scanWindowList count="1">
                <scanWindow>
                  <cvParam cvRef="MS" accession="MS:1000501" name="scan window lower limit" value="100" unitCvRef="MS" unitAccession="MS:1000040" unitName="m/z"/>
                  <cvParam cvRef="MS" accession="MS:1000500" name="scan window upper limit" value="2000" unitCvRef="MS" unitAccession="MS:1000040" unitName="m/z"/>
                </scanWindow>
              </scanWindowList>
            </scan>
          </scanList>
          <precursorList count="1">
            <precursor>
              <selectedIonList count="1">
                <selectedIon>
                  <cvParam cvRef="MS" accession="MS:1000744" name="selected ion m/z" value="719.3201330166" unitCvRef="MS" unitAccession="MS:1000040" unitName="m/z"/>
                </selectedIon>
              </selectedIonList>
              <activation>
                <cvParam cvRef="MS" accession="MS:1000133" name="collision-induced dissociation" value=""/>
              </activation>
            </precursor>
          </precursorList>
          <binaryDataArrayList count="2">
            <binaryDataArray encodedLength="9780">
              <cvParam cvRef="MS" accession="MS:1000521" name="32-bit float" value=""/>
              <cvParam cvRef="MS" accession="MS:1000574" name="zlib compression" value=""/>
              <cvParam cvRef="MS" accession="MS:1000514" name="m/z array" value="" unitCvRef="MS" unitAccession="MS:1000040" unitName="m/z"/>
              <binary>eJwNl3dYFdcWxUU6t/d7ucAFKYKiiIDlGdv8jl1UBFuMsWsS6zPNaCxYkN67qERFTaJGYyzYexcrahS7IvEFJbaoUfLmj/Wds8/MfGfmzN5rrzXO47QUu+uMVKWpkg7rqqQdhirpJ1OVlGOrkmboL0jOoRekScEXpWm6q9IXhqvSaPtVqeDSValBdV1q0FyXnpmuS08d16VjLjekm943pLt+N6TaP25IC87flBZfvCkZzTWSzVoj+XrXSM18aqQQvxqppX+NFNGsRooOqpE6hNRInUNrpPi2NdKBMTXSOstt6ZDjtnQy4Lb0IOy2pE+5I3XOuyNNuH5HCnW9KxX43pVWOe5KGwLuSruD70pHmt+Vrra8K+3Muyv5ON+XFpnuSyW2+1KF/b60xfe+dCLgvnQp8L5UZ3soOZo9lIa2eCjNav1Qmv3PI+m6e63koa6Veptrpdk+tVKyX61U7F8r/disVqoMqpVOhdRKb8NrJc+IWqlFVK10xvWxtE5dJ90y1knPzHWSk61OMtrrpBDfOqmDo07qF1AnjQqskxY1r5PCh9VJ9g91UgvPJ1KF6Yn0xveJVOn9p+Speio10zyVppueSsssT6X49s+k/WefSUW3nknB2gbpW3ODlGttkDZ7N0infBqkR34NUpOABske2CC1D26QBjdvkKaHNUgpLRukgxENUk1kg/R3VIPUsqRBeqV8LrXRPZfu+z6Xmvg/l3ybPZdGhDyXfg1/Ll1o/Vzadve5tObRC8mn7UvJ5d1LqczjtTQs6LU0J+S11DTitbRN8UZ65/dG8m3zRqp2eied9n0npYW+k6K7vZNq3d5LyZr30jyf95J/8HupT/P30ug3H6RU90Zpu2ejpFA3SvesjVJ730ZpnKNRygholHYFNkoPghsldWijtLtNo5TTqVH62rMJ51VNMOia0M3QhLWeTuzxcuKywon/KZ1oqnairdaJsXonvjM4kW10YoPJiWsWJ9y9nfCzO7H5qBMz3JryRNGUSbqmFBuassXYFIOtKT3sTZng5sxCvTNOVmcOKlwI17rg4e5KkIcr3Txdma1w5azaFYfelZ8trvQ86coYtRs7dW5c0btxONiNDgVubFK6I/TubHK446XyYLLWgwq9B80sHoxQe1Kp82TMZk+0rgqi3BR866GgxFNBjEWBs5+CIU2V7FAp+aBR4q9TkmpUkuijpEutEsMHJSe8VHyvVXFMr+IPgwq1SUVbs4phFhVzrSpW2VQc9VZRZ1fhplBzSKtGYVATaVRzwqomf5SaOWoN9ToNY0wa3tk07Fbp+GDW0ddDT4NST5ZVj8JHT+uheoYP0zPCbGCtwsgVg5EmJqO8l5EhBhNL9WZ+NZhRmc10spgptJlZvtOM93szNrOF3hYLmQ4Li1VWflVbua+xotNZ6a63MtNg5bzJyqc2KxYPG55qG+8NNlqZbDjsNnwn2SjRejPa5E2ItzeJzbyZ5WLnmpsdLw87M7zs/KCwc0Vpx01tp6PGzhStnZU6Oxf0dpyNdtqZ7HxmtrPcYuec1U6lZOcntQ899D7cMflgsPgw382XQQpflih9OWDw5aXRlxyrL//28WWomx/p7n4c8vDjb08/xin9KFL5yXngR1OtH+11fkzT+7Ha4Md1o598Dn5g8WOJnx8jnR3EeDi4rnCgUTnooXZQp3PgMDgYYnSQbnLw1uJgkreDyz4OvvHwp63en0RjAC2tAezRN0OtDqStMZCppkBKlUFoNUH00wbxzi2YX7yCCVUFM0EdTI02GJs+WP4nwZwzBeNlCaanNZhFtmD6SsEEnApG7R7CHk0Ib7QhxOhDmGUIkfM/hHpTCJOtIRgDQnComzNK05wbuuZYDc0ZamxOvqk5OmtzeqpCWaoOpYk5lK6WUOZbQ3m9I5QZnmHyu4QRoQpjhlqea8J4ppVjvRwb5NgoxyY5toQx0xpGg7cMRxhtAsK45NwCi1cLhitasELXgtv6FrQJbcFRZUvO6loy0NiSHxwteeDfEr1TOMXO4YxxD6fWM5zn6nB268PpZgpnsTmc45ZwPG3hLIsKZ6FbK464t8LdsxVZilZ8rGnFX+ZWch205uuurXnpFsFkfQTPjRF0MEcw3xLBEWsEnt4RDLRHUOATwQ3fCCb5RzAvWL4WEsHE1hF87dKGOHMbii1t2ObThjFP2jDJKZJIdSSzNZEc1EbioY9koCGSImMkt02RhFgimWaNZLstEuETSbpvJJf9ItGGRfKNa1sGeralqa4tN41tCTK3pae9LZ/5y6MhiqnWKP71jsLldRSdVdEsU0dzSRONjy6af4zRVPpEy5wRzX33GI4qYqjQxNCgjeEjfQzLDDFcMsbwmzWGf20x9LXHcM83hnBHDOrAGGKc2zHRox331e3A1o5KfXvcjO1pCGrPM48OHNF24B9TB6LsHVjr3pHW6o7M03TE3dyRCmtHcn064urzH5poOoGxEw/Nnfj7305UKz5ig/0jljX/iKYenVnn1ZkCfWfa2jqzuKozhX93pk3TLpxRdmGWpgvHtF1QenfhuxtdeOfRldWKrrxWdmWVpisvtF3ppe9Kg7ErwtyVemtXgp278Z22G7ON3WROlUdrN86M7UaCoTtO5u58dLE7F7wkYqwSXf0lNqiQ3xHcDbDTBBoLyJTAiBxQuwqsnoLTCsFcteC2QfDcLujnKxgdLFi6VTDK1ANfnx5849uDC349uNWsB+2CeuD9Tw8U6p5M0vTkvLEnLcw96ejdk3x7T5a17snIjj35w6kX/7j24jNFLzmne8n11YtqbS8i9b14bOzFSksv3lp7McS7F5M9e3PEqzdrTb1p59SHCZ598FP24bq6D88C+hDh3JcdNX2Z87YvG5T9OKrtR6C+H4sM/XgR2I+tIf3QGPsT69Ofqf79WbyhP33O9kf9qD+/e8TS0SuWUkUs75SxMg/EyjkUy/f6WG4ZYulsiqXREstoWywHvGPx94nlnl8sOhGL6ttYTp6KRf8uFmflACaoBpCsG8BG0wCmqwfiax0o5/VAzgUMJCJwIKGeg3iqGER34yD5WwbhbhnEF9ZBnLMNoo19EHk+g9jrP4hFDwchucdxURnHB22c3LvjOGaII8wUR4Y5jiG2OBJ949gYEIc2MI6vguI4nBfHSPfBPFUOptYwmE6BgyluOZjjEYPZ2XkwNV7xdFfG09kQj6c5numWeFx945niF88FRzxOQfG0DY2nUJXAB3UC47UJnNIl0MaQQKFRXjPJa5YETlvlNe8EJvglEBmQQFGzBBoD5Tg4AdvyBBI2JfD2RAJxiiFUKofIfDeEfYYhpJuHMNI2hDd+Q5jQfAhRU4fQQzMUk34oj4xDSXAZxhjFMNqqh7FcMwwX3TAeeA+jv88w/BzD+LfJcLQew5njOZwByuHsVA0nQDOcV7rhuNmGkxgwnM+VI+iqGUGCeQRhthHke4+gyOVjLKEf0003ko36kYyyjuR2i5HMUH3CFMsnXLd+QoJuFIf1o1hpGkWdbRRt/UZR7hhFTOgoluk+Zav1U/y9PyXL/il9Az6lUTVa7sWjKTOP5j+O0fzkP5rf3MYwVDOGFPMYvrCN4Yb3GPb4jmG+YixFprF4WMbyiX0s53zG4hI0lhTlOP5RjWOaZhxx+nEcMYwjxjSO9eZxeFvHkW4bR6P3OGb6jOO+7zgSHOM47j+OnwPH8WXYOL6oGsc25XhC1OMp0YxngX48zw3j2W8bj9lvPEOCx3MyZDwBLceTHz5e/t4JDNVOYKtxAsHmCahsE6jxm4Bb2ASauE1klNdE1uomkmGcyP+sExntPZEr9om09Z9IM80kVPpJvDFOYpp5Eg8skxhumwQ+k9jlO4mdismsUU8mWzcZN8NkvjdO5jPLZM7YJ9PddzJHFJ/x3PoZPfw/IzrwM7YbPudLx+fEB3/OM90Xsob6glaOL1iS/QXnvabQWzmFQ6oprDdMIcA0hVLzFAzWKWTYprCkwxS6OE1lsmUq1fapDPKdymm/qXQMnMpj5TSG66ZxWT+NAcZpnDJNwzdwGpnNp1GlmE5f1XSOq6fTXTudSPN0rI7ppAVOZ8z76WzTzGCdaQb1rWewWTOTlrqZ/KifyRrTTAIsMymxz8TsO5OsgJkoA2eytPlMfhk5k16N8qj7L13Vs9hlncUO+yyi/Gfxa8AsIgNnEa/+kovWL2V+/JJBgfIY9CXnW3xJvforpmu/Yqb5K2aHfkWJ99e0cP+GfcZvqPL/hpth33DN61uemr/lnc+3pKpmU2KYTUv7bOJazMb32myC3L6jzuc75gd9J/eU7zjUZA5PlHP4Vz+HpcY5eJnncDRkDhG6uWzXz6WTcS69LHNlvTeXeO+5jPady18Bc/kQNJfFIXP5U/89HrbvMfl8L2v5ebQ2zeNFs3nMCZpHavN5XG03j087zGOkYT4PjPOZYp7PL83mM6LFfOZrF+CuX8Bq8wJZoy2Qe/oCutgXMMhvAY3BC5h+ewElHgup81rIe9VCgowLeZuykNFZ8jx7IX/I+CVnIakFC1nvksgbt0SWeCQyRplIiCqRP2V01ibye3Iiq1IS+Sstkc15iRjVi3ipW0Rh+iKCMhdxwnMxQxSL8VEu5qGMWerFsv5djJN2MY8Mi7GlLeaejK/z5euKJXykXsJNxVKytUtxUiZxWkZzTRK7tUks1iURq0+iIi2JjhlJFGUl8SonieS8JJnLlxGnXEatahlF5mWcz1zGFY9kuXcnyxyazFh1Moe1yQQakvkoKZmVyckUpSczLiOZt5nJHMtKZmROMgkFyTwsTeZ+TTLt1Sk4a1KoklGqTZG9WIqse1P4IKOVOYVnfiksSkph4LIU7MkpLEhNQV2cwp+pqVSmpXLyfCpzPdMwKdKwatIgOQ1dShp3ZGzJTMOWk8aivDS2q9JxaNM5ZErnz+R0SnLTmVGUztmFGXydlIEhOYP0zAxGZmXQIjuDyXkZXCnI4JxHJr01mXwYm8nMLHksyaSqaZas07IYo8riv7os7hmyOGzN4q+FWYRlZFGalcWmvCzm52fhvDWLXV7ZjFBm00KVLfNftuwXsuU6yKZdZjbvY3LYvCSH0pQcuqTl8FtGDkmZObzPzmFWXg5W51yue+TSRZvLn965TCnNZXtyHikpecRl5ZFXlMd6z3yaKfNlnZTPn7p88g35nMrK53B+Pl8U5qMvzqf7h3wUHgX8oi4gNq0An8ICRGkBxSsK2Lm9gLPvCphlKuTEiEIuZRdy16WI9h5Fsl4uopOqiMfqIvZpisjVFvGZrogu+iLatCvCKaWIbVlFpGTL9xUVyfVbjNZYTF5mMdacYr7KL6ZfQTEXioo57FbCDW0JYwwltDeW4Lq0BEtIKWsp5cT8UspSS9mcVcronFLa55bSt6gU1cpSvnBZjq9uOa9lnNcvlzlyOXmeZTiUZbyVcUlVxkZ1GUs1ZYzWltFBV4ZOXyZr8zKmJJZxPLWM+IwypueWUe65Ak/VCvapV/Bf7Qr66VbInLWC9ZkrOJ63gsUuK+notpKXKStJSl/J6LyVfLJqJV7uq5jttYp4xSo5/1fJmnMVbfSrOJKxirlZqxiWvQpN7iraFa1ikXM5473K6aYol2uynC3qcjI05QToy1mcVs7o9HLuLS9H7/oDz2R09fqBbPUPOOt/4K6Mfxf/QJZhNdmJq+mfvZra3NVc0azhV+0avk1Zw4WMNfySuYZ+OWsIy12DR94aHssoKVvDtLVr+KBYK3vRtbI/X8s241q6Ba9lTeJa3qavxZi3lmRFBZ8pK+itqqC5ugJ3TQW1Mo5rK2QPX8FEQwVBpgrZL1awIVO+L6dC3qOCk/nyc0XyvLRC1sfreK9bR41+nawR11GStI49pvUc8VnPyeL1pJWuZ7LXBu4v3UBx1gZSizbQ+f0G+ex/5Jz6R6p9f8SU9SPluT/ip/iJbVN/otPCn/g35Sd+TP+JDzk/ybz4ExrPn7nq9TO7FT/Tyvozq3x+JjXzZ2qX/8yCzI20ytnIzbyNHMzfSEXBRlIKN+JTupHJGzbSqN3EA90mKlM3sTJtE59nbKIxexMD3TdzRrGZN/rNfJOymbSczfw3dzMdV2yW9cUvrFr0C9MzfmFf3i+yttrCp5Yt9LBuoUnQFpYv2YIjZQtrMrZgvL2FWU22UuixldW6rYwwbpVzYSvjs7cSlbuVJ/lbKVb+Kp/brxiM2whavI3arG2cz97GD7nbSMvbJtfHNkYVbKNn4TbaFG1jzsptZL7bxjuv3xil+42e+t/YF/6bzEu/8WDlb0S7bae1bjtWvTyu3M7T8u1MW7edX912cFq7g9FLd9Bu2Q6UKTvIytzBwtIddHDZSY1hJyvNO0m17ETju5N9/jsJW7KTwOydcn7txOfMThY57aLSvIuIlF1Myd3F3tJd/FG/i8+aVLLboxKVrlLOqUo2mSr5ylrJCf9K+qdWsj2nktW5lQwrrGRZuXyPeresxXcTn7KbiLTdco/bzYrc3Uwq2M2b0t0cXrGbtPLdshHbw1PdHm7N28Ph9D18n72HpSv2MEy1lxjNXvaa9tLo2Ctz6l7cs/byWsaj7L1cydnLD/l7yS7Yi+eKvZS57UPpu4/GnH20f7yPaNf9GN33s0SzH4N5Pw+s+xmXup/AzP3sXrMfpeIAwnKAxz4H5Po9QEH2AfoWHKBT4QHuLj/AvZ8PsE57kCLdQbpaDvLlsoPczz5IXOlBnrseIlF1iK8ch+ideojH2YcY7HqY9u6H5Rw4zFTTYc5kHGbjn4e5oT5CV+8jsmc+wnPHEVJLj7BSfZSxhqMkGI/S23SU7MCjLAk6ytSQo1QkHcUz7yh9Vx+l+spRGjXH2Gg+RortGJcHH0OTeQznrGOcyTvGbwXHeFFxjLG/HpN90XHy04/zovQ4TzQnuKs9IfuxE3L9nkA4TlC8/gRlKSfJSz3Jx9knGZRzkoDCk3IfPckl91P0Np8i0PsU5QWnyCo6xbySUzz+8RTxV0/RddlpQlJP8yDnNF0rTvPe44zsKc5QZjzDf8rP4HA/yy3NWap0Z1lqP8suxTnZg57ja9M5ggLO0TfjHB+Kz+GiqSK0bRWtllbxQn+eySnn5X9yHin7PHuVF9igvcAq/QWyTRdkn3WBPhkXaJdzAeeyCzSbd5FHaRf5PfMilYUXqVh+Ud7zEtW6Sxw3XWKn7RIdFl/ClHEJTdYl/i64xPWVl4gzXeZ29mV+W3VZ9gpX+DT1CpKumq6Gajobq+lkqmZGUjUT06v5JKeaEXnVDC2opl9ZNX1WVLPJ9Spl+quUGq6S7neVoK+u4pZ9FdecqzjnyWve10h2XGOGuEa/ZdfolX0NqewaDst1/AKu4597XfZ7v9PH9jvZWb9Tsvx3VpT/LvP8DVwMN1B432BJ4g0qSm8wUH2TOM1NxtpukhRxk8HlN/nw8iZtVTVcHVLDF3k1zCmpkeumhpsHauQ+dotqn1tc973Fd0Nvyb33Fi3n3KbdvNsMWnJbrqXb9FHcYYzuDl+Z71AecIdJOXdYUHSHgrI7lKy4w7ryOyxW32Wj5S6Hfe5S7X+XOzl3+SPvLo4rd7G735M1/j2E5h6jjPeYZrnHLOs9Dqbew6fsHunq++Rq7nNn9X2maB4wLfUByZkPOFL0QObrh9RoH9JoekiM30PZQz4ka/lD1q58iMerh5zUPJI9+yNaJz2iNP8RqwsecWH5Iz7W1zLOUMsXxlpZj9Qyx1yLMa2WGYW1FC+vpepQLfHax3yie8ysjMdkZD9ma/5jrhQ/Zp5LHVZzHQN96lgdXIdLUh0fpdcx/Oc6TgX/wdClfzA/5Q9+ufUH997/wSeeT2QP+gSX6Cc8GP+ELklPeFz4hLtvnzDO7X8MKvwfLSb9Scv8P/m4+E9Wa+p5YqrntbmeptZ61LZ6Quz19PWrZ7x/Pevn1/Nwcb1cm/UcKqzneWk9vVfXk7S+nmGV9Uhv6kk2POWy7SlXi5/yoOQp5pVPWbf/KRt1z5jg/4wfUp+xN/0ZS8uesfu3Z5x3beBLfQN/Sg34JTbw32UNxBU3sEH3F/F+f5FoeE6vzOcszn3O2jkvuD//Bf8pfMGI4hesX/GCX11fkmN8ySHLS3olvcQ7/6Wsq14yt/QlG1e8lDXsK1ytrziW9Ip+Wa+4WPQKl+Wv6LXqFcvXviLN+JoDltdcsL7G2ec1Rt/XtHO8Ji3oNffCXvNt7mtiVr5mePlr/L3/5ti7v7n2z9/4at7wl+dbDpjesr7oLbuL39K1/C1pa9/SQv+Oo97vuG5/R+jed9Q3vuPw6n+o1b2nvfk9w3Le4/vjey5rPhBi/MDveR8wr/3AVVMjL4sa8S9tZHV5I+Gqfxm88F/O5v5Lpa6JWH62iVhysYnQXmoirmudxASdk/iuu5MY1M9JfNbfSSyMdRIxqfKaoqmYQlMxf2BT0dTiLHJ6O4tlsc5izRJnoUpxFnuOOYuPzzqLr885i6wqZxHTx0WEpLuISSdcxHeuriLQ3VXkaF3F+O6uorS3q7jU11V8nOMqLp+Q187Jsc5NTDrkJuY3cRfrqt3Fit4eIivdQ/hleIj7xzzE89MeYomXpzAqPMVXak/xqr+ncB/sKeZ+7CnOFHoKU5WnmH3RU7yv9hSbrnmKC/94ikill7g7wEu00yvE5R4K8d94hchPUIhLKqUYjFJ8UqAUy84rxdfuKrE/USWWJ6tEmKQWA1CL6AFqEZehFl5ZarGwUC1MF9VipKQRKb00om+sRoxdoBEfZ2qE9pBGZGVqxfJcrdij1YlTRp3IjNWJx1U6Mf6STnxaqherjuvFd04Gka40iGYqg9gpo7/aIPYvMYjuWQZRUizHsUax1sskDqpN4vOlJvGfTJMYnmsSHU+bxNMqkzjraRbBgyxi9hCL8E+1iFYXLcKvr1X0GGAVXw+0ivV9bKJrX5toOtAmXifYRO8Cm1CV2sSOszbR47JNFA3yFqkquziUYRf5Kh+hxEekXPcVDbv8xKvzfiLIyyGfuUO07B8gDi4OEO7JAaLkRID4SN9M/C5Db2wm8ts3E9FDm4lHZ5qJnYpAMT02UGTHB4mKoUGiJDtItM8JEsmxwcJpULDoEhcslqcHi8/zgoX9TLAYfjZYRFUFi5nng0WEMUT8cyBExB8NEd2Tmouy2FCxelmoWJQSKpzSQ4X+eKjIPRkqLp4KFVsuhAptdajIqgkVrbzCxCZlmMhQh4moqy3E90NbigcftxSt8luKkAHh4u+kcJGWGS5K8sKFS3G4+PpsuHhfFS4+vyzPnVuJJR6txDZTaxE6OEKckTE9PkIkDY8QY5IihD09QkTnRIiDeREiryhC/FwWIQasiBBrT0aIU+o24oehkeLjNlFiX2GUuLwiSgxdHSWur4sSTw5FiZPHosS6U1Gi4XSUuHM2SoRVRYkvz0eJ/ReixPiLUWLTpSgx+HKU+FtG2ZUo0b06SrS5FiWqZahvRoltMhprosSaW1Gi9+0oUXM3SqxyjRaZ7tHipFe02KmMFk3V0eIvTbTopIsWLQ3R4oKMr43R4qApWnhZokWCNVpE+USL+b7RQu8fLfoHRosh4dHicOdokdgjWqwZ0U4s3NVRhA3tLAqGdhOKAEnUDukjdq/vJx6W9he/Rw4Up3KHC333kaLplU/EnAdjxZHfJ4jVibNE5a9fiqod8wQz54uygoVi5cZUkdszVxgri8WWmA1i5rKN4lb0JrF8+GZhv/iLWLN5n4jueki03XFYjP5wQWx+fEV4XLwl5nS7LernPBYTY/4ntM/rRbuTL4RqwVvxf1jcYyI=</binary>
            </binaryDataArray>
            <binaryDataArray encodedLength="688">
              <cvParam cvRef="MS" accession="MS:1000521" name="32-bit float" value=""/>
              <cvParam cvRef="MS" accession="MS:1000574" name="zlib compression" value=""/>
              <cvParam cvRef="MS" accession="MS:1000515" name="intensity array" value="" unitCvRef="MS" unitAccession="MS:1000131" unitName="number of counts"/>
              <binary>eJztV8txxCAMpYSUkBK2g+BOUkJKcAkpwWXk6FJcRo6BMfLKmI8EwrAzOWjsZY1+7wkJpeYPdYjWT8HrNaKsLieLRmvuybUFe0DXHNmvAuuhNRy71bU6/WpK73uf9m+P71EsNfkDPdro/zbya+THyKeRx7TbPXKa8A98ImNUiTGOefEw933x32P2KfzAXGLzUoLbBF25/y2HLLY2X2/TNe6UHbwmWbe5eFK4UTHz9wDHLe+/jGyuvmZ9tknFLpbDC/+mXVaX/5lpp5eAjzrgL/6dqr3UmnL1u4CuQD3GdJfEENNBwkI/8YOzedPl/Qx8WvW515x6D4Pfpd+W5rQl50r+lz5vc3ayvT7jHxdDyvctcIG5BTjJ6fupfGDZAjo5s0Vp3JT+csxC3jmo0ToXR67PFF5Kyl19iVJnq3suGvEE553QHyg1G/MntpeLRUmP6I1lrq/X2K7tYVJ9oDXXMe4xDrTqaamZjWoX3in8bZF7/8ztVUdS+NT6n+uTPeY5fyZowZUaP1M5kqw9zux6mTECz1aS611QZ7jeUnmS9Fcq775fNZy8485x8pPp90gicSbW1HnvfOVqfITc18xed90NauIe0ceR8nPX3pwOSb6OgDnulSX3Jfz9K94XW9tv5VvvmEfyacRc/Esao96Yne4t7v04v5j3B0psveMtkz9KNbjF</binary>
            </binaryDataArray>
          </binaryDataArrayList>
        </spectrum>
        <spectrum index="6" id="sample=6 period=1 cycle=3 experiment=1" defaultArrayLength="17790">
          <cvParam cvRef="MS" accession="MS:1000511" name="ms level" value="1"/>
          <cvParam cvRef="MS" accession="MS:1000579" name="MS1 spectrum" value=""/>
          <cvParam cvRef="MS" accession="MS:1000130" name="positive scan" value=""/>
          <cvParam cvRef="MS" accession="MS:1000128" name="profile spectrum" value=""/>
          <cvParam cvRef="MS" accession="MS:1000505" name="base peak intensity" value="45.0" unitCvRef="MS" unitAccession="MS:1000131" unitName="number of counts"/>
          <cvParam cvRef="MS" accession="MS:1000504" name="base peak m/z" value="650.017052191757" unitCvRef="MS" unitAccession="MS:1000040" unitName="m/z"/>
          <cvParam cvRef="MS" accession="MS:1000285" name="total ion current" value="8061.0" unitCvRef="MS" unitAccession="MS:1000131" unitName="number of counts"/>
          <scanList count="1">
            <cvParam cvRef="MS" accession="MS:1000795" name="no combination" value=""/>
            <scan>
              <cvParam cvRef="MS" accession="MS:1000016" name="scan start time" value="4.510683333333" unitCvRef="UO" unitAccession="UO:0000031" unitName="minute"/>
              <scanWindowList count="1">
                <scanWindow>
                  <cvParam cvRef="MS" accession="MS:1000501" name="scan window lower limit" value="500" unitCvRef="MS" unitAccession="MS:1000040" unitName="m/z"/>
                  <cvParam cvRef="MS" accession="MS:1000500" name="scan window upper limit" value="2000" unitCvRef="MS" unitAccession="MS:1000040" unitName="m/z"/>
                </scanWindow>
              </scanWindowList>
            </scan>
          </scanList>
          <binaryDataArrayList count="2">
            <binaryDataArray encodedLength="71684">
              <cvParam cvRef="MS" accession="MS:1000521" name="32-bit float" value=""/>
              <cvParam cvRef="MS" accession="MS:1000574" name="zlib compression" value=""/>
              <cvParam cvRef="MS" accession="MS:1000514" name="m/z array" value="" unitCvRef="MS" unitAccession="MS:1000040" unitName="m/z"/>
              <binary>eJwM12V4G+e2hmGzZYsstszMTO0pptWThs0UbFNmZm6YHDOEmqTMjClD2BhjuNxdpr0LaeC8P+5Lo5n1LfhsSTP3GY753jQe8+0xHfOt8hzz/RBzzHd64jHf0tRjvufSj/neWn3Md7TpmC+37ZjvvPZjvis7j/mau4/53lh3zHd4wzHfa08e81XZ//W95vnXFxjzry877l9fdcK/vruT/vVdmf+vb3bzv76k9f/6bn74X9/Yo//6trzwr+9w4HHftcbjvmP2477T3Md9F0Ue9x2IO+77Of64b1LKcd+Lpx33TdQe910x77gvt/m4b1/3cd8Zm477yh8+7rtzy3HfOW8d9z1gPOHrMJ3wPW0+4XvfcsI3bD3h+0/ECd8J2wmf3XHCl+Y84at0n/DdHXnC1+w94Xss6oSvP+aE78vYEz5TwglfYuIJ30UpJ3yvZZzwHck64QteecIXteqE74a1J3zrWk74Xmg94fuk7YRvf/sJ3/nrTvgWbTzhe+7hE77xLSd8P2494fN/9IRv9PkTvswPTviyzCd9ddaTvgdtJ33POk76fnCf9Lm9J33ZUSd950Wf9NXHnPQ9FHfS1x1/0vdcwknfx4knfeNJJ30/JZ/0Raad9C3OPun7dMVJX/Cak74Lmk/6jnSd9C3cdNJ3x8MnfY9sOel7a+tJX/8jJ33/PHbSN/ziSV+c95SvJOqU76KYU77bY0/5Hok/5Xsr4ZTvq6RTvmPJp3xnpZ/yXZl5yvdMzilfQOEp3+LKU775Tad8t6w95ettO+X7sv2Uz9p1yle9TnHrT/k6N57yPbvplG9i8ylf0COnfIWPnfK9+cwpX9pLp3zT3j/lM4woV5AfU01++Fn9eCTCD+x+DMiimX6sm+XHS+V+nFnhx3+r/Hiw2g9jjR9JtX78X50fvzf4EXqhH1HX+uFY5cfD8vpqP3rX+PFlkx//rvXD3uLHa61+7G3zY/02Pzbs8OOVnX4s2avjXj/S+/Re6gb8+Fz+HtS1IT8i9vmxUdKH/XhVzh3xY4/Uj/rxhVw35sc/YptQnDQc9OPHYH+iDf6MhfszEeHPrzZ/Qh3+tEu805/TXP4kRvmzJ92fmZP9uXeKPwnT/Pl0uj//nenPg7P8Sa7wZ2elPzVV/lxT7c9fsrjGH2utP+fW+/Nlgz8Ll/kTvMKfp1f6c2C1P11r/Xmh2Z+jrYptV2yHP5O6/OmVr7r9ca73583d/szd649fnz+R/f48LoUD6nXQn4uH/PlZ2of9OREcwKqQAB4JDWBKWAA/hgcQbAogzhzAM1JhDeAhWwDnOgM47g4gzxtA5gUBvCFzpwZw67QAmqYHUDwzgJmzArisPICzqgNYXhdAbkMA3sU6vzSACblsWQC/y/3LAzCuCCBlZQBnrwqgYXUAX8qNa1RDVjYF4F6rnuTn1gBC2wPokJ2dAdR0BRC+Xet2BrBHGnYF8OjeAN7rDWCsL4Bf+wO4byCArsEAkocCeEl271P+YeUf0blDOv4ugA8CA7ksOJDf5YGQQEyhgayTNEMgr8qksEB6ZXZ4IN/ILcZA/EyBNEmUOZAnpcQSyIdywBrIFRGBbLAHkuEI5HWZ6wrkNncgAZ5Ano4MZP4FgXwvd0wJJGhqIK0SNy2QZ+X06YFUzwjkqFw7MxBneSBbJa8ikIurAvlF7q0OpKsmkJdqA9lTF8hX9YHc1BDI47MDeXRJIO8vDWRimWZarpnkgRWBmFcGsl7SVwXSvzqQeWsCub0pkMC1gbTIs82q16Z6HaoneZ2BjHUF8mt3IPf1BHLJTr3uCqRndyB9ezVPn+bpD6RZnhkI5Lp9gSwfDiR/NJDxsUAuHQ9k52eB3H9CMwYGcUZwEDvlxtAgHg8LotwYxEG50hTEn7LYHITNEsTDkmMN4m35xRZEuCOIbnnFGcS5riDmuIMIjFRcchAfTwuicnoQ/8wIYuusIN4tD2J6RRATclllEH+IpTqIDZJZE8SbQm0QP9UFcU99EF0NQVx9WRDvLQpi4UrVk/tWqebqIHokbU0Qr8p5TUEMyPdrg7izOYiQliDa5cXWIPa0BdHcGcQzXUGc3h3EiXVBRG8LIn+78sro3iAu6Q3iV7m/L4j1/UG8MRCEbzCIC4eCCBsOImVEuceCuPVQEK8FBNNnCOZsczB75VtLMLdZg4m3BXOGPZhdssMTzKr4YBZeEMyvsm96MD/PCCa9PBhfRTAXVgbzk/RUBxPWoDzLgvnP8mDaVup4dTBz1ui93N4UTGJzMC/K3hadaw0mqD2YdknsCKa3U8c9wSQ9HMz67cG8sSOYyTuDuX93MKY9wby5N5gLeoO5pC+Y3+SB/mAsA8FslKzBYKYMBTMml+4LxjoSzKKJYJYcDmbLkWC6wkNIMYbwqiwwh/CThFtDeD0iBGwhmJwhZLpCmOIO4XdPCOefHcKW6SHkzwjhfbl6Vgh/y2MVIXxUGUJlVQhH5brqEI7L6poQvLUh+DWGEDs7hNcuCWH0qhB6loRgWRnCJrl8TQhLmkJwrA1hqxQ0h/CBlLeEcFiuaQ3hmKxsCyGyPYQnpLQjhC86Q7ixK4S13crdoxwfa832EK7dEcL23SHU7gmhpTeE+L4Q9vaHMGcghO/kzsEQQodC6JLUfepJfMMhXDQSwi9iHgvhiv0hbAsI5dGQUI4aQrk+LJRoYyjPyG5TKN+aQ7ndEkqwNZQOSY4I5RU5zxbKfY5QNjhDyXKF8rZMdYcyLpd7QvkoKpTnCaV3cihzLwjlrimhvDEtlJHpoVwyIxTbrFC2SH55KLMqQjkk11aG8q+sqgrFWx3KaTWh7JSva0MJrA+lTZIaQpnUGErcZaFsWx3KtDWh7Je/mkJZtjYUd3Moj0tJSyifSk1rKF/IzW2h+LeH0iLxHaG8KOd0htIn87tC+VHu6Q7F2BPKevlzQyhLN4bitzWUHx4L5YX3Q5n4VDV2hOLaqRpSs1u5xX9vKP19oSzoD+UnuW8glI2DoWQPqUeZvi+Uq4ZD+VtWjITiGQ3lCbl1Qnt5QLN+GcqMYAMH5ViIgdPDDOyShnADtxsNhJgMpJoNvC5YDIzIJVYDdpuBR6TQbuAj+cxh4JTTQLPLQJzbwAtytsfA/EgD93oNvJZi4NzJBsxTDeRMMzBzuoFrZhiImmXgjHIDsysMfCd3VhowVBnokYxqA2/KlBoD43J5rYFldQZc9QYel9IGA9ulttHAV3LxfAOJSwy8LOctNTAkC5cZeHC5gS0rDBSsNHB0lYEbVqvHJgPnrDXQLwuaDfws5lYDmyS3zcB7cqjdwJndBvbKtg0GqrcbaNtp4JVdBn7fY2DRXu1Br4GP+3St38AXcvOAgdZB9TCkHvapB1k4bOA3eWjEwNZR7dmYgapxAzdNKOaggZqgMG4JDiMwJAyfIYxLwsJYEh6G0xjGY1JiCuNTqTWH8ZXcagkjyBqmz0QYKRFhvCaTbWGMymX2MP4nSx1huJxhPC7bXWHUucO43RPG5dFhTCSH8fJ5ip+h+JmKF1d5GE9IfWUY38odVWGEVocxtVbxcmVdGP/Ioflh/HxxGN/dGcYDi8KwLg7jwyVhVC4N43O5aVkY/svDaJOkFWG8Ir6VYQzLJas012rNtUZ9Sf1a1WkOI6M1jLdkf1sYqzrCiOoMY29XGLnrw1i0NYxHH9Hsj4Vh3h7Gw5K3I4wPpGJnGJ/JjbvC8NsdRuIe1ZPhvarVG8Z/ZUmfZutXPSkbCGOHNAyGYdgXxjrJHA5jm0wfCeOgHB8NY81YGOdMhHHB52Gs+DKMPV+H8bVfOKtDwokODefnsHAeCA/Hagxni3xkCqfaHM4tlnD9XcL1dwknNSKcN2TcFo7XGc4zcqYrnL0yzx3Oj5LvDefy+HCWJ4QTmRjODwXhVJSE8yrhXHZBOH/Knmk6Pz2cvFnhVJaHc1NFOO2V4bxWFc7k6nBW1Cp/nfLWq+78cO5ZHK57IuVZFk7binCSVypuVThj8vdqxTapFzlzbTi9Mr9Z84i1VbPIV+3hdHWGk94VzlsyrTucA3JNTzjHZXBDOAs3htO4JZzyx8KJeDGcwE817/ZwBvaE89vecBx94ezoD2fDUDg5+8J5T8qHwzkqbaPqfUy9TIQTdSCc+s/U3390/EM4z8oNf4bzqJ+RDUFG3T8ZSQkz8rpcEG7kSqORf2S1yUiM2cg5FiMDcpHVyG+yOMKI02bkcSmzG/nOYeQepxGTy8gmyXMb+UAqPUY6vUamRhs5L97IPmnNMxJVbGTjmUaCzjVy/mQjl15g5H/y9FQjvdOMPDDDSPEsI2GV6k9yqoy8JxXVRj6Tm2qMBNQaSa0z8oZMqTeyX/bNMbJsnhHPfOW4SHFXGgm/28hfS42cvcJIv1y4UjPIrjVGZjcZuXetEXOzkc3ycYtRvyVGbm8zsq7dSFaHkVmdRo5IW7eRiXXq82Ejj71n5KOPjYRuV8wO9bLbSLsc2Gvkml4jCf1GXpbLB7Vvw0ZcY0aelNPHjeyRuRNGfpL79xvZesDIXYe1H0d0/b9GGv4x6jfCxMkQk54TTIyFmbgy3ESsycQks4l9stxqIjLCxDNyls1En1xoN/GbLHKYcDpNejY0sVvmuk1ERJqojzJxd7SJTTEmrsrW8SQTQdNMzJhh4rD4zzLRJtdUmjghzVUmEqtNvCLUqA+5stbEMYmtN/GinNdg4owLTdxwl4mJB03ELDdx6UoTUatNPCfnrDGxsMnEH+JpNvG09LWo11YT9m4T2zea+G6TicItJuq2mvhWsp4zMfNlEze+orofmfhnh4nL9phYudfE870mhvpMXNKvPRgw4R008aycPWRiQBbuUy2JHNHeyFmjJi4aM/G7/HrARJ6/Wf/vZj4INpMTZqYy3MwXss5k5j2zmQqLmVutZkIizPRIhd1Mt9Osex8z78rNHjPveM34I1PNpE0zc8MMM+0zdTzLzFsyvdzMYbmhQjGVZjokrUrXZHq1rskNNbpWq2uSVqdrcrjeTECj3s/W8RwzN14ol5i57QEzhiXqeamZ6mVmvpI7lpsJW6FZpGaVma/ljtVmwteY2Si1a818I3c1mzG2mNkkBa1mPpa6NjPfyt3tZh7uMPNJp5n6LrPui8xs6TFTvMnMha+Y9dtr5uo9Zl7rNXNNv5nkQTNvyNQhMwfFb1hzy1sjmmtUPUvAuJltE9qnA9q3g2YyD2kvj5qJCbTwopwfZGFErgi2cEzWhFiID7XwimCwMC5Xh1k4Ls3hFpKMFl6TKSYLB+Ras4VT0maxkGq18KZMj7BwWG6wWQiwW+iUbQ4Ls5wWPpObXRZ63BYqIy1siLJQE2PBGGchdLKF9ZJzgYUPpHqKha/lzqkWwqdZ2CQF0y18IvUzLHwn98y06JnQws5yi+6jLDxQaeHxKgunV1uYX2PhV1lca+HpOgv99RYWNli4bK6F1fMs+BZYSLvMwtSlFg7K9cssdCxXryvU60oLR+XmVRaCV1vIXmPhjrXqo1k9tKgHqW+1cG+bBWu7Rc8LFnbJ3E4LT3Rb+H2dhZs+1fVeC4/2WSjrt7Bo0IJryMKZ+9SLrBixED1q4QU5b0z7P27h1f3a1wMWVoZYGTNYecNo5ZDJSpfFSkWEldttVsLsVjZKvsPKJ/Kd08q9LisRbivzIq08HWVlMNpKcpKVgclW/ZZamT7LyhG5qdxKUIWVHsmutPK+VFdZ+VrurLZiqrGyWXbUWpldZ+VHebDeyhMNVs5otNIn/51tpXmBju+3MrrIylWLrRyXliWqudTKm3J4mWqsUO5VVr6RLWus7Gyy8lCzFVeLlafkkjb1JqvarcR2WKHTyoS83WNl5jorn8kt661M2mFl7S4rSbuVd4/677XyQZ/y9lu5a8CKedDKVikZsrJL5u6zsnjYinvEytmjVobksjErf8uU/VauP2Cl86CVdw9Z6Q+I4FRoBO2GCNLDItgm5eER3GaMoNAcwafSaIngQWsEZ9oi6JeL7RGsckTwsjOCya4IrnVH0OGJ4PaoCB6OjuD7CyJYOD2ClTMiiJ2pOPGriCCjMkLPrxHa3wiKayMYv0J1F0fgWR1B89oIkpsjmNESwS2tEWxoiyC/PYJP5IeOCM7oVm25uEevO1V/dwQ39EYQ2BdBt2T3R/CBRAxF8Jicvi+CXrloOIL/yooR9TKqXmTyWASZ+yNoC7KRFmzjyxAb55ttXG2xkR5ho8Kmc3Kn3YbJYWOL7HbaWOq2EeWx8YKMRdoIPNNG3dk2vpO/zrPxms/G0Awbl8+0cUzWzrKRXG7jTZlRYeMzubXSRliVjU1SWG1jh8ypsfFsnY1J9TauarBxQtJm29gmFXPUi9wxV73Ms9H2oI3KRTbuWmxj8kobB6SuST2IvdlGU5uNN9ptHO1QjS7l77bxS4+Nfz7UjHts+PXayOyzce+AjccHbZwxZOPvfTbWDNtIHLFxy5gNw7iN7gA7XxjtmMx2Si129sh/rXZWRNiJtdl5RabY7RyUGx12gp121stPbjsjXjvvxtgJS7Pzfb6d7gvsPD3dzhUz7RyX1ll20srtvCOVFXa+lrsr7fRV2/mrxs6aWjuJdXaO1tu5tcHOrtl2blhgZ3SJHfsqO2ettnP5GjstTXZS19rZJhXNdu5qsWNptXN6m3LJxe3KJ2s6lK/Tzhsyo8vOZ3Jbt53NPXZ2r7OzYL2dPyR2o50Nm+0secROyU6d22Unbo+dqXvtHJabe+2E9tnZKDv77cwbsPObLBu089KQncn77ByQG4e1HyPaD8kftfOp/DymvON2vBN2XhDffjsTct0BOz0H7Xz4pfr3d/B/gQ765e8gB03BDpJDHLwldxocnBbuoE/WmBwkmR28KTMtDj4XU4SDXpuDhXYHf0qi08EbMsPl4DO53e3A6HGwN9LBRV4H/5OEaAel8Q7iJzt4TY5e4ND3pF7ltnIH4RUONsueSgerqhVf4+B1mVGrnGKsd7BFyhqUs9HB6tm6Nlf9yKyrHPpsO/huqYOnlzs4d4WDUysd1K1x8IM8u9bBWLODa1sc+Lc66JaP2xw0tDuI7HTwgvi6HOyX67sdXPOpg67tDn7c6WDRLgfP79b5vQ7y+xxslzn9Dn6VZQMOogcdvCxThhwckpv3OQgddrBJikcc7JIFow5Wjmn2cc0kn01oj/Y7uPiQQ88gTvr9nRwLcJIa5OQdqQp28q3cG+LEHurkqjAn9SYnP8pDZicei5PnxWd1MiHXRzgJsjnJtzvZLnMdTn6TGJeTqW4nmyOd/Bnl5LsUJ840J7sKnSzByeQLnBRPc7JgupNVM5y8MdPJF7Oc/F+lkwH5t8pJa7WT9Bon70p1rZP/yLWNTiY96KRslZOLVzupXOvU/ZZTvzNORlqd+LU7aexUjS4nh3qcXL3dyZS9Tv1fO7ml18mWPq3td9IrFw84WTvoJGVIs0vVPif3DTtxjDj5dMJJwo9O1gW6+D3YxWPhLgaNLj60uPjR6tJzmAuvzcUhu4ubHS4MThcPy16Xi4VuF996XTwT7WJSjIvrYl3ce66LuZNdnDnDxZUzXZyUj8pdRFe5mFrt4ojcVuPCWOuiv85FRqOLH2a7GLnbxaurXNyxxoW5ycUZa7W22UVHi9a3umhsc7G03cW0ThdHZbBHuTa7eGS3rve5+Llf1wdUZ1B1hhQjt+9z8eiwco0oXk6OKt+Yi+xxF8v2u5h+0MVn8thhF+8EuLkp1I3B4OafcDctRjfvm9zUmt2693Nzq82N0e5mq5zucDMglzvdHJd2l5sst5ufPW6WRrqJ8boZS3czdI6bXTPcXDjTzZ+SXO5mmzxQ6eb5KjdUuzkoN9eobq2bsjo3ffJvvZu2BjcNs90smeMmZJGb21e7Ma9xc9VaNz3Nbua3uvmvrG5zk9Tu5m2p7HDzrdzf6cbV5eY58XW79cyv2XqUf73yy78b3GRucjNju5vrdrsJ2uOmaK+bv3vdpPW7+XHAzeJBN1FDbo7uU+1hN5YRN4/LWaNuhuXqMTf+424KJtws2O/mf+I54uaRz91kn3Lzm5+Hj00e3rB6mBXh4Wu51+bBYffwjNzo9BDq8lDm9nDco1ivpHkoz/JwZIoH8zQPV8/wEDDTQ8EsD7vkwnIPf0lqpYfaKg8/yuJqD1E1Hl6RabUePpc76zxY6z08Kec0eBiT6xo9BM32UDzHQ8hiD6VLPFy61EP7Mg+zV3j4TSpWe7h/jYfnmzyw1sMhuaXZo+cbD4/IGa0ehuSqNg/+7R56pKDDw065sNPDn5La7eE9qe1Rf/LKetXb4qHlVQ937/Zw3l4PE3JjrwdDn4fNclq/hwG5fMDDSeka9JA75GG7zN/n4b+yZthDyoiHmlHNO+7hZZk2oXnlqQMeLjvqYd4XHk6c8jDdEMkkYyQGcyRXWCPpiohkhy2SBfZImhyRvOeMpNYVyRJ3JK95IpkRGck93kgcUZE8PyuSyeWRer6MxFQZyUhVJNdWRxJUE8lGKamNJLshkj8aI3lnTiRTl0QSsSySieWRXLk6kp41kfy9NpIPWyL5tTWSFW2RJLRH8pY82BlJZFckn3VrzbpInpKwjZFslRX9kSQORPK2ePdF8rLcPRLJM6ORnD8WyUG5ZTwS40Qkj8rwfvVzUP0ciqQz3Euu0ct8k5c/Za3Zy/IILwk2L2+J1+nVva2X6S4vd7u9+CK9HJRbvV5Go71cHu/ljBIvk6d4Cajwsl6KK71cWuWlo1q5a7xslwW1yl3n5YN6L40NXn6V7+d4uW+Bl9CHvJy+yMuQBCxRDila6mWvdCxXjhVemld5+XC1l9/WeFnV5CVprZd3pKbZy5IWL7GtXsrbvHwjD7R78XR4eUmmdnr5XO7q8mLv9vKM+Hq8+t7XDOu8PL7eyzkbvNyw0UvOJ+pV/vxUtXZ4qejz8h+ZPujlS7l3yMvz+zTrsJcjcseIF+uoV89rXvbLzeNe7bFXe6y92e/lpn+8rDRFUWOJ4kdZao0iLiKKh+xReB1RvCL3uaJwuaN4Qe6MjOKJmCjGJ0cRPD2K02ZEsWFWFCXlUVxWEcVJKaiKYrf8Wx1FTm0U22VBXRR/ydzGKN6fE0XS/ChqF0Qx6UbFPhBF7qIospZG8eGKKH5ZE0Xi2ijdJ6qvZvUlS1vUV2sUlW1RfCeL2qOI7ojiNZnVGcUDXVG83B3F9B71uj6KzzZEcffGKBybokjeHkXdjih+luU7lWuP8vQqjyzqiyKmP4rXpXwgim/lwUHNPhSFZySKl2TaaBRfyL1jyj2ufZApE1HctV/5D0TxnBw5GMWhI1FMfKUZQ6JZGxpNoyma32SVOZpkSzTvSb01ml9kZUQ0SbZo3pFaezQ/y3JHNAnOaN6WGlc0P0qcJ5q3pCoymu8lOjaamyZF88iUaK6fFk3IrGg2y/+VR7NPrqmIJrgymofl9KpohuTq6mg21URTVhvNoFxVF01gfTSlDdFc2RjNhtnRlMyJ5oq50fTNj+bUwmg6bopm+z3RtD4YTdZD0Xwq85dG8/GqaDKaopm7Npr/ytpmvW+J5iOZ26pzsrYtmvR2nZM5HTon6V067o7mD0lbF83s9XrdGM0Hm7U/H0TTsEd7JSm90bwvKQN6lYbBaFYP6f0+vZfGYcXJ6hG9H9XreDSpEzq/P5rfJfVINJn/RHNRWIy+M2I4ZoqhwxxDniWGhVa92mLYJRfbYzgunY4Y8p0xel6M4RJXDF3uGAo8MeyRbm8MhVExBOXFMIkYDk2PIWJmDMyKwVYRw7NytDKGu6pieL46hik1MXwmd9fG4KyL4QX5cnYMnrkx/OfiGP55MIb2h2K4bGUMfatjuGJNDP5NMQysjWFTSwyntcbo9yeG4PYYNsv/dcQwLKPdMdzQE0PYuhgelbPXx3DeFvW6V/31xrBX1vXHUDygnIMxBAzFsFHK9sUwKFcPa4aRGELHY9gq5xyM4eZDMTxxWHmOxOD7XHvgH8vJgFh6AmMpCoqlNDSW4fBYrjPGEmqK5RF53BrLuRGx7BeLPZan5HxHLDZXLBe4Y7nbE8uLkbFM88bypdwXFcs3MbFMPj+WyCmxvCrfTo1l0bRYls6MZdusWH4pj2VlRSwplbE0VsXSVB3LvNpYsutjuaghls7GWC6dE0vxvFgOXBbLZQ/GckquWhzL9ctiMSyPZXxFLE+uiuXQ6ljuaY7F1RLLS/J1ayxR7bG8JhUdsXwnSzpjieuK5W2p6Y7lZ1nRE0vyuljek8b1sfwuTRti+WuTevgwlqt3xBK8M5bNcrQ/lrsGYnEOxvKCTBuK5SvxDsdSPhLL4lHlH1N++Xlc+Q6oV784/i8gjmG5PjCOsKA4HpNzguPYL5bQOJ6WF8PjmG6M4yuJMsfxvSVO38dxxEfEUWeL41dZZY8j1RHHXGcc/5MWVxzZ7jgu8sTxrxR649gr/tE6VxiH97w4ys+PYxtxfDgljtZpip8exw5ZOCOO49I3K44ryuP02xjHJjm9Un1WxfFotXqsUY9irYvjGZlcH8fdDXG4GuP4ZnYcD82Jo+OSOIIfjOPMh+IYk5sWxWFaHMeTcv6SOA7LnUvjcCyL4wWZtjyOB1ZoxpVxvC6Vq+L4QRqa4vhdmtbGkdEcx8cyvyWOv6W9NY68tjh2y6XtcZyS9R1xlHbGMSjXdMUR0h3HWT1xjMvN6+Iwr4/jKVn9tq5/pOsf6/onui43f6rr2zXLTs2yS3PsiSNmbxw/9caxoi+OlP44PpA5A9pnaRnUvg1p32ThPu2b9AzH6fk0jn65ajSOoLE4NssZ43GMyo0T2oP9mvdwHD9+FkfSF3G8/6f2xj+eJ+X8gHiOiDMonunB8XwjPxvi+SA8nrnGeE5a4llnjackIp5B2WqP5yxHPBNyizMeiyuep2WyOx53ZDyzvPHUxcSzJjaejcnx3HOWjs+P5xNfPCPT4jHOiMdRHs+LMr0inocq44mpiudNqalWbVlZE09qbTwfyty6eP1mx9NWH09eQzy75dLGePxmx+s3I559c+K5bm48hnnxvH6Lerw3npxVet8cz6Nybks8B+S21nhsbfF82R7PAx3xvNEZT1VXPD/Jiu54UnpUa108f0ruBtWRSzfGk7ktXs+4qiOPD8YzaSieQ+IYVv8j2i9ZNBpP7Fi8Pm/x1I7H86usmYgnfX88Cw7Ec0z6DsVz5eF4go7Ec7M5gcnWBD6XeyMSiLQl8JpU2BP4QZY7Ekh2JjDHlcCf0upOINeTwG7x8yZgjEng7rgErp2cwKIZCWybmUDdrAR+k6byBI5XJtBTlUBJdQKDcm1NAgfrEnixIYHpjQl8I2OrEviiKYGo5gTekKqWBH6S+e0J/COFnQn0yVVdCQR3J7BVzu5JwLY+gfrtCQzvScDXl8BRuac/Ac9AAq9KxaBmkOVDmmFfAh/K38MJdIwkUDCaQK9cOZZA0HgCW+SsiQSmHUzg7cPq/0gCppMJPCWTT2l/5D6/RLz+ibwuVQGJrApMJC0okY/lWHAi3SGJXGNI5FB4Ik5TIrPMiSRaE3lP5kQk8qe02RLJsyeyR65wJBLoTGSznOlKZFxudScS4UlkamQiX8tD3kRioxJ5W3bEJnIqLpHc8xRLIhvLExmtSOSmykTMVYk8LRdUJxJdm8ib8mtdImvqE8loSGRhYyLGeep5YSLJixP5Z0kid65K5OXViZSvSWR5k86vTeQDmdecyN9S2JpIaHsij8qhjkQ9YyteyrsT+V4+XKfY9YqVzg2J9G9U3OZEXtmayL5dibBXffQlUtOvPgYSyRxMZLtcPKQ5ZMO+RE4fTmREzKOJevZJZMpYIg+Oa96JRC49lMjQ8UTCTybyS0ASmUFJnB6axE2GJCxhSfxhTmKPNYlAWxL77Unc7kjC7kziRZnpSuI/stSdRJIniffl78gkOr1JuodJIjQmicfkvNgkXotP4qeEJE7zJWGenMSDU5KInZrENvljmmrMSOKKmUmcXZ7EAbmjIglHZRIvyfdVSSyvTiK5JokP5VhtEiX1SQwKs5Oonada96uWnPdAEkfk7geT8DykulK1KImfZfXiJDKWJLFdLl6axCnZsEzzLk9iVG5ekYR1ZRLPybRVSXwji1cnkbAmifdkTlMS7WuTKGhO4uoW1WtVvTbVk3vak4jsSOJ1qe5UPVndpXrdqicX9ySxcV0S/7c+iTG5ZUMSz2/U7O8kkfueZn8/iaAPktgq53yYxEG586MkXB8n8YpUfJLEj7Ly0yTStifxiVy0I4kTsn6n9nVXEiNy02793fYk8ax8vTeJ2f1J/CntA+p7MIl+MexL4uhwEt7RJN6QmrEkdk4kcen+JPwPJHHmQe394STKTiYxLGa/ZJ6Vqf7JfC3xgcm8K7ODkukITqYwJJl+uSY0GV9YMveFJxMYkcxWOWhL1vNcMpXOZH6SdHcyn8pCTzLH4pPpTkhm+aRkLjw/mXW+ZE4jmecuSGbalGTen5bM3OnJdM1I5vpZyTxVnszkimS+lAcrk4mtSuYdaaxOpqA2mavrkjHUJ/O43NeYzJuzk/l9TjKPLEjmxgc1w0OaYZFmkMWLk0lYkszfS5N5aLVmaUrmTxloTubalmTCWpN5UmhL5gt5oD2ZmI5ktklbl+p1J9MnV/eo3jrNvV41NyTz1sZk8jYns2aHZt+TjLs3mVdlTX8yOweSuXQwWffKyWyRs/cpRu4cVtyI4qRqNJmfZc1YMpnjWiOXTmjN/mQ2y9kHtEbuPKjrR5PZfSqZK/xSeMQ/hUkBKfptT+GewBS8QSm8IbXBKfwuIWEpnBeewlGJMqXwlrRaUui1phBqS+FxOd+ewmcS7UyhwZVCmztFzyUpXBOZQpg3hSeEqBQ64lIojE9hQK5LSGHh2Sm8fF4KFeensPmCFHbNTCGoPIXDFeqlUr1UpdBSk0JebQp75ao61axXTTm/QTXl/sYUYmansE0a5qQQviAF35IUvlmTwpKmFOY3pzDamsItbSlEtKfwgnzfkcKKzhTSulL4VPx6UnhYzlyXwn5xbUihaVMKN/Wm8HxfCt/1p7B8IIXUwRQ+kYVDKfqOTGHTPq0Z1hq5Y0TrRlN4VarHUvhVciZS2CMhB1J4TO4/pF4Pq1f580gKz3yRQv0fKVxgTiXBmsr7Mi8ilWOyzpbKafZURuUWRyo2Z6q+O1OZ5Uolw5PKDrk0MpUt3lTOiUrlzZhUWuNSeWByKitmpZJensp2uaRCMZWKqUrlkNxdnYq3JpW62lT+kLa6VArqU+mXaxtSMTamkjQ3lRPzUvn88lQW3p/Kh6tSWbA6lQ1rUrl9bSrO5lRelV9aUlnbmkpOWyp75ar2VEI7UqEzlS8kvlszybwezbI+Vd9fqdg3prLm4VSO7E5l295U/uxNpbMvVfdNqdw4kIp1MJXn5fshzTCsOeXSkVS2jqYy84hqBqdxtSGNC8LT+EoSTWl8KAvMaZyQOyPScNvSeF1q7Gn8Lq2ONIzuNJ6RqZ40lkamkeJNY2FUGn7RabwVl0Z9fBqfTk7j4gvS8J+SRuOMNLpmphFRkUZ5ZRo/SVZ1Grvlypo0QmrTeFyoS+MLeag+jYSGND6Q+Y1pHJcNs9O4Y676mK8+pHVBGgUXqta9afxPOu5Lo/j+NIbkxgfSsD6Yxgsy66E0fpBVi9LIXJzGLrliiWouTeMx8S1TTXlouWqtVC3ZsCqNM1Zr/jVp1K5No605jYGWNK5vTeO5tjRmtKfxvazoSGNHZxrvrU9j3oY0/pX1G9N45J00zns3jc/kgffSiHtfMTLvA8XI+g/TmPhIe/tJGq9JzaeaZ7vm2aE6cv1O1dmVxso9aWTsTePyXvXal0b8YBrvy/Eh9Tes/kbS9NuhmSc0837NejCN0KPKe1J9n0rjD2nzS+eGgHSeD0znh6B0VgWnkxWSzm55wpDO4vB0TpnSudeazraIdP62pdNtT6fMkc6o3OpMx+FK5xWpdqfzm/RHpnOdN51no9L5Ljqdy+PS+SIhndKsdLomKdanWBR3QTrPTU1nxrR03Vek8/isdCaXp/OVLK5I56PKdBZWpbO5Op3DNencV5tOTF0678g/9emsa0jn9MZ0bp+djmtOOrVz0/lDnnwwnYCl6Xy2LJ0Hlqfr75aOtymdv9aq75Z0nG3pvCrV7en8Lq0d6RR0put5UXvRlY6lO51ZPen8KGvWpbNnfTrfbkrn0i3pPPRpOnP2pnNM1vWmM9GXzhsD6dQPptM5lE7JvnRGxD6iOaVqVHsiLWOqMZ7OgNwwoRr7tecy60A62YfS2SvhR9J5WtI/V8zJdKyn0nlByv0y+Ema/DPoDcjg2sAMjEEZPCvfB2dwpSGDJ8My2G7KwGfNYFFEBkm2DBbaM/BzZLBFznVmcFTud2UQ587gfdkYmcFZ3gwOyj1RGURHZ7BN5sRk8I+UJmfAuRkkn5fBQ5MzODUlg81TlWN6Bu/NyGD+TK0t17pKrZM5VRkck/XVGfxfTQb75a7aDCLrMnhLGusz+Eu6GzI4rTGDMbl9dgbuORm8Lv+bm0HnvAxK5mdgvUrzPJjBY4syWLIkg0+WZhC4PAP/NRlc2KJ52jSP3N+ueTo0j5zszGBTVwZnd2dwWO7rySB2XQbvylkbNeMm9fNkBre+k8Ef72VQvTOD1r4MCvszGJKbBjKIGMzgJakcyqBlXwYFwxncOKLzoxn6ncmgeTyD/IkMBuTFA3p/KIO1n2dw3V/6+4Rl8pM5E7Mtkxek3J7JWkcmec5M+uV6VyYWt857dM6rc/JCtI7jdCy/FWTSPimT16dm8r9pmYzNyMQ9K5P68kz+lPHKTO6oysRTncmb0lCTyd/SU5vJ6XWZTEhkQyazGzP5R9bNzmT/nEzumpvJnPmZRC/M5KllmexemclVqzLZuzaTa5ozMbVk8pzMbFX/0tSWSW57Jn1yfYd67lSfUt6VyS/S3J1Jfk8mN67LJGJ9Ji9J1Qb1L60bM9m3KZObH1bt5zK5+/lMnt6tOn2q0a/8A8o/qJmHNLNcvy8T63AmL0rlSCa/SstoJoVjmQzJzeOZ2CcyeUX+2J9Jx4FMSg5mMiK3HcrEdTiTN+SvI5l0H83ktM8ySf5NNU6pj+AsxsKziLZl8a7Ms2dxQjY5sjjHmcURecCVRbw7iw/lIk8WWyOzON+bxeKoLC6NySI4NovH5YK4LJbHZ7ErIYvbC7JoLMri2SlZzJyaRdO0LPKmZ9FWnkVxRRbD4qrK4nWpr87iL+muyeL02iwm5K66LKLqs9gmxxuy2NiYxeHZ6mOuai/I4rO7sgi8Lwvuz+JrWfZAFukPZrFTrnwoi7BFWTwtlSuy+E2GVyn/WuVt0Yxtyimb2rM42qH5OrNI6MriI7m4O4uAHuVdp7yydH0WaRuyMGzK4oeHs+jbksUf72cx+5MsrujLIrQ/i6dk9WAWOUNZXLcvC8twlv5Wqj2i2jI8lsWt45p3Ios3pGF/Fn/LugNZnHEwi3sOZek+LIv3ZMGRLLYczeLa/2TReyIL86ksfb9lUeGXza9SFJDNsLiCsnVfnE1DcDb3GrLxM2ZznimbFEs22+WpiGym2bLJcWTTJ9c7s7G6snlJqtzZ/C7tnmxKIrO53ZuNJyqbs2KziY/PJiAxm/snZ/PhBdlcPTMb46xsnpNZ5dk0V2RTWJlNfU02f0lPbTb/V5fNAbm3Ppv3G7K5sDGbrbOzOX9ONkvmZnPl/GzCFmQz48JsfpSmi7L54pps+m/O5q6V2byzKpt5q7P5vEn9N2dzeUs2oa2aQaa3ZfODrGlXfEc2N3ZmY+vK5hWp6c6mqyeb09ZlMyF3rc8mekM278r8jdls2aQ9eTgbwyPZ1D2lOXdlM2dPNpv2ZnO0N5uk/myeHNQ+DWXr/i6b1fuyyR1WHblhRHVGVUdqxrL5n3SNq9aEahzI5j1ZcDCbtKPZ7JLnPs/m8Hfao1PZvBmYQ2NQDh8bcphqzGG1KYcbLDlEWHOoicihy5bD6fYc9ss9jhxinDm8Jxe6cnjEnYPPk8Nubw7XROXwa0wOZ+bncNE5OZROyeHOqTlsmZHD+TNz2FWew1UVORgrc3hefq3KobU6h+KaHP2e5PC2zK3P4bg83JBD2LwcnpGZ83NoXpBD4YU5zL5Y+e/N4bWlOXy0Kocn1uTo2VHvW3Ooa8vhL1nXnsMZHTkckvs7c4jvUqxc0p1DUI/WyNR1mnN9DvZNWit1D2vdZsVvzWHayzkYdqnubtXcq3761c9ADpMG1f9wDuEjOTwn5aOaQdrGcigZz2FU7pjIwbs/h3fkq0M5zPDLZW5wLr+Zchm35BIdkYu/PZdHZbIjlxXOXHpduVzvziXCk8srUhuZS483l0NRucTH5DIxM5eAylz+U5XLqupc+mtyubE2F3tdLq/J3/W5rG/I5azGXI7I9jm5XDE3l2fn5TJrfi6/SOuCXIovzOXUxbm6d85l7ZJcCpbmMizLVueyZ00ulrW51DTn0t2Sy31tuSS05/KxhHTm8pRM78rlR2nuzqWwR2vltnW5eNbn6l44l5Ny/qZcvpLMzblct0Uzv59LWm8uV/fl8mJ/LlUDuXQN5nL6UC4H5N59mnE4l4/kkhHVGlWdMdWR5nHVmVAduW1/LtsOqM7BXHyHNe+Xubz9X9X5R/P65fFEWB4FpjzetuSxJSKPr215ZDny6JVXXXn87c5jvSePsyPzWOTNIyUqjx3yQkwe9ybkcfvUPBZMz2PVrDxyyvN4ozKPSTV5fCkZdXnskevq87A25PGK1DYq3+w8js7J46G5eRxamcezTXmUr83T/Wge++We1jzi2vII6cjjKZnRmUdLVx7F3XmMyp09eUSvy+M9uWh9HgEb8pi6MU/Pznm09ypPn/JI3IByDOXxtMzcl8cv0jqcR8lIHuNy92geMWN5fCAXj+cRPJHHk/LT/jyaD+RRdFD15M5DedzyWx52Sz6vyzFrPpsi8plky+dLWWbPJ9ORz1653pmPzZXPa9LgVqxs8uRzbmQ+X0hGlOLk+mjFxShO/pmUz3WTFVuu2ArlrFTOKsVWK65GcbWKk4Y6xcimetVuUJwsa1Tt2eprbj6N8/J5eH4+5y3I5ytxXJzPu0vziV6Tz8KmfFpb8hlvzefutnxi2/P5UC7pyNf/aT5Py8yufN3T5NPenU9ZTz775d51+cSvz+eyDfkYNuZTvimf3yVxaz6fSvij+VQ9lq/Pez7TB1VjKF/3/aojdw+rzkg+H8mlo/mEjuUzazyf36RjIp/T9udzQO47oHwHlU+uOKSch/N1/5LPkc/yuebLfIpPal1gAWeZClhkLuDViALqbQVsshcwyVHAl7LcWUCWq4A+ucldgNNTwJsyJ7KArd4CiCrgP3JbbAGRcQW8K/dPK+DKGQWkVxWwR66vLsBWU8Dr0lhbwHHZXFfA+fUFfCMrGwrIbSxgUDxzCnh8XoG+Xwu4+6ICdl5ZwC/3FNB+bwFbVqnO2gK8zaojga0FPCkz2gr4WdraCyjtKGC/JHQV8Im80FNA9TrNuKGAvMcKeOATzbW7gJt7C5jfX8BjAwUU7ytgTOJGCrSnBfx3vICeiQLO3F/A4gPq/5D6P6z+5fYvC/jqV+1DUCGXmQoJMxdyZkQh6fZC3nAWMsdVyAn5zlNIgbeQEbkzqpAPogsJjS1kUWIh5ecUcsd0vZ9VyLNSUV5Id4WuVRWSVl3IHrm+RrnqCpncUEhTYyGFswsZlbvmFLJkYSE77inEfF8hrzep3lrVa1FMm2LkrvZCYjsK+Ugu61SPXYU8L2evK+RzWbq+kL4Nhbg2FTJ9SyG/7y7kyN5CFvcWsrevkDcHCjk1WMjUfYX6TBdy72ghn44VctV4IXX7C9l0oJDzDhby/tFCer8p5M9/tT6kiFPGIkqsRdwXUcTV9iIsjiJekXpnEf/KZlcRPncR38oaTxF3eouIjSriI7ksukjffUVUxxbxp5wbX8RgYhHvJReRM1PHctusIi6uKCKksohn5I+qIs6qKeIzWVJbRGZdEX1yU30R2xqKdB9VxJOzi5g5p4i2S4vIf7AIQ1MRz8v6ZtVoKeJLWdGqGm1FDMlt7UV4O4r0rKdanUVUdhexrqdIe1fEF7JsfRG3biwicpP62FxExZYierYWkfFGEb27igjsVb2+Is4Y0Psh9bJPvQwXsWBE10aLeEpmjhXxm3SOF3F0oojF+7X+gGIPFuE+pHhZ8kUR7/xcRPbJIm43FBNmLGaltZjhiGLusBUTYy/mI7ncUcyLzmJqXcX8LZvcxZzvKWZ1ZDGj3mLuiiomLrqYT8QUW8zLctu0YiZVFPO1DFcVc2d1MbE1yicv1RVTV1+s+51ifI3FNM0uZmxOMdvnFWNdUEzjhcWckP+7tpgnmov5taWYztZiPScXk9lRrHvMYm7pLCayq5j3JKSnmGflf+uKWb9e9TYVc0av4voVN1CMYV8xz0v1cDF/ycaRYs4bLeYbWT1WTMG45pC7J4qJ31/Mp2I5WMyr0niomJPSdrRYz2TFbPuqmPvDSrjOWMJv1hK6Iko401bC57LMXkK2o4RBuc1ZQpSrhA/lMncJ4Z4SXpTayBI2e0v4LqqEiZgSkuNK2CUBSSX0nF5CyPQSJs0q4WspqCjh7soStleVcHV1CdaaEn2/lfBYXQnT60v4RToaSlgyuwTvvBI+kP67SshvUnyL4ltLdI9Ywpy2Ek7J4+1a16F10tlZwhldJXwmS7tLyOpR33LbOvW9Xn3LZRtKMG4s4SWp31TClodL+GFzCa1bSji4VXvwYgkffVrCiZ0ltO8p0ee7RJ/vEjL71M+AZh7SzHJsn9YOlzB5ROulZVTrx0p4aLyE3okSPAdKeFcuPljCgt9KmBVWypfGUlaaSrnLUkqErZS59lKecJQy01nK79LtKuVsdynDkYrxlvJpVCnWGMXFKia+lBVJpdq/UnZWlXJddSmOmlLekqC6Up6WivpS/icbGkqZ1FjKN1I0p5RxuW9uKcnzSnEuKGWbBF9Uyvu3lnL1atVuLuWc1lK+klVtqtFeyqjc06FanarVpVrdpSzoKeWZdaVUri9l44ZSvt1YygObS3n3kVKOPa78n5RyuLeUqMFSPhTTvlJekcbhUk7KYyOlus8upWuslLPGS/lCVkyUkre/lLsPlJJwsJQdcu2hUuyHNc9npTR9WcpVpjLmWsp40lrGfyPKmGQvY42jjCJnGRNyv6uMFHcZe+RGTxnuyDLelUu8ZYRFlfGi/BtdxtaYMn6KLSMnsYzvzy/jm4oyUmvK8NSV8Z5cWl9GeEMZL0l9YxnH5dHZZUybU8Yv0jm3jDPnlVF6u9Yt1brlZTSsKmP6mjK6mspY2VzGWEsZu9vKuKG9DFdHmb4LyzB0qX53mZ5VyvhZOtaX8fmGMpZvLCP4vTIe7i1jcl8ZQ0NlbB8u0/Ofzo+X8axUT5Txt7QdLOP0Q2UclWs/L/t/huszLqqjC+BworHGrijS7KZp1Bil9z9lKQvswi7LLh0sqBQF7PQOCxZ6tWuKRqMxzcSeprGB9GJ9U0xiLOntPR+e3+ydO+fMmctyd4ZZw6z5d5Q1vmOseSScxlnz2gRrMidaM3eSNZfFOhNrpk62ZtkUa0abWhM21Zqn5ta4WlrzrSi3suYbT2ss/Kw5J1b6WxMeYM1vQdZ4qK15IHYEW8s525oBUaCxplVrzXSdNZ+Lj/XWDA+3piZaYorlXoU1m7ZZM2O7Nad2WjOiyhpttdQp9tdIrbXWPBavN1rTI8bvsab3c8lx1ZqQa9bsvW6Nzw1Zjyi7ac3idmu6RXaHNVc7rUnvssay25rzYnyvNR+Iof3WHBa7b1mza7QNP42xYdEEGzpF5kQbeRY2fC1STWwwn2zDyik2jDO14X0xxMxGvhM2VFvZ4DjNhtdm2NDoa0NBgA3zA22YpbIhRW2DabANp8VojQ16rQ2DQm0I0tnQEmaDfbjME2XD+Vgb1EU2OJfZ0FNuw+c7bEjcaSPfARtOibgqG56vtuFdoaux4ZlaGw6JgDobfhVN9TZ4NNhg12RD/xEZ+7kNv31lQ/MlG368bEPl1zY4XLGh5KrUec1G9rE2rL5pw8R2Gz4WMR02jOi04ZgI7bLhYLcNyh7J22sDfTY8EHYDNiy8Lc9GXLhvw+1nbQkdZct/4pcxtvwwzhb7CbYUT7Rl0SRbskxseWGyLVdF+hRbrExtuShWT7Ul1tyWkRa2vCt0lrY8a2XLIRE4zZbfRPN0W9L8bLHwt+WCmBhgy8diZJCMV9nyjNqWgGAZK1pCbPHU2PKTqNLa4hhqyz1RprNlcZgtPSJXb8vLBls2htsyI8KWkzG2BMfbEpZui7LUlh+NtjhU2FK6zZbu7bbk7JCxlTK2ypYvRHK1LaY1tiyvtWVsncSLiHpbhjbYsr/Jlp27Zd0nbSn50pbrl23Z8LUtp6/J2Bu2vC8iWm050maL5qYt/4j97bZydpDnJpo6baHLlspuqaFHauiVuvuk5n5bNt2yZdhYO94RmnF2KCfY0TzRDs9JdvwkjFPsWGJqR/5UO+ab2bHV3I45FnZcFhZWdqyeZofZYjuO+dnxrNKOPwLseBRkR53KDle1HduD7eT/047bolhjxyKtHV0iO9ROzmF2XBcbw+yYobfjS5FisGNquB3jI+34UAzeYEd4mZ3s7aSmHXY4VdrxjaiossO62o7CGjsW1NqRWWfHi/V2XBPTG+0402xH9G47thy1I+KqHUeu2RHQaid7ETta2uzwvmkn73o7atvt+K5DauySGsVrPXa83GdHq9jcb0fqLTui/pG8o+05N95e9r/2TJhoz/Mm9hgm2/PcFHsOixBTew5MtedXM3tazO3xsrCn1tIe2+n25M6yx3OJPc6B9nwjbFT23BavBdvTLXJC7HlFY88WrT2zQ+35WqTp7LEKs+czkaS3Z1yEPf/ESr9RrivsObPNno922DOkWuYXmhp7DtbaE1hnz+9id7099Y32/NBkDx/Ys/Ws1P+ZPae+sCf+S3uOXrbn2Sv2vCn8r9vTfENqbrXnoahts5e9mj3fiR3t9th32FPWac+SLnsKuu1Z0GNPVq89lwfsmXLXntR/7Ikd7EDzKAcejnZg5zgH7o13wDjBgaUTHeSs6cBCEwe6RM5kB16e4sAWUwfmTHUg3cyBaeYOfCHMLB34ZJoDtgsdiHJ14CdfB771d2C70oGyQAeWBDnQLwpVkk8teUIcaBVztA5cEetDHeTdL3n0DpwXqw0OmIQ78Kl4PtqB3rUOuBsdqCqXObY7cEeU7nDg9Z0OFFQ6sKDKgU6RXS25axxoE1trHZhb58BVsaHegRkNDqxrdMCiyYHEZgfi9jhw8Yx8PuvAmM8c0F5y4I3LDuy65sDj6w403HCAVgd+FNVtDjjfdJDn6iDPVJ6RMHY60NPjwPw+B9rFSwMObL7lwOzbDkz+xoH3JjgyfJKjnD8deW6yI4eFZooj/4k3TB1RTXXkL7HPzBGluSO/iV0WjigsHXkiPKY54jrDke/FxcWODHaWse5y31P6fRx5IAYCHVmkciRP7cj8YEeyQhzlu+jI3FBHNugcSdU7YmVwxCzCkfMiOt6Rrwqlv8iR1WWOTKhwlHO7Ix9sl3s7HHl+pyMnRESlI8eqpPZqqb1GahfaWkeeqXOUfZoj6npH/hYHGhwJaHTkD7GnyRG/Zkd+ER57HPlJ3DvkyK9XZT3XHWm84YhnqyM/i7o2R9xvOvKDqG53xLnDkZ2djjh0OfI/UdHtiG2PI2W9jiztk3WKgluOXP3GkeZhTjiNcZIzvhNLJzkxIIpNnFg82YlesdDUiS4x38yJdpFl7sTLFk60ietWTsye7sSGGU68v9AJF4UT5UqJVznRp3aiIFjiQ5zoFnkaJ17VOtEhskOdeEXnRGaYEzf0TswNd+JStBMt+U48KHPiu3IndlY48c02qWuHE/eFTaUTd0RZldRZ7SRnBydKapx4vdaJojonXqt3Ir9Bam10IrdJ8u9y4qU9TrSKKwecCLjqJP/fTuy+4YRvq8zV5oTiphNPRFO7Ew2dTnh0OVHX7URNrxOufVKLqOqXegacuHffCbMRzpg+78yn451ZMcFZ3n/OLJvkzEcmznLOcmbsFGc+FO9PdSbCyplhM5zRz3Rmp68z3/o5cz/QmXK1M3eCnTGGOGOtcea2KNU6U6JzZiDMmWK9MwWRznyR48yFEmdWbXfmzA5nEnY6c7rSmZVVzkyqlhrEyhpnJtY6c6remY+bpY5dzsTudeaZL5wJ+dKZQ9ec5dzpzN/iQLsz+zudCexy5k8R0OPMvl5p+5z5Q+zrd0Y5IG4783CsC+4TXaibJK2JCz+JWlMXfjSX1sIFN0sXXGe5UDNb2jkuuNi78L2X8HehSiltgPQFSSuqVPJZLZ+FS4gLD4SLVlrhoneh2iBtuORKdMFruwuPROMOFx7vlLZS2ioXmqpd8K6Rz6KpVj7XudBcLxpdUJ914R/x7GUXBl1z4bAIve7CkRsu6FqlbZP2pgvPtbvwjjja6YK+y4Wh3S4cE8N6pRXDb7kQcduFyLsuJPzjwrQJrnwl0ia6Mn2SK5dEuokrMya7cllsmOrKLDNXNpq7MtvClU2WrsyxcuXFma68NNuVeS+7kjfflSqFKz/4uOIV7EpTiCsKjStPRYvWFZ9QV34Ru3Su+Ia5skfvir/Bld/FHxGuBEa5ciDalb9jXFme4YppoStry1yxNEod2125slPmrnLlmthc7crcGleuiy21UkedKxn1UkuDK1mNrnQ0ST27XNl9xpWA864cvuzKc1dcGXrNleE3XDkuIltdGdnmynsi+qYrsR2ufNTpSnyXK+O6pYYeVyb0uvKpWNnnikm/K6sGXJl6R+q670rj8254j3KTPaobf05wI2iSG8GT3fhPvDnFDY2pG4enuvGcuRvvCL2FG+/PcGObpxtOCjdq/dzA343HAW40BbqhCHJjl8oNP7Ubv4k/Q9zYr5G8Wjf+EYdCJb9O8ou3wtzQ6t0YZHBDF+7G0Qg3DJFujI5zo67YjT0Vbvhvc+MPsX+7G3/vkJgqqalaYmrcOCLCat0YUudGeL3U1eTGJ7vdSDrghvlBqeOC1HDRTb5nsgah+9qN49fceP6GG7Gtboxpc+MjseymGxPa3fhUrOxww6TTjbNiTZcbU7vdSO5xw6LXjdQ+Ny71u7F+wI1Zt9yYe8eN9ntuZN93I/8bNwL/dGPyCHfSxrhzbbw7Wya48+JEd9pE1iR35pm40ynyJruzYIo7PWLxVHcGRIWFO/aW7jhNc+d74TPHnV7ced3TnVvCxtudbQp3vvVx5wc/d35XubNP7U5gsDt/i2e07rwtQkPdOapzZ7jenSiDO+Mi3VkR5Y5prDuniqS2CndmbnPnini50p12kVsl9VRLPaKwRmqqlZqEdb0798S2BnccGmVuUdnkjkuz1CAyP3Ln4UV3Iq67y/N0Z2ybzHXTnUnt7pwRFzvdSelyl3OlO+k9Mm+vO5v73HmhX2IH5Dncdsd7rHx9xsO/E0FrAkcng2EKvGcKY8xgogWcFqsswdQKkqdBfSA8CYLf1bA/GIJCJF68qQGNFt4JlRw6iTeAVQxci4MX88G2FJyNUFsOPtth7w74eye8UQmDqiVO6GtgeC2cENF18FE9LG+AS7vA8xJyVoHn22RbKuJuwvh25HsDCR0wpRMuiOQuZM3wlUjvgVm9sLUPXuqH3ltQcRfy/wbfIR68NdyD2ZM8uC4yTDx4ebIHeVM8WGTqQclUD+6ZeeBo4cH3osbSQxbkgc90D7SzPVis9ECp8cAQ5sHYcA9WRnhgGe3BV2JWrAd/JHlwdrsHaZUeXK3y4KUaD9pFbq0HC+s86BMl9R5sb/TgQZMHu3Z5cGSfB5+d92DBlxJ/3YMDNzx4ts1DzsAyR6cHp8SUbg8uCKteDy6JG/0eZA140H3Lg7cfeHD8OU8sR3oyZ5Qnr4/z5LsJnjSbeMp7xJMwM0+GmXvynoix8GSspScXpnmSMt0TK39Plqo9uSucQjzx1HqyK9STv3SeHArz5KjBk/RYT67HeXKkwJOr5Z4M7PDErtKTb4V7tcxT48nvtZ4cqPOUPZonI5o8mdDiSdoeT1Z84cn/rntSecMT11ZPOS944nPTk2c6ZVy3J3E9npzu9cSsX8YPePLNH57sGO2FYpwX+8Z7oZrgxeGJXpw08SJushenp3ixxtSLL6Z6yVnAi1nmXlwX8yy9KLLyYu9sL9JcvPjX1wszlYxRe9GjkXtaL5aGerFD54VLmBcNepnDIHOEe/FMpBcblnmRWiLXlTJnlfRVe3FEGGq8GFnrxcR6L5IavLBs9OKS2NjkxQvNXtwU3+7xgn1ePBbKA17Ufi75bnix8KYX/aKs3Qu7DhknHnfJmB4v3uz1IrTPixP9Xoy7JfUP96ZohDcHx3rz8URvpph485mYOcWbayLD1Jt5U73pFkVm3iw192anhTdNVt74TvPmDxEyw5sxs7151d6b057ePA30JkjlzWG1N/pgb0aEePOBmKT15pxIDvVmms6br8XmMG9e0nvTIQoM3rwe7s0dsbTcm+bt3vy5wxttpTdDqrw5IWKqvRlX482aWm/M67zlrOPN3AZvborcRm/Km71xaPHmgfh1tzfh+715dFT6rnjzTKs3H92UNXZ4c1Gkdso6u6TuHm9Ker35ps8bBrx5Inbf8qZxtALfMQoOjVWgHadgyHgFJ0TMBAXjJypInKTAwkTBJbFxsoIXpyhoF/mmCnnXK7gjtpkp+Mlc8lgq+EOcnilxsxR0ouBnbwU6PwXnAhRMC1JwRWxRKehWKygKVmAdouB/olKjwF2r4JHYFaogQKfgH/F2mAK9XsEIg4IPxPJwBSYRCi6IdZEKZkQpuCYyoxX0xigojVVgG6fgW7F3uYLZSQqqtin4d6cCQ5WCD6sVrKhRMKVWwWcitU7BrHoF2Q0K+hsVGJsUODQr+F7UtSjw3qXgN7F/t4LBexVE71Ow5oCCjjcU+F2StX0tNdxQML9NgV27gtoOBb90KtjXpWBQj4JjIqpXwZg+Bav7FbjeV3D8NwWjh/rwxXAf7ozyoXmsD3+P82H4RB/Zy/twwcSH61N8yDL1YcFUH4xmPgyZ7kPsDB9KXvDhbS8fbgX48GOQD3+pfdCFSJxW4kIlLsyHhQYfHCN88Iny4WSsD/O3+fD9Dh/qdvrwW6WP7DckX40PJ0RsrQ/n6nxIqfcho9GH+l0+KHb78LtwbfXhkdjV5sORdh/CO3ww6/ZhY48PL/b60CGW9vtwX1QN+PDsXR9chvjy5Shfnk7wRTXJV94pvlhN9eVrsdXMl15zX0otfKmz8kUxzZffxaHpvqyb44uDmy8N7r6MDfYlMURiNL5y9vXFLkzG62W8QcaG+zIs0peT4mK0L7NjfVkc78uneb7kV/riXuPLE7G3Vuav82VQvS/HxJlGXzJbfCnf7cuFE75s/9CXlZd8+fWGLwdafQlp8+W9m75M6pD7IrXTl9YuX3K7JX+PL3fEjl5f3Pp8efaW5Lvjy7UJftya5Mc2Ez9apvjxn6kfn5r7kWjhx1YrP/qm+TFqrh9L/P14T+VHvNqP1BA/8rR+EObHU7FP70ewwY/nwv2Ii/BjcLEfE0v9OC8WV/jxZLuf/K5LX7X0idw6P9nDSHyjxLT4cUKk7vHjo0t+rO6Qebtk3m4/Tt/2w2K0Pz+O90c50Z9IE39OT/YneYo/0039uSaypvqzyMyf28LVwp/HQmXlT5HSX/a9/qwO8eeyxh+nMH9a9P48E+7PUTFuhz+VNf7sr/NneaM/XzT581KLP13iyduS71N/Tpz3J/6CPyYX/flMrP/Mnxc+98f2S3++Ez6X/Ll6zZ/trf7svenPcx0yvtOfz7v8ebHHn07xfZ8/fw/48/Ytf8bc8Sfprj8pv/lz4B9/Ng9S0jtYyU9DlLQMVfLNGCWrJym5YqIkY7JS9qNKtpsqcZ2qRG2uZLKVkpIZSupdlPi6KvlbHHZTEuGuZAxKTotkDyUzPJVcFzleShZ7K7knKhVKPHyUDPdXkqBUYh6gZEugkv4gJbuDlQzWKDkuXghTytlZyQODkoZwJWOjlZwR7VlKvstRUperxCdPydv5SsILZN5CmVckFSmZXizzipwSmbdUyYhtso6dso5KWUO1ksdib42S4FqlnA+UnBTL65V82aCkrFmJY4s8C5G2X8mHp5UMnJeYixLzmYz7Uuq7rmR9m5Kum0rsO5Q0dSpRdin5TxztVhLdo5RzlVLOBErm9EvNonBAntdteVZ35FndlfXcV7L0OyW/PZV5JwXgbBrA7qkBqMwCGGweIHugAJZZBPCFZQAbrQJ4eVoAD2cEMGh2ABdcA0jzDWCCOoDzYm5IAB2iSBOArTaAxtAA/HUB/CsmGCRmWwDHxYadAfRUBlBWFYBTdQC7amSuOpmnXuZpCOCVpgB6RXlzACf3BGC6L4BZ1wOwbg2gvi2Af24GENkRwLlOma9b5usJ4EGvzNcXwH/9ARwbCOCvEYE8GBfIRZNA1k8O5KUpgZSZBuI4NZCHYpdZICrzQAZbBLJ5WiAWLwTi83ogiUHSagI5rA3knC6QYkMgduGBNEcEEhAZyPGoQJZUyJjtgZyvDGRudSAlNYGcaAhkoEXyfyX5xeWrgXi0Bsq+O5C2zkBsugNp6AnEvzeQ/8SxvkA+Hwhk461Aem8H8vhuIK+MDOLJqCByJwTxzcQgoqcEcdE0iBfNgjjtHcSywCBMg4J4QxPEzbAgCvVBBEQEMSgyiDu5QZhvDyJzRxD3dgbhXRXE+Nogzou0uiB+bgwiuDmIVbuCsNwdhN35IIIuyvgvg+i+HsTetiCsOoO4Lr7tDsKvN4h5t4NwvxtE4yAVAYNVmA5V4TRexfXJKtn/q2iYquIZcxVfWqq4NU2FxwwV/otU/OysYq+LihBXFcPdVHwk1rirmIaKGyLPQ4W1p4rvRKOX5PVV8ZX4I0DFKZ2KGXoVbaLAoMI2XMXCHBVVuSq88lT8KSILVFwoVLG+SMVLxSrKS1S0b1OhrlRhWaPimsipVbGkTkV9vdTUoOI/Ed+kYkqzzCW2tqhYsEvFHVG5W3LvUfH2Xsm9T0XvQRVP31DJGUPFvIsqXrgs9bSqsLup4geh6lCR0CVzdau4KnJ6ZK5eFd+K+j6Zr1+ey4CK4yL+lqzvtopLYusdWctdFXeF930Vf4lBz6lZPkTN4uFqfjVV88ZUNWfN1aRaqHnBUk23MFqpeTxNzf7pambNVhPrrOZVNzWV7mq8UHPYQ80GbzXbfdSEBas5E6JmrlZNaagaJ52aR2JfmBqtXs1Ig5pPRHGkGocoNXui1VxfrUaRr+adAjUmRZKzTM2f4rBRTVS5mt93qhlfreaVWjX9Ynudmjcb1IQ3qklvVnNoj5rdl9XY3VAz7KZa9qpqpneoaRUFnWpsu9T8KIb2qlndp2aIHIqHDA3GZmQwzc8H88HoYG6MDaZlQjCrTeTz5GDypwRjaxrMD6JlarC8j4IZah7Mh6LVMpgCK7k/LZhd04OZ4xXMgaBgyjXB6HXBjA0LJk0fzEuGYCrCg/k1IpiFG4L5tiCYpUaZb5vEVkpusasqmGE1wXwkEmuDmVEXTJsoqg9G0xTMiOZgPhGlu4Nx2hPM/r3BrDsgMW3BzGwPpl04dgbL3jCY53uC+VQY+4M5eCuY7/4IZmBiCDFTQvjSNIStU0NYaBYi5+UQas1D+M8iBLNpIVwR25aEsMsnhLPqENKC5VoTQqQuhIlhIWzWh3DHEEJ1eAjHIkOwyAlhUlUIW6olV00INbWSqy4E88YQrormlhAS94Tw8cchOJ0O4bE4cCaEsLMhjDkXwjmRfj6Ely+E0C92XAzB87MQ/hRHPpd6vwjhqy9DuH8phPeuhHD9Wgi7W0NIaQ+hqyOEX7pCeKM7hPG9IbJHlJpuh/Dd/RB++i8EzbMaRg7SUD5Ew69DNUwYocF8nIaWiRqGm2g4JZIna+RdrMFlqoanwmCuYaOlBsV0DVNnabgimudq6HhZwxNnDQddNOhdNax31zAPDZUeGv721HDUS8YESnywhgshGqpCJYdOI2cMDcfCNMTrNZgZJJ9QR2kYFq0hfLmGEaka1qZpeDZLg1WOhhviw50a2qs0ONXInOJgrYZx9Ro2NMicjRr+bdawa5+GuYc05JzV8OCcrOm8huALGlI+0+D2pYbprRqK2jQ8uqnhfKeGd/s0LOvX8PMzWkYP1nJWXBmp5YdRWj4dq4WJWi5N1tI0VUuQmZaPzLV0Wmr5ZZqW+7O1DH5Bi8JJyz9imYsWc1cteW5abN21/Cj2oEXjoeV5Ty1nRKqXlpe8tfSJHQotXj5a4vy05Ci1BAdp2RaixUOj5bJOS1aYlu/1WpoNWoZFaOmO0hK5RUtDlpbAbC1DcrR8KBJztXTkaSnLl7oKtLxZKOOKtHxRrGVriYwvk3Hlcn+7XFdrea5exjfKdZOWSbvl/j7JfUaL+zktv4vD57XEXNAy+aKsXTR/oeWTr6SuK1oetGrlXKJlZLs8H/Fip6xFeHXLege0aG9rcRkcypvPhXJ4XCiXJ4TyYFIou0xC6Zsayg6zUP42D+WYRSjmVqFcE/nTQrGbHsr62aF86hLKeb9QnENCidSGkqEL5duwUJr0oZwKD+VKnIwrDGV4TSifiN66ULwaJKfIbwnl512hjN0byuYbodxvDSXwZii2A6GUjdLx9hgd2eN1nDTT0W6ho8xSx29WOqKnS/9MHdazdGjn6HDQ6Hgk1kXqeDFKh3eMDssyHZO262ip1BFSpeNMtY7qOh3vN+jobNJht0/HuIM61h7Wce+0jo/O6Ug+r2P7RR3vfq7jjcs6llzTobmhk/2gjjs3dQzu1PGhSOrSMbtbh0evjr/Esn4dNwZ0fP8/HU9+07F3Yhihk8IYYxJGg2kYQ83COCX6LcLYaRmGwiqM/8T0GWHkvRDGm85hDPMNY4YqjHhNGAWhYTzWhZEZHsaDiDBGR4exISYMkx1hXBLWlWHoqsPYXBuGuiGMW81hVLeE0b03jBUHw/j5ahiG62FktIbxfVsYu26Gcb4jjE96wzhooid8sp4fpurRmesZa6Fns6Web630NE/TM2SunodOevY765ngqucLkeGmZ4m7ngdiN3qaFHrO+OqZrdXTLf7R6Tkepme6QY8xXM+yKD3OsXourdKzL1FP3VbJm6lnbZaeqhw9g/L09BTo2VGo571iPZ2lelx36DGv0su7Qs9TEV2n50q9nrwGPXaNeh6JiGY9X7Xo0R6S2DN6vM9K/Dk9My/o5W+mx+WansI2PY43JYd4s13iu/TYd0u8ONQjNfXpyemXNQ7I+u5IXc8YGBhkYNAQA7NHGdg+2oD3GAP/iq7xBv6ZaMA4xcBfpgaOTTWwwsyAlbmBm6LMwoCbpYHW6QbiZhu4PsfALy8YuPaygaUeBj73NpChMPC6j4EHYo+vgVA/A2P9DXwmtigNLA4w8L3YFWhAG2RgjMrABbFZbeC1YAPfCY3GwGitgfNiU6iBb3QGmsMMjDIY2Bhu4Gy0gQWxBtTxBtYvN3BvhYFTmQaG5Bn4uNjA2hID1WUG/I0GBpcb+EikVBh4cZuBqu0G/HZI/07pFymVBl6oMtAvqqrlXo2B5Drpq5c+UdUgz6pJ+pqlr8XAh3vk+qCBnecNJH1mYO7n4rKBPuF7Re5dNfCBSLom/delX1TekHutkuOm9LVLn0julvw9Ml+fxPQbSB8VTsOYcEaahLNhcjhNpuEETw3nnFk4Cy3CCbEKZ9S0cM4Lzaxwwh3CyXEKx0ERzps+4cSHhGOlD2dlZDjTo8LxiAnnb7FtWThBWeHsLg9nQlU4WdXhHKiV+LpwJtWH47g7nDvnwsm8GY51ezg/ifBOudcVTm53OHY94UT1hTOlX8beCmfZN+FcHhPBm+MjcDaJ4FdxeHIE8VMiaDONoHRqBH+aRXDMPIKVFhFMt4yQ36MIvKZFcFsVwavaCJpCIxgVFsF58b0hgt3hEegiIvgiMoKsqAgiYiOwKYzAoiKCpNoIXqiLoLo+gtSmCO41R7DqZgQv9Ug+UdcbwfD+CBbciqDldgRL70dQMjKSWxMjGTY5kjHmkWRYRBI+LZK2OZHwQiS/OUUyzTUSL/dI3ieSoYpIPhUXlZH8EhLJ32GRrDZEcioqksbYSILjItm8NZLzO6WtjORBVSR7qyOZWBtJbl0kbzVEYtEUybnWSC51RuLQHclT8d6tSNbcjuTC35E4DY7iV/HUJArj1Cg8zKI4aR5Fv2UUp6dHsXBmFI98oygNiGK1KooWXRShYVGM00eRbYgiJjIK86go5sRH0SfWr5SYhChuF0exvyKK33ZGsaMmSs7AUayrj+JeQxSHdkcRtSeK3UeisL0eRVubzNsu83ZE8UJXFLfEiN4ozol9A1GY3I7C+W4UaydH88qUaO6JRtNoPjOLJtM8GhuLaN6wjJb9ZjTMiObkzGgc7aPpcoomzieaCr9oXg6UscHRmIdG0yrKdNGoIqO5EBXN79nR+O2MZkhlNHtqosmvj+ZoYzQ7W+T6UjSTvo7mtY5o9nVGY9IdzRXh0hste6Bo+gaiOXsnmvjRMXSMiWH+xBjZ98TIGTIGR9MYvp8ew1ceMYwMi+GC2KqP4aEhhuiIGMwjY/CMjmFtbAz7K2O4Xh0j5+0Y3Gtj+FucrIvhxYYY7oiGxhhGN8eQ1RKD7a4Ynoi+7hiqe2II7I1hRF8M58SSAcl9W3LfieHyfzGkj4sl0TSWF6bGclt8bhGLnVWs/ObF0iVG2MZyXkSHxfJsRCypkbHMj4rl3LZYLKpi+aQ2lu/rY9nXEMvTtlhmdMRS1RnL8G4ZI97oi8VyIJYO4XM7lufuxDL1m1jKvo0l+5k4/MbEsXh8HBUmcXhPjmPQlDjCZsXhNjeOHzRxlIfFccoQR3p4HBFRcdg3xMmzj2N2cxy1LXGodsXx2e44qj6PY9nNOM53xfG4J44Z/XH0iAu343j7nlz/FMcqk3jmOcVzyi8ehTqeDSHxHNTGY6GLp11sD4tnqCGeJRHxPBRW0fF0ieFx8Vgvi6dnZTzvF8YT0xDPsJZ4tuyKZ+nueJ60xTOrI57aznhye+Jx7I3nd3FnIJ7Cu/G43Ysn+994Tg5fxuTRywiatoy8yGWciF7G5cpl1Oxfxs2vlnH262W4dCxDMbCM524t4627yyibspyfzJfTY7WcUTOW87n4wGc551XLsQ1ejla3XM5JyynWLwfDcv4TH4cvJz1iOSn1y9nbuJyIpuVMbV7O073LCT20nEs3llPZs5yA3uU4DizndxF+bzlDv11O8J/LcftnOS1TVqA3XcFapxUEsILMoBUkBq+gQreCrYYVjK9YQV3tCkLqVlDUsIL1zSt42LKCN3dJ3z7pO7UCbc8KJvau4KoYPLCCT8Xj2ytYeXcFc+6tQPe/FewYsZLKSStxMV3JB1NXkmq2kgXmK4m1XMk0q5VcmrGS1+auZGHISn4QtbqVFBlWQvhK3o5eSWj8SrYmrGRx3kqc6lcy+KuV7GhdyV8dK1nXJTHdK2U/sZKRP63Ee1ICz5kkcFbYTkkg0iJB/hYJjJ6ewEF9AleiEiiJTuBMbAJl1Ql418jY2gQy6hKwq0/geEMCyY0JxLQkMH5vAq+8lcCpcwkEXk7gSGsCq9oSaO+U6+4EPu5PYMNAAmb/S8DtQQKVg1fxyfBVPDt5lexPVrHGbBUvm6+ieOYqKsNW8ZVB7kWu4mm03I9ZxYcZq6irWsXEmlVcE0PrV3FevN+0itTmVWjaVuHTsQqn7lX8JT7oWUXCwCq+/W8Vf5ivZpHVaqZoV7M9dDVK3Wq+DFuNu2E1n4SvZn7ManbVrSaifjVVjatRN61mXPNqvhZDdq9m1aHV7H1zNX91reZR72qO9Elf/2qm3VlN3d3V9A1bQ+iINdw1XUObdg1nw9cwZdUaXt64BpeGNbyxZw139q2Rve0azG6swa17DZt71/Be/xp+urWGF++uIfr+Gg6NTWTilESui3LTRPymJjLSLJEvhMO0RP4UB+cmcleTyPbwRF7PTiSyOJHR2xL5rTaR9+oS5TcjkVVNibzUnMiBlkRm7k7E0JFIV2cio/oT+Up43Uok+04iLncT+VekD0qiY2wSo0ySOGWehK1lEr+Jk1ZJfD9L2tAkjuqTeBCexP2oJIZUJPFHZRLp1Umyx0ri7YYkEhqT+KYpiYg9SUw5kITiShL515I4eyOJx91JJPUmMb8vibf6JdYymaXTk3kq1s5M5uGsZNbMSWbFi8ncmpdMjS6ZsRHJGCOTGRqXTHpiMhtqkvmlNpmTF5Np7kiWvU0y9d3J6HqS6ehNZtJAMjtuJTPqfjIXLVPIs0ohe0YKLjNTWLAohUbXFIaFpPCZyNek8E94CunxKZRsT2FodYr8hqRwrk5i6lM43ZjCJy0p8j5LYePeFN59K4XhfSl8IfJvp2BpupYe87V0Wa2lY8Zabs5eS6Zirbw/17JUt5Y0/VqeGtZyInwtjyPX8m7UWiJK11JXvZaptRLTsJb25rWE7JLY3Wt5rm0t7u1rGdS9FrdeafvW4jqwlmdvrcXlzlres1jHEqt1vDdtHWnT1/HLjHUsnr+OY6HreBQubYSIXseTEhlXLffrpG2UVpxsWsfSlnX8Kk7uWkf67nU827UOt5515PStw71/HRfurOPG2FQ6zFMJtUzF1CqVTlE7LZW3FKms8U/lSEAqR1WppGhSWadLJc2QypLwVH4R1lGpnEpI5WalxNel0lWfSlhjKuZNqdw+kEr6+VQ+vZKKd2+q/O6mcuVuKgtGppFhnka2VRpu09JgZhpfzk3jqDKNv3Rp8rufhpMhjayINJSr0ti2RvqqpK86jf/EmZo0BtWnyTsgTc5aaXi3pFGxL41xB9LQvpXGrxfSGNmWxpWONMZ3pxHcm4ZJXxo1/WmEDqSx95s0XvohjeNP0ugbn85b5umstkjnJ8t0XpueztJZ6SzyTWekPh1leDrXItLZHpnOzeh0uuLSmV8r4xrSea8xHevmdP4QjrvT8TqYzpeH0pnWlU5sTzr/603nYF86S+6n4/IgHc+f0uV/fD1TzdYzzXI9sdPWM2f6ev4nVs5cz+CA9SiD1xMWtp4Ww3ruRazn5s711FSu507den5uWU/gEYm9vp7bIq51PfM71vNQHO1cL++99fzTt57T/et57vZ6PhOFd9bz9b31TPhmPfdHbGDw5A1cFNWWG+iZtoHIGRuYMXMDx/UbsA7fwO/i++QNJK7dwMvFG/hB/FK2gY3lG/Ct2sCrezbws3h37wZS923g/BsbaD6+gZLzGwj5fAPTL21gdM8GtvduwKR/Ax3i4nMb0Y/aKHvQjRSZb8THYiP1MzYyXrGRUN+NmPttpDBsIwr9Rq4YNrItfCPqiI2YRG6kU9RHbcQQvZFpMRtZFreRF+M3krR8I5t3bsSyeSPf7d5IVNdGHvZtJHVgI6dub2TwvY1kDd9Ey/hNPJ68idNmm8BiE19abqLMahO6mZuwmLWJARE3ZxOLXtrEFM9NZAVtwl0l90M3Ya7bxFzDJhxiNnF39Sb+rJKYFokR8bs38f2eTRzeu4nNBzdx68YmtnZvwq9/E6G3JfbOJvrF7rubeOG+jBVXxm7mfyab2WC2mX/NN3PWYjN5lpsZOW0z6hmbSdRuZlHoZt7XbUYbvZldsZuJjdvMnZzN7M/dzLz8zTjUbmZU42auiqktm+kVn72xGWWnjOvdzM8Dm/nnzmbO3N3MdyO2UDp+CwembOGE2Rb6Zm3hu8AtfBy8hUMRW3gStYX3o7cwqGEL/k1b2NW+hRc6t/BnzxZa7m4h9t4W5t7fgvqnLVyeuJVtk7aiNtnKEbOteEzbSs4rWzn6+lZGe23lQOhWTuq3cjFiK3UxW5kRt5X74unyrZSt3sq5ChlTvZWEmq20t2zl1/1bGfrGVs6f2Up/31b29G8l9JkMvjbJwN4qQ87IGXyozWBoWAZfiZ7wDFoiMoiLzODFqAx+EMeiM0iLycA2NoN/xbm4DAriM/BZlsHY5Rm0ipoVGRhWZjA9IYN74qPEDDKSMhiWkoHf1gyScjNorM7gSF2GvPsz8G7O4HpLBmG7M7Dak8HBvRms2pfBwv0ZPBVbD2bgeiiD8jczUL+Vwc6zGbz/eQaqy1JzWwZ1nRl80p+B560MRt6W+3cysLiXwW3h8n0G04ZkkjkykxXjM2U/m0mQaSY/WGRyfnomfjMzqZ+dife8TDYoMjlsyOSviEzyojJRRGcyOiaTG2J6fCYbizKJq8hkbn0mD4RdUybjd2fy3b5MrNoz+bg7k5F9mVT2Z2J5K5M74te70n8vk6z7mYwdk8XSsVlEjMti5vgsvhHjZmYRNTuLjnlZNM7PYu6CLIpF2qIsLi7O4tiSLOIcs/jZPYu9vlmYBWSxVXwdlMUOleSIzWJdQhZz1mRhn5xFk3gmJYvAdVmcKsxiVEkWr5dmoSjP4m1hvS2LyO1ZzN6RxffCriqLA/tk3JtZjH0ni7Ui8lgWhe9m4X88i9BzWRR9nUX61SxUrVlsasvi79sSezeLJz9m8cFPWVx9lMXDf7MoGZvNjyJwXDbHxeTx2ThNyGa3eG5iNqtNs1k2O5u352eT8mo2baJ+QTb/iPMLs5m7KJv1i7PpFh9YZ1PiJrncs0n0zSZfmc23wi4omyYRq8rmM/GSOpt5cdncXpbN6QS5nyj3RWyS3Bdlydk8FKqUbFalZrMoLZttxmw+LM/GoiKbO2LU9mzO7symsDKbP5uz4ZC0b2ZT8HY2Le9IzUezqTiWTci72Zgfz8b/w2wmfiTxp7Pp+Syb7EvZtH6dTdRVqfmarP26rP1GNgtuyvjvs3n+h2xuiHM/ZVP0MBvlz9m8K0weyfN5nM0e8ctTiR+dw5RxOWwSM0xy8HspB+2rOWQtyMFrYQ5ti3KweS1Hvhc5HLDOodo2hzN2OdT55fCPiPLP4bwICsjBNDCHfuEWlMNwVQ5XxZngHPw1OWhicqhdk8O5xByKk3L4QRxPzqEvJYd9a3OoSs3hd+Gdn0NwSQ6txhysy3Mo3ZbDQ3FwZw5LqnL4szGHy2/k8OlbUu/bUu/hHCYeycHxnRx2ieVHc7gkXj2Www6hezeHiq9l/is5tF/PwfaGXLfJ9U1ZX4e03+dw74HM+4P0/5zDE+E3Npf143IZOiEXw6Rcjk3OZZ9pruzLc+X7k8t/C3L5fGEuryzKpVxcdsrlO9dc/N1y2Usuf3rmctYrlyLvXC4oczELyuXbyFycY+S+SIjN5f3EXO4m5TImJZe1IjQtlyGbcpmcmUu/WJKTy9PSXHzLc9mzLZeqHZJzZy6zK3M5UZXLlOpcEmtzWb47lx17cql9Ixfzw7lkiDviy2O5nDqey+IPZf5PJNc5uT6fS96FXN65mMvWr3O5LZ69nssXYt6NXLaJV+/IOu7nsv+bXLx/ymXFI1mfKHqaS8VfudQMymPB83kkjc+jYUIesRPzyJqWR/8i6Vucx3+v57FCmceigDyKg/L4UQSp8ngzOI9L2jxmrs5DuSaPKYl5NKbk8czaPOLE/HV5fJKax6Ys6c/NI6xCxm7Lo0AM7MiDnXnYH8xjzlt5ZB7O464Y904eqWLIsTxKT+TxwXt5nPo8D/dLeeiv5XFa/HA9j8AbeVR15hH/II9ZP8n1wzzshuVzeEw+E8bmky6cx+WzV6wen8+6V/OxX5DPLvHcwnxWiupF+Zx0zifTJZ97wttV4sV4t3zSRLdwcpccYhj5XBNLPPLZ5pXPU+HhJ/mU+bykyscoPojI552ofDZE59Mr9sfkkxSbT6tojJOaVucTl5zPF+LXlHzupkneCsm5LZ9/xbwd+fLuyGdcbT5mu/PZt0/GH8xn/qF81h/JJ/FoPtbHJJdYcDyfnWLyhXwqLuUTcEVqvSG1is7v8gl7mM+nYtbPssZHssbHUtPTfGx+y2fo4AKuCbuxBbw2voC/xMUJBYROKuATcWJyAZ5zCng4v4DNiwqoW1rAIecCEtwKuCoSAqQVrwcW8K+YpyqgOLiAnasLOLemgLLEApQpBZiuLeCO8FpXwNvCOa0AfXEBlmUFHDMWcKu8AI+KAlK3FbB3ewE3dhRwvrqA7rdl7OEC9gmbdwpoEsuPFlB9rICodwvQnSjgnc8LWH25gGeuFPCV0N4oYGZrAVk3C/BpL+ClWwV8+nMBsx4VoH5cQM6TAib/IusR58cU8uLYQoxi5vhCfhBHJxVyy6SQNycX4vhSIcvmFbJofiHVIurVQsIWFlKyqBCrxYXkCe+lhTjYFTLUXu47F3JRvOxSSIUIcy1ktlshfd6FuCkKGeYnuQIK+UtEBRbySlAhZ1SFzFFLTvFRcCH9ukJeiyrkHxETXYghtpCTywvZnFDI84mF3BTXkgvpyiykNbuQT4oL2bBN5hDu2ws5JEbvKGSd6BSOOwv5tqWQp0dkjqNS87uFmJ0oxOlKIW1XC0m4XshVseRGIf+JqJuFqH+W9T0q5PjjQqY+KWTTL4Wk/VbIgd8LmTiqiA3ijdFFJI8r4qZYNaGIpROLaBTPTiriNZMi/hE7pxRx3rSIp1OLKLAs4s9Xi7i4oIhXFhaxTZxdVMTc14qY+XoRReJHYedaRKS3XPvLtbAKKCJPfCcCAot4T5gFFckev4hjKskdV8TbSUVMSC4idW0RXWJrcREDpUUcLC+is6IIp21F7BUjtheRJOx2FLFLXN9ZxJWqIrQtRbQfKcLhnSL2iDVHi2gVtsdkLe8V0XOpiH1XZK1Xi9h9rYgb14tovlHEc61FpP0k8zyUeX6WMY+KCH+mmICRxRwdU8zG8cW8NaGYZotirkwr5vQrxZTOK2bWq8U8FB8vKOaHhcXkvVbM9yJwcTFXfYpZ7lfMJWUx/wQU81dQMX+oi1FHFfMguhiTVcX0JRXjnlzMgdRinNKLSV5fTFx+MV8JfUUx5duKObO9mLk7iikTj0XozmI+FT9XFjP+SLG8RyT+eDHO7xXz/Mliqq4WE32tmPnXi9nRWszvIrKtmAvtkrO7mOnfFRP0UzEnfy7G4lEx3z4p5sSvxfQ/X4JsCuU9W0Lv+BKcrEpom1/CrldLGLaghKGLSxhiXcJSlxJWKErkXVFCvXgmqITl4hl1CYuDpQ0p4bU4sayE+KQSLqWU8N9aadeVUJsqn0V8mowtl7EVJdw4XILNEcl/rIRWsetdme+9EoZ/WILzFyW4fFXCmK9LSBU9V0s4dK2EsddLeONGCRt7SjD7sQTzhyVkC8snJeT9UsLvY0uZN76UqAmlVE4sJXpSKSnzStk/vxTnBaV0Lyzl4KJS3BaXkv56KX3izSWl+DqXcty1FJWilFnKUrQBpfI7UMoTEaYu5awoDy7lF2EIKeW8eElTyme6Ul41lGK9rJRVy0u5uaqU1JRSxq6T/KJPFOaXMqe4lPnbpSbxp4jeUUr1zlJiK0v5r6qUK7WlLKkrJaG+FKfdpbjsLcX8aCmBx0p58K7kOFHKx+/Juk6XMvJrWcuVUnkmso5rMsf1Uia0lnKkrRS/zlJevl/KF99KTQ9L2f2olOGPS3F8UsrapxL3i9T3aym3/ywlf1AZ5cPLqBxVxsIxZbIfL2OYSRkfzi4jZG4ZO+eX8cWrZVxeWMbV18pYuriMMXZl8htbxjy/MqL9y6hWlhEfIGPEiiAZJ5aqymhVlzE8pIx24agp41CojE8oY0hyGXYpZewWHWvLuLOhjCRjGf3b5fNOyV1Vxsa3y5h8pIxZJ8ooEfEfl7H3TBkjz5bx2bUy+X5LzeKrG2Usai2jVqxqL+P4QBkFd8rQ3ZfcD8vwflrGydFGHo0zohtv5IUJRsInGnlmnlH2iUZGLjTSJda/ZmTS60a2CJ8lRr5damSGv5ELgUbmBRnl/9fIIrWRNRqjvMuNnBf/LTOyN8HIuDVGtiYZ8Us28n2KkQ/XGilaZ+Sh0KYaMaYZ2bneyIlcI7l5RmJLjQwyGmWvYGT/NiO9242ww8hbYuJOI+9XGwmpNRLdaOSfI0Yuv2Pk9aNGGsWqY0ZuCLt3jewRI44bSRGdwuWEkUNi7HuyHtEvPE8aOSJM3pcaxT3h94HUInI/lHqF6iNZ68dGisXP4swpIxWfGPlVxJ2RZ3fZSMRVI69eM1Il4q9LTeL1G0YaxOBWqUvcEHZtUpcYcVPqEl3iULs8ow6pSRzpNDK5S2oR98WJbiN5PUZeGjBy8oGs+0d5Vj8b+VN89Uie+WMjdeLZJ0ZWCJunRlrEsF+MOP1q5IAY85sR3z+NeI8oJ3Z8Oa9NKGfQxHISxHVhO6mcTpNyPE3LUb9SzsKF5Vi/Vk6LGLa4nETRLg68Xk7aknIOLy0n17acmfblhDmUc9VFxrmV84N3OcODynFWlTOglnzB5YSElvOJeKor5+tV5bydXM7dlHKOry3HfF05H6WWE5Bdzj1jObO2l3N+Rzn1VeXY1ZSzR3TVlpPdWE7hW+U8FHMPl/PqO+UsPVZOsxj6bjljTpRjcrIc//fL+eWjct67UE7+xXJSr5Sz5ZpcXy9nTpvcE/Pby6kSQ7rKWXK/nIiH5Sz4uZz/xLAn5SSJg0/L8fq1nHeE67MVvDy8gr2jKrg3toJPJlTwy8QK5ptUsGxyBYmmFSyaWcHsVyowzKvg61craFpQwZjXKkgX/WLK6xV8I85YV/CWUwUHFRV86F/BDGUF5wIq+DOwgktBFSxWVdAgBqsraBMOwRXsE6NCKugTJtoKMsT/hDK0gkLd/ymu7/goqreNw2AHCy30ZkUsSO+gKF8VUamBJHSx/kSlJ4TeVKzZZHs2vfeyJVvSe0BF6V0QG6IiNXR47/eP67O7M+c8537OJrMzUVTOiuLJ2VG4347itU+icMrmxVGULoniq6VRXJA5y6Kok2eXR2GSm/LuiiiGrowiQe4Jj2K/dFkdxcebovB9FsVHX0eR/o1yG6KYHB3FwzFRnJUwYxRPmaKIloXmKBZZlVXGFETxYGEUK6VzcRQb5E/xOaM459I8dxTVEuNRv/J2ifahLophP0QxcVcUf++OInhPFGXy+N4orPujeP9AFC8djiLjTBRFZ5XvXBR/yVcX1JfcvBTF69dVs5WBuPsNTGhj4HRbA9PbGXi8vUHXMQPPBRk43NnA+C4GgroaWCuDexvo0M/AZ/0NVA0w0HeggauyY5ABx2ADdw0x8JHskwnDDRTJ6REGvh6lmqMNOF83MHqagZXTDXSeYeDREAN1oQaeDTOQNNtAn0UG5n9kIG2xxiwx8LO8utSg5wMDf0lguYHHVhj4Si7Kc+EGbkvyKgNHIg2sX2Ng8loDkd8YOCmubw1UGAw8GW0gSq7IWzEGtssgo4E7TQbGmg1EWAyckAlWA5ttBsrsBu6IN5DvNNDJZWCD/ClT3Ab88qXHwAXp5zVglluS7DfQOmCgtlLHqgz8WG2g1fcG/thp4OGfDJyXWbsMvLdHe7rfQJ50PKC8B3XsqIHZv6rGH6p/2kDKfwZOnTcw9YL6vKg+mw2MumIgVY5dNZDROpqtD0bzZJto2gVFs1rcHaOp6hxN0XPRnO4fzfQB0VweGM2CQdHEDo7W9xKt7yWa54dGkymfjojm2qhoTkyO5p+p0bqHjOa74GgGz4gmTtqHRvNmWDTz3onm+4+jObg4mheXRLN2aTS/y6Rl0Xjl/PJo6lZEsys8mtSIaB7/Opo7oqLZK2MN0bSJjmZijNYzRnPDHE0rWzSN+dFkFOlccTSr5BdxO6Pp6YrmPwl1R+tvPhqjR3NkmS+avwLR3KyPZtxPWn9XNA/viWb23mjqZeth9feH1j8Tzc//RbPlXDQzzkdTIVcvRDP+cjR5sv5KNFOuRvP1Ne3BLfXfOoZpbWN4vF0M89vH4OgQQ3qPGKofjmFzHx3vH8M3MmhgDB8PiuGAjBscQ7a8MjGGhZNiGDo5hnunxLBU8qbGsGFaDKekdHoMC2bEsF3uDomhQ1gM/lkxTFwcg0s+WxLDM8tiMMlNeX95DKkrYli5MoYJ4TF0j4hhq9yIjGHEmhiiN8Zw5MsYvouK4XB0DPkxMfxlVH5TDGXyhDmGIdYY7rEpQ6zWd2jtXOUvjqFZtjtjeNETQ1BJDI/51FNA5yqVeZfG71ZmKd2jXg7EsETyD8Zw9UiMfjNjGHk+huMXlOuicl2K4VN55nIMJ67F0KalkQ5tjDS3M2oPjWyXQR2M5HY0cqWLkSPdjbR+1KjnYyMtnjOS0d9I2wFGIuVXeWOgkYcHGblzqJHsYao13Mha+UOKMJI5ReOnGlktv4p3mpG5wUYOzDSSE2Lkz1Ajb802Eva+kT3/07hFGvOR1l9qJGiZkfVySqYtN1IqT6wwMjTcSKsII8vklVVGCmVLpJH31xqJWG+k4hsj17818m6UkREGI+HRRl6LMeKSHkYjn8lZmWUyUit7LUba2YyskY2J+pxtxJen/SgwMrjQCMVGCqTCZaSv20iM3JB3PUZ+lNQSIw96jUz0GXX/ZKSn38g5mR0wYis1sq/MyAvlRvJ+MtJxl5G/xLDHyDV5Z6+R4fuMJMv9+40clx4Hle2QkeePGsmStce0nzLkFyNvnjay+IyR8f8Z2XTWyGn58YKRkReVQx68ZOT1ZuWQXpeNzLliZMBVI3a585qRF69r7Vv6Th808epDJj5tY+I/6dfOhFVatjfxoTzfwUSWtA8y8YcEOpp4vJOJb+S7ziaGdtH8bia6dTdxRiw9TbToZSLxcRNrnjXh72fi2ECNGaQxg01slTMSOkRjh2qNYVpjuNaQtSNUf6TmjjGxDhMfTTIRNMXEeukzzcQ12TndxIhgEynywAwTE2eacEuvEBPb5LzMCTXRIAPCTFxebOKtJcq5VHVl+TJlWa5+V5ioXak+I0yMW6X6a0wc2mLC+LmJ5q81xmCiWMJiTOSYTZyymJhmNfGkzURqrIkIhwlHkYnxTpN+X0xsdpmocpsY6zXxfamJT2qUYZfG7DbRZZ/Oy9MHTNyW/x1Ur4dNHPlNvf1tYtR/Jk6eNbHggtZtNlF/RefuNxP2kJmP2prZLxvam7kZZGZ3RzOTu5j5opeZD54xM2SYmfuGm+kx0kz/0WZi5a4xZn6bYObEm2Z6Tzbz6nQzxfJJiJm+C8wkfmRmzhIzS5aZqVtpZlOkmYe2mbn8pZmJ36p2lJl5BjPbJT5a841mnBKdY2ZUnpnUYjMnnWaa3WaSSsx4fGa+9JtpVWbms1ozXZvMbJXndpi58zsz1h/NtPzJzMbdZp7ea8Yst2XvPjNBB8w8dcjMLck6YibjhNb43cy3/5p5+4yZHyTlPzPJF836ezbz3RUzw65qXVl5TT3KxZYWWt1lodc9Fl5tY6FHW4ue5yzMaWdhYHsLcXJvBwtL5ai8EmShWD7rqHEysLOFe7roeFcLs7tbaJABj1go7Gehrr+FwwMtMEifZetgC//JrCE6J3cNs7BYDsnWERbCRuq43DVax2XW83o/TjXk7okWXp5ioUi6TbXwqcyeZqFeBky34JAlwRaOyMszNE66z1ROGRCqjGHKO1t9zVHmuXq/wMK8RRYuLrYwZKlFf98WWi+zsEKOy8TlFjzy5QoLl2TBSouumRZORFh4fZWFhyMtvLXaQvIaCw+stZARZaGdwcIfsttoYbrFQl+rBaPssVl43m4hKNbCX9I5TftUqL0t0t4WW3A6LWxzWbgggz0WXvNaSApYuL/Uwq9VFsq/s7DhRwvP7LKwaLeFF/eoxl4Lm+VfCd1n0bOJBZt8ckDz/rAw4rQy/Wdh7VkL/7tgIfuihdOXLFQ1W7BctvDRFQsHZGBLKwtbW3mvjZUxba1Mb2+lQm53sFLd2codXa107W5lQE8rJY9bmfyUlVP9rHw4wMqmQVb+kZrBVvoNsfLJUCtnh1uZMNpKxAuaM8XKPVOtLBXXNCu9plv5QuYHW3kjxIpXHg21kj5L89618tMSKxlLraxbpjWkYrkV0wplkbxwK/9GWAldZeXu1VZeWWOlx1orQ9ZbOfS1lVbRVlaIJ8bKw0b1ZLKSarbykMXK71JqtRJts7LHbmWDQ70VWLmzyKrfJSuNLiuD3ZrvsXJcKn6wkv+TlVm7rdy710rv/Va+lEvywVErn/9q5bFTVir/sXLgjPbnrNZrVr6bVoofstGzjY35bW0MbWcjWR5ob2NSBxt+eSLIxthONjZ0tjGziw1bVxsvd7fRo4eNqEdsfPKkjaK+Nt7rb6N6kM4P1rEhNg5L0VAbnw+zMW+4jeujbdw9ycark204ZcFUG1OCbZTKkzNs3JJxITbOhNr4aq6Nxvds7FiuTCtsJMkDK21EyBMRNnpvsDFik42VX9roF23jSIxqGtWHycZFWWC28ZBVNe02XnTYMBbYmO20Ee+y0cqtefJtiY1dXhtZPhvj62102mmj7kcbP++yMXG3jUf22PQ7baP9fhvrZeJ/Nn46Z2PMeRsdLmg/5LT0u2TjaLONL6/Y+OGqjT+v2/j9TjtT7rLzxIN2ouWmjGtjZ0UHOyfEG2TX87Sd/t3sXOlpx/msnekD7bw8xE6xbBtqZ/4wO99J6nA7D42w84cUYCf5VTtJk+1ETLHzq0yeatfvpZ0Pp9vZJy8G25kzU+dDdV5OfmCn6RM7gxfbiVlmJ3+Fna0r7ZyVpnA7iRE6vtrOb9vslH2htQx2fpeDRjs9zHYuyHyL1rfZucOhjHF2FmbYeafAzphCOxuK7NQWqxenneMuO4967Hwr75XYCfPbGRiw06rUzptlmvujnbd22flBRu62ky5t99hZK6ckeK+dKnl2nx2b3LXfzhL5+qDWO2Qn87CdDkfsvH7czqDf7VT8Z+fps8p1zs4nckhePm/niwta46Kdds121smMy3aqxX7FztKrdl67ZmfsTTv/3rLT/FAs7dvFsl5mto+lRmI7xDKxYyzfdorlvc6xnOwRy8r+sfgHxBI9MJbzQ2LZMTSWaSNisY6M5asxsWx8QeeI5cVXYrnzzVgWy1eTYwmapnMSOj2WgcGqMyOWX+TNmaonT4TEEiO35MPQWArCYhn7jvIsieW5ZbEcXx7L6yti+SA8lnERseRJ8upYnl4Xyw9fK/u3sdRGxdLfEIvBqPXNseTLGnssfYtjMUkLZyy93LF8KQs9sXTwKpPU+ZTJH4uxLJbPd8Qy8nvtwc5YTvwUi2+Xsu1WT7J/Tywv7VU2ubAvlhEHYvnrYCzLjyifXPhb789p7IVY2l2N5bQ4rsdy4HYsl1o6CGvroF4S2jm4v72DX2VKBwd9gxy07OjgEzksr3Ry0LuzgyE9HCTJS/0ddB/g4HP5fqCD04MdxA118MswB0+OcHBbDo508OVoB29MceCTW1MdHJjmoHC6g23BDi7JxhAH7nkO5r7tIPpDBws/cRC0RMdl1XIHlpUO7gx3MG61g+/WOngi2qFriYMvpFkWmh1kWRxMczh4NN/BdXmx0MEPxQ7+cTn07OvgtxLV8Dt4LeDAI2E/OWiQQbscTN3j4K59DgwHHDjOOnjzvPJfcPDxRfUtr1xy8HCzg92XHeRdcZB+XbnvjePPB+Po1yaOE23jeLNdHH7p0z6OjzrE6b4mDqf07hjHVXm3Uxx5neMoGxCHeWAcdwyK46hEDYnjg6FxvDQsjuDn4xjypupOiuOT4DgmzIjj+sw4XgyNo0DG/y+OTh/HcXpJHHVL4xiwLI54ab08jt9k6oo4ysW6Mo7XI7T+6jg8X8Wx0BDHmOg4tsTE0dYcxzq53xaHLTaOnWlxxBQrryuOb9xx7PHE0c0bx5xS1a7UvB/iyJazO+OI3BvH9H3qeX8ckw4q/+E4XjsSx2cn1ft/cbQ8p8zn4/jfxTi+bI7jskTcEc8P7eIZ1T6e1I7x1HWOZ3q3eLwPxzP2qXhWDY7nd7EPjWfS8HgWj4znqBwcE0/VpHjKpsZz1/R4/MHx9JkRj1E8IfEUz4pn6RIdWxbPkeXxTFgRz6Mr4zHITem9Kp4u6+NZsCGehz6PZ428Hh1PC2M8n8gEk8aZ43Fa49mSHM+I1HjSpUNaPBvlXxmUHU9Efjz3FMWzQkqL47E44/G5VacknhJvPIv88eTUqr+GeDLlnx3xtPkhnrjd8Xx4Uj3+owxn4sn6T+ucjSfjfDybLsQz7FK8rn/xhF2Op0GW352AqXUCHz2UwDcdErgu+4MSGN8xga86JfBOtwQSBiewakgCf0jcsAReJ4E+LyfgnJLAB9M0dnqCni0S6BWcwNeyd0YCL81MoGdIAu2WJfD3ygQawhNYtyqB0MgE7vsmgRXGBH6Rp80J3G1J4HhcAtGuBG7LR+4EDsutkgQOeRN41ZeAwZ/AooA+i/OHBHrvUl75YLfe71WG/cogvQ8ksO+XBN7/TXn+0OvpBIrOKc9Fvcr4yzp/Va83Nb5FIr3vTeSaXG+byMsdE3m4UyKuLonc6JrIh90Sudk7kUMPJ+J5MpHovolMeDoR3+BEWg5NZLH0GZ7Ik6MSsYxLpHJSInHTEmk1PZHfZXpwItXSf0Yi8dJ6ZiKr5A8JDkmkRgaEJpIg94cl8qfMmJXIg/MT2bw0kU4rEtkq5+SHlYmMDk+kc0Qin8rCNYnkrU3k7fWJXNmSyL7PE3k0KpFbMiE6kRI5YkzEa0rEaFZei/KK35rIUnsizyYnEp6SyLTURJ5LU9aMRMIKE2mUDcWJDHclkiZn3Ins8CQyoiSRDNnsTeSsZPkTOR9IZEGpclQm8lJ9Ir0aEjm+J5E39yZi3ZfI3fsTWS6/yOQDiZSL/aD26XAi/Y5oT35OpO3viXT8O5F3zidScCGRLy+qVnMiAx9IIqVNEps6JDE3KInvpGOnJB5/IolW/ZNYPSiJv4cmETYsiWHDk8gZm8R9U5OYPi2J/tN1PjiJU5I8M4k2IUk0hSaRFpZE1pwk/IuSqFqqccuSiFyucVK3QmNXamy46soMQxJrY5I4LWFGzTUlccacxEirash5WxJjY5N4LTWJe7OSmFWYxDxnEqNdSXzmTuKi7PMlgT+Jm4EkDpcmcbI6SfePSUTJR3s1d18SXllyQJnOJLH8bJLut5P5vH0ykb2Tdc1OZvrgZAYMSWbo8GQuTkqmYEqy/ueSeXl6MreDk/lkRrLuF5IJWZzMxqXJjF6ezKuRyZSuTSZxYzL9DKoVnczMmGRSjMmcMSXznTlZv1vJFNqTsSclMzA1mXVpyTzgTmaNnJZGT7LuB5L1fSfr+05mvi+Zy4FkbpUnq49k4muTad6RzF279Fmm7E6mUp7bk8xfe5PZdCCZ3EPJ7D2SzLTzynIhmbUXk5l1KZmOl9XbbfXUIYU06dY5hSvyfpcUXF1TiO6WQvqAFDYPTOGc5A1O4bHhKbw5MoUyyRmXwsCJKbw4JQXf9BSeDE7BIidnpFA1M4UHQ1P4W2aFpfDh/BRe+DCFxuUpDFuRQtDKFLZIfkQK11al8L9IHd+kccYUXZtT9P+SQh9zCma5y6KaMtWaQrIzhQ2uFPZ5U/j2pxRuypFdKfh3p7Bybwo1+5RpfwptD6Qw92AK30vrX1I4/5t6upDCoxdTaHFJPTSnMPRaCh2uK3PLVI4/kMqwdqmky4X2qezqkMpHnVI5Ik91SSW4WyqNAzVmUCoLh+i83DsqlRmjU0mYksrI6al8HpwKM1N1v5jKn4tTqV+t81tT+TE6lZ7GVG7IIlMqE82p+OUPq87bUjkXm8oLcakEslP5tjiVUlcqdncqrTypnJJh3lT+qkxl+w6ttTuVf/akMmdvKt/JqH2pdN2fSsnBVKYdSeWrE6lck63nUim+kEp5cypxl1N570YqJ2+nMqBlGmXt0hjRMY3OndJoFleXNB7rmsYd3dKo6p7GQz3TcPRLwzM4jceHpGGSk0PTqB6WxsDhafw3Io2xo9J46vk0/vdmGjOmplEvW6ansTA4jd3y8Mw0DNIiJI3FMik0jQrpF5bGg7PSGDUnjRyxLEjj92VpDFmRxvmVmh+exosRaRTLg2vTGL1e6xjTsEuIOY3hljQy5PFY9ZGaxqs5aTiL01jqSuOEJHqUzZfG+p1p+l1SH3vTmLU/jZEH0jh8TrUupNHqYhp/SeilNC5fTuP1dumUyjPt05kVlM4OGdkxnYOd0+nbNR3Dc+kc75/OhkHpzBuczrFh6fwzMp05o9L5XhaNTeeV6en8PiOd+pnpDA1JJyg0nb1h6Zz7OJ2qZekMWJ7O2RXpLFiZzo/SOyKdysh0bhrT+diUTrk5nX6WdOLlX2s6cxPT6Zms84XpPORK54zcKklnkk+fA+mslzOy66d0PQOks3RPOlP3plMtm/enc14WHkhntyw7nM744+ns+105/03nyvl0JlxMxyd/NavXK+lky+Fr6RQ9mMFLQRnc0SmD5fKrbO2aQaeHM7jxXAblAzJYPyiDwiEZ9B6aQYthGUwZnkGVJI/QmEkZHJ2cwQvBGSyZmcEJGRiaweawDM7L7lkZBM/LoNv7mrMkg03LMjgnxpUZpK/K4JU1GayIysBnysBuzqCVJYMd1gxG2zLIlRv2DD6KzeCnhAzeTc/gSF4G84qUxan1XBm8483A48vA4s/gnkAGf0rIDxlk7cxg4q4MHtiTwdy9GeyUFgcymHowg+wTGcT/lkH0qQxqT2fQ/UIGX8sN+fhiBv2bMzh7OYO3rmTgvJpBxs0Mqu/N5LkOmSRIm6BMzsqhHpn80zuTEcMzyZKuIzKJH53J99MzGRucSa8ZmdyWJTMzqQ7JZFBoJlvDMtk3KxPv7ExYmsk9yzOJkFMyamUmOfJVeCY35OOITI7JpFWZVEr/yEySpO3qTMzrMnnCmIlF7jGphpySUHMm22WURbWkuzWTr+WG/GxTLXsmA2IzOe/Q+vGZ9EnIZFWi5kpfd6auQ5m09mSyWv6WOSXqR8Z6MymQXr5MomSpP5NfZFogk45lmRwsz+RKYyZ//JjJ0T2ZuhfJJHGfsu7PZJNwMJN7D2ey40gmHX7J5N2TmXz+j/bw30xePJ/Joxc092Im2c2ZdLucyZdy7Eomm69n8vYN7XHbLCo6ZNGuYxab5OXOWZTId92yGNM9S3+vWUzul8XOIVnMGJFF/7FZfD8+i7pXs1g1NYuewVnUzsxiSEgWn4Vm8UFYFhNnZbFhThZhb2Xx36IsDkXo2Kosno3MYsnmLP73WRbnvsiCr7J075zFUbPqWrO4YMtinz2Lf+KyeC8ri/l5qu3O4nVfFmWS4Fe2siy+qs+i194sWuzLYqlkHsiiy8EsrsmiQ+rncBbtj2axRWKPZxH+m9Y9lcU7Z7NYeyGLeRezMDVn8edlZbySxQ7Ju6ox17M4KUNvZtH5VhbH2mdT1SGbgUHZvN8pm7e6ZXP/gGwihmQza2g238mYYdnkS6/h2QS9kM1X07J1j5xNWWg278zOZk94NrZV2bSKzOYf6bY1mw2GbNaYsim2ZNMyLpttqdl6HsrmPlc2c9zZFHmyeaQkG6P86c0m1Kf6gWxmlGl+RTZTq7J5+gfV3J3Nj3uyeWxfNia5Z7+yyV8y60A238vYg9k8fCibaLnzcDa/S9ORbHoey+a2BB9X5l+yaftvNvaL2fx7KZv5zdm4LmfzxBXlkvuuZhMpc65l84OcupnN8pY5XG6bQ1KHHNoH5bBFSjvl8GznHDZ1yeGlR3N45Jkcmgbm0G14Dhmjcnhgeg7r5azsCc7hTEgOrWbnMGdBDncuyqHHshy+lRErc/gmPIdbcjIih2GROdxYn0Papzlsjcmh3JTDc2atLe0tOZTZcuhnz2FzbA4HHDkEkrSWM4e3XFpH+npyeNKfg13OBHJ44occ7tufo/+bHCLlb9l5JAfzuRycF/V6SZ8v6/w1nZc+HXP5t1Muuzrn0rpbLuN75LLhuVz2D85l07BcJozIJSAJI3N5bUwuiWNz2fJ8Ls+9mEunablsk2tSE5zL8ZBcpobmMjQsl8Wzc1kyP5cxH+fyyLJc7l6ey1/ywspcHgvPJTIiF1dkLmc25LL5q1zeiM4lyJhLmkU1rblMi9d5p3J5lKkklz3+XJbuyuVXadydS8+9qn0gl+8P53LvsVzm/qzxx5X991ymXMjlq0vK0JxLzpVcHK3yeL9NHh92yCO9Yx43OuVxonMedV3yGNUzj6JH8oh8LI+/5drgPGqH5pE5LI+eo/MY+3weWdPz6Bacx9IZeTTO1JyQPPIkbJbmzs7jn7l5zJuXx6IP8/huueasyOPRlXmY5J5w1ZUfI/Jwr8rj/tV5nBX/WmXaoHrb8pj1tWpE5fGAMY/9pjwmmPMISKIlj63WPJrlA1seR6TSnqe9UXa5VqSszjy+cSubJ4/R3jxmB/LYKa3L89hToXPb81i3O4//ZOGePC7tz2PgoTw+PpJH6Ik87ryYR7icEuvlPNrcyGP4nfl81i6f2g75dOuYzzdyW0I65zOmSz6ruuXzU/d8uvbJ52t5bWA+Hw7JZ8iwfO2bxg7P57cR+Tw8Op+/x+Tz5Av5vD49n5TgfDrOyGebfDwzn+MyLSSf4aH5tJyVj2VuPr4F+TzzVj4n388naZlyLM/niixakc8xmbIyn6Hh+WRJ9whlk2Wr8tkRmc+ja/Ixy79r85m/Lp/d8v6mfNK25BP8WT5Xo/PJNuXTw5zPt9LSks8K+UO6puTzVE4+nQvzGeXMp7crX89W+cz15POjeErUhzefd/35DCjNJ1U6luVzXXK+z+fs7nwm7NUa+/P56EA+P4vt53xaH9c5GX5B4yTqYj4/NOfrGpRPnyv57L+WT/gdBZS0K+BQUAFvdCygUgZ1KuBm5wIKuhXQc2ABKwcV0GdoAQ8MK2CDvDu8gC9GFbB4dAHeFwsYMb0AQ3ABjtAC3ptVgPvjAmauLGBMeAHmiALuW1XAGXl1dQEB6bemgCSpW695GwtoMBWQZy6gt6WAGLnbWsAq+VuwF9DWUUBWQgEtkwo44SxgpFvjPDpfUsA8r8b4CmgOFNCjQpl2FdC0W9n3aM19WvNAAR0OFfCZnDhcwPQjBTzzSwE5vxfw9ZUCbsu+toU0dSxkdKdC1nQp5Iy81bWQ0m6FBPUopLGXjj1SyKi+hfTrV8jDgwoJDNX7YYUkyWfDC8kfpeOjC1kwVu/HF/LqlEI+n6a6wYU8MrMQs6wJUR1ZGFrIhDDVl5RZhXzxTiHnlxXy7vJCDsqglYVkSNfwQr6W27I8opA/JGxVId/LuMhCXcMK6bO6kFh5cE0hG+Xw2kLeXFdItQxZX0im7NxUyD8xhcw3FrJHXjEV4pdnzcovHSzqQa7Jx9ZCTkiwTX3LKHshBfJIbCEmuc9RyL445Y8vpFOisktWUSFzXIX8JOPdhZTI055C4qVtSSFb5bJ86C3kZ5nqK6ReRvgLyZXegULuLlVGeaVc+1qhvatUHjlbV8hfu1V/j2rvVW15ep/q7VetA6pzUHUOFZInxsOF7D1aSNHJQnqdU83zhayS+RfU70X1ekk1mwv55bK+lyuFFF4t5LFrWuN6IdvbFLG+fREZHYvY2aWIO58rInFgEZ8NKmL00CIsw4o4OELnxhbx+8QinnyziLunF7EguIjnZhaxcU4Ri98rwr+0iGeXFRG0vIjP5ZMVRZyUxyOKsMmGVUVckOrVRQxdU0TEuiJ2ry/i5Q1FJG3UuE+L2BZVxPMxRbxvLuKI1FiKyLYW0dNWRLTcZS/iVUcRKXFFTEkrok5iMorIdxXxn6eIt0uKmOgtokIyfEV09RfxjXjL1E+F+qxVf01FLPlBc/cU0XtfEfsPFPHawSJ+PFrE1eNFbDlfxGX5+UIRjzQr222Nb1lMxoPFfN6hmOvya1Ax33Us5vlOxfzXs5gnny7m7IBiug8p5u+hxeweVswrw4sJSKeRxXwhfccW8x7FLJ5WTJ8ZxTw0s5hLkh+m10+KuW+55q4qZn5kMXtk5/piYj8tJtJQzEBjMS3NxayUU/KTpZhnbcWEOoqxpeizq5igkmK2yRJvMd/7ihnn15qBYtqWFnNFjlUXM7WmGHNdMad/LOa53cV8uaeYP/cWM35/MV5JPKAeDxYTclhzjhWz6WQx9b8V0+pPZTtXTNrFYr6+VMyK5mJ2XS7m5Svq7Voxs24or9S2dXK2g5N3gpwM7eQkWxZ2dVLRzUlGdyd39nTytyx70skzTzsJ6+fkhcFOHEOctBnq5MQwJ/aRTh4c5aRZPhjn5M3XnUROdzJxhurIoJlOuoWoVqiTBWFOPcs7GTjbSbp8M8epewInOz92cn2lk8XhTsatcuoewEl8pJN2q518JtfkkzVOTsp3a530Xe/k0w1OftnoZOYmJ1e2OimKdvKhyUmj2cloixOb1ckDNicb5ZJMi3VS6HDyWJyTi/FO7k9R3lQnrTOd1GU7WZ/nxFzk5HyxkxFufS7Rezni1Xmfk0cCTt4rc/Jwpcb9v+0a86OTybuc1Ip5j+Yd0JxDTi78rHXOad3zTv53wUnDRa19ScealUs2XXby8xVlvuZk7F0u2tzjYotcka33u5j5oIsd8sJDLr5r7+KpIBfxEtrZxffi6eJiSXcXL/V08eXjLpY/4WJOHxddB7vYO9TF+6+52DTNxaLpLl3XXRTPcNFnptYJcdF3tos4aTfHxa9zVW+ei21vudj5tou7w12slv/kYISLN1a5qJYNG11s/lRrmbSWWWtZXOySV6wu/o7Vmg4Xr8W5KClx8YzXRZDPxRcyJ+Di5VIXkbUuHvvehfMn9bfbxVV5cZ/6kA4HtL4sO+jiD5l9yMVPknrExddHXUw47sLwi4ujp1yMOq09uODS9dFFx2blkVsy94qyXHVRKmnXXPxzw8VbN13slwFBbrp2dHNnJzf7O7t5vYubKsnu6qZXNzf3dXczuaeb7v3d3D3AzWopGuEmdqSbNqPcvDjWza0X3Ayd4ObjKW4Sp7tZNsNNIMRN/1A334a5MS9303qFmw0yJsJNn1VuHPJppJtPVrv5VV5a6+bZdW72bFQGi5tWdo2Ld3M6zc38dDc9s9x84XLrXsrNqyVuysTgUx6/m0mlbnZUufmzzs2iH928sMvNnH1u0g+46XbQzX+H3Iw46ubmr24ePOPmr4tu5l1yM6HZTbkMuuwmU+656qbwhpsfWnjIvtdDWnsP33bwsCrIw79yoKOHNzp5qJHhnT080sXDju4eXujh4VRvD4VPemjZ38P+AR4uDvGwfZiH54d7GDjWg2WSh79meJg308MemRDioUIGh3rIkpgwD+tmeZg2x8OYuR7S3/bw37sevlns4f6VHjZKsywK9zAjwsN3Mm6VB488HekhSTqu9vCl3Jb5az1UrvOwfqOyiGuLh75bPWR+4WFXjIcMk4d7LB7WyBGrhyk2j+4RPBTJE7EePnV4uCaL4zzMivfQP9FDtyQPIws9hLo87JRvSjzc6fVw0Oeh1u9hRMBDvmwp8/BxuYfxO/R+t173eXhuv/bygMYf1H7KGZl0WPOk4IgH+1EPDx3TeLkqn/ys8Se15r8eHOc9XL/gYfYlD680az8vK7/0uKIernpYK1Ove2iUMTc8PHnTQ/tbHv687WFuixJ2y313lRDUqoQTbUt4pkOJnstLeKtTCfvljc4l5HUp4dGuJVjlwW4lbJbLcrJ7CeN7luCT1waX0HtoCa2HlXBRPhxewo4RJYwbqZqjSqh5voThL5Rw96s6HlyCZ0YJHUO0TlgJ+bNLSF5Wwr8rSpgUXkKtjIwo4fFVJbSJLGHJ6hJeWVtC+KclTIspIddeQv+iEhrdJfQtKaGDt4Qv5Jac9pUw31/C6wHlLlXe8hKuSFN9CZm7S/h5n/o7WEKnQyUsPFLCZ8c19oLGXlSPlzS+uYQtMutKCT/Kuhsl/O+m8rXwMupuL9HtvUzv6OWFTl7e7uZlUncvdfJZLy8PPO7l3qe9jB7spUj6DPHSfqiX5cO8/CXzh3vZJ3kjvTw6yotVtoz28tNYL5kveDGO8xL1ipc3J3sZOcVL5QwvuTO9PBzixSKbQ71ckU/CvPwqYbO8lM72MnCOl/vmedm71MuDK1VTrsrv4aod4aVslZdeq726d/ZySfzrvfy82cvhbVrH4GWi2UuVDLNork1z5Xe7l3KHl48SvQSSvfR1e0mQLz1eDni91Pq8PBHw4pDPS9VbuXqTHru9XNzjZeY+L2kHvLrGeDHIz4e9BB/xMu6olxIZeVFzL3nZf8XLG1e91EjbG1q3jY/s9j7MHXxsCvLxcUcfv8n4p3xcHORj5hAfvqE+ug/38dJoH+en+OgX7OOemXovM0J9eMN8PDfLx/G5Pi58oPGLNPcTHycWa/4SH9HL9X6lj5BwHz+IP8JHxiofPSJ9rF/t45KErPURWOfj5CYfbPFh+srHLpOPHItPe+TTHvlYbPcxJ9bHQwk+tspjqT7sciPNxxv5PvoU+oiTbUU+Rrt9tPD6cAV8NFX6CDugPg/52HzExz9nfIw55+PdSz6+u6EMLfxsfcDPgSA/kzr6Ke7k58nOfhIkqIufll39vNPNz9M9/aQ95ifrKT81Q/yMGOqnUL4Y7ue2rBzh5x9ZONLPIZk8yk+DjBntxyVfj/Vz5/N+xr3oJ/UlP4bxftbhZ+AEP71e87Npop83pvsZGeynSPrM8BMnHWZqDWkR4idc/pW3Q/0clilhfhpl7Czlm+0nWb6d4+fcXD8fzPMzY76f7+SlBX5iFvp5/SM/SSv8fLNSWcL9uofwc1bej/BzTIJXaby8GOnHJ8+t9tN9jebKfWv9bJBL8tE6Pyflx/V+Xtng5+FN2sPNqv+pn2r5YpufVmY/s6x+dkmFzc9Qu1/XEj+PxvqxyQ2H9jfZz84c9eVRX/J2ifqSRq+fZ/x+PcP5WSvn5USZn/EVfjZX+/mjxk/PPX6u7PWzeJ+fOfv97JFth/1cuOjHclV5rvm5JiNv+VnVMsDROwLYHwjQuUOAu4ICzOwUoFfXAGb58uEA0x7T+WcDJA8KcGJogB+GBSgdHmDQiAC9Rwb4alyA4PEB3pkc4L7gAL/NCDBrZkC/nwGGhQbIk9iwANtmBbglb88JcGNFgNMrA7wVHuCg1EcEGLMqoN/JAN+uDrB2TYAP1wZYvjnAL5YAg+0BPRcHqHSqpivA4+4A7TwBbkt4idb2KqcvgNcfoF8gQJq0KgvQoSbAQ/uV/UiAqKMB7jkWYO8/Ae44F+D7CwGyLgV48HKAv64EmHQtQJebAdbdChASVMpOye1UyqOdS7nVpZR/upbSqncpV2TP0FJeH1bKyOGlhIwppWyszr9YyppJpQyZVsrt4FLemVnKEXkxtBSfzJ9byj0LS8n+uJSmZaWULC+l+8pSFkeUsm9VKbWRpXy7VqylrLOVMiu2lF1SEFfKM8Va01NKoq9Uz1Kl/Lm/lDcPlvL04VKSZeLxUn74p5TgC6VYm0u5ebmU7ddK+et2KY0ty9h0dxkfBZUxonMZd3crY3ivMuJ7l3Hi0TKCR5QxaFQZ2RI+tox/Zfm0Mt13l+GdUUb/mWX0CinjemgZC2eVYXpX5/6n1+VlPLCijC3yVngZh+SFVWX0XK1z8tzGMjLk8FdlDDCXscJWxhF7GTtiy3jRUYZf3s0sw55bxozCMigqI7e4jPc9ZewsKSPPV4bDX8ZXgTLOlSprmTJXlVFVX0bxD2VE/VhG9P4yWh0o44rMP1RG/eEylh4vo80/6uXfMkrPltHuQhlnL5Zx/FIZr1wuI+haGSdvlHHPHeWMfbCcQ+3L2d6hnDady/lMbsm7XcsJ7lYO3cv5olc5HzxcjmdgOVOHa6wMGKnxo8s5M6ac98aWc358OeNmlJM5U8dDywkPK6fD/HKK3iknsKxc15JyQlaVU7C6nCeiy5ltLmePjLaW45QYezmbYlU/vhxfQjk708qJzyznYnY5m4vKedFdTjtvOat85fwUKKdzRTnNleXsry7n04ZyJu4qZ+n+ct46oBoHNf5QOVmHy2l7tJxtEvVrOX/8rt7+Vt1z5Xx8sZzfZc6lcvbKG83l1MmYy+W4xXS1nKM3ynmsRQUO6dCygtR7K3B2rODpThV061xBjLTuUsFmmda9gpQnKnh9UAXdh1ZwfVgFy4dXcGREBeNHVfDAyxWkT6vgs+AKKkIrSJxVwZ9zKxi3oIKstyr44F3VWVRBXXiFnj8quLm6gnfXVnBM7t2ssVu0flQF7xgr+N5UwXp7BX/EVjDPUcF+yUxQHU8FLXwVRMrE0gq2Vlawd1cFPfdVcGt/BeEHKvhPQg5V8KNUHa5gxJEKko9W0PVYBZzUOn9W0PRXBbPPamxzBT9dqWDCVY2Vp65XENyikqn3VWLrUElkx0rOy6zOlXomq6RWzN0reahHJQufq2T9kEouy4JhlRyUx0ZV8vXoStaOqWT3JI2bXklEcCWhMyt5LaSSZ8IqMc2q5IHZldyU8DmVhMyrZOSCSjYtr+Sa/L2ikmGrKimQPpGVLF1bySlTJTsslZRaK3nCXkm8bHDoWIZeXZX85a5kvLeSIT6NL6uEykrerq+k765Kuu6uJEb+2VtJ8cFKuh2u5MYRrXmikqd/qSTjXCVzmit5/kol41pUsfGBKq4HVbG8YxXvdqrimMzsXMWrXar0TFpFcdcqnupWxac9qni/VxWjH6niscFV3DO0ioJRVXQZU4VBWo3VmJerCJpRxeWZVZwKqeKt0CqmhVXxnfSZU0WilCyqolN4FVFyNaKKtyOrOCqVa6oI31jFmm3KZKhihFnrWqpIkVu2Kn6JrWKWo4o9Mja+iqlpVXTOqiLSWcWHrip+lRdKqhjoreIbv/IFqvirtIqiyip27Kzi+L4qag5U4T5YRb9DVWRI78NVfHGkijuOVvHHsSqmHK/ipRNVDPmlitdOVdHrb53/p4rB56u4dkl71FzFP/Lz5SpCrlTpb0njrlYx6loVLnn2ehXp0utGFVZpe1O1b1VxQT66XcXvcqBFNdtbVpN3ZzU1rasZ36GaMunSqZpoad25mi1yQ1Z2qeaMvN+1mhMS1q2a3fJ692rG9KjGI8/1rObhXtW0713NV/L9Y9W8/Hg1w56opm+fanKeq+b0oGpmDKlm5LBq0oZX03NENW1GVrNNWo6qZrVckN9HVzNvTDUHpPYV1ZyoepOqSZlazZyZ1eyTxpBq/KHVdJpdzX1zqrkuu+ZXM3FBNU8tqta1Ub0tr6bzympahVezWXZHVlO3upqSNdU8sq6aWDkbXU28VTXsGiPXZUVsNccd1YTGVevZV3kzq/nMVU2ku5rfPNXsL6lmsreal3zVDPFXky99AqpTqz3ZXs3oPdX021vN5QPV/HWwmiOHqtl5uJqqI9U8e6yatsfV20Xt/6VqnrxSTbJ8eq2a23Luuta4Uc39d9bQJaiGLR1r+K9TDR90rmFvlxre7FrDuG415HWv4YkeNXTuWUO03OhVw+BhOja8hgRpPbKGrXJT9o2poXFsDXNeriHwag1Dp9ZgnF6ja2YNB0JqmBJaw/iwGspk2Kwaus+pwSQPza3h6XdqsH5SQ0Z4DRsia7giE9fVMGZ9DR031bBpcw1JMapnrGGRpYZ5VtWUHbYaimJreMpRQ5v4GtYk1LAgqYbpyTW8klLDCx71UKK8XuX31XC/v4ZbEhGo4ayUVdRQWFlD3yrlqdbc+hpsO7QPB9TPwRomHarhyaM1usZq7WPq5ecaTl6o4aVmzbmi49L9ag0tr9fw8Y0aRrWoxX5HLRXta0kLqqVnx1qssq5zLZfldJda3u5aS233Wv56ppZHB9Zycmgtk4fX8tKIWoaOrKXvqFpSxDy6llPP11L2ei09JmlOcC03w2rZMbeWe8NrWRFRy97IWhpX1/LimlqS19XSfb0+W2t5MlafpbtDdWRbXC13xNeyRhYm1vJjUi2vJWtdt9b11DKspJZCSfUqs6+WL/21vFNWS15VLQ/W1vK5TNtVy5zDtUw5Ukv50Vqe+bmWdOl1vJarv2jN87VculTL4mb1eLmWuqu1PH+tFp8Mul5Lrjxxo5ZEuXi7lpK76pjfsQ53lzqyutbxaLc6DN3raN2jjpsS0bOOUY/WcfCpOv0v19FveB2PjKgjamQdZ0fX8coLdSx6Ra+v6XWKak2tY2toHbdkwew6sufX0fmtOqLl04V1RL5dx4z36jCtrOOOiDpOr6rjncg6+q6v48uNdWTE1LHZXMcN+d6uurF1vFFQx2xvHftku68OZ6CO+yo0Tg5V1zG9pk6/PXWMP1hH8SEdP1bHyYvq47qy3KjjtvjuqOfJu+pJFl/nevp0rcfcrZ47e9SzrGc9/8iOofU8OrKeOLl/dD2fyqmx9Sx8vp7U8fXMfa0e4+R6Wk6tpziknmdC6/VMUs+3s+ppNbue83Pq9UxYT92Ceh7/pJ4ly+oJW1HPs6vq9UxejyOynqjVGrumnsCmer7+tJ5DX9ST9G09V6Lred9YzxxTPd+Z63nZUs8oaz1uybbVk2Cv53OH1o6rZ3JSPbtzlMtdzzivaslT/nrSpFegHpt0KK3nG7mvrJ7NckMiyus5J4sq6vlDFlTWc0RmVNXzo0ysVnZ5vqYevwyuradA+tbVkyI96+uxytcN9dzTWM8muS7hTfV8uL2ewzvq+WqX3u9VX/vq2bm/Xr9/9Yw9WI9X8g5p3w/rO5DuR+qxSNujmiN3H6tng1yTFT/X85/873g9v8m8E/UclOm/1PODTDipujLmV9WVgb+ptvT5XbXF/Ifq/lnPl7LhlMb/q3FndP6s1rmgWs06dkU1ZOxVnZNB11RD+lxXDel+Q/mk7U3lk7tv1bNRrsnK28onH7ZoYF7LBg7J9DsamHBnA2PvasAng+5u4Ml7GkiRwW312q6BTUEN/NGpgQWdG5jRpYH6rg280K2BId0bKJSnejSQJvaeDXTo1cCW3g3clPMPN/DnIw0cfbSB0ica2PNcAyMGNuCUfSMbmDyqgf5jG8iW5S818K+0fb2Br2TIdNWboXozG/g4rIFTsnBWA41zGiib20Dm/AYeWdBA89sNzH5PWVc2YIto4JtVWjtSa6/WvDUNuodu4POtDezf1sDr5gaesTWQLg57A4bYBlo7GvhULsU1cDq+gVmJDXhSGhiQqs/uBk54GpjibWCHvOxroEpG+ZWxvIEj1Q0U1TdwY18DEfsbePOw+jvaQL9jDXQ53oBRtp1QbycbWP2vslzXHtxowHW7AdMdjWy4q5H/7m7k9VaN1Muydo0UdG4krUsjvbs20rp7Iy16NPLKI41sHtzI28MaueeFRq6La1oj2dMb6TqjkTYzG9kY0sjK0EbemtXIrtmN2qdGXprbSLmMmKfx0vWtRs6+08gbHzTy5opGKlY24g5v5PFVjZgjG2m7upEbaxqJWNvIR+sa+VNCNzSyRyZtbKRyUyP9tzSSI1XfNLLF2EikqZHF5kZOWBqZamvke3nV3kiNjI1txCdBCY1ESevERj6V5qRGhrsaccpjnkYSxFTSyJfeRu72qRe5LuH+Rs7JRwFlkYWljRyT0DJlkknljWwXKpRNRlU24pEBVY3kSp/qRpKlR00jVvmmtpH76pRbbsnphkZmNzWyXy7vaqRhfyNlB5TtoLJJv0ONZMljh5VRuh5RTmlzVFnl7mPKKtcl/GdllY+OK6ssPKGsEvqLcp5UTqn8tZGS3xrp+Wcj355qZPXpRl4428i2S/ruLuu7kUVX9B1ebeSohFxrZLc0XW9k/A3Nl1E31aMMuKUepc9t9deiCau0b9nEfXc0sfrOJi5J3X1NDG3dxIY2TSxq18SkoCa2S2XHJkZ1auLJLk307NpEh25NfCutujexVW7Lmh5N+m1p0nNMEwd7NxH8cBP1jzTx8zNNzHq2iQUjmvR828TMkU3skjdHNTF+dBPuMU0MGNtEn+c1lyZKJzTxSGgTcdI5TFlmN3FNzs1p4qO5TXoObuLYvCby324i9t0m3lrUxPLwJv4X0UTFmiZGrlXGDU3YpMPGJmZ8pqzfNHEoRu+NTYywNNHf2kSOPGHTHsSqD4f6kDVx6iFe59OUJ117lKEamartU35/E0HVTRhkXa3WbWii9w/KtLuJV/c3EX+4Sd9xE5uONXFD/jreRO6FJuyXNK+5iSi5/3ITn8mH15oIvdHE5JtNbLx7O4+32c7obtspkYHdt5MvsT2382Dv7WyTux7eTvgj2+k9YjsO6TRyOzHy4CidG72djXJdzo/Zzsdjt/PO89s5IbNf2M7Ocdt57cXtPPHydqyvbKfla9u5NXM7kSHbuSTvh23n0KztzJi9nTfmbKdi7nZGzdtO3wVa7y3Vf0drv7ud7yP+r+L6jm+y/Po4zpYhigPZWxAVBUVkl/VhCIoD2aVQkO34CcpuS1miIioisy0bRIaKslr2bpqkTdOkbZq9kzZNmzZpQ4E+5/nj/Wp6X+c653ulryb3ncm7azL5R7y8LpN2CZnsEpuTMilNzkTxWyZDfs/k9d2ZHBdd92SybV8mT+3PZKMIpGZSdCCTqQcz6Xs0k7/Ek4uZrLmUyaL0TJyiKCNT/kellxh6PZNL4vWbmcSoZJYmk+25mQR1mdwxZHLOmMl4byZno5kceyizHkuuJgq2PK3gh7YKktspeCxWt1dQKXq+o2DDAAWLBiuYOlTBhzEKYoYrODlSwXdjFLz/gYK0TxQ896mCdVMUBKcqmDddwYwZCtQzFRydo2B/vPT6RsH/vlVQIhatUDB7pfRarWDMGgV7kxQ8naygZoMCx2YFE3cruLlHweW9CvrtU/DHflk/oKD4sALDUdn7r4IiMfaCgncvKXjzsoI/RfOrCsLXFbhuKjDeUjBXo2CQXsHxAgVdChX8blDQxKhgsl3B+hIFpyNyvirJKFpFFfwmnn2o4EdRW6Ng+WMFlloFM+tkyTNyFsrnstjZOovYTlnyv5rFJ32yGP9WFs0GZpE0KIsaUTE4i0VDs3CK86Oy8L8ve6Zm0WJaFk2mZ7FZfBGbhSEuiymzs0hZIesrs9i2StZXZ5GwJosv12WRtT6Lo5uzSNuVxe7dWfy8J4vv9mbRYF8Wq/Zn8b+ULAJicapkOJTF9cNZPPkzi1cuZHFE7Lwk/dKzcFyT3Dfler5cK5QcBslQlEWxWdYsWfK5mYVOqOySN5LF8WqZGc0i8iSLZbVZfFpfya5mStJbKTnXWsnRtko6t1PyXAclmf2VxAxU8u8guT5ESbPhSsIjlWz4REncVCV3ZygZMVPJy7OVdJijJPqZkuIFShYtVPL7Mqn/RknpSiWFa5TkrpWajUpCW5Wk7VTy9G4lyXuUrNmrZPk+Jb79SuanKPnogMz+Q8nVf5Vc+E8pz4xKDouOl5TsFz+lK9mSoSRwTcm8G0om6qSuQEkvg9QYpUa0MilpapHZdiVLHUqmuJWM88q8kBJ7RMn9h0pG1SgZ+kjJZdH7iZIudVS0q6vixXoq1jVU8dVTKhY1VjHsGRWlbVR81k6FTcS1V2EQqo4q7nVSYX5TxZ23VQx6R8XJd1X06K+i9UAVzw9SsV1sHayiLEb6jFFxfqyKB1NVjJ6m4r8ZKs7OVLEvToVukYpWy1R8942KNStUVInlK2Wf+GKVSp6RVCxYrcIh5qxRYRI561SMSZS+SSreTlbRaZOKf3aq6LlLxVHRZbeKNNFuj4rd4sW9Kn4VP+5TyWePSj7XVXgOqPj4iIqC8yomXlRx7bKKS+kqzmWoePOK9Lqq4phYcF/F7AcqLqill1bFMzoVP4hNehV181UkilUFKirF14XyfomlBhXzi1QUGVVMM8leu4q/HfIeOVW09cjrKhWvRCWr6PxQRapoWyP9xTOPVdTUqgjXUfN5PTUL6qvlO1hN12fUuFqpmdtajUUo26m5117NjQ5qXu+iptErajL7qDnQX83eAWqKh6l5+z01L05Us3ySGudkNfFT1JhFwVQ142eouS9iYtVkiCNz1Pw6T83Jb9RyD6ym5So169eq+SZBzaIkNcO2qDn1vZqlO9XM3qVGv1tN1l414/apuSveTVVz+KCaesfVDP9HzfHzajpcVPP8ZTU/i6fT1XwvGmWo8V2XLDclk17NRwY1KjG+SA1GNVdMat60qukXVnOiSs2hajVVtWriGmQTfimbYKtsvmidzcI22VjaZhPbLpup7bPR9s1m8IBsLokzg7J5bXA2LYdls0N0/jSbl6Zk85uoMyObVTOziYjlsdnMm52NVUyLz8axIpvMtdncXpfNiIRseiVn02VjNs9tyWb0zmxe3yt9UrPlPjSbNYez+f18Ns9fyObHi9lsuZRN/cvZrBfR9GxWZGRTeiWb+fnZmAqymVkoGQ3Z/G3L5pQ9m/5Ref1QXtdk0/NRNksa59C5VQ57W+cQ7ZjDyk457Hk7h6T+OawYmEOF+HxwDnOH5qAakUPw0xzmTc1hxvQc8oV2Rg4TYnO4MyuHG3E5/BOfwx/zclCuyGH0qhyGr87h7XU5vJmQg/mnHPrvktd7cui+L4fDYm9KDq1Sc/glLYfvDuaQe0rmnM7h9f9yaHMph+3pOXyfkcPmKzmsv5oj30U5PMjM4Ux2Dj00OXTQSl2erBfIemEODw05LDfmUC5KTDnMt+Qwy5ZDjDeHDFFRnYPtUQ5TanPIqaPhWgMNT7fQ8G1LDYtaa3CJeW00TGmv4ZMOGt7rpOG+GNFFw7SBGtSDNYwbquGuODpaQ9cxGhInangkZk3RkDtNw0fTNbw/Q4NCjJup4Z4gVsMtMWyWRp5rNAyO03BZ9J+toe8cDb3jNZwR4S9l7koNE1dpGL9awwMxZo2GO2LkWg03RMw6DVfEpQQNb67X0GODhh+3yt6fJPsODZpdGnmOkYzi6n6ZlSKzRP9UmZWm4R/R+4DME8cOaWh3VEPxXxry/5N5l2RGuszI0DDoiob/rmp4+5qGv8Xp6xpeuyHzbmo4eEtDx9saUsTvdzW8cE/DaqWGJTkaZuRpKBAf5mtQiQkFkqVQw02D5CmSPEYN6WKAScMF0ceioadNw3FxxK7hN7ecoUr2V8t+MSGqIVOMfSh9xKga6SWGP9Iw5LH0eSJ9hLZ1Lh+3yUXZNpcH7XK52jGXy51yie+fS9yAXKYMymXS4Fw04sMhuYyLyeXdUbmcHJPL4mm5GGfmcmNeLjUrclm+Opev1uQyPyGXH3bnsnFvLlUpuQQO5LL0YC6WI7m0vZRLq8u57EjP5eeMXLZezaX+dempz+U/0aswl1cNuXQvyuWoeNaeSzNHLgkeyVGZS1Ykl/FVuQx6JHse5/JXbS7H6mnp3EDLz020NG+q5ckzWtY9q2VeKy12YW6tpaCtFl07LeM7aRnbWcvgl7UM6K6lXw8te3prqRmgZfVALZ8N1xI/QkvcSC2TR2vpNFXWp2v5fYaWF2bKjFgt22Zp+T5OS714LdF5MmepFpu4vlLLlVVa+q+Rvmu19ErU8vx3Whps0/LVb1K3W/ru1TJtv/RO0aJJ1aJOk0wHtYw+rGXkES1Djmk5f0LmnJc5F7Q0u6il8SUtyela6mRoSRQrrmkJXdfiuqNleK6cJU/LRZ2WPgVa/hJvFmo5LV43aPlT9CzSctSopZtJ3iezlh0OLZ4KyRzWMqtKi1HMrNZiENOiWvLFlIda8sSkGi3Zj7RMeKJFIW7Uy2NIgzzebpxH6+fz+LFVHk1a57FVbGmTR4O2edRrlyfPlHkkts/jsVjXIY+yLnnMeyWPdwfmcV78O0h6DM7j7JA8Fk/PwzUjj/jYPD78LA+1uPBlHq98m0fnVXnsWZvHz0l5LNuWR97ePCbtyyNnfx6qlDyyUvNonp5HswzJcSWPhtfy2CS+vZvHjNw8lAV5jDLlcUvcMOcx1JrHjnAe26skb43UP8qj/mPJWitZRU0dHRUNdHzeWIfjaR225jpyXtLRqp+One/q2NFfx7ZBOuoN1xEapyN2so5pU3XkiynTdOjE5Ok68sSkGTpyxcczpYf4MFaHWkycpUMl3o/TkTlbx7g5OsbG6xjxmY7r83VcWKKj53IdXVfoOLhSR9oqHR1W60gV7dfo2C/artWxV7Rep2O3aJWgk+c5HS0TJafYkaTj+fU6WiTr+Fn8tEFyb9TxwyYdTTbraPSdjqqfdQR36ijZpWPpbh1+sXiPDs9eHQv26XCJz/brcIp5KTrsIj5Vh1XMSdMRd0CHScQe1GEU047I+Y/qmHBKx/BzchZx8aKO/pfkTKLfZR3vpOv4V7x1RcffovdVHWeuSS6djsb5Op4q0LFFNCzUsUk0MOjYKJKLdNQ16lgvEk06nogEs441Vh1RsdIu5xGlXh2GiI7pVToKxbRq+dsIfVT+Lg8ln8h9JH+Pxzo+eqIjW0ys1TG+np4rT+v550U9b7bSc7Ktnlfb6flDHOug50gnPft66Gn5mp7v++qpHawncYiex2LNMD3foMf9oV6exfVMn6knP1bP5Dg9k+bo0cTrubxST//Vevlc0NMnSc/LP+p5cZ+eneLXFD3Pper5RbRI08s9i55nD+jZLpod0fODaHpUz9Zjep46oafuGT3R//SsuKTn28t6KtP1LM/QUyFCV/R8cUvPfIWez7L0TCuULAY9OqMepVvPBK+c86GeQY/1XKyTT+9m+Rxun0+nLvmkdM/nt7fz+WlwPtti8tlKPmtm5rM6Np/I3Hx5Zs6Xe/x8lqyWn2JRQj7u9fksSM4nfls+xl35xO7OZ3pqPvqj+ehO5DM6P587hflgkJ8iJpTPtf8XzmdoJJ+rUfEwnyE14omozWdwnQIyRHqTAi61LKB/+wIudhSd5XWXAi68WkC/twt4Z2AB/w0RMWKYQEyT6zNFnJgtvy+W2lUFvLtGJMj+TWKL9N4r9okUkVrA4EMy83ABQ04UcDNdXC1g5M0C7twr4D1DAYoiYSwgy1zA+7YCpjwuYHqjQua0LCS+dSH2toU4OxQyv1Mhvp6FfNGnkPIBhSwbVEjVyELWTyqkwYxCtsQW8l1cIdsWFMr/cCGdNhRyfFshvfcUci6lkH9TC7lwqJD+RwoZeLyQ968WMvF6IZ6iQpZapUdNIZtFo8eFNK4t5JmGBvY8Y2BfCwP7nzPQpbWB4+0N9Oxo4M/OBnp1NXC2m4Exgww8GGzgvSEGFEMNKGMMvD/MgH6sAfdkA8XTDXw+w8BXswz89K2BlusM7BK7Ewy0SZLe6w20TzZwbKuBv342cCPFwIhU2Zche64ZCN8ysOK2gZ/zDOwtMpBmNtDRIvO9Bv4pNjA4ZCCm0sD9qGSoMfDBYwOf1ivi25eKqG1fRKMuRex8tYjWvYr4o18R7wwpon9MEYOGF5EhYkYWcWh1EUfWFHF0bRHH1xXRO7mIcxuKcKUWsehAES0vFJFyuYhOGVJztYju16ROWAxSYypigVnqLEWUWIv4yl5Ew0AR7auLmNPKKM9qRtZ2M7L/LSNDhhsZMdLI+2ONFL5vJDLNSN04IxvF6a+MnF9uZPAKIzdXGfl0vRHjRiO2zUa27DSye7+R1ilGOqQZOSBOHjZy9qiRf48buXvGyIS/jVguGpmfbsSXYeR/16T/DSPRmzLjrpENIt0gdTYjHzmM5IpJTiMtaoy0qzVyuK6J/k1MZDQ1YW9twtvWRHE7E4H2JpZ1NFEhIp1MNH1F6vqbuDLAxJghJnKGmXCOMdF+homusSZen23irXgTQ+ebWL3axIZ1JhokyL4kE83Xm9iz0UTvH03c+MXEvR0mzPtMrDhsokoMTzcx/qqJljoT+/TSM196Fpq4aTcxymGSrCZ+f2Si7RMTHWtNdKljpmc9M4tamlnXzswTUbeDmY2iWWczv3Qx89qrZk6LuAFm4geaCQwxUz7UTJPRZpqPMdNirJkd4sVxZg5OMDM3zoxDPJpv5tIKMyNWmxm31oxCTEo0kycKkqRmg5n/bTFzfq8Z5QEz2QfNfHzIzPQjMuMPM0cumul+ycwb6WbOZZi5ed3M2JtmNmnMXDCbGWAxky5G2eW6Q3I+NvPmEzMx9SwoG1qY3sRCfDMLe9tY6NTOwiFxsoOF3p0sjO1uYeVbFroMsfDHUAunYyz8PczC28MtbJ1soekUC2fiLPIsY+HqXAu35llY87WF51Za6LpW9qyTPQmyJ9HC+SQL/ddbuCyuJlv4aIuFJjstnEu1yL2jhfeOWJj9hwXXSQuL/pS9ly38kyG9r1i4fd1Czi0LprsWzhZY+LfQwkiThTFmCx9aLehtFmY5LJS4LazzS6aw5I9YuFAlNTUWxj+Ss4oPH1uY9MSCThhq5dx1raxsZCUqWja3cqeVlQltrHzazoq1gxVnRytVXa006GEl7XUrjkFWIjHy+0grO0dbOf++XJtiZcFUK8/MsfJ7vJX286wc+cxKj/lWziyw8s9CK4uWW/ltnZXR31k5lWLljVQr/Q9YSRdDDlp5cFjmHrEy/biVu1esTL1hZeZNK2bhvW1lyR0rdTOtbBQFBiuzjVY2OKyUR62srpG1x7ImGj2xslXsqWvjz442lrxuo14fG+372RgfY2PycBueUTbUU22UzrLxvzgbFWLFbBvVovlnNrotsjFruY2yFTY2rrGxda2NFgk2eiTbOCne2mjjzD4b/VJsDE+z8eCAjcLDNp49YyPzorxOt7Hwqo0vrtlYdt3Gqhs2Hoqtt23svWfj6AMbIb2NNQU2fjHasPilvsTGhYc2BtbY4LENba1krWPHXNfOxsZ2lrW3ExaJHe006mzn+a52TvWwM+hVOx+/YeebvnYa97fTZpCdFPH6UDtnRZ8YO/+Kd4fZuSyGDLdzXYwcYWfcSDuTsDN9tB37GDtLx9n533t2bk21M2G6HbWYOtOOQRTH2SmfbafHYjs3v7ATu8xOaoKdXuvtdN5p54j4KMWOJc3O3AN2qg/bWXvEToNjdn46Lpkz7Hwvfr8q2W7aGXXXzsxMO4ML7YwtsvOB0U6O0Jskj1nOarfT1mfnSqmd5o8kXxMHjo4OtnV3sHWgg1ZDHPw33MHNkQ5sYx3cnepg8gwH5pkO5sY6cIlFsxyE4hzUznHQcK6D1vMdvL3YwYRkB9ni0VYHW35wsGCvg+X7HaxOcfBdmoOmBxz8JFocdNDxsIOXjziYfsrB4QsOhmc4uCM0Vx3MvC5zbsiMWw753nRwTCG5jLLH5OB1i4MrNgeXKx3yPObAV+Pg8RPJ2cRJrzZO5nVxUvi2k52Dnewf4qTjUCcXhjtZHuukSqyZ5SQ5zknD2U62iqfnOPlZvBDvZJdoO9dJmugyz8kx0fMzJ//Od/LuAifpYuhCJ9mLneiXOIn/3EnoSycHv3UycLWTq+LOGidZa53krnMyOUGyCGuik8+SnHjE0vVOSsWyZCdhsXqDk8di/UYnDTY5+U402+xkuzi61Qk/OZmwXWaK6b84abzbyY/ij/1y3hQnfVOdXEtzMuKAk7ti3EEnSvHhISdaMfWwE4OwHXFSdkzeh+NOvj/pZMlFmXtZZl1x8vxVOe91mSdO33DS+6acWYy+4+T9u04+veckX5jvO3E/cFKpkPciT64VOJlR6OR/RierTE5qRBu7k0l+6RtyMuahzKmVs9ZxERGr67pIrufi6QYu0hq5mPKMC18LF73auvhL9G3n4lp7F/c6uHivowtHFxdNXnGxs6fs7yf733Xx2lAXb8e4uCCuDnOhHOHi1EQXLWe5OBjn4uXZLq7PdeFa6CKwyEWzL1z8LHZ/6eLs1y6aJrr4Sdze7GLBDy7Kf3TRe6eLYbtcxO1zMX+/iy9SXDQ+6KLFIel9VNaPubCfkppLLrIuu/gw3cXUDBcG8eU1F4k3XDx328Vb92VGvuQrkHMUuhhpkLMIdZGLT4wu9GKGyYVZuM0ullhcLLO6CIvHNhcNHXIOl4tDbhcnPS7e8Lro53PRJ+piwEM56yMXeY9dTHviwijm1Lpwiq/qullZz02NqN/ATbun3PzVxE3fpm4mNHez/Hk3a19w06qVm55t3Fxp5+ZOezd5Hd0YO7lxdnazqpubR6JBdzdP93Dzi3jxFTe9XnPzt5jc242tj5vN/dykDnDz2iA3Fwa7GTTEzTUxcqibe2J8jBu1+GSYG72YMdzN3BFulox0ExTLR7nZP87NK+MlwwduAp+4+XqSm3Mz3bwb6yZmlptbYmycmyzx4Ww3WjF1jpvZ8W4conium6/muakU6+dL5gVuDi2W68vcHFzt5uU1bvqtc3NZDE1wMzrRTaYwrHcTl+zGLhZscOMXFRuldpvs3+uW5x2ZnyrzxZg0mXtA5h1y89tFN6fT3ZzPcHP3qpztuhvLDTd17ro5nummmV7qTZLVLO+lVc5kc/Os203dSjdNw5KhRvI/cbOojocSkVzfw46GHk439jCymYex7TzktfcwrYMHV0cPizt5CIjaLh6e6uahxcsejvXwkD/YQ3mMhz2jPHQf7eGkME/w0Guy7In1sGyWh7Vxsk9smu3huXgPr3/m4S9xab4H5xIPkc89rPnCQ+5KD1+v9fBjooedSR7arPdwPNlD340ehmyS9S0eZm+Vte2yb7f03+Nh434PjVM8/H3QwzuHPAw9LJmPeWhyysPLZyXLfx6apXv4WbyY4eHPqx4GXPdw94YH620PNfc87FN4uJ8t58qXmYUy0yAZizx8aJFeVg9GEW+T90G093p40+/h1WoPD2o88lzpoUg4n3hYVCtnqeOltq6XTfW8NK7v5Z+nvAxr4qVnSy+aNl6K2npZ1sFLRKztKLWiSWcvz3fxsku06+rlZDcvb7zs5Zz4pKeXlb28rH/DS/wAL0sGeqk7xMuLMV76jPDyn8jBy+TRXgpFeJzMneBlm/BN9tJ6ppcusV55vvYydo6Xb+d7eSg6LfHy6lIv59d4ub7Wy6h1Xj5I8Mr3gJd1G7w03eTlhc1eDm3xMmC3l5IUL1+nSt40OdsBL9sPSuZDXnaLCSdk7ZSXRZfkbJdl7YqXDtck3w3JJ4rueFl8z0tmjpepuV6CeTLf4GWIyctNMd3q5bjXy2W/l0YVXuyPZE6tzKnjo0ldH9vFwEY+pjTxUe8ZH+ZWPkJtfPzT2UdGFx/ju/koeNmHvbvUvubjlTd8HB/kY9hQH+NifPJ/7yNfLBjhIzzSx+4xPg6N9dHqU6mZ5uOOmDRD1mbJvDk++d710WGuj4Zf+Dj3tY9f1vrk+drH0QQfZxN99E3ycUncWu9jbLKPrzb7qBSNt/ow/eJjQoqPyak+nGk+lh/08dJRyXPMR78TPhae9uG/7GPjFam/6mPPNcl7w8dbN33k3fEx754PrcbHtFwfP+bLuY0+3FbJ4vRx3+8jrcLH0hofDx/JtSc+dtb6yG3oZ31TPx8872daZ7/cb/gJdfWzspufHj39DHrNj36gH+sgP2uG+nlnlJ9JY/zMGutn0Tg/wcl+3oz1MypOesyWvXNl7zw/7Rf6+ehz2Ss+Xe3HucZPYoKfrYl+nkny85v4YLOfXPHrHj/79/r5e7+fd1P8/H7Mz8Hjfm6clP7pfr7N8JN0xU+La7Im2l730+emn/Ni0C0/o2/7UYiP7kjOu37m35OsD/w0Vfj5RbTM8jNZ46ddgZ9ThX6URsll8hNr9rPA4qdEfG31UyXq2v087fDT1eWnl1uyR/w8+8hP9yd+/hQf1StmQYNiIg2LWduomC1PFTO+bTGGdsXMbl+MSyzpUEyZaNS5mENdi3nr5WI+eaVY7reL6Tq4mBPijSHFnBP9hxYzMqaYB+KDYcVohW9EMV+OLKbpaOk9tZjn44rZLTrMLuaw6BtfzGURM7eYOyJ7XjHfLixm/aJiznxezOJlxZxeVczQNcXynCy/JxYTFN8kFfNQJK0vpmFyMb9vKKbHJqkVk7YWU/qDXNsutbukdrfUil375Az7pS6lmLdTpd+BYtTCeaiYSyeLee9UMZ+eLmZpejEbrhTz09ViXr1RTOcsOV9BMaMMxcw3FVPXWkxrezHJVcWcrSnmi7olVIhV9Uq42riEB01K+KZNCT+2K+FSpxLudC6hqGsJoZdL+K1vCZ8MLEHxYQmHppZwZprUTJf1WNk/u4T9c0uoXlJCwtISfv9Crq0ooeXqEnqtLWHAuhJIKGFmUgk2kbihhAYbS0jaW8LZ1BJ8h0sIHylh7dES/vyjBN3FEqyXpF+61GbIvGslXL5RgvF2CXPvlPDl3RKeflDC+awSBitLWG4sISqSTJLdXMJzlhJ2iw7WEoY7SjhVUsLqihLiHpWwobaExnUC7KsboFf9ABOfC1D9YoAWrQLcaxfg/fYBzB0C+DsGiHQKsLNrgIPdAuS8EsDYM0AKAX6ZGKDrRwH+EPtnBDgxM8AbsQH+EzdmBRgTF+CT2QHi5gRQLg6w8csAXb4OMGh5gIJvAzhXyL61sn9dgDcTZE+i1K8PoPohwK/7A6SlBHg5NcCfYuiBAJMPBVhzNEDz4wHanAjQ/Y8ADTICZFwPMOJGAOutAAtvB9hzX2boAhTmB0g1BThpDtDHEuCCuGUN8KVTengCPHwYILlG3oPHkrs2wL9idv1SNjUqpVXjUlKFsXkpa1uUsrxtKdval/J8h1L2ik4dSznXqZTH3Us5+WopDweV8sLQUo7HlDJmRCk7xpbS4ONSVs4opVtcKX1ml5ITX0rks1LaLypl8ZelfLW6VJ7TS+mXVMoVsWJvKY9Et9RSOW8p/sOl/O9IKQlHpXdGKZNulFL3TinP3C3l7P1SMh6U8mNhKceKJIuxFKW5lNnWUvmcLWW1vZQ6jlKaO6VfWSmailIaVkvuh6UYnpTK/a3Mrhfk9/pBejYMsunpINYXgmxvFeR2uyBTOgTlbx8ksXOQBl2C7OkaZEyPIHN6Bnm2V5CP3woS93aQ394NMnFwkJlDgqSOCNL7gyCDpgUxzgiSMCtI/bggP4hjc4K8Hh9k53LZkxDkUGKQfuuDzNoYxCHe+SHIgR1BuqcG6ZsWZPiBIPdF3sEg9kNBVhyRGaeCNP0ryL1/g5zOCPLrbam/K/MfBPnQKL1MQZaYg9Ragmy2BnnaFuQVR5CzYpQrSKYIeYNkBYOMjgb58lGQdY+DnKtbxo16ZcxtWIZP/K9RGYlPldG5aRnvNS/js2fLSHqujMbty/hZvNyxjFNiWOcyFnUrIyh29Cgj49UyWgwqo9eQMrlPL2PysDLmDS/DL74eUUaV2EcZvceUMWpmGQrxcWwZ7lllrJ1dRr05ZWwVz8aXMXZ+Gc0TyzicVMar68u4llxG/KYyTnxfxvhtZUzcVYZObNkn66ll/C36p5WhPCA9LpZxLl0yXCmj0c0yLt0pY7qhDKvoZyujwFHGHq/Me1jG1DrllNQtZ3m9cro3Kue0+KVVORlty2nRpZw9YlqPcja+Wk7r18uZMbCcQzHlzB1VzsOp5Tw/r5zo8nI+WlNO5bpyvk8sp9P6co6LCRvLeWlHOT/sK+dESjl30so5d1z6n5FeZ8vx/ltO4vly7qeXs/uG1N+RtdxyfAXltDSWkyJGWMqJs5XLPav0t5ez1lFOfaf0FM+7ytkrOrvL+UPEeMu5K973lTPTX853gXIGl5fzW1U5Y2vknI/L5XOvnF/rhGhdN8RB8Uq9EGfFu/VDXBWjG4RQikkNQxQJX6MQ1U+FGNk8RMEzIb5qESIi9r8Q4q2WIWI6hcjrHJLn6RBLu4Zo0T3EbjGkZ4g7YsZrIZ55M8S0viFeGxgiMDRE2xEhDosBo0KMJUT/90NcE2M+kCyfhugxK0S/OMkwJ0R0boi0+SHOLJAc34RI+jbE9hUhvOtCVCWEaJQU4nSy/L45ROFPIV7aL7UpIT45EMIg5h6UM4jqQyHWH5bex6T38RCcCNH4dIjJ6SGMoueNEH8L9a0QU26H+OZuiGb3Q0xVhtiZE2JlvpzJGOK2mGAKUccWYqt41h6ikyPEUFeI9Ihkeij5HkmmJyGu1MoZ6lbQulEF1xpXoGpSQbNnKqjbqYITXSq42LWCF16t4GzfCmoGVLByRAVPhHZsBY0+rWBDbAUL51Xw+4IK7iyuIG9JBfW+rGDfVxWkraqgJKGCbxIr2JQkfddX0C65gtc3VHBODNpYwfhNFWzdWsGe7yvo/EMF7+ys4LWUCm6mVqBJq6DOYVk7IjmOVfDlyQrOnKng+ytSe62C/JsVrNVVYCiqYK6xgmWmCh6KNtYKDolXbRW08FbQx1/BiqoKOj6swPWkgi9qKwiLhDqVdK9fydIWldS0qaRd+0qOiNsdK1nSpZI1XSvp2r2S196sxDCwEv8guT6qknqjK3l7XCW/TazEMamSp2dXcnROJUPmVvLTQum5uJIz4vjXlbi/rWRRYiVb11fSIrmSyxsr+WZPJc33VfLz4UqmnZD1PyopE6tOVvL55UqCNyv57nYlHz2o5GtFJVMKK9ltqpTvx0ri7XLNUckOVyXtayu5WzfMB/XC6IW7fpjCdmF55guj6xbmy+5hbrwW5o+BYS4NCuMfGmbn8DCvjg9DbJhPZ4UxiS1zwvSZF2buAtm7UGoWh/l7bVjuhWS/0CSEWZIUpn5ymG3ixQ1hUkT3jWHGbA4zdUuYjG1h3kwJ81FamPgDYXzi64NhNhwK89vhMEePhDl/NMzdY2G++kOy/R0m8Z8w29PD/HVFZl2VWeK9a2Hs12XejTBrb4ZpcCtM6u0w0+6HsYo1mWFeyApTlhNmnzbMfGuYWluYZx1h9oi3XGFGusM0rwlz4lGY3o/lXHUiLK8boXfDCA8aRbjYXH4+E6Hw2QjHXhTtI1zoECG+cwS/WNYlQo346JUIT/eNcHyI7Bka4eNhEQzi0YgIm0ZG2DUqQkcinBCfjJU1MW9chD4fRPj24whbPolQOifCyvgItWLvvAhdP4uQMT+CeWGEbp9HGP1lhPprIry4NkKq0CRGsCdFeGljhL83RZj5XQSnOPhjhLztERrviPCruPt7hPupET5Mi8h7HeH3wxE6HIlQdjHCkusRbt6RvfcifJUdYY9N5rkiLHRHeLc4Qs9QhImPIsx5HOHrJ3K+ulVk1q/C/mIVunZVxLWvIrljFTs6VfFGF3k9VF7HVNFuWBUPRlRROLKKzaOrODSlio2xVTSbVcVO0SGuihFzqiiKr6LrgireWViFbXEVL31RhfvrKrokVDE6qQq1SNsk9lcxMLWKW6LJYel/RGZfqKLOjSq+F9PvVtHoQRUTlVXkFVXR1FJFe2sVF21VBJxVrHBVYXlYRc/aKt6vW01cvWo8YmTjarJEsGk13Z+ppsmL1exrX82ZDtWM61SNRjg6VxPuUk1i12qe6lbNr6JX92ru96jmnTeq+e+dasYMrea1UdX8Kx6NlZ+fVDNkUjXTYqtZF1dNw9lyLV6uza3mrvB/Vs2WBdXsWVjNn4uqsS2VnknVnBeG5Gqe21zN6S3VvLG9mgti5/5qZlyVHNfk91vVvPCgmmbZ0sNUzV5zNV0tktNeTcRRTZKzmvfLqmnzqJqPa6uZVydKQKyoG6V/wyjaRlFiO0RxiVHdorTqGUU1MEpocJTWMVG5H4jy+rAo/4mY4VHui49GRDGI74ny/OgoN8dG8bwX5eH4KMapUV6JjfK3uD0rygdxUZbNibI5PsqeuVG6zotySmjmR6laGOX4EumxSvavk/0JUXYnRem8Pkrf5ChjNkSZvjHKji1Rjn0XJev7KKYfoiz8McrB7VGG/BLlalqUpMNScyTK5BPS90qUmVejVF+Lknw9ytQ7USrvRhmuiHJPIxlMksEsGYTGKue2RenoipLhjrLUF+VoieSviTLoUZQ74pvaKP8HZeeLTQ==</binary>
            </binaryDataArray>
            <binaryDataArray encodedLength="9680">
              <cvParam cvRef="MS" accession="MS:1000521" name="32-bit float" value=""/>
              <cvParam cvRef="MS" accession="MS:1000574" name="zlib compression" value=""/>
              <cvParam cvRef="MS" accession="MS:1000515" name="intensity array" value="" unitCvRef="MS" unitAccession="MS:1000131" unitName="number of counts"/>
              <binary>eJy1Xb2Z5EiupAltwpiwwjMA9SwYE9aEMwHiiSeuCPHEFZ+Y4plBE86E15wlpoJRAWSyelbARzITCAQiWNX109OzbZttlzA6qjCIXHPajwK3w1TrUex59nj8dRxnHNcDahzOQ/CsZsvan30IzwROt877RtwUh+zPc7yrpcoLiOzZaaOOypsVvuyFF/u8jtqlp0ccvn97PPULqpnN1Xnok/0QWGoOdQ8oPk5YQfUGeZxbzaW04HkUBvZWeOwTasYzV9pgTtCe4n14/dun179/xvfH6ftn/OPx1/pxnf0/Ps+P5wXEGPa851HLSq8jf8+1E6/znHkrDbiv2/O5jPVTOKxPh616d5zZk+Sxw76an++TChfzGKeaV+FwvdKI9yvduI/SruISCzkve3BPYi+l+3G+F+td8Kys7ax+RSeFM+z6cziKvJxJ7XVrrBHOG/Z87HQ6qXXOzz7Mv9OOPUs90GueWWnAc6k+Xpyveok6/fTr8Qw/j8dz6zHLxwNygHPOtDe9eD72krngEX3ttFeaenGufJ1FkG5B6ztE9sPXpIpHpQ16mlyD8jbCCcrfCEPNyrkOe6i3US6HE6bROvOp6lJXsyv3zm+eDfXrMHK+o98OPA+/0Den46q2ylNVj/sXvPPx9wGPSdYm7wvFwegYcO5QY6IeNWFNVQ/lJ17na7IQena6qRmxzmid+7MO3f3A3rD3jNHpgHriXmpgcM5+qLnYt5lmKna7Pn6HmPEH9uOqheqn7oNcwzqcU9VUs7DO6e1OXDnwHmAtlV9cxxydjh3nao6cHc+Dcqp65sN7d/ko/ZNTRt4DeR3UxwlDzRB0jX6OydzG5/C+/uN8LTKI97Dn8zbOsaIN5iq/cZ6fePAYGfZ6z/P8nQfsR2r00tNe75vkfLwX/s9n/Osz/viMP8/3xn/C++Oj9tvjqaGdM6SeFXeHPkF9X7if78GzR/78GvZ87GavDTDdrr656IF8Oj13kYtzDaE/9sR17JV1AfsYynOnXPQ0caSOoocTpkN+gK67wIoCN3MG9diolrlX3nS+qDmTM2ueobhW+LN1h7XEVp5hpJYDankWxEWfFXdeq7RQ/FfmRxzkaSIqDLfrYyTOtW+P53Uecw9zN9P30ao/s1lD1HbBPSpffAHH7fV1LHJNTSr+ITBxdrwOyhv2fB7N/gNqOZ/nrPbYw4/HFfPIzc/WN9P3aac782Ldee4fvR/Pa/THbf68oHw0u/rCnNiXKirsao+1r64DOOw0Y86OWppdtek4YU4QLurKvuZ62JWDWz2rWk8MVYd8uvWwa/9KR5xps9fnbeU/1zO2i/0qVK5brxn2Y/5VHnusNKjyKzzWfRTzBK1VmuUcGeNcGxBur5/tMSf0HfOGXe9R5IrcZzpiXRT52ZdnVto55SDfik/lR+KwL8gjcVOL3fRnsQZ5uPaj/vE87nZ9f2X2XDuu83PgAZjJT+nCWuQ8AZi4vtnzvQJyqPQzOk8PLp4+tLdO+W7X+4yxsA7xTQTvK66qz1ZgqXmZj9vr8zheKyycBT3AQB+wH2IcsQs+yp9cG7Au6+B1B3NQwdrvYj7MH1SLedgLe7tdnwM7LqrPbAYVTsf0aadr5Miez3qyN3iefcOuzzdqVnWO2D/qzsfjB3yOsp2fVRznv8H5sPp1d8cf85A38tjFzDzbzNsXf+D5Mc71AXuI4QKDeQx71T9nUhjofcUXYxAOa8H6Yi/U1ykv/TKr73mlM2ppRXT1uI41zKHTZDWHNcMelX6KD892HAfl8DV7MuOKPXd7+pPeDcFHYaj1cR5DhMEezh5wnvs4R3dELN5PHKcj69D5zXMmX4W3UR5qEnZ9376fuN/gOQJrWducM+z5Oe5uz+fLIbgxTsA+8zTIR+64zjoM2Ese2COAR6VTp7vyCT3PtaA6FzjMv/LMzjl24J5eDdrbGw2ruZJvHhErObJHCk9pyrMmH/RpM80R9cz9QViVPyuasv7In9ed8nHtkg+/f6J6KF2YW/II6+/VsKf/VuRWtaqv0ij7KG86zZNL1qJum9Xvl6owOkdOyF1xdVGv+HOeUwyorTx1Uc8zOF13XBk/Z89ZESvg6FTDtejtt/N7se1/t+2/n8f/+Tz+3+Ov8yP+fX5vl9+djbNmO7/HOzB+g99JSW+V7tgftU3OO9Wy3qx9Xiev4/fC4jP+eXL7fv5c+k6/Gxt2vT/x/un8ZC/VfYT5Ya+fVal7gfdcXHM+61TxUIF4VS+OY5YdrhVfFZtdf685e24iD7HRC7xHBnHKGLAfgOsCHzUwu95/VW6lbc6THH7kPa64ar48H2KPNd2hR84WAs/EWvZAr9HHgHyuTx6D1p3qUPNh18dZxamaGb0JuE4emTuob6UF1iLvQbnfHlvLEbHwGuc0yHGqNbHG6+yB6sl7rCFq9uP8cf3MUnnMPYP2cY3Xk/8gvoiJ8+X1d3iO/vP8/RD89xL5mQvrNgCfObFmBjVGUXl8BH72g/9OI7E6H7JX2PM5YScOzJl5sV5Kc1zPPpUmqvfdcDimtk57Jva7nrif/JRXIWorLS5+PK64zCfOnJ/nhY6o8w4zou5mVxw+d8pDnQKuE/dlFjEnn2Ps9upH2PW5YEBv9Cu1mvXAfdYWNTR7vadN5CtcrK10436VVumvExZez/jwOeq1i7qgc9aWcdWe2/N1d0aAPmH69dXMP9T3p87wbyr2c6Z87e/Uq/J+pbdTbb6n2GkNvUbPFGY1XwauDeKf/qVPOOMG+cjPKGeFR+Knluh5dx+EwDF7vZetyN2sftwg/sos3Dtjh/VR6NP5p3KZ24DzMP2eRGFVMyh/5IzwmiDXneqqubg3zuKgWz7GEHs087C3ai9O3HyPHHblnWtVD4WL/Idd78HNXu/rzgOeNx/ziR92xWePOmzlNa6jDqyF0iDzw3SPTdTjLNmT9a68W52z4ndc7/Z8LneYMfO4vutp9soNZ0rM7IFa8IwqMifrdsHRKF9xdbveU8gTZ+B5lHeo56DaTeCyPuj1ER+P52w4L2KEwEWOeT3gGISTPXboj/x5VqUr9811pS/7w/UYA3gNynVYd6tfM3XxIxe++0mt3fTnBtyf91QP9Ds5pk4BWKqu4x2QN2APf8+V8Tpt0Bec0WitwuEanBW9N1FTBe4n3qymmiuPjGGmMXFut6fmqH3lHerghMEahL0+xnB21BU9SpycJ89zPwqMmfaoF2oei3XYE3ledKa/HYB7rA/zP8536sF+KhzWwoq1sCsnvma/WVPGxxo+Ki2ZU9ULMXDWg+/H+Zz2+/l9jJ+flR3fz/z+eH6XE/b8zGmz6+vyoN7cJ33I3B+enK/J8DXkbtfHDfulfAy7Pjfi/gwDuWbf1GqnXBf4iOt0XZ1vdu2D//Y6TD/nqxnUfaA0Yv5V7U9fhJapB2pQcdkADzVGDLyu5sD+7I1TsE4zrZBDnmePDY4f8FlBfn6rsHHOgGCtZtwwR+mMXrG3PB97gbqFwDVxzjhKO85TvdFLPFeY7CP6orTho8rj8yG4u8Bljpu9vk6ZeVtpGfb6nolrUNPkjN5zr9HssYeJm7mIO2A9e6o5q3mVp5g/ICdjE48vF7gKk/3Ff0+F3rLPrHulF8+POrNelfY4K+eGXe9x9GYI/XC2gNzdXu8PPBphoV7DnvcZ65p9eB394Vk5bxd7SiuchXGQg+KkvEM9MXJepS3qy1qy/5XnrLXCrvYVXuUhe4m+VLp0vZTO7NsMT9UNgWF2/VnZ4Tqd4+eaWb/b633TYSreXkQs1m/2+toR58uc/MxmZWb0d7PXxzjzc9irfEYczEcNUssjb9jzM5b00+yVG/dxu/7swqNDv/RuRWPkjXioTzUz8nJ7nSHx2e8Oi/eQD/JNzjPfmSceO61xLT1TdR13rE++XT/ETi84t9OS5zF7/Xlb8cS12Zyc46QPc8x8L/AQa4dI79UMlW7Dru/7uO9sns2u9xv6Z7Z+z2E/ngH5VXOxrw44ORfuIe+KE8+IYYSBuDPP8Dy1GlY/z1c68szZp8LxAkdhJadqhko35QP2Ruzvj+vnMWav91KFr/xnT3bCQ59UvdKnqmcuqm6mT0Bu15fnM1Ff9ai0wRl2wbPzOusDuHfzMgbyV3wqLqjJUTvoWtUqXdgvrmPPq1m4bi/mXA32iLmwHpXH7J/qFYUWYbWXqjd6yRyUDlUO4ys/3a73TOVd1mdu5o+mL/tb5WJOh6M4slYdF4e8MP17Xis+D8Jkv2czMX5yyetBx45L9kBPVG6u7YJDepNH1CG1Su1W/FrRBGcOu95b3DNMc3DCZp2MYoc91gqxmTdrhfxmnqh9zlNcq3zkhHqpHMZhjZRWTnuMr/RJPVhbxaHixZjR1CMH5pu1qs5NP6fyuZpZ+YY4IXKU7qwLz42xNxrMNGQ/K17K88rnqjfPGA2m0m4lEJ/nZGw1X3p/aPqR343a9feePuC76R3qg/ozNxd9k+M4j+hl6rMLLIzsixxyls4DpXdM6vheUJ7yjCv9cd2L/aomPeuwq9qs86ZezcxzK41m8zJexwG9Vr1Vv5kWvH/Hq05HL+pyPXN4JifMPA67vg4YAqOaBTXN3t3cRvnIIf8+ef4OO/4d3hWNqnvgpU/2gjVrMCruahbs2+mWx2GvGlaYK/wSKxoM5qBmWtHA7doTdfWiJuz13x0zD/at8lL5UPFWvbqZKg4cgzBmPRnT7PrvtIc9HwvDXt8Psd6zmXg+5FHpVPleaZGcdtOfz+EcGOxl11tdq15VKA3wuuqNuqgcBx7H/PnvJAP2XOQqTk64FZfEHPa8f6yIVX18ks97rP1qrxD5lSfMb8apm2G2fkcrxRdxmKtTHc9+t3f2UBoqbtxfxRB8V/Wq8pPrflzD79IfEQ3XFT2MouOZuA7XIXIrjUzoEyKv4oDnisPKzLw/zvqP899h2/ma6Ru8hsrfq9+Jc/oVQpfO+w3yEy+1wdpdzMv16A2fq9m5DjmjlokRhMfYYVduXuSteIFrSkOcLSY4Vb9ZrtM5ajSbo/J85kk172yWTmvmrXLGZH7krrQ3ylvlvdKz4nBHn5U8t+trgMq7zptZL+avPGd8p5qVeR3OO31n650Pv0JzE+fpQ6U1a4H6sK6rnGbersy7qmGFxfy7GVi37H8cw9a+M7oTOFviZg/Un3MZo5qJ5+n6z7xZ8Wpl1lXcFf4rueqc81fnucOn07eqHU3Nyty8l1iMOZtd5d6Zl2sqnr9azw4Pr70455p4s1flwx3duznv5Lo99Ufud7T8FXkqFIfKNxN7StdqripCYPwKzSt+qr/SckVf9JFrZ5qo/JW82fmqdnd0vVvnNn/PNNO66+Niv8pXmr4zczdLpZGaayV/xmHmSZdb9ZnVrPDHiEXsQ89h+nEY9t6/Iw+7vl4M6OOQh+fKgxWvV7UZDZbigdch1irOK96ovmqv2+/4dlxXudlk/5153+11R8PKK87reqbnK7Owvqt+zPx/x4/kndfjBj7PwPOE9Z+lejOri7XOx6D8FR+Ulqqu83zm7ercs5qvcLNi1lkN772r64omqs9Kfvo+7Po5AHIZC/2xJkSu0i/ouMIV56pmnM3d+bSqc4fjNzis9FfavcttZVbWuOOe5yscK79UnxnnDqsLJ5x3eKxq23ld6ZtzudWvxfC6ylnh0Xm8Mj97ztd3o+KBPCstjmMUOSt972iwwuFun07nFY0qj9W5FXlVTjcTh5v+jm1Fk45znsdNPdRMXc27+J3+lU7VjJzHOlXXXS2vrczA1zGZK71fwc/cTq9qL+uqGqfc5J6xU4xzHf89Ytag1gG4nQ+K27Dr7wIMwGMd2C+lE+Z5Ucs6Xzg9dF+e0U2/7pp5zB6urnfaVoE6znJmeN2MrMFMjxX+iIE6H+e7PfVHP0xcp8+MiTFEH8V/xln1ynP24Ct6s3cr2qpZFK+Ox4pvqMWMQ8Xd6XqlX5Wv+LvInfFd4eEif1bX6a9mUZ6v+pp4qG/FudLei3OFbbQ+FjQIwptpUnld7fsiTrU/m195ptY4t+t5R4NqP25gGMVsb5X3zK8VndS+A5+AvTt6ml1/prvYW50Lc3e7/myqZnI4qhx1rjxY9TWvea5uzoD9fdJnhsXzILbyspoN9QqoveMZc8namaaz+bhOreH81d7MV+bB+ne1SoPVqGp4Fp/UGNV+ldedWoPAtYPzLvKVprl2cB9F78r7ilPYlVtY/VidYeMe88ta5VGFyfldP+Sv1me1OGflq/Jvpu9qLmpd8akw0T+FM+Owsq64uNWP/bihjdrruN/ZyzXFc1UP1vkO1irHLseaui6P/ZtxXPXquJ75q+pmHLo5O5zOr82uz5ddT6cavObzzJnNEhCdT9XMnacqd9UXxHHam53jdaWr6ueTnBnOqv9dnwpvxn9lvhW93plX5c484zWFoXQ71kLge4Pjdv1ZsNn894dWdOg4s2cB+ys9WB/Gm3FZ9Y9xV3xZ9R/rV/nMtFB7TtdV/iqHldm6vKB1h/273q94xmvYa5X/Hb1Vn2o29IdrHXIwF9e5F3NXve/6zB6t+oQR9vxsT+nO17td39sMkceeVrjM/R0NKl26niv91Hrl7Sqn1ZyYcFjFUVzvzqD2Y1JT1Xe8ZjO41X/3DXVzWlO6qoiCi+KxMqPKUfPfDVU77PVvyryL68WMG+yv8qp0nHk+w/uKfmqeuMlH9Uf9Ou9X9exyVuY3217uuY7HDGe2hzku9HDa36j2rtbe5EVTpzDN9PtI5M6cZ5qpc+Z8x/OqXuWpOObb7fmePbHcrn+Hi2fnPg6xA8ZOex3P3BtQz/N1Oq1qeMenvyvsjT5KP+TL3pjYqzBm81tx7rSmfKrwuHZVe+yxqqHb9bvqYdefj0dEMZ+a13lv8n+Xdfp0c6u8DgPXgvb/jmAOSkPm5RMMzOfcGQfVZ4ZX+fZ3aTTzUdWNCR7vqZmC1u7OzHxjkqe4R5HT+cG5nmuP676LXBUDethC3SrXymfkNvM899z650euX/US505eFY7qwfkdf/bxTmAdavEr5lI6OuV0XuJxwHVQ/oG52/P9J/5d4zwqzdF/1uFnPvxtzTjXdnv9P8Xd9HtAF2uVpvj6j73NWXgPOaMvfOz0rvIr3jPPu/4vM4vwhZyqd3Xd9Vrp03FUvWc6V+uV5pX2s6i8cbq+O0fFqdOSZ6z88QJDrXV68Vpy4xq1brSvdKv4V7OvetzVztarPkfEpOcqn8SOpm5MZmHNOw4KC/OUnrNZHPqjhysYqvfMA8VxZfZcV33eCZ7PxDpef6Wv0nLmi8rxps4gnNaHwd/FhL8PvE8wd8DYYd3tet8ExEzPjBBrPqnheVW+8nUvcrlv548Dntn8s71qPesH6cD8ZjjVvDPdZpp2a6m5FbnVvOzHau4MP31QPs5wMndMatCXIfbZ15k3dzziGtXDxdqsT1XD2qbfFd5sDXFWtXObe3KHw4oGrKvyv9rD/ShyK+ysSZ2PuXe7/htKS9zH9b0d+oKx0Z7b9W8eDXv+7eaM7J24P3s2wTM5HFnTYVduSielM2IoTx2OnecVBuLHmxhdPs+0qmf6UfVa4WCT+hmGylmdfZXzCo9Z7wpjRftZ7wMjFmpXdHLiZBBdTTe3U+6KVt2sK5xWtKzqlSeD9Oi8rbxY9WZFo5k+VR81W8XnTm/sq3AC1r3gqfig30qPKNbVXF3OfmPWO37e9a/ysMLP/GhyUUvuc0fHbkbFucIKODInrLUGY1aXnppdf+8+e2awjkpb1SNx4rze7frzcLfr32Gceahm5lzmorRZyZn5WfVWHBRWN2M3O/PPnmPSl/UxilicfyWsqGHvFF+n/Fl/xkRNvKjN/FH0MMKpMBTmbCbVa9YD58C1zjPur3RVOs90y2PQmuKi5prhKk2URysYKz1RI1XbeTfD7PjNIn1QHCqdO97v8tnt+d3g8b71j8/45xn/OiM+4x+f8fv5/wV9P/8foYPDx+M5i9vr9+eo/Sg4zTg6YPzoe/L7Drx+p/fc48zN983DrnzyOrFR045fFHsf52e138/fiUtd8bOA/K40ew+7Ps7z6KY1QU+r2AjDRF11X/FRYaz4pHpVwT2rNad1lVNh89pqTZWnMFRuLGiAWuN1UJ5P6ivvlI6K80/v4P9UPfb/eDz//+X8P8O+nY+9/cTIugHaBOwhl+N8p948Z9jzOenI+34+vrPvb8Ap/w/FnXBN9FU64j7Gh5hngx64hn7lnvKLZw7gGHa9X4zwTNQrX1VerkdRq8LonK95j/ur+Xn2iutMN56bNVs9Z50Tj33wopZxKu9UDnsx06vrV+nFnlQzzPZ/dXT9nI7dfDMNKq3f1fWdeWZ9Kz9WaisenXar+Cs9O5xKx5lOGd7gq70O547mlXZm9/vzrEddNPmDenVasdadPrtd7wuFx3Nn/6BrznHK67zf7PV9JeKs+lD5OLt2oU2V263jfBVeheV0vVrX+VbtG+VVXneh+EaBwzxU/2qG2ZwzfTAqDXhP6cBrnVZq790ZKswVnFUelT6qx7E2ziP643RU/dxe++Mxc/L77M7TreBxR6tqxrue8Ay8x7GKz7hHhJiPe1cevzM/+lr1+oqGilMs6PDVPm7z71hy9s3Wns+djpWfTlHh8nrOHmK/yi1x4ffzD7wx6V9p32mi9qzAYs+Vhu94j/mDzlP/PA8I9ov7Iz/Ucbfr7+rktdnr55x4dKFLp/Ww63c/bldOOGtATqUfz4UaIDflY9YNsedwnPnDOcxVaV4dZzU8D8/MGIxT6TjTtQrVu/Lf6LzLvcO70qXryXw7/pUvK/p1fGe+v4PdaaawTayrtbucgtaST+J6wZHx7vL4imZ36tR6iD01YzX3rG7GYYaJuJXvv1o/jsrPbhZraqOo+9V+/4r9FX/e1VvphdcrXtuNvpXO7+jvdn2t8lWfKi0qrhXGqkZ3vXpntm4OxWvmz0pvn+wprMrH6nrVq4rnqkczrJV+q7idbp0uMakNgVXxMcphvVzk3rlOrsnJAPMb/Q6F6tX554CH2OPcHzRXAA+3+t6s+rGOXqxnrzu4KncWs7pKs3e8fJeHUeR6iH2Fif4G5bLmnO+mf2YgBmKyt27P97xm2m/FQekdYo81WtGZZ2DuqziolVNdCM1wFp7P6dwoP9cqjzt+3WzqWvGusDsv03vGXdG06m/FeZentJ/NNuO5Mk833x0tODrNmeNdbu/mdzPdxV6piUntTF+n/CrHYd8n+V3/FQ24bjbDO9op3+7q8nfF0S/s9Xdo2GujYzUP16aX1Vwr87InDrXsX4g15WnmGESX3/FCrE7nmZ5VTqdF16vTfTWqejd93xqdd3iz+SrfVubmde7b5XZY7+iHEYsz3PHkLt6sR6Uf6zjzdIVn10v5X0VM5jFxrmLWU9VXa4jpxOGOx4q738Ba6dXhcN8VX+/oM5v/K+u/IhQ2+7DCJez6vabZ6/e7ZvOfmarXgJrsE4Tloo75ZZ43eat+8AyrM3Fup/Um8mbcVrhWuGqm5Hanv9qr5pjpvLLO2J0XK7xn2r6DrbRWuucxivrKT4V71zcVXpwzjhe13tR18/DaXd53fWf9eZ7ZdddT4X+Fb6fTXa1+la6om+KUEQtrlVYV7lc0uNOj4tb5e9f3rhdieMNZccD8QXUVt1xPf7inNzxcYGPuqh9VuMiNIvcvHv8PW03tew==</binary>
            </binaryDataArray>
          </binaryDataArrayList>
        </spectrum>
        <spectrum index="7" id="sample=6 period=1 cycle=3 experiment=2" defaultArrayLength="2256">
          <cvParam cvRef="MS" accession="MS:1000511" name="ms level" value="2"/>
          <cvParam cvRef="MS" accession="MS:1000580" name="MSn spectrum" value=""/>
          <cvParam cvRef="MS" accession="MS:1000130" name="positive scan" value=""/>
          <cvParam cvRef="MS" accession="MS:1000128" name="profile spectrum" value=""/>
          <cvParam cvRef="MS" accession="MS:1000505" name="base peak intensity" value="46.0" unitCvRef="MS" unitAccession="MS:1000131" unitName="number of counts"/>
          <cvParam cvRef="MS" accession="MS:1000504" name="base peak m/z" value="391.01420463876" unitCvRef="MS" unitAccession="MS:1000040" unitName="m/z"/>
          <cvParam cvRef="MS" accession="MS:1000285" name="total ion current" value="53.0" unitCvRef="MS" unitAccession="MS:1000131" unitName="number of counts"/>
          <scanList count="1">
            <cvParam cvRef="MS" accession="MS:1000795" name="no combination" value=""/>
            <scan>
              <cvParam cvRef="MS" accession="MS:1000016" name="scan start time" value="5.513166666667" unitCvRef="UO" unitAccession="UO:0000031" unitName="minute"/>
              <scanWindowList count="1">
                <scanWindow>
                  <cvParam cvRef="MS" accession="MS:1000501" name="scan window lower limit" value="100" unitCvRef="MS" unitAccession="MS:1000040" unitName="m/z"/>
                  <cvParam cvRef="MS" accession="MS:1000500" name="scan window upper limit" value="2000" unitCvRef="MS" unitAccession="MS:1000040" unitName="m/z"/>
                </scanWindow>
              </scanWindowList>
            </scan>
          </scanList>
          <precursorList count="1">
            <precursor>
              <selectedIonList count="1">
                <selectedIon>
                  <cvParam cvRef="MS" accession="MS:1000744" name="selected ion m/z" value="861.04646234284" unitCvRef="MS" unitAccession="MS:1000040" unitName="m/z"/>
                </selectedIon>
              </selectedIonList>
              <activation>
                <cvParam cvRef="MS" accession="MS:1000133" name="collision-induced dissociation" value=""/>
              </activation>
            </precursor>
          </precursorList>
          <binaryDataArrayList count="2">
            <binaryDataArray encodedLength="10432">
              <cvParam cvRef="MS" accession="MS:1000521" name="32-bit float" value=""/>
              <cvParam cvRef="MS" accession="MS:1000574" name="zlib compression" value=""/>
              <cvParam cvRef="MS" accession="MS:1000514" name="m/z array" value="" unitCvRef="MS" unitAccession="MS:1000040" unitName="m/z"/>
[truncated: 305,033 more chars]
