# Supplementary material for: Genomic and proteomic characterization of SuMu, a Mu-like bacteriophage infecting Haemophilus parasuis
Source: BMC Genomics. 2012 Jul 23;13:331. doi: 10.1186/1471-2164-13-331 (PMC3447690; doi:10.1186/1471-2164-13-331)
Supplement: Additional file 8 — P9.mzML P44225, gp29, DUF935, portal protein, H. influenzae Rd KW20 Mu-like prophage FluMu (Myoviridae). [file 1471-2164-13-331-S8.zip › 1471-2164-13-331-S8.zip.out]

<?xml version="1.0" encoding="ISO-8859-1"?>
<indexedmzML xmlns="http://psi.hupo.org/ms/mzml" xmlns:xsi="http://www.w3.org/2001/XMLSchema-instance" xsi:schemaLocation="http://psi.hupo.org/ms/mzml http://psidev.info/files/ms/mzML/xsd/mzML1.1.1_idx.xsd">
  <mzML xmlns="http://psi.hupo.org/ms/mzml" xmlns:xsi="http://www.w3.org/2001/XMLSchema-instance" xsi:schemaLocation="http://psi.hupo.org/ms/mzml http://psidev.info/files/ms/mzML/xsd/mzML1.1.0.xsd" id="081007Emilie-080807-9, P9" version="1.1.0">
    <cvList count="2">
      <cv id="MS" fullName="Proteomics Standards Initiative Mass Spectrometry Ontology" version="3.18.0" URI="http://psidev.cvs.sourceforge.net/*checkout*/psidev/psi/psi-ms/mzML/controlledVocabulary/psi-ms.obo"/>
      <cv id="UO" fullName="Unit Ontology" version="12:10:2011" URI="http://obo.cvs.sourceforge.net/*checkout*/obo/obo/ontology/phenotype/unit.obo"/>
    </cvList>
    <fileDescription>
      <fileContent>
        <cvParam cvRef="MS" accession="MS:1000579" name="MS1 spectrum" value=""/>
        <cvParam cvRef="MS" accession="MS:1000580" name="MSn spectrum" value=""/>
      </fileContent>
      <sourceFileList count="1">
        <sourceFile id="WIFF" name="081007Emilie.wiff" location="file://C:/Documents and Settings/ezehr/Desktop/wiff files">
          <cvParam cvRef="MS" accession="MS:1000770" name="WIFF nativeID format" value=""/>
          <cvParam cvRef="MS" accession="MS:1000562" name="ABI WIFF file" value=""/>
          <cvParam cvRef="MS" accession="MS:1000569" name="SHA-1" value="52731191d04f9d4f8dc646854266c78a04905c6b"/>
        </sourceFile>
      </sourceFileList>
    </fileDescription>
    <softwareList count="2">
      <software id="Analyst" version="unknown">
        <cvParam cvRef="MS" accession="MS:1000551" name="Analyst" value=""/>
      </software>
      <software id="pwiz_Reader_ABI" version="3.0.3324">
        <cvParam cvRef="MS" accession="MS:1000615" name="ProteoWizard" value=""/>
      </software>
    </softwareList>
    <instrumentConfigurationList count="1">
      <instrumentConfiguration id="IC1">
        <cvParam cvRef="MS" accession="MS:1000495" name="Applied Biosystems instrument model" value=""/>
        <softwareRef ref="Analyst"/>
      </instrumentConfiguration>
    </instrumentConfigurationList>
    <dataProcessingList count="1">
      <dataProcessing id="pwiz_Reader_ABI_conversion">
        <processingMethod order="0" softwareRef="pwiz_Reader_ABI">
          <cvParam cvRef="MS" accession="MS:1000544" name="Conversion to mzML" value=""/>
        </processingMethod>
      </dataProcessing>
    </dataProcessingList>
    <run id="_x0030_81007Emilie-080807-9_x002c__x0020_P9" defaultInstrumentConfigurationRef="IC1" startTimeStamp="2007-08-10T18:07:41Z" defaultSourceFileRef="WIFF">
      <spectrumList count="19">
        <spectrum index="0" id="sample=9 period=1 cycle=1 experiment=1" defaultArrayLength="16349">
          <cvParam cvRef="MS" accession="MS:1000511" name="ms level" value="1"/>
          <cvParam cvRef="MS" accession="MS:1000579" name="MS1 spectrum" value=""/>
          <cvParam cvRef="MS" accession="MS:1000130" name="positive scan" value=""/>
          <cvParam cvRef="MS" accession="MS:1000128" name="profile spectrum" value=""/>
          <cvParam cvRef="MS" accession="MS:1000505" name="base peak intensity" value="27.0" unitCvRef="MS" unitAccession="MS:1000131" unitName="number of counts"/>
          <cvParam cvRef="MS" accession="MS:1000504" name="base peak m/z" value="650.00747609946" unitCvRef="MS" unitAccession="MS:1000040" unitName="m/z"/>
          <cvParam cvRef="MS" accession="MS:1000285" name="total ion current" value="7575.0" unitCvRef="MS" unitAccession="MS:1000131" unitName="number of counts"/>
          <scanList count="1">
            <cvParam cvRef="MS" accession="MS:1000795" name="no combination" value=""/>
            <scan>
              <cvParam cvRef="MS" accession="MS:1000016" name="scan start time" value="0.167433333333" unitCvRef="UO" unitAccession="UO:0000031" unitName="minute"/>
              <scanWindowList count="1">
                <scanWindow>
                  <cvParam cvRef="MS" accession="MS:1000501" name="scan window lower limit" value="500" unitCvRef="MS" unitAccession="MS:1000040" unitName="m/z"/>
                  <cvParam cvRef="MS" accession="MS:1000500" name="scan window upper limit" value="2000" unitCvRef="MS" unitAccession="MS:1000040" unitName="m/z"/>
                </scanWindow>
              </scanWindowList>
            </scan>
          </scanList>
          <binaryDataArrayList count="2">
            <binaryDataArray encodedLength="66040">
              <cvParam cvRef="MS" accession="MS:1000521" name="32-bit float" value=""/>
              <cvParam cvRef="MS" accession="MS:1000574" name="zlib compression" value=""/>
              <cvParam cvRef="MS" accession="MS:1000514" name="m/z array" value="" unitCvRef="MS" unitAccession="MS:1000040" unitName="m/z"/>
              <binary>eJwM12V8VGfex+G4j3vc3Y26zbctBOKK1t3daYFSLK5AkLrb0926UaNYXLFCdeu2tQUCz+/F9cnMOff9t8ycOefq4CPeXRFHvJnWI95LHUe8dziPeKejjngtcUe8KfFHvEuSjnhvTj7iXZlyxPt++hFvUPsRb2THEW9O5xHv2V1HvHXdR7xX9hzxPrr+iPdg/xHvr5uOeAO2HPGe+cgRb82jR7yXP3bE+8uzR7ynv3TE6zAd9Z5uOeq9037U2+w46n3YedS7w33Uu99z1Ht5wlFvTvZR75V5R73zLjvqjWk+6u3pPOod6Tnq/br3qDdx41Fv2aaj3oe2HvVufPio98VHjno/fPSod/Kxo94TTxz12p5SvBePer2hx7wPRBzzHrEe866JPObdF3vMm510zHtV6jHvkxnHvP8sPeb9dd0x7zntx7yNHce8z/Qc85r7j3krthzz3vnwMW/zI8e8h5445g15+pj3wRePeTe8dMx75VvHvMaPjnnPDpnxPmOY8b5nnPHOWGa8VtuMN9U+461yznjvds942zwz3i9jZrz/xM54I+JnvAkJM96dGTPed6pmvP+6Y8YbuXbGS/OMd0HLjPfBthnvhvYZ74sdM969XTPen7tnvE0bZ7zX9c94l2+a8T6/Zcb74dYZb/YTM95rnp7xPvfcjLd2/4z3ygMz3kzDce/V5uPeByzHvT3W497nbMe92+zHvT84j3udnuPerMjj3rOjjnsboo97r4057l0We9zbF3fc+2HCca879bj35o7j3p09x71/9B33lvQf987ddNx7x5bj3sFHj3u/fOy495Snj3urnjnu7Xj+uLfJdMIb6znhLY484S2LOuG9PeaE9434E97BhBPerxJPeE9LO+GtST/h7c464d1QfcKb2nfCe+XGE97nNp/wfrDlhPfnh094Ax494T3ywgnvJcE+3BXiQ0G4D7cZfWg2+fCo2Ycciw9DVh8aPYIPdWU+/D3Xh+XzfDCU+/ByhQ+nVvpwsMqHq6p9uLzRh/Nu9eGch3zYstaHs5t9aGrx4Uu5odWHo/JQmw8ZHT78W87qVNwuH450+5De50P/dh/O2OHDTqnf6UPagA+7BvV6yIfP5bphH/6RB0d82DSq82M+/EvOHNc6aZjw4Qu5blLx9vqwe58P74X6Uhbmy6TcFeFLoMGXEpMv22Se2ZdLLb7cY/Wly+ZLnN2XDx2+7HP6EurxpUc+LvOlaq4vB+SPeb48UO7LS5W+nFrly6dSW+3LIfm7xpcVtb6Y6nzplzMbfPnpIV86VvsSs0Y51yruOl8ub/bld1na4ktvqy+Jbb6c0q5YUtvhyzWditOlON2+fNXny5HtvvgM+NIsc4bVh1w84svdo6ptwhfDXl+WfKF6fvRlbZAf54f6cVe4H4ERfnRKrMGPWUY/Kk1+HJArzX4YrH68YvPjGq8fkXP9eFLmlfsxLX1VfiRV+7Gzxo/6Wj9uXabzK/y47CE/Tl/rx5fr/Lix2Y9jsqbFj0db/chr82N2ux8TsuAVP5Z+7Efydq3/1I/HdvuRv8ePyQE/Lhn041e5b8iP0GE/eiVpxI+X5fRRPxrGFF+OjSv2hPZN+XF/kD8bgv1JDfHnX3JWqD97ZH6YP5EGf56SbUZ/yk3+7JMrzP78IUarP/3yqs2fzkR/7jjfn4DZ/nRI7Bx/npOTyvypmevPIbl2nj//k1Xl/tgr/HlEciv9eVtmV/kzIRdX+3NvjT+htf4k1fmzq96frxr8Od7oz++r/DGs8WejpK31599y9jp/BsW/1Z+YNuWUk9r9+UQOdShnpz9HxN6tfHLfen9SdqnH3f4MyKxhrRvx57pRrZNVY1o77s/UpD+XTimnzAQHsC0sgIrwAFYYArAYA9gi2aYAxs0BXGQJ4F5rAH22AFLsAQw4AqiNCuBgWQDXzA3gf/LQvADyKgJ4R8oqA5iWy6oC+K8YawIYrQtgz/wALn8wgPNWK+aaAH6R9esCSG0O4OyWAIZkcWsA30tQewBd8lJHAKd3BvBNVwC+PQE88X4Af3wawMTuAJYOBBAxGED6UACvyQUjAdwzGkDoWAC98sp4AIMTASyaVKzpAH4ICGQgJJCEiEBekjhLIKdYA2mwBbLdFUhkVCBHkgKZUxrI0vMD2Tg7kPQ5gbwmlAUSXh7IBkmrCMRbGciIXFAVSFhNIOslpSmQ764KpHNNIN82B3J7SyABrXovCW3KKae3B7JbFnRojdzeqTVd+tunvQ8HEvp2IOd+GsivOwLp3xXIeXsCGZdLBgL5TYxDgWQOB3LpaCC/y7KxQEzjgbw1obonA/nzgHL4BREYGMT3IUH0hgUxHBFEmjmIVwVLEKNykTWICHsQ/bLFE8T4OUEYzw1is/wxO4gVc4J4b24Q++cF8U95EKsqgnBUBvG4FFUF8YEcqg7iupogjomnLoinpbQ+iIDFirUmSNepIB5sCcLWGkR+WxDvS0V7EAflmo4g3F1BPCkl3UF8LK19QVy7XXF2BPHlriBeHAji9MEgdst3Q0HcORxE8Ih6kpTRIP4t3jH1IxeOB/GLLJ0IYtNkEFlTQWw7EMQP/wni3B90zDeYwuBgDoUEMxMaTFR4MKdEBLNTkszBvCJnW4IZlguswfws99mCNaNgMh3BvCmXu4JJnROsz0Mwl8wNZtm8YCzlwTws71UEU14ZzAG5tiqYo7K2Opina4KZVRvMp3JrfTCdDcEsWR3MTxKxNph+yVoXzFuytzmYK1uC+Vseag3G2RbME1LcHszHUtsRzBdyc2cwvl3BtEtcdzAvyRk9wVzRH0zGq8F8/rb27NAeqd2pPeK7O5j4PcG8LGcOqIZB9TekGoaD2SRlo8ovV40F84+sHg/myYlgEvcFsz8wBE9ICM/IjtAQGsNCuD08hKCIEHolxRACxhAuMYXwX1luDsFqCeFRKbCG8IFU2UI4LDfYQzghA64QFrtDyJ4TwjsyryxE15IQ1s0LIbI8hGdlZ0UI8ytD+E7urAphfXUI6TUhvC7n14YwJZfXhVDSGMKt80NIWhjCi5eG8H8PhpC/JoTKtSEckhvWKafEtui8DLaG8HNbCPe1h2DoCGGz5HSGUN4VwgEJ3xjC77vUwx71IB8OhFAzGMIXcvNQCL7DIXRIwohyydmjIYzIRWMh/CbLxkN4ZCKE6imt2ac18phfKLUBodwSGEpXUChjIaFcEhrKf6U4IpQ6Qyhfya3GUAJMoXRLsjmUf8u5llAus4bypzjsoTwhnzhCqXeGsj4hlKi8UB49N5TC87SnLJSJuVo/L5SV5aE8WRFKaWUo26WhKpT/yB3VoQTXhNInabWhvCGz60KZlivrQ/mfeBpD+X5+KAlXhbLtwVA+XxnKTQ+F4rsqlE5JXB3KK+Jdo17E3qy6pKRFtck3rcrTpjztyiPpHcojsztD2Sv/6wplbXcoz/aEcmpvKD/2hXLfx6G8vz2Uw5+GcuOOUHx2KvbuUB4cUN+Dii+lQ+pFGofVi9w5EkrIaCgbJGMslLekbDyU/XLNRCjNk6HETIVyxnQog/L3F6Hc8EMoVwWGsS4ojNNCwvSbEMaS0DB+loKIMD6QGkMYX8gtxjD9P8L0/wgjxRzGa3KeJYwpucIaxj+yxhaGxx7Gs3KqI4zdssgZxo9ynysMozuMPE8Y26QqMgy/6DD+OlnOC2NhWRj3zg3DMC+MzZJbrjUVYRyWmyq1tiqMLkmqDuPfcm5NGJNyeW0Yf8vqujCeqQ9j6/wwqheql0vCiLkhjAN3hfH9csVYpX1rtGet6l2nesXTolplT2sYi9vUt5g6wnhYCjrD+FBqu8L4Sm7rDiOoJ4w3esOY0xfGNevDaNkQxh9vaRafhPHCzjCGdoVx4e4wlu8JwzYQxuNSMhjGdmkcCuOu4TDCRsLol3dHw6gYC+PG8TB8J8LolKRJ1SjnTqlOWbM3DMsvYVxwPIwGv3D6A8LpCglnKiycdRHhvGAI5wxjOENyoSmc32SFORy7JZwnpNQazqfSZAvnHns4EY5wcp3hvC+vR4bzYVo4iXnhXFEQjnt2OHvmhLO4LBzLvHAelY/Lw2moCOc/cmdlOKFVqkGyq8N5VyprwjksN9WG41cXTre8Vh/O1Y3hHJXY+eG4Fodz7Npwxh8MZ3B1OMvXqq7mcAxt4WyV/HbVIbUd4QR3hbNBMrvDeVtu7A3noa3hWB8Pp+QJ5dip+LvC2bc7nGv2hDMj/zcYjndI8eXy4XD+ljUj4USOhvO8nD6m+ciF4+H8Lg9OhOOYDGfhdDg/iXlfOI9I0f5wNn0Wzryvwrnha9X8XThzAiN0zY8gJiKCF+UsQwSjcokxgj/lWXMEA5YIfrNGsNwWgd0ewZPyozOCpa4IijwRbIvR3zMiyDovgptnRxAwJ4JeebMsgrlzIzgoneURvFYRwezKCPbKTFUEbdURJNRE8IpQG8GkXFkXwRFZVx/B6vkRRK9SPasjGGqO4KKWCFa2RvBMWwSntkdwQUcEjq4InpKTuiNY1BPBz7J0YwTeTyIY2xnBC3siGBlQP4MReIYjOH1EseSi0Qj+Kw+NReAej+C0iQjdP0bgnI7gafnpiwisX0Xww/cRfBlk4LZgA1+EGQiOMLBBsgwG3pVbTQaCzAbWy7sWA59bDdxiMxBoN+heQn/dBsojDbwdYyA9wcDcUgNl5xh441wDvrMNHCgz0DXPQGq5jlcYOCg3VOpclYFuSa3WWimr0fFaHa/TcUmtV6wGAzcuNPDWVQa+eshA/2oD29YY2NRsIK/FQF2rQddmA3e1GdjcbiC/w8CHUt9p4D9yd5eBiG4DW6Sgx8BH0tBr4Fu5p8+AYb2Bh6Vwg4FPpHGjge/k3n4Dxk0GHpGizQa2y4JHDYy+a6DlUwNX7zJwTNp2G0jYY2DvgIFrBg0cl44hA0nDBl6T60YN+IwZSBlXj1I2of7lhkkDflMGeuStaQOH9hq4eZ+BgP0G3jlgoPKg5n/YwHsS/h8D0f5Grgg0ckSag4zEBRt5RQgxMiVtYUbOjzCyT04YjHQajaSYjJSZjdxgMdJjNfKWzUi53chhudlhJNBpZL286zKyLcpIbbSRr8WYaMSSaiTxFCO3YuT984zUnK9zcudsI2FzjGyWj8qMNMw18p08Um6kuMLI/VVGrNVGnpCTaozsksW1Rn6VFXVGTm0wMigXNRp5fr6RMxcYWbfISOxi9XChkX9fpD4uNnLdJVp7l5H9K410r1Ltq1XvOtUrWc1G3pOvWozc0ap62lSPNHSoFrm304ipy6j7cCM/9Rh5oNfIk31GLthg5Ngj2rvdSP4uI+YBI49J6aCRnbJoyMgvsnzYiGPEyNNy6qhR945GXpwwcvakkXE5MmXk0Gea0bfqyc/EZIiJY6EmXgs3cSDCxA0GE/5GE72SYTLxjlSaTZidJn51m/gr2sTVZSZmJHmeidelrNzEZ3JThYmAShPrJavKxHvydbWJO2tMRNSa2CqFdSa2y/x6E3/MN/H+GhN3rTNR3GLiU/m51YSj3cRpHSYu6TTxf90mpntMnOg1kbLeRHC/iY3ifszEFZ+aOCoHdynfgGJJzaCJb+SuIROGYROPSPGIiR2ycNTEL7JizIRz3MSz0jxl4l/TJr46qLoOm1j2hYmhr0yERpgpMJj5WJqMZh4wmbGZzZxqMTMoF1vNrLWZibGbOddhZq+ku8186THzU4yZU+aY+b95ZqbLzfhUmumW9Coz78gdNWbCa80U1ZlZWG/mxJVmbrpD71eb+VR+WWNmxVozz60zc7TFTFurmdfbzMxtN3NLh5ngTjN5XWY+kh+6zdzfY2Zfv5kPPzLz/cdm/tph5l+7zNywx0zfgJmsQTO1Q2buHTZjHjHzuJw0amaPXDhm5g9ZPa5eJszU7DPzjew+aGbVITMPz5g5289CRIiF38IsvBBh4RyDhS6ThbfNFiotFr6UO61aY7PwsBTbLeyU3xwWrvHoXIyFr9MsBJ1n4fS5Fkbk8nkWjkhruYWkCguvy9xKC4fl1ioLodUWNktBjYXtsqDWws+yos6Cq97Cc3JWg4VxuarRQkeThbfmq54FFu5YaOH3JRa8F1n45jIL2c0Wtkl9i4XvZGmrBWubhafk1HYLw3Jph4X/SUun6uhW7l4Lv6y34N5o4ex+9btZPWy14Nmp/ndZyBiw8J7UDlq4d8iCedjCEzI4YuGSUQv/SPOYhYRxC69K2YSFQ3LLpGJPqa9p9SUP7lOO/ZqrTB5QbYFWKsKtPGKwssto5QKTlT8kxmJlv9XKjTYruQ4rH8lPTivPua1cdIoVL1b8zrPSJ9nnW/lAvp9t5ZkyK2fMtTImV8yz0lFuJbXCyttirLbqOmdlQP6utdJcZyWh3sqhBiu3NloJbbKyRR5aaOWya63ct8aKda2Vy5uttLdYeavVSmWblbvaFavDymNyUqfiycVdiinN3YrZY+U1mdtr5bY+K8UbrOQ/bKXsYyth262s3mnl4G4rwQNWNsmng1Zdz6z8Jg8NW4kasfKynDtqZZ8EjlvZKPMnrbw4beW6fVZsP1l5I8hGebCNL8QQamNWmI1Eg415RhufS4TZxiNSarGxR9bZbCTYbbwmcx02bnfauNBj49UoGxfE62+izLNxqNzGbRU2wiptbJWSKhu75M9qG2trbMTXap0crtO6ehvhDcrRqFhNNgYus/HGlTZqV9qob7bxgzzQYuO5VhvXttvw7bDRJ9mdNt3r22jssvGTLO+24e6x8aJ4e23slbwNNj6Wlf023evr2C4bAXtsbJBPBmwsGLTxq0QN2zh/xMYBuXnUxuYxG0XjNnbIkgkbf8irUzbKplXrPs1pv42kz2ws/MPGyb522v3teia20xNmJzPcTkOEnR/FZbTjNdm53mwnwGJno+RZ7Sy02XnFYecWl50Sj53vku34nG3npvPtFM2xs0P+KLMTP8/OazKv3I6h0s5jcnKVnSHpqLHr+dfOO1JTZ+dbsTfYeVbOarRzbZOdvvl2LrzYTulau56d7CS32HlLqlrt3Ntm5+l2O+Mddq7utNPbZaepx05kn53iftW2x87DA9o7aGeP/DNkp3VYMUbsvC3Vo3buG7NjG7fzjExO2HWPYyd32s7HErPfzkmHVOMXdo7/Zsff38HjYQ5OCXcwLDMRDjKNDrZJg8nBj7LC7MBjcXCu1cEBudnmIMTuYIuUOBx6NnXQ6nKQ7HbwlvzH4+C+SAdPn+Xgi9kOjGUOrpzn4IMKByurHERVO/g/mV3j4DN5pM7BYL2DjkYH6U0O3hP3QgfzV6uuVgcjckWbg+OS1aE40tSpON0O5vQ4iOhz8JhcvsHBz5scPLhZcbc66NqjXgZ0bFB5h7R+2MErMnvEwSG5fVT7xpRjXL3LFRPKIR9OKf60g1/k8H4HF/o4afF18q2/k5uCnbwX4cRjcvKSnGd2clButTg5yeZkSC63OzkmXQ4nP7uc3BHlxBjtZGK2E/8yJxfMU7xyJ29VOKmuVFy5v8qJs9rJC0KNk/2ytc5Jab2TAbm0wclRyWhysk2MS5ycdoGT2bc4uX2dE0Ozk8flqlYn69uc5LU72S6LO5z8IW92OflPt5OlPU4cvU6eF2+f+lnvJGSD8mxUHjna76Rzk5OVW1Xn006++MTJdTud7Nrt5KI9Tv6RtgEndUNOVgw7iRxR/jHVM+7kCRmbcPLptJMle538Kb1fOZnv42JriIs4k4vX5Guzi3stLmxWF8/KXpuLG+0ugh0uSp0uBuQyl4tj8qHHBae4OHGGi7e8Ll46z8WpZS785rnIL3dxQYWLlCoX70pdtYsfZUWNi8haF3PqXHwud9a7MDW4eErOaHSxab6LjkUuflmi3Je6KHnQxeo1LpY2u3C0uHhB9IHmgNzS5iK83cWjckqHixG5qtOFb5fyd7v4VC7ocfGX1K138UW/ixu2utjysIusx10s+VC1fezCusvFM3L2bvW6x0XIgGYiswZdDMnlQy6OS++wi5wRF4tHXfwhzWMuksddvC21Ey6+l8gpF0/vc3Hmfhczv7hYHuTGEubmGTkr3M2NEW5CDG62yiyjmytMbo5Lr9nNdoubJVY3f0qK3c278qPDTbTLzVy3m3s8brKK3fx1rptzK9x6TnRzW6WbiCo3j8tp1W7G5doaNwG1borr3Fxarz2Nbj6SpAVuahe6eWWxmwvvcfP0Q27yW9zskAtb3fwj7W1u0tvdbJPVnW7iu9xUdbv5Vh7ocePudTO7z81N/W5CN7nx3ermg8fchL/k5vqPFWOX9u5xkzDk5rthN8tG3PzfqJuyMTd3j7t5dsLNOZNu9sstU24em3Zz6l43Y1J8wE3lN24+CffwV4SHVKOHRpOHXyTe4uENqbJ6+FaW2Tz8n91DmcOD1eXB6/Zwq8fDRJSHwBgPteke+ks9HDvJw0i5B79KDxtld5WHS6t1XLprPOTUevhE/qrz0FrvIa3BQ1Ojh9VNHt6c7+H7BR6Cl3k4abniyFUrFOtBxZLClR4ueUixpHuVYq32kL7Ow2/NHhJbPbwttW0eHmz3ENPh4VWp6PTwjdzf5cHV7eFlmd3j4XO5q1d9rPfwxEYPZ/R7uGGT8m5RHw97yP5IdUradg8/7fJQOaA5iGfIwytSNuzh3hEPL4x6OHfMw2dyx7gH04SHp+XsSQ97JXxaM9qrGRz2wJ8e9vhG8mlAJO+HRdIUHslKUySx5khek0pLJMuskXhskcy1R/KVOJyRvCjnuyI5LAciIzFER7ItL5LhuZHsqYjkeGUkfVWR5FdHslMuronkqHTXRpJdF8knsqQ+kozGSBY2RfLegkgaF0bS8WAk89dEkrwukneloTmSX+St1kh+bFNdHZFUdUbynSzvitRvTCT/lm96Irl3g2rbqLr6I7FtjmT7m1q/W+v3aL0sH4gkejCSV+U/Q5E8MBzJKyORzBuN5GtZOhaJazySl2XOhOJNKt6U4k1H8vy+SLyfRfJhYBT/DY0iyRjFu9JgitJnM4o15igSLVHUWaP4WVbZooi3R1HriNL3N4o3XFG8GhNFRWwUFEURXBbFKXOjdL8cxdbyKE6uiGJUrqmMIrAqii1yUnUUI3J1TZS+y1EM10VxVX0UmxqiGGqMwm9+FMWLozhxURQX3hLFkvujyFwWxeLlUfwt7Sui+GtlFItWR5G+NooP5c91UbQ2631LFB/Iwla9b9Prdr3uiNJvkd53RpHWpWOyoDuKlp4oUjdEsU3mb1T/kropiveleYteb40i5dEokt+SPVH8NhDFusEoGof1WtaN6PhoFO/Jb2N6P671E3ovTZM6JinTei+f+EXzv9BousKiyQmPptsQzafGaC4yRXNUeszR5Fqi2SEXW6M5Jj22aPLs0XoWjOYSRzQz0uuMJt8VzaVR0WyIi2ZPfDSWymjOrYrmkNxVHY2tJpoX5PzaaA7L3XXR2OujeVFmN0Rzb2M0zqZoXpay+dF8KV8viqb2GuV4KJrL1ij22miuaI6mpDWaze3RzOqI1m9QNNd0RhPYFc1WObk7mjG5riea4N5oHpFT+6KZkBvWR3P6xmjO3BzNd69EU7BHcQeiKRqKZkCuGI7GbySaTTI8Gs3VY9FsGY/mpAnFlOsmFXNKMeXU6WjO2B/NtDx5MJrbDmkuvjEc94thODiGq0NiOM0Qw6SEm2J4Qs40x7BXbrXEYLTG8LScY4vhoNxhj8HiiOE5OeyM4W5XDHZ3DC/JHE8MX8p9kTG4o2KYFx3DspgYvo+L4Z+sGL46N4b48hjqK2L4RdZUxpBcFcN70lQdw3+lpSZG9+IxfCiL6mL4WzrqY8hqiGG7XNgYQ09TDBsWxvDIRTEk3R7D0PIYAh6M4eSVMTy6Koaz18Vwe7PqbFGdck9bDI72GF6Wso4Y7u+MIbIrhn9LZXcM38mbvTHU9in3phiyt2oGu9X/nhgYjOGQ3DWk/kbUgywdjcEzpv1SMa79smIihtjJGH6eiiH9QAwv/BTDR/9TTX6xjMn1/rGEBsSyNzCWW4NiMQbH8lJYLGXhsUQaYvm3VBpj+V5WmmKJM8fyltRbYllrjSXFFss2aXfEkuWMZbtc6IqlwBPLpqhY3Gmx7C7S2vNi6ZijNWWxHJsbS9+8WArLYxmQKypi9XsXy2YZq1JN1aqpJpbH5Ixa1VUXy7P1sXoGj+XuxlgcTbH6nMcyd34sH10Uy+SyWG5aHkvEilieknMejOWgvPhQLPevjqVqbSw/SGNLLL9LS2ss6W2xfCiL22P5R7o6YsntjGWnXNoVywnZ2B3LNb2xBPXF8oictj6Wmzeot2f0/kO9/jgWwyexPC13f6p6dsaybFcs0btj+WlPLMmDsbwvC4Zi+VPah9X/iGYkF41qDrJ+LFbPobFcNRFLwGQsW+WUqVgm5MZp9bM3ljv3q5cDsXx9MJYf/1CvPnGc4xdHWWAcyWFxLAyP41NDHMeNcWwwxVFsjmNYrrHEEWSN4xE5zRbHtNxij8PoiOMZOdcZp+9KHPe44nC643hFyj1xfCuL4+Lojte50+K44vw4bBVxvCRllXF8Lcuq4oiujuN1qa2J42dZUxtHSl0c22RhfRx/S2dDHLmNceyUS5vi8JkfR7+MLojjuoVxPL5Itd4bxyXr4tjYHEdJSxzXtsYR0hbHY3Jmexz75LaOOCydcTwvs7vi+FLu744jsieO1+Sn3jhW92ke6+N4Xzo3xpHTr7xy6aY4OnbF6TlXeeX6oThCh+N4Qs4aieOA3DmqHsfUo5SNx/GNxEzG8abUTcWRtjeOJfviuPKgZng4jmc/j2PVN3GsDYxnd2g8p0TEc7MhHoMxnmfkc1M8bks8ldZ4fpBVtniS7PG8Jwsc8fwlHc54clzx7JTL3PFs8sRzUmQ8T0XH81lMPH8kxdOWHM9b8+JpqYjnk8p4imviGZZra+M5sz6eOxrisTXG85KUNcXzjSyfH0/sAu2TybXxfNESz9LWeF5ri6e6PZ6fJKUzng9kcVc8/5Oe7ngKeuIJ7IvXZz2e09fHc9uGeCwb43lBvu6P583N8dRviefiHfF4B+JxDcXzL6kcVo+yakQ9jsazTRaNxfOPXDkZT8BUPKdNxxNzUH0cimf8mOZzIp77fBLw+CbwqlT7JfCzrPVPIDUggSWBCQwFJxAcmsB3hgQSTAksMCfwl3RaEsi1JrBLrrAl4G9PYKuc6khgSm51JmB2JfC8LPMkkBmTQOvcBLLmJfCp+FQksEkmKhO4qSoBQ3UCz8gXNQksrU0gqi6B1+XX+gSaGxJIb0zgoqYEZmTj/AR9dhO4YWECFcsSSFqRwJ1rE/i+OYH3WxPoaU+goCOBQQnuSuAxObM7gQNyZ0+CnpcT+D+p6NMeWbVeMTYk6H5Fe/sTOGtrAk++n8C9HyTg/lD17EkgciCB2kHVI81DCWQMJ/CJ9I8mMD6mHsbVw0SCnlUSOH8ygS/lgakEoqcTeFPq9ybwu7Tt0wz2J7BDOJHAV2GJvBWRSLsxkRxTIrvkcnMi/pZE9loTud2WiNWeyEvyrSORlc5EEl2JvCcL3Yn8IwWRiQzKNVGJBEcn8rg8cH4iMbMT+e8cxSpP5GE5vSIRW1UiL0t5dSKrahLZVptIX30ixQ2J1C1K5NILFGOpYsjZ9yfymdz9QCKuZYn8W6qXJ/KzrFuRSPqDiXwiF69M5IT0P5TISasSmZCbVydiWpPI8zJnbSIr1iUS35zIXy2JdLUmkt+WyIBc3a48ncoj93Ql4u5O5FX5uUc5epWjTznkxPpETt6YyKTc0q95vJTII+8ncsa2RPbLnR8k4vgwkVek8qNEfpQ1HyeS+kkiH8mF2xOZtSORcTHuSmT27kTeGVA9g6plWLMbSSRkNJFzxhI5JJ6JRF6T2slEfpWWqUQypxP5VC7dm8ip+/X/kZf/SeTYsUQMPknM9k1iuV8S7/gnURCUxKAcDk0iMjyJ1+VyUxL+5iQekTMsSeyXO61JvGJLosqexE+y1pFEmjOJj+UiVxKb3ElMepJ4MSqJudFJjCYksbAsid65SYRXJHFuZRIPVCURU53E2zJQl8TV9UmENCTxhJzTmMR9TUm0LUwiZ1ESXy9P4p+VSZy3NokvZdm6JGKbVbN0tyYR2pHEU0Jnkp43k3irO4nGniT+lM7eJPL7FH+9YvYnEbUpiY4tSex4P4nm7Uk8vDOJf+1J4ucBvR9MImMoiU/l0uEk3ZPqvJw+qr7lzrEknONaL9UT2iPNk9ozpT1y6bT27NW6/Tp/UOc+07lDSQT6JvOonOWXzGsByfwemExOcDK75bHQZCIjkqk3JPNfyTUls0eCLck8IedYkzksS23JRNmTaXQk84fku5IZkGvcyYR6knlSiEzm/qhkCuKSKclL5sdzkrnk3GR+KUumZW4yl5erjopkzqxM5qDcU5WMp1o1ye81ybTXKn+d6pKr6lVDg2qQcxpVgyxtSiZ6fjJ/Lkima6HyLErm2sXJ/L0qmWfXJTO7OZlvZHFbMkdlVkcyE2LuSuZFmdedzPeyuieZ1N5kPpaL+5LxWZ/MqRuS2Sv/6le9m5LJ2pLMTtn0ajI/v6l+P0rm3R3J3LQnGdNAMi/I3MFkVg0lkzKczEdy0UgyJ2TzqOKNKZ7cMZ6MY0JxpWYyWd+LZFqnksmeTmaXXLk3maB9yTwu5+xXjweSeeug5hqewnmGFJYbU4g3pfCeLDKncEQ2WFKYZU1hQm6xpWCxp+hal0K5I4Uf5FJ3Cn6eFM6ITOGeqBRej06hIzaFvtkpmOam8KLMm5dCWkUKl1Sm4FuVwsNyoDqFu2tSqK9L4b/SWZ9CfkMKg3JtYwrhTSk8I4kLU5hZlEL/4hRuv0DxrkvhtAdSuGtZCr+vSCFsldasTWHJuhRObknB3pai3+8UfpHWjhSyO1MI7k7hSfmiJ4VlvSnE9alHWbRePYp1UwqjH6Tw2c4U/tqTQtGgah9O4QVJG0thu1w6noL/RAqPyFmTKbw1ncLfe1NIP6z3XyreiRQm/VK5zT+VVwJS9XlPJSQ0Vb8fqawIT2XGkMqd5lRetaRSa03ld+mwpeo5N5VBudaRSrgzlWflP65UVrpTSfak8pFcFJmKT1Qqp0en0hCXytLMVL71ppJybiq+56dy75xUeuelMlaeys0VqZgrU3lJKqpS+Ukya1LZKVfWphJUl8oT8kV9KssaUolvTOVYU6ruN1OZXqDaFqdy3YWp/HlvKt33pVK0NJURufH+VEwPpPKilC9L5QdZuzyVjBWp7JCglak8Lt6HFFuWrVLs1am8L4vXKIfsXacZNKfibNEcpK41lYL2VIbE0Jmq+9ZU5nal8r2k9aSyXQL6UnlM7t+QSuzGVN6VRf2pHJXY9/ReFr2v97JxWyonf6A+5I4PleejVP4ttR9r1p+kkr9ducSwQzl2qt4B1TuYStxwKu/J4hHVKf2jqZwypnrlzvFU/c6kUj+Zyh/SNZVK4bRmIjfu1Uz2aSay7kAqwYfU1/FU/ntCffmmcYNfGkb/NH4ISGNnUBpXBqdxIiKNLYY0osxpzLek8Y/0WdMotaUxIbfa07A50qhxpvGb5LnTGJTrPGmURaXxnXjj04hP1J6zdfz8NObOSSNjbhpPlKdxbkUaX0liVRofyEXVafjUpLFVzqhN46DcV5dGdH0aCxrS+J9saEzjpKY0puTVBWnULUzjxQvSuPvGNC55MI33VqcxsyaNU9fpWHManpY0mlrT6G1TDe2qW27tSONfnaq7K43fJb8njWG5oVex+tIoX59G84Y0ru5P49KH03jskTRWvp/Gx9vSeHtXGicPpDEtrqE0XpOG4TR6RtIoHk1jXG4ZS8M6nsYrUj2h2Uj7pPJMKce05rxXOfYpx/40dh9IY86hNNI+TyPpG62Z0ZrjaVT4pJMRnM55Yek8FJ6O15TOF7LcnM4HlnR8bOk8LGfa0zkkSx3pxDrTWexKZ0Y2udM5zZPOPZHpREWl85b8LzqdDTHpnBybzrS8Hp8OZ6bz0dnp+HnTiZmbzrF52leRzn65pzKdI9XpbKxJZ29tOnfVpeOuT+cNaWpI52+Z1ZTOpNw+P13/j3R6FqVTvDidcam9UPUvTSdguWpfna5rXzpntaRzWOLb0tkmF7Snc0K2dqiPTvXRpT6603lPlvSkc1w296Zzel86B+W+9em8s0H99avOTapxczrzH09n7P10ftuTTsdAOgWD6YzITUPpmIfTeVmqRtJpH00nfyydYblxXOcm0vW7k07bVDpD0+n6fqTzklTul8PpGH9O56c/0jHMpHOdbwaG4AxaQjO4zqzXlgxelJ+tGbTaMsi1Z+jamMH1jgyMTp2TCpfOS6tb5z06FqU1sRmY4jO4ITmDX7MysJ6cQe2ZGdw+LwNneQYNFRn8Jb2VGcyqymBK7qjOwFWTwevSWJvBP7K+LoOT6jO4syEDd2MGb8j8pgxOXpDBXlmwOINTLsjgipUZ7FyTwVVrM/RMk0FWawbXtGXwfHsG8zoy+ElaOjPI6cpgQK7vVv09qlV+6c0gb30Gw3Ljhgyq+zP4TTo2ZeD/fgYPfpDBqu0ZXLkjg7W7M4gYVFwpH1JcyR1Rv3L9qHoey9CzeAZV4+pb2icyKJjMYERuntIcpjN4RYr3ZzAurx1U/4czOPXrDO79RrFnVOcJzc03kyr/TJoMmSyyZjIjm22ZnGHP5DOJc2ayTS50ZeLrzuQcTyYrIjN5IiaTd0q19qRMiiozGRNHdSYNNZmcVJfJtNxVn0lkQyZvycLGTI7JpqZMTp+fydIFmby/UHEXKe7iTJIvzCT36kw+vCeTi+/N5PH7MtGPHV/LQ/dnkvZAJp9K6PJMnpHmBzMZWJmJcZVytmTS15rJ3jbl61Afncol9/dkEt+byQfit16xNmSycmMmZVsy+UFeeTeTkm2ZHPkok9M+UW+7MvlS5gxl8r2sG84keyST60aVZyxT89asxjP5TTonMrl1Sj1PZ/KaNO7N5B/ZsC+T6IOZJH2RyXdHM9kzk0mlTxYdvlkU+mVxq38WjoAsGgOz+EcuCMvi4fAszo7I4gtZYcgi2ZjFJ3K5KYtgcxZPyxxLFuusWWTbshiQ6+1ZmBxZvCy/O7PocmVR7M7idk8Wb0RmMT8qiyNyWkwWv52excSZWXwzJ4v0uVnslKvnZRFenkV5RRY/S1tlFqNVWdxSncWrNVk01GbpO5HFyfVZ7JN7G7KIacziPfGZn8Ujcs6CLB5cmEXqoixCl2RRd2kWP9yYheVW1fxAFj2rsohcm6VrVBbLW9VXm3pqV08dOi9lnVovzV1Z5HRnMSiW3ixekdq+LP6U3vVZzNqQxTv9WSzepDltySLk0Syu/Ui97sjizZ1ZHNqTxUeDWVw2lEXQcBZPyZyRLL6XdaOKPabYcsO44k8ovtROKr70Tin+dBZ3780ial8W78o5B7P4UnYcyuL5z7M48U8WYcezeN0/m8+CsrnBmM0rpmxqzdn8Kb2WbE6yZrNX7rFlE23P5l25wJGNjzObR8XryuZrecidTbonm53yQlQ2ldHZ/CpFsdncHpfNqrOzeXtONjsqsgmvyqaiWuelo0ZrarMZl9vrsvW7kc2bsrAhm2NyZlM2n0vygmyuWJhN6KJsDt6bzQdrswlszub7lmxy2rIZEmtHNv+Wvzuz2dCVzSnd2RyQpT3ZxPVqj1zSl03Aeu3boH392dy4SXE/zWbezmwKdiv3QDZnDWeTMprNp3LVWDZh49k8LxUT2RRPZTMhd0xn49mrnuT4vmy+OpBN9eea0dfZ9B/J5uOZbC4/ns0XwTlEhOcwZczR/VEO78oFlhx8rTk8Jt/YclhtzyHTkcMeud6Zg9mVQ507h7/klMgcDsjSqBxa4nP4PDWHu8tzuLAyB7+qHB6Xb6tzyK7NYVBurMvBWp9DQ0MO/8jGxhxOa8rhM1k2P4dPFuTwy+IcylbksKs5h5dbc+hrz+Hkjhz2y32dOcR35fChXNqdQ1BPDk/Lj705tPXlcNuGHN2r5nBcztmcw1dS/2oOLw3m8N+hHHqHczhpJId7R3OIG8vhA7lkXHEmlHNScaRgOocxuW2vYu3PwXtQM/gsh1sNubxpzGWhKZdV1lwybbnskevtuVgcufxLGpy5/CMbXbmc7s7lkCz35JIcmct26YnNZVZcLp70XA6enMu2c3IpOzeXgvNzWVuei70qly01uZxVm8uXsrIul/T6XK5ryMXUmMsrUteUy9+ycX4upy1QDklelMtVi3MJX5LLi/LfC3JZujaX51py+a01l662XPa253JPh3J25nJJVy5Pd+cytyeX9t5civpymZCoDbk80Z/L7E25fC8tm3PJ35LL+vdyid+hWLsVa49iDSjWYC4fDOVy6XAuQSO5PCPzRnPpGMuleDyXKbl7IpfoyVzel4uncgmczuUpKduby09SuF95JfJgLu/Ktz/n8ppPnu4V87Aa83hVjpjyOMuSx5fykDWPDFseu+V6e57mnse/pdGpdbLZlceZ7jy+kJWePNIjtS4qj/8l57EL7Zur9eVaX6G1lYpbpbjyULXW1mhtrWLWaY001iumnNWo803KOz+PGxaopoV5HF2Ux5bFeXy1JI+A1jzK2vL4WTra8yjuyGNK7u7MI6Yrj21ySXeePqt5PCPzevN0T5JHV18epevz2CtxG/O4rD+PkE15PCe/b87jpvfyeHxHHnfsyePdgTwuGszjqSHlGs7jJ+kYUa5R5ZK7x5RrPI8P5NKJPMqn8vhNZu3NY598vD+PKw7kUf1ZHn/Iss/zOOM/eXz3Zx7rw/NZbsjHZM7nX/I/Sz6brfmcZctnlT1f3/18BuQmZz52Vz6vywJ3PseFyHxGo/PZXZTPr+flk1CWz5Vz84mYl89L8ld5Pocr80mrzmeXXF+Tz6u1+TTV5XNMttbnc05DPt/ImsZ8cpryGRbXgnzekh8X59O2JJ8zr8tnw4p8rKvzeXhtPu+05XNhez5PdeQztzOfn6WzK5+S7nz2yr09+boHyecjuaIvn7D1+bwoNRtUT38+Kzapps2qW17dqj4ezWfs7XweH1LO4XyKRvOZlLvH8okdz9dc87lsIp/QyXyel6qpfP6Q9dPq6UA+loP5zP9MeY9oXUQBVcYC/pBTzQUckhWWAtKsBeyS620FWO0FvCYLHAXMyCPOAs51FfCdREcV8L4ExxRwXVIBeRl6f2oBFgqImlvAfysK6Kss4JSqAj6T5dUFpNYotlxfq5j1iimPNChmo2JKS1MBBfMLmJC7FhQQs7CADyRkcQHPyx9LClh/QQF7Li7gt1XK1VLAqzLTqjhtitGu/Z3aL3d1aX+39stlPQWE9hbwglT3FejeoYAN6ws4fUMBn8vKjQVk9Bdw06YC3txcgO/WAo48pdp3F3DDYAEnhgt4bKSAH0cLaB8r0HWjgHsnCvh4soCrpgowTBfwf3L2/gK+kdGDBVxyWH0HFfJ6WCHFpkL2SoKlkKuthRhthbwiDfZCjspWRyFeZyH/kWZXIfnuQsblTk8hMZGF/BVTyJazClk1t5DbygvxVBTybFUhldWF9NUUclptIYclo76QAbmpoZC3Ggu5oKkQ//mFPCXzFhTyq5y8qJCDsmxxIalLCtklcy4p5N4bCnmhpZDq1kI2thVyZnshX8rqjkKyO5W3S3m7C7m4p5Dg3kKek6q+Qv6QDesLNctCvpCHNhaS1V/IrZsKcW8u5KIthQRtLWTlY4VkPl6I841CPtuuGneqpoFCfpNThnRM0kd0fLQQx5jqlyXjqn9C6ya1TnqmtHa6kEOyZ5/W7le8A1orvYd17nPF+FIzkMEfCwkNL6LfUMQaUxG55iKirUV8IJfbigizF/GS1DmK+Ec2O4s4x1XEN7LOXUS+p4gJuSuyiNioIj6SiJgi/k8aYos4IlvjiphKLKK6vEjXEOWqUK6qIsaqi7izpoiYWuWTy+uKCK8v4mWpb9Be2dJYhLepiG+lZX4R9yws4urFRTRdUMSjFxZx/kVFdFxcRMmaIvbJGy1FPNlWxNz2In6Vno4iTuks4sGuIjK6i3R/XIS7t4h35eK+Ip5bX8SfG4rYuLGIM/uL+ErGNqumrUV8KN89XsSiHdo7qL3iGS7ikpEiQkaLqBkrYtN4EWdPaB6yblLzmNI85O7pIuL2FvGxXLWvCOP+Iv4lTQeKOC6zDhdxmV8xO8KKuS68mNcjiuk1F3OqpVi/i8Vk2YoZlkhHMdskzFXMS1LnLuZ/8l1kMa1RxRRFFzMt608qxjm7mD/nFjNRWczdVcXEVxfziVxdU4yptljX6mIW1BVzQh6vL6asoZhfpLuxmFOainlwfjEZC4oZEs+iYt6Xu1qLiWtTjHbF6ND+Tu2XJ7q0t7uYnp5iDvcWs7KvmMz1qllu26C6N6puuay/mJc3FdOwuZij8sPWYpY9qthDxbrXUF8j6kvqR4t5eKyYc8e1RtoniimdLGa/LJsqJnW6mD1y095iXPuKeUcu3l9M8IFiag4WE/ifYp4KKWHcUEKcqYRP5GpzCWZLCa/JQmsJvrYS5tlL6HOUcLqzhC9ktauEXHcJd3lK+DiyBFN0Ca/KwpgSfGJLeFJ+i1Os1BLuPreExXNKyK8s4d6qEq6rKeGN2hKW1JXwTH0JlQ0l/Cn9jSWc1VTCN9I8v4TCBSVMyX0LS0haVMJO+fuiEs65pIT7Ly9hzoMlrFqlnC0llLeV8Lusby/hjI4SvpK1nSVMdJVwT3cJCT0lfCrX9ZZg6yvhTVmyvoSADSVUbSxhU7/ibirhP1K0pYTdD5dw0yMldOwuYdaeEg7K4GAJtw6VEDlcwja5fKSEiNESXpGmsRKOy+PjJZRNlPCr9E6WcNqU5iWrpzWvvZqz3L2vhPj9JVx7oATrQc1ClnymORwu4em/Szg5uJRDsjKklI/CSzEZSlloLOUpUyl/mEvZaCnlLGsphfZSpmWpo5RkZym75EZXKU53Ke/IJZ5SQiNLeUnqo0o5P6aUlqxSZlHKh7NL2VBRyjeVpTRXKVa1Ysn9NaWk1JayW26qK8VVX8q7cmlDKWGNpbwsDU2lHJM5C0r5RXoWlnLqolK+kNwlpdxzQSkJF5Ziu7iUx9aV8mtzKb0tpXzZWkp+eymTcm9HKTs7S3F0q1a5uKeUkF7VKvV9pRyVR9aXMntDKT9L90bl6C/lc8ndXErgrlKek3MHSvlBThoq1TW+lKyRUmLHSvlErhkv5Y2JUpZMav2U1kvNdCn/yJa92rtPe6Vzv/Yf0Mwl67NSRuXimVLuC5qFK3QWxyNmsd40izPMsyi0ztKz9izut80i1T6LPXKLYxYe5yy2yeWuWfzLPYuKqFl8GzOL/XGz+Dt9FrtOn8Vtc2dxVfks/KtmUV09S884s+ism8XJ9bN4qGEW2Y2zGJO7m2YRP38W1/8/xfUdH1XRNXDcggWlh5BOt4OIqOn9l55sspvtm01PSIBAEkihp/eE9F7ooKKCWFCsIBaUEkp6QlNRBBEUsT6+5/3j+7mTe+ecOXNZ5s4YHTlsciQ+ylH2KDJ2oiM71jtSudkRKh3lTC39xZw6R74UK+sdsWxw5AOR0OjI+CZH9gtds8xB7GpxJKTVkduirc0Rr3ZHvhcvdEqd4lS3I0e3OjJ1uyOHxMsHHXnxC0csTjjyvog7KXWccuQN8c9pqaXXkeAzjtwSrWcd8TznSNV5R5b0Ocra48iTA5JTZA864jAkucWyYck/IvlFzKjM5VtHUh52YvJ4JwImOdE02YkrU5yomOrE4mlODIjNFk7yrp04IdZYOmE3w4kjItXKiSnWTrwrom2ceMDWib/snAh0cOLbWU7kzXXiiXlOOCmcuCAWRjhxTqxXOjFP5SR7RScyIp2wVjvxsUjWODFR68RbwqRz4j69E0qDE3+IHqMTN0xOuJqlrhipS1za6IRnlRPDNU48XetEr5hV78QXYmWDk/y2neS37URikxOPNjvxpjC0OHFPqxN7RXibE13tTvh1OHFdNHRKzi4nyrud2LRV5rxN5rvdiaM7ZOxvnGg84YTbSXk3p5x4/rQTgyKvV+Z4xonss05y9nHimLDoc+KwiO93YvyAk+wdndAPOvGf2DPkhGLYiZ9Gnbh8wYmsB5357CFn9kx0RjHJGaY40zDVGddpzlwW5RbOLJ7uLOuMM3mWzjwxw5lTItvKmZnWzhwT022dSbBz5hF7ZwwOztw705mmuc44BzhzIsSZrFBn7MOcsQh35rCIj5C+SmcOCIPKmXsindkrwtXO3BU9Gmf8tc78LJp0zrjrnflWLDE6U2hy5kyUM+kxznwc68ykeGfMCc6kFjtzqMSZ3RXONNY447bFmSuislbi6pwZEk83ONMr1jY6y/fAmS9FerMz1i2SSyxtdWZymzPviOh2Zx7scOY1EdrtTMUOZ376XK5fOfP8cWdmn5SY0xLT68y7Z6T/Wel/zhnteWf+Fbv6nOX86cwd0TUg73XQmeuicUhqG5baROWIzOWC1P6tM3X3ubB0gous9S68K2ImubB7qguKaS78LrotXPh5uot8f134TlRbufCitQujotjGhYW2LpwXj9m78I1YMcuFP8NdCFK6cEu0qVy4pHGhXOvCYp0LgyJf7yLneRd6xVqjC3NMLoyPc+HeBBc+K5Xxt8j4tS7418vYornBBY9GF64Kx2YXLojSFhc2t7mQ2+HCl50uTN3qQtw2Fxa8ITmOu/DhNy5MPOmCtteFPWdcuHvWhZ5zLgSed5FvpAutfS549bvwo6gbcMF5UGoccuH5YReGRMGIC0+PunBWrB9zYd4FyXtJ5j7elZJHXHlioiu5k1z5arIrGVNcOTLVlWkWrhwWCdNdecvSlXFWrrwmNNau/Ct227jSY+dKgL0rrQ6u/DjTlefnurLY1ZVXglyJDHbFX+HKz8IzwpWrwknlyiXxvNqVIVGgceUZrStnxQadK/P1rpwQM42ufC5SzK7ExbjiWCJ5y+RZldyvceWTWldS61yZWu9KfIPU1+hKVJMrDzRLjULb4sqeVlci2lzZ1u5KUIcrvl2uXBeRp1z5W+w87UpYryt3RPcZmcdZV26K1nOusqd2pb7PFdd+V66IqgF5T0Ou9A+78tSoK1b3uHHnUTcCJrrhPdmNa6Jhipvsn914ycKNMVE63Y3nLN0YFAUz3Hjayo2zYoO1G4/ZuHFSZNu6kWHvRnCQGy2hbniFuck+QuKVEq+S+Eg3BkS+WuI1Ei82aCVW5ybfNjcyjW7Ymtw4KlZEuWFpdqN/jRsvl7jxd6kbtyrd8K1247rw2OLGVVFb64ZznRuXRWW9G6MNbpQ0urGoScYS+c0yVosb58TGVjceb3PjlMhtd2NOhxv2XW4cE3teduOTI26MOy7jfSPjnXBj50k3wk65cbvXjRtn3Wg+54bneTd+FPV98n763agekHc06MYF8fywG8OiaMSNvlE3No+5yf9lN05ckndz2Q3dL27YTHDHcpI7b09zJ8bCnYenu3NAGC3dGTfDndeE1sqd/8TL1u6obNzZaesuewd37oogB3c6Z7rjPced1iB3LkS4U6Z0Z7HKnWFRFOnOQrU7/SJP485TWnf5PbrzuN6dUyLX4M7XRnfWmNxJN7tjG+1OWow7qXHuJCXItcadaVvcOVTnTly9O482uBPd6M5DTVKnMDZLnS1Sp9C1unNPmzuviMh2d/4RuzvcCe90Z3uXu6yR7tze6s7P290peU36Hpe+IvJrdyJOuLP1tMyn151fRds5d3zPu3NdNPe549nvLv//3WkYcMdt0J3vxZYhd5yH3akaceelUXfKx9wZuSC5L7ozeMmdBVfcsb/hzq2HPfhhkgf1kz3YMtWDKgsPXpruwQVRbunBkhkejIjnrD0YFIU2HrJWetAnnrb34JzY6ODBEzM9+HquB5fDJUeExKokNtKDUVGilniNB0OiSOvBszoP+kW+3oNnDB6cF5uNHpw2e9Be7sFPVR541njwo2jY4oF7rQdXRV2dB671Hnwnaho8cGqUsZqk3mYPKlo8eKHVgzFR1ubB8+1StxjslLG6ZaweD/77yoNdJz3YcdqDu70ebDvjwZ2zHrKeehB03oNfRVefBwH9HtwSHQMetA150DLigfeo1HNBxvrRg08nevLRVE9SpnnKWunJByJ5uidTLD15z8qTiTaeTLDz5B3x8CxPDgrzbE/GPebJa0940hjkSX2YJ24KT76L8GSL0hNnlSffCie1J9UaTxy1nlwSL+k9uSheMHpyQZSbPFkS5cmoKDN7MhLtSUmMJ8OxnhQmedKX4ol1jSef1nqyvM6TGfWefCKWNXjKfsqTj0VqkyfTm2UOwqLVkw9FSpvMpd2TpR2eHO70ZPJWT94X5oOe8t482XtSnPaUb5An/5z1RHnek7/F7j5PIvqlLXYNSHvQk7/EriG5Dnuyc8ST8FFP/hQ7x+R6wRMme8FUL34WbdO88LWQtmibLm1LaYvWGdK28uKGaLWWto20RautXO2Egxc+s7xomS3XOV5cn+fFTy960RTqJWupF9f+X7i0lXIVTSppR0pbNKmlrZH+okkrbZ0wyN+iyShtk7SFl9mL5mgRK/Vu9qKjygv/LV7cEp21XgQ0eHFbdDZKu0naoqvZi8AWubbKtc2L7nYv+QbJtVOuXV70dHtxZ4cXe494of7CC90JccqL18+Ic16M6/PC2O/FAwNemAa9eHDIi4dGvHj4ohex33mReNOLI/d5Yz3OG5sHvbGf4M3qyd6smerNrGneHBdZFt7Mnu7N1yLb0ps5M7z5Rsy19ibXxpt5tt7Mt/dmwyxvqt29qfX25lqgNy0h3vLN9qZD6Y2/yptbojPSm9tqb7o03gRpvflN9Oi8CdZ7c0dsNXgTYvTmrthu8kYR7U1ErDd/C2W8N1bF3mRWSW1bpIY6b3LqZfwGb06KtY1SR5M3p8X6Zm8eb/GmV2xo9ebJNm/Oik3t3jzV4c158UyXN/2ioNubhT3eFG315oU9UuP7UuNhb8KPeqP72puDZ7yJOevNI+e8eVtM6PPmkEjo9+b9AW+SBr2ZMuTN0mFvpo1485H4ZEze52VvVl2R93XNmxf/8abhfh/8HvEheJIPd0ToFB/+EDum+rDbwod/p/uw19IH9Qwf/hOvWPmgtfbhXhsfXhN6Wx/G2fnwhnjTwYfxs3yYNM+Ha0E+dCh88A/34bboipDckT7cFTvUPig0Pvwldml9UOpkHLFXL+MYfHjV6IPO5MN9UT68Lh6I9iGgSvrW+fBPvfRr8CGyUeoR97VIH2FslX5tPhwQ5nYfHu7w4S0R2+nDo10+fLjNh9TtPqzY6cNnu3x4+bj0Oe1DTK88P+Mj+3MfEs5K7ed8eF8kn/dhWp8PH4nUfh8sB3z4VNgMSbxIH/bBfsSHL8WaUR9mjfmQc8GH9Zd8OHPZh01XfMib7ssCS18GRNEMXxZZ+TIsSq19uWDjS6WtL452vlwRW+x9cXXw5arwmeNLnrcv3wb6UhvkS2OIL78ofOkM9yUwwpdQlS87I32JUPuyV+OLWuvLPTpf9gm93pdxBl8eNvkSG+XLlBhfPhApsb70pvoyocSXdXW+PF7vyxnR1+hLYZPU1ix1tfiypFVqE5VtUlu71CBqO3xx6/TlB9HY5cv1bl8eOeMr78xX3pkvk8/5cliknPdlep8vn4gV/b7YDPhyTDgM+XJczB3x5aRYP+rLE2O+nBUDF3158Vup944vNydC5yQImwq7p8H/LODV6aCzRPZCsF9EWcF4a3hbxNnAJFt4XyTbgYU9WM+Er2ZD9hx4Yj64LQDZWvGEH3iHQ3sE+CuR3yL8IXapQamRscQrWnhDL2MY4GGjjCEmRUl+sdQs+aPhWCxkxEFwHeyoh4gGeLkRtE1wX7PEC1MLvNUq9bVJXIfEdcKKLrDphs9FZg/M2gpfi6d3wvBR8PpKajsO+l548wxyVoRHz8EhkXhePiV9yG8RlvVD+iDyPmWOwzBvBE6LjaPw1Bj0iUUXoek78PkeYn+RnOP9GPeIH1ZT/Jg/3Y9Nln48PcOPflFk5ceYtR+Otn58K+rs/HC396PFwY9bM/0Inu3HXRH9uB8PePlRHe7Hzyo/OiL92KbxQ6H1Q6P34z6Dn/zm/HhbxEf58YHZj6MxfqTHyjhJfhys9mPiFj/eF3Ob/DglNjT70dfix3NtfowKxw6pQfj3+PGreHu35Nrjx+dH/Sj40o8rX/tx+5QfPaf9CO31Y/cZPyLP+nHvOT/5rvhhOi819EmciO/3Y/KA1CFSB2XuQ35kDPuRO+rHY2N+LLwotd32o2aqP27T/Gm28OeX6f50W/oTMsOfP8QuK38irf25x8aft+38ibf3Z7KDP1az/JkR4s9Lkf7Uqv3x0PjLd9afVq0//jp/fhVb9f4oDP78LbQmf+6P8me/eDTan0MiOcaf10v8eafMn1M1/mzY4k9xnT8X6v2pbvDHpdGfH0RTkz++zVJXi9TVKnWJ3W1SV7vEd/gT1elPYrc/H/f4Y7vNnysf+FNw0h/vs/4En/fnrtjV54+qX+Yx4M9rwjToz/ghGVskDvuzYtSf0xf9+XRcAEFTAlBNC+A/8ZpFAKbpATxsGcA7YqpVAB+LNOsAeu0CKJsZwJVZAdTNDqB9bgClBGAMCyA7Up6r5bkuQPZ2AXgZA7ghOkySP0ryRwfwekwA4+MC+KcgAJtyud8QwM5GedYkz5oDiGoJ4JHWAA4Jh84AvhZruwJYvDWAH7ZL3O4AEk8GMO1UAJ8I+94Azp0NYOx8AC790kc0DwTAYAC3xdahABTDEideGQlAPxrAg2MBLLsdwJ+TAkmdHoiVZSBrZgRy2iqQBTaBDIky20BesgvkW9FgH8ifswK5f670eyKQbKdAWsMD+U8VyHhNINN1gcwyBHJC9JsCuWwOpDY6EI+YQG6Iw8kSlxpI4yrJWRNIaH0gLzcEomsM5K2mQOKbA5nSEkhaayB2bYEcF7ntgRR2BrK4K5CL4qeeQNq2BuJ2MpCdvYGozgRyz9lAzOcCmXBe5tEn8+gP5JhYMxBI72Agzw4HMiIqRgJxHg3kqmgeC+TXC4H8PCGIzolBhEwKkvcQxN7JQeimBPHA1CDeEvHTgphqEcTHYuX0IOwtg3jSKohi6yCW2ARxWdTaBuFpJ3nsJYdDEF/PDyJJEYRFeBBHRHpEELOUQZwUG1RBlKmD+F4TRKM2CF9dEOGGIP4V+4xBjI8K4pCwjA7iM7E5LoihaompkZgtQTTVSkxdELfFtvogWX+D+J+Iagri0eYg3hMpLUFYtQbxuVjTFsS89iDOiPyOIBZ1BlHdFURbTxD37wgibmcQL7waxCvfBLHpbBALzwVReT4Il74gfhT+A0HcETsHg4gcCuK+4SAOiA9Hgzh+IYibk4LpnhzMwxbBWFoG85lYPSOYuVbB5FkH024fLGf0YP4Qe2YG89bsYBLmBPPp3GDS5wVT8UQwd54O5mJ4MDeUwbyillzaYN4VyTrJqZecYrVBchqDeS4qmAuixhyMe3QwHTHBPJgQzOyaYDk3BnNNaJuDeaBFxhIJrcFMa5PnHcGcEps6g3m2K5hR4doTzOm9Uuc7kvPdYP75Mpj6M8HcOhvM1nPB/O98MK/3BWPuD2bCQLCspcEsHwzGdiiYtcPBlI4G89JYMN+JpgvB/HoxmP1XpKY/g1n2aAg7LEJQTQ/hPssQVlmHMNMmhBNio20IC+xCGBGV9iE8ODcEg3+I7BNDiIkM4SN1CA5a6SsW6KWPIQQXYwjXRFBUCA/FhHBoSwjZ9SE83hBCcWMIjc0h+LbIeG0yXnsIB0RcRwjpXSGc6g7h2a0huG8P4YE3Q7h6Wq7nQ0jqC2F6fwifiXmDIRQOhbBkOASf0RCmXJYck0KJmxxKnkUoz00P5aLwnBHKTRFuHcp/Ito2lEl2oXwkVtqHsnFmKAtnhbJvfii7/UI5HxLKnfBQHlCFYqkOZY0mlPnaUF7Qh9JoCAVjKL+JnaZQ3jLL89hQGhJDid8s1+JQ7m8M5aCwaA7lqJjXGspZUdgWKnszydEhOTpDGdcj8aJoZyjPnArFtTeUqPOhci4Ilb1YKA4DoZwQC4dC6R6Vui+GMvlSKB+Lp8aF8eijYdhPDGPDpDAUFmFMnhHGxyLdKozZ1mGcFottw7gk6uzC8LYP47bY7hDGZ3PC0ASG8ZdS8qjD+EYbxkZdGAv1YYyKGkMYHsYwfhY9pjDuMYexX0yNCWNuXBgxdWFyfg8joyGMgqYwljSH8WBHGO+KpZ1hWHeFkdsdRsXWMJ77KIykz8L4/FgYT3wRhvNXYfwo9n0TxsSTYeT1Sp8zYficC2PH+TDUfWGM6w/jbZE0EMaMwTByhsJ4cjiMAVE+IjlGw7gmOsYkz8UwIh5SED9eQeAUBcZpClZMV+BgqWDTDIXs4RVcFHXWCrxtFNwWO2wVRNopGGevYMZMBT/NVfDJEwpCvBVE+yqYhIKPRbqfgjn+CnpFQYCCJYEK2eMraAxS4Bes4HfxXpiCZQoFduEKtqgUeEYq2KZWoNIouF+r4KBI1ClkXVDwucgxKHjCqGBAlJsUuETJ+KLDrMB+hYIvsxT8WKCgrVBBcJGCv8W+YgXmEqmrVMGqMqmlQsHdagXjaxWcqFdwoVFBbZPMr1nmJ3a0KHinTcHSdgXWHQq+Ems7FQx3KXDvUdCzVUHENgVvblew8YjEHFOw9ZQC5WkF9/VKrWelznMKnjyvYFBU9Clw7VdwXXQNKFAMKtg/pCBuWCFnVQVHRd+YvO/7w1k0LpxD48PZMCGc9ZbhLJgRzqiosQrnfrtwrBzC+VKsnRnO07PCSXwsnBmPh5PtHM7+wHD6Q8MJiwjnPzEtMpzHNXJPlGnDcdbJM0M4cSZ5FhXOUZFlDqczLpz/xYcTsSWcL+rDyW0IZ7gxnKqmcDyaw7kp3moLJ7ldxu8IZ11nuJzbw1m6I5ygb8LJOB3Oud5wis+E8+/5cFlDwzkyEM6awXAeG5LxxU8j4Ry7JNcpERywiOApqwiGRJV1BO42EdwUW20jUNlFcL99BG+LZIcIOd9EMDY7gto5Efw6N4Jd8yLQzo9gtiqC79URvKaLYIohgiPiMVOE7EMiKI+KwMUcQXd0BPfGRnBQJMZFsDYhgmcSI2itjeBoYwSPN0dQ0RKBW2sEN0RPWwRKOTDd3xEhZ2kZv1PG74rguFjYE8EjOyM4LHp3R1CwR3K8FsG4ExG8fC6CiX0Rcl6JIL0/grkDEZwTTkMRhI1E8J9IGIvgiwtSw8UIll+NYOOfMp8JSg5PVvKihZKr4l9LJW/MUHLMWsmQrZIqOyW/2CtRz1Ty4Cwlh8Sy2Urs5ygxBSj5OFBJRpCSecFKrocq6Q5TUq+Ww55GyV3xslbJRL30ExkGJaUmpfxfUdJlVhIeLf2SlGwqUPJqiRJVjZJxW5TY1SlZ3KAksEnJXyKmRcnUViVZbUoG26WmDiUenVJTt5L3epQs36pk9gElZUeUuBxVcuW4xJyUPmeV8l1VojmvlPVYycwBJb3ixSElP4j2YaW8FyUHRpXybpT4XlHyzg0ZZ5KKh6ereF/MmqGS85qKl6xV/CA6bFSE2aq4x07Fm8LKQcVXYsNMFX5zVEyer8LsouIXTxUab8njI3nEGSSPnwpHfxU/CkWgCusQFU+qVQyL21oVu3QqdHoVHxhUrDKqmGNSURKlwtmsIiVOhW28iucTJS5PxeUClawpKmJKVDxVruK3ShUf1ajY2qAislHFA00qljercGhRUdCq4sU2qV+0t6v4r0Nq75Tau1UcFxt7VCzaKjlFwHbJuVPFlr0q4o6oWHBMxe9fqPA8KXX1qrh+XkVPn+QfULFsUPIPSf5hyT0i72VMRdJFyXdZRfO3Kt4eF0mMRSTTpkdyTDwzI5Jaq0iibCN5wiESz1mR7JodyX6PSGL9IxkLiqRGGcnjukgGRaU+Eg9DJLfETmMkOlMkj0RF8qFIN0dSHhOJJj6ShxIiuVIYSXNRJEHFkbxWHcmFukj+aIhkanMkuS0ydqvkF7RH8kpHJNndkYz0RLLnZcn1fiSlvZFsPRtJWl8kZ/sjKRmIxHkwkhti61AkkcORPDgSyawxeS5KLkSiuhzJAxPVFE9Ro7JQs8JSzZkZapyt1VwXPTZy31bNg3Zq3hMr7NWUzFTz/lNqvCLUTIxU86lYo1YzrFHjrVOzV6/GZFAz2ajmiMgyqXkqSs2I2GJW4xut5rM4NR2lag7VqlleJ+M1qtnapCayWXK3qFnZqmZOm5pzoqxdzfZONdouNeO71VRuU3Nruxr9TjWP71FTvVdqOi05etUcPqemr09Neb9a9t5qdENqPhpWkzmiZnBU+o5JXZfV/D5JwwILDa/P0BBvpcHSWkOrnYYQew3/iYMOGpJnarCdpeGkyJ+t4cU5GjrnaoiYp2HcfA27lRqe0mio1Wr4Q6chxqDBwqjhC/FslIZms4bgaA0HYjSciNOQF6/h3WTpW69hX4OG2EYN05s0bGjW8FyLhm/Ff20alnZoONWp4Vq3hpXbNdz+WMb6RIPxUw2Tjmg4IrKPanj6Mw1jov6YBv/PZS5faHj7pIbe0xrGn9cw2K+hekDDnUEN5mENU0c0HBNrRzUsHNPI3lvDvxc1fPW7hnv/llix/R4tj9yn5SOReb+Wn6ZpUU/XylleywcifYaW+VZaBkSVtRYvGy1T7LUsnKklaLaWf8XJeVoefFLLZB8tR8VFtAT6a/lHJAVq+TFES3+Ell9VWqLUWi7pJNYgz0xabKO0mJdqmVCqZU6TlopmLR4tWva0ajG1acnt0LKgU0tTl5b/dWtJ3qrlpSNa2S9oWX5Gi/t5Lbv7tBj7tUwakL5DMr5oHJYxRiT/BS2nxJIbWj69X4fjBB2vTdcRb6njBWudrI86umx0KG11vG+nY5W9jotuOv710PGmp45kLx123jpOC2dfHTfEdnRo/XQ86q/jE7EmQMdooI6/g3UkhuooUMg44To+UulkndRRq9Hhp9VhZdDxjbhm0vFBtI6MGB1XN+t4oEDHe2JloY6qYh2vlOpY3KJjXLvcFys7dPR36vDulmc9OjZul7gdUu+bOnyP6JhxTHJ+oePD4zqse3Xy7dDxSJ/UNKBj/7COpBEdp0Z16C7pSJ+g57UpeuKn6rGapiffQs9L0/X8JD620vOkjZ56Wz2nZ+pxma3HMFfPR1567AL0LFfp8dTo+U1M1+v5Siwx6vlBDMfo+StOz8lEPa/UyrN6PZsa5Fmjnu4mPQ+36PlQZLbqeaJNz4ioa9cT0KHnQKfk75YxRXGPnl+26vHZJzHH9Lid1LP+jJ73+/SyR9AzNKBny6CeN4b1HLqqZ8Wfeub+pUc73cAESwMLrAw0WxsItTFwr62Bd8QKOwN99gaqHAx4zzRwV+ybZSButgGrOQZ0jxlI9DHg7GcgXWFgONyAv9JAcqQBO7UBN62BPToDUw0GvhAbjAaeNxm4KrqiDHwYbWAs1kBgvIGDCQbOVBnoaTTwSLOBT8QzrVJTm9TULrV0GpjbZaC620DCNgNFOww8+7GB8E8NPHBE5nDWwBGx8LyBy0LRb+D+AQPviVWDBoaGDNQOG/h7xID9BRlL3JhmRD/dyLoZRjl3GOmwNqK0MfKgrZGgmUb+E31zjLziaZTfr5FJ/kY+E2NhRv5UG3lDY8RWZ+S0KNEbcTMYuS2iTUYsoox8JTabjbwYbSQ33sjRDUYai4z8usWIZb0RQ7ORYy1GFrcZ6Wo3Mr7TyNPdRg5tM1K700jKHiMXPjIy76gRv2NGrp0zMqHfyNoBqXfQyHeiY0hqHjYy/4r0ecTE36LYwsQeSxPmGSbyrE1ctzGx3daEwc7EMXsT4Y+Z8HnBRKyriZseJnZ5mpjmbeJLscnHxIu+Jn4S2zCh8zMRGWwiO9REiNrEfJ2JIVGnNxFgMHHQaGKZyURflIlqs0m+WSbeiDFxJ8FE20YTmXkmLuSbOFdr4m69icRGE71NJl5tNRHXZsKq3cRJ4dIpNXeZmN5jIn+riZ+3mfhip4ktx6TPgPQRrkMmbom9wyaiR0y89K2JjT+YWDElirlTo9gyLYrzdlG8MTOKijlR3J0bxeSwKJaER3FN6JRRTFJF8ZlYHxnFj+ooJuqiWKePYrEhiqviSFQU30dH8WlcFKvzomiuiuL+mijeFxlboniyVq6NUTzRFEVIZxT3dUm7J4pRce/hKFZ9LU5H0dgvzwfk+WAU74n0Iek3HMWYaBqR9kVpi/uvSG7x5HfiWhTfTTPTaWGW36OZLmszahszj9qaOSKeszdzVXQ7mDk6y8zE+WZ6lWZeV5tJ0pip0Jnx1pvZbzAz02TmvKiKMnMg2kxqjJn+WDPXqs181WQmr9nM7lYz09vNxHabseox475NxjluZsNpM0t6zRjOmikcMrN3RPqMmmUfZOa3i2Zcp0Rz2iIae+toKm2i8bWNZrZDNANiJCyakPBosrXRfKeLpksfjdoQzQRjNOtN0TwfFc01MTUmGse4aMqXRTNrpeSplTx10bxZHy3rXDRhHdE80BnNmq5oFnRHE7lV4j6LpvRENNVnonnrXDTLz0czry+ahv5oec/RPDUczSXRNhJNxGg0D49Fs+hiNFeF+Wo0y25FkzoxhosWMURYxpBjFcMi6xiuCq1tDJvsY/jZIQbzrBgsZ8dQ5h7DUq8Y3iWGx/3lviqGE5ExFKtjSNLFcE4fQ5UhhrdMMcw3xzAiQmNiWBMXQ8LKGF4tiuFKbQymlhgsWmP4WhS2xeDaHsOvIrEzhg92xXDgqxjWn5M+AzEUDcr9Eck9GsO/F2JIuxTD9qmxfG0RS6JVLOetY3ncIZYHtbF8JLJ1sfQYYtEbY5liiiU/KpazsbE0J8dyqDSW/Y2xdHXGsndbrOz7YnnlTCxV52P5X18s7/THsmoglouDsbQOxco6EsuRkViWjMVyXZgvxmJ5KRbDhDgKJ8VxZ3IcyVPj6LSOQ2MTx+e2cXJejCN+ZhxVs+NYOS+Oi/PjUKvkviaO/xnjeMcUx6qoOJ40x9EWHceGuDh+jo/DOimOnKY4fmyOY3tLHMXtcdztiKOhJw6PI3EcOB3HyJk4dg7EcXIoDq+ROP4U8y/Ecf3bOKyuxjFtRryc1+IZsounwT6eUId4LOfFc1ATT6s+ns+M8bwUFU91bDyZCfEsKIlnuCYe39Z4/hGXO+L5ojuevJ54ft0az/gvpc+ZeAzn4vn6fDwHBuLl3BPP6FA8zcPxRIxIn9F44i7F88HkBP6ekUC7bQJf2CeQ55DA7DlyLzCBSyEJdIQm8KUigdeVCQxHJhBnTODe6ATG1ybQ15TA/a0JZLcl8Fx7Ar1dCVR0J9C9I4E/9iTg+U0C+WcTmNOfQNNAAv0XEvjp2wTmjksk8dFE6icmEjopkbVTErkxNRG76YlssUwk2zqR52wS2WmbiJV9IpUOiSyck8isoEQ+CU3kBUUiP4s+ZSLj1Ilc1yYSq0/E1pBIjTGR+6Ikh1lyRCdyTfxRmcjEtkS+EK4diezvTKS1J5E5HyXS1J9I+EAi4wcTSR6Vvy/I3xcTeWNcEnceTWLZxCR+t0ii3SqJL22SmDwnif98k/ggNIn71Uks0SZxQ+zRJWFvSKLOmMQnUUmsMyfJ9zKJjUlJLChPIqs2iV31SYxrkZg2iRHxHUk4dCbJ3i6Jh3qSyNubxLR3k3j9fBJj/UlEDsqYQ0mcuJxE6ZUkQq2SuWWbzD67ZJLtk1HOSmZxRDL16mTCNMk46ZMZMyUTaU6mKCaZe1KTuViXzNTGZHyak/lHvNuSLHuwZBa2JcvZOpkd7clEdySzpSuZoO5kxvUk87GYs1NyvyX5ziRT3JfM3/3JvDOQTMZgsuyxk7kqzCPJ1IxJ3AWJu5hM7kNL6Z2xlPtslrLEbilJDkuZMGcpX4hnQ5eyXLtUzslLOWlcymHzUhbHLCV3y1KKWpbi8ulSOZcvlX37UsJHlvL56FLeuriUVZeW8ukPS3n1d8nzYApHp6bIv0cKT85IwWSdwgybFM6IatsUguxSGGefwidivUMKjjNTuDgnBYv5KcxdkMIWQwoPmlLYGJWCszmFnrgUjPEp+JWkkNuQwpLGFG6K5Gbp35LCmGhrTeFEewo53fK8R+5vT+GbXSl8eC6Fff0ppAzIGIMpdA6lUDmaguKRVAYsUvnHOpVDNqksskvlJ5HgkMqsmakMi8jZqfI7SuV/81J5f34qhpdSueOWymx9qqx9qXwjyqJSwZzKPdGpclZIRZ+UyvTkVF4tTqWuOZWwllTGt6bi0Z5KZmcqz3al4tmfynNDqbKvkFyjqXx0JZWxyct403oZO+yWEWO/jMaZy5g4exlfifvclnEzdBkG5TLcdMt4W7+MhKhlzDYvk2/AMu5PWMZDFctwr1qGtnEZp5qWEdiyjE1ty7jbvoyDHctY2LWMAy8v48Uzy/j2/DIihpZxeGwZty4uY73VctJslzM0czn3z1/OMs1yntAu51vRaFyO0rSc41HLIXo5pRXLWVW7nDXdy1ncs5yUbcu5tH05j326nN++WS5r6HIszi8nuH85Dw0s5zPhMbScQ8PLuTkqeS8uJ+PGcuruLOe9R1fw5JQVRFquINB6BQ/YrGCz7Qr+tFvBV8YV+Eat4EPzCtZHr8ApZgV3RFeO9O+Svv0r+HtwBYeGVnBrZAWvj67g+wsr2HlxBfrxaTA5jRSrNKJt07C3S5M1O40W+zQ0DmlMm5nGw3PSWPtYGk8r07gqdqnSsNKlcU5MNKbhH5XGp+Y0DsWmsSQ+jcbGNFRNaVS2pPFQWxoF7Wk4dqfxm0jfmsaz29J4eXsaS3ekceSzNJrPphF5Lo1T59Oo7kvj84E0+dam4TOUxj3DaawfScN5NI274u2xNPZdSiP7kZVcm7SSFsuVfGm7khK7lWC/ErdZK5n27EpqFkn7pZVs060kRr+SYcNKdKaV1JlXEhC3kuqcldxtXcnbbSu52bGSH7pXMnfbSi4K251yPb+S2pGVTBhbScrDq/C3WkW+zSr+Z7sKZ4dV3BXv6Fex37SKlJhVBK5cxenyVTxatYpfW1bxZusqFrWv4oZY1rmK3d2riN6+iuEdqzh8XuKGV7Hr0iocvl+FxeR0xlum42eVToc2HRt9OtNN6ZwVJ6PTCY1Npyw+nQcT0/k3NZ3V7eks35rO09vSyfgqnSdPpzM8mI71SDr9onk0nSmX05k6PYNvrDKoss7gEdsMvhJldhkE2GfwoEMGx0TRzAw+mpeB85MZ7HDNwMo/g81RGXiYM+QMmIFrbAZ/CauiDB5ukP4tGRxpyyC/Xfp0Z/CvKB3LwP9CBj7fZXDv9xlcmpZJp00mdnaZtNtnop+dKWfSTM7Pz+SviEzWqTJ5V5fJS4ZMfhe/RWWyOjqTJTGZvBmbSWZcJjeTMhnZIvENmbS2SY52ydGRSUtnJtquTGZ0Z9Lck4lmayaczWTcuUzyxzK550omH38vfszEafxqnCas5iXr1bxot5q3Z61msWI1B/SryTBI27iaWyIjStpmaYsDiXJNXs2S0tVkNUlcs2hbzR2R1SG5elbzu3hnx2ry+1dz38hq2ZetxndsNerpa9BYrcEwew2Dc9ZgnLeGA5o1ZGjX8JtxjexF13A3Vu53rsGuaw1RPWsY3bqG7m1rmLN7DfF715B/Zg0hF9aQfE8Wf83I4rBVFpvssrjHIYv8mVmUzs9ip0+WnIuy8IjK4n/iY3MW3jFZ3BebRUliFsEp8qw5i09a5F57FkeFX2cWgT1ZjN+aRcSuLJ4+nMUj57KY2J/F1KEszoi+0SxsLmbhcCWLy99n8ZRtNtfE87Oz+VW8NSebl+Zlkx4s7dBs7iqyORSezef6bMoM2QQZs1GYs5kcnc1pUReTjUVcNrqEbKwTs+lIyqalIht9ZTY2VdnE10nujmx+E392Z/N+TzZ5O7Lx2ZnNsePZlHydTdVJydObzXBfNp392fJdymb7UDbzR7LZM5pN6lg2P13I5p8fsvnw0Ry+mpqD3iaHiw453H48h3meOdRrc7A35TAqvo3OYVdMDvvic1iUmMN/5TlMrM1BVZ/D5bYckjtyeKIzhxXdORzYmkPpKzloD+Rwsz+HzMEcfh/KkfU5h7UjOfw7msPHYzn4XMxh3KUcPhell3MIupLDiW9zmHY1h3NC/2MOXT/lYHwgl/tn5PKITS7T7HM5J5odctHNzGV4Vi5z5uZyRSTPz6UqNJdeRS7myFxe1edy0JSLozmXP8SGmFw8YnO5Jy6XonjJk5fL9fJcIltzsWzLpa09l4udufzQk8uKbbn8sj2XN3fksuRwLgWf5PLh+VzKBnOZOJxL3YjEjUrcWC79YualXLJ/FJZr5QyxVtaLtQTbr2WCw1pOiYHZa7k0by3XHl/L4qfW8qs4rF3LJt1ajhnWEmSSvlFrOSlqzWuxjFnL8ylr+U3MrlxLUfNa+cav5cdtEr9zLQ+9upYPTq7F+/Rays+sRdu3ltjBtXw3tJY9w2t5c2wtPuPXkWO9DmebdfwjPrZdxzbjOvaZ17Eyeh3vxq7DLX4dAUnrUKWsY+vGdXRUryO6Zh1TO9dh37OOpG3ruLZ9HUt2reO93XL/1DreH1yH1/A6ykfXETq2jskX1nFGNF1ch91lGePKOp74bh09v64j13Y9n9qvp3Peehbr17PeuJ57o9ZTal5PcPR6bOPXk5C4nvSl0qd2Pd/Vr8etdb2slevl/LQebfd6Ht++nsr+9SgG1rN7dD2fXFlP3dX1LLTZwC+ieOYGbOZtIPGxDfJ+N+C7YAOPR2zAR7uB6KgNzDFv4Duxr2wD/XUb+LxjA3u2b8BtzwZOnNmA5twGXhrewDcXNqC+tIEE641cs9lIpt1GPnTYKOvHRsbP3shZ9UaeNW4kLHYjcxI3Mql+I7ubN3K7dSPr2jfyeedG2rduZNOejdi9J3EDG+Wct5Gx0Y3kXN6I65WNMH0TrjM38Z84OmsTpbM38d1jm1j85Ca2LNzEXvUmntNu4rhxEzWmTURGbWLYvIme6E1YNG3isdZNNG3dxJ4dmxh3fBN/jG4i/8Im9Fc2cd1+My6zNnN09mZC524mxriZj2M2UxS7mYnxm0ku3sxP7ZvZ37GZrM7NlPVsZvXuzTjt2YzfyGZOjW5mz6XNXJ2Qx2OP5TFtQR6dC/P4aVEe+5/Lw2JxHlnC9fk8uoSKPHaE5PF1aB61YXn8KjSKPC6G53FCmcdvqjxmR+fRtyyP2BWSY2UexzLyoCiPl8vzKKrOw7E2j9L6PPob5e/X8rgqgl7PY5/IfCOPIwfy+PPzPCYfl/FP5ZEtBkX36Tw+783j5pk8Pr2ch9W1PLb/JDXcyOPSzTx2/5LHilt5tN3NY+4j+bz2aD6dE/OpmJxPxJR8cqfmMyxMtvnceiyffQvzyXg2H8dF0scnnzUR+bgo82lOzWdqmrRX5tMl7lmVT4L4XDyVnk9jVj5lZfl4VOZTW53Pr+K9mnw2b8lnb20+E+ryWSVerM+nVWS/ns9X+/PRvJmP3UEZ72Q+/4rYU/ncOC31XM7n8jXpeyOfIz9L7pv5KH6Rem/lk/JrPq/ezcf/kQJiJxZQMamAG0I5uYCdUwtotCjgB8sCahcW4LCogDzxrXjluQI6ni/g2JIC+pE4hcSEF7A+ooAx8XxkAZ+oC/jAVEDaigJa0wp4bFUBXpkFPLS6ANe8ApxLCzhUUcDZ6gLaawr4V3y2pYAnawtQ1RWQ+nIBH71awBuvFTD0egHubxSwVYzbX8DX4tkDBdQLw5syjig8WMBVof1Caj1VQL4IPF3A5N4CvjhbwDPnCnj/mtz/Se7dKKBP3HtT/r5dwHfi7oRCPppYSOq0QsIdCrn4WCEvLyzEaVEhneKZxYXUiMAXCtknvvEo5EfvQqb7FpIrRsRf/oU8FljIv2GFREYU8q6wVUoeVSHnIiWPupDXDIVcTy5kfYo8X1mI3apCNouA9EJeEZMyCrl3dSFjmwv5p6CQ2dWFFIo3agqx2FKIR20h28WyukJOiMX1hTQJc0Mhu/YU8sLLhRx9RfK+Voj/65JTTHqjUH77hXx1QPK9VcjEjwupPVKI/mghj39dyM/C5kQhG8Ul8fJJ6XOqEOfThXSJL3ul/xmZZ18hxd8WUvVTIerrhRwS9jfkffxcyMDNQlJuFdJ4u5Cy3wpZ/XARpglFfCzmTSziwuQifKcUcXZqEVumF5G0oIjj4qNni7i2qAjFc0XMWFzEmFi1pIh3g4qwCy5inKKIFGGOKGJDUhHnlhYxd4XEiHPpcs2Sv0slvqyI9MoinKqK+Kq6iLqaIoxbJL9YX18EDUXsFecai/j51SLe2VfEq68XsW1/EQ8cKOL5N4vIf6eIaYeK+O3zIj74oog9Xxcx4Zsiuk4Uce/JIp49JXM6XUTEmSI2npXa+otYe7WIR3+U+fxUxPWfi7j0i4zzQDH3P1zMtxOLCZpUzGvi9NRi2qYVc+fJYt56phi/hcX0P1tM6nPFxDxfTNUS6eddzFSfYrLEkPDwLeYhijkYXMyksGIeCC/mpPg7opinVMXcEu9HFjNLXUyheCO2mJG4YnbFF3NmZTG2WcUEZhezT8zbVMz2Gqmhtpj/ifi6YhbUS59txUx7vZgc4XigmHvfLCZJHBcNB4v5Q3z6VjGPv11MhTj0TjHPfSTjflrMhc+K+fCbYmxOFTOlt5hBseOM5P25GOPNYj4S834ppkwobxXzjrC7Le9F5Pwmdd6RXH8WMzqhhAmTSkiZUsLfU0uInVbCHMsSSsTNhSWony3hPTFzUQmF4qrg+RL2hpYwMawEN0UJbRElfKEs4ZCmhEUrSmgQh1eVcDmzhKE1JezMKuFiTQl+W0oYrJW8u0tweqOELrH4QAlPHywh+IsS7jlZwp+nSniyt4RqoTtTgvJcCW/0lXDv9RKSRdMNqfHnEo6Jp2+WYPilhHm3SigTX00opXFiKbcnl/LOtFJCppeyeGEptYtKuSMqFpdyU7z3fCkzl5RSJJo8SjnmWcrTXqXM95HnYialfK2Q2PBS/haxEaUYVaVo1KVy3iilJbaUf0X6ylJezCilXSRllvLX6lKcC0o5WF2KdU0pgVtKeU1Y1Jayt66UgfpSHm4sJU2cFU5NpaQ0l3JCfNlayss7S5m0q5RxL5fy7L5StrxeiuENqWt/KeoDpbwvit4s5Zp4+2Aptm+V8p3we7eUrYdLmXtM4k+UMv5UKad6pa4zMrfzpfzeV4p2sFS+P6UU3irF5tdS3vhN4n4v5acHy7CYUIbn5DJ2ikemlPGSRRlfziijbUEZzzxXxqeLy7B1KuNWSBmRijKKwssIUZXhv6qMvjVlPJRdhl9VGd41ZWRuKZN1soxzdWUsbyjDsbGMxJYy1uwrY9drZbi9UUba/jLOio6DZSx9S/qflHFPlXFeuJ4u48dvy+CG5LtZxh6x7VcZ47cySh4qx29aOeXPlnN4UTkFL5Rj+1I5ox7lDHmVy79ZufybldMiEiLKiVOV82dkOc9oynlKV05pTDmvrSjn1ZXl+KaXMyWjnAlZ5WSKOzXl1NSWc7u+nOH95Ux6U3IK93fLOX2knMTj5TSdKueL0+Us7C2nQfwlFpwtp14cul7Ouz+X43CznGui8FY59r+Ww6QKsqdWMNmigmHhsqCCbeKhRRWcFWeWVPCifwX3hlewVLRHyFVZIXsuaauEuoLWlRX8l15BUkYFX4vnM8UaaefIs3XSt1JitshVLKmVGHFPndwTJ8QL9RU4vV7BijcqePCAXMVZkXZQ6nmngh2fVLDmhNQn9p6uYKS3At8zFYyerSDkhwryb1Rgd7MC+1sVRPxWwfW7FdRNrCR6UiUxUypZMLWSv0TstEq+EAstKvlbNFtV8tKcSh59thLPRZVMfK6SIfHykkpedazkF0UllRGVVKsquaOuJEpTSa22kgmrKvFKr2Q4oxKfzEr2ismrK8kWo2JfdiWX11Zis7GSd/IqMVVV8nltJY11lXxZX8k/DfLs9UquCrv9lRSIojcrOfah5Dwl45+u5OLZSgLOVfLCjUocb1bSLb6ZXEX7lCpOTa2ia1oVZyyqcJ5exUrLKnbMqMLPvooPHq9iwcIqFi2q4l+R9FwV3wjnF6vwd68i2LNK9iFV1AZX0RBaRZ+mip1a6bOiintXSm7RtaqKB9KrOCtcMqrYJh7OrGLXarlWVzFWV8W++iosGqo41FpF4GtVbHy9ih/3VxFxoIrDB6uY91YVbp9U8flpie+vovGHKtJvVtEvdv9SxcRbVWSJEeF7u4pXxbRfJddvVXx3p4rQ36t4Syj/kDGE9q8q5v9dxfpHqimeVM3hydVUTKnmljBMreYT8cS0araI34XZopoF06tpFH+LeMtqFs+oZqlVNZHzqzn+dDVtz1SzY1E1g89Vs3dxNZOfryZHjAm/JdXkv1TNbZdqEj2rmRpQzePh1TQoJZ/4SlXNPepqphireSC1Gv+V1WxcVc3B9GoKMqq5Jt7LrGb26mo+y5a4nGpSq6t5aEs1E+uqCWqs5oCwaaomT/wgwpurSXqjmhf2Sy1vV2P5bjXpn8ncTsi8Tlbz7+lqvumtZvz5arz6pNZ+GXegmhvXqzHdrOaoaPilmr/E8Vsy39sy3p1q9o+vwfqRGt59tIaoyTUsmFJD+7Qa+e3U4G9dwwybGjY+WYP90zVEPlNDxYIa4hbV0PN8DbtfqOGv0BoeVtbgqaphj/BX16DQ1rDEXMOJ5TW8uKKGNatqGBH70mu4klHD7awauspqoKoGuy01/0fRfcc3WX0PHMctorLa0jIVFRG/MtvSssWPoqiMQmnZ7oXIaOlgiHtLm2Y1TffeTbPTvTfdScvGPRBktWz8nd8f71ee3HvuOec+NMlz/4IzojT6EI8ppLb6EHdqDtEtphcdQiNcxkMsMh3C3XoIi+0Qt8okV8ch9nce4pWuQ0zoPkRgzyGe6D3EM65DTDl3iEOi4V/p6fIhwgcOUTR4iNahUfQMi2LYQ1G4DY/ilRFR3HaP4oeno3h4dhRh4qQ4ujCKzURxcUUUNSujiFkVxXUxJyCKPYFRlO6M4tKuKDbtjsJnTxQPHYriYHQUNkUU38REUa2UeFUU+vwoMgplvkjyihcMUYwplljxh3jEFMUFUW2OYppF6og3rVF8UhbFT51RfN4dxdqeKLY4o0jpj2LXkShyj0Yx+pjEnYki4GIUJWLyJenlchT3XY1i1HWZeyCaiIejWTMymlLxw6hoOt2jGTommqPiOc9oqmZGM3VWNAt9onnYN5o3X4jmyopo5gdE8+CaaE6Ig4HR/CkuBUWjXh+Nbns0e3ZGc1Is2xVNQEg034dGMz4qmicV0USJ12Oima2M5kNVNGt1Ep8UzXtF0TxQHE2IOC4KjNF4mCS/+EOsMksNSzQd9mhSHNH8rzma39ujeaQzmm/Fre5o3umJJrk3mt3OaAovRDPkSjR3DFGw8AEFXzyk4J5RCvrESDcFvwizuwKfsQpyxyvQTlPw/tMKOS8oKJup4MosBbPmKPjJV8H1eQo+eFVBxgoFp1cq5NylIHqNgta1CuYEyvyHCvp3KHh2p+QS+3cp+E2s2K1As0fB4k8UdHylIDNawXCFguUxCsYrFXwpzolglYJqMU2t4G2NgmStgt2xCo6J1XoFvUWy1qAgoljWGhX8a5JYi4J2q8TZFZSWKhgsU3BXpeyxQ8FHok/s75I+xIpuBTbxSI+Cb8XGXgXTnbJn0e1SkN6noPKYgrRzCvb8q2DZednjBQX/iMCLstdLCq6JNy8rSBxQcN+ggvwrCh67LjVvKdj7n4LP749h10MxBIyI4ceRMQyKraNiaBZ3u8XwrWcMF4V2bAx/PiNzM2VOzJ4Vg17cPTuG7aJP5MyJYZR3DPvFb2KFTwyP+sZwSWyaG8MMvxhixR3+MbStkLqrJGdADKVrYnh8bQyvBUpucU9QDP/ujCF4VwzV4sWwGIpF2zcx8L2sU8TwXEwMBeKqOgZvbQz3xsZwKD4G9xTJkx5DiUH2Uyz7EVuN0q8phmctMm6TMbu8VsTQ0h7DnA5Z2xlDflcMB7ullx7J3R/Dun9jqBJPnZf6l2MwiurBGDberSTrPiUj71eyeZiSmQ8qcYxQMnmkUu6bkqXuSp7wVKJ5RknmDCUjZip5ZLaShjlKcnyVmF5WMuEVmV+hZMhKJT3i1QAll9dIvrVKtq9T8myQksc3KDm2WebfV2L7UOa3K+nbKXO7lPy5WymfT6kTquSqaNuj5Hi4kqIIJf9EKuncr6QjSkmYQskp8ZVSyXkxMlbJQJwSe76S5kKlnHOU3GtQclQUFisZY1TyqTgjppqV3BT+ViUP2ZR87VASW6pkfrOSn1uU9HcoOdilZE23knLxVq+SuU4lKWKYS8kdx2Rffyu555ySHeKIeO5fJWmXlfKdreSu60rybigpflhF7QgVz4xUoRUfjFKx303F7+JHDxVXxFAvFa2Pydw0eT9drmeo8Jmp4sQsFctmqxg7R0WNt4r/+ahYNFdFib+KD1eoyF2pYkqAiuuifY2KBwNVhAnzOhUXg1TcvUHFb9tVPLZDcu5UEbJbcoplISqi90mNQyqSxDiFii/Fv2J9jIolaskt3DQqmhJVqNNVXMtRoTeo2FGs4oj4zKSiyqwiy6bipQqp1ylzPSoKelVM61PR0y99HlNx7FcVT55V8fB5FRHCdkHF9xdVvHZJ9j0gPYllgyqKxfgrKgJvSc4hagwPqnl2pJqDo9T8Laa6qVngocbhKeNPqnlihpqHZqsZ8Fbj7atmmZ+a8f5qNs5T4/acmjmr1ewOUDNurZoZ69TcHaSmIFjNP+vVBG1Q07hTzc7dao6JsaFqtkSraRYJCjVGpeRRq5mpkRitmk8T1XTmqVlZKPWFX7GaNPGQUU2EsJnUPGpW02pRc7JM1tWrcXWqUfeqyXHJHvrUPHVEzW3x53E1755S8+Y5Na9eUDP5oporwjqoJvQ/NeYhGhpHaogfpeH4aA0vuGkoFhs9NDQI/RgNuzw1bJim4YvpGmbM1HB0lgZmy/s5Gv4Vdd4adD4yNlfe+2k4Ml+uF2i4Z6VGfiM01AdomLlGw861Gp4P1GAQ49ZpOC9mBkv+9VJzg4aQ7Rq27tTgvUtDklgeosEiJoVqeG2PhuQwDcPCNewR1ggNj0RqKP1Bw40fNWRGaRgZrWG/iInRcFO8q9SwUKVhlFpDuUbDVK2GIQkanOKrQg2bijTsLtbwjUnDJZFo0TDUquGUeMmmIaxUQ0CrBrcODU93aXB1a3i2R8PZXg3BTg0f9Un/xzTY/tBw9U8NT5zVEC3eOSe9nJdexB9i6kUN71/S0CsODmj4W1QNalh6TcOJO7X8OVLLmlFaVKO1ON205Lpr+cRDyxmh9dQy6hktS2ZpqZmj5RlvLWPnajkvNvpp2T1Py+rntdSv1LJrtZYXA7RMXKNl61otPoFakkXYOi1vrddifl/L9R1aOndqmb9LS6ZYE6KlQqhCtfwn8sO0nA3XUhuhZXa0lqEKrXznabHEaPleqeUNlZYpsVre02lx02s5KP4W2gQtD2drWZSvJUe4FWipLtRyxKBlnFHLV+KCmGPWkihCLZJXrC7V8mSZFnW7lm0dWgo6tXzepeW+XunXqWXApeX1Pi1tYsdPWgw/a3n7L7lnZ7R8eE5LwwUtCRe13H9Jy0lRdk3LpeGxcl6NJXxULL+IJ9xiiRbvusfSLRZ6xOI2Jpavx8fSNUPez4wlW1TPjuV5n1i2zI3lzKJYal+JZfqrsUxcFcuqtbGUiicDY+ldF8vsd2PJ+jCWv7bHMn635BKXxJYQqbknlr+jYnlGEUuqJhZXUSyvWGKxicesUtsRy+6uWB7tiZXv+VgynbH8rz+WHUdiOSpUp2PJ+zuWzguxHLwkucS6y7HUCN1ALJOuxuJ/PRbNrViGDdMRLsaM0PG5OCc2jNTRIE6P1mFz03HdXcc7Hjo+9dRR56Vj+XgdLz6uY+AZHYen6/CboWPNLB2VQjNbx/Y5Op731jHeR8dlsddPR9MKHQ+u0vGLmBKg49m1OryDdDg36ijZpeP2bh3vh+j4Yo/EhulICpe+InQ8+ZkO3ygdkdE6DCodWzU65mp17IvV8buo0On4SK/jqEhP0vFSvo4zBh21xTr0Rh33mXScEi+bdUy26Fhk0xHQpiOjW8eIHh1/iqpeHf9z6ogV5j4dP/TreOuI3IdfdUw7r+POC1JDPH9R9nxJ1g7oGDmoY96IOEaNjONjsdstjuXucVjFIY84rovPvOJ4cmIczz0Sx6zpcThmxqGYFcct8eycOMZ6x/GVaPGJY+/cOCr84vhkcRxPEMf3K+O4It5aFYdbgIyLf8SstXEkiKGBcby6TmKD4ogRHwTHsXR9HH9sjqP0/Tj6t8URtzuOUyFxvBwax5LwODwj4tAeiEMfHUeIIo7Twh4Tx+NK6UctfWjj2KeLwz0/jtmFcQwriuMXMcQYx/OmOCaa4/hOjLbJnmukZlMcMzriuK9T8olXuiSfcPXEUdgbxzhnHFtdcdQckT6OyfxFmRdLB+K4PBjHa1eklxuyj1tyb8STQ/WcHa6Xz5yeVaP1fOSu5wUPPQu99DSO0xM5Qc+0SXruekTPhSf0OKfrWTpDT6Hwn60nyFvPirl6nvTT0++vJ3uhng2L9aS9rMe+Ss8HAXqeW6OnSHyzVs+AeD1QT7uYt07PJ0F6/hHLtujxfUvP/B163HbqSdqtZ1iIXs4gUjtMzw5xXLwUrmdyhJ7eSD2p3+u5rZAaMXr6RIda6muk71g9yTo9yxOl30I9zxbpGWvQ87V4rVj6NurlbKZntkUvvx+yb5ueclHYque3bj0nnLLWpeexPj2ufunpuB79eT0/XZB9XtIz5LLcowE91wb1eF7Tk3FDT9XD8ThGxqMcFc+Ho+M5Il5wi8corrnH87ZHPIvHxOPpGc+X4qLIGBvPmXHxJE6I5+cZ8VjmxDMwN552v3jOzYtn7aJ4lhHP/avjcQbF07Q5Ht8d8aSJETvjCdoVz8zd8SSI8JB4fhXT9sSzKywee3g8j0fEoxBeH8czGBXPG9HxeMTE87k4WRTPy4Z4niiO5z9xxCj9muK5bo7nXUs8X9vime+Ix70kntk98SSJyN547uuLp7Q/njuPxuP2WzwvXozn5qV4XJfjeW4gHoOYMBjPoquy12vxbL0ez8Zb8aTeltihCXQ/nMClEQlkjUrAbXQC/4pmtwR83RM44JFA3ZgEfvdK4KmJCdw1KYEN0xMYNieBAO8EebZNkGeWBO71TZCzbQJ3+ifQuziBPasS+FloAxJwrE1AGZjAkHUJco5IwBIk4zsS+ChErkMlb1QCJ6MTmBIjceKYUsZVCdxSJ/CtPoG34hMYnZ5AamYC1XlSyyC1RGlxAhqj9GSS9cJqS+D5kgT+PpxATZf015tAWV8Cy08k8OXZBDzOJ7DlQgKZF2VvAwmsv5JA1ZBE9tyZiO3BRI4+nMjzoxIxiUdGJ/KeWyIu8b1HIm+NTeTfJxJJeSaRoBmJ1ImZcxIZ5p3IGp9EpvsmMnRuIo+uSOSDlYkYV0mO1YnyOUvk2tpE3g1M5J3gRMZuTiRvayLNOxPx3ZVIuhi5O5EDEZJzfyIVhxJZpUhkpSqRHRmJKAzSV3Eij5kSWWZJZLIjkRdKpa+OROiUHrsTKe5J5MdeGXPKtSuR630y3p+IU7x3LJEffpceLsr7S4lMHJBr8e6gvF6V/q7LmiFJuIYlyZ6TOCT63OTaI4mb4vbkJB57IomPZidhn5OE0juJl32T2OmXRNiqJKYHJDF0TRI1QUkkBicxbH0SszYmMWpbEi0fJpG1M4nPdiVxXhzek8SY8CQW7U/iRYXkVCbxkkpyqpPYoUlily6J3fFJxCYmEZqUxJyCJM4WJ7HRmESzSDdJXnMSmyySW/hZk2izJzHPkUS28ChJIrdMem+WfYghnUk4upJ4sjuJu3qSOCVCXEn8JFb2JVEudP1J3HckiV9Ewy9JtP6VxNgLSbx1MYkll5L47nISSweTuHFF7svVJEaMSObT0clsdkumVbw2JpknpyYT+r9kHpydzJ9i3Zxk5ngn84lfMm8uTqbklWR+W51MdUAyw4Nk7cZkrO8l8/QOiQ9JZvaeZHwjkkkXm/cms/PbZB6ISmaWIplGZbI8d0su8UVsMndlJHNK6LKSqctPZq4hmS1GqWNJpksUWpP5zpbMyYpk3u1K5sPeZI4KlSuZ+44mo/gnGc2/yay6kIz+YjJDLyUTIX4XtZel5kAynjeT+eneFM4PT2H+yBQGRqXwvkcKL4xJQeGZwiNPp1A2M4XqOSnM9E4hUfjMTeFTvxT+W5vCy+tS0AalsHp9CvEbUti0NYWvQlN4NiyFieEp/CBuiGWRKSj3prDmYAqrolJ4JjqFPxQprItJoV6kKlM4qErhnHghPoWSohSqjCnsM6cQbEnhm5IUPmxPwd6RQkhXCtN7Utjbm0KQU/pxpZAuzvelkHckhd5jKdzzk6z7Tfr7N4Wnzqew50IKv4rqiyk8dDmF/SJzMIXPr6TI90EqlcNTaXdPpc8nled9U4mZm8qr/qnULUjl0OpUnlybikbMCErF7b1UMkLldU8qn4vrEalMiEnlA2UqL6pSuVuTSohIiE3lQV2qPF+ksrY4ldnGVLysqXwjPq1K5dmOVAziVmcqU3tS0Yo9vamc60sl8qdUZp5NxfNCKm9fTKVsMJWnr8j41VQarkmO+9MIHpGG78g03hidxi33NPQz0nhgZhqRInhWGl3eabzsl0aJ+HZ5GqtWplElNgak0SL816Sxb2MaWZslNiSN+yPT8N6Xxn0/pjEnKo3XFGl0iMKYNH5QprFNlcZRsVydhkNM1aQRK+7TphEmfheBsWnUiTm6NNLEqLg0PhXbEtM4JhxJUiMtjc/S0yjKTGN0ofRenMZxYxqlpjR05jSGWtKIEH+KIGsaDcLXloabPY0vxCXxbEkaBvFIqey7Io2/KtMY05ZGTEcalV1pbOpNo1XkOtPwcsn+xd1H0/hFfPBTGpcvpLFjII1TYsVgGg9elXtyLY2vb6ThupnGerd0/NzTyRJjPNIZFF/PSsc1O50Qn3RG+KXLuT2dpxal4x2Qzudr0ikOTOdUUDoVwekkrE9n48Z0rm1OR7NL5vek0xWWzrPh6TwSkU60SNiXzj/701kQlU5JTDqZmnQ8tOkEFqTjVpTOaVM6w63pfFiSzjFxpSpdznrpTOiSse50mgakpyvpvHtValxP54vb6Tw9KgO9eGB0Bn+LHPcM3h+TQaxXBvePzWDIjAx2ii1zMpjok8Ezfhm8vCgD31UZfLU6g0HhCsjghTUZPLE2gwvbM6jancHMkAySxYjQDHZEZNCxP4OiAxm8eiiDh6IzOCB+VGawXSVjasmrySBBnNXKa0IGH5syOCcWWaSuNYMKewa3yzN4tiuDUa4MPhNL+zMIOp/B1YsZ9F/KwH45g6kDGQwdzMD/agbLb2Qwa2QmF0Zl0j06k6VumdSOySTNM5NJPpkM8c2kam4ms/wy+dQ/k5CFmUx5LpM/yOTjgEzOiS1rMlm8VmLXZbJT7NiRycqdEr87Uz4DmXhHZPKuMpOn1JkM1WRyMCFTfnozSbVk8nR3Jgd6Mtncm8kiZyar+zOZfSSTHy5lcuJyJjMGM3nseia/3sgk+OEsDrpl8axHFnd5ZmGek8U9PlmECb+5WXj5ZVE2L4utCyVmURYhS7LoW5nFi6uy5Lk9i6dWZ6ETDwRksVecEZvWZNEmFq7NokBMDMzikNi5LovTYnVQFtVidnAWqWL0+ixsG7P4bEcWb+7MokdYdmXxxO4sNOLekCx5bs2S36UsgkOzaBbz9mSRK8aFZfG9WBGRRXJkFiP2ZvHGvizYn8X2H2UsSsaiZUwheQUxklcpecW9Kskr/hTN6ixuarM4GSu5dFlUih2FWawqkv6Ks/hCvG3MwiWWmaRf8YBF9izOiIl2uVfdWXwnbohXe7P41CV1+6TGUakhHjqfhfJSFmOvSJxYcS2L3ptZNA7P5sNR2bw6Optkt2ze9Mjm+THZ/O2VLWfTbFwzs7HPyuaBOdls9s5msU82BrHrhWz5fszGPTibpVuySd+TzVdh2RwJz+a5/dlMis7GV5nNt6pstqklvyabsKJs8ouz+c+YzU+mbGrN2XhYsymzS93SbCK6stnQnU1UbzZDnNmscWVTL3z7sjl+JJuR/2bjPJ9N3MVs9l/KZsvlbIwD2agGJfeVbP4QPrey+W5kDidG5VA1Oocv3HN41yOHfhHvmcN5rxzefyoH5zM5DJuZg3F2Do/PyUEt/vTOodUnh4lzc7jDL4fv5+ewfYFcr5TrALlek8NJMTswh6NBObwcnMNbGyWXeGFTDjN25nB5Vw59u3MoCcnh6dAcHtojNQXhOcRG5LBkXw4jf8jBEiPXmhzuic1hQVwOt5JyMBfncL8ph7/FJnMOiy053G3LkTOOxHfK+q4cVM4c7nXl8JdI/TOHNy7m0COmXs5h/0AOpis5PHE1B42IvJbDlRG5vOOey0seuQz3zOVT4fTKZdnYXIKfySVvdi67vHOp98kl2zeXAP9cakXi8lxeWJ3Lx2ty6Vmby5PrchkWlIt2Qy6bXssl6qNcft2RS9POXA7tzmVtaC45e3LlM5HLbbEmIpeaT3J5JTqXFEUuo2NyeVmVy3R1LqM0uXwuBsTHhbk8aJQaplymWnLRiQPWXB4oyWV/RS6arlw29+TSITTOXCJd4mgu953M5bGz8npR3oszYtOlXNrFksu5GMVjA7moxX2DMndF5oT6msTfmcc/D+exZXge5hF5DB2Vx1mxdXQencLslscU9zxixT4PmRNbx+Sxf2we54RuQh7DJuZhfSSPZTPzeGtOHi7xonceDvG0Tx4JYrhvHp+KEr88/uefR6L4bF4e78zP46UFeZSK5UvyWPFKHttW5nFCVK/KY87qPNKFR0Ae34jr4sM1efK3l4d3YB6e6/L4TtwQp4LyqA3Ow2d9Hjs25uG7OY/bW/II3ZbHhp15LNqVh0E8ujsPpQgPyWNjaB7Fe/J4LCwPtTgTnkdHRB6mSNnn/jxGfC89/pDHe9F5VCjy+EqZxweqPGZrpC9Ro8sjMy6P7MQ81qbksS4jj7aCPCYX5XGfQfKJzcWSz5iH1iT31yz3UHRZ8rBY83jSJvdQPF8i96Qyj9+cecw6L/u7mIfXQB7fi/HX8hhyPY9fxYb/8nAblc9Kt3wCPPPJ8crnx7H57BqXzzdz8jnpnU+Wbz5r/fNpEHnz8gldkI9+WT7pK/P5cHU+2WskPjCfX0TgunwaxbygfPLFxOB8osVd6/P5Q6zfkE+bWLQxH4OI3JzPP2LHR/n8vjufhaH5FInJe/JRiXvDJEacEZvD8+kQSyPymRKZj0707ssn4UA+qZ/m86AyX3738xmpzee92Hxe1eUzOy6fe9JlH8XSoyWfX0WBLZ/2knxer8inR7jX52PqzJfvgHz+7c7nhd58HOIzVz4D4puj+Zw6Jvu6kM/iwXyGXs1nv5h2Q2qLd2/ls21UASfFqtEF+LgVMNa9gB9F85gClF4FPDm9gOmzCzjhXcBKnwJ2+RXwq1jnX8A/rxZwaXUB/QEFpK4twD2wgG/E3OACotYXcMeGAv4Q57YUkPF2Aa6dBZTuklyhUiO8gNXKAnxVBYxXF3BI/K4poDi2gONJBXilFjDJVMA95gKWWguY0VTAx90FpDgLuOYqIOdIAXcek/x/FhBwUepdLuDPgQKGXSvggvh0dCGvuBdSKTI8Crk1ppCdnoWs8yqU82chD/oW8vbcQjzmFRL8UiH7XykkIKCQuwIL+WR9IZfEkQ2FfBcia8UvoYWowwvZF1HIsr2FPLOvkK9jCjmtLKRBVYi/upAYTSER2kK6YgtBV4hNrMstZLqhkOvFEmMuJF+csRYyWFLInkrpRRypK6Spu5D7nYWU9BWy/ajkFRsuFGK+WMiTlwqJEw9dlr7EOwOFvDpYiNfVQv4Tv18rpP92IWUji5gxqohvRhdxU+xwK6LQo4jJY4pQi/s9izgnnF5FlI6VuPFFLHusiNNTitg7p4jXvIvoES/4FFEitvvJ+IoiPlpTxNq1RTSJR9fJuo1FVGwr4tePihi2u4iLYvaeIn4PL+KemCK2Kou4rpG82iL8HJKzrIihdUVkdxbxV3cRm3qKsPYW8YWriJN9RQT0F7Hq3yKeGSgi8GqRPJMX8dZNyTfEwGd3GwgcbqB/tIFMdwN/jDFg8TLw1FgDI8YZ+N8sA1/NNrB9joGfxFpvAwfmGnjLT+LnGfCaL2sWGPj+JQOrVhmYGGDgtbUGesWyQAPT1xlwDzLwrbgpdgYbWLTBwCebDHwUauBncTTSwPjvDHwTJeMqA++qDRwTKzUGaoQi1sDdOgP/CPcEA1cMBu63GHjTaqBPeDkMTCs3cK3CgKHaQHSjgbhO2VuXgRPdBup6DOT3GtjnMnBOZBwx8MNRA9+dNdD2rwHzeQPDLxr4XGy7ZOCkCLhsoEHMGzBQINSDBoZeMXBevHXVwCvXDFSKcTcM3HnTwJS7i9kzvJiuEcXYRxbzv1HFJAu30cV8LW6IHW7FtLoXs8ijGKOYMqaYhz2LOeFVTP64Yt6cWEz/rGJemV2M95xiskSUdzHhPsWcEd2+xUz3K+aWfzHPLijGIuIXFvPFomImLCvm6VXFjF4ttUTLGqmzVmoEFhMnPltXzIB4P0jqifrgYoZuLOa8CNwmYzukVngxafuK+W9/MRnKYu5Qy57En2KTRvYUW8zaZLk2FdMp5OGJZEsx31iLCbZLH6XFLKwoZm9LMR49xWx0FvOcS3rql3sgbojei8W8eKmY0MFilt4qpnaEkX43I9XuRnw8jPL5MeLyMlIx1kjmOCNR44086W3kQ18jxX5GnvA38tA8IwELjHyy2Mj4ACORa4y8vtbI8kAjs9cZGRsk68RdwUZ61xtp325k/W4jh8WzIUasIjHUyKg9RnaEGflFtIUbeSrSyMi9Rn7eZ6R1vxHTASNTPzYSLwwKI4/HGIkVDymNfCpOqozM1xh5TCvj4sFY6UkMiPd10mOckSK9kWEJRgqTjRxMNXIpy8gDxUYuipUmI3ViqFWu7XIt8h3yvtTIx2JluZFjnfK+V+ZcRvz6ZO0RGT9mpOC4EfUJIw3/Gpl3Xnq4IPUvSn3x/iUjJ0TAZZkX8wekD/HYoPQpHrxi5IOrMn9N9nTDyKlbRk7fZ+LLESauiZ9HmggaZWLJaBNm8ZSbiQQxyt3EV+KG2OFhIniMiTbxrKcJi5jmZSJRrB9vwjbBxMzZJg7NMXGnt4lyXxOz55rIEuP8TET6mzgrFAtNvL/CxEMBJratMXFKLAw0MWWdieFBJj4XV8X2YBM/iZb1JuI3mvhls4nXd5uoCJEce0zcE2bilQgTvpEmJu01cf8+ExfEygMmHv9Ccn9l4rdoExsU0luMie9UJv4TIWoTXRoTnjoTYXEmtupN9IpAg4mRJpP8NpooKZX70i33pUf26DKRJH7vN9F5xMTTAyaSRcgVyXPVhNcNE//cNPHnSDObR5mJ8DDzj3h9jBmXqPI04+1lRjnWzN6ZZvm8m3nAx0zjXDML/Mzy923mi3lmrAvNvLDUzMvLzLSuNvNHoJlN6yTPRjOPhJg5GCrx4WaKhT7CzIhIM1+Ka+LIl2a+PmTmeYUZL6XUVUtdjRkfrZlc8WWiGVuKmZ+LzDxbbOa2ycwyq5kyMctmpqveTEunmdE9Zr4Rf/RKLy4zGX1m7j5iJlJsOyUxp81cOWfGcsFM0kUz314yE3rZzJYBMz2ifNDM+KtmFOLea2b2iVU3zHx+W+7BfRYah1noGGFh+igLfe4WXvGwUCMe9bTwiZeFAbF4vIWyRy18NM0i52ILL8+yUCV8Zlt438dCs68F01wLU/0sJIpv/CV+gYXTqywkrbHwV6DU2WThzp1SY5fU2G1BE2phW5iF1nALSyIsTIu04L7Xwnci61sLLygtZKosjFNbiBb3aiycF8e0FubpLMTFWWg3WUizWPC0WvhR3GWzcFb02+W1RuZ7Law4auHzExY4bcEh0n+ysOq8BcMFC09ctKAXGwek3qCFUjH+qoV3r0u/NywYb1r4+raFCXdZeWC4le/drGi9rDQ+Y6VnthVvbyuTfKyoxGVfK6fmWgn0s9Iixr5gJSzYyhnx+norBRutjAmxcmeolQhxVviHWykSj0dYKdtv5Vu1FafWSlWs1Imzsj3eyvIcK+eNVt4xybzNym0Rarfyt3i5RGLFjg4rGzqtPN9lJavbyoFeK5fESaf04rKyuM/K0/1W7jgq6y5Y2XpR6gjfy1auDVr59YqsvWalVLx/y4rHHTaCh9vIGGlj3Cgb94628Z6bjRNijbuNZrHYw4ZZTBtj4w4vG2fFytk2DHNshPjacM61ke9v46H5Nn5dYGPzWhuVgTby1tnQBNn4Zb2N8Ztlfo+NjeE2XoiwMTvSxgP7bHwiHB/bOPOjjS0qG1VqyaWxMVlr4+FYG5+Lrjgb5Xobmak23iq20WC0YTTZSDTbcLPYGGK14e+woS+x8VeZ7OGIjf3ivaM2PE/aqD9rY88FG7WXJO6yxA3YuD1oI/SKjb9FzTUbhdel7hA7E73sDI61y3eqnftm2/lgjp3Tos3bjt3HznRfOxli3Fw7CrF0vp33F9sJfMFO+lo7+9fZ5bwq74PttIr0DXbGbhSv2znwkazdLWtD7FwOlbx77ASF2XGE25kRYScm0s7He+0MiJ/22Tm8307JATsPfGXnsxg7HyntbFTZ6RLL1HY0WjsPxdq5Jn7X2dkUZ+fxHDtniu2sMNl50mInQbhZ7Qyx2VnlsNMg7iyXul12ZvbYmdBrRykecNrZ7rIz6ajkFQ//ZMd0wc4PlyT+sp2mQTuWK3Y8r9mJEvdct7NPLB/u4HU3B3XuDuZ5OHhyjAM3T4f8nTh4a6yDReMdXJjkwDbZQd4MBw/PcvCyt4MnfB3Ei1FzHXwrGuY5WDDfwV2LHGwNcOC/VuYDHYxeJ/PibJCDN4MdLNzgwCwObXLQutXBL285eCrUgcceB3vDHJwXJ8IdPBvpwC4+POBgaYwDpcrBULWDK+JXjYOKWAfD9Q6+FLvjHfwlXkuQvlMd/FEk9SwOjlodrLLJHuwOokoc7C918HuNg6u9DnY4HXKmd/BSn4N/jjmYdkp6Ou3g4k8OPhhw8JNoH3Qw+6qDHPHQdQfXxa4bDv4UC0aWYBRPjSrhPfcSTok2jxKyPEuIn1SCz9MlXPQuke/cEk4L5pZQKjT+JfI8VkL4ihLuX1vCoLgZWsLfe0pY8UUJ+9UlPBpXQqzoTyjBkl/CQFEJlcYSwqwlnBUB9hKaxRJHCeklJXxULvW7JH9PCVpnCQ+7JF9fCQ1HSjAfLSHlWAmXT5Tw7sUSZg1ID4PSw5USboi/rkov95Ry/N5StjxUSp5HKboxpeydUkqPTyn+c0t50q+U0/NL+W9tKWGBpRxbV8qaoFL+3FTKgq2lLA4pxRlRyiuRpdQK66FS5qlL5XNfSn1RKWZDKb+ZSzHYSkmyl/KjoxTqSrF0lxLTK3X7SqnrL2X+kVKijpXid1p6+LeU1kulaAdLOXO1lMybpTx4u5S//itFMayMeSPK6HYvo9qjDL8xZewfW8a2cWVETi1jzpwy/vMpk/N0GSdEiX8ZsfPLWLqkjBkry3hjTRmZ68r4IriMG+KNDWVyti7j9R1l8u8gr2FlrAovY3FEGRmRErOvjJDvynhWVcZMdRmTNGVoxJu6MoZnlIGhjPPmMtqtZbxgK6Nc+NjLeNxRxuiSMn6oLuPumjIUrjL+6Jf8p8vkt7+MUwNlBA3KOvHEtTLixQ/Xy9h3Q/KOKSduQjmRk8o5L5ZNLmfLjHLGzylnmHc5b/iWM3x+Oe8sLOf7peXYA8uZFFSOVpxbX87bG8phUznJb5dj2VbOkLBy3g0vpyOinCn7ytl0sJxesV9ZjlFbztcpEmOXWiKpvJzBynK6O8sZ21su/0blfOos5/W+cpr7y3EcKWfm0XIiTpRz36/lbL9cjvlKOV9cL+emmOZRwdgxFcSIBzwr+EwcHVtBy7gK4iZW0DOrgnE+FdzwrSBkbgWt/hU8N6+CfYsquCQ2Lqlg4eoKHl5bwVciLLCCd9ZVcFK0B1Xgu76CpA0VXNlUwV0hFfwaWiHPdhWYxf8iKlBHVrDugNSIrqBMXUGBpoIEbQWDugo+iqvApa+gMb6CrMQKFpsrsIlYawWR9gp+clSwvLQCY5msr6jgreoK6rolf08Fz/RWMMEp+UVYXwXv9lfQcaQCxYkK3jxdgftv0vNABf8OVhB8tQL/67L/W7JPsXl4JbaRldzhXkmkWOBViVlMm1zJa76VlPhVkutfiX5eJVsWVdK9opL/1lSi2lDJ1PcreXNPJcfE2rBKng+vpDCikimRlfL7Kz6vZKeqkid0lRyKq+RIRiWvWyoJsFbSKp6zVeJtr+SN8kpOOCtpd1Xi11+J/+lKRlySni5XsldsG6ik4UoluuuVTL6ziqX3V3H1wSpC3KtY5llF6tgqMiZX8dv0KlbOrOKKTxU7fatY41fFlPkSt6iK9iVVXFpRxZKAKnLXVPFjYBVDt1Txz9Yqft9ZRfPuKqLCqrgWXkXg3irm7pe8B6q4dbCK9z6tYsEXVYz8uop938i8sgqDugqVtkrOilXcFuG6KqYnVjEquYoVlioaxGJrFXYxy1bFZHsVevGjo4qDJdKj2FlaxV/iWJn0Wl7F8xWSr0Zqin9rq3ikuYqbPVWc7a3iHWcVp0SXq4rlfVXUiGeOVJEp7jxeRfRl2c+A7GewirevVHFSBF2tolO8dE3iRcaNKiberEIrtgypxtOjWs7p1UyfUE363GrumFfNJfHb/GqWLqqmVPy3ppoLa6tpDKomb301URur+XRTNWveq+bZ3dVE76kmNLyas+J0RDUv762mTlj3VfN+TDW9ymoc6mr5O5e1sdV8ppPYuGre0VczI6mah0zV/GqpZrO1GpdYaavG21GNV2k1MWJYWTWP11bzUnc15p5qRrmq+au/mjeOSA+/VKP5oxrOVjPkovR9qZotl6tJuVrNg9eld+F1Zw2ebjX8PKaGJ8bXkChuTqyhd1oNDp8a5vjWEDavhvfn1+BcUMOKhTVMWVJDzLM1RLxSI5/zGrYE1dAnnltfg++GGqZurGHcphr2bqmh9fUant5ew4uhNVSLZ8JqeGtfDSdE0P4a3vlCav9YI88GkkNbQ0us5IirwZhWQ2ix9GSTnoSnvQaFaC6vIaq3hqHOGva4ZO2lGlYO1LB0sAafKzU8fF3q3qjBNKSWbcNrGelRy4ExtVwRf3vWEjS2ltpxtTQ/XovvlFpeml7LJt9anGKpXy0+/rUUianzahm+oJbji2tZt6aWmetqeSyolujgWv77sJa40Fp+3FPL9bBa+fet5aeIWkr31VK4X9YeqOWbg7X0/1CLTlFLiKqW0+pavHW1PBlXi1ov8/G17EuQuqZamsxS21LLCIf0WVLLmdJaappqiWiv5VFnLff31fKZuCFWHaul5f//U8bjtZSL4hO1PH2ylnt/qqXgQi0PX5bc4s6BWvnbruXYHXW8dFcdOcPrWDamDrNnHdledUSPq2PbxDq2zKnD37eOrLl1POpXh7t/HVHi1wV1BCyqY+iKOtYE1DF5XR23g+tYsKUO1Z46Hg6rI3hvHUZFHW4qidfW8UJcHdVClV1HSVEd95jruCbetdax0VYnzz51POeow6+kjkfK6ogTbuXSR1Udno11fNddx8c9dezurZPPs6xx1bGyT9b01zH3SB3FIuNoHasH63j+ivR9VfZyTfZyo47IW3X8cbuORXfWEzGqnt9H13PMrZ5A93o6hH1MPfme9UzxqidZjBtbz7fj6jkwvp53JtazcVI9TuE3uZ7Mx+r5bmY9+NbLmbueZ/zqiVxQz8tL6ilbV8/coHqeDq7nkfX1uG2QWpvrGdxVz/rQelbskfUR9XLOruf2PlnzST0TvqjneU09VWJGbD2P6eqJiZM18fXsSqgnK62eocX1rLNIvLWeeuFjr+f+snq2VdSTWlfP0ZZ6fu2tl9+Ael7sq5fvN9nPkXq+P17PwRP1/HuynvdPyfjP9aScr2fExXoWXqtn9nWJEyk3ZM83ZfyWrBHXb0u+IQ3c59bANo8Glns18NT4BnQTGjg0sYHPJzXI56OBj/7XwFc+Ddzh28CgcPo3UDm/AfOCBn5+roHvX27Ae42sC5Q1QQ3cEhHBDVwSb2xo4NVNDSzd3MBLIQ1MDG/gxwiJi5S5/Q0YP2lAc6iBl9UN+GgbiI5rYEh8A38nNPB2YgM7zQ08b2+gSowra8DW2YC2p4FwVwMXxRv9DQQfaaBbNB1toPxYA8+caCDhZAOepxqo+72BL/9p4IcrDXx2tYGbIvyarLvRwHO3G3B4NOI9ppF0z0bcxjZyZkIj+Y81MnpKI9t9GvGf14hZzJjfSK4YsaiR40sbWbq6kcfWNrInuJFt6xv5Xby+oZHhbzTyyZuNnH+rkaCQRl4NlRxhjeSEN/J4RCNjIyXH3ka+F/fua+SmuLC/kZ6DjXz2dSOfKxu5LSJVjexQN/K3eFvTyEZtIy6xOraRZbpGasTCuEbm6BuZGt/IxIRG3k1tZHFmo5zPG8k2S3+WRhKFyip92Rq5xy69iRviw5JG/hAnShsJLpOadY2819PIlt5GXnbJ2qOyVqiOydrjsu6ExJ9q5I3TjRguyN6uN9ItXr3RSJN47mYjlWLerUYsYubtRvLElP8aGT+kCa24/84m/hN772rip3uaKBnaRMxDTcwc08STnk2MHtvE0HFNfCH+E/vGNzEodk1o4h/x7sQmfhabJzXRL9Y+0kSHWP5oE6WTm/B9rIl7pjaxYEYTIb5N/Da3idf8mljn38Rz85uoEP4LpN7CJqYsamL8Yqn3rNQT/4m9S6XWc1IHybmsiSUvSs6XmlC/0kR8cBN3b2zijS1NrN/aRPpbTUSFNPFAaBO/hkuNyCa6xCt7pdY+qSXyDjRx9Eup80MTR2KayNU28URsEylCq2tiVJzsOauJWJPkMjex39rEblsT50R3SROvljYxq6KJA7VN/NHdxCpnEzWuJp4+0kTC0SY+OtXExp+a+OWs7OtiEy23mnj+dhNzhjQz5q5mjnk00zWmmSbPZvBqpmBcM1PHNzNpQjPfTGrmz8nNbHi8GQ//Zr6d18yN+c1cXNDMxsXNBCxp5qVnmwlZ3kzCmmZur2smMqiZAfHz+mZe2dTMvC3NpL0m699o5qE3Zf1bzZRta8b0YTOhIZI7rJnFkc2MO9DMlwebufJJMx981kzid81Uq5oZESd59ZIzvlm+A5tZUdSMl0XGrc38ID63NTNob+aso5n3SmS+vJk3+pp58Wgzvseb2XGxmflXm1HdbOa/282kj2khxquFh8e2YHi8hfw5Leh9WlD6tvCZXwsD/i2sXNRCzeIWFi1p4ZmlLUxb3cKPa1u4uq6FU+tbcG1oYWt4C8dEUEQL1bEtFMe1cCO5hTOpLbyb1kKPuYVcRwupJS14lLVwT0ULu6paSDjSgvpoCyOPSU5xx4kW/jrVwmvnW6i71MKSyy2UialXWkgXk662EHKrhfgxrXh6thI6vpUPJ7Typ8jyaWW0XyvD/Fv5WqiCWvkhuJU9G1vZ8lEr8WHyPqKVa3tbeedAKz+LqV+24q9sZay2VZ4jZa2ulcv6VnbGt+JrbiXP0sokWytflrRyR2kr18XFslamu1pJ62tl6DGZE6t/biX7j1aWDLQy60orBSLzaiuTr7Wivd7KNzdb+fRWK7fEK+5tpI9tI35cG17j2zg0oY3f57Rx0ruNTt82mue2Ue3Xxtx5bZhET3AbE15r48w7bXTva2P2J22EfdPGaE0b32jbCIlr4+f4NrYktLE0pY35qW3czG3Dam6jyNJGtrWNVFubnBPa+LGkjTvL2thV0cZZ8UNbGyucbczrl7ijEndM4o63oTrRxoiTbdx1uo23fm1j0rk2OeO10StWX2ujXSy/3kajmPqf9D3sMAfHHOam2O11mHPi8MTDGCcfZp73YQw+h0mdexhP/8N8uuAw7yw5zOPLD5MiStcfxrzhMLM2HmbapsNkicc3H2bEa4e5EnaY7RGHObH3MK8cOMxUzWEStYf5Qi9xOYd5z3SYX8VJ82FW2A7zov0wSx2HmV9yGJ/Sw/K7d5g7+g6z5fhhgk8cZvHAYXKvHpbf8sN4D2tHN7ydC+7t/DamnVOe7Wz0aqdfdI9tp2F8O4WPtOPt3U7SXIn1a+eB+e18LW4vaOf1de0EBrdzeH07yze00yiqN7Yze0s797/dzrjwdmIi2jnzcTvnlO1s1bTTqmsn09LOGHs7H5e1c0PsrmjnQHc7fzklZ187q45KvmPtWE+2M/WndqZdaZezR7s8r7Xz8M12qoZ2MODRwb9jOtju2cEbYzvYNK6DI+KViR1on+zgnZkdNPl0yHN5B9Pmd5C6oIOEhR38sKSDd5d1sG55B+MCO1Cu6+De9R18vKGDiI2Sb3MHv23p4M2tHbz6Zgc7Qzs4J34JkzWRHTTv62DKZx2ovuxg5FcdLFd2YNJ2kKPrIFHfwVf2Du5ydHBb7CvpYFdZByf6O+g/0sGCqx1cvLeTcZ6deHh1MmpsJ7fmdrJrXifrF3fStaSTvwM72bC+k5c3dVK3uZO2sE4awzuZu68Tw/5O7v+yk69EUFQnT+k6eSKuk0f0nUy2dpIsJto6iXF0cmd5J/srOrkmhvXJ9dFOBo51cuF4Jx+d6OQfseua1LveyYo7umi8s4s97l2c8+jiN88u+sd1sWJiF5v9unD5d7FqfhcvLuyielEXrwfKWFAX7eu7eGVDFy3ixY1dLN7cRfFrXfSGydqILl7Y2yVn1i6W7uuiSkz7tIu/orvo0kisvouEtC56LBJr62K5XeJKJE7MK+vijW7poVdiXVLzqMQf65K/hS4m/NrFHxdk/IqM3+ii4mYXHvd1s9qrm6Zx3YTP6ubi7G6O+3XT79/NmvndnFvXzZFNcr2lm5id3XwR2k1YRDeXhT6mm69iu/lc180dcd3s13dzNqmb7qxuHrV281JnN7P7uino7+Z/R7rJFZOPdzPpRDf1V7vluaWbvCE9PHJ3Dw8M6+Hgwz1s9urhmNgwtod+sXZ8D82Terg9t4cbfj1E+vdwVUxd20OWmBTUg8eGHkZs6uGHzT0M29LDV1t7uOe1Hlbu7qExtAdHZA/WvT3M3t/DjAM95H3cQ/bBHty/6uFNbQ8/i+O6HoL1Uiu5h29tPXzh6OHTkh6GlPbwUXUPfs4eco9K3WM9xJ3uIeYXqfdbD3f91cN7l3o4NdjD6ps91NzRS9zIXmLcevl+TC/3efWyf0Iv10XoI71MW9TLpbW9/Lahl+Nbepm3vZcnwnpJDe8lIbKX8Xt7cT/Qy8iDvTz4qaz/vJevxGuqXlbG99Kc2Muw0l6+E9+UyXx5r/we9nJXZS8HqnvZVyO1RKerl1f7e3npaC/PH+/luRO91AjrL71knuklelDyXJP1N2T9zV6+ECvHOGnzdNLi5WTZOCcNom68k9oJToxTnDzzlJOJs5yMneNkpJ+TYfOdfLvAyd2Lnby9yklwkJOVm5wc3uyk8TUnkyKcTIh0yp6c6IVunxPP/U5GH3RyMcbJPxonf+icvBPn5DdxOsHJqUQnJ5Kc9GY4WWh24uNwYhbFpU5mlTmZUS59VDi5r9/JPUecfH7Uyc2TTsJ+cXJ00En3TScr/nNS+pCLZzxdPO3lYtpYF0+Nc/HjTBf3+rr4zN/Fwfku/hM3FrmIXOLiqtiwwUXA6y66RMu7LmwRLjK+deER68ItzoVS72JkgotoMSLRRZQ4lOTiuzQX9+RI3nwXHxtcXLG6CLe55FnKxYDDxY5KFz+1u+Tc5JLvMheuYy4Cj7twirY/XHJmdFEuFtxwMf+mS57pXfjfdjHFs48Mrz75ve8jdXwfj07qI/GxPhS+fYzw6+PHBX38sLCPA4F9XNvUx+V3+vgntI+/I/o4runjWGwf/Ul9BKX1EZjTR3dhHwHFfayyCGvf/zVc33FV1W8Ax92rZaU5AMFtwzJTE0VB/bj1Z8uFCo5Ms7S04URwoZZZVqYIDtzasnIhIIiappZmpdy957n7Mu5FkN/zx/vFvec863u+l3PvYdK5+/xVcJ//Fd4HzX0u6+4zQn9fnmfvMyRyn6S6+wxuWs6g5uUMfKZcnufLORdbztlny+mXKJLEDDG/nDPLyhmwtpxXN0j8bpEj9pRzYW85hfvLGXxA5JeTfKaclHPllBaUc6lQFJXL91U5N7Tl/BstZ3KNeFDOvdpytI+omNNOhbm9Sr6nVFhiVVjjRCcVrl4qlg5U8UmyiuXDxQgVDd9S0WS6imYzVWSLVvNUPP6uitw1IkPF3kwVB7NV/LRLxcu5Kk7vU1Hyg4qbhSomXlTxp7h3XXrdU/G2SnroVLyrV7HEoiLslPoRFRuiKhrXqNjeVE3JK2quDVIzZrCa8UPVvDtNzeIZarwi6z0136xSk5ul5vx3arkmagbnSE6ummF71Vzep0b/qxrrWTULCtR4itR8elnN1/ck776a9ho1HbWSL/J0ajqbJD+k5lKlmuFVasrE2AfSt1bNxDo1f4o79WruN9ZQ3kRDtL2G1R011Ir6WA0NO2loHK+hSYKGL7pr2NFTw/H+GhKTNZSO0DBmjIY/x2mYP02DTbwzXYMrVcP7MzX4Zmn4IE3D4dUajq7R0DtLQ7+NGgx7NJhyNbQ7p2HPeQ1xFzTEF2roXKSha7GG01c1vHpNw8i/NOhUGuZqNViEQ69hoUHDe0YNn/k1HIjKLHUaXm+txdlRSzhey/LOWl5J0jIoWcuyqVpqUrVsStdSslxLygotI1ZquSJGrtLyuxizWsu4NVpuigkZWiat1XJHvJ6plWd9LW9laZmyTsv09VqezNHy9B4tO8UzuVp2iZi9WvJE3D4tCfu1HM3X0uuglu8Pabn7qxbtWS2m81rmFWixivkXtCws1OISi4q0+Ipl5ktaHpRpybyiZf1Vmfd3LYfvauX3vqylXMtpMUCl5Zy4oNYyWKNlqFZqO7S869Hi92lpUKllW1TmqtPS/qGWgw11HGmkY14HHe/G6AjE6VjWSceGbjq+76ujaKCOkkQdKYN0lIlrSTruJOswjdSxfKKOr6fo2D1Nx8k0HS/P0cn9QUdkhY5NGTpaZerYsU7HrD06fPt1DCnQcVGMKNQxrljHlEs6Zl+Rvtd0tL+no4tKxwCDjgtGHX/ZJU/R0fqBjp21OnLqdOQ91HGogZ73ntGzsqOerzrrefE5PXf76Zk6QE/aQD0fDNHz0VA9kWQ5Pl1P6kw9ljQ9R5bqObFMT99P9Ixfo+fZ7/T8ultPvxw9xbl6Ru3TM26/ntfz9Uw/pGfTz3r6FOpJKdHT6h89R9V6TmokXq9nhFnP8Vo9z9XpOfVQz+l6PaWNDExvaSCng4HHXjXQNtFA7iADPYYY6JtiYOgIAwsmGmg1xUBeqoGeswy8lG6gyccSs8bAq1kG8nMMnMg1cDnfwLWDBqYcNeD73kD2LwaOFxg4ed9AocbAFZ2BSUYD820GBkYMlEQNjKuVY3UG1PUGljczsusxI8Y4I5t7GDnW20hSXyPX+hm51d+IPtHIoiQjGSlGmgw3kjDGSGi6kapUIw1mGalbbqT5KiPbVxtJ22Zk1ddG2u42kpdj5GiukQv7jSReMHK1yMiNYqPc24zcFouuGNnwh5z/18gf941MVhvRaYxyjzMSNBh5pN7I1w1M7G1kIr6xiW5NTPzQ1ERhCxP/PWYi2sZE+xgTL8SbOJ1govnLJmL7m/BgYus4E/pUk9wrTHyYZiIsIukmHs42UbXcxIoVJtauNLFhlYlH1phonWFiWLYJ/3YT9TtM9Mk1cT7PxNwiE4svmqgpldgyE3XlJrJUJl4ym+hvkRgx0y29Gppp1tLM/sfMLOho5v0YM3u6mjnQzUzX7mZW9jPz+EAz3ZPMFCSbSUoxM2a4mTsjzKSPMjN+uhnjTDP2WWYWppn5eLaZVXPMZM8zY1hmptFKM7vWmDm01kyPTDMD15sp3G1maI4Z5YCZIyfN+M6aWXrOTEaBmZZ/m/nmrpln/jHzy30z/cqll9bMPZ2Z6XozpzxmnJVmNtaYeazWTEK9HGto4b/mFk62tVDc3sLlDhYmxFiYHmchN8nCyykWXh1moVBMHWVhxyQLk1MtzJ1pYeEsC6E0C9+usJC/ysLpDAtx26XedxbeybGwMs9C1l4LrQ9Y2JNv4Y/jFg6etXDqvIWUQgs3iiz8r9hC+UWpdcmCR3xQZiFbZeELteRppK7OwhmjhSKTzGa28InbgrnGwvwHFgK1FqrqLKyrt9CkgZWnGlnJa2xF/aiVb9taeaGDlVc6WimOsTIs1sroOKs8E1nZ1tNKo0Qr7ZKs5A+x0n2olTEjrGyeYOW1qVbmp1p5f4aVgHh6jpV7i6xMf89Kg6WSv8bK5AwrKjFrrZW3M634sqzwhZVr4vNdVuL2WOmWa+W4uHXAytSDMpOoK7DySJGVjhet9Cq18oP444qV7D+tPHnbyodaKw90VjL1VloZrVywW/kubKUsamVUjZXyWivzHlpxiEX10ldUNbCxrpGNLY1t7Gpq4+5jNj5ra+NcjI1BsTa0CTbKX7bxaKKNNoNsxAy20TXJRnGyjXRs/P2mjeppNprNkDyRM8vGgTQb3dJtKCttfLraRo1olGGjQ5aNoo02Jm22UbjThjrHxqFDNl46YiP5mI0bx+X4ORtTC+Wc+LRE8i7ZyBYty2z8pbHxhtbGPZGqs6EXc/U27GKRwYZPLDPKesw2mlps9HfZaFFh43TUxsAa6S1SHti4IsbU2rglXquzMe2hDWu9jYUN7HzQ0M7Tzex0bWHnmHjiGTvx7e0cFj90sNOno52BMXbGxNm5JawJdiq62GnT046pj51N/e3sHWjnaKKd5wbZ6TvYzlkxfIidj0bY+XyUndmv22k6xU7baXYGzLQzOs3OgmVSY4Wd2JV2flltp/8aO5cy7Pwv086DjXYe3WUnZ7ddnvftnBAD8uyU7bWTnm9n4UGZ4ZCd2sNS96idx47Z2XPcTrvzdhIK7PS6YCe11M68S3beK7NzQWNnlM7OTTHVYEcrHlok3mEnu8LOqaidfjUSUyv966RHvZ3Hmzo409LBiXYOJsU60MY5WNXZQfOuDmYkOXh7iAOneH2cg+njHdycJjGpDmwzHCyb5WDnHAfH5jn430IHz33kIOkTB5oVDpaudrAhw8G3mQ5GbpLYHAfb8hx03S/x4vkDDk6JfvkOCsTNQw7mHHUQOOvg43MOGhU4eOSCgzaFDuKKHPQodnBSvHTRwbBSB1fFm2UO7gvXFQeLrzr49HcHmdccPPaHg/ibDrqoHQzRyboMDqYZpb7JwUcWB89GHPwoSmoc8MDBdWF96GBhvQOvWNrAyeqGTjo2dXK9vZP0GCcb4518keDkqc5ODnRx0q2rk0kDnMwZ6MQuFiU6+XiQk4zBTrKTnPQZ5iRxuJOLovNMJ0dFvzQnBWL0bCf/zXHimOdkywInOxY6yX3XyeDFkvuJk4kZTu4KX5aT3ZucxGU7Ob3FyeRtTq7tdrIwz4lHLN0rc+5z0vKAzJXvJP+gk/HHnKjPOvGed1JVIOcvONlU6KRVkZy/KPNccvL3ZSeaK0463ZJ57zl5tFxmEPFqJz9qnPTVOknSORmplzUanEw3OplrknlFptVJE5uTraKdw8m4Gie3xZsPnJSLWbVOzGJBncz30Mmqerl2DVy0bOgitrGLfPF9Exd9mrq43tzF3y1cTGnpYl2Mi6axLjp0ctE13sUvCS6udnFxu6uL8m4uFvRwsbSni/pekvuii1ODXSQPcXFF/DnUxRvJLkwpLt4Z5qJyuItVI1zsGuXizFgXJeNc9J8quWkyx2wXu+e4mPuuC4f4bLGL7FUuyrLk/Q4XRXtc/J7r4k6eC+s+F40OuthxyEXuYel51MX8AhdusaHIRYtiF1+I3RddHCxxMf2qiyXXXJxQuxihczFR7+Jbm6zJ7mK428WLlS6Kq1xMjbqw17gIPJD+DyWm3sVvjdxca+JmajM377Vw88Sjbh4846Z1BzfdY9wkxrm5KOZ1drO8q5tbA920SnbzpYgf5uan4W7KR7nxjnGzL9XNizPd/JPuZtpsN7Xz3Gyb76bHQjeDF7nZ85Gbfp+6ubLczV8r3Ly10s3aDDe/rZf+2W50QvnWTcNdbhL2uDkqBuS5KRR39rmZvN/N7AMyZ76bTw66yTrkZucRNyePuRl0wk3lT25qCt10LJFjpfL+mptV1918dcNN25tuckXKbVnbfTffCY/BTTurm7mKG6dY7HETEk/Uutlf5+ZGQwWlicKxVgrJHRSuiHEdFW6Lt2IU1CI9VsEmFsUp8hyi8EknhQciK16hWYLC56J1Z4XvREwXhXzRo6vCD+LlbgrnRFJ3hUtidA+FW+KNngr3xaxeCmax8FkFr/joOYWIWPu8QuMXFLaIx3srfCO6vaRwQkx6ReE/kdpPYX5/hQ8HKLQbpJAnugyWtYjeSQq/ileHKBSL4UMVrouJyQr/iGkpCnoxb5iCSywZrlAhVo5QqBcbUWg1UuFL0XaUwh6RMFrhiHh+jMIpMWCsQqEYNk7hdzFhvMLfYuoEBa2YO1HBIVZMUtj+usLTbyhcnaIweZrC7OkK76UqBMWnMxRqxbqZCs1nKWwTT6Up7BJx6QoHRa/ZCj+KV+YoFIihc2WvxNh5slfirbdlr0T6fNkrsegd2SvxyQLZK9HsXdkn8eQi2ScR+55Cz/elpji/WOHND2XflivyPC2v1yikZShYxbtrFfzi40yFGpGZpdB0ncJnovV6hZ0iZoPkih4bZc/FuU2y39kKZWLMZoU/xZtbFMpF2lap+ZmCT2Ruk1pfSJ3tEveN/N0js4n8XKmVJ7XEub0KQ/ZJLTFmv8JfQnVA6uTLfMJ/UNZ0VNZyXKHvCbmWP8v1OSPX+LyCvUCu8QWF5YWK3EcUOpUoHBb9LymklCmMvyz7JaZckb26Kvt0TeGhaHND9vmm7PMt+UzcVRioUhihVvhDzNfJ/4toaFT42qSwzyyfSYtCqU3hpl0+wy657pWyf1GFC7VSu17qNvLwZRMPLzT3UNrGw6x2Hj6P8dA61sPQBA9XxOQuHuq6e9je00PR8x7eSJS4QR6aDfWwTTyZLLGpHsbO8HBbaGZ6eJjuoe1cD53nefj1bQ8D53vY+r6HnYs95K70MGmthxmZHjxZHpat8xARa9d7iNnk4cdsD+c3S+8tHj7e7WFXroeU/R6yj3j4+qiH9ack97yH74ol/qJHvt8kp8TDK6UeCsQklZxXyxOgyNR5aKqXGQ0eDhk99DNLLYuHu1YPa5we0mo9WMWnDz20aejlaCMvxqe89Ovo5fcYLxNivXwY76VKHOjq5U5PL5te9ZKU5MWe7OXESC+DR3t58XUvnWd4OSZ6z/QyKs1L2/leFi33cnyNlzeyvNjWedmw0Utetpcum728+bmXjV96GbPTS/s8L332eRl7wCvr9PLYUS/7j3kZetKL/pyX+ee9LC3wElvs5dmLXn4Ww0q9RK942X3NS+l/XlppvewQe3VSyyAzGqWeycttMdfiZYnVyytuLwUiLuxlUrWX/8SeOi+/1XtJbOBjVEMfbzTyUS5WNPXh7eBjW6yPp+J8HOnk4/l4H7+KgQk+bnaWuC4+0rr6+Kqnj8vP+5jS28fOvj5MA30sSPTx9BAfvZN9/CYSU3zUj/TRfayPvyf4WJ7q40Sajz7pPobM9lH7gY+2y3yM/dRHbIaPn9f66J/pY3iWj+ti0jof6zdJzGYfA7718Uye5O7zcVYM2e9j3AGZ6aSPhCLpWezjzxIfb5b6WHXZx+YrPgqv+7il95Fu9NHA4uMbq498m9R2+njhgQ/1Qx+LG/jZ97iflzr6mRLnp0lnP7u7+Fk4xM/eYX7eGe3nqcl+Bk3z82S6n8S5fpa84yd2kZ8Ry/2sXO0nf62f4ev8TFrv557YcNhPqyN+doiC435MZ+TYeXlf4Kd7oZ++RX4mXvTzr1hY6scvCn738+NtP4F//VzX+Nlk9HOoys+tqPSr9dP4oZ+tonW9nyMNAlQ3C7C2eYBp7QM86BigRWyAbp0CJCcEmNg5wIwuAR7pEUDVP8DooQH+Eu6UAEuHSd7wAE8T4KfpAYpSAyxOC/DEHDm/IIDxwwDWVQFiMgM8mxXglBi5PsAtMWdjgGNbA3i3B/g2N8Cr+wJcFOoDAXKOBFj/Y4D3zwR4/oL0KwqQWRqgTVmALpcDNPk3wF1VgA26AK30AXoYpbcpQIUtwFFXgK+CARrVBLhTH2B+wyAe0b1ZkPuxQRZ3CtLquSCLJgZ5/LWg/O4JUjgzSHp6kCWzg3w2N8ipJUG+Xx7k/TVBtq4N8mRmkPisIEnrg3yaHaTk8yA/fBNkTY7E7wlyZV+QQH6Q28eDnC8IEi4Osuqi5JZIzuUgd68E+eVmkNWWIBNcQXS1QdbXB2nZIMRPjUIsbR7iqdgQL3UK8Xt8CEvnEO8MCeEVtUNDHBwWomREiCkjQ2wYE6LX+BBfzQjRPy0E6SHenB1i7pwQbpE1L0SLt0OMWBjippizKIRLdP8gROTjEM41IaozQjyTFeKHdSHe2Bgic3OIG9skdru8/kqOfRfixzzJOyA5+VLzYIh2h0MUHZU+J0I8KArR6qLMdCnE6LIQpTdCjLkZYtPtEHHqEEfEZW2I8boQu8whXrSGOCssjhB9vCHa1smaG4fZ3yzMz83DpMaGaRgfZqvYnRDmWOcwX74c5pekMNOSw0wYHSZnQpiaGWE6pIW5PSeMf16Yb7LCvPR5mA05YbYcDBN/WGoVhDGJlYVh+pSEee1SmCk3wpy+E2a4OswyXZj1+jA7DFLLGOaSOcx5d5ieoTBDasNMrAvTvXEFP4jaFhV0bVPB4E4VdOlewY2eFah7VdD3VXk9sIJfkytoNLICZXwFH8+qIGluBX02VLBuSwVHciu4fq2CH+/JMUMFKlMFjz6s4HB9Ba7YSk49W0nXlyt5MLSSGRMruTWzEt2sSuLnVnJMXP5YYlZX0mZ9JT9uqMSQXUnDrZVs3lGJsquS63sreW1fJeVifX4ljxys5IXDlSSeqaS0uJK/L1YyvaSSbWWVlFyV/NuV7PmnkgRrJa/XV1LbsIrrzap4vXkVc1tUMad9FcmdqlDFV7GscxUfJVahTq5CSaniGGJCFU/MqEKXXsX82VXUz6mi9bwqihdX0WZ1FSUZVdzNrmLJV1U4dkm9/VW4xLnDVbT6u4rNxiqer6lidl0VNQ+rONmymkhcNbt6VrOidzW9U6pJHlbN3BHVNJtczcTp1WyYWc2bc6p5cn41txdW81dmNcasavn9VY1tSzWn8qpJ3CvvhX2/1DhczS+/VaMtrmb+RalzvZp/NdXM0lbTylCNxlLNRVc1myqr6VVfzSNNI/IdFWFLTIQx8RFSEyJkvBzh9/4RvhwW4fGxERbNihAWa9IilM+L0GyJnF8akftDhDOZET7ZEOH83ghv7Y/Ic1+EtociOI9FqDke4U6R1CyO0PFShN5lEX7+I8LO2xGm/BPBrYlQp42Qo5deDyJcexihvmGUrY2ijGsW5dgjUb5NkL+dozz5UpQ1SVG+HBKl/dAozydHOS2GpkR5bVgU7/Co/LaP8tTIKN1HRfl3TBTH2CiPTogSPzFK8pQo+2ZEOTUzyr20KLPTo7jEstlRNs2J8sTcKLtFl3lRvhep70R5blmUS6uipK2RWqImI8qJrChF66KMWh/FvCHK+xul5045tyfKnf1RLAeiZB6MEjwepd33Uf4uimIrlnWUyjouRblQFqWsPEp/Q5Ql5ih/OaJUuKK86I1ywxdlb02U/wNdJ3mU</binary>
            </binaryDataArray>
            <binaryDataArray encodedLength="8984">
              <cvParam cvRef="MS" accession="MS:1000521" name="32-bit float" value=""/>
              <cvParam cvRef="MS" accession="MS:1000574" name="zlib compression" value=""/>
              <cvParam cvRef="MS" accession="MS:1000515" name="intensity array" value="" unitCvRef="MS" unitAccession="MS:1000131" unitName="number of counts"/>
              <binary>eJy9Xc2ZG0mupAkyoU2QCaAHMmFMGBNw3OM77hEmrAl5fCbssUx5ooZQRwUDQBZ75h3wVVUmEAhEFH+71brdbnb7FfYMvHY4v1Fw/m4YHXdzHdZd5DrVKX6qd8WD8XLtcb5+RhT6xDO6+To9fahljpzvEImr+FTaVr2VdhMuz7aD33FEHyotJp8rHqxD9kNfbvdaL8xNbZhfelF5zBi/4/5X3UF73ONGe6zZIxZpNUXnS8YS3Ce/p/5cV3mjtMtYVj+OVT/0CPNC7CEP5ptYATwCYgGWA2blvwFmNQvz4HXmq7Te8Rr55DXOobgr742OU9+AYzWHikq7qT731zBLhYc+KC867/A8rH+sGAXrO/mr+OzMrPaxZ3JQ/LguNVqCc+IgJ+aMHpvV96FTfjdT8gjKx1kOscfzIRZe5/7xDFVnVJ+z5RyP14UF5/k64fb5XJPnh82PM97H+RJrQah61tbt9Z5ITjc7+4qaB6wrrrjGnld+VXjZdwHWsrMe0WDwfAdcO9Q6RcVLzWuEuWCNMTCX95ILa8QeGIXTkfExb8G+0k1h5/r3+7lumpH1P579v93/itsTz+6fvpid3wdF04O1yfzIvon7fOw9etqz92OWj2fc7sCJtMy1Rf1VpC7J2e31XjLgw/rhPJWm2SfXclZVe9CaE2YV6FnyzXrlSXUfqEAtEiu9WvZ5jzjks4aVHszLIVCL0xz318dBp1PusbbYX83MmGafz/vrGanBI+x5bx5CA55TaaLW3V658Ozd/G5nX1j/rrcVtehraop+GWHcCCf1QG6r4dGtqXuAtavmrDxP/xbh3cSa8oK9T17Mx+383Pq4f/xn/PG8j/58ruXz3rLP19Kwz3uROVQzK54Bx8PgMXLXz1l8fzAearieOP48cs/EQ2yO5LOaGRUf5LqoF/JEvniN83T3TMUhsbAf7qVvrB3PxfdMxYc15RrlleJRzaZ43ej4wEGfFFfsx1xVPu8Z4SBe+nzFN+SFc+FaYu96gFy9yMU5mMdRrDMn5c/R8Mt19rviWMXOfA+9Hs9bP+6f5388r+35/u1R/+1+fs497PzdDmtaecd88t74dZ3PZffPHgtqdu6Lav7s2eVxjdpH/rj+e4YhGBevgzAUF943e/0ebVE+z20QirPKS9ygXOUPz4R65Z7Sj+dVXnE+cltiHu7L8y3aT4ysC7jOWcNe3wch50rj/LyD2jnVqFkrbZOj2/79l/xvRf6CPfbDKCaeIerzyP792rvrHly3TPe/UV01d3qqZtvR71F7QH5qj14zFvY20+83urmVb2H6uzjla6UHYiV2bNYrzbA/80Dfd/CXuE5+Ttd5zv343Okc/UO8yX/ETT5KC+Yx4aLXqS/i5zprwzipSb6fz/kW4HAf5eE0S14fUJdcF+RwjyuR8+O1Wqt8P/WG52DkF5BTacv8mQP2q2qd9pnfstfnki4ccJhb4iJm5R/XIa7b+bGi9DE6PnDy9e7jft5X87MWjz4HcTns/Po0aaO4JV4U/Y+mXkWQZqzdVJ81AXGjc6U38zPCrDggv44bruOMWc8YzGFHP4e6KHKNzrlPnoe9PrYm7TteGQFrrHXQ/q/1+yvHLhyOB2jB87AflU+4rvRAzV3UZSzSgX03CqlFwRO5BOyh3lznRT3qE3bmx1g8L2pQceTej5yP+zk/Z1/2+rhjbBN7nI9zJa7yueJb4aoeRnupScB5ha14ZF2nrdIA19JHo3Wz189r2cetfg5QmiCGA3alRR55P+tz1oM0/p13/7xPftw/v8PN71j+hJ+X/f7ZGuChrpPP6MWy8/fQH/A7VTiXFYE6qNlVnhHv1Ce9C8plLHVvYO6Pp1b//hn/gp855s8f8edO+d4DdejuCbzO/OSeGtye/b/dX3HxXmK8rMfc/F4tvUJfzM76Tb6zR8l7UU3AkfcYV2lihFHlYr/klrPEc/bUnWes5uVIvbAn6ov3Ddfgep4H5HVcsm7BMecyka904QjT73GZv8LM3Kw9ADP3g/KMouPnxR5i8ozobTd/5iAP9BBrGGvSpfIj1xAvNfrl5c9787/Pn/PF8/zH8/nmP8/n6z/gZ2bH8xj2+vzGfHlexa/bz7UHz+N5fgD/gPPufsl7JfMOOz/3oHeV/7iH/YyOeL/g2gG1XN95y3pWOrHHihPOijqyVx2XivMCrDwuwk4vkCdzZk0Vn8RLLbNncnC45tmQl5oXPWa/nPZTQ8Rjv3C+xFQ6ooc5R75PwjXO7zzCY+qRP/fKx7LT7zF9g8d2/i7JzV7vl6m32+dzPPqQHHA9z6e5AnC4j+Iw8VR5Dke8PxZc8x7zRi8Zv7o3dj11zIX316lP7i3Aw56VridcocekW4i9AI4OvzuC998PuN8c6vA8oAf3XXZ+3LOurP0B15iPdY9j/p7i7zkAy8UR9VN+B6yzj0E1SmfePwRO5qCfvB+EU90PGNnnAMwM1lvxV9dYn9fYC/kuuOZeOLMR3hLr+d7lT/p9RKVx5QnqmZoErCNmrrudtY8nF/S305E9ztyDdMPAvc57NTf7nvfCgvy8XtS34585QUd+LssZ+X6YsM3OzwW5zrP7gMeBeAuOGdmz8r7q5ZSTmqYOZue+uHYT18rLm71y/4V/P+ezN6pe6c48ws4eKF4VDh4DrleRP+Eddr6Pcc6qFudHDjt9FRZrkRxik083H+M5RfJ3OqJXOOcjWOsplsDM/tgDZ+bY0cAgN/umx7/X4TvrnHdZ/xhkfNRCec/7yDsgb6ffQbip0SM+4H0yftfHOkw9HGLZ52sPXmMe80KtGTf5YY+cg72q9MicgD4794LCQ5+RQ/ZP/BiwVS+HY2KEvf57A3xejQKTdTxEHmLgvAaxBFbQfghMvnaqv9n59z6Zl9ueR6k9+rJgDfUxe32+7SJz3V4fd8mv0135m9fIMb+/TZ/DzvdA1prN3E9a3M/PjXkffLtrDzts7I86xLNParTslavy0ez8uH7UfsBntYC9rMd8xZX1wR43wkp81NsJB+dUPdzO9x/WOxwD6pfAvIk1s7Nnj7pv9H4+PWNMxsbrsPPv/pt9vv9ecFRaVnpjX4d61ADvgfR38k7paUX+FKhXapa+P+b/fq/rsJ+LHJwl/V40v9H5x/18HxvU3+x1D7FulHsTPRbhMj/sg34vOk5a5zrmJ37q8g3+jVh+71HNylzdXu+j39j088nDzp+ZFuQiPvfCa9QN50Cdvt/P7yUYp9JK5eVcD7zknzMugz70PVaHrfxLLwLOzc6f0yofVHCu8ogxsW+l2clfqj3s9d7O2dCvytsD8G9Ua6Z5VRrjjDfAXHa+91AH5Kx6ZG56lD6iZ4jhBRb7gpE4eTzs87XXARtxecbK97DXOdX8R6Mt82bvsCd7pjRVPqJ/qS+uL/v0IbVKPytM1SO5/ppXvHYfcP2d/n1Q1uHcNzqvZk2coFkz0oPkkRq46MGz5FoAXj6n5z2EP8dN7IBa1NFEH/Q4qCY/s6KWmbsAB+e5ES7npNa4llzCXl9LK2zlQ2Ll+WH6s0SFpTRn3xFnFXisFfuatQZHh2MUmNVaQF3QdfZYdtYd+ahzNa/Z6+fI/H1ph1CcWQc8X8Dpd6/7+bnhAL15BhWpwcl3wMy/8bDs9bMg1i3Q5qYw6dyt/n0o1gHnrzzOWVRdngfxPOlY4Ob6EuuVjg77ec66VDgYLjT5xQO+a0k/vtPnZ8TgWYzW8si9Ol+7QPwD9DE6R/2ret6PgrvCcKsfaz7UM49FfFMr/NsnN3p9Yx+U16wDa+J2/l2BTquOP3N/nB+Uj/7v9kCeGWGvunO+mv9G58q3as6w82cTh3WeU2nTzZd6ZV7iZ62ak2fBWISV2ufRrH7tmThjTdbhOfaODUz0J6DmsLPO7KHCcXvlhbOmFql55T+fc+RrVn4H+OD6AWsH9K005N7YMyBy/YH57X6eLaD2sPM9o3S3Iof9R+0yP4pcXMO6ZWduio/SB3VLj9A31EjdB26v94HRudJdHZEL7yOXymOVn/OgD6jtQRxVH4NwkeegHfI4oE7hLTh+h+9HwvQ9rXAc8lj/nO9Ga7/q4ecBna6sC+LkWtDclYYKE+uimPeDPtdOPDmHtak8UbqqHrmu5kQOqAXPyv64zX0VPvJZdvblsNd7//T+BvSpeil/OH8B9w6Lcc1e34exPyHmrPCCsLneBU6FHXb2pOqPfKPJ416/MOFzWPr1CLzfD6Gp0vgADgt0xVzsrzTAc/TC7Xyv53VY/bqAGmbOgvrc5zUVlf6JmxwP07NwXeUjzpSa5hpzRp0UFvbAWtYV+1mBV818s/rxht53HJedXyOzjnFRS+WH0jhzF2n2O//ec1ScJx8xHpj5ORpnxH4ThvL0gXfY+WcmTpioF3rH/qGnH/AeAGuDrh9H/A43ZzPCR6xu1lx34Jjhph/jRnXIlfEqDnju4hxxWbNcc7F3FPMjjuJeccNw3ruf9We9QmCqngu4qpob5KXPRzF/55XSAfspvx1qws738So0qjQM+3w+yL/RmP9uA7/7VNzxvlCcH3rkv8lNrkobvi+UNjgvXjtovggz7wfWT+nA8/AaY3AgN7wHvKlRGKwDYilNWPNF+3mMDS6qD86PeJVfRrVO50v0UBxYw13/Js1xRuQThKF8qXzI/RDreR2whl4oTMY/iAfvKz7IOblNuvA55y+YxZs65Kp6qpk5zym/m1ntMZej4aNmydyAPYzd2sPO3zkqfRUG7wfg4oxOdZ1W3N9gXelyFHwrzRU2cjSxr/RV2nqBswpOHS8TddxbcTIKpYdTfVj/ewSsbXrB+rHPKhbhVHMpHkpLNWPHwa1/3F6Jw85+7/LAvIC8RbUGOQqn8tcomA/7qfg6cXORw/lqv/KWA//9bdjr77/wrLkW9vmZbdc31gH5Y4/1zDkgP6iu8zm5ZR16xrN0OBV/5MizYM+b2FM9F113vHKtmwv17DTLuqoP8nCD7xrun7yxPuz1sYRYGahdxVNxVnMqbdv9+3mWIG4KX2HzNetYcZEzw8/KQmCxn+zNpE+nVR6Pjt/GdWzqpuqZT+enw75TXYXPobiiNguOYa/vgZQ+nd9KE5xhwtjZV3opfpMnXT8valXfR27qHFa/v+zqq547GAprNyp/Jm0xYshn3EpXzKu0MNjfnVXNlzjMXfF0uq70x37Ir5pfzce5TnupwTf6PqfiZBt7SsfstaiH4szHqV+Fg16w5pU+nL/bC2d7xGHn760qbxkrfUZ/QtSFqO902lljr1RN8pv02uWxs6/0Zu2n3qxd1niDkTOhF1/pyxoZHbv5lCfvcMB8p7UOa7ePm35e3OlT6TPxqc6VTkqzvGbeKi82NDCrZ8n1CqerrbSsziufJ+6TzjsadPx3eVS+VHnTLNMerqkZ3ebXSNYrTH8PqHT1YZ7d2ZQ23M/tfF8w3s6su713NOfZp35OeRX27vpX5mReqS9z5ZpoMHZ9Zl/VvsPe1fmY+9STtfViveqFedU8Oz5c8euqBsyz67MzS4icHS+nnrsa7Mw/9UyNwq6/PlQ9lTeVRsgjvel4KwzVr9Ot83Tycmcu5KNm2fW76tHxd8oxug6ByddBe8y504h97PAqr9/1QGnjF3B2g7XEHpM+lQ7W5PMa66nmZg5TjwqH9ysv8+iwztoHXSufdn2+4tOOF5WGPnCbvL6qtdNRzc1+Tv13eU3+dxoo3zt87vU4j4Ij41/hNeUcfzNel9N5mvtVvcq/2nOXk6p5rLE/HbfKM4NQ6xU/xr6iT6cV1lXclD4536TvhLWzvoYeu70nrn+Hvlf5ZbDP2EfxvsqjwnhENL2Ncm8in3OdZpr8Nusf+1WNwq4wdr3POIpeu9qzbp1WE3aIta6n8qLzq/Ljil6dv1O/yqNJ58mbqV7NqLRiPTrcnXnRk3VhPjXrpLsXtRP/3fwdT6oIUbvgXOFe9ZR1YDxer7yc+imvFN/u2hqsXX4KI4+ptzcYqBfrU/FjPyddd/xhHXf92O3H8ySHjEofL9Z3+HFv5XPlx5U1E4H8Q9R32jvUOaxxr6PoiRGEv6OX8syL/b87lB/dfJNPCuMq/0lbxbmr5XnUfOj5u/wwvMkPq59X2ftFGF1vxd9oX9WrdRf1V+ZXsd7A4LmV10rDqo8VWFc4TLkYSscKR/m3249rucdRaPCIEGuKC+dMeihOTkfEccrt+ihfp7pqvupc9QzQrONqEB3vStsqB6+jye3m6PxUOnb4Fe/0OCCfsas6DC/yOm3Yg2m2vHZaM9PvA9YGn05DH/Y5t9LY6VjpqDSf9HpnLoWn+DLHqbeLvSoXPeu47eTs4u7O+4hoZsseTue7undclL47WlRe7fjQzT1x43A6Kk7e4HAPxIlBnyv672iAs7CmJvKv9qv0nPhHU995zvm7Ok15ietDPuZ02BXvXPcidxeLOXQzveunqu1mZ16qv1uvsQ25SotpJtWv8xevV5OrPPBiboy4wH/Hw8mzLn9nLh/yp15RrO/Wo2bsqcL+O4L5vTM/61jhoHdVHzf92Jp4menfo3HY/+o87IHRedXDiuOu7txn18tp3Zs9jhjm3+0/eam03+WudK60jqLmKzp3XLraHR+qOvakmtuorsvb4YI+VZ4dF2ZS/Hiv6tN5vuMV9wjAYSyFFxs5Xd8qX613vk44nX64l/MH1e9y2gmHOuYXF3CmObnHjp/v9My+AbM9jsvq+9lsn0PmLNAIsRMHe6HGlQdh8+MKe/AeBnO5oi3mRrG+UzvVVLxMHCscF/tdPuep4zRbla94VD3/PwL5dFpWHkw6Bhwfcdj5ecPt9b5fdv47ogb5uIa1Zq//F1PmZO2t6IfhdG1W/12abm7kF7SHWJXG2KfzRs3CuqkZVS+HfVU3heqXaxVmxfErsYPJOlbn787bXbN/3T5G2Ovr8Ff0U/Wsg8KPImfS0GHeJfbwmvcrrRyO+H+4VLOpdYd9pZMThsJyO/+dnBOvBhvXE0Plr6JGcXTTnKf+1T7rrmrVeYg17hd0jbMEBOqIule6sDcZZp9/+xR7O+Xieucd81H9u1qcQeWz/syn0hVrvclRNTu+TRhTTfrAOlW6sQaq31f4XA3FmX3MY9irj8xF6dBxNgovMDveXbDG72Bc0R73cRY117s+ZcSFmTpPUPcH5rLz68A0hwOOwfWiawPczI0GA/exJ69Nuq7NfIdzgzwv8nf8qo7sozf7V7xl7t06z8ccJl2RP9fEUHNlTsW5qnP7/HwWsMYYlaePvUV6HQMP1rHSEM+j2Efdkjdi8fxu114XFTdV1+0pLszzXf+m/Spf1e7qsTMv+zthdbrt9N7h/uCz3ph16um0X2kTpIsXeDt+mvXPGYqHW/2cfaXvzh73vtrnir843y5Wt78zv8rfyTOb+3fYu305Yphx8qKKxN3hwOte5PF+lWd2/X3ibu40jxd7JnJULu6ZOL8ygxEGrrE3N5H7Vb3Sh4nbu9HNUvF1Md872k57nccqt9pXs33Vn67e4GjNOu+5WP+Kr7tzdoH1V3jxjN1cvLfbs9KXtd7lG6b1mjhM+lWzV2tXPas0nrTnPlVvruUeCmdXH8XjK1HNOum262tY/bPPqX/AvAbnV/lf1Xeaq+OOs3acd3v7Rh33Q+3eCdbrqmadP52eu8F6Vjmpn9u+jjucdvlOvnf9rvrnAmPSv6q5Oivr22FhT7Pz/5Pgph8/Eye383v/qb7jqvaC9pSeV7xVedVxx4+Kz6Rhas5rnXc7GlZz8Hk3a6fZ1GeaZccfnpcjih6qJnNWwZk9mHCQW56r+ae5eZ7ffcX/CY6zLjE780WuqZVDXa4z3uQb88HcoD0+V/VTnx392M9J62mPNe10VlghcqYe73Kc+FZ9Kmz2hc+7vWmmyXOj2MUz23sMdv29wKhwJu139e14XeFf1VXaTR5U3nf+V3tXY0fDd7EnXXDdTN8TscHJbf6e1Yvzab5Jnyvz7nqhdLjSF2vfxVQYuxwMYge303jKUb5X3N32XlOuzK14RdN/6jH51em36yf3edd75bU13Hc4qpnewbuizaSrFTjMi/M63hW/r3j5Ti3GAt5VblyYZafvFe4u6lJj5Z/yysXeVzR7F4sxK145W+XJNLfCnrxQur2j0eSt2t/px37v6h5DTvZWvHCdca5w2dVz4np1fuyvMMLO78vDzvecQX0QRqWTWf944x4B59Wcyp9O004n5TNq33H/qh9qrr+jD/uxi8VaVPwq/B1erOkVzbh+R793tchwOl7B2+k16djluVjbnXu3bxc+cHh3/l2+f4cvUw3y9KJG7eXRKX9HY6fjFU841j+ki9J/Fxe92tFjR6spD3tyTcejOw9Yy/MH9iryp+sbYOxqvQhr8sEoOl93cXlP5VbaB53v9lH8q5nemQHXklfGGnC6fjscj2a2dz3p9hzWnfYrnG6Gbja/UK9mZg0VXyeciT9zSvygvF1tK/0Yv9II92JzBsaY5n8nlK64ttu/0qerZZ/fjY6jFTN+Rdtq1u/3v55H/vx5/Nf9r+P//oz/PP7fbTj6z/ifn/HHz/jxvH7839y35//P/Tge9tcari87/9uow85/CyP1XBvcs/b25PHg/vGMH0/+j/jvc+1x/u8nH3vWPOp/PM+Tc8Yjz+3z/xz/dj//XYEAPsmpux/CPh+7B+Dcntx/PHkewOnjyTVn/Xb/1McIE68rHsgT1w86z1h29i3nP6Anx+49V9XkHCZ4TthZU/lR8cP6aQbFaadH3gNV3RVeJrA6Tny9o6sVOJNO097O3JXmTuuYx15PenQaTH5O2iSXiY9RXuV3V5fB2lzVWK2jplfwvtLzn4idXvEGrtN151lXt8Nd+av2Oi47Ouz67U3eVDvp5Jtcd3lN3rK2E/ddbibOVX2FqXxV+Vbkqj47c13R/krNTk418xWMq978U1F5/a5eu35yX3Xd9Y1NPv+0B1f283wNOYz5yHc7/30yFzhVf3+eu9i7ojnmn8//D89fAi0=</binary>
            </binaryDataArray>
          </binaryDataArrayList>
        </spectrum>
        <spectrum index="1" id="sample=9 period=1 cycle=1 experiment=2" defaultArrayLength="14129">
          <cvParam cvRef="MS" accession="MS:1000511" name="ms level" value="2"/>
          <cvParam cvRef="MS" accession="MS:1000580" name="MSn spectrum" value=""/>
          <cvParam cvRef="MS" accession="MS:1000130" name="positive scan" value=""/>
          <cvParam cvRef="MS" accession="MS:1000128" name="profile spectrum" value=""/>
          <cvParam cvRef="MS" accession="MS:1000505" name="base peak intensity" value="266.0" unitCvRef="MS" unitAccession="MS:1000131" unitName="number of counts"/>
          <cvParam cvRef="MS" accession="MS:1000504" name="base peak m/z" value="337.121830575628" unitCvRef="MS" unitAccession="MS:1000040" unitName="m/z"/>
          <cvParam cvRef="MS" accession="MS:1000285" name="total ion current" value="681.0" unitCvRef="MS" unitAccession="MS:1000131" unitName="number of counts"/>
          <scanList count="1">
            <cvParam cvRef="MS" accession="MS:1000795" name="no combination" value=""/>
            <scan>
              <cvParam cvRef="MS" accession="MS:1000016" name="scan start time" value="1.169933333333" unitCvRef="UO" unitAccession="UO:0000031" unitName="minute"/>
              <scanWindowList count="1">
                <scanWindow>
                  <cvParam cvRef="MS" accession="MS:1000501" name="scan window lower limit" value="100" unitCvRef="MS" unitAccession="MS:1000040" unitName="m/z"/>
                  <cvParam cvRef="MS" accession="MS:1000500" name="scan window upper limit" value="2000" unitCvRef="MS" unitAccession="MS:1000040" unitName="m/z"/>
                </scanWindow>
              </scanWindowList>
            </scan>
          </scanList>
          <precursorList count="1">
            <precursor>
              <selectedIonList count="1">
                <selectedIon>
                  <cvParam cvRef="MS" accession="MS:1000744" name="selected ion m/z" value="1880.99132598574" unitCvRef="MS" unitAccession="MS:1000040" unitName="m/z"/>
                </selectedIon>
              </selectedIonList>
              <activation>
                <cvParam cvRef="MS" accession="MS:1000133" name="collision-induced dissociation" value=""/>
              </activation>
            </precursor>
          </precursorList>
          <binaryDataArrayList count="2">
            <binaryDataArray encodedLength="60712">
              <cvParam cvRef="MS" accession="MS:1000521" name="32-bit float" value=""/>
              <cvParam cvRef="MS" accession="MS:1000574" name="zlib compression" value=""/>
              <cvParam cvRef="MS" accession="MS:1000514" name="m/z array" value="" unitCvRef="MS" unitAccession="MS:1000040" unitName="m/z"/>
              <binary>eJwMl3V8V9Ubx+nVtzvXSfcYSt03MXKMHCUyRm10d2zAWHcHCwYbLNjGGCxggImAiqIIKIiImD9URFTE3/nj/br3e544997vOc/5PFcs70l1tvekQtf3JL+e70mvSt+X/tFelX7QX5W+MF6V3jNflc5ar0oV9qtSpttVKcbjqrTR66rUt9dVSdbvqjR05wfSUfU1KVV7TTqgvyZtMl6TAjyuSWe1N6Qa5U0p1nxT+uaLT6Qp2k+lLS6fSRvln0nrlJ9Ja9SfSZHaz6Rw82fSIvtn0q9Ot6WnLgL5bekX+23plu6OdNdyR/rSdkd66H5HeuJ7R3LpclcyOd+VXBV3JQ/VXclfd1fqZbgr9TXdlYbY7koT/e9KMZPuSsnT70on37wrKXPuSls/uCvtvH5X2vehsH18V4r95K6U8cVd6dF/d6Unne9JfzjckxxU9yQXzT1Jpbsn6Qz3JLPpnmS33JM8bfckX9d7Ui/3e1I/z3vSYO970jDfe9II/3vSmJ73pEl970kh/e9JMwfekyJfvyelTrknlc26J9XPvyfdXHlP6rrnnrRb8aWUYfhSmrvgS2nLsi8lh+wvpXT1V1Ku9ivpqP4rqcb8lXTG+pXUYv9Kes/jK+lDr6+kz3y+kr70+0o6W/OVFPPoK+n9519Jy93uSxeH3Jc26B9IO40PpBjzAynR+kDKsj+Qjro9kCo9Hkj1Xg+kFp8H0hW/B9K1gAfSZ70eSO6vP5Dm7nsgjT79QBrp9FCKUj+Uko0PpTzzQ6nC+lA6bX8otbo9lN71eCh97/dQ6tT7oeQ18KFUr34kuXk+kob7PpKC/R9Jc3o+kjb2fSTt7/9Iah72SCpSfSt9YfpWMqz4Vnqv+2PJpHosrbQ8lrbbHktHXB9Lue6PpSrPx9J578fS+76PpS/8H0vf93ws/dX7seTU77FkHvBY6jnosTR8yGPpxruPpacx30mdX34nLezxRPqf4YnU2fxE8rU/kSZ7PJGi/Z5IIwK/l3arfxDr7AepQv+DdMP8g7Tu+o/SeNVPUoLhJ+mbyp8k999+kp46/yI5yX+RXlP/Is3S/iKt1f8i/egmxhRPJR/VU6nW8lR63/ZU+tb1qdTJ46kU6PNUmuH3VFob8FSK6yV48KvU4vib9Lnzb9Ifst+k/urfpBPm36SS679Jbv/9Lr2heybtMTyTikzPpHbLM7E+n0l2j2fSCK9n0iIfMR7wTOqifC55q59Lv9qfS1r359IQz+dSof9zydXjhSR5vZBW+LyQ6gJeSC/6vJCWD34h1Q57Ic0x/i3tMf8tPXX7WzJ6/i3d7v23NGXQ39LGIX9LeYF/S7/99Y8U6PJS/C8vpRvuL6WUYS+lIU3/Skker6SUvq+ksjWd6LW5E8ecOtPq3JlPXDrzo6wzXRSdsSg7s0TTmR3azqTqOlOp70yHoTOfGzvzP1NnXK2dGWrrzDLXzozs1oV1PbpwxKELJY5dOO/UhZvOXfjBpQtd5V2wKbowRNmFqaouLFd3YZ+mC7naLpzWdeGhoQv/GLuw1d6FiB5d+dalK2ZFV+HXlWh7V9y6d6PDpRs5um4cc+uGo0N3vB27M9qpO6eM3XlT0YN8VQ9+1fZg05892ODsQI3MAUeVA75qB4r1DrQZHLhjdKDPIgeO/eyAupsjIT0cqXZy5JqzIz+6OOIsdyRA4Uiw0pEVKkcOqx2p0DjyttaRRzpHuhoc8TQ6ctvJCZPMiSC5E/MUTuxQOpGncuK82okvNE5Y9E7MNzqx0+REc6ST+C7ONDg684mTM8+cndHLnBkqdyZM4SxincWzO9OqduZLjTOvtM646Z0ZbXDmmNmZty3OfGd1JsDVmUluziR5ODO5ypltji7kObngqXAhTu3CDa0LGoMLQ4wu7DC7MLuLjHUuMjJkMs7KZXyhkPGvUoa7WsYKrYx4nYxnRhlGswylhwyHABllTnJK1XLe1sj5XitHoZcz0CBnrlHOLpOctyxynljlFCgVzNErqDEqcTikpEGtYrSzmha5mkmOGiSlhtUqDU+0Gl43aLjXTcsABy39FVrmK7UcUmmpU2vpptPST69lnkHLQaOWWpOWL8xaulq19LWJcbvwm6vF1lnH8x46jrno6KTX0cugY80gHbkOeibJ9GyT6ylX6Hmp0jNbq+euQY+jSc9gs54bcgMrTQbsDw1UyIx8IjfSRWlkgMrIYrWRZI2RNq2RH3VGvFxMNChMPFSaUKtNrNeaKNGZ+FBvokBt5gONmZdaM8lGMwnhZu51t9BdbmGowsJKpYUP1BZ8LRZGhlkIfMPCzxUW7v9todTFSg+FlSCllSiVlWK1lY80VrrqrAzVW1lpsFJgtHLdZKWTxcpAq5Ucu5V/3ayoXGwgs4l3tPGV0sY4jY3tWhv39TbGm2x8bbWxfruNBgc7Vmc7013s/Kywk6Cxc1Fr55nOjr/BziKjnTSTnXfMdv622Olns7PUbueam50uKlcC1a6UaV25rXNlu8mVbyyumG2uLLjrym6lG0/Ubthl7syb485tlQdqjQdKpSfRak9aNZ78ofWkr96TFQZPSo2e3DF5orV4MtXqyWGbJzN8PTk9zJM8Fy8UCi+xx7yIUXnRrvbiT40XA3VerNZ7cdzgxddGL1KtXsSleTGxkzcbenjzhos3t+TeTFZ5E6v25rLGmyC9N5sN3tQZvfnR5C2+vTc3JG/+2eON/wtvAh192OTkQ52zj9jfPvjLfYhQ+FCi9OGeygezxkesFx/SdD5c1/vgbPQR39SHf6w+NAz2IWyE+P2pD5Yuvszt6svH3X1ROPgyxdGXOCdf3nH2pavMl9FyX/YqfGlV+vJC5csQjS8btb6itvnys96XnkZfVph8qTD78tDii5vNl4V2X0728KPcxY9FSj8KVH6YtH7M0fmRqfcjxOxHksWPD6x+7PP244tRfii6+HNI4c8lnT+dDP60m/15zebPLrs/px/6008ewDpFAP9TBdBPE0CdTtzrxb0xgPWmAPrbxNUewGnXAJ66BbDBL4Df+gbwmWNP7sh78pWmJ6WGnjw09iTC0pNol168JetFvKoX19S9UGh7scKrF4+dehPg0pvVst78puiNk7k3Uyy9+UTWh4fqPgwx9RE1qA/tlj50tvXBZXAfVr7og7F7X0oc+vKtY18aZX15Ie/L68q+uGj7infuyxeGvria+lKt7ccwQz+umPrhZOlHiLUfWbZ+3LH3w92tH6c8+vGrZz8Cvfvh6N+PpfL+PFX2Z6+mP29p+xNq6M99U38abf354t3+aJ0GMN95AGUuA+hQDSBEOwBf4wC+HDIA78ABPGsaQK7zQALkA1ltHMi/5oGMtw4k2TaQz+0DOe0xkL88B/KJ70AiAgbioRhEo2oQ/6oHMV47SJyNg8S5MIiBnwyi0nkwv7sMZoR8MLGKwdxUDsamHsxyzWDqtYP5RzeYcYbBpBoHc942GLemwdy9OZiHDkN4y2UI8xVDqFAO4alqCK9rhhCrHcJN3RDshiGsMg7hjGkI/5mHMMk6hGzbELa5i7G+Q/hk9BAOdBvKMsehTJQN5aFiKDvVQ9HohvKGfiinDEP50zgUzENJsQzlrnUofvahbHYdSofbUGQeQznmNZRfvYcywncocX5DmdlvKIGDhtK6dSjffjaUQ/JAbioCcVMFslodyHlNID10gczUB1JiCORnYyDDzYHEWgL51BqIhz2Qda6BtLkF4uQRyBzPQMq9AnnqHSjmCCTeL5Db/oFs7BXIznGBmM4FckU1TNSWYSzWDqNGN4x/9MOYaBxGjmkY35qHccA2jA/tw7C7DcPBaxjXrw2juWsQs3sEccwhiN8dg7gvC2KPMohrqiCsmiAitUHMMQZRYQrimTkIrEGk24L42h7EPvcgbngEYfMKIso7iBafIJz8ggjzFz5bgpggGy50wHB8dcN52zAcvWk4y8zDabIMp7ttOM/chrOp53Dqxw6nOXc46F4Ta/k1HhleI/jRazjef51ZTiOYLB8h1ugIUI8gSzNCnI0jGK4fQZJhBPeNIxhoHsHn1hHsdh3BJs8R/L1oBNtcRvK2aiQmzUhWa0dyUTdSnPEjWW4cyXnTSGSWkbxpHYmD60gqvUdSsmok9tSRKAtH8uDdkRy5OpLQHqOY5jxKrP1RPJeNYrJiFEeVo/hdNYoJmlEUakfxVDeKsYZR5BlH8bNpFGMso8iyjuIH2yjS3UbxnfsoUrxGEddrFMY5ozj86Sh8uo4WZ+tovJSj2aES92pxrx3Ndt1oUUtHi/0g7k3i3jyabbbRXLOPxsNN3LuPZqv3aNx7CQJHi/NqDDOUY6hUjeGVegyztGM4pRtDZ8MYoTvGUGMaQ1fLGOZZx1DvPoZbConeKokYtcQdjcQAncRXBknUHIlsD4nffCWGZkv82gP+cobpMqiUQyclhKngtBqEFGGxDpr1IKSAqM1wwQziGKaPH2yaDLsUY8XZPJYUw1ieGMcy2jyWPMtYJtvHUu46ltkeY6nxHEuq8zihccfxXDmO6epxnNSM46xhHCrTOK5YxmG3jRO6dhwfuY4jxmMcX3qOI9VnHN/7jgN/EddTxPQZx4NPxjH81jh++XwcZb+Oo142XtSq8XyoG09Pw3ihj8aLmjaeIMt4Mq3j+cU2nomu4yl3G88r9/GEeY6n0Ws8cp/xrPQdz2W/8dgDxrOt53iMH48n6854hv4k7M4TWOkyQdT1CdxSTWCAZgKJ2gl8p5sgPsAEio0T+Ms0gdmWCZy2TsDFPoEVrhOwe0xgh+cEPvWagBQwgeVjJ3B06QTUu4W9YQLttyZg/nwCW25P4IpzMLcVwQxWBfOTJphgXTDH9MF0NgazyBTMeXMwemswG2zB3LAH09MtmMPuwTz0CGaUVzAF3sH86RPMTL9gTvsHI+sZzMpewXj0DeaL/sEsHh7MiiSR61QwGV0msks+kSGqiaSrJ/I/zUSm6CZyUj8RB+NEIkwTuWSeKHoV4WebyG278HUTvu7C10P4ek2kylv4+go/f+HXU/j0nojhv4ls7jSJpS6TuCSbhJtiktBBk7ijmsQwzSSytZOYYZjEaeMkFOZJrLZM4qp1Ev72SRx2ncRXQZOInzCJH5wmUymbjJdmMqMMk8X3ncy/pskssEymxToZs30y210nM9RjMpmek/koZDLj3pzM0cLJ9JdPIVUxBaVuCmv1U+hrmkKSeQo/W6Yw1TaFavsUZG5T6OU1hZP+U1jVawp/y6YKHTKV3ZqpfKmdygj9VF4Zp3LRMhV321S+dp3KGPeplHlMpavXVJZ6T+W+wzQi5NPwU03jiHoa32umMVk3jWr9NBTGaXxkniY06TQybNN4Zp/GHLdpmD2n0SlgGrErpzGleRpO16bR76Np/H5zGrM/nYZMHsJaRQgfKUMYqA4hUxPCn9oQ5ulDaDWEYDeFsN8cIvRQCGNtIRy3h+DkFkKUewjXPULo5xVCuncIz3xCmOMXwjn/EKw9Q9jTK4T7vUOQ+obQY0AIO0NCGL01hMJ3Qgj5KISRn4fwtsN0/J2mk+A8nV9cpnNGMR2jaro4D6cLjTOdMbrpYj1OF+tjOpGm6aJGTae/dbp4v+k8t09nntt02tyn4+45nRiv6Tz2ns7GntNJHDKdpqDpLJw0nYuTp9MaMR3rvumMj5nOrHfF/dXpKD4Wc3QPRXIIxdk5lDUuoXwsC2WIIpQ8ZSj/qkJFTx0qespQAvShov6H8qsxlNnmUM5bQkW9COWAPZRHrqEEu4dS7RGKyiuUzd6h3PYJ5XW/UEr8Q+nWM5RrvUPp3zeUhQNDqRoTytdvh9LhOINfZDOYqZhBs3IGBzQzeKydwST9DOoMM9CZZghtNoOvLDOQbDM4YZ8h1tAMNrjP4DOPGbzmNYMb/jN42XsGvQbMwGvYDCYzA7XjTO45z2SMbCZy5Uxuq2cyQjuTct1MnAwzWWucyaemmQy3zOSodSbd7TOJcp3JR24zxdqeSWfvmbzqOZOlvYX92Ez6dZ/FS4dZ/KuYxVLVLN5Xz6K/dhbZOjGmF2PGWVw1iTHLLHKsYsw2iwhXMeYmrj6z+G/ALHYlz6LX27M403222GezcVfMJlY5W+jf2czRzKZdOxsf/WwSDbP53TibBebZXLbMJsA2mzT7bF64zmax+2ze9ZhNX6/ZZHnP5l+f2UT4zeYD/9nk95rNqr6z+ajfbBwGz2btkNmUbp7Nl/I57NHO4VvdHKYZ5uBqnsMc+xwuus7hT8855PrPEXtxDomJc8j8eA4Lf5qDr8NcBirm0k09l8+0c6k0zEVtmstO81zRa81lim0uTfa5uLrNJdZ9LvO95jJ+8Fw6b59L71dzmSYLo1keRoIqTGijMN7XhYnePIxCYxg9zGGst4RxxxrGWHsYta5hGN3DOOARxo+eYcz2DuOiTxgBfmFk+IcRPSmMjmlheBeE0f8tEfd+GPNuhvGf8zxWyebxqXweo5TzqFLNQ6eZxz7tPL7XzWOWYR4XjfMIMM8j0zKP/6zC3y78XYW/u/D3EP5ewt97Hj/4CF//efTsOY/58+fR0DgPy9fzGOc8H5t8PkcU8/ldOV/04PO5qplPqX4+cuN8oRnm88g8X2j++bTa5uPrOp/RPvOJCZiPV9B8ftg1ny8PzefyF+LafQH/yBawQrGAas0CTLoFHNIv4FfDAnHOLOCqeQFDrQsosy1A6bqAXW4LhJZZwCzPBeT5LqC7/wJeDljAN3sXsE6+kHuKhUxULRQ6ZqHQ9At5pV/IbdNCxlkW4mZfSJLrQmx+CznOQlrzF5L94UK2dVsk9twinOWLeKxchMy4iCfmRbxlW0SJ2yIUHovY47mIH70W8a7vItS9FtF71yKea97gE/0b1JveIMX6Bqtd32CSxxv88sYb1Dktxs1lMWuVi8UaXkwf/WJ2mxdz0n0xFs/FrPJdzB+vLSbL6U0qtW9i0r9JnOFN/jK+yWTbmxS6v4nc802a330T9b9v8uy/N1nWeQmfdVnChG5L6OmwhALHJUKLLuGMZgk+uiXk6Jeww7SEH81LWGhdwnXbEk67LcHDYwndvJewxWcJr/VaQkq/JawdtYRQaQnTQpZwe8USIvYv4deEJXxasITxb4n87y5BflWMXVvC0htLuPWhmPfjJfT6dAmKz5ew//YSVv6xhMgu4cTJwvlHHs4aZTj3VeGEasK5og1niD6cE4ZwLKZwEs3hvLKEs94WzkN7OLPcwnnHPZwgz3BOeYVj9wknxTeczv7hbAoI53HPcMJ6h3O1Tziv9wuntn84GYPCuTE8HEVIOPunh7NsZjifzwonOjOcBxXhPGkI59blcPq8G07Je+ForoocX4WLPnUpvoqlonYvRaZeyj7NUn7TLmWZfim3DUuZbFoqtONSBliXUm5bisF1KXFuS3npvpR1nkt56LWU93yXktl7KTv7LSXl+lLWPFhKl5dL+bhzhOiHI0R/GiH6tQhGaiOo10XgY4gQWjwCuTmC/ZYInlkjWGmP4J5rBCHuEVzxiCDQK4JT3hG4+UaQ7hdBj4AIdvaMILxPBBP7RzBgUAS2mAgSjkWg+0Rcuy3je8dl9FMt45h6GSbtMroYlrHVuIwfTctYbFkmerZltLsuY6D7Mo57LMPqtYwU72V0813GMNly5JrlxGiX80K3nDWG5XxjXE6YeTnXLcvBtpxz9uX0dVtOuftykr2W84vfckJ6L+evNcspSVzOhAvC9s9yzKoVpKpX8Jt+BSuNK/jKtELozRV8YF3BGPsKml1X0Nd9Bcc8VmDxWkEP3xX87i9831vBZ44rGS5fib9qJUm6lXQzrGSXcSW/mVayyrKSB9aVzLWv5IbrSsa5r6TdYyWDvVaKb7USVcBKPHet5OM/V2LssgqH7qtY67SKEZpVNGlX0Vu/CptpFTLrKg7aVvGPfRWb3Fbxo/sqlnqu4q7XKmb6rOKq7yqmz1rF6Lmr+HXZKt4pWsXNxlV8dG0VE2+sIuhjEX9X8GwV//6xivv/rGLuv8L+ahXBnSKRyyL5nzqSB7pI5hkiuWmMZJI5UvQLkbxui+SMPZI+bpEcd4/E1TOSHK9IlD6RHPGNFGs8kh0BkfzWM5Ko3pE86hPJwn6R3OofyTuDIuk/LJKqoEj8ZkUSFhFJ6P5I2g5GMj8vkreLIvnxdCR5lyPRvBVJt3cj2fNeJOs/iOT7a5GE34hk1seR3LgZSdDnkXT8GsmfnaOY7RRFsCyKM6oo+mqiOKGNwkMfRb4hCq0pSmjSKHpYo9hvi+Ive5T4ZlH85B7FMs8o7ntFEeYTxU3fKCb7R/F2QBQje0VxrncUA/pGcapfFN4DojAOjiJtSBTOgVEcHBYFE6IonxbFnrlRTFoaxYjlUbzaHMX4aDF/XBQPz0VR8W4U1d1Xk+Wymr3q1bzQrGajbjU/6Vezwriar02rhc5ezS3raqbbV3PVdTVj3VdzwWM1QV6rafReTR/f1ZzwW41nwGoKe64mrc9qDvVfLfTFap4NXs33gat5tWU1qs5r2Oq4hnDFGsLUa5imW8NY4xoumtYwwL4GP/c1QlOvwe61hmS/NfzRdw3r+69hSOQafHLX8OfxNRS/tYaNn6zhky/XMMN5LTdc1jJJvpZ3FGsZo1pLu3otQdq1DDCspdq4lmOWtUKzr6XQvhal51ocfNbyn99awgeupSJ4LVbLOnKt61C4r8PBax2dfdexx28djwesI7p4Hf0V66lVrqdKsx5f3XpslvXkWddjsK9H5rWejdHrqTu9nrGdN1Cn3iD6zA1UGjfga95AhWUDJp8NZARsILHfBuIGbqBNs5HXdBtp0W8kyLiRc6aNDLFv5IzrRga5b6TBYyP9fDdS03MjVf03svfARqLqNzLn5UahRzcxQ7eJm/pNhBo38bFJXC3iahVX+ybRH29iuru4eoirl7h6i6vvJj7020RIgKC3uO+zievLN3Fj7ya+ebqJla828bNis9hLm1mn3cxT3WbWGzazwbyZ3yyb2WTbzO/2zWx228wz981s8dzMc6/NbPXZzHb/zbwI2MxfvTfzT7/NdB61mTXfbWb3X5vp0nkLh7tvwcFhi9DwW0hw2YJcvoVkxRaUqi2kqbeg0W4hQ7cFvWEL2cYtGM1byLNswWLbQrH7Fkq9tuDls4Vjvlvw8d/CiYAtnOy9haGqrZxTb+U17VbRD27lbctWJti2ctW+lSluW5nuuZWbXluZ579V9DlbCWzcymr9Nn4xbGODaRvbrNv427aNPa7b6OS+DZnvNoyR29ies41B328jXr4dvWY7Nv12vE3bOWHeziDX7bzts52Jftu57r+d0J7bCeuznXt9t/Nm/+2UdNsh9N4Ormt3cN+8g6XWHTyx7RCaZAe/uu1gi8cO/vbcwV7vHXT13UGs3w5kATtI7bkDfe8dTFqxA99PdrBesRNnw05SjDvRmXeSb9mJm20nx+w7RY+/kzr3nQz23Ml5r52M8tnJhwE7ef71TuRPdjLxz51MMO7iumkX37ru4lePXWzz2kWM7y4MvXaxtX0XRe/s4ufbuwhT7GaZejebdLs5YNyNo3k3yZbd6G27xV7ZjZfbbqGVdjPAczfnvHYz0mc3b/vuZor/bj4J2M38Xrv5uvduVvbdzf/67WbLgN3EDN6N89DdHAndTdDC3eyL2s2cvN2o/hAxXfZwRL4HlXIPbpo9nDXsYYRpD1Ose/jUtoeFrnv4xm0PUR57+N1zDzu999DFdw/xfntQB+whr+cePHrvobLPHvr320PIkD28Wr+H4o491F4RuT/dwz/f7yFIvpfLir1MUu3lG91eulv3kmTbS7HbXnw99lLnuZdA770E++3lI/+9vFG0l8Mte1G/Er8d9xEl38cfin3sVe3DQbOPVO0+zPp9lBn20cu0jybzPkZa9/GubR/TXffxhds+wj328ZPnPrZ47+OVzz5xRu7jedA+XP7cx6Qe+/nUYT95jvt5w2k/Xs77eSKocdnPRtl+AuX7eSm4pNjPYeV+Jqv2o1LvF/3Jfrx1+3nlsZ+q2P2sO7Kfv+L2czF+P8okkS9Z2FP3872gLm0/m9P3E5K9H13Ofo7m7ueg4wEmOh1A6XyAW4IClwP4yg/QoDjANuUBRqgO0FV9gPcEyZoDLIs/QK+EA0KDHqA58QB7kg5A8gGcUg7wkSA79QAL0w7gmX6AJ4LajANszjzA8KwDvJt9gKScA1TkH+DFmQN8+/UBHjhEc8IxmjVO0Qx2juZvQYdLNLGyaKbKo9EporkjKFVGs0IVTV91NM8ErZpognXRKPXR3BIUGqL5Zn40F1ZHo1kXjfPBaBwTovlQkJ0YzaKkaLyTo/lBUJ8SzfbUaEalRdMjPZrrgsyMaBZkRvN9VjT2k9Ekno3m5U/RPOwewzDHGJKdY7DJYngkOCWPYaMihiBlDJ1VMbwnSFHHiD44BldtDN8KNutj6GKMwXlQDI8jYvhlYwz3DsYwKDaGGfExmBNi+FpQlRjD+iQxR3IMnVJieFeQkhrD3DSRK13ECmozYtiSGcOIrBi6Z8dwTZCZE8PC3Bga82N4/p3I3e0g1bKDvK44SDflQa4JMlUHWag+iLfmID8JzmgPslt3kLH6g6KXPcjZ3gf5c+BBLIfEfdJB9iYfZELKQZSpB/lcUJJ2kJXpBxmQcZBLmSJ/7kEiPzmIn8MhngrOOR5iqOIQ7yoP4ak5xA+CcfpDKAyH+Nt8iBHxh+iRcIjcxEOEJx3icOohTOmHeCg4lXFIrAvhkyV8sg8RW3CIPn8cYmCnw6xxPsxT5WFaVIeJUR/GoD1Mle4wS82HqUg4zLrEw+SkHKZX2mH+EFxIP8yRjMPMyDzMG46x+DvF0uYcS6xLLKGyWHYqYxmriuULdSzDdLFULRNjR2IZFxfLnfhYkTNW5IxleFIs3ZNjyU+JZVlqLP3SYvlbEOl8hCEuR8iWH2GJ4gi9lUf4U3BZdYQk9RHCNEdEH3uEXwTndUc4qD9CiOEIq+KO0CnhCNcEOYlHxDc4wl/JR3g75QgL0o7wW/oR3LOP4PzoCOud4nB0ieNTwVFZnKgvcQQq4rihjGO5Oo6BmjiydHH0McSx7PU4JifEYUyM45HgdFIcutQ4qtPi2JEehzozjqqsOLZkxyHlxKHIjeN4XhwP7sahuR+H6ps4nP8ncjrHkyOLJ0IeL/RLPO8r48lWxROujqefJp5/BO9p43nHGM+hiHjOxwoS4jmcGM/MpHjck+P5WXA+RYylirE0MZYuxgQtGfHEZsYzKysej+x4fhG05IixXDGWJ37nxxNXEs+rz+IZ9kM8J17Go/wvnvE9EtA6JBDsnIDeJYFvBKdlCeyRJzBJkYBJmcC3ggZVAvvUCUzVJPCdNoEzugRsxgR+sibQsSqBu4cS2Jkg4pNEfHICU1ITMKcJX4E9K4H2/ATR+yeyxzmR72SJNMkTiVEkEqpMxE2VyM+CVnUicZpE5moTRd+eyO+CS/pEUgyJLDImkmURbEnE9YjwSUjENzGRZ4LLSYmkJSeyOCWRl6mJXE1LJC89kRUZidzMSuQ1eRKVyiS2qpJ4qEmiXpvEfl0SIfok7IYkfhKEmZOYnpBEYnIS76UlkZuexL8OyVx3TGa1czJ3ZMmclCcTrEzGpEpmjjZZPGMyfwje0ieTaUhmqTGZQaZkupiTKbUks8GazDT3ZEJjk7kUl0ynpGTWpySjTEumLj2ZkMxk/s1L5q87ybx/Nxk35xQuuqTwpjxFrI8UOilTGKNJwdOYQvLrKfRYl8KIXSmMO5KCIS6Fx4Lm+BRiE1IIS0whICmFvwRXk1PEnkohKjWF19JSkKWncE9Qk5GCW7aIdUrlnHMqcS6pzJOl0lOeyj+Ca4pUipSprFWlMkqdikqTyteCBm0qMbpUZupT8Tak8odgmmsqbm6pXHJPJbFnKkGHUlmWlMrQ5FS+SEnlZGoqu9JSmZqeimuG8MtMJT0rlaXZqfTITcVBnsZJRRrTVGm4qdP4VZCpTaPGmMbIhDTOJKURlpJGz9Q08Z+mcSMtjZL0NDZmpDE2U4y9SiPEJR1PWTrPBO/I08lTpDNSlS7O6XQeCl7p0wk2p7NqXjoPFqQTciSd/IR0RiWlo0lOpzklnUVp6fRLT2dqdjpHitNZcDSdXXfT2eqcQZYig5XKDF5TZaBQZ/C1oEmTwRFtBgt0GfTVZ9DZkMGnghPGDKaaM0jvl0FcXAb9EzLompjB54KTSRnsSc4gNCVDaIMMXgg+SMvgaHqGeJ8MxmdmYM7K4CfB8DwxV76YS/DP+xnc/DKDaS6Z4j0zeV+eyThVpvhOmbyuz+QbQyZzXDOF/szkyLJM9sVm8jIuk4/iM9memMkfySImJZOi1Ew2pInY9EzMGZn8IricmUl2ViaR2ZmMzMlEk5vJd4LWvExS8jN5dTyTrm+Jea9nssglix7yLO4I6hRZxCizCFNl0VmTxS3BSW0W+3RZYn1k8dKQxcfGLGI3ZFEel8X2+CymJmTxPDGLLSlZTErNwi0ti2eC99KzKMrIYmNmFu/kZFGQm0Xvj7PY5JKNqzyb3wXvKbLFmsxmkyqbYHU2v2nEb102EwzZbAjN5p1Z2XyckM3xxGxCk7PxS8nmZmo2VdnZzCnKxvxZNgk9cpA75XDeOYcUlxyWyXJQK3L4TtCuzCFdlcNKdQ4duhyy9TmsNuRgMuUIjZ/DrNgc5ifm0D8phx7JOdwTNKbkEJeaw+K0HIam5yDLyOGh4FymyJ8l8mfn8FpOjvimOTwR/FKUQ61LLgMVuTgqc7kvOKvKJVGdy1JNLsO1uah0uXwnyDTkEmXMZYwpF5M5V/RQudyLzSUwIRdFYi5tSblkJOcSmSJ8UoVPWi7/E7yTniu+Za4443OZnJWLZ3Yufwk+ysnlRG4ue/Ny6V2QS9fCXO4IMspzyXPIY4Njnqg7efwpuOGSR4UsT9T+PGYp8uilzKOrKo87gnp1nqjNebypzSNQlyd0YB6PBZjzWOiVR9P4PLST8uh+KI8vBa/H5XElIY9JyXl4pOTxcWoelWl57E/PIywjj/6ZeThk5XFf0JydR3JOHiPz8hjwYR4hX+TR/jKP2d3y+bJHPk0O+RTJ89miyMdHlc+/glvqfGo0+RzS5rNIl88QfT5yQz7fCsZb8rlhy+d0n3yGx4qYpHw+S86nNiVfnJv54n/LJzA9H1VGPk8EHZn55GXlsyE7n0k5+Xjm5vO34GBBPgsL8+nvUoCTrIAWeQEZigKhbQqwqwt4LvhQUyDOkgLm6Qv4xljAAvcCLngVsDaugOD4AjwSCvhboEor4HJ6AQ25BSTkFbDraAHjXQpxkxVSrSjkkLKQxapChqkLUWsK+VHwlraQYl0h2/SFhBoK6WkspJupkFRLIdgKGR1SSF5YIUFHCvk6pZDW1EIy0wpZm15IcEYhnpmFvBTcyiqkLruQpbmFjMgr5Gl+Ie84FjHbpYh+siKc5EV8I2hXFJGjLGKDqojJ6iJ8NUV00haJs76IZH0RkrGIpfFFjEgowpRYxG+CE8lFLEwtYmhaEer0In4UvJNRRElmEbuyiuifU4RzbhE9i4q40aWYfc7FDJEVo5QX84PgbUUxJcpidqmKmaMuxkVbzGPBJV0x2wzFTLUX82F8Ma8nF2NMKeY3wfXUYqrSijmYXszijGKGZxajzyrmV8G17GJO5BQTnVvMorxirhaKOY8V4/yxyC0/ymNBkfIoO1RHmaU+Sn/NUaFnjhIkHcUw8SiXYo+yPU7Y4oUt4SiyxKM8EVxJOsrR5KPsSjnK3NSjDEo7ijL9qHjfo7ybcZSyzKPMzxZ5io4yuuoot+uP8nuPEj50KCHWqYSlziWMdikRPU0JLwSfyks4rSghSVnCKlUJ49QleGhKeCW4oy3hrK6EdH0Jaw0lTDaW4Gcqoau5hPuCNksJfVxLUPqUMKxnCT8fKeFqXAmLE0swJZeIul/Cxykl1KaWkJBWwor0EtwzS/hX4J9fwtcFYr4/xbO4lPKX4DNZKY3yUtYoS/FVl9JVU8oDQbu2lHxdKY9CS3kSX0p5Yin7k0pZlFzKaymlmFJL+UNwM61U6JlSkjJKicwsZUJWKd7ZpdzPEfF5pWzLL+WnolL83i/l66ulXPyglP99VMr1j0s5ebOU75zLeNuljDJZGfvlZSxSlGFWlfFcUK8pI0VbxmpdGZP0ZXQ3lol9VsY8axk9I8twOFRGaWwZpoQyUpPLWJtSJrSnsKWV4ZheJvq5Mt7KELkzRe6sMt7ILhO1WeTPLeNPwa28MtHTlZFWUMa6wjKmFpXRq7gMp6NlfCd4u6SM8tIyOl0vY8RPZfz4rIxi53KMinKeCxpU5aSqy1mnKWeqtpxeunKc9OU8EbxjKOeYsZwYUzlLzOXYreWcs5fzYno527eU0xJbzpCEcj5KKqcuuZzklHJWp5YzOa2cgPRyHDPK+U7wdqbIk1VOdLbIk1NOXmE52pJydiiPiXP4GIHqYxg0x/hD0Kg7JtbNMTYYjjHdeIx+pmP8bD5GvO0Yq+zH6CQdw5J4jL8E55KPib7uGFtTjzEk/Ri6jGP8LkjLFvE5Ij73mNAix0TvcIzrBceoLjxGVPExepYc47uPj1HlXIGfooJ3VBUcV1dwSFPBOF0F3QwVPBJcMVZQbqog2lxBuKWCzvYKOlwrKHGrYLFHBa+8KljkX8F7SRVUJldwJKWClakVBKdV4J9eId6/QtRnYc8U9ixhzxb2HGHPFfY8Yc8XtgJhKxS2ImErFrajYrxUxAkqyyv4+YsK+t6vIMjpOHdcjrNLcZwFyuNC0x3Hqj7OS8E9zXHatMeFrjjOHv1xFhmOM9J4HFfTcV4JRrse58iA43wxQ/jHH6c98bjo3Y/jnnaczunHRX99nMsZx4nJOk5E9nF8co/zq+wEjYoTZCpPEKg5gUl7gr8Ed3QnaNWfYI/xBKPMJ3C3nKCz9QQPBcfsJ5i35ATDkk/wT8oJwjNPiH10gu9yTrDg/An+az3B120nuNwufC+c4NDFE6zoOEHwpRPMeu8EE10q6SWrpF5ZSYaqki3qSuZoKrloqKTEWEmEuZI3AivpOrySqaMqmT+7Ete5lXQKq+TKykreOlxJZFwlU+Ir6ZtQiSqxUtT4Sj5NquRsciW5KZXsTK1kYVolI9Mrcc+opEtmJY8E72RVUpldSXxOJatzK5mWV0n//Eo0BZU8E3xWWMm5okryiyvZfVQ8R0klo0sr8SyrpLW6kn21lTg0VLLxbCXvflFJ0cNKXv4ibA5V7HOqYqxLFb6yKnFWVfGj4LqiitPKKqHdqtisrmKupoogbRVWXRWvBA/0VVw2VFFhrCLWVMUqcxVTLFX0tVahslVxy16Fl1cVE4OrWBhSRfLsKvIiqti1rIole6p4O66K+IQq1iRWMT2pioHJVehTqnghuJNaRXtalehHqojOqCI4qwp5ThVPBTdzq8jNr8KzuIrUsip2tlQR8I943u4n2ep4ktecT+LqcpJHspO8Kz8peqCT4gw4yXrVSWaqTzJUcxKz9iT3dSc5YjxJlOkk08wn0VlP8qegfdZJei45yTsJJ6lKFHHJIib1JJa0k/wriM86SWjOSUx5J+l3+iQHm05y4PpJ9t86yW+dT1HU7RTBDqfo5XiK351O8ZnzKVpcTlEsO8UB+SmWKYRdeYreqlOijxI+gs81p2jVCh/dKaL1p1huOMVE4ynU5lM8E7RZTzHZ7RR93U+x0vcUCeNOEZ98StTiU0IXnMKSfopXguTsU2zMOcWc3FOizzmFa/4pnP49RaljNZHO1QyUVYs+tJr7imquKKupVFULjVzNek01s7XVBOmqseuruWqsps5UzUJrNfVB1RQkVRORUs3E1Go06dX8KbibUS10XTUVWdXEZVezNqeambnV2PKr+bZA5CisJqO4Gt+yalzKq6l5t5pt71fT6lxDpLyGwcoacQbV8ErwjbqG9zQ11GhrSNfVCD1Ww0JDDWOMNfiaanAx1/BUcMtSw1FbDQftNcQk1jAoRcSnivi0GmozasjIrGF7Vg3k1OCfW4Mir4bfBbfza7hQUEN5YY2oYzWsLa5h5tEabpSLXM01fNsm8tyqQfWiBotTLd8611IvqyVbXku4spYJqlr6qGvRamp5IfhKW8tbulpSDLVsNtYy31TLaHMtPpZaXKy1/Cq4N7SW3nNruTK/Ft83hf/hWhRJtfwu+CK5lorUWqEdatmQXsvcjFpGZNbilVWLU3Yt/xPcyqmlNbeW0rxaYvNrWVNQy8zCWqF/aul+tJYfBR+X1NJcWktRWS2rjtUSUlFL58pa8k+JvF/Uct2ljnx5HfsVdSxX1jFFVccgdR1mTR3/CR5r67imq6NBX0eeoY59xjqWmeoYaKnjlbWOb211RHjUMdmzjtKEOmYn1wldUodTWh2fpddRnlkn9kMd67PrGJlbh3deHb/l13G7oI7jRXX83VTHhXt1tDufZpTyNL6q08jVp3kmuKs5TVviaTamnGZ02mlxHp1GmXGa54KvMk/zdtZpqrNPsyv3NOF5p5mYf5oBBacxFZ7mRvFpup4/za+3TjPVpR6bvJ5uinp+FHyirGfowHquzajnzoJ67ibUcyWxnlNJ9aKvqxf6sp6lqfVCA9QzKL0ea0Y9XTPr+UFwM6uelux6ynLqic+tZ2NePfPz65EK6ulZWM/fRfU0lNQTXVZPeE09mpZ6cr4Vcc/rede5gdMuDeTKGoTGamClooFQZQNBqgY81A04aRpEb90gtGcDl3UNnNQ3kGFoYJexgaWmBqaYGxhsaaCbrYGfBbfsDbS7NnDcrYGtHg108m2gV98G8kY0MHmW8JnbwNdxDTQkNFCQ2EBMUgOrkxuYldLAiNQGfNIaUKQ3iL3awP0MEZfdgLywgXeLG/B3auQv50Y+kDVyRt5IkaKRdapGwtSNjNE00lPbiFbXyD+CR/pGrhsaOWtsZIOlkfnWRoz+jYxd2sjaeOGfKPyThH9yIy8Fj1Ma+TC1kXNpjZSmN5KQ0Sh65kbGZzeKXqVR6MJGfsxrFPuxkZ3FjQwtbaTmeCOLvxTzyM5wVn6GEsUZ4pVn2KQ6wyL1GcZrzmDWneFn/RkyzGcIHHiGL4ecYfL4MyxIOcO41DP0SxM+6Wf4LPMMmTln2Jt7hhn5Z/AtPEPK52c48+AMBbIm5iubRH/ZhEnTRBdtEz8LPtc1cUnfxClDE1nGJvabmog0NzHL0sRIaxMBtia09ib+FXzn2sRNtyba3Jt44d+EMbiJzTubmBDbxIAjTaxPbWJBWhPj0pvon9GEJbOJ7llN/E9wJ7uJt3KaqMttIi+viYP5TcwrFM9T1ETf4ibMR5uIqWgip66JN5zPEuxyFifFWZ4J7ivPclV1lqOas2zRneVN/VkmG84y1HhW1MezPBd8bTnLNetZpnqc5UPfs3SMOIss7iw7U84yPe0sT7LO8mn2WbLyzjK38CzxnZppd2om06WZ/bJmouTNzFU0Iymb6atqxqxuprummaeCd3XNxBub2WJqFlq7GS+biPFqpmhFMz8dbuatI80UxjcTm9DMpsRmFic1Mzm5mcAU4ZvajCKtmb8FNzOauZDZTFVWM2tym5mX18y4/Gaxt5s5V9LMnZPNvOhoFufEObGPzrFacY4w5Tnxn52jv/ocNs05nLTn+EPwte4c1/XnSDedY6/5HJGWc8yxnkOyneO++znG+J/jap9zfHDgHMdTzjEg6xzOOed4LjhQdE6cA+eYUHIOZd05pr91juRX57jhcJ4TTueZLz8vzqjzfKc5L3rl8+QbzhNrPM9w63l8E8/TOfk876Wepyz9PCkZ51mVdZ6xOeepKT7PuZPnud25BRdZC38JLilbiNC1MEPfwihDC72NLTy0tPCRtYUTPVvI6tXC+j4tNExvIWlGCwPmttBvbwtj4luwJbbwOFnkSG2hLq2FovQW4jNa2J7ZwvKsFmZlC78c4Z/bgj1PzJnfwgvB44IWPi1s4XKRiCtuIaFE+Ja30L+iBdfjLXxX2cLc9hbK3mnhvxst3P2ohYpPWvC904Jbl1ahGVqJcmlliKIVL2UrGlUrndSt/CK4p2nlqraVc7pWjutbyTS0Em1sZb2plTfMrUIHtorv1Iq/rRWjvZXurq38LvjarZUP3Vtp92glz6uVWO9Wtvq0EuHbygy/Vkb7t9I3oJXHvVup79dK0oBWqie14jqjlQnbWxl5uBWnuFb+FDyOb+XThFYuJwrfpFaOJgv/lFZ2p7YSmdbKvHQRkyGeP7MV7yzx/Nni+XNa+Z/gy9xWruW10pLfSk5hK4eKWtlc3EpoSSu28lZSTrYysbaVXxtEvk/FfM9bqXVsY5WsjbnyNoYo2/BStaFRt/E/TZvQA21c17XRpm/jpKGNPGMbR0xtbDW3sczSxixrG9jaGGBvw921DaVbG68EJ7zbWLOrjckJbQxPbCMgqQ2HlDaeC75NbePTtDaupLfRkNFGaWYbqVlt7MtuY11OG2/ktjE1r43X89voVdCGpbANp6I2vituI/96G41P2kT9aMegaKe7sp1HqnY+UbfToG0nTd/OfkM764ztLDa1c8etnXMe7VR6tnNhSjuXD7fzZmK70OXtvEpr5+f0dq5nttOW1U5Cbju78tqJym9nfkE7kwrbCShu50VJO0Oq2zkju8BB5QU2qy4Qob7ATM0FBuku4KW/QFfjBb4xXeCK5QJ/hV9gRoIYT77As9QLPEq7wK30C7ydcYGmzAtCV14gO/sCc/MvMKHgAsMKL+BfdIGW8gvUqS5yQHuRjbqLhOsvMth0ER/zRXpYL/Kd7SLvu17kvNtFdntd5PSoi0RLF1HuuMiVpIucSb5IRcpFtqVfZGXGReZlXmRS1kVey75I75yL2HMv8qDgotg3F2ksFn5lwq9cjFdexPXcRSKvXOTsjYtC33egcO7gP8FTlw6+lnXwibyDtxQdNCk7OK7qIEfdQZymg53aDqJ0HSzUdzDN0MEoYwf9TR14mDvQWjroZu3gD8FtewdFHh38OLWDiCMdzInrYEJ8Bz0TO7AldSBPFvMJnqZ08DBVzJfWwdvpHVRmdpCX1UFCdgd7cjoIze/AWNyB09EOvirtYEdlBymyS0QoLzFHdYnfDZd433yJGuslNrtdIszjEjdeu8SDfZfonXiJL9IuEZl3iVm/XyJLc5nV+sssNlwm1HiZsabLBFguY7VeppP9MrfdhN3vMuUTLvNB0mVOp4j71Mtkp10mLv0yuzIuszbzMkuyLjMh5zJBuZdxy79M98LLvBD8UHSZL4svc6XkMsnHLrP5+GUcHl8m/ZfLPJNd4Tv5Fe4ortChukKj+gonNFfI114hSXeF/forbDJcYbnxCvNMV4SGusIoyxUGWa/ga7uC2X6F/1yv8JvbFb51v8Jtjytc87zCRa8rNHhfYWPAFSb3vsLI/zNc13FRpV0cwAHpGphiAobucLv799tyLRRzd911uzvcd7vXNehuW9cNXbdbUYkhZmCIoRQkREoBE/A9f3w/w9x7nnOee7nz3Ockyt+LDuHJxZJjySFclXIIEysPIfX1Q7hp0yEkbT6E0NRDUKcdgnv6IVwSYxmH0JN5CLasQ6jKPoQ/cw7hh9xD2Jp3CLn5h/B1wSG8X3gIrxYdwhPFh7CyRGqVSu5ymdsWmdvWQ/DedggO26WWGNhxCJ9+dwgXfj2EFYfluFmOi7p6OW47hA6PCvziXYE9PhUo8a1AhqICX/hV4B3/CryorMBaVQVS1BW4T1OBW7QVuCKgAuG6CgToK+BlqMBlccZYgf7ACtiDKlBnqsB/wRX4KaQCu0MrUBxWgc8iKrAusgKPREuthyoQ9H4FkjdV4O7NFbgxtQKJaRUITa+AJqMCHpkVmBGnsyrQl12BtpwK1OZKzjzJmS85CyRnYYWsrRWyz6vAS6UVeKysAldtq4Dvzgrwlwo4WyowMC05fQ7DQ3EYs6Lf/7D0BodRrzqMXzWHsVd7GNm6w3jfcBivGQ8jJOwwNOGHURF7GNobDuPKDYdh2HQYis2HpSc5jJrMw/gn6zAy8g7j3YLDeKXwMBaWHEZC+WGEbpGxWw/j8rbDOLL7MC70H4ar8gjGVUfQpz4Cu+YI6rRH8K3+CLYYjiDXeAQbA4/g46AjeMt0BI+GHMGy0CO4PfwIrok4gqyNR5CScQRXZx9BbM4RmHKPQJV3BB75RzBRcASDhUfQVXQEO2aPwOZ/FDXKo/hPdRQ/q48iN+AoPtEfxTrDUbxoPIobQ47C55aj+HHjUWSlHsVjWUexMOeo7CmOYm7+UUQWHIWx8Cjcio9iRtjKj+JV30qs8atEin8l5ikrcYeqEtepK5GoqUS4thIKXSWm9ZU4Y6iUfqISNaZKfBtaiW1hlZgfX4m37qjE30sk7gP5e1MlXtxcicdTK7E6rVL2i5W4N6MSt2ZW4pqsSsRlVyI0pxIBuZXwzauEc34lLonTBZVynZVynVKjuBLmkkocLK3Eji2VKNpaicxtlXhidyV+9qzCt15V2OZdJT1pFdJ9q/CVogof+lXhLf8qvKCswuOqKqxWVyFZU4X7tFWyTlbhWl0VEvRVCDdUwWCsgntQFaZMVfg7ogpzv6iC19dVcNpQhQtifGMVBjdVoXtzFZpTq1CbVoWK9Cr8kVGFsuwqfJFXhffzq/BGQRWeL5Q6JVXSf1QhcUsVPHdU4c851VimqJY+uRo3K6txtaoa7rpqXBajhmo0BVXjmU+qMZlajcbMatRkVeNgdrX0jNXYn1uNPXnVyC+oRnphNdYXVeOj4mqsK6nGK6Uyrqwa1+2oxndN1TjhVYNtqhpkaWqwUVuD93Q1eENfgyeNNXg4sAbLgmqwwFSDW0NqcG1oDSLDaxAUUYOZ6Bp8eH0NrryzBjULavDiqhqcf7oGJ5+twZp3a3D9RzUI+bQGQ+trYN5Ug2/Ta7A9owYlmTX4MkfG5tbg7bwa6TlqkPlTDbyO1uBofQ3+bajBPmsNdjfWYEtTDQpsNfistQZPddRIXyZznaqBh6cZE95mdCrMqPM346jSjH9UZtkDmrFPY8ZurRlbAswo1JmlRzNjo8GMz41mvB9oxltBZrxsMuPpYLP8hsxYFWpGcpgZ88LNQIQZN0eacU2UGYnRZkTFmGGKNSMgzgy/eDMcE824KE7NNePfa6XGjVLjJsl9qxlv324G7zHDa6EZcxaZMS1Gk81oTTHj0Aoz/lhpRu7DZqx50oySD81Y/4kZr38u378yY8V6qZUmNTLN8MgywynbjEtiMseMkVwz+vPM6M6XXAVmWArNqC6SnMVm/Flixk+lZnxXZsbOcjPyt5qRsc2Mz3bIte6Ua91lxjN7zFi91wzjT2ac/03u2V9m7K0wI61S5lAl96HOjOttZqjtZvi0yzz7zTjiUYtfvWqx37sW23xrUayoRa5fLdL8a2UPUYtPVLV4T12LNzW1eElbi6cDarFWV4vV+losNdRigbEW9wTW4vagWtxgqsVVwbWID6lFRGgtTGG1CAivhUdkLeZE1WJafHZDLd6+ST4/q8XDX9di8cZazNtUi1tTa3FFei3iMmoRlFULbbaMy5VxebU4m1+L8YJadBTX4lB5LX7eWovd22vRMFqLcM86OCvqZA2vw3m/OvSp6tCtrkObpg6N2jrUBtThqK4O/+nr8F1gHXYF1aEouA45IXV4P6IOT8bUoeS+OnBFHW78tA4Tm+twPL0OHRl1qM6uw9+5dfi2oA47C2VcsYwrqUNaaR0+K6/D69vq8OL2Ojy9o07udR1GVfXo1dSjU1sPq64efwbW45egeuwz1eOj6Hrcml6PmOx6hOfUQ59XD1V+PXwL6jFbVI8LxfUYKquHfWs9/Kfl07UBNR4N+MWnAft9G/CtogG7/BqkD2/ABm0DPtY14D19A942NODZoAZExDdgdUoD7lrVIPvbBtyc1oDr0hsQk9UAY24DtHkN8M9vgE9BA9wLGzCnqAGXxdmSBpwubcBwWQMGyxvQvbUB9m0NaN7eAMuOBmz9oQGd7TKX7gZMKiwY97Ng2N+CXpVF7rNF3l0WNGstsAZYUKuzyP7OgsMGC/4zWuT6Lfg1yIIDJgt2hlqwJcyCknALCiIsSI+yYFO0BU9fYcGJhRZ0LLagJdmC+qUWrHjFgs5NFrRttsCSJnnTJW+G5M2UvFkW/JVtwW85FvyUa8G+PAu+zbfIe9+C7YUWlBdZUFxsQX6JBdmlUqdM6pRbsH6LBZ9vteDjbRa8udOCV3dZ8OweC1Z9Z0HyDxbc/aMFN/5swakqC+6asmDQ24oTPlYc87XK2mNFm59V3qVWWJRW1KmsqFZbcURjxUGtFf8EWPGHzopf9FYcMFjxg9GKvYFW7A6yYrvJivJgK4pDrCgItSInzIqMcCtSI6zYEGnFl1FWfBRjxXuxVrwTZ8WrCVZcf4sVpxZb8eA7Vig3W6FItcIrzSp7QCucM6xwzLTKHsiKi1lWTORYMZ5rxXCeFSfzregvsKKn0IruIivai2XOpTLnMpnvFiuObrWiYpsVz/k0Yq1fo+zbGqUvaMR9ukbcrW/E7cZGXGtqlN9wIxJCGxEV3oiQyEYERTUia0kjvljRiOENjTie2ghbZiMashtRm9OI6txGHM1rREV+Iw4WNOKfwkb8WdSIn0sacaC0Ed+VN2LX1kYU72xEjLURfu2NcO1uxPneRnSNNGKjTxPW+zbhS0UT3lc14bWAJunpm/CivgnPG5rwjLEJTwU2Ya2pCWuCm/BQSBOWRDThvpgm3BnfhMe/asK8zCbck90E5jThxsImXFfUhCtKm5BU1oT48ibU1Dbhd1sTMgcl76UmzPe24Q6lDberbLhVbcPNGhtu1NpwfYBN3v02XK234UqDDXONNiQG2hAfZEOsyYaYYBuiQmyyvtkQFmZDSLgNpggbAiNtMETZoIu2ISDGhsb5NhxZakPR8zY8tcGGJzfasHazDY+m2rAmzYaH0m1YlWnDyiwblmfbkJJjw9JcG5LzbFiUb8PCAhvmF9rwQJEN9xfbcG+JDfeU2oByG+7cIvPeasNt22xQHLRhtMWG3m6b9CfNyFc3I0/TjBxtM7IDmpGhb0a6oRlpxmZsDmzGRlMzNgQ346vQZrikN8vz1AzH7GY45DTjspjNbcZMXjOm85txqaAZFwubMVnejDNbm3HY2oyDzc3IUrQgw78F6UqhasEmXQs26oWhBRuMLfg6sAXrg1rwVXALvgxtwefhLfg0qgUfxbXggS9acHemyG6RPWYLkNeCuwpbcGdxC+4oa8Ht5S1yXS24dVcLbtzXgquOtCBitgUhfq0I0bYiOEDohUEECVMrTCEiVIS3IihWJLQicF4rjPNlTGYrQrNEtsgRuaKgFWGFokgUi5JWhJe1ImKn2C32tCLm11Yk1bdirq0Vd3m0AV5tuFsh/Npwj79QtuFelVC3Se8jtCKgDffrhL4N8wzC2IYHAkVQG+abRHAbFoSI0DYsDBPhbVgU2YbF0W1Ijm3Dkrg2LL+qDSuvb8PDt7fhiQVteO+1Nnz8vzas/7wN6WltyMhoQ1ZWG3Jy25BX0Ib8wjYUFLehuKwNJVvaULatDeXb2/B3VRv+qW7DvzVtOFjbhor6NhxtbENlUxvMraKtDR1DbZiaY4ejnx1O/nbMUdrhrLLDRW2Hq8YON60d7gF2eOjs8NTbpZ+zw9toh0+gHb5BdihMdvgF2+EfYocq1A51mF16JDu0EXYERNqhi7JDH22HIcYOY6wdgXF2BMXbYUqwI2yuHeFX2BFxpR3x19uRcIMdiTfakXSTHXNvtuPKW+245nY7brvPDsy344Gldqx6xI5HnrBj7ZN2PPGMHc+9aMeLL9uRk2pHbpod+el2FGTYUZhpR3GWHSXZdpTm2FGea8eWPDu25tuxvcCOHYV27CyyY3exHXtK7Nhbase3ZXZZp+z4YYsd+7basX+bHQe22/HTDjt+3WXHX3vtOPi9HSO1cg2jdoSetuP6y3Ys8WuXPqgdy5XtWKVux0PadqwJaMcjunas1bfjcUM7njC245mgdjxrasfzwe14MaQdL4W245WwdrwW3o7XI9rxZmQ73o5qx7rodnwY344dd7Vj6qV2XJvejhsy23FPQTvmFbVjfnE7lpZLrW3teHhHO65TdOAm/w5ZxzowT9eB+foOJBs7ZC/fgVXBHbJWduCx8A48HdmBV2I7YE7uQP9DEvtFB97M7cD/8jvwYWEHPi7qwPrSDqRt6UDm1g7kbe/AYEUHXBo68I1PJ/5QdeJvdSf+03TiaEAn6g2dsBo70RrUCbupE53BnTgW0omT4Z04FdGJ0chOnIvpxMXYTkzHdSJ4cyci0zoRk96J+IxOXJvdiRtyOnFzbifuzO8ECzpxb2EnFhZ3Sn/UiZTSTqwo68Tq8k48vb0Tz+3oxIs7O/HKrk58+l0nrh/oxG0nO/G1Qxe+9+rCv35dOOTfhSPKLlSrumDRdKEloAvtui506bvQY+hCn7ELg4FdGA7qwpipCxPBXTgb0oWZsC74xnThmbu68NrdXXj/vi6kLuiC16tduPOjLqxL7cKH6V34NKMLX2d1YXN2FzJyupCd24X8vC4U53ehrKAL2wq7sKuoC3uLZU4lXfixtAu/lHXh9/Iu/L2lCwe3duHwti5Ube9C7Q6Z484utO7uwrFvunDmhy7cX9mFleYuPOTXjUf9u/GEshvPqLrxgrobr2i68Ya2G+sCuqVv68ZH+m58ZujGV8ZubAzsRlpQN7JM3cgL7kZRSLf02t3YFd6NvRHd+CGyGweiuvFrdDcq4rrRkNiNY1fK+NXdKF/bDc0H3bjjq248ltaNlzK78XpWN97O7sa7Od3Su0lcntTJ75b+shvZRd3IL+5GcUk3tpR2Y0dZN/aUd+P7Ld34cWs3ftnWjX93SJ2d3ajc1Y3a3d2w7OmG7ZtuTO7vxvkfu/HAUcnV0o2Yi5JDcww/6Y/hYOAxHA06BlvIMXSFHcNAxDFMRR9DxsfHkPvJMWz//BhOZBzDuZxjcC04Bq/CY5jrdRwrVcfxjPY4Xgw4jtd0x/G2/ji+CDyOb8KPoyvxODYsOo4fvjyO6ezjcMw9Dre84/DOPw7/guMIKDyOwKLjiC45jlu3HMddW4/jvm3H8dI3x+W3fRwZih5sVfbgd22P7PF6cFjXgxp9D5qNPegI7EFPUA8GTT0YCe7BREgPZsN64BnZA2NMD25I7MGj1/QgLbsHOTk9sv704LuCHhwolHxFPfi3uAdHS3pQW9qDI1U9eK2/BxuGevCBshefqXqxQd2LdE0vcrW9KA7oxTZdL/boe/GDoRe/GHvxV2AvDgX1otrUi4bgXjSH9KIztBe9Yb3yG+zFeEQvzkb2Ss/VizkxvVDE9UIb34vAhF6EJfZi7txePHNDL25ZLfmf7UXFy734anMvtmT0YldmL77P6sXP2b34M0fq5PaiKk/q5EudAqlT2IsTRb0YKu7F6ZJenCvtxWxZL1y29MJray+U23qh296L4B29iNrZi6t392L9zxKvPIHTqhM4pz4Bb90JGAwnEBN4QvacJ4CQE8hJOIFtSSektz6BB+49Ad/1J/Ba7gm8k3cCXxXI+aITslafwI9lJ9Cw7QTaq2XczAk86tiHPV59+M+3Dy3+fRhR92FK04dpbR+89H1QGvpgMPYhNLAPsUF9uMLUhxuC+3B7SB/uDe2Td3Eflof34eGIPjwZ2YcXovrwRnQf3o3pw6exffg6rg8Z8X3IT+jDrqQ+HLlKxqIP1evkfHofNmT0oSBL6uf3obKgDw2FfWgt6sOx4j4MlPRhrLQP58r6cLm8D65b+6Dd3gfTjj7c/U0f5u/tw+v7+hBc2YebfPuxxL8fj6n68Zy6H69p+vE/bT8+CejH17p+2cv1o8DQjy3GfnwT2I8fg/rxh6kfh4L7URPSj8bQfrSH9aM3vF/W4H5MRPbjUlS//P/74RXbD1VcP4zx/QhP6Mf8K/vx24f9SNjcj7vT+7Ewox/LM/uxJqsfT2X34+Wcfryd248P8/rlt9+PtIJ+5BX2S3/VL+/Nfuwr6cfvpf04WNaP6nKpvUXqbuuHaW8/rv++H0tP9+PBM/14/2w/QjwH8KJqAG+pB5CnG0C5fgC7DQPYbxzA74ED8hwPwGwaQFPwADpDBtAXOoDRsAGcCx/A5YgBuEcNwD96APqYAYTFDiAubgCvXDUA77sHUJoxgH1ZAziYI+PzZHz+gPRAAxgrHMD5ogE4lAzAo3QAyrIBGMsHELFlAIlbB3DdtgEk7xzAccUgXNWDUGgGodMOIjRgEHG6QVyjH8SthkHcYxzEosBBrAwaxGOmQXl/D+KNkEG8HzqIL8IGkRY+iPyIQfwdM4iMOwax7a5BFOTIZ+4gfskfxL8Fg2gsGkRn8SDGSwcxZ8sggrdLju8GUbh/EN22QZybGESK/iReDTyJvJCT8EmUv188Cdf3T+KuT0/ibPZJeOadxC3FJ3FPyUksLj2Jl7acxLqtJ7Fx+0nk7DiJHu0QhgOGcE43BEfDELyMQ9AGDiEkaAhxpiFcGzwkz/sQ1oQP4ZmIIXwZPYSMmCEsf3kIa18ZgvqTIQzkDMnefwjKwiFZF4cQXTyEq0qGcEvpEO4tG0Jy+RAe2jKEp7cO4dVtQ/hixxDSdw5hx25xcAgX1acQqT+FKwyncLPxFO4JPIXkoFN4OvgUXgs5hfdCT+HLsFPS/55CccQp/Bh1CpMJp3A58RTirzqF8IxTSMo8Jb3BKTyYewpP5Z3Cq/kyrkDGFZ5CZtEplBSfwu6SU9JXnsI/ZafQvOUUhredwrntp+C08xTe8RvGZ/7DSFMOo1A1jP2aYVQFDKNJN4xj+mGcMw7DKWgYvqZh6IOHERkyjFvChnFv+DDWRA7jzehheF47DO11w0i8YRgP3jKMzC+GEZ81jOuzh4GcYSzMHcbqvGE8lT+M1wqG8X7hMNYXDSO7eBjlJcOyRg3j17JhVJQPo2HLMAa2DWNi+zAu75DcuyT37mGE7RnG2iPDcHMaQbzLiOxbRmBVjciaOIKrAkdwW9AI5plGsDx4BI+HjODdsBF8EzWC9rgRDMSPoPWTEVl7RnAgewRteSPoyx/BmYIReBaPIKBkBOGlI7ilfAT3bRlBytYRrN02ghe3j+CdHSPI2DWChm9HMPj9CBz3j+DwyAjyL0sN5Si+Uo0iSz2Kcs0ovtWO4veAURzRjeKYYRTDxlG4mEahDB5FcMgo4kNHcUPYKBg+iuSIUbl/o3guahRvR4/i05hR7I4fxc8JoziYOIr6pFFMXTkKp6tHYbx2FOszRrE1axTfZ4+iN38UM4Wj8CgehbZkVOY+inlbRrFi6yie2DaKV7ePInfXKPbtGUVMlcScHsWT50bxm3IMTeoxHNeMYVQ7hksBY3DXj0FjGEOYcQxXBI7h1qAxPBEyhldDx/BB2Bg2ho9hR+SYPHtj+Dd6DHVPjuH5L8bgnTkGfdYYorPHcE3OGO7KHcOivDE8nD+G5wrG8HbhGL4tHcMfZWPw2jmGqN1jeOjbMRhPjGGPdhy/BozLfRpHo34cxw3jGDOOYzpwHJ6mceiCxxEVMo6rQ8dxZ9g4FoWPy7tmHM9FjmNd1Di+jxvHPdeNY/eGccykj+PanHEgdxzJeeN4JH8cLxaM493CceQWj2N7yTj+KxtHffk4Lmwbx4JvxvHg3nG88Z/U1ZzGTMBpeYZOI8Z4GtcFnsZS02m8EnIauyNOoyn6NG7edBpPpZ2W+34a5tzTaM87jZP5p3FV6Wnpv09jzZbTeGHraaSpz+Ck4QzOG8/ALegMtKYzuDrkDO4KPYPksDN4OeIMPnvpDLryzmAk/wwMxWdwX9kZZG4/g/92nUFI4xk8eekMEjwmsNN/Aj8rJ3BENQGbegJzdBNQ6idwpXECdwZOYHHQBB4xTeCDkAlsDp1AcdgEhqIn4BE3gXuTJvD7cxOoen4C170+gbjsCdyfO4FVeRN4Nn8C6womkFc0gV9KJtBcNoH+8gmc3TIBzfYJRO6YwLU7J3BgcgLp6kl5piexTzuJ/wImYdFN4rh+EqcNk3AMnIR/0CRCTZO4MngSd4ZMIjl0EmvDJvFK+CQ+iphEWuQkyqIm8UP0JP6NmURD7CSOxU1iPH4SDomTuOIKibtWYq6fRMgdUuu+Sfy6aRIX0ifhkTkJQ9akzH0SN+VMYl7upKwfk3g+fxLvFkxiQ+EkCosmpW+YxJ8lkzCXTqKjbBIj5ZOY2TIJn22TCNo+icQdk7ht5yQW7prEmt2TeGnPJD78ZhKpe2Ve303irl8nceCfSUQdncQ6s1xX/yS2+E/hkGpKfidTOKGZwpR2Ci66KWj1U4gyTOF64xTuDZyS99sUnjFN4Z3gKawPmUJB6BT2hE2hJmIKHZFTGI6awkz0FHxip2CKm8Lc+CksTpzCq3On0PCUnHtHjr83hcxPp/BA6hR+yJ7CfzlTsOROoSdvChP5U3AunIK6aAqRxVO4rkRqlknNcqm5ZQpfb51C4bYpeJqn8D/VWXwXdRb/RJ/F8dizOBN3FtfNPYuf3jqLb7LPyp70LGpzz6I77yzG88/CsfAsVEVnEVF8FteWnMW9pWcl91k8W34WG7eeRfG2s/h++1npS85Kz3UWAXvPYvHoWdzifQ7bledQqT6HYe05+e2cg0J/DiGGc7jKeA4MPCd99Dk8bTqHdcHn8E/4OVgizqEn8hwmo87BJeYcboo/h5eTzsHxzXNYmHcOu4rPyf/vHHx/PIcBr/Mo0p7H9wHn8Z/uvKwN59FnOI9A03ncEXIeT4Sdx9vh57E+QuI2n4dX9nlckXsed+Wdx7L883i64DzeKTyPjUXn5b13XvZc53Go9Lw85+cxWH4eIdvPY/M351G+9zzCDpyHRXtB3v8X4Gm4gEDjBcwNvIC7gi4gxXRB3sEX8L+QCygNu4DDERfQGnlB/p8X4Bd7ASc3XsDO3Av4Pe8CavMvYKLwAlyLL0BfcgEJpRdwe9kF6ecuYGj3Bby87wJuVV3EPv1FtBov4lTgRXmHXsQNoRdlb3ERr0VcxOeRF5EXdRHeiRex6sqLePGqi3j94YuY2HwRz2RfxM/5F1FVcFH6iIsYL7qI28svYsmWi9i0/SLKdlzEgZ0XpXe8iPbdF+G09yJu/f4iirvk0/8SNmouoUx7CZW6SxgzXMKcwEuIN13CbcGXcDrmEv7KugRL9iX05VzChdxL8M2/hLCCS7iu8BLmFV3CmuJL+KL0EgrKLqF56yWc2nYJl7dfws27L0HXdQnv917Cjj7J4TeNi8pp+KqnEa6ZxvXaacwPmMajumm8oZ/GesM0io3TOBI0jTmh0wgIm0ZC+DTuiJhGSuQ0no2axo7YafQ8No1rnp5GdtY0dmdP4++cafgVTmNhyTQeL53GurJplG+Zxk9bp1G9bRrd26cxsWMa7rumceWeaQz/OA3Nz9O4WTODxdoZ/E83g1T9DH4zzqAucAa9QTM4b5qBd8gMQkNn8ED4DB6NmMGbkTP4OmoGpdEzOBAzg664GbgnzqAtcwZzcmagy51BYt4M7sqfwcqCGbxYOINPimbkHTODvSUzOFg6g5ayGThunYF22wwSts9g+c4ZPL9rBv/uleO6WcQbZnGncRbLA2fxQtAsPjbNIjd4FntDZnEwdBYtYbMYCZ+FU+QsdFGzQMwsXoqbxafxs/gucRYVSbMYu2IWP2bNoip7Fl05s1hbPIuNpbPYUjaLX8tn0bt1Vt5zs1DsmEXkzlks3j2Lp/bM4r1vZqH+cRZDHpfxg+oy5hkv49HAy9houowtwZdRF3oZF8Mv45boy5i65TJ+Tr8MRY58z7uMZwouI7voMr4pvox7t19G2W6J/fYytrdfxpVeDhzycWCivwN/E1Q6cFrtwOcfcOA58cl8B968yIGTyQ70WurAimUOfH+lA0u+dmDcBgfeudGBKzc58NJmB36R6kBlmgOLRWy6A+/IcGCNeCnLgRdFdYkDFd85sOoHB6b85cDoWgfuF7fVyTmxrN6Bx8WLDQ48Lz6zONDP6sAr5ziy2dOR73g70sXHkeniX4Uj5/s5ctzfkW4qRwarHZmtd+TxGEc+M9+Rk+KjBY70XujI8EWO/F7cvNiRR8XzSxz56VJHFqY4UrVaPt925FMbHXlGeG52ZI4IS3Xkd+KmNEd2p8uYDBmT6UhFlsSLH7MdeUeOI0/kOvKVPEdOi317HVn/oyMHaxx5Zb0j72+QeYv/WR2Z2ejI622OrBBPDjpyrrsTmzyc6OLtxAxh8nHiHnG9rxOf8XPix/5O3K9y4u1qJ7rd7sQ37nfipnlONDzgxB3i6vlO/EfMX+DEVvHkQieeFh8scqLnYifmivBkJ/4gblnixCqxbKkTe8SlFCcWvu/EfeudWP21E1dscGKveGWjE9dvcuKWzU6cm+rEP8V9aU60icfSnTgq3s2Q+WQ6MUt8m+XEF3Od+EWeEx0OODGnwYm3WqWW6G104v2tUnvQia97zaGD9xxuEtf4zuG/YoFiDu3iab85nBR3qeewTrypncPr9HP4wvw5vCDUC+ewXCQtmsM/xH2L59AmHkuewzHxQ8ocvrpiDk9unMO0zXMYlDqHh9NkXNYc7i+QfLVzmFonx+vncI+4vkHOi27LHF60zuHVns781MeZvymc2eTnzDF/Z+aqnLla68w0nTM33utMw33O/GK+M8sXOHPeImc+udiZvkucWShilzrzF8EUZz73pDNNbzvz/a+d+eNGZz682ZlD4tYMZ76e5cxPKp3pV+XMYvFbtTPvrXGmTTxudua4+KDWmd51ziwQMfXO/FmgwZkWMWJx5rtWZ3o0OjNH3GGT3M3OdOp0Zq27C096uPBtTxe6eLkw1NuFt/q4sEas8nXhgHhT4cI5fi4M9nfht6JS6cLX1C500LjwhgAX9uhc+GyiC73vc+HP97vQa4ELsciFI4td6LnEhXkiaqkLD4iGFBeuWebCYfG/5S7MXeHCyJUuvHOVfH/QhfsfdmHdGheGP+bCjM9cePdRF45XuvB0rQs/rHOhb70Li8RvDS681+LCJ6wuVDS5MMHmwvubJY+3Kz0VrswTH6hcGatx5ZkAV7YaXfnlQlcuTnZlt9CnuHKXOLzMVZ4BV3o/7cqpja78bJMrVZtdWS7+SXXlwjRXdorn0115UazPcKUu05XXZrlyabYre8TDpa68rsqVr9W40tHsyjQRXOvK70RNnStP1rtyXYMr3SyuzBGRVlceENZGVz7a5MoxcWWHK3cfc6XRy417RJW3G1f6uPEtXze6KNzY4O/GFq0bpwLcqNK70QFufPwBN3YscuMLi914/VI3HhVrVrnx6rVuHPnKjfdvdGObeGaTG88Jbaobt4tr0txYIZamu7FHvJbhRsdMN6aJ27LdWCseznGj10E5X+XGulo3/m5x4zyr5BPPNrrxvPiqyY07bG7cb3fj/GMyVy930tedTeJxhTsnxCd+7tzi784rle78TxxTubNqoTtXLXKne7I7Y5a482yKO69d4c6Ule7s/tqdqRvdadrkzjWp7hwVPunuLBZ/ZbhzQaY7O8R0ljsDc9y5V5zKc2dcoTvv2+5OpdmdPXXufK3enY4N7kwXoRZ37hN3Wt1pEWsb3XlalNtkXs0yL7G2Q+Z63p2feXrwGm8PZik8eMDPg3f7e/BJpQev1XjwsHgrQM7dL+fmeZAPeNAmnpzvwSnx+QIPahZ6cIc4ssiDyxd7cEC4LfFgrli/3IOPf+3BSfHZBg+qN0rMZg++nSoxaRIjfk334LOZHtyTLbFmD26vk1z1Hsy3evD3Rg/Oa/LgEh9P9ghnhSdv1ngyPMiTp+Z5MmmBJ19d5EmnxXIs2ZMHxN1LPPnUUk+eE1+v9eSjr3pyzyYZt9mTD6d6yv31pCLdk1dmePLNLE/mZHsyOkdivvFk5V+ePF3jSVWtJ1fUe/KdBk96WjxZKBKsnvxLLGz0ZLdwtHkyQ7x81pPf+njxNl8v1otHFV48LT7186La34vbxXVKLx4VK1VePCneVXvRW+PFO4O9uGW+F69e4MUKsW6RFz0We7FQJCR78S+xaIkXX13qxbblkmuD5Nroxfc2e9En1UueZy+eEG9leMl7xov5Ii7Li3+IBdlefCXHixF5UmuXF1v3e9Fe48V9dV5EvRebxFMNXlxv8aLB6sW94tZGuQbxaJMXz4jPbF7UNHtxp7ihxYvVYqTVix+0ebHc7sXBDi/OP+HFO3y8aRWP+3pzSnyp8KbOz5t7xC3+3qwVjyi9eVp8ovKmWu3N6zXerBLDWm8uN3hzULiFePNArDc7H/Dmzwu9ed8ib7aJ5xd7c0aELvHmfsGl3nwmxZsblnnz++XevHOFNwNSvblb1KZ5c2emN2/I8ma1mP3dm+eqZW51Mq96b+obvPmNuNXizS8aZY5N3lzk68M8Px/G+fvwL/GnxocLtT58+WYfOs73YaZ4eZH8vdiHWSIq2Ye/inlLfNgpHFPk2DIfPrDch04rfei50Yf/bfJhymYfvpPqQ680H9nn+fBgug+XZfhwQJTl+fDqYh+21frw+Tofzor0eh+GN/jwZ3GfxYcvWn3o0Cj1xa9NUsvmw+wWH0a3+tC53YexHT782smXkQpf/iLm+fnyZX9f/q7y5dJAX+5J8mXx/b48+YAvhxf5cnuyL6uX+FK7zJcOT/jSM1XOiyvSfHlILE+XWPFehi8Vmb7cIq7N8mWleDDblyPioxxf6gp9OV0usTUSa/alX60vq+p8+VC9L8fEJw2+1Fh8uUvcbPVlnVjb6Msp8VWTL402XzY1+/LpFl9uavVlVKfMbVDGOyrY4a3gyz4KzvFVMEfEKhT8UyzyU7BXvOWvoIdSwSIxV6XgIXFSraCfVsGt4iGdgrsNCgaZFPzxWgW7Fij46kIFnRcpmCfiFyv4t1iSrGCfWLdEQe+lCl6VouARsWqZQt7VCn60XMEdKxS8aaWC12xS8KgY3azgx6kKatIU3CVuSVewXpzNUPDrTAX3ZSnYmq3gsXypZ1YwV8TXSq06BfvFO/UKljdIPouCleJBq4JjQtukkOdQwVttClrEk80KbmxR8N42uf4OBd/uUrCkW+Z3TEF1r4J3Dyp4pY8fV/r6cVh8pPCjys+PO8XN/n6sE48p/XhWfK3yY5Daj/vE3Ro/tokXtH78Q+fHRXo5tkC+L/SjwyI/xiz2k/2CH3vF20v8pIfxY6m4OsWPR8Uny/2oXeFH60o/Xljlx1cf9uPTm/x4SYSn+vH1dD+6ZfixUJzK8uO7ZX6cU+vHwXo/+ln8uE20Nfsxc9SP3u7+fM7Xn73+/lyn9Oc1an8+Nd+fvyz0p0eyP69c4s8jYnSpP9NX+jNqlT9f+tqfyzb586RQpvpzp7g5zZ9PpPtzU4Y/f8705wNZ/sz53Z+xtf5cWufP9+r9ub3BnzdZ/FknHrf687zY2OjP0CZ/Nnf48/lOf1rclOzxUrLaV8lHFEpOiq/8lAzyV3K/uFepZLt4RaXkiFbJjwOUbNIredsDSkYtVPIP8b/FSt6wRMla8dhSpbyDlHxjhZJXr1KyUiQ9quT765WM3KzkiVSJyZQYsTFLydBsJY/lKPlmrpLX5CtZJe4tVvKLBiWNFiV/EHdblbSLVxqVdGlSskDMtSmlT1JyVbOSo+KzFiX1rUp+J9CmZKs42KHkik4lm48p+fxxqeul4kZvFcN8VHxboaK3n4rl4jp/Fc3irFLFDSoVQ9Uq/iwe0KjoFaBijU7FR/UqhhhVPBao4iPzVOxeoOKbC1X0XKRiqbh2sYrV4tFkFafE10skfqmKP4kHUmSceHOZimXLpd4KiVsp9UToarFWxQ++UPHyehWXbVTxlPhok4razSp+I+5MVbFZvJCmomO6irkiIUPFg2JFpooj4pMsFXXZKn4nXspVcW6+ihXilRIVryyTYzUq5pvleK2Kh8XqOhXHxRf1KhobVNwn7rWo2CFes6ro1qhisbi6ScVKscam4qRY3yzX1KLivFa5N3a5b+0qhnepuLBbxT+c1Vzurea3vmpCoWareMlPTWd/NQvEXKWah8WDKjW/UKsZqFGzS6umh07NsEA1nwpVU3WbmmvmqaVnVbNH+CxSc6u4cbGa9eLJZDUvifQlakYvVfNPsSRFzUHxwTI11cvV3CNeWKnmjqfVfC9VTWWamrelq/lchpo5mWq6F6i5r1rNx+rV3NygZoRF6japuVvcblPzRScNlys01Ptr6K7WsERsDtBwQK/hM/M1nBXGZA2fXK5hzEoNs9I0jE/X8D8xmqHh55ka3pin4VP5GmYWaHjDzxruOyLfa+S7WeJqNVxRJ7Hi83rJ1aDhfnGfRSM9p4ZvWTX0btRwq7ipScMG8bRN6oqsZqnVouFBMdaq4RdtGgbaNfxR+HbK/Lo1HO/R8MteDd+/qGHLtIZ/e2uZ4qPlKfGJr5Z6hZbfi3v8tOwUb/hr6aXUslzcoNKyXjyl1nJaZGq0/E+r5coALT/XaXnMoOXbRi21V2hpuEnLyge0fGS+lmfFpgVahi/UMnmRloPiw8USl6zlt4JLtGwXry3V0j1Fy1Jx3TIta8UTy7W8JDJWaBm7Ust/xegqLbev0dJxrZY3b9LSKhxTtcwTc9O0PCIeTtdyUmzI0DIsU8vfxOIsLT/I1lKToyVytbSL2gItq2vkHtRrOSw+bZC5W7TSK2jZbdXyrUYtfZuknrjFpmWjeK5Z6rVomS/WtGm5wC+A7/kHsE0VwFfUAXTTBLBUXKcNYK2I0wfwoNi/NID3pwSwY3OA7H8CuEXclB5Ai3g2I0D6rwDmiSuyAnhUPJIdwLMiMjeAf4nhvAAaCwLYWhPAp+oDOCtyGgKYaAngYfGwNYCTIqIpgH+IpbYADglDSwDXtQXw9vYAlnQG8GmFjrMix0/HJH8d1yh1/EutY4pGx8AAHQ+IB3Q6vqvXUWXQ8Rtxo0nH9+fr+OYiHb0X63hLso5N4oUlOjov1bFIXJOio1k8sUzH+BU6HhJ/rNbx04d0/PUjHZ/ZIJ+ZOvk/6PhRto7r8nQ82aDjxxYd9VYd94meRh3vatZxUKnnPI2eBYv0fCJZz2mxJkUvfaKe/yzXc+UKPRuf0jNss55/iOFUPT9L0/OndD0DsvS8L1vPN/L1TKnWc0R8XqPnz2bJ2aDnexY9v7XqeXejnl3i7SY972zWy3tYz4l+PZf6GmQPYeDnCgNNfgb+LBb5G/ix0kC9ysDWIAMLIg0sXGDgNQsNNIsnFxk4K3IXG3hFsoFV4rElBl4SWUsNTEgx8LBYs8zAcyJtuYGxKww8KB5caeCk2LTKwMjVBv4tVjxo4LhY/5CBwY8aeHKtgcbHDYzYYOBfYvlGA8fEV5sMDN1s4O9iaarMW3yeJvNON/AXsThDxopPMmV8loEHxIJsA/vFhzkG6nIN3Cfm5RnYK+4tNPDuEgN3lxkY96eBMf8YuPpfA5cdkVxmySU+qTUwsM7An8TCegMHxEcNcm8sBu4X860G9okPGg0MaDLwB3G/zcAe8V6zgZoWA78T97Ya+E6bgSq7gXvF3e0GvtpnoMOU3AMvI7/2Mcpaa+SYCPM3clRp5JcqI0PURu6da6TLYiOvSzGyQTy7zMj6FUbGpBkZnWnkZJaRUflGrvjbyGy/QHnOA2X/F8hsVSBztIF8QhfI5psDZS8cyHULA/nNokB+uySQAQ8G8trNgdKbBPL5jEC6ZAbyxqxANooXswPpVRTIIksgnZsCWSJusAXy5tZAtndJnp5A3uITxO2KIN7uF0RfZRB3ibtUQewUb6uDeI82iMdEyIIgji0MYsTiIE4kB/Hg0iA+lBLEcyJ9WRAvrQhiyWdB/CEtiPPSg9gnPswIoiEziAfEyawgfpYdRFNOEH8TS3ODOCrOFQfJnjqIJyxB/MAaRH2jxIuTTUH81CaxzRLbIrEi81IQx/1N/FppYqTKxCm1ifFaE4+ISwEm5uhMvFJvoqPRxBeCTCw3mTgab+JtS01sE2+kmKhYZqJmpYk/iPu/NPHPjSZu2mxiTKqJB8XDaSaeF5npJiZlmFglnsg08bIoyDLx2mwTn88x0TVX8otb8kx8Ld/EXQUmvlNk4vfFJsbtkBqVJgbWmDhiNnF1vcxVpDXIfC0yX7HWauK0yGs0yb7ExNJmE73bTEz3DpYePJj5imBe4xfMBvG8fzBdlcHyTgtmqyqYr6uD6asJ5m5xTBtMrS6Y+8W6BcGctyiYgcnB/EVEpgTzwWXBrFoRzDfTg+mfEczezGAasoOZnBPMEfFVrsTkB9NaEszVVZLDGszvG4PZ3xQs9z6YF+3B/M81hM3eIdztG8L3/EJ4wD+Ep5Qh8myH8G91CFdrQpiuDWFecgivWRLC9mUh/H5FCE2rQ7hnYwjv2RTCkbQQ/pcRwguZIbwyO4TP5oTwzOEQLmqQXOJLSwjDrSE83xjCrKYQmm0hfKY5hM4tIWxtDWG9Wyg/9w1lqCKUf4nVfqHM8A9lkjKU1eJpVShL1aG8WRNKv4BQ3qcLZZAhlMuModwcGMq4oFAWBocyfn4oHRaGskjcsCiUNvHq4lD6JIdyt7hnSSiNKaFcuiyUG5eHcmZlKAtWhTLviVBe+UUos9NCWZceKvuvUK7LDmV4figfKpBzRRJfLzWskssWyj2izD+MSnUY/742jEPJYfRcGcZND4fR7YMw1qbKZ3oYdVlh3JATxnnFYTz5QxiDa8NY1xDG7sYwRlwKo49DOLe7hzPBN5xV4ilFuOzzw9nuHy49Vzg1qnAuVodzRERrw3k5IJxFunA268PZuyicfySHc2pJOK9ICWet2L48nMdWhNO0MZwe6eH8PSucxqJwppdIvppwHq0Pp5MlnGViXWO49LXhTLaFc1RsbA5nbIvEiHXtcqxTjnWF8/aL4fzVO4JmRQSPKSNoVEdwhSaCkyJDG0EaIvihMYJBgREcmxfBlCURrEmJkDUwgm7LI2ROEbxrRQR/XxXBqdURfOHhCJ5/LIILXo7gfRsjeH16BF/PiOBQVgS/yo5gVE4EHfIiqCmMYHKR5BRd5RG84lAE2xoj+KNNxigjaROvqyJ5ShPJIwGRsoZG8qsFkYxeGMnHF0XScXEky8RtyZHsEP9bEkn90kj+IpalRDJjWSSvWB7J3SsjGfZgJP8VjzwUyRlRuDGS6tRIJqdFckxsTo9kTUYkn82MpFtWJHeInuxIPpQXyTcKI3nWHElrXSRfqY/kfEskh8R6ayTn2CJ5R3MkFZ2RzJ2M5A/npI53FG9SRFHrH8WfxFJlFM+IdFUU56qj6KWN4h6x1hDFaxZE8ftFUdyQHEUui2KPeHhlFL3XRjHqiShGZ0fxiPgwP4qXCqN4oFTyHI6S5zRK7lUU1zVFMcAWxVfaJEdHFH/3i+Yb6miqNNHcL05ro7k2OZqlS6LZuTSa76dEM+OhaK7cHM1z4rq0aP6YEc0lmdE8I9KzonlFdjQbxMs50fTNjWZ8QTTfrotmQH00fxbLG6I5Ja6xRrNJvN4YTWWT1BPJNqkp0polT4vkaI3mt23RXGCP5rCo6YimZ1c07++OZqR3DJ19Y7hV9Chi+IlfjLx3Y/ifKFPF8HZ1DLvFB5oY/q2N4cMBMZwRRboYtutjaDTG8HexOjCGF0R+UAxbTTG0hcfwjYgYHr5FYhfE8GJyDAuWxMg7JIbvpMTw12UxXLk8hudE7ooYNq+M4U+rY9j0cAwz1sbQ9f0Yhn8ew39TpX5GDNdkx3BW3Jobw/fzYhiUHyNrRgxvKYphhzCWxNCwVeYi3tkZw1++jeEPDTFMs8awoTGGrzTF0M8mx0RqSwwV9hjO7YzhaF8MaxWxXKiMlb1GLDerYpmkjmWd8NXG8jtRp4/l9yGxXL4wlmfF9Ytj+XZyLAOWxPIXcX5pLFuXxfKdB2PZ8UQsTc/HcmhjLL3TYrlXzE+P5YjYlBHLxMxY1oqXsiR/tuQXC3NiOSbm5sXylfxY+hXEMrkwlulFsbQWy3wssVQ0yhzE4qZYptliaWmO5URbLB9SxnFGFKvieJs6jl3iQ00cg7VxvEsfx3BjHCuEJjmOy5fEMXdpHG9IiWOreGdZHH9fHscHV8Tx1lUy5sE4/iMefSiOD2VIvqw4huTE8T/xWG4cowrjZA5xMoc4NjbH8Y0Wydsax3x7HAM741iriucPmnhmBsQzwBDPD0zxrIyIp+32eC5YGM/Xk+OpXhLP5UvjeU7kpcTzxmXxtIv3lsczaEU8/xaPrIznXavj2Ss81sTzcGo8d6XH81RGPDdmxjMxK5514pXsePrnxHO/WJobz+vz43lnSTxTf4rnx7XxfLI+njsb4nm/JV7WinhusMq4xni+3CTjbDJOLG2O55S4vjWebWJNezzLO+LpeVxifRK4X5HApX4JnBI5/gm8QZnANvGuKoGB6gTpoRL4iCaBDtoEbhEISOAXugTG6BNYJZ43JNDbmMBFgQm82pRAm3grOIG6kAROh0r+GyT3jQm8a34CP1+QwKiFCawUzy5KoNfiBH4rFiYncFykL5EcSxPYJN5KkRzLEvibeHB5AktWJPD2lQk8Lp5+MIEeDyVw/sMJHBXatQm87YkEbnwrgRs2J7A+NYGvpCVwWUYCz4n8zATelJXADhGck0DnvAQO5SdQWZzAA+LZxgR6NiVwr1hoS+CsPYHul+Xa/RL5kjaRKbpE3mRIZIcIDkzkqeBE/hKeyLqliSxYkcjw1Ym8MT2R72ck8mBmIl2zE/lmfiK7fkmk8d9ETtQnSk+byBssibSL96wSY0vkLjHcnMjf7Yn8qiuRcd2J0sMmEf5J/FKZxDhVEs3iJXUS/TVJ/FGc1ybxVl0SP9En8VljEr0Ck5iQmMSbb0ziz4uTuCo5iTHLkhjxUBIXP5LEzNQkWX+T2CbeTU+iKSOJ/4rHM5PompXEXeKB7CSOiLScJF6dm0SbMOYn8S/xaEESnQqTuF3cV5TEIbGpOIlvlibx4fIkOmxJ4hbxy84k/vCn1KlN4hMNktuSxN1ivjWJYyK9MYnXNCWxRfzPlsTA5iT+I1xak7hTjLQl8ap2qXEsiZuPJ3FgKom1LnNZ4jGXFxVz+YVyLmNVc1kjXlLPlfsxlwfECq2cF8UBc3m7bi57xOf6uYwxSKx4yShxgXO5PGguL4gik8QFS0yIxITOZbW4ECH5k+X7Ehkj/FMk5zLJuXwu/89wXcdlebUBHN/mtnfTOQOlBWzd5kiREAX9gQgo3d2CGChlgYg5A5FuCWMWFgaCOBPBpkuwN+fc5ux8rz++n+c85z7XdZ37ee44x9xdm3tirYfU99RmgZc2g721qRTvfLS576fNOn9tikO0ORmvzdJt2thlaWOYo027WJ6rjWaeNs8KteksllqHtam5qs2u69qyb9fmL5F2U1vec9q0iqWN2gxr0uY3EdKszf9atNkjZrVq86/IaNNmUrs2Kzq0Od+pTXiXNn27tTkgHG9rk92jjUmvNrdFwx/a9PtWhzeDdCgcrIO5gg73xLohOvwwVIdoRR2OK+ngpazDR/G7qg4b1XT4WV0HZQ0dqsWT4TosHaXDv+N08DDUoddeh7GOOtSL+U46DHLWoVJ4uOjwXhS76jDNTYeH4oaHDjGeOih56eDnrcPnPjr8L1gHlVTJLQK26rArTQfbbTo8FdvSdZiYoUO7WJ6pI89mHc6J8Gwd+ubocEA45eqQm6fD5HwdUgp0aCjUof9FHU5e1SH1pg4tt2S+jTpoNOnIb6jDvhYdHFp1MG2XOXfKnLtkzt063Lor8YN0+TBUl83KuqiZ6nLbQZdjLrroeurSLJ776TJosy6eW3T5NkuXq/m6fHZCl5Qrujy5pSvXsy7Lm3WJaNWlf5suh4RFpy5xt3VZMVCPC4P0+F5Bj8PCbYge70TxUD2mK+rxSGxS0kNHWY8mkaCiJ3sRPX4ToWp63NPUI0lPj4ET9fjaQY894j9HPbKd9JjsrEevWO2ix1VXPaLd9Khy16OPpx67RIa3Hsm+etT7SXyEHo5b9FifpsdP2/S4KWLT9VDJ0OO0CMrU439ZeuwVuTl6KBfqEVgk9Yr1sN+uR8oNyX9L8jfqYdeih0mbHuM69LgiVD7TR32wPr+JMAV9+g7Rp0K4DNXntShU1Geakj4PxUZlfXRU9GkWGmr6nBPfDdPnkHDT0OetQEufzcP10RuhT6s4MkafP8fr0/6jPvvt9Hk5S58EJ6nnLPVc9Onnqs9B4eom8aLIXZ/fPSSHp+Tw0meZtz5aPvpcEAP8JJ/44K/PzXh9TmzWl3WXPnl5+kzN1+e+sGjW53y7jOvUJ+mFPjcUDFAdasAZ0VfJgArhomwgexUDfhxrwGU9A8xnGbDUwQAtRwMuiEgnAwY4G8g9YYCXiwGfhI2bAX+LDHcDTDwM6BGrPQ247mVAjLcBS7YYcD5VYrdKbJoBR4XXNgN2pEtshsSKzEyJzTKgV/yQY8CHSwa43jJge6MBfzYZYNhiwJU2A4I6DfhcYSI7xbMhEzFTnMjPyhOpVJ/ICeeJ5LtPZIX3RA4nT+TzLRO5lDmRPbkTccibyEuxuXAi+kUT+XhQNE5kcutEmtoncrFzIu33J1LxWOIGGMqe2RCLHwz53saQ0c6GRLsYEuJmSF93Qw4KNw9D/vYyJNPbkHtbDGnZasjyNENGbDPksliQbsjQDEOqRVCmId9kGVIhXLMNeSdKcgyxzjXkqcjIM8Q035A7Yl2BIT8XGrK0yJDhxYZcEkNKDEnfZciSvYacPGCI0yFDfjxuSNo1Q9bckPZNQ26KhFuGaDQackHMbTKUNZIhJ4RfiyFftRqyVzi1GfJaFLUbYtlhyJ9iW6chPV2Sq1ty3ZY8PYZo9koecfKuxN435M0DQ7T+MkTnq0lsHDSJJIVJjBkyiSti8dBJqChO4owIU5pEf+VJHBG7VCcxW20Sz0W++iR+HzaJLRqTWKU1iWOjJ8EPk+jjMAlHx0n86TyJRvdJXPKchJvfJN4vnUTbykl4/DYJhauTiBlqxHFlI/apGmE9zIjHdkYYzTYizNWI/m5GHBVfeBjx2tOIv7yN0PU3IiHNCM1tRsxPN5L/wUjWmUbszjHCPteI3/cZYVAr3y/L+CtG6N0wol2MvWXEdTGsyYgLQqHFiFPiUJsRHu1G7OowwqTHiLsi6a58DjZmg4IxukOMWTnUmLGKxlwXcUrGaCgbE6ViTF91Y3ZrGOPpZIyZhzH3xQ8+xtwSw/2Mqcs0ZmGWMcrZxtSK8BxjBuQac0z45Rnzdb4xrgXGLKiW/lvS1yh9TcYcEG7NxuxoMZb3pzEvBO3GPBGTO425JzZ2GaPfbYzKPWNOPDCm+E9jihRM6FY2kXWECc2qJtiONeHejyYMnmhCmosJgQHyGWFC6FUTPt404VWjCcVNJlg3m/CPyGkxwbzVhD9EWpsJxu0m3BEbOkxkjWNCh1jVZcIP3SY0ipE9JsT0mqB+x4TzYsB7E84OMmWwgin9hprKOscUH0VTvlQyZb/4oGzKThVTXqqaUqxmSs4wU8w1TPlD/DTKlKezTdnqaModJ1M2OJui52JKh1jlasqPbqY0ilEepsR6mqLhZcpFoeRjSt8AU/5aZcqgbaZUia+yTHHLNmVXjikz802ZdVNqNJtyr9VU1hCTZd84mTq1yQzRnIz3qMnsYzKWtpN5KtJmT+a242TanCcz2n0yJ/0n05Q9mTG5k1EvnMyxssnk35rMX42TMW2djGH7ZHqEXudkOkXS7cksuj+ZqP5mfDfYjErxzRAzvIaasV/RDDclMz6JX5XNeKdiRrmqGdvVzbDUNCN9hBnt483YbWFGj4MZuk5mtLqYMd7NTM7djOXuZozxMOO6SPA0Y4SXGRo+Ziz0NeP7EDP6hplxVOyLNCNwm7TTzfDLMON/mWYcEl5ZZnyZLfMQdkVmvBD5JVK71AyT3WZYNZoxtdVM/n+ZS5sZD9vNSO0wY1OXGXo9Zvx0z4xbD8zQV5zCWqUpsgaYQruwtJzCz+5TaBVJXlMY7z2FuuAp8syXdukUbBunyHU2hf+ap8iedArTO6fwl5jaM4Vtd6cwQGkqx1Wm8ovnVDZ4T6XbZyrrfacyJGsqp0VE9lQUcqZSIwYWTSW0eCp9901l942pON2cyvvGqTg2T+Vt+1TKesXdqfz7aSpPh5rLvs+cv8R0FXOmaZqTrWXOn67msj6WT2HubU6Wn7T9zXkSbk7BNnNmpJvzLNOc//LNeV5szq/nzaloMcer1VzW/eYcFN7t5nzdYc4h4dNpzv+6pC18uqV925zDwrfHHP975lTeN6fvQ3O+e2zOwGfmKH1hwbDvLagTlwdaoDnYglgFCxqGWBA31IIrihbEK1kwQtmCqyJBxYKRqhZcE0vULBitYcFYLQtuiRXDLRg3woKmURasHGtByzgLJvxkwVYLC/6yswAHC/51ssDGw4IXYrunBaXeFpT5WuAQYMHAFVJrm+RPl9wZFozKtGBZlgVjsi24KZbnSP5cCxpFYp4F4/MtaBY/FlrQKlYVWdBWbIHeDgt+rbPgyC0L/BstZF9qQaU40WJBcKsF37dZENpuQXWHBYO7LDjba8G8Oxacv2uB2n0LPilOY7/KNHw1phGgNY2TI6ehOmEahQ7TcHSfxgex22MaLp7T+CTcvafh6TuNr/ymERQ8jQlL5Xj6NL7InkZw4zS+b5pGWPM0rvdOo/2hxL2fhrbSdNYpT6dHZTobVafzdPh0drtO50vP6fh4TWeg/3RGbJ1OYvp0WjKm05k1Hf0cGS/u501na/50counU1gynZKy6Xx9Yzp9b03nuJjTPJ0hLdM5I1TapnNBxHVKvq7pPO4H1gPguXgzCJwU4KAi+CjBt8pQKQJV4HtVqBJhalCrjuxlYKEmXNaCuOFwbQRYOcJrZ3B0hY9ijxu4uUMfD6gQPp7wjZfkFIHeEO4LCn5wRkT5g0oArAqHuYmwfDX0z5Mx+XCzFLZXwOFbcKIJTrdAZCucb5M5tMOwDqgXcZ0wsgtWdMP426DdC13i7WOIV7Dk5hBLEoda0qpoyWolS3SVLflFxZL7qpb8q2GJjZYlT50smeFiSYmrJV94WvKNtyXVvpac87dkYYAlP4RaYhRhydEYS1KSLFFLt6ROjMi05LpYnmXJ+GxLWkRKjiXduVIjz5IphZbkFlnyX7El27db8rbEks/LLTkgBuy2JOqsJavq5HuTJd7NUrdF+tssUeqw5LyI7rREo8uSBnHrtiUreyzp6LXkj/uWFA214rWiFTuUrPhMxYogdSuqh1nx82grjKdYoTHLCkNnK+6JrS5W5LhZ8Z+7Fds9rJjtacU7sdvLCjdvK/r5WXFChPlboRBgxRmRGGqFy0IrTDKs+F1kZloxPcuKomwrbHOktnDOs+LzfCsulVixdqcVW3ZbMb/SioImK141y9xarNjfZiXPJiuOdVihetuK2B4rRvZa8eNdK1IfyJx+t+L9Y+lTm0GS+gwmas5A1WkG2zxnYO41g5k+M3glyn1n8Jn/DOaHzEA7YgbvV8mx9Bm4757ByeoZsiadwaaWGTxrn8H2jhnYfpjBoUHW9Few5pSIGGKN0lBrLooYRWtGKFlzQyQqW/OTijUdwlDNmvsiXd2aQg1r3mhac3iENdWjrEkab03CTGty7K355GSNt4s1YW7WDHG35qxY6GGNpqc1V8UyL2t551jTKtb6WGPga81dsdXPmr/8rckPsMYl2Bq/UJlbmMwnQuYTac2EKGv6rbXmn63WvN1mza/p1rhnWPNVpjVHRVCWNQOzrWXtZs28HGvUcq2pFwl51ozJt5bnoDW6hdZMLrbmT5G73ZoZJda8FOWl1ny305oqMWeXNYt/lZp7rPFtkv5m6RcRLfIbtUp/uzVdndYYd1vzSEQ/smaJ4kzWKM/kqdpM9MfN5EfnmXItzcTecyYnfGbSFTQTn8yZ9MuayZzsmcTkzmRk3kxuidsFMzHYO5NzN2Zi0jKTnNaZWLXN5IVw7pjJoc6ZfN89kxqh1iN17s5k2/2Z/PNgJt8o2HB+qI38XzbcFCuVbdBWsWGymg0zh9mwS8OG4OE2/DLWBpUpNvTa25Dvb8PXwTYcE1oxNlhn2PBVtg1HRXCODdF50p9vQ2KBDZXlNpzdacOFMzasvmGDRaMN9s02fBS+rTZ812ZDtZjbboNqhw2XRWuXDeu6bTC8bcMDkdljw3+9NpTeseHgPRsC7tsw7JENP/5hw6m+tjwfbIvTEFu+GGrLIRGgaMtAJVtqxQJlWzRUbLkqVqjaYjLMlsdipqYt7sNtGTrKlq3jbWXvYstnTrb85CHHvWzJ9bbltY8tsUG2WITL+BhbMrKkTq4tmkW2jGy3ZVuXLdfv25L0wBarz+yYqmiHvbIdKzTsKBxhx4NZdoQ62xHjakeTm53sF+wo97bDxceOIf52nBcpQWKe2GLHf2l2OKfb0SfDjiMiONMOhSw7zonF2XaMzLGjUaTk2mGQJ/lERr4dFNjxXJQXSu4iO74stuOoCNkuNUrsGFUm9YXBDjt27LbD9KadrGntsGu0k7WUHfua7PBptqO6xY6oVjuGtdlxVaxot2NChx3dYnOnHVO67Hgqirrt8Ou1Y8AdO2rFgrt2XL9nR+8DOwzf2fFRYRa1irNYqDQLLeVZ3BArVWZhoT6LLzRnEaw1C4Xhs1hhNIu3jrNQd5O2+yy6PWYxxWsWT8VnvrM4KG5lzOJe1izZO80iv3QWmrtn4XN1Fho3ZlHWPIvQtlnEd8xiQ9csuZ9msa93Ft/fnYX/i1lUK8zm2tDZJCrOlrXAbHrFM5XZlKnOxlltNl+qz6ZShA6bzSWN2USPm81Qj9nEe85mQOBsDEJnY7Fwtqz7ZzO7fTafxMGO2QR2ytiHcmyAPV8Ntkd5iD3divb0UbNHaZg9P2jaY6pvz5PJ9pxztifWxZ71bvYYu9vLGtSeAg97Znnac9DLXt7Z9gz2kXEi1teeMX72tIr1/jI+QMaLgkAZHyTjg2VcqD0mEdIvCiKlL8oexW32dGbYsynTnr+zZB659hwVdfn2LC2wl7WbPV2idLs9ziUy33J7nu22J+2gPYPa7Dkr1ndK3i57gnrtib9rz7D30h7iQLyiA+OVHOgQm5QdcFJzoI+6A/UaDizTdGDrcAf+G+GAlpMDAz0dOCtivBww8XXg8wAHjoiQQAeWBDvQHeJAXrwD5zIcmJwjOQolR5EDPcUO2Oxx4PxFB0oaHLBsdODXJgd5ZzvQv8WBha0OjGhzoEmsbXfAqMOBxyK/04FPXQ4E33ZgaI8D5vccyP7TAYvvHNEc5MhEBUdyhzhiO9SRD6JC0ZFAJUcUlB25IOJVHBmn6kiH2KTmyBR1R/4RpcMccdFw5GtNR04I9eGOXBNZoxyxHu3I64mOrLd1ZJuLLM5cHfnVzRFvd0dqPRyJ9nRkpJcjzcLYx5FCX0e+8HfkqKgPlPGhjvSf40jGasmV6cigHEdicx1pz5P6BY7Y7HBEo82RnjuOTL/nyI53jlQNcZK1lROXhzkRM9oJczcnhns7YbHRiehUJ5wznDiR6cSwbCduiFU5Tvye68SsfCdCC51QKnKiXqwodiKjxIm3pU6c3+FE9U0nnFqdZI/jRGS7ExO7nDjS4yTXsjMvlZ35Tc2ZGHVnxg5zZqqmM/1GOLPcwplOB2fKvZwZ6efMvBBnZmxy5nW6Mz/myEI1z5mBhc6cE9sbneW954xzpzNR3c5o3nbm5D1nnjxy5qvHzpzo78J3di7Uip2OLsS4uNDp6sILdxe8PV0Y4OXCWRHr7cJ4Hxe6RKqvC9P9XHgpfANciA9ykd/UhfS5LiyPd+HWNhfWpLvwJMMF5ywX/pftwvwcF4bnutAk1ue58He+C6UFLrgVutC63YXNu13YvUdir7vg3uHC6U4XFnVJ3ocyn+9c+UnBlQOKrgQpubJCxRUdVVdy1FyxVXflk1DVdKVghCtfjnKVe92V8a6udImtbrJgd3fltdjr4Yq/pysKXq5cEsu8XfnZx5W7IsvXFRs/Vw75uxIa4IpKoCtXxcogVwyCXfldFIS44hDqyvEwV9ZGuPLtPFei57uyL92VIZmu1InlWa5k58i8cmVe4kieq6z1XVErcCWl0BXDIlcei6oSV+aXujKizJUN5a6Y7XBlx07J1+LKi3ZXBnW5ckFMuO3KzF5Xmh/LOf3ryv7nrrz82g3b/m6ED3Djz8FuXFB3Y8kwNz5ouRE6wo1Vo6Tt6cYhLzcWBrmRkO/Gll/dZC/txrk2N+Lb3ejtcEO1x42xD93YP8QdRUV3GkShijtfq7lTJRaou9M2zJ1NGu5YaLqjM8qdra7uvJHNj5KnO1fERG93OgLceR3kTn2oO0lh7uhmu5Of487JPHdaCyS2yJ0XIr/cndAud367647nX+7EKHvQreLBezUPDql7EDbMAzUND0y0PPhblA/3wHOEB00/eDBY24O7sz0Y4uFBoqcHhd4eOPl4UBou39M95DrzoCtX8hR44FXqwYAyD3J3evBViwdVYmGrB6PbPOgQqe0eWHZ48FZUdHoQ0uWBarcH18Xq2x4Y90h9Ud4r9e94yLvMgyX3PLh334PZDz3o88iDE2LkHx7c+dqTJ4M9uaPkSZayJ3Yqnnyu6skxMVzdkxbxSsMTpeGeTBopY8V3Yzz5aZwnd0XrBE+maXvyr5sni/09iQjxpCnUE+VlnhRnSL48T0Z1eLK105Ow2578NdiLMgUvPIZ44ajixdeqXixS82Kcuhe3RfowLz5peLFphBfDnbyY7OnFM+Hn7cWffl6cDZTx4V50z/Gicq4XA7K9uCAK87xwzvciq9gLu+1ecm168XKP1Oj0wlDFm1JVb3Q1vLk30psIXW+uTPbmjK038928SfPwZoant1xz3kR6e8uzwZs34pZshl8EexMU6s3uCG+8FnhzIN2bdVneTMn2Zm+ON4G53ijlebM63xuTAm92FXozpNibejGpxBuri96YNcuYNm/8urxZddubsgfeaKj5MG2YD29EmKYPjVo+qI32wcPOh0eePrh6+3DWx4fetT7czvRhbJ58CtsCH74o9OGkWFjkQ3exDxnbpb/EhzHl0t7hw4ld0v5V2nukf68Pn+/zIf2otK9JX6vEt0u+TsknMrt8sOuWfLclX48Pdz+KPr5M6O+Li4ov/VR9WaLmi466L4/EOU1fdIf78rtwG+nLstG+lIz1xWOcLyt+8GWPjS8WHr6Ee/mi4e1Ls9jk48t0X18i/H2xDPLlvRgR6svWMF9ulvsyqcWXhnZfnvf6su+OL8F3fVG950vYI1++fuvLfkU/pqv6EaHuh9YwP1I1/Jih6YftKD+yx/mR4+zHz+5+FHr44eLpx3defpwTej5+PBaD/P1YGeDH34F+rA71Y2+4H6oRfmzc6kd7hh/WWX5k5fnJu86PmgI/8ov96Ffix9JSP/z2+PHNbT8SevzQ7vWj8S8/3D768fkgf3oV/NFW9sdwmD9DtfypmuBPqLs/R739ifLxp8vXn5hAf8qS/Bm50R/TPH/+E3vz/Qkp8Ee90J8msalIxpb689MuyVPhz/+qJabFn4Y2f553yNguGdftj2WPPx9EZa8/CgoBWKoGkK0RwKv0AGxyAvgpP4B3OwIIbgzgbFcA5T0BfK8ayEWRpBaIkXqgrE0C+XVYIEEagfLOCaRRbNIKhOGBfBDHRgQyf2QgY0cF0ityRgdydmwgBuMDUfwpkOvC4udAYqYF4m4peV0kh0cgll4S6x3IAp9AxvkGckfk+gXi5B9Iv4BAlgcG8jQokICQQN6FBzIvIpDsuYEcLAiU+zWQ+NJA1uwKpLYuEN/2QIZ2BHJNrOsMxLwrkDficHcg3T2BZPUGYn8nkCf3A9nxIBClR4Fs+D0Qj6FBVKgEMUc1iOFqQXQIXa0gHgufEUFcGxmE+egg+noFsSg4iMvhQfySHcT0nCAW5AVxNz+I/IIg+hcFcUmsLA5i1IUgprQGcagtSNY3QYzsCCKrMwiHriC+7Q7irAi8E0TVgyAePgqi+PcgPP8I4sqnII4qBTNfOZg81WD6qwdjohHMfs1gwrSC0RoezG9uwah6B1PlF0yMfzB35gRzaW4w65ODeZwXTFFZMGt2BmNzJ5gJT4JZYRmCtXcIOn4hxISGUL8hhJ6sEC7lhsjvGILDwRAuHArhv1MhfHs5BPs2+WwP4ZxI7AjhWWcIw2+HYHQvhH33Qwh/IN8fhuD4WSguyqGkqIbySi2UAcNDqRd3x4RSMDaUshmhFK0KZWZWKH/lhhKUH4pdUSjLt4fSWR5Kv12h5LSF0r9DcnSG8rorlHE9oTx6FIrVgDDslMLoGhYm12oY32mF8WpEGGNHhzHHK4yR3mHcFrk+YTj7hvG9XxiXxWr/MKYGhPFGHA0MY0FQGD8Eh/FAFIeE4RUaxtCwMDaGh2E1J4zPIsJ4MjeMs9FhvF0WxostYUzIDaMsLwyVgjCaRGphGDOLwmRvG8bS7WH8UxJGWFkYw8tlfiJ7RxiXdoXRWxuG7ZUwjrWF8agjDN+uMJS7w9B/EcYM5XC+UAmnRiSohqOvFs5TsUc9XPaA4WhphNMpsjTDcdQK57vh4awaEc6UkeG8EUdHhbNgdDgPxoSzfWw4t8aHs/mHcNTswxnjHi5ru3A++YRzyjecOL9wdP3D2RUQjkZQOBdDw5kcHs6ROeGMXR/O2ZJwMjrDqfgznL0vwxmnOIfNqnNkTzqHZcPm8ExjDr3D53DRcg4lbnPkPp1Dquccvvaew1mxwmcOB/3mUBw4B8XgOcwMldiwOWxaILGL5+CaO4ereXNYnz+HU4Vz2LN9DmEl0t4t7b1zcO+cg0LXHAzvSMzvc3ivHMEu9Qg5/wgahkfwcWQEemMiGOgdwRXxmV8E1SLBPwKDgAiGhEVwLD+CnUURaGyPwLk0QtY9EitSWiJY3B7B7s4IXHsiuNYbwS93InipFMkj1UjK1CK5rBXJtBGRfBTxoyLR8o1kRlAkL0Ij8Y+M5GlyJCs3RrJ7ayS/5UQSVBzJ1bJIHDoktjOSNV0S3x3JJ3HqdqQ84yMx6I3kX3HgTiSRdyO5fy+S7fcjaXkYSfojiftD4h5L3J8SJw6pzKVcfS4Bw+YyTGMuHSJLcy7OWnNZPnouC8bNpWjmXDrD5+KWNZfRpXOZfnkukT1zud87l+/HRtHnhygKXKPwdIvislcUNb5RLPOL4nFQFKEhUSSmRXEsPYq9WVFsz43CLy8Ktfwo2kRmQRTOhVEMLIriqthYHIX19ijOlUTxriyK2B1R6O+M4h+xf1cUpyqjUDwTxZ4rMq4liq9ao5jSLmPFiY4o4jqj+LcrigPdUcy9HcX4nigeivLeKHnORaF5N4rUh1HMehRF39+jmKM0j3vK81BXmyfP23lkq8/Dddg8bmjMY7PmPL4ZPo+L4vDYeSwcNw+fn+cx3HwejxznkeQ3j6DweXy/ah7nc+fxqnseZ4bNZ7LmfE5ozeffEfPZNWY+v7rMZ1HEfHQi57O/YD5zC+fLvTqf3ub5xGguIChoAf02LcCvdAFTmhbwqHcBO+4sYMS9BfzyzwL+92wB058v4MyLBZzQWIir10IavRdyzW8hx+ctpHzJQmrSF5KQvVCeowv5q2ghZTsWMu/KQvI6FpLVLeN7FrKtdyED7y5ky72FNDxYyKonCxk0JJpNytH0VY3mslivFs0M9Wi+HhbNBbFaIxo0o+mjFc1ZkTw8GvMR0XwSp0dGs2JUNGajo3kvTo2JZunYaIzHRfNaHB8fTdwP0Rj+GM0LcfSnaPR+jkZbN5qnYr9eNBGG0YybFE3Q5GjOeUSzyjMaC69oknyimeIbzQdR4xfNcv9oTAOieStOBkazJCgao+BoXom40GgmhkXzXBwJj2bRHKkTEc2/4mlUNOMXyfxzo6ktkLyF0VSVypx2yTn2RrPmjszj80WoqS1i27hFHPVdxNM5i/DKWIRH3iKGliyiWfQ/tojEvxbxQm0xscMWU6m5mEVT5DNvMS9LFxNfvphJuxfz+sBiPm9fzKruxfTpWcw5ceHBYtY9WYzHsBg0dWKI9YnhhW+MzD+Gt2ExnAqP4dOCGAJ2xHClN4ZZd2O4+TCGtEcxZDyOYeiTGJI1YpniE8tHUesby0q/WCz8Y/kiIJazIiUwFoJi+So4lotibUgsM0Jj+SYslsvil/BY+kXEckVsjoxl9txYvo+KZeu8WBznxzJ4QSzpC2PRXBbLnJRYDm+MZdGmWCwLYvm6MJZLYl1RLNbFsXy7PZZ6sbEkFrvSWPqXxXJNpJbH4rAjloE7Y7kptu2KxXl3LFl7Yik8GEvfplg8emLp6I0l/04sC/+NJW9AHE+HxXF0eBwmY+J4MC2Os65xDPCLIz80juI5cRyJiSM8I47ovDiWbY9jxq44Nv4axw89cfwp9vfGoX03jsP34oi5H4fp73FYPY2jWSmeUo14Pv4Uz7zgeA6HxhMTFs/KqHj+KIgnqiieC7/Gs25PPI0V8Zw+G8+Hbvl+N55+9+O5KraoJtCknoCKZgKFWgn4D09g+IgEdoxM4PHoBJ6NS5BrPIEVExLkf03gtW+CrIcS+CwwgW9CEpgdloBbRALKkQnElCeQ25PAv48SOPp7AolPEmjTWkJewBLCQpawIHwJP3Uv4W/xXmUp9ppLKRm1lDE+S5nvt5SrYUtRL17K49Kl7C9byssdSxnfvJQ+XUsZ0LOUzN6ljH6xlCV9l2H9/TJWD1uG4ohlaI9bxq+Gy/jddRn9/ZdxU7gHLmN78DKCQ5axP2wZAxYsY3f6MhaUL+P0sWX4dC7D5O4y9v21jNmDl+OgvZzjgctpKlrOvZLl7CpdTmTZcn4uX86/4vu9y7lzYDmdd5fTNXIFF/xW8MPGFTwsXcGeshX83btC9sWJNI1I5NcxiSj5JlLsl8i4gESeiEOBiXwMTsQmLJH7kYl8uz6Rn7YksmRrIqNzElmUl8jqwkSsixL5rjgRr5JEdpUlsmJXIqaHExl0LBGr3kSW/5GI01+JxGokYaKZRN6oJH4fk8T+sUms/jGJ+zpJnHNN4lZQEtnBScwPT6KlJIn80iQCypI4sCOJxTuT+LArCds9EleRBA+T2KC9EmXLlXh6rCQ7cCUBUSuZNX8lr9auJDp1JVOqVqJwfSXhT1bi+nQles9WoqaYjNZPyTT9nMw5nWTG6CYzyCGZGNEqTByTKRTjnZP5W5jMT+azBckEi4ti/MJkNom/hVN0MpVCeVEyy8RtYbE4mf/FJOMVl0yN0IpPZtGSZJrFyS3JqKcmc1dYbk2WNUQyC9KSmbgtmRzxTvyWnsyojGQOZiYTl5XM5YPJ/HQomWfixOFkEo9I7NFkDI4l43c8mXUnkrn1WzLrzyfz4Zqc0/VkfrmRTPetZF42J3P4n2SG/ptMgvB4kczRAasY6bqK0QtWUb5oFcP3reLktVVY3xBPVtHy1yrq/l5F6j+rqPp3FQOfr+LggBSmDkpBVyGF18JNLwUrpxRmLExhjyhclMKUrSmUiq/TUogUV4XuthQyxRvhm54i55Yi55bCeqGUlcIycb8whUUVKbSI0EMpvDicgseRFKqF1tEUVouDlSl0HkthzKkUbC+kUHczha23Upj7+WqOf7WaCqXV3NZdzU691bw3W02x22peeaxm8sHVvD0s7eurMf1vNTO/X0PZwDXcGLSG50PW0KK6BssJa/DXW8M4/TUcNFzDAuM12Nus4bbbGuoWrmHgzTW0C8d/15D75Vo8hqzle/21GDisJdhxLVoL11KQvpaMzLWMrFwLVWt5NmAdGvrrWC2OGKzjnf06LjisY1vQOpZFriN00TpmP5NjYubzdbS8WYfCd+sJH7KeAO31jDBYT6XDeg45ree263q5RtbTcmA95dfWY3RrPZGN69FuW8+pO9L/bD2r9TYQ6LSBdOcN9I3fwKZtG/j+8AZ2HtlA67ENbGvcwKvmDZxv2cDR5xso+ekXonR/4Wv9X8i3+QV9t18I8/wFPb9fyNvyC53Xf+HC9xv5oLQRk7EbWayzkXjDjXg5b6QzeiO7F21kwOKNTEjbSIZ4K+q2bSQrfSOfMjfSJ0/G79zIySMbMarbyIymjSxv3sjMlo1882wjC4TZfxspF/2eb2SRmPpiI5ZvNrLyo+T8bhN5Azfx+aBNGA7eRPPQTXSqbCJUR/ocN3E3YRPfbN7EzIxNPM3dhILmZnawmS32m3nnuJnLTpvJcd7MZy6bWRW9GcdFmzkp3GM2cz5uMy/Xb6Z/2mbupm+m4OBmTA5v5tsjm2kT5kc3s1vEV27G6thmUk5uJv/WZuY2buaW+LZ5M+1id8tmBrZupv7fzeg+28yUl1J74BaCB20hb/AWvlDYQqS4KYyHbKFELBy6BXPFLcQrbSFRZQur1bZQp72FKQZbuBe9hW3pW2hu30KffqnUDE5ltEIqPaqprDdM5ZZpKh8tU9nmkIrPolQ+LE5lYmwq8+NSsU9LRWtbKv+I39JTeZuRSlBmKnpZqczNTqVJJObL8cJUeYbImKOp/FApuUTziVRuV6VysVm+P07l8cCtbBq8FV+FrSxS2kq+/laSXLeyOnUrJru28uHWVvr9s5X1mmno6qeRJ3ZNTOOOYRq1xmm4OqVxWox1TuONaHBJ4yu3NFrFOq80MnzS+CAeRKdxfFEaGxancS85jcpVaYwsSMPmcBoeR9Nkfmmki/fi2rE0tBrTiGhJY3VHGmZh2xh6axs9/23D4+U2TN5sQ08hndfK6WzQS8dHP13erekUT0tHyzmdSy7p5Lmm86VbOnvc03H0TGeLVzq1AekkLkrnd5EaI/EiKDadK6I4Lp1v49NZJFSWpPNENKekY7Q1nQmZ6UzJTmeX2JSXzuX8dBYWppNQn86dF+kMHpJBk2EGeZ4ZrPTJ4MTGDD7bkYHb0QymN2WQPiSTCyaZRCtksdYti55FWRxLyGLpxizMMrJYkZlFTVYW47Kz+CgicrJoFEl5Wfwhmguz2FuUxeelWfx3JIu6o1noV2bx7bEsJlZlEXcqi1c1WQSdzmLE75LjWRanB2eTlpPNbweyianMZtPxbB5WZfPf+Wy+G5yDm3IOl4flcNIkB7vKHK435bCzOYcJL3K4+iaHeR9ziFicy5oVuRim5mJ7NJcRlblsEZlXc3FpyuWM+Kk5lxzxZUsuC0WXsG7N5ahQ6Mzlqze5/KyQx7GheYxQzOOtKPw5D7+JeSwwyWPj5DyGOOVR5pPH5qA8NI7mcb0yjyfH8xh9Kw+15jyutOQR8CqPHa+FXj7q8/IJX5Iv13w+T7PzqTmez4Nb+Tg25nOsJZ+RrflEtOWT/l8+857nY/UiH62X+WwSb8S+1/mseZPPjncyZnABVkMK0BxawCbxRoQqFjBVqYB9Qlm5gAaVAv5UK+C8egHrJxXgbVrA9IgC6ucXkJZQwP0zBYz4T/peFHBQXHlbwH8DCzEcWoi7UiHnhZNBIbUi06iQzsWFWMcUUik+xBYSGVfI/HTpy5A+MSJT4q4VcvamxDQVktdcSHVrIYvaCxnbWYjRs0Ke/ldI4stCLr4qZMCbQpaLb74oYrNCES1Dipg+tIgmpSI2qBTxSoSoFnFLrFMvwmdMEQ8NivhtYhHxk4qoNSriG5Mijs+QOOciLDyLeJxQRN91RcT9UsSbF0UcHlxMxJBiWsWRocVsUSzmvUhVKSZStZgxBsWcNCwmY1IxtsbSFlWTi7nvUMwZx2K+dS7mgejrVsw5r2J0vYsZta2Yz9KL5dyL6RQzM4o5LkZnFtOdJXmyJY8Ym1NMpuiTW8ypvGKy8ovpt7uYQYeK8akspl4YHStmp/jneDG7TxbzrKqYa6eK+VthOw1DtpPstZ3fF2/HZNl2FJdvp1/3dr78uoQ7Ik6vhMFGJSSLt1OEYwkjXEpIE7ZuJZwU49xLyBZfeZQQI+4KR88S+nmX4O5Tgo9/Cb6LSlCOKeGFCI4toSKuBI34EiITShi1tIRTy0vom1ZC0ZESXlWV8E9rCfOflnDw21JmOpfyp0cpO2JKSYkt5V+xMaFUrolSxmSWcia7lMY9pbw6VkrY8VK+bipFt6WUpNZSbrwvxXtsGTcXl7EltozOuDLGJ5SRK75ZUka8eCguLC3jQGIZm5NkzMoy/re5jH+3lrEpvYz3Ym5GGR3CJrOMk2JclozJLiNOPBSuOWWcF/q5ZZSJwXllJIupBZJXnCwuo+JgGT8cLePbyjISxMVjZdw6WYZFVRnVNWU8P1uGblcZ9W/KyB5Zzn6TchRiy+Wcy7kZV85nS8opXFZObno5CRnluGeWszOrnBfZ5fTJL2dlUTnXi8u5drycTSfLsT1VTt/mco53lKP5zQ4+iaUKO/hGdQcaE3fQ33gHAbE7WNWyg8qHO2j7bwfGr3dwS2En9xR3ck5pJ0uydqJXuZNSkXJsJ/+JpuM74cROKkVc1U4iT++k4MxONM/vpKJ5J3daJaZdYsTzjp2EdO7EuHenrKd3MvvFTka+3cmU4buYrr+LTINdfJi7iy+f7+LTF7tZ2Gc3wYq78TXYTZrhbi4a7WZf9G5C/tnNDd1f+drgV947/Yqe66/4vP2VtQP38GLIHmYq7iFZeQ8hKnuYZLiHiSZ70J+yh3VT93By1h5i5u7BNmMPE3L3MLBoD1Xb97C8ag+NI/diY74XB5e9/OK2l41eexkZt5cl8XvZ/34v85X2EThuHyt/3MepCfuo1d3HLsN9bJy0j4/irtE+XIz3YWyyj73ii8n7iBH3XPfh6rYPE/d97BN9PPdxxWsfmT4ydsM+Rm7ZR3nePpZ8u590lf08/nE/5933M8ljPyN997N28X5ei7kx++kWDrH7OScmxu1nt9gcv59FCft5IDyW7Mds6X5GLNvPqpX7ubR2P1HbJF/6fn7N2I965n62iJis/VzJ3s9PhfspEtOO7adS2FTtx+Lcfp4rHKDM+ADb7Q/wxuEAle4HsIs+wMKYA5SkHSC29gBPmw/Q1HKAqtYDOHceoM+jA1z//QAdLw5w5uUBVF4f4PC7A7hoVFAWXMGmuAo+ia+2VfDF4Qp8jlRwQxw7WiHrmgoKxcBjFawWr0Tk8QpuC8cTFVwQRicr2Cs0qyrYJr46VcES8UT4V1fQKKxqKqgSE05XsF28ra1g/pkKXH+roE6Ynq1gxLkKlOoqWHm1AoMbUr9J6jdLfTGwReqLV2Juq9QXTm1SXxi1V7BPaHZUkC6+7pT64i8R0CV1uyv4+XYF63sqeCcW9FZgdreCgyLxfgVtD+Q3+L2Ck89lfi9kTq8r+PZdBee+PojjsIOMMDzIikkHKbM+yCnXg/zsdpD37gfp73OQ0REHCVtyEPXlB3FoPIjT84N8MD5EhPshuScO8f7YIRTaDtHQcYi6nkNM7j3E0LeHOGR0mFb7w6S6H+aHmMPcizuMecJhjoq1Sw8zf9lh3JcfpkFMXXGYcYmHuZR5mJzsw3yXc1jWnofJFisLD2N0+jCdHYdJdjpCncsRDJcc4eOJIyw+eQT3piPMHX6Un8Yf5YzPUZJvH2X83aM0vjjK1c8qZY1QyUqVSnTNKtk8s5JtnpUkrqxkZFcljz5V8vnQYzw3PIbuimOMO3YMl5ZjxHccI6jzGOfVjvOH4XHcph9n0cLj+GUcZ4XRCaaZnqDc5QRfu8mn1wnUFp/gatwJTsafQDvhBC/XnuBNzgmMD5wg9c0JDgw8yZHFJ/ky9SSLCk7y7NpJFjSfZMXzk5z9cJKeoVVcUaxiulIVGipVZIp+qlX4qldRoVFFoHYVEROruGpYBZOqSDGponlyFUVTq7jvWoW1exW1Yp9HFeu9qoj1rmKKXxWV4m5QFSPCqng+X/LEVVGypArlpVXsSaqiJqeKnLwqBlVWEXesiglVVZSLX85W0dZWRfofVTQNP4WFxykWxJ/CbskpTJaeYtyyUzSnn+Ju7ikOHj+F4Wk53nKK+92nCH4jn0OquatWTd6EavT1q+m0rMbRpVr+u2q03arZKTTcq8kU/T2qWS3eicWe1QR5VdMuHL1lvJjqU83PvhIjhvlJjPjOv5pFAXI8SNph1aTEyPfYajk/iRV18RKXUM1xsWOJxC2tJkOkLKvm8XI5nijHkqTWaqmzqRqLjGqe5FQTnCvt/Gp2F1SjWVhNttAtqya8shr3Y9VYHa9m34lq8k9W88WpaoyvVnNI/NBczYK2alraq5ndUY1ZZzV/9FTjcEdqicz7Ev+ymq9W1OCdWYNtVg2m2TWU5tSgmlsj7+gadIprGFBSw6+VNQw6XsNnJ2roPVmDR1UNk6prGFtTQ8tvNfS/WMOb5hp2d9Sg1VnDP901VNyR43drCP2rhsmvaogcfJrzFqc5Gn+axIOniWs9zd+ip+007u2nse44zfiu06R1n6bv7dOsEm9FcO9pGu6chrunqRaPHp0m/NVpPF6f5oawfnOaM6Lk3Wn+/Hiams9rye9Xy5eTa7k7q5YDCbX870gtDcdqiWmq5YkIba7FraWWa2JGay21wqitlkNifHstqh218kyrpV9nLe9FbFctf4mw7lp6hPvtWm4I655aDvfWUnanloy7tay5V0v4g1rO/12Lz8taZr2qlbV2Lcdf16L9ppbdQuttLbli8LtafhF93teyTDwXDz7UsufzM7z88gwLvjpDwNdnOKN8BiOVM4xXPYOa2hm+Uz/D8wlnCJx0hjWWZ/CKOINi3Bkcy8/Qt/EMN1vOyO9yhqIvf+Ogw2+E5f/G3Mrf+FvxLN7KZxmtfha9UWdRNhIWZ/nX7ixrXc6yzvcsnxedJXHXWZzuSvvdWa5+PMuRz87xWPkcWzXPUW10jnEm51A3PYf29HOMdD+Hosc5/gw5h0fYOfwXnCM84RwWy85xIPccTlrn+Xfsee6PO0+H93kWJpzHL+c8A2+dl73ieTqHXOCE0gUua12gfuIF+plewH3qBcZNv8AQrwuy/75AivcFzgdcoP/CC8xbcYHF2y4QXXiBpuILWOy7gPnxC0RevsDTPy5gb3KRepFocZE50y/yXdBFupdf5NaKi1xKvEhaykXUtlxkaN5FtorQoov8vfsilicuolN1keM3LlLTeREDpUtkml0iaNolAr0uoRJ4CdUll/h3+SWiVlziScklzu+4xMPXl6hUrOOuRh1uxnVMN63jtDCeXMdeszquONfJs72OL73riPKtI8ivDrulMm5ZHTXr6/iUX8ei4xJbVcctUVtdR2VNHSdb66hoq+PH9jqGd9RRKNI76/ilq46Z9+pY8bqOwHd1rDS9zI/Zl9mUd5n7RZdR2XWZby5cxrDrMhP/V0/f7+o5ObKetePr6ZlQz0Wdel4Y13PftJ4Y93quRNaTvLieOXH1NCbUY7+knnpxdmk9VcvqMVxezyExYUU9Q1bWs1V8l1zPylXyPbWeBen1XM6uZ2JePbvz61lXXE/S9nr+K5E8O+vROFUve+t6hrfXE9orMY/rCfinnnGv6sl/XY/Sm3rSxYC39WwU/3tXT4r4JJa9r+eVWPyhnr/F3I/1PBLBn+pp/awB588buC5sv2igtk8Dpl82cFwU/68BtW8a6Ne3gXWiT78G9g1tkD15AwNVGtgkvlFtYLX4TK2B5eK1+Ee9gahhDfwuQjQaaNNswEWrgRti1vAGLEc08JswG9nAxFENlIxpIPmHBm7/3EC8aQPm0xqoFn6zG1jj2cC8qAYOljdQcLyBZ9UNzK9p4LFw+K2BjHaZS0cDcd1yTHT1Nsj/2sD+Vw08/ST1vryCSr8rFJpdYWnuFV6JqPwrNBVdQenkFTLE2lNXeFd9hejTV4isvcJD4Xr2CrfEsYtXSLp2RZ7HV8jvkrE9V+jTe4WEO1cIuX8Ft4dX5Pl5hWtvrrDj0xWeF17l/bmr+HVdpfDtVVTfXeX7D1f55uNV1og/vrhGm8o1bqle44raNS6qX+PMsGsc1bzG4NHX6Gt6TZ6314idco0gi2tc5Ro2Xte41HmNqd3X+Ln3GjvuXCPl0TW++XCNlR+vseDz64T0uc6kftdpV7uOu/p1+v5wHU2z62RPuY53wnWOJF1njfoNlmvc4LnmDV4b3SDa5AZPRfjkGzwQvWY36JxyA3uLG9hMu8Ekqxu0et7gmvcNjgXc4LOoG7h9usEKhZvcUbmJm/pNbgy7SZLOTa6Z3uSC2U1qpt5Eb9pNtlvdxNr7Jif9bjIj9yahh27iWnmTis9uMfiHW4yIukWzWiMXtRpJmtQo+5xGFps28vfkRuaZNXJidiPbvBvp59fIBvFVQCPvgxp5GdLIorBG/hFRcxrpiWrEa34jJksambS0kYnLGtFb3shPiY3sTmpEI6WRtHUSs60Rj/xGnAulZkkj6040Ene6kWe1jUSfaSTsfCO/9mvCWq8Jf98mGkKbyFnWxLbEJlKTmvh+ZZPcr02sXNvErbwmHPObsC9o4tvqJl6fa2JOQxMMa8Zcs5kvpzbj7NXMLXHDu5nZvs00+DX/v2I6j+7pzOM4jqQRobYwbRpBYlfK2JeI7Z2KIGqJpWisTcc4bY2qKaWomTGWGtqZnqoGI5YWLWe0pbHFMkTRTvjd3733yf7L7/7uzRNbLLVnvv54nc8953nO9z7P59xLaoaPPJE800dipo/Df/Dxw1wfn3/oI/ojH5vE8jU+Hq73MWW7D1+2j5T9Pg4c9dHphMy1fVyoZXD0PYPvFxt0X2pwcJlB9JcGjbcYNNhq8Imov81gvVj7b4OobIO/i9U7DWrvNli5z+DeYYOFRwzuits5Bn86ash/ZTD/mMEt8e5xg3dOGNwQ75w0mHvW4I18gwnK4Gqhwfgig/wSg59dg35PDA5XG3Ro4ufBND9/zvDzm1g0w8/7s/zMe89P5jI/1ld+xu330zvWpFcrk56LTPr8w2TwMXHc5JQYcspk6GmT0+JcvkmeaTLckhTDbUmRqkSByQWRWigpRhSZ/CxGFEuKESWSYmSpyUUxskzymYDJpXKTUY6kSAuZXBZpruQznskvFSajtag0ee2GyfgHJukPTXwi/ZGkSH9sYogJTyTFhKeSYmK1if+ZGhZmTYtJtSTFpDALK9xicoTF67VFpIWKsphaV9SzyIi2mBkjXrIIxFoEW1pktrF4q51FVV+LLxZbdM+y6L/H4uwhi7wjFgs8i7sVFktuWWyMtPm0jk10lM3mhjaxjW1eaW3Tvb3N9x1tjna1yRhts2GRzZYVNlkrbdqtseW7l72FNluLbc49sEl5aJMnhj+yGfHY5qIY9cTmkkh7avOLeK3a5lcxpoYiX4yrqbgqxtdS+MSEMIVfTApXmGLycwpbTIlQTK2tKBRvRCqKRUkdxYwoxay6inIxu54iKN58XhESlQ0V1xopbkUr7jRV3P2d4sGLisUxiiUvKR6LpbGKp2JZM0W1WB6nqNlcsVKEtVB8LMJbKv4iIuIVfxORCYrVok4rxRpRt7VinXi+jWK9qN9WsUE0bKfYKBq3V0R3UHwmmnZUvPCy4nMR10WRJbZ1VSR0U+wQe3oqvuml6NpPcVB066/4j+iRqDgkeg5Q/CB6JykOi74DFT+JfoMUOSJxsOKYSBqiGDRUcVIMRnFKDE1WnBHJryqGDVOcEykpijxxNU06HyMdj1PMmaS4Pk1RlaFYMF26eVPuPE/OtlTRebkisEXufUDevbCAy0sL8J0sxMwtJL5GEZEtitjzuIiv44o5PLiYzBYlJMSVkj+wlPsZpaxeUkrsR6WUTC0jIqeMw+kBqqcH6LMswPqtATZvD/BtdoDJewP89l2AtGMBxh8PMOVEgCbnZV9pgB3h5cxvVU7D9uVYyeXMyX72HOTbAUGSxgSpOh7kr7lB+pwPEpYf5HpxkElPg5RXBzn4pcNPWxyubHWYuM1BicB2hxU7HbKPOIw94WCI1086FItQrsMfTzncEB+ecVh11qHROYeY8w4JeQ67RP+LDr9edqjKd2hmyuwih4Jih+klDuXiWqnD3TKZd8Oh5h2HqLsOt7uEiJweYp1oNCPEP8XLs0P0mBMiOTPE9Lkh4leEyFgd4unaEHN3h2iSI+sFIa4Uh7i31yXbdtmvXBILXXJFcpHLBTG62OWqmFziUihmlrqExLwyl1vi/YDLQ/FRuUt40KW+47JJvBBy2SJ2uS4dPZfvRJJ2OS0uVrqUXHd5+6bLbRFx2yXrrkuv+y6DHrikPnQxH7lUPnGZ/9RlcbVLtVhVw6NOTY9PRONaHs3CPLaLtuEeXZ/zOCT6RngcF0Nre4yK9JhQxyMY5XG/nket+h4bG3jMetGjKsajQZzHZyKruUenlh4HRU68h9naY19nj5QkjxOpHvkjPVaP9eg83yP9K482lzwmPvAoiKhgTd0KziyqIPXHCgbGaDKaaYJibpzmpljYXPNILG+hiWipWSsaxmv+JWITNNtF21aafeL3rTU/isQ2mlwxrK3mohjbTuMX09prysRbHTTXxIKOmrBOmtWifmfNpyLmFU2WaN1Fc6irJrmbxtdd824vTUJ/zW7ROVHTe4DmmBiSpDkvRg3UXBGTBmmKxKzBGk+8PURzR3wwVFMtVqGJStZsEE1f1WwWLYdpdooDKZpewzU54r+pmpEjNP8TBSM1M0dpQqIqTRM5RtN8nKbDeE2PdM3ACZqzwpmseTxFU3uaZp2Iy9B0n6E5IuzZ0uUC6WuRptsHmoc7pMNdmv17NKe/kdlnNZtKNV83riR+ViWX9lYyMLeS3lk36ZFZRUWfe9z/4j7/BwLSDV8=</binary>
            </binaryDataArray>
            <binaryDataArray encodedLength="8408">
              <cvParam cvRef="MS" accession="MS:1000521" name="32-bit float" value=""/>
              <cvParam cvRef="MS" accession="MS:1000574" name="zlib compression" value=""/>
              <cvParam cvRef="MS" accession="MS:1000515" name="intensity array" value="" unitCvRef="MS" unitAccession="MS:1000131" unitName="number of counts"/>
              <binary>eJzdXS2sJctW7hBIEIiTgEAgjkAgCDmCkCdIzupzERiSESjUiCefOAKJ2CFAJggyIYgRiAoh5AZBniI3qA5BXIG4ijzZAoEc+QQhdM2ur/ur1WvVT+/eM/c9Uel9uqvW7/etqq7dvc8wDDIMl+e8xXOf2jgMT0t7t7Sw/P1mOc5G/94mQjoK8sS5jnP6midL67H6Tcu5D4t/v/4yDH+1tP9Y2j8u7XFpf7C072IMlvYwpvEV21tblBF1i+NTtcWx4zVXU5IVkm3iyZKt7xobJ5a41mpf7Pe62PJNakOK2WNqgXS69lXidQu+sr/FxlgJl+t5Gqv94HOisMLXaphsiYE1LspfcZr6xLjPidPgNWzx/NW+Zf3I9yN5tPw5KocxHLkwRd8Wzv7yy7V2PSTcBScnzAfmhBTs4hoAuetnA3+D1Gsn58PSC7unhjhxbmBTcPB+S844FkJN+16SYfnbbGPBJ6sOeDZ59cLTGXMQ69kl4Suzw5FV4lqtAZvIY8mPXi6hb8TnQ6oNT8mnS8WfkOIwqzzUfPTiAIxafaEnzi+vZONEPjPHPBseMV9ibTNudWJIOrI4kk1S8M/D/5E4oJYMhswz+HtGK9nBOODY1epPyb8ebO0+H4jbajvx+tP5MffLGxOPEaNv0trsAetnymmpJg/q2vp3wn7EsYy0LicbS3HK4pjaY+LBt0v7emm/9nI9Rp59GLfaEIhvF7HlMh8sjlyUT805MXjoxazE0xasHcFILfYWZsDzS4O9n7CS8vPjlJe3KUfIjaTPMUeoyZ/mqUJOmB9cZ0S2+wmNUa9GrzFVsnS+dV3Qfnv1daCaz3Jdv5wmanwTRm7ACjDyLs0xktoT/jYw0IJh9AOGYs4hc3ZyUYqxxw2OL3RFnL1PtSLeN/9Puuf7QPUJNS80xFosfZLXSfaXZVoY8+oPY8/CXU9NaMGtN0bXKi8HzEeOi1dj1hwpvy1dJfs5FlHe2zTXxPzG/ZCP4/Ue62FpT+n4MdUm4HsGri0fOmLMtSkknF+SjiGtw4EzxoZIvp7r1cuYf0r3lfN49fc3ks+xHv8kxeWdWjszRi2/wU/TBsRK8jjGz5Nsa29ejxzxcx0n217UrLBWixP6YjzsQ64Qh9BoJ8ZCN8ZqvYFlpjqKvY9hzO/NS3xhnt3CZ523ltgDWx8SvjCnv1dzOzjEmPLsG2S7XwReJOET9VmSfMQNcodG+Ry3yYlzaxysuMzUgmzrmkC+lfKlbRTjWiuuSzEJql8vfjz/LXs5P5ZtwN5k9PHscW0UwnLFF7YB+n9/wfKHpf3X0n7hqyV/S/ulr65//+vLdd3w+HKdMz6kGo51yyx7v0o4tOKnz3GesB/9JvHsfZrTML9hH4T3Di1sWX9DRxyDe7S3iXtzus+aZds3Qoy5VrVghHMKGx/Grb6K2LJwDRzSsnh8iw27PBnxKuUFNQKYxfiZbKnVoexvgyMXOt/LT80dS8acch1xFNcFP1zaXy/t9eWKq5+ka9+ko4z0vY+Rh578c571eB1v2Pqp/i+2fbO0ny7tdxZe/tHSHpf2v8vf/720f17a5eX6fRjWdxfab5jE3q+rxa+GJcic8TnVhfj5LfFyotz2xM2LIdvQm4vVBmMMc2EyrmsbPN3Acynemsc9MSjVDG8c8vRINe5V7RNNMnTF1Kwpz1uN1PWgJHPtm7CDuo7P657c84a7IPu1ptey+uTE3PKd83OE8zWc6AZdQnbuaqSW68S62V7q52FxUH1e0xwZa9NfLO1vl/Zmab+Yak9I9UfGbV+rhRdFzsn2fQ7qzECyuW+LjlqOLL57DXZh3++S1in4Ll0kv+diTLKcIPneM3KDflyjenJc4rUnQ/ut8fWUavsTrQmxLtQ+9+T4Itu8xftSQcnS8fPyp3ExE5+sHHgxgn7UpTfj9v2WkN1B9vuepfi+pnoc19dxnf2bL9c1N/aOA8WFceHGNemdZPss4vura4ZVi1qwxmNqfkNeKPQr5bYF79qPmk0ut+iI9QzampcKp7Tclngi76V89ZyvNSE/ETezbgDnaR/kj1+uuI33kXOqe1wPBqqBLLvVnpVPxAXNiTVeThx38Xb6cgwmsnmWHCM6Phr/GjfxqGuC/rzDXQMXrP6wC3xHrajiooInHGu5g64Ys0fiy0z5L8VPZKv9Q9qnxv2/jPk95+pjoQ4gb6ZfDfH2+MtxtfIjakzJxh5ecJyCbOugycCS5Y+2eZZtjQ07Atnk2WBdK9mf5VvlL8i21wNf8B0iMFyVadnSgA3LZn3O1KGwUMuxhSmRYceJTJ+DLW4h9QHHwDP4BtmBZLF81iHO55pfsH2SXCZwhByzf61YZw7Hhn134AXfX2n8l5rG4iB5ffJwYTbyfaJxpfhp/gUa6+lvkaXjWsNOLUZsB8+/WqcXF4tLF8M3bbv2p8YzTx4fd9yq+NyCUR1f9GcOlmJl2eKdYzyBC2/Gba/tMm7zrdbr+RntfKR9fa7Bs/IF9YNlN/HY8Hmo2Kdx7Z0T2fu02kR213Kvz2u5Js4UPzz70Qd7Jn/6Mgx/t7R/W9o/Le3Pl/aHS4traXwnjxwA70HxoUVfPIc94DUGaM/l+sQ80PnWOfRiudqp4lfCt8U9T2cRO6NtQxwzyVBcF+xslWF9P+I17W29pb3JKV1f5VYw68Xa48ul4jdfE6dfDfcD2d2UUy23gsue89p/SfiNNSo+9/ijhSf/t7Tf+2oY/nJpf7K0HyztV7+6fn/598u1H7xcn3n5ccoXnvnAM5mQyfhowZVla+RXxMKUvjcK6fg1fX8EDg7S9n1ZDZfr0eAK47bVH/QJuq/KK+fbk6NrR49vzPGdDwX8w+epoE/zxKsvxRgpvNT822GKfLPqY6ssrpMsM8t/RQ77DzlBNkxfxI5Tq6+wJSjbwLtdrgt4inl9GLfv/SPXfuXluu/02y/X7zzj39+la1jHwJ+pQ5/m2Zoro3k4qsWo5bqFc+tcM3ZLeKaG/MQj9rjxvOB3qrbhO17EYofNFt9lu/95ons5vN8yjNvzT3hugnl3pMaw/wPhfuWAE3+NaxG69xSjfjbmmjlyIbt6fNvFV+WgBfNWs+oE1jtoyNUk+T2iiI+HUu3Y1R+x60bN7qDG9eCkFPtByVzrQ0dcd+OMfPXWFytn2o8WTBxp2r6SnlpsvbrWYy9jETgV2dbrkM2YYvua65eFC7qH+ybNVXE9+rsv1+eO4t/xu/JvU02dZauBE/kOHui60hMH9m1O9mF+BHcf0v3/mzF/buch1XnEEJxc61SDPWYOSRbihVyh5vN3RxaegKGJPtdwudYvUbY4Y1rw7uG2VVZWQxrjCUzoPYKJ/LFydJRL2kaPM61YBAaBu0ua47G3+2bc8LrmS/J9XoujOs8B2Eixmgy7rXh4sfJiVoplLS7QNSl7paCT89GUUxWPlXeS3zPpPNdihesteI25w/14PMa1e9wPi+8j/TR9v/cuHfHML8ZdyFats5abTz4nvbHWxjoc99riu1CP6XO0A++G8HvLWI+ufEtxCwV/wTnkM7a347bXKiQL/nC+PQy28LMXeyVZtbhqG/E5GL5oeaXrvfwy8V/BpYUfi09dsQKnxu0ZI2CAZU6Sc7CUJ8QSfMC8/aCwyfe6A8mGXZbvsImxvNrk4LElPlYfnSMtqyXmbLeocT05uwlXKg5NPlCOY6zfjdv6Lz53/mdL+4el/c3SLkuTl+uzNB9TXQw0N+KeG2sj5Oqo/72xE8mfy4ufUSvXZ0LH7V0pYBd18JLadIO9nl1sX9QxQwfHiPSDl5xHK+dWfPS1Wq2pxbuXB7359epLS0xremv2WNdDoz2cMzTLl1odtfpOJI9r54pPOudho+QvjjMwRrxAPef3l/Rx5ctz294Hn4NPj1Qr+Plc8GNKduF5vfg3vtfimE+W/w15hx0Yi3olNN7yReia5e8RzJU4MZMeUfqOcIdlaX9aeFaqJxjD49B/lm1dEFJuB4UntqsV0xrXHCdgc82z5M/91Hyx8qLHCek068Nz3pftdPU5+db8beF4rWl/WsbpPowlxL03tlYOTTxSXAP3OeBHDbee32auC7mM7TXdT/7Wy/W9vn9f2rS0/1zav7xcn7WIz1/E6/HeL67DsL7Csxd479paX3m8a8lfrYFHUd8s2/0invHBM2+4znkCHi6NOrXdmme7PnyO9py0nxaeeuJwFFc9XPJyVjunr3PM8TmouLTwU9c5PkIm466X8/x5xfO45RF7vLznwvWF/bLyY+ngvph73ozb77dh7WOtSTimFp6a/OXxJBd6Mq5QjJnjXh2ysGphoyUnLVjjvJewaNlR8kXHquqfYYfVRLZ1yNO47flNaY9NKP9fq/01fO8QlE7Gfy3/Gj9CGJ6VT9DBmOV49eSpxOuW8ywPNkwUG3wXAj4hbiL5vn8mi3S1+pThTZ2v5YB9m9hPye95XhMOJvILfZErcLeWD1znHHLtELKBeV7idpGzQs9wjVuegDPkopRnzwfo4lgHkqV9Y5uE7EBNnST/jRGNL20f5yvDQcHuFv9acO9d4/xW9cie/xrHnJudThVjq1+J08DskLAOnooYv1dakIVjIDvAC51La1zJPsYF+Mf41XF3MdKYv1q+rLzuuFvBIfQjRhfJ93fgN3KBOsScuRywX/utOdbC+0C6A43XXLXikOknf1lGCbtC/dcYqPjNso+P5xvktcSthHuv3yGMNeauxV6Xt4Wce/FgmRbeLfnIb8wJ3tf4mNZR8XvN+P3mt+l+cf1+PeVufVad893gOzAa5+v36TuJ+MxlvIeOR6zr8JsiUQeeBdPPYXJ9KeXZxRWtHxibn3gzbpidVC3QHDqCjx2vnRhinIURSXau/mj7FL4sTtQw2lN/WlpQvni2cFyQF6xVEY8g5RqhY8BxLMWgJ7daf08daMVKa660XUPijOboIHs9RX2y5SHoMfSZ41DKidaPXJY44PkKbs5JzqxkeVzNzhG+wH/UOuY9+nqxYn/4OWbYqONfyylj3dLh4aSH50ew1aOPr8H/5lqixrD8nlhqWzRfNW4tvM3pyPi3+HQkbje3aBPtuwnN13O6NhFedM0CNi2ceTHJcljIU4vPqCNWfqy+mrt89Gqax5WjuPZwVetb822mXGT6CX8X0hcMfvXqHAydrY3Hefi/hQut9tT0cQyLsgt2cD64PuvYtdS35hpY8Xnlsop/S02z/u61q6X2H8m7ZbfOg9lacly5Dr0cW6u+9MSiNR5N8ar4yHFrrceD8rFWM/i6h3v9t1W3uXa01oysv9j2aq7G65Pk+znI7Uxcvshej+f7LPn6U+u9heNn1IeSH7fYUKrzrdizZKz6Omwtyffyx9eDwdlSLcMR+IntadzWUDjv6bdkYtwnLPPzNjjf4C/kBKWXca7xrXOl845xk+pTi+t6NDggyoYezlt4ZnnsT0v9yOLyTPW+wYYj/NQ2aZyYNpOt3Mfi3RHbICcQFyZDh4U1y5cWrFvj4QMwbP12TJD8+zCdL/5cwlUpdi2Nc8HPWA5pr1Rzh3lXi9M6Jt3H4Yg6cxF/X8CL+Y4rsv1fPXyv/jpucZcx36dv4ZTlm8ZtSQ7bCCwOY35vyuNbuVjK/RmtJm/1HTEdr+9wxufK8L9kpnH7fVYZ8/eF4D+OnnwL13PK3yzbs8Jvxu23lPmZGavGXBp8A0YwFjZOJItzC11WLdH8FdnmL3zfAJxOssXnovR48bDkt+JDY66Wg4niD98mssGTt8O15POvkMwSD7meePWgimUnT+7YyvVSrM/iZUmmVTe8HICzeHbzbeJnfM8m0B4bchqPIY1j7Hf7BzwnHZdUKz6mZ56+S88/XUj/LBs28Bwec7lVt/YlJHmY4/gZmwvrTDaHDl2ai16+WuJXxWUDFi07avys6azxbWe/DNX60GqHVZPWzx150i2Qrfo9ANQ74WNHHCAL2GNMibJ7J1OOYaGWk54xZ9UwlqftEDqnOaTzvJ4zeMWyu/xpjIul++z4NMlUvtY45fGmx5az/NS1oJYvy45STdXnrBhxTIC9SfLzLfWuhNkz4sUy5KDcFkwflQObgrLLyyv6oBaiCcuQoVwTC5jSn6ELNqJ+d9VwyX3yavQtufWuWzj3xp2NC+4XOG7Kb80Zj4seZ3Ud8Owyc1bQd3osyE4x9Frn2E708fqVMF3CZK3vek22PadPNqQ9HfAikJ2af7X87OpfWkvzPTjkszzWUfS34Jced7TulnjVVCdutOGm+k7xfKL7ODwvISkPOge6Zrf4wuOA50nsd6BqnPZ0rFgk+exjDfNevqpjnfj35ETzBrGJsvk9r/g3v3u+1leV16pOZXNwxpVqcIu/zFl99MYyNpHPif1UeOmpi0e40pq/7vps+SFU9ypyguTvoUwqnzV7dC3lGtvCE+9aSONnGfKaPm6/0zST7YyTLEaN2GO7LzRW46wlP7dwtoQHzq2Qbex3CUNVvpyE41vqo+W/ttOzG/iNDe+Q4H3Wt+r5U3BjKsjy7EfcGX94tp7nvlm2Nkn+O5JrbXoesjWVlz+hMasMJ54as54ft+S8lQc1npu4IZ8sX8CDM7DaypUjMlv55WEf8cBvNWkcIA4TY+l5cPlnxZH7akx5PkF3VitV3s6M5z2aKFu9GqpjZOKQcmHJbcFLa797Y/dI0/H63Llk3SHlAHWZbRP6m8/1xp0xJGL7f7S+1nIKnaw3dOjR80Q2D52Q/8+Fw9ba6uHTzQ/VNlGxsead2lzL9bI3HjW5pRjcguuz+p+R31adLf2tuq7rQYusW7DeW3vOzgFjG7VDx8CbZ0p1kH1Di+dnL84d/M34kxp8iPbzb25Mst8L0rHu4WIp10UZB/hXysHZOCzZoP3gGsdzxkT50PNTSa7+bP0N/BzF/D3jt5tDlO+BjjpujI2j84IonRPFXMgmLw9WzHUtyuw9udV8zvJv2HZGDewdEwjru7hK/ns6NQ5XOXejX7XY9ubjSG6ZuxberHHgDGo4ngNmjHNbcWrIKfnp1icjh0fw25wr2cvc1ZZGnJydv9b+ay5KcW20j3MwiD2Pa918Tc8XVl3TLZDtaHOUS/t5wCQ/p5fpJ3v5modDnf9Q4AZk9HC7FK8zMNKM78q5HmzUcNrKlRY8DSnXs2y5QW6F/tb6Od8t9c7C6Vk8Pitnp7aDedYx83Dcgrkjurk2HNFhcdrTs/Yt4PTe+W+t1Uft87jbPEd0xP8eMSzVFsyF8XOcM1BDNN97cF3SL2LXopvy0iCrVwdjvNavNG+26rkFn/fEyueyyao5QbZ9EqxpLrL/fX2On/67hoezazD4xLyy5mBv7u2NVQ9uWup+q7x74+JMv47ElvMofO45/z3Ze9h1iz/AGPA1Kx88fns8YFmT5O84sdxSzrTu1nmjBxNfonZqfyy/ECs81xHf3fo6vcf1Ib3H9Z7e9cXvEeLdroH2ii+ESc5zVzyTjDnJnsR4vuN5/5ljf09u3jof3lJTYxwe6TmcT9yhd9D1b08iJ17eS/WUc7deT5+hY0DOFcaO+lga49UFCw/35NE9cNXbV8+vh/RU4nkmdm/1uRdTR7BwNKY9Tc9FO/3Et7VuyrYXHhwu3xJnqwacgq8bc26NRUwCxSNQXKaCLzgGuc2On7V2y1rmS9vuzUtnyrtF1q3yzuDLvea9Wr0Vul6am1vs65l7zsTCrWu53oZ6fqvtZ+W3Z149cy136/izY3ePXFicuJc/98RSz3q3NO/eEwc9NVDXpp2dxIsm+SfGXpQtQfzrpbh+bq7W5oCSv7oOCzWNI40vS0dpjf19axqLpXo8SAWH3+N2yz3EPXOIeK/3BA7fSnaetb45MlZjBT7Ar3g/NMv23M8k+f0S/r+m9kdzSPNOxLcLNmBckGEXq0H297JcC77vvD0jdz+L7ZZ55Yw1To0LvXWmpX/P+lhjHzi/qNqicV+LMa9Neutjj49nYeSz4r6hZtTWj63NXBdS3ntiY9VVzz6r3lq49OLwfatD957jP4e/nzOmp+j6QjFpXR8dqd+Qn/EyHun93kDX43GiWqrt9Lip++3WKulckHxsjd+fEytnzp1HMPB9r0E/T+3n2Tdu+j6lxX9vPfcl7jua1iyyrTNwvzZL/pvzF8mft8B4XaesGleqF4OSFVTNtdaxWgd8qMX/S2JXzx2IZ4zxAz33Msn2rN+cxkwcm3QOn2t1T+ekhOUsn2Pe8Fvs+O30x/T7LJNsz4qs85PyR2OG7dY5hn8eXzJcyDbfDupvxAf4ZVxprFo4/BLz6tn8vodsuZM+S9et/AUmVlzh9/6JT4wbYE/jUuPjiF8WZoFN8NnjMuu34l/i9pm5ifUI9eqVfisw+vJ2VPsQsv1eHXOauf9A17Jckd5WLiK+iCPbiv+RMCUdE/XjGhC0HU5OuvB3N878P6cYrAE=</binary>
            </binaryDataArray>
          </binaryDataArrayList>
        </spectrum>
        <spectrum index="2" id="sample=9 period=1 cycle=1 experiment=3" defaultArrayLength="3604">
          <cvParam cvRef="MS" accession="MS:1000511" name="ms level" value="2"/>
          <cvParam cvRef="MS" accession="MS:1000580" name="MSn spectrum" value=""/>
          <cvParam cvRef="MS" accession="MS:1000130" name="positive scan" value=""/>
          <cvParam cvRef="MS" accession="MS:1000128" name="profile spectrum" value=""/>
          <cvParam cvRef="MS" accession="MS:1000505" name="base peak intensity" value="367.0" unitCvRef="MS" unitAccession="MS:1000131" unitName="number of counts"/>
          <cvParam cvRef="MS" accession="MS:1000504" name="base peak m/z" value="448.216729744609" unitCvRef="MS" unitAccession="MS:1000040" unitName="m/z"/>
          <cvParam cvRef="MS" accession="MS:1000285" name="total ion current" value="188.0" unitCvRef="MS" unitAccession="MS:1000131" unitName="number of counts"/>
          <scanList count="1">
            <cvParam cvRef="MS" accession="MS:1000795" name="no combination" value=""/>
            <scan>
              <cvParam cvRef="MS" accession="MS:1000016" name="scan start time" value="2.1716" unitCvRef="UO" unitAccession="UO:0000031" unitName="minute"/>
              <scanWindowList count="1">
                <scanWindow>
                  <cvParam cvRef="MS" accession="MS:1000501" name="scan window lower limit" value="100" unitCvRef="MS" unitAccession="MS:1000040" unitName="m/z"/>
                  <cvParam cvRef="MS" accession="MS:1000500" name="scan window upper limit" value="2000" unitCvRef="MS" unitAccession="MS:1000040" unitName="m/z"/>
                </scanWindow>
              </scanWindowList>
            </scan>
          </scanList>
          <precursorList count="1">
            <precursor>
              <selectedIonList count="1">
                <selectedIon>
                  <cvParam cvRef="MS" accession="MS:1000744" name="selected ion m/z" value="634.272658593883" unitCvRef="MS" unitAccession="MS:1000040" unitName="m/z"/>
                </selectedIon>
              </selectedIonList>
              <activation>
                <cvParam cvRef="MS" accession="MS:1000133" name="collision-induced dissociation" value=""/>
              </activation>
            </precursor>
          </precursorList>
          <binaryDataArrayList count="2">
            <binaryDataArray encodedLength="16232">
              <cvParam cvRef="MS" accession="MS:1000521" name="32-bit float" value=""/>
              <cvParam cvRef="MS" accession="MS:1000574" name="zlib compression" value=""/>
              <cvParam cvRef="MS" accession="MS:1000514" name="m/z array" value="" unitCvRef="MS" unitAccession="MS:1000040" unitName="m/z"/>
              <binary>eJwN13d8FEUbwPFUUu5yPbnUS6VXlSIqIPcbpPeO8iodpCOKUgOk9x5CGpDQA0hXOiSUhJYLNQG5Cy1BkKZSBJJ3/vh+9u5mbvbZ3dmZ55kQds68MaDC7Nii0lz1UaU52qfKrOtaZe7mc9W8wOO6ea76uvlbv+vmFy43zc89JPVN8zP9TfPTgJtmm6nGfGLWLfNqyy1z9q1bZhfNbbNCd9usMdw2G7xum328b5sDfG+bQ/xvm5uZbptbB902tw+5bf602W1zhMcdc6HnHfMm4x3zPr875kMBd8zngu+YL4feMb9oe8f8kYvNvNhoM19oaTMPvVNr7qu4a87xuWv+NeCuef26u+bj+vvmz5rdN/8e9tBc3uyh+VGrh+YKXb35D0O9+ZlXvdngV29uFlBv7h9cbx7u8ad5qfZPc4r+T/N43RNzvNcTc/j1v8wh6qfmOZ5PzdHGp+aniufmpprn5jTv5+advs/N5f7PzQ9Mz812wc/NfqHPzcOaPzfPafncfMj1pfmG+0tzB+1L8yD9S3Os8aV5s89L8+dhL80ZrV6aK9u9NDs8+dvc2eGVOUz7yry42SvzsVavzLtavjEv8/nPbAz5z9zQ7j+zyu292dHrvXmZ/3tzUNP35r7N35tj//tgtikazJ01DeYJugbzxMAG82+hDeZ7TRvMn3dpMN/a2WjeoLBDr7XjnI8dxW72XFHY46CyJ8Vgz96X9lz4254qdwf+VDjgr3Kgk9qBFToH7no50Kh0xEflyACNI7qNjpxQOPHKw4mvtE5UOjnzxNmZZeomqDybMMW7CcefN0HoXPB558IVe1e0Tq6UuLnyWOGKu4crLVWuTNO4EqV1ZaPOlUI/V8aq3MjRuPGZlxvjjG784+5OsY87p33dqfNz56mjgpEuCha5KojVKrikV/C4QYHfJCXjXDzY4ObBaZ0HH3t58JHJA5ubitZKFWc1aq56q/nPR02wn5ozT9S0aKLB00NDvEZDjU7DMxct3m5aZii0ROi1PFfq5PXq+MJLR7K3jttOer521bNMa6C1l4EJjQZMCk+KVJ5Uqj1Z0eDJDwov1iu9iNR5keXjhY+bkVCFN3tU3txVe6PVejNP702SrzdH/bz5otibn919aOvpwzw3X6arfTmv9aWJyo+ZGj+me/mRa/Tjorcfdr5+oPRnkYc/21T+LPbxJ0IZwD+GADa1CsBBY6KL1sRNg6QIZKk6kEB9IKe8ApljDiReFcR/miBmOQajDAhmzJ/BVDmE8Nw1hD6aEP7Vh9DOM4RpXiGs1oQyyzOUh29C6ewcRr1rGNHaMJr5hjH1fhirnJryg1tTdrk3lc+zKZNVTbno2ZQBrs1YrmrGYXUzOumasUDfjOZuzSlSNCdQ1RxvfXNGGZqT4dmcKq/mRKpaMNepJe1dJY+WPNPIo64luwzys2dLnvu2pENwS+aFtGSIfSuuu7YiX9uKHR9a0eDaWt6n1vRRt+aCtjWpnq255dSGItc2tFS04aWqDau92vBHcBvmtmzDnlZtaGvXlnn2bfnCuS3hTdoyTt2WZvq27PBsi9G5HXMU7TijbccQQzsm+bSjRN+el4b2LDe2p9S7PW6+7cn0b09NQHu6hLVnkkcH+Sw6sFzXAat3B2b5dWCc+0dsUHzEz+qPOKH5CFfdRwzWf0Qz40fYFB/zu/pj0vUfc8vwMV8+/Jg9Lp9wQ/kJwapP+F79CR+0n8j38RNmeX9Cv6afsMW9I/7ajuzWd6SXV0dSjB0J8+3I1YaO3HXpJOdPJ8oUnfhC14kAr05k+XfCqaETu90688G9M1kenbmr6ozO0Bl/xy48du9CoKYLTQxdGO7ZhXVeXZhr6sKRwC6MCunC/XddsL77lIOOXeX73JULmq78ZujKpeCubHH7jDrVZ0zx+Yx/Aj/jgvPnfKv8nKGaz9mg/Zxrii/Y4vcF/U1fkB/4BU+DvsDBtRtvFd1A241MXTcSvbphNXYjwrcbLQO6sdTUjX5HZfurbmS97sajN91IedeNe++70bmhG3GN3fjDrjsdHLoT4didG07dadWkO8tcumNx7U6Ye3cWKbpzXtkdk6o7pzXdmaXvznFDd5S+3dnr351Pu3TH5W13nD50p6SxO/b2PRjp0IOtjj0Y2qQHm1x6MMi9h3xuPXil7EF/VQ9663qQp+/BX949qAvqwbvIHlDUgxave9DU5Ut+UX5JqFoeNV9ySfslP3t/yQDHngxy6ckwdU9G6Huy3dCT0caejPXriUtIT3KW9OTYfz1Z7mFmtdYs1x0zd7zMiDAz07xBvu5cDIb57oIKhSDEQ7BEJbiqFjQJE8xsEEQ06UWKey+5RvdC492LrSW96O3yFbuVX6FQfcVU9Vf8qP+KCONXck5+xR7X3iToe1Ng7I0huTfT3PoQqOzDEo8+9DH0odizD5cC+tAjtA9LG/rQ2b4vA5374mLsy0mfvpj8+rI1rC+9s/vi7N6Pk8p+8l3uJ9eXftRo+vGprh9Z+n5yHerHMK9+/Grsh8qnH/Gu/fnTrT9blP2Zou5PmaY/X/v257l6APUVA+ScHsgf+oF08xzIofiBPL44EKvLIByVg4jRDuKRbhAlnoNYHDqIp/cHofQYzBzVYLnWDuZj7WBe6wcz1nMw4T6DEf6D+a3FYBqdhvBUMYShHkMwaoawWDuEnoYh8hqHyOsZwvfeQ7joM4QOfkNYHTqE2YqhfNAMZYJuKKf1Q2npOVTOz6EE+A9lZcBQFoYN5Zz9MBnrMAzew/jFZxhm/2E8+GkYWtfh/OQ2HA/1cIoMw5lpGk5l4HA6Bw8nq8kI3ruMoNx9BB2UI+Q7KI96yXcEH/xHkHZmhLw3IxmqGEmQaiTR6pFy7RvJUf1IZjmP4mqTUSgVo+ilHsUOzSg8daNYph/FAeMogspH8Z1iNB+rRpOrHo2TdjSzdaPp4TkarfdoBviPJjpoNN2cx3DffQyDlGM46DGGYPUY/tWOkXvjGPKMY5jnO4YavzH0UI9lq2YsK/RjeWQYywivsdS4jiNGNY4K3Tg6G8ax3nMcn389jivqr/lS+zUluq/xNnzNeO+v2eD/NQtafs2xD1/TxOEb7JXfMNfjG26rvuGA9htC9d/Q4PkN04K/wb/5Nxz67Rscz37DCO14TunG08EwngLP8SiN41nsPZ56n/GM8hvPx6bxdGoxnmS//9Ev+H+0CPsfpe//R2WTb1F6f8tj32/52v9bfEO+ZVOXb8l0+w5nxXeMUn8n9/vv6KL7ji3671gW+h3XHSbQ22kCvztPoJXLBJYrJvBMOQGLeoJclybQ1DCBX7wncPXUBHLPTSCqcYLMjyZiVEwkVjmRdx4Tma2eiFUzkVL9RDZ7TcTXeyIJPhNp8J3IPP+J3A2YyDjXSexVTqKZahI56kkotZNk/jSJKZ6TuOk1if7ekzjmM4ki/0l4mSYxN2QSm19PQu82mXeKyYzSTKZCO5nu+snsNkymqddkcoyTuW2aTJfQyTw8NxnDlcm010yhWDuFRMMUHLym8HjnFNIPTYG3U2j7fgoh6qms1k/ljWEqs72mcs84lXaBU+nafiq9j01lutM0UrTTaKKfxnTjNC71nMZu1XQKtdNx8prO0eDpbA+bTk7z6QzfN53v/55Oi8bpzHGbIdfXGbTxnIG/9wwyfGbwLmAGFc1msK3NDJ6+mcHU/2bI/WMGoz/MoLJhBn3svuek/fd85vg9e5y+p3WT72lQfY/N8D1a2/css5vJPMeZ3HaZyUi3mVx2n0kf5Uw+V89kn2Ym7XQz2ayfSbDnTNZ6zUTvPZNEn5k08ZtJuP9M3gbMxBoq+z2YSVnjTNQes1iuncUb3SwWGGYxzTiLa36zqDDNQgTN4ljwLPaGzeLs81k4O83mXZPZ/OQ6mxdus5mlmE2dcjYTVbO5opvNce/ZfBQwmxLTbJoHzWZD8GwCQmdjdZ7DJcUc+nnMoadmDke1c+iqn0NewBzSg+agDpnD2MY5nHSbSzfFXA4p59JFNZe96rl00M6V789cWhrmsslzLiHGuRR6z8XPdy6eAXM5fmIuWy7M5ViTeXIuzaODah471fNorZ3HVt08mhnmUeQ5j2DjPPx955HjNw+vgHlog+YRdHgen7rP56BiPp085rNXNZ+PNPPZpZ1PO/18SgzzaeU1ny3G+TTzmc9G3/mE+s9nfcB8tK3ng+sCeqgWcEy9gG7aBRzRLeBzwwIOeS6gq3EBXXwXcMBvAZ8ELWBn8wWEfbqAD6sWMFzxA8NVP8j14QeGaX+gSiePhh8YapR8f8DiJ48BPzAk9AeeKBYy22Mhf6kWMkezkGfahczVL+S5YSHzvBbywriQ+T4LWRi4kNfNFvJzi4XyOf1IuuFHcnx/xNf/R1kP/ERv/5+YduknRrgt4jv1Ip56LWK+9yL+8VnElVeLqHm7iP+9W8Td94t41LiIWfY/s9DpZ147/0yq5mdON/2Zoa1+Jtv+Fzorf5H70y9c1P/Cda9fsPr8Qr3/L8wy/cKLwF9kHbGYKYrF/KteTKNuMYH+iykOWMwsuyXkKZcQolrCFvUS9uuW0Nu4RObrS/g2YAkPTEt4EbyERaFL+BC2BPcWsl/7JZS6LWWMailW9VKmaJfyg2Ep/3kuxdVnqZxDS/ktdCmnHyzlhesyfnFfJtfUZWjUy8jWLCNQt4xN+mUyV1/GAa9ldPNexuKwZTg0W8Yp1XL6aZZTpV3O1/rl3DMsZ6bXcv4xLsfZbzkFgctpFrycXSHLZf66nOWaFbjoVpCiX8EGrxW09l7Bfp8VnPVfwRDTCqoDV9DQdAUnnMKJdA4nxzWc/7mFE+oeTr20QxHOAmU4XTzCOakKR6MNJ8wQzptx4ViXhlO8LJz2K8LJiAhna3Q4c2PC6RgbzlvpeFw4EfHh9E0IR50ox04K59vkcB6lhPNJk5Ucc1mJ2n0l16RmHit5Ip3TrkQXs5KDCSvJSlnJwoyV5LxeyWy3VQz0WMVE4yoWx66iZ9wqxieu4ueUVXzquppk7Wo591czc+hqfOJXszN9Nc5ZqzHnrZY5WwQdXSIoUUYw2TsCx9gImiZE0Ds5grp/I/j3fYTc2yIY3BiBt10ktdICh0icnCLJdI5kpVskZ9WRhOgi8Y6OZGFsJN3iIrkcHynzsii5l0bJvSSK2e5RdFFEyWcZRYWU4RFFc3WUzIeiOKSJkvlgFJvaRREUFcWf0vKYKHRxUdySNsZHMTchiq6JUTgmRZGdHMWxtChi0qPwz4xCrIlClRNF57wo0l2i+Z9rNC3coolWRDNUGc1Dj2h+VUVTrY2mSBfNHH00nxrkb9HRLI6JpiYuWp4jms8So3FOiuay9F9qNFddY/jePQY7ZQxt1DG8lrR+MVyIj2FiYgyH3sSw730MropYrkozPWLJNMQSEh6LKSKWA5GxrIqKZUVcLP3jY+X8iaPBPY7zijiylXFM1MaRYYhjgmccZ4xxBE6M4/foOKJi4hgWG8fwxDj+SpLH1DieZsXhrY5noC6ewV7xBAfGc1ibwGh9AnmmBB5EJGCKSSA2LoG52QmMLE4g+2UCk1wT5Z6SSLUqUb6jibKOSiQ/KJE9sYkMiU/kaUIiRxMTeZuSSM81iRy6m8im94nstUuS8z6JZOckLromkeeWxDaPJH5RJcmaMwlvTRJ10kFtEqP0STKHSOJfab1vEssDk5i8PIm7EUny+pN4EZPEydgkvotPojIxiXVJSfRIScKamsTgjCSOZSWRlJ3E0YYkVE2SeeaeTK0+mYNxyYxJSOZtYjKfpyajTEvmtrQjPZlYRQong1LoGpki50oKg2NTeBGXgmtyilzPUnHxSOWFNpVSXSpTDakkL0plZ0QqYdGpvJI0CamMSU6lVUoq76V1aaksSE/l57xUot7Ltg+pXG6U/3NOY7tbGmc80vD1TSNsSRrlS9P4JzaNtfFptE9L4+mqdDrEp+OYkM6ypHSGJqcTlpLOG2nC9XRcb6bLuiqDfFUG89UZZOgziF6VQWVcBsXxGfyckMGAxAyCkjL4VypPln1TZN/UDHqlZWDLz0DjmMkDaZ9bJjHumYxXZNLEI5MaaZcqk9XqTMZoMrHXZbJNnylr20xaeGViHpfJkKhMLsVkMjA+k5CETF5JPyZn0i8lk8DUTM6lZXLzYiblblkUuGfJ/CMLk0cWf0v56iyGxGaxKSGLpYlZvE/O4nZjFlOU2WhV2Xzln82I6GxiU7LpmZfNsdvZiIZsWrmtQWNYQ1zsGibErUGVsIYH0mPnHOa75tDHLYfX7jlsVOZw1Et+XpHD8lU59EvKYUx6DjteyzaHtXRzXytrlLVMWbKW3RFreRyzlm9T19IlbS05mWsJKlqL37u1tLfLpYMil3RVLkKTS7hBHsfkUpKYS2RSLv9LzqVLSi6a1FweSafScslNz+XHjFzic3JpuJSLi0se6W55sj7Mo8ojjxJVHpHqPL7V5PGpNg+tLo/HUpk+jwJDHos88xjqlUcrYx5O3nn8IR30ySPFN48Zfnngn4d/QB6XTXl8E5yHOjSPJ7F5LE7Io21SHi7JedRKh1PyyEjNY05aHn3S8wjJyOO9dC0zj11ZeTxfK//jns9IRT7tlfnc88hnviafGn0+SZ75vPbOxxSVz6S4fLwT8rmYmM/mpHxWJefzTUo+nVPz0abl81g6k57Pugw5VlY+D9bk00lZwJ8eBZxWFbBOXcASTQEddAUo9AWcNBSQ51nAhMQCvkgqICJNfncrlPlOIQqPQln7F8q+hdTp5WevQgYtL+TH1YXUJxRSmljI6JRCxucVsnVdIdtd13HVYx2W5HUU2q/HX7Ge68r17PVYTzPtetYa1nPOZz3jk9azfc96BrluwEezgS7+G1g/ewN7EjcwIGUDrVI38DBtA9dyNjD7/gY5X4tYqijia2URRlURA/VFtDYU4eZZxBmvIoYHFeG6ooiXCUXsSioiKbmIWSlF9E8tomWabEsvok46nVHEqqwiJmQXkZNXxKL8IrxfF/G0oYgHzsUUuRTzQVHMWlUxXbTFeOmKSfMsZr5XMUOMxbLmL2ZSj2LyY4pZGlvMyNRiOqUVsydTtq8ppn1OMe3sNuKi3sgU/UbCPDdS5L2RR8s30iJ+I64JG+V928jFmo3ccNpEV7dNvHXfRI1iE++1m+i8ahOfx27iaMImChI3EZS6Cfu0TRRlbKJ14SYSXTfLObuZDPVmftRs5rDnZlZ03CzX3s3sjZO/x2/mp4TNfJq0mXfJmylM2wyZm2mSvZnUM5vpq9jCU48t/Kjdwqf6LUz22UIv3y3yvm1hccoWzmRuIWTDFoRiK36GrTwO38qWuK18nLSVmpSt1BduZazbNk55biN12TYSErcxPHkbcZnbGJq9jbfrt3F07zZe2m8n3Hk7hxTb5Tu0nVWe21m9fDt34rdzKmG7nKvbaUjbzt307ZzJ2M62zO0kZW1nQfZ2HHK381PhdvZs3E7M8e1EupXI/bkEL48SWaOWYFWVUKouYYumhARtCSP1JQR4lsgasYRd3iWEBZQwLrqEv+JKsMSXsCKphMnJJfRNKaFtagm6tBJeS7fSS9iYWcKc7BKGrymhS04JD3JL+LmwhPHrSlAUlfD4TgmH3XcQqdxBR/UO7ml38I3XDnoad6Dw2cFPzXbwrNUOVizZwe9xOyiI38HqhB3MSNzBJ8k7SM/YQa9Xss1xJwVOO4lw3smMJjsZ7LITX7edMkfYyUT1TnprdtJWu1PWczv50mcnGSt2cidyJy0SdvJ34k42puwkPnUno9N34pa1k5XOuxjksos6912s9djFAM0uvMN2EbV6F26puziavkvOmV2Mzt5FQsEuLqz6lV0uu8ly3c3w6N3cb9xNsHYPBT/v4d6KPZwP38O+lXvIW7WH2RF76BG1h18z98i9bC+j4/fSM2Evv6Xu5dravTR324fGfR9f6fYxasg+2izdx9HwfShj9rE3fh/RifuYn7SPr5P30StlH+1T9+GTto8n6fs4kbmPbVn7aJa3j7f5+zi4bh+33fYT6bGfuar9jFPvl+v6ftpp9+Ot24+Dfj9/STcM+znpuZ/tXvsJ995Pd7/9XGy1n4bh+7n83X65duznj/D95K+WYyXv5+vU/XRI349vxn6cM/dTk7Wfsuz97Fojx7q4H3+HA/zgdgA31QEqNAeI0x/gO88DdDYeIMj7gHy2B1gYcYDgmAMoYw9wN+4Ai5MPMCT1AM3TD6DLOMDovAOY8w/gXXiA6I0HCD9yANf7B5jgcJBPnQ4S5nyQ57qDFHgdxNzsIM37HeTY/IOMzTmIKD/IOMff2Kz4jTHq33DT/ybX898QGb+xJfc3xhX+Jufb73w3+ne2R/5OZPTvNEv4naUZv+O4+XcUykNU+h1iV+ohfs44xNTMQ/TMPsS63w9xuslhQtWH0WkO81R7mNu6w7IGP8wq42HmeR/mb9NhosMOM8B8mC3hh4lYdZgfVh9mQsRhukcdpk30YdxiD/Mw7jBX4w/L9/UwuxMPk5h8mO9TD9M7/TCdMg6TnXeY+5cO09X+CF6OR2T9eoS7zkfY6XqEePcjLFYcYbTHETqpjxCqOSJzliM8k+7oj3DRcIQc4xFivI8QZDrCreAj7F50hNlLjvBZwhG8k47wIOUIe9KPsCLriMx1j/C/NUdonXsE37wjskY9yhXtUZn3HWWP/iiDfI7i73+UheajGFYdJTX2KN8lHKVH0lFMKUc5knmU0++Psv/DUSZrj1Hqe4yi1sdov/wY91OP0Tv3GN4Fx3hbeIy/3x9DqTjO2uDjvFh8nP6Rx/ki6jiL0o7TL/M4Y4uPs+n4cbJPHCfd/gQRDif40fEEY5xP0LfJCVq7nkDlfoJGqVZ5giseJyiIOEFy5Am6xp/gQPoJmdPIPk4nSVaeZLL6JKtMJ9E2O4mhy0mKFpzk/bKTzI8+iSnxJNWpJ/k14yQbMk/i73aKh8pTVHuc4lfNKVl7n5J17ik2dDqFfc9TfDfgFObIU/jGyLZ42Sf5FEUpp4hNO8WS9FOMyDpF1zWnCFx7isrCU6zceAqfKtn32imS7Uv5R1lKjaqUE5pS9mpL2awrZa2+lERDKeGepfzgVcpUYyljvUsZ4FNKD99SPvErRWkqpVF6GVjKg6BSLoTI9mGyfXgpd8JL+W11qay7SmmXVEpwcimGlFJcU0t5Jz1LK5X7QCnXMkopzyzlSFYpv2aXUrSmlOycUuLWlrIst5T5eaVMzi9lTEEp/Qvl2OtK+Xh9KT5FpdhtlMeKUtrclvE9LmXH21ImNZbS3aGMf1zKZE1TRpq6jChNGb9oy5itK2OEoYw+nmV84VVGB2MZod5lGH3KUPiW0Si99CvjoX8ZNQFlXDKVsT+ojIiwMnxnlOG8ooy3Uu3KMq6tKqN8dRlHI8rYHVnGxqgycqLLSIwpY2VsGT/GlTEjvoyhiWW0TSnDLb2MD9KLjDKqs+S4OWXMKSxj1PoyuheVMbqijLr3ZeywP816h9NkOp5mmstpBrudRrifpo3yNJ6q07ipT9MgvdSc5rL+NKWG00z1P83wmNNcTztNfvZponNO02XdaT5WncHU7AwrF50hKPwMf0acITbxDP9LPYPrr2c4df8Mzq/O4O5xlkbpv8iznI07S0byWUT2WUI+nEXVeJY17ud4v+Icj1ae49rqc5yKPEd63Dli48/RO+0cwVnn+H3dOX5+dQ6dfTl/OZVTrCwnVVXOT9py+niV08NYjiWkHDG9nPrEcqxJ5VxPLqcstZyoNeUsXFtOWFE5Gy6Wc8SxgrUuFSxSVDDVo4LxqgpGqivkfleB0Fbwua6CT/QVtDJUEOxZgY9XBRpjBa7eFTRKr30qeOpbwdWACi6YKigNrOBwUAW0q2BU3wqGTasgdnkF/yRXcCutgivpFZzPqOBUZgWHsirYk13BtjUV5KyV/fIqCM+v4OeCCuYVVjB9XQXfrq8gzOk8SpfzPHE/z23leY5ozlOiO0+x/jwZnudJ8DpPhPE8S73Ps9DnPLN8z+PZ9DyDlp2n/crzXEg8z/6U82xMO0901nmmrz3P2LzzDM0/T7+C83zYLH9/e55OThd47HGBP9QXOK6/wDL/C3wXdIF+oRcg7AIP11zAknuB9/YXqXW+yG+KixSrLhKru8jgLy+SvfIiqasuEhFxkeWRF+X6cpHvYy7K/f0iQxIu0i/xIh1SL9Iq7SIBGRe5l3eRUPdLGJWXcFJf4onuEtWelzjrfQlN3CXc4y/xd9Il6lIuEaS4zKjxl1kZcZmBSZfplnqZyo2X6XHyMoW6SjINlaz0rmSRbyUL/CqZ7V+Jb1v5eXAlvcdU8nVsJSKpki+TK/k4rZK26ZW0yKgkMKsSv+xKvNZUos2pxGNtJa65lTjmVdIo/ZdfyYvCSp6sq6SmuJLSrZVMP1rJwNJK+pbJMU9XYn+1ki11lXRvrETvZsHew8IH6YnWQp3Owj29BavBQo2nheteFqqMFi56Wyj3sXDa18JJPwtH/C38FmBhV6CF7UEWNgdbyGpqIbWZhV6fWujZ1ULolxYCe1p429fCv/0sPO8vzzHAwvkRFo6NtrBnnIWN4y10/8lCqyUWTMst+K6woFplwW21jCnSwqM4C7UJFv5ItFCdZMGSImNJlbGkyVjSZSwZFo5mWvg9y8L+bAu711jYkWNh61o5dq6F9XkW8vMt5BRYyCyU8a2zkLjeQuwGC5FFFlYWW1i20cIvmyzM3mphynYLY3fK679gobLSwgWLhXNVFvwbLXg4VuHmVMV/LlXc96jCpqqiWlPFNW0VFl0Vl/RVVBiqOONZxSmvKo4bqzjsXSVr4yr2+Vbxq18VJf5VbA2oYqOpivWBVeQHVcl9tYqskCrSQqtIDqsiulkVEc2rCG9RxdKWVcxvU8WkDlV06F6Fsk8VH/pX8XhIFefGVTHjxyo6RVThkyB/T5exZVTxd1YVz7OreLKmikc5VTxcW8Xd3CqseVXcyq/iZoGMuVDGvE7GvF7GvKGKExurOLCliitPquT+e4Ux+iv0N16hl88VXkdf4V7SFVmzX+FW6hVupl3heO4VstyukqS8SqzqKtHqq6zQXWVSwFX+GH6VoSlX6Zh/FX3JVYa4XyMs+BpD11yjf941djldZ4fzdQo01xFjrqOLvI4q5jpOadfZ8q/83f4G+Y435Dp3gwzVDVIMN0j2ukGc/w1iA27QL+YGfeNuYM67Qc/8G7S/dIOw/24QrLpJkFYySJ43CTRK3pL/TUxBUrAUIoVKYTfxG3aT4AwpU8qSsqU1Uo609iYhuVKelC8VSIU3CV0nrZeKb9J8v3TwJu2qbtLDvpqvtNX0NlTLPVTykozV9PWWfKrp5yv5VdPfXwqoZkBgNQODqhkUIoVWM7hpNaM7VfM/czVx0dUkxleTkSFlVpOZVU1WdjXZa6ScatasrSYnt5q1eVJ+NbkF1eQVVpO/vpqCDdWs31TNhs3VFG2pZu+RalyNNbj71Mh9vAalXw0e/jWoAmpQm2rQBNagDapBH1yDIaSGtl1rGDSqhvETawhfXsPq8BoiV9XIOqqGhOgaCjJr2LCmho1ra9iUW8PW/BpqTtTg+6SGLxxu0d3xFj2db2Fucot+iluM0t1iWSv5Oe8Wrd1v87HHbTqrb4PnbZkv3WZY7G1GxN1mUsptvk+/zdzM22xU/MF2jz84oP2Dcu8/+GfFH7RI/YPxG/7ArVq2ud9hwOo7LE25w+q0O6Rl3aE49w57C+/g/u4Ong138Gm8Q4CdlWB7K00drLR0tNLWycpHzlY6NbHS1cVKL3errP+tfKe1MllnZZ6nlYVeVn42Wgn3sRLhayXGz0qCv5XiECtbQq1caGPln85WPLrJcbEyaZiVmSNkv6+t7Jhs5dIsK88XWuU6ZqV9hJVPIq18Hm3lyxgrItbKgHgrQxOsjEy0MifdyopseZ418v858jxrraTmWsnMs7Kh0MqmdVa2rbeya4OVvUVWDhZbubNDxn/KyuBzVoaXWxlTYeWb81YmXLAy5aKVGZfkuJetLKi08pPFypIqeY4r8hxX5bg3rRTUWCm6ZeXXO1b2Wa3UPrJi98JK2Ft5f95Z6dEor8nFxjx3G4uVNlarbCRobKRobWTqbOTobRQYbGzwtLHZy0aJ0cav3jb2+9j43dfGMT8bp/xtnA2wyfzCRmWgjWtBNqqDbdwJsXE31EZdmI0nTW08b2bj3+Y23raw0dDShmNrGy5tbCjb2tC0s+HZ3oZvBxumj2yEfmyjTUcbH3Wy0amzjc+62OjxqQ262ujzmY2Bn9v4toeN6T1tLMDGT8JGRG8bsX1sZPe3kTfAxrqBNrYNtrF3qI3fhtk4OULGNVbG842MZ7yM5VsbExfJ615q42icvI54eR0JNixJNmpSbFhTbdxPs/Eo3cbTDBt/Z9p4nWXjfbYN+xwbTdbaUOTK2PNk7Pk2fApk7IUy9nU2Wqy30XaDjY+LbHQptvHFRhtfbrLRa7ONfltsDN5qY8Q2G2O32/hfiY1JO2zM/1Vex24bS/bYCN9rI3Kfjbj9NpIP2Mg4aKPokI3TJ21cLrXxV7k8r0WOf9NGz1s2vrpto/8fNqbctfH9PRvL62zEPLJx/B8bl17buPrGRv17GbdDLe0VtXRU1tLVoxahrmW4rpbxhlometaywLuWRT61LPWtZaVfLVH+teQG1bI9tJbjzWspa1HLN1/VsmRALeEDa/lxaS1x4bWkrKxlY6TsF1XLq4xa3mfWYi6qZdLWWi4cqeVlaS1fVtXSpbGW713vstNwl7fBd/l47F1+mHyXMwvuYll4l/J/7jJGeY9i73vMnXiP2XH3yEy5x5b0e7Iuukdp9j1eF97j3dl7nH54jzin+9zT3mda//s8Xn2f1on36Zp8ny9T7jM47T6Vxfc5qXqAwucBC5s/YHf2A35f84DG9Q+46/CQ80EPaZP0kFHpD3my8SEe2x5iKnmItuIhn1x6yADLQ8ZfeYjatY4WijqSjXWs96ljq28de/zqOORfR2lAnZz7dVwNrOOPoDoeBNfxNKSO16F1NIbV4dqsDm3zOnxa1BHSso5Wrer4ok0dflNk28o6OkbVMTi2jvPZcow1coycOp7l1vEmrw67gjrcCuvQrasjbEMdbYvq6FxcR4+NdfTZVMfQzXWM2yJj+rWObbvrOLK3juYn6si7WMcYu3qaGOrx9qqnlXc9HX3q+cqvnsH+9YwJqGeiqZ6ZgfUsDKpnWXA9USH1pITWkxNWz4am9WxvVs++5vUca1HP2Zb1VLaqp7p1PXfb1NPQvh7Nx/W06VSP/UA5Tmo9O9bUc2JtPRW59VzJq+eP/HoeFtTzvLCet+vqcdxQj7KoHq/iej7eXM/nW+rptbWeQdvqWb5L9v+9niFn6mn+tp4uXo+Y5veI+f6PeCYeMSDiEa8yH2GX/YhtWx5x1+tPfmj6J6fb/kn3qD9ZnvAn6Ul/skbxmN9Vj3H2esw3psd4pDymo/sT+iufsMfzCfNWP+GM7i88Y/4iL/0vtmT8hXv+XyzRPeVZ5FPeRz3FLf8paudn1Ho+Q5n+jCWPnzHjh+cyH3ouc5rnzF77XNZCz8nOf06V/QtauL7gg/EFSp8X+Pq+oLP/C9qNeEHfpBeMSX7B1JQXMi97QWjBC56VvGCP00v+cn2JQvESX+VLuqheMlLzksnalzL3ecl575csa/qSTxNfsiHjJXfWvKRVwUuG1r/kq4V/8y71bz7L+hsHxT80j/iHRyn/0NDkX5xy/2Xp3/+y0+sVjv6v2Bz5ikVpr+R784reha/41+U189SvOah/jdrnNUG+r5lmek1e4mu25L/Gvug1pW5vmKp/w0nvN1zxecNrvzd8GfSGqlVvUGS+YWTOG6atfcMvuW9IyHtDaeEbrq97w7sNbwja+IbRW95w69gbWTO9xeL1lvvGt/j7vaW9/1vMAW8JbfWWEz3f8j7xLZuz33JozVsKNr5lSdZ/Ms/4j0nO7yh0fccet3ckeL7j5qx3WDLf8VD7nhFN35OZ8Z5BBe85pvpAss8HLvl/oLD5BwLafWBWjw+sn/FBXscHjp35wGOvBrx8Gujp18CNkAb+Cm1gTMsGcqIa+NOtkV/1jXT0bZR5WiPf+TfyU0AjCaZGNgQ28ltQI5eCG7kf0sh/oY1omjYyvWUjGa0b6dWxkbifGrkZ1YhTbCO+cY18FN/IupRGuZc30tnZTkxysRN9lHZC6OzEe4OdGB5oJ972shOv+9uJVQPsRNggO/GrdGuUnTBH2Ymx0XYiOtZOFMTZifJzdqK23E5EnLcTuRfsxHfO9mKiwl4M6GUvPoqwF+oMe5ErhZXai4Pl8rO9g3jg5CA+ODsILxcHkaZ0EHfMDmJhXweRNctBLI92ELtjHcS8BAcxMdVBxFU4iA4XHMRmD0fRUeUoTkgD1Y6iRpqmcRT/SCu1jkKlcxS5Ugu9o9gvmQ2O4pL0o5ejmOHnKE73cxSGQY5ivdRusKM4LPUZ4iiuSROHOopn0tJhjsJtuKPIkkJHOIpuIx1FhXR/lBz3W0eRkuQotic7ik9T5HjSsFRHYZVmpclxMxzF9SxHsWyNo0gukGMelO0WR1Hi5CSmK53EvV5OYmWkk+jh6iy6eTgLZR9nsWuJFOksfopxFk6xzmJcgrOosTmL/F5NxPthTcS/CU3EpvQmYpqTizA0cRFF0rFBLuL2YBcxa4iLuL/aRQRHye/9XMXUEa5id4Sr8Eh1FS8rXEVqpfxucRW4uolihZvoaXYTP/RxExl93URatJt4Uuomrse5i22J7uLzJHfxUZq7OCUNT3cXN8+4i//OuovLKoXokKIQL68qxMn3CtHLTSmuS9PdlcKpr1K06KcU/fsrhf1Apeg4TSneRirF5FileCWVxCvF1mTZ/6RScFoppp1RivizShFwTinuunsI+yEeYt7XHiL4gofoeVgltgi1GBanFpf2qkXJabXoW6EWCTfUYqKjRgQ4a8Sv0iE3jfyvRrgpNaLMQyP0Go3YLI36SiOW99YIu8Ea0bhKIxZFacSzWI3YHq8RE89pRFy5RrS+pBG6ZK0oWi99qhOb43QiQakXSo1e/OujF9av9MJ9sF5cjdGL72P1olHKjNOLVvF6cUIamaAXj6XwRL3wStKL7VLPZL24Ls1K0YvsVL28f3oxOl0vvDP1ouNmvTh5Ri92lOsFFXpRLc05rxdOF/QiRzp9US/GXdKL51LUZb3wq9SL2xa9WFClF59c1Yv/XdOLgrd6EfxBL54oDcJjsEGcOmsQfkM9RUOyp4i87Cmiqj3FnA+ewj7ZS2y86iVaN3qJKe5G8V5KVxhFK6VRnJLGehjFcylaZRSBaqM4IA3UGMUDSa8zim3Sw1ZGsesro7jT2yg8+hpFsfR5P6PIGWAUHQYaxTnp20FG8VpqOsQoRgw1ir4jjEI9yig2S91HG8XsMUZxIcIoXsQYxeB4OabkmWgUOySRZBS3pR+SjUKRYhQbpM9SjWJGmlHYp8uxM43iyRqjeHXKKPqfM4rF5UbhetEoCqUul4xi6mWjaJCyKo3itMUo/qkyilXXjaJzg1G0F95imaevkBua+LyPr6js7yuyh/iKDkN9Rbl0bJyveP61rxgywVesmugrRiX4im0f+4lr5wLE3PIAsbMyQFQ7m8QvbiaxQmkShzQmsd5kEuc/MYlnvUziTD+TmDbIJNQjTcI53CSUq01CHyX7xpiEb6xJDIkzicdSVLxJBCeYxBFpdKJJvJQSk0yiRbJJnJLGp5jEGyk91STapZlEuTQ53SQapbUZJtEp0yQqpZlZJtEkW8YgfbHGJG5IC3JMwmOtSWyRyDWJO9IveSbxoMAkDqwziaHrTeKJFFJkEmOKTaLVJpM4LeVvl2OekGOdkmOVynHKTGLxWZP49ZxJ9C83iYeS/3mTOCgNu2ASf0kxF00i7JJJHJfGXTaJf6WUSpNobZH3QppQZRLvpTVXTHKumsQlacY1k3C6bhKF0mc3TOKaNO+mvFfVJrFZMteYxM+35H27LWP+wyT8rDJuaahNxi2d9QgUOepAsdUzUBzyCxTFzQJF9xWBYvnqQDHqVaAwrgwSxakh4t9XzUVacSuRfKOtuFjSTvR0by/c13QQ76d/Kr7s/aVQ3+wlguP6iL+z+4uqjIFi87SV4uaPsaLXT/Fi77BsYRqeLcLarRH3H+eJtKnbRMD8EmH+sFssXXlQuP52WdScuCy2GuvE73//KULm/S3+D6/pFVo=</binary>
            </binaryDataArray>
            <binaryDataArray encodedLength="1828">
              <cvParam cvRef="MS" accession="MS:1000521" name="32-bit float" value=""/>
              <cvParam cvRef="MS" accession="MS:1000574" name="zlib compression" value=""/>
              <cvParam cvRef="MS" accession="MS:1000515" name="intensity array" value="" unitCvRef="MS" unitAccession="MS:1000131" unitName="number of counts"/>
              <binary>eJzdWi2P5EYQbXBSAgcEBiwIDFh4QWnPBQYcyA9YKQcP7E8YEmkVcFqdDkRBhgtPAUlAwKBTYOApyD/hYGCq5Sr7TU1/VLc93kvAkz3jcnV9vKpqe8a5w9euGs6Xr3vCkTDwec/Aex18Lum8BGJrik3en9oXs3mp3SnfY+t+bMB81trbkvPaeKwRv6V5ruU3cm9Nn1L6Utd9ZT7XxBr1VMrFFvbH1vKJa0t7YEttXDIW6M/zzrldN86CKzpedywH63vgfImrllhpmRrZ2pysGcfUPNLX1qoRq54WfqW4rmVK+UZ5nMupGKVk1s4LrhfOvT/1u0Yffo7dn1sf77nUXirXL2LxttayxrEib9Z9R+/P5fW9SR1KzuoP7o0s8VvCwVa5LIK93Xgc/JgXS62W9i2TbX6EpUdU+cU6+0i8NUdzuddy4r/E46qbfUB/Ynl2cK9j2waDL2iv43zIvUPCl7PPvO5RxTsWD61H8h2rk1TMLDky1Z3K6aFCd2sN5HiQ6zUlzmtZr3ROPoJc7+f9kqVOlvicqpeaeK0V9yW9y1IPUsc162gOTDmstBXryXpvjHcp23McsdbmUj4txRZrOshBLBelWSRHyWUtn7ZGqj+ZYhT5HvXpWLhETEu5rukBeibV+FGbp5ivH0MukXM6v9rfcD3sF8Jz+E+EW8Id7CVkbxDkjxkfc3WBPRGPMltqdab8OFmrgl8WtOZ3LV6gHktPwX6E8rpGUzZibeTi2TI7NGeXxsh6f2ru1+q2fFfUbcwDfp/qrc2xavTNyjs9E5fmrqavL8nvErlWO6QX6vl1th8xxnOSMdbxWjHYeg4u5pbmVYS/NbbE7onV7RZxuvQauiZz/Ssnc0k70cbSXgjPB0avcPTznmjSaeCKtiMcw+8e4Rn+hn8D6QmeIb+JyHs22SdN+6UFNY06erZFeo8HvSXdPfg06FhC34pxpZa7sVytXUuXrhdrrnI1cuS87HiP7rr5fxThfIA8xjifWxNzL0dLHmLXda6RC7n4xNZcE6V5sfX8arXTIpfTJ/n2UPvYDxycT3mrqLeWPJ7NCT/2wk/3zl0TviPcEl4SXhC+IewI70nmgfvnfTc+y953c58+si+HBL9KdmIvnGZB0E9wtP5nhD+70ZaB1z7wc/QN1+SOf9uWfq77Yksfn3zx4xzB3E0+qc+t/K6NWa6WamywyJb6kP4Oe6NwA+PvE7HK1ZDoHIBrOsdFf0EGdTjo9TE/UrxA3lrjGOPhWj2xdpY0r+FPY5DS3VJza/C2dV3n59/Adex03Tf3Xj/3uHAe+tZf3dh7/yZ8/swdfiA8EH575twvdLyj4/eErwifEH4luXeE14SfCQ/cs58QPnDf9Lz39bzO4E9/h/TKvxw/rfG3xuQkllBroZ//Q/hyP/r4nvAHH98QXhG+ZR/vWfZ3xh3MA9/N+2Xx2dJP1+BfqRdZrq9VB1vqWAtSG5JPeX57zvsNmfEyVzDHUlM5DstMkqMDPXJdYlLTRyZZrrUbec/Ptu46eKZA7kMPtc4QnD2oB3mOtfVfw5Le8ticrlk3NjtjPNjSl5a1ivcAZ1Fe195W9tfO8JaYiK9Sp9PMhZ6D+Y/ZhDUs8RsiPe7sngTHcnL/Vzx2PW3qo3ADnokPHt5fQR1a9iFH0Dldu1A8PdiW4rZVD/ob67Gxe07WgzpNyeXyYFnzsXiCvkisrvh/CeEdyxd72rsQftyP74LCfvvpfnxHFK695XdBt/D+fNfNvaln3kkshIOxvUiu9+m4Yz894Qzvqa7ZrvAs8JaP8r7/wO+Gbvm89/PzQe/V/2tVv9TIxfTx8S9n53ee</binary>
            </binaryDataArray>
          </binaryDataArrayList>
        </spectrum>
        <spectrum index="3" id="sample=9 period=1 cycle=2 experiment=1" defaultArrayLength="16181">
          <cvParam cvRef="MS" accession="MS:1000511" name="ms level" value="1"/>
          <cvParam cvRef="MS" accession="MS:1000579" name="MS1 spectrum" value=""/>
          <cvParam cvRef="MS" accession="MS:1000130" name="positive scan" value=""/>
          <cvParam cvRef="MS" accession="MS:1000128" name="profile spectrum" value=""/>
          <cvParam cvRef="MS" accession="MS:1000505" name="base peak intensity" value="47.0" unitCvRef="MS" unitAccession="MS:1000131" unitName="number of counts"/>
          <cvParam cvRef="MS" accession="MS:1000504" name="base peak m/z" value="650.026628354592" unitCvRef="MS" unitAccession="MS:1000040" unitName="m/z"/>
          <cvParam cvRef="MS" accession="MS:1000285" name="total ion current" value="7561.0" unitCvRef="MS" unitAccession="MS:1000131" unitName="number of counts"/>
          <scanList count="1">
            <cvParam cvRef="MS" accession="MS:1000795" name="no combination" value=""/>
            <scan>
              <cvParam cvRef="MS" accession="MS:1000016" name="scan start time" value="2.3391" unitCvRef="UO" unitAccession="UO:0000031" unitName="minute"/>
              <scanWindowList count="1">
                <scanWindow>
                  <cvParam cvRef="MS" accession="MS:1000501" name="scan window lower limit" value="500" unitCvRef="MS" unitAccession="MS:1000040" unitName="m/z"/>
                  <cvParam cvRef="MS" accession="MS:1000500" name="scan window upper limit" value="2000" unitCvRef="MS" unitAccession="MS:1000040" unitName="m/z"/>
                </scanWindow>
              </scanWindowList>
            </scan>
          </scanList>
          <binaryDataArrayList count="2">
            <binaryDataArray encodedLength="65772">
              <cvParam cvRef="MS" accession="MS:1000521" name="32-bit float" value=""/>
              <cvParam cvRef="MS" accession="MS:1000574" name="zlib compression" value=""/>
              <cvParam cvRef="MS" accession="MS:1000514" name="m/z array" value="" unitCvRef="MS" unitAccession="MS:1000040" unitName="m/z"/>
              <binary>eJwM12V4VFfXgOF4Mu6aZJJMkom7lirMg8cVr1B3L22B4hIhnuDS0rduVL+2UFzjRrBC3d2BhG/9uK8z2WfvJXsmR261XPS+5bjoPei86B0Jvej9Ieyi1xBx0RsbedGbH3XRO9190ftwzEXvytiL3k/iL3r7Ey56I1IvemdmXPSeqLvobei46H1vw0XvuU0Xvb9uvuitffuit+jbi97Tqkveaw2XvAvMl7xnHJe8tvBL3usiLnnfjb3kDUy85E1JvuQNr7vkndlwydvWfMn7Usslb1/bJW/upkveh7de8m7cfsn7+o5L3oBzl7xexWXvvarL3pe0l70XjZe9WvNl788Rl709SZe9Exove9taL3v7Oy57L2+47NVvuuwt2nrZO3/bZW/4S5e9GS9f9v749mXv3cpR7zOqUW+retT7kmbUu0c76h3QjXq/1Y96Rw2jXqNp1Osxj3qvtox6b7ONer8IH/X+6xr1RkWNenPdo94az6j319Wj3sC1o9602lHvrPpR7wPrRr0rGka99o5R77LNo96OLaPek9tHvdado97k50e997w46n3llVFv5TujXvOeUe8V5Zj3Bu2Yt8045t1rHvMOW8a8vvYxr9Ux5k1yjnnHh455q8LGvK9Gjnn3R415T7rHvPcnjnnfHDfmrXh8zPt265hXuWHMO33zmPfmLWPeJ7aOeeu2jXm7nx3zfvHcmFf3vzFvyUtj3qZXZZ3+ivdN0xXvYfMV71nLFW+I/YrX5bjifTz8ivfZiCve7qgr3i/dV7z62Cve2TlXvM6aK97/Wq94r1l/xfvKlivefVuveH/efsWbsfOK99EXrnhrXrzivfjaFe+A2ofvNT746HzA6EOPeMjswxqLD5/jQ8U0H+6Z7oOm0Ic3i3w4UuxDWYkP58RdpT60l/tQUuXD6rU+mGp8SKz1YXydD53ii3ofVjX4YGz0YYuobpExcX+rDxfFyjYf4jt82NTpQ1yXD7vE8W4f7uv14V+xos8Hfb8Pm0XcgA9vi+sHZY6oGpL6xH3DPvwnVp6Uv8/4kKXwZY/4WeVLk8aXcK0vL4m9Ol+eNvoSbPIlz+LL7TZfFA5fDk7zpWS6L3cW+LKk0JfoYl/KS305L+4p8+Ufsbzcl7hKX4ZW+vLkaom31peiWl9Oi9vrfPldKNf54m7w5UijrG/ypbNd4r7oy8u7fbnvsC+Jx3zpOe7Lo52+1HX5Yu/25Xmxu8eXW/p8earfl5YBXyIGfTk77MuGU758FOLHZIUfg+JHpR8ujR95Wj8OiF0mP4au8WPLRD/em+THJwV+3Fbkx29CWeJHh3iz1I/Py/24VOGH4l4/ClbKnFV+/C4Wr5Y5a/y4tsaPB+v8uCyeXefHlEY/fm7y4+lmP460SbwDMueIH8dFzXE/dnf6Mdzlx6IeidnrR7uI7pNc4li/H5n+/twW6M/vQh3szwbhCfHnbXGDwp9OMVPpz9fiEZU/Pmp/6oVT40+21p+9olDnzx16f5Ya/Nlk9Cfe5M8Esz+zLf48ZvXn+0n+PDHZn4Ap/jSJV6b6kz/Nn0OibLo/58W9Bf78J1YX+mMu8meHSC325yMxpcSfX0r9WVjmL79ff6Ir/Dle6U91lT9firFqfzJW+jOySnpZ7Y9mrT8bRVyNP++I7+r8aVwnORslp1jdIjlaJXabP1PbJf5hf3494s+io/7EHvdnl7jhhD9dwq/bn/Aef14Wh3ql3j6pV6wekBiDsmen/LErAshSBnBGFcDf6gC2agP4P10Ak/QBDIpfDAEsNAbQYQpgljUA55QAVhUEkFYUwEhxALeVBPCHWFIawKayAN4vD4CKAPrFjZUBPF0VQEh1AEmrA7h5bQCLagJQ1gawXnjqAnhbjK8P4Pt1ASxoCCCqKYA3xIyWAL4W4e0BvCxGDkuM41KbmHwigCExvzOAxV0BbOwOIL4ngL7eAH7qk5z9ASgGAmgX9Z8HMME/kLeCAwlUBfKNNpDHdIH46wNpEhGGQI4aA3nYHMgmbyA3TwrkV7GoIJC4okC8xYH0iZ9KAvGUBzKhIpAfZgVyYmEgASsCeXyNHNcG8kZNILPqAvlWNK8LJKpBxsSJRhlvknnNokNqWB9Ii+jcGEj7WxJ/fyATj0jOo5L/eCCTOgMZFPO7AtH2BJLYG8j/icl9gSwdCEQ3GMjU4UDcQUFcHxxEl/g+JIh2ZRAxqiB61UHM0wTxtDaIOH0Q7woMQdxsDGKyNYhLniCWEETSpCA+FCcnB7F9WhBnCoL4tzCI1UVB7CwOYl9JECWlQXJtCuK+siAui0OVQVRUBfHUcom7MohbVkuMmiCm1gYxIm6vC+IvYVoXRHpDEJ+IosYgzol7moKwtwSR0xrEtBcl1rEgHj4RRGNnENd2BxHcF0RsfxDviJsGg9AMS8yRIFaeFoHB3K8IJlQVzDh1MN9ognlcG0ygLphWsUsfzHhDML3iZ2Mwi0zBqM3BbBKJlmBOWoP5yxbMe1ODGZwWzNKCYAyFwWwXaUXB7BGFxcGcFfeWBHNJ1JQG82hlMC8sDaZyeTBvrpK4ayVmTTBT64K5sz6Yf8TzDcFkNwZzUJQ3BfO58G0JplG80RrMdW3BdIm57cGo1gfTsCOY/zsQzMjBYJpOBBPZGcz1XcF0i3ndwfwkFvVI/b3BJPUF86GY1h/MXQPB/CvWDAZjGwomd1jqOik9nwnmmXPBTA8M4Yy4GBRCTXAIjpAQ8hUhPK4KoV0dQqwmhHcF2hAGxXxdCH+IZfoQ9hlDuGAK4QFzCFdEgyUElzWEufYQFjpCmDcphI+nhnBpegjOwhDGFYXwXXEIC0pCiC8L4X0xuTyEnOoQDomWWSHcMjeEz5eG0LcyhN9WhaBfE8J2sXdtCOdrJFet5KgPoXudxG8I4WexqDEETVMIZ1tCuLc1hLq2EMLaQ3h6QwiWt0I4cDAEvyMh/H5c6j4RQll3CA/3hODbG0KTiOoLYXy/5BQ3D0hesXQwBMNQCDvEZxdCcI9JHH8F5QEKvhDzFQr+EGaVgp3ioFrBlxoFj2oVBOgU8vtSEKNX8I6YaFAwJG4zKvhLrDQpsJgVPC9yLAoetylYHaZgSrSCEfFjhoLfvZJnssSZKnGmyfrpsr5A1ouVhQr+V6Qgt1hBVYmCjjIFceUKPhBTKiSGuLNSwX/ipWoF42YoODtXQdptCpbfq2DeUgW65Qq2ifQVCvaKz1YqaF6twL1GwS7hXatgQMyvUfCnWFErvdYpOFQvOdcp+Fo80aAguFHyi/gmyS+mNCs4Je5qkfyiplWBs03By+LHDgXjtymY/KKCE/sVaA4p2Co+OazgwhEFUccVTDghecX8TskrVnTJXnXLXoncHgWHRXWvgm/Egj4FIf0KNogPBxRMG1Rwz5CCumEF4ScVXDeiYOmoggofJV+Jx3yVtPspORWg5NVgJV0hSn5WKHlGqUSnUrJdZKiV7BNlGiWfi0e0Svk+lfJ9KonVK3lPTDIoOSnuMCr5V6w1KXGYlbwsrrYoOSHmWJX8KBbZlGjtSraKNIeSIZeS2yOUXOWWz0lKUm5Qskc8OEEJE5XcNknJ32L1ZCUvTlEye5qShdOVbClQUlKk5ILwK1ESXarkHTGxTMmwuL1cyT9iTYWScVWSc6aSvbOUhD+gZNnDShIXKDn7pJLvlyl5ernEWaXEd42SZnFHrfQh1tRJ/euUdIq5DbI3Qtck+yIympXsF+UtSr4Uj7UqOd2hRPmskuTnlJzfKfW/qGTHG0ri31Hyf2LLXiUPH1BSe1TJa8eU/HZCialLyU6R062kukfJt+LJXonRr2S3OD8gdQ3Jnp6S7+i0kkPnlcz7SckDfytZekXJcz4qDvmqaAlRMUmp4k6Vilq1ijCNitdEj1bFTToVv4lco4oZJhXfiafNKtQWFZ/ZVLzvVHFPmIr+CBVvp6k4PV6FfYqKcVNVdIqfp6l4ZroKQ4GKZ0VWoYqqIhXfiAXFKhQlKorLVFwQD5Wr8KtQ0SpOVamonyHz5qvYeJvU+YSKM0tUOFer6F4jNa1VcbROxQ/1KjQNKraJ9EYV+0V5k4ovxePNKoJbVGwQia0qPhIPtqvw7VAxskHF3RtVPLdTRdnLKvbtl3UHZN5hFR+LwiNSyzHZG/HecRVTTkifnSpGxVvdKrw9KgbF7b0q/hFr+6S2fhWvimsHZO/ETYMqfhcrhlRYhlW8IGaPqPhJZJ1RofpUxWbx+28qHhuTvQxQc2+QmokKNbUqNat1aux6NdcY1HSJG41qfhPLTGr+Z1bLe42a2Va1/G+o2WFXc9ajpilezaRENZeS1Dx/lZrPJquJn6bm3HQ1voVqmsWpYjWjJWqiytTsEpSrGRa1lWrCq9TcOkPNq7PU/HqTmg0PqwlbrebvtWqctTIueurU3Fyv5upGqalJzc9taowdanaKo+vVzNogNYk790vMI2oGjqkJ7VTzmujrUuPolfX9av4Q9kE1L4vuITU3DatZcVLNuFMS42s13/+sZtufaiouqvkiSMNjwRpCQjQkKzSUKDXs1mhINMhRPGKSzxYND9s0PBin4dw4DdMmaTgrPpiq4YHpciyUsSI5Jx4o1uBbosFTKscKjfzm5HylhulVcl60zpA48zV8eruGCw9rSFqk4fHlGjau0FC2SsOXQlmnIa1ewz7x9ToNTzZoUDVq5N1XQ3qThv3im2YNT7VoULdq2Coy2jQcEFXtGr4VT3do0KzXsF1kbtBwSFRv1PCdWLhJg3azhh3i8BYNM7ZqWPycRn6zGgb2abh9v4baAxpcBzUMHdJw8bCGiKMaJnVpOCXGujU09WiI7tXwnpjSp8FnQEPsoPQqpg1Jr+KBYQ1+JzW0ibgRDR+KglMazouHT2voOKOh+Jz0+JWGay5rGAzQckeglouiLkhLRLCWXYIQLSfF3Qotl0WDUotbpeUdcVqt5V6NliuiWaslVqflAYOWNqOWD01aLpi17LZp+dyu5TGHlk1OLXtDtZgTtQRP1PLJJC1lk7V8JRZM0aKcqmWLSJ+m5YComq7lO6Et1LJDZBdpOSJmFmv5UTxTouX5Ui35ZVqOi7nlWn4Vyyu0WCu1vCSurtLSLW6u1vKnuH6WFtdcLZNvkV6Wa3l3hZYpK7Xcv0pL62otcWukdnF+rZaHa7QE1mrlnUpLUp2W0notT6yTOhukxkapUXzXpEXXopXnby1Hxf86ZM0hWSOSDsuaI7LmqMw9LnNPaFnYqUXfpWVOj5ZfhKVPy4virwEtrw9pGRzWUj8ie3tay3NXtFwToGNtkA5viI5hcVmh46xaxwMaHR/rdHyh1/G4QYfCqGOzSDPpOCCqzDq+EwstOvRWHc+JYzYdc+w6asJ1dMRKvKk6phXqeKhIR0CxjvViT4mOslIdX4nMCh2HxZIqnTwj6Rg/R0fjClmzStaslvlrdHyyVseTtTqO1OtY2qDD0qjjRRHequOedh1XRHOHDt02nTzT6Fh5UMerh3QMHtZxxxEdD57QkdQlcURZt46vxZM9OjS9OrL7dBwVs/t1LB/QYR3UyXVFx23DOiJGdBzU6PlRq8ek19Nt0HOLUU+4Wc9bYqJFzynRatOzNVRPZpieQ2JmuJ5nr9LziFfPgYl6vp+kxzhFL/c2PX9Nk/UFsrZQz4jwKdbzRJkeVbmebSKrQs/L1XquLJPxVXpmr9Vjq9XzirijXs8l0bBOT3SDnvfFI016gpv1bBJpLZJPLPlQj3+Xng7xSbde7u96Fvbq2dmnJ79fT6e4aUDPn2LNoNQzJP2IU8N67jup5+iYnrv9DXgCDcxRGrhba2BMxOkNfCS2mww4bQZeFy1OA79HGnhgnIF3vAaWTDXw0jQD10430CcuFhhYV2ggusjA+2J6sYEL4tESA4pSA1tERpmBw2JWuYGfxfIKA7ZKA6+IG6oMDIq7qqWemQbUcwzYFxk4sdLAn6sMdNQaSK4zsFdU1hv4TixeZ8DYYOAFcXWjgf+aDLzXYuB8q+Rtk3wdkmODgfGbpLfNBk59YCDzsIHZR6SnYwZ8Og3s6TJQ3m3gG7Gwx4C+18DzYlyfgW7xb7+BugED7w5K3CEDjwwbCDkp/YgVpw1c9YUBPz8jSf5G9ooXg4zcHmIkRmmkSGXkc5GjNXJc3KgzskZvZJfByGSjkTPiQZORjWYjP1mNLLUZsdqNxIUZedplRJtv5A2vkY5JRtlrI9dNNzIgmgqNeIqMlBQb+UpoS408J/LLjHSJugoj06qMnBePVhvJmmlk7iwjv4nTc420rjLy7RojxhojL4hLdUZi1xkpbpBYTRKnWeKIW1qMvNdm5LEOI8c2GJm3UerfJMejRv4Qa44ZOXfCSHCXkc3iSLdRrkWSR0zsNxI4aOTgkFHu2Ua8p4z4nTHy6nkjhcEmFoSY0ChMPCvcGhMFWhOfCbXexA6RazARZTbxuNXEtDATxyNMnI828W6BHAtNPFZkIqdExsVNpSb+EjVlJiLLZY6YXiFzKk2oqkxsF3/PkLHZJrT3mIhfYaJ8pYnr15hoqzGRWGuiss7ED2JJvQnrOhOviPENJobFvY0mfJtMdIjkZpM8m5uobjHxk1jWasLeZuJ14W03sWG9ibQNJg6Kl/fLvCMmfhSnjpsI6DRxqMvErG4Tv4rJfSYe7jcRPGBii8gaNDFvyMSfIuKk1H7axK1+Zi6KRn8zsQFmPhKlgWa+EQuDzAyEmLlLYeZHtRmvzsz9ejMbDWZ+M5lZZTazy2Lmi3Az119vxjHRzMRJZuZNMxNZYObzQjNPFJnRFJvpKTFzW6mZj8vNfFthZnGlGXOVmeFqM/fOMNMx08zKORJvlZlbas2UrDNjbDST3Gpmv1jRbub4JjMzjpr5Rbx13Iyiy8x2cUuPmXW9ZmL6pH5R2i/1i0UDZkyDUtuQ5Bg2yzOGmYMjZmafMvP4OTOXLph59SszcwItrAmyUKWz8KNYrrfgMFh4Q5w1WnjYZCHEbJF3QQs3Wy38K9bZLMTYLXzjsDAcZmFtlIVXcy28eIOF68dLvEkWnp9mkWuXhbECC/uKLMwotvCzWFliIbTUQvwMCz/MtLB0lgX7bAtn5lh46QELvgstrFprIbzGwrh1Fu5okBgiqUniiJUtsr7Vwi5xvs3Ccx0WrlpvoVdMOSLne+R8r5wXU/pkjni834J6QOaKO4YknvhlxELyZxaOXbHgDbLKs62VraJCY2WZ1sokvZVzQmW0skPkm6xcNlvZZ7Xys83KSruVMIeV2VFW7rzeyouTrbxWauVMmZWHyyVehZVt4lKVleZqK9UzrVyYY8W51sr5GiuP11rZWWfFt8HKevFnk5XaZivuFiv/J0parSxus2Jpt/Kq8HZYeWi9xN1gpWuj5N9m5YXnrJg/tPLLfiv3HbNy/ISVfzutNHRZ8XRb2S0qeqz8KJb3Wnmrz8qUfskvtINW7h6W/CetpI9YOSLqTlvZf8XKTB8b+9U2ftXYWK218Z7ORqHexgSTjWCLjW2ixW4j0SHzhF+BjaOFNv4psrGu2MbuEhsVpTZ+FMvLbDjLbewSUytsfCYWVNp4ocrGddU2+R+wcd8MGwEzbVgftHH9UhsnRdByG50rbNy60saatTYia2y8L76utbG4zoal3sZrQn6MnBWPNNjk+d/Gs2Jck40+cVezDd8WG+tFeqvUssFG0k4bR/bZGDlh48FOGyFdNvK6bfSIsR4b7b02UvpsHBJ/9tvk/mQjZtDGR6J8yMb3Ytmw9HBK6jwjdZ6zkfupjR8C7TiD7XwWYuclpZ1Ug53DYp7Rzl+i3mQn1mxnt6iw2PlRFE63y/uQHXWJnWtK7QyKe8vsBJTbya6w0ykuVdppqbKTVG3ngIieZefNB8VyOyOr7Ty4xo5PnZ314mi9nZvW2WlssPNBi51vW+1c6LBzaqOdiXvtPL7Pzv0H7Rw5JvOOy7wTdmZ02flVlPbaWdpnx9FvZ9qAnc/FU4N2jEN2JgzbOSMeOWnnuRE7A6fszL1gRxngYCDQwSGVg7lqB3+LdRoHn2gdVOsc/CJW6x18YHCw1OTAYXbwucXBU1YHr9gcnLE7uC/MQWC4g26Xg3/dDs5NdnBymoMdBQ7uLnLgV+xgo8gqcXBrqYPLorXMQUq5g3kVDuKqJJ+YUe3gVxE6x8Hzix1sX+ogf5mDPnHXcomzQuKIzJUOee5xMH+VxFktcdY4+Getg4YaB7/VOaipd+Be56C8wcGPIrzJQVGzg6/FZ20Onmx3yPu2g7PrHWg2Orhuk4Mn3nVww/sOju91kHxA6jooeyEaDjnYe9jBzCMOfjruYOUJB+91OijucvCtWNIte9LjYJeY1uvgC7Gwz4G538FrQjfk4EXx8EkH15xyMCSCzjjYJk6cd/D9j7Ivvk46xa1+TtICnBwIduJROvlErFU7+UjjpFzrlOdvJyt1Tlx6J++JYoOTpUYnu0xOppudfCksVievi8k2J5owJ89GOLk60sk7+U6eGedEP17GcfK82DrNSd50J73irgKnvPM5ua3YSUeJk/RSJ8fELWVOLonWcieHKpzMq3TSWOUkodrJnzOc1M90krLMSeJKJ3NWOeWdzkltjZPdtU6q6pz8ItbUO/lwnfTQID2IlY3SQ5OT98V3zU6WtTjlfuCksE1qbHdi73Aybb2TL8TCDdLTRidPbHOS+bbsz3tOYvc7qTws67qcvNvt5JseJ0t6ZR/6nBT0O/lKLB5wYht08qaYOuTkc/H6SdmXESevnpZ9OOdEe8HJjT6hxKpC2SNqNKHs1obKfTRUfvehrNWH4jaE8pGoMIbys1htCiXSHMpKayguWyil9lC+Cw0lNDyUgqhQhiaGEjwtVJ5DQ7m3IJRthaFcVRTK1pJQ8ktDubssVK4NoWwRuRWh9Iq7KkPZXBVKT3Uo854J5R/RtCSUxKWhHBRzl8mYSFwRyoHVoeyvCWV2bSh/iX318nldKOsa5HOjfG6Sz82hxLWEMqs1lD9FXHsoezeEMnNLKHVbQ6l9IZSYvdLvIXFUej8mxxMy1hlKdZec75Zjbyi/ido+Ge+XOWLGgPw9KPs1JJ+H5Tgix1NS65jwDSPJL4x5/mEcCgzjvyChCKNVE8YRbRg368K4JNr0YXJdDeOouMUof5vCSDOHcUzMt4TRbg1jQ0QYPu4wVDeE8T9vGBSGsaAoDENxGK+IiSVhnBemsjAml4dxQUypCmNhdRhvzgij6BbJuSyMK2vD6KoNo2ddGP6NYeQ1hck9JYx7msMIbAljmxhoDePqjjCGhGJDGNdvCeORrWG8sC2Mx3aEEbM7DM9eqfV4GJdFRmcYt3VJbNHVE8bmvjDuHghj62AY+UMSTwSfDGOHuHpE4ooHTkmfPuEc8w2nKyCcnOBwekWwOpxrNOEMC5UunOfFKX04jxrC0RrDeVFMMIVzTjxhDsdgCecV8ZQtHLM9nKmOcHaFhlMQFs4bhFM6PZwfxIeF4VQWhfOLWFsczp6ScOrLwokrD2dORTj/iKbKcJKqwrmpOpxL4tZZ4WyZF076M+FsXBpO9rJwAlaEE7I6nJNrJG99OBfWhfN0QzjTmsJ5pyWc4tZwvhPlHeH8LKI3hLN/cziNeyTu3nCGjobzUlc4dIfzZE84r/dKzX3hOAZkvfhuMJzlQ+G4hiXGyXAOnA1nwY/hzB8NZ6uvi6v8XAyI+/1dKAJc7BTXBbo4JR4NcqENdvGSIMTFefGkwsUbShfTVC6+FM+oXXyvdck100WE3kWlwcWvosboYrbZxV/isNVFu91FhsPF7U4XvqEugl0uiia4+E6s8MpaXHwoKie6+EU0TZV101x0FLjILHTRJfyKpdYSqbXUxXNlUme51FjhQlfpwjLDxeq5Lnbc5SJwiYvt4uqlLobFQ8tcqJe7eEFMWOHinFiw0oVplYvXxdTV0ot4Zo1LnjtdlNS4+EGsqnVRXe/id1G/zkV8g4v9Ym6ji39FS5OL1GYXx8SVFhcbW13ktLnoFfe0uwjqcHHNehcnhWajC+8mF+YtMu8TmbdX5uyTOfulZnHNAZknHj4ocw+5eFF4D7v4VDx1RPo76uLrYy6WHnfx/gkXZZ0ufhIx3S4+EbN6ZK9FY6+LpD7ZO3Fzv4vLYv2AS97rXHSLu4ZcBAy72CbGnZR9OSX7Iiacln0Rr5+V/Tjn4r3zsp9/uWj4V+b4RvCCmOAXwafiSf8IzAERvCGmBUbwtVgaFMFaRQSzVRGMaSPYoIsgWx9BrwgyRsi7QQTXmCIYEY+YI3jJEsFEawQXxNO2CHbZIyh0RPCt+DA0gv2uCCrHR/Cb+E9+HemTIlBNj+BcQQQLCiMwFUl+Ma04gq/E0pIIwkojeF+Ul0Xws1hbHkFsRQR7xezKCP4RqdURHBO3zojAZ2YEm0TurAi+uElqXRjBY0siWLw8AseKCP5aE8HGughy6iN4riGC6xsjOC0ea4rA0BzBq2JKi6wVz7RG4GyL4D1R2h7BTyJmfQSfiL83RNC8MYKUTZJbKLZH8PpzUkNnBFdEf7eM9UbwvLihL4KzYkG/9DggPYppg7LHYtlQBOHDEVScjKBuJIK4UxEcEPNOR3BRdJ2N4NlRqck3km2qSOyGSN4RxcZIfhCrTZFEmyPZI2ZZImmyRpJii+SYuM0eyaAzkgdCIxmfFMn0ayJxFUTyW2EkCcWR3FQSSXZZJPeWR8o7WyTPiesrIzkjnqiKxFQdyRti2oxIls2M5Oz8SF5YHInf2ki0dZF8Xh/Jew2RlDZG8pNY2xTJ3JZI/hMZbZF0ibvaI/lqUyRLN0dyy1Gp5UQk3q5IbD2RvC2Ke6UPsbovkr39kfw7EEnrYCTpQ5F0ijuHIwk4Gcl2MXg5kgdHI1GPRfKimHglks/EIp8oHL5RlPpF8bOo8Y/CExDFfjEvMIqLoiMoiqzgKHrEPSFRnFVGUaiJ4juxUhvFbl0Uf+ujSDVGcVzcYYrC3xzFNvGoNYpXbVF8ZY/i/5xRJIZHMeP6KP4STTfI/PFR+HmjOEkU+klRTJkcxZcifGoUSQVRHBHzC6PwKYpis8gvjmJIPFQSxUulUXxeFsXi8ijer4ji18oo6qqiOFQdxQOzo1DNieLdG6WX+6K4YbHULYqWRvGDuHu1jK2NwlIbRfS6KD4RbY1RZDRF0S3ubo7iuRZZ0xrFgrYo3mqP4vuOKFavj2LORlm7LYq9O2VPdkWx4YjU0Cn5uyV/TxQJvVKDuKUvik39UvNAFINCMxTFy2LycBRfiCUno6g8JX2eicLp62ZTkJsP1W5SdG6Oi9v1brYb3FxjdHNKvGF2863FLc+Bbtw2N7Ptbv4VB9xuonLcjI538+UkN0smS5wpbhqnSazpbu4okDiFbk4XuXmi2I2pxM2borDUzeoyN3vL3cytcHNRZFe56RXKGW5eEMx0s2iWm5an3dy9yE3wYjc7xfhn3HwqnlrixrbUzTuidJmbn0XtcjfxK9wcEresdHNFbFrlJn+1myHx8Bo3urVuXhVTa9x8LZbXuomsc7Nb/F0v+da56WqQnI2Sr0nyNbspa5P4orZd4ndI7PVuNm9wc9VGN8Mi41npdY+bgE/c7BDX7XVzRizY58ay380uUXzAzY9i7UE3nkOyd+Kmw7J3YuMRN3lH3QyKh4650R5384qYcsLNsk43EV1uPhYzu91097p5vt/N+QE3CwfdOIbcvCfKh938KhJH3Pielr0+50bjE80rYopvNF+JZX7RRPhH87GYGRDNP6I1MJruoGjuCY7m+ZBoLiiiWaSMxqmK5n3xuzqaZG00x8Ttumh26KM5Y4hmgTEaiymaGks0B63R3GyL5hFnNK+HRjM9LJpvRUdkNFuujub766O5PCEa7aRo/p0WTVZBNL3ixaJoJhZH84UIL43mI/FXWTTpFdF0ibsrowmpkrqEc2Y0lbOkHnFxUTQPLolGs1T6E1OWSX9i+fJoIldEM3ul5BHtqyTP6mjuXxONam00S2uj5TuO5t7GaF5oiubz5mjCWqP5UFS3SW7R3C5510fj3Sh7If7YEs31u6I5+kk0t+2Nxn+f9L8/micPRFN3OJprj8vf4ueuaI70ROPXF812cW2/jIsFA9FYB6N5W5QOyTxRNxxNwkmZL24dkTWnotkmrj0t887KvHMyT9R9Hc0dPjEE+sZwg1+M3PNjeNo/BkdADO+JisAYGoJiOBEcw50hMQQpYnhOLFTF4FTH8IcmhlRdDJ0i2BDD82KCMYYLYrEphlBzDP8nqi0x/CmarTF02WK4xx4Dzhj64mIwXBVD7DUx3HxtDKbxMRRPiOFHUeONIZ4Y5k+MYcGUGEqnxch1M4bbC2MIKIrhWfF0idRaKrWKirIYfheN5VJThdQs7qqUuqqkLjGhOoawmTF8KKpnxdAyO4aMOTG0z4/BuyKGZ1bGMHN1DK1rYshcG8OGxhh5x4nhkeYY9C0xvC4KWmP4XnjaYzgobumIwWd9DFvFExtj+GVzDJvfjWHgRAwPdcag64rhNTG9O4bvxOoe6bU3hgPi5r4Yrogt/TFcPRDDKfHEYAxvD8VQNhwj/2sxrDsZQ/JIDMfFnadkf76P4UV1LF9qYlmmjWWPLpY5+lguig2GWPKMsQyJR0yxGMyxcl2N5QdLLDXWWA7bYtnuiOU6ZyxPh8YyMDWWgoJY1hTG4lsi58R1pbGcFU+VxeIoj+WPiliaK2NJr4rl3upYXpoRy1czY1kxK5bj82OxLYtFuTqWSWticdfEMq82lqvqYzE3xMr9P5bk5ljuaonlf62x0BbL0vZYIjqkbjFnvdS7MZZHN8Xy0H6p5WAsMzpjebAnFl1vLK+JwwOx3DoYi/9QLDcMx7LoZCwfjsSSfSaWflHwqfQn3vg+liVjsVzy8fCYv4dfAj2kBHt4QeHhS6WH5SoPUWoP8zQeRsVmrYdxOg+nhNXg4V1RbvTwu2gyeeQd2kO3uNfiQWX18LKYYvPwjYhxeLjZ6WFbqIezYR6euEbWXuchdqKHWyZ58J3sYcZ0D+0FHn4q8VBb6iGxzMMxcWe5h6AKD88LKj0srfLwSbWHyzOkhjkeHE97qFro4S/RushD1mIPfeLBZzzolnh4XRQu9ch93kPNMg8Jyz0cFXeskLgrPewU3lUePhdLV3uIXCPxxdy1kkNsqpG+a6VvsaBOeq/3ULHOwx+iucHD/U0eNM0eed71ENfmIaDDw4X1Hh7f6sH1qodndstxj4fdYs4nHi6JjXs9XLXPw4h4Yr/EPODhHVF+UPbykIf0wx56xP1HJO5RD2uPe4g/4eGI2Nkl9XZLrT0e9vRKjX1SY7/UNyD1DXqwDXnk3uOhctjDn6JvRPbynAfjj5JrVHKNyb6JiivSg2j2iSPDN45e8YBfHFr/OF4TBQFx1ATGcSwojuCQOJYr43Cr4rhJHce12jgW6uII1cfxoZhpiKPDGEeuKY4h8ag5DpMljl2izBrHb6LRFkeaPY5u8YozjmmhcXwn/i8uDud1cfxzvawfL+vFoxNkHbJO3Dc5Ds2UOKZPjePo9DgmFkkdJXHsEzeXxrGtLE7edeM4JxZVxBFWGcfjM+NonhPHi7fG8c1tcdQuiiNkSRyTlsbxtVi5LA6/lXE8K8avimPPmjj5vuPYXBPH1bVxPFUXx4x1Uk+j1CMebYrD3BzH26KsJY7fRVOr7Fmb7Fl7HIXr4/hRJG2M4+5NcSg2S26R/2ock/fEceu+OPz3x3HjYdm3Y3Fs6IzjvZ44qnrj+Eu09cWR3R/HoHhkQPZtME7uS9K/aByOo+ek5BmR7+aUfDfi7nPy91gcuitxvC6KfOL5SdT7xpPiF8+9/vG8EhAv75/xcg+KZ5IynlWqeJ7TxvO5Lp5l+njchnj2iZuN8fiY4tkurjfH47LGs0eM2uK5xhHPGfG0M57Q0Hh594xnVlg8/4kN4fGMuOJZEBFPVVQ8OdHxeK6J58vr4zkwPp7xcie6MjmeT6dKnCKJUSzrS+LZWBbPVeXxnBJPVsRjr4znA9FRHU/ejHiGReXseNrmxJM9Nx7TjfH03xLP/xbFE7sknkOC5ZJHrFghvayN50J9PEvWxRPZIDkb49nWJL00x3NeuFqlHzGvLZ4xsaU9nms74jknFq2P5+MN8fIMH89lsXmT1LpZat0i/W6VWrfHM25HPH/sjqdlTzyZB+N560Q8v3XG81BPPPreeN4UJX3x/Coa++NJH4inVzw4KOeH5LwoGZbzouFkPA+cikd3Op7iM/H8IhrOxlM4Jt/dlXhe80ugKzCB+4ISKAxJoF6RgEadwE8a+ayVcb38bUjgdVFkTGCdKYFUc4JcdxO43yLjVhm3ybg9gQciEmhwJ9CUm8Dw9AQeL0igqiiBv0V7cQJ5JQmcFE+UJmArS+B9UV2ewL9ifUUC+ZUJjAh7dQIfiJkzEtgwM4GrZiUwa24C425M4Iw4f38CQUsTeHFVAknrElA3JvCqKGiSukV9cwIpLdKXuL9V6mtP4BfR0JHAmxsT+G1TAg9vTYC9CdScSOBEp6zvlrU9srZX+uuT/sT9/QnoBhLknT+BksEEfhWNQwlkDCfQJ4wjCewSracTeOxsApZzCXSclx4uSMxLEm8sgczARIaViczQJPK0PpGPDYlcZ07kU/GMJZGbbInssCcywZHIwdBEAsMTeV5MciWyhkT0BYm8KX4vTGSgOBFLaSJVZYl0lCeSX5GIsyqRzTMSuXZmIotnSbw5iex/OpFbFibivyiRnYLFiXwlVj2TSNySRO5cmkjyykTeWJ1IyZpEmtZKvHUSryGRJxsT+agpkcvNiWxpSeR8q9TZlsi+9kT81kucDYmEbEmka7usfzaR1I8S6RG7didStieRP8QH+xP54ngid3QlEtydyPc9iWgHZL4oGUzkN5E1LP0Iy0gi74kNp2V/ziYSdi6ReZ8msv18It9dSiRpNJFOce9YIporiXLtSaTYJ4km3yQG/JKoDkziX7FHkYSPKontYrw6ic/Fck0Sh7RJ8r6SRLA+iamGJL4XtcYkukxJ3G9O4k1LEqXWJH4XLbYksu1JfOBMIiIiCdxJrIpOImlcEkPXJ2Ebn8TFCUlcQxJ3FyTRUJxERkkS/eKR0iTMZUm8K6rKk/hHrK9IYmFVEuHVUp+4cYbUODOJHeKLWUmsmJ2EZ04SR4RiXhLRi6W+pUnoVybhrElirDaJG+qT+Ey82JTEtOYk6lqSSGlNols82JaEoT2JXeKvjiTyNiRRvzMJ/0+SWLMviS0nkjjQncRtPUm80Cux+6T3flk/IOuFYShJ3heTeOpUEqGnpa6zUte5JFZ+KseLUttlqU3cOZrEz1eSaPRJ5n3/ZP4LSEavS2aX+EufTLshmXxjMqfE06ZkwszJ7BY3WpLxsSbzrPDakvlKrLInE+9I5ph4PELmX5PMTdclkzAhmY+mJjOhIJkvhKcoGVVJMq+JX0uTaSpLJqs8mUHxeEWyXMOTmV2VzGWxtTqZ62ck85m4Y3YyijnJvCx+nptM9f3JmJ5MZv/iZFKWJ9Mj3lmZzNVrklm8VsYaZEwYm2Rc/NOczIaWZMa1JnNWRLQnM78jmYD1yUzZkMz3onajrNuUzIObZd2WZCq3ypptyfI+kYytS2rqllp6k1nel8yR/mTuGkhGOZjMq6JoKJnm4WSyTyYzJJ4YScZxSnoXc08ns/2M7M2nyXx6KRn3aDJqVQotmhR261O40ZCCrzGF58REUwpfizXmFCrsKax3pDDOmcLi0BTmh6fQF5XCtOtSODo5hdbpKewpSuGm4hR2lqQwqTSFb0VNWQrd5Sm8U5lCVVUK/4rCuSlcuSWF8oUprFuRwsDKFB5blcLomhRW1aZwvC6Fe+tT0K5L4UxTCouaU4hsSWG/uLU1haC2FLnOppCxXtYK28YU/k+MbUph++YUJmxJ4Uuh2yE5npX6OlPQdKdQ2pNCfl8Kp8XC/hReHJL6h1P4UTScTMF+OoXKz1P453IKh3xSma1LZUxs16fylSGV1cZU+X9O5W1LKlXWVP4V5+2p3BWaSkl4Kr+LvIhUHipOZWZpKpfE1rJUbihP5QuxsiKV+MpUjov7qlLZVZ1KxQyJMSuVpbNTUc1LJWK+zH9a5osTi1KJWZHK4ppUDtamoqhP5RXR0pAqz3CpuJpT2Svmt6QS1JrKT22pNLanMtSRyoL1qdy0MZXvN6fy2LZURl9MZcubqZTtlrVdqZwST3dLjJ5Ubu1N5aW+VAr6U/lFNA2kkj2Yyknx1FAqYcOpfCJuOZlK4EgqL4hppySfaDidSuYZySkWnE3FeS6V3WLKhVR8v07l68upmH3SeE+sUqWRoE6jUxi1abwrtujT+MIg54xpnDClyf6mYbCk8Y6otqZxUVxvT+NzsdKRRrxT5on7Q2VemIxHyLhXxqbLmkKJVyzxSuTvMplTLmMVMlaVxg3VkmOG5J+ZxoTb0vhK7FySxv9Wp3FzfRpNjWlkN6VxUjzVnEZ4Sxp7RVBbGi+JgvY0ub+n0dKRRu76NEI2p/GKYH8aGSckRncaAT1pvCCa+iRWv8QZkDiDaewTtw6lETycxsvit5Np5J1KY9HpNEo/TaPiqzS2/pTGx/9JPZfSmHpZ1vmks1csDkrnvDqdY9p07tWlU2VIZ4sxnS9M6aw2p5NoSadLmG3pvC9m2dPBmc63IjUsHb/IdIImSpyp6agL0rm2OJ240nSOi/vL0jGUp/OumFGRzmWxrTKdCVXpfC3WVqeTMiMd26x0fOek8+PcdLJuTCf85nScC9JZtDidCyvSObEqnZlr09lek46jIZ2PhX9TOi+I6c3p/CyaW9I51ZrOwrZ0ItvTOSDu6EhHuT6dsg3p/CWu2ZTO8s1S3xaJKfbsTuelT9K5+5D0eyydnT1SQ286DX1SR386rsF02dt0bhtKp+RkOn+K9SPpXH1K4pxOx3NGejwr+3EhnbzvJPdFyXspnU6/DP7UZnC1PoPzYrkhgzhjBsfF/aYM3jNnMMuSwajYYc1goi2D70S9PYMFzgyCwzNgcgavFGZQXJTBH8JTJuvFexWytlLWVcm6alkn6mdk8OSsDMJnZ3DbnAw0izLY8kwGN6/M4L46ybNO5jXKvKYMhpplbovMbc1gn7itLQNFewavic82ZLByYwYJmzJ4flsG07Zn4N4p9byRwe/HpI/ODEw9GbwvZvdm8FxfBlP6M/hRZA9mMCIWDmUQOSw1jGTwlvjvVAbjz2Twtag5m4HzfAZ7xPwL0tfn0ldIJlM0mTRqM1mkzyTKkMndxkx2mTKpMmeyzZKJ15rJN6LOlkm6PZNBEe7M5LbQTMrCM/lbvDY5k+SCTHYXZfJySSbFpZl0lGWyoiKThMpMusRDVZlYqzPlGSaTF2ZmUjArk19F6+xMrpqTyTmxdG4mnnmZ+NySyfNi86pM+tdmUrouk40NmVzfmMkXYk1TJre0ZRLcnskroqQjkz/FhvWZXLshk8/Fqo2ZJG3KpEc8ujkT+5ZMbt6aSdC2TP7Ynsn6HZmsfC6T7p2ZjDucyfIjmcQdzWTeiUw6+zKxDMjnwUz8hzLlXiL1Dmfymxg3ksl5sfxUJvGnZa546Iz0djaTD8WN5zIpPC/HrzMJ/DWTxL8y6QvO4lZlFmXqLMKMWdxuykJpzuINUWHJ4l+xxZrFBFsWX4t0RxZD4klnFq7QLA6IO8KyqHJlcVHMn55FSEEWfxdmsakoi9TSLAbEgrIs9pVn8WalzKvKkueaLLwzsvhW1M/MYnhWFk/PziJyTha6eVm8LY7dlsWvjVmMa85iRUsWCa1Z8myYxSNtWexuzyJofRaviJINWWzcmMWXmyTflizCt8n4u1mc75R1XVJTn9TUn8Vromwgi82DWYwfkn5E7bD0czKLp0ayiDiVxUFx12nJfyaL585lUfxNFv0/ZLEtMJuskGyOKrOZo8nGT5vNZ4ZskkzZ9IrHzNncZs3mDVu2PLNk850zm3WhsiYsmxER7ZK14v3IbD6aks2mgmxqirJ5qiSbQ6XZ3F2Wja48W66J2cyqyOaK2FmZzS9V2bRWZzNuRjbnxYqZ2Tw6O5tP5mTz+rxs/rsxm/kLs/EuySZgTTZPrssmoiGbg+KdJonTnM3zLdlMa5UY7dms7MgmcX02zo1S76ZsVJuzeVNUbclm0jap48Nswg5mM3okW/6vs0nokp76sqnsz+ai2D6QzQ+D2fKumE3ucDZnhGckm07x8elsbjmTzWtnpf/z2RSNZfO7Ioe16hxSNTlE6HK4W5+D3pDDe2K2MQdfUw7/EwXmHDosOVxrzeFzscYma+w5DIgnHTkcdOagC5PzUXJeFE3PIb04h4UlORwpzeG+shw+KM/hpcoc/qrK4esZOWTOyuHYnBzun5uDeV4OgTfl8Ir4dr7krs+hsCGH38V1TTl8KWqaJWZLDk+35hDVJnGFqSOHeetzeHlDDiUbc/hb1G/JIWtrDg/tyOH1nTlEH8hB3Z/DjIEcxsS0oRx+Fe3DOVxzUuoVa0akn1M5DIqnTucQeSaHw+LeszkYz0ntIuC85BHFF3L45nPJ80UOrj9y6FPk8oIul0J9LjcYc/la1JlyyTTnMiIWW3I5bs3lQVsuVnsuH4v5jlwUzlwqQ3O5JH4Kz2VVZC79Ubl8PyGXhEm5hE2RWMUSq0RilebyTFkuseW5nBC2ylx2i1urclFW5/KmqJqRy2Xx3Mxcps7KpW12LlfPyWXN3FwG5+Vy38257Fmdy1trZU5tLr/W5dJen8u163IZbsxlYVMu7uZcHmjJxdIqdYpb2nIJac/lDVHZIbWKHetz5X0kl59F68ZcPtuUy+rNkmNLLuffzeWV47k0defyaU8uK3tzSerLpU+4BnI5JO4ZzOWDoVzmDcvck7mUjeTyr/jhdC7NZyTG2Vyig/OwKfL4TZvHV/o8ag158o6XxzOmPDzmPBzWPPaK2215vG3PY5YjjxeceRSF5rHOlcfacXmcnpJH97Q87irMw78kT+4vefxTmsfE8jx+EM0VeVxVmcd5MVCdx1Mz8oicmccRcf+sPELm5lE1L49HlucxZ3UeW2ryoDZP3ttkbmMeR5tkXnMelpY8PhbzW/NQtOXxppi+Po8NG/K4YWMeZzbnEbgzT+670k9/HusH8rh+MI+vRd1QHlnDUqtYejKPnpE8wk/ncfeZPAxn8/hAvPZpHjsu5LHv3zx+1ubTpsvnC30+GcZ8RsQzpny6zPk8askn1JrPXbZ83rfnM8+RT6Azn9rIfK5Myeevaflsnp6PtyCf78X5onxWFeeTUpLPoIguy5dnlXweKs/HXpHPJ+L2ynw0Vfm8I2ZX5+M3I5+XRenMfP4V22blM2l2Pj+J1jn5XD03H8Nt+XQuzefOFfkcac7n/pZ8+T3ly+8pH1V7PjM78nlxfT7FG/L5W2zZmM+Pm/Jp2ZzPuC35fCbWbpWedsjagxK/U+KLa7qlb5HZm8+Svnzi+vPpEY8P5MvzdD6HxL1D+ZiG8/lIKEby5Vkm//8pru+4qI6ugeMaY4uKBREpdmOaXWNCL/ujwwILuwssvYkFEJCiotKXsgsoRbo1xiTGbkxMMdHEGGOnSbOnm1hikifV97x/fD9zd+7MOWcu7N0ZQnpe583e11H2yTMQDLzOwtuv0/1Y+kxs+E20jrXh/jgbasbbYDfBhjJTGxZNtJHvrw0vTLLhsvjQ0oY4Kxues7Zh8FQb2l+3wdXNhk3eNqxWyn1/Gw4H2jAoyAb/YBv+EO4aG34RhlAb+sJsKNTZ8HK4DTMibZgcbcMpsTzGBpNYG8KybPi9wobaShvsq2yoqJaxNTZcFetqbThXJ+O3yfgGG8Y22vCeeLfZhpbtNih22FD+lQ09520wvyLjxPKrMu6aDSfEgQ4bNJ02/Cv8umWtPZKnV/L0SZ5+G5YMSG03JN9NG66JmbdtsLhrw4vDbTk30pbhY205KP4bZ4tygi2/izZTW9wn2vKLqDez5ZtJthjNbZlnacsFa1vWTrHl86m2rJ5my8Tptvxpa8tIX1sGK215SwT6S5/wCrSV76EtZRpbFmlt6RH5IbZcDbWV/bEtM3S2HMmypT9f4ultiTDYsrdKaqiWGrZIDVulBlFfY4tjrS3fidfqbbkp9NtsWdBgS7fY3GhLTrMt01tsmdwm8d6VeOelvq+lvgu2HL9kS+RlW4ZdsUVz1ZY3r9ni327LH2J7hy2enbbyu2FLQ5ctzt22/CC2XJfae2y5Lcp6beXMa0tBvy3tA7ZsuGHLrJu2mN2VuN/aohpsR/coOzaPtuPKGDssxtsxwdSOUWZ2PGtux7tCPdmOf8VeCzuUlnZst7LDw9qOh6Jhih13ptux1tmOUwo7DnvYscfHjnp/O74LsKM60I7XVXbcFmVBdiwOtqNXFKjteEVjR7uYHWLHRZEZakdShB3jIu04Em1HS74djkV2fCsKyuxIrbJj/FY7TorYGqmx1o6h9Xb8t82OnU12PG62o6nFjto2OxbutiPgmB28b0foRanpih1+V+140G7HD512bO2yw67bjrvi1R47BkTqUzvaRtvjMtYe4wR7lpnac0PoJ9qz0MyeHlEwyZ6Xze3JnWzPJQt7siztmWZlzzmRZm3P6Sn2TJxmz8fCZIY9J5ztGYI9AR72tHjbs83Xni1KiRsocVX25Afb066WeBp7ntdKTJEdYi/vfHu+EpY6e5ZH2jMuyh7PCnseCccqe74Td7bYU1Jrz4I6iVNvT8c2ezY22DOn0Z7LIqfJnhnN9pwXGS32WLfa84UIfFvyfWjPWxfseXzVHtrt+Vk4ddrLs7GX52LPPVHWay//O/b0ia4Be/kO2tM/yIHLwxxYPcYBMxMHlo91IG68A6MnOHBcRJk6MGKiA4fFs5Mc0Jg78NZkB1QWDvwt9lg6yO+hAzusHfCa4sCvomWqAw3THaiZ6cC3sxx4NcCB0kAHioIcmBfsQLfIUzvwksZB/l8cyNU6MCdE6hA5oQ7MDHMgIc4Bk3gHbm1w4FKxAzP0DnxZ5iDnewfGbnHgfTGqxoFjIrLWgeF1UqMIq5c6tzmgbXBgUKOD7NkcCGpy4B+xt9mBP1sc2NXqgOcOB1z2yJjzDvz7tQN+lx34XbRcc8C93YGHorHDAUWnA/dFfZcDTt0O8n2UdV13wL5H1iaqeh2w6XPgjjD0O7BswIHFNx1I/UWezRBHHE0c+V4YTB25OdGRMjNHlkxypF+UmDvKmdWRHlFo4cjL1o5cneqIj4sjP3s4YufnyB1/R5YFyjyVzAuSOcEyR+1Ir5ivdaRb5Ic48kqoI51ic5gjVyIcSY93pM7oiFOlIzVVjmzZIvG2OlJZIzFrpZ46iVvvyC1Rvs2RpQ2OLG6SusSCFqmnVeJud+Tg5478fdER/8uO7LzmKO8oR7w6HflVeHQ74tbjyAPR2OvItn5H2fNLvluy7tuOfHvXkde/kzhPHDkzygnzMU58Jk6NdeKT8U4kTXDiI1Mnxpk5cVIkTHJirLkTH4i4yU6csHDiPSsnoq2dODrNCdV8J773deJbpRN2AU7YqJy4JyqDnHg92Ik7wqh2okLrxLIQJ8pDnVga5sRNUaZzYkm4k5zjnSiJcqIv2olpeU6kFzqxukrqqnZi1RYnJm11YmWNk+wlpE6xos6JifXSbnPCtMGJj0VSoxPjW6TuNic+FPE7ndh3Req76iTvc2nbnfhH/N3pxN4uJwK65Vr81eOEf58Te244obztxO47TvjddcL3Gyd8fnDi4RBn3EY5wxhnGk2kHe/ML6ZyPdEZhZkzDZOkNXfm5/9n4YyrlbSiwVqup8i1uD/NGWcfZ34MdKZOJddBci3qNHKtlTZE2lBpw5ypjxTRzrjEOfPIKKqcadnqjEeNtLXS1jnzWLTWO+O5Ta6FZ6MzvwqvZtHqzPY2Z/Z+5Iz6K2c0XzsTctWZA9dEhzOhnc4Mve7MIXG415nwPmdG3HIm8rYzq546c87EhWkTXDgvpk90YcYkFy6IbHMXZk52IcfChVmWLsy2dmH9FBfaZ7rQt9CFH9xdaPR34WGAC+4qFx6JliAXPIJdaFW78ETjwnatC7+FuLAj1AWfMBd26Vz4X7gLuyNcUEa68He0C8cyXDie6cK4jS58Wugiv/supJW78GWFC1OMLmRVSz1bXLhUIzXUuXBFzNnmQm6DCy82Sj1iU5MLLzW70CleaXWhWxS0uTBvuwv6PS5U7nfB/qAL/mdcePOsC89ccOHZSy6MuObCcx0uvN/lQly3CybXXTgpEnqknl4XOUe7MKHfhU/EigGp74YLq266YH7LhYbhrniOduVXsX2Mq+wtXfGf4MpfYq+pK/9OdGWfmSvBk1x5KgZbuPKuOGjlis7alejproya4crMJa7UeLrS4OvKAz9X3P1deSx2qFz5I8gVpVpiijc0rgRqJVaoK6ERrhyKdMVitSs/l0oNBlf+rHbln62Ss8aVoFpX3qlzRVPvyjPbXDnc6MqIZldOtLoS1+aKyXZXFh13xe5DWcMZV3aflRxfusozkXFXXDkq4tplXIcrJ0VipysTulz5RJhdd+Uzkdwj+Xtd+Vys6XPFut+Vc+KrMQoujlXwoqmCuWYKiiYpWGCuoE/oJytYYqHgpqiwVPCalQK7KQocpymon67AdYaCDxYruO4q8xQKFqKgX5S6KVjqruCWMHgoeN1TwT1h763ge1Hro6DBTwFKBQ9Fi78CzwAFOwIV+KoU/E/sCVIQEKzgH7FPrSBYo2CQVsGhUAXhYQqiwxW8H6EgM1HBsSL5XCyfSxSYlUtflYKZ1QqubVXwcq2CLlFYJ+vZJmtpkHU0SS0tCu63KXDboeCR8NqlYNxBBd98ppA9gYIjVxREXlXw3DUFE7sUWFxXkNajIKtPwaV+BRsGFLxwQ8HAHQWV3ygY8quCnePgz/HwzkTQmiG//XBIhJvDyMlwXMRYwElLSLQCU2uYPBXZi0PWDLg0E3rmQO08uO4B3/uBiz80BcCvgeAbBIFq+E+8rQGNFoaEwEFxPExi68AkHD6NhNVRkB0Hs+Lh6Dr4YAOk5cH5fNCXgpMReXfBH1tg91YIqJF4dfBMvcQTum0wogGOiZhGWN4s9bZIbLG6FSza4KzYfwV5f8GRaxDZDqM6ZLsp4juR/z8wvy7rE2t6kPMzXOmHl25Al1hwC6ruQt03YPgPtg5y439D3Tgx2o2pE9zkHedGkbkbNya7UW7hxj1LNxys3fhRtE5zQzvbjZ9ec2O/oxtRLm6MdnWT/bYbLio3fhHNQW7yfnPjifhb48Y+rRvqEDcOhrrJ/5AbI3RuHBcrIiVPohsvbXLjqNGN6Eo3Tla5kbLVDasaN86JzFo3ZtbJmG1uFDa48Vqz1CO2tLjR2ObGb++74XjRjaB2NwZ3uKHrlPhdbsR2uzH2upt879x4/oYbt++4YX9Pav7JjdD7buwZ5M7+Z9zpMXGncrw7P0xwp97UHcVEd9rM3PGZ5M7/xBvm7gyycJd3kjvDrdw5LsZOcecjMWeWO6Hu7rT7u+Ooducn0aBxx13rzq9iR4g7ylB3/hb7wtzR6NwZFemOTu/OlwZ3Xq52p1sUb3Fn8VZ3bgpjjTvf17pTVye11LvzUPg0SC1ib6O77A/dGdzszshWd3lPuWO5050ru925+5Hk/8Sdt8+4k3benc6L7hRccufbq+5y7nDnj05Zx3VZh9D1yPxed071u5N5051Zt9x55Y47zz3jQeIQD6yHeTD/OQ9UEzx4KkaYeRA/yUPOGx7MsvKgd4oHr07z4PiLHoxz8GCTq/QppM/Ng1MBHiQHytggD64GezBP40GfKNV6yD7Hg3vCOcyDZp0HMSUejNV7cKXCA6ctHvws9tRK3joPBtV7cECEb/PguQYP3heJjR6YNnnwmUht9mBKiweF2z24scOD73dJDYc9sD/rQc41DzraPVjYKfeEocsD224ZI+r//wve48Fjoezz4B8x7IYHx8S4Wx58Isyf9eTec574mHiyYqIn5maeXDH3ZNNkT+ZaeNIrllnJGPFgioyb5ol6hicfzfakw9uTBn9PdgV68lTlybtBnoxUe5Ko8WSi1pPTYk2IJ9NCPbkoSsI9WRrhyR3hGOXJHzGeBMd58ky8Jx8mejKj3JNXDJ78tdWTt2o8OVbnybhtnpwSyQ2eWDV6cl7kNHnK77onE0544nHFk4PtnkR0SP1dUn+3J1+Itdc92dzrCTc9+VX89dST4pFebBnlxS+jvfjTxIt9Y73QjvNi6HgvjonYCV6MN/XilEiZ6IW1mRdfi3WTvHjR3Is7FjLXyosWay+OTvci1cULU38vTos1AV5MC/TikshVefFKkBe94lu1F7UaLx5pveQ74sW/oV7sD/NiZLgX74v+WC/iS70orfSirtqLnVu95D3pRXidF+YNXpwV15q8yG/2kv2/F/ZtXrSe95KzthcjLnlxQpy54sWVa15UdHrxQ5cXDd1euF/34jexp8eLoF4vTAa8WH1D1nLLi6JR3iwZ7c0DE2/eGe9N2ARvTph6kzjRGzMzb66ae7PAwpsbwmjpzU9W3jRZe8s50hvNNG+OTffms5neWC/yxtzHW34zvPlbhKq9GaGRWCJRK7FCvMkI9ZZzo8QU9yO9aY7yZl+MN9pYiVPuTcUWbxprvPGs9eYPoan35nSjN2lN3kxv9uayMLR5U3DGmzmXvXFp98a/05v/xIEubyK6vRl93ZuPhGWvN1+JF/u9eeUHb5aN8+EbUTfehycTfNht6oNqog/PmPlwWERP8uGUuQ9TLXzYaOlDv5UPFdY+/DjFh8apPgyb6cN7wtXfh8BAHwapfIgK8iFF7cMUjY+cj32YG+KDbZgPXuE+aCN9MIvxISDfhz8NPrxf5UPWVh/m1PhQXOvD0jof7onaeh9+3Sa1NPrIb50Pm7f7yPfah6FHfJh3xgeLCz64X/PheKcPCV0+fN7tI//PPhT2+sh51oet/VLTgA87b0hdN30Iv+/Dl3/5MHu4L4UjfKl5zhfVGF+eMfElZqwvaeN9uTLBlzxTX25N9KXazJcHk3zZbu5LpKUvJla+TJ3iyyVhnO6LwwxfWmf64jvLF+/5vnwe7MtsjS9FWl+CwyVHrC9L4nzJyPdFUeLL0TJfzlT4MqRWroVpvXwWGdt8Wdrkyz1R2+wLLb7saZV4O30ZdtwXm7O+PPe1LxVXfNnf4Ut4py+ju3yZct2Xeb2+/NLvS9uAL//d8OXATan1li+nbkvfBD/+M/Vj7CQ/Tok15n5Mn+zHbUs/tlj5sWuKH3HT/eiY5cdMVz+uiT0efkzy8eMHfz+8Av1YrfbDWuPHBVEZ6scvYX5s1/kRHelHWrTMi/FjU5YfB6v9+HSrHwV1ftyt96N2m2yYGvz4TQxr9uOEmNzqx7EzfmSflfhf+ZFy2Y/LV6SWdj9cOyRvj9zr9eN6nx82A378KOYOUdIvtg9TMmiEktmjlZSMUbLMRInnOCWPLZQEWSk5bq0kYYqSSVOV/Oik5B8XJe+6KolUKDFBySmxxk3JDHclV0WBh5IlnkrZCyup9VLyu7eSN32UhPgqGeGn5AMxL1BJlUrJEI2SoyJeq5TvqpKz4oUwJc0RSg5EKRkbo6Q9TsnazUq68pS8XqDkB9FYqMS7SMnfYn+xkogSqUUvtYjUUiXTy6QWsaRC6hB1BiV/GJWcrFZivVXJRXGzVolLvaxT7N6mZGijkuVNSiY3K+lrVcp3XonDdiW/iICdSibuUfK5+PawkvlnZM5ZmXNOyXui/4KSB5eUBF6RdbQr6elUYtetpPW6EmWPkqcipk8p5zZZxw1Zwy0lTbeV+NyRWp7xp8rEH5ex/uwe50/weH+GTvDnPbHc1J+Hk/1RWfrLXsifRGt/zKf4Y5juz5dz/Mle6M9TR39MZQOd6eqPX4A/hwL9ORPkzxy1P6Uaf1pCpD/Un//EoTB/2T/7MyFcxog5kf50i8F6f+yN/uTU+MtZQuLX+eNY788DoWqQnM3+rG/xp7/Vn6mn/LksTC7749PpL+9Af8Zf9+e0WNsjOfv8se2XvANS2w1/Jt72J3JUAC3jA/jCLIDsSQG8ZB5ArzBMDsDBIoAHYodlACqrAIZYB8j/XICcGQI4LzZMC2De9ABcZgbwqxjxfAAvuwawwjOAfcoAQv0DmK4KoDAogFeDA2QPHMC72gCiQgIYFxrAabE2LIDndQF0i7LwAGwjArgvjkYHEB8TwLnYALy3BHCmNoDMugCu1wdQvi2A7Y0BBMrBZEhzAMdEYovU1Sp1iS07AniyM4DG0wH8eyaAF88F8N7FADZdCaCkJ4DmvgAODwTw5U2p93YAPw4JxGV0IFfHB/KqaSA+ZoF8MTmQbItAXrQM5KF1IMFTA7GeEYjn84GM8QzkGX85EKkD+UOMCQnklJgVFohNeCD+kYEciwpkfpz0rQzkTmEgz5cHoqoM5F5NIH/VBfJCUyCOLYHsag1k1Y5ACnYF0vVZIKWnA/n5TCBDzgaS9GUglucC2fxVIJlXAjFckzntgbKvD2R1t9TaG0hTXyC+/YE8FXNvB/LjYBUtz6hIHKpi8jAVC0aoyDRR8cJYFYZxKlabqbg6SSXnGhV+lioGWak4IuKtVcyfpqJmuor/zVDh8KIKRycVD8VuZxUjXFWcFMkKFdNQcU0Uuan4wV3yeahQeqo46iV5vVVs9FVRq1QRGajixWAVfeINrQptiIrnQlV8JGboVHSIknAVNhEq2iJVHI9WYb9WRXOu1J4ncfJVLCxQcUfUFarwKFLxl9hfrCKqRMVLZSpcKlSMqlSRVqWidIuKHTUqgmpVDK1TsapexZRtKq6IggYVrzaq+F40Ncnam1U8FUdaVCS0qjBvU3FebNwuz2yH5BS1OyXnLskp9u9Wkb1Xcr6pIvQdFfWnVBz4TMXcL1RsOauCL1U8uqQi9ZqK7V2S/7qKE2Jlj9TQq+KyeLVf8oumAcl/Q579TXlmIuGWrPe2iq/FwrsS+54Kz28k/reSf3wQ704IIscsiFcmBVFtHoRichC/CxOrID4Ta62D5CwSxONpQbwxPYhRM4P4RKyZFUTX7CDmuwZxW9QqgvAgiL9EtHsQZz2C2OIdxBh1EJ+KDE0Qc7RBVIQE4RgaxCOh1QVRFhWEz6YgNhYEUV8kdTQEQVMQES1BnGkNompHEK47Zf7+ID68FIT+ahDBHUG0dwexozeIoL4ghvXL5xtBlNwMQnUniPvfBfHTb0G0PRuMamgw748J5trYYF4fL59Ngxk6UT5PCqbYPJj7k4PZbiH9lsEMswpmtXUwIxYGk+YezJigYPaFBKMLDeZ0WDCZumBeCg+mX1RFBPN7ZDAR0cFkx0q8rRKvJhib2mB21AUzfFswJ0VKQzAzGoOxaw5mV0swmtZgRrYF070jmG/PBBPcHsyHHcF0dQVT1h2Mw/VgHoo9PcGM6gvmE9EzEIzzzWCeiDdvST23gxm4F0z5MDWjn1Pzwmg1NRPVxJqrMZusZqOFmoWWau6JBis1PtZqnoqjU9RYTlNzSfwwQ03LTDUBs9Ssel6NP2o+9FVT4a8mTKUmM1hNtUZNVKga0zA1G3Rq5oeruSPqI9QkRKu5GKNmaZyarzao+Wajmpeq1eyvkVyNkqtJjVWLmstiWZuaH0XXx2ocT6l5LPZ+Knk+U2NyWs1pkXVGzcufq7khtn6hxv2smgNfyprOqTn/lZpFX6v5uFNNWpea57vVvNWrZny/mi/EvBtqbouEO2o++F6N7VM1v4hdgzRoBmvkzK3hE5E+RMOcZzX0isqhGlyHaXh7uIa7ozQcNdFweZyG1yZo+EnMNtewz1LDuikavKZr+HWuhhR7DV0Ocu2k4U1nDToXDWNdNZwR2QoNc9FwS9S6afB01/CPSPDUYOGlId9b5vtrmBmgoSJQg5NKQ3iwhs/VGnI0GupCNHJG07AsUsOPYniMhqkFGuyKNDwQu4s1hJRo+LpSg+M2yd+gYVyTzBdzWzTcFnWtGo5sl3XslBo+ktynNBR8JjFPy5rEiasaHDplfK/UKbz6NVje1KB/quH+aC07xmiZNEnL0slavhetFlr5Tmg5KVKttVyfosUwVYvLNC1vT9dyxElLorMWKxctV0SRqxYbhZafxS60aNy0jHLX8qlY66HlJU8tA8LDW0u8r5bX/LWMVGlx02iJC9FyIVRLW7iW4ZFaOctoGVqg5QORUqhlVpHkLpbcJVp+E6ZlWrqrtUTVanm2ScaJlGbpa5H7bVLfdpm/V+o+quXdM1piP5e1faFlxHkt6V9r6bug5a9LWiZf1fLidalLbO3RcqhP1nFD6r+lxe4nLcsmhqCeFMJWyxD+sQrhsHUIVlNDsJ0ewgNh4huCkzqEJ+ItTQhfhYSwKTSE78NCUIWHMDwihPcqQiivDOHjbSGkN4TwQmMI/cKjWWKKxFaJ2RZC8fYQwnaFMHZ3CMu/DmHDtRC+aQ/hZFcIa7pDqOoJ4a/eEA72hWBzM4Q9t0KoHx7KfpNQLowLZbRZKJ+J2+ah+FqE8p5lKKutQjGfEUqlUyhrlKF8GRrKYl0oqohQbkSH4lEWyuatofxYE8r22lDUdaF8Wh9KfaPEaArF2BZK0e5QQj4KZczHoZwR906F4v+ZxDsTypzPQ+kT7mdD2Xk1lDudoaT2hDK7N5S/+0NlLxRK4o1Q9t0JRftfKKefhpL0XBi/jQkjZGIY6yeF0Tw5jGGWYdywDqNmShjvzg7jiWMYZi4yxi2MQQFhzFCFoQgOoyQkjH1hYZyOCWPV6jCaNofxYqHMFX+Wh3HVGEZofRgbGsJobQpjZEsYvjvCeGZnGOeuhbGgR/L1hhHYF0bGgIz9PYwPB+soN9ExeYKO8+Y6llnouC++sNaxaKqOebN0zJ6nw8FGh42jjgfiDScd4c46JrjoOCc2uep4VaHjJ7ETHVo3HSbuOj4X6z10BHnr+NRHxx0/Hf7+OoYG6PhIDFbrOCFma3Xy/dexUqdjergORaSOg1E6ymJl3GYd6Xk6XszXcVP4FOp4pkjH+yK1WMfzJTo8S3W4GXVMrdZxtU4n7wgdT8Q7DTrMm3RcEkXNOmxbdDwSE7freG2njj27dGx4W2Kc0tEntn4qsT7T8VTM/FxH1Rc6+dvq+PNrHZbtOmK6JdZ1idUjcXp17OvT8fpNeSYi/LbUNTSc/0zCMZqHw+Rw/haHLcJJsgxnqlU4rlPC+VMcnBrOlOnhOM8Mx9QxnPNij0s4993CCfMIZ5dPOGP9wjkrcpXhLPEP50exXR3OGW0460PCaQsLR60L53R4OAsjw2mJD2fkqnDmpofjvymcbQXhpBeHc7MinCGV4ZwUvlvDuVEn7bZw1jSG80GrtG3h1L4RTupZac+F8/5l6e8Ix+e63OsNp64/nIChEdwbE8HIcRHMnxDBAvMIvhXBFhGctozgO+sIzkyLoNgzgquBEbRrIijXRuASEsGh0AgM4REcjoxgRVQE06MjcIuNwGN5BDsrIxhbHcHumggm1EWQVx/Bg20RRDRGMLEpggvi5dMRnPpC+q5H8HVPBIW9Edj2RbCvPwLLuxGU3Yvgs6cR7B0dyQWTSK6YRtIxOZIKi0h5Z0cye2Ykjs6RxLtGYq2IpF18o43kTFgkOyMi+TwvkiNbI+mpjcSzPpIT2yLlHRVJfVMkc9siuScyP4nEeC2SWV2ReF+P5GRPJC/1RdLYH0nAQCQLbkVSNDSKv0ZFsWByFBrLKNlDRnFWvDE1iuIZUTjMjMLZMYrlzlFMc4ki1S2KG+5RvBogYwLlvjqKBG0UHSFRGEKjICyKf8TsiCj6RW1kFLPWRrFkUxQ/id2bo9DlRXG3WtptUXzdEIVdk8xti2L1TpmzK4r6k1G8fiaK0+0yp1PmdEXJ/24U+/uisB6Iwu1mFAeejWbQyGhMTaN5YhbN/knRGC2iec8qGv9p0TyyiSbLLZpPNNF8FxJNfrj0RURTnxjNqaRoivKimVoUjVNNNEl10cyoj2brtmi8G6LJaIpmbnM0Jm3RvLYjmsyvo5l3QWJckfjd0fIeimZkfzRLbkRzX1y6Hc2he9H0fhvNSbMYTCxjOCs2W8XwunWMnBdjeGtKDO3TYiiyjWGcewz7vWKwCpE+8V9YDJ9Hx3BpcwyHC2IoMcZg2hiDY3MMf4ik1hiG7ozhwqcx7Lkeg1lvDPq+GGbflBiDY/l1VCxTTWJxmBzLDKtYekWNdSw/To8lfGYszs/HclkVy1/BsdzUxrIsPJYHIiYyFmN0LK/Ex9KzOpbPc2NRNMTyj0htiiW4NZasN2NpOBzLhM5YBnpjGTkQy2nxy81Y9t2KJfSHWAKHxRFsFccY6zhsp8bx7rQ4EqfHUTMzDt9ZcbzoE0dtcBzrtXEsDYnjzdA45kXH8VdCHGp9HP3GOBY2xbGnOQ7z1jiuihM74mg7F0fx13EkdcUxozuOuutx+PfEcbo3jrcG4vC+HceTwfE8GhnPkvHxPGMeT9bkePZYxhNpFU/FlHieTo0nOiSejtB4PHUyJjyej8S5LfHcrI+ncVs8QQ3xjGmM51BLPA3b4zm7M54n78TT1xWP/3VxK56BYQmYWCRwThRaJnB7agLnZyRwdHYCd+cnUGabwFzHBL4TloEJrI9IYGpMAjWxCexfnkDxxgRMixLIaUhgSWMCsc0JTGlJwLctgZHXEmSNCTRcT+B//QkcGUjA+nECfw9PZNGERHItEtlvlUiidSIzpiQyenoiXwr9S4l8bpfIm4GJxKgS2RqcyGlNIrN0iZhEJvKVKIpK5Ju4RFZWJ8o7IpF5jYnsbkrEoiWRDlHVmohXWyKv7pTYexIZdjFRzmqJFHcl4tydyHvXE/muN5FdfYmcupVI/zeS++9E2XMu56owmC/nY4vlJExZTobPcqKUy7kUthzCl7Moajm1ccsZyFzOoZLlvNe4nOrtyyl/ezlu7yxn8H7pP72cdy4u5/3O5aztWi5n4+VcFw43l9PxzXJK/llOwfAkHEckcWZ8Er+bJnFvUhLbzZOYZJHEs9ZJfCo2TEni8dQktLOScJuThJ0qiZTgJPl+JeETlsRpXRIvRCdhjE/i49wkcmqSeFCbxI1tSYxvSoKWJAa1JvGheLA9CfVJGdeRRNL1JGb3JNHSm0TFQBJ/jlnBvHErGD1pBedEkfkKnCevYIHVCuKmrGDbtBUETV/BL3NWMNl1Bf+oVnBfvYJ9mhX0h6wgOGwFpeErIGIFgyJXkBO1gv0xK7gVt4KJiSu4KnbWrMCibgWd4ouGFaS3rGDqjhVk9EicvhUYTFfKnnElRyavJMViJdZTVhI4bSUlM1biOnMlWT4rmaRayXD1Sv7UrmR+2Ep+Ev0RK1FHrWR89Eomr1vJ4vyV5FXIGMNKNjWu5I+mlcxrXckPYuxhiXV5JRHdK6npWcnovpUU968k5+ZKHt1ayco70vfDSg6OWsUnk1bJfmEVyZareNlqFd+JKVNX0Ssa5q3inmYV3aGrCNStYnDUKl6LWcX3W1YxrXYVZ5pW8VfLKjrfWMWJj1ahO7OKBwOriLyziiE/yLinq6ifuBrPyasZarEac+1qvgpbzXs1q9nRuBqr5tUEta5mXNtqLoqhO1fjsHs1dy6tpu7aalTtqynvlPldcq97NWeEY89qlvSv5sDAagaPS+aUOG6azM9mycyZnCzvz2S2WSejnpLMhKnJ+ExPZsSMZP6blczFxclSQzIdYkxYMqW6ZJ6NSMY+KpnMmGSWxCaTV5KMqi4Zr4ZkPm+Uec3JrGtN5rW2ZJ6IO3uSsXozmaAOid0tsa8ny+9bMq69yQzqS8ZmIJmMm8ksvJXM/tvJ7L4n+X5Ixm1oCkOGpcg5IYXnLFN45fkUsl5PISokBf/IFL6OSqEsOgXn+BTmFqUwpjqFPxpSON6YwrstKdzamULrRymoe1Oo7k9h9A25910KFmNT8ZuYKmeRVM6LfItUNlin8t7UVB5NTyX6xVSC5qdyRpVKSngqSVGp7I5J5f26VNmPpbKgKZX9zamsbEll1o5Umvak4v91Kl6XUvm3I5W1PalyRkvlnRupRI1Yg//4NZRMWkOu9Rqyp63hlTlrSPZZw1T1Gibq1hAYsYZRMWv4SqSlrWFI9Rpea1jD/LY1zG5fQ0znGm52rSG0bw2T+9dQPyDzbsq822vw+k7G/bOGO0PTmGyShmFyGj4WaXxlmUapVRoe1mkMm5LGF6Joahqnp6eRPyMNS0UaZ9VpPBuSRkFoGi5haWwOT8MxIg276DRej0vj5oY0LhrTGFWdxrkamdso45rTGNSSximxuTWNf9vS+GtnGqoraYzplvzXJX9PGmV9MmcgjTN30/js2zRSnqbRYpFOuGU6PVPTCZmeTufsdF7XpLMsNJ3fxdLwdDIi01kUm07iunSiStMZMKTTUp1O39Z0wmrTaaxPp7s5nW0t6Wha05nUlo6iK53C6+k805tOQV86g2+l43wnnfdMM8iaKCwzeNVKzMhg6QsZLPbMYFFwBo+00oZlkBYubYSIzuBwjIiX68QM1hoyOFaZQWadzK0XjRn8Jt5rlZht0u6QdmcGv+/K4LU3Mjj5fgafXMzA6XIGeR0ZfNaVQX53BgW9GZzul3YgA8XtDIruZlD93Fo6zdZiNnkt9RZrMbdaS8+MtSwIXMtj7VqOhqwlK2otl0rXEtIo95rW0te6lte/XEv+tbU8272W0r61ePav5fzAWspvrGXFkExSRmbiZJ3Jp1MycZ2WyTPTMzkj4hWZPA7I5ANtJht1mTiGZ3IqIpO8yExcomRcdCanxdC4TM6Kknjpa5K5oqg5E7eWTIa1ZqJvy+T8jkx8d8m8i3L/UiZe7ZkE9GQS3J+J2UAmvbcyuXE3k9sTs9hllkWSRRarrbPkPJXFsllZLPLJolCTxdmQLLzCsnhOl8XYyCxU0Vl0xmRRH5vF3+uyKM3PYmpVFve2ZnGoMYsnzVlktWZxcnsWG3Zk8d/OLFz3ZFHydRYjL2ZhuCTz27OY3Z/FmwNZ/HQzi0d3spj1XxaXJ2YTYpFNn2U2LVbZTJuSTdy0bL6dns2+Gdm8Miub+2KrJpvG0GzuRWZTWJHNO63ZZOzMZv2ebE7tzWZORzZvdWYzrzubQ9ezSe/JZmlvNr+L9/uyWdefjd1ANv+KUzeyybuZjeutbM7ezsbrbjYX72VT9U02T8bm8M+EHDZPzGHIpBy8JufwnEUOF0SlZQ4BVjl0WOdQPyUH7dQcLKbl0CeiZuQwY2YOd0Xi7Bxu2+VwVZlDT2AOCZoc3gnJITk0h0dhORzV5ZAZnsNrETn8T5yMzMExOodBMTmcFkWxObjH5TAiPofo4hz26nN4uSyH/C05fFmTQ1ltDpfrc9iyLQezxhx2teYQ35Yj55YcHu7K4chuiftGDh/uzcH8nNRzMYcXL+Xg2i3jb+Qw9bbMuSNrG7aOBabr5H20jstT1jFp+jqaZqzjoWodz4SuY3T4OsJj1vFjwjq2Z63j9y3r8Ni2jpEN6zBtXscLO9exf9c6Nl9ex8r+dfx5ax0m363Dctx6bCzWc8pyPflW68F6PcOnrCf++fXMmbOe/RHrKYpfT/Xy9awrWs+MqvW4NqxH2bye8S3rCW1bT8LO9Xywdz0vda5nY+96hvSvp2xgPb431lN3az0/frOe0U/X8+3QDbw1bIOcGzdQPX0DQTM2MGmm9M3ZQJ9qA96RG7gatQFtzAYGYjfIWjaQVLSBucUbeFy3geP1G7jcsgFN2wZ+f2OD5NzAkLc2cK5rA1m3N5A6Kpe95rkcs8zlP+tcPKflcnl6Lltn5KKZmcvArFxemJPLj2KTOhdDSC4Lo3MZHJ/LhsZcnmnOpbwlV/bzuazcnYv9m7n0d+by0/VclvXl8pf4uD8Xtxu5VN/KJfh2LuZ3cuGnXIJGbCTNZCNM2MgBy42MnL6RC6LglY1cnLeRf5ZtxMNmI5YOG3GI2MjgyI34RW9kfMxGvLdsZGrdRtnrbqS8dSNNOzYSuXMjM3dt5OTejfic3sjz7Rt5t2Mjz/Vu5JK4MbCRB7c2MsJsE1smbeLMtE3op2/Cd8Ymxs3cRIeo1G3ixehN/Be3idPxm9iZuYmKmk2Y1m3Cs20T2y9twrZ9E53dm4js2cQ7fZvIv7mJMc9sJnPqZp5O20zpjM38F7xZzgebSYvYTG3yZpw3b6YyfzPldZs50yZjtm8mevdmftizmemnN/N7z2Y+7N3McwObmXJrM4vubibvm818NzyP/SPyWPZcHg3iu/F5jDXNw++VPDLn5qFcmIfpojxaF+dh/1oeN7zzSPLNQ63Mw9I/j4uBedSF51GanMehFJmTmsd1MSgtj5/T8ziSkcfL2XmcMuQxw5hHkfhOjK3Ko0M0VufRUpeHqjWPvXvyqH8nj/D9MvZdGSc6Dkq8Y3kM/zSPq19IrV/lEX1B8l2UfJfyOHs1j4IbefxzO48f7+ax+lEel0XU//KI/zePp2Py+XlsPsFz8gl7JZ/Cufmkzc/n3wX5nFmYz5xF+fgvzmevTT5HFflc9cnnlF8+3yvzGR+QT1RkPuEr5To5n9aUfOJS8zkrDGvyuZGez56MfKZnyzh9PvOM+VSLDyrz2VyVj1t1PvtEVn0+Ka35mO7KJ+KdfD4VpgfySTyUz1ei6rCMOyZ9J/NZczGfdnH0aj4XOvJp+DmfyF/y+elBPsqH+Zg9yqdPaEYUsGZUAeUmBQSOLWD9uAJuiEWmBSTOLeArMW9eAb+KKQsK+G9xATFLCvhCvLi0gIkOBWx1LqDSo4BG3wLO+BVwzL+AyQEFrFYVEB5cwI/qAk6nFFCWWoD/mgLWbi7gZGEBcaUF8j4t4JHYVCHxqgt4rraArAMF7DhYwPJDBcw/XEDokQKmHy2g+lQBr1wsQHOpgHuXC/C8UsA7Iv2qfL5XwOMfJO6P0n9f+sW5BwXMfVhA/mOJN6SQBaMLqRG+YwvJHlfIxQmFLHuxkE1zC7kjXl9QyFPx5cJCKhcVollcSI99ITNdCvlB+LkWclh85lFIqWchV30LeeBfyImAQjnjFzImqJA/4wt5MbmQh+JESiGbUwu5K0zSCgnJLGRvXiHJ+YW466WvtJAuUV0h9wyFfCQKjYXsqi5k0VaJJT6rKWTt9kLePlBI6yGp/Xghu08UMuizQuLF3NOFfPe59H1ZyOKvCqkXqguFvCcsLhayUbhdKuQtMeZyIZ3C5orEEoOvFpIgqq9J7vZCJnYVUnxP1vhNIfd+lrwPCrnwqJD/PS7k018Luf+kkNzf5TmOKkI/pgjzsUU0TyjiqdCaFbF/ehHjZhTx+7wiShYU8aM4srAI18VFxL1aRJ1/Ec8HFlEmfhZuETJutYwTyuQi1qwpokP8mFlE/IYi1ucVcVMo8kV5ES2GIrZUypzqIvbVFGHbVsT9XUW4v1HEZ28XodpfxNDDRawQBz8t4vylIv64XMTbHUVkdBbxTX8RDbel9l+KCHhQxO2H0v+4iNqRxZwYXcy7JsVkjS3m1QnFNIr/hNPsYnLnFtM9vxi7BcU8u7CYxYuK+UtELS7m5NJifnYsRuVUjJVzMZvFPeHpIvHEeNdiMkWvcFQUM5xiVotGN4kvQj2LmeElMQOKMaqKKQwuZkpUMQejizGNKSZH9AuX2GKeiysmVbSLwQnF/JFYTN/qYsLSiynNKGZ/VjHjCqT+4mJiS4qp1hfTY5TP1ZJPzN1azCc1xWzdV0zZ27Lmd4rxercY54PFvCFSDklscf5IMQuOFvM/Med4MeUi/0QxZ04VwxfFhFyQmi8W85MYd1XWda2Y3WJ4u6xNxHcWc07ououZfb2YpfeL+fLnYmY9lGclAh/JM3osuX8t5oCY8ETW95us7fdiHJ4pYeLoEhaPLyF6Qgm/mpYQMrGEGWYllIi75iXEv1zCnHklTF1QwqRFJWQsKaFbrHq1BIVTCWY+JYzxK6ExoIQvA0vYoirhl+ASElaVsGB1CR+mljB9TQlH00rYmC4xKku4JZK3yv26El7cVsKed0tIOVDCM4dK+PtwCQe/LOHqhRKWXSyR/6sSAjtKyOss4bWfSmgRX/xSQtDjEiJN9DweqydknB79eD3fmurxmajn7Ul6LGbrqZ+n529RvUBP+SI9wYv1FC3R84OIdtLzhXjZWU+Yi55TYrarjFHomYqeye56NonhvnqW+elpEX/76/ktUM/JYD2KMD3bovXExuiZG6vnhXg9JYl63kjWMypFz45UPUPX6FkprojdeXpS8vW0i7YCPUuKpO4yPYUGPd8L02o9OWJA7NuiZ8xWPdeFQ43MFSNq9SSLdvF6nZ5WMaReT5K4KBq26flXxDXoOSf+16jnxWY9N3br+XO/nqh39VQd0PNEzD6k54GYdkSeh/hR+B/VY3lMz2bxjfA+rueQWP+enrUX9aRe1tMhLl/V8+o1PQntehZ2yDPslOfbpUfTo8fxrp4/fpJn8bOej3/RM/OBnqCHepSP9Rx8oufDoaWsNSllz9hSnhtXit34Uq5OKGWZaSn/mpXS+3wp/80tpXZ+KdELSpm5tJQex1K+8JRrv1KK/EvxDyjluDisKiU3qJQ7Ikddyh+xpbwYX4p6eSmqFaVsSCnFPbWU/WJteilvZEi+zFLGVJWSLq4Lx+pSdouRW0pJFbZbS3laX0rpjlLGv12Kyf5SrhwpRftJKR+L6xdlziWpXyRfLeXZ9lIui1c7SmnoKmXsL3L/USlrHpcS9V8pYc+UYTWqjHxxdHQZFmPKuDO2jAPjyjAdX8Y6cVO4TShjvGkZJmZlfP5CGRVzy3gktPPKeDC/jBkLyygR7y8q4/ulZQw4luHsUsZesUdRRhdlLPctY5t/Gf+KrwLK+FJVxhfBZZzRlGEMLePnKMmTUsY7Iju1jKw0yZdRxujMMq6L5rwyFpaU8VdpGVEVZUQYy6iqLOOzqjLZK5RRKR5vLcPjrTL2vyNx3pWaD0gsMSDeOljG2ENlZIreIxL3WBkZwuGE1Pd+GfHny4i7UMa5S2XMbZf4XWWcvi7r+qGMn34uI+BhGYWPyrD+VdYojj2RZ/dbGeb/lrF+aDmYlPPWuHKyxpezb4KYWI7DzHJGvlBOp7CdW47NwnJ2iPZF5WxfLJ+XSitWKMp51bOcZu9yknzKaVKKgHKWB5azOFaklNMgnoqE1HK+FovXSJ9ISJM2XdoMadfKvUwZlyWfs6VdLzaJgnIayyVmZTmDqspZUi3XYvmWcpZulWuxtFZasbRe6hCDt0nbJPW0lnNZvNpWzpCd5by2t5xn35Laj5Qz7Gg5ycL2vXKGnyjH7n1Z64ey5o/L5TtZTublclyvyLMQY6/KZ9Ev3u4oZ3x3Obl3yzn2Szn5D8rxf1jOcWH9qJwfRMDjcgp/LefEk3ICfy/n16EVhA2r4AuTCl4ZW0HUuArmjq/gLxE9oYIvRa1pBX+LmIkV1JtXsMiiAsd5FTgtqMBkcQVvLalgYGkF2csqWG9bgVJRgda/gk/E7IAKHovQwApOiTmqCn4VnwVV8JKmgmrxv5AKEmMqaImvYHtSBWvTKtiXXsHYjAqyBGsrGJ9ZwU1hml1B7roKKsoqOG2oIKKygs/FX1sqWFAj9YnztRUsb6hg5I4K8g5U8J04drCCE4crmHKkQt59FXxwtIIPj0uNJypIu1ghz1PWIbKuVnCgo4I7nRWc+76C9ocVjHhcQZcY9aSCdOH0WwVjfpc5f1Rw8O8Kjj+toGCQgR9E+EgDLz9nYIuIHWMgYayBCyJpvAGbiQaGmxlwmmxg4zQDc14ycPplA/ULDAxeLGOEzasGJjsbuI+BYDcDD90NPO9p4JyfgQVKA/+KpEADy1QGVgUZsA2W+aukL0Wu0wzsFN3pBjLWGriRZcB8vQGHSgOjqwz0in3VBjbXGfhWbDxgwPeg1H3IQMBhAz8fMfDomIEX3jPw+QkDyacMfHzBQPVlA2evGJh31UDcNQODOgy0dhpo7zJQcMtAxT0DDT9K332p4RepQYx8IHUIp4cG9orMRwb6heKxgXfEhF8NrBO3hOcTg/xOGJj0m4FN4hvh+7uBH/8wMP+pgbzRRu6bGJk1zki5eCQ+HW/khQlGfhcRpka+EOfNjAwyN7JcXBZDLYzYWRpZPd9Ih3BeZGSfGLvYSLZ4d4mR3KVGvF81ckRYLDNS8rqRn4Wnp5GTvhI7wEhNoJG/xVcqIz0hEiPUiLvOiG+EkSexkm+5kXHJ0pdiZGOq9K8xUpBmxJgpc3KMXDUa6aoy8ka1kTFbjPQLthp5RxyuNfJ9nZET9UZONxmZ+bZRfrONLD1kpEWsOmzE9oiRXcL5mOQWN45LjveNWH1gpOxDIzZn5HlcNPLHJSNnLxuZf8XIvyLhqsS5ZmRIu8QRth1GRnZKnC4jk3pknfeNfPyzEd0DI2fEXw+NDP7VyN7fjZj8YUT1j6zBpJLwsZXUjKukaUKl/A9XctO8knMLKlm4sJIGsXxRpbx3K+laUsnepZUU2sg9p0r+8q1kkbKSHQGVrAms5E1VJYbQSrTLKzklzq6oZP7KSvakVDIxrZK7wie9kp8yKumvkD5jJbnCt7IS3dZKzohXairZKmJrZf6BSuoPVvKfSDxUySWx7HAlbSLliNQjfn6/knlfVWJ/sZK1lyrZf7kSdXslxo5KxvRVcvxGJY7fVWLyfSVPH1Yy/NdKUoXTk0oO/i41jK0iVxhNq/jPrIrCl6p48koV/86rImF+lbz/qqh+vYo/RaNtFY+VVYT5V/FXQBVfB1bREVRFb3QV9UlVvLayiqA1VYSnVzE3o4o3s6s4tK6KDzZUEVpaxUBlFQeqqviuuorSrVVsqa1i1TaJIQYaq4h9p4oxB6vIFAcOVWF+uIrN4jvx/pEqOb/LPPFIhB6r4jPx8nGp470q/o/i+o6ruvofOF5p2XIiuEeW7XIxFDU1X5ZfMwcKCI7KymyYAwRnWpktjXHv5Q647M0FLndf9t5bRVyZts2JguL8vX9/PB98Puec9ziHOz63ryOMgVVh+NRK7YYw+jWH0SnSW8IY3BrGyiNhPHc0jOpjYbQeD2PcP7KHC2FsuhRG6JUw3r4qvYrh18L4WuR3haHqlnMQzT2yt5uS81YYW4T5Thin+4RztV84HU+H80b/cL4ZFE7B4HAODQmn2iWc4c+F89qL4VyZFM6LU8LpFX3dwxngGS7fI+F8PT2ci4vD+WVJODfFe0vDObMinLdWhrPcL5z7AeHErw5nyqZwjnwZTvLmcPpvCWe7+FXkbpUa28LZL24Eh7N2ezgbQ8NZuiecgwfDafgxnANh4VwSL0SEEyY+iAxnqiKcL5ThpKqktk7qRoczM1ZyGMJZkx3OgxzJkxtOojGcfeZw+d0WznXR4gjH3hLO+NZwfhQVbeHcaw9nw5Fwec+FM78jHNUpmTsfzowr4Sy4Fs6wLsl7Q/Y+MIL1gyKIGRzB8SERLHaN4KBbBLEjI/hhXAQzX41gxeQI3p8awejpEdS8E8GkxRH8b5nErZQ43wi+9Isgwz+C7wMjKF8dQfb7EUz+OAL3LyPQi82bI5i3JYJM8efWCJZsi8AuuoIieLA9gg0HIyj4OYLuQxE8EhbB5+KoOBcRwaLICMziO0UEl0WZMoKXVRE0R0XgpY5gX2YEy7Mi0OZIbG4Es40RDMyTWLHIJHsxR3BFrLJIrLhrlVhbBG75UrMggoBK2V9DBGGNEdQ3RfBoi/TZGoFLm/TZLn2K8Uci+FGsPhrBpx0RtIuznXIGJyIwiQMnI+S7J4Knr0TI6zRCnikjuCheuB5BuIjtjmD+Tdnf7Qh+fyC1B0byjygYFMnhwZH0iGiXSP50i8Q+LBLlM5G8NTGSfq9E4vZaJM9NkjWibrKsmxJJ36mRHBd73CNZ4iExwnteJEWLI+l9N5L1SyLxWBpJrOi3LBLDcqnnE4nPikhurowkxi+SvwIiMW+O5OCWSK6Isq2RvLItkk+CIpkRHCnPO5EcCI2kdEckJfsiuXAokoYwyRkeSXZkJBNVkXwQFYm7OhJXnewjKZK/0yPZnB3JvJxIssRXuTIm8o2RvGeS/sWXlkg6xbMO2ZPoLJD9VctZNEpvTZFsaY1kfpvkbI9kn/hH+ByRekcj+UXcEtmdssfTst9zkfhdkR7F3auRbLgWyfbr0rvY8bCC1X0VuAxUyPkqeHSogk5xa7iCilcVfPq6gkGTFfwuFk9R8ONUBddF9TQFWncFX3gomOOp4NAMiRf/vqGgdaGCg4sVBL4rOUTUEgWzl0me5Qre9VFgFzdWKOjrp6BhtQL3NQq2f6TgyKcKxm9SoNssc1sUHBfztioYuk3BP8InSMHEYAXrtytoFB4hCp4IVXBa5O5QcHGngmv7FQz5TgE/Kyg+rODOLwo+DlPQIv4XqZD3iPSmUHBVBCoVqFUKHo5SsESrYIJOwRuZCvS5CrYYJUeegmEmyWNW8KJFwV3RYlUww6YgSfxmV7DIoeB7p4K9xQreqlRQWq1gbZOC6GYFX7bIWYp/2xR4HVNwtkN6OC61OxV8fkrBxr8l/1UFK69JDXG3S8GG61JDnOtW4HpXQWVfJerBSo4OUbLMVclzbkriJisJmqLkjBgyXckHM5UsXKQkc6mSr5YpKVyuJNxHySI/JRbx2AYlOZ8oGb5Rye5NSm5ulpgtShqEx1bJtU1JxXYlD4cq+WenksS9St4/rOTtcCV54kqEzEcqeV2hRCMeUSrl81dqRcl6cUOvpDpXSbRRyaN5Sk6IYWYlF8V9q5KNNiVpdiVOp5Jb+UrGlCj5X4usb1ey+YiS+UeVZIvhx5R8Iy4Kvw4lteeVeF9RYr+m5OcuJfXXlbjfUPJEt/Qs8nqUaHuVDH5Yxcj+Kq6IigEqvhikokO4DlFxQax0UfHiUBX3xK0RKhJGqXhrgoreSSqaJ6uYPkUlz5oqzonF01T87K6iW7znoaJOnPFSMWmmCp3Y8JaK9e+o+GmpCv1yFdt8VJwWb69QEeirQuunYv4qFcMDVBxbo+LPD1X8sFnFmi0qYraq2LJNxSnxeogKww4Vw3aqeGiPCs9DkitS8ihUBOik3xQV7akqCjNUOHOkT6P0Zpa6ThVrS1Tk1qi4XKvCrV0lz0oqMjpUDD2uorhTxZGTKgb8J3u9pGJCl4qQbhW2HhU9N1U03FIR36vCekfFuIejuP5YlDyrR7FmcBQ14q2hcu8aRbVbFCcnRGF8NorAl8WkKHSTo2BqFJXuUWg95NorilwRMCOKvjOjOPB2FFeXR1HlE8XkFVFEiwW+kkNU+0vuwCimrI1i67ooftwcRfC2KM6KRUFRWMVPwVF0i/e3R1Ev4kOi2B4ahdf+KDb8EkVqWBTLI6J4ITKKSPGJIorZyiiKoqJwi5M95EodMcUYxba8KNZZophmjeLPqig62qO4dFR6OBPF4KtRKLqi+PR6FEfFnBtRRN2M4s3eKIbfjqLfI2qe6qdm/ZNq/nhazT+D1awYoqZYKF3UzHFVc2CUmsDRah4bK3Ovq3lpkprPJqvl94uaLOE2Vc1F4T9NTR8PNXiqeW+2mrJFakYskdilahb6qDGLsStkbqWaehHvq8bur2bCKjW9YtBqNbvF8jVqwjarSd2qZsg2NXvFiiDpSbwULH2JB+Kz7WrmhagxiGGhai6J13eq2bJLzeg9aj78Rs2oX9QER6g5K24qZJ9KNcvUap7XqMnQqfGLUfOqXs3GLDWaXDVfGqX/PDUHTWqmWdS8Y1NjEzftahSFak6Vq+loUfNtm5oroqpdTXeHnN0JNccvy9hVNdYbasZ3qzkkkm+qGXhLzYu31fwwUIPTRUP4UA0ZbhpGj9YQP1ZD2wQNC17UYBTur2g4/6qGsNc17JuiwXeqhi/dNZwUCzw0hM7Q4DdHw+9vadi5QkPBSg0v+Go46qfht40aTmyRvNs0rAvS4BEs+cXv2zXcDdXwxk4NmWJfmIaycA1jlBoGqDV8ptNgj5c8ORp5ntQwz6jhSp6GapMGvVnmrBqetWn4RcxyaHiqTsPGRg2VLRoWtWuwin87NPQ5IfdXNPRelXVdGtJE+Q0Nr3Vr0IrTPRr699HS8ZiW/Ke1bBygJWuglurBWoJdtDzrqiVMbHDTMnuYlgyxaoSWSnFrjJZZ47SYXtUyfZKWvydrWTFFS9RULY9M07JJ/OChpcFTS+dMLddna1n7lpb4pVqWLtdSIJ730RIp7osRvlri/LWErtIybbPMbdNyLEjLvGAt2WLEdi0HxJoQid+pxTNMy85wLX+KLxRSQ7ydrGWoUct/wj9PS4WINmnpZ9YSJDLtWr52aKlyanEWanmuSMuCFi1NbVpmtGspParl1WNaNOJ0hxbLcS2HOrV8dELqXdLy8lUtJ65JTJfE3NDie1PLa7e0aMXHd7Vcuq/Fe5COVPHVYB1+Q3TYXHVMcNNxW1weoSNwpI7zo3W8N0HHSHcd6zx0eHrqGOCl4y9xylvHzVny910d6ct17PfRsWqFDv1KHU/46jgnnH46JvrruC+S1ujI/EjHC5/puLBFam7VERSk49ntOo6G6JgbquPlvTp+P6ij+2cdk8J1RIvfInQsjtRxT6HjU6WObJWOgVodsTk6nsrVsdSoI8+sk2cOHWk2HS526cEpuVslrk1HRLvEio4jOnKO6hh1TMfgThk/o6P8Dxm7IPeXdfS7Jr1el3HxfY+O92/qqLitI/iu1BocTaFLtHw/RvOwazRfirfcovloeDTDJ0bz2svRNE6JJmVqNIOnRfOVOOcZzcIF0UxcHk2E+MwnmuNi9MpofhDdYr9/NLEB0ZxaG03ve9Hc/yyaHzdFk7Y5mrht0TwVFM0OsTw4mqjt0XTtjmbJN1LvF8kZIfkio+W9GM1ldTTx2mh8oqMpEfNyoxlpjCbVFI2LOVp+30XLb5ZoqkSsNZpQWzTL7NG87IhmQkE0YeL9JqnXLvXE8iPRFIu7x6P5tDOa9NPR9P8tmtkXovG4FE2iKLsSTfA12ad4tyua8T3RHBKlA2J4d3AMzw+JQSHGucbQ7hbD9JExTBkTQ+jYGNxeimHz1BgWTovhTc8YcsQorxj+mR1D9JwYvl8Yw+V3Yli9OIbdS2IoWxrD48tlvW8Mz/jFsNE/hh8CYkjaHMOgLTHyeoqhcmsMTwbFsDUkhhn7YxgdFsO3kbJGGcNelcxHxfCUJoZPEmLwy4wh2xbDSLvUEs2OGGY6Y7iSH0N9SwyD22L4T6xqj5HP6RiePhrDTnHuuPR9MgbNJdnf1RiU4strMZwSE67HECY+vRGDsTuG4b0xPPqonvlP6zEM1HN9kJ6mwXo8XfVUDtPz9Ag9O4XLa3r+naynYoqeP6fpCfbUy2tHzxIvPQXi9Aw9f72r5/Fles6L5331KMQmPz1Wfz0E6hm7Ws/ctXq61+nx2KBHvVnP4q16nEKxTdYF65mwXc+4HXqSv9Uz+Uc9fcP1HNboOarVszZRT2Kqnr1penZl6okx6CnOkR7y9ESZ9Pxq1uOwSC6rnoV2PZ879dwp0PNmkZ7MCj3DKvXU1+rxb9bjc1Qvn02yjw49hcelzgnp5aSezaf1LDojNf+QuL/0fPifnMdlPVev6qm7IefSrWdwj56Am3IevXqefKBH+WQs411ime8ay1i3WHrFjyNimTMqlqyxsdS+FMt/r8RSOSmWXVNi+Uf4To3lKfdY/hJPeMXyhyiZHsvv3rEcXxrLgmWxmMTh5ZJ3RSyf+MYyxj+Wui2xXNwWK999sQSExJIQGsue3ZLvm1jKxfJfYjkfHktRRCzayFgeU8RyTrysiiUoKpZCdSxqTSzbtLGoYmP5X24sD4yxPGuWv8JqjeW+Teq2xbKxPZZxR2PpOBbLsVOxHLoSy5s3YjGKT3pk7P/djeX2ffn7QPrsE8ftfnEc7h+HaWAcv7jE8enQOO66iRFxLHwhjk2vxvG/yXHYxcQpcTw8NY5F0+J43j2OdzzjcIpHpsfxxIo4/hR63zh2+MXxz5o4/NbGUf9FHDO2xNG0PY7vQuMID4vji/A4TorIyDgeUsRxStiVkl8Vh0Js1cZRHB+HT1IcrydLzrQ4koxxJJvjGGKRnNY4ptviGGqP4xtxVbxfEMdPFdJTWxx9jkgO8dKxONTilc44tOL3E9Ln6TgGnI+j+vc4Mi7F0d4Vx9zrcYy+EceG7jiOirweOZObcRy/FYe5N46w27LHh+N5tG88MU/EEzg4nuQh8QxxieeKcHWLp21kPD+OjufPSfGUTY5n8pR4np4aT+W0ePZ6xBPgGY+nVzyXp8fz/qx4msVh4jm1UPIuiSdILF0aT8hyifeR2JXx7BL/iErfeBL8pGZAPNrN8fhsjWdnkIwHy/j2eAaGSA3xyI/xTImIZ0Ck9KaK5+OYeJTJ8UzLjmedKZ7hlnhuiA+t8cyxxfOJI55j4l5+PLW1Mt4cT0dbPKb2eJ45Ek+YKOiM553L8URdkT6vxhPdFY9LbzxNt2X9vXiOP5TAX08ksPLJBFIGJJA5OIHuIQmMdU3gtrAMS+DLEQm8OCqBkS8m8MikBLRTEtjtkcAqzwQaZySQ4Z3A8JkJbH4zgRtLEshZJnErEuR7PoHB6xJ47PMEdn2ZwJCtsn6brA1O4KAYG5rAIfHcrgQU4twvCRSHJTBNkcA+ZQKXhXdUAuniQ00CbWJFYgIDkhPwSk3gdE4Ck8wJxIoaawLJtgR5PSUwy5mAqTCB5eUJlLQnoD+SgP+xBK4el7kTCRw9lcD80wncP5PAorMJGP5N4I9rCUy+nkD/GwnsEYHdCdSKrpsJtN5KILs3gZ9vy5mI43cSePZeAoUPEviqbyIH+yWya3Ai1UMS8XBJxGVoIt+Iq6LZNZGRwxK5JVqmJnJ2eiLjlidy3jeR66sTKfkwkc4vEinekshrWyXPNlkXkkifPYl0hSVyKDKRO2KhMlHeY4k8r0pEJZarE5mkSeRpbSIHYhKpT0skwZTIIHMil0WmNZGkkkRqGxJxbUrkhnC2J6I+kshjRxMxn05k+LVE5l9PZMKNRB7qTiT5diLX7iTSejeRh59Ooqh/EjEDkkgZnMSBIUlEvJpE9KQk+V5KwnVaEtfFXI8kjOK0VxKh3kn0X57ERVHvk0TPyiSO+SZRHCDzXySRvDWJb7clkRucxNjtSfwi7olTIUmEHE6iJSKJnMgkDimSuCs+VyZxUixSJeEUL0YloREh6iT+Er6aJCrF17ok5sQkMUYvceKleMmfloRLThKbTEm8bElCK3ZYk/hH+NuSqBaedtmbGOqQ/Yn1ziTm5ct+RFhBEg9EdLHstySJ2tIkdtclsbU1id/E3iNJrDmaRIPwPpZEphjRkcQnx5M4LmydSUw8kYRS9D2ZRJC4fEb2/q/Uv5LEm9eT5MyTOCuKepJ4+lYSgb1JdNxNwnpPznVAMvcHJvPKkGSmuyZz0C2ZrSOTWTYqmQXTknnOPZkr05OZ7Z3MqMXJ/CQWLkkmZFky4/2Secg/mbNiyapk9AHJNKxOxrghGe9NyWzflkxlUDLuwcm4bE/mW9ElHtopMaL/nmQuit59yTi+TmZ0eDJ3xMmIZPIjk9EqknlCmYxXVDLd6mTQJmMRfxqSMeUlE2FK5jdzMpdtyRQUJJNcnczp9mQ++i1Z3lPJ2Hol58AU7oovBqXwpEsKF0Tg0BQ+HZaCY3gKCS+ncHZSCksnpzBpSgrrpqXQLO57pLDJM4UirxQuzkhhjXcK9fNSOEEKfy9JIXVZCm7LUzgoNvik0CHeWpGCVfzpm8KWrSks25ZCfFAKV4NTaNmewpyQFMJCU/jyYAprIyS/UvKr5FqTwj2d3BtTeMOaQrFD+ihIYVxlCvtrU+jqSGH98RS+PZPCxL9TUF9OkeeUFGbcSuHH3hRui9X3U3i1TyrjB6Ty9ZBUron1Lqm0i9/dUrGOSuWFZ1Nlf6nMcU9lmVcqyXNSCfNN5SG/VLaI30RXQCoXP09l8tZU4sW1ban0CZEcojI0FfcdqbjuTKVbPL5X8vyYSnBYKg5lKlpVKjujUpmpSSVLxMZIPWMq40xSw5xKmSWVj+yphOSn8rfwL0jls+JU0ptT+bEllUVtqfJ6T+WSyD2WKs+7qdw4Kb2fTsW7S3KKUddTOSTuijM3Utn4IJXQ/mnMGJjG6y5pDByaJp+HabS5pmFyS2PCsDSCh6dxa1Qa9a+kUTIpjSNT07BMS2O6Vxo/Tk/j1Iw0Fnun0bMkTZ7R0li4LA2HeNInjV3iP7FmRRqNYvbKNLLFWN80fhEPxBa/NBJXpeESkMYN8XFgGi+sSePsB2lM/lLqbUmDrWlYxcRtaUSJx4LSCBX/iFXBadQJ7+1pZIqfQ9K4KzaFSr870pi0M41Bu9L4WtTtk/mv0yj+JY34MBkPT2N9hOSPlD2JiQrJLx5TSn7xj1ilkjiRGZXGKLXkFps00rNRejWl0SHs5jRetMh+rbJXm+xVbG9J4y8xoj2NO+LzI2m8e1Rqi7hjsq/jUrdT6pyUsz2VxtZ/01h0OY2vrqahuJ5G3xuSQ/wlRt5M4yexpFfiRd7T6UwflE6XazofuqVzVCwYlo7b+HRuTErn4rR0HqxMx8cvnQqxMSCdRYHpqL5MJ3RzOve3pbM5KJ2DIek8fygdtZgdlo6nIp0flencFqdV6VzXpHPOLDksktuWzvfipD2ddxzpNJWk09YsOVvTmXUknbFH0zl/THIcT2d4p+QRQ06n8+4lyXMlnaeupzOvOx1lTzr1t6TG/XTefDyDJS4ZTBmawQHXDI69lsFj7hmEilmeGWSLoXMy+Hp+BtXLMvjZJ4O7Isk3A1e/DA6Kxg8z6N2UwfFtGcQEZ/DEzgwuipn7Mlh2MEP+txlYhUaRwVpVBu8bM5hoyuCCOYM1lgyaxBxrBn3tGfwtVjkyqBcGZwZj8yW+VXK2S+yRDOYezcAknj2WgVI81iG9in/Fnycz0N7I4MnuDFp7MnjzZgaP92awUzx6L4N7j2dy++lMpgzMJEkcHJTJBtdMCtwyGTg8k39fzOSZVzLJmprJVvdMzouVHpkc8srknnAsz+TpFZlcFUdWZmLzzeQp/0wuC0tAJs8HZqIW69Zk0iKCNkueoEymb8+kakcmP+/K5LOfM1kcnsmkiEwSxIHITDYqMjkhPlFn0ile02byUnYmurxMrpgywSJ1bJnsFe/bM7E6MtmTn0lbSSZPlGfyeHMmUW2Z/NeeybyjmTx3TO7F4x0yJlqOZzK3M5N+JzNpPiV/u+TvdRm7kYlJPNst63oyWXMzk5235Vq0DsziiSFZXBJvDs3CIjSuWTzplsX84VlYhWaE3I/Mon1cFlcmZHFsUhYDpmaxX3SJhe5ZOIXeI4vrnlnkT8/i1RlZxIpB3ll8IzpnZjHl3SyWLsti2vIskoWbTxY/iC9WZPGrWLYyi3Lh7pvFcL8s7oiz/ll4BGThsyaLQ+uyyPwgi+DPswjZnEXjliyMW7N4ZlsWjwZlyedUFv+K1cFZ5G3P4tmQLP4LzWLtjixaxNVvs9hwKIuN4VksjsiiWCRGZnFQkcVnyixKVVlMjZLexDKt9KHL4qfoLNJjs/glKQuzKYuJ5izU4glLFrvFe9Ys2sR8WxYL8uVcCrPIOpLFmKNZhInxnVlEir4nsvjukuz3muy3S3LfyGJEdxY/i3M9WVTdzGJ0bxbbbsueHjIwdIiBg+KWWDrUwDRXAyniy2EGfIYbqBQPRhrwG21gwgQDByYZODnZwJSpBm5PM/Cru4FlHgbuexnYMt3AyhkGqsUMbwNZ4pFZBnLfMLBmnoGJ8w10LTRwdrmB5T4G0lcYGLlSYsXvvgZ8/QzUCG9/AwYxdpWBcNEnwEBAoIFG0W+tgYuidZ2BN98zsH69gbCtMh9kYHaw1BITthtQisdCDOwU/4m1oQZaxJs7DFjE8zsNPLXLwF5xVazfbcC5x8Arew30fmMg8JCBdeEGnlYY6FAayFcZeC3KQJwYrDbQIzZqDJwS72oNTNUZ+DFa9mOR8xJbrXJmNgO1ItJhoK/TwI0yA/Na5RzaDGjE3nYDV8T6IwZijxkY1GHgG1HSaSDphOznnIGfrxi4JzZflXO4YSBEBHYbaBJzegyYxOVbBvR3DAy8a2DRwGwKxdDB2fSKz4dkU+GSjcfQbNLFH27ZKEZkc+j5bDomZ/O/KdkUiNenZuMyLZvP3LM5I5Z6ZLN1ejZ+M7IZP1NixP/elDxvZxO9LJuPfbLpFO+syGbyymxcfbP5QdwWm/yyubwum582SMxWyb1Ncgdlc1B8Hiz5xbLt2YwKzeaw+HNHNqt2ZjNwfzbfiHPfZfNFZDa/ij26bGIys6nJy8ZgymacOZtQSzYXxFprNm/apH5BNtNLsvnwSDYJx6RWRzZeJ7L5+1Q2mdezCbuRzfbubP4RTT3ZPH8rG434qlf6uyM938um6PEcDP1zGDcgh8WuOfw0LIdnRuWQ9mwOz76YQ+bkHOa55/C0Zw5d4mOvHNy8c7grfHxyyFqRQ4hvDlb/HF5clcOAgBz2i1nv57B7fQ6WTTn4bc+hTjy+I4fLwmVPDt+JPl9L3Lc5DI3MYYVSeojK4VF1DuX6HILjZW12Dt/n5XBb/GbKodosvVpyiLTKOlsOeqfkL8thwlGJPyVjv+Zw6mIO6ZdzCLwmfXfJvNBdz5Hf2dKX2NCdw0nxbk8O027mkCpG3MrhkDDdyWHi3RwSh+Tyg0sud8XmobnUuuYy0y1XniFzUYndw3O5LD4YkUvCc7m4vJ7L96Jmci6XpuXyvnsur3nmEi82Tc8l/w25niPzb8r9olx2Lcnl7WUSu1zifHK5I75ckcvKlbk84yc1xG7/XFxX55K3JZfOoFxSt+cyIiSXQ+LCj7ncPJxLZEQu7ylyeUspedW5FOpz2RKfy+zEXN5JzcVmyeVlay6DbLkcEM835pLemsuaI7m0iEEdMi5uis+P57LzVC5jr+VyuycX31tS74HcP27kqyFGDrsZWT3cyLejjCwfY+T2VCPnphlZ6W5kgqeRa15GHpola2YbGY+RgHeMvPCukYsrjLy/0sjrfkZc/Y3cFf4BRrSrjYR/aWRokJHvxflgI6P3GOmz18idr414/GjEL8Ioz7FGyqOMjNFILq2Rt6ONDEg0cjrJyLwcIzG5RmaYjTxuNbJHfGgzEpxv5B+xpsDI/EIjvcXSa4mRWWVG1OVGdK1GutuMnGk3Mu6YEYXo12GU31ZGppwwUvaXkRevGRnYJfsVN8Xn1438KnxuGKkW3t1GsoWqx8gTN6W2uCo+umWkpNfIL3eMhNw1ckFU9cvj4YF5MDgPh3h1SB7x4nuXPO6IzUPz+F34u+bRIN5wy+P5YXkMGJ5Ht/h0RB5nRNXIPMaPzuOH5/PweS0P1aQ89kzO46MpeSyemkep6OORR6j4T7znmcdbXnm8Pj2PRDFvVh4vzs6jZYnUXS51ffKoXyG1fPPQiQF+eXwjPvWXemLx2jySPswj74s8DFulTnCe/G6VGjvymLRbYr7L41J4Hv+LzCNFkcdhpexPLfvT5DFUm8ddsUWXx47sPJKNMmeRMZuM2fOY65Re8vOIERNL8ljUmMfUpjx+aZZe2/MYdCaPo115FF7P41B3Hgm9eVQMMvG4i0k+p0yUiamjTAx/xsSXU0w0TDUxZ5oJsxjoYeKW+MLTxG9i9nQTE2eY6O9tkmclE48tMXFphYmR/ibCROgqE+8HmFgYaOLt90w0bzLx51YT84JMDNlu4o5oDDUxd4eJl3aauL1Lau424b/HxHf7TMw6JHl/MbEi3IRGbeJTrQkfnYlnY0zkxJvYl2hiebKJKjEj08T0XBOVZvlrMaGymjhlN7HUIWNiutPEM/kmviow8USpzFfKXI2JDQ2yrlXGj5roEpUdJp48YSLqvOT/R+pcNaG+ZuLpLhP7Rbc4c136uGGS16uJ3G7pp0f6E0/flHnx2S0TvwqfXhMzb5swip67Js7eM3HzYTMr+5jRPWrGf4iZBjHXxYxFvDTUjF4McTWz2c3M72LVMDONYt5wMy+PMBMrXEaa+XOUmVfGmvlhnJn5E8w4xN8TzaybbObtKWYKxeSpZkZMM/OL+M/dzPseZo6K/3maKRJTvcyMmm7m0gwzJTPNuM8y4zHPTL/5ZjTLzfT3MXN2hZk8XzPP+0nP4lt/M7fEplVmzon6ADMxq83cXiP9rpVe15mxvmfmg21mioPMpAebeTTEzC7RGWpm8Q4zZSJzpxnFLjMzv5X+I83YhavSzE/igQhSmWmLMjNJY+awVvrXSe/RZtL0Zl40mTlolrOxmmkSNpuZeLvs32kmqdBMdJuZ3nYz54/IuR0zE9dh5q9OM6tPSP0/zPRclPXdUq9Hatwy81avnNVtMzvumum4J9dDLSSLEa4W+rhZ2CE+GGahdLgFxUgLp0ZbWDrGQsJLFt6daqFceE6zsM/DwnWx0dOCj5cF43QLbX6Sa5XkCrDwi+gTaGHxVgvjgyyoxMbtFs6ImhALeaEWvttpYeo3FiyHLHSoLHioZV5nkWcTC2/bLDzqtHBFTC+04HLEwg/inlhzzMLk4xbCOi3yzC5rxG9nLTRctfByl4Wh1y08EP/esHCk28LCHgtFIuKWhd29Fq6J5+5ZGHDfwrfilkgeYqXPUCvlbla8hll5aoSV/cIy2krQOCvt463yW9TKPncrdZ5WXpxuJWqJlaErrRzxs7LQ30qxSF9l5fFAK13CZ40VzyArn4dYid9p5cJuK+P2WXlLYWWUysrHaisnEq3Mt1hJslo5bLPyocPK70UyViL3ZVZ2lFu51CRjR6w0H5UeO2XNCSsDzljhN4n/w0r+f1ZmXrNy57qVLTes/CXauq3yXGJl9C0re3qtfHJbenzYxtRHbLziYuOiq40P3GyUDbPhNdyGY4yNj56x8dxzNl6YZMPd3YbSw8Y+TxtnvWz4Trcxd4YNq3CbaeNncXGWDbDx8UIbMxfZUCy38ZWPjTm+NuL9bISssjFhjY3kD2wMC7JxWDwSbGOHuCQ6t9vQ7bAxcKeNX/fbmPyLDbPCxotKGy4qGz+KC1E23lPbyNLacMbaWJ5kwzPTxvxcGyPzbGww2zgtZlslzmYjVrjYJVYEOyRefFNkI/KIjetHbazskP5P2Ag9KT2IJadtVIgZZ2zcOWuj+pKNH67auC+Cr0m8eK/LxjvXbZQKzxs2DGJCt43+PTb+uGkj8JaN1Ns2Rt+ROqLfXRt7xdK+dm72t5My2M6oIXYixGMudvaILnFmqJ06Vztz3OxYRPwwO6Ej7Hw40k6nsL5mJ8bdzhAPOz+Ifz3tLJpuZ4K3ncI37GxYaCd3mR3dcjsHfezcFR5+drLEeH87UeL3ADstgXZGr7UzeLOd74UhyI462M632+38GWLnrR12ntxtZ9I+6e9r6U8cVcq8xk6v2KyVdeLtaDsqvZ39sXYik+y8nGPnZJ6dWIudEJudi+IDu513HXYqxAyn1CyQXuvtTG2w43fMTnin5D9hZ+5pOzbx3zU7x7tkHzfs3O+xE3zTzsKnHBQNdqBycfCHq4NWNwdjRzhQip6RDnjWwfxJDpzit2kO/NwdNIoUTwejvOTe24FjpoOzcxzsWSZ/lzto8HFgX+FgpK+Dx/xkXPiucvB6oINkMXK1jK9x8OlayblZ8gQ5uBEs19sdNIVIvVCpJybtcDB6p4Ovdjn4fLcDxT4H3fulz8PSb4SDLxUO2pQO3lY5cI9ykCnGqx301zjkLB1ylg62xjlYlOCgItvB87kOtuc5+MDkkO9zB3kWB3qrg6E2Bz+Jh+wOXAsdPFLkYIc4Wy99tTjwb3Mw+YjUP+rgyWMO9otNHQ4KOx1knHAw7qSDp09JTbH5tIOFvzooEQPOOTBfc/BxtwOfHge1Ys5NB1YxvNdBmPj1jpzXXQdeg5wEuzjxdnOSJ14Y5uSn4U4eHuHko5FOkp918vUrTu5McfLeNCfHRLm7k1wPJz96OVk/w4l5ppOXZjm5+oaTfji5IbYtd9Lh42TxCicP+Tu5JD5c5aQmwIkl0Mkva5zsXuvkmkj5wMmJrU7ig530CZE8omGHk3k7nTjE43ucdIt1B5zsVznx0DrR6JwMjHbyvt7J0AQnlxOdzElx8sAitaxSy+bkpHjF6SRBfFro5Dcxv9jJrTInayqcjDki10edeHY6uX/SybIzTp7628k3ornHydRb0tOQfIa55HNtaD5ThufTOzKfv0blUzYmn4nj8gl8KZ//Xs+nc1K+PJfk0+Wez6ce+eCVT/r0fKJm5PPJm/k8vlLW+uXjuSofg/ghMJ+sj/O58WU+RVvzmbYtnwvbJU9IPi/vzCdBDN8lOcWju/PZI87tyWfV3nwWfCVzynw+i5J7dT4tYpo2n+CYfJbG5lMtApLzec6SzwNrvrxv8/nInk9kQT5HivNRH8tnQEc+H3RKPfHyKcl3Op8w8fmv+RT/lo/HuXx+7crH97rso1v20ZPPgZv53BH/3sqn6rasv5dPfb8CPnUp4C3XAtzdChg0vID74sORBWweX8AT0wq4Kf50L+CF6QUcmlFAH+8CfptZgP+sAgbOLaBoeQEhvgV85FdAvX8B81YVMCmggHfXFfDV+gICPypg4ccF3NtcwJMhBfwVWsCxHQUU7y9gx4ECBvxUQIWyAG+VrIsuwDOmgBzxYVoBRnsBj+YXEFBYwNtFMldcQLbYWVbAq0cKGHW0gFvHJN/xAkwnCgg7VcCis9LrOVlzoYDTXQVM6S6QMygg+Jbk7C0guU8hir6FDBtSyBdDC1nkVkiZMA4rJHZ4IY+OLGSPGDq+kEEehfK5XsgDccarkPwZhUz1LmTgrEKCfAqpXVnIhYBC5mwtZExQIXeCZSxUfFXI3MOF9A8vZJ6ykDRVIQPUhQRrCrkoTmkL5bdDIfdjC9keV0ihsZBpeYUMMRfyozhrLaTZVoiHoxCD+Dm/UF7/0l+N9FdXyPCWQiI6CnnieCGbOwv5W3ScKGTJyUJePV3IqDOFbOwupOtOIefvFvLYI0WcGFLEcpci0lyLCBleBKOKKBAnPWXcq4h504twCPe5RbQtKOL28iLm+sqYGOdfhFocXFXE5YAi+rxfxGtfFPFQSBE7xFXx6N4i9BFF9FUUsUfcEO9EFWFSF9Grk/oxRXyfUMSGpCIyrEUMtku8o4jfnEX0lEjdhiIWtRXxxLEivha94oPj0ltnEXVi3glZ+2sRueeKONpdhOVmEcreIk7fLcLl4WKCniyma3Ax5UOLMbkWEzmsmCeHF3NyZDH1o4rJH13M1DHF3PGUtV7FfD6nmMXzirnsW8wGv2L8/IspXlXM5rXFjF9fzNWPitn4cTERnxVjCS3m1R3FqHYW039XMd+J7buLuSQ+3lPMW19JrPg2ohi9uhhXTTGPaov5SvSIL3XFrIsupkMsiSmmRszRFzMovpiHEooZmSZzpmLslmImWWXcXsw1h+yjsJiPyorxLS/mZk0x11uK+b21mIMdxYQcL6blRDELTxZTKoynpNczxXzzazG7LhcT2lPMJzeLeelOMQki6L7kelDMgodLcOtbwvv9SuhyLeHIsBLGjCph1bgSWsXC8SUETyzBfUoJX7mXcFP87SHrPUvkNVJCtHcJh2aWUPV2CaErS/jNt4Ry/xK8V5Xw9OoSnvy8hOHbSji1vYQFoSUUied3lnBhTwmF+0qYH1bCxIgS6qPkWl2CXlvCPzElfJBdwklrCVsLZa1YX1TCnSMlXDxawpljJfh1lPD28RJKROKJEs6eKWHW1RJu3C1h3f0SIlxK5Zm5FL9hpXw3upSQMaXMfKaUz54vJce7FOuiUm76lbLZv5QPVpVSGFhK3JpSwteWMumLUvTbSwkLKaVfaCn7xYUdpSi+KmXj16VoDpZyOrIUpbqUpzWl3BdXtKUERpdSGVOKTV9KbFopayylHBNLrKXMsZXiEFPspWSKCY5SosVQZymHxWP5pewTN8WWglLWF5ZySiwoLsVYUkpCaSkjy6R+pdSpKuVEUylPHinlW3FXBB8tZcOxUs6KVR2lLDou++0s5bUTpaSKQadKeeR0KbvFpjOlZJ8r5evuUoJ65JzExzdL+VX43yqlVfyvt5Ry4X27FLNIuVOK+q7kuSc57pcysW8Zwx4to35IGYUuZeQMLeN51zIi3Mp4clgZ34rXx5TxwYQy3vYoo1SYPMt4xauMMdPLiBIDZ5Txg3jYu4xd4ouZZbz5Rhmf+Zaxxq+MJf5lTA0oI0s8F1jG42vKOLipjPxtZTwRUsY7u8r460dZpyyjRkyNKsNNU0awrowN0WXMii1jbEYZauGTU4bRWMYoUxkPWcpYai/D3Sk955dhOVJG3+NlfCW2dEq/p8r4/prsq6eMkb1lfHe7jD/ullHwoIyQ/uXMHVnOxpfKuTKlnBp3ufcoJ2J6OQdmlBPiXc6nM8s5L+a+Uc6aBeUsfaucnb7lFAaU8+LqcpRrynloXTllweVYtpfz0e5yzgj/PeXYvirH9etyLn1bzh9R5Rh15TQllPNWYjmLLeXMsZYTay+nrkjyFZczoLycH8TDFeXEHJG6x8tZ3VmO21Xp43o5OTel5i2p2VvO97fL2XWnHO+HKoh8uoLkoRX85FbBheEVrH+1grvTKjjmWcFSrwo8ZlTwoncFo2dWMOvNCmb7VmATGX4V6P0r0AVXEBxawbkdFQTurOCoqNlVwbzdEre3gscUFewTvSJIWYFPZgW3jRKTJzXMFbxpraBQJNkriHJUMMgpvYi++RXsFf8VVPBrYQXfV0i9hgqGdlRw53gFa05WUHS6gt9+r+CR7gr2iM09FVT2VvDG7QpG3Kvg4P0KTj1cyczhlVhE+ohKQsdU4jO+ErNnJa95VfLM9Eqe8K7knvhsViXXFlTS+basWyrXYpJvJTF+lfwVWIlyeyW/7qzEfW8lgQcqMX5fyWM/V1IfVklxeCXrNJJbW8lbukqs0ZUMi63kenwlfydU0pJUyf+SKxlsruRRSyX7RK8IslbKs20ln9gqOSdW2ys5JpY6KqkT0/MrebWgklQxvrASnRhaVMnjxZW8V1bJCVHVVMlP7ZXcOlIp7/1KfhOrOySPKOqsxOtEJXnilZOVpIjxpySPGHpa8pyp5POzlfwp3j5fyeZ/pcdrlZy/Ucma7kqW91RScrOSGbfkzMRrvXIetyvxe6iK7D5V9O1XRYVbFY5hVRiGVxE/ogrVyCr6jK5ir7glNoyt4jeBZxVp06uYMKOKGPHUzCq+EztnVfHO3CqS5lcx6d0qzq6oYnxAFToxNLAK3/eq+PnjKgKCq3DdVcWB3VXkfFPFmANVdCirWBBVhbe6igxNFZG6Kh6OqWKrvor/xGtJVdzPq+JvcxVt1iry7VWEFlVxTfxVXMX7JZKroory41WMOlXFoNNSS6z7r4oVN6vkO1LG7lWhHlLNohHVuI+qJld8O66aTc9U87d42qOaHs9qtnhVs9S7mnqxYGY1k2ZXo5hTTZ95st6/mh2rqvknoJr1gdWcEf6rq2kXNWuqyVtXTcz71Si/qMYZXE3O9mrGhlbz+E6JFTt2VdMl/tktcXslTtR8Vc2rX1fTqqzGqK7mFU01KeLJ6Gq+E90x0pO+mgsiMK6aXWYZE/V26c9Rjbezmqsl1fQ7Vk1oh+zneDVFp6r56lw1l89Xk9BdzTe3qrkrXn+oBt2IGr4bVcN/Y2pY+moNkyfVEDWlhlD3GlZ51WDxruGxOTX89W6NPP/XcHWVXAfUcDqwhsVramSfNcS+X8PtD2vwD6phRojEiNdDa3huRw1x4uddkmN3Dd7f1HD9hxoOR9ZwQ1nDZlUNF8THUTV0qGtYrqmhXFvDbF0NY/U1hMXWsDu+hq0JNVwUz2TUEJQt9aw1KG01DLTX8KijhjsixFnDF/k1UCx1SmqwCnV5DS811eDaUsPGIzWsO1pDy7EavDprGHFKcoiBp2v4Sew/U0PkjRr6d9ewr0f2ebOGD3praL9dQ+2dGkruSt57kldMvl9Dlnj+QQ0JYvRDtQx5uJbD4vFHankgdvWpZc1jtRwXTf1qKXGtxTCsFs2IWp4YVcsB8UDsHl1Lj9g6ppaL4pOxtZwXa8fV0ilWjq+lRSx6ppYqMXdCLQUi79lanp1Yi/L5Wh59sZaul2ppeK2WnMm1BHnW8v70Wvxm1FLrXUvxzFpmzKrFIibPruX5N2pJEL/MlV7mSS/iE6TmAqkpWt6qxfS/Wl72ryVmVS3DAmoZEFjLvtW13BYha2q5Jr5YW8vfYv26WgLeq8W+vhbdx7V8/0kte7bXcjmklvd21DJ/t/Qger6p5eR3tWSqa5mokR7EaG0tajFEJ/2IA9FyLqInRs5EL2ci1sXV0hpfy6TkWlwsktsmue21fOqQfTpln/m1vFtQi3dRLVOKa3mhpJahZbWEi7+qajldXcuyY3I+wnm8FsWpWvmf1/L1mVri/pZz6ZJzuS4xPbWEieDeWq6Iz25LvDh9R87hkTqiBtWx26WOP1zreM+tjlOCEXWUiOxRdbw4ug63sXVEiB/G1ZHsVce46XVEi8gZdfSdWcd+ETqrji7x2Tt1dPvXsWVVHRfF+YA6TgTWyfuqjuK1dXivq8Mq3NbX0f/DOvZ9VMcd0butjmMhdVTsqMNzVx154rXddezZX8ef39Qx8uc6HKo69Jo6OcM6RljrmHOqjqfOSb83pV+RcruOQ/fqqHapx+paz4CR9Xw9qp574vex9UyeVs9Ar3p+EmEL6on1qWePXz2BgfUo1tcz6UtZH1TPe6H1LN1ZT/7uetYdrOekqh6/qHqWqOtZoKnHqa3HQ1dPntDo6/kvUeTVk5hfj65A6hXXs7OkntPl9Yyrr+eZE/XohepkPYNP1bP3TD29Iv4fif+3nmG99fS7U8/uu/XcFEH36vn+yQb6PNXAi24NDBrRQPDoBhZNaWCUVwNh0xu4493AH7MbaJzbwOSVDSj9Gzi0qoHvAhrwCmpgfEgDe3c10Cuu7W6Q3y8NvP11A09pG/he/JbTQJKtgXF2iXM20NPYQP7RBl7vkLHOBg6fbODh0w38fraB6T0NvHSrAfXtBlzuNPBu30ZMwxtRjW7kybGNrHdvZMH0Rt6Y0cjONxtZsrCRj/0aWRrQyMD1jVwObWTtrkYa9jSy9/tGan9pRK1qxCWqkR/UsjamkZKERqZZG0m3NZJob0RX38il1kZsnY3knmhk4ikZF4d/lZpnG9n3WyPnexpZ3ttIze1G5t9pZPbdRlIeNLLn0Sa6HmvisGsTO4Y38c/IJnnNNqGa0cQPM5vYNKeJPkubWLCqiTcCmvAKbGLK6ibGbm3iyeAmboY00bG7icV7m6j4qonXVU2oNU0M1TYRqm/iXHwTndYmip1NHOho4kZnEx+famLG+Sb6XWii7noTc7rlvqeJ5N4mxt9uQi8eedDEV6K+XzOKQc3sGtrMNddmNg5rZumoZqpHN/PKM82MfbaZz19ppmJKM24zmnlyZjP3ZzXT9UYzZ+c1c+LNZvYtb+YDv2ZY3UyZyHivmeffl/ENzfR8Itfbmzm0s5kfwiSXspl/xHlVMys0zbyrbWahrhlPvdSLa8bd3EyqtZlvC5p5qLCZzvJmlM1y3d7MolPNLL/ajKm7mYRbzcT0NvPz3Wa+u9fM+pEtrBnVwrjZLRya28KDN1v4YVULdwJbOPZBC347Wzgi3tndQp2Ysr+FpsgWJmtaSNK1oNS3sN/Zwo2CFvndLLlKW3i4vYXPOiTuZIu8p1vIv9WCV28LVmG83cKz91oYe78Fk0sryhGtPD66lT1jW9k4oZVB7q085dFKP89W/pzVyqI3W5m1oJULvq0cCWxl2epW3lzXSqk4FtyK1+5Wpu5ppf+BVn4WXlGtvK5pxSDStK0MiW0lXGxJaaXA2Eq8rZVoeyvfFbYSVCp1Olt55EQr+8Wq862s/L2VL2638tedVs7ca6XzfisfjmjjnOgc1UbrmDYqxreR8kIbH3u2sdK7jWUz21g4u435b7RRJubMacM5t42wRW1sXd7GpyvaaA5ooz6wjerVbbCmjaK1bUz4qI0lO9pYtLONwj1teO9tY+q+Noyi+3Ab/qo2lqpl3tGGoaSNwKNttHXI2PE2msT8k5LnVBs5Z9s4fUP665a5W22809tG1e025t5tI/ehdhaNaqdsTDtFY9vxGt/O3x7t/O7Zjp93O0fFwjfa6fKV8VXtfBzQzrrV7VSsbydkRzs3RNDOdi7sbmfjnnbePdCO+ed2Dmra+Vbbztrkdsba29E62hnmbGdQQTv9C9vpU9JOduf/VVzf8U1VbQDHmYILQWW2UKCyVBwos4P1AwRxADJkU2UooIgIAi2rgCgqooxCGQVZKg4QZLRskOEme+95kzRN2qSBAu/z/vH9JPfeZ5zcc9t7zk0edUj/5E2uicHVN7kiSm/f5Ojdm9R7WMU/rVUMy1BxXdBORVmminUvqljVQ8W8bBVzc1T4c1XM7KvC2U9F+zEqit5U8dgEFZ9OVrF2ioo601S8NVuFQ4z4QEWfxSp+LFBxaLmKtNUqRu9Q8flvKh48ITmi/inJOa3iVpmKxWdUTP1dhfqGiiy1ihd0KjItKhJhFb641KxSMaFaxY27KgbXUrP5MTXrm6tZ10JNnTQ1+a3VRNqrUTLVvPuEmm5Zan4Rh3PUdO6r5qDI7K+m5SA1915TUz1STWismpt5aq7PkGuL1OwVbT9Wy5pUTfESNd6NaiZuUWMS+q1qBpeoebBUzf1lahqcUbP6rJra59WsEJZ/1ehUakZq1Vw2qxloUXPWpibHribLoea06O1U0ySh5vNqNZ+lpM4tNQvqaYgLWyMN6sc13Gip4VorDQPaaDiRqWH3cxrWZ2lYk6th0WANmnEahk3R0G6RhtaLNewU25ZqaJGvoXmBhi2i6TINDxdqaLhWw931Gt7brCEsZm/VEBTvFGnwC892De5iDfadGqbu0sg6SsPEEg3GPRrKjkn/Exp+O6mh+ykN3Uo1HBHPntHQ9ayGQqOGaocGXbWGkTUaRtzR0PcBLb801fJsMy1d0rS0b6ulZSctRWJLF608T1pq99GyPEvLPbEALc5RWqaM0aKfoGX4DC2nF2rpuVjLi/laXijQclR0WavlkOj8iZatW7U8Vqzl0R1aNoomO7U03qWVvYCWz/doaXhAS7xUy/wyLdGzWt7+Q4vrTy0mjZbxOulj0KI1aRlt1vKqR8ugqJYLlVrKbknvO9K7to4jDXWUZOhI76jjq546HumtY4NolKXji//L1lFrpI6C0WKMjvyxOm6P07Fkgo7FE3VUTtcRWqBjzkc6Zi/SoYjgYh2BpTr8+aJAh3elDvMWHcbtOt7cKXbr0O3VMeJXHf8e0/H3KR0vX9Lxu0rHIK0OjDp5poRVR3+fjrOVOs5U68iqp+fUg3p6PyKa6OnZSs+JdD2/ZYqOero/o+d4L72s7fW8OFCMke9j5XOSfE6X6/Pl+gI9JzdI/hY9fbbpOb1Tz/nfxAlxSs/Fc3oGXtIz1KDnhknPMLOw6PnLrUed1PNGtZ7Rt/VoxOgaPWPu6jHUN+BsacCVbmBGOwNe4e9gYH4fA/H/yzJQmW3gznAD66YYSF9u4OAXBp7bbuDF3QYuHTFw9YSBG6cNjLgkuWYD5W6D7E0N3F/LSMd0I4faGHmuo5HBfYwM72skNN5IrdlGVs0x0uADIxsWGWmab6RZgZE9a4z0KTKStc3IuWIj/XcasR41EjxtZE6Z5IrIGSMfnDfy4QUjn/5rpNhsZIfFSBubkd0i0ym9Ukau3zLyco2Rf+8ZWdrKxLJ0E/dEYYaJ+zNNNO5komsvE8/0NnEy18TpviZK+5m4OsTEqFdN+N40MWu8iTkTTVROlbx3TDwyz4R2s4mxW0xYtplwFJvI22Fixi4T87410eBnE0UnTHQ4a+I1lYnxehMTDSY8FqnhNtGtjpnhjczoHzNjaWommGZmUTszazub+bSLmVbPm+nQwyzPgZmeuWZK+5q58LGZgYvNXBaDlpj5Xby01CzrC7OsL6VegZm/xb/LzGhWmBmz0oxttZmvisw02Wbma7F5u5lmxWa2iu07zKTtNNN6l5ndYs9uM5klZvaJznvNdN1n5sh+M/0Pm5l60oxDuE+ZmVVqZu4Zs9x/M5XnZNwXzNx3VcaqN9PDYOa00Uyu2cxFi5nyiNSuZeF4QwsDHrYwublF1gUWPGJBhoUvO1vY2MVCl24WbuRYGNHPgnmghcRwCwWvWSgcYaH9RAudJ1v4XqzKl/iVFnatsdBhnYWpxVJvh4V3dlmYs9vCC79ZuFZmYdgZC6POW/hGbaFEL7kmCxecEh+y0Pi2hZuNrLzX3MraNla2Zlp5/UUrk3tZsYtglpVwtpWxE6wsm2HllwVWuddW/sq38l+BlVHLJHallWmrrHy/xcqL26wM3mXlnxIrB09a+fm0laOlEnPVyhNGK51NcmyxkmWXcwEroZCVheVWkmJbtZWSW1ba37ayTxyqsfLkHSvH7lnpUctGbh0b50WysY1nM2zM7Gpj9jM21vew0bS3jZZ9bBSLQzk2ygbYuIyNYYNtbBpnY8d4GyUTbPScZuPGdIlbbKP1EonNt7HkKxtP7bCRU2Ljm2M2eVfY6HfORqbWRnejjQEWG/lBGz9W2ehVbePSLRuDb0vtGhtDWth5M93OpNZ27MLdxs7MDDsBUZFj51ZfO6sm2Tky087cBXbWLLbz5VI7CzfaydhuZ4/ossNOz912+u+xc0n89a2dZr/aGXnOzrJrdtbdsGMx2XGa7Xxot1Pfbadb2M7fMTsLbtkpvCMxd6VOfQet0x08neHg/acdPNXLwXO9HfTo42BQjoNr4mZfB7WHOhgxzsGE8Q6sYuoEB3enOmj4loPzcx1EFzpYt9RB4wKpsUpqFDs4KuYccHD9hIOCCw4amaWe10HnagfPpBzoazlZd7+T9IedvN7MyejmTj5u7eS+tk42tXfSPNPJdnGgg5Nfc538McD5/zcoUwY7iQ91cm2cU54xJ2M+cGIQE+c7eTzfyc4CJ62+cdKryMnV7U62HXJy5LCTFmedKH84qfuvkxf1Tn4JSexdJy/UcdH2cRfD01zMyHDJPLioae9izRMufnjSRXUPF3tyXDyR6+L5fi569ncxe6iL1a+4yJjhYq+4s8DFwaUunsp38fJKF3PWuli8zsUnu1xsKnFx6FsXpQdcBH90Ef3JxeVSF0PKXLx6xsUbZ114zrsIXXDx/kUXMZG6JD00LtYaXGw3S3+Li+suF0fjLnKqXEy55eL7+m7OpLl5tY2b0Rlu1nR0s7a3m8sD3Pw+2k10gpslk9wc/1hi8t3cFPZlbt5e7iayws3iVW5yPnfzSJGbZtvctN7u5oWdbqbvc9PrFzeflLp5sMzNBrHljJtWZ91cuORm+BU3NX+4sRrc3La4WW5108ThpnPCLe8KNxPvuHn3nvQQi2t7eKKlh/czPWQ86WFlTw9FfTzszvLQu6+HK/08zBzkITbYw8TRHsrHekiO89B0koeSyR5+meohK8/DvHc8uD6WOks8tFzhofMqD4fFsUIPa7708GqRh4JdHlrs9aA67WFsqQejcJZ5mHFG6p/1UOeChyaXPBy/6qHfdQ/xfzw8qfPQTe+RvaoHrdnDeIuHPKuHiM3DfLuHxQ4PR/weLt/28FKNhz/F63c8qMW4ux7c9zzMquXl/dpe4mJRHS8P1veyr4WXzi299Erzcjndi7qNF3OGl6ltvcxr72VdBy/pnb288oyXJ/t4Zf3u5TdxNtvLPbysHO1l41gvuZO8KHleHprpJWeulzHzpM+HXj5Z6OXxj70cWuKle76XUyKnwMugZV6ui/RPvWwr8tJhu5euxV6OiBu7vHT8XsZ2SsZ22svxUi9Xznjlf4aX2Re9lIuW17wY/vGyXC25Bi/fiR4mL6fFRbOXwRYvKquXWQ4vuoj0vSV9b3u5ecdLqJaPz+r52NfAx/H7fege9lHSzMeRFj6GpPkwt/YxtY2PRFsfhe19NMj0wZM+rvT2Yc/28VFfH5lv+PBM8LF6io/2b/m4MMPHq7PEIh83xfplPpl/OV7rw73VR7hI6m2TesU+Pt8h+bt9jNvvk/WUj7WnfBSV+mhd5qPsnI9RF32EVD5OmiXG7qNepY+MpI+sWz6u3fYx5a6PVvX9ZDzuZ0wrP+40P7PS/fzdyc+ELn4Gdffj7eVnQR8/1WJDjp/Hc/380M9PYLSfAxP9aKb5seb52feun8OL/dws8DN1uZ/5K/08sNrPsXV+vvzaz55Nfq4W+Rm93c/kYj8uEdrhZ/VuP4/u8dNrv1w75GfKCT/hk5J/ys/S05Jb5qfojJ+O56TWeT+9L8g4r/h553c/5pt+PtH5eUjvp4tJxmv185rNj1r4HH7mOP38HPCTq/j5M+TnSsrPsFt+Rt32oxfOGhnDHT9L7vm5J1bXCvBl7QA/1AvQ+74A/zUMMOb+ANsbB4i1DFDTKsCm1gEyMwIcEk+3DXBEhDoG8L4QoFGvAM17B3gqKyB70wDdswP0zQnIvj/AX2Jk3wA64egXYEb/AF8MCrB1cID0IQGeGxpg2qsBPno9QL2RAaomBVgyWcYzNcDevADPvx1g3KwAc94N8NXSAPsKAnRZFmBCYYDpqwO8vyZApfhhfYC8jQFufyNj3RJg19YAZdsDjN4ZwCiqSyT+VIC7pQEa3AjQ5I8Aff6RHFWAxvoAm0UrQ4DvjAGOmeTTF6BXQH7frQCzbwdYcSfAgHpBhtcPcq1JkPUtgrRqFeT7tCDPpgehTZBXM4JY2gZp0CHIF92CFL0QpFP3INk9g9j7BJmRFZT9bpDH+wXpMiDIT+Kp14LkTQviEw2mB0mfGeT5dyR+bpDJS4JElgapuyxIo+VBuq4KMmB1kBFfS61NQT7YHGTt1iDF24J8tDfI5v1Bxh8OMu+nIPt/DfLPiSDlp+VaaZD6Z2S854K8fllirgRZci3IAzeCfCWa/hFk9H9BVmiCNNYFGWwO8qdwWIM0dwfxK0HaVAQZWhXEnQyyqSaIpo7ChLoKtRsobGyoyJpV4aq43FJhWCuFf4QxTWFKuoJHvNtaISo+aqNwW6zIUOT9r7BeNG6nsEWktVfYIzpmKhwWzz+hcEJkd1C4IIZ0VPhTjOykoBOTOis4xawuCh8+qVAtlj2lUPdphXWiUVeFb0TLZxSa91HYIdpnKRwUXbMVjoqeOQpnxIBchWvilb4KKjGun4JVvNVfISDeG6BQKRYPVLgnVqPwwCCFDaLpYIXtou0Qhf3iqZcUegxVKBX9hyn8Lv57WWHscAWzyHtFwSc+fk3hjmg4QmHbSIUrYxRGj1PwvqlQMV5h4QSFGrFyokKDSQqfi0cnK2wVraco7BWdpyr8KF6YpnBK5ObJHIihb8kciDfelnkQU6bLPIjoDJmDmXL/Zyk0eVchfbbUEZ3mSB1hmCdzsVCR/ZLCqHyFyQUKbvHOMoVysWC5wi2xfIVC/ZUKn4nGqxQ2i7RCmT/RcbXMn3h+jcyfyF4rtdZJrU8VXKLxl1Jvi8QWS+wOhW47JU7k7FK4KF7arfC3GFUiz81eeUb2y5gOyFgPym/4Ue7BUXnGTsjvE95TCqvKFL44o/DYWYXuF+TeXlFQLAoJq0K+TeGYW+G8R54Vv/yWSoWilEKX2wo/iSt3FF6+q3B/vRDqB0LUTwvRqU2IH8XmMSH2jJXjcSG6vRnipBg6IYRpYohLH4RwLA/xWWGIBUUhlm8LsX57iNY7QozdE8Iivj4QYtfBEH/9EMJ/OcRAveQYJc4aYqtNYu0hbrpDLI6HOJ8K4a4JsfBuiKfrhnE2CDMvIyzr4zCZfcJ8J+72DzN7TJg+k8IUvhWmeHqYrjPD9J4VRv9umKZLw7TLD2NYEWb1hjBzi8Lc2xamxY4wT+wMM7QkLHuvMEv2hen2XZixh8N8cCpMwekwW8rCjL8Y5sj1MPwhfQxhmlukrzXMbzbJ8YT5xhemQU2YtnfDHBBT6kbo3yzC8rQI96VHeLR1hG1if5sIRzMi9GobwZ0Z4YvsCNtzIpzvF8EwIMKUgREWD4rw0JAI3YZFeHl4hOemRMifHqHujAjXZ0dkjxGh87IImpURygsjbFgboeknEbI/k+ubI0SLInKPIwT3Rkh+G2HfwQiPlUbYdCVC2u8RnH9EWG+I8JQ5wp/WCA+7I2RGI3yQiPDr7QjGuxGW1i6nc/1yXm9YTnZaOfszy5nauRyfuPFcOTW55TTvX87wQeW0HVPOhXHl5E0oJzGxnIJJ5RydVs6375bTc045PRaW031FOa+tKmfWYck7Xc4ucedCuaw3y5lkKcct9jjL6eSSnt5yqmrKyb8jdWpHUR6JMq5FlFVpURqmR3G2j/J0dpTeOVH+zo3yVr8o9QdGyR4S5ZuxUTq9GaX7+CiPTIuyLy/K7flRzq6M4l8dlXdilEvrozxcLN/3Rnl0f5SDB6JUn4uy/LycuxklYoqy0RqlhS3KDWcUvSvKgvIoA6qiDL0XxVqrgum1K2jeooK5bSpYmlFBnbYVFLWr4ED7Crp3rWBhVgUP5VRwtl8FpgEVfPJaBZ/lVZAzo4JZ71TQf3EF8zdU8O3+Cr4/KXkX5PzvFWy6XsFr9goe9VQwLFbBmJoKVt2rYGOtGD/ViZF3X4wG98eomxZjW3qM3IwYxzvF+PW5GP91i/Ftrxhjs2PMyInxUW5M3qUxuk+OkcqLsWt6jC/nxhi4JMbIpTEMwp8fI1kQo9kKOV8o51fHmLZGjj8VxZIjOuyIUbZTepdI729jbBB538VYeSzGV8djjD4dwyyU0hgflsV44GyMRoYYT5ti3LTEyPHEyKySPrdi3FcTo+mdGC/ei2GsHefnBnGebBznUqs4L6fFebZ9nL6Zcep1jjP1mTiFveNsnBSn5eQ4x2fF+WtpHEt+nLcL4ixYFufBFXGUrXH+2xVnVkmcjH1xTuyPs/NwnIsn4gw7GefkuTi+i3H22OMcccTZfytOh7qVxBtXorSo5HbLSrLaVPJyRiUq8egTlXydU8nN/pUMHFpJ4SuVTBhVydsTK9k0pZLkwkoafFzJz0sqmbWsklOFlVzZWcl7JZV0OFNJxFjJJ+ZKvvVWEnuoilVtqkhrW8V9naq4nlXFuVFV3J1Sxdqpcvx2Fb8sraJXfhWv76riVkkV2gNVbDhaxX9nq3jzXBVLL1RRaqmSv9Uq3rBVYRFt6iUwNEhwrVGC/U8kCD6XoE12gmdzEpwQ13ITGPsmUPolOEiCgZMTrMtLwIwE9kUJ6i5JsHNpgv+WJchfmWDZpwlWbkuwrzhBYHeC+SUJGh9NUPtUAsfZBJ/YE3zmTzD1ToLCewmGpyWZnJ7k64wkXdsl+bBDkmv9k7J2TfLdkCSLhycxTUvydl6SwbOSGD9O0q4gydgVSeoWJtm1OkmnNUkqiuR7sXzfkaT3zqSsRaXeviTPlia5UZak4GqSDdfkvCVJP2eSTH8S260kze4mudulmnZZ1YzLrWbruGq+nFLNk9Oqyc6r5orI+7Ca9ouqyV1RzVXhOlPNbxerqVBX090ux85qVserGXGvmoW1U7zeNMW6FimatEyxXQxNT7GpbYo9nVPkZ6eon5OS/U6KFrkpnuqb4pi4NzDFvGEpCl9OsWV4St4/KS6JVyan0IqpU1LMn5qiRhTlpWQ/l+IHMX5GirkzU3w5L8VbH6W4VZCi7YoUZStTDF6VwlmYYs7qFP0/TfHGZyksYsnnKdRFKXzbUrywS+J2p/hXvFmSwiX270vx7P4UfxxIYfwpxfDj0vNUipfKUrx3NsXBCym4lOK363LOnuI/McGR4pAnxexAik63U1yuSfE/k6GXJQ==</binary>
            </binaryDataArray>
            <binaryDataArray encodedLength="8484">
              <cvParam cvRef="MS" accession="MS:1000521" name="32-bit float" value=""/>
              <cvParam cvRef="MS" accession="MS:1000574" name="zlib compression" value=""/>
              <cvParam cvRef="MS" accession="MS:1000515" name="intensity array" value="" unitCvRef="MS" unitAccession="MS:1000131" unitName="number of counts"/>
              <binary>eJy1Xb+dI0tvpKEALgAZG4CMM2TKABWBQvhCeCHA/EyZn9mmTIXQIciUOaFoeY94rKkpoNHkyejf9B+gUKiand0luXe3m9ntdvsecb0laz4zWnuSPxc4t2duxmN3KG54PqDe8eRngqcn+VWMibMVV8U54676WumF54P2FUeuodYrjeM88AfEZLo45ar5rcCJeoPy5nP/x732xJM+qjX3ij1nnmKtkZxXNSN35XvlIeMy9xgD9pXeFQel5xQ4eHY8c47n3sOzSVioXeiHHNEL9OZ2P+9Pigns27O+A5+sH8xRZxP2RxKD9ZVPGIP9MBavlWaZV9hHcM16MspR90GmieIxxDleM60wh+OVnrsjsJhf5o/DudKSe1FD8XarnxNKk8rbFY5BDveVYTnlc85ubdbWGhqc9L7/OSpdgufjGXMQd/Y/xmPvWPSCcaiFES5yOHGnnlgL1n0K7FHEY61K00xfxGKPB+hoVj/zVrXU1USu0z6f4/4kThk/NbjXVS3+eYP5K1+N+jnsqinmDHv5/8vL+5WP6lX1onKQkwNO8EIch+tKU/bUk72Ijz6Zgz/3v777/tv9Nf95/zPmP+6v56dT7WoMwTPOZsLTBMesHnpc6Y76T8CfdtU564v3lWfDzs+46EXxUr1kvg7gz3ErXIWJNafID8yKO/Jhvugn52MPRkPxXvl/s7OP7MFhr6+zQ3Bb6aW4oB+dHqrxi8v9isP6ZT5WWmf+R7yL+KqH7Ay1QF/KngVfvnZrI05gD7tixz1wez7bHs+1x/cXe44f99fPMT+eP/s88Cbx7vjsFMf6BO5E3s/74LD1zzA3wPh68v8JvUx7vS4TtXGO/fD5Sm/U+sf9hTEI92bnnwkRZ8CeWX7PhFYZnwH52I+KUzhZXcWJ+3A6y7Ri3YxiWHOlI+POpK7iMWE/NHDCqTAy/1TeQdy5N/SMdQiuyrtMh0pb5p+dKS9Rp0wbrq84Vjp2eMVAHR8ax/NpgGa/tIff16a97vsJOB2+qItTHq9ZN+aMY9r13h0Qj9orHTr6XnS9n1+D6vipNJgQi34gxoC50oRzK8+5L/RC9ay0djoz6gO1VzWzXgZdcZ71UXGPs+DntPcXLv2sVN0D7OW01/dFlecCV3HOvOZ6lccO10wvVdPs+rMB98s+qRqVfirO6fyxnglW5T/GBrcdTsxF+cX1uO5f8fcrpqqtNHHTXLD2hDnXyPRCfVkz9vHST9HDI3fY+XuF8i3TP8YgfpVfkXPY+fmLOJXXyjfUYADWgHPkNgDDTP98cSPMAXvoR6UB68DeMFamOffb8dgSnIxLpneWN+z8TM64c29qZL4zNvqtephFX8zrEXs85z/h/asJfR2ExTo8Yn7cr/uZ5goDe3eaI5bb9Wt92N7rrFzf7fq9YBI3p/FOHVwjzqBzHJmWzB9zHOIGzFk3haUG5mGdSWcxV3V4DLtdfMUaGKN0RP0UB/QT4/7CgPv1SDiinsgjeE3StnsPqH3Ukv1U+coP7BN1YJ8rPNU79lj1GbWQ/yCsTItshMbh56of3MN6TnnDrvfFEPVUv+wR1nlcD+Kn8llbzB8woueZYLFORiPzG/sI/Plcf9117KA87pF7in2nmMo7pWnMD7ve125Xn0K7n/Ba3x/w2p/dz1iBx9wQ7+uZG697Hs95aOd2/r77AzTEPtizyDXAiO+lDnmcy/qjLhPwgqNZ/roY88zOhl2/ZlQe+4h7medZ3YwX7h3Q81/vy4fH9/N5cDLaW9ULDQfocBCe2fU+Gs0+OR5141onf4mzqoNxA86dYrM588NaoQVjrbxkLzL9sR/WZgAGY8d5cBv2+vpVdYddtUH9Kt68nnb1JmI4j/VxiOeeXMSoeyBbs//YZ2CGDqFZ5QvzQhzuQ8UiDnuo/FTzGFP0yjpGf9x3pdkj/vHs/8f3+Od//55/j3/5Hv/2PX5+j3/6Hv/6Pf73+/zv9z+vfzzfP8Nx2Os15wm1ud5BtTmO+cbZA/PXZxGePOx5vT35THt9D3O7PrsmaYSack3kpkZgTHu9XxfDQQf2OLsX3K7fe8w0L8VFzRkPOVYYUXvAPnvIMYqnFfmsC8er4RAzTWt02Os+zOoy5k/4uYf1Yb/czj/7hsYDzhB/ENfKwxgOe5lmDsOedb/g/eoYjOVW31N8H0RPiBUaVTwRYxAG6xdYyE15gHPsR+lmhBPnCj8G9hg5U9TM9Io19reKVfvMAftc4ai6eBbYU/ES7+VHjtE881uN8Jc1Z18f4+v5TP+f5/eZ+fy+9Pge9Bj/9Xz+//fz8w7xO098TtBNP3sHXFmn2MPeuM/Ajc+LxGflvu6v35PiXuF7prpvBtQaoqbyHPcOyMWc4ItrrMF1XOzj/ZLdTxkv9p9zo+ag8+CX3SvMBzlyDp5z38jxKHrMamX6IReH88fZpBjGDX6sh4q7iViOGVQTNXe7vuad9W4J9g3w2NdKQ7WnYoNnvFYTa/QAe6w82unvkg+fBcPeK91WZ6iDU9wwfS/fRLwT1mHn3wWVLqsReAftub1+rhgQ18GNOOSzwlAeZXq46ec49lPxU3qzzsez93gPaSS5Civ2jNaZdmb133kpjgZDneOewTx8RY5Zf6yjqoeesheVx0qzCfPoxWm98rbju+or+FecuU/s12goHCNMjj1oPZETPBdXfQbGeM5Dv8xjxmSemX+IyTUP2Mc+eL3qAzV2u77OPal2psWENY+Z5GR6OF2NYpX/6lz1Fz2utKl8xxF+qDPkH14eIhcxULMBOIiBZ9hXtw+uF+vAr3KRC/c57fxs/0uz+2vNnrJuyCvTHOMO4D0E/juYuA68sch3zL/D+zn36zNtJhiZFlF/ipzdgX2gR6hdNrB/1AZ7C08OoWenX1ULsdBrjmPPlI5xNu36nLkla8XbKR51zTCcYhiPzwZdV4P9GTBf9VR5MoBfcEEdV1hO/bEf6CvH8XVA/A1y8Go051qZ1zhHT4ad77kf9BpnXB3GSucBcWbn3y2D82H0HF3orNZGPKedX8tAbQbkZJjYX2jjpvXGcRA26ol6K/0Cb8AcNWL+K72U/2bnutPOtTq6Z/Ud1qy7wnaBY+Ks2yd7gjqiD0Y5OB92rYX9TuKHNaddOSicSXuhlRe5yJX7UJyUhn8N+KzGsOuzIfYOO38fR66ZfspjrIHrmLPuCsfE+YPfD3gmhcfRV7ynPe16P2YjeA6I55zQZNpZnwqXexh2vid/1aPPt+Bc3QOom8PAWhUvo9hM+85ADsEv1sET9cW+3PT9wbqxFpiPvEPX8F712/XqVz69jncQ55vlf3/CPPHKPaEPWa/Yw6C9AdfgY8Q38ioN4hy9MMph/zIs7DW8OKhfxuZeuV/E+4V/r5+97BPzYmzMYzyjMzyfIj7jwZiWnB+UP0Uuc8F+jK6doXrGGsHzII2c4rh2pqU6O+z8tTcW8ateghvOZ4LFa/aF++M8xZO1U16vfECtsX4HC2MQw8Wc+0QMp72sZ4WV1R8JTtdf1Qfz7ur0GFP0EtdD1FCch+jXCWtArWHXr6XYy3RU+kcen42Ek8JingesOz5hHfYl86jqSeXjWtVn7bAm9lH1YiKecztD8XxgHITFmrAOigv7lvWV+WZ2fd9vUIzyhofKV/1Ngac8yWrifNBe4Ltdn/UK24jPQZx2vK3iTXDAPN6vdOhwQz0GzMOjYeev7xX3YdfvlahvxHR4enLGXFzkGmGos8xn5qY4qXiFMwjnsNdnOh9Y+O/ArPzhXs1ev1tmvDOunpwPy7moflEP1ivTnedjUSvzKdO+ikNM9mYk/XfqoB6hCXuD9Sb1XtWInEFxsT6gjotYN43vgB17k/ZXvTtcXXCsfFW6Ycxo5vN6FGdu/ddgMF/V5DPc434Yb0Ac5gzCudlVF8Z85ByCT+Z7pp3yvKtTpov06n4+Zw3SvKRHjBl2fY9I4Sms0DC8CzyjdaYf72Mv7+roln9NVZisY+VtXFGvVc0JNVzEuV19yLCGnTU/TN+7wUnxwhqYG9grvVAjxFFaqxhLckKfrHZoXdUJbXa4KzzWR3mcrblns3NNT2IVx9Ak8zPD4X3lK56NJH81GFfhx3U2eDDmSp+sVsU/zlhTF3Ghf8WF9TDKV9wqnsxnEr7iuOKntIoxkr3H+Amf54+/6/oBn7Mfpu9xnk/Cz3gxjx/i874Gcxc47BfXmKQx10TMyivls9n19/FMe8QeCx0q3ZR/zJn1V36v6lW6ZrXd6Osa/ibwCz5XgH5kHNErNT/s+jNrnCmflX6V9mpfxWPtGEbzSr/Mw2o4rUcTY9U74+IexuNe1ktwOmA97fV5xMAYpu9H5b1BTqUT1l9xXfnBfuLa7PWMjGcX12GdOz4bDOz/Mf+6n7ncTD9vMW/QVcVUGmT7fD2AT4XrgguPlceKU+jhgIExrBP7iZquaqNHiK385/mgXEviqvUgvGHXZ2GmPfeAmKxRxkH1hhz8+fUw7fW3G7+wn/ur/pgbx4ZnD8wDNPAEL/NP7R9Cs2HnZ5mb1nilE+5VHnHPGd+b5Z+nX/lVnYe2vzjeX9+/47NCoUd4PgmHvcO9wEUNBlyVfyutMm2yPBUzYK/Sh6/I2+38fJsJP5Wb1Y+5w5r7MsufXQ57lVaIwz06XVUdpUum5cojrov7qo4nOFV9pdPDA/z36B8xDw9j3ulf9cbeYOw0/W8VKLzTHvybvMr7bt+ZvsGb13y28jft4371jftYaVLpOxa8Kp5Kz5VWHKu0qTTraNmtzXuZh6wZj6y2U07F02nNvJRu6tr1b6VF5dcKmzVUukZPA9ZD9M013HJvpl217Giw8kcNT/JWPlWeskYdnRFHaeem62Q6KYyqxxVXpxzVd4VR+eJJfuZNVwPWb/e80rXj+Yp3d3iijeIWNUfB1ZJ5xrnTB/vEOcy3wy3juuLTOTfitNKzq8GOp+/krWpmnDu+ZmulDfuBuS7OK207vWUcsjEW+rD/t2Sv63HVY+WD0rjaqzzoalPxyc6RU7emQfyO1qwZjsofW+QrXX9HvQqnqzXndrTNYjr7K3zuH7XzAmell+qXfVlpuOrPIS6LHaL+qlalX1bHE6zjuT7s/DVVacdXs/PrusqLlVYxn3RVGOqcOU3RO8cy1wqT8QOTsVf6eRFbacS6K04qv6P7zsj6VfyMxm5txlQ+dnqr8rIz5M2eZT2vtM7wuny6/b7rbXdUXq5qZ15akdvtJ9MW88cCO+NhYuD5SPBUrch3q7/XeMHlXb8y7Vc+sbacp+J3vat0QJ1VPw7nuzWU94qH6reDxfuKo6r3jrc758rTVW6X1zuYeK30zc55/zEOe30dDTvfn9P011/l6c3O79NVeZm+WY7TPM5Gwmc1uDbXdTs/t7ifHT8rv7rnSqtKu080MaGHFfPIQ71WvDJt2M/QHUeGg/zn8zoEvwF5LnCqGtxH4A/AVfG4PwUO16tq7vgcurA+mc8rLVRsl0/m4TtD1XeKcdurleFUsdkee8hrrrGj4Tu82FsVOxZ9eYLX6a/TF2KsuHb2Mo27WiMvxvIGTsWFNefeM54O14yD0q2Ky2ozDvbgRa7i3NG860sW1+HyqV8rHp/UVzjjOZ80nzBnj51w2OcYg8659hT7o6nNux7bm7G/i0+GaUnfGO90zfCyPafzyptPNWDeJvazdQylxzu8LBmM1cXsahT8R8KnWlfaVLx8IxY5/g7Pue9dT1ZaI+eV5jGU9lUNF3uo6+7IvOzmRF0X54PWMeYbNbHv0LfSypKcQTHcvzpjjxSvrFe1F9jKS5XD5wMwOn5WOmc4He9XMTs9dWp0eDrFm9ivfFn1bjQPXBfn3sBU3E1g8T739VgPOrtZfu/iPvNkjErPx/po6FZ5u+ODyl95hT2jZxW/DpcqblUHNfTkHDln/r/DVQ1v1Mn4746Mf6eX0cR3iMe+lN9ZrVX/lfeVT5UHnd6yvapWl4fqZWettFtpqPqO/GH975Orflb+WcIlxtisvTO4Nur3Tj3fiP+kj09yK61VTOV/9Gu0r/YUxk4f4ZXDmrnsaFVxZG6MndXM4vC60n/FJfNK4Va9r/x9jAl7M4nJ5ivefBb4mT5e5K78rDyKMRb4maeVFh1vO3Hdkeme4Q3Kq3hk2nZ6CPxM+4p319fuGAscp3qdmt6MW3m30lXtRe1KX/Ra9VX5ssM7m3+qT+ZD9OQUu6tjpZtZXp9jhtXvkUSs2/pn6oxjxbXj3Vj0sovX9arCRP062it9O77v9qkwdvp7R6935qzbCnck+12MLMc3c4zOV9pXXjGP3ZxsdLFW/eHetNfrN8Ne/37A2NQB4yMfebvAWWkWHjrF7miq1llfuDcor+JpVnMK/taIzfqptO9g7OKwRl3sLEfpXnm3qp1paMn5an/FQ+mXYe723OVQ8VYej6KuJ7wDx+31LHA7v2cz7fpzQ+Rk/UQODtTPAJu1U9qvtM5647WL86zean/lX8W/c57hKd0zHyrtqhrdnrOaKn+lW+WviX3e28Fd1dsdO/VX/u7mq96cYl1gcIyqEZiRP63+P4uHvZ4fXb8dzlCLjJ8bPIvu53yFu9Kr4706Z9+Yv+KU7e+M6GvQfpc/98I4ypd3+AX2AJzHPP5Pzjgzy2sZ5MX6sNd9OCHGAMsJv9IF552ePcnP9M7ilAc7WiPfqjfmsqozN7lgnW4flW7YW6xd5HQ0/p26oN5Z3iq/ylF8uuPBa9r5vo99Vd8od0B9xaG7h2Ns5CptKz7IPdM6Rhaz00sHo/Kw660l1w7HT/oLnYa9/m1Bh4H5qMUs+LP2DjlD9KZyTGDG/Gj0nfkWdXZ8fceHle/KZ1XHG1jv8nQRr/YYr4OvfPWNXLU3YO6wF3VmohVyUPtxNuF6mP4a2NUAtRgf4HAca7Hy12iPr8w328N6g+aKq0FO5o2qyZyzvGxwX1k81+r4oTRDXzIs5dWqL+a3w6XyVuEp37t6V+cZFmuh+n6n3rs8g89M4ip9Mv0zP9/tm2MfNQ7L7wOeV7zjOpJ5xjN4dPThWllfI+HY8XEntsrvepHFdPtdxYa+uMd+s16f9LijV+YzXj3hp3Jn0qfiyJqxRqwTn6+4M74lcYzlBe+VxsoPHiuvOd+LM85jjXyRU2Fn6w5eprfSuqttZ2QeZ7w6Q3HsaJudMUenfYPxWI8Ch2Pf0Un1uMJjD432M224d87b9babs9tfhpPlOcUqT9FLxhmgx6de8hgiJsvh+rPBiXtf8bFGbOX1rveZdxUO11/5///dT5VjNFb1HmPQ2il/Uv6AuEpbVSuwneo8xiGwbxCPmJyrvDG71lppW3mo1jteVfnv+J7h/q7RxVzx2uXG3q/yOb7ixecuYlSuwRU5ZfkrDtxXrDO8VZ1d71baqPUkHgP2snqZf7w3YE/pU2GzdowzFhq46AHnkzB3PFDxGZ9Obgz/DRhxNohT5s0Ki3VnjRnbbf++/kQP5KZ62ekvrlnd+bxmuq7qe8Iz49jtB7mHr1/0+YtpV28y7uz5X7yf//fPETH3V19u+TMj84ZjBsSe6sI58st8irNBewpnx7+sn05/zGXXbzxTfVfaYw5r2uGe9Z/lMedVDT7DvJHsZ3plPLMarOGODh1fsv6tWc8SHPb1Hf6Kw8qrbkzHp5U3nTpjEdPpZTXvavlu3a7nK00+4Tw2cz/tC9ee9Kd6/90c+AxHdv6Ob1X/OO/26CLeN+NX+EqPTj7GjI3YzvnKgx1Mxqq8VxiZn5/y68Y4XXm+g1XhZ1jcb1ZnpVNoqfrp6GOmOez03fWywuxg2AKjo+cn3qr4HYyONxVmt/+I8Td6VBw6dXf66+Yxhw7nrkdWxGc5HZ47Z+/60dHIie9IelA9GVyd9pmH0ZknXJlbt+9VbMVJ6ea0X+ErnKr/CqPj385Z57zSFHVDn5WeVc0dL1fe7I4drqu6v4NLhvUp9qrv34Wfeemm38f+RMOORp/g7cRw36Fvpkem/WN+NHNMzLu9rPhx7KS9kdRzEav4Vhy5H096/MTLysdOnZH0pLA6eB0fOjFVv5yP3K25v+vDri8cm3FTPCsvKk1VfOxNqoHxmZ7qTHmntMw072r1ri8KL9Nmp252lmmXeaH063jd1SSLy/h8GqvOQu/5HD/vt9sf3+M/H+8lfY9/fI/He0B/v8PfYNz/fK/psXd7xj/+jvSRO544X/fz38A98m7387+NdLPr+z9m589Ou73q/u1ZJ/j98az588knYoLT13Pg37hGr8El+Ji91gPqT9LOxHxCnj17/3l/cXd7cbQnnx/3V5/Y72HX/z8o8Ct/Hc6+7mdd3c5cVQ9GGDexr+p3eal6WVw1OE/V7HBTeRm33fpVflVP6bPTr8KtvGPtd3grflwPz1b+Kq67Y0erHR1/t8/v6rvb/46+n/TX9SDD29Xx3bHK/xR/d4Qfv7tu5UHHayviFP9dPTv9dmOCw1jkfKLx7/Yn07vrkdF55sPg+b1fyxOOfM0wOP89rf8PfmK6lw==</binary>
            </binaryDataArray>
          </binaryDataArrayList>
        </spectrum>
        <spectrum index="4" id="sample=9 period=1 cycle=2 experiment=2" defaultArrayLength="2895">
          <cvParam cvRef="MS" accession="MS:1000511" name="ms level" value="2"/>
          <cvParam cvRef="MS" accession="MS:1000580" name="MSn spectrum" value=""/>
          <cvParam cvRef="MS" accession="MS:1000130" name="positive scan" value=""/>
          <cvParam cvRef="MS" accession="MS:1000128" name="profile spectrum" value=""/>
          <cvParam cvRef="MS" accession="MS:1000505" name="base peak intensity" value="77.0" unitCvRef="MS" unitAccession="MS:1000131" unitName="number of counts"/>
          <cvParam cvRef="MS" accession="MS:1000504" name="base peak m/z" value="485.020549025002" unitCvRef="MS" unitAccession="MS:1000040" unitName="m/z"/>
          <cvParam cvRef="MS" accession="MS:1000285" name="total ion current" value="84.0" unitCvRef="MS" unitAccession="MS:1000131" unitName="number of counts"/>
          <scanList count="1">
            <cvParam cvRef="MS" accession="MS:1000795" name="no combination" value=""/>
            <scan>
              <cvParam cvRef="MS" accession="MS:1000016" name="scan start time" value="3.3416" unitCvRef="UO" unitAccession="UO:0000031" unitName="minute"/>
              <scanWindowList count="1">
                <scanWindow>
                  <cvParam cvRef="MS" accession="MS:1000501" name="scan window lower limit" value="100" unitCvRef="MS" unitAccession="MS:1000040" unitName="m/z"/>
                  <cvParam cvRef="MS" accession="MS:1000500" name="scan window upper limit" value="2000" unitCvRef="MS" unitAccession="MS:1000040" unitName="m/z"/>
                </scanWindow>
              </scanWindowList>
            </scan>
          </scanList>
          <precursorList count="1">
            <precursor>
              <selectedIonList count="1">
                <selectedIon>
                  <cvParam cvRef="MS" accession="MS:1000744" name="selected ion m/z" value="855.045695890271" unitCvRef="MS" unitAccession="MS:1000040" unitName="m/z"/>
                </selectedIon>
              </selectedIonList>
              <activation>
                <cvParam cvRef="MS" accession="MS:1000133" name="collision-induced dissociation" value=""/>
              </activation>
            </precursor>
          </precursorList>
          <binaryDataArrayList count="2">
            <binaryDataArray encodedLength="13400">
              <cvParam cvRef="MS" accession="MS:1000521" name="32-bit float" value=""/>
              <cvParam cvRef="MS" accession="MS:1000574" name="zlib compression" value=""/>
              <cvParam cvRef="MS" accession="MS:1000514" name="m/z array" value="" unitCvRef="MS" unitAccession="MS:1000040" unitName="m/z"/>
              <binary>eJwNl3VclVkTx4FL3OAWN+guERUbG72/QUpRVHB13bUDe18T6e4GQezuAluU7lDgggUqurqKrgGu0rzPH9/POWeec+Z5nnNm5sxU6lcrMkyrFTt0axVrpY8VXmKlYhevRbFN2KLYKGlRLDdsUfx3/alCX69VYWzQqrAwalXYmLQq7M1aFeOtWhWTbFoV94xfKsq+vFIcNX2tOGf+WnHd8rXiTVW74t+adkV3XbuC9bhdIWhsV+gr2xVWLe0Kh6ftitmt7Yow2RtFN++94je994oYk/eK8xbvFR+Hv1fsqP9H0Sb9oFDV/6CwMf6gyLD7oDhr/0Hx18+Pinr9DsVbww7FRKsOxYDZZ4WF8ItCw+KLwnf4F8VMnW+KKqNvincm3xQq5t8UhpbfFI7W3xQr1ToV99idiljdTkWpYaeCXd2l+MP6h8JX9lPxhN+tWG/drbhq161Q2ncr3Ni9Cl2LXoWA069w5PUrnkv6FWbW/QquU7/iJmdQscp0UJFoPqh4az2oWPp8SPH69ZDirrYK3gtUsFiqgiaeKj5pq2Kljir8JKo4J1NFoVwVX/VUYWKoirscNTRy1dDBUwOLr4YJQjWsE6shWEcNVTI1vJGrwf+9Gq58UEPlR2bcoQaHL2oY3aOGXA4LjZ9ZGCFSR5ZUHXVydZgYqIOtpQErtgZ2yDRgI9ZCiFQLtVw2PvHY4PLZsBOw4Spkw0/IgTaLi1w2FzkiLu7FcZHdzbQ9XIzT5GG9iIcBoTY+m2rjBIeP42I+Pkr4EMj4GCvnY7EuH/56fHib8uGhIcCKQQFcNITYJxBihUyI1UIR9Dhi+PLEuMcXw52tg3KeDq5xJXjBk+C5jgQRuhJc0ZNgD1+G8foyeNjKwJfLoc/RxRiRLnIFehCL9TDHVA865vp45aUPDb4BJgoMMEpqgGkcQxwRG4IlNcRBXUNkGRviTL8hoG2EvRIjXJIawZBrjHgdY6TqGaPW1BgjeCZYpW2CLL4JagUmUBOZwFFsgi06JjghMQF0TXBF3wQRJiYQ8k3hLDBFgNAU3lJTOOib4h3XDA9czPBUZA6h0AJhYgvMNbTANHVL7NawRLjIEuNvWmKn3AorDa1wlWuNYXxrrBFYI5Zjg39lNlivZ4N2bVuYCmzxXGyLRrktagxtmT0ahkjBMDjpDkOP6TBc1bDDV00GkR0cdOywTWKHq1JmLGPGunbYrmeH0UZ2uGbCtOZ2yNQajgPaw7FMNBzH5cPxyXw4cocPh0Bij3lSe6TK7LFY3x7GxvYw0RyBFVoj8J4zAvd0RkBmMgIlWiPhbDwSuzpGwlV1FH7XHIVjWqPwjj0Kw7mjwJOMQhnXAS+EDrgkcUCn1AGT5A4I0nVAiZ4DOAYOmGfogOfGDlj43QEXBKNRKhmNV3qjMU1jDJZyx6BQNAY39cfgoeZYZHPHQmE1FuaCcejijcd0/ng0CsfDSDwezvLxYJmMx6fh45GlOQF7uRPwTTQB03Qm4IbeBHxUnYi17InYz5+IfeKJgP5EvDCciO9WE9Hyv4kIeT8RRziOuKvjiGNyRygNHWFu7Ih8U0dwzB3hY+GIvl+OcOtxxN99jhg74IiQQUfUDzniDmsSNDUmQawzCZelk9Anm4ST1pPQOHUSZvVMgpZ8Mn7oT8ZZu8l4O2oyurlT8I9gCqLEU1Amn4KbBlOgYTQFy7Wnwks0FZ06UwHpVETpT0WLwVTYGk2FvtlUVAunYZV8GjT0p2GmxTRU9U7DVc3pyNSZjimy6RirPx3lltOhZz0dEwenY7jmDARqzcBdvRnQNpiBS0MzcFTohEMSJ9SLZ+Ky3izGrxSIlimQoK9Ax0oF0lSBc3zgNxFwTQwslwK3ZWBsENhtBlTzCP4CwksJYaKM0GlIOGlC2KPmjJ9CZ1zQcWb8yxl/yJxxS+4MkZ4zfPWdUWLgDGMjZ4SbO6PNwhkTrZyRYs3MH+nMnPFs7JLMxnD5bObsZ2OywWxkGM6Gm8lsnDSdjUGz2ejTcME+oQsSJC74R+oCyF1wRNcFPXouKDZ1gZ+FC2aousJV6gqZoSv+MnKFk6UrJqq6YYLIDXOkbtDSdUORvhv8jdzw1NgNaWaMzMYNa2zdEPmfG2Z1u6G/1w1L+91wZ8ANO1Xc0ajqDgeWO+PT7ngucscPqTsWyN2xVuiBUpEHLHU8MKDnAbVnHkgRzIG0bw5jj3MRoDMXLMu56FbxxCstT1ySeWIZax7jG/NwnjcPj4Xz8EsyD/fl8/DGYB7KtOYzdjkfS0znQ2g3n7kDvGAn80Ki3IvZNy/8beKFC6FejO4FkOotQP2wBRg3fAGy7Regf8QCTI9aAI58IbbqLsRRw4WYaL4QY4ctxODwhXAYXIgq7iKM1maQLMKAbBGq9Zi+AdM3Yvqmi5DjuAjhbG90cLwRLfRmYog3ftf3RqqxN5abeTN75I3JO7wh0/GBp9wHtmY+SDb3wQONxVjBWwx18WJ8N1+M/8S/MfH+N2w3+A1OgwzCJcgwWAKlyRJILZegw3oJ7kYvgZvW70ji/Y5FFr8jW2UZdrCW4Z7WMqhqL8M2/jK4iZZhULYMzgbLYGq8DL2my1DI/gOLxH/giOwPfND/A3qiPxEt/hN3Lf5EsvZybBUuh6vdchT2LMdqtRU4J1mBR7YrEOCyAlUvV+CuxkocZK9Eg3Al/PRWYpnhSqhbrURE50rEaq9CiWQVJshWwUBvFeMPqzBosArlZqsw2WIV3g9fhTzt1bARrIa2eDVz565Gp2Q11spW46l8NWJNV8PbejUyRqzGv6NXM/+wBtXiNZghWYMNxmvQarIGjby1cBCtxSnxWiRK12K37lp80lvLxJq1eGCyFmPN1mLC6LW47rUWekPMHJV14Ouswxb5OtQZrEPX13Xw/b4Os36tw+3udRjZuw4n+9YhRbwempL12KC7HvKi9ZjL3YAp/A24LtjAvGcDfA02wHHVBoyQ+SJD3xcRRr4Ya++LL92+eNXni8eDvihS3Ygo/kZskGyE59iNmNy1Ea7amzBVuAk3RJtgLtuEHPkmJOpvgqbhJoQYbUKP8SastdiEV5abQIWbYFq1CZm8zejW2Yx2vc1oNtyMh+abMdlyM/KsNiNebQvahFvwm3gLmnS2MDa0BS3srXgg3gozo63QM92KdLOt0LLeiqUTtoLY21DE2YY84TZkG25DvPk2BNpuQ6XKdpjrbofceDsyTLYzPrwd/iO3I0/wF2z0/8Jx47+YGPgX5vT/hVm8/2Gc2f+wkLcDXroMBjvQYMi0xjtQ57sD6/t24Kt4J7bLd2KH0U70j92JdOku5n7YjXqz3ViqvQdf5HuY+L0HvUZ7oGK2BwdH7oGJwx5M+byHuSv2Yor5Xuz8by8kKn6YqO0HL5kfVhv6YbOJH04Z78N4i31YaOCPPZb+eCUMQKhuAA4ZB8DSNAAzrAOw1D4Au8YE4O+GAMxRDUSZfiDmGAbCfEQgfqkEIUA/CAXWQXDRCkaKJBirzIMhsguG6ftgLP3K9MUhWOQfgr+jQnA+OgQFcSE4kBSCuMwQFP0MQfSvEMzpDoFOTwieMhzuDcHqvhDY9YfgC8ONgRA4DYWgRiUUWzRC8VArFG6cUBzkhcKGH4rlfqH4tC8UCzXDcJYdBo35YZgVF4a9KWEoVwtHBSccF/nhWB8cjklJ4VBJDseV9HDc6A1HKTsCCZwILOJGoFYYgSebIzA1JgLWCRH4l2ELPxJDgkhUCCOxRByJ6H2R0IyPxKrESNgnRUIvLRJ+fZHQHojEhqFIbOFG4Q9BFGyFUZgmj8IBvSiMMIhCgWEUvu6JAispClnJUViZEoX/UqOQz42GIT8aJIrGM3E0amXRMIiKxvO4aGgkRaNVPQYrBTGwlMTgnW4MshJi0JkWg5nHY8DmxWITPxYsYSzG6sSi6VcsjnbHYnNPLCb1xkKjLxYNDBsHmDlDsZigFgdVVhz2i+KwShzHxLk4mMbF4V5WHFy58Zgnj8ehffHYFx+PcEECTEUJGLMnAcWJCUhNSsAjbiLmyRLxWZ6InpREaGQmwpyVhCidJFhLk6AIT8KK+CQ8TkyCU0oSgtOTkDiUBIFmMv4SJyNdPxmnopJRnZSMnORkOLNTINJJQVBMChxaUlCgkoo5WqlYw0vFd3EqZsSnIiopFf9LTwVlpOLPbObZ8VQcEKRhc0IanBLTcLQvDY5q6RiulY4Bhg3CdAjE6VCVp+NYcDqsTqbjL2EGckMzcCo+A1/SM1CckYHDPzPwv18ZmN2dAcOeDHxl6BjMwMOhDKSrZGKVZiaadTJxQZIJT4NMWBpmojItE8Y6+/Eoaj8c2VnYIM7C6MQstCZlgS3MZnwnG5t0s5Hpl43FkdnIT8xGeVo2Kn5mo553ANNiD0ASdwAyXg7KtHMQKclh6oMcPNTNQUlsDuYk5KAlKQdNB3JwVnIQj5YexI+QgzCPPwjHlIOIFB6Cut4hFM4+hH0Jh5CRegjNmYdgqHoYU4wPoyn6MGJiD2NZymF81TqCmWFHEB11BIdYR+GgfRR+oqPwDDqKwX+OYsLQUSQKj8FXdAy3pMfgoXsMZ+KOYXnCMTQkH8P6tGN40XOMyRmOY4vwOFg6xxGSeByNqcexMeM48rOP45bGCXiyT+CE9glc1zkBDd0TKNQ7gT9iT2BOygm8TzsB/ewT+MWw7dAJnP15AgcGTiCAdxK6gpOYKzkJJ4OTOBBzEpKEk7iadBKbU07CLu0kTA6cxErOKch1TmFC2ilI00+h7uApcI6fwrfeU3Dln4aW8DTi9p3GRv/TcAs4DbvA0+AEncZHhvMhpxEbehq+YYwskpExnEs6jf1Dp7FX6wxy+Gfwu/AMZuiegYneGXQGnEF/3BkUp5+BdfYZbPt8Bot/nME6tbPIEJ7FLtFZ9EjO4mjAWYQEnsWo6LNoTTkLH51z2Pu/c/ALPYfOhHPY33MOxfLzSPI+j2Np56Hdfx6NA+dxc/A8tosuYKLOBehLLqCf4ZX0Ak7LL6DG/wImx1zA9qQLMEi9gNL0C0xsvIB7vItMbXuRqYkvIkx2EW66FzHK7CK2Jl/EgpSLmJh6EQZpFzHI4Pz8IiI5l/BefgnVupfwNuwSLkVcwsHES1iTfAm/0i4hUvsy9Mwvwz3wMhyCLuNVyGU0xV5GeMJlDKZcxrDsy3iacxls1SuI0LgCX80rqOFdQYDgCpzHXYGu/xVUBV7BvpArWBF6BS8jr2BYwhWE9V/BGvOruBN6FWbRV7F9/1WcOXyViTlXsVn9Gh5wr2GP/BpG6F/Dn9OuQTPuGv6XfA0zU69hWNo1vMy4hrXc6/gkuI5h8uu4b3kd6UnXcSLrOk52Xwf1X8eIges4rJaLV5xccHRyMd4gF/8a5aLZOBcOVrnwmZjLnH8unKJyURXHzEvPxcbsXPB/5uInw6tfubjek4uc3lyE9eViU38uFg3kYvpgLmyGciFUyWNy4Ty0q+ahSi0Puaw8HFTPY/YhD1s08+CjlYcebh7q5Hnw35UHU788dO7Lw/6gPIQE58E3JA8LQvNgFZ4HQUQeXkcyeqLyEJ+eh50ZeTAZyoOIewM7RDfwe/INLFe/ifGaN7FUeBNqkpv4l0FifBNGsTdxLfEmDibdhO7Nm3hSx8jUbiFOcgu7pLew1v4W5qfewofMWwjJuQV034JDzy0cHboFK43bWCy4jW86t1EhvQ2afhsui27jlf9t1ATcxu3A2zgRdBtJwbeZM7yN6eG3YRdxG9Hxt+GYfBtLDtzG6yO3GXu9jV9ad3Cfe4e5l+7grvwOukzvIMXqDgyC7qAm9A7qEu/gbfYdSI3vQhF0F1+S7iL62F1ovb/L5Kf38C70HtbG3ENRyj3szbgHv+P3cLX3HuL772H94D1A5T4CufcxQXAfZ2T30RZ4H7UH7iO39z6O991Hcv99BA3cx5bB+/h96D7cVfIxWTUftmr5kLPyoaGejy6GNxr5aNDMR4FWPq6w83GYk494bj58tfOxmJ+PCcJ8XJDnw8wkH5pr87EsIB9TgvJhF8yMQ/PRFJ6P4oh8HIti5AmMPDEf71LyMS0nH7+/ysfC/nzUsx4gXusBUmUPsNv6ARySH2Aw9QE0eh7g5sADLGI9xHiNh1gjfginwIeQJj9Ec9pDrD/wED1HH6KfV4B/tQsQKinA/6QFGK9XgC2rCyD2LcCI6ALcSCqAe2YB8o4UIPNYAUouF0D2sQCaHQXg9hagrb8AU7QKmbqmEE66hVA3LMTIyYUQTS2E6rRCdDKUOxXC2r0QvnsKMcevEDP2FcLBvxDmAYXQCSwEK6gQ/zG8Dy7E05BCVIUW4n5YIS6FF+JIRCGSIwsRGlWIHdGFWBNTCJ/YQrjEFWJyfCGMEgvBTyqE7pFC+J0rxMMbhUjqKETFr0Jc7CnEod5ChPQX4n8DzNrBQngPMetUi2CvVgRjVhFUNIrQyfC3ZhEq2EW4yC3CYV4RQvlFGCEpgom0CE/0irDTtAjTLIvgN6sIR1YWwca/COfDixAcVQTXuCI8SC/CicwiRGUV4XJVEa4PFmErqxgr1IvhrFmMifrFoOHF+O2vYnzZW4x2v2Io9xWj3L8YdwOKkRpcjIiQYigiizEhqhi20cVQiSuG43/F2KBewtT5JRhnWALjgBJMSSzBm/QSxOWU4HhvCQIGStDKKUUJrxQrJaVMbleK58al2GtdisSYUgykl+LmgVIcPliKusJSyHtK0dVXitaBUqZ+KUXpUCnuqJThsmoZjquVIZNVhiCNMvzOLsM8ThmIWwaZoAzvxWUokZbhjqwMHKsy/ONfhhcBZSgLKsPCmDImLy3DjcwyRB8og5GoHJf1yxGUVA7flHI8vFWOvNvl+ParnLm7y/G4txzlfeW4PlCOM4PlSFWpQLRqBf7HqmD+twJ/aFTAhFeBZnEFHMwrsMO9Aml7KrA8oAIeQRVwDKmAXngFGmIrQFkVMDxYAX9+Jfr1K3HZvBKnLCph718JvcBKFEdW4kxMJbYkVWJpSiXc+yoxs78SjgOVGDVYCeuhSqiwqnCZV4UYYRXEjlUocKrCrZlVOOlXhVR/Rh5QheDAKuwOqsKW4CqsCanC76FVWBBWBbfwKsyKqMKkyCo4RFXBJroKxjFVkMZWoSe+Ct8SqtCSXIXc9Cp091fh5VAV8lnVyNGqRiq7GiSuBluvGrFB1VgRXg1ZQjWTX1fD6TTTXqrGmv5qLBtg5qnUwEq9Bp+5NbghrsEhaQ02G9RgulkNjo6rwRa/GqzdV4M//WvgE1ADz8AauATVwCm4htmvGjiE1mBYWA3MwmsgjqxBb3QNOmNq8DauBjdTarAhpwbjjtdAvbIGSd01CO6tge9ADZYO1cBDtRakVgtTrVosMa/FpcBaZIXUYnxSLTgZtVDLrEUfQ/WhWrBU69DPUMCtw0q9OlwaW4fV0+vQuLcO8xPqMD25DmmP6xDcVweuoB7qwnpssq1H/cx6RM2px7LAengF18M5tB5OYfWYHF4Pi+h6GMUwcxPq8TCrHrZt9QjqrceWgXpsGKzHHyqPMEvjEay5jyAUPMKg6BGe6j7Cdf9HOBT8COPSH8Gg9xEGhh6hS/UxHrMfo4bzGPnaj+Fr/BjLTR9jcdxjjEx/DHn2YyzpeQwBtwHv4hvwILMBDr0NsBpogFitEXxWIzjqjdDUaESvViN+sRvxQbsR1dJGlMsamRyrEU6hjdBJagQ7tRFd+xtR9bURW7SbILFrwttJTRi/owljdjbBfncThu1pgm5gE37ENOFrXBOepjUh/1ATDp5rwua7TajvakJBTxPu9TXhNEuJ/RwlkrSVCNZRYq9MiU0GSowdo4TDWCVGjlPCfrwSwyYoYemohMlkJQpWKBG7R4novUpE+ikRvk+JEH8lggKUCAhUYl+QEnuCldgVosSOUCW2hymxNVyJzRFKbIxUYn2UEmujlVgdo8TKWCX+jFNiWbwSSxOU8E5SYm6aEnYnlLA+xbzztBJG55RQualE720lquqVyFcqceq1EsfeKBHYpcRfPUps6WO+u1/J2Bejf1CJdUNKrFFpxirVZqxQa8afrGYsU2/Gb5rNTH7TjEXsZizgNMOT1wyFuBkfZjbj+vJmZG1tRoRfMwKCmrEntBk7w5uxJboZG2ObsS6+GfMONGPOwWa4HGnG+AvNGHexGcNym3FzqBnHhC04pNOCGPMWRFq2wGRfC4z8W2AQ2AK94BbohrRAFtYCaXgLdCJbII5qgSCmBZzEFqhmtuDn0RYcH2xBNucJ0sRPEGb7BKF2TzA37Alckp/AXPspjPc9hUkAQyBDCEMoQ/hTprZliH8KiyNPYX3lKZxUn4EEz+AsfIbZ4mdw03uGyJBniIl4hrS0Z9if9QynLz6Dqug5OHrPMdf7OWIjn+Po/ueMbT5ncv0XWGP4AntsXoDn/wKuB19g4fEXYPe+YOqrVowXtEK4tRVmu1qxOqUVu7JaMVDbiq2/WuHX18rkM61IU29jYlIbjnHacJHfhmvCNjgp2lCxvQ1v/Nrwbl8bPvi34VNAG74EtuF7UBt+BLfhV0gbekPbMBDWBpWINqhHtkErqg3c6DbwY9ogim1jass2yOPbYJrUBovkNkzIbMOM7DbMOtCG3b1tzDe0IbC/DSEDbYgeakOcykskqr5EBuslDmq8xHGtl7jFf4lxAS+ZuPASrmEvsTPpJYzyX2Kv7itQ7CssSXqF7dzXCBe8xl2D15Cvf40lu16jIek1SNiOebvasdavHRv3tWObfzt2BbRjX2A7QoLaERfSjpTQdmSGtSMnvB3HItpxOrIdk463Q3GyHa6n2mHW1w6b/nYsVH+Djew3KNN7gy6zN0ie9gamYW8Qkf4GcRlvcCXnDSqOvEHd0TdYzn+LIJ23OKz7FtUmbxGa+BYlWW+xYegt3or/xgSTv7HD9m/YJ/6NsUl/I+/Y39ig9g7bWO9wgfcOudrvcJf/DjuS3+GfI+/w7OE7pHe/w8nedygefIfnqu9xN/g9GsLewyjhPWIOvMf1I++xW/oPhqwYgv+BOOwfjI/6B+fS/0Gg+gdka31AufYHvBnxAXZxH9B06AMO5jJofEQz7yNm6n7EiqiPKE35CJWsj5h95CO2nviIG+c/4o28AzzDDlzc04GbeztQva8Dzf4deBXQgY7ADvwI6gAntAPSsA7GzjswI6oDQQkdyE3tQGV6B8Ye6YBmXgfsPnTgUy+ja7AD8qEOzGJ9wl3BJzwTf0Kv9BNEup8w1fATbhz9hIOSz3go/wytfZ8ZX/qMiUGfsST0M9aEfUZAxGecy/gX7w78izMqX0CWXxA+7Ascdn9BTOAXvIn4As7hL5Af+QKhxlcYaX7FJfFXJFh+xbzsr3jy8itWDXzFAdVvKFb/Bhuzb7DN/IaiY99gee4bSiXfMWrRd0z3/o7dS77j9LbvMIn/ju6c7/ja8B3DW74j59t35Kp3okavEx8NOiE36cQ2q06kb+vEie2dcAnohE9gJ9YGdWJncCfCQzqRFtqJ42GduBbeiYKITjyK7MTLqE78G92J/phO8OI6YRDfCbuETkxKZHQkMTqSGR0pjI5URkcaoz+d0Z/RicL9zJocZs2hTuw6ychPd+LkmU4YXe3ElOudaLzfifOtneD8x6wbYJ4PMuuGOnFdpQtFql14rNaFV6wufFXvwqBGF/haXTBmd2EqtwsevC4s1e6CL78LfoIuJj/qQpaoC2fFXbil04VmaRd+yLtgYdCFnYu6kBTXhdbkLnxO6ULF0S5oV3ShUesHrst/oEj3B1SNfkDk9AOLo3/AIOMHDh76gWtXfiCm7gdqWf9hUPM/lEj+Q2Daf9io9hOP9X5iVNBP3In6iW8HfqLt50/sU/mFq6xf2Gv6C6EOv/Ak9BfWxf1i7oVucIy7cSipGyVHu/HheDf4p7qRod6DMxo9uKvZAzt+Dy5Je2Bk2IO46B7oH+nBguM9EF3qwbJrPWhs6sFtXi9KDXrhYdELo/BeOET0ApG98InqxaKMXtiJ+rBX2ocEWR/GuPZhUWgfNoT1ISC8DykRfTgV2cd8bx9qo/vwOqYPnPg+OCf1ITOtD+fT+/Agow9Dp/sgOduHNlY/NDX7YaDVj8Xcfmzm9aPcuB8Tw/qx4U0/fDgD2MgdwMvhA1iaOICStAHITw0go3QAFyWDMMsZRID6EJTsIci1h7BVNIQEkyEEhw3hYsQQxsQP4VbqENweDuGFigoFqqkQm6VCpuoqdIFhjqYKPWFQ56hQglCFjsxSoVqo0GJSoYMuKvTaXYXC5qjQnWDmWZwKRSWrkL6aKj1gqZKruiopGVZoqBJLS5XGcVTJnatKX3iqVBynSp7xqtRwSJWOVKrS7reqNGeuGq31VCNLLzXanqBGA1Vq1FKnRqfVWLRWg0XaWiz6IWLRi5ksClOwyI5YdIsBzizyDmXRtjAWjYlk0cgyFjWXs4hbxaIbQyx6pKJOy2aqU0+wOqWnqNPqWnX6MqROf6hrkLm2Bmm7atC/8zVoeqgG1TAsDdOgDwxpEcw4npGnaJBtkQbxyjQoqEqDnrhokiBWk+zjNOlEiSa9rdak/Q2aZN2oSct1tOiJXItUoEUPPbWoYqEW1RVo0edCLeIVa5FrqRY51WnRbh6b5kvYtE3KpnpnNsXPYVO2F5tEMWyakcSmriI2SUrYVFLKpv+Vs8lKxKEdrhz6Zz6HLGI4tKyEQ8ZPOLRIhUvvGHapcklTjUv7GWxZXLrD4KrOpWcMvhpc6mWI1+SSoRaXvnC4dIzHpTd8Ls0Wc+n1LC5tV3ApDVxqduaSniuXJrtx6ZM788yTS3/N49LISC49ZOiOZ/RVcGlEI5fcZvFIPIdHalU82lTLo3EztOnwLG0qUmjT1Uptqn2mTfZ8Pm0Dn1rd+eTuySfV+Uy7gE//pPEpuYZPqY/45NrAp6wXfDJiCeilk4D2zxJQOwS0kwQ0YraAfMMElBwuoJsRAvqrVEDZZQLyqhDQnkoBnWcJKVZTSP0cId3iCWkbX0hl64VkHyskt2ohjeGL6LpURCq6IjIKEVF6uIh40SJ6USOiSY0iWjYkIm22mMZzxBTJE1OCQkyHvcRUvkBMosfMuElMLjo6ZOOpQ1uDdOhiuA4NReqQ1ZAOnVSTUD1LQrf5Ejo6S0I350hownwJhSRK6GKShLaKpPRSLqXUBVIyipKSMlVKEful1P1ISq9bpcRiyUjAlVGhQEb/k8ioWy6jsVNkdNpdRt+DZNSQJKOXFTIaqJFR7mMZsdly0hfKyXuSnDa7yWmMh5zuecrJNkpO/AQ5fX4kp9YkXXpTqUvbtfXoTroezSjRo2G1euT1WI8+MoQ26NFXoT7lzNOnhjB90s3QJ9dMfTKp1acPdfoUUq9PuY/0yYZrwLzDgMrDDOh2qgEtLTSgbyUG9KXcgKIrDCiBa0jWPEOarjCkEy6GVBJhSFa1hhTfYEj2aka0QtuItByNmHM3ot0eRnRxnhE5zzeifYuMaH2CER1MNCLfZCNSVxrRx3+NyMvDmMoLjIlbbUynGD4qjclUZEKpbiYkiTKh+XEmtKDWhG5rmdJjkSntnWtK7+aZEjvZlPTLTKmyxpRKnpnSFG0zamEIEJnRDbEZ3ZthRhI3MwrzMKMV883oVrIZxaaaUU+6GeWONqdQngU5woKUDHvmWdB4Hwtyi7OggXILyqmwoL+qLEhQbUGuNRYUVmtBpnUWVDTLksZFW5JRhiXl1VpSxSNLkistyavZkr4waHKsaBbXil4xbNKzol0zrahmkRW5JljRunwrWupiTV9TrMk33Zr+5NvQllk29MvDhoYvsKGuJBt68NCGbpTYUGy1DQ2rsaHJ/TZ0hm1LHm62ZOdhS5UMf3vaUvg8WzLytqWlPrZ0YLEt3VxqSw9jbOlFvC39lmRL+5NtaUG6LXUypGbY0uhMWzp3yJbuzR9GfC07OrDEjuJq7EjYZEcZz+1oV6sdmcqH06Tk4XQ/dTi9OzCcrjYNp1vq9hTAticVnj0TN+xplrY9rRPak5bInjrE9jRCYk9bptrTZG9mno895W+wp7AkexqZYU/bM+3pcI09LR45ghRzRlBrzAjyThtBKdUjyLdpBEW1jaA7ipGk4z2SBmJG0rWkkTQmeyRpNjNkjKJxWaPo3YVRFFQxir42jqKCllHUx3agIxwHitJxIDuJA9UwiGUOtMFjNCl8RtOpR6PpZttouiUdQ37pY2hk6Rg62TCGoj3G0tklY2lOy1iSJI6jP5LG0cXscbTyxjiKqBtHv5rG0VnBeHosGU8X3cdT6JPxpMqeQNncCRTnOYEqvCbQ1CimnzaBzDMn0MYfE+gmfyLNGzaRzHsnUouGI+nLHcnT0JGEno7kvNCRRiY70rVMR/J+7EjZTY5UJ51Enu6TyHLBJFKtmkSPGifRWf5kmu0zmQpWTKbKzMl0RTmZPHWm0HT5FLq8fyqNPjmVtGqn0sfmqZTwdCp1CKfRVPE0cnebRsOzppFbwzRyap5GPXXTabrHDHruPYNif3eiTalOJN3vRDo5TnS+1okWNDkxNupEzpyZBMlM6vCYSQtLZtJvDTPpastMepw5ixq+zKIDsQrqT1OQMR+klIB++w2UvxzUkgFGD+jPBtAMHtECCZHEiOilG9P+SdRVQ+Sh4UxeWs50ptGZUhbNptuHZ5Nt3Wwa//dsGsV1oVsyFyrQdaFUMxfGL1zoswsznu9CW7xcqHKBC1ktcqEXPi40c6kLXVnuQiujXGhnnAuNSHShmCQXepvsQqcyXOhElQux61xo62MXSmhxoUN8V2KJXenNH660/6UrLZnjRjvk7jQ1zZ06GNoOu1NYiTvZPHKntw3ulNboTlXP3en5R3cKNPCg9a4etHyhBwkXeTC+48HEIQ+SHp9DUxvm0LLmOTT4cg7tD59LCuVcMpZ50k93TzKL9SSjNE96leFJs/Z70sksT1qU7UkalZ6k1uBJaxo9qbzJk/YoPWlYsyfFtXiS5zNPsvzHk6qk82iBwTxiGc4jz8B5dCxrHtHc+fR5jhfN9/QitXlelLbIi355e9F5Hy/6fbEXRf/uRWPSvejEYS9adMSLtI560fJ6LxIvWEALMxbQf4sX0aaBRTRjvjeNWuZNWdne1HHEmzSPe9OqSm86UOtNqvXe5PvImxoee1NkgzdNbvSmfxmON3mTt9KbOM3eZP3Em54xJD71plnPvOn8c2/644U3+bV508iX3tTO4Pbam663e1PdW28K/dub7L57U2qnN8l+epM/14cceD6Upe1DQ3wfctTxIbbMh6x0fegpw3VzH9K39KEFtj4Ub+9Df5ovJhQvpn9fLabtT36jOfpL6OWKJVT5ZQUJUtfQjMHNJB/rT75nUuimZyat2nqQsppO0Nzn5+j18ysk5V+jxKKbJNhdSkse/qT/A2AMSiA=</binary>
            </binaryDataArray>
            <binaryDataArray encodedLength="996">
              <cvParam cvRef="MS" accession="MS:1000521" name="32-bit float" value=""/>
              <cvParam cvRef="MS" accession="MS:1000574" name="zlib compression" value=""/>
              <cvParam cvRef="MS" accession="MS:1000515" name="intensity array" value="" unitCvRef="MS" unitAccession="MS:1000131" unitName="number of counts"/>
              <binary>eJztWLtxIzEMZQEOXIJKUHiZaY0LcAEXuASXoMjjcaTQ42hL2TIcqowLj5QACQuTXHAX/Njj4M2uJJAEgYdHUMbs74wx1pyeKXibk52DtdcxybFgj2OtYB26ntSWjxvIesbK59Ky47Hh9tSn2Fyi+Ar88+9HyMOSPVk7b9MC0hzM/WYzeRmaKzcukvVCfi3hxJo6CvmJ+x3I7zE/W+RdbMd81/C5p/rQjHXuviTjbII/qXkp5uwH4GmJnKU0PSce0u9isdDeV0kelR6bw9cJjwR84meqRky0crRGE2ucJZLxOfGdq7OSqFVXIX3xzxE0bbTT/nZtD9MyTrG9lo75mpj1As3Y8Ll67P21dbiXvZTOM++dYn1v6ZhKz+bJd98sz9ox1OwVuH98XjxfPPz/Btt7Yx4B5v78+Qjnj7e30D+ltBR7/dpcy4K93mkvfmX0k7X5hec/9gJbyA32sj5XoTxL9DOWL03etZzXkNhtXJyswwD45zA6PDm8A+9vgfMbeA7Aecm9gcd1Mo7UkHYvkqOz6EupvM8BteZIziZL3ktxi+6fr5OjVVSf18ROfO8h9e/fPT9DeaS+heZey7mUfqAfhtYMjTWxWcuf0rpS+54Q2o/GHsX8mrHJ1bwvZw5oqdfbm53jh3tu3PPF4a/D7e6sw58OB4DX4w08B3vVZDo35XxubPzYJ9B72gvgOUHn1ah1aa5o/WLt5OagFWeLAeIwQm5e4QwfCS/QjvKCntucMymul4g3PedivK2lO7G91dAcTQysRmqt+60ANXKAXveP09oPhzeHA+jvw+6syweoq2fogbfwTnUYz/YldXLhtz3P7efcA3zfcKprqFfMK2rxpZZbx3MBSnMTY+X1EO+Bktxwu1w/pfYpzestDxraH9LxmvvWXAu1dbTT2jQkpzS/Pee2dKx6Qes9tV5fwyepfQ97LaFXveztFzr4zeXPwZJclr7zUQ2h9zHeT/F3fneLvbfHf3Mz680=</binary>
            </binaryDataArray>
          </binaryDataArrayList>
        </spectrum>
        <spectrum index="5" id="sample=9 period=1 cycle=2 experiment=3" defaultArrayLength="1793">
          <cvParam cvRef="MS" accession="MS:1000511" name="ms level" value="2"/>
          <cvParam cvRef="MS" accession="MS:1000580" name="MSn spectrum" value=""/>
          <cvParam cvRef="MS" accession="MS:1000130" name="positive scan" value=""/>
          <cvParam cvRef="MS" accession="MS:1000128" name="profile spectrum" value=""/>
          <cvParam cvRef="MS" accession="MS:1000505" name="base peak intensity" value="15.0" unitCvRef="MS" unitAccession="MS:1000131" unitName="number of counts"/>
          <cvParam cvRef="MS" accession="MS:1000504" name="base peak m/z" value="189.998193333354" unitCvRef="MS" unitAccession="MS:1000040" unitName="m/z"/>
          <cvParam cvRef="MS" accession="MS:1000285" name="total ion current" value="38.0" unitCvRef="MS" unitAccession="MS:1000131" unitName="number of counts"/>
          <scanList count="1">
            <cvParam cvRef="MS" accession="MS:1000795" name="no combination" value=""/>
            <scan>
              <cvParam cvRef="MS" accession="MS:1000016" name="scan start time" value="4.343266666667" unitCvRef="UO" unitAccession="UO:0000031" unitName="minute"/>
              <scanWindowList count="1">
                <scanWindow>
                  <cvParam cvRef="MS" accession="MS:1000501" name="scan window lower limit" value="100" unitCvRef="MS" unitAccession="MS:1000040" unitName="m/z"/>
                  <cvParam cvRef="MS" accession="MS:1000500" name="scan window upper limit" value="2000" unitCvRef="MS" unitAccession="MS:1000040" unitName="m/z"/>
                </scanWindow>
              </scanWindowList>
            </scan>
          </scanList>
          <precursorList count="1">
            <precursor>
              <selectedIonList count="1">
                <selectedIon>
                  <cvParam cvRef="MS" accession="MS:1000744" name="selected ion m/z" value="825.085075809036" unitCvRef="MS" unitAccession="MS:1000040" unitName="m/z"/>
                </selectedIon>
              </selectedIonList>
              <activation>
                <cvParam cvRef="MS" accession="MS:1000133" name="collision-induced dissociation" value=""/>
              </activation>
            </precursor>
          </precursorList>
          <binaryDataArrayList count="2">
            <binaryDataArray encodedLength="8332">
              <cvParam cvRef="MS" accession="MS:1000521" name="32-bit float" value=""/>
              <cvParam cvRef="MS" accession="MS:1000574" name="zlib compression" value=""/>
              <cvParam cvRef="MS" accession="MS:1000514" name="m/z array" value="" unitCvRef="MS" unitAccession="MS:1000040" unitName="m/z"/>
              <binary>eJwNl2dUVFcXhpkBYWB6H6YwQ7UAYokFA5b7bgRRR1EJNizYAho1sUaNhSp9KIIoKqLBmmCLBRErKKIIYgUUbOhnVLAbRPnuj2edtfY+99x79trlvqXCa0y1uJpZJKthlvHvMC1u9Yw8r4F52tnAvOA0MhJFI6NQNTKOmkbGoG1kXPSNjIdTI+NpamR8XBqZgR6NzHCvRmaH8iFTpH7InDc+ZK44P2TOvGpi9jo3M4ddm5lo5WMmTf2YOW18zHzhtzCbTS3MKbcWptKjhckSvGBaVS8Yhe4FM9D4grnLe8O4iN8wP0rfMDcNb5ihsjamUt/GPHNqY6yc2xidaxszwL2NGde1jVln846xMr1jpik+MH+oPjDbNB+YB/oPjL/rBybc/QPT4fOB6efyiSnr8YlRDP3EODl/YQy9vjC7dO3MAqsOpl7ewZjcO5gRXTuYCON3JtX5O8Mss0LBNyvstuegjs/B73IOLAoO9io5OKfioFXDgZ2WAycdB2YDBy/5XFgLuegn5mK0hIt1Mi4OKbh4rOLiq5qLZ3xrfBLawElrA3u+LTwEthApbZHOtwNPYocxtjx0F/EwT8LDnzIeJonskSexxwOZA77LHeAi4rM+PmQqPoYt5eO4UIBXRgGmfRag0F7IniVEmFqI0zwRzktEaJGKINWJ0GwvRoFYjEEKMW5pxAjUi+EnkqBeJkEkXwq+RIrbSimu6KWIcpaigi9Dm0AGH6Uck1RyxKrl6G1QwHRUgXKeEsECJSJsVAiTqlAnVCNGqMEwmQadKg3WmDT4WaxFh0yLngotMlRa+NnrYCvSwVesw3yJDjUyHawVOvRX6mCl1WGOXodcgw4+zjos5ejxnGfAZicDvPhO4Eqc8IvMCYVyJ9xTOCFAZIRRbkSowogLKiMiuCYESVzwUe6CnkoXxOtd0EfhitwOV7g6uGGpyg3DNe4Q2XlgFM8Dr5Ue+DbCAz1tumKOQ1cYRV2xVdIVGnlX/KToimxlV4xx7Irhwm6wlnZD25NuaOV3R7G4O1qV3bFY0x299Oxq6I4Jtj2gdugBnbgHlnA88Z3niUsCTwSJPVGn8oRS44kbnZ7YbO0FJ1svzLDzwi6eF1rsvbBA4IVioRcq1F6YaPRClMIb/TTe+N3RGxy9N/6a640ptj1RYNcTPRx6st/VE748H+SIfDBQ5YO1ah9c1PjAXuuDWcJe2C/qhc3qXhhq7IVCfm9wpX1w19AHh5z7YLi8L1zUfXHCpS+0xX3xVfEDLvH74U9xP7RJ+iFS3Q+PRf0hU/THZ3V/DBQMwALpAJySDYCtYgDGKwcgQTsAzoYBWOQ0APbOA/CTywBMlw/EbjtfWPi+6CnyxTWJL3QyX5xU+ELv6gsPxSA2BoMQ+HUQrnX5Ee9kP+I23w8RKj+Me+qHynY/FDn4I1Xljz6O/sj57A+/dn9YvvrjSYc/+n/3R1KnPx5YDUYv7mDEWg/GXZvB6GE7GH/YDUYtbzDcHAajSjAYv4kHo1wyGFPbB2Pi98EI5Q7BN5sh+CQYgjbFEFR1HwpT36HYKxmGA4phCHcdBhcegxdODDTRDEbwgL1CYKIEsJMD0xWAWA3M0wBljoCLkJCuIow0EP5yIUAYgE/iABj0AVhuCECNUwAeuAQgvFcACnnD2TgMR5NmOITuw9mcCMQhXSB83AOR7BGI3cogcNRBOOUYhCGuQbhnGIF+xhFYIw5GvSQYIsdgLNAGI5k3EpckI1GiG4nX2lGoch6FlXaj0S4Yje/q0bjVMRrWAjNGfjGD9GNQZBiDbvZjESIci4eysbBTj0WUZiyy9GPRf9dY5IlD8E0SgpmyEJTLQ9BdGYINhhDccw+BTY8QnOsbgn/L2JU3Di3ycdhjGIfqbuNwtv84HP0yDv7y8VioHs/2kPGY7zQeHXYT0Es+AbPUE/BNPwEzKidAbxcKkygUCeJQtEpC8ZMsFGfkoXBXhiJFFYoL2lBkGELR0zUUSwU/wcnxJzzRhsHJGAYvjzCkhIVhakkYKhUTka+eCDJMRKjbRHyeNRH/U0zCWfUkZGsnYZ/zJPToMQnaR5PwXjwZV2WT0V8xGSs1k/HUcTKGHpyM1cYpyPOYghPeUzDadirbu6ci5NtUtIjDMUEajguycPRShEOgDkeBMRwi53BMcg/Ha+9w/BcaDo1kGtJ10zD+6zRc7JiG78Lp7F2mw1s5Hfmq6agyTMcg43TsN01Hout0LBfMwADZDGiUM5ComoGR+hk4bZgBocsMOHvNgLtiJnKVM8FTz4Sz80zYuM3EMveZaJJEIMUxAov1EXhsiMAEYwQqTBHwdYmAwT0C6R4R4HSLwJLuEWjpEQHnPhEoDYtg58ssvJPPwkjNLDZHZ6G3bhYWuczC6IpZEDrOxgfdbCy1m8P2sjlsf5uDIMMcvB04BycNc9HTOBcn+POwRjEPu53nwdZjHvZ8nYfpdj9jh/RnLLSPZOspEm//ioShLBK+LyOx7HMk3nyJxNz2SDR9jUTYt0jUfI9EkFUUznOiMMg6CkdsorDLLgrZDlEQCqIQL4zCz/IoXNRG4ZghCt7GKBSZotj7RKE1Owqb26Mg7YhC0rcofObMx2Lr+diimo9Ux/mw1c3Hf4b5eGWajybX+ZinXoAp2gXwdV2AFWULsJz3Cx6If8FZzS846PQLgoUL4StfiN4qdh22EP78RRggWoQi5SJs1i2CyLQIHI9F2KVcjDzdYqgMi7FX/Su2mX6F3uVXKLv9iiGi3zBA+xuO637Dvl6/4Zb9EtzougSv+EvRKl2KJfql+GBaimUuS7HcfSnSRMuQIV0GpWoZnDnLAcflaN24HHcdVuCJZAVW3FiBvk4rUeayErc8V6LA5ne0u/wOB9UqFJtW4QeXVTjlugr1X1fBR7oagerVuK5ZjfHa1ZhuWA2HbqvxSrYGSv0aSMR/IKnrH/hstRZT5Gvh4bwWH0Xr8I/jOlzWr8NYp3V44bAevwnW47xoPVsv67Eqfz362m6AVrEB6es24I/UDfC1jka7QzTO8aOhEEWjpzQaqxKj8TItGgeEMfhNFMPO6hhw1THYsS4WSxJicS0xFu4psSjIiIXGKg4neXFo4MfBIolDb8c4XJgYh/i4ODxOiMOHtDicSY+Ds008OIJ4lEjiESONh58qHrMc4/FJG48/k+OxKCUeJEnAfWkCQnUJaItOQEBiAuqTElh/AutPwI20BLRuSkDJtwTc4m3EBclGWCVvxDWWiNSNmLBpIy6pE3EoNRFr0hIhzU7EbGESfGRJaFclIVOfBFNaEpT8ZDxhWZ6QjINJyVhpm4IQcQoerE/Buh0pSHuTggrbVPwoTMVySSrGKFNhUKViQ1Iq3qSkYkp6KnpYUsEXpOGjIg19NWmYkZyGvAtpqH+VhsOKdHC6WKCyt+Cr0IJrIgu2iS1YKLEgRmHBR5WFnfUW+GotCP5uwVxFBuxVGcjVZyA+jaUjAxO/ZcCWl4k7O7JQx8vGr+JsBGRm45n1JsSIN2HZmE3YlbgJVzI34YhVLvvfmAupKBcKeS6mZ+Sif2Yu+og2Y5ZsM2pyN+OzQx6c0/NQV5AHd8kW2Au2svHeihNrtuJC5lZ42+ZjoDQf0OejIikfq1LyEZSVj47sfJzdmQ/dAdbO2wYfwTbYC7fhCUuueBs8ZNtwQLsNe9K2oSJrGzSc7Vgt2Y7rlu14Fr8DYZYdmJyzA101BbCPLsAPCQW4mliA2vQCWEQ7sUK5EyLNTvRM3AmNZSfccnZiS95OFO3YiXBRIX4UF8JRUohPLCV9ChGeWIhz9rtwS7wLFukuzHTchZKEXXiXsgvRObtg5O9mZ+ZuKLJ24xr3T2zz+BO8LX+iRFCELcIirBYVYYq4CKXyIqxNK8Ku7CLMzinCQbc9WJ6yB9r0PfiduxcD5XsxJXov/GP24lL8XhxP24upGXthursX+6z2wWPdPmTF7EN4/j70l+1Hh3w/Lij341n0fqSk7oc2Yz/2ZO/H17z92C44gA3CA+y/4AFIpAcwQn0AKuFBNjcO4oPHQcgyD+IzyxXZX/BZ+xdWbvoLX2L/xv20v+Gf/TeOWRdjvagYoyTF7CwuxhFlMULWFKM1oxgNu4txx/4QPCSHMMlyCAdzDiEr9xBidx6CXngY+bGHsSD+MFwTD+NiymEcSD2MJvsjULsfQdX6I4hJPcK++wgquUcRLz6KHvKjuK46CreYoxDFHkVz3FGEJR+FP+8YJA7HkCQ+hl/TjuFV1jFMFv+DbTH/oCLlH9Tn/INpDsdxTHocyxTH8cnxOGzXHsf26ONITzsOv8zjuJVzHEe/H8do6xMYaHMC21Un0JJ5AjezTqAs+wTG/3kCk61PIltwEnrZSbw3ngRln8TqzpPo7VCCgb1K4NG7BOdjSlAcW4L8uBIkxZdgzsYS+CSX4PdvJRBan8Yb6WlclZ9Gtuo0bphOIyrjNCZlnkZg1mmorEsxR1uK9N9LMXVNKWw3lOIjy9PoUtTFlOJCbCkOx5WiIJ7dk1CKtRtL8UsiuzepFN1TS/EpvRS3MkpxMbMUlk2lWJdTiutXSyGxOgMrzhm0sjzknsEq3hk8lZxBs/cZ+KSfwevMM3hy6AzcbMvw1L4Ms6VliHEqw/nYMthYyvCB5XZmGeJzy6DZXobVe8ow7lQZzorPYo3rWazIPIu2LWcxVXkONrpzwNZzSNhzDgcczuO96jxaBBdQKL2ABcoLSMy8gH68i2y/vYij0ovodLqIebMuYvmyi/g1/yKq915ErNslzB90CZUxl3Am9hJ750vIS7iE1I2XsCzpEpSZl1B34BK8BOX4Li5n9WM5wgPLUb62HKfWlePv9eUo3FCO3OhypMSUY31sOZbFlSMqvhzTEsoxfmM5/JLK0Tu5nJ0V5RCnlcM6vRxfWKqyyrF4azmwoxyHDpTjXmc5LnAqcIJbgU1dKrCUV8HmUgWk0gq0ySsgGFyBg0sqsGFFBZriKnA1oQLHEiswOLsC9nkVyCqpwI1hl+ESfRntcZdRm3gZl5Mu40zyZRxNuYyDvCusJr6CU/FX8EP2Fbh3XsFGcSUmKyoRoqzEkaxKLN1SifUOV9kauwpn5VVsWXMVDZlXcWHTVWRsvYpbwipWd1VhjaYK3i5VmNxZhfeCa6y+uQbupmv4ytKy+Rr27LyGtyXXsFt0ne1P1/Gi+3VsX38dSTHXIcm5jv9tvY5vZ6+D6VKNfnbV7Dyvxn1lNS5rquGSUI3OlGr8l1qNUdY38GPEDYxLvQH7rTdw264G5/k12CGrwRZ5DSzKGqzQ1mDb8BrEra/Bhg01iIyvwZTEGnTLroGtoBZNilrcUdXiproWlY61OK+rRam+FsecalFsrIVsQy26xNbiegbry67F4c21+L2oFvrOWlZP38RB/U2MWHsT/WJvomf8TbaH3IQ++SY4WTfxi6AOZlUdGG0dBhrq0M+pDtJ1dXhoqcPtrDpcyqvDpv11yLG/hfnaW5hluIU5Cbcw1uE2PEy3MSv1NsxbbmPU1ttI099BnOsdbPC4A0XMHdil30HhtzvIFt/FyIS7GJHMknIXQWl3EZB1F5RzF878ezBJWJT3YFSzaFh092DwZPmVtWfewwjNfSwMv49Vi+8jKeE+NuXcRzuvHt/49eBr6xGzvh7xMfVISahHWmI9MlPqkWuphx+3AWHyBszVN7B6sAH62AY4xTWga1IDuic3wDu1AX0tDTBvb8DYHezeXayN3wh/WSMCVI0Y5diIqaZGBMc34pD4AaxiH8Am7gFmD3uI3VsfYqW6CbHaJlgMTfCMacKPCU0YurEJISlNSNnShFPNTdgka8YhTTNOaZtRpmvGBX0zLhuacdvUjOduzWzdNUOS34wfBI/ws+oR1mgfoSXjEfoUPAKz6xEyxY/RqH8ML8/H+LjqMS7mPsGDrU+Qa/sU092e4l3sU/RJe4rXimfQ6p7BGPsMz7c/wzhpC2qjW/A4tgXv4lvgb2mBObMFt4zP8dn1OTrdnsMr7jke5D2H1fbnGNP5HOm2L/BB+gI28S/QN/kFJqa/wNWtL1CX/wIzD75AnPAldkteYsCCl1iS/BJrU14ivuglfjP9i07vfyFc+S9e7f4XpqxXkFu/xlyH1yiRvsYO99dYYXmN8zmv4VPwGn47X+Pkq9f4T/8GMuMbNpda8UjZCt36VmQltmJnUisyt7Vim7INZzzbEBjbhtTENsQVt+GPr23Q2r3FH6K3GO/0FotNb1G86S3iOe9wKOYdbsS9Q/eUd4jJfIewne8QKXyP30XvkZb0Htrs95i0+T1iuB8gNXyA+ssHNLp/RFrWRyjyPyJS9gl/qz4hNuYTeqd9gjz/E4qtP2NC4meM2POZ1VdfsMPlP9xJ/g+O2//DnML/8EDYjo/r23EyuR3eme04/LUd/tKv2JDxFUFvvsLWtgOw70CYQwfWCzqwT9SBWkkHRIoOVCR2oCGpA4ylA/MzO1CW04ED8u/gaL7jQ+53FBo7Ue3cif1enSiwdOJ4RifOb+9E/y5WFCSwohSxFeWNtqIjl63ojgOHDo7gkOsYDn0ex6GTazk0M55D5mQO9TrJIdkVDkkCuLRwApccY7hUxNI3lktnWUbFcekey7t4Lq1N4BJ/I5f8k7iUmMql0nQu2WVxafZFLr1lyS3nklsFl9qquVR5k0sNQ60pI8iadpqtaUuiNSmyralVakOKDTZ0L8aG5JdsSNBhQ8XpXciNb0utMltSjrGls+m21L/SlpaL7OiU0o48k+1ofIYdednwaGQXHkXZ8qidJcmOR43BPFrSxZ6qfe3pHexpwTR7QqI9HZc40HCpAy3u5kCTeznQsUQH2pjiQOssDrTtnAPdEPEpIZBPP1oEdOiSgPbeE9ByayGd7SIkT6GQPAKEdJIle4KQeLGsPU5I4+KF9JSlZ6KQfFKFtCpLSGM1IuoVLKKbk0UUGS2iDpaF8SIanSgi380iGnlRRCuusPYYMf2QKqaWajHds5XQ7loJhQVJyWOSlJqypeRnJ6NalhUCGYFk5Jcso/dXZORqK6dCezlNOCcnxQU56Wrk1HxPTtUcBbnbKAhiBV11VFD/JAV9EyipRKOkx0FKaqpVUrNWRaoQFWXx1TRJqKY2lqiRakqx1pDEX0NvgjT080oNHYrRUHOshq6kamh7uYaC6zS0oF5DP/Ac6YXMkfqfcaQ5Y7TUmqKljalairNo6X+ZWpIUaOlIrZZSN+nIrVJHZbd11DRWT5VxeqraqKe8JD31TdbTdZZ+aXqKTNeTtUVPwwr0NEbkRC9ZBo51Im2iE4WlOtHISicaxzPSytFGOjfByMbUSK4JRtqSYiRpppH+rTDSx0ojzb5mpE6W/tVGsq8x0tBa9pmbRmq5ZSTDHSNdvG+kKnsTzXMw0R2BifaJTBQgNtEaiYk0UhPd0ppowXgTrfjJRPIwE4Vnmai9izOtOe9MG/gutFzuQpx6F9qy3JX6JrhSZo4r+d90pZV1rjT7niv9zHOjXfZudFLgRu+FbnRN7EZ2UjdiZG7UGOJOcx6508gsD+pW5UFFvK7ke70r/RPUna5ndSfPa91ptaQHxQg9aa/EkwJGeFJ1tiedUXiROcSL9GZv2jDJm5gkbzqq7En7anvS6/s9qUruQ75ze9GXy71o7N1edGB0b3pY1ZuqrvemQZl9yePeD+Tk3o9sQvvRFml/ChowgA4HDqThUwZSTPpAen1tIC24PZBmOvjSIb4vrQ32JYcQX3qTOYieZw+iyB2DKFTzIwUK/eil2I+yJH6UYfajhyF+9Jn8yWOiP1W5DKbcxsH0w+Qh9GDqEIrMHUJ7q4dQq/1QIuFQypMMpTfSobRp7FAaPHwYvRvDUF9H0BMdaPd4VopOB1WmgVwsoMkrib7+FEBrcgKooCCANo4bTp5/Dqfzx4aTsWo4DasbTlPuDycHbiCdtwmkTGEgDRUF0hsWnjKQtI6BtFwbSOv0geRlCKR6li1BgXRwVCA9nRhI46YFUr/0QKrKD6S7FwLJe0EQ/fbPCGp7NoLmKoJJqQymY6ZgmuUcTI0xwfRTTjBNzxhNq7lm+k9ipn/0ZppjMNNEHzNFB5ope4SZ9ow0U5TZTGvGmsk7xEzp48zUNt5M40LNZP2TmY6yzA4zk3KimVZMMlPXyWZKnGKmb9PMJJ5ppnMsdbPMFDPbTD4L2fPS2PPTzVRiMdP8DDOtzTLTuxwzdckzU8M2M73ZYSbFbjO93Gumvw+Y6dHDUFrtHk42RREUPH42Tds6l7bfWUijzItIL4yjwrQ4OnMxnpYqE4lfmEo/H8gluymbSWJTSPYziql7dSn9XFhG84tqqHDzI8oa+o7+DyXdsTY=</binary>
            </binaryDataArray>
            <binaryDataArray encodedLength="512">
              <cvParam cvRef="MS" accession="MS:1000521" name="32-bit float" value=""/>
              <cvParam cvRef="MS" accession="MS:1000574" name="zlib compression" value=""/>
              <cvParam cvRef="MS" accession="MS:1000515" name="intensity array" value="" unitCvRef="MS" unitAccession="MS:1000131" unitName="number of counts"/>
              <binary>eJzdWO0VwiAMZAQ3Mt3AERzBETqKoziKo1heoa3IRxISwP7Iq30FchzJkWjMfDVZM7A+n8vzDeu7NXAWG5tb52jhfAyOGb7X8r9zvrEYc3MwfgDq15fC3MowZxjix+wHyweHGyDO556p9Lo+72rPrBRvUvsjmcU0GXNb7LEYOLtMq/a8gJ9fWD6occqJa02jaqGG/+MZSfEXi3tu3mvFPnWv4bfUvUrBKqENKWxPZzZHjctRm5uzy80Uzi0eCpxBYgyXU8n9x965viUxt9SflppSk6M9NTjUv3/guhUvreZ5rfK/W3PZMwcNcd81WEfhNdULhOPtXfWCvZa0vex9+r1zS3doTP9zc86Qy/7ufx9qgfmgdRzdgwiPlFiomX/Wc6rdUw8OsDoV1sXSvjfNVKzPcuOkepwecaOFV7OO4n7T5nwUHfL55jW/VFOMpB2UvOP4GqX26cVbDSYNH5T/XjTODuC752gZG/9qEjz17vVLGLB9QY8+dbcP8XHpYA==</binary>
            </binaryDataArray>
          </binaryDataArrayList>
        </spectrum>
        <spectrum index="6" id="sample=9 period=1 cycle=3 experiment=1" defaultArrayLength="14082">
          <cvParam cvRef="MS" accession="MS:1000511" name="ms level" value="1"/>
          <cvParam cvRef="MS" accession="MS:1000579" name="MS1 spectrum" value=""/>
          <cvParam cvRef="MS" accession="MS:1000130" name="positive scan" value=""/>
          <cvParam cvRef="MS" accession="MS:1000128" name="profile spectrum" value=""/>
          <cvParam cvRef="MS" accession="MS:1000505" name="base peak intensity" value="38.0" unitCvRef="MS" unitAccession="MS:1000131" unitName="number of counts"/>
          <cvParam cvRef="MS" accession="MS:1000504" name="base peak m/z" value="568.111261569656" unitCvRef="MS" unitAccession="MS:1000040" unitName="m/z"/>
          <cvParam cvRef="MS" accession="MS:1000285" name="total ion current" value="6806.0" unitCvRef="MS" unitAccession="MS:1000131" unitName="number of counts"/>
          <scanList count="1">
            <cvParam cvRef="MS" accession="MS:1000795" name="no combination" value=""/>
            <scan>
              <cvParam cvRef="MS" accession="MS:1000016" name="scan start time" value="4.510766666667" unitCvRef="UO" unitAccession="UO:0000031" unitName="minute"/>
              <scanWindowList count="1">
                <scanWindow>
                  <cvParam cvRef="MS" accession="MS:1000501" name="scan window lower limit" value="500" unitCvRef="MS" unitAccession="MS:1000040" unitName="m/z"/>
                  <cvParam cvRef="MS" accession="MS:1000500" name="scan window upper limit" value="2000" unitCvRef="MS" unitAccession="MS:1000040" unitName="m/z"/>
                </scanWindow>
              </scanWindowList>
            </scan>
          </scanList>
          <binaryDataArrayList count="2">
            <binaryDataArray encodedLength="57844">
              <cvParam cvRef="MS" accession="MS:1000521" name="32-bit float" value=""/>
              <cvParam cvRef="MS" accession="MS:1000574" name="zlib compression" value=""/>
              <cvParam cvRef="MS" accession="MS:1000514" name="m/z array" value="" unitCvRef="MS" unitAccession="MS:1000040" unitName="m/z"/>
              <binary>eJwM13V8FOfaxvG4rGZ3k91s3DfuUhf2B8XiitbdT91ocQ1xwaHuLm+dCk5c0FJvT3vqXiDwXn98P8zO3M8tz4bZmTeMx72/WI57z3Uc965yHfdujjzuPRh93GuLP+49I/G4d0bSce9/Uo57e9OOe005x73/t/q499Pm496c9uPeCzuOe+/rPu5t6TnurXn4uPeqR457f376uHen4YQ3wnrCW20/4b3CccJ7xH3C+3PUCa9/zAmvK/aENyvuhLcm4YT3qsQT3odTTnizHzzhLWg+4Z289oR32ZYT3g8fPuH1PHnCe/SlE95fXj7h/S3gpLfRcNJ7g/Gkt9N80vuu9aR3KOyk94KUk96SgpPenStPeq9vP+l9qOOk9+S6k96wDSe9Z2066b18y0nvmm0nva89ctL7++Mnva6gCe91hgnvg8YJb6dpwvuUecL7nmXCO2Kd8P43bMI7YZvw2h0T3rTwCe/ZERPeKueE90rXhPfeyAlvi3vC+2jUhPfN6Anvl7ET3tKkCe8Wz4T349IJb9SqCW/e6gkvaya8s5snvDevnfAuaZnwrmud8D7fNuE91DHh/alzwuvfPeGdtG7C27R+wnvjhgnvoo0T3p5NE95nN094D2yd8DofnfA+9NSE9/xXJrzfh57yRphOeTPNp7wXWE55662nvNeFnfJuDz/l/Z/zlNfpPuXtiT/lPZB0yhuZdsp7eOUpb8HaU94pLae8e7pOeY91n/L+0XPKm7D+lHfGxlPeSzed8v77qPK8fsr73FunvL85T3tDIk9749ynvcVRp713xp72rok77f0q6bT3ePJpb1jqaW9N+mnv09mnvWk9p73PbDrt/WDzae/BLae9BY+e9s5//LS375nT3i+fPe396A3l8vdhZpAP880+fC8+Vh/etPmA3YcBmX2eD3um+WAu9+HFCh/OrvRhlzxU40N3rQ8fzvEhc7UPr0lTsw9fyom1Prza5kNjhz6LrduHV3p8qH/Mh5d3Kd9uHe/xwbrfB0+fzsl5/T78M+jDkiEfwoZ92CieEa2T80d92CsNYz7cOO7Dv7L0gPIe9CH9kK4f9uGSQF/8g32JDvHlCXkv1JfLjL60mX2JtfhyMMyXX2y+3Gf3JdjhS4fEh/vyjJRF+HKVy5ffJNTty7PTfDk6w5c/ZvqSXOlLbbUvn8r1Nb78LYtrfbHW+eKp9+UVaWz05d0lqrXCl4rVvhyWq9YonxjWan2b1rZrrVg7fdkgUVt9Ob7Tl2W7fHljjy9z9vmyps+XyH5fCgaUTy4bUn+jvuz392NVkB8PB/vxdogflxj8CDT5cU2YH+vsfrw+xY9JF/kxII/P8ONguR9XVvixoNKP5Go/7p7txwWX+/H+El1bqmvL/PhNFiz3w7jCjx55aaUfjav9uGWNHyub/XCu9SO4w4/nOv049Z4fKTsVI+fuUtxuxe1RT3v9cO3zI3+/H+/K9D4/xuXyfj9+kQcG/Oge9OPLEeUc8+ORcT/uP6w8E+rF35+ZAf78FujPg0H+mIL9WSdpIf68IheE+rNfZhn8+UZuM/rjY/KnWaLM/jwhxRZ/tku51Z/DcnWYP3/IQps/Frs/G8TP5c9Hbn+eTfZncLI/86b4873cdZE/AVP9aZO4af48I2dM92eH1Mzw51O5YaY//8rycn/CK/zZJrmV/rwtU6v8GZPLqv05t96fvVKw1J/3ZMYyf65crtnkwRX+mFf6s148q/x5VS5c7U+/fLfGnzub/fFf609si3qQM1pVu001O1SvU/W6VE983/Pn2Af+5OzQZ/lllz+GPf70Supef16WO/r8aelXrgF/npayQc0jNUPKKctH/Mkb8+cdmT6uPT/kz1mBAUwEB7AqJIDHQgOoMAZwjSmAv+RNawBTwgK41BbA/fYADI4AZjsD2BkVwPUzAlg2M4C8igDekemVAVxZFcBD1QFsqAkgozaAN+Ti+gDua9Ca+QGsvi+Ag4uVc0UAP68MoHd1AGlrAhhoDmDe2gC+l6DWADoksS2Ave0B+HYFcEaP1svN6wKI3BDA43LdZtXcGUDYHvW5N4DL9wewoC8AU38A6+X1gQC8gwEMyX3DAYSOBHDBWABzx1VH/D5Rbb9AuoICSQ4O5CU5PySQPpkTGsh3cpchkHPNgfiHBdIm8bZAnpOz7IHslgZHIF/JGa5AJk8OZHh6IJfMCOSBmYG8VhGItzKQH6sCSasNJLQxkBeWKt+yQGYtD+TOFYEkrtLn1YHsk9lrdK45kIC1Ot+iWDm3VdfkzvZAOjp0rjOQwF5dXxfIyK5ALt0dyII9gbyxL5Ap+wMZlV/7AnmwP5CNA4FkDgYyPhTIb8OBbBoNJHsskLfkygOB2I8FkuAbxPNyrl8Q+2RuSBD3hAZxoSmIQZlvDsJgDaJXPGFBvCbYgrjUHsQCRxCm8CDGnEEsjg2iJCOIrClBTLsoiK3Tg8ibEcSRmUH8Ux7E8oogIiqDKKoKoqo6SPfSIE7WBPFkXRB7ZmvdqiD+XBPEkuYgHGuD2Cb5LUG8L5+0BhHbq9jd6rVPvfYHMXsgiO/k7sEggoeC6JbU4SAuGQ3CPB7E9qPqwz+Yg/JXQDCfhgSzxhDM08ZgzjIFs0e+NQdzpyWYTmswL4cF82ZEMDfFBNNUFMw5k4PZL2nTghmdHkx5ZTBH5YaqYE7Iqupg3DXB7KoN5qXGYObPCmbHomDqFwdzwfJgflwRjGlVMG+tDmbammCuaQ7mb1m2NhhnSzCPSXFrMB9LbVsw/2kPxrcjmFaJ7wzmvK5g+mRedzA/yH09wRh7g4nYFMytW4OpeU7nPgjm6h3KuVM59ijHXuXYF8yL+4M5vy+Yfpnfr17kgYFgNg4GkzUUzPThYA7JtSPB/COusWD8D2m+z4J5JyCEGYEhHJFVwSG4Q0I4IzSE3dJoCOFbudMYQpAphG5JNYfwmmAJYVQut4bwuywKC8FuC+FhKbCHUOUI4TO5OTyEeZEhZEaH8AIh9E8OYf6UEB64KATz1BCyp4WwemYIsypD+E7urgohpDqEN2pCOFAbwlV1ISyrD+GxhhBKGkP4qkm5Lw2h5fIQ2heHMLQ0hEuXhfCrPLQ8hLAVIWyV/JUhVK4K4fRqxa4J4by1qtuimm0hbJLyjhCOyg2dIcR0h/Cs/K83hKe2hOD4KIT/7FT+XSEk7Q5heE8Iv+3VjPs04/4QCvtCqOkP4QtpG1QPw+phRD3IwlHNPx7CB5J4WNeOhGA7pnX/hlAbEIp/UCgd8ntoKOHGUIpNoXwsX5lDud0SSoA1lJSwUCbbQhmTK+2h/Cn1zlBed4fymzeUhyeHctvUUDqnKXZ6KK8KMxQvV85UvERUhPK43FUdSnBNKD3iqQ3l/2RqXSgHZWVDKO7GUPKXhLJdqpaG8rncuiwU3+WhtEvSilBeFu/KUEbk8lWh/CFLVqv/NaE8JiXNoeyQhrWq16J6raGkt6lOeyiH5NqOUFZ1hhLVFcrcnlAqNmjmR0K55qlQfvgolM07QsndGcr7UrkrlM/klt2quzeUSftUVy7fr7qypE+z9auulA6EslMaB0P5VkKGQ1knGSOhvCVHRkM5ORZK7IFQzjsYys+HQvH5IZQ6HwPXBhqIDjZwTohB938DP4UasBoNbJUPTAa+MBu4zWLQ92HQ/cJAapiB12WKzcABudpu4B9Z6TDgDjfwtJwdYWCfzHUa+EEecBnYHGkgz21gu7waayCnyMArGBibbODKKQb2TjNw/wwD5pkG3i834FdloEOSqxUvk2sMjMtVtQb+lhV1yttkwDJLOWerzzkGTtxooHKZelqtnuTstZqnxcCDrZqpTTNJQbuBD6W2w0B3l4HmdQbi1hs4f4OBxZsM3PGygaBXDBzcaWD1bgMxeww8J+ftNfDrPgOOPgOPSkm/gcYBA/cMGjAMGdgg2cMGKkYMfCq3jBpoH1Pv4+r9gIH+IwZCvzCQ9K1BrxdGin2NpIQamWIwckCuMRr5V1abjDxnNjJgMXKJ1civEm4z8piU2o3skiaHke8k12nkfQlwG5kabSQpz8hZ04zsl3nTjdhmGikqN/KxfFthZEOVkexqI+9KZY2Rz+TWWiN+dUY6JbXeyOtyUYORQ3Jdo5ET8sIsI5fPMfKHnDVf529Q/tuNGO410r/CyO41RvJbjXwod7YbWddh5O1OI+VdRo7JLd2atdfIa/Lou0be2WmkY49q7VXf+4xcv9/IhCT0G3lJRgeMXDVo5G9ZOWQkatjIs3LuiPZFLhk1smTMyBPjRs44YGSvzDloZNthzXvEyD2fGLn9cyMP/63Z/E2kBZiYFmjSs7WJ1UYTz5tMXG4x8adEhpk4x2aiTy62m/hVFjlMhIebeFzKIkzskTlOk/6WTSxwmQiLNLFNitwmdsjKfBM1XhOVF5mYMcPEJ+JbbqJdXq8wMbXSxPVVJiYkscbECw0mLmw0cUWTiepbTLx1l4n4xSZekn+XmvhrpYkVq0xErTbxrAysMXFps4mla024Wkw8JX2t6rdN/UpEh4m9nSYe6jZR2msiYbuJ4x+aGNuhfDvV3z4Tz+036bfRxJD82W9i+YAJ96CJZ2RgSPmHTfwuy0ZMPD1qon/MxJID6i/IrPdJM18YzGSZ9a/FzO1WM71hZjJtZt6VSruZz+U2h5kKp5n/uMwcSzJzdIqZ6dPN+M40k1Zu5uZKM51VOq7Wca3O15n5v3oz3deYCbjFTPUiMyFLzKyXnKVm3pevlpm5a7mZDSv072ozhjVmNso3a83c02JmU6uZD9vM1Leb+Vbu7TBj6jSzWQq6zHwkDd1m/iv39Zgx95rZKoXrzOyQxvVmvpP7N5ixbDSzTYo2mWnabOaBLWbCnzUT8aKZv98zE/exmRfFu8PMNTvNxO8287Kwx8wBuW6vmZNyqM/M9f1mTknyoJnXZeqQmSNy47AZnxEzHZI6qvll+piZT+TmcTN+B8x0ieegmbfk00Paz8Nmeo6YyThq5h1Z5WfhBX8LkwIsjMrVgRaOy5ogC/HBFl4WQiwckOtCLZyUFoOFJKOFV+Uik4XDcoPZwmlpt1hItVp4Q6aHWbjZZsHPbqFL3nJYKA+38Jn8J8JCoNPCuy4LG6Is5ERb+Nxr4XYsBE+2sF6yp1h4X2ousvC13D3VgmGahU2SP93CR9Iww8J3ct9MC5ZyC9ukuMLCLplVaeEHebDKgr3awmOyt8bCvFoLznoLT0l/g4VLGy2cP1tzXGZh9YMWxhdauHaRZlxi4TU5stTCTcss+v220ClvrdAcKy18KoGrLXr/spC1xsJ78lWzemxRj5Lfqh7F2mHhYSnptLBb5nRZ+FHO7LXw4hbt6Tbl2aEcO5VDvtqlHHu0dq9m22chrM/CzwMWFg1aiBiy8KT0D1v4c8RC9JiF52V0XN/dAQvNBzXHYfV2zMJfgVZWBlkZD7Hqe7Pqe7OSbLQyzWTlqLxjtVIZZuVLudNmZaPdykcOKw3hVr6T+yOslLqsLHZb6TjDyl9TlO8iK2/MtDK93MoxubXCSkCllfeqrHxdbeXuGiumWitbZGedlVn1Vn4QR6OVx6Wvycofs6xcONfKNfPU03wr/pcp5horX91lZWyRel1spXWJel2qWjJ9meost5K10krNKivfyD2rrWxdY+WntVYWtliJaLXypJzTZoUuKwfl/s1W5m2z8sgHVpZ+bGV0p5Wrd1k5IWt3ax/2WunZr5z9yjdgZdugleIhK7tlzrAV56hV9y8rvkesxH1r5cXAMN4KDeMOYxihpjA+NofRZAnjIWsYT4SFcbYtjMvsYaxyhPFSeBiTI8JIjwyjs1L/VoXxjlRVh3FXTRjG2jCK6sKYUx/Gv7PCmDY3jJE1YbSsDeONljA2tIeR1xHGR9LYGcaDXWE4usM4qyeMfrmsN4y/ZNr2MAI/DOOifWEckZv3h9HTF0ZWfxjvy38Hwrh/MIywoTAelTOGw7hkJIw/ZMWoehwP48YDYWQcCiMt0MZdwTa2htgoDrUx12DjV1lqtDHJbOM6i03vrzbelkqbjbvtinUoNtzGHpkXoXgZj7RxvduGT6qNoCk2wqfbeEqGZti4aqaN47K23EZyhY03ZEaljc/k9iobodU2NklBjY2d8lOtjcV1Nlz1Np6RCxpstDXZSJulXudozd02fr7PRvtD6m2hjYuX2Zi80kbPahvb19iob7bxnSxYa8PeYuPsVhuDckWbjX+luV31O5Wny0ZIt+r22Jjda2Nsg43ut2y499h4Xm7Yp3n228jos/Ge1Pbb+FbuH7Bx1pCNNSM2Xhu1seSw4o7Z6JQsfzvbJcVgp8Jox2S2s9di52KrnT9kRZidWJudl+Uiu50jEhhuZ73kRtj5SJyRdk5F2fGbYqd+qp3vZWSGnXur7Fiq7TwifTV2Lqu161nWzpo6O4n1dqY32NncZOeBlXbOWW1nSFLX2nlLvmqxc0+r1rbZOaNd62VNp50Z3XYMvXa2yO/r1dtGO7dutvPZx3aKd9n1fGXnP/vtBPfZmTtg51dZNmgnesjOizJ52M5hWT9qJ2/MzqxxO95Ddvr9HTQHOigPdvCF3B3iwBzqoMzgoE/WmBwkmR28IaYwB9uk1ObgUruDxHAHr8uMCAefidHlYF+kgz/dDlZHOfSs7+CP6Q5WzXDw2kwHn5Y7MFTqerXO1ThIqNV5mVGn9XJHvXI0KEejg7+alH+2g8/nOLhzroOaBQ4mFjl4b4mD8OUOzl/hoGuVg4eaHTyz1sGFLQ7G5YZWB75tDnrkw3YHjR0OfpRFnQ4iuxw8L4e6HdzU4yBvnYOf1zuI2uigbrtidylut0PvAQ5m9ztYNuAgetDB0SEH/xl2EDziYJMUjTrYLfPHtHefOHjzmIPBLxxc4RfOcWn1Dyc1IJy3pTownG/l/qBw7MHhPCnnhYRzbWg4XYZwMo3hbJcfTOG4LOHcFBZOgC2c9ZJnD2eOI5xf5eWIcI45w9kSGc5P3nBemBzOkSnhBE8NZ5PsnhZOwsxw7qoI58yqcAakrSac/9aFs6A+nPHGcF6aF86ypcqzPFzPVeGMtoVzXXs4TV3KKVE94RztDWfz+nAuGwgnZUgzSPWwZpCnRsM5fyxczy7h9EruQfV3KJzYI+G8Iq8FR/CCLYKj9gj+44ggJDyCzVISEcGlzgjeiozAfkEElukRut9EcM3MCE5JV3kES6sieKk6gjtqI9hWF0F/fQT1syK4a00EjzYrfm0EV7dE0NkaQVZbBE3tEfwkSzsiiO6M4NOuCO7sjmCwN4KO9RFkbohgu0RvjsC4LYIfP47AtCeCgb0RTOzT9b4IPpDGfuWR6MEIXpapQ8olppEIHpFTY6o5rpoHIvj5YAQxhzVTiJP9oU5ajU7qzE4WWZzcbnNitDu5KtzJSfnA6eS3RCf2NCf+052sl90znFw808lf0lzu5L+VTj3/OHFWO3lOqHHyn1onIXVOtkhpvZM+uaLByQlpb3TSOMvJv0ucfLrKyZ2rnZjXODm72cmwXLvWiW+Lk7xWJzvljzYnSR1O3pSqTiffyoIuJxHdTp4Vb4+Tw1K6XnWkfaOT2K1OXpXzdzu5cY+Tvfs044CTHyRqyMnUYdWWO0ecPDbq5JwxJyNy3bhqH3CSf9BJyhEnrmNOsk47uSXYxUmDiw6jiw9NLmaZXfwiyy0uysNcfC3321w47C6elkkOF4fklnAXwREuSp0u+uRKl3JEKodb66NcjEx3sbvcxcUVLv6WtZUuUqtcvCt11S5+kMU1LqJqXbws0+pcfC5317t4osHFeY0u/Z9wETDLxUbZN9vFZXNcHJegxS5KlqjeMvW7wsWKlS6+We1iwRoXEc0unhPWujgqt7W4MLa6eFjOanMxJNe2u/DtcNEr+Z0udsnFXS7+krXd6rNHPfa6eHKTPn+kXne4uHePZt7vYkufi7J+F6cGXHQPusgZcrFD/hh26XfMRcqoi7eldszF97JoXDMe0HwHNdshF2GHlVf6T7n4X2AkUcGRXGCM5BZTJCHmSLZImSWSAbnaGskp6Q6LJNcWyU6Zb4/kT2l2RJIaHkldRCQ/yBJnJDGuSB6OjeTJcyPZekEk5TMiiSiP5Dn5pCKSOyojebQqkhtqIvnfnEgeWhTJ1CWRfCZ3L9W6ZepleSQHZevKSM5YFYnPmkh6ZXdzJJesjaS1JZL01kia2iJZ0R5JQkck/yf/7VS+rkhe7I7k322R/LNXcfsV1xdJ4kAkb0r1YCTfycKhSNzDkbwk00ci+ULuHY3k6bFIJo1HckSMByN5RG44HEnDl5Fc6Odmf4ibK0Ldeh53M8/k5i/52epmeZibBJub/9rdLHS4cYe79QzpZnqEmy/kXqcbb6QbU5SbG2PcfJDi5pYZbs4sd3NdhZv1lW72VSl3tXJLZ42bnFo3O2R+nRtPg5umRje/yIomNzWz3Tww3415gZvghW62yhmL3AzJtYuVb4mbwqVuLl+mXMuVY6Wb7avd1La4WdLqJrbNzWvyTbubBzvcuDrdvChTu9x8Lk/3uHlsvZvzNij3JuX5QDk+Vh873fy6S/MNuPly0M39Q27Ch91MHnFzTKxjbp6UC8fdjB1yE3TEzRa59hM3bV+56faPIjM4ivcNUTQZo/TcEMXbstQaRVxYFK9LpS2K/8pCexRuRxQzwqP4SiKcUTwvn7miOBoVxeMxUZwfG8WEJwozUdwyJYrA6VGUzYhiUPzKo9hfEcWVlVGckp6qKPZUR3FZTRQnJLsuih3yd30Uc5qiSJ0dxXvyy5woQu6IYuci9bo0it9WRpGyOop3pWFNFD9L4too7WUUP8jSVvXeFsUbUtUexXeyqCNKvzlRvCrlXVE82B3FSz2aYb3yfxRF8o4o3tyttXujqBiI4lt5aDAK12gU08ai+EIiDmhecRyOYo0hmveM0TSZollljuZdSzQN1mj97UWzMiyaJFs0b8tP9miWO6JJCI/mTamNiCbOFU11ZDRbp0dzw8xogsqj2SJnVkRzfWU0gVXRnFEdzZBcVxNNQG00m6S0Lppr66PZ2BDNQGM0frOi6b0smoKrovn7wWg+XhjNvEWyNJqPlkczd0U0f0rLymjmrNaxpDfreG00f8jaFn1ujeYD+aNNn9t13BFNc1c0nu5otsvsnmh+l+beaNLW6Xh9NL9timbW1mh+/UCzfxhNykeyU/shKXtkv47l175oVvfr80A0jYM6HtLxsK5J04iuS+qYPstvh9T/ac3hE8N8/xiyQ2K4JDSGfyXHGMMJa4zudzHslpP2GLocMVweEUO3M4Z8VwwFUTHcPjmGJ6bEMGl6DHfOiNH7dAx3V8Rgq4xhclUMn8o91TE4amJ4Ti6qjeEzCa+P4XmZ2hDDi00xfD1XdR9SzhUxrFsVw4bmGK5ticG/NYZNMtQWw/XtMQR2xLBFzuyMYURu7IohuDuGbXJzbwyPrIvh3PUx3LohhrTtMVy2N4bTfcrZH0PRQAx9cvVgDH5DMWyU0uEYBuW6kRgCRmPYLGeMKbeMHVTOQzEYDmt2n1g9t8ZySgoDYukT36BYSoJjCQiN5RZLLOeHxXJIbrfF6vc5lk/krvBYbBGxPCNTnLF8JtPcsTwQFUtVfCwLpsRSPSOWhPJYfq6IZWVlLO9VxdJUHcvv0lwTy4e1scyti6WtPpashlh2yiWNsZyQrqZY8mapt9mxXPlQLOsXxlK8KJYBuXZxLKZVqrs2lhdbY/m6LZaojlhele86Y1nSFUtcdyxvSm1PLD/Jil7VXq9cH8Vy3c5YxnbH8lRfLJ/2x3LPQCzhg7E8L9OGYvlK3COxVIwqx7jWH1D/B2NJPqQZ5PfDsXx0NJZ/PtF+fRHLulOxbPaN40y/OEbkJv84QgPieFQOBcbxVHAchMRxT2gc4YY4XpDpxjheNcdRaYnje3krLI56WxxzwuNojYgjyxnHJa44Tkh3ZBwF7jiuiorDNzqOoRitvTCOiklxxKO1Uj85jp9lztQ4/pKs6XFcOiOOk9JXHsfVFXFsqozjjCr1V63+auJ4RM6rVY9ye10c9zbGEdEUp7/bOGLmxLH2kjgCH4pjq5y9MI5xuXVRHKbFcTwhk5bE8YncvTQOx7I4npdpy+P4Sh5cEUfUyjhek6pVcfxPlq2O4501cTQ2x/GbNK+NI70ljg9lXmsc/0hHWxy57XHskSs64jgt6zvjKOmKY1Cu744jqCeObXJObxwH5Mn1cXg3xPH6VsVtV5wEfagYOecjxch/PlbcDs23W/PJjD1xLNyrOffFsaIvjpT+ON6X2QNx/Cmtg9rDoTh2yqXD2kfpHYnTu18c/RIwHscWOetAHGNyy0HtySHtyWHtxxHtk088Jt94npBjfvGEB8TzgsQEx/NTSDwphnj9TsYzxxhPtjmeXXK5JZ5Tss4aT3FYPINyvS2eIHs82+QcRzwH5bbweCwR8Twlk53x3OeKxxkZz8tS7o5ncVQ88dHxvCW/xMQTWBZP/YXx/CprJsXrfTGeM6fFY5wRz93l6qsinumV8SysUn/V8bwhtTXqU1bWxpNaF892mVMfr9/TeNob4sltjGePXNEUj8+seDbI8Ox4Hp0bz5F58dzwQDzBC+I59GA8CxbHk7xcs62OZ/2aeB5pief81ngOyx1t8dja45naEc+X8mBnPK93xVPdHc+PsqJHe9WrvZL29fHkbFDNjZrp/Xhe3RFP1c54Tu9X7f54bhqIJ3QwnsfkgqF4vbdrvuF4HCPxfDMaz6KxeGLH46k7oH2RNQfj8RyK5yOZfzie49J9JJ6AY/FE+ydwtSGBLcYExk0J/MecwOfWBO4PSyDSlsCrUmlP4H+SHJ7Ae/JXRAJtzgRyXAlsdCdwRlQCk2ITOCan0hK4dFICgyTwyJQEFs1IIG5mAr+WJ3BJVQLFNbomN9Qm6P1PMXKkPoG7GhJwNCbwTVMC9z2UwFmrEpjSnEBUSwI/tiaQ2p7AvI4E/pWuzgQKuhLok8CeBP0fSeDc3gQOybQNCSzcqHPvJfDbDvWzO4HSvQncvC+BJ/Yn8Gmf8vcn4BrQTIMJLB9KYO5IAv9I52gC+8cSuGY8gYADCdx+KAHbYeU8ksDXUn8sgSdPJTD5tPZIHvBJxO2byGuyyj+RDwMSmR+YyPUhibxoSqTcnMh3stSSSKI1kb32RPzDE9kiZ0ckckBudyYS5krkWZkamcjXEhuVSNP5ibRdkEjOhYpDMVN0floiDdMTyZqZyC45ozIRc3UiT8mUmkS+kDfqEqmtT2RNQyI7GhO5tCmR9bMS8VyWSO8V6vHGRPrvS+SCBYkclX+XJFKwLJHrlify/lodt+m6BHck8lJ3IhU9iXwv29cl8s96Xduo2E2J3Pu6Zn07kRvfS2TdrkSGdydi3JvIgv2J/NKfyOmhREZHErl1VD2OJXLReCJfypsH1f+RRD47ncjrvknU+iXxTGgSv5uTaLUksdeaxFZbEufYkzgkdzqSsIcn8YLMjEjiv7LUmcQ/kUl0uZP4akoSsVOTeEsapynH9CSunpnEuRVJHJa7KpN4sSqJ8uokvpfttUnMq0uipz6JwYYkbmxMwveSJL69Iok5Vydx3QNJ+v+cxKNy4YNJHJN7H0rCtTCJV6V6URI/yerFSaQvSWKHXLY0idOyYVkSZyxPYkz+syIJ68oknpVpq5L4RhavTuLdNUn81ZxEx9ok8luS6JML25O4ryOJmi7l7Vau3iTOXJ/EuNy2IYnnNiYxfVMSf29NovmpJALeT2KbnLc9iSNy9wdJRHyYxMtS+VESP8jKj5NI25HEJTuTmJCy3UmMyq17krDs1Z7LrH71IvmDSVw/lMSkkSQ+lftHk3h9TN/NeBK3nE7C7JPMMzLVN5mvJd4/mXdkVkAyf0tBUDL9cn1wMiEhyXwWmswDhmSijMm8IS3mZPZYkrnKmsy2sGSO2JK5257My45kqsKT+VFWRSTjcSbzsZx2JbMxMpnbopKxRSfjLE3m+/OTOTkpmVsnJ/PslGQWT01mzvRk/pHBmckYK5J5UiZXJvOlPFSVTGx1Mm9LU00y7bXJ5Ncl0yfX1SfzWEMykxrVq9TPTiZnbjK9C5IpeTCZWx5KxrxQM8vURZpZFi9O5t0lqrlUNaV7meouT+amFaq9MpmnJG5Nsr5b7UdLMgPyRFuy3kuTeatTtXtUW67r1R6tU315YEMy0RuTueDpZDLfT+bK7dqbD5N59eNkft6hc7uS2SVb9ySTMaBjuWIwWc++OifnDite7h5J5pXRZKrHkvlJ1owr/oDixe+QYg4r5ohijirmE537PJm1p/SdnE4m0DeFh+UCvxT9fqdwn38K7oAUXpe6wBR+k5agFIJCU7jQkMKnEmVK4f+k3pxCmyWFYFsKj8ln9hQWOFL0zpZCY0QK7c4UvWekQFQKX8iD0Sm8HZNCU2wKf0lnXAoD8SkcPD+FOy5IoXJSCumksFO2TEnh3ItSOCw/T0+heUaK7nspXFWeQkBFCudXpvCJ3FelfqvVr/xWk0JrbQq5dSl651NfDepLJjWqN1nQlELMrBQ65qju3BQM81N499IU9i9MIWRxCp8vSSF2WQp/L0+hcGWK3o9TdE9MYV5LCidkXWsKZW0pjMlt7SmEdaTwvMzsTOF7WdGVQlp3Ch+LT28Km+XsdSkckj2bU5izJ4WevSncuj+F7/pTWD6QQupgCh/JpUMpumemsGlYa0a0Ru4aTSFiLIVXpGY8hV9k7YEUsg+msFeuOaTv5XAKj8qkI5rvaApvBKdyvTGVUFMqiyypJFhTeU/mhqVyXNbZUimzpzImtzlSsYWn6t6aSnlEKv+TdFcqO+WKyFT83KncF53KWeek8uDkVFaUp7K1KpXzqlM5Ku7aVN6Q+rpU+htSeaoplaQ5qVw8N5W8pal8vSKV7atS2bAmlTObUzko4S2pvCLVran8LGvbUsluT+XajlToSuULWdidSnyP+pbjvalc9VwqC15M5bmPUlm5I5Xofam8JU37U7llIBXrYCozh1L5XlYOp+IZUf+jqWwbS+XYeCoPHFDsoVQe/kLz+6bxckAaPwemsS84ja8MaSSa0phvTmNC7g5Lw2lL4zWptafxm7Q50sgLT6NfbohIw+hM42mZ6krjW/nInYZPdBpbpDMhjaFErTtPMZPSWEYaH09O47IpafhelMZWeXN6Gv+pSCOsMo0XpKIqjdXVaWTWpLFHrqlNI6gujcfki/o05jWlcdcc9TVXfclv89LIvziNN+5Lo+H+NP6UzgfSKFqg2nLLg2lYH0rjeSlfmMb/ZNWiNDIWp7Fbrl6i/EvTeFS8y1RDFi5PI2FFGu/LvJVpnJSzVqtms2rK72vTaG9JY6A1DXN7GjM60vheVnSm4elKY6dc2Z1GQE8aj8hnvWnM3aB9eziNZx5NI+69NN6Vue+ncULWb0/jzA/SOCh3fag6H6XxqrTtUI2dady0SzX2qIas3JtGYJ/6FW+/+pX4QfU4lMaGYX1no2m4xtL0m5XGH+NpdBzQHhxK44cjaVz+p/JPKP8pzSG/n9YcPh4GfT085+9hZoCHPUEergn2EBzi4atQD4sNHpKMHj6QzWYP51o8fCL3Wz3Msnn4R3rsHkodHm4P9+CI8PCy5EV66BdTlIfvoj2sjPGQHushMN7Dm+d5GLtQcV4PNSh2imLlxos8zJjm4XvJmOFht1w9U31UqIcq9SCXVnvwqfGwRc6r9fBAnYe36z3MbvCwrtHDGU0eDsidszxEzPbwmhTO83DLfA/v3+Dhf/d7yFzg4doHPYQ85GHKQg/fyNJFHj5e7OHyJR4+W+bhweUe4ld49P172LjKw9mrPdy7Rr03e/h7rYfuFs3QqpnbPIS3e/itw0Nbp4f8Lu2n3NztwdLjobzXww+Std7Dss0eArZ5+OJhD59/5GH7Dg8X7/RwfJ963+/hzD4Prw94aBj08Kd0DXkoHvYwKreNaL9GPfw65qF1XHUOeBgQyyF9d/LDYQ/J36juKQ/W0x6elwqfdH6UZt90cvzS2S83+KdjDEjnGZkemM7KoHQygtP5xpDOMmM6V5jTCbCk84h4rel8IYvC0kmypePjSGervOdMZ54rnQnZGJnOOe50jsh9UelER6frHTSd2THp/CvrYtM5My6dgzKWnM7iC9L56MJ0/LzpXKhfuM9l4eR0Lr4ondOyYHo6785Q/pnKXa68FcpZpZxyvFq5atM5JJH16fyfNDWk87eUNaXru06nfk46XXPTKZ6Xzu3z03nl4nRsV6Sz+pZ0pixIZ+mD6Vy5MJ3Ll6UzaYXmWpXOB3Lp6nS2rUnnguZ0HlqbTkJLOtvldGs6n7arr4504jo1u8zvSueUbOpO59yedD6RB3rTiV2nnjdoPzamc1SiN6dT+HE6BXvSuXVvOr/uT6etL52hfn0eSOfFwXSqhtJpHU4nfySdW0bTCRvTefllPJ28g+kMyAuH02k5quNP0rn5mL7PgAx+DMngRmMGz5kyaLboOCyD520ZVNgz+EnWOjLIDc/QfToDi1PnXTovuW6dk+ejFRObwc3xGeQlZxAxNYOGigz+ku7KDMqqMjggd1Vn4KrJoLE2g3+kty6DM+ozOCh3N2Twf40ZzGrKYN2sDO6Zk4FnSQZTl2ewZ2UG167KYHVzBjPb1K80t2eQ05FBn1R0Z/CztPSofm8GYesz+HVDBm0bM7BvyeCORzLY8WEG3+/NoHxA66V5UP0PqX+5aTiDqtEMfpHWsQwKxjOoPZRB5+EMio9onk8y+PuY+vxMa08pt38mdSGZHLZmcl9YJu/YMpmwZ7LJkcl54Zkck+3OTHwjM5nkzmRxVCbJ0Zn8ODWTsJmZvFadSUNNJn9LT20mZ9RlclDuqc8kqiGTt+RkYyYbmzI5d1YmC2Zn8v4c5ZuXSdBlmay9NpPL7s/E/4FMHhUWZPK1LHswE89DmeySaxZm8tSiTG5alskLy1WjJZNDck+rarRl8rbMbVcd2dShvjszSejOxK9X+dYpn0zfnMnA25nc8k4mL7+bSef7mZRsz+Tojkwe2JlJ3K5MLtmdybY9mSzZl8nVfZmsHswkeyiTG4czsYyotlSNZvKrtI9lUjSeye0HMok4mMk/hzJZdziTs45oH49m8u4nmcw/lslp2fppJlO/zmTVyUyyJjLZLzecysR8OpM23yxG/LKICMjivdAsfIxZbJULTVmkWLLYIVdZswgOy2KaLYvvZbU9i2xHFn1yU3gW1ogsXpRqZxYdriyKI7MYk1nRWXwSm8WCuCwuTcjikcQsXjgni/QZWewRY3kWz8pPFVm0VGZRUJXFbdVZhNdk0VCbxd/SW5fFmfVZxDaqt1lZbJO0uVnskhkXZzF4aRb2y7N4e5X6bVGfbVk8KWs6ssjpzKJfbN1Z/NmTRXdvFgfXZfHOhiy+2JxF6lb1uSuL2XuzeGJQ8w1pzYjWyM2jWjeWxctSO55F2cEs7j2URfThLN6V+UeyOC3XfpaF4fMsXvotiyUndHwqi/LTmkkKfLO53S+bDYHZHAvKJjEkmw9lqjGb1aZsss3Z9EuYNZvasGy6bdmcYc/mkNznyCYmPJt35eKIbHyc2TwsyyKzSXdns0dM0dkUxWVz+OxsYs/N5j255LxsfM/P5hGpnpxN1LRsts7IZtLMbIxV2TwnFdXZ/CJtNVpfm82dddm6b2fzpsxpyOb8pmw+l8Wzstk5O5ur52Tz9NxsfpqXzeBd2QQ+lM0TcuuSbI6uyGbBymy+b84mpyUbe1s2r8rf7dms68jmrE7FyIKubAJ6s3lcpq5TvKxen83AhmzqNyte1m3JpnVvNgX7shkRV596kpP96mUom9ThbHbJtSPZPDuqOcY0h7SPZ/P2oWzmHc7mlFz2WzYzfHJwBeTwvDGHX0053GPNITosh4ttOfjac3hEvnHksCI8h8yIHPbLTc4cwlw5vCy97hzOisrhqMTH5HB5bA6BcTlsJocLJufwhVw3Vfmn5VA1PYeDM3O4tzyH9ypymFKdw39lVU0O2bU52OtzeFUaGnI41pTDwlk5JM/O0b7mEDo3h2ek9n71uzyHr1blsGx1Djc053BmWw4fduRwRWcOQV05PCnTu3N0b86hoDeHEbljXY6eYXM4JV9tUp6Hc2jancOmPTl8vjeH3fvVZ18O1QM5/C7dgzkcHsrh/mHNNZLDB3L5qHKPKfd4Dj9IwUHllrcOK/eRHP2d57DtaA6T/s7hnFM57PDJJTY4l2FTLrebc3FZcvHacvlalttzyXTksl9sEbm8Ig3OXNa7clnkzmVnVC6jF+XiMyOXyTNzya7IZUBurcxlVnUuJ2RzTS4X1ObypSyty2VvfS51Tbn8Letn5XLO7FwWzlGuubkY5+fy+8W5HF2ZS0dLLqWtuRyS7e25BHXm8qTM6MrlR2ntzqWoJ5e7e3OJXpeL34ZcHpOpG3P5XvI35xK5VX09kssze3Op2JfLFYPKM5TLz8O5FI/mckDeH8/lsgO5BB7M5QmZfiiXlsPKe1S5PtMsp3PZ4pfH5tA8vbvlkWHKY7/cbM6jyZrHcbnAlseXkuHIY5/cFJ6n/crjVWl0KkY2ufI4PzKPL2SpW9djdF0aYnWtUjmq8lhWrfU1Wl+r63W6Lo31Wi+bGhTTqDqSMUs9iH1OHq9J09w8TsjmeXksvzgP5115XLIsj+g1eVzanEfA2jyekOktefwkxW15HJB72/OI7chju1zemae/yzyekp+78+joyeNQbx73r8sjfn0eH0rIxjwqNuXxmzz3SB49j+Xx1zOq/6byDyj/YB4/StuQagyrhsSO5vGBXDGWR/B4Hk9L+YE8fpXOg3kcPpTHA4fz+PhIHlcfzeOPY3kc+yyPx0/kMe2k8knRKa31y6fXmM+npnxSLflYw/J5RRps+fwrm+z5XODI1///fPrkVmc+4a58Zkfmc0r+G5XP6uh89hXl89Y5+ZRNzeewJE7PZ11FPp9V5rOkKh9PdT575aaafGy1+bwmTXX5nJRvGvIZbMrn9ln5uGYrj8yfk4/v3Hwek6nz8vlBHligvA/m87Fc85DqrslnuDmfO9bm427J55LWfPzb8nlCZrTn85OUdOZzSO7vytfzRj4fydU9+Tzfm0/NunzO2ZDP4o35rH8pn6D38/lyTz7L9+bj7MvXfTWfef3qYyCfR2XqoPqQouF8xiVuNF/fQT5XjuUTOp7Ps1J1QPt5MJ+zD2neI5r3qOb9RPNK3hf5ZPgV6H20gFBzAc9KlaWAP6TXWsBeewH28AJel+9cBdwdVUBMdAHBsQVUxhWwdYqOywtIqynQ37Ji6xQrE/UFbGsoYHKj1knBrALumV1A7BzVkivnFnDt/QUsXFVA6uoC9oituYDXZHKr1khBu9Z0aE2n1siVXeqxu4DnpLqnQM8GBSxdX0DGhgL65L2dBTy9u4Cz9hWweH8Bnr4C9skbAwXMGSzgtPwwXKD7QQEH5f6xAhLGC/hYrj1QgPlgAS/Jv4cK2HS4gFVHCxj+RHk/1YyfF9DzZQHh/y2gPKCQtJBCbgot5AdzIa2WQh4IKyTRVsh19kJedhTSEF7ICdkSUci3zkLWuArJjyxkVO52FxIbVcgHcmV0Ic/HFFKRVshzFxXy19RCzp9eyJeSPbOQQbmjvBB3RSHvymWVhTxdVcg5tYV8JkvqCsmoL6RPbm0o5K3GQi5uKsR/ViFPyMzZhfwinXMKOXOu+p5fyF65+eJC3rikkMcuK+THy9XLokK+Xl7IyhWFDK8s5Io1hYQ0qyepXqseOtRDZ6He19RDVyHB3YU8I1U9hfwh63oLOXddIV/IsvWFZG0o1DNCIbdvLCRyk3qXSzcX8vtW9f5wIf2PFvLO4+p5eyHzPyzk2M5CPLv1eY8+71PffTo3oHlG9HlU84wV6rdO58cL+VW6DhRy1sFCPpXFhwrZf7gQ51HN/kkh5Z/q/OeFZP5ZyLN+RUSFFvG+XGEoYoO5iAssRay0FhFjL+IDMYQX8YLURRTxj2xyFjHJVcQ3sjqyiHx3EWNyT1QRcdFFfCRXxxRhii3iJdkSX8SBpCJeSStiSkYRl88oImRmEdXlqlehepVFfC251UWMyN01RcTWFnFVXRHG+iJelPqGIo7L5sYivE1F/FeaZxVROLuIcblvThHW+UX8cGkR2XcVMSSHVxbhaC7i8ZYiZrQW0dVWxFntRXq/LiKjs0jP0EVc1lNEUG8Rz0jVuiL+lJUb1csm9SJL+hTbr1i5baCI54aL+HukiI2jRVw4pj2Q1ePagwPaA4k/VMTHYjmieeXU0SIe+aSIZEMxb5iKmWsu5glLMTOtxZxtK+ZzWWYvJstRzB3hxURFFLNdDK5iXpC6yGL+FaKKWRBbjD1Ba5OL+WFSMfmVxeyoLua6mmKstcWcritmekMxnY3FfNpUzJJZxWTMLub2OcW8P1e5LlYu2XyJ8l1aTOgDxaxdqLyLi9mzpJjwZcWsXFPMPWuVr61Yz7vFzG5XXnmsQ7k7i/lZurqK+ay7mKU9xWT2FjMo29cX8+LGYho2FXNCFj5czNQ9xXrO0BxDxRwfLmbyaLHenYspHS/miOw/WIzrsPo5Vkzgt8Wcayxh1FxCvLWEMFsJc+wl+DpKeFxmhpfQE1HCuc4SvpDcSMVFlXBddAmvxSg2VucTdf7MEr4uL2FVRQnjlSXsqi7hxpoSHLUl/J/MryshoL6Ep6SyoYQ/5ZumEtbMKtHfUgmBl5Twwz0lXP1QCU2LShheUcJvLSX0tipnewn5HSXc11lCYpdyy43dyt1TwrcbSzi0uYTgXSU8J//uLmHLnhL+t7eET/aXEDVYwnYxDSvvSAmn5NHREqaPlehZv4Tu8RLOOVDCioOa4ZD2Qe49XMLOIyXccLQE+yfqX+YfK+HpT9X7ZyVs+Fw1vyoh1liKr7WUb+ylrHGUUhheykFZEFFKirOUvXKLqxRnZCnvyOXuUkKjSnlBtsWU8mNsKR1xpSxLKCU7sRQmlbJ4cinXTCvliZmllJeX6v+o8kthtXJLam0p++TWulJc9aW8K1c0lGJoLOVFaWgq5aRMm13Kz/LF3FJWzCsld34po7JvaSnvLS/lpZWlPLK6lOlrSjl3bSkrW0oZby1lT3spEZ3qV0K61avU95RyQrb1lvLTulI615dy9oZSPpfELaV6ti1lcl8pbf2lnDFQqvtjKVlDpdw9XErcSCk75PrRUr3/lvJ/Mn+8lMADWic1B0v5RzYfUo7DpfxPln6itZ/q2telXPKL5jmtGQ1lGIxl/Gop0+9/GattZewPL+O2iDLczjK2izmyjFdktrsMn6gynpA/osvYEFNG8dQy7phRxoczy3i9ogz/qjL9XpUxubaM/0l7XRln1peR3VjGiNzbVEbCrDJ2ydtzyrhsbhmPXFzG9EvKeG1ZGXOXl/HUijKqViq+RfGtZSS2lbFbbmov452OMkK7ynhRLlhfxjdyZGMZCzeVEbu1jJe2l3H33jJCBsp4QeoHyzgpjwypxrDmlN6RMs4f1Vop+n+K6zuuqet94HjrqluRvdy1S+ussueHDSEEAoGwUVwggshwsjeEJOzh7rbWVdtvl3VWWzcKyHB3V21ttbv9Pb8/3q9777nnGSeEm3O7l9AnCnuW8HzvEi6KnOuSq28JJ8QHA0sYcWMJETeXMG+oAytGOuA33oEHonGCAy4THbgrqkwcmD/JgV6x1dSB82YOZJs7cNzCgZWWDky0cuB9MdzGgb0i3NaBP8VOOwce2jtwYYYDrwU4oAh0oCPIge+DHdCHOHBT4cAcpQMbwxyYoXIgM9wBqwgHjopUtQPjIh04LLRRDgzROPCWCIt24HfREOuAc5z0k+hAQJUDi+ocKNY58GK9A3l6B6YYHPhcmDc4yPfSgaWNDoxpcuCgiG524KkWB94Qoa0OPBGdbQ4YOxxw6nSgZ7sDT5+V+8LlggMLLjlwXRRcduC5Kw5cFDldDvKO4MApkXbNAdNuBz4SyT0OjOp1kL2XA5rrDvwnFP0OPBadAw4w6MAPwnhDYkY5ohnryOvjHGGiI/PNHOVZ4MhzFo5cFDmWjpyycsTMxpHRdo4cFNH2jrwx2RHlFEd+E77THLkvXGY4YhfiyEmRpnDko1BHDoTJfJUjT4VLjAiNcGS7WmIiHXkgGqMc6Y9xJD/OkWnxjlglOrI8yZH/Kh3xqZW8oqHOkYV6R4oMjlw2ytwGmdvoyBmxtklimh05Kpa3ODKh1ZEjIr7NEXWHI692OnJnlyNVZx2ZekHmXJZ7XY6MuOrIPvHPNUd5p3Lksejslc/guiM/Cpd+R+6K6gH5bL6T9fzmiOUYJ94f58S7E5yInOjEv0IxyYkn4oGZE03mTtRaOjFo5cQ1Gyc22zrxrJ0T2fZO2E12wmyqE2FOThwIduJNhRN/hDqxU+lEQJgTnuFOzI9y4roo1DjJe6qT7O+dmKZ14lick+wbnWRfIvXqnfA1SD3RZHTCrcGJb8SSJifKm53oaXHiUpsTUzucOCPWdjqxcrsTu16T+uecWHbeiX2XpP/L0r94/YqT7E+c2H7VCf9rTvLb4kRLtxPf9TjheN2J26Kyz4kF/U70iaIBJ2bcdOJLcfK2E2l3nFA97cxXzzjTM8aZrWOdyRvvzNkJzlibOHNcTDJ15iORYubMGHNnebd3JtbCmWGWzrwj1FbO/CNes3ZGYePME7Hd1pmf7Jy5M9WZ8EBnHgc746505htRH+bMbZUzfRHOFKmd6Yp0ZqbGmfNifbQzk2OcsYx15jORlOCMNsmZu6udociZTdXOZOicsaqX+2Kl3pkPDdJXg/QlhjdJTyKy2ZmAdme8O6XX/c5sPiZrOe3MM+eciT7vzNMXnPnrojN7Lklvl53ZdsWZh13OtFx15rtrzhi6nXHucaasT3q5K3XuSZ2vxBAX3h3hwraxLtwzcWGxqQs3RLmZC/PMXbguXrR0oUs8a+2Cjb0LidNdeN3XhcAAF5xCXbgrXgmTOFGukrhwFwojJEbtwqZIF3n+u3BW2Ghd+F+CC/tSXFCVu+Bd60JjnQuOehfuiGqDC4uMLgyKuY0u9IrCJqnf7MJVMavVhbw2F6a1u2DX6cKknS6MOuPCU+dceFOozrvwl3h02YX2Ky7c73Kh6aqLrN9F1i7rE7W9ssbrLvIdcmHOoAtXbrow87bkHuHKRXF8rCufjnclxcSVsZNcSTB1ZaSZK+9YuBJp6cp/4k0rV1TWrvwlFLau/GLviuc0V/Z4u/LQ3xXXYFdqQl15RenKTdET4UqB2pUXIl3lu+HKpihXZmlcmR7jKntbVybHuvK5SE9w5WiiK3tXuWJf6Yp1tSsnxNFaVz7Wucqe1pUPxBijK4dFfIMrBxqlt2ZXolpcearVlbdEeJsrr7W7ErzNle3bXVGed+UPEXLRlYDL0q/4qcuV1quueF9zlb2bK+49rvI/5oqx1xWX6658LXR9rjj2u3JH1Ay4UnnDlbJbrsy+68qD0W40jnPj2/FuGCa48dVEN3QmbjhOcpM9nBs3zdxYaOHGgCizdJN3YzeKrd3otnGjwNaNq3ZuXJ7sxrTpEhviRqXKjcFwmad2o0+URLrRE+Umzx43Xop245q4onXjfIIbdsvcWLVK6te64V7nhl7vhrPBjTqjGw4NbtwRNY1ussd3Y1GLGzdERasbC9qkH1Ha7sacbW4MPe3G7ktu8qxxo7PbDb8eN34WPtfdeCha+9yY+Y8b6WPdMZ/gzlHxqYm7PD/c+Vikmrnzobk7yyzcmWDpzvvW7iTauTPa3p34ye6MnOLOIfHMNHcaAtz5LtCdr5Tu3FO5UxfujkOEO3fEkkh3bovqKHcWa9y5Jaqi3VkU485NUal1Z0G8O5ml7hyvc2eVUfppcMesyR3TFnc+EStapa82d5a3u2PS4c74Xe6oLrvL81SOXe78LV676k7YNTl2u/NXjzuv9rqjvO5OaL87f4o9A+4obrrTPsyD1okeYOKBt6kHD0SrmZybe3DfUo7WchQtNh542crRTq7tPWieLNfTPPhReAR50KiUY5gH34fLeYScq+UY6cEPUXLUyLXWg6Z4uU6QY6LU2+rBz7UetNfJUSf0HjwyeuDXKEfh3yxH0dki560e/NLuwbYODwI6PXi804O3zngw9IoH0dc8GNbtQUyPB8N7PdgvtNc9eGbAgwMidtCDuJsexN/2YNQdDxLuevDePQ/Sh3qSNc4T+/GeZJt48sUkT9abejLVzJMcc0+mWXhyTpy38iTP2pMLNp7k23py0c6TZyd74hXsSUuIJw8Unvys8qRT7UlApCe/ikCNJzuiPdml9WR3nCd/xHvyV6Inb6R4klbiiV211NNJnXpPcg2ezDBKfpHf4MnMRk8uiVnNnlwWm1o8eb7Vky6xpc2TF9o9uSYKOjzp6fRkznZPSnZ4MnenJ6W7PBnY7cnvxzzl/cKTd855MuyCJwcueTLyiiejr3rynki65snYbk9Sejz5sNeTiX2efCyW93syacCTT8VnNzxJv+2J7T3p5YEnxqFedIzx4pexXuyc4EXwRC9+F7tNvAid5MWf4jVTL94w9yLCwou3LL2ItPLiXVsvtHZeHLT3wsXPi2+E0d8LtwAvCPHiofAN9eKR6FR6yX7Ei1cjvfgnyov/or14O8aL6DgvRiZ6cTLNC78aL7bXehFY58UTsUvnxR/1XvxtkNpGiWnwYl+zFwdaJabdizGdXqRs8+LD7V5kvSG9fu7F0+fk3iUvDomEy168f0XmdHkx/qrME6nXvJjU7cWnYmWPF8d6vUi/7oV1nxdnBrzIHvRiyg0vcm/K2Bhv1o/35pKJN5smefO8qTcFZt70mntTYuHNXEtv+kW5lTcLrb25a+uNs703D6bJfHdvKny8WeTrzS1R4+dNfYA33wZ6g8Ibf6U3v4odYd78rvLmDbU3+6O9iY3xZqTWm8PiZIo35lXenKrx5kK9N7MM3lwRW4xSs1lqtnhT3So5O7zx2OaNzw5vOnd688vn3qjPexNz0ZsJV71Zcc2bz7q9SevxxrrXmy/6vMnp92b6gDcPx8HOifCHCbw2CVSm8K+IModhFrBfxFrCKCt4TyRZw3gbSLUFUztYbQ9rp0CvHywOgl/C4PdweDUCwtSSSwzVwLtiZIzEayU+Fj4Uy+MkRzxYJ8LkZMhNka3UcnCsBnSwrR52G+BvI7zZIDmaQNsseVrgsEhqhXFtkkuYdkBaJ2Rtlx6+hL2XYMxV+ECYdCN/bzjZK71eR94RYcYAdN+AytvQ+JXUn+QjzwkfZpr58KKFDz2ixNKH+VY+3BBV1j7obX343s6Ht2b4kB/gQ22oD54qH/wifFBE+vCXeCPKB7XGhyHRPvKO7MOEOB/W5Ptga/ThjOhu9qG4RfK1+bCk3YeNp30YOOvDD+d98LnowyPx2hUfnr7qg/aaD+91S54eydPrw8di5XUfTvb5kNnvw+QBH/IGffj2Lx9mj/elfIIvtyf6Umfiy09mvmwz9+VVS1+esvYlxsaX92x9+djeF8spvpyb5ovbC76sDfYlT+FLgdKXu+EypvbFN8qXX8QOjS+KaF/+EkNjffkg3pej633RlvtiXePL56JU74t3k9QTQS2+/C5ea/WVvYsvT7f7sk/Edvjyfqcvk7ZLzE5f/j7uy/BTvhwURRd8+fqyr+xxfQm8Jv12+6Lq8eWdXl9G9fmytN8XkwFfztzw5Yi5H0ct/Ui38uOyrR8Vk/0oxw83Pz9MlH7MifST310/PGL8aNf68X6SH5+l+HFX54e+3g93vR9PNfmxT8Q2+zG6xY8PRGqrH6ZtfhwTGe1+5Hf6cW2bHzU7/bh10o+6U358f9qPpRf8WHPJj6tdfhRd9WPeNT9uiJpuP5x6/PhWNMk/wqPrfuzo85N3Yz/+Fm8N+KEZ9GPEDT8Oi5Vm/pw292exrT9GO3+CpvijnubPxzP9cXT15xuh8PTnqK8/swL9aQn1x1fpjzbCnw/U/hyP8ud8tD8bY/x5QetPjyiL9ac+3p+sSn/6avzxrPfnT4M/wxv9OSySm/yxbZV87f7yG+NPcYc/8zv9uSUOnvRn3jl/XC74o7riz9hr/nwoVnb7Y9njT3avP5ev+/Nyvz/6MQG4jw3ggegYF0DQ+AD+EG9MCCBqYgDDTQI4LJInBWBiGsBRscYsADvzAL4U+RYBPG8ZQLcotQrgjnUA9TaS01ZyiiB7ySeSp0nMzAAmewXwVlAAz4QEcEQsUwRgGhrAcbFWGcCUsAAuiE2qAF4KD6BPVEQEsEQdwNeiITIA76gAfhY7NAGERgfwj9gbE4BWG8Co2AA+EMvjAjCPD2BaYgBbkwL4dqn0t1Xy1Uq+Osmnk3yisT4ApTGAdxoCiG0MYExTAP8Tp1sCyG4NYEZbADc6AjhxKYBLVwLY0hXAnKsBVF8L4LvuAB73BjB+UHL+G0DY0EA+GhHImZGBhEwM5G+RahbISfNA1lkEMt0ykMvihnUgLraBtNkFEmAfyO8ickogC70CeSsikPcjJUYjMdEyPyaQurhA/kgMZHhzICktgWS2BXKxPRDn7YHkXAjEsyuQHVcDCb0WyL8irieQsb2B8nwJZPX1QGz6AsnvD+T5gUB6RPlgIF1PB+ExPIiH4uzYIHnWBLF4YhCNJkH8OikIlVkQB8yDmGgZRIZVEJOtgxiwDeKNqUGMmB6EYnYQyc5BuHgFEe0bRE5gEDuVQfIOFcRsTRBOMUEE1gRxr1FytQaR1B7ExW1BvHcwiDkngui9IDUvBtF8OYgnV4Iw6wnipMjuDaLrehAL+4Pk/SYIr0HJeyOIsJtBfHYniF1jgzGZGEy9eTAPLYLZbhlMqFUwk+2DGZwSzDdewQxXBTMzMph7mmD2aIOZkRRMcXIwQyuD6aqV87pgFuqC+UUvYw3BmDYFc0Ksa5a5LRLXFgwdwRzeHsyZ48FsvBAs+/Rg2YcF87FI6wnGvjeYzdeDmdMndUVtfzDbBoP594b096NcTwzB1SSE+2KfWQhHLUKYahVCgXUI821CuC0e2YWwyz6EIVNCMPqEgG8IFYoQWpUh/BkWwluqED6KCCFNHcIcTQiD4kFMCNu1IdxNCWFUeQgKXQgLm+RaNDSH8LglhMi2EJZ3hGDVGULethCcdoaw7GQIp0+FkHs6hOc+D+G7syG0fRHCxUvS0+UQvK6G8F6PzOsNweK6zOsL4fn+ENpvhFA7TMGBkQr+mKjgLRMFY0wVpJkpuGCuYIuFgluWCsJtFbxnp8BisoIgTwXveCmI91YwHgVHxVofBdN8FVwWRX4KFvoruCcaAhT4BCp4Il4PUjAyRMEqhQLbUAWblArmhCnYGaFApVYwNFLB0igF5hoFp0VutILnYhQ4xSr4QXxXpKC1WEFgiYK/xN5SBXFl0kO59CAyKhRMrZQexMJqBY01Cn6rlbp1CkbVK5jboKC+UYFnk4LhrQqOiBc7FTzYrmD7DgUpu+XeKQWPRMTncv+MgoFz0kuXguvXFFR1K3DuUfCj2N+n4MSAQvafCp69oeDvO/JZDQ1l7rBQ5owLxXNCKEcmheJuFcpO61BUNqFY2odyRtRMDeVEeCg96lA6NKGERIfyr9gfEyr7rVAmxYZSkRCKY2IolZmhHKoPxcIQSp4xFLemUB4Ky3bJJTZ0hDLQGcpP20PZtSOUYbtCefRGKB99Eor2VCiZl0JpuxpK0LVQ/hH7ukNJ6AnFpDeU46KnT3oYDEVxI5T/xIGboZjdltoTlXSYKDEzV3JK9FkqqbFS4mqt5KHYYaNEZatkqJ1SvhdKUu2VWE1W8oXYOEXJnKlKboj6aUp+ma7kRS8lA+JnlESHKikOV9KiVsoeTMk7UUoSNEqORyt5VquU30cllbFKnOKU/Ci2xSsJTVBikazkjMhPUfLSUomvV/K3XmKNSk40KOltUlLVrMSlRcl9sb1VSVib9Niu5LBI7ZAeO6VHsXGbEq+dsp4vlOz8UsmR80q2XFJSdl2JQ5+S70V7v5IDg3I+NAzdmDA+mhDGFJMweScPI8g8jH/EuxZhmFqF8bxNGDW2YbjZhcn/fBgRk8MYMSWMD8SMwDCuiSGhYXwRFsat8DAMEWH8pg7jzcgwxmnCOCpmxIRRrg0jNTGMhpIwqqrD2GoIw6QljBNifWsY19ukTrvk3xbGzGNhVBwPw+lEGPfF9pNhDD0dxhFhcyaMc+LPcxJ/UeKF+loYI7vD5PkWxuXeMIqvh9HWH4b5zTBu3g7j5JMwSp9S0TFExdPDVBwSqcNVbH5GhZuJCrWpissWKpbaqeS7rMJnmoqf3FXs9pB7nipGeqn4UKR7q5iCiiuixEfFEl/J6adC4S85A1RYBam4E6LCL1SFiUrFCdEfoSJKoyIjRsVVrQrHOBXKBBXzilQ0FsvcEhV/ioQyFZPKVeRWqBioVDGmTkV3vYoHBhU7jCrCG1R826oipF3Ff+Jgh/S6TcUXYvN2FXN3SG3RsFNy7pKcYu9uyfeaiqTjKk6fUJF/UsXsUyr4XIX7BRXv96pYdV0l7yEqLoqifhWvDEgd0TYotW6oeOqmrE0suyXru63iSzHvroq7oumefG7/qVg+PJx/R4eTMjYcP5NwEkzDyTMPx9sqnPG24RwTffbh1E4O59GUcDTTwnk4K5wG73De8Qkn0TccUz+J8Q9HHxhOvzKc18PD+UwdzvWocNyiw4nShjM6NpxPRGVCOHeLw/m7VHJUS6wuHB+jxDeHc6MlnLfaw4nrCCdnWzjZr4aTcUxiToTjclLqil2nwhn5eTgVX4Tz0YVwdnSFM7UnnLJeOe8LJ7w/nBED4aQNhuN4K5ztt8NR3Qnnh6ERbBsWwQfjInAwiWC4WQRXLCIotYzgR6sItltHyPMwghG2EfxPTLGPoGyy3JsSQfqMCB4FRDAuPIJjol8dQV1kBI+jInhDE4E2OoIJMREcF+u1EbwQG8GA0MVF4B0fwcSkCF5MieCGWFwbQWed9FEfwWq91DdGEN4UwTPNEXwo1rREMK01gquioi0C5/YIdnVEENkZwahtEXwi1m6PYOaOCHpEd3cEn/ZHMGswgtob0sedCGabqkm2VHPPRk2QnZr/xCF7NamT1dhMUXNBFE5V88o0Nd+JjulqPpipxul5NTEqNesj1LygVlMfqeb3KDVva9SYxqj5XGzUqnk5Vk1TnJrAeDX/iAMJapYlqilIVrMoRfItVfN+qpqqKjWD9Wr0ejV7jWoSG9Q0t0hPrdKTONSmxrZDzfTdarr/3ycS86maR0fVvPaZ9HJMzfjjao6LnBNqXjypxnBKje9pNfs+V/PFWTX2l9SMuqbmE2EyoOaUyB9U03hTzYP/1Ox6KpLIpyMZPSSST8WsYZH0ibrhkXiNiOSJiB8ZSfPYSP4bF8nH5pGstYiU35VITtlFkm8fyZzJkQRMjcTdPZJfxOsekWg9I5ngFckJMZtIGnwi8feNZL9fJOcDIlkTKnNVkZxUS2x0JAdiInkzNZKnCyJ5WBLJYGUk0xojcWuWfC0yry2SvPZIGjsjSd0Rie3OSC6K4l2RRLwaybKjkVh/Fsni43J9MpLM07KGM5GYnYvkjBhyORLXa5HE9Eg/fZHcEgEDkfwjxg2NonhMFO+YRZFsHsWHtlF4ToniH7cobD2juCRKvKJw9I7ivthFFJE+UYzxjeIzke0XxQv+UQwKQ0AU+4OiWBocxfmQKLLCo6hXR/FHZBQpmigso6P4XhvFx/FRLNgaxfCiKP4n1hRHMaMkippSqV0WxWPxVnkUCRVRmFZGsblK5tXJPF0U0+vluimK9pYolK0yf5vk2h3F2qNR1B2L4vfjso6TUXx5KoqC09LDl1H0n5P6l6L4tDuK53ulV/FXn/TaH4XNYBTpT2noeVpD9RANC0dqYIKGH8w0ZFtpGLTW4Ger4W9hO1lD6RQNTlM1zH5Ww5fOGppDNQQrNRwJ0+Cu1sjvowYzjYZvYzSoYjU8EyfjOg0Jehlr0LCtUSP/0xo+adaQ1aJhoFWDvk1qtEsNkdopNbZrcN6hIXmfhvijEndcYk5qKDuvYV6XhrU9Gp7t1aC7rsGnT8PSAY2sQ0PJDQ07h0Szd3w0Y82jybGIZrZlNLdFk1U0R2yimWYXTbf4bbLMmRVNjF80yuBoytTR/BwZzQJtNN+IzthoVHHR3EiM5t/kaNLWRzNQHs32hmiC26KZ3hnN79ujsd4VzctHo7knWj+LJvRYNIqeaIb2RpNxPZqZfdH0CZ+BaFJvRGN3M5o37kSz9ato7k+KYbx5jLyPxtBuFUOYdQy/zYghwSMGc08ZC4ghLSyGHlUMteExLIuMwSYqhjJNDC7RMZjGxnA8KQblshjK62IoNMawuzGGU80xbGyJ4WhHDLe2xfDBzhicLsZwoieG/N4YhtyWOt/H0DVOy5MJWvZO1HJxkpYCKy27bLRE22qZYKeV/3Eto6dpmTNDy1tOWs65aCl21eLopuWheNVdS6yHlkmeWs6ILV5aXvHW8oPYiZYoHy3jfbWcFN/4a+kM0DIqSMtn4mm1Fr1Gy6EYLVNjtfwRr+XdBC3xq7SEbtEyfKuWj0VWgZbnC7XcFI1FWoKKtXxQoiWjVMtftVom12v5zaAlqVWLZZuWC8KpQ8vrnVr27NJi+EzLf8e0TD+plWej1PlS5l/S8us1ienRUnJdi3Ofli8HtTjclPXc1rL7Ky23/5HaT8eydkQsxpGxBI6KRTcpllXmsfxlFcsB61hW2MQy2TaWa6LGLpY9nrF87h+LJjiWCSGxnBabFLEsDI3le7FDGUtUWCzjVbFsDI9lQUQskZGxjIuK5YTYoIllfnQs8+Jj+Vp0JsTyfHUsTTWxhNTGMrQulg9Fpk7G6+XaKNcisyGWxqZYgptlrCWW/4nn2mSsPZagjliGdIpdsbJfkLWckLWcjOWDL+T6y1gGz8nxkszrkrVei2VWdywNPTL/eiw3+iXft7HcGRpH2Og4ws3iGG0eR55FHHMt4/haRFjHMcYmjnzbOLbZx3FiShzfTotD83wcKco4fguPoyoqDk9NHL+L/dFxTNbG4R0Xx+f1cfxoiGO3MQ5tQxyTGuM4Kx42x3GuLY7EbXGEHI3D5GocS7rjeLUnji+vx1HcF4dTfxw/iws34nC9FUfB6HgumcbzxDyeZZbx/GkTz0q7eGZOj+fe7HjcPOI5EhTPQEg8z6jjOSo6NfFERMdz0BDP9YZ4/Jviea41nhsipD2e4R3xtG+P5/jOeHbukfEPJc+FeOiK5/DVeFZfi6e/O57A3niy+uK53R9P60A8ysF4Xv06nnPDErhlmsAzFgnkWibwjVUC26wTiLRJ4NXJCVi5JPCbWwJTPBPoERk+CTT5JfBpQAKnFAmcD0/ATpPAVVETncBhbQJpsQkEJyQwLDGBj0V2UgIdKQm0b0ggfGMCu7cmYFuWwIzqBPrFD40JmLYkUNyagHNbAm+3J7D9aAJZFxNYeE3u9Sbwpfi1LwGfm9LXfwnETEqk2CwRO6tErok3gxNJDknkcFgijRGJzNUk8o2YqE3kjHgrPpGSgkTi6hMJbElE3ZnIpk8TWXQ0kVc/kzkXE0npSiSsP5FRA4nMGJ7E4wlJfGiexFbbJN60T2LNjCSyvZKY450kz40kdMFJ/E+RxBJ1EslRSfwbk8QRbRK345JQJSRxeVkSuY1JxLQk8Vt7EtO2JeF2PAmz80msupyE4moScdeTKO9P4uBgEqG3kzgzKpntZslMskjmXetk+myT+XRysvxvJpMemcysqGRGxySzWZvMw9hkkuKT8U1K5j/RoEsm35DM3y3JHGlNJqMtmfaOZCI6k/l8WzK/7Ehm785klu1K5pPXkrl6XupcS+ZLUdqdzG89yczoS2bUYDLHxSs3k/nwq2Q8LVK4bZ1ChG0Kn9ulUGCfwtRpKSjUKTzQpPB6dAoxySl80pLC920pWHamwPYU7u1K4bujKVgcT6HqRAoHz6ewojuF/p4UGntTON6XwuKBFN4cTMH+ptz/M4XWf1JYOmYpe2yWEm+7lMt2S1k3dSle65ZyoGEpN5uWMq51KY/bl7K/Yykzt8n57qU0v76U0EtL2Xt1KanXlsp3fimNPTLWuxSH/qU8EnsHlvK5yTKetVjGTVFss4yDdstIs1/G7cnLuOC4jFdDl6GPWUaQdhkjYpfxmfCtW8ZHumXM0y/jasMyPm1extILyxh1ZRlbuiTH4DLmP1xGklkqm6xTmWafStiUVAqnpaINTOVHZSqvh6XioEnlF/FOdCo3tKmcjU/lj8RUMpJTuaVP5e+mVN5vTmVOa6q8b6Zi3ZHKVaHrTGXY9lSOit73U/niWipHelNln5jKN2JXfyp1N1JZM2k5Q6yX84lYaLucZfbLCZu6nD9mLGdPyHKCw5ZzO2o5DSnLmZC3HH3hclovLaesazm9fTLev5wxg8spvLGcw7eW8/Wd5diMX8EJkxVst1yB1moFFtYruCJqbVaw0X4F+6asICR0BSeVK+SdYwVWmhXoolcwQruC/fEruJu4ghs1KzivW8HChhVMb15Ba8sK1K0roGMFudtkfPsKbl5YQfvFFeRfW8GK3hXMvL4C04EVVA+uIGPYSnpNVzLWYiUeVivJtlnJXNuVpNiv5MtpK1kwayVvPbeSAc1KlpetZKdxJYWtK5mweyV5r6/kzeMrKe5eybpHK3G0XMUTcdBqFbttV5E7cxW+zqvY6LoKG1ZxRbUKl6hVvKdZRVb0KlJiV9Eav4pV61dxpHYVbcZVmDau4qLY0rqK39pWcah9FY/fWMV/F1eRd3kVO7pXoexbxdj+VZwVH91YxaJbUsNyNek2q/nGdjWJ9qvZ9OxqMp5fTa5qNWHa1YyPXU153Go2Jq5mSdJqqF7NQd1qTJtX82fHarK3rWbFztXM/3Q13mdXc+D8amq7V/NB/2pW3VzNzturmfC1jI1IY5dJGhMt0rggqi3T2GqTxttT0rgzLQ29XxpnA9LwDpJjTBpl2jQeJ6SxbGkat8vT2FaRxomdabx1Lg1Vl+S5msZ54d+dRkFvGm7X0/hL7LmVRtLtNKbcSWNAmH2VhtOkdOaZp3NfrLBM565VOjut07GzTZdnWTqXJqdTOyWd09PSMWjSUUan82VMOsPi0tkan45LQjov5qfz6oZ01tSk83pdOhOb0qluTuff9nQObk9n7Y50ftiZzuxz6Vy8li77o3S8+tJ5qj9d3qXTcRxM5zex7mY6D26ls/d2Ol/fTcfiu3RSJ64hznQNo23WsGXyGma4ryFDtYa7kWuwj16Deewa9HFrCI1fg1/SGjakyrluDSeNa/i3cQ3vta5hXdsaYnevQffGGqZ9tIaPvliDum8Npv1rKLyzhmUP1jB1bAaXJ2VQYZGBh00G/4qPbTPInpLBu9My8A2TsYgMjmgyeDM+g91JGUxNyWBxbgZ+dRkU1WewtjWDbzozWLo9gxk7MuT5nMHCvgxW3pTrEWtZPHUtQ93W4uy9lvkBa3kudC0D6rUYYtdSm7CWPxvX8rhlLQva1+JybC3R/WvpGViL2c21dAnDrbVMvLOWi0Jhkck5y0z5XDI5K/zsMhlhn8kpwZRMhk7N5LjwmJ7J+dBMhmkyOSGKojN5WpvJ1thM3OIycUjJZMHKTBpLMzGpyqSkWWJbJVZs7czkz52Z1PRmMqYvk8r+THnHzWTkYCZnRNG9TO4/lYW9VRYd1lnE2GdhPTmLlilZaKZm8XdIFu9HZfEkOotFsVn8Kg4mZvFzchZrl2bRb8jCplHmt2YR2ZlF97YsmrZnEbE7C78vsnjmyyyGXc2iuDeLIX1Z8vuTRVF/Fl4DWRwbzOK3Cetkb7aO+WEiah0/i/kxcvx/cXKeuI4DSXKeIlLXsci4jvfa1vG4Yx2Lt0usWLxLjiJ3zzo8e9dx7Po6hgyso2hwHd431jH05jouj81m0oRsjBOzabTIptkuG419NtenZfO6RzZrlNmsDc9mXkQ2hzTZLIzJln1VNh8tz+bjVdk0GLJpaZH5bdnYdmYzuCOb+F3ZvH8qm6cuZ1N4JZvia9lU9GcTdDObMbeyOSdC7mSju5eN8qtsVo9YT775ej6zX8/pGetZ6r2ev6LX83HMeoqT1kPyenJ069ncuB6fjvWM6FzPxNfWE9y9noiB9TTfWE/frfW0315P7J31FP6znqlmObLfzmGFdQ5z7HNYOyWHBVNzOPZiDoeDc9igzOHvsByKI3Ooic1Bn5CDKjEH06QcbizPIaAoh9qSHMIrcni7KYc/tuXgtScHqwM5+J/L4VpXDh09OezqyyGlX2oN5LDyRg6fjMmVd+dcNNa5dNjmsmtyLl9PzeXT4FwKQnKx0ORyLz6XPW25LPw0l9XduczpySXrei6L+nJ5Ij7ozyV/IBfnwVz+EUdvSOzNXIbdzuW0aPo2F+vvc+n8IZfvfsrlpbF55Jnk4Wmex2jrPM6JOps8Jtnl0WSfR/+UPDqn5nF3eh6pM/PY5JuHb2Ae30Xl8bYmT75TeayPzeP3OLmXkIdbYh4lyXmMXJqHIjWPicvzSCzN415ZHv/o8hhuzEPfnMetjjx+2pXH4lclVrz/cR4jjudxRlw+lYfxdB7j+vOYfFvmilkT80mflE+FbT6BdvnoJ+eze2Y+c1T5fBSZz5DofMpj8mlLzOd2cj51rfm0dOTz3M585u/JZ9upfBKv5/N6fz4Hb+Sz5FY+f4gtd2T8x3w+/jWfuRYbyLXaAHYbqJm8gdApG7g6dQN2MzYwa9YGdPM3oPbZwHrFBj5RbsBbtYGJkRuI1sj92A2ULN1A/fINrCncQG/NBlbqZV7TBqrbZM42ybN9AzfFsp0beG7XBs6e28ArvRsYOrCBCTc3cEXY3tnADbH03gYWfLsBqyEbmWu1kfesNzJ6ykbOi/qpGwmfthGL6RuZ/uxGftVsJDB+I5cTNmKTvJGazTK/aSP5zRtxadnI2I6NGDo3ErltI7N2bSRjz0ZWH9vI9xc38trgRvTfbKT/OzFiEy1mm4g138RrlpuYY72Jn4ST3SaO2W/Cf8omxk7dhGHaJnbM3MRHEZvkd28TbdpNTIvbxIbkTXxbvokh7Zuo6tiEybZNvL5rEy/vkfndm+S9bROfDGyicHAT525u4ssRmymcvJlRUzdj47qZW4GbeTp+M6dESOJmfl2+GUPZZnJqN/Nyy2aqOjfz1u7NrNmzmS2vb+adq5vxvb6Z1JubeXhrM4dub6b8q81M+GYz1lZbeNF2C86TtxA8bQsTp29hxOwtBIZuoTlsC/+L2kKddgvhsVvkWShjK7YwddUWMoq3MKpiC0MMW9jXuoWjHVvoO7+FRYNb+OTGFnxvbeH2vS28/M0Wzlhsxdx6Kz/abaVi2la6Z2zl6aCtmGi2sjh+K3+JgKSt2GdsJdewFRfjVkKbttLbvJVZbVt5o2crH/VtxWdgK6MHt/Lkrlzf28qob7YyflgB34wtIHBcAYsnFNAq4icW8JkoNSngL7MCnn2xgO/Ff3MK+GFuAevnF2C2uIB8jwI+UBSwObSAf1cX0Lm2gKcyCzDPLuDF3AIyqiRffQHH9QW8ayxgyf4C2kT5wQJOHylg3rECfE8WsOZUAXvPFrD/QgGmFwvIEc6XCnj6cgHH7hTg9HUB1d8W8Mv9AtJ+LuC3RwWMf1LAe/8V8OvQQi4/U8j00YV0jCvk/oRCdM8WEvNSIVdfLmTW/EJCFxQyzLeQP4MLKVUUEhRaiImykNOqQoamFJIqjq6S8bRC9gmnNYU8lVFIilBlFrIxq5BnsgtZLXZtLaSwWPLVFLJcfCF+qS3kjq4Qn/pCxuoLyRAthkL+EjMbCrFtL+T7vYXsf6cQ032FbH+3kCH7pa54+WwhUV8U0nahkBMXC6m6VIjyciGHxJNrhWz5vpDjDwp59mEhP4hfninirdFFPDe+iLAJRewxKSL4hSJcXipizpwiCuYWcU+oXili0+IinHyKeDOwiK6gIlqDi0gMKWKkqojYiCI+E7lRRVxOKyJ0bREbMiVfVhG/FBXxYmUREVVFLKkrIklXhLexiIEdRVzYVUTZq0V8u7eInH1F9Ikd7xYxbH8RHx8sYuIJqfllEUvPFfH2pSK6Lxfh/1URWV8X8ei7Iup/K6J0fDHfiRGTirkzu5iUecW8NL+Y/y0opnBhMffEuleK+c29mE89ijHzLsaDYnaL1T7FHA4o5nJwMe8ri9kSJuPJxVxIKSZuWTGLVxfzU7rcW1OMY1YxT68rZnZ2MYe2FPNaQTHPlxRTIx4K27JifMuL+aa2mKC6Yt4VObpi+sQfBslnLOaYmNkgeVuLmburmAOvFuP5ejHVbxfjtL+YTrHsQDFnRf3xYn4VTWeLUZ0r5ojwuVBM5sViou8W0/pdMUnfFzPxYTEuPxUz7OdiVojYX4rJ/a+YE0NL2DihhJvi9YkljDEpIUMsm13CF+LlOSV8+nIJN+aX4LWghK6FJRR6ltDnXUKCXwnhASVMDC7BJaSE+aElnF1ZQszqEvTrSngsLApKcCgu4akSyVkr93QlTK8voUwc0pfw4O0Sjuwt4e19kmN/CecPlLDgYAlNovBICQfPlnD1XAlPX5B4YbhYgvJKCdZdJdwRx6+XMKuvhG+/kt6/k/o/yL2fStgsGkaVcm9cKe4TSxlpUsork0o5bVrKx+alKCxLOSjqny8l9KVSNs0uZd3LpTjPLeX8vFIWzC9lq4fEC3/PUt4RJl6lrBd9ws27lN3iGUpJE6/4lPKrXymf+JdSFlDK7aBSXBSl7BALlKXYJ5SSl1TKgHg1uZTRKaVkiC5hTC0ldnkp76+UOqtL6U8rxSO9lD3iyppS2jNKObO2lDmZpTwRMVmlHBXWBaXsLSxlYlEp18Xu4lLKK2WsRnrSlcpzsJTHhlKijaWE7SilYG8p+94pJXef5H9Xethfyhqx5EApyw6WMveQ9CJ+F7GHSzkmvn5fPqcT8rl8Lus6L+u/LGu/IrXEf1dLOXGnlJ/vlvLWt6WM+EFq/ljKPyL5fimzH5Qy46dSKsSQ30u5NLSMByPL8BpXxrXxZThNKGO7SJxUxgumZdSJ2zPLsJhfBgvKeFO4LCpjkXcZrf9PWca/YraqjMiMMr5bW0ZXThnn8sr4rLKMqiqJrStjpKGMJcYyTjSVod9TxsS9Mmd/GS8eKqP8ZBn5Z8qYe7GMBmF7rYzG+2X8KcIflXFoaDltY8o5O7ac5yeU86NJOYWm5Xw/vZzU2eUkvlzOKfF4bjkx88qZOb+chyJiQTlbXpF77uXoPMr5VRz1lPte5VSKhyLCu5zJlHPXt5xJ/uX0BEo+pcSIZ8PLqRIPxYLEcpKTyolNKeeYeCWznP/EyWzJmSM5c8vZXVDOqMJy2Y+V0yWGFpfTUlLOmdJyXi4r55eKcg7VluOvK2ewvhxvfTlviHGGctaJXuFqlDxiZIPkEA6NkqepnBXivGhpLielpRzFDsklbuyW+u9Kj/tlLQfKmXKwnNBD5bwnbA6Xs1UEvlfOfrH+g3K6Pyzn8sflfHKynPunyrl+vhynS+VcvCzruVLOF13lNF4t5y9R312O3UA5876TNf9YTvHP5XwnFI/K8Xkia3qqgheGVPCreHZYBWsnVnBNOJtU8LtlBX3PVpD2QgUrXqrggmidXUHi3Arq51Uwa0EFUQtlvkcF90MqKAir4GtxIa6C22sq8M6sYHR2BdOLKxinq5Df0gquCidDBZeNUrdD5rxdwcj9FXSJ7QcqWHWwgnXnK1j/oILenypw+1nGnlRw/vcK5v1VQeD4SkxMKzHMquTJ85V8ML+SokWVvO1ayXiPSnq9KhnpW8ka0RxayVllJaciKvlfYiUhqZX4pVVyM72SvnWVZK2vZMTGSp4urERXV4mysxLbHZUM7qvE60Alb4jxBytZd7iSniOVLDpVyV8XK0m6VMnsrkoSrlbyw/1K+Uwr5TOt5L1HlRQ+ruT20CoYX0XOhCpetasic1oVz8ytYsT8Kq4srMJxURWrl1TR4VXFK75VrAiqYpGyiuVhVTwVXkVrpNBU8WV6FS1rq/gvq4oF2XIulq2XY45c58n4BjnfImNb5byoioV1kkMnOfRyFOdFm0FyN8hRLG+U86YqLrRW0d5RxZDt0sOuKra9UYXD3irS3pX+hOP+KroOVLHjoDhcRfp7VVx9v4q1R6voPy8uVuF1qYq3uqsw6ali090qCu9XEfpTFUU/V3HkURUlj6uI+LuKWcOriRlRze8Tqjk9sVqeSdU0mFYz17yasxbVtFhXc3FqNSNmVbP7pWpenVONyeJq3nGsxsypmsn+1dwPrOZoWDVDl1XjtqYar6xqyJZ566v5sERy6yR3fTVz9JJb/CmSDNU0GatJaaimo7Wab/ZVU3Kwmh/E9CPV9J6vlnVIrkvVTOqqZtvDaob/VI3Tz9WyF62m6KkawofW0DC2huRxNcwbX8O/YtmEGhZPqqFTDDOtYYdZDaMta7CYUiPvfDX89lINf86pYe7cGlYvquHa4hqeD6zBGFzDQmUNT4dJXHgNeyJrGBNVQ59oWi35MmpwyqxhZFYNbutqSCmv4UvRWSVz62pYp6vBtrkGw/YaivbX8P6BGj46JNcf1PDgyxpiLkjtizWcvlTDX5cl7scauu7XMOphDWtFj3jtpxrG/VzDgPB+VEP+LzX4/1pD8BPJ+VsN34upf9QQOq6WH8fX8plJLc9NqkUnnojZZrV8YV7LRctahlvXMtq2ltftakl+sZanZsvYy7WkievzalEuqWWpey39PrXc8qvlXf9aLANqqQypZVZoLXVidlgtRtESXstidS3bxBtptUxMryV4bS22mbXMqarlGV0t6/W1YKjlbRHQUIt1Yy33m2uZ2VpLc2ct09+q5Z99tXTsr2X1gVquiAnv1XJDqD6sxeNULb6f17L5jOQ+W8vP52qJv1jLy5dqaRTLLtdyTlzpqmXXVZnbW0virVp+fVDLiYeyxp9rmf+olku/1LL911rcntRy949anv9PYofU8ez4OhZMqmOVaR2OZnUcfqGOefPqWD6/ju6Fdby2qI71r9QR7CD3hI9PHb8E1jFfUYeDsg53VR37IupIT69jz5o6itfVYVlQx9jqOsxq6wivr+Mj8ZKxjuQGqdNUx5N36uS9o44bh+uw/6COVz6V45U67ot/uuuIu1PHKdF4V+59VcfX39cx+cc6Pr1fx5JHdbz7pI6BcTrum+hoNNcxwkrHW7N0/PqSjn/m6Dj/so7OuTpyFujwXajDcpGO0Fd0XHHW4R6g45FCx4tKHVfDdeyJ0OETqeMd4Zigo2mFjqIMHcuyJW+OxOt0/GTQyR5cxwsNOpIbdXwhhjZLbIuOik4d69/VsW+/jm8O6Jh6SMbEwvd1jP9Qx4dndFw4p8P2io4fRESXjsdXdcRf03FavNytI/O6jpO/yrwnOtLH1vP6uHr8J9Tz/cR6dlrUM8qynsm29bhOq2f5C/Xcm1OPfn49f4iFC2XuknrCHeu5HVjPJyH11Cnq5f+1npOaeuan1+OXWc/LOfU0ib+31vNeaT2BdfWU6Oq5L9T19Tynr6fdWM/QhnrShE1LPUXiv3317NpfDwfrsThUj/JwPf8ToZ/U0/hZPVnn5PxiPRe76jHvqWfOPYm5X0/1r/XEPa6n+Uk9K3+rZ8IYPZ+O11M/QU/yRD3DJ+nZZqPn1+f1hM/T87GYv1BPm8hbrOfDAD0/hul5M0pPQ6ye0Ql69Gl6zqXr6c3Q81WmHkWWnqnr9OzO1dO9VU+gQc8hYWfU83ejniXNembs1bP6XT1XxWv79dw+oOfwQT32h/RoDutlT6vH+J7MFxeO6BlzRs/v5/QsvCA9XtRjelnqXJE6XXoqxSOhvarnlLjSredmr56D1/UsHdQz9qGe/T/p5XdVj/qRrFec+1XPM0/0rBV7f5N+/tTTONRA5CgD58cY6Btn4J3xBlQTDZydZGCBqUHeRQxMtTJQKV62MbDK1kCXaJhm4JUXDTzzkoGZcw0kzDPQPt9ARLCMh8q40kCm8A4zYKEy8FG4zIswMHmlgVtrDDxca+BYpuTJMrB+vYEDOQb8NhuwrDHwcYOB3xsNLGo2cL3FgHmbgS1vGMh4x4DZuwa+EWcPGug4ZGD4YQOe7xn48H0DvR/J8ZSBxAtS97KBpGuynl4DyQMGLnxvwOaBgb9/MrDrkUGe2QYePDbw728GZv9r4H8TjUw3MfJEJEwyytqNPPWykSPzjZxeaKR1kRH3xUa+XmKkSWGkK9TIhjAjd8XUcLleKderjQxba2SN6BEfrTPybLaRrFwj7+YZsc43sq/aKGs0clFnZFe9kbF6o3xPjPxkNHJhlxG714yE7jWy8F0jnWLEfiN9ggMSK344aER9yMinwnDYiOMRI4EfGNF+aJTfYSNbLxv5TnxyxcisLiMBPUYOirJeI819RiYNGrl/z8i/XxvJ/85IxgMj7zw0UviTkYifJa/IfWzkDdMGai0aGLRuwM+mgf/NaUCzqIFVixtQhTXwp6qBXREN3FLLvAyZs66B5pwGhhc3UKpv4OPmBibva6BCPBLt+xsoOtTA6+838NUHDYR+0UDdlw3sPN/AmAsNHLoo8y5JfFcDVtca2POwgUW/Sv3HDZT91oD6nwYqRzYSPb4RT5NGvp/UyBXzRlqebeTDlxvRzW3kwrxGbi9oJHhhI1MXNVItHouDDo2MDWnklshSNeIX3sgBURbRyDsambOqkUcZjcSubaQ/qxGb7EY+29DI4bpGKnWNxNc3slDfyKChkYg9jejfamTbR42UnGnk6UuNdIu3/6/iugyT4ugaMAyEIFHcPcCbhOCyuD4kEEjQXdxDEiTBZVkkQAJEcNiZdXeXWXd3d3ebdV/0O9+P+5ruqnNOVff0TFelvuSPtJe8Ln+Jtvolnza/pEwcaXuJRvtLzMQnHS+J75aavXWZO0SXb4fpEjVClzFTddk7TZfZM3TJ+0YXZuriMk/aFujSd5Eca+jy52JdIjfo0rRZYrbosn6r5G3TxWCHLq6autzTklq7dJmzW5f9+3W5eF6XiRd1+UeYXtbF66oundq6bL6hi7d48lCX6090efNMl5qXugTq6jJMXxddM10+dNSlv5suBz11KfaSfD9dLvtLjQBdrobociJRl1VJutiJumRd1qTrsjtTl9+zdTlWq8vgZl22t+jyrlVi2nUJf61LaX8FQwYrCBqi4P1QBSeHKZgzXoH7RAUPJin4b5qCr2ZLnzg5R0GmWD1XQdh8BTMXKIhboaAKBcM2KjDYquDcNgWFIm6ngo+1FJSKzbsUTNmtoEeMOa7A93cFj88oeCWszym4cV7BjgsyzkUFL8R7sfuqglnaCsZdV/DH3wqU/yr4/T8FPFQw8KkC1TMFk54r+Fd0icUvFViIz3QV2OkrSLRW8I2L5LgqMPaUHJWCYjHZW8ESXwU6fgqeByhwC1dwPE7B4AS5B4kKTiUr5PeqwDBdwT9ZCjRyZI51Cno3KvizWcG+FgVRwqhVwez3Cs5+qmThYCXlQ5RMG6Zk2EglH4xRsmCGkrJvlEydpSR1thLbOUpuzVVSJ0LnKVHOV/L7AiXrFypxFaaLJX6JkkMombBVyepdSgr3KTl6UIn3CSXjzitpE6YXlfx4Wcns60rO3VDieVPJkT+UjL6v5Iv/lGg9UfLtcyWVCiVNhkq2Osmnm5KBnkouiRIRGKbkTbySVYlKIpKVqNKULMtUcjNLiVuekj31Sr5vUuIlepqVpLQoKeiUWn31yOqnR8ZnetwdpCe/FT0uDtWjRHwxXI+v5+mhK36br8dni/XYvkSPr5bq4bxZj+nb9Xgm3on9WnqY7NIj5nc9rpyVvvN6OF3U46SOHu//0ePlMz1ynuuR4qzHbHc9fvbSw95bDyM/PdZGSz1hHidjxOuRm6TH3yl6dIhFDTJmk8yhWdpb9FjfqoebGN8mMaJDHGmXOr30yf1En6WD9NEaos+sofr0G6bPeeE1XJ9h3+jjO0efNfP1iVuoz6JF+piLKg19vl6iz4C1+hzcoM/ybfrYirk79Rmoqc8lUSqqD+gz4rg+S87oU3xBH8cr+rRc1WfIIxnvsT79n+rj80yfJ8/1iTHXp5e7zEdM8NTnqEr6UvWZlqbPU5GQpc/mAn00KySvSp+1dfocqtenpEWfk+36HO7Sx+1jA8Z/YsAfnxvw0ygDKscb8GiKASFfGXB/jgFtwmqeAeELDBiwyIB32wwYukvixZW9Bow6akCLqDluwLIz0n7WAJPzBmy7aECg2HhF6l014BdtAzLE6msGtOoYEH/dgNh/DMh+ZoDrcwOSXxpwW2FAo6i3MuBXZxnf1UDWUAZECud4A8YmGDAvVeqLyjQDgtINUGQY8CTbAJdcA0yLDQguNWB/vQGaTQb80GrA8zYDfms3YFKnAX/1GPCmryFr+xky7CND9D83xHGkIaNGGXJwtCHqsYbYfWlI2WxDWS8a0meeIdGbDfnsR0OyfjVk3QlDbpw1ZNc5Q76+ZEjfy4ac0jbE5ZGhvFMk96khcc8N0bI3ZJuTIafdDXnoacgRH0NsfQ2xCDBkcowhI5IM0UgxRDvDkJlZMk6eIdmFhrgVGbK0wpB9VYZ8pDZkRoMh5xsN2dxkyItmQ/JbDFG1GjKlTc77G5E42IimoUYsGm5E3Qgjdo004sfxRnww0Qjn6UYYzTMieIER/hpGGGwx4uvtRpzbYUSR8N1pxHNNOT8rx+eM+P2CERsuGsEVI3quGhH+QNqfStsLI1Ti7UsjftEzwkXfiBgrI+bZGXHFyYggZyP0XGRcNyPyvYz4K8KI4dFGxMXInBKNiEgyYmeqEbPTjKhIN+KbTCMyK41Y1mTEiGaZe4cRvw4zxm24MRNGGLNmlDHz5hijOc+YOfONqVpgjOEiY4IXG+P9nbG8I42ZtM2YrO3GZGgaM36XMf+I9N3GNJ02Zt9ZYyK1jSl/aMyMZ8b0e25M6f/TNUahNOZLY2OmuhrzXuR5GvOdypgvvIzJ9TbmVarUTZO5pMtxhjGuZcb8UmdMT6sx/3XIp8jsNGZdl5z3NuFVXxNeDzJh/RATHg014cQwE7KFxygTvphmgtfXJmycY8LzuSb4zDehaLEJX64wQbHOhKBNJlzeakLINhN27DQhbJcJWgdMGHHRhCNXTRhzQ+rfM+HJYxNOPzFh6jMTej03wfuFCZsUJugamDDA3ISBViYY2ZigdjZBw8OEIZ4m7FeZMMzbhGax1NeEo0EmpIWa4Bxmwj/hJnwbb8LLNJlHpgmlWSb0zzXhkgjOM2Fmvgn1lSYkN5nQ2WLCzx0mZIiHXXKdPSY8fmXCh31NGTTIlEVDTLEUt4eaynNoyoFhptwdYcrhkaa8nWKK2QKJ0TClZZkpl7eZMnuHKdd2mrL6qCnPTphScdaUkHPSft6UvVdMqXtmSvRzqfnClI0W0mdnyix7U6xcTRnlacpXIaYoRFmoKR9FmJIYb0pqkinuaTJeuinTskzxzzHFvFjmUW5KYYMpA9tMeTXcjOqJZoz50oxHM8zQWWjG0S1mvN9pRsJ5M9IumbHmshku4vk1M/RumGHwxAztp2bcemFGo/hLYcZqPTO+NTSjt7EZlWZmmFiYoWFtxhQnMza5mLHd3YwQYellxiEfM5KEg6+M62fGrHAzPo4wY2GUGQ/izChLNeNahhlDss1oFgdzzLhYakam2ozJDVKr1YxQ8Wm7GcO7zEjpNsOpx4xxr8wI/twcy6HmrBhhztMx5jRMNufOXHOS55nzzwJzeoTsqnm0zZyLmuZc323O3j3m7L5gzrBL5twV566b4/zUnNzn5kx/ac5spTlGIs/UnHnu5tzyMKfLy5wzfubkp5qjSDdnf5M5x1vNWddmjoco6jDHarAFw4dY8KeYONyC0yMsMB9rwa+TLDCYbSHvDgtWL5R2DQuUSyzo/t4Cux0W9N5twZEL0nfRgiptC7SuWZB834K8fyy4/USOn1qw6pkF459b8EaceiF94vuXFvgKpa7kKSzQVFoQIebrWTBEX3JFi3A2lDwjyTO24CtTC/qbWciexYICdwu+9rSQNZ0FV0WNWORtgaufBe/9LQgItKA9zEL+ryyIz7BgdJYFf4sXuRaU51mwPd+CsSUS02LB2jYLznRYUCzU3RZsHmzJtaGW7BlmSYwYOcKSZ6OlbZYlqvmWDFpsid8KS078YMmC7ZZYiqE7LLkr0nZa4qZpySQtS56I4l2W2O+3xPusJf87J/EXpf+KJcH/WpL4SOo8syRTackFA0t+tbOkxMOSz70suSkaxXhfS/L9LNmUbom/2JtlSaywKrLkca0ltp2WVI+x4tJkK87OtuLgfCuSROEiKwI1rHi93Er+Y63Q1LLipz1WzD1txeMrVqx4ZiXficS8tJItjRWfKuTY0IrPPKxYqbLCWfzubUWQjxXn0q0oFdVNVjxotaJb+LRbsbmPNUeHWjNluDVvZlnTOM+a5PnWmC22xuEHa2Zus+bmdmuun7Im9YI17hetMbxrzY0/rXl/35rWf62JfGLNoqfWstazJsXYml4e1pwVSRnWrMy0xkWE5lgzL9ca7WYZp81a1gHWrO2xZv3HNkz/xIb+n9owZaQNH4yywXqMDeNm2vCfGDTXhqPzbPhwoQ2LNWwYvdiGV+LUEhuMltnQ+aMNP2+xYcNWG3zEV9ts+Gi7DdeEWuzfYUOCWLHThgmaNjwS70XoLhvm7bbBXGTutUG534alJ20YfMaGO6JVpJ+1gXM2qMS08zboin4XbLgidl+0IVaMvWzDv6Lwig2m2jbcvia54vYTmfdTqSF4ZoOnmPZcaoiaF5L7Uq5PYcOPejYEC1N9GcdI+o1t2Opiw1A3G7w9bNDzlOtR2dDL14bDCTY8T7JBK8WGf9JseC1Opcs9ypL7l2dD71obdtTZcKhF7mWbxIq+7TYE9ch1vZZr72OL1ue2nB5iS6GYPcyWwcNtSZ1my/E5tvjMteWj+bbUC9eFtkxeZEuFhi26W21ZtsOWMxdsCbtoy/xLtliKhEe2LHpui434+4UtbUpbftKz5ZG7LQtUtrKftWVvmi3L021xEq9ypL/ZFv1WWxrabPmi05b3r2wp/8yOyM/tuDXajrQxdqycaEfKXDvWzLMjfqEd69fbkbfLjk277Wg/Z8eMi3Z8ekniRbNQXrXjmrYdho/tOPLUjtW6dvxnYkedhx1xPnY89pPzIDu+S7BjeqodOml2HEiXuAw7VuTYMb5Q6rTYkd4qY7XZ8VGHHddFg/DossPic3vyBtuzeYg9s4fa0zrKHs8p9vT9xp5H8+2Z+b09x7baY7Ddnps77EnfaQ+a9uhp2fPxLnuuC8899rL3s6f8gj1lV+xZpG3Pv9fsKdGxp/sfe7oe2dP5zJ5fn9vLe8CewBdSV8+enw3sOeIh9Tzt8RJfquy54WVPmrc9KeH21CfZy7XYMzXTHl0xIMse9wJRYo92qz372+xJEqvbpU180WHPS6HdKefdkvvaHsVgB3SGOJAy1IHpwx1Qio9GSJtYN0rORzuQOtaBY7Md+GyeA1nzHcjWcODOUgfaRc4yBzYud2DmCgdmrXHAVPy51oGTmxwoEKe2ODB/mwMjtjvwQLwSYTsdWKDpgLX4R8uB0Xsd+O+gA+N/duDCLw4s/82BmjMO7D3rwMpzDkw+78BzUXvBgX0XHUgUX1x2QPuKA2px4KoDHtoOTLsm89ZxoPGWA163Hfj1iQObnzoQJO49lzm9cCDCyIGXLg70d5U8N8lzd6DB04H/eTvQ5OPAHwEyvzgHShIdKE91wCHdgccZDvTOdMA524FJOQ5czpX5idEdDvwrSjsdOP/KgSm9HfHo68icwY4MG+JI4VBHQoc5sn2UIxGiYqwj3l854j/TEZNZjljMc+TBfEdOL3Bk60JHRms4snOJIxeXO2LwnSPh2x0Zs9OR/8Q5TUfKhaaWI9Fi6S5HHMWE3Y48EZf2OFItEvY6snKfI65iyn5H+h9wJOWgI6pDjow/58hjUXXekfgLjrhclJhLjrwQ/S47oi3U4sAVR5LF2quOeIqPrznSLDJ0HLlz0xHz246kPnEk64Vch64jfyocyVc68oOeXKuRI+89HXHyduSZjyN9fR35KNCRNSlyb8SNNEeaxKAsR+bmOnK53ZHr3Y7UD3SiZ7AT4UOdWDjMSfZQThyb40T3fCe2LHQiTIzWcKJisRNXlztxfqMTXluc+GybEznbnZiz04kHmk4UazlRvdeJH36S/LOSf0FqXpL4q0789MgJuxdOPHrpRKexE47uTjzzcOKKpxMHVE6ovJzQ93bidYDUyHeiT4cTl0SN+OmVEyNHOlM+ypmemc7MWeJM9HJnBm52Zvt2ZxbvcObL3c4YiO6fnRl5wZkpV5wZcNWZRvHbc2ee6TqjVjgzyMCZWHtnzFydwceZAn9nfo5wJj7WmeYEZ/5OcZZ1qTM6mc4cyXKWtaczeR3OjO525swwF2KGu7BshAvOQmeUC8OmubB0rguT5rnQMN+FVxou/LbYhe+2ujBrmwv3t7tQukPiNV0YsMuFY0dcCDjqwrRzLtw678LxCy7kiHmXXLAWq7VdUN1xIfKxC8+euvDNS8nVcyHTUGJsXPjRxQUjlQuDvFw46e1Ckbge4cLYVBf6pLmQnO7CugwXurJcOJXtwuJcqV/pgkazzL3bBc3PXflisCvHh7qyeZgrqtGuGI5xpWGSKzc0XHm30ZUPd7hSLw7vdOU7TVf8xZPfXRl2wZWyi67yPnXlkxeuXNVzxdzQleFGrpxyc5W1vytRYomHK5M9XXkhmlSuHPNyJcjbldG+rvT2c8U40JXFGa7oZLmyMceVfQWu/FbiyvIyGafGlS9bXDEQn7e6cld0iVNtUr9d6ovJna40d7nyU7crOSK4x5XLb2R+Q924L16LM8PcKBfxw91wH+HGZ6Pc6BAnRrvhONYNnfHS96UbIfPcWDDfjbEL3HgsPljohlp8q+HGoJVu7FjtxsUf3KgRWjvciBP6mm7c0XKjcJcbTnvceLnXjWm/ufHivBsDLkitK258d80NCx03Wv51o+GJm7wf3Xj4wo3eL93Yryu1jd34w8INH083TFVuDPNy44F4IxJ8pN/fDbcgN/SCZYxwNw6muOGX6sY/6W54Z8l15sj15bphX+dGQJub7M3dSO1y4+t3bvzvA3fc+ruzcIQ7dmL8SHeeig/Gu2M0253PF7rTLfSWuFO0zJ2PcOfaj+5k7nTn8B53rPa5y7vAHZMz7uw5706iuH/JnTOXJV/bHY8b7hjcdWf6A3eKH0uNF+58onSnQxTqueNi4I7CzJ2tdu4sdnHnF3d3Ijzc+dnbnXwRHujOy2A5D3VnUpI7jmnuTE53Z2CGtGW6syVL8rIlJsedm7mSnyfnBe58XOOOs9qd9gYZq9WdE20yntje7i7PhTvKTndud0mfKOp2Z9krd1zF1NfufPrGnR3v3Fn+3h3NAR7ED/Fg9VAPPMVXwzwwEkOGe3BPvBZDx3hwX1SO9WDYRA/+meoh+zgPrizwIGOhB4GLPHiy2IO+Szw4utSD9h88WLbVg9vbPWQP44G+lgef7/Lgrli110PeAVLjZw9GnfLg+wseBAnbix6Mu+TBh5c9OHbFQ9YmHky85kGLjgc/X/cg/IYHi296sPO+B+4PZD6PPUh66iHPjwffKjzwE330Pdho6IGNkQevPDw44+lBhdit8uCdjwcXfD1Y7+/B7AAPLgd5sDlS5pjoQXGSB1trJafFg7XtMrdOiRcHuj1IFfUjPMka6cmmUZ6EiAljPAmb54nDfE9uLfRku4Yn05Z48vlST/4Uv231ZPV2T0x2eOK3y5MP9nrS94wniTqezH4mNXQ9GajnyUZrT4Z5ePK3qPH0pMnXk5JkTzxTPRma7skDkZrpyZgcT7Rzpa/Yk/hmT1QtktcmeeK9ONjhybwuT552e9LS48nuXip69VXx+jMVj4aqaBim4o/RKoZOULF1uor/ZqmYNF9F+wIVOxepiBXGi1U8WKIibZmKz1ExbKeKv8VFTRUHtVTM363CVqw/qiL0vArdiyo6L6l4f02F9QsVzboqluqpcBX6+ir8jFXcdVNR7q6S37WKh14qrnrLXMQPvip2B6mYlaViVLaKY7kqfi9SMa5bJdegol+Piuvil1cqtr1WsaG3Fzf6ehE/2Ivew704MsKLxHFezJrgxYM5XlyY68WCBV5MXOjFR4u8OKnhxYffedG+3YtVml6ohKmWl+yvvPj9oBflQuusF30uetEgllzxYupVL/7S9uLsNS8Crnvx9V0vNB540fLEiy9fePH3Sy/qdL04ZCvnXl5c9PHilwgv/FO9uJLnRU6+zKVZ2lskTmxq8yJEKDq8+LTTi/U9XhS99WLnOy+sBnszdog3/YZ6c120ilUjvPl6pDem4spob3LGeLN0nDdX53izbL430xd482ChNxcWeVMrMjW8WbTEm7vLvDmz3Ju9K7x5s92bYE1vHLS8ubPbm/I93hQc95b9pDc1Z71RXPSm55I3vje9yXjhjVIhuXrefGzszWkTbyxsZTxXb9w9vDni7U22cPH1JjTIm4WR3nyU6E1CpjffFHqjbvFmSbv0i7oumUsvHwJG+pA8zoeTM33QWuDDWA0f+i+W46U+aK72ofV7H4o3yfFmH/pp+RC/24cn++R4vw8nDkj8BR+eipsXfdh12YdEMfuqD8+0pe2anF/3oey2DymPfHj51IfvXvoQJD5V+tAjzuj5UCX26/uQJhwMfThv5cMhax+yHH045uPDVl8f/guQsZJ8KM/yYU+21BPf5vigm+eDSasPxzt8+KbbB51XMmfx9L0P+oN95Xvx5acxvoyc4EvLRF9mfeGLxzJfvlruy38rfCld70vQD74c2+2L515fvt4ncQd80Tzky7OjvnQe8+X0T74Y/O7L8gu+XLvsK3t2X/bc9GXxPV8M70v8Y19mP/flj5dSS+mLUt+XNwa+1Br6ctjIlyzR29xX1rYyho8vZr6+fOjvi1+QLy9CfFmXKp/pvtzO8GV/li9OOb5MzfXlQZ4vj9t8ufCZH+6D/Zg7yo9BM/1oXeBH4iI/5i32I36dH7Fb/Xi2w49ULT8cd/vxYK8fyWf9OHLZjxwRqPRjvp4cG/kxwMUPJw8/9D392O4jef5+KDL9+CvLjzciKtePoBIZq8OPT7v8ON/tx/LXfjwc7M+Jof7ojfTn3Sh/Lo32p15UTfLn9wX+LNHwZ/0KfwLEu9X+bFvnz5kN/ny52Z/BO/1Zs9ufrw/789kZf96Kkdf9uX7DnyF3/fn5L38u/OvPsyf+uL/0x1TXnzI9f/bq+zPC1589Af5E5Pizs80fRac/6m5/VvYJYPHIAIwmBvDB5AD5nQVwXCMAu6UBzF0TwJwNAehuDMBaK4DXu+XzpwBirgRgpR3A+GvSphPAX4oAjukFEKcveRYB/KIK4FvvAE4EBOAcHMCBtAC6swP4MS+AFfkBvCoKYGtpAM3tAQR1BbCwOwCTXoGsHhaIzfBA3o0MpHliID/OCWTF3EC2aQSyYHUg19YFEvJtILXbA8ndEcjnuwNp3BNI4d5ANPcFMvVgIK2HA9l4LJCsE4H0uhzIL1cCKRbP7gby6s9AYu8H8v7fQNJfBvK1MpAxeoFs9whkriqQqz4yrkjxC+RxkPRlBDIwU8bPkTxhmxeIbl2g/D4CSXgbyPz3gTiIob2DaOsTROvgINKGBmE+IohnI4OIGxuE37gg5o0PYu+UINynBvF8YRB3FwWh1gjii+VB6O4I4rOdQdwThw4GseVQEBUXg9h/KYhvrgbRoBNE4fUgbt0JQu+B1P8vCIvHUuNpENMUQRiJ4cogHopOvSB+NAxilVEQAY5BODkF8cA7CG2fIPb4BbE+PIjpkUEYiyFJQbzLCuKjoiAiWoK40hlEkyjukvl+FCzv+2DujQsmfnYwBkuDObgymCs7g/lVM5gZe4IpPB7MusfBOD4JxuhpMP2fB7NAKeciwCWYbo9g8lTBbPeSGmKEXzB304Opzwjmu+xggsV7dTDWLcFMbA3GuzuY2T3BJI0MkXVGCOZjQvhkXAiTZoTgMC+E+MUhjFoewgtCOLA1hAuHQnj/cwj//B7C1vMhFGiHoHE9BFdhfiOEX2+H8MeTEHrEuachRBiGEKUKYZVXCD5irncIU3xCMBAPfUPYERhCglgfFEKQ+CQshIaMEFmHhlAsdmeFkCq+zw4hTCzLCcFTzMwNwVoo80LQKQghuygE/5IQrOrkuCmEaW0hvOoI4XhXCLu6Q9jYE8LSVyF4iNjeoTT0D2XbkFAChobiPCyUUSNCOTIllLp5oRybH0rIwlCWLAplhkYolmLtylCcVoWy/LtQ9DaG8uOuUFbvDuX2fmk7Esrry6FsuhaK7fVQ3P8M5cQziXkRygA96RMN+qHsNgzleyMZwyKUClUos+OlVmYo/2aFcjYnlKS8UA62y5w6Q9nyLpSnw8JoGhHG6i/COLEsjFNaYRzcFcaivWGM3R/GC3HtYBiel8Lo1g5DfS2Mn3TCKBS374TxSlTohpGtCGOdXhiu+mGYG4QxzjCMPNMwfFVhTPMOo9kvjKwA6QuRuqFhfBsdxqWsMPblhLEgP4xPi8LoVRxGWVsY/p1htL8OY2bvcL4eFs744eHcGBnOrjHh2I8Px2hCOFumhvPrwnC+XBqOuTi6Khw7rXA+2hPOWxF3IJzAg+HoXwxn6KVwbj0Pp0f8/DKcdN1wzPTD0TEKp0Ps8whnrSqcQb7hqP3D+TQ8nKtJ4bzODqcpJ1z2YFKrIBy3wnAyKsLpqw7nQXs4x7rCSekO5967cH7vFcGo/hHMGh3Bk7ER3B0XwcH5EZz6VmyNYLZmBK17Iti5P4KwAxG8PxpB+28RfH8ugnkXIui8EsHq6xG8eRlBjjKCZQaSYxjBA7sI6hwi8HOJoEEVQalXBJneEWzxiWCdbwRBYrFfBPoBEQwLjOCRuBMkdUR3eoT8JiMoyYxgX5bkZEcQKwJzItDIjWBGXgRWQj9fcgsiaC6SuRZHUCl2lEaQ1RHBts4IRryOwHFUJKajI/l8bCTrJkeS/1UkwYsiMVwSyZOlkXy8LJK/hPbySI6ujGTB2ki+XBdJ57ZI3u6L5PSBSI4cjJQ1QyTJovGXSK6fi0TjSqT8F0ZiLQbqRPJOtF2XGjcjKRBlzyOJfxmJpyISO2Ukz/QjURtFUmIcSaxpJC4+kQwIiKQpPZJ/CyL5sFDURHKiQ+Y4MoqRC6I4vjiKvUuiCF4WxdLlUcxeEYXxyigOECV7tyh+2xPF0b1R8q6Jwu1gFN8cisJGxP8SRcXZKB5elRgdibkexQ83o0h5EYWrIoon+lH8ZRBFh2EUZ42icHGO4ppHFNP8o3gZEMW2JMnJieJmaRQnyuX4dRTDxkTTMS6anydE87+p0aRrRBO0JJppy6N5vSqa6jXRNG+OpuDHaIx3RjNaM5pTe6KpEkf2RrP4oDgZza4L0Sy5HI3dlWheakutJ9G0v4jmuG40WYpovtOLJkys0I9mvkE0zsLCMJoJRtHkWESz0SqamZ7RfO4dzYc+0Vz2jabQP5o5IdHkZkSzMzOaqKxo1mRHEyBmtEbzqlPm1RNNzOto1r2JJlgsfRuNSsx5F42DmP4+GjMxrlcMD3vHMKBPDHdF6YcxbBgQw4yPY3j2aQxHhsTw47AYlo6I4X+jYhg4Nob3QmdcDJ3i3PgY6sUvE2IoEwcmxpAjdk6KIVn4T4nBdmoMX0yLwViMnh7DP/+L4en8GD5ZEIPWkhhilsYQtCyG6StjMBPv18SQtT2GlZoxXN4fI89kDPrHYzh5MoZ7F2PofSmGLnHiSgyHrkoN7RhSRcw1yb8ZQ687MQS+lGNlDAq9GB7px/CngdQVOoYyX6MYfjWOoVwoPaSel9QTFT4xHPaNIV9o+cWQJpYGxjAhJIYnoTFUp8WwIlvuTW6MvG9iuFIUw5JWmXd7DI87pU53DFWvYkh/I+MMjSV/RCwxo2JZNiaWuWNjcRL642M5N1uOF8Xy6dJY/lgWS8nKWPatiiVbrF4bi/X2WAZpxtKxK5b63bGk7Itl3YFYgsTcQ7FsuBrLKu1Yev0Ri8/LWN4ZSKxhLNd8Yqnwi2VPTizuBbFodsQyryeWUW9ieSEGvY2l/7tY3ouMD+J4OzZO9qxxjFwUxz8acfRbHIf2kjg6RMWyOAqWx7FrRRxbVsZhui4O621xsv6N49TuOPbujWP7vjgi98dRfjkOt+txPLgdR987cbTdjaPueRyhyji+84rD3SeO6X5xjM6L40ZhHD0itlzqN8dh2RXH56/iqH4Xx7H3cRSL7F7xJPeOZ9LIeAaNjqfX2HgujounWfw0IZ4vFsXTszee2v3xaFyIZ6C2nF+Lp0UnHoUino/14rlqEM//vOLZHRJPQqjE5MdzuTCeghLJa4pnblc8U3riMRafvIln8kcJZA9NYNGoBCzHJHD0C/mckUDDvAT2LZQ+EauRwMolCfiJMSsTOEkCizclUKuZwHGtBLbsSWDD3gTW7EvAa38Cfx5L4H9nE9j0KAEeJ3DaQGJFvlECMy0TOOUksR4JzFclMMEnQdZBCTz0S+CefwJ9AhJ4LdqTE8hNTyAwW2rmSGxugqyBJb4ggUFFEi9OlSeQV5nAtTap35HA968SCHmdQM+HiVwdlcj50YnUjElk1/hEpmskyjsgkQei7/JEbotNuxJZuScRjb2JNP0kx6cT6bqcSLl2IqtuJTLvdiK//pdI/JNEbhomstY3kWEZifLeTeR4fiIHCxLZXZhIpphfnsiSTvnsSsRVWPYkMulVImNeJ/LXu0RGDEri7dAkKkcmoTkmiTSxZWwSG8cl0f5VEuFzk7i/LIkirSS27klizNEkFOKzn5L47UQSSXeTWP9XEn9ZJTHEN4nH4nVAEh2BSbJGSSKsIAnTsiRO9Emm1/BkfhmdzNExyewal8y28ckkCfNpyWxdkIz7kmSclibz9bJk2kmmaX0y+zcm07kvmWOHkrl3Npl9V5MJupHMolvJjPszmen6yRgbJPO3STL9TZO5Zp6Mjl8yl/2TWReZzJlMyclNJrYjmTVdyXz5JpkJ75IxFKPfJ3N8YAp6o1J4MTqFAeNS+G1yCt2LU9i5Wo41U0jfm8LWfSmsOJSC1+EU3I6koKGTImvqFG6apzDFKwVTYeCdgsInheG+KTwTn/incDw8hb9yUvgjN4XreSnUF6YQW5lCRFUK/jUpjGhJ4XVnCqVvpM7HqRh8ksqNoakcG53KwFmpHF+UyoHFqQSuSmX6+lSqd8i5VipJe1LZvDeVjMupRFxLJUQnlef3UonUS0VllMoJ11TSVdLul4pPQColaan0q0slsTuVBe9T+XxgGqsmpHFEIw1WpREmTu9KY9C5NG5cTuPalTQuaKdxT5nGXb00rhuk8ZN5Go/90/g3II1+QWloJaSxKCuNb3LTsBdf5aVhI/6oSqO1Lo38ljRyWtNIbU/jh840VrxOk/ddGjN7pTOmXzoj+6fTODSdE8PTyRmTzs5x6aSJ5PHpXFiWTtPydJR70hm6L51PD6TT50g6S7XTWaiTzuwb6RjeTaftaTrHFOkU6KUTbi6xnun08k/npngrugOlTkg6GXHpTChOZ0RZOr+2yfmrdHa8TmfTu3Q2vk/nsxEZ3B6bwc1xGWhPyMBncQY2qzKwXJ3Bb7syKN+XwaEDGaQdzeB/lzIYeT2DDSYZhJllYO2cwVOfDAYGZPAmNAOdsAx+yMkgJi+D9QUSU5hBSFEGq4ozCBIzazL4tFviX2XwwVsZ830GxZ9lkjIik4RRmcSMySRXK5O0vZls2Z/Jyp8zcT6TyeQrmUy8momRdiaDbmfy6d1M3vyXSdOLTBpeZlKvm8kJZSY/GWRSZpjJHvNMIp0zCXbPZIVnJku9Mlnom8k8/0zchGuA1A3MZGZQJvYhmViFZ/JFZCajEjIZmZjJ+4JMukszKWmVWl2ZZHdnktWTyfY3mWx9J/U+y8JuTBb/G5fFX4uyeLs8i/PfZqF1IIvMg1mkHM0i9tcsvj2Vhf+lLJZezmLRtSwWXM9ixp9ZjH+axXC9LF6KIYZZPBWPjbMYYJ3FfXHNM4tLvlm0+0ndgCxaxdmgLHJys9AsyCK9SMYoyyKxMovgLhnjdRZL3mXh3Ssb50+yeT4vm8dLsvl0eTb/rczm49XZXN+VzaWfsqm9ls1+3Wz26WWz2zSbHLNstvhm82NANvHh2axqzMZvQA5+H+WweGQO3qPFhBwWTc1hwRaxMwevazn4KnJYZi4sclhuKaxyCHLLIcQ3h1D/HNYG5xCbl8OmohyZZw4Z3Tnk9M4lf2AuJcNyOTIql7LRufJ/mEvzolwuLM/lKrm82pDLHc1cPtyXS/+DuTw4lMvfR3IZdzOXCbdzZa+YyzzDXDb45LLRN5fK3Fzu9uTS93Uuj/vlMW1sHtPH5bFOI4/IxXnELs/j+xV5/KKVx5kDeZw/lMcwnTwM/shjwt08Zj7KY9HLPAL08ogwyWNMQR4mxXlMKsnDsiwP/5Y84l7n8cPbPH58l0eyyOyTz+GB+fI+y+f9uHzuTMjn7sR8HkzJ57+p+cxZmo/n8nwWrsgn6tt8tv2Qz9Dz+Zy3zOeiVT79XfKZHJCPZWA+PxflU1+ST2NpPr3V0teYz6DWfPQ6pf+11OpdQNP4AtomFvBwRgFfLCzAUkxbVEDSdwX0PljA6qsFhIoI7QLWXysgSmzQKSBWfH+9gM03JFZsuVnAtlsFpAut2wXsu1vA4b8KqLpfwM2nBQzWK2CofgEjDApQiFGGBegLQyMZ11TGNCtgtlUBBV4FFHtLrk8BFb4FHPcroFr86l9AfUABvwUWcD64gHbRGVLArYgC3LMLWJZfwMqCAoJFWGEBOyoK+LtbxnxTwFd9C1ENKEQ9tpDT4wppHl/IvIWFrF5ayJZVhXx5sBCnQ4XM+KeQnYpC2e8WcsK4kLOmhXwbUMjl+EKm5RXiWVTIouJCvEWxWmp8WMS7sUXcHV/Ek8lFHFlSRN2yIk4vL6JlRRHtK4t4vbqIPuuKGLahiJU7i9i4q4jMvUVyD4uIExk3i1A+LUKlVyR77CKCgorYFFaEVmQRJjlFhJYWMbK7iK/fFhHTtxjtwcV8Ma6YQzOK+VSjGJNlxUzZX0z16WK6zxYz/pqc6xRjKWbdLOb3h8UEm0qeczEKlfT5FMsYxWwMLeZcXDFzcotZmFeMt/DPL2ZLSTG7y4opLi/mSEUxo1uKceooZnF3Md+/kb73xezvVcIfA0pYO7KEoxNKODWphPrlJbxaVcK9tSW07inh/sESXh4pwehmCWa3SnikW4JSWcJE/RISLUoY4VEi6+USlviV8ENQCTdjShidVMKXqSVsyinhRlkJZ3pK6HolNUeW4ry4lJzVpdRTSte3pfT/vpRYrVLSd5eyb28ph/eVyvuklFMHSmkUOodL+e1yKTe1S+mnU0rSg1IUuqWYK0txNyhloWEpPmKZUSnX7UqpCChFI6EUs+JSbEpKcSwtZXVlKeHil/pSeFtK4rtStr6XefQq4+cPynjVr4y7A8rYOqKMnJFlDJlSJvu/MgZolGG7vAzfVWWc2lDG8y1lhO0qY9veMg7sL+PYgTLUB8uou1jGratlFD0oI9GgDC2jMtwcy6hRlbEgp4w1eTJOSRlGtWUkt5TR3lWGV59yVvUtx354OYGjygkfXU7K2HJ2jCsnSxSML+fNlHIcvi7HeVU5/mvKWbOrnNaD5Tw4Ws7Ln8oJOFlO+dly7l8uR1+7HBudchbflFix8lY5ZX+W03RP+h7KsbKcWj0515d443I+MilnpJnMwaac6d7l2InV/uXsDCqnKLicX0PLOZ9VztSicmzF4tJyLtWVc+FtOY96V2DRt4LpH1ag9UkFxyZXUCXav6jg+ZcVBM6qoM+SCu4JsxUV2K6sYPCPFezaXcG1AxVknaxA72IFP16vIPdGBdW3Krj/ZwUj9CrQF2b6kmNQwVLjCiJNKthiVsET+wq+cq4g1aOCjwMqGBJYgWVwBfuiK1iRWcGOnAqKcmUOBdJeXoFfdwUreyrY/7aCYlH9roKT7ytoFFNHV+I9tpKgcZUkTqjk5rRKYmdXUjyvkq9XVLJmdSWRYsOaSsYfrGTZ0UoKrlTK3r2SVzqV9LlRyZd3Kom/V4mWXiU3jCv506SS447Srqpkl38lBwMqqQus5PcgyQmuxCiikqT8SrYXVJIl9hZWcrSokipxsriSRtFRUol2aaU8opX8XV7J04pK9Cor8a2txLFb5vOmkq1vK8kQu99Vcvh9JRXi115V1Iszvat43aeKD/pWcV98/GEVQ/tVYTOgiomjqlg9rooN46somFjF4UmSM7mKqV9V8c3XVQzWqCJqRRVFq6voWlfF8N1VTN9bxax9VfjtryLsQBW7DlfR9+cqFp6u4talKnyvVzFerwo7/SrcDKpYaVTFt8ZVpJtUMcm3Cke/KlT+VawJrOL7oCqSRFZwFdWhVZwKq+J6RBUPo6pISarCNEfq5FYxM0/qFEidwirixa7iKs6VVdEhTLqqcO2pYmS/aib2r+bLAdU4CrdR1WwZV03DxGreT65m+7JqfltZzTea1Xy7W/r2VNN5oBrjo9VMOVZN/5vVWN+u5us71ejoS44YYFjNYKNqZphWc8Onmo/9qhnmX834gGqmB1YTEFzNjjAZN74a7cxq/s2uZnRuNaGF1cQVyRjF1VyvqKZvezVePdUEv6om/62MO76GgZNq0J1cw9gpNfReXsPHK2qYs6aGwZtr2LezhuOaNbzZVcPne2vwPVgje6ka4g/X8MEvNXz6aw3ep2sI1qlh3fUa0m7U0PCoBk/dGjbp1TDNooYUlbT51HDet4aPAmqYHlxDTFgNm8NryI+ooSu6hp7MGj7JqcEpv4blhTUy5xr2lNRwtLSGWxU19K2s4VmVjF9XQ21TDVdbahjdUcOi7hr8RWRPjezTa0gWHe9q+LNXLUH9ajn8US2to2t5M6ZW9gi1fDiulhfjaxk9oZbkL2qZM6uWzxbXErGiFvWaWjrW1jJgfS0PheJbad9dK/u1Wq4drOW9cDxWS/DxWo6eqOWJTi0Tb9RiKXxu1ZJwu5a6P2tZ+rCWy89lHN1aZurVomlUi4FlLatspd+3lmVhtXjm1/JDUS2b1bXYttcyq08dHmLxB3W8HlHHHyPr5H+rjitf1DH9yzr+WlmH77o6IrfVsWl7Hbd21TF6bx0/HKojXRz/vQ7Li3VEXKkjV7uOC9freHCzDtvbdaT9VcfR+3Uo/qvjqbKOGQZ1+BtKHeM6BlnVsVBVR55PHZW+dZz0q6NJ3AqowzS4jjmhdXwUJzmJdWim1jE3r46swjrOldRxvbSO+2V12FTKPGplHFFYV0eNuo4BTXXMb6sjvL2OE911XOyp48WbOqa9q2P2+zru9VfzyQA1bh+rOTpIjeUINatGq4kQ349Rkyx2jlWTJw6NU1MpTo5Xy5pKzaUJal6LPyaq6TdJzb9i0GS1PMNqeYbVmInpX6hxFHOnqvEWy6epCRXfTVeTILb/T022KPtSza9fqWkQ3V+ruTlDzQffqBk9S42xmDpbzZb5avYuUGO4VI3NMjUzl6txFxor1ASKtSvVxIgfVqlJF7tXq+V/Ss2xNWpqxe9r1bQL7XVq3os/UfPRejWPxfBv1eiLSd+psRIzNqhxFYs2qvEXUd+r2bxJTarYtVlNgaj+Qc1vP6q5ukXNo21qFmiq8RORWmo0d6tp2avm8j41b8Tt/Wr6H1DznxhyUI1CjD+kxlx8eViNk5h/RI2vWHlU7r/YeEzuv9j5k9x/cei43H9x8me597/IvRf9TqgZfFLuuRh3SuqJeb+p8RG5Z+V7uKImUUdNxQ01J26qaRIXb6l5JT68reYf8fKOxN2V70tM/1O+L7H8npoN9yVX7Hgg8f/K+XPJ0ZPvWF/iDSRerDBWEyY2mKhJEjtMZVxRYSbzNJc52cicxP9sZV52cg1Oco0quSf+au4EqFEGyT0NV6MVIfc+Xu55gnxHaWpGZKlZl6fmeKGaziI190vU2JWr8ayQ+TbImC1y/17Js/pWTeOoer6fXM+VafUM/F89oxbUc2BpPX9trCduSz2nD9Yz/Gg93/xUz90rsqK8Vc8vf9TzoX49fsb1rDapJ820ng6LenQs65kfUo+viAyt51601IutJzO3nn159dwqrKettZ6Tb+sZ1rsB81EN+I1p4MHkBl5MaSBiegOfzmxg+fIGdq5sIE+cXt3A26sNVN5u4NSdBv7Sb8DYsIEVJg30smrgnhht08AuxwbGBTawMLiBH0MbaAhvoDyxgacFDRgVNjCnuAEv0V7RwP2qBqbXNvDwTQMz3zfgIa5+2Mg78We/RqYObGTs0EYaRjeyfnIj26Y0kiOMvmykdLG0L2nkj2WNPFzeyKSVjXisauTQukaefdfITz820rynkbLfGjmj3UjArUa23G4kU+y/I+3i8b1GVH9L/6NGrj9uRPdpI+WKRgrNGjlm3sg/Vo3o+TdyOLSRa+GNdGU34l7QyOJCmU+RtL9vJLZ/E6sGNzF8VBPfTG1i3MwmTs1vInppEytpwlqrCavD0natienPmyhTNOFo1MR8Y4kxaWK1XRPzAppoCmnibWgTT8MlJrZJ1k1NLGpsQrejietvpUavZr7p3UxIn2by+zYz8+Nmln3SzIjxzfhMbCZqUjNbZjRz4JtmlqxoRnNVM3Wrm8nZ38yhA83MONaMu0g63kzXr81kaTdz70YzGrebWX+nmdT/mnF43kyneTOTrJtZbis1Apu5FdLMX3HNlOQ1c6mgmTfit8pmNr5vZtroFrLHtTBxSgubFrfwyYoWxqxsoXZdC5mbWliyowUtzRbWHmhh28EWqg5JzOkWvv2vRdZNLdyzaOGFZQvH7Vs4HdjCoJAW3kW3MCq9hXlFLZxUt9Ai+g9sRWdMK7bjW/Ge0Erx8lbc1rZSuL6Vgdtbqdvdisn+VgIPtvLHsVaOXGil+2Irjy634ni1lVydVuLutjLtubQrW2U/L8eGrSwwamWdcSvbTVrJE7WmrZwza8XYspWPgloJDm3FPKaVDfGtfJLSyg9VrZRXt7JoQBtWo9rYNLaN9ult2H/dJve8jd2r2vhldRvf/ynnRm10hbfxOLIN46g24vLa2J4v7WVtbCxvo7lS+hvbmPZBOwX92tkxsp0p09rxm95On/Xt8j/ezqDb7Uy6086zv9s59bidH43b6WfeTop1Ozf82ikKaUcRIf0J7XSo21nb0872V+2oX7dz9207ql4d2IzqIGJKB5lfdGC7pIN7hzu4qOwgxqiDc6YdRFp10Desg5aYDtYVdZAgtnd18OnrDmZ/2Elu/07ujulk1vhOrBd0ovlLJwced/L7k05qTTo5byrtFp2cDO7kYWgn30d2Mju/k0vF8tmni/oPuzAd1cWziV14Te6ie3mXrIW65B3VxdAfu8ja08XHB7pk79FF3OEufjraxeDjXUz5uYuTJ7toFQ9Pd3FMu4tdf3Rx7U4XroZdZBh3MdZCalpKn43k+3WxJqCLxqAurgR34RTWxXcRXZjFdhGWJ/H5XbS87qK6Tzc9H3Qzp383g8d1s2hCNxsmduPwTTdvvusmaV83ebe7OXanm3qx1ribV7bdPA3p5nR5t6wfu1G97Sb6XTfb3ndzZ2APxVN76F7Qw7olPXy4oofHYuXqHqLF+3U9LP6uh0829/DDwR7+OtKD8miPrM17qPi5h65fenh+oodJf/RgJ+bf7iFAfHunh2RRdreHW3/1MPZ+D1897uGcfg+BxtJv0oOPVQ9zw3pwKOphQ0kPtpU9XHzfw/8BB5ecGQ==</binary>
            </binaryDataArray>
            <binaryDataArray encodedLength="7380">
              <cvParam cvRef="MS" accession="MS:1000521" name="32-bit float" value=""/>
              <cvParam cvRef="MS" accession="MS:1000574" name="zlib compression" value=""/>
              <cvParam cvRef="MS" accession="MS:1000515" name="intensity array" value="" unitCvRef="MS" unitAccession="MS:1000131" unitName="number of counts"/>
              <binary>eJzNXSuWI0uSFRjQMMGAhrWEWoLpreAtoZdQSzDYsOFAhw82HOhw4MCBAXsZXZEV1rpxdc3cPaTsM8BORLjb534iJaWkrLrdbnY7hR3Ba5zH+S7WPdnzJH9lZlbDoerbEX4cP+4PrPt1P45GvTNcRvkGPW6iF2LtA96h00aaGeyPcHLOrM5KV/RW9XG65nDoxblGezxzhBd5hrehb/jtdtYc5zEnxSt6xTn7V0XMYP6oKfvK2s/OQeyIl/soLCqXzzfCxfhvtK9C7TGeGe6Rv3vxl/1n+Wf8+Bl//xnfjvPv91+Y8T5o9vi52mPPvR1roZvSwOx8f/1+/3X+7Xgc2SBH8cC+mMOcMK/DvI/7+fGrQS/lPx+zWU3kOdXP+oK5cd0LPc30nKq/Wm/QC7FX/ZhL6Mxr7GGGh/shP9TPKS/DxdopP6NfBHvZqZ/qo7Ag5pEnCjtzrPhWHiP2RljQC9ZXacw+GtXekn4ZRtRnhl9P+CnuyPlz7f4rNns8ZnXC2e359UilbeUf6oCaYjTKxbkN8jKNlRZuj3vW6YjYMg0xP9M3Wws9IzaBV3nooleGjXGhPibOA1flGQZqhb0ZI/NXOBTHbrmX2G/XLp57v98fnn7A8/F29Ot2fh6KOZWWeM3rDTA2088/Dfsfz6u3+1kPo/xmz7Nu3Evksa+BbwM9fr8/Xkd83J9f93Mf5XfMRg7ofeRE70brSlcT/RrlKk1G0QFv9GSdmH8WRvnoPfLpkMe5yq9MG/amwaxM0xkOzEdpa3RE//G82/kxeI+P4/7e7/PIZ91XsXOu01rWi3moPcQTOFexqTkjz1U4HTEarHfRy6ieMaHX3F/lZr0VLtxnXZlb1ASP7Yj9ftkfnwzi+3EPxWuS6N8HOipuo3tDeddj1v1xf3zcHxj8WPt+z3/P2vN2Xnvdf/2Mf+znv91uf/4Z//Ez/ufn9f8e8Zcj7xbcj/PAEVqzx4gF/VDeB4ddz2/38zlGrG32uPc6zIiZbufHhAbnM35g/U304XvK6bpRT74e+e50jedN7GU+z6wFXsxpsJdhVriNavh6FGbPPTN/lJ8jj7k/n6/w5XzmzetKK+VF1qvKZ45O17EWPZrQanStMGRac494PbwHv5fT7fy6MPNqxpM4OvXoApPiO+IY56y74sxrntSPuFU+2CAPI7SuNKxqAzdzNzs/frhYbwlWxtySXlU4HDc7/64x0paPjXoq/5qdn39wj3veRI7qGf2QO3MMPoHBqRdzjTXOU9wYr8LK/EbaqlkjvJ7UZNpWMzga1bG2n9fi92Cl12iWi3rWVPVDjiN/Md8hB9e6qJvRDHOwZ6M5ET3RhjlkGpqdP6O82fm1XIYRazc4Rw6f9ffbiUNL+inP0MvA1+38flCzZ6yKL3NBDvGaGj9T6ZD7Afcm3w9xjf2d+uN19EZeWIP8M91Re86LfpvQxKnHKGZreN8G623Q0ymv2dlnxFTpld0LyK0X+bxudB7YDPopblwb7/2FR13gZ15u5zl4PdI/9MPczeY0y/Zxfqy1ZP4onvRJ9jO+jDt8yPYRP+rbITfThnVlzFb0cNrvsN7t/P6zUz36h7j3mk1oyJiUbrim+GJdzHG45lyHc+Vltd7t/PPj9vyzPvLeLH8dp/zhNR/kcaAGgTN6NLrGfs1yHKwR5jpFhTPzI3AyHnx/ttJOeRHnUdst9wFzmRfybaKG5zF3pZnC22gvw9kBS9Rsg9kRwYm1aZTD9dibvag48Wyz888r9sDPehze2wueEfFdNeaH/qBO+/uVfzveq/xxvH/7g95P/DjWO2Btdr4HlJ4Gc2OewxrWNljf7PF5YHx+vdnj8aYTd9aLPUPNm9hTx+iJvTv0Qo3j/WTOy/zmWae8++Nz0L/dH+8BhQYxN3iEDjd73Od8X92KtdAT9Y0+nIfa8ZyMD94jcc4aoh+Yz9qxpqou+ocHbvnjWhZR1xN+cXTKb/Z837REq8yTz+P9+bkosHAv1CiOzc73KuYzHuTQoAa1jHP2no+ZlqEL61idZ73Qd6d11Gumz82e73GVG3vYn73n2aiN8uFG9XtsApesg+8v/udvv45/+u3XZ1H95/l/H59R/fX4ruO/Hrvhu0Hdnh/PUUPGHcem8DBveM6IzwDjMSwe0xvMb9H3/jwzopPGmNPtwSmu0RO8X7L7Q/XNPFP7WX7lexN53HM0W3nG2o0wsybZXPY+4xs+RMTzI+vckx7oXbfH56nxWgQ97gKLQ4/Ptfv559bFrMznSuOsB2OJ6wbzEUejvKyeMam5uI5zNuqtdGMPHXJ3jPidLPTP7fx8hdyc+ip+3c7fNYpzzG8JNtWPvUF9M76Yv0Euzg5eXdS3pB/PQ48qfzMu3Bt173bmqfSusKg5BmuYF3OZd6Nen7XHc8AfP+P/7r+eo/5+PEf9cTxPxPPUrn08TwWfuD+anb0P7Jacbwl2E7Hn/oDnyQ+Yjxpn/nTir3xlX3jP7Rk75nc7/xygR82evedr9jS7LxgX8sWe3ZLe4vHeKS+LzKcMD/Z2yumwzvvspeLMWGKt0+wm8jC6PZ7H+rH2Dd67UXOQP87iPZwR90CD62bn5539fCN8rAtzaHQda0Y1bmc+lhxZ6057zI3XN+CBvVGfZmccFQbMieiitvI41pSXbufeSkP2ourvdn6+xGtVq+rRJ/xuXKYP9uE5fN1FTdUztJjRtOJmdv6uQeYf1jXKYw2wdxeYIl/5XmlQYYq9RtdqveK3onfGg7WIHIdzXO+QyzOVRnHslNtEfoXnis6ZNkpbPHeRz2sj7yM/eJo9Hqs3Oz9mo66ot5qBNZjToT9eZ7oqzzLvkNOOPb6zpnpX2nDf0GTkV6U9eoeaNKit/Mt0Hs1j/CO8uNbgGr3MvMf6DJ/Tkbnvx25zeqNeDXI77bHWrA/WIk/0jGcxB8TJfJQ2PGPkJXoSeFqhU9bTKG7QK7jj2i25zvoFt89cer+jC2xZzxv1Y7xuZ7xbUevUnwN7baSpUy/sPesZ5m+iH3NSdVVscB4cgsd+7MRDaZ55kOkd3nU7f04Tvdmzm2kfKm8a9Gt21n8GN69ldcyV8RmcV/h5DnrMnod2oSnPNdGb+bO2nF/pNPI+vGQcKk/pl9VVWuN6gwhuWzFvxAfD4RgRf5+yr+++xPu8gYH9m9URfcC5m2m/mp1fg2b8GvXF+wBxx+/62Lfb+T5EjCqYs8Idj/UOOehVXLcJvRTHRnsONbEf1zg3NI35qHujvEoD5o99sI57cP9KjxUMiMXs/DhptOZ2ns9+YnSBW/HitQ4zoz/7oOaxxw7RIY+xj3QKbTN/KzxYHxw+596fv9fTiXOnPuiD4uJ21kt50SE/46rqsfcGHJhf6IT5jFkFahi/a/Fs1I89aNRLeRX6sWaVHozPk+tGR7fb1D2C+FA7rrVBH/YsalhH3lfaMC/0krE1qM94qZmo/UxtNgNxYe1mz583eOC9n9cqzzmcYhM6Vl4z9tAXZ3BP1VfNi1rlCa9lGLNAzmbn+x21r3qw75nGPFP13eh6BkPMN7pWes5ywpzQXtVka5HvsO6Uw7VqX+GNNTWDNRlh5QgdMRyOGJkWwb8Z/a3L/RmDum6kAfuqtLPkvMExy6m8D64jPXEf9cE+Cv+Iv9JW1WR8eJ3nhy6Z7xlG5UOF42ZnfRQno/2Ki5rD/bZCL+bC3rmdH8MZd6OemT43Oz+m4V4/1po9Y2S9WKMu8nnGZs/P8+i70rENuLFfFW7eNzpm513gzTyP2CCnmrPZ2V8MxVMdO/SKfjwrPMh0CP8VXoU78CofGl2rHD5X+mbcVd2N8HjRw+Fo4rwK5OfQKzzA13zYD2sUJuZmUMe8lK5ZNDEzvOMeao3ruBd6jR5yH9zrok/mPfbi89BiA+y4zjhwT/lp0CfTwkSdwj/LT2HL8oyOOMNpDzEGl3/5B3+PWc3h6Mm60lRpwNyiLjB1G/8eqO6DTPfYczpiTTM9g71t0DPzRHmufGO/lHZZH8Rdzcz68bws9r7hd7exJzOzWFPmono6HbN9o6i0rDxU/KInY+C6BvUjfbM8not7rBNrVtUyxoyr2+Mx48fxecJ3+LuqPfBnNTA0O+NCbhWum52/39dgbc/d7PkeYM9Rm0zrTA8XGjSawR7EeoP1Gc8zfBVujMCJkdUrvhmnEWalbeUp68leKS+znhk37qe0qvBU+bzOeyv6ZRqEH0rbiq+bxjQT2azom82ucKF2nLuvfzu+j74/lrT4LAK+rx5/n7Lndjt/VsH3gLonwluH6xbX9+ffOSOvm348ze4Hpzz2hHVpSZ/sflB6Z9iyWuVph9zMe3UPcH41C/eDd+iLf3/7mXvPXwdU+Bpcb3Z+za80Zq/Yy+i5idqsF2s740Hlr9Jd5fWEUza7UZ8G+W7nn5UZrpU2Ls4dao3WP+6Pf6MPf1cOP13gRd5uZ+1jr8GMmz37Y7Qf+T3O4e9XQrOeaMRrOKcDH5zplM86VRqrmso3nqU8RV/M6sepbF6Gm32b7cc8lH8ZBjxudr5PXORm/ZgD+96ph+rDfius3Z7/7ol9yXAp/YLjVuDKemaeRs9uj5/JOI+/MxtpyZwyT5jLDN4KP+fjulv+2j3rUc1XeJGv23NP1MWwBn7niudKDPw+B/dETnztsLbHZs//VkXGUWHHPRdrGLw/CtTMktpsrboHIjrsxb0w4zXq1MU+98F1pYHSrNI/85b9XdE6w+Iih2eqelU34ukij3sGps/c++O1RPDd7Pz9JjXHknXGEv36MQv1sMFxxsuqdtYn9gj7okYb6ac8Ur46BOcpvMx/xEFxbwIbY2KfMq1HPq/qvtJHcZuZNcrxJEdpZpTvsD6ah+tuZ61X/W4L3F7RXvWf9T+b7cn5LC7GZvb8M6vq2mAe9htxZB9X60b8mM/Ih2puW8yvtHklUKdR30pL3LNB7lVfZ/LYp9C6mjfbV+k124sxXYkVv5UOHP1Cz2pP7Wc6zfRdwfYVGlYx0taKvEqnq5yu6DuTz/irvQyTJ/UrOF2cZzryOs+3Qf4qphE/nqf2ZjzKamc0y7CYzT1XVhxm+azgR1wtyeH1jK/yR+Gc8SDT7or2s7My7fpxbHTNODIsBjkj/xV+1NApp4les/wzHLNrs/2uenHVsyoyj1jfmTmj/BnMbvXj7IyHK1yzWkuOMz6/y/PZ3PZiz9m1Wc2uxsj3GRx4VNg82c84cA+z+rHX6HqUyziy/GpPcZ/1bNbHjPfszFUfs/mZb5mnVa6qq/rP+M29W1E7g1Ppr3yY8XXm+hWf1JrSZKSzJccOPfe1Jnr0ZL3yoMqt9AocjHPkt+Kn9MjWrnox0rsleytajmKm16huZhZ6u1n+7/COZmbeXuUROhthcnt83uLQPzzBtZGmRtFEfXaeceO1Wb/fESOtQ78rPSzZw57VfLXndMS8EZeq/wyOOIbfXK90MtrH4wr2VW6z9W2Bf+bFK5hDD+6V6Vn1nZ03u98GuVe1VxgarDucG53vx22S6yvcV7AHZuUX4lceqz7MV+nwDq9HdSv1V2dVemU9Z/CNakd9WOP9vL2B2wy+yl9ev+LRbE2GxS/OrTD7Ap5VTdVezGv2/LzUi15XNFzVqRWaKL6jGW0yD/vN5I7yVrBm605HlTeDl/XkfOyxsjfLY1an2ZoV/1f7jjxc4bWKbcavCtMr8xhvW+RkNn4f6YpPTtcYCqPCamJtxcuMK3s06sGYMo8xPOkzm5vVsTaz+SsarcyoZjGvTOsR3pX9K1yv1u/RJnHEnou1lfk9qb/Sa1a/kf6Zrle8eCdWXGsT9TO9r+irwgczHfYMwpN81Su7Vjyu6r+iGWOfmZntV+tNrGe6VXqqWWpuxSHr30Q9z1nVegVXhVHhibwKU+VnxhF7t0WOGU7GqjDzXtUr6zHSc4aLysnqVvquzB3Nwzxem6mZ8e3dnPC6wTXPrviofhkft/rfFME1TzRY8Yivle4mzkf9Xey96s+sz17sM4ereFRdNfedfGOOH7HBvsF+S7CaWMe1va6DVk5HrlfrvFZph3lN7PugPsv7dwXrkemdYcz4zETGeaVn+LVSt9pfrc30QGwz9Q7rBmsVJsyfxfROfbK6NuA7i3cVd5V3ldcsPvQi+LudH9PQY8akvGaPN3s8Zu7HfuzFGgfjq9YrDO/Sc1Sj9lmzd3iZeTCaMbu2yhE9aC9wYn9xnvJ+tK76+CR37OPFPvd8xUucl2nKXDFn5CXvj2oyDV/lqvwaeT7yG2PW4wpnhXVGZ/RRcfNBD65pSX/VlzVqtL9HL3pkfbJoon7Exwc1o9kzs656n9Vacj6ah1yYV1UzM3OG96oOV3XLPFN4POG4iqvR/BV/Vuerua3oMeJYzQ2NXvUk8ynLZR+zuVc882JvpMUsjlWdMnwj/v+OWOVW6cTRJntmnpmdH8N59qxfM3s486ofjPUqlkpr1ZvzZnW/ynM2Rjhf6bk6+118FKdXuSmPVzn5GznO4MPwAYfNzq/1mj2/9nOb/72u4pr5cNWb1fmVX1bsOa1leFWPq1wrrSo/V2dlmFc8WcE0i2VF28rDCIdQuGdnz9Re8cOPfR/kXdHS6ZjlxH5bxJ/lr2CsvFvxpMo1CF5HLiM/2au95hv+W/eU1+B6Bl9g6HB0039fNaPVSOtV7VWe0lLVXMXs1IM1VrwyvUdclC6Vf5W+r8RMnxmOWR/Fscrlmhl8KmfWlxGOlX3mWmEf7VWc3uX9O+KrsLCOHKs9WLtK36/gVvV+55yv8EP1zLzwL8KA0b6Io9nc96wVv1HdrL6VdpkPo16MDXNGfnHuV3la8fiqGSuzMu1HtezHCq8Zv9/lEWNT5y723u1ZptFKb6XBCPNm58+rWtInm2d2/vfQoy8feXbMjPAkV/V4VadX/GJebUKjq7NUr+h3hcOKbq9oNMvlqkd2oUd2fiUM4t16vdJH4XrnnHfV2GDPxHkVvtCn6rmyPruG6xnOWf58HjHTN8NV5V3xezTvam0rdKjOR/xWvB3pNeKsfKrWr2gW+W7nzxaqGTPcFd4M2wgz6pjlOuWvaLDCp8LBecj7FUyvaLfSM6496duAU/zfNn6c7/8n4Oe/L3X832B/hf939ANi3/t+/B85347/RxD/r4vAscHcfe/j/qw9Y9zx2P2Bae+xz/jjmBMYvx/nt+P69/vjPePAuEe3x1rwjrVGWm2W3+fhf+jV4Tq4N4gN8IfOMSM4Re9YwzmII/PSYD34NMo1yrOkl7qHcHZVc3Wvug++ImZmtIt4OH90rdYrnWfXMz1n+Kz4jOdu45+bqn5lzgqfd8Us1nfjGvnxqkbZvkE45OH6TC9ca2/U5RU9/cUeVz3+/1TjlO+TdVcxqbq49mR/jzZRz2uazz8BcRlxFQ==</binary>
            </binaryDataArray>
          </binaryDataArrayList>
        </spectrum>
        <spectrum index="7" id="sample=9 period=1 cycle=3 experiment=2" defaultArrayLength="2739">
          <cvParam cvRef="MS" accession="MS:1000511" name="ms level" value="2"/>
          <cvParam cvRef="MS" accession="MS:1000580" name="MSn spectrum" value=""/>
          <cvParam cvRef="MS" accession="MS:1000130" name="positive scan" value=""/>
          <cvParam cvRef="MS" accession="MS:1000128" name="profile spectrum" value=""/>
          <cvParam cvRef="MS" accession="MS:1000505" name="base peak intensity" value="390.0" unitCvRef="MS" unitAccession="MS:1000131" unitName="number of counts"/>
          <cvParam cvRef="MS" accession="MS:1000504" name="base peak m/z" value="448.216729744609" unitCvRef="MS" unitAccession="MS:1000040" unitName="m/z"/>
          <cvParam cvRef="MS" accession="MS:1000285" name="total ion current" value="153.0" unitCvRef="MS" unitAccession="MS:1000131" unitName="number of counts"/>
          <scanList count="1">
            <cvParam cvRef="MS" accession="MS:1000795" name="no combination" value=""/>
            <scan>
              <cvParam cvRef="MS" accession="MS:1000016" name="scan start time" value="5.513266666667" unitCvRef="UO" unitAccession="UO:0000031" unitName="minute"/>
              <scanWindowList count="1">
                <scanWindow>
                  <cvParam cvRef="MS" accession="MS:1000501" name="scan window lower limit" value="100" unitCvRef="MS" unitAccession="MS:1000040" unitName="m/z"/>
                  <cvParam cvRef="MS" accession="MS:1000500" name="scan window upper limit" value="2000" unitCvRef="MS" unitAccession="MS:1000040" unitName="m/z"/>
                </scanWindow>
              </scanWindowList>
            </scan>
          </scanList>
          <precursorList count="1">
            <precursor>
              <selectedIonList count="1">
                <selectedIon>
                  <cvParam cvRef="MS" accession="MS:1000744" name="selected ion m/z" value="634.040501121181" unitCvRef="MS" unitAccession="MS:1000040" unitName="m/z"/>
                </selectedIon>
              </selectedIonList>
              <activation>
                <cvParam cvRef="MS" accession="MS:1000133" name="collision-induced dissociation" value=""/>
              </activation>
            </precursor>
          </precursorList>
          <binaryDataArrayList count="2">
            <binaryDataArray encodedLength="12364">
              <cvParam cvRef="MS" accession="MS:1000521" name="32-bit float" value=""/>
              <cvParam cvRef="MS" accession="MS:1000574" name="zlib compression" value=""/>
              <cvParam cvRef="MS" accession="MS:1000514" name="m/z array" value="" unitCvRef="MS" unitAccession="MS:1000040" unitName="m/z"/>
              <binary>eJwN13dcU9f7wHGVGUJ2IMyA4p61rdpqHc3n+HPvVWtr66j9uldr68YByN4gWwHrwlGto4JWAWsJDhInaE0cFeywaq2iVfidP96v3OSenHPuveee53lujq+ydFdbLWWq85abqouWxfoay6TwGkvwU5vlS59rlieKG5bHqhuWv31uWH4NqrNojbcs/n63LMEBtyxtgm5Z2ptvWXq0uWV5t+0tyw+Bty3NPW9b4gKdll2tnZYT7ZyWig5OS4uudy2TO9+37O593zLU94Fla+gDi6LHA0v1v/UWq77B0j64wXLiaYNl6NOHljW63y0nTL9bPtX/aSn0+9NyKehPi7ntI0tV0GPLb+bHlsCwx5YPXj22fHr8ieW611PL3eCnlpruTy1vL3hqOaV4ZjFrn1lyPZ9bWmmeWy4FPrdMafvccljZaJnzbqPF58VLy9WWryxr/V9Zmrq/smzRvLaEtnttGdbhtcWpbLL0CW6yHA9rssR5tWChTwv+8G7JdVNLtnm2wu7Vit+VrQhSt2KOrhVbDa04pHCRxy6E6114rnJFp3HlBxc3alzdOKhyw1XnRj+DGwqlO1f07jwxuDPU5M5bbp54qTzppPYkUufJDr0nKzUKftQpqGrhRbbWi0keSh4bleh9lewPU3JU5c3GRm8KFSq261Ss9lNR6qlGaVCjC1SzM0TNK38NJ0I0jPHQEqvVcs5dh1Kr4x2djml6HaEeepYr9Dz21vOTXs8HvnpuKg1EaA0c0Bl47m7kkreRnsFG/BS+LFf6ssPbRILexDOFHzqdH996+TNP60+Ozh+VRwBenoHM1wZSow8kxxRI4e1AbmuCqPcMZqwymM3ewUzWBdPRN5hkv2BmepspNJhR+ZrBZGZ0sJl2rUJYownhkDaEBl0Ik4whvDSFMCcghLT+IfQaH8Lb+lB8RShbW7ZBuLXhd48w3Mxh/OfSljCvtrzv05aNru044NWOP5Tt6Khqx2x1O7Zp2uGvb8cFn3Z4mdrRuU87eunbc9DYngVuHbjj3YFPNR0YaOrI39pO9NB3It2jMx8pO5Pl3ZnPfTrzd1Nnpvh3ocfoLmx16UonZVc+cOtGorIbd3XdmObenc5e3clQ9yA0pIc815OPvXriqe/JbZ+eeHi+TSvd2wzXv81N49u0Vr/DYe07JBnf4R/lu/RXvYtd8y6jQ96V97cXH6t7MdfUiw2uvXnj1Zuf9b3RG3tz6HZvrgT2YbG5D2UhffjM8B6B+vf5yLMvfbR9aW/si1tQX8Zp+/FU3w+M/bjv249efv0obdOPlO79cHp8wEtlf9L1/Yn37c8ac38uhvQn6b/+3Hvdn95N/Ylp7s+vLQbwVqsBXHcdQGf3Aaz1GIDNcwBtvQbwjXIA1d4DMKsHcFY7AD/9AD5qGkBJ8wBathzIOPeBFCoHMkQ/kFzDQOpDB9JWOYiLqkGEaQaxUiuPdYNoHTKI6/sGUej6IcWeH/Ja9SHjNR8y0fAh+/w+pKvWQp3eQpSPhTh/Cw1mCy004GGAFaHQ72NY6iVooxLcNgg+ayeY3yRwMQ4mOGgwCS2G8D/lEF76DSG71VCUnkP5UjGUd7VDuaEexkjjMFYHDWOn53DcvIZzxns4z4zDGe87nPshw+nmMYJK7QjyTSN44zeCx5qRHNCPRGMcSbz/SPzcR/GtxyiylaMI0o3irHo0W3SjeagfTYnPaHo3j2a3cgzeqjEsUo+hRjOGt3VjSNOPYarPGEp9xxDsN4b5oWP49soYYr3Gsko3lmKfsVzwH8vz4LFsChvLDP04NgSPQxs2jrBJ42huGkey63j5LMbzwDCedzqPZ1WrCXzoPQG34AlUuUzktcdEZikmkqGayBv1RKx+E+nZeiIHUybyg9skgjwm8btiEuOUk4jSTJJrfxLT/CehWTuJDzwn85X3ZPZpJzPadzIvFFP4XDmFHM0UuadNYaF+CtcMU9jlO4VV/lO4FzCFf3Ufsb7VVHZrp2LUT+WhcSoTfaeSFjCV5kD5e2v5vcNUmkI/ZqnrNC5rplGin4bGPI2jldPooPiEYdpP5DvxCU0+n3Ao8BM6XvyEibpPKdd/ylvGT1nl9ykN/p+yLeRTonTTmW2cjsU0na86Tidz7HSeuHzGAcVnpCs+x035Oee0nzMi6HNyQz/H22sG65Qz+Nt7Bj/oZ9DOOINMnxkMNM/ApJzJf6qZLNTMpMIwU661mTQFzGRo5UwGKWdx2HsW7dWzyNLMYr1+Fk8Ns7jhO4sRfrO4GzYLg2I2d9WzmaydjVU3mwGG2XxvnE0739mo/GcTHjCbZ4Gz+V/wbPqEzWbwm9l8FvAFm6d8gfnHLzj+6gsK33zBX65zaKOZg0o/h02GOTQa5/CR/xwuBMyBoDkca5xDdeCX/PHNl6w2/Y8HXnPl+zeXI4a5dPWZy+aguSwPkZ/P5vKocS5zXs1lypu51DTNZWiLeZxpOY9DrvMo8phHkGIeaV7zcBrnMb/rPGa5z+eS13zOqObT2mc+Br/5co3Pxz1wPuFB83kZPF/2PZ8/Q+fjCJvP3h7z6TxqPiVuC+jgsYB05QJctQtYp1tAo34B0wIWcDVwAWODFyBCF3Bn2wJWeC7kiWIhC5QLqfdeyEz1Qn7VLKTKZ6GMOQspMS8kOGwhzV0WMt5rEReVixiuWsRJ3SI6+i/iy5eLGN9qMf2ViznhvZg+6sUc1izmLd1iuZYW08m4mDamxRT4LWZr4GLWdljM6vuyjfcS3lIvYb9mCV10S+Q+uYQinyW0Ni3BN3gJvVRLOaxeSk/tUhkHl9LdsJQS41I6+y5ll2kpYUFL2R68lJCQpeSFLiWozVIm/LOUcsUyTnsvY6B6Gac0y+ivW0aZfhn9jMs44bOM903LOO63jD4ByzgauIyDbZcxXrccu89yxpmWY/OTnwHLGdt+OYu0X7HU/ytW9/wKleprtod9TW/tCk4aV2APW8GyKytY4PMN7mHfMKXxG6b/9w13X3/DF03f8LD5Gxa0/JbVHt+y0/9bDgR9S0LTt3LvWsk135U4/FcyK3AlC8wrGeu2CqdiFb97r+JfzSq536ziQOgq3m2zioHtVnGp0yo+676KORNX0UO3mjM+q/kseLXco1bzpPVqbN5r+EK3hj/1a/D0X0NYyBp6tlnD2fZryNSu5TvDWj4xr+WfNmuJ6bCWcvU6hmvXYdetY5phHfeM6/hXvR4P/XqSDOvx91lPF7/1HPFfz1jzel67hHPaNZzh7uFc8QgnyzOc6YpwGePDaZD2KcNZ5h1OH1W4jBfhRGrCebY+HLExnKkR4bwbHc5L6aeYcIbFhdM2KZyH0sBm+V2xAY3XBnKUG2iv2iDzmg0EGDfQzryBgugNdIndwELFRurUG7kUu5FP4zfSNmEj7ikbWeqxicn6TfJ93ESLxE0UrN/M3YjN9NuymfPRm0mL2czL1M182LiZU282M6Z5M34tIrgjTXeP4LFHBBsUEQz3iqDYO4I2+gi+io6gf0wE7rERnNoRwcFXEZxtGYnOM5I6qVgRyUKvSPooI2npHYlVSlNF8qk6kg6aSJb7RFJjiuRmTCSL4yJxSYhkRlIkXZIjGeGIpMo9ilSPKDoqoijziiJKGUWgKopaXRSLDFFM2xDF2IgoVm2Jkv+Pom98FNmJUXyRFEW5dguPDFvwPrNF5nnR1Eqeymje6KPZOT2aEbHRrEmI5sYf0bztFUOGNobjy2NY/jJG5hix+ChjWauKpd4Qy6L1sdyMiGVFVCxsiaUkJpZ1ifJccizXb8ZS8zqWEco4Nqnj+Esbx6h5cZi3xPGnVBodR3RMHFNi43gWF8cLt3j6qeLxUsdTKxn18YyNjSckLp5HUlxCPJ2T4nkpfZkaz+EWCeQqEqjzTmCPKoGV6gSGahLw0yZwTJfAZEOCjAUJvOOXQCv/BFpvSWBMWgKP0hMY4JbIbfdEtmkT5b6SyJWIRL6OSuRYTCIv4xOZn5TIVO8kDhmSeD8giZKgJJ7EJJEWl8Q3z5JI8UqmbVQyd14lc/i/ZDo3JfNaWt4yhRnuKaz1SmGMMoX5mhQWxKVwPyGFK76p/Biayp74VNYmpLIsNZUBb1J57p1GlSqNPHUaSzVpDNamcc83jeLYNEbGp/FvgjyfKM8nyfPJ8nxKGo9S08hIT6Pnb2n09khni1c6Pb3TcVelUyd9pE2npT6di1vS+TYmnVGx6bSJS+dZcjrL0tKpUmSQ75XBUO8M/lHJT10GwfoMuV4yWBOfwfrMDFSKTJkHZ8pnksmshZncTc1kmmorcbqtaI1bmajOYvaWLPZuz2JySDa+I7M5ty6b7zdn889/2QS557BekSPz8BxS1TmEG3N4t3UOQ2NyiEjIYXpiDn2SctAm5/BQ+joth9HpOXTIyOH+8xwmuuVywjOXEO9cXkol6lwiNLl8ps3lPV0uOn0uf0iVhlzyjbl845PLON9cOpty+dUvl2P+ucwNzJXxNZeKlblsi81lVVwuE+Jz6ZaQy53EXEqTcklLzmVRSi5DU3Npk5bLa+lqei7Rmbn0z8rl1sVcenjnoVDlcVKdR6Ymj6XaPM73zqN/bB47E/L4JCkPXUoef0jb0vJYnZ5HdnYeVZ758l3PR6PKl/VKPoM25mPbnM+sqHz8o/PZE5tPZFw+HyTk8zQxn80p+fRNy+f97HxOv86X4xagVBXIvLpA5ksFlK4u4LdIeRxTQENcAe8kFxDkvY0rqm2cWLuNz+K2yfWyjZFZ21Bt30ak53b6JW7HL2k78anbCVcV8lxbyPf6QkbOLSQpoRDPlEIetyzirmeRXBNFmNRFJOmKWKwvYpShiJ99i9jkV8QM/yJORBWRkFhEp5Qi6lOLOJtWRHF6ERszihi0tQhzVhE7dhcRcaqIsReKmNuqmBmKYkpVxXJNFvOvvpgrhmIOG4tR+xfzlxQTVExoRDEno4rJTCzGmFrMofRilmYWM7ygmJkBO+Sa2YFn3A5+SdvBluIddNy5A6/KHfh7fSfzhe84Gfcd+fHfsS7hO/rod3I4Zie3knZS4bGLYcpddPHeJXP1XTwZu4ujCbv4JHkXque7eN+wm5EBu3m9ZDcXN+xmqmIP5T572OG7h7j4PbxJ3kNl6h52pu3hmtdetLq9bPTZSze/vej89/JMKgvci23+Xnxj9vJK+i5+L4sS99I7eS8BKXtpku6m7uXntL0sy9zL/ry9bPcswVdVInPTEhzqEio0JezSlrBEX8IkQwnvG0sI9inhgW8JB/xKSI4owTOmhKNxJcxOLEGfUsLN1BJ2pJcQnVFCn6wSSr324a/dxz3dPlKM+2jvt4/NwfvYFLePufH75BqQ55L3kZq2jylN+2jTYj+eLfczRLufbrr9VBr3M8h/PwM+2E9twn5+StzP1cz9bM/aj23bfjwe7CewxQHe9TzAeeMBJrgd5Gz6QVZvPcg6xffsD/geY/j3zEr6nvvN39Nad4hX6w7xw4ZD9E86xGLtYboGH+ZS0mFZE/zA4dgfuJb2AxGqI3ysOYLQHqG77oisOY/QynCEv6QzPkfY63uEcL8jzPM/QqegI/yy4Qg5CUeYlnxE7oVHcEs/wt/Sga1HyMo6QnntEf6vxVHyPI6yXHEUq/YodwKOcnjDUaI3HWV45FGOxx2VsfAob9KO0pB+lJ8yj9It/yif7jxKTItjrGh5jBmtjqFxP8YDj2OkKY/h3/EYBd2Oye3kGPMCjnN843EmRx0nMOa4zLd/JGHVj2yN/JGeXidQep/ggeoEAX4n6BF7gsZ4+T3hBJcTTzAx4wQtdKU8ko4bS1nRrpTunUoZaSllV3gpGRtKmbG5lDERpQyILKVrVCkBW0p5EFPKldhSyuNK+T6+lDVJpcxLLmVqSilDUks5n1XK8wulqBtKGd6ijA6tyrjrVobNvYy53mVMUZXxf+oywrRl6HVlMj6U8bd021DGBWMZZT5l7PEtI8tUxha/Mr4IKJO5exmh5jIubyqjb1wZfgllPE8s40pyGRUpZRxKLWN7WhnrM8roklPG0QNlTPU6yVDlSXzVJwkKOsmS2JOok09SknGS3MyTzM8+yTPPU8zWnWKC/hQuplPMCj1F3jenWBZ9ipkxp7iffIqMjFN8mXWK18qf5D34ieAtP/G1y2m+dD3NMPfT9PU4TbPXaaL1p8lrfZrSjac5U3Saax5nWK4+I2u2M9QnneFg2hmeKcs5qSmnUFdOur6cVcZy1EHliM7l/NOjnE82laOKLue32HKq48s5lVDOwcRyVqeWsyitnBnp5fK5lfNmfzmjLpYzyVlOYssKnnlXUK+q4IKmgtPaCg7rKtipryDbUEG8sYJwnwqW+1Ywx1TBVL8KRvpXMDCggncCK2gfVIG3uYJm6WlIBb+FVnCjdQU/hVWwrFMFb3evwI8K/CdXMPbbCm6HV7BySwVD4ipkPldB68QKjEkVeCZX8J/0d0qF3GcquJpWQVV6BWUZFRzMrKBoawWZWRXEZFewNqeC2XkVfJRfwYgCOZdtcpztci6FcpyiCs7sruDIngp27a2gXVUFi5sqmNUs27hU0uBZKevISvLVlSzUVzLDUMlEYyVDfSr5wLeSt0yVhPlVYvKvRBlQSbP0IKiSuuBKjoRW0qarbDe+EtW8SpauqOTqxkpObq5kR2Ql8Vsq2RBdybj4SgYnVNItqRJFaiW1GZVcyKxkVX4lk7dXEv64knSXs6xzO0tr1VmaNGfZZjpL/eqz9Iw9yw/pZ8nLPEu7e2c51upn3lb/LOu0nxne5mf+yf4Zo/c5bNHnCE8+x68uv7C8wy+0WfMLP0b+wqzEX1hz8xdeuFQxy1DFQFMVvfyqCAis4l6oPH6nitnhVURurWJtVhUf58k2ZVXMUVmZpLEyUmtF6Kz001t5x2Cls9Eq620r/r5WtCYrzX5WXvhbeRRg5UGglV+DrJw3WykNtbKok5XBI6x0HW0lcKyVJxOtHJ1mJW+6leWzrAyJtNJ7ixVVvBW3BCt/JlnlXm7lZoqVy6lWqtOslKdbOZFh5VCmlT1brXLftpKVbSU5x0p4npUlBVY+224l57iVjaVW1tVZKTZUk2usJs2nms2matb4VfOVfzULAqr5IrCaScHVjDJXMzikmv6h1fi0q+bVkGoWrqzm9+hqbsZWcySpmoy0ahLSq/lfdjVTc6sZl1eNpaCa3ZerEa3O4+d5nj9U54kLOM+K4PN8GXKeM6vOMyX6PJa486zdeZ6nt8/T4HqBC54X+Nj/Aod7XmBp1AVZH1yAhAu8lXxB1qYXyQ25iFcfKfYiAd6XMKou4b7gEskbLrG35BJXPWo4pK6R8bSGDX41LAus4ePQGgYl1tAvqUbG5RpCMmoIzKxBl1WDKruG5/k1VOyuYVhlDd2tNQRdrMF0qQa1rYaChzXk/F5Dxh81xP8l/9/Sxku1jWcaG4+1Nv7U2ajX27hnsOEw2qjzscna3IbdZOOCn40qfxtnA2ycCbRRFmTjeLCNAyE29obayG5rY34PGx/0tfFePxthg2z8O1z2O8LG/dE2ro+zcWmCjf3TbKg32lBssvEmQo4fKdtF2WSctnE10YYtSY6VLMdKkWOlyrHSbJxMt/Fjho0jmTa+32pjX5aN3dk2duTY2J5rIy/PRla+jfQCG8nbbMRvtxFdaCOiyMaGYhtrd9j4eqeNpbtszN1jo/cxG28ft9H9RxsulTb+/sXGjYs2rlyy8YvdRo9XNrr8Z0PlYkfhaseptnNVZ8emt3PRYMdqtPOzj51yXzs/meyU+tlljm7nhwA7BwPtssayszvYzg6zne0hdvJC7WS3tpPRxk5KmJ3EtnZi29mJam9ncwc7KzvbWdrVzthedob1sWOfYmfLAjurlthZ8JWdnhF29Al2lEl2XqXZeZFu558MO48z7fy51c6DbDuOXDs38+zcyJdzLZBz3Sbnul3OtdDOuSI7lcV2ju6S8yqxU3DAztyf7MxTXWaa/jKjfS8zMPAyvcyX+fftyzyMuyxrisvcTL5MTfplrJmX+dbnCl/7XmGh/xW+iLrCjOgrfBJ7hQ8zr9Cp8Apzmq/wkftVhqqv8n+aqwzSX+V936v0CLzKV5uuMiL3Kns8rrHV5xrppmskBV5j+IRrGDZfQxl7jX8Kr1FXdo0ct+ukaq/L9+s6IyOuMyLyOsPirtP21XVCtTcI1Un6G4SYJD8pQAq8gTnkhtxv5HGkFHuD1mlSupQhZUpbpawbtMmRcqV8qeAGYdtv0HbPDdofukGHH27QtfoG3S7cYIihliHGWob6SqZahvlJ/rUMD5ACaxkRJAXXMtJcy6jQWka3kcJqGdu+lglda5n6Xi2zhtcyd1Itm9fXEhFeS0xULekZtWRk1pK5VcqqZWt2LVk5tWTnSnm15G2rJb+wlm3FtWzfUcv+o7UcOFbLn69qefS6lueudbz0qEPhV4eXf52MT3V4B9ahCqpDHVyHxlyHNqQOXWgdxjZ1+HeoY/DoOjZvqCNyUx1xUXWkxteRmVRHfnodBRl17MiuY09+Hfu31zHQ9SYfut1EeNzk63Y3OT7yJvr1N+mZeBPL1pu8p70FPrfY2PMWPdfcYp/6V4Idv1Khu80V39t8GH6bvKzbnCq8je7Nbdq1ctDJxUE3Vwc93Rz093QwVuWQNbeDz3UOFhgdLPFx8JWvg29NDrlvOwj3d7A5wEFckIOkYAdpZge5oQ62tXawK8zBD+0dHO/g4HxXB2/ec6Ab4GD0KNluuoN7Sx00rnDQfqODLpsc9NjsoF+Ug0FbHIhoB+PiHEyKdzAzycE36Q5WZzhYnynH2+ogPddBVp6D77Y52LPdQekOBxd2O1AcdxBY5mBClYOPrA4+qXYw47yDLy44mHvRwaJLDlbYZF92B1uuOoi/5iD5uuzvhoP8OgdFNx3svOVg769y7g4Hr/92MLKVk3UqJ5vUTqI0TuK0TlmrOmVO5yTL4CTf6KTQx8lOXyclJicH/Zwc8XfyY4CTU4FOyoOcnAt2yrjrpCbEydVQJ7Wtndxu4+RumJP6tk7+bOfkcXsn/3Zw8rKjk6ZOTly6OPHo6sS7mxNtdyc+PZwEvOXE3NNJ2NtOOrzjpOu7Tnr2ctKrt5O+fZwMfM8J7zsZ2tfJqH5OJvd3Ev5/TjJHOMkd6WTHaCf7xzo5PM7J8fFOzkyU438ix/9Ujv2ZHHOWE9UXTnRznPh+6aTTfCfdFziZ+rWT6SucLFjpZNUaJ+vXOknZ4GT7ZicHopycjJHXGevkfoqTh6lOHqU5+SfdyYsMJ68znbTMcuKe7USZI68lV15LnhP/fHktBfJatjnpuN1Jt0Inbxc56VPs5IMdTgZ952TwTifDdzkZs9vJxD1yHnvlPEqczNrn5H/7nSw96GT1IXmNh+Vz+NFJ0Qkn1nJ5f886uXfOyV9Vcswa2V+dkyuNThpey/m0uEOo5x2Gae8w0+cOGwLvUNnxDv/0vMOKEXcYuOwOg5ffYdXaO/QvvMPKfXfwr76D14s7WFreJUVzl/3Gu5zwvYtr27t8HHeXwq13OZd/l4+87/GF+h7zNfeINd7jg573GBVxj12p9ziQdo81P9zjquY+Twz3+WPTfVmb3ycx5z6TYn/jk7jfaN7+G6mNv9FX/UDGywfMPfKASfYH/OtaT0dlPRO09Sw01BPlW89Wv3q2+9ezO6CeQ4H1nAiqpyK4Xq6zeq6E1PNraD2/ta7nUZt6XoTV09y2Hs/29eg61Mu6sp42nerp3Lmed7rU80HXekS3eib3qOfnD+q5MaAe58B6EifK/62X/W2V/WXVy/hVT2NuPS3y61EU1KPfVk/bwnq6FdUzcEc9Q7+rJ3KfnNfBeua1aiDSrYFE9wb2KBp4pmvg/wIbGBPUwEfBDcw0NzA/pIGvQhtY21q2bdNAUlgDWW0bKGzXwN72DfzQoYFTHRs416mBms4N1HZp4G7XBv7s1sC/3Rvo2qtBrv0Ghr7XwNmZDaxLbaA4s4FjWQ38mtfAg/wGHhc08HJbAy6FDXgXNeBb3EDIjgZG75Hz2CvnsK+BsT83cNzzIeWKh5z3eoi77iFa/UMizA95b+NDtsQ85ESi/PzpIcXa32kZ8Dv1Gb9Tq/uDwel/0CXtTwwuf/Gx4i+WKf+ifeBf/Jb1F0+z/2JywiOqMh/xVtDfWDL/JqvlY+boHnPc9Jg7AY/xT3tMr4zHZOY95tL2x/xR9Bhv/ycEBDxhcPATJpifMCPkCdlhT7ja9wkfJT6R788Tphc+Yet3T3B4POW14ilK5VOZmz6lo+opGwxP8Qh+ylfJT/k+/SmnM2Sb7Ke8X/CUxyefEuz5D1s0/3Ay/h8ed3lGt++e8c3Sf0lI/Veu2+eQ+Jxe+c8ZUvCczTkv2JX3gpZFL1h6/QXfezYSrGkk17eRM36NXPZv5LeARhTBjXQPaWR860ZWrG2U9bpsl9HIypxG4nIbyc9r5Pv8RioKGrm2rZH/ChsJ3dGIq/IlL/xeEhT4UuboL4lv/ZKCNi/RJL7EPekVC5P+w5L0mn4+b/ik5xtqU98QrmvC17+JyUFNbDA3kRnSREloE/u7NbGkTxM/92uiV04TcQVNvCxuYs6eJpkLNPN5ULOsBZqJMzdTGNLM8dBmLrZu5lVYM9p2zZzu1sy8/zVTHtHM8oRmzqc0y1jTjGthM4FFzVzYK/9X3syiwS2Ec3gLMX9EC3FwdAthiWwhGitbiPbnWoh3FC2Fm6ql6L+vpWhb0VKc791KjBzVSvw3sZU4sLCV8E1oJdZVthJl11uJd9Uuok7jIr7UuohnklrvInKkIwYXcdHoIn4NcBFnBrqI7aNdRPcxLqJUGjrWRVyVZo5zEWvGuwjFBBeRIYVNdBEHpf6TXMTSKS5ix1QXoV3pIlbEu4ikBBfxXpKLOCuNT3YRC1JcxCupe7qL+Pi8bKtwFYqOriJuiKsYsclVzDnnKp5J2ipX0cXqKoa8dBX9Y93E4HNuoo27u6jxdhfhwl1sGuYu9MPdxb9x7sJ+2V3UqzxEmNZDZA71EP+N9RD/i/cQPnkeovIXD1Hm6ikKB3qK7zd7inuuCuHirhCHPRQCT4Vw1SjEUxRiaaRCGOMUole8QkxOUIgWVQox4IZCNOq9xLZkL5GR7iU6ZHiJ+Cwv0e6slxjys5e4IRVf8BIn7V5CvKUUu5cpxUc/KcVLL2+RNdhbDB3jLfZHeYvn0d5iQJy3mBHvLf6RurmpxPHBKpE2ViUSq1ViWYxaPM1SC68qtfi7pUaIdI1Yk68RRWc0ouSsRnx5TiMOumlFqqdWnFBoxWgvrfhaqRUKb62oVGnFAl+t8BBa8fv/aYV+qFb8O1wrBo/SihvSy6la8Xe0VuSkaMWXI/ViS5VeHLTpxWC7XnzraRAjfAxi+CiD6DXWIN5fYBATIgzCGGUQV7YYRHO0QaTHGETnWIM4LU2KM4g/pPB4g1xLBrFX+jDRIK5JC5IMomWyQWRKXVMMYkqqQWxMMwgyDGJRpkFkbTWIiacN4s9zBuFXZRC1VoNwPS9/l3pcMIiz0scXDeKx9H2NQQyxGcQtKcjHKB51MYqL7xlF6EijKI73EYVVPqJhjK8ojvMVKy77innXfMUXXibxWkpVmkS5t0lMVZnEYylKbRIhGpM4Ko3SmoRBbxK9fU3i66Em0W+4SbQaaRJZ0lujTOIX6bPRJvFCShhjEu3GmsRJaeI4k/hTGjbRJO5I304yiS3RJvEg1iTWxZmET7xJ7JNEgknckpYnmoQyySQKpb7JJtEy1SS2Sm+lyT4zZZ/S8ByT2G01iRvVJlFwwSQuXTSJOZdMoknKqDGJszaTWOXrLxp0AWKEMUCs9QkQT6MDRIQ1QGy8ECBevwoQJ9WBouBcsFhcFSy8rMFCXAwWClezcHiaxX2lWZwQZjFpsFls+NgsTk43i+kzzWL2GrPot8Esft1sFt9GmMWwKNlWWr/FLAKizeKINDbGLP6QImPNonWcWZRJU+LN4qkUn2AWHRPNolz6NMksGqXUZLPonmIWVdLsVLNolrLTzKJXulnUSPMzzMI90yy2Sx9sNYvr0rIss1Blm8UuiRyzuC0Z88zigDQ83yx+k45uM4uoQrP4qNgsnklnvzOLgQdk+5/N4kGVvC6rWRyrNou/zpvFlgtm0faiWfwkfXzJLP6VkmrMoovNLH6WZtjN4rW09bJZvHPFLC5Kc6+ahes1s+h73SyuSktumMXOWnlv6szCcEvO4Vez+PyBWczrHSIeuYaK8949xIfTe4hRg3qJIHNfcUGDuPhiojgVN18cb7lYvLVsidjguUVMcY0WAadyxP0LB0Xiy+NiwvYykX3hlLjhflooa86JR/kXxIjVl8Tbwi5uTb8i/FbWisM7fhMW7V8irOGF+H/a+ax/</binary>
            </binaryDataArray>
            <binaryDataArray encodedLength="1384">
              <cvParam cvRef="MS" accession="MS:1000521" name="32-bit float" value=""/>
              <cvParam cvRef="MS" accession="MS:1000574" name="zlib compression" value=""/>
              <cvParam cvRef="MS" accession="MS:1000515" name="intensity array" value="" unitCvRef="MS" unitAccession="MS:1000131" unitName="number of counts"/>
              <binary>eJzlWb2O00AQ3pLyJBoKiisoKQ6JnnHSUlxJQZEH4CGMBFJEdQVCJypXCKjuESyBEI/hkpLySmYvM3g82b9xbCeC4lP8s96dn2++WTvO1c+cGQA7NLA7d7A/JnTNCjmHP7bOWWJXyZyHrCuP4UB/TimOx/CjxCa+PsYmiy+H+AwFz+b8mxot13Pl3BnCEfy9huICIj58LM8hE7+pNWGp54+x5hIo5fuUemF9LlfPqVrS93J2xdYv0c+7azNxv8RuPQbIHl/LNR3zuBL9keN1DiwaGcuBRb9Dx470yqNj7VL2BrlQwJfO4KeOD0DeBysnpqzTKfpiyq9UnWo+8LytgQuWPpOsVWMMxkLXUIkdoWdkv43lIxcT1oSpeLFkDEvHxvgh9yl7McmsOdW+xdp/9sbnOC98LNWMMXbOEZ9UDCx9h/vChvaxUPXnfE/mPqVXg/VJp2QPTcUqxq1/pc4s+Rjr99T97BixL+2PIX2S95hvXWKcnj+2F8k9l6uJY0H2PtnLIBKTpfI9VX8Y81woDrGcl9ZTaO9RypH/AWN9bzhXMHx3uesr1bCnyNqN5bWkpnXN+PVA9EZ/vqEeCWTLWdXvo3getj2nX3vcjNii9zJz6/hcfLVoIse3o3z7mJ7T+7k/b4Wucb6m0FzNAZ2XMb7oZ1J7oSVysrQejVmvpdwyD2riAuuB1tdkPozx5hr2NX+FOF85d4u/F/j7FPEc8RDR4bXfnpv+HuISsa2GfO1gOKc/bgK2lNjHOteQ7vjvz9e0vkN7Wjr/TLZcEBzt51sYfp/WumLJpRNzsQ6G5svmxrj2KfbSnH/S5hb6bzgWfziOrIGgYh7ad+TsYX1zpKmO9XVEvUhOpZ6dO3+x+SEQJz1WclvHc279bZRdkImjzFNs7Ki647mExnhdAdSXH4gna1e/RnxZO/cNfz8h3q7vrrv7iFsc8x3xFXGNeI/4gHiJeLza6dMt6eQl6aQTPOb/0SATA63/ktOp2srNl+M+33dUiz42P6kPvEL/rshXoJ7he8SD1W7fuKV+sqnEvhL6byUNDH3X9hzKwVPUzhwXfWw21Mc2hLrq3wkaCH9rYn+B+JWqhUF8xbyss5Y6Yn2uydZLAvdI3rteCK2VdphqVozXfp86Dyx9b665rXOF+oXWqZguLRFP5i//5nrx3HbyvG2G1zKO3uYuon252jjEh5zmz8mxJXxYGqUaJHN/VvXvKB307/9ah4u1DnoOSUzln0VvuU/xNelDrE5lP5M6I9eWNZHj8Jz8sMwNIL7vkf/A784r7JeILeIj4g3iHeIF4hHiHuIGx/2ifQC/3zJ3auJRJ/SkVvGT9qbit8cb+j2nnn5D79tbsZ+r6X4DPf7qsVrvePgDYpM0tw==</binary>
            </binaryDataArray>
          </binaryDataArrayList>
        </spectrum>
        <spectrum index="8" id="sample=9 period=1 cycle=3 experiment=3" defaultArrayLength="2230">
          <cvParam cvRef="MS" accession="MS:1000511" name="ms level" value="2"/>
          <cvParam cvRef="MS" accession="MS:1000580" name="MSn spectrum" value=""/>
          <cvParam cvRef="MS" accession="MS:1000130" name="positive scan" value=""/>
          <cvParam cvRef="MS" accession="MS:1000128" name="profile spectrum" value=""/>
          <cvParam cvRef="MS" accession="MS:1000505" name="base peak intensity" value="63.0" unitCvRef="MS" unitAccession="MS:1000131" unitName="number of counts"/>
          <cvParam cvRef="MS" accession="MS:1000504" name="base peak m/z" value="432.188454232857" unitCvRef="MS" unitAccession="MS:1000040" unitName="m/z"/>
          <cvParam cvRef="MS" accession="MS:1000285" name="total ion current" value="83.0" unitCvRef="MS" unitAccession="MS:1000131" unitName="number of counts"/>
          <scanList count="1">
            <cvParam cvRef="MS" accession="MS:1000795" name="no combination" value=""/>
            <scan>
              <cvParam cvRef="MS" accession="MS:1000016" name="scan start time" value="6.514933333333" unitCvRef="UO" unitAccession="UO:0000031" unitName="minute"/>
              <scanWindowList count="1">
                <scanWindow>
                  <cvParam cvRef="MS" accession="MS:1000501" name="scan window lower limit" value="100" unitCvRef="MS" unitAccession="MS:1000040" unitName="m/z"/>
                  <cvParam cvRef="MS" accession="MS:1000500" name="scan window upper limit" value="2000" unitCvRef="MS" unitAccession="MS:1000040" unitName="m/z"/>
                </scanWindow>
              </scanWindowList>
            </scan>
          </scanList>
          <precursorList count="1">
            <precursor>
              <selectedIonList count="1">
                <selectedIon>
                  <cvParam cvRef="MS" accession="MS:1000744" name="selected ion m/z" value="804.262332602028" unitCvRef="MS" unitAccession="MS:1000040" unitName="m/z"/>
                </selectedIon>
              </selectedIonList>
              <activation>
                <cvParam cvRef="MS" accession="MS:1000133" name="collision-induced dissociation" value=""/>
              </activation>
            </precursor>
          </precursorList>
          <binaryDataArrayList count="2">
            <binaryDataArray encodedLength="10004">
              <cvParam cvRef="MS" accession="MS:1000521" name="32-bit float" value=""/>
              <cvParam cvRef="MS" accession="MS:1000574" name="zlib compression" value=""/>
              <cvParam cvRef="MS" accession="MS:1000514" name="m/z array" value="" unitCvRef="MS" unitAccession="MS:1000040" unitName="m/z"/>
              <binary>eJwN13dcU1cbB3AVDSt754Zcpqg4W2utWFd+j0pciHtUbbWOunC1tkpxoOxAAmEPRXAL7tYKagWsBlEJDkCtxFHRVytgLY4qvueP7+fm3nvO85ybe8964lptXKupNm7W1xrXiG4ZWzzrjS2iemOzqt7Ya3iDsY/2jlGqvGvUae8aDdxdo5/XXWNPn7vGEUF3jd/WNxqP+juN0o4PjL0DHhmnBT0yNg9/ZLz9+C/jj16Pjfv9Hht/C3hsfBr02DhH/tyYoH5uNHZ7brzV/ML4lbLFWMK1GO1eLca/+BZjB98Wo96/xdjnixZjYHurcVPnl8YHhpfGeS6vjHOVr4zJ7m+MAw3txkFB7cbv3TvgN2EHvJd0wKx3HVCn6Yidbp0wQNIJi2Sd0F/igjZRZ1SLu+Crgi547i7AADdXPPN0g4fIDSESN+yWu0Hd6oaZYnf8JHHHMTcPNIiFiHQT4aKHCDMkIhTIGI0YxRoJugukyHeXwiqU4aZKhrXucuR5yPGHpxyz3RT4T6TEdI0Sw31UeOaqQYhGA39PLWQyLZZJ9ejA6TFS7oUEuQFzNAZYlhqwQs5j6S4euXpvBHX0QaTOB2c9fLFY7ItIgR+O1PixtvpDKglg+brisEdXDBcF4ogyEKNE3eEi647zyu4IF/dAX3kPhCt6oFnVA7dFQciTBeGBJgjtbj0hEPeEStsTP7zqiTude2G5sBdOy3shX9obrereOMP1RpBHH6z07IOJyj54qeyLSE1fVGj7wp3ri1B9X9w29MWoqE+xVNIfQ0SfIUb8GRbJP0Ol5wC0SAfgO80AHFR/jp3qgdji9QW4joOglw/CUsUgTNMMwhRDMGJqg3HWfTDEnoNxRDQYHSSDsUs2GC/lg/Hc5Us4Xb/EWP5LHBYMwVvPIWiRDEGafAiCVUPwefsQrJEMRZtwGEbLhyFNPwwBnsNxVTQcP0mH40flcFQbhqNrwnDUeBgRJTNinwhwVQDzlECVJ+GGhJCsJmRxhEKeMNWX0CYZiTmqkfi7yyh4ikfBxI/CDL9R+K/LaCzxHI1K4WhskIwG1KNR7j0ai91DMEcbgge+IahICsEBgQnNchN4vQmugSb8FW3CjXoTvMVj8Eo5BmLdGEiU42DWjYPQexzEmgn4VBaK14pQlKpDYdCGYrMuFIJPQjFCORGpXhOxxy0MHh5h+EYehqm6MBi8wvCID8O6gDAs6cmOl8PwQjgJW+STMEY1CXsNk3C1+yRs6DQZdz0mo4thMvr2nYy0fpNh95iCfsIp+KCaggWaKajynoLVy6ZgfOepCPOcyvrRVJxRTMUNwTQUuU/DOuE0JPtOw7NO0/HafTo+FU9HjmQ6+1an45ZiOoappkOmnY4NuukY5zUdJw3TUREwHROEM/CraAZu62cgtfsM2NxnYpjPTDQHzcLn+tno3XU2SgbOhr/iKyzTfIV67Vd45/0VHrR+BaFmDjZo5+BTfg4uBs7Bi+tzECObizb5XFxXzcVR7Vzc8Z6L7gFzcU86Dwd85iHOfx5cRs3D11vnIcDtazwWfY2L0q8Rp/4aY72+BmTfQOM5H3HC+axvzscKyXwMUM0Hp52PKd7zsbbHfASKF2CTfAFeKhZgrHYBCr0W4L3PAvj2XIDeXyzAP+cXIFz0LaZJv0WV7FsMVXyLUvFCPNMuxA39QiQHLETnwIW4WLkQ8wWLEKVYhBm6RejjvQihvRZhiuti9BYthkCxGLYxi3FUvASd1UvgF7gEc4XfoZfqOzT+9x1q2r/DTPVS1GqWooJbigWCZZjqvgx7Fcug0C7DW8MyRMqWY7FmOW7ql4N8luOs73Jw7cvxn2AFWt1XYLnnCjQJV2C+eAX+lKzABOUKKAJX4IxsJQ5pVqK7biVSfVZC4rcSH06vhPLxStzsEI7z7uE4LQzHQHE4jkvC0U8WjkPycPRQhsNPEw49Fw6VIRw/FLF74lUokaxCT9kq7JevQqByFQpVq+CrWQUvbhW2d1uFCx9X4RPpahyWrUYfxWocUq5GkHo19mlWw9t7NYaJ12CIbA3K5GswWLkGp1VrMEizBqe0azDAsAb7+61BxoQ1qJWvxSTlWoRp1sKhZfRrcWXkWrQo16FVsw4vuXV4HbgOcsX3UKm/h8H7ewxT/8DGpPV457Uez6vWY+JXP2LYwx/xve9P4Pv+hH8lGxDkvQGm7huwzGcjWn03YqEsAmuVEXinikASF4FcQwRO+UfgQmAExnWPQKzoZ/RR/YwNAT9jjDQStbJIzFZE4qEyEq80kYjQRULFR+KwXyTOdY2ERbEJOtUm7FJvQk/tJpzUbcJQ/SY0eG+CxHUz/D0247x4MwKUm/HUshmHrZsxKHUzvhZuwSXZFqyP2IIdcVvwSrYVI+K3Yph1K6Z0jsIXblFIlkWhwBSF/jFR+I9JtkThM9dteM/YpNvgErcNW9y3Q+G5HRcl26GN2Q5BwnZkJm5Hz6TteMUM9IxGR2E0ukmi0YuLRnlUNHyio7E7IRpnU6Ix1y0GL91jUOYRA70ohvWrGDTIYlCtisE3mhiMjIuBND4Gt5ndCTEIT4xBsDkGXZJi0Ncag1m2GLi7xWKpRyw6CGNxmUkXxeIbcSzMslgMiGfXE2Ix3xyLLz3i0Fsdh7EJcbidGYerLvG47BmP/+TxuKCPx7MN8fg7KR4lbgk4FJ8AnTARgYmJeN3FjHxPMxsrzZiYYMbsZDPeWsy4ZDXjdL4Zf+wys3kzCdHyJPTXJqE1NgnDLEnY5JYMl+3JUMclY7A1GbVdLCgUWKB2t2Cm0IIgkYWtGSzw22LBQrMFzakWWPItWKS0Ynm8FUMTrHiQaEV0khVZ4hQsT0zB+PQUZGalsPErFZKYVJyMTUVdYiom7krF4/ZUbOtiwwRPG5u3bLCLbFgtsWGk1Ibf5TbYFDb8mGjDOLMNPknsfrINeRYbuuyyodEtDVGSNPSSpeGfsDSMT0iDX2IaLpvTsDMpDWMsaXhlTQNlp2GdIB28KB15knSslaZjtDod75PT0TEuA/3MGSjxzMRsUSbuxmRiaXImslyzIFFl4fgPWXgWnwWzWzbWJWRjXGI25lmz4doxB/08c3BalIPlkhys4HJwyJyDuck5GGjJwfe2HLwV5mK7JBfzpLn4QpYLmTwXlYpcfKfPxYbEXEw256J3Ui5s1lysTMnFzbRcLMjMxUNRHlZL83A9Jg8L4vPwMjEPe5PyMDU9D/8T5SNXlY/16nzo4vJxICEf0Yn52JaSj62Z+egr3MGecQf6yXewcXIHwrbtgDBxB/pbd+DnDztwQ7QT2qSd+ERTgPXZBbjguQtzxLvw0rALm2J3QZuwC23iQlhkhQiXF+KJqhDV/oWsDYUYay3EN+5F8PYswl1hEbLFRTiuLEJEXBHqzUX4wVKEASlFUKYW4VhaEeY8LMIS4W7ske3G0o27ccm8G7FFuxFUsRvZoj34WbUHZxL3oOeOPfDcuQfHxXvxs2Yv9kftRVPGXtwX7MM0+T4sjduH5Zn7kCLdj0GK/ZixfT/KVQew13YAoTsO4B/ZQWxVHUR54kHsMR/EJMtBpOQfZHPaIeyTHkKi7BAOaw/h2+RDkKccwmsmLv0Qnt07hLAPh5DqUoxWt2KEiovxmaQYxYpijNAUIz+hGFGJxfjOXIwJScXon1wMraUY7QwyivF3xxJ08Chh/bEEEeISzJeUYLS0BAp5Ce4pSrBOU4IDMSUwJpTgXHIJEqwl8E8rQU7nw5jgepj9B4dRkHAYK82H4et6BHfkR3A86ggKzUfgJTqKE1FHsTH5KFxsR7H23VEc8TyGJJ9j6Go9BnHKMSzNPIaAnGPo7n4c/ymPI8h8HAUpxzEn7Tgeep6Ai+oENkadgDPuBEZaTuCW7QRmSU6ik+Ik6pQnscf3JP7ZdBKC+JPISTqJVZaTCPH8BcK4X/CaOZX4C0z7fkGt26+ISfgVaxN/xVnbr3jodgr/Kk7B6HUKQ2ecAtlOQWn+DSetvyE59Tdc6HQarrrTOB91Goe3ncaPMafxxnwaj5PYufU08lJOY3H7aRS4laKDrBQvmLvyUlQpSnFKWYo9qlJ09yrFvs2luJFQiqPmUuxIKoU5uRQRllIstZZiZkopRqeWIiCtFPJ0FiejFM3Mn5mlqM4qxensUqzLL8WDLmVI8CjDdFEZ2/uUQS4rY2vRMvZ+ylCmKsMBdRlitWXYubSMjbFluGEtgyWtDF9ml7G58Az8g85g0c9noNx6Bv9EnUFB7BlcsZ3BxqwzmCw/C4X6LFINZ7E19ixmCs7hRNI5LEk9Bzv/O35zP4+14vMIkZ3Hi8jzmBbHfsefR4OoHMtV5WzeLkcPrhx8WDkWzC0HF1uOQks54lLKsTG1HCtt5fgmrRy/SytgVlZgs6oCa9UVWKSpwExtBcbpKnAsoAKjEyvY/FKBPkkVUFoq4GatQHNKBW7aKmBPq0BZegWOZFQgI6sC8dkVqPCsxE+ySrZercQUZSVCVJU4s60SqpRKuKdWYuWOSnzheQE7NRcgXXABf1su4HLqBexPv4CZeRdw7/gfUAovsndyEUFpl+Cbfgmdsy6hSGjHJqkdIWo7hmnsGKC1o5fODpmXHW4GOxaa7PCYbMeIbXZ0SrDjLfPEbEdjkh23ku24YrGj0mpHaYodx1Lt2G+zY2eaHZnpdiRn2BGdace6bDuW5dgxK4/l2cHy7LTj8wI7FLvtKKuys7GsClMlVRgnrQLJqjBYXoX+iioEKavgq6qCTl0FqaYKbtoqfGRe66rwgqvCY30V/vSqwvukKrxKrsJzSxUeWqtwJ6UK11OrcCyjClnZVbDmVCEutwo/5lfhw9Mq2FSXkai+jGLrZaTbLuORuBo52mpkbK7Gq/RqVORVY2nsFQxJvoJ+1isISrkC94wraJdcxRvpVTbPXkVl+lXUaq9h47RrmB9/Df7p16DLvAZF1jWkHL2GYkkNshU1SFPWYI2+BmOn16B3ag379mvgnV4DfUYN1Jk1kGXVQJRdA7ecGvSpYtddHfggcuCVxMH2nw48lznQJHfgocKBRqUDt1UO3FI72JragStaB+w6By5wDpzXO1Dm5cApgwMneAcOeztw0MeBvb4OpHdlccY58GS8A85QB6zzHeizwYHACAfuJzrwp5nFsrJYKSxWKotlc+BMmgO/pTtwMsOBo5kOFGc5sD/bgd05DhTkOpCVz+LsdMBc4EDcLge+3+vA1MMO+JWxdlY7cPeKA1cVtahS1uIPVS3K1bU4p6lFqbYWv+pqcYKrxRF9LQ551WK/oRYxgbVIX1KLjqm1eGerxdMsdq3zdTxMuo76lOuozLqOkx+uY6bvDSyOvoFQ6w2cm34T4dE3sSz2JlBwE1/uvol97reQprmFBO9b8Ei8hZeFt1DQfgs2SR1SpXWwyuvYXrkOMT51iParw08D6rAKdQjbWIcQcx2M2XUYVliHT+x16HeZuVKHvlfr0KeWuV6HXg118HOvh4+UkTFyRsEoGRWjroe3htEyOoZj9IwXY2D4evDejA/jy/gx/kwA05UJZLrVw9CD6VsPrwGMsR768ewYzuJbmJR6+NqYNCadyWAymSwmux5+OUwuk8fkMzvq4b+TKWB2MYVMEbO7HgF769H1UD2Cfq9H7+p69LlWj0/v1mNYxwaYdA0YwzH6BozjGe8GrJ7fgMT4BqRnNCAjswHZeQ3IK2jAr783wFV9Gyr/24jbfhs5qbexxHAHwbY7CD98ByPVd7F7+F2Ep93FiSN34VDdQzN/DyO33IPz4D18LWvEOnUjftQ0IkLbiM26RmzjGhGrb0SiVyMshkbY+EZkejci16cR+/wbcSigEae6NcL5SSPcv2zEqLGNWJnaiLW2RqxPY/UzWf0sVj+7kY0BjUjLbURefiN+LWpE81FW9lojshRO7FI5sVftZPtJJ45onWxv48RvnBNn9U6Uezlx0eBENe9EjbcTN32caPB14p6fEw/8nWgKcOJ5VydaAp34t5sTb7s70d7DCZeeTkj7OMH1c2L3BCe2RToRt8mJ1+lOvM9wQpDthGcOK5PrhCrPCV2+E/wOJ7oXOPFpoRMDi5zse3Zi5F4nxuxzYsoBVr7zfSxR38cKzX3ct9xHm+0+3qfdZ+/5Pooe3UeJ8gFOqB7gH58HOL3qAaYkPMAyyUNEyh8iT/MQh20PIdQ+Ql7vRwhNeYTlgX/hoNdj3I56jP9tfwxL9mN8K29Cga4J+7kmHNM34bRXEyoMTez5m3DDuwl/+jThL98mvPBrwmv/Jsi6NaF/zyZQ7yYMiWnCxqQm7EttwuWMJjTnNKFDfhMCdjUhZA+7zz1BqNcTzOefYJn3E9b/nmBX1ydo6PkEVTlP8OneJ5jLPUWmz1NUWp6y9QE7Sp6xfdozfMU/w/7oZxhke4aetuf4K+tv7Nr0Aur8F3DTNUPFNcNP34x+Xs0YwzdjtW8z1uc0o7q1GXmqFrZmaMEpTQv+0LZANaoFOlsLNua0ICOvBa57WvBB0wqhrhUc14rPvVox0tCKyXwrIn1bcaNbKywhrcg3teLA1la8yW7Fpzta8ZR7iS/ML7HO+hJ/Z72E+dW/qNG24b6uDS5ebejKt+Fz7zaM9mnDDN82nOvG7vVow8ugNszf0ob1KW04mNaGlqw2JBa24bn6NSS61/DhXoO8XmNu79dsDfoaX2a8xprs10jPfY3z2jdwN7zBm9Q3yM97gycFb+BneYuQlLd4HPQOXlHvsHPPO3Tq8gGf+32AWteOnlw7pnm1Ywvfjgzvdhzyacff/u3o3a0d6N6OlUHt6Lipna072uGR1Y4BOe0Ym9uO9fnt2LWzHacK2iHZ045FB9px/XA7PuM+4gfDRyTyH3HK5yPe+X+EtOtHBAZ+xMPUj6yffcSLnR/xeZcOtHJkBzoW0oHspg7kHNOBopPZ7yMd6L6dXb/SgXxMHcle2ZFeODrSLtdONNq9E6UIO9HDhE7U/KgTPfZwod/FLnRb4kKvpC60ReZCYrkLdVe4kFHpQt+rXShmvAspJ7hQAdMn1IVKmZsTXWh+mAs1MxGTXMh9sgulM0emuND0aS60eroL9Z/lQl8sdKGx0S70NNGFDia70CSrC71LcaGLXTpTfWhnEk/qTAWVnWnGnc6UOakLpSR1oX1TBGRKEFC/ZAGdYyZYBPQns8wqoHdMXIqAtKkC2sMMsAlocpqAkjIEdDBTQE3ZAhpyVUCXmVnXBPSU+bFGQK4OAaUzXWsF1HxDQNZHAuoicSUbM0LmSkEqVxof6krLJ7rSz3GuJKxxpXkd3eiG2I1ejHKjErMbVVS60QJ3d5r92J26Sj2oTuZBEzkP8g/zoFuTPOj1ZA/aGOVBO60eFDPak5QJnvTI6klcrSdZXIU00l1ISzyE9JapFQnpz7FCCh8npI7jhdQQKqRlE4V0a7KQYuOFxCUIaf0eIZ0RiejuKBGFh4pozCQR2aaIKHubiKomiWl9kphOlYvpwxgJPY6X0IskCaksEvqzSkIZ1RLqeUVCk65KaIKHlBRSKcWNldLj21LabJLRholyOhsjp/8S5TTeVUHzPRX0mkkUKshPpKBxYgVVmRT0aoyC4scqyHucgk4yY8YrqJEZFqugG0xavIKCEhT0OzM1UUHPmM1mBamTFHSQGZGsoI5WBfVKUVA583eqgtimhmZdVVD0NQXpaxR06YaCIgRKGnZTSa2RKjLEq0hkVtE1hZqehKpp00Q1dUxWU1+Lml5Z1TTRpqYdWWq6dUlNUTVqWvO3miI6a+hgFw01CDR0xV1DCz009J5J9dRQkFBD5cxMkYZamBixhrwlGvqFGS/V0F9MhExDCrmGDjBGBYvDrFJqyFWloR3M52oWl3mvYbF0GorVs/peGppgYPWZCJ7l99bQal9WJkBDh3pp6DQ0VGTS0OAxGrrOLB2roU7jNJTF9BuvoUvMvAkaes0khWqo60QNnWGeh2koapKGuMkaOsZIpmloxQwNNc9l7fpWQ/cjNVRs1tC1qxoKuMHO3bT0r1xLzgwtVbvpqE2oo/fROnqerKMJKTp6zISk6ehAho6QqaOIYzraflnH3jNHxxQcLTdxlDGRo/8mcWSeyVHXWRxpF3H0bzRHSTEcdYvlaGYcRy+ZhHiOAhI4OsNMS+SomYk1c+SbxNFpZnIyx/JytN3CEW/l6FdmYgpHT5mtqRzpbRydYMancfSY2ZTOcmVwdJQZk8lRRBZHJdkcjc7hyMlsyOXoXj5H63dwVF/EUeEejq4f4GhgMUc5hzn65leO3pzmaOofHPlcYvntLO9llpeZWM3yMluvcOR1laOTzIRrHDUxm2s40jnY8zPjajn6i4m8zpHmBkdHGNNNjh4wEbdYe+o4UtzmSOzkqMO/HP3jrqeunnryF+upu1lPr2x6OvO7nvbAi57+7UU5AgMdNBvoL6uBdlw0UPAlA/1z20CciKdQMU//Y7ZLePKW8nSaaZHxFC/n6XcFT3+oefpxCE9XxvO0eAJPnUJ5ymO+mMjTdWZlGE/uk3gqZNZN4UkylaeR03jaMJ0n1QyevGbztHMzT6u38vQsniffRJ7KmOlmnl4y5iSeuifzVM7MsfD0hkm18tQnhSc7820qTx+ZbBtPA9J4qmGWpfMkyOCpgPkyk6c6Zk0WT6JsnvYxyOHpHjMmn6dP9vN05BJPf1fzFHuFp4CrPJ1jZl3j6V/GUsNTTwd7TuabWp7eM5nXeep/g6erzHc3eep8i6cdTHAdT8IGnv68zf6TOzwp7vLk94CnLQJvKgr0prOXvGm4w5uChT50i4lR+JCruy/d9fClBeN9KfieL/2g8KM1sX40Zbc/7ZsbQPe3BdBAawDdZErGdqVfJ3elyCNdaa4okNLHBdKaCYFUPyuQ1OZA+icpkFKSA+kTSyBdYxamB9KWa4GUUxtIr24F0slZ3Sg8vRt93N2NIlXdSSTsQaqQHvRWFEScNYjepwTR+fQgcr0aRPuY/reC6Mw/QfRpp560zqUnXZrQi44k9aZ/k3vTHWtv+u9Sb/K+3psWJfahdxP60o8JfWnqxX4UPPETakv6lI5M7U+Suf0psP4zmi0fQB0VAyh02gCyfzWA/F0H0hn3gZS3ciC9039BZvMX5BE2iIpzBtH4ukEUFhpM1duDySsmmFbEBpMqLpjOMKKEYDrJdDEH057kYFqVF0wbLwbTOnswVVYF0/LLwaSsDqaFV1jZq8E091owCWqCaW9tMNklg8k5aDD1Dh9Ms9KHUPGlIfT2yhDK9BxKybKhdIsbSje8hlJ6yFBKnDiUtk0bSpsKhtKT+0OpU81wMohHkD83gsJjR9DFhBFkN4+gHywj6CfbCOpUPYIOXx1Bs6+NYPlG0PHaETTv+ghaUDeCzt4dQSM9jDRGbKRxUiMVyoy0R2GkMKWRinVGOqw30jEDuzfZSBOmGmnRTiNVzSc6dYOosp6o6jax8XgkVcwbSV2Fo+iRPoTy+BBqHBdC59aH0KTCEOpRGkLcpRAaXRNCHa6H0D+NIeTzJIT2dzDR751NZBCY6DLT3c1EdYzV00TDhCZ6weSKTDRWbKK3zD6JiaZLTdRFZqITzHy5iWQKE51jVipN5KVicZif1CyWxkS3mO1aE/XXmegBY+FYXD2Ly+R6sbgGFpeZ5s1i+pjoODPf10RSPxYrgMVihgWxcr3Y9X4mGj7IRO8GszYPN9GAUSZ6xKSMNlG+yUTjx5joP+bAWBPNHGci1/Em+oVZOMFEilATlTOrJprIO8xEV5mISSbqOdlEt5nYKSYaONVEjxnbNBNhuolamZ0zTBQ600QfmEOzTDR7toncvzLRKWbxHBNVzjVRzdcmGvStiZ4wYUtMpF1hooBwljOO5Uow0eudJjp4xETi86x9l01UUWOi+G5jqPD8eOrkmEDlMydSdKcwujkrjPLbJtMGydfknriInq1cQzcL1tBk1c+0TBdFwwNjKXW9mT4ez6cafTGtl5RQg7KEPtrKKdL1AtV9d4E6/u86eW9upQUt/9LohW/p//7Yq9Y=</binary>
            </binaryDataArray>
            <binaryDataArray encodedLength="1052">
              <cvParam cvRef="MS" accession="MS:1000521" name="32-bit float" value=""/>
              <cvParam cvRef="MS" accession="MS:1000574" name="zlib compression" value=""/>
              <cvParam cvRef="MS" accession="MS:1000515" name="intensity array" value="" unitCvRef="MS" unitAccession="MS:1000131" unitName="number of counts"/>
              <binary>eJzlWDF22zAM5RE09AAaeoAMHboF9NzBR8gRcoAOHjN27MgxY8aMHnuEjD5Cj1BSAiwIISlQomi/1+E/SzINgh/AB2RjTo9GBQPGONCtLQHAaBt2sP2/wTTksOZeLf1e6w89M5D/PrZe83wvDvnzlO+as+zl9y3jGtOc1Nk1PJZyW4vLmH/a3wJMGnxGGPbJOaJ1g316HsmLT2sUPmv8XIpdEwgdiJ0jd7bSc2+F5GkpLsDOt5RLS2taa0XJfrf0LZW7azWl9rlicc3azdRBqW97n7cmP7XzImdbu+ca3VkTp5Yc3fOeJX6l6inogRO6LHU4F8dYX75HLiQPJTmZ+r7lHFA6gwQfLxgTwOthrrLTfOWEdmrODWizt5N9B1MeUS4tabJmpm2ZF1dE+Ej1Rsr5C+PjxX8e7Xgfvnuw01oQtme1o+Bf7t/b+axMseH5URJTeZ2L1y1ipYqfqBGDOQ8e7x4f4fpgzA+Pnx7fPHqPzuOEcQtrf9nxPvD7jLF1Cu3gew9r0Qag3XAfcqKzU93Qes4930vLQUwTtsYqpvdnBHHCfXcZX6KA+WfWX9znyY519kzx9Hi143PiNaztMG5S89Wcoo0hf2S9Ruohp3dLebIlPuQXr39t3JPrIjy1qnuN1kDEv9I9ZBz3PksJNHlxrbvMPq1661Ku8Brh2ibjuLUeUr4RVxeY5hZtfGL5WIvTXH6n1ko929OPUmjyMfabq3YxjeV6dgsYzJWg/y70cY/fHm/Yb3rsOQZnPcd8dsL/mnEiv5wA+do65qW+D/eAvdrjL85kXw7jXPbd46uHOUx8n1hv7/GMjvHMcyZVF6U9cbCNcX7DmfAV546jnc/9lMeO567I8Zp8cw3N1hp83r9Uw+i3lGMdzl8vyAfNXk8YH6oJx/jgdtZoPL1PndAHrheSjy35uUfO34sve0P2ydL+VPPMsZ59ryCeqL4GPcF6Cvr3B3vPO2rlB+omf181qI8dvm/2drL3gNf0HnPGuqmlSbN+/TjvR/QOdkS9oP8s6JxnodtO3Nfun/vjH4AC+eA=</binary>
            </binaryDataArray>
          </binaryDataArrayList>
        </spectrum>
        <spectrum index="9" id="sample=9 period=1 cycle=4 experiment=1" defaultArrayLength="11569">
          <cvParam cvRef="MS" accession="MS:1000511" name="ms level" value="1"/>
          <cvParam cvRef="MS" accession="MS:1000579" name="MS1 spectrum" value=""/>
          <cvParam cvRef="MS" accession="MS:1000130" name="positive scan" value=""/>
          <cvParam cvRef="MS" accession="MS:1000128" name="profile spectrum" value=""/>
          <cvParam cvRef="MS" accession="MS:1000505" name="base peak intensity" value="41.0" unitCvRef="MS" unitAccession="MS:1000131" unitName="number of counts"/>
          <cvParam cvRef="MS" accession="MS:1000504" name="base peak m/z" value="650.017052191757" unitCvRef="MS" unitAccession="MS:1000040" unitName="m/z"/>
          <cvParam cvRef="MS" accession="MS:1000285" name="total ion current" value="5865.0" unitCvRef="MS" unitAccession="MS:1000131" unitName="number of counts"/>
          <scanList count="1">
            <cvParam cvRef="MS" accession="MS:1000795" name="no combination" value=""/>
            <scan>
              <cvParam cvRef="MS" accession="MS:1000016" name="scan start time" value="6.682433333333" unitCvRef="UO" unitAccession="UO:0000031" unitName="minute"/>
              <scanWindowList count="1">
                <scanWindow>
                  <cvParam cvRef="MS" accession="MS:1000501" name="scan window lower limit" value="500" unitCvRef="MS" unitAccession="MS:1000040" unitName="m/z"/>
                  <cvParam cvRef="MS" accession="MS:1000500" name="scan window upper limit" value="2000" unitCvRef="MS" unitAccession="MS:1000040" unitName="m/z"/>
                </scanWindow>
              </scanWindowList>
            </scan>
          </scanList>
          <binaryDataArrayList count="2">
            <binaryDataArray encodedLength="47916">
              <cvParam cvRef="MS" accession="MS:1000521" name="32-bit float" value=""/>
              <cvParam cvRef="MS" accession="MS:1000574" name="zlib compression" value=""/>
              <cvParam cvRef="MS" accession="MS:1000514" name="m/z array" value="" unitCvRef="MS" unitAccession="MS:1000040" unitName="m/z"/>
[truncated: 281,815 more chars]
