# Supplementary material for: Genomic and proteomic characterization of SuMu, a Mu-like bacteriophage infecting Haemophilus parasuis
Source: BMC Genomics. 2012 Jul 23;13:331. doi: 10.1186/1471-2164-13-331 (PMC3447690; doi:10.1186/1471-2164-13-331)
Supplement: Additional file 9 — P10.mzML P44236, gp42, putative tape measure protein, H. influenzae Rd KW20 Mu-like prophage FluMu (Myoviridae). [file 1471-2164-13-331-S9.zip › 1471-2164-13-331-S9.zip.out]

<?xml version="1.0" encoding="ISO-8859-1"?>
<indexedmzML xmlns="http://psi.hupo.org/ms/mzml" xmlns:xsi="http://www.w3.org/2001/XMLSchema-instance" xsi:schemaLocation="http://psi.hupo.org/ms/mzml http://psidev.info/files/ms/mzML/xsd/mzML1.1.1_idx.xsd">
  <mzML xmlns="http://psi.hupo.org/ms/mzml" xmlns:xsi="http://www.w3.org/2001/XMLSchema-instance" xsi:schemaLocation="http://psi.hupo.org/ms/mzml http://psidev.info/files/ms/mzML/xsd/mzML1.1.0.xsd" id="081007Emilie-080807-10, P10" version="1.1.0">
    <cvList count="2">
      <cv id="MS" fullName="Proteomics Standards Initiative Mass Spectrometry Ontology" version="3.18.0" URI="http://psidev.cvs.sourceforge.net/*checkout*/psidev/psi/psi-ms/mzML/controlledVocabulary/psi-ms.obo"/>
      <cv id="UO" fullName="Unit Ontology" version="12:10:2011" URI="http://obo.cvs.sourceforge.net/*checkout*/obo/obo/ontology/phenotype/unit.obo"/>
    </cvList>
    <fileDescription>
      <fileContent>
        <cvParam cvRef="MS" accession="MS:1000579" name="MS1 spectrum" value=""/>
        <cvParam cvRef="MS" accession="MS:1000580" name="MSn spectrum" value=""/>
      </fileContent>
      <sourceFileList count="1">
        <sourceFile id="WIFF" name="081007Emilie.wiff" location="file://C:/Documents and Settings/ezehr/Desktop/wiff files">
          <cvParam cvRef="MS" accession="MS:1000770" name="WIFF nativeID format" value=""/>
          <cvParam cvRef="MS" accession="MS:1000562" name="ABI WIFF file" value=""/>
          <cvParam cvRef="MS" accession="MS:1000569" name="SHA-1" value="52731191d04f9d4f8dc646854266c78a04905c6b"/>
        </sourceFile>
      </sourceFileList>
    </fileDescription>
    <softwareList count="2">
      <software id="Analyst" version="unknown">
        <cvParam cvRef="MS" accession="MS:1000551" name="Analyst" value=""/>
      </software>
      <software id="pwiz_Reader_ABI" version="3.0.3324">
        <cvParam cvRef="MS" accession="MS:1000615" name="ProteoWizard" value=""/>
      </software>
    </softwareList>
    <instrumentConfigurationList count="1">
      <instrumentConfiguration id="IC1">
        <cvParam cvRef="MS" accession="MS:1000495" name="Applied Biosystems instrument model" value=""/>
        <softwareRef ref="Analyst"/>
      </instrumentConfiguration>
    </instrumentConfigurationList>
    <dataProcessingList count="1">
      <dataProcessing id="pwiz_Reader_ABI_conversion">
        <processingMethod order="0" softwareRef="pwiz_Reader_ABI">
          <cvParam cvRef="MS" accession="MS:1000544" name="Conversion to mzML" value=""/>
        </processingMethod>
      </dataProcessing>
    </dataProcessingList>
    <run id="_x0030_81007Emilie-080807-10_x002c__x0020_P10" defaultInstrumentConfigurationRef="IC1" startTimeStamp="2007-08-10T18:21:02Z" defaultSourceFileRef="WIFF">
      <spectrumList count="18">
        <spectrum index="0" id="sample=10 period=1 cycle=1 experiment=1" defaultArrayLength="19903">
          <cvParam cvRef="MS" accession="MS:1000511" name="ms level" value="1"/>
          <cvParam cvRef="MS" accession="MS:1000579" name="MS1 spectrum" value=""/>
          <cvParam cvRef="MS" accession="MS:1000130" name="positive scan" value=""/>
          <cvParam cvRef="MS" accession="MS:1000128" name="profile spectrum" value=""/>
          <cvParam cvRef="MS" accession="MS:1000505" name="base peak intensity" value="31.0" unitCvRef="MS" unitAccession="MS:1000131" unitName="number of counts"/>
          <cvParam cvRef="MS" accession="MS:1000504" name="base peak m/z" value="566.331111102746" unitCvRef="MS" unitAccession="MS:1000040" unitName="m/z"/>
          <cvParam cvRef="MS" accession="MS:1000285" name="total ion current" value="9291.0" unitCvRef="MS" unitAccession="MS:1000131" unitName="number of counts"/>
          <scanList count="1">
            <cvParam cvRef="MS" accession="MS:1000795" name="no combination" value=""/>
            <scan>
              <cvParam cvRef="MS" accession="MS:1000016" name="scan start time" value="0.167383333333" unitCvRef="UO" unitAccession="UO:0000031" unitName="minute"/>
              <scanWindowList count="1">
                <scanWindow>
                  <cvParam cvRef="MS" accession="MS:1000501" name="scan window lower limit" value="500" unitCvRef="MS" unitAccession="MS:1000040" unitName="m/z"/>
                  <cvParam cvRef="MS" accession="MS:1000500" name="scan window upper limit" value="2000" unitCvRef="MS" unitAccession="MS:1000040" unitName="m/z"/>
                </scanWindow>
              </scanWindowList>
            </scan>
          </scanList>
          <binaryDataArrayList count="2">
            <binaryDataArray encodedLength="79012">
              <cvParam cvRef="MS" accession="MS:1000521" name="32-bit float" value=""/>
              <cvParam cvRef="MS" accession="MS:1000574" name="zlib compression" value=""/>
              <cvParam cvRef="MS" accession="MS:1000514" name="m/z array" value="" unitCvRef="MS" unitAccession="MS:1000040" unitName="m/z"/>
              <binary>eJwM13V8VXUfB/D17e6O3dp2B6ioqI8onI/EWDeMFGzsAEVQOta90QgqNgaoKIgive7RomKjYo/F8/nj/dq9v/M73zq7955zUj4gxKgHBJNmQMjSDwiLjAPCBtOA8K5lQPjSOiAMOwYEjWtA8LsHhHGeAWF2/ICw2j8gvBkcEDoSBoTK9QPCR8UDwoXSAWFC9YBwf+2AsKRuQCivHxDObRoQftvM+FsHhOyXBoR7dw4Iz+4aELa/MiAc3z0gFIuuCVHKa0KC+ppwu+aakKW9JpQYrgnbjdcEk+OakOS8JmS7rwkv+a4Je/3XhBOBa0Js4jXBUXJNOFBzTfiv/pqgbLwmeDdeE27adE2YveWasGbbNeHtHdeEL166JvTsvCb8tOuaENx9TZhy5ZqwePiaUKMYFAa0g8LNxkEh1TQozDUPCuutg8JRx6Bw2jkoRHsGhTt9g0Kuf1BYGhwU9icOCrJ7BoXfigeF5PJBYWLFoPBQ1aDQUT8oDDYOCupNg4J/86Bw65ZBIX3roLB4+6BQsmNQ2PHSoLB356BwctegcOHlQUG8e1A4HDkkvKYYEr5XDwlDmiEhoB8SbjMMCZnGIeE585BQbhkSdlmHhI9tQ0KLfUj41zkkyN1DgsczJDztHxK2BYeE60cPCTNKh4RHy4aEVeVDwpWaISG6bkgw1w8JhRuHhBWbh4T6LUPCm1uHhN7tQ0LkziEh/PKQkP/qkPDia0OCQT4s5KmGhR7DsPCTcViINA8LRsuwkGQdFibYhoV8+7Cw0DEsLHcOC/WuYeELz7DQ6x0WovzDgjkwLAihYaEwYVhoDA8LMdcPC7bSYeH9mmHhRO2wcL5uWJA2Dgs3bhoWSrYNCx/tGBb+2zUsqF4ZFvyvDgu37h4WKt8cFvTvDwt/nhwWprUOC1WxI8JG7YiwRzciHNWPCFeNI4LTMiKMtY4Ic+0jQolzRHjJNSJ85B4RWjwjwjfeEUHtHxHuTxgRekaNCObrR4Svq0eE/2pGhP81cH3jiPDCphGhdvOI0LdtRLiyfUS4bteIMPnlEWH2KyPCU6+OCNtf4zlvMs47I0Jgz4hQIYmATRqBV+g6WQQ65RGYrYjAj/S0MgIRqgiUkEkdgZcoWROBVm0EinQRWGeIwJ3mCDTRi54IGG+LwHtTInBiagRyUyLwz7QIrEiNgCItAnvSI3BbRgSOUXZmBM7RA1k8LzsCspwIeHMj8BbdXBSBOY9GQLchAltpb3EEJpQwBxWWRuBrerQsAtdoTXkEtBUR2EIJlRH4gO6sisApKqiOwCM1ERigzXURCNVzvSECt++LwPjjEcg7EQFVUwQ20XvNXGuJwEn6qjUCD7dF4F9a1R4BdQfPp2BnBN6nO7q4jy51c18P85yJQLQoEq+KI3FQEokUaSSuyCLxrDwSsYpIVJJDGYnX6JAqEqnqSPTREm0kRLpIVJNLH4k3SGKJhMcaiQWTIiGeEokaenNqJL5MiUTmtEicpT9TI/FiWiQa0iNxW2YkjlFOViQu0EPZkfiHVuZEQpUbiTvyI/F1QSQsKyPxMv2yhvWsYz3rI3HjhkikF0fiNN1bEomrtKw0EtKySNTR2+WMXcGYVYxJwdpI3FkXiYePRkJ7PBJFpyLxPT3VFImI5kiUkLklEte1RuIATW2LRA/d3c55UFwne6U3uiJxc3ckZvwRicdjo/CJOAqTJVF4VhaFKnkUXldE4WZlFA5ThioKZ+l+dRSWa6Jwhz4Kp2i9KQqtk6PwyrQo3JAahdS0KPTR7+lRWJYRBWlmFOKzorCHTmRHIS8nCpdobV4Ueh+IwuJnuG9tFN5dH4XHSqIwSOtLo2Asi8JLNLo8Cp/SlIooLKmKgqg6Csdqo6BrjELB8SgMnYiC6VQUxjRF4QClNEehh+a3ROE3WtoaBUlbFOoovj0Kt3dEIb+TubqisLMnCr9+E4WAOBrvU5MkGtOl0YiQR6OUrIpovEpjldE4RGmqaJym+9TR+JOWa6Kh1EZjE4V00XjaGI2V9miMGRuNJ/8Xjb8mROPHSdGImRIN59RovEHjUqJxhLKnReMCLUyNxn+0Ni0a+vRo7KBRGdH4hKZkRqOb7s6KxvPZ0ZDkRCM+NxqPF0RjmIoLGXNBNLAkGvesjcbG9dFoKY7GDyXReKY0GhVl0XCUcw+Nq2Beyq5kXlpYFY0BWlvNvDXMS6NqozG1Lhrz66OxtCEassZovHcyGjOaohHVEo1ycrRG43U60sZY7YxFD3cwFo3ujsanlNITDXl/NG69yHldjka6LAZn6G95DFYqYrBVGYOwKgYf0yR1DLponiYGv5JUF4N6ek8fg2ZDDGYYY/A93Tg1Bl/QuZQYPDQtBmtSY6BPi8EOGp0eg08pJSMG92TG4MWsGGzKjgFyY9BBv+TFoGl6DN59IgYfrWWu9cxFSzcwX3EMGihQEoP3aUJpDFppVlkMfqTF5TGIq4hBNXkqY/AO3V4Vg8LqGFymJ2ti4KiLwbj6GPy7NQbZn8ag72gMVhxnfydjMPlUDLpJ3hKDjRRqjUF7WwzmtMdgSUcMJJ0xqKM7u2PQQjN7mKsvBo9/FYPtV2NwhzgWP0hiESuLRTW9I4/F7YpYnKLvlLF4WhWLaHUsXJpYvEW3amNxnPJ1sfiGntDH4nVjLMaZYmG1xWLQGYuOlFjMnRaLK7Q0NRaytFg0UjA9FkJGLOZkxuIXWpIVC2l2LBookBOLD2hibixm58WiviAW/sJYTJgei8X3sK4XWVcx66LvS2L5/xeLmLJYVJGnnMfp9goepxmV3EPPVLGnah6v4XFqquV6HXttiEXNq7GofTMWez+PxcYjsdh3NBbzjsfiN5KfjMUmSjgViw9pUlMsumh+cyxeaImFsjUWmymxLRYf0+T2WPTQ1Y5YLO+MhaorFlso3B2L/ZRyJhba87FYFBOHmeI4iKRxqCOfLA7v0wR5HH+H4/ALSVVxaKCgOg57CZo4dNCv2jhs0seh2xiHq6Y4qCxx2Ep/2eOgdcbh6Kg47JsQhz+n8H1KHLbT6GlxOEgPpsXhX1qbHoddGXG4ITMOn1NmVhyKc+JgyY3DbropLw5H6PGCOMS8wDpWsYbVcXhhXRy2rI9D0oY47KepxXH8HWFuWlUaB11ZHHbQmPI4fEbpFXE4RwOVcVhfFQdzdRxeoRtr4pBTG4dLNFIXh7L6ONzaGIe7d7H+d+NQ9CFjfs5ajrOOE3HIPRmHrymyKQ4V5GqOw9t0e0scZrTG4Qda3MZ5tsfB3xGHD0jo5Ky64rCsOw6be1hzL2um+/rj8DetPh0H/Zk4XHeWxyNFuF4kwiMSEW6Vi3CCChUifEfPKEWIVYlQQ/FqEd6jCRoR2miOVoQrtFQn4jURIdEgwsc0xShCL31uZUw79/u4JyCCPCiC8lYRLk0QITBVhLtSROii+dNEWJ4qgiZNhO00Ol2Eg5SWIcJZWpgpwjXakCWCJVuE3XRzjgjHKD9XhG/pqTwRovNF8BaIMHu6CCPz+X41X69j3g2sj5KKRdhP/SUi3F8qwj+0pkwEY7kIL9PYChG+pJxK1khPVIkQWS1CBblqRPzsiDC+VoRmkjWwx40i3LdJhF1bRDi8VYTsbSIkHGbMozz3pAjuJhH20B3NIrTQ7BYRfqGlraypTYTNlNTOmiilg3XRA50i/EvrukQwdYvwCt3UI8IR+qaX/Z0WYZxEjONUIBXjO3pGJkacXIw68ivE2EtQitFF81Vi/EEr1GJoNWK8RNdpxficLurEeFQvxgiVG8RwGsV4m243idFMm6xiJNrEyPeIcZkyE8W4/k4xilPFsKaJ8Trdmi7GCZqeIcYPtDhTDHGWGKFsMT6kyTli9NK9uWL8TWvyxLixQIwjNHGmGBNWizFvjRhj1otxiC5sYE3FrInKS1hTKWui8WVitNDscjGu0NIKMRSVYmyhA1VipFWLcZYW1ogxSPY6MW6rF6OoQYyfaNNGMVZ9LEbup2J8Q1XHxPAeF+M9mnhCjKsnOaNTnE8Te2wW4wvKbhHjEj3RKkZkmxiV5GkX412a0CFGO83rFEPTzXn2iPFVrxjLL4vxdYwEnWIJ5ksk0MskGCuX4Ev6RiHBU0oJYlQSfp4k8Kkl+IDu0kjQTfdoJfiLVuskMOgluNEgwRGKM0sQsEiwjyZZJfjHJsEtQQmeS5CgfaIEVwUJrp8kwZNTGDOFMQnTGJPuSWVMWp3GmOkSvEI3ZUhwlPIzJfiOFmVJIMqWoJ6CORJ8RFNyJeij+/Mk+I/W50tgKZDgNbq1UIKTtGSGBEkzJXhhvgS1j0twZbkEqpUSVK2VwLtOAmE9Z7BBgj9pVbEEL5ewp1L2RPllElymReXMXcHcFKpkbppSJUE/PVDN3GStleB1OlUnwc/1EqRvkuACjWzmXF6VIHmPBBP2cs/nEjx2XILKExLeT0kw8RSvA81vYg1kaGENdFMr+6eCNvZPi9slEHdI0EgJnRLsp5QuCc7QQ90SDFJJjwSOXgnm9EvwKz15XgL/RV6Pr3g9LjHeVcb5UwLJXxIs/FeC5UPsIUaK/4mlmC2R4gqpZFJsp+vkUnxO2QopLtGTSin/J6T8n5DCr5ZiH03SSNFL92ml+JfW66Sw6KV4nW4zSHGKZhql+JmWmqRQmqXYSqMtUhyiTKsUHzikOOmV4nmfFFv8UhwMSPHTGCm6xkkhv0OK3VOkuGWqFEUpXCdFKvfRqDQpPqPMdCku0uMZUkRlSlFN8VmMS3dlS9FD9+ZI8Q+ty2V9eVK8Rrfms7YC1kZLC1nbdCm20ZgZ7LeIvc3hXOZL8cI9nMV9UnxzvxQfPSTF1IVSvP2oFOMfk+L3x6VY9IwU4kVSlC+R4pUXpfhxhRSbV0lRtY51rGf+DZxPMedDllLOhm4rk6KJZpVz5vRCBedeybnTF1VS5FRL8XSNFHG1UtRRsI656XS9FKWNrOVdHnufvX8h5f2lFPYTrOck6zklxYomKXY1S3FjixRHqaBViu/p2TYppO1SbKJwhxQHKL1Tigv0WJcUkd2smT7oYa19vJb9Urx5Woo5Z6X4jZafk+LIBSmSvpYi4jKP/8jXf0rxxiDjR8kQJZahVyrD/TIZ/qNiuQx2hQxv0XilDHNVMvxOK9Uy6DUyvEw3aWX4QSfDEr0McoMMo4wyZJpk+IqeNMtQa5EhYJWh1CFDh0uG+W6uj5dh4l0ydNJfk2QwT5HhNbp1qgyzUmS4QppUGV6iG9Jk+JLy02X4jiSZMmyicJYMBygjW4aL9HgO68+VoYb8eTLso8n5MvTTtQLmL5TBOZ01zGCe2fz7qAwLHpNh83MyWNfK0LKOva1nX8Xsi46XyDC9VIaf6PkyGRTlMmyjMRUyfEE5lTJ8Q89UyfgMK0MjJdbI8AlF1suwt4H5NrO/rTKs2SbDbTtkmP2SDI++I8OuA4z3uQzVJ2SYckqG0zTUJENZswzuFhneJaFVhi66t02Gf2h9uwxvdshwe6cMrTS3S4artKpbBkOPDK/SuF4Zivpk+IWW9cuw4zTnd0aGIyQ7z3l8z3nQuiuM8RvP/12GmX/JMDVWjgqRHG/L5bhTIUcHzVfK8RetVclhVsvxOv1PI0czzdHK8Tut0Mmh18vxCt1skOMEFRnl2GGW44hFjnyrHLU+OVICcphulOOryXI8MUWOuqlyfJwix7lpcjyaKkdkmhxV5EuXYx9NyZCjnx7KlGOIyrPk8GTL8R4hRw5HvhydBXIsKJTjb1o3XY55M+W4vFAO/xL2skyO4jVy2Ndyz3oe3yDHm8VyjC+Ro5XmlcrxB5nK5XiNbqtgXzSnkn3Ryio5DNVyvErjauQ4STNr5bhC2no5jjfIselV9vGOHFHvy+H8Uo7/jsox4YQc60/JYWuS4y26o1mOdvqrhXNslcPSJscbdHs766B5HXKs6eR8uzhf+l+3HHN75Li1X47Zp1nDWTkO/yVHcqwCYYkCmVIFLtHTMgVEcgUa6YBCgQwl1+kplQJxagUSNVzTKvAVPalToF6vwKcGBdKNCjxh4nuzAp9YFIj2KRC4ToHIO/n3LgVSJvHvVP5NUeDRaVxPVaCaAmkKfEQp6VzP4HqmAjUUyOJatgLn6NEcrudynT7KU2BaPs1WoHaBAufvVaBuoQKL1iowar2C918K5Gzg+2IFpCUKjC5V4HPKLVPwt1qBZ8sVkFUosIXGVCrwBeVVKfAdPVetgLxGga10Xa0Chym/TsHnTAWW1CugaFBgO13fqMARKtiowA/0/CYFlJsV2EE3bFHgKBVuVeAnunGHAtrdCuz5UoHeEwoMnlSg/JQCniYFPqBJzQr000MtCgxTZasC8W0K7KMp7QqcoYc7FIjo5LzI38UZUEo3Z0OP9igQ1ctZULBPgf2U2q/ABXritAIxZ3hNKOEsrxPdF6vEeyIlIFailx6UKDFIk+VKnKaFCiVGqEqpxDm1Eo9qlKjVKhHUKbGf0vRKXKQnDErEGpVooESTEgco06zEJXraokSyTYlDtNihxLeT+XeKEtKpSmyhH6YpsSRVCWWaEjtobLoSx2h6hhI/0wuZSmizlHiZxmUrcZJm5SjxG63MVcKYp+RvtBK35Ssxr0CJe4qUcM5SQpjNXuYo8cga1ruOta5X4gI9sYG1FrNWSipR4iBllSrxDS0qY13lrIvGVCiRX8n66PkqJVTVSrxEN9YocZyKapX4hV6sU0JXr8QrdEuDEgu2KLFnG/NvZ95XGf8oY5xSQt2sxE66qUWJEzSzVYkVbUoY2pXYTbd1KNFC8zqV+IvWdSlh61bibZrQo0QX3derxABVn1XiyQvsPVqF+bEq9IhVvG4qxMtUeFShQrRShQSVCp9ShlqFZzQqSLQqbKbROhUOU75ehR/oeYMKO40q/GZWocKjQr1fBVmCCjvuVKFoogq+VBU+pJQ0Fc7T4+kqxGSo0EBJmSocpOwsFb6lxdkqyHNUOJqrwvQ8FX6mF/NV0BWo0FyowrzpKrxdpEL3TBXKZ6tw6zLGWK/C5Q0qPFuswvYSFcaWqnCMZpSpcIWWl6tgqFDhf5UqtNL8KhX+pg3VKjhqVHiXRupU8DeosHGTCqu/VOG+Yypco8dOsZ8m5mhW4TPKbmEuerZVBUUbe6Sx7Socp6IOFX6llZ0qGLtU/J5U4fZuFdrp3x4VSnpVcPWp8D5N7ueMLrDHr1jTN8wvUmO/RM3vTDUkcjW20HUKNb6kQqUaP9OLKjV0ajVepds0arTQ31o1NujUcOjVeJf6DWosNKpRY1LjE7MaepcaCzxq/DhJDe0UNdZPU+OuNDX6KCKD+yiUqcanlJmlxte0KFsNWY4a2+iGXDWOUVGeGivy1RhfqMauu9Ww3auG9GE17nmSe9apYSpW4w26o0SNTrqvVI3yMjXiy9X4kC5UqPFkpRqiKjU20ehqNQ5TQQ17qmMv9eylQY3PtjLeW2o0fqGG66Qa79OZU2pEN6tRT5+1qJHTquY9phrPt6mhbmc9NK5DjSb6s1PN/3vOo5uz6FEjsk+NhH41njujxh/nOZMBNR6M1iAjToOvaZFIA4tcg7dookKDHnpQqcEwVas0CKo1+IQyNNxPi7UayHUajNVr8LtBg9VG7rNqEDdJg1GTNSiYosG9qRoMUFmaBvHpGnxI0zI0uEhPZWogydJgCx3N1mBGjgZXaGWuBqY8Dd6gO/M1eKBAg8pCDfZPZ+4ZzE3frNDgpVUahEs0OER5pRr8QMvKNNCWa3hvoEEbLajU4D8qrdLAW63BPppWo8EFEtcxN11Xz9wNGvxKD25mv1S9RYNPt2rQ8ZYGC09pENGkwcFmDXJaNPiOnm/VQN2mwct0a7sGLTS/Q4N/qaRTA0+XBnsppZu56Mke5utlPjrax3z9nPFZxrqowT/faOCTavExXZJpsUOhxY1KLU7SHJUWf9I6tRYOjRbv0WStFmfoMZ0WsXotRhm0KDRq8QsZzVo8YNVimEq8WryWosV9qVpUpmkRSNfiE8rM0OJbei5TC2WWFjtpXLYWzXR3jpbPazw3VwtPnhZ7KSVfiwv0VIEWkkItZs3QwjZTiz3UXqzFvSVaXKOKUi38ZVrsp4xyLb6hZyuYo5I5aFwVc9Dd1cxBJTXMUavFPppWp8XT9VpIG7R4+SMtZh/X4g9yntTiiSYtRM1aXNeixTGa2arF77SmjXW0sw66q0OL0xTbpcVGGt2txZc0vUeLVb1avN2nRV8/Y1/jjEU6KCQ63CzVoZnululQItfBq9DhQ0pV6vAVydU67KCbNDo00Tytjt8xOhTrdPDoddhH0ww6XKRnjDrITDpsp5vMOsy16DDHrcO2sA7rR+swdRz/QoexU3XYME0HV6qOvwE6XKBtGTrcmKnDSZqbpcNftCFbB3eODntpWi5z0NN5zJHPHHRTAfcWsh66abYOwaU6HFylQ9c6HUbW61C7QYdDxTr8VKLDi6U6GMt0eIMmlOvQQwsrdIis1KGewlU6PvvqUFCtwy+0okYHc60Ob5NQp0M/PVKvQ0yDDo30ZaMOv27UYfUmHe7aosMte3XIPcRjTTqMbtbhCM1o0eE3WtOqg61Nh3dpcrsOT3ToIOrUYQvd0KXDcZrdrcOftL6Hc+llz3Sxj72eZi1XOO9BHbJi9Xg+To/xYj1GJHockumRL9fjZ1qu0MOk1OMt6lPpEaPRYyON1upxhIp0evxO7xn0mGLU40mTHjda9DhJf6boeT30cKfqsY9S0/S4RIvS9VBk6LGTbsnUo5XuydLjGlVm6xHM0eNTys7V43talqfH6/l63FmgRw8tLNQjaroeyTP0OEy/Funx0QI9mjbocXexHv9SWYkevlI99tPlMvZXroe2Qo/dNL5Sjy56sEqPiGo96ihco+ezjB6r6vTYU6/H2QY9xBv1+HszY7+jx6uH9fjimB6rT7DHJj0kzXpsp5tamJfubmVeKmtj3nY9PqGsDj2+o6Wdeui69HiN7uhm/T2sv1ePBhrVp8eXVNTPOZLjjB4vneccvuIcLunx4jd6zIw1YK/IgF1SA9pkBgzJDahWGJCoNOAQ5asM+JlWqg2waAx4h+7SGnCWntAZINYbsJVuNBhwispMBvjMBuyn7ywG3BYwYDhowLfjDVg81QBligEv0/2pXKfaNAOS0g34nAozDLhCqzMNsGUZ8C5NyTbgPD2dY8COXAPG5RnQQtfyDagsMCBvugHLZxhgLmItsw1Ys96Ai8UGLCphT6UG3FpmQDsNlzNPJXNUMQetrmaOGgPeo6m1BlygnfXseZMBBZu5h85vY97tBry0gzP5woDWk5zPKb5u4nyaua+F+2h1K2O1MRZNaWcseqbDAHknY9KtXZwt3dfNOqimh7X0stZ+A+oucl5RRghxRjwuMmKr2Ij/pEYclBuRqzDiJ1qhNOIdlRGT1EY+fxgh0xqxg8bpjGile/VGDFK1wYhEoxGf02qzEe9bjLhoNWKRzYgXRhtx3TQj/k41ojTNyN90I/ZTVoYRxiwj3iJkG3GGnsgxQpxrxDZqzjNiQb4RBdONuEK2IiMenGvE5XuN+HmtESvXGfFMsRGKEiN20W2lRjxQZkRkuRENdLTCiFmVRvxJxVVG/pYb8TFl1hjxHS2rNcJQZ8SbJNQbcZoeb2D+RuanmzYaUbXZiIQtRji2s/7dRiz92IjyZiMCLUYcoNxW1tFmhLXdiHdpSocRF+iZTiOUXUa8TP/rNqKTHuxhbb1GNNKYPiOO0ex+zvWCETMvG3GP1ITpChN+o7VKE1wqE/ZRmtqEb+l5jQk6rQmv00SdCf30mN4EkcGEbXST0YRqswmJFsaxMg7tF0xQTDVhF3WmmNCYasKYNBOO05x0E/6hsgwT/JkmHKDcLBN+ppXZJlhzTHiPpuaa8BUtzjNBlW/CqzS+wMTvLBMeLjQhZroJdxeZUDnThF9nmzB0vwlfrDXBvcGEjGITLtOyEhMMpSa8Rfyg4iw9WW7is78JL9GtlSa0U2S1CQ00psaEYzSn1oS/qayONdazRvq5gfU1mrB7iwlnPuHxL0xYddSE94+Z8NwJEyacMqGPHmsyQdxsws0tJrTSva0mDFNdmwnJ7SYcoVkdJvxJJZ0m+LpM+IRyuk34kVb0mPBuL/vvM0F92oTeMybUXDThxismtAyboJGa8RrdKTOjj8QKM25WmtFK96nMGKY6tRmjNGYcpdlaM/4iv96MA5RrMGOV0Qy7yYwPaJrZjK+p3WnG5ZAZZZPMODjZjL0pZqRNM+NbMqSZ8RbdlW7GOXo6wwx5phm7qCvLjIXZZsTkmDE214wmWpBnxuECM4oKzSiebkb8DDM+oZUzzXhvlhnauWb88IgZ9xebEVFiRgONKTXjOM0tM+Nfqig3I1RhxiEqrDTjN1pXZYa72oyPKLPGjO/pxVoz9tSZcbHejN2NnMtGM/opYacZr7/JHg6YofyCcU8yXhPjNDNOixmeVjM+pqw21kLL282wdJjxLqV0mnGJnutird2MQxN7zNjZxx7PmiGNsSBaZMECiQW1UguSZRYcoTKFBZ8pLShQWfArrVVb4NZY8BFlai34npbrLLDoLXzusyDFYMEles5ogdZkwf9sFmx1WLAqwYLdYyx4bJoFt6RZEJVhwUa6IdOCUzSYZUFNNvPmMC/NzrXgbyrLsyCYzxqosMCC3+jj6RZkz7DgR1pZZOH9sAWpsyx4a44F41ZY0E4PrGSOVcxBp1ZbMH8Nc1DyOsZeb8E/VL7BglCxhfdqFkwvsWBDqQWflFmQU27Bz7SqwgJHpQV7Kb3Kgsv0QrUFphoL9tCUWgu+omfr2Gu9BUKDhfcFFjzVaIFiowU9m9jfDgtU+9jbF+zrMHMdZa5jzHXcgl9OWrD6lAX7mizIaLbgxRbOsdWC9yilzYKv6fl2C/Qd7I3u6rTgPC3qYsxuzpP6eyx4otcCWZ+F19KC7n4LHj5tQdwZC9rOWjB0kdfrJwsq46xIFFlxmEolVgSkVhTKrPiN1sutvP+24hP6WWnFapUVTrUV+yhDY8X3tFxrhUVnxXs0TW/FN2QwWvE2TTZZcZEWm6143WKFYLXiLD1ls0Jht6LPYcUNAStiU6y4eZoVD6RasSnNirHpVgxnWFGfacWYLCtO0N3ZVlyjmhwrwrlWHKHZeVb8QxX5rH26FQdnWJE724pf6N17WccDVmgWWnFonRXT11txoNiK/BIrfqV1pVZ4yqx8LrLyurI/Wl3B/iqt+JAyq6z4gVZUW3kvYcUHlFZrxWV6oc4Kcz1z0NcNVjzfyFwb2esm9vC2FZ8escJ9nPFOMk4TYzRbsbfFivRWzqqds6LUDiu+pWWdVpi6rNhDU7utuETP9zBeL2dIk/us0J22YtwvVpRIbfDLbDhIv8tt2KCwIV5pwwH6VWXDerUNXo0Nn1Cu1oYr5NbbkGOw4WdabbTBabLhI8oy2/AjOaw2ZNhs+IGW+m0Yf4cNXVNs6Jxmw8JUG+LSbNhGt6Tb0EEPZdgQm2nDVhqXZcOD2TZ+H9qwhW7KteGBPBui8224scCGVrq/0Ib7imzYONOGsbNsiJhjwz0LbPh7tQ2H19pQvt6GLzbY8FexDaFSGz6nojIb/qSycq5VcI2KKrlGwWq+pxk1fE+ltVyrs+EQzai34Q8qbbAh0Mg1mr7RhpJNNny2ma+3c3a7bSj4yAbfCb6m30/ydRP/NttQ3MLXrVyngjauUXE71zq4RoWdXKPiLl6Hbq5RYQ/XqLiX7/v4vt+Gq1R8mnvOMC+VnLMhHGtHWGzHXLkdAzRKaccxmqey4xrVqrmmseNurR2DVKuzY7TejhM032DHENUZ7RhjsuMkLTDbUW+x45TVjmGbHQ12O6532NEcb8eu2+2YmGKHOtUOpNmhybDjDbor044L9GyWHbpsO96iyTl2XKTncu3Q59nxNk3Jt+MSPV9gh7HQjj2UMt2Od4vseHGuHel323H1Kda0xo77Suy4scyOVnqg3I7oCju20M2Vdt5v2PFQlR2x1XbcUmNHJz1ca4eozo4ddFu9HY822CFptGMn3b7Rjl7q32LHuZ2cxwk7RprtaGyx44ZW9kb3tdkR1W7HZrqpw442erDTjpguO7bSuG7moYd7mKOXOfqYo98O6WnOhcafsaOPJpy3Q3XRDu3XnHWEA51SB16SO9CjcECmcuBlukPtQD89pXFAqXVgN03UOXCOFukd0BgceIMmGR24SHqzA+/QVIsDS60OmG0OpNodWO7g8YkOfDfFAXuKA/soa5oDP5E7zYH9lJfuwK+0PsMBX6YDB6kwy4E/qDTbwWdbB76gmbkO/EOVeQ4k5TtwlOYWOHCNagsdGD3dgeEZDkTN5v5nHWhd4cDZYtZZ6sCScgcMFQ7soZRKB16ocsBa7cAHlFHjwA+0qtYBZ50DH1NOvQNXaF2DA/GNDhygwo0OXKXSTQ7sep1Ock6nHFA1O4AWBy7Qs62cRZsDb9PUdge+oWUdzNPJHF0OrOxmjh7moJxe5qD1fczRz35PO3D4rAPRkU5spc4oJx6JdkIS48QuGh/rhFLkxGt0QeyEXurENzInMpRO/EirVU7sVzuRp3HiN9qgdeKQzokivRMVBieSjE4cpbkmJ+rMTtxrdSLS5sRNdieecDvhTHRi041OpE/keZOdqJzKc1KcqE914vo0J5rpvnQn71Oc2ELjMlkjPZLlxM5s1pfjRD89leuEKs+J1+mufNZKhkInpk134jItn8E89zoxaokTsS86sZ16ljshX+nExFVOnKPFq53QrXHCut6JvZS5wYk1xU58WuJEQakTV6m0zIlQuRNf0KwKJ/6l6krGrXLiBC2odmKENtY4cWOtE230UJ0TcfVO7KDeBifvSZwof5mvDzux+4gTe46zxhNOZDc5sa7ZCV+LE5/RjFYn/qKKNs6knXOkeR1ODFJDpxM3dDnRQg90O7Gtx4lbe53opsf6nHi1n32dZl+kO+vE1HNOPBvtQkqsC3aRC0UyF44pXJivdGGYGlUujFW70EYPaVyI07r4XOzC/3Qu9NGTeheUBhdeo7uMLn7+XDCaXUizuPA9rbS64LK5kGd34TcqcbhwWHDhXKoLunTmzXDhW1qeyfxZLnxIOdkuXKH1OS74c104REV5Lt5juFCV78KoAhdOUMR0FzbRTTNc6KCHi1wQz3RhF90xy4X4tS4sLHNhZznfV7hwmp6udEFT5cKbNKXaha/phRoXrLUu7KOsOhd+IV+DC59RUaMLf1PVRheSNzEvLdjM3FuYmx7Z5sKdO1w4SzNOuPAXHT/FPU083szaWlgbSdq4r537aHEHe+904R1K6XJhRbcLjh4XP4cu5PZyTlTS50Kwn7Oi2addGKDmsy7EnHfhtgsufHXJhZd/daFG7MYYiRvRMje20a1yN3pIoXTjLpUbX9HzajfMGjc+oAytGz9RvN6NgzTD4MbfVGl0I9nkxgm6x+xGhMWNzdRldcPocsPtdaMj5MYdk93QTXUjJcWNFdPccKa6kZfmxpEMN+ZmujFIDVlujM12Y2GOG+JcN3bSmTw3FuXz3AI33qGUQp47w40b57LeDW4oS9yYVOrGsjI3rOVu7KOsCjd+ofWVbvir3PicZlW78R/V1rhxXa0bzfRAnRux9W7c3uDG041uvLXRjamb3PiW5u1w4+FdPPaZGxea3VjS4oap1Y33KaONs6C17ZxHhxuHaGanG/9STRfn2u1GE93f40ZMrxvbqa/PDc1pNxzn3Ei86MbSCA8CMR7MjvXgrNQDvdyDPfSDwoPVSg88Kg8O0Ay1B39TlcaDUVoPTtJ9Og+i9R5so9sMHvTSU0YP1CYPvjV7sNziwcdWD67aPJB7PbiW4MGOcTw+yYMpkz0om+ZBUqoHx2h+mgcR6R5spnEZHnTT45keKLI8mJTtwSWy5XrwIeXkefAbleR7cKTAg3mFHgzRxukefpY8/Cx58GiRB1fmejBnvgczV3mwttSD+DK+LvfgX6qt8OC6Sg9a6MEqD3ZWe3BHDWdAi2s9MNR58C6l13vwI61t4PmNHt4LMsZGxqCWzR789zJn94kHr3zmAU558BUta/LA2sxaKaeFdbZ6kNDGWunudg9GaFMH++z0oIse72Kf3R5M7vHga3qx1wN7H2dHef2cHx0/48Hlrzjz7zgbkRdKiRcOuRcVSi+SVV7cq/YiWuPFdvqf1ot+ekbnhVbvxTv0vcHL+3YvvCYvDtK/Zi9qLV60WL0Q2b3YRZMnefENvTjZi5PTvLg93YvTtCjDC12mF3soLcuLH2ltthfxOV4colm5XgxQfZ4XY/O9aKOHC7yQFnrxKn1Y5MWCOV48dTfzLPNiwgtenKfnXvTCtNyLDyhrhRdXqHilF6FVXhyhu1d7MUKb1njRvdaLJ9Z58eZ6Ly5v8MJd4sUBGlPuRTM9WME+KhmfJlQxPi2p9mJvDePWMm4d49YzLo00eLG50YtbNnrRQ55tXtz2lhc7PvNi/CEvztDiz70wfOHFe5Rx2Iufaf2XXgSOeHGYNh7z4ubjXnTR4yd4PU56MeWUF9/SiiYvXM1eTG/x4m+qbmWdbZw1PdTuhbjDi5dpYqcXF+j5Li8s3V7k9HjxG5X2epHY58UxijztxVZ65qwXn1/k9bnsxRsR8ZgSGY8VUfFwRcfjU/onJh7XxcWjhQRJPC7SUmk8rsrjEVbG4wTdq4rHDnU8xmvicYYWa+Nh0MXzmTsemfp4/EJBYzy+pHmmeIzQZnM8brHEo4cOOePRhXgoJ8XDMzUeB+nflHi0pcZDlh6P3fR1RjxezIyHIysen1Bhdjz+oqqceIzJjUczPZgXj5fzWWMBayyMh3V6PD6kqzPicXJmPGJnx8M0Lx6JC+Kx8Zl4FK2Oxw1rGXtDPP4ujUdNGXstj0crLayIh6QyHq8SquJxiV6ojoe9Jh77qaCW+amqjvnrmZ8ebIiHuJE1kLCRddBHm+OR/Go8tn8ej5Kj8TA2xeN9ymrm+5Z4JLTG4xgtaIvncwP30e0dnCMt7uT+Lu6nrO54XKGSHp7Ty3NoQR/P6Y/HNrr9NM+hhAs85xv2GunDS3RnlA/nyRLjwz7KjfXhKu2U+PC8zAer3IePKE/hwx9UqfRhlMqHJnpA7YNI48PLNFHrw0VapvPBpvfhYyow+PAnVRl9fO7zoZkeMvsgsfjwCl2y+vCCzYdP7D4UOnyocfog9fgwyeuDcaoPx1N9uDfNhzsyfDhHlizWl836qCKHdeT6cIoeyGMd+ayDJhawDlpW6IN9ug/7qXWmDwtnMfZsH1zzfBCv9MGxhnnp+vU+yIt9uFziw2dlPlwr96GxwsfnPx+66ckqH9TVPrxNqTU+/Ejran0I1PnwJd1d70NEgw9b6bZGH/pp0UYf3t/kw6+bfSjd4kP9SR/eavZhWosPP9DaVh/8bT4cpnntPn4v+7Clg+d38nxa1OWDoZsxKLvHx8+mD2W9PoT7fDhJ9/f7EHfax+dB9nuG/ZL9nA9/n+f1kfgxWurHQzI/dsv9mKTwY4XSD7fKj4M0U+3HADVq/LhZ60c3PanzQ6P38/vajzSDHz/RBqMfIZOfz+l+RFn82E7jrX4ssfnxod0P1TQ/3qbUVD/WpfkRTPfjCM3P8CMyk/tpfJYfZ+m5bD8sOTyP8nL9+IOq8vwYk+9HCy0s8ENW6MdrNHm6H9/Sqhl+zJnpxxCtf9SPZ5dzfR3fF/txS6kfffRMmR/6cj/ep6wKP36lsko/wlV+nKIHqv0Q1fjxCqHWj0vkquccaKCBM2j083vYj3c3+3Fimx/3bffj/Ak/9p/y4+8mP+8//Xislb22+fEW/djOWjrYa6cfR2lBlx/R3X7soDt7eC4t7fXD1scYVNjvxz9Ue9qPsWcY5xxnRqnnef5FP37+ibWM8BpJA/DIA5itCOBWVQD9tFgdgFETwF7K0QZwlSp1AYzWB9BCCw0ByIwBvE5TTAF8R6vNAfgsARymedYAImwBbKOz9gD+cgVwTzCACQkBnLwhgLtuCuDLuwIYmxZAJz2RHoA6I4B3KD0zgF+oOCuAxOwATtD9OQHE5QbwMiEvgEu0PD8Ad0EAn9FgYYDPFKx/RgB9ZJzJ2ilnFuudE8DDcwPYcW8AVx4NIP/5AGqWBnDDsgDa6bEXAlC9GMDblLY8gJ9ow4oAjq8M4L5VzLs6gF0krGHOtcy5jjlp0wbmKw4gtyyAP6iqPIDrKgJopUcqA1BUBfi8EsC06gB+pHU1AQRrAzhK99QFEFMfwE6a2BDARXqhMYCZmwJ4Zivr3h7AgYN8/1kAGw8FsOgLxjoeQOhUALHNrIeEFs6BlrcG4GoL4CDNaucsaFMHa+vktaTFXQHs6w4gryeAP6m6lz33s+fT7PcMZ3s+ANEFXser7GOEfUQE0RYZxOeyIObKgxihrYogzimDeF4VhE0dxH6argniX7pJF0Q3PaUPQmcI4j3KNgZRYQpitDmIFnrYEoTcGkSKLYgf6JgjiEPeIKzjg/iYCu/gnslBKKYE8ePUIOLSgniZ7koP4htamRGEN5M10bysICKyg9hG43NYFy3NDcKeF8QnNCM/iMaCIMYVBvHM9CAMM4LYS7lFQfxB7bOCmLQ8iNUrgri4JghLKfOXBfEP1ZWznwr2Q09VBqGvCuJ9yq4O4ipV1gQxppbzoUfrgni7Poi0hiB+pqSNQZykBzcFsXtzEFO2BPHbB0Hc/2kQy79kXaeCGKDGpiAWtQT5PBPEPspvC+Ivqm0PYmxHEF30ZGcQ2i7OkrK6g/idKnqYuzeIVlL2M+9p5qWks0GcotfOB/H9hSDWXQzi3ktBuH5irH+DUI2wTvoxNoTjohBEkhDWyELwy0NYoAghRhnCThJUIVyiFeoQvJoQPqd52hAidCFspzv0IVygZYYQnMYQDtIsUwhDtNkcwv8sIZyhJdYQ9ttCmGEP4T9qdITQ5wxhsSuEfE8Idd4QnvKFEDs+hPgJIRymuyeGMH5qCOfJMS2EwVTGS2c8WpIRgi2TMWkgK4SN2SHckhNCPz2bG4I5L4TC/BD+ofqCEHoKQ7zuIRhnhHjdQ8grCuEvqp0ZwthZzD07BN2cEK6/O4TH57OG1ex3A/ulecUh7CgJ4c7SEA6VhzCnIoQR2lbJ/qvYPy2rZv817J9m14YwTFvqQri9PoRztLSBPTSG8CnN3MheaPMm9rOZvWxhL1tD+ISKtrHmt0PIPhbCVXr3VAhZTSFUNodwXQtraw1B3RbCHspsD+E3qugIYUxnCG30WBePd/M4ZfbwOJX3hjC6L4RWerQ/xM94CO/Qr2dCKLscwi+/hpAWnYC35AkoVSbwGSoBD6sT8LYmAVe0CSjTJWCUPoHf8Ql4xJAApZHHKN3E41Rm5nELj9MjVh638TiVObjmTIDKnYC25AR0TkhA3tQE1KYkwJiWgH30d3oCbs5MQC8tykqAKTsBH1JBTgL+pYbcBIzLS0AfLc5PgLkgAR/R9MIE/Ee3zEhAPz1blIAZsxJwZk4Cjq1KwJS1CXi9OAE/liQgqSwBD5Un4M2KBKRWJuAXKq1in9UJaKZHalhzLWum9LoE/Erl9QkY3cC6Sb0xAXsoa1MCfqfKzQm4fksCOiipKQGnSN6SgLRWxm3jLNrZNz3Swd47E/AOZXYl4Deq6E7AdT0JaKcnehOg7UvAe/RHfwJqTieg60wCnj6bAMM5zof+OZ+Au/7kzCSJ6JEmYpEskfe+iShUJKJRmcjf5kScpiXqRNg0ifiUZmoTMURbdIkYr0/EeXrBkAiXMRGHaK4pEZHmROygiZZEXKJ4WyK+pAX2REwWEvE9qVMTsYeupiWiKj0RN2QkopOeykyEISsR+dmJ+IfqcxIxLjcRffRsXiKs+YnYT0UFiRikzYWJuH16Ij4rSsTKOYw/PxF3P58ILEvEt5SyMhHh1Yy9IRH6kkTspfxSxi1j3PJE9NOzFYxbmYhPaGYV49KWavZXk4gL5K5LxOcU1ZCInYRGxqZjmxJx/+ZEiLcwz9ZEFG9LRPbBRAwcTsTSo4lYdSoRR5sSIWpJxNTWRPxIxW2spz0RzfRwRyKvXyKvXyJ+p6puzqGHtdJTvZxDXyL20b/9vB6neT3O8HrQkrPcE5WEOdIkRMiSsJ0myJNwiVYqkuBTJuEI3atKgkidhN00VZOEYm0SwrokNNMj+iSoDEnYQ1nGJFylalMSxpqT8IwlCSZrEqbbkrDJngSXKwmHaJ47CaMTuD4xCaFpSThBD6YmQZaWhDcpLT0JV6g8IwnXZSahg57MSoI+Owl7KT8nCf9QQ24SbslLwml6Pj8JjgL2UshepidBMjsJo+Yl4aZFSehbl4SZxUnYVpKEr0qTsKKMvZWzN7q3gr1VsjdKqUrCT1RSnYTkmiS00GO1SdDUJeE9yqlPwl9U15CEmxsZl57dmATbpiR8Siu3JaH+tSQcfzcJVUfZ//EkXGhKwvLmJHhbknCY7mlNQlxbEl6lqe1JvDfmPDuYr5P56NEu5utmPsrpYT6q62W+viT003P9zHc6CQdo9pkkjNCOs0mYeC4Jq88n4YGLnFlkGOfjwiiWhxFWhNFCjyrDUKvCeI9y1GH8RXWaMMZpw+inJbow7PowDtAcQxgRxjBeIsEUxre0xhxGyBLGCXrLFkaGPYzfqMoRxjOuMHbeEcbaCWFYp4axOi2MQHoYx+mBjDBkmTyH0rN4DlVmh3FDThhd9ExumL+DYXxMRflhDNLWgjDuKAzjK1o5PQzfjDCO0n1FYaTOCuMKlc8O4/HFYcS+GEZyeRit9FhFGNrKMPKqwviHGqvDuLUmjLO0rDYMV12Yn78w5teHEdMQxpTGMH6k4o08dzPP2xrGq7toTxivHw/julNhPN0UhqmZ9dFgC2trDePONtZGK9vD8HeEcYwe6AzjzS722M0eqaonjLG9YXTTor4wLP1hfEKzTocxTNvPhPHNWc71XBgPXQjzc5iMS6JkZMiT8Tv1KpPxrCqZ96zJOECR2mTspLt0ybhM6/TJSDQko4keMSZDbUrGe5RrTsbf1GBJxq3WZJylZbZkuOzJ+JymupIx2pMM48RkBCYnw56ejIM0NyMZUZnJ2EWTspLxPW3ITkY4Jxkt9FhuMrR5yfiA8vOTsbEgGf8rTMZ5ip+RjCN0X1Ey3piZjBvmJGPk7mSoliRjaF0yQiXJOEkLS5OhLEvGHsopT8ZfVF+RjFsqk7G0Khnu6mR8QQtqkhFXm4zdlFKXjJ+pvD4ZnQ3JMG1Mxse0Zmsy3t3BOC+x152s/Ytk6I8l446T7KspGYqWZLxDWa3J+IPq2pIxrj0Zz3dwFp2cBc3vYp5u5qGUHuah8t5kXNfHXGQ+nYz99O05zvs8530hGXmDySiVjcIY+Sh0kEk5Ch9TkWoUhmm7ehQEzSis1Y5Com4UmugR/ShoDKPwPuUbR+Ff2mgahdvNo3CBVlhG4ah1FB6wjcLb9lG46hiFndNG4bvUUdiQNgrh9FH/Z7iu4+Oq8j6O49aWpo0nTdPS4hB3l088mYz7xBMWh2eLs3iLVJPGtUqx4rZogaL1uDY1YBdYnAUWe75/vF/35s45PzmTufceDsiNlVG8bIzCZYriN+k3R3HcEsVKaxQX2aK41h7FfEcUz4vVGcXP0u2KIsOtPHKvJ4rlXuWSK31RzKlSPum/XePujWL36igM66L4TiY2RHFHcxSLW6LYJWe0RvGYlLVF8R/Z0B5FfEcUI3JrZxThXVG8KTXdUZzSE8V2Ke6N4gu5aSCKkE2q4dUodr4XxQ+7o2h7Xzn2Kcd+5TgQxTvScFB5DkXxuJQPRvGNNA9FkTAcxZjcPhLFotEo3pa6sShOH49ih5ROqCZZP6l6plTPtOo4HMWps6rhSBSrv4nipTOjtXeIZu/caJzzo/mf9PlFk7MgmuOyamE0F/tHs0euC4jW9xXNi+II0ljpC44mOySaY7IyNJqLwjRWrgvX2EUaK79GRNO7OBq/S6KxF+lvOVaizyoUx6A40lepnEbllFUmxTErjlxnURyrxorDprHSZ9dYh8bKKqfqc6l+ud4dzUJPNC9Jvy+a3KpoTshAQzRvrIxm/cPRvLUmmtPWRVO6PpqvpXlDNAnN0YzJ7S3RRGyMZpfUt0brtxbN41LeHq33ymg2dkST1BnNhNzZFU1kdzTvSmNPNGf1RvOkGPqi+V7a+qNJGYjmrk3RLN0cTddT0VR9GM0XH0ez7pNohvdE8+Y+1XIgmh1SejCa/0jzIdUzqHrk9iHVMxzNO9IwEs2Zo9E8IRVj0XwnyRPRTMo/JpVjKprdcsV0NOfMRPPj4Wg6ZvWdfqXPzoyhc04Ms3NjuG9eDPP9YnhB7Ati+FX6FsaQ4x/DcXkwIEb3zxj2yY1BMQQEx/CKuENi+FM2h8ZAWAz/ktXhMVRHxvDdRTEUZcdwa14Mi/JjOKMghr+VxfBMeQzmihj+K12GGDIrY3jAGMOFphg+kevMMSywxPCSOK0x/C4Dthjy7DF8Jg87YrjcGcNBWeGKIdgdQ5UnhmJfDBG1MZxZH8M9V8SwZ5ViPBTDHw/HMLg2hpvWxRC6PoZTm2PYIWUtMXwtLRtjSGyNYULubIvRe2cM78kVHTGc0xnD02LuiuEnyeiJ4Yjc36s6+2NYOBCDa1MMpz2meTtjuP4lrckrMYS/GcMvH8awf0+MnoUx+PbHsO2AajwYw1ey/lAM8YMxjMrtQzEsHo7R9xlD40gMZ4/G8JQYx2L4UTrHY0if0Pck909qjaaUe1prNKO1ORzDplmt/RGt+9EYwk7E8O3nMXT/FcPWM2I5e14sP54bS+f8WNL9YpmV+xfEcuHCWD6R6/xjWRgQy8viDozlD9kcFEtBcCz/lrUhscSExjIst4bFsig8lrelflEsZ0bE8qRULo7le2mPjOXwkliuzdeYMo0p12eGWH6Q+0yxXGBWTrnOopxW5RS3TTlls105Hcopa52xxLpiGZHb3LFEeGJp9MbylC8WY5X6kdAHYqldGcvpq2K595FYPl6tvGtieWmtYq1XrA2KJWubFatFseS2jYrVGss70timtWmPZaeYOmL1nhpLV2csmV2xHJWV3bH4+mPZPhBL6aZYkrbEct62WB5+LxbDx+pXLtwXi/+BWF4Rz8FY/pKth2IpHozlK9kwFKt7cSzjcudILEtGY9ktV47FMm88lufENhHLr9I3GUvuVCyfSdRMLINy82Gt79FYnv5fLBWnxfHKOXF45sSxbW4cX82LI2F+HP/wi2Ppgjjel6sWxnGufxzPiz0gjt9kIDCO/KA4Ppc1wXEMh8Rxa2gcEWFxNIbHcfaiOD1D4zBHxPFfOR4Zx4rz4thVEMdNFXGcYYzjCak0xfGDdJjjyLDEcUQesMZxsS2OfXKjPY4gRxyvSbUzjlNdceyQcncc30qrJ45Ubxwzcq8vjguq4vhEvLVxnFQXx3b5T30cLQ1xTDbGMfhwHDc/EodpneqS7vVxPNQcx2UtcRySmzbGEdoax1tS1xbHme1xPCnGjjh+lK7OOH2XcRyTVd1xXNoTxwFZ0RtHSF8cb0ptv3raFMcl29TXE3Ec/kD1f6La96rufXG07Y8j7UAc9x+M46JDceyVwCGNkaphjRuJ07uQxo7G8Z20jWn8eByzcv+E5kxqjtw4pbWZ1rrMaPzhOHbOiefh+fFE+cUzJLcsiGfRwnjekSb/eM4JiOcZsQbG84v0BcWTFxzPZ7I6JF6/x3hG5LaweBaHx3PFonjmRsTznNgXxzMQGU9bRjyfViqPUXlMyiO3muOJsCiPNFnjmWOL51mx2eP5n/Q74sl3xvMvWeuKJ84dz6jc4YlniTee9+UqXzwvVMWzpSaeuxviOXRLPOG3xev3F49vXTwnr4/nUSnbEM+30tYcT1pLPLPywMZ4Lm6N1z4xnr+3xRPSHs+bUtcRzxmd8Twp3d3xZPeo7l71s1kxPlGMPYqxV/P3af5+zT0QT+jBeN6Sswbj2SnmoXh+lt7heHJHtFayelRrNaa1ktvH44mciGe3XDmpHqbicU7H86fcezSeG47Hc9fZCZxybgI75Lv5CbT7JZC+IEHvOglc6p/AQbkpIIGwwAR2SWNQAucEJ/CMWEMS+FUGQhP0HEzg37IuPIH4RQksW5zAtZEJlC9L4PXiBH4qS+DTigRiKhMYkduNCSwxJfC+XGVOYL4lQc++BNzWBP6SbbYESu0JfCOtjgRmnQk84ErgYncCByTUm8Db0uBL0D5edVQn0F+jOmoTqHowAcPDCUSvTSByfQK75aoNytGcwIviblEO2b5ROVqVQ9raEkhrT+CIrOxI4JJO9S43dan3bvUujT0JzOlN4Fmx9yWwqT+BwoEEpjYnUPtoAvfvVX37EtgvK/artoNaq0NaK7ENJvA/2TSUQMFwAl/KhpEEkkY1X+4dS+CC8QT2SvBkAm9I3VQCO6cTMM8k8Iv0H9Yaz2qNjyQwcTSBO35J4OG5idx2biKR8xN5X67yS8RvQSIvi2dhIif7J/KolAck8r1kBiVyTB4KTiQqRHNDNTcskd0yf1EiL4knQmOWJnJKaSKPyacViYxWJnKnMZGlpkQ+lGvNibxqSeQ0WyKPS6U9kZ+kx5FIjjORz2SNK5ExdyL/8CSyzJvIx3KdL5HXqhI5vSaR3rpEBh9SjesSqViv+qRzQyJZzYmckEdaEonZmMiI3NGq3G3KLde2J+Lfkcg/papTNXQl8oQYuxP5r/T2JJLXm8jnsrYvkfj+RAp2JHLTU+r3lUS630rE8lEiAx8n0rwnkYv2J7Jfwg4mskuaDiUydzCR58U5lMifsm04kdKRRO3bE2kfTSRjTGskD41rHScSGZbbJxNZMpXIB3LNdCILZ7RGUnVY9c1qjY4kYvsykU2nJXHo7CQi5iRx5dwk5s9L4iXxnJvEyfOT2CEVfkn8KN0LkshZmMRnssY/ibiAJMblrsAklgcl8YncEJxEUEgSb0h9aBJnhyVhC09i86IkiiKSWLUkiZ8uSuKey5M4lqw8ZUn8UKG4lYora4yKa1JcuducxPmWJPbIjdYkgm1JvCkN9iTOcSTxrNidSfwuW11JlLiT+EbaPIrtTeIhXxJRVUl8WJPEtbVJvFaXRE19Enkrkth/axLz7kzi03uT+HZNEpnrkjguoxuSuLM5ifNakvhYrt+YRGCr+pG6tiTOak/iGbF1JPGbbO5Morgria+ltTuJoz1JPNirvH1JDMvt/cq9KYmAzcov1c8kseCjJPr3JpFyIInDsvJgEpce0vcgtw4m8f5QElcPa9xIEq9K1WgSp48l8aSYx5P4RfonkiiYTOJLaZlSrOkkZmXljGIdTmJQbp1VP6cnU3Zust4/k8nyS+ZTWb0gmbiFyUzI3f7JXBCQzF75e2AyoUHJ7JKm4GTmhSTzgrhDkzkpLJkdYghP5kfpWZRMbkQy6xYnkxiZzIGlyXQVJDPfkMzL4qtM5lRjst5dkjGZkvlZ+s3JFFiS+VJarMmk2pKZlVX2ZC5zJDMktzuTWeJK5jp3MgGeZF6XOm8yZ/mSeUZ+r1LNjclsvSOZ8XsUa7Xmrde8DcksbU7mI7muJZnAjcm8IfWtyZzdlsyz4mhP5k/Z3qE16Uzme+nqSianO5nPZG1PMgm96qU/mZsHkonYlMz0h8m8vyeZa/Ym478vmdekdr/qOaB6xHZQNcnWQ8mUDibznXQOJZM9rJiyZiSZ+NFkJuXesWQuGld8uXlC8SeTeU+umkpmwXQyr0r1TDJnHE5mp1hnk/lNvjmazPGTU3hyTgrmuSn8KpvmpVB0bgpfy3G/FB5ZkELswhTG5W7/FH2nKeyTFYEphAel8K5cGZyCX0gKr0hVaAqnh6Xwv/AU/TZTyIxMYfWSFOKWpvDqhSlsuTSF+JgUrklMwVCaQm9ZCvnlKTRXpJBiSGFWVlWmcLkxhWG5w5TCMnOK9hcp3GhJIcSawtvSZEthnj2FF8XjSOEUZwpPiMmVwoA7hUJPCv+RVm8Kx3zqo0p9VKv2WtVdn8KhG1J4Y0UK969P4ZIN+lsiW1L4UK7bmKLfpj6XhrYU5rSn8Ly4OlI4qTOFx6SyK4X/Sl93CgU9KaT1pRAzkMKYhG9NoX+PatirGqR1XwoZ+7We8sgBrcXBFCbknkMpHBhM4eahFO37U3hfrhlJwX80hdelbiyFs8dTtJ9IwTmRwl+yY1LrNpXCT9I3nQIzKXwpGw+rz9kUHj6iOo6mcNOJFF47O5Vn56TinJvKjnmpGM5N5Sfpm58Kfql8JRsXpHJsYSoP+6cSG5Cq+24q9wSmcmFQKgfk5uBUFoek8r5cE5pKQFgqr0t9eCrnLErleXFFpPJzZCr9S1KZPD+V6y5J5Yf8VO4qTWVfWSq7KzTXkIp/peZKnVFzTak8Jy5zKidZUnlMKq2KIwO2VArtqXwtbY5UMp2pnJA1rlTi3alMyf2eVC7xpjIot/lS+agqlRuqUwmpSWXZfanskbMeSuXRR9T3avW8JpWCtam0rkslY30qx2X1BsVrTuW+FsXamMohua01Vc9gxZMb2hWvI5W35YrOVOZ3pfKyVHWnckZPKjvF1pvKH7K9L5Xy/lTyN6Xi25nKvXsUb69iHEgl+KBiyBWHUnllUPOHNH84lafFPqL5sn00lYoxfT/SN67vZ0Lfj7ROqt4p1Surp1XvjPqX+w+r5tlUbj+SyidHVe/ZaVwxN03P2TReEbtfGn/KowvSMCxM47/S759GYUAaX0t7YJrek9L4VNYGp5EYksaMrAxN4/KwNP4RnsaKiDQClqTx4nlpPLk8jd/OT2PrBWm8G5/GlSVpLChNo7YsDVdFGicb0nhcTJVp/CqbjWmUmNL4TrrMaeRa0vi3NFvTdH9O46jEOtKYkHudaVzsSuOQ3OZOY6knjY/lRm8aob40/lmtPDVpnF2rXHWK2ZRG4yNpvLQ6Dds69Sn/3aD+mtVfi/qT9o1pZLWm8bmsb0sjuT2NWXmwI43ozjTu7krjou40DsqtPWks6U0jpD+NXXLlgHrbpFxb0zBvV659aczbn8YZB9N4WuyHlFMqh9K0N0ljYDiN4pE0vTel0TmaRs6YepXmcfU6oV7l4ck04qbSmJT7ptNYNpvGHllxJI2xOeksmZ/Ox3KjXzqhC9J5V65amM5C/3RelzmB6bwo3qB0dganYwtJ5w95NDQdQ1g6A+HpFC1K59+L02mOTOfYknR+j03nurx0nihJ52tDOp8b00kxp3NU4qzpTMp9tnQutaczJHc60lnuTGef3ORKZ7E7nQ/kek86wd50dsnffOn4VaXzT6mtTuecmnSel6fqVE99Oi1XpXP1zemY7kpny93pZD2QTuxDir1asdalE7JBceTK5nRea0mnbqN6a1Vv4m1L5/R29Sf2jnT+lB2d6Ri70tncnU5JTzrfS3dvOp8OpLNuUzqzm1XrY4r5ZDqNH6fj2pfObwfS2XZQ6zGUzjfSOZyuvaPWRlpG0zk+ls6a8XQSJ9KZkVWT6URPpTMmF8+kMygrjqQTcVRxj6fz+FkZ/DQng/65GXwxP4ONfhnaP2ZwQtYuzCDJP4MHAzKICcxgQu4LyuCS4AyG5M6QDM4PzWC/3ByWQWR4Bh/JjYsyCIvI4OrFGQREZvCmPL8sg97SDHIqMviXJJoU16y4lgzG5V6r4toUV+60K65DceUWZ4bebTL4WP7PncF7ngyu8WZwRVWGfjsZvFibwbYrMshfm0Hbugyy1mewYUMGqc0ZHJPVLRnMbMxgVavytClPu/J0ZDAs/+jM4IKuDA7Ird0ZfNKTwd97M1jUl8H7cl1/BvO2ZnDW9gxO3aF5r2ncmxnsejeDpz/JoOJABv+VTQczKDmUwffSM5gBQxn8R9qHM8geydB3ozUd05rK2nGt6UQGszI1lcED0xlcPpPBqNx9OIOLZ7WWx9TriQx2f5rB259ncMOcTPz8MnlN6hdkMndhJi9JtX8mZwVk4g7M5LSgTHaKPTiTv+TxkEzMoZn8JtvCMvUOmsnPsmlRJiURmfwgvYszKYjM5Gv5Ymkmmcs0Nl/H8kyOGzJZU5lJojGTWXnIlEmsOZMpecCSyeXWTMbkHlsmF9sz9RvL1G8skwucmRyQ89yZ7JEVnkwWezP5UG7wZRJWlcl7cm11JkE1mbwtjfX67JFMrlmja2szuXJdJgvX6/qGTO35M3lValsymbMxkxelqjWTM9syeU7c7eq9Q72LozOTk7oytZfMxNKdye/yaE8mlb2Z/Cpb+jL1HMvkJynelEnPZvW/JZPW7Zk078jk7ucyeestzd2jeXs1Z18mW/drzQ5qrQYz+XYok67hTPJHMvlK2kczyR7L1P0wk43jmWRMZPKZrJ/MJHUqk2OyZjqTpBmtocTNZjItq45kEn00k/uOZXLZ8Uw652TRNi+LlvlZpPtlkbowS3vFLJICspiVhwOziA/KYlpWBWcRE5LFhNwfmqXnWRajck94FocWZ3F7ZBYfLc+ilyzt+xXHqDgmxTArhiWLGVllVQxbFg/YsxhzZOkZlcWlrixG5G53Fhd7shiUO71ZHPRlsa86i1tqsph3YxYb12eRuSGLz6W5WfW2KI+s25hFSmsWx2RNWxZH2rN4pCOLhM4sDstDXVnEdasHWdmj2vtUe79ybsrijz1ZmPZlUXkgi19l68EsKg5l8bOUDWXxkwwMZ1EyksUPUjSWxXfSM55FwUQW30j+VBYd01nkzmgtD2eRPZvFv2XjkSw2nFAPf2Wx9ORsbjgrm+B52Vx9bjZvz88mYEG2nkPZvCFNAdn4BWbzmjQGZTM/OJt/Sn1INvNCs3lFasOymRuezTkR2bwoVYuzeSEym77MbIqystlYlk1LRTafGbL51JjNCXM26yzZHLNms9aWTbI9m6Oy2pFNkjObI/KIK5sEdzaz8rAnm3hvNnFV2ayszeaj+7JZtCqb3Y9kc+3abN5dl807G1R/czZBLdnskqs2ZuudXv3IlW3qqT2bt+TKjmz8O7N5U/7WpT671adc0ZPNgt5sXpemPvXcr3OZv0m9S8PmbBzvZPP43mws+7L540A25kM6yo5BnQ9l87s8OpyNaSSb3+TRUR3Hstk+no1xQsfJbCqnstk2reNMNr/OZrP1WDY9p+Twzfwcuvxy+HpBDvn+OkpXgM4DdS6dQToPzuE/0hkiYTnkhetv6VyUQ8di/R2Zw1fScV4Ouct0fn4O7Zfo/NIccoqkIoc2Yw5fmHQ062+LzqXNqnObjnYdHTl8KW1Onbt0Lm1unXt0Ljk+xazSsVp/S26jXKH6V+bw3VpZn0PvBh2bdWzJoWhjDt9Lb6vO23Qufe05FHfoXPo6dd6Vww/S352jZ77OpaQvhx9lYFMOpZtz+Ek2bZFtOfx3Rw5bn83h9zdzOHl/Dk+J40AOpxzMYac4D+Vw6mAOT8tpwzqKa0Tnozk8I+6xHE4fz+FZ8UzkcMZkDs+JdyqHM6d1Lt4ZnR/O4awjOVQdzeHsYznM/SIHvx9z2PVnDsGn5HLd6bks9svlY1mxIJfIhbl8Ijf557IkIJc9cnNgLnuDcrklOJfzQnLZJ7eG5rIsLJf9clt4LrdH5Oo+lcvgklyGl+fq3S2XrspcMObyrRSac/lOei25FFlz+V76bLmU2HP5UQYcuZQ6c/lJNrlyKXPn8rNs8eRS4c3lF9nqy+XXqlwerc3l8cZcdj+Yy42P5PJ/a1T7OtW+PpelzapVbmlRfRtVn9zWmsvytlwOyh3tuVzQoVrlzs5cLurKZUju6s5lpCeXe3pzubQvlzG5rz+XywdyGZcHNuUyuTmXhB25mN5X/o9yOWVvLjvltP25eA7k6l07l7MGc3lBqodyOWc4l9qRXOaO5vKq1I/lcu54Lq/JG5O5XDGVy8LpXN6SwMO5XD2bS/CRXD44kcsl3+fyw9w8Ss/No9wvj19k64I8Khfm8T951D8PU0AejwXmYQ3K4y95IjgPe0geJ4fmsVNOC8/jGfEsysO3OI+aJXm8sjQPv/PzWEsenxfl8UVJHp3leVCRR2FlHt9LnzGPTeY8frYopzUPg005Zbs9jz8cyulUTpdyypPuPByePE7x5vG0eKvzeKEmj5fr8vhnQx4P/iOP9Afy+GFNHgNr1c+6PCo2KFZzHsaWPH4XS6tiyZNtqr9dcTrycHfmcXqX6u7O46yePF6UOX2qX5o25XHlljwCt+axe3seve/m8eN7eZg/zuPxT9T7XtVxQPMOqhaZM6h5Uj+Ux7nDebwmTSN5LBzN4y25ckyxxvN4R66dyCN0UnHlhqk8Fk3n8ZGsmMkj8nAee+SW2TyWHcnjgFxwLI+7jucxeiKPd8/O56Zz87nVL5+DC/K5yD+fYbknIJ/LAvMZlweC8okOzmdKHgzJJz40n1lZHZZPcng+xyU9Ip/PpWVxPnlL8+k+T/Gy8okhHwz5FBvzKTfn84tss+RjtObzuzxmy8dqz+ckRz5PidOZz2mufJ6Vszz5vChzffm8Kn7V+QTU6toDurYqn789nM+Na/P5eF0++zfkc3tzPhe05DMol7TmMyr3t6n2dtUuD3ao9k7VLsnd+ZyQDT35ZPTm8y/pGshn89Z8DNvyMT+azzfv5+s+l89OcR/I5/mD+VQdyuecwXx9L/nMH87ndfnbiOoazWeXXDOWT+h4Pu/LjRP5REzm84ncPJXPedOqUy48nM+QrPhT63UObPbTv/IC+FXM/vCnPBkAjkD0Lg3PijcYzg6B2lA4Nwxek6Zw8F8Eb8vVERCxBG5eChcuh4FY+LpSRzOUW+AX2W4Fk03x5Qk72B3wjFOxXXCWG16SWo/iexVfrvApfhXsktAauLEWFtfBwQZIuEo574LPVkPnOvi5Gba26Na5EX6Xx1sVvw1OaVcOebFTsbtgXrdiyxU9it2r2PJBP9y6GQ5tgfWPw33vwqP74amD8PwgzBmGV6VhBBaMov9/uGoMgsdht9wwod4n0Tqr/ylYNq0a5R8zcPFhGJWHj0L6Ca3JZ1rvf6v2+QUsXlig50YBt/gXsDyggENyV2ABlwQV8EBwAbEhBRyWR0ILSA4r4IRkLirQIhRQuqSA084vYPelBdxTVkC8oYA0YwFfmwvosRToeVHAj7LZVoDBXsBv8pijAJuzgFNcBTwjZ3kKqPMWcGVVAUHVBbwny+oLiLlHue4r4KnVBbywtoDX1hdwxYYCApoLuK6lgPCNBXwkN7UWcF5bAQfkzvYCLu4oYFRiugqYkeQexZHm3gKy+gro6i/gh4ECdmwpIPQ9XdtXQPmhAn6VRwcLsAwVcPJwgZ7bBXhGVN9oAS9J3VgB88cLeEOunCggeFJ9y41TWsPpAvbIrTMFnH+4gEG5Z7aAy48UsO64rs0tZOLcQhL8Clm3oJB2/0LyAwr5VvoDCykLKuQX2R5ciCWkkJNCC/UcKMQdVsiZ4YW8JHWLCnkjopCrFhdy45JCIpcWsleGlxWSmlVIbXEhQ5WF3GMsZMpUyEPmQpIshRyXLFshX0qnvZBCRyE/yCZnIQZXIb+J3VPIqd5CnpUqXyFzqgp5VZqqC9lVU8h1tYWsvauQFWsLObCukJXNhcS1FJLWWsi/pK1NvbSrlw710qle5NEu9dJdyMk9hTwt3t5Czu4rpKG/kIUDhVyzqZCDWws5uqOQmAOFfHaokNbBQr4ZKqR0pJCfZftoIeYxrcV4od6VCnl5UvOnCnl7upCPDhfqXl7I7u8KyTm3iJ75RZT4FbFtQRHmhUX8JZ6AIs4KLOJlaQgqYkFwEW/LtSFFhIUW8ZEsCy/ikFwWUcRDi4tIjCziuDQvKdL9u4ityzUmqoiikiJeMmiOuYibLUUst2qe3G0r4nJ7EVPykKNIe4gictxF/Ed6PKrJW8TPYq4q4uzaIvzri7i1qYgzVmr8OuVbr1wbishu1hzpadGcjeqjtYiT2ot4WrwdRZzTWcSr0tSlGN1FvCPX9xQR0VvEHrmwv4gRuX+giNhNRXz9UhF/flLEU3u0BvuK2HWgiOsOFvHJoSIuGCpiWO4bLiJmpIjDsma0iLSxIv4l7eNFMFHE97Jpsojfp4p4YroI54zqPlyE35Ei7vm0iJY5xfTOK2bH/GLm+RfzulwZUExwYDEfyIqgYs4LLuagXBZazKQ8FFZMUngxJ2TjomJyI4rpW1xMWWQxv8qOJcXYlhbz/HnF1CwrptBYzF/mYnZaivFYiznbVsyr0mQv5l1HMZGuYvbJHe5i7ZOLGZNV3mISfMUckw1VxfTUFPNzbTGXrlH+tcq7vphvNxTT31zM4xuLcbQWc3pbMS9KXXsxfh3FvC3XdhYT3lXMJ3JBT7HeM4u5v7eY2L5i1vUXkzFQTNemYoo2F/PmB8WYB4s5aaiYZ8Q3XMzckWJekytHtSZjxbwvK8a1JhPFHJK7J4uJmipmWh6ZLqb9cDHMFrP5SDG7TiuheU4J2XNLtMYlPDa/BIdfCacvKOFFqVtYwgL/Et6W6wJKWBRYwm1BJVwUXMKorAwp0TtKCRvCFCNcMRaVUBZRwq/y2GLNO09zlpfQaCjhBmMJkaYS9sud5hIutZQwKQ9ZS0i2lfCZtNpLyHeU8J1scpZQ6SrhD3nKXcLZ3hJelSt8JQRWlbBb/l5dwur6Ev7VUMKH1yreWsVZX0LbhhK+by5hc0sJO1tL8LaVMKe9hH/K3zpK+KCzhBVdJSzrLuHenhKie0s4LBn9JWzfXMIDH5Tg2qe6D5Twf4dKWDpYwkFJGy2hc6yEwvESfhLLZAmnTJXwnNRMl/DmTAnXHC4hfFbxvi3hh5NL6Z9fypMLSnEvLOUV/1KaAkoJDCxlt5wXXMohuSeklOjQUtaGlZIRXsqX0r2olJKIUk5fUkr90lJuWFbKnthSbiovJbaylPXGUv5jKtU7Rym/ictWyll25ZAmRyl/dym+u5R7PaXEeEuZlXW+UjKrSvlKeqpLKa0pJaCxlKgrS5mRA+tKuXxDKaubS+naWEpxayk/y4421dFRyotS31nKwq5S3pUbu0tZ0qN5clev4vQpjqzpLyV9oJQvpHuT5m8ppWWwlNyhUr6TypFS/pSnR0vxjZUyd7xUz7xSrp4o5ePJUi6aLmVMHpwp5dPDpXCklJOPl/KsvPVpKd6zy3j9nDKumlPGg/PL+NSvjLYFZfy4sIyt/mWYA8p4LrCMmqAy/ILLdD8u4/qQMhaHlrFP/hFWxmXhZUzLFxFldC0uoySyjMeWlBG4vAyTqYyTzGU8K/OtZbwlEXbNlTsdmussI82tudLl0Vxvmfagmu8rw1FVxpnVZbwsTTWKV1vGTXVlxDfqeHsZpWvKeHxtGRdsLGNlaxkn2spobVfdnaq7q4xTusuo7SljQW8ZN/SVEdlfxgGJ2lTGYfnPljI8j5Zx3ytlXLS/jNNHynhJGkfLCBgrY7esGC9j2UQZ908q71QZx+T7GfU1W8bJR8qY/K6MVX8oh185SxeWExNQzobAcrKDyvlGBoLLqQwp5y95JrScqrByzg0vZ3FEOf9YXM7lkeVkLi2nfFk5Ty0vx2YqZ4WtnGF7OQ84yklwlnNCWl3l4C5nm6ccq7ec03zlvCgNVeXsri5nWW05GzeUk99crnfaciwbyzm1tZz6tnL828v5e4fGdJYzJPd3KWa3YvYoZm85P8q2PsXtV9yBcgI2l7N8azmv7Snnk33l3LG/nKkD5aw+WE7PoGodKud3eWq4XHvuct6Qa8bKiRgvZ59cPlnOjKydKidrupyvpX+mnPlHy/GcU8FavwoyF1TQv7BC+4YKng6ooDqwgvlBFbwtNwRXsCSkgoNyT2gFsWEVHJXm8ApyF1XwvZwSWcELUr+kgk/PryA7vYKm0gr+XVlBiakCt6WC160VXGOrYJG9gr1yubOCGVnnqiDLXcHXMuCpoNJbwUm+Cp6Vd6oruLGmguP1FQRfpbqaK9jVomsbK1jaWsGgxLdX0NpRoU1EBT/J9q4K7N0VnNFTwSvyUV8Ft/ZXcPFABWmbKzj30Qos71bw4nsVNO6u4IP3K7jlgwoe+qiC7k8qeGpvBQcOqsdB9Tik/oYr2DpSwUtjGj9eQdCExk9WMD5VwcPTFfQcrqBsVvOOKPaxCq4/rn5ON/C1nHSWgRVzDIzMNbBqnoHO+QZ+9TPwxAIDc/wN7A80cFeQQXtjA9+HGtgaZuC0RQYaIwwELTZwS6SBi5YYSDvPQHeOgd9zDezMM1CVb+BcDLwtNxQYWFpo4JDcV2QgvtjACWktMVBQauC/sqPMgLPcwFkVBsIrDdxpNJBtMfCtbLYaMNsMnGo38II0OAwEOg18ILe4DFzoNjAuaV4DX0p5lYH5tQY+bTQweo+B0gcM/CZPrTTgW6W6HlRdcv1DBpY8rLrkvkcMtK0xcPYGA69JdKuBWdnQpr7b1XeHAWungdO7DFzRbSCkx8DHsqbfQOaA1lKMmw3UbzUQsM3AbrlpuwG/nYrznmK8b+DljwxM71UPh1T7kGof1tqNGJiQ9DEDX0nfuAHDhIG/5NlJA7VTBhZOG3hPVswYtP9QT/LgrIF/H9GaHzWw7HMDn/9b390XWre5lXw/vxLrgkpeXljJFf6VhARU8rHcEVjJZUGVrAuuJDukkm9lc2gl5rBK7UEqaVpUSXBEJbctrmQqspKspZWYllXSn1DJX1mV1JorWWip5D0Zs1XykL2SVEclX0qvs5I/XZU869YYr8bITb5KLqjSWBlYV4lxfSUvbKjkw5ZKLmlVDlnTpjztlXwj5s5KXuxSHd2qo6eS23srubRP9far3gHVK5bNlXyyrZLBjyr1zlvJysFKkocq+Zd0D1dSNlLJH1I9VsmC8UrelRUTlZw/WUnatOqcUS+HK5k8XknGp5XMPdXIc/5GAgKNvC+3BBmZDDayJsRIZqiRb2RTmBFzuJFTFxl5SZoijIQsNvKJ3BFp5PIlRnLPM7J9mZHbco2cUWTEVWnkOpOR+y1GOm1GSu1G7Y+N7HQYqXYa8XMZeVdWuI2c7zHqvdbIw14jaT4jX0lltZGGWiOXNhhZstbI5+sVo1lzNxpZ0GrkPbmg3UhGp5H/yECX6usx8qI09aq+PtUnd/QbmR0w0rzJyI+bjTi3Ks4TqkWqnzKS+I6Rl/cZ2XvAyF0HjRw9ZGTjoJGCISOPDxu1RzZyw5iR4XEjqyaMfDFppGfKSMW0kb/kuRkj9YeNfDhr5JKjRradMHLWZ0au/tzI6/NN3L/QxOf+JroCTJQFmvhDngkyURtswj/ExPtyS6iJi8JMTMqacBNZi0x8K1siTFgXm3g10sSipSb2S9wyE8Xnm/AmmwgxmfQ+ayLKYuJxuwmPw8Q8p4m35UaXiWVuEw96TKR6TbovmOjzmfReYKKlwcQr603sazZxd4uJExtNtLcqbpuJ/8lT7SaqO0y812nipi4TF3abmJA1PSbOHDDxT7n7Y43bp3H7dX3QxNZhE7YRE2eNmnhNrhkzsXjcxCG5f8JE4qSJ7ikT5dMmrZtJ62bSupmYPWpi7meaF2DmNYkMMnNIHgg2868QMz2hZirCzJwUbuZ5CY4w87EciTTzy1Iz3mVm5i83s+J8M1tzzNhyzZyVZ+bafMXCzKAkF5r5txyrMNNqMFNlMrPAbOYiq5kpWWsz873djMNp5hyXmTdkqcdMqs+MsdrMSzVmfm8yU/s3s+6hZqYfNpO72syja8ykt5j5WiytZiI6zByU+zrNJHapfunuVv09Zv6S53vNNPaph34zn8g/BsxEb1Jd0rrZTNEWM/+Tp7aaqd5mZuF2M7vllkfNXLxDeSX3cTPvfGJmYq+Z84bMpI2Y+UoGRs2Yx8ycPm7mFblqQvVMmjkg902pnmnVI90zquew1nPWzAvSeMRMyFEzMcfNFH9q5unPtFYnW3jpNAv3nGnhz3MsfDzPwtH5Fv63wMLOhRaq/S3MBFnYEGwhP8TCf+XxUIve0yysWGThwggLk7J2sYXsSAvfi3OphTnnKQYWagot/Fxmwc9gYZ3JQq7Zwg6LBbfVwjybhV1ygcPChGS5LHwn29wWHB4L53gtvCmjVRYyaix8I9c2WDh0jYXfV1p4ZpVqfUR51ljwX2/hsmYLs9LSYqGqzcKlnRYOS3OXBbpVh/h6LbzXZ+HmfoveQSxMy/pNFh7bovi7Lby+38J1BywsPWhhWB48ZME6bNHeV7lHLSwZszAkq8YtpE5YsExZOGPawj9l1ayFq0+y0j/HyuB8Kyv9rKQssDKw0IrZ38qrAVauCbTq/16fy8pgK6khVr6SgVCNCbPyz3CNWaQxEVY2XWjluzwr/1dhZU2llR+MVuZZrLwjF9qsTMk6u5Vch5XHnFY8Livz3VbelYu9VqZlvc9KfpWVx6ut+Gqs+NVaOVxv5dO7Vc8G1dGiOjaqjlbla7NyZoeV1+S6TitLu6wMy0PdVtJ7rHwjW3qt2PusnN1v5U25YcDK2CYrqzdbydpiZftWK3O3K94hxRix8vCYlcxxK9/Ktgkrc6asXDBjZULWz7Ph87Nxmb+NWXk6yEZdsI3AEBv/CLURE2bjhJQtsvGXvBBho2mxjbBIG/vl3iU2Epfa6D3PhnGZjdOW2xi6wMb45TZuT7OxutLG90ab1svGTVYbF9tsTMsGuw0cNn6RJ502ql02/N027vDYiPLaOCbtPht/VNl4rtpGY42N0Fob++SeOhsJ9TZObVLNN9t0X7DR3GyjptVGQJuNj+TOdtXeodqlrEt1d9u4osfGgV4b9/fZuG6LjXmPadyzmr/LhvsdG+e+a+Ndufk9G4d322h530bhBzYOHbSxeciGbdjGmyM2bhy1cf6YjQlZO24jd8LG45NaxykbC6ZtvC+3zdi4/LCNo9I2qz6OqIdjqv+4jX9/amPLSXbuX2Dny4V23gi0szzYzrisCbGTE2rnR3kszM7li+0clbZIOyVL7Dy31E7jeXZCl9m5b7mdpPPtXIadI9JaYOf3Qjv95XZeM9hZbbKTbbbzg+yw2PFa7dxqVzyH4jkVz6V4bjthXjv75T6fnS+q7AxU27HU2HnwfjvXttp5pN1OVofiyI5OO54uO37ddnbLrT3K36uY0tanmP12wjcr1jt2rLvtxO63Yzho5+pBOw8N23l01M4tE5ozqZqldUpzpu38Ic/P2Gk6bOfArNbmiJ2Uo3Y2H7NjO27nV38HOwMc7AlycHewg4QQB32hDkxhDs4Id/CaLItwsGaxg9xIBzHLHXwqL8Y7aMpxEJ7r4KA8kOcgNd/Bf2QLDuwFDuYUOlhR5ODiYgf7KhzcZ3Dwq93B0w4H9U4HwS4H97gdJHoc9HsdWHwOzqxy8IYY73Xwz/uU+wHlXumg+iEHHz3s4KcWB09s1N+t+rvNQWyHg8+kp1Pju1Vjv8bIEwMO7Wd17VHNf1zjn3Jw/i4H+e+q3/cc1O1W7g+U+0Pl/Vi1DTrYNOzQs9/B38ccXDTuYEZ+m3QQNuMgZVZ9HXEw95iDd+SnU50EnOHkYzGd4+T8eU7u9XeSFODkS7EFOTkn2MmKECcXhTqZkZYwJ0XhTn6X8MVO0pY4uS7RyeUGJy+bnGTbnPwoj9udVDsU3+nkLpeTeLeTf0mfx4nZ6+RMn5MNNU4Kap003OPk6EMa3+zE0u7krA4nb8r/dTq5sMvJtDR3K2+P8spzvU6a+pS/38lBWTng5NtNTtxbnMzf6uT2bU6itztZ+6RyvuvkjkEnxhEnp4869T7k1Dukeh13MinrJ1TDpJP/yTNTqmXaqbVy8sBhJ6mzTo6fcFI738VePxdfLXSx2d+FPcDF3EAX78hlwS6OSnuIi5PDXLws14S7WLrIxaisiXCRu9jFz1K7RHGWunCc72KVzcV3dhc7HC68ThcLXC4+lDiPiz6vi7OqXPy92sXGWhfDjcpxo4uEjS4GWl3Y2lzsandxc4dLz1B9JuXdLu3flbvXxXifi7X9LvIHXOzfonoHXdrfuTCMubh+wsWGKRcF0y5+k+dmXCyadTEoVcddZP7s4t4FbpwBbs4NdLNbbg9y82mwm54QN6ZQN2eEufm/cDcbI9z8tdjNS5FuClLdjJnd5FvdHHS4yXC5ecztpsrjxt/r5mNJrHLzpWyuduOocXNorZsH17kJbHGzR7a2uXm/w80dnW5iu9x8LpYeN2f3ulnR5+b37W4+GnRz15CbhGE3m0bczB1z857cNq4aJ1TjpFv3VDfzf3az0t/DdwEefEEePgn2kBTq4StxhXuYv8jD+9If6eGcpR4OX+ThmywP3hwPH+V6uCvPQ2K+hy/l3EIPu+X2Ig99JR5uLvfwfyYPZVYP19k9LHd4mJRmp4c/XB5ecHu4yuNh1Othrc/Dr1Uevet7eONuD9ev9LBujYfn1nn4ucXD0xs9HGrz8GC7hx87PNR2eQju9rBfHujxkNbrYUefh6p+9TDgYcE21bbdg3Wnh5ZdHorf8XDNex5+/8BD/h4Pz+71kHNQ8YYVb0SxxhVLHpjwkD6p9ZDHphRv2kPgjIc9sv2Ih4XHPHwsWz/18MHnHk4/yct5C7xMSKG/l7EgL2uDvRDi5blQL38L87I43MuI5EV4aYr0ErHEy5CEXuLlqwIvfsVenOVe5ld4udPgJc7q5XOXF5vHy1yvl9t8XqLrvRy/1kvlbV5uXO/log1e2pq9lLd4ubDNyz87vdzQpfNuL4elrNfLKX26Ljf06/qAlxlp3aTjNi/XvyMfeLlgr67t07VDOg5q3pDmDGvOiD4b1XVpHVOsCV2XGyYVa0o5pG1a1w/r2qz+PuKl51wfUQt9fCqWAB/nBPq4NcjHZ8E++kJ8WEN9zAnz8a7cFu4jZpGPz6U/wodtsY+5kT7ek9uX+PjXUh/2ZT7mLfcRd4GPp60+Ftl9DEmu08cv8qzLxxVuH4s9PkZkjddHvs/HldU+ltT4WFfr44V6H2fcqVwP+Yhf6+OuZh8L23zc0+7jmw4fAd0+9sp3vT5q+n1EPu1jYJ+PBcM+PpK7R3xsH/PhG/dx/6SPx6Z97D/sY/C48v1b1+dVcf/8KtL9qngwoIqdQVUsCqliWPLDqvifPBdexZWLqlgSUcX6xVUURVbx2vlV/FlaxZm2Kt6WTx1V9DmreM9dRZy3CldVFRvaqnilo0r39irau6v0265i4iX9/VoVLw5XsWy0io1jVfpuFE/+b7KKi6eqMM5U8f5fVdywsJrOgGrODKrmbbkluJrokGruWlTN1xHV+CKrub6gmpXWan6yVbPIWc2w/O6u5kVPNdd4q1nuq2ZaWquqKa+u5rSaaqwN1Vz9SDWXbqjmuPQ0V/Pexmq+bKtma3s1no5q/Dur2SM/dCtmXzVr+hVzUzWOXdWkvFdNzkfVnLy/mvgRzRP/8Wr99qrJmKzmR3lqqlrPGNU0U83aw9Vce7Sa849VMyOrTqnhyJwa4vxq+ELcC2u4P6CGHwNraAiu0frXsDa0hoKwGv6Ql8Nr6Fhcw5lLahgoqsGvpEbv1DXMWGr43FmD013Dvd4a7Z1rqKuuIbymhiGhrobf5cJbarj44RrmrKnh5401LG2voaWjhtLOGk7tquF1+Xt3DZf11HBC+nprOLe/hrsHakjeVMNHBxT/oOIfUuzhGoZlzYjqG63hT3l5rIbrx5VnQn2JaaqGd6druGOmBt+RGgKP1vDsiRo++7KGDf61FAfU8n9BtZwIruWDsFq+XVTLUGQta5bUwtJa3sit5d6iWhpKa7Ga9bmtVu8ZtYQ7NU7+dNdy1FdLV1Ut5upadtfU8nVdLTUNtbx7bS0Ba2pZtbaWt1pr+Xd7LVs6anF31uLfVcvPPbX8ra+Wyf5aNg5o7D6N3V/LVYdqaRuqZddILXFjtfgmagmcrGW/PDhVy6/TtVx9uJbls7VUfVZL2pw6SvzqcAbWsTCojgeC61gaXseklEfU8beSOm411BFbWUeutY7/yQu2OkyuOna760jy1vGNPOarI7y6jmE50VCHvamO9CvraF1fx/bWOg611/FIRx2/d9bxclcd13fXcaynjp7eOqx9dczrr+NDad5Wx/L369gzUsfK0Tp+Hqtj2WQdM2KcruPOw3UkztbxtTx2RDmPKae89mkdBwLqyQ2q5ze5MLSeo9IdVk/a4np2RtZzUVk9U5Z6bnfU87Wznh2uesI89QzL5tp69tXr+k31PHRvPXc215PUUs83sqitnlEp6ajn1M56bu6q176/nkN99TzSX8+fA/W8sqmeGzfX49xWz8o99dw7VM+Pw/U8PVLP0jHllcqJet6dVOwpxZ6u51upP1xPxGw9Y3LasXq2f1rPE+c0sGNhA+sDG7g5pIGY0Aa+kG1hDVSFN3BoUQOrIxr0LtPAPyMbuHxpA/uXN/D7BQ1kJDWwsbSBXeUNbDA38JW9gWFXA+vcDRR7GnjDq5g+xaxSTLlwVQPXrG3g6rYGZtsb6OpoYF5XAx/Kvd0N2qc38GxvA1f1NdA50IB5UwMfbG7gyu0NNO1rIGWoge+laaSBqdEGKscbOHuigffkrkl9NtXAU9P6fEbXj2rM1w28/2sD9y1sJMO/kdmgRqwhjXwU2khmeCM/y6/LGum9sJEbEhsZNjUSb29k1NVIs7uRMk8jZ3gb2SWJVY08Ud2Iob6RnLsa6b+vkc2PNPL6+kbe6tC8rkYe624koreR7zY3EnmgkQk5e7BR30sjneONWCYamTep/JI53cgvcu3hRi6abeSYOI42suD0JsIDmxiV5qAmmhY1sTSiSfeyJkyRTWSc10TvBU1cWtxErbmJna4m/uZu4rCniS5vE+dWNZFd08SLtU2c8kAThtVN9LQ0kdfexO9yeVcT/5Kt3U1U9TQR2tvEsKzva9IetInTBpp4W27f1MSTW5r4+weKf0jxBxV/qIn5I018IjljTdqLNvG5bJlqwjfdRMhME/9PcV3HV3F0DRwv9eIaJDhtqeAO7QMUfi20aBISXAuNu7u7XPd7c5PceIolOHUoFSREsAS3Ai0WtLSU97x/fD+7OztzzplJ7u5Okyg4LzEuSoxLEuPKV6R08eT9Hp5cFSt7eZLX25M5fTx5ua8nUf08uePsSXV/TzYN8MRlsCcdh3jK38WTzbM82fOFJ/NdPNnq7ol1mSdLl3vSY4UnxwSrPNm/2pOxaz15JciTwRpPWsUzoyfBZk9uWDxxWD2ZV+SJb5kn9VWeeB7zZPQpT9af8WRAi6fsoz1ZdNaTDuc8+d8FTw7/48n2nl749/LiPScvrgp7by9W9vHCqa8XjSK/nxefO3vxan8vfhCxA7yYPNCLNtHjbS/WzPfimrsXfZZ5ybPXC8VyL+at8OL1lV78JOJXecl7x4tHYtsaL66s82LFBi+6KbyI0nhxV+tFjc4Ld5O0mb3Isnix3+ZFZKEX4+1efFXsxdASaS+X9kppr/LCUu/FZ01etGv2IvqEFxNPenFfvH3GS94vUtdZL+rFnPNefHfBi+XXvWjfwZubXb351cmbf/t4s6evN2H9vBnt7M2fYtBAb1qF22Bvugzx5rDY97Y3Ee94c+ddb6qHS/8l3ixZ4U3Xld4cEVmrvGG1Ny+t8SZqrTdeG7y5+KU3yzZ5E5nqzXtqb1Zrvemr8ybZ5M10sze7LN6EWL0ZZfOmvNCbDXbJW+SNoVhyl0j/Bm8OnfBmxilvxrR4yze6t3wneHPsojeTr3kztIsPj3v78EE/H/4Qpwf4oB3oI78XHzKG+DBrqA/Z03xkT+LDQXcfkjx8+HipDzuX+RCy3Ic/V/jI946PvBt96LbOh2OiUulDvc6HuQYfEkw+TDP78EQEWX0YafPhpigv9JE6ZYzDh87f+zD8hA9FJ31YfcqHk6d90JzxYXGLDx1bfUg/68OLcz7sP+/D/Ys+bLnkg89l6fOHD4tu+BD9li+T2vvi2t2XrJ6+0MuX2N6+POzjK3sKX/z7+fKBsy9/iNL+vqwb4MuAgb60CP0gX35425eyD3xJW+RL8VJftCt8cVnpS+dVvmSulnhrfPlurS+T1/vyutmXJIsvz6y+7Lb5csfuyzslvhw87UvyGV/Cz0qMS74E/OeLWy8/jjn5MXagH3fEO0P8uCxWD/Nj9jw/piz0o8LVj+alfrLH82Phcj86rPDjN5GxUvqs8uPb1X7ErpG+a/14HOTH4Xw/+Sb3o0bvxxWjH0UmP5wtfswt8uMfhx9OP0j8434cbZa2k34knfZj+hm5J/a0+BHR6sf4s37cF77n/Xj/gh+DLvthuuJHz2t+POnuj1dvf6708ae/sz+G/v64D/Cn+0B/8gf5kzrUn/+G+UvN/ixe7s/hFf5krfTns1X+/Ljan8Q1/jxb68+edf6Er/fn/gZ/tuX6U6jyR6v153OjP2+YJIbFn/1Wf6Jt/jws9KfW7k9QkT+jiv3555A/b572Z1aLPy+1+vOdmHrOn+U3/DH+509bhwBW9wjAuWcAhl4BzO8bQPt+AWQ4B0D/AF4eEMAPImFgAHsGBzB+aAAj3QJ4xyNA/r4BtC4PwLQigKZVASxaE8BrGwLopAwgRxXAf7oAvtEHMNUYwBMRag5gszUAX1sA7xcGUG4PYGix5C0LQFEZwI6jcn4mAPeWAHq0BqA8G8Dv5wOYc1HiXgrggNj5h8S5EUCWUyAH+gTyjXMgsf0DeTIgkHGDA9k6JJAPZwbSbb7cc5d7HoFMXRrIUzF+RSAjVwfitTaQd9cFck041gcSpwnkgSGQWmMgX1sC8bEG8r4tUH5XgQwrCuSSGOAIpFUsLwvkZHkg2opAfqkP5HlzIPtPSI5Tgew6HUhbSyDbWgMJPBvIX+cCqTkfiPeFQMouBTL0SiBnr0v8l4No7BLEq32CSO4bxMx+QbwQcf2D2DMwiEmDg6gbEkT/0UG8Ml36zAji0WdBFLkFMdA9CItHEH2XBXFa9FwZRJNQrwri2Jog8tcG0WF9EFkbgpjzZRC7/YOICAjiW00QH+mCeCYmGyWe2GEK4r4liEBbEF/bg/AtCuJGcRBfOYLQb5G426S274IY83sQfx4Nkn2o1HQmiD5n5f65INzPS/4L0k90vRwk327BHOkdTF6fYOb1DZb/o2B+E1nOwczpH8zrA4L5WaQNDOaVwcH8JF4MDebfd4KJGR7M0/eC2TZaxrgGy940GJYG8+qyYA6IT1YE025lMD+IxFXBTF8dzLdrgolbG8yzdcFEbwimzjOYTK3ENkls8YklmJeswXwvEm0ypjCY5yKuKJiI8mACtgZT3xzMwpNS82mp+Uwwv7cEk90azJvnJP9lyX0lmAu9QjjXJ4RW5xDM/UNYMSCEvgNDOCOMg0I4NSQEj2EhHJwRws4VIexYHcL4tSGM3RDC9i9DCPQMoTgthKJMiZMXgrNaYmglhjGEZWYZbwnBYA3hZGEI7kUh9CoOwbUqhOwDIaSeDuHllhBmnZXjuRCSz4fwyYUQ2l0MYdrzEKZ0DGVy91B29RBOoUT0DmVSn1B29g9l4sBQHonwwXIcEkrYsFB2vBNK24xQgj1CGbs0lPti7Ao5/r/Vcr5OjmL7ejn/Us7F9o3Sf5MICGVCvsRRh/JQI7G0ElsnuQySyyRHs9RgC+WxXeooljpK5FzscoTy7S+hvKgP5fvjocw8EcqPJ8WZUFJaQpnVGsrLZ+X8XCizz4fyyoVQUi+G8vO1UObcDuWXO6G4dQujR/cwTvYJQ983TJ6lYfQZGMbywWGcGRLGimFhWN4Jw/ZhGNdnhDHaJUzmGEbb0jD53YfxUOxYGUb4qjD53glj15owJq8Lk/1aGB56iWEOw2wJo9UWRmFxGIMcYaSfDuONljDmng3jrXNh/C5yzoeRfymMzlfCcL0Rxsd9w/m2XzgJzuHynAwnzDWcyR7h7F0azjcrwpm+KpzvV4eTtCacT9aG8/K6cFLXh3Poy3DmbAonxzOceJ3cM8k9czgHRJolnNdt4fwiMgvDeasonNzicOaXhNPJEc4x0VAubSfk+pRci8VnwmlsCWfJ2XB6nQvnpDCcD6flYjiWS+GsuhzOgCvhXL4ezsYb4XzxagT5r0fQv1sEl3pGUNIrgo1OEXj1jeBWvwhqnCPw6x/ByAERbB0YQdCgCHm+RvBA7BgSwaRhETwRe96OIPqdCL4dHsGMJRH85B7Ba8siyFoewecrIji8MoK8VREsXB3B8TURqNZG4Lough7rIzgh9BsiWPVVBAM8I+ibF8FVdQTbTBHy3Sz5LBE8FDutEUTYIphcGMHfYp89gtiiCP4rjuD7kgjerJS+P0SwoD5C9mMRvH02gopzEXxwIYKASxGEXZX6bkrO3pHo+0TSt18kVudIBg2I5KIoGRjJh8Miif0wktrPIpnrEslbrpE4LYvklDAtj2TFikj6r4zknLCvimT96kiGronkqvBcF8l76yP5ekMkkzMiGWKKpNQcyVeWSIZbI7kpamyR3LNHsr0oEu0RydkYycamSG40RxJyJpIJLZE8FntaI4k+G8lH5yJ5Lr4/H0nShUhmXYzk1UuRZF6O5PMrkSy+HknrrUi+7RFF+75RHBEF/aJY7BxF9/5RNAv9gCiWDoyi76AoWoVtcBRDhkbx1dtRvPdOFLfE1+9GMWNUFE+JosvCKC4ticLhHsUmjyhuLo2iZlkUo1dEUbcySn47UUxeHSXP3Cimr4sibUMUn30ZxZsboyhMi2JoRhRXxWx1FL9oonAzRtHLFMUpMdAaxUWxsTCKG/Yo/IqjuFcSRXxFFO2qosg6E8UXLVF0apUx52WMuHhJ+l+RGq5JDX9E0fGNaF7pF03HAdHUC7dB0ZiHRLNqaDSXhkWTSjS+LtEkLI1m5rJojq2KRrk6ml5rozktgpXRzDFEc8QYTYEpGhdzNEZrNCX2aG4WR/OgNBp7bTSvNkQzryma483R2E5Hs+5MNENborkmRpyLJuxCNH9fjCb7mvS7Hk3dqzGMdorh+34xJDvH8NuAGBYNiqF5cAwXhsWw8Z0Ydn0Qw69uMTR5xHBzVQwBa2LYvS6GnMgY1hTEyHs5hlnGGF4zST/RbI1hU3EMw0tiOFgVQ2a19PlV4h6LYUBjDFtPxjCzNYZDZ2OYfz6GLhdiaBTLLsVw/nIM63rGsrNvrOxrY/nPOZYf+8eSNiCWOQNjaT8oFuXgWNyGxOI0VO5/GEvVpFjarYqVb/RYvlgTS8PaWG5timWvdyyDUmJZq4pltC5W3quxpJtj+dwSi9oWy1l7LF8WxxJ9MJZPTsSy8LT0PxtL+blY7l2Ipe5iLBGXYpl2OZYlN2IpvBVL/H3ROQ7vPnFEOscxrX8cPw6II31gHHMHxXFuWBy33o1jlkec7LHjMK+MY8jqOK4Jv7VxTP8yjnYb48jaFMdDQxwvW+I4JLoVxtEsVhXFUVESh48jjlGlcUSXx7F8cxz1P8ehPhQne6M4hp+OY+uZOJLPxXHkQhzKi3EsuRQHr8Xj9mY8t/rGs6VfPJP6x/O3SB4Yz1uD41EOiWf4u/E0LYnn8tJ4dq2MJ2ZVPO3WxDNkYzxVm+Lx+yqeOO94flLE01kt/XTxjDJKP3M80y3x5NjiWVgYT3d7vOyfJf5JiX86ns/OxKNujcfjbDx3L8bz4ko8pS8ncLJDAu69E+jbJ4GSvgl81S9B9mAJRA5I4KOBCbwQBwYlMH9IAs1DE1j1dgJV7ybgPzyBla4JjPFIkPdRAvHLEvh9RQIFKxNwW5XA3MIEVhQnMLAkgQpHAr6lCUz4RmI1J7DmTIL8zydwXTw9l8C35xOov5SA5nICrXcSqG1LYHaHRHr1TaRFbB+QSPjARKYNSuSFWPtOIrnzE1m0IJFMj0S6LUvknzWJfL82kbR10q5PZIMpkT/NiRwoTCTLnsiCokQyqhLpWpPIpO2JdPwtkcpTififTmR/SyJJrYl8ejaR9ucSqRfLLyQy4GIifpcT0dxIZGjHJLp0TqJZTOqShEn8I37omkT4iCRejEzi3dFyPjaJ0+KjcUmMmJuE+8Ik+i1KIl5cFLMWJ7HXLYl1fkkcEO/4J5EltgXIuMAklqYkMSgrie/zkvi6QHIqJKeYrEziX/G2OolpOsknVn2dxB+bk/h8i/QVXbYmESLWbk/iVm0SL+1KonhfknxfS/xjUtPxJA41JHG3MYnu15J470YSnn8lobydxKW7SXAvibfuJzGuLYnQjsmcFFM7JbO+czIHxfAuydR1TSaqWzKKnsk4OyVzcXgyfu8no/0gmcEjkkkV18Xk0cmYRe24ZHJmJfPpF8l0mJdMt8XJnBI2l2S+90km3TeZG2Ken9zzTyZMnBK2gGReCkzmS5EXlMxdsTM4mT4hyayISOZRcjLJqcl0Sk/mp8xkPPOSeZCfTKUymTWaZLZtTiZiSzJfbUtmxHapV7jXSs11yVwWI75NZsDhZOYcSeb5sWTW1SdzQOQcT+a2qGtIxqkxmYRbUvdfyTSKf25LrjvJvHM3mSzxp+h1P5kzr6aw980UPmufwrpOKdzunIJLlxR6d01B2yOF071T8HBOofTtFEaOTOGBWDoqhX1izpgULONSKJ+cwvP5KRxYkELOwhTuCJdFKZxfnMIslxTedE3hhyUpbPdIIXJpCj97pjDbN4UK0eCXwk8BKbwTmIJTcArnxMyQFHxDU3DOTaEqL4Wm/BTMBSmsV6RwUOQqU7grXFUSR5OCUZfC24UpeFelsHVzCj22pOC5LYVH21NYXpvCN+KLHSm0O5KC4mgKbWLvsRQG1KdwVcw9nkJIQ4p8d6TwYbNc/5VCl9spnBTT7si4uylsEr+KEfdk7vdTSHsjlf+1T+VJx1Rau6byevdU/hmSSsW7qVwekUrwqFSso1MpGJvKy5NTWTArlfbzUzEtSOW5OLgwFbfFqewW/VxSSRBVrql0ckulWbR5pOLzpfT1TeWefypLAqSvSAxMpToolZDgVE6KqSGp2MQfEalsiZS4qan8lpPKN3mpRChSma5MpUSs1qTytjaVxbpU2XukcrwyldwaqXWzxNuSSuetEk9M2ybxxKNaiVGXyradqbz0YyoPf0pl2YFU0g6m8savqYz7LRW9+On3VFyPpLJLxB9N5dNjMg/RqT6VE2Lq8VQ2NaTK91wqv19K5dsrMpe/Url6O5W5d1I5fVfqepjKhceydk9S8W2Xxpw30hjWKY1FndPo3SWNwG5p5A1I4/cRaYwamYZafDcqjaGj08gQtWPScBqbRowoH5dG0/g01k9PY/fnaXw9L42u89M4LT5ekMarC9M4InSL0li9OI0fxTsuadwWu1zTeGVpGt9vSCPIM41N3pLHV2oISOOCmB2YRnNQGtbgNDaGpKEKTSM2O40OudKWl8Zv+Wk8KpAxijRuKdOoU8l9tYwVNp3UbkijjyWNMVVp5NSk4bw5jUTRdavUti2NYvGsNg3j/jSW/ZJG+q8yt9/SqDicRrtjUo8YVS/zF0/EsIY0/hKLG9Po25TGZ81p8p0stdxK4/FfMo/baWTekT5i8d00Lt2TPvfTqBahbbIWD9O49ySNTq+nc/jNdH5sn867HdLJEf07pePomo6pezqXRqTTeVQ6R8ekM25sOrtmpBM+K50WMX229BMbPkvn4Zx0ihamc2yR9FuczjqXdA6K913TuS/2uaXzyYZ0Ar9Mx7oxnas+6Wz2TafVL53GgHReBKYzMjid70PSGRaaTmK4xE9Nxy8tna756ZwRxxXpTFSm84sqnRHqdBL06fQrTse/LB11ZTq7a9IJ2JbO5O2SQ7SrTWeTGF2XzlMxYHc6uu/See3XdJYdSSfjaDp969OJF3OOy1waJV9TOg1iYrPUJPq3pLP/quS8LTnvpKMUj0TWvXRuC5f76Ti3paN6PYNr7TP4okMGUR0z6Ng5g2ldMnilawZe4qgY1y0DvVjXPYOCHhk8EN/2zGBIrwxuDs1g4bAMurybwd5RGQwcncEfYv6YDLaL2LEZXBCMy6BKdB6fQfGEDI5PzMBtbgZ7xPXPMzi1IIOPF2bw2qIMfES9mLA4A5P4Tzx2zeAHtwy2Lc2gwTuDp34ZrPbPYHhABh6BGaQFSS0iPiSDy6JjagZOBZJffKqQ+pQZWDUZrNFncEDsNGcQ/nUGpZszaNqSwZStGfL8lTnWZvCwLoODP2ZQcjgDvyOST2w6lsHf9TL+eAb5DXLvZgb+tzJo91cGP9/JYPm9DL4Tw+5nkCVuC7e2DPa1y+Tmy5m86JDJgc6ZvNclk2VdM8nslolL90x2if49MontlcmPgzIJeS+TdiMyeTQ6k5yxmewdl8nPMzL5YGYmKz6R69mZzJ2TSacvMpm0IJOvFmZyWPyzKJN1i2WcSyaLPDLZIZ6vy2TEhkycfDLl/zWTDgGZnBDTAjPxCcrkuJgYLLWJTSGZ6EIzeSb2RmVSmJLJntxMFuRnUifiCzK5IuYqMumhzCRKnBOzVZlUik7qTELFafE/TSYO4a/NxEufyVHx3JBJviWTgfZMHm7J5O62TAbVZpImFtVlslNc25FJr12ZhO/JJGhfJkX7M8k7ILkOZxJ2NJMzYvqxTN6qzyRQTDueiV1sasrkd5HZksnSO5nyrSB57kvdbZkkPMjk84eS/79Mvn8li6CuWTR0z6Jdzyw2OGUxelQW60Zn8XhMFivHZrF0fBZJU7J4fVYWvsI6O4u9C7NYtDiLzUuyiHLP4qpfFpcCsvg6MItzQVnMDs6iUpwJyWJGaBbvJ2YRosjitHhLlUWgaBa+miyO6bLYWiHjqrNo+Vr6b86iaVsWPrVZHBfGnVLT7iyif8ui4kiWzDeLNxqy8BdTGrN4tUn6inYnshh3Mos1rVncvJpFp3uSU5Tez+Jkm8R8mMXUR1kUtMvm21ezieuSzZau2UR3y+aCmN0zm5lO2Uzvk83Yodkcekf6jcxm2Khs3EdnM3BcNikTsnmxQO4vysYgvlyczW9itEs2OjHSLZsFX2UT6ytx/SVmUDZng7OZFZJN59BsWkR5WDbN0dl8mJfN+wXZKMQjsVKRzXvKbB6K7zTZ5Gglvy6bweZsblmz6bItm3DRUptN8K5sivdnoz+azb/i12PZ8k7J5h/xrCGbtc0S/4TEuJJN5h/Z3BEDb2ez+042i+9lk3o/m0Vt2ewUOx5n0+9JNlEdcqBzDtXibLccKrvnMKtnDs0f5jBthBiVg//oHF4fm4N9XA5+4+U4IYd2C3LkuZTDV+45jNuYw6ZNORgDcnghjEFyHSztYXIMz+Hw/4uU8+gcTDk5jC/IwVMhR6UcVRJHnYNZeGrkqM2R/40cLPocpnydQ6Gwb8nhta05NIrXt0sNokkU1cp1ndS4Q85F8a4cPjmSI78ROR6TuYjO9TmEi1Yx67i0idmNOVSJT1tyiDmXw0Wx8E4OO0Ty3RxuiEX3ctgp+t/PIUUsfpjDn49y+LBLLmrxVKztmsuIbrloxDPxS/dc1vfM5VcxulcuG/vk8rs40i+XUyNymTE6l3LReVwu4WLW+Fzuzs/lu0W5vL04l+UuuXwvVrjl8qN4b0kuBeKRWOUueZflYt6Qy5u+uQSKYP9cOgbmMjMol7DgXLqE5kJYLtViXlwu6am5KPJzOViQi1YlNYovtbmyh8ulnTGXIpvUVZRLh5Jcoitzubktl93bcxlQmyvPo1wyd+Syf2cuQ3flki3e3iP1H8uV78NcWU+p/3guEQ2SszGXi025xJ3Ipd+ZXMb9mcuE27m8fCeXyXdzee1eLtPuS56HuYSIGY8kxuNczj/NZeDLeXzQPo8xnfMwiP/Epi55tOuWh5eY1D2Pxh55FPXM42OnPNnT5NHaN4+rg/JYODSP/sPycH83j/c/zGP06Dyei01j8rCNz2PqRBkzOY+lc+Tewjz0Yvxiie2SR72Y5Cr9xKtuebzpnkegKPXIo2VpHns35GH2l34BefgF5VEcLH1C8jglpofmUSZawvJ4lCLj8vNYoJfai/OI/jqPi2Lu5jxStuUxbEce6/fm4XEkj/fq8zh0PA9tQx5fNuYxtilP9ih5vHU3jyBxSsy4l0e56HQ/j3BxVsxuy6NGdH8g8cXWh3kkPMpj/uM8nJ9IHvFX53yWdMlnWNd87osfuuUzvHs+CvFYrO6Rz89iRM98tOIf8XuvfF7qnU+9aO+cz8z++VSIj0bL9Zh8zoiZY/OpFOfH5bN5fD5xE/K5It5dlM8jcXCxxHTJRyPGuuVjFPVL8vnEL59I/3y2BOTTKzCfq2J+UD51wjk4nxRxS7iE5JMVms+XuflMKciXPU8+ZaKTKp9wUaPOJ0aTz3ZtPjd0+Qw05Mv/az5by/JZXpPPhG35+G7Pp1HM3CH5dsncv5Hrn/J566Dk/jWf1N/zGXIkn2wx/Fg+a+rzOSReaZKxolFsOZ3PxCv5OK7lM+uPfP64lY/77Xwe3slnw32ZW1s+xx/kY3+YzxuP8ln7UgF3OhbwbacCRnQt4MtuBZi7F+DTo4A3exVwoXcBvd4r4P1RBfwtxowpoNPEAsLF5kkFxE0uIHVqAQ++KKBosYxxKeCUqHAtoIubjBcLPQo4vKoAy+oCgtcVMNyrgNKAAvnNF3BWfB1UQF1IAW5hBfwWVYB3TAFHMwsgT2IrpF1ZwH6Rq5I84oC6ALWmgA3aAn4XVaYC3t1cwKEtBXy1rYBjIqC2gJNiel0BnXcUsGVnAdd2FbBzt+Q8JrHrJa+Y31BAemMB7k0F5DcX8EiEtxbw2U2JeUdi3i3A3lbAGw9kXmLGwwLmPC5gq2h7XcH49gq+7qzg554KHn6okP8vBZ+NVzBokoJlkxX8IJRTFJR8rOCDxQrU4pl4xU1B6RIF4e4KQtYpmOmnoFLcClSwP0jBsGAFq0IUjAhVsClMwckIBR/nKygTnykUbBFOSgWJ4g+xSKVgt1iuUfC+VoFKPBPj9Ap5BynwNch4o+QzKTgnLF9LrC1yvVVibZM42xXsqVUwuE5Blrgvlu+QmndKzaLtOwW6wwq6HVcQLZwbFfwpvmlSsOaEAsNJBcWnFVxtVZB+ToHigoITtxV0vqtgX5uC548UvPFUQdXfCtL+VdC3qxK3bkr2i7e7K8kTo3oq8eylJMNZyawRSq6OVLJzlFL2IEqWjlHy3lglKrFhnJLfhd8EJSfE3MlKkqcoWbJAybdi7SIlYxYr8XFR0ihKXZUkuiv5OFDORXiQkvOiT4iSfaFKWqOVHEtSYk9WciZFiS1HSUCukso8JZfzlTxVSS6tkmYRqVfSz6jkXKWS3tVKcr9Wot+i5PhWJe23KwkVm2uVONUpGbJTSY44uEtJ/R4lIUeUzD6q5PoxJYvqlQw+rmRFg5ID4qsm6SOKmqXfCRn3p5IHouSuki33JVebkhvC5YHULIY+lNzif+1VlIvbnVR811nF+G4qrCKgu4oZPVR066niipjfS8VdJxW8o2LdOBW/CfN4Ff2nqPCYquLIRyp+macicpGKzxerSHVR4e6qQumm4pMgFT2CVVwTC0NUDA5VkS0OhqkYGa5iWqSKgjgVZ7NU+CpUXFKpqFOrSNeouCOWaVX8q1NxTK9iskFFq1FFnlXF/7ap6LJdRZT4olbFgDoVGeKuWLZDxY/ig50qNGLTLhm7W0WRCNmjYvNeFU77VDz/WUXJLyo6/KritXqZt5h5XEW16NGgIk5cE7sbVbQ1qVjZrOJnMeqECoN46aQKb9EoPjqlolR0Oq3igvj8jIpaoTqrwvO2rMl9FX8J9zYVwx/I2ogvH6qY+EhFoXjjsYogMeyZijX/yLq/UNHSSY1TFzU3hGtXNWu7q/lN+PdUc0rM7KWmSgzuo6ZNJI5U4zJKTf5oNY/F2jFqLGPVvDpO+ouZ46W/iJug5powTlFTPk3NtE/UHFmopmWxmtkuEsdVcgpXNzVvL1FTvUzN9eVqVn2p5iN/NV8EqqkTd4PUfBii5rnwDFVzXEwNU+MQF8LV3I5UsylGTb3oEKfm2wy1fPOreSo2KNQcFi0qmaNGzU3xjVbNGaPUYFKzr0rNuK/VJGxVs3ibXIv87TIvMa5OjVUE7FDTc5ea0/ul/ZCa8b9Ku1h3TOIclzgNano1ylzE/ia5Pq3m3VY1n15X8+89qbVNTYno+EBNuLgg0h+puSM+fKLmP9HwVE3jCzW739Jg7qihRxcN18XQbhryRGBPDTecNLzTR0PvARr5ttUweJyGVeM1mCZoeGWiBj9xUsRN1jBsqoa10zT8JqwfaUj9VMPn8zQ0LdIQ46LhoZuG1Us07F+u4ckKDVvWSJu/hppgDT1DNCQI11C5L56GadgQruGImBih4Wykhs+iJGa0huNxGjolaPg5WcN7BRr+EfUKDSVKDR1VGi6IOrWG/hoN98QKrYYDYqROg49ew3SDhgqRZ5Z6LRrO2KTmLRpe36YhSLBdahO9azUkC/c6Dd+J93ZoUIv6nRocuzRc3K3hiz0aBuzVkCmM+zUsPaTh1XoNp8Ws4xp6NWj4tlHDsyYNx5o1TD6hocNJqemMBt9WDbPvSo57Gpbcl/htGv4VXz2Q+A9ljf/WoPxPg6Gbluk9tFSKuJ5arovFvbTsE287aXki1vfWMrGPltC+WtKctZx9R8uI97UsGqnl8Ggt9jFa7ozXsmyClp9E1WwtCYu13BBKVy3PxJQlWiLctXzhoWXgUi2Hlsn4AC35gZJDHA6S+CFazontoVqcw7T4RmpZnaylMUvLnlxpV2q5q9KyXK2Vd4OWkyJBr2WTScuOzVrObNfKe0BL7zotHju0aHdq8dql5X+7tVSIbntkTvu0PD2sJfyY1NCgZUyjlsAmGdespc8JLSduaul8T8tlMaRNS66Y8FBLoej/RMvPT7W4P9fyRgcdBzrrGNlFx8muOr7roeN5T528S3U0inInHU/76ih21tGxv44vx+iYP17H4Ak6csVvE3W8OVlHqKidomPnQh05i3Q8FDYXHWdddcxx05GxRMc9YfLQEbBUx+xlOk6s0uG2Vse+jTrC/HWcF58H6MgK1DE2WEdQiI5toTr6helIE3fFqAgds6J0zIjXsaNAR7ZC8qslt0bHawYdGOW+TercpmPKdh0OEVWr47KYX6djtzi8U0fRLh0dduuo+1ZHu+M6nBp1fNCs44W4eUpH7CUdT9p0XHqkY95jmesT6f9M5vavjpDOelZ10/OLCO6hZ6WTnm199Tj305MhLP31rBit56AYPUbPq2P1pI3Xc1esmCDtInCSHibrWT5Vzj/S0+9/0j5d+szXY16o59PF0uai55742VXPGDeJK1qXSB4PyblUzyHx+nJpE5+tkNwrpW2VHutqPW2b9Lzlryc7UM+EYD0XQvR8EaonJ0xPh0g94WJelJ68BD3DUvU8FVPT9cTk6vknX0+cUs9wtZ5GjZ5KrZ54nV72Hnrc9Ho0Bj2JZj0+Nj1nKiTvFsm5Tc+cWr18/+lZs0PPr6Jwp55He/R8/Jue947omXFMxtXrcT+u5wfxYYOelxr1LDuh5ydhPKnnlVOyLqdlXc/q+eiunj/u6XG9Lznb9DQ/kBgP9VSJno/03BLuj/Vs/lvP0fYG/ulsoKKrge+6G3jRw0B1LwNJTgY8ehs43dfAhnfl3igD2tEGfMYYqBlr4K9xBkZOMMhz2kCAOCOYZKDfZAMrpxgom22gaq6Bl+cbsCw2MNfVwER3A5c8DMxfauDvZQY2LjfQdaWBYj8DikADz4RbqOQS74dJPuETbuCE6B1pkPeigddiDLQKl3QDYSoDgzUGcsUGrYFovYF3jQZU4pbFwI9WA+lFBu6J6EoD18Sfm2VeW6TebQacaw1kiPE7JNZOA8f2GIjdZ0DzjdRx1IBvvYGTYvNxA6kNBsY0GTjXbGDHCQM5Jw1MPm2gRESfkZytBvzuyNzvG2S/Z+DNBwbOiy8eSm2PDRwVt5/LurU38llnIwO6GHkg1nY1MrGbkY7djVwRnr2M9OxtpMMgI9veMxIxwkjlGCM/jjMyYrwRo9g20Ujjx9JvusSZbSRLeH5upNc8I3+J2kVGBi42cs3NyOIlRvaL/9yNvLHSSO5qI+9vMPJpsOQPkbzhRlSRRpbFGnFNNXJLYSRQLTE0RrK1RjobjGhMRjZvM2KrMzJ/p5Hd4tkuIw27pbY9RhL3Ghm530jOd0b+PWxkzHEj5xuMfNFoZKcY0mQkT2xsNlJ+wkj3k0ZuCuNpI45zRnbdNTL0npGP24xUiMQHRjweGnntsZG6JxL3qZHH4ujfRtz+lTm9auLk6yZquphI7WpiRTcTF3uYmN/TxLBeJhTimfhfbxMhzibWjzJxVMSOMfGH+GCciZfHm1g7ycRhcX2KidMfmbi/wMSvC00ULTLRcbGJ/S4m3nU18Z/YvMTEPXcTqzxMTFgq7StMjA80ERlk4op4N0T6iROhJj4Jk/7iXrj0j5A40SbUMSZ0asmjMbFNayJLZ+KBOKw3yfe5CVeTie/EyxYTAaJ7pYmnm038uc3E0u0mRteauFBnYuhOE427TEzfbeL2HhM/7zWx9xsTnQ+b+LRe5tlgoqzRRFyTiRvih2YTxhMmgk6a2HHKRN5pExvPSMyzslYXTTRdkvW4Z0Iv1j80MfWRiW6PTdwUpqcmzv0tc3nNTKe3zLzfwYx/RzOPO5s51sVM925mPLqbCelpZlcvM0OdzFT3MePU18yhfmYi+pt5MdDMspFmbKPMeI8zc0L0m2CmTayZaOb6ZDmfY2bOQjN14skiMxsXm+npauYvsczNzEExdomZt9zN/LfUjM8yM1uWm9nmZ+ZogNQQbOYnMSrEjFnMCzOjCDfzr/CKMDMz0szXIj3KTHGMmZhYM60JZvrnminPNzNaaWa+2sxzjZnNOqnLYGay0YxDxJrMjLDI3ArNFIjUYqmv2kzkVlmLWjM5O2Rue80cOGDm1lEzlnozqkaJJWY1m3E+YeaBWHvSzJRTkuesmW53zNwUHnfNhN43s6dNxjyQMWLWIzNbReZjM0eemJn6VGI/M7PguaxJFws/d7XQrpeFFlHnZKGhj4VfnC1M6G/hu4EWXhlsYchQC5OGW1COtJA5xsIDcWSshanjLJSJbuMtLJ1g4YAYM9GCVbw5ycIlMXyKBY34dJqFgR9ZaJpj4cIiC3sWW1C5WPhP+LhamO1mYavov8TCMXcL0zwsVIgeSy0kieXLLBQut9BhhYVvVlowe1q4HWThULCFcSEWokItuIRZ+FZ8EG5BL16JsLAz0sLQKAsFom+shTaxNs7CxkwLnfMsvK6QeoRKJbUIH7WFbRoLG3QWKvUW7hgsdDRbuC6MVgsntlhYt91Cea2Fv+qkpp0WIndZWLxb8uy3cPWg1FwvtTRZ+LDZwrkTFnadtJDVYmHEZQunrlvocsdCrPjxrqzRfVmjB7JGwv+hhc8eWUj/W9b1Hwt/dLKypLMVcxcroV2tXBQLulnRdLfyUg8rn/W0UisG9bKyycnKjN5WvhZfDLXy00gr34yx8s8EK1smWYldaGXUYiuXXKwsdLWyX7znZqXdEis73K14LbWyfoWVj1ZaSVll5Y6wrLcSH2TlYLBV1tbK+Qgr8yKt7BGqKCvpCVYCcqycyLcyq8DKY4WVeqUVJ7WVyVoZq7NySxQarHQwWnnNYiVEfGa3YthiJXirxBQvtktbnZU6MXiHlWeiaaeVh7ulnr1WVu2XON9aGfO9ldLjVhIarPzcaMXeZMXthJUfxMstVnzOWeG81H7NStwNK9p7Ut99K61ibpuVnWLoAyv/itmPrGx8YqXP31amdbdRIXr2sHFXrOppY1IvGw7R1cnGLbG0t42xfWwUiut9bfzQz8ZIZxth/W28MsjGOfHFYBsTR9voMsbGTeEx1sYBYRtnI2q8DdcJNr4XIybaeH2Sjfem2Hh5qo1AcVac/thG/nQbz8TKuTaiF0gu8eZiG9+42DC42njVzUawmLfExrvuNvw9bLSIf5fZyF1pY8UmaQ+x8VKojVaxM8zG0HAbz8WpCBt5UTaao23UxNsoyrDhniUxlRJTtGpszNXKGDFUZ5P9p41ag9RktNHfYuN2qY1fy2SO5TLvbTber7Wh3GOjbp+NtoM2Jv9mY8IRGzHHbfzUYONqk8z1hA2zeOOkjUWnZB5ieKuN3edsqM/bmHnTxpr7Nno8sJEsfnsoa/9I1l4kPLZx6ImNuL9tHHxm449/bYz+T9butUKGdi2krnshXj0LOSlm9ypkuxjoVMhXvQt50reQjf0KmeFcSL/+hWwYUEjNwEKODCuk09hCYsSBcYV0mFBIlLBOKiRyciFXxaszCzm1SGK6SUwxcEkhze6FDFhaSP8VEndlIZtXFfLgy0LWbSwkKbCQ34IKmRRcyF8hhawILSQhvJDlEYVMiCykWNyKKmR8jORNKOSHrEI+VBdiEpc0hSzSFrLALGyFnK0p5KUthXy+tZC5tYUMqyvEb0chLUK5S853F7Jzj5zvLeS5KPi1kPzD4lghzxpkPRplPQRNhQxqlnbxTMw+KcdThZxolflcFFcKmfVnIX//VUheWyGeD+T6obQ/lb7Ppd/LdrzetDO4q51T3ezUdpfzHnLe086nveTcyU6B+Ff49Ja2PnZ2fWDn8zF2NGPttBtn56zYO8nOu5PtvD7HTphYPM/OlQV2ri62Y3O3s2SpnTHL7Ixfb6ciyM6REDv3w+x8HWfHOcnOtnQ7/ynstCjt8v9pZ7fWzjs6ySHa6e2cEyFWOyOK7SzfaucX4dhm5/Z2O7/V2plcZ6dUJO2ws2qnnd/FlF127u22s2aP5BNO++x8/I2djG/tfHXQzrNDku+oncDjEl/Ma7AzvNGOTgQ32dnfbOf9E3YM4rWTdi6JRafsfCtMp+2En5E5CpcWO9+Lka12LCLyrB23czLv83ZKrtqpv2tn+j07jW12Zj6ws0XkPJQaHtmZ9djOdjHoiR3vp7Lu4vkzO77/2LnQrojYTkWUdi+S51URh3sWMbVXERXivlMR63oXyXdTkfzvF+HcvwiGFOE2pogxY4uIGVfEDTF+QhF/Tixi+aQifhVTpxXx8f+KGIT0dS2i45Iiij2KmLS8CNfgIkaHFNEhVMYKjzAZGyH3oooYmFLE/pwiohRFFKmK6KyWmJoifhGl2iK66yS2oYhKkWYsok00WYvY4yjCVl1EwpYi7m0vYk1tEUfFR3VFZOyQ2ncV4btf7v1eRM7xIlqai3jnZBFasf90EeEtRaj+KuK1e0WEiusPinB/KPkfF/HsRRHfvVHMW28Vk9m9mMYexXzWu5hhfYqZ16+Yr4cX8/LoYn6ZVMzdKcWsmVrMEbH1f8U8cynmlGsxn7oV82KJ9Pco5vKyYnqvL2bGl8UYfIqZEFRMUnAxVaESO7yYTyKK+SeyGIuymK7aYu6IVToZYyjmoWgwSmxTMdeKixldV0yh6LijmFti0q5iSsWxPcV8vLeYfvuKyRKtxyRvQzG2pmIOnSim+6liksWa08X0bSmmubWY1y4VM+ZBMXYR97CYyY+LOf60mFFdS1jWvYTSHiVk9y4hwLmE3e+XEPphCb+MLiFlbAn140pwnlDC3+LTSSUMcinhufjcrQT9khLC3Eu4LEYvLaHTshL+FP+sKeFSYAnW4BJiQiRHaAmTwkq4H17C9MgScqNK2KIq4V1dCTrR0VQi37slpFlL8C0qobi2hI92ltB3VwkndpcwdG8JH35Tgl9DCa3i9eYS+U4qYeIVqV24/lVC5v0SHou6ByW89KiE88L8pIRDf8s8/ilheDsHQR0dxHRxcFNs6OGgQczs6cDPycEXvR280dfBt6Mc9BrvIE00THBQMMnBvikOuv/PwfQZDgoXO+jk4iBO/CVWujqY6uYgc4mDxwIPB+qlDv7zdZAa4mB9qIOtYQ4Ghkss4Rfh4P0oBxNiHUTkOzhY4GC8wsF9pYMZagf/ahz4ah20iC90DvaK9/QOjOINg4wR14W7UcaK8SapzewgWdwX6ywO6kW+TXJWOJhX5SCyxkHbFjmvc/DBDgcm8dZOB1Hihji0y8Gk3Q7KRM89MnfxQGzY66BRDN7vIOAbB04/OYj9zcGmow52HHPwfYOD0Y2yHk0ODjc7qD7hoO9JB9niqfA85eCU+Oy0gx9bHThfdDD3soPXr0qdN6TGWw6W3nXw8L6D7Q8cDHnoQCleeuTgglj42MHIJw6souNTyS1SOpZS0KWU+d1Kad+jlF97ljKlV6k800p57FTKpt6lvNxP2saU8un4Ut6eUEroxFJcJ5XSdUqp/I5L5Xdcyhf/K8U0vZQ3Z5QSJc4sKCVicSnXhbtLKT3cSnkgPnEvZbBHKS8tLWXhslJGLi/lrxWlDA8uJTyklGviYKj0Dy+lTTRESP+oUpRiYUwp34lRsaUcji+lX2IpucpSWlSl7FNLfo3k1krNRqnTXEpwXSk/7Cjlzq5SWveV0ucHyXGwFL/GUuY1lRJzopSpp0rpe7qUOS2lRD8s5ePOZbR2LePD7mXc6lFGtlMZe/qU8Ue/MtmflTF6bBlrxpdxTEyfUMa5SWWMnFJG3NQyvv6ojLyPy/BYVEaGSxk/e5RRt76M+/5lzAws46XgMi6KotAyuoaVcU+sCy+jXigiy/g+uozN6jLyNWX4ayW2sOmlzVTG/4rKOLq5jFG1ZSTUSf4dZQzcVcbCPTL2YBmBP5fxSUMZ28WQxjIuNZXxY3MZY0+UyTe61H6vjMn3yzj9oIyqp1JHl3K6dS8nWQztVU6oUzlXhFvvctL6lrN7aDmFY8tlruUoJpZzcVI5P0wuZ+yUcjZMK+cPyjm7qJytS8opXlZO3cpywlaXsyhIYoaUc180hJYzK0zih5ejEa9ElHMwspxe0eW8GV9Ov6Ry5qXI+JxyPDXl7NGWY9KVc0tfzqW6csbtLKdE9NhVzgOxcXc5zYI95dxuKudYczmtl8tZcb8c5wflso8rZ+GjcpKelHNP7HupgrPdKhjVo4JPnCoY2ruCV/pUECauik3DKxg9poKmcRXsGF9BxMQKroulkyqonFzBsykVtE6tYORHFdjE2v/JuJkVBM+r4KtFFbKXruB9lwrau1YQI/4UR9wq+N+SCjaLge4VvBAuSyv4UYxbVkGJ2LSigi+DJK8guIJ3QirQi9dDK4gUN8SysAp+E9PCKyiKrqBrTAVtYkOs3EusYGFBBd+J0Qq5L7oqZQ5qiaWRWOJ1rcQRy3QVVOsrcDZIP3MFO20VrKipYPFWqWdbBSdrK+T5JXPYWcGqXRWU7q/g8TcVZP1Swav1FfxyvIIpDbIe4p/GChY0S15hPyE5T8ocTkne05LzTAXLWys4c7uCD+/KWt2v4Lj4pK2CWjH0QYXstSvweCQxRdXjCvo9qcDvqczhmdzvVMk/3So5172Sop6VdOtVSZvYM7aS9uMriRV/iRkTKxkyqZLJUyupFI0LK3nDpZIo8WJJJUHulbh6VNJrWSUZ4kZgJePD5TqiEqWykmfaSs7qJL6xkhQRsbWS37dV8tF2GbdDYjVUclMEn6hkQUsltZcl7h+VmNsq6fCgkjhxW2gfy9gnMu5vyflPJR+8ViX1V/FDjypKelZx2qmK42Or+HhSFQMnV6EUtZ9X0de1ilzxrxjnXkUvjypallbxzbIqeRZWkbyiSvY5VXwXWEVxUBXdg6s4FVLF3NAqPgyrolN4FesjqmgSREqctCre0lYxU1/FdqE1VBFprMKluIr4rVWs21ZFg5ixswrNripe3V2FYl8VB36oIuFYFY31Eud4FTvFX40Sp1nqFDdPVnHkVBX/O13FtLNVvDhXReXFKk7eqeLTB1XsEmsfyxxF9N9VOLpU86RrNS3dqhndo5rUntU8EiN6V5PQv5qrY6r5dWw1/cdXEzyhmstiycRqJk+qplL0m1zNc3FgajXjp1eTtKiaPS7VvO9ajUUkuFWDezUmj2ruLK0mwrOaMF+JFVrNFbEkrJpDYkp4Nc4R1fwngiIlj3CLqiY3phr/RKlNVU0PdTWPxSid1Kmvppu5GmtZNbu3VRNfW81d0VQn+XZUs0vc2VXN7G+quf1dNWu/r2Z1fTWfHK/mzUY5b6qmXtSeruZYazW3blWju13NG23V/ClWPahm5kO5L4Y9kvbH1USLY0+k/alcP5N+IqZ9Dcc71BDbuYY1XWpY20OuxayeNewQxl41tHeq4baY3aeGneLdvtIu2verwTSghsRRNXw4toakcTVsHF/D3Ak1dJlUQ7LYN6WGwqk1PJxWwxczazgzu4ZSlxqcXGvIEs/EebcaflpSQ45HDS7LaqhYXsPzFTVUrq7hSFAN04Nr0ITU8FpojTynajgaVsOwiBp04s/IGt6KrWG+qobvxBi1xNdLfEMNfsYays01XLTWMLhG+m+tIXpbDZ/Uynx2yFx3ynx21TB8dw3xe2qw7pc5fFPDyW9reHG8BvfGGn4R7U7UcE18fKqGV89InLM1nLhew/d3a3Dck3ncl3mICf/HcH3HNXW1ARx31NbVah0IKs462mptHQz3+FVbrXvhwlVba1vrBAH3qnVU60TBbYevYYYEEkLYEPbeYW/Cxg3q+/zx/eTm3HOecW/gnvtUahcWz55wThQ/f8LyF0/489UTPNqeENRTwYOPFfTppWBHbwWhfRT83VfBWTMFRf0URJgruNBfwWRLBa4jFTR/rmDsFwq2f6ng4XiF7GcVnBGvxZJJCsLFJCsF/4pz1greihW2Cnm3U2A5RYHbPAULF8n8JQoKlyr4b7mC/isUnBdvxe6VCkrFylUKosXk1QoUYpCdgkui4xoF+0WlWLNWQbyYvk7BBxsU2NsruLlJQdCPCk7/pODibgUVe2TeXgVxYto+hTx/FVwV7zsocBImscFRQZKYfUCBnxjpJHFEo7OCdBcFnx9ScFssOKpgzl8KRl9WcEscuaJg61UF31xToBVjryu4Kz6+oeCkeC62uyrIE49uKTBzk2vqLtf0toLHdyTPvwp6KuSa+co19lNgUCuY4q+gWqNgnVZBopgbrOBpqIItaQo06TI/U0FwtsTKlesuFM1ybVoU/CU6PlXgIKpEwjMFn7xQ8FmrXOf2HhT08mBJbw/CxaQ+Huwx8yCmnwdXLDw4MsiD2WM96D7Ogy/Ge3BPvJzgwXlrD96JJXM9SFnkwadLPNi2zIMHKzzou9KDX1d5YG3nwf/ExTUe1Nt7MHeTBwu/98DvV4m1R/Ltl3wOHgxw9OCCKD/gQfBxqeeyB39e86D9dQ8qxCc3PTDe9SDax4PLSg+aAzxQJnvwTboHgeJ0pgevxNJsD3qXehDR7IHlUw+qnnmw7rkHTa88yHztQWtXT4q7eXL5I0/cennyUW9Pjonv+noy3syTv8Uuc09WWXjywUBPJg73ZOk4T/73pSfrJniyzdqT+TaefGnrKXt3T0K/9uT0Ek9eiUErPLkk1q/yRLXak5Y1ngTvlph7POm315Oz4o0o3Sfx93syzNGTdCdPXl/25NcrnhSJ5Vc9UVzzxHTDE3tXT3kv98T/pidGd0/a3/Mk0Evm+3hi6yfzxGCV9CLs/T0xpErMdE+uiXvZnvQweZJX6yl7Pk8ShF+zJ6NaPLklPnzqyVHRIn545kmuCHnuyYQXnli89OSdmNEqvXb2IqOnF7qPvRjXy4u+vb04I9pESR8vDH29ZK/oRb25F/cHeDF0iBfRX3pxZbwXzhO8qBObJnqRJuZO8mKslRf3xAeLvNi82It5S7wIFCtWeOG50otrqySfncRf58Vv671w3e1F8x4vsvd6EbzPi/H7vTjv4IXSyYsWFy8unfGi02UvasXcq16MuSb5Xb3o7CYx7nox7YEXtxRe7Pf1Yr3Si89UXvRUe3FSXNZ64RXmxZx0L9SiZ6YXP2d5sSzbC5sc6SHXi/fzvHASSxq8SG2R+p95Mfxjb7r28ia4jzcT+nrT38ybRHNvTo/35tcJ3hgmetNk7U22jcyx9eafyd5YL/XGabk3teKLVd60rfZml503cWu8WWzvzeON3nTf4U3qLm/67PVm5z5vSsSq/d5Mc/DG1dGblgPeLHT25uJBbwae9ebMRW95j5N1V715Kn68JnFueHPgpjcbb3kzz82bN7e95V3Imxfe3nRWebNV7Y3eX2oK8MZC481nQd4cT/EmP9WbiDRvbNK9GZzhjUumN/UiM8ubr3K8+Vu8qfPmRLPEEj+3eLPsqTdRYvIzbzzE0OfedHnhzfcvpXcR/Equz2tv/hUd2rxp38OHDT19CPjYhzG9fPi9tw+t4rc+PpSK1X19iBO+Zj58ZO7DMxHZ34fsr3wIGe/DxAk+DJjow0XRcZIPjsIkvrDx4YH4w9aHNyJhig+qqRJ7qQ8ly3yYvkJiiqV2Ptiu8eHgOh+O7fRBsduHIXt8uCqy90l8Bx/+EwMcJf4BiS0CnX0IuuxD1TUf1l+X2m/4YOfmg5+7D8lKH9n3yJgYo/Khj9qHmRrJE+bDXzE+dEjy4V2aD0kZPszJ9OFulvSZI33myvo8H96v9WFCg+Rr9MH8mQ/nxb7nkktseOGD5qUPY1/50Pe1D7tbfej6kS95PXy52suXg719ye7jy+1xvuz8ypcZE3z5xcqXaTa++Iibtr58ONmX52LKNF8aFvkycJkv41f5cnG1L452vszb6EvVFl/u7/BFvdeX3/f7Uurgi52jL/Fi5gFfPnWSHOK0sy+vxeqDvpw64suvR30pOiW5zvvy0Z++PLvii+sNX7q7+nJULLvly2Q3X7zEcHdfbojtD31p9vHlR19fFit9OayW70Khkc9AX37Q+XItWI7Tpc8MmZPpi02WnBfXsmV+jpwT3ap8iWqQuE2Sq1lyi59aJOdTGRdTnkleMfy51CQKXsrYa1+8ReEbXwxvfenxvpKVnZVM76Lk0z5KbotefZW0it/MlPJ+ryS+n5JZ5ko+s1DSu7+SXQOUVAxR8mC0kr/HK7GYoORP0WGiEkexaZKSf62VDLBRcklkTlbyyVIlrsKwQsmtVUp6rFbyUhTbKYldo2TGWiUfr1diZy/5xGebJNdmJQ93KNm8R8n8vUr0YsI+Jf+Jv/Yr6eSgZKujkmzx3QElocLKSclBFyVN4oeDSnLF0CNKVp+X/v5UkviXEv/LSsZcUXJf9L2qZO81pfyulaRcVzL3hhKteOSqxPymkgvi39vSxx0lWfeUnPBU4u6rJEGl5HN/JX0ClPwhKjVK1mslhvg6UGKIC0FK3FKU3M2UXrLkmmUrSc5RQq6S+hIlZc3Sb4vU81TJvWdK3j6X/K9kTVc/Srv7MesjP9729OPPvn50NPMjs58fIeZ+TLTw47FYON4Pqwl+PBFdJ/lxRLSIfCs/vG386DHZj/ipfvSZ4cdny/14s8JPnskSZ50ff/zkR+huP4bs9cPH0Y+RB/yYfdCPnFN+HPvDj9hzkvOqHwfE/274MdjVj6vi8E0/et7x45S46yv1Kf3YoPJDp/ZjQIAfnTR+eOj8SIn0wy/Fj09T/ahM9yMw04/+2X6yB/fDSXyf64eN0Y+fCyVXkR+qJqmxWWKKPi1+vBPVT/1Ie+bHN8/9CBIDX/rxl7jSWYXbhypaP1LxRS8VHfuoOCCy+qqw7qfiurmKbhYqjoqi/ip6D1KROkRF14kqnorp1ipG28jYFBW6qSr+WKGSPbWKCXYqDq1V0Syi16uw3a7ixA4VVntVKMTQfRJbdNuv4rn42UHFSkcVfZ1VpFxWMfeKii+vqhhwTcUlkXdDhfdNifNIRb1ChZ1Shbla6vVX4Rqo4kOdxE+V8XQVieKLTDmfJb1kq9iaoyJbLMpVMdyo4qbwblLRs0XFadEqdj1Vse6Z5H2u4qsXKrk+Krk+Kt5/JfW3qhj1RsXvb6W3LmqKeqo510dNppmakgFqpn2hpteXaqq+UvPtBDWPJ6o5YqWm0FqNylbNztlqHn2txnmemitL1Rxeppa9iZrPVqm5J/qulnjCwU7N5jVqQteq8Vin5sQGNS+F+49qnu1UE7dLzf09ahY5qLF1VHPKSU2Ki5q5B9V0PqIm5piaD8+quXNVzR/X1NRcV7PxhpoXbmqMSqlTpcZX3FHLeX81C7RqrALVrAmWXIlqBqapuSwOpauZkaXm82zJZVQTVafmTKPEalaTIRa0qAkRw56pefVc+nuhpkz881pNS5ua7h/68/fH/gzo5c9f4v3e/vJs8Wd7H39i+vozw8wfP3Gvnz9m5v6cF44W/mzt74+bpT9tg/y5PtyfxeP9GTnRH3dxZpI/e638qRYbrf0ZNtmfE1P8eSV+m+rPxbmybpk/aSv8+XalP09WSYzV/nS382fnGn+S1vozcIM/Djv8sd/tL79DWb9f1jr4k+zoz9wD/hx1kbqPSH0n/Wn43R/bS/7Mv+ZPiFBc95dnkaxxlTU3/Vl3y58gN39G+/lzVuVPO7U/m/39WRjgj5fGn48D/fldlCT6Q7I//6RI/lR/itL9mZ3pzxdZ/lzK9mdMvj/Ohf5ML5FrUebPu0apv1MAx/oE8EKsNQuga/8AjornonRAADsmBPCFVQB/i0dTxTcBxH0XwMplcrwigIOr5PxaORb918nxLwFodgdweF8AT8VqhwASxLgDAXR2lnGx+mAAjy8F8PJyABOvBzDkRgDXxSvXAPb7BHBWHUA7/wAcxRJNAEptAEuDA+gXFsAFMTMqAG1qAP+mSZ0ZAfyaKbWKNVkBJIsJORIvN4DueQFENQZwviWADk8D2PYsAMPzAGa8CODiqwCaXwewvVX6aQvAuqeGt7007OutYbKZBh8xqp+GO6KPuYaz4r6lhvcGa/jvUw0pYzUM+1LDqa80tIo94zVUiY0TNCyYqCFM2EzS4CXcrTT0stbIu6aGLbYaFk/WECU+naph+UwN6lkaHs7W0G2+Bu8VGkau1OCwWsNWOw3RazR8tk5yiz/Xa3DZoKFJbLfX8PdmDZU7NIzYqeHePg1xBzTMcpJxZw2XXTR0Pqih5JCGpMMadEdk7UUN465oGHhVwxXR5ZqGF+LJTenllvTgriHztoYDDzTEPNKQ7i11qDT4BWgw12rQ6jXUGjSsStYQL7QpGv5N1XAsXUN5hoZPcqSvfKm3UCPPBQ0XWzQceqph9XMNiSLwhYbXrzW0b69l6sdaLvTWsr2vlngzLV+Za3nVX0uniVqaxU+TtGCtJVCMt9Fy3VbL7ilaJk/XcmeGlqtztaR9q6XzCi1HRMoqLbfWaPl4rZYzYv86LUP3anEVUw9o+cxJy33RyUVLyzUtdje0JIm5rlqCxISbWt64aVl8R8u0u1qslFo8xDuVljq1lu/9tbI31jJWq+VyoJb1eqk/SUtTstSXrqUtU0tNlpbN2bI+V0ufRi1OTVoaxckXWva81LLplRZlq9TSpsWtYyCjewaS2CeQJ2aBvDUPpNYiEPXAQHK+CGTA+ECOTghklE0g/5su52cGcmZFIA4rA4ldHcgsu0As1wbyy9ZA3vwWiGFPII/2BXLMIZDfHAOpEN85BXLPJZCvzgSy5EIg9lcCCb8ayJ83Aim5GUjKrUC+cQskWKxXST0BgZhpAjmoDSRZF8jmZImXIfEyA1mYHUh9UyAfvQjE9DKQmNeBLG6vo3N3HRd76eT/ro75Zjps+ukYZa7DzEInzysd31jq6DNEh8cIHas+09FunI7/TdAxbKKOnpN0zJ6pQyOuL9FxbbWOD+10tIq9a3RsWatjxnod3TfqOCmid8n33To2O+gwOMrxAR1/O+mwdJaxQzpyxLVjcu6UjnG/61h2RUfAVR3/XpP413W8uaFj600d/7nr6HFHh6OHjic+Ov5Q6mj00zEpQEeHQB0/6XQE63W4hOnYkKpDma7jswwdv2Xr2JijI1MsytUxxqjjdYGOfRU6JjRJnBad/M6l7zYdKW90fPtWx4JOQez5OIicXkEE9AlisFkQ2yyCyBcr+gfBgCCShgax6MsgVF8FcXVCEK0Tg9hiFUSuiLEOYpaNrBVDJgfhPS+IAUuCWLoiSPbkMr4yiC9XSdzVQZy2C+KtWLkuiO47gzizP4hGhyAKHYPQOwUx6VIQvjeC2O0WRLXocT+I9U+CWKYMQuMXxGNVEAcCgggODGJyahD902VupswVOVlSR47ME4dagngm1j8L4rvnQfi9COLRyyAGvgrC2CY9vQ3iVg89n5np2dJfz7IBesZb6hk2SE/4eD1TJujpZqXnhMiz0bPcVs+5aXpcpuvxm63nKnpq5+oZtFzPdfF2hV5+93pWrdajt9NjtUbPi/V6irfp+c5Bz1RHPWMO6HkkPnTW80ZsOyjzD+kZeVRP2AU9pst64q/q4Zpenjl6PMSIG3puiwuuep7f1GPvpidTRLvrmXFbz5l7erY/kHPeesap9PwnXNV6nAL0NInJOj1X9HpOBuuJSJU60vSczpRas/Q0CJs8PZ8a9TTX6/nomfQhGp7rsXupJ+SVHp/Xela0C2Zkx2BiOgfj1DeYHWbBTLUIxnJAMHHjgtF9GUy2VTDjbYM5PyUY++nB9FgQzPaVwditCsbXLpj69cEk2Qdzb3cwXfYGs3V/MF87SlynYPo5B/PKJRiPM8EcuRLM+27BskcLpso9mDl3gwkUOX8HU+0XzGaVxEgJ5nJqMCfSgsnPCCY4K5hPc4J5IHyLgvmwVOprDOZMSzDrnwez8EUwLm3BzGwXwvmOIbzsHsJfvUPINwuh+8AQTokfB4VgNzhE9lkh7BgZQt+JIbK3CiHOJgTPySEELAvht9UhVIlla0JgbQg6sW1TCEN+DWHj7hBu7w/hqGMIr8RWpxDmuoQQLMJPhGBzLYRPr4fwQJxyDeGt2H4rhC6PQ1ikCiFKzFBLHjEsIIQ+mhAuiCPaEF6I5UEh6PUhFEeEMM4gNSVLD6khtKWFsC89hB8yQigU87NCCBN+2SGMzQnhHzE4NwRX4WIMIasgBPuGEGIaQ7jTIvmfhVD7XPp4EUKB+PZVCJNfhzCmNYS/Rdd+odSbh1JkEcrUgaGoxIyxodSMDyVkUii+VqFY2oTSwzaU47ND2TcnlKrvQjm9PJTSlaFkrAplpp2Mbwjltx9CydwVShcH+e4YSqpTKAucQ7E9GcrSc6GkXwnlomsonW/K+Vuh1IkU91DwCuWBTyjt/EJxEs2iTBVKjH8ogQGhWASGyvMulIUhoXwSHsrNjFCqs0PZkhNKnvijMJSORaH83BJKuZj0IpQrr2Ttu1AW9QwjWnTtG4aDWRjrzOX7xDA0k8Iwt5Fx2zAmzAjj8qwwTs4O49SCME6vCMNpZRj2q8PQrQnDam0YD9aFcXV9GO3sw5j7cxiHdoWxcm8YofvCmLw/jH8cwrjpGMZLpzB2O4dhEt+7hJF8MIz5h8IIF+rDYWgvhWFxJYyy6xLTLYydd8OoFOPVUk9AGH+Jbpow3gpHrcwJkdgxYVxMD6NLRhizcqW+gjByisNYVhLG+qdhLH4WJj1Lfa/CaN8axlNR2RbGkffCKesRzo2+4Zw1C+dFv3BqzMPZahFO25Bwtk8KZ71VOAbrcB5MDqfkm3C+XRHOtJXhPF4VTtc14bwRO9aFY70xnM82hTNoczgX9ofz44Fw1jqFky4WOYfz6ko4Rddk7Ho4C2+Eo3UNZ+LNcDzFqFvhdLgdjovYclfy+YWjU4VjpQ7nU/9wemrCOaQNZ3dgODOCw1GEhPN7eDjxKeFMTgtnbHo4nbPCacgOpzQnHIzhvF8czsDqcA4+k35ehJMvAl6HY/EmnNNvwzH/IILQfhF8YRGBe/8IzAZE4GgZQfmgCHIGy/jwCGytIvjXOoK+thF0mRzBCfHvLJn3dQTDVsk6YbY6gk3rIgjbEMHtTRG0bI3gjEMEuw5E8J1LBJ6HIrD5K4I+VyPofC2C42LHjQjm3opgnLvM8Yzghm8ER/wieCX2qiKoE8XqCNb5R7A4IAK9JoIxgRH8I/oERdAzNYL30iI4LF6K2vQI+fuXuVkRfJ4bwd+ijzGCtvwIGgukp8IIlj6PIE7YvoxAKYa9lvpFy5sIrnWKZGiPSE58HEm4WSTT+kUy3jySkRaR3BMD+kdyaGAktZaRrBscScyQSOYMjcRmWCRjbSIZZhuJ2eRILoluUyJ5J5ymRtIitkyPxCgKl0eyaGUkn9tFMmRNpOyDI+mzVnKui2TDT5G03y3n90cS5BCJtWMkPuKicyQnXSL59VAkq45E0no6kh+vRLL+aiRLr0UyzjWS4Tcj+d1N1rtHUnQnkrV3pZa/pRbR7BtJiioSr4BIXLWRHNdF4hgUSYU+kvmhkeTGRvJxSiQ70iP5JiuSnsZIzonsokimlkr/5ZGU1kTiXx/JT88isX8eieJ1JPdbZe4bWdcuilHvR2HZK0reT6NoE019o1hpHsWjgVHctIyi96Ao3gyOonlIFKcnRfHcKopd1lFss4miSMROjuLrKVEEC7+pUYybFsVj8cn0KDYQxaCVEke02EXJXjOKfLF6XRSpQrchCmv7KIZuisJzv8x1lHwHorggTjhJXtHsHMW/x6L460QUk25EkXFX8t2XGp9Ecckniho/qUUVxRL/KFSaKEYERnEuKIqfQ6KIT4xiblIUvdKjOC8+yJAeRXNmFL9mST3ZUdgYoxibH8XhYonTIPNeyLyXMk84vpK5Ir81iuze0SzvE82n5tEMtojmlng2MJrz46PZahWNnXU0aSLGJppxU6I5Nz2aoKXRzN4QzfBN0fTYEs3jn6Mx7olm9d5oFu6LxtZBxhyj+eRANNecounpHM37LtG0icpDEu9INNdPRbP4fDSx4u2VaJyuRvNU/HYtmnU3oskUS12jmXczmjARcCuaCW7RPHSPZtDtaHbfj+bHB1L7o2isldH85yf1qKK5IyzU0VwVPfyj6RQQTatw0ETzizaa/MBoFgVJPyJYH82KjGgWZEYTJayzo/EVY3MknhieKzGMsq4wmstPo9n/IpqfX0ZTIVa/ll5bozGIOW0SS6jeRPPl22hGvovmvhjYzsAN0au9gc4dDJwQ74RzRwO73jNQ3MnAP90MbO5lYLKZQd59DFhaGHAVvfsb+FOcHCBrhMtAA89FraVB9kQGSsSGwQayRdIQA/OHGggcZsBquAEfMXyEgR6jDLSNNvD7RIPslQ3MmWKQ37KBL6cZGDndwH1xY4bEnyVxvpYY8wz4fmvA3c5AvzUGPlpr4A/x3joDr4XDegO/bDCwxd7A4k0Gpm4xMHibgYW/Gniw28AqJwMp4jtnyeUiuQ5KnsMGZp+RXOcMJF+RT1cDA29KXtHFTfoTN/4xyLuUga4qA+3VBg6KPf4GfgqQmFqJH2ggWGdAFWTgYbCBikgDa9INzMs0oMkyMDHbgJf4PMfA0FwDZ40GecYaiCg1cPG5gdMvDOx4bSCtTfrqGEOnTjEcFXV9Ysgzi2FK/xhGD4xhsGUMZwbHsHREDNc/jyF4YgweVjFcto3hw8kxtE6JwXFqDL5zYug9L4aX38ZwbmUMb1fFsMsuhlpRsiYG+7Ux5IiV62JIFq3fx7B+ewyV+2JY6xDDNwdi0DrF4OMcw1iXGP4T1w/F4HU9hmGuMdwWq+/FMNUnhs+UMTgHxLBbE0OZNoY0XQz/hsZwMlLqzIkhIjeGyKoYvjTF0NYYww8tkvtpDM/fxbD4vVhG94tlsHksxwbEsnpILL1GxzLrKxmfGIvbpFjOWsfyvk0sdZPl/LRY5s6IxWdWLBe/juW7hbFMWRzLy1WxLFsnazbFcvz7WEb+JvH2xlLqEMtGx1jCnGOxOijrRO61WFKvy/GtWD5xj8Xxfizz1DJHfKGRtdpY/giKxSI3lmvi47xYThljeZUfS1NBLFPLY0lvikXxXPK9iOWR6PE6lnPig9ZYfn4by/L2cUzoFEd6zzg6948jeUgcN0fFseWLOIZbxdHbJo7fbeM4MjlOnnFxBC6Lw3x1HF3WxGFvH0fqxjjGfR9H+O44hjjE4S7MHeO4KnoeiOO8OOUUxyHnOF6JHw7JusNx8n8rDtsrcXS7Gcd7t+I4KtrELvc4Nt+Jo0ERh5WfxPOXOJo4HHRxNItSfRwPs+IYnB3Ha6OM5cdh8zyOf15Kra1xXBTd2yTmmzj2vIvjaY94snrHk9wnnlH949kyPJ4jX8bL+3w8oTbxWE+ORzElnv7T47k4I57jy+LJXR3Part44tfEE7k2nmcO8fx8IJ6IQ/EMvRpP9xvxnBFvXeOZfT+eYDFGHc9/op8mnquipzaeDjrJJXbr47GNimdrajxBWfFMyJH5uTI3P56S5/Gkv4wn+nU8o9/Fc6lDArd6J3ClTwJ7LBKoF8UDElgyKIGowQnMGZKA96QEzG0TeG9qAm/F/fkJTF+TgOc6WWufwF7HBBrFrwcSyHRJYPnBBGIOJaA7koDXsQSOn0mg/HwCd24kcO5WguwrJM+dBOzvJ7D6QQKDniSw0zeB2ZoEArQJ/B2UwDB9At/FJXA4K4FlBQkkCe9SifksgUevEujfKrk6JRL7QSIRnRN50j0Rs56JOPdJZF/fRMr7JbLOIpFssbJ/It8OTCTEMhH7sYnctJG5tonsnJFI5yWJNC5PZPMqmb86kflrE4kWoesSmb4+EZsNifI7S8TVMZEeTomcF6edEznqIrkOJvJCbD+SyLBziQw8n0jJtUTibiZyT52IpX8i/QIS6aVJ5KL4Q5tIgz6Rq4mJHEqVnFlSX3YiaTmJ2BYkohb3ShI5UJ3I/ZeJqLol8cwsifUDkkgfmMTcwUnMGpJEwNAkptgkMck2iRFTk3gg5i5MYsiKJLrZJXFGbLdPYsOmJL75PolLO5OIcZE5B5OwOpLEl65JPL6ZxMNbSdxxS+Lq7SS6302i+WESO/5OQuOZxBifJP4nOmqScNEm8Ur8EpREtQiJlHmZSeRnJ5Gdk0RiXhI76yX+8yQixNSXSVi/SuL+myT6tEvmoVkyVy2Sudg/mc4Dk0kdmUz4p8l0sE6mxTaZomnJ2E9PpmJVMka7ZNauSSZiQzLTNiYT7ZiM3ikZlUsyTw4l8+nhZIYcTWb+ZRm7noz3jWQUrsmMuCXjbsnSTzL9bidz6U4yH91NZrZXMhYByfypTaZ7YDJ/iMsZyXTLkmPxNieZZ3nJ7DUmk1uczP6Xyax7K3k7pPB5lxRGdk1hu3kKxRYp5PdPYd2AFFYNTCHZMoWvh6QwfHQK26xS2GydIs/pFOxsU/hmWgqRInR6ClNmpjB+dgrvLZR5K1LQ2KfgsymFul0pLHOUOGK+UwoGMdc5hdkuKegOpmB1WHIfT2H59RQSbqQQ45oi+6kUrG+noBLj7qbgIR7fS+GFQtZqUpiskzWhKbiHp9Aal0JtkqzPTGFBttSTk4LWmMKWlhTsn6ZgFItfStxXKcxsk3NvUsg1SyXNPJVuY1I5/kUqpVapFFqnYrRJJX1yKrHTUomankrzylRy1qfy/r5Unh5IpckpFfsjMnY0ldXHUskQ0adSOXsjlc6uqZwW7W+lckQ4uadSdzeVDY9SWf5vKhFPUrmsTaVnYCoXRdegVP6Xk8o9YypXilI5WiHznqYS+TKVsFepBLam8uU7idk9ja390igRm8zTWNs/jVnD0mhvncZBmzScbNNwmJzG3ilplM9IY/OsNJLnphG6II2vlqbhZpdGz/VpfLghjV+2p1G2Iw2NUxoeh9Jo/TONn65J/BtpFLqmse5WGrnCzi2NJXfS0D9KY4BPGp00aXTQpnFMFEalEZ2Uxui8NB7kpzGoMA13cbYijSM1aexpSCPrVRpJbWkkvEljwds0YsW379IwiIBO6Vzuk85HZul075fOaYt0TvRPl/1jOq8t06n+JJ3sz9PJGJNO8KR0xk9J598Z6YyYmc5A0mlZkU7t6nTK16azeX06ITvSmfpLOg8c0xnkJHOc03ET1w9KnsMy98908q6ns/ZGOqtd01l+K51kt3R8HqfzV0A6ZwPT6aJL54z4ICidk/p0Ogan0z4kHafwdAqT0lmWmU58djqxOenMy0snSkQY05mTL/kL0un9TNa1pdPaLoMXHTJw6JjBM1HeLYNkswxiLTL4tn8GswdlMG50BuYTM7hqlSHvuxmcmJFB2ZIMVq7JIF3M35hBjJi3OYO/92XwwCGDwQcyuCMsnTK4Lfq7ZHBT3DiYQb9DGbIvy+CvoxlcPJbBhycycLmQwc5rGfx6PYMq1wwqb0ottzL43k1yiRL3DPLvZmC8l8FkdQZj9Rl8kJ3BaXEsL4Ojxgz2lWWw9E0Gi95l8PX7mYw1z+SJRSZ/W2YybEgm94ZmYjEqk2ufZfLBpExOWmfSwTaTF7MyqZ2fydq1mbK/zGTNukz8D2Ri5ZyJn0sm3kcy+eJYJp5izIlMRv+eyeCLmfR2y+SK6OWeyV/i0u1MetzNpNvDTDo9zuSlKpMD6kwcAjLZp82kLC6TTcmZFIkNaZkY0zNZlZfJSqPIzyRdLCnJZNazTIJfZOI+IosBo7LoaZ3FRdssPpyaxfFFWRxamYXL2iyc12XhtCGLV+KlfRY7d2dRtyeLX/ZlYXLIouaAcMqi2jmL7YeyKP09C+ONLPJuZpHrlkWyXxZJAVks0maRKBYFZpGgz+K70CzmJWcxNyOLiJws5hSIwizCRdCLLKa9kk8xtU28yUInpr4V7+RYBPTOJsA8G2sLYZmNyjobv+liRjYTZ8vnHLFajtfK5wZhL8eb5XOLfP4o83dnM8khG7VLtvyvlU9hcz4bzTVxPZvJt7LRumUTeCebqf9mE6IW/iIgm5mabGYFCl02s0OyiYjOxpAuMrOJyclmvjGbBQXZJNVks7g2m+Uvssl4nU1mm3iTTda7bDb3y6F0YA7lg3PYNSmHRqsc9kzO4dmMHJ7PyuHkmhw+sM/h4o4cbjjkcOdYDneP5/C/v3IYez0H75s5+LjloLydwxzfHKLVORgCclgemcOa+By2Zkl8UZ6TQ0VuDrXFOewszeH4yxxOteZwui2HK11y6f9xLkP65TLUPJeHFrk86p+L94hc5ljnEiG+m5FLjV0uv6zNZef6XH7bkMuh7blcdsrF9XAuX1zMZdqtXGa455KpyOVHTS5VwhSYy9PQXJwic+mbk0u/XJkvBuTncqdA8hXnEtuaS9LbXFLb5eFskcfhgXm8NySP94fm0XlYHuc/yePCiDw+GpmHp02e/M/LQyn8puahnpaH7Yw8tGLqrDyCxMw5eYSRx5yv88hblke5XR6Va/KoXpvHjnV57NyQR73YvTGP/ZvzeLEljwNb8xh1KA/FEclxNI/cG3lsvytrRMODPO5o87gXmMejoDxG6PMYF57Ht8l5rM/JozhPcuTn0edpHg9e5zHmXR75fY1UWBipGWDk2RAjbcONfPCpkb7jjPxjZWSUtZFJ04ysXWjEaa0Rl3VGjm4wcsLeiNt2I0EORoIdjcxxMhIhvnY28o2LUfZvRuYfNBInvjtkJFEsPmxk6REjGUeNrDpmJFvYnzSy9bSRxnNGXv5p5PBfRs5cM3LJ1cjHN430vmXkmjBzM3JDmLsbuSUG3DZy/66R4fekzvtGnjw0YvvYSHGAkW1aI9sDjVSLHTojvwYZ2aU30iT2BBvZH2KkfaSR42JQspEvs4z4ZRuxyjFik2tkSp6R1FIjhVVG3rQYOfncSLdXRnq2Sj1tUscbIyM75lNins9Wi3x+6J9Po2U+k6zymTk5n4gp+VisyWfY+nweiREb8vlXjLbP54tN+Sg35zP5+3x27MvnzOF8zh3JZ9y5fHQX8ym4JfFu5/PL3Xx23csnTJtPoj6fVaH5FEfk86shnwup+dzLzufTvHw8jPmML8hHW5TPjJJ85pTmE1eez3cV+SyvkvmN+TQ35ePyNJ+bb/J52K6AOrMC9lsUcHZwAWbDC3D7pIBS2wK2TymgRjydXsB3dgVs21jAs60FOH5fwB8/FWCxs4BpBwpYcLCA5YcLWHWkAJc/CrC+VcDs2wVEiPi7BVzwKZD3iQKG+hfwRFPARF0Ben0BP8UW8E9uAb75MlZQwIziAtxfFfCotYCRbQUo3hTQz6KQu1MKeTi1EO8ZhQTMKkQ3u5AICjF8XUjXVYWcF73sCvl7fSGf2xdi4VTII5dC/jtYiOJQIaojhVgfLWTG8UKG3ypklFshwfcKCb9fSPKjQtQ6OQ6W47BC0sMLmW4sZHNZId3qZfx1IXNbC1n+tpDKDkX0/bAI395FxJgXkdq/iC2DivhxcBGHPyni95FFfDGuCM1XRVRNKaJ2ahF7pxdhvVC+ry6i3YYiLm0q4s7WIlwci+Q9v4g/XYq4crCI/oeLuH+kiJQ/ivjHrYhP3YtY8qiIq75FfOZfxPTAIkJEbFAROSFF7IgoolucxE4vYmpGERGZRczNKmJnoeQsKuJQSRF9KouY1ShzX0p9bUVceCdxOxXTsV8x5gOKsRxYzF0xzLKYWcOLuTOpmM9tilHaFmM1uZgAMWVKMStnFrN2VjEbZxdTIirnFLNvbjGb1hXzcmMxLpuKObWlmHNbi5n2azGm/cU8PlaM5/Fi/rtZzIJ7xax7WEy6pljeH4vlb66YAyHFvBbvhxfzZ0Qxa1KlrtxirucX829RMfeeF2PbWkz0m2KWvCsmTZR1KCG6TwllFiW0G1zC+0NKuDi0BMtPSngysoTetiXyPlnCf8JzWgnK6SVYzShh9qwS3i0ooWh9Cfs2ldDl+xJ6bCthzI4SGveXMORwCdvvlRDuVYK9XwnbVCX8rC7hqX8J3XUlmOtLGBRcwldhJaRGl7AzvoRhGSX8LUZnSm5hLCjhh6ISfiku4fCrEm6/LSHjg1Lsu5Si7lfKZPNSgsRMi1K+G1BK9eBSfhlSyp6hpYz+rJSVX5VyzKaU92xLuTqllH5TS/lkein/is9nlOI3s5QPFpWSsqaU7LWlrFtXSoEwbShl/8ZSen1fivu2UjbtKuXNvlLuO0uOU6V0PSefNyXXrVL2upXyXHS8U8rvouvdUi6Ir/4uZYJGagssJULM05WyKKiU2tBS+hikxsxSeuZJTcZSbIpLCS8pZW5pKcllpVyqLyXxRSl2r0rZ+LqUxjbJ86YU57fSz7tSZncp45uuZTzrWYabWRmLBpWRKlYOLmPr0DIqxO7hZbLHLJOey5gwswy1CJpVRtHcMvauL6P/ljK0P5Sx+ZcyfttZhtm+Mjwdy4hzKSPnkMQ+VsbRE2VY3irjP7cyxriXob9TRuTdMnIflMk+s4xsP5kXUIaTRuLpy1CGlrEiqowsMS6tjLo8yVFRRmhlGQtby0gRhW/KeN6unGMdyjnTsZzu75VjaV5OlGU5CYPKyRhcjt2QcozCNKycJ5+Xs2OizLcu55JtOX0ml/Pv1HLGTy/nx6/LOfRNOQ8XlnN8bTn/bSxnwuZy5mwtZ9m2cuq2l9P/N4nlWM5rl3IOHyyn6+FyLgiLo+V8eaIcPzHvdDnb3Mr51V3i3SnH/EE51v+UU/KknBkB5SzWyrGunB+CynEILud0aDkfh5dzTaiiy/ktqZy7GdJDbjmJeZLbWE6mWJtfzpaCcirEjsJy9hSV80w4FZczorIcn6pyzj8t59ELqeWV1CJ0r8uZ2VpOhIhvK2fJm3LShfFtOZvelbO9XQW14rf2FbR2qODG+xUM+KCCu+KKWQWPzCv4sn8FMwdWECG+saxgyaAK0kXZkAqeDquQ/UcFA0dXMPHzCtRTKsicUcHamRW8mFPBoDUV+K6rYPWmCjZurqBUdHSoYKxLBa5nKjh6rYJLNyqwvFnB41sVaN0rmHunglix+G4FaSLvXgUHHkmsxxWU+1TQL6CCIRqpK7AClbDVVRAk5usld3AFhSEVbA2tYEq85MqoYESO5MutkGdGBWEiraCCTUUV1BVX8Kykgh4VFQyuquCXJun7RQXDX1bg/aoCzesKFr2pIFXkvZXa31Wwq30lUd0qmTegkjhhZ1nJT4MrcR5ayWejKvEU40dX8nBSJUVTK/l9ViXdZlfSZ04l4d9U8s6+kpMbK7mzpZKJ2yrJ+6mSMqdK3h6s5OqRSgJOVDL1pIxfr6TOtZLnN2XNrUo6u1fy8e1Kron+d2S9GH63ks/vVbL4USX1/1by4r9K2v2vkv88K9F6V1KpkryBlVjqKrkvRgZV8j+hC67kSHQlK1Mq6ZldybDcSnnGVzItv5JQEVsgMQsrMRZVsrm4koaSStqXV3L5WSVmzyvxeFmJ+lUlU15XEixS2ypZ9UZqFs/bVeHSvor+napY272KIz2rwLyK7QNlfFAV70SXIVUMGFaF45gqQidWYWddxWabKipEg20Vh6ZUcXpqFd2mVfFgRhVfzqrCT9jOruLuwio6ranirPhnfRUa+yriNlXR9H0VHj9XEbtT4uyu4uGBKlTOVRgOVrHwUBWrDlfx4lgVp05U0fVkFfevVrHgZhW5t6oodaviz3tV9Lpfxex/5Jx3Ff/zqaIuoIrnGpmvk/PCNagKS30VI4OreCL8Qqr4LryKFLEqooqNkVXUR1Xxe1YVt3KqZK9XxXhjFVPzpU/xdYHUJxYXVpFfVEVlcRUOpVW8V17FH6JfZRXuYmJNFf89ryLyVRVJr6tY3lpFtvjxTRW1wvmdXMP21fTqUM3AjtXcFyPfq8avUzW271eT0rmaHd2q5f21mrX9qvnVoppm4di/mjbRaWA1Z0UPy2quijFDqvERVkOrCRQzh1Uzf3g12Z9UUzKimt2jqlF9Uc3kcdXwZTV246v5eWI1QydX84/wnlLNjGnVfDO9mvUzqykWplnVPJtdjfMcqe2baoLnV/N6STXuK2Tdymp+WF/Nrg0yRzjbV8vfRTVdNlXzp7DcUs0DEbxNcm2v5rRzNd1cqrkkPj1cjaeYcKSasKPVxB+rZunxaradrObo1WosblTzn2s1vjermeVWTZRY4F7NytvVvLxXTfeH1fwl3B5JDL9qigKq+U1bzQldNSFh1RREVjMioZpr2dV8kivXNK+a1YXVGEVriYxVVlPxWvpvraZRvG6Ta/lWruW7au60q+GLDjVc7V7D3Q9raOpbQ6tZDSMG1PA/MW5gDc3Dajj+SQ3nR9QwcnQNIZ/VEPt5DTvH1bDUtoZnU2toN72GDfNqeL2qhvfsJOb6GpQif1MNiQdqWOFUg71zDWXiJ5ca6sXhQzV0PFwj7yY1GE7W8MG5GnqdryHzcg3tb9TgdrOGz91qsHKvIVDMvF1D8p0a8u7WsOleDeXi6MMaOj2q4ZzYqKmhQVvD2SCpL7yGmiipLbqGrrE1XBKfJ9QwKVHiJNXwVW4NahGaV0NtYQ27i2roV1aDu7CurCG6qobVNTVsMdXwa20ND5tqmNBSg0ZMfyo9PZM+Xko+0aOthh/eM3H6AxPuXUyM6WbiTS8TnfuY+FM8MjPxaT8T8/ubSBIrBpjIFRsHmigXOyxN8l5nYv8gE63i6GCT7EFNnBM9h5q4LgYMM3FfjBxuQiG++sSEv5g6wkSomDfSRLxYNspEltgw2kSJ2P6piTqx9zMTL8Xhz010HGPijPhorIkrwuILE3fEJ+NMPBZfj5debEz8ZWui32TpSQybYuJfMXaqCV9hPc1EkJg93YRBLJxhIk3YzTRRILbOMlEtds428VQ4zTHxTpzERNevTVwUfeeauCWGzDPxt/j8GxPewupbE4Fi1nwTUeK7BSZSxOrvTBjFloUmKsWvi0w0iwOL5TovNTFouQntShMzVpmIFHl2JirWmPh5rYkm4bDORJs4tt7EBxtMnBe97E3cEJYbTTwQozeZ8BATNpvQiOlbTESIb7fKvRMrvpd7JzZuk3sndvwg907s/1HunTi6Xe7dT3LvxMc75N6JgT9LbDHqFxPjfzUxbaeJcJH4m4mcXbJ2r4nX4tx+ud8Ocq8d5V4LxQGZ62wiwcXE8oMmsoX9IRNl4qfDJhrEviOyVhw5aqLTMRNnRc/jJq6JASckjhh5UmKJr07Jb0ZMPW0iTCT8LjHPmCj9Q+KdlTjnJMYFiSGu/SlrL8rcy5LvmozflF5uSUw36eG2rL8j9d+Vuu6ZCHgsvXvJddbKdRaOgSaO60xcCDLhqpf7EmxiUqjcG7EgXO5dpIkuMXLvY+V+x8t9TpTfT5L8dpJN6HNMzMk1ESMW55lIF2uNJrblm9hdYOK5OFhoon2R/FZLTfiVmQgpl+vUJPU0y318bWJim/w22tfSIk52rGWfRS2vxJH+tVwfWIvHoFrmD60lSfz9aS0+n9WyYXItljNrGT2rFk/xcnktZ1fWMmB1LQFrapm+tpa89bWc2FSL25Zahm6tZd32WvbsqGX8rlrGuNTiK2wO1sKhWhYflvNH5NzvtYy9XMtDd4l9u5aou7V8d6+W93S19Ayq5WlkLaeja2lMrsUhReJk1pKRU8uPebWcK5Baims5WFXLk9pauj2r5fGLWua+rsW+rZYy0fa2luPvauncro7XXero1b2O98zqGG1RR4FlHd8PqqP/8DpGflLHlk/r+H1MHY8n1xE2tY4V0+v4ZWYdzeLk7Dq6zqkjZFkdb1bX0WVNHX3X1jF0XR32m2RsSx0Xv69j7j455yzHoq+LnD9Yx+TDdeQcraPpeB3jrkjsq3W8u1mHuXsdX96pY9rdOsLFt/fq2PmwDudHdaxW1FHtUcdBrzo+8qnDQ1nHC00dZwPreBBUhyGkjrVhdRyJrONWqsTOqeNAbh1vxe186aFAYhfW0bO5joctdVg9q2PI2zr+Ecp3dcS3r+dtp3pmmdXz/sB6blrW8/XQeuLE0mH1lA2vZ8cn9XQdVc/jT+vxnFjPhan1/DO9nrEz6lGK5bPrcfq6nvHz6/l4WT2Na2SufT3TNtUTLr7dXE+yqN5az8Ft9Vz/sR6rHfXM/rmegYfq8Tosx0frMYjFx+pZf7ye46fq6ft7Pe5iy4V6OlyqR3e1ni5u9VwSZu71DL9dj/qOxL5Xz9YHkvufenz+q2eITmoLqidEX09CcD2/htXTPqKe38XVyHruR9UzySBrU+s5nF2Pa249nxvrCc6X3gvqGVUh55rqOfeynsGvpcdWidGugfYdGtC930Bm5wa6fdhAWq8G+po38J9FA+EDGtg6qAHXYQ38PbyBuSMbyB3VwM8TGiiZ2sD2aQ20TW/gh3kNuC1oYPeyBo4sb+CbNQ2ctW8geEsD3j83EPdrA9k7G5jj2MA7lwY+PNTApKMNaM82cPJSAyOvNNDg2iC/mQbuiIX3Glh3v4F+WvkuNLoGooMa+Cu8gUWGBu4mymdqA28zZG1OAwcKGzhV1EBlawPP2hr4420DPd81cEO8eL+Rf7s2suqjRob1aaTOopHblo0sHNpIw/BG3nzSyMkRjVwe2cgmq0Y62DbSc3IjttMamTe9kUSxdWYju2c18kLsW9DIqVWN9LdrJHZdI0/tG2X/14jv1kZCvm/E+EMjG5wbcTrYSLtDjVw93MiAI408EIuuy3e3RrxvNxJ/t5FfVBJf18iMSKknqpGgxEZmP2tkyfNGbrQ2MqitkdC3jVx6r4mWbk106deEh0UT9pZNVIjBw5oYO7yJN1Oa+HpWE/Eib3YTMRua2LixiXKXJv443MQXx5pIPdHEmpNNnPq9iY63mrjp1sS0O02U3Gti3n9NzPFpIjOwiV+CmugZ0oQqrIkFEU3UJjWhy2jiSG4TF/Ka6Gtswl24lDbRq1ziiB71Tdi8bmJVWxOtb5v4q10zlT2aOTugmSGWzbKHbKbniGZuCNWoZh6Na+bkjGaC5zST/3Uz++Y147WgmeNLmzm2tpm765uZZN9MkGBjM8s3NZMntmxuZtlPYk8z7x9p5k9hdrSZ2yL2RDO7TjfzwV8y5tbMnDsy766suddMtTj6oJl+Hs3s1TXTKv7SN3M/uBnrUKlDJIY1UxfRLPvnZsKNzZQUNKMuayayvJkONc0MrW1m06tmctu3UNOhhVcdW5jbpYW0AS2yh2shangL5SNaODiqhe+tW/h/Q/UeG+IVxnEcc4mFEXbBYlpJ/7Ctsq0hVr3ybRFzacXI0KJ2Ecs2trlMb6QaIiXrMKsqympDzURkis60MrtRYpaUmnYzYbN1zjnvOY/L7Pnjkzc57+/8npO875v37gjDw4mGHSMNTSmGR0YbBmI4Pcmw72VD3it6f5bhnzxD0nzD+iWG/csMwz8wZCw3tORrT4HhvUJDSZFh5wrNVxgGbDFUq6crDS9uNZyrMkzcbaitNXQ8pv0nDLknDd1OGXadNZgLhlHNuvdXw4eq/1VD6++auaUz2w0T7hvcAwNdLAt6WxIeswyOswyIt1QMs4waYSlPtlSnWA6mWhLTdD3TUpJj6ZFr2TXbUjvf8tRCS7ellm3LLGPyLWfV9ALLG4WW1cWWmJWWtnWWjRWWnG2WrtWaq7GUHbXEHbcsOanXi5q7Yslqtcxpsyz8zRLrLRc7Od7q7Fjf1TGon2NnjONQrGPxcEdWkuNmsuNuimNDmuMijrLJjq1Zjv3ZjuFTHNOmOkpnO76b54hf4PQ/7ThX4Hh0paNnhdMzOSbWOK7vdjTWOuxXjoIjjhPHHePqHZ1ParbBEdfoSPjZseeyzm519PrTseqOY9Ndp9+qo/mBdj0Usai/ilVDIjaOjMhKjXg3PeKeGvRSRPakiNiZEXWzIlpyI24vjdi6PMIUR4xfF+lzjoiv1P3bI/rWRaRfjujdGrGnLaL9D127EdH0V0S1RPxyL6JHB8+TMZ6OQz1vJ3ni0zyn0z0vjPU0TvfcmeGZN9ezOM9z4R3P4cWezfmeM0WeacWe7ms9VVs8Byo946u0Y7unvFp7dnlSP/W8/5nn8YOemjrP5eOev+s9Xzd4mho9i854nj+vvZe8vmOesvueLx94GjoEcjoFNnQJtHQPZPcL9EoMJCQFuqQHTk0JZMwI9C8MPFsU2Fca6LtB81sCNZWBH6oCt78I7K0L1B8NjD4fuHkpUNoS+ORKoKk1UH5NZ/wbeKKPcG2gMDBWeG6wcHuksD5Z6Jci7FDPpAqH1LdpwuR0oVndGiWsQeiTIcRlCiPGCN+o6+OEQROEgmwhfqpwWB2YKTTMEibkCLNzhRtq1Ryh11xhs9qbJwybJ9Src68KH83XnnxhYYFwR5UUCj2LhI/V58VCwgrhmMpcKbxZIjhVtEooLxWGrhbS1wjtazVfqWeu1RlHhMF12n9UGHtMCPUCDcKA00La98JrPwrLfhKGNAm5zZq9ormrehb1eruQeE+Y85/wP4URLBQ=</binary>
            </binaryDataArray>
            <binaryDataArray encodedLength="12312">
              <cvParam cvRef="MS" accession="MS:1000521" name="32-bit float" value=""/>
              <cvParam cvRef="MS" accession="MS:1000574" name="zlib compression" value=""/>
              <cvParam cvRef="MS" accession="MS:1000515" name="intensity array" value="" unitCvRef="MS" unitAccession="MS:1000131" unitName="number of counts"/>
              <binary>eJy1Xbu15bqxZAgTwglhQmhmMCEohBsCTJkyZcJ8IchECAoB5jNlPvMN57LOLtSuBsBzR2sJiyTQXV1dBe4P95mr4zji5/9+jutY7iOfZ0fO01Ford1D4zXXXV84dZGHgTiOjyS+hMd0sVltzSmkTZN11Qw8mTePFqNujfIzfmHOs76yWOhdk/hMT9WlxUtj7j/zzmnJ541wVE83auQeH+H3cEi+4nEuc5nxOCQ2zJzycNzazQG6Xuddcj7O154Bftvgx32hT+d3iXGP9wUeaxYxegJ+leIyb50/rBOOv3DOP4/fz/185gB9wZc1cH4Xwm50rtppXjVzLu66hs+svWrEeIhX32Y1mnBmr2Z5g1/nuEcPmj/O8TVRNSyCx7ULzTfJUR+ywfiar9qiD/aO62Y1mD/reOVmnjg/mddBerJHxznGYA84XpgvNw94i3ukxvu9yrpoj8wvKL9LvZA45Xv1UCi+S4+YR/9ca+a144uewY95qN4OQ4+NrpHfFljsne4F9MV9a03lnWGXeL1f4D0B+hWKBdauniEYTj9g1Xj/DMO1VlpzjW44Fjqyt4qr19w/9GQsXlf9i8GuEo9e0T/WWoLpcnf0QQ307/ix9lxj5jtjcBx6RT2e+4VzvrR72ofOAfdz7Xx50+JVp5s81nVWl9fLjXUdr/vl28/xt/PPuS699xj326xHVxu56APj2/l+j3Ya0DvrIcx8j9GTcmtZCfOg1wf0WgiHvZyNSjncR6Ujeuzx/pqe4RbBdTo0im0S77Bmo1BcJ3zo20lDnm/UBzCcP8Ws41hpfNDn1ya4XCdoZD11OsceCKqBvq617+fr80onPoVimDv8yLTl/cA8i8TUG//bzQk8UEMxZv3OvEWv/db1n/f9/uO+33Hff6Prj3P0GD1hD2gv2n82H7cX7C28Yc0vLn+cf3L9cfON+/iPc/Sp3hi6V3ZHyDm4sObMDT59kIZX/e/E4Ru9xjTByXTb0VD3GF/jtQYeHTG+xjIn3lO615wm4D6sn+NrbFCdHuP9w72rttzHrl+Vzlu89jaOrFGhnIixV6zP9kS21gSDcVuM7wOsW0tyXE2d1xzMfdzfN5kP69zN3I7OXO8b3afH+fL5GnG/Zny/eSDm+/laAy50WdVWjsiBfo3mwYV77YTz7Xx/XXAaoNdC64yjc+wxtOIeM0+5XpXrEGzsmS6+sCZHMpcN6Me1a7y/B0aY+35Sg7VjbXiej6pbNpiD8gDXg7Aa6ca+NcHZ0aoJ5xIvLzDfgX2/b/3r5/i/+/ifn+N/r/13j3K+3oOxb69cfh9s0qdqzL5wDrhCs0JrVx3UPO73rmsdXD7O13dnYLcY92jG54hxL0GTOokNGpw/q8Weh8Q2uubXIHw2OGK8b7lHV4M5K99C552O0IvX4QP8cT1lHn9yYV/ovZa9Us6sXxF81VkH64u+cN0SPOczcz/OcU+wF9DP8csGODCvSrnQW/thfiGYel0pB+9/PcZ7Df6WeNfUeTHrB4P9RA9dzmvkfWhP7Kvrr0hc2+DOayVG/SNG7dhvzsk8iHj3F3OdtK7xrtNK59VAvV+453sfjnO7Y6HB9/t5Sovxs2mPkXM1WKwRekZcvbHweaYFfRY6fa6el3ivqbUHDYwWrEmL8fWAe5r54Wo1GlqHYx024xXqkz0ohMlxM248j1zO64IHX7gn1YNxOa/QNXP4cY45qHlIbKaz7gPHFa9vHPvtfOe60ojjqsxVzaP3hkIx7H+GzVy1ZiGN8Ozgb/Qc4YM+F3w/x/uSdck0RQx7hhzuBd61GJ9NMpbrkeuwxpoPHp3mMt4lXq/rjNVIr6AYYIbgqqfsgfMK6xrn9gPHat9ZDXBlH37N0+thpfkmOqx6mPUWohOwUK/Hay/jHHzAARpk/mu9oDzglhj9rJQflH8IhvMkBEvjSoz7jfEimQdfvjfAmbVhH9GH4rg67D3j67N+rHXJ2/EaGoBXjVEX1CmUM8Oskgtta4zvWTgWugZ/xDqPM734OSX3pHjQyWng9DkIA9jwET3UGLX7OHPOPIqcs8/Qkp+BfaPX3EoxGW+dC1oD91/X8hkPfTIfHlWwZgPxzJcx8P2p0Tp0YS8jxte3TEfgch77r3ifGhiNZnuCNYBW/LcxiONeMN8MHveifcJz1GENgYE8nO94o4Pz8Tylxet5O+vGPeqRe4H24AfOXda4t0M+nzl/nY7AYW6NMDJNQs4r5QFXeYCLq8nn4AsPMVqM94DmKlfuz/GBJ1ovZA2cgddj9Jbr6bU7V7+Bjf4atLzvc/4Njnti3ErnTgv0W6ifetc4YnyOidEkX/3Svoqc1xh9Q0+sPeJVY9Ut0w+47GEVTXqMexnrPBcysM54Pd6/96GPRjmMq/rpWon3PQqOGNCrCpbD03quxmcdeg/rdN0mXJxOs9qqbQupId/7rnP8RsQ1ubarYWufr8GeOe+5V+W90rZRbo/XnuM4/nxTY/w8xbxcf+i9hX/mxTx5XzC+6wMeoIe4efZ4efRxjp8PriM+UzFH1kPrFDmif2iF60qjx/j7MWqgd+5Le2MPkdspvhMW6nIfWG+kMfs52xNFchvlQNdOGNxDiXevuHfG/zUvz9G5ZqaHcg8azj9egxbKFR6qL04jHZXygXnND78xA49+Z+ZnVDVG3iFH55P2zWs1Xh59v3+n+7wP7udG+E0bz1+xjlFifI9TrdRj3FNB1/hdjvMZk3XLvOUavA94r6DfI173P/dyCE7mJeoBk99PWrz+Zga/OUKPH6fohb8ROP39yfo20g79YO3z975z/Fx9CGbWk9s/qik4AC9i9OyI97994b+BcDV06N4pNMfvcf3G5p7Zi8+cjVrQK2LExTXHMbcVLs75ezk/n0NviANmUD73oBy69IwBflWwQ7Az7lyP41GPfWePcP2pzXmkdRjjoFzukXvl70DgAJyZF5k3jXri11q8tvF39S71Gp27vlSTQqPRUTVGnurOWDqgN3OsdGzx/ndQWJ9pp/oXwkMP4HRd6+8oGd+I1/vI9/M1fvGn9x72mP/GSzV3OqnuzId7Vo7sMWNhD2SxR+S+8Rpy+Zldo5xi8A7J5evMO6cP/Ovx+ttb6IzXS+wTp+1q6H7gfVJj3N98zT1m/bp+WrzuU+aNXvU3bPVHe9O++bzRNfeAnvH86xo/zvf++Jmp1lKvsxjlhRwcW7z26WcuPe/oMX4ev8bsvdldN8FBzeMcv0vp+xD347xVL9AH9MPrBXzlv+9FHOvGujjcoBz+O3D+u2b0wbHwnfuCviX8HtMeS7xe48AFf38WVKPRPK85bN0rWIcf4IzzSnHcE677xCs3EAeerFe7j/pvELkH5xXjBuEydpc5xLUYX38OynHYTrsW43dnPO+utIa/0ddnS1xTcTPt2FfkVYpTTVEL86wB54bg6CgUVwTDacMxWU+/xjnuN3j+cb4+K0SM9zn7yrjKS7mVux73znjuM3ejuEwbxg86h57YC9CYv8NWyUfNz7/RXAzuhb1kHO4d+yGwRt8DeQ+AS41xf+p+aBLT4/0ZGtZ4L9QJtmoddFTcgff9HAJ7p8W4p5g3Y2f1ilnjvsHnwv9G7wn43Ia4FuOzm4jR44hxP2jNHf9VH94XTebAAzpCO+bDnBQz84b1AWa/16APtOkx7kneF6jN9Xb2SY1Rc/2uy8+jPjGNBz3pDTXADT0Wyunh31OqnNfwPbE/2Cc44rPT57/XoO+jnx7G+B7mPMtqQo8W4+cbcMBewjp65DXV8qB89qjE6/k/c8c1cCPGz6I8Zr1EjNxwzu/NrDPmVP9PfnTkUWgNfQAbevIzN+jGzzwyv1yvrG2LEaNJDI7fzrFP9eeQa8eBn8VCK9RAPzXen0Hz/dVNXe2xxbjPkNfpXPkwr0JYODrf7Dx99oSe6LPH2B9rDhzEqo7ob9CeXosiOeKctaiEpzq6/rh2J7wj3l+DWX/9fZ39Bg7qlhg5FVpDbZ4vhMnvm6w5crporhq7AU6fe4He23iPlHg9w63S4yFxM93ZmxLje8Dn+885+lli1GbmJfqt8a4t74/P91t5TysJdqajcsR5jffvEvqMqMS7Xjt+MdcSo8+f+eeIlXnC3mGNj43W0EuL0b8r9uMc9y7XcecR455Rn2qM7xE6gPPWd9IzdD5ifLbw6Tk9A4GeqFMJT/tx/oBLp1jsBXgPbuinhO9hVgv46O064rX++zk+02GPeaj3Wlu9gyZXbX7m0uL1b//ifH2XV9/Ak3tz17wHGtbpGRKeEUA3fFYGvxLjXqmmntsvtv/z9drH37OB+UH3NbQoMb/nuF/2otz16t0vnuNDO8asdOSeSrzXLJH3jVjGbnTew7+fg0+XPlTHrGbE6zXxiNdnZfRzHf+gz0iM36XHrDetVygetVAPvn2c428m/G9dQ7B2dC1Uj/+ukz1ljxHL2FyXsVeDObbwn9sP6RX+s+Y9xn3FWmZaq06ojet612ZOWR+au6oPbPTS432/1Xj/DM77IwQz4xaEh3rsKfBZwxrjZ8pOOKtaWAdWD/89Db+b/MI+358vtbt2JVzVVTVGzPfJ92rcK/p7URUspyEG9EA/7Dt05b4/qN4f9MyEdVZPs/2jnkJX/k2Kvfqgfr+fr2cPqFFi/JyuvTrftf+GmPP9uRB6BEaJ8XVUvasSw9fXEZ8d8DqIfQLd+X23UE2uUWLkzn7pf9Pmu7yuNsrl/aO6cb1ONVELGOwdsPT5z2wvaB3eE/Clhmh+jq/vdYIN3loLfPm3OvUL+fx7vvbC2EWw+frXOd3PvF+OeP9c7PjrkePZB9Qo8fq3lPCNNeUe2D+tk3nGWl24/JsqsFiDQVPiHTLHdXq88wEm+oQGeN4+vDbSZ4KsRjVcGg2e474aYVbqbzZ4P/QY/Qc+jtXkZtfOK11n76EN6uK7xQ96TcJvzQe9JrYY71PsAa3r+FTKZT6Mi7+v4Xsc/Pi7Qp/UCakJjF9e3j3+cb5wsWf4v/OC92DmC3+132yUGPdepfEh+vKzdH02zPVW/aImPGQNPqiOfsYo5EnEeN8WU4d5AT+oLupU4gUtnS5cM9MzKCekLua6zDPPlY68Z1jLKgN9Yj9gz3A95TrbHyEDNQuNTj3zZ0D022L07KB4rpfpisF53Nd1/fl3b5LLPMF7R2OsN4OH99xv9LmP7wt9jso8WdcZD+4Z3L/R3r0w+fWGP0uhhmqrNUNqqbctxtfjD7o/sd5jfC1kTGiX8cFAHvPs9zn+1oWffYMPfOg0V42Obi+pH8ypx/gawZ8deoy/EXCP2kPGoSTXlXgBt5Mv0B7143x9bv/7Ob5fQFOu7XTg74HMlXutdM75zfSto1I8x0J71jroPQGx6Nv1MJvDOdfn3rh3Htc8nuuB3yeH8x0LxyLHYdB3EPiJa/VddSox9uI0LjHuQ/5OAN78earfc/C0keZOW+amuYrNvxXN9gXrViWeded11pg58X5xtbKh3kEH4GKPoMZB8y3BzPrFGvfH/UA/rs88Mm94juPZU+DrOfd1EAb34erxXuCe+L1J67NvjKke8Pd1DMRe9diPLngz7Yc+6P7Qvrkv9rtLPei4Wzdi5Ip6H+fr8267ufEeAF/lozV0bsA4XxjQkPWE3i3G58DcK+MXc+7moA/wKp3jNQP/fWZw1M9S4Mh7IdN7pktFH/Rdij1vxLHF++cC9dHVH3hJD0FzQbWrwQxzLBTfCK+H7JVkcE+I7fcRz8axxrr0eOej+wGD83hUySsx7q/Mvxk+MEq8f4771IM+L8/2htP9wsF7Wdz3BL+38WdN9sf1oLrxdYvxtYx16eHvJeQWquGGeoD6/Nm20zHzVefAW5/1txh9wRpz3eEMLXgOule65lq8D7jvWS2ty3rw/ct1nOfO+7T2+eLIR91bR4z3NnujGoYcZxxYH9aU9QyJ1965f8wzN+Rw/tULfzfphJvxc/wj3nsI0Spi/G+tolanWMV39YqJcXwOqgcO0FVxqsHgOM7T7xuVdJ3tg6yHItfsK7C6YLHPOzq4wVgf9HrcYnw20mK8x10+e8XX8PTiiWcy/Czqx/l6fovvd6jL51o7G+wRNO0xvp4iphFmkXzWnvtlDogp4X+nKEleNufWoX2nOfRUCIM1c6PIOcZnn+cLq8e4JxHHnBkvwt9L9cZt8f7MsVGtIAzGZJ1jMlq8ntO7/rpgOt3VD3BEbo3xNaRRb40wsh6CcivV4D6K1Mm0WfFmrOuo/y7N4RTC4/41HpqUSe5scB6wW7zfN5irNJdpoHpAN/iC1zb+3FPj/R5APJ9no8b4Xsk8a8x/k3WaqXa4/vSAPGSN2r32XT6/ZHo5Hqw3ziOZ6xv6s7Y9xvsXnlfJc1wjxnuu3L1yf6yT6qia8rz2gthCx5B4508k65VwoB304O+HHDfTlXVS7bqsKzY0nNXgfnqMXgG/GDzo1AwWawHvOp0rBvtaw79eMU/EHnIOfohFP8xxpnuR/Ov687fPGO/HmZY6xx5w3zy4BkaP9/3IOOixxsj5kPMS769rhTC5553equDUGF9Da5LnBvRo1Ldqoxg67+qFOVduqz5/ndNnC9RqMfroNM2wXXyjtSqaaI1scJ7iQNNCx11/FJ/Puxy5Nms/847zeFTJf/MlGYpX5Xqn1yuuUa/ArYJTN3CQVwl3pRHqZfzZv5bMMwbrrn24XjTPcUMO5zVzDayVB1qPfWT9uA7jrjAR//lvt2K8R5gfc3a4qlWl2CA8l8v6cs5hrsFbva1yxLl6mnFgjtfoJl41Ra0/zvHvXnFeKKYZ/UJwWrIWMe7pLhozZolxL7Bu6ifnOD+Ag7xKeMzHaemw+JqfsTAuc9TnkA47ZC5ksH41xv0RyZHXG2nc6Mh1WSOnia6Bl/KvkXNxWF1wjnh/33EYXIt1/6XxKc95cTS/MTMn1ZQ5QLN240CvGuPfSKn2Th+nhfYy08/Nqzfg43x1Hut1k/keY89F8Lr0p31qz43ygKceOP+LOdc4xncY7G2VdWjWzFrmA2o0wWV+Ll89r4Lr6vA1POqTPh1eFlPjfb9wb/zMgv1S7TMuIfMh8+AA/6Cj02pVa7c/py+vZzFcs9FajXHvufidoX2hf/YD101ii5wzB+0pCJ/ztG/XM+vFtXjM/EdMjdHLGuO9BH6OB66LnAflNMGLeN9fThM9r3TNfNQ3zmVt0FcXrELxrjfnSYnjzTvWy/XmtGOuzfTMdcoEw/WBfJfH2IhhTavhr0fmzrwLrWteNThF8p33nI/4Ft5v56PTs0keuCj/WU96rny0dsbF6ciY7FGXmGZynbaKy/OuP6fpjsY6N9NMee5gZbWPWD8j0dgi+rUYOdVJvvMMGFUw1OusJ8exx/ia7DRTbUPikM//pgfz0KwaLPWqxfhemOUU4q9YzqNC/WiPGqd1uNee6JrpzTq7GO2N6ylP7TlkTrlrHY5znGccHH+NV/14PibnPHfltBi/EzNmxtv5ALxuNGiSM9NuphXnKobzd9UD46jmVXLZmx3vda4SDtdivCIY6l1j7HOM0T5US/W1Exdw6MJz5pXruZgeCsUx18wXYDSKYYxjgcF1Mh0z/uwV983nPd75rAbXX+mJePjCvbreNIePmQ6ZBsyx0vp1/nHmtZVfobxVn+yni1duK+6Mx7xcfY5Rb1ydMOe7fupcm+QWyQmZn/UUgrOaX/HUPhXnulbfQuJr+PtJveN57X92vaM/5/Twz5ozDbLenG+K02iuUhz3PqupayFYq36Vq16rB5kG2ZzzZkc7p6HmqjdP/c94qfa6Bm4tidNz9FMlp8j6qucSeQ3n2xOf6oZe2g/Ps2+z2lyrJGsheJX0YXxXo8a4L4rgZjpovPNilqdDeYbE89yO9w6Lvcv0yDBD8nc95xrM2Xmqucoz48w+a676WOQ808Bpl+ky0xFrygNrRTDUK8c7q8veZLquelF9Cp3PMFxN7T/TLetffZqtKQenQ5vU2PVxt2/n90qnmsQ7DspXz12NrBdw3elf455wVhz2dVZb8wudZ/is8268arsbz/OVrosclXuL999Cq8mb6cj6NxPncoDbBaeaOI5XPjx4Tdd1LvMi660ncUVylH82nK6Wj/y3NHS9anyCedVr91yL8f1p1dfuUL139HVzWW23znM1xr2d7QHVX/1zenMdrTHzXPNx/kRfxxXzXXBnHDKvHP/sfMefrOYOhotZ1ctqKR++Zk1LkqNzNcFS/ZTvbL7E/DvhDq8n3jgOihNmPkx8xgkDvbkYrGE9410oZ8f71TXXn+k0wyqTGB7cX1Zrt48nw3mqmlaK3dF+5nmV9WI4FJPreM54qzc7+YWOK013+Tj/r2MzPSt2NXirXh237Pwrg7VxR6eLy1/Fcv/Qpsr6V/mXyXpM4rh3jlF9V3qgt2wNvc54ulHNnMPY1W7XT+074zLrr0yw2BPHX/XO+qgmp8hcxjvrweHgWrk4/u48ZCiW0wdxuz7zmvqgPJwmM+ys52pyuT8cZ9hOQ9XO5WSY6l+J5/edesA9YA6YNd733I62ivfEB+amvSGfvdnpn3XLNM84hoysdz5vG70y90iOGcev+L2rf6aT44g4p82Kv8Zn/WWeqY4uf7df+BUJzg5f1WFH85nGO/V2eiwmp0p+1nOTvCcaay8zvm5OfY/If4d3Omo94FXBaxK/o+PuUP5f4a3cVl7ovObOOK3WuDbGrgZZbJG4TKsVbp3EzHRx9R3fanLd2ozDbm8zrCfazHR3mmQxrJXrY8ZL5x2Ww3F4WJ957vpvCc+Mc9vgXc3azOuVb0/1U38zvXZ4ZL7O8HDezdysB/ZvprHzezZczErza9SNPMWu8dpXLUb9uvThtA2aL4KBI/fueuM4x1/zVv4WOef8HR1X3qx8zHrJvF15HHLO164vt57hzrSf5c9yeNRJHzPejsMqln2e9e3yHXZ9kL+KA5+acJvxyTi6oZpVml95tuNpxLsfIeeZ/iX832y6utd1S+rt6LTTx2pN9Z7VcDmzofqs8p2es/gwOcpXvcp0Vs+KrM10ykajfGAUyWfslT68XsxxV0+e59xZX4WGxrm8ld6zfM5xeSsvVv5c+I3OV5q5Hqqpmfmw4+0u99W6457pW2P93wvMPMj0KaSNaqEazLyrMlfMvMsFf+ZdYn0/Z75r3TbhzvNOd6en07c8iFWdEVMMVoY981fra291gqFzM81mvqo3zivtSTXZ9WbFk3GVs+bP+p/VWPWfaRY0Mi1dHxnnmc6rPmY9rXRe5e3ol3Ff1XI1drAanRc5X+XzetbXhV9j9BfHavJC5mZa6lwVblnuji4hQ7kxtvaX8Xui247nOurD+Kf1M/2KrKt+GY7zB1g1mc88mvF2fItgKOZKnyd9Zbydrk7LSuu7nkbkr/M71yt8Pe744Hpf1djR08Vo72Uz39ViT1a8Ch1nHuBYF3irUe+89jCv0OiGo3o748j+q1asx8z/mf6Ou8at/J357ni7c+VaZL2Ev3+/2idGMzmz/FUNXc88zjTV/rUOX1epUeioOUXmq+GotaqZc32u+nPYKy24p6zezDOHmdXZmXN9lGR+NtiLmb/q8y5PYNakf4c/w3KazTSZcdL+yoPeMu1n8erRjr9P5rO4muTOcJxGGYcVH/g8w2T9OKbFy5tm4p9wK5P8lmBp/HWskjvToE7Wwqy5uZLkc7zL2xlZTjEaubzdmq5P18MKZ6XFrIbmZn2tfFVPnRY7PdVFnd85/zTmdw2nzczDFb9izp0Xl7b8/2+G6x7v/19aRfJn3gGrxfj/91Pi9f+lVWL+//mhvapG4MMYZYGD/CJ4mdZa08VqPaf3k32gPmU4qsNKR+eX63uXt2pdNjFmPWmuO9/ht4px61ndHa+djjNfdjV+wt3p87ROllvkfOUF+LR4/+8nYlSKy7BY34j5Hlt5Wo1W7prnq5nXvELXKz5ZvVWtGW7EsdQRcyVZU6/LAmc1VJOZ3lk/TzTIaj3lPYuvMu+03K2X9ei0d/ooxo5mytd5rDguB1rURa8zTkFYjWI5pyyw4Ec1PFfaMYbW4dqq8crTsojfxXLePOmtyJzTV9ccv0LHrF7IXJ3wybxUDS+MTrGYw7HF6/8DtsS4L2e683mNcQ+1+7yZdeWS+VgoxtUvhJNp/2S4vpSL46PxmW4Zf+fZil8xWJn/sx4j3jnwepusPx3K+YkPZYGxo/fseuZ9pmOmnc7B5yYxNcl3mvfNXh2XspHLvbheM63UF45f8dQ6Wb7z3Hni8lccXK2dHPauJlq5Hr/R//cQ1y7xeo0sMu96Z+xGvVZZc1yUo+s3aKy02OWpnGb+PhlV8lf9rTx6qkcYDMxXyc96KAv8rM6uRytvKq1VOrqczAOus8q75ppZdzpqDdez1taeS7zfcxH+fp/1yWvdcJ7x39FStahJHNZ3uaPXr3ArsrajD8cVWVsNxqgm13GoFF8kZtfPbA7azfTLsHfxn+A67/V6t99VjvaQne9ydjpqH5pXF9zU65hgaWyGWwzWzP9ZT7N6mb5lkqN6Mn6Vda1TJpgzb/+K76taNZlHD1+pHTJmHPi4o/sh8Stfq6m14vJVTYvMgV/E/jOmazTTx8rHzNNVrWx+5YVicJzzRbVx/hVZz/rLNODRJxq5vrP+lPcsTnWfeV7i2X7f6Tnrj/V2/DLsDMf14jz+6phxuGq0ZC0oRv3JatXNuK/44TT6nXgrr0pyvlu/TtZnHL+io/OO5zNMx0Xn+LzQOmOXBGvGN6sx45pdZ7WfaplhZDiq9y7eLrdZDHR32nMN9ofXykb8Tq7TasfPlXarfJ5XrDLJc6Ma3l/hod7seunW9dr5vOp55oWLLyZuxnXlodNhxm81v1rnnjgGHHqikZ7ver3i6HrnnDpZz/pb8cn83qmz0nQ2N+M9m5txnI0dj576lXmS6e80yXyfDdXziSaI7X+x5oxDxqckR8fxGqqtw43Yq83rxeRlOunR8d7RP4vBvOq5ynEc2kOMlX86V2XN+eS4lRh/K0eO83fmy2wdmC3p4Tp24aRcnSbOl5mPmp9xdT45DOa7q8Msbycu47DjT41RV453XDItZjxWeTO8lX+742n8TNO6ifmkD6fBV3TY7XMWVyY5RXJXPHU963eGt+qpmLynGLu6/a68r2BlvuxgZB5gNJnb4VAWsbs+PNFwxW9Hh5jEOJ3+KhfVSms86WnFf9eDjEu2nvEsZn6m4c7a0752NHT6r3TAeUlqz7zIcB0PPs9q7ejxJO8p5lfjtZ8Vzk6dshHvdMziMwz1WOdC5nY0aZL3u7TXGOW8o5HLKRMdnnL8Hb3yuvIvSf7Mnx2dfqcvv2tw7zu9OR1Uv9/pXzX1M3+eerHS9K/0tVPXaejyQkaGWR/2BR2dv5nXWe2VVrt6OE2+4p324PrHfIvX31V14aP6r+ojDto2qtEES/FqUmPlgeZp7sqbJ7q6mB1v/+qYaeDWVprt9pdhfFXTJ7wy/2e1Hfe/osWTvp/W2PVMawbN81p7WO+rw/HO+LvrOsn/Hfz+WxrMenO4q1rXetmM1VEWfP5K3+zjV/Xa4ZLF/DdqPsFlX1QPXo9knePqb+COWj3GzzjMoSQYITGF5tz8jGOh4xOPtF7Ws+oZJs7lsBYrXjOsr3iyg1c2Yq75SuuqsZ6XBV6Wx9dFcGb8Z7x3uezq7HCgj+tlxm1Vu0zyIlnfqaM6A6uY+RknxFyj0Xnd7G/WGzB4zLzexUf+iqP6xx5n3kaSP/MpIsd7MqdrzHWl20pTXi8y74bTwmmTrTuNtS7nFTOn/LSnEu++ZFo/9eXX8f737B/3f4PpXz+P//w5/n7+ef7va/0ef7vn2s/xj/v8mqs/x4/zT4w4/7zHgAf+V61vd8x1ffneSJdCnFzPrO2V2xnv5/ifn+OPm/c1+s/xn3v+3/faP2/uF+fvN+dv9zm4xj3X7hoH/Zv/467XjD8h/Gb7FDFBvVy532/9oPU1/+Pm2W5ux833IN79xurx/hu620uIcXvC7V+3v9ivg/69ru7ZQryO+7/71SSfcYEz7FETpzoWicmOzh/tc+Yb66Sx1cS5+g7Prc9yVjx3Brx483NTixlumaxldZx/M4wdDWfrT2rs+vJXvNK4spnPMXWTe8jY0XGXz0qTsuCzi/27PCvh9/9Xcbkn12s2SnL9VG+tq71qLPBdzq4OT0bGTXmtYvWo8Yr5RMMV/9iI+4p+Geev8Hf6ZFgu9mnNiGfPtGexOx6senk6vpr3u3FX8f8tnr+jRuZphufiZ9463FjEZ+sxOc/WMlwXk2Kc89o7OtdJDq5LzD/vF4rLNN3RfyfOe/r/BFak+A==</binary>
            </binaryDataArray>
          </binaryDataArrayList>
        </spectrum>
        <spectrum index="1" id="sample=10 period=1 cycle=1 experiment=2" defaultArrayLength="18180">
          <cvParam cvRef="MS" accession="MS:1000511" name="ms level" value="2"/>
          <cvParam cvRef="MS" accession="MS:1000580" name="MSn spectrum" value=""/>
          <cvParam cvRef="MS" accession="MS:1000130" name="positive scan" value=""/>
          <cvParam cvRef="MS" accession="MS:1000128" name="profile spectrum" value=""/>
          <cvParam cvRef="MS" accession="MS:1000505" name="base peak intensity" value="374.0" unitCvRef="MS" unitAccession="MS:1000131" unitName="number of counts"/>
          <cvParam cvRef="MS" accession="MS:1000504" name="base peak m/z" value="337.128726987759" unitCvRef="MS" unitAccession="MS:1000040" unitName="m/z"/>
          <cvParam cvRef="MS" accession="MS:1000285" name="total ion current" value="1053.0" unitCvRef="MS" unitAccession="MS:1000131" unitName="number of counts"/>
          <scanList count="1">
            <cvParam cvRef="MS" accession="MS:1000795" name="no combination" value=""/>
            <scan>
              <cvParam cvRef="MS" accession="MS:1000016" name="scan start time" value="1.169883333333" unitCvRef="UO" unitAccession="UO:0000031" unitName="minute"/>
              <scanWindowList count="1">
                <scanWindow>
                  <cvParam cvRef="MS" accession="MS:1000501" name="scan window lower limit" value="100" unitCvRef="MS" unitAccession="MS:1000040" unitName="m/z"/>
                  <cvParam cvRef="MS" accession="MS:1000500" name="scan window upper limit" value="2000" unitCvRef="MS" unitAccession="MS:1000040" unitName="m/z"/>
                </scanWindow>
              </scanWindowList>
            </scan>
          </scanList>
          <precursorList count="1">
            <precursor>
              <selectedIonList count="1">
                <selectedIon>
                  <cvParam cvRef="MS" accession="MS:1000744" name="selected ion m/z" value="1881.008907202971" unitCvRef="MS" unitAccession="MS:1000040" unitName="m/z"/>
                </selectedIon>
              </selectedIonList>
              <activation>
                <cvParam cvRef="MS" accession="MS:1000133" name="collision-induced dissociation" value=""/>
              </activation>
            </precursor>
          </precursorList>
          <binaryDataArrayList count="2">
            <binaryDataArray encodedLength="76820">
              <cvParam cvRef="MS" accession="MS:1000521" name="32-bit float" value=""/>
              <cvParam cvRef="MS" accession="MS:1000574" name="zlib compression" value=""/>
              <cvParam cvRef="MS" accession="MS:1000514" name="m/z array" value="" unitCvRef="MS" unitAccession="MS:1000040" unitName="m/z"/>
              <binary>eJwMl2d8VUUThwGBtNt7yU3v9EASQuc8lFCTUEMnCS0JHUKv6b333hsJ9i52BBEQFFGKgojAq6igiICA7354fnvuzuzsuXt2d/7jrT4p1biclDLcTkqj/E5KrVGfSwsrPpemfvW5pP3uc+nelc+lX/SnpEvGU9JJ8ynpDespqdV2SipxPSUlu5+StnqekqK9T0kRvqck26BTkmzIKenZrFPSnq+/kHqUp6V69WnpsP60tMp8WppvPS19rD4rvaE9K9Uaz0qF5rPSat05qWHzOanJeF76XfpKev/bb6RNyovSBvVFaa3+orTaeFGKMV+UVlgvSstsF6Vep76Vnn7zrXTP6TvpD/V30u9Wge076Tf376RfZwgWfiedV12WvtZcli6ZLktXLJelG26XpZsel6VbXpel548vSybHK5JVdkVyV12RBhiuSIGWK9JIlytSxMAr0qqRV6RE6YqUF3FFql98Rfp04xXpac4VSVt5RXKtvyLtOXNFOvjlFSn5/BUp+5srUv63V6SWH69Ix367Il3594r0xOGqZKe6Kjlprkoq3VVJZ7gqmU1XJZvlquThfFXycbkqDXC7Kg3xuCqN8LoqjfS5Ko31uypNDLgqTRl4VZo++KpUMvuq1L7gqvTO8qtS2stXpdI3r0qud4Xt6VUp4vlVaUmf76WVfb+X0jXfS/+N+V5S8b0Uu+J7qXjT91KR+gepXv+D1Gb8Qeox/yC9Zv1Besf2g/SR6w/Sl54/SBe9f5C+9/1B+sn/B+nRkB+k06/+IK2wXZMc069Jcy5ck9Zpr0vJ5utSjvW6VGq7LtW7Xpc63K9LL3tel97xvi594ntdOu1/Xbo44Lp0bdB16c6Q69Lxkh+l+mM/So/O/Ch5XfxRyjPekCrNN6RW6w3pJdsN6YT7Del/vjekv/1vSNf3/iRJl3+SmpU3pZfVN6XT+pvSHfNNaZTPTSnM76a0IOCmtGrgTWnr4JvSoaE3pbzAm1L1iJtSZ/BN6c2RN6WrGTeltT/flE4ZfpYCvX+WQvN+lmZe+FnKvvqzdMfhlmRS3ZLWWW5Ju5xvSRkut6QKt1tSp8ct6W2vW9LnPrekS363pP8F3JIeD7wlOQy5JZmH3ZICht+SpofckuJH35KOcEv6uO2WtNNyW5qw6bb007Hb0tiTt6XUc7el3k9vS6c0d6Te5juSznpH8rHdkUa63pGWed6RNnnfkdw9fpGWae5K23V3pWzDXelty13pS+e70unhd6WUSXeliId3pbjRv0nf2v8uOch/lzyUv0uj1b9Lv7r+Lr1pd09yUNyTvFX3pAmae9JS3T1pp+GeVGS6Jx213JM+d74n/exyT+rlfk8K8b4nzfG9J9V/eV/yeX5fOtj3T6mm/5/St45/Sn/L/pS0yj+loeo/pXbzn9Kn1j+lXm5/SjaPP6XRXn9Knx//SxqneSAt1z2Q9hseSLWmB9IxywPpe+cH0jOXB5LN/YE01vOBtMxb2H0fSH2fPJCuyx5KfZQPJS/1Q2mK9qEUp38oZRsfiv31UPrS+lC6b3soad0eSkEeD6WFXg+lPT4PpRq/h9L7AQ8l+00PpbS6f6Sfzv8jhX/3j+SmeSR94/xIeuLySHJxfySt9X4kvej/SLow4JFkG/pImlz9SNo67LH0k+qJNFT/RFpgfCLtNz+Rmq1PpHuuTySjxxPp5YAn0kr5U7F/nkovGJ5Kbt5PpWm+T6WqAU+lsSOeStvCn0nZuufSG4bnUozrcynX/bn0ludzSRX0XMpx7EWTUy++lPfiqbIXjrN70eLQm3cde/O1U29+lfWmj6I3FmVvAlW9mabuTbSmN7u1vSnQ9aZD35sPDb351tibP0y9sbP0xsXam2Dn3sy29Wa1S2+2vNGbTf37kGHXhwb7Przt0IevHPvwgrwPzoo+BCn7MEvVhzXqPhzU9KFC24eXdH34XN+Hf419GGjpw2X3Pjz7oA//yV4Qfi9gNb+Aa7++ZDn05YqsL2plXwaq+jJF3Zczhr7cMfblbr9+nFb044ixH+Ne6M9dh/4g789+ZX+qVP0ZYOjPySH9CbK3Y4ujHflOdnwht8NHbcckjR0xWjvq9Ha8Z7Cj56YdX/e2Z2g/ezba2ZNrb0+3gz2nHe351ckeR7k9/gp7wpT2rFXZk6a2p1Vjz3GtPTd19ngY7Zlosmel2Z7ndfY8cnTAJHMgVO7AIoUDu5UOVKoceFvtwCWNA0+0Dlj0DowyOLDY6EC12YEPLjiIdXTkawdHHjg6opc5Eix3JErhKMY7iv/kyLtqR77XOPJc64ir3pEJBkdijI4kmxw5bnHkttURe5sj010dOerhyDlPRy4PdGS+nRM/ODkxWekk3t+JTLUT3RonzmqduKdzQmNwIsjoxEKTE/HuTgxMcGLAHSf8HWRscpJxSSHjmVKGm1oGGhlrtTJ69DKMZhnLrTIOO8s46SIjpFXGCUe5WDM5SrmcRrWc4xo5/9PKUejlBBrkLDTKqTfL+dQi545VjtwmZ4+bnFp/OU5aBcN0ChboFTQaFTQolfymVrL3tBK9XEVvnYo4JzXvyNUMV6t5ZlDTeE3NNgcN92QaJKWGUrWGDzQa7mg1aPQaVhs15E7X8NebGq491HC1r5Z+ci2LlVpSVVoua7T01WkZoteyyKAlxajlqEnLJbOWF6xaBjtrSXbR8rC/Dnd7HbMcdPgodcxR6div1tGp0XFBqxP/S0eSSccwm44POnVo++qpsNNz30GPi5Oe6TI9O+V6mhV6nqr0+Gv0HNXr2eZk4KnCQKrGwDqTQayLgftWAwO2GdjhZKRVZuRruZE+SiPDVEZWqI3kaYy8pzXyq86I2WBkh0n4mYXNxcgDBxNzZSaS5SZeUZi4oTShVpuYqDHRoDPxpd7EfwYTx6wmlh0xcf6xiQ4nMw4KM6OUZuJVZr7QmHmqNbPMYCbPaOZqPwvBCgvrlBaxjy18obbwVGOh0GAh09lCuLuFuBUW+iushCqtJKis1KmtnNNYeUFnJVhvZZ3BSrXRyhmTlV4WK4FWK6udrZTbrMR4WEHmLNbHmS6Fs3hfZ3ZpnenWOXNN78yB885M62fjQH8br9jZsDraiHCy8bbcxm8KGx4qGwvUNrI1Nj7Q2nigs+FnsLHMaKPQZOOJxcYQZxuxNhsVLjZOu9oI9rAR72mjLcDGvbE2brfZyLFzEXeKC31ULoSoXdigcaFJ68J3OhfkBhd+srhgdnYRe9uVfUpXXlG5ckftSo7elcdGV9ZYXLn1vSs2mRvZCjc+UboRp3UT+9idAEcPLso9UCo9CFN5kKT24F2NB39rPRis92CtwUPseQ8umzyYZfXgQ5sHw908+MXOk0onTy7IPFEoPMUd5EmyypNjak/+0XgSqPNkvd6TNoOnuDc9GZvqiaejF8udvPhG7oVK6cUMlRfpai8+1njxTOtFqN6LF41e/GrywsfiRbTViyx3L66P9SLE3lucJ29edPQW59gbP7k3qxTe4j94c1XljVnjzXytN4U6b87ovXE0ejPF5E2S2Zv3Ld6k403lXG82PvZm4Qs+lPT14Xw/HxR2Psy09yHTwYfPHH14QebDBLkPBxQ+vKv04ZHKhyCND1u1PiI/+PCb3ocAow9rTT5ib/tww+KDq7MP37r6MP68D/cv+bDa0ZdmJ19+lPniqvBlmdKXapUvl9W+LND5UqL35SuDL2qTL+FmX3ItvjjYfDnm7Uuqwo9PlX68oPbjI50f441+HDP78dTix16bH49d/Qjy8eNFpT9/qPwZovFnk9afF3Xit178Nvpzz+LPZps/L7n4M9RdPHv4M8zHnx80AazUB3DDGICnOUB8swEotAMo1A/ga8MA9KYBLDQPoNl+IOtlA0VuGsQN9SB8tIOI1w3imGUQvZ0HMdk2iArPQdhNHcSS/oP5TD1Y3JGDidAN5pJhMHetg8V9M5h3XQdzZvJgHGVDiJAP4YpyCN3aIfypG8JIwxAOGIfwiWkIDpYhhFuHUOo8hMu2Idz3GILu+RBi5UOJNAylwjiUa6aheFuG8qrzUB7bhrIgbyg/tw/l7xeGMabfMLQOw4SmGMb/ZMPYpRzGh6ph2GuGUa4bho9xGBtMw3hmGcYk52F87TKMzz4exvv9A+mjDmS6JpArukC8DIGsNwbyuimQZ+ZAplgDyXMO5FtbIK6ugaxzC+Ql90AeewQieQWyyj+QvwcEEq8czquq4TxTD2eKdrjQKMO5pB/OetNwXjcP5z/LcMKch1NkG85G9+Ho7Eew3GEEHY4j+MtpBGPlI0hXjOAr5Qic1SNYoxnBy9oR/KsbwWTDCHH2RuBlGcEm6whmu45gp9cIVgwbwYtnRtCrbxDl/YO4YRfEIIcgdjkG8alTkLgLglisCKJVGcQ9VRBjNEGka4P4SheEzRBEnDGI10xB/GcOYro1iDLnIH60BTHQNQiFZxCLvIL4JETEGCVijA7i/pggXAuD+O28iPUwiDP9gpkmC6ZMHswNRTCDVcHsUQfzmSYYjS6Y5fpgjhiC+ccYDOZg8i3BXLEG42sLZrtLMB+6BiNzDybKI5gWz2DuewUz1ieYTN9g+g8Opn5oML8OCyZlRDCzxgQTOzmYg5eC+e9aMK/+Goz1obA7hjBSFkKqPISvFCG4qkJYrw7hbU0I/XUhzNWH0GAI4TdjCKPMIaRbQrhgDcHdFsImlxDecw3BwT2EBR4hNHuGcM8rRLxDCN/5hfDBwBAWDQlh2ZgQStNCGN8cwq6vRdx+I2m0G8lYx5Fcko0kUTkStWYkK7Qj6dGN5F/9SMpNI/nZPJLh1pFCg4wkwW0kdp4jme81kisBI/m4diSnvxe/b44U8UKZ3z+Uv+xDuSYLZbAilNOqUKyaUOwMoSwwhtJqCuWBORSsoRQ5h4rvFMpQ11AOuoVy1j0UZ89QErxCecc7FAffUKL8Qmn3D+VhQCg/DQ4lcGgo5wJDKesWNvtR3FaMElpxFDv0ozhuGCXO/Sj6OY9inm0ULS6juOk5Ck//UXwyYBQ/54yi/OkoeilHk2YezTczRzPuC9E6jRF5aAwq/RhiDGPoZx5DQMAY1gwfg2PfsfSxH0udYiz3lGNBPZZSzVihfcYySj+WXMNYrhnHEmgeS4plLN9ax7LPZSzu7mMxeY9F5T+WmBtj8XIcxxeycWxVjuO4ahwmzTjWa8fxgW6c0IbjWGMcx9umccgs48S9MA47l3Esdh3HUbdx9PYYx887xnH1i3G8+dc4ntiPZ7bjeHFHjOehbDwzFOOpV47nL9V4pmrGU6MdLzTneCYZxlNpHM9vpvFMtIyn1DqeX5zHM85lPEWu47ntNp6bXuMJHDye4xHjufb5eAZfG8+XDhPwcprAbtkEPJWiVU3grFo8ayewSzdB5KQJQo+LZ5N4Notn6wR2Ok/gtG0C7q7i2U08u09gh98EEkdO4OvaCTxxmCj0xESeyicyRzmRDtVEnqsnMk87kSO6ifQ2TBT6biI9pom8YJnIIutEXnSeyBLXibzsNpFlnhM5IJdEjSKRrJaEppSEjpX4wSARZJKEbpAY7yYxzR4eO0KEkNEdcsS3higVvKQGOy28qQch80TOg/fNICQTLq6www0O7IHCczD9CZxymsRexSQuKCcxUD1J6KtJ5BsmibpoEhPMk6i0TKLZZRL9vSbxls8kHionE6GeTJdmMsv0k3nDMBmVaTJx5snYnCezwzaZcy6T8XebTLK78Bsk/IZOJuPdyTgppog7foo4J1NI1E7hS90UAgxThE6eInLFFEItUyixTuF35ylMc5lCs+sUnrtNEffNFF71nILcewrrfKawM2AKVdOmcKB7Cu99OYXSy1NYYDeVV+ynss5pKp/KpoocPpU9yql8o5rKMM1UcrRTua2bKhZiKnXGqTw2TWW+ZSovWafiZJvKWpepfOw6FZv7VHZ7TOWC51SGeE8l22cqkv9UXhw8lTXDpvJ72lSOfTOV2utinH0YnziG8Z0ijLuaMMJ0YbTow+htDGOZKYy3zWHorWFscQ7jrC2MANcw0tzCuOEexnjPMKq9wvjHO4y5vmG85BeGLCCMdQPCcB8cxv4hYQQFhlE0PIyL0WEU95nGR47TxFzTCFJNo0g9jT800+jST8POOI1VJmE3TxM19TT2Ogs/m/BzFX5uws99GjM9p9HpJWwDRP/gaeT2nc6v/aYzzW46sU7TxXpNFzp0OpdV0xmpmU6ZdrrQvtOZY5iOwjyd9ZbpnLJOx882nZuu05Hcp9MhmyF0+gw8NTMYb5gh1nUGz0wzWGKZwTvWGZhtMwh2n0GJxwz+8pzBpUkzqK+ZwVD5TAoUM8U9M5MXNTNR6mayUT+TwaaZ5Jpn8ptlJrOcZ9Jtm4nMdSYDPGeS7TUTh4CZeIXPpMppltB5s9inmcX32lmM1c+izjCL58ZZrDDP4gPLLNycZ/Gjyywmus2CT2ex+4dZbPt3Fvv7z2aVfDbHFbPxVc0mQz2b/2lm062fjcI4m02m2ZwzzxY1xWyKnWfzwDabBa6zedNtNmaP2dT5zqaX/2xxz86mZNtslhbP5nT9bMZ2z2bru7P56cRsJn8+myHnZlN4Xoz5djYVvcJx7x/OVMdwOp3CkcnD2agI55wynEB1OCWacP7RhrNIH867hnBspnAOmcOFTg0X2iecNls4Dq7hIieFc8Y9nCGe4RR5hfPAO5wFvuG85ReONSCc/QPCiQsMZ1BQON9HhPN5XDhzN4XTtDMcS4qIUx3Ob2dF+0s4Mf0j8HOIIFIewWuKCIyqCKEFIoTejGCiLkLs4wixryKIN0WIuy+CodYIsR4RPLRFsMg1gvfcInDziCDZM4JbXhFM84lga0AE/w2JwH9EBNL4CAatiCB0SwTzTkTw1skIDn4RwcLrYo5+kTg6RrLBKZLzskiCFJFUKiN5pookWhPJcW0k/vpIkXMiuW+MZL45krctkeJ+ieSwLZKbLpGEuUWi8oxku1ck33lHMsY3kga/SPoGRHJ6YCRDB0dSMiSS10dFMnlCJGtmRHJqZiSmTyIZezaSS39F8rtsDnMVc3hTOUdouDkc1szhlnYO0/VzeNEwB51pDrvNc/jBMgfJeQ7ttjliP85hi9scLrrPod5rDn195jA8YA4VA+bw2ZA5rCmcQ9d7c1h9YQ43n85hcr+57HCYS7t8LnLlXLaq5vKdei5jtXNp1s3FwTCXjca5XDDNZZRlLvXWufSzzSXBZS7nXOeK8zOXGo+5nPGZS6DfXCr85/I8YC6xA+cyZMhc7k8RfWfnCk03j2eKecSq5vG5eh5DtfMo04k+vegzzuOUSfRZ5lFuFX3O81jlIvpc5zHMXfR5zOO55zwRex6nB80TemAeNZPncXH1PHS58xhwfB5Pz87D7uY8fnGYT6TTfN6WzcdNMZ905XxR08xngWY+x7Tz8dbPJ8cwn7+M81lins/Hlvn4O8+n0DafRy7zWeE2nxPu8xnsOZ9Sr/k8857PKt/5fOE3X6zjfKoGzCdu8Hw2Bs1nu2wB38sXMFm5gB7VAvZrF/CzbgFvGBfgYl7A79YFfOCyAF+3BfzjsYAVXgtoHLKAXhELOHBjASudFvK5bCGBioVUKxfSV71Q6J+FXNQuZLx+IR2GhaKeW8ge80JmOi/kddtCkSMXku62kPvuC/nEayEDfRZS6ruQ534LCR20kEvTFzJ230La9gvftIWEf7GQh+fEHN8sZNMlYb+8EJV9FHscorjpGEW2Koq/1VFCa0bxuS6KQEMUNcYo+puj2GyJ4rI1ikm2KI66RGF0i+KwexS/ekQJ3RnFB95R+PtGUewXxTP/KNYOiOLcwChGDY5iZlAUARFRjFkYxSubo9iwP4rnOVFsOhlFxcUoDt2P4r/HAsdFxMkWcUG+iPHKRXSqFqHTLOKgdhH/0y1inmERHxgX4W9eRIllEf9Zhb9N+LsIfzfh7y78PYW/l/D1Fb5+i4RmXMQ3QxaxcNoiXt+xCGPLIrw+W0T72UU8ebCIyY6LcZYvJkOxmL+Ui1mhXswpzWKCdYtp1C9GblwsNNViUT8u5l3nxfi4LBY6bbHI9Yv5xnMxRr/FjF6ymJdPLubv04v5V7aECeoldGuWYNItIVW/hPuGJSLHLuGUeQnB1iU0OS9B6bKEva5LhN5bwjyPJXzouYRB3kvo57eErf5L+CFgCSGblnC0dAmNnUt4dnIJWeeX8OdV8fvuEnwdllLiuJRN8qVMUy3lDfVSoQWXitpwKQnGpXxnWoqrbSm5Lkt54rqUCx5L8b+xlF2KZdxSLmOeehkfa5YxVLeMOv0y7piXscC6jECXZTS4LkPhvoz9Hsv41XMZi7yXccJnGc3+y1gyZBmj5MvpVCzHpFpOuno5DzXL+Vq/HMm4nJdNy3GzLCffulyc3eVccV3OdPflJM5dTu9tol+2go3KFfygWsEszQoG6Vewz7yCL2wrGOW6gi63FWR6ruCx1wrifFbwne8K/j6+gtUnVnBLvpIFypWEaFbSoV2JSb+STMNKHhtXEm9eyWXLSmY4r+Rd20pRZ65kv+dKXgpYydahK/ktbCVfnl9J0vOVPPhvJat7RxNgF43MMZqVimhRQ0TzmiYab1005fpo7I3R7DZF86s5mqXWaM44RzPeJZqXXKNFHRFNsUc0id7R3PaJpntgNJ2h0TwbG83G8dFEStF8QjQzl0ZzbFk00+Oi+WtLNLV7ovnmsJg3LZrY3Gj8G6K51yp+n4im+mQ08lPRIu9Ec/+0sJ+NZur5aN7+KpoBF8TYb6JRfBvNoe+ief9xNJmyGK6pYojUxPCJNoYgfQzthhgsphhyzDE8t8Sw2TmGG7YY5rnG8JlbDKEeMRzxjMHmHUO+Twy9/WLY5h/DrYAYogbGcGpQDGOGxHB0aAzugTEUD49hZ3AME8bE8MrYGPYSw++TYvCfGYMiPIb3FsZw+kAMG1tiCPs0hneOxzDoRAwNJ2OIOC/iXo2h878Y+vSNZbF9LBOcYnlVFouPIlbk0Fhk6lgOamL5UxvLan0s3xlimWGKFTVALMOssTQ7x2JwiSXTNZanbrFs8ohlvncsJ31iGe0XS8nAWOwGx+ISFku/GbGkLIrln8WxDMyPZW5lLCeqhL1JjH8plo9OxNJxKpaZf8XyVt9VNNitQuuwin+dVnFDsYpT6lWM067iZd0qvA2rRI22Crl5FYcsq3hgXcU62yquuqwi3G0Vn7ivIsRzFUe8VuHqs4oi31X091/FnoBV/D5gFceGrWLY8FWYg1dxZ/Qqtr65Ct3XqzBpV5OrW00fw2p2GFfzq2k1KyyruWBdTZhtNcdcVhPotpo299VYPVeT77Va5OzV7PZdzZjPVvPyidXUnFrNSNka5Jo1JGvX8Ei3hg2GNfxkXEOUeQ1nLGvAeQ1v2dYw2HUNzW5ryPNcwyr/NVwKWEP4wDX8OX0NDz9fw5uP1jDRcS0F6rX0167lT/1a1hnX8oNprag31vKFdS0TbWt502Utg93W0uK+lv2+a/nLby2yb9dy0X4dsxzX4adah0G7Tvy3dfQ1rGOvcR1/mtYRZ1nHdes6FtrWcdZlHZPd1nHMfR0jPNeJtVuHh886Eget45VZ68iOW0fGwXXsqFjHO00ixr11nP9nHR89WcfIp+vIfyGOg/3j2OgQxzfyOGYp4xirieN1bRwD9XG0GOJwNsVRYo5DZo0jxTmOf21xbHON41e3OGI94rjiGcdc7zhO+cQh+cXxjn8cXQPj8Bgch2ZYHL1HxHEnPI77q+Pw3xbHjuNxov6OI+qLOM6djiP0fBxNv8dRfF/EfxDHs7/jSPwnjt8fxbHmifD9N46Fz+L4qHc8r/SNp9kuHmeHeOSyeNLk8exUxfOHOp512niu6+JZZIjnK2M8083xfGKJZ4xzPK/Z4hnkGk+bWzwuHvGUe8aj9I4nwydenNd4dvvH82dAPAkD47k5KJ6lQ+KZHRjPW8Hx+M6Lp2F+PFGr4jm/Op6KLfFkbY9n4554zDnxDG2KR98Rj+tH8VR+HI/m03iyj8fT90Q8+0/Giz0Rz+Yv4ok5G8+88/Gc/Sqe0G/FO/wQz6bbou838fuveD6SJzBamcBrqgQGaxJo1ybgrk+gypCA1pQg6qIE+lsTOOScwGNbgvgGCdx1S2C1RwLXPBOI8k7gK58EZvglcNw/gXEDEnhrYALDBidwZEgCXsMSqAtMwDgigcKgBJ6FJvDT+ASaZydgi0hg4coE5hxMYEqSmDszAfvCBBJLE4irSGDAZwn8ez6BPy4ksOxSAqNuJNBXtZ5HmvVs1a3nrn49a43r+dG0XtR+6/nGup4I23pOuaxnktt63ndfT6jnel71Ws8gn/W0+67Hw389NQHrMQxcT+Gg9TgNWU/q0PV8NXY9n8WsJ2X7ep4nruevXevJeWs9V39Zz/fKDUSpN/C1ZgMfmDYwzLaBbpcN2Dw3oPXZQErABv4evIG7wzaQfGYDL/1vA9PlG/lMsZGJqo0cU28kVLuR13UbGWbYSLdxIy2WjaJW3IjJdSPZnhux895Iss9G/gnYSPyQjcwZuZFHmRsJr9rIay0bOX9a9PXZxFD1JqFHNuFh3ITVsokK6yYUbpvIdt9EitcmcaY38cRvEzsDNvHb4E3EDd3ErWGbiB2+iaXBm5CkTYyZvImjn2/iLYfNDFVsZoB6M52azfjoNtOs34y7cTPOls1UWjdjsG2mxGUzarfN2Pls5tHgzYyet5lXFVt4Ub2FAMMWWi1b8HTegqvrFmrdtuDssYVi/y3kD9zCmbgtLPxtCxfub2HuX1s4/2AL72m2Mlq3lVDjVt4ybSXEspU3rFsJsm1luNtWXnHfyjDPrQzy38o3L2xjXr9tol7axhz1Nr7SiFYnWv02Io3bOG8SrUW0VtHatnHOZRsRbqJ1F62naL1E67ONL323Ee4v2gDRDhTt0G2cGb+Njart4hxvZ5N2O5sN20Xdt50t5u38adnONuft/GXbznbX7Txw206ix3Yeem5nh/d2/vHZzi6/7Tzy387jgdvZM3g7/w7ZztPA7RQs2Y5q2Xb0a7YT/uF2+vVNxM4ukUz7RFF/JpLtlIhcnkieIhGlKpFCdSIabSLFukT0hkTKjIkYzYlUWhKxOCdSY0vE5ppIo2cint6J+A1I5KfViTzfn8ho7Q7GG3bwkXEHmHdw3LKDU7YdzHTdwVm3HUR47OArzx1867ODRX47WDZgBxPX72Derh0slu1kpXInazQ7Wa/fye+GnTww72SndSdPnHey32Unvdx2Yhq4k9OTdzLvw500GHbhZdrFi867GO6yi1Huu3jfYxeS1y6m+e4iMmAXK4fuIuaPXbwr302YZjdntLuJ1O/momE3i027uWbeTax1N3ecd7PeZTf3XXeT6L6bJx67OeC1mxd8dpPuuxuZ/24KAnajH7ibykG7cRmym+ahu/EN3M1qpz38p9lDqm4PjoY95Bv3oDPvocqyB1fnPbTY9hDguocX3fYwwmMPlwbuIeryHh7+uIf1vfbSodzLR/q9nDHtZYVtr6i79vLMa684g3tx9NuLYcBekUv2MnjYXl4LFH0f78Xr5F70N/Yy3WkfdzX7eKLfx2HjPuzN+8iz7EPvvE98q314uu4T2ncfwzz28ZbnPsZ57+O4zz5m+u3ja/99LB6wjx8H7mPd4H38MWQficP2iX2zj+QR+3AM3kdhyD5eWbyPD5ft4+zKfcyPEfG2i1g79/Hu0X24/bCPDPl+XDX7adPuZ7B+P28Y9jPWtJ/j5v3MtO7ngvN+lrrs5yfX/SS47+cvj/3s8dpPH5/9ZPnuR+2/n8qA/bgP3E/HoP0MHbKft4bu52Lwfpi5X+zh/ZiW7WdEiWjtDpBgOMAD4wH6WQ+Q63wAH/cDvOhxgBCvA6JePMA5vwP8OEC09ge54XSQvxUHOaA6iJ3mIAXag5j1B2kyHGSA6SCvmw8yznqQE84HiXA5yCXXg8S4H+Sux0ESvQ7y3PsgKv+DVAUcxHPgQboHHSQs8CCLgw5y6+RBlHaHqLQ/xHKHQ3g6HuKOoMfpEFtlhwiRH+Kp4CPFIdKUh5ihOoRKfYiL1kM8OHiIRamHGJEpxucdYkX+IbJKD5H+0iGC/z7EF70Oo3Q8zDeCaqfDrJQdxkd+mLuCVxSH2ak8zFjVYV5QH+akIE9zWNQQh3m+/jCGzYcZkXKYD1MPU595mNVZhxmQfZj7gjdzDrM/9zDkHcYh/zDnBGUFh1laeBiPosPcERwtPsz2ksOMKj1MbvlhevVNYm7/JK7bJbHBIYkRjkk8EXzolES6LIlZ8iR0iiQuCxqVSaxVJTFYncQDwbuaJJK0SSj1ScQYk2jYnETVgSR80pN4LSOJPZlJTMxKwj47iS8FZTlJLMtNwisviV8EL+cnsasgifGFSfQvSuKMoKQ4CY/SJP4nGFuRxNHaJBLrkjD9L4n/7JM54ZBMnmMy852ScZYlc1NwRJ7MVkUyocpkequSOSnIVyezQJOMizaZnwXdumS265MZbUimjzGZzwVR5mSOWpNZGZRM47Rkyjcn05KazPD0ZMzZyfwo6MxJZnNuMiPzkumVL+YX5Bcks7BQxC5K5pbgaHEyiSXJjC1Npl9ZMqcFJeXJLK1IxrNSxDuazM53k3l4O5kRdil8ap/CPMcUnJ1SuCnYLk9hjCKFvsoUTgtKVCksVafgpUkR5z+F17Qp7NOlMEmfQo0xhVWmFP42p/DMLYWMESmcWZ3CtsQURmek8EJmCt45KRzIS2FqfgrKghS+FTQUprCuKIVhxSk8FnxUkiL2ZApzylLwtUvlsEMq0x1TueKUSosslQ3yVP5TpFKgSmWROhUPTSq/CF7VpqIwpIo7NpV6YyppqamY0lMZm5VK/+xUBuSJvoJUbhSlcqQ4Vew1YSsVtrJUzgmOVaUS2CuNX/umscExjRCnNE7J0rinTCNZnSbq+zRRF6SxTZ/GOWMalaY0Ys1p/Dk7jbDMNDRZaVwRtGansSknjdDcNM7kpVGen0Z0QRrvF6UxpySNl8rSaKpKo1dtGn4O6Vjl6dwSvKRIZ48ynUmqdJTqdC4JmjXpbNSmc1qfTrQxncfThF96OqqsdC4LWrPTxVzpjMpNp19eOl8KnhSmk1+cTrxjBkFOGfSSZfCFoEyeQbQig4HKDP4RfKzKIFedQZQmA09tBr8L3tZlkKLPINyQgcWYQefwDBTJGWxJzWBMmoiVnUF5TgYxuRkMzsvgseB4fgZLCjPwLcrg/eIMWuwzsXfKpF6WSYI8kxBFJi8oMzkrqFJlskadySNDpqijMklzy4SlmZRszeSXlEyS0jI5mJXJjOxMjDmZ3BTsy8tEV5DJdcHk4kzUJZl8L+gszeT2l5lc/SkTxe1M+v2bSS+7LJ47ZvGFUxar5Fk8U2TxuTKLMlUWMeoshmiy+FdwUptFiS6LaH0WnxmzcFuQRepKwa4s7qZl8XZ6Fq5Z4lnwdnYWaTlZzM0VfnlZ/CZ4O1/0FYi+QtFXJPoE7xRnkV6SxbzSLNzLsvhd8E656KsQfZWir0r0Cd6tzuKPuiyierKouZnFUfts9E7Z/CR4SZbNfnk20xXZmJTZ/Cx4RZXNQXW22H/ZWLTZ3Ba8pssmSZ8tvlM2H/llM3h4NpErspkXm82x1dmUbs1GnZnNnuxspuaI+Lkidl42B/KzmVmQjblQxBEkFWcTUZLNr6XZvF2WTVp5Nn9UZpNdnc3qDvEuP2czxS6HGU45mGU53BYkK3KIVObgqsrhN8G76hwyNTks1ObgrcvhL8FH+hzyDTksM+aIfJfDY0Ggcw7xrsI/MIfhY3N4NTWHw2k53M0Q47PE+OwcfHJyeCAozMsRuSmHwQU5PBWcKsyhsiiHtcU5BJXk0Lc0h68EYytyiLXP5UvHXC4pctmhymWyOhedJpeXtbkc0uUSrs/FZsgly5SLryWX04dy0WbkckPwSmYuEdm5/J6Ty5L8XB4X5HKyMJeKolyCS3LZ153LplO5nLHPo8Yhj9FOeXTJ8whT5mFS5XFb4K3L42/Bp/o8Sgx5xBrzGG7Ko485j68EW6x5qGx5vOiSx1+BeazMzqNXbh7nBA15eWzOz2N8QR7KwjyuCX4vzWN5RR6DK/M4U5VHbXUeY2vzyPwuj4P2+YQ75POHYz4fOOVTIMtnpTxf1DD5nFPm06DKZ4s6n4mafNTafH4UFJvzSUzPZ3JGPobMfG4J3szKJz07n6icfPxz83ksOJWXT1V+PgkF+YwuzEdWlM9VwYGSfKJfzGfet/mUX87n9x/zKX0sYjkU8JZjAZlOBSySFRAgL+BfwWlFAbXKAlFXFDBeXYBKU8CPgle0BSTrCpirL8DLUICjtYBzywvoTi9gdW4BwXkF2OcXcEnQVVDA3sICZhUV4FJcwB+Cj0oKKCotILasgP4VBXwr6KgsYOrlAnY/K2CmXSEfORSyyqmQS/JC9ikLma0q5L66kE80hZRoC1mjK+QvSyFnggupyixElVPIDcFruYWk5RUSlV9IQEGh2HOFnC0spKGokK3FhRhKC3mnrJChlYVoTheyrXcR39kXsd+xiHCnIjxkRTwQfCYvolJRRIKySGiuIm4IXtcUka4tYpGuiOf6IpqNRSSaiggzF/GBtYiGMUWURRWxL72IE1lFVGUXsT6niPG5RdzMK+LN/CKyCoroU1zEN4KM7iIufCFsF4rY9HsRH8uLKVUUs05ZzGhVMQp1MT8KXtcUk6EtZomuWOjjYnobirkgaDcWs8dUzCxzMW6WYk5Yi6lyLubbnGL25xUTmV+MV0ExjwRfFBZTX1Qs1qCYKSXFmEuLuSv4sEzMUVVMXWsxtYoStihLMKtL+FBTwhh9CUpDCW8aSzjqXELE3BLCokp4mlnCuawSWrJLxD1awt+Cz/NLqC0Q4wtLmFwkYhSX8Lvg45ISykpLiC8rYVx5CZqKEm4L3q0sIb+qhNjqEkJqSnCqLWFpQwmXmkoIaCvhmn0py5xKGSYrpb+8lMuCFxWlJCtLiVKVMlBdSm9NKd8IurSlHNSViv1Yip+hlKeCVlMpsy2leKWXcjajlFnZpTzMKeWL3FJxVktJzC9lekEpDwpLOVlUSm1xKVNLS3EuK+Wz8lKqK0qZVFVKRW0pxgbxLh8J3xfK2OZURpisjJOKMnE2xG+V+K0uw6Yp44S2jK36MqZay3B2LuOzcMG8Mv7NKqMtp4x9uWVE5pXhm1/GU8FXBWV0FJbRWVbGgtoyDOfLuCvYfKmMnxzKeduxnHynclbLyhktL0etKOe24JiynCJVOevU5YzTlKPTlvOL4ENdOWX6ctYbyjGZyvnUXE7vzHKSs8sZmltO/7xyrgpezS8ns6CcFYXlBBeVIysu54bgrRIxX6mYr0zMV14uvlU5dwTvV5ZTWlVOYp8KejtWcNSpghRZBUvkFQQqKrBXVnBN8Iaqghx1BbGaCkZpK1DpKrgteF9fIe7TChKMFUw0VVBjrWBmZAUecyqYv6CCS1EVLF9SwdX0CkKyK1DkVPCz4L3cCorzKojPF+MKKjAVVvCH4LOiCvG9KoTuq2BGqYhTVsFjwblyEa+qghdqRJyGCnZ9LWLcryDMoRJXx0r+EZx1qqRVVilycyXzFJUMUFbygqqSy4KX1ZUi/1WyUltJiK5S1ByV3BIcM1RSaqwEcyWNzpXsslVy0a2S4V6V5KRXsiqjkk+yK6nKqWRrbiXT8ypxz6/kseB8QaX4xpUcKqokqriSoSWV2JVWck3wZlkl4yor2V4r5nijkm+vVNJ2uxL5v5VCR1RRK68iUVHFLGUV3qoqngm+UVfRo6kiVVvFMl0VQfoq5IYqfha8b6zCxVrFQ8HrYVWcOFDFJ5libG4VF/OqOJpfJbROlfjuVYQUVaEqruKO4MOSKipLq9hSVsX08io8Kqr4ulLErq2i7V2BfTUHHapZ6FiNg6yaHwXvyKspVlSzXlktdG41NnU1DwVfaqpp11aLfF3NIn01Pxmrec9UTam5minWampGVdO9ppqwLNHmVpOaV01IQTX/K6wW9U01s0ur8S2rpld5NZcEr1RUk11Zzee11RS1VNP4TjWushoeC76S19CtqCFVWcMKVQ0j1TWoNTX8KvhUW0Odroad+hoiDTUEGGvoa6rhe8Gb5hoKLDXEWWvo7V8j9GANg/Jq+DG/hncLathYVENYcQ0eJTU8FXxTWsOLZTVkltcQW1HD2MoaDFU13BM0ONSKOrGWIbJafpLXckxRS7myli2qWmaoa/HR1NJLW8tlwWu6WvL0tawz1CIZazmaUUtsVi1js2sx5dTyp+BMbi3tebUk5deytKCW4MJa1EW1/Cr4rLiWvaW1DC2vxbGilp8FH1TWUlVVy+sna7F8VUvhn7UsdqojSFaHUl7HL4LjijoalHXsVdWxQF3HUE0dTto6avR1DDTVYWeu453oOsZl1NGVXUd0bh1j8uow5tfxp+BMQR2dhXWkFNWxoriOUSV16EvruC84XVZHe3kdSRV1LKusI7SqDl11Hadq6mitrUPTWMfHn9Wx+2SdWKN6UR/Vi3uznt2qeuap64UGrudjXT0nAuv5KF30ZdUzNLseWU49dwSf5NZTn1fP3vx6FhbUM7ywHmVRvVgPMaa4ngOl9QSX1/N7RT1tVfUsq6ln5IV6jP0b+NKugSP2DaQ7NBDr2MAEpwZRzzfwSHBB3iDqtAZylQ3EqRqE1mzAXdPAc8FlbQNv6Boo0jew0dDADGMDvqYGXjA3cE2w3bkBB9cGfha0zmzgneUNqDMaaMtqEHdtAytyGhiT28D5/AaOFjSQXdjApOIG3EoaeCZ4o6yB4vIGNlU0MLOygfdrGqiubeDgxQYuyhp5Vd5IgaKRDcpGpqsa8VE38oKmkeuCY9pGsacbmWdoRGFq5KS5kVZLI58ObETa1Ih7ciOfZTfSnNPIodxGluU1Mjq/EVNBI18VNvJiUSO5xY3ElzSKfNeIV1kjfcobuSaoqhSxq0Ts6kaG1TQyrqmRsy830vdUIz8Kak434naxkdn2TQx0aOK2YxPHnZpokjVxSN7EMkUTo5VNmFVNPBS8rGkiX9vEel0T0/VNIjc30c/YJO6EJpKnNrFifhP2y5s4GN3ExqQmGtPFc4aIk9mEKVvEEBTkCVt+k6h1mggoFP5FTdwSfFos5i0R85Y2sbxMzFsu5q1o4h/BN5VNvFrVRGF1E5tqmphV28SAuiYc6sX7NjTR3NjE4aYmxrY08Xp7E61Hxfu82MT4l5t487UmYo818fWPTdywb2afUzNLZM2EypsxKpp5KLigbBa1XDMF6mY2aZqZpW1mgK4ZB30zdwSfGZppMTaTbGom2tzMU2szl52becvWTKJrM4HuzYwc3Mz8ic18vboZl9Rm3klvpjKjmQVZzeIeaBY1RTMv5jWTl9/M+oJmZhQ2Y1/czG3B8RIRv7SZpDIRv7yZq1VifLV4j7ebiTjTzM/9Wmi2ayHaoUVopRZC1C0YNC1c0Lbwqq5F7OsWthhaiDC2MMTUgsLcQpZzC3G2FrYOa+Ga1ELizBb+S21hX2YLo7JbsOS08F1uC2/ltVCe38KOghaCilrQFbfwl6CwTMQsFzErRMxKEbOqRdTILZypbqG7poWc2hYCGlrQv9fCsI9b2HiihUGft/Bb71bC5K34KlqxU7ZyS/CZqpU2dSupmlZWa1uZrGvFS99KX0MrNwWfGFtpNrWSZG4lxtKKZG3F3bmV3rZWfhQccmvl9YmtzNjYikOqiJ/Vil92q7hPWjmZ20pHXisZ+a2sKxC2QmErahVrK+yCkyXCXirsZcJeLuwVwl4p7FXCLjhZLWy1wlYnbPWiv1H4N4u+FuHX3sqC3m2EOrRhdmzjseCyUxtV8jaWKNuEpm/jqbqNq5o23tO2UatrY7++jWWGNsYZ23AxtfFccMi5jZW2NlS0kb2lDWuWGJPdxrGcNupy23ArbGNVWRuTy9vwrmjjdmUbJ6ra6KhuI7OmjbjaNqbXtTGgvo3j77dx5n9tpPZu576sXeTMdl5VtJOoahe5oJ0QTTsmbTuPBZd17byrb6fG0M5+Y7uoKdrpbW2nxdbOGtd2vA6J8ZlifFY7I/PaseS386/gakE7lAp7WTsnK9rpqmznx/fa+fiYGPt+O6kftLP2w3b8P27n7iftnP20nXkn23l0qp0Tj4Rv/w7SHDpY69jBNKcOZPIOXlZ2kKjuYIGmA4uug+/1HXxg6MDBuYOVfh38PKqDb6QO3qCD1+d0UD63g93zOhizoINeUR18uqiDG6miTeugLb2DjIwO4jM7mJnVweDsDlEvdohz1sGFXBEjr4OK/A72FHSwtLCDcUUduBV30Kekg5uCz0o76CjrIKu8g/UVHcyu7GBoVQea6g4eCC7WdPBWbQdVdR3sq+9geUMHExo78GjqoG9zB12tHeS0dcBLHXi/3MH/Xungi1c76Hmtg61vdNDwnvi/n4j/e7yDhZ91sO5MB/fPiXf4toMTlzqwv93BL4KbzzsI7NvJpf6d1Np3Ck3WSYxjJ5OcOvGRdeIg7+RXwRlFJy8pO0WN0Ml2dScLNZ2Eajux6jp5Lriu7+RjQyfppk7izJ3MtHQy2NqJyrmTef6duI/qpO/oTj4f08lXMzopn9XJ/ehO1Ls6eSA4ntlJVnYnG3I6icjtJDCvE31+J48Elws6OVbYKertTpKKOwkr7SSgTMSp6GRPdScTajtZ+m4nbSc7WX+qk9E/dbLDvgsXpy56y7q4KTgh76JL0SVycxebVV3MVXcRrOnCrO3iqeCarotWQxcZxi4STF0Ms3RxzNbFGrculg3tYkxoF5FhXZQkdpGf2kVoRpfIiV3k5Ip4eSJevohX0IWlsItngutFXSKfdNFe0kVWaRcby8T48i5GVHRhquzihyoxV20Xjxu7SD7WhdLhCH8JLjoe4R2nI9TJjnBYfoTViiOEKY8wUHUElVr4CL7VHOFdrfDRHSFJf4Q1hiNMMx5hkOkIavMRHgi+sxzhPesR6p2PkGw7wmC3I6zzOUJC8BHmFBzhedERUZ8d4bOSI3SVHiGv7Ahby4/gUnWEPtVHhNY6wtHaI1x9T8zbr5trim4+UXbToeoW9Vg3mzXdhOq6sem76WPo5pSxmxdN3Sy1dtMropuBu7r5Laub89ndVOd2czCvm1X53Uwr6GZQYTeaom7+EVwp7ha1Qjetpd1klnUzt6KbkMpunKu66V3dzc+CUzUidm03Uv8eLjr0EK7oYYSyR2iCHp4LflL3cFLTQ4+2hyJdj9AyPSw19DDR2IOPqQcncw/fWHp4x9oj1qOHOJceTO493PDoYbgkxkztYUNMD9tTeqjLFn35wl4gYgt+KhSxi3ooLulhV2mP0AU9UN6DX0UPisoe/hJ8V9XD+9U9NNf0iG/aw9z6HkY29HCnqYfY9h6C3unh5/d62PJ5D1ce99DL8Sg/C75wOspU1dH/M1zX8VEdXQPH44LE3R2XCnX/TUtLKcVpad8+dben7vbUIBB3V5woEZJAQoTYRjbJBrJREiLEiRFivPPH95Ps3pk55969d+45bDBNwdwshVmpwzyFUosUTlqm4GuVwlfWKRy0SeEJ2xQ87VJYbp/CTekf5xSc3FNYfyAF/Q9TeMo7hdVHUpg8mkKLTwqFvikk+6XIOjGF/wakcCAwhUeDUnAPTsEwJIUxSRWaQn5YCvHhcr2IFD6JTGFPVAoPRqfgHJOCbmwKQ5IyLoWc+BSiE1LYciwF++MpmBan8GW9zKkxhauqFO41SCVzRap8L6XyrnEq201Succ0FVuzVO5IfeapKCxSybBMJdwqlV+tU3nHJpXnbVO52y4VG3v53X45/71UbnyTysi/qTQdSuXTo6my1kzF0D9V9umpNAekkhiUKp+pVD4PSeVAaCoTEakcjEvFKDGV4uRUGhvkWIM0ea+kcWFZGv9dmYaXSRorTdOYklrN0ig2T+NbqzRes05jzi6NgefSSDyahrdPGl/4pmEcmMaM1BGURllwGmdC0mR9ncaPYWm8GZ6GTVQad6T+6DSi49LYk5hGSWkavxim886ydHSM0hmSDpul86RlOuW26YTYpxO6MZ3n3khn8nA6rd7plBxJ5/TRdAJ90mU/ks5bfumyLkvnnoB07APT0Q5KZ1BqCE4nLySdhFC5Zlg6X4SnczAinaci01kblY5ZdDpzUlVsOhlx6XyYmM5DyemoT6RTUJ/Ohma5xozMY1kGacszCFuRIevrDN43ymCXcQYPmmTgapqBoVkGE5LaPEP2UBmcsswg0CqDH60zeMsmg+22Gdxrl4GDfQY6DhmMSCrHDKw9M4hfk8EPuzPY/1cGs/9mUHk4gwzvDCKPZPC/oxl87JPBXt8MHvXLwNM/A6OADLkHZNAZmCFrJJlXcAbhIRn8EZrBh2EZ7AnP4OGIDDwiM1gZlcG0FBaXweUTGezMyeDXxgxWG2bKmiiT7uWZVK/I5NzKTKKNMvnbOJPPTDJ5yTSTJ80yWWueiblFJvPSdctMaqwyybbOJNYmk39tM/mvXSYH7TPBIZP1jpn0O2dy/L5MDnjLuUflXJ9MFqQ+30zq/DLJ9c8kPiAT78BMvgrK5P+CM3kmJFP2C5lohWcyJD1qcA6TZeeYk3qWn2Oz+TlsLc6hbXmOEanZ6hxF1ucItD3HTodzuDudY9m953jykXOse/QcW7aeI/rIOYYD5bjgcwSFnuP98HPkxJ1jpv0cT4yf46+VWXxmlMVB4yyESRY2ZllomWcxIl2xyOKSZRanrbIIts7iN5ssPrTNYq9dFo/ZZ7HGIQtzxywWpX6nLBqcsyhwyeKYaxZ+bln86J7FOx5ZfPFgFtbPZnFhfxZpR7OI9MniL98sPvfL4hX/LJ4OyGJzYBZ2QVnoBmcxJqlDsigNzSI1LIvw8Cz+jJB5RmbxcpTMMzqLjTFZ2MZmUZIg8yzO4l+DbF5bls09K7JxWpmNoVE2ncbZVJlkc840m8Pm2Xxtkc3rltk8b5WNi002M7bZXLPL5jvnbB5wy+adddkkHc3G1yebH3yz2emfzSMB2awKzJY9cjZNIdkUhmZzKiyb4PBsfovI5uPIbA5EZfNUdDZjcdk8dyKbFTXZDIxnE3snmwaDHC4Y5hC0PIffVuTw0cocDhjl8JRxDhtNcrA1zWHcLIc28xzKLXLItMzhsHUOX9vk4O6Qw5xjDkpnOd9NznfPIXZDDr8/lMPVf3JIO5RD1OEc/vHO4csjOfznaA7P++Rwv6+c65eDkb+cL/UF5NAQmMPFoBxOBucQHCLXCM3h5fAcno7I4a7IHByicpiKzqErJgdFbA65cTnsSc7hRGkOt/RzqTPMJX9Zrnzmc3nJOFfeK7lsNs3F0DyXaemaRS41lrmct8ol2TqXAJtcfrHN5UO7XPbb5/KUQy4bHXOxd8plw5pc1m/J5d3HcjHwzmVKyvPJ5Vf/XD4KkOsH5nJXcC4zobn0hMnY4bkUROTKXiKXe+JzOW54nk9XnOfgyvNsNTove8jzXLI4z1nL82g6neeuF87zoPd5fAPPcyBEfg47z2zEef6JO89X8ee5N/08MbnnmS46z9jkedyWznN7RR6XjPOIMs3jkFke35rn8bZFHrst83jcKo/11nnY2eShb5vHtNRtl0e9fR6nHfP40iWPNR553PTKw+uuPK7syGP/vjyWfZlH6p95vPNvHpu85eejecxKfT55NPrKeH7yuH8e0QF5HA7M47ugPN4NzmNvSB5Phso5YXk4huexPELOk/oi82iKyqM4Ws6LkfNi8/COy+P7eDknMY+nkvJwOpbHiuN5jNTl8Zsqj1ev5JGpn8/Py/J5eUU+W1fms8UoH3fjfMxM8tEwzWdUajPLp8o8n1yLfI5Z5hNklc8f1vl8bpPPa7b5sh7P5yH7fFY75GPtmI+uUz6T0jXnfOpc8rngms9pt3zC3fP5xjOf3avy2bgmn4jn83lnRz6/HMzn41fy6Xgzn5Pv5GN4KJ9bUt/hfJq88yk+kk/60XxiffI56pvPT375fOgvcw6QOQfKnIPy8QiWOYfInEPzGZPaw/JRhOeTFyHXjMwnNCqfv6Lz+Somn8fj81mWlE/zsXxeOZvPTI1cqzkfzVb5+U4+3ssK+GBFAQdWFvCMUQFbjAtwNynAzLQATbMCxqQO8wJqLAoosCzglFUB4dYF/GtTwDe2BbxjV8Be+wK53xdwl2MBLk4FGDsXsCQNuxTQ6lpAlVsBue4FHPcoIMSzgL+8Cti1poAn1hZQ9lgBLzxdgM3+Al75tIDrfxTwvLf87FOAvm8BM1KvXwFN/gWUBBSQEVhAfFABfsEF/BpSwGehBbwWJtcIL+CRiALWRRZgF1WAYXQBs1JzrIwRV8CO4zJetlynr4Ba7Qs8u/wC96+4gJXRBXSNLzAtlZhd4FG7C2ywv8C+VRe4+5kLxP97gc+9L/C4zwU2+V6Qe8kF2gMvUBN0gYLgC7KeuUBU6AV+DL/ARxEXOBh5gTUxF+SefAHDuAvMSlvOXMDkgjzWfAEL/YsEGV3kK5OLvG16Ecwvco/FRdwtL2JudRFt64tMSj02F2m0vUiJ3UUSHeT/qy8SuF7O23iRqS0X+ft5OcfnIha+F9Hxk99J1/0vogq4SFngRbKCLspe4CIhIXJs6EW+CbvIe+EXORBxka2RF3kg6iI2MRcxjL3IjbiLVCVc5NWTFzFru8iK5YWMrCik1qiQVJNC/M0KedOykD1WhdxrU4inbSGWdoXo2RdyS+p3KKTSqZDHVhUSclchCw8VcvI/hXi/UUjDkUJKjhZyzqeQZN9C/vYv5NuAQt4PLOTloEK2BRfycEgh60MLcQwr5E54IV2RhSijCuXzXUhmjByXJL8/Wci103KN1EI0q+RYwyKMlhVxRxpfXsS1FUU0riyi1KiILOMijpkUEWpaJPewIn4wL+IjiyJetSxih1URj1sXsdmmCFfbIsztitCxL2Ja6nMokudRRJ5zEaddivBxK6J9QxFPPVvE7e1FXH+tiJNvFrH/UBFbDxex9kgRDkeLWOkj85DGfYvo9pN5+BdRFlBEdmARJ4KKCA8uwjukiJ9Di/g0rIjXw4vYFVEEkUXcG1WEV3QR1jFF8rcooiO+iEuJRXx/oojAnCLW1xXxYGcR5QaXZB97iS+NLvGQ2SXWm1/CyeISmlaXmJR6rS9xxeYSZ+0v8di9coy3HHPkEtUBl0gLuiTvgUt8F3aJFyMvsRB3idKWS+SoL+FgWIzxsmJaVhZzwbiYNJNiEkyLCTYr5geLYj62LOY/VsXssi5G2BRzn20x9vbFGDkUo+FYTK9TMVUucq6rHLuqmB+3FdP+XjEv/beYLX8XU31UrulbTKJfMSH+xRwKkGMCi/k0qJg3govlHl/M1tBiHgwrZn14Mc4RxehGFTMrDUYXUxJXTGRiMTZni9mhV8IWgxKMlpcwtaKE/pUlqI1KqDEuocikhEzTEo6blRBhXsJRixJ+syzhS6sS3rUu4WWbEllzl/C4XQn32Jfg5VCCrWMJd5xKmHAuodelhKuuJRS6l5DhUUKyZwneq0p4Z620s4SXdsm5e0q4e28JnvvkvAMlTL5UQstBGff/Srj3vRKyPi/h9cMl7PEu4aGjJWz0KcHVtwQLvxIM/EuYl8YCSugOLEEVVEJlcAkFISWkhZaQGFZCaHgJhyNK+DmyhP9GlfB2tIwbU8LzsTJ2nIwdL/NOkHknlrAiqQSNZJmD1H+shP+llPBhWgkj50voyish/0IJPxXLcdVynEKOqZHXqraES/UyT2UJT6tLWN8mc+qU+VwrYfV4CUNTJXRMl9BmWErJ8lJyVpRyamUpMUalBBiX8rdJKd+blvKJWSlvmJey16KUZy1LecSqlM3WpbjblGJtW8pyu1LuSBP2pfKZKkXtWEqtUymXnEvJcinlpGsp0W6l+LmX8p1nKR97lfKfVaVsWldKzd2l7HlEjnlOHnuhFI+9pbS+LPN5pZQPvEvZdbSUp31KedC3lA1+pbj6l2IZUIphYCmL0s2gUnqDS2kJkWuFyphhMma4XC9CxowsxT+qVL4bS/khppRPY0t5M66U/fGleCWXYnesFKPjpVxoLuWj9lIeWF7G+hVlWBqVYWhcxpI0YVJGn2mZ7H3LqDMvo8SijFzLMuKsyzhkW8bPdmW861DGAy5luLjJOR5ltD1SRsKTZdzlXYa2bxmz0ohfGdf8y2QfXkZ1YBknQ8qIDi0jIKyMf8LL+DGijM8jy3g5ugxiy+Q7vIytXWV8ZXBZ1veXcTC5jJ7ZZealcfPL9FpcRm15mVqry5RYXybX5jJnbS+TYHeZUPvLHHG4zO+Ol/nG6TIfOV/mdZfL7HO9zDa3yzzufpk1npcxX3WZY5svc+qZy/ziI+P4X+aeYHks5DJOofJ42GUMwy+zJDVGX+ZE/GUycy7zj2Y5y1aWM2hcziXzcrItyjljWU68VTmh1uUctSnnO7tyPrEv5y2HcuY9y/kmoJyPA8t5M6icl4LL2RFSLveAcjwjyrGPLMc0qhz96HI648qpTiinKLGciKvl/NRazl7TCraZVfCEeQX3WVSwwbICd6sKbK0rMLapYMG2ggm7CgbsK+hwqKDaqULeexUkuVXws1cFF3dX8N2XFRz7t4JD3hV84lPBW74VHPSrkL1OBVsDKng0sIJ7gypYG1yBa0gF1qEVGIVVoBNewbx0M0KuHynXj6pAFV2BIqaC4tgKzsdVEJVYwW/H5HqnKvAulHmWV3CnpoKe+grCrlbwzmwF2csqObu8kqQVlUSsrMTfqJJ/jSv51aSSb0wr+diskrfMKzloUckuy0qetaqU761KtthUst62Ene7SuzsKzF1qMTAsZIladqpkmHnSpRulZzxkuuuluuukfM3y7H3VfLt1krMd1ci3q9kzUeVeP1TicWhSpYfrkTLu5Lb0viRSgaOVtLpU0mzbyU1fpWU+leSH1Apa69KTgZVEhdcSVhIJb6hlfwdVsnP4ZV8FVHJR5GVvBlVyX3xMk5yJZrHKzmlqMSvTp6XspKWHpnD8ir2GVex3aSKe8yrWGtRhatlFSbWVRjYVHFHGrWrou+BKlYerWLBp4op3yqG/aro8a+iNaCKxsAqioOryAupkj1oFfHhVYRHVOEfWcWhqCp+i67iu5gq3o+r4sXEKrYmVfF4chUu5TJ2Z5Xsg6s5Y1ZNlEU1R6yq+cmmmq9sq/nYrpp37Kv5P4dq9jlW84JTNU87V7PBrZqVXtXMrK4m5a5qSnZU8/OBaj55uZpVb1Zz44Nqij+t5s9vqtn0ezUu/6tm7p9qBg9V0+pdTYFvNVl+1YQEVeMTXM2vodV8G1bN5+HVvB9RzeuR1bKfr2ZXdDXuidX0n6qm/mw1l1KrOZ8mc8yupq62mvK6aorqq8lVVpPeUM3JxmoSmqqJUFUT2CzPo6Wad9vkGr1y7YVqNuoq8NJTcN1IQbuxApWJglpTBeVmCgrNFbLHUZBuqeCklYIEawWRNgoCbRUcsVPwl72Cnx0UfOOo4DMnBe85K+SeoeBlVwW73BRsc1eAh4KHPRXc66VgwyoZa7UC67UKTNYpMFivYGKjgqFNMvZdCoq2yHj3yRgPybUfVfDoVgW22xUs36FA+0UF0zsVjO5ScO5lBX+8ruDHNxTsfE/BPR8pqPheQfIvCr78S8GBQzLmURnTR8b0lTH9FDj7y7gBMm6gAsMgBVrBCualqRAFI6EK+sIUdIYruBqhQBmpoCpKQUm0goIYBVmxClLiFByPVxCXoCA8UUFAkgLvZAV/HpPX4Li8BifkNTip4OAZBXvOKngsTYHbOXlu+fLcLig4VKngp2oFH0wocFpUcHplDUlGNUQb1xBqUoOfaY2sQ2v4w7yGnyxq+Nqyhk+tanjPuoY3bGo4aFvDHrsaXrCv4RmHGh53rOEBpxrudq5hnUsNTm41WLvXYOJRQ+u6Gj5/uIaV22rw/6OGA941bDtaAz41POpbw2b/GtYG1OAYVINVsJwTUoNhaA3aYTUsSjPhNYxH1HAjsoaeqBraomtojqmhPraGyrgaSuJrKEioIS2phpPJNeRW1bC1rQbL6zUEzNbw5aLMWaMW92W16BjXMmtSy4RpLcNmtXRa1NJiWUujVS3lNrXk2dVyzr6WFIdaTjjWkuBUS5RzLS+vrWXZ/bXcOVLLpE8tpSG1XAyt5XxYLZnhtZyNqOV4ZC3xUXJ8dC0hMbUcjqvlz/hafk2o5fvEWr5MquWT5FreO1bLm8drOdhUS/BMLdu16xg1r6PHso4a2zrOONfJfrOOr9fUodhax1N+dTzqX8cDAXXcE1jHhqA6+W6rwzasDvPwOowi6tCJqmNJmoqpYyy2jsG4On7tq0OlX89Z43pOmNSTZFpPrFm9rDXrCbaox8+yHm+ren63qecn23q+sK/nA8d6/uNcz0GXena61bP1pXrufbUe4VPPff71bAisZ3VQvezn63EOqcc+tB6rsHpMw+tZGVGPQWQ92lH13JHmouuZiannZmw9w3H1DMTX05NQT2diPeqkerLP1BOSWc/dlfVY19WTOFDPtxP1skdSsrhSyW0jJVPGSsZNlAybKuk3U9JjrpS/mVLWDUqarZQ0WCupsVFSaaukzE7JJXslBQ5Kch2VnHNSkuqslH2RkuOuShLclER4KDm6Ssmh1Ur+WqPkt7Vy7e1Kul5U0rhbSfxrSt77WInTL0pu/quk/agSla8SpZ+M4y/jBMg4gTJOkJILwUrOhyjJClWSHqbkbLhS1mxKkiPlOlFKoqOVhMcoCY5V4h8n48bLuAkybqKS35OU/Jys5PtjSr4+ruSDU0reOa3k/84qefKckqFKJW01Sq7WKmmqU1Jfr0ShVFLRIOOq5Lm0KYlpV/L5DSUuS3L88gYGVjRwfWUDXUYNcu9soMWkAZVpA0qzBmrNG6iyaOCyZQPFVg0UWjeQb9NAjm0D5+waSLNv4IxDAycdG0h2aiDeuYFolwYiXBsIcWsgwL0BX48GvD0b+HNVA7+tbmDFsw3MbW/gxFsNvPJ9A8/82sCWPxuwPdKA5dEGzHwaMPZtYLlfg+wlGtAJaEAzsEHWvHJeUAO3ghuYDGlgPLSB4bAGboQ30BfRQHdkA51RDbRGN3A1Rp5DrDyHuAZKkxooSpZ5npZrdTTQPNTAGyaNvGbayCtmjbK2b5R1R6Pslxt53rqRp+waedy+kUccGnnAsZFNLo2sd23Ey72RpU2NhO5qJGh3Ix1+jbT6N6IKbKQhqJH64EZqQhqpCm2kPKyR0vBGCiMbKYhq5Hx0I9kxjZyLbSQ9rpGU+EZOJzRyLKmR6OONBJxu5M+0RtYpZYxrjfxs3iR70ia+s2zia6smvrBu4nObJj6xbeIjuybet2+StXcTbzk28YZTE685N/GqS5N8ZzVxwK2J3R5N7PRs4vlVTTy2volNdzfx089yjHcT+3ya2OPbxC6/Jl70b+KFgCaeDWrimeAmREgTT4Y28XBEEw9GNnFfVBP3Rjdxd0wTm2Ob2BjXxLr4JjyTmnBPbsLpeBPNFU0UNMk8b8mYy1TsWK7iGWMVT5ipeNxcxaMWKh62VPGglYr7rVWyrlNxj62Ku+xUbLJXscFBxTpHFWucVKx2VuHlosLDVYWbmwoXdxVOHiocPFXYeamwWaXCerUKyzUqTNepWLlBxfKNKgw2qxh+TEXFbhWle1V88aeKT/5R8c4RFa/5qXjVX8UrASpeDlTxUpCK/cEq2Y+r2BOqYleYihfDZd4RKrZHqng+SsVz0Sq2xsjziFUh4lQQr+LJBHk+iSoeSZbnclzFvadU9LWrUPeqaB5Q0TioIlOzWda5zSSsbCbeqJk442ZiTJqJMmsm3KKZMMtmQqyaCbZuJsimmQDbZvztmvGzb8bHoZmjjs0ccWrG27mZQy7N/OvazF/uzfzPs5lfVzfzy5pm9jzfzO7tzRj4NKPn1yyfj2a0gprRDG5GI6SZO9JSaLN8BzazEN7MfEQzc5HN3I5qZja6mVsxzUwkNjN0qpm6cpnPiisEGV0hwPQKvpaS1RXZx1zhiK1kdwVv+yscdrjCIUfJ6Qr/Ol/hH5cr/O12hb88rvCn5xX+WH2F77dc4ePnrvDKe1d4/p8rPOd9hWf8r/B04BV5X0mhVyD8Ck9FSlFXeDLmCk/ESnFXeDz+Co8lX+GR01dwMbmKi7lkdRVna8lGspXsJHvJQXKUnK7i5CK5Sx5XcdgifSC/95ZzA6TAq7gGScFSiBQqhUnhUsRV3CKlKClaipFir+IeJ8VLiVLSVVZlX2V9hVR1lQ2Kq2xUXmXz1as8NHWVJ/VbeMpAMmyBZdLyFsTKFp42aeEZ0xa2mksWLTxrKVlJ1i08ZyPZtrDNTrJv4XkHybGF7U6ScwsvuLaww01yb2HnqhZ2rW5h97oW9qxvYe+mFg5saeHlB1p49bEW3ny2hbe2tfD2Cy28t6uFD/ZK+1r44q0WvvmghR8+a+HPX1o49FcLh/9pwfvfFnyOSEdbCApuITikhZDQFkLDpPAWwiJaCI9sISK6hciYFqLjpPgWYhJaiE1sIS6phfjkFhKOt5B0soXswhYuVLRwsbKFwqoWiqpbuKRoobimhZLaFkrrW7jc0EJ5YwuVqhaqmltQXJVaWqhRt6DsaOH6RAv90y1MaKjRMFajaaJGy1SNtpkaHXM1uhZq9CzV6FupMbBWY2ijZpmtmuV2albYq1npoMbIUY2xkxoTZzWmLmrMXdVYuKmxdFdj5aHG2lONjZca21Vq7FarsV+jxmGtGsd1apzWq3HZoMZ9sxqPu9R43q3G6x41q7eoWXe/mg0Pqtn4kJrNj6i5/yk1jz+n5oltatiuRryg5ukdarbtVrP3FTXvfajms/+qCfdXExGgJjJQTXSQmphgNbEhauJD1SSEqUkMV5McoeZYpJrjUWpORqs5FaPmTKyas3Fq+W5Qk5agJj1RTUaSmnPJarKOqck5rib3hJrzJ9VcOKOm8Kya4lQ1JWlq2ovVXC+X169NXq9Oeb261LjelPnqtLJ9RSu7jFvZbdLKXtNW9pu1csC8lZctWnnFspVXrVp5zbqVN2xbecuulbftW+W7pZX3HVv5yLmVT1xa+dS1lc/dWvnCvZUvPVr52rOVb71a+WF1Kz+taeWfza0cuaeVuf+28khwK4+FtPJEaCsivJVtUa3siGllZ2wr+xJa+f5cK8VXW9GZbeVeozYeNWvjSYs2ttm0sd22jV32bexxaJN9aRsHnNp42blNvtvaeM21jdfd2njTvY13PNr4wKuNj1a18enqNr5Y28buQ23s95bjj7TxfkAbHwa28UlQG58Fy+MhbXwd2iZ70TZ+CG/jp4g2fo1s4/eoNrzj2vCJbyMwsY2c9DZaC9tIWNZOvnk7pVbtlFu3U2nTjsqhnauO7aid2ml3bqfLpZ0hj3ZGPdvR3djOTwfa8fm/dm7+0s7iH+2ynmnH2acdN992PP3aWRfQzqbAdu4OamdLcDsPhLTzcGg7j4W182R4OyKina2R7fJ6tbMjup1dMe3sjW3nQFw7B+Pb+b+Edl5PbOetpHa+PNnOkfR2Qs61czKvnbaqdm43tqPR3M5RzQ6yV3Zw3qiDAuMOSkw7uGzWQZV5BzUWHSgtO2iy6uCKdQetNh102HbQbddBr30HAw4dDDt2MObUwaRzBzMuHWh4dKDj2cHyVR0Yre7AZl0HDus7eO7BDnxf6ED1RgeO33TwyZEOvvPt4Ce/Dn717+B/AR38E9jB4aAOfII7CAjpIDi0g/CwDqLDO4iL6CApsoMTUR2cie4gNaaDzNgOcuI6yIvv4GJCB8WJHZQldVCZLHM/JnM/3sHVkx30n+1gKKWD0dQOJtI62FXVwUuKDv640kFyl1yvu4Nz1zt40rCTl4w7edusk48tOvncspOvrDr5zrqTn2w6+c22kz/tOvnXvpMjDp34OXYS5NRJmHMnUS6dxLl2kuTWyRmPTtI8Oznn1UnB6k5K13ZSsa4TxfpOrm7qZPeOTr7c38nF9zvZ9GcnHwZ08mmg/C6ok2+DO/kxpJNfQ2WsMBkrXMaK6MQ/spPgqE7CozuJjukkIbaTY3GdnIrvJDWhk8zETnKSOslP7qTomIx5XMY80UnNyU6UpzpRne5EfaYT5wudPF/eSYy6E8PJTjbMd/KaXhdfL+/if0ZdBJt1EW7eRYxFFwmWXRy36uK8XRfFDl2UO3ahcOqi3rkLlUsXLa5ddLh1MezZxbhXF9Oruri9uguTjV043dXFrz93cSukC83wLvQiulge2YVltDwW28Xq+C5ZG3XxTXoXd1/t4snWLnrmu9hheo03La/xvtU1vrC5xre21/jJ7hq/21/jb4drHHG8hr/TNUKcrxHpco1kt2ukeVwjz+sa9Uev0ed/jZuB15gJuoZm6DX0w66xIvwaphHXsI68hkPUNfkOv8aqmGvcHXeNRxOu8VTiNZ5NusZLx6/x1slrHE67hs6M/E6rm2jTbhLNujlp3s05y27yrLplX9NNmU031bbdKO26abbvps2hm27Hbgacupl06ea2azdLbt3oeHRjv7qbfXd3yx6wmxOfdDP9Qze2v3fz7KFufgno5s/Abnnfd+MX3E1ISDdRod1y75djw7tJiZAxo7opiu6mJrabxrhuWuK76UzopjdR5lLRjaKqm6uKbgbrunmio5v/mvTwi1kPf5r34G3Rg79lD6FWPURb95Bk08Mp2x7S7HrIse/hgkMPJY49VDn1yN+1h2aXHtpde+hx6+GGew/jHj3MePaw4NWD9uoeDNf0YLy2B6t1PfK57sFtQw9rNvbwyF09BD/eQ5aQx/fIdT/t4Ycj8ju/HiL9e0gI6OFEYA+pQT1kB/dQECLjhvZQGSbjhsu4ETJuZA/Xo3oYjO7hZkwPt2J70E3oYXliD2ZJPdgk93DPyR6eON3D1jM97E3pIfFaD45T8hx1r6Myvs6S5XV0ra+zwuY65rbX2eJ0nUecr7PN9Tq73K7zH4/r/Lv2Olv9r/N28HW+D5OfI67jG3mdkKjrsp++TmbcdbmnXKci8Tr1SdfROnOdmorrGDVcx7HpOi9r9FJh3EudSS9XTHvpMOulz7yXEYtepi17WbDqRceml+W2vZjZ9WJn34urQy9rHHvZ7NTLA869PO7Sy1bXXlm/9bLfvZf/8+jlHc9ePvbq5atVvfy4upf/renl8NpeAtb1Er6+l7RNvax+opfcPb04/9mLd4A8FthLQnAvJ0N6SQ/t5XxYL5fCZX4RvdRH9nI1qpeu6F76Y3oZi+3lTnwveom9GCX1YpXci9fxXrac7OXRU708fVrmpejlb1Uvw929rF3Rx27TPg6a9fGmeR8fWvTxhWUfP1j18Yd1H4dt+mRP0keEXR8J9n2cdugj07GPfKc+Spz7qHbpo9G1j1a3Pnrc++T7r49Jzz7mvfrkvdTH8jV9mK/tw35dH/ds7OORTX2IzX1sv6uPsif60Huuj9f39nHptz7W+/TxtH8f+wP7eC2oj3eD+/gspI9vQ/v4NaxP7pN9+EX0ERbZR3xUn6yT+kiP6SMvto/iuD6q4mUuCTKPpD6Gk/uYOtaH7sk+LE/34XW2j40pfTye1sez6X3szOgjqaCPtyf7+PuWHK/dz+rl/Xxi3s83Fv38YtnPP1b9+Fr3E2bTT7xtPyft+smw7yfPoV8+T/1yn+ynybmfdpd+el37ueXezx2PfkxX9WO7uh+3Nf2sXdvPPev6eWR9P5/f3c+Kp/vxerafj3fKcX/0c9SvXz4z/aQH9XM+uJ/ikH6qQ+W6YXLd8H76IvoZi+xnNqofjZh+DGP7MYvrxz6+H4+EfjYk9nNfUj+PJ/fz7LF+dh3v5+czMufUfgZNBlg0G0DPYgBjywFsrAZwtR5grc0A99oO8KjdAM/YD/CiwwAvOQ7wptOArO8G+MplgJ9dB2Q/N4Cf+wDhHgMkeA5w2muAc6sGKF8zQPf6AbbcN8AvgQNEhAyQFDrA2bABcsIHKIoYoCpygMaoAdqjB+iLGWA8dgDthAHWHBvg7uPyc/4AOy8P4K9zgwmjG7xmd4O/nG6Q4HqDubU3qPW/wUzwDZaF3eCR6BuyVrzBwbgbvB1/gyPJN4g7foPGMzfQzbjBVctBhq0HuWUziKbdIMvtB7FyGGSt0yBbnAflczjIc66D7HUb5DX3Qb70HCRg9SCxDPL7l4NcCBikPXiQidBB2SMPoh8xiFnkoHyPDLIqepC7YwZ5JHaQrXGDvJowyH+TBvkpeZC/jw3if3yQqBODpJ8a5PKZQd4tGEQ1O8h2nSGumw0xZzGErtUQdjZDeNoOsdluiIfth3jGYYhdjkO86jTEe85DfOEyxE+uQ/zjNkSm1xAXVw3RtGaIzrVDLNsk57w9xK2vh3D/YYgu7yE2Bg7xYNAQTwcPsTNkiFdCh3g3bIj/hst1IuQ6kUMERg0REz3EyZghzsUOURg3RHX8EM0JQ1xLHGI4Sa6ZPITW8SFsTw7xqfEwkebDHLcYJsNymItWw1RaD9NkM0yX7TBDdsPcsh9Gy3EYI6dhbJ2H8XQZZrPrMI+4DbPVfZg9HsO85jksa/Fhvl41zJE1wyg3DeN6/zAPPDhM4EvD1HoP03t0WPbjw6wLGub+4GEIGWZH6DAHw4Z5N3yYLyKG+TlymENRwwRHDxMfMyz7oWFy44YpjR+mPmGY1sRh+pOGmUwe5s6xYaxODrPx9DBPnx0mNXuYj8uH0RgaxmN0mP9MDvPR1DB5piOy9h2hw2KEQcsRtGxGMLIdwc5uBC/7Ee52GGG/8whvuYwQ6zlCzqoR6taM8D//ES6FjFATOkJL2Ai94SNMRIywFDnCsugRrGNGcI8dYVPcCI/Ej/Bswgh7E0d4I2mET5JH+P7YCH8fHyHgxAgxJ0c4fWqEkjMj1J8dYW31CC/WjrDPeJQfzUb513yUIItR4i1HOWs1Sp71KJdtRmm0HaXLbpRh+1FuO4yi6zSKmfMozi6jrHMd5QG3UYT7KLs8RuVvMMqHXqN8u2qU/60exW/NKNFrRzm5bpTs9aMUbxilbuMoA5tHsd8yis22Ufa/Pcqmb0b5zG+Un/xHSQwaJTV4VL7HR6kMHaU5bJSe8FHGI0ZZjBzFMHoUq5hRed6jbI4b5dH4UbYljHIgcZSfj42SdHJUPhejXDw9Sm/KKMrmUc6bjXHZfIwmizGuWY4xajXGvPUYBrZjWNqN4WY/xmaHMR51HGOb0xgHnMd422WM/7qO8YvbGMc8x6hZPcb0ujEWnxhj3SdjXPcdY0XgGLZBY6wKHuPekDGeCh3jxbAx/i98jA8jxvg2coy/osYIiB4jLmaMs7FjVMSPoUoYoydxjOXH5bxTYxTrjLNp5TiPGo3zruk4X5qNE205zimrcXKtx+XvMC5/h3Gu2Y0zZj/OgsM4y5zGsXEex8tlnHtcx3nSbZwX3cfl+36cDz3H+c5rnL9XjRO4epz4NeOkrh2nav045x4b565nxyF0nF1h4/wnfJxPIsblPT9OaPQ4yTHjsv8Zpy5+nPaEcYYSx7mdJOecHKf6nMzD4iaL1jdZYXtT3r83WW1/k/scbvK04032ON3kDeeb/OJ6kyNuN4lwv0mO502e2XwTy3duonnoJsaHb8qe7KasL26iF3WTjxNvcuz4TVRTNxkxmOB38wliLSeotplg1n4CfccJIldNYLZ5goDfJ+TcCdKDJygKmaAudIKOsAlGwidYiJhgedQEa2MmeDB2gmfjJjgQP8G7CRN8nThBYPIEl05MMHp6Am/1BJ8PTvDr0AQ+wxPEjEzQenMCw+kJ9s3JsUsT1GtNctx0kmyzSXnvTKKymOS65STaNpOY2U7iZjfJkw6T7HSc5D9Ok3zmPMkvLpP4uE4S7TbJGfdJqj0nafWaZHDVpOxfJjFcO8nq9ZPcv2GS/ZsmeWfzJN7vTXLqA/n560nm/Sd5LnSSl8Mm+S5ikn8jJwmLknlET5ITM0lz3CR98ZPMJEzieWySLccn2XtykrdPTZKROklewyT+FlPyGZ4i3WqKS9ZTKG2muGY7xU27KTQdpjB1nMLVaYq7nKd40mWKXa5TvOE2xefuU/zmMYWf5xRxXlOkrZqiaPUU9Wum6Fo7xfi6KTQ2TMkebIqdd8uxW+Sxh+Sxh+X8fVP8fmAKszemcHtzii/fm2Lmtym2/j1F7tEpKn2maPGd4obfFLf9pzAMnMIuaIq1wVM8FDLFttApuQdP8VH4FD9GTOEdOUVk1JTsx6coiJlCETtFW9wUI/FTLCZMsTJpCsfkKTYcm+Kx41PsODHFayen+PTUFL+ensL3jDzfjCmSLk6hujRFb/EUemVTnKyb4pGWKQJMpsk0m6bEfFruCdPyd51m2moaXZtprGyn8bKb5n77abY6TMsaZZr3nab53nmaQy7TRLhOc8ptmnz3aao9pmnznGbYa5rFVdOsXDON09ppNq2bZueGaRLulnHukTG2TLPq4Wk+eHyaAjFN3tdyznfTPOQzzSf+0/gEThMbNE1a8LTc76dRhk4zGT6NTuQ0FlHTeEZPc1+MzCdW5hMn84mX+SRMczhxmsikac4kT9NxYhrXs9PcnTLN+expksvked2YlvvIDClWM7K3nKHeZoYJuxksHGfwdJrhPucZtrrM8JLrDD+4z+DtIcetmkF7/QzRW2b4N3CG8KAZTgfPyP14Rr6HZugMm2E8fAbNyBnMo2bwiJ5hS4xcJ1auEzfDB/Ez/Jgg5yfNkJo8Q9GxGZTHZ3goZYbMrBkevzjDtP4t1Ja3GLa6JfeSWxjb3sLF7hZ3299CONxin+Mt3nO6xXfOtzjrdotC91soPW5hveYWv2+6RdJdt4h64haX3riFbfAtHgm9xevht+T7+xZ/Rt6S/dYtTkTfkvfNLcyTbuGZfIvnjt8i8cwt9prNcthyliirWVKtZ7lkMyv31ll67WZlnTGLoeMsDk6zbHSe5QmXWd52m+WQx6y8LrMoV89isH6WJv9ZZgNn2Rw6y1Nhs+wLn+W9iFm+j5zlSNSsrH9mZY8wS0nsrHxmZxmIn2U+YVbet7PcfWwWcXyWAydmcTs3y5YsubblbZRWt7lufVvWk7dZZncbB/vbbHK4zV6n27JWu80PLrc56nqbWLfbDHrdxmTNbc7ffZvu12+z573b1Px0Gze/2wSF3CYvTH4Ov01XxG0mI2+jF30b25jbPB53m3cSbpN+7Dalx2/zrdUch63niLGZI912jlK7Oa7azzHkMMeS4xymznOy1prjAdc5nnebk3XsHH95zhHmNUfh6jlur5vjt3vm8H1qjr1Bc/wYMkd2+ByVEXOy557DJnaOdXFz7E6Y493EOeKOzXHu+BytJ+cYOzUn+985rM7OsSttDu/MOdTL52m1nWfMbh5th3msHed5zHkeH/d5EjzmyfKcp33VPDNinpd95/nEb57ggHlOBs5zIWgeZfA8vSHz3A6dxyh8HreIee6LnGdb1DyvRc/zRcw8f8fOExE3T3PiPENJ85gfn+fFU/PYZs0TtHIBpckCfaYLzJktYGSxgLvlAvdbLbDdeoHXbRb4ynaBQ3YLRNsvkO6wwGXHBdROC4w6L6DtuoC12wLr3Rd4wmOBvZ4L/LxqgWNrFkjdvcAG3wWCgxa4GLJAf9gCC+ELmEQu4Bm1wEPRC+yIWeCt2AW+i1vgSPwC8QkLZCUuUJW0QGfyApPHFjA4sYDjyQWeOb3A52cXSElbILN6gTWdC9y+IfMcXcDLYpGHLRfZabXIO9aL/GCziK/tIkl2i5y3X6TWYZEex0VmnRZZ4bKIq+si97kt8rz7Iq97LPK15yKHvRaJXbXIudWLVK5ZZHLdIgYbFnHcuMirdy1Set8iB48uEu63yGjQIjahi2wIW+Sp8EVeiljkk8hF/ohalDXFImdiFimOXeRK3CLD8YtoJi5ilbTI+uRFnjy2yP7ji3x0YpHfTi4ScmqR06cXsUxf5Eb+InsvLdJYvsgvg4ucGJZjTJdotlxC02aJdXZLPGm/xH6HJT52XOJ3pyVCnZc447JEsesSV9yWGHFfQstzCRuvJTasWoLVS7y0ZolP1y6RsmGJTfcucfC+JRo+W+LX75aoDF6iI2SJqdAlloUv8W3MEkdil0iIWyI3fonahCVZuy3JmmgJ42NLeB5f4qETS+w8ucS7p5b46fQS/meWeCJriY9yZD7nl3ilZInLFne41+4Orzvc4RvHOxxxukOuyx2uu91hzv0OJp532L36Du+vuUPQujsUbbjDY+/eoSfwDl6hd3gkTB4Pl8cj7nA6+g5XY+8wGncHnYQ72CfeYWvyHeJO3iHn1B0+yLyDXv4d7nTeYUJTQzy7QkMMrtQQXxtpCA1jDXFEsjbREAnSBlMNcV4SZhqiTvqvhYZ47DkNsXebhvjoeQ1xS/pju4bw2KEh0qTyFzXE7p0a4oNdGmJK+m23hli+R0O47dUQD+7TEKXSxAENYfiyXO83DXH9Hw2x8K+GMD+sIV46qiF6pM98NMS89LevhjDz0xDR0jl/DfFEgIaolg4EynHSp0EaYk4yDdEQUdInERoiIk8q0hCzpVKVhjBWaIhVNRoiQ3qsVkNUSfvq5Nh6eVz6U6khTBrkfCmzUR5v0hDdKg1xu1lD/HVFQzgaaYoiY02x3URTXJXeNtUUgeaa4rSFpii21BRnntMU72/XFFPSby9oihU7NEWY5P6ipkiVHt6pKcqlPbs0Raf00W5NcUv63x5NYbxXU0RKq/Zpikzp8f2a4rOXNMXJQ5piy2G5vrTDW1OopXePaIoJ6ZejmmKZj6YIkdx8NUWK9JCfjCHt8ZcxpI8CZAzpf4EyRpCMIa0KljGkJ0I0xb/hmiIuQlNsiJS5n5S5S3OpMv9LmuKVak0xIGnUaAqbWk1xV52muCA9V68pmqUfGjSFXqO8BtL9Kk2xs1lTTF/RFPPtMv6IpnBaqSXuN9ISJdKUiZb43VRLrDTTEuGSl7mWyJAOWGqJ65KljZZ45Vkt8dVzWkJzm5Y4Ktk9ryWOSfds1xKF0vYXtMRV6Z0dWuKm9MuLWmLZTi0RKrnv0hJp0iO7tUSltG+PluiWPt2rJeYli/1aouElLTH0spbwOKQlHj2sJaqkA95aokf6/IiWWJAOHdUSVj5aIkHa5KslCqRn/bSESnrTX0uMSj8GaAn9QC0RJLkGaYmzUnmwlrgdqiX+DtMSN45rCe9CuWalljhcpSU2K7TEBam5Rku8VaslxqWf67SEYb2WCJHclTJ3aX+jzEVaaJJ5qLREYrOW0FihLY5K9xppiyLpBWNtoZZ+N9UWRmbaIlKqtdAWr1hqiwFJy1pb7H5eW/zzgraw2KEt4qWNL2qLZ3dqC5X05i5t8dNubWG4R1uESO57tUWaVLVPrn9QW3z8nrY48qW2eNJbWzj6aovT0gN+2qJM2u2vLe8pOSZAW+QHa4u3QrWFfaG2eKJajq3TFqeksnoZu1HGbtIWCVKBSlvEGOmI9cY64rw0ZqojlpnriFDpcUsdoW2jI65t1hE7t+kIixd0RLy0aYeOKJC2vagjrkrv7NQRv+3SEUa7dUSkJPbqiLj3dMS9P+sIryM64smjOqJO+j8fHTEofeerI/T8dISrv46oCtARLwXqCN9gHeEYoiNOSccidcS75TpiSjKp1BHR0roqmZ+0tVpHqKS3FDpiXPqlRkesqNURq+t0RLZEvY5QSv9R6ogR6ccGHWHYqCNCJI8mHVGr0hGvNusIfT1d4a6vK9Klxw10xSuGuuKG9O0yXaG7XFe4rtAVqdKjK3VFtdRvpCu+NtYV2ia6wl9yNtUVFWa6Yr+5rtCw1BWf2+qK+xx0xevP64pR6eftumL5C7oia4euUL6oK8J26wqvPbrinPTUXl1RL722T1cMSz/s1xWGB3RFqOT5kszpPRn7L13x8j+6QueQ/P+wrvjmqK4I8JH/+8qc/HTFQX95LFD+DZGxSnXFGxW6wqhOV0RJa+t1xXlpq1JXvN2gKyak3xt1hXGTroiW1qt0xXPNuuKK9M4VXfHHVV1h0qIrrrbqirZeXbHvtq6o0dcTPxrpiWXGeiJMWmWiJxpM9USupZ7YaqUnVFKRh56wfFFPXNqpJz7ZrSe89+iJE3v1xH379ESZtHe/nvB5SU88dFBPVEpGh/TE9BE98edRPWHuoyfipR1+eqJdOhSgJ2wC9cQxqTRIT3QH64kvqvWEpkJP+EnONXoiRXq0Vk9USwfr9MQN6bt6PaGv1BMhkmeDnqBR5imNNemJqGY9se6Knrh6VU+816InLFr1xKKhvnhohb7oX6kvvjHSFxkm+qLeVF/8x0xfjEo/m+uLSAt9cd5SX1yx0hfT1vrC3FZfmL6gL+Kkizv0xQsv6ouPd+qLw7v0he1ufXH/Hn2x9lV98dwRffH+UX1xS/rbR19Y+eqLZOleP31RKu3x1xfd0hcB+kIzUF/4Sc5B+qImWF/8X4i+WB4mv6/WFy4KfZEm1dboi9dq9cWItKJeX0RJ65T6Ik9qadAXHzTqi3+b9IW1Sl8ck/Zd0RfXpQy1viga0RdZKw2EMDIQTdKksYH4w8RAmJkaiATpLjMDcUnqMjcQn1kYiDuSk5WB2OZgIOafNxB2LxiIU9KNFw1E2C4DkbPbQFzZYyDe3Wsgyg4YCN8jBiLlqIF4zddAjEo/+xmIaH8DsSHAQFyQXgg0EG3Sx0EGYkE6EmwgzoQYiIdDDUS1NJVrIMxLZE7VBuLuGgOxu9ZAdEtf1BkIzXoD4S+5Kg1EuvRkg4FQSm80GojfmwyEqcpAxEt3NctzkHZdMRAYGIqk5YaidIWh2LvSUFyXvjIyFEHGhsLDxFCck542NRQq6R0zQzEt/WVuKCwtDEWy9Ky7odB5To6XPLbJ8ZJ4Xo6X3tkux0t/vSDH7zAUx6T7XjQUl6X9Ow1Fv/TtLkOhv9tQhEpX9xoK2wOGYvkrhsLiiFxfKjsqx/oYij5J389QrPY3FLcDDcW9iYYio8pQPFUt166VY6X76gzFgXpDYdBgKMKlNY2GIk860mwoHrv6/xTXdXxT5/fA8W1sbNTSxpu2qXupUy9t6aduSaNNS3GYMPluzN3HoNSNQovNN6ZMmAsTrO7F54O56+/8/ni/ktz7POec5yY39zwy9tsFvOvhxoUKN1mfGy97uzHp40Z9uRvfCFO1G/+rcZNnrhsviaJaNybEWosbvjY3nhCH7G4kutzkmeLGUyvd+Ha1Gw9tduPJJjeyt7hxWCxtluPizhY3FK1u7BDvtbnxabsbkV1uvCry+tz4cocb44+7sfyQG/ccduPDo244BuW4uHnIDbdhN+JG3KgedeOaMTfaxqW2CalNTEy68fuUG9/PufGHuzubPNxZ7OXOoFiucOcHca+3O2ofdx4RaUp3PhJOlTseGnfe1rpj0rnzeIg7SZHujCe6sy3bnfgcd3ZVupNS5Y692p0vxE017iwwudMn4szuvClqat05Kf5ncSff5c7P9e7sXOHOy5dLvk3u1DW549nszoB4r8Vd7mF3PhU3tLlLj+FOr4jpcOd1UdXpznFxTZc7+3rcKel15/Kt7pz4yJ0tR9wJOurO86Jw0J0xsXbInd/ExmF3DCPuPC1yR2XtYvmYOz+K+8bd0Uy485jImHTnoKifcuecuGPaHe8Zd76cc+dSNw/+EAEeHuwV+Z4ejIhVXh78Ih5UeKD39uBJkePjwRGxTOnBD+IelQdqtQePinSNB/VaD86KW/w8cPf3oKLCQ/YMHrwsrjB58I9oNnsQXOvBC2LC4sGlVg/+FAUOD1Y0eXD/FsnRIvFbPbi3zYPH2j1I6/Fg+IjUc1TqGfQgd9iDQbFiROoa85BnsweHpz1onPEg6RcPbpjnSa+HJ7GentR4eXJazPf2pEfE+HjypqhRenKdypNutSfX6jy5SO9JR5wnr+Z60l4qr1WelFd7ckxcXePJ+SY5LyLMck6U18pxixyzymebjLN7coHTk22bPUlo8sS6xVPuWU9ubvbEvcWTxFZP3hO2Nk++EB4dnvSLpE5Pkns9eeYNT5o+8uTvg540H/Ik+LAnL4niI55Mi3+PehI65EnpsCez4soRT84bldxjUsu4zFvgxXpPL15ReFHu7cUFSi8iVV5Uqb04KfqNXtxU6sWtlV7U1XihNHvxiDhY68W9Vi+0Ni+y7V78Xu/FW5u9MDd58am4cYsXbs1ebBfvt3hhb/XiK3FbmxeKdi92iUUdXtR3enFO3NXlRWaPF4fFsl4v7t/qxeJtXtyzT+Yf9ML7iBe7RdpRLz4RDYNefCfuGfJCM+zF4yJ7xIujYsWoF7+Ih8a88Bv3Yq8Ym/Bi3aQXf4r5JyXef140uykIdVdQ5qFgTlztqWCel4IuEa1Q8Iao8VZwRtzgo2CBUsE2kaBS8L6wqxV8JW7TKPDWKtgtPtEpaNAr0BoUTAQqeKVSwfEqBf+rVnBhjYIeEWtS8JaoNSv4TNxUq8DDomBAJFsVfCjqbArp1RSoHAqOOBX8XKfAr17BeIOCa1Yo+HS1goKrJcbDCm7epMBzs4IdIrVJwUfCtUXBt+LuZgWaFgWPi5xWBYNiVZuCX0VAh4LnBZ0KpsQVXQr+E23dCq7bquDdbQqW7lRw7KDUfljB20ck31EFn4ubByXnkIKdInVYwceifkTBd+LeUVn/mELuMQXD4wrWTCj4XWyeVBA4Jdd2TsGj53uzwMObJE9vnF7enBUqb28eE9k+3hwVK5Xe/CoeVnkToPamSOPNtFiv9aZD502U3pvXRY2vNwf8vfm6WMZVyvlqb86rkfMmb94QJrM3Z8SNtd64W7zlOnuTYvXmI/GtzZt77N78UefNl8u9OXy7N3mbvVnX5M1fonmLN6HN3rwiKlq8OSGua/Xm4jZvEtq9cXR4c2en1Nvtzbzt3uiekziDEmfEm+WjUs+4N8+LZzx8mPD0waDzYa+Y0PvQlejD2koftlT58Eq1DxU1PpwUG0w+LDD7sF0k1frwoXBZfOR+82HM7sNlDh/OuHzYdZ8P3Zt8iNvswzvC1uTDV+KOLT4om314TGS3+DAkVrf68Id4ud2HEx2So9OH8T4fdu/0oeldH9Yf8uGtIz5Yjvpw26AP3kM+ZA37cFSsGvHhdxE85sMlk1LPlLz/XMb95MONHko8PJUs8lJyUCxTKPlZPOStJMBHyQuiRKlkVlyjUrJVrSReo+R94dQq0eqVXGZQEumv5PsCJV+XKvm7UklEtZLXhalGyWfiFpOS3WYlGbVKjoiVFiW/iWCbknK7kgVOJX4NSi5cpiTtWiWWh5S0NCnZv0VJTbMSr1aZLzLaZG67zBWbO5RUdCk5Ka7vVuLWo+STXiWNW5X8JEq2K0ncocS1U0nHM0o+Oqrkh0HJM6yU/bmSohElM+KaUSUXjcnaRMK4kg9E3YSSb8V9k0p8p5TsFYXTSqbElTNKLphV0iPuPq6k4KSSCXF0noqV7ipCPFWc8lJxo0KFh7eKnSLNR8VhsUKpkntCxSaVimC1ipdFhUbFDVoV7joZp1dxSCz3VRHkp2KfKPdXkbpQxcEyFddXq3CrUTEgFpnkmFhuVvGLeLhW5lhkjqiwqjgprrdJXLuKHSLNIbHFcqfUIDbVSQ0uqUFU1EvNIvwGFZ/fqKLzYRV3NanQblHxlChoVjEh1reoOL9VRbeIa1NJf6fC0a7inLinQ4W+U8VeUdilYlpc2KOiVyT0qnBtVTG7XcVvz8q4T+TYERUHhOuoiu/FA4Mq/IZUPC9KhlXMiWtHVFw8qmK7SBlT8bFoHFfxs9g4IWudlOszJWsVN0zLWmfkeovDsyp+n1NRfULF2FcqnvlOxd2eanReap4RUwo1V3mrudBHzVaRoFRzQNSr1Pwg/DVqXhClWjXHxXU6NQv0an41qKkKUFMcr+bhCjVBlWoqq9ScFjdWq/GsUbNbZJrUDIo1ZjV/idZaNZEWNW+IWquaL8UdNjVqu5onRb5DzYRY71TzvkvN/Q1qjjWqefsKNRk3q9nfpJa+Qo2yRS3PAjWLW9Vc3qbmvHY1XcLQrWauR821vWpe7Vfz2E41tzwvMQ6p2XFEzZYhNWHDal4X5hE1XwjVmOSbUPPBlJoYLw1nFRrmlBquVWnoV2v4Xathi07DjgQNFxRqeN6sobRWw/UWDRk2DX/ZNbzl1PDIvRpObtIwvEXDumYNHS0aYls1vCucbRq+Ffe3a/Dr0FDWqWF3t4Z/ejU4PpBYH8v7QxraD2uIOSJzhOOozBH3D8qcIQ0viNJhDSfEDSMaPEYlhsga0zAk1o1r+Fd0TEjeSQ3vCeeUhu/EA9Ma/Gc0vCjKZ6VO4XVMQ/ZxDZee0HD6Mw3nf63hx7MaDi/QSk+spcVdS6SHVvaFWr4R93hp8VVoeVYUe2s5Jjb4aHFXatkpMlRaBsVatZa/RbtGS4xWy7vCqdNyv16Lv6+WF8XhVC1vpWs5nq3loUItRrTsEz4lWj6u0LKsUsuvoqlKS2i1lv3CXKPlS3GnSYvWrOUZQa2WWXGtRcslVi0DIs2m5YhYbdfKd6OlzaEl2qnlHVHWoOWkuOZyLVN3aSl9WCs9h5Y9IrtJy4i4bIuW85u19IiEFi0fiqWtWn4Wm9q0hLRreU2YOrR8Ie7o1KLp0so+XUtht5YZkbZV8m7TErBDS/MRLRFH5ToOajkr7h3SYhjWyh5d8o9oOSFuGNXiNaYlZ1zLqLh8QmqY1NIrEqe06I5rmZ6v45qLdbys0LFEJe/VOi7W6BgQaVoda3Q6/hYxvjrqDDqmg3TEpeg4kK/jrFlHmVXHTTYdj9l1XOnUsa1Oxw8P6ZjbouO6Zp306Tp2iaxWHcPisjYd57fr6BGJHTo+Ess6dfwqtnTpCO/W8aaw9ui4t1fHzdskzwGp54iOtYM6/hVdQzoWDksNYumIjp/F5lEdYWM6LOM67pnQYZjU8bwom9JxSjw+oyNvVsf8Yzo6Tur44JSOk1/qyHfXM+CpJ91LzzqFni5vPfE+ej4UjUo9v4gmlZ5wtR6rRo+/Ts9LokKv54zINOpJDNbjYdKzR+SY9YyJ9bV6LrTo2SZSrXoOi9U2PX+JdrueWIee98VPTj33Nuj5uElPS7OeqBY97whnq57vRVC7nlfFlx169F16nhM7t+m5rF/OH9Hz2qAe85Cer0T5qJ7TIntaz6j4TuHLqz6+mJS++Kp9Oa3x5SmdLxt8fbkowJeEYF9+D/HlkMmXv82+dNT6stDiywHRaPXlV7HF5svbdl+C63ypdfnyYoMvtzf6Ymn25b4WXwJafdknPm/zpbTTF2W3L0+Kwh5fFvf5cvwlX84d9KV8yJczQj0ix0Z9eXzcl91TvgzM+jL/H18u+8+XjR4GLF4G6XcN3K8wYPQ28LKo8THwpbhbacBXZaBCbUCjNbBXlOgM3KQ3cI3RwIZCA+kVBvqqDKRWGzgs1tQY+Fd0mwwkmg18IlbWGvhLdFgMxFkNHBCNNgO/iRa7gWiHgfdEvdPAz6KpzkC4y8BbYmODAWujgXPCtMLAicsNFF5poG6jgU0PGwjbZOBNYd9s4DvxUJOB4C0G6bVkbc2yNnF/i6yt1cArwtRm4CtxT7tB/sMNvCSqOg18Lu7sMqDvNvC8KO8xcEbc1ivr3irr7jOg2m7gaXHjgKx9l4GpPQbOe8FA8ouS5xOJfVjiHjHgf9TAPlE9aOALcdeQXMdhAy+IyhEDn4k7Rg3oxgw8J8rGDZwWt03IdZ6UfKJkSnLNGDg+K+s9buC60wZ+8PDjYU8/Qr38eFNs9PYjxMeP14VV6ce34kGVH0FqP14T92v9MOr8eFV8rfejxs+PT8P80ET7cW2uHwvwY6Taj36TH8NmPy6v9ZN7yI80qx+X2fzYZvdjkcOPnpV+NN7mxy+b/OR+8SOy3Y93RVOnvO/yI+x9P94a8cM56semMT/Cx+Xz/5uSY3N+dHj6s0LhL/e5Px+LT9T+rNL4k6jzZ7Ve+PmTEuQve1N/bqr256kaf1S1/pRY/LnF6s9emz8vNvqzbrM/i7b4MyjmtfhzRZs/F7X7MyAyO/wZFVd2+rOzy5/xbpn3uD+/feBP0mF/Dok1RyTPoD8XDPuzTaSN+DMkLhzzp1+Mjsv8CX+yp2S+uHranxe+kvouCOBijwByPAPI8w6Q52UAXsoAHhc3qgPw0QRQrA3gdkMAn/sHcE9ZAEFVAWysCSDMFIDTHEBTbYD0TAG8JxqsAcTaA/hQLHcE8JfIXilxmgI4uSWA51oCKG8N4DNxZ1sAhvYAXhI1HQF8Je7rDMDYFcBrwtIdwLcitDeAN8Vv2wNYdCCAPQcDUA8FcMdIANVjMn5C6pkKoPFYAK/+FMCzbkZe8jTKfW8k0NuIzcdIvdrIL6JFYyRWa+RDsVxn5C/RpTeS5GvkkFhrMDIZaOSZMCPnLTJSmidzS42sqDByldnIgloj0xYjCpuRE3YjzzmNvLHZiKPJSNMWI1HNRt4TS1uM/C7aW43Etxn5RKxuN/Kf2NphZFGnkSFxRZeR+d1GdorJHqP0hUY8txo5u9OIc4+RdU8a0b0k4941UnvYyENHjLx91IhrUNYjWoZkPcOyHrFixMjfomfUKD24kaNiYMLI+KQRj2kjqjkjdx038q9XIL2KQFK9AxkSV/gEMl8ZKD1SIDmqQKbEdepAvDSB3KoLlL1jIFW+gQT6BdIRJMdyAjlWGciz1YGyZwzkblMg/uZALLWBbLQEEm4N5B3RZg+kZWMg67cEktcSyNNtgZxpD8TQGYi5K5BzIqwnkLfF3t2BLBiSmKOBlI8F8tpEIN9PBhI5HcgvXwYyzz2IU4og9D5B1CiD+EaEqoM4zzeIm+KC2L84iNmSIA7UBJFaG8RuaxB5tiBUjiDKnUH80xhExm1BFN4ZRHFTEKfFHVuCMDQH8bI41xLExtYgwtuCeFd0dgRR1hfEZ+KfnTLvSBC3Hg1CNxjEi6JmSGoQDw5LHSNBvCMaRoP4XXSMBZE4HsRhcelEEBdOBrFD5EwFsWE6iGv+CcL3/GCe8wimyjOY+72CCVYE86ZweQfzq2jzCSZeGcxBsU4VzDx1MAMiWxPMpNigDcZbF8zTolQfzN2+wQQYgnlNjAbJ8eJgtlUHk1ETzLj4nykYT3MwxbXBnBZ3WIKx2IL5Xmy2BxPlCOaxhmA0m4L5vTmYpNZgjorL24K5uD2YvA451xXM8+Lr7mAe7AlmbiCYA0PB/DcczNio5BgL5snxYEomgjkjmmeC+XhW1qAIIUcZwrS4QRWCUh3Cs6JSE8KX4n5tCPX6EJIMIegCQ1geGsLCihBCLSG8I5ZaQ0i1hzAkrnSEYG0I4aPGEH5tCuFIcwiXt4Sg7whhU1cIB7pDWNkTgtfBEK4YDuHEaAgvj4fw/UQIMVMhrJ4O4fwZqWU2hGv+C2GxTyiz4iZlKBpVKC8IkzqUc+JhTSgfaENZoQsl0zeUu0yhBJhDeV04a0Nps4SSaA3lclsol9hDOekIxVAXyiviR1coCxtCqWsKlTpDSWoOZVCsbwnlsdZQTreFcmd7KPs7QnF0hvKLSOyWWD2hrH01lO/eDCV3ROoaDUU7FsqL4tvxUDZPhHLBdCgD4sW5UMzHQlnzZSi3zgsjXhHGxT5hPCKWKMPwU4fJszKMnzVhtGnD5JkUxhFxhT6MR33DSAoMwy04jGM1YRyyhslzUebbZb5Y4gjDvy4MhyuM31eG8VdzGL0tYYy3hnFdWxje7WHsFZUdYXwtHuoMI6IrjA/EeT1h9Ivs3jA0fWGYt4XxSX8Y20fk2GgY0+LF8TBqJ8Lkewlj/kwYxb+H8alnOG8pwmnwDudPMa4M5zpVOD7qcPm9hFOlCecb8bA2nChdOB+K1fpwLvANZ4dYbAjH1z+c9UHhXLokHGNxOF9XhvNQVTirasI53yTjxGJzOHPilloZbwnnFWGzhvOTaLOFk2gP56hY7wjH3RnOE+KzunBeWB5O3+ZwbtgSjro5HHNLON+JLa3hxLWFc0hc3BEOneGcFnd3hRPYLWvpCWdiazgb+sKJGQjnj0fCmfdxOIqhcJ4RlcNSp9g4Ek7kqJwbD2enuH0ynGK3CKYVEdzkHYHWJ4J9wqKM4EeRoI7AXRtBQGwEm8wRxNRGcKklAmwR/O2MYMoVwc61EQQ9JHObIriqNYKHOiJY0xXBhd0RLOmJ4KS4s1di7pAcYxHoxiPkfonANhHBNdMRNPwZwW2KSPy8I9kvupWRjKsieUETKVvbSFp0kSToI1lrjOR0kByPi8SZF0lRdSTvmiJZYY7kvNpIBsRiSyTHxO3WSF63RfKHPZJeRyQ31EWicUVyTWMkb6+P5LctkXQ1R5LWEsmG1kjUbZG8KH5sj6S1I5LEzkh5dkZydVckXt2R7BVVPZFs7o0kdmskpdsj+UJEDERSuCuSK1+J5IN3InEdiuRP0Xs4kswjkUwJ3WAkLwv7UCS/iM7hSFJHIhkT141GohyTNQnzeCQ/iJYJyT8ZyaC4ekryT0dydiYSt+ORbD8XyWMLorjQK4rdolARxWlxj3eU9LJRvCvOU0WxQ+Spozgh7tBEYdRG8ZZYqoviH7FNH0WObxSz4lZDFH5+UewXf/hHyR4xipsCo7AHR/FfiRw3RbG1Vo5boqQvieJmaxSv2qJw2qPodkQx4YyS6xuF1hXFXVuiGGiV3G2SW9zRLrk7JLdo7IziX7G9K4rc7iiOidt7ogjojeIN0bA1ir/F1h1RZO2MQv94FOo3okj+IIoXPoyi7eMo/jcYhfdQFM8J03AU34uWkSgSR6O4ZkzOjcs58f1EFM2TUSRMRfHdbBTP/B7FkYuiOecZzV6faLaoovHSRlOtk1c/+RwQTbwxmmszovm1OppJUzQOSzS/ix5rNK86ovl6czSHtkRT2SpxRFNbNAvbozkiruqQOJ0SW1R3RfOdaO6OJqEnmiHhvTWa54S5L5qR7ZKnP5qfdkQz/4Nonj4q8QYl3pDUMBzNUXHVSLT0KdGYxqJpGY8maSKaYaGciiZ1Npob3WOYUcTQoIzhH7FdFcNidQzHxZ2aGOk7YzhfH8NOscQ3htPiXkMMoX4xlIfG0BEfg8Ycwz5hr43hN5FhjWFK3GyLYb89hnpHDG/Xx/DYyhgi74rh9dYY3u2KYXdPDJ/1xhDRF8ORHTGsOxLD14MxxA3LZ3HlSIzUHsMPYzG0jceQMhHDqNBMxfCy+H06Bv9jMfx3PIaCkzEc8IplkzKWOFUsR8RV6lgUmlieE6n6WF41xFKaEYspN5bxvFj2lMZynTkWdW0s+4TdEstvoscaS6Ytlhlxmz2WAEcsb4llzljOq4tliSuWjxpiuXRpLPfcHov3/bHkN8VySoQ1x3JAlLfF8o3Y3B7Lwo5YjoprOmPx6YrlBWHpjuUX0dUTyxt9sZzuj+XDHbE8uSuWit2xdD8RS+CbscwfiuUxUTYcK/+7sr4RiTcq8cTVYxJvXOIJy4TEmowlfSqWaXHLdCx+M7G8KRpnY/lPnDkWS9KnsfR9GcvzP0p+7zi6fOLIUMZJvxPHrao4/NVxvCmWaeI4TxvHLlGoi+Mz8YA+jk9847jCEIeHXxzPiBr/OL4XKcY4xsVrQXH8HRzHk5FxbI2P4/y8OJZUxnF/VRwR1XF8LC6ricPdJPNFtVnmi9ZaiWGJY0zcYI1Db5NYot4u8US/I448ZxynxL11cXzoimNdveRpiGNkWRwnVsfxwdo41FfGsWlLHAub46SHiUPZGoetLY7fRG97HFkdccyJOzrjCOyKk99hHBf2xPGoKO2N42uRvUNeH4kjaG8cBz6U3INxfDQSh9uY1Dou65yM48apOD6di+Mh9ULmDAt5zLiQz5MX8pJtIXb7QnKcCzkuVt+9kNceXMj6poUEtS9kfudCru9diG6rHBd3vbqQZ48u5LaRhbw7upBVYzJmfKH85ywkaWoho2L/zEJiTizE59RCXhQHzounyT2eHd7xFPrE85l4UBlPjCqew+IqdbzsheN5Udi18WzVxZOrj+ce33g+NMTj7h/PbUHxGIPjaYyOJy0/nqSSeOKq4/nLHE9/bTxnLPGcuCeetZvjqd4ST3uzjGuJ59ZWmdcWzztiVXs88zvieVxUdMZzTrR0xZPSHS/7/nhu6onHrzde9sPxLN8azwV98TwiSrfF87Vo2h5PYn88I+L6gXj0O+LZL5bujGfhI/Fc+2g8p5+Px/ZyPKuH4nliOJ7KkXi+E62j8aSOxTMpbhmPx38inrfFysl4LpqKp3xa6hHNM1LHnOQ/Hs+jJ2Sdp+Np+CkezR9y7f6OR+mVwHbvBPJ9EjgjolUJHBI+mgReEg5tAn+K7boE8vQJnBb3+yYQZZBx4io/GesvY4U9IIE/xDajjA2UseLKEIlrkvNWiWGXPI4EHnAmoKxPYJ9wNiTQvzSBTxsTUK1MIOG2BJo3JjDZmkBAewLviPmdCfIcSKC9O4G0ngSmxW29Cby3NYE1fQn8uD2BFUcTKB9K4JxoHU6QvkBiiFtGJc5YAu+K1eMJXDyRwJOiajKBH0THVALp0wnMiNtnEgieTeADsW4uAbdjCewV5uMJdJ9I4O5TCYSdTuAj8dfZBBTeidh9EvlDbFcmkq9K5Ix4UJ1IjCaRI+J/2kTUukRc+kT+FV8aEhnxT0RvTOSvtERyaxI5Ke4zJRJpTuSq2kR8LIk4rYkM2BJZYk9koyORhc5EhsSGukR0rkQa6xM5vyGR0qWJNDcmcsvyRDrXJLL5eonflIhvcyJviOUticxrTZR9TCIVbYl8K9raE1nUkci0uK0zkaCuRN4X67oTcetJZK+o7U3kF5HTJ/WJe7clcmi71NefiHJAcuxJxPPDRF47ksieQaljSOoYTmRiRGoZTcQ4lsia8UQWTCTytDBNJtIzlciJ6UQOzkqcuUQGf0yk5OIk2WMmsVObRHhyEgdrk3jZmoTLlsQ/IqkuiXFxsyuJNQ1J5CxP4oIbkgi5VeY0y7m2JN7tkHOdSTzTlYS5O4lTvUmU70jiwz1JXL0vifNeTeLsa0lMjSVhm07iD/HwXBL/uSdz1jOZYJ9kDogXVMnY1cn8JQq1yXwhNuuSSdQnMyYCDMms8Utm36Jk6tKSmW9K5knxkzmZ7tpkcizJnBT3WZOJtiVzRPzPnozWkcx+scyZzLy6ZB4Tla5kvhcd9clkNiRzTNy9NJmIxmRUy5NpWJFM2+pkPG5Npv/2ZH7dkszW5mTyWpI5Ix5qTZZ9TDLD4vr2ZHw7kqU3TGZlZzIXdyXzlDB1J/OzON2bzANbk9FvT+b+3VLHa8ncO5TM4eFkGsekpvFksqaSOSHunZY1fJ3M8u+S+cwrhY2KFOK9UxgV/soU3hVrVSm4qVNkn5eCVZPC72K7NoUluhQ+F5v0KST6pjAubjakYPRL4X2xzj8Fj4AUnhd2Ywp/ioHAFAhK4SvRFJxCckgKqbEppKemEGCRfGKtNQV3WwrPCZtd5ol+RwqFzhS+FE11KUy4Uri1PoWghhQuX5qCojGFf5alsGt5Cq0rU7hzdQr3XplCRUsK34sTbSlc15mCviuF+T0pfNon+QZS+GtXCimPpvDGi3LsVRl/MIVVwynUjsqaJlPwmk3hRXHueApd3qmc8knlenUqBk0qa7SpuOlSeVb8oU9lyj+Vh6tTGa9J5RZTKkHmVA6Iy2tTUVhS2Sdc1lT+E3tsqXxnT6XDkUqWM5UT4r66VAZdqWyoT8W3IZW3xYLGVPaKm7ek8kGzxGlN5SXhapM44pH2VMo7JJY42ZXK/d2pxPSkSu8sdfam8s5WiTModQ5LneLPkVR2jKZSNJbKNyJtIpWIqVQOi/7jqSSfTeVR1SJ+VC+iW7OIXO0iTouegkU0Whfxi30R+c5FfC72N8q45kXc2rGI4M5FXNm1CFX3Il4TjT2LeLJ3Eaati/hVbOtbREr/IqZF+I5FrN27iH+fW8Se5xdhGJLPw5JnchHr5xahPLaI/32xiOEfFnHjj5Lvz0WcvSiN4QVpvKFP44GgNDab0tDZ0nhTuDnSeE7srkvjO1canfVpxDemceuyNHnGpDF/dRq3tabxSVsaV7enoemQOGJlZxqXdKXxrLB1p/GX2NmTJn1RGt+Kjq1pZPelcUo8uE1ibk9jTNzSn0bwQBofiSt3pKHemYZlTxp/ipOPp6Hcm8bAC2mYD6VRdCSN1qNpHB9M4/6hNGKHZR3ippE0jKNpHBBXjKVJX5vGq6JxIo2LJtN4StROpfG76J+WODNpfCPaZtM4MSexjkms42mMiJtOpBF4UmKJ9ack/2mZ+1kaxV+kkflVGjt+kjX/ncYez3R+8EpnsXc6n4lNPukkK9OlF07nTlU6Eep0DovrNOn4atN5R6zVpeOpT+dF4fJN5zxDOgUB6UQFp+Mfms43Men8tySdeaZ0iizpnLCl84A9naC6dD4SV7nS+btRcq5MR31jOob75FhbOm+0S4z+dJ7ek872fenyPE+nZzSdzePpzEzI8XPpbNBk4KfNwFufwUWGDJKDM/APzyCjOoNbzRny7Mjgf5YM3rZm4GnP4CVR78jgAmcGA64MztVncHppBg83ZmC9NIPPN2dwVXuGfP8ZrO7M4PGeDGp6M8jansEpsbE/g7jnMrjw1Qw2vyX5hjKYFpEjGQyKG0YzpLfI4IBYP56BaiKD18XKyQwWTGXwvPhvOoPHZjKons3gF7F9LoP241LHiQz2fyFzFmSCdybtPplsVGUypc7kLk0mkdpMBoVRn8kBoTZk8ro4F5xJdGQme5ZkUlebyW/WTIrtmWxqyeTmjky57zL5WOi7M1H0ZjK/T2LvzGR6TyZ7xzL5ZVLyTWfSMZNJzmwmZ8SmuUxmj2VKj53JiLjlZCYhpzJ58u9MmnRZHNNnSc+XxUJDFuqgLBpCs7g8NYudpizZJ2Yx7cjitWVZLO7Iorkzizt7sxjamsWTe7LYdzSLxsEsakazGBjLonQ8S/YQWfRMZJE/mcVXonVK4kxncUpsnMkieTaLGXHPXBYxx7IYFbcez+LQiSz8T2Wx/nQWb57JwvOzLF4W87/I4r8vs/jhbBYf/i61KbNx12RL/5pNgzabC3XZPCNs+mz+EY/6ZlNtyOZXMeCXTYl/NvnGbL4SrYHZjIVl84Upm4zabE6JjZZskq3ZzIh7bNnE2rMZFbc5sglzZnNEXF+XjdGVzdX12bzTkC1742y8G7N5TaxYlk39imzmrczmaZF6ZTY/3ZVN+gMytiUbn7Zs9ouV7VJ3h9QtGjqz+bc7m7K+bM5uz6ajX8bvzGbV3mze+zAb1cfZ/DWYTc9YNgXj2WyeyubYdDa6M9kM/5lNv0cOXytyiNHlcJs+hxsMORx15HCtK4eXVuTwxJoc3rojh01tMqY7h9t7cojozWFQ3LQ1h3cGcli9K4fv9+Zw2fs5MJrDOZE3nsNXom0ih08nc2iaypHvLEe+sxxmRdipHLb8k8PUBbm85ZXLKp9c9ilzWabK5Xl1Li5NLhdqc3lG2HW5/Cee0Ofyl28uv/nlUhaQy7eBufQE5VIQnEt7SC6fh+aSEZ7LpohcTphyma3N5T5LLpPWXO6y5RJtz5XvI1e+j1winLkMihBXLoeEsSGXa5bmYmjM5X1x2YpcXl+Zy6urcxm/O5c778ll/eZctE1yrFVq7JT6unNx9OTK8yoXy9Zcarbl8ofo2S0xX87l+9FcesdyKRzP5azomsglbzJXfstS75TUO50r+65cNs/lEndG3vssJk29mBNiTrtY+snFRBoXE7xiMXlbFrO5czHHexZz++7FvLZ/MbuHFvPL6GJKJhdTNL2Y7rnFvK3I4w1VHp6+ebwiXvbLY7l/Hpm1eWyx5HHamke6PY9TYpMjj431edJT5jHXmEfiyjy0bXmyZ83j8vY8+b/L421xWWce6q483hKXdeeh6snj0l7JszWPdX15+GzL43Wxdru89uexZiAPr115rNotr3vyOP/DPB4/msffo3n8NZ7HoxN5PDKVh2k6jz9F1Zk8Kj/Lo/iifApVQpPPOV0+Pfp8lgTk022U18B8zobmUxCdz9eWfPJtoj6frgY5f20+P7bns60jn5JOeS9+6sunf1s+jsF86sbzuXAin2eFazJf9r35PCfqp/OZP5PP86JhNp+L5+S9aDgm74/n84JYeiKfS07m86JoPJXPgtP5vCSWncnH7dN8ln+Rj8fX+RxUFnBIXcANmgKCtQUcFiH6Ao6Im3wLCDUUcFSE+RcwKG4JKGDYWMBtgQVEhRQQE1HAuIiNKuDu6ALiYgo4W15AcW0BJdYCttsKKLMX8LMYcBTwi7OAClcBv4ndSwuobizg8VUFnH9ZARdcUcCNbZKzvUD+6yVnZwFD4tauAiK6Ja+4rUfy9hYwKu7YWkB0n+QX9/QXkLCzgKTdBWx6vIDnhwp4caSAZaMFuI0VsE+sGC/AY6KAV8WqyQK8pgrYL9ZMF+A9U8AbYt1sAcq5Ai47VsAVJwp472QBvqcL+EBc+5nk/66Ae38p4PifBVR6L8GuX8Izvku40G8Jz4p6/yXMD1jCgsAlvBK8hMj0JeSULGFH7RIqLUv4TVTblvCIfQlmxxL+EY87l2CtW8JTriVc0LCElauWsKt5CaY2+dy9hOd7l3BJ3xJeEu7bl9D2xhK8xpbgPyc55hVyn7aQBF0hs+JBfSEnfAuprC1kj6UQp7OQ5+oKaXAV8lJ9IW8sK+TIukI2XlNIwJZCRtoKmego5N5OidFVSEqPzBebegsp2lHID2L13kKeOVqI20ghq0YLeX2skHcmCvGdKuSA+N+0xJopJGSukDtPFHLsdCH/fl/Io0qoVcFTanBo4DktNOhggR72iRW+4GWA/WKtH6j84W1xRQDojXBNINwQDLeGQmQYnIlB9qLIdQSzDZ60g90B85zwrLjEBeuWwjuNcGA5RK+FBy+DH5qhvwVM7TK+E+q7ZVyf5NsGGx+DnCfhon1iBF4dg7cm4PJJ0E1JDdNwcAZC5yTecWg+A19+Ch94F3GHpogYbRGTIklfxMO+RXxqKKLVr4hc/yK+Ft0BRfKsLaLPUsTP1iJ22oqothfxl3jcUYTNWcSzdUXy/RRxSX0R+4RiaRFviMsai9Aukxxrimi7vIiBB4tY11LE9R1F3NZVRHR3Eff2FJHYW8Qx8fDWItL7pAbRuq2Ib7YX8efOIqy7Jd7jRax/T44dKeKP4SIso0WcPyb5Joqkn5OcUzJGXDZdhG6miA+Eca6IQ+KmY0WEHy+S3ruIu04UkXq6iC1niij8vIjtXxTx0jk571FMnFcx36uLqdAW84iuGIu+mPN8i+X+KMZlKOZiv2L2iZX+xegCi/lfUDGHg4u5OaSY+PBiqhbKq7mYWfFQbTFplmJarMUsthXzjeixF1PsKOYnscNZTHVdMX+Jx13F2OuLmddQzHOicWkxrzYWs3ZZMarlxVy1opiPVxZzw6pihlcXM722mEevLiaro5jOzmIKu6Ru0d8ttfdI3VuLeWV7Mav7i1EOFLN+RzGGncV8JIZ2F3P7nmKmHinmk5eL6RiRtU4Uy39yMQtminlZrJ4txmeumLfF+mMy97jkF82fFdOnKGGPTwlX6ksw+JYQ6lfCsDgbXIKPqYQbLPLZWkKas4S2uhLyXSWcE331JfzWUMJ5y0pYs7KEm9aWEL6uhITLSti/oYSJW0r4+54SVjxQwkyTjG0vobazhL1dJVy/t4T/vV3CO4MlbJ4okf64hB/Fk3MlVHiVYvMu5XVVKZepS9FpSvlQbNCWEqIrZUjcoS8lzreUGfGQoZQ0v1I+FRWBpfwhPowoZVNOKcWmUnaZSzHXlvKfeMZSSr21lAW2Ul4Va+2lqB2lvCeucZYSWFfKEXGrq5To+lImxQMNpaQuLZV9TCktjaUsXlbKOdG3vJSyFaX8Jh5dWcoFq6XmtZL7Uqn1Mqn18lLevlFq21JKZVspf4on2ktxdJRyUWcpL4mVXaV4d8s4cWVPKX69pRwUN20tJaKvVJ4jpdy7rZSk7aWcFFv6S8kZKOUb0bujlJKdpfwq9uwqpXZ3KefvKeVZsf/RUq57opSX95Xyy5CcGynlvFE5J5aOyXWdkOs6WcoBsWGqlDtnSomfLWVOZB4r5Qvx04lSak6VckhTxv36MlJ8yzgtWgxl5PmVYQ8sw5FbxqLiMq4xlRFrKeMhaxmf28rosJdR6CjjB7HDWYamsYw7V5TRvaaMZzrKcO8q4zVxaXcZG3rLCN1axoi4u6+MnP4ySneU8Zuw7ipj3u4yrny0jIVjZcyJrIkyeibLKJ4q4xexZ7oMy0wZF8yW8bxYPlfGwRNlTJ4qY+DzMmL+KYPzy7nPvZynfMpJ8C3nuGgylJPjV85LQeXSu5aT2FBObmM55cvLmb+qnPfXlLOpVc53l7Oqp5ygvnIGxbHt5fy+s5wbjpbzw2g5O8bK+Xe8nL0T5SydLMdjqlz+t8q5Yrocw0w5n4ibZ8uZnCvnwWPlpB0vh5Pl/CR2nSqn9nQ5558p5zlx1eflHP6inAu/L+fdH2WsdwXLtRV46yp4W1ytr8DoW8Hthgri/CqYE5v8K8gKqOBr4Qiu4OWQCjRhFYRGVJAUVcGHZRWkVlVIry5j62SsS8aKsgYZ31jBgRUVnF5TwQ/rKnj28gr5P5c5rRXc31HBT90VDPZXcOdABfE7KqjcU8HNT1bw4GAFxSMV2MYquGi8Qn5Dkm+6gpTZCn48VsHO4xWcWVCJj3clwcpKEtWVDOgq+U9fSaOhkrf8KrndWEllaCWT+ZV0VldiM1eisVaywVbJmL2S+xyVfOqspKOuElyV/Cz21Fdibajkg2UybnkloSsqObOqkus2V1LYWslPYndbJZb2SuZ1VPKiWNVZiaqrkvfFdd0yp6eSUXFvbyWpWyWH6OiTHNskh9izXXL0V3LhQCUvCfVOySc27KokbLfUJlIfqeQz0floJb88Vsm+JytJe66S3o8qMRyppG9E1jZaKX16JU+PVdIwXil9XiVviPWTlQRMVXJE3D5dycKZSo6JptlKFs9V8q3oP1bJv8cr2XuiEsWpSt4WV5+uJPBMJS2fV/L9F5U8/3Ulq3+tpPySKm7zquKcTxX9yiqqVVX8K/aqq1imqUKhreIaXRVB+iqGxF2+VZwyVElPUEWBfxU/il0BVdQaq9gQUkVYaBX3h1WxKLyKV2KqOG9xFYftVWypq2Kxq4pvxUC9HF9axfLGKkZWVHHvyip23lLFI71VzO+r4qb+KqIHqpgWPz1dxe7xKvZNVrFxroqlp2TuJdUo3aop9a7mqKaaO7TV0i9Wc1K06qsp8K3mR7HbUI3Fr5oL/avZJ7TGam4MrCYrpJptodX8E1bNsohqFJHV3BtTzTx7Nasd1Wic1XwobqyrJtJVzZTYWF/NNw3VVDbKPBGyqpqutdWUrKvm8UulhiureftBydslebur2dxfzeF3q4k9XM2ceHFYYo9Ukz1ZTfV0NStmq3l/rpoNx6rJOFnNU2erGf6+mmavGnZ712D1qWGdqoZj2hrm+dVIn1HDf6Ya3rfUcL21hofsNWQ6avhGbHPWUFVXw7/iOVcNK+prUDbIWHH90hoiGmuYFJnLZewKGbtSxooVq2XcGhmzVsaskzEi6zL5fHUN26+roXpDDefdUYNmYw2rW2vY0V3DS7016Ppq+Fjcsq2G2O018lypIW9A6t1dw8E9Ndz6SA13vlIj/2k1LJuswWeqhvfEhmmpe1ZyzEnd4r/jNaw8WcONpyXGuRpu/7mG4vNMrFSbOKAxcaPWRLTOxIzI9TVJD21iYZCJo5EmOmJMvJdu4uYCE4fLTIzUmnjGYWKZ08QGl4mNDSZqlpnQrjRxbLUJ/ytMvHWtnG838X6Hies7TUR0mcjpMTHQa8K81cS8PhNrt5k4uN3Erf2Sa8DEzztNXPmIicBHTfQ8YeKvJyXPUyYuPGLi1LCJ+nETnhMSW1wzaSJkysSYeGDaRMaMib5ZE1VzJv4Tzx8zseq4Cc0JEx+JLadN5J8x8aO45HMTZWdlTd+ZWH2xmUc8zQT6mFmkMvOF6FWbqdCY+Uc8qzWzQmdGpTdzQNzoaybKYGZGbPYzs9jfzPdiV4AZq9HM/EAzr4rLg8z4B5s5Ku4KMZMcauZTURpu5ukIM42RZryjzGyINrPWZEZvNnNQnLSYabPKRsVm5jfxhN1MvcOMp9PM2+J/dWZCXWbGxYP1ZjIbzHKvmNm+1ExNo5mXlkm85RJvhcQT8askpmhbLTHXSEzx9qUy9wozkw+b2dFk5s9OMz49Zq7vNTO9VdbVJ+vaZubiATPpL0rut80YPjbTeUjGDJnZPWZmeMos19cs19eM6zMz6zW16AJq2RBey67oWvLttbxRV8vVrloyl9ayb3ktEy21WDpquaKrlqHuWhb11vKl2Lq1lqq+Wv4TL2yrZc32Wg7213L7QC0JO2rp2FnLn7tqUT5Sy1ev1LL33VqyxmupnazloimJMScxjkmM47W8eKIW/SmZe1rGqy3cpLFQqLfwq3jC14KXn4UIhwW3BguhjRYmhG2lBeN6C9uvtrD2ZgvxD1t4psmCqtnCzS0WnuqQON0WjvfI5nGrhSf7LFw1aOHicQsPTFnInLZgmbXw2pyFsyct1HpYGVFYuUhtleti5X6dlbN6K7UGK4EBVjIDreyPtvJ6opW8Miv5Jitb7FZ+cVhlP2+lvs6KwmXlPXF9vZXoBiuFjVaWLrfivcLKjSut/L7GivJSKycut2K4z8qFLZKnXfJ0WNnRacXSZeXibskjruqxEtxrZUw8tNVKdp+V78SubVbs260s6LfyprhmwErYDiuTYtNOK4t3WflBPLLbinOPFY9HrFz3qJWCJ6SmvVYaX7Dy+ftW7vnEStpBWc+YlZAJKxsnrXw/ZZV+z4pjxor7rJVr56w0Hbfy8wlZ22lZm7jhjJW/z1l5eL6NSA8bS7xsnFDZKNHY2Ku1sVJn4xO9jUSDTfbGNv7zt2EItHFUfBVswxRq48IwGz8l2Lgly8brlTZ+NNl412Ij2mZjTrTYZbPvsPG7eMppY1mdDZXLxkfi1nob8Q02TouupTbKG23yvLHx/DIba5bb8F1h44i4a6WN1FU2vhTbVkveNTbmrbVxxTob4Vfb6L3DhrrTJvtqqbVbahUVvVKvWNdnw2+bjUFx73Ybaf02+gds1O6wsX+njat22QjZbWNCbNxj44dHbDzyqI26x2xY9tu4+g0bxR/aOPiJjelJG79M23hixsbSWZvsE23cfMzGwuM2Ok9IvWekXvHVZzasajthOjub9Xa8/e2cMto5Gmrn63A7+6PsTJrsbDLbuclup6zOzj/C0CBjxMAyO4e22FncLef77MRtk/ni3347bz5q57dP7Dx10I76sJ1HJ+x4TcmYGTsnRdmcxBIvHLMzeMLOvSftNH9h546zdlZqHBzSOrhT5+BLvYPtvg72+zkIDXCw2eigINBBY7CD6ggHQwUOWmwODtc5uMvlYFG9g/4GB80rHPy+0sHTqxxcfYWDpG4HfT0OruqT+f0O6QEdvPaoA8snDi456JBnhYOoKQfHRMmMg+dmHRiOORgU9x13cO6Eg10nHXicdlD2uYMXvnCAwkmUr5Njos3gpMTPydoAJ35GJ98FOYkLd3JKfFfm5BOnk4uXOolY5qRluZPGDU5W3+Xk5U1Ortjs5OEtTvKanVzS7eTaHonVJ3H6nSh2O5n3uJOpJ53kHHXyg/hs1EnfmBPTuJOLJpzsF9dMOgmfcjIjmqedFM04+VM8Oyt55pyyFqesxSlrcZJ5QmoSe046qTvlxOu0k5vPODnzqZPez5xUfy45v3Dyqmj62skzZ53ov3Xy3k9Oqn5z4nFhHevd6rhBW8cpXR1d+jrON9TxsljvV0ewfx0TYnNAHQXGOn4TTwfWcXdIHemhdZwVO8PqcITX4RFRx42RdZgq67jNVcd1y+qkD6rDuKaOphvryLy9DnWr5Oqu45U+ib+tjqntdRQO1PG78Bit4z3RM1FH9WQd86bqeE1cPV1H2EwdLbN1/HSqjne/qqP1YhdeGhe3aF3Sm7r4TPTpXbxhcHGtn4sofxdlRhf/iX2BLnk2u1gV7uLRaBcfxbpIXuiiOcPFH1YXDzhd5NS5+FE87nLRWO9C1eDizqUuFjW6+EbsXObippUutq524bjVhekumfuwi92dLr7oldz7XYx+7OLmKXk/4+LiORcnjruo86tH4V/PAXFrQD1JxnrOhP5fBfYZV8XRBXDYFhOjMcYugr2bZu8t/tXE3rBRLx0EBakKoghWRESk9yoqCGKhF0UQQRFF6hURKYJo7Br7e94Pz2/uzs45c3aXe3cGDQJGaLD4Dw22bdBgxEYNvDZpsGSzhnwnNbiwRYMhmhpUCA8tDXkPaPBBJOpooKrQkDW9Bm/1NYgz1WCgj4Z8ZzU466+BIkCDkkAN3II0mBmswUvhEq5BdKQGv0Rr4ByjweRYDR6f1SAjVfLf0GBOuQZnKjToV6WB9n2p4ydNhv2iSflATT6oaWI0WJP5wzR5L+6M1KTkD00052jy8wpNnqzSpPtaTZq1NeXeaJJrpMlaM02yLTVZ4aFJR39N0oRlgCajAzV5IHyCNFkWrEmHEDknLEPlXJgmteJkuPRHarI9So6j5ThGxsZK3ynpi9Nk1GlN2sfLuQuapN6WvlLpq5BjsaxK8lVLvhqZ474my2sl7oEc18lxvdTSoEm6sGrUZEyTJnXCp1n6WjR51FGL4F5aOPTVormfFusHaNFVRYurYudALf5U1eKxCFXTQn2QFt0Ga5EnfhqhxTXhOFKLJ6O0iPxVi+u/azFjnhaly7VQ3aDFf5u0SNqshfEWLco1tFiopcV5bS1MdbSo1NXimEKLRXoSd1yLaX5aaAVoEReixZwILVkba9EhQ4viai36PdDiQJ30P9RCpUGL+U1a8EQLw37afFTR5vxAbS4N0WbZCG06jNTm/gpt/Ndp8726NiGbtFm/WZtuW7TJE44a2kzU1OaJiNDSZrO2NoU62uzV1WaaQhttfW1uGWhz1libt0e1MTgmc3hpU31SmwcB2nwXrE2WaAzVZl24Nl0jtNkVKTmjJE+sNntOadP3rOQQBonaeFdqk16tzY4abcYqtakXq2u1cajTpnuDNgXiWZM2N1u02aCiI+s1HZxVdegzRIf9Q3V4M0wH1ZE6fBqtQ8QUHd6q62C4UYejm3X4vEWHk9o6LNfRwUahw696OjSKYH0dokx0uHBYh/HHdVh3QgfHkzq8DtThbJAO90IkPlTiw3Qwj9BhRKQO90WnGMlxSgetczrEXdPBtEgHjUodelXpMLtGahHxSh35HZaaaiWP8Higg0W9DiMf6eDboMPKRh06N0n8Mx0mf9XhQAdd3vTR5fEmXTZt0aVQQxcXTV1eaunyvYku1oG6/Jily/xruoTe0sW/Rpc1Sl2ePtDlxGNdxvdTENxfgfoABd1VFBSIPQMVTFdVyD5EwWk1BXqDFLJOUlAmjg5RwFAFX8TlYQq2DVcweoSCh8J/pII1oxT8OFrBVeE4RsHksQqeipzJkne9xG9WsGiLgq/isoaC7ZoKxmgpqBcB2grW6ijoqqvgmnBSKJiip+CUvgJdAwX9DRUcMVLgt1XBanMFf/oquBmgYG6QgqRgBSYhCr6LUGAfqSAiWsH+Uwp2Vihoq1SgVa2gT42CEnFQqWD+fQUfRHKtgq0PFIyoU1ArfB8qWFWv4IdHCq6ISY1Sv4hpUtDvsQL3twqmfVVw/Gc93PrpkThAj6ED9agRy9X0yB6kx4QhejwRUUP16DNcjwdj9PAbq0eX8XosWK9HnJYeF+z1OLZPj8/+ejwK0iMoWI/1IXr8FKrH2mQ9isv12F+hx9xKPd6L81V6DK/Ro1b4KvVYfV+Pq7WS66Eeino92jXp8etjPXo+0cP/O31edtHnU1996gfos36gPtdV9dmrps/MQfq8Ft7D9Fk+XJ+cEfrEjNZn0Xh9+izWR0VDHxsdfSIU+hQe0mfqCX2O++rTL0Qfqwh9xkfqExqlz8gz+qyq1ufFfX3U6vSZ2KhPm7Bp06fL9wYM6mbA330N6KdqgLuaAYsGGcj70oBO6w2I3WjAvc0G8q4xINTeALcjBlwPMMAl0ED2EgbyLA3YG2nAzCgDEqMN6HragFVVBnSpNsC5xoDpSgNeifj7BigfGMhaVc7VG3BNdB9gyPuBhpirGRI02JCfhxpyaqOhvGsNeS6qFYZcNTBEaWpIDydD4gINqQw25ESIoexPDbkipkYYYhRlyNvThtxINMQ91xD/KkMKawzl78UQiweGPKozpOcjQ/5qNOSzSGmScd2NiB9oxH01I/wGGfHXOCPG/23ECnUjpm8y4rVI2GzEcA0jHogATSPWaRnRXduIG8JNx4h5ukZ8EBcVRmzXM2KcvhFNIszAiC2GRvQxMqJUuBsbsdjEiHamRtiZGcm+14ioQCM8Q4z4J9SITmFG5IgpEUa8EGcjjeSajBgaLfUJvxgj1sQa0e2UEfvipNZrRvx+3YhWceWWEZFKI8pqJVedEXf6GrOkvzEdBhiTJRxUjJk00Jh/xRlVYwzVjBkyyBil8B1szJohxnQbasx1sW+YMXOHG/NBjBtlTPhoYzTGGNNvrDF3hcc4Y+ZNNeajyFtrzJv1xiSqG1O/0ZiNm41lb2VMiUDTmG8iQ8sYO21jJugY81QM0jPmpL4xLkbGzDY2pqOlMbusjPnZwRirQGNqbxuzvd6YvgNMuCs8VEz4Z6AJuaomsmYy4dUgE84NNiF4mAklI0xImWNCxAYT+m8yoUx4bjahs4YJV8VuTRPeapmQpG2CuY4JW/Qkp74JnYxMMDMzYfhREyaFmfBc1EZKzhoTTBtMqG80YXOzCX+3mqCvZsq6Iabyd2lKsVg43JT0Eaacn2NK+HxTDmmakqltioOOKVdMTdltZorTMVMG+JiS72/K7yGmPBGxoab4RUiuSMkTZcrBaMkVY4pOqikTrpgyr9KUOKWpvEtMqa01JeCBKep1pvzy0JQS0aHBlGlNpjzrZkZyfzN0VM1QVTOjSpwcZMaawWb8NMSMG+LAUDP+GmbGpJFmjBxjRt/xZmxeYybvfzOGaEnMVjPuHjTjO38z/CPMWB9pxi9RZnhXm7G6xoxuSskj9t+XPLVmfBMZD8yY/NCMl+JcvRlmj8wY3WBGowhvNEOryQyVZjMqhPdjydEq8U8kvs0Mh2dy7o0Z4wZuJVp1K7pqW1EbtJUa4Tt4K4eHbcVp5Fb0xm9ly9KtbNPfSovBVjbbb2X+7q18DN7K2fCtjIwUV7Zie38rjQ+3MrNtKyGvtvJhoDmXVc3RGm7OjX/MOaBhznQdc96KZF1znuiZU2dozj0Tc9qszXH2MuesrzkmfuaEB5ijHWjOwCBzqoRPsDnrQszpEWrOLeEeZs7f4ebynjInT+yNNGdOlDmfRGq0ObYx5kyKNeeFSDhlzpjT5jQJZbw56ufM6ZVoTqlISjXnUYnkvyt5KiVPlTlzqyWPSK0xx04pee6b81KcqzWXd5w5Y+vMaRbRD83lnWHO4Efm3BcBDeZsbDSnd5M5ns3mrHhsTmGLOX89kbxf5Nr6WqCtYoHqQAv8VC1QV7Og5yALSsWyIRa4DrPg63ALMkdYkDzaAssxFoT+ZoE3FuzRtmC2jgUv9Sx4YGLBHGsLvttvQQ9fGRduwe8RFrSJgacsWJhowYxaC94L6zoL/nxowb8ivt6C5gYLBjdbcKffNn5U2YbzoG3MHryNScO2YTFiG6dGbUNt8za8tLZxWHcb8w228a/ZNuK3biPTdxvv/bcxNnQbBuHb8Izbxs7z29DMkrF121jycBt59dt40G07lwdtZ+KQ7bwUT4ZvJ27EdjaP307Fr9tJ0thOlGI7D/S3Yxa8nQXnt/OqRs63bGflv9spfr6dDm+3M+nLdrZ0teSbiiUXhlqyRsuSEm1L2htbyrvNkvgwSzbHW2JbYMmYUkv637ekUvjWWqL+wJLedZaUiRMPLbn9yJIVjZYUN1lyvcWSTm2WzH1hyRfh+MqSD68t8e5pxbIBVnJfrLghDg20YomqFZ3VrMgXboOsYLAVHYdYcVW4DLWSfZcV30T2cCt2j7BizkgrPouMUVbsGm3FjDFW/CdSxlphN86KqeOteCsu/mqF9W9WTPzdipci6Q8rLP+0omKxzL/WirxNVuzbbMWCLVbkalixR9OKuVpWfBFZ2lY46VgxS9eKjyJNYcVOPSum61vxXlw2sGKKkRUXjCW/qeQ2s2L7Vit+3W7FKWsrQp2sqHaxwn+fFUXH5VoCJH+I5A614tUZK2LSrVhbasUPtVYUCucnVvz5xYrIHjvYorYDB/Ud2G3awQ7FDv412cHTrTuoDNrBhpAd9A3dwZr4HXxfvIMrtTtkDyTjsOa8hjVvg625HGKNXag1U8OseSfex1iTEmuN/Slr/jtrzZVqa/bVWHP1vjULH1izv9ma/BZrDrRa07uPDf0H2aA51ga9KTbYatrIe8SGabo2pChs+KBvw2dTG+Ztt6Gzkw1bgm0IjbChPtaG2AQb4pJsiL9sg2u5DZ6NNqxusqFHsw0nn0je55Krhy3t1GzpMMQWhtny3XBbboyyxewfWz5ttiVziy27NWyZq2nLV5GjZctebVsW6EiMri1XhatCYvUkVt+WAnHAwJYlhrb8YCS5xBFjW5aa2NLV1JabwsPMlpVbbelubsuabbb03G5LmfC2tGW9lS3auyR3oC1uQbYsCralc4gtB0Nt+TvMli7hthSJ5ZG2lETZ4hlty+oYW+7E2nLilC3lp23pH29LtXh9xZYLV20Z8NAWgxbp725HaE87nqjYcXagHf+q2ZE4yI6pw+3YN96Ov/+wo8ufdpRq21FtYMd3e+045GLHh1A7HMPtZO9rR06kHXuj7OgYY4fpAzvG1dmxrd6O5AY7ZrXYUfLKjpFD7DEdZs/F0fZ0+tOegxPsWTXFnmHa9vxhYM8LkbPVnimR9qRG2bO3zp6Cens8m+xR7eyAr5oDGwc5MGCwAyFDHBg6zIEGETPcAaMRDjwZ6cC20Q5k/OrA0UkO/KflQLq2A3N1HWincOCqcNNzoMbMgeCtMt7SARcvBwICHXgR6cDOLAf25TpwW+nAw3oHDBoc+OOxA+sG76TvkJ2MGbWTwj93Mn/TTmzqdvLh4U4KGndi+90uPg/YRY7KLr5X28Wqwbv4Zcgu7omQJbv4tGoXBhq7iNfaxVqTXawM2kVd2C4MI3YxOnIXCVG7uHZ6Fw1Xd+HzcBdPmnZxurMjs7s6smSQI8eHOHJ6lCPmox258qv0/e7Im02OtNd05CcdR+6IjQpHVPQcqRXh+o7oGziSYOSIpbEjYeGOjIp05F2MI2qJjmRfduRFnSMlzY4kf5G2oxMDhjtRK6aMdeLyNCf+1HWivYETW0ydKAhyYkWIE7+EOuEf5oRmuBODI5w4FemEWZQTv0c7sTPWidmnnLgW58SyM05sTnBCpdCJRQ+cOP7QCeUjJz6o7kZ/5G5OG+7mjfFurnru5pX/brQjdjMxZjdFp3fTN343zx/uZlbDbg427SaubTf2as6yz3FG/29njmk4o9RyxkDHmTG6zjwVM/Sd+SquGjiz1MiZMmNn/Eyc0TR1ptHMmVZ/Zz4FOfN3qDN3wpzZEuHMqShn3sRIvjPO3I93xu68M2fTnbHMcGZyrTNZD5xZ/NCZ2/XOsk915vVjZ260SWynPdQM2EPekD3ojNxDwug9fBy7hxnr9/BJew8/6e0h03QPulF7GBm9hy+n9nAlbo/ckz1sKd7Du4Y97G3ag3fLHqb+vFf+bvZSNWEvIRP3ouO1lztn9vLh7F5Usvdid3svZQ/3EvtiL1mv9zLjJxcierqQs8KFX1a7UClmrnEhRLRb64K+KBBH17nwXHy/0YXzujLOQsZskzHbZYwoEGMtZZx4LtZauXBJ9N/hgqN4IBZYuxAtttq4cNLWhSw7F4bYu9As4h1c+HmnC+XihIsLc91dOO7hgqqnC3vEouMuxIluXi5sF3fFlBMu+AttbxeuiCcnXUjyccHI3wWtMBd+jXGh1zkXOiRJn7ghPM+78EqoJ7uQKgZekNwXXbhzyYWPl10Iz3AhLduFwBIXdG+70PeuCzuF6T0X3pW7kFnhgk+9xLe6sPKFC31euhD5ygWnLy4s77iPad328az7PnmW++g+YR8XV+1jscE+nm7fh9OJfWw5u4/wxH2cOL+Pijv7mHF3HwZl+9hQvo+zT/dR+Hwfr1/s4+/X+4gXoW/3YfhuHxv/28etnq5M6OVKTm9X0ia6Yj3FlTvLXdFd6YrzGlfM9F1p2O7KEktXdli5MmOHK+2tXbkh3ti4ssxeHHMlUfTydGXucVciRWcviRW3xIQTrviID0LL21XuqysjTrpySDwVq31cuSj6+briKOrEQj9XTomu/q7cFVMDXPkq9AJdGRvkSnyoKzOTXAkR7c9LPeK3ZFe8xKYLrmSKlouuLL/kSu/LrjiI71NdOZIhdRa48m+xK2tvSuwduY67rnRpccVCPH0jNfzsxrA/3Hgitk9yI+EvN1TWuZG72Y3frN3YbCPnj7vR74QbeLvR7aQbt867EXLLjZxSN4bfceOQeCo6Vbqx+4Ub6/9zw+7n/czrsZ+Anvsp6LWfTX3209p3Px/U9jPrj/1MnLCfjyJv4n7SJ+9nyvH9fBUn4vYTfH4/Vy7up+7aft7+u5/7b/ZzeuIBIlYe4OvqA3itPcBDwwPy3TjAI2FncwDf8wcozjnAwWsHWFh1gIofDvLq54P83O8gJgMP8vaPg6yfeFCe+0G2rD2Im/pBzCwP8of1QaxPHGSO90GihHPEQVZdOMgl8f7KQQa9PEirqPhwkIU/HaJzz0NM7XWIYPFbv0NsnHSIQ5MP8XLZIVpXHWLWlkPMsz7EN99DKAIOEZko4y8cIki0v3gIYxFReojv7xzCQqxqOkT9k0O4dTmM4dDD7Jt8GMXaw3ivO8x49cNobThM7fbDzLc5zI/2h8n1OsyrE4flb+owL8Qz/8OsiDhMn7jDhGcd5vOtw/x25zAnyg5zpeYww5oOs+qV5H19mJVvDhPX8widJxxhxsQjhP3f5CPcmXaEDkuO0H7ZEYxXiTVHmLz2CIHi1rojTFovn0U7dTneKMebjmBoewR/uyMU7zxCic8RYq4dobHpCDo93Pk6wJ3t49zpPtGdFyvd+aLtzs/W7tiJMzbu/GLrziI7dwqOu/OblzuFJ9z5w9sdX/FZFJ10Z4KPO/6ixN+dmAh30i64s/6SOxtT3HFPdeeVmFLgTu0dd7jrzs4yd5bcc8ep3J1H4p8Kd5KESrU7LaL4iTvtnroz86U7c1670/WNOztElZj31p1Y8dM7d2yEUtR/dGfAV3dU2x1l9A9H6dTrKHdFeO+jbOtzlJ8GHGWR6lHaTzzKj9OPEmN9lG42R3nkcJRxbkdRSTrK+9sy7uVRPHt60DDZA5epHrjP9ODtKg+813hwY60H/us8mKruwRBrDzbaeDDK1gNNOznn4EHuQQ8ikz3ocsEDK1El5l/04MElD3aneDAwzYMn4vdSD76IoLse3C3zYOY9iRNdyj2oFvMrPLhY44HeSw8CXnlQ+tqDsDce2L734NrPx/i1xzG8RYdexzATd8SM3seo6nMM+37H6DvgGE8HHmPu5GNcXHKM10uPsXj9MV7ZHkMt9Rhhr47J/uMYHr088enjycCxnsRO8KTfZE8ei7QVnuiv8WTSWk9s1T3pbOdJhVjl5UmKGHLCk0Pihdjs7Sm/mZ54nfTko9Dz8WSirydBoqOfJ1vFPVEb4Mm5QOmLlHFnZK7znuwRQy5ILvFSXLnoybhLnrje9eTtPU/cX3vyWnx560nGL8fR6nWc33sfx7jPcUpFRN/j2A87zpwpx+X3/jirnI4zK/Q4tmHHeVV6nJN3j9P88DjnXh5nzevjuHw6Tl0HL7K7exE4yYuOk70wF6emeFE/1Yt/p3uxYYYXZ+Z6MXqdF8HqXny3wYttYv5GL06Lxk1e/GnohZmRF05WXvJ34MUrMee4F/cSvbiY7IXaBS8OiOdi00UvuS4vvC958VkYXvaiRExL8SJcdEn1YocgzYu96V5kZHjhkenFO3Gm1IumO16svCvzlHlxWLwSGve8yBe/l3vRrsKLWZVe/FPthVuNF8/ED3VexD2Wa3jthea0E5jMP0HwhhN8t/EE9ttOkBF0grrXJ9j/9gTLOniT1sOb337z5vIEb4ZM9Ob0VOmbLp/XefNGaK335rqYoO5NoOi0wZsFG735Qctb1pHe3NbzZtdWbzxtvGWr5s1NMcXOmzDRxd6bHeK+WOzgjetOb7wdvfkiDu31ps7LG1Vvb14IM19v5vp5szLAm2GB3py46E3WXW+2VHuz7J3kmnCSh+on6at5Ej+7k/S7cJKF906SIJ6WnyRdeZIBzSdxbjvJ0FcnUX1/krvjfaid5oPzQh8OrPdhkbUP4+75YFznQ2mjD9Of+xDxxoclP/uiMsmXJHVfOm/2pcjWlzknfYkTPX182S1axDpfX7LEGD9fvMXpAF96B/qyPsiX8hBfefa+hF7yxeayL3XinxRfjqT6YpfhS3yZL1tqfBnWxY+ev/iR3dOPb738MPvTj0fz/Ji50I/Ri/34dZkfVcv90Nrth95JP/YE+XH9gh91l/w4+tYPq3b+jOztz4b+/vQa4U8R/nRb7M9odX9MN/hTqe8vawt/hl/2Jy7Vn9v3/Ikt96e1wh/Dl/6cI4By6wASbAJoPBTAa58ArC8EUCeGXQrA6HIAd0WXjACcygJYfy+AXOFfHkCnigAsxd+VAQypCuCoMKgO4FRNAG3KADbeD2DeowAUbwKY8TaAX94FsFt8+BTAyI6BJEwKpHlaIJvWBXJucyBXrQIJ3BHI8hOBVCcHym91EPEjgvhzShBqJ4O47RPELN8g/vULoltgEDOSg9hzIYislCDGpQZhmRbEp4wgOpUHYSWWVgRxWRyvDOKv6iD5/geR/ioIizdBLH4bxAUx5F0QR8UHcfd9EPP+kzlF8ccgNn4JwrtnMOa9glncO5hkMbhPMEfFB3G3bzDx/YLp3z8Y7QHBFAvngcGUTwlGb3owGQuC8bgYzKa7weSLS6+CUXsXjGbvEG6Ia/1CaB4QQuQfIfz8ZwhNk0JYOzlEfn9CyJgWwrL1IQzbFIKKdgjeO0K4ZCPHtiEcF0cdQri3M4Q5u0P4+2QIr0NDmBIbQmNZCL+WhxAovq8IwUasqgxhXFUIy2tCuH9fctSH0Ot1CBpvQoj4T+b+EELI1xD8O4WyvWsoF3qGyvsglIreoQzqG4q7+CDu9QslsX8o8waGkiBUVEPZPziU0EmhOEwOpVmsmxLKFfH71FDsp4WydnooOeLoeondEMpk+1ByD4WSfD2UT8WhDOkVRmXvMC70CeNY3zDM+snngWFcHBTGpdFhbJsYhvfkMNpPCWO7qBWjpoVhOT0Mq7lhhKiH8eOGMBxEs+i6OYy8LWF00wyTvXwYcdZhvLQJ45ZtGP3sw5i9M4wTJySvdxhK8c/JMFLESB+ZR7T3lXlErVjmF0aaGO0fho/oGCBzihWBYWSITsFh7BAPhU1YGI+EXWQYTTFhaCSHsfdiGP8KzUthFInpl8OIFb1TwtgnXgjt1DBuiri0MNzSwyjJCONMZhgHssKouB5GXZnMdS8MrVb53D4crd7hnOoTTuHUcHpOD8eDcH5YE84f68LZoB7OZZNwulrLeftwXHaG81zkeITj5h/OnMBwDgWF809UOHlvwgnvGsG2ARF8pxpB9LQIyRfBrJkR9J8VwQFxd3YE8+dEcHFdBMPWR+Alvolt6hHcF8s2RJAmxmyUHJsisBFrNkfw+5YIgkVXjQh2ihbxi3YE8/QjqDSMQGtHBKetZQ6bCN6KBXYRDLKP4Kj4JKocIrB0jCDDKYKA3RF87xxBP78IpsVGMCQrgl33ImgVPSsjcNOIpOuOSFrFVJtIXtpGkmAfienOSKq9I3nkG8kf/pHMD43kfkIksy5FMuByJOMzI5l2M5IelZFoVUVi1hJJamske5ZEcWFDFI4aUSiso0i0iWKQbRTHxBdhbheFUiyzjyJdjHWIIkA074yil5PE7I5inrPE7ImS9XAUW09GUSOW+kSRJsb4RuEvvveLwk40C3X/KK6JSQFRRImegVG4CN0gyRUcxTmxNVTmCpdYYR4nc16MYuPlKArE1JQoYkTv1CjcxGuhlxbFgvQohmRE8U1sy4xifHYUO3OiaFcQxe6yKIrvSdyLKGrHR+NqG42eXTR3xAL7aM46R6N/MJq3ftGU+0dDQDQjAqPxFmGXonG+HE1CajTK9Gg2Z0fTPzeaoHvRPCmPxulZNJ9eRLPpbTSV/0Uz6mM0TZ+iOdw3BnuVGNqbxTDnXAxfL8cwoTyGyQ0xNLXEkPomhjFvY2h9F8Pp/2Iw+xjDj19icJ4Yy2LHWAYdjOWsfyxDw2NlHRXLxEux9Loci6t4LQxSYrknSI3lkhiZFouv6Jwey2OxMSOW6yIuM5bDWbF8EGbZsSzNiaXblVi0rop7scwtjyVRDK6IxVO0q4ylXlypkjmrZb4amUcZy6L7sdg/iMW9xynu9DmFieop1i84hea6U7hUnOLI+1Pc+3yKX/rEod83jgWj4pgxLo4fJ8WhNTmOEpE0JQ6vqXE0TotDfXocBeLjzDi2zooje3Ycx9bHEbMxDpPNcSw1jWPk7jgmX4rjcFUcbzqcprbnaar6nmb96tM8WHeamMjTZPQ9w6v+Z0hVOUPc1DN03XiGBuszFNicYaDdGTzEV6Gy6wzbHc8QFnAGzfdn+P7jGUYNOMuPKmdxEr/OOMvV9WeJVT/LkQ1n+STct5xlu8ZZHumcpWX7Wb6zPou90LA5yzzbswy3O8tO+7OM3HWWi7vP8ueJszRGS1/tWVY8P8vpAfF8nBRP3pR4pkyN55QYMC0ed/FVWE6P55EomBHPjJnxeM6Kx2Z2PJvmxFMk5syN58n8eDQXSPy6eHmvSJywUo+nQahviGfmxngGbYrHdnM8j8XmLfHcFKXa8YzWjSfdR+Jj4tlwOZ6ElHjqlPHsbIgn/lU8iz7G8/PneAJ+T8BqegKNwnNzAr5aCWRYJRC+I4Fe1gkcEP+JrTYJ1IrVtgnkiSl2CcSJgfYJeIgmhwQ27UygSCTtSsDHMYHvnRLYJZ6JRc4JBO9J4LNbAtv3J/DSI4Hfjyfw4EQCU08mcFqo+iRwTLT3TcBGNIvNfgnM9U/gvBgRIPUJp8AEFEEJxEYksP58ArcvJfBTaoLstxOoKEvA/78EJvY9R79+59BRO8eiQedgwTm+HT7HlNBzOJafQ1FxjiWV5zhQfY4PYp3yHG0PzqF8eo7cd+eY9+kcyaLq6znO9U1k3Z+JWExPxHtWIr46icTaJmJtn8hNh0Rs9iYS7pPIlcREWpMT0byQSKlYeDGRy2LcpURCRI/LibiJ98IsJZEHYk1qIvlieloiZ8Xg9EROiO8yEtkpngqdzETKxOKsRNLFb9kynziYk8i23ETUryQy62oiiaLLtUT08xOZcD2RaNF0I5Hk4kRW3pb6hGZZIrfFwntSmxhXLrWJHhVSm3gvtlZKbWJtldQmplcnEi8G18j1i85KqU08E7r3E4l4kMijh4lsqE/khkh6lIhzYyLLmhNZ/VxqfC+1fUhk4tdEpn2fhEb/JAYPTqJmXBIG05NoN1v65iRxeW4S7+cncWF5Ek/XJZGhnsTvG5KIFH02JnFYNG5KIkAjiZ80k/hkncQN2yTm2CXx2iGJ035JqPknYRqVRMKFJMZlJTF63HlaVpyXPdx5fLacJ//qeY6UnSes8jwba86z7N/zsr84T7t353k4NVn2jcmE2iRz0DaZ7XbJbLJPZr5DMhfF2J3JhIhfdiVzQGxzTOaRKHZK5sLuZOr3JrPBJZkiMdwvmW7+yewVb0VtQDJrA5MpEMODk/GLSGZPZDI/xicTfzGZVRXSViYztCqZL4MvEDnmAs/tLhDhfYF0vwu8P3eBvy5fICv3Amk1F2QPfpEeOy8yKuQiMZUXeV59kX3/XuRWu0s8632JtwMuEfnbJUoWX+Lp0ksc0LmEveUliu0vke9/ibxzl1hYfon5My7TZe1lLqlfxrT8suwPLuPQIYV1fVJoGZxC/IwUvOensG9TClF6KXR2SeHziRTSI1Kwu5zChvIU9J+mEPQ2hYPvUjjwOYXGPqm8U0klZmoq389NJWVdKirqqbzaIK1GKqo7U4l1TuUn/1SaA1L5HJ1KXkIqBWmpXEiXuK+pnOuRRmi/NPxXpTHJOI1D29PoaJeGhW8aZwPS0A1JY0VoGuPT0vBMT+Nm33QW9ktnQv90Bg1Ix0d0VUnHcmA6Wqrp3BNHhqTz79B01g5Px3xMuuw90pk4PZ04MXhGOr7ip5np8l5Kp2VWOuWz03mxIJ3av9IZuC6dd+vTubMhnZyN6UzdlE68GL45nV+2pHNIXNJOJ1InnQG66Tgr0plsmI6/dTqr7NPJF+N2puPkmM5rschZPh9Kp943ndt+6bImkrGB6fwclM4B8UUoQtK5GJZO/4h0tkbJ3OfTGXExnflp6ZRlpzOnRmqoT0f9dTraP2VwWTUDzSkZ5O3M4PyuDMIdM5jpk8FY3ww6+2ewW7wRYakZOKVnYJaRwZn8DPwLMrAtzGBFVQZTH2ew80kG+T9k0ntIJmcmZVK0OJOadZnMV8/kjw2ZxIpBGzPxET9tysRNfBLWmzN5IvS2ZFIt1mhkUijmaWaSIn7Xklihpp1JN51MFAo5py99BpmcNMzE1UL6bTLZYSt5hMJO8ojV9pJHzHOQPOL3nZJjl8SIbo4yt9jhJDFCsVvGO8uYvTLGRc7vkzr2Z3LqWCbd/TLZL5QBmfwbm4nxpUzqRFZKJvGpmYxIy6RXeibu4mVGJqaZmeRkZ3IuJ5ORuZmY5WXiXJopv5mZPK7KpKI6k1/vZxItCusziXsieZ9lclMli98mZqGukcVQmyyqD2Tx79EsGk5moeGTRZnI883iREAWHwKzUARnybo9C/vILLomZZF2MYuAy1n8kpLFIdEuNYsX4mFaFpvSsygV/bKz6JyTRXNuFh1LsuhSnoVVRRatQlGZxZqqLP6sySJO+Cuz6HFfcol2tVk4iBfC5EEWOQ+zMHyWxez3Wah+yOLzxyzuf87i5pcs+JpFpghql41Gp2xqVLIxG5rNIzFoXTZdvbJpDsxG/0y21JmNaVo2Byqy+SrsKrMxrsqmTmyszua2+Lsmm1wxXZlNkhh7P5sIMaA2mx8fZPNRtNVJvofZrKvPpljEN2QzsjGbyhbJ+zab5+8k53vJ9SGbGR8lxyfJIVQ+Z3NCuH6RHF+zyWqfw7kOOYR2zGF41xxSfslh8NIculjnYOWUQ2ZKDmFXcgi/k8PTezkYludQKzZU5FAillTmkCOmV+VwXoytziFSqNTkyDswh67KHNzEZ/Hsfg5GtTnUiY0Pcvi7LocrYsbDHJLFuPocBj7K4XljDneac/i1NYetb3NoEJrvcrgnVrzPoUDM/U9qFX98yGHIxxwCxJFPOXT8nMMbof01hwpR+C2HoA659O6Yy3edcqnqnEtJv1zOD8hlrEoukcJ7YC77VXP5IuzUctk5MhfFtFxGzcrl45xc2JLLnvRcLDNyqSvPZWllLv41uYQ+ymXmx1xiPuWyuv0Vfut2hWsDr7Di1yusnnOFjLlXGGh+hT/CpG/AVa6L+SpXSROhqlfppybtyKvYzbxK+aKrrN50lZm2VzGpvIrp66sM/HCVN5+ucuvrVYZ0yKNXxzyW/5CHQ/c89AfkUSs+D8ljyow8xszMQ3VWHodm53F/Xh7q8/P4Z0EeV8XxTXm82JKHlmYelSJaN4/3+nlc2JHH9V15tGXk8bxKxsy6xtdN17htdI3Ju6+x8eY11ry7hsXXa/zaPZ+Hg/L5bXo+32bl83p2PpP/ykeNfNqvyee2Tj7XdPOZq8gnVSTo5eNrkM8Ho3y0TPN5siMf24P5svfO5/rZfJqz81HPlTgRUZNPY10+o17kM6dTAS69C2ibVkD3+QWory7g1a4C9JwK+GtPAVkieW8BSX4FBAUUcDywgB+DChgZXUBRSgH2FQW4z73O1s3XWa55nZOK69Q6X2dv6nWuFl2n8NN1erYvJL5fIc+nFqKcXsiKmYXMmF3IRXFsfiHjNhYydFMhh7cUskejEHOtQryMCsl2lPN7C3nmWkiDm3wOLGRHSiG6aZJHrMgopFDkZEr+7EKicgo5cLWQDnmF2FwrxCy/kMlVhSSK2GqZo6aQ/spCvMXP9wtxqS2U/WMhr8W2ukIePiwko7GQRV8LuSIcf7+BxrwbbDxxgx6BNzAJlc/hN5gddYOViTd4lnZD1r83OF9yg5EPbnD4+Q0aBhXx49giXowvQv+3IsrmFBG+8P//FS6ibnMRLtZFmNgVobQvYtXOIhbvKmKqUxHnxUjnIiKE2p4iurkUcUjs3VeE9oEiNhws4q64criIT15F1PgUccOviDkBRaSJ84FF/BZUxIhgmU8cDJO4aImJkTFxRRgnF7HxYhHJqUWcSSsiMKOIvplFsg8vYn5BEX8WFrHlbhEVIraqiAE1RfiILveL2C9WNMiYd0WMeV9EtBj8XxFBot+HIrzFzx+LcBfffyrCVXwTjp+LeC+svxTxXGz9WsRjof9N7oXQaFdMpVjXvpjbYlmHYq6LhR2LyRGzOhWTIiZ9V0yiGN+5mFNi+PfFDPyhGD/Rq0sxXX8s5qAw6V7M6l+KuSn+7lnM9N7F/NmnmP79izkpegwo5qj4QaUYN9FuYDFO4j9ho1rMC2GuVkyLMBhULN+/YjQHF1Ml1g8pplTcGFrMomHFXBFTRhRzXvw2spjTYuSoYiKE15hifhorNU4rpuPMYspWFRO/vpgGD6nteDEqfsWMiJWaUqWetGJ2ZxRjlynnrshcpZK7rJjk8mKiKqW/tpjy+mKWvCkm9IPU0fEmU/vfpHnSTT4Y3MTF/yZBqTfpl3aTLhk3OSA6ZN7kk3DIusmzbBmbc5PqKzdZmXeTrPybXC64ycyqm/IOvkmk8iYna2/S48FNPMSYbzdZtOkWm2pvcaPuFuUvb8nv/S16f76Fl+j+5Rbu4oevt+jw7RZv25Vg3qGEVtHQsYTN35WwoEsJXXqW0NSvBI0BJairlHBXrBpYwk2xUK2E8UNLiBhWQv8RJfiIbqNK6Dy6hKzzJbJOKGF1TQlLlSVcF9wvYV5tCTMelHBZnH1Ywpj6EgIbSujZJLHNEvu4hLetJeS9KqHXpxK6fy7BXfzwpYSOX0v4InZ9K+G9MO1wG4OOt1nX+TZ//3CbxgG3WTz4NheG3WaM2W0CguX8i9tk/FLKXrVSPgwq5cnQUrpOKeX1jFL+nVmK+SzpE8azS9GbU0rFvFLWzy9l1YJSCv8qJW9hKdmUkrSklLH/lBIr+qyQfGtKqdxcStmWUlZrlLJMs5Rc7VK6m5YSfamUY+mlWH0oRUflDhtU78j+4A4rB93hytw7zJt3h2kL7jBs8R3q1O/wt8Yd0LzDLO07eMXeYXHaHdIG32XV7LuMX3yXkcq79K+7S/5/d7n64S5Tv9zF5/sytqiUsXFgGeXirmoZa9TKWDGoDIaWsWBYGbni+ewyrv9TJnvTMk5olNFDswxPcVSrjK7aZRwWB3TK6KAoY6/4rFfGLv0y7A3KeCe2G5eha17GPzZlZDqUMcWxjCSnMv7YXcZZ5zJG7S1jkGsZvvvL6HOgjJ8Ol1ETWMamIKklrIybYml4GQURZWRHlzE5royDqWW4pJehUVjG7ZtlzC0rI6W8DGfVe5Tq32O54T2WGt1Dddc9VBzv4et0j3pv6Q+5R7FYEHmP9x3KSRlezoTR5XSYX84Hyrm7pVz2BOWs1CrnlijWLmeJopxreuXMNSqXfOX0212OrzixpxyvveX0cCmn+75yPMQRt3JcD5XT8XA57Y+U896zHFuvcvSDy3kkFCHlPBS1YeVohpdzMa2cyPxygm+U41xbzqumcv5tKWfTf+UMHVpBtwkVJO6toE9ABScDK/AOqqBncAVeokdoBZ7i57AK3CMrOBJVQZeYCr6dq8A2rQKb9AreiNcZFezIrOBlVgUvsivYnlPBv7kVtOZXYFogrTC5XoFxYQVNRRVU1lSgfr+Ce7UVrGqoYGVTBcsfV+AxqxKP2ZV0myPmVuI+r5JDVHJwUSUHllTitrQSxy2VfBQ7tSpx0BY6lbzXreStfiUtuysx2lfJuvhK/rlRyYLmSuY/qeQiVUzWqWKKRRVpJ6rIOlvFlfQqFmRI+3+ZIkuOs6u4+n85VfyVK63464q4WkVenrhWxcJ8acXCgiqu/d/1KiiUVnCjir8rq6Sp4p9qacU/NdKKpcoqisTS+9KKpbXSimUPqigWy+qkFcseSiuW11dxUyx/JK1Y3iCtWNFYxa3/a5LPzdKKksdVrGyRVqxslVasaqvizssq7r6qYu1rad9UUfa2inv/VbH+QxXqH6soF+qfpBXqn6uoEBu+SCs2fJVWbPxWRaXY2K5a3p/VbGxfTdX/dahmU0dpRXUn8V01mztXUyM0uogfq7nftZoHP1ej3aOaul7VPOxdzaMB1eipVKM/sJoGoa9aTaNaNU2DqzEeWU3LqGpaR1fTNr6aZ39Us31yNc/FjpnV2Myt5sPiavo7VKPiVE24WzU3s6p5/7Sakz/WcG9RDfrranAwqKGbbQ1Be2uoTKhB87z0X67BNL0G88wadhXUMLqphqQnNSz+UMM/n2ooEss+13BTrPhSwy2x8msNt8XqbzWUijXtlNwV69oruSfWd1BSLjZ0VFIpNnVSUiU2f6ekRmh0VnJfaH6vpFZo/6CkTuh2UfJQKH5U8kjod1XSKJq6KTH6ScnTHkpe9lJi3UfJh/5KPg5Q4qii5LPYPVDJV+GsquSb2KumpP0gJftEx8FKXEWnIUr2i85DlRwUPwxTckh0Ga7kiOg6QslR8dNIJR7Cc5SSHqOVeImeY5ScEL3GKjkp+oxT4iv6jVfiJ/r/qkTlNyWqvytR+0NJ1EQlIyYpiRFxU5SMnapk/DSl7CWUnBO/z1Dy50wl58XEWUouiMmzlbIeVzJljpLLYtpcJalixjwl6WLmfCUZYvYCJVli7l9KcsT8hUoWoOSqWLhIyTWxaLGSArFkiZLr4sbfSor/UbJ8qZKVy+Q5rVSivkqek9iwWp7RGnkW65RorZd7v0FJ6xYl5ppKnok3ukp2Gci12SsZ6aSEo0pKT8gz9ZVnF6gkOkvJhGtKcotl3hIlFvXyDFrlvj5XMrXTfUZPu8+EWfeZOKWWfU617FF9QLL/A5aGPWDj4wcULqpjy4J6LLXrGbinntMu9WTvr+fe4Xo2HKlnWXg9zwc+Yh2PuLX/EZ/+e0RmxwbWft+A/+gGXmk34KjbwGnjBvYebqBjaAMHRY/wBvpFNBAoIiIbGBHVwPjoBm7ENfDiXAMPchp4eqWBzgUN9C5sIPRGA2m3Gkh+3YCnbiO1WxtR393IgIONLAhrZFVEI2PPNbI4uRGf2438M6iJ+0Oa0B3axMcRTUSNa+LV4ib2bWkiR6+J3aFNuIU18SizCaMsGZPThFldEy6PmohobuK3liZ6dW5m9NJm2Tc0czWkWfY2zfyc0syfGc3kZzWzNLuZtTnNVIgtuc3UCf0rzThda6ZdfjPjipo5JyYVN1Nf2kzrnWbsyppZ9UBy1TWj+7CZZ/XNWD1q5mtDM/sam1nwtJndr5vp+a6ZlV+aCe/7GIu5jzmq+xgfxWNC9R5zSv8x7s6PCdn7mKEuj1EefIzVkcekRTymQ9pj9lx/zKiDLUyPaSEiuwWnwhYib7YwuKaFlPstzK5t4YpY9KCFIrGqroV7YvPDFmqFXn0Lj4X5oxZeCruGFj6KPY0tdGpq4bDo3tzCCdHvcQvBYmhLC7FiXGsLiWJuWwt5YsnTFm6KNc9aqBAP/23h9YsWPr9swf11C1P/ayH/QwtLP7bw6HMLxl9aeCrefm2R9WgL34Rbu1a6tG/lmOjZoRU/odqxlQgxqlMrZ8XF71qZ0bmVbLHw+1YKxYofWrkjlF1aafqxFbOurVh3a+U/sfunVjp0b+Wg6PZzK14isEcrqb1a0e/fSos4qdbKgEGthIpfh7RyXuQPa2Xp8FbWj2ilSjwd1YrV6FYcx0iN41pR+7WVP39v5ZJontTKxymtHJ7WSvrsVirnScyWVjQ1Whmt38plA6nfvRU7b5mn3RN8Rz3h5OYn+Bk9oXjrEyy3P2G/1RMGvXzCpW9PaOnRxm2VNnRU22gSZmptvBC2g9r4JPYObqPzkDbcRY+hbfiKgcPaZB/RxqjhbcSLCSPaSBGzR7ZxRSwZ1cZNsXZ0G5VCa0wbj4TJ2DaeCetxbfwnOv7axiHR/bc2vMWA39sIFSP+aOO0+OPPNi6KmRPayBGLJrZRJMontdE2pY3gmW0Mm9XGb7PbmDanjSzx19w2CsWKeW2UiU3z23gg9Be00Sq2/dXGG7FzYRvfhBtt/LioDU/RZ3EbgWLIkjZixPi/20gSGf+0sWBpGwVi+bI27oiNy9u4L/RWtGGxso1XwmFVG1+E6+o2eq1tI0AMWtdGtJi3oY2lG9vQ3dyGnUYbCbptzNVrk/Wu3GdjOTZvY6JFG7cc2/i4R+71PrnHrnKP3drQjmhj0iUZe7kN9VTJkdbG5wyZI7sNf7HhmtQ95imrjJ+yMe8pGjVPKezxjEbdZ/Q//y83XJ5z66cP/A/VNU6U</binary>
            </binaryDataArray>
            <binaryDataArray encodedLength="11824">
              <cvParam cvRef="MS" accession="MS:1000521" name="32-bit float" value=""/>
              <cvParam cvRef="MS" accession="MS:1000574" name="zlib compression" value=""/>
              <cvParam cvRef="MS" accession="MS:1000515" name="intensity array" value="" unitCvRef="MS" unitAccession="MS:1000131" unitName="number of counts"/>
              <binary>eJzVXT2oLUtWbkRkwAkOaGAgcoJBDEY4ymgk3NX7GRiewMDA4IATTGBwQYMJDJpB5AYiDxW5iEGFN7yBwQNFGgOZSC4G8gKDHRhMIPIQg8HIrrPr6/pq9aqq1b33ufdNUOze3VXr51vfWlX9s3sPwyDDc5te1dvdOAz3S3ubPl8vbVhaWMbNaXxPxp4GWfgUJV9vS0W3NI4dbZJ81nboFrF5v2D0Z6dh+OHSvvXZMPzc0v552f7u0r4R9y/Hp4TpJG1f9uI3sLwKdj3847gY+3OUAzvT/padll6PTmmM69mtORFjNC/2/sKC81fRh6W9W9pj4m5slg8efPS4lhxL3iAZQ507zHmrb81OizuDIV8fQw5PpLeGQUA/I//25D/6s/+t8beuL5uWfHoYL1iwP8AG9e9uzPXQsp3jFqxjab8w9k7eHeFqi4OMP9ttcYtz+mnx/VtLXn1nab+V8uspzQt3aV6w+PysL9WTZ06PGQvYEgxbzwkn5CxistYKGiey9bHIpUqOrn5T/1pew4ao827c+tniK+w5J39C2u7Fy7LFw4Waz7Ucs7AItF3LV12bdBx6HK35p3VxzALZomNcG8M87uHayu0mbsqvQXLdwPwDTk8p/lwLLFzBtxr2Qvv1ccQPeRJUXzFktvjR4+KhJpf6e5dqSWwPCaup4vNzG3NtQLur1GadvxorzusNl9P+aNPnS/uwtC9IN+aDWeGjsYK8Zx3jZY0Y1yg/v7Qfp3XKOXFCywsUq1bMhI4PkuvtJNs+Vg72uDAT9ohdK59b8opjlRi3akQtvj370cAtt42N47V+vfFmfzHi1LBzkPrxln/g9l3KNxnLOuS1HXZC3px49z7lyWPKaRnLOZPt9sRX+8Q8x3jk8VNas32Z1v5xO6Rcha2BbG7xrIUp6umccHyb1kex3S1NThcMHhIGWCPF/rClx0Evn3pc7PmjxzOmXEPW8yeh+aQio2W/lb+78sRxjHmm82oY+7ZyrUXcrP5WTYWMGPt4vh/PSeN6Odb7HyU+PCZuxHyRNIc9JJ7OUq6RPZiA/0V8xq0vHnncf1D5wnLmhn09fiM2kBNSv5nG7c0PrbNV/9ZjisdzRx/0AF/k94d0LoRzIlw7OZNMcfrDvI16HpM88OV+zOu7YWyvE/fkEmIJTsYaGtcn30s1LfL3p0/ZR9Y9SVu2pRtYcr1B/NmfFmfZ5zW/ZXtMY2N99+JW84Nt9eSZzgOvPYwP8Oe8QS6xPUf9M/EiXsY5bkjciHPe7y/td5b2g6V9+3S5VvDNU56LUffYJtSWI3ahBkXO3qV1+uvE3c/HnCvIV+B0N9ZretVv3p9y8hvJz8el/fHSfjHhENf3b8fc3qV8eRy3MYf/PY5avEH8z1LWBvh7lvIcwuJary5wfWC+PdKaCmsDPTYYsqy6Awwekv1vUhwR11nyOc1s8Hsvj8/EGy0TXESOBcnX/2bJn3xNOXRsacXR5JeDl7Bxb83xyOXYIM9ep/ngy7SWiZ/3pwsPAp1HAFPI0p97cht8wzn+67Seep/Om3FeHm2YxoxHYcMBXMBHxHayclb17+Yr+fR6zFzH+cDTWPKQcfPGVuvHdyHbdUx0zdHcbPnVs6E31oNZz38L+7W/k3ub41LKfp6zDG7twceLIThr1U7GYRPrlIfT6XLP8ac+G4ZfW9ppab+6tP9b9s1L+8Ol/cnpMi/HfI5rOpyjB8lr1rlh71E+tDgiKZ/fpBoT1xW/crqcQ31I+3F9EGvhW+Ju1YmIAWr/A60tzgm3ecz3yO+SbahBPd5qfjO3TNs7eQJdqJcTyT2Sx4wB10KRui1sE/zB/WScD7GsNfYO27x1UNc2NNZn5VKtDmrZVt9WLejKhf+J45FTcR39d0t7e7qspePaMl5biuvKkHj4ZiyvaXqwafmGeIkY85CDx3FMnMN+N9WfX19qzh99Nkw/WD6/t7RfWtpvLu1/l2P/srR/SrUoniN8GHMuzUK1r4PtNQ2+xs9HOn+f0loG9QWcRU4BC82fJta6L+Wm114eB/1X4eHgrMdHto1zr/Vp2VLLxZZOke12LU+1H4OU18xw/vg+5dYbxcdgcKBmF8as/Hk1FHXzaOyC5DzDuhu14F3axlw0SVkfQkcn8IJtR3OuG+sbtEHK607I5Ts6H+McE6nbttkmHCxuWb6iMXZ7fIkxilyLa7I/X9p/pBr5F0v7vVO+T/gVnRfjesak7PPq1jEGTuD6I83bmLvRgpQy2IaafgtDjbNuyLnI7x/S2ut9ys0prbmK57sU/rVt5ATXgGcMlJwjOVBgQ3r35P3KpZTPXyQMcB0N+zf2GzpE8rULvn+O+vBEcrz+cr9Z8tpwlszpnl06LojHlGL+Pp0HfKBY6+f5INeLLTB9jWsHp8v50EPKtfcj3TuUvK5HTbVqiAefSTLeqFO1vGjlKvvJeLO8Hv8tWb3YWGN0DrfG6/4t/MSwuVVf1nwdjXshnXHnBl4sG/mDnJuI25aPVSwkz1eWf4yR7hMcXKnF3ZLfG1v4pnjmyTX4+pTW9zHH4no/zmvfP12uI8ZzmpnW3fysFGoKsG7pif0/H/MzDQ8ki2M4SPu5qhaOOl80hp4cghyRcl2JZ1HBEegSQ4+nBdk+76J9aeU5Y1vj6F6b4JuOHexFXSxi3+FoK3dr8dR4MNa6jzX2LPn5vjdjXivNkusJ5PVyFrpxL/kprQPfpvMR3Mfi2lbDBccDxR2fs/LPEyuNR4trnFe1/GjlL8bDTm1zD0fGEvzRPOjZg2t9k2Q+Bslr3pW/hm+D5OcQwY+Z+q7rU4Wn5loPa2sc5M+Sn+viZxFgv8hWXzdfKZY1G3Ueeexu9W3FF3wRxGLH+ElKW2o6UIM4zrBZ1D6PD0J8eMS5O/Hbqjsab/ZBpIwp8t3C29s4f1kubGQ+s75aXgr5MMMXyfMdaifu9b4mXNA8Odtqq51KpgcL2Is1RNzGvbo9tYjlIK6rX46YbXJOylyeiC8euzSnGF/N79p45gbujZ0Vnwcly+LyioGUzxbwOG2Pxoj1ITeCbGs226TrgbavkLmTg/AJ3LPyucc5HmfK4L7efOBxFa5Kwu3zdK3hdbrugPVpi2eap3OShefn34z5uuXjuH12aeX0uOVKCzet34zzjqZ5Bw55bGCunymW2MaacSaZNbkt32EX2wpZHBude72cZp2IzfM57+lyvvZvSxs+G4b/XD7fL+3vT5d7Uz8a8zNXuD4TJH/WctcTU52HsCtI+Xz1ek1FytxrYbvZp/SgbpylrAl7+DiocbswkPwpZN9ZSntrsj1x53gHyXWTcV51S5mznhzjujKM+RrK8/Mvqc7EGhPvp78d828KET/9bNke7GeSMZAP1/DRs682do2Rto94541XwQ+V79f4yFjv5VGtr6Q4x2cl/3Vpf/DZMP3VUkfeL+0flu2/XD6/m55X+Z/leDhdrhXFJqfLNX+cG2PuABfRmGsa89r3vY1z8Dkvkk1fpGvVkcPxPn1I32HvU+Na9R4+b+qIqPuLldxrypVsm9B35PksW9/38n79rviPumPxpxYr+BNSXp8ZT8ImkC/gC9aq1m8jWnwu+snWFt13pv7eXBoU1ohBqMTHi/1AMoKUc9lsyPLwkrFmu5gn0BX34ZlZi/8ePvG4idpZ7HPoKiZpXBxzT+uVeczPq//t6XIP9geny/2gWIPi+ieM+fdsj2OWM8i2jnvy4cxj6BPPS81C13D35JiKvYcnGufeeObMut2xoZdnLT2I1VdpLRrvh8fnjOJ10lhzH9P5hbW+Bmc8vNZ2P2M/5th/GPN7IXB9LcYI50brGKUrVHRyLiBfWAbnDK4tMs5u3hP/UQfmZDeuXePZFqyj0U/XECtvYUOgvkFyHeAx4rDTy0MPj7QckZz/TxRHPP8jjIeBM9tv6eW+nBfAF2tg3MPGfR8h+4aKPs3Plt8enKv5SrqHhh0aA4sfmxhW4toaF9TnmmMyFHP8LOVcp3Fy5Yhhj8V5+AK89nC0Fr8jdnpywOIt8nMd24lF75iJteT6GHMK136exrwvxuws5flmDQcPByfJ90HepTkj3mN+Ol2e8/ju0t6kFn/bGOeReG7yozHfc3ugc9D1urfirice4CLOAySdF4S05piTvufaMOb3g+E+FF/TKOqKg286LhgfWBbxAHMB7p/jfhJq1URyIIPr1R7+zsSVu7G0leMYP2Ef7J06srVNexrwrfHMi7XG4Yg9zB9wEDki1NZcduDOx3U9qPVtyWS/uN5a43h/rf6hQVb09V3K4/cpR2M+f5m2X6f94CrXk5Xbr/b/ZvBZvyVT8XJWvnBOWNjuiU+NO3r/EZ7rWGjue+Rax2fCTeOw117NJdQgzoOg2sTNgfdezuv9ItnnWCfj73/jOUl8pvD10qbT5fwxXiO/P12Of5nOI0Kqs6i74Nz6jPlOm5mb3f5yqSkfUh7F31l9P7V4ve23kw/fTt/jORbmppDmLDyPiVwTGTZrCE+uoW+QfL8I63GsxfmcGNdugpRzmlVbPPHf5Jket1MW56seh+9cj/bIDFLao7li8Tc4dFyTI6I+i0b7dB1r+cpYrXINLL0YzlLef8DzB/jOz96h78oraesy9UNGko33IWGdx2u+9Rluqm9YGxfYdvCrYQMfzlJe00WTxjjOh178LP2ixvbqwWov+SxKd6BtVzxk2FVPr8mLgey1cG2N43zRWPf8LHSP+V7L35wu92z/a2k/89nl87+X9o+nS42P1zvj/Yp4PS1+nsf8+6dgXJuo5V0trmud2om/zn3kx0Oar+J68BvJ9i/G3HAt592Y55I1F6W8trXXJs3nSfL89DCWa3PUEDyDjONcT9jHni3IQ42NxndQfW7B6SpXVexb+thW5HSgfZo/NVmeOrIHg5p/rAPfg7Rtq8Xs2ea0ZjlLfqZ0IE6sz4aKOj/fYbvWe05yZ/qEPbCDf9ci1I7mBmKK6/BP9PmU9OH6yutUZyaak5EvQcr5B3nj4RnzxMJGCAOh+X9Sa8zHMT+jCLsl2Q180WCfjlvPVvRd9SY5g9Gw/wyZxFOLx71Y6Zqh+d6SxWNmKWPP+3Q+7uUyjp2J0xNh7clxS946huQwJr3cq/EqbiN/EVPwn89rcH0R1/iCij9z3YOfhSXXEXD6fsxxmqV8tofxZP+P1oPYoINzGfpWnGWrpxZXzdFB2SyGXFdTNqz+K1y8sRDZ+sM5W8spT961OM84FHGjmPPYo7HV2GssLQ6B18yFifqBi546scdmjanmzCDttYiWEZQfFieZqy67aI6Ja9oPp8szlr+8rNm/s7TfWNrPLu3fl33n0+XZhL8+Xa7RxOtNcS0frzPF6znnNE/hOSlcIxBlV41fre81riPuc2rx3OFtOg95N+bf/03JtqexvC+0jhN1vX8nLy3b1hipOPE+xJI/wWMrN60WxNbt5bDer+vQ3rgwv5txM3KD+8yGXT1OC8siPNEQb8x9yP2Jxun88uZSLc9Zz5n2AV9dJ3bzLcnE2jfqmMb8Xt/HMb9f5DGtBZCfIX1OZG+LQx4czpL/f+D9mK/frvcgk05cw31M5yB47gGxc/OOuarid0e+Yo1/P5Zr6EFo3Ug8KXi3My6t/PVirMf24sHygvaLsGrVFOwv8DDyaw8OA8lax1t2kK6jeqAjKB2BZE+yrZnsH/dDLsVzsXgvIt7Dj/f0v5na+zEfR77xs03MNYtD7pgmm+9THnH+PNH6epbyea5VvgPLIlYO2xgvHu8Zx/HSucw+oz48jPn3PKhfgTkqeb4ADmyL/tT5xRxBC6Sj5tcef5FT4OcsVI/H/F6/5zUK1SucuxV4K+zEacOg9AO3Yq0mJb7sv8bPm596DOebSPk++vsx+8e5LDTGq5v5EVQDv8AVrhciJaaWTnxHXuK+5B1d08Gzk2ehtf6Y5be4pTHWucY5szcOVi606g/jUs3dTrxhP3Nrfba0YpcnvmzPTHqsnLDqgD4ObiD/cA0F98xgN/gDbs0Nu9lGkfJZAt4eJP+/DzBinnlzHTgPkte7r8fyvx+CZI5yfnGutLjZ45PFbQt/zr1g9IVd/Ewa33/e2GfYi1yL/j5S/jG2yFO9VrwnzGAndABj5veR/CvsJlmB9HliwfiAx+DbpO1U+FmyGSPk1kDymNuivrdyrLCX/FzlSr5eibUO+gQZNrXQ8kHU/lr+MFfNnGW5hk/e/KjWhA4/1n4G5thf457lU00H4stYiGyvozJeXs5bNYDzkuVZsbDkIZ+j3VgzxTV5fLb2fmlyujxf9E5dA8JzwHEsai3niUd/NfdeZT6HxOFzOgeOz2WFpf3p6XIdLd4Dj9fO4j3wH6frVSGdS9yP+Z2azzVG2Tl5bKScGiRfCxBan+A+VBjL+wM4pzgDD6qZFnc8sS/yjOwPUs6ds5RrNC/HarFYc6fRHzUl+ov7b2fJTQxbenZxfjOvOLcsPJv54+ljxUbp9PjBMnDPFvdMcU8V6zfUiYla1R/KdejXnPDmH/DU/WtYWHiLOu7RXdPpyY/e9xqfB8qLWXL9ClL+bk9zpIoPcRNr24n0gPPYZv0e3urYrDoNGdjHPHDVFSUD+Yo6huswsB0+rnEnXS3uMb9xfSfWZ7w3YJbynV3MKZ3vvbpRy0HYe06fs5TvVdXc3aNH5y3wmiT7LnTMG/O9tlhydWz21AbWDfs1Tj1fJin71WxkXzlfEJtJtv325P9EciDL4lM1319tfbd0MEZzI56DlD6I2D4xjsAkpOOMD2QEpVPnzZ74t2LbGntW+ntj0Cf6EmtCfFbwi1QbfpiuWz6N+XwfeRyktJVzrKpXypoP/FZuvCrfFzZLWW/ZVg+WOn6bHFextuwW1ceKD/vP/hyJu87DGhe8/nPeWGOsHOzls5ebNX3IT8QY63Vwa+Oz4pa3JqzXWirjpPLd8kHrEaFrE2OdN3tir/WLsU/zbo8OLdccR5hsONKIp+7bwnKDD49heZLPr7w+ci1pjWH9Xt4GIXvVtuWvN9ZWjK0497Cu1aejjeXqOtLzt8bTFu4W9sAYPNAcRP9g6GOuP+8fy/sZyN/VN9quxQfHW5y5Bv9WTYOPmzxpcH2Qcl1S1BQH7zc+ke4aB2oxhC3c9uDEdQF+cH3w4s72DGQXcrzpx6tsQxEvwgTnarguhd8q4jyr4JDDZo5d7B85jN9p8BzHcdbPxmgds8GfXk734sJ4trhxTW3SY0VKPGv5s6lBUu7z5oIoOcJjpexj+T00+rAOC0fLd7Zlw6fGWA/Oz3LH8v8BsD7X9z8tDC3sY5858fOcPkXy76aQH4xBKw85nmiwFzqgpxp7R9x1H6HGOc05F8Qnz8pBkTJHIfusjrd4tOF84oRIXm+Laq3c0dwLHEeDcz2em3oasXHL2IGzZaMXg0HFqIUh6zLztmMz+gXi+WC0QNs924Maa+GhsepiSj7pcR45K+/H/IzauzH/fh6//3igeY/x0TnkjXExtoKtpcNqqAf4vQruiZ2lfN8acnBSer1cj2NQ695Qe0xYAa8Z/ZIOrkvwxeIh1wXEBPfcvhjz//3h/hz8KuKvdPU4hBrAXJikfAdjMc7g76ZJ6QvWYZhzijxUsixMPHmqc8wb017eto5587SLf2U/4vGQ7vvG9wrG+8DxHRjxnnC8Zx1/Y3x/yu8mxn2GZ+wVBzVeVt7W6oxIvpaIZ5zw20jofKR7DHwfmDnqjUthK+kOSfY5fcbvuLeFNZK2WePci9uaE4T/RPn3eszv2ZykbIOhr1W3aryCjT05a61w9rf6bbZVvGFLwDbnbcfXgeI0SZn/mu/eXNzEyZDhiXnBf4VLof8Adz1Y93zdFcuajYZubU8rH6RzXGM9K0ytvK9xfpb83w5vx/w+Lfyn5uep4T0KsT+f4wvpCw6/GR/ggHyPOuN/v+H5/Vh7vxovv1/7fKT3TlANwLkax6Lmfyu28IufZ8ezwrg/hOcz1+d+yP9aTrQ4dBaj/0HeH2k6d3v9e5zs5R30rfFxcNSTj168itrjkNnLoW6O6fju5IjFY29c92LTxFXl+POxsXzGZU77RMo5NnBudmwRQyc/Y4echw7Gt/Bdcl1huVyrPBzwHiu+E/ZcF/Y0T57tsa2Vk3o/27zJFyn3efiJeAxG41rHfPdwttWvd0xjXKuBHtzMfhV5e3nW69fjSWAOKo5qn2u+cq5cw0uriWx1eDDgcWi18Xy8qF8dfsypz6xsZN09XTV+rcdT4xj17KoeI7tRG2eyR+dFkYcVP0Klf2tszV6Rcn1YbQ18W1hoOz24eVqrJmi8anXEI3OuxGui73vyj+UEkovPs+LcysFX/tpe9UnKNkj5/1Erz1lPJ6bgD7ACP3scqOXhut8ZMyvevC0VnR7u7ukHngT6FCl/m4P4WfXEkx+1sRaOWuYejlq+WTywbO3ZttohW597OPfit8ojHur8DYbOlq4i5ykGe3lj2brK4rwRddyp45z64xr/E63/n4/R8yeMQ5CtXZ44s+1nUeff6ZwA/hR1gfJgdsZhoDGIL45hXxH/g3Hx8nDPmL31S6hpGdrHq+yXPN98nq6vxOtMc7qW+zTmdzrjNyvIJW2btrelG9zDJzgapKyZFv89flt9YTN4ift4k9KzctbgX02f5fe1XGCb4if/nvOO4hKoD54xKOJh8MWyl/tD/0zjOZd7/lqYMW8LruyQBXngzVlybUN8Z2lff4CPoo61Ylvrd6v60vL1yHjGFfyYaT/HQevl3IwNOY/73di//q5ScepIrVv3IW7jtqbv4UrvGHP7YczvoHk75v82x/X0s5S2TCovhI7PUtfP3NXcFJLF+Wd9vhTvajh5+uh4cc5YMmr81jLAB2tMT8ZRnvRwZk7q43u57+3X6xuPB8n3YJ7G3MDve5q7+b0AXCsZuyBbG2p2cKziOMxNuD/zOtmAezXrb2JpnP49ua4NoWODhRdq2SzleQDLP5JL18T9Vq3Fv7385+2ZsAm0LVLqlY6O9Xglh2r7imNin6vpfmKNPYiphXEL52gfzqse6HwL8yZjyrL0dssm8BQ8xtjAHDZ0aHtZzln1Yzm1eBzB91ax2SOjx80axh4Zmp+zlDzVuHljrPuhplp27Mq/nbHSfGph4NFxNO6eWg9bC+yceeXBoiXHY59Xfk0e4nyWkg+i/NRcaeVuVW+Hv3tjxnVL22DJZB/Osr0/Bt+0TK1b6JPlxm3IFDqu693eGB7tfyQ/vTHY279XmzieervG6bUP9QuS5x0e3+OattGslVf4Dx606mqrJvbs7vK+ZyfJuQVvLRyvwdLK9dr4Wo0DP3QeW7GJHJoN//fUrprPRzG8dV/LzlvZx7jCf2DPHD8yF1j1P6R9s+TzzVlzWsV9L3egh+t7kHJ9hu2B1ukuzDq81hwcSCfz65o4HuEScMC2Jz95XCu3Wjpb9fBoTjB37sbyfJ7jynhbfmjdugZaNXEP56/N173YmNzr9Oc+tdpn7ce4WfJ73vD7BjyTe6Y46XdPYruVX17shGKPOoB9a8xpH75rPcGprxbvGq617VZ8dVxuyaWN7WMpv5crNRv3crZ1/IivrbmC5wPUCPwmDvPDGbwgvK167c1FluGtt7X+PXy4zh3Fz2o6rrXa78WEuawxaunz8EVS7BBfoTqEa82oR4hxMfZVac/KlVf+50QK+0mO9kPL23BXjH0OHrBPRzmwZxxjVRxz6Ldqxq3s8oyrcXmvXo5nqODhsl2PpZwYEmehx+JLoP41bHtY6O1aXvZaq4Z58Iw5i+eWcO9qppy+G/N/O+J+kcZO565UfKxxGnXExLSS2x4uat7dgn9H8kLH6xp9R2zQc5WHY3sw8/a1+tTGeGwUzlN6VifueyLOxu/36TzlLOU7CCEjSN+mnl/aZnDWynkvDnvjrOVbONbyArWvN6dZdVH315zbg+MRXu7NFfh6LeaWrmtiafkFW5mvjK8n5j2+1mLuioeUnywrVGxr6YJtPR4e5VNvLilsNezw4Kv7WvE6whVv/1a/PfbruFh1bo8NL1X3avs5lnjnaKz/uIYyyfa69ppfMmxqqmuuU7wRkreO6/DJw32rNkAP+6Ux6dXmVoy88Vrt6PBpIvv35ruF5RFee/cf7bdHzrX1wYyDQzfzwmuzrpPPeTOW/82hf5PA8dY85LmDY9vjxjUYxbFnsmeQ7bNDvVqw15bd9cQhb42dI9461i9Rk/fw8BosPWNu4Z8eI7K95j6L+u9Mzg/6Phh9Wpi8RDz2+g7ewD/292z4hf5FPkubBy3d0DeRHfw+Ss4BjVsrZz05fQteesa1jntte4nYX8sZ1E+dDx7ZIeXXuzG/j+dbp/xfVPjv9PgZ0jUsvAOM/5MNXA2UdzPxSqQ8V6nWkXQMXDxLvifG/0HF8wn88Pr8UnFmuV4dt5wbWrnfmx/0d/TnOEzpGXi8ExHvLcL7GPkdzev1IuIpOLqxpeWzlPfD8c7Fou69Krnw0rn3ko39WbFxxq5X3z42NntysVoPDB/X+vAC/jH3LU617Lx1Q85cU0tatbY1L1vHdBxaNeXaOIjYtvbGzKkvvz9NJJ8vcR2aGzpcsTHsEbVdra1i1zGvHbfi3DVyjvLSOhbn7zuKEf+2K37X83swuN3iusXf9ZO43KpHX/f2k2bzp7T3JXTvzdtb2sC1xNLpmcdu5X+tHnr1H8WoNze3sNF2WnYfwexjc5znN6E5huubZ47x1NWX9LWl86g97Dsw0fPKHr5+neqXJ57gg8YQc+Cn8uVo2/iifargZGHwk9g0n/Ua8ifJN12D984hzOFa/5ew+dZjvWvlXn08avcun8iGazAvclfVIt5XrHGoD9dwz7zRqxF7cNjLgVvk5EBYAHee9zfYHeTmtfy21lXX4FHED+OIO72ax/P9LOW1aiE5vM38smy29Ok69pL16EiMXnJeiLLPLF/FRaStv2dbb/ynwPNj63gpG635Vyr89dhg5utHwhQ62X5s6756X21b48DzUTE33Shut5hbOQ5VHZKf0Y0t1sb1d270eZb8+zhcn+O5eZ2DDC71sLHsgoyg5KPGrPVc1Rarhtd4vJtTvXGk82PUEosfGm8P/taxj2X/1619rPlF82RPfA7b2KgDPR3eOfwWGF1b887EedSPWdW5M+mBT9Yc2PKVx/O4wDlXyc+9sbTmrz3z8K142zv+0rpuyTOND8/lNZ4fnc9u5RtsW+db5q7HFzlmj9bHdlj56uHMx54rbxmDj6HnU8jexYdPbPu165av07qH86i2djtSZz+mP3GOxfNf/BtX1A3Mu8/9aZ+eMwt/qbYxPqL7Gb7WfOe1TPzEGgG/s19rZNqP46x/UPssnUdz5BaxvHXce1h+LL964/fU5mt90nytrRm+zq2HXe14qzbVMH5pbG5Zz3WNsOTdOr89Nq1rPexvcG7T9yCGn6JpnFtx0PGyjpk8ZLmS/1Mmfo9z2cDPNFO9hzzMWTPtg2xr3x7eQC76zyTnTHIl2bke50a6WnG9ZcyPyHLV7JHeF52e73xMv0nAbwP0O7sCYYTvInkNYmGDPmvcFJ6W7SsH6DeweE89/lcc/y3+lLafY5ts599UQOcg9H/okn1n3yayU/vQw5rHCbWJ5GMtdyZ9rBfbXIO0fGBfYPpq+9njxMeuS7fQZ9UsT+57+tzSzx7WVv20xvVw9NSiWzbWB24jT2fF9TN9h2/II5ZT47nlc4/jyAnU8LiNeytcs1AT1hzVWBq8svK8x/FPnXNNHtHviR7T+eVTqqmoq5gP9DvSUL8QY/y/C+oW4oA6VdQ0wk+oLx9rcR9jEFP8F8/9WL5HB+fJs+Tfu7HuNebQR9s1Tno48Onb/wOZs8Nh</binary>
            </binaryDataArray>
          </binaryDataArrayList>
        </spectrum>
        <spectrum index="2" id="sample=10 period=1 cycle=1 experiment=3" defaultArrayLength="2451">
          <cvParam cvRef="MS" accession="MS:1000511" name="ms level" value="2"/>
          <cvParam cvRef="MS" accession="MS:1000580" name="MSn spectrum" value=""/>
          <cvParam cvRef="MS" accession="MS:1000130" name="positive scan" value=""/>
          <cvParam cvRef="MS" accession="MS:1000128" name="profile spectrum" value=""/>
          <cvParam cvRef="MS" accession="MS:1000505" name="base peak intensity" value="9.0" unitCvRef="MS" unitAccession="MS:1000131" unitName="number of counts"/>
          <cvParam cvRef="MS" accession="MS:1000504" name="base peak m/z" value="141.073319510475" unitCvRef="MS" unitAccession="MS:1000040" unitName="m/z"/>
          <cvParam cvRef="MS" accession="MS:1000285" name="total ion current" value="50.0" unitCvRef="MS" unitAccession="MS:1000131" unitName="number of counts"/>
          <scanList count="1">
            <cvParam cvRef="MS" accession="MS:1000795" name="no combination" value=""/>
            <scan>
              <cvParam cvRef="MS" accession="MS:1000016" name="scan start time" value="2.17155" unitCvRef="UO" unitAccession="UO:0000031" unitName="minute"/>
              <scanWindowList count="1">
                <scanWindow>
                  <cvParam cvRef="MS" accession="MS:1000501" name="scan window lower limit" value="100" unitCvRef="MS" unitAccession="MS:1000040" unitName="m/z"/>
                  <cvParam cvRef="MS" accession="MS:1000500" name="scan window upper limit" value="2000" unitCvRef="MS" unitAccession="MS:1000040" unitName="m/z"/>
                </scanWindow>
              </scanWindowList>
            </scan>
          </scanList>
          <precursorList count="1">
            <precursor>
              <selectedIonList count="1">
                <selectedIon>
                  <cvParam cvRef="MS" accession="MS:1000744" name="selected ion m/z" value="758.381251050058" unitCvRef="MS" unitAccession="MS:1000040" unitName="m/z"/>
                </selectedIon>
              </selectedIonList>
              <activation>
                <cvParam cvRef="MS" accession="MS:1000133" name="collision-induced dissociation" value=""/>
              </activation>
            </precursor>
          </precursorList>
          <binaryDataArrayList count="2">
            <binaryDataArray encodedLength="11260">
              <cvParam cvRef="MS" accession="MS:1000521" name="32-bit float" value=""/>
              <cvParam cvRef="MS" accession="MS:1000574" name="zlib compression" value=""/>
              <cvParam cvRef="MS" accession="MS:1000514" name="m/z array" value="" unitCvRef="MS" unitAccession="MS:1000040" unitName="m/z"/>
              <binary>eJwNl2V0FVcXholfd8+98eAQXEov/Zjn4NDgUCjFW4pDobQUl7g7IUGCQ5Hg7m6hgeJuhULxFoJ+8+NZs2fmrLNmzjl7v+/+ZDkmJYQdk7YEn5DeBJySdmlPSRnmU1K8s1wa6Lwg9fVckJ7rL0nP7JekyNqXJaviqtSq8lVpVf+r0r3PVyW16ZpksFyTLLZrktNxTfK4rkkR7mtS5ZBrUo2wa1KDqGtSk8rXJG/Va9JEzXXpYu3rUpbxhrTGeUM6Fn5DKou8Ib2NuSFVDbglob4lpQTfknI9t6QFobekFeG3pNLIW9KO6FvSwSq3pOHGO9LS4DvSes8daWfoHemK/Z70X/A9qVbUPalN1XvSW/UD6Rf3Aykh5IFUEPZAWhnxQNoe9UC6XPWBVFHzgWT59JeUrXkoLdM9lLYZHkrXLQ+lZ7aHko/zoWQJfii1D38o9Y18KM2s8lBKHPBQcq+SxxgfST/o/5aO1PtbUi74W9rueiJtD34qBUQ8laINz6X/mZ5LWY7n0nH3c+l+yHMpOPK51Dj6ubS01nNpgO9LaYfipbTc+VI6FPxS+qbyS2nx/VdSpY+vpNDPr6SvfF5LzU2vpWLHa8kb+Vpq5Puf5Kv/T+oZ9Z801PZWkiLfSudrvJXWNnkrtZz3VqoYXCGd8LyTkqu+ky7VfCd9qv1OetDsnRR4+Z2U6/tB8rN9kN5EfJDCoj9I3zf6IKU3+SCpdZ+kLbZPUmr4J+lu9Cdps/KztF1TieqmSvzPXImR1koU2itxw1WJIV0qkaLwYYnSh50qHx5rfPDV+TDA5MOvZh8yLD6ssPqwz+ZDkMuHkGAfZtbwISHIl+1KX8pVvvyt9sVP64tb50tHgy/fG30pMPuy3uLLHZsvZqcvNV2+5H30ZYPSj/p6P/ap/alp8Gey2R9FUABRigAe6gPwNwawISiQJ8pAKmsCQRuIzhpIG3sgC12BWA8F8tObQNZogthlC6JOgIJTKgUqrYJqOgVt9Ap+MCiIsCvo71TQM0DJJaWSuQYl78xKvrAp2aBQ8VqlotCgItSqYqBdxRKnir+CVVx7p2KVj5qJCjWVtGoidGpa6tXynGp+N6nZotVwWafho14DJg0/mDX8YdNQotTyWK1lkVHLYZOWR2at/N1a6tm09LRr+c2hZYFTyyGXFq1HS/dQLfP0OvYbdDww6lCbdUy26Vhk1/GtR0fgABm1nkk6Pecdet459YQH6xnl0RMbZGCQ3oCPxcBRp4E7OiN/Wo18tBlZGGzkhcdI/zIjS/xMtFOYKFaZKPUzUzfITB+FmctOM37BZt5rLTzwtXJYYWXaJyv9/O38rLZzTmvHV2+nrsHOLrOd8y47gf4OZmkd3NE7aGFysNDi4EGgE7vCSWulk5NGF7UtLjJtLq5WCkalCKapPpj5xmByIoORAt2gcTNR6+aG3s3vFjdmu5upgR7+UnjopPawXevhH52HZJOHvWYPry0eMh0eCkI8DO3gYb8ihDfKEGqqQxioCeGULgRfQwiNjSGMNIVQYg7hkiUErS0E7CFE+4ZySR3KBkMoD42hhJpD6W4J5YAtlLP+YfxoDuONOpwYbThbgyIYpI7gX3MEjk8R7DZGEqmKolATRXtDFI0V0fL+RlNVG00rRzQDP0XTQVGZI6rKTNVV5ramCn31VZhnqMIVYxV6WKpQbquCzrcqrbRVmaOrSiVbVb6yVyVSVGXsxaq8uFyV0Y9ldNVYp6/GM0M1YkzVGG2W7y3yvVW+t1djjKMa653VeO6qRh23fO+R41A5Dq/Gi6hq5AZVx66qzhVtdW6YqtPfWp3Brur8XLs65QnVOaSpIedFDXTmGpyz1cDqqMFcVw08nhoU+NVknbYmL3U1+WiuySxbTcb41OLLgFq0V9XCpqtFb30t7hhr4V+pNn0CazNKXZu32trMMNQmxFGbJ8G1CTfG8NISQxNbDFPtMRx0xKB0xRAbHEOuO4YrnhjCQmP4PiyGxlExTImO4cSkGN69jaG2Xx2e6+vQ2VaHAnsdKjx1yLteh7q6uuwz1GWzsy7CXRdfYz2ibPVoFVyPNHc9LnrqybWiPpet9eV8ry+Pq8/WiPqcCGzAClUDyvUN+N7UgJa2BkS5GvDc0JAvTQ2JNzfEY2vIZ2dD2gU3JM/dkIlhDZnh34gjpkbgbERnRWOaaBozR9uYUENjtpsaE2hpzEJbY75wNibe1ZjzwY0J9zRmdEhjlOGN6WduwntrE9ram1CtZhMCA5qyJKgpGeqm3NQ05ZShKcPMTdlmaUqQrSm3PU2pV6cpf+m+YLPrC7p5vqB+9BeEP/2C9dpmvDQ1A0szcqzNuGdrRkNHM+KczfjF04zjIc1whjVjWHgzdkY049voZqyp3IzYas3Iqt2M4IvNKPT9kltBX3JC/yUG65cUh35JhdrLfJ2Xah4vdz94SfrsZUpQc/5QNCdK1ZyTmuaM0zfnsKE5DlNztjua0zu0OeVxzen1qTkl6q8oMn/Fc8tXtHB9RZnyf5y2/o+T1f7HEkULfGwtWOdugbJyCzTVWxDiL3FWJVFFI/GnTuKKSaKuRSLFKVEYAC/kEt9JLqUrtFBJD70MsN4IcqminwX2OGGUXDp+DoMTakGEVnBeL7hhFjSyCtp7BONrCVa/ERTrWtLJ2JIttpYYHC350dmSg66WeNwtuR7RkkZRLQk2tWKCuRVlllb0CGqNVtWaUF1rJulbU9fUmhRza/6ytAZba+bbW1PhaI1UrTW/advQxtIGa3Abznja8NyvLftVbelgacsqa1uC7G35zd2WxwHt5PnaMVnfjiuGdoxwteNEcDsWRrTD4NeeWkHtWaFpzxB9ew4Z2hNpao/T055d/2vPWFUHMnQdiDV2YJS1A2dsHejo7oCyegfcxo5MNnXkurkjt0M6UhLekRMvOuIO+JrB2q+pYviaR6avOev8mh6hX6PRxnJWH0s9Yyw5pli+scbiccQy3RnLHVesnE+xtHsfy8DATjxVd+K0sxPZ7k7sCuska39nUm2d6e7sLK9dZ2Z4OtMmrDPjozpTy6+LfE66kKjuwlNNF7rqusjf1oUZpi48MHfhV2cX2Vd0QXJ3YbmnC2PDupBRrwtDznfBqOjKNVVXLhm7stjSlVH2rrK2deULV1cCPF05G9qVRuFdKYroik9UV/rX70pVb1eOq7pRx9yNQfZunHB046O7G5/rdqPFs26yfnWno393tmu6E6brTry+u1xHu9PD1J3d5u6k2LrTx9mdA67uVHN3l7W8B1ZTD7629SDE2YM4Vw/2hvTgWHQPjmt6Uk/XkxW2nhgdPZnk7MlmT09CQnsSH9aT3pE9uafqRbKhl6zrvSiy9yLQ2Qt7WC9mhPfiSftezC7rxTflvRj2vhfdAr7hvPYbVhq+wWL6hmnmb+hmk6nyDVcUvXFre5Og600/Y2+09t7cc/Zmp7s3v73rTV9HHxoF96HE3Yda0X0Yrf2W4fZv2RD8Lbfyv+V+QF+K1H1l39OXX3R9eaDvSzdjXw6Y+lLH0peHzr4ccvflpPo74o3fIdm/o9Txnbx233E19DsWxHzHKH0/bhj60dHUj1rWfhTZ+vHY1Y8+7n6c9PQjQN2fRFt/Kuz9GebszxVXf3Z6+lNWpT8Ld/enetAAMA4g2jKAfOsAFPYB/OoYwGPnAE67B7A+dAD+UQO4W38Alk8DGOY7kJH6gRw0D6ShdSDLbQNxOQbKtWAgn1wD6RY6kKYRA1kdORBP9EDSfQcxIWAQp5WDmGYaxEvzIC7ZBlE3eBC2kEEkhg6iWdVBaPYOoodhMFrnYKa7BvM6eDBDPYO5FjKY2LDBHAwfTOPIwUyqPhj/uMGcfT+YR4oh7NQNwdc2RK7jQ2jjGUJw5BCoGEJH5fdE6L/nreV7nBHfU+vd97RQ/cBW9Q84DT8w2fIDL60/UDvsB5a//4F+QUP5QjsUm3koqZah/OgaSsuwoQyqM5T1H4cySvkj32l+xFT3R85++pGJhmGU24fxpXsYy8KGoY8exnLzcMKtwym0DScweDjT3cN5EjacRYoRvDWNYJxlBLcdI9gYNYJalUfwQjlSzpuRbA4eSV3PSH4PGYmy2kguKEbR1DyKJa5RBEWPorFuNAscowl2jcbqGc3sqNH4VB7NYusYwu1jmO8YQ07IGIxhY5hTZQy+1cYw7O4Y9gSMpYlqLBt1Y2UfOJalrrFEuseyyDOW0NCxuCPGoqs9lgPKcezTjGOPfhw7rONo7BrHhvBxrI8ax9oq46hVbRzf3h4n14mf6BT2E+dW/MT50p94rBjPSO14WUfGM8Y2np/c43n1dDx6wwRM5glkWyZgtU3A7pwge5UJuNwTKPJMYH7YBJZUnsDvip/ZZvyZr2w/s9/+M63dP/Os/Gf+CJpIb81E2X9P5KltIq+dE5lYNlGuFROZqfqFJO0vcv7/Qi3lr5w2/0pn669csP3KTeevjNFNYpJxEoWuSawLm0SDiEk0s/zGi/DfUFX9jSHGyTwxTeYny2Rm2CejcE7G6p4sf9dkIkMnsypsMtsiJ9M8ejLPYiZzJ2AKPpop1LZOweuYwvDwKbyKmMKkqCkYq01hRa0pNNVOZbhtKtaQqcwPncq6iKmcVUzjG9U0phqm4bROo8Q2TfY20xgYPo0nEdNoGDON75TT2a+bLnvT6RiM03lkmU6DxOnsTZpO25TpzE2Tn2VMZ3zWdJJyp9PDdwZ7gmbQVjmDJ9oZTNTPwM84gwazZ2BKmMFlmRrJM9iaMgNl+gxSHsygqd9MRipn8k41U+7XZso90ExeG2fSteZMfHrOZFPCTPqmzqSJYhZpqlm4NbNYrZ3FON0sfAyz5Bo8S/b5sziYMIukxFmcypvFh6DZHFLMpptqNm71bH7XzGa8dra8rrO5M2c2+3PkZwWzuV1pDs+D5mBWz+GqzGfdHL4xzmF1whwKUubwOm0Ou9PnEJs5B0fWHALz5sg9bBwnNHH01cXJfjKOHYY4Zhnj5PoWxyBnHFeT4hidEseAjDhqZMbhzo0jWBvPA5n1unjZA8QjDPHojfEsNsUzyhyPrzWefFs8NRzxhLrj2eSJl+eIZ0hGPIez4rk/N57tlgQGpiZQkZZAlawEhmsTOW5OpJYtkaquRF7JdJmViD0lkXsyg7VJHNcnEZeQRJfEJP5JS6JrZhKtApNpp0tmpjWZ35OS2ZQlx9nJdMpJ5rYiBdvsFDrFp1A5JYU7xSmUqVIZqUnlZ0MqpeZU2dOmUsWVimJ2KhPiUjEnpBKakspTmd2pqfRJT6UiI5WA3FQ+BqURZ0qjRa80MpPSOJuaxo3AdJ6p0umvTZe9Qzpjjemsm5Iua30G1bUZcr+YwdSEDGITM2iUlkGQNpMTtTIZkZRJ8+RMeqVnUj0jk0BFFq81WRzRZhEVmcX2GVmsjMuiMDkLU1oWPQOz5TOeLZ+XbA5osxmqz6aZIZvNpmy2TsjmTnw23yZlUyc5m87p2YzLzma9fw6fg3KYpMrhuDZH9no5jNXn0NKQI9dLOc7MoaYxlz9NuVS15bLUkcuw73KZ8VsuvyTlMi4nF3deLvMKcjn1LpefDHl4THmyx85jrCuPn4bkMSkhj2UpeXROy8OoyyfLkM8+Sz551nxZP/P5b2o+s5LzqZOaT6OsfC6qClirLiDFWEBAfAG6lALuy4y9W8Ab1Vyuz5nL46S5FKbMZVzqXMLT51Ihs/vDXKzqQg5rCinWFjJBV8h9WyGXZxVSOruQC2mF9MssJFs3T9aFebJ3m8db9zx+6DAPQ+Y8DmTNo0rePC6VzcPqU8QORRHZyiKaGIswmop4LDPfUsTC5CL+9SlmobIYpbaYuzK7dcXyvxSzNqGYlynFnE4tZnlaMd9mFHMkWx6bU0xDzXwm2uZTljSfuJT5fJk2n+X587kftIC/nAtQxi2gZ8YC9FkLeCyzWrGQQaqFZFkXciJxIY60hazNWEhYzkI+ygTMW4gpYBFxikV8pVrERu0i2ecukr3AIvxMi6hrX8SBIYv4PGsRzdIX8W/GIlrnLuJJ8SL8TyyiprKE6doSOa9LZP0tYYSlhHbWEtrPKmFRfAnTEkoYlV5Ch4wSqmeWoMgq4U1BCfuUi+mjWSzX2MVyz7CYDYbFjDYtpqN5MdfiFjMiYzFLchczIH8xfx5fzEf1EjZalhDUbAlhc5YwOXEJfZKWcCl1CedylnBcuZQquqW0tCxlRdpSqmYtRbl7KZveLOWKehmF2mX00S/jmmkZ81OXcSdrGa39lsv6v5wJhuU0Ni3Hlb6cPZnL6bV4OT+oVlBDs0L26iuYYFzBQvsKaievYFLGCr7NXEGdwhVcKFrBtuIVTF6wgmnKlQRbVnLAtpKl9pXEO1bSJnclm+euRPNhJcMdq+gevwpX5ipG5a3iRuEq9i1exfd7VvHny1Vs91tNm6DVzNesZoZWjvWrqWlYLevHal7J7DSvxuiUr5NXY0tazTuZAymr6ZKxmkaZq2Uv8jtfq3+nu/l3TvisIVa3hrvGNRwzrWGNeQ3f2tbwddoa6qevwZEhv8tcw+yAtdxXraW1YS21jGtlL7OWlda16FLXsjRjLd6ctUTmrmWT3zoqqdbRwbCOKc3WEZSwjn9kElLWyWdiHWPy1qEuXMczxXpZg9bzzrWeJgnr5T1Yz3/Z67kZUMpUZSn+ulLO6UvZaShlrLmUbyyltLCWYrCXctNRyvd1ShkRV8rV5FJWp5YyKKOU+lmllOeWsiOvlN6FpWxYWMrMklJG+W/gjWID69UbKNBs4Ip5A2lhGzietIERaRuYmb+B0YaN9DJulD3WRvKmbqTLjI20SNlIWcZGtmVuZFHWRpKzN9IqbyMG1Sb6Gjfxj3UTX8/ZRET8Jm4lbmJj8iZaZmwiJnMTzqxN+GZvIid/Ew9fbWKC32bmaTbLfdlmxs3ZzPrUzYzJ2MyVvM0odVu4qd/CBMsW+lu30Mi+hfCELVTJ3iLn3RYe5m5hb/4WcuduYcS8LfQs2oJjwRZUq7fw3LSVa+atbLRuJcm+lXeerfyUspXG6XKcuZUHWVspz97KnpytrMzdyoz8rbiLtqIo3kr0RnnM+63UD9gmn8NtZDm2MdW5jeCQbdh7b+N2yjY0i7cxQ72d8Y7trJ6zHZ+07aRnb2dyznZ+zN1O3YLt8n5u561M4YLtxC+Uxy7aTpsP2zmv28Fgyw5q2ncQ5NxB39o72D9rB0lxO/glfgfd8nbgmbtDzrOdnE/eyYK0nQzL3Mmz/J2Mn7+TYuUuWul28cy0ixvmXayy7WKufZfsk3dROmeXrC27aJ8sv/fZTRXtbg6adrPIspvptt34z9rNK5mY9N1cz97NrtzdJBfs5pB6D4ONezDb9pAZvwdS9hCZtofXGXuIy99Dz8I9aNR7+SCzV7+XdYa9CPteGjj2Eu3cK2vUXraH7mVE1F5qT9zL0vS9xGXuZWLWXprl7cVTsJfPc/dScFaOlfs4pNvHJPM+hlv28ZV9H3Uc+/g3eB+XPPuo6LCPysX75J5nPztd+xmcsJ+Q1P34pe/nl4L9VFcc4LL2ALmmA4ywHqCR8wAbex3g21kHuJ98gICiA7QIOsg+w0GWmw5SaD7IT7aDxMUf5E72QdbnH2Rw8UG+WniQNRUH+dV4iAHmQ/LaHWJC0iFaph2iafohamUcwpp1iMt5h+ix6BCEHubw1MMMiztM3eTD3M48zIWsw4yZd5ghRYdpozmCV3uEQNMRSlxH2DruCOPTj/Bd5hHq5x4hJP8I5oIjvCqUx62WnymPkuo4ykznUX5xHWVk8FG+DjlKt45HqdH5KFcTjsp7f5TpmUcZmCO/yzvKx+Kjcs07Ssnzo/ygPyb3xMdoZzom97fHeOk6xrr4Y3TKPEbrrGM0yDmGPf8YuoJjDDIfZ0jb4zxMPc6F9ONsyD7OwtzjDJ93nJpvjrM64AQJyhOM1pxg468n8CSfwJpygoC0E7xOP8HVrBOczDlBkeUkOdaT9HWfxBt2krTck3yx8CRjPpykdsApHmtPcV1/iqOmU2yznGKK+xTvc0/xOu8U0R9OcUR5mnzDaUbZTuNNP02dbaeJUZzBoD3DOdsZxseeof30M3LtOMOrtDP8k35GXuczXMg+Qwe/Mj4ZynhlKmOXu4x5EWW0SS+jfnYZkXll8vrK8b9l8n6fJcN6lomuswwOOUuX5LPUPnEWs/IPPmr/kPuhP9jR6w/+jf+D0oI/WFT0B8XFf+AbWM4rZTm3dOWcMZez117OTkc5X80ox5lSjj69nCcF5VwtLmdWwDmmBJ1jmPYcvczn5D7rHPVCz/Ek+Ry308+xMOA84+znGe46z9Dg83zvPs93oecZkChfk87TPe08bXLO0yvwT7yWP4kJ/pManj/5PvlPvi78k2bL/mRW9AUM8RcIyLzAh7kXeF94gXfzLvDvwgvM971Ipvki6daLtMq6CHMv4l1+kSabL1K7/CKRn2V8LhGuvUSY7ZLs7S8REiYzVY4T5WdZ8rtcmTyZgktELLhE1IpLCM1lWlsu08YqY79MW+dl2rkuM2PSZXJyZHIvU1B4mQDLFbTuK2SnXiE37Qr5GVcozrnCgrwrLC28QgfNVfo5rjLAeZWRYVeplXqVhplXGZJ5jWLFdfZYrnPccZ3roddxp17niOkGTzw3mNvpBh1m3SA++wZZeTf4vfgGe0pu4FXcJMNzk77pN9m4+CbrHbfY7rrFq9xbtDXclvfgNkNttxlpv02c+zY7E2/Lnv82V9Nv81/ObarMv83+HbfRv71NjY+32WG7w0nnHd7/doevk+5QlH+HkoI7hPndJdN6l2L7Xda77nLQc5cTIXc5G3qX4wXyde5dLhTe5V7RXX5X3uOo9h5vLPcID77H5Nv3uGG6z7/W+/g77qN23mf/3PtcKrpPdc0DdoY8oGbaA1pmPmB03gMGm/6S5/+LYSl/kZrxF5d0D2ngfEjL1IcMz3zIB/0jIi2P5Nx+xP/sj4ia/ohlqY+olP+IekWPaBj6N10T/iY77W+K0/9mRcbfHMv+m/Kcv7me+zeK+38zMugx90yPZX/wGJfjMVmRj4mf9ZjHKY+JzJLjeY/ZY3uCr+cJztAnTK/6hHGFT0gsesLyiif0Vv4j780/+Dr+Qef8h025/9Cm5B/qaJ7SXf+UBPNTvpz4FHfgM7L0z1hgeIbC+YyJ855xxPGc267ncs/9HHX2cxrmPYf852xc8JyuIS/YGv2CqdNeyH3VCx7NfSFr5Qt6f3rBDPNLTjpecsX5krfBL2ny20uqpbzkRsFLqs9/SdMFL5mw+CWHT71kyPuXbDG94oj5FVcrvyI27hVTE1/hynlFQdErLix8RRfDa8JDXjMm8jUVma+ZV/Safxa95mPJa7RLXqNI/peRmf/SKPQ/Tuf/x82C/2i94D8afPiPfro3HLO84dHMN0QvfcMvlrckWd9yzvmW85lvKZ3/loML3nJk7Vty/CsYYKjgD1sF7uAKJoVV8LFKBREZFbTJqqBPdgUzcivIyauQ+40KhpRU8Nj9jlWj3vFb3jssPu/xGt+zyf6eJoPfs2TOe+7nvWfc/PdUWfEeneUDtdI/sCfvA//4fZR94EfmZnxEmvtR7l8/0XzCJ/TLPlFJ/Zkjls80cH3maVAl4a+sJEanVRID1T7iqYxH5yNWW3zES7uPaNbJRxyVudnZR6TM9BEBCT5iZaKPaJjkI64k+4jfP/iIkiBfEav3FVJrX/EhxVcsPukr6pzyFZf8/YRL6ycki5+gpZ94Ge8nVpX5Cct5PxFt8RcDm/mLhm39xfD2/qJdrL9wTvYXU5L8hTfLX6zK8xe/lfuLqm0DhDcjQPTODBAPZep3ChQ7kgLF7NRAsTc9UGj3BArvmUBxUma2I0gs/SpIKNoEiXeBCtFEqRA9VQohdApR8pVC3BqgEAPOKcQQk1JU6aoUE9OVIihDKSqylSI4SCWGtFKJnEMqEaVUi2SNWjTXqcULvVocNalF/Y5qcauLWmzprhZvzqpFuEIjLsdqxIZ9GjH0gEb8e0YjZl/UiMpttSKnk1b8eVgrhil1Il2lE9UknXjUXidy4nVCla4TBzN0Ylm+TkQf0IkPSr3w0+lFnkwPi14ct+vFU0kvBrbSi60d9OJGR73wj9WLGp30ovogvShI0Attil70TtOLA3v0ovtevWhpNYjPMw2iT6JBbE03iMllRrHmqlFEqUzijtokfmpuEpW/NolfM0zi+kmT+LbMJF7ItCw3iTN+ZrHIYBanjGaxINYsemabxbhyszh23izaXTKLA5JFdOhoEZldLOJGvEW8TbaI84cs4tkxi/DFKtp0sYoJXa2iZrxVNCmxilNKm3hqt4mBI20iO84uflU6xJJODmGIc4j+aQ6RkOUQuSqnuNjOKaZlO8X6HKfYd8QpdmpdYq3NJW7ZXcLodAlcLvG/MS4RGxwsMqcHi5G5bpF52C3q+XvE3D4eEZvjEY9kuuZ7hP60R6yUeW4MEX0sIcJ6LEQ87RIqEruGirdBYeKCJkx8kRQmZh4ME/ayMBGkDBdBCeHiWqJMTrjY5I0QB95HiE6WSDH4UqRgdpQIT4sSnYuixKo7UWKFJlr83C9anMyKFo0Lo8WYsmgxTFFZjLlcWZipIvodqSLKLlYRfe1VxW1RVZQPrCpqqaqJgm7VRGJCNXHDUl2MX1Zd7LbUFGWzaoqxs2uKfyrVEpPLa4mf29QWwcNqi5sza4vy+bXFpD9ri3uqGFFNEyNMuhhx1xgj4kwx4n89Y4RffIzYkxIj/joQIwaciRH1WtQRQ9vXEckpdcSSsjriQnkd8apzPbHiYD3x3fl64l+/+sJtqi8ex9cXNQ80EO5DDUSCvaGo7Wgodv3YUJQnNBQzTzcUZa0aiUudG4mTcxqJvNRGYldOI9E9v5GYf6qRuFHWSDz5q5HYrWwsKgc0FclRTUVst6biau+mwtG/qfjldFN5PZqK8HivGJ/gFUcTvWJMklfsTfWKH9O8wpTuFbtktmV6xYAsrwjK9Qr/fK9YI7NqrldUFHlFSbFX/DvfKxYs8Io2C73iaYlXtFjiFRFbvGLTIa/oetIrlp2Sx572io5lXvGfzMKzXtH2D68oKveKVue8Iu+CV3x52SvSr3hFyjWvaHTdKxJveMW1m14x845XTH7gFY81zUWjzs3F+IHNRYHtf+LQlZYiNLyVGP9LK7G3U2tx89t24ud2HcTh6bHi95U/iml//CTa3xwveiTlC+nvQjF2115xjeui+PU9ceLDA1F6+5X4P6LlfZg=</binary>
            </binaryDataArray>
            <binaryDataArray encodedLength="668">
              <cvParam cvRef="MS" accession="MS:1000521" name="32-bit float" value=""/>
              <cvParam cvRef="MS" accession="MS:1000574" name="zlib compression" value=""/>
              <cvParam cvRef="MS" accession="MS:1000515" name="intensity array" value="" unitCvRef="MS" unitAccession="MS:1000131" unitName="number of counts"/>
              <binary>eJztWNmRwyAMpYTtaHFnW4pLSSkpZe2xySgaBHpCMpPjQ0McELqfZKf095t8KB/rbVvTstG25nysPV5+JhW+kzR3FMqn3FUh/7EH3C/d0dMRsQE5ewUf9VPNXhprup/JmSzw1mTRewovkodFNpJ/2rO9mFP9d/pZjprY6X6ukD2DsaVUk4vabOHn8ezpJPm5JYvGbz3rvzxTGTQvPXxai/uTzQYZD/2XY72RPOL1pcUfj3yCeaiOQH2hspEc5LjVy88I4timlS3WCoh1yH7PR1a/8Zrkv7mtI5jJMVnSv9ZzLHK57FLDI3ni4XNqj+RnLZ+XrrV4cFxDa5/esQK1ofWttRb4Pvf9lRiEykR6MSrr6f8GRiO685hH+tbLF8g9Vnu8eh2qq5dMFLdG7Wr1Kf68z2hlZhuxucXrPed51QWNC4IpXjOFxd/S+dIz7lmOP//Pioua3obkgoUngkbyzsOHHrNwhL9aM6h3bXvZPjpvRttXq9GrcE+6T9Ofeu8jLTsjbfHS14t6GKyNSdR8hdRSLYYSfnn3ZovOM95JJD1HdbnCllbOaWfWq7Hrk2kGnkXbgO57yH5Fv0XH4pN90ppVomevKJ4Zes7Se1aMat9Yor71fOl1yPN7wbvr9q2Xeb7X6FDiY/nO6/UO4U//MnugyQ==</binary>
            </binaryDataArray>
          </binaryDataArrayList>
        </spectrum>
        <spectrum index="3" id="sample=10 period=1 cycle=2 experiment=1" defaultArrayLength="25403">
          <cvParam cvRef="MS" accession="MS:1000511" name="ms level" value="1"/>
          <cvParam cvRef="MS" accession="MS:1000579" name="MS1 spectrum" value=""/>
          <cvParam cvRef="MS" accession="MS:1000130" name="positive scan" value=""/>
          <cvParam cvRef="MS" accession="MS:1000128" name="profile spectrum" value=""/>
          <cvParam cvRef="MS" accession="MS:1000505" name="base peak intensity" value="50.0" unitCvRef="MS" unitAccession="MS:1000131" unitName="number of counts"/>
          <cvParam cvRef="MS" accession="MS:1000504" name="base peak m/z" value="1881.961907025978" unitCvRef="MS" unitAccession="MS:1000040" unitName="m/z"/>
          <cvParam cvRef="MS" accession="MS:1000285" name="total ion current" value="10794.0" unitCvRef="MS" unitAccession="MS:1000131" unitName="number of counts"/>
          <scanList count="1">
            <cvParam cvRef="MS" accession="MS:1000795" name="no combination" value=""/>
            <scan>
              <cvParam cvRef="MS" accession="MS:1000016" name="scan start time" value="2.339883333333" unitCvRef="UO" unitAccession="UO:0000031" unitName="minute"/>
              <scanWindowList count="1">
                <scanWindow>
                  <cvParam cvRef="MS" accession="MS:1000501" name="scan window lower limit" value="500" unitCvRef="MS" unitAccession="MS:1000040" unitName="m/z"/>
                  <cvParam cvRef="MS" accession="MS:1000500" name="scan window upper limit" value="2000" unitCvRef="MS" unitAccession="MS:1000040" unitName="m/z"/>
                </scanWindow>
              </scanWindowList>
            </scan>
          </scanList>
          <binaryDataArrayList count="2">
            <binaryDataArray encodedLength="98772">
              <cvParam cvRef="MS" accession="MS:1000521" name="32-bit float" value=""/>
              <cvParam cvRef="MS" accession="MS:1000574" name="zlib compression" value=""/>
              <cvParam cvRef="MS" accession="MS:1000514" name="m/z array" value="" unitCvRef="MS" unitAccession="MS:1000040" unitName="m/z"/>
              <binary>eJwM12V8XGXex+G4jFsymUkycXctDmW+hWpc6jgsrgvFqWtc2tSLLIss7vsARdrSNm5NjeILCxRZWNjq83txfZJz5r7/lsyRny0n/GvcJ/wve074P/ae8E/EnvCfk3TCvzDlhH952gl/ScEJf177Cf/kjhP+us4T/jd6Tvj3bjzh/3nzCX/O9hP+7X/Tns9P+H/4+YR/W8RJf7XjpH979En/a+6T/p+8J/05vpP+ixJO+q9POunfm37S/27nSf9Q10l/+aaT/o3bT/rPPnXS32k+5be4Tvlnuk/57/Gc8m+JPeV/Oe6UPzjplN+dfMr/Ze4p/595p/ymglP+m9tP+Z/pOuU/b8sp/6Ltp/zHnjrlf+GlU/5O02n/M+bT/vcsp/0j1tP+b22n/Q7naX9V9Gn/de7T/gdiTvuf9J7298ed9n8Zf9r/p++035R42l+efNq/Jv20//g5p/27lp/239582v9C22n/wQ6d6zztn73xtH/9ltP+A9tP+yf/7bT/EssZf5fjjP/76DP+ybFn/It9Z/zrE874n0884/8w6Yz/QPIZ/48pZ/xBaWf8BaVn/JvOPeOf33rGf1fbGf9v68/4DT1n/DM2n/FfteWM/76tZ/yPbz/j73/8jP/pf5zxu14940/oO+OPNp31H4k664+IOeu/Mu6s/974s/63Es/6+5PO+r9KPus/kXLWb0s769+Zd9Z/d/NZ//86z/pres76/7LxrL9r81n/c1vO+ie2nfUf337WH/L4WX/sE2f9C/921v/l8zoXHkCRMYARUwALzQE8bgsgzx7AN84AXpkaQM+sAFIrAthTGcDRqgBurA7gNzHWBnBqVQDZawN4XSavC6BXvmwK4PbmAFa0BJDVFsBrckl7APvly44AbusM4JZ9ASzbH8Cm3gAy+gK4qD+AfXLrYAB/yrKhAGzDAWyWjJEAXpWLR7VGGsYC+EJuHQ/gf2KfCKDxsPIdDWDOvwIoiQxk3BDI1cZA2syB/GwP5EFHIOHOQDokwRXIc/JhVCChlwby8fRAjswI5LeZgZgqAtkgKZWBvCjnVwWyR2qrAzkmf9QEsrQ2EGtdIJskoz6QlXMCef+GQOJXB/KMVKwN5JBcvy6QR5oCMTQH0i3ntWpPZyAD+wK5pzeQgL5AYvoDeXcgkGmDqlmuHgrkuISNqFapGg/k65AgrjQEEWoKol185iCelY8sQVRagzgii+1B9DiCeMUZhG1KEN4ZQbw/M4iZs4K4riKIX+SRyiAMVUGkVAfxklxQE0R9bRBXzNG65UH8uiKI9auCaFwbxKl1QaxuCiK6OYiCliDCO4L4rDuIC/cEsU8aPwni3d4gpvcFcU1/EA8PBNE9qNhDii17h4NoGAniS7ljVPHk/eBgfg0NxhQeTI+kRwTzqlwSGUyv3G0MJsAUTJN4zcE8LaWWYHbKLGswh+QGWzC/yWJ7MBZHMJnOYF6Xflcw30YFc1VOMFkEs+CyYP4tIVODeW5aMOdMD2aX1MwI5pjcMjOYlbOCya8M5p8ytSqYMbm6Opif5KGaYPbVB9PYEMxXcqYxmOhlwZhXB5OxJpjJa5VTvlsXzL1NwQQ3B9MqNW3BnGgPxtUZzA4Z2x2MYW8wafuCeUUu2R9Mn8ztDSZ+IJhJg6pLTgwH8/hoMAVjwbz0UzB7QkOoMIbwF1MI/5Wl5hDslhC2Sq41hLflMlsIV9lD+EkMzhDWy9zoEL6V3d4Q3CUhVE0P4eYZIayYGYJrVggFFSFMrwxhQq6rCuE/8lh1CJaaEH6sD+G3ZSGMrlLc1SE8vCaEDWtDSF8XwqsyuSmEAfl3cwiLWkLoaA3hxbYQLmwPYXZHCN9IS1cI8d0hfL4hhOv3hLDkE9W6L4TL94cwJj/3hrCxP4TMgRCGBkO4Ykh55cHhECJHQkgdDeGSsRDmj4dwzYkQvg8JpS8ilBdNoVxoDmWOJZR/SZstlAR7KJ84QmlwhhIQFYrZH8rGqaFkTgvlDXl4ZijGWaFkVITyuvgrQxmSH6tCebA6FENNKBskvTaU1+TSulAW1oeSNjuUV6V9WShJy0P5dqV+rlH+taHMXadjubcplJBmrZGkFtUnF7aGsl/mtmmNXNiln92hTNkTyqZ9oYz2hnJNXyi/iGUglOzBUN6Wy4dCuXY4lMUjoRwYD+W6A6HkHQql4Fgo8yPC6DaEMWgK07U5DIM1jNdtYQzbw7jKEcZP8lZUGNe6w9idH8Yv/jDeuSyMpdPCKJgRxsyZYRyWm2aF8aesrAgjqjKMJ6WkKoyq6jBO1YSxtjaM8vowdknA7DD+Oj+MjOVh/LwyjC2rFXNNGBNrw3RNC8PZHEZhSxjvS0VrGEfl5rYwVreHEdMRRllnGB/LHd1hnJXm9WGc1xPGXnn/4zDq9oXxpQT2htEqCX1hvCBzB8L4ThYNhvHacBibx8OYNhFG21dhLP5RvweHs84QznmmcPbKv8zh3GsJJ9QaTootnMn2cAblCkc4x+VhZzgmVzibJDsqnLdlanQ417vDmXdZOBFTw/V/Es7o9HAWzwzHPiuc7VJQEc6synBuqQrnpKypDsdTE86k2nD2yD314ZRcFc6Hcsc14dy9LJyD68L5S1M4f8iK5nCiW8J5Skpbw/lYatvC+ULuag+ntSOcvq5wFnSH84MYN4SzUbJ6VKN8vi2cO7eH88LjWve+zn2kuj9WvD3avy+ctv3hJPaGc3FfOP2ysD+cH+XhAfU7GM5myRkK5x2ZPqza5MaRcNxj4fxNysfD2SX1B8KZ+Vk4TT+HYw6OIDckgpvCIjgnMoJP5F5jBGGmCLolzRzB6zJqieAaawT/kSW2CIocEXwgnzkjuN0VQUtUBBe6I1gQE8FDnghW+SJozo3gRSLonxLB8csiePjyCP5vWgQzp0ewdmYE3lkR7K2IIKI6gsyaCN6UA7URXF8XwX/lnjkRXDpfe26MYPd9Edy1JIKXl0VQuDoCX1MEL8hFzYovx1sUvzUCc1sEee0RvCuzOiJY1xVBXHcEX78aQfueCIb3RnD1PvWwPwJHbwTFfRF8KDX9EQQOKv5QBJOHI7hqJIJfpGg8guoDEQSdjqAkOJK7QyPpCIskJTySkYhIromM5D+yzBCJyxjJk1JnjuQruccSSYg1klRbJFPskYzJdY5IolyRPCVlUZHskvroSE7mRXLHxZG8Nl1rZkbyuyyfpbUVkfxNyisj2S0NVZH8S+6rjiS8JpL1MrUukglZ3RDJM42RGOdFEn9lJIF/ieSWhyNZuDiSquWRfC6BKyNpl+RVkbwiI6tV9zrVI2VNit8cyTdyX4vityq+vNWmHO2RHJQ1nZF4uyLZ3x3JQxsiydsYScWmSJbsiOTjJyL5+kl9/kEk538YydZdkVTuiaRtr3Lt06x6Nac+9dSvfFI+oJ6kcVA9yaKhSCKGI+mRrJFI3pHpo5GcGotk3XgkF01EUnM0kn1fR5IRbOAtmRpiYG2YgQsiDCyMNPCowcAHJgM1ZgNfyN0Wg/4GBjolzWbgDbnMbuCA3OAw8KesdhrwuAw8K+dHGdgv86MN/CAPuw1YYgxslQKPgZ0y5jNwx6UG8mcZeF+qKgx8JndWGuioMug5y8CUGgPjcn2tgT9kVZ1y1Bs4r0Hx5YdGxZ5tYNscA9XzVN8C1X+tgYO3GMheZODMAwaiHzMwZ4mBvOUGKlco7moDr8mUNYotN6xVzCbVLb3NBha0GPQ9MGBtM7BditoN1HYY+GungbAuA92S0W3gxY0Gft1swLXVAH9XjOcMnH7DwF0fGQj+WDPaZeDEHgMX7TPomdXAlfsN/CJLeg082WegrN/AbmkcMPCt3D9oYNOQgXeHDVSMGDgmd4waCBxTrQdUq9wwYeDnIwZu/9pA+x8GFp818ESAkcsMRg7IWpORf5iNXGQxMiBXWo38IkttRlx2I0/JHoeR2U4j38mDLiNVbiPpXiOHYo286DNSlGFkZIqR49ONPDrDiH2mkZJZRv5VYWRRpZFNVUZyq428K5/VGLmz1khnnZGbGo2clGvmGdn8gJEzi428stTI6DIjV6xWHeJaqxqkfJ2RT2ROk5Hv5aFmI+YWI9uksNXIh1LbZuQrubfdqOdnIz2S3WnUfdFI+3rVutlIzHYjz0jvDiMFzxipedbIzBeMBLxkZN1rRnyva//H2rfbyKw9Rj1Hqs/9Rk73GmnuM5LYb+RlGR0wcv2gkT9k9ZAR77CR5+XCEc1Rrhw18qssGzMSNW7kadl3wMi8CSM/SumfmkOQiaQIE+ORJv5iMLHWaCLeZOIF+d1iYqXVRIzNxLNygd1En1zhMPGLLHGacLlM/E0mRZnYK/OiTfrumCjxmPjWa6Ii2cRgsYmHLzDxld/E29NNHJ1hon2WSe+XJt6QqZUmDsrNVSZaqk28UmOCWtVTZ+I/801su8lE4AMm/MtU10oT/11tYmCdPmsysbzZhLvFxDNyfqtqa1Nt8nSHiX2dJub2mCjdbOK7LSY+2m7ivr+Z+PIZEy99bOJ/u01M3msitle99qvXARPPDZq4cEjx5T/DJlaMqP9RE7+Oq7cvTNi+NVETZCYiwsxfjWbCTWZ6JMds5l2ptJj5Qu6x6tiuY4eZz+Vup1nPI2Y+izYzM9nMW5PNHLnMTOBUMx1yZLqZ22foeKaO5a1ZZo5W6LjKTKekV5uZXqNzcnutztfpvLxVr3MNOteo4/lmuq408+nVZj2jmMm80cysm5T7PjO5i828J9VLzNy71Mz7y81sWmUmf7WZnWJYZ+aDJjN1zWbdA8zc32LG2GqmsM3Mh1LfbuZf8kCHGVOnma1S1GXmI2noNuuZ18yD682YN5jZLsU9ZnZJ40Yz38lDm8xYNpvZISVbzOyW2VvN2LabeVzKdpj5+QUzr3xi5qZ9ZpJ6zdzcb6ZtwEzKoJmpQ2YOy63DZgJGNCNJG1X/Mn1MM5Dbx80EHdAMJGPCzDsy86CZY3LXITMhh81kHTHzf9JzTH+zz8xcHGDh0hALo3JDqIUTsi7MQkK4hVeECAsH5KZIC6ck2WjhcpOFQ3KL2UK7xcJ0m4Ugh4UMp4V3ZJbLQmi0hQ2S7bbwrlTFWPhCIrwWChMsfCSlKRY2TrGQe5mFmsstfC2GaRa2SMMMC9/JgzMtWGZZ2CGlFRb2yJxKC49WWXiq2sI5NRb2yYJaCz9LdL2FZ+T8Bgv98lujhZWzLXjnWHheLp5rYe18C+ML1ctVFv6+yELLUgtTl1s4LIErLXRKxir1sdrCMQldq14kZ52F92RLi3poVQ/S0GbhoXYLj3dY9A5g4ROZ12XhR3Gut9C7wcLyjRZiNlmI32bh7E7N7AMLn35k4as9irVXsfYpzn7F6bVQ3m9h/oCFn2TJoIWoIdUoV41Y+F1WjVp4YUx/pwMWmiYs3HpYc/vCwgUhVsYjrPobWUkxWplmsnJEui1WKm1WvpR77VYiHVY2S4HTyncuK7ZoK0/IXreVZ7xWromzMjvHStxUK6kzrUyfZeVTubPCyoZKKzlVVmqqrSyqsWKqtbJN5tRb+UGcjVaummNl5Vwrk+dbGVti5calqklSlivWCitHJWSVlfdXK84aK+Z1VrZLaZOVuc1WjktUq5W/y0Cb6mm3Et9pZaLLys3dVt1DrIRvsvLBZvX2rJX891T/B1b2f2jlkt1WRiV5r3L0KkeflfsHlGPQyg75ZMjKvGErP8nSESvRo1aelQvHrFw3buXVCSu3fGdldYiNW8JtdETYeCfSRpHZxmyLjadtNs632+iXqx02/itrnDbiXTY+mmLjquk2psyyMSG3VNgIqLSRWWXjy2ob99XYMNbaNC8bx+ttLGmwMTzbxvVzbOy/xsbF62ycbLKR0mLjWKuNu9tsbGpX3A4b33faeLTLxnnrbVh32Hhkl42/7VYNn9i4fL+Nw7K+z8b7/TZqB2x6LrHx0KCNK0ds/CarRlXXuI2D0jVhozLMznyDneVGO/8w2bnUbOcmi50zkmGzU2m3s8hhZ7vTzl6XHa/bjj/Fzn9y7NRfaOc1v53vp9q5cIadIbl+pp0T0jzLTkqFnTdlRqWdz+SeKjuR1Xa2SFGNnd0yt9bOcVlaZ8ddb+c5GW2wc2OjnbbZdt6ZY+fXhXZ6/2Ln0TtV26N2ctfZ2SmOFjtPy/mtdgalqd1OcoediG7F67EzeZPWb7ZTvNuOZ6+dgF47WX12avvtPDRgxzZo5yk5b8hOv1wzbOdPWTdiJ2nUrmupnWNSYXRgMjsoszi4wurgN1llc/CK3cHlDgeH5Q6ng1CXg42SH+VgdrSDHyU6xkHbLAfpFQ7+KVWVDh6ocmCpdvCEnFPjoE+urnXo+dhBUr2D12V6g4N7Gh1EznZQMsfBJxJ9jYPaVQ5OrnOQ1uzgHfmqxcH9rYrXpnhyTrviydUdiifrOh280eVgRreDbRscBP/Nwf/ecTDrXQev7nNwV6+D8D4Hm2VPv0PXGwcrBh3EDjl4SaYMOzgkG0cdzBl3cFw8Ew78Bx38cNTB88cc/BniJCXMiTnSyePyh9FJstmJyeZkh5TbnfTKVQ6nvidO1jqdJLmcGN36LMbJ9Dgn231OXk92si/dyT2XO/ltuo5n6rNZTo7JXyucGCqdbJOyKq2TK6ud/C5rapwk1mq9zKhz8pn8tV7xGxRXyhuVd7byzlHeuU4+n6e6FqieK5xcuNjJiHQsdVK73MkzK52cXe2ka42T7LVO6tc5+V4ea3IS3ezkORlvcXJLq5PANifrJbfdyYfS2OHkR1nS6SSmy8kL4u92clBuW+8kZIOTj3uceDc72bzNSdF2J49+4OTmj518sNvJD3u09xPt2af1+7W+10mP7OpzMrffyYoBJ7GDTl6Wy4ecHJG7hp2EjzjZIiWjThaOaXaScEDzkM8mNIdDTk4EuUgLcfFPqQ518S95KMxFl8FFttFFg8mF2+LiH+K3upiQ22wuNtpdzHO6+EVWuFzc7XYRGeNim+zzuDjud7EMF3de7mLLVBcl01wsnO5izQwXiTNdvCEzZ7m4r8KFudLFE3JulYsBua7axUlpq3Hxf7UuaupcfCuP1LtwNbgYb3QRNMfFz8tc9K5xcfVaF39K8zqXnstUf4sLR6uLi9pcjMpN7S4COlx0S26niw9ldpcL73oXWze6uPI9HX/iYvlel66VLo7K3b3qp8/FduntV44BxR90kTqkOQ27uHhMdUj+hOZwUHOQxz91kfGFiw5zFNmWKHZKgzVK72hReOxRvChTHFEckbucUUS4oiiLitL7dBRXRUeRGhNFtSeKhOQobr40iq5ZUcyujGJ5VRSx1VG8LFNrovhUdtRFkXZ1FK+uieKztVGc1xzFkHS2RpHTFsUHcrxd+zqjeEWOdUVxb3cUpvVRPCHnblCNfVrTr/gDWjeodTJ1SGvFNKJY41GsOBhF3KEo5n4RReC/o0j+M4q35D1TNEss0Xis0bwol9miOSr32KMxOqIZcEZzvSuaU/JBdDSz3dG67kdTXRnNt0JNNIflrtpoIuqi6auP5mRDNFmzo9kp/1sWTf3KaN37o7mxOZrdrdEsaIvmN1nbHq3reTRvS1VnNP+SR7qieb47Gv/6aA7JnRuiad+seFuiCX83mhm7oineH80+aemLJr0/mrqBaH6QpYPRvDwUzdThaI6JZTSap+SCsWgCD0SzZyKahQejWXcomr98GU1CkJsOo5s5ZjcrLW7esLqZZXPjdLh5Vi51ujko4VFutklftJvr3G5OSbbHzYcyx+tmVaybmMvcBM100yOfzHJzRYWbP6S50k1alZt3pa7azQ+ytMaNt9bNKzKtzs3nsqjejbXBzUWNbm6d7ebqeW4OLHazZamb3mVuKte6iWpy8w+h2c0RubvFrfcWN4/LeW1ubmx3s6HDzZ5O5e9y819p7la+HuXaqNy73MTucfPMPjcT+93c0esmok+9yaR+NwNyZsBN96CbvCE3u2TBsJvfJHXUzT+ldszNknHVf8DNy/L5hBvbIcUPj+EZQwwTxhjuMMUQYY5hm5yxxtBtiyHfHsNu+d0RQ5MzhnddMdRFxbAsOoY4dwwPemK4NDaGnsQYCohh1owYHp4ZQ9SsGP4hRyti+GtlDKaqGJ6UC6pjGJXNtTGU1sXQKx0NMXzUGMN/Zsfw/bwYls6P4ZebY6haHMNjS2KwrYjhkpWqUbavjmHDuhgKm2L4RDJbY9gpq9pjeKsjhm87Y4jpjuElGf8ohj17Y7hyXww/92lNfwxJAzG8LdWDMXwni4dieHk4hukjMXwhD4zG8OyYehqPYcFnMYyEerg20sN/TR7SLR4arR5+kpU2D2/ZPVQ5PHwri50eHoj24HB7OBzj4R6Ph1vjPJT7PGRc6GEGHlyXebBM83BguoeImR52yE0VHvZXKUe1h84aD3m1ylXnoble+xo8rJrtIWmOh3/P9XD7Yx62L/ZwzhIPQ3LjUg9ByzxslOLliiPXrPBwSjpXeli42kPLGg8713pY0+QhudlDbYuHZa0e4ts8vC4V7R6+kZc6PXze5eH+bvWw3oN/g4enNnrI/cjDLln4seqSnbs9pOz18Fi/h+mDHh4aUl/DHqaMeLhv1MPfxzxMHvfoOdbDExMe8r9QnuMeegO9nA7ycmWol/9JW5iX7HAvTZFellu9+Gxe3pBKu5dvZbHDi8fp5RWZ4fLylTwc5SUq2svlbi+fyaIYL3aPlyNeLxdN8bJ1updJM7wMStAsL5ukt8LLdZVezsj6Ki97q71cXePlpHTWesmt87JLFtZ7+UOyGr18KE1zvKTN9fKeXHaTl8JHtX6xl/krvKSu9dKwzstPsqrJS1KzemhVD21eqtq9fCexnV5ek2+6vMSs9/KyTN/g5YHNXu7b5uWex71EPOOlfreXH/Z6eXO/9vZqryzp8xLX7+V1+deAl8cGNYchLzOHvXwtj4x4cY96eUmmjXl5/pBm8Kn6+1O1h8bSHB5LmjGW92S2KZZfZI05lhRLrO6Hsfr/jWW1LZZkeyx1jliOy0pnLImuWJZHx+Jzx/KWLPPE8oY3llcTY4lJiWXyubGcNyOWcytiGZabK2PZWhXLOdWxDMlNNbGE1MayRcrrYhmUG+tjCW6IZbOUNcZSOjeWfjl1Uywnb43l40diaXtMPxfHsmBJLB+tjOWDplh+a1YfLbH6futY5rXpnDS3x5LRoXMyt1PnpKlL57pj2Slz1+t4QyzpPbHM2RjL+5vV/z9jSd0Zy7uS+pGO98TS2KefsrZf5wY0K2kc1DlZO6Rzwzons0d0TtaOaqZjOiezx3V8QMcTOpb3D8fy6xHl/S6W9vA4royM43+yxxjHCZN+WuJ0HY3jE7naEUeXM44CV5ze2+K4JiqOfe441nviKPLGcW1sHEGZcQwVxGG8JI5LiOPS6XEwK07v+HHYK+N4TqZUxXFM7q+Ow1kTxz/k8to4PpMH6uJw1cfxRUMcL82O4+G5cbjnxdGzJo6StXHcsC6OwKY4NklZcxwDcmNLHMGtcWyRSW3KLze3xxHaEcc2GemM49auOMK749ghY+vjuH1DHJE9cVy4MY4DcuemOA5uicP6eBzr3tcc9qjnvep5Xxzd++PY3xvHdX1xnJWeftUxqF6H4tgs5cNxDMpNI3GEjMZxzphyyq3jynlAOWVsQjkPxmE4FMeTcteROF78Rv19G0f76ThOno3jTFA8IZHxbJVzDfGMSLgpngvM8Rit8TwlB23xek6K5++OeD0rxHNU7nPFY4+K5zm5LDqez+QBdzwvxsQzzRPPw954vomLZ1liPLXJ8Ry5OJ5ZU+NZPjOexFnxvCP1FfGsrowntSqe92R2dTz/kaaaeDJq4/lQ5tfF84fkNMSzW65sjOekFMyJZ8vCeAzXxnP2sXg2LlYfy9SHTF4bz4Mt8US1xjO9LZ6v5dH2eLwd8bwmlZ3xfCfLuuLxdcfztqzaEE9KTzzvStMm5d+s3Fviyd0Wz79eiyfpbeV/P57QPfE8uS+eQ/s1k954numLh/54jolrMJ4XZNpQPF/JayPKMxrP0jHlGI/n+AH1O6FeD6rPQ/F8dEQzD/IxIrcF+4gM8fGkXBTq46DcE+bDEu7jGSHCxzG5P9KHy+DjUZMPr9nHa5Jg8/GO1Nt9/CxpTh875XeXj9YoHznRPk66fRR5fOyXwFgf4T4fm8p8fHepjzWXac/lPtqmae10H1fN8LF+po/iWT765IYKH+dUqU65rVp11vh4Qi6qVY11Pp6t9zGlQfVJ1GyfvkM+quf7mH2Fj9DHfGyX8xf7GJc7l/h4eqmPS5f5WLTch3OFj69Wqp9V6me1j9fl+zU+Vqz1kbTOx//Jr00+mpp9ZLb4+FAWtPr4UzrafOS3+9gr13b4OCsbO32UdfkIW+9jh1ywwccBmb7VR8tTPgZ3+rj5A33+oT6XAx/5uOtjH3/f5cO/28cDe9TDJz4W7/MRt9+n+4yPml4fP8qqPh/v9/uYO6DZSuug5jXkY7dcNezjlJSM+uiXG8d8hIz7uGPCxw+fqd+gBFwhCUwPTWBxWAJx4Qn815hArjmBPXKNJYEzUmpLYFButieww5HABc4EJuRuVwKWqASekSnRCfq+JfCgO4HomAS+9STwTmwC6+ITiExP4JfJCXRNSWB0WgKTZyZwVF6sUO7KBL6WxVXKX53Am1Jbk8BxWV2bQFpdAjtlXn2C7u0JtDcksLcxgWtnJxAwJ4FNEjE/gSfl8IIEqu5JoOfBBOauSuB3aV2dwFBTArc0J/BESwIXtybw17YE7O0JPC9TOxL4Uh7tTMDblcAbUt2dwI+SukF5ezQT2btJ+bYkMGlrAtYPFXtvAm37VEevauhL4LYB9TmYwFNyZCiBRcMJOEfUo0wfTeAbWTKWQPx4gr53CdQdSOCjgwksPJRA9+EEio4kcP6xBA7ImtBE9kcmss2YiNmSyDPyuTWRh2yJxNgTeU0qHYl8LyudiaS4EnlP/huVSFt0InnuRPbKdTGJBHgSOcebyO2xiXwan8jLCYn8WpTIBn8iT1yWSFNFIlmViVxZlcgpKa1JZFBuqU3UO6XWyMX1idzXkMj02Yl8I0vmaN987VugtVeqliWJjK9J5Nl1iXhbEnlDfmxNZHVbImntiXwgCzoSKepKpE9u7E4kdH2ivguJHNyQyD82JrJxbyLG3kSO9amnIfU0nMhOmT+SyJ/SOZpI71gi2w8kMjGRyNeHEzGdSeTvMuWs5iMPByTxemASx4OSWBiaxAkJj0xikTEJlymJlyTJmsS78l9bEvscSdzgTCLYlcT5UUkcEJs7iedlsSeJeG8Sb0t9bBIjiUmYkpO4/tIkvro8ic0VSZxTmcSdVUk8U53EZTVJfCGP1CYRW5dEbX0SP8u6hiQyG5PYJRvnJDE8Nwnj/CSellvuTGLn0iSOrE4iam0SK5uSeL85iT9bkuhqTaKoLYl+ualdfXQk8YRc3Kn1sqhLe7qTeFkq1ifpPqFY0rVJezYr9qtJPPVaEsd2JvH5/iS8fUm8KesGVMtgEmeHktg0rPpHkzCPJel9KYnLx5P4Uh47oL4nkvj1YBIthzQHUzLvSKM5mX3WZK63JRNsT2a7XOBI5l5nMjOjkvlW/oxJxp2QzGOXJxM/VfukcVoyrdOTyZuRzKGKZO6rTOalqmRW1iSTUpvMgrpk1tcnU9qQzK2NyRhmJ8OcZMIfSeZJmfxoMp/KA48p9uJkXpPqJckcl7VLk8lclswuuXp5Mmdl04pkzlmZzJjctSoZ6+pknpdpa5L5RpauTebddcnMbUqmozmZwpZk+iS8TflkcnsyD3YkE9OZzOtyvEs51iv+BsWXzT3J2DYnM31LMsY3k2n4p/r7v2RC3k9mh1y0M5nDsuiDZKI+TOYVqfwomR9k9cfJpO9K5iO5cncyp2XjnmQmfZLMqNy5N5nn9iUzdX8y/9eXzJx+1TiQTP9gMjcPJRMxnMylI8kcE89YMm9I7XgyP0vTgWSyJ5LZI3d8lYz562TKzyhWYApfy5KgFBKCU/g/+SMkhc7QFIrCUuiXiIgUnpLPIlN42JCC15hCnSmFX6XFnML11hSCbSnskIvsKRyWKGeK3u1S+NGVwpqoFDKiU/hYzvWkYI9NYXl8Co6LUkidnMIVl6bw/GUpfHN5Cu9NS2FwZgq3zUphSmUKX8pjVSnEV6fwT+mrS+GmetXTkMKljSm8OSeF0IUplD2awrCYF6fwnHy9JIWlS1NIXJbCu/Ln8hRKViq2GFcr7poUFq9NwbdOPct/m1IYaEnhltYUIttSeFpoT+HRjhTiOlN4Rxq7UvhdCtdrFhs1i00pfPpsCo+/nML9H6Vw3ScpXLgvhUX7U4juTaG6L4V1/SlkDaSwR64dTNHzsNYMa0ayaETrRlN4VarHUjgu68a1/oDWy7UTWn8whW1y4SHtkUWHtf6I1h/VrP+dQvOZFG4ISCU0MJXH5ZKgVD6VB4NT8YSk8obUhabyq7SEpbI/PBWvKZV6cyptllTyran0ylP2VC51pPKZPOJMJdaVytvSGJVKe3Qqhe5U+uTmmFT+5knl0dhU4uNS+ad0+lJ5LzeVTFI5dHkqi6am8tP0VJpmqKaKVC6uTOWoPFilmqpVS00qrbXKXad65Mb6VMIbVINc2qga5JHZqcTNSeUdaZybSse8VIrmp/LlFaksvjKVd69KJWKpaliRyrKmVF0bU1nQkkpPa6reb1K5uz0VW0cqL8jMzlT+Lau6UknvTuVjuXp9KgEbUtkq5/ekclCiNqXyquRsVY5nU5m3N5WR/al8159K2mAqH8lVQ6m6PqayZVj7RrRP7hvV3jHtlZrxVH3fUsmdSGWfhB1K5e9/pLI7KI0HwtJYYkkj0ZrGezLflsYJ6bGnMcmRxpjc7UzD7krjRfk+Ko1Mdxq7ZbsnjaPeNB6MTcMTl0Z9fBqV2WlcUpDG+qlp3Dk9jYyKNHbJ9qo0LqpO44g8UJPGm7VaX5fGf6S9Po3ChjT65ZbGNC6fk0byvDROz09j04I0JprSeLUljerWNH6S5rY0ctvT2C83dqQR3pnG34SuNL6Qxd1pJKxXPzJ/g/qRnp40xjem4dicxpxX0nh4Xxol/WkMi3UwjZlDafxbVg+r5pE0rh1NI3gsjR1yyXgan8rDB9J4ZyKNrkNplB7WXvnKkM5SYzrnWdNZZEvndXs6tY502pzpet9Op19uiUrHGJ3OszLVnc6/JNWTzkdyYVw6R+SB+HQ8vnTekoaEdI4XpZM2JZ2RWenYKtN5UX6sSmdtdTrZNen8pTadsLp0npIv6tNZ3JBOYmM678uC2emckvPmpjMh981LZ8f16fz+UDqdD6dT8kg6Q3LHo+lYH0vnBZm1OJ3vZc2SdLKWpnPDMsVfns6T4l+h2KsUWxasVmw5b206B2XRunSim9S31DWn8x8pak1nQG5rS8fcnq7n1nRmdKTzb1nVmU5GVzq75brudJ5Yn45vYzrzN6VzUlpfTefd93T8vo5l4850zv1AfUjtx+n8KrftSWf1vnRC+1SfJAym854sGFJtsmlY9Y2ottF03W/SqR9P5zfpOKB+D6Vz9kv9HX5VzFOazWnVfiad9oAMigIzGJTbgzKwBGeQHZbBX8IzCI/I4Kwpg63mDGJtGXpPzGCOPYM/Zb0jg3JnBmNyjysDZ1QGr0hNdAa/SKs7g/6YDG71ZGDyZvCcrI7LwJ+YQWJyBrMvzqD7Eu29NIN/T8tgSkUGSyszSK7K4AO5qjqDgJoMtsnR2gwerssgrj6Df8r/GjLoaczgnNkZHJCouRm8LkMLMnjhigwuW5xB6tIM/c0yOH9tBofl7SblbM7gD+luUe2tql3uacvA1a66OzL4Vdo6Myjs0jzk9u4MftiQwbqeDHI2ZvD3zZrDvgzO7ctgQu7rz+CNgQx+H8ygayiD0uEMRuXukQwco5qHVI9pHtI6rrgHMhiQ2yc054MZ7D+SwTOfZjDtWAbfyu1nMqgIyKQ3KJNbgjMxhmTqnS+T1WGZZIVn8peITD0nZ/K0fGPIZIUxkzRTJiGWTPzWTL6QJbZMku2ZfCBXOTIJcGZysSuTY/JIVCa+6Ezek9PuTDbHZHKBJ5PD8qA3k9jYTL0LZjI3LpP/SU98Juf6MpmQRQmZjKWolvJMrrswk21TM7lomvZXaL/EVmlfdSYnZGON9tVmclDur8skpj6Tt2R2QyZ/yPrGTCbNzmRc7p2TSfTcTH6fl0npgkxGxXmFcizOJHBdJjvkkqZMHmvO5IpW5W1TP+3qRx7pUD+d6kcWdmVyRrZ0Z3Lh+kyOysMbMonvyeT/ZP7GTE7J5k2ZHNmsfrdk8s+tmczblon7H5nctSuT6t5MfhHbYCYvSdVQJj9L63AmhSOZDModo/p8TOfHM2k5kMnARKa+W5lUHs6k4GgmPwZn8Q9TFnnWLPrkVlsWZnsWL0iFI4vj0uzMIt+VpWtkFrdFZWGJ1udS4dbn0hyjzzz6zKtzcTqO13pfFsOTsmioyKK7MotJVVkckPuqs3DXZPGmNNZm8adsqMvinPosJmRRQxYxjVnMmZ3F/+TcuVm8Mz+LuQuy2Lgwi5CHsrhsSRbfrsxibVMWOc1ZzGzL4kdpalcfHepDbutUnV2qUyq6s/hJCjZkMSh39GRh25hF9aYs2jZnUbwli1e3ZVG7PYtn9mYxfZ/i9maxX57vV9xB9TekmMNZWEey9O6dRdVoFj9L61gWReNZDEntwSxGD2fx1yOq/0vFDsnm7rBsyg3ZjIvblE2PJVv3oGwOyf/Zs5nvyOa0bHFmc5Erm08lITqbnXKlO5vAmGx2yKWebJZ6swmNz2Zlgo4vysZ4eTa/zsqmvSKbksps7qnKZn1tNufUZTMh99dnM68xm1OyeXY2F87J5qg8Mlc55in+fMVfkM2uK7O5+P5sgh/OZs9j2eQuz8ayMpuRNdm8vk7xWhSrNRtvWzb/lPntiilbOlRzZzbH5NGubBK7s/lAgjZk84TQo3ibsvnL5mzWbsvG+ng2R3ap9n3ZfCk39GUzbSCbf0vuUDZ9cuuwco9ka8bZ/DKq3sbU23g2URPZvCGNBzXDQ5rf4WwWfprN5M+y2fZ7Nuaz2bwgbYE5FAflEBWSw0MROQQYc5hsymGXJUfvGjmE23KYZs9hrSOHXGcOfXKbKwdrVA4vSXV0Dh3uHEpjchiTez05vOXN4URsDpvicijIysFbmEPVhTlMmZbDrIocWipzKKrKYVjurs7BVZPD6/JHbQ7n1udwSB5qyCG+MYf3JGBODjvky7k5LJuXw4wrcvhtRQ7z1+bo2pHD57KkOYfUFtUt4W05/F2mt+fwveR15tAvd3TlYO/O4RWpXZ9D94YcJvXkMCH3b8zhzOYctm9R/1tz2PdhDm/vzeFYbw6L+3JI7s/huoEcwgZzeFqmDeXouUpzGVb8kRxuH1XsMcWW2vEcfpfuA4o/kcNBeeBgDrGHcnhXFh5WP0dyOP6F5nE2h3uCckmKyOVvhly+M+Zis+byivxuy6Xbnss5jlwOyoPOXOJcubwrV0TlEhCdy+Pid+fytayIySXTk8teudmbyz9ic/k5LpeYRMU6N5f9l+Zyiz+Xzsty9d6Qy/YZuXw5M5f0ilw+EWOV9khFdS5tNbmU1OYyKvfWKUZ9Lm/LvIZcTsnWxlxS5+Zyw7xcIufn8uZVuWy+Jpepi3O5c1ku569SP+tyyWvJxdGWy2tS357LH3JeZy5H5JGuXBK6c/UdyOWa9bmEbND+nlz+LWs35jKwKZc7NmvP1lz+2pvL0qFc0oZzuXEkF8NoLs9LxZh6lPbxXMYO5HLfRC5nDqm3w7lcekQzOZrLi5/l8vHpXGYE5PGjbA3LIz0yj0pTHmWWPA7I/dY83rXlcYU9j0BHHk/IKlce2VF59Mpt0XnY3Hm8InUxeWzw5HGeN48j8khsHtfE5/G0L49pCXk0Jebx1qV5TMzM48mqPC6rzuNbWVOTh6M+j9ekoSGPP2VjYx6L5+Sxa24esxbk4bkqj9qH8pi+NI/mZXm8vTKPbavz+L0lj/WteZzblsdhebg9j2s78wjr0truPH6Qog15/LUnD/dG7ZP5m/I4I9s353HpFvXyimr5KI+7ducx+5M8tuzNY9n+PG7qy8Pcn8eLUj2Qx3+kezCPQ0N5PDScR8JIHh/INaPKN5bH32X6eJ7uj8o5kcc7h5TrcB5nxX80j68l+1get3+Wh/1zzTg0n+8N+TQZ85lnzWe7LZ+v7fmsdOST7cynV25z5WOPyqchOp8/ZaM7nwtj8jkmSzz5pHrz2S03xuZjjMtnUkI+h+TvKflMT82n5bJ81szK587KfN6oymdOdT4n5ZLafL6U5XX5ZNbns0+sjfm8InWz8/lDjs3NZ/G8fN65M5/ce/O5fl0+kU35/NKcj689n51yTUc+YZ3KJz925VOyPp8xWbQhn9iefN6VKzfmE7RJcbbn09Gbz4P9+cwczucnaRvJp3Q0nwPywFg+ceP5vC9XH8gndCKfp2X6QcWWlkOKe0Qxj+Yz/J36iChga2QBWaYCbjcXcMJawCX2Ar6UFQ6ddxawX25zFWiGBbwmjdEFbHEXcHFMAV/Ick8BmV6tk9titS5O66QhvoDNPq1L0OdJBWwqKWDZBQXcOkXHMxSjUrmqlEtWVOtcjWLIbbWKUac89apHtjRoXaPWyYrZqmmOap1bgGNeAZMXFvCVrLyigOwrC/j6ugKK1xTw3roCrmoq4HhLAW2tBRxoKyC+o4Cdck1ngf63C3hGZnYX6HmkgI71BRzcUMBDPQV8uLGA5zYX0LW1gMPbCnhkewEf7yhg7UcFjO4v4OmBAn4cLNAzu+LKAyOKPVrAB3LtWAHh4wXMOlDALzLpYAGHJOmwYsgNRwp44WgBV57QvrMFGCMLsdoKeVUa7IX8T7Y4CrnEWciXstJVqOtEIX3ichfypsyNKeSM7PAUohsg38ra2EJifIV0Xl7II9MK6ako5LPKQpZVFbKvupDbagqx1xbyusyuK+SUbKsv5NKGQr6R1Y2F5M0uZFDumVOIe24h78jCeYU8Nb+QHxYUsvMq5VtbyHBTIX9tLsTTUkhwWyFPy4z2Qo5LWWchB+WhrkI9gxTykdywvpCankJ+l56NhVywSbXJ0s2qa2sh53yo+IOFtAwVUjJciG+0ULMs5LqxQiLHC9kwUcj5Bws5JksPFZJ+uJDLw4uoshRxvq2IpfYiMhxF7BOHq4g3ZG5UETuii2iKKWLUU0RcbBHh8fp9WhH/qSjivKoiPpUl1UWk1xTpf0776rSvvojTsqOhiCmN2j+7iKI5RYzJ/XOLiJ9XxAdy3XzlX1iE69oifllZxOI1Rcxp1l6Z0lrEd9LUpn3t2tehfZ3aJ5HdRfxDqtcX8XlPEVmbiojaUsT07UUkP1mEZ3cRv+4tYn9fEbf3F+EcKOJNmTdYxFl5YqiIH4aL9H0vYkIeGisicbyIj+XGA0X872AR3xwuYs2RIrzHijg3rJjbIot501BMq6WYUmsxD9uKSbIXs0tuchRjcRZz0lXMtqhi/NHF/EvWuYspjClmVOK9xdTEF7OIYnJnFvPXWcV4Koq5urKYyupi/iPra4rJqi+mT+5sKCa6sZh35IrZxQTPKeZpmTm3mJ+lc14x584v5qgsXlBM+sJibr+imPlXFbN6VTHvry3mv83FXNxazJcy1K6cHcrZWaz3NeXtKua57mKq1hfzm/RsKObCnmK+kBUbi8nZVKz7ezH3bC4mZksx78pVW4sJ26ZatxezYYdq3Kv69hWzcL9q6y3mvIFilg4WkzlUTK9EjehzWTiq+seKdV9S/ePF/CJdB7R+ophjsvSg9hzSHrnzsPYc0fnPNYcviwkPKiE3vIRN5hIusZTwteTbShiROEcJH4jBVcKLUhdVwp+yJbqES90lfCNrY0oo9JQwJvd7S/DFlmCKL+FlIbGEZ/wl/GOm4lcodqViVyu2LKopIb5W8eX6uhKM9SW8JPUNJZyQrY0l+GeX8K00zSmheG4JD84rYdf8EqwLS2i7uoSee0oYuq+EstUlpK4twdlUwlvyc2uJ3p9LWNZRQlZniZ59S7i7q4SY7hLelavXlxC2oYTnpKqnhI0bS7h4k+rZVkLX/hLO69XevhI8gyW8J9cMqYfhEmpGSvhDNo+WMHlM/cvacfV/QP3LAxMlJBws4WO58VAJlsMlvCpnjpSwM7AUwkp501TKfHMpT1tK+cVayuf2Ut3DSslxljIof3WV4o0qZadcF12KwV3Ki1IXU8r/ZJunlObYUkriSnEkKp6UFpby+4xSHqgqZVd1qa6fpcytK+WsPFlfyvSGUn6SzsZSjs0uZdmcUrLmljIgkQsV+4pStl5ZyndXldJ/v+IvLqWgqZSPW0q5qVWx2hVLnupQrE7Fkq6uUs7rLuUzWb5etW9Q7T2qfaPq3lTKS5tLObmllJ/fK6X7/VI++LiUxz8ppWOfcvcpj7w/UMq1g+pxSD1K/XApJ2T7SClTRkv5XlrHSll8oJT0iVLuPFiK+1ApVx8uJfyI+v68lNWmMhKsZeySm2xlvGEvY56jjEBnGTNdZfwq66PKuDC6jC9klbuM/JgyRuR+j/Z6y3g9roxfErQuUb8Xl3HxrDK+lvHKMh6qKmNPdRnO2jLekoV1ZYTUl1HZUMbvcsnsMr6RdXPK9D9axgF5eF4Z7ywsY/PVZfTdVcanD5bhW1PG081lzGopY0NrGV+1lbGmvYzCjjLG5MFO5ekq49buMt5erxw9ZVRtLONfm8tY0ldGZn8Z/XLPQBnewTJ2imm4jFdk9kgZZ+TJ0TKmj5XpfaCM7vEyLjignmXVhHo+WMaoPHCojMTDZeyWW46op6Pq6VPlO1bGs1L5WRmTvygj7ZsyTgSXszyinNfN5cyylbPRXs4ljnK+kXXOcopd5UzII1HlpEaXs0/ucJcTHVPO/8k1nnIiveW8KPWx5ZyUHXHldPjKOTehnBWJ5eQmlTMsN6WWs3VyOUcpZ96Mcp6eqVyVyiXrqpSrWrnk0Zpy0mrL2S931pXjri/nXbm2oRxDYzkvScPsck7JE3PKmTa3nJ+ka145+QvLGZUHrygn7FrVvaycL5vLKWwt56G2cpLby7m9o5yoTtUvV3eVE9Gt+qV+vWrfUK73s3KOS+fGcs7fpHhbytmzrRzXjnKufLyc+58r5/mXypnyqvSV09ZfzqcDmuNgOTlD5QzJouFyfCPl7JKbR8v13lzOW7JwvJzQA+X8OaFZHNT+Q+V8L+ccKeeYLD+qPZ+Vc+tx9XdW8w6fxAzLJDZYJ3GRbRJfy1r7JIodk/S+PIlHnZNId02iV+6OmoQnehI75Xr3JMwxk3hVAryTeFoqYifxm2yKm8Tk+Ek0+yZRljCJ0qmTWDxtEm9UTOKP6klsrZnElNpJfC/tdZP+n+G6jI/iahs4XIPiEELc0NL2rfcpcf/Hk02y7nH3EDdSoC2uccXr1KgLFCstDiEuaF2pK+/94frN7My55Uyys+fgrfFkQjyt9eQBnScXRY3ek/kGTz4RhUZP5pk8ud7gSfc6TxZs9cRuuycfiLQmT6Y2e/Kq0LXIXNo8uSna2z35vMOTjZ1Su9uTe3s8WXXCk/OfemJ72pOUM55MOevJK+Kfc55EX/DkJ9F20ZMNlzx5vN+TYfHkgMQOelIx5InbsCe5I568M+pJ0pgn6glP/hYtVz35+G4vlDO8+FN8P8uLdTZePDrXi0GxwtZLnqEXp0WZnRcu9l4cFjkOXsxx9OJtYXXyYpKzFyoXL/n/9uIHNy/Wz/fisQVelC/24sZDXkyL8OI1ERrrxdY4L56O96IvwYvaRC8+U3pRovLCUe3FQZGp8WKm1osDwqTz4g69Fy+IRIMXvUYvwk1efCeuWqTPJOktReo/40XUOi82bvTif5u8GBHnt3hRtdULj21efCIKt3vJ/7aX/G97kd7sxfQWL14XhlYvbmvz4jkR3+7Fb6K7w4uwTi++FWt7vLDZK+M/8aLnpNQ+5UXTaS/8zsizOivzPOfFkGg878XZC15UXPSSvYYXx0T+JS9s+714X6QOyDMY9EI/5MUt8eywzGFC8l/2QjHLm+7Z3jDHm2/F1bnePDrPW94v3jTaebPU3puz4pijN/lO3sxz9uZ9Mc3VG4ObN7e7e/OcuL7Im+El3ty31Js1kd6cjpHxCm9s471JTZDxiTJeKWNV3sSrvfld9Gq8Cdd606zzxl8vOcQGgzePG725YPam2uLNAqs3xUneOCZ7MytVet3gzfotUmurNyu3eXN+u4xrknHN3pwQxS0yttWbgyKrzZvZ7d68Jawd3kzu9OZloenyJrbHm19E6A5v1u2W2DMy/ryMv+DN28J6Ucb3ebNfaC95s7ffW/Zt3vwqugfleQ3J8xJNw95cG5GeRqXvMW9GhPJfbzpu82H2TB/unu2DYq4Pv4nweT58L27Y+7DRwYcHnX2od/FhiasPZW4+uLr7kO/hw99LfHg0xAebaB8S433YmeBDVKIPP4lglQ9b1T7y/ffhilirlbE6H4bEk3of2f/6cF5UG31YYPKhxOyDIdWH59N8aM/yQbNJetkifWzzoWW7DwFNPnwhNjf74Nniw4R4ptWHh9t8GBAr2n041+FDVacP7+7wYeUxHz485YP2vA/xF33o7fMh8pKP/Pb50NbvQ9CAD1+JrYPS45D0KNYO+zA84sPFMR9qx2WeV3xY/5MPU/6T/DN8qZrly6ezfSmZ44uTja/sO3yZa+vL+2K6nS8HhNnel7scfHlZaBx9+Vf85uxLr4sv3vN9UUX78rdoifclMMGXLYm+eCl9uSLWqnx5TO3L/2l9uSjqdL4s1vtSbvDF3ejLcVFk8sXB7Eu2xZfJtb782eDL5ad9eXSNL6c3yP3Nvhza4kvOVl9stvnynpjeJL2JSS3Sl9C2+vKfeLbNV9a3vuzs8CWq05eboqPLl9BuXzyOSq9nfYk778uvoueCLz9c9KWtz1fWtr58Jbb1+3JtwJcNg748MeTLmHh4xJfGUV9qxn1ZNOHLKVHzty9v3uVH7HQ/Imb68YPwtfHjutg4149ltn6Mi0fs/BgSK+39uN/Bj4uiztGPJU5+nBEeLn4cdvMjz92PDz38mLrID594P66JJxIlh3hG6cegSuI1Ei/qtBKvk3hRqfeT3x0/PhWlRj+OmPyws/jxkZie4kdovh/TVvoRud6Pbzf6EbDZD++tflwV67f58b/tfjzd5MfDzVJDPNkidVr96BP1bX7c0+7HWVHV4ceCTj8+E8u7/Cjs8cOh149DImmPH2NvSey70tv7fuQc8SPjmB+6k37sOePHb2f9iDrvx03RecGPlj4/Ai/5yfP2k+ctz21AnptYNuTHhFg77MfqUT8eHPNjxbgftZf9mPuVzGuWP+/N8SfNxp8Zc/15UyTZ+jNlnj+vCaOdP3fZ+6N18OeWeN7RH6WTP3+LPc7+7HD1J8rNn59Fl7s/YR7+fC/a5vvjv8ifq0v8GbpPxoXJuHB/rin8mUjwZ02iP6tV/jyo9mdANGr8uU/rL//P/vL/7M89en/OioVGf04Kd7M/nwj7ZH/mpvrzvpi91Z93RMo2f6Zv9+eAsDb5c3ez9C6MLdJ7qz8vC12bP7e1+/OCUHX484/Y1+lPfJc/f4pd3f7yDvXnV9Hb60/kDn86d0qu4xLzmYw95U/cWZnHOZnHeZmv6LrgT/hFf34U7X3+hF7y51vR0u9P4IC/vDf82T7oj9+QP5+LzcP+eI/IMxEbRv1ZNibPQqwd92d0wp/+azL3z/1x+kGe3/QAfOcE4D03QNbIASybF8CEWGsXwOP2AQw5BrDKKUDeuQHc7xpAn1g8P4CtsRIXF8AmRQBe8TJeGcCYKoCn1QE8oglgWKzWBjCgC+D/DAFcEiuMAdxnCqDGGsDppABOpgRQlhpAx9oAQjYEELgpgK/E9s0B+G8J4AuxdWsAN7ZJne1SpymAq2JZS4Ds4wL4X1sA4+KxjgBGxVOdATzcJT2LVd3Sc08AT/ZK3Z1Sd1cAt58IkPdHADEXA/hV9PYFEHUpgJ9Fd38AEQMB/CQ6BwMIGwrgB9E+HEDoSACto9LbRABHpwZyZHogBTMCyZkTSPbcQD6wDWSOXSDviQz7QN51CCTNMZCZToG8LVKcA5nhEshb4oBbIKaFgWyLC8RPEcjW+EBuJASyOTGQTapAvNSBXBUbNYF4agO5ItbrAlmmD+SyWGcI5H/GQNaaAhkzB7LGEshj1kAeSQ3k6LpA8rYGYr8tkEMid3ugrJ8COShymgOZ1xLIRyKnNRDbtkA+FNntgcztkDmIOT2BpO6VnvfJ8dlA3nwpkH/PBvLcuUCU5wN59oIcLwbyj9jXF0jipUD+Fvv65TgQyN7BQBKGAvlL7BkNJH4sEMWVQDqmBNExI0jes0EwO4jvbYJonxtEqK2ci/Z5cm4n56LNXs4dgvhOtDnK0UmOzkGEuMi5aHOVo5t89giS/W8QQXEiPohmpRxVQXwtmtVyrhG6IL4RzXo5N8i5aDbKuUnORYtZzi0iSc6T5Zgi19Ok16eD+GljEJ2bgojYKueia1sQN7fLsUmuNcu5iGyVo+huk/P2IH4WPR1B8tsl56KnK4hfuoPo7QkiemcQt58JQnc2iJfPBXHnhSAMF4NknSTHS0Hc1R/EK8I4EMSkwSBeFaahICYPB/GaMI/IcVSOY0G4TAvms7nBlNsGU2EXzAL7YE6JSodgTjsGU+UUTLVLMEvnB3Pf4mCGHgjmekAwX4UH0xoTzI8JwXQmBhOuDOYn0aUKJkIdzE3RrQkmShvML6JXF0y0PphfxQ5DMDHGYH4Xf5iD2ZsUzN/JwRxbG0zphmA+3RhM2SbpYVswi7YHc0acaw6mtiWYe1qDOS/q2oK52B5MQ4f01RnMJdHYFcz/dQczIFb2BDO+N5j4I8EYTgcz+Vwwr4k3LgQzrS+YlEvBzOgP5h2RNhDMrMFgPhgOJmskmLmjwXwk8iaCCZ0SQvSsEH4VO2eHEDsnhN02IcTPDWGfbQiJ80L4VzxnF4LaPoRb4gWHELSOIdzuFMLLQu8cwl0uIbwiTK4hTHYLweIegsP/hbAsNISrojshRNaXIfwifldJDXUICk0If4lEndQQz+klvyGEF40h6Ewh7DeHYLCEMMkawqvijeQQklJCSE0LIW5LCHu3hpCwLYR/hKpJ4pqlr5YQ7miVWGFsk9j2EF4Tlo4QpnSGcEBM7w5hVm8IMcek7zOSW7xxTnKfl3sXQmRtHkLaRRnTF8J7IvNSCHP7Q/hI5AyEYDcYQsFQCE7DIRwVxSMhnBgN4eR4CLVXQsidEsrhqaEUTAtlwexQTovFNqHUzQ3lXttQ+kTjvFAesAtlUKy2D+Vhh1BGxDOOoTzuFMqEWO8ciqdLKJtdQwnwCEWxVGKDJCYklFFCWRMWyuXwULwiQ9kSFcqPilBilaHsUYWSoA7lH/GcJhS1NpTbdKG8JPT6UO4yhPKqMBtDmWIK5YB4xxJKujWUeSmhPNsg91bJ9dVy7ZlQ7NaF4rYplE/Fwi2hnBEN20O5vymUfrGqWfpvkd5bpfc26btd+u4I5brY0hmKX1coX4pve0Jp7w0lbIfMZY/0+VmofM9DeVlMuxAqzz1Unnsos/tCyb4kvfSHckjkD4TiNBhKyVAonw2HUjESysXxUL6eDnE28KfYNxeUtvDiPNDZIesjeFWYHWCqI6Q4wXvOkOkCtq5w1B3c5sOnonYRyBaBBaHwVCT4xcGX4udE2KuGRA38J17QglYHd+rhFWE2wBQjvClSTDDLLDVElkVqWOGQyE8Cp2Q4JkpS4LNUqEyDc+lQlwErs4DN8HyT5G6GO1oktzC1Su42OCBmdkhekdUpebskr8jvhuM9UNoLHjugYTfcv0fm9T7EnoZJF5D9JUzvA5t+5H8XcgfAYVDGiOIhmf+w9CMqRmDRqPQk6sfA65Y8v2lhpM8Mw2FOmLw/w6i0DWPxvDDOiwa7MO63D2NAPOoYxrhY5xSGp3MYW13C8HcN42vR6hbGT+5hdHuE8cKiMA4SxmVFGD4JYXwhmhLD+F4ZRqcqTN6pYfwidmrCUGjD+Fto9GHcYQjjFTHFFEaqOYwPLGHYJ4VRkRrGrXVhTN4YRtaWMOZtDaNwWxgu28M4IRY2h3FW1LWEcV9rGKvawnikXfrskD47wwjoDuMb0d4jc9ofxpljcu20XBNtZ8IIOxvGvgthqC6Gye9OGKZLYbzZLz0MhDF7UPoQDsNh8v0Po2QkjKqxMJaMh3FBPHg5jGHxzJUw/nc1DN+/w/hS2E0J58qccDbZhBNjH84f4jancO52CSfVNZzZbuF8IB5aEs7u0HBeDAvnYnw4I4nhXFOFs0UdToAmnG9EuC6cHfpwFIZw/hbPGcO50xzOq8JqCWe6NZzMpHAOJYdzIjUcm3XhfCTObgrnqa3hfNkUTnNzOKEt4fwoelqlpzbpSexrD+f2znDMXeHM7Q2XL1U47QfD2flxOCWfheNxMpxLp8MZOxvO+nPheJ0P53PRdCGc4IvhstcMp6svnOhL4eztlzkOhsvvczhTh8N5S9iMhpM/Fs65y+EMXQ2n8u4Its2MoHN2BFFzIthjE4FybgTp9hHYOERQ4BiBs1MEFc4RLHKJ4Lx4wC2CYfGERwTXREOIHMMi2B0tMQkRHBQFiRKnjGCxWmLECk0EI9oI1ugiZI0YwXURZIzgO9FpktrmCH4X+5MiWF0bwSdrJf9mySs6t8n97XJf7GmK4LYWGSfMrRFMa4vgHZHZHoFtRwQfC7euCJb2RHBJPLojAp9dEXwp2BPBjr0RfH08gpdORjD3bAR9FyNY2RfB+CUZNyDjRMugjB2K4KbYMRyBYiSCf8QLoxHoxyKYPB7BAZE6EcGcyxF8JPKvyHyvRrBwciQNd0fymk0kSXMjmWkbSc68SBzsIjkuzjlE8oBTJMNijXMky1wi2e4aSbd7JDEekfwpnns0knuiI9kYF0lbfCS7EiNJVEZyS5jUkWRqI5mni+SwKNZH4mGI5LSoNUbKviWSAfG0OZKApEi+E53JkfyeEknp2khubIokeEskz2+PZFJzJKktkcxpjeSgKGiLxKU9UvbhUr8zUtY9kazqiuRydyTtOyL5+kwke85HorwQyW0XI3lFWPpkbgORlA1Gcn4okhXDkTw0EsmoWDcqL/SJSH4W8Vcisftc+vorkpOTo+iaGcWfs6J4bnYUujlRTLKJ4oBInRtF4bwoXO2iOCmq7aPod4iS3+UorootzlF87yLxrhLvFoXWQ2LnR/GGSF0QxTNhUWQoojgcH8WwKgpPTRRN2ihCdVH8JHboo4g3RPGveMkYhckUxVRzFO+ILEsUdtYobsuJwrEgiptbo9i5LYqE7VH8J8zNUbzbEoVDWxTHRVl7FIs6orggnuyMYmN3FH49UfI7G8XenVFMORPFggtRnBMNF6N4sC+KUeHTH8VXInwwil/FnqEoVMNR3DESRfJoFPnjUbhMyNwvR/G/a1Fsux5F823R3DMtmhdtopliG83bInNeNMvtoznvEE2jYzTjTtFsdI7GzyWaDtdo/nCLxmNxNOH3R9MbFs3mhGi+S4wmVhXNC2rJo5U8IlMXjZ0+mqNiuUHyGaN50hTNI+ZoJsQmSzTfWqOJTo7mT7FvTTTt26P5vSmaZ5ujZd0XzaTWaA6ItLZo5rZHc1iUdEQzvzOas+Kh7mh8e6WvHdGYPoum4kw0185HyzsrmvhL0fwnLAPRzBiMlvd7NHlD0TgPR1M9Es3AaDRclnvTYlg2J4ZmmxjusIvhNXHQIYYixxjcnWI4LeqdY3jAJYb1rjH4uMXwtfjDI4a3FsZw4Z4Y3omIYbY6ho9EoSYGN63EiTpdDCN6iTNInDGGdlMMOqvEJcVwvTmG0NYYfha722JQtkv9DqkvUjpjsOmKobg7Bo+eGM6K3Odi2PF+DNM+i+HTUzHceyaGfRdj0PTFMOlSDG+KjP4Y5g3EcFSUDcawaCiGi2LVcAxXR2K4ORbDznHp4xepMTsWmzmxlNjEcnleLFvsYgm0j6XXIZZ4x1hecYrlI5dYCl1jedAjlo3zY7kRF0tYfCx26lgWa2PpE6t1sfxPHyvv3liaDLFgjOUXsccUi9ocywFLrKxDY5mXFEtaTiw/F8dybXUstutjeXyznIvQrbHs3haLanssdzbFcqQlluWtsVxsi2VVu+TvkPyiqVNyd0nubsndE8vRnbFono/F8XAsXx2PpfZMLC/1xco+KZYPhNtgLKdF/ZDMYTiWMbFxJJaA0Vi+Fz1jsfw3Hsv+iVislyXvz7EM3RXH2Ow4Ns6J4zubOP6zjWP/vDgO2sdR7BDHfMc4zolGpzgedY7jitjqEscutziU7nHc4RHHGyJtfhy2C+L4wTcO+5g4XlDGYVTFka+Jw1UbxylRr5Na+jg2GeIIMMbxveg1xRFvjuM2iyxYM+LIXRNHz6Y4krbGMWdbHBea4ni8JY5roqlVxrTF8avQdsQxuTOOt0VWVxxDvXFY9sbh8VwcIYfi2P1xHHcdiSPjaBx2x+I4LiqPx7H0kzgGhfencXwlOj6LY+aZOD4UhWfjcD8Xx1nReF7meTGOm32S61Ic6n7JNxDHm6JyWOLH4vhaxEzE8Y+wXImj6Jo8q+tx6P6L47PbFdTeoSBgkoLeyQoS7lZw2xQFc6cp+HOOghdsFOTPU+Bmp6DBXiH7JwXBTgpuirtcFdi7K6j0UPDNQgX/Llaw4D4FgcsUeAcq+FrEBCv4R7wcosAaqmAWClmfKigOk7HhCs6LlREKHo9UcF00RSkIi1bwm3g2RsGUOAXvilyFApd4BSdFXYKCzUqpo1Lwo9ipVqDUKLhTq+ANka5TyDtO+jIoWGpUMCjWmhT4mKVPsT9JwcI0Bf2NCp55UkH7KgXRqxX8LV56SoHlaenzGelTFK1RMH+t9CkeX68gfKOC38WzmxS8t0VB3lYFrtsUTDQp2NIsz6VFwVvtCrI6FDh2KqjuUnB/t4IRsaFHgX+vgu9Fwk4Fr++SeR1SUH9YwUNHFEw6ITGfKRg9pWDHWZnLeZnLBQXHLyq495KCIbGuX4HvgIJvRfegAsWQglvi1WEFKSPydxuVeY3LvCYUfHVZQccV+RtcVfDB7wqm3hbP3VPj2TwrnuDZ8dwUk+bG85bIso3HcV48D9jHE+gYz49ip1M8Sud47nSJJ9M1nmr3eO5YHE/V0nhuRcSTooxnriqeI+IeTTwDwlsXzzfiP0M8rxpljEnGmGWMWJMUT1duPL2b4mVPG09ASzw/iB2tUqdN6rTHc0BkdsTj0BnPCfFjbzyqnfEEPReP6Vg8s87GU3IuHs+L8XwpOvriibkUz79if388SQPx2AzGc1iUDUlPw/H4jEpPQjEez2sT8Ry7Ek/l1Xi+vyG9fB5PxlfS95wEFHMTmGeXwDFRaZ/AfQ4JDIsNjgn4OyXwg9jhnIDSJYE7XRN4U2S6JeDonsBnotYjgQfnJzAutixI4OeFCZxZmsCKexP4iQRWqRKI1ibIniuBl3UJJOkTmGNI4LAoMyawxJQg67kE1poT8LEk8K3osSYQn5TA7ckJvCHsUxNkn5FAdVoCu7MSeCcngfMbE9i/LYHy5gQGWxLwa0vgO9HbnkBih/TamcABkdklvXZLr+LB3gQmxNYdCYTsTOAXsW9XAkMnErhyPoHtFxL4/WKC7McSKB5IYOFgAn3i6aEEvIYT+FrEjSZwS7w2lkDaeAJ2Ewl8IqovS91fE3j+3wTa5yXyr10ir9gnkuKQiK1jIsdEpVMi9zonssElkR9dE+U9nYjaPZF3PBLxeyCRNTGJJCgSqVMmsk2dCJpEfhfPaxMx6RI5qE9kkTFRvs+JdFsSibcmciApkczkRBxTEnkoTcZmJlKSI3kKE1mxLZFHtydyXbQ0JRLZnMhLLYkktSZi05bIEVHensjSjkQCuqQnsas7kXd7E4nem4hufyKebySy+ONEvjuSSOKxRLI/ScT5hMzhQiI/XUxkd18iU/oTeU/kDyTiPpjIefHEcCJfihMTiTxwJZHTP0gPNxO5/S4lG+Yo+dFGye65SqbMU/Ke8LBXssxRyZcizlnJbS5KXhefuimpc1fykIeSFxYqOf+gkqX+SjTBEhsisaIgVOJRckGsDlPiGa7kK9EVoUQRqeT2KCWZ0UocY5TUxyqpUCnZqFFyU6tkr07JNIOSD8QCk5I+8bRZyTcWJW8mK8lOUdKYpuSNBolvVPLISiVXRfMqJRGrlfwlXnpKSdLTSoLXKzFsVLJoi5J+oWpSktei5FyrkpVtSp5ol/mJjg6ZY6eSW+L1LiUZ3UocepR8Jup7lTy8Q2qIpp1SY5fUEC/tlhp7lFTuU3Lfs0p+eV6e19tKog4pqT6qZPyYkq3HlQSekTlcVNLbr2TSoBK3YSVnxcoRqT0qtcek9rg83wmZk8i4LPO6ouSkqL8q87umpOW6kuNfKnGerOK0aLxbRZKtimPzVGxxUBHqqOI38byTCrOzijJXleyXVQR6qLgp9s5XMX2hio/E3fepeDlMhW2EiqpIFUa1ikMaFcu1Ku7RqRgSAQYVP4k9RhU6k4oPzSqKLSoWWVVEPaXiHzGxVcW2bSpebFJh06LiqKhqVbG1XQUdKl7oVDGnW0VFj4rRXhWbd6jY9KzUP6PifbHgnIrvLsjnSyouDqjwHlLJ3leOl1VMvqbiWxs1k+apeUfk26nxdlTzreh1UvOui1xzVePhJtc91ExeqObDADWBUWo2xKuZqVLzsViqUTMignVqfhXP6dWYDGpmG9WUm9TcZ1YzKjZb1IRa1fwmLMlq5qSoOSrG09Rc2CZ1m9SoWtTc3armPVHYpmZBu5o+saZDjW+nmh/Eri412m41U3ukH1Hcq2b9TjU/7VKzd7ca/R419zyr5u3Tat7vkzyX1CzsV+M/qJY9mRrdsJrpI2o+EqWjMnZMzZAImlDzizBdUcPnMu//1ByapuG3WRpsbDQcFVVzNUzYatg+T8N+ew12jho+FfVOGh5x1nBdtLloiHHVcEu84aYh012Ds4eGM+LJ+RqeWKDhK9G1UEPCIg3vLNaQt0TDxXs0PL1Uw/f3atDcr+GPZRpOBWnkGWsoV2u4T6NhVGzRakAn98WLeg1JBg2fGDU8ZNZwVbRYNERbNfwrXkvSkJGs4XSKhsZUDf9L0/B2pgaPbMm5WcNL2zUkN2k40ayhrkX6b9XQ2ia9t0vvHRpcujScFct6NCzcrSHgoIabYt8hDcaPNcw6rOGwqDii4f6jGsbFtmMawo9r+Evs/0RD6gkNj57UcEO0n9Lgdk6D9wUNUy9pWDKgYeOghl+HNBwb1XBlXPq+LM/hPw0+t+RZiF23adHeruWjO7SU3qnlnru0DItr07W0ztASM1PLLdFrq2WKnZZiey2LHbQMiiAnLcdctVS7aYmar+Vf8doCLZcf1XJ6mZbZIVoeQD6L01FalHFaApVanlVpMau1HNVoqdLKGJ2WK6JZL3kMkkdkmLQ4m7WcESstWpZZpY98LVPLtLiv1HJB/LBay6FntGxdp2X/Bi1dW7UUNGlZ0KylX6xr0RLQqpU9qNRs0zKnQ2qKqk6p1yX1urX816Pl9V4tmTu0rNqlZeJ9mesRLeqjWl78TMuaPi3+l7QcGdRSOSS9Dst8RNOI9DoqvYqzE1p2XtUy8rmWmXfq+Fhsn6zjn7t1jNjoSLXTYW+vk98hHd1OOhKddUx20fGeWOSm41cPHb6eOl4P1JEZpMMlWMc5sTpEh3eoju/ELnRow3RMD9dxSJRF6LgvUseY2BalIyJax6sxOlYqdKgTdUxV6tii0RGm1bFfp+MJkw6VRfrI0PHuSh2Fq3QMrNax4Skdn6/XkbBRrm/S0dkmxw653q2jfpd83qPj7o90/HFYx8ljOu45JXlPS50LOpZd1PGN2NGn46N+HcsHdPw9LH2M6MgY1eE8Jn1f1mH4TsfD/+j4c7aeVBs9y+bp+UZo7PVMc9BzUNzrpGdMRLjo+Ue85qrnnLuepzz0XFmi54coPXui9RyJ1VMVp+f2RD2BGj2/iCSdnnl6PZ+KBoOex416vhTdJj1Ks54PLHpKrHpGkvT8laLnTLrkXCPxmyVum4xvkvGip1nPh616Stv0LG3XMyq2dkhPndKTeK1LT2a3Hpce6atXz4879Ozdqefb16Tux3rOn9Lz0xk9Ny7q6ezTM6lfL2s+PUsG9QyLzUNSf1jPKyN60kf18nz0rB7X4z0hc7us56HreionGbh9qoFlcw18K3baymdnA2+JfBcDC1wNbHAzEOwu9xcZ0C0xcPgeAzVRBjpiDPydaCBTZcBPa8DGYKDOaOAxk4EvRLfZwBSrgQ/FvckGxsXDKw3cEPO2GmRtZ0DTbOBQi4H/azPQ0i61O6Vul4GF3Qb+6DWwf4eBvXsN/PqmgeqPDMR/bODipxJ/xsAT56Tf8wZmXJSexJ2DBt4VRUMGFg8bGBZbRgyEjUqP4wZcJwz4XzFgvSbXbkquO41ETDGSPc3IC7OM7LY1MsvOyFFxw8FIp6ORRCcjk52NfCBKXYzc62pkXNxyN5I734jpfokNNJIUZJTvjVG+N5IjXMbEGWlSGHkrwcifaiMZWiPndEae1hvxMxixmoyssBj5xmpElyz5M40MrpEemo3MbjXyaLuR7g4jB7uMlHUbub/HyDs7jSzebaT5oJHUU0Z8zhrZd86I+byRHZeMaPuNzBgwUj0o/Q9J7yNG7huX8RNG/p5m4rfZJiz2JuY5mFjmZOJbYXAxMdvVJO9VE7VuJh51N/Gl6PEwoZ5vYtoCE4fEKn8T3gEm9gaaMAeZmBts4oRoCDHxRKhJ5myiJsJEs8pEjNrE7RoTb4tCrYnFOhPDYqveRITBJO9bE/PNJlk/mPhTZCabOFhjorRR4leaeG2TCZdmE8+0mOR9auLFNhMp7SYcOkycEas7TfzUZeLZbhPWHplPr4nPhOdOE9+LPbtM2OyRnp43MXLQxMKjJobExTMm2ZebcL4o+QYk36DkE6uHTPgOS07x3IgJuzETJ8XKcZnvZRMf/i1zmWbmX1szuXZmBuzN4Gjmb+HuYuaSyPQw4zbfTNBCM+eXmDkRauabaDNfx5s5qjRTqzLzmNrMV6JXY0arNTNTZ+aIeNRgpsdoZobZzGHRnWRGnWxmWoqZlg1m4jaauXOTmYktZpq3ihYzsa1yrc1McbtZ9j5mxkVMl5k7us28K5b2mmnaIee7zBR9LPfOmLnnvFy7IGP6xJDcE0tHJFY0j8q1cck3IdcuyzVxfaaFShsLXbYWptlZqLK38LmDBbWThenOFh5xtfCF6HGzUDPfQu9CCysDLDwVaeHnKAvnEy2sUVr4XWVhv9rCRa2FdToLwXoLf4hXDRbcTRY2mC2EWiz8k2rhSrWFKU9a+LTZQmOLBc9WCz8IS7uFUx0WVnVa5G9v4bluCy/uslB90sKKSxb2DsiYQQsnhyz4jMgY4TBu4Yx4esLCS1cszLzLyompVs7ZWnlmnpVAOysv21vpc7Sy3slKqLOVHFcr892sDIrN7lYiPKy8Od/K4oVW+T5buTPBykGNlQqtlRs6K916K2qDlRlGK4+Zrey0SI0kK43JVjxTrGQVWNm1SupstLKgycqWZiu3tVoparPyYZdVvttWOnutHN4pcfusBJyx4nbeSvSgVf5GVt4TpcNW7huxckUkjFmZMm6lasJKw3UrbfOSuNs+iYPiYcckvhA9TknMckmiwTWJZW5J2M1PYtH9SQQFJNESIZ9VSZwW/pokMnRJ/GNM4oApiXxzEqOWJJqsSdyVnERXWhKrViaxfUMSnVuTUG1L4sj2JGqbkni8OYlvxO6WJGzbkjgpVrUn4duRxM8ivUvy9srYPhnTn8RLI3JtNIm+sSQ+upHEJ18nkTgzmVXzkvG1S+YXcckxmY1OyYQ5J9Pqnszd85OpWpDM4uBkxlTJxGmS+UibzBf6ZPTGZJ40J/OTJVn+b5I5kJbMwexkllYm0786mSMbknlmWzKvNiWzoCWZIXFnezLLO5J5oDOZ66K7KxnPHcnc9Vky3ueTuSn6+pL5rz+Zy0PJtA0nyzs0mamjyRwWtWPJfDuezJ6JZCyXk1k0KYW4u1PItElB45TCLOcUjovn3VJIdU9hw/wUPg9Nkb2VXBeeGrmnleuGFMKMKbxlSkGZlMLR5BSeTUvhkZYUdrWmYGxLwbY9hVPi984UXu1KIXZHCh/tTKHpeAq551M4dCkFu+EUzojFEymMiZbLKUy5msLH4vHrKcz4J4WGf1Pouz2V2VNTedA2ld55qejtUsl2TuXR+FT+UqfyhiaVCV0qiYZUphlTOSqes6SSYk2lLymVWympXE9P5dvtqaxrTSW0LZW32lMp6kjl3s5UrorOrlQ+6UnFe0cqR06k4nI6lc8vpDL3UioBA6n8Ll4bTGXRcCpjImE0laljqdSNp/LERCoR11N54ItU/vg2lel3p3FUfGWTht28NP62T+OAQxodzmmoXdL4xDWNRrc0fNzT+Fm87JFG5vw0hhakEbsojSsxaXTGppGlTKNJnUaNLo1nDWmkGNPYZE6jLCkNY6rkXZnGlpY0KtrTeKQjjT2daVi60jjfnca6njSWvJDGBx+msf9SGiMDaRweTqNuJA23iTSqrqUx9e50quek8+zcdDbbpfOBQzoVjul87ZTOHud0rC7prHdLl7VCOu96pPPggnS+EGuWpBOtSmefLp1kfTp3mCVWVFjSecQqccnpnMtJZ0lLOuM96czYmc5x0bgrnZsn0xk5k07zQDpeI+m8NJpOw9V04r9M59V5GUzYZzDLKYN73DOwRGZwISqDpIQMPlJn8Lg2g1R9Bv2GDLYaM5hszqDGksELSRm4p2SgSMvgpawMStdkEL4pg73bMtjcnEFVm8S2S2xnBgNdGWzrzqBuRwaZuzMY2ZPB+kOS52QGQ2czaDqXwdELGYwPZKAaymDmcAYnxKqRDP4YzeD1sQzuncjgqgi5nsHJSZnsnJ7JN3Mz6bfLZKt9JrEOmUx2zOQll0z8FmZyuyKTAVUmd2szyTZm0m7OZHVSJoHJmRSlZuK+NpNTTZk805xJSEsmb7dmypo6kwfbM/lS7O7IxNqZiVNXJn1ic3cmUT2Z3NWbyUFRsyOTJ3Zmsvx4JnVnMrl5NpPxC1LnYiafXcqkZChT9mGZfCF2jWRiGc3k4lgmm8Ylz4TEXs3kR5F5PZOqXzKJmJRF4dws+a5lEeGYxR1OWTzuksX3IsMti/nuWbR4ZDFjQRZzIrJ4KDaLLn0WOkMWtsYsMGdxS7xvyaLCmkVaShZDqVk0pWUxZVUWH2ySPNuyGNmehbI5i5ktWQS2ZfGXeKs9S95vWVi7s3DqyWJLb5b8tmRxZV8WhuNZrD+RRUhfFmX9WTw8kEXKUBaDw5J7JIv40Symj2VxXBy4nIXlehapd2RzxCabFXOz+c02mwK7bO61z+a6MDlmY++UzQWx0TmbKJds7nLN5pCodcvG0z2bm6JrYTa2i7M5I9Ytyeb2pdl8IEIezeZvv2yc47J5XZXNRX02McZsvC3Z/CqWJmdzTfSmZPNKTjadK7P5cW02a7dI/LZsfmjK5sXmbNrbsrHpyOa0uK07m8qebBbuyuaJ/mxeGsiWd7n0MJyNbiSbjyayqbmczbIr2ey/ms2V6zK323NIsMvhHaccypxzeNglh2+Eh3sOrR45qObnMHtBDidFLDn4ReSwJ0Zi4nP4RylxqhxG9Tm0GXJQG3OYY8rhNmsO2ak5vLolh3u35XBdODXnsLUlh6ltOQR05FDalcND3Tl8LVJ7cxjZIbV25dD9Ug5ep3LYdjGHtwdzWD6UI7+dOdRez+E3h1xed8zlC+dcdrvkkuSai6tbrqxXckn0yOXT+bn8tzAXQ2Iu9spc7tbkclS8qc+l1JDLs6Zc0sy5zLfk0m7NRZOUi01yLutScjmUlsuvGbnErM1lQ0sub3TmSl+5eOzIpW1nLrMO5vLB4Vzy+nJZeimXHf25WAZy6R/M5anRXG6N5cq6JJf/Xc5l/5Vccq/KmOu5bP9C+voql5O2eayZl0etQx6ejnkUOOfxhUsebu55DAvV/DzmLMgjfFEedUvy+EmVx4AhjyZjHommPLDmcXuSxKbk8X/peazPy+PdhjxmrZXPW/PQtuRh25rH5I48/urK49HePK7syuP7j/KIPy73++T+pTwChvMoH83jh7E8XhrPw3o1D5dreUxyysfPJZ8yt3y+d8/HS5HPs8p8HHT5snfJR2HI52lTPqHmfG6z5FNrlTFJ+byenE9XZj6f5uWzdlM+DVvzudaWj0tnPs1d+azvzSdyRz6TduZzRDTuyufe5/NZd0k+D+QTMJTP3+Lx0Xx+EvdN5PO5SLmST/6dBdTZFOAzt4AX7QuY617AObHRo4CY+QUcX1BA8KIC/hPj6gL6dAVs0xcw01hAuLmAjy0FvJNcQHlKAfdnFNCztQCn7QU0NRVwd3sBR8XKjgKCOiWHeL+rgOruAop3FHB1TwFnL0mNwQJuGymgdrQA77ECfhdvjhfw/eUCWVcXcOrbAmbcWcgDswoZmleIxr4QW4dCzotYp0JOOBdyyK2QBvdCKhYU8sqiQq7cW0hraCFZmkKWaAvZqSskSV+Im6GQdmMhOlMhK9MK+a+5kDfbC2XdVsijnYX8IF7uKiSvu5AvewrZ11vIwp1Sd08hcc8Xct8F+XypEOdByT8kfYxIH2LGeCGfiYjLhUy6UkjQtUI+uF6I9+eFPOlUxH/ORfzuVkSZRxEFC4t4YFERmx4pYtpjRewPKCIzpIgjyiI+0BThrSviVVMRheYispOKuCe5iBtid0oRpowiWrOKuL++CIeni5i+oYhbW4uoaCniidYifhbfdRSR21XEfd1FpPcWcWVHESO7i1A9J3lHiigaLeLBsSJeHC8iZ6II640iOr4o4uQPRVydXMxUu2IOOxYT5FxMnWsxf7oVs2x+MaUL5RheTJK6GKOumFZDMYmWYs5Yi5meUkxEWjG3ZxXzb04xn60rlmdazGOdxTzUU8xLvcXk7ShmwbPF3PqomIn+YlyHiukYLsZxtBjNeDHzJiTflWLmXC3mrNh0rZgZN4qZ8mUx+f8VyxqohJkOJZwSGxxLmOZcwhqXEiJcS5jsVsJq9xLwKOHO+SU8uaBE9sol3BLLHyyhK7gEh/ASzsVKjKqElYYSgo0l3G4q4ZBYYS6hLqkE3+QSqlNL8EoroSKjhGeXlzBRW8L0LSWc2C6520s4LII7S7itS+K6JWZnCX+J93aV0HuohO1nSzjbV4KiX/odKCFmSOKHS/hMTBkr4cg1qX+9hNrvJLddKT32pVgdSnFzLGVMmJ1LGXEpxehWypB7Kfr5pTgsKKVlYSnaRaVcXFqKzf2lhAaX8qeqlAp9KcsMpfwmfjGXcsBSynJrKY8nlXJTPJpayvynS3HfILk6ShnoLMW+p5R+0dJbit3OUlT7SpnzainTDpay7lApJ46VcueA1Bgq5Y7hUlmblvLxWCnBE6XcflnORd3Ppfw+ezlv2S7nNzvhuJwK5+W86bqcJ9yX87/Fy/ll6XIeC1vOTzFCLXTLedQoR/GaaTklZvlskc/iNat8TpLPyfJZlKTKeZqci9fS5TxnOY+vFs8s58BWyb9d8osDTVKvZTm/ivI2OW+Xc/Fmh3zulJ56lrOsV/oTb+0Qu5fzx4vL+bh/OcGDy7l9aLnsv5YTOr6cVZfleGU5q68t564by4n9Zzk2M8rYPqcMlU0ZzfZl2DmWoXUuw8GljFbXMvRuZTi6l2GYX4bTgjKMi8pwXlyG9YEyilVlPKIuk7mX8bixjF/EAVMZ5eYyWYOU8Za1jIqkMt5OKaOhsIxpK8s4t15yt0redsnXUUZHp+TsKmOku4wde8pI3ltG6nNlvPZBGf+eLmPVpTLoL+Pu4TJOXS5j45Uy5nxehvJL6fXbMvbdKsPbvpy/RK1jOX5O5fwrPnQup8GlnCfdywnxKOeFyHJ8DeX8LepN5QSYy/lP3JFczmGxKqUcUss5nlZOREY5n2aWk/90OUVry/ljSzk+28tpbCsnuF1iOspZ3VnO5O5ynukpJ7K3nM17ynF8qZySQ+Wsv1TOheFyto+Uox4tx26sHLdr5STfKGfB5+Xs/qKcrVMrMM2pIMm2gs8dKsh2quA+5wryXSso9qjg5/kVHFhQgc89FchKllXaCtYYKjhpqmCDuQKFpYLZ1grOCWVyBbYpFejSKhhKryAjX8atkvtPV9C1sYJF2yp4saWC79sq5J1VwS/iza4KPHsqeK+3gsbdFRzdW8HT+yqIeFZyvFZB3NkKtp6vwKm/Ao8h6XG0gvsnKii8UsHDVyvkuVcQNLOSWNtK+b2qRO9UiZNzJV0ulXi4VXJZ7HKvZMn8SnIWVnLXI5UM6CtpN1TiaqokxVLJQmsle5MqeSm1kieyKuX3v5IzWyoZbamku7WSBe2V7OmoJLOzkq+6KsnvqeS3XZXU7Knk4L5KTp2QGhcq+bKvkrz+Sh4cqOQHUTpUyf+GZax4Z6SS6tFKfMcq+VccHK+kcaKSkMvS05VKjotnrlYSda2S6dcrOS36vqik5UuZz9eVzP+uktQpVRyzryLKsYpTTlVscq4iwaWKua5V9IkWtyp07lU4eVQxIrrnV5G0oIoFC6vYu6iKzMVV3Ly3ior7q/jz/6p46pEqZiuqWKqr4mFjFW+YquQ7U4WnpYr3rFXyrq4iILmK21KqOCxWp1YxJb0KRWYVc7KqOFpTRWRdFclPVbHw6Squi33PVJG9por711axf10Vv26o4uCWKiZtr+ITYddehamzCveuKnZ1V5HeU8U9vVW8sKOK/J1VlO2p4o+9Vby/r4r6Z6uYdayKoRNVdH5axYeXqmjsr5K1TBXRw1XMHKnirFCNVWG+LPmuVuE2sxov+2r5HlbzoUM1dzpXy+9XNdGu1cxwq+asUHlU07GgGo9F1exeXE3GkmruvaeaxwOr2RhRTXxkNS3R1dxhqOYZYzVRpmrOmKvZYqnmSqqMzagm6EnJubqaki3V3GqqZnVLtewJqrHtrMbYXY1bTzUTIn1HNUt3VvPm3moOPldNz7Fq1l6oRttfzchANclD1dwYriZ3tJoHxqplPVtN2YSMuVFNyNQavrCtwduphn/Eky414FrDp241bHCvId6jhr75NRgW1uC6qIav7qmh+v9qGA6v4fW4Gk6oapijrWHcUEO6Se6b5X5KDX5P1RCxpoYHttVQ1lTDhy01hLTJ+PYa1nfUYNMleUVLdw0TvTV8vauG4j01/La3hoDnJOaTGv4YrOHO0RqOi9jxGmZP1HBBNF+uweVqDUtv1JA8r5Z8h1puOtbyplMtH7vWolpQi/3CWoZE16JakhbXsnBJLQ/fW0utsZaj5lpmJtVyXuhSahlLrWVHWi1fZ9TyW3YtbY21mJ+UuK213NhWK+uEWmZ01XJWOPXW8tWuWl7aXUvQc7WknanlRH8t6wdq8Rit5arYN1ZLxZVaDl2rJeJGLWc+r+XfW7WoJ9Xx1dQ6chzrOOBcR6VLHT6udfwnPnar4yn3OmbMr+Os2LagDu3COpwW1TEmvr6njskP1pEVUsfLiXVs0NeRYKjD1lhHh6kOq7mO/KQ6Hkmu42fxdkodAWl1HEuv44eCOiqK6ljYVMfzzXUUtNTxS2sdgR11HO+sI667DpueOjx21pG7u46jz9XxzPN1rDpSR8TROu49Wcfy03V8M1jHspE6/hJPjtURNl7H1Ik6Tgn1lTpGrtbRe62OtOt17P+8jie+rKPxa+n3tnoa76rHYWo9qdPruWdGPfud61nmWk+YRz1T59dzSvQuriczsJ7zEfVc1dXzlqmeGnM9/pZ6jlnriUuu553serY9Lffa6wnorOeOrnrWddczt7eeftGxo57CPfU88mk9QafqOXG6Hrtz9XSfryd8qJ5pw/WcEdtG6nEeq2fXuNScqOf+y/X8IGZ/UU/Ev/XsuaOB03YN7HJq4HXXBirdGvB1b+CWOOLRwDPzG4hd0MCchQ0ULG3gs9AGTMoG6vUNBBsauDe5gW+Fdl0DLusbsG1uoKulgeTWBpa0NVDa0cCM3gbOC+POBtx3NXBVPLK3gXf2Sey5BnwuSq2+BqxDDXw+3MCLIw38MdbAkxMNhF9uwPV6A1fEz1808KbtCgLtVrDBYQVpLiv41nUF/YtWcNN/BUOKFXTHr6DDsIIvTSs4mLSC1ckrmJm6ggviRsYKHs9ewbT8FeSVrJC98Qq+6VjBq50riNuxApudkksk715B0dEVNPWt4LehFTSOrCBsVOLG5Nq4XLu2gvevy/UbK7h4VyNPzWhk2exGrHMaOSSWzWukbGkja+5vpPyBRm492EjKQ43c83Aja4XikUZsH23E97FGUh9vpMezkdu9GvnOu5FP/BsZC2vkgchG3opqZEtcIz8LjaKR+vhGLotflI3MyW1kuTiS38iSAqklyoskZ3Ejx0oaube0kdeXN2JX1kilMDzTSNSmRmZvbqRE9In2LY3y3W8kdnsjC15uZLX4QkTtl3GvNOL5aiMd4vBrjbz6RiODBxr59eNG9IcbeV+cPyZ1T8u9M41UnG1kSFivNrL4WiPPiNjrjcy90chtXzRyXKz/spHErxr5f4rrO77m6/8DeBVVM4kkdksptSMhdlFeNpk2RalWjYQMozokN/fe3Ny99x7RbwkZ9q7R1orIspVSamWbxe/1++P5cO/nc857nSv3cwc8YT9Pt+J21VasqdkKfe1WRDTOwMsPM/CudQa+apOBk/RZUAZy6FpIBtxtMzA7PAPN+2Tgn/4ZmDogA+sHZuDEoAw8juS68VwzMQN3pmZg4rQMbKNFMzPQPSYDD2h6bAYq4zJgj8/A5IUZ6P91BgzfZeDoKt5bk4GQtRlYnpyB09RnXQZkVEW712egQ0oGttBN+iI1A83SMrCaItMzoKMFGzJwmA5mZuA3cQYeZbMWaQa+lWWgTp6B/QrWpcxAK3UGkukSRWsyYKLXJNZl4HNjBq54MvCHLwPHfs2AaHsGQvN4jUbvzMD7uzLwDf1J/fM5i4IM7KOfChn7aAbG/J6B+j8zcOBMBu6eZY/nMjDsQgaWFnNG1OtiBp5Qu0uc3eUMRN3OQPq9DCQ9zsDip6y5KgMF1RkIr8nAyroMZD7j3taZOElP2mQiPigTN4Mz0axtJlbTBXoRmomFYZmwdM2Evlcmn4UyUTcgE3MHZuIAfRSRia00eVAm/kdtIjNRRgnRmdhNX0/KxL4pmSidnomhMzLxhk7MzMTTGOaLzUQRdYhjXhofn4kPEzKxhoopKjGTvyUzMWRtJhYnZeI3epyciXbrM/E93SBfSiYi0zJx6IdMjNrKXDmZuCPNxERZJn6hUjlrVzAvnVRm4gdNJlroMmGwsR9vJq7mZcK1MxNNdmXiWxqYnwkNNdChgkzcL8zEN3szMedCJu4WZ2LKxUz8SkElmUgh+6VMvFeaiX5lmdhfzmuXue4R1zzORMWTTKyoysQfpKzmvGoy8XFtJu7R9rpMLGgtwBESthHgX5oRJMAuCgsWYGyIAB76qb8AkwYI8AutHyjA8AgBlg8S4HdSRAowJ0qAKUMECIoWYOZ4Ab6cLEDPKQKYZwrwhk7GCNA7VoDEOAE6xTMe3aH1iQJMnc88y7hutQCn1nDdWgFk9HOyAH/T5HUC/I9GpAiQt1GAkgzGzRTgP5JlCaCSCtBNLoCA7tN0hQChSgHGqFg7faAWYBWdp0gNa9MKcJyydQIkmQSwmAXY7hBglIv1bWdtOwRos1OAChq5SwA7rcgX4E9qKBBgXiHzFQmQRTN2c1a0/qgA7x0X4Gv6g/r/JkA9zTshwCHqdpLr6T5NPyXATgo9LYD3dwFW/yHABYr6U4DFZwR4elaAjucF+JFaFwtQTiMusg5qVMJaqP8l9k31dKiU8ct4PjcF+Oa2AJo7Ajyj+X8L8MldninNvCdAPoX/I8AN8t/nHB9w3g8FmPVYgH3U5QnP8ClnQWlVAlym0dUCuKhJjQDH6gT4tJ5zo7MtsvC8ZRYetc5C+6AsbKGWIVlIpmFts7A8NAv9wrKgpN4fZWF7tyyM7p6F4z2zYO+XBc2ALDyjIwOzIIrIQsGgLLSLzEIgijEGZ6GUlkdnoevwLOwakQX52CyMQRY+mJiFE5OzMGV6FprEZGElnaPI2Czo6SXFJ2ThTmIW/jcrCymzs9Dq2ywMWMU8a7LwkGLWZqGQtiRlYUJyFnKp5bosrKMysq3Pwtcp3JOahQZqt5XrMngvMwvvyXldkQU1NdACJXsgkYqxqVCdhVuaLECbhaOmLMRasvDzjixMzstC8M4sXKam+Vl4VZCFz4qy8PZkFoafz8KZC5xJMWdKCy9moUcJ6y/Lws37WVjxiDkf8z4dfZKFx0+zMKkmC6m1WfiunnGeZyGnpRCJrYSY2kaIDUFCjA0W4sMQIcxthVgWKuRZCPFJOyFi2gtxrYcQDb2FiO0nxP8GCNFmoBCpVEmjIoRw0XeDhIiKFKL3YCFqaPYQIT6OFuLTMUI8oc7jhPiZpnwhRMh4IdLpKo2ZIMTbiUL8PkmI+slC3J7O+DMZm0bHCNE0Voil8YyZIESreUI45gvx2yIhPloixD+06SshrtMXy4RIXi6EZCX7WSOEb60Ql5KEGJosxNfrhBiwXgg1PaOjKUL0SGVdFJ8mxN9bhQjOZA0iIfqLhdidw/dy1khXyKMQYo1SiIsUreKMaJmaazWcC83XCvk9yX16ISYbhXjs5Dx9nKdfiLX05H9CJPzKGWwXYivl7RCibZ4QG+k6jdspRItdQiSRLV+IRgVCRBQK8YIWFQlxnHrtFiJjrxAFJ4Qw/ilE37NC1FHsBSE6Fgtxh4JLWDNdoTGXhPBSs1L2XMH8V4RY/Yh1P2Gf1P+pECpqoAVVQhyhHtVCZNMTiq8RYg91rhXiLk2tY93Utp5103X64R3n0USETz8U4Sl1aSHC+NYitGojwjoqp5FBIjipcbAIK+k8RYWIYKDXtLStCKeoT6gICpoXJsKjcBE6thdhSgcR0nqJcLy/CFUDRJg1UIT99HGECAK6T/mDRNgSKQKiRPiF2gwWoZJWR4tgHiqCergIiVNE/C4XYcIMEVrPFPFzJYKbmsaKMCSO62h5PNcmiNBzlgh/LGaeZSJYV4lQkyTCnGQRDlK3dSJk0b8Us16EH1NEuEOTU0XYTiFpIpzbJMIbkQjLxIwhFeEjGeukGXLWShOVIoxRi/ChRoRGOhHOkG+HCEl5IgzfKeKzlIjf54xDr/NFUBaKkLBHhJPHReh+UgQxxZ8S4fIZESKKRehdIoKc5l4S4XGpCFvLRbhZyVn+JcLh25zJfRH6Vokwv5pzqOUcaEa9CO0aRJjdSIwpTcVY3UKM6JZiRLQWQ0eL24hxgnoHiSGnecFiHKbuIWKIqUuoGNPDxNhFtn5iGAaIcWqgGH0jxFDRgkFiHKVPI8XIGiyGdTTvj+X9cbw2XowqipkoxvipYoyezhgzxVgaxzXUL16MBjqWIEbPRDFy6PwSMfovE+Ozr8Vot0qMcWvF8FPLJDHWkStZjKbrxLCsF+MdrUgRQ58qxsk05tsohoS6bhZjpUCMRKkY+6iDQoy/aYdSjBsqMSaoxdhGrTVipNJl+lwrhpc+1ImxlkppuF6MxgbGovO03CTGALMYWnpBJyxifOwUQ0A3vWI4tonx9n+c63YxlHlizN/JmnaxL6qiWfliHKCuBZwVPaTYQjF2U6ciMX6mezRtN+dN4XvEmLiX/e9n7wfEOH1MjF/OiZF2XowxF8RILhajjJwXxWhSIsYqeneJMykV4wwNKuNs6DUtLee8K8T8+yDGwkoxZJcZ6zbP818xFj3m+ydi1NKTKs6smn3VsC/6l2JqxbhbJ8b3DWIEPxfjGmnfy0af97OhpAWNs9G+RTZ2tMzGL62z0aZNNnxB2VgXnA1XSDY+aJuNoaHZeBOejdAe2RjXKxuje2djWN9svO2fja8HZCNiYDZe0dKIbPSKykan4dnYSssnZWPJlGwcnpGN7JnZyIrl9fhs5Cdko11iNn6g6m+ykfBdNh6sykbHNdn87s7GbdqenI2267KxkdqkZCONxqayrrRsxIqysVmajS8U2XwWzEZzNWvVZGO1Nhvv67OxksyGbLyjh55s/LWN+7dnY30ea9+ZjdJd2VhVkI2LZC3MRqOibJynt7uzcexQNmJOZuPO79kIPpuN1PPZuExjLmSjRXE23Bez4bjE/aXZiC7jfnpbkQ3ZzWxsepyN9KfZuEatq7mPWtRmo4LcddkY0cC91OQZc9O3L7KhaCTBsfclqGksgaSpBKJmEsxsJcGuNhJMCZZgc4gEt2hjqARtwiVIo7kDJDhMPQZyD30ySILHlBApwT6KGyzBgyESxERLEDJGglbjJfz+lqAFJEiaJIFjqgSDZ0r4bCXBn3ES6OMleE2/J0igTZSg32wJ6uZLIF0oQeha1kC/JrGGZAlu0C/rJAheL8EGuk7j0pgjXQLfBgn653C/TIITcgmOKyXorZKgl0YCGR3RSvCpToKHNsbbwVh5EkzYyXgUtEuC8fkSXC2QILVIgrG7JTj3hwSG8xL8cUGCgcWsk17TVxdZKw0okeAV9S+VQEN9K1n3DQmO3mSe2xJ0vyeB8IkEj2jvU+atkmBPtYT/LySIrZWgSx3nRDH1EhTR/QYJ/nkuQeELCe6+kSDv/Rz82iIHN1vmAK1ycKM1/22Tg1+Cc7AhJAfj2+ZgG10L5eswvqZr4Tlo3T4H67vmIPmzHCT1ycHI/jloNoD/DsyBi9ZG8N9BOfggMgeldCk6B01G5GA1rfo8B/YxOWg0PQfWGTn4dmYOLDE5OB/Lf+P4Pp6vaUgC39P5xBx8M5f/0rkVOTCtzMGKtTmISuJrekcrknNwlqLW8Rq9oxXreY1MKXydytcUlcb39I5WpPMaRW3gNXpHKzbyGkVt4rXv+X4L88pzMFhBKtZD76lZI1k07EHL12TR5eCCnjUb2NP/M+VgqC8Hjv+x719z0HRHDobn5cBJa3ZyHrQmPwcjCjgn+qCQMyNXUQ7KdnOOe3LgJs8BzvhgDlJO5WDsac7+PM/gQg7aFOcgnbZd5L8lObhOEy7x3GhDKV+X5eB/FTmYeDkH39/IQfjtHNyhqXdyUPAgBzMe5mDm4xwUUqcnOehclYMuNTnIpLjaHOyhj+pysLc+B48acjD3fSmONpHieWsplgRL0T9EyuclKX6nAaFS6Og1fRUmxZ/tpHjTXoozHaQo7SVFcl8pPu8nxfr+UlTSmAFSpAyUIhAhReogKa7SF5FS5FJ6lBTX6JfBUtwYIsWEaCk2DpVi0ggppoyS4gGk2DNRCkmMFHNjpThCn8ZJIaVamh/POqlXghRyqqMFiVIoZknRQItmS6GaI4VxsRTnv5Ji5XIpmnwrRflqKfxJrCtZiis0bh3rodbrWQ+NT5FiG21IleJ/aVJM3CDFdpr+A2v6WYqHGcwvkeJYjhSfSaX4TSbFSYUU/ZRSvKAlKilO0wA1Z0VfaaQwaKUw6aVoZJLiokWKH7cz3g4pCmhrnhT3qfMuKf6luHwp9lJCoRT7qfsezv6oFG9/k6Lx71I4/5DCd07Kv+OsuZg1U3AJZ0h/lUqRVybFT5VSFF5mnbd5fveliPiX50RnH0rx/lMpvqOLtKaa50Yja6T4sFbKv+08vzopWtZzPjS2gWdHac84l+fM84I1v5Fi9zspMt+TIbGxDJ80kWFFkAyDg2WwUKMQGVZSMdnbytAkVIbV1CxchiQqJ287GcZ2kCGtowzX6GlPGXI+k0HVT4aICBne0IpBjBMlw9DBjENNhsgwIppxhjIOldPoYVwfI4OB3tC5WNYRxxriuZeGJnBfogylNHKWDG76cLYMFZQyVwYskOHulzL8sYq1r2XNSdyTLONznQxrqJRGruc+Sk6R4WqaDPe+l2GpkNdkMvgUvKaUYaNahps0USPDdtqilaG9XoYigwyHLOzNKoPRLUNZQIZxv8jQLk+GH6lwpwxPCmQ4WMg1RTIo9sjQQBEHZBh+RIYPjsow8w8ZOv/JGZ2VYc45GRZckPH3twy6Ehle0/JLMphKZfi2TIYLZC/nvCtYX6UMlZeZ4xbXPeD1x7z2VIbmVTKso0oaWy1DgFrXyJBO12lCrQy/Uts6GTbTXzSlXoad9FMD+6cZz9gb7XshQ7eXMojpKc15JYPsNc/xDefZSI5pLeXY01qOWUFyHKQewXLkUA3ND5HjGH3WVg4lPaNToXL0D5NDR69pWbgcZ+i99nJ8S8U0tIMcdhrVSY4tXRmjF/d/JkfZQDm8EXKkDJJjXKQc2ygoSo6NdJMmDpZjB4UNkeNvmhYtR9wwOfbSx8Pl+HSkHFIaOEaO97+QY8oUOT6ZKUevWDkU1EBfxrG+eDm09JqWJcgRmcj6ZrE+KqayOXK0mMc6yL5SjjXf8RoFr2Ut9GOyHIXr5MhcL0d2qhxVdCSNedLlkNOfm+RY+4McXbLkSBDK4VLI0UwpRzJV0BiVHH5qrZbjOkEjx68UqpXjDk3VydFRL8dWekB7DezNLEcd9bVyRm7W4pPj9A45VuyU41K+HCML5PDQ+kI5LtO4Is6Pbu6W4+5e1nFAjgFH5Wj8mxyTfpdDcEaOA2flkJzj/M/L8eYiY5XIYb3ENaWMSZ4yOZqXs+dKOfIus4ancpyokqNfNedHZ2rkMNfKMbxeDic1a2CPVP1Gjnlv5WjSRIH7LRR42kqBOa0VOEz1bRRYHqLAWYpqq8D7oQqsog/DFchtp0BeBwWcPRQI761AUR8FBg1SwETfRipQTMOieJ+SBitQQYIRChwfzdfjFQhMUODuJAV+m65Ao1gFhscpUBmvQFCiAhspbxbzz2f+RQp4lijQYqkCb1cpcH61AvY1CjRdq0CrZAXS6DoVpjB+qgKP6ECaAjnpjL1Bga82KVAuUQAyBcLkzEkCJddRnVqBhRoF+mnZn16BydsU6LVDAQUN3KmAgd7ShV0KDM1X4IMC9kIV1KZIgQ00aTf736PAzL0KPNnHue1X4NRBBXznFdhezHwXef2SArNLeY9OlSvwpkKBFZXs47ICra8psPsm4/yrwOkqBSKqObsazq1WgWZ1CiRTJeXWK3CrQYGfnytQ/ZJxg5SYEaxElxAlsuhwWyV6hiohpwbShyvhaK9ERQclcjsqEfuREpHdlWjRU4mT/ZVoOkiJtVRBG6KUGDpZiU9ilPz+V6KWFsQq8Rtp4pRYHq/EWRqcoISVGicqUUa+WUqkz2bMpcz5jRIha5WYmqREp2QlMukhLUphPuqfqoSO3tCKNCXOU3S6EkkbWN9GJTp8z/w/sKYMJQKZSizLYWyFEjcoT6lEO5USP9N9ilUrsZe6aZTIpmqar1XiOPXRKaGmM3ologyslxobWauJe2xKtPLx/v+UGJ2nROudSkzapUT7fMam+xRboMQ+6lbI2FRD84uUyPidtZ9VotkFJcYVK7GNQi4qsZmmlSjR+ZISAnpEs0qV+LSMM6HF5UoMrFAi7a4S4f8o0eSJEm2qlJhcrcQu6lDD2PQvJdQq0b1OCSnV0cl65mxQ4ptnSqx7oUThayWWvGOcpiqsbaVCBQW1UaFjsAqZ9JASQ1T4tK0KMmogQ5gK7+hiuArudio0b6/ChA4q7O6kwrd9VPi1vwp3B6gwcyCvkShChSo6NkiF3pEqvKRlUSqUD1Hh82gVAtRmqIrPjir0ilFhSawK5jgVnwFUWEWX6Eaiiv9/VWg/W4UH1H++Cm9p2EIVbF9z/VoVSpNUGJ2sgo9ar1PhJk1er0KHFBW20oFUFXqkqSClL9NVOPGTChe2qjBDyPpEKiyXqFCoUCFLqcIT+kyt4rOfCo11KqyhMtpoUKGTSYVZZhWeWVT4w8q8duZxqXBqB2eTp8LKnSp4dqnQIl+FVLpOKFBhB7UrVOE+7S9S4ZPdKuRQHQ3Yq4Ke3Pu57wBfH2N9f7C/sypcPcf5nlch7IIK/1C3iypIqJYWlHAWl1R4Q9+UqlBMw8pUcFFKOffShAoVfqxUIfYy417juuus41/mfcRzfKLCiCoVWlazTsqr4XxrVYivU8H4jLN/rkKrlyrsfKVCxmsV/qVNLdWY2koNVZAaL2lZsBpnaHCIGjbaFqpGSJgaM8LVKKJj7dVY11mN+t5q3BygxsMINRIHqXGIekaq8ZyWRqlhGazmZ0KNoKFqTBumRpfhagjp3lg1Gs1Uo5TaxKqxkabGqZFPneLVENBjmp2gxhFSJbKmWWokzVHj7jw1Zs5Xw/+tGkdXqzEkSY3kZDW+WKfG/yh0vRo/UEyKGnupW6oaEjqZpsaAdDVGblQjbZMaN6jiZzWKRWp8KlPjd7kagxRqlCnV+FzFmtVqbKLbNE2jRiF10bJ+ekp99WpcMKjhMqrR3KSGzMa9Tt73cj4+Nb4OqLHjFzXif1Wjx3bep993MEeeGmb6fJcaAQrKZw4qKlDjo0I1qmhekRrHqe9uNbT0H63Yw1x71UjZp0a7A2psJd0pNXqd41md5zldUKNpMWdElTTuIudBoSWcB92jmEucCXUr5UyolhaWqXGKBparYaT3KtQYVamGj1pfVqPgihqdr7KfG2qcpwl/qaF/rMZbGvlUDS+1qlIjnW7S5Go1/2bxHGt4jvSYZtfyHOmzOp4lvaTl9Wqco2bP1LhC4S/UWNlEg04faiCgVy00GNpKgw9ba4A2GvwcpEFCsAYH6dMQDeT0jJa01eBPigrVwEpNwjRYS+PCNWjbToO97TVY1FGDgZ002PSRBoUfa9CxlwYve2uwvI8G6/sx9gDGjGCcQYwTyTjUJIpxqJLGDdbwNzHjDdHgB7pHnwzVoI5OD9Og0QgNgkZpcIdKxmmwc5oGh2dosCxGg+hYDZrFaXCVtsczVwJ7SGS+WRo8pz9na2Cbo0H3haxzuQa+tRq0SdJgWrIGVes0mLdeg+OkS9HgDX2bqsFFGpGmgZfS0zXI2qjBE5q7SYP/Nmuw4nsNiqm5gDUoNXCoWIOavdJVmqDRYAe107Ie+pcSdBocohd6DexGrjGzRpsG97dpkLxDg7CdfE1xuzQ4QD3yeQb0jJYUcG6F7IOaFmmQRJfp193ct4f7KG4v1+/jvYNc85sG8ec0UJznDOjMBQ0GFzMvXbnI3CWcFYVf0uABHSzVoGeZBkMq2Ecle6AJlzXYekWDvFsaqO5okHJPgw73NXhEgqecBx2r0qBPtYbPtpwLfVPDudCIWg1a1Wn4G0qDAurcoIGQ5j3jrOntcw02vtJg9/ta1DTW4nRLLSyttGjcWosKCg3S4gf6h7qHaCGjJW21/Bxq+TnUommYFsl0mcaHa/FzOy0e0MH2Wrg/0aJ1Hy2+G6hFIEKL4EFabKYZkVrsoW5RWkiojhYNZm6KGKKFmSqitfhlKPMO06LHCC2uT9Ciz2Qtf2trsSpWi8/jGC9ei79pZoIWe6lbohY5VE9fztIicjZ7oSZztPhirhZfLdTiLDkWaZG5RIv0r7UoWMG9a7h3LffSl0la/E6RydxLSeu4d70WYSla/EQPKCGV/VHPNC2UtCxdi3MUvUGL5hu1SKGRP2qxMEOLU1Qu0MIu0eJqjhaQatFbocVrWqHUYrhKiw1qLW7RVI2Wf3u1/NurhYiqaYFOizFGLRosvB7QouwXLe79yrPYocXgnYxLH+zSYh1dJeRrkUftC7TIoEc0u1CLI9S7SAsN/UcrdmtRTCP2MP9e1npAi5P01XH28ZsWd85wbsU8Vxp/kedaosW/lHhJi8PUq1QLFb2iC2U863LOs0KLJ3e1WPyYn4unWlyhCVWspVqLh3SkhjXUMm8d89Zr4aXWDVpspKJnWnz8nGf/UosWrXXIb6PD/GAdTtCAEB2MNCZUx+9nHX4I0+EfigvX4QB91V6H5h11uEEh/XXYQs5BfB+pw+QoHToN1uG9odw/jHuHc98I7hmlw1laNlkH00wdxsXq8D8Ki9PhJ0qI1+EQ9UrQ4RW1mq1D0RwdTs/TYdB8HcYv1EG3SsffYDrsT9KhRzLjrdMhej1zprJ+Mm7QodFGHVbTg82MtUWHgESHpXLWp2DNStZIk1VcT0K1DlV0QqPDQK0O7+t0fHbToYLCDIxBr006rDDr4LXo0NqqQ71dh44eHfr5dNBTdp4OtbRoJ2sl6y4dmubrcIUmFOj4HKdD+0IdHtOcIvawW4eVe3QopXv7dIjdr8OLAzoMPcQ4R3n/tA6fntVharEOhZR9kbFLGJsGXWJ8alqqQzJdoQllzEHHKnToW6nDO1Je1+HaXR0m3tOh+KkOm6p1uEMza3T4pFYHKT2jpXU6DKnXwUE3GjiXZzpUP9ch4qUOj/5jne90sLfQo1lLPUxBenwRosev9HNbPR7SkVA9eofpoaVvw/WI7aBHZS89tvbW48BAPXpG6KGkl3RhkB4bo/TYM1iPbkP0kFIDLYnWY8hQPRw0ebgeBSQaoUf5F3qMHa+HYpoey6br8ddMPRbH6fEn2eP1SEnQ4zpNTtQjnzrP4j46NVuPpLl6TJinx/EFeiQu0UOzlHm/Y75VeqSt1eMmZSfrUUuR6/WYmKrHLuqUpkcWVdHJdD0ab9Sj/Wb2INTDJdOjXskaVKyBUjR63KACrR5ddHoMMuj5W0+PpkbOw89Z5LHvnXrMKNTjkyI9ZPTVbsbZo0fLvXqk01+0e58eOftZzxE9oo4xzik9xp/TYwe1P6/HYzIWc+4lev620/N3vB7HSF+mR1k5Z1ShR1glz4TeXtHj82t6rLirh++hHi+e6LH8qR6tq/U8fz321ujxvJZ11Olxjm436DH9Gc/iOWt6xTr+43ze8SwaG5DSxoAuwQaIqYYWhfB9OF/T6XYGfNDBgIWdDajuasDVzww42deA5P58TRhgQNZAA6ooYpABFmoSyfvEH8XYSZ0Gcw1V0YIh3E8R0QaYaecwXh9uwPwRvE4YzWuTGHuaAYNiDJgYx7zxBjSdxdezDdhF1+YbMGmBAaKFrG0x6/3KgMFrDHDQ1CQDikiSbMCf6wwYst4AJ91KMWBaqgFd0wxYmm7AGWq50YC/aOgWA2b8aMBeev6TAS8EBqjkBnyjMOAi/aMy4JDagM80BmjoP/pWa8A2nQFt9QYkGgzQGg14S2EWA36mvjbOL4+17eQMKSXfgBtUUGDg87mBv/cNqKM/ilj7bgOa7zEgjabuZf3UdZ8BDXRmvwHRB1jrQeY4x/jFBsy+aIChxID3LhlQQV+UGrCd2pcZMK/cgN/IVGFAUiVnf4XzpVNXDVh/3YAN/xgw/CH7e2JAyVMDfqg24HCNgd8djE9vqazOgLH1zNVgwLFnBvR7bkDlC8Z+zXN5Y0Dnd5zXh0bImxtxoLURr9sYURJkRG6wEW1DjPiRHtDYcCMmdzUivYcRz3sa8U0/rqMHA4zoE2HEO1o1yIhyyogy4jHNHWzEgCFGXIk2QjjMiGpaONyI0xQ5wohmI41IoTtjjdgCI7JijBgUZ8QH8UbcoCkJRhSSJNHIZxUjomcb0XKOETPmGhG+1Ij+y4z4NNmIV7RinREXadR6IwLUNoW10wNKTGWNaUbo6B2tSmed9MUGI9pvNGLeJiNO0MDNRlz73ohJW4zIp79+NmLPViN+VxrRXG1EGt2iaRojdlM3rZGPKZwHLdMZMVxvhJfaGIzYTHFGI3qZjFBTqdmIXyxGHLcZ8b7DiCiPEXYy7TQiaZeRzyNG7KTOBUaIqIYWFTI3OYqYfzdz0/Q9rIk+2WuEjEbsN8JHhw7yjI4YkX3SiJd/su9z7Pu8EUeo7wUjVhcbseOiEYISI05d4pxLjbBRszLOmqaWG1FEXSuMOFfJ+q8YEXvViIMUftOIrRR4aIT+iRGNnhqRV8XzqjaiihbW8EzJXmtEah3nU8/5ULcG1kjLnhlxnoJe8Jwp/qUR2ldGvKXy1zzjRiaYW5lwrbWJzzMmfBRkQjadCTYhOsSE/aEm9Awz4TV9G27CJfqlnQlh7U1o3MkEcRcTPu/Bf/uYsLivCX/Snf5cP9CEbYNMCI004WeaHWVC/8EmmKjxEBOSqMtQE3+zcc8w5hlpgmqUCd+MNmHAOOaeaMKBySaETzdh7gwTrseYUBBrQkOcCUvjTThLwxJM8NDmRBPu0cFZJmhmm/CWvptjwtN5JgxaYIKVUhaaMHWRCecXm5DwlQl9lpmQttIExSoTVqw2oe1aE34iYzJrW2fCxPWsLYV1pJnwd7oJ/200oegnE7r+zL1ZJowXmfB7NvtTmnBcxZrVJjTRmJBMH+lMkNBSPeukYQbWSW2MrJXiTMzt5Ez87GmbCYd2mPBZngnvqEO+CVW0sMDE33AmpBeZ8BfN2M0695pQQmH7TXhEcw6Y8BsNOGjCx0dMaHfBhPnFJpwk60UTmpWYcJOmXTLhk1ITZPSCvi5jrxWs9YoJ9ddMyLtjQqe/TVh01wTnPfb6wISV/5qQ+tSEPVUmyKtNeEkrakwYXWtCLoXWmfCQ5tTz89NgQtNnPCOa/NyEQnr2grN+acKIVyYc/c+E999ypu8Yv4UZG1uasbKNGeOCzGgfbMaCEDMi25php+ahZvxFM8LM2EuX2pnxeXszMjqYEdHJjHU9zPwbaObvNDO2UGKkGUepb5QZBlo72Iwu0WbUU8IIMw5Tn5FmXB5lxpcxzB1nxt8UG2/mc7MZGnpLqxLN+GKWGTuo42wzhBQz34wDpFlgxuAl3LvUjDsrzViUxNfrGIcOrGecFK6ht/RFGmNQx3QzqmnRBt7/3oyKLWbUCM2Ik5hRKzfjjMKMoUozNqvMuEfxajMaac2AjvXrzVhiMCPIxB4pwWzGEZpoMyOfPrKbMdzJGbjMWBYw4+E2M278asbU7WZ8nWfGRdq204xHuzizAjOs1KzQjFSaXmSGYrcZr+ibPZz7AcYtNmPEJTP89KDUjGNlZvQv56wrzOh22YwXNOqqGXOvm3GCpt8yo81T1lTFvbWsiT6qM6OBzteb8eMzM/6l48/NGPDCjNuNLJj5vgU9G1vg/tACSRsLLgRZMDLYwu85Cx7Sb20t+CDMgps0LdyCPdS9nQWvaEwHC552tOCzjy3o/IkFS7pb8KKPBfMGWGAfaEHzCMaOtOC7KAvK6YvBFnQaYkEtLY624Az9M8yCI8MtWP65BcVUO9kCz1QLCmMseB5rwcU4C0bHW7CNwhIs2ErzEi04SZGzLEifbcH+Ocwz1wLRAgvuf2nBrMUWmJZY8HKZBV3WWvBVkgX+ZAt+WmfBnPUWWFIsaJZqwS2anmbBXuqRboGSVm6wYNxGCzpsskBI7u8taLPFgu/J+KMFp7M4Jynno2AspQUnKEJlgZVS1Rb8Rfs0FnyqteANfadj7/SF3oId1MnAOmmx0QKvyYIgswXt3ZzbLxZ8/ivj77Bg404LYndZ0DvfgvcKLLhCEwstyKecIguW7easaOtezmA/Z03ND3AWdIcqD7OuExb8eJ51FbOui6yL9pWwnlIL8sp4XuUW1NGSCgvO0fBK9nOF503lNy0Q/8UeHrAHGv+Q96osGFjNeNSshjHpL9pXy/sNjPfMgnryv7Ag7T8L3r7lOTW1Ir+lFTmtrHgSZOVvcitOkSPEipZtrfib4kKtOES9w6xoFG5FEl2lSe2sKOlgxS8drXw2t0LR3YpvelgR1NsK1QAr/qPOg6wQUx2di7RiRJQVfno42Iq5Q6w4QYOirbDR7aFWxAyz4gCtGWHFx6OsGP25FeFjrDg91oqh060YGGOFhVJjrbhFPeOtUNNbWpVgRSVNSLRiJ3WZZUU2NdBXs624QCPnWJFLW+da8Zjmz2OfC9gnHVpoxaWlVgz4ljHWWCFZy70Uto6zodPrrYhKsWJTqhXxaVYcpr7pVhio8Qb2v8mKHd9bseQHK87SnJ+t+DDDCp2AMRWsm24prZihYt1q1k2VGit2aZlLZ0Wx3opRBvZrtCKDntJgsxWbLVYkWK04Sk3sVrzeYUV5Hue6y4ql+VacpxEFVvxcyJ5oXhHr3M0zpJZ7rNhId6n7Qe6lEce47jjvnWQPpziDi1Y4S9hTqRX9yqwwUpNyK9bTDZpWYcUe+q/SiorLnOtVKxJvW9H/jhW4b8WWp1Z+5qz8zFmRRrdpZq0Vn9VZoaW19fy80KQGK14+s2LsCyuGv7Yi5D8r7G85u/dtONbGBkuQDR8E26Bta8OaUBuu0KQwG16G27CinQ3CDjY4PrKhXR8bIgbaYKP0CBtiB9nQO9KGKYNt2E3dh9igpNdUHm3D+KE2ZIy0IWmCDWHTbfgw3oaYBBsOUtIsG67R6zk2fDHPhjyqXmvDmSQbgtfZMHe9DS1SbTxrG8/ahpsbWKvQhmUqG4pptNqGX0ig4R6tDcN03Ke34Ud6SHMNNpykSCNrp00mG2bYbOiXx1g7beiZb4OG1hSw10Ib5EU2fLXPBu8h5j1mw5HjNnQ+a0MDfVnMHBRSYsO8SzZEldrQqsyGzfQPJZazNrJU2NCs0oY00l+xYeo1G3pct+HjW5zjX5zBPRue0qCHNtx9xHqqOIcazoGm1HJ+dTZ8V29DBU1osGEX5Tyz4evnNpRQ7UsblryyIfQ/GzxvbfivhR3S1nasaGPH2CA7tlNdsB25be0IC7Ujk6poUZgdf9LQcDuC29nxkE62tyOygx2bO9rxDyV2smNAZzuadbHD8LEd3T6143997Gjf145z/ewY0d+O6Ag7TkTaMSjKDju1HGzHJrpHCUPsOEofDLUjjW7TwWF29B5uh54+HWXHpM/tuDjeDu9U5p/OfLF2fBhnRzrdIWOCHU0S7VhPN2n/LDu0s+14b44da+kqjfvSjnZf2RH0LWtebcehJDv6JnPPOq5N4dpUO5LoGnVPt0NFed/b0XmLHbU/cS4ZnAvNF7JXOXtVMqeK++kmTVczL/XSMB69p2U8mqKzYzd119vxhlYZ7JhotKOAuprs6GK1o8RmxwWnHWc9dgz32uGnrT47ntACvx1/UHTADg8F5doxd5sdp+j+/+xovoMz22VHTD5rKrCjcSFron1FrGM3+9nDXvbZIT5uR/FvPJsTPJuTdgiplpacsuM85Z62I/x3njud+cOOYX/a0faMHT/T3AucO0UV2+Gk+xft+K3EjohLdtioRSnPsYznSP3LOZ8KniXdoUOVnNMVO27RjKvs/W/2fdcOOZXfs2P8P3bsonH/2pH90I7PH7Oep5xFDWdRa0dGnR0L6/k5pKEN/AxQyDM7fqLHNP856/nPjllv7Ihr7MD1lg5oWjvQPdiBN9Qt1AE5vaaVYQ5MCHcgnz5u54CUXtI37R0oI0lHB57Tjs4OdOriQANd/MiBzJ4O/NHHgaF9HfipnwNBAx2YG+FA1CAHnNQ60oHv6USUAy2HOLCJ/qHEaAeO08ChDtio+TAHNtJdOjrcgQEjHLDQ3yMdiBvlwGHqN9qBQ2McSBnnwHQ4MHWyA6tnOFA00wFljAOVsQ4UxLGvePZFr6kiwQHZLPZC385mL7RzjgMfzXUgh/LmO7D0awfOrnLgzFoHhiU58DSZ/ax3ICTFgce0INXB338OeCk4nX3SkI0OuClokwMPad5mB07RD1vYYxZrlznQX8maNQ6Y6QOtA2l0WOdAX70DJooxshezA01sDugd7Ge7A5/ucOC9PAfe7XJgbb4DV2lKgQN7qEehA2p6R2uKeI9Uexy4spdnut+BSQfZ/xkHcJ69X3DgVQnP9RJnQF3LOBN6RRXlPOcKXqvk/csOlNOEKzz3q3x9ja+v0y0Hdt3h+7uc3T98/ZRzrOJr+riWr+klfVvHNTS+ntcbeJ2+fcZrJHvBNfTtS76nCa8Yhz5+zfzNnSgIcqJbsBOvaWJbvqduoU4o6LswJyppYrgThdStHd+35/sOTnzS0YnLnZx415v6OZEU4YQ20olGUU70GsLX1CjaielDndhPvYY5oaP3hzvReJQTM0Y7cWeaEx/OdOJunBMJ8U4MTHBiY6ITibOcsM92osUcJzbRb3OdaDnfifs0e4ETDxY58WWyE9XrnRiZ6sQ2apfmRBbV0KgNTrTf6ISQ6qh4kxOjNzsh+t4JyVYnVmQ4UUpdBE50lbAfqRNFCidUSic+1Tj5t5H90FSdEz317IUaGdiL0Qm9ifWbnThoceIvmxOH7E70dbAPjxPuHU5E73Li53wnFhY48ScNK3TCR22LnNhKT2nRbifO0PA9TgQobK8TmVRNi/c5cY5G7nei9gDrPuREh8NOXDzixNXzTky54MQeeu8i6ylx4rNLrIkalzoxs4x1UZ9yJ4zUtMKJVLpNsZVOHKZ+l50w099XnIi/6sRRGnDNCSsdv8G53+R8bzkRdduJeX874bnrxON7Tiz4x4k/aOh9J3IfOiF4xFnTV1VOjKl2olONE9n0jC7VOpFXx/nWO5FDL+ibBifKKP8ZZ/6cnzf67gVn/9KJK6859zdOXH/Lepu4cOxDF1q0cCGylQutW7vgCXLhp2AXFoS48AcNbeuCj6pCXTgb5kJuuAvh7VwQUA0tbe/CBRrdwYX/UecuLpR+5IKsqwsru7kw+VMXGvdx4RYNGOjib1YX7pEj0oVWUS58T3MGu3CSBg9xwU0/RrvQdjjzjWCuUcwx2oUXX7jw3UQXKmnGDBeaxrjQP84FC30Y78LxBBfsiS48mMV4sxlnjgtBcxmLqhYw1kIXRixirMUuPFvqwsvlLhSscOG9VS4k0w0yrHHBnOzC3XWMk8o4aayLotIZj4I2uPCIfJtcCN3MuFT3gwtvhS5sUrpwQsU5ql1w0Q8aF+ZrXYjWcT1t1bvwpYE1GF3YRu1MLhSbXejudkFFOh/n5Oec6MGvnP9OF/6kYbtc8FNovgvVtLjAhfM0qtCFDkUuiKieuux1oXyfC+uOuHDnuAu2E6z3dxcyznDNeReWX3ChhLpcdCGHXlJFCWdwyQVlqQtv6GqZCz0rWAv1veLCwOv8PNxyYdcDFy4/5IyeuJBa7cJtOlLD86x1wUrN61z4h2bXcwbkanChzTPOnh7RH89Z9ysX1O+7kfKBG7epOsiNJcFunKdRIW6I27rRQF+HunGJvmvnxnsd3djc1Y2g7m78RAt7uCHo6cb2z9xQ9HPjVoQbMwe50TfSDTNtiHJjS7QbD2neUDeih7nho4zhzDHSjZ2fu2GEG2dnuNE+xg1pvBuvaGWCGxMT3eg+yw01vaOk2W5cp+lz3NhPvee60XSeG3fItoD7v3Jj2TJeX+XGv0lubF3vRhWdS3Hjl1Q3OqS5IaIGWp7OnuiLDW58vNGN13R5kxvrtrhxk97kuHFf7cYpjRuDtW54KFjnxlNapHdjpIH5jG4IqZ7GmdkLfZDvRkKBGxGFbrQqYu80b7cbQ/e4EbrXzb9zbvy6341OB9wwHHNjarEbn110o0kJ+6C4S24cJXupGy3L2AfNLefcKjg3yqh0Y/FlxrjixsC/3cBjN/pUM2+NG8dr3RhU54aTWte78QM9oj8a3Ag8c6P2uRsXX3C2r3nebTz4N8SD0209iA71wEehYR5kUjVdCPfg83YebKdO7T2o6OABOnowogfXRXIdFUd5MGYw19DKaA8mDvWgiHoM82DmCA/WTvQgaLoHu+I8WJ3gwVWamuiBYZYHTWd7ED/Hg2OUtdADXZIHjZM9aJniwe+pHvjTPAhL96CGijcwz0YPdlDsjx4M+MkDu5Tr5B4IlB681njQS++BnpoYPLhDx4xcY/Kg4RcP7u3yYFa+Byfo50IPvizy4Bz9b7cHhfs8UO/34L0DHtyk5oc92ETDzrHuYg+6XvTgDa0p8eCDMg/S6S79Vu5BZIUHbvryMmNd4SzvcJZ/e3Dxngd5/3jw41MPzlZ58Eu1B+IaD1bUMl8d89UzX4MHyTTzmQeHaPMLDx5Q5msPVr1j7CZeLPrAi/LmXsS09mJesBdDQ7zwU11bL0pCvRgX5sVO6hruhYLWtPPiGk1r78V+mtXJi8UfedG4hxfxn3phjfDi30GMFck4UV4sG8IY0V7sIsVQL64P8+LAcC+qP/fi9TgvIid5MWmGFykxXhyL9SIizgsHnUnwosMsL8SEOV4U0oAFXv4f9GLLQi8e0qHljP+dF+YkL+4ne3F6nRfR670QpLD2VOZNY+2kSPfiDR3Y6EWfTV5s3OzFP3Tqey+GbPHCS9e2emHK9GKDgPfkXozVeJFHH2m9kNF/tFrnxVWapmfv1NvAPdTMyH30D802eXGSBpsZl9pavMigGlpqZVwb49JHdi/k9B+tdjA/TXMyLm10M46HawO8vs0L3w72s5NnkM9e6A1dL/BieqEXB6lvEWdAzXd7sYke0Nw9nAcN3ctzoLB9XmRRHS3b78UXB3gm1O2gF+8o6ZAXMw9zptTvCM+RWhzlWdIfx7woPeHFe6f5Ofndi/cvehFXwrO65EXrUi8e06IyL0aWe9GxwgsJvaBvK72opEmXvdhDPa94oaMmV71IpeAbXjylxTe9+PyWF9K/vFh124srNPZfftYesbcn7Osp+6LwGi+W13qRX+eFqt7Lz7YXtyjmmReHyfbci1Yv+PmgMy+9+OY/LypoajMfugb58JYOhfhgbetDi1Af/qX5YT78QcPDfWjfzgcRPaMV7X38PeiDpqMPnbv5MKSXD14q6e1D/wE+fD/Qh+eRPnw6xAcdpUb7cIcShvpwnCKH+eCi4OE+VNHiET7IRvmwaawPp8f5ED7eh+4TfdgX40OzOB/+odnxPpyiIQk+hCb6IKBls3y4RPmzfXhvrg+3KGaeD0dowHwf7NR6gQ8/0GNauNDHZx4f/rfIh05f+lD7Ndd/x/drfViZ7MPkdT7sJcN6Hz5I8eEenUxlzjT2R6HpzEvLNvjwxUbmJdUm5t3MnN/7MHALc9LjH3xY9KMP32314arah2kaHw5Qcx17pN/1Pgwz+BCgdkYfyk0+wOzDbzbm/tUHX54PdTt9WL7Lh/H5nEWBD2paX+jDXxRX5MMxcu724ac9PlzY68OOfT70O+RDh2Pcf9qHT8748FGJD3L6j9Zc8uE6HSzlujKeM7Uo9+EhLajwYUQlZ3CFM7jqw/t/+zD2gQ87SVrtw2taVcNeaFote6E+dT6Y6d96H+Y18HNC7Z/z3GnPSx+avvbhfGs/ZEF+rAn2Y3qIH/3a+vn58uP7UD8e0oIwP87QL+F+SNr58ZK+a+/HZZrSwY/eHf2438mPuZ39GNbFj5Pd/Xgvwo91FDvIj6MUEelHUJQfP9OFwX58HO3HgOF+LBrpxzlqMY65KGeCH81i/NhI7eL9ENE3CX5MSvRjN/Wc5ed3oh/pdI9OzfHDP9cPwRI/BqX64aLgND+qaWm6H8U0doMfO6nrRj+U9I6qtvjRWuXHj/Sl2o/z9LnGjx30kdaPN7RW58dhPes0+PHEyHtmP+QWvrdzbR7f08ACPxYXsSfK282+9vihoJt7/YjZx/v7/fjpANcc5ByOMv9JP74o8eOTS36oqVGpH7cpvsyP4xRZ7oeH2lb4kUm1tKzSj0uUeM2Pu7f98P3tR9ZdzuGBH3uecPZVfnSo9SObLtfxTOr92PzMj/nP/fiTOr704xVNe+3HjPcDeNssgMiQANwU0jaAZaEBPrcG8H67AP6mrI4B1NNnPQL4b2CAv3cCeBoVwOLBAXSNDkBJ64YG8BdFDmccChkRwLZJAeyfGsDD6QEcjgvAHh9AmwTupQuJAYydFcBO6jqbMeivOQHEzQ3gOEXOYxzKnB/A3mUBtFodwKD1AWSkBPBVaoDfhQGMTwtAmx5A6oYATm4MYMimAPwUvjmABvrshwD6CwKw0XlhAGNEASRnB1ArDWC2KoBTFFAH0E4TgJie0xRdAPuojz6ABcYAztAoUwC/Umcz+6dPXJyNmzl8AazeHsCTnewln73Qe4UB3Kb4IvZBnt0BlO0NAPsC2E099wew4QDr+S2AgyUB/FjK/fRlGWdCY8o5jwrOs5L7L3P/lQBCrwYgoK+vBWC4EcAHNwOYd4u577C/u8x9P4CwxwGMrA1gbX0ANyimgXN6EUCPVwE0eR3AXRr6hnkb58LQKhfXQ3Ixs20uBobm4uewXCwNz0UJ3e2Qi9kdc3GKxJ1zceCjXKz4LBcxEbnIiMxFDS2LysWEwbn8nsiFnppG52IDzR2ai99p+LBcbKOOw3MhoVfUZnQuUsfl4llMLr6JzUUlTYnLxT7qE58LM7VIyMX39IgWJebiHH0+Kxc76OPZuVDQO1o3Jxfxc3P5OcmFZ14uQufnIotWLMhFOU1amIu99NmiXGz+Mhexy3LR9utcHF2bi5DkXGRSLS1fl4tSwvpc7KaeKZwNfZCai430gOal5eJPGpmei84bcvF/DNd1XFZ3GwbwOTs2AwTB7prOAATseamb2wykFGxnt4Sd07k5WwRbN+Pp7u7SOUUExY5NfdVZgIj1Xn98P45zfufOM3ie7bQwl/NYwXj09cqzOEGNVjHOmrMQbT+LmzsYfzfntIfxqeM+xtzPmPSI0vMYkxIPMGb+Wbyn0QcZj04cOotOx3jvJHs5exYDJOxNyd5UZzFSfRZdNJwV1dNyTpSp45xooP4sZNTKcBa7KMl0Fm46ZT6LWN9ZRPrPYuhfZ9H+wlnU+Js7usT9FJ7FbzT/Mt8H+rGI78OVszhO00vYz9Wz0FDHa6zhLnfzD3M8PIuIp4z16ixU1O71Weyj7LKz+JdSy89CWHEW0W8Ym0a/5YyqON8PfCcaCfBbYwFsYQJ8HS7AxqYCDI8UYGWUAP+jc9EC7O8sQHEvAQ71EeBpXwEmxQhwgT7vJ8By6pcgwPz+AnQeKsBACNB6uACaMQJ0HCtA7XECPKaJSQK0TBZgJ32iJSkC3KXTaQJsTRfAPFGAF5kC5E0RQL1QgA6LBKi1WIBckizls8sEWLxcAFeWAH2zBWiaw+foDc3J5fMrBPhqpQBH6ctVjEW561jPLgGq7REgea8AN/IEOJEvQOMCATbRa+pymL0cFUBxTIC2xwXY/qcAt04J4DgtwLdCAbqJBKgpFyCkEKC/krXQThVrVwuQpBHATae1AkToBPiFKmmuXoBS+t4ggIV6GAU4Ri9NAswwC1BEdW0C/GUXYJBDgDZOAXoHBPjuHOd1ifOiiYWcPe0qEmDpFQHuUVyJAM2uCvArVdH8a+yJTl4X4KebAnS9zdk+ZG2PBJj3VIArLwQY+ZLXX3F3dLFMgKHlAqhoQiXPVjHuOwHGvxcg9oMATT4XotqXQixoIsRNGh0mhIN6hwvxB4U1FWJ2hBBX6UgzIV5ECTEtWohCWtlSCHlrIbLaCvGhgxC/dBFiaB8hVNShrxC5MUI8onOxQgyIY554IZaRL0GIWwOEeDNYiCLw/Hc8970QoR+E2DWa58YIkTxWCME4IbYn8ex4If5MEaJpqhBz0oQoJUu6kJ9RhThOMzOEuEKHJgmxYroQm5cKMWuZECX07XIhumex7mzWnSNEwQohLqwSYshqIdqtEeL+RiH6beb93UJgrxCd9wmxer8QT2lSnhB/k/KAEO3zhdhPNQvYF507yJ4OCbH7sBDLjwix7U8h6suF/LwpREeVEAcoUyNEW50Q++ihXoh0gxD9jUK0MrFHsxB37HzOJUSFT4hGIea/yNyFzHuZ+a4wH9UqZj56TBNLhDhPA68K0eaaEHvon1Ih0q4LIb7BGM+EKP5PiPUvhbj8SgjdayG6lAlRr1yINTSlgrVVClHnrRBPSPZJiNafiTCunghn6ovwZ0MR5jYWoZR+aCKClcrDRZjVVISr9F2ECMciRWjYTISNdCVKhMddRDjfVQR5NxF2fy1Cam8REvqI8KmvCEtjREiOFcFL/eJEEFB0PxF+p8XxIvwyWIQeo0T4cgxjjRWha5IIh2ndeBEuJ4uAFBE6p4pwkNakiTBsgggHJovQbroItWaIEFgignipCDuXiXB/OXNliRCfLeLfBxE+0vZVItxZLULSGva4QYTr20X4eo8Ic/aJ0OSACLPz2ReNKhDBQj0OinCcvjvC/o6J8FLEWmQiTJOL0EAlwlp6TtPUrI90GhG6aEWorxPhP5qqF6GQtAbWbBThkpn/bRGhk1OEjl4R/j4nwqoLIqgvso9LItQpFOEJTbrMezS0SIQOV3iP6hSLsJKe0KQS3qcO10SoXcrr9IQmXRdB9UCEzOf894UI7V/y3iv+/FqECzSkjNepfbkIeVS7gvfpCWW+4f1K3qcOb3mfalfxPj0h1XvmrC7GxfpiPP1SjMkNxdA0EqNjYzHy6VkTMaaE8T5pwsXo1FSMAqoXIcZqekZTIsW4RMOaiaGlNdH87xZidG4pRv1WYhxsK8a09mI06CTGla/FMPYSo3tvMY7Ql33E2ECvqLivGN/G8F6sGEepYRx/jhfjqwQxGiWKsYkaDxKjyTdi/ExWiLF1lBhjxorhpL7jxDhF25LEqKJb48UYmyyGi2JSxDhDzVLF+I3e0e00Mcali+Gm2AlinKWoiWJsp8UZYtyluEli/D5ZjPszxNg9T4xHi8U4v0SMQUvFUFDbZWLso5rLxfwMI0ZGlhh/0eBsMZSUlyNG7VwxJq0QY+hKMdRUdzVnR/XWi1G2XYzS3WLY9ojRa68Yf1D4PvZFlTRvvxij88RwUJ8DYn4PZm90q4C9HWRfh8QQHBMjJBRDJhLjbyXzqLg/NfdHdTXMRc/okpY70XMfVN8gxnPqZuYeqNgqxhaPGG/o00X2e0mMlEIx/JRwWYyWRWL+vRLjnytipBczH00sFWPlTTFGPWFdLzl3qqIFr1gfjX3N2VNMGedazrnS4grOlbxvxIivFKPFWzE+qxJjGT2g/u/FqP6Rc6ZGX0owu6EE16hXYwnCm0hQSfPCJLhJp5tK8FuEBO9pUaQESc0k8JAwSoLm0RLsoE+0tLkEDyi1hQQBkrSUoOJrCey9JWjaV4IquhUjwdhYCdwUGydBVD8JttNHWhIv4d8yCRISJWjZX4Jd9O8ACfYNlvA7swRDv5Hgy28lKP5OAvMoCXp8zxjjJRBQdDJj0NIUCe5TSqoEfkpMYx3UKl2C3VR9ggTZ9JAmTJTgPA3KkEBB7TIlyKPakyT8fC3B5MkSXCTtFAk6T5XgIE2fzlnNkiB5MWtcyhrp82WskyYsl+AcDcySQE77syWolcNY9IQm5UrwN32zQgINdVrJmFR/lQRr6QVNXy1BEY1YI4GRuq+V4CiVreN+1kvwdpMEE39nvTskuLSbte2RoMteCdbvk+AlzdjP+dC3eRKYqMcBCY5T43wJfqYKmlMgwXX68SB3Q30OSXCKfj0swTtaeIQ7Psod02cnJPiHMk9LUHCWtQnZv5S7VEgwTsU9UqyaO6BoDd8F+kRLtXwXKKCToL9eAim1MUiwl2oYJcilDJMEFyjfwn7tjBHg2fM89xev/y1Bx0sS1CvkbOg5FV3mTIokOHZFgkbFrKOE9V+VoPc11l3Kmm9IcOhfCbY8keDeC+7/JXf/irt/LcEeql4mQQ49or/KJRhcIUGHNxL8VynBtLcSdHsnwab3nDVd+yDBts+k8HwuxYYvpDjZSIq3jaWY30SKWzQ2TApBuBTRTaX4RGmRUsiaSbEvSgptCynWt5KiuLUU/+suRc8+UpygsL5SbKFKuhkjhStWipg4Kf9+MwZ9M4jPUs9hUqz8UYpLo6XoOlaK1+Ok+ClJiqtkHS9Fr2Qp/qCmKVJso6Q01kn90qUQ0YipUnSfJkXkLCkyF7COJVJ8t1QKM/VcxjqWS7GVKml+FmuhsdlSxOZI0TxXih1Ue40Uz6hwrRT6dVJ0Wy/Fpg1SzN4oxfufpZD8IsXMnYxNJ3dzNnukWLBXinH7pIjbL0W1A1Jk0b90Pl+KQQWs64gUc49LEfUHY8iluKeQIlnJWCopWqul2Ev/03AGOileGdizkT3TKBN7tUiR4ZJiqJt5fVKEB9n3OSkeXZDiRSHruMz+itjfFdZDYcWsp4T1XOVsqN81KR5el2LwTSk63pKigBY84NnnnMULKW6/5LlXnN9rKVqWSbGLssuZs0KKv2jIGynWvZXiJf3xXorHn8twoboMP9WW4Sotqi9DcgMZJF/IoGssw5dhMmykMroWLsMPTWWw0+kIGSIjZfhAS5rJcJ9So2ToHy2DjGq3kOEpKTvLMLK7DP16ybCrtwyf95Ehmx7Rhb4yDI2RQU0HY2VoECfDevqpH2sha7wMvRJk+JOkA2VoOEyGE2Nk8CbJIB4vQ6tkGaqnyJBDf6fKoE2ToUu6DIfpywmsM4N1ZsqwfZIMH+n+ZBnkU2VoN02GcXOYf4EMhxbJMGsJeyP7Uhn6LGNfy2X4jT7Qkiz2lS3DgBw+S+1yZcijOitkmLZShiIauUqGHqtlSNsuQ/sdMph3y9BzjwwnqWqvDHf2yeDbL0NCngytD8hQM18GHJSh0WEZYo/J0Py4DDspT8LzShnGq3lWwx3QXi3P62RYQU/oqJHPmWSIs3J2Thk2uGX4J8AZ/S3DrxdleE+LL8lwjwKF3MVl1lzE2FTnigyraVox66aRJTKY6E4pc15nvhvMc0uGxw9luP5UhocvmOOVDBrq/Jqzoi/KmJNKy2X4sUIGB/V9I8MZiqqU4XlDOa40kuPrJnL8QdvC5FgcLkdKUzkC1D9CDhnVaSbHfzQtSo6ezeU4SdtayLGopRx3vpYjsbccUtrXR47afeV4RlNj5LhMI2LlMFGPODlOUFU/ORbGy9GmP8/T1IFyjBwkR9EYOcxjGXucHL8kyfGOkpNZB+WlsoY0OVbTfzQ9nWcnsO6JrJuaZrDmSXIMmCxHuylyHKDUWXKsnSvHCyqZJ0fHpXIU0Pplcryin5bLcZV+yJLDTmey5fiUI8eEFXKcpyEr5fw8J0enVXJ8sVqODfSaZq+RI3q9HN5dcsTvlkNMe/fIUXMv+93HfvfLYaSv8tgvhR1gHwVy+El2kD0cZt3H5Hh/XI78P+V4eUqO3wVyLBMyr0iOMqkcAoUcj1VyZKrluEjDNHJ008rxRifHPD3zGpmXWpvkmGJhXjJZOQOnHIPP8fmLcnxeKEc2DSuSQ0fdrsj594sx6FaJHElX2QNJrslR6zr3fkeOLk/Zxys5Cl9zX+Wsn8IruOc33EOlHPK3ctR9J8fM93JEfZJjRV0Fgg0VGNBIgXpNFFhH9nAFoiMU+CxSgQvNFPgmSoGu0QrMa6FA69YKnOukgKqzAqO7KyD4SoHhvRT4qrcCxymsjwJbqYoW9lXgLiXHKNA/VgE51e2nwFp6STPjFbhK3ycwJ/VJVCCqvwJZAxR4SF0HK/DdSAUO/6jAjTEKjB2rwNPxCkxNVqCIRqYo8EeqAk3TFPiVlqQr8IDSJrBGGjRRgY4ZCnyRqcDsSQqMmaxAjWkKFE5X4ORMBcJ/UmDxLPawkD0sVeDEMgXeLVdgUZYC9yiYrYAyR4EOuQoU0PoVCrymWSsVKKUfVyngpNy1jLmOMdZzDhsYh37ZyNib+OwWBVr8xly7WM9eBQ7uYy15Clwn1wEF4vIVENKeAtZ2UIEVdPmQAqbD7O0IezrGnij9OHuiwScUUNPcPxV4dlaB+UoFEtQKSKmtRoH99FyrwAydAqP0Cthoh1GBaiYFHlGmWQG9RYEmNgUUTgWmBJkrxJh/K9DpogJfXlKgnOYWKhBfpICEahcrsJqKSxSwXlXg9DUFmpUq8Dt9dl2BjBsK6G4qcOwW36N7CtR/wBn9w34esx/65z8FNC+4x5cKNHylwGZ6Q/NfK3CLksoU8FFiOfugthUK5FHdNwqsoRc0s5LvCv3wlu8K9a1SYOc7BT5/r0AODf+owLjaSqCxEl81USI8TIlf6B0tDlfiPqU1VeIcqSKU6BSpxCHa2EyJuVFK3CRvtBJtWijRp40SwzsoMbirEhXdlXjRS4mZvZW4Sj/0UcJBMX2VOEvNY5TYRdVjlcilJzQlTokR/ZQwUUSCEv8kKtH+GyVWfquEfowSx8eyrnFKpI5XIkSDklkTdUphTfRlqhKbqJzmprE2SpighJTaTlQij+pmKLF7ihLbZ/L+YiXilyohoTrLlVhDV7NYZ7YSghzWtoK10RPavkaJC+uUaLJRiVu/KCHcqUTN3ayNntGVPUp8t1cJK/Xep8RpqpanRDY9oswDSlyk8INKvKf0w0qcJ80RJX4+pkTgBPMLlLDIlchS8RnKVHMvGiUM9JVWiRMUrlNiGy3R83mDEl1MShyhjnYloi8osZNGXFKiZ6ESy4uUeEh/X1Ei7CpnR4uvcad05IYSybeVmPpKiSLqVabEKfq9XInPKpSY9EaJS3TyLXdfTYVGNVRQ1lZhbj0V+jVWoU6YCjPDVbhKPzRVwUnCCBVaRqpQs5mKfzNVKI5SoXpLFXLJ0lqFU21UmNBDhaE9Vej6tQqpfVRQ91Whc4wKP8eqsCBOhWA/FQbGq9AxQYWKRBXm9VfhFiUNUEE+UIUGg1VoO0yFdVDhFTm/V2F3EnOOV2FasgqjUlSw0ZlU5k5nbpo6QYVvJ7IG6p2hQlSmCoWTVXg0XYU/flLhw3wVumWp8Eu2Cu9ocY4K9+l8rgpDVqj43ZH1rlThKDVepcJWqqJFq1W4R2lrVDhHXdZxTutVeEupG1XotE2FAb+rMH63Ch32qrBxH/vZz17yVPBT/wMqtM9XoYAaFKhQTnMPqnCTkg6pkHhYhbKjKsw5xmuUeEIFGY07pcLrsyokiFQYK+MslCp41CrEa1T8LMb5aFWoq+N1ekXX9SqMMaiQZ+I1M3+2qOC2qtDGrsJahwqznLxGbTx8PsBnQ/z5Iv+7kLEu8+cinrnCGMXMQ/ElvH6V8ajeNZ4t5X/fVGH2bRXqP1LhxmPW+D/W+oL9vVQhnxq8UmEDldPc1+yHkspU/P3FOZRzt9S+grOgjW84p0runZLeclbUv0qFg+9U+OI95/lRhS+rqZFcXY1ONdU4RA1rqbGZUuqoEaRG9dX4mSppYQM1jjRU415jNdKaqHGOhoSpoaGu4WocpSZN1dhK72hxhBr3KT1SjfM0tJkaWjoWpUZYtBr/NFfjQgs1vmmpxvFWanzVXo2mHdT4jT7Sw45qZHZS4yIZO6vxRxc1IruqMam7GpN7qTGytxq9+qhxmqL6qrGTnsSoMTVWjSL6Lk4NK/Xpp8ZZah6vxm5amaDGM5qeqMaqQWqsGaaGe7ga/UaoIaEvktTYSBU0fzznk6zmZ0g1BqZwRqmcURpnRJW0MF2Nu5Q6QY0QDZ6ohpqOZKjROFONKro/iTOYzP6nqPFothqX5qhRbQF7WKjGt4tY9xI1ni5VY9RyNfpmqSGgFtlq7KGaOWo8pxm5alylH1ao4aS4lWqIqPUqNfZRndVqlK5RY8xaNXyb1Ni0RY1F29UYtleNk/s41/1qfKLleayBLh1Qo9lBNaYc5qzouyOczzHmO8750HqhGgoJ+5SxHyV7UbMXeqBR4y8td6ZTQ0fd9WqcoHCDGr/SQyPjWhnXzlhu1udX43pQDU9Ijfzzaqgu8l27xHeqkO/RZb5HRXw3aOgVvhvUrZjvAm0rUeMDLbuqRsY1vgOEUjV+v8H67nEODxj7X875BWt7yXftFWujv16ztjI19NS9nLXRxwr2/YZ906VKNUa85XtTpUbxBzVafaZBu5oadG+owaPGGkxqosGIMA1OhWuws6kG1SM0WEFPqThSA0czDfZFa7CmuQazWmgwv60GwXYaPOikwbAuGpzsqkFENw2af62Bq48GbWI0qBerwZw4DW6SIl7D38kaNEzU4C3d669B2gANztPQgRroqNsgDT4O1uD0MA1Sx2mgTdIgLFmDD7QsRYNLqawxTQMTrZiowbQMDX6dq8GuRRrELdNgfZYGr2lONnNSUo4GylwNOq3Q4DB9s0aD7es0+Gw9e9+mwfA97HO/Bs/o+wMaxOZrUPcgY9CcQxr4D/P5IxosPq6B7YwGHaQaVMpYp0qDcDVrpUlaDUbqNOit1+AMNTdoUNOowXO6Y9fgoYf9+DW4FtJg9Dle+1uDY4Xs67IG2+hhkQaZV9gb9SrhWdp1VYOV1xiDZpZq4L7Oem9q0OCWBhV057YGKXc0CJHmLmPdZw3/soaHrIFGP+EzdPc5a33FGb3W4BNllWnwmCaXa3CZvq3QwEp93mhwlvZUalDrrQaraew7DbxU+ZEzq65FqzpafsbTwkg9m2hxinaGaVE9XItnNL2pFiX0Q4QWkkgt2jbT4gDVj9JiA5XTvGgtQs21ONZSi4+ttChso8XYTlo8/VqL4l5afN9bCweJ+2iR11eLejFarKfbsVokx2kRpEH9tFBTl3jGobAELbbRB1qWqEXuKOYdzbxjmJfujNUiZRzz0sdkLbJStHhMk1O1+DZNCxsJ0rVoOUGLvbR2ohazM7Q4MlmLrVO0qPGTFl/O0yJysRbOZewri/Gpfjbj0/wc5qCUXC3/1mvxaZUW/1utRdEaLexrtRCu02L8Jtb7sxY3ftdiwE4tMvZqcYnM+7TotV+L5nla1DqgxWp6QWMLtPBS4kEtDh3SotFhLaronyOc+3Etdp3Q4j+JFqNlWhQotFik0vJ7Lvei1eJPaqbTYget0HM39KNRCzfFm7T4wqLFZhpm18JA1V38N6TF1Qu8XqjF/ctapBcxRgn3SzOuaZFwXQsZbb7JXLf4HtzR4vl9LRY/1uLrp1qs+o91U/+XWiio4yst3r3W4t8y9lrOXmlEhRa932hxhlpUavmuafHyLefxXgsVHfmgRZOP3EN1HfZRnRo6zKmpQ7CWDoNq62BvoMO5xjoMaaKDjrqH6RARrsN2qtZUhxxyRurQLkqHTdE6pLfQYWdrHbZ01KGK/umkQ0ZnHUZ00WFPNx1qddfhJSX10KFJLx220aPeOkzuo8N3fXWIidFBSK1jddhP6+N0KKN5/XS4TSnxOmgTWEeiDicoZ4AOT6lkoA6VQ3WIHqHDLz/o8J7qJvGZ8TqEknUYnMLnqFsqn6PtaTp8lq5D8QQdpBk6FGTqsHmSDhem6DBgFmuayzoW6JC6hH0v1SFyuQ4rsnSYka2DO0eHhFwdOqzQ4RA1XMl+acQaHVqs4wzX63Brgw7Ttupg2sGed+swe48Ox/brEJanw6/0ibIO6DAlX4cr5CjQQXxQh/xDOiw8ooPxmA5fH9dh9wmeP6PDKQV7U+pQU6XDapql1mGcRgeVlnF1jKvX4XsT49AXVsaw8XmnDl397DOow8SLOpgvsbYiHV7T3Cs6JBdzLiU6/H5Nh8y7Onx8wZpe6vA/mvKKddH3rxmT4sp0kFC7ctZIX1To8JYWvdHhAQ1/y/jUu4ozeKfDXgp91OFadT3aNNDD1EiP5k302EO1wvRYQ69oTrgeN2l8Uz2CpInQo1ukHicoopke1aL0yKWOLfU4TI9a6zG5jR6x7fS40InPd9djRm89xvTRw0v9++qhoE4xehyhJrF6bKMP9DhOjyn99BgVr4eDNvfX4y1NHKiHZZAevQfr0XKIHnWH6tFjuB6//cC84/SYlMx8qewjTY8G6XpsokpaNEGPvyfqMTxDDzP1ztSjxSQ9zk3V48/peqyaqcesn/QoWsqcy/SIW65HfpYeX2QzN2Xk6nGRRqxgfuqzUg8BtVqlx/w1ehjX6fH1ej1OU+k21rJHj6179XhPk/czZp6e30H0WHyQsQ7pcYlaH9Ujj9JP6DFIyueUeqjUenTR6JGj0+Mplej1+NGgh9zImCY9Gpv1+IU+0HKLHlesejR06lF2WY95RXrcodQrepynniV6nKLoq3rspjXXuEe6VapHjdt6HH/MnT3R49pT7uSZHp2f6xH2Qo+EMu6vnHkq9Mh6o8f/aGqlHj+81SO+So8O79jXez3sNQ2IaWDAooYGjGxsQN8mBrQOMyCPFjY14AGNiDTAQoJmBtSLNmADmVsacLaVAS1bG2Bqb8CZDgas72TA/M4G9OpmwNe9DKjdx4B1dKevAakxBhhiDTgdZ8CefgbcTjDgfKIB3/Tndeo5wIDogQbsprmDef97A/Q/GnBqNK+N4c/jDDiXxGvjeS2ZZ1N4nWqlGrCGXtHcNJ6jc+k8N4ExJ/LnSfx5MvP8ZEDZIv671AAjNV9uQJ0s1kdlNC+bdVJajgF/0bBc9rCCfVGLlQbspTqreJ7Kaf5q9rnOgAUbDbhH6ZsMmLDNgIk7DRDuNiBjvwGXaGSeATaKOWCAiNrkG3CAvigwYDO9pcUHDcg8ZEDsEQPaHjXAcdKAhqcMuHLGALfUgNFqA7+3GtBfY4CSOmsNOErhOgN+o8/0BuTSM5phMOAajTUaMMBkgJqOmw1oajHgd3puNSDSZUANN2cW5GzOcSbnuQOq87cBdy9yBpe400Lu+ooBFbSw2ID7NKHEgIs04qoBj+4Z0PihAWHPDPC9YK6XBnR9ZcDKMgOSKgwI0OA3BtSsMmA1zXlnwC3a88mAqgZGOBsa8UsTIz6Sp6kRiRFGKKlzpBHhzYz8PWTk7yEj/qOZ0UYMamFEZCsjktsaUdbRCFtPI971NuJRHyO+jzHCRUfijGjSz4hPlB1vxFOanmDEgP5GdB1gxHGKGGhE9UFGjB9ixJChRuweZkTDsUYUJxnhHm9EpxTGobBUI36lnDQjZqQbUUpjJxjhp4ETjdDQzkwjTk8zou4MI/rONkK2kHmXMC9NX2qEejnzZhlxgiKyjdhBq3KMmJ3LPlYYMXSlET1XMQY1X21EnTVGlNOCtUa02WhEPlVtMuLhZiMm/8y4vxrh2868O404v8eIFvuZO8+IDXQp34iRBUb+TWM/h43YQu9p2RHO8yRnpDQiXsXe1OxFxz70nKnBiO5GI5qZjNhFr8xGzLUYYbIZ0dtuRCuHEfWdRvzrMmLYJSPOFvLnIiM2UiVlFhtxmRwlRsRdNUJKHa4Z0biUc7jOed1kvXTyNp9/wGcfMvdzI6JeMx/VKjNiLb2meeVGpFUY0afSiNZvjfiiyoil79j3eyMSPhpx9JMR+homjKxnQmx9E7Z+YULXJibsCDOhRrgJq+klzWlqwm1KjTDhPJ1tZkKrKBPyKL6VCbZufL67CWJq1MOED/Skpwnd+phwkiL7mlAzxoQ1NDfWhDv0V5wJ5n4mCOJNaJ1gwgH6ItGEKlra34TOg004RmeGm6AbZ0Lz8SbspTrJJqynhSkmfqczIS7dBAkdmmBC44kmbKPsDBNmZJowdpIJ5dNMmLfYhLuUvsQE61IT+i4zoWC5Ce+zTFiebcK0HBOu0phcE7w0YIUJajq50oRmq1j7atZO6WtNGL7OBNF6E/I3sL+tvLeNz+zhuf0m7KI1eSa8prsHeD7fhL9pRAHzUt+DJrQ9xPkcZs6jJkw4xVqFJkjVJnTQsH4t66dPlKMzYabehOuUZDAhSEOMJuiph8mEU9TcbEJdiwmLrCaMspsgc5hw02PCkpAJD2nOJe6s0IQ+RSa0ucKaaUsx+6b/lbCGq+z5mgk+2nXDhLU3WdNtEy6S5K4J7e+ZoPjPhO0vuPfXJgwrM8FEgnLurII7o5/fmPCOllWa8Ji8VZzbexNqfTTBUMeMlvXM2FTfjC6NzIhobMYOuhNmRlq4GReoXaQZjZqZ8ZGyo8yYEW3G3lZm/NvGjM4dzDhGg3uZ0byPGW/6mpEZa8b3cWa4SNGPZ+LNaJpgxu9UPdGM4QPNKBhsRsMhZvDTHKzjzBAnmfEp2YxnKWbMTDVjfJoZQ9PNMNDXE1jjRDM2Z5ixNNOM4klm1JpuRjl9+xNjLDejXo4ZG6mSFueyNrqywgzlKjPmrzNDutGMWVvMuEl7d/PcHjMS88zYmW/G2gKeOWjGPbp0iDEPmyE7Ysbnx1nnKeaVmFEiM2O03Iw6ajPW0z8a9qgz47jBjJomM17TPLMZI61mVHOaMajQjFOXmauIdV1hTcWsp8SMH6+asfCmGQ8o45YZhaS4Y0byazPO0TdlZu7OjDYVZuTTljdmfKAZb80IVpkx5J0Zemr5gT3XtKB7PQtONLagPMyCBeEWPKCMphYU0qgIC+IjLejczIJjFBFlwZpoC16TrJUF0o4WoI8FZmoXY8FBahRr4edYC3LjLPiPkuMtGJZggYn6JFogpIL+FvwywIJnAy2YOciCc4MtyP/GguvDLSgdb8G4ZAsCNCTFAj21SrMgj96lW7B8ggXTJ/J+hgVnJlnQcjLvUYMpvE9j5/LfhRZ+F7Lg9DLeX27BfmqQxeu0LNuC/9G0HAuu0dhcxqLBKyzouZLPUMtVPL+a19Yzxwb+9yYLkvZZYNhvQa88C1ofsOBDvgVZBRY8pRkHWTslHeL9IxYIqPVRCz4eY4/H2d9JC775w4Lef1pwXmDBZ1IL+ioteKGxYLbWgtuUprPgAo3QW2AlicGCMJMF2+lzswWr6CXNtVhwh9KtFij/sqDrBQsqLlowqdCCIvJctqB/kQVq6nbFgj9oT7EFG0osGF1qgZe01y04dYO93beg8WsLqpWxFppTzhoquNdKC468tSC8yoLfad57Cy59sMDxke/DJ+apYcX/GlsRDLMiP8KKrZFWJEdbcZ7Mza140dqKhz2taNGX52KtmB5nRSkF+1lhiLeiV4IVAvrY3wrLYCsqRlmxLMnKvVu5c95PteIsfUy34r8JVqRkWPEXIdOKmElWSChsihXVp1rhnGHFjCVWtM2y4rMc5qbZuVakrbDCttKKTqut2LHGirVrrViwzoq9m62o+pm1/GJFm9+smLXDilsk3W1F071W/E5l+6y4v9+KjDwrLpP7gBWqfCuiD1rx9pAVgaPs45gVF05ZEXeG8QVWZIrZq5J9qqwYqrHCSG11VjTWW7GNPjOwNppjtOKiyYqRZiv6Waw4brUi0mZFLbsVeV4rtviseOq3ovAiay2you4V5qSlxVY8pmklnNNV1k+9SjlHanPdikY3mOMmc9CdW1bY71hR+4EVZx5zfv9ZMfy5FTVfW1FOmeVW/FBhhYe+qrTiFLV4a8X7KituvOecP1rxrq4No8JtcNEfETbsjbRhUzMblkXZMD3ahnatbCjtakOTnjbc62VD9xgb/qR9sTbUj7NhM72j5f1smBFvw3Uan2CDOdGG14Ns+GGoDTV/tKFHkg2txttwgL5MtmEr5aTYMCvVhtQ0G2zpNsRNsKHzRBsiM2yonWlD1DwbHmTZkJltQxH9kGODhwbk2qChr1bYcIparrQhj75YZcMW+kDZq214Rj+tYfy1NlygEeuYh+LW2yCjThtsOEZvNtkw5WcbSmjIVht+/dWGlb/ZMHe7DYW/23Bjnw3J+22w5Nn4PcUGKR3Nt6FpgQ07qOZBGypo0SEb/qXiwzaMPmKDn/RHbSg4bsOLkzbc/cOGdQreV/Gemvc0Ngi0NrTR8Qw10tv4/jA3vaS7RuY32aCycOZWG5rbOHea6bThJqW4bBCet2H+Rc6mkDMu4myLOVvKKbFh9lUbbpOj1Ib46zacvGHDubus+R8bPv/PhowXnOUrnntjQ3qlDRfp27c8TwlVNiip6zs+R/U+2DC8mh1W6lTdjogadojq2XG4vh0Lv7TjVVM7JkbaMSDKDg192cKOrfRHOzum97TjaB873sTYcTXOzt8PdgyNt6N9Ip+n3/szxkA7/qHRg+1YBTt6fmfH3B8Zc7Qdp8fZkZdkR26yHXdS7EhPtcOVZkdiuh0q6j7BjhYT7WiQYccW+kA5mXb8R8qprGGaHVkz7Rix2I6q5XZcz7YjOceOuBXsZaUdkavs2LDajqVreG+tHefW2bFrkx2Vm1n7Fvb6mx1JO+2I2c0+9vD6Pjum5fHaATtCNCzfDjPFFNghoYhDdtQ6zDNHeeaYHaVSOzoq+Zya17T8mZJ0fE5vh4WkBt43MqeJ+b12PDnPWv9mzUV23LxiR2qxHSNL7LBT/FX2RNGldtS/bkf2DTvSbtnR7a4d+++x//vs/YEdnud2nHlpR6PXnGcZ90Pzy+24T743dugr7Wjyzo7faOEHO8Z8siNAhz93oGYNBx7WdGBcbQcqGzjQLMyBPfQu3IHlTR1IjXTgAjmaOaCMcuCPaAf2NXdgSwsH+rd14HQ7B3RdHRD3caB9Xweaxjiwg2rFOjCtnwOlND7egXOEBAcsFJvogIx2D3Cg7kAHNlH8Nw74xzlwONmB8BQH1qU68IYWpznwiK6lO5A0gXEIExkjw4FOmQ4cpy9mObBwiQP/UodsByJyHKid68AGWrbCgf/RjZUO/LXKgRGrHbCTYo0DDdY7cGejA4WbHBjwswOrtzkw9Hf2ssOBpXscmLGXz1HXA+ybthQ48JFyDzrwnOYccmDiYQcGHuUMqPykA8FTDnxz2oE8hQO/KB1YqXLgFWVqHLhCo7UO+GiwzgED9dY7IKJ2BvZO4UbOj2qZ2D9dt3B+VgdsNgf62R3o4nAg2slaXMzvYV6/A4vOc4d0/BJ3V+jA+8sOPCtyYNYVB25TerEDl2hUiQMu6n/VAQ31uObAGWpd6kABNbrOOd50oOQW+7jNPu44YKaYu9zVfQfUjx2QvHKg42v+XMbdlTuwkapoeYUDT+mnNw7corRKB3/HOPDdWwcSqxzIf+/Arx8Y73MnIms6UbeWE+OaOBEb7oSMOjV14jg1i3BiD9WLdGIzvafsZk78R7OjnLhDhdFOfN/cCW0LJw62cqKijRPDOzgh7+hEZW8nUmKcuECOWCcS4pxQUct4Jw5QwwQntlG1RCde04L+Towd6ESQpIOd6DjEidtwwj3CiTbfMe4YJ5onOfHFeCe20idakezES7qf4kRmqhNXyJ/mhDHdiT4TnBDT0YlORGQ4USfTiXeUNYlxJzshWc4cWU4co93ZnEOOE5soK9eJZzR7hRMTVrJHGrjaibB1TtzY6MS/vzqRsc+JIhq934khecxH4gNOdMhnrgIndtGmg4xziLkOOzHqqBO6Y060PcE4J534nW6ccuIrgRMPJU5ckzqxUuPEK5qvdWKSzoliGqPnPOi4yYn6Fid+pjk2xvSzppATT/524rtCJzSXnThbxDldcaJJsRPbaV2JE29oyVUnpl9zYuR17oESbnCWDzjzx06ce+oEnnGuL5j7lRP/vOYOypmThlU4YaHYN050rnRi31vOvIp1fXAi6nMXJE1c6BjmwjGq19SFD/Q8woU5kS5kNHPBGO1Cn+YubG7lwt02LvzYjud78t8Y3ot1oW8cf+7H52lPPGMkuPAzPU904V5/xhjggn8gzw12odlQF+bChc5JLkSPd2FligsPUl2YnOZCCY1NdyFEwya4YKG4iS7I6Y8MF5pnurCffpnkwqrJLrymBVNcmDLVBcUMF1r85MIBWjTHhdK5LqgWuFCxxAVnlguJ2S70yHHhYK4LTVa48DvVXOnCeqqkpatceEIzV7twk9LWuDBqrQvtNrhQtcmFmD0udNrrQtQ+F17luTD/AOumknzWW8B6D7LWQ6zzMOs44sK2oy5UO8ZajrvwkKaecOGvky6M+MOF/wlcmKB24QcN56fl/HWcnZ6zMbhQ38jZ0QuTC/fNLkyycCZWF4Ikt7v4u4o5qLnThTza5nKhzO3CQg979rrQOuTCuvPs5y/2Q6MuunDksoufj13YRFeuujC01AUzxVznHm64+LnGha23uIvbLvx7x4Vrd10Yft8FO53+x4XGD13YTjUeudDrPxfev+TzFaylks/S1A/s7SNn/JkbPaq5cYbCqrsxuZEbJYQmbpwKd6NlUzcaR7ixNtKNJc3cmBHlxsVoNwa2cEPU0o257dzIbO9GSg83vuvpxvMYN+7FuhHo58Y38W5YqEuiG39QwwFurBnIc0Pd0H7jxq9jGC/JjRuUOt4NXYqb34/cOJrmRkS6G5snuJE70Y0XNC+DdWWyrslu1JjhxqA5bjRY4MYnWrCI9S93o00We8h2YwfVznFjA2XlujF6lRtDV7sRs8YNGd3Y5Ib7Zzd2b3MjfpcbTfa68Wy/GxMPuHGZfsx3w0+yg250PuTGl0fc+PyoG4uPufGYph9nDMpQs08N+9SyT4rTudHI6ObfKzeemN24ZXHzu6wbheS1udHX4Ua0i7PyuzEg6EbSJTfelXBmVznHa5xjqRtjr7PHG25YqeC2G7/fcePtXTdaPHbD+IJ1lLtx8w13UOnGqLdueMhQ5Uafd26I6fh7N/Z9cKPskxvXq3kgqunBv/U8EDb0YHyEByMjPXBS/2YeaKhnlAftoj04QhHNPdjcwoMprXm9vQeT+3qgjvOgbbwHh2lXggcfEj2YN8CDpEEejBjsQeIoPv+DB7t/5HPjmCPJg7+of7IHWmqXyti0O82Deukefu/1YMUED17RgokeTM3woJSSMz34NN2DhTM9SJnlwaJFHlxc4sGopR546ESWB/uzPdiW48HnuR5+lvEgfZUHQ9Z4MGuzB7W2e5C504M2+zw4ROH7PdiU50HOAdab78EDmlzAug96cJ5GHOIcqP1RD47Sp+MevD7hwXenPCiUevCn0oPtag/Wazx4S8u1Hjyj2ToP7lKG3oMrNMbgQZCGGT2wUbzJAxV9ZfbgDLWxsB4Kt3qwk+rYPHhP/zg4K5cHX3s9uHHOg+//8qDysgfLijx4SrOueHCHrhQzRwlz0LCrHlhJec2D7qUenKZD1xn7BmNTnZvsmebfZm/3PGj80oOqVx7MKfPgHhWXezD8jQd2Uld60OOtBwJqV8UdUcQ77olWfvDg4UcPBn3uhYH6VPeiRm0vDjf04mNjL1418eLfMC9SmnrhjvBiYCTPUZ9mXnSK8uIE5UV70bC5F7/SnVZeDGvrRXw7L1T0VXsvztDHTl54unsh7eHFb728eNbHi+IYL+xxXiT086JHvBdnqV2CF0dod6IX9ft7sYVWDvBi0UAvbgzy4tJgL1rCi8bDvbj6nRdf/+jFsdFe/DLWi2rjvPhfkhffpHphoX5pXijpdLoXbSZ4ET7Ri7oZXmymD5Sbyd4meTFtMvubwvqmetF5hhc1Z3mxdzFjLvHip+Ve3KYJWV4EstnPCsZa6UXTVYy12oufacUaL17TwrVepK734vsNXsRs8uLPzV5k/+JF7x3sd68X9/Z5MfyAFw5KzGftBV60P8j6qdkh5qRqR7xYQ0+OMvcxL4InOM+TnOUfnM+fnMcZLz5RGzn7UbAXJeeiYV4tZ0MmvRdygxenjF4UmLwIM3uxgzZZvHhPuVYvXtK/Ni+m2r24Tn87vDC6vOji8eJFwIvkc14cuOhFVaEX44u9uEDflnDfpV6cpAPXvWh0w4vttP4mz9GD215MvsPzd734izr9w7O0/hGvPeUMnnPvr7zIKvNibjl3V8Hrb3iWvq3ke/WW71SVFxI6+Y453nMPH73YQFXUuZYPf9CGuj68o5ZNfNgY7sN7mh/hw9RIH1Ka+XCRvFE+mKJ9kDf3oWsLHw629OFGOx+6d/bhck8f9sT4UC3Oh9W0pJ8PT+ineB/u0MQEH67QmEQf7P19SBzgg4a+HuiDkDoM8mHdUB/uDfMhaTjjJ/sQlupDnTQfNtOKdB8WTvBh+kQfblJahg+F9GOmD376ZpIPFuo32QclVZvBGmb6kDHLB1m2D3/m+NAqlzFXMN5KxlvlwytauNqHR5S21gfreh9UG3xot4m9bPbh6VYfev/uw4GdPnyf58OQAz7E5vtwusCHNgd9OEy7D/lQ77APW+izI+zzuA9jT/gQorzTPmQLfCgV+XBIwXMq1qThTLScCYX0Pgw3cBZGH7TUy+SDiE6YfWhk9eGFnfN3cv4uHzL/8qHFZR/yqUmRD7WvsP5iHx6WcB5XOYtrnEWpDwH65roP8Td8UFOPm5zBCx+KyfmK/ZT5IKH8Csao5J4p9y1j0cIqzvcd41H6ez7/yYdJYX5829SPQRF+dG3mR+soP8Kj/dhFW5r74WzrR0FHP8I6+dG8tx834/xI7+fHZRod70eQbAl+JCT6oSFRfz+iB/rRaJAfacP8ePGDH9ZxfvQc78exZD/2p/hRM82PDZSdzvs0f4If/1Jahp979kM9meen+PHbdD8KZ/P6cj9+zPIjQMOymY8ScpiPeub6IaQOK/w4TtEr/cijRqv8qLXaj/eUu8aPl/RwrR/T17H+9ayf7Bv9SNzkh5aab/FDt9OPOvv8KNvvx+I8P3464Mcdysj3o5jGFfgx8qAfLhp4yA8D9T3sh4y6HPHjT2p1lLM75ke94358dsKP1TT+lB8qtR89NH601/oRpeMcqKGePVJNA+dB7yjHyFppgYm1mjlvSrewXgpa/YCNdZPW7ofY4UcLF2v2sGYva/axXr8fzwr9mFzkxzVKvuLH3+Qr9mNoiR8W6nHNDwG1L+VOKOo666GGN1jDTc7pNvPc584f+eF57ofipR97y/z4otyPGhV+rKcXb7i3Su6N0qq4J/rxHXdEw96zRkr8wDqp10fWSp0++XGSWnwWQD41qRbADqrzeQCb6ROtqh5AOS2pEcATmlUzgLuUWSuAEvq2TgAeMtUNQFEvgO71AzhDkV8E8OuXAfzbOID0sADQNAA7aSMC6BUZQMuoAApoZ3QAdZsH8DN9otUtAqigpS0DeEqzWwVwjya1DuAqJbcJ4G8a0i4AM8W1D0BJgg4BHOsYQFSnAPbTb50DqNklgI30nnK7BjCjewATvwqga+8AGsQEUBkbwPK4AJ7TvH4BTI0P4DqlJgTwY2IAARrWPwAbJQwI8Pcnax8YgJg6DQrgJLUYzNlRkyHsheoO5cy+4cxo6TDWDtY+PIDxI1g3jRrJekYH8HhsAOfHBxCTGkC3NM6M2qZzbhMC+HJiADUyAlhPVZSTGcBLWjApgIc0fXIAN2nClACKaMzUAELknBaAfnoAfWYE0PqnAPbMYp+zA3g7h/3NC6BwAfewKIDExQFIlgQQvjyArVkBzM0N4AFdX8HeVwZwiX5Yxb5Xs+817JvEa9nzOvZMYRvYK23ZyF1tCuD+zwGUbgng4lY+9wuf+TWAr3/jTHZwrzu5V6rYxX3u5pl9jHeA9/MDEFHHAsakFgc5R2pyiDM8zPNHAph8nHHpmz94/hTPnWbus7wvCOAzYQDPRAHMETOnjLWpeJ92aQKopgtgDf2nZ28G9kZTjeyPUk3crZm7pWEWvpOUaOV7Sb1tAXS2B9DKEcBBqu8K4IYvgMv+AEYH+P5cDuAWTSgK4AqNLA7ARQNLApBf5bt/LYBm1wP8/5bvH228GcDrWwEsuh3AT3cCuEM/vGA/LzmjV8xRzh1UsGaq/4a7oGqVfC8p6y3fS5pXFcC0d6zhfQADPgVgoCOfB/FrjSCmRASRGhnEJfqxWRCICsJO/aOD0FHv5kFIqUuLIE5R65ZBHKKIVkHsoS9aB1GjTRA5bYN4Sc++DqKwD8/249l4nkvgmUTmohr9g9hA7yh3QBCvaOagIDIGB3FhSBDeoUGohgXRcXgQYSODGDM6iKjkIPZT7dQgNlF5WhBL0oN4SrMnBHGPJk8M4hqlZATxQ2aQny2CGDYpCBtpJwchmcL6p7LuaUE8nhXEriVBrF0WxMOsIM7nBuFeEcTglUEoVwXRY3UQzdcGUXd9EDc2B5H+cxDLdgVxfU8QaXuDcO4PwpAXxJn8INoVsL6DrI8aHQpi1RHWR8+O8oyS13RBfNTzuiGIOaYgHtB1M+NYgvzdH0RjTxBbLgdRWRSEp5R93+JM/2M/ZeyHUsrZT0UQAbK/CaLP2yBk1K0qiNN09B1zv+dsPrLGz0L4p1oI6dVDePllCL0iQugSGUJkVAhfRoewsXkIK1uEUEZLWoYwp1WI33dDuE5pbUIY0S6ErV1DqNYtBEnfEA7HhtCwXwib4vlcQgjltDQxhGeUNjCEc4P4zOAQlEND6DgshBYIoYB2DQ/hp1EhXPs+BNnYENolhZA3PoS6KSH8TGtSQ6ikrLQQ5qeHUDwxhKSMEC7Q9hkhfJwZQr+FIbxfzhpzWGNuCKGVIbhWhWBazXxrQuixNoTdG0KosSmEDXR/SwilW0O4tz+EyXkhBPNDGF4QgpNOHGFtR1kbNTgeQvUTIbw+yXOnQogVhrBNFoLKEEJPYwiHzCFEWELYQ79aQ/hgY9929uwIYd+5EHTFIfQpCaHb1RDOUFQpe6PG10PYQdVuhvCWsm+FsPA253AnhEl3Q0i5xxoeczcvQ/j2dQhDykKIL+eOKjhral3JWVeFUPtdCJvp+/9TXNfxVZfvH8dpxESlRwkCYqHSXS8aCZXulNCvAtLdiCIG3SWhoIhSg41WcWd5YtvJxelzdtYbze/9++P5ONvO576v93Xdn7NzTrk4epaP45q8VSmOxpXjGFk1jnbV4jhdPY5jNeLYVzOObbXiqFo7jmfqxLFO8urGkdQwjtavx3G4aRzV34gj4b04/n4/jt9aaZ82cUS1jePVdnFslefax7FRVnaI46Es7BhHuFMc7s5x+n4ZR9/ucdyWB/3jyPowjj8/jqPWCNWVsqPjmD8mjs/HxhGQ8ePj9P6ha6bE0XB6HPmz9fuXcfz6lX5foDULlXVRHFUWx7F8iZ5fGsf/lsUxfbn2llur1d9a9bY+jsJv4jB8H0fMj3Gc/ymORjviqLMzjp2ydZdy71ZuqbAnjlWyaG8cRfLlvjg8++P0eT6O14/HcUjSfo+j1znlOB/H0QvKf0kZouNYL2WvKIsEY+JofzuO1XFxDEyJ467cMMZxzhxHs1TNOk3ZrVpji8OcqXlmx3HRE0elcBxfReKYlhfH4EL1UBRHt+I4rkrze3Ecl0b34zggmx7FMfdpHFPKGjj9jIGkagb+rW7gXC0DLWob+FX2RRnYXtfAd/UMPFvfwMoGBto0N9DsLQMzWxpwtjLwSRutlYFtDfRqZ6BLewPR0raDgT+lRUcDdboYeKWrgQrdDaySuT0NRKTdAAONBhnYOdhA6ccGPhtmYNpwA5liHWFgxEgDRjGMMnBntIHuYwx0GGug5TgDDecYWLzAQLHMXWhg9iIDGYsNjFtiYNhSAykSt8zA7eUGuq0w0H6lgQ9WGTix2sDrawzUW2tgt9RYZ+BHWb7RwKhvDfz8k/JuN/DqDgNb5fmdBjZJxV0GVssTWbLbwLw9BgJ7DWTtM2A6YGDIQQPXDquv06p9VnXPGbjwl4HfzxtoctHA3ksGtl02sCXaQJUrBjbIohgDU64bcMnYGwbSZZhJuc0GvQ+r31QDb1u13magvl17yBanzsJloHyGes80MNVt4GzIwNEcAw0iBkoKDYy8p0wy9L6BBOn/wMA/cv2hgcuPdIaPDXxfLp61FeL58Pl4zr8UT9Xq8VSpEc8GeVQznrm145ldJ56pUfEY68Xzd4N4rjWMp1vLeM62jqdp23iOyL528dRqH892+a5DPM91jGd1p3iWdI6nVL7qEk+eTOweT8LweHqNjOeGdBkVz1+j43lzbDwn5KcJyjAxno1fae2CeOYtjOfzRfEExbEknlFL4/l4meqti2fTxnhC38Rz6ad4ju2Ip/LeeNbJw33xLNwfz5wD8fgOxjP0aDyHf4ln2+l4Xj4Tz5jz8fS9FE+Py/HESsdo7SGtr8RzTt69Gs+ua/GUuxXPSsm9E8/duHiaJcez2aw6FtWRRWnxFMmc9HgiYrPH85EzngtZmosnnjq+eL3m4mlfor9Js/vxVHsUzw/yzJN4VjxVVplYIYE+zyTwxgsJlH81gVWypFoCX1VPwFUrgTG1E0iTlDoJGKIS+LtuAtfrJdC5fgLR8n7DBN56LYF3W2uPNgnsbpfAT+0TqNohgY0dE5jRLQFjzwSGjdQe0n90Av8IYxK4IR+MT6DpxAQeTU9g7GcJ/D4vQf8bE4hamED1RQm8tDiBb6X80gQeS+ky7bkygaFrE7i4MYEvf0pgwo4E4nYn0HdPAm32J/Cn1D6SwA6peSmBVy4nsFUqXUlgrXx2LQHnDWW6lcB0i35OVZ9p+j1dWWWIVRltymhPoKsjgfbOBFq6Evg5U+t9CfQuSODwPWV5moClYiK/vJBIjZcTya2ZSLBWIu7aiUyuk8iIuon6/pSIsWUiHdslcknOdEjU/6JEdkqFHonM6ZVImyGJ/CmnPtI+wxP5Sb4bkchzIxPZJJVGJfJwdCKLxiRSIvPGJpInn49LZNzERD6cksih2Yl8+VUi/vmJjFmUSJoMWJrIXem9LJG3VyeybX0i/X9K5NY25dmRSNM9iby2N5G6+xIpdziRL44py++JPHMpkQ2y6nIiT2RpdCL3ZcGVRIokcjWRz2ISCcinsYmMvZ5Iq38TKTUm4rOofnoiw62qb0/ktiORaFcibTMS+cGXyMZAIstDyleQyLBC5StOpHupnr+fyDsPEzn8OJHaTxNZXDGJj15I4srLSTSsmcQBiaqVxG7ZVjuJrXWS2ByVxPq6SZSvl8QnTZNIkd7NkzjeIonX30uicpskyrVN4rEsaJ9EoUQ6JPFZxyQ+7ZSER5r30/Uy95MkpoxIwj4yidGjkkiVIWOS9BksiQFjk+gzLonbcn18Eu0mJnFmchJvTklizewkkucnMWhBEgbpvzBJn52T6LY4iVjptCSJy9J2aRLn5eyyJN5drrorlHFlkv7nJ5H9ra7flsQHO/XcriROy4nd6nmvet6XRM39SXx/IIlvDiax4kgSgeNJjDulXGeSaHQhiUNS+1ISVaOT+E6+vqLeryaxLDaJhdeS9HktiWm3lO/fJA6m6DpLEk/S9bw1iXx7Ev9zJBGWWU5d50ririeJ90LqrVj1SjSz+5rZgyRmPNSMHiWRKY7HSYx5ksTwp0n8Uy6ZThWTOfNMMs9XTeazmsnMqJXMlNrJZMqEOsk4ZHjdZEzyUb1kkuSfBsncaphM99eSudA4mfeaJHOqaTKH30hmWptkxrVLxtI+mU86JJMiQzomM7BTMv9J387J3OiSTNeuyXTslszZHsnU7ptM7tBkrMOTGTlCayVlpNaN0rrRyTA2mZvSdVwyzaYk8+ncZNLmK8vCZAYtSqb/4mT+ld5Lkrm6LJkOy5P5a0Uyp1cls/KbZGZ/rz5+Ssa8PZnkHckM3plMzz3ab28yMdJxn2ZwUD0c0v6Hk/lZKp9KZvmvybjOJZN4IRnDRdW5pDrSIzqZ69LliupJmxjVk7Oxybx5PZmTcuxGMkXxyWSkJDPCrJqpyfRJT+aOXHAk85srmV8yknkjM5mfvMlUCiZTGEnGl5+Mu0DrCjX3EuUtTSb+ntY+0Frp+VDzk9hHyfxeJoVDFVKoXzGF555NIb9qCt5XU5hYPQWnjKqZQqoMrZ3Ch3VS6B+VQu+6KbRtmMLBpim42qYwvl0Ko9unkNwxhfhOKXTvlsJfPVP4uU8K64ekUOajFCLDU5g5MgWfTB6tNWO0ZmwKI8alYJaPx6cwcGKKPjOncGtyCju+SGHdVyncW5hC0SJdtzqFIWtTaLc5hZPfpdD4+xTq/pjC5p0pPLMrhQ1Sdk8Ky/amULovhXfPpVDnUgo1L6ewXV64msKzMSlUik2h/LUUOplSiJZf0lP0+SaFY9LIrllIA4f2dqbwUlYKFT0prPKmsMSvLDIxL4W4Es3gXgp3pNuDFDo8StFnmhTOS8snKbz3NIXfpVk5I/7qRrJqGhldx0iamKOMJNYz8mF9I90bGenS2EjH1420a2Lkz6ZGarxn5If3jbzQ0kjl1kbWtDGysq2RJ7KsnVHfPY0s6GCkWGZ1MeLpamR8DyPGXkYaDTeyd6SR2qOM7JIao41slx/HGNk61si344x8Pd7I2olGHk02cn+KkczZyvY/rf/SSM8FRjovMnJVLi820naJkQvy51IjHywz6v+XkTPLjZxcaaT+WiO11hvZtNlI2S1GCn8wkvejkZnbjUzZqZ7FtcvImD1GRu41MmyfEZMMOWCk/yEjvY5ov1NG9vxhZNufRl79y8jGS0YqXjayTlZcMfJYHlxVzzFG7klxrJF514zMua59DEa6pRi5aDbyXpqRd9ON/GI18obNyAk54jBy0Gmkqlt9ho3k5xrxFSpTiRF7qXLdM2KVkfeNpIrpgZGhj3Q20ruMifYVTdR41cR2ebWaiZerm6hSy8QmqVzbRIU6JtZKuSgTK+qaWFzfxD1Z2MDEjVYmrrU20aWN9mln0vcQE2c7mjjVxcQbXU08N8Ck14OJz0eYCI404RltYuoYE9kyaawJ+3gT788xcWyBicYLTRyRhotM1FlqYpfUXGZih1RfbuLHFcq20sSLq0w8u0Y5vtaeW02k7TQxbLeJj/eYSJGhe00kSfw+E/0PmOh70ASHTXQ/YqLVSROH/jBR67yJnVLtoomfpOplEy9EK+8VE5tl01X1HmNig1SMNbFOyl8zsUbKXjexSpbfMPFIlt40Mf+OiSIZnWLCbDJhNCuDxcSAdBP9rCb+tpnoZTdxW246lMVp4rp0dZnonKHZZZm4JH+5TfzmM9EkbKJBrolv7ynTfWWSTQ+U6aEyyZrHyvHExFNZ8dTEY1lWxkxxeTNfVTAzt6IZ14tmPq5upk+Umb+lV10zPeqbuSHXGpjp9JqZK9KhkZn3m5k5+J6Zna3MvNzOzLOdzHwta7uaWdbTzKwPzUz42Mzo4WbSZfhIM2b5eLSZFBk6xszgsWYGjTMTN95MzylmYqabuTTTzB+fm/n5KzOvzzdzZIGZ1xaaOSQNFpk5IPUWm9kvdZeY2St1lpqptcxM9RVmtsmrK828ssrMD7J5nZnl35pZusXMgu/NhHeYmb3TTFBm7jLjF99uM9P3mJm614xbpuwz67ujmUn7zWSI64CZ8QfNOGTUETMjj6qXY2Zu/665nDMT+6eZtpfM/BmtuVw1c1ZaxJj1XmXmF2l+w8yx22Z2GcxUSzTznFmzspjZkKZ5Wc2stpl5ajezwmHmiRRnmynwmJlYoNmVqt49M6liua+6D8wMeWImUQY9NfNhGQv/VLDwRzUL79Sy8FZtC82jLByrb+HVty281MLC1y0tbGploUI7C2ulXHsLZTpaWN7ZwpKuFhZ1t1Aq83ta8A2yMHGYBedwC6NHW0iX1LEWTBMs3J1hgc8t9PjCQrc5Fq5J9AILbRdbuCCtl1poudzCOXlnjYUz8ss6C7W3W9i1w0KNXRZ2SPXdFqrtsbBNXt1r4ZV9Fn6Q7/db2HpAmQ9a+E5ePGRhi7xw2MLzRyw8d9TCs8csVPnZwjPHLZQ9o9wX5KKFBZcslMj8yxa+irYw74qFQpl71UKB5MdY+DLWQu41C19ct/C/GxY+v2khLFnxFsYZ1WuqhZHpFobb1K/DwidOCykuC4OzxW2hf8DC3xEL3YvUf4n6L7UQe89C5/sWYqTzAwtXpdNDCx0eW2j/1MLFMqm0LZtK6/KpnKucytkqqZysnkrjuqkckcP1UznUMJUGjVKp9XYqr7RKpWpbaZfKlo6pvNAplec7S5dUvumayiZSqdwrlY2yvl8qZQen8mhEKvfHprJ4XCqLJqRSKgsnplIyKZUFU1L5anoqn81PZfaCVH1nT2Xm0lT8y1P5dGUq01enMnlzKuO2yfZUxu5KxSZjdutRRu9NJf1AKmkHUxlxLBXTqVRSzqYy+FIqiZJwOZVB0XIllQ9jUvnvTiq90lK5I9hSuf3/7KnccqXSLZxKbH6q5pWqecmDVK4+TKXTIz0+1uMTzapOGm2jpK7Ul4ZptGmcps/BemyuxzfTON8mjb/aS6c0WnXVY3c99tTj/0M/99Jjbz0OlxEySkbrb2P0OFaP0mqcHqXVeJmgn6fq8VOZkUbrOTJPdRaq3hLVXaZHabNcVsoq5VqbRvvtaXTYJbtlTxrR+9LoeCCNK4fTuHoijWt/ptHtUhrX5Ua0XJGYNHpcT+PWrTRu303jjiGNf4xp3E2T9DT9709jgFNcacR70xgcTuOjojQ+uZfGsAdpev3r8VEalv/3OI3hT9JIfZrGyHLppJVPZ/zL6Ux4NZ1JtdLJksl19CjZUem460n9dD5tnE7gjXSCb6bz+Xvp5LVOJ79tOgXt05nbIZ15HdMplK86p1MkX3VJp1hKuqWziHQe9EnnYf90lg1Mp/zIdNbKulHprB+Tzoax6VQap0epPD6djbJpYjpbZ6VTY0E6e5ams3eZLE+n7gpZmc6BVbI6nQZr0zm0Lp3m36dzZns67+5M54+96Zzbl86Fw+ncPJvOPxfTuXs5nf7R6Rhi0hl8I52ht9L56LZ6taQzNU3S05lmTcdvV5+OdGY608nJSud+rjIXKO995X2QztdlrGypYOWVKlZqV7VS52UrjWtbOSpNoqw0q2flZH0rvzS08k5jKz3bWrkttLNyR/5ub6V3Byv/drRyt5OV/zpbie9qJbG7lU+HW5kxwkpolJXPRlv5fIyVHMkda2XOeCtzJ1gpkKKJVkomW7k31cqjT61s/NLK13OtbF1o5cfFVqottbJddiyzUmO5lZ1Sa4WVPSuVd5WVemus+rxp5ddvrZzeYqXtDqvuSStXd1vpvMfKtb3KfVA5D1uZcsHK9EtWfPLpZeW6aiUSY+WLWOWS/GvKdN1K8U0rS/62UiHeSsUEK5UTrbxoslI9XTlkl9VKlMPKAaeVhhlW3vZrPgEr3Yqt9HuoOciAR1YM8uFjzUQGPbEy5KmVlDI2Pi5rwySflLMx6VkbWRJ8ycaXr9qYV91GaU0bS2rbWFrHxiNZHmXT50gbq+rZKFvfRvkGNp5pZKNKYxtbm9r48Q0br71v44j83NLGiVY23mhto3kbG++2t/G7fNDRxp/yVycbbbvYuCTtu9qIlpjuNrr1tHFdevW28U8fG/372Rg0wEbSQBvDBtsYOdRGxjAb00bamDHaxqwxNj4bayNH5k206RxtzJ9k0/9cG4umKO90G+tn2Ti82EajJTZeX2rj+DIbZ1cry1obF9fb6LRJs9hmY8QOG2N22Ri728b4PTay99nw7LfhO6Aah20U/6x5nLTx+JR6P2Pju3M2XvrTxq6LNvZcUu9XbfqcYeP0DRsJKTZSLTa9l2kfu42pDu3jtBHOsPFFlo2CbBs7i23sv2ej8UNlemTj5GMbbz9VrnJ2WpW3c7GCneiKdq5WsjO2up1pte18WsdOuK6drxra+eZNO3Xet9OsrZ1T8m4HO+93tNO9h51e2IkMs3NvlJ2lY+w8lhVj7VSaaKfKJDub5bnJdl6YYufNL+x0XGAnRrostHNNui2yc0N6LrZzW3otsfO39F1q5670X2YnTgYut5Mgg1fYSZKhK+0Y5ZNVdsySttqOdY0d+1o7rnV2MtfbmbJBvWy0M2OTnYB8vtlOhW3qZ4edLTvtvLjLzvfy8m47P8qre+xslxp77eyUWvvs7JGo/Xb2Sb0Ddg5Kw4N2DkvjQ3aOSZPDdo7LG0c0H3nzqJ13jtn587idCyfsXDpphzN2ev9mJ/Uv5buofJeU77Idt0yLtuOTGVeUU2Zd1ezl8xjNVr6MtZMvc6/ZKZL51+2UyMrbdjb+Y2frf8obr7wJdk6b7fxusXMu1U7LNDt/SZt0nbG0s+qcpaNNZy1d7DoD6eaw6zuHzsCpjC47/0jfDDsDMu187LYzxqfMfjtZAWUOKmvITm7EzrJCnXWR6j+wU/WhZiivPrKzTWo81nzKOfhZmpZ3EPucg14vOhhf06H3KgfT6zjwy8woB2tfd3DwXV37nq5938GZlg66dXDQs6OD9B4Ofhzu0Pd4B8fGOmgyzsEv4x28NUHXybsTHbw/ycH5yQ5uTHcwcJYD+xcOps7V/vMcLF7s4KEsW+LgiZRd5mCNVF7hYO86Bx9862DcHgcT9zr0PcCBR/z7HeQfclB6RGuOKdvvDn7900HLCw4uXXRw5ZLyRTu4KXExDhJiHSRfc2C+7mD4DQdp4v/bQcFdrY930CDNwSFpYnXQ3KbcdgctHA7+kNhMB73dyhBy4JKJYQflSx1Uuufgm/sOqj1yUPOxg31PHNR/qizyZ0UnFys5mV/byeI6Th7Ikygnmxs4+f41J9saOanbxElKKyf2tk6y2zuZ1sGJTz7r5CS/s5N5XZwUyYKuTh52c9JooJNjcmuYk34jnAwc6SRBhoxy6juckxFjnIwf52TyeCczJzr1/87JkS+ddF7kpPtiJyxxMmCZk8HLdf0KJ8NXOkmT0atUd62TGetUe72TOj86eW2bk992Ojm/20nbPU4uS8e9TnofcNL/oJOhh5XvFyflf3dy4pKTXy87+T3aSaurTky3Vf8/9ZzgZF2yk0opTuqlOTkor1ud/GLT3nYn5xy63unkgkS7nMRkODF7NQ+/k333nRx6oH4fOjn92EmHsi6uSo/yLgwVXSRWcjG0sotRVVzkvuiifDUXW2q4qFnbRVQdF/vlcJRLn+lddG3s4ps2Ln0ndvGT1O7gol5HFwfltU4ujsrJzi7e7OLitLzb1cUH3Vz8JW26u7iNi/69Xbwy0sU22TXKRf0xLg7Jz2NdNBvn4pScGe+ixQQXLSe6aDvJRcxkFwnTXaR86iJ7tosXFqj+QhfVF6n+Eq2XRktdNF2mustVd4WLs3J+pdavctFxtYuea118stHFzG9dFH2nDDvU0x7Vld/2uXhvv4tWB1x0P+zinyMu+h11kXTMxYSTLj771cX8M6p3XnUuuTgmZ6Jd/HHFRbsYF9HSKdZFr+taK6ZbLobfdpEmY+64mPKPi63Jqmdx8XaaS/+LXPR2urgrA1zqK8PFuGwXYa+LVSEX1fLUf4n2vufS9wkX1+TWA6156OJf6f/IxeDHLj5+4qK4YgblqmRw6KUMGlXN4NTLGVyvkcEnURmkyqcNMviqUQYN384g9oMMDK0zGNQmA2u7DLI7ZPBF5wy9PjJY1DWDZ3pm8AIZvNIrg129M4jqk8H0ERn4pWBUBg/HZLBmXAYVxmfw4sQMtk/K4LWpqjcrg7ufZTDkfxlMmas8izNYL98tzeDlZRn8JLuWZ+h7cwZt12XQaX0Gc77P4LkdGVTdqefl1316fn8GZ6XTIWWVAUcziJchxzJYdkb5zirfH8r1VwbnLmXQ6nIGXa5k0PNqBnfko2sZjLiewZgbGZT+rVom5UrV+vQMhlkzSBOHLYMJ9gx9bs4gLPMy1HumepON7gy+9eiaYj13T7O5n8HaxxlUepLBJqlaJpMfpUH5TMa+lEn5mpk8UyuTb+SF2pl8L3uiMqlXN5Nm9TP5RdKaZTLtzUye/yCT39plEtMxk26dMvm3cyZDumaSIsO6ZeLonsmEHplkybSemazrp+uHZhL7SSbDR2XiHJ3JxDGZZMv0sZn4Zfa4TCLy5fhMCuXehEyeTFSeKcozNZNa0zM5PzsTz1eZzJifybyFmXy3LJMaKzLZJVErMzm1OpNbGzIZuCmTT7dk8u22TPbvzOTNPZmckdb7Mul1MJPAz5k8PaXnfs8k4VImQy9nMiI6E9eVTCZfzcQtn8Zk8nlsJstvZLL2ZibH/s3k7f8ySUrKxJKcyUxzJuutmbxoz+RVRyb7nJnUd2VyWE5kqGZmJqelRZbqZmdySSaHlF9+vZfJu/czaflA8yqTxaRyWbhlevksPquQpddBFssrZzGmlp6rnUWgjv4elUWuzK2bxcN6Wayon0WZBlmslVcaZVHv9SxM72Txvw+yaNAxiyPSpFMWJ+Wtzln8Ju91yeJy1yw6dcvimvTtkcWHPbP4mCxm983i6YAsLg7L4urwLLqO0H6js/T+kcWM8VmEJH9CFhumZPHjtCxcc7NYuSiLoyuyGLwhi8+/yaLaj1n8viOL8zuzmHxQaw5lsfRoFquPZXHwVBa9z2Yx52IWRVLpShZfy/NXs9gq22Oy2BubxV83s+h8O4ued7KITVc+exZJYnFkYXeq/6wsGgazWHhPc5CyD7L0HTGLzQ+zeOFRFt9LnSdZ7Je3y2bTtUK23heyMVfOxv9sNrOfy6Z3nWwGRmWTJB/XzcYio+plk9swm8WNsol9J5tJLbP5X+tsnrTNZlP7bJ7rkM3LHbPZJie6ZPN+t2yudM9mANkM7ZXN+D7ZRPplc2BoNt1HZHNHkkdlM2ZMNjPGaa/x2RTI0onZPJVNk7PZPjWbfdOyOfVpNku+yuaxrJqfzZaF2dRcnE39JdkclhNLs/ltmeqtyKbLymxuyoDV6mlNtj43K/eGbDZsVqYfsmn7o/62M5sJu7LJks/26HmZtzebElm1P5tnD6qGVD2kfmTP4WxOHs2m3XHVkK4nspl4OpuWl7O5IDHR2XS7ks1t6XM1m/9kUIz6k7RY9XgtG6eEb2Tzxc1szhmyWZSaTRVrNj/Z1ItdvThUw6k+XKqTmc2H7mzuB7M5XZBNz5JsbPeV90E2gYfZ5D1S3sfKK4+faPZl3Wwv56Z2eTcrX3FzoY6bmCg3g+q7SZFhDdyky9iGbjJkfVM3VZq5af+unn/fzaK2WtfOTdWObp2fm5qd3NTv7OawxHR3Mxg343prrSzu76bWYDd/D3PTb7ibESPdTBvtJiCfjXGTJ6Vj3VSc4Ob5iW7uf+Hm0Hw3ry9w89ZCN7eXuOmzVNmWKdNy7btC+8rUlW5mr3Izd7WbYtm4zs136928u9lN2R1untnp5qVdbvbsdlNvj7LJ63vdnJTf97npcMBN30NurEeU55ibJyfcfH3KTeSi9rykPaXCFe0rz1116zXl5pUYNzukTqybY9fcRN90c/e25pjk5l+Lm8RUNx+nuRmd7mamzU2OrHS6Ke9Stgw3L2dq7rIvy03DbDfN3NrD68YbdjMnor0euEl+qLk/djPliRufzHrqpqSMh8VlPWwq72FrBQ/nq3gofcVD9ZoeDtXy8HptDy2jPFyUDnU9xEqPeh6GNvAQauThi8YeXB94mNLSw9zWHkokqqOHxp08nJDfOnv4oIuHmK4eDN09FPT2ULafh20DPDQb5GHsMA+zR3h4MsrDC2M9/CDVx6nuBA8n5e2JHjpO9nBNEqZ6+GiaB4s4pnv4cqaHR7OU+3MPx7/08OYc5Z/rYcIiD58uVj55sNRDueUetq/00GKbh1s7PAza5WH4bg9WydzjYdpeDwH5fJ+HfJm/30OZgx7WyTOHPBw9qqzHPPx3Umt+0fWndd0ZD8f+8tD1koe4yx4GR3vIuupheox6jPWw4JpqS7kbHqrcVP1bHvbf9vDaHQ+mOM0lVXNJ0zzTPfS3qTf5yK7eZLTDg1MmOz14ZZbLQ0TmZngolsWZHlZnaV5uD7s9Hpr4PLzj99A64OFG0ENS2EPVYuUr9fDGPQ+npd0DD1el20MPt6XvI52HDHmsPDLyiQe7zCjjJSxflPVSKA/LeVlZ3svGCl6eq+hlq7xayUvLZ710fM7L3ppeGtTyckzeqO3ltLSL8nJVutX1clv61vNikCH1vYxs4MUuM15THfmykZciedTYy6rXvWxq4uX7pl46ve2Fd7xUaeNlfzsvv3Xw8kFHL7GdvPTo7OVv+airF4vM66kM/bwclWb9VfdD1RjipeloL+fGeIke62XwBC9GsU30EpqselNVa7pqfSoLvexa5KXuYi+H5J2lXi4v8zJopeaw1kv5Depfsn/Q2h+9LNymNTu9VNvlZbc02ePllETv89Jlv5eb0vuArj+sPo+ox6NeVv/speJxLz+c8LLnpJf6p7zcOqN5nPVS6YKXny56qXlJ85SGlzVPeSNa85TzV7y0v+olRrrHeOkf69X3YfV+zcvo615cMuWGl2W3vRz418ub/3n5N95LIFlnZtGZSbVU9Zam3qxe2tiUVbrYldPhZYRL85KcTC/FWV6eZHvZ7FEmr+rkeEmNeHm22MvOEi9RpV4OSuN7Xk5KqwdeOj/UPo+8pDzWfJ/8//3j41hlH/2f95Ff1ccftXy0ru0jWrrU8XFT4qJ8DK7rwyQj6/nw1PdR0tDH2kY+Kjf2UfV1Hx+84SPrHR/N2viIaefjTnsfYzr5yJCpnX34ZUU3H4fx0aSXjyt9fMwb5GP9ENUbrhojfdhHa+8xPmaO9TF3nGrI0/E+1k3w8e1En75L+Kgz2ccBOTHFx+9TfVya5mP/HB/X5/u4u8BHykIftkU+nixTrpU+jq/WdWt8dFrnI+dr5d3iw7hdNXZp/90+lu5RDVm7VzX2+Wh8UHvLW4d8nJWbR5TrZx+REz5KT/p453cfbc762HDZx3PRPrZKtSs+dkm9q+pPmsb4+EX+jPWRcMPHxzd9pErgto/P7/hY8LePh1LhXx8/3PVx2qC8Zh9rLMqX6uMb2Z+u3Db1Z/dxw+HjP6fOwKXsMjLDx6RMzUrmZfu4J2U9mqUc8mveeT4alPpofk/nct/HBeGhjw8faT4y/LFmJBOe+HBLSRk/S8v6OVjRz8lKfoY+52fqC36OVfNzoYafazX9UMuPO8rPjLp+cqSkntbU9/NUtjT0c6qxn3de99OtqZ9+zfwkyEdv+Bncxs/Itn687fzMau/nqw5+7smGTn6e6+xnq1Tr4me31Ovqp2k3P7/Ke939tO/hZyB+hvXys2OgnzZD/FyRjE/8BIb5WT3ST8VRfn4a7afWGD+vjfVzXN4a5+d3aTXeT+cJfm6KeZKfUZP9TJni54UZfmrM9NN8tp8z8sFnfibNUab5fpot9nNa3l/i57x0WKr+5d9lfoav8GOTiSv9+rzhp1TKrvWzXp5dp+wblflrPbfVT5Uf/fyy3c9fO/zE7PQzYLefJBm2x49Vxu/1ky0z9vkJy5z9mqk8PaC1h/zsPOynyVHtIS2Oaf0JP+knte6Urjnt55+/tN95rb+k85C5l7VelkYrzxU/r8b42SW/XtMsryuHtL/hJ1Z63lQ/MvCWn2QZftvPvH/8HDHofMx+yqXq7K2ajU2zsfu5KJ0cft2Hfno5/boXda4uPyYZleHHIb5MPwuy/TyQlW4/L3r91PT52SdvBvxcDvrpEvLTJ+xnTMRP1SI/50p1nvd0z9z3c0f6P/CTKB8/9JMm4x75yZJPH2tGMueJn2JZ8lQzkHVlAlQpG+A7eaVcgLrlA7xXMUD7SgFipWflAB8+EyBZhlcJMPHZAB6593yA5S8EKPdigD1VAzR/JcClVwP0rh5gSI0AZplSK0BB7QAL6wSoWDfAS/UCbJPa9QMckMYNApyUtxsG+EPavBbginRrFKB/4wCJ8snrAcY1CRBuGmBOswDrmgdo9k6Au+8FWNkmwNdtA7zYLsBrHQK81TFA604BoqVr5wC3pW+XAPHyUdcAX/YIUCxLegZ4KmsJsKVXgJ29A3ToH6DmJwHODtf6EVo/MkC/UQES5OPRAdIkc0yA0FjtMS5AvckBjkizKQE6TgtwTQZ9GmDkjAC+mQH+nhcgfX6AGQsDlF0S4LmlmtOyAA2WBzgml1YG6LwqwE0ZuibAkw0BntmkLF/rDDZrLrsCnNsdoPveAEn7Alj3B5hwIIBbZh4MMO+Q5n9YPR9XZrl9MsCzZwNYLgaYdjlAUL6IDrD4ivaWZ2LUq7wSq+zXlF0u3Ahw/WaAXrcC/CeDbwcwyag7Oru/Azz+N8CauwG+/S/Ay3EBtqcFOJge4JQ1wLu2AH9JrD3Av46A3k8DeDMCrMrWWbt1zp4A/wQDpIT0c0GAdiUBYuSfUl33IMD8RwEeyKrHuv5JgM3ybrkgf0pM+SA9KgRJqRjkYZUgm58L0q6qfn8liK9akAU1gqyqGeSbWkGq1g5Sp06Qg/JLVJD29YLEyt36QQY1CGKUkQ2D+F8Lsub1IJWbBDncLMji94KsfT/IMx8E2SKnWwe50TZI73ZBQh2DLOkcpEyXIOtla9cgDboHad4jyG/SqmeQLgTp2yvIjL5BSvsFKTcgyPMDg9T4MMhrg4Icl6+GB9k2KsipMco/LkjP8UE+nKAcU4O8PzPIBek4S3Wl1YIgnywOki7jlwRxy7xlQe7LydVB3lmjuawN8u867bE+iGNDkIVfa5+tQTp9r8zbgjy3S/V3B2m4J8hbe4OclTb7gvy9P8iAA0GGHQwy8VCQ2YeDzD+i2f0cJOp4kCYngpw/GeT6qSBf/qaezwapfi5I9PkgXS8EsV4K4rkcJDc6yIMrmvP1IB1uBhlyO4hZpv2tdf9oXne1Vp79L8j3Uj0uyF5paAjys1xJCHInMYgtWTlSdLamIJUs6sGqOdg0e3sQgwx1BBnrDJIpYVeQORmasSzLDFI2K8hGeT47SE13kH3ytjfIOUkJBBkR1GxkckhnLp+HgxTIltwgr+YFqZ8f5HJhkH7FmnWJZl2qWcv9+0FWPghS4aHm8UQ9Soun6rNMiOvSq2yIUIUQZSuHeP6ZED/Iviohrj4f4sMXQ4x4KYS/aoi1r4Y4ViPEbzVDtKoVomvtELelf50QifJJVAirTKgbwiOz6oXIk/n1QzyUVQ1CVGoY4hup+lqIHRLVKMRhado4xGl5//UQF6VTkxA3pE/TEAb5qFmIVBn3RogsmdE8RI7MezPEPVnxVojyb4fYJC++E+Inqf1uiAPyeosQLd4L8Zf890EIc8sQGa3Uc+sQX7YJsbStem8XYoM83179S80OmoE06hjihLzTKcQ5ads5RIz06BLiX/mwawijjOwWwilTuocIyP96hCiSxT1D+n8cYh0hnu0VYqtU7x1ijzTsE+JneatviLPSpl+IK9K9f4i/ZeCAEMkyYmAIu0z+MIRPPh8UokAWDdaZDAmx+6MQ9T/W2UjzT3Q2w0JES9fhOpsRIZJk2MgQNvGOCjF7dIh8WTAmxCNZPTZE5XEhvpVXxofYKfUmhDgib0wMcUZaTgpxWbpM1plLvyk6c/lkqs5cJkzTmcus6Tpzmf+pzlxWzdCZz9SZy8uzdOZSd7b2lmafaW/54PMQl6Tz/0LckoQvQnz8ZYjxc0LMnBsiV+bP015f6T5ZpPtELi4OcXNJiL5LQ8TLx8tCpMn45SHcMnOF1slXK0M8kJWrQlRcHWKzVF0TYrtErdW9J03XaU95f732lU4btLf03ah9N2nPr0NkS2Sz9vtG+0nV77R+q9bL+z9onbi3q+YO1dqlWrt1zR71K1F7dZ003ade9+ta6XxANaTvQdU4FCJdxh/WHjLriPaR+UdVS1Yd0wx/1gzl5ePaU46c0PxOan5y6ZTO5Redya+anXxyWudxRvv8prM8p9frXzq78zqvi7oHLukeuKx7IFpnfyXEmqshvX+G9P4Z4tXYELvk2DXdR9dD/C6tb+hekm43Q9yRAbdC+jyo+/BOiCp3dT9Ltf90/yfp/pf1phDPmfXasYSITQ8x2KbXmj3ENIdebzLHGaJElrn0mssIsVFeyNTrNCtEB4/+H0lURLPJ131Zqnvynu7J++rhoe7nx8ogA57otVAmjE8WlQtTpUKY6hXDmJ4N0+LVMENrhMmqGWZGrTARuV87zDdRYerWC9OsfpgzYmsUZlLjMF5p2DzMW2+G+fftMMZ3wkxrEeanlmFqtQpzQAztwnzUPkx2hzAPOoX5tkuYl7uGOdotTHSPMF17hrkjI3qFedo3zLP9w1wbFObwCNUbqTrjVEcKxod5MkF5J4U5PiXM21PDtJsWZvCnYabPDDN3Vph7cvqLMJ3nhHltia6Tdst0zYowY1aG+XSVrlsdZsWaMJvXholaH+bSxjA1vlfPO9TvTvW6R/n2hqm3Txnljf1hBh4KkyIjDodxyBdH1d+JMOmnwzz6XfUvhwnLiithKlzV3rIjJkzL62H8t8MU3Qmz4R/NNy7MgmStkT0m9WAJE5saxpyufNYwmfKpLUyOzLOHWekIU9GpPK4wO6VehjJJdFaYbtlhNgXC1AmFaRIOk5gb5vp9zfphWJ/vw7gfhZn1OEyePHoS5pkyOXwn1crmcLxcDu0q5GCplENW5Ry+qpLDkVo5/FY7h+g6OQysm0Owfg5fNsihRLY1yqFO4xwOye2mOSQ1y6Fxhxxudsrhs245rOuRw7M9c4jvm0ONwTm8NiaHE9JhXA4fTcghTcZPzCFvUg6PJ+ewdor+NiuHd+bmYPgqh1kLc8iXvUu1dlkO7y7P4S/psCKH9FU5TFidg0fy1+SwcK32kO+/z6HFTzmcl8935fDD3hw6H8yh36EcEsV2OIcXjudw8EQOv57M0etcPZzLodmf6u9CDilS4UoOVa/mcOVaDv9ez2HQjRwq/Z3DK//k0Pa/HLLjc5iZkMOelBxmp6tHu+pITUcO++WUM4f3XDlckH6ZqivDslRbJmfnUORWBl8OP0kdv+YnXUM53JHN+TmYS3OYcT+HiFR+lMOrj1VLGj7RGck7T3P4U9qXiXBNepeNYJAJ5SN4JL9ChEUVI7xeJcIvMvnFCNNrR8iR+3UirIyKUKluhAb1I/wsbzWIcE7aNYyQ1iiCu7H2eD3CwiYR1jWN8GyzCBfejHDrrQi/tYrwVYcID2RLpwgNu0Q4Lu90jfCntO+mLN2VpWeEX/tF6DIgwoCBEZwfRhg3MkLeqAjfj41QY1yExuMjvDdBe0vnidpf+k2KkCTDJ0ewy0ufRmg+M0KbWRF6zI5g+SzCsiUR6i6P8MaKCL9L65URrkqPVRH+lcGrI5gla02EGWsj5Mr8dRHWrI9QZUOErVJ9Y4RGmyK0+DpCp80Rbkq/byIkSt0fI/Tcrqy7IjzaHWHtHuXdp1nuV94DyiudD0bofyii132EKUciBOXLoxFKZfmxCBV+juh9JcJOGXheM7+smUdrRjEROsRG6HMtwsfXI1hl4o0IPtl4O8KLdyJE/a2e/o0w06Dc8ZpTsmZj1FxMEUaYVSM1woo01UiPsMuqe8AR4SNXRN+nItTxRLjii1Dxns73QYS3H6qmXH+kOk9VRz4vk0uTl3JpUSeXpLq5OOrlMqdBLqVS4bVcfm6cy9uv51L2rVy2v53L+ta5DOqYy4zOueTKoy65fN8tl5rdc9kvXcjljozqncu8vrms7pfLyYG53BiZyxdjc1k+Lpfy43PZLC9P0P4Tc4mfksumGbmUmZvLT8tzObwil2Yrc7myKpceq3O5K4PX5PJkfS5Nv86l+ze5zPwul3Xf51Lrx1z+2Z6LeUeuXt+5XD6gbEf0eDKXv08p3xn194f+dkHPX1bOaP1+JZfT8sHVXLrF5PJhbC4mmXE9l8c3cll7U/ve1nP/5DLmbi4L4tRzSi4/pubyr01Z7LlYZJFL88jIpbU7l56eXIZ4c5ntz2VxIBdyc5n0MJf/Pcrl6yeaYdk8zkn7cnlcly8r5XHi2TxOVsujRfU8vSbz9JrMY2vdPGrUy+NSgzy6NszD9Foe297Lo/kHeSxtl0dClzzsXfOY0i2POd3zWNEjj297ap9e2qd3Hrf65LF/UB4fDMmj2ag8fpOeY/JIG5vHhHGqPTWPirPy+GpuHmvm5fH9V3kcmJ9H9MI8Zi/NY/GyPDYszyNqZR5tV+cRK4Y1eUxal4dfvtmYR/K3eYzckqeZ57Fodx5H9inffl1/QNcezMN6SNcfzuOLI3mUyCs/5/HuiTyWXMhj08U8dlzK463oPPpcVT9ij1Ev1/K4J1tu5FHtZh575ZdbmpElj/OpeURsefzgzKOWK4+D0jRDvUnrzDyuSlp2HkWePMr58rgZysOZk0fhvTy+fpDH24/zuPEkj35P85hXLp8HUqVCPgcq5nP3mXz+rJpPk9r6OSqfIXXzSZWi+vksbZDP1w3zadAon+Qm+fzwZj5DW+Qzo0M+ufK4Yz7rO+XzU+d86nTJJ7ZbPrYe+XxJPit75bOldz5d++fru0Y+iwfl0/cT1RytOuO0z/h8vBPyKZ6Yz7JJ+eyeks/t6fk8mZVP8//l41mquqvyubUmnwFr8xm1Lp9r3+Sz6vt8tv6QT8tt+UTLhJ1auzefFvvzGXgwH6NkHcrn+ol8+pzMJ1G2XMin0aV8fhH31XzKXstn2918/ojLZ1Kanrfl83lWPuXd2suTT8f8fH0+VG8lynI/n2mP8wnLvCf51CpbQLNyBXxcsQCb3KtcwNAXC/j2lQJ+qVZAUe0CTtYrYOxrBRQ0KqBqkwJ2yvGmBRibF9Dx/QJeaFvAjQ4FJHUsIKdzAfO7FLCuawHPdSugeY8CHvYp4JMRBTwzpoCaYwv4bZzqTSxg8qQCtk4t4Mz0AnrOKGDSLNWfXUDlzwuIm1OAdW4BK+fr9wV6bpl+XlFApZUF7F9VQJPVWrO2gKv7de2BAj46WMCcwwWsOqLrj6rOsQKa/qzHMwUYzhaw+i/1ebGA+MsFDIsuYN7VAtbEFPBDbAG1rxVwWM5eL+DajQL63CzAcUvZ7xbwfFIBdZMLyDAX8GJ6AW/bChjgKGC0s4AsMXkLWFagXI8KOP1EmcoUEifWsoVMLldIUOaUL+T7ioXUqlRIs8qFxFcp5KcXC0l6pZAF1Qv5q3YhxqhCRtctJEsK6hWyq2EhDV8rpEWjQi5K18aFfPBWIa1bFfJsh0Lady5kYfdCXuxZSHbfQhhZSGh0IQ/GFHJ4fCHNJxTimlzIk6mFbJhWyOzPCjmwqJBhywoJLy/k0QplWFVI1OpCjsq5NYV0WKuamws5sreQN/epxv5CbkjygUIaHCvEe7KQLb8W0uq3QuadK+TmxULyowv5+mohL8cos5yMLaTb9UKG3CgkVSbcLGTl7UIc/xXSMr2QaLHaNBd7IXMdhfyRqRpZhfTLLmSUu5AZHq3JKeSLSCF3HhVyunwRVysUEa5cxMAXi8h+qYjyrxQRqlXE2jpFvFWviFv1i1jSqIhyjYvY83oRk5sX0f+9IlLkg7ZF9GhXpNdzEUfkza5FnJMO3YoY3aOILHmldxFx/Yqw9S/ip0Hab2gRxo9UZ3gRhtFFTB1bxLYJRdSdWETrWUX0ml2E47Mi+iwrosyqIqquLqLhmiLeW1vE0PVFTNpQxJyNqr+liL0/FrF9TxGd9xdxR8YfLOLg0SJ+P1ZE0vEiLp8pIni2iKN/FWG6WIT7UhHLo4uIjS0i4VoRw68X4ZRu/yh7gnIlFTHdWsRCWxFP5aSziEuuIgJZRZwqLcL6QFmfqF7ZYv5XoZitlYp545li+j1bTPkXizldtZhp1Yp5Ur2Yl2oWM6luMQF5tkExP0lJk2IqNSvm1fd0TZtihnYqZm3XYr2Wi6nbvZjOPYvpP7CYPp8U02h0MQsm6DrZMLGYFycV02ByMe9NKSY4XWtmFnN+djF/f1bMl18Us+rLYsYuKGb5omKyVhQza2UxS1cVU21NMfskYX0xIzYUs2hTMWwpxiAf7Sim/t5iLu4rpuv+YtIOKPNB7X2kmLePKc/PxQw6Xsy9k8XcPF/MmIvFNLtaTLsY9RxbzKhrqnO9mEJZeqOYjH80A0Mxv9iL6elUDdmVXUwPbzHrC4q5W6KapcW0eKyfn6j/p8VsL1/C8QoldKtUwr+SXrmE4DMlvPuCHquW8HxUCZMallDvdf2tSQldm+qaZiXMba6f39WaNrqmYwnbpUVn/d6lBGvXEiZ3KyEk87qXcKmX9u+tv/cpYX3/Ei5/WMLjoSVMHVmCYXwJ0yaW6D2lhCvTSnB+WsLMRSVUW1pC02UltF1ewjVJXlHCstUlVFxTwoG1JVTaXIJvZwlRe0v4Z3+JZqdMh0p4KC2Oqd7PJTT8tYRNf2jvcyX0Ol9Cm6slxMqo2BJmXSth6XXtdbOEdrdL6H9H62wldLeXYHOUMN9VQlZOCTcLSzhyv4S3HpTw4IlmVbaUKRVL2Vi5VN9RShn+fCmVapYyMKqUe/VKda+VcqxhKf80KqXnm6WUfbeUW+1L+aKTnutSSlTXUt7pVsqQHqWky2NKadinlA/66vp+pRR/XMrtkaVMGF2KX+aMKeW5caVskxYTSrkkm6aW8vK0Un6dXkqNz0t543+lXFhQSteFpfwr4cWl7FpWymvLS2m5opReK0tJkAEbS1m1Wfm+1fVb9Pw2/X1HKWf3ler/oZ4/UIpJxh1U3kPKelRZj+laGXq8FKvMP6l6f5Yy/kIp9y8q12XluqJc8t/VUj6OKdVnpFKmxZay8Fopr9wopc2tUvrcLiVJ/q/BOg8NOQ7jOC62EPGHHGHmtiiRI2TYvDeEUOSaGXI2hFrKXBsyYm5iw0g2c2bkHDOFyJF72Nz32P6Y3/MZw/PHq35/PL/neb6f3x+/79IbAek3A8IfBJx4HnCtyGe+8GxKAra6pA8BRz97zY+AvLKAksqA8t8BG6r8rH89y2qGahgpIUaXmkZSU6NtmHHMJbYyNrcxzrQzvkcYnbobkT2Mbn2N2EhjTn8jNMpId/WGGI1HGV/H+PM4I2aicdeNizOS442sBOP0FGPRdOOPS59nfuc0Ni313inG7tVGmzXGhDQjLMM4l2lE7zX/XxuFh4wF2UalS80xwnONbPfsjPk90nh32XfNNyrc5qvGrUJj1iPf56nXFBlVL401r4z6xUZuiZH/2qj1wdjiFn8zMkuN3j+Nx2XG53Ijp8Io+meUVhNp1UW7EFEQKjo2EM8birZNRc9m4mFzERcmVoaLOi1FWCtxobVY0l40jhDzu4uuvURyXxEaKdJdk34iy3XqL/JcvwHihhsZJYrctGhR6pIGiowYnx0rjruCQeLRYPFpiEgdKuoOEztczAjxZqToECdOuj6TRKEbHi+euITJ4otbmCD+uNVTRP2pYpdrPU3kukHTxQM3d6aoPVtsddGJIj7Z57lVy8TO5aLlCpHjLq0UsSninhufKipWic5rxTkXlSZuu9HrRNl60Wij2LNdLNjtPTJEt73+7j5x343fL965xCzxyy0/ILYc9D6HxJjDYla2KHchR8RGl3fU9z4velwU8/I99yue+1XRokCMvS7O3hIz7nhmT/1cxSK/RAx+LSa+8fq3wty29/5NPorinyKz0nP7LU654VXiP1BYAxk=</binary>
            </binaryDataArray>
            <binaryDataArray encodedLength="14932">
              <cvParam cvRef="MS" accession="MS:1000521" name="32-bit float" value=""/>
              <cvParam cvRef="MS" accession="MS:1000574" name="zlib compression" value=""/>
              <cvParam cvRef="MS" accession="MS:1000515" name="intensity array" value="" unitCvRef="MS" unitAccession="MS:1000131" unitName="number of counts"/>
              <binary>eJytfa2aJMtyZIIFAgIDBAQEBggs7EfwumjheYTzCPcRHApeuNDhhYIL4xEWLkwoKLhQnXPSuywtzT0i++j7Jr6MH3dzc7Ps6urqrppt2+zz3+eIz7Gdw86Ba3VdGYnlxX6uuf4KJu4l/jjnQ/RgFOsFFg/mnnicj3ur+szqJv6AedU/9qc4r+jrlM/eKdxjLyb8jHDxmvk77AfsMx/ugb1QZ50WTmuOYQ5qZIzqXdVUffAZ18v9EHnoReWB8tBE7oz7UX8I7VQ/iTnOwVqi/6hh9sn65p7SDeuxF97EJMYoMLPnxBsilz1T+mdeAKbyHWugvi72Kn+D1rN45OFijnEh8tRAjVUN5qny0G/WlLXm8yH6Ubmr2rjYU76rGsxlphtqUHFUZ7nezzGrW+2buLJX3PNMy8xBr3yShz0iV+SyNxx4n/t14uRwVThZ+8frrfGxHvZ+DNteb4xBuMq3rn/Myzo4H1Qn7H7fcD3sjXlw3wNy3PTj78x/1o7rhV09XB2oy4qWyJM16Nacr85Sc9SHPUAvq/zE+NLj9d4/9gbkpNeVD0E81ECsHKwp8+bcTufN3l8jfvLf7f1cjzUdwFvVrWoO0vD4+jy0C5j/fmh5zn++rt9jUfOsn1yQn0G9gFzU/MA/9j9e75wB+ejZSm+od2KxxskReYaIWRkqHuvZ2aPSJUcIDO7nhmlvTzCWa7B+2St6ifcC8q20UPvsbWIqfPRFedPV7OKwzjDN4eP17vHH63qW86ee/4THHa6dc/TqSd/YF/upco3mGR+Qjxjc71M+M31UXIAGqP2q5g653AvvoS9PelyJw/Pd3o+JP897698+x7+f19/Ox1OHx9aP87E1c92uz0NX+WV/+7ke9v4+kmcf8Bg/8uzcc7v+nBpW3xe/9l/353R+1sjH8YC8vcHLfpOD8mlgbTpnv3Ef1wFrrBOUO9N7wJV1uWhEe3bqpjg+8Tr1QP24rxysi8LaKKfyzESe4mMiPvXnPcUpeVtxpnrg+BUN1RnrVtXr8t2u319xn3GVHtwX1wjQMh70irWxLteYDaf8WWxqsQH3PP/50s8fUb88VzUVd6Wn6rXij1x57SKPfeBaVuRtdv35JHEcclCD5GCUw1yw38pjPK803BsM5NRpjOdOeKhb2F2voPjKU66bucPuXx/Drj87o7foU6ex0hJjhl2/F/54vX3+pSm83oH3AHuraleaeqEZYmcca5cj7O55xQHxhjhXObjndEU+2YfTuvJF4eLarb73VDzzdrvXSl6D9pU3rDXywvXM66pnVVvFDFqHyEseyKvixD3hGvera/qq+mDNcr0D92H374U4VnTE/nIe9vZ22PX+Y54Be273eyJ5mj1/zQ77/lUHXkPIulmz6zXzUSs/8YZpTlhjp/2MT21Qpy8u52Mcvm7EenNd9rrSOopc9jG5erGH9RQ/HFgzYwbFGFw5NuPNro9lTnnspxXr1BQ9nWmphsPI2CAM1WO+Rrjb++eEH693f6yH8ju5V/5U2ir+jKPGTIsddEX9hl2/jhGH/at8QF4BVxXvVj/eMDfWLAgn+aveK2+N9tSa63S6Ziz6kxje4GCvSqOMCbv6wHW4DzznvjA+MXfIcdOv7SEnxum0wVr5WiTqo/R+gpv9bgIne1vFY025V/Q7telwWWv0m33L2j9ed68r3G4E5KPW+X0rz3bAQz+qGsybPcZeL79vET0pr1d6S65h1/sV+678m9Vi7bOGE1aedRqpOQ/UTOnL+1nb7f31ZHZ/fhJwTRycc++4j33yWumEMUExg/aH6e/pyqdfOa9rnfQjexsiP3vJnnd7P4cb9r7n2cMAHId97qXzG7U3u2o+aI7c0WcjXOSVe07rQWdu93uZ9av6YB8ObPw90oD91BP73Oz6nFppVNXmvAFz1qEa2K+q74Tpdv1dOuvuBQ7qhXqH3esZ9WYir9Kmqp9edLoyDnvssHbaSw3Yp+S8i744Dj3h3xFvdB525Yh+u9WPX0o7zMVeuc9htW8Km9eIOaDeIOzOF5vgqv3kW+EhrsOo4hAfa2MtxfPo8ffz93/xOf7zc/zt/P3f38/xcT52/O11/TuMY+Tv2MKu3xeQW0At/H6QfCtu6p5we/8cd1z/KvhkrZyjXp3mBtjoHfejNE9+6NdOcTgfVvvpMA+7+qjuKcWFuSaXsGsdvCZ+chukfeWL0kT1in0oPL4HZvdD4qYmuc57gX0z01/PrG1iZP9Bcdyz8u2rxuuKm9iz3iqNcZ2+/aSvQa7hBWalRV6z/+Oa+NvrjrHCN0fAGHbHQs45qv6reY6ss9n9Hq/ynDASB/GCzjfK436YA/apao5CP65pVn8Nd35gTvaSP7emRzkfIr/ylntjzsy98xR5/Di/7/x+Ps7n/Y7aZx/b68qf9VW1c73b/Wt+h/Mhcr94w/ch7EVphXwUNxc5FVaIHI5z0CgoLnMHYA2r+SjdsEbWccBCHId47o25YWxQfPaSvnE/WV/pkHEB+zvscRz7qbzFfoY4V/opXb/24DUXP9fIedj157jktcMc9WAO3IPT2bDra8o7aOJW/9xiNGctB4x87ohfs8Oufu5276HTNa8D5gHXxKp8xJFxmH/s/Xy9+8I6btevf8ZNLPQG41MLJzwXWKwxapS+DcpPPNYTNerGXmiIOs403UTsZvd7ZKfY7EPdA2766w81HBSHmiqfjNaIhb65wHDaZ7xKj/RB8WJMpQPusb/IFbXGmoon665wK80Sd5BueR1Fr6qn1P7r/HXVKuc7cFF6ddzLOPiZcrPr39Gypit1co0/S7u9X6MLmOff5vhiDa6XeMPuv+fOx9/0wSG+1UOcuchnHk5zPEN99nONcW6aE66dzireqUPiO+wZxFUYmYu8uPaMi1E+n3Gvak+NoBy3qzcdFuoedIacFQfsJ7VErZKDmdYZ+VXY3GfWQVzus9PfqNfd7o/v6KXRHtb7QT/nb6af+5rVz50CYnboD30Zdn0uxj2G2Kv6R2+Qa/7dTQ70KK9cm7UxikHfs6fU/pjnz3ReYDJ39Arxk2/YtebsXkAv3e7+Yu8XrYqBfez29t3t+vNrnDHpbdC+ERZrk/3ukJ+5DtgdX4eY5Gh27Z39dMpXWlbaKH+z57Dr/Z39GeVUvbDn2Bt6yP0oPqmd4jKsvi8qjZljrgfEoHbR4DH/1M1eV5zd3vfGB7xOyLyw91GcZ7/HFV93Ty3wvs74fdID1kldUO9f56/rz0YcpzRVtdBLvC/ixB6gV/qJvaDePBLLCNcBKyCf+c/0QZ3Crvcb9lblKb0DhtE648epTWIPgaXWfualDtg36+SUV/U9SLcvfqTLCj/0zSDGYd9hMIaJPa6HPef6p3h90ih+dh8MykfO6KfCU7wT48jD14G5l4of4iGX3N8pl/EHnbHH+fVv5+vAP8/HnnGeJffEQQ1mHim/Nngc2+16T+Y1PRwNTqUZ9o9epa8/4efAxM+9XeC6qJOe3u6T19WTgHwXOSu+Y/1d9IV6oE/qXuCxUy5qhX047btpXSr+uc581GajNfdskIu8kcewea+IN2gf8fD1CObAcx7oL/uHmikOHecN8rLOgL7z56OP1/Vse72fl4yiRjfCrj9LmL1fO8F7gXnl/IYp3v+KmuR9kFe+J5JT5232mp4OzHvd4zs/+T7AnAFzL2J4n2tn/6lnvh4VgIFaV7o64Tlg8Bx1RO2VpgHxGTtor/ND6RGwx/VRL/ROYWHvTnPGUbyOmN3uP1ugfqwd6894QfvJI+z683cALmOhVkYYyQk5dD5UPPH6Kw++J1a6VrjJ7YIH+xUnxW+nnqve+B7oMJMH1sj9Ydf7RdXptESODns7nGWN5DAWOKvBHiB+Pv5X/NQaNVE+53l66wLDrL43Kq4DdAi4ut0faxUOep95eM06+Tkvx376gR5UenY1E99h8O8rw67vGWGNujqbXe/91It5uMDhPfQMvTbCq/qttFH5A9YhchRO8kvvUCf0l/VTfHa7P19ATsPufFCvxN/pzO3+PIc5dho6zL/0gr+BZO0qPNYkYM79Yj8VFvaYYz/3Pl7bjXPihd1rVDwzL+sk16AY5tit2YPE3KEHxkYf2J+N8LAOxqbm7FVQnLp2+qf/XBM1Gwav9dHz504/pRt6iH5gfzNPw+783K76cA5rnbnMDXGU/x035Qfrs4rrxAvvAfQKeXdeBOVkj/s58nl/6ud2fW7CPeGavcX3ojCvjA/Tvw/K+CE4s0ZcI2AYDe7DCQt7QI3ymt4lN7ft1jtjqoGcWE+3+vX7X4M+t4N73QrcjkfWQA1znfjoxZj0wjXwugPvnXB30Jb773QdMBIDue0iHzXMngz2k8dGe2H3+0T1y3vYT+Jiz7nuPGOdc6RHqBdemVsQDtZW8yCMil9Xkzlx/dT4B7wGynWTC2tQ8ciczBum/9Zw1UcXecmn8rjCdsofdF5x4P3sMzFQ386nDhO1xvUONTF3TOoZDIe4XCfv9Jx1Rr24Bq8Tjz1R3jEGxmB+XnOusDqt01u369dqEFf2gPewt9Sp8zTP0ceg88Qf1GMQVqU7a4dxO+hlNJgncjWaKwzufZi+9zHO7V6/4sTnrOOAucrZIAd1QI2YL2uuMJXnjJm6OeWrPjGOa7B2OB8UV3EPyh1F3MXX13bjjOesQfbLfiHvQTEdD8TZRa3EZX2VV+gra995jTyCdMRehtXaZ0wAZnJC/5hvxZM9CFgPwB12vSdnOufebvfH2Ko3HFkfvTIYGcM5ef6rBn2uldlVn0obt2se5nS6+gQ3eaFOGPvFuxnZV+rj5/t/j/dYOT3POs7xZ7aw632jvMP+k0/ieRGPez/P3/Mb/Y2RW60je2lizWfoZ8Wl4qn6TU4DrsgX+c/wuHbmjwX9FFbyyXsjGhz0N/tC7xRP5oD5HS/Ur9JC+ZZ/P/8bfI5l/m3Ix3nv7ITNNdCz7HnY+2/j83rEfbzu9x/iVPyd8LEHjmFOZpvUIWOGvX82Uv4rr5XHnFP1yRzd7q//d1qowWfJIegc4/iM6220z5pWXFS/mJOaYT1VW+mSQ2Go3lQfzF/p7BCzco5ckndej7Pd/vgciHwNML/unLAYu/Nd7ePfFiSH1IrjO1zsh+MqbTmedQur/ar0zZh9QQfEZl0zbi96TY04R9UYMEe9+W93B+SxZuh31t/t+rxgs/vPQUEYSmPuLbn8wqLPDumG0TVgnVp+6XE+58HPO8Oa7N8KB/Qf527X15vC3nV3q/9OjO+PvOI+3gPo4U45Yfd7lGshX4xFzze73ifoI+uvMFibqnfGVB5UvRhhsGZKX9ZTrXlfcVYD++eaM/6Kr0Mca3DoeXiP7+dR3JUfqm6Ive8MhcPemtjnWOaZ8+wvivwVb1SdiiP7gt6kz6n9wSk/z4K9qDzG+W7X57TRxKo+duDT6cP9OeG42Ot0TYy9iZ9pwTnoc8eB95M/+9nVn/XJWFXtHEExiqPCSZ6dd+kv4lT4rKHbXQenPNVXxUlpqnhnLnJlT6p+VU/s72bXn8k7rNW63Bt7gxxUbHJBPOW7mda28xRzsrY3eXnGfDqdFY+gc8WbeVQcZ35XcUbXJ7k8uJ8Oq/Kly/FCo4pHalR50+WtaqK8VxofY0ywMi/jHPaUT1zHxR7n4jzjw+73VMB1t3VvuR+3+/ccvEaxz76v1FP7Kpd1WMEyyktsh3Ncz3hkLGuw2ucgLM5X61nfHKf87rxS61VuXb/q3Juz3Nvt7k8Vq/rlHh1wOh07DD6rele6dXUUNmoUtJ9r1KfriTVSes1G1l7xzigHPei0QMyg88rrxA/r75dKI87D916v+Ka89wfxmMc9cj7rr7DznHtIjVb9Vvl4PuhM8eV4xTvXbvr14pkHrHcVV+n1Z+Ld6vpVj5WeVW8zrkaDfetw2Y/K75kWnD+LRY7c47EftDfzF69KY+YTFKc4YCyfrXj33zVYK+Zd6fh0MHelLc9Vbc4bk95S407XjussD898Ib6rg5z52mE4YcWkXuV359OMt+KMuueIIrfjiX1uhLeq64qnGBtFDPfKudhzmP76Xlk74Mz6xZ6Y16zmaHrqhokcpfvMa+VJhTPDYP5u/c8Yq5yM1lXuTD+nXIVRcco+lO4q7pgH6TDrwQWO0i4H41a9KJyq36ovEzFZf9j7dYh8j+Zu8DtJ0ZeqY4RtgLsLfYbos+M9oMaw/vuS2gvIiYlWiOtNDsfy/kpfajjEVTxnPKq81GCGq3py2keNOj2jwES8Ti+MZQ4zH2Ihpuu54zrz0icxqF+Hg2NADnoZENNhrdRRXlbaJHcr8iqMgPVq79/hXXE32l/RzCj/iV6reqo8rBe0XtXdTD+nmulSef4df7h2pYGqoXgpDyv9ZhpXOnQccW9M+PG84xai/xlf1G3WH8dwv1WPZvev95mHnKN4ZEwIjKpfF/lPNEid2ZvKF9574o/Sn2sznvKCOUVzpnpl/qzTTLMnQ/HP3nMeVn9f5VhcV9pXHir9V2Ir/We1MU/VwT32Zaari/mRtxc8VnCdsLzJy72wmgu+Tt/VDojJHqzIUxwxdoVzxgTlVD6ujC6ee3G6/pkaT7irWG/ikbvKqfh3Z8iP43C/Ouu05Zgup9Jnxt3teg8qTJ53OmFd7Bv7QbzVut2IRrOu703kMF9cr+rN3DiPteB15uzHFf4uu9Kx4oP8cwzimzqghjPtMi4I2wCLe6585lzlidLdCCOa2KoH5qXwVzVZGU/wVeywt595Nop4pQfXqfYSt8NY0XdFv8s5vP94tz/eE5b/99vv9J6x/CzloXAKjp3OqW+cPD7oNcLcN1i7qJtzt/6xbYPzQfvVcIGBOG667mykz5VPnW5qz5sYjHWKVbxR3w6v62vGW90Lyldcc48ruLMzf5gz80v10eFkrBdnq9y7OIN4td/hRsPD4ar8euKJQ/6Kv5Xu8Y2c2X433K6PBZWWbvT9Hj7/lX1BPmZ3D8Lu9y33XfnJa/RxxZ9jvgu9VrRSGnNu7jHnUeQ/qa/i2Dull9Kg07Pjo/qtfH/ak1O+8rbCNcDIvJyPBT7oWVC9LtdN81acnujzC/NF60KfFZ1ZpycedV7PYlNLzlVYlX6zwRp8tze3/r21VV3knZ+P8fP1fl82/l9aw/RnXq4OB6475P/i/Xo/xzV7v6+VNVqpaZCXY1c1BT6fMW7QGvVgzRmXPVY6Zo7iZ2JsNOfPbcTcTi8cTteuL4Vb7SmdcHixj/luNa8ql/sJW3+9tjubDcWzwmVPORf3q73NxN9ai5pPe2Ju3GPp70vsNetu34vrsPv3McWd+8iBOnMvM34uYngPY9EbpzzGGJCP/cWCjhzDPSu/gs5Uny4wqx7wrNJV6aTmlabITfFBzoqP4oy1wu7c3bTvjMt8VM6qfjnfqY7Z+t9xV3rh+jgftH7COSCmyuP9oBiF39VEXa3AUFpi/4mD44lPObD/sP6+VzogF4M567QyMB9H9hyCQ+7nmVn9fZJ7QNwBvAfgjEJT7L3SXHFgbbHHQb0MkVtpxvU4r+pjplGHi/PUseOkaiscFaP2EZO9wHP0SsUhvuKbPqBP3mAZYIZd72Gz+++AVzzG/NxHvRWXil/HWXkR0DPX4vgKD7mqWnzG+5W/7NssnmspXdG/ilOHnbmIa7C3w3zY/LNIlKaZm+vEYB+UDng2RKzSBnXwCS7r4bSXvSZOwDnuV5oqnytvsT7WeuKl2R2/0tPE4JqKW/qHHqt+Ki6Ml1hhc69UH6wz1s35KHJXdGVPGH8FB3uudKjy3PS9rbyveKSvqPmK1iHmyUn5vuobx3qxr/g45a30zfFPdUQPmCvrgddZnY4/1hkTXUz0qmpnHOOp/GqwDpVuJuaznK4/pWn2gf4ExXZ4lbe+gMHace3V/I4b8zTT98zTGp0vIfp5Mo4c9gX5dzx24uB2fQ6CXvFrsVhDaYj5w+6PbYizoq3ZvVZiVbHo4Z/xymjd8VnBVXoxjsKtYqrY1LmL6/jxvOqh4ui0V11nODPebuJ+XexVYQ2xV9Xd7P475RWdujijmgpnhqt85D5yPwhTYTMee7uqN3PBvU7jWewqjsEa5271e5GULtxLp8OTs7DrfRyiLnvAvvJ6EzmoVVAuc3Jxxlqz/p1mCqfTSPWuchQ3VR974tgh1m5XTau5Gnw+06jT7mmvMz2ZH+tT9VZhp3bR8FnlVQ3lexWTIz3MviotZyMohwdjZV08D9pzkbeJGPxcXPQmKA958NwAFzHQZ+ZTaYM+b4T3xOPOC9RnBYdzV7ionK4Pjsc6o+DCw5vzmOSawOCcTlNv4jrd1FrtdX6xXl5gcVzH1yE+50F7q55Hw531Uzq61V+XnZYznZ7koA74N/mzXFyH1T7OsDgmvWA9GN8pV+mLa4d97B3PWctcIxen2KDYPBuEw3mdPgbxHe9KQ7f+bygqvVa8mvmYY/+TWJX3yTGIL/aQZ+rci7OgmEoXjqn4qXyFh7lf46Xr4N6g/VFhzWpN+tyL/Q6n0sJM69/pOFb0En3kPGCdPndeMh+3reyZ86q4ynfWA3kz9hAx2U/iBOxlTu6H1fw2wlP9Jc6Bmf+vC8YMwMD+Nqt/Rla6KI7oXZB22WPlS9czas8aJL4DXkBep6PiglfGYz1WeCP3Kpb9U7oqnY1yKm4uMMakRu5V3Eyc5356XfVsdMVaqPuAsxUsPMee2b/KL9XjU1/UOhqMbqQm2VvY3Q+MWenlK+7V9zRof9j1Pqt6Rk6qh65H9krhVjp1GmaNHIjppv8e2WBUeAb5VX/og9G64o48lUeci/oiD1x7EV9hKy2c9lY8wP0jfyz0xzXwylpGgaH8ynph16/JAKwKh+t2tXAvirOYYFUefeWd733Zj1i4/na+H8bP/w80/0/ZAX3vgL+TRgNqDuLCurMnyHnY+/Me8/rj5Jf/t+6P1/1+xfqVxtUZ+oTcjtr4HqHcSy07L9S+F7FOZyPX9DtWhZk6pK4Be0/6Zz4zvJWBOU5X7ttgz0T+k5qVTok9BDejWNxn35ijyt0oRmGzHjkC5oNyQ2g200PV6PjzmcNQ5zPvZ3uK38qIYs66qnnq2vF3WmMd1btDntHerBfWwOxaY1UjznuSyxgz3wbE+jc4Ogz2j/VHn13EVBw7Dso73MP+Zv3glTmt9Kf0m9VVenJPHY7Z/Wcco3xrzisNEteL87D3/XPEfJzf1zd4Xy7+X6/Ym1OdGS/lMccmV7fr6x8ZP4gH54+ivtv9Mw0CcBz2sDflbYgz1tfFGfNSfqIufM6c8pxzFO6sD+z7O9xVjDqvfK94VzlVrYrTLH6Gg/rk3jDtScVV9a10Rq+9yZl5rGp0WKruCm6lWWL4w/yMG5N+O29RR9a/6ins/hyP/V/tA3N9MafS0O3qS16jwESu7EGnmcLBobTt+lY6u9hXfQ/AH0VOtRfNOXPkONVTxe/X3uvtw25r97rSJay+V1n/bri9v3eOAstNv2+l85VxzO5/j4U9hMDK2L3Rh/3jfF6zl0qLMP11g3vp6RAYrM/M26wxiG/6stv9e6/qg9fJhXsIimGunG+Cg9G88sYIj31hnIBYxkxf2A+D3M5f5MBXle9297PSOf1L/tzHKHKrPeT0xeF1/f/uf5yfj/gTXmPb7X1f/nzdH9uSa1Bdp9qdbthbfh7kx8llt/d9GydP3EO87Cu5DKqF/Ha7czB735fH3o/X9eslAB815V47/dmLILz0Iv3nXOyF66i12nO734vKG7O7dkZnVa88AvIUL+bPmqY2K/WYm9MVeYwF3Xi+4m/VA55FgbeqKfeX8xV+nNtptVrbYB1W81B1VH2DM4WF9dSeFbmcZw2W6oPxV7xj7Xl4gdf5yXxme4pT9sg8ZzXVSK1CnFUe5hh2/3+aURf2C/sMu983AbEqV10VxwG9ddpibvJhTjhXWqxozvqo339VWLynuLB/s14VvolcrsV11MD4QXtm+msjRD+Vt50+nY4zPRS33Os4dfqxb3k2KEf5u9JzxU/hKH1dnHEdt/t9EMRXcVeeYrxRnlPs3mhZ4XP/lUedLgrP7f1a9oCY3Gc9ct8oHuMydof5sPfzpQF6DsBlPPaZffvq63zMCbv+7n9Y/ZyGuQbgsf68r3xOHPbIYD+K85lHRnubXfuq8hjTabAO7KHqMbFVPmvBOVW/zFHhJGfFh+fp5zBxrxQ5s7mq3Q2slX8bwtojr7A7v44PepW56IvDHupXeap44/4oemS/0LdKL8wzisc85pDzgPyBWtDfwwyIZ7ygOfNTvTEX5HuM3a6v5TmdG50FnSnN0OsVPZkf9670rAbHZo3kHnSG/VR4qj91ntpx/dR3iDPM6/QIq39X5RSPHINis16nvzqrNBkUP0QMDtZH+aVqq97U+ShiBp0rLxVX5SfPu8E97ec1itiZZlWNlT2FGXb/eo8JBu874bE+jIc1V/Tr9FTvwWNvFAbqn/NBcQG5HVcXOexvclYeZw5ronznGMTjmt8dSq9ZPPLK66A18mRM1Ab9e8oFx/6NXlH3rjbydRHD16oGa6Hin/Tsk7MB64674rTDOoQOBnvMG2sFYSguK56Faf24fuUjxinfuC/WWOnAPebeMP08K4oa7BP3Mez6nAA14f4QS/mizjiG/cFzL3CqPaMczle56iyvo8HqBvOohhe5VQzyUxqk7yp+L/C7Hthj1qfyO+cBa64btK78nPXd9ZTxbrXW7BPHsf+4dnv/7nXAHnOv6quB+Vgr7O4t9+10PoSGGDPs+pijPFRez/RnzM63Ye/Hm1V/q55WOOPeLnKdYrq+VQxziiam053PDbixz7zX8VS13a51ONZt7R7mfFVzAA5qz7pX+gZxMbtr3PmPmFgT8VbyWQvl4YpeGbfSe9VbpfuBO871EOfsDWvD/SpPuZ7qZabNgPzjusM6FvAYE3k4xHR+WlOrywvBKfe5ttJBjcwbFO8ihrWvPJvVVH1VOjPeoPWsHu4zZ47jHrpxwYL/+w17UXoY5Q+73g947gKnWmNeUFw0uUoHxcfoXPExGG7XHgbso4aKD/uEeZij/GQ81DDoHPlWWlTaMQ+e55XrdT7MeCT/0eRjzZho1PFb8WLmD/NSeRzT1ZnppdYrGCHmM34rfHLsBQ/0gT2tsLKnvLLeXmBwjNJmFPWM8nY6c5hjLybyu946PTM3qO9f+6/3mdn1vq98U3tB+9zDd3jHg3zUkrFmuSu+d550uiiNjusQ9SvcTmvsWfVbzdHnWQ+V/hW2ixzFM0zjdnyeat7x9gW8aHp1wvEmpspHnWa9MNZq75V/qb/SYEXnr8+1Oq/5t+aZ7yKPueMV+2Pu+3mer+Fk/LDr66DpF2vFWm+Ej/4NyBlWf42ZXb/nKa2N8IJwOn8qXZjPileqFmqlekzNMXbGV+Gs8kLf3K6esO4dhtJvRe+MC9pTflV9qBGLOchL9e0UizmVPnzOuqDW7MNu7+fOXmArbXCfe+dzxFUc8NoNzMU81Xd3VX5UPWd/Vb7a516qulWfyGmGhesQGDM93e6Pp6ix0ryqX82r/qq9Vf2qHN7r8lmzjifirvSacagx51mBgf1F0wPPMc9tk1p3OkYRt+LJqo4rZ2of/VR8HOKOsdv7eUNQHPrCtdzu2nUeu12fr2Ct3fR9yLqjZ16ch8BQ3nAth/UgHVIn1rzzrNJB7bF+K7id5vtCboWffgzbpnw6jBD5o8By2lNzE7Eu1jHhprg65XB95c9MW6Ud8lzxEbG8wat4oBfDrs/jE2+Yfpxgb5DHMfbzPETejJ8L3KCYmX+oB/JnnA4ra+8Uh/EBcQoj6zEHa/J4nz12WHN+Vafqt+O+MtBz5LbiUcUhMdCrsDte5xtqgXrlOkcAdhT8GS/s/jWBWhzX3e73cYfd9YG6oNYzHVZ0Zw9Sh5/n5+06fDbWb/A5nRt8TmfGZs/5Wb2od3o5qK5bzV/1z/fDV53X+338+XleP17v/V+9vd7vYXTKz74T/wf8vSwOxctoj/0eif16azHsygXvqbxGgbsBPp6FyMf7Zhd4XEP14OIc49gXF3nos0PuVsSvjuyBc7Ge8qjyD/uJc+yEOShXXdVgvzarP2eA9zruOR/AX/VT5bIPA/azX9Sk6z3rBc0d5kqPyo9uJC+MDbvy6LSr6j/hg2cYk/1izMznnCuNsk/2lnG5p0HrlfpcgzWuNFzxbBbHvXT9MY7ygntS+UE4rC3rXdWc6Yoj6GxFO8Xzie7H2Gntk/VqjzPeiDEW85X3K3p1PTGm8rPrecZ35mkVU/FQa4Oxwof3wt73UlBsh4t1WeMVP2cc3a73eBSxTutV7are8Jz1wHre5Ksaq/xW9yvdq5yKb8UpmhqV9qv+rnr0xLeVwb1YMa+8U3hO8Z0/K9xnNVf5zzBUbofHvcz8GUW/FSfFIRZ6qtZ5Rd5u9585Z1oqH1f4r3g904XrOuF2fQTFhojP3lzgBe3hmdPaCMtszTs+U7VmXoX1zwOf4s2wVvpgfbjHqs+szb6vcK96QC/ZK9wLOq/6c4qzYl1xVtq4mGfMWMBU+NxnxW82Ol0rPis1vMBjfTrOrP1qT6gJ681YVly7HhhH5X7HA4WZ8/1P1EIdwvrXp7o+Fd5mtUYdj1kvlU+dfliDOXX5FadOk6e8lc7st+JR8ZzhKa5BcQ77O6xd4CpNuSbzDzgLkatwsD73qLip/CouxF7nc/ak+lZ7yDVr5QjAOtZD5I6Gi1McYrE+ivesR9XHrMeZn7OYJ0P59mdrW3M1wmEt2edffr7u359XuSRO1mFfh83fS8EcV/zLOfL+jjdGWCt6VzgrtYKwWDun844LYs3qK1xvep7pP+vfYc8pTuF0/Dkvmjhv1is5OILiVjxe9a/ziH2e1VX4Jva6gbVD7HUcK7+e9F7l5rzShnO8OF/VLyCH/ex64rMq1pqcWW+sy0oN3A9aV3yP+XjYL5+lDzl3kTPzx4v9FT9XYpDjSvzKUB5/hy/7wVgr3rvI494Pn/dzfVw/6P+AyP974Bg/6f9gQK+rHpSHeT+Evf9OMf+fiRwGfxtir/dnO+4nBv5dhtv7b0E2mz9nTw4D+o+z38RyxHpd71/GZ68yFuPC7p9DwRp2NWb3TBT73d53B/c7q2Nwrc7xPokmdrUmnz/VhHNW9OM+Zvqh3+qMz43GVuDkuYs91QvHPdE280dRJ4r+n/jLIxqe2bfqt+qfNeD9FV8rbNxnj2ZcOp14j3VW+NW8Ou96rnR24s+er3rcacJ+KY1n+Nybyh1F7Az/u2fpYzyI5/5Zl1WdlVeci+unmnQ1FWf2wkXsKjbr8kSLxIiJHk98Tz6VzrO61YiFc9Z1hj07d7tiqXg8r3wIcb7a9xNvZ9gd/5Uen9T2hTwz/ToP5838RG1DxLqtf4+b+VBppPAqbRUX1aObfrzselnlqc6VdswbR+XTip6Jq2pWunDfikOnB9Z9ok3y7HTv+OB+5303YiGG64+GM/ao9OD+V/XiPNVz8nS7v98LP+dmt7furL/Z/Wu+8j7z8/9y2YHbMc+fiZVPVQ+5PwotzO7vEcE+82xY/feoyB/7rXyqPKnOVY+VlsiJfeh0UjEVd8U3KJ/7mvVZ9ct9KgzFe6XPrufOpyqWa2E8n3mB4yKnwv3OYG+UFmOSr/Qd4izruMjnnt1qXqhH5yuOoDlz4DHTzE2/n2fFf+Rtdv9aUb2o/qt41m7VZ+VV1xPGVPo7xKq4IXpIfxQXpYPirzRRGlU4OA4+u92fQzHvIepUmEqbEP2bXd+vNOz+uUFBmCbmnUeKK3OrtE4NcDBepYHykvVwe79OPYrcIBzkpmor75U2HMPeBNVh/kpDL3Kwl6o3xUdxrnxGj8yuXCpMpRP6von16nC6Io8Zr4oj77HG7EXH2R/EqjylCXPNmBA4zLvqI+dRnFfxeXWacz30wwkrFngp3SvNhl3vT5XDWiicKlf11sUcY7c/fv93XPP/n//b5/gff/lj/P/P+T9/Xn98jv/8nP/Pz+u/fo7xOf/H8/z/nPP/d+aO8/eIx/vi//45/u38HaOf53893zf/G/y+M9+n/hN+1kq9gvrBe4HnDtftrG1nrf/7Of7jHEdP/+tzfHyOn3/5Y/1PZ5//8jn+4ezniI0z9+D9v8+B89/OOvmZAIeWfz1j3N6/401eObI/7oPvAfY0e9tPjH8/tf399cf84LKfvmx/+cODv5/xef5xXnP8fur0AbzN3t+bcmT93+D3wdiHC758Hxvg4L2Y999+9jf4voDPLvj6/TN85kLy5bp4T+xCX+aEe+gZ3l8b7GNe5ii8Sgf0n7E2MWd8Iyz2APOqe4x5Mibr6AJH9WoCS90TTwb2XZ3zvPOhq4O5q/y515jEdmvus+uZe+w04tgg3ohZ+fpUx26utOtG5YkRRuX7qpfMa8Y/mjPFh3lWmihfMYdjAvZWMBHb7f5zKmvAZ07XjWI3mnf9Mkalf9cHx6JmeUWvhq1/nXI/VY8hYiq+SmP2D7VTWMqrmUbeYKh+OzzUWWmh+gyx1/nI58z/SW7Wn3mi6sw4Kc8Uv6rOSnzFe6ZJzlXv7HXnDcd5EYP1VnqZ+VFxxDEoBq/Mg3uoenTCUdhdfNdvpS/3/USnqvaKVzPtOx9XcRUHXqueVV9VjwrLv4E160HlH9cQe1Ws016ny4ynF/NK7xAYnbdPNJphooYdPmunNFS+dLgG8TlmfFf69MVY5PVdTdnnJzirsfFNTlbMZz2s+D7r5Ttr7lPxxz0vYrv+sh+Vq/rHMRZqrPiLvWDtzueOm+qpy1W6PunBaL/TBWNN5DqcPdG246nqrOAfXHaRw9ew+b3COTMflfcqNvE6zTOXNVjxtvKYY2d6dvFKmxl+V89F3Kx3pe8svsMZZ/4xD9hz06/LZgxynWlmdv/eZoCXY+Z/wDz5cc1fe6+7noNjFjTFeNRDaTnzT+11eO/xX0QtOHQ=</binary>
            </binaryDataArray>
          </binaryDataArrayList>
        </spectrum>
        <spectrum index="4" id="sample=10 period=1 cycle=2 experiment=2" defaultArrayLength="14974">
          <cvParam cvRef="MS" accession="MS:1000511" name="ms level" value="2"/>
          <cvParam cvRef="MS" accession="MS:1000580" name="MSn spectrum" value=""/>
          <cvParam cvRef="MS" accession="MS:1000130" name="positive scan" value=""/>
          <cvParam cvRef="MS" accession="MS:1000128" name="profile spectrum" value=""/>
          <cvParam cvRef="MS" accession="MS:1000505" name="base peak intensity" value="247.0" unitCvRef="MS" unitAccession="MS:1000131" unitName="number of counts"/>
          <cvParam cvRef="MS" accession="MS:1000504" name="base peak m/z" value="337.121830575628" unitCvRef="MS" unitAccession="MS:1000040" unitName="m/z"/>
          <cvParam cvRef="MS" accession="MS:1000285" name="total ion current" value="761.0" unitCvRef="MS" unitAccession="MS:1000131" unitName="number of counts"/>
          <scanList count="1">
            <cvParam cvRef="MS" accession="MS:1000795" name="no combination" value=""/>
            <scan>
              <cvParam cvRef="MS" accession="MS:1000016" name="scan start time" value="3.3432" unitCvRef="UO" unitAccession="UO:0000031" unitName="minute"/>
              <scanWindowList count="1">
                <scanWindow>
                  <cvParam cvRef="MS" accession="MS:1000501" name="scan window lower limit" value="100" unitCvRef="MS" unitAccession="MS:1000040" unitName="m/z"/>
                  <cvParam cvRef="MS" accession="MS:1000500" name="scan window upper limit" value="2000" unitCvRef="MS" unitAccession="MS:1000040" unitName="m/z"/>
                </scanWindow>
              </scanWindowList>
            </scan>
          </scanList>
          <precursorList count="1">
            <precursor>
              <selectedIonList count="1">
                <selectedIon>
                  <cvParam cvRef="MS" accession="MS:1000744" name="selected ion m/z" value="1881.236834508814" unitCvRef="MS" unitAccession="MS:1000040" unitName="m/z"/>
                </selectedIon>
              </selectedIonList>
              <activation>
                <cvParam cvRef="MS" accession="MS:1000133" name="collision-induced dissociation" value=""/>
              </activation>
            </precursor>
          </precursorList>
          <binaryDataArrayList count="2">
            <binaryDataArray encodedLength="64124">
              <cvParam cvRef="MS" accession="MS:1000521" name="32-bit float" value=""/>
              <cvParam cvRef="MS" accession="MS:1000574" name="zlib compression" value=""/>
              <cvParam cvRef="MS" accession="MS:1000514" name="m/z array" value="" unitCvRef="MS" unitAccession="MS:1000040" unitName="m/z"/>
              <binary>eJwMl3d8T9cbx2tmffee2UPsGaO17tuIGSu2ksRMYq/aJEH23nsQCTKJkEToUkWrVbRFVf1adKmqqqrq7/zxfp17z3mec8+994zPp9D1ohTrflHa7HlR2uX7saT96mOp7buPpdiHH0v/aC9JP+kvSV8bL0kXzZekU9ZL0mH7JSnT7ZIU7XFJCvG5JI30vyTFfX5Z2qe/IgVbr0iRw65IZzddkbb+eEWSjNel4ebr0pJN1yWF9oZ05/0b0maXm9Ja5U0pXHtTWqG/KS0z3pRCzTelxdab0iL7TWmOx02pw4UvpSfyr6Qnyq+kx2aBXeD2lfTz6K+kDzvfkr403JK+Nt2SbltuSd/Ybkn3XG9Jv/W8Jb1TdEsyOd+WrLLbkofqttTDcFvqb7ktRbx1W2oLvy1d3XRbuvnObWn7J7elPVdvS9Gf35YOfnFbKvzmtvTa5Y7USXFHctHckVS6O5LOcEcym+5IdssdydN2R/J1vSP1cL8j9fG8Iw30viMN8b0jDe92Rxrd/Y40rucdaWLvO1JQ3zvSzP53pLkD70jk3JF21NyRDjTckTrfvyPd6fuNdGzrN9LLtG+k9s++kWLkd6V09V2pRH9XqjTelWrMd6WT1rtSi/2u9K7bXemix13pqtdd6UjoXely5F2p/Je70tBZ30qLC76VOr33rTTj+rfSFPk9abH6npRovSdl2e9JJW73pCqPe1KD1z2pxeee9L7fPemK/z3pZo970re97kmP+tyT/hlwT+r02XdSlP6+lGy8L+WZ70uHrfelevt9qdXtvvSRx33pT//7kqz3fWnckPvSXum+9PGr+1KD+nvpnPZ7KbDb99Ls7t9LS3t+LyX3/14qGPi91DzkeynU8QepVfeDdHTQD9Lk6z9IC27+IDkqHkjv2B5Isa4PpFz3B1K15wPpjPcD6WPfB9LX3R5IP3Z/IP3d84HUfcADadggEXf3gXS5y0Np8+aH0je6R9JvhkfSELdH0iSPR9Iir0fSWp9HUpTfIynT/5F0fdUjaYXyJ+mw/iepxfiTFHLyZ2ntJz9LizS/SJt0v0jlpl+kM5ZfpEspv0hPnB9LTvLHkqfysfSm+rE0S/tYWqN/LB00PpZKzY+la/bH0hdOT6SFuifSVsMTqdbyRPrY9kT6wfWJ9IbHE2mwzxOpsOtTqcXxqfSn7KmkVT6VpmqfShH6p9IH1qfSfftTye75VHrT+6k0z/eptKXbU+m1/Jn0tu6ZtMvwTCoyPRPz9Jn0r+szye7xTBru9Uxa5PNMOttD1Pd6Jtn6P5M6Kp9L3urn0jjtc2mV/rmUYHwu5sRz6ar1uaR1fy4N8nwuzfF+Lm33fS4VdnsutXd/Lt3r+VxaaXghJZleSA2WF9JL1xeSq8cLSfJ6Ia3weSEl+L2Q6vxfSC96vZCWD3whXZvwQhqW+bc02/hS2mV+KVVYX0qX7C+lJ24vpeHeL6WG7i+l171fSoNdXklL5K+kWOUr8d9fSbe0r6ROhldSD9MraZbllXTY9ZX0fq9Xkr7/K2l5wCvJeeQrKdTttZTk8Vr6n89raWb6a+nIb6+lROc3KHd5g1fKN+iueYM5ujdwsb/B2C4d2OzQgUTHDhxy6kCrcwe+cOnAz7IOdFR0oL+qAxPUHQjRdGCbtgOpug5U6Ttw3tCBL40d+M3UAQdLB1ytHQiwdeDPLR0Y0bkja7t2JNahI6WOHTnj1JFrzh3pJO+ITdGRQcqOTFF1ZLm6I3s0HcnVdqRe15GP9R3paenIFntHGp06sVfTiVW2Tgzr2pl4p858YujMI2Nnhlo7k9exC6OcurDQuQvvuHShXt4F+4subPqnC1cdu+Lk0hXkXVmi6Mq+Dg783cWBQY4OpLg4UCNz4LLcgR8VDjiqHPBVOzBG40Co1oG9OgfaDKLNwwGP5Q7s+tMBdWdHgro6ssbBkSRHR447OXLF2ZGfXRxxljvir3AkUOnICpUjB9SOHNY48qHWke91jnQyOOJpdOSnoY4ML3NkzgVHBnd24oWzEyaZE0PlTsxTOLFN6USeyokzaie+1jjxUuuERe/EMIMTrRYnvgh1YsBPTqQ6OPOFkzPPnJ3Ry5wJkDszV+Es8p3JVznTqnbmG40zr7XOuOmdGWVwJtTozCGzMx9anHlodcbR7kykuzOGemeCHVwYq3QhTu3CcY0Ln2pdeKJzQWNwYY7JhU6uLvi4ubDWRcYpuYyvFTL+VcpwV8tAI2OFVka8TkaNXsbnBhlGs4w3LTJmTpbxkbNcfCM5SrmcgQo5c5VyytRyPtTI+VErR6GX098gZ45Rzg6TnBKznA8scrZ1k6NNkvNWsZwtCgUP1Apm6xXsNCjIcFBy3aTkpVmJh1VJpquSv3YqCXJQsc1XhesEFQPUalJMGvoqtPTRa5ln0BJj1FJr0vK1WUsnq5beNi3RrlpO3tcS/qeWks46PBx1THHScVWmY5daR7VGRw+Djn52Hb876XF10TNRpqdCocdfoydYqydKp6dWr8fkZOBTuYH9GgONWgP3dAbkBgNvGg18ITfSUWmkn8rIYrWRZI2RNq2Rn3VGzAYjgUYjz5xMeLmYmCkz0agwcV9pQq02MVpjYp3WRKnOxH8GEzvdTdz2NLHxsgknhZlXWjO99GYWGcy0m8y4Wc1MmWoWa9hCgMLCSqVFzCsLl9UWXmks9NZZeN9owdXdwvfeFi6ssHD6oYXrMitdFVaGKq1EqKwUq618prHSSWclQG9lpcFKgdHKJyYrb1is9LdaWWazcsnVyr9uVj7ytuIx0krDfCvXm6xslds4qrBxV2ljrMbGcZ2Nb/U2tEYbNRYbjQ52HjrasTrbOSO386vCToLGzjOdnW4GO4uMdtJMdi6Y7by02OljsxNmt5PrasfRz06ozJUcuSsdVa4MVruyWuNKudZVfHNXvnJxY6fSjUaVG8E6NyaMd+Olyp2gEHciO3mwQuHBBK0HTxw9USo9CVR5EqX2pFXjyZ9aT3rrPVlh8KTM6MktkydaiydTrJ4csHly3u6J0yhPFjt7iW/mhULhJda+F9EqL86qvfhL40V/nReRei8qDV58Z/TCavbCy9mbfJk3N+TeqJTeTFJ5c1Dtzb9abzYZvKkzevOzyZsQqzfDP/YmqrMP7V18eNnVh8GOPmx08qHO2UesJx+6yX1YqvChVOnDHZUPZo2PmIs+pOl8+ETvg7PRh3EmH6LMPvxjFfl2H6Jbffi8iy8KB18mO/oS5+TLBWdfOsl8GSX3ZbfCl1alLy9UvgzS+LJB6yv2ZF9+1fvS3ejLYbMv9y2+uNl8WWj35dgMXyK7+HG0qx+PHPxY5uxHhYsf38n8cFP4sUjpR4HKj1tqP2br/MjU+3HN4Ifa5EeQ2Y8kix+XrX442f0Y5eXHHm8/Ljp3Y5y8G28YurHb1I1Xlm7ssHfjuXc3Br7XTby/P7+5+FOnFKXKn7VaUer96WP0Z53Jn742f+pd/XniJto+82euS3eW6LvjZe5OT6/u1Pp05wNZD/G/evCFoQdzzD3wndCDCseeRMp6Mkrfk7e69OK+uhfbzL04a+nFWHsvYl17sU/VmzBzb36x9hb7QW9a3XrznX9vnGV9yFb04bayD8e1fXiq68MQQx92G/vwvqkPTpY+BFn7kGXrw3L3Phzz6MPvnn14GdOHti59uencF5usr1grfck19uVbU18irX257NCP+c79xJndD0dNP4K0/cjR9WO1qR//WvqRNbAfDo79uefSn9u6/ngb+hNp7M+/5v6Ms/Yn2dafL+39cXMTpWwA4coBnFAN4F/1AMZpB4hzfABf6wfQZB7Af5YBBNoGkG4fwKyrA9A5DqTKeSB/uAzkoGIg15QDsakHslwzkAbtQP7RDWSsYSCpxoFifQzkjG2gOCcGMrvbQG5fG8ioBwPJ6TqIXk6DeMd5EB+4DBJnwCDmKwZxWDmIJ6pBvKUZxEHtIK7pBmE3DGKVcRD/mQcx0TqIbNsgvrMPoqfbIN73GITCS+T5iL4CBmF2CKDBKYB/nQOYIAugtyqA7eoALmgC0OgCeFsfwDFDAH8ZA8AcQIolgNvWAPzsAWxyDeC8WwAyjwDmegZwyCuA370DGO4bQEvPAAYPCCBmYACXpQACJwRwYHcAUx4HYOs0mOYug/nZeTBDZIPZLx/MNcVg3FSDiVQP5oxmMF11g5mpH0ypYTC/GgczzDyYg5bBXLcOxsM+mLWug2lzG4yTx2Bmew6mwmsw8X6D8ek+mHM9B/O1bAiblUNQa4awWDuEGt0Q/tEPYYJxCDmmIfxgHsIA6xCu2odgdxvCGY8hOHgNgXFDmLd+COObhuB6dgjBXYfyrWwoVs1QwrVDmW0cymHTUJ6Zh4J1KOm2oeLbDqWv21D2uA/lU4+h2LyGEuE9lBafoTj5DWVut6GM7TmU//UeytndQ2nMGMp42TB8dcPQm4axzDyMJsswutiGMcs+jEOuwxjjMYwBPsP4wm+Y0GJv8obyTcrVb4LuTbH236TV802C/N+kc+Kb+Mrf4h3FW1jVb4l9+y1U+reosr5FutdbTJIPB/VwhumHk2QYzrfG4fQ3D+dL63A+dRvORs/hmHyGc3bXcOL/G46rYgQblCMwaUYQqR0hdMsIlhtHcMY0ApllBCdsI3BwHcEsrxH84zMC1o0g9tII7lwegeHHEUzvOpJKh5FMdR4p1tpInstGMkkxkhLlSP5QjWS8ZiSF2pFCE41kjGEkecaR/GoayWjLSLKsI/nJNpIRriNJdxvJQ/eRpHiNFOfqSIb4juRuz5HcGDKSmDsjueo0Cm+XUWyTjRI6YRReSlGqRakdxTu6UWLfHiV0org2iWuzuLaO4op9FB5uAq9RbPEexWUfUXYTZa9RXBo7imkuo6mUjWaGcjRVqtG8Vo9mlnY0x3Sj6WAYLXTVaGpMo6mzjaaL62gWeY1mzNej2dxFYrdc4oZCoqdKIlotcUsj0U8ncdcgMcwmMU3Iuyo54j/CXBXUq8FBC4t10KwHIWdYYwNXN9jlDac6jaGnegx3tWOEXhgjdPoYRpnHMMk+hgrXMbxyG0ON5xhiZo1hdtgYFunHcsowFpVpLO9bxgrNP5bPXMfi7z6WaA9RP2AskUFj+WPrWHp8PpbHX46l4tZYzqvGibk9jqu6cXQ3jBO6bpzYM8cx1DKOTOs4HtvGMcF1HBVu43jtPk6s83Gc8BrHSt9xvOc3Drv/OHqsGUfl1nG0p4+j7eo4fB6Jdpfx4mwYL86u8WxXjueGajz9NONJ1I7noW48GMZTbBzP36bxBFvGU28dL/zTeFa4juc9t/HYPcazzXM8173G08dnPMv7jadouGhvHE/I9fHM6BLICqdAdsgD+UUTSKAukEP6QDoYA1lkCuSMORC9NZD1tkA+tQfS3S2QA+6B3PcIZKRXIAXegfzlE8hMv0DquwUi6x7Iyh6BePQOZFefQL7uG8jEANFfeCCzPw7k+U0RczuQC98E8scPgTzpNIEpXSbwrvMEXGUT+EoxgUGqCRzVT8DBOIGlJtFmFm3WCeywiXa7aHebQLr7BH7zmMBkrwlUe4s4PxHTXdT3mcCu2glMcJjIEceJdHGeKDTXRG6pJjJEM5Fs7URmGCZSb5yIwjyRS9aJdLNPRPKYyBnfiWz2n8gHqkkssEyixToJs30S77hO4ku3SWR6TuIPr0k0+E4i4oNJfO4ymVTFZOo0k1mjn0xv02SSzJP51TKZKbbJHLdPRuY2WXiaySR4T+Ynn8lM9JsszqwpfKOdwnD9FIoNU3htnMJi8xTOWaawv9sUQkKnUP9iivCRU1kqn4qfaiqx6qn8qJnKJN1UjuunojBOZa1pKp+ZpwrNO5UM21Se2aey3Wsqb/hPxbvXVFYPEtdhU5mzZSr+MVNpz5zKkYKppH0+leYbU9nx1VTK7kxlw6upyORBrFEE8ZkyiP7qIDI1QfylDWKePohWQxB2UxB7zUFCawUxxhZEpT0IJ7cgItyD+MQjiD5eQaR7B/HMJ4jZfkFYuwch9Q6ia78g7o4IYuakIMq3BrGvOgi/K0Hovwjiscs0TiqmYVRNE2flNO5qpjFaN03Mv2ni308j3DRN7DnT6GudJt5vGs/t05jnNo0292m4e04j2msa//WZxqyPpnH64jSsl6ax5/I0FJ9P48EP01j5dBpX/piGs/N0VrtM53PZdAYpppOnnM6/qumEaKYLPzwdf/10sadP53fjdILN0zljmY7dNp199ul87zqdQPfpHPeYzibv6XzlM523/KZT2m06nbtPZ/2Y6Xx0YjqebdNRXprO1S+mc+HWdFK+mU6vTjM47ziDx7IZzFTMoFk5Q/z7GezTzOCBdgYT9TOoM8xAZ5ohdN0M7lpmINlmcMQ+Q8ybGax3n8FNjxm86TWDSYi4HTO44zyT0bKZyJUz2aCayXDtTCp0M1ljnCn850yGWWZSYp1JF/tMIlxn8pnbTAI8ZlLoOZMVPjPp320m/ypmEaaaxcfqWfTVziJbN4t/9aLOOItLJlFnmUWOVdTZZrHUVdS5zaKfxyxee4l7n1lc9p1Frv8slvWcxajNs3j16Sw+/WoWJ7sEM90lmDOyYNwVwRxUBgs9HMxsTTBntcH46INJNATzhzGY9yzB+NuCSbMH88I1mMXuwXzkEUxvr2CyvIP51ydYrOlgLncLZkD3YPJ7BNOxVzCregfzWZ9gSvoH8/u8YJy2BON9IZjOnWdTo5qNXjObXdrZ/KCbzVTDbA5YZnPOdTZ/ec7mos9sIrfOJu7SbJId5/CxbA79FXOoMswR+n8O281z+J9lDpNtc2iyzxFnyBwOus/hd4859PSdw+tuc/isxxzqB81h8bU5dP1qDn+q5/Kxbi79DXMpNM6lq3ku6yxzuWWdyxj7XGpd52J0n8s+j7n87DmXYO+5nPOZi7/fXDK6zWVFj7l81nMuw3rP5f6AuZyfOpfu0+byd9Fc+n4wly4fzcX8qYh3nEem0zxWyeZxXT6Pkcp5VKvmodPMY492Hj/q5jHLMI9zxnn4m0WsZR7/WUW8XcS7inh3Ee8h4r1EvPc8sReJeL95ZPWYx+wh8zjzwTzWOMynwWU+sYr5/KGcz2L1fC5p5hOgm0+Zfj5y43yhA+YL3zCfVtt8fF3nC30xn1We87nhNZ/jvvMxdptPtP98qkbPp2nGfF7Mnk/+vvkUFs4n7vJ8NNfnM0q9gOOaBZh0C9ivX8DvhgXirFnAJfMCAqwLKLctQOm6gB1uC4R2WcAszwWc91pAl24LuDJiAXdiF7D0+gI6yBayVr5QaJWFwjcs5LV+IRHGhXxlWshYy0IarQtxsy9khcdCJO+FLO2xkAfKRcxSL+I9zSL66hZRrF+EzLiID2yL6O+6iFK3RSg8FrHLcxE/ey1ins8iPvJdxKBui1D3WMSCPot49s0ihsnfFj75bZbq3kYyvi3WyttEur5N6fy3uRLyNpUfvc2+jotJkS3mrmoxUzSL6aVfjMy0mJ3mxVy2L2aY22IsnouJ81rM396LceizmJkTF7NFtoQH8iXMVi7BpF9CnGEJfxuXcMuyhEm2JRS6L0HuuYTH3ksY6b+Ebh8voc/LJdzsGML4ziF0dwhhiSKEz5UhnNSE4KMLIUcfgqMxhG2mEH42h7DQGsInthBGuoaQ4RlCZ+8QHvqGcLxnCMbAEF5ODCFqXQjyuBD2xIdwPTmEcakh+JeGsPtQCAWtIZz+UDzrI3F9UcRdEnGXQ/j9Sgg3ropxfB7CmWshFN0IQfFlCHu/CmH5oxCmdgnlW1Uo0zWhvK8NZZA+lCOGUCymUBLNoby2hLLOFsp9eyiz3EK54B7KUM9QjnmFYvcJJcU3lA7dQtnoH8qD7qFc6hVKbd9QPPqHkjEglIVDQ/l0WCiNw0PZQShLxoUSviSUqWGhrF0dSsO+UHp9FMr+y6G8uBLKtM/FOK6FcvfvUB51DWO+YxifOIXhqwgT50QYMnUYezRhPNWGsUwfxleGMCaZwmg3h9HPGkaFLQyDaxhxbmG8cg9jrWcY973CCPYJ481uYXj0CMOhdxi/9g1j3KAwSoeG8c7kMKbvDOPvzDA6XQ3j8w5Lma1ayiX1Uhp0S/ExLBV6fily81L2WpbyzLqUlfal3HFdSpD7UuE9lzLYaynHvJfi5ruUdL+ldPVfyvbuS7nZeylvDF3KwuFLSTi0lPiTS/nRcRmtimX0US3jkHoZJu0yknTL6GhYxhbjMn42LWOxZZnwhMsItC/jrOsy+rsvo9JjGSney9jmtwyHgGXsHb+MppBlyDXLidYu54VuOasNy/mfcTmfWJaDbTmn7cvp7bacCvflJHstp67vcgpLxL1iBTt1K3iqX8FK4wrumlYIvbqCy9YVjLavoNl1Bb3dV3DIYwUWrxWkeq+gq+8Kvu2xgtm9VlC7egXqDSt4vWkFKxJF7uUVlKhXYtCuFO+yks6GlewwruSpaSWrLCu5Z13JHPtKPnVdyVj3lZz1WMlAr5Xk+a3kdY+V5FatZP7zlXz+10qGvFrJnq6reO6wihvyVXyoWkWTdhWHDKuwmVaRaV6FzLqKGNsq/rGvYqPbKn52X0WY5ypue61ips8qLvmuQtNvFR0GrmLboFXsnbSKbz9exdzLq5jw6SrevSryn63i3z9X8fjFKg7Iw3mtCGerKpx7unDmGcK5Zgxnojlc+I5w3rKFc9IeTi+3cCrdw3H1DCfHKxylTzixvuFiDYSzzT+cp93DiegZzve9whk5KJy+Q8IpDQ4nbW44uevDebAjnEv7wmkuDWd2UzgTToeT9144mg/CSfgwnM4fhbPrYjg/Xgkn9NNwbl8NZ/x18ay7Iv9lOOpX4Vx1juBdeQQnVRH01kRwRBuBhz6CfEMEWlOE0LwRdLVGsNcWwd/2CPF9IvjFPYJlnhF86xXBXJ8IrvlGMKlbBB/6RzCiRwSne0ZwrE8Exf0jcB4cwdY3I/hSiqBiagTZ00X96giebo3gn4wINmdFcOUbkdchEj+HSF5oItmgi+QXfSQrjJF8Z4oUej2SG9ZIptkjueQayRj3SNo9IhnqFckJ70h6+UZyxC8ST/9ICrtH4tInksMTInk9M5J3giN5tzqSre2RJHRczVz1aqbqVvOxfjVjjKtpsq6mn301x11Xk+u9Gq3vamK6r+bHeauZKF/DBcUaRqvWcFa9hqHaNfQzrOG4cQ2HLGtwt61B6bmGBK81OPisYYf/Gv7qvoYTyrX469ZSqV+L1bKWXOta0lzXonBfi4PXWmK817LLby0vu62lVrmOHup1VGvW4atbR4V+HR7GdRjs60jxWEdH/3XcYB13fl3HIPl6+qnWU6dez2HLerxs63FzW4/JZz36buvJ8F9PafZ6RrtsoF25gaHGDZw2bWCwZQOD7BsY4L6BRo8N9PPaQL33Bnr5b6Cm+wZmddnIF8qNzFBv5Jp+I9ONG/ncJEqLKK2itG8UPnkj09xF6SFKL1F6i9J3I1f9NhLkL8ruouwpyr4bmTpkI4tubSTSeRNrtZtYZ9jEevMmnlo2sdG2iT/sm9jktoln7pvY7LmJ516b2OKziXe6beKF/ya29djE3z03sb33Jnb020Tm0k3Mv7qJP3/fRHTHzXTpvBkHh83EOW4W+n8zCS6bkcs3k6zYjFK1mTT1ZjTazWToNqM3bCbbuBmjeTN5ls1YbJsptG/G7raZYvfNwmtspsxrM14+mzmwf7PwLFsIUG3hTe0Wzuq2MNKwhXeNW8C8hQ8tWxhv28Il+xYmu23hU/ctTPPcwjWvLSzXbOVH7VYeG7ay3rSVZ+atbLVu5Q33rUR7bMXxy62UGt6hh/UdTrm9IzTLO3zo8w7Tf3wH767bhC/dxnT9Nm4atvGteRth1m1Cc2zjd7dtbPbYxkvPbez23kYn320c9NuGzH8b+p7b4E1xX76NdYrtwmdtZ79uO86G7bjZtnPIvl14+u3UuW/njNd2PvDdzoRu2/m653Y6D93O+QnbKfllO1dfbOcH1x3C7+0QengHW7128K/3DqJ9d+DcbQep/jsw9NiB98Ud9Hm0g426nbzU72SfcSeO5p0kW3ait+0U33UnXm47Oeq+k36eOznttZMRPjv50Hcnk7vt5Av/nczvsZPveu5kZe+d/NZnJ6/67+TItzvp/Y9Av4vhpl18aN7FZOsurtt2sdB1F/9z20WExy7+8NzFdu9ddPTdRbzfLtT+u8jrvguPnruo6rWLvn12cTNgFwMm7ML9611Mv7+L0B9En8938Z5iNxNVu4kw7OaZcbfQabvpYt1Nsdtu6jx3C92+m6e9d7O9724SBuxmzf3djHfYw2eOe4iQ72G3ag8Omj2kavdg1u+h3LCHHqY9NJn3MMK6h49se5jmuoev3fYQ6rGHXzz3sNl7j/hXe5j/2x72d9mL0mEv1wV5jnt522kvXs57eSSocdnLBtleBsv38q5iLweUe5mk2svPEXu5Gr2X7w/sZW2syE0Sucl7WZyyF+/UvZT9uJd2h33ccN6Hr3wfjYp9dFLv46JglnYfvyfsozlxH7uS9kHyPpxS9vGZIDt1HwvT9uGZvo9HgtqMfWzK3MewrH10yN7HR4J7DlEMdI7ipeC8SxQHZVFMkUehU0RxS1CmjGKFKore6iieCVo1UURpo1Dqoyg0RNE3IopfD0ZxMjaK0fFROCZEcVWQnRjFoqQovJOj+EnQkBLFO6lRjEyL4pP0KDIzoliQGcWPWVHUZUcx/VEU6x2i+c8xmmTnaIJdorHJovlecEwezQZFNEOV0XRQRXNRkKKOFp40GldtND8Ijuui2aSPJs0UzWZbNHdiohlwMJr3Y6OJj4vmu4RoqhOjWZcUzZDkaN5IieYjQUpqNHPSRD/p0TwQ1GaI/MxohmdF0yU7misCr7xonpRGozsWjfyDaHo/jObwL+KZshg2yWN4SxFDZ2UMVwSZqhgWqmPw1sTwi+CkNkZophiuG2LoaY7hG3sMe+fGcD4qho0HY+gUF8OihBhOJcWwOzmG8SkxKFNj+FJQmhbDyvQY+mXE8LcgPiuGGdkxWHNi8Pkphk867xdn6X5OO+7nP8V+ftLsF8/az1j9fhSG/ZQY97PStJ8E6342xe0nN3E/Z1P2E5S2H1P6fu4LhmftJy9nP6G5+3mWtx/P6/tZeHc/g10OcEl2QHieA0KfHaBad4CN+gPkmQ4QZj7AyYMHCIw7QKfkA/RIO8Cfgvb0A8RmHODbzw9w7cYBDrocZLrsIFb5QbYrDzJGdRCl+iBfC9ZoD/LcdJC1iQcZlnSQq8kHyU85yLLUg6RkHGSEQyxvyGK5LMiWxxKiiKWnMpa/BO+pYklSxwrPGEuMPpYvDsZSHBvLqjiRkxDLFUFOYiyhSbH0To7lb8GCtFiepsfSnhGLo0sc1wUR8jg6KeP4VJCvimO5Oo6PtXGE6ONINcXxMDaOSQlxHE+LY1t6HNVZcUg5cVTmiZjGOFT/E3Xfx1H0Ko43HOK5IujvHM9ll3j+VcTzsTKeUHU8fTTx/CO4qI0Xfcfz0hDPBWM8H1rjObMgHrf4eH4RnEmI50BiPDOT4nFPjudXwZkUUZcq6tJEXbqoE7RkxHMwM55ZWfF4ZMfzWNCSE8+id+NZ/HE8g+7Hs8MpAb1LAv8T1MsS2CVPYKIiAZMygR8EjaoE9qgTxP9NwKJN4KHgpC6BIEMCPxkTiDEnCF2QwLdxCYxPTGB3SgLmtASiMhKYlpmAPSuBnwW/5SVQ1ypwSmSXcyKTXBJ5KEukSZ5ItCKR6cpE3FSJ/CqI0yQyR5sovGwifwje1SeSYkjkI3MiI0MTGbc8Ed/ERJ4J0pITxf6XSO/URF4JLqUlsiIjkUGZiXTOSqQsO5G1OeL+QiIXuiZR7JLEalkSXyuSqFImsUWVxH1NEg3aJPbqkgjSJ2E3JPHckkSGLYn+a5JITE4SfSYRkJlERXYSYReSmHwviSedkknpkswnjskUOiUTqExmtjZZjDuZD/TJZBqSCTMmM8CUTEdzMtcEX+xNpjQ5GWVaMnXpybhmJdOenUzenWS6P0zGzTmFVFkKS+Qp9FWk8IYyhc8E69UpqLUpwjOmEKVPof3NFK6OTMEQl8IDQXN8CgcTUpibmIJ/Ugp/Cy4lp4i1kkJEagpvpqUgS0/hjqAmI4XdmSm4ZadwPieFDl1SeeiUymnnVOJcUpknS6W7PJV/BFcUqRQpU1mjSmWkOhWVJpXvBI3aVKJ1qczUp+JtSOVPwQVjKjmmVCYFpZIdncrv8alkJqYSkJyKY0oqXwuOpqayIy2VKempuGak8pvg3cxUwrJTGZiTiq0wleT6VPq2inh5GjuVabip01iuS2PGojTy49K4n5jGgeQ05qak0T01Tfz3ND5NS6M0PQ1DVhot2Wlcz0/j2ZE0Nn+RRshvaXR1TBfzLh1PWTrPBBfk6eQp0olQpjNClY5Knc59QZMmnXm6dHrq0wk0p2NZmo5HnMgRfBSfTn5COpGJ6YxMSkeTnM73guaUdOJT01mUlk7HjHS2Z6Wjvp5OhVMGv8kyeE+eQZYig5XKDN5UZaBQZ/CdoEmTQaw2gwW6DKF1MuhgyOCIMYPtpgzybRlo3TJ4IBi/L4MvEzM4mpTB9JQMcdZn8EJwOS2DkvQMNmRkMC4zA3NWBr8IzmdnkJGTwYrcDIblZcAPGRz8NYOP5ZkUKTJZr8xkrCqT85pMMrWZKA2Z/E9wKCGTdxIzxZ6SyccpIjZVxKaJ2PRMzBmZPBa8l5lJdlYm4dmZjMjJRJObyUNBa14mKfmZhBVkMrgwE5eiTGJLMllYmknfskz2HcqkqzyLW4I6RRbRyix6qrPooMnihmCPLkvMpSy6GbJ4JZhqySL87Sw2p2QxMTULt7QsngkupmexITMLW3YWvwsu5GRRkJvFpq7Z/CHPFnM1m42qbOyabArN2RQMzmbcjGyuHshmZ1I2finZ7ErPpltmNrNys+lZnA03spE75fA/wRnnHFJcclgmy+FNeQ5qRQ4PBWeVOaSrclipzuG8LgfJmMNEjxye786hJj6Hrsk53BGcSMkhLjWHxWk5BKTnIMvI4b7gdKboN0v0m50jvlkOjwTteTl8UCzya3Por8jlW2Uup1S5JKpzCdPkMkybi0qXK/aRXKFNchmckEtbUi4ZybmEp+QyOjUXU1ouvwkupOdSlJErdFsuk7Jy8czO5W/BZzm57M7LJTg/l06FubzXNY88hzwCnfLEXpPHX4JPXfI4LMsTe38esxR59FDm0UmVxy1BgzpP7Md5LNHmMViXJ/RcHg8EWcY8Ik15GLvnsWF4Hktj89DG5/GzwCMlj78Fn6fmUZWWx970POZm5OGQlce3gubsPJbn5vFrfh5FhXn0u5pH+3d5fCjLp0iez2ZFPlOU+fio8vlXcEOdT40mn/3afBbp8hmkz2e2Wz5bg/J5viKfyYn51Kbki/MvX3z3fAan56PKyOeR4HxmPnlZ+UzMyefyZ/kc+lyUt/NJfZFPX5cCnGQFtMgLyFAUEKksENqjgOfqAnEWFNBmKmCctYB2rwIqowrwSCjgeFIB+5MLeDulgB/TCngvvUDowAL8sgt4I6eArwVL80VfzoVckxdyXFHIfmUhi1WFDFEXotYU8rPgA20hxbpCtuoLmW4opLuxkM6mQr4RHN9fyPbEQhxSCvlOkJlWyJr0QgIzCvHMLOSV4EZWIXE5hRjyCyl1KsJJXsRZRRE5yiLWq4qYpC7CV1PEG9oibglO6opI1hex0lAk5m4R+61FxMYVMTyhiE+SijiSXERUShELU4v4Ob2ICxlF7MgqIji7iL45RQySFaOUF/OT4ENFMaXKYnaoipmtLqavphgXbTEPBO/qiulpKsbBXMx9wYu+xUKrFPNWcjHGlGKeCj5JLaY6rZiY9GIWZxSjzyrmd8GV7GKO5BQTlVvMorxifisoRlUj+paXCL9WItZ2CbPUJeJ5JWwziNJUgsxcwtMJJSxfXMI7caI9XtQniPrEEh4J3k8qoSS5hB0pJcxJLWFAWgnK9BLxjiV8lFFCeWYJ87NLeJxbwh9dS7nqUMpBp1LCnEsZ5VIqvEUpLwTX5aXUK0pJUpaySlXKWHUpHppSXgtuaUs5pSslXV/KGkMpk4yldDKXCt9eyiZbKSsHlVIcU4o6tpTK+FKiE0pZnFjKW0mlmJJLqU0tJSGtlBXppYzJKMU9U/SXXcra3FK65ZfS9mkpF38t5W+XMlIVZcK3lnFPU8ZZbRn5ujIxh8o4bCmjeWgZ2QfKuJBQxt6kMhYll/FmShl/ppZxLa1M6I0ykjLKCM8sY3xWGd7ZZXTMKaMtt4xZBWUcayzD7+Myzl0uY+DVMo5eK0O6USb8Vjk9ncp56FzOhy7llMvK2Ssv501lOc9V5VxXl9OgKSdFW06krpyJ+nK6GMv5n+C8qZxiczk7LeUMtpXTuLycPbEiL0HkJYr7pHLWpJQzObWc7mnlOKaXC39VzgcZ4jmZ4jlZ5bydLZ6VU445t5y/BDfyyjmRX05aQTlrC8uZUlROj+JynErEGAUflpZTUVbOvvJyFleU03SkHJfj5Zx5t5yr18WYnCowKip4LriurBAat4JUdQVrNRVM0VbQQ1eBk76CR4ILhgoOGSuINlUQYq5gpKUCu7WCV4LT9gr6e1SQO7ICNRXI54i4qAq0iRU8FXyWVEFySgWOGRU8FHyYWUFUtugnp4JRuRXcya8g6YEoZYfYpjzEXNUhBqsPYdAc4k/Bde0hTugOiXl1iPWGQ/QxHUJhPsQx6yEWxB/CkniIvwVfJR3idPIhBqUfQpdxiD8EX2QeojHrEGnZIjfnENNyRX6eyM8/xGNBYtEhNpw/hJ/iMA+Uh7mgOkyl+jD7NYdZpj3MWN1hvPWH6Ww4zPeC942HqTAdJsp8mFDLYc67Hmav+2G6JRwW6+wwF5MOU5V8mNiUw6xMPUxgmmhLPyzeXbQLLmaK9izRni3ac0R7rmjPE+35oq1AtBWKtiLRVnyYFlkl+fJKdigqWaCsFJqpklfqSu5oKmnTVlKkq2SXvpJFhkpcTZW8FpyzVFJirWSJvZLgfZVY40WO4E5CpfDLlcIjVDIqtZIO6ZXCz1byXkYlFZmVfJQv7l9X8rvsiNivj5CpPMJm1RGxrx1hsOYIJu0R/hbc0h2hVX+EXcYjvG06wkjzEdwtR7hvPYLn4CP8k3KE9rQjQo8d4WLuEcKOHmF4yxG+azvCe2ePcKj9CPvPHeHTD44w89cjPPjrCJH/HMG1SxUTXKqQyav4TFHFbE0VQ7RVWHRVfKOvQvKvol+/Kv7sX0X88CpOUUXTjCrmB1dxf24Vvd6uQrm4ipMhVWSHVuEWU8UHB6qoPFhFbGwV4XFVTI6vondCFarEKjEvq7ieJPpJriI3pYrtqVUsTKtiRHoV7hlVdMys4nvBhawqqrLFM3OqiMytYmpeFX3zq9AUVPFMcLOwitNFVeQXV7GzpIpRZVV0rqjigUB/tIqimip+bKzi5Zkq2lur2PxhFV/dq8LxYRV7nKoJda5mjEs1vrJqcXZV87PgE0U19cpqobOq2aSuZo6mmqHaaqy6al4L7umrec9QzWFjNQdN1awyVzPZUk1vazUqWzV/CJpdq+niXU3ToGoWDanmycRqNsdUUxVfTXxCNasTq5mWVE3/5Gr0KdW8ENxKrRbeoVp41moCs6rpnl2NPEfkCq7lir7yqtHWVtNaX83bt6pJfFTNPKejvOl8FFeXo3wvO8pH8qMcVRwV58NR1qmOMlN9lFfao7ynP0qs8Si3bEf5w+soG0YeJTzoKLoZR2nYdJSL0Uf5L+4oiUkiJ+UoAalHsaQd5V/BBxlHic86yvSco9zNF30VHOVwoeiv6CiRxUcJKjnKmS+OovjuKDeeHqWH4zFuOh+jxeUYxbJj7JMfY5nimPClx+ipOiY8zjG+1Ig23THhIY+x3HCMCcZj9DIdQ20+xjPBV5ZjlNiOEW0/hsbjGHcTjlGZdIz45GPMSD2GJf0YFzKPcTTrGBtyjgl/cQzX/GNcKjxG/hvHMciP863iOO8rj1OlOs46zXGCtccZqjvOA8NxLhmPk2E+jjT8OI7xx9mTfJylKcfplXYcTfpx/hLczjgudNtxDmcdJy77OGtyjjMz9ziD845TV3ScVuca9stqCJfXEKSo4bWqhv+pa7ioqaFGW0O6rkaciTUsNNQw2liDr6kGF3MNTwQlthpi7DU8jq3hTHwNxQk1TE0WfaSKPtJqqM2oISOzhneyasS5U0O33BoUeTX8Ifgqv4b2ghoqCmvEP6hhZkkNrmU1dCqv4ZHg9oc1/NqhllBlLVpNLS8Ed7W1fKCrpVpfS4qhlvmmWkaZa/Gx1OJireV3wU1bLeWutax2r8XVS8QuELELa1nwdi09o2tJja1lS1wtUkItfyTV8nVyLedSajmcWit0Qy3r02uZk1HL8MxavLJqccqu5TfBjZxaWnNrKcur5WC+6L+glpmFtQwtqsWtuJYuJbX8LPi8tJbmslqKymuJrqhl1aFagg7XMrlWPPtCLfa/ajkhqxN7ch17FXUsV9YxWVXHAHUdZk0d/wkeaOu4oqujUV9HnqGOPcY6lpnqmGSuo7+lDpO1jh9sdVy215HrVsdu9zq+713HxIF1XBpSx+vAOk4sqmPfyjo+XVNHWUIdsYl1OKXVcTajTuzVdWIt1OGdV8dXBXWcK6yjsqiOjSV1/HW8DkfHen4THHKpZ6SyHl9VPc/U9dzW1POetp6thnreNtajtdRz0VaP35Z6KpLq2ZBSz7zUekal1Yvzqp67mfV8mFXP8ex64aHr2ZFbT2hePf0K6vmvsJ455+r58z2R+7qeZc4NQhc3YJM30FnRwM+CL5QNtKoaiNc0sF7bIPxsAwH9G3Ad0MDJmQ0Uzmpg5sEG/ohv4P3EBo4lNQg/1yD0aQNhqQ1MSmtgQHoD1owGOmU28JPgWlYDLdkNlOeIfnMb2JDXwPz8BqSCBroXNqApaqCxtIH8sgbCKxqYcaiBYYcb8KxsYGJtA2NvNFDv0kiurFHotkZWKhqZrmxkqKoRD3UjTppGngpuaRt5T9fIUX0jGYZGdhgbCTM1MtncyEBLIzZrI7/aGrlhb6TSrZGvpjayZFEjDyMa+S6ukcaERgoSG4lMbmRWSiPDUxvxSWtEkd4o1nUj32Y0Ch3QSH1WI3nZjUTlNBKe28jMvEa8CxqRFzZyt0iMs1SMs6yRZ5WN1J5o5KT8BEWKExxQnmCt6gRz1ScYrTlBd+0JtLoT/CP4Xn+CTwwnOGU8QYnpBLHmE2A7QU/7CfSuJ/hr+glW7T3BnASRmyhyk0Ru8gleCR6knOBq6glOp52gLP0ECRknhI8+IXzPCTrmneBnQU3lCf7ncpJPZCc5JT9JqeIkG1UnGac5iVl3kk76k/wquGk4yXnjSZ67neTZwJMcmnOS9cknWZByko4ZJ/lFcDPzJLtzRV8lJykrO8nArk3MVzYJ79lEb3UTJk0THbVN/Cr4UtfEu/omjhmahOduYq+piXBzE7MsTYywNuFva0Jrb+JfwUPXJtrcm6j0aGKHVxMv326iMaqJC4lN1Cc1sS61ibHpTfTNaMKS2USXrCZ+E9zKbuKDnCbqcpuIyW9ibUET8wrFeIrEeIqb6FTaxNdlTdRWNJHzoaj7uYlAl1MMkJ3CVX4KJ8UpngkuqU5xUn2KEs0p4rWn2Kw7xRL9KSYZThFgPCX24FN8ZzlFqv8p+gWJuoOnSEk+xfaUUyxLPcW0tFO8lX4KTeYpzuWcIivvFHvzTyEVnaJX8SkyXZrZK2smQt7MHEUzkrKZ3qpmzOpmnmiauaNt5oS+mWJDM/HGZjabmoVmbxYaoZkh1mY+dxP5Xs04z2nmg9hm6uOaKYxv5mBCMxsTm1mc1Myk5GYGpzTjldqMIq2Zl4IH6c1cy2imPbOZ6qxmsrKb2ZfTzOrcZsbmN4u9oRlbYTP3ipu56nSaTNlpIhWnsWlO46Q9zZ+CT/SnOWM4LbTLadJNp9ltPk245TSS7TSm5aepTDmNPfs0zjmneS5oyz/NmuLTuJefZsXV0+xzOcN4xRkGKs/goTrDQ80ZpljOsP/gGXwTz6BLOsPtlDNcTD1DU9oZytPPkJJxhjnZZ/ih4AzXCs+gOHGGH0+eIeHMGVxkLfwteFfZQqG6hThNC1u1LSzVtTBD38JIQws9jS3Cx7dw39LCZ9YWztpaOGZvwd+7hXW9WtD2b+HOwBb6zWnBbW4L9g0tvNjYwjsHW3BOEteCB8ktfJHSQl1aC0XpLcRniPbMFpZntTAru4XROS30yRW5eS245IscwYOCFq4XipxikVPSQt/DLTQca2F7bQu/Xm3h8BctpF9vYc3NFhZ+2YLudgsd77TwRHDlbgu7nFuJcGllvLyVQYpWvJStaFStvKFu5bHgjqaVS9pWTutaqdS3kmloJcrYyjpTK2+bW8V8aWWYtZVutlaM9la6uLbyh+A7t1auurdy1qOVPK9WDnq3ssWnlQc9W0nq10r7hFauhLXiFNfKX4IH8a1cT2jlvcRWGpJaKUkWcSmt7ExtJTytlXnpYowZYoyZrXhniTFmizHmtPKb4Jtc0VdeKy35rVQXtLK/qJXQEvHsplbMV1r59k4rtY5tFDm1sd2ljVWyNubI2xinaGOQsg0vVRsadRsdNG38JrirbeMTXRtt+jaOGtrIM7YRa2pji7mNZZY2ZlnbxH7ZRj97G+6ubSjd2ngtuO3RxmmvNo54t5Ht04a9ZxuyXm34B7dRulCUe9oYltiGQ0obzwXX09p4P72Nxow2UrPa2JPdxtu5bUzJa+Ot/DZ6FLRhKWzDqaiNF4KHxW3cLGkTnr2NivI2elW3cbbzWQbLzvK96izva85SpjtLmv4sew1nWWs8y1TzWXpZz2KzneUf+1mchp3l2v6zrEs4S5+Us/yafpZvMs6KM/wshTln2ZF3FnPJWb4qP8vFirMcOXyWZ47tZCraiVG2s0nVzlJ1O2jbGaBrx0vfTidjO/8ztfOFuZ33Le2Eubfzh287etrxnd7O0MXt6FLa6ZzazjPBjfR2PsxopymzXejWdrKz2zmQ086W3HZW5LUzJ7+d8QXtDClsp1tRO6bidv4uaefH0naxt7Zzqbydo4faKTjcjszlHK8EdapzlKrPsU97jg26c4Tqz+FjPofeco6u1nP8JTjjdo58j3M87XGOW5PPUTTtHIdTzpGVeo4DaedYmXGOeZnnmJh1jp4557DnnhN69hz/Ce4VnOO9IhFbKmLLzvF+zTkONpwj9t1znPr0HEeunmPRdZHjdB6F83n+EzxxOc93svN8IT/PB4rzNCnPU6k6T476vNhDzrNde54I3XkW6s8z1XCekf9nuK7jqj6/OIDTDbe7uFywda5cl5+zzVmAYE83Vy5/c6Wuy2023Y1i59xcb0jHJe6FC3IpBQlpJUQJf+eP9wvu/T7POecb9/s8R5GLhcpcGFW5vPfKhYsmF6OsU5uLy7pclOpz8achFyf9c5FmzIXwsVwsXpKLppW5WLc2F6e+z8Vru3OxZk8uHtmXizn7c6E9kAvfg1wPG4rIRVsk1xOVi8LoXFyMycWx2FwkxeXif4m5CE3OxYy0XExk5KIli2s6mYvnW3Lxh+clpHlfQoTPJXzkdwlLRJfwqPgS5kkuQS+9BEf5JXQoLqFeeQmnNZewzngJ2xdegmX5JYjfuYTy6Et8fy/h7aRLCE65hGdSL2Eyk+d55+GcMA9x4jx8Js3DS/I8kDIPHfo8XDbk4WxAHrJNeZg9Lw/q3Tw2Ig+HIvMQH5WHPdF5+DwmD/+LzcOWuDx+P+ZhXlIeDMl53HfnYTw1Dxez8pByKA/rj+Uh6FQeVlTyvKY8dPnmw+6XjwpBPnKF+bggysdRcT6SJfk4IM3HN7J8fCTPxxuKfKxX5vOeLh9PqfNxvyYfM7T5UOnycVefj5uGfHT458MckI//TPn4OTAf+2bmY93cfOQs47+hPHdVPu4L5zlr8uGzlucx80bOuSkfRzZzri35yHs/H9s/yceLO/IR/WM+Pt2dj+f352PBwXxII/PhEZWPCTYYnY+2mHzYYvNRGpePv+PzcS4hH4cS85GQlI+9yfn4MiUfH6Tm47U0zp+ej2UZXHsm15DFtWdzHYe4jsP5GM7JR9cRvg5H81F5LB+hP+djaREfK8+Hg5mPVeTjV0s+Imvz8ayd62jJx4a+fPSO5OOPcY7jWoAR9wI0eRagyqsA+d4F+M2nACd8C5DuV4BoQQF+FBbgU1EB3hMXYIukAOHSAiyRFeBxeQEWKgpgUhZAoSqAt7oAd9lNTQE/6wWw6wpQqS/AJUMBfvUvwHFjAdICCrArsAAvzSxA2Cwee08BGu7l8cRjlnANGwow+k4BXL8uwIHdBfhkbwHe2leATfsLEHqgAM8eLMAjEQWYH1kAY1QBZNEF8IwpwBS7EVuAjjiOF1+AigTOm8gxkzhvMudNKUBUagGvKQV4JbMAa7IKsDS7AMWneN4/BXi/pAAvDheAvArxsHchjL6FkPkVwlNQiJvCQlRJCpEvLcTvskKckhciTlmIPapCfKkuxIeaQgTreZ5/IaYDCxFyfyE0rxTCOaIQ46w/shDlMYX4L7YQx+MLkZZQiOjEQvyUVIjPkwuxLaUQ69MKgYxCvHu+EBN/FiKovRCbvYpwn18RZgqKIBIVwU1chCFJETqkRbDLilApL0K+ogi/K4twWlWEbHUREjRF2K8twre6IrxjKMJqYxGWBhRBP6MIU7OK8NXBInwcUYQnY4twf1wRZscXYTqpCDVpRXi6oQg/ORajR1CMcnExLkqLkSUvRoKiGAeUxfhOVYz3NMV4VVsM6+xiLF1ZjIINxXD5oRh7I4vxTVQxtkcX492YYrwSW4yV8cWghGI8kliMoORiaFKK4Z5WjCk2nF4MW1Yxcg8V49HSYpypK8ZmYQnCRSWYLyuBSV4ClaIErqoSTLIWbQn3YCU4bSxBZGAJ3txYgoJ3SrDvgxLs/IiPfV+CVyNKsCGyhPfUJXg+ugQPxJZgTlwJjPElUCSUwC+xBC5JJZhgN5JL0J3CcVN5bloJzOklyMsowZ6cEnxzpASBZSVYMF0CB+dSNLqV4qJXKU57l+KwTymSfUsR5VeK3YJSfC0sxXZRKd4Vl+JVSSk2SEsRKivFEnkprwOleFBZinmqUpjUpVBrSiHSlsJDV4pp1mcoRbt/KezGUpSYOO4sPvYw53mmFC8sL8VDK0sx46dSeO8thdO+UtxmQ/tL0X2gFK0HS1EXUYqKyFIURJXir+hS3n+UIjOuFInxpYhIKMWPiaX4MqkUHyeX4pVUri2Na0vn2jJKMT+7FF5HeM7ZUrxo43PxLMMO7zK871OG1YIyPCYuw/2SMsyRlkGoKIOHsgy3VGUYUJehWVuGWl0Z8g1lyDKVwSmsDObtZVi7qww1MWXIiyvj3r0MPyeU4UQij0kqQ1JyGb5JK8PO9DJsy+Cx2WXQHy9Da2UZfNzLuYcqR6q0HPvl5dilKMcXynJ8rCrH65pybNKWY7WuHCv05XjWUI4n/MuhCyyHLKgcvjPKMTWzHO8/Uo6QJ8qxclM5Hnq5HGu+KEfjvnIUHCzH6ahypMeUIz62HAfjyvFTfDl2JJZjW1I5Xk4p576vHKFp5ViaXo7FGeWYm12OsWPlqD9VjuwL5ZgsKUdVZTmKq8qRW12O3y3lOF7Dx2rLkWwrx756rvky19xQjrUt5dB0lkPaVY4FrmYIPc245meGTWhGpciMYrEZ/0nMvA8347zMjONyM7IVZqQozYhRmbFfbcYPGjO+1JqxXWfG+3ozthrMeNnfjPVGM0IDzFhqMgOBZjwWZMYDM8yYP9OMGbPM0M82QzHHDI95ZjjON6P3Hs6zyIyZS81wDjZjko2GmDEQakbXKjNaw8ywrDYjf60ZRzaakfGiGXteMuP118x44U0zHn3bjPvfMaPvYzM6PjGjeqcZF74wI/JbPr7PjMX7OXcE5440wxDFuaP5fGPM8Iw1wynOjAk2Em9Gf4IZnYmcL8mMy8mcM8WMslTOm2bG3+lm/JphxplMM45mmZGZbUbSITOiD5uxL8eMXUf4Ghw3o+5fMy5dMiOn0IxPzGaI7ppR4VGBIs8KnPStwGG/CqQJKpAgrOA9WQW+k1TgC2kFPpFV4H/yCmxVVGCLsgIbVBUIU1fgOW0FntJV4GF9Be4zVGCufwX0ARVQmCogDKzA5IwK3P2gAue/rEDI/grgYAUWRVZgTnQFdLEVkMfxuPgKeCZUwDmxAlNsLKkCQ8kVuJ5SgfbUClRnVKA0k+df4BrNPM+7EgqfSrgIKjHNxoWVuCmqRIekEg2yStTIK3FJVYk/1ZX4RVOJM9pKHNNVYkdQJYrfqcSP2ytx+0Alhg9W4mpUJf5IrMSFpEqcTq7E0ZRKpKZVIjKjEnszK/FeTiVeOVqJR85U4v6zlQiu47miKgyLq9AtrUKzvAqXFVWwKquQp6nC39oqnNdX4ZShCkf8q5BlrEK8qQqfzK7CrIeqoHukCt+ursLLG6uw48cqLI6swv0xVTDFV0GfUAVVYhX8kqvgmVIFl9QqTLPBjCokXq3CaUE1jgmrcVhUjQxxNe/PqhEnrUakrBr75NX4UVGNb5XV2KGuxnvaarylq8aG8GosiqrGfdHVmBVbDUN8NTQJ1ZAnVkOUVA3f5Gp4pFTDObUad9mdtGqMpVfjRkY1urOq0XqoGvbD1ajLqYblSDVKjlXj0LlqONZWo+dyNdx8LJjyteC2nwVDQgv6RBZ0iS1olVp4bbWgTm6BVWFBhdKCUpUFhWoLLmksfJ0s+F1nwS96C84aLLyHt+Co0YLsAAv3ihZEzbDgwEwLvpljQc0qC85stCBuC3/3qgWLdlrQv8cCW4QFlkiOHcWxozl2DMeOteCfOAv+iLfg1wQLzidacDrJwnsXC3JSLMhKtSAtzYKkdI6XwXkyOWaWBXuyLfjhkAXfHrbgyxwLPj1iwSdHLfjgmAXvHbdg02kL5vxpgd8lC4aLLaiutsBssaCgxoJ9bRbs6LLgtT4L7rhbMehlRbePFdd8rbjiZ0WzwIoGoRU2kRUWsRWVEivKpFYUyazIk1vxn8KKv5RW/Kay4he1Fec0VpzSWnFcZ0WO3oosgxVp/lbu1ayID7Ai2mRFRKAVu2Za8c0sKz6dY8Unc61Y+CTnDbWiZIMVr2+3QrvPCvFBK7wjrbxntsIl2grHGCvv8ay4E2tFX6IV15OsaEuxojXVisY0ri/Tin+OWPHnUSvU9VbEONTgbd8arJPUcE9WgyXKGjylqcGD+hrMM9ZgdkAN3OfXoG9fDa7vr0H7wRo0RtXgcnQNbDE1sMbWoCK+BmUJNShOrEFBUg3ykmvwX0oN/k6twR9pNbiYXoNfMmpwPrMGZ7JqcDK7BkcO18DfVgNhYw12CWuxU1aLbcpavKOuxZuaWryhrcWrulps0ddis6EWL/rX8nu9FmsDarFkVi3uua8WW3+sRWhkLYKjarEiuhZLY/hYbC2ei6vFE0m1eCSlFg+k1WJhRi0WZNYi6HAttMdq4X2uFn/X1uL3ulq85mDDYpENT0hteExmwyNyGx5S2Hg/YsP9KhvuVdtwj8aG+Vob5upsmK23YZbBhhn+NgQabQgIsMHfZIM+0Ab1DBuUM21wu9eG1mdtsKywoSLYhs2RNrwYZcPGaBvWx9iwLtaGNXE27uFsCEuwITTRhuAkG1Ym27A8xYZlqTa8kGbD8+k2PJdhA2Xa8Ew213aUaztmw7UWGzIFdUgX1iFNVIdUcR2/K+qQJK1DoqwO8fI6xCnqEKusQ7SqDlHqOkRq6nBQW4f9+jrsM9Rht7EO3wfV4aN767D+uTosD62D1/46fobq4BxTB6fYOjjG1eFufB2mE+r4vV2HieQ63Empw3haHW6l12Esow4jWXUYzq7DzUN1GDhah6u/1OG3ds7vW48YYT2ixExSj0hpPSJk9divYup67NPUY6+2Hnt0TF+P3YZ6/ORfjx8D6vGDqR67gurx3Uw2qx7fzK3HV/PrsXVVPV7eXI/nI+vxbAyLq+d9cz2QWI/FKSy1Hk9n1OOpQ/V48jDLqccTR+vx+Ml6+Isuw1/MJEzG5JdhUDAd01+G3sDfRbHoyzDGsjiWwBJZ8mUEpLI0ls4yLsOUybJY9mUEHruMoNOXMbfgMhZ7NGCxZwPg1QDya8CzwgY8J2LiBjwvYdIG7gmZnCka8IKSqRqwVM00DVimZboGLNczQwNW+DNjA1YGMFMDggMbEDKzAaGzGrDx8QZseb4Bb4Q0YOd7Dfjp+wbs/akB+3Y34MC+BkQcbEBMTANi4xoQn9CAxOQGJKU0IDmtASnpDUjLakB6dgOychpw+HgDjpxqwLEzDTh1oQH/ljbgv7IG5JY3IK+iAfmVDSi0NKDU1oCyugaYL7OGBjT1NGDU2Y5JLzumvO2Y9rHDUWiHk8gOZ7EdLhI7XKV2uMnscJfb4aGww1Nph5fKzn2wHT4aO3y1dvjp7BDo7RAa7BD52yEx2iENsENmskMeaIciyA7lDDtUM+1Qz7JDM9sO7Rw79PPs8J9vR8A9dsx60I7Zi+yY/4gdCx61Y+Hjdjz4tB1YbsfSVXasXGNHyFo7XnrNjv9ts+PjT+z44Ts7kqLsSImxIy3WjvQ4OzLi7chKsCM70Y5DSXbkJNtxJMWOo6l2HE+z40S6Hacy7Didaef3mR3nsu04f8iOnw/b8UuOHb8eseO3o3b8fsyOP47b8fdJO3LP2JF31o62IjuGqvj8uvk8+uwIHLYjVNCIVcJGrBE3Yq2kEeuljdgoa8SL8kZsVjTiJWUjXtM08juxEW/pG7lfbcR7/o34n7ER2wIa8VFgIz4JasSOGY3YObMRn81qxNdzGzH4TiP8f2yEaXcjHoxqxKLoRjwa24jH4xpBSY3YdIRjH23ElmONePV4I56SNOEZaROWq5qwUt2EUE0TwrRN3FM0Ya2+CesNTfwebsJmYxNeD2zC1qAm/G9WE69N/N3BJrwf14QP4/lzQhM+S2rCt6lN2JXWhD0ZTdiX2YTI7CZkHmvCGyNN2O/UjGT3ZpwTNONfaTMuyZpRrGiGVdMMm7YZl3XNsOub0WxoxhX/ZrQbmzEQ1IzJOc3YFsZjtzXjxlfNmPquGbOimjE3uhn3xDTjwbhmPBzfjMcSmvFkYjOeSWoGJTfj+ZRmrExrRnhGM9ZmNmNDVjM2ZTfj5UPN2JrTjLePNOO9o824+G8zOiuaMf9aMw44tiDWuQU/+7TgD78W5ApbUCRuQZmkBRXSFlhkLaiVt6Be0YJGZQtaVC1oU7egQ9OCbm0L+nQtGNS3YNjQgjH/Ftw2tsAlqAXuM1rgN6sFotktCHu8BfuWc461LdgZ0YIvIlvwfXQLfoppwd7YFu7DWhAd34K4hBYkJbYgLakFmcktOJzSgmOpLTiV1oKz6S24kNGC3zJb8GdWC/7NbkHeoRYUHm5BaQ7XeoRrPdqCKydbMHCWaznfgpcrW7BO0IqXRa14TdyKNyWteFfaim2yVnwsb8VORSv3lq34RtWKXepW7Na0Yr+2FZG6VsTqW5FoaEWqfysyja04HNCKY6ZWnApsxbmgVvw+sxV/z2rFhpBWbA1rRfsHrej7qBUfxbbi6wSOl8jxkjheciuiUloRl9qKpLRWpKW3IjujFUcyW3EiqxVns1tx4VAr/sppRcHRVt6btqLrbCt6z7XC8WIrPH9vxXZLKwb6WjF/ohVf+V5BtuwKjsqv4JzyCn5VXcEf6iv4V3MFedorqDZcgc3/ChqMVzA68wpuz7qC6dlX4D7vCp7ZdgXDcVfglnwFwtQrUKVfwaysKwgTX8Um6VW8IruKN+VX8Z7iKj5UXsUX6qv4VnMV+3VXEaW/ytfhKk6aruJc4FXkrr+KsdirmIy7CseEq3BPvAqfpKsQJV/lNeQq5mdcxcNZV7H40FWsyLmKsCNXse7oVWw+dhU5v17FlstXIbt9FZ94tSFa0MZrfBt+kbXxPrINhco2lKvaYFG3oU7ThiZtG9p0bejWt6Hf0IbpgDYIZ7RBNrMNxjVtUH3bhpcPtGFXTBsi49oQH9+G1IQ2fre14VgSx01pw5+pbchNa0NDVhtas9vgeaINgpNtuFDUhqLSNpjL2mAtb8PIRBte8m3H637teEfQjp2idnwlbscuSTv2SdsRJWtHgrwdaYp2HFa244SqHefU7fhN045/tO3I17WjTN/O96Eddf7taDa2oz2gHddN7RgKbMdYUDv3k+1wntUOwZx2yOe2482H2/H+I+347vF25D3XjsUb23Ewoh1xke1IiWpHdnQ7jsW042xsOy7GtePveM6T0I7SRM6TxHmSOU9KO66ltqMnrR030ttxK6Md05ntcM1uh/ehdogPt0OZ0w7DkXbMONqO8DPtmChuxyWfa2gSXkOP+BpuSa9hWnYNropr8FFeg0R1DWr1NRg11zBLew0LdNd4z3wNjxuuITTgGt4Iuoa0+ddw38FreCf+Gj5MuIZvk64hIuUa4lOv4XD6NVzIvIaWI9eQ4tmBEkEHqoQdqBd1oEXcgU5JB0ZlHfBWdUCs7oBa0wGjtgOzdR1YqO/Aw4YOPOXfgeeNHbw36MAaUwc2BXbg9aAOvDujAx/P7MDnszqwd04HkuZ1ICukA5MvduCv7R3YF92B7LgO7os5b3IHqlM6cDm1A1fSOtCV3sH9aAduZXbgblYH3A51wO9wB+Q5HZh/rANPnOjA8lMduKesAzHjHTh0pwMbxJ14W9qJD2Wd+Ezeib3KTt53diJZ3YlsTSdOajtxQdeJv/SdyDd0oty/EzXGTjQGdKLd1InewE4MB3ViYkYn3/tOSOZ0QjO3E6Z5nZg7vxP3L+jE4/d0wm9pJ3p+6ETggU7MO9iJByM68WxUJ9bEdOL9+E7sSOjE14md/G7pRGRyJxJTOrkf7OQ1uxPn0zvxZ0Yn8jI7UZbF+bM5/yHOf7gT+lNc92+dWCbo4ndhF96TdGG7tAs/ybsQoehCorILWaouHFd34WdNF/7UdvGz3AWzvgu1hi40+3ehw9iFgYAu3DJ14W5gFzxmdEE0swuqWV0ImN0Fmt+FXx/twowlXfhjRxeC93QhPqoL52P5c1wXyhM4TlIXOpO7MJjShfHULjikd8EzowvizC7MP9SFRYe78FROF9450YUfT3NtZ7pw4nwXFl7qQmpFF5TybhgV3Zij7MYDqm48oe7Gc5puBGu7sU7XjVf03bx36MbH/t340tjNe+1uJAV2IzuoGydndOOXmd34d1Y3XnusG18/2Y2zX/CcyG58Et2N04ndyE3uxlBGN25ndsOQ041nj3dDJbmOh+TX8bTiOsJV1/GD/joS/a8j23gdvvOv47n068g8eh2XZT3w1vRAru2Bv64Hc/Q9eNDQgxeMPQgP6MFHQT34ckYPzs/tQffSHnz7UQ9iDvZwf9mDrvge3Ezo4R6kB+7JPRCn9ECb2oOZaT24L70Hj2f0IDSrBy9m92DroR58cLgHX+T0IOpoD1KP9fD+qwdNZ/h4bQ8aRL1QK3uxUN2L57S9CNX14kV9L7YaevGFsRc/BfRy/92LtMBeHAvqxYUZvfh3Zi/WLuqF0w7+/ode+Eb2whTdiwUxvXgktpf7kF6ExPdiY0Iv3kjsxQdJHCuZY6X0Iia1F+lpvTie3ss9cC/+y+xFeVYv6rJ70Xe4F7dyeuF3rBdf3e5FpLgPR6V9+FnWh3/lfShV9KFW2Ycrqj70qvtwS9MHJ10f/PR9UBn6EOTfh4XGPjwe0IewwD68NaMP38zqw/7ZfZha2odr2/swGdEHaXQf/GP68FBcHxDfh5UJfdiQ2Ic3kvrwYXIfvkzpw57UPsSl9SErvY/3tn34PbMPBVl9qM7u499JH7oO9+HukT7Ij/dhwck+PHKqDx+f78PhX/vwp6if90X9aJH2o0fWjzF5P5yU/fBT9WOGph/3afuxVN+PV/37kRHUj8fu78fPb/Xj4U/6cSy2HxUJ/WhI7EdHUj8U6f0wZfTj8ax+LMnuR/ihfmw53I/3cvrx6ZF+RB/rR/rxfpw80Y/fTvYj/1Q/39t+LDJz7qF+CEf68bl4ALHSAWTJBnBaPoA/FQMoUg6gRjWAK+oB9GkGcFs7AFf9AMSGARj8BzDXOICHAwZApgGEBg5gc9AA3p4xgB0zB/D9rAFEzh5A2pwBHJ87gIvzBpA3fwBVCwYweu8AVjwygFciBhAfM4BDsQM4GzeA0oQBtCcNYCh5AFMpA/BMG+DzGsDCzAE8kTWAtYcG8NrhAXyQM4CEYwMoPzWAwf4BnBIN4g/xIIokg6iVDuKqbBAD8kFMKAbhoRqETD2IAM0gFmoH+ZoOYq1hEB8YB/FVwCD2mwZxJGgQG5YM4sKrg3j2/UHcjRqEKnYQD8QPYnHCIIITB7EpaRBvJw9iR8ogfkgdRHTaIDLTB3E6YxAlWYMYOjyI6ZxBeB8dxFtnBrHPYQgR0iGkyYZwQj6E3xVDfD2H+HoO4ap6CIOaIUxqh+ClH4LSMIQZ/kO43ziEYNMQr0lDeDtoCD/OHELW7CEgYQihiUN4KWkI7yUP4fOUIX72hpCQNoSc9CFUZQ2h99AQTMeGcO/xITx1YggFkhvwUd3g9fYGFmlvYIvhBn4LuoHomBswJ9yALO0GTOk38HTmDQRn3cDm7BuwnriBM/KbCDTcxGLjTbwfeBNfBt3EyPybWPvOTbweeRPZsTfRkngT/Uk34Z16E0syb+LQkZtoPXETvmduYlvPTaT338RD4zf5fgzDJh3GiHwYAeph3KsZRohuGC/ph/G+YRhf+Q/joHEYaQHDOGUaxt+Bw2icMYyemcPwnDOM1xcOI2/RML7AMPZtHcbp/cNoihhGX+QwJqKG8Wj8MN5KGsbO5GHsThlGYuowjqYN47f0YRRnDKMucxidWcOQ5QzjwaPDGOsaxrP9w2jzGEGUdISf9RGcl4/gkmIEFuUIrqpGcEM9AkftCES6ERj1I7jXMIJn/EcQahzBloARbDON4JvAEUQGjSBzxgjOzRxB7qwRVM8ewZU5IxiaOwKH+SMQLhjBy/fz36dG4P/0CG5HjcAzZgTq2BHMiRvh2kewNGGE3ykjeCdpBJ8nj2BfyghSUke4PxnB3+kjMGeMoClzBP1ZI5jKHoHv4RHockYw/8gInjw6gpXHRrD5+Aj+d2IEX5/kWs5wLWdH0JE3gonaEZy9MoJboyOYdXsE6ydHkC8ZxTXZKEblo3BVjkKuGsUM9Sge0oziee0or3ejeFM/ik8No9jjP4pk4yhOBIziL9MoygNH0RQ0ir4Zo5iaOQrf2aO4Z+4onpo3ipD5o3h5wSi+XTiK6HtHkf/AKMbXjeLWnlG8FzWKL6NHcS5uFJfiR9GWOIrhpFG4pIxCmjqKoLRRLErn/BmcP5PzZ3H+7FHsPTSKUzmj+PvIKAaPjyL83Chul3HN/TxWOMbP6RjfrzFIdWNYZBjDOuMY3goYw2emMewLHENq0BiqZ/GY2WPYGDqG+F1j2BE9hqTYMZyMG+M97xi/Q8fQmjiGoaQxOKaMQZI6hsC0MTyYPsb1cMzMMXyePYa0w2M4mzOG3CNj3BOOYeT4GEqkt9Anv4UpxS0IVLfgr74F0t7ivv8WtupvYafhFvb638LpgFv4z3QLbUG34DrrFhSz+fgTt3D/+lu49dotSLbfwmj0LaxMvMV73Fv4M/0W3/dbcDzExw7fwsZjHEc2jlT5OM4qxnFJOY4O9Tiva+PQ6sexwDCOp/3Hsco4jtcCxrEncBwpQeP498Nx6OLHsTBhHIsTx7E6aRxbk8fxaco49qeO8/o6zvu7ceRnjPPvZBzdWeOYyB7nZ2wcdHQca4+NI+vUOL7+g3Mpb8NLfRtazW3co72NxbrbCNff5vX/Nj7zv40DxtvICLiNwsDb6JlxG6Y5t/G/Bbcx+5HbiI2/jaMJt/Fn4m1UJN2GW9pt7hNv4/Xs21h05jZchHfwmuwO9iruIF15B5c1d9CrvYNp3R1eq+9gs+kOfgi6g8QZd7D+3jtIeO8Ojn5xB60H7uCZmDsoTb6Dp7LuYFX2HXx6+A4O5NxB5pE7+OXoHchP38H5/juQCSawUzqBEuUEGlUTcNZOQKGbwFz9BJ40TGCV/wTeME7goGkCvwZNoHnmBFznTGDt4xP4eOsE7j0wgW+jJhAXPYHjMROwxE2gI34CtxMm4Jc0gYDkCSxNncDmtAl8mD6BHzMmkJw5gTNZE6g7NIG7ORN49eQEXH6ZwJGOCSTdnMA/gklYhJPoFE3ijngSftJJmGSTvC+cxHLFJF5WTuJj1ST2qCeRppnEee0kinSTsOsnMWCYhLNxEoqAScwzTeLLmZNYGzWJ43GT+Dd+El2Jk5hMmoQwZRJBqZN4NG0SK9MnsTNzEvuzJpGVPYlfD01i+MgkPI5NQnd8Es+dnMSuM5NIOjsJh18nsdA6iW7hFKZEU5ghncJjsimEyKfwumIKnymnEKGawmH1FP7QTKFSO4V23RTG9VPw8Z+C0TiFRQFTWGaawsuBU/gkaAq/zJpC6ewptMyZwvDcKTy/cArSJVNQ753Crogp5EdPoSFmCgOxU3COn4IyYQrzE6ewOGkK65Kn8F7KFL5LneI1bwqn0qeQlzGF+swp9GVN8W9lCvNypvDMkSmsOTqFd45N4ZvjU4g/MYXeM1OoGZhCnWwavfJpzFVP4xnNNNZop/Gubhrf6qeRYJjGKf9p5BmnUR8wjX7TNJyCpqGcMY35M6eBWdNYN3sa/5szje/nTnNvOI2Ge6bx/OJpdG+bxnu7prE7ehppMdMojZtGS/w0lqVOY0vaNHakT2N/xjSyM6fxe9Y02g9N4/bhaQiOTCPo6DQePTaNkOPTeOPENKJOTeOfMzzHwmP976LSeBfXAu7ijukuhEF3MWPGXcTOvYvc+Xex6cBdCOLv4s3ku4hLvYtL6XdxOeMuBjLvwiX7LjSH7uLjo3ex99hdZB6/i/ZTPGfqLl51d6AaHwfa7OtAn/g5kIPAgarEDrRR4kCTUgcKX+pA7yxzoO+WO5DvCgc6t9KBVoU4UDN7K9SBRlh8mAM1rnGgbbsd6Kc9DiTZ60Bz9jnQr8y834HWHXCg9w860I8RDiSOdKBfohzo6WgHKmd3Yh3ohzgHEuQ60LtlDjSzwoGerHSgMra6yoGusvFqB9plcSChlY/XONAFNuDtSK6+jqTzc6TlQkd6TeRIQ2xkuSN9s8KRfFY6UiIzBTvSYyGOVMzCQh3p1ipHEoQ7UvtaR7L94EhRux0pb68jrdznSHb2xn5Husm+OuBIXgcdKZ4FRDjSGRYWxfOjHen7GI4R60gz4xzpAjPHO9K2REean+JI19McqeCoIwWdcqTuckf62OxI+yscSVnpSC9UO9IrFkeKqXEkQ60jPWTjsexnuyOlODpRn5cTRfs4kd7XiU6wh/ycKJ+9KXSip6RO9Ol8J/r4BSdyXOpEB5h6mRMdYfcvd6L/2PIVTnSZvb7SiW6wr4KdyCvEiRKYKdSJzrHHVzlRKVsd5kT/C3eiCSZd40SZ7N43nejmjzx+txOd3+NET+x1ojK2dp8TtbNt+51oku054ETyg06Uze6JcKK/2ZJIJ7KxV6KcaIB9Hu1E7jFOFMuMsU70aJwTFbMr8U70XoITZSQ50bxkJ9pb5kRLK5zo1Uon8qx2ojU1HLvOiV647EQ+7s70kbczOfg40wF21NeZHvBzply2QuBMI0JnShE70yyJM30id6bjSmfKVznTd4udadUyZ7q93Jl+WuFM0pXOlMUWBDvTX2xJiDPZ2CuhzjTIvljlTJ5hzvwcO5Mp3JnWrnGm6/udafsBZ3o4kmNFOdOdaI4T60yvJjjTkyedKbHUmZwqnemhaj5mdaaZdmfa6+FC93u5ULqfCz0ndCEviQs5K13o90AXWhrsQsMhLvRNqAulrHKh2WEu1L/ahTYddKEe5hbpQsYoFzrLnoh2oXUxLhQR50K6eBc6d86FvitxobllLvQHe77chWzsVbMLDbGvKlwoudKFZlW5kKXahV6ycGz2udWFPGtcKLDWhUzurlTh4UobPV3pOtvh5Uqu3q4Uw4w+rvSEryuVs/V+rtTFnIWudFrkSo+KXWmNxJUOylzp0BxX+mGBK/35qCsNLHOlL5e70syVrvQreynElfrZ56Gu5LXKlWaEudIvbHG4K1WzzatdqY95rnWloHWudIE9s96VrzHnjuTcbHs01xLrSmfZE3Gu9GSyKyHPlVLKXOnVCle6weZUu9If7HmLK9Wxm1ZX+rbGlQS1rpTG5tlcqb7OlUbq+Rwc3Cjey40Cvd3IS+BGvwrdyCpyoxSpG/0uc6O3V7iRLNiNDrP7Q9xocpUbLVrtRoUsfI0btbGD69xo4mM3urzPjUb3u1HWQTdaGOFGKyPdqJntiXajglg32hbvRh+Wu5Gj2Y0imaHCjc6wJyrdaEOVG+2s5losbhRkdaNfGGq4FvZyrRsNsq9sbvRnvRtJG91ona87dbHtfu7kKnCnZ0Tu9JLYnQbYlxJ3rt+d/pC5k2iFO/270p3eDXGnCfZQmDsVszXh7uS8xp2eXudOt792p4b97vTmAXe6xX486E7yCHfKYQ9EulMBC4typzb2YbQ7Oca4UyQ7G+tOT8a5UwWrT+bjpe4UVe5O58zu9FSFO1Wy1Gp3mmtxpz/ZeI077a51p9X17hTXxbX1uRP5eVAte1XgQd8JPShb5EEhEg+6K/WgTUoPKl3pQR6hHpTIng/zoLFwD8pZ40HBez3oyYMetDnCg76M9KD50R70D1sR40FN7N1YD5pk++M86FS8Bz2W4EHeyR60N92DnP/1oPsqPKit0oM+rPKgqGoPMlo86BmrB22p8aAb7NtaDxLZPCj0pgdJvT2pwMeTwn096Rr72M+TXASeFMueFXmSjY2KPUkm9aROuSf9pPWkj5bwmBd4DPtlqSfRMh7HXl/OY9kPK3j8Sk86whYFe1JXiCftCPWkhFWetCTck95c7UmqtZ709auetGufJ0n3e1IO6zzI4yI8yT3Sk2ZFedLv7HYMj6ngeJUcp9qTdlo8ycPqSbNrPGnSxrW0MD8vuij0onqRF20Ve9E4OyH1Ij+lF/30vBelLfeimBAvXgO86BdWt8qL3gjzoltsd7gXla/hOfv4//1eZD7oRZsivOjrSC8SRHnRvdFelMfCYrzILc6LTpd60Y1yL3qw0ouK2NoqL+pmXhYvSmHzrF70D2ut8aI3vb3pNtP6etNp9qSfN1WxGwJv+l7oTVKRN+WwRWJvKmbrJN50nX0u9SYfmTctkHvT18u8SbTcm7JZwQpvWrPSm7rYzmBv8gzxphQ2L9Sb/mHBq7zpCvsgzJtiw73p4mpvaljjTV8c9CbfCG/KYAsjvSmPhUV50zW2Pdqb1ylvSmJzYr3pL7Yizpt/z97kmOBNzyd502X2drI3jaZ7k3+lN51ntVXe9Ea1N91ieyzepLZ60yn2RA2fI3u51ptusl02b5LVedPD9d5UxjZe9qZ+lmX3Ju8Wb/r4qjcltPG8IW864+NDT/v6kJW96udDo+wngQ8phT50gj0u8qEK9pLYh26w7yQ+JJX60BH2kMyHStlGuQ/1MccVPhS40ocusiXBPtTApkJ8yLjKh35mFOZDdexOuA/p1vjQM2t9aPhFH9L+5EOPRXIediPKh76P9qGD//mQqtqHTrItVh7Hfqzhemw+JGvyoWA/X/pY4EtuQl9KZHNEvvQPCxb70t8yX3Ka50tLV/pSM3s/2JccQ3wpli1dxZ/D+P9wX/p9Nf9d50stm30pd48vee335d+DL30a4Uvekb6UxhZG+VIeWx3tS5/F+JJPrC/dG+dLvom+dOSUL53J9aV3Kn1pml2s9qUlFl96z+pLDjW+vOfiHLWc08Z1sPfrfCmu3pc+tPvS3Cu+FO3nR81CP3pf5Ed/SvxohdSP5ij8KGuFH30d4kfiUD96eJUfbQrzoyH2fbgfrfvQj9Ii/PiZ8qN8tibKj66zL6L9SBDjR9msJNaPJAl+dIQ9kuhHZvZSkh9ZUv1IdtGPRn/3oxer/GiQfVfN31n86Bh7zOpHlWxLDY9hu2v9SGPzozOsts6P7tT7kX+DH11gTT4CcvYTUDybLRDQ3yxYKKB2tl0kIE+xgFLZPRIB5bM1UgFdZ4fkAipVCOhFpYCGmFwtIBgEFLlMQIHLBfQbW7pCQB+sFJBLsIAS2dwQAf3LVoUKqIPtXCUgnzABZbD7wgVUxNavFvBaL6Bv1ghoZL2ALr4kIO83+LvPBfTAAQFtOCigAfZthIBkkQI6xh6PEtCr0QIaY3tjBKSLFdB5RnECusyiEwQkyOCa2bZyASWYuZYKrqNSQJ3s0yoB+VYLKIs9YBFQCdtoFdAg+75GQCdqBfSETUAW9nqdgMaZ4bKA0lsFlOYjpAJfIa3zE1If+0YgJIlQSEfZYyIhVbJXxEIaY3slQtJJhXSePSsTUgNzUAjpL6WQglVC+vxhPrZcyPtwIcUGC2lWiJD+ZiGhQmpnO1YJyTtMSPeHC6mYbVwtJOs6Ib2xXkh3vxPSU/uFtPWAkH6LENKySCG1so+ihOQeLaQUdk+MkPLZ2lgh9bKv47jWeK4rSUgXyoT8LhbSF9VCElqE9LBVSCM1QvLxENFiXxH9JRTRA1IR1SlF9KBBRHeWi8i0UkS/sSvBIvo4RESeoSJKY0WrRLQhTMTPuYgUq0XUvoHnbuKx20XkvE9E8/aLKJetPiCi6+yrgyISR4joKHssUkTV7LUoEd1mATEiusiWxYrII55jJonoTKmI3i0X0ewKEf3LvqgSUU61iIy1IvqVLbWJqJXduiaiY25i2uEjppcEYhphu4Vi0onE9DN7XiymRrZNIiZXqZiS2QKZmPrlYnpaJaZptZgEBjF9/YKYolaIqSNYTJ+FiMkvVMy/ZzG9EibmdVBM+8PFZFwtpl9Z6xoxea4TUzq7f72YwnaLSbxXTEEHxfQnOxQlpoponhvD82J5XpyYlsWLKSNRTA8kiWlzMteYwrWliUlfJub7IqYbVWL6sVpMGouYzrFnrWKys201XHct183usYm5HxTT+joxDbBd9WJSXRbTGYYGMV1miY1iUrSK6RTz9ZTQK94S2iGQUJZQQotEEjKzLWIJP6sS2ieRkFEqoYtsmUxCV9h2uYS8FRLKZOVKCb2sktCov4Q850lo7zIJta6Q0CcrJeQVLKEM9mCIhMrYy6E8ju1dJSH/MAn9ypaFc0z2yWqOt4bzr+WYzLxZQsHbJDRnn4Ry2er9Eupl3xyQcN8ooZPsmQgJ1bF3IyXkGCWhBDYvWsJ7DQmtjZFQP/suVkLKOAkhXkINrCBJQhuSJaRO5bFFEvpfuYTuqZBQIdtQKaEh9mOVhDTVEjrPnrdIqIl9aJWQe42E0tj9tRIqYZttEhphhno+F7b0Mp8Ly7JL6KFGCY03Sai6jWMP8zl4S+lbXykp/KR0mkEgpcvMRSSlZHaPWEqFbKNESjeYVialJXIpeSqllMHKVFLavFRKF5dLqW2FlHaslJJvsJQOsUdCpFTFXg+V0gSLWiWlmWFS+putCpdSN/tqtZR7dCmdYHVrpZSwXkrnN0np4H4p/XlASk9GSSk+Rkrr4qT0XKKUPJKl9HKqlD4ySymzQkqLKqVkZuNVPKdaSl/WcByblGJ8ZXRWJCMPqYzS2YMyGR1UyGhnoIw+XiCjrHAZLd0nox37ZbQ1QkaxkTKaGyWjH2Jk9HOsjA4lyGgqSUbeWTKKOSyj74/y/ydl9Ea5jOZUyOgSW1spowH2Q5WM7wvPY0ssMmpl260y8qnhOOzRWhlVs602GU2z2DrOVS+jPLbusowG2Y8NMtLaZXSBLW2U0RW2o0lGh5tl9FiLjOKvyOiXazISdMloT7+MLg7IaOGojD5wl9OrXnL610fO+3w59bLv/OSkEsjpLHtOKOe1X04fi+TkLZZTFntYIqcq9oZUTpMsRianOXI5XWLrFHIaYD8o5aRVyekFtZyusBytnO5dJqcS9tJyOY2xAyvk/I6V058sNFhO3ezrEDnJQ+V0mtEqOTWyD8Pk5BEupwy2aLWcXlsjpwk2e52cctna9ZyT/byR873I+dje1+S0+C05te6Vk+9+OR1mjx2Qk5W9dVBOjhFySmT3RMqpiG2KktMI2xct53eynP5gIbFy6mJfxcm5l5ITEuRkZ7lpcmrLktMWs5zGWUSFnP6p5OtXJac+9n21nNQWOZ1nS6xcA9teIye/Wr4O7HGbnGrY23VyWnhZTsVsc4Oc9tvl9FcjX/cWOVV4KmiFUEGLJQpqYO4yBS2SK6iCva5Q0CTbrVGQQaug3xcpKChEQd+vUtAL4Qq6yo6uUVDqegXlblIQP7iUHamgR6MUZGFvRSu4l1VQIiuOVdBLcQo6GM/zkxRUVamgN6oUNM3iqxU036KgQrbJqqARtr9GQYG1CgqzKaiHfVfH+S4raGeDgoR2BX3bqaAMXyVtFShpmsULlbRApKTNYiUFSZX0DwuXKWmXXElahZJ+YcuUSmpnn6uUJFErac0SJZ1eoaRnVyrJJ0RJj4cqqZa9u0pJLmFKSmXmcCW9tlpJE+zc90ry2KOk3EglDUUp+b4pSRmvpCUJSno6WUkfpChpXYWS/qhS0rcWJX1Wq6TGOiX956cilVRFbTIVfSZXUXKwil4LVdH8MBUVss3hKu67VXThRT62S0W7IlW0MlpFilgViRNUhEQV5SSr6KJZRd9UqmhptYrcGlUU5qfmvZKafhCoSS9Uc/+ppmCRmrqZSqKmn9k1qZq+lKlpp1JNR7Rqkj6ppoeWqemt5WpyWqGmFPbASjWZ2evBappmCSFqWhiqplL2yio1TbDYMDXNC1dTIdu8Wk23WOQaNc1eq6Y8tnGdmkbYgfVqWrtRTUMsYJOafnxJTZpX1fQL8/hETe/sUJPj52rat1dN/+xT05r9ahpkuw+oyXhQzWu7msIi+LzYD5F8XlFq+o2FRKvpOvsuhuPFcjy2Ik5NnezreDUpE9R0ni1NVJMsWU1n2PMparrCPktV06k0Ne3IUJPvITU9fpTP+yznKeW4Zo7LvqtQk7ZSTb+ylVVq6mLfVPN1tPB1ZMutaupgX9WoSVGrpnPsBZuavqjjfPWcj125rKZPG9T0bCPnalLT8WY1NbWo6YMONcVMq+mGj4b2+mpojUBDgyxApKG/WLhYQwPsJ4mG/KUa6pNpKFSpoV91GmqfqSHpPA35PayhD57WUO0SDb27XEPvBGvIEqqht1dpaFG4ht5arSHnNRp6c52GLsVoaEMs5/pDQ/sqNbS2WkM3WJxQSyUiLU2KtRQn0VK8XEsLFVoSBWupNURLp1dp6fkwLX0WriXpai2dW6clxwNaeitCy72flpIqtVRRpaWt1VpKtWhpkVVLb9do6WGblt6r01JWvZZsl7WU7aOjbX468hbo6CmhjhrYDqmORDIdnWRnlTpSanR0I0hHgSE67mV0tC5UR8PswCodr706ejFcR1GrdTR3jY7K1utoy5c6ev0bHVV9p6Ovo3WkjtHRL+x6rI52xelIH88xknl+io6+supIVcPH2R91Ohqo19Geyzqa1aQj52s68ujS0fSUjvzc9bTUW8+/Hz2tFukpSKKnXLZRqqdRFinTU7xST/eq9FTOUjV6OmrU006TnvRz9OQUrKeaED0JVuvp2TV6+mytnmTr9NS5Xk8XN+opL0JPmyL1NM5iovS0IFpPpey1GD3dZcmxenowTk/vxOspK0FPjyfqqZ4dS9ZTwCE99Zv1tLtCT4GVetpQxTWxyGo9zbXoqYhtseppkiXW6HlPpadK9pZNTxl1erLV68mngesY1tO0n4GSBAZ6QGigavaOyEBuYgOvsQZ6XGKgy+wjqYH8ZAY6zp6VG+h7tYEMGgOt1hro7EoD79kN9FuogQZWGSgo3EC57NZqAx2KMNBTkQY6FW2gJTEGamdfxxroYpyB+uMNtDvBQIGJBvqP5WQaKOyoge77x0C9RQb6zmbg+2OgL4T+9IvIn4LF/mSS+tN8hT+decGfZgf702SIP1Wv8ud12Z8OsadW+5N+gz+t2ehPe6L8aVOMP8XF+tNb8f7kmuBPBzL8aUuWP9n/86fWCn+6UMVxq/2pl/1k4fhWf8plL9b40ziLrfWnhTZ/MrM36/wps96f5lzxpx/8jGQUGOkftkFopDG2QGykMrZVYqQMqZEekxmpngkVRjrF5uiM5LDSSKns4WAj2dgHIUY6HmqksNVGMh000osRRhpncZFGujfKSJWsKdZIO+OMJIs30qeZRvrikpF+qzDyXtpIs6uN9IrFSClWjlVrJF+bkdrrjKS9bKQIu5Ecm40U6RdA2yUBJJYG0HJZAAUoAuhftlEZQO9oAuiJlQFkCgugo+sCKOZgALlHBdCvsQFUmBBAdckBZKgIoL/Z+ko+XsVzLAGUYw2gn1oDuKcx0ZMiE8kkJl5PTBQiNdFemYlmyk10V2GiVKWJ6lQm+khtojMaE+XqTdTzlInuX26iZ4NNpAs10V9s3SoTjbLoMBNVhJvIY42JctiVtSb6bb2Jtm4yketmE332son8d5lIv99EVREm8owy0eEsE71eYqLXqk0krzXRBTZgM9Hsev7usomcGkz0pkcgLRYH0leSQNJIA+kPFi0PpHeUgeSyMpBUoYF0c1UgLQgPpHKWs4bHrw0k7fpAitkYSAM7Ann9CSRbVCAJYwJpeWwg9bDdcYE0Iz6QXkkIJIfEQEpnjyUFUgOTpQTSBfZ0ViA9eCaQfs8NpJ+qAmmLJZDusjQrj63hseyCLZDGWgLpIXEQ2dhHkiASSYPoLFshC6JetlceRLMUQeSkCqJMptIG0b65QVTzQhD1LA+iV4ODyDGEj7EnQ4OoiX22iseFBdFvbHV4EEWvDqLKNUHkvS6IvtkaRI8cCKILEUEUGhlEg+xgVBD3eEFUzt6KCSL32CA6wiguiB5KDuLnIYi2ZgbRX+eDaFsV57UE0cyaICpi/6e4vuOiuLoGjqeaqImNXu30DlJFRX8g0hdYWHoTUEQFBcQuYkdFeu+KXeyaGE0xPRoVkK7YNSZPoolGTWLynveP72eWueeee2bYnTm36fpkVndPRq9nMtFvGHFqtBEhY4woUjPCWt2IA5pGGBsZ0TjbiIAgI/aEGnFHaYTOSondYcTjEhkvMyK53Ej2LUasPW9E9KdGuHYYUX9PfGjMy9HGOKoZc12oaRhzXHyga4yJgXyeZcwQf2MmBBmzOtQYfaUxkWHGvBI5EcYURxuzPcGY/gJjdHYY85G4vsuYE8XGBJcY87soKjXGpsyYq2JxuTEjKow5Ivwrjfm+2piHdcbMvmDMue+NqbpkzLIfjdG6YsxpEXbVmLJrxnS2G7O0w5gxnVKTUFw35qnY1SW5u425Ihb3SO5eYw4L/z6pq98Y8wFj0m4Ys+WWMXdGmsj734SEMSa8oWZCo5iubsKgWKNhgqGmCRdEjJaJ/MZMmKpjwkpdE/T0THilb0KPoQn/+MmYvwn9ASZ8HGTCXwoTqoNNcAkxoVcsDzVBW2nCWaEKM+GFqAg3wUllQpfIiTBBM9KEU6Is2gS1OBOeJJswcr4J3stNIN+E5s0mNG03oaFI6iuWukpNiC0z4V9RV27CjQoTVleaEF0t9YjaGhMGaqXWOhPO1Zvw9JIJ1340IfOKCUevmmDTYcJVkdFpwqjrck4Edcm6IrDfhJ23TfjwtQkLh5hiOdKUD0ebEjDGVPojUxZpmHJEU+iZopxjSneQKcsUprwMMSU3zJSz4aaYbjXlg12m/K/IlB3FplwukXmlpowok3kioNyU30RhhSnWlaZcFaOqTVHUmGJXJ/OuyLyrMqfdlLYOU4I6TXkidl03xbbLlCXdphzvMcWh35ROYfa3KU/fNuOT0WbUqZkxTd2MtRpmfKZpxpvaZjSJmTpm8j41Y5SfGUdFWLAZL0RFiBnOoWb0iOVKM3TDzIgKN+MfUasy40aEGWOjJE+M5Ig1Y7BUcpeZ8ValGferzLjcaMZ3p834+pIZFtfkbzGiw4zi62Z0dJmh0WPGaRHea8b5G2ZkvW3O49HmjNQw56j4XdMcLV1zphqYcwNz2oPMUQ8255QICzHnhagMNcdFaU6fMAg354KIU5nTFGHOzEhzHLeYy/vEHJ9ic34W20vMsSw1Z3S5OcdFT5U5MbXm/Csa68w50GzO1T3mnD5rzpCr5sy5JjWJgnaZ12HOj2Jxp8y/bk5IlznPRXm3OU495vQKvT5zzov/+s25e8OcbwfNUT0055UY9q85o0Za8HyUBeWjLXAeY0GvWKlmgb66hewJLYjTsOANTQuaxSwtC+6LTdoWmOhY8J1YoGvBYT0LAvUteCKKDSywN7Tgo3EWRI23oGW6BY2+Fmz0t8AowIL5gRYMD5I5IkAhc0RRsMwJsaBT5IRayG9Q5ouoMAv+EfXhFtxWWZAfYcGkSAuGRluwf54FloUWZOyyYEyRBSeFstiCF6KqxALXUgvpEyxYU2bB2HILPhfvVFpQUC3xdZLvqgXftFswrFPquG4h/Z8FOr0W/Nsn13XTgi3qllzSsCRU2xJXXUt2jLPk2nhL6iZbsjvIkoxQS8YoLTkpXoZZkhdhyVeRlrgUWTK31BKfckv5zVhiW2lJh7hXZ8nAbkuefGIp+3dLnK9ZMrbDkqROie2y5Bdh2yOx4v4NS2a+sOSjEVZEjbSicZQV90dbsXmMFYvUrQjTtKJaywp3bSvW61jx0M+KCIUVM0KsuCtMlFYMj7UiKM6KkkIrVhZZYVhsxWciqcSKIaVW7BO+ZVb8T+wqt8K+worrIrfSCr0qK86L+Gor3qqxYo/wrrViR50VNvVWtIvsBis09lpx8Vsr6TMk5zUr9gu/dit+E0UdVjh0WtEtVly3Qr/Lik9FYrcV7/ZYsVf8r9dKejIr7PplbZE7YIXuDSt+vmVFzC9WbPvTCosXVjz4x4of1KxlP2TNSRGuac1fYrq2NXfERh1rTHSt+UEs0pM4fYkTrwzk/HhrFk6wZtREa06IV5OsmWYpc+dInL81mxQSEyxzRbhS8ooZ4dbcFZtU1phGWHNJLI60ZkyUNapoazxirYlIsiap1JohZdbsF7+VW1NSYY1jpTWrqqwJqLPG56o1/xMO7dZ0ixUd1hh0WvO5mHvdmve6rDkg/LuteSpKe6xx6rWmT6zus2Z8vzXDblhzRChuWvNMVAxa880da47ds+an59ZMHmHDd2LkKBtOiFejbagbY8MMNRs2q9tgpmHDZaGuZcMZ0aRjA7o2aBvaYD/RBjsPG/70t+FWoA0bgmwwVtiwKNiGUyE2qEJt+Ec0KG2YGWbDA7E13AZLlQ1XhVakDR+L2Cgb3oy2wTvGhq44G5Yts6FvtQ06hTZ8IuJ32fB2kQ2+xTb8KopLbJhSakOvWFVmw7hyGy6K1AobhlXacEQEV9nwXNyqsSG/1oYxDVKTKD5gI/fRBsNOG5Kv2zC0y4ZD4lm3DYO9Uu9NG6zv2JDkZ8uYUFteK23JSLLlz0W2fF5qy/MKW6oqbcmsteXNBlu2XrSV76ktq67b8mWXLXV9tnw12o60MXbSv9sRpm7H36JBw45ZmnY8FNu17LDRtqNTGOja8blI1rNjqL4dR8T0sXZkTbAjFzs+87QjMdCOA0F2sl+3oyLYjqkhdtwSG0LtMFXacVlkhtmhGW7HxyJOZcfeCDueRNpRGmWHS7QdN4RRrOTfYEf7VjsUO+3YUmTHtWI7skvs0Cm144JILLPjvXI7girseCaqKqWWWjsS6mXdZlmn3Y591+142mWHa48dg8Kkz45LovyWHXOH2bN1pD0do+xZNtoe/TH2fC5S1OwZpm4v/bc9oRr2vBR1mvbM1LLngSjQtsdGx57rYrmuPYZ69lwUqfr2/GVoz47x9nRPsGfcJHsCsMdKYU9usOQOkdyh9gxX2nNUKMMkXtSH2zNLZc8jYRdpT5dYGSXzo+1Ji7HnRKw9qjh7XovmeHtci+0x/dGe99vtOSxedNjjcV3q6bbn3wF7rqo58JmGA8maDgzTcqBNhGo78Eqg68BOPQd69B24PdmBGj8HZvg7yH7UgXEKB74SacEOjAxxkN+FA5GhDvwndisd8Alz4DdRGu6Aq8qBQbEhwgHTSAd0oiV/nAMBaQ482+rAl4WSZ5fkKXKQ95XkKZY8Yk+J5CmVPKKsTPKUO3BLbKxwwKzSQXouB3nGOuDY5YBRjwOJ/Q68vOHAuw8dGPO35Bw1hdOjp/Cm2hR+V5+Cu+YUxupO4UtxSn8KaiFTWB01hXfjp/AoaQqp66bwTdkUYiun8E7VFNY2TCHryhSOt09B1TGFf8W4/im4/DaFqBGOPBjjiJ26IxlajmhqO/KJGKrryHMTRxwsHJkzxZEtzo5khjoyN8yRo+GO/KNypCVCxiId+U1YxTqyMMERz1RHJhQ78p1YXOKIRqnkE4lljrxf7kibUFY48rdoqnTEu8qRX0VptSNuNY7cFptrJV+dI51iRb0j3zQ4ot7kyKtjjmy86IjzFUduCvNrjlwTue2OGHY48pVY0OkovZIjZ0VslyPvdjtyUAT3OPJS1PdKjX2O/CyK+x0ZHJCcNxxpvyl5Bh0Ze8uR9NuOxN2V9e47sumxIxY/OzLxPSd2f+jEtFFO3BcFo52wG+Mk/ZQTa9WcMFJ34pJYquGEjqaT9LtOpGg5cULbiUgdJ/bqOhGg58QzUaPvhIeBEzsNnZgy1on145w4PdmJie5OVHk68dDLSZ4nTrxQOFEf7IRniJP0nE4Mik1hTpyLcuL9GKkhyYkZ1U5M/d2J+VrOvKvrLPtiZ5wDnElROvNhmDMnhSLCGa8oZ/4nSqOdyUp05touZ3KLnBle7kxEhbPs5Z3ZJzxrnLFpcGbCcWfu/uhM71Vn1l1zxrjdmSsip8NZ3nHOfCXSrzuj1uXMOZHY7czQHmf+63Vmb58zdQPOlNx0ZustZ/xfO/PLKBds1V3oEes0XDDWdOGKyNFy4SttFyIMXHjT0IWgsfI52AWvMBd+FWXhLtxTufDuXBfWF7uwvNSF8WUujKxy4bS4cMAFrfPyd7sLZ0RshwvPu12g14VfxNR+F+4K+xsu9IsVt1yYcNuFP8e4Sl/hynVdV740dKXAwpU8lSvjo1yZH+vKvztd8Sp2lfeZK+Ulruxtd6Wh0xXv6648EZVdrszoduUnUdTjikuvK7fF1j5X6Xdc6RPrB1wxu+FKh1h505WJg65k3XJF/7YryfdcSf3bVd5DbpxTcyNJ3Y3hGm7S/7gRrenGO1puHBZKbTdei1YdNwJ03fhTNOi5SS/uRtFYN1zGufEwyI1dCjecg93YGuKGXagbfWK90g3zMDc6xKpwNy6r3MiOcMMw0o2vhVa0G5+JhhQ3CtLd0N7lxvwiN0YXSy2lbrxb7sa/FW7srXRjTo0cT7jxW4cbbqOnclMxlWWqqXwXMZULMVO5UzSVTaVTsS6bSmfFVIyqpnJFfF8zlaW1UxnTNJWa9qkUd01lR89UNgxMpX1wKpoPp2IwzJ1Ro9z5YIw7p0Scmjvvq7sTqeHOO5ruHBb/abmzX9udYB13duu606jvzhwDdx6Pd6dwknz2csc22J1+sSHEHctQd7rFOqU7pmHucg/c5R64Y6Ry54rIjXBnQqQ7WVHuGEa7oxvrzvwEd8YkunO2yJ2TJbJ+uaxfIeuL8Ep3QqrdZU/vjsdud1p+dOdJhzuzrrvziyjvcpfvgjsPet1x6XdnYNCdaSOmMag+jU1a08jXmYax4TS+MJFziml0h0/DsXwaG2umobg8Dd+OafL9mkZd1zQ8e6ehPno6Y9Sm87HGdD7Sms4Znel8oDdd9sfTuSN2KKdzO2w6BeHTcYicztao6fTHT8c8bTprF0xHa9d0NIuny55gujyDp/OpmF82nQvlcqyYjlrldM6LeVXT+aR6Oil1sk7zdGJOTOfQl9PZd3U6wdem81q0dk4nqHc6e/qm03JrOs9/my57kRmUhc7g5wg5Rs7g95IZ1JbOYHbZDOrKZ/CsbgbvdM2QvcAMjoqo3hkM6ZvBMRHdP4P3BuSziL4hn2/O4Lh4/9YMYm/P4OSdGQy7Jx7M4NzvM7jw1wzU/5nBtyM8GDvGg2w1D8ape/CDyNHwYLymB8u0PJig7cFlkavjwURdD34UV/Q9mGzowTVhPM6DdrF6vAcmEzxYM9GD9eYe9Fp4UOHrgVewB7+HelCn9GBOmAfPREO4Bz4qD56LF5EeNEd54B/twUvRmuDBscVSwy5Zr0TWE1fLPFhZ7oFRhawpVlXKWlUedIg11R6Y1nhwXayrlbXrPdjQ6MHGZg9+OubBW5c8iLnmwYl2D+I6PDjV6UHCdQ8+6PLgrEjq9mBEjwcfi+ReD0b1efCJSO334MKABxo3PVgw6IHWLQ8W3vZA547U9pMHf42ZSavaTP7TnMkBrZlE6c/kuMFMho+fSYByJq/DZxIeNZO3omdyRLwbO5MT8XKsmskxkdI4k6M/zmR+90zeeD0TE7VZWGvNYrP2LELDZhEfPYtP4mYxLXsW7cWzWFMyi/wyiSmfRb+wr5zFoCiokpiLs4i9Noth7bNI6pjFyM5ZnBPqXbP4TKR3z0KnZxZfiY6bs+i5NYutd2XecGTvAwfVIVwDeS7AUTFUG06JBB0YoQtq+rDAAHmmg8E4yBkPP06AlRPBeBK8DIE9oaBQwoEwCAuHt1WQGgOGiWCaAlbzoH4XnKyED6tlrAY+q4X0OvihEWxaYXgnnBWju+CCSOuWNXvg+z5YfQPyB2GDlifbdDy5p+uJu74nTw09UUzwlOe1J01KT/4O86QtwpPoSE/ej/LkkxhPchI9ac3w5NsVnnxY6Il6kSefC70ST7JLPZlQ5skVsarcE9MKT7pEfqUnNlWe3BDbqmW9Gk+Kaj1pbPQktMUTzQOeeF7x5EinJ1HXZa0uT3lfezKyR9YU83s90erz5EuR2e+J4YAnk296Sk/kybpBTxzuePLTPU+eqHuxR8uLwzpeROp68Z6eF6fE2PFe9E/2YpeJF92uXvzg70VugJxTeOEYIudDvZim9OJnURnmhVe4F3+IRpUXARFe/C32RXoRFuXF29FeHBWxMV4Mj/VCLd6LbxO9yEnywjzFi5f5Xpze4sVgsRezyr14IuorvPCtlDERUu3FkRovomu9GFrnJftKLz4V6Y1efNPkRc8eL27v9SLmmNR0wYvM771YccmL0nYveUbJnD4v5vbLnAEvJt6Seh9KzO9evK8xm2t6s9liOJuFitnoBs+mJmo2ZxJm05E6m8+rZ2NQO5vldbNxbZ7N/r2zmdA2m+4vZvOoezblPbMZcnM2F27N5ts7s5l0bzYjns4m7k1vJgzxpvZDb/aO9Obt0d4cE3FjvPlQzVt6A2/mq3ujpeHN1yJLU+K1vLkq1mh7Y6HjTZ9w1PPmnijR96bO0Bvfsd742XjT6ePNoJ83z4K8aVZ481+wN4dDvIkK9Wao0puzIiXMG/Vwb74QGSpvxkZ4szLSG9Mob7rFpmhv7sR4syvWm//FeVMT782cBG9aE70JTfLmrbneHBXnUrxZmCvrFnvzl9hf4k14qTfvlnlzUiSWezOqwptPxcJKb/SqvPle5FZ7Y1TjLc9Fb/JrvbGt8+aW2FnvzdQGb2Y3efOn2N3sTdtubz5o9eZjcfWAN5aHvHE+4s07X3oz+XtvbC5J3DVvYjol7rrEifld3nzVLfeuR+5drzfXxNo+b6z6vRkQLje8YVDuw31vVv/kzT9PvBny1hzCR81hueYcurTmsFF7Dnd05vCr3hxOjJuD/qQ5FJnKecc5zHCR8+KBcg6BEXMYGj2H6LI50lvPYV7FHLKq5pBXMwfr2jncFFUNc/DqmcNzEdI3h/M35vDi2RzOqPlgrePDTbFD14epej7S4/jwUmwz9uHbaT7YBvpwJsxHehcfbKJ9qInzoWCDD59v92HcTh+8S31IqvRhTJUPX4jMah+u1PjIfsqHxw0++H/rg0eHD09FY6cPgdd9ONLlQ0y3Dx/0+MjzwIcFvT7o9vnwnVje74PJgA/dYvMNH+7f9KFs0Adu+RB8x4c37/pwVFy478OiBz5ceujDqkc+7PlV4kb78paGL8fEp1q+GOr4clms1vXFQs+XKkNfhkzw5ctJvkw08uU3M18uhPrSr/KV96sv+2J8eS/Ol5R4XyYl+fJHhS+ja33JqPPln90S+6kvyk5fkrskR7cvHb2+/H7Dl0BtP/4TbTp+jNDzw3KsH8Ns/djo58cUfz++DPVjUpif7Cv8KI3wY3eUH1nxfnTs8KOl2I+QEj/eLvXjhEgq80Ot3I+LYmmFHxMrJU7kV/nhUC05RGmNH9T68UzsrvMjtN6Pdxr8OCnmNvrJ3lXWFFnNsm6LH53Cc68fyQf9KD/mx5BTfvzT4cehTj+ir/vJ+96PT0R6tx8GPX5cFqt75Tr6/LghdvT7MW3Aj/obfgTc9ONfcWTQj9hbfiy+48e6e348eejHrN/90P/Qn/+N9qd+jD8jNf1lj+/POG1/rgpbXX9uiyI9fzz0/XlrrD9J4/yZMtmf4aH+WKr82RnhT2C0P0dj/Bkd58++jf6oNvnTtsufMzX+/Nzkz8xOf0K7/NHs9ecbYdLvj++gPyPuSB61AG5pBVCkHYCHTgC/ixbdAEL0AnhHP4BTQtMwAJNxAfSKnycEUDsxgCOTA8g0CeArtwBiZwWgoQrAOFLGo2UsLoD7yQFcLg5AuyaAXxsC6GgLYPNgAAtfBmChGcgT7UDe1gtEyyCQxgmB/BcUiEt4ID8L/4hA/hVHIwNJiApkTHQgF0V2TCBGsYF0iy1xEh8v8cI/UeJFdoqMpQZiVio5KwIJrpQ1qgI5KVbUBmJeF8iA2FkfSEhTIKktgWjvDuRmayAz9gVS8UMgBy8HUt0ZyOieQL4Q3X1S281A1G8HsuxOIL/eD2Te74EU/SnjHwTRNSKIY2pBqGsEsUwziO3aQbjrBPGbaNQNIlgvSO5hENqGQdwcF8RHk4NYYBTEeJsg8kOCqFQG4RMWJL1GEKMigpgcFcTO5CBS84P4pCCI0aVBXBTbKoJoqAri7ZogTgrtuiC+FzObgngmVC1BnNsdRNMPQZS0B0kfEcSHXUFM6AnCuS+Ix8J/QGq9EUTY/SAMHgWR91MQte8o+OMDBeEjFExRU/BQVKkr8NVQ8Fq0aSpI0FKgpq3gK7FMR4GJroI+sV1PwTR9hex1FTQbKAg1VDBkrIKzIm2cgh/HK7CbqOCeKJ+kwHuygkNGCmKNFbLPUlAcquCFUsH+MAVR4Qo+VCn4VGRGKJgYqeC6cIlWyHdKwVtxCk4K7QQF34tViQqskiTHXIlLU7B6iYKG1Qp6q6WuGqmpVuqpV3ClSYFDiwKfPQqGtikYd0yBYY+C/F653j4F1f0K/AYUJN1U8O2gAn/dYDzHBxM9MZhm02A+iQjm55hgnhUE01gSzILyYAwqgnlUFUx1dTD/1QRzvDYYrfpgVjcEY90YTGlTMF/uCcZjfzA3vwpmQkcwwd3BpPUGc6UvmPX9MvdGMD/cljl3glF7FMwY9RBuaIawSysE1fgQhk8IYeKkEIZFh/BbfAgfJ4UQlBFC+YYQZm8P4WZlCDG1IVysC2GgIYRNPSEMGQhh7M0Q2u+H8O6HoTiPDsVFO5SxBqEYBYTSrwzFIzyUfapQRkaG8oXIjgplIDqUwphQ/owNZX9cKEVzpQFPDmXMvFC80kPJ3x4q+wbJVRpKY1koIeWhvFcRyqLKUMZXhdIptlSH4lYTym8irC6UofWhnBcZDaFMagylWxQ0hTKtOZSnYk+L1LQ3lISPQik/L7muhzKhKxT3nlCeiN29oQzvD2XJQCjPBkPZeyuUqNuhbBui5INhSmaOUJKopURDW8l3wkZXKX28kv/0leiOVfLTeCUfhijJDlViqlQyIHaFyaYiXMlLcVClJC5CiVqkkm/EyiglVtFK7ojyGCU+sUpei2NxSnQSlFwW6xKVOCQpeSTeTlFyRixIVfJrmpLmBUqKlylRL1NK7y/1VEg9oqJSiW+V1CVOVCtlr6JEr1bJFZFfp8SxXsljUd+gZEiTko9FV4uSrbuVuO9RErFXrmG/EqezSrZdUDK5W0mv8OhV8lzs71Py1YASy5tK5tySem8rSb4j139fSd0DJcPeCmOGThhf6YfhODmMISZhJE8JY9HUMEYp5XNUGNvnhrEkO4wfdobxZXUY+c1hqF8Ko7UrDIs+GbsfRsEfYewaE06iRjg/aIbzSDucOp1wFLrhDNELZ6JBOAfGhaM2IZz7k8KZMy0cp8BwXskGLkkVTkhMOH3xMi81HNuKcB6IoKpwtteF41EfznMR1xjO6uZwHraE825rOEf7w9G9Ec7kD1U4qqukR1GRpa3iho6KYl0Vx/RVpBio2D1ehcVkFeVGKnyNVRxyUXEnQMV3KhX9cSp+nKvCOUU+r1Lx4SYV43aoeF6okn2wivcrVMyukTx1KjY2qHjSqGJPk4qRLSre7VLxscjoVjG5R0WfKOxV4dmn4i/R1q9i7oBKalRxRWy4qcJlUMVvIuK2ii/vqFh+V4XVPRV3RcADFTseq5j1s4r0YRF8oBFBuXYEfjoRnNaNIF0vgi79CDwMI3ghEsZFcGl8BHkTIvhlYgRNkyLIdY7gvk8EQX4R/K2IoC46guGLI3izJoIJdRHEXY4goDuCj3oimNQXwa5+iRuIQH8wgv+NiUSlHskIjUistSJR6ETyiW4kJvqR3BRzDCP5T5waG0nX+EgOT4qkTRnJJlWk7P8iUYuOpClOxhfI52WRvLEpkpEVkTysiuStpkjKPo3kvYFIBm9GMu9hJOnvRaGuFcX3Yp12FCsNorA1jMJyYhR3Rd2cKEyCo5gUHkWfKFJFMTsiitdiXHQUs2KjeCVS4qPQT4hCOyWKHxZEkZcexebyKKZVRKFVHcXeOlmjIYpfm6L4ZncUZeeiWHs3Csd7UUQ8iOLUyGi6NaNpM4zGYFw028ZHs8k8GgefaD5PiKasPBrj6mhuirKaaHxro3mrLpqPREa9jDVEU9oo53vkc7/EibKBaPxuSNxNiRMm96MZFJk/RfNAK4Y67RhCdWIYrhvDF2K5Xgw2+jE8FPUGMSgNY7g4Ngbb8TE8Eisnx2BnFMPP5jG4EcPRiBgMo2LYHh3DrJgYxsXH0C12pcQQUxWDVkMMPwr3phh5/8ewZY+s8UMMP/TK2E2J+zWGTu1YCnRimaUbyzG9WMYZxNIjFo6PpTQgFqvwWO6LOlUsH0TGclGsjIrFLjqWxyIiNpZv42K5PDeW1IWxeJfH8kZFLGdEeXUs/jWxvFsby3lhUR/LPVHTEEtIYyzDm2JZ0Sy5WmJp2h3L2r2xzG2LZfypWEz7Y3n/ZiyfidzBWHa/FcfXenGs0Y/jgW8cMcFxbI+I42RUHFkJcVgkxnFP1CbFEVURh1plnPT3ccytjUO/Lo7Sljg02uR8TxzP+uI41C9jAzJ2I45OseNmHJ6DcQy5H8e0t+O5rh2Pp248Nw3iyTOKx9U4nkke8fyTGE9xRTz3auIZUR/P1+JJYzwnWuMp+TYey0vxuFyL53R3PIt74hk6EM+yoQnc00pAqZPACN0EvhZr9RJw1k+QviiB/QYJJBomyDspgQ7B+AROT0hg0cQEbk1KoHJyAgqjBIYZJ7DSJIFfTBPYY5aApkUCWywTWGCTwIBtAp6RCfwrFkcnYBKTwG1RFZvA8PgEvhS/JiYQPzcB7eQEroltKQkYpSWweV0Cm3YkMK0mgRdifH0CfWJ3TwIafQn8KDb3JzBjIIFXYtJgAuW3Egi8ncDndxKwvyc1iT33E4h9kMDWRwmcfCx1/y+BsPcTmaebyHi9RPqEn0EiFwwT+XFiIq8mJ9JqlYhReCKKiER+i07EKyER94JEYssSuVaeiElNIndETW0ioXWJrGtI5OH5RH64nsjGrkRedCcysS9R9lSJlPcnEjSQyNAbiXwhpgwm8qvYdysRvTuJPHgoc/9JZPCdJKLVkjiplcQi7SSMdZK4Lap1kwjVS+IPwyRSxiUxbnyS/N6S0DZNol3UWyeRFZfEw/gk1JOSuFaXxPF9SXx+Kon3+5L4QqzqT8JxQMb057IreC7xqrnExs8lK3kux0rn8k3VXI7WziWtbi7OHXNZ0yfH/rn8Lg4NyPHuXPofzOWrN5MZoZNMukEyRobJ1IxNRjkumZHjk/le/OSVzIqYZKbEJvP+3GT+WpNMYk0yBrXJfN6QTFBrMu4DyRy/kcydwWTqbiUTfjuZy3eS2Xw3mYcPkzn4MpkU/RTGG6RQYZjCB+NSSJ+UQq1RCvMiU5gYlcJNURWdIu/mFEbEpvCd2BCXwvT4FF6JxYkpmCWlcF80zE0hMjkFjZQUroruRSmUbEvh+c4U2aOkcEnMLE/hH2FZlUJLdQqxNSno1KbQKQrrUphTnyL77hQ+FSsaU5jSlMITcbA5hZSWFNbvS8F9fwo5J1LYeyqF3d+mcP37FHwvpTDkcgqHr6bwsE/yDEqeW5Ljtsy9m0LZB6ncU0vlmmYq27VSma2dynmdVHJ1U7HXS+VXcUA/lWSDVMYZptIvysem8sH4VL4R6yekMm1iKq/EyUmpOFilsmFKKh1TU+X9l0qtKlX6xFSITuVcTCo5sanYxqXyi9gbn8rw5FRM01LRXJjKgs2pfLJT1t2Vik69zNsvax5LpeK41PVdKhe+T8XsTioj/5Z4nXns0J0n++x53Bo/D3vTeZQ7zyM6fB4dqnkURszDN3IeQ6Lm8YVwiZnHc5EeNw/j+Hm0J83js5R5XF00j9SCeSir5jG6eh6HuudxYXAeXw+fz6sP53PAeL487+dzumY+S2rn87huPpt3zye/az5Le+ezr38+ysH5jL41nx+F1535vHV3Pk735/OHSH84n3uP5tP0Vho3R6bRopdGnH4airFpsp9LY29UGgMxafI8SmN2YhrOyWmYzUujLD2Nyy1pLPg6ja6eND7oT+M7sXEgjZk30vhPnLuZJu+ANBxupfFUHLmdRtqdNO7dTaPxXhox92XugzQCH8n8n2TuYzn3Rxq79RcQb7BA/o8LGDV+AasmL8DFaAHHjRewIXABDiELGBG9AGIX8GjuAnZULsC2YQHv9Szg0M0FZBmkY6lIRytcjonp7E1K57sF6RhVptNYlU5sdTp6Nen0iLLadELq0hlVn85lUdCQjndjOu82pXNRrGtOx70lnb+FfWs6C/alY7I/nfui5UA68QfTUR5JJ/9EOuPPy9wumdedzrRemSPO9qWT0y9zB9J5Ko7ckBw30zEdTOeB2H0rnYTb6Yy9k86AqLqbTvi9dNnnpeP/MJ1hj9J54+d0Vv4ief9Jx+ydhfxPYyGxugvlubyQCv2FKA0WMsZwITvGLuTr8QtZPnmh3KuFDM5YyF9xC7m0fiHvVS3kXK2M1S3EqX4hz4TDdwuZeGUhNrcWcuj2QvnfLAT9RbxlsIjPxF9jF2E/YRENpotYM2URMR6L+DJxETPmLuLP1EW0NixibuMilK2L+P7AIl63LaK3ZxFbBxdx8bbE6S7mE73FrNRfzGnDxXgpFuNfsJjbjYtxPLOYw+cW83n7YhYPLMbyxmJMbi2m8H+LsXojg02aGTiOy+C3iRl0RGXwMj2DpzUZPGrKwOBABh+cziDvfAb9vRl0D2RQfiMD5c0M1AclXhTfykBxO4MrdzLYeTcD/3sZzHmYwfuPMnjn5wxeP5G5wzO5pJWJr04mw3Qz+U5s0ctktn4mQwwy+UpsMMyEsZm8PS6TL0Te+ExmTMjkP3FhYiarJ2XiPjmTf8Q5o0xWGGfiYpLJS3HGNJMcs0yem2dy0iKTpZaZWNtmctguk8cOmYx3z6SKTNTnZKLwzWR9RCZvRmXymVgbncm0mExei/OxmayKy8QtPpO/xEcJmSxPzMQ5KZMX4vRcWSc5kxOpmSyZl8nT+ZkcTZO10jP5VRxemMn97EzqV2Xyaa3ka5B8jZn876hce28mG2/LNd7J5OJdmftXJg+HLmFQYwm1OkvoNVxCqNESrlgu4WniEu6vWMKQH5fgMbiEkxOWkhm9lGOxcoyTY8JSntcuxbFhKX+K0y1LWbZ7KU77lvLy4FJyDy/li4GlzLq5lLcHl9Jom8V4+yz2zsji4JwscuKyeJWUhWtKFn+JCwuz0KrIor8uixuNWcTvkfjWLFoPZ/GoLYvfL2Sx6lIWW/qz+P5GFsNvZbHjdhYj7mbxoyh6mEXHT1m8YZAt3+dsZo7N5uK4bL6emI1TWDaro7KZFp3Nv+LTmGzWxWbjEZfNW/HZfCHyE7IhMZt3k2SO2DQ3m9nJ2byfks13YltqNj7zsrk0P5sdadkELMhmRHo2HYuzKcnIpmtJNr3Z2TzekM2zHdlsqMnGszabb+qy2VyfjXdDNkMbs/leFDRl49eczYct2RTuziZoTzajWrMp3ptN+MFsRvdlY3A3m7mPsrE0yOFXkTE2h+wJObTOyuFNZQ5bInK4GptDUVwOagk5hCflEJ2Sw73iHJ7V5LCpNYfv9uXwYCCHnwdzyLqXw5/3c5g8bhn7xi/jX4tlpHoso1u1jMcJy1gxfxnp9cs41riMKc3L+Gr/MlQ/LePln8t4NjKXOdq5DNPJpdwgl3DDXPrH5lI3Lpe7E3LZMzGXlEm58g7JZZFxrvwOcplulcsqr1yyo3P5ODaXLxJy8UrKpXReLiYZuXSuyyWzIBefvlyib+VKv70cH/3lXDFYztiJy7ktkicvx9Z0Oe97ybnE5RxqXs76/cvhwHIm9C1nb/9yfruxnJJHck5/BdsNV2BktIJFJiu4ZLNC3u0rWJ6wgqmJK7icsoKZlSt4t2qF9DErGGxYQXPjCpKbVvDl/hVcObSC/I9XsPXGCkYOrqDp7gqeP1qBzu8rOPNqBaeHruRz/ZUMs17JZdGYtJKM1JXMWLCSr9NXUp6xko3VKzFqXsmhlpX8uWclFoMr2XBvJdEaq6RvW0XYhFXMnbyKMwmreHPuKrYkr2Jb7So661ext3kVEYdXyTNxFT+8WsU8v9V0NaxmQvNq1uxdzff7V1PcvxrfB6upnLiGhtg1zI1bwy/xa+S3uIbsxDX4pKzhh8w1vNywhg11a/CuX8O1hjWUNa4hsmkNz/asYfXeNQzZv0byreFgv8TeWIPXrTUMu72GVT+tYcbjNfw3di1+E9bSNXEt1ZPW8qnZWq5ZruXv2LXsT1mL14K1XKxfS03zWpz3ruXzfWsZdXAtGR+vpf3TtWQZr6MuYx1BS9fRe2Udpu3rpJ9dR/b9dQx9uo50cemtPHyH57H0gzy+V8ujUD2P14Z5dAfl4arI443gPL4WpiF5nArNQ1uZR1p4HrdTJGahjC/OI0mYZuSxXfwmgjMlVmgvyWOl8Fiax27xXlYeC4Rtdh4vxPmcPA7l5jFyeR6WO/LYJcJ25vGRuFOYh+euPPaJD4ryWCzaxd/FeXxeksfm0jwei6NleeSU5+FekcfblXlMbclD7UgeveKto3mkiO+ExTG5NqE8nofeiTyGn8pj0lnJ/Xke/V/nMe2bPD68nEfQtTxOCM32PG6Ikut5jLmfx5bf8ih+loff2+sxHrEerVHream2nj8s1zPCdj1veq1nRtN62g6vx71tPd5X1zPy2npc2tdT9/9+XU/yb+tpHp0v8/KJVs/nsUY+Glr5LByXz2v/fM4E5TM7I58RmfksEV0ipzCfPjFtVz7NYkhRPmnisrAtzqdMvBIxJflyX/KZVJrPFhFUls9JoVWez0qxqDKfdnGjNZ/K/fkkH8vH8ng+RUJ1Ip9PxIaT+eiez6fuaj7L/stncOQGPjTbgJXlBi5YbWCT9QYW229AEbyBJcoNXD62gYsnNjDx2gZOtW9Ap2MDjV0bcLi9gZO/yd9PNvDOsw3MGbGRnJEbmTJmI4lqG7lss5Gn9ht5OGUjRx034hKxkc1rNjLs6EZsLmyk234Tv7pu4srMTVh4bmLr7E0UBW8iKmST9CSbOJG5iUu5myg8sYlrlzYR3r4J1ajNTLLdjHvJZt68sJmA3zfzWmMLllpbUJu4hd/ttjDBYQsPFFvoLNqCU+kWKk9t4dDPW4h8ayvh72wl2HYrSUFb+Sp0K6bhWykUz8WwZVuJLNrKvmNbyTq+lQ9ObmWpSLi6lfj2rfzZLfG9Wxn781ZyRm9jpNo2po3bRqPNNpwdt/G2xzaqg7bxhmIb9qHbuKzcRlXkNiqXbKPj2DY+/GEb2de2Mdi7jXsPt7H+6TaCft+G0bsFlKoVsNe2gBF2BQTMKiAypACT0ALIKuD2sgKebC4gbpfEFRWQUFyAdUkB5eIfkVRagG1ZAZXi7eoCOmoL2NNUQNbuAsadLCD0VAEXzsjfVwo42F7A7M4CNK4X8Ki3AP3+Anb/UcCSZwW0PpeYPwvoF8teyrp/FVA3Zjstmtv5aNJ2RhVtZ07pdk6Wb6dwzA7+Vuzgu+AdPM7cwUdLdtB+bAeux3fQLPad3MHIUztYJrxO7+CIOHl2B/kf7SD2gsR1SpxY3bsD/74dJD7dwbw/dnBVrHq1g6TRO/lB2I3ZSbVIU9vJ+xo7Gam1k1/0dhIQtpPiZTt5vWmn7N12MuLkTvzP7MSgfSePXuxE951ClGMKmaxWyHORY1fITZEeUkj0kkJeLy2kPruQvcsKCdpUyMNdhQQWFTKuuJAt4omIKCmU31ohpqWFFIm/RGJZId8Lu/JCasQHVTKvVsYPyNjBQs4elxwnJId4KpJOF0ovVUhoRyEvBguZ8EchTi8KyXhZiOtbu2gRMWq7sFLfhbPmLl7Z7mKZ4y72zdmFYfwugpfuomLPLv47sguXo7t43b6LlI5dfKZVxCqDImzti0h3KGLalCL2ipGORUyZWkSPexFPPYoY5lXEL4oijEOKsFcWUSv2hxexUlVERFQR45YWUZ5dxH9i+6EifI4XcVJsOlHEb0J1sojPhdmpIkrEP2Lo2SL4qIjD4qePi4g7X4TLN0X83lHEV51FWF0vYn5XEW7dRax4VMSlZ0XMelHE5eHF1NgW4zu1mNWni/n4TDHnOor5qbcYvefFRL1TwmnbEqLtS/ha3FWU8CykhJjQEr4RtsoSusNK8Agv4YBYoyrhRWQJBzNLOLe0hMlZJdJSljAlp4QGMXRZCUvEgMhfXsIvImxFCZ+J1ytL2LKuhCclJUSWllBRVoJdbQkn9pTI97QEpzdKyVGWcktoRpeil1WK+vJSukpL+buylMPHS/nsZCm/Xy1F+3ops/8sZebfpfgYlGE1uQz7ojI2lZZR+KiMpxrljM0q59aycvaVljOmrJxH4nx5OSUV5fwr9leVc7C+HM2Gco4fL2fo6XJOniln29lyXpwvJ/GCxF0qx/xaOV3t5bw9pYLtZyr4+WYFTaMrCVCrJI5KngdV8k1KJX8sqaQxS87nVLI7r5Jb2yqZuL2SoMpKtndUsuNJJWp/VJKlVsW7E6sIdqnicGgVF6qqZK9ehfXxKiacqqL9dBV5Z6uw/biKRx1VvNNVRYYYEC97qggfkNgbVdSIwZtVnBmsYuZjyfGsCuWLKk79VYWPRjX1etXoOlQTO6Wa32dXUxxejf7CahJPVfPl2Wqy/pFz/1ZTpl7DdasaprrX8Dy0hgRlDVtLa7hSVsO+8hq2NNcw4VwNFzpqqOisYX5PDV3ieV8Nbzyrwet5DeP+rGG7aH9Rw6GXNdj+W0O6Wi29wku9lrEatWwXr0SyZi2/a9cSq1PLGr1afhYq/VoUY2s5ZV9LoUMtMx1r2eJUyz6XWjRca3lcVovfl7Vs+7OWuS9q+fZ1LS0adazWrCPSqo7h9nXkitU+dTwWFcF1vBFWR6GqjmORdUyNr8NscR2ZGXJ+aR27suu4vLaOCWV1dJfXEdhdJ++IOj7uq8P59zpG/1nHLyLiRR071OqZp15PlzimUY+hZj0F4pVI0aqnU7Rp16OvU89W8ULM1a2nXfwxtp4VtvU8cKhnmVM9wc71vO9aT8A0mRNWT/zceury6zErq2fB+Xq6v65nR2c9qX/WM3ZYA2ftG/jIpQFj1wYy3Bo4N72B0PAGHkY0cDGygcbYBuKyG9Be0cC/hQ2cLmqguLiBN0oa6BdzShs4IyaXNfBmeQOLxQ3hWyF5hXFlA5lVDQwK/2rJL0xrGigXt2obyGpo4EJjA+tONvCriD7VwPfC+XQDreLJmQZizzbg+lED+4Tmxw0c+ETqOd/AM2HcLrk7GvhRq5H4qY3YhzWyOrwRteWN+G9r5O72RsZ93Mj0K42432/EQ72JpvFNdJo28bl9EyunNBHr0sRztyYmhDZRJP4Ti5RNDAjfsCY+EibhTVSId1VNZIk7ojayiei4Jn7LbGL/0iY2ZUkekZTdRLtoy2nCcFkTf4u03CZ6xOzlTUxa0USJ8F/VhNnqJlzLm3hWIfFVTdi2SE0nm3gspn7UhM+nTfzU2cTX15sY093EE7HqWRPz/m5CZd3Mz6pmHLOaUc9u5qm4ktPMtGXNFOQ2M3llM5ZrmuX/04xRWTPvlDdzRxR9JOMXm8nubOaL6828ebOZtEfNDHvZTKV2C+etWtD1aWF3ZgvXlrbQltWCYXYLr0V6Tgu+y1owzW2hSry/vIVl4oF4uqqFq6tb+Kighe0lLdLHtLCgtIU+4VMm54VJeQuV4r2KFnLEA6GsbOFL0VLVwpjqFvJEfE0L02tbMKhrYYdYUN/CV80tnDvRwtBTLTwS4adbcDzTwh6hfraFDWLcuRYKxX/ip09bWPx1Cx92tHDgulzDY7m2P1sImL+bxJzdXBOLl+9maOluvinbjVP5bqjazZP63bif3U36x7vRe7Ibr1e7MfprN1eH7KFmzB4i1fewX2MP3tp7GG2+hx/t92A4ZQ8LHfdw3mkPj2bL36f3SO8jMc/2yG9c4l/u4efXe3D7bw9LNVvJcGwlJr2VpTmtPF/eyuItrby3r1Xey63YnWqlWeSfbuUPMfdMK5xt5ZQo/6iVIR+3kiMeivBzrXwj9n3SivlnrSi+bqW2XXJ3tvKjmHa9lTe6W7ktFD2SX9j1ttLZ34rnQCtGN1pZdlNyCdVgK9Z/tnLtZSvz/mvFQ3Mv14330jZnL8tj9uKavZd/cvYS9nwvK+33cXTKPooc9/GW0z6Spu8jQ7mP4LB9XBQO4fvQyNmH9/59KC/uw+zd/Xymtp8k9lOWsJ/dm/fzzpn9/NS1n40/7WfV8/1MfrmffPUDnNM8wEjtA8zWPYCu0wFmRRxg3/ID3Fp5QPbzB3jvzwNc0ztI3ZSD+HKQVuVB/g47SEHkQRZHHWR77EGisg5SlnOQuVvk/PODPPr3IKZDDxE05RAXxV7HQ+g4HaJA/CsynA8R6nKIr4WL6yHcpx2iTZRMP0TujENMnnWIQcUhlGGH+Ea4hh8iO+IQEZGHmBZ1iJlxh6ibe4hnyYfwPXKIzFOH+Pb0IRIuHOLe94d43nWI1O5DND4+ROCUw2x3Ooyb62HOhxzmUtRhNi09zMXsw9LnHGaf0Ft2GPcVhzkqylYe5n+rDuO55jBmaw+zft1hnolPCg/zqugwipLDOJYeRr/sMDvFm+WHiaiQvGJa5WGOiUlVhxldf5iYU4e5IozPHKZahFw4TIb2ET5wPMJ55yMcmH+EnQ1HmH/uCNmfHqGs8widXUd41XsEl4Ej1N8+QsD/jhD59Aj+fx7h0l9HSP73CIvV2zin20aJWxt/zWhDJ6eNz1e3EZXXxkelbTSWtfFJXRsVLW3oHWvjreNtZIurJ9qYdbKN08LsVBt1YtTpNjaIFyLtTBs3heJsG18J54/aOCjGftxGsXj3XBvLxS8i7pM2OoTX+TY+FpYXZF2h/mkbm8VfYtFnbdwW337ehtsXbUy42EaZ6PqqDa1v2zC61Ma6y1JbextXOqS2TqlNmF2X2sSoLqlNvBALutsI7pG6hHNvG4dESV8bQ/rb+J+IH2hj9g2pRWgMtrH4Vht3hPudNloftjH/1zYOPJF6n8k9Eo3P25j4VxtD/5Zzw4/yhtZRyh2P0uN8FB23o3w18yidoUeZrTyKVdhRmkWG6ij3xA8RR3kWfZTchKOoLz3KoqyjfJd9lOG5R/lDfL7iKPtWHkV/1VHeXn2Ux2LSxqPkNUuOy0eJfS1H42MEeB6TPf0x1E8f49LZYzR0H+PvnmPyHDzGmP+OMVf9OFM0j/Ou9nE+dD3OTbfjDOM4Y7KP87e4m3OcGbnHOSlMlx9n9IrjLFp5nDvCOP84oQXHWb/z/yqu77iorrSB4/Ye48aNiljAGnuJJXaUn4q9i9hLdi2J0awlihg1tk0xicbEii2aNZvoqojAVBAYhhkYwGGGmbkgZWCY8VpiYgGxvM/7x/fz3Dn3Oeeee87ce8+5QedjN3h6/AZFJ24w++QNTKJp7A12i+HnbhD62w0Uk+Q9u8HbDeKYvCmOlG1xNDLH8aogjn+54ogojiOoJo6arjfpX3ATt+cmh6tusjsontFD44kTgXnx/Lkwnqtr4mWdHM+G0/GEO+JlPxpPr5a3mDr6FtaNtxjTKoH4PglMGJ3AHxMTqFqQwPhF8ntbArt3JFDwbQInkhNo60qgpzeB999JZM/fEzkalEjfkYn0mZvI2shExkYlkiDmLU3kl22J3PstkQcJiZifJXJ7UBJdhyTx7w1J9I1OInhHEkfErpgk1nyfxLzDSXhuJcl/OokhriRee5KYU1fDiWYa1ryrIauVhvDWGjSiQ5CGH8UXbTVUi/x2GtmnaEgRXTtq+CxUw0OR2VnDxa4aXP00/DlIQ8lgDZFDNGQLhmrQioEfaOg4TCPzqeGPsRqMkRqGLNDwu+gcpeH1Qg1bFml4ukJD1CoN6Z9piNumof4ODTFiXYyGgr0aRu7X0PxbDW2OatAf13DvtAbTGQ3BWg3PdRrm39Fw+amGg2203A/Skh+qZdhQLavXadF+rMX8Ly23Nmnps1nLRbFkm5YuX2g59qWWnce15J3UcjpWy/zzWt6+pOWTm1oqxLUELX9ptJRptVQ6tZz3aAm80XLnXR2tgnQcEicG6RgXpmPWXB1h83QkiF/m6/gxUsdbC3TsEzViU5SOe2LlQh1uMWuRDrMYs1jqiL5LpM5SyV+mY8UKyRF7N0tdsWKr/BYzP5M6Ysw2qSP6btdxSbSP1nFUNNshdUSNuBcj53fLdfdKvw5Iu1/q+OknHfuP6eS50DH2lI4k0f+0jsviWKwOzQUdcy/raPG7jkdXdBTH62QtpGNwoo4uSTq+1uiI1upYq9NRIq4addTP1FGRp+OCQ0dbp45lbh1OMd2jY5Siw1Ui/S2Tvnh1POmmx/6enjrheo6u18vaVs+JzXpabNGTs01P7GE9N47p6XlczwWx4rSekHN6Dp7XM+GS5Mfr2Zao5w+xJklPiVig0fM/nV7ev3p84riiZ+ozPb2r5BrVek7VMlC3jgG1iYF1oQYG9jawYYmBpocN6H408NJoYEeOgfYOA6+dBrYWGFjtMpDjNhDhMZAsrikGzhcaCCoy0OSugVUlBqylBiiTNkRlpYHPnhl4JHKrpE61gesvDLR9aeCIaPLKwF5R+MbA+NpGBtcx0qqekar6RiJCjFQONtJ3khF1sxHrATl3xMjvl410/dXIxptGBiUa6ZZiRJ9hZHO+kfviHw4jRWK+04hNTCwwYhTXXUZ6uI209Rjlm2GkqWJkn3gpiouMRN41kisiio3cKDHSs9TI0TIj7e8ZyX9mZNpzIyYxusrI5WojIS+MnBBf1Rip+9LIDvFErH9lpEKE1UrmVJ1kZjVMpmGzZEo6JNO7UzIHuyRTq2syIb2SuTo8mW4jkjkrgo8l0+y4nL+eTHjLFF62TmFKcAr/7ZvC47kpZESmMPGXFDa6UmhRnMKiNrcZGHyb/VNuE7H5NkVBqaQGp9K/fSqLh6Qy7oNU3h6ZSsyoVH4NTyVzcir6palcXJ7K1ZhUzp9M5dD/Uul1N5UOxamkfZrG0S1pfLg9jaXH01iUkCb3mcaMkHRaDU+n6Yh0Vo5OZ0pYOlmT0zkZlY6yNJ15y9LZFpPOz3vTaXBAyozpbDWny7c5nUHBJhYOMxE0xiTrOhNrwk3s3W4icqeJO2LcLhP/2WOi9V4TU340ceqEiaenTcw8Z6LJDZPsQU38V2Oiq9ZEC72J+gYTfxhN6BUTl4ukbHQGNWMy6Dsng6/mZ/AiMoPCf2agX5tBi+gMXu7IoHJnBouOZWD0ZrDleQYb65k52s3MzsFmHg0xM224mXZjzOwba+ZIlJnKJWaurDJz4VMzy7aZibllRkkyE683091olm+S1E01M8hl5he3mVCPmVjxg2Lm7UIzL4vM/HXXTKDYjPuhmf5/SX6VXKvazMn2mQyJzuSXY5k0PJXJp7GZRJ7LJPHnTHpeyiT6v1KekIk+kEne00wuvcgktiaTb15lMqiLBf0AC/3ft3B1poWY+RaUzyxYtluYEG1h9A4LGjEkxkKfnRaa7bFQ84WFDfsseA5I2SkLl8W50xbaxVo4Lr4/Y+HgWQu7zkmuWP2zuGHhpNZCVpqFtHQLvlwLBoeFvykWtty1cPOphfeeW+hYZeGUaF1t4Qfx9gsLX4uGNRb2ijdix0sLz8WmVxYeiY9eW6gUq95YKBaLalkpEDm1rUypYyVDhNe1YhQj6ll5v76V/4leDaz8R7RsbOVgEyt1m1qpEeXNrVxsZeV0aytt2lg5KloEWflGNGprZZ+oFWwlRlSJze2s/CE+bm/FLz7sYJXn0srijlZcYm6IlVwxLdRKpkjpZGVwFyu/drVyvpuVp72sPOxtZWE/K/dHWgkbZ+VQhJX++6zU1lrZqrMScdvK1XQrwWbpi8dKY0XOFVr5XLwQW4useIutmLxWelRZ6VRt5dgLK3P+nsVvQVmsI4uy01ksjc0i/0wWpxKzOJqURQtNFge0WezSZbFNn8UT4TNmkZaWRVcliw6FknNXcoolpySLWdVZjHqZRd3W2Ty+ns3HpmxC7mTz0J1NmZJNn6psuldnc6wmm7+/zKb5K8mpYyOqvg2nmNfWxoxgG1liUjsbozrYGBBi43wnG0962PhhmI3F42w8W21j4Cab7J9sjL9m45HBht1tI0OxcbvQxpgiG8Pu2ni/2MZ10bfExqVSG+29Nr702ThdbeP7GhuNXtnYL+q+trFbRL+xsaVWDmvr5EifcpjeMIfuzXOY1T6HCR1zuBshMSaHnWqOrAlzadQul7+G5XJvRC5J43NZGJWLfWEuMxflkrk4l4lLctFey+XjF7nMbp9HrpjeIY8skdExj9SQPG51ziNiVB7ho/PQj8kjKSyPgePyeDQrj5lReUxdmIdF6JfkMWJpHpO35zHleB5jTkmZ6Hc2j0P/ySOlJo8VQ+8wf/gdWm+4wydn79DbfYdOhXeIf3WH5W3sTO5oJ66bnSvv2dk40s660XY+DLNTJpaOs+MOt3NkkZ0Wi+00XWrnS1FnhZ2pm+xM2GJn+Hapv8POwBg7/Xba6f25nR677HTbbeeS6LzHTvA+OyfE0QN25sTamXbWTuY5O6kXpO5lO59r7bwSm4x2PkmxsyrdTvkTO7fX5vNTTD5/25XPk/R8ZjvzsQQ5SGvnIKyjg4TODgZ2czCgu4Nvhjvk2+Cg3hgHtcY6yF3kwLbYwbC1DrptdnAq2sGJHQ7axDg4JlrvdNByl4MjoiTWwdKzDgYnOQjJcPCm0EFMsYMasb3UwWOfA/dzB5HVDryznSyKctLylJMfxOHTTr6PdfLdGSffnHfS6Bcne644eZrkZLPGySatk7/Ev3RO/hQbDU42JDu5f9vJR2lOAulO1pqcFHiczFeczCtycqfYyewSJzPLnMwod2ITw944ia9bwHcfFNBsdAFfjS2gcXgBOxYWUL1YLClg29ICni8TywvYurKATasLqPy8gNW7xO4CeSe7SNG6GKuTqHdx2+BinFFiisTbLlJFWoaLiAIXmS4Xk9zCI8disuLCIiYXShSTiySKKXddWMWUYoliSolEMbXURZaYWia8ciymlbvIFtMqhE+OxfRKFzYx3S8x4GLGPRc5YsZ9F7li5gOJD13c+dPF3CoX+cLxwsW8Goli3ksXTjH/lUQx/7WLyDcuCkRkLbe8191E1nazoI4bl1hQV6KIqufGLaLqSxRRDdx4xMKGEv9fIzdKY9HEzeJm4i03xe+48Qa7qejo5vEHbsbfdLP9kZtq8fkTN3ur3bzbzMPx5h7ef89DnFg4xcNv33hw/u4h8oqH0FIPA1QPwx97yKj2EPHCw5SXHrLEtFcessX01x5yxMw3HnLFrFoKd8Sc2gr5Ym4dBYeYX1ehQCyop+ASUfUVPGJRA4VCsbihQpFY2kihWCxvrFAiVjRRWNVUoVx82EyhQvzzLQV/c4X1f1N4IKrbKEQHKbwQO9oqvBQ7gxVei8/bKbwRu9sr1O6g8IWo21Fhr6gXorBfNAhVOCgadVL4t2jcWeEr0bSLwjfira4Kh0TzbgrfiRbdFQ6Ld95TOCJa9lA4Kt7tqfCTaN1L4Zho01vhhGjbR+FMP4Vz/RVCByh0GqjQa6hC/+EK18XAEQpxYtBIhZti8CiFW2LoaIVEMWyMgkYMD1PQipFjFfRi9DgFowgLV0gWY1G4LdLGK4yfoDBxokKGiIhQmDxJYfoUhRlTFWZNk/mZrrBkrsKyeTK2kQqfLFHYtFxhywqFz1bKeK1WqLVGYY+ot07G5yO5p80KIdsVfo6WfhxUMB1SMH8rbR2V+Tol8xMr8yPqX5V2KuReX8i1JhXyzj8Kmb+nkIvnCplTXki+aBlZxKbRd6kJu8uldsWkdynGPL6YmRdLGBJaykdLStm9olT23KX0+qKUIftKuXKyFOu4MlYtKUN7vIxoWxmF7b2M3+3FLP55wsvuWC8tznk5ed5Lhwterl70knnZy9RfveSIqN+8rL/qRa/xsjLZy4bbXramemlg8rJzYzkf7irn2/3lxB4sZ/iZcrLOlXOuTQWm9hVkd6hgVscKCkMqZP9RwbmlFVxbXkHc0QoanZMcTwUPiyuo762ga2UF+a8qWP6mgvu1fHRu5GPZeR/3L/jY+LOPsXofkw0+bGK20YdTLEz2USxWpfioSvVRK93HIZOPnhYfCVYfI7J8mLN9WIt82O/6iCz28aDUx2uvjy/KfWyvU8nFhpV0WlXJ+NWVHN1VSdDuSpL3VfLpV5Xct1fyZy8/U7/2M+64H32cnx6KnysipcjP+Lt+LGJGsZ98EVXip0isLPVTKT4u8/NYbPX6eSF2lfupV+HnS9Hc56d1pZ/TItTvZ9A9P0kiVfUz64Efp1j00E+JCDzy8/Kxn7BqP6tf+bkvPn3t56mIfuPnjdhXK8C3tQO8UyfAMdGuboDzolu9AL+J/vUD3BTDGgQIbxjALKY1CjC/cYDlTQJUiEdNA2xqFqBK1Gke4KBo9naA91sGmNkqQFCHAGdE544BLoveIQGuiyGhAbQirFOAyZ0DzO0SwCVWdwvwafcAz4SxX4DpAwJcGxFgcViAN+HS1wkBds0KcGROgPYrA3y1XtreGOBAdIDfkwPkVQX4tfY9ugbf45bnHs9L7uFX77GjgUrvpipzg1U8Ylk7lXXtVf4QWzqo1IjdHVUahKh8LVqEqvwkgjupsrZU6dZZ5XcxoItKghjZVSVFTOymkiVmd1cpEEveUykTa3qoPBCbeqpUic97qfy7t0rzPio/iDN9Vbr0U+nXX+WmMA5QWThIRR2scuADlcPDVDqNUOkzUuWGGDpKRS/GjVYxi2ljVOxiQZjKXbFqrEpAfDJO5YnYHq7KeKnsQ6XJeJXvxLsTVE6KkIkql8S1CJUhk1S0wjRZZeoUlTwROVWlUKycplIp1k9X+VPsnanScrbKCdFjrsqgeSq5kSrzFqgsj1L5aKHK1kUq7yxVubBMZdIqlRzh+VDGcp1K4nqV8p0qL3bJGO5X2fy1jOn3KhFnZewvqly9qWJwqyRXqJTOuk9o9H2CDfc52/cB9UIf0ef0M/4P2uoGjw==</binary>
            </binaryDataArray>
            <binaryDataArray encodedLength="9296">
              <cvParam cvRef="MS" accession="MS:1000521" name="32-bit float" value=""/>
              <cvParam cvRef="MS" accession="MS:1000574" name="zlib compression" value=""/>
              <cvParam cvRef="MS" accession="MS:1000515" name="intensity array" value="" unitCvRef="MS" unitAccession="MS:1000131" unitName="number of counts"/>
              <binary>eJzdXT2oJctWblDBwOAoCgYGJ1B4gcEJDIVZfW5iYDCIocEBFQwnEEwbA5lAZMLhYVDhDQcDGQykw4vRw+AxiEFjdAODhxjcSOw6u77ur1avqlrVe5/j+IKi+/SuWrXWt75vde3+2WcYpjfDMMjwvNVN4vG13Y3DsKxbWbfvx8vf2+fGOE+Lcw7Jfs2H0lhPP5F2bNrmvG5/ssb3F4/D8C9r+6+1/dPawtp+e22/HPcTDhGToOx0YyL7uDh33C7J75qtQfk+pzak/MzJL2CgcRD6nHNQwkzPx/20/ezvGM/qz3dr+35tH9f2MF64FICfldcruGX6Lsf5rPgYd5GjX1acJY6xrVY+EbPWxKB81r7pfA6JPx6t1PTh9rkxR6uF5O/9mM8lKe77xBXUoJnzqDgIDDdOK6yiLeZuK/Zb8a+EvXcu+BsxiDH8sLZff7zoaV7bu3Qc9aOUs4FxSdg+15pxrz8ln5CnSfY8oAWjHjB/mNPan43fivNZn/GY7y3PjfwNND9itXJwLQ+434al7OeIWo2o2Tzw29kwdiauW/HqY4xvVSMVf3TdLOEMbtwn/j5QY+w2Tjdy7smpxgH8msh+IP9L8c/Uv4hhpcU57lJdkxTzgHVWJVfCPqYGHXJdy3wgfYGLQfW3/AfmT6nGvE9b1OJA3C5xLPaLY+Kaani8rKE+pZi5dsiYY65rQE3fOu5DfmXIa0enxtmfLDeGj716rfVv6SfrR5xYGvHyGI+PJSy0Hko2uaa07MDW3ZhznHHQ9aXmH7QiqcZM487JpcIZT86E5gpJJ5Hbcb37Ydzn5Tgs7nj5Ae4NKcdxLf2ztB74UdLWdylGoVqC+S0+sX3eD8Y4T2PbGC9qjvj3LHnN6sGjVK968Cwe6+DBVnfG4cBRl09y4eSHVB/nVGM/pPMB1md3yT7qJTTOda8ZL/NcjRvob2nY0zlYZD8HCLWWNsWYb/ucfXXm2atfXUM88WZ21/Z2vLSos2/p+7auWXquFh+h1UX29XygBqxhm3Hz+C409pk/KY7IPVzbiPUjpPqBawk879QxZylW9iP+fTfm3BHxYcc2S9su7Tv898yjP2/NMStbosYOsq9Jz8YDDkVePaX8PnN3zfkfrO1hbb+4ti/pfDKnOvQ29b8fid8dnIPvsX1I68d3STtviV/3Yx6jVZtKeh7S+Mjd31pj+P21/d7j5fvx92muKcUTsR7GfL0C/7j+uHmd+sdxXANC+hvn4SHNCx3OSsMcD9eau6RDnseqdYM6htqxSH7dZPPFsNHSGvrAf2AHDouyPdCc8B+1B9eQ9bytPIsccavxg2M7xCnt8bEvav3ndH7+NnHtU8rNQDmy8uqtMeAmMAOnA2nxbdp/GnduWP6XcrnxW+WJ/2YOZnx0amIbRzg/jHvuNY9rtq24MNYzztJzT0weTWjOZ7WhEztPf/Nz4l4gjFr87vHJqhNWfmKuYw3++7V9Wtu/r+2/1/ZL3wzDP6/bD4+Xz+M1zHjOmROfn8bj9YRrsSr13/gjl/ORJI1/Sfr6nM6BE+l6IL155tefoUbEGCWdBz+kOUPSNs5NqJVziVsN7QE/nF/BEdTPULAF3WL8LLT269SMVasP2mzYmlOfRfbzWFbzFEatPGg9M9cGOa4FQsO2p8H3eN6Ia+w/XNufpG3Uwfd0TsG1QGBu+euaV2m1NS7OF/knqz9/ubb/WdvvrHr9tW8u219Y23+sxz6v7W/W9mePl75fEm+FeHZNvZGUX6wRp4QL1qBPSSMbJ4kHXvtWXbRq2sD2KxierUG6zll15VrutWqVPsbYhJSL7Zr8uH9Xg06YazUfFuaz3p7AEXUuyH4t6W7cr1Hjb9ZyD7YlPnCTiu2Ny86YSj4BpyDH+XtstfZLnKzZHRLu79P3rD9+vDw38SHVt/id8mOqDTjfTZJf9z/YTw34TrJfXwnEI+Sdc9DDn2DEUh2T5oUWPiWu4d7VLPl5tsQhzX9w18pxjZvW5/o49BH9RB5wDxz41vQX/8Z9ef2dGb5rPVj84ngCjQUHtA+aF9omtI1nSZbkn76Ph20NS4yd0nWPX3nc2ye67gG7S7K5VGwyd7E/Ezc2DB01YaAYNN6aY6U8WnmxNC3ko1dHLd14/QyGz1qbbAsYgEfMp5pP0Bv6HfxS+XHXBy9OBc4Xx8LX9F3hmZOPl3Xjbz5evqd8SLUI1wSCHK/XWvx8xmvc70XPkq87WUMWFh5sajlEDhbZr0u1uMI4WvrWvrBeWDctn3vzHXG7H49zemy3dGn15/oy0PobdQafh0YsrKE4fko179tUT1FfN754eCv5VuusNK6WR46D9d/S3CB7bSlhoW1ZfNH1wKNdjAd2fD+lFis31Cs06MXDT8bditGKF/1F9vMs9BkxuKdrGJudAkdxbDHmZQ578KzpKeNchVMlfLJYDOxa+UU+8BydZ37gy7hbY0NquH4aEmYbB4wYqlipcQvZxzNIs+z3Y7xa0z4f8uwZM+b3g0Ty+wQaP8wDHEX883EtKeXKq9ESR4FfIL84z9om/J8cfbk/GuNewqBVA3g/m3/MMdZ+tHILjaJvkCNPSjZb2odPuDbxVq3boRlJWxNHugY8p79n2ddFqHvQz0Lbkl1Le7qfh3OithbnNBZCvm4YMMccWkZf8Jh90lzw2kTu79N1w3gPIN5/jtcU/zG192v73cfLc1Sf0rXxe6oNM+MoNg5m09iM+73w+1T7Poy59ljDLd0Da+2Hxoj7l/RY44jWaCkvFl+0/ibJnxsPkl9jKXGU+y5k527c742+T9g+jcc1fq3+sP8Z9wsxWbXAy8VSHtmfs/aqtYB89div9dF+PudzvNxb+/HafuObYfjztf3V2v50bX+0tl9d27+tn31c29vHy30J3If4nLQJnUJzWz468WBORpsPSdNR3/G5xU9pTsyPd6sG2bU+q7xo3ntwA+e3Y5SHrSZU8qH1K+RbTXNWExozqbHaRi1G2ID2DjpQ9oOouTu56uXnNnetr+T2eY5SHsyaIfk9yq01cBM1F/CJWC7J3sZ3sX0o5ZSxXsg/T03hz0T29chDqqVT0k+8vh7vw/0o6Tc+wxc1/3Hc78lhbKB4NFY1zkZfcF0DGgLfwX2+Psp88/Crp4a0Ptc1wTOm18eeenNosj/v+zHVuu/T+RL3Ox/G/bkeYGxpw+vv89hxf3cM98f4WqG+vh2884jaV7xYlB407tV4Em9R04AHah1aLy6D0BqHx0jbL/15iwPIm+al1R/xRL+ekn7xHMAi9OwD4VnzRdcQ1j22nJ9J2dE1oZQj9GUcTX5UbNe4a8XFmGbYNnwGXswb8AHYMi41Xy08qtww7J2pJdYxzQVvXRso5gOWjvzUcsZYQsf8XEtQnGFcejDXc+N+bJz3S1pXxvt68dwY75k8pBbr7vB4ecbr7bi/QxvHoeYI+Zn5W9EwdIrvk+/H/dlnPIOM58343nEQutbVyAPXoUNNopwKbfGuIfsXUm70mINNR86hHzG2OhZvzerhco03llbYdu9cQfJ1EP4GhtqGV1cl/bbywXhvx42+hz7O2hBkf/bq23HnMr7XD+PxuYyJsBDLP2c+US9m2dcrB8zfqDVtZR7tg8YZvvb4WbPf6jvznJ04DSp+IQw4ls0mxdYTo9W3x0fmxZDWvj+kFmsw6vB3434/G8928H1pnD9atYR15PGZjwfZ38mO1yXiPfb4LEg8Z8jj5d47/I3Hf5a+i71P9R7rtifyG3kBFr08Abc3zo+75nBuRT3HdWrkLKi5ud61eOXBr4R17ZhuZ/gXjy2MqeS+mDXxpJYHZbvV/5RWSJe1+Wq2gMmUeCFyfH47/v2W1hlejFBH5qQPfEfBeQHcBCcn2dcEQXIOl3LqygfFYdYC4ncLy9IcZ3zjsXpOzfWmHwbv9LgeXltaOKUPOfpk+Wk11MG7cX/vcFrb367tH9b214+Xa9E/Tvuxzsb3UvFeNN7L+EQ1Fut1rnUlXw7HTui4FBfGxH3cQ38a9+vaeK+W3398l/q9o3U59DF38JX1OUB7b/Lr9jiHzqQf5B/Nw3+hsfCN+c58atVCaw4Pjyz+enlc4n/PvJkdZwwlTHr0N0j+e0u4pss1ln0qxdWaDzV0Vm0i7gTa19zwcnVK+AfZrw1I0gTv4xyzXRcV4x4G4dDiXSt2aEgobsw/0Pd13I++G/ffEoGPE42Fr9j28ksoton47rWjOe/VBx9bxFiDkh9NbClfrD3mTStvPfpkHg/EmUn2nCF/8GvR8RDeNd/YP9bilqPK+BLuA9kBRhnmhCeOl/Ru4Qg7GlvmlVcvOs9WLeipDZr/vfWrxHuOt9cuc7f6GeVA54n5saj5xfDHEyPPa+WzhEuLK5684PtvXMP9dG3L2n5Y23+u7V/X9nePl/VcfA8oXnuNv8sQ133LuL/v+4HqqtZfr29Fvo/770x8Se0n4/7czztaS0L3s+Tv4Jawdfmpxpn9aY6t9ji4eTp/r9B0bbTm92hO1y3khmtshp2ly0aDVuM+6inX1e1z2dfmlu2ajnEc1zCxVsDz9dDC87xjvuY6xOeYZ/OdvmfgmQBwf6K1y5zmQY3CvCZW6hjGCtmYUhxxi/vZOKbrnys/FJ+V71bt6+FsUdcG33R/7/wD2dKxtfCu6UQkvy5ypkawriTlbxr3Z8Pwnfy7cX9ei+8BYBuSnaXApVYeoMcg+z1waAbff1ibIvn40pxaI1b+ezGzfNdzca5E1LOssp+n+J7cIMbzZYZ/eh7Nj0mN8/CDNY2GPOB9M5w/UddmOV7vW8j3FrZi+GXFNJG9xcl1fM58hJ+oU9H/bS3wZo+B86exrNURxg12ZuDg4BnGTkLP1Iy532yP5/XwuEeX3vG9OtL82myKstWwq3nBevHGybpgPkOns+zfIUs1QB9jH5gDgfzU/b25g63YHug6H/T4rD26dsLzWvWqFoP206u3jevkb4n7JZvZcbU/kF2snd6lGgrdbRwwYmfbzJNqvKqfFGyUcsYaFfINWw9PN3+ULe3zLGWfcHybV4as1oBH2zOg7G8BQ42H/tub87P9g9Oe5jbHMWO/wzeLLyVNc+5K8QAz8HdI67C47sL7MXGLdy3e0nXIgfQfEv5zZS7Mh7nepbVefGZKHi+/6xG/78fv8T+kdd+n5A+eB8H5E+sX1Bnmeg0/cBBrPDxDhbjwzBS+MwXJf48GvNzwMrjpyRs0gDkGyc+3E/dr6N3iq4efi+zaHRKmnMtBNYtjei5R/Xt1pzmteaPrj9c+1x7Y4jXYomxZ9cTCg3lX88fU5Qlcahq28PfYOevPLMdrWKJw8diHv+Ah+LTwOIV5jY+1/DFevXEPsvuxIPY3+3tMgfBYqK/lo4cniHuSvSYJXe/Y6hCN88S0YRP9onsX2zWhN8c1cg3rGict3nt01qsBzQtPnvW8rVj0/qDwscaBMyUf0RayxTn14q3rkcX31jjoGDY2jtA+/vbyrEtblWOYH89Rfxj390tYF9CErhHYlrDQ8QX6W+t4MOxnmHvxduazZK9WU1i77Jv2Xe97NNHDyZI9bUP7qPWC/Ogcol7VahNzYir00+NLtsy8pLEz+WjF0sKuNidzL8uvI281rK2+nuMWfw5N8rUh59LDM08eME8pn1teFfcPmm1oyuuvyRPHcSs/ev6m7oycVPNT8LvlG+qj1qX2oWQjqDmseFsc0Hlp6aoWF2Kw+lr5svTUqh0L4RUcPtfm0bnVreab/syTN7aL3OG7Ir9fBB7MDe6XOBHbIvlvMDNX4K+QL1ZuSrm4tua0bFj4e2qLmZMKhiUue2pLbX4ez1zz6E/j461VMde4ljQJPd+mOGn6kY6BLxNxaE6f6VrjaeAwtIp3IQLZxL6obS1e1j7j1KOT2KCvIPYYq3bBx1K8Vh1ZxJhDccOacyaMSv17uZnVKqeWvHYRl1dD+GyR3S+OjzlX046nIdfsn57PY4/97PXB4pNXR5PktTxihmdC4nFcg0NcFt9qPnFcGM9csXzWOjh8Juo+bbrWcj9SbZajHcvHzb90jTnafBr3+2jAZSK9uPKS+g7JBt4DxnVsvDep3+/Xvp3iQJo3iN2nNB654bl1DdG1qMotp++v2YLsz2vHexvx3b7Yvoz7b3DgeZZpzJ/nBq4z4WtpoFe7W87oeQq8J4Lntfj5xJkasHbXMcnXcKiRHAtzQXOR81+at8hP2efHMy7QLL+XPnXYtfSMmmbxVqh5cqVj92hQ53YhTOeKhtB3m4d8relN22CuWj5ntaKgW86xZUMfO5Ovqh4qcbbqGNsJwMPhK8f8rIdx/79fUYt4x/cd3ZcEZ6GliZqFXRMn2fUZW5xzeLw8b4ffssBvs+H9YlH3BRHzpulOnGNDTPwuDs6P0OodYRBEnds1Jwu80f4Mamxw5NyjxWv71bhv5dDD8VIONG+a89GcLbzO6hTjvHXTmg+aCrLzh/nq5eeGXeIfaw961Bgzhtkxikdozlrt68GUbXqOe/Okx7f0fOhD8epaH6iPrqfcV++X/OY5PfG18LT6nLF3RgsWp7Q2Wk2ov9a5zqnHn9a8lk0PxpZfVu3y2Gxpmfd7cMx0TPuH+QytDLIf78H+bA0t5aLaHNie5a+uAUGO/Wo+YX/L33isC3MDR64N8MmqL0LHRLUazvg8GDZrNaQXb0sDXv2erUO9Y6CNTDdv6s+iaW22jmdztbhTyJdl01sTzuJk9dPxxsbvCGq/ajh48nyIkbAo8crLMeb7Ivv37riP58Ix56Jy0YM/+kfdB9mfPQ8JswCbcozR0qTmjYWHB4tr8DvDJ419T1/OhR5b4tgs+/XEt/S9DC1+/o7ysNVO2heatxgHNeTWyiP+7sUA/mEcfM9y7tAS+33oa+ipZa9a+2S/Fr39RgXlALzX/LZqh8sPI2+wX7Jhxctx1+pUK3fazqz8ib6ixjDvJrHnY76U8DqjUev4THk5zNvBWx47U3zAIYjxDplD1yL5s8/aT9ZKL38Z02ccxrxeP6lzRDaGxtXmZm7q+DXntD68eb22/yD5u8+aezWt1PSQaeBNe7yXt5ZmPNq8JXa1WLgm4fnPiOu7dB0xyP7bVwtpRdeHEmezuRNf8XtgOPfh3skk+W/dTmQf+5p71dip76zGBsmvhTIWZ7HXHHwJ/nMeS3wLav6g+mst35KLt4izhGmPvaxuUf75PUscz3CVPXbvnFwvLR5pTgnZ39bz1nhHDjYtNHLawlEcc5kYGNzSPrTm5MY6vYZjvXy5BZ+9c9Z8GIz4wYeW74Ma0+sv8w81Y/OF8m354old5xq2Q+F4iwNap7outvAKpDGe7wxH2EapflzLPUtbL8ntWg6981u1EjlHPDpvVo5bvPbG76mPPTpr5euMfWsujZXe9vjS6heUrzi/LLS/jXHGI2psLeceX2t4lvTXm7/ePB1ikv7vkSXcYKNUO7UPLR0d/Ja8DrNG9T76T3ou5WcPdjqujQcdtnq1pXF6qbFn6omVU44RGM+KF6WxA/Wv6cKyU8K35fctsSiOU3yZRV2/k+O7ZJavtXpSyglrGzydC8cx1lsDRPlkbb22zmhR1Byah63m7VuLBfnT/MUxnVPgXovLw12Pf70c9n7uqWG6HnhjqHGrOgacHvfnIhfid5D82r/IPoeHo+xLoMZ+antB8eJa3vfktVQ3euc+M8Zrx8MjzYXphD/gAOoc5565WqqvXj8tDlv73vwNibPf4n2pdH0Tz/xn91mJm4hxljJ2pTqNehZkyNfBiuO9XLYw9uSvl29e387O6/X7VvH0NqHcYcvXzJ/rH13PQ41EXnWrxXFWJ9diqjVSy9W1eSqdH7S2W/y6Bhez0Zw4D2mNWdi26tCGGdUM1BJvHKL8uUm8Kt/MV0+urc+sY70+n2k8RysvvZo45QvVApwzOPcWtt75uLbwtpcTGU5kq3ZOO8ux4udODfDnvTHrvi99vmjFavl3pk6fzQHzJ/Iz1jo8o493NoPYHCtxtydvnnNhD5c959QZc9Lzr6V89LaXqG+MuzVX6dx0y/lfYow+vyyUH+TIjMuwbfHoVljwOVskv1+76DlS32D47eE61+FM3zIcriNhX4wxNdt6/BkOnznHfI1N88vLH+AeZP8OuaR3kvE/Sz6m75Sf8E7yuP+Pt0Xy319HnYV9rrklzWhuRhtCNvldq1nxxOKBl5uv0ay4b2HnFmM13nfpOSluOH8+qHfmtG5amuXajroXxHftqxeL19ap1txLnDvP+tKDRen8fCu/WjXpmnMe/BbHHDU9tOb15PaW+LltpdjxW+mozYwLtOvBWZ+/vbW1hqs+578mjrewy/7j3BRwDE3xpIUd6qLm7ku2l9L4/4d2hr/XcOlrwflr8eMWudPrPb0e1Pu6vSb/Pefjs5xsneteigetGl6L0fJZ5/Ml83CWY3p877rqNTj2NbWST1I4T+pxOC9ec078v8LFWudoDon6vGbj2rhLf1v+LMT3Wj3lz601TTw2qxgsuy/NO70OA/+E9lt5ZE6W7N7KfwtnjeGtMLJyIVKOKTtGY7HFWtjKb9FvZYM5cyv+fy1tw8XAyLOOtM5Nt/TvpXF7Kd0zrqU668H0pfA8Y/cwpqCtl/S7d8yQ6mkQutZA70JiO9PxhcZxbEH2WnSrOHVt4zUG++CtiS/B5zP6fo161zPH11p/X7Ndg0Evr2pz3XrtcCs8buWLWbuVjlnjpfOo5U+2PiQboubqid1znj/Dh2vro2dsc014Q3544+7pd8um8eb9WdXvWj3nzwLx9UxetT8vsTa4NYa35NDPVVO5ey2O32rNcfa8o+srNIH1Y/w77m//7xU1Ou3PRq0Hfofa7fBPc3SzrX7rgP0IdDwbI7m9M2u918j5tb5s4x24onn5feb82crprfu/dH6u7cf9S7HdYr3/0njdOi+W1pmXvTX4rF/muCti1PZQQ7G+XdT+JMf/34t6VqplPBdw6sELdX6R/bfA9P/y5hq+2VZ1FluLz7rfS+RyUHHgN/nu1PNy9+q6CMcRUnzAxMLdyikfK57nUr9AuX5Iz3d9Tr/t/4me73ub/veApH7v6Xf3kRtuiIX/rwbnhXNpccnCm/PG3MD/CMBvbIHXjAfzl3mc6Ulz6ue4na3zZ2rZS9Rl0blrNF0LSvs99qBb5jC4zRzX9XE7Rny2fDTnfLPrdhhzzeFv5i9rXYz5nvvR1tKgzkFLp6+tH44NtQf/d5JrbKwZMu44oV7guWW8P8H1aKF9i0MHTqrjJf5utskX/H7rA/mlzxnIL/iFOst805xH/5k4Z8Vwa73W2/8CUUvXtA==</binary>
            </binaryDataArray>
          </binaryDataArrayList>
        </spectrum>
        <spectrum index="5" id="sample=10 period=1 cycle=2 experiment=3" defaultArrayLength="3603">
          <cvParam cvRef="MS" accession="MS:1000511" name="ms level" value="2"/>
          <cvParam cvRef="MS" accession="MS:1000580" name="MSn spectrum" value=""/>
          <cvParam cvRef="MS" accession="MS:1000130" name="positive scan" value=""/>
          <cvParam cvRef="MS" accession="MS:1000128" name="profile spectrum" value=""/>
          <cvParam cvRef="MS" accession="MS:1000505" name="base peak intensity" value="38.0" unitCvRef="MS" unitAccession="MS:1000131" unitName="number of counts"/>
          <cvParam cvRef="MS" accession="MS:1000504" name="base peak m/z" value="254.12948935222" unitCvRef="MS" unitAccession="MS:1000040" unitName="m/z"/>
          <cvParam cvRef="MS" accession="MS:1000285" name="total ion current" value="104.0" unitCvRef="MS" unitAccession="MS:1000131" unitName="number of counts"/>
          <scanList count="1">
            <cvParam cvRef="MS" accession="MS:1000795" name="no combination" value=""/>
            <scan>
              <cvParam cvRef="MS" accession="MS:1000016" name="scan start time" value="4.344883333333" unitCvRef="UO" unitAccession="UO:0000031" unitName="minute"/>
              <scanWindowList count="1">
                <scanWindow>
                  <cvParam cvRef="MS" accession="MS:1000501" name="scan window lower limit" value="100" unitCvRef="MS" unitAccession="MS:1000040" unitName="m/z"/>
                  <cvParam cvRef="MS" accession="MS:1000500" name="scan window upper limit" value="2000" unitCvRef="MS" unitAccession="MS:1000040" unitName="m/z"/>
                </scanWindow>
              </scanWindowList>
            </scan>
          </scanList>
          <precursorList count="1">
            <precursor>
              <selectedIonList count="1">
                <selectedIon>
                  <cvParam cvRef="MS" accession="MS:1000744" name="selected ion m/z" value="842.477233057988" unitCvRef="MS" unitAccession="MS:1000040" unitName="m/z"/>
                </selectedIon>
              </selectedIonList>
              <activation>
                <cvParam cvRef="MS" accession="MS:1000133" name="collision-induced dissociation" value=""/>
              </activation>
            </precursor>
          </precursorList>
          <binaryDataArrayList count="2">
            <binaryDataArray encodedLength="16488">
              <cvParam cvRef="MS" accession="MS:1000521" name="32-bit float" value=""/>
              <cvParam cvRef="MS" accession="MS:1000574" name="zlib compression" value=""/>
              <cvParam cvRef="MS" accession="MS:1000514" name="m/z array" value="" unitCvRef="MS" unitAccession="MS:1000040" unitName="m/z"/>
[truncated: 476,063 more chars]
