# Supplementary material for: Genomic and proteomic characterization of SuMu, a Mu-like bacteriophage infecting Haemophilus parasuis
Source: BMC Genomics. 2012 Jul 23;13:331. doi: 10.1186/1471-2164-13-331 (PMC3447690; doi:10.1186/1471-2164-13-331)
Supplement: Additional file 10 — P12.mzML EGT81757, Prophage integrase, H. haemolyticus M21639. [file 1471-2164-13-331-S10.zip › 1471-2164-13-331-S10.zip.out]

<?xml version="1.0" encoding="ISO-8859-1"?>
<indexedmzML xmlns="http://psi.hupo.org/ms/mzml" xmlns:xsi="http://www.w3.org/2001/XMLSchema-instance" xsi:schemaLocation="http://psi.hupo.org/ms/mzml http://psidev.info/files/ms/mzML/xsd/mzML1.1.1_idx.xsd">
  <mzML xmlns="http://psi.hupo.org/ms/mzml" xmlns:xsi="http://www.w3.org/2001/XMLSchema-instance" xsi:schemaLocation="http://psi.hupo.org/ms/mzml http://psidev.info/files/ms/mzML/xsd/mzML1.1.0.xsd" id="081007Emilie-080807-12, P12" version="1.1.0">
    <cvList count="2">
      <cv id="MS" fullName="Proteomics Standards Initiative Mass Spectrometry Ontology" version="3.18.0" URI="http://psidev.cvs.sourceforge.net/*checkout*/psidev/psi/psi-ms/mzML/controlledVocabulary/psi-ms.obo"/>
      <cv id="UO" fullName="Unit Ontology" version="12:10:2011" URI="http://obo.cvs.sourceforge.net/*checkout*/obo/obo/ontology/phenotype/unit.obo"/>
    </cvList>
    <fileDescription>
      <fileContent>
        <cvParam cvRef="MS" accession="MS:1000579" name="MS1 spectrum" value=""/>
        <cvParam cvRef="MS" accession="MS:1000580" name="MSn spectrum" value=""/>
      </fileContent>
      <sourceFileList count="1">
        <sourceFile id="WIFF" name="081007Emilie.wiff" location="file://C:/Documents and Settings/ezehr/Desktop/wiff files">
          <cvParam cvRef="MS" accession="MS:1000770" name="WIFF nativeID format" value=""/>
          <cvParam cvRef="MS" accession="MS:1000562" name="ABI WIFF file" value=""/>
          <cvParam cvRef="MS" accession="MS:1000569" name="SHA-1" value="52731191d04f9d4f8dc646854266c78a04905c6b"/>
        </sourceFile>
      </sourceFileList>
    </fileDescription>
    <softwareList count="2">
      <software id="Analyst" version="unknown">
        <cvParam cvRef="MS" accession="MS:1000551" name="Analyst" value=""/>
      </software>
      <software id="pwiz_Reader_ABI" version="3.0.3324">
        <cvParam cvRef="MS" accession="MS:1000615" name="ProteoWizard" value=""/>
      </software>
    </softwareList>
    <instrumentConfigurationList count="1">
      <instrumentConfiguration id="IC1">
        <cvParam cvRef="MS" accession="MS:1000495" name="Applied Biosystems instrument model" value=""/>
        <softwareRef ref="Analyst"/>
      </instrumentConfiguration>
    </instrumentConfigurationList>
    <dataProcessingList count="1">
      <dataProcessing id="pwiz_Reader_ABI_conversion">
        <processingMethod order="0" softwareRef="pwiz_Reader_ABI">
          <cvParam cvRef="MS" accession="MS:1000544" name="Conversion to mzML" value=""/>
        </processingMethod>
      </dataProcessing>
    </dataProcessingList>
    <run id="_x0030_81007Emilie-080807-12_x002c__x0020_P12" defaultInstrumentConfigurationRef="IC1" startTimeStamp="2007-08-10T18:47:24Z" defaultSourceFileRef="WIFF">
      <spectrumList count="18">
        <spectrum index="0" id="sample=12 period=1 cycle=1 experiment=1" defaultArrayLength="13721">
          <cvParam cvRef="MS" accession="MS:1000511" name="ms level" value="1"/>
          <cvParam cvRef="MS" accession="MS:1000579" name="MS1 spectrum" value=""/>
          <cvParam cvRef="MS" accession="MS:1000130" name="positive scan" value=""/>
          <cvParam cvRef="MS" accession="MS:1000128" name="profile spectrum" value=""/>
          <cvParam cvRef="MS" accession="MS:1000505" name="base peak intensity" value="33.0" unitCvRef="MS" unitAccession="MS:1000131" unitName="number of counts"/>
          <cvParam cvRef="MS" accession="MS:1000504" name="base peak m/z" value="650.026628354592" unitCvRef="MS" unitAccession="MS:1000040" unitName="m/z"/>
          <cvParam cvRef="MS" accession="MS:1000285" name="total ion current" value="6807.0" unitCvRef="MS" unitAccession="MS:1000131" unitName="number of counts"/>
          <scanList count="1">
            <cvParam cvRef="MS" accession="MS:1000795" name="no combination" value=""/>
            <scan>
              <cvParam cvRef="MS" accession="MS:1000016" name="scan start time" value="0.167366666667" unitCvRef="UO" unitAccession="UO:0000031" unitName="minute"/>
              <scanWindowList count="1">
                <scanWindow>
                  <cvParam cvRef="MS" accession="MS:1000501" name="scan window lower limit" value="500" unitCvRef="MS" unitAccession="MS:1000040" unitName="m/z"/>
                  <cvParam cvRef="MS" accession="MS:1000500" name="scan window upper limit" value="2000" unitCvRef="MS" unitAccession="MS:1000040" unitName="m/z"/>
                </scanWindow>
              </scanWindowList>
            </scan>
          </scanList>
          <binaryDataArrayList count="2">
            <binaryDataArray encodedLength="56448">
              <cvParam cvRef="MS" accession="MS:1000521" name="32-bit float" value=""/>
              <cvParam cvRef="MS" accession="MS:1000574" name="zlib compression" value=""/>
              <cvParam cvRef="MS" accession="MS:1000514" name="m/z array" value="" unitCvRef="MS" unitAccession="MS:1000040" unitName="m/z"/>
              <binary>eJwM12V8U2cbwOF6G3dtmrapuxfmQP4MKXWDIhM25m7McK97sQFzeTc25gKDAQNK3Sg2GHNnyob1vT9cv+Sc89z2pE3OSTSe995iOe99y3HeeznsvNcQft47PvK8939x573Xp5/3nrj+vHfJE+e9p2rPe1OaznsnNp/3Ptl23lvfft57aMN578mN571nN533XrftvLfk2fPe2hfOe7e+eN7726vnvVfvPO/9XHnB+6v6gtdPe8Fr0V3wFhsveG8xXfDWWC5437Fd8B60X/Aed1zw+rsueBdEXvA+4bngrYu64P09/oI3MPGCd1b9Be9/7Re82vUXvJ4NF7y5Gy94H3zmgvdu1UVvi+ait19/0bvWedG7OfSi1z/yotfmuejtTbrozb5Nzq2+6N2x5qI3oPai11F30ZtSf9E7qeGid0nzRW9ry0Xvdx0XvfqNF71Xbr7onb/lordm20Xvu89d9J564aJ35NhF7/hfLnoXqy55W9SXvK9oLnl3aS95B3WXvN/rL3mvslzy3mq75H3Cfsn7vPOS91/3Ja864pI3MvKSN9dzybsl7pJ3TsYlb+DaS17nukteai55q2ovee+ru+RdUX/Ju77hkveNxkvevU2XvP5tl7z29kveZZsueds3X/IueeWS9/Yf5NVw2Ttiuez9yXrZ62u/7LU6LnuTnJe9E0Mve+8Ou+xd6r7s/SXqstcee9m78YrL3gcbL3sPtV72/tV+2atcf9kbseGyN2fjZW/epsveD7Zd9u4KHvMOhYx5f1SMeW90jXkfDRvz1rjHvM+Gj3k/iBjzfu0Z87YkjXkNt4x5A9aOedfVj3nfaxzz6trGvFd3jHm/+t+YN/bNMe81b0ncnjFv3pEx75SLY975wT78KkKVPrwo5ml8eETrQ4rBB4w+LIn0YeX1Plw7zYdD4vR0H87l+bBshg9vFvhwoNCHv4p9aCv1wVPmw75yH4oqJPYJH2at9sG0zofEah/eFRNrfOgSM2t9+ErcV+fDBbGq3gdjgw+bxYQmHw6Lla0+fLlFah704d9OH1Yc9mFjlw9x3T7sEOW9cl3c0yfX+n3QD/iwScQN+vC2uG7Ih05RMezDGXHPiA//CcOorBPf/+dDhr8vv6p8eVztS6PGlzCtLzk6X3aLUb0vtxh8edLoS7DJl2YRbvalwOrLMfHCNb7cPsOXv8T2Ql8OFPlyV4kvy0t9qaz0JWOFL7+sktyrJe9aiav2ZUGNL211vnjqZX2DL6WNsr7Zl60bfJn9ji/unb78uduXL/f78v4hX7ydvvSK2Yd98en2pUbYe6S2yOj1ZacY6fPl5n6ZQ4wb9uXEiC8/K/14XOVHk9qPVzV+LDX4sd7ox3VmPwLD/Ei43o/eKX48PM0P3+l+1IqsGX58Kkbz/bi1wI/fxZvFfhwq8aO81I97y/y4IFaX+7HsRj/+WOVH5zo/Kqv9+EpY6/x4VnxS78fUBj+ebPJjzkt+7NrjR/t+P9763I9rDvhx6ZAfzx32Y2eXH/N7/Dgrnu71Q9HnR5s4NODH/UN+XBQjo3LuuB9Xn5SYL2WGYH/eDvFngsKfLjFL6U+t2h+nxp+XxDGdP3/p/WVef+JN/sy2+PO92Ovw56TTn8em+BMw1Z9G4Z7mz2ti/HR/9ouSPH9Oibtn+POfWJ3vz7YCfz4u9GdqkT/D4qkSf6LK/HlTVFZIjRtk7W3+5K3y54/V/ixe449mrT9x6/yZWO1Pj5hTI7kbJW+TP+fF6mZ/Ulv9mdbmz9kD/sR0+rNDdB+WXrv8eaTbn1d7JaZfch7x51JwAC8oAshSBnBcFcAz2gCSdQF8KK7XB3CTIQClKYAYcwDXWQJ4xBbAa44ASkMDePrqAN6+NoCcaQH8lxfAqhkBmPMDSCsI4BMxWhjAn0UBaEsCeL9U4uYGUHZDAEtXBrB5VQC/rZXc1QHE1kgeMbE2gF4xty6AH0VQQwDNIrIxgO1iZnMA9a0BXFofgP6Q5BAfdgYwfDiA+V0BnBWLugNQ9wQQ3xvAe8LbF0C/uKE/gF9Ez3AAgaMB/KAIJFAVSLOIVAeyXVyjCeSw+E4bSKM+kCuNgRwUFaZAfCyBuKyBvCrG2wLZlhbI2esDeW9aIDfmBaLKD2S9iCsIpL8wkBuKAnmyOJBJZYHMKw/kZ/FERSDtlYH0zgqU765AHl0TSMBaqVsdyPc18r4ukCaxvV7ONUgvoqpRzjdLjy1yrlVi2gPZsSOQgc8CUXcGslEMdQUyvzuQ38XinkAS+wL5UEzpD2TpYCCbhwKZNhJI9q+BPHg+kMcVQQQrg2gTb6uCmKgOok/8oglCqQuiQ8Tpg3hX3GQM4jex0RzEB5YgPnYGsTchiPcmBrGEIDZPDmLGjCCOizvzg/hXrC4IwlIYxKniIO4pCeKicJQFsb88iDMVQfjMDCJsVhDfzg7ikTlBaNdKHpG0LoiPxGh1ECtqg9hWF0R6fRCfipMNQdzVGMR5sbYpCHtzEH7vBKHZFcS6A5L7UBC+XUGEdwdxuCeIhX0yX38QMQNBeAeDuHFI5hCLhoPYNBLEP0elty+CeOW05PAN5rmgYE6FBHOvIpgaZTBXqoM5JGZqgvlOPKoNJlAXTIvYoQ9moiGYPnHEGsxoQjArk4L58fpgHp8SLH8TwUyeHsyQmJ8XzB9i6YxgdhUEc6IwmLuLgrkgKsqC8a+Q9XcGE7kqmN7VwcxbE4x6XTAbxUfVwUyrCeaoWFUXjLU+mBdEdkMw+8SZxmAebArGtzmY8JZgpm4I5raN8v7ZYJ58IRifnXJun5zbL/GfS+wBiT0osaL0kMR2BtN4OJjruoPpEU/3Ss3+YO4YDCZ3JJj9YscxmfN4MJv9Q0gOCOHOoBDOi1dCQhivCOGgqFSG8J14VBVCjCaEdwXaEIbEfF0If4pl+hCMhhCeFUWmEE6L+8whjAm3NYSf7SGonCEkhoZwR1gI/4o1bom5LoR514fw9JQQPpkWwonpIdyVF0L1jBCc+SG8Kq4sCOGQ+KEwhPdLQphSGsKCshAsFSHsrwzh7dkhTJoTgu3REF4SpsUhTFwZwu61IZxaJ31USx+ivkZ6qQ2hp05q1ofwq9A0hrBZpDSFsFNcbAnB1RbCrG0y96shnNkvuQ+FMCCMXSFkdodQ0hPCg70h+PaF0Cgi+0N4S/QPhPD7YAiG4RC2iT0jIXx5RN6fDcEbomC+QsGf4nmVgq81Ch7WKuTvTUG0XsE7YrJBwbC41ahgpUnBt1YFj9oUvOdQcC5Uwe3RCl6JVXBVuoLd1yiYOElBv8i8XsFDUxUETJN84p3pkidPwd8zJE++AkuBgooiBd+Jx4oVBJcoaBdrKxR0zlQQdqPUeFDBluUKilYqeGCVAt/VCprEjjUKvGsVDIq/1ikw1yjIqVWwX1TUSb56ydWgIL5RwdQmBUfFHc0K1rUoeKpDgWa9gobNCiKeUfCmuHmrgn3PySyvKCj/SMH7O2Xtblm3X8Gnnys4fUDB/QcV+BxS0CgiOxVMOiz1xfwu6UGs6JaZehRyH6Mgt1fB56KyT+YTC/sVhAwoWC8SBhV8JKYPKbhrWMFFUTMi8x5R8LooOSl7dkpBkJ+SOwKVXB2i5FeFEp1KyVaRoVayR5RolJwRD2mVBOiU8pkpidEreU8cMSi5zajkX7HWpMRhVvKquMqiZI5VydM2JV86lTwQquRQmpKXr1Ly0zVKPCgZnqykc5ocT1eimaEkNV/Jp6KoQMlp8UChEr8iJc0iqljJO2JyiZIRsaBUyTlxZYWSnyuljxuUzFqmRLVCySZxepXErJUYMbJOSVedkrn1ShY3yGyNMluTktJmJY+0KGlrVRLXpuSuDiXuDUq2i76NSm7apKTpRSWX3pPcu5Q8uFf26YCS88J1SMmNh5Us61Ji6laS06Pkc1HZq+R7oexXslEkDyjZKQoGlZwS9w8p8R2WvkakryNKrjmu5LWflGSdVfLd7/L+olIeG1Ts91XhF6LieqWK21UqqtUqXBoV12pV9IobdSp+F8v1KswGFS+IXKOKA2KmScUP4kmzCrVFxWaRalXxqfjSpuIhu4pWh4pYp4pjoSouulSsjFRxRZSKv69XYZ+qYu50FYvzVBhmqHhW7MtXUVGg4juxsFDFxiIVycUqdorCEhWnxQOlKlrKVMSUq5hSoeKomFClYtUcFdtuUrHhVhUFt8n1O1U8/riKiOUqnKtVvCZ+Xyv916g4KGbVqvhJaOpVbBHpDSo+E6WNKh5tUhHcrGK9SGxR8bH4olWFb7vUXK/izg0qLgj3Jqm7RcUrW1U897zsw8sy2/sSv09i90sPnSqmHpb5RV239NKj4i0x1KtiQZ+Kc2Jtv/Q3oOJ/ondQ9nxIxR9ixbCK8UdUdAr9MRUffSX5L0jeMdkDPzWXg9REhqjlXlvNZIWa25Vq/hPVKjVhajUTNGoGxHytmr+FXa/mVdFtUPO7Uc0yk5pxFjWzrWq+d6rZHaZmKFXN5olqCqeo+VI8OFUt33dq2kRenproAjVTC9XcVaTmkthRooZSNSOiulzN9go1EyvV/K9KTe9sNSvnqrHNU3P2RjWp96lJekhNzJNq7n5aelujZs06WVut5toaWS9uqlXzp1hZp+aVejVXNai5oVHN8iY1LzWrGd+i5tdWNcZ2Nc+Ln9erWbRBzacvq2n4WE3EbjWDh9Sc61Sz9rCa0C41r4vrumUPetSs7lXj6FNzTb/UEzcNSD1hH1LLPa2aG0fU/CHOHlOj/17Nd/+oSbukJiRAQ0iIhiKlhvVqDUkaDTtFkF5Dh0g0yLH4xKLhQZuGQLuGuBgN98dpiL1Gw4lrNTRP1eA7Q17FB/ka7iuU4yINLSK2WM6J6SUaTor7SuVcuYa8CjkW91Vq8JsjOedq+PAmDf63Sy+LNJSs0vC1UKzRkLpWQ+k6DY9Va0ir1bBHlNVpeLxeQ3qjhs/Ed00anmjWoG7R8IzIaNXQ866GiXs0nP9cQ2SXhuu7NRwVl3s0NPZqiOrTcM+Ahpgh6W9Y+hEfjWpIOCH7cFpqfqPB5a+lJkhLeLCWHYIQLUfEnQotF0W9UotHpeUdMUWt5Zi4W6NlTDRptcTotLwvpuu1nBT3GbT4GbW0ijiTlo9EvlnLafGgRUuHVUuRXcsjDi0poVq2ebS8lKilbaKWT6/XopymZbNIn66lIk/LD0KbL+tEdoGWA2JWoZafxeIiLcZiLS+I8SVaOsXcUi1nxfIyLdZyLa+Iqyq09IibKrX8JZyztPw7W8vIPC3tt2tJvEPmXC5zrtDyrmhZLb2vkd5F/lotp8SD67QEVkv/IqlGyy5RXCv91ku/Ym+D9Nso/YqnmrTomrU8K3JatMxu1fKLWNKmZeUGLddu0jL1eanxkpYPPtPywD6Zt1OLvlvLc+JQj5Y5vVp+E8v6pP8B6V/cNKjlb7FmSEvosJbzR7REHJXP5ZiW2JNa5gfq2B6sYyREJ5+bjiiVDn+tjgSdjkK9jkcNOhRGHZtEmknHXvGDWYfeqiPXpmO5Q4c3XMfLyOs0ySOiZ+iYnq/jC/FAgY6AQh0dIqlIxy5RUqxjYYmOLaU6ZpXr5DlPx4uVUnulxK3ScVI8sFri1kicSFqr49t1OjQ1OraK7FodB0RVnY5fxdJ6HZYG6UFc3ahjfpOOf8S6Zh0xHTpmrNfx0AYdf+zVceGAjrqDOjyHdLwrpnVKPRHQJXW6dXwqSnqkVp+ObSK7X8fsAR2/ieWDOqxDOq4Z1nHriA7f4zriFHo2q/VkaPQs0ekx6fW8JK4y6OkRYWY9b4nJFj13W/XE2/V8LMJmyHkxOV/PqPAp1NMiior1fCUeK9GjKtUzMFNPbZWe72/Us32BniO36QlYqCdrjZ4D4re1egZr9Fyo1VNfp+f9ej3BTXo2imMb9bRv1pP+gZ5F+6WfA3puPqjnvi49/t1yTXzao6e0V89TfXr0/XqeF+MH9Nw4qOcvsWZIzz1H9LSO6kk4qif3pJ7DojDIIM8xBhxqAyMaA3dqDVwWcXoDXxkMLDQaUJsMbBXZZgOHxFyLgZVWA2/YDEyyG8gJN5B8tYFpGDBPN3BNnoF+sWCGgfOiLt9AVIGB90VeoYHT4uEiA4piA5tFRomBz0VVqYFfxfIyA7ZyA6+JCRUGhkTjTAOxswwUVkk/cwwULTNweKWB9mqpXWNgtyivNfCDWFRn4KV6g/wOGegTtzQa+E94mg28J/JapH6rgZA2qS8+b5faHQaOvygxn8peHDJwpNPA3YcNJHQbKO0x8FSvAX2fgRfElf0GIocMvCumDxs4JTYfkTyjMsuPBn77yYApyMgZlZFtGiM5WiM36Iys0RsJMxjZIaYYjdxvMrLBbGSvxcgvViN3OI1cFp+4jDzpNhJxtZGMCUY+F9fmGRkUt80wclHEFhj5WDxRZERbbOQ5Mb7ESLe4udRITZmRUxVG5lYZib7XyOaFRjoWGxlbaWTXaiP91UYaao3E1Bn5SBTWG/laaBsllxjfJHmajZwTka1G3hOn24xs6TCy9BUj0/cZeWS/zHTIiLvTyNti6mEjD3YZ2dRt5ECPUb7HjPwu3uw3MnlA5h00EjhkJG3YyKwR6ee4kc9OGBk5baT4D6nrZyIqyIRGYeJZcU5lokZtwqMx8b74UmviMZ0Jtd7ENpFrMNElbjKa+EdUm0xEmk28J/IsJk6LR60mVDZZazex1W3ihggTf4tD2SYUE02cut7Ew1NMKKfKtekmwmeYeFcoC01sETlFJm4slhixrsRERKlcF3llJh4pl9wVklf8M1NqV0lt8eVsE/ErTEysNzEi7m4w4dtool181mSistnEL2JZiwl7qwlvm4mjIqDDxHrx2wYTbfvlXKeJew/L+S45L9K6TewXZ3tMrOo1Edpn4i0xpd/ECfHggInNgyayhkwcFPOGTfwlwo+Y+PeEiQZ/My8Hm7k2xMyYwsxulZmf1WaWaszYtGa8OjOjIsBgZoPYbzSzymzmIZuZzyaZmXy9maxpZg6KedPNnMk3oyk0c0WRmV5xodhMY4mZuFIzn4jvy8yYK8y8KlKqzPxbbeajWjNP1ZsxNkgv4tpGM3c2mfFplhotZma2mlnRZsbZbuZNcX2HmWc2mHlpmxx/aObcLjMrD5l5q9PMlMNmcnvM3NwruUVdn5nofjPfDZh5etDMdcNm7h4xM/uomZY/ZF6thZ91FnkusuAwWNguJhstnBAPmiw8Y7aQY7Fwk9VCtN3C004LE1wWkgos/FpoIbTYwiOlFraVWegpt3ChwsKumRaWVlkYXWBh72oLZ9dYWLXWwulqC8/XWriyzkK/uK3ewmXR0iD5Gi3sESubLexosXCq1cJz7Rb6OixcWm+heYOFxI0WKjdJvYMWrui0sOCwxHTLuR7pRazslX76JF5M7Zcc4tEBC+pBySX6hqTmsNQULSMWfhu18PYxC1VnLJzzsfKxn1Xuja10KazMV1rZpbbyk8bKMq0Vh84q93NWHjZYURmt9JqsLDBb2WO18qvNisthZZrTymlxVZiVe+Kt/Dzeyt6JVl6eYmXDdCsH86z8M8NKbb5VvvutfCSKC618L14vtkKJlQdLpYcyK93lVpoqrSTMtLJjtpXDd1t5apEV02IrzrVWHq22yj2DlefFVbVWBoRvvZUOkdZgZW6jlb+Ep9nKh+K7FisPdFg5s99KQKeVzMNW6rutxPZYKeuVXsXyPsndb+UtMXXAinbIyp0jkveIlfXiwKiVmmNWtn9hpVllI1Ft4zMxS2NjtdbGezob+Xob3wiT0cZRk437zTa2WGw0223cmWfDb4aN9SI938YNBTbOibpCGzFFNnaKsmIbP4svy2yMVNq4Z6a8X2RDv8RG0HIbXStsrFlrI2KdjffFt9U2FtXYeL3WBnU2ToiH6m2oGmw8K65stNEv7miy4dtso0McaJHarTb+EXVtUq/DxvL1NkI32Hh8k5zbK/3ss/H2ARtnDtp4pdPGxMMyS5eNkG6ZR4zrsdErFvTauCza+myk9NvYL/4asFEzaCN6yMbHonTYxrIRG28dsbHwqMxyzMaoys79ajshGjtbxDitndt0di6LNr2dVIOdeUY7f4tak50Ys52dosxi52exwmonz27nSYedGz12VsfaiZ1iZ5eomGrnV+GebuebPDuWfDuTC+ycFI8U2nm+yM7VxXaGxN0ldgJK7WSX2UmqtBNVZedjMX2enQdvtjN1hZ2XV9mZsNpO3zo7HTV2DtZKzTo7/4qGejvxDXZmNtqJaLZT1GLne/Fmm53T7XYWdkj8ejt3PGPnue12ej+3M3ZA4jslXpzttrOmx05kr53iPjs/iKX9dhwD0sOgnTPiiSE7xmE7k0bsHBeDR6XfE9LbD3aUAQ72qxzMVTuo0ziI1TpYrXcQYXDwgSgyOvheTLc4OCOesDow2hw873Rwj8tBrttBj5g8xYF2moP78xzcWeDglmIHF0VLiYOUUqkh5pU5WDPTwY9VDpbPdnDfEgfBSx1sFeOXOegXdyx34LfCwQaRudIh92MO5q+SPKsdnFvrwFPn4GPxc72DFQ0OwhodvCsKmhwsbnZga3HwZauDx9ukz3YHr4qH1zvQbHBw7Ubp61kHnbsl5x7J+Zn0tVf62uegfr+DuM8d7BbrDkqNQw7KOh38IlYeduDukn3odrCkx8GOXgdP9Tt4fcDBF4MOdMMOrj4q+3HMQdBxB75fyP795GDogoM5IU7Wqp1yv+Fkpc6JW+/kPVFocPK9WGp04jA5yTM7+Vo8bXEyxebE63TycKiTJ69xopjiJHC6k64CJ7cWOrks2oucpBc7OSRuLnHSUuokuczJfjGv3Mk58Vmlk79mOompcnJhiZO9K538sdZJ9TonO6udVNQ4+U1E1jnlfs1Jab302CA9NjopanLygwhtcfKOWNzmxN7uZHqHk6/EU+ud3P2ak8q9Tj48KHGdsr7LybJuJ64eJ++Kgl4n34klfU529DuZMeDkG7Fo0IltyMm0YSdnxFMjTkzHnAx/52SWIpTf1aGs04QSpQ1lp6jQhbJWH0qZMZTVplAizKHyPxyK2xZKYWgoP4hlrlCcEaH8Ly0U9bWh3O8N5b7rQwmeHspWcWVeqNzrhnJFQSgD4q7CUAKLQhlfHEq/CCgNZbPILQvljvJQ/CtCyakM5faZofjNCmXDnFD2LQqlcYm8Lg0lcUUoc1eG8o9IWB3K32tCqV8bSvy6UGZXy2ttKHvEX3Wh1NXLcYMci78a5bgplLhmORa720Kpag+ltkPerw+lZmMon24K5Y/Nsg8fy/w7Q4neLe87ZU8Oh1LZLe/Frt5QqvvldSCUmYPyfiiUmGF5PRLKf0EukkNc/Kdw0ax0kap10ap3cdDg4qLRRZrZJc9cLuZbXFwS6TYXneKS3cVhp4tbQl10uFx0hbl4ZZoL8l0YCl28JiYXuTglHi92YSpxMaXUxWlhLncxtcLFGfFUpYunq1zkzXHxjfj+ZheNi6SHFVJ7pYusahcba1301rnY3OBiXKNLfmNc3NXkIrDZxRZxRYuLQXFPq4vgNhfbhGK9i2s2uDgiHnrGxfGtLv7Y5eL8ARdth12Mdbvo7nVxW5+LTf0ucgdc3DnoImDIxfhhyXHExVWjLobF88dcqE+6mHdR+vIJ4xa/MAaVYQSrw+SZNYz7tWGodGFcpw+Te5YwtMYwJpnCOCkeM4dhsITxmjhtDcNsD2OaI4yvhD00jB1ihiuM/twwXNPDKM4L4ycRkR/GR6K8IIzfxNrCMGYWh/GnqC0J47PSMM6VhZFUEcaNlWFcEFlzwhhbEsZL68KYWC01a8O4vi4MS0MYb4rpjWF8IxY3hfFDSxgrWsNwt4XxoShtD2NNRxhxm8Jo2BWGz74wlJ0yT1cYr3SHQU8Yp8TjvTJDXxhviGn9YXwtFg2E4RgM4x1RMCS5xfJhyXlE+h4NI+poGKmnwvD+JHsiZp4Lo2csjHv93Twf4ObhIDfaYDfblW6+Vrlxaty8Iwq1bn4UK3VuPtK7KTe4OSvWGd3EmNzsFn+b3TRY3HxuddNmd5PrcnP1FW4WTXDTOM3NxTw37TPcZOa76Ra3FbjxK3SzWYwvcjMo7i1281yJm2tL3RwVr5a7mVzhludXN09UurHMdPOmyJvl5luxtMqNa7abn+e4CVziZmSpmweWuVEvd/OSmLTCzcKVbkyrZJa1bt4VRevc/CRWVbuJrHHziaisdfOHqK1zE1/v5jMxt8HNv6K50U1qk5tD4pZmN2NiQ4ubnFY3feKuNjdB7W62iSMdbvnNcvPFRjee5+TaHrn2mezDXjcP7nPz8n6Z4aD0f0j6F0s7pf/Dbt4XJV1u1nS7ie5x86mo6pU9FQ19bpL6ZV/FTQOyj6Jj0C3Pdm56xB3DbgJG3GwRVx5xMyzuH5X5j7p544T0ccbNrK/cJH4j++IbziS/cL4Qj/uHYw4IZ2lQOGsV4SRrwjkgLmvDydaH0yfuMoQTZAxnm7jaFM6oeMgcjtYSzitisjWcJ23h7LCHk+8IZ7kznPDQcMpdcnxtOL9PDOe2KeFsnhrOFdPCUeWFc3JGOKaCcKYXhvONWFoUjqs4nPdFaUk4v4q1peHElIWzW8wuD5ffxXCaKsJJrQznkLhlZjg+s8LJrQrnntnhhMwJ55El4UxZFk5OrRzXh/OcuK4hnGPikcZwDE3h/E9MbQ7nK7G4JZz3WsMpbgvnF7GmPZzojnA+FbPXh/OPaNoQzoLXw3lnfzirD4TT2Cn7dFjqd4UzJk70h7NwQOYZDGe7mD4Uzrfiw5Fwyo6Ec1bUjIYTdzScveL8sXC6T4Rz+0nZuzMyY1AELSERbFFF8KAmgle0EXypi+ApfQTvGCL4yRjBLnMEVZYIUmwR3GqPQOWKYFJYBNuviuCjGREkFEZwY1EEHcURZJdEcHdphDxLRXBdeQTTZ8qaqggU90dgWxrBpysiWLAmgivXRTAitDUROOsjeE8UN0Twi1jbGEFMUwR7xNzmCP4TGa0R3NEWIX/jEVzTEcEj6yN4fUMESzdFcPPBCC6L3M4ITnVLnd4ICvukd7G6P4KogQh2izmDEfwrWoYi6BqOIOBIBKOjERiORTDteARPfhfB0MUI1JcjeFlMHpO9EE/7ROLwjeRdUewXya9inX8k8wIjOS/uConkhDKShapI3lRHkq+J5AexUxdJlT6Sf0SqMZJOcZUlkiPif7ZIljoi+SM0ksSwSFImynXh55U1RPLhtEiGCyN5oCgSTXEkr4gzJZEsKo3k/bJI9ldGsmFWJANVkbw0J5LMJ6X+ukgKaiL5UayujeTTukj+rY+ktSGSjMZI7myK5Llm6bUlEkubrG2XtSJqvVzfFMncNyP57KNIOj6J5NTuSOyfybx7I4nbH8nLnVK7KxJnt9QXpT2RnBU1vZEk9Ek/4ub+SMbExoFIxg9K70ORvDociWtU5hH1xyJJOh7JQRHwfSTKy5EwFin76+E1hYcpSg9fizC1B3+Dh6uNHo6KR00ejGYP28UMi4eVVg//2j1kOD30iGCXh4lhHkbTPeyb4GHJFA8fTfVQOc3Dn6JhuofOPA+3zfCwNd/DsQIPjxV6eLPIQ36xhx/F6hIPUaUedou5ZR7Oi/ZyD9kVHvrEPZUelDM9vCSY5eG0cM728L7wvdFDzf3SxyIPz4uJiz18IZ5Y4pG/eQ/viOJlHn4V1cs9xK/wsF/cvNLDmNi4ysP41R6GxYNrPOjWevifmLbOw7diebWHiBoPO0VVrYd/RHq9h25xZ4PUbZS64osmD082e7C3eHhXlLRKTVHdJjXbpV6H1BOb1nsY2eDh9U0epm/2cG6r7OOzHhwveZj8gYeATz1sE9fu9nBcLNzjwfKZhx2icK+Hn8XafR5i93vYK2783MMlseGAh6GDHh44JJ9np4dlXR7Cuz3M6pGeRXOv9N0ntcRd/R5CBjy8ICYNejglnhqSHoY9vCfOjnioPeIhcdTDAXHLUdnnYx6uOi6f2RfyeZ3ycP+YB41PFK+Jqb5RfCOW+UUR7h/FJ2JWQBTnREtgFBlBUfSIu4KjeCEkCqcqijJ1FH+Iek0Uh7RRLNBFsU0fxXFDFAuNUVhMUewQv5ijWGeJIs4axT5xky2KMTHiiOIhZxS73VFsviqKi5OiGEcUD0yOYtqUKHZNi+Lf6VH0zYhCVRDF5MIolhRFEVYcxcySKP4W6WVR3FkuPVVEMalS+poVRXlVFM/Oi+KJG6O4f0kUmqUyo5i6LIqIFZJzZRRtq6LIWh3FV+uicNdEyd9EFL31UdAUxRmxuDkKV0sUla1RNLVJnXap0xHFbzujsO6LIvFAFAfE1kNy3BXF2+LX7ihqeqJI6I3ilr4o/PqjuGZA9kMsHJR1Q1EUD8s6UTMi647I9WMSeyKK5LEoJvhFy+96NI6AaN4TZYHR/CHqg6JJCY7m9pBoJiqjOSWeUkXjVEdTronmT9GojSZVF02XuEMfTbAhmhfEJGM0p8UiUzSh5mg+FJWWaP4S3bZo7rJHo3BEMzMsmrcmRvM50RybEk3SjGgOigX50QQURHOyMJoni6S3YulNlJVIb6KhVOqWRXNY3FEudSukrphUKXXFopnRfDRLalZF87donh1NxpxolPOiuXhnNOdWR5O5Npp710XL83C0fOdGM7c+mgtifUO0PKNEMyz0zdGsaY0mti2afeLm9miOrpd9eDaa9s5ocg5Ho+uO5nWR1xPND2J1bzQxfdHsFTf1R8t3azSbB6K5alBixWND0ViGo3lblIxEy/9MNHVHokkejaZT3H40mqBj0fLMIvMcl3lE5ulomv6SvVPGoFDH8LL4WhPDMm0MEboYdok5+hjOi/WGGMYZYxgWD5liMJhj5Ds4hnxLDD+JeFsMt9hj8HPEcK0zhidDY3jfFcOeK2LQ5cXwhvhxRgxr8mPYXxDD/MIYfIti2CquLY7hhHiiJAZHqcSJ8rIY/hRN5TGkV8TQI+6ujEE1M4ZvZsVww5wYOufHcPstMTxaF4O5PkbuGWL4TSQ3xXBY3NEcQ3BLDC+KM60yT7vM0yHziPXrZZ4NMTy/LYYvDsWQ1RPDgLi/N4bX+2KY0R/D2oEYPh+MwX84hm1iwkgMTx+JIXQ0hplHY8g+LnOdlPm/iOHfb2P4+acYqv6UGj6xhChiWa6KJVIdyyVNLJu0sVypi+WoWKiPxWqI5V1RaozlD9FoipVn6lh6xN2WWFTWWF4VU22xfCeiHbHsFTc5Y/EJjeUaVywOdywV4bH8LVoiYnk9SuInxOI7JZatInR6LB+KthmxZOfHMij0hbFsFwVFsfwiqotjSSyJ5ZC4vTSWoLJYXhCUx3JGLK2IJaIylk/F3JkyQ1Uso+KPuVLrhlg+viOWzQulj6ekD9HydCxZi2LpF/cvjkW3JJY3RP7SWH4S65bFkrA8loPithVSb2UszwvvKqknlq6Wemuknpi7NpaLYuM6qVsteycW1si+1cZSVhfLn6KpPpaMhlh6xb2NsWiaYuW+Opa85lh+FGtaYolrjeVzcWtbLAHtsTwnJnXEsnh9LO4NsVi2yOewVT6DbbFM/ETO75Tzu2LZKeZ8GssFsWF3LFfskdnFY5/J57c3lnfEH/tiSf9c6ot7D0j9g1Jf5B2K5cBhmatHZuqNZVefzNIvswzILIMyi7ANx9J8JJbMUdkv8cYx+RxOSv5Lkv+yzCnKxmRGnzgyfOPoE/f5xaH1j+OngDgOBcXxYkgcN6rjeEYTxzXaOE6Kp3Rx8lwcxyxDHP+KdmMcuaY4TJY4SqxxpNnj6BGvOeOYHhpHfFgcC9xxfHhtHG0T4tjhjeN34rhnShx50+I4mBcn90txvJAfx9cFcSwvjMNTFMce4VMSxxZxbWkcrvI4PhZVFXGMnxlH2ew4MufGMe+eOKqfln4XxXHH4jiuXxpH+Jo4dom5a+O4JK6qjuO4eKImDket9CJm1kk/9dJ7QxwPN8ZhbpL+m+P4Q6S3yj60x/GGyO+Io2Z9HEkb4rhzYxwB2+K4ZY/syYE41nfFyTNAHO+Jir44/hat/XFkD8QxJB4ajMM4JDOL4mGZWzSMSP4jstejcbx+VPIfi+PwCcl9Us5dlppjcfziE0+KXzyqgHi+VcazShVPjDqe/eI5bTzL9PHsMcTjY4pnq7jOHM8iSzy7rPFsssdztSOeJ53xJIyLh+vi+VpETYznWW88u6+PZ8vUeHbmxXNxRjwfFcVTVRzPhpJ4jpbG80F5PDMr4jknrFXxZM+N5+0b4vnjxnhWPxHP9YviWbk4nluXxhOwTPpYF89N1fH41sQzoTaeJXVSoz6eGxriGRNbGqW/pnhOCXeL9Cgut8azuS2ea9rjOSk2bYxn8NN4Htodj2lPPI3d8fT3xPNAbzz6vniK+uM5KxoG4kkfjKdP6IfjeVOcHYknbTSeXqE7Ju9PxnPfF/H8cjme7sAE8kMS+EW8rpZXTQLdugQ0hgTeEL8aE6gzJZBqTpDvxgTutSSgtco1UWCTcw4555T3LlkXJuvcCWyPSOC+6AQsUxP4e1oCI3kJPDojAWt+AhUFCfwj2goTGFeUwBHxWHECtpIE3heVpQn8KzrKEhhfnsCoWFiRgL0ygQ/ErJkJ/CfWz0rgiqoEquYmcF7sXJDA/sUJ3LYyge9XJ5BUl8BhoW5IYEajzCVqmxJIaZZ+W6T/Vum5LYHfRH17AmkdCfSJNzck8PvGBDI3J/DgM9LfSwl4diYwvVNy9UieXpmxX3IMJKAblFlF0VACZ0XGSAL94sEjCRhHE9ghSo8m8Kd472QC7aekhzGJ90nkP00ix3SJPKlPJNSQyCdijjGRS2KzKZEvzIkstiQSbk1kt7jRloivPZHlzkT2hSYSGJaIakoiWYWJPFyUiKU4kXMliYwvS8RZkcjsykQ2zUzkmlmJLKpK5LMnE7n5qUT8n07kecGiRL4RcUsSOSAUyxJ5Rfy0PJGaFYkkr0xk++pEitZI/upEzDWJtNdJ/vpEHm9I5ONG6bM5kWtbEjklFrcmEtGWyB5xc3sifh2JPCe+WZ9I7MZEbt8k+TcnkvlCIr0fJ2LYmUjJrkT+FC2fJjJrbyJfdSYS05XIyz2J/NibSHWf9NGfyD0DiWgHpR9RNJTI76JpWGYfSWRQPHxE5h9N5D1ReTSR9cdkb48n4jqZyLwvZL/OyD7/kUjXpUTuvpyIZiyRsz5J3KBMwkeVxFYxUZ3EGbFck0S0Non9YoEuiWB9Ei+LaYYkfhTJpiS6xb3mJHSWJN4UxdYk/hDNtiSy7Uk86kjC5kziA3E+NImNriROhiXhFynHk5J4fmoSk6clsXp6EvF5SRwSd85IQpWfxP9EfkES9YVJDBQl8VBxEuaSJN4VFaVJnBMdZUlcUZ7EMfFURRJhlUnsEjfMlHlmJbFNTKpK4iuxYnYSsXOSuH1uEn03JfH2/CTGL5BZ70qi58EkJjwl8y2R2ZYmUboqCee6JD4Wl6uT+LJW9qJe9kIsaJC9aJS1YnpTEj+JmuYkUlokj7i/NQlDWxI7xN/tSbR1JDFufRKjInSj1HtG9nZLEjFbk3hjXxKnupLY25PErb1Su1/yDEoesWNY4kckdjSJJ45K7DGZ5aTMcCqJF39J4sDFJJSXk3hN/DqWRINPsvw2J7MxMJnPQpJJ1iTTI+7TJrNDl8zf+mTaDMmMNybzpCkZlzmZncLHmsyzwmtL5huxyp5MvCMZdWgyZ13JDLuTmR2ZTF58MruuSSZnSjILpyYzaUYyX4mV+cncUZiMqiiZguJkGkuSySqVmIpknqlM5suZySyflUx0VTKfi9tmJzNjbjKv3J7MS0uSub8hmXcakylvSuacuLIlmRNiUWsy4W3J8n+UTEBHMi+KH9cn07tR1j4j559N5tdDyQweljq9UqcvmZiBZA6IOwaT+d+Q9DOcTNNIMo+NJuM4mszcY8lsPS4znkxm++lknj6bzKtjyRzRpvC4LoVQfQo3GFJ4zpjCZFMK34o15hQSLSl0iXutKehtKewQZfYUTjhTWBSaQrgrhWnhKdyekML0a1OYMDmFlrwUnshPwa8oheuLU/herCtJIbk0hR5hLE/hHVFRkcK/4uqZKSydlUJUVYrsUQqKOSm8JvLnpvCb+PimFPLuT+GWpSnMXpPCpHUprKpOQVuXQml9Cn+L9oYUrmhM4bh4uimFiOYUPhO3tKQQ1JrCyyKjI4VB8cj6FLZukhmeT+HIrhTu7E5B05NCcW8Kf4q2PplrMIU9Yv6QxA9LvJg+IjlGJYd45GgKHx1LYex4ClPPprDfJ5UC/1SmKlOpVaVi06ayVZ+K15DKNyLRlEqXuNecisGSisqVylMRqQRFpbLkylRyJ6Ty8bRUnstL5b2iVGYVp3JBTChN5SuxsiyV+PJUOoWuMpUdYsOsVK6uSmXp7FSi56TyudixOJXtq1KJrE5lQU0qitpUXhO/16VytCEVd1Mqu8X8ZqndksrLIq81lV9EQ1sqWe2p+G1M5QWR/kwq9q2pTH4ulYiDkuOw9NktecSTPZKrN5U94pY+ydWfym8DqTQOppI9lMoTw6l8OpLKzUdSeWk0lelHpYbY4pfGJP80JirT+FqsUqXRpU7jPk0aM3VpnBeb9WlMMKTxlVhlTCPBlMZhca85TfYujXdEpVXWis22NK6zp3FGrHSkEe+UdaGyziXrxIpUOe+VNdPkWp6cz5e4AslfJPnFqmI5XyL5xb2lcr1McpfLGrG5QtZVSv1Z0u886VeYbk7jkafTqF+bxsLqNHbVpBFQl8b0+jR+FY0NaRxpTOOJpjTCmtPYLea3pMnfYBqviBltaXK/kUZzexq5HWmEb0jjM3HrxjRCNqVRsDmN1mfSeP5gGhmH0xgSAb1pvCSm96Xxi2jsT5N7Z6kjnhiUOkNp3DKcRvBIGq+K/CNp/C5aRtMYdzSNyONp7BPKk2n89UUa575Jw/9CGi+KXy6mkXVZ1gWms0yTzt26dCoM6fwnNhvTmWBK5yux2pwu3wXpdAuzLZ33RZU9nctimyOd753pVIemk+pK5xN3On4R6bwyOZ1jU9O5pjCd02JFUTpxxel0intL0jGUpvOumFmWzkUxqSKdb8XaynQenpWO75x0ps5NJ+uGdILnp7NvcTq3L0nn8CqJX53OrLXpUC01a9Nx1Etd4d+YzksirymdpuZ0jrakyz1JOnvFbe3pKDvSeUP8vT6d5Zukn83SwxaZrzOdpMPp9IgHu9L5sDuduT3SQ286P/elU98vfQykMyKeGEzHPZTOrcPpKEbS+Z8oOpLOX6JjNJ2rjkp/J2S+k5JbKDQZ/KXN4JQ+g+WGDDqNGdxrysBozqDKksElMdmWwQ+i1p5BuiODhc4MvojIYFZMBmkJGZyckEHN1Axey8/gyqIMYkskR2kG75VJfHkG2yokvjKDjFkZDIs9szMImSt152Vw+sYMum7O4Nr7M1i6LoOY6gwOCUNthjzHS406ia+X2o0S25TB480ZhLVIDnFrawaKtgxeF9esz+BLkbAxg24xfWsG2hczuH1XBt98lkHQwQzaOjM43J3BfT0ZmHozmN2XwXP9GUwdyKBhMEO+GzIYFU8NZxAxksEdRzLQjGbwlvjvaAYTj2fwrRg4mcHvAZncq8hkqiaTBm0m2bpMjoqn9ZlEGjLZL+40ZqI1ZVJhzmSLJROvNZPvRLo9k4WOTMKcmXwVnskzEzJxTc7kn6mZbJgm56Zn0jcjk0fyM3EUZHJzYSavFmXyZ3Em7SWZXF2ayWmxoiyThPJMusUDFZlYKzP5SNwwM5OXZmVytiqTznnSy/2ZDKzNJKQ2k9fFP3VSp17qNGSypjGT5KZM+sUjzVKvJVOe76RmaybBbZm8JoraM/lLXLM+k1UbMknamCm/95k8vCmTm57J5OW3MrF0ZuLflUlrTyZX9mbyhejql74G5NpgJvOG5PqwrBWtRzI5NZpJ/DFZIx44Ln2fkGtfZBJ4NpNz6iw2arKYoM3iG7FWl8WgPos9xiwWmLLYbs6izJLFZmsWk2xZfCuGHVk87sziNlcWb4VlUeHO4pFpWczPyyJkRhavi9RiySMWlkiu0ixU5Vm8KcorsjgvnqnMwjszi+9FZlUWI+LJ2VlEzMnizrlZPHtjFr53yOuqLK5fncW9NVmYarN4sT6LvIYsWhuz5Bk5ixXNWSS0ZMl9ZxYPtWZhb8tip/h7fRbXbcziazG4OYuwT2R9l6zrkT77pc8B6VOcG8xi01AWE4ezqB7JIv2IzCfCj2axT2iPZzHzRBYnTmdx+Iz0HpBNXXA296iy+V2XTZs+m6sM2XwpVhmzSTJl47Rks1vcas1Gactmu9jikJjwbNqjs/l4ajYT8rP5RqwryCa9MJthsb84mztLstGVZsv3YTZVZdmMiefLs/mtIpuWymyunJnNKZFQlU2veHh2No452XiXZGNelc3X1dmsrcnm8bps9tVLvgbJ15gt95eSr0nyiReas5neIjlFa6vkbMtmZXs2iR3Z8tybLfdFMsMGmUG8uSmbrc9k89OWbDa9IvN+ms1je7Np7pQeuqV+Tzaf9mbLb7/M2p9N+UA258XWwWwmD2WTO5LNcbH0SDZdo9k8cDQb27FsPhE3H88m+EQ2r4tnvpB9PZ3NP9/LfpyTOXxyeFybQ7guh/3iTn0OekMO74nZxhx8TTm8KGaYc/hDtFtyuMaawxpbDql2iXVIrDOHd105vD81h7/ychgpzOGpohwii3M4IO4pycFUmsMHYl5ZDq+U51BYkcPGyhwmzMyhZlaO/G3m8PTsHA7NyeGjeTlctSoHXY3Ur8uhoyGHaxtzWNeUQ3pzDsPiyRbJ3yq52yR3ew4finkdOQSsz+FVUbQhh3/Epo051G7O4egzOSx4I4ebPs/hZFcOy7pziO/Jkb/THB7uzcHZJ9f7c1AP5LBDzBzM4bJ4fiiH6cM5nBVtIzlcfURmH5XZj+YwJJ44lkPE8Rw+F3efyMF4UuYUAady+Pt0Ds1BuexV5aLT5OKry+Ulka/P5S+xwZDLBGMuNaZcMs25jIpFllyirbl0ivttuVjtuXwi5jtyKQ/N5YLY5splSlgu+hjJOUNyij/zc/m2UHIU5xJTmsth8UBZLjvLc7mlIhdlZS5vioqZuVwUv1Xl0jo7lzNzckmdl8tz1bmkN+QyIp5qzMXTlMshcV9zLpYW6UHc3JpLSFsu20V5u/QitnXkMnV9Li0bcrlqYy5fCvO2XO76KJfJ3bk09uQyvjdXvjtzWdmXS1J/Lv1i4UAu7kFZN5SLYTiXeSO5BB7J5TVRMprLM0cl/lguP4mm47mcOpGL8YzMohzHZfU4fteOo9owjkzjOBabxhFrHkeXcFjHsVto7ON4W1Q5xlHnHseyiHGYMsfx2Yxx6ArG8Z6YWzgO/6Jx8js0jmdKxvFT6Th5xh/HqopxJFeOY1BEzBrHAXFv1Tj5fZcaC+T18XFsF3NWj+PcWon7P8P1Hdfk1QVwvLW2dSsgspy1tcutLXsEfmwIkEACCVMEJyKKiAuZsncIAVTcddRZbft2W0fdyFIZ7u66tbVT3/PH93Of3Oeec88N4XnuLbXnerk9kyrtWVllz6lqGV9jj2WtPV+IRIM9/evs0RrtCTTZ49Foz4+ivMmemevteWujPaM22ZN8wJ7PztuTcEHmaJE5xNZWewLaZL3C1G6Pe4fEirJOe2Zcsqdb5FyWHFfsaREZXZKr255jYn6PPWa99nwq4q7a88o1e8Kv2/OP8Ltpz/mf7En/2Z5Nz+S7GODAnoEOqAY5sGmwA75DHLgn6oY64DLMgRIzB6aZO3BFrLVwkO/bgfMi3dIBuxEOfCvmWTkwzNqBT8TLtg58KNR2Dvwt/EY54DrGgepgBxyUDlwX60IcmBTqQIdYFebAeJUDZ0Sa2gHrcAe+FskRDgzWOHBY6LUO9Il0YLcIi3LgT3ErRmqLdWBNtgNbih3wL3HgxzIHZlY40CPG1DjwnfjC4MBAowOHxB8NDkxtdiBrkwNm2x2I/sSB1qMOPD3jwMazDvicc+CuuH1Bcrc4MP2iA9mtDrzZ5kCLyGh3kDOAAyfEwk4H+l9xkP2UA5FdDjwXH3Q78NtVqe26A04PHLgpnF50pP9ARyIHOfL7EEc2DHXkzjBHas0cuWXuSLGFI9OGO8ozwJFsS0daRjiy0MaR4baOfC4S7Rw5NNKRqFGOhI5x5Kmoe82Rua6ORCgceezlyPFgRyxCHBkQJuNUjrygdmSnCAmX8aI5whEfjSP3RJ3WEddIR74XZVGOzNA5kqd35J1oR4bMcsRhgSP9ihx5XuyIslTqLXPEu9wRl0pHcmtkXK0jKwyO8gx25JRYbHTEut6RoQ2OfCxiGx15pcmRvSJooyPbjjnidVLW+50jreccsbroyNdiTqvEtDnyiYhtl5gORzSdjvwntl9ylLOVzH3FEUO3zN3jSGmv1HpVar3mSNt1Rwb+7chH4uKrTozt78Qng53YP9QJzTAnnokdZk4ozZ34Q2y0cOLecCeMlk7yDnPiB1Fu5cR71k5cFQU2TnTaOjF8rBNfCK+3nXD0cOKonxPz/J3oH+REVLATYSFO+Ic50aByQqF2ojrciZsRThRrnJimdaJL5EQ6yTnWiVaxQufEOL0Tp0VatBM2MZJTJMQ78WWxE0dKnWQPK/VWSK1VUqvYWO2ET43UK4y1TvxkcKKyzgl7oxPXxRSTE281OnFRfLPRCbNNTvxP/L3dienHnUg/LXkvOPHKRfkuWiW3eNruRHOHE36dTvI+c8J0SWq/Imvsktq7nejucSK314l3rjoxeaAzFwc7kznEmbFDnTktbMyc+VZ8buFM4nBnBlo6c1hEj3Cmr5Uze0WEtTP/CaWtM3+IknHOTH/NGeP7zkxzduacuzMbgp25p5S+EGfcQ52pCnPGQeXMTVGslvHhznSL3Ahn3tU40y5Wa515PdKZ0TpnUvXOfBPtzP9ipb/UmfNlziwrl3sVzpwUqZXOzKqV+gxSn9hrdEZT78wHJmf+bHDmUZMzXhuc4VNnBp9x5sULzqhbnNl20ZngVmd+FxvbnPFtd+a+MHU4y77VmV9EzSVn3uty5qpY1+3MlB5nLovsXmfevurM+OvOLLrlzJN7zsx70YUjfV145RUXfh/ogu9gF0xDXFAMdeFX4Wzmwvei3NyF9y1cuCYKh7sw1dKFLpE7woV2KxdWW7vwho0LF0SGrQtj7FxIG+nCgtEuPJsgcWESp5I4tQvvREiMWK2RGK3EiLFRLpwWS3Qu2OpdsIxxYVicCwMTXNDOdiG42IW6Chd+qnShtMaFmbUuXBXrDC5MqXMhxyh5613oEGtMLmQ2ujCuyYUzYuQGFxZtdGH2FhcMB11QnXfhH7Hpogv+rS48ErS7cFe4d7rI9ydrvizr7XLhupje48Laay68flNqvO1C/7suLBzsypyhriSauRJn4Uq/4a4cFDpLV/qOcGWv0Fi58lzssnZFZePKP2KbrStKO1c2jXTFf5QrinGu/Cp+HO9K19uujJnmynpfV1yDXKkKdqUsxJWiMFemqVzpEZPCXbkssiNceVvjKr87V/nduTIh0pUWkRnlylmdK99Fu2Ib64r5LFdW5bsyotyVr8Wn1a4k1LgysNaVwyLW4MqrdVK70Bml9nqpXWhNrrzQ4Cr7VFfUja78K3Y0uRKy3pUtG1zleelKc7MrfptkDdtcuXRA1nvaldDzrvwltl5wJbjFlT+Ef6srj4VPuysPREOHK16drtwRxkuuuF925RdRe8UVly75LoRjjyu3RFmv5L4ttf3ritsQN5yHufGDqDRzw9HcTd5LbrI3deP94W6ss3KTM74beTZuTLJ1I9vOjTWj3Fg5xo0lb7ihf8+Np+5uGP3cMARIrmDJJcpCJT7MjWKVG1fVkiPCjW6Rr3HjstZNnpNuvBvlRqdo07uxOtqNCTGSN9aN8XFujExy46R4muvG+kI3KHHjpyrJXeNGRa3UaJA56mQOoxs3REm9GzNNblwTRQ1u9Da6UdDkxpT1MscmN97c5ob2OzfUZ934T3xwzk1+r2781eIm//syj9jc5kZguxu/i+YON/w73XgsfC+78VA0XXHDu8uNhm43vHrc5F3vRt01N9xuumE12J2jYsEQd74e6s5wM3fmmrtjbuHOFyJ5uDvDLN35TCSNcCfR2p3BNu4MsnPnYxE/0p0Bo9w5LGLGuvPi2+5sn+aO0dcd9wB3+e26UxPsjovSnR9FdYg7lWHuVKjdcQh355aw17hzU9yIdKckyp3rOncKEtxZucwd6wqpr8qdETVSn8GdeXVSo9Gdr8S8ene+NEm9De7MaXLHbL07n4vkDVLzRrkWszdLnTvd6XfInZe+cWf3KXfCz7rzXOy84M5/LaLVHVW7O2Gd7vwjQi9LK0K73PlbbO92J6THHeV1d9Y/c+f+YA8ahnjAUA/uiwZzD+5ZeOBlKa0wjZBrKw/uCpO1tDbS2nrgaedB/Wse/GbvgYe/CPHgV1EXKtdhci3qVNKq5XOEjBN1Gmm10kZKGyX9eg+M0dLGiQTpE4pED7wLRbEHTSXSlnrgUy7XFR6sr/LAt1rUevBI+NZJKzYYPfCrl2vxuMGDjes98G/2oHmTB79v9mDTFg+2HvAg/IT4zoMXz4kLHnwoIls9eKnNg32ib4cHUZ3SXvJAd9mDl694cEAc7PYguseDV6958PHPHlg+88C6r4Jjwm6AgpMibaCCpUMVnB6mYIy5gjNi7HAFZ0WGpYJxIxScE8utFIy3VXBBrLBT0DJSwcpRCt4YraBVrB6jYM04BWvfUDBlsoIyZwXOngruBCi4G6TAS6mgIUQBoQoeiKYwBT4qBQ/FerUC33AFj4S/RsETERCpYFOUgkCdgqdii15BcLSCP4UyVkHYLKm9RMF3pQqWlEn95QrSK6TmKqm5WuqtkXprpV6xwqDg9ToFE+qlVrHapKC9QUFWo4LOJgXvblBwWeRuVNDnnIK+FxTsF/oWBQcvKohpVRDXrmBAh4Ij4tNLChIvKxhyRcFnIqlLwVe9CuZdVWB1Q8HEJwpK/pG1DfDEb5Anj0XzYE8ChnjKPt6TzUM9+XOYJ1vNPAkx9+RvETbck//ETktPwkd48lzstvJEY+3JizaevDLKk0Pi8BhP4sd68sk4TznLe/KFMAV5QrAnTUpPNoR6yj7TkyciSO3JU7FdI/m1kl/sjPRkj84Trd6TPtGe7BNRMZ4Mnu3J/8QXyVJnhSd/iOAqT/4S26s9Ca3x5F+xs9YTtUHqE3vqpD6j5KmXPEJn8uTlBk/6NUmdYuAGT1J3eLL3nCfRLZ58dFH62qR2MaTDk89Ecqcn5pc8+UrMu+yJ5RVPjoqULk9suj05Lhb3eDKy15NTIv2qJ2OueXJWjL/hSYtou+XJO997cn6oF6+befGWhRfZw72YaOnFFZE/wospVl70iEJrL2bYeFFq64W9nRe3xU+jvKgZ7cW9cV704kWRtxczfbyo8vfCFOwFSi/Wh3jhF+pFkMqL0HAv/hU7I7wI13jxgtaLyEgvDkR5Ea3zYlCMF5+KYXFefCGOJ3rRleLF6QovLlR5sbLaiwk1XrSJdwxeXBJ5dVKjUWoUM0xeXBffN3rhst6Ln8WdjV54b/Jiw2Yv9Lu98DzhJc8CL3QtXgxo8yKx3YvPO7yY2+mFzRUvTohR3TJfrxdvXpPv4oYX730v63sZ6gfB+iHwZCj8ZQY7zGHPcNBaQrQV9LeGIyLBBobYQrIdWIyEr0XGOLgXAj5h8FgEqeFPsT0cwiLgmditAY0WXoqUfFGSSye59JIrGj4TFrFgEw9pCTB6FoyfDUmrwb0cAqpha408Jmphl0Hy1EEfI+wX/UxwWAxulBzrYeEGyNwMr2+BqTtkLefheQvybIRDbcjZEAZ2wOxOmH8ZrK7AmW642AtvX4O867D3rsz7ojfbX/Hm2avemA3xZsFQb14f7s07I7yZZu1NiY031Xbe/DrSG6dQb34ShjBvFCpveW55sznCm3803uzUetMnypv94ojem6Ex3nwhFsd7MyrBG7cF3tjnylzF3jwv8ebDUm/iK7w5Wu3NohpvTtV6s8zgTUudN3kmb6Y2eHNVfN8k86+X+A3e6Ld7o/nCm9xT3kw57c2jFm+CWr3Z0eaNut2bFzu82Sf0nTL/FZlfzOvyxqrbm+zr3hh/8Gb5QB/aBvlQYeaD0cKHjZY+BI7w4U+x3coHtbUPX4zyYcw4H86JCeN9eP9NH3ZO9mHAdB+OBUpfiA/tIjvUh54wH3lP+mDS+OCj9eGxCMzzoX+RD1+V+LC60ofLVT5cr/HhZ4MPXkYfHoiN9TKnyYdlW3y4uNWHNdt8WPs/H9LO+NB53oepLT782OqDot2H9R0+BHT68FRsv+TD3is+fN3rI88AiRXt/Xx5bu5LP0tfzKx8+Vpk2PrSaufL2pG+dI/ypXqsL42v+ZLl6UuVj4xVyrhQX2xVMlbty+vhMl5M0vhSpPXl/Uhfvhc1Ub546Hy5KywSfUkv8eViqYyp8GWbwRdVnS8vGH3ZJ6LrfRlg8uVTkdwg4xt9OSpSm3xZscGXNzf60inymn3ZtN0Xy698eftbXwqO+RJ6xpdvWnyZ2unLNVF2yReny778LIxXfKFLYrp9Ufb4EnnVl1eu+TLrutR/S2r/3pcPnvky2MJPztp+zBvux2tWflwUWdZ+TLTxo8jWj/ft/Kgd6UfgGD/+EnmBfvyq9MMU4seWMD+eq/zQh/vRP8KP4Vo/Fkf6MSbKj/Nilc6Pt/V+XBbrov2YGePHLeGf4MeOWX5Epssc5TJHhR8/iAdVfvxd44fW4MfLdX4cFl/X+5Fi8sOuwY8zIrPRj6W7/Ig45sepU37knvXj+jmp6YLU1OLHtlY/VG1+vNDux34R0+HHoE4/PhPzLvlhddmPE+K1Lj9axdpuP3p7/Cjp9cN4zY/H16XGAf5UD/THfZA/98T6wf4EDvHnL7FzqD/aYf68bObPYTHL3B8zC3++FouG+zPS0p+zYsUIf96y8ueSKLD2l3eIP7dEla3ktZO8Yv1IyTtK4sb7s9Hfn92B/nwc7E+S0h+LEH++FYtD/RkT5s8FsVrlz7tqf7pFUbg/9hH+/CgMGn+8tP48FJsi/QmJ8udDnT/9o/05HuvP2gSJL5XYcokVRRUSWymxoq5KYqv9eSQ21/jLc9SfZ2KvwZ/oOn8GGv35n7Ay+XNSpDf4k9Pkj8tGf7Zv9ueTC1Jviz/j2vzJavdnUoc/vaK00x+nS/78IkyX/fG54s/vYluXP+puf/r0+HNQxPf68++wAPaYBaAzD6CfRQCfCEvLAI6LpSMCyLYOYIpNAC52ATSODJBzdwCaMQF8NSWA//kHkKsMoDI0ALewAHm/BLA7XPJoJI9I1kquSMkllkYF8JougBx9AFOjA7gTG0BAfAB/iaeFAewoCiCrMoBJVQE410ifQeYxBnC4PoBEUwDmDQF8K9IaA2hpkjo2B6A9EEDGhQA6WwK43RpATVsAIZ0BPBODrgTI8zSABV0B2HYH8FZvgJx9A3liHshWi0BUwwPpYxnIQRE/IpBhVoHyHAok1TqQ0TaBrLENpNcukNKRgTiNCsTy9UDGTwjExTOQfr6BzAwO5AVVIHHqQIaGB/KVGKUJZLU2kImRgfQIJ10gv4oGfSD+0YHsjAlEGxtIcnwgy2YFopgTyPN5gby6XMaVBBJQFsinlYFYVQcyoVbmqAvEYAzkcb3U2yC1NgaS0BTIN+sDGbMxkLXNgVRsDuSni4HUtwbi0xbIH+LlzkCOiKRLgeR1B/LijUAeDQwiYWgQaWZB3B8RRKxtEF/ZBbFoZBCjRwVxQbiOC+Ldd4I46R/Ee8FBeIcEsT00iCOqIJLUQRwPDyJfG8TMyCB51gZhiAriiS6I8Ogg+sYEcVi0JwRROzuIx0lBqIuCSCwJYny59IsZlUF8ZJC+uiAsjEEsrZd7Jrkn8hokb6PkbAqSDY/kFbM3BTF8s8wrHE8GMf9cEE1tQfzbHsTCy0GMuhLEmq4g3HqD+PpmEMv+DGJP/2AmDg3mqlBaBBNnGczQEcF8LRZbBZNtE8w022BuCsXIYF4fH0yzSzC3Cea7wGCKlME0hAbLvjyYz8ODWRgRzDlNMJMiJadw0wVzT4REBxMfKzHzJUd2MMNqgkmrDWacIZjcumBkM8rvYs76YJKOB2N5Ipg3vwvml9PBBJwN5ssLwbRclHpag5naJvWI6vZgHnUEE34pmCOXgxnRJflFcW8wjleDibkZTN5fwRzsp2RWfyXmA5R0DlLy/hAlfw1TsttMyShLJRfEFCsl1dZKHtko2WqrpO9IJV1jlQQqlPwr9noqifVSMgQlX4vF3krG+ShpFbm+Smb4KfleGPyVeAco+UN8EKgkMkjJpDAl7molD4QqQslHGiWztUre1CkZmqAkfa2Swhwlv+QqachTEpCv5MMCJTHrZK5CJalFSsYWy1xiRqmSujLJXSG5K5V8VqVkQbWSkTVKzospBiXXRVWdEoVR1iO21isJNynl/KLkYzGnUcmK9Up6Nigp26jEtVnJPXFoi5LLO5Q47pT6v1By7qjkOiZ5TkjcKSXvnlNy/4LU3qak5JIS58tK7ogNV5Qou5Qc6JbvuFfJG9dkLTeUNN6U7+6WfHe3ZZ0/KHn8SgjbXg3h1f4hfCoUQ0N4JF42D+H08BBWWYYwcUQIV8UD6xA224Twkl0IR4TVqBBWjA7hnTEh9IiysSHcHxeCs0sIywJD+E0pbXgIEyLkWhvCs6gQzKNDOCaWxUh/bAhFcXJvXgjf1Ugeg+QRm+pDUJlC5JwcQsXGEOzbQ2jsCOG/zhD2XQrB7EoI6V0hXO6W+J4QnHpDUF4LYdaNEE7cDMHlhxDyXwll74BQLg0JpWhoKI7DQllvFsqs4aGcsAxl+YhQ3rYKxdUmFOvRoYT7hPJlaCg/hodiipBYbShv6ENpLQ/lp8pQ4mpDMTOEckxcMYZSUh9KWGMoLzWFkrw+FPOTodw/E8rN1lC820PZ1REqZ8xQFl8O5bUroXSIdV2hOHSH8qsI7g3F8nooHrdDmfJ3KIGWYfwnEqzCsLAO44RYbhPGW7ZhbBkVRvjoMOaPDWOXHIT6hITxNCKMTl0YhfowHKPD2BAThnVCGFPzwhhaFMZRcbkkjL/rwvjQGEZcfRhlTWG82hzGpaNh3D0WRvPxMMJOhPHSyTC2doTR71IYz3vDpK4wvG6Hsb6Piq6hKsqGqYiwUNFvuIrPROsIFe9bq2iyURFsq+KQnYrVo1XcGKMieryKV9+VOFcVWz0kTiFxnhInUrxUjEFFm8j3VmHvo+IXofRT8aK/iuQAFdaBKtYEqZgSrOKWOKZSyV5ZxVvhKnpEeYQKD42KR2K7VoU2UsU4vUr2hyp+i1GxMVbF3AQVU3MlXtTlqfDNV8n/roq4dSqOF6roLVZRUaJCUapiR5mKezUq1AaV7BlVfCoWGFXkmlT83CDra1LxXBxaryJpgwqrjSrOiDXNUuMmmUMYNsscWyT3dhWVO1XsO6ri5DEVK46rmHhCRUe7ijudKpovqVBdVtF4VcUL11V8JJJuyJpvqrh9W8U/P8ianqjo01fNEZH9qprAAWoODlTja6amykqNl7WaP8RROzUDX1Mz2VONwUvNXm818T5qLHzV7JZDckywmmFKNcdET6iawRFqJmjVlEaqcYtS81Bs06nR6tUMiFazOEbN+Fg1l4RLvJotCWo+S1RjzFezf52aidVqamrUeNeq2WNQ87RR5mmSOTaoqdyk5sGXau4fV7PolJrO02o2tatJuaSm/bKadVfUOHapuSvar6lpvqnmldtqHAaEoxoUzsuDw1kwJJwxQ8NxMAvnjmg2l3sW0jcinDZRYBWOo7X020jfqHCKZoQzQRlOlygLCedxaDhvRoTTIyo04fyuDUcfFc63unC8YsPZFRfOnuRwjhRLrtpw1MZwPqsPZ5EpnHEN4XSIosZwnJvCuS8ebgln0HaZuyWcu63hhLeH83lHOK9dCqf4cjgProQzsCecJb1Sw9VwSl6JYHu/CHoGRbBraASW1hEkj47AdkwEC96IoI93BJ8HRYA2gj2REXyni+C/2AiyZ0UwMzGCZZURXK2KIN4QwfC6COzWR6DaFEHxtghKvorA7esIHokd30SgOxrBkG8j+FZkHIvgneMRXBM1JyLwORnB32LWqQjOnI4g60wERy5E4NgWQf/OCL4Uv3dFYNYbwaRrETg9j+Ce0LyoYUAfDV+JJS9pmNBXQ7fwfEXDHyK2n4YvLDW8bqVhp62GaDsN/43VYDNewwceGvQKDcc8NSz30jARDQZvDf/6aHgvUIMqWMaoNRyPkHtaDTeFf5SGJL2GC9Eafo3V4JGkYXSuhvv5Gn6u0nCpTkOJUYNbvUb2jhJv0pC8ScP732r4TfQ7IfWItJMaKk5pmHZBQ59WDQvaNBR1yDzdGm6I5GsabK9r6PlRQ+ljmeOZhsLnGt55WUvtK1ruDNLy1VAtf1lomWWpZcQILT9ba9lgoyXMVssrdloUY7T856blkLuWZA8tdgotF0W+pxZHLy13xRa0aLy1DPTR8o1I99Vy1U9Ljb+WfwK0zA7SYhOs5bzor9JSFaFln1ZLYqSWjdFaXo3V8ka8lsoELWuytPy0VktTtpaXc7X8TyzK0zI+X8tlUVag5fd1WnYXarEo1nJKTC/V8qNoKtPSt0Lu1WqJM0hfvfSZpK9R4tdLf7Pk36Jlzx4tf36rZe8xWfdxLWdPaHnvOy2/ir8vaMltk+/lktTfJfV3a0nq1dJyVdZ8TcugW1pOvxIJQyPZOywSK/NIzonfhkeyyTKSqzaR1NhGcnBkJHajI/nKQz57RZIZHMkkZSS3xMdhkYxVR1ISHskuTSTDIyM5LWboIvlZvBoTyRciLTaSCXGReCdE8reYnRjJKysj6VkdyYKySH6vjGR3VSRZtRJniKRffSRfiiWmSN5siKS6MRLdFqnpu0h2tEh8byS2VyPZdkNqHhZFkE0Ul0ZGUTYqig/HRNEYGIVPWBT/CLvwKFrFuogoXDRRPBTRkVF8FxXFhugo+sVG8aUoKo/idHUUN02SrzGKheujcNoWxbEvo/j+6ygavoki5GgUE45HMedUFG5nozhzIYqXrkTxP5HaFYV3bxRt16MovCHXj6LQPovi2+dRTHpRx2d9dYweqCPHTMddc52c/XT8YKUjzEbHEjsd+W/qOKuQ+546lgbpuBasY2GYjv0ROmy1OtZF6tip03E6WsfkRBlbo8PeoCPKqONEvY5VJh3TGnRsaNShbtLRf72Or0X6Bh3GZh2fbtZRtU3HnO907LioY1OnDs0lHSuu6JjSJbWIpm6pp0fHl706rl/TEXhDR4u5ngILPVF2eoaO1HNCrBqlJ3ysnknj9cQ763F003NfbHfXE+2hx1yh55TI8tTznpee38Rm9Gi99Qzx0TPVT88Gfz3fBOrJCNLToNRzTaVnkUZPt1bP2Gg9M5bo+WKtnrdy9FwXdbl6AvP0pBboeWOdnoMVejqq9Chq9DwVbvV6nog9Jj0JDXqsGvVcEA/X6/lgg57hzZLjcz013+g58q2eruN62W/raW3Xs/uSjL+iJ79Lz84ePbG9eiyv6jkrcq/J2q7rUT6XWvpE0+flaLrMoplvGc3YEdGUW0Xzj3U0B22i6bSLxnNUNPtHR7NvfDTmXtHofKOZERLNptBojquiWaWOZnp4NL8IjSaawdpofoqK5sfYaNRJ0XxWEc1bVdHUVUfzZp20xmgWN0RztTmaCdukFYEXpG2N5voP0TT0jWFivxi+tY1h6sgYIkbHsHJsDBd8Y0iKiGGkJoZ2oYiM4U9xICqGOboYvGJi+FuMjY+hIiGGmgWSY10MmpIYsqpj5HuL4YfvYjDriCH+agyZL8RibRFL4fBY9o6IJckqFi/bWMaOiqXPG7H0BsfyWWgsJnUsr0bEskofy+aYWKJiYzkVF0t2fCznZ8cyIzeWjspYSqti6TLEcq0hFmNjLN9vjGX6VonZFsuwHbHsa4mlvC0W2mM53BHL+Eux9Ig+XTKPeLsnltCrsUy5EYv2ViyT/42Vs3UcP1nHkTUyju2j43jgGMccjzjGKOLw9YrjuVgTIvfC4kAXx7+ib3wcW9fGYZETx4KSON6tiqOpOo6zpjhGboijQ5RtjGPC/+LQfhOH9ck4Dp6O47fOOPm9xPGkW8ZdlXu/xKEzj6fTOh5v23j+Ex/bxVM3NZ7XFfGUhkirjueqqAuPZ0pkPD+J5qh4hunjOSVyouNxjInnodgdG8+suHja4+NJmR2Pxdp4FhfFoyqNZ5wxni7xUkM8G9bHM2RjPPFb4mndGs8XZ+JZdjaeH8/Fk9gutVySOi7HY+qOp39vPHeuxRNzI57uH+MxH5xAslkCETYJDLFNwGFkArNGJ8h+J4GXFAk89kvAPiIBu8gE2sXH+gRuxiTQEJuARUMC58SB9QkEbUog83QC49sS6BXTLyew7UoCC64lkDNgFv7DZsl+dxb7bWYxzm4WQaNmkRArfaWz5Aw2Cy/TLFIbZ3GraRbZzbMwHZxF1NezaG6fxfjuWYT2zuLbq7O4d12uH85i0r+z2GKeSLRFIpbDE3nTJpHHoxPZOyaRdycnooxIZFdtIlXGRF4yJbKtKRGrDYmc3Z7IjZZEBrcl0nM5kQe9iVy+nkjm7UTW9JvNVJvZ/Co2vTabLv/ZjAybTd/w2XwlbKNmU6GbzRfRs9kWN5uF5bO5bpwte83ZvL5xNic3zyarbTYhV6Ttnk3y1dmyX5ExI5LIs03iqV0SE0YncVME6pP4JjqJ92KTMC1JYnNJEjsbk5jVlMTqTUns2ZLEuG1JHG9LIqs9iccdSezrTGL85SSuibT+yYwYnMwly2SOWiez2iaZh7bJfGiXTO+oZMLGJDNSncwabTLj9ck01SRzzpBMx/pk+jYn87U405lMTG8y1lfl841kHtxKRm85hz42c5g5eQ7VoXPk3TNHzhtzZK83BwvdHEJnz2FX9Rx6aucw2DiHUyJ2wxzOts3Bs2MO6ZfmENI7h4FX53BSdPwwh//+m8Mxs7mU286l78i5zBs7l6equURr53Igdi5vxs+lOUHuJc+lKXcur9XPpcE0F7PGubywYS73m+eye5O0R+aiOSFjWuayonMuH16ey9wrcym9OpcNP8xl0z9zGTRiHp/azGOK3Tw+GDmPxFHzGDN6HkPHzeOs8Bo/j+kT5pEePo9w3Tz5v5vH3FnzsKmbxwnTPHo2zaN+8zwGdM5javc8Hv8wj0PW89lqNx/D6PmcHjufB2/M537QfHpj5lOSMJ8dG+czZtN8Yk/Px7NlPm92zie0ez6fX5vPe/fm83jAAhYOWkCd2QJ+sltA/KgFnB+3gOLXFjBTvYCHIjZyAYUxC3ixbAGHKhcwxrCActMC7jUvoGbHAhZdWEDA5QW4dS9g/vUFfH9jAf36LcR9wEJ+GLaQkRYL+XjkQtJHLWSnYiEfqBaijFrIad1CvoxZyJ38hdiULGRq3ULsmhbyYMdC8j5aSObHC3l6aiElnQs5dnkh/3Qt5NPuhWT0LOTt6wuxHJDCU/MUjlik0G2XQv3IFMxHp1A+JoXoySl85pBCsW8K74SlMDY8hWuiKSKF0KgUButSOCuK9Cn4RKfQNyaFo2JtbAoucSn8LWbMSmFfYgrbk2VcagqPSlL4pTwFm9oUDIYULhhTKK1P4dWGFI6L3MYUPJpSeCY+X5/Cig0p2G9M4Yk41JzC4k0pTN6cwm9i15YUbm1LYdP2FG62SL2tKZh1phB4OYUXelLo+EVifk/h9t9S06uLODBoEXbDFzHAdhGMXESfUYv4RriMWcTfYsZri/hgwiLmRCyS8/YiLKMXUR2ziJDYRQyOW8Sz2YvwqFvEkYZFvL1xEa0fLOLDi4uwvbKILlHVuwj15FTqAlJZpUnl48hUDuhT2RWbytaEVNl/pvK8OhVnQyo9W1P5riWVo22puHWk8p9YeSmV1N5U9lxLZfvNVG7eTmXT96ns6LuY1SMX4zxqMX+J5WMW86ViMTrtYobrF3MhdjFB8Yv5n3Ex9qbF8rxeTOqGxdzduJjH3y0mqmcxl3sXE2iThu/INP59I42TEWmsjkvj7/g0MpLS5PmcJu+aNL4VOY1pKJrSeGF9muwv0/hvYxoO29L4U7S2ptHSkcbA7jSKe9IYZb0EO7slNI5cgs3oJXQJ05glRI5dgtW4JVwWmvFLKLZfgqN6CZ9ol/BH1BKO6JYwslLG1y3hiknGNy5hxMYlGLYskd/pEry6ltDn6hKOirU/LeHzP5fwz99LWG62lAyrpfKukdZ2KWmapRzUL2VajLSx0sZLmyBt8lIOLV5Kes1S3mtYypFGaddLXPNSPt60FPvtS1n+wVL69C7lW+F1bSnHri/l5G9LCfp3KWqzdDot07G0TsfKLp3IUemkBKezWJ3OdG06H0Wm816M9Dek09WYTnRzOjOPppPTlk6fjnSKetLx602n5Fo6q6yXye9sGTmjl/Fx+DJWRi6jT/wyjjUu45UNywjasozBW5ex4YC0l5dh1r2MNhHeu0z2qMuIvL6M+B+W8cfvy2gcmsEWywzZf2ZweFwGiwOkDcpgWXAGn4Zk4B6eAdoMyqIzaJ6bwa5FGZzNy+D7mgx21GZwz5RBWmMG05syeCLsN2bwWXMG2VszCG7JwOaS5O/OILEngw+uZjDvWgaHbmew9tcMlr6ynJbhy4m0WU7syOWMGbWcxDHLeXf8cva9vpwp3st5LXY534sHs5fz+prl/LJ+Oc7bl7Pg0nJW9Mr11eV8fW05hbeW4397OSmPlhP0fDn7B2fiZJ6Jv3UmA2wyOSdC7TLRjs7EZkwm/aZnEhGaydaITJI0mSyLzsQtPpMXEjKxnp/J3KJM3inOZEVFJs6VmQTWZVJdn4m+KZMb6zPZsiGTn5sz5T2TyeQtmfy5PZPak5l0ncpkWmsmR9oyGX0zkwzLFYwZv4Ktr68gxG8Fk1QrZH+0ggvRK/g1aQUVDSvQbVjBm5tXwO4VssdYwYYrK/ihewUTr67gvvjJYiW7h6/E0WYl/4pXR60kZMxKOsau5Pr4lax4dyXDNCt5EreSpvKVjKtcibJpJSObV/LHdhnXspKXelfKOXMldTdWMsV6Fc52q/BXruLniFVMi1zFE3E8ehVz81exon4Vz02rmLBlFb+2rGJM7yoG/LiKjGerOGy7GqeRq3kmZr+xml8nrOZfn9XMClnN5+GruaxbzeP41XySsJpR81dzU6xqWI1742pONq3G1Lya93tWy3lxNeeuS9zANWC+hqrha9hnu4b3R67h3Ng17H9zDZN1a3gkXGPWUBy3BrOENaxsXEPs5jVoetfIeX4NW66tIfn6Gt65sYaPbq5h+a01XLXOYvmoLJxHZ/FcDHsti9vqLNZEZtEcm8XsuCzuxGfxLDGLdUlZ1M/N4secLK7UZbHemMW+hixam7Oo25SFbnMWo7dk8cHWLKZuz2LPZ1k8Oik5L2cx82oWLTezqL2Vxc3vs3C3XIulzVq6hdOYtRwbu5a4N9aS9tZaDqjkWreWGXPXYlG/lgmN0te0loYP13KxfS2fd68l6rq036/ltVezSRuSzftDs/lmWDbB72ZjPjGbZcJpUjbPxeTgbCxSs5mVls3M0mw+rJCYymwaqrL5V3xbnU1QbTY7tsm9ffL5YDa/Hspm5/Fshp7Jxv6sxLdko2rPJvZWNkdF1d1sPr2XDQ+y6f8wm4WiRdQ9yqa+Xw6fTMjhy3dz+HBSDmmTc7CfkkPI9BzueubQ1yeHW/45eAfk8Joyh8CQHPYJs9Ac0sVl4RSWwwbxgiqHk6JMncN9oQrP4Yj4IzKHggVyPzWHRFG2WO6lyT1hvSSHVWLb0hx0GTn4Z+bI8z6HtcK7KodB1TmkijbxXk0OGftyaN6fQ/KBHCoP5pD1UQ77v8/h1E85vPuzjLmbwz+i6H4OvwnlgxwsH+Zw9nEOdS/kEjY0l2vDcrlgnovLu7k0i9MTc9k9NZeOabk4TM8lYUYux4JzsQ6VseLjebkUp+ZyR4QszqUuPZevl+VSXpzL4vJc/qvIlTNsLr9tzMVtZy61u3PR7cml74Fczoqag7n8Lr44lMu+w7mYHckl+ZNcfjiaS+X5XHJacrnUmkv2pVz2/JDL0Lu5LBUv3s/ls4e5jH4kOQflUTAkj3nmeXw3NY+Dnnn0euXhQR4XvPO445dHVlgeDuF5DE/IY35iHsbZeRyek4ddah4NuXl8UpDHhuI8npTmMbY8jzzxk3CrymOLeKU6j/cb8vh1Wx4Xd+bhsy+PS/vzOH1Qxh+WuG/zyD8uMcLmfB67LuSR1pLHxLY8qsT2n/Lo/3Me4XfyuHI/j3MPpa4neVwfms+at/JJmpjPa1PyUU7NZ8S0fOxn5vNczPfOR+2fz6bgfOYq87kblk+YKp8lEflYJeWzMzmfQXPy6RAOc/PZIE7Py0e3IJ+vxLqF+XyQms/Axfmk5srnQokrljHl+UyqkM9VkqM2n5r6fGo35fNUHNmaj/MH+TSLl3bmc3R3Pm/syeee+PjDfOz25uO7L5+UY/lEfif5z0r9F/I5I2pa8ilqlfhL+Rz8MZ8VP+XT/ovUczefwnv5hN7PZ8gjyduvgOzBBZgPLaBbXDQrYKNdAT+MKyDk3QLmTS1g+rQCjk0v4K0ZBVy1L+B1twLWehTwvfBTFLBXmHkWsEx0CzevAraKVylgobgonnkX8K5vAVF+BazzL+BXsTqwABdlAfWhBfwj3lYVsD++AIuEAjJFr1DMKmD97ALOJBUQPaeAN+bKvPMLyFhYwPupBZxaXMCktAJ0SwpoKCjgTnEBWaUFdJXL3JUyt3ivSuatlTq3SH1bC0jZXoB+l6xjdwHFYvt+meNgAS8eKuDhN1Lf+QJsWmQdbbKGdonvKKDsdgHBPxZQda+AogdSwyOJ+72AV15ax71+6wgYuI7OIes4P2yd/G7WcV0MmbGOzTPXsdJtnaxzHS+HyGf9Ov5cuI7I1euYV7CO3LJ1rKpYR97OdfTft45pB9dhFB+fWMeKU+swtKwj9uI60voVUj60kNfMCtFNLeR/0wtRzizE+r1CssQJ90Le8SikUjwROkUhX4vXPQu5L8K9JEZY+8h4cVtcDpBxqkLWags5H1fI9PhCZiUUUjOrkC+SCqlbKjmXFdK1tpCt2YXMzStkRn4hJvFM7K0sxKKqkEzRz1CI3xa53lrI0u2FnN5TyPG9UsP+QkoOFHLko0J6Pi0k97tCdp0rJP18Ic0XC/mno5Cyu4XyLCzk7T5FWA0owmtwEUOGFJEuukTnsCLWWxRxe1wRfq8V8WxiESemFPHu1CKqhH5aEWXTi3htZhF3xS/vF2HwLSIktIjV6iJuiTZ9ETYLi/BJldxLJLfIKC+iRwyuLKJoUxGOB4toFucPF2E6UkTB0SJ+PlaE8ngRH5wrwu1CEQNaith8UfK1Sh2Xirj5axGZd+T+/SKWPCjC+XERrz6RHH8W8eTFYr4fXMy+YcUMsiom+u1iSicW81B8PqUY5XvFeLsW0+0h9z2LmRNUzLSQYsYkFOO1uJhdYlhaMRliR3ox53OKOVVYzF8lxVRWFPOkqhhddTETaor5dX0x2VuKMf+wGM+DkvNQMc6fF2N/tJjJLcWcbCtmYnsxqjvFfHKvmF8eyvxPign+oxj/F0rYL/b1KWH4yyX49Cvh6uAShpqV0GNZQrpVCSlTSnhlWgkLheP0Ei66lzAnrITzYo66hBnhJZjml/B8UQlnl4plJSStlf4qGVNdQtt+iTskeT4qoV0sPSu5z5ewq62EYe0leHWUsFsM6ywh534JIx+WkPe4hL/NSvnOvJR/LErZMaWUwVNLWSp6ppfi9V4pZu+X4u9aygNlKY9CS/k6rBSdupSnmlJitDIurZSMpaVkLiuVd0opCTWlnBJ2B0r5RYQeLOUTkX9IcreU4nmxlKutpexpK8W3o5Ti66X8fruUjfdLebNfGf8MKqN+SBnPxLmhZcw1K+N98zL6WpThbl3GLtsyvEeWkT2ujP+mlPHi9DI2zCgjWFHGArVcp5axtLKMbuFdU8aq2jL8DWXcayiTesr45kgZpnYZe7eMFY/LyPpdxvUvZ/ywckrEN2blvGleTqX4Q8RYlHNCTBxejkHMsiznjJg2ohyTaLEq54pdORmjylG+Vk7H5HJ2Titn+fRyvGeUs1fcnllOwHvlHBI575fzsxjtUM46oXMu56jI8i+nIqSc46GSV13OC+HlzBEbIySnppw10eU8Ty5HsbCcfYvKub+0HG16Oe83l5O0v5yXDpbjcbicvDPlPL1QTt3Fcs61ljOzrZz+nVLTpXK6fyzH7OdyrH8tJ+JuOWX3ynkiGh6V0/yknJMvVDB6UAUTh1VQKxyHV+D9ZgV7xdFJFZyaUsGcaRWs8algXkgFi8Mq8Amv4HZaBer0CkqWVdCwogK7ygo+r6pgfHUFj4W+poKa2gp8d1YwYW8Fxv0VsnerYMdHFVw7XMG+IxUc+aSCDV9VMOl0BYMuVHCis4J7dyqo+qeC9MGVfDikku+HVhI0rJLD4kvzSsotKlG/U8nxiZWcn1xJytRKdkyr5Nr0SkLeq+Qb+0oOBFbySFlJTWglZ8MqmTy3ko6ySn6qkjHVlVxtqOTorkoG769kxcVKAlorsWur5DfxRXslJzsr6d9VyfX7kutBJaWPZb4nldz6u5J/+lfxweAqysyrOGlRxfPhVXS/W8WRyVX8Na2KM9OruBlQxZ2gKlxSq/BNq2J8ehWfrK4ioqqKptoqbhirOLG3isn7qnA8UEXvwSrWflTFT+LYqSr+a6uSv18VxV1VbLlfxb6HVXz2WOb7vYqKV6qxG1zNX0OryZ1SzdNp1VQ7VbPRpZoXg6tpF9uV1RwMlf6F1axOq6Z4aTX69GqeL6vmo5pq7tVWk3mwmqOHq+n/aTVLRI/IOVPNyy3V1HdWk3GlGv+uapbdrybiUTWJT6r57p9qVMNq+MOshukWNfQdXoOHZQ2rRtRgM6GGXTNqWD2zhhcdaxjtWkONT42cJWu44FtDTmANa1U1vB5ew3pNDVe0NdxfXINjeg1bxS+1kvdgDXGHalh0uAbFkRr2iOEf1/D0fA0zWmrouliDV2sNb3TUcPee5H4g8Y9qGPS4hjKzWqmpVt5ptaQOr0VlVcsLk2u5PbWWj6fVMnZ6Lbver2W1fS3zQ2r5IFT61LX01dQSNaeWHfNr+WRhLdNSa1m0uBZFWi0/L6mlMr2WP4VPZi37xVsVtSRV1uJfU0t9ncy3vpayvbW8cqCWbpF0pJaMT2op/F8tMedrsWytZeSVWmLv1OJ1v5bkx7UUPa1lwrNafIcYuD/UwCQzAy+aG7hqY6B5qgHf6QYOCNsZBu6JyJkGJr5n4KmTAVOwgUtKAxNUBqIjDTRGGTDMN/BDioGlSwwcXGrALt3AguUGdmcaqFplwGGNgS2irUjGVMqc1Qb6GAwsFLvrDAw3GmhpMLC10cDmPQa8Dhmw+sjAHaE5bGDZlwZCzhhIbTdg3Wngm0sG3rlswLzbwOObBnb9asDpvoFtIvihgbefGbA0ryN2TB0/Tqpjy7Q6xs6sY+b7deid6jghSkLqeCJmhNXJGbKOJao6esXxZXWcLa1jqrGO1/fXkXigjlFf1bGntY7bv9Ux/m4dCY/rsH9Sx6Df6yh9WsfAvyXfv3UUDTQyfbCRaDMj+hFGeqyN+NgYsbM10jjBSPdEI/cnG9FNMXJcMN0o37GRKe9Jv4N8djGyX3iHGpmqNnIgwshBnRH/RUZGpxoZsMQoexwjY9KNvJdh5I8VRhJWGvk018g/5UYuVhgxqzKyWnxRbaSt1ki7ycjdbUYWfSD59kot+4ysP2BkyUEjRR8ZeSxiDxuZccSI6qyReeeNRFw0omg3MumSkfwuo5zjjXz50Mhbj4w8E/MeG+kQu54YefFPI9Z/G3n43MjVPvWU96+ndWg9P5vV425Zj8aqnq1v1jPkrXo6p9azZ1o9I6bXc0d8O6Oe/e/XM9qlnqMB9UwMrMcruB5dSD3F6npuaurxn1fP/xbV89VSyVVSz8OKeo7U1MNBiRXRH9Xznfj443oSP62Xd30969vrGXOpnu+76qm7W8/Ce/Xsuy9xT+rRDjQxaqiJQeYmjlqbuDXRxM6pJiKmm1g000S3OPCeiVh7E5u9TcSHmdiiMtGkM/HNIrmXZuLMUhOfZZjYvcJE/xITn5SacKmQfFUmUmtMHKqVOQwmisUTEV8nOYwmVtSbeLNBxm03MeRDE8/3mVAcMHH/oInpH0muwyZaP5F6PjUx6XMT+06YiGoxcVxMvSg1iFdbTVwTAW0mnDul7ssm7v4m4+5I330Tfz0wkfTQxNrHJnyfmnD828TygQ3MHdJApE0DCZMb6JrRwMGZDQxxaCDWrYGC4AZOKRuwiWhgb3QDivQGmpc3MDCzgYdrGnhe0sCZigYe1zUQvrmB6x81EPW/Br7paOCdBw0YRZ+HDXg/auD3xw1EPG0gbEAj5maNaMwbuTa8kXs2jdjObOSR+NG+kTdoZJ53IwW+jbwb1MjTkEaOqxsJ1jTyWNfIm/MbeWFBI9tTG8la3Mi3aY1cX9pIYHoj45c10pMl+Ssaaapq5EZ1I5/WNFJV28h/otPQyN66RoY2NJLc3MjMrY2yD2hk4P5GQg78v+K6jq/i6Bo4jvahUEMDBC+U0kKxAMHtV2iBFrcEpxRocYIHp4oXSELcQwQiN3bjLjfu7nbjbuh73j++n92dOXPmzOZmd9aYr92NeSr+9TSmQyz0NmawjzHbw6XeRGOmJ0le8TjVmFfp0pZjzBdlxnzXJPlbjfmrw5jw18a8+MyEDYNNCBDPhpiweIQJmjNM2DfThJK5JmTPN+H9RhOyNpmwcrMJf28xoW67CVN2meC5x4SzR0xwOGlCoJ4JLVdM2PWvCcYPTFj3yASemLDQwIRLxiYceWXCK1cTEtxNGKwwYYC3CRNiTVgeZ4J9orQlmbAxzQTDdBPWZJrwKMuExDwTOtVSR7MJq9pN+LXThNq3JkS8M8HqE1POfmHKUg1TbL41pXqqKR9PN+XkLFMeapnyaq4pD743Zfw2UxJ1TGnYJe2HTTl6xBTVCVO2nzbF7Iwp/c+ackH4XjBl4kVTqu6YknHfFNcHphx4ZMq8p6aYG5qySmHKOE/J5WuKMsKUHammlNea8rTJlJh3puh/MCX1MzP+/MKMhIFmDBlsRuwQM2yGmnF1mBnbNcyYOdwMc7F5pBkFY83kfWTGc/HzPDMeL5SYI2YoT5sx4ZwZf1wzY/0DM/mGMqPHE2l7ZkactZk8B80IdTbD392MtZ5mRMeZoZ9gxvRUM0xFeZoZwemSO8OMPjlmrMs1Y3SVGbptZlzrMKNO7Ow0I3uguXy7mLNyqDm/apiTLpZqmlP9nTmzZpjLO9Qc9UxzzGebc1HLnNA55hjPN2fVT+aM2WLOim3mzDthzuCT5twQuqfMiRU1F82Zfdmc/n+ZM/WhOaWPzNF7Yo7RM3POGphTIgyNzDltas4HN3OO+ZiTI1b7mvNOac74YHOORpnjnmzO2BRz7gvS5FqMTTcnM8Oce1ki15yMPDkWyBqKpKZiOZaa4yZWVkhfvTndLeYcbhXdcv1BcvSw4EgvC+7/T44DLMgaaIHHIAvGDbbgrVAMFcMt+OEbC07MsqAvFphtteCTXRbUH7Hg1mkLNC5I/2MLnjyzYLKRBf2sLQixkTgHC6xeWjDI04JfQi1IFW6RFqyKs+B0mgX+6RZMybCQfaHkzbSgRARmWfA824JzORZsK7Zgf6MFS5os+LvZgg4xd5AlDkMt2adhScpIS4KmWcpv3JKYuZbMnWfJkzWW+K2zZOoGS7ZtteTuQUsmH7Ok/JSl/LYtqT1vics1S6Y9sKT/Q0teGFrSYmTJYmNLPlhZkuBhSWaKJQ/TLDmVZck3OZZsyrPki2JLetRbUtlqydY2S8LF3C5LbnXLmNeW2H1mxb2hVmQNs5L9lhU/TLMiYIYV5bOsqJljxfebrTix1YoBulbYnLJi9xkrzjywYtojKw4aWTHa2IrzVlaEWVuhY2fFEkcr/FytmK6w4hNPK3mOWVEaakVwmBVOsVZcTrdiTqYVtuJmlhWLcmSuZis+bbNCX8S0W2Hcw5qSz6z57gtrBgy0Zsd0a5pnWvP9XGv+m2eNap01DzZak7vJmunbrWnVtWb9KYk9I7FnrUl+ZM3o/6z56pk1Gw2t+Z+bNeHu1sR7WtPpbU1MnDXHUqyxyrTmUpc1v35sw4HBNrgOseHYMBvWaNjQOtuGFC0bIhbaELLeBvMNNszfbIOjyNhqQ+pRG6pO2hB1yoZlejY8OCdjz9vw/KINg/Ulx10bbB7akPTYhntPbHgrfn9qw2gzG26/suGdu8R62jDXx4Y7vjbMC7XhcaQNCzJs+KHUhoIvbOk/2JbLolo81bKldbMtBvtsOXnEltWnbDl3xhYtPVuWX7ClxyVb9PVtibxjS/BdW+YZ2HLIyJYM8cTYlk2mtnS9sOW0whaPWFs2xNtyLNWW2ExbVpbYcqJGxtfbcrfJllXdtqwdaEfNYDtUQ+wYMcyOr0fYYTHTjs9n2XFd7JltR6J4pWXHgzl2FMy1I3CeHXM32PHnRjt+3WTHqs12eIlJW+x4Js5ttWPrNjtO/2bHspN29DhtR7GwPGvHF3p23BBLz9uRpG/H6Cd28u604/hTyS0Cn9nxqaEd9eI7Dzs+U9hxTTSIQh87fva1IyXZjpI0Ozam23Er044JOXb0yrVDq8yOec12HGm14+MOO3lm2jFwkL38ze3ZMcke85n2sh57kkSPufYUiw3z7ClbbE/DJntct8j1dntW6trz72F7Qk7ZY3nanuYz9qSctcdDz56z5yVe/HHJnn5X7dF7aM/hJ/ZMeWbPczHY2x4DpT3n4yVfhj1D6iSuyZ57rfZY93Pgp0EOmA92QG+4A6OmObB3sQO7NjuweIsDL8WYrQ58EG07HZh0xoGPzjoQq+eA5nkHPPUdMHjigPqptD1z4J6hAz8/d+CgqQPWbg587enAZS8H4r0ln4/k8nUgMdSBE4UODKtzYHmLA0HdDnzS/wUVn70gaPALDIe/4NKIF9SImd+9oNe8F0xf/ALVpheM3vKCDyJ82wvstsv1QXHmBe9FmN4LOs+/4MHNF8x98oKBRhLn+YJh3i+IzHxBd+0LfqqX9sYXbH77gi2fO3J4mCPjxjmi1nJk63xHytY7MnSbI7/oOhL2uyNWpxxpO+0IFxzxEpOfOFL31JFlBo64i7Omjvg7OmLu5MhNZ0eWejniopTxcY7oZDlyoMWR+nZHkjsc5Z3uRPZQJ6ZqOHFzuBOlWk4UazthssmJa5udaBJsdWLvDidSxMMTTtz5z4mcJ06sferEIAMn2kWAkRO/2DiRpnDC29OJ515ONHg7kerjxKRIJxTJTuxOc2JihhMGol+mE5fE7jw5FjqxrNiJL5ud2NXqhEebE3UfOZM82Jn6Yc6sHO5Mw0hnJo925tuZzmTNc8ZP25mp851pW+DMhi3ObNzhjMNOZ0boOHNqrzNfnnfm52fOTFI44+XtzABfZ5zTnBmd7kxYqzPmn7qwfogLoeLtMBcufelC7gwXjmm5UChGzHNh8RIX2g65sOWkC1//54KxmGbgwj8mLmy3cmGGqwsvFC6c9nIhxtuFlz4uBIW70DfRBaMUF1alu/BFpgvB2S7MzHHh53oXhje68E7Mb3FBp92FBLG0wwUPYdjpQkOXC/eHvsRy1kt+03rJ+jkvCROntV/ydN1L1m5+SaA4efglXWdfEn7uJalXX3Lhn5dUGrxkp+FLNFxfUhz4ku8yXmIlBme+5E/RLUblvqSp7iW6HS9JEOd7vaJt8Ctyhrxi3dBXBAsNjVe8E6eGv6JMLNd6hUJcXPoKh1WvOL/1FdvOvWLR+VekX5Lrm6/I/fMVy6ylzfkVY71ege8r+mW8okGszpIcLa+40faKmT1c+XGgK9aDXIkZ6soEDVf6DXdl/whXfhjpyj4tOV/vypBNrvwlYra4smiPK67i/XFXJp12peWMK+v0XFl2yZW9T1yZ+syVwQauRBtJDjNX+eZ05RsvV3m3ufKbj6s8D11xVrqSm+jKgxTpT3PlZLEr9lWu9G1x5USnzNHtypevXdHTcGPqTDeOz3bDYK4bzfPcOLrejbrNbvhvdWOJjhvPdd3Yc8qNUj03Fp9346fLboSKOVfc2PbYDZWY9ETixOFnbjgauvHYyI0+z91IM3ZjtYkbCks3ojzceOrpxkFvN7LEfaUbKwPc6A5yIyfCDZd0Nw5kuaGXJ21FbmwpceP3VjcKxcedbmR3ufHgjRu3+rrLftedk0PcWTLMHQ/xlYY7xuLoCHc2jnTHcpI7pya7M/kbd7Rmu6Op5U7vOe5cEKvmufNuvjsVC9z5a6PkEku2SB5hvNWdz7a5c0sc3e7Oy53uZO9y59Fed7RPu/P0jDtNZ90JOefO6svu2FxxR0Pfnbvi7FV3Bt10R/3MnV0G7mDozlQjd4Y8d8fTVNo9pF0hbV5Sm4875WKZ0p2SAHfWxLuzJ1lypLuTlOGOT6Y7FlnuFBdKHWXurG1wx6HRnYdN7vzQ6k6PDnf0REqnrOW1O6ffSJ1DPJgzzANHMVnLAxPx6QIPOoTrYg8il3uQtd6DNVs9uLDDg5m6HuzZ44H6gAdDTnmw84wHf53z4OR5D3mXeTDlkgcnrniwXd8DxVXJd9sDI0MPbhh50C6OPvdggYkHBeYezHfywMXTg2deHoz3k6P42N+DX0PlPFYketCSJNfJcp4t5zkerM/zIK9I4kslX4vU2O7Blx0yh/ik04PfujwoFAtfyzreyvU7Dza/96B0oILtgxQsG6zAbIiCP4cqGDxSwVtRoanAYoyCGbMU2IkRsxU8EL20FFwQtWLfHAXp4se5CgLFrHkKHISmtoJHos98BZdEvTiwQEGmWLtQQbDQWqTghXi8WMFHSxQ0ioNLFaxbpiBUzFmuwEm4rFJQ8LOCqPUKJm5UcHOTgg7x+2YFRWLLFoX8rytYvFWBu/hqmwJj8fl2BbdFlzi+Q0GJ2LZTgUos1VGgEF/rKjAVA3cp2LFHQbxYvleBl/hmn4LhvyvIOKNgzVkFQWK2ntQsRp2TukXf8woui0Zx8IKCbLHuotQv5l6S+kW/Kwr0xa/6CtZfVaB9TcFLYXBdQf8bCjbeUqDzWIHVEwVDnyr4IM4+U8hvXyG/fQXTjaSO5wrui17Gct9FuoncY3O5txayHjdZg4eCFd4Khvgq+EcMD5Q6ImUtGQoqsxUocxWUtyhIaFVg2S7zdCj4V5ztlHlESpf8nV8rsBW93yqoE2vfKxjTwxP9np4c6uXJhL6ezBjiyYihnvQe5slFkanhydrhnoQIrRGePBnpyfwxnkyd4kn1t54cnOnJ9TmeHJnrKftaT6LnebJI25PuBZ4sX+zJN0s8Ob7Bk3dbPEnZ5sn0HZ447fbk8D5Psk558uysJ+4XPGUv6InVVU9Udz3xeyxx/0kNTz15aiQ5TTzZ7ubJbi9PUsUjX0/C/T0xT/VkV4Yn/pme8s3vSaPoW+2JQ6cnj7s8+ey9Jw8Ge3FgqBdhw7xQaXrxzxgvJn7txbPZXijmeTFkixfvRdo2L2bv8OK/nV4s2u3FeD0vBpzzYusFLywvefHvZS/e/eFFk4EXf5h48dDSi8tWXpxw8GK4txf3RW8fL+rFQV8vsoW2nxcvxacBXqwM9pL3vpynypg0L3ake+Gb4cV3mV7YiN7ZMibHi/l5XiQWeTGy3gu3Zi9MWrz4otWLP0Vlmxe67V6kiFUdXvgL+04vPur2Ql/kv/Zi8jsvTMW3g73pOdSb86JO7B/mjctwbwxHePPpSG+Gj/Xm7xnepM3yJmi2N1pa3jiKonnebNX2RiWMlsn1Zm++2eaNpRi63Zt1Ot7s3OvNj79700vPG9cL3ky86I2xqLjszeHH3pg/9UbPwJu9ht5kiBAjb/p6ePPexxv/FG9GpXlzNd2bVnE0w5tCocr0ZliONwfyvJlf4E2fWm8ui+4ObzQH+XBkiA9Lh/nQc4QPkbN8+HuOD3vn+bBG24em1T78+oMPi9f48HaTD+rNPgRv9aFspw9JOj702+PD/OM+3D7nI89rHypEwEUf9G9K3ls+qG77MPA/H8488SHkmQ8uBj5MMPRhgLkPlq98aHDz4by3D3Uiy8cHV6UPJn4+pIX7sErlQ1uaDysyffguy4cLtT7sb5H52nyo6fTh1Wsf9rz3IXmYL/1H+lI825dtWr58N9cXO1G00ZdpW3zR3ybn231ZvlP6dHzpp+fLNdEmtp/35fcrvnx8w5frol2U3vRl1UNfdJ/6kiK0DHxxEuMMfTEQ3Ua+vDb3xd3Tlx4+vgwN8GVFvK/scX3pyPClLFPGZ/sSILrzfNlT5otFi698Y/nS2OZLfrsvSzt9mdrly82PlMz7QoneYCXmGkqGDFfSMEJJ7kglh8cp2TJeidEMJRmzlazVUuI6R8mHeUrqtJXcW6xk8zIlj1Yq+R9KrooBa5SEb1ZyfruSerFhp5Jo4amj5BtdJRq7lDTvVjJ9v5LrB5WU/aIk57QSxVklU/SU3D+npPd5JXaXlWheUfKf6KevZOc1JauuK5l9Q+r4Q0mo2HBXSYqhkiAjJXOeK3EWE4yVfG6ipNpUyT4zJZmiylXJbjel7LdkXWKJr5K+/kqehki9oUq6hHGUkoHR0pam5GSGkgqxK1PJj1lKXmYrOZCv5Gip5GhUktih5PtOJf7i9Bsly/r4MWWQH/cH+9E8xI8jQ/3YNsyPeOEw3I8xI/xIH+VH1Aw/js7x44W2Hwbz/ei13I+KH/zQ3OzH9S1+6Gzz44ftfgzU8eOcrh9ee/yY8Ksff+r58VacPedH5AU/Fl30QyESr/ox/oYfhmLRf35888QP/Wd+tIoSAz+SDP1YZeRHoFhv7kepjR8fvPyo9/bjFx8/8sR//n7cCPCjKMWPWekyT6bMk+VHdrYfnrl+tBX4UdgiNbf78aZT5n/tx+8fpM6e/mwf4o/zMH+ea/jL78WfpaP8+XyqPye0/Nk1x5+wuf4Mne/PwRX+9F/tz6qN/vIN4U/eNn8i9viz+6I/g27784/o/9ifm2LBM38eGPoz28af8bb+fO3rj22aP5rp/mRk+bMwx59xHf5M6x3AsSEBlIv7IwLYOSqAFBE8OgCn2QFM0AqQ50gADXMDmLUggHErAjj4fQB6awPI3RzAxi0BTN8WgL0Ysz2AZ+LNjgBydKRtdwCj94hDAZw5HMD+kwHYnZHrsxKjJ23npO18ALevBHDgbgC+TwMYaxBA3vMAZpgG8Ll5ALPdAyjyCmCiMgD3hABuZAXQJfbmBJApFucF8LpQ6myRuHapZ3Agn2sE8l6gGciCbwJxFzVzAjkwN5BcsXFeILHCVzuQXisDefhjICfWBmKzPpAzm6R/i+TYITlEgU4gAbsCOXwhkKSLgZRfCyT8RiBpzwKxNgrktInkMQ+k0TqQTYpAlJ6BzPQKZKBPID18A3ENCKQ0KZCPMwL5rDaQrQ2BvGwKJL09kFHdgdztGUT/4UHydw9ik2YQK0YFMWtqEJpzgsjTDsJgc5D8rYNYtSOIh7pBfHk6iLtngnh2KYj6K0EEXQti750gfnkSBM+CCBAvDYLoeB5Ek1UQ6xVBfOETREtDEJ+1B5HcFcQP3UG4vw5iyhtpHxrMb8OCWTQiGPfxwTz6Nhg/7WDWrg/GbmMwzzYF8+3OYF6fDSbvXDBbzgejcSuYlQ+D2f8sGC0jYRnMKc9gXvoGczogmAF5wYxtCcZQ/N0aTFl7MD91BjPoTTD/ivOjQwgbF4JyZghx2iForwhh0ZoQ0Anh7N4Qnh8PQf9kCHtPh7DqSghZ/4aw9YmcPw3BxDeEU/4h9E8LQS89hH/yQvBrDsG8NYSb7SEoXoewp0coazVDCZwYSqJWKJ/PD+XYwlBWLAmlbGsoZjqhuJwNJeJyKM4GoQwzCqXf81DeiE8Voez2DuWlMpSv/EI5kxRKWGoozzNC6ZMVyoGcUOwKQjGoCmVOZyhWXaHs+iiMxmFhHNEIo/T/zQrjsXYYd+aHyXdhGBnfh/HbT2E82RzGhy1hXNoaRvm2MObqhMneO4xje8MYcyKMq6fCmHY+jHsXZcyDMEY8CSPLMIxZ3pLPN4wmvzDK/MO4Fh/G4pQwtPLC2NUWJnucMJ52h/HZ6zB6vgmjTRx/G8bg3uEEDQrHcGg4A4eF86/ooxFOwYhwmsaHk/llOOFbwvlNNxz2hDP/TLi8N8J5fT6cwxfDWX4lHC39cOLuh1P8LBwdg3AmG4djZhvOes9wDHzDueoXztbocB5khtMvS8aVhZPaEM7JjnCWvA7H4m04J3pEsL9nBC2DI9g7NIIJIyPoPyqCPVMi2KQVQcicCBRzIyhfFMG05RFM3xqB6bYIhm2PIGx3BJ8ei8BSL4KoKxEU347gwdMIttpEkOETQUp8BAYpEVxLk76MCOblSH9+BKtLI3Aqj+BIm8z3OoJHbyLY1iOSlkGRbB0ayWKNSGYNj+RzzUgytSLZMCcSlfiwMJKvV0aivzGSgG2RfLsjknE7I/lYN5K8PZFMvRjJw8tyfSWSi/qRTLkdyQ93I9n1NJI/7CPZ5hXJHN9IXMVg/0huBURyITCSZrEvOBLrJInPisQnO5K7+ZFcL4hkUVkkDdWR6LVFcrQ9koROqa87kq/eRKL5NhIDUTksigMToug5Nwqd+VFMXCLXOlFs141ixe4o3PdEMX5fFOWnorh/MYrbl6J4J1ouR7Hr7yic70Vx92EUNx5Fkfw0ijmGUbiJP0yiOGQexQafKLyUUfweEsWwmChmpkTxNiOKn3KjsK2O4laX5OqOYsfbKLQ/RKEQS4ZF80ojmocjo+VbOJq0edEwPxrPBdGMXBxN07poXm+PpnJnNPk6cjwUzYjj0QSdi8biYrQ8w6K5eSWan29E43Urmum3o+n3JJr3Iux5NIuNo5ltEo2NaTTPzaLpbxHNC89o+vpGU+UXzQF/mS8omkuR0URlRhOQFc20HIkRI/KiKSiOJrgsmv/aovm0PZo+HdGkvo7mpzcy37torD5IXYNiCB4ag9ewGFw0Ylg2IYbZM2J4PDuGxrkxBC2MoW6ltP8Qw/gdMXymE0Mf3Riui9di594Yjl6IwVM/hsC/Y3AyjCHXIoa1VjF0esdQ7hvDPqXMESD5g2J4HhLD30kx3K6J4cJHsWR9HEv50FhihsfiPTKWl5qx6EyM5f7UWEy0Y9m0LBbDVbF8sTWWS9tjObUjlj06sSTrxrJuVyzax2IJvxjL3MuxuAvNq7EYiEHXYvn4eiydN2LZ/l8sl01j+UYRyz3vWNJUEpsYyx9psXSlx3IgK5aleZIjP5bvCmLJaYvl9vtY1vdR4dhPReIgFWsGq1gxREWgmD9UhZeYMUyFi/haQ4WtGDtchcYIFf+Jz0aq+Fd8pKnipngnLo1SUTZGxfZxKlLFz+NVhE5QoTVRxmvJ+DkqTITGXBVPxOfzJIf4SFvFe3Fpvop2cXqBinpxZKGKcrFvkYp8sX2xivVLVMSJVUtVhAnHFSpGocJ8k4r7W1Tc2aqixzaVfEuo6BJ621U0it93qKgSB3eqKBI6OioyRaKuishdKpbvlvXulbXuk1rF5wdVXD6kwumEiot6Kk6dk3rOq9h7QUWeSLsotVxSoRKrLquYq6+i9o6KafdUfPJIRc0TFbGGsn4jFcrnKtyNpU4zFUPMZZyXCg9fFd8pJb8w9pd7GKTiQ4IK+2wVEa1SR6fcry4Va3vF8e1HcTz8OI6/+sfhOSQO22FxdGnGoTcqDvXoOLLHxjF6chxRM+Pwnh3HLK04WhfGEb8sjhPr4li9MY7h2+O4tyOOqzpxpO4VJ+MYdz6OpxfiqNGPI/C/OHQs4gi2jmOqXRyW9nFM95LxgXHyfR7H5CyJzYnjZGEc21riuPkujnVD4+U5G4+fGKcZT/8x8SRNiqf3jHgKteLZujoe1Q/xfLoxnuqt8SzXjee//fH8pRfPu3PxNFyIp+piPHH68TjcjGeDRTwrrOJpC4xndYS0Z8iYrHgCxdTceKzz4jHJj0ejIJ6n4npxPD+o42lqk/zt8RzqiGdvZzw7uuKJfh2P8m0843sk8GnvBGI/SUA9MoFfNBNYOS6BYDFnQgIV0xJwnJuAqXYCgxYk8PfCBPSWJHB2YwL5WxLYtC2B73ckECr8dyYwTyeBL/YlcF+s/S0B7eMJspYEOs8nsO9yAuuuJrDqWgIpDxMI+i8BTaMEepom0GaWwGnzBJrdEyj0TOBnnwQifRNY6JfAdwEJvA1PwDAtgYwCyVGUQFhxAmavE1ivmci34xN5/XUiSdMT5Xs5kQnzEumzKJG76xNZo5OI655ETlxLpFZsvC0x/yYy8EEiOw0TiXueiNI0EVOrRAbbJKL3IhEN30QeKhO57Z/ItYBEGoMkZ7wc0xMpz0xka47kzUvEuzCRr0sSuVidyMSuREa8TuTd+0TO9UiirmcSAwclUTM8iQMjk/h+bhIXSOL090kE/ZzEk21JPNiexIAdSezel8T700mozyWReDmJVfpJXP43iVdGSfxjIefWSQzyTuKR8I9KYooqiYLsJLblJpEmNubJODGvOInsFjlvkxwdSdi/TeLLd0lMGpbMOI1kho1Ipks7mZqFyaxfnsyVTcmc2ZLMnh3JROxO5tbvyew/k8yaC8kEXUrG7EYy8wySmWUo402SGWSezBifZEzEA79kPvFP5kJwMr+FJdMrJ5kb4mx+MnUFyRx5k8zed8ls6pFCsnjyWQoNw1I4OCKF4PEp7J+Xwo75KWSKxIUprFuUwg+LU1i5JIV5y1O4vD6Fo5tTSN2RQuDuFD47KmPPplCgl4LuuRS2nU/h54spsodNYYl+Cu/uppBgKLEmKQx4kcJx1xQOpKYQmpuCVmEK67tSWPY2hSm9UnEQpn1TKR2SyhrNVGKEzvxU1i5OlWdmKjXb5XpXKiEHU5nyWyr1l1M5diWVKv1U2ZOm0s8olffGqVwyTeWcWSoaylSeiYf+qTjlpDKgLJWrVan82pDK3HepTOuRxuReaYzrk4Z6aBr7hqeRNyKN7JFpZGimsWVUGqkialwa7+el8UY7TZ71afyyLI1SsexCGgEX05hzJY0vb6aheSeNyw/TqDBII8skjc1maaSIDeZpWL9KoyU4jd/D0iiKSmObKo3vctL4Kj8NW/GmVubvSCO/Mw3drjR2dEvM6zTSxeY3aax9n0Zg73Rm9UvnE410/h6eTuu4dNKmpRM4Nx3FAulbmM6Xy9MxW5ku75Z0TMST1en8qpPO/l3pxB1Kx/+Y9F1OZ+SVdDT00xl6NZ2ufyTX3XQKnqWTaZROskk668wkxjOdAf7p/Cs+hKSzLymdoKJ0NJvTMWhN59a7dNaOyCBKM4NlYzMYNyODR9oZ3FuQwd2FGfyxJIMPyzPoWJVB6cYMcrZl8PXZDMZezMBcmF3KkDoyGK6fgaG4fyuD5icZ1Blk8ItJBuUi1yqDDS8yUHpnoO2TwcugDDRVGRgkZPC/7Az65mRwuTiD05WSvzODjNcZxPfIRNUrE6+BmcwenInL8Ewmj8rEcnwmoydm0kc7k17zM7m8NFPep5ls2ZvJul8zWaSXybxLmbJnycTun0zGPMrE0DCToc8zGWSaySOzTAbYZNLbOVP2UJm0KzNp9c9ENzOT7JxM0gsyWV+eyc8VmbJPziTgdSYL32Yy/30mvh8y8fhfFvYaWYwfm8XY8VmYf5nFF/OyuLc4i9c6WXTuzeL8gSxK/xH/ZpFvmIWOSRaZdlls8MxivTKLnwKziA/OIi4ii9iYLCJyRV4WyyuzZM4sAt5l4d87mwX9spk3Mhufsdl4aWWjtVgsFTvEgWzmXhL60n8nG+WzbOYbZOP3PJtFdtkE2GezzCebEBHqLwKyWRGWTaQqm9Vp2fKMzWZtUTZxYl1ZNsl12Wx9nS33Pptt77LZr5FD6cgcDo3L4ezCHDqW5XDlxxzeiD47c+irm8Mf4s/dOfxvbw4DT+Qw5GwOzy/lYKIvruZgcSsH+3s5zDDOQWGWwyLHHJa75hDtnUOMbw5r/HJQiTj/HJJDc9iblsORghzuvJb8b3P4uEcuY4flYj08F5sRuUwcmYvj2FymTshl2pe5hM7JJWZhLlXbcjm5O5eHF3Ixvi6xf+YS8DwXtTKXWv9cjgXkUieOB+bSEpLL0JxcNAtyCevI5fuuXKK7c0l4l0tRvzx++SSPz77Kw3pmHq7z81AszGPekjwWLc8j/ec8Crfk0bA7j5N78nh+Lg+zC3nkGuaha5THAdM8BnrmYeybx+zIPOZE5RGfkkdOVh4VBXkcKcrj9+I8Do3I58TofHp+lc/MhfksWJpP2YZ8ftmYzxXdfN6Jv/blM+l4Pn7n8llyIZ9lF/Pl/Z7PI6N8jE3zeWWbz2ZFPulit0++rC+fM8H5fByTj2d2Pj45+WjnyngRnC/jC/JRFeeTVCpjyvN5+DqfL97kM+xdPm4fFaA7rED2KAWcHF1Ak/hjUgEd6wr4Z3MB/20r4Pi5AvpcLeDvawWY/1FA0rMCdJ4XUGhcwJ8OBSzzKyDSv4CYAMkTVYBDbgFT8gro0VFA784C2QsVov2/QjZ/XsiZ4YXoaxbydEIhOvMK5Z1ZSPS2QjJ0CsnfVcihvYVUiYb9hXT/Usitw4Ws1S8kQaRfK2TMk0KmGBQyza+QZcGFpIQX8ml6IeNzCrERE3MLccorZEZBIR7iRH0h5xsL6d1aiNv7QvYPKOKPIUU8G15E5MQiLswsoqdWEV8tLuKbJUUY7Sxi+t4i+KWI1MNFbDlSRNWxIkwuFTH6ssTpF+FytYilt4qYbFKEo3hlWsQMsyLOvSxigm8RtuJbP8njX8TPYUUciSlibEYRdplFKHKK8M8rYlVhEeuLi2hXS2x7Ee4dRWh3FeEn4t8Wsfl9EbkfiijrWcyDAcUsHlZM7PBiikcXc2BMMW++LOZ7rWLWzClm87xifltUTJ3wWldM/Q7p1y3m7t5i1h4vxu1WMdPMigm3Kuahe7F8AxTzU1Ax+8IkNqIYnbxijhYW06OsmNIOydVVTHN3MXqvi7n0ppi3YsCHYox6lmDWq4Qbw0roN7yEu2K4ZgmjR5XgNKaEqWNL8BxXQviXJZjPKWH83BIU80tYuLCEZYukXSQsKWHD0hL2rijh4doSynRLMPm1hAq9Er66WUL1/RJyrEsoDyiR33QJr0NKeB5VQlV6Ce+yZc68Er4pkZjqEmrqSrDsKIF3Mq53KRdHl3JtTCmPtUsZPL+UV4tLUSwpZTOl7Py+lEOrS9HaWsruXaU07y1Fb18pNw6UUqNXStO5Uu5eLmWIfqm8y0oZebUUM2FzrZTjd0t5e7+Ur56Vyp6tlCLzUr52LiXWrZQMj1I+8i9lUGApDiGlzAwrJSinlJ/yS8kskHkLS/m1uJRjJZJXLTnfl+I0tIydo8vkm7WMtxPK+O+rMiZMKWPO1DK2zixj/+wy/p5fxtOFZWgsKsNEjFlchpWYuKQMB/Ht0jI8l5XJnq4MfxG6ooy1lJEo8laVsWd1GZHby8jWKUNXt4xCcWBXGRXiyO4yTuwp49zeMj7sK+PhwTIKTpZx/4LkvlLGK33JfbUM7WuSWyy5XkbMjTJ23C6j8U/peyzXT8vIMCiTvVoZN8zKOP6qjE7XMqb6Sv7QMlrCyniSJ/UWlrGqrIwedWV83VJG6esyqt+U0fS2jMvvyxjUqxybPuW8HViOxrByxmiUM3tkOQs0ywkUEaPKOf1lOU++lr5vypk6tZz6OeVyT8pxXSqxy8rZs7OcQzrlHNMtp3NXOTf3lJN0tJwjxyXHpXKWXS4nVb+crVfLyRHtN8vpaVDOf0bleJvJXOblrLcqp8GnnHfKcvzCymlTlXM9vhydnHIqcsvpXVSObVk50yvKmVtZzpLucqreS3zPCvr0ruDQFxV0DqrAR7OCwxMq+HhyBU+/rmDutAqMFlTwzeIKIpdVEL+8Qv5CFXisr+D9zgqG7q7guZi4t4JNh2TspQpeX6lgxu0KVIYV/GwkuU0qOG5aIXviCr6wqmCybQXOIsyhglTHCkqdK3DxqsDfp4LVygp+DazgRFAFvUIrGBhewQ+qCgzTK3iVVSG/zQqicitkD1Ah3zYVZOZXUFhQwYHCCipFQ1EFl0oquFlaQd+yCv4RzysqUFZXyD6hgmNNFfRrq0D7dYXsjypY9qaCCPHDW1mb2PCugnSx430F5R8qONKjkjpxsmclreKvPpUM6FvJQ/Flv0pcP65kdv9K/je0Eg2NSmaMrMRTBGhWsmxUJfGjK9kwppIdYys5Mr6Sqd9U0jyrkqjFlaxZUkmi2LS0Eg/dSvx2VbJkdyVxeypJ21vJ9n2V3DhUSZ9fK3l0uBKro5X8fF3ODSsZ/bySScaVOIppJpW4iyVmlawyl7EWlSx9Wck4ZSUjYirZklRJ7wyJy5WYfOkvlFpKKrlUVsmt8kps1VJ3TSVXWyux6JR1dVXyQmx/X0meMBxaxbThVcwZUYWfiNOsYv2oKvaNqWL4pCp8vq5i3bdVGGtVMXluFc5izYIqfllchdHKKiZ9X8Xc1VUcWFfF1K0yfkcVO3SqyBdHd1VxZ28VT09VsfdSFe1XqrisX8Xs21XU/yPndyXGSM7FbZMq+plW8cysCi2rKhZbVxEm0m2rqPKqIjJE5g2tIlHsCq/ienQVXglVlKZWcSq9iluZVfwvqwr73Cq+zZMc+VXyHpP6qqsw6ahibGcVU7qqZA9ZRUcPNfd7q/EepmahhpqY4WpSRqgp11RzZJSaD2PU3BmrxnKCGscv1SROVqM7RU31N2rWz1WzY56a/dpqri5U83yJmtFL1czdoKbvTjX/iic6asbvUrN6n5qdB9T8fViN7W9qZh2TcafVTL6kxkXMvKxmwRU1wWKlvtQhfrqqJlVsu6YmT+y7LnWJMzfVdAr9W2p63lbzh+h/R81DYfSHmvn/qIn+V9ZxV43VUzk3UrPVWM0eEzVl4oipmjpx2kxNh7hiLusUdyzUfGyp5oEYZKXGUIyyVuNko2a6rRptOzWBItpezVoHNTkvJKejjHdRk+wluZRqevhLPaJ/gOQRo4OkBvFVsBpnMSNE6guVNYbJuiLUHI1SczZaalfJfUiQe5Orlj2ZmkUFakKFqlBNVYma82Vqrper+a9S7qdajVaNmi/a1DwTc7vUrHmtZvdbNaWi7p2a3wZU4zu4Gh2Naj4fXc2IMdV8ObaaueOr2TKxmtJJ1XymXY3p/GrmLKqmdnk1p1ZUY7W6mogd1STurObXXdV8vK8aY/1qFt+oZvXNag7dqebSn9XMuFdN1eNqlptUs9a0mq1m1ZSbV3PWsho/h2oeulUz27Mal5BqZoZW8314NW8zqpmfX02QqCyWuiqqye+u5sa7asx71JDat4b8j2rwHFVD2tga0qfWoLughh5LauQbt4Yhy2owFrbLa9BaWcORH2rQX1ND49YazHVqUOyqIWaPjN1bQ9X+Go4fqOHhmRrG6tUQcaGGPZdr6Navkf1xDU+u13Dr3xru3a3hsVENb6xr6GtbwySHGr53qqHmZQ1LvWuIFLm+NexV1vDaX2ICa1gQVkNxZA1zEmv4qbqGwU01/NheQ6Io75Q5umv4/G0NFu9qmP6hhoxetej2rmWLZi2/ja5Fc0ItWZNrmTi9lj+1a/lkfi2PhemCWuYtrmXFklp+WlrLh5W1PPy+lqGratm3s5bfdWppFm91a7m5q5bRe2uxFi/31TJ7fy1LDtSy91AtFaLp11rCLtfyw5VaNuvXki30rtfS92YtVrdr2fNPLWXCwFiuTaQu61o+spP8frUMDqplTHAttmJOaC1rw2vJj6hFJ7+WQwW1dBTWUl9dy+f1tcxskjlaajnXUYvfW4l9X8vxnnW871XHuI/qcP9fHYc+qWPV0DoahtcxanQdk8fUsWZ8Hdnz6zi6sI6PltTxbFsdVtvrSNKtw+OXOrT164i9Wsf6a3VcuyV9f9Th+1cd++/Wcel+Hdef1zHatI4oizrWWdaRKrZb1XHQuo4rtnVMfFHHQqc6ml7V8a1nHWf86vg3oA7NIMklJgfXoQypY2loHQkJUmuGzJddx93COmyK65hZL3M11zG9q47yt3X89q6OWx/qUPWt596Ael6NqEdrZD1+onB0Pfrj6pk1qZ6Ir+pZM7meSdPrOT6nnj/m1WM2v54ZC+tJXFzPvqX1VIo7K+rpv7Ier1X1rP6hnpDd9ezZV89v++s5f6Aek0P1jP+1nlVH63l4sp746/VsulFPxU0Z90c93/0t5/ckz0O5fiRzPK7nw/N6nMxkLvN6vEWeVT1q63qSnetZ511PqvjXv54vAuoZFVjPlKB65gTXszyknvTQeg6H1zMmpp5AVT2OhTK+tJ4DZfX8VVmPpbqeq031jHtfz7QPUkuvBu6NauDbsQ1oj2sgSGh83UCJdgM3FjZgvLgB3zUNRK5t4O7GBlTbGpixt4EpRxuY+1sDH59uwPRMAwHXG1hxo4Fdt6TfvEHqbqCPXQOD/RtYENTA8bAGNKMa8I9p4PvCBv4sa2D+W2nv0chv/RtJG9TIixGNhGs2MnViI6oZjYyY10jj4kZCdzRSrdvI1d2N7D/USNCxRuKON1J+qZGR1xp5db2RFTcb0TVslHdvI3eMG3ls0oiLWSOzzRtRitu2jWjYNxLlKDldpN9V2j0aKfFqZJJ/I7MCGokOlBzBjRwJaeR8aCPvxPAIyRHVyK60Rl7mNBKTJ/UWNnKpupG5DY3EdzeS+7qR3u8bWd27iT79mnDo38SPnzYRMayJqYuaUOk2EfJLE6eONPHiWBO/X2lC83oTbjeamHezCfWdJlLuNXHzURNTzJrYGtiEbnQTTTFN5CY3cTivibf5TdwuaKJ/YRNXKpuwr26iorOJXq+bCH3fRPKHJjT6NnNoSDNG45upn9zM26+bmTOtGYc5zXyyuJnvlzezeUUzZeuaebahmew9zZzY10y7cL7QzJWrzdjfaObgg2YizJtJetGMiU8zmf7NtAY2U1HSzPSqZryFZpfM9a6Z4T1biBnWgs+YFs4taWHKihZW0yLfRS1s3tdC94EWhl1owf9SCzlX5PxGCy7/trDSvIVcixbeBLSgF9mCdUwLf2a30KOkhb/F56Ut/NzYwoO3LQx918Kk9zKmRytxQu+TVm5/2irP4FYcxrcyfUIr6u9acV/Uyvvlrfy5opXn61qZtE3id7Ry+GArjeKNUSs/mrdiFNjKuKBWYkJa2RDayt6wVkYntTI7p5Uv1K1sa2/FoLuV9g+t3O/Zxp2P23Ae0sbB4W3Uijcj2nii2caESW20zGrjwII2/v2+jS93tDF7Zxtvd7dhcalN9kBt/H2jjeV32vj9YRt2Jm1UWrRh49nG3KA2gkRicBuFIW2YZcgxp032t22outsY9aGN0gHtLBvZTo5mO9Wj2uX/sp3L37VTs7idAcvaqfq+nZOr2un3QztJW9qZrdvOlt3t/Hy8nfLz7Vy92E7ptXZ+u95O01/tjHvSzkFDGWvdjqZNO7aizKedyQHtaAe2cy+snUkRMkdsO3dV7axKbKegqB2HtnbedrdT26ODMyM6WDqmg2jxZnwHMV91cPubDmq05Xp+B8uWiFUdNB7p4N7lDlpvdGB+u4PUPzuwvNuB3osOXjh30OTTwWC/Dib6S39YB9PzOviipIOE8g4i33Tw89sOTr+X9l6dbOrTybmPOlmn2YntuE6WTugkfL4cl3eyYUUn8T92cm1LJ691O7Hf04lqXye/HOjk/MFO/v6lk8DDnWy82EnMg07ePe4k4FknN6w6OejQyfsXneQHdpKe18mTok7qyzs58qaTy287yejZxZaPu3g5uovor7rImdzFX990Ebioi9alXfz8fRef/dhFya4u+u7tYtGBLvnf7mLEtS6mXu9C558u/rvXRZx5F02WXQT5d9Ee1EW/kC7WxHWRndvFu/wuVpd0yZ6wi551XSR2dmHSu5tJfbpZ81E3fQd28+Oobqy+7uabKd0oxEztbhLmd1O8oJuWhd3oL5K4xRKzpJtvl3bjKaKXdVO/optXq7rZ/WM3jzZ3c1enm8m7ulmwu5twsW9vN9XizL5u/tjfzecHujESEw524yxWH+rm46PdTP+9mxXHurlysps+p7qp0u/mzrVuDK93M+5GN45i9s1ukm51Y/eXzGnQzWvjbnZadnPMqps4+27m+HfL+rvpCuqmLbKbSwlyXdTND8XdnCjt5kVFN/6V3VDVjWZdN/vfd/N/hefM3Q==</binary>
            </binaryDataArray>
            <binaryDataArray encodedLength="7320">
              <cvParam cvRef="MS" accession="MS:1000521" name="32-bit float" value=""/>
              <cvParam cvRef="MS" accession="MS:1000574" name="zlib compression" value=""/>
              <cvParam cvRef="MS" accession="MS:1000515" name="intensity array" value="" unitCvRef="MS" unitAccession="MS:1000131" unitName="number of counts"/>
              <binary>eJzNXb25I0mOpHAGPBPahDEBXAvGhDZhTYA44oojpjjiiSumeOKJJ5YJJ654XW8Kj1HBADKzyN45Ib+sygQCgYhi8afJ17eb2e12+zFiroaJ431uYk3l4No+HNa84GAixmBwvCc4Kmamb1WP85vYU3y4XlW/ixgX66y3i5k9Ym6N1nHgnqqp9phTpil6WvlmB48WcffH+ibqMlbUcnv2w2A/1jeo1WC/E27Wv+pd8XOKyTAxvyXrGQb7jTUzrhGjdMzOla6jfngPfcryEbvBXoO8So+VGFU/9qLePnc73xOa1Xqwrkoj7lVpxxw92W+0r3hVemQ1Q4+sp31ts/M1a6TXiI/b+Jr3oveqRmCzV1nvWMsFVlWPe8jwuRZqrPqrfFO4DdYaxWc9VByVLxUnHFy/WneYo8ZGe6FVhquG27nvwM/8wrUmeDURp7xzEdMpboPzkaa8H1zczj0qjzOu3MsGumwHX+TGOrLO2P9MP1ErdNkS/jOaBFb0FJqERhUf9AXzMNchButn2vKIOpyf+cP4yv/g1aH//bXT6Bowyo94t+eavIdY6hoYecY4WG8D/r/c/zzfx7f7Yz1imj320X/ug/t2GB1iA8vhOPy/HTVRj8q3bC9qtURHs/NrUK6X1QlM9q7ROeuheCqPkUccN8rtSW7Fu9E58/zy3s4+ob+4h/jbQC917sEZasa1ENdf9M8+ZbVcxdwfHDuMiGfdnDBHPUVOs/N1EZpjH0b5WS8jLRmLrwHWnHFUr7yf+TbyQQ23Z7w47qAf86p0UniK5wpfFaO05n5msFhrM/0+q+KvYhi30ZzlRB84DPYRFzEwdiNdOuQ3ezzWnOZ4TCLXiB/pW/UTWMg9sDfADw7BF/tocD7jL88b1FJ9WILBvbOvym+jMdIpO8/WGqyh71kvBrHohcO+Q0xV25LzwA1+HWo0y/kp/ZQuiI08MzzmirPyH3kE/8yzLDfzDvWt6u7zx3187fB5ph33hF7bRN7NHveK/XH5+/78f4x9bX9d8nG8Dr3dz++dwv9uz/6rfpgb4oT/Jy3hXoVaKW/Rt8h32q+8jZzgwPluzzVGuqq6XGfG+xF+xnGEj5x2Pl3sz/aWnTfs9/64P2/H2sfhcRf5o9oOxzgcZtbaC7xOeIyDNTMchRv1m8Bgvbgfpz08dojL9HGBm9Vi/JN3wKWJ3Mw3I7zwGfVjbTOfeV15qjRBDVWf7EWjc+V5hjOjQZx3wa/qM+shi6l8wdFhKO1nMCrOTayxZxUG9lF5ksUGB47x4jzi3Z6ff5RGvNaO8e1+/iynAxbjdnt+DT3SOepvxN8NvLs/84/ajbBwL3AxhrG6jb3M/OE15rCiw41yGc/FHtdWvqKOnIc9Zz3hXqMc1X/VJ/qi+lfn+/EGeRv0pHKjzgZ77IXKyTioOdO00pF7wr1G+SbwlW/Ip6qZzUqDZmcOu479OO+E2wo87reZvnadcFmPUa9Kc8WlinGIc1jL9K+wZrkgDmrQJjCqwfnZMXPJeqvOMd9pP+thtO529uAG2kR/8Rlvs/z+xFwc1iNX6V1p1OAY+cW6U5wTVubXzZ6vY4M+zZ5fazFHt/N9KYtRHmNM8MFekUPk7sebad8zfOTOGgZ+eNpMf2dB6gScG2EFTwNcrovDLdc49jd7/veNwO2QE73sPu6vo+zH+OeP8Z8/xv/8GP/6Mf6A8d8/xt9/jN+O2BhRz+5jb1ET1C7Wd5yP4/OR/d/u/vFjfD/OG+4fvLud+8brQ3mcrd8gvx81bsdoR2+/4L+J3p+fF8K37Pri6ypi97rxb5Mf98dnQjv+r/BZbrfzfUVdB+qa2SA3sEM/jrUEF3vk/hrFNIo1kVPx5ny+jrj21VroA/rB6/F54gb8MjwDnE5z8HV7/i6Ywgsc1uQGe8z5RrgNMFhL9pX3WOPg7kmu4oF6Kd3cnuvNjAb5oaVTDYdjs1pv1NoArws8znc6j/2N6iqPmVeDcYt7LJzz9wca5Mb8/bhv3v725/iPv/15797v6f913MN/P8Yvx/0g7rnxPNDt/D4laoYeoTWuxxpyi7XAinlLNEHs28H3HwfPuAd/O+bvd31tKr0d4tA/g3PMZa+V93yt2MEZP3P98hK0M4Gzx8R3FPi68CRPXU88Y7y6zjJeiiNisBZx7jRn/iruI/7os9Ki2fPjlbXD88CJz5Di2Azuz/H8ez9fz4ov99jg3OzMQXFxwjPaz+o5jKiJWnSho1M+49yOx1g7Xu85jO/HPSQej1ErNDM7+4A1lGdx/MXzwPx+PNb39c0e94zwAzm3BB9rozbNzvegbmcdRv6yfw3W3M73ScS8CczsmOtV+1U+8rrZ4/PS+G7cN7pfbXa+n8eY4cmjU07kNcAPvb7dH69RMbaqF9fFL8d7l/15rh/jn8dzx77/O7yODz9CB7x2on+nOgYjcrEX5IzrOBthKd9C6+gptMHc4OYiX503OO5FPF4jmMtrSpeIM3s8rliHLDfbi1zWDWsFt27jeqpvtWdWe4aejPCcYpA36h1rLcGsdIrR7eyV2/m1ceVjpYPRemBVvWc+cw5zQm85B+vHfsRzjurVxDHXi/PoG3Wb1VD1iDU2wG52vt90ysP+RnUj1yjXYHzG0uc0Mz5GPuL2RYwsLnprdM6ec47ym3vd178+74AewutV/lij2fn+iHUVXlWD+wtu8f6MX39izS7yuRafN1jb7PFc4/Z4/kedG6xHLurqVt+7lD9Yo0N81EI+n3rAa83gFRxe8ZO9Q/1D601gY0zkO8wjPpHTJnK8wFJ7jNfhGP3oCWamn4s19LMVcRm+05pRnNNxM80PfVjxGnngnov4SnteC66bPX8WiLW43owHsReaG9Ta1+MziAxjpEGz2pdqsD99IrdRfdTC6bzbs1czWnEviNtEbvShajTCYQ9H/Wa8Q/vwFTnEewyHPcZDDshP9RQj/OE95oXr6Jfb4/3/vr7Z+bqP855gZz1wPT4PzE4cs97VcIrF86jhAkf1gBjob4d1t/P1G17O6qL6Qwz2vsLMfMZz9Jl9iaH4sw7Ibx8f8BoUeXN/iK/4GcVmPjPuRryanf2usHigJvt5Fz0gXhvgMW/UJvgGf9R55HezZx5xvlHv7DvnZv0j103wa/a4J3TAHPkX44NepwZPnBWOwzHnGMR80OeKilfUcNOvn2ww83E1XJw3mFG7DLPBsdnza3uHc5VvVl9jzeavaaxVaeAU04t47OGzN/j3q5jjNxYNcDCPtWR8XN9zNuAYdRBP5VT9WsLNYO8m9tk33O925uECm3tWWM3O2rmddUOvcGYc1pP9i7kBNtftxBOxZjRhPz5r3Z+5RN0OPWIe87/B/s2e/z2Be2dN8Brgddzv9lxPYal6qC1q1eyW6piNSl/sm/vJdMt8irlTrOqTuYWeDda5r6zPPWezs58xf4PPY7o97jnYO/eJumcacP8c63bu4UtfuN8pDFWXMfc9/N1c7Ee/2ANrl2kYOrImVTzWdcAIbVFHfNwGLvarelWxbuf7Suyxn9w/1zDK43PuaVYX9nF1rnDxeOe0Wf56W+FkeuO62fm7U+Edap1dB5XeoSnWanBsdq6JOo/4Ks+tyFP8cE1pGngu9rhP9NIBr9nZlwpHceN4T9ZV31W/sd/t+bFQ9Rl+7n1t9vw9IYfZBO5MzzfCaIARrxND6416UFzw3s+eov84q6Fq8HqD46z36En5UWmitIleML7b+f1bxHgSr/p5ugbu5/c28VvWmKOn03dwkxF+oY8GGDtmfK/267s/9D2ArBfWKup0OkfODscd9tnv0JB1ij4qv9Vx5vvomsjWmRdqHTmbPV/7Cl/VqniiL6yT8imriX5l9ZzORzqZna831UtWgzV1iOkiboSJnHC/wX4XudU595X1FiP0xZoN8n0Co9KQ9+L4i+c9z1P5LtZjbbPn97uj3tlX1Ax1yPyr+nc6R39i5tEWsOJ4s/P7H+bZ7PycxroZzb3QCGMrzzvV2SDPk2P2crYWa8u6sXaVZ4wXGnTSohFGVgN5NHv8JuZTj/v5N9GbnZ+nsXeun9UODb6+Jx779/H7csbnWuzDRucYw3ogtsOaW97XjFex3mGe8SLqBlcjvKqu055THOrQKJ7jFO6odtVfhs+1s7xZrk3sbXA8Uwu1i9ngPNMlw2QvMx6ZFhVnxRfPEdNEbMy7bn2iDvNSeiMn7lvpxro4xXAPluDE/mbnfz/+jIP72Ep/0WMDHLfzvwkobtgLas7HlfcmcHBE/VEP2brTseJQ6RJadlpnDTLMbo/fSf4B37f+1/G7o/89fjvQjvda347vYn/QiO/3N3s8T7EuwSGe474fmH8cmPg3tH69P/sb5+wdHoeen3ocn+8acMT8Vnih9oxqcFz02xL9q7XAwmvMKT67Bm52fr50se8iX3nDPc3WVwN5oH5G+U7ro+EwR8+zuZUfoaPSX+nA/FWPlXZKp1hrsDfqj/eU5/vaRrwbHI/wlRZKpyyO8Vuy3idweFT1Zvp7daDv7JUbfT5lj9/rxGvw6Dn2Y4T3VW3s0+35b1U77H3Fw+ecDuejPjMulQdGMTgHxxF+Vsfs/DjJfB75bxSjeKv6XuDFdZDFqOGEMdIW9UN/8Zhx3J4fr03EKt6xnnk661ul1yhWaTTyDHvMOGHPDXJwqJ5GfGNwfe69wz56qnhWdTrld6qd8TYYyEvpPuLCerudr7uqh9DB4Xwf+Foy8z10Rh7MW10DoTPrrepUPTCXTLeZPNWDwlrxhUej2OyYsVGnDjyaPR47+/q3++O3oJ++0Otv7iHzFX3acTd7fu6Y8dfs/D5J1cn84n4ZoxXazfqx6qOJmOghXmP8erz/Cf3xd/GIwVqzz9XoRo818T0sPG+Uz16ommoP/a00yzxdHcFb1ct0Cs5u9b1oFi/LV/7N5I204xoco7RlP7PYfa+BPhU2xlXeZ94wtlob+YffFYvf8nXLf9etsNz0c5TqP+PhcBy1m4hXGoxqVNcCckasOM84qPyM58iLEVamfYXDHEYYI66ozUxfDWJZw5mhaox6GvHyQYxNYBjh4Dl7tep/1XPFYR/9Qi8zta74hv402hvVnNVgtGc2/xkax7hYbxM4KxqrGqu+VbE2iHmXzqjZLO8sd4Yr6ucJ3ooP7HnFkXUfcW1FTJU7o2Pl/UrsE1/x/qYf+5vlPmceRe0dq9vzb43Nnp973zGUX1XcqPYVfrM+Zt6v1Jvh54P9DHdL+GXeexK3Wj+Lr/q0F3IrHR32OGbGsyvaZ9yyGtneqOcqthX8V3BVPPJl30JvT+Kvcpjpgf2c0TQ757niwBpXPr/S36s+ZoP5v8JnpNuVvkbnoxi1N+Nv7HuB9YoPzMFh3teaPd+/4m84u+Vc9n3+PwNH/sdY8Q55rXiFPb6iX6Vnhcmeqn2MmeE3whzpn+k2U3umLuO42Bv5aSJ3pGGVP+ptpverY8dux9zt/LnxfryJPiptPgf93oTjK3/bYH+lr8qfilfZW7I+wlnhHfzCl1k+SsMsN+M/09cMHmvvIibyWrL3qq6V/xkG8sw0GWlYxc7qOdPnq/Hv1rvitM9u9b/nVp6p9VlfrvCe8dEW8jKsGA2O3c7YPPNas2tcIr4VuZVX1TrrVPU/o89VD0e5vD/iM4u7qtFVXn6B0yt9/DuwV/Ku+qXOr9TNvJv1b8TZxPGrmo1yfJL/TE2lk8JWNYPLiq/vHFc8m8l7df9n93nVa+XVFR48j9ZG/GyyR65zRZerGlS9rmo/E3+FH3Oc1XSGc1VzpPus5i5yqz59Ii/DsgVeV/TLtH/F+1Fu5sVI5xVcpVnWa1U708WKWOTik/1izBX/3u0Xr/kgHuNmen3XPh9nehjtX9Fk1ocqd9Yvxrni70xOm8hTOK3Y86TPqveV/jzJdzh+p07ohar9Li9G8SMMn4gZ5Va+rfjBfjP+rO7ZmtNcYbnIv6IP82As1u6Kliony8t0r3gqj2c0Uf2+oue7fFFcZnRRfq74MevNlb5mvL+CM+pPedwKrFn8d3ib1WXsGe8rX2f4VjVmem1J3Ks+K14rmNy7JZhNxFb1XOxXvNzO35nNYkde2SCGe6vqvOJLVdcv4s/ktEGuwznjWXK8j36BSxYX/e/zx/3xf8Z+HH+rYv+N02/H+t/hb1U0O48dI/7m70bYZs+/w1S8Yt7jtsg/av92jPi7E/E3J6LeBnlRcwO8SlvsP+ZP7+6P/7uz2fk7JS76qXzAvUYz96+wgiNyxqFqGOV1wss4eoJZ9TWKG2lydWB/q3U4D3vB4xH+bE32t9LOaN2t/jdXdRw57SLfGCqf+SkNZ2vO6DvSc5Zfluew15LYUb2KP3o362HWg1N8xLVjdoHJ6xX/q7pWvStcF2szGvOscLIc1oDPRzizQ3k9gzNbn31Q2sxyVrEqV9WrMFZ0Wolf1VBpckWnSoMZTlf0Ud7ynhfYvO4T/VQ8r/h1pecrOO+qNav9Fa9ncTKv392f4usTOW2Re7ZfxbL2OOPxDN8VrZ3WZziu9DbSZ9QP+7Wqa9XrrJYrmlSjLcTOesI9jPi8qxf0hfOUN8zTCWOVh/Iu04LxVn3gfmd9W4lhPVe8WK3Vjzn+5uZm8Hehxd+K3nVtIl/p2+3xdy3akRd/0zP+7oUdx/3Yw+thph+3x9/yDG4x4jc2wavB8cj/wDPAw5oz+mbeVb1d9Xr2OsliZnNX+7mSu4p3pW8X63zsIm+F96yXK3GzPq/UyjC9wLnSywjval9K91WsmXgbxLcBDvPi4xnevO8C413aZnijtZFOr/j06uB6Fdesz5/J22ie3Zv12mjM1pj1HGdP1md68EHcqEfV8wz/2RozPr6SP4P/jphZTX5mL/8uT96lS7XvP0mLd4wRt79C2yt6Gc2j2u/SMatb1bGF/BW9bBJnpWYVk/U2y2NFj3fos8pF9YVYG6xlHjAex1VaucAY5axqv+r5TF7M79D9lVhfyOF97mWm5iu6N8BA3n6sNVhjj9V5s+fvRjnsz/pT9a/WFGbF9RXPV3Fm+r1agz3Kep/RNdYzvlVONa/6MdJ8RX/sp9v5ug4cN/3+YNY3o7HBerfH95jc9GNBHWfDYY7j6GUGxwTWKG6W06yXWcyK76j3DA/l10rOTE+VZlkdT+JX1lb1Vlxm+Jo9//uID3Iy3Wc0u9rfTP/MpeL1ztoz/TE3t7x2xvvdurrV/uKe8vmv0PJd/b+b6yreqpcrsZ4c/8x+ZvqyZJ1jvMCoav5/8XSW8xV8pc1f3fcMzghT7Vca/QyOrw5fjH+3bzPYr9Y0W3t8dnt+fR5z5e9qzZW+DGaz/wOzjRh3</binary>
            </binaryDataArray>
          </binaryDataArrayList>
        </spectrum>
        <spectrum index="1" id="sample=12 period=1 cycle=1 experiment=2" defaultArrayLength="5447">
          <cvParam cvRef="MS" accession="MS:1000511" name="ms level" value="2"/>
          <cvParam cvRef="MS" accession="MS:1000580" name="MSn spectrum" value=""/>
          <cvParam cvRef="MS" accession="MS:1000130" name="positive scan" value=""/>
          <cvParam cvRef="MS" accession="MS:1000128" name="profile spectrum" value=""/>
          <cvParam cvRef="MS" accession="MS:1000505" name="base peak intensity" value="378.0" unitCvRef="MS" unitAccession="MS:1000131" unitName="number of counts"/>
          <cvParam cvRef="MS" accession="MS:1000504" name="base peak m/z" value="618.2207601715" unitCvRef="MS" unitAccession="MS:1000040" unitName="m/z"/>
          <cvParam cvRef="MS" accession="MS:1000285" name="total ion current" value="419.0" unitCvRef="MS" unitAccession="MS:1000131" unitName="number of counts"/>
          <scanList count="1">
            <cvParam cvRef="MS" accession="MS:1000795" name="no combination" value=""/>
            <scan>
              <cvParam cvRef="MS" accession="MS:1000016" name="scan start time" value="1.169866666667" unitCvRef="UO" unitAccession="UO:0000031" unitName="minute"/>
              <scanWindowList count="1">
                <scanWindow>
                  <cvParam cvRef="MS" accession="MS:1000501" name="scan window lower limit" value="100" unitCvRef="MS" unitAccession="MS:1000040" unitName="m/z"/>
                  <cvParam cvRef="MS" accession="MS:1000500" name="scan window upper limit" value="2000" unitCvRef="MS" unitAccession="MS:1000040" unitName="m/z"/>
                </scanWindow>
              </scanWindowList>
            </scan>
          </scanList>
          <precursorList count="1">
            <precursor>
              <selectedIonList count="1">
                <selectedIon>
                  <cvParam cvRef="MS" accession="MS:1000744" name="selected ion m/z" value="804.261159989437" unitCvRef="MS" unitAccession="MS:1000040" unitName="m/z"/>
                </selectedIon>
              </selectedIonList>
              <activation>
                <cvParam cvRef="MS" accession="MS:1000133" name="collision-induced dissociation" value=""/>
              </activation>
            </precursor>
          </precursorList>
          <binaryDataArrayList count="2">
            <binaryDataArray encodedLength="23788">
              <cvParam cvRef="MS" accession="MS:1000521" name="32-bit float" value=""/>
              <cvParam cvRef="MS" accession="MS:1000574" name="zlib compression" value=""/>
              <cvParam cvRef="MS" accession="MS:1000514" name="m/z array" value="" unitCvRef="MS" unitAccession="MS:1000040" unitName="m/z"/>
              <binary>eJwM13d8TtcfwHFE1rP3k51IbKWqRUuVPp9j771qlCpqK63aSvbee0hiJ6hVBCWhJIIkRuzE+Emokqg94nf+eL/u85x77vece++553yP541ztvPa87ZC/Xnbb7oy2wxTma3CvsL2U7MK21LlFdti9RXbAu0V20/GK7Yp7lds9fZXbfWOkvNVW51SUl+1PdVLxqu2J+6S51Vbue667Yab9O6GTWe6aXN1uWnzdLtp8/W4aWvpddP2qe9N2xfNb9q+bHnT1qP1Tdu3bW/aDk++aYvR37Zttt627XO/bTvhfdt2pcVt27nnd2yt7O/afjXetY1pe9+2uMN9W5LPA9s23we2Q80f2IpbPrBt1tTaTO61tpaetbYFLWpt510f2V57PrJNMjy2LTE9toVaHtuyXR7bDrk9tl3weGyzu/bY5qt9Yuuuf2ILtD6xHXJ/YqvwfGI7VvrUdu38U9sTZZ3NWVNni3Gps+10q7MVe9TZ/udVZ2vUrM726vM6W5rDM9tJ92e2u57PbL+0fmaLa/vM9sHrue1W++e2Zx9e2MY1fWkLtb60Hfz3lc386o3tiOatbZXrW9uQK+9t3xsabCr3BltXzwbbQb8G2w+fNNgiOzTYpjg1YqlzI8IUjTikasQGSyMuKhvzm7ExUabGHLc0potHY+J9GlOhaMIjZRPs1E0YrGvCGkMT3lmb8KPejt897TjgbUc3h6botU3po29KoqkpTfX2PHZ24JLBgUilI/kqR/KcnShVOKFQO9FG40Q/rRMzdU5sMjhxyujEIb0zE6zOLHdxpkCv4JZBgbdZwXoXBdrnCmZ8VDDaUUlvrZI0NyV3HVQsUKq4plERYlKht1eT7axGq1bzhUaNxqymk0WNg1JDt2gNh520/KvXkm/VkvFWy69OOqZrdSh1eiYa9AxwMvCzs4F0hYFao4EAZyO7FUZ26Y00NRkZbzHSwcOIaoORd2oTl4wmdprNuDhbaKuzcMTBiquzlX9MVj7ztLK8p5V4RxeeO7swUuXCerULWSYXLphd+NTFhX89XOj03oUIqysv/3MlW+Em34Eb9mo3zurdeG9wo6WbG+t83XDQuDNH506G3p1ZFndSre6cc3Gnk7s7qDz4Ve1BqMGT1hZP3rp58srZiyY6L7rqvcDqJWN7y+fizUqtN95Gb35082aU2oeoEz4cUzQj1a0Zyqa+9NP58rvel4ePfdnt4McjRz9aOPsxReHHJZWffGd+rNf58ZuPH7nf+pGU50e+Y3NqnZozWdmcy+rm6LTN6erUQj7LFvyjbEFrdQt+0LQgS9uC0cYWRJta0NWzBRrHlgxyasnfipbYqVpSoG3Ja11LWjm3YoaiFd6aVkzStiJV1wq9SyvC3Vph+NCKPurWnNS2xmZozadObfhU3YanOnk0yKO5DVX72nDFqS3Jqrak69uS/6EtDU7t6KVoR4iuHaX6dkSb29G+VTseOH9CG+UnPNN8Qktje6z2HZjo0IH/OXVgvrIDe1UdeK3uwDpdB+LMHVht/ZQil09xdvtUPtuOnDR25PeDHals6MgLu88YavyM9Mad+MW+E8ccOtFG3YlD2k400Xci1tiJG6ZOlF/pxDunz4lQfk6l6nP26j6nxOEL/lN+QaDmCyq0X/DO9AWHPL7gYtcv5HvrzARNZ+p0nQk0dsbT0pnZ1s58dO2Mq2MXZjh14W9DFwymLryydqGVZxeWeHWhqWNXKjRdGWnuyiX3rrTSfEmR7kv6W78k1/Er3A1fMbtpN5wcuzHOqRs1mm4E6LtxxdCNU5Zu7HfrRql9dzwcuzPPqTvHnLszRdWd3eruZOu708qjO64+3fnscXcuK79mnuFrnvh8zUB1DzI0PajT9qCbuQfnvXvQ1uEbyp2+obniG35VfsNZ1Td4ab7hlO4b3jr1JFvZk5eqngzU9CRT25O+hp7UmXryyKMnNT49+bJlT2507Mmq1z1p9a4nLRx7ccG5F82VvfhN1Yvz6l74aeVvnfytl7+NvVhm6sU5s+TaC59P5f+VvVge1IsR2m/ZqvuWBv23jDJ+S+mgb9kw5Vs+0dlYr7dx3WAj0GzjtsVGNw8bormNrDY2Rna0sVsP8vPDyxsmNREsUghWaASXtIIuZkGtVdDLVeD+iSBd0xs7U290Lr3x9OjNL569ueXbmy7NezPjdW/WN+rDl3Z9+Ne+D30d+/Cjtg/HdX3ke+nDUmMfLpj6UOXShzj3PqgVfbms6ysb70uGtS+73fsy06svv/nKo3M/ihT98Fb146qmH1/o+tHP1I9ccz8mufTjbrN+7AzpxwlFf1ao+8s6/ems6892c39OuPbHy10eu/bnU7sB/GM/AHvFAKYrB3BCNUB+gwPknDGA67oBPDcNYIRlAHPdBtBfOZCtqoFyXhqIn2Eg1aaBsl8D0R8cKJ/JIDqqB8n3P4jzlkEM9hjEW9Vg+X0PxkM/mB7mwfh4DOYH9RBa6YYw0DQEjXUIC1yG4Oo7BJV6KPM1QynTDqWTfihxhqG8Mg5lvHkoBZaheLoMZa3rUDZ7DuWJchhW3TBuG4bxrWmYvOdhOFqH8ZPLMDq6D+Ol5zB8fIfRY9ww1pwdxp7Gw5mnHE65arhcc4YTbhnOIbfh8v0MZ8nZ4bS3G0F00xFynI5gnWEEv7mOoNpuJL3tR6J3GskvziO5qRiJWjuSq/qRXHIZSTe3kczxGsn0T0aS4DCK946jKFaM4oN5FInuo/ihxSg+az2KC7ZR8lsazXqn0TxyHs1w5Wi59o7GRzOaQO1oOYeN5qhxNC3MowmzjOY/62iiPUfzLG40o4pGM9d+DF87jSHXeQwq5RhuqcfItXAM+boxDLGMwct1DIO+HsNU5ViKVWPppBlLqnasXIvHym9zLFeMY+lpHstWy1g5n45luetY7rmNJezCWHRO47ivGMcQ1Tj+VI+jmXYcobpxvNCPY4pxHMWmcXItHUeadRyjn4/jL4fxzFaN55J6PD214zEZxrPGOJ5RlvG0cR3PR3dZ5ifLmsuyVuOJbzceD/UE/tNOQG2dQIHHBFp6TSCp8UQOOE3knWoiMzUTuaidSJ5hIi6mifibJ1LiOhHnlfJ85ET6677jgP47GszfMcf6HVddvqO323eEe32HZvx3/Np0EiMcJ/FAO4lR+kl0NE0iwzwJlXWSzCkmUes6iTHuk9A0m8RPDyfh/H4SaxwnM0kxmUD9ZC6aJ2OzTsbHbTJzvSaj+WwynzdMxtB4CmUOU+jlNIUG9RT5jqbQ3jwFlcsU/nGbwkSPKZz1nMJ2nym8aT6F+wVTqKmYAvZT2ecwleZOU4l3noq9ciq/qKbyQD2VMdqpbDVOJdgylTfWqfzkOpWBHlMp8JzKpq5TGfRqKquV3/NU9T3ov2ef4XtamL7nnMf39PT6nt3e36Mu+Z5OTtPkeJiGVTmNYNU0mZdMY552GlW6aQw3TKPIOI3O5mlssUzDzWUaDW7TWOgxjfb105jgNJ1zztPppZwu17nptNRMJ1k7HZV+uszxpvPMOJ0Z5ulctUxnoMt0PnOfTo7HdIK9p/PeZzoLfKdT1Ws6w6dMxzF7Oh6l03F/M51AxQ+8U/7AAvUP3NX8wBjdD5Tof+Ab4w/8YfqBFpYfSLb+wFq3H5jl+QNLHGdQoJnBp7oZ5Opn4GKcQbhpBr9YZ+DuN4PYL2aQr/6RJN2PrDf+yGvTj8yz/Mg5tx/B40cG7PiRHM1MXHUzidLPZKVpJs/MMxntNpM/vWZy9sVMvD7MlDnBLJpaZrHCOotnLrOY7TaL3j6zSG41i22Rs8hqNBtH+9mscZjNZNVsmcvMZr9xNrmW2cS5zkblPpt3nrP52Xs2ttazKWuYjVr1Ew2anyhy+4l9nj/R3vsnEv1+IqjlT3yT+RNNT/9EyIefWNVoDg+bzmG6wxxuOs5htPMcTqjnsE83hw6GOWwxzqGZeQ4pljkYXeYQ7joHB/c5rPWYwxvPOTz2mcMM3zmU9JbX3JtDp6Zz2eg0F3fFXOKVc2WOMJdgzVwWm+Yy0zqXOy5zmeg2l2GecynxmstXfnMZO3ku9k3nsdZ+Hu8c5vGL0zzqnecxVzmPGtU8pmnmcUs7j3H6eVw0zGOIaR7F5nkI6zw5x81jv/s88rzm0cpnHp5+8zC2nEdEq3n0+N88dj+UcRrPZ3rT+VTZz2ei43z5vOczQjGf88r5DFDP52/NfL7Vzeeofj5fGefzmWU+edb5tHadT5rnfGJ95nP78/ncjZmPw+P5zH85H+G0gBPOC+ihXMBh1QK6ahawV7uAjvoFcp5YQBvTAjabF+BrXUCmywLc3RaQ5L4As+cCor0WoPFZQGizBTj6LaC0xwL+Or6AN/9bwLkPCzjovJAuyoVy7C+ko2YhO7ULaadfyDbDQlqaFpJjXkgz60IyXBbi4baQZPeFWDwXEue1kMhmC/nQbiG19xcy7eFCbv67UO4vFvGlYhF/KhfRWb2IvZpFfKZbJPcPi+hgXESeaRFtLYvYal1ES9dFbHJbhJ/HIjZ6LsLbexEuLRYR22YRvRctYnPUIr5VLua4ajE9NYs5pl1MD/1ijhgW0920mMPmxXxlXcxBl8V0dVvMAffFdPZczD6vxXzus5jdzRfT9tPFbOqyGN13i7l1czGXG/3MSM3Pco79mRH6n6kwSOafGW79mXJ3efT8mTKvnxnm8zP/apYwX7eEp/olLDAukbnYEhZallBvXcIi1yX87LGE5z5LWOq7BIViKVrdUgzGpSRYl2J1XUqy21LcPJbi6b2ULW2W0uGzpYwet5Sell8I6PML65v9yucPf8XDvIxuzZaxzfE39ih+k2vJb1S5/katx29yDv6Nt76/Ue28nBnK5SzULGe5fjn+puXkei5nl89yvvBdTv/WyxnVbjkW5Qp8NSvYql3BCfMK+lpXMMVzBfXNVvCr3wos7VaQ9skKLoxbwfhLKxigXCnzgJWM06ykSruSGfqVPDas5GfTSt6aV7LOuhIn15VyXl/JZ74rOei3ksaqVQSpV8k9zioSdavwNqxis3EVHcyrOGBZRQ+XVZxyXcUg91Xc817F8uar2Np+FV+pV1OoWc0A3Woq9KuZaFzNPdNq5lhW89y6mpWuq7F3X024x2oyvFezy3c1Za1Xs7yjrKNewwvNGlbr1uBoWEOUcQ2u5jVkW9bQzmUN+13XcNpjDcO81nDNew3Tmq0hsNUajjddi9ZxLZekZKe1THZei59iLbVSvnIti1Vr6apey3vphGYtA3VrSTGspdBlLUF+a+nWbi3j/deyIGgtb4LX8lfIWjaErqV/mIwbLuNKyRFrWRKzljFN1rHBaR1axTpSlev4VbuOCMM6AgLWcS1oHe1C17EqfB3OketIiFqHb8w62uSs40Gj33mr+J2Zut/poP+db3x/Z0rA77QM/J3mEb/jbr+e7Q7rWeS4ngjFehZr1svvaD39V67HvGE9cwPW83ngeoqC1rMwfD2NImWZwwZOOm0gzHkD95UbKNVu4OfADXQP2oBd8AbiQjYwKXQDLcI2oI3awLPdG6h4s4HJDv60cvTnoJM/65z9GaDwx6j054aUq/Lno8af01p/onT+7DX6o7H44znRn7uB/uwI8mdJsD89QvxxCPXngpQU5s+0cH/aRfjzXDoa6c/QaH9cYmT9WFk/Tpal+HOqcYDM/wNkfhnAdSnXOYB5igC6KgPkeAugRIpTBzBJE0ArbYDMqwM4rAuQe5UALMYAqqVtpgBeugVwxTeATi0CuPl9AKeXBOATEMC+wABWBwXQLzgAQ0gAN6RNoQEsCAvgq/AA7CICSIwM4PuoAF5EBxAUG8DyxAA+2gdS7BBIrGMgk50Cae0cyDPpiCKQQGUgw1WBuKsDZT4TyG5NIMu1gVzTBxLiFsho90CmTpRlQYH0Dg5EFxLIdWlTaKBsN5Bu4YHYRwRyQUqJDGRGVCBvowOJjA1kQlwgLeIDcUsOxHFfIM5OQWQ6B9FZGUQjVZDcOwaRoA7ie00QhbogwvVBjDMEyT1fEE+kziFBvIkIYmJ0ELsaBXPNMZhcp2AuKYPJVAVjpw0mRRfMj/pgOhmC+T0gGPegYPKig7kVJ881DeFzhxBKHUPkdxNCJ0UIDdJZZYhcJ0JI0IVwKDAE75AQHkuHIkP4NyaEfopQzMpQ7kkDNKE8soZywz+UXwJDISiUqmB5Plyel2qiQzE5hXFH2uUcxkBlGK6qMLkOh7FfHYa3Loz/TGGkfhfGwblhrAsIwysojOCQMMaGhtEyLIznUmF4GNERYXSICqMkOozOcWE0UoRzQcpQhjNPFU53dTgKTTjXpK3acH7RhdNbHy5z9nD+MIbjaQknxCWcca7hVG4IZ09wOOtCwhkWGo53WDhHw8MJiwhnYmQ4baPCORMdzszYcLrEhXMpPpxzThHMVUSgVEVwXfpNE0E/bQQuughqpDHGCOIsEWSPiaBZUAT10ongCMrCI1gYGUHPqAi00RGsiY3gSXwEHxpHcr5JJLcdIlnjFMlUdaR87pG0HhXJlQWRLA2MpHdQJIGhkbQJj2ROVKTMIaNoq46Sa1YUdwxRrDdFEdMsiqHBUfiERFEvFYVGcS0yioKbUbjel+cV0XRRReOojpZ73Gjq9dE86BZNSnA0urBo7krjIqPlPUcj4qJxsYthh3MMqxQxDFXG4KuK4bk0RxuDTh9D11kxVPrLc0GyPDiGlNAY2jrGyr1yLB6qWJnLx3JHH8slSyzfhcTSMTQWu7BYKqXt4bGsiohleGQszaNieS1lxsSyPzWWw5diWa6IY4gyTrYZx0upWB1HuiaORdo4euvicNXH8Vg6bogjzhjHLFMc9yxxrAmMY2RQHK2D4ygLiSM3NI5lYXEMCo/DJyKOF1J6lIwTLePEyDixcTyREuLj+CYxjoLkOCLs4+niGI/SKZ59zvEEKeKZpIznM1U8Dup4rku7NPGs18YzThfPJ/p4GhviuSyNNMfT2hLPJpd4zgfFkxMcz7KQeAaHxuMbFs9L6Wx4PFkR8SyNjGdAVDze0fE8l87ExNM3Ph5bpvzvlECxcwL9VAl4qRP4TzqjSSBdK8v0CTwzJHDamICHVf6W3HtK/RO4EJAg56AENoclMDwigfeRCWyNTmBVTAKNUhL4fE8CB+wT+d4xka5OiaidEzmkSGSWPpG5lkQWuieybF0iqwMSqQxOJD8kkQlhiXQMT+RJeiKrHJNo65xEpSKJDaokJqqT5L47CSdtkswpkjigS2K6IQkGJdEhIImuoUn8LyyJI+FJ/BSZxNRM+X9jEoPfJMk8OZlNqmRGaZJpp00m2JBMhw3JGEOS5dhNZpVdCvsdU+ihSJHzTAr/SqdUKSzVpDBYm0K+IYV/glJIC0lhSWgKVyJSOB6XgodDKmMVqdxRpXJYnUqsJpW52lSELpWX+lS590hlrSmV8eZUFFZZNj6VNetTORKYSr+QVN6GppIXnop/RCqTI1PpGpWKLjqVwphUUmNTWRqXypD4VK4lphKanEryLhlfkUaFOo08TRr+2jSm6NL4Up+G3pDGP9JJYxoZpjR+Nacx3JJGU5c0vvg8jZovZN3ANB4Hp/F3SBpZoWksD0tjZHga7SPScIxMoyAqjbjoNObHpNEvNg3fuDQux6cRnJjG3ZfyWsd0+b2kM1qZzqeqdO6p0zmqSSdRm04jYzr7TOmMG5POr8vSeROQzvSQdHqEpuMSls4zaUtEOr9HpvNdVDpdotP5OzadrDgZLyGdtunpfOWQIdfoDNYoMpigzJB7rwweSac0GWRpM1ihy2CMPoOOhgzSzBn8asmQ80EG20MzCAjL4OuIDKyRGWyLzmBDTAbd4jIwx2dQmpBB1yxZvyGDDg6ZLFNkMlKZKe8hE6U6U66zmTKHzOQ3XSaj9Jkyviw3ZpL7VSZpQbJ+sCwPkeWhmajCMqmVisIzyYzI5J+YTLLjMlkdn0nU3kz+c8gi0DmL6Yosuf/PkvNTFq+lS+osuZZnMVuXRYMhiylhWXwdnoVLRJacK7Ioj8xiZ1QWPnFZHEjIYp52IymmjZxx3cjwoI38HbqRteEb+SluIx1ubiTWIVvmbtmcUmbTXZvNS102kcZs7lmzubQmmzVBsjwkG5fQbOZHZtM2OhunmGweSCdjs2Wfs1kbn01o0xzuOuXIPDqHS9oc9uhyGGzMoZ0pB2dzDrVSrjWHz205JAflMCYkB2NYjnyfOXKdySEiMoe5UTkMjM6hTUwOTrE5nIqT18Tn8HtCDt8n5rB+ew6aCzksfpeDg30u3zvn8kGZS4E6lxRNLr9pc+mqz8ViyOWFdMmYy15TLp+65FLqlssxcjkamItbWC5vpKvhuRyMyJW5VS6/ROUyOjqXzjG5mGJz+U+6GJdL2btctik2MUu1iX7qTbTSbMLfsIkZxk388vUmitdswilsk3yXmzgTvomtEZsIipT1o+Tv+E3Evd7EV86b5d54Mys0m5mo3cz7kM2sjtjMlMjN9IraTOOYzXJPvZkfEjbzyH4LOtUW6qUK9RbitFvkWN3CG+MW0izyf+gWfgnbwtjwLXwZsYV3kVtYG7sF4rfg/9cW7jhslevZVlTqrfyh3UqsbiuR3lsJ67CVzYFb6RC6VT7zrSRFbuWbmK2EJG5ljfM2xhq2yT3/NtxN27gXtI15Ydu4HrWNfvHbUCduY/lheby8jfuq7excuV2Oo+2MjNxOl6jtuEVv54N0MnY78xO2MzxxO18kbaegaDuf6HZQadhBgXEHv5t30N5lB89dd3DVbQcDvXfQudcO6hbvwBKyg7dSYdgOQiJ2MCJqh/y2d+AWs4O7sTv4O24H2+N3EJGwg8WJOxiTtAOvlB34O+fRSZWHRZ3HO6lKk0eRNo8wfR4LDXmMNubxlSmPJpY8HkixrnmkNMtj22d5lH6Zx78heRwIyyM1PI81EXn0j8rDEJPHjdg8OTfnsSk+j5FJeexKz2NZZh6Jf+ZRoMgnS5mPvyqfn9T5DNXk84U2H1ddPvf0+XxnyUfpms9d33wGrMrnm4B8mgfm8yQon4vB+RwKyScjNJ/1YfnMDs9nSEQ+n0fm4xKVT4N0Lzpfrq357IzNZ1l8PpMT8mmdlI8mOZ//pGOp+czPyOd/ip0y593JH6qdMt/eyUrNTqZpd9JXt5P2+p0YDTt5LZ007WSbeScTXHbSwm0nSvedzPPZyc0uO9GE7+Q/6VrETv6K3MmmqJ0sitmJX/xOnBN28lTamLyTTrt24ua8i1LTLvaYd/HPml3MD9/FwoRdXHHezSL1brlP301L3W6e63cTZd7NLs/dJLCby6G7uR23m7yE3cxQ/EFn1R94qP9AZ/2D065/yH3fH9wI/YPYCOnMHzTT7+G6cQ/WFnt4u3oPPQP2oAvaQ3HIHvaE7mF9+B6qYvdwJm4PL9Jkmd1e7ir3yn3HXplz7SVAu5f75r282rCXav+9Mh/fy7dhe2kbvpf3EXt5ELmXg9F72Rizl0nxe3FN2sugrL3k2+2jlfM+uT/YxznVPrI0+/hZt49J+n30Meyjo3EfrqZ9cgztY2/oPgLD97EoYh+9o2R5zD5GpOzj88378HLczzOn/dx03k+qaj/+6v0s0Oxngna/XNP342LYTxPjfk6Y97PDsp+1Lvsxeu5nvtjPrbX7+TtsP7vD5XWR+1kYtV/uk/bjFrefDhn7cc3cj6PdASYrDtBPeUDmMAdYajogx9sBpvgfkPn7AV4FH+Bc6AGWRx6gVawsKz1A5scDhDT6k73mP8mw/MmX7n/y1vNPdgf/ybrEP3FK/5P5TQ7yyvEgF5wPslZ9EIc1BzkXfpDDEQdZE32QcbEHZZ4t/zsdYp3yEH01h6gxHOLYhkOYwg/ROOIQZ6IOsT/6ECvjDjE7/hBjEw4hEg9xdtshPlMcxkt5WK6ThzmhPcyvxsP0tBzGzeUwacsOsyzwMCODD+MRdpjX4Ye5GHmYXdGHSY85TEjsYb5NPExh+mGuHDjMXscC5igLGK8qoK+6gM6aAvy0BRh0BTTSF/BEumkooMRYwGZzAb9bC5jsWsAgtwJaexRg71XA5fYFzBhSwCeBBTgHF/AgpIBLoQVyDirgj/ACuS4XEB5ZwMqoAn6Klm3FyLZiZVtxBTSPl20lyLYSC3gq3UoqoDS5gMMpBSSmFeCfXsC0zAI8cgqYmF+A6Y8CliuPMFt1hLHqI/TRHKGz9gh+uiMY9EdkPn6Ep9Jt4xHOmY5wxHyE7ZYjJFuPEORyhF9cjzDD7Qh4HOFRhyMc+OwIPb48wqlvjvBgwBG5zzoic68jvJT+F3WES9FHKIo5wp7YI0TFH+HrlCM4px/htbRv4xHOvDhCqONRWqmPYq89SpHhKBtNR4k2H2WI61FGtzpKXf+j/LjqqNxrHqUh+qjcQx/lVuxRJqTK89uPMtJwjM9Nx/AzH+NyzDH2xx0jIPEYh3OO8a/qL/7S/kXC2r/wDJKS/iK28XFmNj3OOPvjdHM8zkfFcZnzHuek5jiJ+uMMsciyiOMkbD7ODsUJ0pUnGKM7IfcPJ9CaT9DYcoIJnU5QNfAE6gkn+CTsBDVRJzgbc4KjsSfIjj9BXMIJliWdYFLKCb5NO8GquhM8VxbyQFXINXUhZzWFHNUWsltXSLa+kHhDIYHGQpabCplrLmSKpZAuroW0cStE4yGPnxTyv46FBPcv5GpYIcci5LWRheREFZIQLctjClkRW8j8uEK+jy9kVEIhfRML+SqpkE+SCzGkFmKfVsij9EJuZchjoTwWFbLUrgiNskjuT4u4riniuK6IvfoithiKSDEWEW4qYq25iJ8tRfxoLWK8SxGDXIvo6VZES48iXD2LUHkVUepbxF9+RfQNK8IUVYRTdBHvpKcxRXLdLOJyXBHF8UUcSShid2IROUlFJCYXEZJSxKrUIhalFTEuo4iBmUXsPFZEgO4kv+lPMs9wklGmk3S0nsTP5SRW15Mo3U7yzP0kG5qfZFPASZIDT7I05CSzQ0/SO+IkX0WeJD31JNOyTrJk70mWnz7JrzdPstr+FM90p/DxPcXBtqfYlnCK9MRTBCafYkXKKQq2n+KLA6cIcfgbB8PfbAv5m7iwv2WO9DfGpL+5nfY3Xa7/zSPtaU4YT5NnPs1Gy2luBJ3mdMhp9oadZlv4aQZWn6aX8QxdTGdwtZ5B63KG965nuDH0DBXDzvDl1DPMizjDhKgzDIs+Q4/YM3wRd4ZmCWfQJJ2hafIZ6lPOyPbOsGvjGUL/OsPjC2eYfesM616cIV9ZTK6qmBR1MUHaYtboivlFX8xcQzHTjcVMMBUz3FxMP0sxPa3FdHYp5hPXYvzcitF7FOPkWUyD9MKrmHs+xZT7FpPXUl73aTHBvYuZ0b+Y7wYU03VIMR2GFtNiWDFnxxez+7tixCzZ7vJivvQvRhlSTJPQYt5IdWHF1IYXUxVRzJXIYs5FFXMyupiCmGL57RezLa6YrPhikhKKiUwsJiCpmFXJxSxJKWZOajHT0mT76bLfGbLfmbLfWcXUbCumNE/W2y/r/FnM9tJiks/L+y2X/btcjO2q7Pt92VbjErIdSkhxLCHIuYS1ihJ+VJcwWlvCIF0JQl9Cd0MJnxtLaGsqoZm5BFdLiVz3S3ByKeGj9Mq1hCduJTxwL+GWRwmXPEso9SqhyLuEAp8StvuWsNGvhKgW8rovSug9sITmQ0vYNKmEvgElqMNL5JpewvPIEh5HlcjcqYQbMSVcjC3hbFwJhfElHE4oYU+ijJUkYyWXkJxSQnRqCcFpss/pJSzLKGHKRhkvt4QdB0r46mQJGVdKWH29hLBXJSx5W8IR3VnyDGfJNZ4lznyWMMtZVrqcZYnrWWa4n2WSx1lGe56lt/dZxqw8K/OZsxyJPMv+qLNExJ9lTeJZZqWcZXzaWV5uPYuLUyn/qUr5R13KfU0p5/WlZFtLCXMr5RfPUob7yvM/lzIspJSWUaVYY0ppEl/K1ZRSvtldyt/O59ihPkei7hxLzefwmXeO6N/PoUs4R9qWc1SZzpPgcx63yefxDTzPzZjzHEo6T1r6ecZsO89XO8/zy4XzrH57Hh/lBUzqCyT4XSBv8AXS1lygR/QFvBIvyNzoApqUC1TZl3FCWcYeTRlbdWVkGsrkPFVGvKlM5nplrHQtY55HGT94lfGhUxlnepSx/9syFg8to++4Mj7+WMauX8tIWlnGfP8yekWW0T2qTOb4ZXSKKaN9bBmt48rkulqGd0IZ7ollWJLK0CeXoU4pwym1DLs0GUd6m17Gy4wy6jPLqN1Yxr3sMq7nlnFlk+zTHtmHY2WMOVFGi9IyfM6V4XG+DOuFMoxlZWjKy3h9uYz/rpTxtLKMazfLOHZX3lNNGeH/lrG2roxJr2U/7MuxOpXjoCqnsbqcN5pynmvLqdOV81hfLvOecu4Zy+VzLue6uZwrlnIqrOWccymn2LWcU27lnHAv54hHOQc9y9nnVc4u73J2+JSzpVk52b7lZPiVk9K8nIQW5US3LCe8VTn+bcoZ3rmcL7vLNvuX82KAbHNgOfeHlFM9tJybw8q5MLKcs6PK2TOhnI2Ty9kwo5yRi8oxrJP1A8upDyqX+Xw55VGyP9GyPzGyP7GyP3HlHI0v51BCOfsTy/kjqZz85HK2pZSzKVXGSisnPb2c5Ixy4jNln7JknzaWE5wt+5VTzrrccn7bXM6k/HIG/1FOlz/L6XSwnH+KZcwr8j6qynnlVMEtbQWX9RWcN1ZQYqrgb3MFhZYK/rJWUOBSwZ+uFexzq2C3ewV5HhVs86xgk1cF6T4VJPhWENm8AmOfCiYvq8C2tgKfkAoMERVoIytQRlXQOLaCD9LbuApexVdQl1jB46QKHiZX8CClgqo02W52BSdzK8jcVYFbZQXVtbJfDyv41fkik/UX5Tx9UeYbF+ntepHOXhfxbHmRY+IirX+9yNuAizwOvcjl2ItyHF0k1fESG3SXWGO4JPOESywzX2Kx9RILXS4xy/0SoyMu0S/uEj2SL2HMu4RNf5nu5su09LnMm66XWbL+Mt9FX2Z87GXGxF9mZOJlhidd5sjby+Q5XGG74xU2K66Qpb1ClPsVGsdf4UPSFd6mXuHYjSukOlTKObaSJOdKEpWVxKsridNUEm2QjJVEmSqJsFYS6l5JiEclwV6VBHlXEuBbydq2laxuX8lvnSv5+ZtKFveqZPaQSmaOqGTq5Eomf1/JmIWVjFgm/VbJ8OWVDFtZSf8QKbSSvpGV9ImphCQpuRJbipRaybfpUkYlvTKlrEq+ya2kx5ZKuudX8lmxVFJJx7NSqXSukk/PSxekMqm8kg4V0kXpUiXtL0tXpKuVfHJNulFJu1vSbamqkhYvKmneUImf3VV8nSTnqzRTSipJI2mv4qOT9JJBMkomySxZruJtlVwkV8lNcpc8JE/J6ype3pKP1Ezylfyk5lILqaXU6iqeraU2UlupnfSJ1F7qIH0qdZQ+u4pHN6m79I30rYTUR+orDbiK+0BpkDRcGiGNlEZLY6Rx0nhZb6L0nTRdmiXjLpR+lX6Tlst7ipCipBgpVt5/nBQvJUiJUpKULKXIZ5UqpUnpUoaUeRW/LGmjlC3lSLnSpqs03yxtkbZK26TtV2m1/yptjl2l3d9X+eSMdPYq7Uuv8vmdq3xZd5Wv6q/S/eVVeny4Ss/G1+jV9BpCdY3e2mv0NV2jn1mySNZr9HeRXK8xwE1yv8ZAD8nzGoN9pGbXGOJ7jZHtrzF79DXmT7rG4unXWPnzNdb8eo2IsGvEJ1wjMUlKvkZqxjUyc65xovQap8qv8fTDNeoarvGs0XVeNr2OneE69qbrOFqu4+xyXeau11G5X8fke51g/+skR18nM+E6m1KusyXtOrcKr/NP6XVG6W/wg/sNusTcQCTfYFjmDcbn3sDD7iad1DfpYbjJ6k9v0uv3m4Rm3aTY5RYX3G5h3+EW3ybfIufgLTY53Zb7l9vsUt6Wef1tuZ+7zSXLbW643OZNs9v88O1t+v1+m2WRsk6GPLf1NoOLbzO85DbjSm8TcPU2LZpU8ZVjFT2cqhimrmKWsYq5pioWmqtYYqlimbVK5h9VrHWtYoNbFUHuVYR5VBHlWUWcVxVJ3lWk+VSR1ayKXN8qtvpVkde8it0tqtjXsoqDrao40rqK422qONm2ijPtqrjUoYr7naqw716F89dVtBFVzBlVxfOlVXitrcJ3XRUtf6+ia0AVv8ZXsSKhSuY1sv0k2X6ybD+lSuZVVcSnVZGcXkV6RhXZmVVszqpi+8YqdmVXsTenij9zqyjYJNveXMW5bVWUb5dt7Kniu7NVfF9axYxzVcy/UMXisip+KZf9raqi5H4Vrd9WMcG+muWqatZrqskwVZNtrmaLpZo8azW7XarZ71rNIbdqjrlXU+hRzWnPaplPVlPmXc1ln2quNavmtm81d/2qqWlezeMW1dS1rOZFq2retK6moU01du2qcfykGlX7anQdqnHrWE2rz6vp3KUavqqmX7dqhn9dzYRvqpnSs5pZ31YTM6CarMHVbB9aza0JMv5EGXtSNW+nVmOZWc3MZbLfK6vZFVjNvqBqrkdVcz+mmv/iq3mVUM37xGoaJ1fjkFKNMlW2m1aNOb0a14xqvDKr5TdbTeuN1bTPrqZTTjVdc6v5elM1vTZX03tLNQO2VjNqezXjd1QzOa+aA8dkvPOy7tVqJpnuMM18h3nWO6xzv0OAxx0SvO/w32d38Ox2h9QRd/jf1DscD7lDfewd3sffkfPFHdpn3qFT1h16ZN/BlnNH5sZ38Hl3hxXKu+QY7rLNeJedprscttyVa/tdTrncleP7Li+W36XdhrusjrlLSNxdouLvcjrjLh+23CX+xF3maO8Rbb5HouUe6dZ7vG95jz4b7jEz+B5LQu8RFHGPiMh77FXc557+Po8M92kw3+fnVvfpFXWfoTH3mZNwn8WJ97m9+T6hMf/Dpn1AitsDst0fyL3DA876POBiswe4t3uAXfADfox/wJqkBzLHecAfGQ84nPmAGzkP2HbzAQO1Naw21xBprSHJpYaNrjVsc6thj3sNhz1qKPKskWOohkveNdzyqeF/zWp44lvDK78aPjavwallDfpWNbi2rqFt2xo+b1fD15/UMLhDDZM71rDs8xpSu9bw99c19BpYQ3hUDWcTZbykGpmv1PA0tYbXaTU0yqjBObMGQ1YN7htraJ5dQ/ucGrrk1tBzUw1XNbU4mGrRmmtxsdTSzFpLD7da+rjXMtSjlnGetUzzqmWOdy1LfGpZ1axW5gC1RPnVkty8luwWtexoWcvpNrWUta3lRYda3D6v5ZPO8proWnITa8lPquXP5FqOp9RSklrLxbRa3mTVYpddS5vNtXTaUstD9UNGuT5kpvtDFnk85K/mDzkc+ZDz0Q+5GvOQu7EPeRz3kEaJD1EkPcSU/BCvlIe0Tn1Ip7SH9Ml4yMqrD/FXP6LI+Iir5kfctTzC4vGI7eIRx397xBf+j6iIe0RNwiMcUx7RKv0RM3Me8Unjf3Bz+YcOK/6h96p/SPf/h6/i/uFx7j/ojv8DCY+5eOgxE5z/ZXLEvzxL+Zcg4xPGRDxhV/wTriQ9oS7lCZaMJ/xv5xOc655wvdFTnlieYnZ7Sqv4p9gSnzI06Skx6U+5nP2UP54+JdJUR7q5ju2WOg5a6/jbpY6LrnXccavjvUedzPXqGOpXx7bQOk6Fy/LIOpSxdbjG1cmYdXROqIPEOpn31TEvpY4VqXVy/1nH3sw6/smpw7yljtjddYxQ1hOqrSdFV89WfT13zPU8tdTzwVqPyrUeN7d6WrvX08Wjnt6e9Yz0qud773oW+tSzulk9Yb7yWr96tjWv51TLeu62rudj23p57/UcS6jnRlK9zJPreZ1Sj0NavZxj6vHLqKdTZr3M4+oZurGe4E317N9aT8X2en7QP8OLZ6h+fIYy5Bl9I54xI+oZS6KfsT7mGdlxz/g3+RlB2v+4GfmfvOf/aBv/H0Gp//Fnxn/8vOM/lgU/p/3m53yqeCHH6Atqgl7gGvaCLhkvyNv0ghePXlDm8pJnbi+x83iJyfMlLbxe0sX7JeOaveSvVi/5LOIlQbEvOZLwknOJL6lKekld8kuMaS/pmynrZb1k9saXrMh+yWPLK/m8XqF1fYWP2ys6ub9CeLyS+/NXzPR6xTLvV6Q1e8Vffq8ob/6KxSmvSEh7RWnmK25lvaJxzivCDr+i/clXXDj3ih+Nr0mzvGaX9TUnXF7L9/4aZ8/XeHi9poP3a3r5vOZl29e4tX/N9M9knajXKONf45nwmo6Jr7ElvWZ08mvC0l7zLvs1s7e9pt75DUO1b8gzveGVyxsUbm/wcH+DzfMNo7ze8KHVG/rFvGFi7Buuur/lxdq3OES9ZVb8W26lvqVd1lum278j0+kde5zfMdzwDqvnO0b4vKPpvnf0qn7Hiefv+OHDO8Yq3mP1fU+X39+jS31P1ab3NLr1HqfX7znv8QGVzwcKMz8w6+EHftI1cMXcwD+WBhq7NGBxbaCdWwPfujcwxqOBdV4NJHo3kOfTQGGzBip9G/jXr4EmLRpwadlA+1YN0LqBcW0aWN+ugaDeDTgPamDZ5AZuJzTgk9JA59QGBqY18H16A79mNBCW2UB2VgMHNzZwPruBezkNvMltQLu5gRZbGui2tYFh2xr4cXsD0XkNbMlv4OIuGed8AzNvNfCJ+iM2zUc26D/yzPKRL9w+yvzyI1M9PvKL50fCvD6S7f2Rgz4fOd/sI2/9PqJr8ZGWLT/ydauPjGj9kVltPhLX7iNXOnzEpdNHdo2QdVZ9ZE3qR3akf+RExkeeZH2kafZH3HM+cm7HR+7lyVj5st6uj7z8R15v10j0UzUSF6VsXSNR3L+RqB7QSMwZ2Ei8kn4f1EjsHtJIrB3RSFye1UhsXN1I3A9sJL4NayRKpXvhjcSCiEbinRQQ2UikRzUSrRMbiTvFjcTckkZCW9pIpEqtzjUSeyT/ykYi7Woj8ZldY/HlgMbisn9jsTq8sfCNbCxGRjcWr2IaC1VhYzHv78biQklj4XK+sdgkxV5sLBbZNxF9nZuIs6YmInFYEzFvYRORHdFEfBrZRFyOaiI672giTkjP85sIxakm4sq5JmLVhSbCuayJ8CtvInZLxRVNxPtHTcQWtZ34QmMnBmvtxHVpps5OPJfW6e2ExmAnUqX9RjthM9mJ89JEs52olZZa7ESk1U50cbUT6z3shLG1nXjUx06MGGgn3gyyE6YhdmKj1GGonSiQ+g2zE5elacPtxFNp5Qg74TzSTiRIfqPsxG6px2g7USKNHWMnFo21Ew1S6Dg7sWm87N9EO9F6ip34zN9OpATbCbsIOxEleUbaiR3Sl1Gy7Wg7USXNjbETb6XAWNmPODsxPdFO9Cywk1sbO9Hqup344NhUHFc0FTeUTcUsVVPx6ZCmomJUU7EqpKloHN9UvC5sKgb83VT8eLqpmF7aVCy52VTEO9iLWKW9WD7GXrQYZy92L7IXE363F7v87cUv4faiNlr+jrMXf2y1F2vO24ub/7MXubX24sRDe7Ff5yBSTQ6icxsHcWOQg3g92EHkDnUQw4Y7iLvLHITnCgexJshBXA11ED+GOQhjhIPYKHWMdBB/SUOiHMQtaU60g3grBcc4CJdYB7FZ6hznIE5KI+NlLGlhgoP4KEUkyrhJDmKH1C3ZQRRLNSkOomeGg7i/x0GcPe8gJlxwEA+lZWUOwrHcQSRILSocxD6p4qKDeHrJQay+7CDUVxxEmtSu0kFsq3YQuicOYna9bOelg+jk6Ci2Kx1FN5WjKJbGqR3FLxpHYa91FHGSn85R7JHK9I5iisFRPJFWGR3l83AU/SyOovcAR/FsoKPQD3YUx4Y4isFDHcVNacwoR2E3xlH8MdZRnIxyFIeSHcUXZxyFqsxRHK1yFNucnMRnBidxvreTMK5xEquinMThVCeRXeokRpx3EifqncQ+nbMwD3EWDyKcxXdFzvL7cRZPnBWiqVYhWugU4oDUR68QldJMg0K8loKNCuFqUojtUnezQpyVvrMoxCqrQmhcFOKyl0J8+bVCpA9SiGFDFGLfcIXoPUIhrkg/jlSIV1LQKFl3vEJ0nKAQaRsUIiZIIUojFGJSpEI8kbTRClEYoxD3YxViaZxCOMQrRKsEhVizUyHenlaIqosy7hWFiHVSilO/KkWrNUoRcFApmhQrxasypXCrUIq020pxw14lohxVopmTSuyVejurxBVplkIlQpUq4alSiZ1SL7VKVEiBWpUwmVTiTl+VWNxPJZr2V4nWA1TikDRwoErckhYMUonGg1UiRro2VCX2jFCJyxtUwiNQxgmScaSXwSoRFKISbqEq8U2YSlyQvg9Xif+kbZEqsT5G9qtAJd4WqkTwWZUoP6cSpddUop1aLe4Y1KLlV2qxYKhacEotBlxWi6G31OLr92rxp1YjFug1opVRIw5La4ZpRN1IjVg/SiO2jdaIwHEa4Z+iEW8rNSL2pkZMt9eK/iqtoL9W/DRAKzJHasXaMVqRFKQVD0K04rdQrVCHaUWWdDpcKyZEaMX+Yq24VaIVTUu14otyrXh9RSs+OurEEIVO3JWWKnXCWaUTn6l14qQ0TqMTj6W1Wp3YotOJaQad6G3WiXuuOjnf6cTmfjrxYoBO/DFIJ64O1om5Q3Ri5QqduHFWJ6Ze1An3ap3wV+rFn0P0IihQL7ZE6sUP0Xox8bRebDijF4lNDOKQwiBG9zPIsWMQYaMMYkuIQdyPNAhNtEHkSF/GGMQ5aVqsrCMNTDAIRZJBnMoyiH5nDSLtnEHUXzCIJjcM4q6jUSxzMgq1s1F0VRjFOWma0iheSWEqo/BVG8Wf0q9ao+iiN4pS6aXBKEKNRjHQbBRZVqMY4GEU3m2MoupLo9j3jdTbKDL7GUVJf6OYMsAonkshA2WdQUaxXxowWNaVlg4xCsVQo+g8zCimDjeKF5LPSKOoHiX/j5NtTTaKZt8bRe5io+ixzihabzCKS0FG8VOwUXyU4kOMom2oURyXRocZxT/S2nCjsEQYxQ7p20ijuCLNjTKKxtFGkSgVxhjF2Fij+FfaGW8UJBjF6Syj+G6jUeQXy/8lRnFNmn/WKN+5USRLp84ZxYTzRlEnuZcZxZlL8nk1MomtjiYx29kkOruaxI0+JlE0wSSiVphEVrBJdAkxiYgwk/DNMInv7M1ivc4sqkPNYmakWcz40yxWvTWLf9QW4aq1iFs6i9hosIgLRouINVuEv4tFTGxmES8HWcTwoRaRP9winEZZRJfRFnFO2jPRIvp/ZxHNZlhEqwUW4fC7ReSGWURFuEXMjrCIpEiLGBYnr0m2iCcZFmE6bBE9z1hEyVmLOHreIh5fsAi3cosYcdMi1t6yiO8eWMSMDxaR6WQVXZyt4pw0Q2EV76VYpVW0VVlFoTRebRV1UqDGKry1VnFAGqyziv9JK/VWYTRYxXbJZrSKa9JCk1U4mq0iU+pikXGlGVYZV4p1kTFdZUw3GVPy9pDxpCGeMpaXjOUt4/hYxXk/Wb+5rNvSKnzaWEV5D6vo0MsqHgqrWNvbKnb1sYrbfa1iaT+rUPe3ilyp+wCruCj9NNAqmgyyimSp42CrOCNNGWIVr6SIoVbRYphVHJVGDbeKx9L6EVbhNtIq9kj9R1nFHWnZaKvQjrGKLdI3/2+43uNjutY/jtOWEkQiSSezJrMikUwISSkTbISZfsJeEYLENXXLIXpVxdG6tGhdc5PIHaVptWir1QttnaN6WiVyJ0RR9KB6fu1Paenpcdrqef54v14zr9n7+zzPWq+99+zJDp6a4uC+qQ76T3NQJ7KzHPSc7sA9y8HV2Q4GznOQ86iDlU87SHlGelnsoO0SqbHcwfwXHaTnOXgh30FYgYO94utCB52KHLwqrGIHj22W40ukzzKZ+1UHI99ysOaog2XHZR0bJL/RQXmzg9v3hBMcEM7CiHA+HxDOgMxw2fNwnv80nMst4WxNcrLLONmU6yRjk5P/F+5iJ/vFyhInjlIn+4Rd5uSfoluFk68rnVQddtLjuJPMWifXxdo6J7reyQGR3uDkX2JVoxNnk5PQk05SWpxcFM+ectL1tJPd4myrk4VnnAw96+S02PeTk/q2ivJ7FTc7KTZ2VnJfUWQEKnmmKrpEKIZ0V2yPVgzsoXh1lGLAWMXcdMXx8YrSDEWfTMWXInaaYnKWIvBpxcklikeXKdouV9SvkONWK4rXKOLXKh5Zp/hFFK5XxG1QfCamblT8LPJyFTF5ikNiUr7ihthQoIgqVBwUGZuUrJdibZFCFys+EuM2K/5PvFiicJUqPhRjyhTXxMpyRXiF4j2RWqm4IlZUKcK2KN4Ro7YqvhHLtineflmRsl1xUTy7QxH0imKP8FcrzovFryq+2qkYukvRYY/CelPRItq9LesjBu6VtdmnaBBt3ldUiYc+UNQcUPz3I8XMg7IGf5PZD8lafa7IPaKYeFTRvUZmOi4z1cpMdTKTGFcvM4kXGxQRjYr9YmyT4juxqlnhPKF4X6SdVHwrXmhROE4p9glzWnFZrGiVOc/InGLUV4qlZxUh52ROkXJe5hRBF2RG8fBF2bdvFIsuK5KvKl67pjhxXXHfDUXTTcXdXxW//1dRcldxu72L2E4ucru46BHoYlJXFxuDXKwPcbHP48LEubgiuj3oYskAF518LhqnuciZ4aJfjovi511k5bnkHuyiZ4GLw6+7mPyxi0NfuIipdzHtRxf//tVFSUAExwIjeKJvBOeIYI+JIHdhBN7CCGb/GUH4KDff2W4+Hefm6Ao3S/LdqBI36aVuCra6mfuFG6vGzWnx9HE3AbVudopzdW7eaXbzwkk3utXNJyLjjJsZF9zUXHIz7F9u6KC5JK520qzsrFFdNB+K9EDN92JtV01kkOagmBisuSlyu2liQzSfiaxQzS+iKEzT+wHNUTHLoSkP1/RzanKUZptLc7/W7IrSXInVtPFKJprZozUVaZqHxmgaxLyxmnvSNS+LQeM0LWL+eE3HCZrXRHKG5qxYnKnpOlHzpkiZJP2LZZM1YVM0+8ToqZroGZqeszV3sjW1czTN8zRnHtf8tEQT95xmzgqNf43mnXUy+3rNuFzND2JdniYqX/N3MblA87MoKJSsTZrPxfQizX9ESbEmcbPmuJhTovlTbCnVeMuklniiXNO+QlMthlZKbbGwStNli2a3uLhVs3SbJvRlTep2zbdi1Q6N6xXNATG+WnPoNc1vuzRj9sv6fyRzHddyzWgm1Guuiw0NmphGzWExrUn2QRQ1yz6ckH0Qs09qfheVLZr+pzSN4rHTmvtaNTuEdUZzWiz4Sst7puyP8J/TPHdeYy5IL5dkHS9rOl2Xc3+X39tG8mOHSGICIrkbGMnQkEhyoiOpHBDJhbRIghZE0idXfsuLJLZ9d/S07li53cmu6c6FxChW21EMSo/ihYwowvKiSKqJQjVEURQYTU5QNIfyoylpimbI+Wgi7+1BcnAP+qf1YMqEHnyzpQdXomMYNiqGznkxLNocw+jGGL5ojuFql1jM8lhm5MXyRmksVVWxxB2NZW9zLCNaY+nQ0cNnnT2c7erhgWAPW6fK5zwPz+XL9wIP+0VmoYdbYvMmD/2KPDSJ+cUevi/xsKHUQ1yZh7nlHlZWedhY6yGn3kO7Bg87xcONHi6L1U0eIps9fCqsFg8TWyWvTRw7I+OYlxbHyvVxnM+Lo+O2OAacjCPwbBz3BfbkRGNPgpp7UprSi9T8XtQV9uJ6cS/GlvciaVcv+Ey+N/Vi/sle3OkST1VgPOe6xrM8KJ6a7vE0psazLy2elvR4Dk6KJzQ/HlUcz/VP4tHH4pnXEM9TJ+OZGdCbVzr15prpTWVmb2ZO6c37p3vLu1gf3qUPI8cn8GRBgjx7EvhFVBQlcL44gTmlCewuS+CRrQmsqUugpj6BW00JDDqRwDPpiby6KJHb6xMZdDSRqwEPUlLxIEfu78ud4L58Nrsvzk19KX+wHwcy+zG1sB8X6/pR1NKPg7UPoTr2J3F8f77s6uXxIC9BwV4OiLYhXtJCvfwsKsK8XH7AywaHl6VOL220l9Z0L8fGe3lqgpeQDC8zMr2cmeZl/GwvZWu9FO+WYz/y0rPRK2uaxE3RtyiJ6sok2tUmsb0+ibfOJLH3pyQCOg1kcueBhGYNpHjMIBaUD6akejDbQyxOK4vXPBaPGYs+L1msWGOxeJ0l75YWT22wCNtocUjMzbXokmexX0zPt2hXYMl/K4uJhRZ3xRubLMYWWfxbbC+2GLnZ4kdRXmKRXGrxnRhYbrG+wpJ7hUXPLRafvGIxu9rioSMWdTVSs9biiHiyziK0XuqKuQ1St1HqirsnLCpbLQaftZj1h0Vp+yE8EzSEjNQhVNtDORYwjDzPMBbkDuNwwTDmFg0jo24YBCTzo/ihczLJgcnyXzqZTcHJDO6WTH5IMpdCk+kbnkyrSmaESWbjBPk+MZlt65OpzJPz8pNxvJ/Ms22GkxU9nMqHh3PdOYKysSNo2ziCmVdG4FjrQ2308Uyuj2N5Phbm+1hc6GNJkY/6Yp/cM30sL/fhqfCxapuPzft8DHvPx91jPvbU+Jh43MdbtT7uqfexV0xt8HFfo493RVaTj/bNPt4THU76+EDMbPERcMrHftG51cfHYu5ZH0HnfHz6tY+h9/j5KcDPtk5+7M5+bonUQD+/iOquftKC/PxHvBbsJ72bnzdC/PwR6ifzAT97nX6yo/0U4Od746cyzc+NMX62jvUzMt3Pz+LPqX7eKvMzfYuf2mw4tx5Si+VxWwkbd8GI43CrDu40QOtFucRvwbMhKSSkpZD1egrL6kfyXrDNzG42XUJsHgu1ORpm0+yweSHc5pzTZoOyKYmwueG2eTzW5maizQf9bYJH2tweZzN+gs2CKTZnsmwGTLe5PlOycmwGzbe5JvwLbMYstPnLEpunnrN5aYXN0JU234uqVTYTXrKZvtbmyAabqFypmW+TVCh1imyyy21qq2w8W23a7rR5V3R+w+ageHSXzaI9NpcP2Qw/bJP6D5tDR22ePGajamxqxLPHbWJrbU6JF+tsLtXbFDRI/UapL0Y12+w8YdOmRTJP23x5xmbxVzYnztqsPGeTeN4m92ub6m9s0v9p8/Zlm6wrNmHXbHbcsGn41WZ+O0Nde8Oy+w09OxjOiLUdDQMCDJdFcSfD8M6GH8W2LobRgYY7YndXw+QgQ7tgw4ciu5shOMRwWMwPNUSESa5Y+oDkOgytYm24ob9TckWRklyX5IptEZLrllyxWxsmRUpud8MHIjvKEBQtuWJ+D8mNkVyxNFYyPZLXU/LE8HjJ6S05faSvRDn/QelLZPeV8x4yuPvLjAOkF6/MKNYmSe3BhpctQ9oQg3ekwWcbbooxqYbfxJujDVPTDPePMRwQc8caQtINn4sF4wyR4w2NYsUEQ+8MwzmxIdMwcKLhmiidZHh4suEn8coUQ/pUwx/i7WmGrCxDx0cMH4t50w1hMwxHxKKZhqhZhmaxcrYhIdvwtRg8x1Ax15CSY7gt/vaE4a/zDS1PG1YvMPywyPD6EsO9zxlmLTV0XSZrs0r6zJW+Cgw/Fxs+KTc4Kg0fvW/I+cDI9WW4IVyXZO5vDTuuGRp+k/7/NPwSn0pGn1QWTU2lXW4qn1elsvlkKrOupjL/Wip/XTaarDdGk7k9jQGvp1FojWHc2PGsKJ/IuP5T6JM9k7I9s0jf9BfGfTwHb3UOFa/noG4/zqB3FlF8Ygl/PPw87VPWsO/jdcz7Mo8vv8vnVH0ha3qUybt1FU1dtvJo6HaK9lbTL/FDVl+oYb2viUt/XOX8ju9pmn2L/wHFK5oX</binary>
            </binaryDataArray>
            <binaryDataArray encodedLength="3456">
              <cvParam cvRef="MS" accession="MS:1000521" name="32-bit float" value=""/>
              <cvParam cvRef="MS" accession="MS:1000574" name="zlib compression" value=""/>
              <cvParam cvRef="MS" accession="MS:1000515" name="intensity array" value="" unitCvRef="MS" unitAccession="MS:1000131" unitName="number of counts"/>
              <binary>eJzdXD2IJEUUruACA5EBLxAxGNDAwGACAwPhXs8lIgaLGBgYTGAgRhsYyQUjiGwgcoiIqGhnriAiInIIQgcGBiKLiBhJhxdeeIiIVdfvm3795tXfzOy6Gjyqf+rn/Xzvq+qq2XVufc05R+5eGRPrPZF4R+k+Qt1541zny5amfTqaXqf0sPRxmbH1WFr/lI2o17PepfrV+jInWtd9+5sIx6/EH7vgRL+v0TdWN6dbagz9rrRuyZixOKXsqPUJqXzJ5Z15n8m3nF54nsLloWQfzOybGyXcdIjnu+pZg93aWBKNWNtFvw3X03Bdyg2xuSaVX5dBYnGt4aJYHRmHffhKxzmmM+V8zXG1cLOLjZatMQyU+nYX6Xj8TvFkbjw8RztzjmEhLh3nh/Rfbv5oK+21dI5hxKpLlB9T4iXLeeJ9G9GjVGLjleJC18vlhWxj+UlfhzqLhvVshutWtLe4ddKvwEx/AF+hBP62niV8J9/X4m+C/4x+uX5q4luro/aJfN7SOJchd2M6tIavtupabblvcBA149hrNV4JVi07JebAP5KDpF3JfoFJr+PVpXNPeLkT8N0Mz4jLXugP3BXHwrf/wMsJyxH3Rzy2a8r7hK3QjTgfjzgne9hdga3Qx7Gwcy366JSfU/iW+sGmVL7F4pPl3kq8lPQV4+DUWFp/nScao8mcEe3ht172m9AP9YPfZ5xrwf/QgZQucnw878SYk9gV4MjK4daw3fK5hZ8aDBxCavtMYSGVwzKONVhGjFoRJ/i3lD9lHhLz25z5oxf9rcklczbWt8SPxOEEd4Y/Oh4z6OKakcNnzfguhfuOpvNZuD9uRh9pjMXyPJYfls6HwmBtPzHuzeVMsdCU/5P9Cb/3Aos5rtKYlTxj2eCsugn/yTws8Ys1Xqrd5Bml47JPzHP+z9kG/Pc0zc9UTEKdI15PzJpxHg91OorvfUDXVui0aSuwUWo38KBztcRm2A1OQZxkXzF9NLZq4lqDg1Q907Z983pHe1LSqr5kbgIPqVzeqsclOF/6KZYLEuO9bKvG1xhyon/5rjXqb8UsYkNRvNXYMS6TfCjraR9v4SOifyru0ocpn1k2p/gkNn6ubTYXdsR+Lg+0P3WdmD9gT2eMkeMrK3dk/Vg7M78SeNL9xeKj9U7Zv09sHKX34lJ212CjVEfYvK9N5rtE3zJeWUwmdDfnh4w9kzyksvoydpu6NPIueMTKHY1ZWTqarvV1PpX4IsZdtVg4BJ4O2Yf2Wyw/LT9sxTkRj5SuOp4Uea7rlPDfecXqvOJTwk36WY4bkIP45g3P5rwGl33F/D15J3LRNeP38DH3R/zdv6bxW0/HKjfOjPcb8c3uuF/5zS75JIUT3bfEFvSS89M+sbuMeJK2ptrqa+kTmeOp8STXI+541qp73U8O3+B+lBpHOrZOvZP50At9WprqGPNBKk/+K7ip0cOKT3F7gYEW7WSuRvqp9WtO/3s4YS656+XK0rn7vDzE5cLLV3x2Es4mTrnurBH73EL/mD4l/IN6p3xG86Qf+zEvj7MujyyHc6EfmeuOBOctmPfm8hynMpbA+bHoa9aM37US+53KpVKsWJiJcYbG076+vSxi+aLETqufYDvO3RCTGc+HaxrXwhsOu7ZdWnyl9USMrLYldjrOs87LrWbA9MtenvPytpc3WZ7yctu//53rIt9WjPGFOh8E1smwYW9OpfF8AvwQJOgHTrjJOs3FWQZyBXOIU1I6PmLn1Dpnsy8qYpHr38KXfFYSz/+TkPLHedqtx4rFANcdTTm3ExhHfzKfrThasYzF2NE4n/XNkId/eXn+ulu/4eVTLzevO/e6l2e9POrlYS+/+DpnXl7jHH6Gr8M8dcY50jbjvj1wK/XAvJPCa+6d9mHq/eSedQq6hnk16P4Ky0teaDnke5iDkev4jYLko7WwIeX/Elu0HVJXR+NYEPAf6pSMd0is/1f4AnNFyKsVc3fAZ1hX9XyPdd0xxxp1NefKeWdXfxKNeXHEGMKZ11qcHYMDZJyduN4nFpgzg71uOcy9H3j52svPXr708o6XF7zMloOvQi6csr9ansuPxfd3R9trhRp9doqv4Ev8ruCM19AL1uukGX8TgFj2On8yPsz5N5XLuXq75tGh8q9Ex1Jbge25yKmecY7fBK2V6Lkpl1e6Xs+l5mFH2/qm5gPgoRN9WXpYWNX1ds2DXeJyUTxcil0rfuAba65MYcmaCyGldmMs5P09vDTit6ip8Qw7HW1LTTwo0m4X/6O/ln3SCtwRbestbbVisHmm8Z/Ih3WFPcj/mO9i/t7HPxctGkvgFBkfxAvPLOxpe9BmJr4JQzvs/6DOZMxrrjg2lg29wlTM16XccB6+tu6t55cFH2tDN8QRnARMbHK4VndyG47Db77xW3JibOB8RvJBXxBXiOQK1IPewMyl8XktpmjIsQXvuba8L4U15lqsbbA30wtuk7nSGj4gw+/I6Vmz7TvdZ4kNJdxaEufzENgNvIAHwYkTzGd00/PZRdrilO5Y4+qYR/lS5riqd5njl8Ka1kXjtmY+L/HBRfBMTf+oC54Fn1u6puZULXKNgPOnSR9qjBK+kGO2ND2vXwlemzfTdYC0IzZOLEbnnavRXKvEyyF0w9wQfBn2Ud718ruXP708eH0o//DynpeT5XDuN18Odc/4HGTN8TgSeyyhxHpB8mUNZ5RiOJQL3vcJ+2Xh79TCXtBV1hNnNiuhJ3SWnI48kHxXM6eV5IXEVe0cuCvGWprqkdM19kzPGVbepPQotTV3X+JjlIEbwvoy7Jm3Ab8e0zeuu/Xnvvzel595+chfv+plwXj/ifPgYy8vLofzwDuMrTvqfO2kGfdJW5r+faGOs6Pyv+s+CO/QeLax4P3kG16+WQ57qOGMJOyj3vRytBzOSEJud7xHGew7ZX7A3z30nNf4tuvJiHsh/5bEdG8fnJOUcrTVBji4x5XizGbOeFqpfcnOwBT8XDt+x2Pjb2J/FPvP+N4CJ3aCG+VYOS6P+UfeE435csRcHPIsnHN95+VbL194+cTLh8vhPP5pL07w+YIxin1c/N8p7DcQjXsM++YX/BPyIYx/l313m+OHuB2zHsgLsnyl45iJ2b+N9X0FPmhpei1xtfGVYfPkucU3B5Acls/LN6UY2EWHXBsX82VlXl+kYO+hZwwdc65tvjfUvEPiXuses0PWl/3IOpbfLluuWvrUxE/7Cnyq/aP7td7H6sC3OlaWHtrnF+XvXcep5fdD2bPJa9r+u5FNDAr5LhWPWGxbcd2xDi3Pl+Ec/32e28Ma9Ipfc//tywd8+Zsv73r51csPy+GbM6xN3/KyWg5r8dA+nPmH9WpYz96/HNYAYU1+i/c+V814jiZ9AJ/IOUTqmsJabXykjzHXnfAa/DavdcI3KrEtL7Cs+HlY54Tf+97ltfgp27diOWGbwYNOXLdG3KVOsfy9iFy6nPIPHS8wFg==</binary>
            </binaryDataArray>
          </binaryDataArrayList>
        </spectrum>
        <spectrum index="2" id="sample=12 period=1 cycle=1 experiment=3" defaultArrayLength="4996">
          <cvParam cvRef="MS" accession="MS:1000511" name="ms level" value="2"/>
          <cvParam cvRef="MS" accession="MS:1000580" name="MSn spectrum" value=""/>
          <cvParam cvRef="MS" accession="MS:1000130" name="positive scan" value=""/>
          <cvParam cvRef="MS" accession="MS:1000128" name="profile spectrum" value=""/>
          <cvParam cvRef="MS" accession="MS:1000505" name="base peak intensity" value="872.0" unitCvRef="MS" unitAccession="MS:1000131" unitName="number of counts"/>
          <cvParam cvRef="MS" accession="MS:1000504" name="base peak m/z" value="448.216729744609" unitCvRef="MS" unitAccession="MS:1000040" unitName="m/z"/>
          <cvParam cvRef="MS" accession="MS:1000285" name="total ion current" value="408.0" unitCvRef="MS" unitAccession="MS:1000131" unitName="number of counts"/>
          <scanList count="1">
            <cvParam cvRef="MS" accession="MS:1000795" name="no combination" value=""/>
            <scan>
              <cvParam cvRef="MS" accession="MS:1000016" name="scan start time" value="2.171533333333" unitCvRef="UO" unitAccession="UO:0000031" unitName="minute"/>
              <scanWindowList count="1">
                <scanWindow>
                  <cvParam cvRef="MS" accession="MS:1000501" name="scan window lower limit" value="100" unitCvRef="MS" unitAccession="MS:1000040" unitName="m/z"/>
                  <cvParam cvRef="MS" accession="MS:1000500" name="scan window upper limit" value="2000" unitCvRef="MS" unitAccession="MS:1000040" unitName="m/z"/>
                </scanWindow>
              </scanWindowList>
            </scan>
          </scanList>
          <precursorList count="1">
            <precursor>
              <selectedIonList count="1">
                <selectedIon>
                  <cvParam cvRef="MS" accession="MS:1000744" name="selected ion m/z" value="634.262817386231" unitCvRef="MS" unitAccession="MS:1000040" unitName="m/z"/>
                </selectedIon>
              </selectedIonList>
              <activation>
                <cvParam cvRef="MS" accession="MS:1000133" name="collision-induced dissociation" value=""/>
              </activation>
            </precursor>
          </precursorList>
          <binaryDataArrayList count="2">
            <binaryDataArray encodedLength="21988">
              <cvParam cvRef="MS" accession="MS:1000521" name="32-bit float" value=""/>
              <cvParam cvRef="MS" accession="MS:1000574" name="zlib compression" value=""/>
              <cvParam cvRef="MS" accession="MS:1000514" name="m/z array" value="" unitCvRef="MS" unitAccession="MS:1000040" unitName="m/z"/>
              <binary>eJwMl3dck1cXx1UQAgkZBELYCIi7ddT6ujVft3XVXetedSDuLYKy995DBTeoVXGBC1ALOAhYFapNUCu4FRfu9/7x/dwnd51zz/Pk3N+5rf1LV6y6rjuhvq4LdLyum6ap1H1sV6lLsq3SDbW9qetrf1PnrbqlW6y+pZvufEv32vyO7rXFHd0rqUBxR/dSLbC7o6uwrNW97Firs9Hc1dlr7+q8XO7qOrjd1f3keVc3pONd3Ygf7uq2Ke/p8u3/1Vl9N+hmqoy67fZG3b5WRt2fHkZdSRuj7nUXoy7K7r4u1f6+blyv+7qrtg917vn/6bTKR7r/2TzSDdM80u13f6SraftIt0feoPNp3aBrcn6iC9c80512eKZ75PJMF2z3QtfS/YWuZ/eXugHWr3TrNK90hxxe6cqcXun+c3mlc/R4pbu8+JUu1K5RV+rYqLvv3Khzdm/UTfVq1J2Z26hbZPteF273XjfZ873uXPv3umPSJp272Sedj+Un3bcfPulCFF90Uvk33RzXb7qLzZoxU9KML4pmtLduRq5Fc6qlzXkqa84GdXNu2zXnh6bm7JC04LRFC55IWzBK2YIUdQtmOIlWYsIClQl+1iZcszVhorkpYRam/CMzRaUwZYjKlNnWplzRtsRCasZJlRk3rc14rTZDbmtGB40Z0VJzsmzN0TiYY2kloZ1cwjCFhIVKCUEqCZfUEgZqJay7IuHkdwkbFBa8tbTkZytL+GbJ/O+WHGguFbalrJNISbWQ4t9bit0cKedbyliolqGwsuKStRWT7axIV8jpYiPnplaBVKlihMSaVRbWnLe2pkFtTRdzNVM1ag5p1Vj+p+a9mQ2/Km3EWhteW9iSI7flkK0tHz7ZsvWbLeYtNMwx1fDUXMMqqQbn+xrsLewYZmlHCyc7Es21vLXQ4iHVst1Ky1G5lvsKLd81WqIctFh6ahn1SstQC3t6KeyZ88qe/hIHWlo58IfCgSNHHPinmSM7DzmyrYsTEbucqC504qi5M5NUzky3c6aHygVvaxd2qV2w0riwXuvCdzNX7khdmWjjykc7VypN3ZCYuTHByo1PSjcWqd0YJWmF1NSdQS3daW/pzlypO9tU7rxTu/ODrTt9TD04YubBE3MPZlp60NXGg3xzTzwsPUmTefK3lSdKhSefzFrTQ9JaxLE1hy1b81TamrZWrZknb80ORWvuKlszUd2aWJvWDNG2JtTCCxOZF75yLwoVXqxUe3HExovVzdrwqkUbXOVtSFe2QatuQ8z3NshbtKVU0RYTVVt8LNrxUtqOH63acVjRDh91Ozo7teNf6/bkf21PkXkHIr91YGKLjqSYdMTFrCM5ko6sU3Uk3a0jfmadKDHvRLWsE17qTjR36sTtHp2IbPEDTVY/0EfxA402P/I/zY/42v1IifZHLBx+pKhlZ9y8OzPrSWfUFl14LOtCF3kXxqi7kGzTBc8e4tmiKymWXVkh78o/Nl1ZateVwZbdiJJ247asG63k3fiq6oa7XTdOunfD8no3+lr9RLD8J5xUP/Gn+ic+2/zEYM1PxNj9RCePnyiVdhffb3d+k3fnu313nDt2Z3Ndd+zNf+ar5c8Ml/3MFPefyfX4mdPWPTCz6cF42x48t+tBL/seJH3qQdevPdhp/j9qZP9jjeJ/JGv/x0mTnuSa90Rn2ZMf5D1xtO7JKZueLDLtxRRJL5osezFU1otkq170UPbikqYXttpetHTqxar2vXAy7423pDdyaW+aKXrTaN0bbHrzUNOb9c692bWmN89M+tDVog/bLfvgZdWH9fI+HDbrSwtJX/ZY9mWkVV+y5H15pegLqr4kWvclUtOXOe37snRMX16+7cvjpr70+dSXmM99efClLz9/60vY977ca9aPzi36EWDSj9um/Whv1o8t5v3QS/qxTtqPClk/XOT9uKTsh9a6H0vV/Thv0w9rTT9kDv2oCurHlG/9yPvej+bN+4vvpT/7Tfrz1bQ/oy37s0van5Hy/mQr+vNG2Z+h1v15ZdOfVLv+PHHqzw2LAXhKB7BBNoDrVgPwUIhnpXhWiWf1ANbbDBA5cQDujgO46jyAtZ4DqLs2gFzJQD5ZDORXxUC+qQYyQT2QgzYDaa4ZKHLMQKY6DuSw00By7w9kTUsd7hIdlZY62sh0+Frp2K7SEWGv44GDjkYvHWktYZ8V4h3AFCUcUcFJW7jsDH+3hp8b4YTJILQWgyiXDsLdahCpDoMY6TwIM89BzN09iBbnB6H6Ooj2LQeD1WCU2sEssh9MicNgKl0G89hrML8OHYzF/MHszxtMu++DmSwdglQ+hAWKIVxQDmGNegjDXYYw2GQoO0yH8rnlUCaZD+WoZChohpJlN5SJDkM54jgU70tDxXcwjIUWwyixHIarbBibrIbxk3IYMaph5NoOw3/cMOZ/GsYrk+GYS4Yzz2I4Fy2H4yIbLuYO5458ON2Vw/nFRozbDedlK9F6DWdy6XCqmo/gR5MRPG05gpaWI0ReG8FF2Qg2K0ZQqxzB/6xHkKQewVubEfj9bwTNFo7g0OoRzFeMpFQ5Eg/rkWxTj8RoM5Kv2pHcdh3Jgp9G8q3vSAakj+RXs1/obPULMfJfGKP6BYXNL1zX/ILM9RcWXvoFrdkoelqOIk06ik+yUUyTjxL/71Fsth7FPfUoZtqPws95FH+VjWKAxWiRC0czz2o0l+SjaaMcTYhqNI+tRzPSZjR5tqOR243GRzuaeKfRTHIdjcXV0fxuMoahlmPYLx2DzGoMy+RjqFSMoatqDAnWY/igHsNU2zEUasbgrB2Dn/0Y7juMYZDTGPY4j+GFdCzH5WOxU45lo2qsyJ9jGWgzVsR+rIjnWBZrx3LNfiydHcfy3nksU13H4uY+lu0eY9GYjENnPo49knF4S8fRXT5O3NPjaGc7jtd245hoP47TDuNwdhqHv/M4hrmNQ+kxjvctf2W8/FdOKn7lkfpXRtj+yr8Ov4q4/Uq256/0L/4V2+bjMZqMZ3DL8agk47lrOZ6BsvGsVI6nr3o8FprxLLMbT7bjeCxjx7MraTxpF8ZzrXQ8cy0m0Fk2gSSrCZSpJvDVaQLTiyewXTKRJxYTGSedyGnZRNzkEwlWTOSlciKTrCfS2nYiEZqJvLGbSJPLRC7PnUi3pRNxOj8RU9NJ9JFMEtpoEjLpJFbLJnHPahKDFZOwtZ7EFvUk/rOZxGjNJFzsJzHTcxLBCyax8p9JrPk0iQ8Wk5klnUyZbDJd5ZOF/piMqWqyuK8nc0s9mf62k9mnmcxG+8m4uE5myufJVJtMoW/LKTy0nMJJqym0UkwhXDmFmeoplNlMoatmCssdpjDIeQqvz0+hnWQq3y2nskg2lZtWU9mvnIqN9VS2qqfy2GYqV7dMJfrKVOa/n8qf0t8Ikf/GG8VvlFv/hpXdb+R5/cZw82kslE+jWjGNAappaG2mMV07jXL7afSsm8Zw5e+cUP1OjM3vfLP9nTva3xns8Ds33X/nfbvfebDhd87k/k6nZtNFnp/OBNV0iq2n09lmutB305HZTWejdjoN9tOZ5DidUqfpyFtNp3vb6WQHTUdpNoOt5jN4IZnBdMsZVEhnEKyawXvrGcyzmUG17Qz+1M7AzWEGFzvOoNJsJtGymXyzmskyxUzOqmfy1GEm05xm0st1JgfcZrLIaybD2s3E591MEdNZ0HIWx81m4SmZRaLFLFpKZ7FWNotHVrOYpJjFFeUs9qlnobWdxWL7WdQ6zEI6ZBZvv89iqOls0iWzkVnOxlc6m5ey2cySzxb31mxa28xmg3Y2vzvO5ojrbFq1EnPOzebV+dl0/jybpmZzuGA2h66SOeI7moOddA6hsjl8tpqDt2IOBuUcxlnPoUQ9h+62c9irmYODdo7I83P45jCH+85zuOw2h57uc5g1ZA7dFsxhy7k5XLOYywDpXI7J5uIln0uqYi4y1Vy2Ws+lUT2X+bZzOWc/ly6Oc8lxmovGZS7tJ86ltnQun6Xz8LGax335PCYp51Gumkc/9Tz+tJlHa808cc/Nw89hHm8d5/GH8zzuusxjjNs8znaZxxCr+RTK5/Ojcj65qvlCp80n0mY+LTTzWWs3n5uO8xnmPJ+zLvPp6jafkZ3mk1E+n05f5jPHbAHuigWkKBdgZb2A7eoFNNksYIr9An5wXUCO2wLs3RdQIVnISelCobcXYq9cKO6FhZipF9Jou5B/tQvFXbKQincL+VP+h7D9B5vs/mCy8x9cDf2D7o/+YKvZIgrUi0iwX0SA0yJWuS7CULaIyQ8X8fXdIl40LWLBJ9H3WfR9XUTlt0UMa7aYi80X08tkMUdNF5Njvhgni8VYyRYTZLWYb/LF/KFeLOqDxVTZLWaE/WJxRy4mxGsxzdsuxnX5Ylw+Libl02JMvy/mQ/MlLDdZwmPTJcw1W8Jd8yVMtFjCDcslDJMtobdiCceVS/jBegl71UtoZbuENM0S1NolRNovwcxxCX5OS/jovET4v4RnbkuY776EKq8ljGy7hH4dlhDbfQkvCpbw7ZX43XwpbcyXslOyFEfLpSRKlwrtuJRQ+VJMlUt5ZruUOu1Spjks5W/HpYx1Xkq5y1IGuS2lp8dSjnkupZPXUtzbLeV7l6V0GLaUjJilmJ9ZiuetpWR/WUpLU2/8Wnrz2cybtRJvURN5s1TqTb3Mmzlyb+4pvJmi8qba2pvRNt6U2XozyM6bXg7eFDh608XZmzwXb9q4ebOrlTfOHt6ovbyJauPN9w7ezD7kzelH3sw1XcY082XckizjV8tlXJcuY4TVMi7LlzFQuYyzqmX0VC+jwGYZXTTLyLNbRlv7ZeQ6LMPNaRnxbsvY1G4ZKzsuo93QZew+sAzTU8v4emYZ/W8u4/idZcz6soyp35dx0cKHvlIfzsh86CH34ZjCh84qH/KsfWhn48MeWx+h2X3I1vrg6OBDiqMPts4+xLr4YO7hQ4CnD1va+PD8Bx9qeog5E3zwr/PhxVMfJn70ofqTD70lyzllsZyfpcvF/3U5neXLOaRYTgfVcvZbL8fLZjk5tstpZbecLO1ynByWk+q4HI3zchJclqNyW87XDsvZcHs5ZyQr+J/lCvH/WEF3qxUck6+gi3IFh1Ur+EG9gjybFbTXrGCf3Qq87Few22EFHk4r2Om8AlfXFTi5ryDNYwXa1iuwbbuC6I4rMExeQZ+NK3h3ZQX95Ss5p1hJX9VKiqxX0ttmJWdsV9LTbiWntCvp4bCSE44r6e68kuMuK+nmtpKjrVZyxHMlP3qt5FCblTgPWsnrHSuZIFnFeKlAvkrcLav4VbWKKmvR2ojWdhXj7Fah14rWQeC8SujNVYx1E22rVXhbrea5fDXLlKt5qVotar3VQoOvZrlmtdAZq1nltJr3Hqv54LWajx1X02f3aqzVa0iyW4Od/Rqhc9eQ4bxG6JY1LPFeQ7PHa8hpsVbonrX0Vq+lv2YtF+3Wgv1aLjmsZajTWn5xXcsEi3Xijl/HUtt1vNCsY3urdfhWrWNy0zpmfF7H/S/rmP9NjDdfz2rT9XxouZ5U9Xo8tevp4Lie5p/WE/VtPZ0sNlBotYFh1hu4pt7ALc0GDPYbmOu4gQanDSx12cA0yUbmSzfyRLaR5fKNfLfeiI39Rg67beQn942c9thI/9YbGd52I5+6byTGYhMa6SYyZJtwl2/iR9UmCqw3iXe0iaF2m7im3cRM503857KJJW6beN1qE+s8NvHVcxPbvTZh2Vas7biJRWc2MUK6mSnyzRgUm5mv2swz682sstnMJ9vN+NttxsN1M13cN3PKYzN1HTfT4s5m3P7dzAbLLaLu30Kycguu1lvYo97CCc0W+mq3cMl+C784buF3ly0sabWFN+5bCGuzhVYdt7Cv0xa8irfwoZkvPa18KZb7MkLpS5XKl2lqXx7Y+LJE48tbO1822/vS0tGXSCdfbF18yXL1xauVLz08fTnf2pfKtr4s7uRL/lhfOh30JVwvxm/5cl+6lXfyrfgqt2JuvZUY9VbsbbeyS7OVDtqtFNhvpZ/jVq44bWWsy1ZqXLeyxnMr31pvRdluK83HbeWmuR+pEj9mWPjhYelHgyBf6sdKmR89rPz4IghS+DFS6YdS5cdhVz/ebvXjtJ8fFtv92B/sh0+IHz+F+vFRcD7Mj4BwP4ZH+KGI9OOmIDXKD88YPx4LDsf6EZbox52Pfuw19ce7pT/dzPwJkPijsPTnb0G61J9ZMn9RR/tzVO7POoU/fZX+mKj8KdL6E73Vn2Xb/Zkf5k+HcH9ORvizJdIfovyxiPYnKcafnibbGG+2DW+LbXyy3MZC5TZSArcxM2gbXsHbuBG+jWtx25iWsA33xG0sb7adyy22E2myHceW21lhvp3vku1EWW7noNV2olXbRa7ZztKg7XQL3s5nQUnIduzDt7M8cjv/i9pOs+jtdGwWwF3TAJaaBfDFPIBSSQARFgE4SQPoIw/gd1UA9wMDOBAUwKrgAHqHBGASGiDu8gASwgJoHRHAc8GO2ADOfQ0g+FsAY74HoG0WSJ3gQPNAepsEktgykBlmgeIODOSVwN8iELU0kH8EubJAvssDmaoK5JN9IPkLA0lbEkjfrYGY+QVyQ5DqH4g2OJCDIYGsDhVjYWIsXIwJUiICmRMZSIeoQN4KgmLEvHgxLyGQ/gcD+fdBIE9Ng/A1C6JWEiR0XhDelkH0kAbRXBZEuSDBKojp8iDaKIJ4JTijDBL1fBAadRB9NEGY2QUxtW0Q7f8I4kmQ2CskiGGhQViHBfGPYHd4ED4RQfSMDMIkKohrguToIGbHBNEhNoh3gnNxQfyaEIRTYhDy1CC61Adxq0Uw31sGU2YWTLx5MDMkwbS1CKZRUGQZTLA0mHGyYBytgoUWDuaIPJiNimAGKYNRqILJsQ4mWRPMbLtghrkGM80/GIcgMS9YzAsJZnBoMMqwYOFfsPAvmF6RwbSMCuaGYH5MMD/GBvNJ0DoxmJeCM0nBjD8XTMP5YI5dCObqu2AsJCHcFGRbhNBdGkIzWYio40KYLQ+hoyKEYmUIU6zFWFgIV8NDxLsI4WNUCJeiQ4iJCaFNXAhHzog1z0Nw/hzC8S8haL+H8K9JKAdMQ7EyD6WPZSgSaSjZslCWWIWSpgylTB1KW4dQ/D1DObsllElbQwnaFsqJwFAcQ0LZGhbKw4hQhkWHsiEulMHxobTYF8rP30K5bhJGM/MwkSvCmG8RRlfLML4JkpRh/BoYxulg0YaG4RoWxjPB6fAw3KLCMJqHc0gSzhFZOFaB4ahCwxkaEY59bDjrzSKok0Rw2CKCLZYRjJRGYC+LYJwiAldlBKHWEYwNjqAwVDyHRTA5PILiyAhioyKYGR3BDzERlMdG4PMhQtxLkXS1iBR6M5IsaSTeskh6W0ViKY+kRrBPESnqxEh6bo/kdkAk6pBIjoZGMjY8EteISF4IzkZGEhEVybToSNrHRPJR8FdsJClxkRxrFkUrkyhmmkXx1TyK3tIopLIoagUHrKLYII9imCIKrTKKesFJVRRB1lFMUkeJmimKd4JV28QeIVG8FlwMjWJWeBSdI6JoFhlFpWBHVBTLo6PoHxOFIjYKg+BwXBQuiVG8EExvFk2n5tEcNo9mjEU056XRQltFU6mIZocymoHW0dSpo9GERvNIcDIsmuDwaNpFRvNRkBYdzZKYaHrHRiOLi+auID8+Gt+EaEYnRuOaFE1MSjSzU6M5ZRlDqDRG1G0xXJXHkKmI4ag6Bk9NDO8EPQNjGBMag1tYDK8F8yNjkETHUCM4EBPDyPQYml+KYaNZLM6SWF4KLlrEEmcZi7lVLIcCYvEMjuWvkFiUEbHcFxyPjBVxj+V6bCwRJ2MJ+hLLlK+xfPkWy1nTOMwkcdwRXLaKI1Uex31VnNADcQSr4xhmH4ePbxy3A+NYGhFH/8g4WsTH0d48nhyLeJxk8fRWxiNXxTPAJZ77wfF0Do/HJCKe24IDkfFsiYpnXHQ8380TqJYk8F6WQJlVApnyBFYoEhisTOCZKoEEdQLDpiQQvC2B8SEJfAlNYH1EAr9EJohvPoF3grJosS5GrIsV6+ISsI9P4IWgOCGBpMQEemQkYMxM4L+7Ys3bBAySRI5bJDJdmoiZVSK1gu2KRKYoE+moSqS5dSJbbRLZrU3Ef1MiewISGRuUyMfgRHJCE1kflsio8ETcIxJ5L6iITBTfUyJrohMZEZOIa2wibwV/xSWSGZ/IyoRE0lMSGZQm+k2SyG6ZxCppkqjVknCxSuKN4C95knjvol8p+lVJDNUk0WiXRIa9eHZMIn1sEut9kxgbmsTnsCT04UnsiUhiXFQSbaKT+CII/JLE3e9JhDRPpockGSuLZB4ITlsmEy1NZr4smbOKZP5QJXPBJhmtNpkXgtuzktkbKNrQZLaHJ9M5MhmzqGRk8WJNUjKhx5Nx/J7MeEkKzS1TuC04JE0hQJaCRJEidF4KJ5QpKG1SuBucwrGQFMJCU5BHpFAUmUJ8lBhvnkof01RSzVNZIUnF1TKV3bJUTJSp1ArmhYjx0FSehqVSEp5KWkQqH6NT2RebSr/UVDyzU2lploatNI1LsjQyrdLIt05jdXgaXyPTuBWVxqHoNHF/puGdlwYt03EyS8dClk6dYKkincD26WwYks7CX9JpHJ3Op3npLPJN50FQOstCxe9wMScqnRnR6fSISUcZm85jQXFcOunx6axJSBf/3XTCU9OZl5ZOv/R0yjLTqS9L55dr6dz6ks5fLTJEHZVBvEUGSy0zGCLNwFWWwUdBlVUGefIMAhUZzFRm8D9VBirrDJ4KStUZZNlksM42g3GaDNrbZWCqzeCe4KR9BjEOGSxyzACnDJycM9jvmsE2twx+b5WBwiODtm0zWNgxA6+eGVwdkEHTdmEvQNgKEraCM9gYkcH4yAw6RWVgHp1BnaAwJoOE2AyWxWUwLD4D94QMvgj+TszgcFIGockZzE3JoDw9A9/MDFJ3ZeB4MIPRVzO4LMlkh0UmE6WZ/CjLxMIqkweCs/JMkhWZjFRl4mWdSTN1JsdtMomyzaRgWyYhoZnMDcukb3gm2ohMGgV7ozLZFp3J7zGZ/BybiSouk6eCy/GZbEoUNpIy6ZycyZr0TF6aZ1EmyWKrZRa/SbPoLstCYZXFE8EleRY7FFlsUmYxSZVFZ+ssLtpkMWBbFm9DszgQnkVQRBazI7PoE5WFXXQWjYJrMVnsj80iIC4L28QsriZl0TMti92ZWZSeyeLClywyTLK5KMkmwyJb1J3ZSK2yRZ2RzQaleFaLZ5tsShyy+TQ7m/Wh2UwIyxY5LxtZhOiPzCY7KpvJMdl0i81GEZctzpfNroRsYo5l0/17NuXNd3DDfAcHJTtE/txBk+CIfAeLlDv4Zr2DZZodzIzYgTZqB/roHRyK2YHk+w6CJDuZY7GTj9KdnFXvJH/rTn4I3Unv6J14Ju0kLVU8K3bxXrmLP6138cBuF0PcdzFy+y56h+3iUdwu4ccujqXtwidjF7f37KLrpV3EqHLwsc5hlDqHDjY5WNjm0CC4rMmhv0MOp5xzeOGeQ2pIDt3Dc8SdmsPhqByionNYGpPDyNgc2sXlIInPoV5wKSGH3MQctiXlMDs5hwEpYm1GDpOyxPpssXZXDh3P5FB8OwdXaS5fBWnyXDYockVezqWHKheNdS7vBDfVuRyzySXONpexdrn8qM1Fbp/LVYdcDjrmEuaUi0NELh8Fp6JyWRuTy8TYXLrH5fImPpejibnEJuWyIlmsTc3lRVouVs13c7XFbiwlu3kiKLPYzR+y3Qyz2k0b+W4eanazeJPoCxV9Ybv5K1KQsJuQpN2sbbaH26Z76Gmxh4+We9gk38M0xR4cVXv4IihSizZsD3fD93A2Yg9ZkXvwjdojdNUeBsTswS12D83j9pCTsId5SXtQyvZyTL6XBMVe8R3vRaveS6HtXkqc9uLpJ/rD97I2Yi+TI/eKWmgvn6P3ci52L3MS9kLiXnoZ9jJcuo8Osn28sNrHn4p9xCv3sUa1j0nW+/ifeh+fbfaxw24fG/z3ibpxHyei9rExZh+XE/exNGUftzL2ca5wH2NM9lNjtp9MyX5Wq/bTU72fbzb7wXc/Er/9rAnYT1j4fmyj93M2dj/b4vfzUHaAL+oDvPE4QHTgAZZHHeBr7AGMcQfYm3CAZUkH+CnlAP7XDjD0u5hncZAs2UFR8x7kjSDL5iALNAf5we0gQUEHGR1ykOKIg/wac1Dkh4M4xB3km+B+/EEuJxzkQOJBopIOsjL5IJNSDtIr9SAt0g/ySNBv50Gu5x7kbtFBAi3yWGyZx2hpHl1leWis8oTmysMgz6NEkcc+ZR4RqjyWW+cxUZ1HT5s8nG3zaKHJ45Gg3C6Pw9o8nrvk0bF1Hr8F5+EZmifu4jxOROSxNSqPedF5DI/Jo1NsHtZxeXwQ/BOfx4WEPHYn5rEsOY/xKXn0SM2jeXoe/wkG7szj9G6xd4t8blnkEyjLZ7FVPmPk+fykyMdemU++Op84m3x+1+Tjpc3njGM++7flszogn35B+VSH5nM6LJ+s8Hy2R+TTLTofbUw+3wQPYvOFFsnnUHw+6xPzmZGUD8n5TCrPp+x2PhFf8nFvdghJ80M8F1S3OMQis0N0lxzCweIQ/1keokJ6iD9lh0TtdIjN8kPMURxiqPIQautDlNocYr/tIaI1hxgy6RAJWw9xIPgQ8shDvBGcjz7EirhDWCQdYtuXQ/wkOcwx2WHSrA6zQHGYR+rDXLU5TFeHw1SMP4x5yGF2hh9mYtRhXsYe5k76YRGXI0yRH2G/zRHWaY4wWHsExbQjHNsu2vgj5Hw7InTGn3R98yd+Vkf5Q34UC+uj/Oh5FJ+NR6nwO8px/6NkbDuKd8BRJgUepX/QUZZGHaVvzFGOmhyjQnaM41bHhAY9xhTVMaHxj9FefQy1zTFO2B0jW3uM3xyPMazzMT4EHBM10jG+RB3jUfQxbsQco6vhGPkmx5lgfpwH0uNCyx1nuuo4ndXHsbc5znPb49zSHGe/9jjVHY6Tvu44x8KPkxlxnODI46yIOi7qoeOirhXz447zLF7MTzjOgaTj/JEq9sw6zs6dx2mnP86f0gLSZQUEWhXgIy/gN0WBqKsL+EFVgNa6gBbqAp4LbtsUcNG2gIOaAhLtCvDTFrDYvoAJDgW0cypA7VxAkVsBY1oX4NmmgFf9CpBsLeCeXwFDgwv4J7yAyxEFHIkUtqILWB5TwLTYAqGzC+gcX4BDQgEtEwtE/V1AbVIBpckFHE4pIDVV+JUufMoUPmUVYJ8txl4WYG5ygkZBN9kJLOQnhHY8QbnyBMdVJ8i2PsEamxPMsj3BSM0JfrY7gZv2BFL7E9Q5nOCG1wnmdxD9wSf4EHqCjdEnaBN/AuuEE3wVNCSe4GbSCc4nn+BAygkSU0/gl3aCyRknWNv8JLNbnOR/pifxbHmSR+YnOWtxkv2WJ7FXneSKzUmyNCf55HySFnNPYth0kgX+Jxm37STtAk6yrfkpHkhOsVd6itOaUywKOsWZqFO47TpFguVpPqlOMzP0NC+iTvNXzGmh987wyOoMN+VnuKg4w30H0W4/g1PEGSwjxViU+B1zhsOxZwiLP8OCxDNMSDrDwOQzOKeeYcPXM3w2KaS7vBAPRSHWykKaqQp5IbhrXcgpm0ISNIXMsC/EzrmQ2xMLuTSpkArfQvb5FZLkX0jAtkJWbS9kdkAhYwILRZ4opGNwIQ4hhViEFooYFvIorFDk1kL+jCwUGqWQyOhCNscUsji2kKlxwn5CIZ6Jwn6SsJ9cyL2UQq6mFmJ+Taz9UMi074W0aVGExqSIlqZF3G9ZhN6siEOSIjItitgoLWKRrIgh8iK6K4rwUBZhrSoSNVYRLwX/qou4ZlNEkW0RBzRFpNoVEaItYq19EfMdipjgWMQpjyJ+DysS2qdIaNci3gtuxhZxNL6InQlFxCQWsTWpCJ/kImakFDEqtYg+aUU4ZBTRlFlED9lZ3inOUq06K+rqs/hpzjJTe5a+Dmfp5HgWJ6ezPHE5S5nbWdr/7yybx55lZ8hZnsed5VrCWYoSz5KRfJbwlLP8ln6WwsqzeNie44H2HM9WnsN16zm6RZ4jKekcNTvPEWxyng4W57kuP88dZ9H2PU/UuPME+58XWvA8QbHnCWhxgTUmF1hoeoEpLS8w3OwCvcwvILe8IOqVC4zWXKCV/QUeOV0Qewj8LlC47QJ52y/QM/wC7SMu4GxykVXyi3RUX8TF5iI7O13EuPUiJ7ddJDLwoqipLgqtcpGKuIsEJV9kU4tinCyKRQ1YTKJ1MUtti2nmXMwbgVVoMY1hxaKWLeZcVDFHoosJjStmU3wxyxKKmZ1YjGtaMZXZxUTlFvPL/mK0+cV8PVTMgBvF3LlVzJ81Ys3dYowNxeQ9Kyb7eTHTWpYw2qyE5rIS3grqrUq4pijhgrKEY6oS9lqXkKYuIdKmBD/bElZpSlhgV8JUbQm/2JcIrVlCN8cSvJxKsHcuQeZSwndBo2sJ/7mVcNW9hPMeJaR4lRDepoSV7UrQdhbPo8TzmBK6ThDrJpXwZoqwMauEYp8S1q4pIS+ghOzAEuKCSvghqoRW0SXYxJQgiS3hs+BlXInQFyX8nVBCWWIJRUklHEkuISelhOTUEsLSStiSXsKKjBLmZZYwJauEkdnC3x3C5k7h7y5hN0f4m1tCs90l1O4t4fq+EqxPlnClqIRd50vYX1WClVkpNyxLCVKWskFVird1KbPVpUywKWWYbSl9NKV0tivFQ1uKnX0pUodSvgsaHUvFt1FKrXMp111Kuehayv5WpWS6lxLgWcr4tqUU/CTaPqW4DxB7jC9l1IZSnvuV8ve2Us4GlPJnYCm7g0pJDS4lMqQU/9BS1oSVsii8lOkRpQyOKqVndCmdYkqxjSvFIr6Ur4LXCaX8l1hKTZKwmyLspJbSL6cUr93iHJdL2dniEokmlwgzvcRC80tMk1xikOUlOsouYaG4xD/Wlzhle0noT9HX6hLfPMX8TpcYGnqJ1hGXcIi8xPL0S0QdusRW88u0UVzmlfoyltsucz7kMg1HL2Nx5TLDzK/QzvIKTxRX+Ft1hQnzrzByxl8UB/7F6aC/2BPyF95Rf/FTwl/IU/7ic+pfPDctI1dWJrRHGWtVZYyzLWOYpoz+dmV015bh4VCGxLmMdy5lvFlexo3VZfwYVIZNaBmGqDJuRZeJerGMwrgykX/K2J9Qxo7EMlKSyohOLiMopYzVaWUsSS9jTkYZv2WWod5dxoGrZaReL+P3v8sYf6sM17tlXGpRTpp5OT6ychZYlTNdXs5ERTm/KMsZpCqnt3U53dTltLcpp5VtOfaacpR25Ui05XwXfLAv54VDOY8cy7nnVM5N53KuupRT4lpOoVs5R1uVc8C9nJjW5YR4lbO1jdiri1jfvZxJw8sZPLKcj+PLaRlVLnRMOW+jy3kWUy70Yjn/xJVTHV9ORUI5xYnlnEkS+yWL/VLK2ZlaTmpaOaEZ5fhllrM+q5w/dpQzc2c5P+8p54q+nKTb5fjWlhPxoRxTSYW43yvIs64gw6aCBNsKIjQVBNhVsFlbwWr7CpY6VDDfsYLpThVMdK5glEsF3VtV0Mm9AtvWFbxvW8GLdhUk/1TBg7AKrkZWUBRdwe64CrLiK4hKrGBrcgXrUipYnlrBH2kVzEqvYFxmBb12VNBtZwU2uyuw2lNB/YEK1pyuwOFSBf9erWD95wo+Sa9yXXWVePurRDhcxcflKuPcr7Ku/1VWBV5FF3GV8oyrmN29yrsW13hpco3/uYi27TVyt14j2f8avoHXWBF8jcUh15gedo2xEddoH3eNEznX6G5+nXYW1+kWcJ1OgdcxjbhOfcx16mKvU5lwnSvPr5PkcYM9W26wLugGfWNv0DbxBrrGGyI/VjLTtZKJrSrp61VJu/aVrB1dyc6NlQyKqmRAdKWoiyrpGldJp/hKcV9X4ppUiSalElVqJZL0SkwyKvku+JRZyfusSl5nV/JsRyWGnEpqcyvR76mkZH8lsccrmXeuklElwk5FJa2vVuJ0vRK7G5XI9ZU0v1nJkzuVnLtfScHDSpKeVuL3qpLpTZX0aqbn5+Z6urTQ08lEj6O5HjOZnuZWer4K3ir0vFLqeabSU2+t54Faj8FGT62tXuhiPVV2eq5p9ZTZ67nkoOeio54iJz2nnPUcd9Fz2FXP3lZ6drnryfLQk+apJ6m1nlgvPZFt9AS20+Pzg56BPfX06aXnf72F3WF6Pg7X826EsD1ST8MoPQ9H6zGO0XN3rJ4b4/VcmainZJKec5P1nJiq5+hvYr+5ekLm6Vm9SM/CpXpcfPVo/PRY++tpGSD2DBJ7But5HaLnv3A99yL11ETp+Ttajz5GnCNWnCNOnCNenCNBz9lEPaeT9BQk6/kzRU9+qp79aXp2p+vZmaEnM1NPapaexGxxnh3C/k49obvEmXL0+Ofq2bJbz4Y9etbs1eO9X8+iA3qm5+uZekjPxMN6Bh/T07dAT88T4h2c1ONVKPw9L/y9oMekVM/TMhHvChHvq+Lc1/Tcua7n5g09lZV6rur1/FWl58JN4VeNnk2P9PzxVM+413qGvNVj27wKVYsqLEyrMGtZxSfzKp5Kq3hoVYVRXsU9RRU1yiqRg6vQW1dxXV1FuU0Vl22rKNZUcd6uikJtFSftqzjuUMURxyrynKrY71zFbpcqdrpWkelWRVqrKpLcq4jzqCLas4rw1lUEe1UR0KYKv7ZVbGhfxZoOVazoWMXY7lXoelbRu3cVPfpU4TCoCtmwKr6OrOLN6CpejqmianIVB+eI/edXEbK0Cv9lVSxfVcXS1WL9ZrF2WxXSmCpx51dhGldF83ixXvApoYoPiWKfpCpeJVfxLKWKx6lVPEqr4n56FYaMKv7JrOJOljhztjjzDnHmneLMu6q4klNFaW4VZ/ZWcWJfFbsOVZF4VJyloIpfL1cxrKyKLpVVPKgX8XklYvGhipzPVcQ0r2Z7y2q8ZdWi9q9mobyaeYpqpllXM0VdLfRANYPtq1G2ryZzTDVz5lbjsLmar4HV1EVX829MNf/EVnMnrpq/46upSqimMrGaa0nVlCdXcyWlmtLUak5kVXNoZzXq2mpMjNXsa3GTFMlNYqU3efHLTR6PvsmouJsMS7hJh5038dh9k5dFNym7fpPfWv6NWZe/SfX+m3X+fzMt7m+mJPzNpMS/Od7sFsea32Kn/BZtVtxCFXSLrym3SJbeJk51m1Dn2wR63Gb+xNuQehtd+m06/nMbD5M7uFvcoZWVQHEHN7XARmAr0NzBVSuwFzgKnATOd3BxvYNTL8FcwULBMjE3WhAv9kgQJAqSBMmCFEGqIE3YSRdkCDIFWYLsO3jsEOwU7BLkCHLv4LlHsFew7w6t8+/QrugO7Yvv0LH8Dp1v3eGnB3fo3XSHgS1r0FnUgLSGIaoahqoFNjVCtwk0ArsahmsF9jWMcBA41jDSSeBcwy8uAtcaRrkJWtUw2l3gUcMYT0HrGsZ61TCubQ2/dqhhwg81TOpWw2+9apg5qIZ5v9SwcFwN3tNqWDmvhpjoGmJja0hIECTWkJhUQ1JyDckpgtQaUtJqSE2vIS1DkFlDelYNGdk1ZO6sIWtXDdk5NezIrWHnbsGeGnL21bAnr4YzpTUUXa6h9EYNzZW1SOxqsdDWYmlfK3RoLTLHWqycapE716JwqUXpWou6VS22HrXYta6l3c+1LFpay3a/WgL8awkJqCUsqJbY8FriI2tJja0lLa6W9PhaclJr2ZNey96MWg5k1ZKXXUvBnlpK/6xFf6aWr3dq6W/6D5Os/6F16D+0CfuHduH/MH7nP7ib3cXT/C4dLO/SSXqXwZq7tF1/l19D7zIj6i5rku+yT3aPK3b3MLrdY8SQezQLuIdl8D3axt6jd/I9Rmfeo+jCPXya7pHe8l8OWv7LYem/mHv9i8+gf+nl+y/B8f8Sl/QvicliLOtfnJsZaNXcQOsWBtqZGOhkaqBLSwM9zQ30lRgYaGFgsKWB4VIDv8gMjLUyMEFuYIrCwO9KA7NUBuZZG/hDbWC5rYHVGgPr7QxCExnwszcQ4GAgxNFAhJOBGGcDCS4GUlwNZLgZ2NHKQK67gSOtDRz3MnCqjYEL7Qxc7WigspMBYxcDFn0MWPU14DxQ+Kkz8PNQA7oRBoaMNDDiFwO/jjawcLwBn4li35li31kGTi80cO4PA7eXGVBtMeC1zUCH7QZ+DDDQLdBAjyADA0IMoq40MC7CwJwYAwtiDaxKMLAu0cCmJIPQYcL3FOF7qvA9zUBsuoHEDAOpmQZ2ZRvYs8PAgZ0GDu8ycCzHwMlcA4W7hf97DPy1z0BtnoGnRww0HTOgKTTgetbAyCsGxvxlYHyZiF+5iF+FgdlXDcy/ZmDRdQPLbhhYWWlgrV74UCV8qBY+3BQ+/C3s3xb27xhIqzGQVWtg710Rt38NFN83UP3IwJ16A/89MfDmuQHTRhGztwYcP4h31sLIQokRXysj2+VGghVGIpRGYlRGUT8bSVUbybIxssvWyF6NkTw7I0e0RgrsjZx2MHLO0Uixk5Erzkahy41Uuhr5281ITSsj/7obue9hpN7TyLPWRl55GXnXxsjHtka+tTNi0sGIeUcjsk5GlD8Ysf3RiENnIy5djHh0NdKmm5GOPxnp0t1I95+N9OphpP//jNDTyLBeRkb1NjKuj5Hf+hmZ2d/IvAFG/hhoZCVG1g4ysmmwEb8hRgKGGgkdZiRquJG4EUaSRxrJ+MXIjlFGdo82cmCMkUNjjRwbZ+TUr0bOjjdycYKRyxON3Jhs5OYUI/d+E2eZJs4xXZxjhjjHTCOfZhn5PlucY64RyTwjqgVG3BYZ8VxspMcyI318jAxZYWTCaiMz1hqZs07Eer2RjZuNRPoJ24HCdpCR4yEilqHCbpiIY4SIY6RR1GBGamOMGGKNPIwz8jjeyIsEI28SjXxIMvIl2UjzVCNmaUak6SJ+GSJ+mUbss0T8skX8dhhpu9NIp11GuuYIf3KFP7uNDNhjZPBeIyP2GRmzX/h2wMjUg8K/PCNz80X8DhlZetjIiiMihn+KGB4VMTxmJPC4kbACI9EnjCScFN/FKfFdnDaSc0Z8E0VG/jxrpPC8iFWpeO+XjTwvE35WiFj8Lfy4JXy4I+zXGhn4j5Gx/xqZf9+Iz0Mjq/8TsXgi3stT8U01GjnzRqz/ZKThizhjszrcJHW0tqijvWUdP0rrhE6oY7pNHXNs6/hDU4e3XR0rtXVsdqjD37GOIKc6IpzriHWpI8m1jnS3OpFH6tjtXsdBjzqOeNZxvk0dD36ow/p/dUwaXMfsoXUsGFaH36g6Dkys49JvdZRPq+PG73W8nFPH4FV1zFxfx+v4Opon1zEst44Tp+poLKmjqVTs+agO/bM63jSKsRb3GW96nyCr+5zR3Be68D6XtPdpcLnPc9f7mHrex9z3Pl0C70PIfX6LuI9v3H1iEu+zK+U++1Lv8+LTffpLHrBE8YBwmwfE2j7gt+AHzAp5gHfYA/wjH7Ar7gFFSQ/YLXnIMcuHXJQ95Lr8IXeVD3mgesg324f0cX3IiFYP+Rj4EPOQh3SNesik+If8t/cht1X/8Uj9H6PC/iMu/j8Ofv6PrlaP2Gb3iDetH9F3+SNqtz/iSeAjGoMe8Tn4ER2jHrE15RH7Mx9RvOMRD1vU8860HjfLerrI6hmpqGetTT3Bmnp22tez36Geo471nHGqp8S5XuSHem661nPPrZ7/WtXzwr2eDx71fPesR+JVj6pNPfZt63FvV0/79vV061BPn471jPqhnuVd6/H/Sew3pR6PgHoCouuJjKmnOEnsl1ovdGs9L9Pracqop1lWPRbZ9VjvqMdxZz2eu+rplFPPz7n19N9dz7A99YzbW89v++qZu7+e1QfrCcoXPh+p58Cf9Vw6Xo/PX/U8v1XPwWf1XHlZT9+v9bSya6C9toG+Dg0McWxgjFMDU5wbmOPSwBLXBla7NbClVQNB7g3EeDSQ6tnArtYNHPRq4HibBs61beBKuwYq2zdQ06GB+x0bePdDA99+bMChWwMduzeIPNfA1n4N5OoamLe6AU1IA26hDQyObCA2UfQnN3AytYELaQ1UZzRwL7OBR1kNvMpu4OOOBkx2NSDLEetyG3Dd3UC7PQ2MPiD8PNjA7DzhZ34Dvocb2HOjgd1mjzklecxVy8corR/TQ/OYAXaPGaF9zAyHx6xwekyU62PKWj+m36jHzAp6zOqQx4SEPeZZwmMsUx5jk/oYl7THtE1/zPqcx7Q8+pjh1Y9xNXnCAssn5CqfoOv1BN+IJ0KvP6E+6QnmaU/omvWEPtlPWC95yjaLp1xXPqVG9ZSH1k95qX5KZ4enrHR7yuZWTwlZ8pT3kU+5tespz3KfMvjtUwJUz4ixfkZw4DPig55xasczWpx7htrkOWdUz2mhfY5tyHM6hT1n9MfnVJi8wNLiBX2sXlCW/AIns5e0M39JoPwlzXxfsiToJWNSXrI47SXr0l+y4/JLRiheMUX5ijqHV7x0fIWX2yt6bn/FuJRXzEx9hXfaKzalv+LGzld02f+KaXmvaCt5zSDL15SqX/PV7jUy+9c4OLymreNrfnZ6jW+r15xs/ZpLXq+52eY1Vh1fi//fa/5JeY1ZxmuRw1/jkfWartmvOWrayMWWjVSaNWIwb+SLRSNSaSNDFI0s+bmRKVMbWb21kXYRjfwvspGhUY1Mim5kfozoj21ke1wjN5Ib6ZndSM6eRm5ea6RHUyMhijckK9/wVvMGd4c3ZIa/4U/NW147vOVC27e0CXiLRfxbNqW95fnOt4yVvWOX6h3vNO/o4fiOuC7viN/+jktB76gPecchzXuR597T6PAem07vKQ9+z7PQ93wNe48i4j1uke9FrnqPIeU93bPec9jkAxdNP/DQ7APmFh/QWn5glNUHdlt/wM3hA4OcPjDR+QMLXT4Q5vaBt14fsGv3AV3IB85Hf2BW6gcC0j+QlPEBde4Hhu/9QPfGD0wyaeKjrAmdqokw2yaq7Zv4z6GJD45NWDg34eTSxAC3Jua5N7HOo4n01k3MD2/iZmwTTfFNdE4Wa1OamJjaxMK0JjakNxGR0URWZhN/ZjVRkt3ErR1NNOxs4vOuJqxym3Db3UTXPU0M2tvE5gNNRB1s4s7hJhJMP5Jn8xG95iMP7T7yQfsRS4ePODl+5Eenj+icPzLB5SMLXT9yyfMjT7w+8rXNRzzaf6RK95G9Gz8yLf4j/okfuZb6ETvVJwj8xKSgT3SK+8TA+E9MSPjEvfRPrDP7TK30M31Vn1lv85mC1p/xj/3M2YTP6JVfCHX4Qq/MLwyUfKW37Vc2ar+S3eYr12d8pWXoV36L/Er/5t+E3vv2/4brPDiKMo3j+GQ6c2Yy06EneWFC3uEQAUVZihUpRC3pr0DuEMAEWLx38UDYQ1zX9eDOQS6ScMRwey6gAiUrta5LCrmSkJCDW9GFUrxgRRdcEZ3e54/PP2+//TzPr7ve6mp7blbCXqQT9pp4wt4+IGGfHJSwLw1O2PawhH16ZMJePzFh/zcnYZ+7L2GXLknY+8sT9m3NCTt3XcLeszlhd25J2NdeTdjH/I79dcCxXSmOPc905Lw6tr+vY+t+jvwjOvaD/R37mSzHrtKOvSXu2HsGOPZngxz7p8GObQ5x7PFDHbt4mGM/Ntyxt45w7FErHPtao6w1ydrLjv1Ss2NvW+/YpzY69n82OXbyFse+/3XHfm+rI2fGxdepLlwRFzPvcrFrsosdBS4en+Liipiw3EVZhYsNlS6OVLmYX+NiyV4XrYddNB9x0dbp4qkuF0u7XbSfcTE6kIQnNYm18SRqxidxeWISQ6cncef+JM4dSOIXj5stPje3h93szXPTWuzmmxlunn/SzchaN8fr3Pga3BRsd/Poh25OdLjZ0e1m9QU3pY7cYxjEUg1awgb5EYMzYo5pcEUsSjMI9zFoFsMsg92iM2rwZbrBggyDJf0NtmUbjM0xKM41uJZnUJZvcGuhwfticpHBcfHwFINvxfPFBoGpBqvF4GkGO8Sd0w3aRMl9Bp+JFaUGfWcYvCbm/MagrsYgq1b6iLF1BgdE8UqDT8VP9dKvwSDaaLBZZK82uLzGYG2TwdPrDZI2GDxyyKC202DrUQNrfzKbRU26h6EFHt6d6mHXbA/tyz0MrPSQXOPhmTUe3k7y0uHz0hz18rDtZSFewvd6KZri5bklXgJLvexe5mXUfi9Dery8K35I9rHM4yPq9TEv4KMx4uMtfMya6OP7XB+b8n3MLfJxXVRO8fFmsY+dJT5uecHHr+t8nF/pY3iTj3EFftxL/NSL75b7mb/Cz9xGPz2tfvZ1+LH9AXrFtNQAy6wAt+sAydkBjucGuJoXIL0gQNGyABPaA/wwMcjFkiCza4NEVgbZJEbVB9knpjYE+Ux4VwV5aF2QYHeQZjGiJ0hBb5BPxYmTQTouBjkaTuGl3BQaWlPY/UUKbiPEY8EQ18S5SSHq80M8WRTiF9G/LMQPFSFiK0JsF3dVheioC7GkPoR3W4iswyFGXwqx15NK0uRURlancqEmlSGRMBt0mK/aw9zRE+bMmTBpX4Z5xQmz2I7wh4IIxZURZtZE2H4gwrGDEbLbImQci7Dg5winvCZDAyb/EAVBk/NiQYpJIGSyXoxKNSkNm5xONzl0s8mH95q8OMlkXLbJQzkmV0VWnslOcSrfxFVoMqzIxHO/ScMSk1kVJnOqTWprTM62mMTbpJ+ZhpqexphlabSLjQf70GlY7PFaPJNhccW2eCDHIp5nESy0GFNi8a+lFtEyi7+Ju8stjoknKiwcsarS4qYVFi1iepXFN2JhtUVGjcU2cU+txQkxt84iaaXFGjGi3pL3aVHSYHFJLG606LvK4m2RvNaibItF4HWL3G0WFw/JtVYLu83itJjXLnuOWDSJkR0WB8TMTovLYvlRi8wui51iUrfFx2J9r0XFCYtTkSjdj0UZUxnlhuooZ9uj5PrTeaU3nQ3+DL5ozODHIxnc2JnBaa9iTEDx26DiZ9GQorgppNgnZqQqLouysCIeUeSbis/F82kKq49igqXwpSs6MhQL71VMmqT4RCyYrLgjR9ErnshVuPMUTeJX+YrD4oECxf9ETaFiSJHiAzFtiuKiiE1V7BLZ0xTnxLPTFSdKFE+VKtbNUDw8S9EyW/a8oLi+TFFeoRhQqXhPFK5QXBAvVinSqxVvCWoUH4s/1SpS6hRbxLiVisfrZZ5GmWWVzLBG+q9V5DQrTm5QGDsUmYcUuYcV50WfNsWpdoW/Q7FR3N6pOCp+d1SREKu7FLd0K2b3KK6Iql6p85HijZ8U3l8Ucyb0xV/Rl03i6Rf6UZoSIzcaY0s8xpGCGNeLYwwviXFfVYxvRXl1jIE1MabWxjA3xVjWFmNxR4z+nTEKjsZY2BWjX3eMXeLznhj73Zl8F8rkg3Am30YyGRDNZHH/TFqaMtl4KIvjh7OY35rFq21Z3N2exRnxbm8W+DXRoCYnRVMY1nwtZkU1Y/prJg/RPDhK0+8ezVcTNC2TNOsLNb1FmqenadJLNRdmaBqe07y9XJNdpnmpXLO7QlNUqflGLF+hGVil+acoqdZ8L6prNMNqNfvE7DrNj6JhpebWek2reLRB44iXGzW3rdJ0iSdXa7xrNJvF+LWak+KPTZrUlzVvCrtZ84n4yzrJs17zjsjZoPlcLNyoydyk+buYslnzwSua2tc0B17XXH9Ds/pNzZytGvc2zby3NPm7NZf3SM2DUlOkH9bsELmtklcsatP0b9e8J4qPaC6J8g7NDZ2avWLmUc1VUdelublbc1A81KP5Wazt1Yw+pukUjx/XJJ/QbBTjTmqOi9+f0oROa94QE85ozopnP9JYH8vzPSt5ROankkVM+bdm0HnJmhxnkTfOI+E4TZE4+f3izI7HaRsY5+TYOFfL4zT8dRCNnsGMzhvMjq5hXEodTu/44XT9eQQHc3O4bWcB88dOYykz5Bv4FJnvLCAj7X1a7u/i+83n+SL7Gv8HQu4tdg==</binary>
            </binaryDataArray>
            <binaryDataArray encodedLength="3180">
              <cvParam cvRef="MS" accession="MS:1000521" name="32-bit float" value=""/>
              <cvParam cvRef="MS" accession="MS:1000574" name="zlib compression" value=""/>
              <cvParam cvRef="MS" accession="MS:1000515" name="intensity array" value="" unitCvRef="MS" unitAccession="MS:1000131" unitName="number of counts"/>
              <binary>eJzVWz2oJEUQbkVExGADAxGRFQwFX6aBcDX7LjQ4xESjCwwMDJ6g+QQihxgch8hFMhgZGomIyISGF4hcOGaHkYGBgYjdN/VN19T2T/XuvnsaFDM7011dP199Pd0z61x/zTWLo1nkb32u2xwjKT3yGlG6nW6zpyfT71TiKnaVxj3GpoFmf6lRh2XMU7Vp7dOi87LyeUzeUQ/FvPjrI835C+K6vD8WDFna1zB4bC5bMa7rNFXnOmaXlf9WPa0YHg7MHY5JTsv0R+xGgbFNF+9Bz0Ax7w+vVcaQulsxsLrOY8n6sGCTtL1H5F/ryd0v5unE3FOzhwy+HxuXCTlRWEnqaxirFu8W24EZ2EdC5P0ihmVbmv3GPVOt0pq/tT21/hZb92KRyXeKM6zcr+3VNYb4tMwPEj/h90j7uku+grcmFvwGb1TjZcFuISfFHBhxLTm2hiP0nxhLk/B1sYnqtpa4UeYZ1y04hX2jimkOZ7qvxk4Jo1rvw/H8vHXDy10vWy/Uretd21Sro0H0GVn/igsqmArj3+xi3UsbZH9pU65dLk8pu1dHI55PKYR4ET9LdLGurVLLt+YdxEnnBTEYOQcjxeebXkqrbbpPQpeVS1K4mxhvG4FjjYfFb5ZNt88hqTrUeRq5P7BX4qHW+gk+3PLywMsfXm57+Z6vbbs45rbb5w1r/ICDgWLd9zzGRRfn6175WdIV2p2xvZDAK2fMMZOIP2yu2YtcbViXrA3o65Wekk4nxh5Ff3m+55fAr8Qx7mm8HFKfLZiXti1YzOiqcUKujfStZkMp9ktsaL996hz1pWNb8gt9wvmkxzHGHBwHjPVcE4OwAzUg+aSaK4GvLc9tD33ieZGE/pReGRfXrTkOmB0yMdI2YEzUva6bVuxp/JRw1Col3OXGqHFgCkOlOlhsyNSCxNjYEE+Lb9Iu5ArXB4q4tIw3MfZudLG2RoEb+FjjCvSbWIhxCEF9WHOPmPWitiS345rVV2kjjrI+jsVgSgcldOfGSuW9WLdG3Fuv59q0YLZWY1Z8Iy8a29rGBRfAlqrZvhAD1GbQsRF8m+JMHFc1r+pvpIhz3T4Vj5YalXGZEnYdnGMjNnPjlfCZum6p0ZZYlPgE/u3lLicU16RnLOBB5KqEJxkPosgvuXHRBzy3cG6XGMuYJ7SVXOsMNljEUtu5fjmcpHS28lMJh616T+m3jD04Qq87rTq1H5LvAk4HL2/s/LmXCy9ve3nByxO7eb3Wi2dCJ/ZwemFHs3/KN9QNnouxVgznW/FsmauhlL+oO4lfHTeZH9wbOdayrqpcoY5SHwnJxQL9hsI4WqQvFqzq8XN+tNROS421YCOlbxL51Ly8p5/W7wXwe1K5qMUkd2/Vj+LaqU/o1Rhb7Fe1Y63pFl7K8U/K74PqOGNDKf/ZOmjEXM1eS2ws9VMdnwVcobnKUo9O6CChU+rTHFKyazWGssXpcVpyQum2WQxk2lvji6OuDRlfGSNLbZRw0YrN/5ukauZQDinlCtjddPE9INF6TpZ9zLyTym/or55LMB50W/Na8rXGkUmMVuLUwreWPOTu5/w/lD9lLGp2Iec97edE903Gj9Y+WPikFPuB9veHJhLrJ43lypjwY6D1+Nb8ynFa8NAqVd5TsW+pm0cpFvxb4w7ueIhNfge25TUP5IL3Nx23AZ8BMxrbxRgb/IPucAxrom/CmGH8nXNPeXlmN5//7K/dYxtvC1tJ2AebJpHPqh2yHcU12Fa8Ixg4FqidXtVyK7eTqEPEwJr/lD8l/k7dv8y6OwW+a/bK3ykuQXzNdcHnG6zDWb5hrGF9fovX7dsuzvUDiTUz7WOgFRPYtweugcmR4rNfGFe+b8/lWeNcjgU+kFyocVyyXdd/1gYj1lK6WnF0Fbh2In4pTOZ40sLrR9mUig1yyhwfOG1kPGM/aqSIbbwfBb4199S4Ff7L+SKFkxJXWWMD3g/zwl9hfvBzxmdefvHyu5fHzp37J8wl/vi1P971ct3Le7v525AHPO/c4zq/q/YAV7k02kq0b7OOw0nyy/kceN68YL9+8PKlly84Fq/v5v3OMK9+y3G64Nz3Xfx+BbwG+wfh/0nrh/UOIq4L/zH/3hJYDNexPxoE+Unx16lrSuM0lddUrV8FJ7XWTuoe5iOqxDQXh414vlzhh+Jzj6wHrac1bmiPscIR30v1jCG8p4INKW46Jl+SH25iLK6xkWJsRlVPKdxkc6P7GO2W45Uweij/XpXIPA7iXOaERJxyMZC5GIU+J/LVGq8SX1hiiBrsK3q0X9KHcG1MjKnPLfYMFPe5sPbC96zSDlL29MKWUgyyv2ltw4a//7rv5YOdc0/6Of1jL7+dO3rxuuvfvO7cu/547bobn/fyuD//7tz1d3ybt7y84+Wal1e9vOjlb6/jJy+feqHdPD8O/Oxzo4vfm020/pZXchqp85UvKazR2j8n+ulzmZ9UrFNtjuGAEiZ0naBd4NYQt0+8/OrlNR/XD7185OU9Ly+dz89g4XnsK273+W5+BgvvXl/Zze9kH/BzSXj+wvPnRvA2akL74YRdudpGrFNtDhFLvMEfQyXeVyEWG0q+HXrtMuy0CLBzl/EV+OPZ3bzHFPaXvudnaOrid9abLvaT34qWbFpxKz+fbrr4LTeeB4JMqpZXXNIYH/Dxlse4x+uBJ3ZxTwPf6+Ab2EHU0yB8axlf+7z0Jbfsn4EDnThf2pLqdwQGajV5LMYfhRxqe0uMFgwbeMmaFytm/g/cd5n8loqZZf5e7gmu6Gm9PyNzW5vvD83DVeRPx6wpXsYxiNb7rD2t3ytY9eocPOpYnTpHTswT8r8TwB7uF+3gdst/rXieDdfPuohf4HUU5zmd+pjDeutcdln5OBVOH7Wdrbb9V+Jd8q+1Rk9Zz9bxwPMj18gFP7fiWQ7vavH/EYe1uNiz7hM258aX88dIce8O88sgYoB61/PMIf5LOwdK7NElcOUy5/hN0k6KfDJR3H8cxLgtccq1wbgb7KnTes9g4dCE3ho36PmuhO/LqKdDa7pkzyl5QuJ2wSzv/b68m9+H/OjlTy9Pn/t1H+/7PPByZze/EzpjeW7Ha7RuXhfe5Bq7Kd6RyO8BFj8ozmGyVizcUeJdPa+BG3r2MXBC2Ld6fzfvq9xgCfsx97u4tsW7Prm2HWl/DQqBT9qeQ+rkcPkXEgfZnw==</binary>
            </binaryDataArray>
          </binaryDataArrayList>
        </spectrum>
        <spectrum index="3" id="sample=12 period=1 cycle=2 experiment=1" defaultArrayLength="16109">
          <cvParam cvRef="MS" accession="MS:1000511" name="ms level" value="1"/>
          <cvParam cvRef="MS" accession="MS:1000579" name="MS1 spectrum" value=""/>
          <cvParam cvRef="MS" accession="MS:1000130" name="positive scan" value=""/>
          <cvParam cvRef="MS" accession="MS:1000128" name="profile spectrum" value=""/>
          <cvParam cvRef="MS" accession="MS:1000505" name="base peak intensity" value="54.0" unitCvRef="MS" unitAccession="MS:1000131" unitName="number of counts"/>
          <cvParam cvRef="MS" accession="MS:1000504" name="base peak m/z" value="650.017052191757" unitCvRef="MS" unitAccession="MS:1000040" unitName="m/z"/>
          <cvParam cvRef="MS" accession="MS:1000285" name="total ion current" value="7694.0" unitCvRef="MS" unitAccession="MS:1000131" unitName="number of counts"/>
          <scanList count="1">
            <cvParam cvRef="MS" accession="MS:1000795" name="no combination" value=""/>
            <scan>
              <cvParam cvRef="MS" accession="MS:1000016" name="scan start time" value="2.339033333333" unitCvRef="UO" unitAccession="UO:0000031" unitName="minute"/>
              <scanWindowList count="1">
                <scanWindow>
                  <cvParam cvRef="MS" accession="MS:1000501" name="scan window lower limit" value="500" unitCvRef="MS" unitAccession="MS:1000040" unitName="m/z"/>
                  <cvParam cvRef="MS" accession="MS:1000500" name="scan window upper limit" value="2000" unitCvRef="MS" unitAccession="MS:1000040" unitName="m/z"/>
                </scanWindow>
              </scanWindowList>
            </scan>
          </scanList>
          <binaryDataArrayList count="2">
            <binaryDataArray encodedLength="65640">
              <cvParam cvRef="MS" accession="MS:1000521" name="32-bit float" value=""/>
              <cvParam cvRef="MS" accession="MS:1000574" name="zlib compression" value=""/>
              <cvParam cvRef="MS" accession="MS:1000514" name="m/z array" value="" unitCvRef="MS" unitAccession="MS:1000040" unitName="m/z"/>
              <binary>eJwM12V4U2cfBvBa3F0aaZI2aZPqxpiyAecG6m44G9t4p8wNd6g7xQbMmTCDOYzhlLpRZIPBXJgbbel7f/hdSc55nr+dNjnnBfkVwaK7IkwwXBEKjFeEJ81XhGetV4S3bVeEw/YrQlzMFaE34YrwX+iK0DjuiiC5+YrQf8cV4bv5V4Tz1VeEP2quCPb6K0JSwxVhUuMVYVHLFeG51ivCe5uuCCc2XxE+33JFiHr2ilD43BXh+CvM8+YVIfe7K4JJMywkaIeFCbphoUA/LNxpGBb2WIaF49Zh4Rf7sBByDQu3uoeFvXHDwpSaYWF67bDQ0zwsfN0yLHg3DwvjtwwLc7YNC488Oyxs3jEs7N45LAw+Pyw8+fqwsGP3sCDIRoQy+YiwXDkiNKlGhH2aEUFtHBF8phFhW/SI8LZjRDjqHBHu8Y8I16WNCLfOGBGiqkeEpFruqx8R7msYEfa3jAjfto4II5tGBO2WESH32RFh/vYRYe/zI8JDb4wIX303ItwrHxV2qUaF/epRoU8zKnynHRVGdaOC3jAq+I2jws2mUSHfPCrcZRkVnrGOCh9GjwqdjlHhknNU8HhGhfHeUSHLNyo8HjcqVPhHhe2BUeGP0KgwNnVU+HXdqJBSOSqgalSYUT0qrK4dFXbXjwqHGkaFyZtGhfLNo8IDW0aF158dFX7aOSokvjgq3PfKqGBSXhWa9VeF1wxXhUHTVaHUcVV4PeaqcMp7VVgVuiqcTrkq/LnxqiDfdFWI2XxVuG7LVSFr61Xh9m1XhartV4UPdl4VOp+7Klx6/qqgeemqcNMrV4XfzWOC1DomjLOPCfMcY0KVa0x4zj0mdHrGhCu+MeGWwJjQO21MaG8YEy41jgmFm8aE5q1jwmvbxoSh7WPC5R1jwrQXx4Q5L40Jj708Jvz8z5gwXxKGOlkYXpKHIU0RhsfVYQjThMGiDcNzlKQLw8PGMKw3hWFJIAydE8JwITMM92WF4R9amR2GTTlheCs3DIX5YficbiwJg7A8DNPXhWFkfRjWbQjDsxVhCFaGYS9NqgpDO5VXh+ESLawJwzCtrQ2Dvi4M2yihPgxljWFY0xyGrS1huLgpDP69zH0oDPcfDoPmaBhOHA9DyYkw/NvGz+1h2EKBjjC0dfJ4Vxi+pNU93N/L431heJdu6+d5Kh1gTHpgMAz/kW4oDHtO8/wZHj8bhn2R4UiPCsdT4nDUSsIRLQ3HHYpwXCaRKhxOdTh2UbY2HHfqwvErLdKHo9EQDrcxHK/R9aZwHKRcczjO0O+WcCy1hkNmC0czvWEPxzFPOIRrwxFxSziuQzgOZ4bjXFY4/swOx/KccChzw9FKvrxw3JwfjqKCcNxXGI5/SFMcjktl4VhYHo6MNaxrfTjqKbcyHPKacLRQUT3XN3A9rWoMx74PwlFyJBzBE+H47mQ4HmsPR1hHOKrI2hmOwe5wiPvYB938E3v+LxxmSQRSpBGYJotAP82TR+AnelUVgevVEcjTROAc/U8bgT9phS4Cm/QReM4age/SI/BYRgTCMyPwUlYErs2OwG+5EViaF4FbCiMwXBwBY2kEdtBfcyPw6eoIZK+JwBD9vjYCG9dHIHZDBN6mCRURaKORqgiYa1hTbQQ+oUUNEfA0RaCoheuOct2xCJQdj0BFWwQsJyPwPKW2RyCzIwKDNL8zAr9SS3cE3uqJQGlfBB7qj0DGpQjcJYrE77RMHAmlJBKbyC+NxLs0URaJdpouj8Q39KgiEmHKSNhVkXiZxqkjcYByNJE4Qwu0kYg3RGKyMRIrJ0di9tRI/EBPTotEVHok6smVEYnX6IbMSByhwqxInKf/siOxLicSO3MjkZwXiY8pPT8SA3RHQSQWF0ZCVhSJh8tY6/pIqDZEIlARiT00qTISnTSrKhLf0xPVkYisiUQdOWuZq4556iNxpSESxqZIZLRE4r53IvHrsUgsOR6J1hORiGuLxDs08WQkOui79kg83hGJ2k7G6IrEq1TYE4kHehmH1vUxVn8kziqi8D9lFP6mVaoofKiJwlRtFG7XRWGxPgobDVHoMEVhhjkKN9qjcJRuRhSqpkXhuowoHKT8zCh8TvdlRcGYE4WdlJIbhbvyo/AHJRRFAcVR8JVz/ZIoaNZGoX89c2yIwi8kr4xCK71bFYVJ1VHooh9qovBUbRTEdVFoJE99FN6k8sYofEPOlijcsJH10M4dUdjzWhQKP4nC3ceiEGpjHzRwMgq/tkdhaUcUlJ1R2EzxXVEQuqPQQz/3RGFRbxRkfVGYNcic1DjEdSOMFyHC0yIRJGIROqQifC8TQaQQ4U2lCBNUIpykb9UiPK4RIVIrQj29oRPhJr0IpQYRakwiOMwirEkWoW+KCJvTRYjPEKE3U4TLWSIsyRZBkSPid7EIgVwR9pKQJ0IPzc0X4WdaVCCCvFCEPUUidBeLMKdEhO/WieCpYA2VrIFmVPEYPVEtQlSNCA3kqWWdNKGO5+t5vFGERmpvFuHWzXzdLoLsYxHmHRLh1+MiKNtE2EIJJ0WY2i5CP/3WIcKyThE+7BZhWo8Ig3Rnrwi/04o+ETT9ImyjtK9EePUfEZ6MEqNRJMbTMjEmKcWYoxLjZ1qkFqNVI0ZAK8Zegk6MXvpFL4bSKMYHJjH0LjEKg2JsmijGb4IY26aIcXe6GH+SPlOMs9li/JsjxrpcMUx5YrxA+QVinKeRQjEqi8SwFYvxCo0vEeMIXSwVo6ZcDO9yMfrWivHrOjE+qhAjo1KMIbq7SozV1WLsrBEjtVaM3DoxrI1iFDWL4WwVY/Z2MRJfFuPvXcyxW4yej8WY9wnrpvuPijFMrxwXo7hNjEdOilHXLsbuDjEmdIoxo0uM7+mpbjHiesXYQ0If9/dzP936jRjzfxLjuytiGMUSXCORIF8qwYMyCW5SSnCCnlBLINJI4NNKMEknQTdd1kuwxCDBFqMEH5okSDdLEOXlGp8EH98s4XeVBNJ0CaZkStBPK7Il2J8rQU6eBPfnS1BRIMH1RRKUFkvwWIkEkaUS/D1Hgq9WSdC1ToI56yX4mZZskOCjSgkyqiQw10rwIo2rk+BivQSPNEgQ3ihBHb3ZJMGtzRLMbpHgJ/pwkwQLtkhg2ibBB3slGDoswT9HJFh7lDGOMcZxxjjB/SclqKeYdgneos4O5u5kblJ2S7CVQj2sgTJ7JThN9/RJ8C9ZBiR4icYPSrDrkgR5l5nrb8a8KoFnTIIskRRn6V6xFBUSKWxSKXZRmVyKb0mslCJOJcVe6ldLMV8jxR+0UiuFXifFc5SmlyLfIMUFWmiUYowmWKToIJFPCleSFNbxUnROkWLOVClU6VIkZkjxCZ3LlPJ7UIphqsyWYnqeFNICKVrp/UIpphVJcXexFGtLpDCVSvHuTMa/Q4o/l0hRuEKKt1dLMWmNFLevleI3Wr5OigMbpMirYC2VUtRWMX+1FLups0aKy7VSLKljDfVSJDVIsY/ONUox0iRFVbMUP7ZKcecHUvQdkOL5Q8xxRIpHjkoRcUwK73EpJp+Q4o429t0uxcEOnu+U4iI90iVFeLcU9eTpYV00qZc19Umxop8zGpSi4JQUDw/x3BnuGZaiKEqGR0UyRIpl8ElkeJcEqQx99IJChnFKGQ5TsUqGr+gxtQxRGhmaKFYrwx4a0Mlwl16Gv2iNQQaTUYYjJhlKzDJ8Qy1WGebcJMOBCTK8PUmGlZBBP0WG5+jQVMbKYKxMxiJkMU42Y+TKMD5PhqNUmi/Dt7SxUIZAkQwfUHqxDEP0vxIZ/qMNpTLsKpNh8r0yLFspg2aVDKmrmZO+XCPDw2tlCF8nQwN518vwDgkb2CfNr5DhTzJWyfAiHalmzhrWTk/WyiCpY26Kr2duSm9gzkYZkjbLcH6LDI+/yDp2yfDWHhnsn8mw5LAMyUdluHBMhoeOy1B/QgZPG3NS30nma2c+Wt3BPjuZk8Z3sVcq62av9FSPDNJeGTZRQp8MH1Fmvwxn6b4BGUaoalAG5ykZ3qC5p2X4hbRnZTh4TobCzzmPrxjnTxnEEXJUiuWIlsjxOt0ilfP3UY45MjmWyeX4TClHoUqOi/SoWs7rK+f1lSNOK8d7NFUnxylaoJfjX9pgkMNmlONVutkkx0maZZZjiUUOtVWOFJscjQ45rB45whPksCTL8WOqHEnXyrHoVjn2T5Tj76ly3JjB45lyLM6SQ5UtxzZKzpHjU8rPleMCReQzFvkK5NhDg4Vy3F0kxz+0q4R5y+T4iZaUM/d01j2bNc+R4/Kdcjx+jxxVD8rx28NyfPu4HNIn5ch6Wo4HnpHDvFyO61fI8cNKORSr5dhKSWuYc60cD69jvg3MR1MqmJPWV7Hnajlm1zI2LauTY0e9HGkNchwkcbMcGRvluK9VjvHb5ThG8ufkyH2B9e6SY+ebcsTvkSNzrxyj78lxwz72eJAzPsJ6aeioHPcck+MKVR6X440TcnS1yTHvJOunle1yvNAhx9FOOcq65Hi6m/F75NhCib1y7KPzfXLeY3PmA3I0kG+QtZ/idRuS49dzciz8Wo7Nf8jxxV98/zev47AcK8bkOBKuQGmEAluiFEgUKbCPcsUKnKcIqQKNFCtTYC9NlStwiv5TKFCpVOANlQK3qhWYp1HgN1qlVcCoU+BFGq9X4BiVGxRYZFRAaVIg2axAvkWBL+lRqwJRNgX8dgX+jFGgzafAwYACRfEKPJikwIRxCmy9WYEPJipQIyjw11QFrOkK7KLZmQpcpmVZCuiyFXiOrs1R4DCV5irwLT2Vp4Asn31RYgH7orxCBS7Qw0XsrViBJnqvRIFppQrcW6bAMFWXK2CZzfV3K3DkSdbwDOtcqoCwWoF+6lzPXjewz0r2SeOrFPixWoHFNQqoahXYTql17IWK6hX4ip5oUGBTowLBJgVymhUI36hAA8W2MvcmBYaoaosCb25VYNI2BXqp/CUFvqfs3Qp8Tgvf5Lp3FLj5I8Y/yJiHFZAcYVyKOMHrRHFt7IfSTypwhkbbObsOBWI6FXibhC72QHd3K7ChRwF7rwKvU1cfr2G/Ar/T6gEFTIMK3HCK14SSzzP31wqc/o7rflVA+w+v5bACj1/l30i4EhkiJe4XK3GVPFIlpsiU+J9cCadSid00X63EX2TVKvEqzdUr8RutNChhNCr5DK/ECZppVuInWmpRotSuxDaHEh/EKfFAQImhoBK3XqPEK9cp8ZWghHSKEqGpSuRNU+KRdCWyspQIz1GigWJzlUjPU+I03ZevxCh5CpVAkRKVJUpMKlPiprnMO1+JowuU+HShEt5lrHWdEr3rlbhzgxJ/0/oKJeyVzFulxB/VSqypUcJSq8Qu6qhjH/Xsg1Y1KPFyoxLjW1nz80pseVmJBUeVePM4c51Q4p82JaLblXiD5ndyFrSuSwlbtxITehi7l7PpV+KWASU6qf20EgfCVXgiUgWpVIXNtF+mwuMKFSRKFTbRPpUKeWoVHtPwvY7v9Sp8SSKjCrlmFT62qXDBrsIXfhUyp6rQmK7CBxl8n6ni/Y4KC7P4OYefc1X4nBbmqdCUr4K/gMdpYZEK4cX8XMLP9Hkpz5er8NBcFSLvVCFxBetareJ3pgqfUuFaFWTrVfi6QoXPqlUorlHh6VoVFHUqpNarcJC+bVBB2aTCs3SoWYU/3lPhtQ9U+Ge/Cn2fqTBwRIUrR1VwH1dhpE2F+zpVuEr1XSr4ulVI71HhLIX1sR/KHGBdtHBQhYhTKjRT1FkVxOdV+OZrFexjKvRHqbFApMYVqhKr4Zao8Q5BqsYpulemxgjVytXwKtTYQ9OUapyh+1VqjFGDWo04jRrvU6ZWjc9poU6NCL0azRQwqPER5RjVuECPmNQQmdVopX0WNfKtalykx21qFDnUuHscc9ysxieT1XgMakimqPHpVDUKp6nxNT2VroY8Q41tlJqpxiEqzVLje1qUrYY6R83ndTXG5apxjKbnqfETLctXQ1+gxot0Q6EabTS7SI1faVWxGuYSNX8z1bi9TI115Wr0zlDjrqVq3LNSjb2r1Uhfo8ZZenCtmvdK7Gs9e9qgxnl6pEKNUJUa+6mgWo0na1hjLeurY231rI0WN6ihaVTjObquSY3jNLNZjZ9peYsaazarcetWxnyFcz3AeEcZ5zjjnGCPbYxxkjHa1dB2qDG+U40T9EuXGiu71TD1qPEK3dyrRifd3qfGXxQ9oMakQTX66d3Tajx6nnO8qEZXlAYbxBo4JBq8SffINDin1CBSrUGCRoM8rQaXSKbXYCulGDQ4RItNGoy3aLDKpkGFUwOnSwPBrcGLSRokTdDglikaDGZoUJelQWy2Bu9TZo4GX9DDuRpE5WnQSvvzNSgs0OBrUhZpcE2xBkdpeokGP9HyUg0MZRrcVK7B7dM1iJ6pwcBK1rlKgxGqW83YaxhvPePRpxs0+KZCg6crNVBVabCDxlVrcIxm1GhgqtPgFbqlXoMucjZpgGYNIl7VoPNdDa4/qMFJsh3R4HVacEwD7wkNMto0+Jyi2jXYSKEO5qLCTubqYq5uDXbSuB4NjtPMXg1e7degZ0CDfwfZz5cabLuswcu/M+ffnHmUFmMSLXLlWn5faZGm0uIwlau1WK7RolOnxR16LSoMWjiNWkwxafFstBaPClqkTNFi6TQtbsrgOvorU4sNWVq8nc11OVrcn6tFWJ4WTZRfoMUlerJQC0WRFtcWa3GMZpZo8d90Le5bqUXjKi0Cq3luPY9v0MJSqUVflRYLqrUYJl+tFu/T+TotJA1aHGrUoqyJ9bVqsXCrFot2aBG7h/V/oMXeT7U4eIjnjrP2E1q427R4l86e5Np2LSI7tPi0U4uiLi2+o8XdWrzQo0V7rxZ/9mmxvl+L04NaJJzWQvhSi6d+0+K3P7UYd1ULv0gHpVSHcTIdjtMahQ6DKh0aNToEtDrk6XjOqMNvJp4z67DbosN9Nh3GqNGuw5teHR6eosPyDB12ZeowIUuHu7N1uEI1OTr4cnV4n7LydLhAj+XrICvQYRulFepwlGYU6XCZVhXrYCnRYWKpDvXlzDtbh/vv0CFsvg4n1+gwZYMOD1bocKBKh5JqHb6npTU66Gt1eJm663S4s16H6gYdvI06vEdZTTqcJ2kL821krlbm2aTDwBYdFO/q8OnHOqw+zhztOiR06LCfFnfpoO3W4aYeHTrp314dqvp08PTr+L2vQ+EFxvxWh4gIPUqi9PiBLir0eFKph1Klx58aPdZr9XDq9Jim1+MsPWTQ8/dRj82UbNLjZ7Mer1n1mGjT46pdj2f9erwp6BExlfHS9ejL0mNBth4j5M/VIz9Pj6/pmXw9v1/1uKNIj8xS7ivX461ZekyZzfwP6XF6iR5Na/W4u0qPumo9PqrRI69Wj6fr9FDX69HRwL2NelQ16ZHVoscfm1nrFj3aD+ix95Ae24/qceIYjx/n8RN6uNr0+PykHls79Ejr1OMYzerSY223HtE9zE1netlXvx6HB/RYfYo9nNWj7HM9Vnyhx+vn2c9XetzznR5dI6wj3IDnIwy4MdKATvo3yoAPxAY8JzPgerkBHVSlNCBbbcCTGgOUWgN20nidAe10u96Av6nSYIDHaMB7lGUy4AI9YTZgh4VrrQacpHk2HncYMPc6A05MNmDPFAPaMgyoyDJAnmfAdroun8doXoEBf1FFoQExRQbspaxi7qfHSxi3lDHLuK6cuaez9vsNmP+AAfGrDfh+jQG71hlw23oDxjYY0FxhQLDSgAP0Y5UBy6sNMNcYMKnWgEEKrzdgIyU2GPj8ZsDKJgOszQbsJqHFgE2tBry11YC0HQb8b58Bnx01oOyYAT/RGye4po1r2g1I6TBgRqcBv1J0twFv07QeA87RI70GSPoM2EbX9htwnOYMGOA+ZcBX5w1QhRlRF2lEXJQRBSIjvqXFYiP0EiN/r4wIKow4QD8pjRA0RgzRg1ojonRGpOiNOEIzDUb8RmuNRjhMRqSbjXjUYsTTLiPuvNGIy4IRtilGXJthxHGKyTbiYo4Rz+cZcWO+EV10V4ERwxQoMuIT+q7YiKUlRrxaasTEMiM2Tjdi+kwjfqE9jxsRsdKI5FVGzFhtxK8k32DEv5VG1FQZ8VG1Ed/UsI9a9lFn5G+SEbfWG9FP9zYYEdZoRGKTEQepvJn1kX2jEedajZi31Yi/ac0JI6adNPJvnr20G7Gjw4j2TiPu6GIequk2IraHM+s1YkmfEfcPGuE8a8SFc0Yov2DdYSZ8KTVBLTehW2HCAqUJjSoTgmoTDlCpxsTnVBOm6E04RydNJtRYTPjIasLr402IEEzYO437M024OcuEq9kmNOeYEMo14TMqzzNhTb4J0QUmvE3phSY8XmSCotiEnXRDiQnDpSbEl5vwzQMmJK4zYfp6E96tMOFCpQlPVpnwQjXj1prQVMe49YxL5Q0mXKboJhPeoYxmE87T3ZtMuOsz5jlmgvIEP59kP+1c28k6uri+m+spvYfr6Ylerusz4Xm6qZ8zoNApxh8y4Rdae9qEzLMmjJ1nbV+acIgufm3Cxh9MOPKjCdeMmfBPmBnV4WbERpjRLjNjvtyMOoUZ+5VmFKvM+JFWqs2wacx4k6ZqzbwvNkOhN2MndRnMuNtoRtBsRrnFjMt0wW7GTI8ZMyabsV4wYyDdjM2ZZqRlmTE3m/lyzPytMuO7PDPMBWag0Iyz9EiRGdJiM7bT+BIzOqhsOmPS6hlmtN5uxtByM+wbzEivMOOJSjPvkcx4gW6uNqOX7qnhulozUurMOEqz6834k7yNZnzbZMbSZjNMLYy92YyoNjP+bTfD38leu8z4iew9jN1rxnlS95vxIt0yYMa9g2akDpnx8Vkz3ouwYERuQaPCgqDSgoP0q8qC9zQW5Ggt+JoW6yww6C14lSYbLFgfbYH5Rgs+EixQZVgQkW1Bao4Fx2lurgU1eRbE5Vuwj4oLLPiJVhVaYC+y4KkSCzSlFrxMt5ZZcGqFBdtWMfc6C35bz9gbLIipsOB9+qbSgqVVFpiqLXiD+AePc/RorYXPaBY8RzfVW9BD9zRYEN5oQSsda2INLaxhowVPb7Xgrud4/IAF7x6zQN9mwS56qN2C7R0WXN9pQRfd3WXBVWrptiCpx4IjNLvXgj+pqs+C2H4LPqaiAQt+oJWDFrx9iv2ctkB7xoJMqZX/v1ZMVFghVVmxna5XW9FFCzRWXKUWrRXJOiuO0hy9FX9RnNGKffSTyYrVZiv2WKyISrXi7ylW7J9mxdoMK/ZmWvFGjpXPvFY8nmeFMt+KF6i/wIr7C63YWmTFuGIr2unOEisaS604VGbFzHIrf3OssD1kxfKVVuzYYMX/Kq1orbIitdqKeTVW/EsH6qz4td6KmEYrPqDvmri+2QprixUXNlpR+LIVY8esSDnB9W1c325FeQf3kKfLig+poNuK78nWa0VmnxUX6Zl+K/QDVjw/ZMXNp61IOm/FTSIbn11taJbbkKSw4QjNVtrwN9WobPhUbUOZxoZfaJ3Whg90NuTrbfiOVhhssBlteJsummzQW2x4jQSrDY/ZbHjAYYPIaYNdsOFdeiLdhoeybJBm23Bjjg13FtjQVMi8RcxLc4qZs4Q5S20oL7Ph94dsWLjchh0rbLhhpQ09dM8qGyJW27CZrllj4/2kDfPXsgdqWsdY6xmL5myw4R+Kr7Tx99uG6VU2/EbeGhs+pqJaG36i1XU2OOtt2Eu5DTYsa7TB0mTDW/RlM3vayH5abVBttuHWLTZIttmwZQf7321D2wHmPGhD4iHmpDmHOTeqPcKcR5nzGHPSxydsKG6z4Wdac9IGV7sN71FeB+PQ8k7OscuGdyiz24ZLtLjHhil9NjzZb+OzqY33/TYohmy45bQNA7T9rA3d52wI/8KGfy/ZoP7HBr/cjg1KO7wqOz6mIrUdazR2uLR2vEff6exYobfjHYMdS0x2mMx2XLDYobPZ8SoJdjsei7Zj8mQ7VLCjP92O+zPseDbTjogcO8bl2tFOd+XZcZU25ttxosCOOwrtGKbEYjuO0D8ldtSV2nGwzM6/eTv2z2A9s+14+247AuvtqKywI7bSjtIqO9ZX2+GpsfP+1s7rwXrr7Hi/3s7fLzv2UE6zHdaN3EuZrXYs3sSat9ix4G07Dn1ix4wDdlQc5t4T3Ntmx/ftdqzssGNvpx25XXZ8S8u77bD1sG/6uteOpX12WPrteIsyBhhz0I7dpxh3yI7Xz9hx5ks75oZFoz48GjWSaMQporGfKlTR8KmjsY9KNdH4WBeNy/porDNEI8YYjQ+pyBTN745oPmNFw2WJRoE1Gt9HR8MeEw3ptGjsyIzGTVnRuD87GttzonFjbjR6SZQfjXsLoxFVFI1tNL44Gt30v/JoREyPxrgZNDsa186Lxl13srYl0ZizLBr/UP3yaARXROMw1a3i+9V8XRuNhHXRmLU+Gn/RzEq+Uk1VNOKro/FnDd/X8n1dND6jmfU8RoFGfqbqZmqN5nMF+90Xjd/2RyP2KOdwgq/tfKWyDr528bWbx3r5nn7ri0b5IF+p8kw0fj8XjYYoB+bJHPiPGuUOfs84cIyS1Q40ax18lndghJoNDqQYHThB800OpFocSLM7MGmaA2dpV4YD2mwHnsp1QJfnwJR8B54ucMBQ6MC0IgeeKXbAWOLAbkovdeAiLS5zwFzuwFt0aboDS2Y4kDPXgbnLHbh9lQPDNH+tg/f7Dlxb6UAHXVfjwD21DkTWOXB9vQP3NTgganRgO93Y5EAfPdDsgKTFgZ30/CYHTm12QLHVgdKPHTh+gv20OXBXB2N2MSYt6HYgoseB8b0OdNO9fQ5E9TtwwwBjDTLWKQcGhhxYeNqBW8+y1wsOvH7JAcv3Dvz1H2cS7sSdEU60RjoRLnbiXqkTz8qckCidUGiceJFOa514TOeEWu/EKzTZ4MTn9KTRCZ3JidfIaHXiTVpid+KdaCdSU514YqITFyY7YZ3mxMoMJxyZTrxHBVlOlOQ68QvF5juxn8oLnPiDqgudvNd34iDNKnbiH6ovcWJemRPN5U7cP4+fFzmRuNiJ4SU8ttSJseVObF7hxLiVrH21E49scEJZwfxVrK+a9dHUGicW1TphqnPiLcqsd+JrWtbghL3RiT3kanGiaKMTvk1OtOxk7M+cEB1zYuEJJ+RtTrxAt5104gw91u7Erg4nznc68XQX++92Yjd91ePE0l4nbH2MSbn9TqwaYOxBJz6ky6cY/zR7pvIzTtScdSL+nBPHzztxY4QLffRgpAuyKBdeoFtFLpymx8QuqCUu7CJIXThPT8tcMMpdeJO+UriwTOmCXeXCHspTu/ADrdG44Na68BGV6Fz4lSr0LsQZXDhAfxldqDO5EDK7cJSGLS6ctLlgm+TC95O5F9xLJVO4byr3THPh73QX6jO4J5N7aCTLhY3ZLlyT40IHLch1ISLPhW10Qz57ogcL2FMh+yliP/RYsQuaEhdepfOlLjxT5oKp3IVvprvQNN+FvY+4kP+oCycWubB5iQs7lrtw8woXBunhlS4oV7nwMk1e7cLn9NQaFwxrXchYxzms5/4N3F/hwo+0ttIFT5ULZdUu/E7VNS7E17pwkGbXufAvNda7kNzAfHRnowtjtLnJheuaXeim+1pcEG90YSfd0urCI5tc/O3mNdjqQuazLizf7kL0DheOvMTrtpt7DnDPZ9xzkHvolkMunKJHDnPfERdeIeGoC1/QM8dceOu4C1knXChsd+FnWt/hQmynC5/SjC5eJ6rr5sx7OHO6vZdzp9Y+F5/fXeikewZciBp0YTvddMqFAXpoiHM6zTmd4XzO8fiPnF+YG8pwN76IcOPNKDcyRW58QyvEbjgkbrxPhVI3YuVu/K1wI1HlxjGar3bjKm3SuDFO60Y3ifVuPlO5cYvBjSF61OiG2uTGLppidmORxQ2z1Y136KNoN1I8bsj8bhwS3JjDv66TU93oz3DjpSw3JmW78TkZclkXZea58TWtyGddBayLigrduEwbityIK3bjAM0scfPewI2GUjdOlLlxZ7kbYdPd2EK9M9x4YKYb0lluPDHHjecfYD9Pu6Fd4cbSVW7sX+fGjPXsq9KNzVVuXFftxv01btxW58YZerzejdcb3EhvdOMSLWtyw97sxnv0c4sb6zcy/ybm3cKc2ziDA25oDrrx41E36tvcOH6S9bS7Mb6TtdCDXey/241zPW481cse+zl7WjnghnPQjeJTbvxKVUNuBE5zTjTnjBtXKO2cG0suuREdGYP3qUkagwXyGDyiisEudQy+1MRgsTYGefoY3jvEYL8xBn+bYnDCEoOtthgsjI7By44YnL0xBs9P5eu0GBgyYvBNZgxWZsXgSF4M5uXHYIRaC2Jwf1EMn225lm4riUFmeQyqZ8Wge14MZA/F4PvHYhC2KAZt62JwU0UMBumRyhi8WhWDi9UxsNfG4D36uS4GG+pjENcQg89odmMM/qPmphikNcegg+5piYFoYwz/v2IwoTUGj2+KwddbYvDbs6xrB/t7lzE+iMH4thj00cvtMTjfEYNFnTF4tysGP3az554Y+HpjcIBm9cXgX2rqj0HqQAzaKepUDHbQLUMxGKKHRmOgvBqDV2jKGOdHS8I8sIV7sJcKIjy4TBWRHvijPLgi8mCj2INrJR5IZB68QBPlHryl9CBH5cEatQd/az1o0HmQrPdggcGDSKMH2+lmkwevWzz42uqB0+5BSbQHv1PQ6YHS68GqCR7E3OrBJ1R+mwd/Uf1ED5ImeXD3ZA8iBA+epZvhwaNTPFiR7sGHGR6UZnowP8eDgTwPHs73YGqhBxdpaZEH7xd7UFTiwa9UVerBkTIPbi/3YPN09nS7B08v8yB3hQc/0qzVHqSt9cBU6cHb5Kvx4FOaVevBv9RZ78G9Dey70YPn6bYmD85R7kYPfiDfJg8O0KzNHnyx14OefZzhQQ9eafPgy5Osp521dHqQ0M066I4eD7b0enBDnwf9pBrw4NKgB8tPeeAYYm8kv+oBxjx4L9yLoggvbpB4MUCvybxwKr34iP5QeZGk8aKN7tZ6sUPnxWm9F08YvNAbvXiTsk1e3jd74bV4sZ/+tXpxX7QXLzi8mOfzQhnw4mK8F46gF4GJXrw6xYvl05gjnTmoLIN5KCnLiwXZXkTmMA8Z8r14i3IKvPiBfEVeHKDZxV5coY0lXowr9aKbHijzQl7uxcuE6V5coCUzvLDP9OJ9Kp7lxW9UPduL4BwvjtFNt7PWBV50LPZCspT10qRlXnxBzyz3wrLCiz1UsNKLy1S5yov41V4coTvWeDFGW9Zybus4N3pkvReaDV68ThkVXnxDqyq9iKnyYka1F39TY40XqbXMSffWMW8989KkBualRY1e7G3yorCZOamyhTk3Mifd0cqctHWTFzdu9mKQHt3ixRtbvfh2mxee7V7M3OFF004v0p7z4sUXvJj8Inve5cXQG5zXHi+iPvViJ916wIuz9NRnXpgOevEO5R3y4ifacNgL/xEvDtG8o16M0uZjXlx/3It+eviEF+o2/p1Q+kkvVrZ74e7w4hOa3sk+KbXbi066r8cLaS9rofN9XtgGvHiPigZ5HYZ4HSj8DK/xF170XfXioTEvVGE+vEbp4T58TSsjfHBH+vAJTY/y4R9KE/twn8SHF6U+CDIflsh9sCt8eJ8S1T7crfEhUuvDTrpV58NZekrvg8ng43O0D/lGHypMPhw2+3C7xYcx2mr14UabD4/afdBF+/B3wId1E32YO9mHEboePvTTw1N8eH2qDxnTfFiV7sP+DB9mZvpwbbYPD+b4oMj1YUqeD5doeb4PzgIfPqbyQh/+ooYiH1KLfeige0t8kJb6MLmMPZT78PsMH9pm+bBgtg+9y3xQreAsKH0lZ0GrVvkQs5r51vjwLyk2+LCLplZwPlWsudqHphrOp9aHLrq/zgdZvQ8vExp8uEiOJh8+orJm1tLCGlo5w83Mv8WHD7b6ULrNh7sOcH6f+bCDzh70Yc9hHwqO+FB11IfgMR+OUcQJzvSkD+Z2H96lhC4epzu7ua/Hhwm93EtP9XFNP9fQ5QGeH+Le0z5sp2Pn2WtYLJ4Lj8XEiFjeM8ViUWQsbFGxeI+KRbH4nWrFsUiSxOIkiWWxeJ4myWNxnhYrYmFXxqJeHYtkTSzaabI+FksNsYg2xvL5PhZlplj8SQ3mWD6fxkJmi8VLVO6MhWFSLPImx+InqhBiET41FhOmxeIMPZUeiz0ZsSjIjMUvFMqORVRuLG7LY535rLOAdVJxIeukuiLWUMw66Z6SWLxYylrKYnGBlpbH4qPpsfhrBvct5fplsXiwIhbKylisro6FpyYWs2tj+ewaC21jLHbTD02xWN8cC39LLA5TWGssbt4Ui9Nk2hILTUcssjpj8T2t64rFoe5YjPXEYlsv1/VxHZkGYvEuFQ7GInEoFm30v9Oc45lYvEAXzrK2c7G45kIshodj8YoyDl+p4hCjicN+mqWNwxXapIvD9fo4DJDOGMfv/jjkmOLwI91pjcMOWxxS3XF4xROHF4U4LJsSB9fUOGxMj4MmKw67KTs7Dj/Qkdw4zM+LQ3g+99EzhXGwFcXhfSopjsMf1FASh87SONxfFodp0+PwNa2eEQfvzDgcoKE5cXhibhz2roxD8ao41K2OQ8oarlsfh1UbuK4iDluquK46Du/WxuGXujgkNsThJN3TGAdJUxxeoovNcVjRwj5b2eOmOH6vxqHq2Tj83R6Hh7pYezfr7mHdtKE3DoE+9tsfh8iBOOykiYNx+IKWnIpD9FAcPqLy03FoPhOH3rPc/zl7J+fvcRCPxOGGCD8ej/TDGOVHgciPr+R+HFD6MUflxyjdpPHjND2l9cOs82MvFen9+J3qDX6kGP3opPtNfijMfrxK6RY/vqU1Vj9ibX4cotvtfoRF+7Gdzjn8eMbpR1OMH8rJfmQIfnxH4dP8uC3dj8UZfkRn+tGS7ce4HD+0eX7k5vvxM1UW+BEs9OME/a/ID3GxHy/SxRI/VpT6EVPmx6c0u9yPEdoynT3M8OPJmax/Fuunotl+HL7TD9siP0oX+/EXNS3x49qlfvTQQ8v80Cz3YzflrPDznsmPipV+JKzy4zgtWM28a/x4gYS1zE0r1jH3euam2RuYm7ZUMHcl50d7q/34o8aPhlo/0ur86KIH6/1QNfj5zOFHVqMfP9D6Jj8CzX4cpbta/Ija6MfzNLnVjwvk2szXT/xYto/v9/uxj2Z96scwbT7gx42f+TFETx5kv4f82ENFh3m9qP6IH6lHmfM4c1LWCeakDW1+xJ/0Q9TBfjrZD7m7/dhPs3vYC93Ux7+Bfj8sA37+ZvpxzRBnRZoznNFZP1Z96Yf3Ivu86kfxGHulhrAA0sID6KaFEQGoIwPIjgpAIg3gJZoiC+Ar8ioCmKcMYIyeVQXwuTqAaG0A/+oC2KgPYLwhgAEymAKoswSQYg2gkx6wBfCaPYDM6AA2OAIQuQN4gQLjAlg0IcB76wD+oYFJ3Ctwz9QAsjICOJ4V4L1dAOKcAF6kKbmsg1blsZb8AD6j2wtYR1EAS4oDcJQE8DH9VxpA8cwAemYH8NAc9rI4gODSAL5ZEUDsqgAO07J1AV7/ALZWBHC2MgBbdQAfUkst+6hjLfRuQwCFjQH8TvVNAaQ2c0a0sIUz2hjAT60BhDYH0EavbA0gfVsA0n2MfyCA5w4GcPUoazsewIyTAVyhTe0B3NgRwBA92RmApSuA9+iv7gCaewIY1xtAPz3aF4C+P4B36LcBznKQuU8F0EXq0wG8QaFzAWScD+Dol6znagCasQB2U25YPH6m6vB4KKLikSmKxw/0siweU+Xx+IbWKuIRp4zHEXpeHY+V2nh4dfG4XR+PMEM8dtBtxnicp6WmeLjM8bzPiccttngsssfjo+h4POWOxwu3xmPVxHgcmhSP54R4zJ0WjzFamhmPfVnxmJ0dj7O58YjO5x6aURCPzYXxsJbE4wP6pzQe15fHY5CemB4P84x4jJsdj3fnxqNoXjzmr2XcdfH4rCIeE6vjEVMbjwM0ty4e2+tZYwNrpKWNrLEpHvtpTnM8rtK2lnhM2BiPz2lJazw+2RTP56B4FLTHo6czHg93xeOt7njk98TjV6rrjcdD/fHQDvDzYDxqT8UjZSgeC0/H83+Hn8/x/Rec6xjnG5mAalkCOuQJeEOZwGedBDygTcBuXQJy9Qm4TMnGBH7fJuBBUwLUZp6jXAvPUY2Vx6L53pGAhe4EvJeTgNLcBPxNLXkJuD4/AafoyYIEWAoT8D6VFSXgX7qhJAFD9FRpAqxlCfiAppcn4D/aND0BN85IwGl6emYC7LMScHZuAl5YnADxigQEVidgw/oEvFqZgPtqE5Bdz9ob2Qc92MSamlkn/dKSgNqNCehuTcBvWxJwzbYEuD9IwMpPEnDkYAJOtnN/RwKUnQl4nXK6EvAzPdibgPz+BNQNJOCRUwnQDyWg6HQC/qBxZ9nn5wn45wvWfyEBs79jXFEQ4+VBDNKTiiD+UwWxSR3kb1kQZyhaF8QsfRCjtM0QxBfGIJaZgnCbgzhA8yxB7LQGMdkWxEXyRQdxpyMIkTOIF+lbVxB1CUFcujWI7PQgOjOD6MsLYm9BEKWFQfxDG4uCGCoO4umSIGaWBTFCW8uDmDA9iE9nMvacIO66PQjxHUFMmx/EHYuDiFwSxAuEpUF8TYHlQRwj2cogEtcEoV4XRP0G5qpgrqog76+DuKGWOeqCsNcH8THNamAu2tYYxK1NQZynZc1BfNbCHBuDeL6V8TcxPvm3BLFrWxDf7AninX1BFO4P4g+yHAziA7rUFkRGVxCV3UF09ATxQC9r6AviTcrvD+I3ahgI4tpB1kSPnQrCNBTEe7TpDOd9NohF54JwfB7EPprzRRCHL7Lnr4K4/7sgvh8OomIkiNBoEO10/9Ugv2uCyAsL4VeqDw/hmogQTFEhlIlCuEkSwmJpCE5ZCPtprjyEMEUIO2iSMoSLtEoVQqw6hCN0tyYEiTaEVyhDF8IPVKkPocMQwoPGEDSmEN6iAnMIv1OjJYRx1hAGyGIP4QOaHh3CFdriCMHtDuG3CSE03Mp1t4XwxESen8xzQggR6SFMyQjhG1qXGYIiJ4TXKSc3hMtUmxdCWn4IjxaEYCwMYS+VFoXwD91YEsIZWlzK3srYVzn7mh7CTpo8I4RLtHpmCP5ZIRyj/80OIWtuCMm3s8+l7HE5+1sRgnZNCPaKEGZVhnCVtleF+P0WwsoazqSW6+o5C8psCKGqMYSkphA66aHmEHQtIbxDRRtD+ItaWkO4flMIQ/T05hCit4TwCc3eyti0Y1sIcTtCWP9ZCPcf4syOcR7HQxhuC+F8ewgrOkLwdoZwiO7qCkHcHcLLlNHD60CVvczfx/ykG2BuKhpkbmo5xdxDITxzmnnPhDDnLGfwOfs/H8Jx+u9bzmA0BPlVzneM86XHIhKxRZSIg9JEvCRPRKUyEYmqRCxUJ0KrScQ79Jc2ES26RNygT8QiQyLmmhIRZk7EcyRYEvE1rbUmIt6WiBN0nz0RyuhE5DkS8Ss1OBNxrSsRN6cw/nWJ6ByfiKapibBnJGJ2ZiLGaE1OIvy5iThO9+Ql4o38ROQWcD/VF3J/USL6yVqSiA9pZmkiRujZskTcVp6IVdMTkT07EaLlidizhrnWs5+qRKRXJ+KhukSUNCTiH9rUmIibmhJxjpY2J/L/OxFRrYno2sI9OxKx9RDjnEjEZXq8PRGWjkRM7Gb8nkTE9SbiGN3Tlwh5fyJep9wB1kjjTiVigJ4cSoTtNPs6k4jAF4lQXUjEq2OJ6ItIwnXqJJyipzVJ2KdNQrg+Cc/TFEMSvqGgKQntpLUk4W9rEs7ZkzDfmQTxhCSYJydh9dQkKDOSMD47CftzkzAvLwkR+Ul4gaYWJOE7qihMQmJREjrpoeIk6EuSsIdKS5PwL20uS8It5Un4go7MSMKCmUnImZ2EJ+clYf1dSWh7OgkfrkvC9g1J+KoiCeqaJBTVJuEvOlufhCUNSYhpTMJBurOJtTUn4RXKbEnCT5TWmoQ+enxTEmZtYYxtSUjYnoQHdiRB8koSho8n4cu2JNzbkYSW7iTc0JOEM7S4NwnuviR8RvP7GXeAcemnwST+9jPuEOPS46eTYD2ThI9IHpGM3Mhk3C5NRpQsGanKZPTSY6pkWNTJ+JCuapKxQ5uMr3XJWKdPRrshmd9hySg1J+Nf2mxJxkpbMo7ak3FPdDJ2O5KR70zG77Q4JhnzvcmonZoMW0YypmQn4+G8ZLyXn4zhgmQ8W5iMiUXJuERripMRX5KMNnqgNBmasmS8Q8XlzDE9GbfMYPzZyfhzXTI8lck4TK9Vs/6aZDTWJvMel7kakyFuSsYrlNWcjLqWZAxsTMZTrcmI2JKMF+mHrcn443Aylh7jvvZknO5IhqsrGZ/Rnd3c35OMXZTdm4xf6FR/Mp4ZSIZjMBmf0h2nkiEaSsbLlHk6GT9T7Zlk/s4kI/J8MtaPJiN0lT2GpSBBmQK9OgVXNCnYpk3BRF0KLtFaPc8ZUnCSHjSmQGdKwR4qM6fgNmsKLtIaWwri7VxDexwpKHWm4IEpKfhvGo9ncW0u49K2PMbNZ1yKL+R60hXzXAnPlTJXeQrap6dg4QzWMjMF5bNS8OzsFKybmwLr0hS8tC4FGetTcE1FCgboqcoURFelYD+dqk/BMw0pcDam4ADNb0rh32sKdlF2Swrvq1LQuDEF41tTcJoWb0qBe3MKDtJdW1Lw2tYUND+bghu2p8CzMwX3v5WCzn0pfPZLwZPtKbi9MwVRXSl4mcb1Mh8908d8/Sn4jO4cSIFkMAWvUs6pFDQNpeD60yk4Q0vOpODw2RQsOJeC3Z+n4M8vUrDxfApiL6Zg3pUU1I2m4BZlKlaqUnFCnQqNNhWlulRs06dioiEVl2idMZXfGanooJ22VHxnT0VldCp6Hak4kpiKXVNS8evUVLyZnYrCnFRsyk3FhbxUrM5PRaAgFW30YGEqdEWpKC9OxQhtL0nF5NJUfEMbylLx0YxUzJmZihdnpeLauakYpKuPMNaqVExYzVhrUrF3fSq+rWTuqlTYalPxCc2rS0VkfSpepssNqWhoTMV1Tak4TYubUxHTkopDtGBjKuStqdhNhZsYdzNr25aKO/anQvwp6z+QirMHU/HvMfZ8IhWPtKdidmcq0rtT8RPV9qRy5qmcdypkg6l4nfJPpeJPah1KxaozqfCfZY2fs78vOJNvWHdYGmqkaXAq0nBem4aAPg1t9KAhDXpjGt6jGaY0jNJOcxqmWNLwPVVb05BqS8NT9jQ4otPwuysNLe40SHLSkJebBn8h49CDRYxTzDg0o4RxaGcpY5QxRnkaBqan4ekZzD8zDZ9R/pw03DIvDUcXpUG0Ng0569Jw44Y0nKhMwwNV3F/DGurSkNbAveRs4j66qzkNspY0bGpNw5eb0tCxJQ2mbWmY/WwavjjJvjrScJIWdqbh/a40pPemoa4vDeP60zBEiwfSEDOYhreH0lByOg3/0aSzafiGnvgiDZ+EX4OVkmvwoOwaGOTX4H2aqbgG6aprUKe+BuM012DJ/ymu77iojq6B4xo1xY6AFLGlmF6k97L8KMvCsuyyfelFQVFABGxIjb3Rm2I31fTEJ81u7Ip0sGvKk8QUY570+J73j+/n3r13zpkzs7v3zkx057idO7mT3HnX3h2Dgzt/iQ5Hd8Inu/O1WO/kTrezO6Uu7hx2dZdnrDv/m+rOqhlyjHbnuVh3XNTuPKhx55cEd5q07gTq3Hla7845UWBwZ7LRnY9FismdEWZ39olYizs/iSs2d2YlS42pUqOwpbmztNSdS2vcObjOnTc3uJOwUfoSrZvcCdnszuot0m+tO53Cpd5d9qrupDe481CjO68LTZM790RQizvPtrnL+sAd563upG1zJ3WfO2dPSh1npbZL7jh2uZPcLZ973OWdJXX1uvOzaOhzx7/fnWuiakBiBmUcl2UcovqmnH8pY/5DahrpQedDHhQ/7MHBRzzQjvWga6IHJXYeuE3y4LDItvdgtIMHb4lERw9+F1sne6Bw8uAr8ZKLB0tcPRg71YN3xJ/TPHB/1IM+8c+THnzxvAdBkR48HOvBmyI03oMXEjwo1Up+neRP9OBtvQd6g8SKbUYPvjF5sMHswTKrB8dtHkxI9uA9MZjhwaksD1qKPFhV7IFuufRR40HSRg/2bvJAtdkD/1oPronqOg+erveQ9bIHzo0efCbSmzx4sNmD10VrqwchbR6saZd6tsq4Rek2D6Z2yPETD+Z85sFjxz2wnfTgp9OS75wHiy548PlFDzI6ZSyXZL66PPhNtHd7ENbjIeswD5b2ezB9wINj4r0hD0yXPfhX3LnqQcUND+L+8iBvjCe2cZ48MN6Txome8l7z5KK9J66OnhwSWZM9Ge3kyVsi0dmTP0SHiye4etLv5klBlCdr1Z70xHuyVONJrtaTCTpPPhCWRE/ui916T2IMnvwo6o2e+Js8uSYuWDzJTJK8KZ4MVHoycrUnIes8WbJR8myWPFs8eV9Yaj3ZUyc56iWHaGiQHI2eXBc1TVJvs6estaTmVqm3zZMx7Z4YtnqyfZsnkR2ePH3Ok/Oi6LwnLhc8OSgyL8q4OmVcQn/Jkz/F9i5PIro9+U5s7vHEu9eTIVHR58msfk/OioIBT5wGPflUaK94svG6J543PFl505NRX8sY7npyfKQXtoe82PewF3GPeHFXrBnrxZLxXhyf4MVEOy8+FNZJXgy3l/sOXjQ5ehE02YsuZ2nn4sUHbl4MmybXZ8j1mV6sflSOz3kx/SUvQuK8ZM69eCnei+UaL2YmeJGn9cJe58UBkZzoxUi9F6+KeIMXv4o2oxdfmbxYb/bC3eJFn1hh9eIxmxenhEOyF7+lefHcaul7vdS2QWrfJLWJ5s1eBG/x4rZYW+tFT5302SB9NkqfTV78R4xs8ULT6kV7mxeKdi++FiuOeBFx2ovvxJYzXpw/78Whi15kd3ox9pIX7wpTlxf/it3dXsT0eMk+wovGXi9u9smY+714YcCLbrF00IsZQ17Mv+zFpCtevPWtF34PeXNNlIz2lveYNzljvflgnDfDJ3gTN9Gbe6LVzpvQSd58Jdbbe+Pu4E2ZozePT/bmtMh38mayszcZLt7scPPmzlRv6qZ54/ySN0eivZmr9GZ8jDdWleSN9WafCI2XfMI9wZuVWm+e0HlzRhQkeuOk9+YzkWnwZrTRm7eFweTNLrM3Sos3P4pfC725u9KblnJv/lnrTdBGb9Zs8ualzd70iuVbvHm01ptTwrHeW57J3jzc6M1bQt/kzV9iR7M30S3eBLR5s6rdW54b3mzf482oz7w5fsKb5FPe/H7GG98L3lwVNRe9ebbTm04xrcubed3eHOiRdr0S0+fN60Lb703EoMRc9ubWCB9Gj/Fh9zgffh7vwzo7HwYm+bDS3odZDj6cFYscfXCZ7MMh8Z6zDxYXH4a5+qCe4sM9MTTdhx99fOgN8OHzEB9i8aFC6cNTMT4sVvkwQe3Dh+I1jY/sI3yI0PnwnahN9OFlgw/PGX3oEl+YfUi3+fBWkg+GZB9iUn04XO3D+Jd9YJ0P1zZI+40+LKj1wbHOh09FRr0PjzT48LYwNvqwp8kHVbMPd4Vnu4ztkA9VJ30oPe2D/TkfHr7gg/6iD3+Lny/50Nzlw1fdPqzv8cGj14dBUdEntff7cEEUD/gwddCHo8Lusg8HRMoVGe8NH24N96VvhC8jx/jyx1hfto/z5YfxvjRM8CVwoi+3xFo7X/on+cp8+sp8+nJOFDn6MmWyL0dEjpMvE519+Ugku/gyytWXN4Ruii9/ih1uvkRP9eVHETTdF4OfL6OjfLkf7Yuv2pdrolvjy7IEXx7T+sqazJcCnS/Oib4cFNl6X8YZfLEafXnA5EuC2ZcOiy+RVl8Ckny5KdYmS32pUluaL45F0vdqX75a78uGDb50bvZleq0vC+rkXr0vn4rMBl/GNPryrjA3+bK11Zfv23wp2+7LqXd9sX0k8/EfXz47Lm1P+KI57ctvIvKsL3dE/TmZm/PS7wVf3C/6cuGSL8VdvrKX8OW4+KTXV/ZuvjzS7yvrNRnrgC/fXfGl7qov/tekZtF/w5d94/xQj/dj6wQ/mOjH9yJgkh83Rb+DH+WOfjw52Y8LYpqzH/Nd/HBw9eMTkTHFj9Fufgyf5sdv0/1YHe1Hn9KPcyo/Fsf64RbnxzExOsGPd8QwnR+viA69H5EGPxqMfgSZ/LgtPCx+DImZyX44p0ofi/x4tcSP7Uv82LtW6lvvR+AmabfFj846P5bUS9sGP06K/EY/Djb5MaHFj+RWP95s80Pf7seerX7EbvNjxit+PH1Wjuelvci/4IfTRYkREy758ZFI7vLjwW4/9gtDj8T2+skezI9fxdZ+mZsBmRtRP+jHrSE/Dt/yY81If5zG+PPWBH/Uk/z5n9hm788PDv40OvrLO8qfDU7+eDn7c0XUuPjzvKs/PeKsmz9u0/yZP90fl2h/7GL8SVP586ranz/i/dmh8UeZ4E+L1p8wnT//FX56f26I2UZ/Os3+zLRKXIo//xGPpPnzjkjI9OezNf5krfVn1AZ//t0odW2WurZIXbVSV50/wfX+fC02Nfjj0+jPqiZ/+pr9WdniT06HP+vf8Gf52/4s+0LqO+OPw1l/Pjjvz4MX/dkvDJ2SV+y75E9Ht7+8h/xp7vUntE/qFGsG/Xnmij/a4QGsHBtA6fgAXOwCOCIm2QfwichwCGCMYwDvi5FOAbwp9M4B7HUJQO0aQMeUAJqnBrBlegA3ZwTQ/XgAByIC0MUEEKkO4AfRGB/A5oQA1ugCcE8MoFIfwLOGALrEcmMAi80BTLMEcEJUrgnAeXMAh0TOlgA+rg0gvU76rw/A1hCAoSmAf8W+5gBa2wPw2RFAxe4A5n0RQNapAMadDuChswG8LcznAhh+PoDXhO5CAH+J3RcDiOsM4Fex7VIAUV0B/CiauwNkjRnAf0VtbwABfQHcEuv7A7gyEMCLQwH0iaVXAzh7LYCi61LvDZmbrwMYOzKQBx8MpHl8IHUTAwmwC+S28LYPlL18IC85BjIgKicH8oxTIE+4BDJ9SiAnhevUQOZNC8RheiAxzwSiiQrkd7EjOpAfVIE0xQYSGheIf3wgXgmSTyv5dIH0i4pEyacPZLkhkPPGQE6ZJZ81EMekQOYkB8rvLZD01ECGZQWiXRXIz+sC2bw5EL8tgayrDcSzLpAXGySX6G4KpLQ1kNNtgSxqD2TSjkDGnwhk/+lAXj0r8ecC+UvsPh9I3IVA/ieUnYHcFXe6AmnsDiSkR8bdF8iG/kCuDQTK7yuQ6suBPH4jkKmjg8iwC2LspCBS7IN42CGIkZODeFMYnIK4L151DpL3bBC/ie1uQSinBvGLOO4RRFhMEPWqIG6pg1gfH4SXJohrYnVCELO1QVTrgng+MYhyfRBPG4LktxUkv60gZpmCuCAetQRxRhRZg5hmC+JochAHU4PIyggiYEkQn26S881Bsj4PIq02iDF1QbwvkuuDeKghiHeEpVFqbpKahbE5iGEtQbwmdK1B/C32tgUR3x7Ezq1B8jwL4lfR0RFE9PYg2nYE0bxLxrFb4k5LnNCdkZizQew6HyRzKuPtDCKyK4ifRHhPkKwZgwjpC5L/ahB1/UEEDgSxaTAIvyGZg8sy/itBXL4WROXNIFbeDmLHqGAYHUzzmGC+GxtM7YRgAiYGs8kuWN4TwbJWDOaaQzBrHIPxmBzMZfGyU7A864LpFc+4BdMtVkwNZqM6GN94iRPrNRKXIHFaidMFc0W8nBjMoD6YakMwFaZgnjUHs9ISzNPWYJbbglGslxpEw4ZgtmyROmqD+VJsrJO89ZJXrG8IxrsxWPY8waxtCsazOZirYnVLMO6twdS0BfNiezADom9bMO8cCebNE8HsOxtM/IVg/hBxncH8JnZcCkbVFcyvQtkTzC9ia28wUX3BtPUHEzEQTPhQME2Xpe+vgzn2SAh5Y0NwGhfCwQkhONiF8Ln41D6EbIcQJjqG8LHImhzCf5xCyHAOYZxLCB+JNNcQPpwSQqpbCMnTQhj1WAjhhNAYFcJX6hACNCFsSgjBTxvCbbFRF8LNxBA26EPwMYRwQ3ibQrguPC0hXLGFsDpJ6tkQwvxNIRzeHMK8LSHk1oXIOiSEnAapr1HqEzlNIXzWHMLcFqm1NYQ5bSF80i51doTwxhFxLIThJ0J4Xei/COGV8+JiCNrOEP4R2q4Q/hZ7u0NI6Anhr//XF8KfA2IohN2XQ4i/EoL6Wgi//BbCz8NDaX04lB/HhPKDXSgtk0IJt5ejgxwdQ2meLEenUO6IZmc5d5GjayiKKXJ0k+NUuSeapokZoTTEhvJtXCihCXKulaNOPouGRDnXy9EgR6McLXK0hvLd/0uS8xTJtVByFks9L4cSsS6UyE2htG8WtaHcrZNjfShRDXL+/5pC+aUlFOVW0RFKx/ZQVPtC+es/obxyKJThZ0N5QxgvhDLiUijmrlBGdofKukKOvaGM6g/lwcFQHrosrobyrhh9O5TxP4Ry7MEwvhgbRuG4ME6OD2PRhDBOTQyjyC6M05PCKHYMY+bkMM6KEqcwzjmHUeoSxnnXMC64hbF8ehie3mEEKML4PiaMlvgw0ITRlhBGpDaMdl0YUYlhKA1h3BMdxjC2m8P4zRKGJjWMgxXS93rpc0MY0zdJf5ulry3SV630URcma64wHm8I46JY1hjGrKYwOsXy5jC6WsIoaw2jpy0M39fD8H8zjNdPh/HA2TDeFOZzYbx1PoyHL4XxnkjpCmN0dxgfiLSeMA70hjG+P4yJg2F8KuYMhTHpchiOVyXfv5JvmIK6EQqCRypoH6MgeqyCX0THOAUx4xX8KnZMUBA7UcHvYpedgvhJCv4Ue+0VJDgoeM1JgcFZwXAXBSZXBSOnKLC6KXh3qoL3pyv4aKaCghcUlPsraIhREKZS0ByrgDgFbWoFkfEKtmoUsi5TcE/8plOg1ktuo4J/xCsmBffNCoxWBQ/YFJiTFNxZraBljdS8TkHUeql1o4L/iZ2bFMRtVqCpVfC3eKVOga5e4sXrDRLfpGC/eKdFQVKrgofbFKS2KxizVeoU0UcVqI7LOE/IOL+QMZ2V8ZyX+5fkvsjoUjC+W8HHIrtHwaReBZ+LnD4Fjv0KDou8AQUugwqOifwhBScvK5h+VUHJNQWPXVcw+xsFd+8pOD4mnIKx4cycEM458bhdOBfF8knhPGUfTrcodwjnOcdw+kX15HBedApnSKxyDsfDJZxrYp1rOLemhBMwNZzaaeEETw9n56xwEp6WWEU4l+VptzoiHM/IcK4L3+hwNivDCY0NB3U47fHh3NOEsz0hnN26cDSJ4fwtXtGHk2gIZ5gxnDfESHM4bwubJZz3reEcSApnYko4n4p9ZeG8VRnOw9XhZK4KZ+6acA6vDef4+nAe3RzOrNpwyurCeaY+nF5R1SBjaZSxCI9mGYfwaQ3ntgjdFs6/e8PpOBku68FwLBfCefdiOBO6w/lEzO0Jx6E3nEPCpV/6EAUD4bIXDqd4KJyuq+F43Q7H/6twor+XXD+FU/SvjHM83JsAOybKT88O9k4CrT38K153AKMjssYBmxM84gwfiDQX+NgVsqfAsWlQPBOemwVLgcgE6NDC7zpI0Ese8ZoBDEYYYZJ4i8TaYFo6vLcEUiUoazmsWg3X10DtegjZADFb4O86eLUeHmiEt8TDzfC++LgVDrVDYQcc+AgeOwgvHoU7p6D1tNRwBrafhT/OyVguwH2R3AVjuqW9yOwBu17kNwq5fcgcwYor8PRV8LoJP3wFefdk3KMj+Hx8BPMmRDBtUoQ8FyMosY/gcYcIqp0imO0cwVqXCHxcI9gyJYKUsAg81BH4ayL4WtxLjEBtiOAVYwR6UwQPmCPkdxLBB9YI0m0SPyeC+2sjeGNdBOb1ETy4IYLUjRFMqYtgcX0EFxoiWN4YwdNNEfSKquYIrrRIn60RbN8ewfDdEZw/HsF35yL4ozOCvZci0HVF8HCv9CHS+yKY0B8h/7kICoYiKL8WwcZbEXzyo/Q3IpKB8ZGsmhDJjYmRBE6K5L+i0T6SbY6RqCZH8rvY4xSJzjmSYS6RvCmmz4zkf4pI3ouKZLIqkqNiVnwk5ZpIXkiIZEis1kbirYvkO30kkcZIfhHbTZG8YonEYI1khC2S5KRI5q+LZObGSNxrI/Gvj+Qb0dAQyU+N0ndzJHtbItnfFsninZE8fiCSHYcjGXVcajgTyVmx9GwkL12I5IpYdzES385IvhJhXZGyH4rkt55ItH1Se38k1oFIPhyMJHMokqThUSwcFcX/JkahnRTFffGwYxQfCjunKPKco3B1ieKkKHaN4rEpUax0i2LLjCiCZ8rnsCjKFFE8Fx7FKuRaVBTfiwRVFP+KN2Kj+EAdxUGN5NFKrD6K5w1RrDZGcdsURa05ijZrFLuTpP/kKOYsjsKxOAp1ZRSm6ijeq4ni0XXSfmMUXpuiuCVCtkhMbRTKuih+E7vrJbYhimGNUewXtqYoRjdHcUBkt0Rh3xrFYbGwLYqp7VGcET3bopi9PYqrYv2OKCJPRmE5G8WhC1EsuBjF6c4oSi9F0d0VRWV3FC/1SFuxvjcK/74ovhGN/VEwEMVdoR6K4v2rUUy8HsXn4sTIaH4YG80Iu2jZd0dzwjGaR52iuSjKnKN5ziWaQbHaNRrvKdHcFooXoonURLMzIZr72mje1EVjTYzmgD6abEM0DsZojoh8UzTnzNEss0TL+jyaPrE5OZo7KdE8kBnN7BWSd0M0r9ZFY6yPZlRDNO+LiU3RHBR5zdFMaYnmtChtjWZWW7SsH6KpapfYrdFcFxu3RdOyPVr+V9FMOBHNZ8L1ZDQbzkXz7flomi9EE3Uxml/F7s5otJeieasrmrE90XwscnqjceqL5rgo6o+mcyCalYPRXB6K5usr0fxyLZr4G9HU/h3N1AeVhIxVynwpaR+nRDVeyR/ilQlKjBOVjLJT8r5In6TEzl7JQbHAQYmbo5IzYslkJU85KekVNc5Kee8puSl+mCL53CTfVMkxQ9rMUhIboOTVQCXLwpU8jZLXVErMsUoeilPyochSK7GPV3JE5GuUTE9Qcl4s1yp5VqdkUKxOVOKjV/KVqDcoCTcq+VlsNymJNyv5R7xhUWK1KjlgUzInScmxZCXrMpTcy1ZielnyrZd8GyTXRsm1SXKJhs2Sa4uSu2JHrRJNnZJ/xZv1SmwNSsY0KpnbpMSpWckJUdSi5FKrkoo2peyrlFwVG7Yq+XabUvaoSn4Te3YoeXeXzM1xmZcvlGw9reSvMzLmc0o+Oi/jvaDk6EUlhZ1KZl5SclGUdSl5vlvq7VHS3Kfk134luweUvDOkJPWyzPFNGdN3Ss79JXXfV1LySAw3x8YQOj6GbRNieN0uhoftY/hIZDvE4OgYwzHR6RRDuXMMV11i2OAaQ+CUGL4TrW4x8v3E8L7YpInhTkIMryXGYNZLDoPEmmJkvy/xosIawzVbDEHJMXwvZlRI7NoY1m2JoaUuhuj6GH4T+xpiMDRKzqYYMppjmNQSQ0FrDAEdMRTui+HxIzFUHo1h7tkYbnXGEN8TQ1JfDGP7Y/hUzBuIwXUwhiVDMfRdjuHLqzHyUo5h540Ymr6PQf9jDO4jVJwaq6J0nIpd9iq0DioecFSROlnFRCcVC51VrHBV8dwUFevcVBhnSvvZKjaEqfgTFYp4FTs0KhISVAzTqkjRqfg8UcUCvYqpBhXLjSqGTBJrVuFvUfGtaLGqUNpUvJIk+ZJVfJiiwjFNxXERNkfFzRXS32oVMetVnNiiYladih7h2aDitqhvVBHepOIXsatZ6m1Vkdamwq5dRf5WFdO3qbggVnaoeGG7ijs7Vfy9W4XLWRX951V8fVFFU6eK/11SsbdLhb5bxQc9KrJ6VRzrU8l/XUXVoIrayzL+Wyr++VZF5shYPB6J5e6YWLTjYnnJIZbrYrNjLB1OsSS7xvL5lFhWTIvly7hYfo2PZY8mFn1CLB9oY8nSxeKYGEu3IZZqYyyeplh5d8RSb45ltzWWRFssI5NieV9kJsfikBLLMVGUGktXmvSdEcstcXSdnG+K5ZctsYyoj+U9kdEg1xtjWdQUy2PN0l5UtUjutlhoj+WecNgh+UTRzlgWvxnLySOxfHwmVt6zscR2xcr+O5axvbF8Kub3xTK1X8YyEMvzg7FcERuGYgm+HMu2K7Fc+iGWMWPiODsujjt2cWybFCfryzgmTI7joMh3iuOicxyzXeNkHRXHXbc4dk6NQzstjkuKOG4Rx+6oOFo0cbIfiuOTxDjm6+NwM8TxvCmOK2KjOY4OaxxvJ8XhXRnH+vVx3N8UR0GdxDfGQXMce1riMLTG8VFbHHPa4zi5NY6Bjjh2HY5DdySOkUfjeF9kHYvD8XgcJ8STX8TRL1afjMPvVJw8R+KwnYvjs/NxKLrjSOyVuL44vhiIo2RQ2lyJI+lGHPe+ieO5EWo2jFTzwyg1mofU9IxV88dENZZJasbYqymbrOa6k5q7Lmq+mKamZLoa/0fVHA9Q0xek5tsQNaowNX+LNxVqksPVjEfNQZEfoWZmpJpOURmlxiNazW1Rr1QTEaPmf2KfSo0pVs3DcWr+I3LVaqbEq3k+Qc1V8ZNOjVavZoRBTaZRjaNJzQlRYlYTm6zmH7E/Rc2hNDVdGWp8K9X8V7RUqYmpVvOXeKNGTdLLUtcqqUssXK1mxhqpS3isU9OwXurYqMatVs2L9WrCGmW8YleTmg9b1MxpVePcpmZJu5qO7WqG71SzeI+aF46quSbCjqu5fFZN8Hk1CRelxi6pUTzVo2Ztr5rv+9Rs7VejHlDz9qBa9vFqjopV19S03pD5uylzd0vm5q7U8EA8ux+K58Aj8SwfG0/YhHgS7eL5cFI8pxziWeYYz3OT49noFM8Ol3i0rvGMmBLPByLbLR6nqfF0PBvPsbB4vouI5+3oeBYnxjNLH89qg1wzxtNuiudfczyTbPEcFYuT4slYHY9mUzwPbI6XvV48Q2J9Qzzbm6SPZsndKrnb4nl2azwhHfE4744n8mg8v4vxF+KpuRTPPz3xpPTFY9cfzxFRNBDPE4Px9An/y9K3aL8Sj/pqPL3jNfhN1PCdeMdeg4OjhkEnDUEuGra7anCepiHsUQ2/iIef0PCMQsNl8VGURjaBGi5pNVTpNHglaogxaPhLTDRrOCL6rBrW2DTEp2g4ma5heY0G81oNnRs0NG/WsL9WQ0qdhv5GDWubNAQ2a7gjOlo0jGjTkN0u/W/V8HyHhoT3NIz+TEPxFxrmntdw9oKGsosaXurUcENEdGkY16vh0X4NLw9o8B3U0DakYc+4BFocEkhzSsDeOYHjosQlgfVTEgh2S+AnUeiXwIvhCRQoExhnSuCgKDAnsMqawPspcn9JAi9VJaDdmEDO5gTObUlgdl0Ct0VjfQLRDQm80ZiAXXMCA62Ssz2Bxw8n4H80gREnEvhQzP0iQdaHCTzVmcCgWH8pAX1PAlUDCXgNJpBxNQHHawn4DtfyrWh/QMvwkVreExPHaVk/UctPdloedtDysah20vKNs5br07Wse1LLa35angzSsitUiz5M2imkncgL1zIdLZdEdYSW/0ZK7igt6mjJr9SSHaNlRayWqHgtQ4laQg1a7oo9Ri1Gk5bRZi2fiphsLc7l0rZCy81KLQ1VWvk/a0l5WcukVVpKVmu5t07L3vVaxmzUoqvXMq9Ry9QmLV4tUquIa9NyX7zbriVrqxanbVpOixUdWl7cLnlF/Q6pZaeWP8UbuyTvXi1P75Pcr2o5cVTLkmNatpyQmjq1svfQsqpbS0evlo/6teQOSH+DWi4Ir8vSp2i9Iv1e1TLsmvR5XcZwQ8sZseKmllu3tDTe/v+51nFqnI7l43W8OEHHm5N0HHfQcWWyjnBnHTZXHUVuOgan6jDN1PHY4zoCZ+l4QaGTHZ2O1Egd9lE6TohnlTqS4nQcVet4SqNjnF7HITHLqGOdSUewWcfPYrdFh9GqY7RNR2+yjjUpkjNVR16mjlG5OjLLdThV6DgtXqrScUs0VutQ1uh462Xpb5OO57boeL1eh12j9Nus47dWHa+16Xhlp44n90rOozr8L+m4I7Z36WTfoWNGn44u8XK/Dr8BuSe2D8q1qzq+v65j28hEtKMS8R2dyLzxiXRMks/2iRxwSGS+YyLTJydySXzvLNddE3lwSiLbZyRi0SYyTpdIUWIiQ/pENhoSCTMmYjUnstiayKakRF5NSeS53EQ+WCP5NifiVy+xDYnoGhP5uCmRmS2JrG5NJKAtkR/FzvZE9uyS/i4kEtSfyE/COJjImKFEPheFlxMZuJJI6LVE7omnbydyaLQeOzs9x0TpJD37J+txdNZzSrzkqqd5ih7NY3pyI/Wsi9dzV6OX2vU8rdez2aAHox57i55lVj03bXqyUvWsXatnyxY9b9TpSa2XPE16mpr13G/R816rHt3Heh77TE+vWPu5nuCDklfsPSS5D+sZf0TPEVF8VM8zx/RcFbXH9USe0POn2P+FnvSTek6f0lN2Ws/sM3o+OK/nkR49n4kN/XrCBvS8OqjnxlU9Ddf0zPxWT4+Y9o+el//V88N9PTuHGTAMNzD6AQOfi8IRBmaNNDAoFA8a+J947SEDL44x0DTWwP1xBjrsDSQ6GPjU0UCoi4GJbgaOi4bpBpQzDKwNNhASYuAXsS/UgDXMwASFgaOiJNzAcxi4LuojDPwdaeDtKAMuSgPnhDbOQJ9G4nSSy2yQfZ+ByiQD3snSb4qBD8sNXKo0sKrKQEC1gR/FrhqD7P8MHFploGi1gf3rDXhsNjCzQWpokv5bpMZWA6VtBrIOSl+HJN8RyXdUxnFMxnHcwBNfGBgQv50y8PppA60XDDzQaWBvr4F3rxi4cM3A9zcM7B5u5JlRRr4fa+SRCUaG7IxsnmTkTQcjZyYb8XQ2yjPWKL9xIx+L9dOMhE03su85I9cDjdQHGVEGG3k3xEh2qJEpYUYuimqFEb9wI3fETowYIowcijRSFGXk6WgjV8RfMUbeVhnJjDVSqDPyh8HIfqMRJ7ORcouRT5ONFKQY+XqlkbZyI5oKI6MqjfxHLKgy8li1kT6xvsbIry8bObnGyFfrpN0GI49ulnsirFbuiZR6I/YNRmY3SRvR1iztWiRXq8TtkM+7jeQfNDJ4yMjGw0Z+PyJzcNRI+jGZh+NGdKeMZFw0cq7TSOUlI991GRnda2RRn5HaASNRg0ayLhvJG2aib7iJsodMfP2wicFxJt6caCLdzsR3Dia2O5oY7WSiyNnEO24msqeauDjNhP8MEzXRJp5Xm2iKN9GjM7E20USI3sQ98arBRIrRxCmTiW8sJj5NMnEn28T5ChNVlSbZz5mYt97EjA3SptaER72Jh5tMfCYKm0082WJiS6uJv9uk33bpd6v01yG5jpjYe0Hq7Dfx56CJC1dM+F0zcXikmbGOZg6L4slmnnMyc0M0OpuJdTEz3NVMr5uZikfN7HjcjPEJaT/LzJREM53iZ4OZL8xmPks281Sqmbo0M9HpZs4vM7N6g5mVtWY868yMbpScLZKz1cyjW81U7zLjv9vMnY/NmD41c/QzM0s+N/PCQTO3RcshM/GHzeQfNcuzw0zKOTMO5814XTRjuGTmSJeZkm4zz/eYae41s3nIzDtXzJy6baZ0mIVbwy20PGBh5EgLWx6ysGashV/HWTg70YLPJAtLJ1tIcLHwqauFq24WcmdYeMffQnCwhXvitRALKaEWHMMsnBEVCokLtzA+0sIxsSjWQr3awjCNhZlaC3fNFpKtki/bwlNVcq/awoQmC8uaLXzdYmFrqwVdm4VH2i0cFNe3WYjdbuGBHRYe32XhsaMWuk5aOHnJgqHXwtg+C0v6Lbw4YOFL0TYo9Q5ZeOiyRZ6JFlTXJe6WhcgvLUSMtjJ1nFV+e1b2OVpxcLJyWpQ7W/F2sfK9ME+xsmyqlaogK37BVn4Ue0Ks2EKtTAqzclJ4hVv5TuzAijHCKmO1slVpRRdj5ZDKSnGslU81Vq5qrSwwWHncaGVQ/GO20muzkp1qpWWFlfgyabfSylMVVhoqraiqrDxQbWXeWisz11nZuN7KtM1W9tdZCW6y8nqzlbQWK06tVs6L6jYr/u1WkrfJWDpkLKJiu5XdO63Y7bbS9o7k/cTKB0esDByzsum4lb9PSA2nrPxxxsraC1Z+u2ils8tKUI/k7JecA1YCBq38LByvWDkjKq9a8b0mcyGO/GxFfV/qHGVjwRgbkfY2/hEzJtvoExucbOBs4y/xjouNua42pk2x0SPWu9lQTLXxh7g728aPATbKQ2ysxIZnjI0JcTZOiG/jbRgTbBzT2lims9Ght2Ew2JhttqG32jhis3G9wsYna2wUrrXRuN5G3AYbIzba+FgUbLLx1GY51tuIbZLrzTaebLXR0GZj1hEbC0+IMzYeuCDHi3Kt04aqy0Z+j5z32qjvk8/9cn9AYi7L8aqNlvs2iscm8cjEJF6YlCTPgSRKJyexbWoSS2ck8c3MJFwTkugyJPG7KYmNaUns2JjErrokfmxKYm9zEg6tSfJ9JfHKVml/NgnD+STZnyVh153ESZHUn0TVYBI/DyWh/Vdixibzml0yWU7JdDsnk+OWzL/Tk8lUJHM5LpkRmmQ+Fk9rk7khig3JvGBM5ksx1pLMUbHMmsz5tRKzMZk/tySzuSGZYU3JLGxOprE1mVHtydzeloxuezKrziWz/0IydX3JxPQno7mSzIlbyQR+m8zBySl87ZxCmVsKe6alkDQ9BccZKZwTh91TcA5MITQ4hd/EWyEpzAlNoS8shSxjCm6mFP62pBCbkkJRWgpnclMYUZLCrSUpfFeWQvjqFJ7dnELbFvncIPebJWZrCvN3pFC/K4WRe1I4+GkKxkMpzDyTwuiuFJZ1p2Dfn0L3lRSW/yM13U+hyiGVDS6pzJqaylURPz0VY3QqfqpUXNWpPGhI5XPRYU7FZEllojWVk6LClsrPSalMSU2F9FT+FiU5qSxZlkrS5lTOb0nl7fpUZjamMiAWtabyXFsqW9tTGb8tlZUdqfy1J5WI3lT+FR/2pbKwP5UnB1J55HIq31+VPNclx+1Uun+R3I+k8c3oNPQuaayckoavWxqvTk3DdXoan4alMUydRqI2TdbOcj8xjZ/0aXSZ0lhvTiPCksaH1jSOpaaxPC2Nz+vT+G9jGpbmNGpa05i7NY1RO9K4fCmNh3rSWNKbxqqhNO6PSEc5MZ3n7dOZNDmdIOd0/idmTkmnzi2d2KnplExPZ3hoOraEdCZr01mtSycsMZ08QzrNpnSOWdJZYU3H25bOj+KVpHQi09Jxr0snuSGdha3pPNWWzk3R1p5O4tZ0vtiWjt/2dN7YkU7WznSuHE/nTE86Nb3psjdL57FBuSa8rkm+6+l030zn50cy6B2bgaNDBk+6ZNDqmkH51AzqHs3AfVYG+xMymKPN4AdTBvvMGaRZMnC1ZjA8OYOPxSfLMihaniH/+wxeas3gW+G0NYN/OzL4aHsGNXsz2OSYybcumSRPyWTd1Ey+npnJ6icyGRuYiVtCJu6GTPYaM4m2ZvKpTdqlZrI+PZNhmZnM2pjJyS2ZBNZl8kRjJtdERWsmV7dlUr4zk+PvZPLLJ5mUHcnkjWOZzDifiW9XJvH9mRwdkOuDcv1ypryf5Nr1TOZ8mUnuuCyujs9CNzGLJyZn8a5bFm3Ts5gwM4vT4iV1FimaLLoTslDqsvg8MYtDtiyWJmXxWkoWb8yR641ZeLRkcUcs356F944sUk9k8ePZLPy6s9jfk8Xc3iya+7OoGsqi2C6b2ZOyedA5m8NiuUs2b0zJJjIumzRtNrWJ2TxkyOaIuGrNZnxyNgvTs3kmI5vv52WTWJrN25uyZR+fza7WbJLbsnFpz0a5LZuDHdl47cjm9Z3ZXN6djeFwNi1d2RQMZPP1YDYjr0sbETVqDpUT5hA0cQ6TJ8/hM5c5ZE2dw9C0Ofw3dg43jHNoN83BaJ4Dtjl8nzKHaelz2LpmDh+2zJH/4Rwe2jGHFTvnMGvvHB44PYefzs5B0T2Hf8TUwTmMuTKHr27O4fA3cu2fOWxwnYtyylwOuc3lmGYuv2nn8qV+LjsMc7EZ56KyzOWIdS5+SXN5O3kuS1bMxW7TXH6sn8vqtrnod8/lfOdcoq7OZcS1udy4PZetX87l6LAc3OxzqHfIQeOYQ7VTDqHOORxwyaHINYd9bjkyrhx0M3JY9WgOb7pLmwS5r8vhFUMOmcYcLptyaDbnyLMph2HJOTyekcPg8hzubcrh7c053K7NYUddDkn1Obg05LClMYe4phweac4huDWHP0Vhew4vbM1h7zbpb3sO9/fkMPe1HKp6cwjpy+Ev8VF/DosGcrC7nsO7zrl87ZpL/9Rc6qflcmpGLl+G5fJxTC4bdbkEGnP5Q8xIyuWyaEnOxS41l105uQStz+W7TbnMrM3lirBvyGV9Yy6jmnPxb80lvSOX0s5cfr6Uy7zuXLb35pLUl0tvfy51A7loBnO5fyUXz+u53L6Vy/yx81jtMI8813l8PWUeFWHzqLfMY7xtHp+nzONe2jya586DdfP4Zss80uvm0dIwj4tN8+jZM4/4E/MwdM/jyevz2Gk3n3VO84l2ns8ol/nMnjafH8Tr0+ez5qn5WD3n823CfJyM8+kWW0zzWZY8H9+U+VzLmo95zny2t8ynoX0+E7fN58Du+Zw6Op/vz8znr4H5FA/N56tr81n753zSH8xj+kN5XBFMyOP1yXnMcs7jltjhkod+ah6qGXloZ+exJiqPqOg8glR5/KzOY0ZiHldFmz4PsyFP6smTevKoNeWhMecxzpLHGbHamkekLY+RSXkcFiuT8whMyeNPcSA1j8VpeXikS06xPyOPZ7Ik71zJNU9iF+ZRXy/9N+QxsTGPdU15PNSSxzFR2ZpHaFse/4pP2vNYsjUPn2153BPvduSRvz2PF3bk8Z14dWcec3bl8fjuPLbvySN5bx5T9uVh15PHif48WT/moRjMY9hQHp8Lvyt5/CY+uJrHomt5vHQ9jx/EGzfy+OpWHrtuy7x9JWP9Vsb04AK+Hb+Ax+wWkGS/gE6nBbw8ZQG4LaBs2gICpy+gJH4BKaYFtFgWYLQuwNG2gFHpCxi+fAGv1CxgaO0CjtUtoLJ+AR+0LOD6jgX8cGEBe7oWkNG9gG29C3DtX4D90ALiHBZy2nEho5wXEuq6kA+nLSTv0YU8MWshzs8txO7FhSw2L2RW6kL0cxfS+/JCLq6R9psWkt+yUP5fC/niwkI8Bhfy/JWFPHprIeMn5VPhki/58rkvDkzL572Z+bwcmC9rtHwsxnxcTPn0iyZzPo7V+QQ05OPTnM+vYlFrPu5t+bzRkc8zO/L5RuzbKfk+z2f/mXzyzuaTcyGftJ58tvXl4zaQz5AwD+XTeCWf2uv5jP1S+r2XzynXAqLcClj6ZAGD4QXUxhTIO70A34wCirMKcKouwG5tAeM3FLB2SwHhzQWMaCngiAhrK2BYewFLdhXgva+An94soLOzgLN9BagGChgzWIDycgEnrxSw6moBkdcK8PytgNxRheweV8g1x0LaXQqZMqWQVrdCXKYV0jy9ENOMQpxmFtInGh8txPBYIfVPFGL3TCEBmkKKTYV4pBRyV7ybWsjs9EL5PReSWlPItrWFJG0spL+5kKb2QiZvkxwdEr+zEPUHhcQdKOTls4UoLhdy+Eohw25Jzj8L+f2RRXw0cRHejov40GURXjMXUfTYIt7RC+siZictkvWfnCfLMVU+ZyzCc4O0qZW2LYtY3CZx2yV+pxx3LeLzc4s4eHERKzsXUd69iNCeRQzrXcTh/zewCMXQIsKvLqLq+iK4vYhzw4qYNKEInV0RDo5F9Ai9UxG9zkU0uRVhmlokc1NE66NF3PQu4sWEIn4ULyUWcc9SxPvWIhbbiigvKOLSxiK6t0hMSxFLTxWx8kIRD3QXQW8RkQNFxN0sov5byfNXEf+4LKZsymLWPLmYTc8v5nfDYv5jXMxf5sX8a1vMqIzF3NuwmBUNi7nfuJjy5sWEtSxGs2cxtfsWs/rSYtb1LGZc32LOi94rixm8vpiie4v5yqmY16cU88PUYr5UFHMgvpiAhGL+FhiLmZBcTGN6MR1zi3FZX8yc+mLmNxVTvLWYP7YVE7SjmGN7irl4sZj2vmKS+4uZPlDMdZExVMzjl4v5SuRcLeaZa8V8JxbcKObFm8X878tixjmUcEFsdiyh0bkEk0sJtYYSrlhL6LCVkJZUwrdpcn9LCfZ1JVxuLGFmSwm7W0vIbith/rYSFK+UsORQCWdPllB/toQbnSUUDpRwYEiuXy4h4EoJ/4iDV6Xt9RJG3ijhhBhzu4RNX5bQ/XUJsfdLGDG5lONC6VzKaJdSzgrNlFImuZXSLYzTSnGZXspTT5RSFF7KsOhSdulL+a+xlJ8tpQSnyrW0UtTZEr+ilNsvl7J3VSn715byz6ZSxjWWckHomkvpaymlpbWUae2l/LRT8u0upfJQKfovSnE6WcqAaDtVygeXSmXNV8pfYmS/5BiSHMLxaim266Vcv1HKp8OX4DB6Ca/bLeEzpyWEuSwhxm0Jk2csoShxCT76JXxiWMLmpCWUlS8hae0SopqWsLFlCQdfWUL9kSU8f3oJQ31LyL28hB+vLEH11RLqvpHznyTnQ0tZO2YpX9svpcR5qTzHl8qebCn/nbWUG95LCdcupdG4FLNpKVfNS9lhWUqmVe7blvJG0lIWJC8lMH0pUVlLubRkKfcql3Jr01JytizFp2Ep1zqW8uaupRx7dSnXLy3l9/6lxF5dyqo7S3l18jKipi3jMa9lLDAuIyZ5Ge2bl6FsW0bt1mW4dCzjjV3LWL5vGXePLOPIiWU0Dy7DNrSMm5eXYfe/Zfzkspzamcs5GLWc9PjlzNIsx1O3nGTbcmYmLWd+ynIerV/OgeblxG1djm37cj7Ys5xhryzH9eRynHuWy3pnOU/2L6dwcDmPXFtOxPQVvKdewU3jCvaaVrDUtkL2LSuofXkFO9es4IH2FZwQ6m0raN2+gqOHVlDRv4KAWyvY/UAZn04qk71BGUenlzHx0TJsj5cx84kyVoSVERNfxiuJZfIfLyPMXMaDljKcksoYEh3JZWSmlPFUahnfi8XpZfybUUbT3DLy5pdxbFkZP20s44NNZfy3uYz9LWUUtpZxsL2M6q1lRG8rY2xHGZ3CsqOMaTvLuCn27SrjpT1lVFwr48KNMq5NWEmI40oem7WSo/qVNGWsxJq5Eo+5Kwles5I7m1cS37iSrc0rWd2xkrz+lbgPrKR8aCXzb67k/M8rmTC+nALRbV/OY1PKiXu2HP/nyzn2Qjn2s8t5x6ucRGU5L8SVo1eXc0Bcjy+nVltOb660X1DO1vxyniosp3NtOZ7rynljYzk+m8upeKWcV18tp/CtclrfLufbd8vpf7+cPQcl/nA5v4ryo+WsPlfOwIVy1l8qZ2l3OZVXy/n7hrS/Vc7lb8vZfKccfirH/W45r/9azpiHKugUqjEVTBxbIfvXCtrHVTBkV8GOSRUo3Sp4d2YFbzxfQcELFcyaXYGDRwVpYRWsVVTwfFQF/4muoCm2gj+FLa6Cg+JRdQU14huhiq9gv7DTVFAk+oR/QgVbxTBtBRnihHhaV8F68aPQJlbwgVimr2C3oYJco/SbVsGpjAr+yJEceZJjgcQvlJh8iRHaAokRzoUSJ66KsEUSL+YVyVhKKyhcUsETqyv4TgytreDmpgqaayv4tr6CQ69XEPdmBcX7KxgQD7xdQbZ47p0K7ooD71bwzvEKSk9UEPxFBePOVfDP+QruXKxA01nB5EsVhHZVsEvkdFfwvx4Z02Wp6YrUdLWCMd9XsPNuBfYjK+kaU0mYXSUPTapktn0lHc9WUv5iJQWzK+kW+uhKUuMqSYiv5H3hrKnkYW0luwsraSiqZPzLlZxYXckzayrJ31DJU5sr0W6p5EMxur6S5oZKft9VScm+SnJereSssN9fKWOrZFBsf6uSOW9XUvtOJV+/V8n+9yux+6CSER9Vki0WHa3kuROVTD0p56fleKGSL7oquf1dJSd/lHs/VfLl3UpGjqni83FVfOtYxdJpVax/poopz1Ux7oUqnp1dhTVU7otHw6qIU1TxjthFFfMiqkiKquKJ6CpGx1axQDwVX4VOU4VrQhW1SVXyfVdxPqOKxkxpm1XF6uwqNHOqSFxQxUfi1sIqXsuvorCgil7xyeIqvi6uQlVSRV5FFalVkrNaahK6Grm3Qe5trOItUbypikERvFly11Xh1FjFxI4qLLuqeHm31LqniouvSI7Xqsh6p4p7R6owHa3iU1F9TPIclzGclPrEkdNVaM9W4XKuCr+L0qarim3Xq/jsVhVhX1fhdqeKN36oIvCnKub+XMXvd6uw/SI5/q3C/n4VTQ9U8+TIan4Uv42p5rFx1fI8qibDvppPHKs5+1g1d2ZVc/q5al54vpqrs6uZq65mTUI1ryVWsyqjGt+51ZzKkbgF1eTnV/PuymqWlstnMaaympPV1fxaU43Tmmosm6p5eXM1722Rz7XVHH6tmh1vV/PT+9VMOlCN6lA1eUer+fSLavadqSbrfDW1F6pZ3VnN90JzqZpd16pZ8VM1N0Tf3Woaf63GNLyGw6Nr+GhsjawbaygWg+JZhxrynqgh/tkaIp6voe+FGtxn19AouvxqqAus4VBQDWuCa7gjpoTWsFLcFtFhNbwp7BQ1LBaDIji8hl3i3wjJHVWDObqGl5U1jI+r4Xx8DakJNWzQ1pCYXMPUlBq+EvZpNZSKyyIsvYbRGTUsFL6ZNbSLF7Klhjk1PPF/FNd1fBRX18DxKhUcIjgt9ac4IcGl/KAtpVggCVqgpYZDErx4XHc37u6y2azF3X2T4KUCtFAcEhze8/7x/czOlXPOvTu7M/PzKeZsO8U7209hveMUP+w8RY0Ys+sU3cJtzymWOZ5CJ7RHTjH46Cn6HZfaxFnx1slTbBV+rtLnKW3eUq/PKSb7nWKTv9SqPEWR+CpW4ieeIiHrFNuzZQ80p8grPcXIslN8W36K3VUyv/kUn/4tue6eIvUVFz4b6MJ/5i6MGOfCP+LSBPGNC72/deHRVhdO7nSh6ZQLm1xdOO7lwh8+Lszyd8FG6cL6QBdOJLvwZ6oL/dJdOCcqc1z4xuAi17ULWxtc5Ht24dNWF3mWdCHlHxdmXnNhwy0XfG+7sOqOC253XbC950JoT1dqe7lyr68rhf1ceXW0KxvGuuI3zpVrk1xZbOXKk1nSNtuVSvG/Oa48EKvnulIs3L9w5bZYMc8Voxi0wJWML13pvdCV+sWuTFgi85bKGFtXVq5w5Yi9K0EbXHkuNm10pVqM3uSKQhRsdkX3kyt//OpK9A5XQne5snm3Kym/ubL9mCsnvCS2rysD/Vy5KOb5u7JH4cpMpStvq1zZJqYEuFKR4cqqLMmVK3HyXQksduVhqYxvcOX4BVfO/uXK2huy3luuGO64MuKuK2ZdrihfcWP9q25k9HRjZz83XjVzY4yltA1y47XP3fhZhIx2Y9xYN56IDePc+Hy8G91izQQ3SsXHE92wn+RGoQie78aob92wXezGiCVuXBPapW5cXeaGha3kWeHG7yvdSHBwo2mdG5otbgze6sZl8ed2Ny7udGPeLjeSxVVXNy55ujHfy40d/m70ULqxRQxKdOM38UeyjE91Y3aGG2/kuDFR68a7zW50iOktbrzV6sY20SamtLnh/ocbS664kf6fG/tuuJF0243ed9zYLWbddSNevHvPjU4x/b4bU7vcCH/oxk+P3HjwqjuGt935qp87meLuaDmf4M7SSe6cm+Muv2l3flrkTqP4fqm7vEu6k7/eHeMGd/Sb3Mn61R3zLe703+FOv13ufLHbnT573PnO0501vu7cU7hzO9CdBWnupAsy3NmbKePU7vTKdefnCnd+rHHHv8Od5TfcOXnbnWt33dHec+ff++5YvHQntY8H8/p5kDzAA6eBcjTz4Ly5B70tPWj/3INpYz0wTfDg5689eHWJB1bLPZi0woMfv/Pg5a9iqwfB2+UognfKUdTvks+OHmx28mDiPhnv50GosFLIUfyk9KA5xoNfEzx4I82DyHQPojI9aMvyoIda8om39B7sLPYgrsSDPbVST70HSQ1SX5MHF1o9SGnzoJ/Jg6P/efDvbQ+O3/Xg+n0PPnjpgcMbnjx4y5NP3/Hks56etI7ypPd4T/pM9MRJnBdfTPLE2cqT3HmefLDYk1JbT6r8PNmo8GSc0pOXAZ4MzvTk2yxPjmd7ck3o1Z78l+OJu86ThnJPEps8SWmROK2e0ObJAJMnX3d68totT96848m0u57ECMduT+Y/9uTUa14E9fGioa8Xr/b3ollEm3nRYe6F8UMvNo71okaMGydjxnvxhpUXUyd7EWfjxZypXqz+WsZ860XgYi+eizdsvdgidqz0QrdBYm73kv9vL3o5erH2hBchbl7E+3jJPd+LZD8v+vl7yfuPF90RXixVezGjxIt3S704KzwbJX6TF6pWL2adlf4/vdh0zYuYW17svO1F4h0v9t/34qsHXnz41Iujvbz5oJ83Jf29+WSAN76iW6wb6E2lGG3mjUo8FZvMvakTEyy8CRavWHrzk2gW1oO8iRBbB3tjEtOHeBMr3h3qzS5xRjgPl/Px3vSd6M1eMX+SNxnCzMqbQ+JvsXCyNzlisLU3x4TLFG8Kpnrz4TRvPMVnM7zxE47zvXH/1pvixd50LZH6lkl9y6U2W6lrhdQkrFd686adNzPspc6fvOm3zZuhu7wpcvTmYydv1jrLnH3ezD3izRgPb+o9ven09ZbnKm9QSA0B3uyL92ZYsjdjM72xyvYmXEzL8eYdjTdzcmUtWlmLOKz3ZlGtN3cbZGyLNw2t3mwxybgOWb/Ye9qbc1e98bole3hX6rznzYhePhT29mF0Px8mDvDB/FMfXpngQ7OwmejDLCsfek/24aJYPcOHjbOkfa4PUcJ8gQ8tS3yIXurD28t8OC1mL/chSSxY4UOmKHTwwWuVD5/87MM3u3245+TDqwd8+OeoDyOP+4CXD4t8fPD09+G+KFf4kJXsw8cZPgRm+RCp9qFHjg+dIlHjg3OuxNX6cFjng1Yv8Y0+fFvhwxsNPrSLC00Ss9mHQy3S3+rD8DYfbopCkw/rOnywuO5D0U2Jf8uH9bd92NvlwyXh91TqeuEj7xW+pPfxZeUAXyrNfAkw9+WFaLLwxfZ/vkSM82XWBF+cJ/pSYuNL2RJfvl/my4wVvhzf4Uv+Tl8+2OXLfTF6jy8q0XefrzxP+9LnhC8Kd196+/jiJBb4+nJH4cumAF9KI315PdYX9yIZX+lLcrMvf7b4srDVlxUmX9Z3+BLU6ctLseiCL8Mv+rL3ti9f3vHl2F1f8u75svaB1Nnti81DX6LE3Me+HHjii9cAP/kt+fHSzI+fzP14x9IP/+F+fPWBHy7j/Mi28WPkPD9eXeZHL1s/HDb6yTOdHw+3+OHp6EfMPj+SvfzY7+3HTV8/PvH3k/82P15X+aEO8uN4sB/doX78kuhHZYbkyfTjgtoPcvzk3ciPKUY/1hT7YV7px71qP2zq/bja5IeqzY8fTXLe7ke0MF73Y8xNmXvHj8y7fhS+6c+mfv5M6u9PuBhu4U/Q//z5cqw/2WLwOH+OC58J/rxu5c8+a38W2vjjtdCf9d/4U7TcHz9bfx6L7Xb+qNb6Y7Xdnx07/DkjBu7yR7/bn5+d/el/zJ8RJ2Setz+JfhJH4Y8ywB+bIH9mRvvzQbo/1RnyOVv6xT61P3+K2xp/HHL92W3wJ6vWn48b/Klr9OfNZn9SWyRHq+Ro8+eeyZ+xHf6cPOfPDxf9Cbjhz7Rbso47/qy850/6Q3/+7avgw/4KvMV3AxTUirCBCt4wU5BiruCghYIronuctE1UsE2cFgOsFPLfJX3ifWsF90WVjYK+0xX0/kJB1kIFKxYpePytgnNLFVgsV3BELLeVfCsUbFipYJKdgnCx3V7B4VUKlqxWELpOwezvFLRvVhC4RcHtnQpUuxU8Fz/tUTDVUYHaWcHJvQouHlKQfVhBg5uCXf4KHgVIvARZS6qCienyWSzNVpAnvNWSJ1dBmlaUSw2NCnq0KNgpzNukLpOCj9oV1Hco+PSagqbrCkpuK3h2RyHv/wqc7iu41aWgtFvqeahg2mOptZeSzt5KzC2U/Csihyj5ZawS3QQl7hOVVE1SMs5KydbJSj6YqiR8uhKXRUpMS5QkLVVyYJkS/XIlHrZKzByU/Ca271Qyd5ec75aYYvkeJfniI0clDU5KsvYpsTugZMsJJZmeSlZ4K3nqoyTWT0kvfyXDlEruiHKVkivBSq5HyZhoJVPilERkKemRrWSnQK2UZwEln+YqUYjhRiWuIqFWyaJ6qaNZyRctStKFeauSI+KasG1TUiia2pXYdCjp2anESVwSw87I+sSCvyXvHSVFd5X07lLyTbcS614qfu+t4ss+KtoHqBhgpuKQeGihomyYilmfqzg4WsUVYRyjYuM4FVHjZfxEFaMnq/jVWuaJh9NUNHyp4rXFKlKXqPh3qYrly1T8YKsidoUK55Uq/hDbV6s4ulbFdXFlm8TbKfF2qdizW8VFod6jYoyzilf3qlh3TEWbm7T7qhirVPEgQoVTuorcDBVvqlUc10gMgwpNs4p7LSrsOlWUiEPnVPheUNHrktTxnwr/myr0dyVOl8TvVmHxTMV/YlWfADr7BXBkQAAHLQMwDgogaXQATeMDiJ0QQO+JAfwp3rMKwFNEWgewZloAMYsCGLkkgPVLA1DbBnBnRQCVKwN4wz6AQasCWLszgGrRY3cA8/cEcGN/AH3cAujpHUCEfwAXFQEMUwXgIrKCA1iWEsCBjAA+zArgr5wArHUBRIuFhgDO1AewtUXqFHNbAzjaFsAHNwOweRBAry6pT3z3PIBJbwdy8Z1AJvYOZHefQHL6BjKsXyALzAJRi2HmgYwbH8iOCYEMmRRIhZWcTw4kRLxhHchZgU0gq6YGcm6+fF4QyMkvA7kt3lwSyPylgdxZFsj5FYEMtQtkjX0gu1ZJru8Dyd0eyIgdgVjtCpTvMhDH3YFcEgv3BNLlGMgGp0AmOwey6UggfVwC+dEnkP5+gVwVy/wDeaYIZEBAIJbxkjMlkNA0yZMeyH1NIO/oAmlvDOSVtkC2iJvtgZR1BLLkRiB+NwNJvB3IoTuBFN4NRHkvkCNdgazsDuT0I1nr80BGvRPE5V5BzOgXhO2AIFQDg/jVLIhU8yBGDwoiSFiNkr6x0jcuiI7xQcyZEIT7jCDmfRtE3YogFtkH8dghiKwfgrj4cxC9tgUxfVcQA3YHcVj86hREunMQ/7kHcdcniGrfIC75B7FJFcT+wCDORgZxJzqIpSnSpwliUm4Q72iDMNQEsaU5SH7PQZxoDcJ0IYiUi0E4Xw3iT/HBv0GcvhXE7/eD8OoK4tMnQbj1DabNPJgUi2DMLIM5IlyHyXFCMCsnBlNrE8zRb4IpXxTMhcXBxC4PZr9tMEtXBPNiZTC/2AXTLsavDubimmAyfghG/0sw93cHs35PMOYHgnE4GMx132Ds/IIJ9g/mvCKYDQESJygYx6hgTqqDccqVedpgLJqCuSneag1mYVswWtHcHsy1zmBePyvzLgRTL175M5iWu8Ek3QtmZ3cwXz4MpmfPENr7hGDZL4Rb4o+BIYz8KITGsSGorUIYNjmEA1NCuCp6LQ0hf1kIiuUh/GobQpR9CL9sCaFmewhzHUPIECedQrgjXE6FcEYZwvKQEAJDQxiTGsIeTQijtCH8qAthfa30NYQwvzmE4S0huIudnSFcEO+dCUF/KYTM6zLuRgixNyX/LRl/O4SErhBWPgzh+euhXO8fyhOLUGYNCmXLyFBa/hfKO+NC+WhCKM/F3Emh8i4RiotVKPeEcV4o678Kpc/CUI4uD8VpZSgr1oey+ftQPvk1lFe2hNK4PZSEHaH03xmKr1Mo7c6hDNoXyl0x+UAoVw+GYucbyh7/UAyKUD5USi7xi0ryBIYyMy2U+ZpQunNDma4LJUnc0IfyoE7iNoQyrjmUP1pC+aI9lMNnQim7HcrYO6GEiT13pU9kdYXi+CyU0y+lzr5hTOwfxqdmYWw3D+Oc8BsTJvfSMO6PD6NhQhhTJ4ZhbxXGjJlhPFkQRt3CMEIXh7FnSRgfLQtjnm0YTSvDGGgfxsHNYbz4NQyznWEcFYWOYexwDuPrvWH8tD+MRy5hLPILw98/jGxlGNMDw4gOCWN/aBjLw8KYmxVGphiSHUajOozAqjA2NIZxozkMXWcYX5wNY9i5MFquhWHxn+S7FSZrC+Otu2F0vRXOH/3CMfYPZ7ZlOOsHh1MvOj8Mx/rzcP4aF86nE8J5dV44788P55/F4ZQuCcdxWTgq23DubAsnYnc4vzuHc94jHB+vcDq8w3H3DcdCEU5RSDgfqcN5KTSacJ7khvOTNhyTmG4M53phOM0N4Ti0hXO1XeKeDmfxmXD2/hfOx3ck712J/2oEeT0iuD0wgjjzCOwtI6gQEwZFcHVwBKFDI8gfHoH/+xGcHRXBgg8iePJhBKmfRTB5XAR2EyIoF/smRVBsFSH35wh6WEfwp3htqsybLnNmRqARTksjWLIsgqDlEShXRrDNLoJzYpRDBL6ic1UEj9ZEkLEugr4/RVCyJYJX9ki/UwS/OkfA3giGHoxgvHsEu/wi+MY/gvPKCJ4HRNAeEsHReKkpMYLK5AgmpkTQKzWCFWkRLMuUerJlHeoI5udF4Foawbi2CPaaIljeLnWLJ5cjaLwVwfq7EQy8L/n6R3JGzB8Qyc9mkdz8NJKq0ZHYj4ukQhyYEMk+q0iKp0Ty9jQZtzSSHNG5PFLuz5H8tDKSL+wiGbIukttbI1mzM5LVeyKJc4zkN6dIrp6M5C+/SP5URrJEFUlQcCSfhUVyPjMSXVYk29SRnNVHMsoYyZZCqUXMr5b4DZF4N0lNzfJZYJLPHZHM64zkyWn5fCaSjvORjPhDzsW8v+T8srgeidftSLIfyvFRJI9Fx2tRqN+JwvvdKDr7RPG0XxSn+0fhMzCKZ/9vcBRb3ovi/Ogo9GOi2D4uigsTo1g4KYpvpkbxxtwo/loYxd/fRvH20iiu2EZRuiKK8tVRXPsuir6bojjpGMV3TlG4Ho5inlsU8z2jeO4VhUIhcZVRfK2KIjw+ir0JUazKiqJaxGVHcUQdRbwmikRdFOsNUQwqjGJOWRRBHVE4nY0i9nIUN65EsfF2FN13o2jviuKLblnLwyh5b4umvGc0vXtH81u/aI4NjOauRTQbLKP53+fR9JoYTYxVNIcnR1NjHc2J6dIvvpgXzWvfRPP2smicxRUxzjaaAyuieeXXaD7ZGk3IDmnbHc2/e6KpcIxmopPEEkOORPOZZzRjfKK56hvNKmU06wKjqRfJQdFYBEfjFhZNt/g6TuZkRDMoNxoX8b02msf6aKKr5NgSDW3R5IivO6L5qDOanaejyT8Tzd/npNa/o/nghtRzM5o9d6IJuyf57kez8oHM74rmv+5osl5Es7tHDNE9Y0jtH8OgATEkfxvDsGUx+K+I4aXYvyaGuJ0xHN0Vw4cHYsg/FMOhYzHYKWJYGxCDZVAMc0KkPSqGKzEx2MbGMCEuhu2ZMZTkxHAwN4brolobw3F9DJ+UxPBmaQxVHTHMuyA5bsZw+W4MpfdisOmO4cTDGDIexzCtRyxbesYytl8s8QNjaTKPxd0yluaJsQy1iiXXOpadU2L5ZkEsZV/H0rYklsAVsZTYxRJpH8vJNbGM2RXLgd2xnHCSOJ6xXA+JxSYslivZsTzUxbKhVM4bZG5TLM9bYtnaGivPCbF8aorlcrvE7YhlQmcsg8/F4no3lt+7Yvm2O5Z/H8VyrW8c5gPieG4ex2eD4ljzSRz+o+NYPDaOVqs4vpkSx+uL44hcGsf/tscRIqp2xnFidxw+TtK/N467fnF4KeM4p4pjYUAcbwXFsTJW2uPjuJAjc3LjyKmIY2lrHKkdcTy4G8eOrjiSn8Qxsm88i/rH42IRz2bLeL4aFc+VD+OZPymeD63imWATT7T4bFY8A23jUa+MZ83WeNy3x9PqHE/RgXi2+MdjHyDzg+MhJJ5c0T8yXn5n8ZhlxeOfE0+UNp5bunjW6+N5ZoynpEHOm+KZ2RLP8NZ4trbFE9Yez7sd8Ry9Gs/aW/EMvRPPwnvxhNyPx/VhPIvfTWBd7wSe9U3g8wEJXB+YwGqzBH6xTODTwQlUD02gc0QCS8Yn0HdiArOsEvjWJoFCcWNqAmdJQL8ogaolMm55AgtsE9CKj1YkECCcViZQaZfASYcE2lclMODHBOb+nMCG7Qm8tzMBPzF+TwJHHaXNKYFmkeWcQNSBBCLdEtjmLfl8pEb/BBrFTEUCw5UJXFRJe0ACYwITiBA3g6SmOBmTkcBidQJjcxL4TZPALZGpTcBHl8ALEWlMILopgdaWBI53JmB7PgHVHwm8053AqocJ1Iq8pwkcG5BI28BEFOaJvGaRyB5ha5nIpEGJhP0vkW/HJ3JrYiLrJyUy2yqRkZMTecU6kaU20r48kSZbaV8hbXaJ7BRL7RPJ3JZI9K5EWvckoj+YSMqRRFb6JeIVkkifiEQOZyWyLDeRWG0iGBKZUiDnVYnk1iWysDWRz9sSCRfr2iW+WH03kWn3EkkTz+4nsu1BIhsfSXzxwZNEuRckMXZgEpHi8qAkzg5L4vmYJEwTkwiwSpK6kpjokMSCNUl8sjaJFxuSGPBDEvfF8y1JRG9P4qPdSUxzks++Ms8/iR4qOQ9MYluwzM1Okmf6JPktJHFAm8RMfRK+hiS5zyWR05iER1sST0VRexLeF5P47U4Sc+8l4fQgiavi4qMkxj1JYkq/ZDz6JxNtlsw982QWjkpmyZhkToxL5sakZB59nczwFcmcXZVMmWMyk5yS2XgwGZ9jyRS4JjPSL5lKRTJJymSeqJJJV8v4HOkXrrpkTtYm80VzMqvbknmlI5m/hG1nMhfOJuP2XzLHbycTei+ZlgfJ5HQl80F3MnWPkrF8IfPeTpHaUvjJIoWvLVOYNzQFrfjXKoWf56RgsyyFbbYpTFyZgrldCi6i3+oUjonLP6ZgtTWFAbtS+GRfCr5HU5jkmsIdvxSClSl0pKfwvi4FJ30K6cYUthenYGhIoVdTCm3NkqclhRttKTSbUshpT0HVkSLvRymsPp3Ce2dTsLiSQsiDFG52pfDFwxRmP03hXP9UFg1IJXpgKifMUukSu6xSSbZO5blNKrqVqRyyT+Wfn1Kp2Zkqz2ap7Nybyl8i/lQqZj6pnFSkMjYglT6JqSxITyVUnUqvnFRui42aVExCl5tKiDaVnrpUtAWprDOl0nw6lZwzqQRcEV2pND1MZc6jVD42T+OgRRo3RatlGvMGpaH9f8PS4L00DKPT+MoqjdM2aeRNSePH6WmcEfkz0hg7Nw3zxWk8X52G369pzNqVRqNjGuv2pRH8WxoXVGmkJ6bhnJ5Gs1ry5KYxsCKN6rY0rnSk4dCZRsO5NJ7cTeOnvumUmqWz3TKdESPS2f9BOn0+T+fbCelUTU3ntRnpTLZN58WKdFbapVMtRq1NZ9WedGY6pqNySqf9YDrfHE1nnn86vZTpfK9KJy8gnf5B6fwcnM55cSU6nYi0dJblpOOdm85LYadLZ21zOsGt6WwypdOvM13+f9I5dzqdSbfS8bydjv/9dJwfpPOvWN2VzuzudIIepnPrUTpbBmQwxDyDyxYZ1Fpm8P7gDPYNyeCTsRl8Pz6D/AkZlE3O4LOlGRTaZvDBugx2/JRB9O4MtjhmsHtfBms9Mhjrl4GZfwYVygwcAzO4KtTBGcRnZqDQZPBmbgZf6CSuPgPX2gxWN2dIzZLDJDnaMxjYmcHW0xnYnM2Qd6YMll3J4KtbGTy+k0Hq/QyGP8hgXv9Mis0zmWiRyfQhmUSPzmTNpEzmWmWiESGTM9lsk8kZETc1k32zM+mal8mmbzN5vDQTrX0mYQ6Z3F+VyaJdmRzcl8nG/Zks+y2TfL9M/lBmsi0nk/TcTBTaTALaM8k7LXnOSPs56RfpFzL57/dMll7OpPnfTH7sypTng0zuPc8ksE8Wt/tmYT4wS56Rs1hpnsUoyyxuDcpizIdZPBmbxbQJWWywyuKPKVnkfZnFl0uziFmWxdv2WRwU41ZncWhDFt9vzOKDn7PYtT2Lj3ZlsXlPFmfEIscsNPuzOHowi6TfsljiksV19yxuKLJYoJK4QVlUB0uekCy8krNoSM1iqDoLp5wsrgldbhb9dFmcFA/Fr/osfhfLDFmkGbMYmZeFQuQVZhFdlIVPaxavtcnYThl3OospZ7PocV76L2bRdD2L7ptZvHkvi+/uS/4HWRjFmK4sXLuz2P5Q9uCRrONJFqefZTHJPBtHy2weDs1m2JhsWsdlYxifzfTJ2dyan83Spdnst80m1i4bd/tsLjtkY78qm5zV2fRem80DMXyDzN2ezejd2XINZmO2JxtXsd0xm7/ETOdsvj2Qje8hGXM0m72e2cT4ZPORMpujqmx+CsjmvFgSmI11UDb+wdm8EZJNj6RsClKyWZWRzdvabA4Jb2M2NSXZJFdl819NNlPas3mrM5uD4pboPJ1N4Zls/jmfzYBL2WT9lU3Py9n0vZdN1YNspnVlE9CdzZ2H2Sx6nE2xcH6WzbK31KS/rYb+akYPUBMtng5Us8NMzd/C3lxNjoWaUEs1fQapOThcTcZYNWcmqOU5WM3rk9XsFXk2aubOUKMVR+apGf+Nms+XSpzlMn+FmuN2apY5qHlnjcxdq+bYdjUVO9X84Chx9qr5b5+a7/aryT+gZtxBNZ6H1Hir1DgFqGkJVGMIUmMWouaZmBOuJjtGzVqN1J0rdWulT6emwSB9RjWP8tWEFKsZ26YmVniY1PzTrkbfqWbgGTUX/1ZTdk2N9XU1B26oOX1TzVf31Xh1qTE+UjPmsZoYcWdgDj+Y5bDIPIfJFjm8OSiHTYNzKBqSw1cjc3D7PIet1jl8NDWHENF7Wg7TZ+bQa3YOBxbncNM2h40rcnjdIYeC1TkkrMlh3IYcXv6YQ9SOHHR7chjglEPD3hxy9+Xw2f4cIkT/Azm4iO0Hc7A/lEMfH4mtzOF3VQ4fBEn84BwuhuTQMyKHzOgcRsXkcCEuhylZOQRk58h/Rg7va3O4p8vhR30O58UUo7QX5XC4RNrFexU5vFOXQ3mDzGnKYUmn9J/O4bezMv5SDhV/5DD1quS7K7nu58g1JGvrkvNuqeNRDsdf1fBQ1LyuIfRNDX17aPjjLQ12vTXUCU0fDfUDNMwZqOEzMw0RYoC5hr8tNDhYapg7SEPkYA0Dh2hwFTuHamgapuHzERqiRPP7Gjw+1PDPRxqMn2h45X8aHMU10fa5hi8naCgQgydp8BGvWWnYK/4TGyZraBdfW2soFBNtNCSJoVM0+Ik3pmrYL26KTdM0dIpvpmsoFlYzNCSL4TM1+IsDszTcFt/P1nBGlM7RMHmuhlTx1jwNm9EQ8KWGe19pCF6mofdyDcdEt9hiq+GSWLFC9knMXKmR9yANH9vJnom+9hpOiEdim4OGP4XdKtk/MXu17KH4dI2GcNF/rYZT4on4e53s4XoNDWLudxq0InKDBreNGnZt0nBFzPtBg/mPGkzbNHTs1rBwj4YiMclR1ieGOcn6xJvOskZxW3y/V9YoFu2TdQrr/bJOMfKABqU4dFDDXXHukIbywxqm/Kbh/SMa3j2qIeuEBr1Cw2ilhhhhrpLvT7wUewI0/CvWBmpoFQuCNOSJ10I1OIv/xNfh8j1FyPcTKTniNSxPk/WrZd0aDS5iR66Gy6JRq0Gn02Bm0OAuXoh/jBI3T+IUafiuWMPJNg2PhX277JHQdmj4X6dca6dlj8RzsfuMXFfnNBz+R+Lek/28L/U/kOuvS0O0MO+W+sULseehxH8kdT/WEP9ErrmnGl5/JtfNc9mTV3NZMDCXeLNcBpvn8rpFLvvEDbHRMpdO8c2gXEqE1eBcUsSIIbkcGprLXVExPJepI3Lp9V4u3cLzf7lMGJtL2cRcrCflcmRyLvfFRetc+Z/J5a/pucydmUvULGGby/MVufyzUmqwl9yrc3nxi4x1ymW5cy799ufS4pfLOIXUESB1BEod4p0Q6Q/LxUyTi7so0ElOfS6Joq5E4lXksqU5l8/achloymXIGant91z+d0/G38/F8UEu67ty8X+US58Xufz3hhafgVpeN9Ny2lyLjaWWnoO1HBW/DtHy2XAtkaLtPS2xY7S8a6VFY6Nl4FQtX87QMmGmllULZOxSLbnLtZit0OK4Uss1sd5OS7KDlp/WaJmxTothm5b0PVred9Tyh7OW+r1aDgZq2RykZWmwliVxWjKztPydo6VJI+NztcRptQzSSX16Ld8btEzJ03KiQM4btWw3abl1Rsvic1pCLmh5fFHL7b+1XL6mZchNLS73tTwVa7q09HgsdTzRckEse6qlWnzyXMvul1pG9tFR318n7yQ6bpjr2Giho1MsstRRKmwG6QgarMNhmI7X39ORM1ZHipVO3ql1HLHWUTdFR/AcHa6LdPxiK3HsdHja63B20PGfsNupI2a3Dss9Or530rHYWUfWXh199+vYeUCH7TEdfr46ahQ6NEodn6p0RAr3AB0vRUeQjm+CpYZQHXdidEQk6HBM0jFEreOCRsdMrY7rBh3HC3XcLdfhUaNDYdJxv11qOaNj7zkd+n91zLilY1SXjssPdSQ+0XH4mdT7XMfN1/Rs66PnopmeWnM90ZZ6LAbpefihHu0YPfvG68mepGePtZ6FU/Q8nq7n2XI9u231TLbTE2ivZ+5G6dutZ8QBPe8e1NMlGg/rGXJUj5/I8dDzr1LPepWMC9ATHCRxgvVcCdETEKGnZ6SeW9kyTqMnMlfPKzo9N8RGvZ7Totyg51qBnqelepqa9fxm0mPXoafHWT0rzuupE7oLev67K2Pv68l6oOejLj39u/XyDKnn+kM9oU/1pAwwMHKggQDR08zAZXMDLRYGFlgaKBDDRxpwGGVg2EcG/CcY+HWSgS8mG7g01cAvsw2snGOgfpEclxvQ2xoYstJADzvpt5d2BwNzVxlo2GnA3tlAo5i314BRjNtn4O0DBv48aCDvsIHxvxlIFI8UBq4oDaxRGWgVXwYYsAo0kCreCzIQKHoHGzghHosdIQZM0QZKYgw8TzUwNdPAgGwDFRoDEVoDN/UG+Z0YOCs0eQY+yzdgXmDAu8zAxQoDYxslt0nW2W7gaIeBbZ0Gjp83UPy7Aa/7Bi50GajpNjD7oYHRjwz4PjbwYX8j/QcY2Whm5LRYbG5kmoWRTyyNeAwy8upgI7fE0A+N8KmR7aONdEwyUmZlJNzaiLuNEacpRm6IqmlG7swyoptrZMg8I3/ON6L62sixhUY+XinjxU17I+ccjCxdZWTmaiMxa4xYrjXyxjojB8VdMWyTEYXo/t7I3z8YadlspPcvRiycjHJPNJJwQOo5aOTtQ0aOiK2Hjaz6zUizKDhi5L1jMv64kZNi1wkj608aKT1lZHWQkS+DjUwOMRIcauRauKwz2si+WCMnMmWMWmrUSG16I9VilsHIoDwj9/KN5BXJWkqM7CiTmhuMzGs1ktRm5MOzsn/nZP3njbz5p4wVx/8xcviBkfvi1y7ZB2HfbaRJzH9oJF/8+1TyvpqHokceOf3zuGSeR9KgPEYMzmPzqDySp+QxcmqePLvmcWRFHt1i28o8Loti+zysHfJIF05r8rghtOvz6OuYh4vY45THdXHGOY8le/PQ7Mvjf/vziBE+B/K4fzAPh8N5NIn5v+Xx/tE8Kv1ljFL6AvIoDM4jNSSPF8l5uGnzeCl+0OfJ82oeDwvyWFuUh11bHinteWw8k8eXf+Txzc08PO/k0XA/jwldeQR2S+0P80izyGfZ0Hx2vJfP2bH5zB6fz9CJ+RydlM/ayflk2+QTOSUf86n53J2Wz8/T82makc+LOTJvXj7Hvsyn/4p8nFfmU2efj8Ehn0Eb89n6fb48p+cT7yhjnPN5JD49mM8pj3z2eOYzxldyKvJZr8xnkSqfcuETlM/M7Hxi1fk81ORzJTcfkzafMp3Uoc/HwphPeHE+/aolrknqbM9HIfZfz2fzvXwuiOSufBwf5TO4ZwHqfgVcNitgjXkBbWKhRQHZlgVsGVrAX+Kr4QV8PLKAX0YV0DihACYWkC/6TS7gpbhlXcBmmwIuihVTCmgQeVMLeDGjgJszCxi3pIDeywo4KfYsL2CTbQHnxLIVBcxZWUCiXQEj7GWMQwHXV0n/6gJq1hQwe20BGzcWMPYHOe4o4Kyo3lnA8D0F9HKUNmdpE0v3yngxe18BqgNyPCJzjkpc8b2igLmqApICCugTVMAp8VzcCC7gg5wCBmgK5BmlAHtdAQv0BaQbCggzFnA3v4DDtQX81lLAldYCFpkKGNJZIPfxAoZelLXeKuDVBwXcEU3dBRQ9LGDb64XMMSvEIMabF3JzUCH7RxZy6ONCTlgV8lRssi5kmY30Ty3kvWmFPFlWyO7lhZy1lfYVMn9lIUl2hQTZF+LiUMjm1YU0rimkYG0hqm2FTNhTyKW9hVgfKOTjg4XEHS/E1bOQB8pCcoIKiQ0upCZCaogsxC6+kKFZhRzPLuS6WnLnFDI3txCjeF9XiENeIS2iR3Eh3eJaZyHNlwp5834h7V2FePQrYohlEccHFXF9cBGpw4t4al1E+5wiFs0tYsYXRZgvKiLQtkiu6yIWOBRhvaqIHeuKCN5UxBZHGbO3iPh9RRhcikh2LWK1V5HcO4rIEL+FFDEyqoiGtCLW5xRRrSlinLaI93RF9NMXsTC/iB9KixjTLvFPF/HZhSL8LxbR/2YRwx8UESBcuop4IfZ2F3FbXHpYhPpJEffMi/nLohiTZTG5g4sZPaQYh5HFREws5qFVMbU2xayfVUz17GJmz5H+ZdJvV0yZfTHDVhdzak0xUzcUc+L7YgbtLsZPnHcqZoVzMQ1i/t5irPcVkynmBRVjFVxMurAILeZIWjGRxmLezi/msfArK+bT1mI2dxTz2dliep4v5seLxdj/XizXUDEHxJauYtZ2F/PgWTEbepTwVq8S3jErYcrgEh6MKWGndQnXhO2UEj6eXkKU+HJuCe7flnBgcQmsLmHymhKOry/h4oYSKn4tYdvOEq6KSY4lRDiV4Otcwvf7S1hwsITPDpfQdryE0x6SI6CEbPEiuISfQ0v4JryEZfElzNaVYBCjDCVsKijhvHAulzEVJZwwleDYXkLwuRL6nZc6bkgdN0vYekvq7iph80PJ36+U7/qXkmlWir9FKe9allIxtJQZw0pJHVvK9YmlXJhUyuc2pfSdWsqV6aX4zS0le2kpLralrLUrZeKqUiJWl+K7ppS315ZyTDx1LiX0sLQHlWIRLH3iUlgpZzNkbnYpnbpS8g2lZBhLicqTGGWlJLWXEtJRysPTpZw/W8rUC6X0u1TK9j9Lafi7lPUPSqntKuWTR6X8/WYZd3qXcWJEGf7jyphkXcbJqWV8PKeMu4vKWOpQxrxVZWStLsP21zJKHcuY5lRGyN4yrPzL6KUqY19AGYUhZViHllESW4ZJU4ZRW0a6rkzef8oIN5VxvKOM251l/HW6jI4zZcRcKGP/pTLui/xuOX9UhupxGQ+eluH1ejnDzct5w7Kc64PKaRlSjvP75YyaUM7xSeU4WZXz1+Ry1lqX0yEKppSTNbWc2GnlbJpdjm5lOc9XlfP3mnJOry0n1LEcb6dyHPeWc1NUH5CjSo5B5eQFl/NJaDldEeWcSSmnOK2cqenlJGaUsyS3HGtdOXF6qcdQTqB4mFfONFO5/E7Lefu01CPqzpez6HY5Hz0rZ+OrFZS/XsEVswp5V6kgd1AFYwdXMGpIBc+HVfDdyAoarCpYMLkCjXUFY2wquDO9gmlzxMIKbJdXcG9VBVdXV1Cxq4KJeyqIdqyge28FO/dV8MP+CqoOVnDjeAU/nqjATFXB8YAK1gdXcEa8jKpgZkIFQTkVrNFXMDpf6iivILBVxndU8OVfFVy7VoHF0wp2v13JDfG1RSWvD6vkjxGV+H5Uicf4Sm5OrKTTqpKlkysptq4kfGolPadXsn9GJZ/Oq8RsdSVX11Xi+FMlh3ZVsnlPJYXOlZgfqOTCb5V4narkJ2Ul04IqSQmuJDKkkv8iZFxkJVNiJV58JdYZlczRVzIir5Jg8XZBJVuKJK540laJk6mSstOVxJyT84uVnPmjkl+uV6K/VcnQu5L7QSW2Dyv56pGMEzMfVzLxzSqOvlNFZr8qBgysYotFFSsHVVE5uIrnI6vkWbiKa+KgdRWrp1axDhlrW8VAuypO2Fdx36GKf1dV0bS7ivI90uckfftk7v4q9h2o4oZLFVcVVcwJrCJffB5cxamwKl4Jr+KASI2To0Zi66qo01cx31CF1ijteVVE51fxZpHMqariveoqPmmrIvliFZf/lvk3q9h8uwqvh1XsfVzFPfHPkyo2vFVNpmU1p4ZWs+D9aoI/qubj8dXEiHtW1Vy0rsbBppraKdUwtZoiMW56Nf1mVdNjdjXHxFOhWlmNh101b9pX80T03VRN255qpjpXE7WvmiH7qwkQ/Q5U4yl6HJS54pnYeriaf8TF3yTXkWpMoviY5DlRTaqIPlmNl0s1z12r+d2jmh0B1awJqqZTNARX82VINWViZmg1BjEpTNYkPg2vJiRC1hZVTaRWajNUc1RszZN8YlO+5BSmAslXVM2wsmoGlMv8hmpCm6pZ317Nio5qCk5XY3OmmuSz1XxwTmIJjwuy7ovVvLxWzRvd1dg/kfWKac+rSXshe/iymhOv1XDg9RocBtZQbF6D1qKGdMsaPhlUw/DBNQSLgUNq6B5Ww7qRNeSPqmHpmBriJ9QwcmINhyfX8Ej8alPDt9NqSJtZQ9cXNVh/XcMH39TwP/sanNfW0P5dDaGbazD/sQZ/8fjnGmq31fDL3hrO76th3kHJ4VvDsJAaBoTWcDBczsXfkTUUZdXwrraGU+JVnYw31tCWV0NNfg3/tNWQdaaGxLM1st4a9v5eQ/WdGno+rMHxcQ23RcKrtXzds5YK8emwWkYOrwWrWorFZza1xAuLqbUohPu0WvbOqOWHWbVsXFTLDQeZs6EWl1215O2v5XP3WuarapkRIJ+DahkcUotXaC320bXcTKul21Ar31UtdYW1JJXWUl9fS1RLLadMtSw7W0uDePJXLU3/1HL0Ti377tayqLuWzMe1RDytRfVM4j2XWK/UceG1Ov7tW8ea/nXYDqhj4cA6qsQXZnUUiqnmdWjFeIs60sWnlnXEi5GD6ggTloPrUIg+Q+rwED2G1nFMPBf7h9XxQOwcXscN8feIOvlfruO8sH+vjjax+P066sTMD+owCqsP68gW/46WnJMkn5XkEyMnSz5haV2HUvS1kXyix5Q6josXYv/UOrrErml13BQ/T6/jstgwQ9Yp7GfWYRJLZtWxYHYdZSJvTh3quXWM+aKOFDGMOjYvrJP3qjq8xTsr6zgpXrGr45B4JBzt67gttjjU8Y+4tKqO1avr6BTL19TRJBauraNSzF0n+yimrpf1fCd7KOI3yFo2ylo2Se0/1DF7ax1v7qnjmXjgKHvlJLU7y17tlb0S9vukbrFkv+yVmHVQ6hbqQ3UMP1JHr2N1uIkdJ+u4rqxjfUAdtUF1zA+WfQ2RfRXqUFljWB3J4ki0rD9J5mRKLH0d1oY6coRFgXx3RXU4lNextELW0C7XQUcdRULXWUfAOdmX83W8erGOGVfqOHqjjoIHdeR2ydq65Xt5LN/LE9mXF7InL+WaeqWeTy3q8Rpcz9tD6jk0tJ5/h9fLd12P/6f1/D62Ht2ket5fUE+ECPiynvQV9cSvrGeQfT0q0bZDjnvr6bevnlP76+U/sZ6goHp5PqvHNaSeo6H1mCfXU6uuJ00r8wwy1ljPd8X1fFUmbZ31xJ2W9rMSR/Q7V4+30F+pZ+vtemzNGii1aGCmZQMBwxrkftzA71YNtFg3yPN8A7OmNsh7ZwMHbRtoWNVAzHcNPHdqoMu5gX/2NfDl4QamHmkg6VgDO9xlrF8DbwY3yHNvAwdCGngo4hIaKNQ0MFrXQLKI1TcQZmjAO6+B70saeK1Jjm0N/CHOmhpY3NHA3NMyR0w708CICzJeWF5soN/vMk88+6OBHy43YLoqee43yDtjA9e6Glj2uIEmsfBJA+NeNPD+K41ECrPXGmnp2UjowEYszRp53bKRI+KZ2DeokS6xZUgjPwxtZJpVI9mTGxlt3cjHNo2MnNLIgGmNOM5q5I64PruRH+cI20a+W9FIx8pGmuwaqbFvpNShkVmrGskXuasbmbCmkaS1jUSva+TdjY3s/16Ojo284SSx9kqsfY1sONDIqoONdArbQ40sOtyI7mgj4Scb+dmrkenKRuIDG9kV2UhmciMHsxv5PbeRhMJG+nQ04iFOdjby9HQjb11vpKCrEZcBTWy3aGLN4CbOCOXUJrynNfFoZhML5zfBgiY22jXxuzhj30Sbg7StaaJUaNc1MdqxiTinJt5zbiJCDN3bRLAw39eEy4EmXj/YxIFDTVw90sQWVRPfBTbJfbiJb0OaqBdfhTZRKWaEN2EU1hFNjI9sIi23ic+0TQzXNxEqLA1NqMQAYxO+oldeEz3ymzghfiqR+kqb8Glu4lpHEz92yvlpWdOZJlaebcIkGs81MftiE1N/b2LSpSYMD5qY3NXEh4+aGPykiUBx6rnU+rKJVW82Y9Ozmd2WzVwe3Mzaoc20D2umaXgzb3zezI/jm/l9QjPJ05sZObOZCHH8i2ZeikPzmtlLM++taKanQzP13zczb3Mz/zrJPGeZt7cZ0/5mvjnYTK2Y/lszo48109+lmRplM9ZBzaSENDM8t5lB2mZcDM3cKmhma2EzJZWSq6GZ/aZmNpxpZs1ZiXOhmb7/NvP0v2ZW3m+moruZES+k/90WlvduIcOshWTzFk4Na+HF8Bacp7awaWYLS+bKZ9sWrtq18L19C+sdWji3p4XFzi3M2d/CjAMt2BxsQSuSfmvhwyMtDD3WgsXxFowBLWQHtcg7dwufhbQQGyp94S28E93C8ZgWpqpbGGxooau4BYeqFj5ubWG4SfKfbWH/wxacHrVwX/z5rIWWV1r5+rVWng5s5cqgVp6Pb2WzdSt/i402rVwSdTNa+WpmK9PntKL8upX/lreyzq4VB/tWOsUKh1a5LltZuqqVJlG2thWb71oJ39zKGadW2p1bqdnfyrTDrXynbKUjoJV5oa3MDmulUDTrWplY1Mo3Z1qpPCvt51vJu9DK+3+3cvJ6q7yfSpyuVloftrLkUSu6F61kvdLGWos2TIPaWDa4japZbUR+3cYB2zZu2bWxaXUb69e0sXptm7wzt7H1YBv2x9rwDmzjjZA2Xg1t43NNGyGGNszy2nhc2kbGmTbiz7cx6kIbob+3cf5uGx332yh60sa0Z20YhPXzNpJfNfHJayaGv2niQX8TP1qYWDfYxHlhP9TEimEmGkaYqHrPRMEHJowfmogcY+JdKxOHppjYOcPEv7NMrP/ChMt3Jp5tMmFzwIRODHA18X2Qib/E+hATF8SaUBOnw0zMSDDhrjfxtsHE83wTTwpMPCo08Uu5iX9Ec4OJxY0mKlpMzDKZyO00yfOgibFnTcRfMDHoTxOXuiXeIxPnhMNjE+1PTNS9MPH1SxOelu24DG7nxJB2eTZq56XYP6KdvSPbWfO/dlZ93k6pVTt5Nu1MndKOZlo72dPbyZzRjvmX7XgtbOfVJe3stGuXZ452vlvXzkfO7YzY307YgXaGHJRxh9tRiUuqdi4GtLM6qJ0zojO4nfYQiZvYLr+7dt4paOdJWTuPytvprmjHqbKde1XtzL7UjqKrndeft7PvtQ6+HdTB10M6qBrawSejO4iY0MGQSR0EWXXQd2oHntM7eDi/gwdfdrB2ZQdn7TrI/6mD3C0dJO/uYJRzB9F7Oxi5r4Ph+2W+CDvQgeXhDgKF+W8dbAvs4JfgDv4VP4d08ENYB5fFxogO/hCn4zpYltTBN2kdTNFLbGMHY4o6SC2RHKUdvHm2gxPnOnjtfAfHxIE/JOa1Dv673sHv92X+ow7sH3fQ9LKDutc6SRvcScqQTj4Y2cl7ozp5NrOTp7M62ftFJ13zOrm6pJPzqzrlWa6TM2s6sVvXScf6TmY4djJlXyeTDneSI4KCOvm/hus7PIqy6+M4SPGhKCoiJISuIEUfRZBAChC+IEWKIgikSi/qS29J6GBBxYLSQokgFnxQKUoNoTelKGaT7X1ne0m2DBB4zx+fa5adc//OuWevMDPPbK2gxbYKNm+voPmOCr4ST+6s4HOxaVcFjb6r4D/7K4j/USHP6xUsOi49RM2JCiKnKphbVkHBLcnXV3DbUsEYawXD3RUMCVTQP14h79jS914FfR9UcLSehsMNNfzSREPnVhqeTdawTyR107BNfN5HwxOpGh7vp+Ez8Wm6hvrDNdR7XcPq0RqW5WpQxeylGmYVapixUsP0NRpyv9YwcZeGCaUaKsWYIxpGndIw/IqGIf9ouKDXMMig4UxQQ3qthr5PVvJHciV9WlfSu08lvfpVciRDjplionzOlmO+HAvEO5VyD5faDZUc31JJv5JK0nZXUn6skgHH5SgGnqrk7Gk5llWSdUaUV3JNLwyVjDBWct1UyUh7JXfUSsbXVmJ8soopKVXM6VHF+y9XERArx1RRf1IVG3KqeHx2Fa2WVrFVtFpWJX8XoqiKlJVV/HdbFb+K33ZUcaikip47q8j6rYrhJ6u4Lv48VcXIsiry/q5ihr6KzilaurbT8ltnLb26akl7ScuwdC1XxaiBWsYO1jJlrBbvRC2+SVr82VpCuVrm5WkJi0bztbQo0rJ9pZaU1VrO7NBycY+WaX9ocQjXMS3Kcak9o6XmrNTf1vJNlZZSs5YuDi3nYlqGqNLvrvSqq+Nuko4HrXXs7anj5z46Dqfp6JWuo0+mjmPiTJaOAYN0XBisY+hQHfnjdPJ8o8MqZk7S4c3W8X6ujqVTJGO5jv1FOroU6+i6QsdP4vgGHXnbdUzdqWP6Lh2z9+goOa4j7aqOOWYdn4V1fHtXx757Ol5/XM/bzfXontaT94yeya30zGqtx5eiZ01nPRue1/Npdz29M/Qcnq+XZ3Y9j2/V06pEz4G9esYf0TPhqB7TH3pmntTz3mm9/D3o+fiKnp/u6Dln0PNRQk8TVU/z+3q+rWugX2MD5U0N3GluwNTSwPRkA4oItTGwpL2B5R0MFHc00LO3gQtpBq5lGJgyxMCX4w18/baBrRMMJE00sC/HwP/yDSxYYqBouYGVhQbqFhl4dIWBS18auPm1gTe+MaDbJutLDDhE/e8N/HLEwJBTBqLXDHSskhzRQy/9jAbqxAzUixtYLzbdlZ73DLSsNXC9qRH/M0YWJRm5m2yky/NGpvUz4kkzcmiMkdcnGBk7yUhVtpG8XCNmMS3fiEt4CoxEJhvpucjIuWVGhhYaubPCyMx1RobsMjJyj5Fx3xpZ8T8jzx0z8vspIxfLjSRpjIx2SJ7biN1jpEnUSMuEkdaqkR/uG+lWK5kPjfzzqAldIxP/a2viaHsT/z5vwtLdRPQlEy/2N1E+yETlMBMdc0ycnmyizgL5XGji+CoTa780cWaPiWF7TdzaZ8Lzk+ScMPHbSRODy02Mv2DiD62JkzoTmXoTWQYTQ4wmRptNTLCa6B41yf9vkiHGPjBhrGPGV8+M2tDMI43MPNHUzI9Pmun+lJm/ksyMSTbzVmszG7uYudzLzL99zLydakZJk3XpZmKZYpKZZdlmHi8w81mhma3FZiZ/ambe52ZabDVTut1M1xIzB8TAUjOP/WbmZpnklJvlGduM/4KZ/7sovarMTNKZMQiXwcz4GjPWmJnZCcm/Z+a+WFtr5ss6Fp6tb+F70bWBhZ9FTXMLhS0sbGhp4alkC61aW9gu0jtaKBNDnrVQ2cVCSm+LvFdZ+FF0T7WQlmbhfLqFKxkWhmdamDTQwsIhFuLi5TctvDpWzo+zcONtC+MnWjBOsjAn10JAzM2zsH6yhfL3LEyYb2HtcgufFVlovdLC8XUWlvxgYcZp+f6c1GktfK63UGqy8IZioWm1hecTFn5TLfS9Z4FaC2MeWvhHLGloZXgLK8ZWVt5JsjIj2cq7ra1EU6wsbWNl/3NW2qVZ6Z5h5XCmlcBQK1+NtjJ4gpXcHCtm4cy1Um+KlUZTrbSeYWWnsC+wklxspf0KK51XWhm9wUr2h9JHxD6x0uMbK47dVgr3Wpl21EqrMiulZ6w8W27l5XNWhl2S+qtWwn9K9i0r13RWbumtjDVY+fielcfuW9lSKz0eWLnawEbdZjauJtuY2MaGu52NlZ1srH/WxvPdbLzY3cbqVBv1+9r4UDyZZmOzaJluY4dom2GjVDybaeN78fIAG0dEn4E2ToqzWTYuD7JxAxt3BtuYN9zGo6NsHBhrY+DbNkZNtHFbjJtko1JkZ9swisk5NhxiZq4Nr4jk2Ujk2ygssPFQbJpio9U0G99Ot/H7LBurFskMhTKDOFgkMxTbSF1hI3OljXNixGob+etsPPGJ1G2S81/YmLDFhnWr7HmbjdgOG8tKbNSKD3bZaLxb6vbaMByw8dQRGyVHbVw4KfOelnnF4vM2ii7YGHTTxn2NXLNKG420Nr7SSV+LjVOiyCt7Tkgf1ca0e9KjVvIfSN4jdtrVtzP/CTtPtLDT8hk7ryTb+V30a23nehs7UzrYMb0ix152/L3tzHvVziN97XLN7XLN7XLN7fzS3874wXZyh9hZNtzOpXF2dBPsWCfaCWXbiefYWZ5rp0G+naYFdjaJszPsFM+102yBnTaL7FxYbue1QukpRhXZ+VuMK7YzdaVkrrGzaq2djE/sjPjMTsEXsm6rrNsu/UWPEjuWvXam7ZN+39lZ84Odj360Yz4qeztmp8kpO/vOyPw6O3P1duqZ7LzqtGP02pnlt7MyZOfnmJ0TCbvcw+28dd9O4KHkt3JQluJgWFsH3o4Ozr7oINbbweo+Dj5MddC0r4Ot/RzsTnPQLcPBQXG6vwPXeAcNsx08luPAP9PB0tkO9EscbCh2kLTKQaNNDrp85WDaDgeLdjpQxagfHWw+5KD9EQcv/e7g5B8Orh+X2nOy5oKDrpccDL3m4IbOwZt6BxViksGBUTiNDqJmB8ssDj6ySV+7g20OB22cDkpFpV8yVQdHROpdB6fEgHsOLoih9x38KcbUOpjwQOYU9ocOZtZx4hNLHnHSpIGTTeKXRk5uPuZk7dNO2rVy8lKyk9TWTk6JASlOLog/2zgZ09bJHaFv52RmByc1HZ306OYkvYeTpFQn3fo5OSh+T3PSL91JmcjKcHJJ3Mh08mZ/JxVi0gAnkwc6WTDISVwMGOnkULaTV3OcZOY6GZ3v5O0CJzMmO1k1zcn4uU55nnTSu8jJ2WIng1c48axx8n9rZR/rnPz4sZN7m52cKJG5vnUy65CToyednD7lxHXWyes3ZK8VTn7TSr7eyT9GyTc52RJzsjvupFPCya+qk1G1TvIfOmnZ0EXvJBfnkl281trFdXEnxcWsdi78ItbexcMOLtZ2dPFoJxffdXZxsIuLL15xkZrq4rS42NfFm2kuzOkupma4eGSgiw/EyddcTBwhmRNc6CdJVq6LTwpc7Jrs4toMF/bZLp6Y66LbAhfHFrr4e4kL3VL5fpn0Xu5iXqH0XOFio7i63sWoDXLuQxcPNrpI/0pqv5G5drjoVeriuDj3rfTa62LyURebTrgoPeXicJmLgeUucs67qLotWRoX3XUufhEOi4vfVRdn7rq4ck/635cZ6yg8rKsw9TGFu80URiYpjE9WyG+t4E9ReKqDwo+dFA49q/Dm8wrubgr3eyhc660Q7KtQN11hU4bC05kK28S3/RU6D1BYPkwheaSC+S2F6vEKDSYq7M9R6J6rcC5fwTVF4cMZCs/MUkh7T2Hw+wptlyp0Wabws3h5ucJR0a9Q4YwYVKRwRYwsVvhbjF+hoBMFKxXsYtYqhYCYv1ohLorWKDRep9B8vcJWUbpB4cAHCn0/Urj8scLtjQqpWxSytiqM2KYwbrtC3g4Fm5hZouAT83YqxEThLrlGYt1uhc/2yDUpVdgiUr6VXPHcXoWfxJF9kvmdwmlxeb/Cre8l9weFKjHzJ8k6IOsPyrpfFeqcVFgvPjslM56WGUWbMskTnc/IrOKlcskUZWdl7+cUXj8vcwvdBdnzRYUFl2WfV+Q3uKqwQTS+JtfvL4UPNApNKxXaaRX2ia46hZ56hT9EukHhrBhslN9Q3DEpTLbI7yHCVoXFNoUvnQrHPQobqxWSogoXVYXhdxWs9+WaPJDf9qHMXdct9yI3W8SgR91cESP/4+Z6CzeRJDerW7v5OMVNp3ZuerR3c7KDmwEd3cS6uPnnZTehXm5Wvurmy1Q3QzPdaPq7yRngxiKmD3SzFjdHh0nuCDct33IzbKKcz3YTzXXzMM9NowI3L091s73IzcEVbs6tcvPph24u7XAzosTNgj1uEuLgYTcZR91sLXNTfs6N+5LMVuGmocZNcpWb3eJFnfQxuHnX4max1U1StZs592RGcfe+m1W1bpo9lL3U9XD4EQ+p9Txk1ffwbgsPq1p6+DrJQ3KyhyMpHsraeKCth1HtPHIf9vBeRw/3O3lY86yHl7p6eKOvh+x+HszCm+ZheYaH7QM8HMzyMHSwB+trHoLjPHw0wUOnbA8/itRcD4PyPPyT78H1juRN8fDoNA+lMzykzfYw5l0P3RZ5+EVULfOQt9yDXQQKPahFHh5f6eGTjR7Ofi79v/RQ+I2HkyUy+14PG/d5+Pw3WXvEw+wTMtdFD/fueBii91Bh8GAxephn9hAXJXYPh5we/nZLflzmTHhodt/D9PpevKJrSy83k71oW3uZ3cbLorZeGrb3slF808HL2ee8WJ+X2t5eYq96Kenn5YV0L4dEVqaXmiwvywZ5eSi+e83Lr0O9nBzm5fYIL66RXnk+8TJnkpfF2V4+yfXybb6X5wu8HH/HS+ZkLxfEsCnSf6r0m+0lb56XBou8dF7qlfc7L38Je7GXhSu9VG72EvzGyx87vYzd4+XuXpnzO1m338vqX700L/PK84eX3mdlrr9l1govZVVeRuu83BHTDF6KTF7qmr3ssnopd8ieo15uPfDyXl0fDx7xsa6ej35P+xjSwoe1pY9AKx8NWvvYKErb+OTd0Mcr7Xx81sXHBz19zErzcTfdx5b+Pg4O9PHCSB8LxvpY8ZbUv+0jc5KPCyKS52PHZB89pvrInunDN8vH/Nk+Chb62LRUvi/0cUhcLfYxeoWPf0X2Sh8zVknWGh/11/pots5Hzw8k80Mf730is34m/b70cVhc3yz9d/rotcvHCfF/e318fMrHN6d9HC/3cfucj+WXfOy6Kj0qJb9KsnUyt8lHG7OssfoYYPMx1eljWNDHTdEp7uP+Ax8VDf081dTPgNZ+jG38eNr6mdvOz+aOfjI7+0l60c8XqX469fPLs4afoRl+lg7003iQn2fwM2e8n7BoMcnPDtEh28+RHD/9cv2Uizfz/dgL/Lwww8+QWVK7ROoKpabYT9UqP/mr/TTZ4eennX5e2iU9xLA9fpbv81PnOz8bxPADfuYd95Ny2i/3Uj+jzvqZdM6PWcw472frZen3r8yk95NulvUWP3Wdfjq7/TSv9XP4oZ++dQI8aBAgo0mA6UkBPkkJcL1DgDc6BtifGeBw/wBNXwtQ/40AfcYFWJsdYGdugE55AVJmBji6MECzogCnVgbIWhXgivh3dYD76wKkfxzgmRKp3Rlg3/ey/kfJPBXgtTMBHr8YwHo9QHd9gK/sAQ46AzylBtgq/qoN8HW9IKcaBrE1CvKgSZAWrYLcSgny1atBkvoEyU4P0mhAkM/F3aFB9o8PcmNikFhOkOLcIFvyg7wzLYhLvD89SLc5QTYUydoPg1zZGOTE5iCtSoLc2SNZpUHu7xX/C/LFL0EGHA6y9liQlieC/HxSasqC1J6Vc+eD7Log310M8u+VIJ1vBhl4O0iWLojdECTZGqSLLUieK8hmb5CyRBDtXZnhXpB6D4J8JNrWCdG+cYgjTUJyvUP4xcLkEP3bh7gkdncJ8VpmiHH9QzQYJOeHh1g/PkRNXohHCkKUTw2xfU6InxeHiBSG6LoqxNJtIbR7QmRfDnH6Rog/b4aI/R0ioAuxSB8i3x7iBY/0CYbIiob46G6Ifg9CnBXDHoa4JVo2CPNcwzAnk8M424SpaRumsF2Yja+EsfQNU5sWZn16GF1WmMmDwsxF6rPD9MqR+vww308NM3NWmEcXhbmyLIxmeZjXd4dpdTDMiqNhLp8IE7wUptv1MGtuhxmrkXxbmHr2MJlKmHPhMLcjYb6Kh8l6LMJPT0do3yZCTocIczpGCHWP0K1vhEWZERa+FmH+xAgtcyKsmhKh14wI12dGeOb9CDtFr2Xy710R3HsizCuVz99HuHs4QqOjEcadiNC4LMIX4vnyCL+K8/oIIwwRwqYIdSwRPhTNrBH22yLkhSJcjUf4+UGE1fWr2d2wmoVNq6nbrpqPRFaPaja9XE320Gpib1aTlFdNqfh6ejUXZlXz6RfV9NpcjXdLNUtLqzn0ezV/H6vmhzJZd7Galpequaat5k1dNcNs1dwWxzzVFNepoXnzGqa0quGpZ2s40bmGxj1q6PffGr7MqOFQ/xr2jq4he2wNC3NraJpfw5F3anh9Sg0NZtRQZ1UNrY/U0N5YQ3dXDUtrarA2iXKhY5RH/hvljfQo9zKj7BsY5YWsKEfFp2OiHJgU5WR2lLdyo2woiDJ5epT5M6KMWBSlcFUUPo0y8OsoL5ZEce+W9Xuj5H8f5ZNzUXaej3LmYpSbl6J00EcZZIyy2BKlbf0YTZvHeLGNHDvJ8YUY/82I8c0gOQ6O0SEnxo+iZ25Mnh9iTCuI0endGPWWx/h0TYyz62OM3hWjzd4Y1WdiFJbL92djDL8Yo/HtGH5jjEWmGBn3YlwUBbUxZjwW54UOcd7qHieRHufKwDhVWXEWEufdsXGa5Ma5VhBn8ZQ4/ZfEmbIsTu3yOFuL4vxUHKdLSZxVpXHMB+PM/SPOsZNxBp6SNaLmUpxu1+KE/o3zdGWcEbo4ufo4TtHYFMfqjVMajDM6EucvNc6rbRP0eiFBbWqCIRkJqvsneGdIghuvJ1j/doJtixMcWJLg8+IEl1cl0K5O8GBtgsAXCfaXJHhrd4Lz3yV4+2CC3icT/Kc8wdXzCVKvJehamSC9KsEtSwKbVc455JwiGQ8TPFVPJaeNyqBOKoWdVUZ3VxnfT6VBhkqrTJVS0b2/yhGROUDlshgzUMWfpfIRKk8NVhkxVMU1TKXnKJUbo1XmvKFSI37NUTmfqzIyT6UgX8Ut7heorH9HpdlklQNTVMqmqkyarpIyW+XSApWHi1XuFKrMK1Z5bKXKkDUqN8W761S++0DlrY9VDGLGRjlfosq9T+X0LqnbrXJLxEpVsvarhH9Qeb9MZfUZlSblKpxXKb6kUu+GSmqlynydzKFX2WpQ6W1S5X1S6q1Sa1dp65B6l+zDrbLCI/uOyr5Fl3sqmlqVhQ9V/h9LzSjn</binary>
            </binaryDataArray>
            <binaryDataArray encodedLength="8660">
              <cvParam cvRef="MS" accession="MS:1000521" name="32-bit float" value=""/>
              <cvParam cvRef="MS" accession="MS:1000574" name="zlib compression" value=""/>
              <cvParam cvRef="MS" accession="MS:1000515" name="intensity array" value="" unitCvRef="MS" unitAccession="MS:1000131" unitName="number of counts"/>
              <binary>eJy9XSGa7Ehz7AMYDDAwMBhouEfI/k/woOEeYY+QcOGDCwsaLvxhQR/BUNDH8Oh9yqdQdGRWlWaeQX2SqjIjIyPU6m51T8/j8bDHZZjYOsVw7D4azOG8i7mIj/lO8Q9xbEdOo3WsGVxn+CpOqv8sHzF2Tm/Px2M7tv2Y64SHvSr8anDf3EvWg8Mx68I+Zbx4bVRbaTvqN/pz2ipsxa8VvJg3+tDs9dzl3Iw7+ss6I6fNzvOiQ7335zVe1cn6iOGA12gN/R/pr3qruFTngdJb6TnDLXpQniuvKpwZDVC7Zqc3TjFZPscqTdknxN2Oscfs58dvx3XFnue5ulGNqIl4zBFjIr8f2zg3MYZ75f75mPtxiMu0Z50c8JRvWW8KO/No5B3700Qu9/8w/bzUASe0bQWGGhEfOja7Pja75edmpiP7iFyMjpvAVzjKf+UZ5nbCYB9YH9RPeTnjeZbfKYc5mMjnvmbqK809icl0U1pxbfZM8eL14NFpruo/65N7ijnWOeOm8nFerSkvuDdPYpqYY81n/GUPA7fBHG7ZK9SYuSjOnuRbccw8q14Zh/k2wqsGc9iPO+A47Gd+rtTh3pxGaDjykfk2uz5G4jj24xjrVHwVB4dj1IN74l5Dx6qmkQ4b8N5fC8R8xDuso2eZ3iNvQhuMVT2+P8/XQRtwRV79mIueWEvWc6Q/a4+aYk30OObNrnU69ZhpY4SBHnWKabBtIhdHVpPnRrxGPnPPMRdesSeZD4jHum0UE7079c7eKU0y32c0YJ7cP2q0Qd0G83EcfM3q85Ox3a59Kh+M4hps3c7zt8Xa8/X8awKb9WBdsR+s3Y/9/fpiMM811RZxMz9M7OMW+ezbjbRAbZu9nke4rzRQfLh+bC+6C92yHrM+R9qF1uFpgxjmOcLFfnDeYb1TbBN4o/4yrXGwRw77DWKw35FvTusY00R+gxjmjngucFR/2ZxDrtOc4tIHuPv6fm9hv6/w7WP882P8vT/ffozvH+OP/XrwvN4feH+edTY770/0Iyaer9+er14Et5jH60B2Djjk79h7Tlynul2vKy403ux8ffAj7nm9v5LpyLpvQj+Viz402t8IR+UqHfCc4nlLYrzIVecC9oIYoe024Mf4rGfo8ID7nZ1qYB5zR16VRk3wCp/RD4XTCJP7+Tn3fI1DXPaUdZY1nvpeR9Ur8uqUU2mV8TLKr/qoRsS5Xc/DTusYN8Jnrj4Rj1qxT/3A+J2uJT88fJ6P14ed17MZTYNfsxP37Xl9v6i4zGrrhLFN5qEmTcxVxzOemL2+L2Ms7kMdozYz/uJ5wBhO8SMOM7r9xIHHK+J0uz4WjdaR70hXjmuA0W2sceYpY6Nu+3742E1fE0e6ZfWa5Z+JKn3QX9TaRW7gul2v86iREXbGWWnD87yfeYCaYUxL5qtaVU0HXV3Ej/rEPIzj+RFPNZgX66rwOmyRM/rptMZ9uL2+Bn4ALuNlmmX6KW+wNq41e32csU9cG+dxKE7sXcU/dOG+jWLaQAulN/fEnrPvfKzyVLyJHuK4JX1lPoYe3a7vddyu15R9bJAb+SOdGuD84P88348o7hGnuCufI77bFTdqKU+UJsg3eGCeHXgKB/HU3MOu1+NY5xo8z16h9k3Ed9JJ5bKeHdZRT+bllKuG8kdp4TA2O+9tRy8d+sMt8moQb8WI/mZ7YI5KX+VfF/MY3+z1/EY+bvljif1ET7F/hTsaiNXt+lgM3spL5WnkOmDs27fnmcN4GR8+bmJd9Y36jvrmOOTH2OiD4ol8lG7Mf5SP68pP5s3c4rhTDzO9VBzVUDqyxkqLqj57mXHJuFf83OD5B85NrDuq12Cr+g99lXfKP1xrAiv47mubXe+xoc4zfnVR22Dg81zjtcFYjQm9uW9cz7Ax12j40YfzHGHFHGqC2sbaG92j2ux6nXPKQU+wtkNspZclMVZssQZiYK8Ox82uGlYjOPdD12bX+8oOeF30+e24V77fV/+v4z77X8c99j+P7b7++/N8nRn31x9Q6/352num3c/envq9FGuBXu3bt+f5GcF2cPgGWJ3qblAv6ituylMz3Q96Gtw6zIW+jXpodj0/R/4ip6jZ7fzu5bdDh30tPvPYhHbIwy3vC2uhJkbHjebZI6UxzlW1mz1KP2a0Yt7YO/eX8WSs0H7EQXFiDaNP3O7Y8bzXII69YG0Vz2bXax/6k/l/8f44r96ObXyG9nie33uJx7yqP/IFeVXaeZLH8ybiM59Ro5F34TfyzfRv9lprNJgD1sCt0fqDtswJ5zfQohOG0izzssG84sDx3c5zZufwx3G9+gM+n/0Gzyv4GWrUy7hFzT12/4z4X/7xePzHx/jPj/FvH+PfP8a/Htv/3WvBc9ufz7Pun8fnyo/neY8lPhtB/0PHbtfrt9v5OPvp5fN6v9fs9bE40pp1/P3Q7J/wePwNuPNn4vj6OfgGdz4/DEajdewdOTaBEXF4rYj5DvmogeLjsIY+YAzmsqZGOdm5w1vuKfAbbLkH5SfqhmusQ+U9a4RcEF/15vaqa6aT0iEwYr0LLPa+UU3MQT6oGerZACNwcQ7zudfMW1xvNN/s+nptHxvhudWPWeQV2420UVqhDm7n6+e4/rm9njtYI7TjnjEHebEeiM88M22RN2Iwn4z76lB6hVbYO9ZVcxEffnOvRnlcU8XhHOqNekTd0KYf+xvMOcS65ffyM77ct5rD7whEvdg2e13LvNg5PuA56Pux3Z9T/xveM8bz0vvxPBXv0UKPjbTuonbWO/sTx9GvJ1ihA752jRH6NLtywhpN4GW+I5fKOzwv0PfI7aSF0zFixbmjdMs8dYrhvngtaigco7iqrsLGY9YSh+KY9Twzx3U3qsd+ZxphfCNNMs1xbGKu2fVa0As8g2PWhj1SOitfK5+zfgJrs9drS8bbIDbmO/HnuspHxGoU00Se2kce3a6PTTwOvA7xGadMywfguelrmdLPYCifIzbzlHM5nzkGL/TCYY57z3rGuo1wMO6N3rcwzq4Z38eb6RnPAbf8mq70Ye9YE/Srky7x+wvxPeGIaXa9Zmf9Mp8G9SJ+S7RskIt6R20Xech9O+Z+e157a5TH54M6F2Kf/cXB2rmdz9MdcGIu+ojzgXtAX5SPRvuBjVwD/5FgNtiGNsyF6ze7ni+R64CBeRtgse4PyMEaqjfk0QiTvec+QxfkFtowBmuttGc9Iq/H+vP1eYDzeHBtzm9JHM6xBphjInaGT+Qy//14s+v70CqfOTpo1+31/Str+yA85qL6i9GprsLL9OB1xnJYj56wz8p71S/3hDjKu4o7a9MFrkHcZlpLxlE+V3UxFn2P0RJMF1iKG+rAdVG/RmuMz+uZxlgn9vuEJpVuDTA7jM2ujw3k6PZ6zmW1Kr0Qs4s55Y/iz7pGTzgUj0wj7C34NLveY8feo8aM7k5z7Ccem117Ym5GWKwP9s8cXORxD0bbBrGbyGFM1qCLucBAnV3gZXpy3ybyUT/mprDVfIOR5URN9hVrO8XhXBx3wZH7ZbzwxClvVkfkH6NRXPBqdj1XUZOYf9CWeSE27t8ZURt5dDhGrpXnqIHa74Sh8EbYmNfh2EWci5zZWpEbXmGdDXJVXVXDCdNE7INiZ/gFpw45mM9c+Lgd+5udnnfAjP43kct9Yw30JurEMLueWxGvvJ7ximujxpu9Pj7YMzUixyiv0lX5ZgKHe2mAgdoxtuqTdbj0Ct/rcHvliN4Y4Y+0bvbKB3lGHXyfzLiqzmav507gKa1iXvnCI2JNHHM+47jAy/pQeBmGJ/lxHmDMTI+hEfJCn/ex2fn85DCqvjKvVc/cB+cFxx/9Pc/ryx/0N+mZB4rXg/Rye30cRb1u1+9VuF1fmyr+ql7oh3noVactazDykPXNOM2O8FzVCuzQPXThntkLxsRzoFEfmW8K34y0fb6e/y3JZVysbwdWzPdJDOTkdJzpOfLLaMs8uXaF1SiOeWGtzNfQt1F+oy37kHnI2LhF/5gvY8X6vt0S3Ub1szqe5CtfPcGZ0UCuwbVvO443iul2xmRcq5odtpiLGA5zMzoqfZrp550Kq8E+6soejbjFWhcYRrmVz2biXjOscc8u9gP/R+5Tr83q7RDDfbi9Pn92u37fBHXohW6KC9Zze31uVXqwZ6gb9x4aIY5TrsIa8fQEhzHdXj9XRb2M4phL5pfqkX2cweB99nCEw9ozlotRccS1Zq+eqRojXlUvlYfIQ3HmfUvmV/gEp5asu732j7EZD8WzAabix3kPez1vVL2sbsUFe0Fc5NQgz+318aK0jW1POHD/GUfEUxrherfrfQHWKeai11jHfjKu3C/mK35cg7mzZqgrjg3WN4GjPOVt8Alt8Hd64v3Sb8d32QxiK++UlwY1EP+Bx8BVaci46GejWI5nL9Br1A595Lq4r7R22nfT5z/3ENxDU+V1pbXbK0/Uj/ez/jBf9Y3aqP4VjgMea5vlVPOhF+s3i8n4m+hP6ZPpNNJQjcrHTH+Vm3k0y6fqo9nVP+TnSX6MPsFnxnfm4/b6Wpa5RB7Pt4Fu2b7yxCEO90d9xT5qu4+45m6w76afdzOtMr9/HD+v15iHvb6erPpQPJTG7Ivb6/kzw1310Ox6jVf1TOTxlvt0Go16fpi+Hsfodr622P/G63+O76q//eP87dDv8HfNP/+GETx/h+fcqDnSCvvaMb4f3/f7/fh7twf8rVaMHZ///w72rjTNPAks/J672dlTgxq90B/9NTHPxw6YnTA7rBv15QI3q8Fb1qPCaLTmsK1qqjk8H7LYil/Gs+LPc+ocUOfDSk03XTfLc7Hl+hXHrE+H7Qhjxrcqr9GofK30534Da6WXqo/2SR1ma+88O/XogMEaoI5WxOJaS+ZH/SlNuEaltfLsZ7/HNfPb8/wNie2Y3+x8P4JcsL4TLsYhF+4dY91eP4MLbNZV9f0ADK4x6z/GRs03eJ1S4WQ+Kt2jX7XGHqOn7HlVpyVxqmd1POqXdc/6z+Kjnzu1TMzP+oy5G2Cu4kSsw/5M3eCf6Y4xStMm4rN9HJk/P+bhs8xdk3e4h6/6a9QP68r43K/q3QQm8uv7OvDC/4XDtRUX5tHEWrfzmtjs9XGfaTs7zx40mPckXunCes5yetGV4kY+zeAyTsXTKbcVcYpr1X/EsIYreo189YnYGX7v8N7o+/HbHPH7IHHuV+eH0oc9wdHt+j4o7qP+/H+WpB37anTM/pld750GF6zZBK7DPK9jPvJiPsoLPAe6WPush5W3Svt9Df9fRrwnDm32uc3OvxNTeJUPGNeSGOat1ld7y2JxVHnsTeSrc0EdO21n/bKJtdXzYMTFKafSe6T5vtbt1Mrt+l4m64vnN5gPjKzHygf2zmGrNIl6yofg001f7yzZj/xua+dDK3rBuqHtT52fjxdNK71GXNDH0E9pjj077TeKV7qv8qr8V3Hs+R2NVC2uUeFinNJgpn/sI+s941nxH3FmX1dxZvQdxbaEz8P0Y6uqo3pR2qnRkvlKF/Rsps5eo0Oc0X5Wf0Vb1o01Yb3v1sy0Huk84+UKjtGY7W2ke7Z2x4+VnmZrjnqIOS8wMj9drN/1arTuC9qs+jCr9WdxZsaoz9HaLFfWBfc9icviGbfqYVVLp/3Kz2zNB3GKUxvw4vwRryq34j7SeqRfFZPpoEaHmF2bXdPNzs8734/7BvFZboxur68fHWqhN8xns/Oz1G/P62e0+LnAil9cH3ua8WKkz6wfnhx/9Rh5zGvBA/k0MVf1pup8xWgDDtjrDJfot1NMS2Izv3DNbKzTjNfcS9XDjHYYl9VXvVW1WGPmOcN/pde7vc9iKDz2faau6mGlpxn81f7Yf9Z8FndGh1l+fkObz/qtMJFHpQWvuYhZ9WJG/6jTJzVwEbfqrepP4WZ62iAWsfZtO/ab1feaMJcHxzWb4zzyJnqqclsyr7gr/BG/kVfsmVrvE7gjvVD7BvvhWXxuG783+6DPj/hv31G3TPt9f4NcrMd+ZzgrGirflHejeBusxxjx5nzFI2K8yFO1Z2JGwyZyR7gz2o44VPMK3ymm6kFpusJnpH2mabbeJ3n8f4xZTRrt+5HbaS4G/kYla6L02fM3yFfxI82rfmwR566GXvQ4yr1b+04t1j54u+nHlsrn41HvKr/iPqqnhk/EZKMLnFbUxVqzHnAvmbYjPexmr6s8M24rvs34hzpwn7MYypORBllvdzT5FdqPPLjDMdP6bq0svtL5M1rc1e9S83n9/eM3eO3r9vp8FqMB5mb1azYH/IjvkOOUs9oP1pn1asXDVbzM78xrt/H7YgcMxSfbnxme7K9on3FgLhm3lborODNaZL7wuvLgDkc1r+ZULxzXFnBxP9N71FvmZ6Z75Yfan/Ei02SVe8xlWgT/rOdK00rrEc+szkgbHi3BXMXJdLuTN8u5L2KOalUej3pwm7sf+BAxVXzFaVVfG+TNenHHs9WcGY4cw/3N9FvxutNnxQtr4lit51Z/d+GO1qOcjOdXaD3DV/XH+zP6t2RdcVjRsS3EVr5mcz7BcVbfNpnPxx3mKr+zuZHOmbczPa3EzGg5M5Brpmnl7WqdOzwrn2b5mdhXc6u9zHqINUc6MqbyepXvTL4lsSN+mf6zvt0dqqdRn1nfFd+2oIHScFXPu/Gs/8ijX+FLhTnDeyV/xZO7/bKXo3qV76v1Z+JnMbM+Yt6TvJE3rG2lV8VnRePVuKr3FdxRjTt5FZ4v4qysmxir2iA/T7iv9M5cRpz24zbAbILbqhczw2mb9cA8GmHM+sBeVuuzOLP+VHN3+SotKx68n2nA41docBdrtseVmJm5kb7VutF6E3U45k5/ma+Vh6qmim8JxgzPVV9mdFB8sv5H/d7R3IoYK9YVxxl9fIAx6qHyROGs8pvlrHxb5RvYI16rPY98H3Fa1Qb7nMGyhZx+rG+ilupBaTOjUYbL6xGT9T3b/8zcXY+UvlX+ylql0b5tIm5Voxk+n+lJ4biYm9U7hk/k+oCj0VBrmOsCg8dm529rto/x98f46zj++xjfj7/d+gt+D3PHjv/DHfsN6vakl1GPoVP8r+/4uzE/fs/m7+Pv0+J3R/H3beJ/a292/W2n7cDuUHcjni44oZ7t2EatdmAY/E1b/P5dYG+A24/8S73Bbz2wJqgtnk9OsTPnIp871Tm3shac8FyI8yzWM46I1wErckZ9MkfMr3rnPKf1SrtqKD6x3wbxld4Vd55X63f5ZzEzXGcxw+sMW3lpNGLNKSfjqvxFHrP8v0KHGa6WxM962u36ve0Kj3lU9T7DK/jMxq9qy3M+wFiph2tOWzXaBG6V/5W8szoOeV5gKM/c5h/DFeaopsFx5bsVx6gBxymskRa4jdiKH+vUBtpUo+JW6a76z/qKUeXc4TDyYuTNTD76suoj4jYRWx1zPvfD3DFuE7mVtqpX5DHjsxfrM/U5n/VcGZg7qn8HF7WvdFmpPROXaZzheDKvRlvkUtV32B/1ONLoK/VbyVFefzWHrHeb2K/84+G0HfHO6sxymdFllG8ibqX+jLZ3x6xvd/W6m5Px+hW1ZvNX5pXnX8XzqzA9ifcB9mz9SpdR/kwcjjs6RZ/7thHurJZZjzteB/xM6xidcmc9RN4zvY882SZzY9+T2F81Rp7M6oDDaVthV3guYnlupZ9Y2z1+h//99Odxn/XH/d7jXnXcd4370/G72Jud5/cGeGaPl3Nd+cv7wQVrxT1gP+beYETtbq//DwB1q7jEnANO9PUG95BdbKN2I/wV/TvgVedJhcV9BLfqHBrxujOy3BFm5o3TWrVd0b6Kwblm42vrHb2wzxlPZrUb1Yp9VbPSVemReTajzapPWexq3cxL1oP5sWaZZ15grPiGcy7mZjSb1XVVw6+sb5NxMzwt2b+DN8PJJ2KYU8XBTNeeqbPSH+ONOGZ4ivtqblb7Ts8uOGVYM/2uajs7F6PdrP3VI/SpPJz1w5P4/bhPYigPFbdZ77I4nB/11yjPBEYce7G2wm+mpxXMr6w/q/UIW62PvFD5fgOr4pb1Uflerd3R7o43NshdnVvxQmkxq+vd0RbwYq3f4JD19Nl+nHLN8teZisNd/SqPMtzZ+M96OuvHCiZ7/hmPlTeexNzhnMV9xrO7tc3y5/TP9rvqIeewHiP/jOLweO+tmf5/vRyr6rZkvRf8WE9c2/M2G997yDwe6TDr5YpHI52jZ6XdTB3GXeXK/HwybwZf+fQVGnOvs1xb0nendeSIemR1uKeIRdw4nuk/YiMPMT3BYG5xjD2xt7y9M1ZyDQbONRGb6RQaVH4ovzJ9sv0q987gfkYejGpmWn7WLxdc1druWbfzOWLfbnb+75bNTq8eELeZfhzyHPfW7PwcJOpGvXf6zCU+n0CO6pyo9PjJ/Xnt3QEnOMfWTfdW+WCQFzriei/yVr2f4aI8X8VXOld1767f6b3qcUaPLMYIa1aDO/p+ZnCdqj72tuKn0T7ru6pttp9hjPiu5I1qZfmf0WxmeME1Gw1yZzzgflZ0xK3yX/Uzwo+elWZ39JvtJ9aqPla9WI2r8kY+VP5mnt3hNotxV6s7Pn8Gxz9Z7yt4jvC+as5/MddKi2xtNG8Tsav4s3Nf7eMdDbNju6GHTeTh8EEv2Xqlr6r/Fdoz/s6tCWynHBc4TvNO+DNczMb/D7rSadbTFW0e9n/zwfRR</binary>
            </binaryDataArray>
          </binaryDataArrayList>
        </spectrum>
        <spectrum index="4" id="sample=12 period=1 cycle=2 experiment=2" defaultArrayLength="11368">
          <cvParam cvRef="MS" accession="MS:1000511" name="ms level" value="2"/>
          <cvParam cvRef="MS" accession="MS:1000580" name="MSn spectrum" value=""/>
          <cvParam cvRef="MS" accession="MS:1000130" name="positive scan" value=""/>
          <cvParam cvRef="MS" accession="MS:1000128" name="profile spectrum" value=""/>
          <cvParam cvRef="MS" accession="MS:1000505" name="base peak intensity" value="443.0" unitCvRef="MS" unitAccession="MS:1000131" unitName="number of counts"/>
          <cvParam cvRef="MS" accession="MS:1000504" name="base peak m/z" value="110.051004022895" unitCvRef="MS" unitAccession="MS:1000040" unitName="m/z"/>
          <cvParam cvRef="MS" accession="MS:1000285" name="total ion current" value="565.0" unitCvRef="MS" unitAccession="MS:1000131" unitName="number of counts"/>
          <scanList count="1">
            <cvParam cvRef="MS" accession="MS:1000795" name="no combination" value=""/>
            <scan>
              <cvParam cvRef="MS" accession="MS:1000016" name="scan start time" value="3.341533333333" unitCvRef="UO" unitAccession="UO:0000031" unitName="minute"/>
              <scanWindowList count="1">
                <scanWindow>
                  <cvParam cvRef="MS" accession="MS:1000501" name="scan window lower limit" value="100" unitCvRef="MS" unitAccession="MS:1000040" unitName="m/z"/>
                  <cvParam cvRef="MS" accession="MS:1000500" name="scan window upper limit" value="2000" unitCvRef="MS" unitAccession="MS:1000040" unitName="m/z"/>
                </scanWindow>
              </scanWindowList>
            </scan>
          </scanList>
          <precursorList count="1">
            <precursor>
              <selectedIonList count="1">
                <selectedIon>
                  <cvParam cvRef="MS" accession="MS:1000744" name="selected ion m/z" value="1433.68870857265" unitCvRef="MS" unitAccession="MS:1000040" unitName="m/z"/>
                </selectedIon>
              </selectedIonList>
              <activation>
                <cvParam cvRef="MS" accession="MS:1000133" name="collision-induced dissociation" value=""/>
              </activation>
            </precursor>
          </precursorList>
          <binaryDataArrayList count="2">
            <binaryDataArray encodedLength="49892">
              <cvParam cvRef="MS" accession="MS:1000521" name="32-bit float" value=""/>
              <cvParam cvRef="MS" accession="MS:1000574" name="zlib compression" value=""/>
              <cvParam cvRef="MS" accession="MS:1000514" name="m/z array" value="" unitCvRef="MS" unitAccession="MS:1000040" unitName="m/z"/>
              <binary>eJwMl2d4VUXXhoGQ5PTeT3qlhBZ6l7kpAYHQCb0k9N6U3iG99wIJIUBIJyH6KvpZUVDABqgkICIiNpqIiIjf/LivvTOzZu2cvWfWep4NynNivvqcGKs9J/rrz4lQ4zlhNJ8TLyznxC+2c6LE75xICDgnNgWdEwM6nBNJB88J3Z/nxbe9PhH5XT8Vb2kviFLjBZFhviD2WC+IOOcF0THwgnAHXxCqvy+IWX0vir2fXhQ/qS+JFu0lcUl/SbxvvCReM18SVdZL4pD9kjjgviS2+F4Snxz6XBw2fym2tr0sJhovi1HWy+JV5VWxSX1VrNdeFWv0V8Uq41Wx3HxVLLFeFYvsV8VC51Uxz31VTA36WrT78GvxUPmNeKD+Rtw3S6wS+zfinlPi/434rYe87vtGnG1/TZxXXBOfqq6Ji5pr4jPdNfGF4Zr4ynRNfOu4Jlpc18R1n2viVsA1cTvomnh52zVhVbQIh6pFuDUtwk/XIkJNLaKDpUVEulpEP78WMSigRQwNahEipEWMDGsRC/q0iLh+LWL7yBaRO6VFFExrEafiWsQbS1vEW8tbxLsrW8RnG1vE1c0t4ue9Mu+hFtGnukWs/rhFrD/fIl75tEVsvdgidn3WIvZ90SKSr7SI9K9bRPa3LSK/pUWUXG8RlT/InD+1iJZ/WsTt/1rE3bat4nePVvHQs1X86d0qnilbhbehVahNrcJgaRUWW6twOlqFr6tVBPm0ijC/VtE5oFV0C2oVvUJaRb+wVjG4Q6sY1qlVjIxoFWO6toro7q1icmSriOnVKub0aRUL+rWKE9NaRU1Mqzg1s1U0z24VFxe3iq+Xt4of18pc6a2C/FYx6VCrqHqnVdz4Sj73bqvo9EDOPWoVs9pdF9t110V9wHXxZsh18UXEdfHfoOui67jrIn7FdVH96nXxwa7r4vye6+Ju8nXhnXddFHx4XQz7+7rcCzfEfu0Nkay/IbKMN0SB+YYotd4Qx+03RK3zhjjtviHe9L0h3vO/Ic4F3hCfBd8QV0NviB863hC/dL4hnna7IcZG3RAr5n8nlh76Tsy6+p2Ypr8pttpvin3OmyLFfVPk+t4Upf43RWXgTXEq+KZ4M/Sm+CD8prjQ8aa42vmmuNvtpnjY46b4p+dNcajT96Klz/cietz3ot/W70VF2vdihfGWeNV8S+y13hJp9lui0HlLHHPfEmf8b4mPA2+JL4NviRuht0SbiFvC0f2WCI68JZYNuSVGLbolruy4JTy6/yDCr/4gjupvi3fMt8UF623h4XdbGANuiy4ht8WAsNsiqsNtERdxW6xT/SgGffmjqLr5o3iqviMUujvCYbgjOpjuiCjbHRHjuCM2+9wRCX53REHAHXEy6I54I+SOOB92R3zb4Y74udMd8XfEHaHsdkc4e8iY/+6IMzt+Ehd3/SSiP/lJZGvuiv8Z7opPTHfFdctdcd92V7R13hUW910R5ntX9PO/K14OvCvmBN8Va0Lvir3hd0VOx7viROe74vMjd0W68mcx9v9+FtuNv4hj1l/Em/ZfxA/uX4Qm4Bfxq/dvYqPlN5Fs+0185vObCF3+m3iguieU2nsiSH9PDDTeE1PM98Rq6z0Rb78nypz3xJe+98SDh/eE6vE9EfLknhj69J5IfXFPnGhzX1hn3RcJ5+6Lby/dF48/vy86Xbkv5n97X9xTPxBK3QMRanggXjI9ELMtD8Srtgciy/FA1LkeiPM+D8SPfg9Em8AHsmY9EH1DH4hJ4Q/E6o4PRGLnB+JYlwfi3W4PxF89H4jpCx+IDXEPRFmazPWeXH//gchs81DMn/VQFM57KG7deSgG/P5Q7Gr/SJR4PRJvKh6Jr1WPxJ+aR8KsfyS6Gx+JFdZHItH+SJxwPhIfuh+JW76PRJuAR8I36JEYGPJIzAh7JF7p8EjkdHokGiMeiZ3zHonIlTJH8iOx/J0/xJLP/xAHv/xD7PJ8LG6oHws/w2Mx1/JY7LA9Foccj8Xbrseydj0W//o9Fr6Bj8Xg4MdiTuhj4RP5WLx1+7H49syfYsj7f4qoP/4UJYon4v9UT8RNzRPRTv9EhBifiJHmJ2KZ9YlItj+RZ+qJ+Mz9RDz0fSLMAU9E76An4h/9UxFgeiqGW56KU66n4orPU/HM76kQwU/FktCnor7jUzEs8qlI/Pdv8dzjmQjyeibyNM+E0vxMHHU/E5/4PhODQ56JF12fCZ3yuThlfC6O+T0XAaHPxQddnovFfZ6L797+VyR5vxDNyhfipvqFUOteiD6GF2KB6YVItrwQr9leiO8dL4TG/UL09X0hFvq/EKmBL8T/gl+IH0JfiPSuL8SPkS/EiskvxOkGOXfmhXB7tiHKuw3zFG3YpGzDZ9o23NG1oXlrG3afboPuuzakKNpSoWzLGVVbvlK35VdNW1z6tow2tmWBqS1bzG3JsLSl0tqWd21t+drelvuOtni72uLnbksfn7YYzrdlmmc71ni1I8G7HWWKdryhbMeXqnb8om6Hh7YdvfXtGGdox2JjO3aZ2lFgbkeDpR3nre24ZWtHhKsdI9ztmOvTjpDQdsR3bMept9qx09sDp86DsQYPdps8KDJ70NbhQW+XB9FuD34J9CB4rQeF/3kwwKs9U73b06JpzxNte4z69ow0tme7uT35lvY0Wttz0daeRL/2/ObpyUtKT2arPNms9qRB68ldvSftjZ74mzwZaPZkusWTDVZP0m2e/OD0JNfLi88UXijVXoRpvEDrxXydFzv0XhQZvHjd6MVlkxcPzV7orF682OTFvDIv3vbwprfCm8lKb9apvElXe1Or8eZTrTc/67xRGLwZbvLmdqw37RZ5E7jYm55rvZm4zhtjewXdPRVEeylY7a0gVaGgRqnggkrBr2oFKq2CjjoFUXoFSwwKDhoVHDMpOGtWcNuiwMOmIMiuYJhDwXyngs0zFWTHKfirrZLpnkoKvJU8VSlxaJT01yqZoVOyRa+k0KDkDaOSb01KnpmVuKxKZtqVbHUoOeNSkrdMyTcXJPeVZHiraFSo+Eqp4rFKhVWjoo9WRYxOJXOp5LtRccao4rpJxQuzCn+ripdsKhbaVVQ4VZx1qfjJrWKMv4qew1RUtVXT00stv6WaVxVqCpVq3lKpaaNVE6RTM0Kvlr9VzRanmps+akL91WT0VPPjj3JNOw2vaTV8q9MQYNSwxKwhyaLhC5uGLSEaentp2anQ8rFKi16rJUav5YhRy1mTlp/NWvndtETatEy3a9nm0FLq1PKhS8tdt5YzCh1eah3TrDq223QcsesIaK9nlZeebG89Hxv0/G7UYzbrmW/Vc9mh55lTzygfPe+P09PW0yB/j4HDSgO/qw1YtQbOHDfwksrIrFlGxihMbFCaOKQy8ZHaxAONSe59E0JvItdoQu1jYq6fiYR/TLS2N3NQaaZBZaa9xcwMm5n9djN7h5n5fq+ZTzwtPPGyEKiwsFlloUJt4TONhX+0FsL0FiYZLOwwWtjrsNBnioU321o5qrPyud7Kc4OVjiYrey1WFA4rvZxWav6z4lDa2KC28Vxno5PBxnSjjUazDa3Nxltedn71thOlstPDYGee0c5bZvm33c5ll512PnLc145Xewd9PB1M1jjYp3XQqHNwS+/AaHSw1uzgdx8H1YEOKtVOvtU4UeqcDNA7KTY66WJ1sjHYSauni7VKF310LrlPXXxqdPHc5KKrxUWmzUWij4vf/Fz4BbiIDnTRGOxizQwX6ddchN5w8dM9Fy95uDnm6UalcDNI6eaI2s1ljRsvnZv+ejcrDG4OG918bnLjYXHTx+pmqc1Nsd3NRYebNi43kW43i3zc5Pu6+cTPzb/+bjp2cWNQ+4DGh1e1PlTpfORv82Gz2YfvrD6Y7T6MdPiw1elDrcsHa3tfflL44lb5MkHty36NL29offld50uyyZd3zL48tvjSweZLpsOXj5y+PHP5csHfl7aBvkzz8iPF2498rR8XdH60M/jR1+jHKpMf5WY/vrH4ye/jB3Y/Njv8qHP68YPLj/1+fmSE+Mm65M83an95FvzZrven0eDPXaM//mZ/plr8SbH6877Nn698/Im74k+dMgBfTQDJugAiTQG85grgG0MgRlMgeyyBvGkN5JEtkM6OQG6LQHyHB7Lu5UCGewax0yuI172DeKAIopMqiFh1ECWaIK5qg9Drg4gyBLHXGMQZUxB/moNYYguSZyyIsx2C2HMtiFc8g2nwCiZUGcw8VTA6XTD7DMG8bQzmL1MwNbODGXUzWO6vENZ5hXBXEUKwKoS56hCKNCFc0YZg0IfwsiGEeGMI75tC6G8Nod4eQs8xcnxqCM+8QumrCJXnMJR6VaissaF00IYSpwulTB9KqyEUpymUqeZQMi2hXLSGorKHym8ayl5nKP/nCuUft8zhG8rDMaGU/hfKdI8wdN5hjFWEkagM4yNVGB6aMF7ShrFTF8YZfRhPDWH0NoWx3hwm+2IYv1vDWOII45gzjNm+YUQPC8N7RBh3J4dRfT2MKq9w7nqHc1QdzveacPx14czRh1NsCOeaMRyHOZxplnByrOF8aQvH6Agn2hlOqiucT93hRPmF82GARN8BD2MH9pg78J6lA21sHRhq78BzVwc6DujAfXVHumk7ct8gr6aOrDHLe2tHGvw6MsWrE1cVnbCrOlGo6cRsQyf8LZ2Ic3Wif2QnNlzpxF51Zz7UdJbnqrPsUZ1JMnRGZ+5MtKUzmdbOtLg702tTZ3x/7ixrdwQt7SPw84pgvncEd5QRdFRHsFITQW9DBK8aI3jTFMG/5gheskawzxbBR/YIlM4IxroiSHdH8KVPBFa/CGL8IygOiCAgOIKIDhFsGhmBrjiCNg8j+ErTBZuuCzP1XThs6MItYxfCzF1YbulCrbULD21d6O3oIvtLFz6f04Uy7678qOjKIH1XJli6yjrWlSG/yXttN5aYulFj7sYjSzf62bqx096NDxzdULq6SX3SjVyfblzz7UaAfzcWB3STta0bD4O60TekGztCZWxYNxQdujH5YTe6enRnU/vuXFV1x0fTXdaO7jzQd2enqTsfmrujtnZnoq07BfbufOfoTqirO00+3fnbtztmZQ/K1T34WdODHroebNb34F1DDxSmHkSbe0j904Mb1h6E2XuwytGDf109GO7Tg6/8etD2ag+8FZFEKyPpqI1knS6SdsZIxpgiyTZH0mKJJMQWyUp7JM2OSP51RjLSHUmaTyRf+0bi7x/J0oBIGgIj+TsoEhESSVJoJDWdIhmREkl9RSSLH0fS6N2TrzU9CdT1ZLm+J02Gnvxr7MlIc0+pMXvyrbWn1Co9WenoSbOzJ/+5epLl25PVgT3J69aTz2t7orrUk97tezFX2YtKVS/+UPdisLYX8bpefKnvhY+xF4tNvThl7sU/ll6MsPUixNULD79e3G3pRb5Xb25596aLsrfsi735UN1b1r7ezNT15pi+Nw8MvRlk6k28uTdfWnrja+vNMntvTjt685+zN2PcvfneV4516Y33+t4sUvThX1Uf8rR96Grow1ZjHz4y9cFk6UO1rQ84+5Du6iP3eR82+vXhXf8+aAL7EBPUh8Fhffi1Rx/GDerD2O/7sK9NX6kN+vKrqi8HtH35UtcXf0NfVhr78oapL16Wvky29qXM1pff7X0Z4OxLvKsvl919CfTtyxq/vrzl3xdlYF+mBfVlU7++8oz2Y7CqH8nqfrKf9iNc148PDP34x9qP0fZ+5Dv68aOzH0dD+/EwrB+pHfvR0qkfSTH9WP5ZP5a168/rHv3x8uzPVK/+VHj35w9Ff4SqPxnq/nyn6S/1b3/cpv78z9Kfafb+PHb2p7t/f0ZpBhBmGcBZ2wCaXQN47D+AnqED2Bc2gHY9BjD1rwGsUgxEpx7IPM1AqcEH0kY/kEemgdy2DSTcZyCbfQdy3m8gRe0GMdhzEJHKQexTDeIT/SAW2gbh6RzENNcgKt2DeOYziEP+g7gXMIgpysEcVw3mb/VgXtYO5rBusDxLg8E4mFzTYO6aBzPAOphU22C+sw8m0jmY/a7BdPQdzCX/wSzsNJgxfQajnDaYwIrBZHw0mB8+HszVz2TMF4Pp82IwX7cfQievIezwHsIXiiGEqIbwqnoIn2qG4Kcbwnr9EM4ahuAwDWGleQjvWIZgsg1hsX0IbziGoHENYb57iDzDQ/D2G8JM/yFMCR4i6+BQ/m0/lIleQznuPZTxqqHybA/liWYopfqh/GEYyijTUB5YhjLcNpRC+1By3UP5KWAon3u+xGfKlwhRv8Ql7UsE619ii0HeG+W9+SXZr16SZ0zifolXfV4iYMlLpH7+EhWKYTxTDpMaZBjHNcN4rh3GJP0wKg3DeGEcxhTzMKotw2hrGya18TBqHcPwcA1jhnsY88OH8VqHYfiOHMYmT8EWpSBcI7iiE0QYBPuMgmsmQbxVcMMmSHEKqUEEmb6CvEDB70GCgW3gobRUoxXwtwoqtci9ADEGaDCCtxnmWeB1K7IvgpRirJYyKzQYxFdyzGs4n6iHc1k/XGq14dKzDecl53AKXcN55B7Oy77DmRo4nP73hnNIN4In+hFUmUZIbTeCOdYRvGYbgcExgmXOEXzgGsH1oBEMuDKCcsVInitHMl09klOakah1I1msHylr60i550eyyTySzywj6WQbKfX3SFmXR9LfNZJ7PiMZ7TeSo/4jeREwUp73keysGUnm7yP5x3OU9Euj0KpGsVQ9SvbHUbJ/j2KrfhRXDKPoYRpFinkUP1lGyR86isP2UfztGIXadxTv+4/CN3AUW4JGcTl4FHfCRyE6juJQp1E87TyKKV3keJ9RdOs3ipGbRhGyexRvXxnFpm9G8cW3o/jx+iiGtI3iA1UU/pootmmj+EYXRS9DFBXWKNrao5jjiOINZxRWdxTrfKK45BtFJ/8oDgZEcSswiqHBURSHRPFXaBSTw6No6BCFplMUSztH8WFEFIFdo9jRLYp7vaKIWhLFsFfk2vejOH8piuDvoqR2GU2ccjR+mtFkGUdz3zSasZbReNvluGM07znlnHs023xG843vaHr7y7gAGRco44JHczJExobJmE4yprOc7zqaM5dHM9p7jHyPY6SOHUM/0xipm8cwyTaGla4xLNK/zIeGl7lpeZl/HS/ztf/LbN7wsvTjY/lCPZYM3VhZH8YSbRxLvWksestYVlvHcsk2lq6OsaQ6xzLOZyw1vmP5NHAsnYPHkhwylr2zxkLZWD75YiyWf8bSXzWOZ5pxzNKNk7punOxH49huGsd18zgGW8dx2DaOF/ZxzHOO4x3XOAJ8xrHbdxzf+41jWMA4ygPHcaDDOEZ2lmvSx5F0YRyO6zKXx3h8PMezw2s8LynHc0Q1XmrI8ZzVjSfcMJ4E43h+No3nZct4aqzj0dnHs8Yxns+d46VPGU+2z3ge+45nmv94Xg8Yz9bg8bL/jGfVJDm/fjxvvCrz7hhPx/3jKcgYT0DeeE4Uj+dC6XgeHR3PL83j2fPReFkD5fgn41FeGM+Ki+O5eGk8274Zz+LvxjPbI5pAr2j2eUdLvRTNKFU0J9XRaLTRrNZFS28ZTaQxmhxTNH+Zo5lhjeaMLRpfRzS7ndHcckVLTRLNcd9olP7RrAiI5mJgNN2Co3kcGs208Gj+1yGaKf2jKR8WzdC4aJYsjebhqmhe3xtN/uloFpyPpvZ5NCUeE/iv/QTOek+gg3ICyaoJ3FNPYKJ2Aqd1E7AbJshePYEbpgkMs0yQe3+C3H8TWO6YwEXnBLq7J8h3NoEnvhMICJrAnZAJjA6bwEom0GXeBFynZO73JtDmG5mn/URueE5EeE/kuGIiKtVEVqkn8oVmIr11EynUT+Rfw0QWmCZy1jyRjtaJsu9MZKpzIm+4JnLbbyKG4IkMCp9IWYeJtO80kQsRE+nedSK//t9EOrVO5FzbSXTxmMQs70kkqidxTzOJybpJvK6fxB7TJO6YJzHGOol62yQsjklSu07ihmsSwmcSJ3wnofGfxLqASVwNnMTA4EmUhkyifdgkloVPIrjfJC5kTaLoi0ksujyJ+S2TMComM0wzmfWGyXxjnMxg82SOWiajtE1mtX0ylx2TGeCaTKl7Mp6+k1nhN5nP/SfTJ3AyJUGTaRsymYthk3nRaTIf9ZrMgcmT+XXKZFSZk+n1zmTyvKbw3HuK1E1TiDVM4bxxCt3N8m/LFP61yjH7FD5xyDHXFPLdcsxnCnF+csx/Cj0C5ViQvHaQOS5NIfKrKfyinCo9ylSmmaYSap0qe8tUnvpNZV7AVLoGTyU3ZCpx4VNpGTyVzhenUnxlKte10xihn0atYRo7zNP40TKN8bZpvGafhp9zGgdd07jnnsY7ftMID5hGeuA0uodP41rPaQQnTyOncRoPP53GzIvTaGmdxht3phHmPZ356umc10wnUjedYv102hunSz8+navm6Qy1TqfSNl36selsdU6XfXA6Y32m0+w7HT//6cQHTOdh4HRmBk/ng5DpRIRNp7zrdK5HTmdkr+mkD53OlYUy9rCMK5vOyvdkzg+ns/3cdO6cn070p9OlZovhuFcMt1UxjNfE8Lo2hkB9DMmGGP40xjDPHMN5SwyRthhK7DF4OWNY64rhmjuG4b4x1PnFsCcwhl+DYpgaEsM7oTFkd4jh84gYBnSNQddDxoyKYe+YGDpNiGFpWgzx/xfDrPdi8Pw4hg++imFXuxm84zWDjooZ5Chn8J9qBss0M7isncFQ/QxOGmZgMc1gl3kGP1tmMMUm4+0y3injXTLeLcfCZ+CzZAYRHjPJbz8TD6+ZrPaeyTXFTEaoZnJKPRMf7UwSdDP5Qz+TecaZfGKaSR/LTI5YZ6K1z2SzY6b0YTPJ8p+Jae5M2nwwU/aJWbymmEWaehZLdLP4Sj+LGtMsHJZZHLDOkv5vFn3cs/jiyizClbPJUc2mrWa21E+zpU+ZzQvrbPx9Z/Ok42xu5s8m9+xsPD6ezbpzs3lXMYcS9RxU2jls1s3hjn4OU4xzeN80h+6WORy2zmGrYw53nXOY5p7Dhz5ziPSbQ5n/HHSBczB2nkPb5XNoqpN5zs5hapu59PSYi8FrLnNUc3EY5hJvnMsT01ziLHP5yjoXYZ/LKcdcAlxzpQeeK8/KXMYEzqVDyFy8wueywHMe9cp5+KvnMc40j7fN8+hinUeJbR4axzy2O+fxq2ses3zm8anvPAb4z6MqYB6uoHkkBs/j75B5RHWcR58+8/AYOY91c+exNmUepw7NI+ziPLw/n0fM5XngOZ/TXvMJUczHUz2fVzTzmaafz8eG+fQ1zafSPB+HdT6Jtvn8bZ/Pcud8rrnm87LPfM74zifCfz4lAfPRBs1nR/B87oXMp6HTfDK7zGd99/n8HjWfTt4LKFYsQKNawBf6BVLPL+C0aQGhlgXkWxegsC9gi2MBvzoXMNu9gKF+CwgMXEB20ALahyxgU+gCzndcQE3EAny7LiC92wKm9F7A9XELWLJ4AQ/eWcDl9+Uzzi1g/6MFXHuygEjFQiqUC7GrF5KoWcg/2oWs0i/kO8NCJpoW8oF5Ib2tCzlhW4jLsVDq24W8cC1krc9CbvkuZIr/Qj4KWEh62ELKZi4k6sOFmD5ZyIFPFzLhi4W0ax8rdXMsd71imamI5aIylpfUsTRpYgnTxcr+EYvGGMsuUyyPzLEsssbyjS2Wlx2x/J8zlh7uWI76xGLziyXRP5bnAbGsCYrlVnAsU0NjGdghlrqOseRExLK1WyzzI2MZviZW7t1YJhfGMqAklnsVsXSricXnQizpF2P55YtY/vd1LJ2/jaX0WiyrbsZy7nYswT/H0utJLF+0jSPCKw6zMo412jhu6eL4xBjHEHMcpyxxhNripC+JQ+uMY7crjsfuOJb6xtHqF0d0QBwfBMbRNziO6pA4/MPiyAqPw6tjHFs7xXGvcxwLu8RxtWsco7vH0aNnnLTRMnZdHCO1izijW0Q3wyIqjItwmBeRallEO9siXrEv4lfHIua5FklPvIgo30W87beIyIBFHA9chDt4Eekhi6S3W8TXnRfxbtdFxDxZRJB+MQWGxWhNi3lqWcwq22J+sC/momsx+Cymq/9inEGLWTp2MfPnLWaYagldtEs4qluC07CEDOMSvMxL2G5ZwiPrEpbalzDVtYTX/ZbQNWAJFYEyJmQJO8KXsHDLEhp3L4FLS5h7YwmaNksZp1rKB+qlnNItpYNhKTbzUvmbltLetpRt9qU8cixlmWspN91Lme67lEt+SxkRsJS3A5fSK3ipfIdLCQpbSmH4UgwdlxLfaSkvOi/lt67y73eXMvKHpXjcX0rDv0uxt1tGuscynngvY7VyGVe0y6RHXcZg0zKazcuIsC6jwrYMH8cycpzL0LiXsd9nGf/4LmOD/zJ+DVhGS/AyJocu45OwZYgOy3iz4zIiOy+jKmIZW3ovo/vMZbSNXSY1/zJefLCM784v4927Mtcfy7j3VOZVLUerWc5B7XJe6JbzqmE5943LWWpeLvX5cmbYlvOlfTljnMulF1vOIJ/lnPZdThf/5RwPWI5f0HISwpbzdrRcl7Oc999YzsAzMuat5fi/t5wn55dz7K/lxHqtoNV7BVOVK/hMtYIozQre065goH4Fpw0r6GpawQnzCgKtKyiyrcDsWCF1/gq83CvY7bOCv31XyN+8gt8CVrAoaAXfBa/gy7AVvNxhBWc7rmBI5xVk9l7B0fEr2DF9BXO+XYFbtZJc9Ur02pUk6lbS3rCSncaVPDWtZL1lJb9ZV7LEvpLvHSuZ5VrJFbdUlL4rGR6wkv7BK2kKWUlJp5Uc6L6Sc/tXMrt8JT3qVrL75kpeUazioXIVP2lWsVC3ihjjKs5bV/GOY5XUYqtodq+SOmUVvsFy7tQqLqlX85FuNcMMq3nbuJr+5tU0W1bTw7aaGvtqOjhXU+FaLT3Iakp8V+PwX012wGqSg1eTO341q9JWs/6d1ZzzWkOTfg3djWtkn1xDR8sajlvXEGRfQ6ljDQXuNVh915AcuAbv4DW88YGM16ylu24tJ01rOWpdS6B9LYXutdh815LjtxZjwFqpp9ZKH7eW3VvW8ufutTTp1tHVvE566XVU2tcR5lzHMdc6/P3XcShgHdYO64hqt553Net5y7SeN63r+Z9jPX1d6+ntu57TfuvpGbCexsD1NISsp1O39bR+t57Z38vrrfW0/LieScYNfGnawCSLvFo3MNG+gS8c8uqSV7e8+m7gc78NTAiQ10BJyAY+67SBS4M2cHGmHM/awNU3JW9v4Df1RlZpN/K7biOrDRvlHt7IGvNGHlg2sta2kYf2jaxzbuSRayMbfDbyh+9GNvpv5HHARjYFbeRJ8EZeCd3IX2EbeR65kYLlGzlxYCMxFzay8/lGktWb0Go3kabbhN6wiUzjJkzmTWRbNpFn34TduYlC1yZcPpvw9d/E4YBN0qts4kjwJoJDN1ERtokNNzaR/GATNYpXaFC/wv+Mr/C25RXes78Czlc463qFSwGv8GXwK9zu9gpv/vOK1MWvMl//KotNr/Kz+VXWOV7lsfNVnvm8yr7AVzn74FWStJvJNGzGx7qZMttmQhyb6ezeTL3PZnr6beb/gjYz5e3N9NFskb57CxOtW5jp2MJ3zi3Eurdw12cLK/228NB/C5sCt/AsaAs7Q7bgEbaF+PAtaDpuobDLFo5230J45BZqem7hitdW/tRvlb5tK/+ZtqKybSXdvpUi11b8fbbSyX8r9QFb6RW0ldEdthJzbSu/3NjK2ptbafvjVrJ/3krova1U39+KTb2NIN02KvXb6GbcRrNpGwMt23jPuo2Ljm1Mdm3jW/c25vlu40e/bdKLbpO6fBuvBm/j35BtqDpsI6PjNmydt/Fi+Db+XLCNlzZu4/Hhbdw/sw372W0MubSND5TbGaPeLr3gdmJ02/lOv51Fxu38ZtrOBst2nlm3s8e+HYVzO2mu7Vh9tsuzuJ1g/+1Sg22nR9B2/he8nSGh2zkbtp2xHbbzVcftzOy8ne8jtrO063bud9vOph7bUfXZTu3g7cyN2s6Po7fTOHM7qavlc0q3Y2zZzkPFDqljd5Cg3YFBv4N8ww78TTs4bt5BV+sOXrPtYLBjB2edOxjr3sFlnx3M9tvBD/47WBG4gz+CdrA1ZAftwnaQFL4DY8cdFHbaQWWXHXTvtoOPe+4guvcOFv64A+/2O8nw3Ck1+k76a3fyvm4nYww7+dK4k1nmnfxg2ckK204e23dK/bkTT/dOUn12YvXbyWH/nczotJPvO+9keZedLBu+k7VlO3nv2k5mfyfnVLv4U7eLnYZdOK27aHbuYoh7Fx/77GKC3y6+9d/FppBdch/tkv1wFzVddnHyp13cbbOby967KVTsZq5yN8Gq3dyV1Kp301e7m+eS93S7OajfzcuG3Vwx7qbItFv6pd2EWHZjdO+m3n83AzrvZsuQ3axJ2M3fibsZnbIbfarMLSlMk/HpMj5jNz9L6jN3szFrN/2zd/Of5Fr+bu4X7abgu908+lWuVe5Br9pDsXoP8zV7CNPu4TdJo24Pr+r3MNiwhzTTHqaY98j3tYe3HHuIcsnxHXt4tn8P3ybsoTRxD52T9/B6yh52pO6BtD0o0/fwuSQvYw9BWXu4K6nL3sPGnD20zdvDyuI9tKnbw9PTezjw+x4+ar+XyV57WaXcSy/VXp5J3lXvZZx2L0f0e+lq3MtjyRnTXhba96Lav5eCA3uZd3Avv8fv5XTCXrYm7mVY0l4UyXv5TJKXspc5qXsJSdvLL5JT6XvZnLGXoZl7ycneS1DuXn6WfNRuH7c891HltY913vv4T7GPj5X7SFPtY6p6Hz6afdyWVGv3sV63j/76fbQ17OOcZJppH37mffwoGdF/Hwf37qPiwD5WHtxHz/h9OJP3cTJlH/3SZM50GZu1jzsSS/v9rPTaz4eK/aQo9zNFtR8f9X5uS2o0+9mo3c8g3X4u6PeTY9jPafN+qe/2S7+8nwjnfuYk7+f3lP2MSt/P0qz99Mjejzt/P3O9DvDA+wBm9QFaJBWaA7JHHOA/3QE+1h9ghvEATeYD/DriAG/vP4Aj/gAbEw8wOOkAXskH5Hs7QEHKARamHqBz2gEeS6IzZUzOAT7PO4BRcVB6kYOsUh3kE81BcrQHmaM7SLj+ICctBxlkO4iX/SCfS2KdB5nse5BpBw5iSjpIi2RNykH6px7EI+0gFyX56QfpnHmQPyUNeQd5/uQgZR7xdFDGc0cbz3BDPHpjPN9KjpriWW2O54I1nnxbPO8649maEM+IxHiOJcfL3PEMSI3HMy2ezyRF6fEsyojnWWY8Z7PiuZ8bT/fv4xninYBSkcBlSakygeWqBHqrE1igSyBCn8BfkvcNCdJvJ3BP8oYlgU29Elh3IIGv4hM4nCDjkxJok5xAfkqCfFcJ/J2WwNn0BMKzEkjMSeAVz0QGqRJRqBMp1SSyQpuIhz6RS5IiQyKLjYlEmhL5V3LenMgCayLL+yUyMC6RXUmJ2FMSuS1pSE3EkpHITcmI7ESu5yQi8hNlDUkiUpXEC8mn6iTyNUnEaZOk5kniX8l5fRILjUnkWJJ4ZkvirDuJN+KTOJiQhH+SvKYkEZCWxO+SN9Ll3xlJTM6UY1lyTPJmdhJTcpMILErihkcyI72SMXsnc1NSp0hmmzKZKFUyVnUyP0gaNMns0CYzRpeMQ5/Mj5JGQ7L0+8m4zMn8JNlrTcbHnswvkil+yQzdn0zLgWRqkpLZmpzMqBSZK1XmSktmZ3oyYzOScWbKtRLf3GTeyJPrCpL5XpHCDlUKTk2K1KIpNGtT2KdLYaI+BX9DCr9LzhhTSDSl8IclhXRbCp0dKZRsSeG3BDmelML05BTCUlJ4PzWFzLQUWTNT6JqRwieZKfTOSWFm+1Q6eKbylyTHO5VYRSqRylTaqFJZpUlFpUvllikVX1sqiv2p7ElKZUJyKvdSUnk7NZVZ6al0ykjlb0lBVip9clKZ2C6NEmUaA9VpqDVpbNGlEaVPw2FI4yfJ68Y0ppnTCLWkkWNLo50zjSOuNDKT0miTmsbnkrK0NNampzE0Iw19ZhrfSeqz0ojOSeNebhqrStK44ZXOfVU676jTma9Nl3sinc/16ZQZ0llnTGeYKR2jOV365HT5TdKZZEuXWjqdEQnp2BLTiUlJp2NqOp+kpcszlM6KjHQGZqajyUqnNlvmzksnoyCdjYck3hnYlBn8T5VBJ20G/0gu6DI4pM+QmjSDocYMDKYMvpc0mjOYbM0g35HBB8kZ5KRk0Cctg6qMDLZlZjAuKwO/7Ay+LsjAV5HJe8pMslSZxKkzpY7LxFubybeSKl0m2/WZjDdk8tCYidKWycqkTIYkZ3IrJZPTqZnEpGfK95/Jc0n3wkwuF2Xyf1czCbqRSbQ6ixX6LIYYsjAYs6T2yiLenCW9ZxamtCzmZGbRLSuLdtlZjMvL4lG+jC/KYlZpFvs8sxmtzpY9IZv7kve12eTqslmqz2agIRudMZvvJc2mbBLM2cyyZNPWls1lyWNXNh+7sxkxLptb8dkkJmbTPTkbj5RsvpbsSMtmYnq27N3ZPJWUZmWzoG0OCo8c9nvmMN0rh87eOfwn+UqRwwllDltVOYxX5xCkyeGJ5Lw2B6cxh3dNOehtOfwged2eQ7Ijh2vuHDan5DA2NYc/02Rseg6HMnJYl5nDiCy5LjuHe5L3c3LIy81heV4OQ/JzMBXkkF6UQ5+bObz6KAe1IpfTylzmqHOp1+XS1pRLlTkXZ2guf8fncjQxl81JuYxLzuXT1Fy5Z3PZlJ7LmIxc/DNzeSw5l5XLoexcRuXm4pOXS3FBLsOLcvFT5PFYcliVJ/1yHn9o8ziny8PXlMcjyXprHl8k53E8JY/tqXlMTMsjPD2P55IvM/KozMzjRU4eV4ry6KvIJ12dzyJNPkZdPj9J3tbnk2XIZ6kxnyGmfCzmfH6RvGvJJ8+az0pbPsKej8ORz4fOfKnt8xnpk4+Pb77Uhfm09s1n55x8LuzKl14pn04J+bRNzKc2KZ99yfnMTMnHK03GSZrS80nMyGdeZj59svLRZOdzS5Kem8/A/HzuFuRz3KuAHd4FTFYU0ElZQFtVAV9L6tQF7NcUMEtbQKSuQOr2Al4zFJBiLCDWVMAAcwE/WQpknShghb2A7h0K6DW7AM/4AlolTQkFJCUWsCCpgL7JBehSCvhR8lZqAdlpBSxPL2BYRgGOzAI+yiqQ36KAv/MKWORRyKD2hZg9C/lV8r5XIYXehaxTFBKlLMRfVchfkkvqQqboCumsL2R2sJzbWYjngUKuS1Li5dqkQtanFjImrZDA9EL+lnyRUSi/TyG7swqJyS6ke04h3rmFpOUXUvtXIYuURbKfFPG75KymiEPaIjbpihinLyLUUMS/kivGImpNRRwwFzHHUkRvaxE/2opIDy7iyZIiPkgsoiSpiI3JRYxNketS5TrJ1bQi6tKLZJ8rkt+jiL5ZRdzNLmJ/cRHHzxTh41XMcUUx3dXFfK8pJltXLLVHMU+MxZwwF7PbUsz67sWoDhaTm1DM6sRiopKKCUwu5quUYmpSizmQVszc9GL6ZhRjyCzmZ8n7WcUUZxezKaeY8Lxi2uQXc/5QMU+/K+ZvTQlfakuo0ZVwQF/CPEMJ/YwlGE0l/Co5bCnhVWsJnewlZLhK6J9QgjmxhN8kHyWVUJZcwtaUEianltAlrQTv9BJyMktYnVVCVHYJQTklPCgqIeZwCZ//WsLav2W86pDUtIf4QXuIfP0h1hkO8bLxEGGmQ7QxH+Ka5LTlEEtth6h2HeJi6iFmZxyiT+Yhfs06xMLaQ9z3PkyZ/jDbDIeZZjxMd9Nh1ObDvGc5TFXyYRakHmZQ2mEepR/mYsZhTmYeZl72YR7mHuaTksPEnDrM1vcPU+JRKvthKZtVpXTTlKLWlkrNVyq9WqnsH6VsMcgxc6nUDnLMUsphqxyzlaJxynUJpUxJkvcppdyVfJBaSmlaKdvSS5meUUrPzFL0WaXyfy7l4+xSynNK2Zlbysy8Uvrkl8qaVso9ySeFpRwvKmVvcSn9D5ViPVxKXGUp8coynmrKuKwto0FXRqq+jGWGMkYYywg0lfFCcs1cxmuWMrKsZay2lfGyvYxwRxkezjK+k7zlKqPAXcYE3zK6+JWh9C9DH1qGfUIZMQfLcKSVyTpcxhfpZdRllJGcWcaSrDKGZ5cRkFPGv5Jvc+Uz8srIzi9jbGEZHYrKWHS9jIOKIwxVHZGe4Qh/S65qjtCkPUKG7gir9Eek1z1CmPEIHqYj3JS8bT5CD/sRdI4j5B08wob4I0xMOELXxCOok45wV/JR8hGOphxhd+oR5qQdYWD6ERwZR/hT8mXmEakzjrA854is2Uc4f/gIvh7lfNO+nNc8y8n2KpfeqZzxinIilOWoVOX8JDmrLqdcU85ubbn0CeUM1JfjNJTzRHLZWM4pUznp5nJWWsoZYy2ng60cT3s5P0jedZSz3VVOu5Byhowu58cD5XxwsJwj8XJ9slyfUk5jajkZaeWsTi+XerGcTpnlKLLKpccq58Ns+ewc+ezccubmyWfny2cXlPOX5Eqh/N/KyvnscjmzNEex647yRLLGdJRx5qN0thzlrvUoC5xHiVh+lIatR6lPO8rKjKO8nHmUityj7M2TKCpYoKzgX3UFMYYKbKYKLpsraLJUyH1RwTpbBdtHVPD5+goOJVTgSqngm9QK/pdWIb1PBa9kVDA1s4LeWRVYsiv4Q/JVTgWNuRVk5sn1+RVMKKigW2EF94oqSDlUQcjXFagUx0hQHyNKe4xw3TG89ce4I/nIcIzjxmMcMB1jkfkYIyzHCLEeo73tGLclH9iPsdd5jLa+x1iaeIwOycdQpByTZ+gY51KPUZkm86bLuQyZO1POZ8n5bDkvOZcj53PlfJ6cK5BzhfL+kLwvPcaX949h/vMYdo/j/CXZ7H2c/srj/K06zjX1cYq0x6U+Oo7beJznklbTcd4yH2eO7Th+juNsnSrnkuScpDX5OIdTj7Mz7bjU5ce5lXWcuLzjGDQnZL08QZPuBDn6E2wynJD15wR9TSdwmE/wt+Sa5QRnrCcosZ1gruMEQ50nCHCdoK37BLckFb4nWOx/guhwmSvxBK+knGB66glc6Sf4R1KadYKFOScg9wQheSf4Kf8E5wpOML7kBIbDJ1B/cIIPvCs5qKxkiapSasFKOmsq0WgruSf5XFfJKX0l2YZKNhkrmWaq5B9LJdetlSzbWsmtA5V8eLCSsUmVGFIqeSR5La2SgvRKhmRVEpBdSbucSm5LPsqtpDKvkqT8SlYWVDK+sBJTcSWPJVdLKvnfoUqKDlcyt6ySO0crOVNTSbTHSc54n2Sh6iQXdSdp0J9ko/Ek000n6W8+yQvLSW5aT7LMeRKDz0mu+J5kbuBJHDNOMvDgSSqTTjIh9SSRaSexpp/kqeRaxknezjxJWdZJ9mafZFHOSaJyT6LNP8kDSXPhSe6/dpKgt2X+syfJ9q7iFUUVA1VV+KmraKup4rbkY22V1O5VspZWsdZQxWRjFX1MVTjNVTyXvG+t4pitigR7FT1cVSwOqOKP4CrUnav4cW8V6QeqWH+wiqnxVbIXVuGTWMV/kltJVbJ2VXEypYqUVJk7TeZOl7kzqnBlVvGv5GZWlawHVZzIqSIpt4rVeVVMzK+iV0EVjsIq/pHcKKpi5eEqokursB2p4m9JS1UVhveqiPOqprOiGr2ymquqat5UV3NYU80ebTWLdNXSx1UTYaiWfqKaPyRfm6o5Y5YxlmrpsapZbKtmtL2aLo5qjM5qHku+cVXzlruafb7VvOxfTdeAar4NqmZseDXu0dVkz6kmMrGa91OqOZ5aLWtcNZMyqmUvrsaVVc0Lya3satLyqlmfX820gmrqDlWTdbiaI4oaDihrsGlr+EBfQ6WhRmrHGtaaaphqrsHXWkM7Ww13JNnOGlx7alAk1fC75IvkGopTa9iVVkNceg2mrBr+krRk1/BuTg3HcmtIzKthckENPxbXYK2uYcEbNcz+ROa9V8PK5zU8VNRyVVnLGVUtZepaDmhqWa6tJVpXSy99rewBtbyQ/GCs5ZypllpzLVmWWql3apltq2WYvZYwRy1qZy2zwmt5MLCWK4NqqZ9ei25OLcnra1Em1HJP8kZSLftSahmfVkvP9FrZs2RuyQ+ZMndWLXXZtWTn1LI5t1b2gVrIr6VDgcxTWMsfkm+Kavm/4lqOltTKelbL6sO1TC6txaO8lqaKWnYeryX2RC0f1tSSVlfLjIZatlyr5d2btcz7s5bj/9TSRlXHKU0dedo6tuvqWKivY5Shji7GOsymOp5Kbpjr+NBSx0lrHem2Ojba65jpqOMlZx2hrjoeuuu46lNH/6A6/ILr+CWkjs9C62gOq8MRXccriXXMTqqjQ0odutQ6/pB8m1bHO+l1HMuok/qhjnVZdQzOqSM4tw5lXp306nVcya/jTEEdRwrriC+S+Q/V4X+4ji/K6th3tI7Dj+qY8Gcdxe3r6aWox6Wsl727novqepo09bJ217NbV89ifT1jDfU4TfXcMddzwVLPLns9ixz1RLrqORVeT/+D9Xgn1PO75HJiPW8m1XMkuZ6ElHqCMupRZtZzX3I0p16ew3qm59czpKAedVE9jyTHD9XzrLme376o56sv6zng0UCFuoEkTQPrtA3E6BoYqm8gzNBAi6mBk5YGMqwNvGprYISjgQhnA2ZXA88k53wa8Epq4GhqA8lpDaxPb2BGRgMvZTagz27gieRGTgNncxsY91oDK79o4NivDdR7nyJPcYpfdaf4Sn+KM4ZTlBtPkWQ6xTrzKWZYTjHMegqDXca5T+HZ6xTBiaf4I+kU1amnpL86hUeOjC84RaeSU7z1+Slm/XOK2/+d4jtlIx+rGmlQN0pN1MhSXSOBxkaUpkbpbxulpmyUWreRKmsjPu5GfvdpZHXvRp7tbKQxuZHilEb2pTayMq2RKemNDM5oJDSzEV1WozyjjXyX3Sj7tMyf20hhXiN78xtZXtDI5MJGBhY1ElLciLakkT8lNw41sqy8kQ8/auSPS42s8mqig7IJo6pJ9u0mbqmb+FTTxGltE4d0TRzUN7HG0ESMsYlhpiY6mZswW5pkf2vitrWJi7YmXrM3UepoIsHZxEx3E/g0EeHbhNWviTcCm6jc0CS1exMHEptYndTE9GSZK0XmSpW50pp4LrmT3sRnGU38L7OJI1lNJGc3sTGniZF5TXTPb6JdYRO/Sq4UNXGipImcj5rYYDhNd/NpnJbT/G49LXXjaRa7T3M+8DSHUk4zK/007bJP85vkas5pcvJPs7PgNIGtp7n14jTz2jdzQNvMGl0zM/XN0vs109XYjMPUTDtzM79LvrY08561mWpbM7n2ZnY7mlnubGaKq5kh7mY6+jTzk18zbwU04zmkmd9GN3NkVTMPk5ppSW7mo5RmGlKbKU6Tz0pvZm1GM7MymxmR1Uz37GZcOXJdbjP3Jdfymvkwv5n6gmb2FzUzo6SZb480U1DRTMyJZvY2NP8/w3UdV/X1/wFcEZC8XVy6RVER2b7r8PWacyplz81trvdbd4dLi+7G1nWCgCiIQcMlVECUkBIFTAzU3/uP5+Nz74n3OfdzP59z3gcHK6RsROJN/Ie/bQvwvn0BnnEowALHAsx1KoCHcwHsFQW4LE4rC1CtKsC/6gLkaQrwnL4AiwwFuNtYAC9TgayzBSh0K8BW9wJ0LilA5dIC/LOsALnLC+D9VAFi1xbgg+8LZK8twN7NBfgsrgAvxRcgKqEADyQWIDCpAJrkAjmzFGAwpQAtqQU4kFaAn9MLkJJRgG8yC/BGVgFWZhdgXk4BZuYWwJRXAOv8AoyK9i0FOLy1AH9uK8BPOwrg8IvMt78AMUMFuO98AfY4FCLZsRDfOBXidedCzFMWYpaqEC7qQthoCjEmTmoLcVRXiH/0hcg1FGKjsRAfmgolhy/EYnMh7nEthK9bIZTuhbghLJ4S00f6BxXi1KOFuP+JQpz4qRDZGwvx06ZCvL+5EM/GFGJRbCH+Fyd94wuhSJC+oj+xEE1JhdifXIg9KYVISS3EurRCvJleiMcyC+GWXQi7nEJcFtu3FOLhnYUYn7oXvXZ70WC/V/bFvdjluBfJTntlHdiLNxR7sUq5V567vQhR74WbZi/stXtxRXTr9qJOvxdFhr3YYdyLRNNefOWyF/9n3ot5bnvx+Zy9eOSdvVjxk3xfvxezN+yVXHov7DZJ383SN2YvimP3Ymec9I3fi68T9uL1RBkvScZL3gv31L24mrYXKdl7sc6xCG85FWG1c5Hs00XwVhXBWV2EAU2RnGuK5IxfhN/0RQg3FyHQrQg69yLE+hbh9YVFmBNehL6oIvy6tAg//FSEgM1SH1OEybFFGBEdcUX4L6EIWxOLEJdUBKYV4Vqm9MkqwkslRZIrFqNFUYxsdTE2aIrxsbYYL+qKsURfjIcNxQg2FsNsKsZUl2JcEY2uxXDbXAyHmGJcE/2xxWiOK0Z5fDFyEouxMakYL6cUY1lqMR5NK8bs9GK4ZxTLXiPtRX+WjJddjIM5xUjpLsaXDiV43bEETzqV4HHnEtylKIGvsgQaVQkmqUswIk5qSlCtLcFeXQl26kuQbCjBt8YSPONSIs9YCWw8StDtWYJffEpwbUYJfl1YguCfSvBXTAnyYkvwRbzET5T4SRI/uQR+KRI/VeKnlWBUdKaXoDajBHuySpCWXYIfckoQnV+Ch7eUQPdXCSoPSv9jJXjNaR/uUu6Dr2ofJmv2SW6xD3W6fdin34cM4z6sN+3DRy77oPTch2qffXBZsA/Gb/bhq/X7EBSzD33x+9CSsA8Vifvwd9I+bEneh/iUfQjP2IcHMvfBnL0P9jn7sOPPffixbB9ebdyHyiv7cEVZijOqUjSrS1GhKcXf2lJs0ZUiQV+KbwyleNZUigiXUri5lcLJvRQ3RbtnKRYuLcXQh6Vo+qEU6zaWYnZcqbxLpbgtOpNKUZdcin0ppfg1tRTZaaXYlF6KzzNK8XpmKVZnSf/sUtyXUwqXvFLY55fimhjcUooTW0tRuL0Uu3aU4sddpXivsBQL+kvR4rAfhxz341+n/fheuR8fqPbjRfV+LNXsR7PLflSY92Ob236877kfc33348dF+3H9+f0YW7cf2CxlMfvhG7sfurj9sI7fj8vicNJ+pKZK27T9eCVjPx7P2o+h/P3w7tiPR6/tx4TjAeSrD2Cd9gDe0x3AUsMB0HgAYaYD8Hc5AL35AGxdD2BcDLgdwAn3A6jyOIAizwPI9D6A0JUH8H/vH5Dn5QBS4g/gx4QDeDXpAJ5MPoCFKVKedgDu6Qckbz2AO2Is84A8uwfwT+4BbM87gI+3Sr19Ge44lOGQogz/KcuwU1WGNHWZvE9l+Exbhtd1ZXhaX4YIQxkeNpbB26VM8qUyFHuW4RevMuR4l+Fr3zK841eGzS+W4f2fyuAWIzFjyzAWV4ae+DI0J5ThcGIZCpLKsDu5DBkpZdiUWoYv08rwVnoZnssoQ3RmGQJyyvDp7jIctStHkX05chzLEedULmemcryvKMcKVTnu05QjWFsOD105lPpyTDaUo8qlHCXmcnzrUY4HfMsxJbAcCzZKm5hyDMSXoyaxHFtTyuV/KMcn6eVYk1mOR7PLMTenHP655ej4txz9TgdRqjyIFM1BfKY7iDf0BxFtPIhL7gdR7XUQf/gcxMWNB3Fi80H8GXcQqQkHsTbloKwVB/F42kHcm34QwRkHcTbnIDpzD2Jd9UF8a1WBAecK1CkrUKaqwC5NBTK1FYjRVeAbfQUWu1RgrmsFnDwq8LdfBTaFV8D6qwpY1lXguY0VeHxzBe6LqcCs2Ap4x1VAF18Bu4QK3BSjiRVylqtAa3IFqlIqsC+1An+mVWBbegXSMiqwMbMCX2ZV4N3sCryYU4FVuRVYlFeBh/MrELqlAt/9XoElbRW4PPUQKhwPodDpEBKVh/Cp+hDe1BzCWu0hLNMdwgL9ITxgOIQQ4yH4mg7B0XwId8R/XocQs/4QXtt0CPfGHcLM+EPwTjgEfeIh2CcdQl/KIdSlHUJ5+iEkZB/C8/mHsGLLIQTskHbOh6FXHIa98jBuiw7NYTRoD6NCdxh79Yfxq+Ew8o2HkWI6jC/Nh/Ge62G87HYYXj6H4b/5MMwxh6GMPYxrcYdxPv4wDiQfxr8ph7En9TBy0g4jMf0w3sk6jJeyDyN4y2GsuXwYC5yOwE11BGr1EdzUHEG7/gjqDUfwm8sRbDUfQZrrEXzkcQQfLDqCDTFyjTuC1+KP4JmEI1iWeARPJB3BQ8lHMDflCIJSj8Aj7Qi06UdwO+MILmUewWDWETTnHMHuLUdw5OYRLJh6FDqno7iiOIqzyqNoVR9FjeYoyrVHkWY8ihjTUXzrchRvuh5FhMdR0PMoSjcdRXLcUWyMP4pvEo7io8SjeD75KFalSJvUo/DPPAp19lEM5R3FrzuO4rVOudpVIs6xEu8qKvGKshLPqCqxTF2JhZpKPKKtxN26SvgaKjHhUomL5kqccqvEaHglDv5QiQ2bKvHN5kp8FFOJN2MrsTq+UvKzSjyeWIkHkyoRllyJ6SmV8E6thDGtEor0SlhnVOKmuJBZKb9Z4mVXojWnErW5EjOvEkX5lfhjSyV2bq1E9jaJv7MS35ZV4n+Vlfi3VeZ1sxK/OVbJGbEKCYoqrFdW4WtVFT5SV+ENTRVe0FZhta4K0foqLDBUyZpThbtMVXJOq4LarQp27lW4Lc55VqHduwo2b1dhbHMV6uKrcCihCiWJVbI/VWFPchXyU6oQl1aFH9Or8GVGFT7IrMLrWRIzvwozt1bBYaeM31iFjx2rsUZRjeXKaszVVsPFUC1ntWrYmapxR4y7VGPEXI1+12pUeFbjwOpqfPpNNdw3VcMmthrn4qvRkViN5qRq1CRX42BKNYpTq+X8XI2ErGp8kluNV/Orof+5Gpfta7BPVYPt2hpk62qQrK/BS641+H2OfF9agxVf1KA2pgaHYqVdXA3+i6/Bbwk1yE2qQWpyDWJTavBxeg3eyajBq5k1eC6rRnL9GkTn1GBhbg3uy6/B3C01sNlVg/6aGnx9owYq+1pYOdbihhh2rkWnshatqlrUq2txQFuLv/S12GOoxVZjLbJMtUhyqcVmcy1+cK3Fl261+Mi9Fs951SLapxZhAbXYe3ctTiyrxYZva3F/jJTF1mJmXC0C4mvhmVALY2ItVEm1sE+WcVNqcVNcTq3F+bRa9KdL38xaWLJqUZFTi325tfgvT+I31OJvpzpsV9QhR1mHNFUd4tV1sg/V4QtdHT7U1+EtQx1eMdZhrakOq13qsNRch3DXOjzsXod7POoQ6lkHP+86ePjU4UpgHd65vw6HltVh25N10L5dh+mJdXBPrsOt9DrZC+swlFWHxrw67KirwzlNPU7r6tGmr0edsR5HTfUod6lHsbke/7rWI9uzHqle9fh5fr3sKfXoTqjHycR6HEuqx6HUeuxPq8dvmfX4or4eNr31MDs1QKlogLWqAbfFdXUDLmkaMKJtwKCuAb36BnQaGnDC2IAmUwOOmhuwz60Bhe4N+GxaA6weakBqdAPWfd+AVzY0YElMA8JjG7AgrgEPJjTgnsQGzE1qwLSUBvimNsAlvQHaDBknpwGjeQ04vbUB1ccbsGKkAeWOjfhN2YjdqkbZfxqRomtEvL4RmwyN+NHYiHWmRnzh0og33RrxrGcjVns1ouPeRmxc2IiPIhqxaKW0WdeIJ2IacX98I+5OaERoYiNmJjViWnKj5KSN8ExthGtaIwzpjVBnNMI5sxFTshtxI6cRF/IaYdnZiKfKGrHsRiNuOVtwWWnBmMqCc2qLnBUs6NVa5P5bZF224JjBgiajBXUmi+ztFpS7WuTeWLDX3YI/PC3Y5W3BlYUWdEVacDLKgpplFuxfaUHxKguu/2jB0EYL+jZZ0BljQVusBa1xFljiJV6CxEu0SF4mMZMtKE2xoCjVgv/SLPgr3YLfMizYk2nBjiwLtmRbkJNjQUauBSl5FiTkWxCzxYINWy34YZsF67Zb8OUOC176xQLzfgumHLLg0lEL5l6Xq30TRh2aMOzYhEGnJnnfmtCmapI9oAkWTRPqtU2o1jXhiL4JB4xNKDE1odClCf+am/CnaxP2uDdhh0cTcryaJM9rwoczmlD8TBMC1zdBH9MEx/gm3EpqwnhKEy6lNmEsrQnn0pvQk9WE09lN6MiRcfJlnC1NOLRd+u5qwmsHmmA+3oQ3nZrxjLoZq7TNsr83S17XjEXGZiwwNeMxl2bMMzfjYddmeZeaEeTTjADfZnj5N8Mc2IzL65tRl9qMo+nNKMhtxr95zSi+2YzvVS34Vt2CrzUt+FLbIvlTCz7Rt+BDQwveM7bgHVMLXje34FXXFrzg3oKnvVrwpHcLVvq0IDq+BZEJLQhPbMHCpBYsSG7B/JQWMLVFzmAteDi9BQ9mtOD+zBbcm9WCu7NbEJbTgtDcFoTktWDGlhYEbW2B184WeOxqQVV9C9L7JY6iVc7GrZinbsUjmlY8rG3Fg7pW3K9vxb2GVvzP2Cr7SivmurRijrkVs11bMdOtFUEerZjm2YoAr1ZZS1rh5dsK47RWdM5vxasbW7E2thXPxLfiqcRWrEhplfyvFUvTWhGd3orIjFZEZLZicVYrFmW34vHcVszPa8WjW2X8ba3IVx5DjvoYsjXH5D08hgzdMaTrjyHVcAwpxmNIdDmGeNdjUKw/hskpxzAp9RjuiFvpxzCRcQzXs4+h+LT0tz6OLJvjSLc/jhTn40hWHEeS6jgS1ceRoD2OeN1xxOmF4bis48exweM4Xl98HE9sPI7H449jfoJIPI7HkkSySDku91ukHQfSRcZxzMsUWSL7OB7NEbnH8UieyD+Oh7aLHccRevg4vB1OwFtxAl5qoRE6oReGE/A0CpNwEeYTcI2W649SFysSRKJIkv6pIk2kiwyReQI+WSJb5IhckXcCvvlii9gmtosdJ+C38wSCa05gZv0JzGk/ATq1gc5C0YbHtULXJjmsMAhjG54wCZc2LDQL1zYschPubVjsITzbEO4lvNsQ4SN82xDpJ/zbEBUgAtuwdGYb1j7ehtjNbYiLbUN8XBsS4kVCGxIT25CU1IbkZJHShpTUNqSmtSEtXWS0IT2zDRlZbcjMbkNWbhuy89qwdVcbtu9pw67f2rDnjzbsO9KGqtY2XJnSjknKdlip2zFF0w5rbTtsdO2w1bdjqqEddsZ22Jva4eDSLjl5O5xc2+Hs1g6FezuUHu1QebZD7dUOrXc7dD7t0Pu2w+DXDqN/O0wB7XAJbId5WjvcprfDb047ZvyvHQ/Mb8cT0e1YuKQdESva8fHH7Yjf2I7Eze1IimlHSmw7UuPakRbfjoyEdmQmtiMrqR05ye3ITWlHXmo7tqS1Y2t6O7ZltGNHZjt2ZrVjV3Y79uS04+fcdvya147f8tvx59Z2/LWtHfdN7sBipw5EKjoQrezAElWH5K8deFLXgaf0HXja0IFnjB141tSBtS4deMHcgRddO+Q80IE3vTrwlncH3vHpwMcBHbJvduC3+R24L7kDj6R1YF56B5jRgfmZHViQ1YGF2TJWjoyR34GlWyTmLom3pwPq2x0Isj8pz8dJLDSdRLTrSSx1O4nl7iex0uMkch+U8h9P4snNJ/Fc3Em8mngS/5d0Em8mn8R7qSfxYdpJyclO4rOMk1iXfRJWDSfx6c2TyJzaiT+VnfhH1YkCdSfK9Z04auxElakTtS6daDB3osm1E61unej07ESvdye0GzvhGdsJn7hO+Md3YlpCJ2YkdmJ2UidCkztxT2on7k/rxEPpnXg0oxPM7MTjWZ3y2zoRkdOJ6NxOLMvrxMr8Tqze0ok1Wzvx3LZOvLC9E6/s6MT/7ezEm7tkPs6ncERzCtXaU6jTnYJFfwothlM4bjyFDtMpnHI5hR7zKQy6ncI591O45HkK171PwTHwFL5OOIXvEk/hp6RTko+eQmLqKaSknUJG+inkZJxCfuYpbM86hd3Zp/Brzin8k3cKxVtO4e6KU3hadRovak7jVe1pvKE7jXf0p/GB4TQ+MZ7GF6bT+MblNL43n0a8+2kke5xGttdp/Ol/GoNzT6P+jdPoffe0nO1PI3rzaTwffxpvJZ3G+8mn8Xnqacm1TyMl+zQyck4jJ/c0Fh09jZ+UXdis6pJcsgsZ2i7k6rqwVd+FXYYu/Grswp+mLvzn0oUicxf2u3bhoFsXjrp3odajC23eXTjl04VH3+lCzDddKN3YhdMJXTiT2IWhpC6MJHfhUkoXxlO7MJHWhckZXbDN7IJjVhdU2V3Q53TBJbcLHnldsnZ1YdoWiXejC0+ouhGh7sZSTbfsw91Yo+vGq4ZuvGnsxnumbnzs0o11rt340a0bm927keDRjVTPbuR7d+MX327859+Nlxd04/PF3XjpUyn7sRslG7oxNb0bThndUGd2w5jVDbfsblk/uxGY242Zed0Ize/GPVu68eDWbszb1o0F22UOO2UOu7rxzO5ueRe68drP3cj8pxu1w93Yo+3B77oeFBt6JE/pwWFTDyzmHhxz7cFJtx70uPdg0KMH5z17cMmrR56PHtz26YG1Xw9K2YOpX/XgvfgefJ/Ug43JPYhP6UFqag+y03pkjejB7gyJn9mDf7NkjOwelOX04GhuD+ryetCc34O2LT2Sx/agb1sPhrf34MKOHozv7MGtXT2YsqcHD//Tgy0V8rmlB4+c6oHzpF7MtOnFu6pefKXpxffaXmzS9SJB34s0Qy9yjL3YburFzy69+NPci0LXXpS69aLCvRfVHr1o9OzFMa9edHr3Ysi3F1f9e/HAnF68ek8vsh6Rfq/LNaEXu5N68UdyLwpSerEvVfqn9aIqXfpnSP/MXpzN6cWF3F7czu+FzdZeaLb3ImBXL1qVZ3BSdQa96jMY153Bbf0Z2BjPwMl0BlqXM/B2PYNpbmdwl8cZPOB5Rs5bZ7DKV9o8eAZPPnEG9V+fwfUfziAy8QzWJJ/Biyln8F7aGXyafgbrMs5gfeYZxGWdQWr2Gcldz2B77hlZb8/gn/wz8v6dQfnWM6jcdgaN28/g+I4zCLspZYo+NKj6cErThwlDH6xNfXB06YPG3Aezax+83foQ5N6HEI8+3OPZh4e9+mRv7MMK3z685N+Hvif78EZsH96P68Pn8X34LqEPmxL7kJnch60pfdiT2oe/0vpQlN6H8ow+VGb2oTGrDyey+9CV0wfbbX1QbO+Dx04Zu78PN2z64WDXj1DnfsxT9mOhqh9L1P1YrenH89p+/J+uH58Z+vGtsR8bTf2SM/Uj09yPra79+Me9HyUe/XJG70eNVz8cg/rx30P9cNvcD7+YfjwY34/HEvoRkdiPFUn9eCa5H2+n9uPjtH58nd6P9Rn9iM/sR3pWv+T//bJn9eOv3H4U5/XjYH4/qrf0o2NbP87t6Mfpin7c39CPj3QD+Eo/gJ8MA4gzDiDdNIAtLgPYYx7A364DKHYbkOdrQNaTAbR4DqDTawB93gMY8RnAuO8A7vgNwC5gAOrAAcydMYDwWQPQzx+A++MD+P5dafuFXOMG5JkbwF/JAyhKGcDB1AHUpEm8dImXMYD+zAGMZg3gWvYAJuUOwD5vAJr8AbhuGYDf1gE8vGMAR5wGcUIxiLOqQVxWD+KWZhC2ukEo9YMwGQYR5jKIB82DmO86iEi3QaxyH8TzHoP40WcQvwQMYvV9Uh4rZfGDeD1hEB8mDuKrpEGsTx5EQsogMlMH8Vv6IMoyB1GdNYjm7EF05gyiP3cQY3mDuJ4/iClbB+G0TWL/MohWxyGoNEPw1Q3hEeMQXnEdwrtuQ/jcfQg/eAwh1nMIJwOH0D9tCGGLh1AcN4QTiUPoSRrCueQhXE0ZwqS0ITikD0GXMQSPzCFMyxpCaPYQHsgZwvzcIUTlDWF1/hA27xhCvOIsKrRnZa87ixP6szC4nYWX+1nc5XlWnumzeN//LA7MPwvdt2dRmngWlUln0ZR8VtbQs3LWOIvoLWeR7jiM352HMaodho1hGCrjMMymYfi7DCPafRhPewzjFc9hvOc1jJ98hlE1bRh9GMaC8GEonxvGY18O4911wxjePAyruGH4Jg5jVtIw7k2WupRhRKUO46m0YbycLu0yhvFFpsTJGkZS9jByc4axJ3dYzlzDOJA/jJotwzi2dRjd24ZxbvswxndIzF3DUOwehsueYfj9PIz7f5X5/DmMgsJh1BYNI+DgMBZ3DuP02WHEa84hS3sOf+vPYb/hHKqM59BiOocul3MYNp/DuOs5KDzOwcXzHEK8z+EBn3N43PcclvqdwzP+5/DO8nNIevsc7BLOYUbyOSD1HL7MOoctueewVXkeZ/XncdVwHgqX8zCbzyPA9Twecj+PhR7nscLzPN72Po8kv/PI8z+PhqDzcJx9HvaPnce/KedRnnoedWnn0ZZ+Hhczz+N21nk45JyHMfc8fPPOY3b+eTyw5Tze3HEeC3rP4y31CD7XjGC9dgTJuhFs0Y/gN8MIio0jOGIaQbPLCLrMIzjnOoLrbiPQeI7A02sE9/iMyG8ZwTcPjiDj4RHsfGQE/otG8EXCCDYkjmBb8gj+SBmRNX4Ex9JH0JsxAvucERhyR2QeIwjJH8GDW0awcOsIVm4bwZc7R7C4cAQ/KEaRqBzFr+pRFGlGcUQ7ihbdKLr1oxgxjMLHdRQhbqN40H0UKz1H8aLXKN71HsVXPqO4ED+KOwmjcEkeRVjqKOaljSIyfRRrMkbxf5mj+DhrFD9kS/ycUeTnjuK3vFGU5I+icssoWreOonfbKMa2j+L2jlE47pI4u0cRsEdi/TyKR38ZxdO/jeL7P0fxv/5RrNOOIU43hhz9GH42jGGvcUzu15jcrzF0m8cw6jqGCbcxOHiMweQ5JmfiMTzqM4ZI3zH8n/8YkqaNIeOBMejfHJP5jiEwZQx3pY4BaWNyHh7DsxljeDNzDJ9njWFD9hjScsawI3cM5fljaNgyhs6tYxjeJv13jWHOnjG89tsYphSNYbf6Ago0F3BIewHNugty3y5g1HABt4wX4ORyQZ6nC5jmegF3u13AUo8LWOt5AV95X8Aevws4HHABiUkXkJ98Qf67C6hNu4CO9AsYyriAa5kXYJt9Ab65FxCad0HOshcw8+YFvKe5iN8NF1FqvIi5Xhfxtt9FeM+5iK3JF/FXykWUpV5EQ9pFnEq/iPMZF2HOuYjpuRdxb95FLMi/iJe3XsT32y8iacdFlO++iB8LLuLr4YsYtb6Ey4ZLmGK6BI3LJcxxvYRH3S4hyv0S9vldQkfAJdz9/iWci7+E6SmX8ETaJRzLl7ZOlxGquCz732W8q7ks/9NlJOguy3N9GeXGy7hgvozJbpehdr+MR70uY63PZbzjexll06Qu/DL6v76MTzZcRlvcZdgnXcbrGZfxeeZlZGVflnz8MmrzpN3fl7Fk+DJu217BOuUVJKquyDN6BQHmK3jc7Qo2eF1BpvcVxCZdkffxCixpV9CTfgWXMq7AOusKdNlX4J9zBXfnSvu8K3h1yxV8uvUKft1xBft2XkHdris4tfsKXr94BY2mq+h2uYqL5quY4nYVr/lcRfOqqzC/eRXL4q/ipYSr8o5dlXf+KiZnXYU2+yr8cq7irtyrEvsqVuVfxedbryJn+1Vc3nMVD++/ioGBqyjUjqNSN452/TjOGcbl+RiHl3kcoa7joNs4XvEYxyee49joNY5s73Ec8B3HyxvH8VvsOHoTxnElcRwuKeOYkTqOB9LGEZE+jucyxvFe5ji+zxqXPGocu3PG5X6NozN/HJO3jUO7fRz+O8bx1O5xfP3zOP79bRwn/hjHZzbXME99DS9rr+ET3TVkG67hD+M1eZeuoc98Dfbu1+DmcQ2PeF3DEu9reNHnGj72vQbLtGu4Ov0a3FOvISRNYqRfwyuZ1/Bp1jVZ869J/nENFXnXcHPrNaybch1rVdcxbrqO2W7XZa+5joZnr2NB4nU8lXQdbyVfx7qU60hOvY5daddRnH4dXZnXcSnrOmxzriM47zpyd1zHrZ+vQ/XrdXQ638CD2huI1t3Ax4Yb2Gi8gb9cbuCQ+QZOuN7Ar4E3cH3GDTlb3UBV5g2MZd+Ade4NfLpd+v1xA+dabmCa1U3olTfxoPqm/O6b2Ky/iXzDTfxrvIlK0010uNzEqPmm/O83McPjJj7zuYnHYm/CknITfak3cT3tJnwyb+LurJt4Jucmfsy7icz8mzi49Sa0u27ihV9uolQ5gX71BG5oJuCrn8D/DBNYbJzABy4T2GCewF9uE2j3mMCI5wSmeE/A6DOBZf4T+DJwAiWfT+DMlxOwjpnAvPgJfJM0gT0pE9ifOoGB9AlMZExAlTUB/+wJRORO4IW8CXySP4HNWyawZesE7HZPoFl5CwG6W7hffwtRhlv4zHQLcS63sN18C0Wut/DM+7dQkXgLprRbmJl+C/MybsladwsH827h3JZb8tzcwvDvwnAbk023YXC5jTfcb2N94m2cSr2Ny2m3cVfWbazNuY2t+bdlDb+N69tv477dt/Hyz7dxUn8Hz7ndwUfud7DV8w72et3BGZ87uOF7B19/ewfXk+8gIO0OHki/gyUZUpZ1B7/k3EF57h2M5N+B67Y7mLP9Dp7ZeQdrbt1BvP0k7nSYxLPOk/ihYhKL1JPYr53Ed3WT+O3iSeyMmsTL0ZP46OZJXBUziW/HTuL4r5P43eFJ/L5mEpW1kxhYN4l/i4fqJ7FaLG+YxG5R3TKJ++0n83nHyRwRnzpNprtiMu9STuYJ1WR66ibzoH4y71k4mYdE1KLJvLx4MpdGT+bNVZN5X/xkPlUzmZPqJnOz2FE/mXMaJvOJRolpmcyk5sl89fhkOrdN5s/OVqxQWPFVlRUvC2eNFWt0VpwwWLFgvhXnLrbiAbE43IovRVjxgvgq0oppUVb8M9qKby2zYvVGK/ZusuI7m6Wf2BBjRUOsFbeK2XFWXBBvxVbxfIIVR8TniVacmmTFZOGdbMXfxNJUK3aJf/+0YluhFW/vt+Lxg1Z8sULiH7XixmorGmusuE2E1FqxVCyss+Ix8UK9FcfElw1WtG+UeVmsWNUkc2q24oohK5qspvCE9RT+YzeF7ztOodl5CsOVU7hOPYVvBEzh9cVT+FP4FKYuncL6TVM4JXYK3eOm8BfxSM0UDtZO4Yd1UxhXP4X/a5zCVwam8FUna14V3zlbU62wZq4oUlpzvsqaDlprXl9kzS3h1pwdYc194kSkNV+KsuYloVhizcKl1uQyazaJZ5db026lNVvWW/OfzdZ8NMaaDWJNrDU/ibNmUrw1H0y0ZrW4J82a3enWfDvDmqoqa+aIx2usOVZrza/qrFnQYE00WvPzJmvWt0pfRxt6O9nwD1HjbMMnFTZMUNnwjNaG056w4XOLbDgivlxsQ8dwG2aIwAgb/icQaUOLeDbKhulLbBiw1IbPLLfhP6tsOPSWDQd/suFH621ovcGGicJ7o4wjHtwkY4nBzVIeK+VxUi5q4m24OkH6JNowKUnKkm1ou8uGaytt6FRtw6/rbahosGFRow2VLTbMEVW3bPipvS0fdbLleWdbOihtGaiy5X+iZZ4tX15gy/2LbHkt3JY/RdhSH2nLiSW29PnGlk9ssuWVzbb8PsaW2lhbbhEhcbY8ICLibfl6gi03JNryrmRb9qTY8k6qLVdl2vLmEVu+V2PLybW29Kyz5YP1tqwRQw22/KTRllMttkwV/k22/Feg2ZbPtdjyq1ZbOh+z5SttttR1yDxO2XLwhi1dHafyZ1HlNJWrnKdyQNgopzJZ/K2aymc1UzkivtRO5TaXqax4ZConYSrPzp/Ki4umMjxyKk8KlyVT+b+lU+n01FQWb5rKJzZP5asxU9mTMJW1f03l02VT6VU7ldmNU3mPvR2/VdmxXGPHOzo7Bj9hx02L7WgOt+PP4r4IO1aJJyPtOCQ+ibJjerQdC5fY8cfl0ud5O8ZttqNHjB1/Fw/F2rFejMTZ0TnBjjmiNNGO4Ul2vD/NjsbddtwlfCrt+Hy1jF1jR02tHUPr7HhQLKm3Y4+Y3GjHBPFokx0tYm2zHaOPS3mbHV+wt+clccbZntZKe7k/9vxXZc/H1PZsFT9o7dlvsGeqyZ4LfO3JRfZ8abE99RH23CnujrTniih7fhxtz6lL7Bm41J4n19jzmefteXmjPXWb7blD3BVjz8NiRazEEx/HSft4e6aJaQn2bEu052tJ9rwunk6zZ0KVPb2r7fm3mFdjz2bxQq3EFN/Xyfj1ElccabDnQKM9P7HYM6jZnsViYYs9O8Romz2/abdnvqMD5zg5sFz0ODvwfYWD/E4HFqgcOLzQgbPCHdgV4cCXlzpw8noHrt/swJ9jHFgb68A1cQ5y/x14MNGB2+sceFe9Aze0OXC+gyNfdXTkdbHJyZFuzo58SOHIBvGc0pEXxHcqR96tceRRsUrryCijI2ufcOTIQkceCnfkighHfhLpSPsoR2aJ4GhHlorIJY7sElbLHPntRkd+EetI5zhHLk1w5PRkR5aIUymO9Mh2pKbUkf7VjlxQ48jXax15S/xV70g0OLJFvNzoyHFhbpK5NTvyg25H/u7kxCZnJ15RONGkcuLP4gG1E3U6J+4U0xY6cUGkE48tdeKNZU5cG+PES+KHWCca45y4R9TFO/FCghO/S3TiriQnVic7cSTFidvTnPjqQSdurnBi62EnutY68eE6J1rEC/UypvipwYkujU78RTxocWKDWNskYwhTixOfO+bE+9qcONXJmRlihrMzS0WkwpkfKJ1pq3JmupiulnIRqXFmt0jTObPL4Mz3jM60MTnztIczJz/izL1PyHWxMwPC5bNYGOHMTvF2pJRHOTNZBERLnVi4RMqWSZkIWO7MwDVirTPLY5z5aZwzHeOdmSNCEpw5kOjM3GRnVqQ407vWmfPrnPl6vTNvi4QGZxY0OnOBxZkd4s0mZ8kBnOnfIuOIha0y/jGZa7szf73jzH8dFXzcScF28YazgndEokJBf6WChWKhSkErjYIpolirYLhOwelGBUuFnVnBLPFtkIJB8xRUhCsYFqHgUfFkpILnxNdRClYvUXDNUgW/W6bg2pUKRscoGBKvYIVYkaBgZbKC51MU3Jmm4A+ZCj6ULXXVCqrqFNwmquoVHG2QcRoVrG9ScH2Lgq6tCp50UnKKQslUEaRUcp/oVSn5kVpJe42S2WK2VskhnZIqg5J/LlDy/xYq6bdYyUKxMFzJU+LdCCWtI5VMFzOilFwSrWSf+GSJkkeWKfnNCiUnvpN2P0ndRiX7xaeblHTerGS+CItR8qgYiVVyXZySu+OVfCBByQbxQqKSV8VfyUoWpSvZlaGkT5WST1Qr2SkO1EnMeokpwixKGlpknjYqrlKo+I1SxV0qFevVKl7VqOiuk89PyHWxin+Jx8JVPCHeiFBxUqSKyWJalIr7RFS0ir3CcamKc5ep+O0KFb/bqOIrMSreFHGxKvrGqfh+gopZiSoOJ6v4brmKGQdlrEqV5Bkqvl2r4pQ6FdPEjHoVlzaoOChUFhXvaZJ5tMo8RHKvivl2at5WqJmkVMuerWaJiFSr2Ss+0ajppFUzX4Tp1KwSa/Rq/mBQc55JzWPidRc174hAVzWP+6ppO1/NTGFZpKZvhJqFoitSzQ+i1LSPVjNHzFmi5hFx9h01p2xSs2yzmstj1BwSX8WqqYlTc5e4P17NRvFigprXRUyimj5JahaIRclqnhYfpEjMVDVXp6s5Kr7LULPoTzUn1aq5tF7NAfFFg5qqRjV3iPssatYL7xY13z8mfY+r6eeg4cdOGlYrNHxWqeFl8bhGww7xjlZDG52GFXoNVxk0PC8ecdHwNbOGSa4a7nPTsHmRhhOLNUwI17AkQsOoSA0/i9JQEa3hNnHPEg3rxPNLNRwX3ss1/E/8+bSG/rEaFotP46V9grQX40kaybM1PLhLw8eapK+DlpudtPRx1rJQOKm07NJrWf2ElpcXaum5WCvvhJYfRmjpEKllnrgrSurFc9FaXhEbl2j50dNaPrxey29itJL7a/mLeDROy2PijXgtJydomSaCE7Wyf2m5MknL8+LbZC1/T9FyNFNLVGv5Vo2WGbVazq7T8rBYXa+V3F7LHxu0dG3U8i/xuEXLk+K9Ji2nNmuZI+a2aPlMq8xZxHRq2dijZf1kHVMcdJzuqGOZWOGk4zmxzllHo0LH3wSUOp4Q1modM8VhjY4/6nT8W6/jfV46Offo+HGEjg1ROu5bquMbq3QsjtExKlYnuYOODyXo2CJSk3Q8mKzj96k6RubpWFuv4/MNOl4TfhYdS0R0k44DQtui48OtEuuYjunHdQw/r+NFGz0VDnrectIzyVnP6Qo9y8QKpZ7nxHcqPV3Uev4hHtPo6WfS82dXPV9drGdKuJ4zIvQsF/XL9fx4s573xeqZHC9lCXquStTz8T0Ss07PlfV6jogfGvRyP/X8Wyyw6HlafNSkp1OzntvEfS16NopXWvW8LZKPyRjH9TwoVp3Qc1Qs7NCzS3x8Us+ePj0/G9Mz3tHA/U4GLnM2cFh8qzDImcjATvGB2sAtGgMbtAa+rDNwusHAcnG/u4FXFxsYE26Q99rA6EgDB8XXUQZyiYEd4sUVBm7fbODkOAPTxZoEAy+LTYkGeW8NXFtrYFydgX9ZpM1xA/PsjCxQGvmF2kitxsifRZvWyLsNRt6/0MhnI4w0LzVSucLI7CeN/Px5Iw3vGLn7GyPf+tZIfYyRJ2ONfD/OKPuskVvFfQlGvpYofVOMshYY+Uiukd8fMVJTbeQ7tUamNhp52GLkmiYjLwu/FiNLxNJWI88KVbuRds4m/k9hktzMxFeUJt4WqSoTZ6lNPCKe0Zh4RcRoTfTXmVgqlulNPCe+N5joZjTxX9FrMvFzFxPnuZroEWjij0+Y5Axnoj7cxN/EYxEmyStM/DDSRKcoE7eLB6JNbBFvLDExe6mJYctMrBUvLjfxpkhaYWLFShOfWmWi72oTS0T7WhMnbTYxXYTEmFgp4uNMXJVg4vpEEz8ql891Jo6J9fUmFjWYuM5i4vvHTTzs6MIAhQtXKl34k8qFURoXwuTC4wtdODfKhTWibJMLIxKlPN2FHrUu/KbehS4NLvzC4sKPW1yobHXhOYWZPyjN9FCZJU82yx5i5qBYpzHzb62ZV2aa+fmDZjYuMrM2wsyXIs28LdKizAyJNrNKPL/EzJsieJmZo5vN9I41y9po5rk4iR0vsRPMLBRDiWa6JpsZnmJmv/g61UxtjplelVJfI/W1ZrrVm/mfGGgw85tGM10sZvY1mflni5k9rWZ+cczM/Y6uXOXkSl+FK0vFCqUrfdSuLBHn9K6yz7nSNtyV90S78u5lrmwUr65yZfyPrixLdaVflSs31btyf5NodWXCbVfecHKT58SN781z4wePuXHPE26ct9CNJ8XPi93IcDeqI934WJQbP412o3aJGz9b5sY/V7kx/Fk3ev6fGzM2uvG1ODdaEtxok+TGLalu3JbhxqG/3VjX4MZXGt1oZXFjtri7yY3NDu7coXSXd9edH+vcOd/gTp3JncXh7lwe4c4Nke70i3LnfnEp2p0xS9zl3OXOlFXu/DzOnX/Gu3Nhgjv7REyWO88VutPmqDtbK93p0uzOf0VEiztXtbvT7OwhebUHz4oflB5crvbgHBcPvhLhwZxIDzZHefCtaA9uW+LBh5Z6sE18sMyDPy/34OkVHnz9VQ+u+MiDwxs9OC3OgwfFmngPXhNJCR6clejBKvFikgczk6V9qgeH/vPg+joPXmnw4AyLByeaPJje7ME/rD0ld/FkmMqTr6s9aavxlLXLkw9oPXlCvK/zpELvSYPJk3+LcBdPXvf05MJIT66L8uTSJZ4cEWXLPPnUck+uf9GTHyZ40pwi3zM8GVzjyTu1nmyq9+RbDZ60b/TkIxZP2dc8+UezxGnxpPsxT3YrvfiFyov/qr04rPHiG495MWyJFxvFtmVefHi5F3tivGiO82J0vBfPiw0JXvRP9OKaJC85w3rRJs2LH2Z48e5qLzrWehF1XjwtPq/3orHBi5GNXvzJ4kXfJi+WiaebvVjb6sVXj3nxxAkv/qDw5mqVN6+KRLU3Z2m8WS1e0XrzV6M3Zyz25qQIb2aLPdHenL/Em59s9OZfm7x5INabT8d5MyXem1OTvLlNfJIidanePJvmzZ/SvVmf7c3COm/Jqbxlr/dmUKM3D4t7mr3ZIio7vPnWLRlT6cOXVT7MV/vwAY0PX3f14YMRPgyP9uFPS3zou9SHX672YeFTPpz3hg9LP/Vh9Lc+bP3Jh48m+tCU7CPnQh/+fdCHkRU+3HBI2jX78LT4osWHLq0+jDnuw7YOH25R+bJD7St5qi/1Wl9ZZ3wZpfPledEb6ctvonxZEu3LVUt8eUUkLvVlyDJf1gm7Fb7sWunLJ2N8aZ/gy13CLdmXxQKZvgxq8OU/Lb7cfMyXjzr4MUHhx9dUfpyq9uM8jR9ddX4sEi+H+3FrhB8/j/LjsiV+vChqlknb5X5seNqPdt/5MXm9H7+P8ZP1zE/utR/XxPmxNcGPvyf5cXGyH9en+PH5ND96/uLHp6r8uKjej0PCv9GPFWKtxY93RE6TH+9v9pM1148/9/hxvrM/z4hvFf70Uvpzv3ha5c8bIkPtz/9p/Nkq3tf6M1zvz2Gx0eDPF03+zHfx50Nmf8738WdghD8Pi/wof56M9udnS/wZssKfHz3rT12cP6cm+5Mp/uwR61L9+UGWP9896M/iGn/OrffnYos/NzT580izP11P+PM+ZQDbxCeqABrUAfxPJGgDOFsXwDf0AaxwCaDFO4CL/ALo/1gA/4gMYERUADdFB/DVpQG0XRbAHcJrZQDXrArghLhvdQCXrgng2aQArk8OYGBKAD8+GEDPRqm3BDC8I4B3nALZqQjkF8pAFqsCOdsUSJ+oQLotD+R/qwM55bVAusQEskisig1kalwgW+MD+UFCIC8mBTIhOZCNKYF8OzWQirRA2mcH0q40kI/vD+TqmkDeEBm1gby3LpAnxMf1gfJuBnJFYyCviLCmQGpaAvm3CDkuMdqk/kogL9wM5HyHadymmCa57DSu1UzjJO00OVdN4+EHpnHN4mnsiJjGe5dO4/ffT+M3sdNYFjeNz8ZP4x1xOnEav0qaxmdSpvG2yEmdxqfypvHTXdP4bsM0hjRPY9zJafzNKogzbYIYowiiszqIv4sITRBHRKw2iLN0QawXb+mDqDDIZxe5ukq9WxCXPhzEY4uC+NHiIK6ICGJqZBD/FxXE4+Lj6CAalwSxUKxcGsRrIn1ZEO9ZHsQT4pMVQTStDOJe8eSqIF4XGU8G8d7VQfz0qSCanw7i6jVBdHs5iE7xQfxVLE4I4nlRlyTzSZZ5pMhcU4M4KkJzgvhebhAXVstvaQxiVEsQk9uD+EV/EG9ppjNHO51f66fT0zCdzxmnc57LdL7oNp073KdzwGM6myOny3lzOv+Lns4VS6ZzXKQtnc57lk3nCWFeMZ1frZb+T03n5DXyPWE6S0RO0nRuapzOYMt01okLLdOZ2DqdGyem008xg1NVM1inncG3dDOo1M9gmGkG+3xm8NfwGZwTNYO6JTP4n0hfNoP3Lp/B3QkzOJw4g/XJM/hOygxWH5zB07UzuK5uBn3qZ7BCvNQwg7aNM7hLPGGZwbNiU9MMzmyWfuLtlhlUt87g3+LKsRn83wmpdwpmsHMw68XbimCqlMH8WyxVBfOKSFUH8x5NMNvE59pguumCJUcN5iRDMLcKGIPZJ340BbPVI5jvzQjmXY8HMyAimK9FBvO3qGCORQczYUkw5y4N5kfLglm0PJgTK4KZuzKY3auCuXhNMA+9HEyvjcG8LzmYX6UE8+wOqWsM5neWYPo3SazmYK5pD+ZnZ4K58nowXVUzORg9U86iM6lZPpP/isyVM/nAqpmSy87ki+tm8t6EmewQXybOpFfSTB4UtikzuVssTJ3Jp7NmMj97JuflzOTMwzMln5/JdstMftE0k+XNM/lCi7Q7NpPnRNzxmZxzYiY/bJvJC1Nm0X3qLBYpZjFfNYvTtbNYK9T6WbxmmMXTpln0M8/iRfdZ3Bg+iwVRs/jmilmMenYW7WNmsS1+Fj0SZ7FM2CbP4m6xKGUWz4v41FmcmzaLreKT9Fl0zZjF5zJncUH2LJ4Vf+6bRceKWbKXS4yGWRxtmkW3YzK+02yuUs6WOczmv2KlYTb/mT+b76ydzbCE2XRPms0XkmczKW02v8iYzbX1s5lgmc3jTbP5WfNslrfM5tRjs/mzaG+bzS/bZ/NQx2zmnp9Nf0UIq4RSFcJ/xAp1CK+LHE0IH9GGsFf8pAvhdH0I68S7hhDqjCFcbQrhbTFoDuHV8BBmRITwwcgQdonvo0IYGB3CavHWkhCql4bwP7FqWQgnRN7yEM5bEcJ+sWFlCGeuCuEHT4bQuDqExeKZp0I4+ekQ7hAPvxnCTZtDOCsmhE3iw9gQusSFcJ94Lj6EUxJCZE8O4aLEEI6IxKQQtiWH8IuUEFakhvCVtBA6pIdwSUYIH8gK4bR/Q/j8/hAuaAzh3KYQerSEyP0J4UutIYw6HsLLIv1ECD91mMO3tHOo0c1hgYgxzeEv4XN4KWIO0yLn8L6oOfw2eg6rl0ibZXM4tFLarJrDd16Yw1ux8j1+DuckzqF78hy+lDKH9qlzeCVtDjPS57A7Yw5H8iVGzRx6HZvDqd1zGG4dynttQ1noEMovVaE8rA6lQhvKFbpQ3hR5+lDCEMoBsdkYyhBTKFvEJy6hdDeHsly85BpKe7dQ/i6WuIcy0yOUD3uG8ievUJp8Q7nWL5R7/EN59p5QNiOULhGh/DkqlJHRoXxgaSi7xPfLQlm3PJSGlaF8dlUopzwZys6nQ/n2szK350JpFyMx40O5PiGUlkSJkRzKqamh/EX8sC2U+3aGcldtKO9rCOV3jaGstYRS3xzK3a2hvHBMytpCWXwylONOc9mnmMsNyrl008yVc/FcXhNO7nP5zV1z+dviufJcSZtIaRM1l58smStrylyaUuVzyVzaNUkbsaR5LsdFdstcbjo2V/bTuXytfS7PXpzLGdow/mEM4zJTGIfMYWwLCaMuLIwhkWH0ig7j6mVhvCO2Lw/jwhVh/P5JafustF0bRvsvw3hmUxg3bA5jS0wYP40No2dcGA+J/4sPozIhjP+K1YkSQ+xIkhjJYRwVKSlhvC81jF3ih7QwTk8PY6P4MCOM5swwlomXssLomB3GP8WKnDDeFPm5YZyfF8ZhkZAfxne3h3HqrjB+UB9GB4v8FrG8KYz/33Cdx0VZrQEcz9Ky3NlFwK262rWrqezryG+AGYZhhn2VfRF1ZBUxFAFRVGTfF0FxQwSB0eqmZaWmaZbILiiulXnNfSlb7vnj+3lnznvWd+a853n+EJp6liLtFXWF4r6lWPQvZVjIHljK+4NL+V5IGlqK4ZWl7Lq2lDm/ibWMMefMFHOmTjNnjK45j/XMqdI3J9/QnNfMzLnjYY7BCnO2l5qzqMycsxXmLK82Z2+vOQ/7zKnsN8duQNQfNGfViDnWD0Rfz8xZMdGC8wYWnDCyoHOxBYZbLYjOt2BRsYXI0Sz4rcaCs40WlHxtwb2LFpj1WIizyoLPhHEDFrQK60Yt0LlpQeRfFizWsSRL15L39Sz5XphuYMlXwmvGlqzwsOQTpSVqtSUvhF1eltzzthTnqCUL/C1ZH2DJxRxLPiyypEeIKrfk7QpLOoS/Ky3p/dxSvB8t8b1kSXO3JY69lvwkFPRZEnbVkoopVswwsOJTIysOG1vhZmrF0GwrSjys+FBlJfa7FUneVpz0sWKSnxVHhZeBVpSHWPFwuxXrSqw4W2rFhEorXqu2wrPGirJ6KwYarVjbY4VprxVnhFV9VkQOWLFN15pBPWs26Vuzaro1XSbW6Hpac1zoVFtz0NsaTx9rbgdYUxBojV2RNWePW7PuojVTLluzr99axDzWrL9uzZ6/rbk7xkbEcjbs0rVhp6ENfcY2BFnZsFtlg0xtQ4mPjXhWNmzzs+EjfxvmB9rwe7QNk3bY8LzYhqIKGxZW2zAgzKq3ETGHDX9324jfX7QdFG2HbLgybMPcURtSr4t6E2wZa2hLm/Dc2JbFPrZcEXJ8bcn0t+XbIFv+irJlTZEtkWW2HC23JaTClsImWw7es8V2mh23hZ06dljo2nFN6DG0473pdnw6244DLnb85m4n8jRxT20nckM7PvAVdYQf/O2YFWhHXJYdxcV2LC2z46owWGHH+To7zjTYcXy3HStO2RFzxo6mS3bUXbaDHjvuC5W9dpT222E7IMYftGPxsB1Z1+yYP2rHZeHj63ZM1LHnH0N7Wozs2WtsT72ZPQcl9gz42NPjZy/WaI9ZiD3Gy+05HmlPTLE9nRX2BFXa83u9PQ777bE8ZE/bOXtqeu1xHLDHbsieAl0HNs1woDnbAffNDtiWOnCt2oGF9Q5kNzqgvijKexx4Jsj6HGjod8B1wIEoI0cmTXfkU+GTGY7YKR0p8XQkL8KRK5GOGBU6YljsiEGpIwlljuiXO/JlpSPxNY6cqHUkrs6Rri5HXv/GUbw7HflT2N/riLrPkVfCvkFHGl468puuE/cNnag2cuJXtRMVQU4i9xEqnGja48ThH5zw/9GJgG4nAnucGNsrrn1OHOl3ImjAiZBhJ0JHnfj2HQnndSTMNpDwvZBuKGGOkYSLwlxjCRkzJLxrImG9qYRuMwn/miXhg/cljCyWsEwhoU4twcVLwiPB1UfCY6HBV4LMT8JTodFfgjxAwjPBPUiCR4iEl4JyuYQ/IyVMTJdgulPMoUjCD2VivHIxXoWE96vEeML8Ogl9woeNEjY3ScjbIxH/eQnayxIi+kT7fgmfD0oYM30ZTV7L2Oe3jH8Cl+EfvIzA0GV4l4vvQmjtMjp+WEZs3zIcHy4jU8eZQX1nhg2duTXDGYeZzry9yJlimTP1ns4ovJw56OvMYX9njgY7cyLMmfGbnUX+5kxuhTOj1c7crnXm2R5ndjc788deZ9Z+4ozrWWdUF5yZ0uvMcWH6oCgfdib1b2cWjkPEbhBiCBHT4XNjiJ0BJ02g/EN4yxqKFNDoBX/7wvggmBwCZ8JhbQ4cqRTtakS7Wph7Eg5fggm9MK0fTg8KU6UkTZOyUV/KgIGUcU5StnpI2ekp5WeVlN+8pNR5S3nqI+WVn5QjgVLGB0s5JkwJlXJCWLFcSmK4lEaNFEW+lK9LpGhKpcwok3JOmFMh5Uchs1LK/Cop/UJutZRFNVK210qxrJNyWyipl+LQIOWeULNLKs5NKU1NUjx2SzmwR4pPs5Qxe6VEHpBic1RKy3Ex5iUp+y+L8l4p7UJwn5hfv5ifEDkg5jgo5iisGJKKc1PKaSFpWIrZiJQr18Vab0i5cVNK+gQXtk5xwU7HhbuCu4GLyA1c2GfowmvTXQgyduGtGS4cEyJNXDhh6oLhTBeSZrnw/WwXLLxduCUU+7hwz9cFF38XmgJc0A13YW2UC9c3uPBLlguLS11EzuTCw0oX3m5wQafRBfMTLiz60YWful04d82FS9ddMHnTlbXGrsyd4coxW1cuSVx5JnPlXR9XuoVhP1dKA11pD3Pl7QhXJqa6cqvIlRdlrnhVuBJb48qaOldM613JaHDlWpMrn1wU1z5XKgddUQ678qfgPtmNN6a50SmE6bgxSdcNQ303vhVSDdy4ZOjGgulu5Bu7YTHDjdtCmYkbB2a54Tvbja45bqyTubFH7cY/Xm60ebsR7OPG275ufCbE+rmh5+9GYoAbMwPd+DjIjfnBbiwNdeOm4BDmxosIN37SuDG1yo2Twvt1bmL/ulG4y42J+904M+DG9hE3PG+Iedxzw/RNGeOmyTgqTNOViZxcRr+hjCXzRPlCGX/YynjTQca/vWXk+8iw9JXxk+DsL+NwkIy3Q2Tc3CRjd6kMVZlMnF0y/lspw7BaRnadjJ0NMk4dlaF3SUZyt4yNPTJGemXs6JNh0y/jrlA9IMNlUMYzYe+QDO8rMl4fltEphI/ImHxVxqprMmaMyjgvZFyXMXBDRt5NGbduySi9LUNyR0bqfRm1T2S8eCqDMXLOjZfzYLKcT3XlxOrJ0deXc1pIMZDTbShnk5GchdPlXBN2GsuxmyHnniAzlfNSOGAmx2+mnK/nyEmcK2fDe3IWvC9nWLhjLucdmZx4uRyFt5xXwiEfOYG+csb7iTGFWH8xZoAYU0gJlDMnSIwrZAfLWRQiZ1QoDJVjv1xOXZic38PlHIyQ4x8pRy9GTla8nHGJcnH2yXErl/NCOFAh5lQpyqvkRFXL+aZGTlKtnFl1cjbWy7naIOfXRjm1TXKi98mR9Mhp75fz3RU580bEvK+Jef0tp2SsO5367phNd2eDsTsTFrqzIMCdt8LciSt2x7DEHecqd54Ir9e6s+KCOy6X3TnW505MvzunB9yZO+TOzNvutDwXdSYruK6noFhfgaOBgg1mCsw9FCJmVnDaR8G7fgo2+ytYGqAQsZqC8kDxog1S8FTYG6zAJ0SBc4yCJ8LcnQq8yxS8Ua5AK0RVKNCtVIh8VUFKlbhfraBHyK0R/dWK/oTyOtFfveirQfS1S8HYRgVHhegmBXq7xRyE1D1iHs0KegXfFgXvXFBw/qKCw70KQvoU4ixTcEJYNaDAdFCsYUjB1SsKdg4rGBrrgVLXgzB9D2YZeVAywwP5Yg+W4IGBu4eIHT0w8fOgMNCD8OUe+MZ58KvGg59yPMipEPUqPfCr9WDdLg/u7fbA7JIHj3s9aO7zwKffg2MDHriPehB6w0M8Uw/mP/Dg0DQlpvpKxpooMTBTclZIUCrJVClFrKekyEvJbh8lXr5KtH5KBoOUVMYqydmu5PNiJaPlSoorlEgqlTwWmquU+FQrGVej5BMhrlaJUZ2S74SMeiUfNCgZFgp2KbFvVPKb0NikZMweJV1CVLMSvb1KTgtp+5QM7Fcy8RMlMz8T45xWijxWSXqvknl9Srb3K0XcqOR/QsOgEuWQkn+EjitKIoaV6IwoOSWkXlXy3jUl/cLWUSVW15XU3lDiflNJ2y0lc39W0itU/6pEdk/JH0LIfSU//i7WoeNJnK4njkaeGJp60qH2RMfbE2t/TyKCPTkV4kl9hCcNmZ7ob/OkqcoTr2pPYms9OVfnKd6Jnqw47Il7n6fYI57kD3sy7pEnJc89MX9LRds7KqZOVBGpp6LASMWfS1X85KMSubBKnN/iXqCKbwRtuIqMKBVXo1U8yFJxqlzFYKWKxhoVy3armLlfxc9fq5D2qEQurqKlVyXOVhWT+lV8KSQOqJgzqKJX2DKkwuqKil+FumEVHiMq/hE6r6qIuqZCf1TFWSHjuooPbqgovKni8S0Ve2+r8Luj4vOfxJweqEh9KOqNV1M0QU2Nnhp3fTVHDNREGKrRNVJzRkifrmaesZorQsEMNXtM1fiYqXlzppqEWWpMZqtZPFfNbeG3BWque6sp9VHT4qfmZIAaowg1r69Rc7FETWW5mof1av7bqObH3Wre+FZN/Fk1aZfUNPeqRRyh5nOhe1DNuVE1JTfFmFO9aNbxYpW+F5sNvbAw8uIX4TtTL67P9CJkrhdrvb2Y5+PFsLAmyIvZwV7ER3hxJ9qL+du8+K3Ui+9PePG/Pi/GDXqx4aYX7T95EfGzFwaTvGnT8SZM1xsdPW/OCOv0vfm3gTfFht44G3nzXPjW1RuJlzeTfL1J8fNmyN+bbWHefJLkTeRWb25s9+ZlmTfUevNC+HqvN7YXvJk14E2PsGXQW+R93twXzMb4YDXNh8/0fJhp4MOsd31wUvkQ5OXDwQAfvgnyoSXMB4udok6xD9blPjRV+JBf68O7TeJ7tw9v9frQ3+/D+1d90DfyZb6vLzdDfDlX4Uv3JV8kQ77E3PTl4i1fPP7w5Z6OH+P1/Ug08OPpdD8OGvuxS+FHY5gfg1F+WCX58dVWP/or/Jha64fzIVH/jB+ZF/3I7/Vj8qAfC674kWXoT9VH/rT7+7MpyJ+kMH+uhPujqvFnbr0/hxr92bDHH4Mz/jT1+vNOvz8pA/48eyOATpMALpkFcHah+CwNoMozAEffAKI3BWCdG0BAXgA38kVZUQDelQGMrwoguTqAkZoAlh0OoPRcAHW9AWIvBHD/YQATxwYSMSUQC51AJuoH8rWgmB5IgWkgj/wCOeAfyLTAQLxCA6msCcS5MZDq/kCxTwLZ9CoQVxG8LzQM4ppJEMdmBiH3DOK7kCAmRQQxmB9ETEEQzRVBTKkK4u36IP7cJ+oPBZGnGyzigmBuegRzJCyY1uhgPDcG87QqGOOeYLoFw8FgbK8EM2daCDsNQ3hlFELPrBD224XgGxzCNyEhLIwKoaIyBPlp4bsQEvtCSHkZwoLxoWJeofhMDxW5XSgfvxeKLaGEu4TyRBZKjG+oOEdCRe4ciiQglL7gUApCQpFGhop8LZQ5MaFcXRPK68mh/K80lODyUL6rCOVgQyj5+0KpPxfKO+dD0RsKZc9by9mqt5wYw+WYGC3nQcRyNscsZ2XfcmpGlnP/znKixofRNTGMn43CmDwjjI0mYdj7homzOYxTMWFot4XxcXkYF6rDaK0Lw6QhTJwPYXxwKYzggTD+Gg3j7cnhXNAN57BBONGG4fQZhSM1Dhf5dzgak3CmysJpDAxnR0Q4D5vCWf51ONeHwvm3YQS+0yNoMY3g+rsR9AREUBAYQXdMBF+WR+BxNoKE7gi+6oug62oE745GoA6MZENwJBYhkXxVEinOsUjO7ork0CeR/HQ5koShSPT1orgxPYpJJlGcFZ6YRdE2M4pszyjivKJQ+kYRERSFa2gUX1RH8dfpKL65EsWi6dH8PDuawqBo1oZGs2h5NL/ERnOuJJqVFdFMqokmuzaaZ3XRbNoTTezFaB4PRzNqEIOreww/bI7heFEMX1bFsK46hoO1MUTWxdDeF0P1YAyTrsSQOxyD/UgML4WuqzHo3Ixh660YWl/GMEM/ljeNYnlkHEusSSwjprFUmcWinhnLteBYjkbEkjQUS+hILEZXY+kRCq/FMvZ6LOY3Y3E1iuOL6XEcMokjxjSOlX5x1AfEoYqOE88pTsSJcTTXxxH4bRwZF+Lw6Y5j/2AcG+7GEWwUj2xGvIg14vnYNJ5EWTwh/vEYBcSzISSe+vR4rlXF80N3PC498cQPxrP+ejwFv8Qz/494Bj1W4OS1glSfFXwfvIKvdq7AoXYF+3etILJxBf/sW4HvyxU8N0ygyygBzfQEmmckEGaSwKBpglhjAg/fS+A/QQncEw4EJxAVksCs0AR8wxLYHpHAV1EJdMYm4JyYwD9CQWUC2roEEusT+LAhgeGmBKp3J+CyL4FJFxPoH0zA+PWV7JKtZLPnShJ8VzKmYCUj5SvRrVrJJUFWs5JTtSuxr19J6q6V3NizkqffrxT5/ErSRlZScXslXypWUe+7CkP/VSgDVzEhaBXfCYsqVhFftYqmmlUs2b8Kt/5VPBpZxQdjV5Ost5r3jVbja7qaxHmriXZczQXNar7sWI37wGo+HllN3c+r6b27mo1mGuxmavhslobV72qI89Xwnp+G3f4awgI0mAZq8A/WoB+ioUcoCdXguVzDpDAN28I1uEZoOB2pISdKg1O0hr+FF9UaPqrT8ECYv0vDL0LVPg1FBzV4tGg4f0iD8aCGIaFqSIPvFQ26wxq6heIRDcqrGiZeE/WEbaMaxt3QcEpwuqVh/R3R/08abj7QsON3UW60hhMz1vDCdA2LZ63h4Ltr+DB0DTFZa0ioX4Ph/jX0C+UH1lA5KZF/jBNZ/V4iKbWJHG5M5Jfdicw+kEjM5URMhhIZFmqvJBI4nIjRSCLqG4lMvJPIlruJKA2SRCyWhPv0JPJnJHHGNIk3ZiWRPTsJpzlJlMqTeMs3ibEBSeQEJiEJSmJMcBJfCVkNSWQ0J7F2fxJLDiVh9k0S564msfVaEgOzk/nUP5nqmmSq6pPxa0jGYFcy/YJvUzI+zcmU7Uvm8oFkZKeTxfsimWUjybx2K5msn5Ox0E8RsUQKx0xS6HJO4bE0haSQFMYMpZBzNYXNt1LQBqTye1Qq5aWpTK9N5dg3qWy/lsoXxmk4mqSRbZbGA480LP3SeCnYBqbxSjgRlIZDSBonQ9OQhKWRG5HGuKg0tkSnsT0ujesfp9G1I038j9PYXJeGtD6NSc1pTN2fhvfBNIYOp3G2Ow3TW6JdwFouBK/l2NdrWT64lnuja2m7vpagoHT2haXTFZNOQEU6rQ3p/KcxHdur6Xx7I52tN9M5Mmkd/mbrGJ65DofwdbwWsY69mnU4l65jW/k6rtev4/j+dXzRt44bczPQzMtgvSQD16oMdOsy6BOq6zMIasjAdFcGo8KexgyRo2Vwd3cGh/eINs0Z/HUgg5MHMzgwnEHCSAYLrmaQOprB79cz2Hgzg6OG6/GVrmeObL04J9fzNGw9s4vWs6B0PW3N6zG9vB7zwfVcHl0v9sjHSPo+Js8sE785magCM5kdmskdYVVYJp9GZLI+MpPK+Exer8tke30mHg2ZTNuVyczdmcy7kMmXP2aScykTnxuZNN7K5Nc7mdz9JxOL+RtINd+Amf8G7EM3sL1hAxsPbCDddCPVczdiGLqR/4VvxKJuIyfrN9LduJEbpzbyzo2NzDPJosEzi76ALMKCspgbnEVbSBavlmexOTyL4OgsImuy2NKShYXeJj5TbsLYcxMbhPdWb0J3zSbShIbETcxL3kR66ibs0zahc3QTtsc2YXpK1PlxE0NCdPcmPhzYRM2NTZyenI12ajYL3svGfmk2IR7Z2KjFNSGb1NXisyabBmH3jmye7MzGpCibK5XZeLRl83pHNpY/ZFMr/CWE/5jN9kvZ3BdU3dkYXM7mzd5sVgiB/dmcvJlN/oNs1j3KZu3YHNoNcljolMMpjxw60nOIKMohriOHXG0Og8dyKOrNwe1/OZz/K4cXE3PFXs+lfmEuNR65BBTk8vPOXNwLczki6Bblsla4IjgU5/JmSS4JwkeluagqcplQncuMtlwmH8nFpiOX7zpFH9pcOo7l8vRyLl/cyuXubdH33Vxu38/F7bdcDgtTH+QyKDQ9zGXso1zihUWPc3kpfPUkl/ynuZx6YzMPxm4m7p3NaCdvxnDKZpynbuaAMGHaZr5WbUa5WpSt2cx3yeJz/mY8SzaztWYzi7s24z0xj6d6eRgtyGPxR3mELc7j86V5fLoiD6fVeVzW5GGxJo9PUvMwL85j35E83unIo0eo78xjTFceC7V5mH6ax72LeUztzuNcXx5BD/JYN3ELbkZbeGveFl78ewsLV23hX5otSIu2cO3cFlZ9v4W6i1v44/4Wvny4hbmPtuD9eAs5T7awfPJWHk/Zip37Vnx9tpKQuJWTR7ZienYr5j9vxXFKPg0f5LPwP/n81zyffI98MnbkMyokF+WzpDKfCe35JHTloz2dz94f8vl5wjaU5tv43XsbUs02wrdto7B4G/l3tjFl2nYO6mxn9cLt9AgrzbezVCWubdvZv3AHKYt2IPloBz9E7WB9+g72/7CDMdMKWLiwgO8XFTBqV0CDVwHRq8R1TQEOKQXsE/6zpYDdBQUcrSyg8csCVt4vwPKNnZTr7WTcf3by4fadNBXuZFLJTuo7dtK/pJBJ5oV8417IgLoQpV8hiysKeae6EMOWQvZrC/nwRCFLLxSSOqmIUL0ifp9VhHZeEY+VRXygKuLn4iLyS4tI21tE4NEi7j4qokZVTFFJMW+UF/NebTEhbcWkdBbT1lXM7GPFjDwsxvBxMes6S7ghBBwtYdezErKmlPJ8WilTbEspTy5l6FIp+pdLyRJ+EY73lGL9uJSbY8q4Pb6MlslltHeWca+rjNKjZRy+VMbd7jK+uFzGHz1l7O4rY0J/GWmCbKCMh4NlnBoqY/zNMnwelWH9tIxJz8pIFxJ0ytn5n3IiFpZzQUj5qJyOxeUYLylngXk5mVblfG5dTrGXqJNYzuvl5XzUUc75J+Xs+agCI4cKHq+p4E5uBYG1Fbx7pIJCQdJdwZLxlZydWInL9EpqZZWM86xEqqrEWF1JnvBQCPaq5Iww7FNJanIlo8KxlEreza/kibaStT9VMu1hJW8UVLG4uAo6q/jXiSo2fF/Fg+4qTv6vis0Pqxj/pIrzU6t5pVfNM1U1d7yryQmoZm5BNYsuVdP6azVZT6rFeV3D1EU1DC2p4bi6hoEdNWge1dD5uIY7b9cyNLGWN/Vqedu3lpyYWjxX1PJnWi2ru2r58VgtWoM6kv9dh5ltHaOedXymqiPBq44Bwdm7jjMBdVSE1PHd9jqedtTx2tM6Ot6r5+H8erHGeubE1XO3pR7Fg3oaFQ0keTfwfnIDZcJrKQ24pTaQsLaBU/kNVBaJ+8UNuJeI+6UNaMoaKK5oQFrVwB/VDfTWNHCjowFlZwOvjjewoK+B1P4GjO43sPxRA7pPGsgW1v/ZwJgJuxgRdObtYteSXfzRLb4vbuS9ikaO1zbSeKiRrM5GgrsaOX+skYefNmL0RSNJPY2MCh69jaT0N/LFQCPpI418e6uRy48bcXrSSLtg8rSRl0Lss0Z6hWXPGxn5u5HXxzQRNK2Jc4KFThPZuk1iPzXRbdzEMrMm+mc1cXpJE58rmvhC08TitCbuPRdtXjTxwGo3Gt/dhCbvZu8nu3l4djeWz3cToLOHbwVdvT2E6e8hzmgP8eZ7+Mx7Dx8m7cGtfA+jE5uRGzbjtqyZFu9m9JKbcUpt5ohgWtbMyvJmqiub8a1upr2+mePaZr79pJl/6+xlxqy9Yuy9bNy5l3f69hKxYB9FvvtR+e/HQ+cA48wP4KU4QKHvAWzSDmAw6yCzLQ5i3HyQN5e2cMuqhfmhLZTEtPB5Sgv1qS08TGuB9Bb+tU4oaxE5dgsHr7dwxvwQP4we4n39Vh7MaSXbopV451YkGa38WdcqYqxW/vVpKxM+a2WDUH+8lccnWun/opWpX7Uy+HUrpr2tjOlrJaC/ldLBVsYOteIw3MrckVYyrraiHW0lbsphzvodxnLXYSJaDnNQe5j/9h4mp/8wcQOHufnwMNEz25gb2saWlDYcqtuorGmj/lAbX3zexsUf21APtok8qY0Tr9pQ6Ldzy6idz8zaufBdO+097Xzc105Efzu6Q+2kPmzn6ON2ap+0M+lpO5uEJ0Lss3a+et7Okhft/POyneTf23n8Vzv5ukewNTgiYoYj/GZ0BD2TI6yWH+GDgiNcKzzCmc+OcDO1g6pvOpjZ10GZcO1JB15PO7B51sHs5x28/aKDTOGhMPiyg5O/d7Dkjw4OCDNedfD6nx1MHteJ+q1Oxr/TyZgpnXw2rZMFOp3o6XbySlij18ktwV+/kwuCg0En7xt2UitMNuokW7g6XfRh3MnhGZ3MMumkXBhv2iny6E6izDpJWNDJ0iWdHBDeMO8kXbhs0ckeq04MrDv5S5hn30m9ULVM1F3bSVF6J492iPlUdRLe3kmETxdy3y56A7soiOjip1VdXEzu4lVaF0fXdaH5uIupWV2cOtvFhvNdPHvRRcc/Xawx0HJLaDTT8utCLcsXaVm0WMs+YfoSLYXC60u1pAv3hHBzLb2CzELLF8JiSy0HhBlWWoqFsdZaMoT7QqSNln7B3VbLSWGpnZaDgqm9lhLhTQct64UoRy2DgsJJy9fCIYmWh85ahtBi6aLlbTctwzIt33pqOaLS8q5aS7UwyUvLc2Glt5ZRwcdHyznB3ldLp/C+n5ZaYYq/llzhpbA6QMsNwS9Qy3nBMUiLVpgXrKVemBaiJU/4Q7gVquX75VqRU2k5JnwQrkU3Qku+8EOUlgUxWvRjtWwXUuLEM1uj5Y0kLX3JWsat1fJAiEoXz3XvUbZpj3JgzjEiFh3D6JNjJC/+L6u8LqKeeYf2s7+xYssTLkue8nv1c/4PIXZ6pQ==</binary>
            </binaryDataArray>
            <binaryDataArray encodedLength="6780">
              <cvParam cvRef="MS" accession="MS:1000521" name="32-bit float" value=""/>
              <cvParam cvRef="MS" accession="MS:1000574" name="zlib compression" value=""/>
              <cvParam cvRef="MS" accession="MS:1000515" name="intensity array" value="" unitCvRef="MS" unitAccession="MS:1000131" unitName="number of counts"/>
              <binary>eJzlXS2MJMuRrpMPHDAYYHDgwEDLMhhwfKP7HThgsMDAki1rwYGTZbDQwKCBZS05aXU6nVYng5SBtcBgZfSAZRV8MjKyHjmpkPXgg4aunM6v6quoiMzI7p55axuEqrsqM36++CIq66dnhuH0YhgGGYZxlmmWNIvMcsrywpZB9p+xFWPeMr7YORU7J9mPHxy7QvqzjuGw+qjn5O+DbOeY+hxfLR9YhxTdnq8tXTUcl88lzofDGnOqxOvhl+d9mHX873EYvv/JcPrNLP//yTD8dpafzvKtWT7Mx/5nln8+nsfK4YwvMLLiaMX+lCLkkxTevp79fV98Bz8m2Y718Gdded67WVLm1+GMP7haqwkLF+A3Ef9r4yPHwD2ta6BYN/yb/f90lrezfFFiy/vuDmvdLzq9uGCvzH1f9N0dVB03sI7Uyyhrj+C4LJ57Pps9SPmb+fJPM99/NcvvZvlJ4f8fDudjpyJTwG8vb9nW/cHIpeLIAM5W6rhlb5A1NsZmCup55EDhO+ex1ud0Dmo1dokMpZ7fFQ5n3t2XPKIngpvgzbV9aSAMRx1bkfvDsDmXaX7j8+KLwnPhqKy4I6ZqHRqY1nLjjQ3lyfhu1fCuZjW3HVtev4rwHL6kIi9znWbuljr+7iz/cjz38FeH8/FXhTtVjOnYkisSzpnnr5Bvk6xrqkQYjbKet1JFl9Z7Da9rud7koWxHimEUvw9afKhto4J4E/Gu1Yd6a6eVR8/OpTHVBDyYnLrA95rPNYyivOD+lPM+lPrh9dB92XcqW6yRLMw4lqRisHBGHr3eMdIxrx/dl3NG7gE/mEVm+XPpES8Pa//e9bgKHrUxFqciWN8V7N6UNcdY1hvca4YKHtLAQuMPXSNtGQdPRyo8eFPWfQ/lvPxAOC58cfjr1dZA8/Nn9Bs9t8Zrrwc9ipdnWW17elr5a3FiN0Zi8Vg55vyh1u4Kz78s66M3tMbVGNZ6J3rsifGnLWxavGLfhjIn94qh1N6/ldp7U3rIVLika4v7jleH1jbJXhfrRAyp4PW21No9X+MGc7rxlTB6rKfDasfyx9IN/7me7nH97cRU9Y85bfhh6UNtT4Qn1+OiQ9T6usKpWi1eEhf7AY4NdP55SdiPstaHx4nJyXm0JhPHruz09JBW3EJ2avXL9WiNx2ectzNGvBbmevR0tOSu1NOHcp02llobytp7ku05gnPFvLVsLvjSccwdZHve8fijOTE4tnZ5lL3w+iFV8Nb64YPe3/KDjycVQ08tWaJznmTf670awj2kqXAItWDxtsmlouehcAZx8vkMebR09dRx9PgjtrP9fzwOw3/M8naW0yw/O56vNfP9I9yXuCu1NdB6eOzMDWPFeUWN8NbrDTXuDSQt3Hgc+wK7qGV9XMeDcViTP5Tz7yT7a0uuaY4jmq+Fu2Q3ybbPTDJszo9NXl6Qv933En9eE/1ilj/N8g+fDMPn8/aPs/z8eL5nka9TMtfeE1aT4jzq6xJ/Fi4hN0X//WF7/wyf4bvFG0+WWi33PZFnIdw5nlrd1uxZ/jDeiFPKOuGerlfgi+ZZC0tcC0tZz74s6270LPStyLOHliz1TfmGLtYb4UJPLXHd8jaSkxr/Fg4VbDJ+XxTJ99w/I0zv1XUwcLi6RomDUvJ4TzWA/rE8W+TYL8yjro370v/elnXRXRHc1wbmyCvnXusCLmMlX6ynlytevns4DZsZY5wj76ivMc6pQ69VD4s9CcYr2/uaVp0xBlH/WN8OR1ntvincH0sd4Br5gdYQPbUrClPwImkfXgSwqcSWZL338J7q9yXxGM8z4A/7UbMN3KdSh7i+e03XEXhelki/xgnYc21cEm8PTtoG/MA9vnwf5DvHYfjX43k9me+NfGOWvC7AfbU3h+15GXz2esHin4pxkPUclAwcangwfq052pdBia6HEIZqLucSeb87rM90sJ2I+6idntyD20LC/mhcdD5adrxxS45L/ef7eV+fOfF56Q3vSoypcJ95383nw/k+eL6G+eUsv5/l/47ne3XfPp7vmX9Z/PhD4SJwZxx0ji2ZZOUhcH3cHtZjC76HPixr+G5y18gzuDIWH0byE3mucZ4/J8f35XtFVwvLGiasX5S+Vp0/bqmvglcj6WGue5LH596V+xmew+Zr5dfHM5fHwqXlWTf1tkiNgieJxgPvVq57eeTND/tZyacon5ljSbbXxahzcLKVS4uXLhctsWyoWuHaGB2bNR/zfNzjzn3mP4/na+EfzfLuk+H0X/P2h7N8bZY0H/vpLN+b5d+P53uLU+mHuOfLNR/1gWNDXA+Fl++L7i9K7/2yfJ9kve+HOchLqzbYHvJc41UPplYPcHMZmUt51n5F+L+MoRrtwqjoALcsPnbXtKohzZlILfDYoTMexkP3h1reYQe2sMbB+ZPjSUp3Fz4Uoyi98L2Ww1Zf0hhEfEzKjxPZj+jQ/kfqq6d3WGO9+Trv+thkcIPrqMZVvT+aC8bSsh3BgL+jJ57EGCuOXwbfcb9f9wCen2T/HCQZ8XANWXG28sSx6fr3uJZk+17Fgmcjf9pH7ae3rcXC+IjSq33Q8Y0BHnDMEb80tsAlwrelFoxc1+ZaNmocEEenjktkj5uFTU1ni0+Rmt7kVda1Y5b7g+23qZNwXWrT4CPbTRpb2R7n8ahlxkLjwzySiq4eYVucLwsLq/a9emWcNvXNnxUmFt55Lu6VTaRrdHyocaEmS75ebP21uMfrDNxf4eewHuetWAfChXnK+Ft1ZPEu8TjHnpcrkfWaNindFufgJ+roMR+Hrb86tlquYG+JtRJ7iHcVGzxex+nVM3OS+8hJzbe24AS2us5bvNX6vFhquiL6azhiHHKjc1zLtzeGjydZn0HiGdAdPWfStjwfk6z3ah6fZ5b6xDNI/i3BpHLXwhF1AR5w/r3caP4ssRR/YJf7hs4H7OC5wUQ8ZKyTwnnnB+WPf1Oz6FIc0JzFWIu/NeHazvPx/GaUNRcnpbdV8xZWLW7XfKvZGWXFVj+3GWR9X45xcu3QdqK8DuKv0b24N32Bchipk5ZO73tEnzUX2Eyycpj9lkbOB7HfY7Mw8vxkDmu/Wjxw8Sn9ZekFh7UHRTnGedzkNDAXY1KxPdBz8peHlb8tjmNcFrwHiXch8YyD34ls1T9zEH0L74bgfiF6Mjihe4DOy2IvwEOLx8wbxJVtvzus7zeMsvrEtnW8ETxPhu+RmrTGevM2/KAYe2rVtVtiSLL2vOTkxrJp9a7NvJL3/E7Xj2f5dJbPZvn18fzs7b9n+ebxfI8Zz/5e07MR9BGNTaRmsnDNPBzWZ/X5Hvrb8h3Pm/E+PPxu9Svmi+YfbxmLHc8DebRsjMpHr1a1j5Faqo219nN8m9qo2IJficY282lhqbCJ+NsSy/9a3KibE+UFa1usd0dRv0shv5f5Dn/z+FelLj4tz2U+L8+AXh/W9yRP4K9a92mO6NiYq6j97B/6JfYvfiuORzA2+eDkjGNnvx/7gMI1jxtlu26occ/yATFw7DofzNdePmm+6HpZMHDyE+Us/MPvoeR47q35WXR+32Y4nnvdqWD3krjJPBTLt0Bso6x5498VMX8W3YyDykUNN12jIwnqi/W3fGbs4MNE+vA+1yj7vw1j6efccY5hg/dxLXl1wvNgj2MUx49WzDr2XS7UeGtuFFd8X/Kvcqr3WX1A5x76EtlCbgaJ4cL2OKf8eZMvsh2tUbbhxWeNjdrY6ZZtz0zijKv0ENQVeI91EXRH66sWm8cx7zjjruOK8lLY/6BvHveZv1H7Oq9WDfRwC/FkmWR7vb34Qras3iI0zvzc4UdPbqN10IMtxx7NBdfNSNssd7SeWu4tyn7tbWFrxkq2uNfoPmTp6uWYnieqZpJs1zKtfPTsi+TOrB2FQSRmHmfF7PnBtdMbp+e/5wfnH9zJ+/g3M3hnnGPXvaHGixqvmWcT8Q8+JQPrJs9kMPtEk0cqtx52rs0Kv6PYRDkZ0VMblxT+iEFzvqWfewznbyz7cJ5mvnuxsC4vd7ofRTHY1bNzLCq1+sV3jEmyje1E24h9zUdrbq02rH1Wb7F4amGEcSPFlMT4Davs7eD7JPv7EloX94LeHIFDwD0VO/ityh31Njms14XL7xTI59TJDZ0L3VM2OSl2rX7lipG7SM69XAP3GocivLC4FeHhUu/EA+RroP0bewEMEulFD8pbcG8ijvbEbuUXOjSWkZyE835hPrStQbZ/PwwY8WfkIIKH9n/JZ4efIvv5yB/8xRgPX50bzv2jrnIuejio+ZxP4lcrjp3/NHcUO1au+xY+WQf6EXj7ip5h5ecRn5XnBfgbPrh/xvOQ26wXNRWtceA4yvY+Fv8dCNQTbIE7E9na2VN4cO1ssFR1FsmF/t5T05dIjY+a3y3sPb8XLOj5P2pi4brhk4s/8R1cRx5reOx0kg/IKcfKPBcar/nl1Ynrt4GlNVbbWrgnK47gqa7JKCcsvupYtJ+bvNF8PlbDQMsd9bSp6BB6ZihKP2KPxLvxX+MZ8G0TI/WPUfa/40viX/P15ON16YX8POEN3StkzE+yf57j2pLt2pTnIAaTc5Uaj8al+SMVH2p6LV5pzvbw35tv5VP7GYlxkxOFscg25qjfrI+xPJEN1mXlNG/xDgCuI7DdXF8U/ZnvU2e+F1wPq4+DbNe2jAVqenR4J7KuDRKNZ1y9XHJOLT61chqN1+OpGL5Wc+vobY3t9e3iupE1Z3ivJL/38eGw/rb7Az2f5/dRR+Ys2+zkPnAEh3WdRuLQ9Wf1oEiNbnA0eNiaq3neynkrPs+25YfHDe5P3AeYAxpHHveqvAf05/Ke0hdl3c/3ZyfZv8OW9SSyHckh+gG/E8t5AF81bkLHucdxL5q0rgrmqYzl35rhb21ZfapVr9DR0wMwXmRvK9pfNM96asqrn8VWUE+E41FMarXTU0u9sUd879Gtc4w1clI5tmy1jutc9UgU02asxBntS09Ou+3qsbL1x8VIcdzz0cyFVPQ2/Fvwofh1nWt8xDl+i3xfOl7Hb+HYm9saz3tqPdKfe8bWfKhxO+S74mEEu6gfOAdp3kZ9u7bXMT9aXLLqqZWja/qvxiLin8mHaJ4rua/F1cLuEv09PfoSHuQxI2GMficX6EG+GO+LsDbsRnvKJHvMrD6SnFoO+6RjfbHXXYuB+diKCbgm2eup5cLDwbNzknWNn1RsVhy9fc/iNrYeTxAD2+R5J2dei0eRGK7h6jX9eOD4DH01PHH/lHkDnLROiwNaova1z8y7Wi325KxqS8Wsa0HrHxXPN/Mu5Ia2fQmHvH7E/bTXN+4HJ/5MuU01uy+2czd4aZ8NPYOyd01NXIqv5rSVO41901aZs/DosO1lLZteTLx/kq1Oj3PAmP92vdUfo/i1+uROj1VHAZsi2+fAifjZmtdbAxFear5seF3Gj7L+PjSRjlp9wl/0G9yby9/vjHfgtL4aDsvW8Jk57fGgli+rH9Uwq/nJPjK+rfpo7Wf+A0/8zniSdTuRD7puohyyeK+PWbnv4avH1SjXvyoBp/HuCb9vkuUV8Z3rXGPjxY/9yBe/c3wy5ui8RvJ8Lfa1sV5P0H3I9JOwYl3M5xZmtfg1f3v5dsmcbn5Bf2e/uGpMJa5L4o3oamFp9XTdU6/J1XP3mhoml/iyOSdWdOl+cqu4vfPTU9XIJbVaw7p1vBbnLX2+RJ937rXGphJT3o6lj+peWjtvt3rqJXlE/79lb+kdax1Lqs9c69uCW0PXpbYurgnqCZpTNb5zD9HrG/4Mjm0weLHm3YtZx3Rtb6wKcdDrW7fivbdu8b5rnyaF8aB8t+afuOZf7N8dx7YWo879oMbfoidH9Wj7A62LPXx1TnXP8Th4SY6BOfzRuanxrObzUwj7NZJNUf7WajVL5iX+1gfe25LD+p4KegG2o6EznA/ZPsNhvC2uevsuxeoabvTaexT6/QJkyYnBsV4ea/yvqetL8Ywcv6ZntGKO+CAlF/gbc+D3y8P6N+eyoDeLqqmTg6vuRVqmMndSdWP9ljSau15OXNKLIuO9Or9lb74lb3ps9vL7Wn7eYtxT63hK+97535of7eW3OgdfU4tPieVzncduYlf1Ot4fzfVTYH5pL4r0vqfw69a5Z5+9dWLElsj2/67nfflcmujzch7Vdhq1b2JQ9OGcDV0j6ce5uaW71nu+6r55K5+snFprF/Ah0vN4rcRYPhWGt4q7NZ5587gGxLPyw/bd/0nzS287/eP6G0S96++Mi9jY1IFs/5Yfagg6te4WF1xfjPm3WO94x3r6hxaNc2sdktTYQV0nn+iz7q/IA9vQPWqHlzHPwuEWdaZtR3R6Y2r7GceJ+PhAz2Dxt5oWnGV/fZYII6uf1XzC3E2NyfZvpnB+ejG/Rb96LtnER/yVcq18KjzH/QzkYiSeiGzvvUNXLVarNrRfvH0qfJ6qnr5q8er4KWO7phf35uhvKVfPwYNr5/eey7+qGD52/z42XCI6nqoHfyy1G8UA5ypvbczntI8Rj1v0glucV1pjeV02qM+PY4K2noNfz7HW02ula/VG1sotDltjtN6nWg/cEn++HsHnUyC255LnwPBjlZ61uch+zHPkTIgruDbler02f8+5fu+JuTdvt8r/c8lzXm/+1UpjPfTXiNPfVH6eAJuP7XwUyZfm53PdT/hYdf29SJSrtXXGLXC/Vheuf/BZ1yE+j+Jfo16DxS0kUnOTbP9O3Bt6HoBnA3l9/qr8Zov/rwMwgQ5glgiTk+z9SJ3rK17rCdngv7kOP/jvlrIfuM6YVK6iPeq28hdvJ7jf</binary>
            </binaryDataArray>
          </binaryDataArrayList>
        </spectrum>
        <spectrum index="5" id="sample=12 period=1 cycle=2 experiment=3" defaultArrayLength="5073">
          <cvParam cvRef="MS" accession="MS:1000511" name="ms level" value="2"/>
          <cvParam cvRef="MS" accession="MS:1000580" name="MSn spectrum" value=""/>
          <cvParam cvRef="MS" accession="MS:1000130" name="positive scan" value=""/>
          <cvParam cvRef="MS" accession="MS:1000128" name="profile spectrum" value=""/>
          <cvParam cvRef="MS" accession="MS:1000505" name="base peak intensity" value="117.0" unitCvRef="MS" unitAccession="MS:1000131" unitName="number of counts"/>
          <cvParam cvRef="MS" accession="MS:1000504" name="base peak m/z" value="120.060337731677" unitCvRef="MS" unitAccession="MS:1000040" unitName="m/z"/>
          <cvParam cvRef="MS" accession="MS:1000285" name="total ion current" value="166.0" unitCvRef="MS" unitAccession="MS:1000131" unitName="number of counts"/>
          <scanList count="1">
            <cvParam cvRef="MS" accession="MS:1000795" name="no combination" value=""/>
            <scan>
              <cvParam cvRef="MS" accession="MS:1000016" name="scan start time" value="4.3432" unitCvRef="UO" unitAccession="UO:0000031" unitName="minute"/>
              <scanWindowList count="1">
                <scanWindow>
                  <cvParam cvRef="MS" accession="MS:1000501" name="scan window lower limit" value="100" unitCvRef="MS" unitAccession="MS:1000040" unitName="m/z"/>
                  <cvParam cvRef="MS" accession="MS:1000500" name="scan window upper limit" value="2000" unitCvRef="MS" unitAccession="MS:1000040" unitName="m/z"/>
                </scanWindow>
              </scanWindowList>
            </scan>
          </scanList>
          <precursorList count="1">
            <precursor>
              <selectedIonList count="1">
                <selectedIon>
                  <cvParam cvRef="MS" accession="MS:1000744" name="selected ion m/z" value="949.450003833861" unitCvRef="MS" unitAccession="MS:1000040" unitName="m/z"/>
                </selectedIon>
              </selectedIonList>
              <activation>
                <cvParam cvRef="MS" accession="MS:1000133" name="collision-induced dissociation" value=""/>
              </activation>
            </precursor>
          </precursorList>
          <binaryDataArrayList count="2">
            <binaryDataArray encodedLength="22916">
              <cvParam cvRef="MS" accession="MS:1000521" name="32-bit float" value=""/>
              <cvParam cvRef="MS" accession="MS:1000574" name="zlib compression" value=""/>
              <cvParam cvRef="MS" accession="MS:1000514" name="m/z array" value="" unitCvRef="MS" unitAccession="MS:1000040" unitName="m/z"/>
              <binary>eJwMl3V8FUcXhhOi192SmxshuITS4hToPotTiltLKRTa4lKsLVok7q4Ed3d3AgFCCFYIhQAhWAiB8uHyzR/P7+6ZObt7d3fmnPftoTkt1TKclqaFnJYaawul67ZC6bSjUFoZUCilBBZKC4ILpSk1C6VpLwuljbpzUoLpnDTScU7q+eyclPPHeemBqkgq1RRJRboi6ZihSNplKpLWWYqkXFuRlOgokhb5F0njAoukGkOKpIqIIinft1iaaCyWwh0l0jz/EmlEzRIp6v0laZrHZWmS12VprM9l6WvHZaml/2Xpy4DL0gzFVWmi7qo0JPCq9Fzxj1St+Ud6ZvtHqgr4R7pmvSGVuW5IUT1LpZxBpVK3naVS/u1SqexjqVT+uVR66nFTeqe4Kfnob0p6803JbL0pOew3pQC/m1KI86ZU23VTahB0UwoLuSm1rH1T+qb+Talb45tSXp+b0kLNLSnJcEva4X9LOh18S8pYeUuaEHxbGvLDbWn9w9tSa0WZtMBRJqUGlElLAsukNcFl0taaZdK+WmXS8Tpl0rl6ZdLVBmXS7UZlUlOfu9LflrtSnO2ulOm4K630vyttCbgr7Q+8KxUE35UGxN2TthrKpYeOcqlRaLnUuna51KVuuTSgfrk0smG5NKVxufTHn+VS34n3pXVl96U3qgrJV1sh2fUVUktzhTTIXiH95lchzXRWSBGuCikjqEJaG1Ih7Q2tkM7UrpCu162QHtWvkN42rJAUYRVStxYV0rAhFdLdMRXSjJsi/3OF9PXpB1LLGg+lVdqH0r/mh9Iz60PJ3fFQMvs/lGoHPJRaBj6Uugc/lIbWfChNrPVQSqn3UNrb6KE0cOZD6fTCh9Isw2Npn+2xVOR4LN3zfyy9CXgsBYc8lrrVfiwNq/tY0nk8kTrpK6Wp5kppmb1S2utXKX0MqpTMNSul395UStXKKkmhqZJCdFVSG0OV1M9UJU2wVEnhtiop31El7fWvkkoCqqQngVWSK1TMPaiSQl9VSYPfVUm/f6iSVrs9kyZNfyYtL3wmHTr3TLpe9Ez6q/SZlP7vM8mjQsxVPZPme1RLOV7V0iVFtaTQVku19NXSDGu1lGSvljb5VUtnnNXSfVe15BZcLfnXrJZa1KqW+tSplibUq5YiG1RLKxtVS0fCqiVT82opt0O15PlDtXQtqVrKXlot7Zv6XHob/VyKSnsuzT//XAp48lxq/fS5NLzGC2mf7wvphP8L6W7AC8kt6IUUEPJCahP6Qhpc+4U0ve4LKaX+C8nW6YW0sdcLKSTsP8m5+D/pR/NLabb1pdTJ9EoaGPpK+i32tTT+zWvpk9sbaYzPGyle8Ubarnoj/WZ9I231eyO9c72RXMFvpOg6b6QQ73fSAe07abbjnbTc/51UGPBOsoW8k2p98U7aU/1OSq3xQbph+iD18/sgzXZ+kF6HfJAsTT9I8S0/SAs7fpCifD5JZapPkkr7SWqu/yQNN36Sos2fpF3WT1KLgE/SiMBP0r1anyRt3U9ifX6Sqmq44eXphr+XG0293VimcuOCxo0KrRvjLW5k2dzYanfj9k03hnq7E+PrzgqFO/uV7lxSufNE7U4NrTt+Onea6t3panBnuNGdP0zuJJjdWWNx54jVnWs2d57Z3fHxc8fl705zpzs9A9yJ2u1OhE8N8n1rsFdRgxJlDR6rauChqYFTW4Nmuhp8q6/BL4YazDXWIMNUgy3mGpyx1OCutQbvbTUwOWrQ0K8GHf1rcLVnDUbcr8E2hQdnlR700Hswz+hBlsmD8xYPHlg9aObnwWinB8VBHrSs5cGjGp54enqyUulJqdqTVxpPDDpPOhk8WfqbJw91XgQavWhj8mKg2YvfLV4U2L34rq4X23y8qVR4o1B5U+rpQ1+FDxvVPlxy92WDwpdzSl+eqHxRanypp/Wli86XX/W+LDb4stLoS7nZFw+rLyE2Xz64fLnmpuC1u4IWngreKBUM1ir4Q6egtVVBtkPBNl8lg7RKMaYkS6/kX6OSETYl+94q+dJbRX8fFQeUKkK0KopMKnL8VBzyV6EYo+L6JBV3zqlIVqvZpVFzXavmo04NRjW/mtT86K9mZYCa0y41lYFqmoao+SNUTW4tNWMviPnXaob4aJjjq2GZQkOBUiOeTYNOo+ErrYZBOg1LDRpOGjU8MmnQWjQ0tWoYaNOwxKHhob+GL1wacodr2O+rpUyhpYFaS7ZOS4VBi8qk5Quzls5eOv7U6sjX6SjQ63hq0NHarOMni45wq47Ldh3vHDqC/XV0duqYEKBjX6AOi0ZPW62en3V6bhj1LLHrqfLTM6NKzzMfA3aFgQ5KA6NVBhLVBvZpDNzVGvjeaGChycAfPxvo5mvkd4WRXKWRUyoj1WojDq0RSWdknN5IqsHIYaORhyYjba1G4u1GvL1NfO9rYovSRKnKxGaDSdzfhKfZRJjFxGCriYU2E5vsJq47THj4m2jsNLHAJY5DTBR6mXnlbea9xoxLZWGGxkLKAQudlFZ+V1mpr7cy0GDliY+NLkobK9U2DphszHSzs9rdzrUadrw97TT3sjPK206qj52XCjt91XYWaOxs09q5q7NjMNj5xmhnkslOvtnOBYudz1Y7YXY7T512KrwddFY4mKl0cF3tQKF1kG1w8MHkINDfwTKlH5l6Pz4Y/TB88EP+6MdKL3/aKvy5rPZnrN6fYqM/v1n9SQ/wp4Obk6nuTko9nGi9nKB2imdzckvnZKbJyQazk9sWJyabk052J386nGz0c3LH34klwEkXl5NZgU7u13HSt62TSTOdPPANwF8ZQC9VAAvVAQwwBHDYFMBLcwB1rQEMtQWQaA/glCOADFcAhV0CaNM7gKO+LhqqXIxQu0jXuDindVFD76KFwcV4o4tlJhf/mF1orC6wuZhpd7HJ4eKenwuH0yVqlYshNV1sb+4i+qSLj7dcdNQGMksXyDZ9IA8NgQSaAulvDiTGEsgxayBvbYHk+AeSfjKQ758HsvpNIP00QTQ1BtHZHsRfvYN47xbMr9pguuhDMPmFcNBQEy9XTWoqQwk3hDJSW0vsg1rc1Neiv6kWieZaoo7VQmmrRQdNbeZoa7NfV1vUxNo8tdRmpaM2dRR1WK6qQ6C2DkN1dTDY63DWvw4X3OriYajLUXNd/gqoy9jmdandvi4TPeux2asez7zrEeZbj4kKEStFrBKxRsRaEetErBexUcQmEZtFbBGxrR6T7PXY4qhHtV89mjjr8Ty0HiUe9cU6rI9NWR9/XX1+0Ncn11Bf7OH6LLXWZ6RffTbVqo+3tgHfmRuQaGnAQEcDMv0asDSwAdvqNaDl3gaipjbE5d2Q5b4NqVA0pJ6qIePUDdmsacgLbUOa6Rsyw9CQfcaGdLA0ZIG1IadsDenh15B4/4ZYXA35N7ghbzwa0darEfO8G3HcpxE+ikZ0VzYiXtWIS+pGWLWNGKJrRJ6+EXcNjXhubcS5wEZk1GxEQdNG/PmxEbE1GovnaozNqzHfezcm36cx930bU1/ZmAmqxmxXN+aNpjFtdY05ZWjMar/GVPo3ZrqrMdPaN+b2f43Z5BWGUh1GL00YadowSnVhBBvC+NUYxgZTGC/MYbS0hjHHFsZxexgKvzC+8w8j1RnGjYAwggLD+CUojPXBYTwPCaNFaBiza4nc2mK8WxhVa8Po8C4Mp7qJWNtNUFma0NvahAxbE27bm1DLrwnj/JvwNqAJ5ppNeKT+gu9MX5Bu/oLxdnGsaEqZqimTtU2JqfElVz2+5KPhS5a6f0Wh91eYfb/iP9VXfK35inDtV5TovsJp+IpfjF/R0foVoX5f0UjRTNSQZqIvNGOIthkl5mZoazZjlG9z0jTNRc1tTmN9c/40NMdobs6Plua8tjXngnsLdnu1wNOnBa0dLbjs34KJrhYcCGyBIrgF1aEt2OPREm+vlkSrWnJc35JhppZsNLfkvaUl9x0tCQhsydiglviWtCTxn5b0927FCp9W/OfbigRVK26rW9FY2wp/Yyv2mFvhY23FAFsrVtpb8dLRiiRnK5w1WzE2tBWr67Ui72Aryh62Yu6TVgzybc0aRWvRl1vTWd1a1JHWPNC2poW+tejnrblqbE1tc2umW1pz0toai701oxyt2enXGi9na/oFtEYObk1KSGu2yq1x/7418Xtb4/RpwzB1G3rr27DM0IYXxjZgbkOKpQ3l1jY0s7dhsaMNV/3aUMfZhpkBbTjjakN1gzZc6dGGQl1bUcPacsjUlhHWtmy3tWWAX1u6u9pSFdSWwMZtWaX8mreqr8nTfk217mswfC162Ne0tnxNrPVrbtu+5pr/1xQFfk3Bqq9Z6NGO+t7tmO3TjlBlO2ao2nFW3Q6Xth1TdO04qW+H3diOcaZ2HDa3w2htxy+2duy1t0Pt1w4fVzs2BbVjw+d2fPRszzvf9kJbtueVuj3dte1ZomtPZ2N7ckztqTa3R7a2J9PWnqf29nzj155U//Y8drannas98TXbUx7aHpa354KiA6GqDtTUCUwdhG7qIGp1B84FdCA4sANBYR24f70Dyzy/ET3iG/rovmGN/hvWm7/B3foNHn7fMNj/GzY7v2Gal0SIryR6tUS4RRK1XuKhSyItWEIOlejqC72EPFqjATcdDNLDFgP4mGC3BXQ2EK2ORXUR2kJmslKmUCUTopH5SyuzyCiLeibzwl+me4DMcpfMh0CZ/sEyG0NkvENlhtWS2VNbRl9XZuwnWWjfjqDpSC9DRzzMHRlq6cgua0f09o6MdnTkuF9HApwdmR7QkWJXR+oFdWRBcEf+DelI89COJNTqyKPaHcmt15FX9TsSOr4jA1Wd2KruhErbiV90nTii7yTWfyemmTpxwdyJ+tZOQp90EvWhE638OpHi34kqZye6ujoxwKczMabO5Nk689bemS3+nTkW2Jk/QjoTVqsz0bU7I9XrTG79zlS07sy5xM5k1ejCK48uqHy7cFzZhUB1F/7SdOErfRcSDF3oYu7CCksX3G1dmOzsQlFAF+oHdqF9zS70rdOFdd5d8fHtykhFV44qu/KPtitJhq6ss4gxuxhzdKVHza6sDRVjX3alzrSufL7YlSEfuhLm0Y1Yz2488epGV59urPbthpeyGz+runFU3U30xG6kmboJvdCNPtZubLF1Q+voxji/bkjB3cgP6UZft+6iJ3anyKs70b7dWaPuzihdd6H1e4hv3IOLqh58Z+hBY3sPYh09eOrXg2+dPTgb3IMs1bd8r/1W9ORvmRfwLXX0PYkw9KS7uScbLD3R2noy0d6TAYE90b3vyZQPPfnB4zvWqr5jgvY7mhq+I8X4Ha9N3zHP8R2y8zscbb9jh7YXY+y9OO/oxeDAXgSF9OKiujfNtL2F3+rNSVNvsY97i7XRm/kBvSl39UZfsze/NeiN/XFvXnn1oUrdh926PqJe92G+sQ/dLH0w2/sgOftwNbgPS0L74Fm7D8Mb9+F/X/ZBebIPIZV9KPPoy3rvvnyj7ss/hr58berLcnNfFNa+Qov3pbVfX7wC+tI8uC85IX1590Vfdg/sy9SFffng04+fFf04o+xHE3U/PmpFrBexQcSmfqSZxZhFjNnEr7MfI139KAzsxxfB4rhWP+IP9+Nbz/6iRvZngW9/Hiv601vVn73q/gRp+xOu6y90SX8GGPtz0NSfWpb+xFj7U8/Zn8SA/hQE96dxzf58rNWfL+v3p6J7fy5d789X7gO47D2Atr4DhJ8dwFT1AP7VDGCjfgD3zQMYEDCAw64B1AkaQHzwAF6HDGBY6ABO1xpARt0BtGo8gHutBzBl0AB6nhpA0JkBpFwcQFPtQOFnBuJpGChq8kCumgbS3jKQNdaBQocNFBp3oKgzA+nhHMjOgIG4AgcSHjSQ58EDhb4ciKrJQA62HYixYCB630EE6wYRrR8k+twg4aUG4e0YxCS/QdzwH8Qm1yDmBw/Cq2AQE08Poqp4EIe9B1PPdzCflYMZrR7MZc1g2usGs1Y/GLNxMHNNg3lkHkw/62AO20SuYzApfiLfX+QHiHyXyA8SuTXFfN3B7D0xGKdmCBHaIfynG8IwwxAKjUNobh7CUssQNLYhlDuGCI0yhP3OISQFDmF0yBDmDBvCe/X3XNJ9TwfD92wwfs8iy/cMtX9PoeN7mvt/j871PSnKH3BX/yBq+Q8kmH/gk+UH/rH/wOWQH3hV7wemvfuB+15D6eMzlMbKoczUDqVCN5RjxqHkWYaitg1lgP9QTjiHkh84lIStQzmr+lFo5x+5ZPmRrfYfCfL7kfRaP+Jd50c2K4YRqBrGLf0wsV6G0cgyjFmOYXzvHMa6oGGkFQ3jhdtPeKl+Et7zJ1oYfxI6/ifGOH7iht9PdHf+xP6An8gJ+glNyE9Uhf7Ej7V/4mqN4WT7DueibrjorcP5wz6cJ47h/OA/nPPO4bR3DWdL4HCCg4eTHDIcz9DhDKo7nDYNhqO9Npwj3iOIVI/gtn4EvY0jaGYZwWrrCPzsI4hxjOCT3wjuBozgVNAIWoWMYH3NEQTUGkF87REM8f2ZTN3PjLL8zD/Wn+lu/5lDjp/5wv9nljt/xur6mbs1fya4wc/8GfYzJsVIJmpGMkA/knamkWw1j0TjGMlL/5HcdI3ku6CRHA8eyfrQkQTWHklSnZF41xvJn/VHUtVgJFcbj+TgFyMpyR5JJ80oYs2jmG4bxRP7KIb5jaJLwCgOukbRNGgUq4JHER86StSVUYyoP4oM/S9ojL+wwPQL92y/cN7vF3D+wh+1f6Gqzi/sVv3Kcu2vOPS/il7xK96mX5ll/pVb9l+FhxFjoWKs9q8UffMrMr8yvtevrC75lau+v7FV+xt19b+J//MbntbfqFCO5opmNN/qRgu9MpqGltE47aNZ6BzNzyGjqXozmoEfR7NYM4ZP2jHM0I/hmWEMv5nGCM8+BlfIGP6oN4Y50hi67hnDjgNjCDw6hsxjY/D8PIb+irF0UY/lqGYsbXRj2aEfS2PjWFabxhJsGUuWdSwm+1jRI8bi7T+Wec6xQneP5ffAsVQGjWVUyFhu1xzLoFpjKak9lu51x3Ky3ljaNRjLnoZjWR82FttXY1G2GEv9b8fyatBYzHFirsY45hjG8cY4jkrLOH61jeOOfRzf+43jiv84egWMo9A1DjloHIeCx6EKG8fKruOY7jueEdrxDDKMp6d5PGcs45Ft4zlsHy9q+Hi+CBgv6t14MkLHE1dnPJ8bjMfx+3iKVBPoppnAKe0EvtFPEB51Aq1ME9hpnsAG2wRyAiZgD5xActAEdCETeF1/AvvUE8Wen8gqy0Sh0SayxD4Rf7+JwtdPJNE1kejgiSwMnYh77Yn812AikxpNpLlqkvBQk2iincQm3SQaGCax1jiJ5ZZJBNsmkWefhNNvEpn+k7AGTCLFNQlD0CRRnyfxVyNx7qBJtPWZzD7fyWIdTWa7djJf6Cez2TBZaJzJrLFNZqXfZGo6JxMYOBlnyGSyak7GXmsyabUnY6k7GW3jyRxTTOEb1RSOqKdwSDeFA8YpNAuYwg7XFL4MmsK24Cl8UXMKYbWnsKnOFNY2mUJf7e+UWH6nt58g4HehzQTBvzNOOZVK1VSeaqcyQT9VeOepPLdN5YXfVP4LmMrUwKm8DJrKtJCpwtNMI047DZ1+GomGaRhN00g2T8NinUaabZrwNtNE35/GitrTaKqZzh7DdNqYpnPQPJ2jtul0dk6nMGA6vUKmU1JzOv1qTeda7ekMrjud0nrTGdpgOrcbTmdE4+mUh03nly+mM/ar6UxsMZ3nLUWucobogTO4p58h/NwMHplmMM4yg8n2GcIbzWCG/wxmu2bgFjRDaM4ZGOvNwGKcidMyk3zrTELtM1ntmEkD/5lCX8/kS9dMDoXMZHH7mSx6L3I8/2Ctzx+c0P9Bb8sfjHP9wbTgP1DX+4M2n//gsfpPlNY/ibf9SZbfnwQ6/2RvzT+5UO9PQrR/iR75Fx9D/+LrJ38J7TOLUYZZVBpn8c4yi/m2Wfg6ZhHnN4uagbP4ImQW7WrNokfdWVyqN4s/lLM56ZjNZeds7gXOZmzwbP4MnU2N2rMx1JtNZv3ZBDeczZpGs+mmn0OJYQ4vbXNEb5iDl/8cLK455AXOoXbwHDaHzBG+ew6Ha82huO4cBtefw50GcxjTaA4vGs+hzuw5zF8+h4yDYk45l7GaufxPO5c5+rkkmObisMylgX0u7fznUuCcy/XAuYwInktlyFw+1ZrLxS/n0vTjXHQ+87gs+FExj5rKebTQzOOYfR7WVvNIWTiP8sXzWBs+j68i53E4ah5dY+ahixXnCDLj5jEsfh6bE+cxNWkerZLn8VlwI30ez7LmMd5rPm+853PIZz4LfefTVTGfn9Tzqa2ZzzbtfGbo5jN/2nyc8+fzbuF8jiyaz+LF8+kRPh9jxHxGRc2nQfR8dsfMZ3bsfIibjyJ+PsWC1qnzcU+bT4Hg9tb5zLsyn3Mf57NU9zcvDX+js/zNCNvf7Ij4m2+i/iYk9W8+FP9N1IO/Kav+m8k+C4hTLsCpXkC5oJVuAe76Bez6fQErFi1g3OIFfBm+gPeC4xELiIpcQJ+oBTiiF3BHsDZmAZNiF9AybgFu8QsoEMQnLGBg4gJcSQuoEJxLW8APGQuEPl3ICd+FxCgW0k+5EKdqIeWCDeqFTNUspK12IZ66hZwTpOgX8oNhIWrrQnJsC9GFLcQjciG7YhcyJ24hneMXci1hIXfcFpHqtYgfvRdRx2cR1YI9vouYr1hEN+UiSlWLKNAtoqNlEesjFvF11CK8oxdxQZARs4iXcYs4GL+IxQmL+C5xEfYkkZe8iAaZi4RWXUyhejEpmsVYTYvpErkYY9RiSgUecYtpkLgYbeZiXijCkfXhXDeEM8EUTro1nOG2cI44wonyC+fvRuHcGhlOrb/D0UeFMzEmnNax4XjFhROWGM47wcmkcOKTwxmSIvJSw3km2JcWzqL0cL7LCMcvM5z7gs1Z4fyZHU7HnHBW5omcj+E0U0Xgpo7grCBNE8FwbQQNdRG8FhzTRzDIGCE0XwRVgr3mCBZaIthij6Dt4gh8wiO4JMiLiGB0pLhOdATnBOkxEYyIjaBxXARvBd8nRlAnKYLIlAj6pUbgq4rksmCJOpIiXSTfhUfiHxHJA8H2yEjmRkXSPTqSLvGRlCVE0mx1JBffR+LmE8U5QaZvFKMUUTRVRvFJcFYVRbo6ijO6KNL0UYwwRNFnURRP46Iw+UTTRRnNA1M0nWOimRMfTY+EaByJ0QSkRtO9QhyrY3ggWKCN4ak+hv2GGCKNMdQyxzDUFkO70Bh6hcfgioihdkwMLwXHYmNIjIvhQ0IMvybH0CwlBs/UGNyUseSpYhmvjkWpjWW6Plbo+VjuCuaZYwmwxlIp2G+LZZAjlmmLYzFFxLItMpb5UbH0io4lMCaWKsHB2Fhi4mL5Pj6W+gmxvBWcTowV94tlSnqs+J6xfJsTy8S9sRzxjKOxTxwfBed948hRxKFSx7FOE8cDfRwnLHE0iYnjdmIcrlSRkxVH2zdxfKeIF308nnx9PH9b4oXXFr+/xZMVH8/G5HiOpMcz1SeBjr4J7FEmMFidQH1NAu8F57QJolcm0N6QgN6YwB3BAnMCfS0JhFoT+J/glC2BdHsCvzkSOB6dwF+JCbiSE/DOSOCaIEmZyEhVIn0WJ/IqPJHTEYlkRSbSLjoRfUwig+ITxTtORE5JpPJKInfuJfKPbxJjdUmEm5Lw80uiT0gS30Uk8TIyiYKoJIxxSYQlJXElOYlduUnsvpJEY0syVX8n4xGTzOy4ZC75pvBKnUKuNgWdNYXdthSh/VKYG57Ch8gUiqNSWBGdwsyYFILiUnAkp1AlOJaSwpi0FL75mMII71RUvqlEKFMZqkrlC3Uqm7WpLNClMkifirsxlbnmVHotTuVVTCpnY1PJj0tlWnwq3RJSCUxM5aXgdFIqucmpTElJpXNqKs60VJ4LTqWnkp2RSqFnGlO903D5pvG7Kk1o2TROa9N4YUyjwJRGjiuNd4vSWBmexp8RafSKTKN2VBrvBRej01gVk8as2DR6x6VRJz6ND4K6KWl8ElxOTWNtWhqVF9PY5ZVOC990NIp07gn2KtOJV6UzSp1OG006Bm06DwRJ+nTaGdMxm9JxBqRTo2k69SPScY9M55pge3w6kQnpDEtMR52czl3BbJ8M6isyhO/OIDkuA3tiBs8EuckZvFZmslKdST9tJh76TLYaMsX+y+QnUyZZMZkEx2cyKDmToW8zOanOYpo2S3iFLD7qs3gSkUVOVBZTo7O4GpclanGWuG8WLZKy0Cdn0S09i5CMLJze2cxVZDNOly10fzZfLMrm3uJsDoRnkxqRzYTIbLpEZRMcnc2G2Gx+jM9mWko2PVOzqZOWjVt6NiOzsqnOyaZffjY+PjlCM+awQZvDE2MOeeYcZlhySPDL4fcWOYSk5GDNyiFfkUu6LpfJ+lxumHK581cu9phcXgjOx+bSPDGX/JRc+qflUj83l5T8XMYU5pJWmcsznzyaqfPQafJ4LMjX5fGXPo8BhjyaGPNQmfKoEBw155FjyaO3LQ8fRx6zuuexOCaP4bF5tI3LwxafxwvB+YQ81ibmYUnNY3V6HkMz82iVlcfcFXn09VpCmHoJKs0SjmmX0M+wBMXiJcyMXEKT6CWoY5bwUHA8dglL4pbwV/wSBiYs4cvEJeiSlvBEUJC8BINbPhd88glX5POzMl9og3zeCC5r8tmizSdWl89ofT4dDfkEG/P5JLhhymeCNZ/utnzq2PPxcORzWzDVmU/T0HwWROfTNjaf/8XlczE+n00J+XxMyadHZj6zaixlse9SErRLhR5cykHTUr6wLeX38KU0jlzK0LiltIlfyoGMpfTLXio0yzKUymVcNixjlt8yBvsvo4VzGRsDl7Ft3jIS4paJ/rAM36RlnEhexrKUZXT2Xk4rzXJeaZcLr7ucicblfGtaTgPzcsbPWs6AqOU0i15OvaTlPEhezorU5fydtpwX+cup+rSc+14rOOG9guU+K/jbdwXDFSvooFxBoGoFN9Ur2K9ZIerFCqzGFfxPcNm0gu3mFSRZVtDLtoIw+wq0jhU8FYwOWMGsyBV8H7WC1tEr8ItZwVtB/8QVTE5fQX2flZxRrCRCtZI62pVU6FayyrBS+OyVTBi2krXzVqJYtBLfmJWsiVvJbwkr6ZK4krpJK3mYvJLTKSuFJ1zFX9pVfK9bhb9hFTeNqzhgWsWq0atoE7mKD1GrOBizirzYVUJPrRL6dRUdElYRlLiKkWmrKMhaxbbzq5igWE0T1Wr06tWUaFYLn7eaFN1q3ppWc8O8Gr/41Xinr2Zd5mqOHVxNl6Or+ey1hq6qNag1a0jWryGixxrRB9aI/bJG6OU17IpbQ0b8Gv5MWMMPiWtol7SGoOQ11EhZQ7ngVOoa1qStYVzGGnpmrqFJ1hqM2Wu4mrOGT6fF/Oc1vPJaywjlWp5o1nJeu5YturXCJ6/F37yWMstaRjvW0th/LZMGrEU7fC1uEWuJil7Lm/i1/J28lvppa9Gkr6VaUJKxloystXTIXUsb5TrWadcxSb+O5sZ1fDCt47Z5HRG2dZj91/FacMO5Dp8p64T2FXlx63ifuY5j2esY6b2eBr7ryVOvZ5R2PXrDevab1ouevJ5frOv5x289Y8LX0zNiPU0j13Mrej2rYtczIX49fRLWsy51PY+Xizn1BqyaDdzWbuC4bgMxhg1MMm6gv2kDrcwbCLBsYLN9A8mODYybs4HQyA3sitlAduwGGiVu4EjKBiLTNlCYs4F81UbGaDbynXYjn/QbSTJvFDVuI4qIjSyI2cjo2I30jNvIl/EbsSdsZGbqRpr5bhIaaBP3BWdVm9iq3iR05SZmaTcxQreJzvpNNDJs4o1xE1NtmwgP3MT0yE1I0ZuoG7OJ/2I3cT1uE4fjN/F1yiZqpm7CT7GZedrN9NBv5px5M1vrbKbV4s3si9pMSMJm0Uc2czVpMweTN7M8ZTPtMjYTmrkZjWGL8DFbSLBsYcevW/CO2sJTgS55C68EzdRbeaLdSpRxK3WtW7lt38qb+lvxmrGVmpFb+S9qK+tjt9I9cSseKVt5LNiXtpVl6VuZkrmVd7lbGeC1jXbe26jtsw2d7zZeCwqU28hQb2OeZhu/abfRW7eNVvptBBu2oTBu40rANqYHb2NH023UCd+GPmIbbwRnoraxLXobC2K30S9+G18nbKNW4jZuJ28T+3Ibf6dvQ5OzjVu52+izfBv/rt7Gr4XbWOi1nbqK7ezQbBd6Zjv1TdsxmbdTbtnOeet2dtm2M9lvOzkRYjxuO3sStzM0dTuDd2xnvtcO+vnsoI5iB++UO7in2sF59Q5+1+9gqGEHnYw7eGrZQULjHagjdvBKMDluBx0Tdgj/sQNH0g5qJO+gUpCSLvJ272CididDdDtpbNiJ3biTGqadPBVcM+/kqGUn6607mWffyceAnTgjd4rvspMtsTtZFL+TSQk7aZK8E7+UndxI28ngHHH+tZ288NjF74pdvNTuYodhF1GmXTS37SLWtYuZgbv4t4+Iw3fxOnIXe2J20StxF22TdmFM2cXh9F2sVe5mnno3DsNuCsy7ibLtJjx6N7/H7KZF/G60ibuF39yNM2e38GN7UJj2cMe8h/OWPey17mGlbQ9j/PYgOffg7xLjsXtYFb+HpIQ9zE3cw9ikPUKj7BE6dQ9fpO5Bmb6HV4J7GXu4kLmHA1l7WJO9h9WKvXyl2yt69l42WvZyI3Cv8BR7OZ2wl4Fpe1Fl7eUv7318odwn9Ps+KjT7OKrbR45hHw1t+8hw7cM5V8SL9tE3cp/w5fu4FC9yEvaRm7SPsAzx+34f2332E6/Yz2zlftwM+9lj3s8k+356+O2nrnM/toD9eLn2cydwP+Gh+1FE7mdr7H5i4/fzLH0/+7L2s8n3AAM1B6ipPyC07AFumQ5w3nyATNsBIuwHyF98gHqxB7iceIDjSQeYm3aAiekHaJB9gB1LDxB86gCDlQfpojpIC/VB6mgOYtUexEt3kP8JyvUHuWQ4yHHjQbaZDpJoOcg860GG2Q/S03GQRv4HUQccZOO3B+k7/CAliw4yKfogvWIP0j7uIGHxB8V3O8gnwb/JBzmfcpADqQcZkn2QbjkH8dx8kCvvD9LP4xA71IdI0R5ipOEQfY2HMFkPcclxiO3+YizsEAUDDtFmwiH+jjhEzbhDeCYc4mTyIXamHGJl6iHS0g6xOP0Q0zMO8WvmIQZmHaJz9iFa5hyibu4hFEsO8VZwfekhCpcdIu/SIbr5HOap+jCHdYfJNxwm0XiYKebD9LUeppbjsPAbh0VPOMwD52H+CTiM7o/DrJx7mLR5h7kTfZiSmMPsiDtMasJhFice5rfkw3RLPUybtMM0TD9MQMZhPmeK+fzDRBw9LPrHET4rj3BCe4Sx5iP0tB5hbs0jDIg8giZOzAlOJh1hTcoRMlOPEJ12hL2Ko6xXHmW+5igjdUfpYjiKy3wUneUo/1mPct92lGv2o+z3O8qg4KM87XaUhjEiJ/Yo+rijeMQf5X+CBwlHuZ54lLNJR0UdPsqy1KOkpB0V7+woMzOOMibzKN9lH6VW3lGcimPolMdwVx3joO4YW/THSDUeE37uGOMsxxhmPSa07DGaO45Rz+8Y/wUc44cFx/gn5hh/JR9jQsoxhqceo1XGMeSXx3ipPs553XGO6I8Taz7OPMtxfrceR+06Tkbt4wTMOs4fEccZH3mcn6KO0zf6OJ1jjtM69jiN447jm3icZ0nHOZB2nPTM40RlHWd29nF2q0+Qpz3BcNMJmthOoPI7QZHrBEcDT3Bn/gliI04wOvoEQ2NOEJx4AkXyCe6nnmDCkhPssZwk33aSSMdJZvud5BfnSVoGnSRr4EnO/naSH8NP0jnyJLnpJ/kr6ySTsk8yKuckLfJPErxMzCtP4W08xXtBtekUGx2nWOZ3iumuU3wVeool0adIiTlFZOwppsafYnTCKX5MPEW/pFPUSzuFK/0UisxTrFl6it9Wn2LdhVOY1QUoNQX8T1vAFUMBR00F7DIXkG4rINZewHj/AgYHFNDTVYAcWECroAKeDihgyogCqhcXcDC6QGj/AqISChiRIvLSCgjLLKBWVgH+2QUYcgr4mFvAoyUF3M4v4OyyAjasLCBjdQGPiwuYrD3Nr7rT/Kg/LfzFaboZT9PBdJrm5tM0spympvU0DttpdPbTeDlO80Fw1nWa8y1Os7Pvadb3O828mNNMjz3N+LjTfJVymvqpp9FmnMYz8zSbl55m377THFacYZfyDBtVZ1ihPkOW5gyJ2jPM1Z9huuEM44xn6G05QxfrGdrbznC4/RlGdT2DKuoMD2PPcCLxDGtTzpCfeoapWWcYkSPy80T+kjMM1RbSX1dIG2MhX5oKqW8uJNhSiMNaiN5WyGd7Ia8dhVT5FfKvs5CX8YVUJhRyL7GQS8mFQj8UEplTSMzrQn74WEhDj7N88D1LpfKs8AJnhU86ywH9WdHjzrLCdJaFtrNMdZzlRJwYjz9LXvJZfso+S7e8s8T4nSNv7jkaxZ/DlnQORco5cnXnGW4/z7f+5wkNPs/IyPN8HX8ea+p5FOnneZV5ni0rzlNPUUSAqgibuohPuiKuW4rY51dEQnARaycV0WpBEZ4xRXwWPI0v4k5iETeTiihOKeJEWhGH0ovYm1HExqwicnKLSMsroonvBcyaC7w1XOCh+QL3LBcosV/gvOMCBX4XOOZ/gQPOC+wOuMBW1wXSal5g0qALzFh8gaHRF5ASLvBl8gVqpl0Q6/cCiuwLeOaI6+Ve4MqKCxxVFbNbU8xGXTFr9MWsMBSzxFhMlqmYVHOx0HnFRFuLWWwrFj6pmJGuYoYFFtM/uJhOocV8U6uYr2sX82XdYhrXK6asZTFxXYtJnl3MwKhiOsQX0yahWHjyYpomFdMouZi6KcUEphXzOadY6L1ijq8V1z1UjFJ1EXfNRd5qL3LDcpEzjouc9LvIUf+L4hkvssN1kamjL+Kac5GPiy7yPOIiFxNETrLISbnI3rSLbM24yMbMi6zMvsi3Ly6i8CzhobqEck0JRaYSCs0lHLaVsNtRwhb/EjY4S1gbUEJ8aAlSqxKWjiqhfngJdSJK0MWX4JlUwruUEl6nlvBfWonwJyVUZpTwKLOEu9kl3M4poTS3hIv5JSzbVEKfUyVEeVziT99LQudf4nvjJQaZLom9cUn0jkt0dFyirfMSMf0voZp/iWdRl/gn6RJXki9RknKJgoxLLF95iew1Ap/LRGovE667zGzTZRTSZYbEXKZV9mV6Ka/QRXtF6KorhPlfoZHzCvVcV5j29xXGRlxhTOQVfky4IvzcFfqlXaFn1hW+2HCFkF1XWKm6yjLNVfJ1V8nTXyXXcFV876tkmq+SYblKjOsqDSZcxbD4Kt4JV4UPvIp76lXc0q7yPusqr5Zc5cXyqzzacJWSE1c5WXKVdOU10lXXSFNfI1VzTXjSa8JrXhP9WWC6RoL5GvEWgfUacbZrojZeI8Yh8LtGtP81opzXiAy4xsJa1+j95zW6RV6ja/Q1usQK4q7ROV6QcI1OidfomCxIEaRegwxB5jWkLEG2IOca3+Reo0P+NYJM/xBk+YdAP4HzH1yBgiDBbDEeL0j6h+BUQeY/tPv8Dx111+lkuE5n03W6WATW63S1X6e78zrfBl+nZ8h1hra/zo/fXCcm6jpxMYLY68THXSch/jqJiddJTr5OSoog9TrpGYLM68LLXicz+zo5S67jpruBh/EGvrYbKB03sNS8wYJ5N4hYeIPclBssSbvBquwbbMy/QSffUnqoS0VdL+UHa6nQcKUMd5Tys18pI/1LRf8r5beAUka7ShkbWMr4oFImhZQypWYpM2qXsqdHKa5FpYTFldI2tZQO6aVIGaXImaV0yiqlS3ap0HTiHrml9MwrpdeSUvrkl9J3aSn9l5UycHkpg1eU8v3KUoauKuXX9aVM3FzKXztLCfW5yVfam7TU36S14SZfG2/S3nSTb8w36Wi9SQ/HTXr63aSv8yb9A24y0HWTn0Ju4v7bTVhwk26LRRx/kzHJN0lYdlP48n85ZP6XnWP+xRn7L3UT/yUs+V+apf5Lz9x/+XXlv7y99C+j/vcvKR632Ku9xXHDLU4Zb3HRcotS+y1uOW5x3/8Wz1y36NH6Fid+uEV48i2iUm6RmXGL/KxbbF9yi2PLb1G1WfDfLWKct+nT8zZy5G1mpN4mMfs2m5fdRjp5m06nbuP/+jZ/qsuYoyljgbaMBEOZ0FVlZJrKyDOXscxSxmprGRtsZWyxl7HTUcYh/zKOOcsoCCjjSlAZt0LK0DcuY3O4GIsp42JcGbcTy3iUXMZ/qWV8SC/DPbMMq/cdehruiHpxh6HmO0yx32Gx8w4xAXfIDrrD+pp3cE+/gzrzDrbsO4Tk3uHblXcYve4OX3y6Q1u3u6Tr74r9fJflxrusNd1lk/ku+6x3Rc27y0n7Xa763+Wm8y4PXXd5GniX/4LuYqlzF/+6d+kZdZdf4u4yM/GueGd3hT6/y7KMu6zJFNfJusuO7Lscyb3Lpfy7jNXd43jAPT7Uvoeu/j3ezLiHcdY9as29R9P595gafY+IuHvExd8jO/Eey5LusSb5HrtSxXnp97iadY/XS+7xKf8eXsvuoVp+j8BV9+h46R7xt+6R7l3OUXU5N/Xl3DOU89xUzmtzOZ8s5QT7l9M4oJxmrnLaBpZDUDndgsvpHVLOoJrlDAst58+65cyvV058g3LSGpZzpGk5fh3KGTmpnIDocoamiOPUcsamlTMlvZyIrHJW5JWzYUk5p5eXs1dznwv6+1wz3OeW8T4frPepF3CfvxLuk5R8X2jx+2xNv09x9n3+ybnP56X3qa+uoKmmgj6GCv62VRBlr2B7QAXHAytIHFLBljkVvA+vwCOygtDYCprFVzAjvYK5GRXsW1KBa0MFffUP+MHwgHDrAzLsDzjnesCU2Af8FfeAhfEPiE14wNaUB+xNfcDljAe45T3gH+1Dvot7SGLqQ3ZnPqQw+yGXch6y0vsRH3SP8DY8Qm98hMP0SGjCR3SzP2Ky8xGHQx/xS/NHFCU+4m7yIypTHuHKekTb3Ed0yntEgvax8KaPaRb4mK0NHpMb/5iDSY9Fn3rMg7THNM17TNslj+m99LHYj0/4NfAJl+s94XGDJ2hmPmFH+BOexDzhl4wnzMp6QnLOE6o9KjlkreSJXyWOwErM31YS2LOSY1GVBCVX0iK1kl8yK5mSVSn8QqXQdZWk5layNK9SfJtK9uRXcmJpJcXLKildXsmDFZX8t7KSz6sqUa6pxLq2kpB1lTReX0mrDZV03FhJ702VDN1cyegtlUzdWsm8bZW8OlBJ1xOV9D9ZybiCShaeqWTNuUqelVSy+m0l792e0i7gKd1cTxkQ+JSfg54yMfgpf4U8JbzmU5JDn7Kk1lPW137K7jpPOV73KRfqPeVBg6f81/ApqrCnhDV9SuevnrJt9FOeTXjKi6ynKHOf0nbpU2zKKiJMVSy1VFHmV4WqaxVdY6sYEFfFrMQq0pKrWJ5SxebUKuGhqjiTXsXVjCo+ZlehyK3CmldFzSVVNMmvEnW6isF7qmh1u4pTpmdUWZ9h8XvG5OBnZIY+w23OM+rOfybq7jNmbH7G19pq5puqiTdXc8peLTx7NUpXNfbAauqkVtM7o5qVedUcza/m32XVZH0U6J+zy/icS+bnfLQ9x8/vOXX9nzMn+DnTEp+LPfGcQ2nPKc14zrMNz2n0/jkjDS+YYnwh7vVC9P8X/FTzBevqvhCe4AX1Yl5wJE0c57wQNes/vvD/j2+c/wnv8R+t0/5juOGleDcvOWp7ibvzJb2DX7Klzksyol+yJ/Yl1+Nf8jbxJUMyXgqv95LsnJccyHvJuSUv8Y3+H3HJ/+OPZf/jhfKVqH2vuON4RfPAVxSGv+KLuFfMSHol3usr7q15hc7xmqig1+QEv+bkvNdIEa/5X9JrGqS9JmiHGLe+oUPQGy4nvqF/5hv+yH5DTM4bphreij7wlg3mtxy2vOW1/S1O/7eEOd/Sz/WWP4PesuD7tzRLfMv81LeUZb1lpOUdUbZ3/OP/jimh71hU6x1+ie9olPSOfinv+CvtHbsy32Ff8o5flr9jie97dtjes7PWe+Ynvudi6ntCst7TPPs9P+a+x7T6PZF+H8j1/8C2iA/MzP/AWs1HLuk+0sv6kXjHR1b4faR5yEd+Cv1I6eKPzDN8Yr3pE+MCPpEe+InqqE+8TP/E8NxPLMv/xE3LZ5YFfmZP0GeGxn5mV+JnjuZ95rHGTZ6mdZPddG5yv25u8t893OQdiW5yhyQ3uXaBm/ym0E1eeNZNzj7nJnv4uMuHFO5yN6W7PELlLlcJEjXucoDWXT6ic5d76N3lnlZ3+Up7d/m3Hu7yS0FGT3e5Tn+RFyHyIt3ltYKe0e6yMs5dPpfmLn/IcJfzTrvLFwrd5ZVF7vIXF8S1L7rLLa64y/Hl7vJ9zxpyZ0UNuVJZQ3ZpasiPVteQP56pIXc7X0Pu4ekh13d5yF16echpfT1k60IP+VGMh9wywUM+KQhP9pBrFXrI5896yNPOe8i3L3rI40s8ZPNlD/naVQ/5S6WnvFfnKTfr6ikfE9Tr6ykP6+8p/zXAU74Q6yk/jvOUA9I85Z/PecpzznvKFHvKm697ysFqL3mazktubfSSp5i95HVWL/mu3Uve1dVL/qm7lzy7h5ec+a2XXKenlzysl5dc3M9LLvrZS/Zc6CUPDveSv44Wx3Fe8vR0L3nOGS/55/Ne8t5iL/mxr7fso/SWf9R4y39pveU5Jm852+wt53fzlnv19paj+3rLSUO95Sbx3vLMPd7y2SKRf9FbbvPWW07R+chVRh+5dlcf2fCtj5yQ7CMHpvjIW875yN1KfOQ3l3xkb7WvnCa4rPWVJ5p9ZTd85R7dfOXoHr6y37e+8jpB656+8smBvvKRSJET7SsfTPKVRxT6ylcMCnltbYUc2k0hy90V8qgeCllzUiHejUJ+KVh4XiFbihTiGyrk5hcU8sBihTzzokKud0khd7uskDdeU8j5KqWc20Mpl/VUyi/nKOWOUUrZEauUdYlKuW+yUp6WopT1m5Xy87NKecV5pTzwglKedFkpJ/uq5HZalTzIpJKrpqrkzGSVfOOsSo47r5K3FqnkBB+1fN6glt2/VctdvlPLwX3U8jZBuxi1fPWoWn5dqJYjz6rl9ufV8kVB+AW1PLxELff9pJYVbhqxpjXyXa1GTjdr5AMWjbznW42cHaGRc2I0cpNEjZx4QSPWjUaeaNDKA7pr5XcHtLLlolZeI2hTopU3++jk6QadPMuik7d00cljuunkj4Ju3+pkz+90coNeOrlroU6uo9DLPZV6uaNFL4d+o5e39tDL72P1coMivdz3gl5+eUkvn/6klxe5GeT9Xga5jt4gS3aD/K6HQc7tbZCPxBjkB0Xi+JpBvuhjlC91N8oXo43y62SjvOSUUf7WxyS3UJrkGLVJ3q0xyT20JlmtN8m3O5nkqZ1N8rD/N1znYVHVawDHW1xRlmH2YRtkWBRZFHSAgRmc+YIwMDAMIyDoaKijYx7rufl4S+1aZonsEOCSmqbpdS3tVmZeFc1SWRWGRdPUym579lRWWt7zx+d53+e87znnec7zO+/vHKsUU5WUg/VSljVKsVyS8otXimesjO/Gy1D6yejVyvjFKiPfJmNRkYz7oiaHDF2djJcvyujslpGAnFabnByHnBui9iY5L30oF99hMe+Sc3ZQzvxHFKzzU/CWv4JcjYKtVgUX8hQoihTgUCBdq2Bzg4LfOxX49Ss4OFLJAx8lP/kq2eCn5NM0JfWFSl5yKLlTo+STFlG7kqEOJU93KhnTpaStV8nRQSW3hpRIfFRkjlOx2F9FW4CKeImKXwNV1ElVqNpUxHSqOJ2hJq5KzexaNe82qbnTrOZ+u5rQTjX/61LzQreaz3vVvBegYUWQhvoNGkKbNKxt0xBzWsNXPRqOXdZwdmQQEyRBjLIFkVoQxB/PBdHeGETppSDOPQgi3i+YlXnBYAsm9uNgtnQHs7QvGGEgmGmjQ1g6JgS/wBBWKUNQzQxhX3UIK2tDWN0QQt9joURKQ2mUh/JtdSi/N4Yi2x5Kw5uhJPWHsnFsGE9KwhgVGEZtSBjbIsLoyA7jB0cYv1aFcctfy5oALeVyLXesWpIdWsY4tTQ+q+Vf9Vo0DVr+eFWsndWy9aIWS5eWln4t6UNifkfLCkU4h7LDeaQgnG0ib2E42Y5wnneFM6chnMclE1icP4E71RMor5vAb6Katgl0j4rgVG4Eic4ISlsjiBut4/h4HbN8dZgDdShydbhtOkYU6HhDdL1Qx2q7Ds8sHW+W6LhZquPWeh2n63VsadThbRKjJJJnpJFIZJG8JVrliGTIFUlRYySjWyKhNZI5myMJ3BaJf28kZ8ZHcXtWFHtejiKtJophkdIbxRdjo2kfF01QQDSzJdFI5dE0KqN5xBHNu+XRrGgSa5ei2dIZzT+7o9k3NoZXxsWw0DeG2/4xBNljOCFKLY6hy2cih8dPJD50ItbaicTWT+RQ40TymyZS1zyRyLNizTqJItsk2tsmsWJwEt9IYilSxLKuPpaH12LR3BPj77GseGwyr6gmU1EymZ6GyfzkncxSnzgaNsUxZXOcuO/GiWs8jva+OHJ84rFI4umUxvNdVjwf5sZT/Vs8mZIEJPIElheL0ZnAK2UJdM5O4P6cBAabEgh5NQFrrxj7Exg9kMCRsYlkShNZb0/kUlEiP65OZGd1IjW1iagbEpnbncihgURekkxhQf4Udl+ewtGhKTwfMJWlgVM5Jp1K2sdT2VGaRN3sJNKak3imNYn/tiVx4XwSey8m8VlnEjO8SdQMJPH6yGQifJK565/MhdBkDlqTKXcm81BkLUnm6xeSxfmfzK0zyWT1J/PiYDInryaToZhGvGoagmMaZW9PY0XPNDS90xiSTacnezprHdN5UDadWZumo/1+Onl+etxKPdb5ejRL9ESt03Nvo55VjXoWtOjZ/46esnY9Y3rEnit6TP167ohqvXqSBvRcFb04qCdmSE+PaOWwnpCres6Jll7TI/lUz3HRvOt6nJ/p2XVTT84tPW239fzwUI//2BQc41OY6ZdCq38KXbIUVshTCFKkcFbkUaYQoErBpU5hpCaFQ6Lh8BRyq1MIa05hYWsKWw+msKwglUeKU/miLJWsulTe25LK4suptOek8WJZGl+1pKHakcapd9NIPZvGso40/r6cxuv9aeR404j2NaD1N1CgMXAg18B2m4FbDgMbiw2sm2UgtsTAmlIDS+YakDQbmNNqYN9mA6v3GpjdZSDigYG3RqXzjX86dYHpDMvTWadIJ+CFdJbvSOfkR+m0rszAuDeD3d0ZRH2VgSfWyM8WIz9mGbldaORKhZHdLxrJrjJS22qkepORqi1G1u4y8ugFIw8vGinuMPKXaF+nkcIesb/XiO2ykXuiXVeM5PUZ+VX0er+RXK+R7QNG7g4ayRoW7yOyXDOiGWvi3DgTwngTT/qZOO1vwhNgQiYxsSTQRKDUxEmRW2bihNzEIoUJf6WJBSoT76tNPKExMSLSRLPNhLrWRMl5EwcumGglk4fnM8U8k8O9mfzDdwbhihloNs4gpG4GJ4ZmsG2cGaufmd0SM/EZZn60mdnpMPPnLDOlFWaOzDFjWG9mW42ZmbVmStrMPLbJjHun2POJmUc7zeLzNvN2t5n3r5hZ0GcW90EzJ0Rur5nAATOnRO1DZtYEWpgst7BeYWGDykKS2kKNxkJDsIWfIyy8GWPhzHQL7dUWJrVYOLDPwuFui3hdC6Vy2GqH1Bros2Zxcm4WGy9lUTmYhWtuNnWvZrNsZzYz+rKxerPJ9JvJ9LKZ3Jszk1M3Z/JNQQ6Hi3OIrc2htCWHPW/koLmQw7qOHFYM5bAjN5cDebnE9ecS/m8r3h4rf3utfBmQh0OWh1yXx+e2PHHW5mH35DGmIY/jouVn8qjT5lNclU/dtXwOOGyUF9u4t97G2A02bioLWFhagLG7gGFvAR6fQhZLC3FoCvm2oJC/ZxdyaU8hf3kLOexjR6K3c8VhJ22unZp/2cU1Z+c/r9kZvmDnlWHxeH6ROO+K8DQWMctbREuBg721Dk7VOzje6sD2moM9PQ5OXnbw1BUH/X0ONvQ76LnqIOJ3BzMlxexXFzO6u5jjvk4+CHJSPcNJpt2Jb7GT441OdrY6qdrqZHuHk42DTvYMO4m67uT6F06e/MvJQ98SzgeXsGZNCeeGSngquJShkFIOri5lQW8pl78uZdS4MrZ8WUbWp7N5MKac7y3lZDSUY7pUzvruckoGygnxraBPNNJewUnR0foK7m6roOF8BbaVc8m4OZcatYuGUBfHml18vduFstPFkR4X3ssuHvS5iBhwcWLYxZgbLob95nE/eh7Gx+eTdGM++0ueoKvrCToUlSxIr+SqtZL8/Eq+KaykqrgSoaSSuvmVDC+r5Fp9JWtuVLKwexE1fm6y/d08GuAWv4fdfBvoZkDupl3lZo3aLf5nuJlid7OvyM2Scjef7HPzdYCHIamHhCAPYaEe/MM9bJjgwRLh4UC0B5nbw0fVS5k0QkDuI3BQIbDWKnA/T2BSkcCCYgGtU+C1WQL9pQId5QJVFQLZcwRGzBVoF611CaTPE/hTlFQpcGSBwFeLBN50C1QuFs9fItC8TMBvncDIlwXOihY2CExoFKhoFhh8VaClRcDRKlCzSSB3s8DoLQJ/vybw4TYB/Q6BX0THXhd4eqfAt7sE9r8hoNsjcFvk2ivQe0Cg/qDAofcETHcFnju6nLu3V1IYtopn31/FUXsTWfY2LrGZC+t28fMXb1C3fTepHe9wcNRxon46T9Dd85ztvIhuXifZPwxQ+MEg3aW36JLfJiP+S/ZV/sr/AesAt/I=</binary>
            </binaryDataArray>
            <binaryDataArray encodedLength="2344">
              <cvParam cvRef="MS" accession="MS:1000521" name="32-bit float" value=""/>
              <cvParam cvRef="MS" accession="MS:1000574" name="zlib compression" value=""/>
              <cvParam cvRef="MS" accession="MS:1000515" name="intensity array" value="" unitCvRef="MS" unitAccession="MS:1000131" unitName="number of counts"/>
              <binary>eJztWy2W5EYM9gECBi7sI8wB8l7KjQLnCHOEBTlAw4WBCwvuERb6BQUuDDTMCwoMjGtasmVZUkll90zPvgX1PO36kfTp+1Rl93TXXX7pVq1L15amllO36d+0dG3PfdeN0/WhX+ZX5zoa+oN/R+ZtfIC1hnLt1+tF1l7NgZg/Tu2xv35Oae039WdAvwx71HfJL742nVNydip+9NcYc1r89MZ4grklnqf+Gl+G9UcSnzTX6sP7R3HDslHL2fx5ii1N7bdz1/0xtX+mNkztZ2h/Tn2/T+0TYODShMHjjmDp8V27F8GwBe9E+OrljXdchhycANsBPiNXB2il/wvUlRPRFtYczW/kKI59gDWegNMPwG+MjTYNK0lvrTXDkw9a8zCWnNY1dlBqhOjXK2jOW6dn7OA6slil2mmtyXOo5Yn2zfww/Fb1yDi4GQd9lIervBv81ew9Ec6OBL9DcgecwnygDnkOMrFJOSzVxNoeoOVIHCf0obaL7aLpDHvwqV/0noR1NT9QXzR2TUdou9j9OrX/pvbh3HXfputfxD7llcXflZ+EMx4tRXTpyY/XJq9hyKMS9zNw9QLnB6yzA7SC2zPZB3mt03xq8WuzTr/kGutnREcvfkBsqBnkIc2b6QeMR75+JHuSt4bOtgi2HeBdfPtp4uOv5+sZZgR9fOmXfZRy3WOvI7Ykbmp1NoJrLXdejnPde/zy+lyrDS6/Yf7LMxPk5d/+etb8G86jqWeccuCDOUJu49n9oV/vq9ha8I5ihmPQfvHrxJ4rNNwszaP/Uh2q1V3pHl2H99c+RzGiWuK2rZzS3GJsWYhx9TktaxQ7j4QTiP9I+qm2Ld/pumauDF1G9eaqrRUueOYiDrRW4hoUezO/DTFqa+zVqcdWtP61xqztHx4/VL0o2rUwHZl+cmLrNmLOeYGcp9zNytp07piWGp7gnPnUL+/ZTvR9BLNl5YXr2+IxHTek5d3VkJb3TAPpt7BH25r9Gre8eW3JlZVrDR/JH88YtLeps8LclLrtvs80oGlIwlkam8l9jRMWNyQ94hq0bmZhrFjXFMyiceFYbUyIHw39YmwOex28axzgzN6dr8+Un+H5AN9h4XPVbIfga9UYyeaoYJQYhqbfnM8WZgHfRJy5JgROY/xYHzObw7UV5gfBheLkjUercxG+STYT8QnjHxBzR4w4D2PCeZRTEcw0Dkl+SzXQ46sHqxpvPfnjNnn9q9UDjDGn5f3URbBr1Vte22a/jTi4Pmsx0trB662FM+Wd1Hch/vI+PjfUgrqhcZY8lHr6DZ6/sfF3idhqPkpxhWuLMH+1FuOtZN/SmpofJ++ttWi8j3BG/QTn1nL/5Z0ZjKM8uyh+S3FqdU/DYhB0I/qg4Dev68kl4/IuXjs4bOXRqitaTbDmDHR8WvYVb63V6mStNtXWr/nPc5nBlzHp32/u0UOr3kPz0za2KGc03CXdcB02xwi4Yw6oLrMRj6ZHGouXhxHu7c1dhLs1vtV0flQMEd+0OhzZW/aMw7zntJx1Ob8kLFH/o8Qdg09Hx3Lk3BauUe3QvdDSE8VVqoOWhkUdW/MFbu+pzUdgbdXLx355n45XyjmP3WgNicTkqRstmEhas+qSxS86rzU/lJ+SH9zfCGcsLDU/NO7XakxLDRZtVLCM2jmSo565XD9ePkm579L67PFyX+BLNB6vvi3fWrAUcTHiacljVB8cjygnWvsj2BX/8DuMnJbvNHJa+8917ImjhQ9R3tA4BtA4xiHxy1Nzcb1c8aNFI0c0Tc/iOBY33ROweWpG6z60J77XwH7P/rq616B1b1w8zzyX2Lh9qj+pz4tJK9bevTaSg2hto3MsLmuY7slVFFPPPmT5p/FPW0fjRNTurXnEY2xd03Ou8caO+IV5U+H9nhpyZE28l/l0D5uxYZhHeL/CPfk40eo3Pzu5uEfmZDLHE28UA8rJlLrNe/vammXciBj263fJiV15DG7fhHtH7LO8edY8Cve5j+U4kzxoPKrZO4rLUq7pNVrbW/bXozig7ffzFf4eldha/NQ4r+Fh2fRoci+et5xz6+bmVsERfm/3FX6ncjpf/89oIN950/89x99KDGm5Xjy2LF4k9m7e8N+1Z3j7id2s6OG1+XQvdm5VP/fE0MqxI88095S71rmRferem8f/1r3iVmeHqLY8/ktrzfPeeY5rcdMzy1vk9dZ23rtG76V9bzgeFY/neeq9tlvVcE//94jnLfJTniEe+6WO43lcesam9/Bc533Wxs/3cB6QzgBvwRftvUXNP+5rYvhyjKPvR47OjfsMFdD3j/aj7Wn3fA7dOyeDljbv8/jngC2pptC/6Z7wtrn9H6vRLTk=</binary>
            </binaryDataArray>
          </binaryDataArrayList>
        </spectrum>
        <spectrum index="6" id="sample=12 period=1 cycle=3 experiment=1" defaultArrayLength="13692">
          <cvParam cvRef="MS" accession="MS:1000511" name="ms level" value="1"/>
          <cvParam cvRef="MS" accession="MS:1000579" name="MS1 spectrum" value=""/>
          <cvParam cvRef="MS" accession="MS:1000130" name="positive scan" value=""/>
          <cvParam cvRef="MS" accession="MS:1000128" name="profile spectrum" value=""/>
          <cvParam cvRef="MS" accession="MS:1000505" name="base peak intensity" value="55.0" unitCvRef="MS" unitAccession="MS:1000131" unitName="number of counts"/>
          <cvParam cvRef="MS" accession="MS:1000504" name="base peak m/z" value="650.036204587965" unitCvRef="MS" unitAccession="MS:1000040" unitName="m/z"/>
          <cvParam cvRef="MS" accession="MS:1000285" name="total ion current" value="6852.0" unitCvRef="MS" unitAccession="MS:1000131" unitName="number of counts"/>
          <scanList count="1">
            <cvParam cvRef="MS" accession="MS:1000795" name="no combination" value=""/>
            <scan>
              <cvParam cvRef="MS" accession="MS:1000016" name="scan start time" value="4.5107" unitCvRef="UO" unitAccession="UO:0000031" unitName="minute"/>
              <scanWindowList count="1">
                <scanWindow>
                  <cvParam cvRef="MS" accession="MS:1000501" name="scan window lower limit" value="500" unitCvRef="MS" unitAccession="MS:1000040" unitName="m/z"/>
                  <cvParam cvRef="MS" accession="MS:1000500" name="scan window upper limit" value="2000" unitCvRef="MS" unitAccession="MS:1000040" unitName="m/z"/>
                </scanWindow>
              </scanWindowList>
            </scan>
          </scanList>
          <binaryDataArrayList count="2">
            <binaryDataArray encodedLength="56688">
              <cvParam cvRef="MS" accession="MS:1000521" name="32-bit float" value=""/>
              <cvParam cvRef="MS" accession="MS:1000574" name="zlib compression" value=""/>
              <cvParam cvRef="MS" accession="MS:1000514" name="m/z array" value="" unitCvRef="MS" unitAccession="MS:1000040" unitName="m/z"/>
              <binary>eJwM13V8VMfawPF41l2T7CbZuLuHFtgflhAPwWkp9fbWvbS4xT04pfLW3XurUCQQFyBAS91uS92AwPv88f1sds7MI7Obs2dalee8RzTnvAGGc95E0znvFPM5b5XlnPdq6znvidBz3ouuc95SzznvSMI574Gac97fm895g1rPeUPaznlT2s95p3Wc8z7Yfc7b0nPO27v9nPeXnee8TU+c8z7yf+e8p54+5z2rOe+16s97EwznvVOM571Xm89777Oc9zZaz3tfs5/3Hnac9/4cct6b5D7vfcBz3vtJ3Hnvr/HnvfOLz3uVDee9rsbz3hnN571d7ee9T3ec977Xed7r2X7em7vjvHfZrvPeFc+e9z7ywnmvV3nBO191wXuz+oL3Pf0F77DhgjfKesF7peOCd0vIBW9y1AVvbcwF765NF7yvbL7gPVV/wftLwwVvQNMFr7P5gnd66wXv+90XvN9uveCN2XnBu/fRC97Fz13w/vjqBe80xaS3TjnpvVE16V2lnvR2aia9T2snve/rJr2j+knvd4ZJ76Rx0msyT3pjLZPeIuuk9xr7pPcBx6T38ZBJ70DYpPdL16RXEzHpjYyc9JZGTXpfzJn0htRPetMaJr00TnoXNU1617dMere1TnpfaJv0TnRMes92TnrX7pz09uya9D63e9K7+ulJ71TdRe+Nhove1caL3i7TRe+HloveY9aL3qSQi96bXRe9a9wXvT3hF73HPRe9L6Rc9IY2XfTObLnoXdJ60XtH20Xv5vaL3lc7L3pV2y56c3Zc9JbuvOhdvuui997dF71v7b3o/fKxi97pukteheOSt9F9yftWxCXvV55L3tjYS96ALZe8b7Rd8n7ZcclbvPWSt3rbJW/FL5e876l9GNX4sEzrg93gw2arD/8J8eGyOT70Cm2ZD9HlPtxQ5cOFzT6Y633YLV5v8GFaow99YkGTD+ebfTja7sO8Xh8+F/8c8WH9UR/0fT7E9Uu8AR+OiHmDcl38Z0iuD/uwc0Suj/rwqrh8TOaIunEfvhD/OeaD8YQP8RM+vCZagn15UuFLicqX+zW+BGp9cel8mWvw5YT4xejLgyZfnrX4cq3dl9/E2mhfPsKXqApfDlX68ne1L+tqfDla58v8+b68t96XffW+nGyQ+Y2+dDf78kKLL4WtMrfdlx2dvsR1+TK125d5B3wxHfbFp9+XRvHEgC/HhnwJGvXl6wA/JgP9qA/yI03hx3/FmNKP6w1+rDH6oTX5ETHVjzdm+jF9lh+D4rvZfjSV+NFT6ce8Gj++ELfU+tFwrR/dN/uRtd6PExv8+G2jHw9v8kO9WeaK6C1+vCym1PtxRFxo9GN2qx9n2/yI7JTY/+eH6oDMFdEHZd4hmSfmH/bjK3Fbrx/2o348Jkr6/Vgx4IdySHKKqGGZP+JHr6gblTi/+jE3wJ8T4ppAf34Tq4L80QT7s03EKvx5VUxV+tMnFqr8+UbcqfbHR+NPkwjR+vOkyNb586E4qffnOoM/f4g1Rn90Jn/2O/1ZF+bPTq8/CfjjneHPkPhhpj/3zvInYLY/bcI9x59nRX6JPwdEdak/Z8TNc/35V1jK/dkrUiv8Ga/05+cqf1ZW+6Os8eeJhf48tt6f0o3Sj7hmk/QjVm32R7vFn+3itXp/pjX4s6TRn+/FPU3++Df70yqebZGcrZKzTfK1+3NOpHb581+h3ib5Dvqz4pA/ql5/XjniT/9Rf+7u98c16M8zIm9I1otzI9LPp/7UKwJwKAP4UBVAuTqAU2K3LoC39QHMNATwszGAuhkBfFISwL+lAewtC+Dd8gBKKgI4Ia6pDOB3sboqgDdrAuhbGEDaWlm7OYAxsXyLxBBbGwJ4tTGAwaYA7msJoKM1gCntAdzZGcAz3QHUbA3gvQMBXHsogD+EoTeApCMBzDoawLhY0RfAL+Lh/gA0AwHEDwbgHQpgWFwxHIByNIArLwWwWBnI96JDHUikJpAXxRRtIEfFt7pA7tYH0mYI5HljIIWmQL4yB3KHJZANqYGsmBbIjBmBLJ8ZyPbZgcTPCeRsaSDqskDiygN5XVxRGYiqOpCAVRJ3o8QV7VskV728bwhkUWOgfF5yvVlyt8hYayDftUk9HXKtW+yQ+IcDebg3EM2RQN48GshYn+TuD+RXsWogkLeHAtGPBZI8HkjKSVnvH8QPiiCCVUEMaYLYqg8izhDE62LEGMTD5iDesgaxxhHEHelBfJsdxPFZQZyaG8SNZUH8I6wVQTwusiqDOFMVxIXqIJy1QTwlauuCaF4QhGthEIWLgvhlUxC7tgQxpyGID1qCuKktiHPC0RFETqfM2RbEzQdl/WFZe0RyHg2itS+IRYNBfC9eG5GaxoO49FcQfwUEE6oOJlAfzDRjMA+Zg9FYgtkhjtuCuSUsmBZvMPfPCmZFaTDGsmAeEWUVwZwW5yuDcVYH85T4a1kwB9YGc+f6YH7aLLG2SKx6iSXmNAbzd1MwtpZgnhC+HcH0dwWztDuYDTuD+XxPMNXPB7PttWC27wvmxMfBWA8FU9MbTNvRYCL6gtk5FEzScDAlI8FMiM1jwdjHg8k9FsxdJ4KZ6qNA669gl0gOUPCuKA1UcErcGKTgnKgPVuBUKHha5CsVHBbzVQq+FfeoFXRrFKBTMCZW6BX8LkxGBY+KDJOCSrMCt03BSqeCHSEK3glV8I9LQWCUzLtcwW3TFYSjYNlMBWfFQ7OkntkK5pYoOC1uKlXQMFfBM2UKessVLKxQ8L1QVCmIr1Ywq0bBX7UKNs5TkDNfwauLFby8XsG0DQqGxfKNClZvUvDIZgUV9QrOiFsbFFwSLY1SW5OCF8SyFskv3mtXUNah4I6DCjyHFbwifjuiILNfwT5RPaDgC3HHoILIYcklpo0oWDOm4KNjCvZ+Kn2fkfEvxZ8Kpl9SMCL2+yupCVByZ6AS/yAlUcFKXhWjCiW/K5VY1EqyNUo+Fl9pldylUxKgV9Ipog1KXhMzjErGhdWi5IBVyalkJe9lK/m5UInPVCWmGUoeFTWzJM9sWT9H1pUooVTJNXOVbChTkluh5NtKJfdWKQmuVjK7VsmWOiXO+UqmrFaSvl7Jh6Jyg5LPxe0blfhuUtIuPJuVvCK8W6RusaJeyR9ifYPU36jkCZHTpKSuWck34t4WydGqpEfEtymp71TyTJeSom4lS3qUrNyqZPHzSnYfUJJ6UEnFISW3HZZeepVEHpEcRyVHn+QQ6/ul7wHJIXIHlRwU84ekF3HfsJJtI0oSRpW8I0rGZG/ETeNKXMeVPC+umFCy+qQSx1dKvvtdyeXnlVx5QUm3n4qGIBXFChXLlCrOilUqFY+oVWRoVHwkqrUqvhB36lTymaiIMaiYaVRxXFxnUvGP2GJW4bSoWGJTsSlCBfkqrilQkTJVha9X/p6p4sgcFYtLVPxPaOeq2CVSy1R8ID4rV3F7hYqOShVRVSpeEzOqVRwTf9eo2Fwrseer+FGkL1LxofhisdS0RMUby6TW61QE3qjixv+oeOFWFffeoyLxPhWl96u4+ICKPx5WYVutYud6ybNJatqsol1EbZFc4roGydGooq9ZxdIW2QexqlWFvk32QmS0q9gnvupQcXeniqAuFd3irW4Vc3pUvLhdxf17VYw/JfNeknkvq/h8n4rOj1Ws7VPxeL+K7wZlzpAK1bCKHeLMqIrbxiT/MenzuNRwQvZxQkXISRUHflFR9qeM/6vC5KMm21eNKkDNDpEcqOZMkJoOhZrjKjUNGjWX6dQMiiv1an4V6wxqLEY1T4hck5rvzWoetKj5wKam0q4mI07NPQlq2lLVeNJkbIqayelquRepeUlMn6Fm0yw1fXPULC1Rk1Wm5mNRV67mW7GjUuqoUvOeqKhW85m4vUaNX62aN+apmahT416o5kUxskjNtFvVPH2HxLpLzZ0PqZmzWs0r69R416tZWy+1Nqg53KhmYZOa/4mVzWr2tKhJb1WzT9S0Sb3taoI71GwTZV1qPhXtPWpmbVNzQpzfLvl2Sq5daq7erWbZo9L3/6nRPKXm5//Knh1Sy/+X1NgrNR5Rc/KomogBNS8L76Caa4fUbBlW89yImt/G1KwfV2M9pib/uJrFJ9T8JPaeVLPzUxn7Q82SPyWmrwY/fw2xARreFK3BGiIVGnl+1XC9SkODWsMLGg1TtRpGxAqdhk16Dc8YNPQbNVgsGn60afguREOaS8NbMRqeytGgnqYhvkRDaamGT8StczX4lmmYXaFhslLDK9UaqNFwTFxfq8G+TNaJE6s13LBGcm7ScPUWDX+JkAYNz4nBRg3LmzRsaJb5LRqeFkWtUoe4ok3DunapZZuGc/s0uD/W8JJwHdYwrVfDNUc0hPZJ/QManEMapgxLPOEYk16E4TuNfDe1VAVpuTtYi0KhZbtIVmr5QiVjai3BGi3bxBc6LXfptWw1aHnPqOVzk5ZEq5ZAh5bPQrR0R2h5O0XLrV6tnLK08jsof5dqeatMyyflMlappVPEVmkpqZYxcWuNjNfKuCitk2sLtfgtkThLtZTfIXWt1fLBBi3VG7V8Je7dpEW5WUvqFi0fipp6GWvQsrNRy0dNWmqbtXIP16Ju1ZLepmWfmNeu5VvxQIeW77q1aLdqeUTs3anl0F4t1pe0smdamg5pCT+s5Xivlpn9WibEqWEtHaNaYsakD1EyLnULv+NausSZCS0Bp7QU/qOl3k9HmL+OF8X0AB1j4rpAHedEY5CO8GAdrwgUOo6LG5U6LogWlQ6PWsdrYpZGx0lxs1bHJdGu0xGj1/GmKDHo+ETcatThZ9LRJd4x6yiz6PhM3GHVsdWm4wuHjpRQHTVhOu5CR/AMHdtF8kwdH4jqWTq+FvfN1qGao2OXSC/RsV/Uler4Xjw4V4euTCfnDB3Z5ToOiYUVOn4Uqyp1mKp0PCHyq3UcEUtrdPwi1tXqsM3TMVCnY9MCHSELdfyzWHpcp+P19Tpu2aiT32UdnSJus9QvyrboOCPuqNcR2CA9iKRGHe+LqiYd9zZLjS1SX6vU1yb1iZXtOh7t0HG4U8fiLh0/idXdOjZs17H2dR0TH8jefSSxDkisgxLnkPTaK3HE/iMS56jE6NNh6NfRO6BjyaCOohEdy0d18rypY9ox+dyO6+g4raPyX+nJX8/TYjBAL5+Znii1njeEv05Pt6gw6PlS3GPUs9OkJ82sZ7+os+j5Xqy06nnMpifXrmeJQ88vYkqoniGxIkxPvUvPS7P1TJboaS3VEz1Xz5uipEzPp+L2cj0BFXq2iqRKPe+Lr6v03FetJ7NWz0GxcJ6eH0XhAj39YvlCPdcv1eO5Qs/0tXrGxQ3rpH7Rul7ib5D4G/V8IrZulrhb9FTX6/lG3N+gR9uoJ7tJzyFxtlnPmhY9xW16/mrX4+rUQ5eem7r1XBLtPZL7JenxIz15+/QcFWMH9Vx3SM958Xqv5DkiPfTp6RFJ/Xo+ENUDkmtQz94hyTWs57BYN6qXe5Oe4XE9NwcbeEdpoFxlkPuRQe5HBjK0Bj4WC3QGfhSr9QbMBgMDRgNXmQz8JerNBnzsBjrFQpeB5SUG/hSuuQZeFifKDNxcbiC+0sC74ssqA4vnGbh2oYF/xaW1BtSbDGRtNnBI/LzFwLMNBi5vNDAqrmsycF60NBu4s83AjnYD+zsMrOoyUNhj4P8OyushqaPXIGdnA6fErX0G/PsN9IikAQM1gwZWDhm4ctTAH+LlcQMzjhn4z3EDCRMGObMY2aA24tQYeV5M1xo5Ji7qjPzXYERjNrLUauSS00hcqJFPMPK/2UaeLjEypdTIsLh2rpFzornMSFS5kTdFaYWRz8RdlUZ2VRk5WG1kUY2Rs8I+z8izYmqdkRvmG+V+bGTGFiMnxS31RnoajCQ3GvlQzGsy8r0wtRh5UhS1GhkSV7cZ+Vd4Ooy8IRTdkkc8t11eDxjx6TNSM2DkW2EYMlI4bOSfEaPcW42cEYrjUs+E1PqP5AgwYQ4y0aI0Ea0y8bbI0Zm4Qm/CZTTxijhlMrHdYmK/1cS7YSZOYJI9MDFaauLrChMPVJrQVZl4TPRXm2isNRE5z8Rd801sXGzipSUmNLebWLPWRMImE6Z6E61NsqZN1oj+dlnTaaK028SerSayt5noFZt3mLh9t4llh024j5iYfdTEzn4TGQMmDolfByX+kInQYROBY1KjOHvMhHdCahT/OWli/icmjH9IHj8zBf5mBsSKADNRQWbeEmXBZr4Q9ynMPKo0k6cy87faTKPGjMZgZq9YbjLLd95Mg9lMpMVMqdXMPTYzEaFmrvCa2YKZkplm7ppllmd5M3+UmKkvNRM+V8bLzJwRd5ebyak0c2WVXKuWtTUSp9bMZ+LueWY61pl5f72Z7zeYeXijGcsmM5dvNnNpi5muejMfNphZ3WTG1mzmWXFzqxnfNjPzO8z8JNZ2mnF0mXlB3NJjZttWMxt2mLnpYxnvlbGjZrk3yLhI6zdzQCwaMPOL2Dho5uUhM7OGzZwWwaNmdomsMentmPRx3MwDn5nRf27mnJ+FVn8LMQEW/iuqAi2Ygi08JUYVFhLVFn7UWLDrLDwvvHoLtxgsbDdaSDNZWGy28IrVwv1uC+ux8OIMC7fPshA820LWHAuHxbISi+yhhYi5Ft4Qc8ssFFRaaKu28G6NhepaCw/Ps2Cps7D7Sguf3WNh61oLn26ycNdmC331Fv5psPBOk4XKZgsrW6S+Vgs+HRZmbrVwWuzebiH0iMwdkB5GLHwrnh6zyHOHhdQTFlynLMw5Lb3orSgsVnKsVra5rUzkWXlqqhVdiVX+/61cnGulq8zKR+VWzlZY2VBpJbTKyuxqK3fXWMmfZ+V8nZX/LbSyf5OVexutFDZbua5F1orOVitJbbJehHZaeUUMbbUyuc3KupetDB6Rv49a6eizkthvZf6A5BGhQzJX3DNiRTMqa8Yk5rjEFJ3HrHx2ysrJIBsrVDbiNDbeF7VaG069TZ5xbOw12cg32xgU11psJNpsfCTmhNjQTLExfJmNp2bZuHmODf8SG9vF4VIbV8y1yX3OxjuiqsImzyo2bFU2qLZxStxRYyNhgY35C20cXWdj3WYbZ+pt3NNg4/FGG0VNNnxbbGwVB1ttLG2zyX3MxtuistPGw102rN02rt5hI+CIjcyjNpb32Wjpt/HegPQwaCNk2MbLYvaIxBb3jNrQjdl4QhSP2xgV247b+P60jXJ/OysD7JgD7dwWbJfnbzvXqOxcEB1qO4kaO/vEQq2dX8QmnZ1wvZ03xNcGWWu0M91sZ0LcZrETbLWzR+Ta7PSLDoedauzcPdvOjaV2/Oba2SbSy+wcFleU22musBNTaae2ys6PYl21nZAaO5/X2nmyzs6x+XYMq+08JS5fY+e4CFpnJ2e91LdJ6hMLN9upaLDzjXi40Y61yc7zgmY7p8WdLXZ5JrfzqChsszMsbmi349thZ6tI77TzV5fU0i219Ni5dY/UcsBO6CE7piN2ph21c0Lc1id71C89irwBO4Pi2kE7F0X3kJ2UYTsHxNIRO3+IxlE70WN2asbt/CBCjtt5Wfz+m50lfg6MKgcn1A5u0zhQaB3sEXk6h5zJHVynd3BRdBscpBodHBTLTA7+FDEWB2F2B6UOB8+GOKib7eCseL3EwUNzHVjLHHLmcXB3hQNNpYPHxViVg5urHQTUONgpsmsddNQ5SJrv4PcFDirXOFi91sHs9Q7u2+Bg6iapTQzVO7i+wUF6k4N/mh3Etzr4pc3B5nYHER0Ovut0YNjmwHePgyuPyPU+Bwv6ZY7YPODg7UEHVUMO1gw7cI44eFl8MerggTEHdx53oD7hoGjCQd9pB0s/c5D8p9SmcNKlcvKz3skmg5MIo5NKk5M1ZicvW5yUWJ18IUx2J6ccTsZDndyb5mTGLCf3zHaim+PkeImT20qdbK9wklXp5OoqJ53VTv6qdRK50MnbonqRk+evcDJ6rZPsG5xsuMtJ8Bonj4j8tU6GxQ3rnPitlzji6AYnKzZKnE1OFjY6+VV4mp3UtDj5UaxvdeJqc1Le7mRVhxN7p5PZXU4+F3dtc6LdLvF3Sezd0t9jTna/6yR5v5NlHztpOSAxDzmpP+wkqldqOerE3eekot/Jd8I56OQVUTLk5EuxclhqH5GeR51yXnDK77mTvNMS93MnP/wo/fqFkBgcwhJFCH+IWFUIWzQhvGEI4TtjCK+YQ3jIGsJ9jhAM00LIKw1hSOwoC+GaihAuivSqEK6qDuG86KwJ4e95ISTMD8FxbQgH10rsjSFEN4RQ1xjC5qYQIptDeEf82BLChtYQ3G0hVLaH8FpnCGVdIXwjVnXL+p4Qvtwq+Z4PIeKwzOkL4Xuxtj+EsIEQvh2U+oZD+HokhC/GQ1h5LITPToTQ808IyZdC2BcYyu/KUN5XhxKlC+U9UacPle9LKFsMoXiMoZw1hRJhCeVt4baH8oMjlPXOUFwhoawNC+V1Vyjl7lDGZ4Ty6KxQbpkTSnBJKI+I0dJQbp4bSlBZKAXlodxUEUpgZSi7RX5VKMMioCaUXSK3NhT/ulAG54fiuySU7SL1jlCWrQrlb9G2OpTENaEsXSvvxdINoSxuCOVP0dwYSnyTvG8O5Q/xUavoCGVRZyhx3fLaI32KX58OJfpD6VP8+pH03SuvR0KpPyrjffJe/Novr4OhzB+Sv0XDsLyOyuuYxPgilCS/MA6IZf5h/BsURrIijIPiX2UYHaowUtRhdGrDWK4P47w4bAyjyxxGmiWMFdYwum1hpNvDyAgJw8cTxolpYZwkDO3MMJ4U02aFcUrcPTuMp+eEMb0kDMrCuK88jGcrwphRGcb9VWE8Xx3GrJowPhMP1IZhmRfG7LowvhC2BWGULAzjoUVhfL1EalorNawPo3eD1LAxjG31YVzXGIZvUxg7RE5zGP6tYewSeW1h3NQexmhnGHu7wyjqCePWrWHcviMM9U6p6dEwrjwkfRyVHvrCOCqu6Q/jktg2EEb/oMQeCiN3JIyAsTB2i/zxMIKPS1+fhvHlt1KLj4teX5f8b7m4KPoDXNyocLFb6aJA5eJRjYtirUvOSS5u07lQ6108Ie4yutCZXDwlpptdfCLutbh41upips3FHKeLL8XcMBevu12cvtwlT38yPsPFV+Lb2S7CSlz8r9RFdKVLzt8ufq9ysa/GxZJaF23zXCTVuTgorpzvknO3i+dvdLH8IRfXrHbJPczFlM0u7tjiQlPv4kkxrcHFPY0ujE0uPmt28WCLi5daXZS0uXitw8X3nS5qelycFdfsd+HzsYvtIueAi/HDLm7tdXH5URcnxV19LvT9Lp4WDLg4I+4flPqHJdaoi3XjLtzHJN5xF1tOuIiacLHgpAt/XzcFfm5GxS3+bpQBbh4XE4Fu7gpyowt2g8LN/Uo3FpWbErWbr8QqjZvXtG4qdG5+EBv0bsINbt4Rvxjd1JvcxJjdfCgWW9y0Wt0k2dzc7HJzNsnNgXQ3XZkSY5qb76e7We+V9ch6MW+GrJ8pa2fJ2tlu2ubI2hI3y0vdZJa56RfXlbvxq3CzS+RXSv1CWe3mMXFZjdQv7qp1o5/nZkadmzPCusDNS+KNxW48y9wErnbziCha4+aYuH2tG806N0+K6evdfCLu2+DGvNHNC2LOJuldrNrs5vUtbirr3WxscBPZ6OZdMb/JzW+iqdlNfIubfWJpq5t/REebm9R2N73i6g43l8T2Tjc5XW6GxE3dboJ63OwVxVvdHBd3bHPz1HY33h2y/zvdvLjLzeo9bqr2Su/PSt/PyfoPZb0I2idrRfF+WSu0B2St8B5086n4ptfNmiNuwo66eVP81Odmc7+b6AE3H4hFg27+FK1DstfDbg6K5SNuLoito245a7kZEDeMuwk45maPKDzu5rYTsmcTsl8nZa9OyT6dln36RK5dkv30CedTv3Du9w/nxYBwvgkMZ01QONWKcLYow+U8H84hbTgrdOFcFNv04WQbwhkSNxnDCTKFyzkgnGJzOCfEnZZwdNZwZtjC+Uw8aA/H5gjnFREeGs47otElr1PDSZ8ZzlFx3axwxuaEc2tJOP9XGs59ZeGYy6UeUVIRztdiTWU4YVXhvClqqsM5K7bUhBNTG86HYvG8cPndDae9Lpze+eFcvSAcn4Xh7BC5i8IZEZetCmdC/Lk5nOT6cLY3hjPcFI6iJZzHxOWt4ZwUd7eFY2wP5zkxuyOcL8WqznBCusJ5Q2zukX3ZGs4HYvE2ybk9nJQd4eTtDmfToXCiDodz+KjU0BfO1OFwOQ9LTyPSz6j0MxbO2vFwXMfCiZsIZ784dzKc7lPhZJwO5/pPJJdfBP7qCPaIp3URfK6P4DVjBBWmCDaZI4iyRPC+WGSNoNcegY8zgrGQCMxzInDPjeAdMa8sgl9FU3kEByoiuLIyggsiuzqCIaGojeAxcWpeBC/Oj+CbBbJuUQQv3xnBu/dEMLoygms3R3BHQwS6xgieEQ83R/BGSwRVrRHEtEfwkVjaEUFXZwQZXRH0ixu6IwjsicC4PYLnxcFDEVw8HMGtRyN4cCAC+2AEr4qKoQj+J6JGIlgyGkHnWAR94xFcfyyCgOMRFJ+Q92cjuG0yAs3FCJ4SMy7JXoiHfCJx+kbyuqjyi6TeP5LYgEiWBUZyTvQERTIYHMlNikimqiKxaCL5XhvJBl0k7+kjWWSI5C/hb4lkj3jOHsnXjkjapkaSMi2SI+KrWZEcmhvJirJIfMojya+IZFzcXhnJzOpIQmsjiZ8fyfIFkfxvTSTBmyN5TEzdEskPjZFsaookqjmSD0RGWyQD4sZ2mdcRyeWdkZwW1u5IXhZLtkfyj3hsdySfPBPJyo+kp48j+fhAJJMHI+FoJA/3RRLSH8mbonEwkoShSA6IS8OR7BiR+kYjGRPa8UieEbs/ieT4p9LzT5EMX4jkZz8Pjf4ebld40Ck9fKXysEbt4R2Nh9+1HlL0Hq41ePA3enhEFJs83GP2YLJ4eFF47B7+cXi4KdTDa+EefkvyMGumxBHz50gMkVLq4Yh4pMzDvRUeyqo8/CA2VXuIqvHwoVha6+Gc6JnnIbvOw5D4z3wPqgUenhQs9PCZeGiRh5DFHt4UtUs8/CqalnrwvdLD+ms8BD/s4XExbZWHT8UDqz3Y10htomqth7OiYZ2H+PUeDoirNni4JHZs9JC/ycO4uGOzB/0WD8+JOfUevhHrGjxENHr4q8lDR7OH9BYP/eLGVsnZJjnFp+0eHJ0eXhfVXZKnW/L0SB5x1VbJI3Zu81Cw3cOdO2Rf3pN9Ede97yHgAw97xWUfejgl7vvIg3Wfh1dExX4PP4otH3uIPeBhv7jyoEe+Ax62H/KQd9jDmLi9Vz7DIx5mH/XwtVjb5yG838O7YuGA1C46BqX2IQ8D4qZhD4oRD9NHPbwx7uGXY7KXxz0knvBwSLz0iYfRix5uu+RB6xPFs2K2bxRfi7V+UYT7R/GuWBgQxd+iMzCKjKAoBsQTiii8yihqNVH8Jlq0UVxmjOI+UxRWc5Scn6L4yRJFvTWKOFsUxtAoXhA/XB7FhelR5BHF+3Oi6C6NImtuFEPilrIoZlRE8d+qKP6sjqK9Jor0WslVF8VDC6IIWRjF5VdEsfXhKEZWRXHb6ii0a6TmtVKzWLcuioj1Ubwn/tkgsTdK7E0SW9yyOYqnt0Qxsz6KNQ1RuBulN9HZHMVgSxRPtkXJmTSKsM4o3hHzu6Lo74nixq1R1O2K4v79UTQejOKaw1H49UZx6oj0ejQKW5+MD0SRMBjFI8MyPiJjY1G8KqrGozgrGo/Jmoko9ohTJ6O4zieaQN9oHhVT/aLldziaB/2jcQZE84aoDYymJSialOBojorrFdEEKaN5TKxURxOiieYtMU8bLf/D0bTpoknVR9Mngo3RPCGmm6L5TDxsjibUEi3nvGjmW6P5Q6Tbo+kXSmc0q0KjcYVF8/K0aCqmR/OjqPdGE080B8XJWdHcNzsa25xoXhNVJdEkzY3msLi2THooj+byCqm/UuqvkvpFbXU0v4nUWqmnTvIuisZ4i4ytkrE10XjXR/PfjdF0bo4mc0s0zzREs74pWs7H0XLfjOZ8SzTbWqPlzBLNne3RvNARzQ+d0WzuiuaqnmgmtkVT93g04Yej+bc3muf7oykdiOZ7sWkwmpihaPaL5cPRcp+MZtdINEWj0dw7Fo11PJrqY9E0H4/myAnZ2wnZ25NSy5lobvk8mr0/R5OmiuEmdQxKTQxPiZnaGL4Sa3UxROhjeF8sMcRwTmwzxpBnimFc3GmOwWiJId4ew9WOGPycMVwWEsODoTH8MyuG0TkxbC6LIa48hgPCtzKGR8RlVTGcFg9Ux/BmTQzzamP4XaTXxXDz/BhmLYzha1G1PIaTq2NI2xDDui0xvNoSw8+tMTS3xZDcHsNREdwZQ3iP1LY1BtPOGCp2xZC4J4Z33o/B/3AMe8XUXnl/NIau/hiyBmIYEbcNxvD8UAxbRqS+0RgOiqvHZM14DKEnYvh7QuafjCH7lMwX+k9iyPeL5W7/WCwBsSiUscxUxcrvSyyRmlg+FDt1sRTqY7EZY/nNFEubOZYBSyw3W2NR22J5Rsy2x/Kt2OCIJdoZy37hExrL6bBYvvPGspFYrpoZy8o5sYSWxPK2WFAay9/ijvJYDBWxvCjKK2NpqIqltzqW62tieaI2li/mxRIxP5YPxNIFsVwQOxZKTYtiOSHuXSy1LYnldVG3MpY/RedDsWQ9HMuwuG1VLPrVsbwgytbEyu99LPVrY0lYF8thcd36WII2xPK48G6UfGLNJsm5WXKKpVskX73ka4hlQtzXKPmaJJ+obY4lozWWW9pi0bbHyjNnLKUdsfwgNnfGcrArlmu6YwnoieUxMX1rLJ8J9/ZY3hMFu+T9u7Gsek/G3pcxseSDWM6L7R/K9Y+kR3HvPsm5P5bXRM3H8jmItgOxpB+MZVBoD0ve3ljij8ZybV8sgf3Sy0As7w9J/cOyZ6JwVGofiyXzhOzHSdkP8dVnkuOC9HJRerkUy++i3SeODN84hsStfnHo/ON4XvwvII7EoDh6xfXBcQQr4vg/MUMZx0fqOC5p4vhEF8dKfZycUeP4xxjHXZY4XrHG8R9nHJqQOJ4VJaFxfC9+SYkj5LI4Flwex/i0OKqRebPieG52HKVz4thSEsd1c+MIKpMc5XF8JT6qjGN5VRw+1XHsEZfVxPFQbRyL6uI4viCO1xfF0b4kjoaHpM6H47hhVRxPro5jw9o4otfF8eiGOCa3xHGqIY63myR3s+RulTrb4rC0x/GqaOuMI71L+he3dkv/PXG8IMq2xtG4LY6k7XHE7onj4w+l38NxhB6R/EfjOCe29cVR0B/HCWEfjOMN8edQHNkjcYyJO0fjMI3Jnoiq8Th+Fa3HJN9xyTMhOU7G8aNIn4xDf0nyip984mnyjSfFL54+cbN/PCWB8fwgEoLjOSyuV8TzpDKeb1TxbFTHE6OJJ0AXz2PCq49nrSEejzGej8RyUzw+5ngeEZdb4nHb4nlf7HTEU+yM55SYVRhP1LR49otHvfFEzIzn0znxuErjWTo3ngtiZ5nML5f54sGKeEIr4zlXFc/26ngc8+J5S/TMjydvQTzHxD0L4+XziadrSTzmK+LZsCqeA6vjuWZNPKyLZ/16ybdBat0iddbH49sYz+rmeK5ojeeSONMez8MdUm+n1CuWdcVzUezqlrq2xVP7XjzDvfEYj8bT1i9/D8Rz+2A8hqF4XhKVw/G0jsSTPhovz1DxtByPl/8DeT0dz62fxqP7Pp7ngxP4SZHAf9QJlGkT6NcncNaUQLM5Qe55CehsCaQ65TU0gc4ZCbw+O4F75ibwRlkCdeUJ/CW6KxLIq0zguLi3KgF7dQJvin9qEtham0D+vAROiPvqEnDMT+AtsXBBAvcvTmDR0gTi1ifw3aYEerckUNKYQENTAje1JKBpTWBum9QnmtoTSOmQ+sQtnVJPVwIviJaeBNp2JjCyK4HfH0lA2ZvA0+Jon6wfSOA5MTCcgH40gdbxBIaPJfDKiQRqJhIYO5XA3acTsH6SwLkvEzipT+RBQyKhxkSWmBLZZU7kMksiq6yJhNsS+VBcaU/E15HIXjHdmci6kESuDkvkCVci37oTecYj45clsv7yRKKnJpIwI5GmOYkY5iZSVZZIVkUio8JalUhddSL5tYmE1CXyjti7VNYuk5hXJFL9n0T2PZjIVSsT8X8okccFDyeycVUicasTOSSuX5OIblMidzUkyvN/IhMtUnd7In5bE3lMsE3m7ZB8TyQy+N9EjO8l8oqofj+Rzg8Syfkwkbf2Sd7eRJ4aSGTOYCLJwxJzNFHO/olUjiXyq2gfl7qPSRxx13Gp/UQib4j5E4n8IwpPJXJSfH8+kb7JRLSXEuX/OJFffJIY9UvCGpDE+8okrlAl4aNO4hExTZPEF2KdNoloXRIHxBxjEj+IBlMS/eYk9NYkXhJVtiQ67Enc40zCHpLEW2JHWBLFriT8ImV8qoxNSyJ8ZhLLZyXx+OwkZsxJYlNJEvGlSfSKG+cm8VxZEmXlSZwVLRVJjFQmcWdVEpbqJF4XdTVJ/C221iZRMC+Jk2JlndS9QOpemMResX5xErFLkii9IonU5UmEXp9E1MNSvzBsSOJiQxJTm5L4XKxtlt5akri2NYmS9iT+Jxo7kkjpTGJA3NaVhLE7iZqeJP4U3VuTOLFNYuyUPdole7Q7icoDSSw6ksRlfUmcEZ6BJPaLawaTeHJI9mpE4o1KPHHrmMQbT+IVUXNMYoqJE0k8MJHEhk+l9vNS+4UkVBeTeFacvZQkv3vJjIi7/JJ50z+ZHYHJFAclsyo4mUhFMvvEK/pkagzJdBuTCbMk857wsSXzqPDak/labHQk0+tMRhOazPOiIiyZcXcy709J5srLkvlmajKbpiXzIsnkzEomZE4yS0uSuSS+nJvM4fJk1JWyVpRXJdNWnUxWTbLcV5N5W+yen8y6hckolyRzdmkys9ck84Oo2yivTck0NCeT0pKMqS2Zee3J/C22dSQT3p3Mip5kArYmc9vOZLY/m8wzh5OZ25tM65FkMo4ms2ggmQti92AyMSPJHBLPjUkd48nceyIZ54TUejKZi2L6aen1k2S+CE4hR5fCe4YUfE0pPCZmmFPYbEmhz5qCwZ7CVmcKb0alUFmSQmdpCifmpnBlRQp+lSk8Lr6rSiG5JoUBcVttClGLUvh5aQo/rkvhSGMKLzWnUNOSQk9rCqfaUnioPYWIjhT2iaCuFJ4SP3anyD0whYytKdxxMIUFh1M4L3b1phDbl8KN/Sm8OJBC/nAKJ8XKkRQ+Gk1hxZjEGE+h5JisP57C3RMpLDmVwt7T0sOn0sOZFK7/VnoMTOX/lKmMaFL52pjKJlMqfeZUbrGkYrSm8qqY4kjljDgYksoNoalUulI5GZ7KspJUfEpTeUx8OzeV+rJUkstTGRSWylTeEOerUvmyJpUNtanEz0vliPhPXSrbF0rMRamsWZxK9JJUQm9M5cYNqZzekkpkQyofi2sbU1E2pfKsKG9OJbc1lQnxYFsq7vZUPhRBnamUdqXykwjdlorfjlTSd6dy955U3nkkFeuTqZhekPyvpKI4ImsHZO1gKlcPpTJ3JJWfRdtoKtljqRwXD4ynEnYslQ/EVcdTCTyRypNij18a01Rpco5Ik+eRNG7VpnFOn8YuQxpfGtNIMKdxVNxiSeM1axrzbWl84Ujj1ZkyNlfmlqcxtVLmio1VMrdaxmvSMNbK3HkSpy6NvoVpmBankXhlGuar0vDflEbLljTG69MIaE6jpCWNs6KtNY3stjSOiwfa01jRmSbflzSeFnO70/hZdPSkMbE1jfDtaewTv+1Ko2t3GssOpRHSL/EGJcaIxBC/Hk8jbyKNyFNpqD5J4wWx+6c0frqQxrGLaTwclM4LynR6denoDem8KuqM6fwrdpnSmWpOJ9Gazu22dN60p7PXmc7drnTKZqaTNzudh+ekE1mSzgHx4tx0qsvS+Ut8VpHO+sp0jlSlc0t1OnvmpTO9Lp1vxNCCdI5dkc5DD6ejXiPrhGlzOo/Up5PaJPGb03m3JZ0n29IpbU+nvSOdnM50JsTKrnQiutPZL67rkdi707nwiKzdm863j6bz8kGpuTedL8WmI+nY+tP5cSidrBHJKR4YTcc9ls414+k8dyydP46ns/VEOkUT6ZwRsafSuRSYwQ/BGRxTZnC/KkPOCxls1WdQZMjgjIgzZXBEmCwZvCEWWTOYFHttGcywZxAWmsEHYkVYBt3hGSyMyaB3ega/l2fQU5FBYWUGn4q1VRKnOkO+KxKrVmLMk/XzJeeiDNYvz0D7UAYvi7vXZcj5Ta61ZvC9aGrLIKM9g3Fxf0cGrs4Mqnoy2LA9g/4dGXy9L4OgwxmU90r+I5LvaAa3DmRgHszg0lAGjw1nMHskg5XjGUQcy+Bj8e9EBiFnMgjwz+SSOpPZ2kxadZlM6DN5yJBJpDGTOksm58Ueaybf2jJptGeS7shkTLhCMvlIXBOaiTIskxdE2IxMts/J5PKSTDaVZvJeeSZXVWQSVJlJT3Um62szSZiXye11mbwzP5MnF2Yyd1Emv4jOxZnELstkzopM/l2ZScOqTGo2ZHJPfSbPN2VS1SxxWzP5UmxuyyS5PZO7OzJxdmbK83YmlT2ZTNmWyeCOTO7amUn8B5KnNxPrEcklnuyTXP2Z/Cq6BjIpHMxk3ZDMG86kT9w+InNHZa7wH8/kKTH3WCZnTsi8CZl3UuaJd07L9U+ln9+kLnUW1ZospuqyGDVkca8xizBTFh+Ja81Z/GPNYpcti3PuLA5EZzEnM4uNs7K4e04WzpIsvq6QuTVZqOdl8ZI4V5clv51ZfLcgi2OLsnh1fRYzN2XRujmL3oYszE1ZvCX+ryWL0tYsfhGF7VkkdGbh6M7iPXFVTxZBW7O4fIfUtCuL+3Zn4dqThecpWXNE5vdlybNJFgMDWdw5KHUMZck5PIsVw1koRrJ4XlSPZrFzLEvOfVk8cCKLjyey0J3KYsHpLC6Ke3/MItQ3myxFNidElCqbJ3XZzNVnU2TMZqMpmw+t2Vxjy0Zlz4aQbFxTsrHNzqa+PJsHKrNZVJvNJfH4vGw652dzZkE2HyzJpuOebL5fnY1lYzbb6rNJa8pmTHzcks1rbbKuXdaJJzqyKenM5mexoSebxK3Z3L0tm5Dt2by0M5u6Xdmc2ptN8JPZPP1KNvfuz+aVg9nM7s0m/2g2dw1IvsFs+e2QGoezeVHMG8nmkdFsZoxl8z+Re0xiiNgT2dw+kY39pMQ7nc0/n2Rz5TfZRP6bTao2hzERrs/hgDAYc1hsysHXnEOPNYcpthxGHTk8MCOHp0py2DY3h/SKHCKrcvhPdQ7mmhzeEstqcwiYl8PT4s+6HL5ZkEPmohyiluTQK7KukZjNOTwpfmvJYWtrDpe15fCVqG+XmB05jIsHOyV2Vw6HhLknh7fFsq05PLMth7+25zB9Zw7fiqkf5JDXlyPfgxxChnL4UGhGclgwmsNF8fhYDiXjORQfzyF1IgfTJznc+1sOtf65dATlskGRyw2aXPTaXF4Xi3W5fGPKJdOSywnxsDWXI7ZcbrPnYnPk8q5QhuSyNyyXgvBcdCWypjSXqRW5NFbKuipZJ2Jqcrm9Nhf7vFyurstFNT+Xl0TdglweW5jLz4tyuXJFLvk35GK4VdaulfGGXH5pzOXL5ly2tOSS3pqLpz2XWztysXZKbqHozuVFMXtbLmfFpp25HNqTS/XLuezuy6VtIJdPB6WvoVwOjOZy01gub43nsuxYLs8ez+W+M7l0++XxnjKPX3V5XGbIo8GYR6YpjwkRa8mjT9xpzcNpy+NVRx6LnHmcCs/j25l53F2ah39lHn9X5bG7Oo8ZNXlybsljY10eyfPzeHFpHr9cmceGO/Ko3JLHrvo8aMijvVHmNOfJ83IekW15WDvyeFes6MxD2ZXHS+KJnjzu2ZPHdwfyGO7NY/mAxBvMo2REahVbR/NoHM+Tc2EeJ8Wa43nEn8hjUNwzkYfrZB77hfF0Hm+JoE/zqD2Tx77v89Ar8+Uel0+XPp8vDflkmPI5IWIt+fSLu6z5hNry2SdusOfzpiOfZc58AkPyeU6cC82Xzzyfn135vDsjn0uz8/m/Ofl45+aTX55PSmU+Y+Laeflo6/J5ZkE+/yzMZ8+ifL5Ymk/9snx2PZDPR+vyyW7OJ7E1n/va8glvz+eWjnz5fPNZ2JOPz9Z8nhK7tuczY0c+HTvzMT6Rz9UH8/n7SD4z+/Lp7M+neEBiDuazejifwZF8XGP53Dyej/lYvjwj5lN+Kp//fSL9fSljygKWqwpYoCkAQwEdxgKKTAWsthYQZytgUNxjL+CAowBLSAH/FV2eAgpmFXB8TgEPlxQQW1pAvwgrK8BcIXOET00BFbUF/C32zCtgZl0BZ0XX/AKmLCgga1EBp8TIkgJe3FzAly0FnGwrYG17AYe7CnD0FPCB0G8rYNn2Ap7fUcC8nQVMij92F+B9pIDH9xfwxeEC6nsLGO4rIGisgLpxmSN+nCig82QBxacKWPep1PO99BRUiF1dyBW6Qv7PWEi5qZDd5kK+thWS4ygkJqyQyJmFKOcWsrCskDlVhWyrLuT7mkLaagvlu1xIwsJChsX9iwrpXVzI7UsKcS4t5OXlhYytK2Tl+kJebygksElitxUys72Qlq5Cjm8tZGh7IYd3FuLYXcjRwzJvoJCgoUIuDhdSMVrInrFCfhmXXCck10QhW04WknlK5p4p5OYvCikOLiJHWUSquog4bRER+iL2GYu40VSEyVzEf8UKS5E8zxexxFbE8/YiJh1F/BVSRH1kEac8RXzgLeLKmUUoZxXxeGkRc+cWcba8iG8ri2itKmJLTREna4tYO6+IpLoiRsXK+UW4FxWx/IoiWFvEZxuLyNgsc7bItYYi7m4q4taWIhytRXwojO1FvCOu6ihC3Sn1iCVdRfL7VET4x0W8e7iIhf2Sf6iIsuEi/hS7R4qYNVrEz2LrWBHTxov4XhQdL+JLkXaqiONi9ekiEj6RPF8W0fa7xFAVs1VXzDR9MR2GYvltLuYr0WQqJtdczKci3VrMhEi0FzPgLOaekGIs4cVE5xejm1rMy9OL+WdWMXtnF3O2tJjvyoppK5e1VcWcqJF184pZWVdMzPxiIhYWc8eiYkIWF7NfXLesGMMVxfhsLOb8pmJmNxTT1VzMZS3FfNFWTEN7MdkdxWzslFhdEqunmDERuaNYnvOL+XBPMf/dW8zFp4p59+NilIeLeXygmJ9Gi+keK+by8WLZh2J5ji+W70OxfB+KOSX6Py/mqGIKh1RTsOqm8L4wGKbwumkKCssUeX6fQoBtCs+LOvsUnnZM4bxzCgsvk9fpU+T8O4WC8il8KXIqp5BSO4XjYvW8KfKZTyF2wRQGhWfRFI6KuxZLriVT2L9sCv+9agqRm6ZwW/0UOdNM4ZrWKbzVNoVlnVMI/n+K6zuuyet74Liz1gWKqLitWltbV521rUDgwwgjQIAwwlZUVKag4GTvERICgRCW1mrr1trx7XBvBRVcOKutba21ru7q7/z+eL/u89xxznlCyHOvcT67RWi15K+R/CLINJ8utfPl/Twf/7r5+NTP53nDfMzN89l8Zj4bz82nqW0+9Rfm43pxPr+J2vb5OHfM5xfx0+X5VFyTejvn852Yc2M+M27NJ/u7+Qx6Oh+3V+1R9LOXs4w934t5NvZ8J+bY2nNLXB9iz1U7e3KG2XNpuD3tI+1xVNpz39Ne3sv2FKntyQ+wZ3qgPbkae7KC7ekIsWeS1p4L4mykPQ9K7TFUyBqd5NDb826VrDVKjmp7boviGntmmey5KQpr7ckzS856idVoz7qN9mw/Zk/XE/a8PGkv+3R7PC/ao+ywx3LJntpr9tRct+enW/Yc6+WAXV8H4vs5MLS/A4OtHVhi48BXgxxYZOvAl4MdZM/pQP9hDuwf4UCfUQ7sE37THaj0ceB9Xwcq/By4p3ag3N+BdwMcKAt0YK7GgTvidrADs0IduCWOFDuQUCK5yiRnuQPLKySnzoEDeslb5cC3Is4oahwYZHLgaxHb6MDHJxwIPOnA1jMOso92YHO75O9w4MMrDjT/4IC5myOuPR2pe9UR+ouBjvwqam0deThUDHPEaYQjppHSjhKvOfKLUIx3pGaCXL/hyM8KR4y+jjj6ybUwquXaX66FMcCRB4FyHyRC5D5UWq30ieowacOljZK+aEd+K5Jayhx5LOr1jjwxSFvliJvREUu1I0qLI8+EstGRoLOObDvnSMhFR3q0S9vhyM5LjoRedqTnFUd2iVeuObJbhHU60ucHRwb97Yjtv44MfuFISn8FK6wVpA5UMMZGIedpBWNtFawcrODMEAXj7BScFeOHK2gdqWD1KAXnRyu4Z69Ap1Dg4K7gFw8FziqF/CYrqPVRYPZT4KpW8Fi4BSiwBCpQahR4hir4Q/RMVLA0W8GRAgXDixQkFysYWaLguEgpVTCqTMFJkVouNVUoZH8ltYjxBgXnREaVgjajgjXVUkuNgrUmBRdrFUwyK+gQUxoV5DYpyGtRcOsjBf8eVbD1hILtZxTyG66gxzkFO4W2VSHvMgW7xasXFEReVPBpu4LoDgX9LilYcFmB1RUFsVcVDL2tYObfClz6OPFY1Pd1wr2fE09FY38nPKyceC6arZ3wGuDEn8LHxom/xeZBTvxn68SWwU4EDHHipfh4qBMaOyeChzvxyigneo9x4rPXnMi3d2KOsxPfiXsuTig8nfhFmLycwNuJR8KscsLVx4knwuLrxDM/J5rUktffiT/ExgAnPtQ44RckOYOdCNI6sSPMif0xTvRf6MTsTCd+K5baS6X2Mid+L3eipcIJb50Tf4kPK53w1ctagxP+VVKv+MToRLcaiSNCTU70rHUivM6JvhYnbJqdOLDRiVmfyTMfd5LP2ImwVidebXNir+h7wQmrdie+FIs6ZP4lJ74RcZedOHjFiWHXnDgikjqdSL3hxJibTpwWNr2cec3amfQBzkwY6EybWGvjTPsgZzJtnZk82JkrIneIM9OGOlNg58zMYc7cEnNHOFMx0hn7MTLu7Mx0nCl0cWaWqzOlbs7cc3fG3deZZ2KTvzO+Ac78K7YEOhOgcaZLkDPbRI8QZ8JCneV96YzdAmeyljvzeb4zS4qcGVzszDidMzlGyV0juU2SW9yrc0ZndqbK4oxjgzPqzc7c+daZP0860/WcM3vanPnsgjPW7c78TyzpcObAJWeGXXGW86wzKzudeeOmPN9tZ77vDfZ9wbk/PLOGF4PgE1sIGwqf2oHVcFg0Alynw5/+8LEGugfLeAi8GipzRLQWBkVAQRycyoJrBVBWDA/K4F8DdKsGbY3MN8E+sdgMB+rhWAO83COxT4PXWbluhb7tsLADll6GI1eQMwpMuw0u3V3w7OnC7j4ufNbPRd7tLiQPdGGCrQvnxVtDXMgd6sI7di7cFMXDXKgc4YLfOBc+Hu/CNS8XqvxcUKhd+FWoNC68qnXhUxET5oJ1uAtzs11oLHDhlTIXbCtdSNC7cMLgQlqVC61GF27USsx6FzqOu1B0yoUHZ11waZU1bS5svuCC/0UXura7sENoOyT+JYl9WWJfkfy3XYju6crr/Vy5ICZbuTJrgCt3xAc2rvwkqge58putKw2DXfEc4kqXYa6EDndl6BhXkse6kvu+Kzc/cOW0tyvpKlcm+riS6evKVD9XOoV9oCsR4a4sinTlQJQrby+SWPGu9F7hyvBVriwocpVzlCsz9K7cEmUGV96rcuVH4Vztyg6zK0FHXBly0pUzp11546wr2edcZf/pSn27Kx9eckV9Weq64sr+a64s7HTl2+uuJPZ0Y+Qrbvxq5camgW68tHHjxDA32VO6MX6EG5Vj3fB73Y1rzm4U4MZdFzc2ekifpxuvqtwY6OvGt+KEWtb4uzFF44Y+xA2z1g11hBu9o934TBwvcqOtxI0/DJKnyo0u1W7sEGE1bvQxubGo1o2DdW4kmt0YVe/GacEmN2YeceODY260nHTjxSk3Fp5zI/2CGxMvutEupne4cVOUXnLjvctu/Ciqr8jaq248EU3X3OR86Ma/YmgPd8a94s6v/dzpP8idOFt3hg5255gYN9Sd9XbuXBvmzr0R7hhGuvPXGHdueblj8nHHNsidMSHunBVrQt1lL+WOMtqdP0R8ujvhee70zXdnSKE735e7o9C585vYanBnn9GdmGp3Of+5k17nzkSzO7ct7nzQ6M4DkX1a8pyRPK3uPG9zZ9N5d9QX3Nl5UeK2u9Ovw50vRdwld45ellqvurPhmjtTO925f8OdF3fcyeut5Ls+Shz6KeX5lNT3V+JppeQvscVaSdAAJT0HKtknYmyUDByk5FuRYKtk5GAlp0XGECVvDlVySeTZKeX3UmIK3XCJO0LiivqRSgaMk5hTlNg4KgnxUtLLW8l+EatSynlZySGR5KtkjJ+Sc2KtWsnb/kquicIAJXMDlfwgqjRKnIOUPBZNwUr+C1GyLVSJVqtkRaSS16KULF8jsYolVonEKZUYZRKjXGJUSAxh1EmMSiVPRLNeia9ByQuxvUopZzQlfauVfCGW1CgZalKSWqtkfJ2SLLOSafVKboqQs0pePafkMxHbqsS2TclhkXJeSdsFJesvKpnSruS6KOlQ8t4lJabLSlyvKPG/pqRbp5LdwuqGkrf+k9peKqGrB94DPHh1kIfscz2YNsyDm6JsuAcfjPDgz1EeLHjNg4PjPDhh78FMJw+OeXpg7+fBZxpZE+TBkWAPOa94MD3MA48oD67rPPhZ70GtwQNNtQc9azzYJw7VepBc50Fpg8zb4YHDMQ86Wj3IbfNAcdGDpnYPfDo86HfFg6/Em9c9+K+XJyf7eTJngCfYeKK29aTbYE+ihngyYKgnP4/ypHa0J1vGevI3nrKf8OSbAE8mB8tYqCfKME+CIjzpFenJfpEW40nOQk9mxnryV6knn1d4sljnyUq9J1XVnjytkRy1nuyu8yTJ4klrgydTmzz54Kgn6Wc9uXLOk8B2T2wve3LxqtTwnSdL/vJkYQ8vDH28GDjAC91gLxyGeBEx3AurEV6cG+XFutFePHzNi/tOXnR4euHi48Vz8anai1h/LyZovMgN8mJWsBf3RFWIF5u0XgSEedEj3IuFEV6MjxbZXszM9eKuyCmXnDovNuq96F7lxQKjF4OqvTgsVtR4cdEkc2olXp0Xz+q92NfoRftGL45u8yLjsBehp7xYesaLzlYvvC56Udbpxa/XvXhxU64HeMt72pvIwd602Xlz0NGbRR7erPLyplDlzbs+3tT6evO3nzcfq735X4A3U4K9uSHKQ7yxD/XmV9Go9WZctDevLPEmL8ub6hxvgvO9eVkhsSu9yTZ6c7XRm38+82bfYW9ij3gz+KjkOebNG8e9mXfSm5+Ex2lvtp3xJuysNwmt3lRe9KbHZW+GXPXmuFh1zRvPW968+tKbU11VXO+u4teeKhpfUTGhn4q+g1RyllMxarCKc6LSTsXG4Sp6jFTxs4MKT4WKf8V2JxURziqsUPGtSHJR8ZqrivMi203FTHcVVUoVv3uo+MhTxRfeKpaqVIzwUXFaNAeoWBWi4kC0itocFR65Kv4R2/JUhOdL3AKJKxILVYwtknglKu4JY6lKzksq/hAflasIrlDRW6dipF7FWaEzqnhSrSLApJJ9q4rFdSrszCo6LSrmN6pI+1DF1MMyflzGTqooO6vi0TkVVztUvH9ZheqqipciulOFzXUVh8XrN1V82cWHp6/4UGHlg8Lah4CBPvS08eHGEB9+s/NBPdyHRSN9GDrKh84xPjSN82HIRB8GKXyo9/Hhpa8Pu/x8OOzvw8RAH+YF+fBAeIdIf6iP7Nt8sAmTcTExwgffClmv9+G4SDf48FaVxKzxYXW9D/7NPuxv8WHGQR/GnvDhQKsPr1v5orLx5dpQX0rtfFGP8KX7SF8WjfJlylhfbgrFOF8yFL6UO/ti8PLla19fEvx8yfH3xRToi4fGl+1BvkQG+5Ia6svCaF8+KvJldoUvaUZfGmt98avzZZ/Zl1MWXx6dkjgXfHG56MvWdl/ZZ/nS/5IvP1/zxdzpi/d1X16KQ48kh40fswf5cV9ED/Vj1TA/3hzuh/1IP34Tf7j4kaz04xcvP075yX2gH9ogP74N9qMj1A9LuB/qcj/idH5UV/kRWeNHdouMf+vHpYN+FB7y4+FhPxqP+OF31I/ux/zYL4af8OOM+PuMH4db/Rh9xY+EF3783FVNfTc1Pt3VdO2hZq9Y1FPNul5qqnqr+auPmvB+al61VbN8sFr2s2p+tFPL31fN1DFq/nxNzRvz1dg7qNnoqCZQIXOd1Hwp4p3VjEHNBZHromauq5qfRL2bGpW75FOqOeUpubzUuPmoGahW46hRExSspk+Imq/E2RiZk6lmeraa74QxR+bmqvlbROarsSlQs6pQzaQiNYoSNc/EN+VqxuvUXBLv69VynlPT06imrUZNtknN7Fp5BvHSrGZPvZpYizxPg+QR6xrVTGuSXKKqWXJsUnPkQ4n/kcTfqsb2sJqMI2oOnpLnPqPmqig9q+a9DslxRS1nAzWtIrtT8lyXPKLuhpout9ScviPxv1PTrYc/w1/xx7OPP9tt/Ekf7M/WYf6kjvTnyRh/pjr5y7tJxlz8iXKVcXc55Hj6M0DlT6evv5wX/AkN8GeFxp+JQf5sCvUnKdyf8RH+FEX68yjKn7gUf+7m+FOdK3HK/Pmkyp8j1f68bfLnY7M/1xv92dLiT3ubP2Mv+/Pwqj95P/ij7hfAMqsALlgHkDcggHcHBqAeFEBP2wA+F3lDA/jFLoD80QG8Mi6AL8Q3LgE4KANI8Q6g1CeAp74BhKoDOOgfQGpAAIqgAJ4L69AA0rQSRyc5KgOYVxVAr5oAEkwBvFYbQGFdAO+bA+jdEMCEpgCebQ1gdKvkagvg4fkA5l+RXJ2S53oA2jsBrLwbQNUvAQR0C6T4lUBS+way1ToQt8GB/C1O2gWyblgg04cH4jkykEWjAxk+JpBf3wxkoUMg85SBUmcgnwQHEhkSyO7IQDaXSl9ZIJWVgfypD8TWGEjiV4GM/zqQS6L4m0Dsvw3kidh8QOYeDMTqUCCHxMrDgbx1JJCbQn80ENdjUofYcTyQmBOBcoYJ5J3TgdSeCZQ9QSADrwfy323JeyeQC/8F0tJFg6arhj7dNHwjUrprmNhDwzVR3lPD769osOmt4Zi421fDYmsNrQM0TBiq4YpwHKZhy3ANA0ZqyBilYc7rGp46aPjIUYNWocHaScNhsctNwzClBrW3hslBGoaHafDeoGF0toaNeRpuFGk4Xa6hp0HDa0ZZb5L1tRK3ToPRImsPaDgnsg9qaDysIeCIhq+Oanj9uNR5QsMnpzRyhtFQ2K7hcYeG0Msafrkjz/O9htV/arjwQoN7ryDm9gsi0CqIlAFB6GyCiBkcxIahQcyyC6J0dBBK+yD+E3scgljkGMQIRRBtItcpiHnOQTwULQShcQmir2sQB0SqWxCT3IO4IfTKINw8gvhH7PIMIlslOX2CCPALojMgCBdNEDuCglgQHMSE5UGcXBfEuvVBmDOD8M0Komd2EF+IhJwgxucGcVmU5gWhyA/iuYgsDGJQURAfG4I4YQyiR10Qfx6S5zgSROaxIGYfD+JnMfGM5BML2oJkzyr135S6bwcRdEfidA/mWv9g/rIO5oxNMKl2wbw5LBi3EcHsHhks7y25dwrmhtA7y71rMJs8gpmiCsbLNxjb4GBOCos2GHVYMF+FB3MoX/r0wbxRK/MtwaQcC+bfk8Hknw1mc2swvh3B9LwUzOtXgtnZGYzVd8Fk3A3m9/4hRFuHcGZACJOHhlBtF8LyESG8NjKEoa+FkDUuhJ7eISSpQljkH8KIgBDyA0P4QBPCY/F1RAg3o0L4eEkIm9aHsKc4hD7VIdwxhdDVHMKOphCCvwqh/9chTP02hNoDEu9QCF+KpMMhVB4Nkf8ZWXc8hMizIUzpCMF0KQTV5RB0nSFofpT2cQgP/g3h0MsQ0ruEUtstlD29Q9k4KBSrwaEcEdOGhmK2C+XmyFBOK0LJcgplrrPce4fSFhTKByGh1C0MxTc2lBtLQknJDuVKYajsLyWOMRTrmlCOindqQ7kv/M2h9K4P5VtxuyGUbs2hfC4mbAzln6OhLD4eSu65UDa3hcqZKpSmjlD8OkOZdDOUOc9CGdVfy7YBWlpttLxvq+WxsB2q5ZdhWlqGa7EeqaVjhpac+Vrm2Wt5JD500BLmqMVGoeWEWO+kZbazlgeiGS1BLlqsXLUcEffdtViUWvw9tBzw1DLZW0uKn5YEjZbKYK2cP7WUhWv5K0LLhWgtRTFaHBZoeTNLyy1hzNbimaOlW66Wz0VinpbOfC3uhVrKS7XsLtei0GtZWKXFvkbLMzG0Tss5kWvW8pFFS0SDxPhK1n+t5fVvZb3QH9By9YiWiqNa/j2mZdQ5LcWtWraf1zL8opb5HRLjinwe17Rs6ZQY17Vk35TnvyU1dQ+TfXgYVweG4ToojL22YYweEUaH+GtUGMWvhfGrYxg2zmEEe4Vh7R3GMbFWFcZMnzB+Fk2+YcwICEOjCaMhNIx+YWFkhIdhiQyjuiCM7uVhvKkL45YwVobxpSGM5KowqprCSNwYxo0zYXieC6Nbq9y3yf35MCZekvHL0n9F1lwP47vu4ZitwvneJpz0IeEMdgrnuSqckZpw/gwOZ3FoOH+Hy3hOONa6cGbrw9FWhTO3JhzbunDOiLVt4QxsD+f01XDeHxBBtE0EsUMjcB4eQdzICCpGR/DmGxEMtY/AySWCL30jsARH8HNYBIMXRtAvM4IuNRF8Jt6ojaBnfQT3GiJw/ywCzQuJ0T8S5YBIeg2JZJpdJJrhkWS+G0nh/Egc7SP5Q+x0iGSxYyTVbpGs9Ihkqmck/VWRPPSN5EO/SM76R5IXEElpSCT7tJFURUTSIyqS+gWRzFwfySe5kaypiuSBMRJtTSSDTJFylozkaV0kC+sjmdASidemSBq/ldyHInn3cCRbjkTSdiySlNZItnVK7ruRfN47ilCbKJ4NjuK/4VHsHxFFr7FRpL8WRdP4KP6xj2KCIooTyiiGq6JYro7CGBCFd2AU32iiuB8cRWNIFAO0UeRmRjGrPIoCfRT3zFFY6qMItESxpTmKl59J/+Eostqi+PhCFLevRpH/XRR7ukfT3DeaHKtorIZHc9U+Wv7XojnpGs1WTbQ8fzSrjNH8VC1tSzS726JRtUfz6nfRnOgdQ/DgGJYMj2Hw+BgKJsSwZ2IMD6fEYPCMQREQw97AGNZpY5gTFsOW8BjaI2MYVx7D/toY3jTHYK6PIcASQ/+GGOY1xTDhaAy+x2Xe2RgaL8aw9GoMs2/F8OX3MUy+H4PSagFKxwUEei9gh98COv0XsDpoAbOCF9CuXcD7xQvkXLiAOfoFXDIuILl5Ae5fLSDv9AImti7gtlhwcwEHrBey0m4hESMWcn7kQnoELOSrsIX8HLGQ0piF1FUsJFu/kD8MC7lVvZD+tQtlr7aQ52JX/UI6zy3kycWFTLCKpW5oLAF2sZwYFsuekbF0D4jloSaWkSGxeGpjGR0dy8+VsUQaYlFWx/JNjYzXxrKlLpaDjbE8bo5l4blYllyKpf81iSO+ehjLOzaLeMVuEQeFd+Ai3g1exPaQRYxfuYgC4yLZ0y+iR+MiVhyTOWcX8aR1EUvOL8Lx8iL+EeHXF1F+cxGzv1tEtvVi5g9YzKRBi0kfvph5AYsZFLpY3luLidywGNuSxczULeZX8bdpMT+aF/PNqcVk3VxMh9UShgxbgnLEEo74LuFi8BJe0S5hXdgSivKWoClfQhf9EmZWLeET4xJqTUsoNMt94xIWNS9h4C7pP7iEjI4lLLmyhPprSwjqXILbzSU8ubOEP7rFcWVQHCeGxMl5K46CcXE4j49jkkMcP3rEsckzjrHBcVwXAaFx8l2P44wIjo1j8+o4rq2NY3llHG/q4wiviqOyOo7epjj+rosjpT6Ony0SqzWOYx1x1N6M43ivpfQYvJR5Q5eyx24pG0cs5YTbUjwDljI1dCnXw5dSHL2UAwuW8pp+Ka3GpbjXLOWgaSlTLEvZ3LCUr9qWMvvCUk52LiXv+lL+d3Mp3/dfRqT1MtQ2y5hrt4xnIn74MqJGLWPU6GVcE7+6LCPXZxmr1MtYGriM4SHL2B2zjKbcZVzOXwYly+hauow1ZcsoMy0j07yMhHPLuH5hGZr2ZbxxexlF95dR230554Ys59Cw5fwybTmn3l1Ou+ty1ngv5yP1cuoD5T5oOaqQ5TiHLef7rctZ8NVyhp9fzoD25fS8vJzDYtnN5SzvHs+mnvGM6RXP2oHxpNjGs2RoPHft4rk2Ih4393g2eMQzUxXPfb94FvjHYw6Ml/jx6IPj8Q2Jp39oPKdFoTYe17B4DobLmoh4PoiM52/xeVQ8adESIyaex2LHgniWL4znrdh4xi6J56bonxCPfUE8amM856rjUZri6VUbT3ZdPI7meF6I/9XHk2GJZ25DPM/EnsZ4kprimdocz9aWeBZvjKfpw3giNsdTsyUem4/j8W+PZ2BHPGWX4vG8HM+rV+JxuhZPl854OV/Fs+Z6PPNuxPOH+PV2PNvuxPPDXfk8fojnhjDfl8/i73h+tkpgi3UCB0Yl8MGYBGaOS6BAmcDrmgSagxKoDU2guDKBFXUJPDInsL0+gc2NCYxrTuC2WHY+geFXEqi5mkDRrQSGWSfibZtI1rBE5o1KZP/oRB6PTWTy+ETZ8yQyJTyRrRGJjF2QiH9hIuXFiZwqTeRIRSJJtYlsMycyyZLIfTG+KZHOjYmEfJiIz+lEXm1NJPNiIr/cSOT6D4lUPExk5n+JbO6RxLB+SXw9Ion3RyWxY0ISjo5J7PRIwqxJoiYkiXMRSXgXJXFIl8QLfRJzTUk8F7vqk/ixOYlZx5N4cDaJN9uSuC8mXEwiuiOJhstJ1F1LIqQzCf3tJMb3TMbOKhm3kckcHZXMUNdkLgmVKpk+6mQUockc0CbjakwmtyYZZ1Myh2qTyapL5uGuZGzOJ2PdnkxRZzLK6zLvVjJdf0hmapcUomxTGDM4hVF2KdwQYcNTqBuZwtXRKZjGpBA8NkX28Cko303hK1UKf/mn8FlQCp+GpvAsLIV94SnMjExhbH6KnGtkrSGF4cYULptTuNSQQnVjinx3Uijfl0Kv0ynkdqTgfDWFQ9dSOHgjRX4XU+h6W9o7KRy4m0L6qytYabuC/UNW8LvdCp6PXsHjgBUkh6zgnVBpw6QNX8HuCLmOXMG+qhXMrl5BmknWbFzBgYsrcOpcQfaNFVh1T8U4JJVLdqkEj0qV82wq271SSfBNZUZQKk/E3uBUnoWm8jw8lc+iU/k3LpXja1MZVJlKR1UqJpOsrU3l00OpOLSlktORSmFnKsU3U7G6m4rv96mssUvjv2FpdBmVJt/pNLJGp+E0Jo1UdRqz/NP4U5Mm7+40XoSl8W14Gl9UppGhT8OlPo1zG9Oo/jiN+K/TSD+WxvxTaVRcScPQmcbgG2kE30pj4ZCV/DB0JRmvr2Sf10re91vJocCVHAteSVnuSpbXrGSKaSWtn6wkuGMlE66v5KMbK9l+eyWp91by748rea/PKr7uu0rOZquoH7GK/zxXcVq9iujwVSRmryKnZBWb6lYxu0XGPlxFnxOrGHh6FdfOrcLcuorwtlWkXF3F+zdkXHx7cxVOt1dR2yOdgqHpnBmWTvnwdIJGp9M5Jp3XxqWzb1I6f72dzk/26ZR6pRPom86YgHRiNek8Dk0nLSydueHp/Cm6RKdzSLguSOfVhelsLkjnraJ0dhSnk1GeTk9DOv2r02kV/qZ0LtemozWnM7UlHauj6ZhPpvPmuXS2taaT0JbOqovptHyXziffp6MYlkH34Rl4jMzAf0wGYeMySA3IwDE4g6MhGSi1GZwLyyBxcQYT0qUvO4PK/AySdRm41WTIOzCD8toMTPUZvPdRBsv3Z/Dulxl8dS4Du8sZLL2ewdzbGXj9lcGw/zK4P2g1jFxNyLjV3Bq/muYJq3k2aTUWt9WkqVbzro/0ha7mp7DVbAtfzcuY1QyOW01E+WriKlfTs3Y1J8TIxtXM/HA1nTtXY31rNQvvrWZ/7zVsHbKGT4etwW30Gqa7r+EDzzUE+q3hx8A1nI9cw+S8NfSrX8O2jWvYcmANb7SuYdaFNfzv4hpsrq4hoOdatvVZS48Ba4mzW8t7I9dycNRa3Mespd/YtehfW8ttx7WcDFrLa+Fr+V58Fr2Wrca1xFevJeXaWv7uXMvX19ficnMtuttr6fxuLX/9uJbMn9dS0WsdE/utA5t1DB2yjsah60gZsY45I9fJ/8Y6/p60jr7vrWN00Do2B69jacg6XHPXoc9fx83CdSwqXsevJetYXbeOY/XrsGlcxyXx8tt1lJ5bx+sX13HumszvXMfwG5LHdj1nB68ncOh6Woat560R63l/9HoOj1nPL8r1/Oe1ni0B65muWU9jxHoWRkp/1HrmLVjPC+GxaD0ZuvX8Y14vZ/X1uDesx9i0ntDm9XzXsp5nH65nzy5Ze07Wta2n9sp6Eq+vJ+vWelrvrKfng/VUd99A4/ANfB+7AfuiDTzUbeBKzQZWbN6A64UNuFzfQJ8bG6i6uYF/+mQSMSAT60GZjB+Rybw3MzGLtMmZvJySyZGpmTx2z2SYRyZOvpmc9cukPTaTwvhM3k/K5GhyJs+yMrlflsm28kzWbcwka0smf30ifdszmbsrk8jdmXjvzaTXgUz+dyiTu4czSTiaycxjmVSL3BOy9mQmKacyWd2eScHdTNY/kvz9s7C3yeLrt7PYNiUL66lZZJDFj6osPH2y2CEG+maRKi6L9/yysIgu6iwWiGNikn8WpeKRUAdk8amwC8xikyaLkJAs7oVm8SAyi8kLs2hbksXMOIkXLzESZb0oTZK1Qp0s61KyWCNuil6pWSwT1hlZdBZn8UV5Ft9VZOGiy6JfZRaJ4oIw6bP4Rxw0ZDGhKosC0VSTRf62LD7YmUWj6LYri5MicI+s3yfzD2Xx5aksPj6TRVRrFoeF060stjyQeA9lXLz+KIvTT7Nw7ZNN/77Z1PXLRjEwm01imU02VYOy0U3J5tGsbA57Z3PTN5vxgdl8vDCb5NhsZsVncyghm6LEbH4RDZnZnMzK5l5uNo+LshlRks1/5dm8qZMYYq0+G2dDNglV2Uz/OJuVO7LpsSubxWLq7mzG7s0mR6R9Knm/zSboQDb/E+4ns7E+lc17p7M5cSabirPZjGqVPCLlfDaXxLwL2Sy8mM3b30nfDzL+IJvYRzJfDOyWwxUR2j+H16xysB2Qw7DXc/hoYg6/vZVD8tQcyt/JYdTMHO4J69k5XBaxc3Nonp/DNIccxily+EnsdpL1zjmki+vCkRw2ij5eORxR5fCZbw7f+eXIeSyH7mEyLzqHTrExJocZC3P4S7y+KIchG3KwKsyha3EO4YYc1lTn0NiUw/ItOfy7NYf12yWO6Lo7h5lf5NDlYA7Bh3MYeySHnUdz6N+aw7y2HBbdkZof5jDgUQ5/PslhWddcuvfJZah1LmabXN62zeXhxFz6v5WL0wzpm5XL8dm5eM3LZYZrLn+LDR65pHrlsl+dy+KgXNbG5jJlaS6q+Fw+Ssylb1IuXVJyWSjGpeXK+zUX5+JcKstzCa2QPp3k0+cS/nEur3+Si3qbxNyey13htiOX5l251B2RWo7l0n4ml9hzuUxtzeX767kc/S6Xm/clzsNcfvk1l7hnkrd7Hv798thulYeNdR4xg/LQvZlHyKQ8xr2Vx53JeTRNy6PIPg+1Qx4jHPPYINwVskYMdMojTVwT9s55bBS9yGO5aBMxrnkcF2+75fFMfO2ex1pPiSvifPKYpM5jtSaPgIg8siLz8IjKY1B0nvwt87guPozJo8+CPBLFuwvzqBenYvMwLJKalkjNy/NwjM8jPiEPc2IeJ5LyCE3Jo3BFHn6pebhl5bFNpGXncVVszJH6cqU+0SZi8qW+yjwm6+WZDfIMtXncbc5jzuY8vt+Wh3J7Hqt2SC2iz648EsRFMXd3Hl335DFtbx6f78/D+3AewWfyGNaaxzpx5nYeK37K4+Fveex/LLX/kYdLl3y0vfIZ2Sefflb5NFrnkzsuH9fX8zn/Zj4vJ+VjNTOfSpd8fhdFbvns8sjH2SufWl9Z65+PeWk+h+Lz5bctH7cV+Qwpz8elIp9X9fkM2JaPZWc+Z3bl88/ufN7am0+Xc/kcbstn7oN8Fv0ifY/y8X+Sz+5n+bxpXUDwgAKiphZwVLw1rYDnYsI7BRQL1awC7GZLv2MBFeKZCFUU8K0ocirgkQhwLpD/yAL2uhRg415AuujlJTF9Czigljj+Mk8EBhTQLbKAs6ImqoD/REx0AcfF5JgC9OIPEbaggDcWFpC/qID9iwsYsrSA2JQC/l4hdaQVMCajAPvMAnpnFXBRzMsuoEG8yC3gaWEBhcUF+JcU8LkYVSr1lxfQX1/AFfFsRwEhOwvw2VtA9IECnhwuIPt4AbPvF3D6R1n3WwGjHxcw7GkB98T5fwqI6FrIpG6FVIit/QuxsiokaUAh520KmTa1kIkzCnkiEh0LecWpkHrnQma4FDLOu5BCkelXyA/CU12IW0Ah0dGFbFheyJqEQu6IG0mFbEmWuCmFXBWWVYWyby2ks0xiVhYSYS5k1ceFOGwv5NKOQtr2FDJnbyGbzhXSp7WQC+cLOdNRyMLLhdj8Ukj/3wp5/2khB7oV8XWPIob1L+KecB9QRPlbRfwyvYjP3ylii0OR/L8W8Yp7EUcDihi1oIihcUXcWVbEJwlFbE0q4oP0Is6vK8KcWUR4WREHK4oo1RdxdV8RU84X8fvlIt7sLGL0wyIeiFGPivD+vQiPF0UM7lqMe7ditr9SzCd9irnZt5gb/YtZaS0GFnNdJL5RTPPkYt6bWsy8GcUscSvmrE8xi/2LeRlazIyIYkwL5XqRXC+Xa/EyoZjYZLlPkXvxUsSuKOa0eJkqVsrY2mIWFUmssmK6VEgrZumlNRTT45Ni3t1RzIWdxWw+VUzn2WK2tEk954v5+FIx2Y+LyXlazB/9SzAMLOHSWyX0nVpC/+kldM4oYeWsEnbNL+G+UwkfLC/hoyQZSy5hVFYJX+WXEF5ewtsVJbw0lhBbXcLNzTL/kxJG7Cohd08Jm86UcOVsCTfOl8CFEvZeKSHragnP75Zw8bcSwnqXEtm3lBdWpdQNKGXJwFJ6DCql1+BSNtuVMnlKKQZxYmop/00rJXZ6KV1nlGL1Xqn8LpcymlJK3WWtr/T7lWJRl5IbXYpmodwnSDwxJ1H6xXvJpUzMLqW5tJRXy0q5JFZVlnJTfFVXysaPSsnYVorv7lLy95QS9lkp074sZd+JUn49XUrV+VLu3Sxl9i+l3H5aSvYfpRz6t5SUV8pY9WoZP/YrY7RVGXni8YAyDgws4w2bMirE7yJ8UBlHxWTbMqrEPyJmcBmnxDtDyjCJLkPLWCxaxRy7Mt4fXkaL6DOijI9GlrFxWhlXp5ex5R3JOaMMl5llbBe2s8pYK+6KPbPLGDanjCzxo/CdW0b+u2WUvFfGEzHQrYwi7zIm+pRxxFfq8ZM61GWcFCZ/yR9QRkNgGfGaMgaEivgyBieWMSK5DL+UMr4Qj1bI+rQyvHPKqCst41JFGZnGMtZvLuOPbWXE7iyj++4yLoj39pQx73AZXifLeO2MfDbijXNlnDkv4xfL6N1RhuOlMnZcKWPXT2U8/KWMv38rI/F5Gfa/S63/lWHXp5ww63IMA8o5P6icxAnlcmYu58nkck5MK6fLO+V4vVtOraqcNp9y3vUt51W/cpLEp5pyzOHlTF1aTs/4cuYnlNMvsZzrgqRy7iaXy96jHLcN5dzPlDjl5TyoKKfOWM6xHeUs2lXOOTFndzkN4tKecuz3lrPj03IG7y/nzCmJd66ce23ljLpQTp4IvFjO/gflvPytnI+elbPqeTk7f5c6+lTQvW8FttYVrBW5Ayt4KFYNr6BqSgVDZ1UwZk4FhWKvYwW7PCvw864g1KcCvW8FC/wqcNFU0BpXwZVlFfgnVXA2VcaKKuhRWsGOigru6yr4rLJC3u8VnDJW0F5TgXmbjO2SuHsrmHO2AsfWCjLaKvA4X8GICxUEXKygrL2CYx0VNF+p4F5nBV7XK9DcrCD+YQVWjypw+03qEVmPK/hJqJ9U8KUIe1bBEaH4q4J0Kx3DBuj4WfxvoE6+8zqm2uoomahjyps6Fk/S8clkHTNn6jCL+bN1eHjquOCn4321jhv+Ojmb6/hokY6cOB0Tl+nolqBjU6KO/kk6bgq3ZB2ZKTp+EiWpEn+ljmqxJlfHgQIdp4t09CzR8V2ZxC7XkVuh489KHdF6HSeF2aBjVbWOtp06+uzWsWGvji/26dDu13HtsI65p3U4n9VRdUHHf6L1ovS160jpkP5LOo7clXX3dcx7pKNFrPhNh8tjqfuJji+fyjM/19HlDx2b+1TysH8lf1lXsmFiJVPfqsR/eiUnZ1TSfVYl9rMruehdyYeqSnb7VpLjV0mCRtYsrUSzrJJZCZW8TKtkUX4lO4oqKSutZL6ukjuVlXjoK5lbU0njR5V8+Ukl3XZWsnlXJda7K0kXd8S+PZU82lvJW59W0vRZJRPPVHLqrORoreTjtkoGna/ke1F0sRJteyU1HZV0uVTJ+LuVvPO91PhDJYsfVvLer5XcfFTJL4/lWZ5W0uv3SiYM1FMmzIP0xNvq2TpYz/dD9KiG6vnmDT3bJuvZMEXmTNNzeYYex5kyR6hm63ltjp6nYoha5oj/+euZECBzxaAQPQVxel4u07MqQc/IJD35IjhZz9spegwZevqu1bNrnZ6J5XoadHqSK/Woq/T8adRzqlqPc620Fj1+LXoUO/Ss36ln/G49v4vIPXpm7NXTc5+eBHFFrNsvc47oKT+rZ2arnqQ2qf+8nsEXJO5FPa+3S2wR3SFjl6Xuq3oqf9Jz7mc9N37RM+k3qUu0PtYz74ke92d6fn0udf+rZ9krBqb3MzBuoIFIGwM9bQ0MHWVg13gDG980cHuSgS5TDdydbmD/Owa+eNdA6TwDQ+xlDgba3A2EehvkjGxgisrAfF8DH4m7fgbG+ht4J9CAIsjA/WC5jzdQl2igR5KBBPFjigH1CgP/ExWpBv4UMWkGzogDqw2Ysg10yzFwqtDAtWIDsRUGWnQG+lUaWCn26g3kGwz8Jg5XGehabaBdjKsz8EazzNtkkP23gVd2yTPtMTBvv4EvvzXg1Gbg6wsGJl40oBPn2g3M7TDQ95KBjJ8MFD8wcOIX+Sx+lXW/GfhZtD6V9c/kMxH9nxvk99LAkz8MbPjXwJEeVZzpW8Uj6ypCBlRxWNQMrKKrTRU/2FYxYUgVf4hGuypcJ1Yx/I0qPnpb7qdXceOdKtxmVHFoVhWTZ1dRLWzercLWt4r14kcxUV3F36IwqAp9RBVvLa3i+3iJmShrV0jOtCoc02VuRhXvrpM+XRV5lVKPOKyv4g1TFfWNVRzbWUXP3VUkiuy9VQz8vIonbVVMv1CFWVy9WMWBSxLnQRXej6soeVJF/N9VfPtfFZNeSO39jIRYGZlibaTbACObhxj5c5iR5hFGXMcZWT7RyKS3jPwwxchf04yMnWXk6gdGnOcbybaXeV5G+nkbGeNj5JmI8DVyUowIMBIaaKRWYyQhyIhdiJF/o4x8v8CIMsHIk0Qjx5OMvJNsJCnFyK4VRralGyktNmKpNLLHYCS/ysi1GiNvNxn570Mj97cY8dtqZPV2Iz47ZO4+I9ojRrafkVrOGrnUZiTzglHeg0aM7VLvjzLniZHop0bOiJXPjbzau5qwgdX0GlTNtXHVPJogplaTO7Ma5sr1fOl3rGanQq6dqqlTVZPkU80u32rM/tX0DKimU+wKrEYbJH3B1ZxYVI17nLTLqumTUk2quCWKU6v5PaMa7+xqFpVX835FNQN11fyrr8a/upo4UzUpu6uJ2FdN05fVtB6u5vyJaj44Wc3Wc9V0uVDN0PZqHorgjmpMl6TGK9UU3Kym7w/VWD2o5sUTifO0mnYR1qWGe/1q+GhADesG1vCjqBpUQ4dtDR8PrmHwEOmfIv3CNKuG7rNr0L5bw3vONXwonL1rcFfXsFcU+dewObkGm5Qa/FfU8I0YuqqG4PQa/PIkXmENCaU19K6skfdCDX8YaoipqmGiqYa8phr++7gG+201HNxRw6xjNfx1sobtbTXYna/h6IUaUtprUHbUEH25hsrOGnY8quHY4xosT2q4+VRiPqvhU3H29xqudzHR0sOEfW8Ttf1MuFqZeGptYpWNibtCNcjE/CEmEoebcBkh/WNMfD7FxKJpJn5+x0TgDBOTZ5rk/WciYq4J7/dMbJ1v4prCxG4nE6f9TMxVSw7xRqCJF6JdYyI72ERNosRLM3FQZ6KH3kSncDWY5PtpoqjKRJRR1n8s6z8x8dV2Wb/DhEHY7Tah3WOi9z4TacLrUxOxn5nY8rkJ2y9MhLSaSDlvYvVNEx89kTqfmpjy3MScbrUYetbKb3gtq/rW8p1Q9avlv/61XBhSywdjark+vpaat2q5P72W6hm1xM+U+c615HnXsj1A2sBaTmhqaQyqlTN/LTMX16JYLn0JEjOplo4VMi9V7lfWcjezFitdLUZ9LepaidtSy75ttYzdXkup6LW3llvi709rGfJ5LWfP17L2osy5XEvLQ7l/VsvgF7W83r0Ovz51vDegDpuBddQNquPpa3WYJtaRNq2OL6bXUflOHd3fq2O7ax1WHnV84FeHPqiOS8F1DA+t4+OFdcxLrGN9Uh2HkiVGSh2fpdbRvrIO9do6atbV8bKwjl6VdXjp65hgqKOjSuIZZX11HZ9a6vitWer4sI6tn9RxbHsdDTvquLuzDpe9dQR/XseZ03UMPFvHirY6bovPz9cRd7EOp3YZuyRjV+q41Sn99+soeFCH5pHkeiLjz+t49rvk723m6AAzvoPMJI01Y/e6mYBJZl5524xqrplGRzNvOZuZqpI+HzMv/MxcVpvZ6W8mM8jMvggzfVeY+TpV5qWZSVxpRrnKTFqWmZPFZlpKzBwoM7OiwkyM0cyWapm/xSy/e2a6f2Jm+C4zBWLVfjMjzpg5e9ZMSJvMuWDmRoeZ8ZfN1H5n5tEDM6mPzdwRXZ6Z+et3M5YXZpr71bN8UD3bhtZjPbke95n1LJldz4459bw/r54T79djNb+exa71qNT1dA2oJ0F0ih3B9RxJrseSUk+fFfXcXFmP56p6ykvrGaKvZ25VPUHVMkdYb63nm+31JO+s5+Xuelz31nPu83oOf1NPz8P1dDlWz6a2evktqEd3vZ6zd+ux/b6eT5/UM+6p5OhqoaqXhW3WFtnbW3g0yMKcwRYGDLFwZKiFd+ws/DDMwv9GWXjxmoWxEyxsnmzBMsNC6hwLHu9ZmPC+hSsfWCizt7DAyUKQpwV/lYVXfS2kCR8/CzVqi5w5LVQEW7gUYiE01sJXCRYMKRZOZlt4kGvhps6CZ6WFL8RvzRYebrLQuNXCtG0W6kX1Hgvd91r4fJ+F/Z9Z2H7AwseHLQw9YmHwcQvhJyxsOmlh1hkL1mct3G+zcO+ihf/uWNj1g4U/70vtTyxkPZWa+zdwzaqBpQMbcLFpYPSQBkImN9A8pYEZ0xvoO6uBtPcaKPNrwNm/gdKABk4mNTAnuYETKxoYkNaAX7nM0TXwtr4Bk7GB+B0NvNzVwP49DVTulWvx6acNjN/fwAtx9csGlrQ2MOa8tBcauPT/OhrYfUn6Lkt7Vfo7G+i408Bfd8UPDTj92MAu0fFQ2sfS90TaZ1LP8wb+fiFt10aWdGtkd/dGxvRoJG5gI5eFi00jriMaGTeukRfi0wmNssdopPLNRrpMa+T1dxpJmNHIdfHGe43coZFXvRu559vIVHUj0wIbsYhTyxv5KKkR2+RGHqc28v7KRqLTG7lS1ojB2Mg3TY3UNcu6lkbUGxtZt6ORB+L4zkYe7m7EZl8jmeJXcerTRrZ80ci2bxv5/UAjjoca0bc24nlearjQSPJFyXuzkRl3Gmm518ic+41sElk/NjL8sawRO542MvJZI3v/aqTi70YmdmkiuWsTk7o3McemSb6/TfL+bcJuWBPPxPnhTWwf0UTRyCaMbzbRe1oTq8TMWU00iwezm/jGp4nQ4CY+iWziQnQTbkuaOJDcxLqVTZxYJXHTm8jKaGLLmib6VDSRLqz0TawVs6uaCK9uYn5dE8qNTfTa0kTGJ02s39FE9m6pY18TO/Y3UfFlE9fam3jrqsTubGLKkybMIvBZE+88l/x/NLGvazPvD2zmwqBmFLbN7BSjBzdzZGwzRW82s39KM97Tm7k3o5nps5qZRDMlfs14apqpCWqmPlSu45rJT23muVCsbMawupmua5qZk9NMRXEzU3TN9Kls5r4YVddMbVMz3zc3c/JDibGrmVd2N3NXqPc0c0AM+qyZD75opufBZr491MzUw838dKSZwlPNfN4qfReasVxsZnV7M2evNPPJ1WY6b8r8O834fdfMph+a2fZTM/2fNfNAnHjejLJfC30HtpBt28JvYvjQFtwntbB6aguP32mhdUYLI2a1cHl2C/vmtJD0bgve81ro/X4LM+e3EO/SQpp7i+wVWyj3a+GaugWlfwtvBLTQM7CF44taqEpoYUqyxEtroUd1CyvE4d0tbNjbwqLPWog62MKFcy14XGjhC5HW3sI94d/R8n8V13V8VfX/wHFQQSQEGd2pIoo0YzS8xABpxsZoRAFFkRzd8FURicHoWnfc7fa6u7v7LlkH+Xv//ng+zj3nvD/v9/vzudu550OfjOcU5D9nUMNzljQ950bzc+63Pefq2+fc7GHDxb42LOxnw7X+NoycaUPNahvS1tvQ2cyGExY2OGy24dIWG/b9ZsMXv9tg+YcNpvtt2H7QhnuWNpy7boP7TRuu3rLhtfjQ2ob1d21ouG/DD09s8LCX3F4y1seGPL0NPaNsCEiy4etkG5Zm2jA+y4agHBtsym1IabRhdLMNf7TYUCC+apP4dqnVy5ZrvW3Z18eW40a2mPez5b0htuwZbUvVJDn/2pa2KbYcnGGLdp4to0xt6dhsS9l2Wwb/bsv6g7bYHJLrlrYE/GNL3b+2zP3PFksrWwyi3dEWby9bbnjb0llhy5+it9KWeJUtwzW2LEuxZWKqLTPybVlRbUtNrS2b6mzZ22DLhCZb7gnjVlv+62bHiu529OppR60Y1tuOnD52LPvEDp34fLAdwRPs2P+1HQVi5WQ7nkyxo26qHfOn2+Eurs2ww2+WHSdn2xFrYsfEBXbMXGVH62o70tfYsXStHePX2cnfhh2HxU/mdlhZ2KHYbkfQr3aM2i/5/7Qj8IAdTw/a0eeQHSOP2vH1cTv8r9gR/7cdP16THq/bMe+mHcNv2fGv2GdlR57wu23HV3fk2n259kDuP5PrnnZM8rbjY4Wd7DvsGKG043eVnGvtCAi340ayHatT7TifbseSAjtCi+2Y1WCHg/i8xY69L+0o7G3PmP729Jhoz1dT7HksTk+1x2O6PYUz7QmcZc+52fakLbLn0yX2+K2Se+vsGbnenlUb7AkSpZvtad1mT58D9jSI7Qft8T5kz63DEvOXPWOv2XPoP3t+uWWP2sqejdb2fPzInl9d7enlYU+tWO1jT9dYe3qm2Mt+355OGfYUiZxie36utUdVJ+Ma7BnaZI/7Bw6YfexA7icOPDZyYN8kB3ZMdWDJNAd8xLjpDgw2dmC5iQOP5jhwb7UDm9Y6MNXMgfEHHOh60AGTww4MPSJjjzqwwtKBp8ckxw0HnO/IdWsHop86UO3rQIjWgRnhDvyYKudlDhj3ccRRvPrEkR+NHPEXT/s50tjfEYshjsSIpPGOVHzuyIWvHdk12RH1FEe6T3OkcrUjrmsdmbPDkeBDjvQ/4siXxxwpueHISytH4h/JOA9H3nk7MjfFkeI0R8LSHQmtlFq1jtxvdKS2yZEjbY6Yt0ueDrn32pHBnzjJvsmJlv5OfD/QiU0jnEj7yomu050wiH1znYhe7kR/Uycu/OnEzwecOHPYibuWTvzi6MR4byfifJxY4OuEpxitdKIj2ImaZCcSUpywSpNc6U7My3SitsWJbh1OXO7jzPK+zqiHODNsmjNvZjkzaI4zLd86s2u5MxNXOJOyzpl/jzjzVjgec6bgjDMBV51pvenM7lvOXLjjzFJXZ77xdEYleno7g48zn/s600PpzDaVM75qZ8bHOXM83pluyXIUm1OcWZTqzLg0ZxIynPmw0ZlqMbbFGZ8+Loz/xIVEIxdqB7jQfYgLdSJpqAs9Rrjw0zQXJs5wQWvsQh8TF5rF8u9cWLHchX0bXFht5sKQLS50/sWFD/5w4fYRF6yPS+w/Lky948IAaxfZB7pwTyX51C6cEi4pLgxPdWFUpgu/NbowuMUF43YXol65sOgDVyZ/4srKfq5M6+/K6wGulA51petYV76Z4ErIDFccZrry3lxXflzhyoBVrhSsduXP9a6sN3Vlxw5XJv7kivlBV5aedOX5OVcuWrvSKnLuurLdyZU+rq7ke7kyQ+HKEB9X/hXvhKnSlUqNK/EJkidFxqdKrjRXeR64EtHgyo0mV95vdsUg4lpc8W51ZVybK9biZLsrKR3S40tXvnjlSu/Xrizp4Ya+txuXP3Hj175usm9y411/Nw4McKNU3BrsRtchbpwZ4cacCW48nepG+zQ38qa7ETzDjYaFbpR978bkdW48Fy/Xu8n7uhsVG904scWN3TvdCDnsxpgTbpTfcWOzrxuNajfqk93Iz3BjY64bO2vdGN7shqHFjU/b3fi8rzvNRu5k9XMnoL87Uwe4ox7hztMv3en4yp34ae5kznLnB2N3Bpi4k2DqzuIN7pw1d2fuEXfGHHXn11PuvLjmzpWb7rwU4VbuLHzujqmzO995uKMTaxXudFG685+/5El0pzjJnchkd+akSI5Ud+rS3Pk2Q+pmurO7xp3O9e74NLrLO4k7P7a6867dHfOX7rw28uCPfh50G+TB9sEeuE3xoHaaB9oZHqydLecmHkxa7UHkOg9Gm0rcBg/qRJqZBzpzD77e6MGbnzzYddCDqYc9sBfvjnhQftSD6ac9cLnuwc0bHtTc9GDrLQ+WWnmgEU9ve/Dyjgf7rD0oFL3cPNik8CBRLPHx4JGvB32UHrSJMLUHxhrJofNgfZAHthEeOCZ6UJkscWkeFBdK7ibJ2+xBv1YPGvp6sryfJ4cGelIh+gz15PlYT96M86R0vKf8lnrSMMuTgNme2Jt4MmGBJyGrPHFZ7cnNNZ4cW+tJ6jpPJpl60n+DJ/M3etJrkydOWz1J3u/JvCOe9LD05Odjnvx43JMg8c0ZT8ZdktibnjRbefLLbU9W3vEkWMy0lrGi5p4nZk88mWXnKf8fnoR7e+Km8OSkrycvxE6lJ/4qTzprpW6sJ+eTPFmV4smtNE8+TPckPcOTKVme2IlB2Z5cFco8T/oWePJ5gycmLZJP3G71ZNpLT6pee/K6kxdf9vXilZGXfM9exPT3Yv4AL7zF/YFeKCZ48dkXXsye5IXDNC95B/Vi6Swvnht7sWiuFxELvej0oxdGq70oXuOF6VoZv07GCzdzL0Zv9OKnTV44bvHi8W4vxu/z4tzvXhj/6UW3g14sP+zFUUsv3p304uApL7bf8GLKLS/sxL9WXiTe8eLpXS9K73ux8KEXmU5e6D282K/y4nOtFw9FH53kDfCiKsGLLYnSX5IXFaleWKR5MTHDiyfiVaYXe0q8mFnlxfEaL7Y1epEqNO1efPHWi14feTOmlzfdjLxxGuDNjYHedBnkzZIJ3iya5I3pVG+iZnnTauLN3jnedMcb5+XeXF/jzfZ13qSJH9Z74y/sTb0ZssGb7zZ6k7zFm6vbvVH97s3EP7xRHvTmi0PePBZ9D3tzRcQe9cbH0ptHx7z55Lg3L4XilDfe57357II36/7xJuK6N/lW3njc8eautTctd71Zc9+bsQ+9aX7kTd5j6f+ZN6ttvXHz8Ga0pze3xUdKb07rvMnRe2McIscYkeiNa7LEpEiMyEnzZmW6zCnLm1WFciyRY5k3s8slZ4XkbpJazd6Eizkt0oMY2yp9iMi33vTpoUDxsYKFRgp8xKN+Cvr2V/BK/DFAgdlABbHCd5CCK0MUlA1VsHG0AvUYBf3HKdB9qcDmKwV2UxUMnqbgmnhvuoKjolpsm6EgVXw/U4GfmDpLgYMYaqzguvhgtoJjolbsMFGQLpbNURAgps9V4CiGz1NwQ3Sdr+C4eCF2LlCQKZwXKcj5XsHd1Qp6rVFwTvy6VkGBWLdOIc82BfPWK/ASn5oquC96b1BwQbSLfWYKioSpuYJosWCjrIf43ELBQ/HJJgUvxR+bFZQIsy0KFm2V9RBfbFNgtF3B/8Rrod2jYMofshbi/T8VbD+gIE38cFCBv5h2SOYjhh2W+YguR2Q+4oXYeVTmI5ZbKggSM4/J3MTI4wq6nVBwUjSIn08qcDst38N1BUtuKvjylnwPVgr+Fu/EwdsKDGLTHQVJYqm19CUG3ZPv5b6CrQ8kn63kEwovBZcVMj/xh4/MzVdBnFisVKAUE1UK3qoVVGgkh05BZ3/5rkIUeCcqKE5RsCFV1iFN1iBD1kDY5CgIq5S8L2Tt6iVXk+Rokf5apT/xVhxsU7C5XXoTSzsUTH4pfzOvFNS8VrDrPR/eH+BDjUgf6MOyQT5MH+zDrSE+/DzMh5XDfQgVY0f60HOUD/s/9cFlmg+3p/vQfYYPEbN88DT2YfxsH+6LfXN8KBbKeT78b50PB9b7UCGSTH3QbvDhmrnU2+hD4CYfTm314a89Pgz53YemQz7sPuzDmiM+PLD04ffjPvS95kOtlQ/bb0tfd3xwtvbh0mMfhjv68FbhwxSVD/biJ60PK3Q+rA/0YVOYD+fi5ZgmNcWKHB9+LfChX5MP78ShZh+2tPiQIqa2+eAghrX70LXDhy/f82VbF1+WD/Bl2Fhf1s30Zf4sX6JX+7LF1JdTG33JtfBl5S++jD7kyx1x9rAvMUd92XzFl2Qx95ov5Td8mWzly4k7vtSLXda+rLrrS5jo88AXM4Uvk3x9+VfpS6ZahPhik+5LXaYvO7N8cc/xZWyuL+YFvlwr9sWzwZf9zb4ktfgypc1XevXF+7UvD9/48uat9NBbyVMjJUf6K6kR2wcoSRdBA5WMGaxk31Al10Yq5btTYvGZkqFfKPnlSyURXylJmark+2lKus9UckYUzFLiO1vJP3OUNK9REr1Oztcr+cJUaoh/NijpZCa1xPKNStwslMTsV/LlASWWh5TUip2HlWSKkCNK7lsqSTohPV1WcvcvJWtuKokU824peWylxOi2knei6o6SwLtKZt5TMvq+klyFkkNqJVs1cl2rpCNeSWKikqZUJXvSpK90JVezlHTOVrIjR8mfhUoqxLImJRvblczoocKst4obfVWcNFKxYICKLwaquDpIxaixKnZOUZElVk5VMWeaik+nq3go+s5QEWisonmRir2LVfRZo+LAWhWb16koMVdhvlHFNxYqbHaoWP2ziggxYbeKI3tVbPlThfUhFR2HVVgcVcmeSEX3EyqWnFbReE56uKhi9nUVHuKTmxJvpSJVBN5WMfOOClcxxlolv1eS466KpPsqnB6qmKtQ4S0e+6jo56uiRqliu0pFiFpyaSSXTsUyfxVBwj5JxekUFaZpKmwzVHTNkvmL53kqjOpVVDfIuCYV41tUPBCftKq4ItLbVRi/VHH5tYryj9S0f6xmWl81pf3VbBygxnGQWvZaak5/qWbvV2riJqnRfK3mxhQ1djPVDJ2lZs9sNbEmatSL1MQsVWP7nRrVWjXX16vpaqrmpLDdKPd+UtPtkOQShYfVbDgi+cSSo5JTfG2pxl4MO6bmpuh2XE3L/zurRndBTckVNfv+VVN2S42FlRr/22ruWKvpdVfNjIdq/nyi5odnau7ZqDF2VPPOU81hLzVzfNT0U6o5qlKzU60mXKOmPkT6ipL6SWpa0yRvuhrzDDWJwilLzcdFakyq1TyqUWNUq6amTs2ERjVXm9S816xmV4uaXLGgTY2v+LJdzX8dak68lF7f1/Cyp4YqIw0Z/TR4DdDw2UANj0XnwRqOiuMjNUwaq4HPNVh9oeHAVA3LpmswnqHh6jwNNos1bFiqof0HDXdXani9SkPIWg1/mWpYZa4hQszbqOELCw3PRMxWDWd2amgV7x/RkHdUg91xDUNPaGg5qeG3UxqKhflpDQli6RkNvc5Ln2L8FQ2amxpuWWk4e1tD6R0NG601fHtXg7+YcU+DixhzX3oRvR9IP+LAQ5nXUw2Wz6UflYb5ag1ddBpOij16DUv8NfwRrME0UcPkZA2b0jWkiB25GhT5MqZew/NGDf81aejarGFviwZdm4ap7dLbSw1/vtJgEFHva1n4gZZvu2vJ7K0lrI+W3f21aAdqcRikxXiEll1jtOQI2/Fa7n2pZfvXWhqnaymcoYVZWnTil8VaYpZosVqqxehHLXUrtNxcq6XbOi1nROl6La5mWg5baOnzi5alf2o5eFhyHZG6YuVRLXMttSjEs2NaBh3XsveklvhTWpzPSOx5ibuu5T8rLQnWMv6uFj/hfE/LvCdazG21lHhqSfLS8p23liNKLT+ptKxRa4kSZ/VaCpK0mCZr+ThdyyXxWnyRo+VWpZYpLVocxZ1WLSteyvXXWrb00hHysQ6v3jqW9tfhJ/oM0nFFrB6qI2uSjrPTdPw+XcemGTqWzdRxdbaO4yY6GkThHB3fzNNRs0iH7Tc6zFbpeLdOx9fmOgybdDzbpuP0Dh1/79Zh/buOoYd1/HFUx6+ndbid09H9ho4tt3R439ZxzVrHe090NGl17NXp+NZPYvx1REfr8E3W8WWK1BDd0yRnro7+xTpOlOgwL9Ohbdbxpk1HdbuO7A4dF97qWNlZT1tPPS1Gen7rp6dUGA/Uc3KInibxaKSeb8fpcRuv5+/P9Eybpud/M/S8E0dn6qkTu2bpyRPrjPUsma1HK0bP0dN7rh7HRXp2Ltfz9Uo9d1bpyV6rZ/U6PQvX61GJr031skfRM2KDnl5mei6KrI0SY6EnUizYJHGi5896Xu2T8z/1KMXwg3LtkJ4L4pU4cFhPldh+RMaLVUcl1lKP3TGJPa7HSjhck15u6lFb6Zl8W8/H1npq7upl76Jn0QM9lx/rmeqsx9JHT72IV+pZqtLjJ8Zp9PQL0uMRrqc1Uc/mZD2KVD1nM/RszdKTLrIrZC3qZB1e6ClokfGtevzb9Fx9qef9V3oaxY6+fmSJKCM/Jvf3w0FYD/Bj12A/Yof4sXuUHzPH+vHBp34cmOFHlRhl4sfbOX5sXu5H5Ro/WT8Zs8GP49v8GLbPj4N/+LH4gB9aMfqQHwVH/eh/0o9Tp/xIPeMn7wd+XL3pR4mVHym3/RhyT2rYSw8KP6b4+pGo9eN0gB9jY/2Iq/OjpcmPsmYZ2+LH65d+1Lzyg7d+GHX2Z1kXf5w/9mejkT/JYshAf14O8uf4KH/+nuTPxOn+2IhbM/xZYuJP6kJ/Qhf58+Mqf+rW+2O6wZ+lZv44bvfnxl65d8SfuUf9sbX0Z/gxfy4d9+e/c/4U/ePPwZv+pD/wx/KZP9/b+tPd0Z8unv70UfnTSS0xGn8uBvhzO82fy+n+vBVHMvx5Ib7L9idQ+DTKvRa5J160+vNLmz8F4sIbf2I7BXCsfwBzBwcwfGiA7PUCZF8dgPPsAB6YBGA0J4At8wMI+zaAy2sDOLougO83BHDuYADVhwKIPRLAp8cCGHg8gKqTASz5L4D9VnK0DmD63QDG3wtggHMAMcoA9KoAHmsCMM4M4HVOAAV5AVgVB/C/pgBSWwP4sS2AcFH2JoCr7wfytG8gg4wC+ahfIOfFhCGB7P00kK4zAmkTlTMDiTEOpGZ+IOmrAlmxOpB+6wNZYx6IfmMgMywCub45UPZogXQcDaTKMpC444HcvRxI2V+BLLoq57cCuXQ3kJZngTx2kFzOksc3EGdVIN/4B9IzOJCNYYGsjg+ke0ogzbmB2L0KZMTrQKI6B7HEKIgZ/YK4MSCI1lFBeM8MYsWGICLEo41BdNsUxDmRfCyILmeCGPJfEFPvBDHOWu6LbveCKHgQxNzHQey0DSLGPYih3kF08gkiXRnESlUQUUKnDmKwLog3+iBMk4L4ICOI02J/ZhBbq4OYWRdEWZPEtkg/bUHc6gjC8lUQ3fsH80YUDwxm4ZBgNKJoQjBHpgSTOi2Yi4uD6bksmMvrgvnVNJhos2CatgTz29Zgbt0K5pJVMJa3g9liHczqu8HMvB+Mr2swhd7BLPcJxlUZzA11sDyHg3keGMztoGB65QfTqUByFAaT1hxMZEsw7m3BXHkZTPabYOLeBvO4Rwi2/UL4e0AIymEhXB8ZwvlpIRTPCGHlrBBmzA6RZ2cILfNCWL8whDsrQti/OoRKEbIuhO7mIdRvDIEtIVT/FML9QyG8PBLCL5Yh6E6E8OxUCCfPhvDz7RA23gkhRURYh6C9G8LHD0P41TGErU4heChDsFFJfnUIo9MkjzifEcIrcTgzhD1ZIZyqDsGtIYSdbSFsaA/B0CmU9e+FcrFvKD6DQhkzJJQLw0LpPzuUI3NCWTM/lKC1oTw0lRizULZZhJItJm8N5cb2UK78FsqOP0Ix3R9K139CuWYVSrfbMvZOKKXWoWy5G4q7ZyhnfEI56BtKmiqUlepQ7HWh9PML5bx/KAviQ2lPCeVAaiirW0Nxez8Mi+5h/NcnjMa+YWzrF8ang8N4KmqGh1E4Ioy/J4cRPSOMASZhHJsbxo75YRz6NowXwvnHMFLWhbFifRiLTcOYtSEMO7Mwhv0Uxr5TYZy7HMYvt8IwsQ5j7L0wHoub98M4+TCM6kdh7HocRq5PGEm+YSxThrFQFYZWzFCHYasJY4Q2jAa/MIaHhbElLYzvMsLokhdGZmsY8zrCcH0ZxtDXYZx9G8bhd9KT6PpRuOw5w0kaG07rzHCqZ4WzcXY4K03C+WZOOE7zwnFfG46RaTjdNoSTbBGOfnM4DlvDGb0tnGmHw7E5Es6/luG8ORZOn//CmWEdjqeYeDecB/fC6X8/nO4Pwjn+MFzmEE7gs3C0buG0KMJJU0oddTiv/MP5OTacpQnhvE4Lxzg3nK/ywrnaJuft4RztCGd9twgOfBLB/AERjBwcwdApERhmRLDCOIIo8fWcCJ7MjeDVgggmfRuB09oI/jaNoMuGCA6bRbDBIoKx2yKo/ykC/8MSc1RixJBjEfQ5HsE/ouuJCM6J16LhZAQVpyLYcToCszMRcC6CAGFyPoJ/b0ZQeCcCC+sIYu9G8O29CILFvPsRqIX7gwhsHkZw71EE/z2OIN42glC7CPTe0oNvBFbKCM6qpVdxRCO1xG9aqSd26CLIEyv8pKa/1BTDgiOwFsvSI1iUEYF3ZgRfZUXgKLrkRbC/OoKHTREMbI7gTGsEL8X2jgiSX0q/byLo2zmSFf0iMRkQyeSBkTwfFMm1IZH8MiKSdaMi+WF0JI/HR7J0UiQ3pkVycGYkFxdF0nVFJBZrIvl2XaQ8EyIZaB7Je7sjuXwokhzLSEyPRZIkIo9HMvtkJJfORbL4diTGdyL52lrua+WeLhJX/0h2pkQyLyOS6ZmR/J0byVflkdxriaRfaySd2yM5JXJfRRL9JpKzXaJoNYpi64AolEOiuDEiiu8+jeKrCVFMmBXFSOMoBsyOImxRFB6ro7BfE4XVuiiKzaOI2BTF8D+iWH00iqGnoqg7F8WKW3L/XpT8DUZR6hrFF4oodmujaE+N4kVaFL+mR7EjI4q0zCgW5EShEz+VRfFHYxRbmqPY9l40Tt2iie8bzQ9G0SzuF42fmN0/Gl8xeUA0ruLzgdHYipGDonkgBg6O5qb4eEg0f4uuQ6M5J96IY8OiaRb7h0fL8yOa3SOiKRFbR0aTI5JHRbN0TDSO46N58mk03SdEs2iK1JsqtaZJrelSS4ycIbXEwJnR3BK9Z0kt0dU4mvPirTg2O5oW8adJNLVi95xoSsW2udHkig3zoomZL/UWRDN/YTRaMXNRNOOXRPNU9FgazfvfRrN5WTSRP0bjviqa22uj+XddNB+tj+ai6GQazUnRLg5tiOaF+NUsmgqx0zyaArFxYzTpYo2FrOOmaMKE32ZZxy0yn20yH9F7ZzT/iK4/Se+idZes0WFZI7H7iKyR2HpUeraMJkV8dSqa4WeiuX42mp7novH6J5qjN6PZclvW8E40K6yjCbor1+9HM+6hzEe8/zSaaq9oVvpG860ymmAxXxWNsyaaXn7yHfnLmgXI+gTLd50WzdQMmbMYnRXNpdxokorlXr303CY9iwftsv4d0vvLaD58Fc3BN9JzrxgWGsXwcGAMnYbGYBgewzdjYpg3NoaWiTHkT4pBOS2GobNisBb/Gcewe14Mo0xj6GMWw0fmMVwSDRYxbNkSw8U9Mcw6GEPH8RgmX4zB6K6MEZYPYsh7HMPfTjFUuMXg4hvDIHUMVqKzLoapYTHsTIjhs4wYRmZKP+KP/BhWNkl/LTH0fB3DB29iWNsvlq8Hx+IiPhsSi8WMWNbNjCVRBBnHyn4rFoVJLLZzY9n5TSzn18TStjaW+nWxVK6Ppcg0lljzWN4cjqXuaCzpV2OZeSOW0VaxDLkdi9GdWHpax/I/Ef40lk/tYqXfWEaoY/lXG8tHulguC7+MWKZlxeIhxufI/dxY+uRLjDhTGMuvJbEcbI6luDWWrW2x5Aiz9ljiO2L54WUs817LPN7GYtw7jo8GxHFmYByvxYHBcRiGxPHT0Di2DIsjZXgcq0bEsWRUHJrRcSycFoefmDYjDk/x5cw4nMTzWXFcM4mjx5w4zs2N4/i8ONrEvgVxVImShXEUr43DbH0ca0zjWLYhjm/M4ggS883jmLUxDodNcQzfEsexnXFU7oqj+6E4rogPDku+I3FsOx5H4sk4lp6OQ38mDuXZOPL/jcP2ThyjreOwvhvHx/fj+EccfRTHr0/iWK+M4zt1HFExcYTESt8JcdRlyb3sOHblyLVmGd8Rx5BXMvfO8dj1imfHoHiWDI9nyqh4/hsfz5hZ8dwzjudfk3hslsWTbxqPxYZ4MsUq83h+2BgPFvEYb45H92c8nx6O59GRePpbxvPR8XjOnojn0Kl4Om7EY24dT7pIvBtP2P145j6MZ+ajeBTi4bN4JvnE4yKGq+LlbzOevpp4Xunlc7zUzZC6mfGsz4onRcRlS+2ceCLE7HyJKY3nr/J4LlTEM6Ijnuuv4jncKYFfBidQMCSBTUMTyBKTxyZwfmICfrMScDNJwHFOAuPnJjBkfgIzVyUwcU0CfTYkcE30MEugq3kCpzcm0GqRwMFNCXTbnyDPlwTyjyaw+ngCy04kECXmnE7gk8sJ7LqWQIhVAgrrBC4+TeDMM7nvkkBfZQL/qGS8OoFmXQJ70yU2IwGLrARMsyVPbgIbGxNY1SyfWxJY2prAV68S+Px1AmPfJKDsm8jQQYkMGJzI2eGJlM1NZML3iezckEiGeSLLNiUSuCUR422JeG1PZMWRREIsE/E/lsisE4m4nErE8n+JLLRKZNLdREY9kHwPE/noaSITfRLpqZO8fol0+CeSH5rIzbRE3suSa+JkdiItOYkczE3EkJ/IroJEdIZE3KsT6dWUSFub9PE6kbw3iUz7MImJHyXRs08Sx/olcbh/EnlDkkgdlsT3I5N4OCGJPTOSKJmZxGbjJJbMT2LOwiQ0omKtXDNNwmxDEulinVkSyWKVeRLLNybxnUUSwZuS+Hp7Ekd/l7yHksg8LLmPJLHmaBIrLJP44VgSoceT8DyTxOBLSaTdTmLBA6nxMIlHNkn0cJSe3JJYqklisTYJvS6JI3FJLMuUuJwknAuTsC9KwqY4iV6GJFa2J7HwdRLKt0kU90vmy7HJbJ+VzMq5yfgsSabTmmQKNybz/fZk1p5P5seLyVy4l8zJB8kce5iMvU8yT5TJ3FMn00+bTC99Mv+IxpBk3DKTmZCdzLD8ZHqUJPO2PBnTpmTmvUpm2ttkJr9LZuz7KXT+OIX8QSmsHp5C1MgU7n6dwrWpKfwzLUV+t1NoFwfnpFAzLwWTFSnYrk/h8YYUhpmlULU7hYo9KUQcSmHW8RTcTqUw4UwKb/9N4dW1FLLvp7D2UQrfPE/hilpiQ+Q8JoXvElIYm5fCw4IUBhSnYFSSQp/SFHqUp/C3yG5PIaMjhaWdUnH/KBWX7qn0HJjK/walcmFIqrzDpPJO1I1JZe+4VKKmpDJzdipT56TiKVrXplK4KZXNW1IJ3pPK86OpjLJM5YkYcSyVR2LY8VRunk4l9V4qKx/KeIdUJrilclWbytlAyS8yUlJZlpVKZLacv5XYfmksHJnG15+ncd04jX/mpPHX3DQuLEjj1ZI08temkWWaRsaGNEzN0lixOY2orWn4/ZzGuMNpjDmSxnMx+mgaIy3TeCyGH0uTftKknzQeiHsn0jA6k8ZN8e/5NM7+nUaVdRp77qZRdj+NnQ/TKBbLXCS3axpL3dNQqtOYqkvDS3ztl8aXAWk4B6bhEJyGbajUC0+jf3wa/yWn8WFmGl2y0jiXk8af5WmYt6WxvHM6nv3T8RiQztPR6fw1LZ2SNenkmKdjtimd9M3pJG9LJ+iPdDRH01FZpjP9ZDpTTqfT/146t4XRg3RuPEyX/UY6vZ+k8/HTdK4+S+eCSzrN2nTZG6az3z+delGQlE5mVjqmOemk5aazPi+dtQXphDSko3udzsz3MvDqloHDgAyeD8vg2YgMnozO4MFnGQz5PINb0zLoNTeDt2szOGWaQf2+DGoOZVB1LIM9JzIwnMwg/0aG/P2JB+JhBpnPMlgemMGysAwiYzP4JjMDcjNYWJnBgoYM/Doy0L2ficlHmWg+yUQ9IBPjQZnMGpyJSswaJscRmfJ/mcn0FXJcJ0cLOf4s9y7LvSvifzLWWnLczWTO00wWKDMJVGeyODCTYPFNdCbReZmktmey/lUmaSL9dSaZnbMoHpTFzmFZvG+WxaWNWXy4JYv7J7J4fDYLV6ssvr6XxeT7WXg/zGK2XRZLlVnE6rNYEZDFquAs1kdkkRmTRWGKSM2iy+ssrr6fjd3QbBxHZOM+NpuZE7PRT84mwiSb6HnZ7N6QTZVZNn9uyeb1L9l0+SObnoez6WOZjfpOtswjm6BH2Rg02QzJzeZJQTaflmaztEPGv8qmolcOJ4bkcGpoDu+G5fD+yBzspuUwcVYOfotyiPg2h98359CxM4eTu3LovT+H2mc59FfmMN4/B8+QHH7Oz8H+dQ5zuuZSMCCXL4xzcRGhS3LZszaXBtNc2s1zeWORy9nNuXx3Ipflp3JJPJ1L9vlcPrqTi9H9XMY+zWWbOpdd2lwOB+ZyNCgXh5RcPNJzmZyRy5wcyZmfS1lVLkcacjnXkku39lx6dORy81UuIzrlYTEgj+6f5TFhah4Rc/P4fl4eKQvzuGmax7CNeYzZlIetmLQtj1fH8jh5PI+3otfZPB5fyiPkRh7hN/PIvJtHzr089jzOo1r89iSP/U/zaHuex2WHPD50zMPbNw8TdR46sVSfh1deHqElefzZkEefV1JTrJ2Rz/gf8/l+Qz7RYseWfBYdyyf8eD4Zz/PZZJvPcdd8PLT5sjfIxzknn42GfPbW5GPUls/Ud/mYdC6Q98sCrGcXoF9cgN2mAqZtK8BXXD5UwOBjBTwQT48XMOZEAZ6nJeZ+ARMfFhDxvIAVtjLWV2KUBThqCrAIK+BwTAGL8woIFSerCngr3FoKWPSygLS3cu3DQqIGFbJscCH/fFZI7IxCso0LqZlbSOv8Ql4uKOSH1YUYNhTyh3khjeKDLYVcOlaI74VCCq8W0nS9kIf3CpnwsJB1doVM1xSiFGH6QjYEFrI0o5D12YVkit7lhXjWFLK3XWqIPzoKaRCHXhbSv3MRs7sVcXlgEX2HFHFbDBpaxPBhRdgOL8JjZBH+Y4oYPbMIp1lFqE2KmDOnCD+xcG4RP8wvInlBEXmLisg0L2KbRRGdjhdx61QRj88UsfqvIkz/LmLTP0V4P5DxD4s471zEPv8ieoQWUZNWxJvMIj7OLeJOXhEjCop42lrEpI4ijnYtRvlJMfQr5pchxbQMK6bTyGLsxxczcV4xk+cXE7CwmJjFxWxdWsyv3xXzycpi9KbFLNhQLL9xxezcXMzVn4rR/VbM/H3FvHesmKnnhHUxqx4Ws+NJMWXirU0xV+yKqVMW85eumNt+xWRGFnMruRi7tGLS84p51V7M36+Kuf66GKM3xViLIW+LsXlXzPKuJZh1K+HjT0oYYlTCtIElmAwqwU8sHVLC8qElJIqtI0o4MLqEm5+WsH5KiexdShg4t4QHYsS8Ep6JcfNLcBATF5TgLqYsLMFHzFpUwvzFJcSYlbDCXMZvLMHCooQdm0rYvbmEatG4pYT2rSWc2FbC+e0ldNlRwsNdJRw8WMK/R0v4xLIEKzHuhNQQE09KDeFzqoTgMyV8c7aESLHsXAkJIvdCCS8ul3D2rxJ+uy95HpTQ/YnkElZPS3C0KcHYvoRtriUk+Uk/ASX8HV5CXGIJhlSZU57Uyi8hpLiEqJISMspKGN0guV6X0Kd/KSMGljJ+UCmOwmNwKVkjS9k0qpTaMaW8GlfKmfGlKL8qZe+MUixnyTVxxriUy7NL+cikFKs5pbJmMn5+KV8ukNiFpSxeX0qcaSk5ZqVsMS+l3qJU9g+ldNlaSs9tpYzeWUrpb6U4HCll4tFSVpyUuqdK0fxTSodVKTfvljLuQSkmj0v57mkpxzSlvBEf6EqZFVzK8oxSvMtKudJQSsXbUv73fhnWXcoY82EZRb3LaOtbxjujMp4OKmPc4DIchWpoGXEjyuj8aRmDJpThPq+MsIVl5Cwpk71PGS82lHF+Yxm9NpXJXlTGbS0jYEcZe3aXUSu2WpZRfayMIyfKuHyqDP3FMhZcKkNhVcZS6zJOPS6j05Myrj6V/M/LcLEtQ2dfxgoniVOXESKydWX87l9GozgSUMZLcTmojNFhZUwIl54yylBmlrE4u4xw8UNOGfFiR34Z5WJvQRl14kBhGS3iXHEZf5WUcaO0jHtlZcyrKiOxpoyTjWX4dEiPL8tY+KqMUPHd6zJiReqbMkrfldHUuZz/upRj1LUc18HlTB5SjvHQchYOK5d9fzmlo8rZPbqcs+PK6flpOY+My1k8r5yNC8t5sbgcn2Xl3DcrZ+amcuZvLufbLeXkbCvn+i/l9NtdzrM95VQfKOfpsXK8TpQTdKqcn8+X8/7lckpulLPySTl/2UsOx3KcncvJ8ywnPaCc9pByToaWcyWtnPFZ5TgJbU45wbnSZ2U5T9rKZY9Qzoo3Uu+t5Hon+QdVMGNwBVrx7dAKYkTu8ArKRlRgNa6CyC8qmDyrgp/mVdAwv0Ke7xW8t6gC76UVvPixgidrK3BcJ+PMKtizqYLWzRXYH6hg2qEKko9WYGpZQemxCgIvyvF/Fez+q4JoK4m9W0GtOHCvggsPKtA8k5r20odnBafUFQzXV6APqOCHoAoqQyvYF1bBjagKWlIr8MipQJ1bQUqB9FpYwaWyCrqXVxDwUmq+riDnjeTpZmDOQAORgwz8ONiA6RADOeLECAN3RhvI+NxA4QQDjRMNqKcZCJpuoN98A5MXGZDdKleXGThnZmD0JgPzthqw3WsgcJ+BEZYGPjtmwFX4HjdgcsLAkpNSR/x4ykCyMD0ttcS2Mwb2nDVQJw6cM3DyvIHOFwwYXTLw6RUDLsLnfwZm/2Vg678GPrppYJiVAT9rA8vuSR8i+76BLQ8MlIjdDw3UiD8fGWgVJx4beCcuPpGxTw1cE32fGbAWz54bGG8juewMRNjLeCcZ5yL5lPJZJbnUBmrFAY2BTjoD3fUyXhj5GbgrhvtLDvFpgPQpJgdKr2JJsMxVLA8xkCRyQmV+4TKvKFm/GANRiQZUuQbm5hn4Jt9AtFhZYMC80MCOIgNHSgycKTUwsMLAF5Wyxo0GHFsN/PDSQPFrA8ffGYjpXyn7wEq6DKvkb2E1vJLBIyoZbVJJ3PxKtBsqiTev5Nq2SpQ/VTJnVyXrDlfS+Xgl109Ucv9kJbanKpl3tpJgsfp8JYUXKtl1sZLJVysJ+LeS325WEv6gkuxHlWx9XMnBp5XcsKnkc0Wl7GkqOaarJDC4EvOwSiwjK3kaW0lKUiWTcir5Mb+SZDG2uZKk9kp6v5P+OlUx6b0q/PtUcWRAFeOHyufhVUSNqGLFyCoqJ1Xx2YwqVs+uotCkik7zq7gkui+own1xFdOXVPHdN1X0XF7FwtVVOFlUYbxZcoh9O6qYs7cK20NVbDlexa0zVVRbVXHZuorwR1XUP6vitl0VCaoqzujls38VTwOq2B9RxYOYKn5NqaJPRhV3RFBOFUtzq/izsIo97VU8eVNFYKdqVr1XTZpo7VLNBaNqjPpXkz20mq3DqqkfXs0/o6rpObuaG2KgSTUPReT8alIWVGO2sJp8sW9FNdvMq2nYWM1ri2qubq7Geovk2FVN6Z/VdDlXze3z1cy9XM2Wv6oZ+qCaZ0L1qJrgx9VkPa0mxLmaMrdq3H2kB/9qckOrqQirpjG8Gn1cNZVJ1ThkVDO2pBon4VNajUlZNVPqqxn+shrt62pM30kvnWuwfK8G+641LP6ohoTRNeSMqaFxXA3XPqtBP7GGWOMaNpvUcGhuDdMX1/D7tzVEr6zhewuJ3VRD+WbJsbWGC9tq6L+jhvd/q0G9X3IcrpH36hq+PFFD1Kka0k7XYHGmhpqzNZw+X8PtixJ3pYaH12vYdKeGM/ck/+MaNjyr4YRtDYVqidVIrK6GPn41fBZQw7TAGpKCa1iZJflEl/waPimowVqYldXwv8oaxrbVsOZVDaWva1g4tBaz4bW0jqzl0qxabhjXMnB2LU4mtXw3r5Z182sJ+raWuO9q+XVZLaMtalmztZYjO2p5sKuWN/tq6X9CPotJp+T8Qi3XL8nn/9Xy7p7kvF9Ljwe1KB/XMu9JLeuf1ZIjtj+v5XebWsY71nJKW8tzv1o8/GuJDKylMFhqZNTSPbeWuYUSX1xLr4paZrbUEtCpjoYP6rDsUodprzpqB9dxb3gde8fVcXZOHT2/reOm+GRNHbZr68jYUMf32+uYe7gO50d1snZ1LPetw1xZh72+jriAOtoy6vDOrcM4r44hZXWMfCn3xNI3dYwZ/ELeXV7wz+gXeI97wcHvXpC48oW8d77g1OYXfLL1BXbbXmCz9wW9Tr2Qd/4X7Ln2ghsPXjD+0Qs0j1+w+7l8dpDPji8ocpGjtxx9X3Ak6AVvxIVgiQ95QUSEnMe8YHHOC1bmvsCy4AUTal/g1faC/V3r8elRz0+963EZUc/UkfVYjKln+oR6ThjX8+38epK+q2fflnpsd9Tz/Ew9f1yq59TlejZZ1zPrcT3/2NZzR11PoK6eXL96/gyoJzW8nuKIej6Pq2dUej2+GfWYZ9dTKNwL6zn0op6olnqa2uv58k09ie/qedylgceDGgid1cDG2Q34L2ygckkD+2lgyvcNDNzYwHiLBqZvaqB8awO/b2ugRRTtbmDLiQYKLzYw4GYDzXcbuPeggeVPGlgW2sBPCQ3UiMrMBsbmNeAiIgsa2FfcwJf1DTxvb+CjTo3cELEfNHJvWCMloxux/LKRO5MaSZrayC/TG9kwt5GapY3M2NIIWxvp9lMjA842Mv18I+P/bmS7dSMf3m/kP5tGrrs2ct6vkdrQRnpENOKT08jc3EY6FTViXdzIpNJGprY28uhNI/p3jcR0auLcB00M6d3E2/5NpAxtonhYE6NGN7F5fBNec+X6oia++qaJlaua8DveRI+zTYy/1YSDbRN7tE101ku8fxOrgpp4HN7EtKwmorOb2JHbxODCJizLm4iobmJrbRMf1jdxpK2Jy+1NfNzRRNjrJlreNdH/vWaG9Wimx9BmDnzRzM0vm1ls3EyVSTMmC5vRmzeTa9FM3m/NDDzWzGfHmzE71czu082cuN7Mf8+b+da+mTUezUz0bWa5qplSdTP99c1cCWlmckEzWUXNHHzdTM+3zdi+a8ZhUAubx7WQNLGFrsdaGH+hhWlXW6j9r4U5bi38oGxhXUELuwpbuFvSwuLyFtZWtHCpsYURr1tY/WErF7u3sn1UK1XCaVOr7LtaMT/TSvLlVkqvtBJ2u5WvHrbiKyqftLLavhVdiVx/1crdbm3E9Wij+8g23Ca3EbmojV+WtZGzvY1vzrTRcK6Nzy61kfVfG48ftLH5SRtf2baxwb2Nr3Vt2BW2MamojZ9K23hX1obpyzZMOrWz//12Ska1c3pMOzbj2pn+VTtm89vZu6CdLova2b60nYGr27n8czvNv7Vzal87H55qx/dMOzvPt/P2Qjuul9v56lo7P1i3Y3CQWHU7NwLb2Rwr43PasS1vZ/wHHfzQtYOZQzuYNaUDU5MOGud0cHJuB8/mdzB/YQfZizqoXdzBw286sDTvwGRzByHixy0dpIvKrR0c2NbB3R0duOzsIGlXB7f2dPDnqQ4unu6g15kORp3tYNq5Dn672MHQKx3yLJbrD+Xa4w4Sn3RQ8rSDGPsO4kI6uB7RwdqYDsKTOuT3QnLmd2BR1IFtTQcfNHZwTZi87iDjTQf/B9zyj00=</binary>
            </binaryDataArray>
            <binaryDataArray encodedLength="7112">
              <cvParam cvRef="MS" accession="MS:1000521" name="32-bit float" value=""/>
              <cvParam cvRef="MS" accession="MS:1000574" name="zlib compression" value=""/>
              <cvParam cvRef="MS" accession="MS:1000515" name="intensity array" value="" unitCvRef="MS" unitAccession="MS:1000131" unitName="number of counts"/>
              <binary>eJzNXSGWI0uSFNgDFFiwsI/QR3D1CRoMHNBH+EcIuHDgwIADFw4MOHDhwIRzhIVb2Z2+sjSZe3ik9P9bEC8zPdzNzc2yJJVaqr7dbnb7uew4Rte82ufqR55RHOubqLtBHdbydbZMYCMG81B5aj/C9OM4crZj/nbEbvfHXgeccdR10c/j47juVMu5qDvmKM4zD9kf9rLqw0xPX2ou5s6cDJa6bohxf/iCmB3O1Yq0m+XP6phrVMN6Kc+VplV/XJ8B2gzQZRyxaJ5xYAzInXHkudGLfuz95dOv/rls9+1z/fW4boePXz6Pu6cf9zNPnyPqwRx8th3n58z3xyyux2aPn2fHHNQj8s7xsdZgVtQx0ybSbuYz5nvfrB5zI885zlp2ylH5qh+f84pmcvwG8QZ7mBtpqHSM+ld0nmnagxw8d+5Zb87h3AbxzPdopqjPCk6Uq/Az3n7eF/pibgtyFNaAvQ5Y+9pEnefjHC1Y3DvSBfONcps9P6YY1TOeJRpkWigPcNasr5ovmkfx/Xl+zx/TVSzLcR0G7TWBdfLueM7pvg/PFXtdt/PrJOeOHrKniivm4OqAwVhe9/1+fi7M/OGeM9885n19ZgMtldbKB+W7ym/20Bt1Qx1evRcyzbHvJvizXpF26H8nnJHkz2aY9VS+zjyKdGL/MbfbMw/FKesVcfLzbvp5M/JNcc/ydhz0mHEjj2Y+MR7jRvzZKzVHxEntYZ8hcqK6CF9dq1mUBh5r9vh9w/fY48grleeYjWIVHOapOGMPhR/1Yo2UtxmG1/zkez8e5/fff7597n/79fvRf3we/37/tf52/K704/74/ebLcf7jeB67+e9X3hN+B+qkh1qb/cLcuXw91vcD9+vxnO3e7tdmz79HnTQGrh1yOR8Xa+heYo1fN7oegU8KW3nItV2c471jFt+zfM38uWcT+5Vlor5Z/DOT6a74Mm/mHGFHc2ZzMF9cOE+Ez/0bLeVV5BvPndWypn4+iAvzRd5qthlfxcNrRqCRWh302es2O7//41ogN9xvAh/7G/TwZXa+Z/moNIhycJ/3MNaDetyP9tQ5rqgmi3O9HzOvlC6M77oqjj4je5pp2yje7fnxl9ew+etg1q7RvlpN4HSq9cV4rNmw53uSayPtFT7WKi95XqUHx1Qu7zHXCs6sv9Kd9yOtZniMFWmd1ftReTCb071XvlX0V57PNFb+Yc/oyHXsrZn+XZ3zLcCNVofzzZ6fP3nmmVfIox/r43i//+vxuvYLvP/ycX+81jSoy/Tx+Aba2vH6dcAcjXCGPT8GVLzvcO2xzc7Pp13gRT0anSu/Mz7q3lBx7uezD5gh8jSL4THSUM3qy/Wqzo81yJ/nUlq4PzP8bKk5PebYyCXrobxinSIMhdkozr6jNsPy10aRr+jVTMNGOJl+My+iOufBvjLHSFv2insN4qf6KB06nKOHJq4532ixnt2e3/vJtGMdGDOqx/4W1M88avb8GkzNrOLsSeQRYzCuc0AuSpM9Nig/6hPp3IP5Mi2ja5XfIYdnyLzgc6xtFmvreg7QRtU0yL9BzQYYmJvx45hBHccRZ++H/55zwrs/1znmFvTugPkFXlPY8fpFanE/x3YMf09tfz/vfz7Xvz7Xv3+73f55nO/vBf7bt1/7f7ufXwt9wGckBuCiXqwLr25nrhgfUOt5vlzHH/cHt/38t2O5LhvoxHzQa+bX6Zrn6Qb/VgvvTbqu/trx6/08h+uE912kDXK82fke93+z9PdBv8O8zhO1RUzVB885x+/DDTjxPKwPY6se0dwRV7zuxCVaLcBRtcpzpUVlVtZJ7UeacH4L5tz3vx6+79w/7vFsM41VXbOb9CnzDjlnNU3EldYRHnMfFG9wVL4qjIgP6uC92LsIs9P+BryGnX9XMHgs3WC/m+anNN8x/vv4d5s/fS779uv8z99+/fuNP8YPeMz8cX/8+80HcdgxP+7nxyznvxEv5+Oc0UflH+bvWP95/7UacPoNOO05/u9K/m9NqOMAv5WHG+h9u9+k11yD95Pjq31cnXAYW91Xyk/U72b635NUPnL2+i7ybJKLsRbUzbhjzqB915Q1dC83O+utdGG9UdMBMe/fTfPOtMR+qAke2Svm7HwU56if4tQAi/ciPzx3A02cyyBchbnKz7G8X7fz6zeD3Bl/X8PO7wNlHHEO9Ez1ifpxD8TxPYUd6XILcs3Oj/F+bPbsF/c0qEF89rLROcZudn6sjvzY+++Pmf84Pivtr7P/cjyX2HHdjrw931+P7hj+HIJceXbWCflijddhnvLMZ/t6PKf45w6aPf/8oLbIZ5h+/kXdldc4hz+vYp3zwJnUPaTuF8/d7Nlrzou0wXOlJc/R6FrhYF6HxfwzzbKZm6hXfmAu93DfeR6z558N7sVzcw+sj/RiXdWsfM4zRJ7OdM1wcOYoT+nfCOeKr+xlmHc/c0GduXcv6rHBdbPnz+eN4jzKtyivC75qlkyrCg/lkcrz3ps9/77E19ms7CXHcMZ9DcDv9vw5Z9Ynm9GPQ+w5luM6D+e0mX7Ni9fZ/Owhc2UM59Chlued+ZrFuKdRLnPMMFFT9jfzBHspDnytZkC9Mq6KcxRnHRg74sReIlbEj/VWvs98rGrEef/nDTxmznhyLc6a6dAsv58aYJjV7puofnWdZrjfprpzb9R6g5h7iLOzLicfCEv14Bz3q+qb2Rl/AGfuk3maaZFx5l7ogcJWmBEHng3zPd4KGBzrgOF1Y1KH1w1wRsBL9VWzIydVE81QyfP58Ii6Kl0UT+W9Wo3y/Khw2S+jeqP6FmA1Oke8TjhqDuZxE3XMM9Jk5t8IsFqiXSM+POvPI72vibNFXrLWA66Vr2rOZrov52Iea8uaRPox38yHaDXCQ++NrhvETGBEHuPa7Pxvhkr7GU6kryXnft0nevB8SlepV/E51edG/12TEdQPi++JRgt5Djs/rkfed7jejvONchzfcxmv27O26KnyLMrlI/aMZqn04D3Uq8LVY/04jzyJevF+E/nY3zX1XkZYqAfWcH/0kOfjGTrEOT/S1uNbMC97yp6hplkP3kfu3eJ7AzE64fVJvsLDPk3EldeRBqzRLKcvzNqSPI63ID7rEe25J1Ff3lM9UTfFi3XGNQr8FO5sea77wLWna/o8kD9HcJ3BqvD8uE/6Qo069+tm58eSTnhXdJkt9v2K1syd+zc47vEN5vHFemTaMadmz393irXjfJzfY2bxdyMz3UwcZzO5v8wtwmQNGN+CnIqfjKd6o1dqVtSlm54944O93QueXdVzTNUorTIuvt8FpvJC7THfjGefcJrNrbxjzyrzYr3CUzVY63O0BHdlLqW140d6ZnPu/Ibzgu+C++dUm53fm+J+Zvlrf+bTaKE2m9BxhsmaoM7IC3s1ilX6sN7YA/+uS6M69ttor1NdN40V3RcRvurl+ApzpgH6pPZk7B7jRTopTtlehhH52+yMnc3fkj2FnWkW6mTneyHaR8yMb8aVayN+2VytkBPNoM4j/l3UK1yFp3IzbaJYw9r782OK728BhuLIXnbAi3g2cWyEpfh3mz/OZXuZz9yfl6oZYn7/XsL+eddt/2z+t9vt67fHdxtun8d2fGbJP3faj7r9+OX4XePL/VkfNUu3x2eN9s9E7X8j5Z/HZ6X+fj9/tvU7PCfuHn/Ac6JjoUY+E/u8Oc9jDo9tdn5Pi+txKe/Nzq/t8Rw94JjShuM9yImW1/I9Ed1LJmJ9sq/wo3stiivezCvqHWl1lYPy2ez5/Tv3vzITazLzPOLMdcqbzNfV+bMZshkzjMq8nLtrvh3LP9v+c/bj59ffI0E/GhyZT7Ozn9306zzExBjr2YI+0dzeP7oHelA386Diq+KV+RbNFPnVRCyL+7zc89X5eLZ3LZ/DfTc7/zxm3s/mRM5N7COHffn3OgYss+f3lhgL8SMOzZ7v6U65ihdiIla388/asMd3ILtpLqyJ0k7NxlpHGFjPsyFuo6NajI317GsFI9Miiqk5uV+k47vWDI/31bzO0R/n7fhO02a/XrN9Ob4zivcO+6e0R2/86HV+HDb3KVrOZeY1e8Bx3muwj7FV7zLfHe9nHJ5Xfztec28Gv7vAe1HIV3E3Wrg37PzYsNnjtTxrN4J5msit6MD3BWOszHETeO9cCjvqw/EucnjWJuoqe8pz1a+ikXuJx8p8yvtsFuTc7fF757DH925u8JpyXxvNyfhG+8or16UFGEprpUlUl2ltkGdBjZopOvfaTteZt5kvSsvZXoZV6ZN5N8uv6FTRZIVnRV/l0e+1KjxWvIl0nPXh/QaxK3xe6b2qxQrmykxXvcy0uDqjwoz68B5ftwv9b0n9bG/mfzaTY1a8/SPWSu8rnGc12T76z5qxvvux2+N14maP94L8+ju8D93s/F7uKHD0o+NulJNhqHvAjx3iHeLN8tcFjFXR1oK6GeeVma6sCv7qzKu9Znrx6km9XxvEI73bpA/Pitx4L8qNZm2TmtmMOOcrelc1X/GX56p6HumvclUPpUdlppmOVU2ZZwU30qHKZ5X/KzNGexW/38Eh0vTK7JFXq7rzecatiu85ma4RZ45Vekb7rThXpEV2PuOwqltU3yHW7fE6ZD8OO/8tw83o7xsnWBEvj22gYRN5qLHCzubMfGHf3rlWMA1WtLfap9I/ug+q3DG/BXvKD473pOaqpu/0MPNg5o/iXsFdnV952Y7jsMdr+A94v7BDTi9gRsvx0VvGU/jVPlltdTk3pfmqB5bUVWOV/aiPTWp5VvfGLH68w9yMh9Ix02M2f1X7dqFGeVbRXGkw86ZSt8K7F3iuYK/mZ3OynhWsLuoqXnOsQ0xhKX4V/Gz+DIt1YL0yPNa0gl/lrXAanTMeX3v+gBi/HkQsxc/3RoCNPZo9f0Yt42e0ZvpxTZSrdFA4Lchfie2rB/FXPUdsnm2mF2vPNRkv7qH0i7SsYio/svpGuTwLxjINqv1m+q56rPhVvcnyZ56yVpkH1bWiTeYn87iq7VWuuF7B8nlW517tMfOx4kuVZ4VPF7mN6qyIxTmNjujZKudZDfKOsBRGxnVVY54tm6GiwZXcWY3iGeVkOv0enFd4Mg/O60n9q9wqes00MRHb1whq+oR7ddaMZ0/2VjR7t74Kt4kYn2daKe1WPGyF3D9iZZ5d8Udpk+nJOihfsvis77vyZjHlZ7VXdf9VnxTHKxwqmlkSy1aFY9Q38qLBfuRhxu3qLFd0e9WXJnh6/Pfo2Se1JtYMW/kx82g2h+JQ8XnVP85pSW1WV/Ulw4iuG8WvrhledaYsb3WvGlud0+z595B3aMh4FdxM78jzd68Vvle9r+SzLxWurdi30XHGx0S+94r6VfxSPaqr2/P/m1DRDPtF/KPZzfT3ZVa97QmfFZxV7ZQ2FZ+ueNQgv+JzxTfUaKbFCteqhwqzMhvvNTqu+JzttSJGhJXxaSK/olklT/Xl2ux6lrvCadaHdY4wK7MrD1Y1XtFV9XuHf9kcFuREms20VPpnnFRuC/hUPYt6vdO7Su+sp8c7aTFenFNdtyDf92Z+KuwuYozRi7yr2iqu0QyRD9E8qzyqHlmQG8VnszWoz3xX+Fd7Rj5wH0swGtXOVrfH91C++P8Td/w9pP/aP0dwxL/D//3p35Xfjjr8nvw48Lbj2uM3uB5C152vf5/mr/fH/zlqx99s+gHfm/044v79/c3g9Sj8HVrngr1Rv+j+alDvOV9hZv+7GM0eR//bd92eX3/g/Oyp43d7/ttQm8BgjrzHmuO86v5hDMVv2HMf1V/x5BXNobxoor6Z/tmM5oi8jfiwToqXmhV5RT3VfqZXZY+9jrRUs0X7Mx1Vrc+vPKnOVJ0/82zm01Uuryzso/SMama5kVdG+yqXYyZqZzq1Qs5VnSr7OPcoarU6o4r3pE8LekV+VOb1Y7fa5+0yDJXTgrjH1ExVvZQvjfJ5pqoPM/24V4aDa4aZ+Y94ak7l6axnhRP2Y59W51vhwphZj0iTWa9V72d7VQ26PX7m3Kdmz891fYLDfmAN4kQLfVW9In8R2+icdfKZIh2uaj07z/hzrIpX5cd9ZnlRLXs4w8r0zGZQOsz4M7cVzXy2rE55lvWI+kYzWHH/navq5cyXynJ/Ml1W+lY0Yk/fqVdFK1yrWBWtjM5n+kU9Kv5GWq5oUtU4mmUF56qneK1mdh6RHqvzZp7i6glXo5jil/HNeGezrMzp/cdRNyDuex1w+wRv2Pm7nqyb0qrbGZv1i7RnvJHs4bwcjzyYaex+Vri9ujKsiH/EudJjlrdr3Y/1/fh7pf635r8c79Vuez78XVM/V7p5rNvDR8dnLn6953uPPfZx8Ph6cPi4P/4Gr69h5/eAu53fY2zQA69nerom+DeZnL+/Zzwgz2s7zaRm9RrWBNfs3sjyGCu7D7Jes/tq1n9WH2FEsRnXyiwrvSPtIowMrx3nzeqfP1K+v+JZg/PMO67pNEeFw9X9K7O9WuszVnNXuGScIi2zmgqu+9tEXVW7Cqee7L3bs5UeltRl/kXazjTf4xvsN9BmCD4KZ9WfKyubvaJVNn/Gb6ZfRfsVrOr8M4y2kLui6+w6ijWKZ36s8FKauqeRZpUZrupRnadPalWfVR+j+Ss9W7Hm1VXBn+l0hWOk/yuxLMcmdav7UV6jmhlepE0T+Woe1XPVC8fA2WY4zC+aI5o7que+GY+VWdtifnXGKzpXOc20uur3lRrFwfkjnvKPY1d0XeFcyWXO6AVf4xw4cycdGmEb1SqtOlw32qvMouZY0WAFf8W/ql9KM6P9JuLvXoytZsz6857KNVoqH4/Dnh8vEKfTntF5t7N2Ud9OsRkvjr3i/1V//LrTHp4rD9/JpzKjyqnGKkvNyB7x+YDzvX7XcLPH+6Eeb2LOTNMOdTc7/5+l3sMxx3Hu74U2O/fMPPfzDr0axTc7//zg3DOv2iQvq1fcWbNoLp4v4zjjV5kz03Z19oo2r8RZw5VeqNlMv1bcV/E2ybmq0WpOtbZRLNItm1fl2KT2in9RLOvjexHPyqw9mf/qfJXeq/pdne/V3Cv57+JtwXF1rXj5yqxXsI3Oq3q035nru7R4BYN9+yP4WDHv/5vOrJtZ/B5Tg3OjfdaeuXHNtbn+F7uNWzg=</binary>
            </binaryDataArray>
          </binaryDataArrayList>
        </spectrum>
        <spectrum index="7" id="sample=12 period=1 cycle=3 experiment=2" defaultArrayLength="7051">
          <cvParam cvRef="MS" accession="MS:1000511" name="ms level" value="2"/>
          <cvParam cvRef="MS" accession="MS:1000580" name="MSn spectrum" value=""/>
          <cvParam cvRef="MS" accession="MS:1000130" name="positive scan" value=""/>
          <cvParam cvRef="MS" accession="MS:1000128" name="profile spectrum" value=""/>
          <cvParam cvRef="MS" accession="MS:1000505" name="base peak intensity" value="111.0" unitCvRef="MS" unitAccession="MS:1000131" unitName="number of counts"/>
          <cvParam cvRef="MS" accession="MS:1000504" name="base peak m/z" value="252.085844529087" unitCvRef="MS" unitAccession="MS:1000040" unitName="m/z"/>
          <cvParam cvRef="MS" accession="MS:1000285" name="total ion current" value="223.0" unitCvRef="MS" unitAccession="MS:1000131" unitName="number of counts"/>
          <scanList count="1">
            <cvParam cvRef="MS" accession="MS:1000795" name="no combination" value=""/>
            <scan>
              <cvParam cvRef="MS" accession="MS:1000016" name="scan start time" value="5.5132" unitCvRef="UO" unitAccession="UO:0000031" unitName="minute"/>
              <scanWindowList count="1">
                <scanWindow>
                  <cvParam cvRef="MS" accession="MS:1000501" name="scan window lower limit" value="100" unitCvRef="MS" unitAccession="MS:1000040" unitName="m/z"/>
                  <cvParam cvRef="MS" accession="MS:1000500" name="scan window upper limit" value="2000" unitCvRef="MS" unitAccession="MS:1000040" unitName="m/z"/>
                </scanWindow>
              </scanWindowList>
            </scan>
          </scanList>
          <precursorList count="1">
            <precursor>
              <selectedIonList count="1">
                <selectedIon>
                  <cvParam cvRef="MS" accession="MS:1000744" name="selected ion m/z" value="1616.726563383982" unitCvRef="MS" unitAccession="MS:1000040" unitName="m/z"/>
                </selectedIon>
              </selectedIonList>
              <activation>
                <cvParam cvRef="MS" accession="MS:1000133" name="collision-induced dissociation" value=""/>
              </activation>
            </precursor>
          </precursorList>
          <binaryDataArrayList count="2">
            <binaryDataArray encodedLength="31236">
              <cvParam cvRef="MS" accession="MS:1000521" name="32-bit float" value=""/>
              <cvParam cvRef="MS" accession="MS:1000574" name="zlib compression" value=""/>
              <cvParam cvRef="MS" accession="MS:1000514" name="m/z array" value="" unitCvRef="MS" unitAccession="MS:1000040" unitName="m/z"/>
              <binary>eJwMl3V8VEcXhiGByGbdJS64lRZrC5T7LJDi0q9IS/Hi0FKggpTicc/GDQ0QLBDcJSFoggcSINAET6AhOHzzx/Ob3Tkzc3dn5p7zvmM8iqQgTZGk0RVJH/VF0iNjkXTcWiSleRdJq3yLpLn+RdLYwCJpQJMi6ctmRVLTFkXSTcV56bzqvHRMc14q0J2XYiznpeW281Kxa6mUaCiVokyl0riAUmlpbqnU23BZmq24Ks3QXJWm6q5KkwxXpYmmq9I4y1VplNdV6YXzdel54+tSrYdAcV2q0QkMAtN16UnL61Ly1RtSoUuZdNqtTDojK5OuGcukG+Yy6b5/meStvCkFaW9KzfQ3pZbGm1Ib802pu/9NqV+Lm9LQNjelyEE3pcJfbkpPl92UalfclHwyxZj1N6WOm25K0vab0rwzN6W/zt2U/r5wU1paclNaeemmFHblphR17abkuHlTWnP3pvTW/Zbkqr4leWhvSWr9LUlvvCVZzLckL+styd/zltTE+5bU0veW1Nb/lvRF4C2pc5NbUtdmt6QeLW5JvVrdksZ2viXN+eaWtNB+S3JeeEv6NfeWtPP4LenE6VtSs77l0vxJ5VLEjHKpLqpc6r6hXJq4s1zaVFwuPakol2I1FVKSrkLKNFRI60wVUp6lQtppq5D2eVVIRX4V0r3mFVLzlRXS5PTb0oTrt6W5t25Lf5nuSAled6RMnzvSBr870vaAO9K+oDvS8aZ3pLPN70jPP7sj/brvjvT0zF2pvWul9K1HpRRpqpTW2iqliqBK6WXzSqlBq0rpy46VknlUpbRdc18qM92XWgfel4Kb3ZcmtLovNdNWScPNVdJka5W0yrtKSvKtknL9q6S9gVXS6SZV0o1mVdLDFlXSm1ZV0sguVdLUr6qkee+qpPyUammP+oFUrH0glesfSDXGB1JDywNJb3sgNfF6IHX2eSD19XsgjQp4IHWb8VCapHokLdA8ktYaHkl7rU+kKu8nUq3smeSveiZ9p3smlXo9ky6510pB6lrpG22t9KO+VvrdWCvFmmulLdZa6bRnrfSvd63UwK9WsgXUSp2CaqUhTWulmc1rpZCWtdLa1rXSkba1Up8va6V2K2qlKpfn0t+NXkhpLi+kfW4vpJfyF5JO9UJqp3khDdC9kKYZXkghphdSpdcLycv/hfRV4AupfpJoV/0naTb8J/k9+0/6u3Gd5K2uk37S10kLjXXSB+866YXlpXRIVi/dkddLTqp6KVBTL/XS1UtTDPXiTOulQy1ErFW91PLXemmq62spwvxauuL5WvL2ey1NCnotJcrfSgstb6UJTd5K11u9laJL30pjFO+lX5u/l0JdP0q73D9Kdzw+Sh7Kj1JH9UdprPajFKb/KBUYP0p3zR8lue2jtCfgo3Qv6KPUpcVHaa+8AUWWBqxxb8h+WUMueTRkrLYhf+oaEq1vyAZDQ44YG7LZT8QvNiTLzYlSmROPPJzwVDrxt9aJJJ0Tpw1OtLI60dPmxMxmTkxwcWaRqzOf5M7YLM6M/+BMo0aNqFc0QqNqRCt1I/GcRoz+pRGBbo35UdaYYfrGXHBzwd3DhSZyF1C4MEbpwkKVCylqF3ZrXOjg5sqvMleiPFw5o3DlodIVN7Ur7Rq7MdPVjc3ubjz2cKO50o1glRuT1G6s0LixVuvGSZ0bzkY3hjV2p4vCnT9V7iSr3dmrcedLozt/md3RT3Rnh5uMOpkMg1xGR4WM4UqZeL6M/RoZ5VoZH3UyfAwyvjHKUN2T8bubB8nuHhyQeVCgkOOrkTN+opxFbgoWqBWc1Cp4qFOgNChob1QwzKRgvllBpkXBZ3olb51UzHBRMVShYqVRxWWzihvOaqZ4aNin0HDKQ4tFqaWdUscNi44Lcj25Wj1LzHoO5+p57m7gd4WBiyoDbmYD2XIjwSYTHRubGSo3s1RhRqMx00Nr5pPRTKTVTG93C1PVFiJNFnxsFrq7WcmRWemotDJZZeW91kobvZXRBivfONuYJbOR7WHjstxGF5WNDI2Ni1obznobHQ02JhttpJpsnDPbaGC1MdHThsPLRrG3jQ8+Yn62jY1KTypUnvTUevKHzpPbBk96mT35y+JJtZsXNpkXgzy8WCb3opnRi1EmL2LMXry1enHWx4txcm8cCm/OKr1xUnvTSePNDK03OTpvruu9URi92WLxxuLpzV4fb3aofXig8cFH58P/9D6EG3w4ZvRhi7sv3yl8CVP6clzlS3utL9l6X64bfClv7McrDz8Wufiz29WfWjd/Wsj8Ge/hT5rcn6sKf1Qqf4LV/izR+EMPf7a5BBDkHkCyR4DYnwBeaQNorw9gnTFA3P0AcQ6B5LkG8sAtkJ88ArmiCEStCmSlJpA5xkC2mgJZ+3Ugh2sD6eQWxG/uQeIOB9FMEcQEZRBZqiBuqYOwaIOI0QeJPQvikFW0vwYR4t6EU7ImOMub8I2iCYuUTdivasJrdRM6aJswW9eEtRbx/UMT2jRqyvTGTdno0pRUdVPKNE0x65ryvb4ppcamDLQ05XF5U2SuzViubMYJVTO6m5oxy705NR7NaasQrVq02ubEOLUgwbUFV91aYJK1wKZqQaWpBQdcW/LRrSVLPFpyVtOSGENLDOaWDLO05KatJV5eLcn2EZ8btcLbpRVjXFuxVdGKfdpWfNC14htDK5YaW3HK1Ap3SyuibK0o9WyFwbsVO51ac9y1Na7urekra80leWuMytaMVLUmQ92aSk1rmuhaM1XfmufG1jT0bM1vrVoz06MNHro2DFK0JVHZFj9NWzbr2vJC35bOxrYsMrXluLkt7ta2DLS1JcGzLWVebfH1acvPvm157t+WToFtcWvWlvgWbbkqayfucjtqVe3EHWzHYGM7kkztCLK2Y7qtHdlB7Wg0uR0P5Z/xh+ozjqg/w037GQN1n+HQf0aF4TOamD5jhvkzPlg/4/2XIubenr2q9vTRtifQ2J7ppvbsMrenl609k33bs82vPW/82/PqfnuuyT9nqupz8tWf80HzOb10n4tc/Tk3DJ+zy/I5wZ6fE+v1OTP9Pie58+dskH1BV8UXlKq+YLvuC97pvyDa9AU+DTrgcOlApWsHWrt34A9ZB054dECl6MBIZQdq1R34WtuBlboOlOo74GXswBRTBz5ZOtDH1oFEzw6s/aoDgz514C9NR7T6jkRZO4pz7sin0o4MdutEZ3knfNSdmK7pxF5tJ1z0nRhq6ESWsRNPTZ340tKJldZOXLZ1ws+rE7O8O+Hu14nv/TuxOqATQS060VXWmTCPzsxVdea4ujOjdZ3J03fmnaEz35o64zB35l9LZ7x8OjPNtzNzfuzMmU+d2e3chTWuXfjPrQuSrAttlF04q+7CVF0X7np1wftZF6qVX4r68CVN9F/yh9dXqG5+RYrT1xSrvha55WvGGb8m3/Q1jS1f89bzaxa0/Jrv3LuyTtaVNx5d6avoSoayq7gLXUHTlQe6rnxp6EqEsSu3TV1ZZu3Kqy+60s6pG8ucu3GtUTdauHRjoWs3Sty6ESjrxu8e3Tgj74a3shuzVd04qe6GWduN6bpuHNZ3Q2vsxs+mbuw1d0Nu7Ua+ZzdcvbvR0L8b8+3dyHXuzjrX7tTLu9NX2Z1MVXd6a7uTputOrb47dmN3kk3deWruTvdN3QlQfYNvS8Gkb3j54RsGuPZgiKoHG9Q9+KjpwXe6HmzS9xB1qgd55h44W3uw1bMH2317cEUpsVQjUaaVCLdIJPpJ2AMlXq2ReCODQXLYoIDhatimgd0GmOkJ3j4wzxfM7nZRv+0Ue9jxV9ip0NlF/bCT52+nReOeDNL0ZKO2J6MMPSkw9kRt7klz354s9etJuX9PPJS9+FnVS7xTvbBpezFX14sL+l60MPZimakXXay9iLf1Yl3HXoyo68W7xr1FPe+NQtabyR69OSHvzV+q3lxR9yZc15s35t78z9qbqqa9GXm0N5ZrvQm51Zt/y3vT47aI3xXxe73Z6hLMcVkwX6iDidYE80QbTLA+mIamYEaZg9lrCcZgC+ZXz2DOewXTwieYFb7BVPoF0z0gmNTAYF4FBTO0aTDbmgUjbxHM5JbB+LUJ5ka7YOYrvuW68ltiNd9So/2Wfvpv2Wj4FlfTt0wwf8tRy7d4275lvue3dPARY/zEmIBvqRslYvI+LFD1oUzdh87aPtTp+1Bs68MK7z5k+fehtWtfvvXoi4uyLxNVfVmi60uJRz+2avtx3tiPCEs/Qi/34wdlf1E7+uOp6c8CbX/Kdf3pauhPhrE/H039GW3pz2Frf3w9+7PYqz+Tivqz0GUA2bIBnFQOoKl6AKs0A3ioHUBf/QA2GwYwyzyAi5YBxHkOoEHzAZzvOIAxvQdQ3W8AM4YMoN3/BvDfsAGYfxxAyS8D2BYygJ4pA/A9OYB/Tg1gffEAzp0fQEzJAN42HEhv2UByPQYiVwxkpnKg0DwDaa8ZSLx2IK90AxlhGMh+40C8zANZbBlIpXUgds+BrPMaiLvPQNoGDCQ2cCB1QQPZ9dNAzGMG8uLvgXyWPZD7Gwfi92og41wG8cxjEIMVgzCpB4ncNogK7SDWGAYx1TyIdrZB1HsNoipwEA8HDiJt9iB6LR1ExAkxttFgKhoPRnIdzDq3wchkg5nhMZgS+WA6KAfzQT1Y6N7BQosOprlhMHutgwn2HYw6YDBzAgdzpedgLlwazPA7g/n0cTD1jYdwxG2IOJMh9DEMYatxCHrzEP60DKHCOoT1XkOQ+wzhqt8QMgOH0KjJEKxzhrDJZSjz3IeiUA3lumYoXXVDWa0firtxKDNNQ4XGHMqX1qFk2obS2Gso07yHctFnKB39hnKuyVDaNxvK28+GEtZzKDt/GsqnC0OZWDKURJfvGG/6jmLzdzhs3/Ex4DvONPmOv95+x175/yj0+x9z5N9j0H7PQt33DDB+T4Hpe57Zvmd04PeEFH/P3LffE+k2jDEewzgtH0Z75TBSVcNopBkmcu4wruqG0d0wjA3GYWjMw4Q+HMY96zD6eQ4TeWQYK32H8dxvGCMDhnE8cBitmgzjY7NhTGoxjIsth7Gk8zDCLwzj2PthqN2Gc182nN2K4fiphhOmHs5LzXBRQ4ZzWj9c6PHhpJmG42IZzi/W4ZTZhmP3Go7JdziP/YfTvOlwjEtF6zaCePcRfJKNYIp8BJcVI+iuGkGuegR67Qj+1o3gO+MIDptG0NwixtlE3FfE/UYgPzyCqMIROLuMFB5lJD1lI/lPNZLRmpEoTCO5bxlJE++RfPQdyZWAkRxbNJJIjx+YpPyBYssPHPrwAx8NPzLN9CNS4I+0048iwzAKpd8oRsl+4kvFT0JL/kS99icuGX5CMv3EB8+faBb4E9qGoxnbeDQ+HqP5qBhNf+1oWhtGk2Ycjdw8mgWW0Wz0HY3VfzQhAaO53nQ0e1qMpnbxaK4WjaZX8Wjhz8bQ2GMM36vGUKgeQyftGDboxmA2jCHEOIY3pjFMtYyhzDqGvp5j2O81hlY+Y0jzHcP5vmNIdRuLXDZWeLmxlKjGslM7liD9WByGsfxpHkt377FsbjWW2e3Hsrd0rPCi4zB5jCNEPo53inHMUI3jtnocg7XjOK4bRwfDONYbx2E1j+OjdRy/eI7jlO84NgWM47fm4yjtPY4B48fR5bdxaIvHMfX8OHI/jcOp0XjmNh7PA5fxjHQbzzn38XzjMZ58+XiaKMeTrBqPXDNeeNrxvNCNZ6JhPH3N4/nMNp7/BY1nS/PxlMwYj/eS8UxPHI/n2fGMujQe3a3xrCgfT0/nCejcJzBLMYFK5QSKNRPoppvAdv0EgowTRA2egMIygcXWCdTZJjDZawK3vCcw0HcCx/0m0ClgApsCJ+DTZAKxTSfg0nwCf7WYwLOWExjXegIHP5tA90ETGDpqAjV/TMBwfAIXbk5gv3IiazQTidBPZJ5pIqOtE4Wemkiw10QOek+kve9EEu0TUX0/Ueixn1Fof2a45WdmzvqZC7/9zI3En/E58TM9ZJNYrZzEAv0kJpsmUWGeJGrjJM7YJtHDaxK7vSfRxncS0YGTWNh0ErGdJrG+dBL9ZZNppp5Mpmay+A2TaWSczHzTZF6YJzPFOpk7tskM85rMee/J9PSdzEG/yXwRMFn818mom09mZYvJfGw5mbmtJ3P07WTqXadQJZsifNIU+qumsEs3hVaGKawxTsHTPIXHvlMY7z+FoUFTkJpN4cPLKXzpPJUViql8VE7ld/VUajRTmaybyh39VEYYp1Jqmkofy1SOW6fytedUdnpNpbXPVNb5TsXbfyqykVOZ+ZfoPzAVn6NTST42lfEu07jlOo3/uU/jgmwawfJpHFVM4yvVNHaqp9FGO431umn4GaaRYpyGzjxN1NJpuNimsdhzGm+8pvGbzzSe+E6jW8tp7Gk1DefvpwmfO50Ej+lCZ08nRDmdRurpLNJMZ7Z+OnfN0/nBOp0rtukM8pqO3TSDXbYZ5PjNYFmLGXSYOoPZl2YI3zWTLrqZ7NLPZLNpJs0sM1ljnUma10zifGei8p9JWMBMXINmYnebxT75LDopZ7FZOwt/0ywyzbOwWWeRZJtFjPcslL6z2KL6hZaaX8jV/kKG+ReSbb9g9PqFeO9fiPL7hdDAX9iq+ZU2ul/ZrP+VDaZfSff9la6a2XQxzaaTdTYFttl08JrN576zqbgxmx/vzuZW5WxGPJ3NUOVvDNEI9L9RaviNwabfKDGL1ipa229c9Bb4/caFpr/x2G0OTzzmMEMxh6fKOcxUzxFnOodZujlC087hF+Mcnpvm8KtlDi+sc/jNcw7/ec1hjs8c6nznMNd/DvOC5pD6yxz6H5wj6vBcFIq5RCrnolLPRaubS5x+LommuVg954p9m0t2wFyCms2lhes82ivm0VE9j6908zhqmkex1zzO+87ju6B5/PzZPMoVvzNG9Tt1lt+Z+PF3YtR/kKz7Q/iaPwg0/8HJoD/w6/OHqBF/ck73J4MNf3LV+CcjzX9y2/InDzz/5LnPn8z1+xN58z9Jbv0nEz3+4qXqL/SWv9jq+xfdg/6i/u5fLHOZT7T7fPyV89mgms8u7Xy+0s/nqGE+58zzuWGbz7/e80VNnI+smRjbXIxtM582n81nqGM+hsr59PFYIDTIAoYrF3BbtYCJmgVCwy7gN/0C3hoW8I9pAW6WBURaF2DwXCD2YwEBPgtEbVjAZ/4L2BOwgG5BCzjZZAH9mi3gUvMFNPl6AV90X0CXHxcQMXMBqyMXcCR+Aab1C1j3ZgGrFAtRqxbiUC/ER7uQdbqFtDEsFLp+IV3NCzlpWUg/20Iuey7kns9Cpvkt5D//hfwVuJANrRcyb9ZCRu1cSHPZIrooFnFMuYg+6kWUahbxg24R9/SLaGxbRITnIgzeiwhuuogRLRYxtfUi0jouIn3CIrYtWoT95CJe3VtEb9e/mab4m0Hef/Mx6G+Re/5mZsXfBMgWM1u+mE6KxRxVLmaFajF91Yu5olnMm5DFHA5dzLKwxVyOWExy5GIeRi/mRLyIy/4h1eMfxsj/4YniH35X/YOz5h+KBN/p/uEz0z8EW//hedg/LIz4h8Tof/CP/Ycuzks41WgJEY2XMNRlCXdcl/CFbAkr5UvIVi2hTrOE/dolQqcvEXV6CY98lpC0fAmjIpYQGCm+C1xilxAft4TObkv5JCh0X0qkbCme8qXcF2xSLGW2cilRmqV8r13KV8alyD5fyoolS5m+YimhIUuxhC3lriA3fCm/RIg1opYyLGYpc+PFGJdlfK1cRrx6GZXLl7FxxTJGhS1jUeQyJscuY4/bcvrIlrNGvpxPyuUUqpbzSLucfN1ycc+X4xK2nHERIu6+gk4eKyiWryBesYJRyhXCP67ga+MKXEwraGVdwfugFawNW8Gs8BV0iViBc+QKzgkcUSt4GbOCd9UrWOmxkm3KldjVK+msX8nbmJXUJKxkuWMl6xuvopvrKi67rSLTfRUdPFYxVrmKVqpVvBIcU68iQLeKSytXkbFqFW8iV/FDzCoOxYk5HiFkykPEvQgR+TGEFHUI7bUhnNaFMNYQQjNrCH3DQjCFhxAcFUJuQgiSI4SPslAc8lDaKUNJVIfyThvKW2MoQxaGsmJVKD6hoTwRDI0IZW9UKH82DqOXSxg61zBx3mFscQtjvnsYwbIw7nmEsU0exkJFmNBnYeT2D2Pw6DCGTwqj+fQwFMvD2BwqxkSG0S86jMcJYXxTEcZW93As8nCqBbsU4SxVhjNYFY6POpynghBtOFHGcDY0Cce4LJxBK8N5siqcYWHhNAkPp05wLCKcmMhwRkeF8zY3nJfXwnnVOIJTLhHEu0aIuhfBDHmEyDsRLNZHULkqgoMREYRHRtAiOoKimAjK5JFsVEQSrIrErI6kWrBbE8n3ukih8yJ5KThhiES7LJIxYZE0iIgkKzKS7tGRbI2N5G+3KAa6R3HYI4osdRQ9tFFodFHcFSwxRIl6FcXclVGsDIviTUQUxZFRpERF8VVMFPLYKKKcoql2j6aFIlroxWjOKqNJV0WLmhFNd000gcZoHOZoHo2Ipu6faGQroukYGY1bVDR/ucTQzzWGGrcYYmUxTPCI4YYihgHqGIasiEEdHkOlYGdEDO2SY6iTx3JKEUulJlbk4VihS2KFNo/lojGWYEssVmssKWGxdI+IRRsZy+6oWEbFxNI/MRZfRywJyjgmq+L4Sh2HUhPHXcEqXRyXjXGsN8Xha41DPjSOypVx7FoVR0hIHD+GxuEcHsfgqDgCo+N4LZgdF8fKp3EMc4mnpWs8nwSX3OJZ7x7PX7J4BnjEUy+PR2WM555gtymeMHM8n1vjGboqnvch8VwMjeeP8Hh+jYmnZ2w8iQnxTE2MZ39yPB5uCYzySKChNoG15gTOr0qgf1gCfaITqHNOxNstUegh0SoSKVImiv1OpFAnWn0iaf9L5MXwRJqEJjI4MpFm8Yn85ORA1sjBHUFBYwdhLg7Gujro5OZA4e7gnmCvzMFEuYOvFA40SgfVgoMqB7FqB5M1DrppHeh1Dh4JjugdJBocTDc6eGZ2cMLiYHFbB4d7O8gY4uBaiIOlYQ5uRTrIj3IQEu1gdIxYP9HBgyQHLdyTaChL4ppgi0cSy+RJ/KBIErUxiQJ1EuO1SXypS2LxsiQar0yiU1gSyvAkDkQkEReZxNSoJMwxSdQIFiUn8XWjZHSNk3ksSHZN5le3ZHxkyZSpkxmjSxYaJZnjYcnMjkimT2Qyb6KSWRybzNOUZPplJDPqTTIT3VPoKkvB4JHCU8FJeQrpihTmKlOEDk4hSJ3CB0GeNoXluhT+NaZwyJRCvS2FOWEiHpHC1cgUtkSlsCI6hT6OFIbJUoVGTcUvLJVO0amkxqWK/J5KA0cqO5JSyclIxUeexhvBZmUay1VpjFan0VmThkabxgldGq+Xir6VaehC0ngiOBWaRlZYmshtabSOTMM1Ko390WnMjE0jOC6N9/Ei7p4u7mE67op07gkmG9N5syKdrmHpvAhPZ0lUOh1j0tHEpjM/IZ00QwYrwjNYkpRBxtEM2rhk8q9rJkM9MkXdz+RPdSbfaTKZNi0T9xUiJkhblckfIaI/NJN2YZnIwzN5IDgekUlmZCbzozIZFp3J5zGZPI7NpDAuk5z4TBYlZDIyMZOOjky0SZk8ExQnZ7IuJZPcrEyub8+k9kom42VZop5m8VqwTZlFhCqLKeosemqy8NNm8VFQpsuiQJ9FrCGLmcYs+pqycLZkYWiZxejwLL6OyKIkKost0Vn0S85inHs23WXZeHpk80ZwVZ5NviKbaGW28LnZQt9k00STjbM2mzuCFH02X3ll42iazcIe2fy2MpvBq7JpE5KNR2g2DwSLI7IZFSnGRWVjjs7mpaA0Jlvk1mwi4rLpnZBNYGI275xzuN4oR7x/OcS55PCraw4D3HJo5Z4j9HEO1YKTHjksVuRQr87hsiaHKF0OfQw5NDPm0NiUw+fNczCHibhgR0QO0ZE5zIzKEXUphxYxObjF5lAl+MqRw6ukHPJTcohJzSFDtlpouNXsUK8mWrOaWdrVnDKupsxzNR++Xi3uxGoio1bTN2Y1SxJX49J4DWPd1/Cnag3D1Wu4rFsj9ngNUzuv4RBr+GbZGg6uXMOCkDX8ELqG6xFrhF5Yw7zoNfwvZg0dYtfwX9waLsWvYVDSGtomr2Gz81qmNV5LX5e1nHZfS65sLas81jJZvpamyrVUqdZySr2WdZq1LNeuZaJuLT31awk0rGWcdS3BoWtpFrYWt/C14p6tpShiLRsixRpRYo1o0R8n+reupYv7OiyydaQo1mHTrGNC4jp6OtYRlLQOl+R17Di3DvfG68lXrud7zXo6acXn0PXMC1+PNWo97wS3otezOG49JKznRcZ6dmatZ43bBr712EBL+QaeKTZwUbmB7aoNxKk38E6/gSzTBpraNoiatUFo1Q10i92Ab9wGnOI3cF9wKmEDGxI3EOrYwPSkDQxI3kC7lA1oUzdwTpnLNlWu8JS52PS5fBQcM+byIDCX0LBc2kfmYojK5bWgLDqXgzG5ZMXmsiQul4nxuQQn5NIiMReFI5fSpFySUnL5KzUX10Yb+Uq2EW+PjTSUbxTadCOFio1sVG4U79NGflFvZKhmIx21G7HoNvJecMywkdNfb6Ro6Ub+t3IjXVZtxDNkI58ElaEbORW2UWjWjYRHiPmRYn6UmB+9EWvMRkITNjIzcSOr0jcSfGEjixtvoqXbJlTum9jnsYl/FJuYqNwktMom1JpN/Ce4pt3Eft0mMvSbhN7YxM/GTXxr2kRr8yauWzdxwLaJSd6bqAjbRGXcJk7Fb2JjwiYiEzcx27GJeZmb6Ld3E3WNN5PttlnU3s38ot3M79bNPA3dTEnYZlIjNtM6ZjPa2M3cjNtMp+TNbE3fzMojm8kr3IzcLY+r7nksl+cxVZHHQGUe9zR55Ony8LDkUemfR+Pf8+i2Io9nq/K4FJJHRlgeUyLyGBCZx+dReeLdz+Oj4F5MHkWxeWyJyyMuPo8/EvL4KTEPHHk0S8pDmZzHf4LrKXkcSs1jdVqe2K88ZmbkMTQzj85ZeTzIyeP86jzy1+SRvDaPbzfkkZuXx59lefhV5dFAtoXt8i0kKrYwTrWF1pot6LRbeC2o0G3hhH4LuYYtQn9uYY5pi/C9W/jGsgUP2xaeCw54bWGlzxa8A8SYH7cIjbMFKWwLzcK3oIzYwo3ILRyO2kJYzBZ+jd1C1/gtBCRswT1xC/uTtpCdvIXHmVsoydrCOY+t5Mu38km7lSrdVpJ/2kqXFVtxXbWVp4LLIVvZF7qV7LCt+Edv5WrsVnFPtrIufSu/KrYJj74NhWYbx3Tb6GneRivLNt5at1HkuY2tXtuYsmIbB8K3MTtqGyOit/FNzDaaxW5DFbeNivhtnEzYRnX6NibKttNIuZ3Hgkuq7exXbydHs50R+u30MGyn0LKd/0K3C/2wnX2J2wlN2k7lftEv20EX9Q7ctTt4ISjT7eCYfgcPmuyg+4od3A3ZQWr4DrpG7yAoZgfK2B28EtyO20FR/A62JewgOXEHSxw7mJq0g6HJOwhM3cHLtB0UZuxga+YOTl7cwfeu+byR5VPpkc8ZeT47FfmkK/OF381nljqf4Zp8ob3zaaHLR6fPFzkln/uGfM4Z8ykw5fOrNZ9qn3zaNM1nXpt8lIPzSVyUz53l+ZxekU/+ynxRk/NZHpLPzNB84TPEeuFivQixXmQ+7wVVUflciM5nT0w+2bH5hMXlMyc+n3aOfJyS81mfls+Jtfl4f8qnqftO1LKdnJPvpECxkyzlTnppd9JOtxNnw06eChZYd1L3xU4+DN1JcehO0sN3Mku5i5GqXcIr7sKs3YWTbhdPBdf0uzhq2MUm4y4STLtYbN7FVMsuutl20dxzFzqvXWyL2MXyqF1CD++iXdwurPG7aJywS3jNXZQl7mJWqlg3fReWzF2scisg2KNAaMYCdmoKyNQWEKorYK6+gL7GAnzNBeLdLeCutYDO/gWMGS76RxSgnlSA36oCXoUUsCe8gDURBURFFjAopoCvYwtoGleANr6AD4IHCQVcTizgsKOAjUkFJCQXsDilgOmpBQxLK0BKL6B1RgHmzAIaZRVQll3AyZwCtq0u4J3Lbiya3dRqd3NLt5tC/W7yDbvJMO4m1LSbuebd9LPuprNtNyqv3fwWvpu+kbsJiN6NMma38Ni7RS3fTWncbuF7d5OQuJu69N3cP7qbdsW7aVa5m8QGe/Bx2cN+2R7i5XuYrtzDcNUesfd78NTuwV23h5eCu/o9nDPsIda8h+9X7qFtyB7cwvZQJ7gbvod1UXuYFrsHr8Q9XEjew64ze9jntpeZ8r34qffyVrOXTcv3snzlXrqE7RX+dS/6iL00jNzLM8HNqL0URe9lV8xeXqfspTRtL7jv47JyH0dV+9ii3keaZp/wxPuYoN9HK9M+rOZ9BHTbh/37fWz9fR+vI/ZRFbmPS1H7SI/dR2jcPv6I30cPxz68kvfhkSLiqfs4lr5P5Pn9dFDuJ0C1H616Pw00+8Ve7ic5YD9tmu8XeXo/rVbux7pqP+4h+8VZ76cqdD+Xw/azPWI/EVH7WRC9nxGx++kdt5/AhP3UOPaj376fMNkBpsgPMExxgF7KA8KDHeCc/gAbjQdINh1glfkA8ywHwPMA9VEH+Df6AJdjDnA89gA74g6QHX+A6IQD/J14gFmOA/yUdID+yQf4OuUA1rQDvE4/wNXMA5zMOsDDzQfw+3SAg40OkuZyEKPyIPfVBzmuPcgO3UGy9QeJMRzkY8xBnsYepDzuIOfiD3Ig4SCbE8Ucx0HCkg4yP/kg01IOMjL1IH3SDvJl+kHcsw5StPogetdDzFEfAt0hAgyHcDYd4j/BPfMh5vU7xJJVoj/yEI2iD1EnuBJ7iJNxIpZ0iGEph+icdgj3zEO8EczWH2ao8TB202GCLIcxWA/jYjvMda/DVLY6jNeqw0L/H2Zn5GESog8zOe4wfRIO81XiYT4lHxZnd5gV2Ye5pDiCQ3NE3IcjTNMf4UfDEbqbjqCzHuGl7Qj7lxwRWvuIuGtH8Iw4giLyCJ8EtVFHuBRzhJOxRyiIO0JywhHCEo+w0HGEmUlHGJxyBFKP8EXaEfGbj/BOkHfqCJveCGRHSfc4KjTIUX5THuVL7VG89Uc5bTlKnu0oGZ5HmbDqKN+HHBVaU8TDjtIq/CjqyKNURx/lRsxRzsQeZVv8UQamHuXz9KP8pT/GaOMxLk4+xpmIYyTGHCMk9hjz447xXeIxejuO4ZNyjKDNx/A+fIxGb45xTnWcI+rjrNceZ7HhOP0sx2nieZwvI47TJvI4flHH0Ucfxy3mOO8ENbHHhe45zumE4xxIPM42x3FWJx1nYepxJqQfJ/rycS7ITrBbfoIZ2hOM1Z3ga+MJAswn+GQ9QZnXCY76nGBZ4AluJJ5gefoJ2q85gWPbCfwUJ/moOkmV5iQ3tSc5rj/JHsNJoWVPkmA+yULrST4LO4lz1EnSHSch8yQ/FZ0kWH6K9spTvNOeolZ3iuZBp9gZcoqQiFN8G3eKbvGn0CWd4mPyKUY1LhT6sxC9vJArmkLOaAuFZytks6GQbGMhDlMhEeZCllgKmWErRB1YSO2KQkpCCjkYVkh+eCHxUYWERhcyL7aQ6XGFjIsvZHhCIXZHIV2SCoW/KCQopZCHmeIZ2eIZOYVsuVqI+WMhxY2L+EldxDe6IgKMRajMRTS2FPHAVkSFZxFXvIrI8ysiJaCI6MAibg4sYl5EkagHRfSOLaJrXBFfxBfRIqEIv8QiTI4iGiUX8U7wPEWskVbE2YwijmWKeZrTTNeeZqT+NIMNp+lgPi30zGmsttOU+Z2m7YrTXI06LfLEabISThPlOM3C5NPMSTnNtNTTXNl0mhyXYmLcilnlXsxiWTG/exQzS17Mz4piRimL+Z+qmH7qYuyaYr7SFvO5rhg/QzEWYzFqUzGfzMW8shTzzFpMla2Y/b6i/4tiWg0opuCHYgzhxSgiimkcWSw0QTF1UcXcjC0Wmkg8N7WYPzKKGZZTTO81xTTZUIx3bjG35Gc4qzwj6uwZNmvPEG48wzLTGfp7n8FiF7GIM+TFnCEj7gwrE8/we9IZfkk+w+SUM7TMOcNjxVkKtWc5rDvLHv1ZthvOkms8S47pLLO8zzLC7yz5C87yVcRZmkSfRR13Fvf4szglnOWdoC7xLE8dZ7mdfFbo5rOUpJ6lOO0s5XfPkq46h0N9Tvjac4w1n6O/7Ry9PM9R0+wcRJ6ja9Q52sWco0XsObziz2FMOEd98jlqU85hkp/ntv48hebzDFt0nmYrztMo/Dz/RZ5nb9J5/lx9njWF5+nR+ALt3C7Q0v0CQbIL+HpcwCq/gF5xAZXyAu6qCzRSX+Cj4JnuAvcMFyg3XmC79wXCgi4wKeQCo8Iu0D/yAsFRF5CiL9A15gLNEi4QkHgBb8cFLEkXqMu4QE3mBcpWX0B+5gL3Sy9wxv0ip2QXOepxkQPyi+SpLrJBfZEE/UXCjBdZYLnIDM+LTPG6SN+Ai/QIukjv4RcZEnaRjjEXaR97kdZxF2kWf1HUuYv4JF7E5riIJvkiipSL1Gdc5HnmRd4oS6hTlVCrLuGJpkTsSwllhhKRH0vY41XCJt8SoRVKKI8oEf6ghJLoEs7FiHhsiagXJRyNL+FgQgl7E0vY5Shhe1IJeckl5KaUsDa1hOy0EpIzSkjILCEmq4SI7BLeupbyQF7KfUUpJdpSivWlwveWcthUyn5zKbstpWyzlbLZs5S13qVk+5SS7luKsWcp9f1L0UaWoooqxSO6VOTLUhrFltIwrpQPgrfxpbxKKOW/xFJqHaU8SSrlYXIpVSmlVKaWcj2jlCuZ4pk5Yv1NpSx2ucQM+SXh/y4xQXWJnzSX+E5/ib6mSwSbL9HTcom/frjEw/BLXI+9xMWESxQ7LhGuuMxC3WVmmy7zi/kyk22X6d/kMje/u8yPYZexJ16mS+plvki/TPuMy7TLvEybrMu0zL5MwNrL+K67jPf6y3hsu8zjQ5cpKb7MEPcrfKO9QnfdFbrqr/CV4QpdjFfoZLoicsoVPrdc4TPrFdrartDa8wrNva8Q6HcFf/8reAdewdD8CmOirvBjzBV+iL3C8Pgroh5dYajjCn3TrvBt+hV6ZYr1NlzhzcUrbHC/ylqPq+QorpKiu0qs5Sox1qtE264S6XkVeehV3COu4hp1VezxVZzjrvIh6SpvU6/yJu0ql45fJV55jRjdNeE5rxFpukaI9zWWBV1j4N/X6LfsGt+GXyM44hq9owTR1+gVc42ecdfE/ggc1yBJkHwNKeUaPdKv8cURwdFrtKy4hr/bdfxkAg+BXKAQKAWq6/hqBFqBTmAQGK/jYxKYBZbrePsJ/K/j1eY6nlzHNlD0hwnCxdgoQbQgRhAr1osXJAlSruOfJkgXZFwnIEuQLci5TuA6wfrrNNl+HTxuYJffoKdKoL5Bb51Af4Ngg8AoMN3gW7PAcoM+1hv09bxBP2+Bzw36+wr8bhAXd4P4+BtC398g0XEDR5Ig+QZJKTdITr1BSvoNUjNukJ51g4ycG2zcfoO8XTcoOHyDw8U3OHr2BsfO3aD65Q0+eJTRUF2Gk6aMRroyGuvLcDGU4Wosw81Uhru5DJmlDA9rGXJbGQrPMpReZai8y1D7lKHxLUPnV4bevwxDQBnGwDJMQWWYm5RhbVaGZ4sy/NqU0WtgGdGhZSRElpEYVYYjuozkmDJSYstIjSsjM7GMbEcZOUllrEstE76yjNz0MjZmlJGXVcaW7DJ2rClj59oybh4to5/8JkPUN/nBcJOfTDf52fMmeb1u0iHmJh1jb/Jl/E2+cdykufst2itu0cd8C9XMW/wUeYuJMbeYGneLGfG3mOu4xYqMW2xTlZOvLqdAU85+XTmH9OWcMJZTaCrnrKVc6NVyyrzLqfIv53mTcn7sV44utBxLeDk+keU0iymnfXw5nRPL+cpRTrekcnokl2NPKad3ajkD0ssZmV3OpLXlTF1XTvSOclIbV7BDXsFeZQUHVBVC41VwSltBsa6CEkMF10wV3DRXUGGp4F9bBQ88K6j3rcAyt4K/YypYGVdBaHwFkQkVZKVUsCGtgvzMCg7liHHbK/hRfZvJuttM199mjvE2iy23ifa6TZbfbdb432Zq7G1+T7jNquTbJKTdxv2/24x3vcNcjzuiNt5hr/UOh2x3qAy4IzTIHcqi73A75g73Y+/wLP4O/yXc4VXiHTxS76BOu4Mh/Q6WjDs0y75D+9V36LTmDt2VdxmguctQ7V1mmO4K/3+XFZ532bXqLs/j7lIff5f3CXdxTbqLJuUuptS7eKbdpWnGXVpn3qV91l06Z9+l/9q7TNl4F8Obu0gNK1mtrSRXV8kZSyVXbZVUelXy1KeS/3wrsTWrZHZ0pfBUlSQmVoo7VcmWlEr2pVVyJL2Sf1dXsrewkrBHldS9q+QPzT0Wae8Rpr8nvNM9HMZ7pJvuscZ8j42We2yz3uOg5z2Kve9R7nePhwH3qA28x/sm9+jQ7h6pMffYGn+PgoR7HHfc43TSPS4m3+Nqyj3up93jUfo9PmbdI192n6Py+xQq7nNFdZ9X+vs0Nt1HZ7lPM8/7dPC+T/vI+/SOuc+o+Pv8k3yffdn3qcu9L+7JvxxV/kuV7l88LP+itf6Ln+e/LI35l7DYf8lJ+JfcxH9xWf0vca//RVJVMVJbxThdFVP1Vcw2VPGXsYpQcxUp1ipybFVc8qviXkAVa7+uovugKpxDqvAMryIwoopWkVX0jKliQGwV38dV8XNCFbMSq/g7qUrclyqSUqtEfa4S72gV2zOqOJYl1sup4snaKhrnVtFmixh7rYrP5NVIymr6qqr5UVPNDF018/TVLDJUs9JYTZSpmiRzNdmWanKt1eywVbPPs5rjXtWc9a6m3Leaf/2qeRVQjaZpNZZm1bRoUc2d7tUYelUzpH81n/6uZn5kNdvjq9mbUM2xxGrOOKq5nCTmJ1eL+l0tvF012qxqAnOq6bimmu5rq/F/W81d1QM+aB/gon+AyvAAs/EBXa0PGO71gGk+D4gOeID18wfM6yq+xzwgJfEBaxwPyEt6wJusBzRf94Db8oc8VDxErX0o8sxDfvV8yOmgh6SFP+RE9EPqEx7infKQ9mkP+Tr9Ib0yHjIz5yHRykekqB6xRv2IrZpH7NU+4pz+EftbPaL5skcUxT2iPOERLxyP6J31COOnR8xwfcwWxWORMx5zXv2YG5rH3Nc+pkb3mMbGx0LPP8Zqfiy89mPaWR/zle0xg70e4xT1mJ4JjxmU+JgfHI/5OekxvyY/ZkHKY1amPiYu7TEZ6Y/JzXjMzszHHM56zJnsx9xd/Zgna8T89Y8JyRfrH3lMtPYJ6/VPOGR8wmnTEy6bn3DH8oRXticovZ9g8XlCkO8T2vk9oXfAE46FPuF55BP0sU/wjXtCy/gnDHA8YXbKExLSnyDb8IR641Os1qc0sT0lLvApu5s+5f7Sp/we/ZSo2KccTXxK7AbRv+kp7eTPyDY8Y5/pGZcsz3hie0ZLv2fkTH1GzS/PeP/rM+Gpn5EY94zV8c+EB37GacczriY9417yM6Hjn+Ge/gxjxjMCMp/RNfsZfXKe8evaZ/yhqCFTXcNmTY04jxpO6Wq4rK/hmbEGN0sN7Txr6OpVQx/vGob51DDBt4bkwBrWBdVwpGkN55rV8KBFDacjarDE19A0oYYvEmuQHDUMTKphVHINU1Nq+D21huVpNcSm15CVUUNeZg37s2ooyq7h3uoaatfU8HFtDR7rxfyNNfTYVMOAzTVcLa7hZ00t6YZaNhpr2WOq5ZS5VuxDLXettdTYapF512L2qaWHfy2jAmvZOVH0R9fyIaZW/J5aOiTWgqOWwUm1jE6uZUZKLfNTa3Gk17I2o5YL2bUsVD4nRf2cDZrnFGifc0L3nLuG53wwPUdueS7O6jnNbM/p6PmcsT7PWeT3nI2dnhMb95ys+OccSnzOWcdzAjKeMzD7OdNXP+cf3Qui9S84Y37BnUEvmBPzAo+0F7TIeMEq1X9ir/+jh+d/LPL9D4+4/0QOq2Ospk7MqxPnXcd2Yx3PrXU09KxD41WHn3cd7cfXcTqyjhtRdbjH1fFlYh19HHWEpdZxNrOOjNt1fPuujuO6l9w3vOSl8SX/Jb+kUepL9GkvCUp/SceMl/TOfMnk7JfEn3jJtBcvGdGwninaerHP9dy11PPCWo+zZz16r3qCvOvp6FNPb996/gqoJy2oni1N6gn/op5x/9RzzlHP7aR6GqbWo0urJzC9ng4ZYnxmPcOzxLrZ9czPEWuvqWfr2nqR3+sxba6nSP8KX+sr2tte8T+vV0zyfsUfPq84HPUKS8Irvna8YkDSKzakv2JfxiuC1oq4/jWhhtekGV/zr/W1eAdf4+71mjY+r/nG9zVD/F4zb+Frjka/xiPhNV6Jr2nneI2U9Jo/U1+Ld/41D7JfE7npNcm6Nxw2vKHE+AaZ9Q2etjdIXm/4zvsNH5q+4Z+EN8QnvmG94w37kt5wLvkNd1LeiJr/hlaZb5iY84YW2rd01b3ld+NbQk1vyTC/ZbvlLSesb3ns+ZbDzd7SOvYt38W/pTbtLebMt+xc/5brd0VrekeN9R0mr3d083nHz37vyAl8x66gd5xd+Y6ShHf0SXvHT+nvWJH5jpSsdxzLeUejnSKmfk+V5j1vte/pZ3rPGPN7QqzvMfm/Z0qT98Q2e8/iuPckxL8nN+E9pY73VCe9R536nqC093yZ/p4/st5zSPmBS6oPPFB/4IPmA1rdB5roPwg/9YFBxg9MNH3gL/MHoiwfWGP9wF7bB+GhP7Cz2QeSoz9wI+4DUvIHhqd8YEbqBzZnfOBY5geuZX1gk+4jVw0faWj+iCz5Ix1SPzI2/aOoj58YrvrEGM9PNGnyiazoTxTEfGJyyica5XwSmqyBvZF7A3u0YJ2sgf0zjwb2g4JL8gb2R4oG9rnKBvYGqgb2FqYGdkX/BvbyQeJzWAN7j/AG9uYxDezD4hrYl+Y1sP/vQgP7jIsN7OrSBvamlxrY+8ga2q8Knnk0tPdTN7R37tPQfkJwq29D++R+De11gsX9G9oDBja0Fw5qaJ82pKF96dCG9j9XNrTHrGpo/zm8of2FIDGyoT38XEP7uBKxlsDlUkO7z+WG9h1lDe3HlU72gSon+2S1k71ffyf7dcHzAU7200Oc7I5VTvbAECf7dsGwMCe7MdLJfiDKyX4l2sn+ZYKTvWuhk/2X0072D4LQYif76jNO9nZnnewHBX3OOdnHn3ey1woWXnCyB5Q42bcJTpeKNa452SPkzvYylbNdqXW2Nwp2tu8f6Gy/MsjZ/vJ3Z7sixNk+L8LZ7hzpbE867WzfUexs/+aMs33kWWf73HPO9iElznb9ZWf7tavO9lC3RvYBHo3sNwX1/6+4vuOqOLoGjscEkH4rHaQLSBEEBbvID6VzL70oRbFhF1SMqFFERXrvgi1WTCzRxCTGEqOi9CLYTUw10RRNHlP0nfeP72d3zp6dvWVn5oy+BnkGGsgMNfhEosFzmQa1Cg1ehWqwI0yDsREaDEVqsEClgUu0BukFGtQVanC6SIO5JRr8JOSUalBZpoFVjQau72vQf0iDgG4NeoRfejTQ6dPge0NNyqWaXJdr0hCkydlgTXpDNEkL1WRTmCb14Zp8FKFJT6QmqSpNNqo10SjQpEKw3a3JB8LNQk2SikSsRMRKNZl1S5P5HZps6dTkk25NanS1+MVAC12JFsi0yAzXYnmUFvqLtHhZpIWiRAvPUi2Wlmtx+LoWV29oseamFiNuaVEm/NilRU63Fo69WgT0afG8X4umQS1W6IzEQm8kR4Ub+iNJMBjJ94KmZCT+spF0C43KkeI7jaQ/ZCTDRSO5fXgkX14XbUNtCsO0ORquzY+R2mirtakTnKO0OSd4FmjzcLc2Kwu1eSOklGrzTNhUpk1zuTbJddqM69AmqlObNV3ajOjWplyw7dHGv1ebHuG3Pm229ov4sDZPDHTQkOhQJZyR6hAo02GBXId8hQ4HlTqsM9FBd4wO6QE6OIToQKgOA0KcSod3N+iwvVAHZZEO44tFrESH74T1pTrUlukQVKHDsGBerYPT5zo8uqbDqus62LbriPdNh5k3degT5t/S4YWwvUM8s1OHCV06xHfr8L3Qoa2LRE+XVkFDosuNKboYhOnSLHwRrsujCF0Go3QxTNTFvkCXuaW6bCkT95TrMq1dl/Gdurj16nJbV49CfT3aDPToMtQjTaLHb4JSpsdB4Zpcj0nBetwSnoXosS9MD+9wPb4U4iL0+F7QUenRKLip9Ti2U4/UAtGHoCzUY0KRHpfL9Fh6S4+dEn3WWevzSYg+90P1ORuhT+8ufTIK9Okq0ie9WJ8/BJNSfY4Ik8v06RBSy/X5Tcir0OdQpT5zqvVZdl6fv9r1KbipL8a6Pi+FnV36mHXrc0yY2iP6FNJ7RZ9C2qA+rgYGfC5EGhqgJRXnMgMeyw1wtjJgRJAQY0D4CgN0iwxoEvTKDPAsNyC2woDvhXcrDbjbY8DyXgMc+w3I1DHETs+QZQaGVBgaEiI1JNrSEM8QQ/aGG5IYaYhcbYhrkSFPig250WnIFA0JLhIJ62QSplpIyAyRUBYqISRcwgNhdYQEjUgJdcK3agmJsRLSE0V7l4QvCiRsKJRgUCShVfAplnBNSCqR8Ew4XCZhfoUEqiUcvyrB7oaEVTcl1N6SiPdewnfC3m4J74+Q8qGmFC8DKe9JpBySSumUSTkZJsVZJeUz4f4cKYuKpdiXSjknXKmUsvOAFOt2KXdvSll5S8oPXVJyu6X49Uq5Jej/LqVthAwzfRltwkwDGZmGMl4LlRIZTlIZnwqRMhnfCDlyGfoKGa2Cj1LGXCMZg6Yy3nKU8TRIxtRQGQvDZJyLkPEoUsZXUTKeRcv4PUVGd5mM53UylMdlzO+V8VG/eOZdGV4/ycScLEffQE67oZxUiRwrmZzZcjmrFHLUVnJig+R8GiFHFSnnXZWc/Wo5flFyimLk2MbKmZEhp2qhXKxhcsqK5TiWyHlSKuevSjmjP5KTcl1O0E059wXFL3ImmCrwCVYwXqWgXfgoWkFojILCRAXO2xXEFinwL1WwrEzBiHIFtYJptQKNOgXD7eJ4S0G9MLZDwVUhqVMh1i4FO7oUWHQrOCnM7lEwsk9Bs+DdryBlQEHBoIJ1wwrG6Cn5WV9Jm6ESDZmSBmGsXMlVwSlayQ8xShyKlahKlEwrV5JZoeRylZIJnUr+16Xk0x4l6l4lR/qVDA4oWfBIyczvlHTrGVFpYESe1Ij/GRvRE2pEdbgRlyKMSIg0Il9lhIXaiNO7jQgpNOKRYFBsxKJSI14Ll8qN2HdDHDuMiO8Uud1GBPUY8VDQ1jbGSd+YpwbGZMuM0ZMbs1fwUxjTJfyrNMYr1JjrQnG4MfYRxqgjjWlTG9MSY0xGnDHrCo05UGTMV2XGzC035vsqY/K6jTnZY8zDXmMO9hszZcCYPiHpD2Mu65uQaGBCuNQEhdyEkUYmtAiJ5iY8jjHhu0ITNheZcK3KhNRqE/4USmpM+LzWBN9OE7qEqz0mbBs04YiuKUN6prQYmOJraCrmTlMWSUx5LdRITfGQmfKVkCI35aVQrDDFUWnK50KMkSk/C2dMTNloZkrbGFMu+5gSHmrKt4JRuCmBEaYcUJkyRW1Kv7AsypSmaFPupJvit9sU2y5T1N2mfN1nytEBUxpHmokaxIzRhmZkqM1wjzYjutQMq3IzDBrMCOk2Y32/GXpDZlzTMGeU1JytcnNClebcijAnscCc50Xm7Co2x7bEnJ9LzTlXbo5FlTnTD5hzqsecsF5zvhU295lj0m/Oh0LwgDnH75gz47E5rm9bUKRrgaOeBQVSC6KNLMg3tqB8kwUvyi1w6LLgt24LLvRakKZvyd/CPxJLJMGWHBGOhllCuKWYBy3JibBEFmnJMSFQZckGtSWKKEvahNnRloQkWnI6xZJFRZY0FlvyTpklzYJvuSU9gmalJXtrLHnTYYl3l8jrtsRvwJIpBlasMrRCT2LF+XArYiOsKI+1Ii3eip9WW7Ekz4pHJVZsLLViS4UV5pVWJDRYceemFZIOK44Iym4rNvdaUTBkxRmDUTgqRuFqPIoJlqPYHzWKo7GjuFw6isMNo1gyMAqlhjUFOtb8qWeNm4E114TXhtbUS6xZKrPG0MiaI8L9MGtywq05p7bGMcaa5FiRu9uaZSXWHOy2Zt9/1qwxsOErbxtOBNvwXYgN20JtcIm04arQHWXDsmgbzifZsHCXDZN223C0yIZZxTZ8LZiX2nBWcKyw4VWlDSZdNpwWnnbbcLHXhs8ltixS2PJWhC1fR9myMtmWi3m2zCm15X9CZoUtJ2tE7IAtj2/asvmWLec6bInutKWoyxaXbluuCm96bGnstWXEfVuqzew4Y23Hhyo77KPtyNxkx8jNduQV2mFTJNpldqR9ZcfSHju0e+2I/s2O8Fd21ITaExhpz3sqez5V2/Myyp6KaHs8Y+zpEEqT7Xk3zZ5vt9mzYpc93+y257MiexKL7dEpt+eQEF9tz6MGe5512ONy256P9R2oGuXAFyUO/FPqIN4VB7IqHDhR6UBYlQOdVxz4/LoDq285ENrpgGO3A1eE9B4HmnsdmNznIMaQA5vvOYj60JELEkf+ljoyIHckS+GITOnIB8JTI0fumztiZunIrnBHnCIcGaFy5J5axKId2Z7kiMk2R+x2O2JdK/oR5tQ5cv6mIz/1OFLQ60hGvyPvDDjykWw00fLR/C6UK0YzVjmaCNVoCtWj+Tp2NFvjRmM8ZzQfFY8mpmQ0XmWj+alyNA1NoznQMZq5PaP5VxjuG82bbwR9J6YaOpEocyLK2IlFYU4cDHciL9KJlign7hY6kVDixF/CQJnIqXSivMqJE7VOhNc54drgxFCHE6f6nfhtwAnDYScCJM7MNXGmYK0zb8qcaSl35mGFMxeqnPm3wRlVjzPdfc6s6nema8iZlQ+cKdZxEXsMF4oNXVgudeGEzIUIuQslChc8lC4YGouYsMJctEe50Cn8GeHCbZUL69UumES5iLrfhfhoF/4n+MW6MCTkxLmQmODCK6E+0QXXEheOl4nnVLjgXulC2YAL/XddOHvfhb7IMRipx/BX1BiS48dgnTyGcbvH0CdkF47ht/4xSIxcuRHqSmmkK8ooV+KiXamLcWVGsSuPhW0lrlwtdWVkuSshFa4UVbrystaVmjpXLBpdudLpyqFuV4J7XMV/60phryvufa6s7Hfl1IAruo9duaztxo96bmJucEMqcSNa6sZLwU/uxrCwUeGGpdKNt4zd2Cc4m7lR4uJGfrgbeio3flW7sS7GDdNYN0pT3Fi93Y3CEjfqK93Y0+XGjG43lvS5cULPnRFyd/YLk8zd+T3EnbdV7uyOckce6y72Ju5MLHfnrrCpwh2bSncuC4er3fm5xh2vOndeN7rzpNmdHXvcedzuzvVb7lj3uXNJmN/vTsigO31D7sy5684bIeC+O736HgTIPPhW+J+xBycsPXCL8CBR7cE/gnOsB6e2eHCxwoP5lR6EVnvwi3Cw0QOtHg/eHfDARX8sO+Rj8SkfS3rnWDS6xnK7dywjB8eyzcATidSTOJknr4RmuSczFJ7sVHoyxsiTcyaeJJl6grknhRaeBNt6cifIk/oIT6ZGeora0pPtKk+c1J60CyuiPJFFe4o6zpOEGE/+FVpiPZkZ58l3QneCJyZJnmL+8eT3DE88ij35rNSTtDJPMe94ElrhyTOhotKT8VWe5FZ7MrdT9C33Yq+xF4EmXvwo9Jt5cczKi8hR4jzYixXRXshjvHi1WeSUeVFc7oVThxfnurywGfRiyW0vhiXjuCobh6FiHE07xpFRNA51yTgaSsfRUzGOSV3jMOobh4fUm0tybxbGeFNd7o1pjTfH6rx50uiNS6c3nUJbrzd/9XnjP+BN4aA37w55U/HQm1gNH9429KFb4cNapQ/mRj4sMPbhAxMfYkx9eCX8aO7DZisf4mf48G24DwORPlxV+4jfzIftiT64JPlAug9ji33oFzaU+PBlqY+Y733EHtSHM0JShQ9vhJAqH54L1dU+TKrx4ZEwpk48X1hbL57fIJ7f6MOHTT780+zD0xYfPjvow45LPmR0+6DbIz6bENgvrgllAz5MGPRh9JAPq4dF7h3x2STjyZSORyobz2DkeK6pxzN7w3gOlYxnd8V4PCvHo1E/nvKb41nYM56EvvEc6B/PrwPjRb04ge/kExinnMDi4AncjJ7AvwkTKCidwD+1E+hvnsCovglcFU7q+fLCwpdGS18sw3xRq315GOtLX7wv18t9eV3jS0ivL85Dvkz53ZcOpR/ZRn5omvsxbOtHebgfG9V+1Bb64VPix5gyP3qEaxV+JNaK9iWR1+3Hez1+OPX60SVY9ftxcsiPQ3f8qJRN5Gv5RIaUE3Eynsg6k4ksM5vIPNVEdNUTOSm4vTeRwrKJ9FRORKtxIjadE1nVNZG8BxNJNZxEnHQS78smccZuEgX+k9DqFrGeSbwW6gYnof16EpnyycxXTkbPaDIaJpNpE361nIybw2SkbpOZFTGZ71WTeRw1mXExk1mbOFnUE5NZUj5Z7N8n8+GtyfzTNZlvbk/miWwKyQ5TeBY6Rcw/UyismMLY6ilcvDyFfzqmUDE4hQuGUzkvncpJ5VSizKZywHwqZeFT+bh8KgVG09geNw2P+GmMnjuNytJplJdPw6duGvcappF8ZRrNg9O4ZDCdJdLpXJBNR66YjtRoOt9FTGeyajrfCqXq6fjFTOdroTh2Or5x03ks7E6cLvbD07lcMp1LZdNZWj6dzMrpfFE1nT0vpjPrnRnUK2cQYDKDp7EzqF0zg8bdMzh+awYneoX+GWgMzmDkvRlYGfqTJfHnhtSfm0p/1hn5Y2vsj52pP/bm/nQKDpb+dAmb7f3Z4ujPNld/nkX4MzvGnxdx/rQm+vNXksit9GdjjT+5df701fsz0OjP27f8RR3lz8eD/pwf8hf7k5mcsppJs2om/8XP5HDCTH7ZNZM/imbyZ8lMXpXNJK5mpljfZ5JUN5PUnpnkSAMgIoDDsQFoJwdw7L0AOssCeLc8gNEVAfQKmysDGFMVwKCQVx3A2JoAdtYG4F0XwEOhsD4A34YAnghljQE07w3g35sBjOgMoE3Q6g7glGA2FIDVnQDahY33AyjWFlsAGbxWgKE5WNnALDX8IYRFw7oLon0TMgZgqSRQzKmBVKkDeRYVyD9xgXyQGEjLzkCx9wzErjqQLiG3JhCX2kAGhby6QHY3BOLbGCjmwkCmNQdSvyeQP1oCCd8byKF9gYw4EMirnkDe7w0keSCQz4YC+fJOIDfvBfLew0B2Pg5k2HAWOyWzeCydRYlsFj/KZxGgnEWo8Syxxs3ioMksvrSexZXQWdxVz2Kd+Wy08mfTenA2F7tms6J7Njm9s2FYxB/MJvbNbJ7pB9FkEESsNIiTsiBS5UGYGAWRbRzEBIsgnluJa7ZB2DsH8bdnED9FBJEcE8TCuCCU8UFMSw3CfZm4VhHEF7VBWNQHkdMQxKPmIA7sC8KxXfR3O4jv7wcx9Or/nxXMb/HB/JcYzJcpwaRtCEZVGYzhpWDu9QdTOBDMpMFg6m4HM2somJfCgeFgou8E8/bdYE4KafeC+fx+MMseBGPxMJgNj4Lx+SaYiifBfK0fwjlFCF8ahZBlHIKdSQg9wlOLEIKtQvifIBkbwuKQENzLQrBpDOFaRwjrOkNo7Q9h6XAI1bJQXshDSTMOpcMsFDeLUDZPD+Xs+lBRp4ZSVRNK0o1QantC+fpuKB+YhbEwKIzs2DAc4sLoF3wSwngiVCWG8SIpDI25YZwRstPC6EsPw3t+GIqaMLJqw7CvEzEhr17c1yDuaQyDJpHfIvL3heH0SRhPe8KwGgpj03AYrx+EIXkcxsi3wnlsHs7qynAO1ocT1yDaveGU94WzfyCco7II9ptHcDMygoz4CIaSIqjPi0CnLIKy6ghuNEYwtSUC5YEIvhTU3RFirxGB80AEP9+OwPFBBGflkTRFCgmRnC6LJHpvJI53IlE+FoxUbLRW0RavQrdQRWqlirXVKkbXqGipV6FuUGHepWJzt4rAPpVY91UYDKq4IKy6rcJuSEW/sGNYhd8dFT8JjXdVhN9T8UbY8EhFydcqzn+nYun3KvLkar5XqPnPSM0HxmrWm6lxNldzR5hmqSbTRk2Ng5rcKDX2SWoGhDOpavY1i4H8mZrrD9XEKqKYYBrFD8KVqCg+ro5iaU0ULYNRaA5FYfo4im+1o6mSRnPJIpoLdtH4R0UzOj6af/OjSSuJRlEajawmmvL6aEYORLNjKJrWO9G0PI4mShFDr3EM+SYxTDSNQcsiBmurGA6GxCBJikGjLIbnjTHinY5hxsMYjkhiuWEayxPzWPKDYlkbEwvxsWxMjsVjjojXxvL5QCwvh2P5Ri+OGGUcQyZxFJnGMccijq0hcUSFx4k9ShzTo+L4QzgULY61cVQ3x9G1N46/bsRxrieOK0NxVN2NY55RPMbG8eI3iOeldTwptvHYuMTzS0A8a6LjaayLR1UfT0dPvBgT8VQMx2N+P57X38WzeWQCE5QJ3DdLYOTcBFanJHCyKQFZTwLnBxPIuJcgchPwN0hkryIRfaNELgluJonUmCayzCIRE1txdEtkSlwivwm5SYnYrUvkXGMi7gOJ/CJPEuM3iW9NknhgmST+1yR+/SAJlwtJmHaI+HASjXeSePggiRVfJ/Hu7GRmJyZzLCOZwvJksbdOxqI6mR5hWm0ynQ3JbG9M5lBzMum3kzEZSsbofjKqv5N5/F8ya0bMYZl0DqXyOfxjOoek2XN4e98cQofmsOrOHKYEz6VHPZe/oufSFzeX92rmIuufy5aBueTdmcvhe3Px1krhT6MU+k1TOGmRgrNTCgd8U3hHlcK38Sn8NCcFj00puO1J4YmwoDsF+8EUtB+kMOedVD6WpTLBKpWO6FTuzU2lKiWVz9JS2V+TSnJtKg77RGx/Kq+up7KxPxXvgVSeCsm3U1EMpbJ9OJUpd1J5IWTcS8Xyfir9QuDDVD56lMryx6nc/zqVC9+KfEUaeco0MkzSeGCVhlZcGt8npNGSmMbEuWm0bUvjw6o0rnyexql30nE1SeetiHSWlKXjWZPOj8K+2nSxdqeT35DO4uZ0xt1Ox+hOOjPupXPqfjom36fzz4/pYm6cR6XlPMKs5qE5ah77becxx24eXVHz+DtmnhhX83go1CXMY1PyPCbMmcfH8+YxtXAe/9bN4+bAPDKH56G6N4/L9+fRYD6fS3Hzxfw6n0OJ8znQOB+T5vm8bpmPtyyDAWUGuxwzCInOQCMmg/fjM0hLyGDd3AwmN2agc0PoyeDuYAbVtzOIfJSB3qsMOrwW0O2/AK05C+ivWsC8xgXkti5guGsBm/sWcGJgAdfvLMBLvpDfzBeyZPpCPpq1kLbEhdgnL+TaoYUMtC+kvm8hkoGFzLi9kLwfF+KiWESy0SIx3hYxMWYRx7IWEVW9iL/rFnHli0XsdlzMj9MX4xK7mJdzF/NW82Ls9i3m0svFHI5bwr2EJXhvX0J47RKWdS5h+u0lvPPvEoasMvkvOJPQmExGxmYyJT6TjxIyqU/JZF5LJq1PMon8IRNf06W8EKJtllJct5TlHyxl2p2lOD1ail7SMk6vXsbYm8uYNryMb0yXsyt5OWvTlzNmwXKe7l2Ow4HlvPWhOP9rOd/8vZwtI1ew3GEF7Q9W8Mc7K5lhvpIjKSuZeHsla+xWUZy6itcVq3hZt4qshlXEPlhFt3I1t0xWc8N8NbssVjMieTWfp6ymo3g122tX43dgtajFVlNwdzUa36wW88Ma1iWsYW3yGp4vWEP0+2vYdncNM++t4c0Pa/CVZ3HWOIts+yzW1mUxvj6LP1tEbH8WW29n4T+UxaXhLAIeZPHOwyzyHmWx48csYk2yGTTNpsYsmzjzbEwssqm1zKbZNVus0dl8lpnN7dpskpqysT+Sjeb8tRjsX0vMvbWYPVqLZsI6Iuauw7l6Hc/q1rHvzjrumq/HOX09CdXrOda8ng331vPf/fXMfLSejifrqflhPVr/ref2OzncMsuhxDwHlUUONVY53LXOodkmh4P2ORR559A4MYdYVQ7LE3M4nZzD2jk5bJ+XQ8TCHO5k5pCWn8Ou4Ry67uZwVWMDDbYbcNq7gY8ObmDbkQ2Y3t5A5r0NnHqwgVePNtBv8y4PW97lyOl3yTfYSLNiI8tMNtJhvZHO7zayxDSXALdcVIm5KJJyuS00JOeSMicX27m5fCscTsnFMy2XP4Rz6blMm5/LiIxcrgq7FuQStjAXt+W5FJXmsrwml/DmXOpacvlmb66oa3PJ3J/LlEO5fHk4l9CjuTw+kYvFp7mcMN/EPftNtDhsIjxtE4Mtm5DabaZfiNu9mS+aNlN8czPH7m4mQG8La0dtIbx1C4H3tlD1YAvn/7cFieF73Ax7D4/w97BJeY/BzPdY9PN77JZsZcBqK76jtvLf2K1MUm/lj+KtfF26lYvHtvLT8a0s6d9K789bGf/LVk79upV9v2/FQG8b6shtRK7axpiCbTSUbOPCsW1ofLiNvNPbWC/No98jjxKvPOrD8zCIzqNibh7/Lc3j1+V5xKzIoyw7j7ziPO6U5vHxz3lkP8/jpu52/tLbjr3BdgKk24nw3E6873YertjOF3Xbae7Yzpnn29mtl0+uWz4Hluejzs6ne3s+I0vzmVeezzVhdm0+15vycWvO596JfA5+kE/fh/lUns7H+WI+Zc/yGTDcwSW3HcR47GCj1w5ue+9gvnoHWUk7GLtsBze/2EF7pzh/sIO1f+0gQ38nKYY7WTZmJ92rdtJWupOcsp1kd+xkWudO+rt28sn4XchX7eLw6l1Ii3cxuXsXkme7GONcQLx7AZ47CqCtgOudBWJ/XYDz3QIW5O1G49huWk7s5ofnu3kxspAxBoX4exUysbmQ7K5CZnYXin1qIb7PC1n2ayH/6BfhaVjEa2GBpAgNRRFLhcXqItbEF7EusYiuFUU0ryxiWlYRWaVFxJwWOYNF6DwvQtOjmLmqYv5RF+MVXUzlr8W0/1aMnlYJLh4l1EeUMCKyhCVCt+CnKqFV2Li6hLysEt7aX0LnhyVsulKCsrsEE59SgleUYlxWyqU9pfx+oZTnY8u46FmGs1cZ5cK8cWWEhJZxYGUZ33WW8clPZdSOKedgRDmBBeW8LCpnalk5OeXlvP1BOUuFRb+U86m0gi+2VLClt4K8ZxW4/FrBOEUl6WaVrFhVSX9NJXZtldw4UcmqDyvZeqqSp4K7rAodrypmj6sicUYVt2ZXsSyiiqORVWREV7F4VxUelVXIPq7Cs7eKtv4q/vy9iq3/VtHpWU1SbDX7T1bz6Fw1Y/qryRyo5lfzGlJX1fB+aQ0WJ2r46oMaUs7UcKSzBrmslqqxtdT51KKlruVFdC0JObUMf1jLzOe1jJfVMdWzjlORdfhG1VERW4dGRR1vTtTx6EwdC87V8WVXHd+o6smMrmdAaIupJz+2njlx9fjE1zM6s57zq8VxTT0VQlt2PXo59awXBjfWQ1U9S8Y1UBjZwMGVDchWNeCxpoHQ7AbycxoIq2hgoKoBt8YGTp5u4M8zDexsb+CnjgZGdjcw2NfArcEGsn5roPyPBuL+bmCcrBFnZSNLPBqReTcS4dtIpV8jivhGxq1pJN+0iYPmTTSqmtDNauLWlia6yprIq2jCt6qJ9ANNrD/ehMYHTVScbOKN0Ha2SdTBTVwcaMKtqJmPqpp50tfMhJfNXBm3h2L1HkbF7OFE4h6OLNjD/uw9xG7bg1vpHrIr90D3Hhb37mFwYA8BwyL3uTg3bOFqWgujdrTgWN2CU28L7/S10Pq4hSRZKzpjW4nzbqU2vJWx0a38ENPKl7GtbIpvZUJiKzeTW6lf2Yr2qlaeCBdXi7w1rTQLelmtbBB+EOKyxX3CuLWt7BWermslaX0rig2t5Oe2Er67ldbyVnIrWkmsbOWaIK9u5XBtK8Z1rYza08r0s63EB+9lcdRebgt3O/fy9MVeys338cpnH7fH76MwZx9f1+xDq38f0//bx8Fx+/mudj/hn+9nbO9+fu7bz8k/9pOcfIDLTQcoMD5ImcdBxnodRLXmIKXrD7K8+CBtFQc59uYg90a8j93a97n/4n0Uow8hLTvE70Jf+SE0ukR78BCmVYdJ6zzMep8jzDx5BO3TRxjdc4Q6IXvpUS5tP8qClqP0nT5K/UdH6T13lF8uHOVU/1Hm/HEUhxHHxJ7kGM/Mj7HxzDEOGh3HueI4h08fx+bj44y/fpxNvcfZ8M1x5nu28alXG/d92nji18bRhDYeVLRhWd1GibDgkzb+MzmB8aQTRJ8+wdc9J9CO/4C3T31AvfOHDHmdZJ/fSfynnCRXcYoO91M0+pzif+NP8TziFJrRp5iRc4oRy04zwfsMF+ecwSbrDLrZZ/hDuFhzhvsNZ4hqPIP/yTMUnD7DlU/PsKf3DJ8OnsHu/hlyss+Sv+Esi8rP8qb6LAO1Z5lQf5ZTH53F+exZCs6dJfT8WSz7zlIhjLhzlon3z7Lj4VmyfzvL8RdnyfvzLK+Erv+JnN5zHIj5WNTxH1NT+zFVmp8w8O8naPqc54bqPK+TzhNRfp4/qs+j9fo80mufMjj8GYtffoba93OmzLwgatMLJEV8QXrzF+wPuMj6RRd5Xn+RZO/LjNx2mUfbL/N79WVSai9j+vFlBj+7zGcXLmNx6TIZP13GJ/cKbzdfYXvCl5R8/iUrf/yS2ItXSXl6lePPrxKc9RVeRV8x+OtX6HVfI6X/GsPCV4PXkNy7xrKH19j18hp//3mNX/+6Rvqra8T/fY1e4fo/1wj49xpfCLVvXUc+4jp5b1/nnvw6XxhdR2F+HR2L63TZXGf5mOuEL7+O8agbVEy8gXLVDf567wbjO2/Q0n2Df3+9QYiina+Ez5XtTDRq5yPB07id44KzSTsHBGvTdhoFE7N2KgRD83Z2C1oW7WwV/hM2WLbzQlhl1c7Pwl3rduJt2omwbeeSXTuf2Lfj5thOy+h25M7tRI0V/Y4X/QomE9qR+Io+BS2/drYJGya281L4ZVI7iye380S4N6WdvqntzJrezmXBkna2zG5nQUg75yJFn8nt+M8V3yGlnZXb27lhe5P2VTc5sPYm90puUnxHtK/d5uDuYfw/HMaw/R5P99zn/wBw2hVo</binary>
            </binaryDataArray>
            <binaryDataArray encodedLength="3136">
              <cvParam cvRef="MS" accession="MS:1000521" name="32-bit float" value=""/>
              <cvParam cvRef="MS" accession="MS:1000574" name="zlib compression" value=""/>
              <cvParam cvRef="MS" accession="MS:1000515" name="intensity array" value="" unitCvRef="MS" unitAccession="MS:1000131" unitName="number of counts"/>
              <binary>eJztXC2TJEUQbYFE7E9YiVyBJOKyVyEQK5H7E+4njEReoJAlkUgC1YFCXqBQxPyEk0i6dip7XudkZWV9zOzdxYmMmZ6uysp8+fJVdbPcNB3eTNNE0+5Tfif+Tvvrl086jcXxmsX7pKyjjcvdJ7oca61prYE+5Zra9XG1n+Zp+uFxmv5e7f1qf6z242rfr/bV4+n+82r3qwUHJjXxvsQ5nz7ZSnMe5lPcB+f4Gty239Y1FuCBhqfGrWgRo7t5zwttrjd29BvjOqz2C9SE68jxljhoYtJRW63feu1IZ1sgdsTO2z9W/3li12pfwnPzbXDHEy/XuMSZXAxaTB7d0iwkLrbEUlOXmvk9sTAeC/pIeHs50aL9zIvYxw+pl5/mk3YsuZwyPVDENxnrLV578empF+s11kvrB/k7xxecPWLFl61BJ1dlfbl2jDP2SlF/YcwFJ0s5rJ/v0r6w0Fkvt/pnfNT0D4/lelBGR3Ja6fHrGVuqpYW3R+/lfZkbY7qQ0MOG3mjh4WjfC8dO+33WVQM66VdInJecveCI8J9dS+GCJxceo3HJ4n6Nb899bS1tTlDWt9Zh/so+7OUJ+40+4/ny/Wof0ucz7E338/l8u/FGiZ/xlxhwryAXerRZyx3XIVhH+i5pn7zX2qeankTfEde38+k565vH02fE/PeIbzoXPCe8Q8qjpdbImZK+YsxsQayr6mFlPB4OqL1Cp/PE/bzfM3K5Ff1Wxm7543y4N17iSb3Dz7kPcL5rwU5y88gYwr5/BF1QOQwx3s3QB4KnnpojT1ow8/SLtx4163DMrGHbHkaXuurpOW1trjH3L+vnktaTutRqnMvGBdo/Q1DHOrLWgc57QLR45vx1Pr0nepov30VIbtTWiGuSm1fiXdPaSt2PKZaFbD308KEYD/Tx83zWO373dYT+rem7kPy9S3vOX+vnf6l2/J5vShwleAfGuWraKnsVdUSrQc5YGyW2JYw92jOixzS/rK8T5Dwp8VPizFM6U8U9f1rxP6Ra8J6wPZu/0c+FOywUjvbmM3KcxwdiVbU+Y7/i9fWK47er/bzav6v9mb5/93jC+EN6Z/pbwprm/fuIQ2ZdjIfrzHXEmmvvUyytwv7o0UaLGxYnPD0zik8ta1xww+GjNxepYSX/tTULFfHtdNQRWws/JLdbsEUeSR9W7S3suN6T+BzBR820uK08azDK4eqpI9a8SR8q1q7hmYxF68/sfgXrWRpVux/UYjtqbhwf95FJeS8izwOIF35uHO+IXetnC8MSt2r24Vxf7DQMeFLDrZr9Q+Ul4BHEby151/RtSw3v0tn7F+ZRep6KcUduSVyI6v6boKbXlPi7rQH1KvWxxqNA53c0bBYmHD+aXM/Kj+OU+0QpTs3PRbyO+GtrXKqNNq5FHwLmoPjAHCfFcjHX9qMLc/lbCTfgaHDMN0348ORHsDbrygQxLaLHZC7cH/E78l+rVwmLSay/YO8puY7gcY63WoyhkA/HTrT3d0wW9e+fqIeP08uz3JKenZ/h719YuyTnPD2V6x1+X/c072us6oSD/5quleZ5+qvLlDy0OC0ce2Jjvwvp65S06OU3eN/4nJ7z+TpAX3ANAul+ZFzRxzSf/fM1vyuP/h9gv/TUNJuDAy/WlcBxidxyvrCvsBdzOunBvFRPvmaM3sJ7lwc42yx01j6eR87YJtLHanp0MHzW1suKoYb326fC/U1jMjzwrKGNq+1L9LWLEU36r8A5W683+15lnKUGeXE370MuG2Z0rkFtTTX8vfHV9FoOx1INNG7LeTKerGYpNfHGhPUcbRc5in69iO1KNemJu3eutQ9ov0t8rhH/dp/OuinjkrXD+pVi89SS39Uv6TuJNZAz1j6g4Zcbd20OWXkTYIc6Hn8LGU5YebfmkpsXMvHV8tDq5VJMOe5lay1izsU6kY57MW4YHxIXg/Bj9XGJh7l4ec+T9ZAaMSljbqaTEFPNurLGmBPWUO4P2pxST9RgMRI3jb9arTe9A15JLUCtRi635NPT08jLeL2I+nv4IvtU63dXLBBPxIv/1uUenmv4/X+0u/TOlnsY88itgX2v5diK5a25mYs795u1lhyH+ec0ysPZUb0n18tps7UHWP5RlyW3S9y3/COni1jQ+cyE/7/elpMxX+N9TQ/26GvJp9xHangoOYhjevqM9eUO/t4rp+O16yw07fjk9qHUbpTJvaYVN2uMN2Z+x8f4M9+Z4wH0xtIX5IF7r2rAreRXu69pJeMv85E9K3PPcd+bL/sIwPnIdzQSa/JYS0+xNzG24KgXz8NcNe3C60D7exYvcvfM2gzkSknjQuL6AphZc45pPHMofko8styE+iKXLPyyv5XWGoChx2drX46O0xuvvEeZ+TgW+0LrD5XnFbnVxN6SY8ks/sl+uPaapZpOtP877ZzGePq/hL1rboOGdfWDwsUcTt5ajIjfqmcrR7C2PVoh97nS2Fb8LP5c+Eu5MZcD6ft8aS+uxVvbGz189PaF1YtaHCTiQa3trY+Xk56cpc8Re5fXFwlcSr3v5UItX9x+uW9FbSX3RmDoramFWS0vLJ5w3lgzy0dI41kDcJw31lFc5NhH+b1GfWv251Fryfoemduz8o5WXntiZewH5lTSBdxbS+v2akqNaTi07HsjYhxZizAYp5669+Z8i772ctPj1zpT1ebGPW6Nv9W+9tp29f0B9kb8zcvpkbrhnYu6L3ms5SfPCbk9f8SZRbsn167FdGQsXnx71pL78kHgrmHRs16vj2v67hlbqicbn28Xgn8rCXqaaD++dE6qjetj0+dWrWrh5TXqe03sXuPsccvniZa4Ws7BvRqNewPfw32K+9pzVq+tZ2u/ypi1mOQeK/3KvSEXC2Nh1WokB/C6qJGNPGC/RPt/Z6V0HinV6zV6ylMPztWLZ2nMx6gd0ZinvA9j7jhnyeBg9dEX+3g50BNv63nxU8u/p44E/eTZN7I+OuLsnX/Nun0uXPiCgS9P79n0Wth5nkfxWvZsLo9r48Y9jOfrJXO+HLHea3Pl2jmN9Nv7HPXFxtqtcf0c63jL55hb+HrNGtWc81jXt3nJtPcVt8L0NTH5lHL6FDD8HOza2nTxjAY9uDt30eU7Pp6j2aEirt14qQdX58P/gIE/zQ==</binary>
            </binaryDataArray>
          </binaryDataArrayList>
        </spectrum>
        <spectrum index="8" id="sample=12 period=1 cycle=3 experiment=3" defaultArrayLength="1813">
          <cvParam cvRef="MS" accession="MS:1000511" name="ms level" value="2"/>
          <cvParam cvRef="MS" accession="MS:1000580" name="MSn spectrum" value=""/>
          <cvParam cvRef="MS" accession="MS:1000130" name="positive scan" value=""/>
          <cvParam cvRef="MS" accession="MS:1000128" name="profile spectrum" value=""/>
          <cvParam cvRef="MS" accession="MS:1000505" name="base peak intensity" value="59.0" unitCvRef="MS" unitAccession="MS:1000131" unitName="number of counts"/>
          <cvParam cvRef="MS" accession="MS:1000504" name="base peak m/z" value="391.021631851736" unitCvRef="MS" unitAccession="MS:1000040" unitName="m/z"/>
          <cvParam cvRef="MS" accession="MS:1000285" name="total ion current" value="50.0" unitCvRef="MS" unitAccession="MS:1000131" unitName="number of counts"/>
          <scanList count="1">
            <cvParam cvRef="MS" accession="MS:1000795" name="no combination" value=""/>
            <scan>
              <cvParam cvRef="MS" accession="MS:1000016" name="scan start time" value="6.514866666667" unitCvRef="UO" unitAccession="UO:0000031" unitName="minute"/>
              <scanWindowList count="1">
                <scanWindow>
                  <cvParam cvRef="MS" accession="MS:1000501" name="scan window lower limit" value="100" unitCvRef="MS" unitAccession="MS:1000040" unitName="m/z"/>
                  <cvParam cvRef="MS" accession="MS:1000500" name="scan window upper limit" value="2000" unitCvRef="MS" unitAccession="MS:1000040" unitName="m/z"/>
                </scanWindow>
              </scanWindowList>
            </scan>
          </scanList>
          <precursorList count="1">
            <precursor>
              <selectedIonList count="1">
                <selectedIon>
[truncated: 227,605 more chars]
