# Supplementary material for: Genomic and proteomic characterization of SuMu, a Mu-like bacteriophage infecting Haemophilus parasuis
Source: BMC Genomics. 2012 Jul 23;13:331. doi: 10.1186/1471-2164-13-331 (PMC3447690; doi:10.1186/1471-2164-13-331)
Supplement: Additional file 11 — P15.mzML P96343, DNA transposition protein B (transposase), H. influenzae Rd KW20 Mu-like prophage FluMu (Myoviridae). [file 1471-2164-13-331-S11.zip › 1471-2164-13-331-S11.zip.out]

<?xml version="1.0" encoding="ISO-8859-1"?>
<indexedmzML xmlns="http://psi.hupo.org/ms/mzml" xmlns:xsi="http://www.w3.org/2001/XMLSchema-instance" xsi:schemaLocation="http://psi.hupo.org/ms/mzml http://psidev.info/files/ms/mzML/xsd/mzML1.1.1_idx.xsd">
  <mzML xmlns="http://psi.hupo.org/ms/mzml" xmlns:xsi="http://www.w3.org/2001/XMLSchema-instance" xsi:schemaLocation="http://psi.hupo.org/ms/mzml http://psidev.info/files/ms/mzML/xsd/mzML1.1.0.xsd" id="081007Emilie-080807-15, P15" version="1.1.0">
    <cvList count="2">
      <cv id="MS" fullName="Proteomics Standards Initiative Mass Spectrometry Ontology" version="3.18.0" URI="http://psidev.cvs.sourceforge.net/*checkout*/psidev/psi/psi-ms/mzML/controlledVocabulary/psi-ms.obo"/>
      <cv id="UO" fullName="Unit Ontology" version="12:10:2011" URI="http://obo.cvs.sourceforge.net/*checkout*/obo/obo/ontology/phenotype/unit.obo"/>
    </cvList>
    <fileDescription>
      <fileContent>
        <cvParam cvRef="MS" accession="MS:1000579" name="MS1 spectrum" value=""/>
        <cvParam cvRef="MS" accession="MS:1000580" name="MSn spectrum" value=""/>
      </fileContent>
      <sourceFileList count="1">
        <sourceFile id="WIFF" name="081007Emilie.wiff" location="file://C:/Documents and Settings/ezehr/Desktop/wiff files">
          <cvParam cvRef="MS" accession="MS:1000770" name="WIFF nativeID format" value=""/>
          <cvParam cvRef="MS" accession="MS:1000562" name="ABI WIFF file" value=""/>
          <cvParam cvRef="MS" accession="MS:1000569" name="SHA-1" value="52731191d04f9d4f8dc646854266c78a04905c6b"/>
        </sourceFile>
      </sourceFileList>
    </fileDescription>
    <softwareList count="2">
      <software id="Analyst" version="unknown">
        <cvParam cvRef="MS" accession="MS:1000551" name="Analyst" value=""/>
      </software>
      <software id="pwiz_Reader_ABI" version="3.0.3324">
        <cvParam cvRef="MS" accession="MS:1000615" name="ProteoWizard" value=""/>
      </software>
    </softwareList>
    <instrumentConfigurationList count="1">
      <instrumentConfiguration id="IC1">
        <cvParam cvRef="MS" accession="MS:1000495" name="Applied Biosystems instrument model" value=""/>
        <softwareRef ref="Analyst"/>
      </instrumentConfiguration>
    </instrumentConfigurationList>
    <dataProcessingList count="1">
      <dataProcessing id="pwiz_Reader_ABI_conversion">
        <processingMethod order="0" softwareRef="pwiz_Reader_ABI">
          <cvParam cvRef="MS" accession="MS:1000544" name="Conversion to mzML" value=""/>
        </processingMethod>
      </dataProcessing>
    </dataProcessingList>
    <run id="_x0030_81007Emilie-080807-15_x002c__x0020_P15" defaultInstrumentConfigurationRef="IC1" startTimeStamp="2007-08-10T19:27:09Z" defaultSourceFileRef="WIFF">
      <spectrumList count="18">
        <spectrum index="0" id="sample=15 period=1 cycle=1 experiment=1" defaultArrayLength="11859">
          <cvParam cvRef="MS" accession="MS:1000511" name="ms level" value="1"/>
          <cvParam cvRef="MS" accession="MS:1000579" name="MS1 spectrum" value=""/>
          <cvParam cvRef="MS" accession="MS:1000130" name="positive scan" value=""/>
          <cvParam cvRef="MS" accession="MS:1000128" name="profile spectrum" value=""/>
          <cvParam cvRef="MS" accession="MS:1000505" name="base peak intensity" value="42.0" unitCvRef="MS" unitAccession="MS:1000131" unitName="number of counts"/>
          <cvParam cvRef="MS" accession="MS:1000504" name="base peak m/z" value="650.017052191757" unitCvRef="MS" unitAccession="MS:1000040" unitName="m/z"/>
          <cvParam cvRef="MS" accession="MS:1000285" name="total ion current" value="6119.0" unitCvRef="MS" unitAccession="MS:1000131" unitName="number of counts"/>
          <scanList count="1">
            <cvParam cvRef="MS" accession="MS:1000795" name="no combination" value=""/>
            <scan>
              <cvParam cvRef="MS" accession="MS:1000016" name="scan start time" value="0.167383333333" unitCvRef="UO" unitAccession="UO:0000031" unitName="minute"/>
              <scanWindowList count="1">
                <scanWindow>
                  <cvParam cvRef="MS" accession="MS:1000501" name="scan window lower limit" value="500" unitCvRef="MS" unitAccession="MS:1000040" unitName="m/z"/>
                  <cvParam cvRef="MS" accession="MS:1000500" name="scan window upper limit" value="2000" unitCvRef="MS" unitAccession="MS:1000040" unitName="m/z"/>
                </scanWindow>
              </scanWindowList>
            </scan>
          </scanList>
          <binaryDataArrayList count="2">
            <binaryDataArray encodedLength="49324">
              <cvParam cvRef="MS" accession="MS:1000521" name="32-bit float" value=""/>
              <cvParam cvRef="MS" accession="MS:1000574" name="zlib compression" value=""/>
              <cvParam cvRef="MS" accession="MS:1000514" name="m/z array" value="" unitCvRef="MS" unitAccession="MS:1000040" unitName="m/z"/>
              <binary>eJwU13V8HNXawPHGV5LdrEuSjbu76/6ox7VGgUJxdyhQ17inil7coTiFQr2NaxW5wMWKFmmb9n3eP76f2Zk5j5yT7OwZi+68M99w3vm67bxzXsh554+1551XLT7vtLedd8a3n3fWdJ53Wnedd8Y+ft5Z9eR55/KnzjsffPq80/zyeecDxgvORtMF5+PmC043/wvOgsALzuXBF5zNoRecb4dfcP4WdcF5JO2Cs6v0gnP+dRecH3VecF6544LzlScuOPc+KXGvXHD++sYF5+jRC85On4vOj7QXnZnmi857bBedm+wXnfsDLjrjQi86i8IuOtXXXXS+eqtcX3/R6d500Wlrvui8uf2ic7jnorNs50Xnsl0XnX/856Kz4N2LzmLFtLPTe9r5vM+082PNtHNEO+38n++0c1o37dQbpp0Rxmlnrmna+XXAtNM7aNr5R+y0cypz2pm4ZdpJ47RzYdO085W2aedn7dPOs53TTrfuaWd877Rz9fZp595d0864Z6ad3S9MO198UfLvn3Y+NzztHFVccq7UXXJ26S85zbZLzlj7JWex3yVnnf8lZ0/gJedEyCWna/glpzPqkrMh+pKzL+6Sc2HGJefumkvOu9ouOf/sueRU9V1yBm295Ezfdsl5/85LzsZdl5yr3r3kfM1w2fm7+bJTYb3svMr/srPRcdn5ZOBl59cdl503bL3s/HTnZefkrsvOs49fdp6YMQN35QxGvGfQqJ3Bk74zeGP2DArmzODmeTP4W6yeP4PXymbgXDkDw+YZ7BRvb5lBceMMjoqGphl8LS40z0DfOoMd4uuOGdT1zeArcctLM4g4IMfDM1h7ZAaRx2ZQOzCDL8WtgzP4R6wdmoHv8AzeHJlB4ajEjsm98Rls+HoGs91deFbhwlyVC9eoXTgrOgwu/G5xIWuuC71lLlRXuvBmrQsXGlx491EXHtwg9xtdCGlx4RWxpsOFhh4XXvvMhUVHXLD2uzA+KLmGXHho2AXPERcyx1wwnnHB7OXKkyJR4cospSs/qVzx8HbF4ePKZxpXTmpdKQx35X+zXXGZ68p/5rmyZ74rt9W40rbIlZrbXZlc58qmJlfGWl15uN2V39915dHPXTl8wJU7DrkyLT466sqyflceGXAldMgVby83+kSEwo03RZHSjaNigcqNb0Waxo1PxHGtG3/6uuFqceMvPzd+mOnG/bPccJ/txotz3GRN3Ngnqua5cUbcMt+NDaVuGMvcSCh34wMxu8KNXyrdWFHlRmiNG/m1btTXuWFd4Mbtq924boMbv4vHNrrhs8mNrSJysxtvieItbvSLxY1u3NckNVukXqvUa5N64pZ2qdXpxhNiWY8b+rfcmLXbjWNH3Lj3mPTd70aLCBhwI3NQ4oZk/KgbiWNufCiunXBjp8adOK07M33dGRVX69xZoXenx+DO/cXu2Ge7y/+nO/+K9fPdeaLUncQydz4Uf1S4E13tTne9O98tdCd1mTsrb5Ycm9zp3eLOm43uFDe5MyCWNLvzg3igxR3PVnfy2935sted6T53Bl9y5/MP3Ik97M57YuyIO8uOuvOrePSYO9797mwVQ4PuLB1y52ehHHGnaMyd4Cl3XhVdnh6EennwvdKD+1UedKg9eNXbgwUaD74T92o9cPP1IFDnQZ3Bg7uMHjSbPPjK6sHW2R4w14NH5nsQWeaBs9yDIbG0woOfharKg7eqPRis8SB/vQfumzxY2OhBcIsHR1rlvMODB1/z4IoDHmw77MHoUQ9+O+ZBzKAH74nxIQ9WjXiwY9SDiXHJ4eqJh4cnV/p48rN4WONJr9aTt309GdZ5ss3oyQd2T0ZLPLnG6cmcWZ7Mn+/JTaWePF3uSUWlJ2fErVWePFfjyZ31ErvOkx2bPHl/syeTWzw51+jJnhZPylo9OSXOt3li7fDkPyK905M7uj1p7vEk7llPjC9Kntc86X7Pk7uOeBJ4zJMj/Z4sHJBrQ56ED3viHPHkrylPVv3sya6zUsPNiwqFF2fEtNKLRpUXh7y9aPDx4j6NFx5aL97w9aJY58WgWKr34qzYZvRiwuxFit2L2xO9uCrLi2XzvHi81IuPy7y4pcKLC+L1ei9O3eHFwAYvYrd48b54psWLtFYvqtu8uKvdi8BOL97r82L2Vi+e3uHFnY97Ef2sF+v3e/H5QRl3yIuvxF2HvXA54kWbCDrqxWui8JgX/eKRAck95MXUsBc3jnjxj/jPmBcZ49L3CS/mf+FF3zkv3v3Liw/dFZzwULDZS8HzCgUHlQq6vRWE+yh4W6BRMCqWaRX8IVb7KkjWK/hU3G5UsMSqQG1XcG+IAl2UgsIrFPQLn9kKdoi4OQo+FPPnKuQ7p+CC2DJfgb1UwQsip0zBAxUKFJUKekVUlYJ3xPIaBetrFaTXK7hngcTerGDybgW/rVfw+EapvUXBK00KCpoVxLcrKO1QcFL4dyvI7ZH+dysoOaTgmsMKfherjyjQH1WQckzBXvFVvwKXQQXBQwpeF8XDCobEp+MKvpxQcLeHEqdCyR9KJUa1ks+9ldT4KLlHo8Rdq6RTvOWrZEyn5Dq9Ek+rkk3hSnblKamepeTcfCXrSpWYypTsL1dSV6HkO+FVpaRHRFYreVfMrlGivVbJ7ruUWO9TcnaVkop1Sr4Ud65X4rJBSbsI2Sj9bFIyIv7cLD01KtnXpOTbZiX3t0jeViVRbUqm2pXc2KFkc6cSe5eSF4RPn5IVryhZ/Y6SxZ8p2blPSfkBJV+IGYeUtAlTv5JnRP2g9CkUw0r6RPSIkvfF3FElJ8TNY0oax5UUTCrpF0unZC3OKMn4Xcn0P1LbQ4Wfl4qzShWPq1Uke6uo8lFxt0Yl66aSdVMR7qtipk7F9XoV/4hNBhU2o4oXRK5JxU9mFRqrikSbik/E8kAVLhkqLLkqFs1V8aPwma8ioVTFHlFRpuILcWe5CtcKFR0itFLFFVUSW63ib7GxRmrUqnhe5NSpOCJ+qpc6C1RULlJxw1UqVt+l4v77VBxcJfU2qhjfLP1tkdhGiW2S/sTRZhVLWmR+4rFWmWObzLFdxV5R3aHiv+LeThWeXSq6xTM75fwNFVkfSa+fqvhyr4pZ+1X4H1JhOKYivV/FflE/oOJ/4sFBFaohFdtE3LCKj0TZiIoz4o5R6WtMRbt4a1zmNyE9CvtxFUtPqvhV7Duj4sOvVTz5i+RxV3PGU42rQs3bSjUzVWpuUKv5V2zxVvOyj5oCjZoBcZVWzW9ija8ao07NMyJDr+aAaDCo+V5UWNTcbVXTZVPTFKBmOFDN3kg18+PU7M9S8xpqrp2pZsMsNUfnqFkyV81j89Q8OV9Naqmaz0VdmZoHytVsq1ATV6nmI/FFlfRYoya8Vs1uMVWn5qZ6qdGgxrFAzfrFEnuNfL5NetwkfTWqWdCk5kexoll6aFXL81PNf0Vfh5qYTjWlXWrae2TevWpe3S697lBz5ZNqVj4led6WOe1Rc/yImpuPqpkWQf1qXhejA2qWD6r5W2waUmMfVvOS+H1UzdoxNYsm1TxxXHJ/K+e/q/G+oOYWT28uiSuU3tyg8qbIx5tlGm+svt7k6bw5JlYbvMk0eXNILDJ7y/+4N/cFehMS7c1kjDcZOd68N9ebefO8aS/1JqzMm5srvKFactZ4c15sqfXm6sXePHelNzlLvbnlEW9e2eDNxs3e2Ld4U9DozYC4usmbP4SlxZvcVm+Wtnmzpt0bU4c3j271Zt92bxyfS74D3owc8sbvqPTb741t0JsXRf6Q5BHrR6T/MW/6hXnSm4+VPvR5+/CVxod7tD54+vrQK77U+3C3wQcPow8fmuRo9SHa5sOdgT68W+zD7bN8cJntQ8QcH07O9WFumZxX+NApIirlvMqHU8KlRsbX+jCvTu41yL0FclzsQ9V6HxI2+fBpk48873x4sMUHdasPSW0+1Lb7kNzlw2eiYacPWz7z4Y2DPtzc78Ml0TbgQ+igD7OHfLh12IeOER/CR6XemA93HZfeT8k8zvhQ4q5hVFzvoeG8aPTUEOil4Q2BQsOEuEmp4aJoUWkIUWt4S9zio+GyaNdoCNdqmOur4ZS4XafBVa+hS0QaNNxl0uBh1qCwa/jGX8NngRqO52r4sETD1is0xM3UsEdUzdKgmqNhh0iaK+OEvlLDM2JJtYY1NRqGF2qYdY2GW5dpeH2lhtnrpMZGDaWbpM5mqbNFI3tVDZVNkqtFcomkVskl6to0fC9WtGvQdmh4UqR3ajgoFnVp+Fms7NZg6NHwH5Hdq+GoWNqnYd1WDdZtGgq2a9i8U0PALlmLJ6X2sxr6XtDw8X6pdUiD7zENT4mMfg2HxOIBDb+I1YMaTEManhO5wxr6xdUjGs6JjaMa/MY0vCKKx+VvIa6f0PDmlMz1uKyVODRDK+uv5aS3ltt9tHRrtERrtZT7avla3KfTsl2vJdGg5TNRZ9TyvVhh0tI6T8vcUi13lmlxL9fSK2IrtHwsvqnU4l2tZZdIqdGyXyyo1TK2WEvLnVpuXCPxayV+vZZTwn2jlge3aHm8UUtak5ZVLVpMrVqeE3ltWgYEXVomxc3dWsJ7tbx9SGIPS81jEjugxWdQyxMibUjLQfHLsJYXRrXkj2l5c1KLywnp4wstl718uVfty08aX1ZqfTH4+pKr8+UavS8BRl+uDfalf44vr8/3ZbLUl1vKfJlR7kuniKrwlX21L1+L+6t8ZX6+pNb4ckCcrfXlhXpfghf5MtLoy/VNvlwQLc2+3N3mi1e7L9tEYocvnwlDty85PVJL3L7dl8vPSuweX/T75doBX/466EvPMV/29PtSPeDLVSO+/CmOnPJlwxlfFqt0jPvo6NDqiPTV8YEo1+n4Wjyg1+Ft0HHIqOMtp47PZul4fq6O/Hk6hsTy+TrOi+ZSHaFlOt4R88p1fCHuqdChrNSxQ+yv0rGwWsdZsaZGh6VWx4uiqE7HjfU6pkXVdTLmYR1H1um4YpOO46Jni45PGnXUNun4XjzarEPfopNnp45B8W+bjqZ2HSEdOnaLeZ06zoh7unQouqW2SO6Rmn06XtqqY8ZRHV0i+piOj8V3/TpWDOjwHdTxjMgZ0tEvlg3r+Ec0jugIHtUxd0zyirvHJeeE5JyUOYmbT+noPK3jgkJPmEpPmVrPEz560jV6NvrqCdDpeUN4GPUkmPQ0mPXcaNfzdKCeSfT0zNTz6Sw9j83Rc/18PRFlej4QFeV6vhEPVejRVOo5VqWXvZKee+r1/PqQnqEtesKb9TzYKvfa5V6HnsZOPcFdenaLL7r1XLlVz6wdeg4dkF4O6XEc1nPXUT0H+vXyvdfzm3htSM/WUellSk/8ST1NHgbe9TTgozQwX2PA29fAE+KozkCw0cBukWE1cJXNwKYMA4GZBs7MNLB0roE/xeZ5cl5qIL3CwGFxVaWBt6sNqOskdqGB79cZuLzJQMwWA7WNBszNBopbDIyLW1oNuLQZ6BFx7QbZtxmo7zCwutOAtcvAK2Kq24B7r4E+8XmfgYVbDfwiZuyTMYcMOA/L/aNyXyQek/v9BvwGDbwuZg0ZOCnuGjbgNWJghzg4KvMYl/6OG2g6ZeDU3wbOXTAQ7m6k0sPICk8jIwojNyqNXBYva4zc5mvEXWdkq1hkMPKX3cg7/kZevcIoa2CUNTASNN/IV6VGfMqNXFdplHcKIx+KR2uNGOuMnLrSyDVbjIQ1SY0WI/pWIze1G+nuMBLXaWSvmNlrZOeLcn7AyNF+I/8MSE/DRr4ThlEjv00ZmXPSyNpzRu5XmtCoTAyqTVzvbWJa1GlN/CRsOhOviiv0JnYaTaSbTBwR/5hNfGcz0VVqIrbMREO5iXUVJtQ1JrJqTVxXZ+KC+LjBRO0Cib3SRPd6E19sMXF/o4mnm0wMNUtsm4mz7RLbYcKv08ScLhP3dZtY3mdi7Q4Tr+80Ef2MHJ+Tnt6X3o6YiDlmor5f4sS6AYkbNPGGmD0kscMmvEdMPCWuHzNxSXSOS50JE3tF6S8mqtzM7FSYWaYy06o2M9PXLL/tZu7RmVHrzQwYzCw3mokxmxkOMPNwuBndLDNb55rlOWXm5UozJ6rM3FVtRlFj5litmegGM7M3m7mx2YxLi5lekdhq5s82M+91mKnoNGPqNvOScPaYad9u5tWXzVy7x0zLMTM1A2bWDJqxD5m5b8SMZtTMM8JlwkyfSJo0c+WUmQ9OmLnDy8J1Kgsdagt7vS386mNhg8bCbq2FUl8L34gSg4UpcYfRgpfJwi6RYbZw0SJxVgtdKRaenmPhpnkW+uZbSCq1cFAsLbPwt2gutxBeYeEjUVNp4SexpsrCA7UWnq2zUFBv4chCC4WrLEyI21Zb2LHGQvpaC9eus/DbRgtBmy28I77dYuHRRgumJgsvC5otnBR3t1hkv2fhSZHTZmFI3NhuwaXDQq9I6rRwQCztsvCXaO6WnnoszN0m53stfHXQgv6whefF5BGZ61ELimMyV5HZb2FALB+wcEl0D1qIH7KwTywZtvCnaByx8MOYBd/jMocTFmzfSQ5vKwofK7tEpsbK9Vorl0S3r5UEnZX94kq9lXCjlZ9MVtaarcyzWjHYrexNs7L0Cit1s628PdfKI/OtmEqtvCyuKLNyb7kV7woraTVWjooLtVa2LLASutBK9SIrN2yxcrDJyj/NVj5ptfJrm5WgDivvigd6rfTtsnLkTSue+6wM7LfSc9DKgUNWGo5Z2dhv5b0BK3NHrHwlXhizop60ojor9RQ2rlXa2Ke28Ze3jWYfGxEaG+/qbLxutDHXZOMhsw29xYbTaqPfYWNzhI2GAhuK+TaeENmlNm4qs7G13EZqhY0j4mKljc4qG/HVNiLrbOwRaxbZGFlu455HbAyttuG6VmJEyjqJEcvWS5yI32gjaouNkGYbH4i1rTYC2my8LcrabXwrLJ02ZnfZ+FLoe2zcuMvGzy/auPCpjZZ9NmoO21h3xMb/jtlY2W/DNmDjDTF30MbLwzauGLFxWtw/apO9p40p8dSkjVuP23A5Lf2csdH1pfT8s40D7nYa1HY+8LHLnszOOq2d3b52/qezYzPYeUP812jnFbOdWRY7XwidzY7TbucePzuD8+ykldk5VGnnQpWduBo7+8SVtXb+Fq11dsIX2mlba+f3TXbCttipa7Tzi9jYZCe42U51i9QW61rtvNNmp6LdzvdidYddno123hKlXXYe67Zj7bHzuvi6V3raaufTPRJ7SGIPy/hjdvz77bwtygbsrByUOQzJHMT8YTvfCMuonRXjdkwTEi++mLTTqPLjN28/Nvv4Earxk98APzb5+hGi8+MDUaP346zYYPAjyOjHe+IHqx/lfn6s9vdjRZQft8/0QzHLj5F5ftwy349dpX5kl/kxLG4u98Ojwo+dIqvSj5uq/HCv9mOHyKjx48ZaP65f5EfHPX60rfQjZpUfLZv8WLTFj3OiudFP3hX9+LPZj6hW+SwWtcm5iOyQcxHZ7ccnIqLPjwU7/NjyrB/1H/vx0Sdy/FTmdlDmeFg+H5OjCBvw42NRPyhjh+TaiB/hY340jMtn8fGkH3tO+9Hu7s9ST3/iFP7sF1cp/Tmg8afL11+eC/6yb/cn0egve11/pk3+XGuVo0i2+3PJz58HyvzRlfvzYKU/hip/Xhazqv15qMYfY60/X9X5s6LeH5cmf9xa/dkhhtr8ubndH48Of7I7/RkRt3b5M9YjNQ/5c1BcPOxP9xGpc9SfI+K6Y/5cFn39/qQO+HNMXD/oj+uQP9tFxrA/g8J91J+dImtM8gqvCX9yJyW3KDjhz6kv/bH/5M/3P8u8XALodQuQfX4Ad2gCeEYbwJRvgPxeBqDRB/CcKDEEcErcbwxAZwrgIUsARmsAr4o5VwTw3ewAVs8JYFN5AA2VATRVBci+JoC9YnFNAH+Lq+oDSFwQwGFxaWEAExsDuK8xgIdbAnitNYC5bQF8I+wdAbwlvu8MYG1XANU9AZwVOc8F8MgbAfjvls8HA1AdDqDwSADaYwGc6Q/glcEAHh0OoGxUYsWasQDeG5eeJgP47GQA7/4RwG1uDp52d1Dg4eB5LwdnFA4eVDr4r9rBY94O7D4O3hLlGoc8IxwE+jp4X9TqHPwqwg0OPhGLjA7OiVaTg1izg/3iKouDIzYHy+0OMvwd3BLgYChDYq+QmFkybq6DnvkOUkodHBPXlzlwLXewQ9xW6UBZ5eApUVDtYErcU+NAW+vgijoHD9U7eK3BwbwFDnYvcvDRlQ5uvsHBTY858FjpIHeVg3Fx52oH3mscPCtK1jo4JR5Y58Cw3sErYs4Gmauwb3LwtqjY7OBHsX6Lg+BGBx+K+iYHv4umZgdRLQ72iiWtDv4RHW0OEtodHBLXdji4LLZ2OkjvcjAobu524Nnj4AmR1+tgQvhsdeDc5uC0eHC7A+MOB3N3Oli5S+byuAPLWxL3qcTtlTiR95nEibs+l9h9Dp4Tp/fLGhyQ+R9y8K34+aiDjccchPU75N3VwcIB+XuI1kFZ5yH5e4irhx1cFL0jDlJHHfSLG8ccuI872CVyJhyMiTsmZc2mZJ1OyBqddPDNKYn/V9bQJZC5HoGs8gykShHIInUgbd6BHPAJZJkmkD5tIGm+gQyKm3WBeOoDeULkGQKZFHcbA9GYAnlePGwJxGwNZI09kF/9A2kMCGQkLJDa4kCuJBD1vED+Ix4olZrlgfJ+J3UrAvGvDOQdUV0VyFmxqTqQ8JpAPhGLagPltyeQ9rpADtUHMmNBINvErYsCUSwOpHBJILqlgbRukvMWOW8N5Li4t02utwfykpjdEcjX4rHOQHk3DKSyO5A9vYF47Ank3KFADh4J5NqjgQz3B3LbQCDKwUB5Fw6Ud6VAXh2RXkcDqZkIJHIqkPPHA+k+EUjyyUDcTwcycUbW4ItAOhVB7FIHMe4dxBXaIN7SBfGjPoiPjUEsNAXRZg4i3hLEqD2I0wFBpGcEsXpeEPvKg+itDJI9eBCFtUGcEK/WBzG3Qe4vCMKxMIi6RUG4bgoivD2IT8WSjiD+FV2dQdzYHYRHTxD5vUHc2xeEbmsQc7YFsWp7ELU7g6h8J4hrDgbhPBbEGfFwfxCWgSDKB4MIHQ5i8UgQ/4jO0SCSxoK4YTwI9wnJczyIb04EEXBK5vF9EM9dCuJtl2AqXYM5Kza7BbPXPZgiVTAfaYP5yzeYdl0wCfpgDovrDcG4GYPZJXJNwUyIe8zBvGQJZrY1mG9ErV8wMQHBNBQGs7wkmO1lwYyVB+NTGczz4quqYB6tDsavJph3RHVtML+KqPpg9omrG4J58LFgflwVzAObgwltDqarNZj+tmC8OoI52SnXu4LlnSWYsp5gNvQGc9OOYH56N5jbD0nOY5KvP5jGgWCiB4MZHQnmztFg2XcGM2s8mK/Fyolg/CeDeU/UTgUTeyKYgyLndDDlfwfDZYlRhFDvE8JhbQjLfUNw04WQpw/hPkMIemMIr4r5phBCLCH8Yw2h3x6Cf0wIdxDCf2eGEDA7hPdF/ZwQWueGED8vhOvnh3C8LARDRQividLKEH4QG6pCCK0O4ROxpCaE8yKtLoRBcWt9CM82hMCCEL4Qvy0OweWqELweDeFpUfxYCKfFQytDsKwK4S1RuTqEs2LLmhCi1oawT1yzLoTLYtv6ELI2hDAm7toYgnZTCC+JOZtD+FYENYbwkfirKYSO5hCSWkI4Jm5qlZptUlMUt0tN8XBHCNbOEN4WVV1SU2zplpo9UlNc7g1he18Id28LwXd7CHN3hPDxrhAWPS7r+lEI7ntCeEIUfBLCCfHApyGY9obwhij/LISfxKbPQ4jYF8Jn4qr9IUyLrQdCyDwYwqi481AImsMhzD4Swjfiw2PSe7/0PSh/E6EYDqFkJIQVoyHsHguhejyEpokQDkzKOh4PYaf49IsQzn0v8/klhBdnhPKNSyirXUMJdAvlQ/G3eyjJnqH0C6cylEdUoRzShLJcG8oTvqGc0IXygD4UkyFU9uOh/GwMZbMplEhzKJ+L7dZQ5vmHsqEolIsloajLQmmoCuWcOFYTiqIulC/qQ7EvCOX3haG0LArl8OJQeh8N5cVV0s/qUP5ZF0rqhlAGxW0bpa/GUG5pDeXZtlBoD+WxjlD8O0Op75K8QtEnvW6VXrdJrmdDyT8sfYprB0NlzxXK4yJ/WPoeCeXN0VAqx0I5KxrHQ4meCOWA2DUln8+E4uESxpOiyDWM0+JhtzBs7mEc8QrjBkUYnsownhLFqjDOCLt3GLU+Yfwh2jRhJGjD8NKFUaIPw88YJvvzMOpNYfwp2s1h3GwN4z+2ML6yh/GBfxjJgWGkRobxenEY+wnDZWYY+bPC+GVuGE3zwjg4P4zlpWG4l4VRWB7GKWGrDGO3SKiRvsQzdWGypmE82hCG/wLJuTiMAXHT6jA6N4bxbWMYe5rDWNISxgXR1xrG3e1hvNIRxvzOMDZ2hfF5dxi5fVJ3u9TdEca/h8JIPxLGnUfDePlYGN/3h7FhIIzwwTA+E1cPhXFZ7BiWuJEwpsT9o2GYxsJ4U1SNh/GraJ4II24yjMPihilZv+NhPC1KTki/J8N4/1QYru7htCnDSVSF81+fcIK04XwsFvuGc1706cLJ1IczJu42hKMzhsszKZxSUzg/is3mcKIs4bLfD8fVFs7josAezsN+4dQGhJMUGE5lYTg3lISjnRdOZFk4+8Sy8nBcKsI5WRmOrTqcd0RtTTh/iPZaiasLp1/cUh+OuiGc58WsBeF8I9YuDGfp4nCmxbYl0vu6cFQbwnlOTG8JJ7spnElxX3M4v7SG09wWzpH2cG7sCMerM5z/CLrC+Uqs6g4nsEfmLM73hjO+NZx7toWj3x7O66J8Rzgxu8J57Klw+Y0P5+XBcOYPhfODiByReY+G4zYWzhOiaDyc0+KRiXD8JsNpmArnb3HnyXBeOSVxp2XNxKYz4XziHcG0TwTbNRFMaSN4wDcCsy6Ct0W1PoLfRZshQt6pIugXt5giUJsjmG2J4DvxmS2Cq+0R7PKL4I6QCF4OjaAnXsYWRbCeCK6ZGcGKORGklUYwIl4tj+DnighuqI7gmZoIVtVFEFQfwR6xpCGCi2LbgghyFkYwKe5fFMG5FRF0PhJB6qMRDIk7HotAuzKCV0Tpqgj57Yxg8+oIotdEcFBcvzYCz3URPC2c6yP4SqzaIHU2Sh2xZJPUEds2S50tMtemCGqaI2hviSC5NYIB8UNHBBs7I4jsimC/uK47AveeCJ4SJb0RPNYXgWNrBBe2RTCxIwLvp+XaRxF89HEEi/fIdbH1kwiyP5V5iPv3ynp+Lusp2vZJjf0RvHRQ+uuPIHAwgo/FkiHpaVh6GpG/hbCMRfDneATLzkm+8/J3uSS9iprL0qdLJIPidtdIXnaL5JBnJF6KSP6rjCREHcmn4rJ3JKc0kazQRsq7USQLdJH06CO5xxhJqyWSRGskL9ojiQqIZLkjEntBpOxjIvlbVBHJbyJxZiT94oc5kXiWRvKMCKmQ/OLqykhmVEmN6kgeqYnkg9pI+uojuW9BJKaFkaQsiWTLI5HMXBVJ2JpIPt4Yia0pkvdEQ3Mk3S2RZLRKP22RGNsjeVNUdUTyu2jrjCSpS+Yobu+ORNMTSWlvJIe3RnLTtkhm74jkOxGxK5J9YvdAJOcGIxkdjuTukUjeGI2UZ7zMQSRNSI5JWacpyXE8kp9E7MlInj8dyf4vI9n7rdS9IGMuRaK9HMkromxGFPGuURwVavcorvWJ4ilNFE5tFKt9o/hUF8XV+ihmGKJ4XBQaozgjHjVF4TBH8bFYYoniYXsU7/tF8a9/FPeERbGmKIprSqJ40hnFqiuiuDwritNzogiYF8X20ijyyqI4XxnF1qoosqujsNZG0VMfRWZDFLWLomhdHsWBh6MIXxmF+2rJsyEKl8YoglqiWNoaxa426aVdeuiUHsSVXVFcEju6o8jvieKUeKRX6vVF8aG4uFVqbo/Cb6f0+ZTUey6KiRej+O1oFG3Hohjqj6JiSOoOR5E0EsWguGM0Ct+xKF4TFeNR8oyPInEyigFRfiKKlpPy+VQUt3pG4+MVTakimmMqoY2mTB/NWZFgjJbnSTS3maLRmOW6Ra6Lfpuc+0XziqjKieZPojk3J5rxedHcNz8ac2k0u0VdWTTd5dFkVkQzIe6vjOadqmjqq6P5R2TVRvNufTT/NkTTtyCaqYXRPHxVNDNXR3P9umjmNkbzgzjSHM3NLdG81BrNz23RNLVHE98hvQpNl/Qhyrqj+UUk9kZzR180vluj+W1bNG3bo6l+PJraZ6L5S7jtkZyHJefRaLz7Jaf4eUDmOByNdiRa3sOiqRiNpnUsmuTxaPST0fwxJXP4Ihr/76L55KdoGnxiyNHG8LBvDIv1MUyLAmMMp4WLNYYSWwxfiTX2GK71j6EzIYbrimP4eXYMv5fG0F4Wwz0VMfxdFcODtTG8XxfDxfoY8hfEcEo8sUTGXx2D2yMxPC2+eTSGyJUxHBA3rIpBuTqG50XcuhiOibZNMbI3jiGrRfK1xmBvi+EDcbE9hh0d0ltnDGfEY10xfNodg2tvDE8J+iS3WLc1hodejEH3UQxviKqPY/hD7DkQw9ojMXj1x/DDgNQbipG1iSF1PIYRcc9EDKbJGHaL+qkY/hF9x2M4fkLW5mQM/qdi+EgUfxHD6i9j8Dwfw7MidjqGo+KWSzGkuMZS7xFLgDKWj8UMdSzF3rF8Jdb4xBKmiZU9bSxevrH8oItliz6WOEMsx8RtxlheM8XyuzmWDkssadZYxsR9tlgs9ljeFQv8YtnmH0tgYCxXB8VSkR/Lb2KsMJaoebEcEjfNj0VdGktpWSxnRUt5LMkVsQyLuytj+bs6luzaWI6LFXXSa30sSxtieWJBLCULY/laRCyO5YYlsbxwZSz6ZbE8dH0s+x6N5YPNsexqjOXLJjlvkbm0ylzaYnlO/NgeS2NHLP2dsdzRFYuuO5Y3xLmeWLp7Y9n/uOR7Mpan98h8DsVScDSWVcdi8RyM5Vnxw5Csx7DEj8Ry+6jEj0m8qB6X+IlYMielj6lY/I7HcvlELAfPxHLgovQ5HUuDexynPePwUMXhq43jDXHON44pfRwPG+LwN8ax1BTHk+Y4nJY4vhHrrXH86h9HqiMOiuJQV8Txsvi1Mo62KrleHcd9NXHyPIzjPbGoLo6LYmd9HIUNcXwp1iyII2xhHPvF9YviUC6O4wVxdkkcex+NQ79OemqMI74ljjta5bwtjr6OOHI64+Q9O45Hu+II7I6T/+M4lvXEsWWrjN0m43bE8Zao3RnHvv1Sc0DqDUq9oTgODMdx40gcqlHpdSyOtIk4xsQHU3EsOR5Hyck4bj4Th+GfOJZfiiPZNZ4On3j8fONZqovnKX08Vxji+VZsNMZz1BTPG5Z4aqzx9NriybHH86hfPIH+8SQGx/NuSTy/z43nodJ4/MvimVkZz/9EXHU8/eKOmnj0tfG8Jerq4tlaH09eQzynxaoF8exbGC9rE88Ty+IpuT+e5rXx3Ls+numN8fx3czzVLfGcEz2t8WS3xXNCPNIeT1BHPHvFc13xzO2OJ7lX4vrieW+r5NkRzx8D8awYjufTkXiWjcbjOSbjxuP5SbRMyNipeKzH43lfdLgn8KMqgWHvBJy6BL4RG/QJxBgSOCp0pgTeFHXmBP4RWy0J5FsTOCPC7AnsF2r/BCoCEtgcl8At6Qlcn5fAB3MSiCtL4M7yBIwVCewWCyoT2FmVQFF1AutqEoiqTeCwuLUugTfqE/i7QfIvSCBvoeReLLnF3mUJJN0uYx9JYHljAmXNCfwmploTeLgtAUd7Ap+IZR0JPNeZwLyuBH4WqT0JjAm/vgRmb0+QdyiZ14sJ3PSBxB6TuIEEJkYT2DOegMdkAs+KuVMJ3Pd1Arf7JKLXJPK1LpFoQyJHhM6UyFui3pzIebHDkkiUXe4JnX8iXwUm8uZMuVeWSFGFxIr1lTKmSsYIXY3Ei/paGSN21Mm4ehkn1jdInQWJHBVvL0qkYXEiF8TiBxL5aWMiLZsS+bgxkbktiaS1JfJQeyIBHYl8IpZ1JvJ8VyLzuxPldzGRjN5EVvQlsndrIid2JbLy2UQWfZLId3sTcTmYSPPhRO4/msizA5JvUHKNSK7RRD4V144l4jWeSOlEIr+JzKlEjovK04l8+G8icy4mMn4pkVeUSVSpkjgnetVJ5HknsdonCa1vEjv0SXxtSCLGlITRksQ74pI1iSdsSRxJTeKGeUn8VZpEfnkSX4jIyiQOi7erk2ioSeKi2FWbREldEt+KwYYkxpcmcduGJBKaknBrS2JeexJnxVRnEiu6kvisO4nre5JQ9SbxiqjqS6Jvq/RxKIn+I0mYjyUxezBJ5pqEYzRJ5prEdWNJKMeTeEn0TkoPJ6TGySQWnE6CL5L4+e8kHlQlo/RJZo0umcP6ZG4zJKM3JnOFJZnvRZM1mVFbMg/Yk/EKSGZLVjLL5ifzR1kypyuSWV2ZTESVxNQks1ssrE3miTqJr5d40dSQzIMLk7lucTITNyazaVUytzYmM90s91vlflsyY+0ypiOZTzull+5kKnuS6etN5su+ZPk9TyZ6WzLHxJ3bpeaRZBYNJnNZPDWUzE/DyaSNJjMpVowlc+NEMj6Tyew4nozxf8k8ejaZu2ekcFmdwtPeKTzim0KwLoV94iZ9ChpDCm+IOmMKF8QuUwpOcwrfiUZLCknWFEbFA7YUAuwpfCqU/ilsdaTw8qwU/pqdQtz8FMorU+ipSiGvOoUvxNqaFKJrUzgm7qxLwVyfwvtiaUMKbgtS6FyUwqnFKdy+NIX7NqdwbWMKG9skV3sKQ+LejhRsnSmyp07hmq4UvLpT+LMnhfy+FF7YlcKzR1OYfyyFrv4UcgZSWDOYQtRQCqYRqSPcxuT+eAq/ia6JFM5MyrXTKTwnvvwjBbsyFaU6lQTfVPz1qSw3pKIypvKq+MeUyg5zKiWWVJJsqYyJB+2pBIWlMi83FcX8VEYqUwmoTuVTsbwmFXVtKq+J2rpUzoud9amML0xl3+JUXFpSOdOeSnRnKtbuVF7sTaVwWyoP7Exl765U9AdS6e9PxTaYyrKhVF4eTqVqJJW/xfbRVL4dS2XLuPQykcpDk6nceDwVzYlU3hQqtzTwTMNVk8Z6fRqxhjTuNaZhN6XxibjOnIbKksarosaaxr/ie3saoY40bg1Mwy0jjY05aVw1Jw3PuWncVJWGtjpNvqtpLKxJ47J4ujaNuXVp/CI669M405DG2gVpRC9MY0DYFqexR+y8Ko3ma+T6g2lsakwjsSmNUXG5PY1nOtLo6krji+401vWkEdObxqC4t0/63JpG3Y40so5IngHpdSiN2uE0zosrRtP4UWSMp3FCrJpII2IyjaPizqk0Xj6ZRtWpNBZ7pdOrSifBJ51R8aAmnd26dBbp03ExpDPfmM7vIt+czkZLOiNWGWNLJ9Cezn8c6fTNT+eb0nQ2l6UzXp7Ogcp0bq1Kx1CdjnttOs+L8rp0zolvG9I5tDgd45XpvC8+viedhtXpfLleajVLnRbppTWdgrZ0/is2t6eT1JHOmHi4M53gLskvbu1O572edK7slRp96bwg/tqaTurOdP49mM6uQ+lkHk3nlOjvT+eegXTsg+ksH0rHezidN0TDSDqXxNOj6cwdS5c9UTp5E+l8JRKm0nnoeDpBJ9LZL/Sn0vn553TO/JLONS4ZlPpm8KfYqsvgW30GjYYMUowZTIpHTRmEmTMwWzN41Z7BBb8MnvDPYFZABmcCM9DMzWDRvAweq8rgSHUGd9ZkYKnN4COhqs/gNVHXkMFF8dSCDOYszCD4qgz+vS6DTS0ZrGjL4FB7Bh92Zsj3OwNFt9QRtT1SSzzRm8HZvgw6t2bw8lMZPPBuBo79Gbx7MIOdRzPIGsggdiiDIfHAcAb7RjK4eTRD9s0yRvwzKeOmMrjieAY/ilu+zED/lfSnzORaVSavqzP5TZNJrzaTb3wz2aLLJEWfyWOGTI4aM7nblMlySyZvWjNZaMtkhj2TMr9M/hTFAZmkB2ZSNDOTtNmZRM3NZHdZJkvKM3mhIpPKykz+FjurMrmiOpMfRXtNJg81ZBK0IJMPFmVyzWK5viWTM02ZrG/OZKRF7rdmYurIlN/7TJRdmdR3Z3JJPNOTye+9Um9rJt+Kpm2Z6J7M5F1x5OVMhg5l8sDhTN4/loliIJPawUwuiqeGMpk7LHMckbjRTBrHMjk+nsnAZCb3TWXy2fFMbjoheU5m8q93Fo/7ZPG1bxabdVkk67OYFBHGLI6Je0xZ+JmzuNGSha81i3dEtV+W/E9k8d/ALM6UZbG+PIv4iixGxcOVWRyuyuLO6iysNVn41GXxllhUn4VrQxaVC7L4R8xclMXPIneJ1L1S6i7NwnRPFj8+nMWczVmsackipjWLA+1Z3NYh9zqz5L0qixm9WTwnyvuy+Ev8tC2LTTul1yeycDmUxc4jkm8gi6nBLCKHs7hlLAvDeBYfiGsmslBOZvG6aJjK4rJ49ngWZSeyOCd+PJXFxO9Z9Htk0+CdzWXxrE82ZZpszolcfTZfiU2GbJKN2fJ9yWalKZtIczYD4j5LNg5rNvvELbZsjPZsPhDL/LJR+WezICCbvwOz2RmUTcS8bI6Je+dn83mpjC/L5vVKGVOVzYzqbJ4T5TUyXuyqzWZmXTZd9dnkN2TTuCCb1IXZnBBrFmUzvDibg1dms/sa6XVLNj83ZZPXImPasjkuVrdnE9ORzZB4sDNbnkMyXtzRnc2enmy0fRIrPLdlU7s9m2mx/EUZ05/NlSPZvDKaTd2YXBelE7IWYsdkNkxl85PIO5HN12LLSal5SmqdyebOryS3OgetTw7viDJ9Dn+JblOOPItz+EY0WXI4Zc0h3p7DmAj3z2FBaQ7/lucwpzKHvqociqtzaKvJkXf3HL4Um+pySK7PYUocWpTDnYtzsC3JQbc0B+XVOTy/LAePphwuNUvNVqkpZrbnyJ5SanfkUNCZw3eipSuHDT05JPbmMCEe2JZD0PYcbtyVw/HPc7jlSA6vDOZQN5TDs8M57BrNkWdsDkUTOXwv2ialpynpSRw/kcPqkzmMnJJ+z+Zw4vcc8rxyOaTNxabLZa/QG3L5QCwz5rLYnIu7JZeXRa01l7/suezyy5X38lzCCnM5Nz+XwopcvhObqnNZUS/XG3I5JiyLc7lhSS5vXJXLt2tz2d+cy+0tuVhbc7mxLRddey7vi2s6clF3Sq2uXDy6c6nryeWSeLY3l63bc9n4ZC67D+fy2tFcXPpzeUFUD+RyQTw9mEvpUC47h3P5ZSSX78dyyZ3I5WvROJlL+lQup8T647lMnMhl5clcok/lUvR7Ls8r8qhS5vG0Ko9eTR7F2jwyDHmcFhuMeSSZ8pgSq815xFjyWGHNI9yWR7+4z57HQb88bnbkoQnO458oGV+dx6RYVSPja/MYESvqZHx9Hvc35MlzNY9D4q6FedgX5fGZUF+dR1dzHgUteXzVlsf6zjwSuySPWNWdx2hPHhF9eQyI23bmYdmVh9uzeZzanceiQ9J7fx5/DeSxbTiP7tE8CsfyZA3yaB/P478TeTRN5nFmKo9Nx/NIOZFH/Kk8HjstfXydR4giH5Mmn2W6fLz1+SiM+bwu3M35vCzqLPlcsOXztD1fflfy+Vv8EZDPdkc+xcH5fBuaT22RjCmRe+TTOyef7+bnk16Rzxmxtjqf+Jp8JsTK2nxG6vLl/yOfiIZ8BsQDC/IJWZjPPYvycSzO57Mr89lzVT4Bm/K5pTGfG5vz0bfk86G4rjWfd9vyUXfkc2VnPgu7pc8e6VPU9+Yzoy9f9ib5VG/N56L4z7Z8yrfn8694ckc+53bms+2JfM4+mc/0kXweH8xnzpDMZTifmSP5/Cr6RvNxjuXzk+gez6dwIl++P/l0TOaTN5VPy/F8vjqRT+NJmd+pfFLO5JP4ZT4/ehdQoCngf6JdWyC/1QW06Ark+Vsg+5UCMowFnBGbTAWkmgs4KdZbCuS9pYApscZWIM+VAsZFjH8BjwQUkD+vgNzSAprLCsgql1xiU5XEVxewtq6AVQ0FRC8q4NeNBXS0SM12GdshYztlrGjsKpB9bAGbewo43VvAum0FJG6XOjsLmBCrdkmdpwo4+FIB171XgPb9Ai4fKuDvoQLmjBXwh9gxXsCsiQJ5By9g22QBV0wV8Itwniig56TM+csC7lAUcqt3ISZtIXvEjb6FfGgoxNdUyPviOnMhWkshy6yFvGMrZLdfIVf5F/JWQCGKwEIaIgp5JrmQ/PmF/E98W1ZIW3khuRWFNNUWkllXyJb6QjIaCtm8oJC0hYWcEZsWFZK6uFDezwpJubKQk+K2LYXsbS7k5rZCzO2F3NQhfXVKT12ipxBDbyEfCf1W6VFcv62QD3YWcu0T0tdzhXi+W8jCDwp54XAhzx8t5LnBQqaHCuWZWsh/Rgu5MCbH8UIqJuSzeGaykLIvC/nFpwi0RfT5ylFXxNn/Z5BzYxFOWxE//z8/EVBEj6OIrtlFFFXKsUqO1UX8ILpq5HN9ET+KroXyeZF8/n9Liui+Uo5LJedjknNlEb9uKmLbZjluKWJWWxHb2+XYIbqK+F3s6Ba9RczuK+IPsXNrEbt2FvH4k0Wce6qIf14t4vKBIl7qL6J+oIhXhotYMFKE+6gYL8JjsojXxKKpIjyPF/G6WHyiCK+TcjxVxJIzRSi/KuIun2ICNMUcFHdriwnUF3NY3GcqJthczP2WYnknLybUXky/CPMv5qGAYoYcxQwHFRMVUszKyGLOZBSTmVfMtspifqsqZnt1MbNqiplTV8y5hmIeX1DMvIXFPLWkmIvXFHNgSzF3NUrtpmIOicAWqSvuay3maJvU6yiWvYPU6ypmUDzcXUxEj9QVK3qlbl8xI+LRrVJ/ezGxO4qZ3FXM2seLWfdkMfmvF/Pjm8XUHynG9Wgxr/YX4zlYzJKhYhTDxbwpVKPFvC28x4t5f7IY3+PFfCg+PlmM5Qvp7Vup8WsxTkUJv6lK2K4uYbZ3CX+IXT4lzNWUyD6thCe0Jcz3LeEf8ZSuhHJ9CedFpbGEafGcqYQacwmXxQuWEuqsJbjYSnhZvOpXwiL/EjwDSlAGlvCW0ISWUDCnhN75JfxSWsK2shJmlpfwu9hRUSJ7lRL+FI9XlfB3tdSsKaGsVmqKZ+qkZr3UbJCaC6SmeHFhCQuWlPDmVSWYbyrhgbtLyFpdwqxGmUdTCX81l/Bki8S2lVDRXkJ1p8SJF7uk1+4SXHtKWLK1BOszJTx/uITaIyUoBktYOlSCeriEZSPS82gJy8dK0I+X8LG4caIE02QJt06VYDtewufijhMlPPxlCY0/lvDd2RLCdE5W6J1EGZyMipVGJ5MmJ2vNTk5YnKTanJwRmX5OWvxlbKHcczpJm+mkcZaTrNlOfi1zsr3cyfwqJxU1Ti6K/6O4vuOrKLoGjoMCgtKTkJDQsQvSmxXIL+Wm5970m04IIb0nlEB67ze9N9JIQkcfUUFBlA5plECoKgpKV0GQ97x/fD+7O3POmdlbdmda7Q2xczBkiKMhHWKnsyEj1YaMdjNkbpAhJdGG+GUYopNpyLFcQ07nG9JfZEhSsSHzSgxlnSZjlxlyq8KQ/EpDPqky5LawOWHIuF7J7TNEu9+QQyLwvCGTLxjygwi7aEj0gCGzLhvSM2jIL78Y0nzPkJyRoNQCV10YpQf7hNdkGKsPWlNAbxq88yaYL4StxrDKGv5RwTY7+M8edjjBSBfJE7N9oM8XynLhQR78XQCNhfBcA21FElsisWVSvxwCq+FoDbzZAE9PwfBuZH0NPn3IdwRHLsDUS3BcRA9I7cvQPwjzrkHGdVhyA26IXa8bETDOCN3xRhwR0yYayTPCiHPaRrJ/N+L9SUYs0DNiUGRONuKWvhFMM+KBMFphRI61ER/ZGPGn0ohKlZE8F4x4LOydjNjhbCTfjZHsU42YvUbiU40YkWPEunwjDDRG/CSiioyYVWzEe6VG9Iv55UYsqzTiTrURRfuMyDhuxM0Tcn3KCItzRqh6jGQPYYS6T2r3S+3zRnx9QeZ/SeYvTlw2IvaKEW8NGvHJLSNe/m5E9X9GKIca89ZoY+aMNeaiyJ1gzCcTjTHUNua+MJ9kLP9ZY1z0jXnNwJiwGcaMMDEm3saYAVtj0pXGlDkYY+xozCNh5WyMg9qYna7GuLtJfpIx5/ONSSkw5qMiqVsidUVNqfSVGfOPaC43pqvSmFHVxvjUGDOr0RjHI8YM/8GYd04Zy/rYmKpeY/7uM0Z53pghF2ROYtQliR8wZsJlY/QHjYl5zYSMN0woHGPCn2NNqBxngmK8CU0TTOjUMkGtbcJ+HRMm6JpwUETrmzDbwIRz4uZ0EzreNmHLahNszaXfxoS5DiYMiHRHE3mPSz21CUp3ExL8TIjMNGFOjgl/a0wYUmJCl3i9zIQvhW+5CVoVJnwnQipN2FBtQna9CWU/mvD4JxMajpkw8pTMRUw5Z0JstwmDfRLTbyL7PROeD5jQftkEpysmjBg0wfuqCbdeN2XlaFP+FOZjTbEfb8qrE0zxmGgqex5T1mubEjnJlLO6plyabEq6vilLDUzRTDFl1VRT/N8yJcnclAUWphjbmPKlvSm+DqZ872hKqJMp051NOSXeU5tyXhz1M2XKBlN5b0u9bFPaNKZ4l5hyvNyU2ApT7tSa8vlBU2KOmZJzypRPTpvyuzA5a8oToew2ZUePKW69pnzVZ4rueVNmXTTlwwFTMi+bsuKKKVw1Zcm/Ume0Qu5LQdUYhdybgqeidZwCx/EKhk9QsFd4T1QwQUvBQRGsrWCKjoITYsMkBe/qKugXKXoKeX4quCHy9RV8biB1hflUqSmGz5A6MxWMn6VglamC1ywV7BdrrRRoWSv4XoTaKJhuq+C02KxU8IFKwSWRbqdgmb2CX0SRgwJDRwUPRJ2TghfOCjpcFKjVCka5KvhS6LgrmOut4LL4IEdqiPRcqZEnNURxvtQoUPBQ1BcqsNEo+E90FilkP6ngfyUKjpYpiCxX0F2hIKFSwWCVgk9qFGyrV2DXoGDlMQUjT8v8zyjQPqvgsAg/p2Bmt4KzYkuPzKFX5iCy+hSUnVdgfEHBE/HKgIJdYuwVBd8Ig6sKzl9X0PxEwal/ZZ4vFTwfb8YXWmb4aptxRMeMiElmzJtsxqD4xMAMxVQz1sw0I3S2GX/YmvGvygxnezNGOkiOoxk6TmacczHjqqsZW/LM+LvIjInlZnwvwirMmFFpxu+1ZuidMmPROTMe9JjR1W+G23kzeXaZceySGRsGzHj3shnnxdJBM34Wj66ZMfVX6R9tTto4c5hozmOh1DbnFR1z+W+bE6JnzqnJ5sTpmzPHwJysKeaUTzPHcaY5I2aZs188tDZnp9KcYHtzpjqYyx5PYp3MGRC/u5ijcJV4d3Ne8zDH19OcN9dIbIo5T7PNKSoxx7DUnEdCWW7OrgpzvCrNOVRlTt0Bc5p7zLHvNWd4nzn7xNp+cyIvmDP7ojlJl8xlP2bO9FvmrH7DgnwdC+5NssBaz4Idky1w17dgrIEF34pPZ1rwwfsWtM+zYMNiC5qNLDhiZ0GkvQW9DhYkO1qw2MmCImcLcLHgsWhSW7DXzQIfdwt6vCwwXGuB91YLDsdbEJFggSpdzrMseFRgIe9RC/YUWbCm2AKtEokvs5A1gNSrlBq1Mla9BU4HLfA/aUHWWQvunLOgo9eCqRcsOCXiLlqQM2BB11WZ9zULdP62oGaiJQcnWTJDz5ICA0seTrFkz3RLfjS3JN3KknIbS57ZWnLSwZI4R0vmOlmS62xJrdqSCR6WfCfCPC0Z4WdJRYglL/Ms2ZFviUeBJeMLLTkkwjSWJBZbsqjEkpuiqNRSFgiWbCuXvEpL3qu15KJQfW/JsMOWrD1iScxRS9750ZLgM5ZMO2vJGbG6V+YnGvssseuX2PMSe8GSSRcl/pIl7w5YckFkXLakctAS86uWNP1myfA7lniPsiJ1jJXsG62YqmPFPF0rCvSsWDXZioeiUd8KlYEVw6ZY8XyVFZ2rrXA3tGIsVhwUoUZWzDS24pxINLFikakVt0SRwgojMyv+Ei3mVoy0tMLfygoDayvylFbU21nxqoMVe4SPo5X8z6w4Ki64WHHH1YoX7lZ0eVjR6mcla14rfhPlSVaYJVvxr+hIkfHTrJiRIWNmWVGcLePkWjEq34qvxKlCK64WyX2UyH2I4eVWbKiy4v1qK440SfsP0vaTFXrHrbA9K3Poljn0yBxETK8V7/ZZkdlvxcfnrbgrXl60wmvAisOXrYi8YiVrEJnXNSvMb8jnIhrHW7NJx5o5k6ypn2yNUt+afQbW+E6xRneqNT+JDdOsqZtlTew71mR8bM3Lz6z5yMoaSxtrvJTWnLe3ZqeLNYddrVnhKW1BEhdmzdEMydFIrQqpVWkteyZrLovRR63pPWfN7R5rKnqtMe+z5oXo6rfG47w1kReteeuSjDNoTdUEG7R1bIiZZMO9yTbU6dugNLDBd6oN181t6FbasMTOhl9Emb0N/zrY4OFkw3hnGyJdbDiyyYZzOdKmseFwkQ1vl9hwQWSW2lBbboNthQ161TZMPGoja1QbUi/asGbQBqvhtuS9YcuBcbYEjbclaaKt7M1teaFji5euLT/o2RIz2ZYR022ZvMqWPjNb0s1t+cjClrviFWtbrqlsKbSz5W976XexxdrdlqJkWzKzbPkk25Zhebasz7flVIEtdjW2JDbY8upRW7Yes2XBcVtuiuITtpietOWZ6DhlS9RZWxp7bbHvs+WrfltuX7Ll5WVbdl2xReeqLS4/2+I7XMm8kUqKRikxfl3J+DFK7k9QMlJbyVciUEfJUj0llvpKjk1Vcn2pkoufKmlcqcR+lcStljgRZKhkOkq6xTJjJb+JKhMlVqZKhiqU7BEm1kqeihx7JSsdlHztrKRXrWSFm5I7wi5ayfxEJTdEcZKSZ8lKPFKV5GYqWZWl5LFozlbinKPkjVwl34qwPCWz85X0i/QCJQElSqaWKjkrbpcrqahQsrZayfEaJXG1UrtO7rVeajcoOXpYiesxJa+fUzKrR0lar5LafqWsXZX4X5Q6l5QsuaxkyFUleteVnBBdv0juBBWdE1V4aKmI1VHxwSQVhnoqeReo+E5ETlHxzlQVUxaq+HC1iiJDFc9QoWWi4qj4QKFiUGCuItpaxSqlisciwkHF244qspxUfOasoslFhaNaxeuuKr4RoW4q+t1VZHiouOeposFLxd11Km4mqVCkqHgudqSq8E6TcTNVzClQUVio4h+NCvdiGa9CxeVayftBxYEfVfQdUzHzrIpe8VWfij8uqhhxWcX/RM+gnN9U8eUDFTV/yXGEHcrRdnw5xo7p4+zoFoE6cj7Jjrt6dowwsON/omeqHeGWdqy0scNFaccYlR3v2NuR62DHKkc7xrnY8Z6rHWez7AgosCNFY4eqxI6vSu0ILrPj40o77omGKjtG1dgRWmvH+To7surtcGqyI6LZji9O2XGg1477F+xoumiH4yU7Ll6x4/sbdmz/1Y4jE+yJnWiPRtueZzr26OjZEzfZnmFv2hPwlj2p79hzwMKe81b2vGdvzz+O9mi52LNJbc8NV3sme9ljs9aebj97Dkfa81mWPebl9iRV2/N7jT01tdJ20J6HovmQPS7f2TP2e3u+F9GH7Xn/iD2DovAHe4yPyhyE90/2TDpmz5bj9qw/Y09Yvz1vnben7ZI9xVft2XXdnj9f2tMwxAGHoQ68/ooDm153IHSSAz9McWDcPAd2LnagZaWcr3bgsIgxdGAODpgaOzBZ4YDS0oGvrBwItnZglo0DWbYOFDs5oO/qwGmx1N2BA14OWG51wD/BgcYUB55lOeCd48DWPAf+p3EgqMiB8RUOHBHF1Q78V+PA7loH6pqkxiEHvv7BgVfOOfCFSO914EGfAy7nZR6XHLgmFJdl7IcO3B3tSPh4R05McmSxniOrpjvyRLTPcOTaJ44oPnNk9+eO+K50xGCVI2dF8mpHVhg68odowBEHI0feMHbkkIg0ccTEzJF/xU5zR3wsHJls6UiilSPLrB2ps3FkwM4RIwdHlqgdGeHvSGW8IzYJjgxPdOR/IjjJkdnJjpwX2Skyp1SZk2hPc8Qj3ZGfMhyJy5TYXLkuckSrWNrEglKpUy5tdY782uhI1U5HOg874n3EkUk/yD2KJT868rv495LMb8AR/SuOnBG9TxzRHuHEMfHrSCdCRzvx1hgnGOdEgpYTdTpO2E9y4nVdJ96d7MQVUajvhImBE8+F71QnPpvjxFkTJ1JMnXA2d+KxvdRzcuK2ixPVaidec3PiazHg4cSOrU48yXPim1In3imXOpWSWyO5tU7cr3PiSKMTvQecZB/oxAPxc4/M54ITl8SOASd8Ljux4qoTXv/J/IY4M2m8M9GTnBmq78x+MXOKM/3Ca4YzCbOcuTvbmXtGzrg6ObPZxZmFamd+FSPdnbmc5kxBujMflDlzXVhUSJ1KZwKrnDn8jTMfHnSm/JAzz48603PMmdE9znwvrM478+oFZ0IuOvPmJWfyB5z597KzvLec+fS6M7FDXJg71IW3R7jIWs6FcAMX/Ge48PgzFwztXHgqdti7cNbRhVQnFz5xdqHVxYWHkS7yTnWhLd+FZUUuqCpdGFXlQmS1CyW1Lkzc7cLivS783uvC6PMumA1XkztKzbrRatwmqdHWVXNcLJ2s5q4YN0XNgmlqbotJn6hJ+lTNis/U3BPbPlfjulLNxFVqfhJbVqtZYqjmjqhHzVhjNUfERhM1803V/CpUZmpGmau5YanmXaWaQfGFvZpgBzUFTmpMnNWyh1Wzx0WNobsa77Vq9HzVHNyoZs5mNcO3qvlahMdLfoKaq6I4UY15kppXktV8KUJS1AykqvmsVM1jsb1MjVe5mtMVapIr1XxUpca9Ru61VubYpubWTjWVu9R8u0fNWwclVxQeUvPyOzWBh9XMOqIm84zU6lPT3q/mwBBXwoe68r/hrgS/4cqsCa680HJlj7YrObqu/Kvnyq7JrvjpuzLNwJU+MXWGKz2iaZUr4yxd5b/sykI7Vw47urLA2ZUaF1fsPF25lupKSbYrV/NdeVXjSliRK8UlrliUynWZjCneqXBlUPyv2pUrTa582eHK29+7MvQHuT4n7b1y7HfF/IIrrwzKtRi85kr5MDcOjXejSssNlbYb3+m48Ya+G/OnuPGrGD3djcPiyJtuLHzbDad33Wha6ob7Kjc+xo1ztm5kOrqxysmNf8Q0tRu5Xm4ErnejbKMbm7LduFvoRqPGjXulbmhXuHFS6Na6cVp4N7oxucmNy1+6MeyQG1+LRefc+KnXjWX9bvwptC+68WDAjdbLkjPoxuNrbriNcadzkjtrdd3JmuyOob47z0TeNHdWfOzOBVN33lO6E+3gzu+u7vzk4c75YHfCYtzRzXTHtMSdL0rdKalwZ2ODO781upPT7c7eXndm97tjdsGdVy6685UIv+TO9QF3Rg66c0gs/dmd0L/cGfPSnfVjPJg51oOCcR68q+WBjY4HMboe/KrnQc1kD1kbeZD+qQcrP/Ngx+cerFvpwfRVHpwXeas9+AIPxlh5EGftwR82HpxSebBX7cHXnh7cWefBG5s9+Dfdgz0ZHszO8kCTLW0aD7TKPDghtld6MKXag14xbJsHB7/2YNx3Hvwo9I7K3E54MPS0B6/3SPwFib0iscLoqgdWtzzYeseDxzqevND3pHSaJ2/N8yRwpSfRRp44mnoSb+aJpb0n7e6eXCzxxKzMk1fLPTkgIio8sa/2ZGyNJ0fFsjpPedZ6EnXCE6N+T0IueLJo0JO7wnm0F0ljvRiq48VXokrPi60GXiyf4sV90TPdi+wZXrzzphdDrLw4qvIixNUL9zAvvi3yIqbYi99KvGgo9WJnlRfzGuX6uBfqk17M7vbiUJ8XOpe8OC3SBrxY/ZsX/4qE1705P9abT/W8+UvsmOwt/0FvLhl40zjTm5DF3mjMvXG19eaZnTevu3gTp/Zmqas3Xu7eGHh489LLm1s+3hQGSU64NxsKvWVd6Y1uiTeGZd6sqPOmo96bXYe9qe3xZmKfnF/wZvYlb0Zd8WbzoDdLrnqT+483R15bg472Gt6ZvIbrIthsDY9t1rDYaQ0tzmvwclmDvnoNJm5rGOq+httxa7DOWyN73zXMr1jDBw1r6Ny5hq+/WUPNT2tIObGGpyfXsPvUGt4+s4bys2tQnVtD+v01TBvtwwVhMdaHEeN82DDehz5tH0wn+dCk74O7gQ+6U3x4Oc0H7Td9SH/Lh+kKHzRmPrxm4cMh0Wrtw10HH5odffB08iHXxYdXXH343d2Hbi8fKtN8+CfLh93ZPgTm+DC2wIerJT6MKfchocKHJ5Wi0YcdTT48POyD7ykftnTLsc+HGf0+WF/wYdRFHzou+2A7ZC0/DF3Lx2+sZaf2Wuz01vKpwVq0V6wl/NO1fGu3lkUOazFXr2WE61oOiSXua7notZa4tWu5lbCWqVVr2VwndVrWcvC49J1ZS9LAWv65vJagwbWk3VyLha4vI/R82TzZlwf6vnQY+DJzqq/8/n15dZEvnxv5ctfGl9ccfFnu5MsjcSTbl515vrxV4MvzEl95dvgSXuaLe6UvB2t92Vjny60OX64dlLqnfRns9iWl31fWh778Ktwu+zLsmsSK7Td9efq7L2qddWTrrsNEbx2x+ut4OnsdG+auw954Hf3W63hNuY4M9TrueqzjjbXr+Nl/HV/nrmOGZh23K9fxdvM6ju1dx7zz6ygaWEfC4DryflnHd7fXEfq6H+9O8kOt58emqX4sm+bHWzP9qJrlR6KxH+4Wfrg6+jFC7cekNX5kh/jhW+LHhAo/hlT7cUAsqpW2ej9mNfixoc+Paxf9MBn0Y+M1Px5e90PnVz96X/gRqb+elinrWTN1PQPT1jP8o/X8/Pl6elevx8Z6PXYu6xmvXs9Jgdt6vnZfj7bver5bv57HeevpK16PZel6nlWsJ7xqPW9uX8+ZH9fTOrCe09fWY6rtzzAdf+5Z+FNt40+uyp8WtT8z3Pyx9/DnzWR/5uX5M7zMn9Aqf+ZW++Nd68/0On/K6v2xa/Dn1WZ/lrf68/KMP7Hn/NFc9Mfmkj+rr/hzYNCfxdf88b/hzzs3/bklrG/7g04A7xsE0DQlgKnTAlDNCGD8zAAyZgXw19sB5H4WwGsrA4hRBvCOQwD6zgHYqgMY6xrAcZHmFsAmzwAeewUQvCaACf4BDM0O4HZBAM+qAviiOoDtddJ/UvpPB+DQG4BWXwAJFwP47FIAxbcCKH81kJEjA/l5fCBZuoHUzgpk3rxAahYFUk0gvY6BLPcI5ImY6x3IsYBArqcFciInkPnFgbxdJnm1gXhuD+TG6UCKuwP58lIg0QOBPLgcSNeVQAIGA3HXD2KKQRA504M4OjOI/2YHUTQ/CF3HINLVQSzylmNIED550l4UxOmSIBRlQbxWHkRiRRAHqoJkvxTExZYg/L+QOv1BmJ8P4tuBIPYNBjH/WhAd16XvRhDv3gyi8VYQzreDsLkTxNLHQbhpBaOlG0yuXjA/6QfzyfRgomcGc/GDYGKsg3lkE0ybXTBvOQRj7R5MQa4c84IZkx/MEU0w/xUHy/soGJ+6YFwbg5nVJ8fzkn8hmOODwWRcDSbhRjArbwaj8yQYxbNgRv4bTMjwEI7rhPD31BAip4cwZ3YIzh+E8PXyEII+D6F1VQgrHEPY7xRCsGsIfh4h/OwZgr5vCFrrQwjbEMLUpBA2a0L4uCiE5poQrteFUNEUwpf7QvA9GMLkoyG80h1CfE8In/WGMPdKCHfF9sEQ3r0m8TdDuPxLCGbaoYzSCeXjqaHETA8la0UodapQKh1CKXQNxdYtlNPuofzgE8pn60O5Fx6KS7y0p4YSXxDK54WhbC4K5X8loYRUh/J+fSi3xctvQ6m4FIrzQCjaV0PpEbbXQxl/Q8Z5EkqeThiv64eRbhBG8rQwvp8RRsLMMKLfD2PaSmlXhTHMKYyh6jDeCw9DmREmawCJqQhjVWUY39SG8aw+jK8awljeJDnfh1F9OIxxvWGMOR/GG5fCyBgIkz1yGD9ckzq/hPGdiP81jM6h4UzVC+eKcNUPx8AgHJep4UyeFs5FMdQonH0u4Sx2DWeRRzh1adJeHM659nBMfwxn5E/hDD8XDj3hrL4czitXwuU5GM6qq+F8d03Or4fzz+gIlo2LYL9WBNHaESzVi5C1QARPDCJ4+HkED2wj2KWMYIGdcJRzJ6GWczfhKedeEYT5yfn6CPZVSF6V1KqWOg0RxO6M4PmhCD7vjiDxUgSvXJbjlQhevRqB0a8RDL8dQZFWJH06kThNjWS7IpK5VpHsVEay0DGSxy6RRLlGEu0RyRdekZQUR+JSFcnUuki8WyNJH4jk5LVIxt6M5LT4fVgULyZHcWhqFKunR2H2bhRTPo7i5qooQq2jWOYQJeuXKA66RbHKI4rvPaPID4rCMTKKiugomrZG8XtyFK9URHFYpNVEcbwuSr6nKPIuRGFzMYruS1FoBqKwuxyFzpUoam9FcXFsNOrx0UyZEM117Wh8JkXjNzma3/WjiZoVzbtG0fwmHplHs9cimi+to9loE83HttF8bx/NcKdojooT6miyXeWYFE1OcjSlmdFMzo7GLTeaaXnReBdEM7swmmZNNGEV0URXR7OsJpqnIr4xmtVN0QzujSb1RDTHT0Wj3RNNn3Dqi6bhUjSd16KZdyOaB8JvSAz3h8WwdXQMK8fE8MrYGJSTYnCaHMOa6TGEvBXDpg8kxiiGVVYxWNnFMM4+BjvHGCY5xTBFHUOtawxebhLjE0NEfQxLGmK4dz6GYddjOCpOTo4lVz8WG4NYeqfEUjI1lsnTY9m9OhZd21iu28Wy3SmWBy6x7FHHMtInlpUbYvlRE8v58ljero3lttjdGIvJ9liGXYjlzEAsOoOxTLsueb/GcvXvWE6/toHRUzdQMXMD02dv4Lr4af4G3Jdv4MuV0ue6AV+fDfyQuIGpNRvkObiBFy0b8Ly4gZ8vbeDptQ08n7yRg/obsZ6+kdKZG3GetZEF722kfPFGvrHZyKDzRt523Uiw+0Zeem/k+zUbOeW7EaXfRvIzN7K6bCPDyzfykyip3shf2zay6+hGRpzcyHt9G9nRv5Hw8xv558JGuq9upPjaRjp+2ciT2xvZN3kTHxtsYrvDJj5Tb5J34ybM3Deh772JhohN+CVvYl7xJlIqNqGo3MToqk2cEZdrNxHStIlF2zaxuWUTAd9t4qf+TbgObOLG5U28uLGJQzc3kXxLzl9uYmDEZiZobWav/mZiDDaTMm0zhTM30+q+mUeem/kuTPprNtMr/Bs3s3RgM7o3NnNiRBy1unGs0Yvj6ZQ4vpkah92sOPRmx6EwjuOhSxyfusXJmjyOx+vimFYsbWVxVNTF0d4YR3BTHF7dcSzpj5M9SBwNg3H4Xo3j3rU40n6Oo/fXOFx/i2OkzhY+nraF3llbSLXaQqvdFuKctuDjsYV3PbdwV/Ss28KG/C38VraFg1VbKK7bQkDTFkIPbOHMoS0c7t1CyOUtLL6yhX/EN4NbML4mfde3sO3nLfzxYAthL7awxmArH03fyktxeMZWPN7ayu235eiylTC3rRz02MrPa7eiVboV7/KtpNdupb9+K8tbtrLwzFac+7Zy5spWAm9s5a+bW1G8Gk/YqHiWjounVyuecXrxnJ8Tz0dz4znyYbzsYePxt41nhns8ywPiqQ6N593weGIi4+nIjac8P57nwqMgnu9FWmE8v4uJRfFUFUuNkngulcdzpSae4HapvyOecLFsZzwvhMcuyRNv7Y7Hck88R/fHM/VwPMZH4pn5Uzzpp6T9dDzKnng29sbj1x/PjlvxfH4nngax7m48x8XcP+Kx/zOeL4XBvXi2iOuC+/E0i1EP4gkUCx/G87f45pHc0+N41r+SwMsxCRwZm8A74xL4Q9iMT2DShAQGxGcTE6gX67QSsNdJ4PqkBL7VT0AxNwHP+QkcFm8vSCBmkcSTwDOLBD6yTeCSVwJbfBNICUggMiiB80IvPIGEpARiMxOYm5NAvmitSiBvWwK0JuC2PQHLzgRqdyTwcJfU2p/Ah8cSMDmZwJ5zCTT2yBx+SyD4bgLf/5nAwiGJFIsxbyTyYnQinmMS2Tg+kcHZicx6N5GJ7yeSPzeR+HmJmMxPpF30LkhEzyaRTWK1bSJlQYm4ByfyvcgIkfwwqRmZSOTWREJzEqnITSQrP5F7QlmQSIsmke+qE7lcl8inOxIZtjORdSLvVCK3ziRiejaRcRcSqb4m13fk+m4iEX9I//1EvnqQyLSHiXz0RHJfT8JlTBIzxybJuzSJH+cnYbk6iV1C2zCJlSTRKF4zSuK0CLZIYollEiqbJG7YJjFGlUSYqFUncdtDYr2TKPFJIt03CbvgJAxCktgqbgqT0CTaRX9YEkMjknCKSmJUQhLliUkcSUricVYSSTlJ/Cp25CYRnZfEiIIkvtMkcbQiiedtUq9TanQlcWxXEk92JzFjbxJ9Z6TeuSTWCqeeJDb8ksSFe0kMe5CEnzgpbJ4koXkjGfXoZDaNSyZkQjIdM5Lxm51M6rxkds9P5uXiZBZ/mkzCqmTeMU1mvEUyJ62SeWqdzFu2yfwhWn2T6V2XzHK/ZKrF0PXJrBVz/ZP5S3wbkExoqMSIY+FSOyqZ34VhbDItCZKXlMysNGkTVukyrtDNSOaqaMlMxiVP+vMlT/wudAtlvuKqaNUkU1iaTPu2ZMKbk/m4JZla8WqrzFMUtSXj1i5z3Z5MpvhTGHQms1WYdMn97EgmUnyyM5nhu5JZuDuZZ+LwHrnfvXLf+5P54Ggyj4XTjzK3Y3IvJ2XOp5I5fjqZD8/I+OLg2WRsupPZJyb3JMteNZm4+8lcF2MfJvPz02SCXiTz0WspZL6RQvyYFKLHpXBJjJyQQqD4b2IKR7VSyNNOgckpPJ2aQvvcFCI+TOG8+HheCs8WpGC/OIXjH6ewdWUKt0TnqhQmrE4hSlwSnxmm0CheQ+qKs6LcKIUfjVPIN0lhvXUKnrYpfKVKYapHClpeKVwWIWtS6BHLfVL40y+FpqAUloakUBCWQkd0CiYJUjcphbQMGSsnhYZcqZ8ndQtSmFOYgqIzhS7x+s4Uhu5OIfn7FJ4fS8HpZAqppyT/bArjz6VQ2C/1L6Tw4m4K3n+kkH4/heKnKVwYmkrDK6msHpPKq+NTeU8rlUdi85upLH0vFZ/3Uzkm7s1NZdq8VCzmpzJpQSp1q1KZo0zlL/GnXSqvrU8lUGgCU8kOTuWB+C00lbjwVBalSn5mKlOzU7mYn0pjQSpVmlSeFqdyuCSVh6Wp6Lansn17KuM7UhnVlUr1jlQ8d6fyeE8qhsdSOXcylSGnJeeMxJ9L5evuVGb1pJImfu5LpfVCKmNvp/Lpb5L3Zyrv35Nc4Xw/lW/F1EdS/69ULv0tNcak8XBcGmkT0vCdk4bnh2ncW5DG0k/SmP+ZXH+exg/i/ZVpPBYHV6Xx5uo0MkSsaRotijTGmKURaCFxNmk8sU3jd/s0Sj3TeCF+9ErjHZ80PgpJ42xoGhVhabwUa8PT8IhMk2dNGj+lpLEnR+rlp3FF9BSl8bRDxutKI3NnGna7pObuNJ4fTOPmsTRCzqRx5pzU6U7j18tpXLyRRvYfaTj+mcase2mki2kP0vhNbHwiMSPTMX0jnbYx6USOTadvfDoBE9M5J5a9n86iOel4zkvnB3H9o3S+sUiX/ZGcB6djGJbO2PB0QiPT+TgqHYv0dOIy0hlVIPmadL6uTWfkznSCRI8Ytjsdf/Hgm3QSD0vO2XSWd6dzpiedwbvpjPsznTH3pf2RxP2VjuXoDMzGZrBTGE3MwFA7g2/mZnDvwwz2L8pgwycZjF2ZwQmrDEqtM/hRmcFTlcSFZjA+LINocVm0hmdwKSIDdV4G7+Zn8FgcKsjg7cIMnDQZvFmUQXyDjLMtg+utGdCZQdsOqb1b8sTLHzN4fiqDuecyONqdwZyeDP4Rb1/JIPtqBnfvZJD0IAPrhxncfpSBztBMGJvJlXGZXJ6QSevETKK0Mhmrk8mAaJmUyYqFmXQvyqTCSthkcso2k8VKOdpnUu6Qyck1mZxYn8nLUDlGSFt2JovyJVYMKZBjocSXZFK3O5NR32Sy7Ugmq05msvpsJm3dmcSez8Tsl0x2Cf0/MrG+n8k+8duDTPY/zMTmcSb/jMtizoQsut/MIuT9LFm/ZXFpfhZTjbNIt8jiW+sssmyyOOKYRa1fFp8EZnExJEs+zyyuRGQxISqLLZuymKfJ4rlYUJxFmVhUmsXQsixudWSxuzOLO7uzOLAvi4EzWTK/LDb0ZBF4P4uYf7KYPzabUrF2XDZ+E7IZppVNt/hcL5tmMd4gm2dzs/H6MJt587J5IU7Oz2bRgmx5xmZzF2m3kmubbPkcszljKzVU2Yy0zyZvXTZDg6VNLA2RtvBsRkdm89vmbCLysmnNz0ZRlI1ucTZxXdK+M5vGQ9kYHMvmd5F2Ipvj3dmMupfNeWH4MJvtYo52DuHzc7gojBblMHlpDj8rcnC0yuGgOKbMYfj6HLqCc+jPy+FyQQ4U5rBd3NDk8EdpDk8rc7BsyeHDrhxO7shh8c4cqsSru3IYtScHnZ9yiBO3hMHxHCq7cwjoyaGhN4e9l3Iw/S2Hb/7I4YP7OXg/yOG4GDYslwkjc7ku9F7PJWdsLv+Oz+W9D3OZPz+XMjFkQS5RS3JJNs3le/Ncyq1yGaeSOHUukSG57AnPpTo9l6CMXAzycskqyOWRUBfmclg80+TiXZTLwuJcKsTFslxKduRyemcuS3flMmJ3Lv3isz25sjfPZd8XuaR8mYvP8VxOisCTuWifzWWz2Hcul6nd0i9e3s9F9+9c7j/NxWJ8HskT8sjRymOpbh7p0/IompvHknl5VIvohXnEW+QRqMrjE7s87vrkMTssj0fCNTyPI2JORB4vRE1UHp/H5DEuNo9rYlh2HsZ5efyan4d1QR5fiBmFMob4TpOHd3Eeo8vz2FKZx7P2PHo789i6S+KF9e48nPfm8f6+PEwOyJjH8thwNo+k7jzuiLPn84i5l0fWozzanuahmpDPAZE9MZ/lk/IJ180n7IN8eT/ms2hRPpUicHE+V1T5GNvl8z+HfDId8/nGP5+mkHx+C88nKzKfKXn5HCvMp7k4n5iSfL4uz+etinxM6vLZ2p7Py658Xt+Vz2XRuTufSXukzr585n6Rz7IT+VifyecLMeNsPhnioXA5l89hMac7nyLxQvj25MuzWHJ68xnVJ/MVhv35dAid8/nEiV/ElxekzkWpIw5fktwBiR2UMe/ImH/kc/bPfN64n0+EuCyMHuTTJXQfynzFbWH7KJ+vxKzHco/C7Uk+R8WHf+Uz5O981otu0fhPPqOf5jN0SAHj3iiQvVYBT8WiCQUMn1hAsDgvPtcqoFVs1C7AQqeAveI9vQJU8ws4trCAVxcX0CdGfFrAV4oCrlkXsMumAH1bqakqIF942xVwQgx3kLpiolMBu9cXcDCggGeBBawKLWBzWAFW4QXMiChg4ZYCynNlXgUFXBcpmgK+KyrgdEkBr+wooFfE7pI+MXWP9O0tkN9OAaO+LOD34wXknSxg5dkC2oXWOaktvuiW2j0FqHsLiL5QwL7fChh9r4Cd92WuDwpIG1rIu68XUju6kNvjCnlzQiF/iYVahQzTLmTipEK+0C1khl4hGeKveYWcX1jIO5aFeFsVUmNdyCWbQgxtC+kQt5VSw66QHBHsWEifeyFjgwuJEfdCC1kRWcjoqEKuivc2FHIyvZCRmYX8k1tIWIHUKS/EtrKQ4Z2F2Ows5CuxcE8hVeLC3kJW7Sskbn8huacKGXG2kAM9hVT3F3LoXiFnHkjtR4UYPCnk1TEaVo7VyL1o8JiooUpLw3BtDSGia4qGDfM1WCzQMGOhhgxxdJGGeYs1fL5Ug/VyDTvRMN5Wg6VSQ6ZKQ5CDhgPOGipCNGwP03A7XMPJKA3/5mpYm6ehIV/DfY2Gw0Uafq+VcTtlnF0a7PdoaPtGw7AzGnlXacjv0eDTqyGqX8NV0XpZwy9XZG5/aui8p+HbBxoaH2sw/0tD+t8ado0tYrN2Eb+INycVYT23iNkfFhGxoAiThUUkLypizpIiPltWRO0nRZRZFnHbpojR9kXYuRXxn38RLYFFeIVKf5jkRBSx6//lF2FQUESKcC4sor9I8kqK+LesiFPtRVTuLOLQXsn9ooifvyxiz7dFpB2U8Y8X8cbpIhRnipjfLXFCZ2IxW4WdVjHvahfzyaRi3pxczHvvF7NmfjHLFxTTIGIWFmOxqFjWWsXMWFzME1FvUYy5VTHTrYvJFO42xRjYFeNiXyzrlmL5DRUzfo3krS/GM6CYyKBiBsKLSY4sZnVsMR1iRVoxddnFmOUW8zivmCuFxaQWFXO0uBjbNpnDzmLG7JYae4o5sU/G+V8xr54oJvBsMf1i1bli7HuKOSQ+HSjm51+K+erXYp7eLubmnWKs7sr87xUTe7+YWQ+L8Xokc/lHaokFE0sI0yrhgU4JaoMSQqeWsHNaCckfllAxv4SQBSWwsAT9RSXMW1JCudixTPqXS//n0qYo4QfLEuZbSa51CUY2UkcpbcLIvgQDhxKOOsoYziWkqkuICCohI6SEY6ElLA4rke+0hKvhJWRGlrAkuoQ6MXNLCbdSS5iQX8LE4hLaykt4v6qEYhHYUMLbP5bw38kSSs6V4NRXQll/CS6XSvj4XgnfPCjh3YclaIT9XyU8HlbKV2NKaRlfimpiKd+KIq1SGt8ppW9+KQkLS3nHuJRXLEpxsS7lBzHCtpQwscS+FB/nUhasK+WJfykxQaW8GVLKe5GlrIouJTGmlPINpSzeUoprXin7Ckv5W1PK87JSSqtLmflFqbwTSzl7vJT3T5cy5EwpAWJ+TylVYnp/KSfPl9JwoZSxF0vZIG6JO4OlzL1WSte9Uu7dL+XoA6n9uBTbp6UYjy1j9MQybor/aZVxR7eML+eW4TuvjDmLyrixooxQqzJ+CyojOLSMtPAylkRKTlQZPbFlWGSV8UluGVp5ZZQVlBFSWIaxpoypRWUsKymjQeTWl7GlqUzeo2Uk7yojam8Z10Tu/jLmHijD62AZlWfLuHSxjMcDZQRcL6PqjzL23ytj7YMyzooxr5ajO75cfl/ljNIq55qw0C6nTbecgQ/KWT6vnPHzy1EtKMdocTm7xIml5SxbVk6KZTk/WZVTZ12Ov6qcyfbSJu7/P7dyOgPLsQorpzC8nP/E+ohy+oT1hnJupZdjkFPOz/nlfFNQTsSecq6KpcfLeXK2nDl9cnxUztN/JW9YBb66FXymV8Gfkysoe7uC9Qsr6BOpiysotajAx6aCs6LVtoK7ygoW2FUwyr6C6+I/xwr0XSpY5lrBgfUVbAmtICKigmMbKhi7qYKBLRXMy5d6RRWsKq4grKqClv0VVP+vgsIfK7h2tkLWGTJmTwWreysw6KsgTZzsr6DragVNf0i9BxW89UjiRNpfFVi+kHH/q+DMmEpax1Zio1XJ1+Jd7Uqm61byjxj8oJJH8ytlT1XJhRWVjLCuJEJ85CDx6kq+iazk/ahKvsyvZKemkqPNlfzbWckPeyt5Y7/0fyH9X0r72Upiuysx669kv8g/X8mUS5Xcu1PJkMeV/G9CFW9PrKJDt4rl+lVsE1PfrqJ4QRWvLKwiRJxeXkXriirGWlVhZ13Fddsq9tpX4edYxUjvKuaHV3ErogrbyCqZV5XMq4qC2Co+KaiiTcQVV7GgtIoa8UFFFRZVVYTtqGJQjP+mijvnqvihu4oDF6oYd7sK04dVLPlPzl/K+ahqPh9XzaPx1SRqVXNPLNWppkavmrkG1bh8WM24+dU4LKjmsHhjUTWxYs6SannOVTPSphpr22pKldWEqar5n101s5ykPUjaQqpRZkl/bjWawmr2FVVzrqqa5Y3VbGyvZnBPNQvPVGN3rprXeyS2t5qKvmoi+6t5/0I17g+qaX5YjdajatSPqzkmjv4t9cfXkC88Z9Sw+cMaYhfXoFpSQ8WKGkZ+VMM0uxqeii7nGvTdakgXHutqUIfW0BRWw4TwGn7YUENtXA02BTV8UFhDuYjU1GBZXUPQrhpMd9cwe08NgV/U8OJ/NQR8VcPeAzX8+1MNnK3h2bka/PpqZK1bwy6RfV7aRN+gtN2Q8W9K270a1t2vYecDmdNDaRM7H0vbU+n7V9qG1jL9tVr636jFaGItz7XE5Fr2GNQyc0otpu/XophfyxciZEkt5ktrsTGvlc+8lhhVLSq7Wpx9a/lRbPWr5V5wLSdCarkfVsvJ8FomRdbKO7SWB+K/vFqCNbUMiG/raqmolzoNtXzYVMuG1load9bSvL8WzwO1fPJ1LSu/r2XK4VouHK/lak8tlr21vHaxlvQHtfwluh/WkvO3zPtpLXfH17FCpw5P3TpGL6wjbkkdfy6Xto/qiLat4yenOia6yLVrHa2iJLCOO9F1/JdSx0BqHWVZddjm1LGgoI7fC+u4v6uOj/fU0SZS90rf93Xs7q7jRU8dlhfqeHBTatyr4/r9OuY+rGPUozp+EfaPpcYTGf+vOton1NOtVc8q7Xqydep5Jox163nXoJ650+rZMque0Hn1WM6v5/0F9dxaWM/vS+pp+6ieePN6smzr2auSeMd6zNfXcy+sXj7TelIjpV5MPXmZ9fxaUM/Wonr+FPuq6jlQW492Sz2ftdVTs6ee01/WM/y7eg5+X8+Hh+uZ+GO9rKnqeaO3nlMX6jG8XE/1zXpK79cz/1E9Z/+px+/feiqGNLDw1QZ0X2tgiEED095p4LcPG8hc3MDJzxsYbt+AdlQDyyrlem8Dk/c38PWBBlR9DRReaaDtfgN7HjXIPqmBo08bOPu8gTljGzmn1cin0xp5Or2R1ncb2fNBo6yRG9FZ1Ij34kZWLmnkxdJGzJc3UraiEf9VjXysaKTGppE++0ZCnRpxdm1kekAjv4Y08jC8kZEbGlmU10i2ppHnIqCoEbPiRhrLpW97IzHi8m4Z52AjY3oaae9rZN35RvZfaOTxg0byHzcy5Ekjbq828fWEJnQnNfHm4iZuLGlCubSJ5x838dWnTdjbNtGkbCJJ1cQq+yaGODYRIvTdmvgoqIl3wppYHNmEd3QTp3Kb+De/CbPCJt7TNHG7qIm+siYWVDcxoaaJafVNDN3TxLj9TWz8pomcc02Y9zTJPqOJkoEmfrncxOOrTfz0pInWv2ROfzfxt3j7WRNR/zax5qXUGb6NgfHbZK++TX772/hVfxvui7ZxZek29qm2cd1/G98FbMMmfBueUduo3biNP/K3MVWzjRwRVCQqJWfvNlkzbGNozzbCxHe920js38at69uYdGcbZU+28ezpNvyfbaPi+TZO/LcNb61mIiY106jXTN6SZoYsbeaa8P6omVmfSN+nzWxRNvOnyLOXPodmTLybmRbczNWQZhLCJS6qGY0YltdMc0EzkwqbMS1q5r3iZo6XNuPzRTPFJ5oZcbKZqu5m/uhp5nRvM+G/NfPRQ6k5ooUPtVp4Va+FpfotGC5qke+thV+WtOC4tIXJy1u4Yd7CNPsW1rq00Ceyolu4EtNCT0ELI4paOFbcwkclLbJ+auGJWLu7hTv7Wji5v4X/fduCw9kWlp9rQet6i6yXWlg0vBXNmFbqtFtpf7+VioWt3F3UitviVm4ta+UfRausOVr5OKwVr02tvBXXysicVn4obKWvvBXjComvaqVjVytp+1u5820rehdayRBnH7dyZWIbT3Ta+ECvjW79NkZObeO5so1BVRuN9m3oOLSRKsyd2vharPJswzagjfPhbXwV0cbWqDbeiW2jTMzaLHXy2hiT30ZRaRvO5W1sa2jj9z1tzNzfxrSv2tjU3caZnjZ297Yxu6+NEf1tGD1qY8/fbdx+0cZE7XaeiAs67RyY1E6CXjsPxa357bxY1k7I8naUK9pZTzvvKdt5x6Gdc07t3FW3YxfZjn9WOxc1UqOkner6dirb2onb3Q572zH8uh2Pw+2s/knij7dzp7sdt552VvW2s/JCO68NyvFxO5smbues1nbKdLazT287m/W3YzhlO/2LtnN+2XYUn2wnwHo7WS7b+c99O7uithOftp2JedtRVm9nZ5fE799O+Rfb2d6znYi+7fz9x3YWP95OyF/bUf29HX+tDvnfd2CzpIMlSztoEVnLOtj+UQcTLTpoVXXwn10HN+07eNW5g1/CO9gQ3UFAUgcnszuoKOygtqSDb7s6aNzRwbOdHQzu6uDw7g5y9nZwa18HDvvleLyDmr4Oef50MOJmBysedlDwqAOXJx08ft6B2bhOwid1cky3E+slnXy9upMgh06WOXUy1KUT18BOUiM6uRLZiU1UJzs3dmKX2klgYSdtRZ3UVHcSs7eT1ful7XgnU091cqC3E61+6b/YyYOnnTQ87+Ts+C4ea3WxcFIXmbpdOEzuwnZeF7cXdnF6URd7Fnfx9pIuRi/t4sKyLuav6CLk4y4++rQLX5cutrl2ybpQjuGSH9HFCxEaKXWiujgmdkR3sSm2i7mbukgr7CJI08W5si4o76K6Qq53dzH+qy6SxJRvu7h/souPe7r4s68Lk/OSd6GLa5e6ODrQxaG/unj5TxeKCTvk+bxD1ig76Jq0A6/JO/h3yg6039rBjIU7mLt0B1rLdhC0fAd25sJuBzMddtDgsgO3zB3/V3F9x0dVdA0cBxQeUFCkJiF0ULChlCSE0H+AiILSEhJ6VcHHgkAIRaTLo4jUBBI6ooKSvr2k97Ypm7Kbnt3NJptedgmBd94/vp9778w5Z2az2Tsz3L7yhKTAJ9SGP+HtqCd0Rj/hc+kTNimfsD73Cbv1T8gzPGGJ8QmL20TdjidMGxqKn1MoHqNCOT01lOTpoYxzC2XZzFA2rw4lZk8os/eH8mlAKNYjoXxzPJS/fg6l6kIoqb+HMvFSKP0vh9ImyG+E8u3NUCY9CaUzNJR/IkJpjAplW3QoP6eH8mZ2KA0FoTypDGV8VSiullBqGkJ5vSWUlW0ivj2Uw52hNAmLnofSNTiMN4eH0e+DMF6aEcYBYeCcMF5bG4bRW7T5izZBdTGMDy+F8UDoeSWMs0FhBIeEcfJmGM+iw6iWhJEuDcOuCOOuLoxzuWHszQvjHX0YZwrD6BI2t4TxXVcYlweF0zQ4nL+GhXPQKZw/RoSzdmo4b00P5/UZ4ax2DydoZjjLPgsnf3U4eevCObMvnG/2hzPPP5zTAeF4Hw7nxM/hhP4ezoSL4XwZFI5RuHYnnCtR4azICaclL5z4gnCOFoWzqzgcD0M4XzSEk9gWTv/OcLxehPNazwhChkSQPjxCvBciyHSNYO/ECJZ8GMH5aRHkzYhghEcEF4TVqyPw2RjB4C0R+G6LIMY/guZDEXx+PII7lyJ4cTmCnKsRTAmMoO56BKPuRZD0KILQxxG8ERHBf3MjMBVGcLs9gnMdETh3RRDeL5LpzpFccokk4INItn0YKdbeSLw8IjnpGUnlrEjSvSI5uzqSnLWRrNwfybKrkcwPi2RIRCRLoiPxUEYyNydS7CuFqkimdkbiOzCKl4ZEYRM+GRbFVacoln0YxSvTo0hxi2KOexQxn0Txw5ooNq6NQu0dxe79UUT5R/H2wSish6K4eTKKEVeiuCAsjIzi/agoqlRR+ORFcV4v6hdG0SAsL47idGsUOe1RKDqi+Lwrii3DoqkcEc306dFcnhHNK27RvL02mtvCuPXR9PohmtJj0fx8JZplgdG4BUXzSDDcjWawJBr39Ghcc6P5Ml/ECe8URnOtPZoBHdFUd0bz96sSWgZL+GKIhFVDJUQOk/D2cAm/OEno6SzBJmxzkXB6lITjEyQMmiEh313Cxx4SBsyS8OFcCW3zJQQsETErJYzxFnE+EuzCOl8Ji/wk3Nsq4r8X8fsknBC+2S8h+4CExf4SlML3lyQ8vioh8JroD5Tgc1uCf6iEIVES6qMlbFJJiFFL+C5WQv8kCR/kSFhQICGuVSLO9xIK7BJiHWKMFxJ8h0mZ6iTlxzFSyqdJWTNPissKKWkrpfRZK6XMW8oFPykj9kqZ4i9FfkRKv2NSci5LWXJFilqYflXK38KYa1KuCgMCpWJeUhzC05tSvrslpYdEik3YJpVSJHwmkxIhl5Ktl9K/REqvNinJHVLu2qU4OaQ8eC7FOljGECcZ54QGZxmKSTKa5sg49ZmMgpUygtfI2OYj47N1Mmb7ynjbT8bw9TLSNsl4sEVGxzYZqp0yft0nI2C/yBV2HZCx2l9G38My9hyRMeC4jPPnZbhelnHsioxOYUaQjM0hMvzvyvg5UowRLWOOVIaTXIY8RybOHzLsQk2+jKV6GW6FMtZWyTBZZFS0yxjtkHFVyO4nZ+0wOQ+d5KwcL+eH9+V8OUMu9ndycJczeqacAZ5yDiyXc3GVnI7VcnzXynHzkfOGr5zXf5DT+5CcZz/J2fubHKfLcn4TvroqYiJE3SQ5celyQhvkrGmVi7ObHL1DTsJTObtfyDn+qoL8AQpUQxVMH6bgkRA0XMFAJwXPhW0uCoqFua4K+o1WoJysYP0MBbnCMjcFM90VhApveSgI8FTwxSwF3l4Kxs5VsG++yF+gwLZGQaq3ghN+Cn74VsHFfQrs+xWEBYixLyn45LICzysKhl9T0BaoYHeQgo9uiHGiFByWK2gVziQpuJKhYKNe5AifFir4x6ygl1VBQ7OCtFYxlkPB509FXLeCwh5KPh6mxGO4kmHOSnq7KHkxQ8kBNyULZyqZ6qkU51AlY2cpCRQGfK5k7zolW32VXN6rZGSAkm0Xlay8riRVmH9DifyukqZIJd7RSibIlPwnW8knuUoi8pQc0yuxC6OqldSZlCzuVPJ7XxUfT1bhOk1F13QVW91UzPdQib2GitdnqfjkUxXXvFU891ExYaOKBd+rkAs99qsoO6Biz1EVIb+rePmSSrxXVbwdqOKsRMVP+Sq+K1BRK2zRi3rFot0g8owqVI0q4jtUeHWq6P9URX2XivRuFTd6qKl6Sc2y3mq6+qmJHaLGc6ia405q8f2qkbuq+XukmnPvq7k0Q82rbmpKPNQs9FRzGTUbVqjF/lBNwxo1ah81K/+r5r6/mgEBavYdUnPidzVcUTM0UHiiZkqUmoESNT2kanRyNfdUauq1ah7kqRmZr+Z0gagnlBWqeaVUzVGTaGtXc6BDzUcONVph5lPR161G1VPDlEEafIdrWOakIU54zVXD/pEaskdrWDVFwzczNOJvq2HqTA3tXhperNJQvkaDp4+Gd9Zp6PbTsHODhqd7NazeryFdcBzSsPWIRpxdNaRe1bDwmrgPFtdbGvrc0/D4T3H/RINSoqFfmobtGRp25GswChq9GLtUw4hKDQNbNVS1a/i0U8Mcu4Y/HRqCnmp46ZmGr7s1zOuh5UYvLYq+Wuz9tSxx0uLhrCVMmOyi5a4wYoSW/q5auoWPx2iJFTpnaKl101LsroWZWpTCDE8t/wpvztJywUtLv9lajgvb52oxCtr5WvF9abF4a9nioyVtnYhdL2I2avloqxbDQS0ZAVo0h8TYV7U0BmmZHaIlWmi/o0UarWWcVEtFvJayfC3vFWn5Q+jXriXiqZavB8ZQ+EYMDU4xuLwVQ7hbDPfdY9gzK4ab82JY7h2DzCeGsUdimHkyhucXYjjwu2i7EoPtegxxITEMiIhhuiyGf4STyhi6hejUGAYVxPBtYQwPjDFsbItBL3zWLsZxxHDqaQxOQ2L5XWgcFkvl8Fg+dRbPI8V1eixJwk130ecp+mbFsnx2LAvXxaIUnvjGctcvloCNsazcEssg/1i8jsaKPVEs/ldimfJPLOefiFrSWE7KYnkufKWIJTA1luDcWI7nx/KFPhZTeSzJ7bH82xnLHXsslx2iZlcsXz+LRT8wjpFD43hjWBznhJeHx/HByDiOT4tjvVscK9zjuOsZx+tecWydG8e2lXE47Y7DdiCOz3+NY+eVOP4NiuNQSBwT7seJ81UcfhFxfKeIQ6eKo69e1BK+LIpjVFkcedVxSJ/GsfnVeF4ZFE/GsHhmOcXzp3M81VPjiXCLp9sznofz4/FfF88e33hMwoA98TRdjWehLJ6o+HhS9PG4F8Vz0RRPWkc8mk6Ra4/nPUc8J5+JvMEJrBmawBWXBI64JrBrWgJffpTAgrUJ9PNLYPm+BN71T+DGwQT6nE7gr8AExgclsPBOAg/vJZATlcATaQKTZQncF0bJEwgUBisS+FV4pkzApE5gWlwCG/MTeLM4gTvCU2MC58wJXG0W47UniDNsArH2BGY7RH9XAiOeJfBWn0TkLon4zkykcmEi01cl4u+TyMTdiQz2T2Tr4USSjiZy5mQiy64k8iAwkR7BiXwbkkhARCJ/yxNJLhZttkRiWhL5pVPkdCWS+0zE90ti1ZAkMoU5w5KYPjyJf4XRzklcF4a4JLF4bBJ3Pkhim1sSPu5JLPdIIkXYvS6JLb5JvH8gidwfkyi/moTftSSk15OYFJzErrtJ7Jcl0SzskYs8VRKD4pJILEjCXJaEyZ7Ez68l85ZTMt+NTCZrTDJfuScjW5PMB0eSyb6UTOTVZCYGJnNHKL6VjPpJMjNDk8W7VuRpktmXk8zY4mReNyRzTuhtTGZBczJ2ezKp3cnifJXMay+n8NdrKXw/JAWcUwiblMKn01KY7J7Cy7NSOOCVQovQ7p3CrnUpFPmmcH2L6NueQv7+FD7yTyFOcAtI4cnVFJbfSWFRaAoDo1P4RTghSaFEkSL2mSm8m5XC3JIU8f+Vwiy7iOkW/c9TeDwslfvDU3nNJZWqUal4j0nFeVUq29alUiYkrE/lg02prDiYyl9HUhlyLBXd1VSWX0tlxvVUZH+mMkeSilzoVqdiiE2lNCeVPwpT6WdI5eX6VHyaU7lhT+VFVyp7u1NZ1TON4OFpHB6RRuHoNAZMTmPq9DTenpGGk3caX69PwxGQJta1NKyH06g8ksZvgWm8GpTG3sdp3ItOY0hKGkcNaXxemSb2HmnMa09jnCONs8/SOPg8DXOPdGYPT8fNKZ23XNJxdhXPk9IJfjedOTPTad+fzvaD6RQFpNMZlM6eG+nsCE5nuCydtLh0nhSlM8qQTmVHOp870qnum0G/YRn8ODxD7HMz2D4ig7vuGTz3yqB7RQYxPhl86JfBw/UZnN6SQeTXGZz5IYPplzN4dCWDkzcyOBqcQZokg4+kGahlGcySZ3AwPoM9iRlEZ2ZgKc6g1wtRZ0wmrh6ZnJmVSZJvJjF+mcxZn8mIA5lc9M/k9YOZ1B3NFHviTDZdzcQgrLuWiVdwJq/dzyTz30z6KDLpocykXZXJo9RMSvWZrCnKJNaQSVhZJk3WTPEOzeTI0CzKXLKIG53F/DFZhM/M4u1ZWYyencV3i7I46pvFse+ysOzLomp/FimHslAfycI1OIvfbor2B1n8T5LFS7IsHPIsqtVZfBSfxdDMLIyFWSwzZOFeLvLas5j0TNTol03g1GxaZ2aLNSubXV7Z1Aglc7JZtDCbY59n07YqG9PabBZszGbVPtHun41XQDbZF7Jxv5pN6LVs7l7PZuuf2bwVlY1Dnc0BjVCSzX+N2WjN2VifZlPxTOT0yOH86zl8OyyHBsHokkOeaw6LxuRg/zCHVK8cPpqdQ4LweGEOPt454qySwye+OST65cD6HEbtyGHBoRx2X8hhSVAOsuAcxt/NIeReDoP/yOFjaQ5KRQ7va3IYF5uDqiSHxsYcUhwi/mkOC7tyeK+njqMDdJgG6/h4hI7Frjq6p+hY66lj1Swdy2br0MzTUe6rw+Cnw3e9jiJBt1FH5iYdqZt1xG3VsWCbjkdf6ui3V8d+fx17D+poFqyHdHx2QkfTTR3BEh0DlDrOqnR8F68jLUvH0mwdUwp13C/RMbRc1GzXsdChY3aXDoXg1q0jSgh/ruODFzr+7JnLkL65Yp3PZbNTLiXOuRS65PLpqFwmvZ3Ljfdz6fIQ/fNyGbg+l76bcum9OZdjW3KJ35fLbP9cPA/mIhPcA3J5dDSX8T/lMua4iPk1lx9+z2XbtVzKAnPFu0pcE3N5pziX+wYRZ8wVa2wuF6tyKbbn8vmzXM465fGySx4nhG7XPNpH5/HVhDxME/OImZ6H28w8IjzzeG92HrcW5NGwNg+rTx7mdXls98ujSsjelseK7XlM3J9HyME8bgTkcflIHofO5rHxSh6F1/LQXc8jIziP2Dt5DJHk8aoij37KPJ7F5HEwTrQb85BX5DHAnscvQr+neZwVej8T83qRx/e98zG/ks8y53wSR+Qzb3Q+b3jk8/rMfM4LZ2bn02dOPsbV+WT75bNkS76YRz4tF/PZeT2fbcH5lIfk4y7NJ1p4pMnnb62ISc3nhSGfBks+9bX5bG3OR2/P58mwAt5zKuAd5wImjyjgLdcCnN8q4Lf3C3h1agF93AroNbOAHrMK+GJ5Aas2FyDxLyDicAFhRwvEma+AwTcKeP1WAf0eFNAhLWCvooBW4XtlAcUFBXgXF7C0roAFrQWo7QXi/6WAWc/EVZjxkp73B+h5OEzPH8P1THARRui5J7hO1HNxup7fZ+jF59fTf46eV+fqObhe2KDHf5Oevbv0WP2Fg3q+OKzHckRPzQk9pZf0lATq8b2hZ91NPT539GSo9MRW65nbrGd2px6vbj3K53pmDijEY3Ah0mGFSJwFl0JmTCsk0lOYIywXvIV1hUz3LST6YKFYM8X1/x0RfhS55wuRXRWuFSIPKsTzuhBSiOJuIV73C1EK8+SFzFcUEqsuZIG2kJSiQpYWF/JxSSFpZYWsqC/ks4ZCNg8tolyoGlFE9agido4tYtf4Ir51K6LZo4jWWUW0zy3i2MoiXvIu4pRfEX3WCxuKOC2c21bE8ANFBB8t4s1fi5gSVETYjSLiwotIU4iahUVYy4rYXS7qmYo43FLEj+1F9HIU8XOPYgJfKyZ4ULH4Lor5e0wxqbOL2bmmmG82FPPa/mKmXSoW79FiYkKKsciKxV67mP65xQSVFONiKGZsRTHTbcUsdhSzulcJ+pdKMPQpYdurJVQLncNLODO2hLPjSjg3voTJbiWEeZawaHEJtvUl3Aso4e+jJSSfL6Hsegk7b4r2OyU4S0sIlpUwWlEi5i6ujhJuC2OfljC+q4T7wtReBuS9DZQNM7DLxcD3ow2EzzIQPduA51wDXvMM4oxlIHOJga/XGMR52ECHj4GDvgYCdxmI8TeQGCDazxnodUnEPjJQITWwTWZAWWIQv18D5joDl58ZCO1jJPMNIzXORna6GHk+zojTu0benWbEd6GRDRgJWG4k4ysj7QeMHA4w0vOwkbjfjeJ3aqTrnhE3iaihNrIu1sixTCPXC4yE6EVNm5EBT40M7DJy5ZmR4d1G/uhZyj7nUrHvKeW50HNkKX1Hl2JwL+UspWLdKeXbraW8/0MpMw+UknG4lI0/lRIfUsr2P0rxUpcSoynlt7xSwo2lLKkSuZZSHneLnOelSHuUccOzjLfnlOH3cRknV5dxwbuMUX5l/LWhjKjNZTT+t4zHR8qIu1PGFEUZi7RlLI8tY69FtD0to/6lcppeLudY33J69Svn30HllLiWYxtTTo+J5fjPLec3yslfVc697eUs2F1OyFERe7kc+a1y1LfLiZaVo1WUk6UuZ6WmnJ4p5RhLytlkKGe7sRyvxnI0Qs/ucob2rGD6fyp4PrSCQS4VLJ5QgWpWBTsWVlC4rgI/3wpKhb7bKug4UIH6VAXzblaQIqmgTFHBsaIK/ldSwcPyCopqK7jcVsEkewVhjgqi36jk46GV1LpUsn5KJa95VIo1tpK53pVkrqvEtKGSjv2VPDtQyamDlfQNqCTqp0q+/p+4v1CJR2AlMUGV5AZXsjakkpY7lfx0v5L88Ep6yCsZpKrk35hKPoytZH6xyDFV8j9h7stVpPSu4pMRVRhGVtF3YhWvv1nFec8qDiyrYshnVaT5VFHqV0XN+ire8K9i+MEqIo9UsSmwikphZ1AVA29XMfdhFVWPq/i3TPQ9raKju4olI6spH1PNwEnVTH2vmiUfVPOjRzWnZ1Zzw6uaJr9qzm6qZubBauIDqll+uBqdUHexmouB1ahvVpNwq5oVd6rZeK9afI5qYuKqeaSrJrmgmk/01awqrMbfWE2X8Ep5NVcqqllkqebTrmq2Pa/mZp8abjvVsGBkDf1n1vDQq4boOTXMn1fDtC01XPtvDXn7a1h8rYblgTU0B9fQ41YNl+/U0C+shjGRNWxU1tArpoYHCTV4FolaxTUkCpklNZQaa2gvryG7voZCWw0fPavB53kN3/Q0MeI/JkY7mfAYYSLe1UT6SBM+o020jTNxxd3EZytM/O1rItzPxIQAE38KMw6bmH3ExPIfTVT+JO5/NREj/HXdxJwQEytuiRqhJmzhJmYqTaiEBJUJX62J3bEmVmeZqMg24VpoYmKRibBiE2lGE9XlJh7XilpdJnTdJqpemDj3spmaUWYuTzDjNNHMsOlmjs4zM3GRGftyMzPWmsldZ6bvZjMxO80s/8JMyZdmnh82E3LMzJPjZqQnzPxxwcyXgWY6gkRssBmXm2bG3zIz/Y6ZtHtmRvxjxjfSzGmZmTdVZjw0ZuZrzayKNaMXvs0zM65Y1BHeKRF5BjMryswYysX8KsRcqsy4WsS8as1cbDcz2W5m1lMxl24z1c/NHOppAScLL0ZZWPqWhUzBx92C3dPCm/MsfDDfgnqBhYClFt5bYeGSr4Xm7Rb27bDwYYAFzSELyYctNByzEHjKwif/s7DpVwuqaxaWBVnYeMNCR4iFQzfFGMLJWxb63bZw/l8LpxTiqrSI/Y+FziQLv6VaeJxhYXSxhcklFryMFhaVWkgVVpRZ2FphYU6dmEenhcIuCxueWfjuuaj7Qsy3fy3SwbUccKmlt2stzqNq+XN0LQnjaimcUMvc2bV8NKeWinm16D4Rzz61fLuhlpObaknZWcvWL2u5+U0tH/9QS8+AWkYfqeW+MPloLek/1RIeVEt2cC3VN2uJ/7OWUeG1lEtraZPX8quqlkB1LdrYWnx0tfxPX0tkiRintBZTeS0etbUYHKJ+Dyuf9LbiPdjKnqFWUkZZ2TbWikVoGWflwHgrXu5W/Dyt7Jxl5VsvK5MXWOlcauXyOiseG6wkb7SSu8mKz2YrW7dYWbzbysYAK2ePWnE6ZqXuspVhQVbcgq1MfGhljdTKj0or51RWsce0cirFSmiGlQKjlZ6VVoZXWwk3WXE3W1EKg5tE3HMrUS/E+L3rkDnVEe9cR5ZLHftG1dElPB5fR+QHdaROraNtQR3mT+v4enkdQSvryPauY7dvHYM21nFNuLupTrwrRN6uOqYerCPjUB13TtTRO0g8h9TR50EdkyLrmBNdxyhNHU+0dcyLrSMps44L+XXsMNZxsUKMV13Hh011yJ/VMbe7jrUv6lD1rWdBv3qs/ev50aWeOyPrWTOunvNv1ZPuUU+VZz2/zKln7sJ6ti6u5+jqev7xqWfPxnqeb6rnxtZ6xm6r5zf/esIP1bPiaD27jtVTL5w7UY/0TD1rz9VzL7ief0PqmX6znnm36jHeqeedyHrx/ddjl9djiKtnr0HMwVjPtbJ6ztbWs6W5Ho+XbXzR18ag/jbuD7AxcLiN0pE2eo21cXmcjbWTbJx51ybOpjZMc23smWej29vGQz8b7623sXijjXShcJPwlY2hh2wUHbMx7owN//M2bgbbmH3LRpww4A8btx7aiP/bRu0/NnwkNhQaG8laG8tjbOQJvrE2fkywoUq1Mb7Uxl/C0goxB5ONaVYbunobK3s1MH1oAz94NhAxt4GJSxu4sL6B6E0NHN7RIPYC4hrQgOuRBoLPNBD1cwMd5xtYcbWBkOAGvO80MPJhA2//2YD7Xw2ohY2PGyiLbmBzjMhPaUBjbGBTeYP4bTTgUtNARncDN5wameLSSLZrI5snNeLs3sg/Ho0sn9XI3o9E36eNfLSukY71jZh3NJL2dSOf+Tdy8Uwjjy81Mu9KI7/faCQxQlxljUxUNLI/ppGb8eI+QfQniVrJjbyZJeoWNVJgaKS5tJFT5Y3oTY0MfNGItlcTfQY1YXNuImRkExNGNfFI+HRsE37jmjg5sYl29yb+XNSEz9Im8lY20bS6iRm+TWwIaGLysSbcf2pCLew838TUy03kX22i6loTq243EfSgCYOqiV9jmvgyuYnnKU2cMDbxR20TirYmvHs0Uyo87dXMzd7N6F2bGTi2mffGN6Oe10zJgmbe39FMtBCyv5nRx5ox/NrMGzdEW0gzubeaGXC/meOPmykKb6Za2UyrqpmeGlFH28w1YV1CM/dSm9mb3SzO4M3s6G6mXnB7qQWVEPJKC3NGt/DpmBauTWxh9JsthM9sIXtWC6/Oa4FNLeJ82cJ3W1tY+EULK79sofj7Fv6zXzwHtPD4pxa+Pd3Csbsi7s8WSoTjqhZ+V7fwbkkL71e38EP/Vh6ObWXKuFYkwi+TWjkwv5XTC1q5srAVr8WtxAstS0XbDtG2s5VFh1rFu6OVwJ9b2RvYStNtkf9APKta2RTbyr50cW9ppXfPNp71baPLuY27c9p4e24bg73biN/ahvuhNrFetVF0qo0HN9pICGljS2UbS5rbmN2znaWvtHNvTDsB77fz3K2dax7t3J/fznsL2sWa0c5B73Z2bGzntS3tFO1oZ1hAOx6H23npp3Z+ESTB7SSHtHP8Tjuv3m1n9gPRHttOeVI7q8vaeVHRztWudrb26GBvzw5GvdyBpHcH0SM7GDmhg+8/7GDK7A4+n9vB1YUdvLasg/rPOliwtoNV3h0odnQQc6qDj0+L2NsddAkn7nSQn9HBCF0H8w0dlBg7sJV2MLZS9L3oEOeRTvb16SSwbyfhzp2YXDuZO66T826dvDKnkxFzO7kvRM/r5NSiTnxXdrJqSyeqXZ2MPdJJc2AnG2518s1tkfegE7e4TjRCW2InTimiRlknb5g7eWzpZIm1k3V1nax92klaXzvGfnZiXreTMtzOPyPt+I6xc2+CnUfv2rG622mda6f3fDvnN4nn7XYWf2VnXYAd56N2in+yc/2UXZxh7YwMtuP5wE7GP3a2RNvpltjZkWDn8xd2Br3kwG2EA62wfqSDGuGwl4M58xx8Nt9BsbBtgQObELzIQcwSB+alDvp/4mDzJgffb3bwTAjc6mDcNgePBPV2B0t2OMgRjn3hwPUrB38IpV87WHbIweLjDrKEdScc7Dnp4MdTDh6ccWA852DrRQcnbzj4O8RB9i1RQ+ngstaBPNbBvFQHRToHXSVirFIx1woHbbUOhjx1sOW5g/8D433EtA==</binary>
            </binaryDataArray>
            <binaryDataArray encodedLength="5892">
              <cvParam cvRef="MS" accession="MS:1000521" name="32-bit float" value=""/>
              <cvParam cvRef="MS" accession="MS:1000574" name="zlib compression" value=""/>
              <cvParam cvRef="MS" accession="MS:1000515" name="intensity array" value="" unitCvRef="MS" unitAccession="MS:1000131" unitName="number of counts"/>
              <binary>eJy9XC2aLMmRLDBAQKCBDvDgwjmC15xgjrBH0BECDhy4MKDgwoUBFy4UTCi4UFCdb9JfWVqZe3hkVQvEl5ER7ubmZllZv923m9ntdjsGzvfRxPo+7xRnIrZRDGPy4Np8Hg1Vz+C4Ab+BuPc5vwZHEzpkPXRan+UyThRvwbGJXKWpym+QP+i8or/SXtWY8VBzHKzpim4ZbsQf13qwF+V7z56Lmkb9q7r78eN+vhaVN47ZEjzlD3szgpgIjzllfSBOD+I4X/XK+wMwG8wjPhyD9Wf1FCelO/uU6ccadbGOWA1qdspl76o+4n5L4iIdETvL5/UZr0g71ScfI85RzUjHClano+93wlQco/4ynmpvK3DuAivSoFFOC3AURkv2uHfW3fMjvVT9imdqP+IZ+eG1G51zDY9R+Zhb4aJqqfxZD5HHXnfY+fl/s7kPN8jl/QajQz0jDZED9jrr0WMH5fjw582qLugBzjd7vI7cjnrdnp/X2WeFOautuHp/372/P57zWPOZR6iN0pM9y3pgrkqDaL+iv+P7uQkMpZfS39e6nfErvHjfMSKNM71dV/fOTD9u0EevH9WNeCgPeXSBgfWG3cJrStX1Xme1uz38iHxDrZjvBvsb6Oj6NHt+XYS1cIxgnX1A/Cwu0xvjXZ/twLbPx/Xvn+O/Psf/fI7/PM5/3d+nHuc/ejrmfn+LeCEnjzGOv59fp3y7P/Tdz3++ixxRAzVotLeJdb4+cL9BXoP9qr6Z3pE+Kz4ajCgGeXNeo/z9+EGfR+B+szP/EfRgIjfqMcpvYq5GP3h8HNfnHu/Xzr6+2eP1aIOcqzoPOz++ebBOmQaoo2M61370ZCIm8za6BqJe1TnrbROcTnpwzzexHtXI9M965NEpd+bBzmdQf762Ee+ox6gvo3mkQbV3xBtJfBPxzIPj0eNsrHB3LVc87kE8co3072Jd5ft5h7wmYjM+rKtjRNwzL3G9w9H1Q3+ivExzlaOwIgyurXRC/TvhRdpma7w/7I/H4/564K/HPX871m/w2mSzx+OW+2Eefo7HBvW4r2EPr7kvHh3mjdaVN1nv2Rp7x/pHuMxd+Zv1FvVe6Y01UPkNYv0cc/i8glUZ7jHiz7yO6jV7fi9Q0WrWl+MPO9f0Ol4303/Ww83040FpqnzxgedVD1B31gW15bpZL37eIZcxMo6810zf8xWPGfaesxEv1lfx3Egr3u90HEE89oPYjfKRU7fzdWQ2f4xgjGvXgBf3WR3cO/c/0zGqiTju0cxLhYGass8/8Oh97jj2mp0fQ81uYb/Ibdj5OmKveoCnRoeB3NG7TuuK0967HZ8p/PY5/vTL7fbTL38c///z/J/wGcTvx/P8Hru/r9vz/POG7dDLOc1053nkM+61A3uv5Z+F7Bx+huO+79ycj78usSPXNatcJ35EXT33437+PNm58ecnEa735Of98GIc2D/fH6+vNjtfq8PmnxP69fYDG7jdRD8zzwadYw8zLTP/M30yHOfe6RzjlAeMH/WDHiK24zaxxzgb4HjMN/oOIuNjgOU57vtIchmD11Ue+uyPHed/4/3C4HjXbdA+jopf6joYMM/42NHTx3G/+9/P8R+/3G7/93n82+f4x/2P+97vx+erv90fn2H9Sp9lDTtfe87dveq03olHg/jMe6VRgz7suJ4+4H4x7Pmehd77vBF2oxjmE2nsunrNLnIZ/2bn5yjllZp3gRf5Hc2xJnKZYXHvEU8/x+tgBLHuDWvWIC/irfJmPkXzTMuZHlyrB+u+t9f6+Xhdsc/l58T3R7wP1kBdA0Zx3R7Plx/wGmXY+THqQ+kT9cJeOt529MdeDTs/7t3jivZm58exY7hWHWIG9HWDNcZEvB/z+/P9NOp9xjc670WMDFPN/ah6/eH5Z39/37057vP+nRq+5vo47vs3wOugEdbDc+SA3qO/OB/2fB9CL3ztu17gi+rP8xhPeYfXSKQ18jTT9939fAtyMr+ifY7pQQxyV3moXyO8KMf94D4QK9Jd9WQ0d86N9pEncuoFPaNz9EnNVe/s98xP1LOiB3LocI66qxqKC/fdBBfVYzT2/M0e3/Vtdn5sZnhYvwGe8vcqv8zDJrC4FvJ0Pj2IUzgtiO32eG51Dx1f8a9owf0prVR+hzlifLs/3tMMe36e3wKtIi1udn4NMUTOZs+fT3k81nYtEBv97HRUc9bbAGfWk+qNazfocbPne3KmHc/xvE1wFK4aiNUph7XGNY/3npgPc1M6RzkqTuF6vgW5mW+8jn5VdfW6qAnjbQFeE2sRN+fEOQoDtRiQ1yz3CPGxp27nx71Z7W9a0A+fN9O/sWQevKZ0QEzkrHSa8etiL+If8W5B/r6+2eP9jO+hhhFmxEfVyvo2OnJd1pf14Fze83jlrcLoIoZzeQyYo+fed4dzxvGefvR8j7WeaRZpzH0x16y3SONO6+h1hI0xnK/4RfnDnjVtIj/TA3k0wI16U3iKL8fMODSIG6bf52WjwzyqpfrpIs4Iq8oDcTFvEF6W3+38Hm3A3qz2jDfzq+rKGnGeY31fh8dtIxzOVWueu9nza5ZuGpvzUWej/IqG3c7fRSHPj/v8cwXm41w6rSm/2TPFmXtCLNaGfVJrg7RFjblPjlO8M20UD46f5Su/jeZZ/koMY7IfivuW8KzU22uMoDf2ArEbHNHDb/czdqYhe3yz83u6mcaZNziivpC3rzV7XKfYg6+7Xi3AxXqNjsPO1y/mD6N7m9C7E76vD9pjHXE0yuce2Fff7wFvXsM+8NhEjuqTffD1EdTlPMxV2Co+0oKP0VpFX9znXMTk/WbnfqLcTjhmzxxakKu0V71Fw2t3WsNjVDvSvUNOhxFpyDj7GPZ8f1Ha4BgiNtME1zPcTO/Z4H4r+c2erxtcU74oT1RvzGcca/53HQP2NqFLo7nvoedG+cxBcY00whojiI/6Vl5z/yof97vYn+V6jW7aK+VbExhY32ztsd1FfqQ/cuH4zLMZB6U5HiP8LmIzzXmecUa9WXufs86qPvqMuPhbSdZC+c7cGG+b8Ig0tyS+m36PkXH2mE4xUQ3WlrFm14DCGoCz8/jGn/3APcyPzhf97gUtketm57/Xa4CR9dTtJn1oYu64HMvasF7eY+S38lWNYc/vVyMu6hy5Z/0qnVXfjGM0cL+L+hk3j5/5bzDPYhQ37qHDmtfvduYV1cE9pRPjRyOroeJUP1E86+11BvU485l7asl+xofnqJ8Pxx60nnHjmBk3Kx4jbAMdIu8Uh5bszcYo1mA90TfXNeORaZvVq+jMwzm5nqgRavbt+L3r/ruo7XP8+Zc//ufAT8fxL5/Hcfxe77fjN6ffjt/Y7/n++yn/Hd9eb7PYP9fJ/+5g/y1WP/6+4L8PLv67/r8ec/894Pde7+fPgTK9/TraY/03Xr/C7w5xv9vz82RFW+fgx83O9ybkF+lxC2LQYxN4JvKj6wN5MjfVK2J32st6yLBVjQbx7kWkO/NS/SuNUTPGUTpm3is/ov6qo1O+6iHStrLnHF2fbs/XUdYje9hoHz1UOZE2uLZRjUx7nvdJ7I6N/ytpP/p9z+zxvYb3xn34GmuMa6iH8xl2/s5Q9Vf1PPKmCxznz30obQxGt/NzWeYFalXxCrUzMWa1Kpqo3livFZ2Rb+RXpLNam50Pe76fRHyj9UjLqdbH8yH+D5du5+/hfA353ky/v8Q6Q+yZyKl47Rw4n+euD8ZWvGffmunHu7oWmMew83ufyKNIO8zh2hGXaI174vpmz3yUpoprhJ35k3Gv9MIxrjH3VtUEcwdguocd1pT+0UDNIk4cN+M926tyy7TO6kX8XavNHq/hv+t2fzwXep9m2itfV3vjOHd/NlrHtUaYWV9dxFf1xn7UOvY007AXYoyOM985bsbF42d8N3u+72f1Z5pijIqb5TeIq2jIccwd9/c+P+B9o9H/u/H4LnIzPp6j8rwu4o4gDvvppl9jzTSJRp/soW6R/0b7K3yiWINjpcduZx6tkMP8o1HFijCzGkp/la+OV3R9RY/V9Rm31X6u1sF5o5gWrM9wro6v9KUV+1F7iM91Iu2u9HjFe4/D/hQea6TWVvl73aofTazv531Bo6hGFz1FXmV99yRP6cZ7sz6UD9W+o75WNFNeKE5ZrcpY5dgKeG2Cgbwb5VT5eM5KX6znK+MVvX00Ws+w+4s8M22jXmY9RvpbIZ9jrui5moPxzdZfj7+DW0/2Iz15HT2zIK/KF+NGUDviNauzwstoruJ8rVGcCYx38FBcZrVm+1F/Wb+Vfmb+qJoNjoq3TWpFPmVclZarOs38VDWrmvcJp4rWSvuq15kms70KRgv2G+VGGs58eEWzag9X/cj6mWmVabbCodpXhh15FPXVA+yZPqzDqt9Yh/E67Y9inQHxVZ+zmKoGWUzV0xXcFsSr3FVfIpyZVqpWo/grXK7oWeF6RXtVf9aT2n+HJpi343V7PHa6zR/HkUZNzM2e34NxHu+putl+RftZnIrxWpudPzftcJ55xJw9NvPNCjFZXlWXCJ/7X+Ewqx/h9Tdgo848rw7kEeWztyuav6rdijeZv7zHPV3tYSWv6o/SYdbPjEtP9ma6r+r9Tt2Qi/c9y+WcSl3WZ6VGFr+yrvCiPl7R+CqnK/5zjON1e/3774ovqq6Kx5xWqLfqB2MarKsj4/M565pxVppUvKtqEGnue1wL43vC3XOHnX/Hueds9vj9ya/w+zXGcHzHG0lvjmF0jpzRpyZybxZ/h6v0iHxY9T/zykTMzNsZP/ayiqfyVnI5XuWj51VMpU/Eyz1UHlR6UT1UPanUcH5Vb6taqbrMnWP8fMWPrN5Mpwb7o9Cz6xnx872KN6/2w942iqlyqNSZ6XhV/1msJXuRVzOtVvuI4lW9mUezvCb2V7zk+pkmFYyZp0pXzsvqqTgTGKv6R73MeF3RetbLiuar/rzCs5KvYiLdr/LJ9PfzFa+ZT6NjpEXGn+OY0xV+mWbKoyv6tkluped3+vuqLpk+V7Gu4l7pR+Gyx+04vuJZs9fu/V/l2yx31atGOWquMDlP7Vd7elVTlb+qxQqXaswsbqYh7632E+kywzMYr/hS4aV6/Kq6Sv+W8Ij2VvvknlbwZvpUsJSmJvJnWBbkXe3llZzV9Vd4RT5eHZEXVW7VtczrK5q1ST7vr2i1qsG7xkpdo3mkx0rNmTcV7c00ZrXHlfgMX2GpHir1Mqwqv1d1iLxa9bjCa7WnVojNOCsulf44b6ZplUdlr1JTxfeEU8ZxP2+29tuBZte/z1rR/+qIfDexZ7T/KpfIz3cM1DzDrcTM6rzbk6tasodfXZ9jXPN38ljVPtPkXbpkGNn+FS62ELuiTaXuKPbbg7oWxLzqwys6VvMrumd5kReZnlVNVvhfxVjV9Kp3r+Kt1pxp9Q5d3sl3Rbsq15b0fKV2FDNewHiFx1f5UK1d0TPCX+kP49+lywzn3fpHPbdifhZnpvGVbqt9qbyZ71Vt363xCjbvV33A+Cv8Iz/2Y5/Uieqtcsk8q+JEcby+6kOl7qpXmDvj94oOCr+ieUWLFdxV7yq6qNGS+CifvYvyZh5z7Zl2jNeCnMrajNuqB9H8qr+v8vmKvl6psaL/zD+DkeVVzrNe/13jFR52IScb7ssq3iv1Ve8R3jv8Mhqv9vWu3qsxWQ7v7X72Y70V4r+yjxVvFDYfVW3FI8PzOWsT6fVOT1WNWS+RJmpk2O/2bTaUlopfpa8rXqzgvrv2qi68r3pQ/fB8Vj/SZOZDVHOlr1c0zWpGGqgeq728w+/VvYhvNFb0rmjxbn7v1PJVjAq2BT3OtHoHXxNrr2i0x/VJfrvIuZr3Tt2+QvtKTfQ/i3mlTlvE+CotVvxqiRbV/Fkc4ynsBlwaxfUJtuqBeXXKqWAwT7N/AX/OXqo=</binary>
            </binaryDataArray>
          </binaryDataArrayList>
        </spectrum>
        <spectrum index="1" id="sample=15 period=1 cycle=1 experiment=2" defaultArrayLength="6112">
          <cvParam cvRef="MS" accession="MS:1000511" name="ms level" value="2"/>
          <cvParam cvRef="MS" accession="MS:1000580" name="MSn spectrum" value=""/>
          <cvParam cvRef="MS" accession="MS:1000130" name="positive scan" value=""/>
          <cvParam cvRef="MS" accession="MS:1000128" name="profile spectrum" value=""/>
          <cvParam cvRef="MS" accession="MS:1000505" name="base peak intensity" value="519.0" unitCvRef="MS" unitAccession="MS:1000131" unitName="number of counts"/>
          <cvParam cvRef="MS" accession="MS:1000504" name="base peak m/z" value="618.2207601715" unitCvRef="MS" unitAccession="MS:1000040" unitName="m/z"/>
          <cvParam cvRef="MS" accession="MS:1000285" name="total ion current" value="600.0" unitCvRef="MS" unitAccession="MS:1000131" unitName="number of counts"/>
          <scanList count="1">
            <cvParam cvRef="MS" accession="MS:1000795" name="no combination" value=""/>
            <scan>
              <cvParam cvRef="MS" accession="MS:1000016" name="scan start time" value="1.1699" unitCvRef="UO" unitAccession="UO:0000031" unitName="minute"/>
              <scanWindowList count="1">
                <scanWindow>
                  <cvParam cvRef="MS" accession="MS:1000501" name="scan window lower limit" value="100" unitCvRef="MS" unitAccession="MS:1000040" unitName="m/z"/>
                  <cvParam cvRef="MS" accession="MS:1000500" name="scan window upper limit" value="2000" unitCvRef="MS" unitAccession="MS:1000040" unitName="m/z"/>
                </scanWindow>
              </scanWindowList>
            </scan>
          </scanList>
          <precursorList count="1">
            <precursor>
              <selectedIonList count="1">
                <selectedIon>
                  <cvParam cvRef="MS" accession="MS:1000744" name="selected ion m/z" value="804.273818007364" unitCvRef="MS" unitAccession="MS:1000040" unitName="m/z"/>
                </selectedIon>
              </selectedIonList>
              <activation>
                <cvParam cvRef="MS" accession="MS:1000133" name="collision-induced dissociation" value=""/>
              </activation>
            </precursor>
          </precursorList>
          <binaryDataArrayList count="2">
            <binaryDataArray encodedLength="26280">
              <cvParam cvRef="MS" accession="MS:1000521" name="32-bit float" value=""/>
              <cvParam cvRef="MS" accession="MS:1000574" name="zlib compression" value=""/>
              <cvParam cvRef="MS" accession="MS:1000514" name="m/z array" value="" unitCvRef="MS" unitAccession="MS:1000040" unitName="m/z"/>
              <binary>eJwM13dcU1cbwHEECSM7BAh74x7VqlXryi/WvXerdWvdo47WbVU2YYU9ZSgKqHVWwbaCtgIOhoqgFdQqaK2CWkVfxff88f0kOfeM557ce85zCpRX9Kftrul3uVTpdbpq/UbpLf0q9S39crtb+lcfa/QtVrf1zVJBLihv61+oBTvB/ra+Vlen/8u1Tt/L+Y6+b94d/Zard/RSzV29SntXr3W4q3fS3dV7u97V9/C+q//c967+C/+7+gk97+qfrr+rT9D9pR/5v7/0m23u6bdL7+kveNzT77hXr//MqkGf7tGgL49v0P9k/0Cf4/JAf8/vgV7W/YH+j/EP9EHSv/VfaB/rD3k/1pf6P9ZHznusny1p0u+2bdL/pW3Sv3Bo0i8Le6KPtHuqz7F/qr/m9FS/QftMH+rwTJ+pe6Y/6/xMbyN/rvdWPtcHOj7X275+rj9j1ay3UTTrjzg360tdm/WP3Jv1Lj7N+n5+zfrJHZr1qzs16/+TvdSbeb7UH+/6Ur/d4bW479d6O883+hm+b/Q18lb9Ur9W/QeL93pvyXt9lst7fYO0TT9f06b/xadN31Lbps+UmnFdbsYqezMKbdvxj6wd5op2zNe0o8axHWsk5mRYm1Nla85TqTmuCnN2asx54GCOk8KCJWoLApZZcEfWnjfy9qiV7dlm155nlpY0KS0ZaGfJDK0l39tbckYtocVOgsJeQoazhLduEsrlVjxRWOGvtqKnpTVXbK35R2pNJ4U1I5XWLFVZc8nOmnQXa36Q2FCotuUvjS1339vSWyLFTC4lXyNljVTGUjsZ376VceCdjB3WcjJt5PxpKxf9yXliJxfjyunlIOeisxznHDnPnBTc0ClJs1SzTKrmnFzN9zYammUa9EoNd9vb0VNhx//kWvyVWs61s2eanT3nJQ78Y+XAsc8dcLJx5KK1jtc2OqbIdBxX6Hig1JGh1fGvq46xHjpG2Dhho3BigNKJ5SonyjVOvHByQm7lTKatM9VSZ8rVznzQODPBy5njPs7kTnWmv9IFC60LvVxc2NDOlY1WriBz5bDClXytK1ucXPnNzo3XWjfmOLrx3tmNtzbudJW6Ey93Z5XGndtad3B0Z4WNB0q5B8dVHnRu58lUuScrLbz4y9KLVfO9WOrgzTgXb3486c0mSx+eWvngZ+PDXFsfEqU+KBQ+nFf7sE7iS5O1Lz62vnwr9SVJ5stNuS//6Hx5L/ET8+fHUVs/Med+dJT7sUjhR4bSj6v24pq7H4phflRa+hNs488ftv5YyPzZofCnUOnPv/b+NJt3YLFtB5JVHahTd0Bn1wGTfQeq/9eBSW0d+ErekX2KjlxUdsRC3ZF3Hh05atmJF6pO9NB0otm5E8fcO+Fo25lUdWfm2XemzboLQ2278JO0C/a6LmjadeWxTVeOyrvyUtGVCJeuzP6yK8u13eij68Z55260c+1GlUV3Mqy688i6O68lPbij7MFSTQ9eantQouuB58Ae+P/Xg4XynuI/6Umzsic7ND3xc+7J17afMcGmFw3SXqxT9OKsshfm6l4Mt+2NUdobL0Vvlit7c0LVm4/q3nxl15s77r15Jf2cQMXnuKo/56zr52z2/ZwcZR+aVX2o0vZhmWMfPjn1wcmqLx9t+/KHpi8abV++te9LB7e+VCn64aHqx0p1P85q+nHDpR82Xv34+3/9kFh+wQvrLxhk+wWh0i+olX3BI6cv6PbxC85Y9GeapD+vrPsj+6I/Y9/2Z1n7ATQqBtBPNUDM2wDMPxvAmYQBrLIeyCTVQF5qBor/ZiB/OwzkB7eBPJw/kGcWXzLI8ksiJF9SpvySaJ8vOWA7iHfSQYyRDxJzNAjUg4jVDGKA/SC+9x5EpfVgfG0Hs1k6mHLZYNwVg7mkGsxKu8FoHAazxHEwH9sPYbztEDKlQxijGMK/uiFssR7Kj7KhXJMPxUcpvqvEd7X4bjdUPG9D8XYcykTpMA7IhjFZOYxc1TDa1MOYajeMAt0wLJyHodg/jM+0egLt9dxz0BPlpifOS887W8iVw0wVnLEHpSNYtjNw2sKAwtLAOlsDZVID3nIDWxUGbigN7NMYuGdnYKiTgURng1gvh5OqGM5E9XAOa4aLd3k4c+yHc9phOCrdcEqch+PmOpx1y4fzweYrlii/wkXzFRvtvuK69is6O3zFc9evGG4xArntCL6TjsBDMYJpziNI7TyCqd1GcFQyEqn1SJbajMRDNpLPVSN5phlJtv1I5uhG0qfXSKLVo1ikG8UFp1FsdR1FH49R/GM5mlFWozloPZqF0tFckI0WfY9mm3I0darRxNmNJsB9NKHWYxglHUOubAwSxRgWK8fgoxnDT3ZjaNCOEfMwlp7ysVxzGEt33VjCncbyr/NYuviMJdR3LO9l4/hGMU48z+PYphnHIPtxtDmO4zfncRRUjGOozXgWycdzSTGeDqrxBKnH80QznjHa8Sgcx7NGN57XbuM54zkedeh4DpaNJ6pyPDL5BFYrJtBLPQGTZgJv7SZQ6DABN90EHjhPwOA6ARuPCVwsm8Alq4mcVEzEUTWRe5qJDNNOFPMzESvHiSzXTeSq00R6ukwkxnUiszwm4uk9kS3tJ7FKOok+ikl8VE0i3GESLY6T2O02ib/dJ9G+8yQut5tMVPvJ/G49WdzfZEbbT0arm8w958m0i5xMg8UUhltOQW09hbu2U5Arp7BeNYVBdlNY4T6FXh2n8MFsKnGSqXywmkqp7VR6ysRvufiunspH+6ksdBRlzuK761Te/D4VV6tp7LGexlObaUySTuOsbBqeimkEKqeJNXAa5+2m4Wc/jTCHaTweM42VltP50no62TbTkUmns0E2nb/k0xmunE6Bajr2mulst5vOI+10xjtMJ8B5Os9dpvMyfzr+VjPEfjKDedIZlMpm0Esxg2TlDNqrZ4i9ZQa37GYwxH4GuQ4zUOtm8NB5BmNdZ1DiO4MtNjMZL5uJl3ImoaqZ/KeeyVy7mWL/nUmK40wkTjNZ6zyT3V4zeV4xk1lVM/lNMguTzSw+2c5iiHIWWs0sdtrN4ol2FlMdZvGb4yyxfn7NK+XX9NV+zd9OXxPt8TXett+INfUbliq+oVr5DUPV34ic4Bt02m/YZ/+NeA++IcFsNuMkszlnNRuT7WzayWazRj6bu4rZjFLN5rR6NpHa2bTZz2aF42xu62Yz3Hk2S71mkxA8m83t5zDZag628jn8oJhDsWYOPbVzSLOfg8xxDlt0c+jlPgeF1xxeDZvDxAui3sc5zLH9lkD1t+gdvxX/4be0+/5bKiRzOWozlzb5XFYr53JPNZdxmrl0s5+LTDeXbU5zOew5l2CfuVRbzBMLzzx8recRazMPS+k8Nsnm8Vg+j+nKefypmkc/zTxy7eahs59HnfM8xrjOo9BtHtc7zCNgwDy2r5iH+uM8ZLbz2SGdzwvZfOYp5nNSMx8/7Xxmu8znqut8hrjPx8trPu195/O7ZIF4ZhbgKF1AsGyByIEWsEq5gHrVAiZpFlBit4CDDgsIc1rAWtcF5PksIMJ/Ae06LuD7Tgu4NmABru0WYt5+IVdtFjJUupATsoX4KxaSqFyITL1Q5JELeWm3kMX2C7ntsJAxuoVkuS4k2GMhD3wW4tVlIVt6LGRer4XMWbkQ1ysL+aX9IrEnLxL/3SIeKBYxXbWIMvUiBtst4mftIvwcFiF3WsQu50W8dlnEXfdFTPBcRInXIrZ0XkTF4EVssFpMlXQxhYrFZKsXixxjMeHaxZg7LGaT42LmOi/mgNdixtksodh2CQXyJSSoliDXLKFVu4RVDkt46LgEXJcwfOMSzkiXEqleSrnLUoa5LcXZZykdVd9xzf07hnt+x7Pu33E35TsyzJYRYbEMK8tljFMuY5BmGafslpHtsAxX3TJkLsv4n9syyvyX0UWyHFeb5bQplvNCvVystcupclzOAc/lPGm/goWSFdy1WsE0mxVct13BBfkKBipX4GW/giSHFdjpVoi1eAUSlxXscl3BO7cVLPZewUy/FYzpuILPuq/gY/8VlP26gl7tV7LfeiUutivZoV5Jq2Yl67UrKXNficFzJSd8V7LLchWbrFfRYrOKldJVNMpWsUCxir+Uq5ipXkW1ZhXjtasotV+FwXEVv+lWMcB5FadcVvGZ2yry3VfRwXMVmV6rcPNZRYLvKuz8V3HsySq+sVrNLevVTLZdzTXpakbLV/OHYjXDVKvpb7eaU9rVfOawmnzH1XR0Wk2282pCfVZj5beaH4tWs/DSaqaVr2bWJ9GH+RrGWK7hsmQNF2zWMEi6hnOyNfRTrOGEcg091WvE2rCGTto1HLBfI3KENaTr1uDivIYElzXYu60hyn0NCs81hHqtYXPnNSzsvYahlmsZaL2WX2zW0le6VjzLa8XZYC1HlGvpol7LIc1a/LVrybJfi5fjWtJ0a3F1XouD21pM7mtRe64lwmstMp+1nLNexxe268Rzs44+8nWcUKzjM9U6jqrX0d1uncjt14m9fx25juvwd1pHjvM6fFzXsd9tHR4e60j1XIfObx3BvdaxdOI6prxaB9brGSZdz++y9QxRrOdX5XoGqddTpFnPQO16ztmvp7/jen7Rraef83pOu6ynj9t6Trqvp7fneo57reczn/Uc7L0er8HrSdOvZ8n59dyw+Z4piu/Fuvo9k9XfU6URn1rxaf89kxy/p1InPp3Fp8v3VLgLXt8z0f97Vqs2iOd2A2vsNtCs3cBahw1i/9zAOqcNvHLbgP7IBoKtN4o8dCNy+UaUqo1EqTeisdtIjHYj9g4biXPcKPKojUQaNzLszEaqLm7kvHaTOFNtYqL3Jh6qNrPSfjPrdJt57bSZzS6bie28mQyHH/DV/UBf2Y9ctfuRWw4/stDlR1o8fuSC2RYabLbwn3ILnzRbiHDcwlHPLXzuvYUhflvoMXwLttZbibTZSopsK96KrfRQb+WUZisjHLdyVbeVKc5bqXXZyly3rTxy38oKz61s9tnKR9+t7PHfikMX0bbrVi5d30qy2TZGS7dRKdvGTMU26pXbWKzexnv7bdi7bsPHYxuD/bZR3WkbLdbbUSm3E6/ajodmOwfsttPdfrvIF7dzyWk7Y122M9t9O+pO2xnSaztLV4ryHdtxbd5Of/kOihU7GK3aQZV6B9/Y7eChdgcrHHbw2nGH2FN2YOmyg3DXHaR57KCf7w4qOu6goL/4tN7Jf4qd7FDtxEqzk0i7nTjZ7yTTYSdddDs55bSTwS47WeC1k2feO9nou5M2v53cHb2T6+t34mO2i0TrXXxrs0ucC3fRJBRId7Fetot+8l18EC4odjFGtYskzS4OBe5iTdAuPg/exW8hu9gbuotRYbtQhu/ihpBo3MXRqF30j9lFeoIot91NsnQ3/vLdPBOOK3ZzWb2beu1ucux3U7pjN7/v283ikN10Cd1Ni1ARsZu4yN0cidnNn3G7mSL5SeS6P/He9ideq38S8/4TPVf8xNyAn5gT/hNPjT+x1mwPf5jvwcVyD+us9jBNugdX2R7aqfaw8Ic9vNm1h5UBe+gduIf/CZND9uAUuoe14Xswi9jDn8I/iXu4234vKyV7+dxqr8jr9nLRei9hNntxle5lg3wv7ZV7Man2kttvLx/H7OXBvr0cDtiLRfBe5oTuxS9sL/8Kn8Xs5YJpLyGxol3iXmIt99HBah/Nwi/W+9hts4/Rtvu4I91Htmwfq+T76KvYxyz1Prw1+3jvtI8HgfvIC9rHhuB9DArZx/XQfSSE7WNB+D66GPfxWjgfsY8JUaJutGhbvY+ZFgHskAQwwiqAOusAkQcEsMo2gH7SAJE3BVAmmOQBzFEE0EEZIM50AZxTBbBHHYCDXQCHtAF8bx+AxDGAuF4BhO0NwDMggKfCyUDRd1AAI4MD0IQEcEfICQ1gTVgA/cMDsDAGcFWIjwhgfmQAXaIC+E/4NTqAoJgAJpsCuJ0oYkgNIO9kAA3FAWw2C+STZSClkkBirAL51jqQjjaBvBSKbAMJlAYySRaIizxQ5E2BHFMEskUZiEEViFIdSK3whTYQc/tA4h0C8XAV5gXyKEDUDQxkeHAgqpBA6oSc0EARayADwgOxNAZyXUiKCGRxZCA9ogK5FB2IX2wg28yDGGwVhI11EOk2QSy3DaKPNAgzWZA44waJHD+I+YoguiqDCFcHMcEhiEeO4npoEN2NQay1CeZL22CspcHcEK4pg3m6N5ifAoKZEBjMieBgHMOCORYezI/RwfSWhHDFKkS8hyH0sg2hTVgkD8G/VwjPAkIICAphcnAIHiEheCWFcMQ6lK02oYy0DeWhNJRjslBOzwklNyCUTYGh1AeHkh8Syogwcc0YytjIULbbhjFGGib2/jAK1WHMcQwj1jkM9yDxOziMGaFh+IeF8VooDg8jyhjG3IgwyqLCqIoNY39cGIMSwrhyN4yv24fT0TJc5C7hpEnDWSULZ6A8HFtFOLVCrjKcTapwcQYI54GwSxtOoWM4GwPCMQSGczw4nN0h4XiEhfNcOB8eTpgxnG8iwukcGc47oa8pnMAL4fze3kh3KyMfhavWRlbaGqmTGflRYWSk0ohOZaRROKM2EqAxctHeiLmTkXUuRix2GakWHuw14hVkpEUwCzeSYTSyNsLIkEgj9VFGjkYb2RljZILJyKoUI4l3jSgkEUywiWCePAIzZQQZqgjWqSMYpomgZVcEw4MiOBMSQWBoBGXGCPEcRTAwKgL5rxFUWUaKPDWSRptIgqWRIv+O5IoikguekbhOjOROQCT5gZHiXYpkQnAkniGRtAimsEgWh0fS1xjJ6OxIIg5Gkn07krFWUbhZR4mcKIpo2ygWSaPE/hhFrTyKJdooXjlHsWVbFCtDohgcGoUqLIqT4VEEGKP40BaFxDqa28J222gmSKN5LYvmD3k0iYpoVOpoHghhP4ny4GhWhkWjMUZzJiKaGZIYsmxiGCWNQaGOEftoDGMGxBAcHEPP0BgswmKoEQ6Hx7DdGMOkiBh8I2NoFcqjYlgfE8NXphicYmP48rcYjtbGYG1h4qCNiS22JsZLTXjLTLwRSuUmUhUm1ilNDFeZcFKbeCb8rjFhsjPxndbEl/YmlA4mQnUm5jqZqHMxcaaHqDvMRM0+EzsDTUwJMtEx2MQHoSLERHaoiR/CTIwNN+FpNPGfUBohxooUY0WJsaJF+xgTxSYTcbEmlseZGBxvQpNgYmGyqPfGhNEylr5WsZy0iSXINpbPZLHUyWM5qoilqzqWdppYbgqH7WLZqY2lo0MsH4SaH8XnT7FkBcfyQ0gs40Jj8Q6L5Y1QHh4rnsNYNkbEMjoyFo+oWF4L602xdLoTi7t1HKU2cXwvjcNdHscr4bIijlSlKFPFMVIdh5smjvX2cfypi+N6QBxbguKYGBzHtvA4Jhnj6BARR1VkHLlRcUyJiaPNFMfUhDhOW8Yjt4nnoXDWNp4Iabx4f+NRK+JpFM4r44lWxTNYE0/noHjaBcdTEBLP12HxSIzxHJAk0NkmgXa2CdQIR6QJ7JUlcFqVwKE9CfQLTaAoPIFhkQlsa0pgpE0ib20T2S5PpE6VyMyYRDocTeTO74nYS5P4V7gkS8JPlUSBJok/xiWxIVT8Dk/io3DLmMSRiCQCIpOYG5VEQ7tkdtok01OazH1ZMufkycQoklmpTBb7QjJu6mQO2iUzyz4Zr9Bk3gvVYcnkhyezz5jMtxHJ9ItMRhWVzBOhODqZ5JhkxscmUxufzFTLFBqsUkSun0KVPIV8RQr7lCnMVaXwhToFtSaFf4SLdimkaVPYbJ/CJIcUOjum0F6XgqtbCtfdUzjkkUIf7xT6B6VgF5xCRmgKU8JT6GZM4X5ECoWRKZiiUlgdncLImBS8TSl8EI7GpRAcn8KgxBSyU1K4e02MK0nlD+tU8d6kitwmlR6yVB7KU4lXpjJGnYqZXSp1wkltKkb7VM7NTeX2olTeBaRSHZjKkaBUgoJTWRiSyqDQVHRhqVwNT+WgMZWfIlKZHZmKOjqVf4QMUyo941P57mAqyedFfbM0XlilUWqdJvKJNHbapvG1NI0+sjSU8jQylGlMV6eRYp/Gmz1pYh1J43pIGgFhacwPT+NLYxqOEWm8FA5FpbE3Oo0BpjRaYtN41C4dW6t0UmzS+cE2nSnSdHFv6Ujl6WK/Txd5cbp45tP5UZVOT006jXbplDin470qnQe70rEJEL/D00k3prM1Ip0Zken0jkoX95FOpimdskTRV2k6Nx+k80qSwXWrDIZKM0RumEGrcEyRwTJVBl6aDNqEOrsMTmszxDqRQWVEBh9NGRyy2s8Cm/0Msd1Pg2Y/Ux3281/kfsJj9lMfv58YSabIOTMZb53JJWkmmbJM3qgyxTqQSZpTJrrQTG6EZbI6IpPOUeK6KZNdsZl8G5fJ24RMbiZmYijPJLR9Fn5WWfxuk0WabRbbpFkcV2WxRpPFOLssumizsLHPoknIdsxivlMWCUOy+Lgviz6hWdiFZfFSqAjP4qgxC2NEFisjsxgTlUWn6CysY7JoFC6ZRPvYLH6Ky8I9UbTLyGLi1SyufhJl1tkMtc3GQ5rNR+GuLJsfldnMVGXTT53NCW020fbZrHPIZqJjNlecswlxzWZbcDbfhGQzIDSbd2HZ3A7P5hdjtsgFs5kWlY02JptXwvFY0S4hm+dJ2eSnZIvzWo5Y53L4TpZDB0UOVsocHgv7NDn42ovy4BxGhuRgHZbD5fAcco2iLFKUReXQMTqHppgc3tkeoE56gHOyAyTJD7BVcYCBqgPc1RwgVXuA7fYHaNOJa1MPYL36AC4h4lroAXYYD4gc5wBDIw/gGXWA4pgDTK04QLj1QVSyg+LdPyjO9wfZqDoonu+DLPE4yMzuB/HdJcpDDrIp7CDOEQf5kHOQry1yCbDJ5bk8lwpFLhvVuXRwycXGNZf/euUy5Itcuk/I5eLmXMaG5HLamEtCRC7dros68kP0tztEjuMhzm45xKqwQ3SOO8Qm68PMsjmMu/SwOC8dxjX4MA9CDvNH6GHCwg8zJeIwzlGHOWg6zOq4w0yKP8znCYf5X+Jhxpw5zJJfDzPSKo9btnmkyfJYrMgTOVMer9R51GjyKLQT5do8ljjkMcoxj266PNROecjW57E8MI9ewXm8D8mjOCyPA+F5hBjzmByZR9+oPJyj83gQk8cfpjwOx+ZhjMtjQGIeZSl5HEnN4+uMPPoU53HeKp/91vlir8/HQZ4vcqF86hX5hKnzWavJZ5pdPv21+bjZ53NUl89m53yGuuYzwjef9b3zkQ7J5+FP+WwKyMc6JJ/K0HxOh+WTHJ7PTmM+iyLyGRWZT7eofDTR+bwVfjflkxObz5SEfPol5uOalE+75HxeZOWzNDefWzYFFNoWkCEtYJ+sgOXyAiYoCvhcWYCTqoA24aG6gMuaAgrsCojWFog1voDZDgUMcyzAX1dA/a4CqoMLOBtSwJ6wApaFFzDeWEDviAJ0kaIP4WGU6CO6QJxjC4gxFfBDbIF45wsgvoCslAJWpxXQlFnAwEcFONscwcz2CI+EcukRfpYdEeeMI2xTHGGE6gjd1Eew0xyhVbhnd4SL2iMcsj9ChMMRhjqJsn2iLOAIHcOOoAg/Qq3xCKFRR1gXfYQZMUewiTtCb/VRejkfpc3lKI8mH2V/6FGyTEfFfBzjlP8xUjoc44ugY2xNOMax18eIs/6ZEM3PYh37mR2uP3Nyys8MDPqZkrCfWRj5M/rknykr+pnBkuMorY/zneI4k5THxRp6HFXQcZLDjrPSeJypEcdJjDuOPEXUMzshzlAnOCk/IfK9EwQoT7BGdYKZ6hPYaU9w2vEEq0NOMCzsBJ3DRZnxBB+ExxEnuB55gl+iTrDBdII5sSfEHnVCnNlPsCXtBBdzTtBacAKV7UneCw+lJ7kqO8lp+UkyFCcJUZ4UedNJ5qhP8pXmJD3tTvKv/UlinE7S3+0ke8afZOaWk7wJOklD8ElSw06K88hJcS48iXnMSZ4Jt0wnORx3kslJJ/nT9hT75KdYozjF18pTIu84RXf1KcztTvGvUKM9RZ7DKWIdT7FLd4qmqaf4LOiUOPOdItko2kac4puoU/SMOYWz6RSWsac4mnAKi4xTBFmfpkx1mjEOp/HUneaKy2ladpwmO/w0523OcMj2DLtkZ+iuOkOz5gxzw8/Q2/IXHlr/wkzlL/xn9wvlXr+I/f0XoiN/oSrnF+Tqs2zQnWW/91kq95xlbvBZcd47izb8LHcizrLNdJYZcWcxxJ/l1qmzSGXneCc8lp/jhuIcF5TnOKI6R7DmHJvtzrFIe46ujud43vscw0LO0SP0HK5h57ANP0er8Nh4juoI0S7yHEejzpEafY6QmHP8YDrHkthzTI0T7eJFu4RzSJPO8eTUOeb+fY5XT86xQlrILFkhI+SF9FEU4qMsRKMqxExdyHPhrqaQMrtCftEWcsC+EJNDIWt1hXzrVMhY50IGuBTS0bUQR7dCFvkX8rhrIcMmFiKbUsjKb0R/WwrJ3VXI4IBCbILF9ZBCboQWinWukJ/DC0UuUUh4RCHbIgtZHiViiRaxxIhYTIX4xopY4kQs8YW8EP5KKORKYiHnkgo5lFxIfEohkzIKGbK/kG6ZhbhmFWKbXcitA4U0nBBx/lnIm6uFHKsU/d8Q/dYU0u5OIVf/KuSfJ4VskRaxTFbEDHkRXymK6KMswkdVhEZdJM4ZRbwQ7tkVcVVbRJF9EYcdikh0LCJIV8QmpyIWOxcx1aUIXIv4zK0IpUcRd7yKOOhbxD7/IhwXFdEpvAidsYg3EUU8iiziRlQRJdFFHI8pYr+piHGJRXyZVMSljCLS7oh4bM7joDiPpfI8f6vOM1d3nrTPzjN9x3nmhZ3nquk8sivnOfDiPD72v2Jp+JVHw3/Fx/gr2ohfeR35KzejfyUu7lfajvzKlwG/kRPxG7Ptf8fL6XfOefzO9bW/4xr+O7mm30mM/Z1FygtMV11ggOYCXe0uoLS/QDuHC6S5XuDhbHEt+ILICy5gEXGB2qgLnI+5QGbsBUxxFwiIv8CcpAvo0i/wIeMCLRcvUHX7Av3/u0Bn62Iey4rF2bmYckWxOOsUc0xVTKa6mFhNMYF2xWzRFrPSvpi5DsX0dSqmk7Oo51WMyVeUdSxmyrhi1s4pptuCYjoEFvMotJjbYaK/8GJ+NYr+IorJiiwmLqqY4OhitsYUs9pUzPzYYvHcFzMivpj+CcV0TSzGI6kYy5RinqYW81daMSUZxWw4UMzSg8WMuyba3y3mdFsxjfIS6hQlXFWW8LuqhBPqEg5qSkiyKyFcW8Iu+xK+dyhhiWMJs3QljHUqobdLCf6uJTi5lSBzL+GT8NKjhEeeJVzxLuE3nxJy/Eq4PaKE9H0l/BhUwqrgEgaEl+AVUYI2sgTrqBL+J7yILhH7fQk3TSWUxpZQFFfCsfgSshJKiE8sISSphHUpJSxKLWFmWglj0sXYmSU0HijhWm4JFypKMLO6SIDqIvPtLjJVe5GR9hf50uEiPR0v4qO7iNT5Ip+Ely4XWel/kbkdLjJi0EXO771ITsBFJoVfpH/ERbpFXsQr6iL20Rf5GHORR7EXqY27yNX4iyzIuIh/zkUm2FzCRnmJx+pLTHC/xJSgS7RGXGKk7A86KP/ALuEPqk/+wRzLP8nt9ifnQ//kRNifrIz5kwWmPzHm/sk6xWW+VV1mqN1l+mov083+MkrdZSydLrN11mU2hV9mUMxlPjddxjH+MoqEy7RPvCzyr8u0JF3mXsplrqRdRvfzZXzLLvOw4jK1lZeRNYpr/1zm7IvLzH53mb8tS6myKuWydSm/2ZRSIC0lW1YqctlSohSlBClL2akqZZO6lJWaUhbalfK1tpRJ9qWMdChliGMpfXSldHUqxce5FGeXUtSupVi7ldImPPMopc6rlErvUk75lbKjSynBw0tZPbKUxaNKmT26lMljShk1tpSh40rpN75U5Kql+E0sxXVSKXaTSymfVcrZb0o5NruU6UtKMXxXiuUa0d9mEd+2UnoElOIfWIp5aCnNYaU0hZdSbyzlVkQpVyNLuRhVSmF0qVhjSjlkKiUjtpSEuFIi4ksJSChle2IpG5JKWZFcyoIUcX+p4v7SxP2ll9J3f6lYS0vxzRKx5JTyIlf0dUTcd5GI9bwY549SispKOVFeSuI1EU+FmKuqUjreKWVeSyku78Q8WpcRZFPGZmkZa2RlLJGXMUdRxjRlGWNVZRjUZQzUlNHbrozO2jK87MtwcihD5ViGta6MT8JbpzKeO5fx2KWMv1zLuOFWxhX3Mko8yij0LOO4VxmHvcvY71NGom8ZkX5iTH8xZscyVncS7fuK9v3KyBtSxvjRZXw+royu48vwnVDG7RllnP6mjO9+KsMttAxLY5nIe8p4HVHGs8gykUuWcSe6jOqYMspNZRTHlnEuTowZL8ZMEGMmijGTyohKLiM4pYxdqWX8kFbG2nTRZ0YZc/eXMSOzjAlZZYzILsP+sBgjv4zlv5bh+ae4x7IyzMrLuF4h4qgu48DNMgJqy9h0pwx5Uxl7W8uY2iZibV9OvqacbLtyUrTlmOzLCXMoZ69jORucylnpXM5il3LmuJbTzbucg73K2fxFOS9HivKvy+kxX9TdJL5vKedOaDkXjeUURZRzKrKcgqhy0mLKiTOV0yWznMwT5YxpdwV/yRVeya7wj/wKN1VXuKa+wp+aK6xxv8K+QVeok1xlivNV3q2/yqCIq3xMuMrd1KuEvbtKm/IaVx2vEbDpGt9tvYZD8DUuxl0j+89rIs+/zjv1dZq01znjdp2f3a9zwPM6C0Kuo4+8TsdYcT31Ok8zrnMz+zopR68zq+g6H69e59Lt6+x8fB2rtuuYf7pOuU0Ff9hWUKCsIFtdIdblCmK1FezWVYgzTQXrXSpY5F7BRO8KxvhUMMyvAlnPCsx7VXCnfwUxIyvYNVbUm1DBd5Mq+HqqqDejgh5zKnCdX4HN4gr+t1T0tacCg7GCgZEV4hxWQa/oCrrFVNDRVCFykwo84ipwia/AIaECdWIF8qQKrJMrsEip4JPwPrWCN2kVtKRX8Cyjgqb9FdRlV3A5t4JzeRWEn6og6HQFoy5W0L2sgk7lFfhdqcDzqojjWgV2FRUoKiuwrarAsrqCDzcqeHWrghc1FTy9XcHj2gpu/FVB3D8VfP+qAtpEbO0rkcgq+Siv5J2iktfKSppVlTxTV9KoqeShXaU431ZSZ1/JLYdKqhwruaqrpNSpkkvOlVxwqaTItZJf3Co56V7JUY9K8jwrOehVSaZ3JWk+lST5VhLnV0mUfyXBHSvZ1bmSpT0r+bp3JS76ShyoRDFcxDBSjDu2kqZxlTRMqOT6lEpKpot2C0SbJZXMXV1J3x8qeRJSyc2ISiojRSxRIpZoEUuMiMVUyfnYSs7GVXIqvpKfEyopSKzkUFIlOcmV7E+pJDW1ksS0SmLTRb8ZlYTvFzFlVrIvq5Ld2ZX8eKCSdbmVLM4T919Wye1rlVRUVHK5SvRTV0m/1kp8P1aiNq/CXFJFm/CXsoqb6ioqNVVcs6uiTFvFH/ZVFDtU8ZtjFYW6Ks44VXHSuYpjLlXku1ZxyK2KHPcq9ntUkepZRZJXFXHeVUT4VhHqV0WgfxUbu1SxvHsV/0ysom5aFafninpLq+geUIXGWIUyokrkAFW0j67ivamKt7FVvIqrojm+imcJVTxJrOJxUhUPkquoT6niTmoVt9NErOki1gwR634Ra2YVF7OrGHi1ig7VVVQ/E2PKq5mvqmamXbXIBaoZ41jNcKdq9M7V9PCsxt+nGh/falInVNNlUzWSPdU8Dq/mfkQ1J9OrGflHNUbZDXZqboh87QY/2N9go8MNvvW4wTTjDSZF3mCyzU0m2t5kefBNFobfZL7xJmOTb3L935v8+fImh61uiX32Fgn2t4h2ukWU8y2+/+wWw765hevWWzjsvoW18Raf4m7xPvkWram3aCq4RUr7GpIta0iyqiHRuoZ4W0FaQ5yshlh5DSaFoKwhRlVDtLqGKE2NOKfXYHSsIVxXQ5hTDSGuNQS71xDkUcM+3xp2dq1hR/caNg6sYf3QGtYMr2HVyBpWjKlh0YwaZi0XVtQwfV0N09bXMGlrDRN21DB+dw1jAmoYFSqE1TDSWMOIyBqGm4TYGgxxNZAgJNagTxJSahiWWiPOJ0JWDYNzahiYX0P/EzX0PVtDn6IaehfX0OtSDZ9dFkqFshp6lgtXhKs19LgmXBcqhMoaulcJ1cKNGrrdFG4JNcLtGrrWCXdq6HKvhg7/Cs9r8G8RXtfg97ZGPOc1+JjdxqedYH4b7/aClWBzGy9bQSrIBYWgvI2nSlALGsFO0Ar2gsNtPBwFneAkOAsugqvgJrjfxt1D8BS8BG/BR/AV/AR/ocNt3DoKnYTOQhehq9Bd6CH0FD4Tet3G9XOhj9BX6Cd8IfQXBghfCoOEoYJeQDAIXwkjhJHCKGH0bVzGCGOFCcJkYYowVZgmTBdmCrNE3TnCPGGxsExYIeJYL2LeJe4tSAgWQsU8RAiRQpQQLcSIeTMJsUKcEC8kCIlCkpjnZCFFSBXShHTxP2QI+4VMIUvIFnJu43tAOCjkCoeEw7fxyxPyhSO38f9ZOH6bTueFX2/T+ffbdLkoXLpN18u36XblNt2v36b3/dt88Vxovs3gT7cZYlbLMEtBIljVgrQWg6KW4cpacUYQHATHWkbpBKdaRjsLLrWMcRXcahnrLnjUMs5T8KplvE8tE/2FDrVM7lzLtJ61TO9dy1xDLcun17JyVi2r59QStLeWqKhaoqNriY2rJS6+lvgEIbGWhKRaEpNrSUqpJSW9lv05tRzIryX/RC2/ltZSVV/Ls/e1tErqaJPVYaGpw1Jbh8S+DiuHOmQudchd61C41aHyqMPBtw7njnW4dKrDtXMdXb+oY/GyOrb8WEdMeB2xxjriIupIiq7jcFodZafq6Pepjv5mdxgruyPO3HeY73QH1713+DL2DiOT7zAx/Q6zsu8Q9fsdvCV36WB9lx6yuwzT3mW4w10WR91lS+JdjHP+4pcVf/F+9194GP+iS/RfvKj4i36Nf4l17B5pknvk2d7jqPQep+X3uKq9R43jPe7o7mHf+R7bIu9hjL1HbPw9MpLuUZx1j0vZ9xh1+R6Tyu7xffU9urWv5zPLevpI6hluW88oab2Iu56pinrmqetZpKnnO7t6VmrrWWtfzwaHen5wrGebrp5dTvXsda4nyKWeMNd6It3qMbnXk+BRT4pnPRle9WR715PrU0++bz3H/Oo56V/PLx3q+b1TPVe61nOjez23e9TT8Fk9zz6vp7lPPe0G1GM5sB75oHrchtXz7aR6ylbU83pjPZPC6lkeXc/qmHo2x9azNa6enfEijgQRR6KII6le5NL1xKbUk5haT2paPZnp9RzIqOfw/nqOZtZzIqueM9n1FOaIOA7Uc/FgPVcP1XMzr54HR8Q4x8X4Z+qZXV7P/Cv1LLtWz6ZKMU61GOdGPdWPxZx9qGePooFAZQOxmgYS7RpI0zaQad/AQYcG8h0bOKZr4JRTA2edG/jVpYFi1wb+dGsQZ48GKjwauOnZQK1XA/e8G3jg00CjbwPP/Bpo9m/gvw4NvOvYQFunBiy6NGDVtQFZtwZU3Ruw79GAc88G3D9rwKdXAx16N/BZnwb69G1gQL8GRg5oYNzABr4e3MCioQ1sHd7Arq8a2DuigZSxDeSMb+DwhAZOTGqgfLrof2ED6iUNeC5rYOWPDQTvbKAusoFXsQ28jWvgQ3wD7RIbkCQ1IE0WMaSIGFIbcEoTMaSLGDIa6Li/QZz1GuiV1UC/7Aa+zGlg6IEGhh9sYHRuAxMONTD1cAOz8hr47kgD6441sOnnBvadFPN2VsxXUQOXLoj5uNRA02XR3y0xrtl9+svvi1zjPnO091lgf5/1uvvEedwnx/s+04ffJ/an+1SE3+eW8T7/RN/nQ+x92sXfxzH5vlgb7/PF/vvos+7je/U+W6UPOGT3gCPaB5y0f8AtlwfcdX3Avx4PaPN+wNdhD9gb84DI2AfExT0gJf4BmQmiftIDxp56wNrCByxWPGSF8iE/qB+K//AhD70fkqt/yLL5D8la/pCvAx8yL+ghW8IeEmR8iDHiIUdNDymJf0hL2kM8Djyk96GH7LH4mxO2f/NQ/Tcy3d94ufxNR9e/+dLjb/D8G7PAv+ll/JtJn/7mX+0jOrk94guPR4z3fsT3ox8xLfQRSaZHVCQ/YsiVR8TWiPLXj6hr95gH5o9xtn3MZPVjkR89JtPlMXmuj8V59zHVXo956PMYi46PkXZ6jEuXx2Rse8yxHY/51vRYvEOPSUh+zKHUxxRnPOZZzmMMFaJM18h+p0YOOTdy3KWRc66NlLg1ime5kRsejfzl2cgjr0aeezfy1qeRT76NWPs3ou7QiFPHRrw7NdK5cyO9uzRi6NbI7s8bSe7XSPYXjfw6sJHbgxt5OayRr4Ia+dnUyNnYRorjRL+JjbxIbqQ1pRGztEZs0hvRZDTisr8R38xG+mY3MiSnkZEHGpl0sJGvcxvZkNfI9vxGDv/cyMK/G5lp1sRhmyauy5tQ2jfh5djE505NfOXSxATXJma6NbHAvYkVHk1s8Gxiu1cTAd5NRPo0kejbRKZfE3n+TZzs0MSfnZqo6NxEbZcmHnRt4uvvm9i1uYnh4aIvYxPZ8U2UJTdRndLEX6lNPE5rojm9iXcZTVhkNiHLamJgbhNXqpvIkTxhqOMTvnV+wjrXJxg9npDv/YRTPk+In/6E6NAnXIx8wrWoJzyIecIz0xNsE57gnvSEXilP+DL1CV+lPRH7yRN+yHpCWM4T4g48YezZJ2SrnlJi95QHDk9p5/yUIZ5P+dbnKd/5PiXG+JTcyKccj3pKlempOHc/xSrpKX5O/3BQ+4wlic+ITX3GnaxnHHz3jDk//EuP+//yzvU5Xbyeoxv9HO+Q59xKeM7DxOc0Jz3HJ/05hU+es0L2ghvaF1g7vcDe+QUzPF4wb90LHm99QUDQC1oiX/B53Av08S+YkPCCOYkv2Jz8goL0F1ze/4JheS/oIW/me00zu+2aSbVv5rBDM784NvOHrplqp2buOzfzwqWZD67N2Lo34+/ZTG+vZoZ5NzPBp5k5vs0s92vmfJdm3Ho3I41pxsnUTIfYZvrENUN8M5MSmpmb2MyqpGaCU5qJT20mJ62ZE+nNXMho5vr+Zv7JasbqQDM+uWLc52Jc8xbWyFtIUrWQq26hWtvCffsWXji08NGxBZlTC87OLXR0aaGvawvD3VqY4t7CfI8W1nq2sMOrhTBv0d6nhUO+LZzxa+FGhxaaO7XwqXMLX/VswdinhT/3ttA1rIVRxhb2RLcQHdNChqmFo7EtXIlv4U5Cizi/tdCa1IIkpUWsxS34pLXQK72FoRktbM1uIeFAC6dyW6g63MJms5dEal+y3e8lzqEv6RT2kukRL9kQ9ZKYmJdkml7yc+xLrse/5EK7V7hZv+Kg+hV/2L1imOsren98xQXH1zibXjM6/jVX0l/j7/yfOJf+x/xd//Eg4T+Wad6wxe4Nodo3VOjecN/pDS+d32Dh+gat2xv83N/Q1+MNIzzfMNPrDcu833DE/w2/dRD1O4o63USb/m9oTnxDu+Q32KW8wTf1DX3SRN39b9ia+YbU7DcczXkj9uw3RD54I+b8LUqnt3g6v6WXy1sMrm+Z5vaWpe5v+cHjLSleb/nN5y2Vvm957f8Wx05v+bbbWxRfvEUf9Ban2Ld0iXvLl/FvGZ/wlnmJb1mf9Ja9yW+JS3lLbupbzqW95cX+t/jlvOWb3LfsPPyWEptW3JSt/KBtJcWhlaOOrVzQtYpns5VHzq28dWnFxq0VV/dWunu0MtSzlclerSzybqXAv5Wqn0Q7o2gT2UprTCvSWNFfXCs941vRJ7QyLbGVpUmt/JjcSlhKKyXprdzKaKVpfyv/y2xFnt2KZ04rM3JbyattxblBjKl7h97tHVs833Eu4R2vkt8xJOMd7rffMajpHZsd3lPV6T3eS9+za8t7fgl9T334e7pFv2dYzHs+C/8fh2L+h7PVBw4pPvCw6weWDvvAiugPdKr/wN9NH9ii+8hZl494eX1knu9HSjt9JC/vI8tPfaT6/kd2tm/DXtbGPw5ttNO14eDURhfnNoa5tDHdtY2Vbm3sdm8j3qONfM82ir3aqPFu41+fNsz92tD5t9GtQxt0bGN15zYSu7ZR26ONFz3b6PF5GydGtLE+qo3UGPHd1EZpbBuv49uwTWzDM6mNPsltjElpY35qG5vT2ghLbyMzo41f9rdxLbONh1ltvMtuQ3mgDb+DbQzIbWPioTaWHG5jW14bBwvaqD7axl37T1jrPuHu9InPnT+JM8sn5rl+YpPbJ8LcP5Hp8YlfPD9xzesTf3t/4r3PJ1R+n/D3/8SXHT4xueMnvuv0iR2dP3Gr+yee9fjEO5O4Hi+uJ3xiZ/InkZ9+4nnGJ1yyPvFZ9id6/u8TP1qbGSJtzAzfys0Mx0eaGX4aa2aQjzMzHBtvZugcamY4JQwLMzNcEWaGmxkeCmuMZob/CSejxO8YM8Nqk5lhZZmZoVXYW25mSL5iZuhwVfQnDL5mZvhd2c6waWA7g/mX7Qyvx7YzHJ3QzvBvQDtDfVQ7w6iKdoYe1uaGaJm5YYLS3PDNSHPD4vHmhqhvzA02K80NH8LMDUUR5oaRkeaGm8KCKHODKcbcMCXO3HD+irnh1lVzw8Jr5oZmYft10abC3BAnDKoyN0yvNjesvWFucLgv6v5rboj/YG74XmphMJNZGA7KLQyfKywMvwvjlBaGOmGpysLwWtittjAoNBaGZKGjnYXhlHBNa2H4xt7C0CSYO1oYXHUWhr5OFobzn1sYOhksDJPHWBhWjrUwvBMCx1kYtOMtDPuF7hMsDIXCyIkWhpvCgkkWhhfCtskWBpspFoY4wWeqheGYMGiahaFMmDHdwvC3sG6GhaFNCJ1pYdDNsjD0/lr0s0LEEmph2BRuYYg0WhjcIiwMecIXkRaGS8LkKAsxryKWaAvDeyEwRsRiEjHEWhgWxlsYtidYGPySRCwHLAy+hy0MuUctDN0uWRia/7QweL+wMOTYtDe86dve8Omr9oaJo9sbFk9sb9ge0t6QENrecCKsvcHuYnvDiPL2hs22lgYLlaXhbTdLw5jPLA0vv7Q0nB1iaTg9ytKQMNnScHSTpaEp0NIQHSy+R1gadpSK6xWWhq43LQ2BjZYG+yZLwymVxLDDTmL4n7/EsMsgMdSMkBg0oyWGkI0SgyFAYtgZJDGMCpUYloRJDP8Je8MlBjujxLBf6BkhMfwmjI+UGP4SVkRJDO+F4GiJQRcjMRwQ+pgkhovClFiJ4YGwNk5i+CQY4yUGtwSJIU8YkCgxlAqNSRLDxmSJISZFYpiTLjHY7JcYzE9KDB5XJYYjwqBrEkO58PV1ieGJ8EOFxGBVKTHECX5VEsNJgWqJoUqYd0NieCHsuCkxyG9JDClClxqJ4Zww6rbEcFt48/+G6zwuqvr743iaCgwDM8yFucwduCDqoCimKS5jkjO+yHuHXUFcc+mbVj8rM8ssc6lUQNlR3LHMFlMrc/lmlmUpyia44G7fymwzM8vSsvydP56PgZk778855zMz994znej/eyfGhAXxnXg2PIiOtiCqRRd7EDuELyKIFjHJEcRV8aIShDUyiLVimhrEDXE5Xt7fL4jr6UGczw5iRk4Qf4u3RgaRUBCEOTGInwvlvUVB/FkSxOayIL4oD2JWZRDvVkteSxAnwoPJUYKZ6Q9mnxnMlsxgTo0KJm9MMLPHBrNwaTB9ioJ5clkw/iPBTK2X58NDqNND+GhCCEHlIRiVIex5M4TgYyF8ZrXQwWaRXix0s1vYLR6IsHBKTHdYuCmKFAuuSAtbxJAoCw1igtPCFREebeEel4WqGAtLvBayfRZ6Z1p4Kluey7HQJdfCTpE20kKbmDbKwp+iME8y8y28LbyjJVNcKbDQ9JA8X2JhQbkFW4WFjeJApYVLVRYSV1pod1JyTlloHxzKrdBQ1g0JpdEM5WogFHNhKO8sDWVoYSjtj4Syuz6Usw2hxDeH8r4419FKeZCVzsFWPhBpIVbaxCMWK7fEslArsVYr28WwMCvHxEPhVm6IXx1WZhlWOphWugesfCjS0608mWGlXaaVStE1y8pucSbbSlmurDNSXp8ruUskr1DyxB9FVrRlVraK1OVWjoopJVZ+E4tLrbxdZmXcaiv6F1ZOHpR6Dlt5uN7Kn6Kowcq2Riuftgujc2MY7R3hJCrhjI4PZ3NuOINGhjNxVDjNo8OpXhrOa1XhdAm1sVvss9l4NsLGD5E2/gnYKE+3sSfDRiDTxiMT5XGJjf1FNkYW2whbbqOuxMZ9FTaiN9lov8XG9DobF+ptzGyw0aFRjmmx0b/Vxs02G1XBdhJD7OwVWRY7X4sQq531Yky4nStioc3OkAg7zaJYsXMjYKco3c77GXbSMu3k5Nq59wk7d16yM2eJnQOf23n+nJ3PR0TQsDiCIeURNLdG8FGWg6mjHCzPc9A534Gj2MGlMgfhFQ42iUGVDprE1CoH6SsdzGp00LfZwXutDs4ec/DFSQenzzgIC1F4TQy0KDSJqaEKf4rlVoWEMIU9IiNc4Ssxx6bQGKHwh0Ohc6RCepTCpOEKFkOhv6lQLyYFFH4XxekKcRkKu0QgU+FL8UyWHJutUCtSchQm5yrcEMUj5bV8hWVjFXaPU/jwSYX7CxVOiMeKFO6IFcWKnNsVPhX5yxV+EgtLFJylCu8IX5lCm5hRrtCuQqFG9KpU5Duj8HOVwkvVCtErFLaL4SsVzoi09QqdaqXOLfLaEYVtYni9whMNiuytwmpxT5PCQTGuWZHztcKSowruFoX3xaxjCodPSL8nZS7nFLK+lPddl1n8pXDFGslwWySnRYeISAbnRJI4KpKNRZE0FkdSujyS+q2RHKiL5EJDJGmOKM6LSHcUPXtEcTU7isw5UWx+OYrBq6KobouS76aTvDAn79qcXLA7mR3hJNTh5FUxSHFyVEyLdHJbJDmdfCY+cDl5VHdyf6KTXTgpyXSyN8tJbraT74Uz18k2wUgn58SsUU6C85w05TupLHDSY4yTT8WXxU7alTk5VO5kYoWT38VTq5xE7nUy95CTtsNOpjQ6KWty8nKLk7rTTiZcdvLh907m/+gk5KrU94uT+BtOmm87mddBZWaQSnCwSq0YEKLSJB62qNwWVaEqSVaVA2JsmMo1sTRcJc6msltk2lW+FfMiVBSHyhbhV1TOiJmRKkFRkisGOCVXPKxKrqiKllyX5IqxmuSKQrfkxkiu+DZWMnXJjJO8eMkTzV3keI8c111lay+VWb1V/u2rsuJele8GqjgHq9xJVRkSUDkuHktXaZ+hslr0yVQ5LCZlqfwpSrNVuuWofCzyclWuiJdHqmijVHYIM0/lK/FcvopttMqbIrVApU08PkZl3VhVrqlUGsTU8SrdJ6r88qDKwOkq0x5R+Ud0flxl+0yVC0+pbHpapd2zKo2vSO9LpI+lKpeXqcxfrhJVorJNUKpyXjxdphJaruKtUHm0UmVVlUpdtUqnjSrFb6gU7JK5/1eVPVd5/ojK2/Uy60aZc5Os3yzrH1U52Kpi/1HlFWc072jRrOsTzYsZ0URlRvPey9EUNkezwuJikeLiSpmLV8pdxFa42CWyKl1cFguqXKjVLt4TxgoXjhoXW8T5VS5S17pYstXFmT0unvqvixkfubhrv4suR1zk1bv4WSxucKE3utgtsptcfC8CLS6+EfNaXUQec7FNpB13cVHMOeHC1yaZYtYpF5tOu3j8rItO56SeX1xs+MfF5I4a+y0a10I1+V3U+Ejodo3vIzQWOTRcikZ6pMaMzhr/JGrcStJY0l8jeojGC0M1QkZobAhoNGZpPJytUZOjcSRX40CBxvgxGt3GaXwiCsZruB/SeH+axjfTNSJmaAQ/o/GqqJmv0WeBxtSFGn+LQy9pTHpZo+IVjaTFGhOWaNwQpUs1Egs1PhVjizSui2XFGl2XaXwsRi/X+EUUlmh0LtXYK0aVabIfGovLpa8KjT0ip1LjB/FSldRUrbFTZK7QuCwWrJTeaqROEVgltYp5qzWi1mhsFyPWavxPPL9OQ1mvsVWkbdC4KObUatg3arwt/K9qzH5NI2yTxhvi/tc1TotNb0jfb2t4t2h03KoxcJtGi2h6T2P1Do17P9BoECt3aRzeLbP4UGaxV+OmuPGxxrhPNZZ/JvP8XKPLQY19Iv+QxlWxtE4j/rDGh2LUEelbLK6Xvhukb5HTKH2Ll5o0Ypo1domsoxrfiYUtstetGjtExjGNb8X84xrqCY33hHlS42sxr01mcUpmIUacllmIuWdkFmdlFiLtnMxCzDkvs7ggsxDDL2qE/09j2FcaT36v0fqzxoBrGkdF++vS+2/S9x/St6i5KZ+FWxq3/9L46x+NHh3dfBLq5lerm+IwN13C3RTZ3cRqbrLdbr7T3SyMc3Opq5vn+rqhn5u3U9yED3ITNsTNGyL1fjfH093UZrq5e7SbPo+6qZrjpmKhm+7FbjlnyWOJm89E93I3iVVuPLVu9ovrG2X97W7GtMnf592UXHFTFx7DCnsMhyNi6KPG0OyJwWbGsCUjBjJjeHFcDBXzYwhaGUO/ozG06xTLxJ6xvEssezNjyc+K5Rdxflks31bEsqAylqs1saz4LJY1X8TScjCW2rpYvIdjsdTHyjVuLLMbY9neEsul1ljmH4tl5/FYsk7E8oN4+WQsTV/HUnozFoJ1vhTvWnQCoTqXxAKrjhams1Nkh+v8KBbbdOLsOntFfoTONVHs0Omm6Hwqxkfq3BDlUTo9nTqHxGRV52+xMlqnr0tnnVtnQIxOqwjSdRxddX7vrePyyfEBndvpOjUZOvdm6jSJ6Vk67bN11otBOTrHxRO5OiEjdTaJ1FE6Z8TsPB1bvs4WkTZa+hHPF+hEjdG5PFYnZrxOwoM6D07VWTtNepyp89PTOr8+q7PmRR3ryzrbl+iYS3V2FenkFMvrYskync7LdfaJghKd66KkVKd7mc4BMbFc56aoqtDpXalzRPynSueOWFOtk7JCp0X830qdTjU6r4r7VumcErNW64St0XlLDF+rc1HMXacTuV72QgQ26HwrFtbq5L6qc0UsfU362KTzsSjbrJP0hsz3TZnt2zqNYvoWna926Kg7dTJ3yV7t0Tn8seQfklkc1kk/osv3Wmdko87PorBJp2uzzn4x7qjsnyhvkf1rlf0QU47JnohVx3X6ndBpFo+e1OnQplMrvKd0ToqZp2WGZ3TeFP6zOs+dk1lekPrFwos6u7+Uur+Wvf5Gav5WPheXdS5clXVuSd/t4wh0jOOy+Dc8Tq7h4nBGx7FDXIuJI25YHLeIY1FOHLuejiN1QRzBZXE8UxFHr4Y4jHbx3B0az4y0eCbnxDNrWTwda+LJvxjPzH/iuf1QZ/aXduZmWWf6VnQmaENn5jd2piAsgWRbAtMzElAXJdBUlsDuNxMwGhIY25xAn5YE/McTGPVrAifoQlp2F9R9XRha34Xck12oOyWP33ZhXmhXmtSuLFjcVc6fXSlu143TJd0orejGi/Xd6J/pwZ7tYeIYD+9M8bBoqYe1xR68yzycEc8t9+As8bBL5JV6+E1UlnnoW+7hqHiiwsPWSg+F1R4SV3joUOPBv8qDvsbDx6Ko3kNdg4dpjR5eb/IwvNnD12LRUQ9xLR4+ERNbPagnPeS3eXgjOJENYYkMDU/kUlYiU3ITecnenTsjupNQ3J2Rdd1pPdKdnNbuPH67O87MHhSM6sH4qT2wlveQ+4YePN0pCa8tibPiBXsS+yKSSI1M4qIYMTyJXblJDMpL4t2lSVQUyf/LkxhdkkRNaRLrq5L4bGUS9x1MoldrEo8fS8Jn7ck0W0+WOXrSa0AvUkb04puMXhiLevFQTS8sJ3px9I9etHMkcz2QzM8zk7lUnMyMkmTCS5N5T9SUJzO4Iplz4sXKZOKrkvlPdTKdViTzlji+Khl1jbxvfTI9apMJa07mXZF7NJmVLcnMOybHnUwm0JbMk/9L5qdrycwO6814W28+iOpNcWZvNozszYDy3mxe2xv9aG8c4ffQQ7lH7tfvYcJv93BjdR8u5vRlblVfPqvuy+vWeykPv5e65H4sKO7HK1X9uLS2H3us/eXetz950f15zJ6CPSKF3WK8I4U3lBQyIlO4LmqiUhjqTKFQTeExdwq7YlL4NU4eE1OIMFLokJ9C9ugU1hakcKExhU1jB/DYEwPotngAUdUDyG0YQFGHgaghAymwDuRfca9jIPF9BhI8dyAPugbxTKfBzMgazLLywayrHcy0Twazv2Uwm9sGMyXdK/fjXm5lezky3suUyV7mveJl9hIvXyz18nihl6giLx+Lh4u9hC3zsktMXO6lY4lXrqm95Jd6+Ve8UeYlq9zLH2JDhZcHKr1cFSurvKRWe/lODFzpZWmNV34fvcxc72XwAS8Nh2W9I15i6mVNMaPBS2SjrCkebpI1m2VN8eBRL51avHLO8/LmMS/Zx738KWpPeDFOerkmVrV5+eGUl96hQ2hvDuFs3hDW6UPZ1DyUVzumgiWVq+InayorwlJJDU/le1EUlUqylsqD/VL5Lj2VbzNTGZSdytfibH4qJ8emMm9CKjueSeWH0lQa5t3PavswVsUMY9iUYTwV6mN+F5/MzIdW5OOpYh91y3zMWu4jtsTH7FIf9WU+Git8zKn0MW+Vj8zPfGz+wseoOh//ivwjPu6q9/GOKGjw0b7RxzYxtslHh2affJZ9jD/qkxn45J7cJ995H8HHfHwgdp3wMeWkj/+2+dh72sfDZ3w4zvt48hsfTT/66HvTx4qOftIsftaF+jGsfn4TtWF+AuF+bohXbX4y7H5uik0Rfv5y+MmN9POPeCvKT57TTzuXn21ijOZnR6yfkDg/VYafVRl+uc7x80C2n+ti40g/WfmSITaP9rN9gp9JU/x0ne1n/hw/Sc/J2iV+Htrgx/2mn+w6P1+6hnNw+XCuZsPZpVBSjNy/wapSGHIJNndKQ7WnMUdJ42J0Gt/lpJE1Oo3g8Wl8UJJG8Zo0flqfxm+1aRz6PI3A92nsLnwA1/IHGHNhBJMcBmGKwUdCjTI4JGY7DRJUgxYxP9qgl8ugUDNYrxukxxncEncnGOzrapDRx+DwQINnBxks9BpsHGaw/wGDLzMMfs8xuDPSYHyeQdxYgybxwjiDHuMNUicZ/CzURwz8Mw3+nmWw8xmD55438LxgUDrf4L4FBjcWGdz1isF2cbTY4Oxyya8xeHyVwYhXDUZuMnj3dcl5y+CgOLfVoPpdg7E7DZ7fa3DqI4MdXxhMPmjw8SGDGXUG2mGpWcw5YtCt3uCE6NMoNYuSJlm32eBHseqorNEiNYjXW2WtYwYTTxhYTxrsFY+2ybqnDFrPGKy8aJD9lcG/YuvXBlGXpa+rBrevGXzzt8Ffdww6tTfZKSI6mHwqYjuZNIjng0y6B5ucEotDTPpbTL4WFaEm91tNrop1YSbp4Sa3xFs2kwK7SccIyRNTHZKpmOwXT0SaxERJrpjrlFzVpE0sjjbp55JcUa5JrltyxboYyY2VXPGWbjI6TnLjTT4QUzub2BMkVzzRRTK7SmY3yfRIplicKJndpc4ekpUkWT0lq5fkJEt9vSXnHsnoI7X1lV77SZ/9TYYNlmPFX0NM3r5Pjhsqsxhm8qTPRPebpDxgUjnCxGeYXBMbTJPMgMnfYku6ydgMk6BMk93i4SwTJdvkgJiZYxKXa9Is5o006TnK5KwozDMZmG9yWVSPNhleYPKr2DjGJHusyT9i6ziT8eNNQiaY/FdMn2gS9aDJF+LpSSadJ5ssmGKSPNXkvFj2kMn3/zFJm2byu9g03eSuR02s/2fyzBMmx580WTTT5MunTO572sR4xmTHcyaT55rUzzNJnC+zWyC1F0mdJVKnuFxmsqLc5HqFSU6VybZqkwkrTEJXmnwoHqkxObbGZHWtyZ8bTfJeM7FtNvlExLwpuWLDdqlzj8kD+0y0z2VWTabcm5qEXzC5/Z2J84rJ4eAAt+0BWtUANT0CvJ8coHpAgOsDA2z3BjicGqCfP0BZToCx+QGmFQR4a0qA1XMDPDQ/wFML5e+qAH9WB3h6Z4CfPwxw/ECAlxLTuTAsnbtGptNzZjodd6QTdymdjSvymLszj31359PvowIalMlYf3iM1Wue487BF+ixoJAfm9YQGPo6tau30ObawW+zd6I37mHN9s9pW3WCC7UnSel3mns2/0bdjVv8P2MA6AE=</binary>
            </binaryDataArray>
            <binaryDataArray encodedLength="4072">
              <cvParam cvRef="MS" accession="MS:1000521" name="32-bit float" value=""/>
              <cvParam cvRef="MS" accession="MS:1000574" name="zlib compression" value=""/>
              <cvParam cvRef="MS" accession="MS:1000515" name="intensity array" value="" unitCvRef="MS" unitAccession="MS:1000131" unitName="number of counts"/>
              <binary>eJzNXD2oLVcV3pEENKQ4RZSggZwihUXEU1goKK6Z+wgWghexiGBxBZEUFqcQbFIcRORhIY8gcrHapAiPEMLDQi6SYgqLRwp5Wj2sxu6VKRJ8pXvfWd+ZNevs35m5uSkWZ+7M/lk/3/r273vGHL5vrsWQOT5rIRqkpGzoO+rn6uXamStSf0Pptk1Az7X0WEtCOi4SYrkFO5aUX8sPJe3cBHZlTqXyI/Qe7zbNaVs1/ltiY2m/pXoF+y9sv1R3WS4W9xxHxGyv8d9auA29y+E5ZV+qnqVBEBfZTmh8qPFPiS26n7V9VyLI07l6dMKHNTlfwlGlY6yZY8MMfY7facRLyThcis9Y/zV+iNljWOeeRtzjGd9CbZH4Lm3N+Qv1fPsd94U+OorPoZaMiUbomvNHjS9z5UrjE9JxiZT4Cu8QZ/m9xP9JGzI+IY59J7BHCktZ0Vih6TfYUeMzw7r4uQb8Ag47wX3M74XYItF2qcTs0VxTYrvULZW3Jxw1E6fSf3hnuR2rRPYRsq0Uf/Ax2uhUG5q3Yv1MYu+wsXdy7uRjJ0+dPNsa84Df7ZxsmwFHur+YHHPQ1bvH4ts7OLlohvcoE8ON5A9iXSy3AX18O8g5+KWEq5Gv97jdc/YBYiXL13AeykIvzPG130N21vRRg9MqUbk+Jwdi33O4BzdJPITKArPIJVOpM/j5AhhsRNwyOSOxY0T/xRiBH1Qbh0y/J8+xchkdSjG2VEr7yeFHl9X5WIKlHO6OZUSdLlAnqCONco0j5hJwHLAmY1OKsYPQpRd/h3Bq1fuYILd8e5tmxKHGIn5T/g21a2XdZoyDUZJqJ+SP3Lsc/2gM5fIs10ZMj5Q+snwJhmVb4Cj4ErEpwZLEncR6zlaNNaK4bbG2cral4lBSvyT+Kc6M6ZLqtwhDhXqX2IT+OhE/HZuUzh3jZs+8tG1GTtmIsS+G2RQ+kPOGxnmYYe7raZxPScyV4F1i3UbwEGoHPtqJ/mHrMSYFeVPyTsY5xlMl+VCK8dJyqbrZnIrgQOJZc4jmIeCp52f4vs/4CHUMrzk2jFOsFXL8o3nK6DoS5zE7F/hb52kIZ3PajOWmjEcOf/ob6kBXo9qIYbeEb0KYm4vbnKT8UtOvCfihtD5iDpwfsTrTP1qXSb2Q/xVGarEwB4sU0i3j/xLui5XJ5WqtHbVl5/hMY6kUU9peQ2LeV6GrDfRZg2vgytKUJyS35doCVvB8XacJ25jyNwk9/O9WzS8OgXqlePPSwxZhX9bXFfFcC7u17WtOj5WVMQrFJYeTVMxz9XMcrvWe4DCCmRrMl3DZTcUnF7OYn4A/+D7EyTV2EefAFvusIreQ+9IWqYstzAESbVnmgatm3Ge2/Gx5v/iC54Ed62HFbwmuSmy3bLeXS55zol+sl7BPYig8XwpxShRfCrtr4KXEF2vVK+HUpAhf2ABea3SRuACmDsrX4HPdtsaztgdjjRe5lwedTTOunUn1kcND6Bv6vH5upmfWsKsX9tX6/IhBmvYZ06kmzjfJnatiLyKIXS/83HOMkavHuIv81fGO+VW+T/FGrS/AWY89FltjfsjyEyfk5AdOdk465lQIeK2nMYeO/Krir/OmRm+UtZxDfTPoc8fJL5y8wfp+28kLTh7yeNBxbvkx4T4/I/8Ogf6X+hH5ceCY7/iMccPi/UTN6boeOdUH4lmiU20Or4F9Cvgv1G4tF69mZwZn8v3xeQYvleiEHAf/bsVZ+E6cHSL+KLdrTnECv4f61TwSszWlt8Zex+Jz/UWXW285uWL5u5OPnLzn5GdOzp283A5n/14ecq7e53kY7o70AhcpfNTmgZeeOeKc+3+VecLrt+XnR80gV0Iv3FvAnrYN+HAO7iyNe493uZ97zTg/JnEHAbwkfVKSZyE90f+EfyO4OMmDlfJ1iczVI1lP2CnxJ+vov2P5MgcPwboJjMfyOcZTxFjbNaOAS0jYLOcjsFfnYYo3S7Hnn63gjj87+dGZMW87+deZOXzq5H/u+SP3+66T37rnHzt5zsknruxjJ+86eZ/rvsk57Mf4vbgD1NMo0k4K2BXSOWR/KuYmkEu1ftJtIXZb5kw/l/m9kw9YvP1/YP7ynPZFlvuCXzEn2/I8R643l+RUrcCXwF5H0zNH/87SlGNruZ6UXSTaC2G5BLNzcnmN8jmMfpY6GeVDHzfcuXuBsfeak4t2WCv0PM5echliwRh8Lua/JXmT0xNtIFd23O9d5gMD/NN0zYsck2NALO/1GJDzF/Dt+ecl55O/tAN/veh47DtOvuLkmbOBy97ivP4ui89nf0fyKef9A7aJpL9YYjlSkjs1ZazgI+L44i7nhjnnggXzpuM+htpri8XbUFyPNbAfyykd87U58TZyOaXL0rYkt55znm3F3iZy/RqfjAPkxCTGM/IeGPR5hfUzcqKnqZ1Vdgm9sE9LzfR8SvuxtA/oLXk0VBe+iXGQxsHaOF1DtE41eMvyFE3v3cTGae3vGBdgPNCYluWPfyfaCsXQt7UTOCKxx2RFmWOcZ8Y1iCkqv0sv20j5a6kQc8G2GfUzNN37DOGbxHtdTpZFORKxsqp+lc5c/sgphe3o/nQep3yscSv7jb3P5dFtcwT6t8KfPvZYj2Dv81zusSj9daxTPreMM//3XuTfnvvbN+PZCvwInORiI/EF/eXdWRIS0133ofFSy5UxnOkyUrfbxERR3zT6eSPiBWx00o4Cv2neAP4ueO7ylHFxKdbKwCn6RH/4tXTaZwinqN/TdJ9T42R1H36W8RQ+uZ7n876D35fx6wP/e8V7q1asCbBGgE92TdqXMZFYQZ5jzxZ4wbijxwmdqyEfG1UOnBHk64h+N8HJIfyV+kvaIe/CIhbIq4nuCVsln6JOqX9i/l7qJyt0AhZ6GtcMkjNDuYhnS/PmEjI3tC9r8D3xb2WsQ+VK+pYxj/kliG+ar2sN7uf48RrbggeAiVgbsXcdjZyyaaZn3VbUKcHwJLfEGRDOhPZi72Qj8lPqLvuSfsnhSdaR90JC+bd2DGtjreNdYqcspzEZsmtJTpXiz8fXnzP6vdIHTl7j/cDfOPm6k+dZPmyHs9S32+GuhWmH89MnPI76+Fux37LjuQx4qlN2S34+ZHySEstt+3shXidysnfy63a4b+H3L/1eMDXjXbttM+VQ/PtlolEf4HqOTsk4qTxZEr8luk3GAs1dMjaFMYDvrLLrhBdVnqdyJPYOfCB9l8u7JX7W7Ugu0jHwuMG55secV19w+fPLM3N4z/1+ema6Z+6Yztwxh/+6dw+c+LPGN518zclXnfyb88xj+FeMYb9n7+etTxjnD3kfHneHenBlo/YwKHyP0wZ8cRKrhX4yqt9D4D327v1Z4j+cPOvsf4XPI15y8qQdzir+1A5nq14e8RrJ885jXifh/27AHB4+wfmi5BtS9uVszZZdAV8lOizF701ILIeL6tMYo3scxw1j2/LfuBuNtUBHYk8G8RV5qPuOcWSP/BXY8WdGPfd9xeMi1obYV/F1kDu94DPZT02cZC74ds85rz1v/LUdzuh8LnzTyZf4jA458bt2GIvfYF64ZBswX8NY3DEvIBd6xQUyL9bAs+YRrOfucixxD9KPy9/iePtz28tmvIuOM1lL4zwTXBYbI247Fz6vAu4l/gWW8bel6f58bGw78bHidxmXGn6txdSt+TDSf6lunwcOR9xlbOXfNWNhbZk5deEzonFfHmPG9R6a4AgS5Q4RXJbogXwwdHqGa2neHZ6cvbFxqgZfsXhP2qd0XyG9pP9I+AblNAfIuOUwj2/wq1XtHQJ1c+3F6i2VEjtmtaf8VqvHmmNhit9q7D7Bi9oDPyjbs+NGAEc1dur2kQM9jXm94TWbn5e80w73xr98NsjrTn7u5Kf8/D0nOyff4Hug/3HyqB3uQP7RyaEd7kLizrmf5/i7kH5++4jPJHA/CXuAuH+GeQ/uqVjtEzpdv53keSKWJTE2wid7ngvjjvplO8w//fzU33v9p5O/tcOdMV8G/zbH36d9mcXP8fzZC9avONsi5vA924q5SYhXQrprvOjv8EctVjReluTAGjl4u/J/p4DCWQ==</binary>
            </binaryDataArray>
          </binaryDataArrayList>
        </spectrum>
        <spectrum index="2" id="sample=15 period=1 cycle=1 experiment=3" defaultArrayLength="6225">
          <cvParam cvRef="MS" accession="MS:1000511" name="ms level" value="2"/>
          <cvParam cvRef="MS" accession="MS:1000580" name="MSn spectrum" value=""/>
          <cvParam cvRef="MS" accession="MS:1000130" name="positive scan" value=""/>
          <cvParam cvRef="MS" accession="MS:1000128" name="profile spectrum" value=""/>
          <cvParam cvRef="MS" accession="MS:1000505" name="base peak intensity" value="1791.0" unitCvRef="MS" unitAccession="MS:1000131" unitName="number of counts"/>
          <cvParam cvRef="MS" accession="MS:1000504" name="base peak m/z" value="448.216729744609" unitCvRef="MS" unitAccession="MS:1000040" unitName="m/z"/>
          <cvParam cvRef="MS" accession="MS:1000285" name="total ion current" value="754.0" unitCvRef="MS" unitAccession="MS:1000131" unitName="number of counts"/>
          <scanList count="1">
            <cvParam cvRef="MS" accession="MS:1000795" name="no combination" value=""/>
            <scan>
              <cvParam cvRef="MS" accession="MS:1000016" name="scan start time" value="2.17155" unitCvRef="UO" unitAccession="UO:0000031" unitName="minute"/>
              <scanWindowList count="1">
                <scanWindow>
                  <cvParam cvRef="MS" accession="MS:1000501" name="scan window lower limit" value="100" unitCvRef="MS" unitAccession="MS:1000040" unitName="m/z"/>
                  <cvParam cvRef="MS" accession="MS:1000500" name="scan window upper limit" value="2000" unitCvRef="MS" unitAccession="MS:1000040" unitName="m/z"/>
                </scanWindow>
              </scanWindowList>
            </scan>
          </scanList>
          <precursorList count="1">
            <precursor>
              <selectedIonList count="1">
                <selectedIon>
                  <cvParam cvRef="MS" accession="MS:1000744" name="selected ion m/z" value="634.256550462688" unitCvRef="MS" unitAccession="MS:1000040" unitName="m/z"/>
                </selectedIon>
              </selectedIonList>
              <activation>
                <cvParam cvRef="MS" accession="MS:1000133" name="collision-induced dissociation" value=""/>
              </activation>
            </precursor>
          </precursorList>
          <binaryDataArrayList count="2">
            <binaryDataArray encodedLength="27376">
              <cvParam cvRef="MS" accession="MS:1000521" name="32-bit float" value=""/>
              <cvParam cvRef="MS" accession="MS:1000574" name="zlib compression" value=""/>
              <cvParam cvRef="MS" accession="MS:1000514" name="m/z array" value="" unitCvRef="MS" unitAccession="MS:1000040" unitName="m/z"/>
              <binary>eJwMl2dcVEcXh1U62xtLB0XRaGIvMfZ97L333hv2XlF62V3q0rEAogJ2bKBRwEJR2QUViCXd5I0xmhiTWN/58Pzm3rkz55w7986Z/2mjum2IPlVtGP+22rDYo8YQ73HXEOZ119DwuM5g0Ncb+nnUGzbIHhiCVA8MKzUPDEv0Dwzthj0wtNnw0GB37aHhlVOD4aVEIBMoGgx/qAQaga7B8MKjwTAjvNHQ6N5k+Ch5ZNC6PTJ4uD8y+Hg+MgT6PjJ08H9k6N76keHLwEcG25onhqzVTw3tHL41TFV8ayhv+63Bvue3Bm+77w2nfL43/Nr2e4Nfqx8Nw9v9aDjW80eDs/xnw5fanw2z4p4Zjsh/Mfzh9osh0OcXwzLF/wxz1M8NMW7PDYfdnxs++D83/NDjueHj9eeGNboXhoMeLwyXvF4YbD4vDA6tXhjqXF4aEtxfGiq9XxqatXxp6NXmpUHT86Vh+h+vDJtfvTL89t8rg/P7V4a/pX8a8j3+NPi0+tPQX/3aMFf72uDT8rVhd9vXhhW6N4YdgW8M1wL/MZyV/Gsolb81TNW/NXwr+WhYoP5oiNF+NBhbfjRc7vzRsNmlGbGuzXivaEa6vhlzHJvTQt6cEarmuP3TnEinFhx0boHNtQU9FC1I1bSgUteCpSo7nrnZ8UZmj0phz+dKe4aq7FmgtmeXxp5f9Pa0dnZgo84BZI5cUDlSr3ZkuN6Rg56OZOucKHVzoqabE5/JnQlXOfOj1pmZehd2uLvg7ONK179defTWlZoWEro5SkhzkVDqKuGuRkL1WAnfO0op0knpvVrKYRcZv0lkKGQypitkyHUyDnjICLSXk6GQk+ikoJ2jkq3OSnQyJX3lSmKUSsa7KRnoquKyTEWoRoW/k5qRzmo2uqh5KVWzWqnmF42aQIWWDm5apum17HfX4ivRMVKqo1ah44qjGxslbkza50apo57fnPRskehpodAzT6Un2cmdCmd3Xru4EyBxZ5LUnRCZO2fk7sz1cGfNDHdat/BgmIsHLnIPMlQenOzlgczJk55yT6pVnqx19aK3wosMvRfNPL2o8vViq8ybIk9voh57s/q1NyMcfHjm7MN4iQ+XZD58rfGhhdKXILUvhzW+yNx8cXjjK9bIj10KP84o/fDT+PFwqx8NOn+ylvtT/skfiX0rBju0oufsVvS1D+CUYwD/cwqgjUsA81wDSJMEUC8NQC4PYPSUAIqcWjNX0pp0aWvuy1qjVLSmTN2abiNbM+3X1gy1a8N++za8dWxDL+c2Ym3bcNK1jfhebWgna8NieRsOKtrwSNkGD3Ub4rVtuKMTY33aUD64DUPXtyHKJZCbroEMlAWyRx5IiSKQf5WB9FAHckobSHt9IH0/D2SJa1tyJG35TtoWP3lbmlRtmaptS5KuLcN926L+0BYnaTuGytoRJm+Hnaod+zTtuK5txwB9O/6QfEYn2WeslX/GSYVA+xlj3n+Gl6I9s5Xt+V7fnsWe7Vnh1178Nx2okHbAUd6Bbn91YEqLz0m1+5wc58/52eVzLqs/Z6Duc/I+fM65Fl8Q7PgFVzy/YHjzjtjsOjLLsSMHnTryk3NH2rt2pK+iI4s8OvLvuo68duyERd6JZepOFGo6McK5My8Vndl4vDM1tZ2xPuvMTNcudJF3YZymCynaLvzUoitOzl1Jde3KenlXLim60kLVlZHqriRqunKqZVdo3o3ljt0Y4tqNh9JutJR3Y6WiGx9U3YjTdqOVvhur3bvxybMb69p34y9Jd/rJuhMh745N0R1vVXeWqrtzWtOdd9ruNLl353unHuKf6sFMeQ/yFD14qexBhKYHI716sNW/B0uce/K9vCc7VD1Ra3syV9eTAreetPXpyZfSXvgpe7Fa1QtHbS8m6XpR79UL7+ZfEiP5krbyLylXfolK/SWezXuzokVvLtj1Jk7Sm6fS3qzU9CbPvTcx73vT/lNvPOy+4pLDV0x3/oqjLl+RIvuKZ/KvWOLxFbm+X9HBrg877ftQ49AHb6c+XHXpg1zSh3nSPqDtwwPPPpS06oPd+z6EuPYlUNaXt959yfLry2SXfhxx7cd/kn6MkvUjW96PZHU/kR/68VTfj1DPfvCmH33f9iPuXT9+eN+Pnh/7Ef2pH4+b9adzi/6E2vXnoX1/2jv2Z7dTf6zO/Wnt2p+tkv5US/vjK+/PBkV/bij7467uz9fa/kxc3J9T7/pj/6E/0z/2p/BTf5o3HyD+twF8sB/AWNcBHJYM4I10AKPkAzigGMBfygEMUw/gpXYAg90GkKYfwCDPASR7DeB/3gPo02oAO5wHcs9lIK0lA9kuHchd2UACFOJaKa5V4lozkG3ageKfGMgdD9F6DWSs0yCRXwZxRDqI97JBTFQM4qhyEB9Vg5isGUSBdhDN3QaJPDmIIvdB2HkO4rT/IM62HsStFgZaORvEWWEgRGWgSW2gi9ZAhM7AEzcDPdwN/OBpYIC/gVeO8J8rjJfCURlMV8IpFczTwgUdXPUANy/w9YN3vWHSR3BoPpjzdoOROwzmmtNg1rsOpkoymFaywdQrBhOmHswTzWBxNg0m1HEIbxRDOK4egp12CHN0Q9jiM4TP/IcwZvsQUr4ewrTHQ3jSfCi/OwxlmNNQDjsP5b3LUE5LhyKRD2WpYihe6qFs1gylvdtQQvVDeeo+lN6eQ3nhPZSOZUPZ9X4oU52GsVwyTOSKYXRRDyNWM4xn2mFk64cxxXMYy3yHUd9zGBMdhnPScTgS5+EscxmOn3Q4O2XDaZAPp7tyOHGq4ei8hrPeezj7rcN5aTdC7PcRLHYZga90hBg7QowdQQ/lCBJUot9dXPuJa/8RdKgewW8OIxnhNJJ855E4uI5kkWQk16UjRZ4cKc6DkTQpR/KleiQWzUhea0dySj8SucdIVnuOpMprJOG+I/nRbyRTB4zEc9VIhtUIe5JRIv+NYoliFBXKUQSoR7FfM0q82yhOB45idNgoBmaMIur2KM44jSZOPlrksdGMU43mpHo0a3Sjues2GqPHaH73HM0Y79Gs9h9N2JDRtNw5mnTJGN5Kx4h8P0bknjHsUo+hn24MH/Vj8Pcew/JOYwhZOob692P4t9lYvB3Gslg2lhvysbRVjiVSNZZf1WMZpR1LoW4scv1Y1rqPpdZjLF29xjLVbywX/Mdy5+5Y3jYfx1X7cRyTjGONfJw428fRVTWOJPU4/tGMY4ZuHCVu4/BxH0ewxzi+9xzHYO9xuPiNo1PAODz6juN40ThiXMfzQjKec/Lx6JXjRd4bzxP1eAZpx5OrG4+Tfjwr3ceLPTWezl7jSfQezxuf8czwG0+p/3hCAsbzR8/xZD0Yj5vdBAxOE3B1nUCQZAJW6QR6yCcInTWBG5oJfKabgNFtAq/0E5jiMYFLnhPw8Z7APp8JhF+ZwBd2E4m3n8gbh4lESSZyQTFRrONEftZMpE/ARO62m8jf3Say6euJfGs3iQLHSaicJ7HFZRKPXCeRL5uETDGJBtUk+mkmsUY/ia88J/Hb5El0+ihwmIzFcTLvnSZT6TqZzlJxLxOtZjKL9KL1nMxi38lU+U3mTp/J/F4wmZklk6kon0zCzcmEOE/hfy5TmCCZwiXpFPzlU4hQTOEP5RSmqqdwRTOFNropzPKYgi50Cvb2U6l3nEquy1Skkqlskk7lsWwqQxRTKVJORaeeyk/aqZzXTyXccypTfabSecxUfmsxjX9cpjFfMo1K6TS6yqcJXTgNe9U0oY+m8UAzjQG6aRx1m4bKfZrIQ9MY7T2NYp9pIsdM41XLaSxrP43aDtMY2n0azyZMY23jNHg0jX4O09nhMp2x0um0VEwXunI6f6umM08znUrtdLq6TcfRYzrrPKfT5DWdKa2nk/zvdPa2mMEn1xmskM6gXjaDAYoZHFPOQKuewV7NDH7VzmCy2wy+1s8gyVOM85lBk/NMTktm4i2bSaR8Jn8pZtJTO5NDupmM85pJifdMAn1nYpLM4p10FsvksyhUz8JdO4sw3SyqPGZx2HsWDu1mkTdoFucrZjHGcTZJrrN5JJ/NCOVszqtmi9w/W+iB2XzUzWaVfjYN7rMZ4jkbP5/ZGH1nk/bPbDa/nc3XH2eT0XwOLnZz2Cafw2TVHKH95tBZO0do/DlI9XOEnp/DLx5zmOo1hwrvOXT1ncNBvznIW85hd6s5/BYwhx7txJjKOUxpNpeK5nPpZjeXw/ZzUTrOZa/TXL6SzeWNei6LtXOp083FoJ/Lafe5+HvO5YP3XFb7zuVSq7nsazGPV3bzqHWcx0DneZx0mYdZOo9dHvOY5T2PqIB5rAich658HmEV8zj0fh51dvPF4TGfc47zRc0yn2SX+ThI5rNFOp+fZfOZqpjPLeV8jmrm466bT5TbfFZ6zKfJcz4lPvPZHTCfF61F3+v5tHdaQIbzAqSuC9gjWcAf0gXMly/AqlgAqgW00S5gttcCWrZcwP19C1iYvwDZlQUMrVhAh/oFdHVeKP7theglC4mSLuSdbCFBioU8VS5kgnoh5ZqF9NAtJN9tIZ7uC4n1WMhHz4Ws817I9z4L6d1qIQUBCwmrXsiqfxey2WERvzguYqbzIu64LGKgZBFnpYsIlC8iTbEIqWoRe9WL+FOziCW6RTS4LWKU+yJxvi6ii9cicrwXEeW3iLnjFrF1xSKKshahcVlMhOti3kkWs1a2WGi7xUxVLqZKtZj+msWc1i6mjdtioTkWI/NYTLDnYl57LWa5z2J6BSxmR/vFtJ20mJlVi/n492KGfFjMr85LsEmWCF2+hBL5Ejopl5CrWoK7ZglG7RJauC1hi34Jv7kvYZ7nErr6LyGx+xL+ihFcXSLEwhIuvl3C7/ZLKXNdSqpyKTL1UkI0S/lXu5Qgt6X8oF/KdI+l3PFcCt5LueizlBz/pXi0Wopdm6UsH72UwqVLGfSP6FMuE+ftMnZpl/GnbhnL9csY5LOMjv7LuL5yGeN2LSMhbRm+H5bxi8NyEeNyduqX86f7cu76Liei/XJiVizHbLcCJ4cVoi5awee6FeS6rcDbfQXKoyvY/M8KXvy7gqVvV/D03QqmfVhB7ccVDG+2kuvNV/KV3UrO2K+kg+NKcpxW4u2yUuzTlYTLVvJRvpLlmpV8q11JX++VnPNZScyNlaQ8WUnePyvx/W8lqW9Xonq/kugPK9ndbBW/2q9ikeMqHjmtYorLKu65rqKPYhX5mlW01K0i3W0VGvdV4ixehaPXKoK9V/Gfzyo2+q3iuf8qlrRaxdOAVdgCV3Hjs1VINqxidsYqCh1W09ZpNYecV+PlulrUAquJkq/mX/VqnutWs0y/mu/cVzPLczX3vVYz3me1qF9Xc7XlanoHrBbacDX5bVcTNH015vWrGROymq1XV+NgH0SwQxDvHIPY4hzEK5cgVkuCeCYNYqE8iMeKIKargqhTBzFWG0SlLojB+iC+dg8SZ1QQxV5BdPEJotA3iLb+QRxuGYRPQBCprYPQBAZhahtEaPsgdnwRxN8dg6gqDuLSz0Gc+jWIRfZreOqwhllOa3jgvIaJrmu4K1nDSNkabsrXMEi5hiuqNfTWrKFYu4Yubmso1K8h13MNmT5r2PnZGn7uvIa84YLja7C/uIYPl9fw5soaFt1Yw+zbaxjsvJbrLmvpJ1nLZelaesnXclaxls6qtSJnr+Uz7VqO6NYK/b2WA+5r8fJcS6rXWnQ+a4n3XYvcfy1OAWtpHriW3zuu5eLQtfy6ai0Vu9fyrGAttRfW8vW1tfQtW8uJyrXc+bCWgQ7ruOq4jj7O67joso6eknUiH6yjs3wdJxTr6KBaxzH1OgK168jRraOlfh3Z7uvw9lxHmtc63HzWkeS7DpX/OpwC1xHWdh3B7dfhfGcdK39Yx4/P1vHt/9bx6Pd1NLxcx2Xn9Xzpup4LkvX0kK3nrHw9XZTrOalaT0fNegq164V2Xs9R/XoCPdaT57meAO/1HPJZj5/ferL81+Pdaj3mz9czeeF6tLnr2XltPVturufvW+tZX7OeRU/WU+G4gUGSDVyTbmCAfANXFRvop9pAqXoDfbQbuKzbQG/9Bi66b6CX5wbOe22gh88GzvluoJv/Bs603EDM0g2EbdjAjugNLLi3QeiMjUySbKROKlq5aBUbmajaiE0tWq1odRuZoN+I1V20nqL1Eq3PRmp9NzLeXxCwkYbyjTyXbCJItonf5ZtYo9wkarJNrHPbJDTbJtZ7bOJPz01s9N7EJr9N/BO4iW3tNol/f7PQfJsxyTejUG5GrdlMonYzOrfNWPSb0XtsJs1zs/jXNpPtvxn/Vpvp2GUzbey3cFG1hT6aLVzRbmGA2xZG+21h01dbWHZ3C28btlBjv5WxjluxOm3loetWUc9v5VfNVta7b2W371YOfbeVpv+2MvfdVr5/v5UlH8XzT1tZ3XwbL1ts4x+HbUTLthGv3MZBt20YWm/jRpttuH7YhunjNjTNtpPSfDsH7bfT2nE7x5y284XLds64bmem+3aeemxnkdd2fvHeLs7t7bxttR3pZ9vRfb4d+mxn3NPteL/ZTrXdDmY572CJZAf/k+5gnXwHfyt2CD29g0/qHYRpd6D12EG65w78vHdw0n8H3VvtYECbHVQE7qBy7Q5cnXcS57ITN8lOMqU7aSXfyVHFTjqpdlKs3in+jZ3ccd9Jo9dO5vns5Cffnazy3yn03k62BuzkQ+udhAQKG58JGx3E/I5ifqedYq13cq7rTs6ad1LusouRkl1Cm+9iunwXTxW7WKLaxXP1LjZqd/FWt4t9+l04e+zC5LlLfLNdBPjt4rj/Lka320XdZ7v4d8UuJpzdReqjXbxy3s121900l+4mUrYbpWI3Kcrd+Kl3c0Szm4663Zx3200/993c8NhNvfduVrXczY7Wu2kRuJvotrtRfbabtPa7udh5NwO67sbdaQ+fue4R2nEPvWV7KJPvYaRyDzbVHmZp9vCDdg+r3PbwWr9HaKU9OHjtwei9B53vHrL99hDYcg8nW+2hV+s9DG+7h9p2e5jRfg89J+7hUMIedtwVzx/uoYf9XlbJ9vK3fC97lHtxUu8lTrMXD91eDrvtpYP7Xoo99tLfay/jfffS6LeXhS33srn1XiLa7uXC4L2cmi7akL0Ma9jLSMdg6p2CSXMOZq5LMAGuwfwiKJIEs0EaTC9ZMO8F1+XBjFIGc18VTLo6WGjvYCIDgvmjbzBPdwXTaW8wl4KDGbw/GJeQYJJCg5kRFsyxiGDWRgbTPSqY/wRfRwcTGhPMiNhgFEbhWzDPHMyvccGcjA9mU0IwnxKDaZ8eTO6VYLLeBtPNcR9XnfahcN3HfcF86T4CZft4Ltiq2Ec/5T5M6n14avfxVJCn2yfWeh/zBuxjSfQ+OsTs45XgQuw+dhv3gWkfLuZ91AoscftolSDmpe1j+6N9uP+yj5v2+5nkuJ/urvu5JtnPGNl+lin34xq6H6sgNWw/5yL3Y4ndT2vTfrbF7edOwn6SEvfzsXkIk+1D8HII4bhjCOudQvCWhtBcGUL7fiGsDg/hXUQI5ZEhTIwO4buYEI7FhvClKYRb5hDMcSHUfwhBax9Kd6dQUfeFUuEcSqxLKD9KQimUhrJJFkpfeSj2ilBqBEnKULEXQunfNhTPsFA2RoRiFyWeCZKiQ5kTE8rvsaEo4kJ5KPBKCeXqh1AiPobi3iyM7wTHm4eJ2i+MO4K5jmFcdA5jn0sYI13D0EjC+EYQJAtjhiqMVuowodvC+Lt1GJnzw3gdEoZ7RBjfCwoiw9gUFUa/6DAcY8K4J0iNDWOhMYwOpjCumMMIjwtjXLyYkyDmZIVxo3k45xzC2eMYLmrjcFGDhQuNHk6Qazi9JOFin4ZTJUiShTNHHk5bRTgvBZeV4YSowhmjDsdNE863Akd9OAuWhXNrUzhTw8L5X7iwGxnO8Khw1NHhfCPIiwlnbWw4vY3h2JnCuSNIMYfTIT6cvwUTk8L5OTmcxOxw4ovCqWgM56BdBJ8cIqh0jCDRKYK5zhG0c4ngT0GpawQRkggmSCPwkkWImiaCU/IIdigiUKgiyFFHsEYTwZfaCOqWR6DaGsFP4WJMhBgTGYEyOoImQV5MhIgrgq+METiYIrgnSDdHsCQugk7xEdxIiMCcGMEfyRF4pkVw62IEj+wjqXeO5IBLJCtdI+khiaSZNJJqgUUWyQJ5JJ8rIvlHUKaMxKiK5JI2kp0ekcyYJdgSSV2EmBMTSY1goTGS/0yR3DBHMis+krYJkUQlRTKsRRTH7aMY5BjFOpconCVR1AtWyaKEroririKKpaoouqqjqNBHEb4/iv+FRvEsMopRMVGcMkaxyxTFcHMUmy1RjLsbJfZ1tMg70Sxxiaara7TQSNFYlNEsVEUzMSyaSxHRhEeK66ho/KKjeS6YZIxmclo0UQej6fVzNNsdYhjqGMMJ5xh2usQw3DWGLRExPI2KYUdMDD8YY/CIj+E751hRq8YyShIr9G0sIfJYJihi8VPG8rugf+tY9oXHMj4ilueRsZRExRIVHcu0mFgCY2MpM8YSb4oVuSqWjnGxvBekJcQyJTeWYe9jaedgpJmrkWyJkSCpkT4yI65yI42CowojW5RGhqiMaNVGgrVGfNyMXN9lxDnUyOAII5pII98L9kUbGR9jxC/WyAvBFaORWJORWWYj7eOM/Ce4HW8kNcHIskQj9clGcixGut4yMqGFidWuJiRSE02C4zIT2+UmhitMuCtNPBNcUJkIV5uYqjGJWtlEhc7EIr2J9V4mlD4mngq2jjRxJszE/nATryJNXI8yER9tonOsiWZGE7WCgyYT68wmBsSZUMSLeYK9iSbGJZl4kWziqsVEVoaJ54dNrLE3I3c080Rw0snMOBczf7ia+VpiJk5qFt/dTDOFmVrBQaUZlcbMd4KJbmZMfc38PsdMfZiZzRFm3KLMTI8185nRzH+CKpNZ7BEzq+LM9Ik3I00w80hQlGhmT5KZsclm/CzCn+BaivCXamZTlpnFN8w8uGVmiHMcz1zimCGNI0sRxwBVHEp1HN8JzmjiKPSOo35KHB2WxpGxPo7X++JwDRf9EXEir8ThHx1HT1McvolxLLLEMdopHh/neP4QXHeJJ8E1nsWSeHpK43GSxdMo2KWIZ6wynleqeMrV8SRp4vnGLZ7WAfHcjownPSqe1dHx9I+J5/vYeKab48X/Fo/ibTxn34nrj/Hc+xTPoWYJuNsl0OCcQIFLAuMkCdyUJbBKkSC0VwI5+gSOhYv+yAReRyWwOjaBAcYE5sQn4J+SwAenREZIEvlDmkiyPJHlikTy9Yl8MS2RMbMSKY5MxC42kYeC48ZEdpsSmWBOpHVcIv8KquMTuWZJ5HJ9Ipc+JRLqkMQnpyTqnJPId0lirCSJVtIk3ggqZUlkyZNYr0hiiDIJD1USzwXX1Eks1yahcEviYVgSBeFJ7I1IYlJkErXRSeTGJLEtNonRxiT8TUn8Lag0C1txwla8sJUgbCUm8UJQlpSEJTmJlZYk+qckUZKWROSBJCTOyUS6JjNHkkwXaTKOsmSaBCflyYQokpmuTOZzVTLN1ckc1yQzSZdMO7dk3gt2eCSz7ItkTF2SqRmTTPKcZI7tTaZ1RDJ3I5PJiUpmW3QyY2KSaRWbzBtBtTFZ7I9kNpuTGRmXjF98Mq8FtxOSyUpMZkNSMsOSk3llSeZmSjIfvhU2/kwm29XCRomF4VILvjILfwluyy3ivxT9StGvsuCjtvBqkoWWWyz8F2whL8IizhAL46MsBEZbsMZYOBJrYZfRwgSThbZmC+8FtjgLR+MtTEq00C7JIvKGhS5FFiJPWUhvEDa/sSBzSeEHwSXXFJ7JU/ifJoW2n6cwdn8KnY0pPDKlMC8+BXNyChXZKQTfTWHNhxSOOKYyyTmV9i6pNHdNFTVPKickqcySpdJVnoq7Ryp/CJ6SStmiVI6FpHI2MpXoqFQWRKfSKyYVeWwqPwkGxYmx8an8Z0nlH9c07krS2C1Lw06Zhv2UNB5tTmNqSBrpsWlsMKYx0pRGS3MawQlpdE5KY4p9Oo8d0+nnms4NaTpjFOkUqdO50CodfWA6p0PTRa5NZ1NMOm2M6XwQPDClc8KcTrxdBkecM+gsyeCyLINEeQY+qgy6umVQ0TuD6nEZdJyUIfZ/BmuiMqiLzaDQmEGYKYO55gx6xWWgjM/gV0FZQgYZiRlsTsoQOSiDtpYMGlMyOJOaweL0DPpnCNv5GfwjmFWQwce7GYz7NYNlL4S/vzM4ZJfJZIdMvnDMFDk9k/+kmdhkmRTKMwlTZDJPmcmXqkxU6kx+E1RoMsnWZrJVl8kEt0za6zOxd8/kseCCRyZxnpms8MoE70ze+GRyzzeTY36Z7PfPZHbLTJp/lsnrjpkMnJ+J5wJxLRi/K5MdsZnizBVxmDJxMmfynaAkLpOk+EzWJGQyPDGTVkmZvBfcT87kpCWTqJRMFqVm0i8tE7f0TF4KqjIyyc3MRHIwU5xVmfx8O5MWdzNp/Em8h2MWz52y2OGaxRRJFp2kWbjIsvhBcEWeRYoii/XKLEapsghUZ9FMk0WT4Jw2C5Mui+VuWRj0Wfi4Z2H1yKLAM4swryzmeWdRvD+LE5FZREZlsSg6C/fYLP4U3DFmkW/KYr85i9lxWfSMz0KVkMVvgpuJWRxMymJnchauqVl8nZZFenoW4zKzWHMoi0cvs9A6ZVPpnM1MSTY9pNkoZNn8T3BDns1BRTY7ldlMVWXTWZ2NRJPNBH02qV7ZFIZl4xGVLfJxNveiszkek014bDYLjNn0NWWjN2dzJy6bY/HZhCZkMy8xG11yNq8ENZZs8lOycXU6QKbLASZJDoi1OoBEdkBozgMiTxzgmeYAZdoDTNEf4IDXAW51PcCE0ANsizpA55gDlBtFv+kAO80HmBZ3QLzvAQ4nHWBP8gEiXA5SLzsodMpBWqoP8tTjIGUhB8kOPUhV1EFCYg4yL/YgfY0HRR4+iNV8kGUJB/mQdFDUpYe4ojnErJ2HsIQfIth4iDmmQ7jHHRK57hBjnQ8L7X4YD+Vh3gjMmsMixx7mv5GHKd9+mJ/CDrM38jB9og9TH3uYNebDOCcc5mdBReJhEaOYm3qYDtmHKbTL4XvnHPTyHOoVOZxR5hCnymGtOocxmhw6aHNw0eXwi+CmWw65+hxC3HNY4JHDAM8c3nvlUBOQw8DQHLZG5Qg9k8NJUw4mcw6r43IYFZ/DZwk5OCfm8ExwI0nYSM5hv0XYSBHzUnPwTcvhUXoOlzOEjawcpmYLG4fF3DwxJz+HTndz+MkhlxynXPY757LAJZcPklweSXMpkeWyXZErzp1ceqlycVPn8regXpPLWW0uCbpc1rvlMl6fSyf3XOQeufwuqPHMpcArl7Z+uczokItlVC4nN+YyKzoXz9hc/hM0GHO5aMoV9UwuW+JymRKfS4+EXLSJufwlqEvK5UxyLvEW4SNF+EgVPtKEj/RcXghq3+XSsVkelS55REryGC7Lw0mRxxFVHmHqPFrr8vjRLY9fw/I4GiHGROaxPEqMi86jXUwezrF53DaKZybRHyf6EkSbksdff+dR9yaP3i5H8HA9wn+CJskRLkuPkC47wk75Efooj/BedYRH6iOUao6QtPcI/4SI/ijRHy36Y45wJfYI2cYj7DEdYWDcEfzjj7DYcoQ2qUdQ5R9hnGs+Smk+rwQ2WT5n5fkkKfLZrMwX+zGfXup83DX5NGnzKdHlk+uTj+OqfLbE5jPNmC/q8Hw8zfm8ExxIyCc4MZ/WlnyOp+XzZ3Y+3zkeJdf5qNBNR5HKjvJCUCs/ymnFURKVR5mqPsqXmqN4ao/yTvBYd5Sv3Y6y2OMozUccpW7PUWbtPyrW7SgdY46KXHSUeuNRUs1H2RF3lP4JR/FPPEqLpKP8KIhOOcrrjKO8cThGidMx7siPkaA8xibVMaapj9Fbcwwv7THmtjxGYsgx+oQfoynuGFfij7E/8RhLko4xJ/MYqZ+OccrxOEbFcSapjtNTfZwy3XG2bjmOd9RxbsYc51jscdaZjvMh/jjfJhwnOvk4ayzHmZByHPe04zxJP05e5nFGXThOSflxhjsV8MC1gMuSArKlBfylKqBEU8BStwJG6Av4wr2A1x4FDFpewMVNBRwOK6BrVAFu0QW8FTyJKaAstoCJcQUi/xbgmVDAR8H3iQXcTCrgeHIBJksBG1IKmJpagG96AS0yCqjKLOBEVgFbDhQw82AB/Q8VsPxiAcduFpDerFDUwYVCexbSVVqIm6yQd4Kn8kLKFYUcVRYSqypknbqQKZpCemsL8dEV0sKtkJ8FVfpCTroXkuhRSGufQpK/KmT43EKery/kfGwhGcZCFpsLGRFXyBfxhagTCvlH8E1iIdeSCslLLiTKUsialEImpRbSK60Q7/RCmmcU8pOgKlPYzypk24FC5hwsZNfFQhSlhTxwKeKgpIgwaRErZUWMkxfRXVEk8mURHwU/qIoo0hSRoC0SZ3wRs92KGKQv4r5nEVt6FXGgfxHfrC3CFFLECmMRY01FIveKuYLbCUWcSCwiMamIbclFzLUUIU8r4suDRfT7VMTvzU+QbX9C6PcTeLqcEHXsCU5LT2CRnWCX/AQLFSf4QnUCjfoE/wqeaE5QoT3BJv0JHnif4OoicR9+guMRJzDEnKBd7AkaTSf42nyCvLgTxMSfYH3CCaYlnsDFcoL7KSfYfvUEz1xPslRxktHKk3ioT/KzRjDrJF6rTzJh10nqo05yOfoka4wnmWI6SR/zSdZZTjLw0ElCak6y89VJrrieIldyimjpKba6neKXEadwjD5FjvEUbxJPiXrzNBbn0+xxOc0M7WkKjKdROJ8hVXqG5fIzTFCcoaXqDH+qz9Dd8ww/7D1DWMgZgkLPMCD8DP3iztAm/gzyhDPcTjpDmuUMsswzWGxn+LfZWYIcz4pcdpbvJWcJV5xluuosg9Rn+VF3ljtuZzmvP8szv7MM73yWaTHiWexZNKazvBf8bD7LvbizXIw/S0ziWTYlnWVH9lm+fX4Wpes5zsvOcVB+jmjFOeaozjFUfQ4P7TnsdOd44HaOa/pz4j89x1Kvc3zrf46zMefIij1HhPEcs8znGBJ3jk7xYk7COVokijlJYk7yOY5bzpGUco7laef4L+scdw6cY/WJc7Q/fQ6NTbSvznGoeTEjHIrxdSrmkUsxt1yLOS0pJkNaTJismLXyYmYqihmsLKajqhh3dTEtNMX8LnioLea6rpgCt2KS9cUEuxez0qOYyZ7FaHyK+SAY16aY3oHFPOkuno0rxjalmA1hxSIXFfMquphvYoq5GVvMKaPwaRI+zcWsiytmVnyxqPmK6ZxYjGdSMQ7JxfwhaLIUU5FSzMnUYtLSiglNL2ZGpogvS8SXXUxZo3j2UryHw3m6Sc/jIj/Pa8FTxXmqlOc5oD5PtOY883XnGeV2Hn/387zxOM/7TufJ3n+enhHn+SfqPN9Hn6dvwnnaJp5HnXReaJ/z/JJ8nnrLeZLTzmPIOs8X2cJWswtsaX6BBS0uMMbuAl/aX6C1wwVszhcwKC7QUXmBbLcLROsvsNn9AkdbXuDGkgss3XeBCfsv0BBxgWDZRaYrLtJ/9EW8oi9y2XSRVQkX2fnpIs/Ul0h3u8SGyEsUx1/CnHiJaZZLIsdcYt6LS/zW7DI7HS8z1fmy0IaXyVRdZqLuMgPcLjO21WXej77MT/sucz3kMidDL9Mp5jLesWKsSdzHXyYr4TLRiZfZlnSZT3cvs/3DZZZ9vMyUT5fp0ryEhw4lHHIuwexSwjBZCQGKEtTKEpqpSnghuKgt4YiuhP36EkZ7lqD3KeEv3xKutCwhLaAE7/YlzB1UQvWeEi7tLeFocAmWfSWE7i9hY0gJC0JLGBdWQv/wEj6PKBFrX8LP0SXUx5SIM6OE08YSoWNLMJpL2BVXwsr4EmYkiFgSS+iRVELrZBGPRcSTUsIfgsvpJRzLKOHbsyV41Ig59SUEfSxhZLNSejcvpW2LUhzsS/lL8L1DKSukpUyTlTJUXkoPRSkBylLUqlKaq0v5Q/BEU8odbSmlulKOu5WSpi8l0r2ULR6lLPEsZbJXqai1SuniU4q/bymO+0oxR5QSFFWKu6lU1FKl/BRXSn18KeUJpZxJLOVQUilxyaXstZSyNqWUuaml9E0vxTOzFJesUv4VPMsu5cGBUvL/KWWG6xV6Sa/gJr/C34or/Ki8Qp3qCuXqK5zRXCFed4VgtyvMc7/CWI8reHtf4Z3PFSr9rzBk7xXmx15hgOkKH+OvUJp8hZjUK3yVJey4XCVJfhU0V7HTX+UvQYjvVboZrzIt/SrDMq7yu/RrDqq+pm7X13wX8zV5J7/m9Kev2Wx3jWX215jucI2vnK7RwfkactdrvJRc4zvpNVp6XKNk/zUWR16jd8w12sdew9t4DZlJjDFfoy7+GqNKr+FbK+bZX+eB03UuuVznK/V1fLXXqfS4ztSo60JvinvjdezM16lOuM6ppOskWcT4m9fxdimjUVbGKWUZyeoyIjRlrNaVMc+tDLl3GT07lPGzoYy/J5Wxbk4ZW/eV0SO8DM/IMppFl/Gn4KpJzDeXYYkvIyqhjJ2JZaxJKmNBchmTLWUMSymjd2oZfullOGSW8Ti7DFNuGfvyyth0pIxl+WWMPlZG14IyXp4s49gt8ayqjEBrGdK6Mj4JOv5Qxs3/lZHZrJyxjuV4uZYjl5TTXFrOa8EzWTlN8nLuKMq5piznrKqcfHU56ZpyjNpygnXlbHQrZ6m+nBnu5Yz2KBf1TTndvMoJ9C7Hw6ccqW85nwR/+pXzk385DS3LqWlVTl6bclIDy9nbrpwl7cuRdCnnVVfxvHs5V3uWs75vORvGiWfjy5k+QdidVE6bKcLetHL+ml5O40zhe2E5Y5aU89vecuZHlzMpppyvjOV0NJXT0lyONq4c5/hy3gn+SCgXuq6c+0nlVCaXU2op51RKOTmp5aSklROdXs7uDOE3s5zFWcJndjmjDgi/B8vpeki8z2HxPjnCf245zfLE2hwRa5NfTvFx0d4t53ptOZl15Tz4XrzXMxHb/8rp36ICmWMFzZwqeC2451pBuaSC47IKsuUVJCgqCFdWsF1VQZC6ggWaCiZrKxiuq6CvWwWd9RUEuFeg96hA4lnBJ8GfXhX87F1Bk08Fd30ruO5XQbF/BcdaVpDVqoLQ1hVMaif6uov5kypYv6UCh70V/Cf4bl8F9/dXUBlSwZXQCk6HVZAWUYExsoLN0RWsiKlgTmwFE4wV9DZX8EVcBS3jK9AlVOCSWMEHwU/JwmeqsJ8mfKYLnxkVxGdWCN1QwZoDFUw9VMHyc+L+VgVnHlbQ8Z8K9jjcYIPjDWY532Ccyw0+l97ARXGDj4Jy7Q0u6m6w1PsGX/rfYE+nG/TucYO/vrpBxJob+G+9gcJ0Q+yzG3wXf4PqxBucS77BuowbLMkUtg7doEvNDf77+QZ3mt0k2vEm3sqblOtvUuRxE//gmzwNu0l9+E2SYm8SZbzJxis32Vx/kzdPb+Lw5iaTHG+JWuIWrrJbdGp5i7dht4iOu8WWhFsU5t1ip+w2CvfbPPG+zX2f23h1vs13PW5jmnabjgtukxh9m2EJt+mXeJvuSbfRp9zmVfptfskQczLFnKzbbMm/TfLV2+y/dpsfHSqJl1eyRVXJIk0lA/SVfO5RSYBnJSrvSv72reS5XyVNLSspblPJ8C7iWY9KBo6ppOvKSrRRlbyMreSpqZKShEqRuys5mFxJqqUSc0ol4amV7E6rZGFmJTOzKpmQLWwcqOR+QSXHaypJu1tJ3D3h31ZJUF0la6VVLJVVMUdexRRFldDDVQxWVdFHXUU3TRXttVW01FXh4VaFUl+Fs3sVnwT/eFTxwrOKn72qeOxdRb1PFTW+VZT7VVHiX8WZllUcb1XFoYAq0lpXEdemiq3tqsR+r4KOYm6vKu5/VcXhgVVMHVHFkFFVdB9Txedjq3g1uYr5IVVMC63CJ6YKXWyV0KxVvDZX8Tyuih/iq/gmoYq6xCqqk6ooS67iskX4TBE+U4XPNOEzvYr4jCqiMqsIzqpiW3YV6w5UsfxgFfMOCduHqxiXU8Ww3CoG5FXRMb+KD4VV5FyoIuFSFZ1vVBHeWEXu6yqkTtW8dqmmUF1NrqaaTG01SbpqYt2qCdVXs8u9mk0e1az2rGaJVzVzvKuZ4lPNGN9qhvhV08+/mjYB1fi0rkYWWI1D22o+CJ50qKZplLA5sZpO+6ppHlHNn5HV1MVWU2GqptRcTXFcNUXx1eQlVJOdWI0lqZoISzV7U6rZmlrNurRqlqdXMz+jWmjOaiZkVTMyu5oOh6vxzq3maUE1n5VXc/avanrY1+DnVIPSpYYf5TU8VtRwX1nDaV0Nx9xqOKyvIdazhjCvGrb41LDWt4aRATV0D6zh+aYabm+vYXx0DYbYGgLjavg9pYaG9BqsGTW8b36Hr13vUCC7w37NHe58cYfdve/QMEH07blD/P47hIbeYU/YHRZH3WF87B18ku6gtNyh9PAdbty+Q96dO8xsfpfPXO4SPvoudSvu0jvkLvaxd/ndfJfZR+/S8dRdejrdo7PzPV5o7vHY7R6nfe/Ru7voW3yPXWH3WBZ1j4XR95hovEeA5R4uGfdY9b97LP3tHhdktZyR15KrqhW6u1acZ7Uka2sJ19cypWUt41vVEjaqlqY1tRzaUcu+fbUMNtUy0FxLz/hauibU8kViLe2SaoXOq8XPUotXSi1uqbWo0mqRpdfinFGLXWYtnwRvsmt5daCW5wdr+eVQLTX5tZwuqqXwRC2Ws7XEn6vFWFzLrGu1TL1eS59btbSpqcX/Ti1yay3v62t5/E0tZd+JeT/VkvOLmPdbLcEva9n1qpYZ/4l47Ky0s7fi5WRF72xF42LFUWqluczKB8F/ciuvFVZeKq08V1mFfrfyg8bKU62VJp1V1HNWbHord9ytQuNYueFp5bqXlVJvKxd9rJzztXLSz0qBv5X8llYOt7KSHWAlvbWV+EArUe2s7OpgZVUnKwu7WJnb1cqYnlb6fmWle18Rl0HEMVzEMcLK3yNFHKNEHKOt/DLGyo9jrXw7zsqj8VYeTrBSN9HKvUlWqidbuTXFSvlUK1enWbk83cr5GVbOzLSSNc9K8gLhe6GVyMVWgpda2bTCSv8tVjrusNJ+pxXPvVYcQsUahAnfgv/Che8IK79GW/kpxsp3sVYeG600mqzcN1uxxon3jxfvnyDeP1G8f5KVK8lWLlmsFKdYOZ1qpSjNKs49K3kZVg5lijiyrKRli1gOiFgOWjEeEmtx2EpYjpV9uVZ251nZfsTK5nwr649aCTpmZcVxK0sKrCwotDKnyMqME1amnLQy4ZSVEWesDDlrZdA5K/2KrfQ+b6XnBSutSq24lolvWm7lr1vi+1WJ71ctvl+NWLc7VhruWqmttVJjtXLbZqWizsq1ehH/fRH7QxF3oxXLUysJ31qJ+EGs1S9WVv9P+P7DSq9/rXR4Z8X/oxXvT1ZULWzI7Gw4Otj46GjjF6mNb+U2kStsNCpt3FfZsKpt3NXYqNLauKmzUeZm42u9jRJ3Gxc8bJzztHHKy0aht41jPjbyfG0c8rOR5W8jvaUNSysbCQE2zK1txLSxERFoI7StjeB2NnZ9ZmN7exubO9hY/7mNNV/YWNnRxqLONuZ1sTGrq038Wza69bPhiw23ITYUw2xIh9v4MMrG29E23oyx8cc4EfNkG01TbNim2aieYaNilo3rs20ULBQxLLeRuMLGxg021m20sWSLjT77bXQMtxEQZcM7xobOaENtsiGJswktacM+wUbzROFH8DbJxj/JNv6y2HiZYuN5qo1f02z8nG7j+wwbTzNtfJNloyFbrNkBsWYHxZodEmt22MatHBFLro1reTbOH7Wx+5KNrSU2ptywMfGmjVG3bQyvtNG2zobrIxtOj4XvJ+J9frVR9K9Yw482Qhzq2O1UR5C0jrmqOmap6xjrVscQjzoMnnUM8KrjS586evjW4d+mDqcv6mjqU8fFoXUsWVjHjKV1+O2oQx5ch2NIndgjdfwTUcefUXX8GlvHD6Y6vjPX8SSujoaEOmxJddyx1FGVUkdFWh1l6XVcyqrjfHYd5w7UceJQHQWH69h+ro4+1XUov6njxbM6Mpzq2auuZ5uuns1u9axzr2daq3pkA+uxH1zP9xPqSd5Qz9zoeiaZ6xmeVM/Gf+uZ7nifger79NHdp5vHfdr53ce7zX1e9r1P1YT7FM+5z4bQ+wRF3GeB6T6z4+8zKeU+d16IZ5/uc7rFA7JUD0jTPmDBwAdMGfkA3f4HSKMf4Br7QNTAD3CIf8C79AekuD4kRfIQi/QhybKHov58SJz2IWbdQ2I9HhLt/ZCRkQ8ZEf2QYXEPGZL8kMEWQcpDSHuIIf0hXW88pN1vD2n97iGtXBpoKRMoGvBXC7QCncCtAT+9wF3gIfAUeAm8BT4N+PoJ/AWtBAGCNg34tGvAe1gDXpPEmBhhwyyIFyQIEoWPJEGywCJIEaQK0gTpDbTKEGQKsgTZggMNBBwUHBIcFuQIcgV5DbTOFxwVHG+gTWEDbYsbaHe5gQ43Bbca+KJGcLeBjrYGOtUL7jfQuaGBLk0NdH3SQPcfG/jyRQODnBoxODeCpJHBMoG8kSHKRoaqBOpGhmkE2kZR5wjcBPpGRrgLPBoZ6SnwamSUt8CnkdG+Ar9GxvgLWjYytpUgoJFxrQVtGhkf2MiEdo1M+qKRWf0aWTZBMLGR5ZMaWTm1kaBZjWxY3EhESCORoY3ERDZijGnEZGzEbGokKUmQ3EiypRFLSiMpqYK0RlLTG0nLaCQ9U5DVSEZ2I5kHGsk6KDjUSPbhRg7kNHIwt5FDeYIjjRzObyTnaCN5xxs5UtjIsZONFJ1r5NTFRsruNPLwx0a++bWRv+2aeOfSxAdJE82VTTjrm3D1aBI1XhNSryZk3k3IfZpQ+Dah9GtC5d+EpmUT2lZN6AKa0Ldpwj2wCY+2Tfh+3kS7Hk3MXtBESHAT4SFNRIc3ERvRJOq6JuJjmkg0NmExN3E4tYmctCby0ps4ktFEfmYTx7ObxL5t4tThJi4da6KupIkfbzXRt8U3DHb6hmEu3zBS8g2TVd8wQ/sN89y/YZHnN3yZ+A1fSB7RVfaInopHfKV6xCDtI/EtHzHS/RExPR5xecQjhoQ+YpbxEYviHmEtecSHmkdENX/MYdfHQic+Zvboxzza+ph28Y9FnfKY2NOPsXv4mC4/PWbsi8dsf/eYQ05PKHB9wjXlExoXPuHPFU9ot/0JHXY8YW7kE7aZnxCS8IQEyxNG3H7CWtsTSn9+wr3fnuD49gm6j0/w+PQEn2ZPafn/hus7rqnr/QN4ICAQAgQCXAhwg7j3qNr+rK3j87j3XrXWvVtX+9VaZ1WQjYAiQxC07m1dVau1LlTcs7X3JIwEUFkKiSj5PX+8X7zIvee5n/Oc80rucVLQzFlBK7WCdi4KOrkq6NpIwf+5KfjKXUFvDwV9NQoGeioYolUwxlvBBB8F3+gUfOerYKafgrl6BQv9FSwOULA8UMEKSeH3fwXrghVsNCiIClEQG6ogMUxBiqwgzaggM1xBTmMFuyMU7Gui4FBTBceaKTjVXMGFlgout1Jwp62C++0UPO+gQHRS8K6bAqfuCjx6KAjrzdn7cHYo6D5AwaAhCoYNVTBqmIJvRypYMEbB/8bz8yfx8yfzM6cq2D9DweGZCo7PUnBujoJLcxVcn6/g4SIFz75XULhEwetlCmw/KfD6RYHvaoXfmRRErFfQfIOCNr8q6LBRwWebFHy+WcGXkQpoC/clRsHIWAVj4xRMT1QwO0nB/K0Kvk9WsCyFc6QqWLVN4fMJ50njPDu4H+kKn8UUpGYq2JGlIGungtxsBb/lKDiwS8HRXAUn8xT8sUfB3f0KHhxQUHGcs51U4HqGe3BWgfc5BX7nFYRcUNDxCq/ZVV6zvxX0uaag33UFw28qGH2L1yuf1+u2gml3FMy6q2BeAWe7p2DpfQU/PeBsDznbI872mLM9URD3lLM942zPFaS/ULDzpYK8fxTs/Zf7JhT8Zea+FSrIL1Jwr1jBoxJeI4uCf60KissU1LxRoKpS4FLN2eoUGG0KmtoVtPzAe6ye99hHXrMGBT0dCqASGOAkMMRZYKRaYKyLwCRXgW8bCcxwE1joIbBYI/Cjp8DPWoE1XgK/egtE+gjE6gQSfQVS/QR26AV2+gvkBgjsDRQ4JAkcCxL4PVjgnEHgUojAX6ECN8IEn8kF7hsFnoQLvGgs8F+EgLmJgKWpwOtmApXNBd63ELC3FGhoJaBuI+DWVkDbTkDXXiCgg4Cho4DcSaBJZ4EWnwm07SLQqatA124C3T8X6PmFAP6P59ZdYOiXPLceAuO+4rl9LTC1p8DMXgJzewss6iOwFAI/kcCqvgLr+gls7C+wZYBA/ECBrYMEtg8WyBwikDNUYM8wgQPDBY6MEDg5UuDsKIGLowWujBG4Plbg3niBxxN4XhMFXk3ieU3meX3D85rC8/qW5zVV4MN3PKcZAu4zBXxnCwTOEQiZKxA+T6DpfIFWCwTaLxT4bJHA598L9PhBYPgygTHLBab/T2DOCl6XlbwmqwTWrua8azjnes65gfNtEjgaKXAqivu+hbNFc99juO+x3Pc4gQfxAk8TBF4mCihJAkVbBUqTBd6mCNSkCtRtE/i4XcBph0CjdAHPDO55Jvc8SyB4J/c8m3ueI9Byl0C7XIHOeZxxN2fcI9DrN4G+ewUG7eO8+znvAYGJB3kvHeK9dJj7fYRzHxVYcoz7fZz7fYL7fVJg0ymB6N8FEk4LpJzhvXSW99I5gbzzAvv+4L10QeD4RYHTlwQuXxa4doX7fJX7/Df3+Rrvn+sCb25x9tuc/Q5nvs+ZH3Avn3DGZ5zvBed7KdD7H4HBrwQmC4HlxQIrSwSiSrl35dy717zGbwQOVgqcrxH4+z3XtgsU1nPtT1zbwf1Qm+DrakIHTxO6aE0gHxOG+ZowQW/CFH8TpgeYMDfQhEWSCUuDTPhfsAm/GExYH2LC5lATYsNMSJJN2GY0ISPcxN+/JhxsYsL55ib82cKE/9qZ4N7NhLDuJkR8aUKPXib07m3CuL4mLBhowqohJuwZY8KBsSa8/NaEsmkmVEw3QTPXBJ95JvRcasLwH02YtdKE6HVcfyPX32zC71Em3I414Wm8CSVJJtSmmBCaaUKLnSYM2M33HjMh4bgJqSdMqL5qQvBtE1oXmDDyiQnfPDMhSjHBWmmCvcaEhncmuNSa0PyjCX2czBiqNmNqIzPmu5uxytOM9VoztvqYkednxn69GUf8zTgVYOazmBm3g82wyma8MZpRE26GvbEZ1MGMxuPMWDbTjOi5ZuxbZEbFSjOcVpth3GAGoswYE2PGiiQzElPN/M5ghpJrRshhM0adNmPmOTO6/GvGhWozwtWFGKIpxCzvQizwKUSMfyGSAgqRJRXiYmghcnsX4u3QQkSMK4TfL4UYuqkQc7YU4ufYQqyPK0RUPN+ztRCnUwsx7HAh/rxUiEvFhYh2KcIe9yKc1BThvGcRCryLUOhbhPZhRVjWogj/dCuCoVcRyn8tgiqyCG5RRWgTV4TO8UXYllmE8f8WIU9TjHu6YnSUi7GwORtYjOabitEtshi/JhVja3Ixjm8vRl1OMWY/KEaGvRh5H4qR7yjGS6cSaNxL+N2mBEsDSnAwtATqliV4OaMEx9aU4NzaEpRtKkH15hKsTSvB/qwSHN9Zgp7HSjDgeAl880sw9mEJZj0uwfdPSrDwHV//yOM+leCRygIfdwvWBFgQGWhBgmRBWpAFu4It2G+w4ESIBedDLbgaZuHvbQseGy14FW5BcWML3kZYUNfEAkdTC9ybW+DbwoLglhZEtLKgdWsLPmtjQY+2FlA7C+Z0smBxZwuiu1qQ8bkF1b0tCOhnwcIRXHuSBarpFvjNtODreRbs/dGCv1Zw/dVcfw3XXs+1N1gwP9aCVfEWbEywIC7RguMpFpxL5UxpnGmHhc+5FlRkWGDL5Ho7LfDI5po5FoTssqBprgXt8izottuCnnssGPCbBSP3WjBpnwUz9luw4IAFyw9asPqQBYP/tmDKdQtm3+BnOltx0dOKd75W+ARY0TrIii7BVnxlsKJfiBXDQ62YEGbFdNmKBUYrlodbsbqxFZsjrEhsYsWOplbkNrPiYHMrTrWw4lJLK260suJ+aytetLHC3NaK1+2seN/eioYOVrh1smJLTys6jrLi2nQrRi7l+glWRKVYkZRqxeE0K87ssOJyuhX5GVY8yrTiVZYVJTutqMy2wp5jhTrXCm2eFYG7rTDusaLVb1Z03mvFl/us6LvfimEHuOZBK6Yd4syHOfMRK9Yc5bq/c80zVny4YMXR+1Y0eWXF4mK+5lyKKHUp/vIoxR1NKaq9S9HEvxRzQkqxKqwUaeGlGDW8FHFjSzFlQSmWLCrFkI2lKEgqhTm5FLWppdCklUJOL0XLjFJ0zixF7B4eqy1DoncZjvqW4ZxfGa7qy3DXvwzPA8pgDixDXVAZPEPKEBhahq7GMmSjDEHzyrAvsQwnkspwcWsZbiaX4VVqGT6llfF3Whk67yzD7AtlOH61DHGacqR5liNPW45z3uV44VuOD/7l6GgoR7/QcmRtKsf+zeUojy3n83M5ZqeVY9nxcqTWl8Ot0Wt00bzGdO/XeBH7GoeyX+N/719jtuYNjujewDv4DTwi36Bd9Bt0j3mDHrveoMj1LaoavcX1oLf4uPktLmx7iymeFaiXKhBgqEBESAUGyRVYE1GBuy0rcCuuAvPTK7ApswJTnlRgtm8lsgIqcSCwEmelSq5Tid4RlVgSWYn9MZWoSKxEcEolWqRWAtsrMTKtElN3VGJVRiW2ZFZie1YlXuVWwr67EgF7K/GDVxXSdVWoCKzCJ6kK2uAqGAxVaBlShW6hVegbVoXRchWmGauwOLwKaxpXITaiCo7WVVjbpQoZ66swML4KsxOr8GNSFY6mVuGftCrY0qvQKLOK3wmq0GRnFTpnV2H4rioszKvCqt1VuCiqcMKlGldcq/HGvRofParh6VkNg7YaLb2qsdSvGqUGvhbJn0dX44u4avSPr8a4hGrMSqzG8qRqPj9VIzm5Grkp1bi8je/LrMbs3GqknqlG+j/VmKStQZRPDfb61uC0Xw2KAmoQYahBp5AatGxbgzvxNTCk8PWsGpx/WAOz+zv08XmHJP93uCK9Q87n75CR+Q4rje/xR5P3WNLhPUwetfD3quU1qIU6tBZnN9ciP7IW/0TV4vWWWvjE1qJTfC2QUIsxibWISq5F5Y5aOGXUomlWLebtqsWq3FrE5tXCzaMOrT3rMNSrDot96rj/dfAJrkPnkDrMkesQHVuHw/F1+DOhDsPS6rA0vQ4bM+r496IO+7LqcH5nHe5k1+FVTh2c8uqw9kAdviiswzpLHTy9beios2G23oYrQTY8Crah2GBDXYgNHmE2hMo2tDfa0CvchlGNbZgZYcOWpjZkNLPhcHMbHrS0oba1De5tbbi01IaQSBtmxdjgmcp1t9swdocNc9JtWJlhQ2ymDTuzbPx7YsPVbBue5thg3WVDfa4NXrttCN9jQ+ffbKC9NozfZ8O8/TY8P2pD+TEbPh23oZWXHcN97Fjua8chfzv+DLBDY7AjNMSODqF29AmzY4xsxxyjHT+H2xHX2I7sCDtONLHjWlM7njezo6y5HbpWdjRpbcf37e24/Zkd/3Wx85nRjmNb7HgaY4dPgh2Tk/l6ih3rU+1I2WbH+TQ7GmXZEbPbjoLTdkRLH7C36wfUxH9AwvYPuJX+AaNyPyDw8AeMcKlHtns9TnjUw9m7HiP96vG1sR7BberRrm09+sbX42JKPXo1/YhmmR+Rov0E93afsGT9J3SI+YSg7Z8wbu8nbDvwCdYnn7BP+cTnogYc1DfAKagB6+UGbDc24FB4A/5q3IBnEQ1406QBzs0aENS8ARNaNeD71g3Y0bYBHbo0YPqUBsRmNyA3pwFndzWgILcBhXkN+OVgA5IONWDv4Qb08XbAPcgBOdiBLgYHBoU48F2oAz+FORArO5BrdOBsuAMFjR0oinDgQxMHdM0caN7cgR4tHBjV0oG5rRxY09qBy+0ceN3BAedODihfOvBikQOGaAf6xzowJc6BnEQH7Ck8Lo3HpDuwNsPBZ2cHDmY5cGWnA8+zHXib44BLrgMheQ502s1j9ziwfK8DZw44UHjIgW6uKprhpqJEDxX9plHRI62K2vmqiPxUtMRfRRtDVGTvq6JN/VR0YoCKbg1U0ZhBKlowWEV1bMdQFc0bqaJ1o/j+DSpqs0lFRZEq+hilot9jVFQYpyKfy+w6j72pooX5KrKxjDsqanGXa7KvC1SUz8beU5GJLbqvopOP+JnPVKR2c6K3nk6UrHeinuOcaOAmJ3qz2Ylco5yoNMuJ5jmc6LXGmdb7OtO/nZxpVB9natXPmeIGOVPEImf6KtqZCmOcaUCiM43e5kzeR53p1DFnOn7dmcbfdKYilnfbmZ7edaYZBc50rNqZbjc40zJPNe31UlMXbzVdZkN91PSSzdGp6R1b76smbz81ZbCWejX9zgr81TQ5QE0/BqrJWVJTAgsNUtPVYDXVhqiptaymZT3UZB+iJv9hatrF2g9X0x9swAg1PWHTR6qpgv0ySk0eo9W0jTUZo6Zj7Kuxaspn48epqYgtGa+mmAlqCpqopj3s8iTOOZlzsmuz1LR5rpq+iVWTOl5NiSwsQU0H2ReJfJ2NSlKTwhZuVdMHFpnMuVI4F2ufyrnYwG1qmrFdTavT1JRziudVwPc9UtOEKjUtdnOhT6xflAtpYlyoTb4LuXq6ksXblQJau1Lyz67UeJMrrS1wJe97rnTSsxGd79eIZsc2IjxqRLUubnTA041SfNyodYAbDQh0o4wWbrSkjxvJ5EZl/dzo8SA36jDMjYYOd6OFI9yonkWPdKN9o9zoxmg3ujeBRfK4aDfak+BGXRLdaHSSG8255kbk7U5dx7tT443ulBPlTrGp7uR8w51O3HSnPrfcye+OO/k+cacuWg960MeDCvt7EA32IP9YD7oW50Hj4j1o9d8elHTLg67f8+CcGvplsIb+HKqhutEaOrVFQz5JGsphf23V0OhkDTVK1dA21mKbhu5naKj/dQ0Ne6QhhW19oiExypOqH3tSilpLiW5aOumupb4eWpqr0VKYVksPvbTUw1dLSwdoyWWgln4YoqWtQ7XUdJiWaLSWnrJ7k7Wkm62luA18f5SWoqK1ZIjR0iE2LU5Lm+K1dDdRS/kpWvomVUsrc7U057qW6vK19OCuliLvaemNWUtX4ryo8R0vGjfYmxJyvenYAB/qPMaH1o3zoZxYH9qX6ENhKT7U67oPDcz3oVfsz7s+NKrAh7o88KECZx1tcdHRMVcdOdx0lOyuoxYeOjrPhml0ZGY/eurIQ6ujLNbJS0d/swneOnrN9Dodfemro2i9jo7766hvgI7+CNKRJkRHLl11tKa/jgoG6mjaIB29Z1sG6yhsiI5Uw3WUwi6M0JHnaB3dGKOjwk06yo7UUcUWHf0araODMTp6FKuj+jgd1d7U0cl8HZ2CL13p70cTn/qRl4eeNLKelH56yh7Ahusp/ns96VbqyW+dntZs1pN/pJ72s55RenrM5m/Rk4OlRuupdYyeLrOxsXoqZ+vi9BQYr6eDrHeCnp6yhYl6ckrS03bWdque94iexifr6Q3bkKKnI6l6wjY9uaTpaQeblK6nxTv1dPgWf56vpxfs+9t8/Q5fZx3u6ukam1Sgp0q2+Z6eQu7r6Tjr/0BPSx/qKeuRnm4+1tO3T/T0jg16rifB9pj09MHZn5q5+JPDw59SNf4kefvTcx9/mgB/6rXOn26U+tNPDwPIOjyQsscE0r4bgQR7IM36FEgvGkmU7S5RNw+J7rKPGomSPSVqrZXoLzbRS6JKFuktkdFHotNsqE6iYvaLr0R6P4kOsD56iV6wxf4SuQVwvUCuJXGNYK5hkCi8lURB/STq318ir4ES7WZfDpLoEZs/WCLnIRLtYB2HSnSTTR0mUR2LHy5RsxESXWRjRkr0mv06SiLDaIlOsIFjJFoxVqK94yR6Ol6iRRMkypwoUdE0zjKLa/4k0cxNEtWziVESVbGoLZwnWqIzbHiMRCVsTaxEAXESHWYUL9G/bFmCRJ6JEuWy7kkSPWDztkrklCxRGuuYItENNjWVc27jnNslCknnXKzXTok2Xuf/b0g0+KZEP9+SyC9fov2s923Odkci97vce/Z5gUSz70nUwLbdl6jdA4mmPJQo9pFEG57yXJ9JNLma5/iBa7sF0T3vIJpnDKIZp4JotLeBhvsa6P5gA72bYKB/Fxno/WYDRcUZqHG8gfpnGKjmsoFG3DHQhrsGCi0w0O/Mcs9A6+4bSHpsoLwSA8VqQqiJdwhV+ITQH74h1DI6hKJPhlBB81A6GBdG3W+G0RP2w60w0uSHUc/bYTTwQRhNqAujr11lWt5Ipv1uMpV5yzTZX6YeRplWN5dpTBuZvuskk/5rmZr1l6l2gEzXB8l0d6hMc4bJ9GiETBOmyjRrlkyq2TLdnyPTvoUyvVok0+9LZSpfJtO4n2RqsUKmW6tkmr9Wpi/Xy/SUaX+VacUmmQZGyvxuItPaKJkMW3gcGxHNY9nmGJkax8p0gY2Pk6maxcXL1DJBpr/YlESZbCw5Sab2W/kZbGayTA6WniJT11TOxBZsk6nRdpl2sR5pMj1jS3fI5JXOeRkyZPqPrcyUyT9LpqNs0E6Zitm6bJlCcmQ6zUbukuk1i8yVKSJPpovs3W6ZWv8m0539Mn1xSKbdR2R6eVSmfidk2nhapvNnZBp7VqaYczLdvMiZLvOz/+ZnX+NnXpcp4KZMx9jgWzKVsPX5MoXelukMG3VHpjcs6q5MTQtk+pNNuifTe5Z4X6Y2D3g92LSHMn1kaY9k+uyxTAVs3hOZXJ7KlM26P5PpCVv8nPv+Qqa9rM9LXie24h9e339lOsIGvuI5s3X/8XwVnq/g+bJLZp5noUzXinntrVyrnGu9lqn3W+5NDV+vlWliHd/DPn7g+k5G8ncx0vpGRtriYaTJnkZq62WkGd5GamBddEZa4Guk53ojLfM30v4AI/UNNNLQYCOdDzFSbJiRerUw0j9sbRv+O8VIvlONlLjCSAtXGyl4o5Gyjhj5PcBIKe7hNEcTTkPDw6m6Uzgt/JxNC6f0ReGEteEUVRZOrpXhtGdHExpc0JRCOjUj89jmVC7aU5DckYw/96CKvl/TjpdfU/mMXjR1eW+qWNSfRnYYTfmuC+jdzCiaPSWaQqui6W3KLjp6dQ9VT/yNzp4/yP04QR6Wk7T459PUcPcqZdXfovcH79Cv3z2idpee0LID/9G5mjLSupfTAmsF/T8ZRaWS</binary>
            </binaryDataArray>
            <binaryDataArray encodedLength="4348">
              <cvParam cvRef="MS" accession="MS:1000521" name="32-bit float" value=""/>
              <cvParam cvRef="MS" accession="MS:1000574" name="zlib compression" value=""/>
              <cvParam cvRef="MS" accession="MS:1000515" name="intensity array" value="" unitCvRef="MS" unitAccession="MS:1000131" unitName="number of counts"/>
              <binary>eJzNXD2IJFsVvg9EDRQ6MNhAZAIDA5UWDETEd6pnNHrBgAYGBoO+wMCgAwMDwfIHGUQeExgsT3lUYLCoyGJkWCDIgiILvmA10DIRI1mzRUS8d/p8XV+dvn9VPT1vg0PVdN977vn5vnN/qnqca191RXGS/q7334mM7Zxk+uhnoX1XartArJ6U3tjnjvw4Jh5Lxl7qp2Tilx1Hxlyc2g+RfF6WxEMK/YHD2jzdFf7YnhSeam0Cr7g96+tm2B10rZudDP5+pddW8rgXbYPrnLzUcuk+RSTPmSW4qMVyba1zWhs7Ge0t6a3ROQeDKZ1zxzn4vGBH6m/L59jfwOilx3bb7K7bZhfHlqQnzHcy1ZWLJX/X0Xg1OD/gsNqxakZdpTw644M0Yzy5bwwvGDPX5ljc2jgcy//cuCXOWZzU2ByrgzEbYnNPFS9kzPWZ1t+exkxx5EDkMH81deeUchtn9Qkxxz1jO2ULuNgpJ1bNGK9eRs4ijqW8Qs9a+RVsE70yj9i+qE/0HXNnorOQt5rcoEaJwUMuXrH7WkH9GGQa6y7iL8cUV5vbnJ/ARui3boyfkCOw6hQfthbG+ByLY45HsTpaw3Wut1U+MYYqOcOfo46Ag4PBUg1GLKZiffbcSfjgKsfk/ICrrDvmd00cYnwu+Y4aE9YKj3Xt8IjiGGzrZazXNTZBBhn1Y829pnmbcWLjGsMexGmNDBy+8XLV7D6zmKvlE9c28MnWoRrcox/XsxQPU3mRyvFKvuS4xlxBfp1M90TW7rkxtf51Jh6oWUK5FKqTe3sKYzAmOX+tjLV9n5MKPqC96Bo6XK91rluZ+t3LdMxebT9rRtwzfhCDYvyE5hnND/fF+PBpTk4G9e2pl/dunPuwl9f02iuXrml9Bjvg3xJMMoY69anV/UkY85mOu23GcRC7VTPlYs0YwJjTWhbGOPP+PffXFzoexgdXLT5r/UEuwKWH6ssl8asjPvN9yQfGQivjusPiPce9iU8VuLH6j8n33BrBvoNbB/Go0GVrlSPfl2DWju8KdmG8cN/TfQo7e/tlmtOUz476gFN7fhoMT/hQwSP0G4S4amzNYSYWh3A9w35E5+xeObiv/5E419q8Hw98Rs3G3EY+9Bk/DrCidq+0pp81Y7zB4zm1KcbJoGegezdDL3Jy619FPkr2zOVGDVcsrux3OY6n2lospuqI5VpNXC3eMFYn089K8eL8ntEaeq+nMt5OxnWAU+5c6hX6GIvAUioP0MncxnmhNOPZDMerFKtWxn1MLyNXwB1wrraGoD10xmpaDZ5ZeNzYZ1Ex/VO1yMa6FPsanua4FMNpaayav3P2TWJGuazJBbdHXHNYsP0DHtaKf+CJMWFzHfMHeMf6HM+CWpW+0h7GO38GnA5Cfhd4nasBFqO19Ya53SewW9Jl41bVr/B9DVaWSJYfFTFLcTnlr+VArX24iunPPCrVmEk7XUt19LxnzwvaM6bqHNvDfAIXOsJ4LQY5z9KMZz3QB787M2YJNywHeaiIeSm2JX/m+J+zZy4HbNucDzX1Jjc2f5dqWz2G5hfnCFhTYH2ey12t9DpGOMf44Ma5r3t55OUtL7/28gMvF17et9nZsSKOoEYy90qx5xhg7EEl8O83wUc9Q8Ucc8X7D4PZrsL/WO3Y95X4Pj6HVdbHOUYM8I7Etc61A3RU5spR+9hYQybWMTxzvWtJX5doz+Nz+yV8qMVDTXyW1o1U3xx3OF6O+MfPJzk/tq6CW+AH5pKWOLwy8wueX9RyKVVrYDd0tzKeDXRi5pEFcdzHJeZ/RQ6X1iwx/pba8Vg12EFOe4mPmdJTw4E5dkzq6RGYL9md82epnhxGS7jNtcmNUZIVraHAB+ZGbQ0DnpCbXsb5cACn6GwLOjvqk8MP2qB9R3/jnQNH3zGmbD2K2WwxxW3B3Rw3O2NTS3qhoxhH/X6geLDU5KC2X63Ou5ba+pbD8xwOWhzM5WCqNsX+3uPH4E0kr6tGAqYCLnCusNU11Fkzvo/XmfFjmC/F3PIhXHu6YgzmMPhem+ODXFRgnPswr+Zg4y7bzcHgXdgRE4uriVTqjeWzVCuBh9t2Zl3W63WI6KjGhAr296JrSzxruTTPSCxeY/Fg21txybrsTP+5NTRWt1I67hKrdoz7wKCNc672Vuk0dQBYSMU0hfHaeMX8wfOKle6tH+qeOzzPf65nYf/U67V+f91M36scVI/F4hK7SvjDPeYGUdsebHbvI3zKy9e8vOHlm16+5OX7m927GOEc4YWeK3TNyDd+t6TNxHmucD57GWN1RnFE3Nc6p/UyfceL814zz6BOoc6V8uFIdwojtbmMtY1h+T7kVOPl8HkqQW54vojVv1ysue+lcvxdnhOiHAnneh/Z7N5feqTfbwmXa+JLD3y96rJrrpQ9pfg5GTkZxnykfMFZ41Z5dEX7OMQI+Gefl+YMunDG2tFYXCc6yfs7F1tC/rQyfXaLWov2NTUhGfcZfU/x/UspFPeWchHDUy/TfUAO5zmOlPhTgxueZ5xy5Vq5+1QlzH14R2irfG6VQzhbx3sVwBzzu8ZO2DAQd4R04R5cmhOrOQIdHfngdF3zZV/j3n3u3Me9fMXLtZcfnbv2u/76aS8fO999/0ff7sdetl6+oRLuwxrjicbQNeM7GeDnnruZXEuFv0J8R46h29Y1q6NUF0rYf6jzw8+9/NXLv7x8yMfkE17+5+9f8df/+OubXlovr2/GNdgHNjus3SgGe8VXqTanYlbK8Rw8FDmoNuKcEGuzx8qdx4ohrCFvmvG9h7NmmiPkYQme59QFm+u544nE7Szxfo7NdyXH1srFuKjsC4x3MvI3XPf1dMbYk7+VR3in+0qxyBjEuTZqEfiMe4yfqw25+M6JMdd5vOt5pfPQE+US5qde7eM6AS5hjjgGV07GPRW4/Fx5/ETnwUut4XimN8g4j5XmphrbbvlFc+s+P830HVWOtStgJmcL953D41Pz91QCuxHXEONL5cTkN9ENPZ/humf4Ad5wP+hZ01zmSI/NnZ3fbF7m8CvF2bm12doyZGxN6ec4ocahziFmLfrJ9P0Ui8W5dQV1FO9qPVLOXhG3mF/M5U4ie7iZeajhXYyjkz4yveI9ZGAwtEWtDO/a/MHL1q9Pn5+7/osX7uqnXv584Ya/XbjutxdO3rpw7jsXrv+svz7w8sqFa9/267Pf+z6/8NcbL9/z8nkv//W6frnZvcsT9vsf3Yy/53mqcwnqIbDeUyz39nKeZZzjBusv5R6YGWR89zTc4zcAjC/m5gF+SNcBbuWwv8VujKuMBUf6Y7ll3525YvxO/Qrr4E/6GL/t5TWfj4c+B3/y1397+bu//52Xn3h53cvay/u9/MW3Hbw82+zeuwpr7B9qrsLaute4XZr9Wkt+dBG/OF4ih3E5uJqY2D41nOExS9yx97HxLK7YrhruzuF0SWepDtylHaeS2vHm2MV5K8Uuhamcztr83Fdscv33dUjrathTf8tL2DOHOvwrL+EMdu3FbXbr0Wc6r21JsA+d/PZxoe8pvvFnPdWwNe19X+ja+Ur9wXuNWBMNpgbW5Bj+3MZLfQ/xCOc04czlZ5vdmcsDrX29zv1PmvFZypnuJey+oc2MbeOAmOK50roZz3nwG6FBxt/hwG72uxTbY3FnuZVrm7Oltl+qLdfcU3DvrvmZqss2RkIxlUJ8hdvLGJNOyn2tPft57BTxlOl+x87J70Te2O85WJx8XuFH6vtcTepkOnZnYyZxXalayt/z76VwftwSfqBjMDmriaeQHusD667N+13UsnvBkRzaWltDs200XyEXV3RetaL635INQfqIPbGYxuoQ5xH5Y9wtzcdc/C/V9bJhxMm4N1pp/q40fzd2X2v4lsMQvrvNkerFWcRWr3yuKUL/68fk0845yfjS56gNwBvw0pNdc7l+6jxYjN+l3rvUITPt4/oew8hcG2r6lNrMtT8mwK0AtxEcLsl9yb4l+CjxFH7gOW3YX+H/9IR9RtjPhL0Xfm/WmToPvwfOdSQWjuIEWelewuk+hfdvnUTeXUnE7licW4FPODsN9/wcEzUxakOEx6UcOBnr1m0cqU7e0FkgnmGhHi/BM/vIf6/1nBE4gPRCz3oa2ju+OuYphuNZmDR6YjXjGKxDYjGbW4sQN9j7MswhbBviN8C+ZjynCOejn9nszls/d+7ct89d+4a/hnc7vurlC3rO+h4vz32bfrM7Ww2/dQ3vwIX+T5vxnbOHitEt4cURXvFMTyhW4H4s37l4pvjOfbku4x623GI41JvN7p3X8Nvdf2gswjlTp5+Hc5VwnjLoWQre8w398T9L+Dlom/Anx7W5vI0Jx/Sdxt79yv8Bytj4jQ==</binary>
            </binaryDataArray>
          </binaryDataArrayList>
        </spectrum>
        <spectrum index="3" id="sample=15 period=1 cycle=2 experiment=1" defaultArrayLength="14068">
          <cvParam cvRef="MS" accession="MS:1000511" name="ms level" value="1"/>
          <cvParam cvRef="MS" accession="MS:1000579" name="MS1 spectrum" value=""/>
          <cvParam cvRef="MS" accession="MS:1000130" name="positive scan" value=""/>
          <cvParam cvRef="MS" accession="MS:1000128" name="profile spectrum" value=""/>
          <cvParam cvRef="MS" accession="MS:1000505" name="base peak intensity" value="54.0" unitCvRef="MS" unitAccession="MS:1000131" unitName="number of counts"/>
          <cvParam cvRef="MS" accession="MS:1000504" name="base peak m/z" value="804.255281370586" unitCvRef="MS" unitAccession="MS:1000040" unitName="m/z"/>
          <cvParam cvRef="MS" accession="MS:1000285" name="total ion current" value="7074.0" unitCvRef="MS" unitAccession="MS:1000131" unitName="number of counts"/>
          <scanList count="1">
            <cvParam cvRef="MS" accession="MS:1000795" name="no combination" value=""/>
            <scan>
              <cvParam cvRef="MS" accession="MS:1000016" name="scan start time" value="2.33905" unitCvRef="UO" unitAccession="UO:0000031" unitName="minute"/>
              <scanWindowList count="1">
                <scanWindow>
                  <cvParam cvRef="MS" accession="MS:1000501" name="scan window lower limit" value="500" unitCvRef="MS" unitAccession="MS:1000040" unitName="m/z"/>
                  <cvParam cvRef="MS" accession="MS:1000500" name="scan window upper limit" value="2000" unitCvRef="MS" unitAccession="MS:1000040" unitName="m/z"/>
                </scanWindow>
              </scanWindowList>
            </scan>
          </scanList>
          <binaryDataArrayList count="2">
            <binaryDataArray encodedLength="57800">
              <cvParam cvRef="MS" accession="MS:1000521" name="32-bit float" value=""/>
              <cvParam cvRef="MS" accession="MS:1000574" name="zlib compression" value=""/>
              <cvParam cvRef="MS" accession="MS:1000514" name="m/z array" value="" unitCvRef="MS" unitAccession="MS:1000040" unitName="m/z"/>
              <binary>eJwM13V829X+x/G6pfE0adomdXfHGctr1m11mcNwdxk25trV23WOu130AhcYMub1bt3GGBf7AReG2/T3/uP5SHK+53zkxL4nyHLCd6H9hO9f7hO+/8Wd8J3xnPClJpzwnZN4wjc16YTv+fQTvoaLT/jyl53wHVt3whfTfsKX23HCV991wndt9wnf/T0nfK3rT/je2HDCd3TTCd/Pm0/4ored8GU/fMJX++gJ39WPnfAdjzzpu9B60nel/aRvgeOkrznqpO9h50nfa66Tvp9iTvoC4076XJ6TvoviT/pqE0767ks66Xs99aRvd9pJX27OSd+1+Sd9bYV6XHLS52k+6ZvZetLX3XHS927XSV/ZppO+is0nffO2nPTdvvWk78BjJ33/e/ykzzpw0vfk1yd9NxpO+bqMp3wnbKd8W2JP+QITT/keTD/l+zLnlO+tCad8H9Wd8gWtO+Vzt5zypW4+5bti2ynfsSdO+Xbt07rI075njKd975lO+4bNp33fWk77TltP+2z2076+uNO+v72nfdt9p300n/bNWnfad0vLad+y1tO+jzpO+w51nvbN2Hjad9Om074lm0/71m857Xt+62nfwYdP+3545LRv0TOnfc89d9rn9/Jp38jJ077rLWd83bYzPv/oMz6n+4zvktgzvsa4M74bPWd86+PP+D5MPOM7mHTG92PyGV902hlfbvoZny/jjO+pm874ClvO+Ca2nvGt6jjj2919xvf7+jO+hI1nfKWbzvjmbznju2frGV/ztjO+fz9yxtf36BlfdcBZ3wzzWZ/XfdZXEnPW1+w967OknvVFF531rWk963to01nfc1vO+j7YetYX9OhZ35vPnvXtf+6sL+3ls77joX4UGvx4VyZH+jEs84x+NJv9cFn8eFROOfx43eXH5xV+3DDVj79kyTQ/jNP9SKn04/wqP66r8ePcBj8+lq6ZfjiW+bFNxq/w46uVftjX+LFVstYqllzS7Mc+mbHOjy/llhY/VrT6kdnux7gOP27u8uOLDX5YNvuxWf67249le/0w7/Njk7yy34+L+vzYI//t9+OmAT/+ls1DfqQP+/GqXDziR+Oo4siBCH+OG/y5N9KfYKM/7eIx+fOMlJr92S6hdn/iHf48J+VR/lQ6/fkn05/vz/PngUn+dE325/kp/nxc4c/v0/xZNN2fyEp/eiW5yp8bav3ZVO9PU5M/U6/1p/MGf55Y6s/8Fcq12p+rm/1ZuM6fiBZ/klr9eVHOa9O6Dn/Su/1ZtcGf3E3+VDzqz5u7/blznz/Rff4U9vszZcCfkGHVN6L65NqD/rwTFsBIeACXRQTwg3REBlBuCuBTcwAbbAHsdQTwS2UAC6sCiKgO4ILaABrqAmifHcBVKzS+MoD1qwK4cE0AX64N4FRzAI+2BPCf1gBG2wI43h5AaGcAL3QFMPVDzd0RwOndARTsC+BdqdgfwAH5uS+AB/sDCB8IoEeSBxVzSPFGlCc4kF/loZBAIkMD2SBpYYG8KuPCA9knMyMC+UbuMATiFxlIjDGQp6TEFMhhcyDXWAJZbA1kdlQgz0QH8gaB3DMpkKDJgTw3JZDaqYEckxunBfKPPFIZSF5VIKPVgVxeE8hP8kBtID11gexpCKR4ViBXrVRNqwIxrg5ko6SvCeQ16VsbyJzmQO5eF0hgSyBt4mkN5Jy2QHbIjR2BOLqUQy7eFMjDHwcy+ZNArtgZSO/uQFL3qK+9gczaF8i3ctf+QAL6VONgICeGAskfDeTKg9qLQ4H8ciqQJ8KD2B4RRKUhiD8jg1hqDCLHHMRbMtESxHxrEBH2IFIdQcxyBvF+fBBFJUHMGRfE2YlBHK0I0ncyiBXTgnBMD+IRya8M4j8yVhXEVdVB/CaLaoLYVBvEm3VBUK9Ys4IYWaX4q4P4SR5cE0Tv2iDSmoN4VS5ZF0S/zG0J4ntZ0BpESFsQnfJSexAzOoP4Rjw9Qfy9Vbk+CWLL7iBG9wbx874gFu4PIrIviI0yOBDEpYNB/Cj3DwXRMxxEykgQ40aD6JPOsSB2Hgvif0HBdIcE86/QYGaHB9NpCCYxMpiX5EJjMHul3RJMvDWYXbZgGu3B3O4IpiUqmDhnMJ+4grnZG8yUsmAmTAhm/sRgMqYE84YMVQRz2dRgNkwP5vXKYHxVwQzKj9XB3F8TTG9tMGl1waxvCubbJbJSudco79pgZjUH6/MQTFBLMB3yUqtqadN4u+Z0BXP8I+XbGUzknmAy9wYzcV8wV+wPxtQfTNZAMJMGgzkgVw4Fs3g4GPNIML8fDGYgMkS/tSH8KL3mENItIbwuWEMYksyoEK50hfDqBSEYxoUQVRVCcXUI1TUhHJObakM4JTsaQgi7PIT7lirGcsWQn1eGkL0mhLfl6uYQ/pBl60KobAvhqNzQHsLqjhCiO0N4UpK2hLD82RB63grBvUsxd4dw+94Q/PeF8OL+EC7sC2FWv64PhnDZSAhTxkJwHAnhUcn7SbkCQhkLDOX/jKHcbQol2RLKK3KJNZQBudQWynF50B7K1a5Q/hC7O5SVF4Xy/cRQvUehTKgI5Yqpofwqi6eFYp0eysMyvSqUT+VkdShrakJx14ZSXhfKnQ2h7FgSyriVocxbFcqPsmlNKG+vDeVQcygrWkJxtoZS0hZKXXsoX0h8Vyhze0KZvDGUg7J8cyhzHg/lmh2hRO0M5eNdody+J5T2vaEk7AvlZbl4fyh98mOf6u8PZfNAKNmDyiMVQ8old46FsvWzUJq+DmVLYBhHgsO4PiSME7ImNAx3WBjnhIexS5oiwuiJDCPVGAamMK4wh/GbPGoNo9oexi2OMF50hrHfFcbSi8IwTg5ji/xnSpi+62GsnRbGs9PD2F0ZxsyqMBZUhxFWE0avTKoL46D8WR/GioYwohrDeEKq54exaGUYD68Ko2B1GNvl7NowWpvD8K4Lo68ljHmtYRyXLe1h5HaE8WlnGDd2hXH++jCyNqmXLepjWxgdO8MYvzuMy/eE8as8ui+MD/eH8UVfGO0DYVwyFEZdUDiBIeG8GhrOcFg4DkM4j0tJZDgfy1fGcO40hRNkDuc1SzgTrOGMyh+2cJbbw3nCEU5pVDjfOMPpiQ5nZVw4H00Mp26S5k3VnOnhRFWG86Q0VofzfxJaG856Sa8L598yuT6cMfmnIRx3UzjbrwqneWE4BcvC+e/ycG5bEY7/ynA6JGlVOK+Ib7XqlSvWhLNsrepuVh3rwtkh69sUtz2c6zrDiekO54f14dz1hHI8Hc6cj8Ix7ginamc4n8v4vYojy/arzj71I2X94XwiTQOqVxYMhhM2FM4GyRwOp2IknCNyajScFw6G88xX4cz+Rut/CedQUATXBUewNiSC50MjuCAsgnnhERyXhw0RFEZG8IF8YYzgDlOE9jWCLkm1RPCGTLRGcFCusUXwt6y2R+B2RPCs/OCM4EFXBKboCEa9ETx9fgRbLo6ACXotf07U2OQI9kyJ4IGpERin6brkTY/gfamujOBzua0qgoDqCDoluSaC12RCbQQH5Oq6CP6SVfXK2xDBeY0RFMxSbfMieOiqCD69N4IrFmrdaq1ZozXy91rNXaca5fyWCPbJ8VbNb4vA3K6+pbAjgrrOCO7qiqCnO4KBTRHM3xxBzmMRHHs8gpBXI7hsbwRL9kVg3x/B41LaF8En0tQfwbcSMRjBJskZiuBdqRzWWrl1JAL/0Qg6JPmA6jqouuTvsQhsn0XQ+EsE0//Qcz8Dj0mJv4GcYAMp4QZel4kRBq41GIgzGnhBLjIZ6JfLzAZ+kaUWAw6rgSekzGZgp8ywG/hO7ncYiIwysEXynAbel2qXgcOxBh5OM7C6SPPONXB6vIF9Uww8NNWAdZqBR6V4uoGPpbHSwP/JgioD4dUGNklOjYF3parWwOdyW52BgHoDqQ0G3pDrmwyMm2XgmdtV42oDS9YYmLnOwAMtBoytBrZJQZuBD+XuDgMbOg1kdRmY3m3g1h713Wvgpc0GrtxqYN6jBvxeVi/bdX2ngc7dBibvNXDDPtUtLfsNjPQbiBky8LxcOKz9kctGDPwqCw8Z2PyZgUPfGpjzh4EPThl4MyiSCeGReCIjeVGuMEXyh6w0R/KsJZJfbJEssUficETqHj6S2c5Iit2RGOIiqUiL5FOJLYzkp/JIdp0XybcXR3I3kdw+OZK3KiI5OjUS/+mROtdEckN1JIm1kVAXybX1kZyQlxojGW6K5M8ZkcTMimTiokjG5LrFkcStVE0SszaS/uZIXK2RnN8WyX65tF21ydKOSKI6I7Gtj+S7LZHc+opqej0Svzcjuf69SEZ3KMcu5dgdyQv7IvXfE8mgXNGnPuXCQcWW+UORrBiOJHokktLvIvkqwMiXIUaqI4yERhp512jkC5OREIuRLKuRKpuR/0QZdaYx8rnc7jLyjsdI5wUyzkjaJUYqKvQ43ci/paLSyC1VRrqqNVajMamoNXJUbqnTeL2RgBlG3pppJH2uHiXwWiM5i43cvdRI2DIjucuN3LPSSPgqI3mrjdSt0eu1RiKajdS3GPlGDG1GCtqNNHQYua/TSGG3kY/k2x4j96838nCvke82Gvlki5HSR4z8/aGR+F1G2G3ktX1Gbugzckba+40kDxiZPGjkiPgNqy9JHVG9B4x0H1SdY0belqAjRjI/1X7IhmPat/+qxi+NbP/KyEuBJsYHmRiRa4JNnJDmEBPxoSZeEcJMHJTrw02cktYIE0kGE6/JpEgTh+VGo4mz0mEy8abZxC1WEwE2E92Sbjfxtkx3mPhcbo8y0es08a7LRG6sCYPXxHcJJm4dZyJ0gomNkjPRxPtSO8nE17JgsomIKSa2SEGFiY+kcarWyf3TTJimm3QOMLGz0sQPVSYeqjZhqzHxhOypNbG03oSzwcT5jSbmN5n4XU5dqj7mm5i83MQR8V9pokvSV6lemb7axDG5fY2J4LWqWbKbTdSsM/GV3NOimlpVkxS0qSZpbFdN8kCHCXOniUeltMvELpndbeJHWdRjwr7exJNybq+JfXLpBhO/yvKNJqI3mXhOLtps4sotJjzbTLwsX+1Urt3KsVc55IF9Jiz7TTwmZX0mdsucfhM/yZIBE1GDJp6W84dM9Mn8YRN/yKoRE7GjJl6USw6YWDdmIuGQiVdl0mG9n3LTERNFX5voDzIzJdJMj8lMptlMlcXMl7LZZibfbuYjaXSY+U4sTjOPSZnLzG6ZE23mZ3HGmLkizsz1CWZmj9djhZm2qWbenGamYrqZz+S2SjNBVWZ6JbvazHtSW2Pma1lQayayzsw2Kao3M7PBzKJGM/Nnmhmdo1jLzNy71oyx2czDsnOdmVktZha3mrmg3Uy/eLrMjHWbuaHHTMMWMx1vmblmp5mT0rLLzPp9yrtfOfvMfCP39ivegJmSQTM/DamHETMXjpoZlKsOmIkfM9N9xMw9n5m5MdTCWekMsxAeaWGLFBotzDBZWGS2YLdYON9q4XKbhYxoC+9IldtCRKyFHz0WutMs5E+wcN4UC/MrLPwhq6da8Eyz8C+ZMN3CmNxYacGvykKXZFRbdCaycE+tBUOdheJ6CztlSaOFf2ZaWDfLwtE5qmuJBddaCxc3WxiWa9ZZOClvtlqY2mbhmNzRbiG0w8Imye+00NRl4X/yULdqWm+hTy7vtbBmg4VJey0ckVv2WQjcb2G9vN9n0T2FBcughcfl92HVPqra5fq/LRwIsBIZZtU5wMqcCCsvRFoZb7RyxmSl02zVGdDKO1JltfKlLLBZedhupcRhZbfMjbLyosvKgWgrZ91WNk60MjjVyolpVlqmW0mutPKmTK2y8rncWW0lvMbKFvmk1sqsOivHZWm9FVeDledkpNHKdU1WTkv7DCtpM60ErrWS02zlu3VWbK1WnpLz26wMyJXtVv6RpE4rb8jULivH5KdePf9IeWXnJ1bcu9XbHivd+6y8t99KXZ+VB/qtWAasPCHnDVrpkyuGrPwtzcNWEkesvC4Vo4opdxxQ3WOq+5CVZYetBATYSImwcU+kjUeMNkpNNi412/hdPFYbr8gkm40jcqvdRl6UjR+dNsa5bVwXY+ONZBvfT7bhqLDxjJyaZuOdShtfV9nYX2vj8jobzfU2jjXa2DrDxi+zbKyYbSN2jo2m+YqzzEbmSht1q2w8tcbGBWttnGy2YWq3cU6Hjb86tb7LRmK3csnnPTbuWm8jotfGvI02LnzFxrZPbPy2y6Z7IRtHZfN+Gzv7bPq9Uj5ZMaB8gzZelglDNg7LrcM2cj+1ccnnNhq+srEu2M6/Q+x8EWpnQZid8gg7lxvsNEfaSTLaeVOmmez8V8qsdubb7Ky123nDYWdqlJ3P5W6nHYPLzmVuO+GX2PndZ6dkil33+Xbip9m5q9JORJWdbVJarXG5rMbOmlo7r9cpTr3iiKFROZrsnF5ip265ne/EsdLOxavsnF1tp3uNne1r7TQ021m0zs4lrXYOyI1tdvzb7ayXnA47H0pTp50fZUmXnehuOy+Kr8fOIbl5vZ2gXj3u1eM+O/n77fzcZ2dFv53YATufDtq5fchO6LCdLVI8YmeX/D5qZ/UB9XTQTsWYnX1H7PT5O7CFOrgu3MFZ2W5w0Bjp4AdZbHTgMjl4QcbMDm62OAiyOsi3OfjF7mCFw8EdLgelbgfnJTjIGe+geIqDeRUOfpc1Ux0kTHNwT6UDY5WDx+Tcagf9crLGQXutQ2dUB7X1DhY2OAiY6aBsjYN9cvlaBy3NDlLWOXhbvmlx8ECrg+s7HPR0OpjR7eC4LOtx8NRHDn1+HITvd/Cw/N2vdYMOaoYcPDjs4JkRBzceUPyDDj4ec7DysAPPEQcDhii2m6JoNEfxkjWKCbYobrdHEeaIYquURkWxV9qKoth9XhSrJkZx7bQoPqiMYkZVFMdleXUU/6qJYnJtFJ/JXXVRGOqjuKoxivamKDJmRPGefHtFFMZ1UTwu57VEMShdbVFktytWh2LJ8s4oYruieEWmdEdxTO7uidL9QBSnNyjPVsV+JIr+N6JY+o7G9qqW/VE09Wltv9YOaK1MHtRauXsoiseGlW8kigE5M6qcB5TzYBQ/jUWx4lAUcYejWP2jeg5z8k+EkyUmJ26zk4kWJ0flTqsTg83JI3KO3Um/nHI4meFyclxedTvxi3dyf6qT7nFOci5x8jpOAiuc+g128rbUVDn5Vh6qduKscUKtkyNye52TbfVOTjY6yZzhZLssm+VkyhwnoTc4qXzQScxqJ483O7muxYl/q5P8Nidz2538LkmdTt6S6i4n/ye+9U6u3OSkY7OTpq1Ont7pZNMeJ/P3OflbWvc7Setz8q780O9k6YDiDzr5l0wecnJM7h528sSIk+FR5TvoZIMUjDnZKdd+6eSsvBHg4tZQl/bMxTY5FeGi0+AiK9LFhzLT6OJnWWlyEW928YZMt7j4Wh6wurDbXDwr4+0uDsmtDsWJclHmVAy3i1WxLp6Ld/HZJBcF013skksrXfwlqdUu3pX6Ghc/yNJaFzF1Ll6RKfUuzI0unpKLmlwckJtmuAia6eKneS5WXOri5iUuSpe5OLncRdVaF9/IwmYXUetcvCC0uPhU7mh16Uzi4lE5r93FoFzX4cK/00WvFHSppm4Xf0pLj+par7qkYpOLL+TgVo197OK+3S4u2ase92m/9qtPKe9z0S9n+l30DLjIHXSxQ+YOufhdUkZcvCPfj7pYckD9HXTx3zEXk791sfY3F8lB0VgjohkzRHNrZDTlpmj65RpzNGekxxJNnjWaT2SeLZo/ZJ09mlRHNO9KfVQ0P0icK5rXZGp0NF/K+NhozvVG8+eEaI5PjsZbEc3XU6N5YXo0EyqjOSp3VUVzQU00I3JjbTRBddFsluymaH6bEc3SOdEsWhLNuJWqbVU0Yauj8WuOpq01moy2aLbLz+3RrOqI1udWc7ujMX0YzdYd0azfpev7dK0vmsT+aL4biGbxYDTuoWi+GI7mvpFonh2NxjAWzZtfR/PymWj2hbnJNbiZG+nmJ7OblRY3CVY3/5Zqm5vFdjdHot2MFbrZVObmVZ+bp6a4OVjhJmyam4AqNxvlVI2brlrFqnOzQ/6sd9PS4Ca90c3PTW4SZ7p1xnXr/9/N05e7CV3s5mE5Z4mbQbluqWItUywpWu5mr1yxQnGla6XirnIzb7Wb1jVu/Qe6+aXZzZp1bpJa3PzQ6sbT7uZ1qexw84081Onm5S43k7vd+Hrd3LnBzUWbFOtDNzkfqb6PFWuH6vvEzcydbt7Z7aZ+j5vle91497n5dr+bRX1uXul3UzHg5kt5YNCNY8jNhGE3n8k9I27Mo26dd9wcktsPurngkJubDrvZdsRN+adu8oNi2Ck/G2JYHRmje4oY6kwxLDfH8IYlRvenMbjtMbwiUx0xfCUPRsXwojOGSa4YFkTHYHXH4IuJ4c7YGIxxMTwpf+TGcGR8DFsrYlhfHcPJ2hi66mLIqY9hh8xriOEvmT0jhnfmxlA/L4bpV2ruwhhyl8TwicxZoTjSsjKGmatjWLsmhnfXxtDYHMOqdTEktsTwttS1xmiPVXNbDN72GN6U6o4YlnTG6P8mhtfkm+4YvuyNIWqjapfnt8Rw43Mx+L0Sw1u7NH9fDN9JXF8Mlf0x/J8sGlDvgzFMG4rha1k4HMOU0RgeOKDex2L4XOyHY/jsSAxzA2P5PSSW7WGxNEfE8p4hlhmRsfwia4yxJJtieVcazbH6HMey2hLLO9ZYVtpjSXDE8pb8EBWL1xXLv2WZO5YlcbE8lBRLdHIsB8fH8uikWEIrYjlvaizDcuO0WEKmx7JNzq2MZUhuqIoluDqWrXJOTSyDcn1trL7HsWyRsvpYrmuIpbQpln7ZNDOWvlmx+M+JJXthLO2LYslaHMvH8seqWN2jxJKxLpYPZHaLepSWVo21xZLeqXGZ1aVxWdetsR69Xq/nvdqLDdqLTdqLp7UP72kf3tfjB7E07dTjHr3eq2v79Hq/XktKvx4HYlk7qOdDuiYzhjUma0f0elSvD8SSOhbLr4cU//9imXs6lnl+cewIiCMnLI5/wuM4aY7T72Mcu+RyWxzd9jjyHXE6V8VxRVQcp6XAFceV0XouhTFx7JV9njiu8sZx+/g4DhPHnRPiuHtqHJZpcTA9jgWVcVir4nhOJlTHcUzurYnDXhvHCzKpLo7P5b76OBwNcbwoXzTG8UBTHM4ZcbwsO5eovqWqZblyrY7jmuY4Slvi6JfrWuMIbIujvD1O/0dx3NARR3BnHNvk3K44huWm7jhCe+J4RM5fH8eoHNwYxxOb47jrkThe/1ccze/H0b4jjq5d6m2fepOr9sdxVjb0xVHcH8d+2TwYR9lQHANy/XAcQSNxbJVzRpVLbjqgPAeVZyyOWw7FEXE4jks+i+On31S/v4czAR6uCfawKcTDTQYPB4webjV5MJg9PCEXWzwckjutHkw2D0/LeLuHo3KPw4M1ysNzMtHpYYrbw5cSHethWpyHxR4Pf2d7WD7NQ8J0Dw2VHlZXeUip9vCe/FbjYV2tR/fXHj6UOfUe/pLLmjx0z/CQP9PD2UUeNi726Lfbw80rPBxc5eH21R4i1yj3Og/3t3qIavPwslS0e/haHurwENPpoarLw3eyrNvDWz0ejq/3sKrXw7sbPPy60cMrr3rY+6Hif+wheKeHbXKsz8OLA+pl0MPCIQ+vDXuoHNH6A6r5kGo+7KHliIcrPvfQ+18Pnt88fPSPh3MDvAzLzYFewoO8PC4XBXs5JHeGeDGFenlGjoV5cUR4eUkqDF6+kocivcQYvbwmVSYv38tys5d4i5e3pcHq5WdJtXuZ7fDyh7RFecl2evlELnN52ev2cnWMF/9YL5vl9gSNFXu54FwvB2XBhV4mX+xl4Tgv341XbLz8NEExJ3nZLrMne2mfopgVXuZP9VI03ct+uabSy5YqL+dUqz+5uUb91Xp5TC6qU2/1XswNXp6VCY3qT+5r8hI1w8vUmV6+kbjZXt6QH+Z4WTnXS9I8L+/KjEu9tFzmpfoOL3/f66V/oZfgRV4elvMXezkgty3xErnUy1MyfpmXo7JguRf7Ci8vypSV2kN5aJX2cLWX16V6jZf/yYq1XhKbvfxHmtZ5+VXWtXjJaPXyocxtU17pbPeS1+Flt1zZ6eWsbOzyUtrtZUBu6PESst7LI3JBr/ZTbt/gxbjRy9Pi26T3c4uX2Ic1f7vmf6D5H2q+XPCR5svtH2v+Ds0X3yfan13an93aH4nb6+VN+XGfl1X7vaT0eXlfZvXrvZa2Ab0vg3qvZf6Ql1PSO+zVmdlLn1w36iXogJdtct5BL6Ny65j27ZD2TcYf1r6J/VPtmUw5qvfjmJdrv/NyyXHN84/nKRkfEM9ncm9gPC8FxbM4JJ640HjelNXh8aRExNMeGU+OMZ6dcoUpnjOywRxPiSWeAbnBGk+ILV5nsXgusMczJnc44jFFxfOMTHDG87nc74rHGR3PKzLdHc/VSfH868J4DFPjeVJeqoynoiqer2VxteqoUR1SVxvPcVldF09qfTzbZXZDvO5D4ulojCevKZ7dcuWMeP0vxlM2K54huWl2PGFz4rFeGs/ky+JZuDSelSvimbUqXv+R6meN+lmrfmRjczyl6+IZlBtbtK41nsfk4rZ4Dstd7YrTEc/zMrkzni/loa54YrrjeUN+7Iknd5PqkJy9qmO/6uiL5+b+eMIH4hk3GM+CoXjsw+pTvhmJ5+eD8Xx0KJ6eI6rrm3jmhibQFZZAoCGB8yITMJoSmGBO4L8SbU3QPUcC7zkS+DMqgXZnArmuBK6KTuDiSQl8U5HAkqkJvD0tgYbpCVxWnUBvTQIDtQncWJfAY/Wa15DAEXmpSXNnau6sBH6dncCOuQncvyiB/y1JYOvqBG5fm8AX6xJY2JJATGsCq9sTSO1I4AOZ25nAP1LYncB+ua4ngeD1CVzYm8BdGxKwbkzgmVcTGN6TwFP7Eni1P4GqAdU+mMD2oQTmDCfwtxSMJnDtgQSCDiZwwZjWHU5gypEEfvksgcv/m8DGLxIY+jKBW09rD85qD+RBv0Tc/om8LscDElkTmMi84EROSH9oIjeEJTIuIpFPZbkpkVmWRP6UPFsie+QaeyLbHImcH5XIQbnTmYjFlcjzMjk6kcXuRN6KSaQlLpHyhESuHq+5aM7ERH6t0PjURPwqExmtSuS26kSMNYk8IxNrE/lCYusTeVPqGhLJaEpkh8yfkchpuWV2Ik/NUd2XJfL4g4lELUpk5RLVu1rP1yZS2ZzI+y2JzGlNpLstkcL2RK7vSCS0M5GLu9STLOjW3B7NXZ/I97KyN1H3aon8vVFztyQy+G4i7E0kZn8iP/clkjmgGuTywUTOyqahRM4ZTmREbhtR/aOJOrclMulAIl/KooOJNBxSr+J/NJE7jqmXgCTdJySx2JCEJzKJNlMSueYk9sjVliQCrUk8LBfYkjgkd9uTsDmSeEmmRSXxrSx3JpHkSuLv6CS63Um6b0vihtgkLvEk8WNCEs+kJzFpYhKLJinH5CR+m6I8FcozVXnk4elJ3FOVhL06iek1SXwvyXVJbJe59UmckIHGJG5qSmLrZUk8vlCxH0riM7lvURKuxUm8JjVLkjgua5cmkbEsiR1y+fIkzsqmFUmcszKJUbl9VRLm1Uk8L1PWJLF0bRIJzUm8K3+uS6KzJYmC1iT2y/VtyteufB3KJ/d3JhHdlcTrUtutfLJjvXL0JmHZnETitiSC3k/iEbloexJHZMEHSUR9mMQrUvVREj/I6o+TSNuRxEdy2SdJnJaNO5Mo35XEiNy2OwnTniQm703ia5nZp9qks1+1DSTRJzcMJhE2lMQTMn44iWPywEgS7tEk3pC6A0n8LOsOJpE1lsROufKQ9vBwEimfq6fjek//TOLWs0kY/ZKZ7J/M17IkIJn4wGT+I38FJdMVnExhSDKfhycTY0jmanMygZZkHpGLrMkckQW2ZKLsyTqPJlPtSCbdmcx8VzJnxRqbzNz4ZFIuSeYDOTU+mXKSeX5iMlMmJfON9ExNpnhaMgNy8/Rknq5MZlF1Mu/UJDOjNpmwxmTGN6kGiZmZTMOsZHLnKO6Dydy6KBnj4mSek8lL1IP0rFC8lckYVifzjHy5JlnvrfpoTebGtmTC25N5SuhI5gt5qDOZuK5k3pam7mT+kI6eZK7vTeaJDcq7MZl/b1a/HyZTsyOZn6T5k2R27kzm4d3JOPclc3x/Mpn9GpOAQY3LhUPaH1kwrDkjybwqNaOaKzsPJnPlmOYeSmabXHhYc+XVTzX/y2R2n03mUf8UxgWk6D88hfsDU3AHpfCG1Aen8Ku0hqSQG5rCXrk2LIXHwlP4d2QKDcYUfpN2Uwp55hT2yXWWFEKtKTwh420pLLSnEOtI0Rk3haaoFDqcKTp/pXBDdAoPxabwpyeFwvgU5l+YwtjFKfwwPoULJ6VwWBZMTuG1KSn8VJHCuqkp7JqWwtXTUwiqTOFoleqsUZ1SX6s6pa1OddSrTrmuQXU0qg6Jm5lC52zlmZPCSzencPntKUTdncKTS1PwLUvBsyKFb5pTSGxJ0e9nCnNbU9jQlsJoewp3dKRg6UzhRVnVnUJaTwp+vSlslXs2prB7awoxj6Xw1NMppLyaQvVbKczencL6PSmY96cwtS+F72RlfwqpAyl8JPMHU/RbmsKWoRTOH07hkNwzoppGU3hVag+k6DuVQsvBFHLGUtgj1x5KIeRwCo9L3NEUbv5vCidPphAemcrT8pUxlQRzKu/JHEsqJ6Tclsqo3GFPxepI1e9pKv+LSmWNM1Xn31QC3Kk8LBfFpPJmXCq/eVK5MSGV0impTJuWyveyanoq6ZWpXFGVin91Kp/WpHJfbSruOq2Rhnqtk46GVAoaU+mTG5tSMcxI5RmZNDOVr2XZrFSSZqdy6ZxUNs1N5cWbUum8J5WBBalcsEhzVqUyb20qp2VTcypj61K5uyUVR2sqNW2p/CQt7ankdKSyV0K7UnlS6E7lC1nck0r8evUvc3rVv5RvTOXOTan8a3MqzVtTuebhVBa+nMrQB6ms3pFK7N5U3pY/96VS3KdxMQ+o70FdH1Lfw6l8IleOpBI4msoj8tmBVB48qHVjmn8klds+TWXcl6k8cSqVV4LS9D1J46nwNL6KSGOeMY3TstmUxiFzGk5rGnW2NNrtaeQ70rgxKg2DM41n5f9caSyPTuMjdxoXxqXxqdyalEbfuDRWkEbqhDT8J6XxwJQ03qpIY8bUNEqmpzEst1emUVmdxtqaNHbXpvFEfRo0pPGFLG5M4/2mNE7NSNN9bRrnzUqj4NI03rw/jcYH0vhDuh5Mo3hhGoNy60NpmBel8aJMX5zG/2TNkjQyl6axS65ZlkbI8jQeF98K5ZDFK9NIWKU8Mne18qxJo74ljY7WNArb0uiXm9vTdN+bxtTONL6XVV1ppHencVVPGkHr03hMxvem8bk8tCEN78Y03pU5m9I4KX2PpvHdmxp/T+My532Ny8btaZz7QRpjcs+H2uOP0nhN6j5O41dp36F+P1ENcvPONIy7lH+36t+vuvvTiB9I4z2ZO6g9kvOG9V7JgpE0XKNp+o9L4/cDaRSNaW8OpfHkMeU5ncbrZ9Tj2TR+kw6/dAr90xmQWwLSMQWm84JkhaSzNCKdyyLTOWpK5wFzus7l6cy0pvO3rLelU2ZP505HOvaodF6RWmc6v0ibK5386HT6JDImnYrYdL6T1XHp7PSkExyfzicl6cy4WOvHp/P85HSmTtH1inR2TU3nienKXZVOUnU622rTdeZWDfJgfTpxDem8I7Ma0/lHDs5I5+6Z6UTNSud1GZybzq3z0glblM5TMnFxOp+vSCd+Vbre33SOrE3nrXXp/NWSTk9rOqNtqqE9HUdHOq9KbWc6v0p7VzoF3doXuaUnnem96fwg2RvT2SPXb0rn/7ak869X05n0XjrL30/nyg+0T7vTid2Tzj196bj603lDGgfS+UO6B9MpGUrnjuF0bCPaM6kZ1Z5J2wHlO5hOvzQfSWfvp+lU+mXwo6zzzyA3IIN9cmNgBoagDCqCM9gVmsEKQwZXGjMIMmXwhTmDJZYMkqwZfCDzbRn42TN4WBZGZeB1ZnDalcHm6AyOuDO4PyaDt2Mz4OIMvpKl4zJIviSDy8dnEODL4KIpmlepeVUZxFZrrsyqyeCEbKzN4Ny6DO6tz+DfDRnMaMzgLymfkcEBcc7K0PuRQcncDDrmZ/DkgxlMXJjB8ocyuGpxBo8vUd6lqne16l2jemX+2gwWtWSwvTWDS9syOCvb2jO4uEP1d2bwXlcG87ozOCNbejK4cH0GR+XB3gw8GzL4j1ywOQP7BxkU9mUwKLf1Z/DyQAbVgxn8LG1DGdw6koFlVONSfSCD/LEMbjmUgflwBi/JT0cyaP1UY59p309mYAzIZHpYJvsjMrnJkMk6U6bOAHpuycRozeRFqbRlclzyHJn0yc1RmZicGnNl0hKtcbfG5eaYTF45N5ORiZk0TMmkdGomb0zPpLEykz+lpyqTe2oycdVm8qY01WXyt/TWZ3JOQyZjEt2Uyb9l5oxMzp2Vyb2zM4mZk8nbMvvyTCYuySRsRSZ7WzK5oTWTyLZMnpdp7Zn8KLmd6kVu7lKN3apffurJpHV9JgO9mdy6IZOaTZlcuyuTNXszyd6nGH1a268+BtWH3DyUiXk4U2f5TKpHMvlZ2kYzKTyQSd2hTH6TkiOZRB3N5K/PVPfnmUz4XTWdVAy/LA5EZHGPIYt/jFkcNmcxx5bFadliz+IzRxYPRWXxSHQWX7izWBqTxROeLDoqsxiuyuLO6iyiarJorM3iL1lfl8VYfRb3NmQR05jF23LhzCwufyCLwAezdN7MgoVZfC0rHspi56Isrl2cRfiSLJ6RiqVZ/E+qV2Xxi7zenMU5rVkcknvbFLM9i3dkTkcWp2RLZxYXdWVxTB7qziKhJ4sPJKBXeTaozsezeOXdLH57T31uz8L1YRYnPspi08dZ+O/OIrQvi6fl+/4scgaz2C83DWVhGs7SfqqOkSyKD6hXufOgeh3L4g1pOpTF37LhcBbnHdG+yf2fZvHu0SzmfZbFWbnk8yySv8hi8tdZrPlGTmWx73QWL57N4me/bNr9sykKyOa80Gz8DNk8LJdEZvOFLDVms8OUTaglm6dlijWb72WtLZscezb75WZHNuaobF6WGmc2v0pJdDaj4orJZmZsNhd4sjkqJGWTfZ7GxmezfWI2u6dmc/20bAzTs3lejldmU1idzZDcUZPN67XZNNZl85f01mdzbkM2h+WBxmw8Tdm8J5fOUN0zs3lErp2bTfi8bKZems2hq7MZW5XNmbXZbGvOZty6bJa0ZJPSms3VbeqnPZuKjmxyu7Lpk1u7s7H2ZPOK1K3P5g/p6VWMDdnM3ax92aL92JbNLzuy6fgkm2P7sknqy+Yjuao/m6cGtD+D2pshxRxWTLGOKp70HMymfCybdw9nE/Ff1Xlaj2fU79ls2vxyGPLP4aHQHBLDcrCYc3hF6iw5/CE91hzut+cQ58jhXfFz5rAiOocMdw6j3hw8F+Zw2UU5+F+cw8pLcsgcn0PNhBwOTsph+fQc0ipzuK4qh8qaHH6W4rocRuTu+hyiG3J4S2Y35nBKtjblcPGMHJbOzOGa2TmEz8lh2twcCi/N4Zlrc7jioRz9h+bw14ocFq7OIWFNDt+vy6G/NYdb23KwtefwmvzVkcN5XZrTnUN8T46+C1q7Poeg3hyelMkbtGaT1mzWmi1aI089nkPTGzns+CSH47tzmNWXw7iBHP4rqUM57JTrhnOIGMnheakcVT/ScSCHkoPaC7lnLAf3oRzekRVHc/j1vznk/ZnDXYG5uIJyuT4il0hDLp3GXN615HKpNRd/Wy6PyQR7Lt/IKkcu+6JysbhyeUXqo3P5U86LySU+LpcrPLmsS8jlzeRcTvlyWTZRMafk8qJ0Tc3lvum5xFXm8p58W5PLmtpccupy6RNbQy6vSWNjLn/LxqZcLpiRy2eyeGYuybNyte+52vdcnpP2ebncc1ku7vmq47pcPlyUy+xVuaxYm0tGcy51rbkcac/lwY5cEjp1Xa7syiWkO5en5YeeXAp7cxkW18Zc3pI5m3IZvyWXr+SZp3O5eE8uL/Xl8lt/Lj0DuZwzmMtheWBI/Q7n8oFcMaKYo7lUHFBMaT2omGO53HUol7cPK+YR7dkx9fJVLs9/m4snNI91hjxcpjzektnmPM6Iz5rHSlse++x5+t3IwxqVx6vS6Mzjb9noyuPC6DyOyRJ3HikxeXwi18XmYYjL40Wp9uTxq5TH5/HY1DwmTMtjzfQ8cirz6BdHdR5vyMyaPE7Kl3V5LK/PI6Mhjz1yU2Me5qY8XpH6GXn8JYtnK9ecPOwL8jh3dR7PrcujsiWPX6SzNY+ytjzub8/jis48QrryeFp+7M6jrSeP4vV5jMqC3jxiN+Rx2cY8Ajap/y15DG3N46NdirdH8fYq1r48Du3P48qBPJ4ZzOOnoTzah/MoGcnjoNw3msf7B/K4/GAewWN5VBxSHmk9nEfRkTxijubpt105PtNensqj74z69M9nZVA+t4bk83poPpdE5Ou8puemfGaY8zkhX1rzWWHLJ9Oez16xRuXzmjQ5dV22uPK5ODqfjJh8bo7V9bh8/vHIJI1P0evpmlupubKiRjFqNa9O4/WKI00NuiZbGvMZ16R8smKG8s3MZ5/cMisf22zVJCfn5LN1ruqcpzol67J8/rM8n9E1+bzXnM/8dfkEteTzlFS05nNcStrzOSj3deTj6cxnu1zRla/PeT7PyLSefN2v5NO5Pp+y3nye25zPr1vyOWdbPi8/m8+k3fkU7lXsPsXuz+fHgXzaBxVzSDGHFXMknw/kytF8Qg/k86xMP5jPL9I1lk/5oXwOS+KRfD6WwJOKcSofQ3gBL4rZUsCr0mgtYIutgHH2Ar6UlY4C9kcVcJuzAIergLWxBeTFFXDH+QXUTi/gT/m8qoBl1QWk1xSwR26uLcBaV8Drcqq+gG0NBYxvLOAbuXNmAW/PKmDe7AKemFPA5LkFtM4roPLKAn66v4DOBwq4dpFiLyng4TUFuFsL+I9c1lbA1I4CjktHZwGlXQUckge6C3SvUsBHcs36AiJ61Y/UblBdmwpYuln1bC3A/kYBDTvV0+4C+vYW4NxfwFvi368aBgr4QVoHC7SXBXhHCrhqtIDwAwU8L9UHC/hdescKOP+QYh5Wf0fVn5z6rAA+L8BwWvNMhfwuveZCzrcUckyWWgtJtxWyR2yOQt6QWVGFPOIsZIKrkAUxhbwfW8gVcYWcmlDIZ9WFLKkpJK1Wa+TmOq2r1zqZ1VDIaXmkUWubClk3o5B7ZxVy1ZxCqucVMn1lIYvXFGJdpzmthXzXVkhhRyGjcm9nIZ4uze0uJLynkBekZn2h7hEK2dBbyG2bC7l8ZyEhuwp5Vs7bW4i9v5DZA4WclR+GCmkbLtT3vJAxeWC0kI8PFHLdwUL+NVZIw6FC/pG7P1PvXxWSfbaQ//gX8XhkEZONRbSZijhkLiLRWsQOMdmLeEUaHUWclG1RRficRfyfNLuKGIkuYoG7CE9MEVfFFnFxfBErE4qYWVbEC5P0fGoRIdVFVNUUcUFdEZ/LsvoiMhuKuK2xCGdTEW/LpTOKCJxZxFMybVYRP0vX7CLOnVPE4rlFpM0rYvOKIsatLGL1KuVpK+JLWdVexGBHEXd1FuHuKtI5rYjQniKek+r1RfwuF24o4gvp31TE/K1FLN2pXPuUS6btLyJjsIh9cttQEVHDRcwb0fXRIp6WaQeK+EW6DxZx3lgRx2TpIa05rPlHNOezIjYZixlnKmbYUsw91mLibMV8IFfbi4lwFPOS1EcV87dscRYz3lXM2uhiRt3FfBRbDAnFPOMr1ne0mK+rilldXUxejeKJp06x5Or6YgwNxTQ0FnNCtjYV8+2MYtbNLKZoVjH3zy5mx5xirp9bzKvziildXcyTrcX83FZMd3sxyzqLyewq1v1nMXd0FxPdU8y7cvn6YkJ6i6neUMwfsnFjMRdvUg2bizlvn+b2F3PFYDFhQ8XUDhezeaSYS0ZV/4FiCg6qB7lvrJgznxbz6efFpH1RzPe/Kv/vxXwXUqIzawlPmUr4xVxCj6VE/w0lZNtLGJC7HCXERJWwXa5ylhDhKuElqY8u4R/Z5i6BmBK+k5bYEorjSljoKeGtkhLemVzCZVNK2DSthIKqEkblvuoSrq8twVxXot+0EmbVl/B4QwkVjSX8JF1NJZw3o4Rj4p5Twvty5dwSXpxXwu+rS/hqbQnxrSV8LOb2Et1flnC2Q2u7Suju1tqeEj6X5etLyOpVD3LXBtW/sYSTW0qI/ETxBtTHoPqQhqESTsjDwyVMGCmh7EAJR2TxwRLSxkr4z+ESao+W0BtRyoWGUu41lbLDXIrFWsobMttWir+9lCdlmqOUX2V9lOY6S/lCVrlKyYsuZVjudZcSH1PKx/KkV/PjNTdB15NL2TCtlIunl7KmslR7VUpiTSk75abaUux1pfxb5tWXEtRQyjNS1VjKH7KpqZRxM0r5RppnlvLg7FKS55Ty1/xSnVNVW0up/jtLmd6q2qS3rZSL2kv5StZ0KFdnKaNyf5dydiun3NSjnOtLeUvm9SrnhlKqN5byp2zeVMr/bS7V/UwpxVtLeWdHKS/sLGXCnlKW7C+lr6+UO/tLiRko5erBUiKHSnlFZgyXckYeHymlYrRU9+ql9Bwo5YKD2idZNaZ9OFTKiNx3uJSEI6Xc+GkptqOq4bNSnj2mnj9Xzq/U74lSzMYyZpvK+MZWRrO9jDFHGQujykhxlrFHbnWV8Z/oMsJjynhJGmLLOCmPxJUxyVPG3ZPKMFWU8dS0MsZVKY40V5dRVFPG3roybqsvw9VQxpWNZUQ0lfGyNM4o45Q8NrOMKbPK+Em6Z5dx/pwyvpBVc8tIvKyMnbJwWRlNazR3bRkVzWX8LD3ryviypYzVrWUcaCvjgfYykjrKuKWzjKgu1SuXd5cR1qOapWG9apZHest0RirjuHRtVL5NZeRtUZ5tZbz9SBnxz5cRvKeMv/eWcU5/GcsHyhgcLMM7XMYOsY6W8W+Zd0DzDpbxnNSOab7873AZHUe05mgZC46VcUFgORGGcv4ljxvL+cVUzteWctZay3nIXk6ao5x9ckdUOW5nOdvlalc5xuhynoop5/fYco7El3N2fDnjJpZTMrmcwxI3rZw3KssJrC7nr5py/ldXrvN7OcdkRWM5OU3l3DejnISZ5ewUx+xyLp9TTtjccn6+TDmvLmfOSq1fVc4zUr1acYS15XQ0a21bOYnt5eySmzvKdT9YTnh3OS9LU085Z+SJ9eVM7S3nV9mwQfVtLGfdpnLdB5bzUn85DQPlnJLHBsupGCqnd7ici0fK+UaaR8spPqBeJGOsnH65+1A5nsPlfCTWT8t54bNyvvqynDu/Lacg8BweNp7DcdM5fGk5h0LbOdq/c7R/57D//ymu7/Aqiq+B40iTmhAgvVBURAUEUUiv35SbcpPbk9z0SkhII6SQ3gs1IZWOBbGAoNgbSu8EEkiliT8VURRRFAvvef/4PLt3Z+acM/Ps3d0ReeaO2Fo48rVIs3RkjI0jb4uHto5yjzrS7uDIboUjPsGOOCoduSbmhznSI4pVjjyhdpRvGkdyNI5YaR35UqToHJmsd+SgMBocGRnuyJtCFeHIn2JHpCM/GR1pipE64h3pWOPIunWOvLjekUFRvcGR7o2OzGhx5LjI3ORIUpsj77Y7MqLTkdAuR7ZtdsR3iyN3hPM2ibNLch+Uej+TMYel73FHwk454ndGcolvzkm+8468cMGRflHR7cjTFx3lG9uRoyKj15Fplx35VCRccWR8n6N8AzkS3u/II/H6gCPKQUd+F9uGHPlxWNbxpiN238ra/OzIuTFOjJ/oxOuTndhm6gRTnNhk5kTjNCcWTXeS54ITFeZOnLdwIt/SCQcrJ46KDGsnpts48alItHVigp0T74oIeycec3Bij3gwwwlvXydWBUu/UOmjkna1EyM0ToRqpV3s0Dnhp3fiZ9FmcMIt3IlbYm2EE4sjnXg2yomLYlaME6nxTrzTIHWudcJ3nRM/idb1TrhucOIbMdDsRFWLjNnkRLeY1ebECZHd7oRVhxNfitROJ0y7nPhAxGx2YuwWJ5pecaL/lBOVp2XcGScKz0rfC058eFH6XJI+PU7sE/peJ/4Vr112kv2ME7+LbX2yZv1Sw6DUIBYPS/5rTqTdciLvdyeaRzrjNMqZirHOXHjcmewJzlhOdOZLkTrJmQ8nOxNr4sw7ps78N8WZ3WbOKKc684fYPs0Zv+nO/CzazZ1ZZ+nMS1bODItaa2dKbZ15ys4Z6wBn0hTOPKZ05g3xV6gzv6qc6VI706x15obOmUUGZ/rFMxHOdIuiSGdmGWVstDNmsc4ciHcmeq0ze9dJHesl3yZnvmt1ZkObM0vbnbkm6jucudLpzMytzpwQZjud+VhMPidjup15/aIzoZec2dHjLO8nZzovO+N5xZkfRHOfrEO/M40Dzhy54cyj751ZMNGFK6LQxIWTpi7kTHHB2syFr8XUaS58KhKnuxBl4cJoSxf2Cp2VC/+K3dYuKG1c+EPssHWh096FHxxcmPekC68GufB7sAvbQlxoD3XhuzAXNqpccFS7UKVz4Tm9C5dEicEFh0gXlkW7MCrBhdeSXAiqkOtrXDi71gWrjS4cEmnNLpi1uPCJSNjkwsFWqanNhf86XHi900W+K134U7jtcGHhKy7sOyBzOOaC5rwLf4tXL7gQ0i01ie0XXfC/5MJd8UOvCy2XXXC54sI3Ym2fCy/1uzAs6gZcqBhyYfVVFyZ+J3X97ELwRFe2T3LFy9SV22LTFFdczFy5JdZNdWXJNFeuivrpriw0d6VfVFm48qylK5dEiZUrT1m7ck7k27gyw9YVG3tXps9wJWWmK98vcOU3hSvNSle+CXXlJZXEE/VqV/o0EkcncUSJXuIYJI4oCHeVd44rJ0VupMQzupIa48rEeFdebXDlj0ZXdjS54rPOlbb1rmzc6MrNZlfWtLjy4iZXhkVdq8Rvk/gdrpR2ujKny5XCza6s3OrK0W2ujHrdlRFnXHlD7LzgiqLblS0XXeGSKz+J9h5XPHpdZT1dZT1lPa64yn3myuCgK3nj3bCe5Ia5iRuppm5MmeLGJyLRzI1JU91k/+vGaAs39gq9pRuPxBtWbqit3fhbPLB1Q2HvRudMNx53cyPCXa7hhm+AXFO4sTHEjQaVG4vUbszXuvGM3k3uLTe5t9w4H+5GYYQbsyPdOC3yjG44RLmRHe2GTYwbh0V8shvlVW7MqpfrTW5krHVj6gY3kje6yfe5tLe4MXGTGwdFTKvU0ObGATG6Q2oWI7rceFNoNrvxj9i9xY3QrW78JV7e5sbv2924t9MNr1dlrsdljiel7awbf5x3k7V047duN7ZedMPvkhu/iK4eN+70usm3pRseV9zkv+vGpj43XPvd+J9wGnTjplgy7EbjVTc+eODGzxPc6Zzojtckd743cafF1J0NZu44TXXnplgy3Z3FFu4MiTpLdxZaudMvqq3dmW/jzmVRYevOs3bu9IhSe3fOzXTHdo478Yvc+TZE4oS6y/elO9dU7gxrJI5W4ujcGRBXDO48F+FOeaQ7q2PcORvrzu5yd7bWu/PjWnfa1rnjsd6dH8R3G91pbnbHpcUdx1aJK5a0u9PU4U7tFnee3yp1bZO6tktc0bvTnQuvuvPYCXcenXTn39PuqM6689o5d0LPu/OXCOl2Z9dFd36/5C7PPncUve5su+yO/xV3fhVb+tzx7XfnrvAZdOcn4TUstYmrP7pzcpQHmRM8+GqyB+kmHpibepA2xYMvzDzkOejBZ2KKuQefiGQLD0wtPfhYJFp58IGtB3F2Hrw3w4PHZ3lgnO3B98EeuCo9+J9wUnuwXuOBo9aDm2Kp3oM1Bg+WhHtwXbwY6cE10Wj0oCbRgwVJHuSVe7BinQdW6z3I2OCB5Uapq9mDQy0efNnqwfR2qU2kdXgwrdOD1C0emG314FMxZbscxftvejDuXQ+0pz3QnPXgP7HnnJyf9+Df/9ftIe8LD9lve/CPUPV68Pf/u+LBawMehA568NewB69c9yDkGw98x3uyeYInvhM96TLxBFM5TpGjmSc+0zz5WfiYe9Jp4clPlnK0kt/Wcv7/bIW9Jx0OntyZJcfZnrS/6Emb0lP2Lp7cFp4qoZNrejkaPPkxQs4j5dzoyS+NnmxpEmvFek/8NniydaMn/s2e/Cr8N3lyT/i3ebKt3ZOADjl2yrHLk9/E9s2eKLbIudi+1ZMd28VOTwJ3eaI76cljZzwxnPdk30VPRvfIUUT0yvllT94RY/o82S8ODHgSNejJ40NyLqKGPYm+5sm4656Mv+lJzkQv7E28OCFOTvEiz8yLU1O9OD3di3xzL2ZZeHFGzLby4qwotPbiCRsvimy9eNLOi9X2Xjzl4EW3eHqmF3Nne/H8Ai86grz4WelFV6gXv4R5sUXlxVaNF/5aL+6JbTov7uu92GHw4vdwL4IivXggQqK8+FOoErw4VO1FVoMXRxu9sFvjxXFhv07qFHnrvZixQWoVs5qlRlHQIrVtktpapbY2L4rbvZjTIbWJkk6prcuLS+KZLV68dcqLkWe8iDjrxehzXrwjxl7wIrrbi9hLXkzo8eJ9MemyFx+JxCtemPR5kdzvxZQBLz4TqYNefDEk8xznza8TvNk60ZuASd78JnZM9ibQxJvfxS5Tb4KnePOneMXMm9Cp3jwUu6d5o5ruzb9ij7k3WgtvHom91t6E23gz2tabd4TRzpux9t68K6IdvBk/w5sPZ3mzyMOb2wpvvIK8uSM6g70hxJu7YovSG79Qb+6JbWHeKFTe3Bc71VKLxpsH4hWtN0qd1CJe00stBqlFaCOkDvFWpDcGozc/Ncic1sqc1nnz10Zvwlq8+Ufs2eSNplX6ipEd3uwTkZ3eHOiSOjd7M26LNyk7vZm6S/Id9UZ90ps3TnmjOy1zPOMtay9zPCf9Lnjznojtlnld9Makx5tPREqvjL3szRci7Yo35n3efCVW9HuTPejNiSFv8oa9mXHVm4Jr3jxx3ZviG97MuSlzvy91PvRmlqkPF8x8KJnqw9xpPvSIiuk+zDP3oU/UWPjwvKUPg6LeyofF1j5cE0ttfdhg54OLvQ8tDj60z5S+Pj4sxIcGXx+u+/mw1t8HxwAfvg/0oTPEB5Q+/CICwnz4U+3DqxofwrQ+aPU+jDD4EBXpwzijDwfFlFgflsX58FSaD7WZPtzM8eGjOh+s1/qQs84H+/U+rNrgw5wWH8o2+XC51YfqNqm1XWoVizulTrGmy4dbm33YuEXq2OqD53Yfunb48O1XPuw95yP3tA8x3T6yrj4kXvLBtMeHT8WyXh+mX/bhkMi4Inn7fDgqcvol94APp0T+oA+zh3w4Jy5dlfnf8MHuXx8uPgbuE+VWM4PdU0E9Df4Tb00Hgznst4AoSxhvBe8LKwc4IpY8K4Lg+xDwCkXuQ3hNCyodvKmXMRFgEgWfiFMJ8HGxjCuHyjpoWQuvtMA/m+CddjB2wMFOiO+S/pth2lY4JKy3w4ydcFo0HIHwbhhzET7qkcf+ZVh+BSz7JK6wH0DmCE8MwQVROgxt38Kcv+DDSb4kTfYlx8xXnoe+FEzz5cnpvnSLZy18qbH0ZZGVL1dFk7UvS218uSWabX1xs/Pltngw05fRT/lSpPDlutKXdaG+sq/wpVXlK89BX3bpfPlb78segy8jI3x5R0RF+so94sv7wjTal7QYXyxifcmO88U+3hfHNF86M3xJLfAlbr0v05t9yWzxxXaTLyfEqlZfzrf5UtLuyzMdvlwW1Z2+LOzyZVg0bZZat/jit8OXkF2SZ7cvz+33Ze5xiXvOl7+6fdl90RfNJV+MvVLLZekjEq5IPX2+fCYsB3w5InIGfTk95MtTV32Zf13m+0jOJ/lRPtmPfhM/6k39uDHFD9epfvwg2qf54TPdj+3mfvxp4cdrln5orPwYYe0nzzw/3rf14zN7P3Jm+vGHtx+XQv0YVPmxROPHRq0fP+r86NT74Wfw4+8IP/ZE+qE3+rE/yo+YaD9SYv3IjPdjd40fz27044UWP9Zt8sO51Y/vRVub5G/34xcR1Ck1iN1dUsNmPx7b4sf4bX58KJK2+1H6qh+7vvLDcMSP4fN+bO3xI7DXjwfitct+qK9IzX1+GPtl3IAfH4ikQT/Mhvz4UhQ87s+lcf78bOLP3mn+fGDuj5mlP1+KFVb+2Fj7c0Lk2/jzhK0/3aLczp8Be38aHPx5aYY/7rP82Tzbn3k+/nzj688df3/8Ff78F+RPZIg/7yslXpjEU0kstcTSSBytxNH5y7eaP56R/vwkFFH+PBDqGH8+jPdnOM2fnZX+hNf483m9P8cbpc8m6SPUbf6MaPfno05/Urr8ydriz+Ij/ow768+cS/70iKoef5yv+PO9aO/z516/xBvw580hiTnsz8Gr/ky57s+C//mz9C9/WiYG8JdJAKPMAjggYqcGMHlaAJbmARwTsy0DuCDKrAJosAlgiW0At8QmuwC87AO4K7Y5yPjZAVx0CsAuIIBFwQF0hgZwPyyAl1UBPFIHsFcTwHhdAB+Jrw0BZIcHMCMigOLIAJ4xBnBF3IwOYEtcALsTAtiRE0Dh6gBK1wTw7XrJtyGAXzYG8LAlgDc2BWBoDWBMWwAHRUJ7AF92BLCiMwDbrgBOicLNAczZEkCvqN4awPrtAbjuCKDqdADXzgSw7qz8Pid1ng/A/0IAvwv1xQCiewKY1BtA2mVZgysBHBWz+wNYMBhA01AAoTdkDrcCaJ6owGOSgp/F1skKgkwUso4K9pgqMExRMMZMwUGRMFWB2TQFX4rM6QrszBWcFkUWCuZaKrgsaq0U8m5TcFNstJG4thJXbLWTuPYSVyTMEgsV/B2oICJYweMhCj4QyUoF00IVfC2ywxTMUCk4J0rUCp7TKBgQDVoFS3UK/ida9Qp8DAp+FTvDFYRGKPhXvB2pwGhUMD5KwUciNVrBylgFaxIVBNcoGFsvMddKzHUSUzSsl5gbJKZo2ygxmxXcE7taFIRtUvCf2NuqIKpNwcR2BR+LZR0KLDsVHBN5XQqe2KzgoqjcouDqVgUPdip4bZcC7csyz9Myz7MKPjwnczyvYPoFBYdFbreCWRcVXBBllxTM71EwJNb0KnC+rOAH0XlFgV+fglf7FWgGFIwcVGAyrOBzkXFVQeQPCg79pcDhb1nzSYF4mgRyV2w3DSRkSiD/iLfMAomcGsi4aYF8KMzNA1lpEUi3ZSAVVoE8bx3IVeFqG8iPQmEfiH5GIImzApk6O5CvxC7HQI4FBfKTKlDep4FE6CSeXuKJI+ESL0LiRQZSaQxkfXQgAfWBso+VY2sgYzoCOSgSOyVeVyA5mwNZsC2QYXF7RyB5XwViPBVI/rlAfr0UyM6eQKKvBDKpL1DeA4HYDARyUswdCuSKqB8ORH0zkIcP5bdJEHEWQUyxDJJnXhBZVkE4WAdxVpTaBDHPNoghscYuCGf7ILocgvhgdhDJTwQx7BnEm75B5AcG4R0aRKYuCHu9jBUlBhkbHsSguB0p44xBsl8I4o11QXy0Qca0BFHbGsSttiBa24P4rSOIVzqDUHcFcWBzEPFbgmTfGUT2tiDObw9i/S7JdziIO0eD+Pt4ENZnglh6IQhdTxDv9wYx/UoQ1QNBLB4M4qZoGQrisetB3JsYLN8GwXhYBHNX7LAMJtQqmEcixiYYE9tgMu2CcbAP5pz4fmkw33kH8wfB7PYN5gP/YOYEBfNaWDA6VTDJmmDMtcHk6YKpMQTzYngwt0RrRDBEBnNfvGoMRhsVzOjoYA6K6bHBVCcEsylJjitEdTCjGoN5TzyxLlj+L8FoNsm11mAudUp7l8TcLDG3SLytEmu7xNoRTNvuYMYdCmbZV8H8cCyY5WeCOXU2mOfOBzMo1lwI5u2eYNkLBWPfF8xZUdofzPyBYIbFusFg3IeC2XdN5n5d6vk1mKMPgun9K5jbY0MoMQlhnmkIP5mFsH1qCMppIeybHoKpRQgzrUK4IBbZhHBDeNmF8LJ9CIkzQzgyK4TZ3iEsJoRNviHc9wuhLySEBmUIXWEhsqcJ4aH4VBuCnT6EM2I4PAT3yBDMYkOY0hJCa4d8bHaG8LvQbw7hwy0hpG4NwWpbCM/sCCH4lRDefyeEoA9DuHcohIOHQzA/GkLBsRCePi75xOfnQnC4EMJ54d0TgvZyCKOvyDhh0R/CcVEwEMLcQekvbg+HEH1D6n4Ywi0xb5SSIeE+RsnPYomJkoApSv4SkVOVlFkouW6pxMtayT3xio2SfU8pmfWMko8XKtnsqSTIS8k/Yq+3khgfJSYo+VJk+0o/PyXdospfyeIAJbdEq0KJb6CS14OUhAcrGRciscTpUCUlYUquqpRsUCvx0CgZpVeSZFDydKSSRqOSH6OUmMYrOVymxLFKyQ+iq1pJYI2Sv8XbtUqi66SGeqlBZDUomdkoNYiqJqlhjdQg/NYpeSBeXy81bFAyfqOST8TZFiXXWpVsbJM5t8ucxSsdSsZ0KbHaouTZbUoGxdrtSsJ2Sd/D0veIEu1x6XNCyQci9aSS587Iuop1Z5WoLih5r1vmcVFJQY+Sub1K+oXLFSX7B5TED8p8hmQtb8j63ZIaRoaiHxdKyaRQNpiE4mUaitYslDFTQ7GaHkqxeSjDFqH8YhWK2iaUUbahpNiFYmkfyglR5BDK3VmhFCwMpSEklB+VoexXhTJVE8ph0aAPxckg18XW8FBCIkL5T+yPDCXeKP2iQlkVHcqcmFB2rA9l5MZQ1rZJzHbJ1yn5ukI5KFZvDeXUq6EozoTyUESfC8XkfCjfXwplc08osVdC+bovlCsDkmsolOk3JLdpGAemhXHUPIwCizCesQxjrVUYbtZhpNiHyX4sjPkzw/AgDK1fGHuUYVxUh/GSNoxOXRiB+jBiw8OYEhHG1+IpYxiNUWEUJYaRWh3GhDVhVK+Xfs3Sb1MYc9rD6BNNHWGM2iI5toZxbUcYzTvDWPFaGC/ukdynwii7EMbC7jBuiE0Xw2R/Ecbky2H09IVR1x9GyJDUPSx5xqtYMUXFDDMVXdNV/GuuIt5SxTQrFQXWKuxmqTjtpcLXV8XkABW9gSq2h6hYoFFxXbRoVchDlQfiDb0Ko0FFToSKJyJV1BtVhMaoGBmr4lS8ip/XqvhwgwrbZhVnRXmLivZWFQFtKh6Kt9tVmHVKni9VPPmVioavVfx0WMWOIypUR1V8cEzFsuMy7qT0PyP9z0r/8yp0vSo+uaySvbUKhz4VLw2o+F5sHlTxaEgl81Rhfk3FvBsqUsaoaR2vZu0UNZ9MV5NhrqbbQs0SKzXfi3dt1UQ9ocbdQ80rnmp0XmrGeUtfscJHzQzUXBQ1vmqW+qn5QWz1V6MMUPOYQs17wkyt5rCYq1XzmkFNVqQap2g1o+LUvC/+SVFTvVpNaaWahVVq2qrV+NeoeShi69QUNKh5plHNkFjfpMZrjZqJ69Vc3qimoVkt3xRqdm5Sy/eyGvsONS91Se1i82apf6ua5G1qLLerOSWe36nmpmjdJfFfVvP2KxL3dTXxX6tpPqaG4zLfk2r6z6j59ZyaV8+rmdCtZvYltew/1NT3qLnTq5Y9mJoP+yTfgJrz4vshyTesJuSqzOOmmtBRGkaO1tA5XsOBiRosJmvkXaTB30zDQxE7TUOhuYbnLDTyX9ew0VKDj5WGP8Qb1hqibDR8Zashz07D0/Ya1jlo8Jih4bWZGsJnafhitobsJzQs8NZwQ7T6SGwktojz03BVoaE5UMODIA1TlBoOi9c1GuYYNLwaqcFg1DAhSsPnIjtaw+UYDY2xGlzjNLwcr+HxRA0rkjQsrNagqJUcTRquNWt4q1Vq7tTAZg3RWyXuNg3jD2mYfVJDr8g8r2HWBQ0/XZQYvRo+ETOvaKjr0+DUr0EzqGHskIaPRcawhktXpe2atF3X4DBOy48TtGyfqCXdREvtFC2OZlp2TNUyZrqWj0SGuZaxtlo+FnUOWpxmaNHMkmuztcxRavEM0/Kb2K3SMlmj5SsxqNPyu0HLnnAtxggtppFaVhm1PBOlZUO0lj9itLwRqyVgpZb3qrRsW69l9EYtd1q1fNKhJbNTS8NmLS5btNwV47drmfSali/Fww+l1nNaHM5r+bRHS+MVLW59WiYOavlC9A9rGb4lOUx0mFvpOClKrXUstNFxSwTZ6Xgkwp7Qsdhbh3uYjki1jlVaHUM6HRh0vBWuIzZCx/FIHTejdFxu1DG8UUdzs44TbRKnQ0dHp8Tqklji/FYdOz6WWF/quCd2H5KYX+kw+VrH1yL/sI5nj+i4KvyO6Xgo9h3XkXBCR9kpHYtO6/hWdJ3R8dg5He+LtPM6ui/oqO3W4XRRx/heHV79OqIHdcy/quPADR0O/+pwfqTjZ/HyCD36x/RMGKnnC5E7Ss+c0XoGxPoxev4Yq+fNx/UUT9CTaqpn6VQ948z1fCbuW+vZY6PnqJ2eIns98x30nF2ip8ldj4eHnt/E6556jF56TL31HBYFPnrmoee6aPXVE+Cn5x+x319PcoCe7cF6xiplnEbPFJ0emyg9S2L0mC3TE1Kux6FKz0Vxt0ZPeJ2evAY9izfq2dqsZ8wmydkhYzslZ5eeI5v1FG7Rc2Ornnd36Ml5XY/2iNR/VOoXTx3XU3JWz7fn9Izs1vNrr57IK3pM+qS2QVmLb/W4jDAweZQBphn4SySYGzhtYaDc0iDPXYPc4way7Az02RtQzjHQ+KyB664GWt0M/OtuIMXTgK2XgQuixtuAk4+Bn8TLGND7GpjoZ+CQyPM38EyAgWHRojCwP8hAUrCBsyEGqpQGfgw1sDPMgFZl4GmtAcsIA9ujJP9yA9+VG9hSYSCs0sCYKgMfi8xqA0/UGLgi1tYa8Koz8Lt4s95AbIOBE40GXlgj49bKuHUGZm+Utk0GprUZGDhkYO9hmesRmetRAxXHDHx+ysC+81JPt9RyycAXlw3YDMs8vzXgOSqc30XZ4+EMTA4nwSwcy6nhLJkezk7zcHQW4UywDGeudTjDosUmHH/bcGwdwrk7M5z2OfKbcApDwpmvDCc4LJyZmnB6RZM2HA9dOLGGcHJiwpkTG87D+HDeKZd+TdK+Xto3SHtzOLmd4TzdFc6Q8N8STsq2cKYdCpf3QzhhveHyrg1nQ384vgMyfjCcom/CmfxbOI+Nj8BrcgRLpkZwR+RbRPCBTQQZthHMspM2hwgeiLdnRPBJSARPhUawMSyC/eoIurURuOojOB4RwXfGCNzWR/CbuL0pggntEfIMjuCGaO+KIHhzBLO3RbBuewR/7ohg384IJn8eQdchift1BHOORNB8NIJ/jkXQcCpCvlEjuNkbwai+CD4WTw5EMCB8hyKwuxaB/vsIvn4UwTePRTJ6dCQWUyLl/xnJK9MiMTGP5IhYbRHJ85aRqKwjGWsTyVy7SK4KhUMkM2dFsnZ2JA1ukZh7Rcr3UqTcl5FkqCKxMUSyJzKSzyojSV4bSfe6SN7YKLHbIlnUFYlmSyTjt0ZyfXskVmcj2X0hkhd7Ijl8JZJv+yXfYCSfD0USdD1S3qtGrKYaOS9OWRpZYm3kZRsjEbZGTO2MFNsbWeRgRDvTiN/zRrxfNPKmsxELVyN33Y285mEkytPICS8jZd5GXvIx8qPYhRGDr5EjfkZW+xvZpjCiCTQyPshIfrCRq2ojbRojj+mMZOqNDBiMNIcb8Y8w8q94L9LIXzFG3ok1Yhdv5KIILTMyptzIZyK3wsi1SolRZSSo2sjIGiMfifVrjfRsNLJvk5GkViPdbUbq243c7zBybrORmi1Gft0qc91hZPBLIy2HjAR8ZeT9r41kHDbSf0TynjYSf8WI+bCR06LqqhHlIyPBo6P4eEwUH06I4n3TKPymRbHOMooD1lEss4nC9qkoTEOiOCZuh0bJMyEKE3UUxZooftBGsUMXhV4fxaKIKL4TX0dFcW1NFKPWR/F0mxw7o8juimLkNvm9I4rW16II/ER8GcVHp6KYcyaKYdF6Vo7dUQRdknp65PyyXLsiv/tk3GAUbUNRBA9L21WJd02uXY8i9+co8kZGM39yNFtMolGbRvPt1GgKLaKZaBPN16LINpqFdtF8J3QO0eifiOb2nGh+8YjmrHc0tQHRvBkYjXVwNA3qaJJ10eyPiMbBGE2vOBATzfr4aHwTolmeFI3pxmiWdkSzuzOa6K5onLdG0/1qNCM/ldjnonntSjSn++X6YDRxw9F4fittv0cTMS6GE+Nj+MM8hr0WMfRYxbDGOoaZ9jH4z4jhP/H+zBge+sYwFBJDvj4GbUQMu6JjuBsfg2tKDJV1MYzoiOFDkdUZw5itMczbHsOWHTFM2R1DxLEYki/EkN4bw+DlGEb2x9A1FMOhqzEUXotBcV9MiSV7aixzp8XyvFUs261j0dvE8rN9LLWzYuHpWOJcYvF0j+WBuOIVS5ZvLPmB0i8klpfCYjmrkb7aWH7XxZJsiMUuPJa1ETI2MpZ/xEFjLEPRsQTHxrK4LBZjRSynK2PRtMRS3CrnnbFUd8m4bbH0iIxdsew5EkvD8Vj6T8fyyblY1BdlbG8sP4ppfbHU9MeSNCRjhmOZ9E8sJf/G8tN/sbiPikM1OY63LeLwtYkjdEYchbPicH46jsRn4piyNI4MzzgOquIY1sQRoovj+fA4wiOlzRjHCZEQK+2JcYyoj8OiOY79rXEsa4tjVnscgZ1xsu+NY96WOLZtjcNkexzHRPmOOJbujOMXsWdXHNavxGH/fhyzj8dhOBeHU3ccPT1xPN0fx3XROSB1DsYxfiiO4uE4Fl+N4444dyOOapN4PjGPZ6tVPDrreExs4jkmfrGLx80lnnJtPAmGeC6FxzM3Op4bQh0bT/CmeBa2x/ODmNYVzxmxf6tc3xnPrlfjOXAhnvbr8Tw7NoHkyQnyHZHALNsEBsQYhwQCPBIoVCbgpU2gMzyBI5EJLIlKYE90An7xCehTEuhuT5A9dAL/dCYwd0sCk7cnEPhaAhFfJmB7NoEe4X8+gQdXEljen0D7YAKPPUxg6fhEzk9PxMsikYOWidywTuS4XSLODon8Jpa/lMhl90Qa/BO5H5bIPlUiSl0iX+kTsTEm0iP8oxMxbUhk/MZEElulf1siG9sTWbg5kXf3JBL9VSKnTyXicSYRTXci4wak39VEvriZiPHnRFomJzHWNIkAiyQ+s0xioXUSlnZJ+Dok8UjsnJ3EeJIICUriUHASq0OSeFGZxGhtEoW6JF7Qy5iYJG6Li/FJ/F2cxInmJNLbktB0JlG5OUnWO4nl25K4uj2JsP1J7D2YxISPkzh8UmJ3JzHzshz7kygbSOLtoSRmXU2i7VoSqhHJuExM5nfxzqRkNFOS2WyZjNYqmWqbZNxsk5njkMwNcWpWMjWzk1moTGaUNpkvxOWIZJojkzkUlczq6GReikkmKS6ZERuS6WlNRtGeTMKWZOy3JhO8PZn6j5L57rNkfjySzN0zyXT2Sc7+ZCYPJPPucDJ+pik8NiWFRVNTCLZM4SurFI7PTMF1dgoZT6bwuD4Fx/AUfhN7I1J4wpiCSUwK/ytL4bOaFJ5qTsGsNYV/2lOI2ZKC9dYUesSGbSmM3pHCL7tSuHc+hWXdKZj2pvBBXwrfDaQQPZTCpeEUFNdS+PJ6CurvUhhpncrnotAmlZ9tU0m2T0U1M5Xjs1LJeioV49xUZi1KJVaZSrAqlcfVqdzXppKuT5V9bCpEpfJI3IlN5dWyVPleT+WN5lRqOlLx6EzlofigK5WczTJ2VyovnknlF+Hdk8q/YndfquzfU3G7JnFvp/LWH5LTahkK22WMtluG4YllFM5dRq77MnbplxFlWMaGiGWURi3j6bhlrEtaRuPGZdxtXUZK+zJmdyzjqji7eRkjti3jzZ3L4HWJcWoZ+gvL5PmwjGlDyzgv1gwvw//qMkZdW8ZTt5bx3Jg03CanET81jdbpafxjlUaeTRrP26bxul0aifZpDDqkoZmZxulZadx4MY0TYWks1KXRGZGGNjKNhqg0iE5jREwaL8al0ZybxtyWNI52puG+OY0PtqSxYFsat8Xu7Wkk7EijY1caha+nMepUGvfPpJFxLo1jvWms7JfYA2nyLE5jeDiNkd9I23dpWP8odU1cjsFsOWunLWe0+XJUM5YToVrOEd1y/jIsZ0HkcnkvLOdQ4nKeXSZtdcvZs1H6ty+nrGs5P2xbLrmX07lrOek9y3m6dzmTBpfLu2s5L15fzq9i0+/LqRubTtH4dNRT02mYns4XFukUW6Zz3yqdOPt07B3SaZ+Rzqgn00l4Lp2ffdO5pU/HJiKdK6I1Mh2TqHROifrodIhJ57HYdBZXpNPVlo6+PZ3Dm9Op2JLOoh3pKD5K58DZdNZdTqeyP52PBtNZNZTO3eF0ll9Lx/R/Us/fMn5yBummGZyzyGCNZQblNhnk2WewbGYG28jgpCJDvgcz+D02g/kJGWxak8HPbRm81Z6B7ZYM+kTAzgzG7MrgsPjo1QyiL2Rg052B+pJcv5LBq9cziL+RQfj4FZycvEL+syv4UiyzXCHP9RV02K1g3KwVZISt4DvVCmZqV9ASvoIG4wrWdKzg8a4VHBGeW1Zw89UVxOxewY3zK2RuMq5vBcdE8dAKnIZX8ECsvLaCiyMyyZycScqUTDrMM1lvlckEm0xG2mfy0cxM8mdloiOTkwGZ8n2QSWhMJv7xmcxdkUlCViYflmfyYmUmn7VnsnJzJunbMnlmeyY2r2bifjKTxJ5MZvdmEnUlk/6+TBqvZVJ5MxPPbzIx3M+k9FEmVydloTXLosEiC0+bLIrtsnCyzyJvRhZ7npRzQxbzo7P4UUzOyOLZ0iwmrs3Cf30WYzZk4dWcxSPxV2sWL3VkyTdpFsu3Zsn9nkXfsSzGnc/iuPi0V2JdyZL3WRb3BrLYP5hF1pDEHs5i7vUsvhOT72ahM8nmkU02JXbZ/GWfTe7sbOpcs5kXnE1HRDaq6GzOxWTzWGo2h0RsaTaXarJZ35BNYUe2vDeySd+ZzZvnsnm5J5v43mx5V2QT3ZfN5oFsdFezmXIzG8V32Yz7Ppsesxw2mOew1ipH1j6Hk6LBNgd/uxyO2ucwamYOuoAcHtflgCGH8qgcSmJzKErIIbEgh6bmHHlf5eC1Rdq25eC+PYd/xec7cni4K4dPXs7h3ps5fPtxDmGXcjjfk8OZK5KvL4eg/hxODOfgdy2HR9/nsPexXL4bn8sM81yGrXKJssnF1jaXSPtcwmfmYjkrl5a5uXyiymW1Olfepbk46nN5IPLDczkYncvi2FzejcslY0Uu1+ty2d6US0RHLle25GKxPZfz+3MJ/jQXv7O5+F7IZUx3LkcFl3Kp7svl64FcvIdy+ep6Lp43c/lw8koKTITZSvItV7LESo42K3nJdiW/O6zkV4OIFNEryUmQa1tX8ue+lTh/shKP8yt5JDx7VzJyaCWHr63k3Kg8pprmcVFozPLQTs9DZ5mHuVUel0W7dR6Wtnnyf8ujc0Ye/bPyZH+ex8qIPO5H5sk3cB5L4/J4IIqX5XGqKo811Xmcqc3jXEMeLRvy6GmWOG152G7Lw35nHiN78hh9JY/jA3k0DOYRMJTH+OE80seu4vkJq1g6bRXFVqsYYb+K91Sr8Ipdxddxq5iYtorF61bx/vpVfNy8irHbVnFcnHtlFf1vr+K3r1axaXAVF8blY2WST+y0fJ6yzOcZm3xuiwy7fObb5/OOQz4vzMznN7FEmc/n6nzKNPkoo/MxjcnngmiOzUcdl097Qj6/rsxnQnU+0xvz6WjKZ+u6fBw25PNEi8TrzGd/Vz6f7Mjnv135nNyTj9sxiXNB+l/Kx/pyvuxR8pnRn8+TQ/mkXc3nx2v5ZN7I549v8xlpUsA0ywJ6hbVNATF2BbzsUMD/ZhbIN0AB/80r4NjCAn7xLaBFX4CdsYBhER9dwK2YAtLKC7hTUcCn9RJnUwELdkhf8cfLBXz0SgEVrxfwxscFhJ4qIOlSAbn9Bbw4UIDLcAH/ioprBXhfL6DnO8l/u4CrYwv5fFoh5dMLqbcsZIJ1IWG2hUy1K6RHbJtZSOysQmbNLsRSVcgMbSHPRxbynrGQP6ML+SSmEPe4Qr6OL6R1WSFWywuZm11IQEkhcbWF3Kor5E5jIYvXFvLvhkK+3FiIeVchV0TX5kKMWwrxf6uQv3ukjt5CKi5L21VpuybHCUUcnF7EQ4siJtkX0exQhGZGERYzi4iaXcSNJ4pY5lLEcHARedoiPtVLv6gi+mKLeCWxiD1FRZRVFPFRSxFftxXh31HE+q4ifv2wiPyPi1h6tojy80Vs6yvi9cEi5g1LnGtFeH1TxLFbRVjdLuKv34p4b/RqQiatxmbKarBbzVqH1bIfW43ZzNXYPbGaa2LOnNXsilzN29GrmZCymqVtq/HuXI1yi/TZIX3E3ldWc+az1bxzeTXHhlbTOLya29+uxvreagZGFvM/82JcbIv5T/g7FGMxu5jZTxWT8XQxb+mLORJVzOTYYlrjirmdXMw/DcVsWFfMty3FvN9eTFFHMY86i6ndXMykrcW0bCvGekcxQyKnu5gHF4tlv1Ys92Qx864V8971YvJvFNPzRzEJ40rImljC6CklHBdm00pIsyrhoE0JX9mXUOtQQsCMEvSzSxh+ooSx80v4YGkJP4SVMC2yhJioEjJiS/gtrgTT1BLi60ooW1vCG20l3O8owX5fCXcPlFDwXgktx0p4p7+E8ddK0N4okTUoYdydEk6PLWVgfCka81IsLUoZFIlWpcyxLuW22GdTyhK7Uj63L8V3RikPnynF36mUcEUpNw2lPBZTSkhcKb3xpXQllPJdTik+BaU8XljKafGwspQvqkppqSslsrWUY1tLUW4v5fKOUjbvLCXz1VJmHivlo1Ol5PSWcnW4lLvXS3n0TSmHb5Xi9ngZn00tk+dlGSk2ZRTYl+HiUEbwrDKmzC7D+7kyTvmUYelXhklYGRdFhq6M3/VljI2UNqGJKiMptow7cWWsSiijY1kZPxeUUVFXxsiWMtZsKqN7Rxk3Xy7j/mtlDJyVvhfKONBdhvMlyXW5jK6+Mnl3l+F3vYwJN8o4L74ZU07G4+WUTyjnhEU5O2zKmWtXTsOsctnTlPNlbDk1ceXMTC7HPqscn1Xl/FJXjuumcka0lrNqazkBX5QTebqciZfKiegt59OBcioGy2m9Wk7tpArenlxBr30FW+ZW0PBsBUcWVPDj8xVYB1bwkbICm9AKSsVrYRUsV1XQoq7g8vIK/kuXfisqmJZVgUt2BVFrK5i1rgLFeokpTDdUkCOWbqygS/wjYpsreLKlgnrxzqYKprZWkCec2yp4eUcFG3dVULmngr/equC7vRJnn8R5p4Jc0SOW7q/gXxF7oIKn3q3gttj2fgUjPpD6vqxg4VcV/C7sD1dQIb4Re45IbccrqDkh8zxVwebTEkM8dVbqF9POV7D9QgXPXKyQ79YKPHorWHJDavxG4ou+bys4+EMFRbcrGBIeP1Yw5k4Fp8T8n6Rm8ZvQ/SzrJWzvVlAmbgh+qWC3GP9rBRnivHjhXgVt4oGYeb+Cb0XA7xW8JXL+kNwPZK2EYXQlsydUUiu+F5cnVeI0uZJHIt6kkqdNK2kSP4mwKZW8JyzMKikUg8J9aiW7xOhplaSKU2L+9Eo2iHviI/NKblhUct6qkt1zKxn/TCWRz1Xyv3mVvD2/kpwFlfSIpc9XslnELazksJizqJI74t0XJNaSSkw9pA5vye9TyU1FJQ+DK/kyRGpWVhIUWsk+YRZWyTOaSh43VBIbU4kuWXKnSL/l0raikhFZlSSKu9mVXM2t5FZ1JQcaZR5NUv9aqXtdJRuFfn0l5RsqZR9WyaTmSrLERRGzqZLbrZWMfLWSZHFCPHyzkui3KjkkQvZW4vqOtO+vJEWcFPMOSP3i4leVLDhZif+ZSrLPyvwuyHxE0cVKPC9Vsqm3krLb0u9OJS/9VMmPd2Vt71Uy5rdKfr8vscZW8eaEKv6dVEXc5CqOiJ9MqvhzWhUHZ1ex+okqfptfhf3zVfgvrMJWUcWkoCqyxCURF1LF08oqVKFVWIVVMU5dRUxmFaHZVeTWVTGioQrftVUsXV/FZvGvmLuxirvCZ1MV7+6o4tzLVdS9VsWZN6oI3luF2ztVjN5fRao4LRYcqKJFVL9XxXdi38EqFF9XMe9YFZXnq7glAi5UYdotOcVzPVVsEB/3Sv4bVTh9V8WJ76u4/FMVyXdl3C/SLhzuyXhR9VcV/xtRzYIx1XwxuZqCKdWkTa1m0bRqWYdq6s2rOfpMNXOfrUbzXDU351XjN7+aN0TPgmr0L1Rjv7ia2V7V1IkfRIh3NQdEoU81Q8KTal4RL/hV81RANZaB1XSFSMzQatYIG1U1DuHVjIqqZn9cNR4J0l8sT6wmc3k18RnVrF1RjTazmg9FeVY1/tnVvClMcqq5LLblVjMjv5ruSoldJbFrqrkrLjdUE762ms/EO+ureXmjzPOVam6/Wk3R7mqGxYtvSN+3JN6+anleSaz91SQfqOakePhxNRu/rua+CD9czcwj1Xx9qhr1mWpunK1m8vlqeoXThWqCe2Udb1Zz66dqptytpk/8ea8aqz+qmfin5Bhdg+m4Gp6YXMOPwtK0hktmNfwxv4YvFtRw+/ka3l0o1xbXsPTFGh6Jo+41fKiooTywhinBNfSJttAanlLVYKOpke/mGuoTayhJrmFSag3bltUwf7nEFHUZNby3ogbHnBpG5NZwUjSvlOtlNfhUyvXqGk7U1LB1rVzbKPlFaLOMEZYtNRSLa4JNNewRk1pryBY9YltbDZGdNdjuldrEN8J/n9T4Tg15ok+47q9hl0g7UMNZ8cK7NbSLh+LwezU8fbCGvR/WMPWjGtI/qSHusxoWnK/hgbjTXUPYxRqsL8nYK9Lnag2lv9Rgcq8Gl99qWPOghrsTa7k1uRaFSS0eU2p5RYwzq+WCeGlqLQnTajkm7k+vZfOcWv4Tnz9Ty+xna/GdX8ubwuX5WnaK0QtrSRNnRfuiWh6Kwy/U8uviWoKWSB7PWgK8atkrzLxrWSUGhLuP5BWPI3nFS761RARIHlGnqGVMqMQVcapajohf1bV8oqnFKaIW+9hapsXXUiiGhFdCLa+JCYm1OCbVslU8llxLsjiUKjUsl7mmSw1iakYtnitqWZJVS/mqWt4vr5Vv61q+Ef6VtUypkhpFv3CvlvpqpLbaWjbW13JzTS0ZG6RecbxZxrVL306JvVfq2Cdx35E6xNYDkv/dWuYeqkX/VS3XjtTScbKW8DO18v6t5eA5ydMt879Yyx+Xa+m6U8tPv0id9yTO/Vou/VHLysfq+G90HY3j6vh2Qh2BE+t4wayOv8XXM+qomV1HyZN1JD1bx4Ln6oiaV4d2QR0Oz9dhsriO9JfqeNFHxvvX4aqU87A65qnr+EMc0tQRklRHcnodf2bU8WtmHfqsOn7IruPtlXXcKq+js66O4/V13G2q47u1dQSvq6N4fR1vbqgjb2Md7s11bN1UR0x7HYdF5r46LonU/XUsOlBHu/hbHH23jifer6PvVB1Lztbx1/k67nXXYbhYx2fizqU6xt2u49m7dWwQX/wi/X+tw/63Orwfryd9Qj3PT66nVcSY1HPPtJ7ZZvXcEXbT6vmfKJxTT8q8ep59vp7fRdOier55qZ6AJfVMXVrPQvd64jzqOSqe9axng7gvIr3q+VI86V1Po7grtD71OFDPD8LKr57hgHoWhcrYsHqWxdZzVvwbV8/x+HrmJdTTIoqX13NdvJRTz8OV9cTm1XNE9JfX80pFPdur6llcU09ibT2aNfVUr5X61kvsjfVMbqmnT5Ttqmf86/X896bM9W2JsVdq3FfPJwfqqXm3ns+PyLyP1uNzpp6e8/U4X6hnhxjdXc9ycV68dLGeU5dkvj31tIkd38r5D/Ucuy21/ii5f6lHea8exf16FoxoIGBiA4WTGnhjcgN5Jg14mDaQPaWBXvHY9AbOCKtZDeya28DI5xromtfAyfkNxD3fwB8LG5jzQgP3xNqgBn4Vnwc3yDupgQPqBvZqG0iObWB9UgPK9AbezmpgT47kyW1gQp7EXNXAU5UNFK1pwGt9A84tDaRvaqBbLG1toGVzA7avNjBxX4N8xzRwaX8DTgcaWP5uA2cPSo3nG9h+sYHOyw0kXWngzk3J8WMDU+80wE8NmP7cwKDwutvA62LyLw30CfdfZY73ZD5/NlD3eCM14xt5b1KjPA8b2W/SiIVpIyVimlkjReKtqY3smd4o7/FGZi1sRL2oEYcXZJzw9pA2MeDZiLN/IzvFybBGnlc10ibmaxq5G92IJq4R+8RGvklrpDi9kRuiIKsRz7xG0ksbWVzVyIn6RuY1NfLVhkYONTcyp6WR8E2NPNnayC/C0NaIrkPG7mnE761Gpr7dyOB+qeFAIybvSg1i93tSx+eNjD7USOKZRv45K3HPSS3nG/lbbOpu5LneRo5cbiTiaiN1Pzby4c9S291Gwn5p5APx/W9S2+Qm8k2b8JnShKlZE0PCe6qcT2siz7yJ3qebeHluEyueb2LsoiYyxNjFTSzxbiI1pIkXlXIMbWJzWBNnVfJbLefirKaJxVo56oRBzsObSImQY2QTL2Q08SizieQsOc9uolO8kCu/V8n1fDkWyHG1HMul/8YmRjRLDvFYWxNj9jaRLsYeaGLnwSYyP25i3KdS/8UmKu82UfVrE2H3mrjzoImHZmtoM1/DIus1uD23hv4FazB5YQ2rxJqwNdwTX6rW8Ix+DR0xa3gpaQ1pyWvoSVvD69lr8M5dg+nKNRwsW0PzhjXE/l/DdRkf1dEFcJhCqeEerJR6KRrcofyhLe7u0lKgSJAgRYr1bYntJhv3BBJCEuLuStzdjbg7+p4Pz2/vzJxzZu5mc++M3iNeKR5xRPkIQ/1HHDN4RLxINHzEeetHbPV8xNPURxSlPYL0R/yc+Yi/sh6hV/WI/i2PWNT6iE/aHqHR8YhcsbzzEQVdjyjuecSUz7RQCKPBWpwYooXpUC3mDdeS840WBWO1iJ6qhf40LRJnajF7lhYfqMv4bC3cl2vJmUSLFxu0mLFRi5NbtMjYpoXNdi2yd2ixcrfk/aGF4Wktjp+RnHNa9D+vxRmRo6HFsota5F/S4vQjLS7qasnZQwtNhRarlVo4i5cqLa45a+HrrsXnHlps99QiULR6afEoSYtj6VoYZ2gxt0HmbdRiVZusra82DYO12T5Em++Ga6MrDozQxmCkNn3GaHNmujafzdRmxSxtHEWxujYus7WpmKPNwwXa7F2szewV2vyxUpvnv2iza6M2UZu1WbJL4vdI/h/ajDqnzfrz2ty9oM0WDW2aL2qjfVmbTmF3Uxt1LW2sdbRZpqfNM6U21/W1GavS5j8nbd66ajPHTRtz8amnNhdE5QttJidqE5OijSpVYsScdG1sM2XeKm2cqrVxq9XmxxZt9MXRVm3ixaw2baw6tFn3SpsBH+kQPEgH7cE6JAzTwXS4DmkjdFgxWoeIz3VY/Z0O/03V4exsHZbN0SFgkQ5T1utgvVmHNdt1mHtGh0vndCgU4y/qEPNAPnV1uCe26ekQKB4pdPhRX4e+hjqcEp8Z66DpILGuOkx/rkOymw7z3HX4yEPmEdlimacOo3x0uCkm+unwNk6HxHgdMhN1qEzVwTtNh6w8HUIadfi2SYffW3WwatNheYcOJZ06jOnWYeZbHRYP1GXAIF0KhfNgXdYP1cVL3B+my4GRukwbpctvo3XJVtNl00Rdhn+nS4XYP1WXKGEwTReLGbr0n6nLFXVdbs+RuLm6+G/QZcpmXV6JhC26zN6qy8Adutw9p0udeHRBamhIDTH1oi5vRdIlXYZc1UVTqF3X5b+/dPnxli6j9aSmQpcWpS579HUJFz8Y6BKv0iXTSBd7Y4kxk/YzXca4S6yHLn7iC0+J95K5fXUxF0v9dclN1mVtmi730nX5OlOXBbm6ZDXKnM26lIifW3T5sl3W1CmxPXJfA/UoHazH2KF63BXbhunx9XA92V/rMX2kHjaj9fh0jB69E/Uwm6THiGl6eE+X9iw9zszRY/A8PTTFL/P1qFqpx/Jf9Vi8VU9+G3q079IjarceP1/Q446GHrUi+rIen13Tw1NHjx6FHur6Ulf8YqTHITM9XJ/qcdFdj9GeenIu1mOarx4pfnr8GyJi9XiZrIdvih5fpEpbtIm9aXpEiqnpehiIt+K3DMkT8zP1sBafZumhIfLFqmw9nMXLHD025erhJ/7N02Nfvh6qAj2o0eNkkx6pYmGzHrZiQIusSxSK1a2yTjGmTY/bYku7HgHiyw75zrr0MBJ9uvVIF4t69LATA3v1uCzWvNJDb4iC+KEKZg9TsHyEgusjFawfpeDhaAVKNQWW4xSMmKjgy+8V3J2hkPOjgqCZCuLUFWTNUbBsroIHCxTsXKjg+0UK5i6RHPHVWgUZGxRoblLw62YF97Yo6N2m4OkuBTVHFJSeVHD/lIKV5xVUXVDgq6Hg34sKDC8rsNNUcOmqgpk6Ck7rKniip6BJX4GLiYKAZwoOuijIfK5gqZuCq+4KvDwUTPRUsNtLQbKPgvm+CrSDZH2hcj/hCnQTFfSI+CQFZ1NkngwFbSI6U8Ef2QrscxSEFij4vE7BP2Jgs4LLwq1FwY42BSGit13BsQ65t04Fv3ys5NVnSvIHKfl6mBJtcWi4kjihPkKJmfhwpJI/xY3RStrUlPQZryRD7P5CSch3SlZNlbwZSrpE3EzJmSU56kpWzFYyfI6Sv0SV8J2r5L95Sj5YqOT5WqXsG5VYbpK5NysZvVXm367kzEElyw8p2XtKSfN5JeEXlPyoocRA/H5RSaoouazkvqaSXVeVhAn9a0pOXFeSIjT+U3JHS8k2bSXf6khthRIXpZJAMyXd5kq2PFXylZOSw8+UmDvLmt2VnPVSkiuqfZRs9lXSP1D6Y5R8FKfkWbzkJsrakpScT1XinKZEJ1NJjziSpSRBWGTL+vOU3K1WcrxOSVGDknFNSu6JRvFDi6y5XYlHh5LxnUoeiPAuJev66hMzQF/ONfp0ibjh+vKd62MuLozXp0CsnaJPy4/6RE7VZ9o0fZbM0Mdnlj7/quvTLmJm6zNjjj5P5+kze7E+V9bqY7hRH4fN+mzYqs9/2/SJ3a7PrB36+J7Rp+NPfW5p6FMjAi/qE3Zdn7+19KkXKbr6LNDTZ6BCnwn6+jwUkQb6DDOWNZrKusz1cXXXZ4yH5Ih6MchX5hSfROrL71GfbzP0mZ+lz4BsqZErNcTLIn36N+mTJ1Y16+MilG36fN6tz/4efeYNNGDaMAM+GG6A9mgD7o83YPcEA25MNcB/mgEJM6Q9x4Cpcw0wFA/XGdB3owHZQm+rAa/ElR0GlIq1Ow3I3WtAxzEDppwyoPucARc1DNhz2QDbmxJ3ywCv2wZsfGTAXB0DPtU1oEiMVxjwQEQqDRhpaMBrYwMWmhqgaWZAn8cG9D41YICzATHPDejvboCLhwF/RxnI2dYAzxTpT5P+DAPyhFqWAQ1iSo4Bf+TKukoMeFpnwIkmA1KEfbMBV1sM2NBqQHy7Ae5dck/dBqS/l3n6qVgzUMW4QSqeDVMxariKkBEqfh+lIl0cHafCYaqKzdNV2M5SMUhdRZnwma3i0FwVcWLOPBWW4pP5Ki6K1oUqPlyiYv56FRZbpH+rip+3qRi/XUWLmLFTRcMeFbv2qkj+TUXbORWx51WYX1DxkYaK88Ltokq+QxVRIldThfNVFd/fUaH7QHIeqrj6PxXWWiq8dFRM0lUxW6HCQ1/mNlAx01DFdnsVlS4qep+rKPdQ4eupYrKXiuxUFXfSVdSLHRkqwsTCOhWD6+X+mqVuiwqtNhWJ7bL+DhVXOlWs61Lx8WBDJgw1xHy4IWtGGrJvtCExYvwkQ8ZNNyRqhiGoG3J/tiHNYu8c6RP91xryfJ0h5zcZ4rbZkAt7DJl1wJDWw4YU/2nIr2cNiTtviNUFQ9ZeNKTzkiGlmob43TUk5V9DnugaskVhSJBYamDI2KeGzPY2xMvXkEl+hlwNM0QRa8jtFEOy0w1ZmWFIXo6h3I8hmxoM+b7NkMx2Q9lPSUynIZGvDZn+xpD9fYxIG2KEw1Ajbg4zImukEbljjVg1zoij3xrxeooRz2YZwTwjdq41wnWDEWabjSjaYoTnViP+3WZE/HYj9v1mxOHTRlT8acSrc0acOG9Eqlh8QepqGLHtohEh4odLRqy8YsSQ+0ZseWCEup4RlxQyl4ERgw2NOGlihJGFEbE2Rtg5GDHSxYgSbyO0fI04nWKEWpoRzWJvuhEzM4zQyDQiMceIwHwjemtkfc1G3G+R9bQa8Um7Ed2dMk+vEQWDjFkz2Jj/DTFm7jBjKoYb4z/CWH7bxoSrGTNhgjEjvjZmxzfGXJlqzNfTjZk625izc4xxm2tM+zxj4uYb83SpMaPWGfPvZmMObzHm3Q5j/thpzMf7jDl60JjTx4zlvWxM3nmpqWHMP2LgZWM0xaTbxhy5Y4yjjjHnlMYUiHvmxsRYGLPPwxgLT2OW+Mm4eBFrjEaaMd7pxkzOMOZ4pjGLs4wZ8NKYi00S12aMgxjRbsxtUScKu4wpH2DCxoEmKAaZcGmECaVi8kQTpk4xYehMEwzVTfhztgmr55gwcLMJmmL/ThMG7DZBedSE8pMmfHtKrjVM+OOiCba6JgQrTDijb8INYxO2mpgQIoqemfCxpwmNfiaUBZowMVXmyDLBWHjlmPBVqcQ2yzxtJvzbbkKnSOqQtbw2wUnNlG3fmHL+O1OW/GhK2xxTJi0xxXyltLeYMnKrKQ3CYrspn+4w5eJFU9ZdMkX3simtV005cM2Uc7dM+fueKbn/mlKnY0qkrinjDE3pb27KIHtT9rqYou5qyoDnplQIBx9TRviastvPlPIAU04Hm7I+zRRFuik/ZZryT5Yp7SIiT/oLTZleZYpZiyl+baZkd8h4lymX3piiOdyM70ea4TnajK2fmzHvOzP+mWnGQnUz3i8wY/1mM05tNeN/283oFEd2mLFntxmq/Wb0PSDxx82Y8KcZyWfNcDhnxpZLZgSLc1fMWHDTjLR/zMhRmhFrbIaPsxknXaW2hxmaPmYU+ptxOMmMAelmXBVGmWa8LDVDo8KMY7Vm2DaaUdNkxoY2M45+Ys7fn5kzaJA52webs2GYOf5Cf7g5eSPMmTTKHPPp5nw/yxzv2eacnGvO+PmSs8icwJXSv036dpnjutucpv3msk5zjC6bc/Y/cybomjNaac4uQ3NmGZlTaWzOj6bm+LmZo3Q3570442HOF17mxAWaExlizttCc04VmWNRZ05atzkLX5tzYrCFnFMsODzMgkXDLbg7woKboy2YpWaB4ecWvJtsgeu3FgyYbUHfhRasWWrB8xUWNP1sgd2vFphtsuDyZgsubLOg86AFI45bcO2U9P1pgb6GBWcvWvDlZQtyrliApgVV/8m1oQWrjSzoNrNgmYUFj+0sqHayYKO71PG0wM/LgpNBFhyKtiD+hQXD4y1QT7HgeqoF5ukWXMq24H2xBafKLZhUacFPLy1YUWuBWqMFo1ss2NdhQZyY12nBsC7Je2NBcD9LSvtb8u1nlnwxwpLXInOMJSvVLEkfZ4naJEtqp1syaJYllrMtMZ8ncVss0RbZWy35fLvEHLMk+bgli09YMuoPS0aesZT3hSUNGpa8uGjJ7OuS99CSLTqWfKxnibHKkv6GlpSJUhNL/K0t+drNEoXw8bDkK0+5Fme8LPnZ25LcYEs8kmRtyZZMSpN5syxxz7bErd5S3oOW/NRhSW+nJb93WZIlVnVL7CAr/hgmRlqxepQVX4y24o04NUbaalb8+YOYasUH6lb4zbZCf45cz7XinLi8wYoKsXWLFZrbrKgS27Zbcee0FfFnrEjUsKL1khX/3LTC7YEVX+pa4WtgRYi1FVNtJPaJFQMcrZjlZMUQVyvsPa0Y7mWFo78VXWGSE21F/2wryoR6mdSqt8K13YoJHVZod1txa6g184ZbM2q0Na8mWfPpDGvCZ1ozUN2a2XOs2b9QxhZbs369NWUbranaYs2MbdbUbLfGfo81pX9a88l5a66InZesUb9sTf0Va3boWWOtsJZzvzVzDawZrrJmoZE1o42tuS+6zKzxsrZm73Nr0rytcfWx5ocwab+wxiPdmpIca4oarTFslnlbrAlplXqd1rT0WvNikA2dw204PsKGlSNtuPWlDe5TbOg7w4Yps2z4WN2GSpG40IY762xoEl7bbPhyuw1nd9hgvteGS6dl7IINzeKAhsSKh5dsSL9swzQ9G2br22BibUO9vQ0428gz04b+4TZ8l2rDgEwbrota8XeODQdzbRibb0NYuQ2t1TYk18g8TTYENMs6Wm1Y3mtDZF9bNAbbYj7UltphthwaZYvzaFt+V7MlW2yeasv16bbcnWVLqzg515YPFthybJMtb7fYcnqrLWXnbAk5L3Eatty7bEvuNVu+uWFLm64tR/RscVXYkqdvyy8GtrxztmWdqy2R7rYM9bTlgJct+NkSHWLLH1G2jEqyJT3ZlrXptlg12soZ3xaF2NBly6n3EvuZHVMH26Ezyo61Y+y4MtaOazPtGDXbjnZxdI4dK+bayZ7Ajh2L7Ti10o5tq+1gpx2eom6fHXv22/HgoB0mZ+2oPid1/raj9aHQs+O0gR354ntDyTe2I9rZjjZXOya5S7yXzBVqx+RoO7KS7PBKtuNtnR2F9XY8brEjo82O4C47pnXb8dkIe74aa49SWE2wl+/Qnt/U7fl6jj3W8+1xWWRP9BZ7RmyzR2+nPZc17Nlx0R67S/as1LSnzzV71irtCRD6pvZ8bmNPk4893WH2zEiyZ2KaPXHZ9qwqs6dvhT2nWu3JF9c67Plx+GN6Rz9m9aTHZHzzmBmzHvNu7mN+Xv8Yow2P0dz4mMe7HqOr+ZhGvcdM1H+Mtnhr+pgmz8cs835MiN9jzkVLbuxjLmQ8JjzzMdsKHqOqfoxD62M+7XpMrRjbK2NDn/D38Ce0ipTZT1g+5wmT5j6hdJ70L3yC1sYnvBG3tj4hedsT+uyUMfH40BNOnXzCX6efsOn8E3669ITs60/Q/ecJ/yifUGf4hFfPnnDaWXI8n7DF6wnq3pKT+oTGDJkjW/pyn5BZ8IT1FU+YXf+Eoo4nTB/hQD81B/6e5UDkegcStzkQvsuBu+ccMNRwwOmyA0P1ZFxkKBzwUkq/vgOLDB3QMnIg1MSB4w4O/OzpQB9/B9bGOWAR78CCNAcKMxwIyXRgepYDVmJCkQPebx0weudA2yhHVo9xZPQXjiTPcWTHAkfy9jgy+zdHdDQceSfSbzhyTduROpGo44iGwpEKoWbgyL+iUOWItZEjWSZSw8KRK88dcXZ35L2HI3O8HenxcSQs1hHdTMnJlbgWR0zbHDnY4UiqqO52lLPCU/4b9pTBY59yfNpTmmY+ZeWvT5m25ym++5/Ku/Yp97Seyr0/pcHgKU8tn5Lk9ZTLvk9Z7P8UZ+GR+RTN7KfUCp2ipziWPuVBreS0PWV1+1NeDXRi5FAnZoxwInC0Ez+Pc+KvL5x4pu7En0tkbJUTP250YvAmJ1q2OXFku4zvcmLvcSc+/N2JneedeHrZCe0rTpRrOrHtqhPRYt41J87dcKJbx4n7Siemq5z41dyJQU5ODHR14nt3JxpDnFiZ6cQn2U6syHXiWrETydVO1DU54dEifR1OfNXphEp4DnxG6ohnrFJ7xmfjnnFsxjPa1J/x97xn2G95RuTuZ7zd+wynI89IPP+MlnvPsFU+Y6PqmRwTn2Hk+YzQmGd8XPSMM23PcOiQ+M5nLOh5Ju9SZxK+cOaHKc5smOVMqPjfbGdeCYd5zoyd78z5Bc5sX+jMxMXOpK92ZtYmZ0q2ODN3mzOOomKHM3v2Osv+05nnl5y5dsWZA5rO3LzuzNEbzuzVcsZN25lfVM5MM3TGSnQZOVNqLvmezmh7OfPCx5kP/Z1pCnbmtwjpf+HM+zhnFic6czfbme56Z5zbnOnXIfU6nUkSHl0SM8qFyWNd6PnShQsLXHBd5CJnYBeCt7lgreGC4xUXdl9zYf1dF4qVLlwydGGPkQtati7Eurug6eWCt48Ld/xc+F+QCwtCXWhJd5H/DRfO5LhQXeBCUq0Lxxpd6G1xoabThX1dLnh2u3ClrytnB7iyapgrf49wpUP8PtKV9aNcGTPGla4vXDk6xZXi6a4kz3bl9jxXcue7snaBK8Fi5kJXFi115aPlrhw55sqNq66cvulKqb4rzipX7pm5YuPmyit3V/r7uFIvvk6Q3GRXTlW44tXmSliXK0+6XYnv95xtC5+jv/g5Bjzn9dbnlG17zovtz1HtfM6Mvc+xFRfOPqdS3NZ4zp6rzxl04znFOs+xVkmM5XNSPZ/j4/Wcs2HPGZ/2nFWZzylqes6OnucU9nfj7GA3+oxxY9e3bryY48an8924KdYtdGPfUje2/uTGsy1uKLe60X+bGw0ic7sb03e6MWqXGyb73LizX+pccmPpFTeMNd1Yo+1GhKEblZZuJFi5keTihounG83ebqj7uXE3zQ21fKnR4EZujxvre924PMSdcyPd6VRzZ8F4d3I+d+fQPHfWzHfHdoE7SYvd+X6pO/eXuRO81p2Uje74bnLnny3uvBbx29zZstudaGHypztR591puegu7xN3+l11R1Oc+sed/nruzNJ3Z6yBOx+o3DG3cMfY1h01d3e0RB8Pd6Z6u2MtvPxlPMCdvBh3Jsa5M6jcnbZqd2Z2uFPT5c60XncMB3mwdpwH6uM9SPneg7OzPDgzz4O7izzoEqcWe/DVMg/uLPcgfJ0H43Z58MteDz444IHlJQ+8rnrwwzUPhl2X3BseLLvrwXf3PDATbgoPig08GGgs+eIPEw+KxFZTD56bSZ+FBwUeHtzy8aBNRPl5oAqQdqD0B4lUDxake/BZnge/58t4qQcL6z2IaZZa7VJLDOz2wKSPJ90feGLa35MfRnoyfJQn50Z78vILT/772pPp33sy5gdP1KZ7MlPdk8NzPfl1nicu6zzp2uopv0lPlu7wxF0M2eXJPdEjynZ78mq/JysPeZJ8zJNJ1z1ZoS3XCk8uqjzZb+hJmsg088Tcw5OHnp7s9vakPsSTpkhPDGI9cU3wpDNJ5kjxZGi61MryxCrbk2MVnozq8sT+lSf5fb04MsaLbLFOzQv9cV7Mm+3F7bletIuT87w4usaLEdu90NjhRcAuL8L2ezHpoBdbjkishhfPxO1LXmy94kWs8P3Li9rbXmTc8SJVz4urBlJfJfUNvZhrJLnGXhiIWyaSY+ZFyBMvZuZ4MS7XC12xoNALoyIvuoq9GNkutTq8ZB/mhUO3F4/6efNwsDfzx3hTMcUbv6nedMzxxnO+N5YLvJm11JvNK725s8mbSzu8WXLAmwRNb7yvejPlmsTd86bAyBs3E2/uP/Fmurc3XwV6YyyS4rzpSffmbIbUFnbZ3vTL9eaqcC3whlJv9tZ5s6ZL5un2RtHjTXofH34c4cN8NR+cRfc4H8rH+6CY4oPFDB8OqvuQIQzm+sgzz4eSbT5s3+5DvBi1y4cru30YdEDGzvrgc8GHjVd8WKjpg8NNH8br+nDIyAd7Nx88vH2w9PHhkp8PdSLL3we9CB88Y3yoj/NheY4P3uLHXB+shWa+D6bFPixpkhptPoS1+2DU6cPZbh8mvPZBKfr29SWvny8fjfBl+WhfpozxRXOsL1HjfTk2y5dN6r64zfblf3N9qZ3ni/NCX84t8cVhuS9j1/hiusWXmm2+ZGz3xXCXLwN3+3JX2B315bcTvhw97cs/53w5eMGXMA1fOUv4UnXFl32avqhf8+Xz677suumLzQNfHiqllr4v8wwlztiXq26+fO/ly0hvXxp8fHnu74tWpXx2+GLW6cvhHl8WvPLl52F+DBjpx5+j/HBU88NgrB93xvlROtuPnXP8SBR+c/0Yt8MPPfHRTj9890h7nx8Jx/04ddmPJ1f9OH3DD+75Meu+1NL2Y5+BH2kiROWHk6GfrMmPcyZ+7Df1I9TMj7nmfoTZ+DHSx48+vn5oikZxzM+PJQF+vAj143qkH3/FyXqy/NiT48eaXD+CxNM8P+4W+NEr0ov8eFbiR0OTH3nNfmzt8mN5tx+2PXI/H/oTNcqfkWr+fDDWX/42/ngu9qffMn98VvozbpU/emLETn/67PJn6V5/puzzZ8x+f3TEhwf88Tvsz6fH/Kk47s+eE/6s+c2fBX/603LFn+nX/Sm/6c+ru/64PpR4XX+e6PuTZuTPEDN/Ttj5M+2JPzcd/cn38cfLzx/dAH92BvsTEOLPu1h/Gl74czLFn78z/TmX5U+VCMvx5+s8f4blS4zwLPbnVKc/q7v92dYvAO0RAdwYGcDJUQHMUgtgwLgA7ooDEwIInxjAN5MCSJoXQOD8AGoWB7B+aQCPVgQQuiuAebsDOLY/gM0HAjC+GEDd5QCiNQOwuRaA2nX51A9A1yCAU4YB7DaSHI8AhnkH0OgTwHHfAFb4B6AMDODToADWhgZglRzAkdwAckVMXgBe+QGMbAng97YAdrQH8MsHgdwYHkjyyEDmjA5kqFog+eMC8ZkQiFI9kIh5gSycH8iohYFcXxRI6eJAgpYGcnllIMd+CuTFqkDidwWycncgM/YEMmBfIFMOB+L6WyDjLwey/WEgL5WBWBsGomMk/eaBfGMRKO/WQKKfB3LWK5Dv/aRGfCDe6YH8nRVIdXYgUbmB3CoMRLs8kCutgRh1BTKtXxCKAUFEDgkifHQQ/04PYujcIN4LzXlBNIkT84MoEtsXBLFqYRBbtgfxZGcQF/cEcf9QEI81gtC4HETelSBeaAax/GoQ068FMfBGEH7aQeQrg9iqH4ShYRANxkGsNAvioWUQO54HYeYfREpwEKcigxiXHcSdnCCWFkiNcllLexAnO4Nw6Qliz9sgGtWCKRobTOK4YFImB/Pht8Fkzwjm9ZxgjBbJ2NJgdiwLRn9zMK+2BLNiRzB+4uHuYN6Jor3BzDkQTL/DwbgdD+be2WB2XQ3m52vBjLsXTLJOMB36wZwxCKZCZKiCufk0mGG+wfTxC2ZRejBxucGszAvGMT+Yqo5gMjuDieoKxqA3GNMhIfQdFsK4MSEoxWdqIRwdF4LtNyEMnx7C+LkhHFsQQoFYtSiE2YtDMFsSQuHPIXyzLoT+G0KYtyeEMftC0BXnDoTwxdEQWo6H8Op0CPFnQ8i8HMISzRAmXgvhwfUQQm6F0H03BH29ELSNQ5hkFcImzxBmeIfgKMr8Q4gIDCElL4TTzSHsawmhuSuEku4QfukNIbFPKLofhrJ8WCj/jgzl1OhQysWSsaEUfRvK0emhbJsRioV6KKNmh1I9N5SVC0LpXBKK1+ZQNLeHkrYzFI/doVw8E8qac6EkXgll7p1QLP8O5YgqlDwx2jSUj8xCOW8eylbLUG57hvKNv8SIO4GhKNNDOZElc4rk7FDcc0P5IS+UNwWh2NeG8qQ1lA86QrkuKjpDWdYTyn+vQ8l+F8qm95IzJowwtTAWjA3DXdiOC2P8+DD0xcAJYTwQb8XjL8MYPjWMI/PDyBfbFoSRIFgYRpCYuyhMzkBhfLs4DCtxd2kYr8Tx5WGc2xVGjTiyO4w8sXWP5Ar2St4+ydkvOeL1wTAaDoUx5XgYBifC6NUM49i1MArFjuthrLkRRqhw+yuMH27KGm+FkX5XxvTDeGkbxi8uYbIvDmOkfxja4qOAMNTSw7iXEcalzDCuN4Yxuy2MTztlnq4wpr6W+xKBfcN5MjCc+OHhBI0IR210OJ+NCef2rHB+nhuO4YJw2heFM2hbuJw5w8naGY7F3nDSDoXz4kK47I/DWXc9nKU3wvERx/4OZ8g/4fxPxBqE88wwnK+NwhltHM5dk3DWWoTT5hWOi384b4PCyQwNZ2RSOL+mh7M4I5zh2eE8Eudzw6kVPxeEEyYOdoSTI4K6whnXG46+uPpa1vAunAEDI7g3KoKTYyIoF/7jIhgzMYI3n0ewb3IElt9EcGVWBLPnRaC2IIL7CyMI3BxB/O4IVu2JwHZfBCFHIziqEYHW1Qjqr0fw230ZN47gBzMZF0MsIthmE8F6rwgUfhG884/gVGAEU+MiMM+IQDdT5sqNwKYwAs8+kcwfEcl5tUgix0fKMzyS0ZMi6ZoSybkfI7k8J5KfFkQSJH5dGcnMnZFY7Irk7Z5IPj8SyYXjkSzUiKRRM5Lfr0YSeCOS8bciqXwUSYhOJBmGkfzPPBJT10hOekRi6CfXWZHoZEfSnBvJX52RpPZEEtUbybJXkTx8F0nywCieDomibUQUVSOjyBsVhdnXUWzfH8WSg1FEXYji+LUoPlFFkWgiseZRrHeNIss3ipHBUZRmRRGXE8WP+VHs74wioStK3rNRePZE8eWrKN6/iWLtB9HoDo3Gb0w048dFoxJmX0dzUT2afXOiiZ8bLe+waKYtiObB4mjZo0azZ3s0j3dHM3JvNC5Ho9lyKpo6jWjma0bz1Diar0yiUTON5gPzaOotolllE80C22gm20fT5hFNmnc02oHRtAZHoxUTzYTUaNTzonEW/WuiqeyM5peeaHx7o/n2dTS/Do7hyqgYTo+OYYdaDGvHxhAtno+P4c/JMYyZE8ONeTF0idIFMRiujWHOthh+2B4j+58Yju6NYcP+GD7XjJFzdAxvr8Ww2ToGVVAMQ4Nj6B8SQ3VODBO6YtDqjuFNj7RfxTBwSCxzxsTiKn5QiyVjfiwbF8TKMySWGYtjcRKPlsXSf1cshRqxPNWMRXUtlqHXY3lzI5bWv2LpYx3LDRHjHkuQRyxfeccyxDeWokCpFxTLlrhYTJNjWZkTi0duLKEVsVzujmX4By84MvwFE8e+wFT9hTyTX9Az9wW5q1/w0cYXfLjvBT8cf0HB1RekXXvByfsv6NJ9gZHJCxbYveAzbxnzf0Fo0AseRrwg/sULJiW9YHL+C/oXveBS7wt2v3lB5ag4do6JI3RsHFcmx9Eqjn8VR8GsOOznxzFpQRyvF8fx59I4en6N48nWODp3xdGwW8aOxDHtRhxH7sXxziyOJe5xTE2JIys3jsS8OJYXxKFbGsebljgsXsdx710cmf3iiegfz2cD4+kdFI/3qHgGj4tnztfxfPVtPMO/j6dwSTyblsUTvT+eIyfjOX85Xt7f8ejpxjPBIp5/rOK58zweJ/94vg2Ix1aYBsbzd0g8hyMkXwxJjOeRWJsZT0hWPKr8eIYVxPNpYTwPxAdF8dwUl4vjOVEaT5lIK48nriKeq43xJLbFE9QRz8wuqfVKaokbb+LpFvv6JGD0SQJqagkkz0xg7awERixI4J+FCbxelED74gR2L08g6KcEDm5MYOjuBLTE5X0JtIryA9J/MIEZlxLovZ6At34CH5om8Eb8YZHAEcsEFtslsN1Ncv0lV7wKTKAtKIGKEJk3LwEDca44gfzWBCx7ZT2vEvj7bQJN7xOo7pOIh1oi9uMSMR+fiGpCIkfnJKKxKpFqEpm1PpH8XYn8sjeR+t8S6bySSOm1RPKuJ7LiViKudxKZeC+Rm/8kgm4iuoaJ9DdO5LpJIt2ixTSRgxaJTHqSyBunRII9E/HxSkQ7IBHT+ET6JicSlZ3IotxEpuYnYlYo81UlsvNlIoe6E8nsSSS5N5G1rxJZ9VrW+jaRx+8TmdwniX5jkriqloTG2CR2TUzi10lJRKknye8widW7k7h+JYnfriWx50YSI02SGGyaxGmrJBJ8kwjxT2JuYBLPgpI4E5PErRyplZtEQUsSj94m8cm7JL4cnMzZ0cmYfZXMR98lU7UiGfVfk9m8J5kFB5JZdiGZ8ZrJ9LuRzADdZH4yS5YzXTL+5sn8aJXMcP9kBgZIbmAyGiHJLI9NxjQpmWEpyfyWnUxGXjJrC6RuQzIjXifz4G0y198n0zk6BY0xKbJPTCF5Ygqr56XgsiiFW3tTeC1OHkyh34UUKq6ksPNaCnE3UvjRJAVdyxT62siYfwobIlMwTkpBmZzCR2kpNGSlsC8vhTVFKcwvlTr1KXIukdxOafemcO7jVIo/SyV6SCpfjElF44tU3s5P5crCVM4sTuX3Jakc25Uqz/BUJp9I5fWZVHZfSiVWM5XVVyXHLJUxFqlUOqTypU8qo/xTGRqQio54ECTX2an0zUvlr/xUzhalsqwmlVtdqVzoTaXsTSpFb1PZ905q9UujSi2NzYvT8F+RRsfmNCq2pxGzLw32p/H2jIxrpHHsYhqHLqXx0400/G6m8em/0tZP4yvbNGyE6nEaJR5pzAtOwzwyjRExabyPT+NoehrrctOwK09j1Ms0qlvTZO8hfb1pTPsgnQy1dKy+TSdieTp1u9LlfZBO3v50dh1IJ0ukH0wn+VA6YcfS8T+RzsyT6fS9nM7f4srVdM5dT6dRPDROR8MynXF+6YwMSEc3MB3frHTUc9JxyktnQEU6Hu/SmfJBBt/1zeDDQRm8G5zBxeEZHFbL4MDYDFZ+mcGyrzKw/zEDHXUZn5/BlUUZNCzNoGp5BuUrMihZmcGqdRlM2pWB2e4MjPdkoNqbQd8jGbw5moHnjQye3crgoEkGO8wzSLbMINEqg3/8MrgWnMHZ8AzqIjL4LUrqRWeQE5dBfHIGQRkZPM/NYHpeBlbFGZiWZnC+JYPq9gzWvctgYf9MXk3MpP2LTLwXZuKwPJOxqzMZsC6Thl2ZnN6dyZH9mRw6kMmWY5nYambyxdVMrMSE65mYiXE3MhnzVyaGYsStTD6+l0m/B5Kvk8kfepmcUGayyTyTJLHWMpM11pksfixzBGbyn+gXmklibibr8jL5NT+TlcWZzK/IZFhXJnqi39tMbr2XGLUs1o3N4ufxWcSI0ElZGMzL4sjWLIq2Z5FwMIsP/5fFDe0sTppkMdc/i1lBWTyOzKJ/nozlZ/FBYRbvirJ4U5zFlYosLrzMoqYhi+L2LNLfZBHfN5vIj7NZOjCbaWrZWE/OZsI32TyYl83LTdnsPJBN2pFsthzNJvl4NhtOZBN7KpuAK9nMv5aN9/Vs5vyVjcfNbGbezubpg2xGmmYzwiybIVbZfOyQTY93NpcCstEIypb9UDano7I5EZ/N3pxsUsul5kuZv1dqvs1m4btshs7PYeiCHHQW5TBwWQ6frczhr105vNqXw9VDOWgeyaH99xyaz+Vw6moOhYY57DXLYY+lsMohxzaHNPccUr1zSArJYUNoDqtzc4jKzyGyNIefykR5Dkt7cljyNoeFw3LxG5HLglFiTC6+E3KZ920uc2fmMmeJWJ6L1xb53C6fu3Px/lNcycXnmsT9Je7kssg4lwAzYS7XFrksc80lzCeX8IBcVgbmEhGay6roXKJeiLhc1qTmEpueS1xervwGcokvzGVjdS5pLblkdOWS2ZtL9ttc9vTP4/DoPMrH5slzNY9j48WEPDQW5nFxSR4f7s3jn4N5fHwoD/0Leahdy2Ps9TxMb+RhcTuPz//OY/KDPKYZ5uFlmcfawDzWB+exPSaPsqw8KnPzOJGfxx/FeZyrzON9Zx53uvIwGpTPV2PzeTw+H68f8olbks/apfkUbcinfEs+J7bnc3Z/Ps2i80g+l4/mc+P3fPmfyMf4Vj6xNvmkOuaT45LPHwH5mBTkk/gmn6y+BeT3L6BjVAF3Py9g7tICtmwo4NS+As4eKODCoQK+uFbAl9cLsL9RQOfjAr4KLqCqqIDq4gJOlhTw2ZRCPBYXSm4hu9cX4vBnIQl/FfLQoJCBRoWMMC1komUh6k8Kme9YSI5XIfnehdQGFnI5rJABcYVYpRbilVvIEbUiysUf44uoF40TivhBvQjPuUVkrChi0I4inA4Wce1aEbdvFPH9vzKmVcQyvSIKTIq4aFPEB0+K+NixCD/fImYUFeFbUsSp5iKGvi7C5G0R0z8s5uSoYv4aX8y9icXsmlcse/hiTiwqpnVpMddXFHN/VTE/7Shm9c5izhyRvhPF/HKjmG23ism9XczdR8UsNy8mXKyxLJZnYTEZNsXssC1mZmAxK0KLWRVWzM/hxSRFFPMquRi7vGKcCmS8qJjg0mKc3xbzfngJKrUSXD4vwX1SCWXrStDbVcKjyyVMuVmC9+0SzI1LmGlRgoeYY1nCatsS2pxLeO1agqN/CTMCS1gQXEJuVAmTskqIKy5hXUkJNVUlTGyT8a4S1r4pkb93CZvellDcp5Tt40spnVjK9Bml/LC2lJpdpfKsLaVtTymmR0uZc7KUsFOl9ChK+VdVyijjUtQtS1liXcpBh1JMPEv5wruUKb6lrAoqJVqkhJSyNbSU4vBS2ROXcraklFZhXlPKvbelfPSulKF9yrgxqoxP1Mp4PqmMeZPL+HhWGT8uKCNySRlJy8q4/2sZA9dJ3OEyBh0vQ3WijMAzZdRfLuPe9TIsb5fhaFKGi2kZc83LCLYoIy+gjP9FlmESU4ZeYRnPesrgbRnhI8rpnFDO4AXlmC8q55sl5cxbXk7oinJSV5XT/ms5c3aUk7+vnAP7y3l4rJxv/yhn6qlyOFuO4kY5I/8q5+lt6btTzgLjci74lnMvoBzdoHLCosrZF1eOX67UKyzncEk5zWXlWLwrx+59ObP7VrCwXwU1n1UQObaCUd9VsGNWBT8ur+DgzxXc31DB4E0VbNxTwb59FRzdL3GnK4g7U8GdyxWsvlNB7YMKdhtVcMa0gmbxmVUFQ60rWO5QwXW3ClYEVrA5rQL9ggrWdktsbwUf9qnkH1E9uJJv1Cp5ObkSx2WV+Kyo5MAaGVtfScHuSq4fqOTKuUr6XKhE/Wol3mLjX5Wki6Y7ldxUVTLVvJKVVpUc85G8wEomh1YyNrWS4rxK+pVUolNaybCySr6rrGTD60rSRO6bSiw/qmLLpCrezqvCeFEVXy2pYsrSKlzFhm1VXNxdxagDVbgdruL3a1Xc+quKyX9XsemfKvpYVXHCuYrLrlUE+lbxaUQVFlEyHl1FYnwVDtlVhORVcaqkimtlVTytrsK9popLrVVodVTh1VvF5rdVFL6rovJ9Fa/7vsRr3EsyP39J4aSXGH/3kkVLXjLml5fY7nnJzwdfyvv7JZsOvaTg8EsOHXnJyKsvcb8hbeuX3PV+iXfgS4KDXrI25CV9ol/yNE9yil5SWfqSzvKXrGx4yZxXL4l/85KNb19iNKqaZeOqKZxYzeHPq/ljUjXP5lXzcn01/juruXGwmmFHqrE8Ws2Xx6pZ+ls17/6sZsnlag5dq+bCjWoe3arG4HY1Y+9IvnE198yq+cS8mh+tpe7jao48qeaSbzUjA6uZGFSNjZgRUs3a8Gpux1bL2UhqZlWTUVLN7tJqjKqrefG6moK3Ur9PDff71uD4UQ1bBtTw6Rc1aIvhk2sY/2UNW7+vIX5uDV4ra/jxQA2F52t4eLlGfhc13LCskf1xDU52Nbx3rqHLv4YHgTXoBNUwMaQGRW4NrypqaG+pofNdjZxHJE6s+rgWxZBaXIfX8ufYWjTH1fL3+FrMF9bitriWrctr2b+ilt9W1nKPWoavqeX+oVoG3Khl1F+1RNypJftuLR0PalmkXctXxrX0ta3lH6HrVsu1wFqMQ2r5LqwWZ1EbU8vVFzJHdi1P82tZWFhLiFhVVMt/rbVM76yl5XUtl99I+10tY/vUcfqTOqpH1mE7pw71eXUkLqhjy8I69i2qo1T4r6qj/Oc6Tu2oY+zeOqbvr+PokTo2n6nD824dRQ/rWGdZx2XbOlQh0h9Vx97oOmxy61hTWMfAijr+e12H1ds6nN5J3X71PPy4nvZh9aSMq5dncz2vP6/HYXE9wUvrKV5Rz/tV9ZhsrSd1Vz2/HpPx3+uJPFuPjWY9EdfruXS7nqF3pX2vnleP6lmirOcX/XoMTeuptKnn0eN6XL3qGRFST2FUPZ/G1eORW8+q/HouFNfTJQaV1RNWVc/4pnqG99ajHNrAo/EN2Exs4MhXDWh+00DQjw3kLmxAa1kD369sYM5PDQSIo2sa+GxtA1F7G0jZ10DBfsk50MBL0XawgVFHG/jtjwam3mgg61YDDXek7gOJ+6+BYWYNrLBqYL11A7W2DdwKbOC/oAYMgxv4LrSB2WENhOQ0cLFQYksamFjagEVXA4t7G/ikTyNT+zVS/nEjTZ80sn5CI+rfNOInfv6lkdztjdzb3YjDvkam7W+k5UgjYRcbmfxXI3mPGvHWb8TSvBEni0ZSrBvZYdNIjW0jx1waWRnWyO3oRtZkN/JrWSNHKxqJrpc67xs5/WET7/o3sVetCZOJTYR80UTul02c+rqJVrHkxybKFjTRuLAJ7SVNjFjahKlYs7KJC5uaqNjdxNLDTaQeaSLudBND/mripn0TEx2amOLYhIZfE57BTfyR2MSjvCYSi5t4WdrEuKomsmqlztsmqt838X3/ZuZ91EyQcBzbzIxxzUSOb+bXCc0UTWxm2JfNLPymmdOzm7k6pxmXBc3ELmrm3vJm9FY0s2dNM0s2NvP4cDPxms0cvNbMgXvNnLrfzLsHzbToNDPbUnKsmtlg3cwVl2beCPWgZprDpE5EM28TJCa1mcqiZvrUNfNBRzOJvc389baZ8x+1cOvjFr74rIWPhrcwemILfpNamD+7hep5LSxc2kLyshbqVrRwYWULjqtb+G1tC7FbWuTM18KfB1voEH0Pt2B4pIU+N1sYdKuFbfdaqLkvdSxbCBG7nVoIC2yR90ILUbktXC5sIaK+hZyuFpw/auWbsa3kTGhl0petXFncSsiKVpx+aaVifSv2W1rpPNzKMY1WNl9v5eCNVjR0WzExayXKspX1Vq1MedJKgnsrowpb+bO8lX8aW0lra+Xn162ofdAmZ+82XIX3d21MndlGyZI2Li9rY8CKNopWtzF/fRtJG9q4cLSNb35rY+uNNnT+18bof9sIsmgjwbKNuU/a+MS5jXsxbezOakMzpw2LtxL/ro3t89r5bFE7d/e3M/ZgO83H2nmh0c7mi+143G2nzKqdFut2jO3aee3Rzlq/dnkWtnM7qh3X2HaWpLXTntnOocZ2Drxrp/N9O6P6dpDYvwOvgR0s/rwDp2865JnfwdEfOhi3rAOP5R2U/9SB+i8dBIpj6zoYsLGDr3Z30LC/gzcHOmj8s4ONlh3o2nZQHNbBP5EdHInr4EJ8B+tSO5ib08Fv+R1sKesgTyyu6WByd4fsBzs42K8TtY87aRvYyVdDO6n6upMx33dSt7STbDo5vbGTDuFxsZPFlzoZebeTE7qd/KPoJF7VSb5hJ77mnUy17+R5UCdzkzr5IL2T5lyJKe/k8zedvPmgC9/+Xbz4qIu8IV0YjOhi+jddDPyxi/dHuvjlVhflt7tov9PFd/e7WGbRxSXHLhYndqHK66LvkG48xnbjM7mbN990k7WoG+Wybi7RzeA13fK9dPPfhm4mHuxm8s1uTv7djda9bvqZduNm3o1fYDfnirp5XNrN8cpu1Jq7mflxD/5i3uc9HP2+h5ztPRjt7iFobw9qh3t4+FuP7IV6GPagh2k6Pfxu3cN39j3MDeyhM6QH+/AePk/tYUxOD1+W9GDR2IP32x5ufNvL0im9vJzdy6wFvSQt7GXnol7+WNxLm7BZ1svmlb3ki2M/9WK+upcTu3ux3NdL9sFeDh/qpVZoHO5lyNFejMWzY73MPd5LiNj7Wy+V4s7JXor/7OXpnV5m/93Lmfu9KB/28o1hL4PMe0m16qXLppc+7r10RPdyLamXH1J7eZ7Tyy+lvRhU9vJ/yn/KEg==</binary>
            </binaryDataArray>
            <binaryDataArray encodedLength="7560">
              <cvParam cvRef="MS" accession="MS:1000521" name="32-bit float" value=""/>
              <cvParam cvRef="MS" accession="MS:1000574" name="zlib compression" value=""/>
              <cvParam cvRef="MS" accession="MS:1000515" name="intensity array" value="" unitCvRef="MS" unitAccession="MS:1000131" unitName="number of counts"/>
              <binary>eJzNXK2aLDtybGBgOMDA8EADgwv8ANnnMzRYYGB4HuE+QsKFCw0FDRcaCl640LAeYaGhp+ZWTkdFR6ak6jn7GegrlZQZGRlRXd3TP3O7md0+x+0YOL/RulMMniNOhruPJtZ4PjsanRsdq35m97HO3u82ieHJvuqT9x3iMhzWPttvdKw4V/VejVU8vciJuODdj7nSLxs7/tv9jMW6xflG9bgO+qJ0z/RkP8KLUU6m2UivGI3Ws9jKg6zmrP5ZzdAj0yD2Nhi7j9/uv8/Dxw7xTtiZLtyDH3j9qNMpF72P825nD1FvE0Ppls1V/ZGmXBe1ULGNYndt2Rv2i3WwgyvW24QeW8JDXQeKczXY5+jNYR6aGuWhbplOal5xVJgzddAP9kDxNRs/bmf6dcoZ4cx6onqoNM58RRzuf9Yz5pBxG2FW68g38zA8U5iZ16MecK70cTjf580ej4/KG67FfKqaIz2DS6Wv1Ouua2R+jvBQm5E3/RioW4e9JvrieaYHe9+OXgOTtWUNK+wZjQNrHxvMDXrkmgo3q8P+RJ1G2Bvoers/c6u8xV5QL8w1y1/bZSP8QH43ezyO9ufNbo/nvW6P5+8Z/TOt8Fpn/dGjPS7mDWKwP9Wr29lb1KXBfniB/FDPyodGeCZiRtqrOg5H5bnSk/VgXKc8Pq/44WDvV33/9NXOmjFehh/1G6y5Pf/thzgN4tjj1YF4ZufX5+hBho89Z/he5I/82vM3wsr6nfXwk/P+mD2Gv4/fjuM+/nD87fLt/ngt+unJ/YzDPhiMTBPO78cx/l7a9/d7Vfwt3Oz8Wp11NTg2oQ9y4/XIMXvmfurb6O+oQ7vtffzXoV87zv94aBg6bnYeyFPp5MSBtcW40Cbuwf2Yt4Njh7XQpQG28g81baa5IAfWm/X95CB0Z6wOa9sAt9F68Ff+45HXsusjG5zLPDMco9zqGFrgenDkvlmDrH+n86o/pWOmQ7b3kX/XfbjAyXzqx/gRrzPu59e327H/7bhfbNBDxhc1QT3xPPCtwGOd9vO4bwXH4NuOOXqZ6YiYzc7X2WaP90BmPMl0aCK2wnHYU30rjFgPDzOsEYcm1piHi3zlOecpPVqBqWrEaDDf+93sfA/F/pl3BwwXuE74iJetq/6xrvJ0Boe1ZP1wnzWMEfpgTRWrvB+N6I09Ub1lvjCnKjd6yeJdYGe6MJ/ov9n5voFaN7GO+rH3kcNaKV95KCx1PuMXa6VyR3jRnxMm66f8UH3xWmgTOJs9np8RtxEXpSnz+MC8j19DuMBhDQNvO8Y3eD3/y3H8cczf7o+Y28Hhkw/pml0Dn5rcb5/Pcfg3vt8fz1Ool0/gdju/dxADOTGG0n7kL+rnEGf2fB0pnGa5z1l/WMMs5+oJHq8rHbhug9hK+83O77vGOvfJawrLAQO9V1owTtTosBa5W9HTJnAyT5zOlec4Mi/VQO1CK/R7lK/w3B6vdRvkG8Qof7M64fOnlvfn99zdco+znt2er5/Nnq8f1jWrgf1xj3jE+h3Wu+hBacRrXAv1wj56gYvryMHEGs65TqUL5mLfjfZH/mXYyCXm4Sdrz5yRAw/UM3i/3c/XdzxPoYcVZvSKMZH/mXt/fu3JfSrdVJ+RZ7Qea13EKxzuqfLdCcOTWLezR8pf5qLijeIVzw5YRjjcC+sbsUorxZHXNjjf4BjrDWKVzqM51mN9mFf03+z8mVto1AQm61R5z6MdsZud3+v7Ae/fNjv/HdrszF+tfcS/5//D99vtX9/Hv72Pfzzm//Q+/u44vr2Pv8LrzL3ur8d7oX7Uf4PPBz3xgD3+5X5+fDrFx/Hb8X7rn/ZaB9/fjrX/PrgEnz8d79nG69V2aBW1NtIk8wF1Co9v4PONcvHYj95i+MHBjmPc7wzwkAN7xRpGrh914l4XI/psdr4umTfXVPPQwCk3zt/uz6/Zm53v+yN9uT8Vr0amD/tR5bCvrJOqG/3G+cccvtOHOjCW0zlrGjmVdooP1mVNqzWs+y0+474/X/NN4Mx4E9dB1Alc5DCDqfi3ZH2WX/SFmgdmXAfKv6oOcgrMDfpHTbaid7XOfGK4WM/yAjvu3ftnWf/7Pv7+++3252O+32Nv33+/p/7ncX+J7zrGvQa/94i9NjtfKzhnnpmvgbXX+XHU/AaftVm8lwL3+MDuoDH3jfjBze35cRr7Dufon/Kq2e30OUj13n11LUUPHJddFw55zB/7jPWt0KRaU7XRa+TairxME6Ur9x89YU32mAd7jNpkfQZ+5AUG+tIAizFYp6zPrP5+Hp8voY8Ys03ol3HA3p3mbQKP47ud3xu/2VmfGPgcyf00OmdtWV+jmA4xmc6KP2scvYTv8bqxM1fyR/Ec+cw5UT/ud/v87bjHbaDjit9Oc/S/2fm3CLOYRnP0qRPHJnJG3rC/nfAYUx0/847nuf37G/vfMH8+xh/hee12xMTrnwZ94GhUg/12ysNe9v3Nnq8X9ipeT7vBdXd/xHR7vvc44SA/t/NjxAEPtWQ/nM5Rf6wde4jDHDOfGENdH9U1w/pbsce5wdcTDMRpdn5vG9+/Cn/czs8xo56ULuhNt+ffCGAeeq/imqihvIxagYW+d4pnnTLvlPYVj+oacLEWsdEf4nV7PHawl22i3skHwbsleRzbJmKQf9Wr2nc7P76aPbzaQAPuiX0xGOg15jaab5CDfBvxwiP3yf2NtApc1DX8HWmGPWG+FRgqvzp3GG/383pok/Wteu907iIv1jcY8X3KRrjoV6aN6i3WN4prIhf1RY/wOojeVN9GI/REv9zO37dB74yw2VPWs/KwCyzuTV0HuIa83M78VY4nmKwDe4Pfn83yWeM4x57Yn9AA45SW2ToOzP843vWe6tNon3tF/m7nxxrqPsMz+t6Pm52130S/CjPzkT1mLzqtYR/cU8Yd+wwtQhvED4wucBxyVB+sZcxRL6VPpQd+XzJe/3bYV76H305YrCtyNooJnE3EzvSAvJTuyqNsPfI64HQ7X9PIzcSaGsqPqNeN7mv3M8dKU8Tc7PG35B+Ov6d+oc8kvonnpsb1k8F6ond8TeDnvqon5s5rG503ODJOE/mMa/b8ODPC4nmGFX4006/5s55wz5M9Jw0j1o9zF7kZ/0aYDucjjhkvnmM/fB2oGm7n+4BRfsWB45/0suffD1Y6mZ0/h+z2rG8jfKV1jG71d2xRv5k+nY4Y0wSOWot1rI89qz74nEd4FXHdzu/P7qN6PaR0iDXECC17EY/6hE9mZx+xNuvDvJrp3zTEOtdWXBR2F+uZzopj9INas/4j/8xyP7rIixoVz8wHt/P1m+mDvmc+o3aZTh849/NjmOszh5n3XGNvI46opUNMpRf3gnq1g/++Fs/d6Hf0VXnsYu1G+XH81CG+owE9bvZ8PbDXqVb3x+OkQazTeaU36uKw3gCn2/leEfwVv0y3Zuf7FvaH8zd63u0irhp4XTQ784k+KhyjOWJhf+HvSF/2NHTeSM+Z3hjXaCBWT+JRe4fzjdY7zBGnwTnu3QRmaB5roX3goBfYA2tudMTaG+Rh7+xXpmFwwKPyhLWe8Qk1ZY68Fp/DBGes0wT2jWI7DFzPaofHqhfWhv1pcORa3J/CV7iIz7mNcNlT5VOcY4+B3wlno5xMj1Ffild4E+fspVMe9u+w1kzX5V67nR8Tmc+sCWJ3im2UxznRo4t1xFV5SjvWMdNODdYP+8fvp7Avylf0BnHRCxP77EvMG+GyNvEZeOyF7x3yRxqcfBaf7aIugdWTfNYDvb/ZmRvrpfAanDMH5TnjOOTHebfnuswzG+xZfMaJmiG/7PtNoxroZfhyo/f8zM73OeSvfGD+Sh9cM8q9UTzrfKNjYDRRl/mF11hPxcxoxxoiF1Vb1UEO2HODGFzHa2CFL9bB/h1inGJV/o1wlLc+yMu0XvUg84LrqJpe4GWcGMct98FF7Ewd9CA07gn3Si8XHFCPX+A9RbWPA3EbxcS80XkXmFjHBQbiZ2sjDUOvTfTx0Ss870TvqAHr74DL/aEv3JNTfGDsI34LfKOj2/m3oA1yWc+s/0qfZo/PpaNm6BX4bufnlY2w1TVhpu+pfG24GIyDut0E7gYckSd7yr5WmhlhIT56OqM756hc7D28NXu+9jhH9cR6IwespbRFfZVmla7sS6UJr+25mz2/lzXKH/mIfSJ/1lR5apQb532yJzVQN9af8xROs7n3yka6sM+oU/TIa8wp9sJ7t/Nrf9Sc9WYuqD/HBD7epxVep7xM/8ojh3n0F3qrMas18g1tszisdxM5o9ocxxorXtjvSn9u9TWMuJ8+2vkaZi0yHbEv1afqn/ernrCG8iXLYS2z+grL6aj4ZpjML2J+xO9wvt9u//w+/uV9/Mf33387+u/H+f5bor8cv82M32j+uD9eC/Tj+AM+N2n2/DcN9/N2/B7pt+M73H89xv8c3+/ef/u5/67p1wP316NGvO64AX7U6tSv27M+wTu+1xC/f7X74/+vbEafX8B3hM2en9Myr5jHnhe/QQgs5S1q1gg7u6YwHrFRJ7Pn1yZ8bVQ9Bb9utbdqL4sNziqH+1CaYl/Kmwwj05F7xRjWKuJmdOQY5FxxcoiL+agWc0euHXI/69/zz6My/ZUXWJvzMtzI7ZTbBlgjnVlrHFlulp9p63Ac4Xc6t8lj5mema9ZPFoP+xe9C47fu8bulG9wv9/MGdZmbqlPxC7xv8PdkvH7bhLbYz2e8Pb/2qjRqBT/Uo7ommj2//prVwWmN+xrpFnUbYYx85v4qX7LBfoeHo3iu1SzXeZVb1nulK46e5DM/7gf3VW2l1WwfVf/sZWiZ9V5hsKfx+uTzt3T2/N3VK6PZ+bks1hAz1l2sZf58zO+PI/paeZH5FrwM8mZ1ZO0x18SI3pudH5NOOdgv7vEcdeVapX6wxzplPfLwhVjkp7zIMJSHma+VX0rDLel91C97jnvoCccwT0tw3PTjbl/r9vg+9u34G2azx3tkK30xz6zPZs+vR13EZV6Y6cc810Bfbnb+7lmmVZw77TdaH3mhvK44V/mZrlVeeIj/o/PH4e/n/4WH7993wrMCG+MaxG5Y187XbsxRP/abvZi5DjJu1V52zGqsaFFx4SMOJxys60XeiG9LckfnitdIB8Zi3rO99IJb5tGMHk7nWbzb414R/yt3n39oeT/fQ1Aft/N1bmKgLszPkvxbgldpiv53e/ZxRj+u1YR2TrGznq4O1GeG92g+g+HJnopTmo5q42iDvmd8G9WYjZE59/n4ZmvP5SNePohZ8fWKNp/r99zrV2o49Lgf+yLGqH5Wc9YHgzHCH3HjupnfXK+q/9V+z8bimidxBnu9wBrxaRO5M9pmuZm+as1hfUbDWdxYc3Fkfhlf1kP5ka3N9MJcMccF90zrWe1GnjmdX9U+w+ReqtwZjWbO0XOFlfFRWrSCM/dWeXZlrQk+Mz5UHDLt8NgGWBWeist0WeE9ilF9ZP1kGuD8Fc7ondJC9dQGva54PcrxJCabZ/lKo6y/GT1n6pvYm+lzZn2kMeepXhXGiq8z54p/rI96qHTMMFd8m411sTbDJ1szGKucVriHxiP9RrrN8FM1nPLVcda3V33NtM7ybCLmq7yb5X7FgwpjpMWMVqvckWPFd1WHqk5fxPwKT1eHJfPZWJ/Mdcp1y+/Rq/5wnaqnbE/NmUcTWNwD81/phTlUeU5zpaXqRx2bPd4Tie+WfPR6HE//Qwh+85/xnLkW/MC6xfH4jmMHPs2eP89hDzJNlJZ4bSi9Ks1n1rP56hruKc5uz56zp1frKl2uDIOB2JX+2DPjbAJvVscMe6b3Wdz92AXHfd7gqLziGlVN1jW0meVa1a30yHSL9ZUeRjGZz6O1ylvFr+KMvrk9fx41wo/ciI9js8d10C3/u9vF2o3wsn21VnmuaqoRfHus0f9k5jojvEy7DuuKLw6lBfo2o4GZrlXVxrrsIe5ltWZ0UVxmc7NeWKtRDut7lbPCyPypeLNXmNOKvYrjjDZXNF/1x8Ve5pHTeoY9E7/aA3JlP7O9Susr2rVkLzhwz7Peqj2DkdWsdFK5r57P+s9rlT8jrTBX8VPDixylbRzZX+XpqI9qv+qjwqxyfTIfMTKOZs9/+8xyzPZnua2OzLMbrI9qsw4rXC05sk+2gFvFmuC76kWln8rhNRd9vsKj6nW2RuYnY7MfluRlNbl3p3jEM3uuwzVN5M0O5QtzrHIsiefeW4HD/XDMnrvZ4/dC+H+eYuxxHWoZrM9eAw3wPvgetbrAZ78y77j/EQeOueIpY4WGoQvqntVh3ThnhpcRzsyYqaO48tzF+gqmypvhutrvV/l8tVbG1yd4jXSZ2WPNRjpU+27Pjy+nXJ/oX9VoRU3OzWKtyMu84fmsPrN9reib7c/0pbzO9Mw0mOVa5bTJuFXcSveszyu1R/irPSl/rua/Un/PY03aQr4DjtFaFp9xZR2qON7nWHWOvDKOfaJnxUvpOOOP6iXLw1gVX9X/qhF122QP2VrW76xuvOci1hMMrq/2Z/sYcVzpexbnCo9V7CtcXuW/ijWj5z78OHf7OY8RS+Yr+SbmHMPcs1qx7pA3o9Vo7aq/V/zHvb4Q78m+JbmVLmpPeT3rS4xWcB/VGnG66hPmuFgb6TtTf2U96/1V7Uf1Z/RdxZzp/0oNzG8XeLN2r9Svain/sriM00xuFpudu9hvE9iveJXpMYtrSf6sTjN+rGgdI/NtFWcmPqvF6yucXvVU+fmqLyucstoVp68eCp/XGswzf5jzLO9X+lvNHfmb4ameZ2rP4r+a5xDDxyv9KwwX8Su9XNVi1PerGFf8uBpX7dsX9jPj1Yr+r/Y/6vur/bFkfVVfhTvD9xUfs14qj72IHeHN9JTpudKLDXhWGK/6WHHKuOzrbUKfrKcK9yrnmRqjnkYcZvuY7fFqv76A80o/M95e4V/5sFJrxXsf5LWL/az6uNr7K3lu6+8nZJqu9nylx8rrGWzU6Gp9VafihHVU3Ew/EWcivie9hLf7/maP75pEPGONtDGKqfpVOCp3tP+VYxX7lfis/9kaIx8qvav9qpZPxGR8rvrGuSsazXhU6TIznHAyjUY+zmqRnc/2eXW8mr+Kc6WeLeZWev7MoeqM1ryIc7F2hcs+bxe0YIxXtfjK+Arjqm4GGMzHxNptEB9HL/JXtcjqXRkzOo3q2EIs1+ZeVvSZ4cUxDnujPjP/V3yc0fMrfBz1PusR7jWr/0a4qsNM/6u4GceZGlV/q738LX33CYwrvr/qZaY16/z/Zaz6MtJUrXHvoxojrVjnFW+9wLnS70w/M31cxZjhMdPn1RqvavIz+/5qHC/iqrVX+VkyX+3DXuRS5Va9rtTM8lmDmTpxXvn21VxXY5RuvojxM7ye7WemPxM9/cxhyRw5tAu9ztb7W/aK9d1y3xWnLPZVHmbz2Comy8t8rerYYvwV/2d5ZsMn40YxXHcWs+K7UnMlTtW8qvdX86tyZvYMRpaz2mvl51UPXuE0im2L/fli/Goexq1q/zPGiPdMX1/l+8/K/Rk4mTYz+CscbBA/Wy/iZvzkuKuacd5zL/8H7+WbOA==</binary>
            </binaryDataArray>
          </binaryDataArrayList>
        </spectrum>
        <spectrum index="4" id="sample=15 period=1 cycle=2 experiment=2" defaultArrayLength="4581">
          <cvParam cvRef="MS" accession="MS:1000511" name="ms level" value="2"/>
          <cvParam cvRef="MS" accession="MS:1000580" name="MSn spectrum" value=""/>
          <cvParam cvRef="MS" accession="MS:1000130" name="positive scan" value=""/>
          <cvParam cvRef="MS" accession="MS:1000128" name="profile spectrum" value=""/>
          <cvParam cvRef="MS" accession="MS:1000505" name="base peak intensity" value="939.0" unitCvRef="MS" unitAccession="MS:1000131" unitName="number of counts"/>
          <cvParam cvRef="MS" accession="MS:1000504" name="base peak m/z" value="448.216729744609" unitCvRef="MS" unitAccession="MS:1000040" unitName="m/z"/>
          <cvParam cvRef="MS" accession="MS:1000285" name="total ion current" value="428.0" unitCvRef="MS" unitAccession="MS:1000131" unitName="number of counts"/>
          <scanList count="1">
            <cvParam cvRef="MS" accession="MS:1000795" name="no combination" value=""/>
            <scan>
              <cvParam cvRef="MS" accession="MS:1000016" name="scan start time" value="3.34155" unitCvRef="UO" unitAccession="UO:0000031" unitName="minute"/>
              <scanWindowList count="1">
                <scanWindow>
                  <cvParam cvRef="MS" accession="MS:1000501" name="scan window lower limit" value="100" unitCvRef="MS" unitAccession="MS:1000040" unitName="m/z"/>
                  <cvParam cvRef="MS" accession="MS:1000500" name="scan window upper limit" value="2000" unitCvRef="MS" unitAccession="MS:1000040" unitName="m/z"/>
                </scanWindow>
              </scanWindowList>
            </scan>
          </scanList>
          <precursorList count="1">
            <precursor>
              <selectedIonList count="1">
                <selectedIon>
                  <cvParam cvRef="MS" accession="MS:1000744" name="selected ion m/z" value="634.360294534913" unitCvRef="MS" unitAccession="MS:1000040" unitName="m/z"/>
                </selectedIon>
              </selectedIonList>
              <activation>
                <cvParam cvRef="MS" accession="MS:1000133" name="collision-induced dissociation" value=""/>
              </activation>
            </precursor>
          </precursorList>
          <binaryDataArrayList count="2">
            <binaryDataArray encodedLength="20324">
              <cvParam cvRef="MS" accession="MS:1000521" name="32-bit float" value=""/>
              <cvParam cvRef="MS" accession="MS:1000574" name="zlib compression" value=""/>
              <cvParam cvRef="MS" accession="MS:1000514" name="m/z array" value="" unitCvRef="MS" unitAccession="MS:1000040" unitName="m/z"/>
              <binary>eJwMl3VcldcbwFEkbwf30iF2zd5PncX3tbt1ds3Z7WxR6e4GA7DARhegUy86AZ1cUCdMvRd1gpvbRDdjBr/zx/dz3vc9533q1PNMcC4PyDb+HGDbrjKgWFYVEOhRFTBadztgtepuwOiuvwS8kN0LeKEQqO4F/K0R6O4FvL1wL+BV19oAmfZ+gN5wP8DN9X6Al/v9gM9a3g/Y5/Iw4JDxYcBxt4cBcY8sAd0HWQNOeT0K+MnvUYCj8mnAqqn1AQ/0DQF/GxoCmrk1BLTxagjYrvk9INLwPOCg6/MAvf/zgEHaFwEn3F8ElHm+CPjN+0XA561fBIRbGwOaGhoDwo0vA/q1ehkw1/afgFaa1wFfvHsXkCL/L+BTl/8C5ik+BEx2/xCww/NDgFX2KeCDyoYOWhsyjDb8IW/GJUMz/nZthoN7M7w9mrHYuxlVzs35XdacXdrmlLk0p8LZlh4qW1LLbYlwasElWQs0qhZ0UrcgVd+CMy4tmG9jR5GtHd9q7GnU2TPcaE+g3oHhKkeWqB3J1zpyVedIS6MjHw47kunmxAOtM2lvnZniIOMbRxnpTjKGqGTYO8rZ6ahgu1qB0kXBFB8FX71WYHVS0lGuZIJCyX/NVTSzU/OnTM1ClZpHSg3ZzlqSNVq+MGhZbNQS2lzHrzId3jIXDsgNdP/KwCaZkVJHV/xlrkySu7JX4coRmRt9VW4sU7sx2+DGGid3eivduS33wF7pQR+VB+v+8+SMgxf/uXsx6D8vOsm8Oajz5p7eG4zeDFH6sF3lwwG9Lyts/XBx8KODc0tO2fvT2slfyPIXsfDnjdYfO29/MuSt+MO1FW3cWxHhJ54Pt2KobWs+d2zNeqfWnHRuzR+y1rRTtGaRsjX7Va2ZomvNTZfWOBtbM9qxDbbyNgxStGGnsg3Fqjbku7XhwP/a0NapLYud25Ira0udvC0+yrbMVrWlVtMWV11bpurbkuTSlmj3tjRv2ZYxtu2osGuHg7wdQxXtCFa2I0Dbjsv6dtgY2vGZY3tWO7UXNolW155sTQeW+nSgqHlHShw68smxo4hTR25oOlJt6Mg0t45Mad6Jp06dOKnoRC91J64ZO+Hg1BmjXRf2O3ThN8cuIj5dGK/4DJPrZ4xt/xl3nbuSZuxKkH03Khy6cVDWjW7KbjhquzFOJ3DqTppzd6yy7rRXdOd7VXeaa7ozUtudgFbdqW7sTlTzHvjY9SBG1oNf5D3wU/bgrLoHQ3U9aHLvQYJXD14/7sEcp54cce7JK1lPqlQ98dT05CttT97rezLE0JM4Y0/G+vSkVNYLlaIXL9S9qNL3opNPL0x+vcR6681WTW+uaXvT1qs3Exw/Z5LL5/R1+5xj/T+nv/P/0Gj/xwjj/7C360OeQx9eOfbBQ9sHB0MfHB36MkzeFzvPvvzj05eVjv04pejHrNb9sDp8wR3ZF2xWfsFF3RfMtuvPSfv+NHfsz2Sn/oxS9CdH2Z8Xqv6g6U9fl/609+rPvuj+fJbVn/5X+/PFf/2Je9+fxx/60/tTfyKa+vPAZgBdmw8gyHYAv7QYQAf7AexwGIDZcQCtnAfwjWwAFfIBeCsHsE41AFftAFboBvCjfgA9ywbQ4uMApn8aQGHTAJo1GyjmeCAfWwxkrPNAMVcDeS0fyCjlQPapBvJKPZBh2oFk6Qbyp+tAkj0GMsB7IAMLBtJKNogt8kH8rBiEv0o8q8WzRjzrBrFZP0iscdG6DqJ88CD6/jKIkU2D2G8zmEPywUxUDeaIejCfNIOZrBtMgX4wzQyDmeExmJ2KAHEmBbBXE0A3fQAPDQH09QxgW2QAN18GMF4ONiqYq4dVnnDeVsLVSWKts0S5TKKlQmKbUiJYK9HbRaLBKBF/TiLOeYg4D4dgch+Cl+cQhjkM5bR8KJfUQ9moG0oHw1CCjEP55DuUGJthvLcbxh31MDAM453rMLa0HMZr2+FiDocjcxzOEqfhbFMM555yOD3Vw5ntOpzzxcNZ5DSCy84jSNCMYJHrCBzajKCq2Uj+sBvJYceR2DmPZKFsJJflI8WeHinOm5HUqkfyP+1IUnQj+b7NSDpdH8kI2SiOyEeJPTmKxapRlKpHYdWPYrP3KHo2Hy38HU1XxWjilKPFGhrNOM1oVrmM5k/30ax+Opo+zmP4Tz6GmcoxYl+MYbt2DA90Y8gxjGGu2xh8PUXftDEMchorzqCxLFKMpa16LGGasTzTjmWUfiyFLmNRGsey2nUslW5j6e4xln+8xiJXjGOVchyVqnF014wjSTuON7pxzHAZR7FhHF6u4wh0G8cj93E4+Ywj5stx/CUbz0PteAbrx5PnMh4H43iWuY7nptt4unqMJ9FzPK+9xlPiOx7fluMpbDuedR3Gc6bZBAIcJjBfO4H2LhOINkyg0TiBKW4T+N59gpjLCez2msBw3wkU+k2gRYcJ3KqewGu7iWI/TORb1UR2ayeyxW0icp+JLG07kT/7TqR/yESG2E2iwH4Sm5wmMVg+CYVqEvs8JrHw/SQ+OExmodNkusonM+T1ZArfTOZ3pylMkE3he/kUQlVT+Fs9hanaKVzQTeGVcQoz3aZwxX0KJaVTyHOailw2lQ3yqeI+nMpx9VRctFMZa5jK3FZTiXGcxjzZNMrk0+iunEamahotNNNYqZ3GXd00jhimsdVtGqM9p9HoN42r66ex/fo0uD+NKx+mUW07nSfO0xkrn863iun4qaYTqZ7Ov5rpzNVNp0w/ne6G6WQZp7PGfTqS13TaO84gyWkGtxUzOKqegV47g126GVzqM4Mw5Ze8Un1J1JovGaSZSaF2Jq76mTQaZoq1PROV90wu+c8kzWYW1hazxP00iyTnWdxXzuK8ZpbY97OI08/ik8sslhtncc91Fv/5zGJ91CzWXp+Fk+1svmkxm4kOs8WZOJunqtlM1szminY2XfWzyXGZjdw4m62us5nqMZtSz9nsaDkbtf0c/nKcw1HlHEI1c3itnUO1yxxOu87B130OK7zn8KvPHNq1mkNq6zmM/n4Ou5vPpdF2LpX2cxnkOJdY+Vw+KebS2WUuWYa5bHebyx/uc5npOZcKr7mE+8+lyH4erRznkew0DzvZPDbJ5/FUMY+pqnn8pJ7HEd08XF3mEW6YxzvjPLJ85/G93XwyHeezUzafv+XzmaecL87y+RRp57PFdT6zPObj5zefFq3m8/W/8wlpms8l+wV0d1wg1scCjLIFhMsX8F6xgJWqBVjUC5igXYBJt4BeLgs4bFiAu+sCJvsswKv1Apq1W8Dw0gU02C/kS8eF3HRayCDZQtooF5KuWohcs1Dkewt5qVvIYpeF3DMsZJTrQi66LcTgvZAPvgu53mYhpfMWMttmEaHOi3gvW8RqxSJxFy5iqnoR5ZpFDNAt4rR+Ea0Ni0g3LkLhtohA90X847GI7z8tokq2WOQYiylWLuYz9WKRjywmWr+Y5obFbDIuFjnRYua6L+a2x2K6+y7mkN9itlgX0/mDGGfzFZttv+Kew1cotF+xV/cVKw1fMd3tK/D8iskOS/hWtoRc5RLsdUvYrl/CS5clTHFfQhffJSzvv4Rtxq/52ftrhvh+zcvGrzn18WuMzZeyy34pc+RLuapeSp5hKX/4LmVS66U0K1jKo1NLqTq7lI//LmXjm6V89d9SLO+XMu3jUio/LWW4zTIuN1tGX9tlnGmxjI72y8h1WIan0zJCFMv4WreMGYZlVBmXMdJtGYd8l5Hqv0zMyTKedF7G2O7i/eEyIj4uo0XTMnbYLOdNs+WssV3OsxbLue+wnFvOyxkuX85lxXKK1Mvpol3OYd1y/FyWk2FYjs51OdFuy7H3WE6g53LeeS1nvc9ynvsuZ3HL5Vj8lzO99XKC/l5Ood0K2jqswMN5BcmyFSK/WUG4cgUt1CtYp1/Bc5cVLDGuoM51BXc8VjDeawXl3iuQfFdw0W8FffxX0LnNCg63XcHLH1dg12IlmxxX0ui0khWyldTLV7JAuZIHqpVM16xkrH6lqCNWIhlX8qPrSvq6r+Scx0q6ea2k0HslbX1XctBvJV7+K0lrtRJdm5XEtF2JU/uVBHVYSVPHlWztvBL/4ULe6ZX0/20lvRpWctdxFROdV/GzbBUjFau4plzFYPUqLmhW0c2wikLjKvLcV5HltQpXn1UEBa/i4w+r2FKyir8urSK+fhUzmlZx2Wk1/WWr+UG+ms+VqzmrWk1XzWpxjq2mvX41h1xWi7plNftcV+Phvpo0j9W4eK0m3ns1St/VOPivZtKm1QzetZrSC6tZ+/tq+jmu4TunNfSWreGsfA1dlWs4oVpDR80ajmrX0Ea/hlyXNfgZ15DjugZP9zWke6zB4LWGJO81aHzXIPdfw/QA0V+yhoYna/jBcS3/c14r1vhaeinWcla5lm7qtZzUrKWLbi2F+rUiF1nLEeNa2ritJd99Lf6eazngtZZs37V4tlxLhv9a1g5by9/D1zJYto6BynVcVK2jv2YdJdp19NOv4weXdfQxruM713V87r6O8x7rKPJeRw/fdZzxW0c3/3WcarWOz9qs40npOibJ1lMtF6jWM1GzniqtaPWidVnPBON6zK6idReth2i91lPpvZ7xvgL/9YwZv56bX4q+fetZpd7A35oNosbYwAv9BtYYNoj7egMv3Tew3nMDzx5tYHfTBiJlG4lRbsTFsJEU40aMbhs54L+RgYZN4LaJYZ6bKPfahOPwTaxw+YZvPL5hh/c3zHn/DY8+fMPiT9/wrOkbVjTbzIvmm9nmsBl7+WYiFJvFPb4ZT5fNnPTcTN3lzTT7bzPOHzcT82kzHrZb6Oy0hZu6LUxw2cJdwxYWemyhwXOLuEu2sNFvCztbbeHq4i2iVt3KYtlWfpdvZY1yq6gVtuJs2Eqe11a+99/KiHZb6f/PVuZ93Eqc0zYMsm1kybdxRLWNzzTbOKfdxmWXbdx03cZcr2385r2N5b7b+MZ/Gx9bbWNvm23EtRfjP9vGV79sw+S0nZGy7Zjl25mu3I5FtZ3Fmu08125nvX47/7lsZ7dxO45u23Hx3M4x3+182XE7X3fZzqvR23mQsZ3U19vZ4ryDZvIdhCl2oFbtwEe7g0O6HXRx2cFVtx2M9tjB1lY7aN5mB3d778C3ZgdF/+ygj2InV5Q7GaneSZVmJzN1O3ms38lyw07+Me4U9+ZO7Dx2Eu25ExfvneT47KSN304+b7WT4W13srXrTnaqd+Gg3UWcbhduLrs4aNhFR9ddnHPbxQCPXfzkuYvx3ruo8dnFAr9dPG8p2n27uO0QKOq5QPydA2kQHJcFsk4eyOeKQD4IRqkDOeESyIWZgUzeFsjSnYF8tiuQ7wMDkfYEcjQ0kNVhgfQMD+Sd4MeIQIIiAxkRFYgqOpDbgvSYQJ7FBdKUGEhpUiARyYFMuRtI9n+BIucLZKXdbjJlu5kn300bxW6eC/qrd2Or2U03425y5u3mv6DdaMN2sy98Nx0jd9Mo2BG9m8rY3bRM2M2JxN0iz9/DSqc99HTeQ61yDyqXPUh792AO2sPckD0Uhe1hc9weev22h8kt9vI/x73EOO9lzN699Ajdy3uBKWwva6L3om8RxH3BCvsgejoEibw0iFLHIKKcgpjsHISnLIgngi+UQfyyM4j1oUHYhgdxQ5AUEcTsyCDhZxCPU4WcoiD+/RCEq00wdYJjzYKZYx8s7pFgXghGOgejkwWTJw+mSRlMnDqYGZpgXEODeSQoCAtmQ3gw/SOCsY8MJi0qmAXRwVyIDSYkTvxXE8za34LZaR8i6qsQNI4h1ArynEJY6RzC57IQsS5DKBckKUKYrQyhrSpE1C8h/KAOETVfCDPahVAxKoQ/ZoewZmEIviEhFIWGMDw8BG1ECL8K8iNDWB0VQp/oEGxjQrgpSI0NYX5cCBcTQpiYFELj/hAGNwulyS6URIdQ2jmF8lJQ4hxKqCyUCfJQPBShIscL5ZQylK2qUCR1KCpNKDWCXG0ozV1CuSHo2jaU7RvFmLBQhoSHoo4IpVaQHxkq7Ailb3QodjGh3BJkxIayOC6UqwmhtE4OJe5QKLcdw9jnFMYy5zB6ycJEfR5GiiKM+cowOqnCuKIOI1oTxnRtGN/rwxhnCKN2bxg2kWGkRoXRJSaMh7bhbLILZ7B9OAqHcGoEXziHc1sWjq0qHGNUOE8Ew2PD6XVYfGsK5+tmEWS0iKC7c4So7yKI7BmBz5wIvg+NYGJ4BL4xEfhlRDDUPhKrQyTDnSN5LItkhyKSkcpIdmkiISySYVGR7IyNZHRcJHn3I6lzjGKHcxRu8igmqKL4Ux1FsSaKn9yiCI+IYlpkFG2iovhHcCU6iviYKN7YRdPdKRob52iRB0WTI4umnyIaZ2U0NYJN6miGaKIJ1Efz3BBNW/doNoZEI4VGszsimvGR0fhERfOX4EJ0NFEx0cyMjaZDXDTvBGkJ0SxJjGZdajT6JiFbFoNMHkOt4Jgihi3KGIarYnBVx1Av+FYTQ4g2hqm6GP7Vx5BkiKG5WwwH3GN4FBTDnpAYGsNiuBweQ3xEDPMiY+gaFYNNdAyVgv0xMayJjWFgXAyq+BgsgpMJMexKjGFcUgzeyTGszIphVYtYBtjF4uMcy4+yWOYpYkUeEYuNKpb96ljWamIZrI2lThcrcu5YJhpisQ2O5Wl4LKGRsUyPiqV9dKxYV7Esj4ulX3ws8oRY7guOJ8ayMymWsclCfkosufZxhMvimCGP44YyjoGaONTaOOoEP22JI3BXHCl741gSFMe48Dh8I+JoFDjGxnEsLg4vx3iRR8WT4BxPb3k8Dop4agQ+mngaBSZtPNfD4lkREY86Kp5Hgg9x8TQkx7PubDxf3oqn/6N4zr6PZ/rHeDp8iueATYI4txIYJ0ugpTyBa4oEco0JvB6ewOqdCayISiAiLoFKx0Q2OScyQpaIpzyRK4pEcV8lErkpEduoRH4RHItOZEJsIksKEmlySGKsLEnITKJMkUS2Mom1qiSGqJNw0yRRGZFEXmQSm6OSGB2dJNZ6Ev8KymLF2DgxNl6MTRBjE5P4S7AsJYkBqUlo05KYLUummzwZe0UytYKTymT2qpKZrk6mkyaZZtpk7giO6ZL5YEjGbEwmta143pPM+JBkfg5LJjc8mc0RyYyJTKZlVDKvBRXRyWLdJLMxNhmf+GT+EVxPSCY7MZnGlGRWpyeT45zCelmKqBNS8FakcF2ZQrZKfFOLb5oUvLQp/KQT3/QpDDOk4GlM4aUgPzSF7dEpTIhJ4UNsCkfiU9iRkMJ8h1Sxz1K5oErldctUJoem0iw8leMRqdyPSWVxSiq15lR2OKTRzDmNE7I0guRpzFSk0V2Zxnl1Gmp9GvdD05gfkcbnkWkoo9JYFpvGtYQ0Rv+YxvtLaey9l4bFJp21julirafTUZXOLP907k9JJyMqnXex6Tywz2CxUwYblRm0VmcQrMtgtj6DDZEZ4v7IYG58BurEDPLMGfxjn8kup0yc5JnUCWa4ZOLXNhO3sZl0mZSJw+RMrILqqEyCYzKZE5vJ53GZqOMzeSa4kpBJZmImG5MyaZuSSWS6+PeF+M8hS+TgWaxwzmKoLIt38iyqFFkUKrMIVmUxV53F/zRZaLRZ/CEo1WWRo8/iG5csJhiy6GDMooVrFg8E37plEeeexVKPLFG7ZuHplcVrwS3vLPb4ZtGrZRYq/ywaBIXBQn5IFs/Ds7gWkcX+yCy2RmXROSYLh9gs6gTFcVkkxWexKiGL4YlZtEzK4oPgTnIWJ1OyCE/Non96FoaMLF4I8rKy2Jkt7LXPZqtzNqmqbNaqsxmlyaaNNhsbXTa1giJ9NjEu2XxtyKbAPZu+Xtns8MvG97NsNs3MZmFENv0js3GNyual4HBMNntis5kVl03v+Gw0Cdn8IbiWmM1vadl0yM5mjl2OuNdz2OWcQy95jqg/c/hdcFWZwzZ1DlM1OXTV5tDJNYfqnTkMCMvBLTyHfwS3InI4FplDSFQOX8TkEJSQw9zEHBqTc+iTkSNqkX1M1uxDpttHvWDsTvEesY+GqH3si9lH79R9HMrYx0Ln/byV7xf39378tPv5JBi+dT/l4fs5EbefyPj9aO0OsFJ1AKv2ACkhB5gQdoBrkQfoF3uAqvgDZKSLZ9VBXqsPMsPjILPDD9Iv4iBxMQdZFXtQ3HkH6RB/EMeEg0wuPUj6x4MU2ubyyDFX7NVcXitzua3K5Yw6l9XaXMbocumoz8XJJZcGwTVDLnnGXOa75eLlkcsHQeKkXKZG5KKLyhXxzhX3SS4nY3KJic1lRVwuo+JzaZ+Qi2NiLvWCq0lCRnIue1KEnNRcBqXl4p2ey0fB/Yxc0rNykRXn8kyQXZpL6zu53GzKpW2LPPY45pGhzBNnVx6fa/IwaPP4V3Bbl8dZfR4JLnmsNeQx3pjHZ655KN3y+FNwwz2PAo88lnrl0dYnj+ywPNyj8rgXncd3MXki38pjSnwevRLy0Cfm8UpQnZTHmeQ84lOEzFQhM03Iy8jjL4GiWT6/O+bztTyftsp8grX5tHLJx2TMp/eAfEbszedIqOgPz6ddZD6OUflivvO5Hi3eEwTp4vlgPq/+zSelKZ8MxSG2KQ8xZfch7gUdol/4IT5EHOJ+5CEuRB0iJ/oQc2MP4Rt/iL3Jhxh+5RC/lx6iwv4wq5wO0yg/LPb9YVF/HxZr9TCfaw/zTefDsOswqrDDJEUeZlr0Yf4Xc5iL8YfZlyD6kg9jn3oYk8MROsqP8JfiCKdVR0hUH2Gj5ghTtUd4rz9C/71HxLweIS32CAMSjtA14wjZj44Q9/sR9HZHcVIcJUF9lD66o4x2P8rjsKPsSTyKIvUo0apjnNh+jGZ7jjEl9BiPIo6J9XqMNTHH6B13jMNJx1iVcowJqce48/IYw5qO0dGxgMXKAva4FPCVoYARxgJKPAqoaVnAgVYFhHQuYPo00YYUMDasgEPRBWJtFzAxrkDs7wLcEwr4JHiUWMC1pAKOJRcQk1LA1LQC+qYX8DSzgPKsAk5kF7BpXwEDDhRgn1vArmaFGBSFWJSFmFSFHFEXEqUpZI22kCm6QvroC/FyKaS5oZByYyEnXQsZ5FnIv1sK2RRSiDmykMzoQhbFFtI5vpA3CYX8mljIpaRC8pMLCU8pZFVqIZPSCvk8vRDPjEJ+yxSysoSs7EIGHygk0fY4csfjFDsfZ7/sOMHy4yxTHGec8jhu6uPi3D7OLMNx2rge54XbcXr4Hmf8xONUhx9nafRxxsaIb7HHcY07Lu7i40z7JL7bnxD5+Qm2K08wTH2CzpoT6LQneKg7QazhBBuMJxi65wTtok7wY+wJ8uNOsDbhBHdST1CcdoKvVCfpoTnJDf1JTnufZNEXJ+kTchKHsJM4xZ/kbsJJcpNOirrsJPcyxbvTKX7VnuKK7hRDXE+xJ/gU/ws7hSrxFA+TTrEt7RTZt06R/8cpUhxPM0Z2msEup2lnOM3A5aeZFHoaZd1pLE5n+Mn5jMjJz7DQ9Qx3vM5QtPsMwXvPcCbyDHujz6BMOCPifEbUQ2d553xW1CJnKVKcZbX6LHmdzuLe/Sz9xp3lVtxZDiScJTLxLBuSzjI7+SzN08/yh+By6VkmOxRxU17EeUUR+5VFzNYU0VVXxF1DEdvdi/hfSBEtQ4uQhxVhDS8iNLqItTFFImcvYkhcEZ/FF+GWUMTzxCK+Ti+iTVYR77KLeJxTxMDKInRVRaxWnuNL1TlRl52ji+YcrtpzNNed40/BL/pzXHY5R4HhHMnGcwS6nmOZ2zk+ep2jxPccv0aeIzPmHMGx51gTd46Z8edEvneOronncE86h13yOf4W1KacozT1HOnp5wjKOMfqzHO47TuH7f5zDLU5z0vb82Q7nMdJeR6L6jxFmvPs055nnst5fF3P8yb8vNij5/ku6jyxMedF7Xee8fHn+SLhPG0Tz/Mx6bzIj89zO+U8QQ/P878W3/LU4VuqHL/lgtO3LFd8K86Ab2kW8i3ro75lhfI77s/6jnMV3/Fkz/cUBH8vaqnviU38nk7GH/CM+oHLcT9wMv4HPkv7gf3f/yDy/WKGKYrppSzGRlPMX4L72mIGtSvmwY5ivt9VzJHAYoL2FLN+bzHzg4oZEFJMp9Bi3MOKcQovFn4U8zSimNuRxVyJKuZ0dLG4a4uJji1mWXwxMxKEjkShI6kYbUoxf6cK2WnFbMgpxvZMMcofi3G7UYzBtgS7FiW8EjyyK8FsX8KPDiVslZUwTVHCUGUJvVQl+KtL0GpKRC5dwt+Ch7oSbupLKHEp4ZihhHRjCWGuJSx2L6GbVwkL2pUwoX0JO8NKmBVRQt+oElEXlfA6toTf4kq4HV+CKaGEM4klxCWXsDq1hDlpJbzNLqHoQAltFRcwKC/wr+oCT9QXqNZc4ID+AnNdLzDW7QL93S/Q2eMCtT4XSPW/wKJ5FxgffYGBMRfwjrvAnwkXuJl0gcKUC0SmXRBr5AIdai7g73KRV8aLmNwv0jrgIpV7L7Ip7SJL0i/ybP9FOhdeZH/RRWbY/0i89kcWuPzIdv8fmZH0I15pP3LQ5hKJzS4R1PwSG20vMd3uEiPsL6F0vkRs8CUWhV2iQ9QlmmIu8SjuEtXxl7hnukSB82X6ai/TSXeZHM/LjNssnqMuUx93mYqEy5xKuky/E5fJa7rMP7IrHNRcYYXLFeYarnDP5wrjgq5wKvYKuXFXSIm/wqqkK0xOucKw1Cv0SbuCT8YVtJlXsMu6wltBU/UVKn65wvlPV5hpZ2KsvUmcISY8nE0oZSb+kZuoV5ioVZq4qTJxSW3irMbEYa2JDJ2JaL2JQBcT6w0mvjKamOFqYrSbiYHuJnp4mGjjacLNy4Tc20ST4KWPid98TdxoaeJHfxOjOpnI/58JmWQibbSJyDEmdo01sXi8iekThKyJQtYkE62niH9mCl3zTWStM9Fip4l9wSYSQkysDDcxL8LEpEgTfaNNdIkx4RdrQh9nwjHexHvB3wkmcQ+auJNkoizZREmKiVOpJnLTTKSmm4jIMLEj08TaLBOLsoXuHGHbPqF7v4nuB4QfB4UfuSZs8k28Epw7ZuJIgYnbxSZOXDRx8EcT066K/huizyx01ZkY86f4ZlNKjrKUBFUpIepStmhKWaktZb6ulMn6Uoa7lPKFoZSuxlL8XUsxupUicy+lSfDSo5SnnqXUepXys3cp53xLOepXSnbLUuL8SwlqVcqkdqV86lLKyMWl2O0qpW53KXf2lFK2t5TTwaVEh5WyMaKUpZGlzI4qZUhMKS4JpTgllvJR0JhUym/JpdSklHIzVehIFzoySgnOLmXB/lKmlZdy6F4p9z8Ke9RXeaq5Ku60q9zSXcWkv8p3LlfZb7zKgU5XaTbuKicCr7Is5Cru0Vf5M+4qPyZdJTT9KgW210i2u8Yc52uiDriGRnON8tBr/Bh2jaLwa3xKv8bCP6+hl//EAcNPhA7/iQuRP7Ep4SfO5/1E7/c/MUh3nd766+xed51nu69zI+g6J0OvU3D3Ok/syvjVvozzzmWEqcpYqCtjuKGMTm5lPPcpw9xSfO9QxqyRZXQZV8bahWXow8uwxJRxN7aMm3FlFCeUiXOmjKNJZexPLiMtpYwd6WUszyxjQo6Qt6+M3gfKcD5Uxo3CMkzHy4g9W8bVsjJKyss4W1HGpLtlZDiUE+hczmxlOVNU5YxWlyNpyumnLaeHrpwO+nL8XMpxM5SjNpbj6FpOk+CNWzl/uZfz1KOcB57l3PYq54Z3OSafcop9y0lvVU7PMeU8m1JO+M5yFNHl2MWU80HwT2w5z+PKeRxfzq8J5VQnllORVM6V5HJ+SCnnTGo5x9LKOZAu5GSUE58pZGSVszmnnHG55QzLK2dgfjlbS8oZbCrnJ3M5LRwreCKr4L68QtyPFRRqK8jTVZDkUkGUoYIgYwXbXSvY4FbBCvcKZntWMMWrgjHeFQzxqaC/bwW9/Cp43a6C0N4VZE2q4EZ0BfkJFaQkVbArtYJv0ipYk17B1xkVzMusYEZWBROyKxiZU0HAvgr67q+gx4EKOh6sQJ9fwf8uVzDeIp7rK+hid4Mnyhv8rLnBd/obZLreINHtBlHuNwj2uMFq7xt0bnuDNu1uEL7nBitCbtAz5gZOSTdonnyD94I/U2+QkHeD+QVChuwm8b1vMm7QTU7vuMk3ITdZFnaT2RE3RY5+k8p9N3GO/JkHhlsUb7nFp6xbIre5hc+7W9TaV3JZVslxVSV5mkpCjJUEj6rkm72VSDGV9IurFDl5Jd0TKumcWEm7pEp8UirxSK1Ek16JIqMSx8xKbLMqaRI07qvk8cFKbhyu5PTxSlLOVvL1hUpmXqpkjEnI+6mSLuWVtL5Rie/NSjx/rkRXWcmH25W8ulvJkfpK9j2rJPrPSrY3VjLjXSUDmoQ+B7O4g8zYy800U5j5R2XmhdrMc42Zeq2ZxzozFr2ZWhezyPnMVBnN3HQ1U+Zm5qq7mcseZko8zXznZabI28xJHzMFvmYO+5nJ8TeT0cpMSmsz8W3MBLc3s72jmak9zdgNM/NuhJl/Rwp9o4S+0WYaxpixjjNzf7yZXyaYqZ5opmKymYvTzJz50kz2XDMblpppucOMdreQEWSmLspMTYyZO7FmzHHCtnhhW4KwLVHYlmTmQrKZ71PMnEs1czrNzPF0szjPzORnmjmQJWRmm0nPMZO8T9i430z0ATPhB4WtuWZ255nZkW9myyEzGw+bWXvEzMqjZmYfNzPjhJkhZ80MLjLT57yZ3t+aaVMsbCsxY/hR2HfJjPMVEVeTmTfXzPxRJuJZLuJZIeJ5Q/h408y9n83cMJsprRZ23hE2/iJsvGfm4H0zCVYzExrNBPwrZNhV0dy+iv8cqnjjWMXfzlU8UVRhVVbxQFVFjbqKO5oqzNoqftZVUa6v4ppLFVcMVfxorKLYtYpv3aoocq/ilEcVhZ5VHPWqIt+7igM+VWT7VpHhV0VKyyoS/KuIbVVFZOsqQttUEdS2isB2VazqXMXCrlXM7VbF+F5VDOhbRftBVTiOqKLFyCo+jhL2ja7i5PwqEpdWEbyyijXrq1i8qYpuwVW4RVXhEl2FNqYKVaz4L178l1BFs0Txr+C/JOFbchWvUqp4kVrF87QqnqVX8TSjikeZVViyqvg1u4p7OcLXfcLX/cLXA8LXg1X8lFtFaV4VPxyu4vyRKs4eFT4WCB8Lq1iirGaRqpr56mpmaqsZa6hmlLGaAPdqvvCsppd3Nd19qnn6eTW1/ar5aXA1pQHVFI6s5tDoavQ7q7EJrubX+GruJVRzJ7GaqqRqbqZUU54qxqZXcyWjmpKsas7nVHMkt5pdZ6pZ9V01Uy9XEy+7TZTiNns0t9nscpuNhtusM95moddt2vW6Te6K28yKvM2YhNsMTLvNqx9uYzLfZqjqDvWD7zA/5g5z4u7AgTvIS+9w6c0d8mV3CW15lzHj76INvos84i5O0XdxiL2LbeJdmifd5V3WXf4+dJdU2S8kaH5haPwvDMj/hS+O/UJLu3u0dBA43cPP+R6+eoHhHj5GgavATeAu8BB4CrwE3vfwmCSYJp4jBJHinwRBopCRJEgWpAhSBWmCdEGG0JEpyBJkC3IE++7hv19wUJAryBPk36PVUcGxe7QuEBwXnLhHp4p7dKm6R78390BWg6SsYai2hmH6GpEnCQwCYw0jXAVuNYx0F3jUMMpT4FXDaG+BTw1jfAV+NYxtKfCvYVwrQesaxrcRtK1hQrsaJnaoYVKnGqZ0q2Fazxq+7FfDguE1LBpdw1fjBONrWDqlhjXzatj4dQ07NtSQlCRIriE5pYaU1BpS0wTpNaRl1JCeWUNGliC7hsycGrL21ZC9X3CghpyDNezLrWF/Xg0H8mvIPVJD/jFBQQ2HCms4cqKGY6druHyjBtPPNdx5VENNfQ3NNbXYamux09di71KLg6EWR2MtTq61OLvVijyxFrlHLQrPWpRetai8a1H71KLxrUXnV4uLfy3G1rW4t6ulc59aPg+oZfeuWoL31BIWVEt4cC0RIbVEhdaKPLGWlNhaDqTWkpteS35GLYcyazmcVcvR7FqO76/lxIFaivJr+fZwLRNUvzLH+Ctfef7KUu9fWef/K5vb/kpGv18ZkPIrtx7+ymD9fVEL3GeCx30ODryPedJ9ZkbfZ17sfRbG3Sd8331ibR9wRP6As+oHfK99wGO/BzTv/IBhQx6wfdoDdBEPWHn4AfmOD/le+ZAnix+yN+EhCSkPuXf0ISOuP6ToyUNKGx7i1vQQLxsLfs0stG5uob2thc4tLHSzs9DL3kJ/RwuDnSwMcbYwQmZhtNzCeIWFyUoL01UWZqktfK2zsMbFwgaDhc1Gi8hvLAS6WQhytxDmYSHK00Kcl4UkbwtpPhayfC3s97OQ19LCEX8Lha0suAy04DbIQu9hFgaMsBAw0sLYMRYmjrUwdZyF5ZMtbJtuYdcMIW+WkDfbwunFFr5fYuHKUgvlyy1UrbTwfL2FD99YcNpmQbHdgmaHBe9ACy13W2izx0LHvRY+C7LQI9hCv1ALg8IsSOEWhkcI3yItTIiyMCPGwoI4C+uTLHyTLHSmCl/ShC/pQneGReSBFpKzLKRnW8jOsXBov4WTBy2czbXwbZ6FS4csXD9i4U6BhdpCC50uiVhesTD0moVx1y1MKhOxKxexq7Aw/4aFxTctLP3ZwqpbFtZVWthkFr5WCb3VQu9tofeOhei7Qu8vQu89Czm1FnJ/tXD4voUii4iB1cK1xxbu1Vt485cFm0YLLV6KGLyy0OqdmMsPFrCxstDByhJHKxtlVnYqrISqrESprcRprCRrraTrrOTorRx0sXLYYKXQaOWUq5Vzbla+d7dy0cPKFU8rP3lZRY5tpdLHyh1fKzV+Vh62tPLI30p9KyvPW1t50cbKv22tvGtn5VN7K7YdrTh0siLvbEXdxYrLZ1bcu1rx7mbFv7uVtj2sdOpppVsvK716W+n7uZWB/7NCHyvD+1oZ08/KhC+sfDnAytyBVhYNsvL1YCsrA6ysw8omycq2IVYCh1oJGmYlfLiVmBFWEkZaSR1lJWu0lf1jrOSPtXJivJWzE6x8N9HKhUlWLk+2UjHVyq1pVm5PF/7MsPLgS+HPTOHPLOHPbOHPHCv/zbPSNN+KYrEVwxIrrZZZ6bLCyuerrIxcZ2XceiszNlqZs0nEeJuwYZfQvUfoDLZyLEToihDxixTxi7JijrGKGspKbZwVS7yVZ4lW/kqy8irZypsUKx9SrTRLt2KfYUWWKWKWJWKWbcUtR8Rsn4jZfivtDljpfNBK91xhQ56VL/KtDDpkZchhYc8RYc9RK5OPCZsKhE2FYv6Pi5idsLLipJW1p0TMTouYnRExO2sluMhKxDkrsefFOvjOSu4PVo4UWzl9wcr5i1YuXRJzfM3K45+s/Flm5WW5sLNC2PizsK9S2FYl5rNa2POLsOeesKXWylSLldVPrGz4zUrBC7GWGkV83wrfbOqwt63DYF9Ha6c6OjjX0UdRxwh1HdN1dczW17HApY6vDXWsc63jG7c6trvXsdujjhDPOqK86kjxqSPTt478lnWcalXHudZ1fOxRh22vOhSf1+Hap47RiL6pom9aHXZL6hi3sY6N2+uICKyjLq6Op/F1NEutY1VBHRln6xhUVce+x3Uc+03897SObbJH5GofifzwEe/8HnEm4BHWkY/wm/qI7jMe8e/WR0yOfERc8iNSUh7xQ9Yj/sh7RNk/jxjq9JjRzo9JNTzmgudjvuj2mNV9RPvlYz5tfszQoMeMCX7MkvDHrIx4zNaox8TEPuZ88mNKUh5jSn1MWdpjehx9TNfKx5x1fsJjzRN0bk8Y6feELWlPeKj9DZnbb6yP/Q373N8oeP8bj5o/5WWLp/RVPmWdy1M8Oj5lbMJTVqc8JS3zqbiXnnJl/1Na3njKrl/Et9qnnP7wlABlPZPU9YQa6klzreeAWz1H3es541HPD571mLzqxZ6v57ZPPQ986/nNr56/Wtbzxr+eplb1OLapR9O2Hrd29bRsX0+HDvX06FjPF53qkTrXM6ZLPRG96lkxvp6nc8T/28W/O+upSBUy04TMdPE9o56/M+t5m1WPTU49Tvvq0e6vx+NAPa0O1tM5t57eefWi5q5n+KF6Jhyu58sj9Sw8Ws/yY/VsKKgn9kQ9v5wXuirEOKvofyz8cWjgmrwBlUsDfsYGero10N+9gaEeDYzzbGC6VwMLvBtY7tPABt8Gdvg1ENKygTj/BtJbNXCwdQMFbRooatvAxXYN/NS+gcoODdR0bOBRpwaed27g3y4NOHRrQN29gQl9GkgY1EDA5AaiZzVgCGvgeFoDlzIaKM9soDqrgQfZDTzNaeDFvgbe7W/A9mAD8lwxNq8Bn/wG2h9qoPvhBvodaWDI0QbGHhN2Fggbjzew82QDPUyibf6MK07PeKl8hpvuGSNdn7HN6xkDv35G+aZnzAt5xrLQZ+wMf8apmGc4pz1Dn/6MdpnPWHXwGSmHnlFd+Iy1st/JU//OG9ff+WvR74RF/86RuN9FDv87D5J/52Xq73TP+Z0Tij/4T/8HdoY/6Or+B10S/+C263PeeDynJuo5H2Kf82Pgn/iF/0mF7V/8YPyLOa3/winsL6bG/EVu0l/cTfuL/gf+4r3xb/p7/S3i+zfs/ZueKX/T1vw3u3Uv+M74gg+eL3D1eUEb3xcsDHmBLPEFpL5gQtoLVma8YFvmC8KzXnB5/wscDr0g+OQLPhobcXdvpJ1HI709Gxni1ch8n0bW+Day06+R220bedSuka/iGkU+1EhCYiP7kxq5mNLI24xGcb424p/TyJyDjaQdaqSuoJFPxxv54PSSdoqXot54yRT1S565v8Tg/ZKHIS/5EPaSxXEv2RD/ksTEl1xKecmt1JcM3/+SL+WvWBX2ivuxr3gf/wr3pFf0TXlF167/cFb7Lwa3fwn3/Zf7rf/l6wP/MjnuNS/SX6PLek2vnNdsO/iaqNzXODi9oYPsDWMUb0jSvKG7xxsifN9gbvUG9yVveLH+DUGZb0jJesOR7Df8kPOGZrlv0OW9oXX+G7qq3/KV7i2XXd/ym/tbMV9vcfJ6i6f3Wxa1fEt4q7ccb/MWc7u3PGn/FsdOb5Elv2VK+luWZLxlS+ZborLekpP9ltM5bzHte8vd/W9pOPCW9wffosh7S/dDb5l25C1Lj75l+7G3xBS85ezxt1w78ZYV370lu/4tu23f0V7xjg2adyLXeEeh/h1mwzs+83xHgNc7Jnu/Y6vvO6L93nG11TvU7d+xffQ7TBHvSEp5x830d+L+e8fA/e8oPfyO4nPvGNXyPzz3/scZp/fkBb/n3/D3KPUfGG38IOb1A1tdP+Ln95FR/h+Zevgjgz0+Uej7iSt+n/il5Sf+9P9E89afcG3zCdp9Ym/HT9R89ol2Gz7xTc4nDu7/xM8HP/E49xOqQ58Yf/QTXx37xPaCT3zxq2hbNHFN30RP9yZRVzUxz7OJTV5NRHk3cdCnie98m/jZr4knLZv4z78Jdesm2rRp4ou2Tezs0ERSxyaOdWqiRXgTE9Ob+DqjiV2ZTSK/bKIgu4nLOU3c29fEX/vFmINNbDjcRMSRJm4WNIl8zkY65GwjdZPZSBuVNlLb4TbS8lE2kmKMjdRqrI00fqqNdD7YRgoIsZGehNpIg6NspOnRNlL7eBvpcaKNpDpoI1lNNlJdmY0UVGEjZd4QMm7aSGcE5T/bSANv20h2Ac2kO8HNpG/LmkkNFc2k207NJTt5c2k5zaX+Ec2lD1HNpYMxzSWHxObSP8ebSxknm0u5z0Xfq+bSepmtFC23ldwVttJhQU+lrXRJMEZlK9UKlqhtpX8EuzW2klJrK2UK2ulspQC9rfSzYKaLrdQg2GiwlZobbSWTm6003t1WeiBY6mErTe1qK60YbSuFjrGV9GNtpQOCLuNspWLB8PG20h3Bggm20t+C7RNtJadJtlKKwH+yrXRKUD7FVpo21VZaO81W+iRwnWEr9fhS2DdT2DbLVmqx0FYaFWIr3RPYxthKBbG20v/ibKWrgonxtpJF8F+C0J8o9CcJ/YIuybbS3RRbaWGqrbQjzVY6/YPw4YYYb7aVSu7YSqu7tZCO00JqGtpC0pW2kPzkdtJnXe2k6iF20p/j7STniXZS0SQ7KSHcTvpquL305S17KdjOQfro5CAlqRyk/IEO0u7RDtL78Q5SxAQHyW2igxQS4yDl/ecgNekdpTgcJVOpozS/2lHyd3CScHSSqgV6mZNkDnCSJg1zkh4L1g93klqMcJLyo5ykq9FO0rifnCSr4NotJ+l1H2fJOtZZKgp3loZEOEu74pylKwnO0qREZ+mJYGOSs2Sf7CylCEakOksXqpylNbedpR4vnKW9apkUOkwmbY+RSftiZdL5cpm0wl4u3XWSS5EyueQll0snBIMUcukJcmn1aLmUMEYuhUXIJfdIuVQoeBUtl47GyqW8VLl0qlQuLbkml96Uy6XwCrl0/IZcGnhTLpkFobfkUkGlXLrUTCFtiVVIZ64rJNNIpfTNdaX0Y7hKun1NJZ0rU0kPylVSx5sqaeLPKklRqZLGvldJXnZq6ZRghYNaahK0dVJLPwjGOqulR4KNMrXkJFdL3RRqabpSLT0X6NRq6bCgn0Yt7RymlvqOUEs/C/4dqZbCRwlZY9VS0ji11G68WioRjJ+glr6ZqJb+DldLA6PU0rexamlXslr6vVQtvb6uls6Wq6Ww22qp/yiNtCNcK228qpVqq7TSb++0UpRcJ41W6qT5Wp10Xq+TioboJJ/ROmnjWJ1UskMnHQ3VSbfDdNKycJ3UJEiO0EkdInXSJcGUKJ30hyAwWicZYnRSgWBwrE66K1gRp5OaxeukVEGnBJ2YV500LVEn/SnYk6STXJN10glBTYpOWpWqkz5L10nF3+mk5z+JvjKdRLnoE6yq0EktbuikdMFnN3XSVcGXP+ukF4KQWzrJo1InDTPrpPuCdVU6yaFaJ/W4rZP+uSP8+EUnHajViXWpl6bK9dJuhV7ydNFL8S310qRWeul/W/SSNk4vDU3TSx3z9dKbi3rp7h291LDQRVoQZJBOhxuka3EGaW2aQbI9ZJB6XzRIX9wxSI6ORmmfYLGzUfogSJQZpQ5yo3RFMENhlF4IQpVGyUdllM4LxqiN0m+C7RqjpNMapWOCAJ1RWqM3Sg4uRqmxrVGaKBmlwCFG6eEwo7RxuFHKG2GU+o00StWCZaOMUvPRRild0HWMUboumDvWKL0RxIwzSq3HG6ULgskTjNLeiUbJfZJROiMYMdko1Qk2TzFKqqlG6bDg8yWib4dReh8sbA4VNgsaw4xSWLhR8o0wSt8KxkUapaeCnVFGySXaKB0XSDFG6b5gfaxRksUZpYOCvvFGySxYmmCUmiUK25KEXcnCphRhR7pR2pJllKZcNUqPrhulo+VG6V6F8PmGUXK8KeIn+Pxno3RL8NUto/RJ0NlslGZXGaV/BFHVRmnSHaP0u6BzM1cpytZV8m/hKhULjjq7So6DXKWwn10ln17u0vuJ7pJ3vLsUX+wulVx1l/665i59f91dGn/DXdpZ7S4pre7SdLnH/xuqt5gcwDAO4GyO6WTlSt//3Ue2puUiumlZqf9FH1nFWlZrQnNYU9ZmqxiNLZWOOqckOlhW0eSwmSZEUn1FSqnYlCU2TM2W4X/xu3v2PO//effu1V49OPzCwuQeCx1eWjjWa6FLn4XudgtbxTZo4ewbC7kKnJI2B+hPAe9IuDP4RWLdwdBA8EwQWB4GrtsH3pIlh0G/I2BHCrjlFLg8A3Q8D7plgq1iuwD9jeDZLPXMVp1E5IBzknkRtOaCDyU6D/wpefmgVwHYJXGF4G8pLlLvS2CPJBSD/6SqRHNLQbskloErysE6CagARySlEnSqAm9IyGVwUtKqQfca5ZOdV8BpyagF118F70pkHfhVNlwHf9WDBQ3g5kbwmSw2gUkt4Fgb6Hob/NgO7u4Ao+7rLJ2a91RzujVH0p+Du3rAGfHoBe/JnlfgN8nqAz37wU6JGQDnpdAOeg+C3XJgCPwjFa+h9wz2y7FhcNlbsFb8R8BhOTGqPb8DmyR4DJyQ1HHt/b32LrYJ5ZOMSeWbUj6J/KBMn8D4Gd3hZ9V9V90P3Y88WlC/pYYeKw2zVxsurDH862xY6WK4zdXQLolrDQPcDEclzhh6+xrmBhsejzUMjTcMLDScrjesaTUMaTdc5WOlV7SVnqlWpvZuZEPIJjoO+TFsbzAbioKZvMPGvPEw5viGc7QsgknXoujUvJ/9Nw+yJekQHR4kcGvzUaY2prHxSTr958/xpE8Rk2JK2LK9lG1BNRzobWZ1cwsrbY8Zm9/FxeJZjp6e439mDY70</binary>
            </binaryDataArray>
            <binaryDataArray encodedLength="3040">
              <cvParam cvRef="MS" accession="MS:1000521" name="32-bit float" value=""/>
              <cvParam cvRef="MS" accession="MS:1000574" name="zlib compression" value=""/>
              <cvParam cvRef="MS" accession="MS:1000515" name="intensity array" value="" unitCvRef="MS" unitAccession="MS:1000131" unitName="number of counts"/>
              <binary>eJzNXD2IJFUQ7sDAQGQCBQWREUwUgwENDMSrHi8wXDDxUHADQRCRDQQNRBqjxWjDQw5pROQwOowubMRgwwtELmwuEDEyksu03nZ909U177end8+gmNnu9+r3q++91z13VdVcq6LS0vBJ/FnR/n3ftaUENq2NpW36bGTbo3w9s/QvGF8slyU+xMZSYSxOF4k4rPUBP5Hry87Vo5BQTMhJalxJDXVP+bBQFdg7BCdzcpPsQ5ZNzTljOWap6hFTneQS8Wtey8mZz6+SXGmM58bTKhv4bm12V9gPJb2tMTln3djdp9FuLs5jHBdax0rwamtq/bPSou4iHeYEclQJZoFdzMtZXyoz1uYsd42Krbmp+YgNccfyrnMZ1S86epW7Et7TY1o1LwfTMf1ax5y85o5Fr6N+PflzFqp5zL7FsB4T5L7anz8fvlL6Ujkgid1x+1E9xN6r6xbrvn4Adtx8yylJ7Km4NmJ/xZ9UC/9mzAfmbB+E8hW6FqpfKXdli+TM+U/1uJbq+ut+KvEjFveeHhp7wOV+Les7sBvit1Q9d/dptGHz6cN4K750ao7lOvgGjDi/Jzoz/NyrsbIdqm1Ul/jhcPz4dtgr/clyynJSD/ewb9K5jdUWfqE/drURWUnPoV4N5fkK+61gEH434is4oVW57AJ6UTMiFZ/4B39amo4L6dnhgdQaHcF/LEbYm9Wbqf628Zi8l9rDeNsPtmaxHs/NS2vqELKr40GM1ofsGFXfav9DNV0LH+ITPmsshex3yteOplzi8137hDk9jXyMXgn1kNUD/4Dh3J60feDLeWxOlEMy8Zerx+ZvTn+F8BfzgVRucmyC4y5qIhy3UdzU0BRbTSR2opGPgBGs1dADnNlckbKh8Yk+1PGk+trXQ/p6CKu2zqk6ZMuMOb4YS20HcWL6MKY3B/f6PmrXeMaHMGl5pVPzNZfl2Ld90NF0nxzqUasjVP+gTYVTa8s3P3avBBMhH2NxhuyXcFRMZ+ie977KWU/j+eaCJ8weW39aex359zIxPxH/pA8M1mJc0VJYb0n9fPguqUUMz6U6cvM2R1+r6tTRftyhXmhp3IffdPsdlk+2VfUcyxMsL8rnqezPj2vz3EvhLKevffFC17HovynnliM5b2AssNSQX8+efk8ecuqB/mhIxRqY5+vx3TUzz+Yo2NML42NJnKbG9h6uyOXjSe/TyE8rtc+JcXGugJdcnXuDXR9WLK5T962+0rxW5LcT0xPCVW4fzsVXLG+XgcNUH5dittPjDcay7JI638lcYMqnx4d3jRtgE58+rkvlIFVzX75CvJqDn6Xr/ii4bq7oGuf07CTGxHhCTQQLeEbdm7kpnKFGGlu7+QW95VvrfD7HMHEZtbX2cvgbsfh6EPpsrir7PdMfMvN1n+Nv8FBLUx2+PvTFivtdwre5tbiKnjzURmncvjqW+rDHnwoj6Nm1PPM5ETmWv9f19PkPMEDGvxi2Q3FYsTonfcBypny7I+eAe27ftWW/5NptGXMk4y6wJnuzDZ5pLVA/lw/kppIzwFreE5zVIw9ij4687fJ/rfLyYygnKWyk8h+LJ2e8z84cPbmSw+O++z5ei+XX6giNq6TeG6lvr/DWSu1PDR5W+n2t6pNQf0x8pmnvAU9E43sy8DLWgFIMgOO1TWDbN9/mxsdLu2sen2JzYzqXwtRc3izBXWVymOqbJQVcuRY8ngiHbwQveMeK96KoD3DVkP85QggLZGJE3HZeCO/AE/B9l+UN5vJfWf5geeatqnqS5R5/v8/yPcs3LB+yvMaycmO2w7OfVnrxzDwT6TJ7LqdGukdinOOz48sF0bg+uedJj22H51p3WH5mucXyA8v7EqeTTvLk+Oc+y9+Ka/D7FPBBSf/Nxqf4j/fZR+o7yRoMPOLd9wV3Ye7MHjmkn2yvptaGQ3vyKnT7Ysnhr10f0viMFfVqlc5Oxuiet7Zy15yK1O+tBbMn6t1jZ8YAK622m2kvFT/wiHef4EZwB96DIlbY7FSPHVK3zvRrQ6NuxB2zY/3yfbd4v0xMLontHd/SiElcI5rueyrzXWMN94Bj4LqJzCvxM8X9OVjQdbQ6fde8ekzO9FwdUyg+9MNRPf7WrRddLU3X9tbotXnMwZgPj6TsdDT+zsrV/sttVT1g+YD3BA9YXr1eNTeuV93HLO9cr6qX+O9/+frvLLdYvmK5wfIey5ssz7I8L/uJX7bDPuKp7bBvuCtr8E3BWE/j3h04ASfontTxal7y5cCHU/uOs/PkxOb5kJ5KYdPHFS4POPOccL7+YnmB8/gpyxnLR5Jnd616a9i7fcvy3Xao2dcs77Kst8Mep5e92mltfo9ucKpx7evTuTHaOG0P5vS/5hQy/kGHT48P84fWMSQlPDY3j4dIiU705EUP1oO435BuWF7ZDvtg18Pnrl9lPcfzq92eoq4mfdQm7OuxK6UTeySqxz0KeAt11zwB/KZyAemk386l59w5x8X6UPjpXJ3tqlqtaRKj3kPl5hnYvYhF7ePX5hma5rdmQYyE+DKVq0NxtQR2bZ599jUf6HUg1KOHxjBZYxL4Wypfc+thc7n7O+Ez+k6vD10AQ3Ni1HNjXOrTPdeerVWsfjn8jvyAG1rFFeAni5WUjxTwMycfpfeWxGhIB3Li8IR/u4nf9oPnfHlKxbwTwSXWIs2vqMuOw6/t//Y8JVhrtLTGT1L+XjU/zumBJeYtiZmryFkqtuSaG8ndZeQmZsfhb6XOVJ08r3T7mHN5LtjIPTf2pJ7yEjCMuBC3XTM1vjv5vKn2Rdi/9EaHxgv0XWVfoMdXimd626O6nsbXEEahB7y/qcd/r7QWvgFfdAG8hK6FMIR74FE8Q0PuLSdRwG7IB8u7l1Gz1Nozl5eWxA3R2CMncoZ27z5+ZHnI8jafvT+X8/jLLE+z/MPXf2NpWc5YPtsO53DXh/ekJ8+kD/EOYS392dP+/1/Q0jQnS60rGtewA+zg/YY7/7iz3hcst1l+YmlYTrfDOfD17TDmvnqWvFLfexrPbfC9UTFYH3LxMSfG/6f8B5e2thc=</binary>
            </binaryDataArray>
          </binaryDataArrayList>
        </spectrum>
        <spectrum index="5" id="sample=15 period=1 cycle=2 experiment=3" defaultArrayLength="3024">
          <cvParam cvRef="MS" accession="MS:1000511" name="ms level" value="2"/>
          <cvParam cvRef="MS" accession="MS:1000580" name="MSn spectrum" value=""/>
          <cvParam cvRef="MS" accession="MS:1000130" name="positive scan" value=""/>
          <cvParam cvRef="MS" accession="MS:1000128" name="profile spectrum" value=""/>
          <cvParam cvRef="MS" accession="MS:1000505" name="base peak intensity" value="249.0" unitCvRef="MS" unitAccession="MS:1000131" unitName="number of counts"/>
          <cvParam cvRef="MS" accession="MS:1000504" name="base peak m/z" value="420.193208175286" unitCvRef="MS" unitAccession="MS:1000040" unitName="m/z"/>
          <cvParam cvRef="MS" accession="MS:1000285" name="total ion current" value="144.0" unitCvRef="MS" unitAccession="MS:1000131" unitName="number of counts"/>
          <scanList count="1">
            <cvParam cvRef="MS" accession="MS:1000795" name="no combination" value=""/>
            <scan>
              <cvParam cvRef="MS" accession="MS:1000016" name="scan start time" value="4.343216666667" unitCvRef="UO" unitAccession="UO:0000031" unitName="minute"/>
              <scanWindowList count="1">
                <scanWindow>
                  <cvParam cvRef="MS" accession="MS:1000501" name="scan window lower limit" value="100" unitCvRef="MS" unitAccession="MS:1000040" unitName="m/z"/>
                  <cvParam cvRef="MS" accession="MS:1000500" name="scan window upper limit" value="2000" unitCvRef="MS" unitAccession="MS:1000040" unitName="m/z"/>
                </scanWindow>
              </scanWindowList>
            </scan>
          </scanList>
          <precursorList count="1">
            <precursor>
              <selectedIonList count="1">
                <selectedIon>
                  <cvParam cvRef="MS" accession="MS:1000744" name="selected ion m/z" value="606.234958291876" unitCvRef="MS" unitAccession="MS:1000040" unitName="m/z"/>
                </selectedIon>
              </selectedIonList>
              <activation>
                <cvParam cvRef="MS" accession="MS:1000133" name="collision-induced dissociation" value=""/>
              </activation>
            </precursor>
          </precursorList>
          <binaryDataArrayList count="2">
            <binaryDataArray encodedLength="13592">
              <cvParam cvRef="MS" accession="MS:1000521" name="32-bit float" value=""/>
              <cvParam cvRef="MS" accession="MS:1000574" name="zlib compression" value=""/>
              <cvParam cvRef="MS" accession="MS:1000514" name="m/z array" value="" unitCvRef="MS" unitAccession="MS:1000040" unitName="m/z"/>
              <binary>eJwNl2dcVEcXh+ltO7uwS8eCGo0laqKJMeo+Y8PeTew9xl5jFwXpvSwd7L0rmigkCtgAyy6YCGpMNPpaEnsUrO98eH73zp2558zMvXPO/8QPqjSvGlJpdrp10XxMf8n85tVls+3DZXOto808uYnNbDbWmDsE1Jg/aVRjnqP7zfxd0G/mZ67XzE8VEpVEc838RCfxumZ+HHTN/KjbNfNycd1s8L5h9jHdMAf43jA39r9hbhZ4w9yx6Q1z52Y3zF1b3DCHxN0wt/nrT3O2z22zSXvP3Mf7njkr+J55V+N75oZP75kNH/5nnud235ymvG/err5vvmm4b37ifd9s73PfnKx/aL7s/4/5XuA/5i66x+bh+sfmwKaPzft9n5ov+D81+zV5ar4d8Nzczf6lea3zS/N4w0vzau+X5nzTS3OJ70vzTf+XZn3wK3PIZ6/MH+zqzW819ear9m/Mrxu/M8e6fjB/of1g/sv0wfyw/wfzO40d1Qp7fDX2LNfb88Rkzxf+9vRusGeeiwM/uztg83DgocIBR5UDA7QOTNc5YHnvQJabIx00jrLtyFcuTsx3c2KbhxOfap2Y5OnEWA9nnHTOdNE7c1znQomjKw/UrrhpXRGertSbXNE5uVHl4YaHyo1P1G5s83TD8o8bI1wVzNAqeGpQMMJBiYubkvOBSsa/VvJAr0IVoKKgkYp/fNR8ZdDQ219DraOWFi5aIt5rOeeiY6ujJ4vcPTmr8MSs8eS+3pOV2z254aSnj4OBZR4G3qoMrNYZ6OXhzSKFN+/U3pQ0eFPsYmSai4mX7iaGKU3c1pjQ6Uz08DTh0dTEPRcferv74K72odLThy/UvlTqfJng5UuN0o/vvf24aPKjp6c/G//zp+aVP+71/nRt8GfhG3/q3vmj+eAPH/3x8wjgV30AioYAJisDyVQF0kkXSJA+iLgPwWx1asQvHo1YZ2iEMqARUxSNOVLUmBD3JoRrmzDCtwnjFU3lWkM44BHCI0UILVQhTFWHcEMbwgh9CCmGENb7hKB2bUaMezPOejTDUdmM7qpmfO7ZjDZOzWnu3pwtiub8pWxOkLo5udrmfD2yOec9WlCuaUE3YwsOaD6hrecnGD1akq1syR+eLZn1riX73rfkyYeWdPdoRbmyFdXerbju9CmzlZ8S7v0p8+1b87Vza8pcW+Pq3poxLm2Yq2jDEWUbQv5rw6v6NnR504Z1b9tw7l0blB/aMPRjG27at2W/c1teurTluqYtnb3b4u7bFsOHtvgr27Fb3Y41nu0o17ej0vUzPlN/RqbhM7I82rNA3Z6fNe3p5dcec9P2+F5uz1u3DvT06MDvyg40Uncg2dCBj74d6OPfgfHuHdnp0ZEXio50VXUkSt0Rm6Yj/rqOTPfsyCF9R3p6d+Rn/46UKz5Ho/qcp9rPCfD+nI8+n9NG+wUrdF+Q5PsFnZWdCNJ24u3rTvRt6ITlTSf+ftuJ9u87EfahE5c+dsLfvjM/OHTmJ8fOuDh3ZrhLZza5diZO0ZkOfp2ZFdyZ9j935vnrzrR+35njjl+y1fVLkhVfckv5JW3UX+Ln+SU/6L9EGfYl9R5f4WX6ipVOXahy7oK/axcmKLtQ2LILR4xf8zj4aw64dGW4e1f6qbqS4dmVBO+u3DJ2JcK3K58EdOX1ya7ctPuGdg7fEOH4Datdv6FS+Q2B6m+Yrf+GN27d2KzoxitlN7KN3bjs3p3lyu5cUsmrVl513Vlm6E7hu+789747oR+7s9GuB5udejDQtQdb3XowWNGDd6oeDNX0YKe2B8P1Pdhj6IGPnVn+J2aWu5u5qjYTrjPzmcFMlJeZP7zNfG4yE+9jpluwmdFaOKgDjRHOBsDSYHhWDzNcBBUKQWOVYKVaUKMRfKoTbPAU/KEXfOEluG8U7Gss6DdBcNO1J6h68krTkzLfniwN6Mm/j3vS2bEXvV17sdmtFwp1L05pe8m97sUSfS8uG3rx2L8Xb51785lnb2YE9uaVYx+5t30o8+hDkLIPK1V9ONiiD2kOfbmm7kt/Q19O+/Ql7Zu+DBrclzuv+tKjvi+FDX1596Yv373ry0/v++L9sS+L7UKx2YfS1jGUBKdQHjmH0tc1VJ77UE4rQ+XZDGWVJhSLPpSXhlDUPqFM7xjKihOShlA6vZN972Xfh1CG2fXjsH0/tI796Kvox05lP6Zp+rFe348CYz/em/oxxrcfD9v0Y4FHf9qp+pOs7s9TTX8OePZHY+jPXK/+zGzVH4vdAHIUA3ijHMBJzQB5LgZwUz+AAu8B/Oo7gKmqgZxRD6S5diDRuoH0MwxEbRxImv9AdlQMpLfHIHYpBqFUDeKKZhDtdYNI9xzEa/0gvvUaxEnvQQSYBjFENVieo8Eytgymh2EwW70G42oczA+mwVz0Gcy3QYNZYJNjnIaQrRnCe+0QmW+GcEY/hE+8hvCz7xAC/IfQJ3gIOe+HEKMYynHNUNZ5DuWefiihXkP5w3coyqChrHkr2x+G4mU/jJ7Ow9C5DWOp+zB6KIdxTTeMLYZh1JiG4RwwjKxPhnHBcTgWl+FMcR9OO6W8NwznvZe89x0u+4dzseNwKq3Deeg+giGKEfysHEGwegRPtCMY6TmCEv0I4r1H8MI4gk/8R3Cu0QhqXEay1X0ki5UjuakayT7tSLw8R3LMOJKkRiNpEjeSlwkjmagYxQXlKNqrR5GrGcUcz1H8ph+FzjSK/v6j+NBiFMdVo2mkGc0E/WguGEbT3ns0ecbR1PmN5uLG0Xg9Hc1w52/Zpf2WtfpveWD4lprAb4lWf8cLzXds8vqOZabvGOT3HSf9v8PJcQwz1GPorhvDXs8xPPMegyZwDCuDxtDv0zEcvDSGX96PodXHMWTZjcXFYSyLHMcywGUsJ1zHypwyFnvlWOapxtJEP1bG27F88BrLLONYfv0wltZ243B3HMdQ13GcchtHG49x5CnGsUw9jnuacQzXjaPUcxztDOMo8BrH6sbjaHxwnIwn41nrOp5KxXhM2vG88hzPVMN4qr3GYzaO55BpPMG+45kdOJ7rQeNZ3GI858rHs85hAs8cJ9DdbYL8FhPI856A0jSBVT4TqAyYwFdBE5jZbAKjayZwqmECTd0mslQ5kZGaiezUT+QHn4nU+U7kZMBE8oInMi50Ii8/TmSNYhJPlJOwaiYRYpjEctMkxvpN4mDQJJyaTuKTfZPkN56MUTGZGOVkqTsmM0czmVvayQzxnEyZfjKfe01mh/dkGeMmMzxoMmeDJ/NlY9n/djIX3afQXTFF5sspNFNPQambwjSvKVzznkI/0xROvZxClMdU3iqmyr2eym31VEZqp1Khm8o3+qkcMkwlxHuqjNlTUflM5aXfVL4PmEqnJlPZ03QqJ9XTaKudxlbdNEz6aSQYpuHgPY1HpmlsbzSNsN7ymd109qmm01gznSztdFSe0wnXT6feMJ053tPBfzo/BUzHp/F0HEOm02nadFqrZuCjnYGLfgarDDM4HjgDh39nMMH1ew6pv6eF9nucvL9npfF7/vT7niTHmQzQzETpN5MI/5m8DZjJ9DczufV2Jq1cfsDf/QdCfX7ga/8f0IT8QHSzH3jgNIsbrrPoopnFDv0sGnnNIsd7FnrTLBJ8ZuHiN4sw/1k0BMxiUdAspjWexa0ms5hUP4vrDbPIUMwmRj0bJ+1s/vGazV+m2TImzmZwwGwqAmcjgmez1G0Oz9znMFsxh/8p53BTM4fRujlUe85hoGEOF7zmIIxz+NU0hyK/OewNnENW0zlsqJfv2M9ljOtchnrMJVQ1l7PqufTQzqVEN5e04Ll8+1H2OczjvMs8uirmcUI5j07qeRzRzKOdbp48d/P4xDCP7V7zKDTNw893Hl4B83BtMo8ubvPlPzGfdur57NfMp5VuPrs859PMMJ9Gxvlk+83HUjqf44oFfKZdwAHdAtroF7DXsICW3gvYaVxAUNACTCEL8GqxgLKFsi92AeP/XkDl+wVcsFtIuctCftEspKtuIcWeC+liWMgJr4V8aVzIT6aFdPJdyOcBC+kQvJDf3i9kuNsiqpWLGKaWV80ihuokhkXYvBYxxLgIq0lefSUBixgcvIgBIxfxr3oxc7WLeaJbLDX/YuZ7L+aZcTEvAhbzqsliVrRZTKJ6CUafJeQFLGFTkyXEPV2Cz9sl5L5bQkvXpRxVL+W0cSn4LJX1wFKGhyxlVselfDJuKVVOPzLb60de+vyIXfCPrHRdRqxqGSnaZRzwX8YvjZdxJmQZF1ssY3TrZUxstww/x+Xc919O84bl/Om+gvnqFTIvreCj5wo2GFaQ47uCrQErOBC8go6NVxA1bgV5ypXs1KxkQsBKqd9W8qzRSt43XUl4s5V4t1pJ3qcrOeayilDFKm5pVtEkaBVnmq3i916rGOO0Gq1mNZna1QR5ruZF49Vkt1zNIcUavlStoVS9hlDtGmy6NYzRr+GOYQ2zvNfw0rhGxq81OPutoSBoDb1HyOeqtfynXssa7VpcPdeSrF+Lj9daNnuvpZVpLUU+a6kNWkuNaxjZbmFS+4bRxCOM+5J9ijAWKsPopAqTOi2M0+ow+mnD0OrCZF4Jo6khjN9DwtgVFcavsWFExIXRNz6MmoQwytPlvfs6rnqsI1exjonKdTRTreOweh0/atZxXrcOX8M6Tm1Yx7TYdbSKW8czyeqEdViS1zE2ZR2NU9dx1mk9vq7r+VNySrGeKOV6JhvXY4lfz7yG9Zx5u57bzuF0dgvno2SPKpy3UeHExoTz+eNwVr0NR/k+nLwP4Uz9GM6ndhG8lBicImT9F8E71wji3SPYq4zga3UE6doIjuojWLMqAt8NESyKisAxJoIqSUh8BP9KNMkRWPIi6OK4gVCPDegVG9iq3EBPrw18b9rAoMgNLI7ZQNfYDbjEbeCyJCt+AyVJ8lnGBta4RMocEMkcj0g6KSJlXoykQpKuimScOpLmmkgeRkbSJyYSz9hIrku2xUUyLz6SLxMimZQcSauUSH5ziGKjYxQfnaO44BJFmmsU492iaOEexXNJsUcUUYoohiij8FNFcVAdhYNXFFWSM2ujWBEdRc+YKLSxUdRJtsVFSR9RfJUQRU5SFNOSo2ibEsUbyT+2KGrcovnBI5rPFdFYVNFMUkfja4wmdE00e8OiqY6KpiA6mpkxckxsNHZx0UxOiKZNYjTJydEMz4jmD8cYVK4xOGpiuCSZrouhvWcMJ9bFUP06BjvXWDKVsbK2jOWn8FiCU2MZnh0rv38cdzVx/E8fx1FDHL+vi2NFXBx3EuKIy5XPlfGEq+O5GxFPYHQ8o+LiaRYfz8GCeIodEvjOKYH27gl4qBOolVSFJSCiElgXm8DguASC4hN4LClJSCA+MYExSQm0TE7gfEoCCzMTeO+ayGyPRLooElEoE6mT7FYlslydSB9NotQeifxPclyXSKRnIiP1iTL/J5LunYiDTyJFbRPJmp/Iy5WJPItO5HRMInYJiVyRbExMZH5SIt2SE9GkJHJLMig9kccZiVy4lEiQRxJPJL8qkpioSpIxPgk7TZLUzkls1Cbxlz6JntFJeMckMTo+iU8SkmiQ5CQl0SUlCWVqEv0+JrHFJZnFrsn0dEvmJ49kqT2Sydckc1ifzN6oZMrikqlNSmbizmRSPVKYqkjBVZUia4wUqRFSaL88hbANKYxOSpF7k8L23BRc3FJprEzls4hUXsak4uGYJvVPGhnqNNS6NP6SLGyVRru4NFYnpjHtQZqsGdM55ZnO94Z0NN7pRK1PZ1h0Ou9i0umfkE5wYjr/SS4kpZOfnM6ClHR+sKSTlCPHn0jn12vpHHXPYJwig8+UGbioMqiThGsyZD2YwcoNGTSNyuBSdAZbYjIYEJfBq/gMKhMy5F5nsCQpg9DkDIJSMngp8bdkcDYzg9ws+czRQh+lhUCVhReS82qL3CMLi7Tyuc5CgKeF55JzegsLvSyc6WnBr69FniULzWItvJVY4yxsj7ewKsHCkEQLzZMsvJPsTLHwId1CTYaFltkWfi+0sHejhTiXTO64Z/KzRyY6dSb/k5RoMmVeyWTbJ5kMj8pkX2wmhfZZsg7PoqV7Fmd8s9gVnkWbyCyORGdhSsniiWS1KpuiyGzio7Ll98yWPrNpl57NcUs2i/Oz+c8uhxFOObR2zmFyZA5fReUQmZzDhJQc7qflMMojlzR1LnsTctmQmMv4pFxKU3PJTctlSXouAzNyaW6RY9zz6KXIkzVuHg2SDZo8Ouvy0Hnm8UhSYMjjuE8eX0bncTY2j41xeayIz6N1Yh4nk/NIT8ljbmoe7qp87kgyNfk088yXdV8+ryXmfvk0ROYTHZPPlNh8nsfnczEhnx2J+axPymdscj5fpOSjS83nkeRsWj4b0/O5m5VPTk4+S3LzaZmfT5Mt+RzZls9ajwI+VxagURXI2rSAjZoCVmoLGKkroJ1nAQp9gdQkBbj6FFDiW0CWXwGvwgvkP13A7rgCJiUUYEwq4LnkYnIBu1IKiEgtYEJaAV+lF/Aso4AqSwE7MgtYfr6A026FDFMUslxbKGuXQmm/UMYu2fYuZGRAIXnRhSjjC7kv+c5SyHrHjUS5b2SKx0ZqVBuZqd3IB8+NVMRsxJS4EU/nTUS6baJBsYlmuk1sid9El6RNmJI3ceHDJibbb6a7w2YCHDdzzWkzaS6bGei2WeaTzbzSbmbu+s1sipL3cZsZo9zCK/UWthq3UOe/hR9jtpCYtIUz6fJZxha6Z8n2li1S723lhnIryzVb+c9zKzX6rbQ1beWPyK2Mid2Kb/xWriVs5WLuVuKdtnHBfRu7PLYRrdhGc/U2WbdtY7tuG7uXb6NP7Dbc4rfJ9W5jZ+I2lkdtpyBhOy7Z25nusAOtcgdH1DtYot0hv8kObvvtoF2LHTJW7mBp/A5uJO+gMHUHYWk7GJi3g79cdqJU7eSx5Ip6J2nanSzR7eT2hp20idvJscSdrEjeiUP6Tk667iLr4y5W2u2mdePdJG3YTWzGbv7I2Y3afo/Mo3to5baH1qY9FPrvITJyD29i91Aav4d7uXt4/H4Pa+33onXeS7xuL8fi99I3eS+vU/dyPW0vaY77ZG2zjw+SH732MdZ7Hyf89rFr/T4WR+zjm8h9Mh7toyBuHzMT9jEwcR8dkvZxPnUfh5T7ZS7dzyr1fiZr9tNbu5+Li/eTHL2fFvH72Za8nwWp+8l1OkCY+gD39Af44HcAU9MDuEYfIDr+AO4pBzhuf5Bhzgd54naQuMSDnMk4yOTsgxxwPcQa90NSfx/ipPYQR8MP0SH1EA/TD5HvcBiN22HuLjnM8KTDDMs+zFHVEXp4HuFK8BH0iUdwyD7CMdVRxumO4mM4SvfpR6mIPcqRuKMyRx7FIe0ov6Uf5fvso7i5FfFcskFVxDx1Ed9pihDaItroijB5FuGgL+Jfye+GIk57FbHHu4gMYxFhpiL0AUV8MrSIw+uLyA8vYmxkEc9ii7geV8TZ+CIOJhSRmyhtJxUxP7mIMSlF9Ewtol1aEb7pRThnFPFEUmcpojyziANZRWRnF/FtnpxDfhH79hex/mwRCz5I+67HGO9xDHf1Mam9j1GhPUah5zGWGI4x0esY/byPEWw6xiufY/zle4wj647RKPoYt2OPSU10jIzsY4QpjzNKfZz+vsdZEXacgzHHmZN1nFY9fmJr+E+Yo3/CLe4niip/Yrj9z4x0O8F/Pie44ncCj7AT1EvurjtBbOQJ/ONlO+EEp5NPsCz9BEEOJ+mtOsnn6pM4B55kUfhJ+Q+d5NOokxxKOElh4klWJZ/kh5STfJsqx6ad5NXFk+x3K2aFopiZymJGqYrppS6mibYYT10x9p7F/KEvZrd3MdN8ixnuV8xX8cVSKxTL+FLMq6Ri7iYXU5NSTFlqMYfTitmUXsxaSzG+ecW45xfTelcxLW4X861HCX0UJTRXleCtLsFZU8J/kr+1JVTrSthkKCHFq4Qw7xK6+pagDChh1eASvhpeQtN1JVJzlTAxvoRuiSV8SCmhOKOE0DzZn19CjccvTNX9QgfDL9wx/UK31b/wd8ovnEn7hRnZvzDx1S9kOvzKsvW/8jT2V2zxv5Jmf4oizSlW6E8xNfoUt5NPEWc5hXvhKQbuOYWu2WlK0k5zT1lKhmcpKwylTPAu5QufUkTLUn7pWcrnkaU8jy2VGqGULcmlWFJKmZRRSu/MUr7MKuXT7FKCckrxzC3FOa+UnZtLSdxayrptpXS/XIqfRxlqRRl16jIuaso4pS1jh2cZOfoyEgxlhHmVMd1YxremMvr7lNHNtwyfgDKUgWXc7VVGVv8y4gaUUftdGQGryni9pow/wso4s75M6uAyUiPLWB5dxpyYMobFlUmNXiZ1dRmNksowJJfhllLGW8mT1DJup5VxNb2MCxllFFvKOJhZxpasMjKzy4jNKWN1bhkL8soYXVBGv8Iy2m8qo9lmOZ8tZfz7cxk1J8sIuVDGi6oy8qrLGGVXzjcO5YQ4lUt9Xi51bzkF6nJSNeVEastZritnjmc5k/TlDDeU08ernK+9y2lnLKeJqVzW6uUofMv5KHnuV849/3LqAsq5FFjO6aByioLLyW9cTkTTcpaFlDOhi7QxpJwz88opiSgnO6qcJbHljIsvZ0hCOT0Ty2mdXE6jlHK8UstxTyvnveRZejl3M8qptZRzMVPazpK2s6Xt3HI25Jczt1CuY0s57beWc2t3OYPcz3BZf4afvM6w1/sMn8WdkTXeGXwTzhCVLe/vnGGt61nuGs6yNPAs/4WfZWbyWfRZZ7ny5ix7vc7xNPIcuxLOkZ50jqWp5xhoOccx1/MkKc6zQXmeP/zP4xV6Ht3U83RNO4866zw/bzzPa8cLfOpzgZDBFzDEXKAh7oI8cxdIypTt0xdYa73AUtsFnr6/IHN4Bf21FQhdBV08K+igr6CloYJGXhW89qngsW8F9/wqqAqsoGFYBb0jK+gWVYEqoQLnxAreSf5JruBOSgXXUyuoTqugMr2C0owKTlgqOJxZwe6sCjZlV5CSW0FYfgVfbJfv75Hv7a/gSVWF1CSVVKkrOaqrZK9nJVv1leQZKkn3qiTeu5IIYyWrTJUs9qlktm8l0/wqGedfyYiASgYEVtIzqJKuwZV83qgSVbNK/mhVSeUAOW5FpYzx0nZCJcVJlexLqWRbaiUFaZVY0itJzKgkylLJ2sxKfsyqZH52Jd/nVDIxt1LG9kqG5FfSanMlcb9XMsyuiqvaKg55VbHLu4rNxipyTVWk+VSxwa+K1f5VzAiqoktIFR2bVTE7sgr39CpeWqq4l1XFxs1VTNpTRZ3LRQ4rLzIu9iJfJF+kXcpFvDMucstwie9XXsI/+hLd9l3iC9fLNLFc5syOyxxXXWGVzxU6jr3C0LgrdEm+QvvUK6hyruCWe4X7m67Qt/wKN69foejvK4yrv8JnDlaaOlsJdrFir7LyUmPlqdbKPzor//O0ckdvlT6t1HlZ+c3bis1o5aLJygUfq9T/Vk77WSn2t/JTgJWjgVYOBFnZE2xlRyMrmxtbyWlqJayllZEdrfTtZKVJdyvv+1i5PMxKxDQrs2dZGbbASu/FVr5ZauWLZVZ811ql7rbyINbKzQQr1mTpM0X6TJU+06TPdCslGVZ+tlgpyrRyKMvKvmwru3KsbMu1sinPSnaBlZSNVlZvszJzt5UBh6x8eczKk/NWHl2Qa6uQa6uUa6uycuOilWuXrNRctnLlipUqq5VTNdLHVWn/d2n/mrRdJ9dzw0rUHSvjHlvp9dLKV6+t+H+04uJs477Sxt8qG3+qbdzU2KjV2riqs2H1tHFJb6PCYOOsl41Sbxu/Gm2cNNlkbWLjqK+Ng3429vrb2BVgY1ugjU1BNvKDbeQ0smFpbCO1iY2kpjbiQmxENbMR0dxGWAsbqz6xsbyljSWtbCz41Mbc1jZ+aGNjelsbU9rZGN3BxvCONrnvNhqZbfgKG8o+Ntz62nAKtWHfz8Z7yZv+Nl4MtPFkkFzHELmOoTb+GibXMdyGbZSNy6NtHJ5o48AkGzun2EibaePHBdL2ShuDV9kYsNpG53AbLaNs+MfZ0CTZUCRLPynST6r0kyb9SN6k23idIX1ZbDzNtPFPlo0H2Tbu5di4nWvjVp6N6/k2rhXIvSuUe7dR7t0muXebbZzbYqN8q41T22yUbLdxYoeNYzttHNllY/N+G4UHbCQetbHihJzbSbkHp2xMKLUx4oyNfufl/C7ZsLsl5/Cnjd8eSTvPbfz80kaCQzXhztUs9qjmB1U1Q7yq6WespqdPNfc6VVNurqbP7Gqex1TzJLaaO4nV/JVUzdW0aorzqkndU83j/1Xz6H41tU+qKXpfTZSmhghtDet1NSzxrmGhsYbxQTW8CK1hRmQNk2JqGJ1QQ4/MGrLu1bCgoYauhqvELL3K/A1XmRV9lZEZVxluuUrvgqscdPyNfN1vvNj8m6wxfqd38u903f47wbprBBsk3tcIMkn8ruE38BoBK68RuFq246/RyCLJlGRJcq7R5vI12lZLaq7R/sY1hLIWoa6ll66W3oZamTcl3hJjLX1NEp9aQn0lfrX085cE1NI/UBJUy4BgSaNaBjaWNKllUFNJSC2Dm9cy5JNahrasZXibWr7tXMu4brVMHVDLvAm1/Dirlg1htcTH1JKaWktaWi3p6ZKMWjIstVgya8nMkmTXkpVTS3ZuLTl5kvxacgtqySusJX+jZFMtBZtrKdxSy8attWzaJtley5adtWzbLdlTy+5DtewrqqXsUi3ll2t58LqWF/Z1fFTVYaepw9W7DjdjHe6mOjx86qRGqEPpV4fKvw51QB2awDq0QXXoguvQN6rD0LgOryZ1eDetwxhSh6lZHT7N6/BtUYffJ3X4t6wjuHUdTdrVkZZQR0ZiHdkpdRRk1LE5q44t2XVsy6lje24dO/Lq2JVfx+6COvYW1rFvYx37N9VxcHMdh7bUcXhrHUe31VG0vY7jO+o4uVv6+LeObk7XGai6Lmu860z3v04rjxu0WHaDAVE3GBR9g6ExN0jefIOMrTe4W3aDVKeb7FHd5JzxJlU+N2n99U30sTcJSrwpNeIf/BPwB6mWP8jI/IPPXW7Rw/0WY7W3ZL67RXzOLfk//8le45+U+v/J4/Q/+Xrbn/TV/sVA3V+sU95mv+E2N/xv4xFym53Zsp1zmxN5txmtvMNW0x2O+93hadM7lM+7w3dRd1iXcIfoxDvsTLvDzdw7KLbcYa/73xzx+Btf37+Z0PRvvne4yzzHu6S73eW85i6/6+7KuvMu/xruEtvyLlMT7rIy+S7X8u7SWHEPs+YeZUH3eBt1j6YJ94jOvsdhv/9h8r7PrKD7RDa+z+ik+9x5dp/9rg/o5P2ABf4P2NzoAXsbP8Dp0wccTHzApZQH/JP+gO82PuCa10P+MT7E3vch3v4P6dvoIcMbP6Qk9SHn0x7yP8tDnmc+xD/vIe0LHvJ14UN6b3zIkE0PeXbwIaOcH3FJ+4ha3SP+9nzEE/0jtMZHhPg8op3vI75Mf8SC7Ee03fMIT9d/eOT7D6Wx/zA04V/6qh8zQvOY2xGPWZXymEO7HxMa+IT/Wj1hUNYTWUM95SfjU86anlLt81TWiE954veUd/5P8Qh8SrPgp3Ro9JRBTWRf0lN80p+Smf+UJjufMmDPU7nPz2jh94wv/J8xLPAZaxo943jIMz62fEbnts+oynyGS94z2hc+k7XQc9bpn2Nu9Jx/o57zLvq5rEGfE576nM3pzzlleU7Lguf02ficv71eMLLtC/LjXlCS8EJqvhco0l7wavMLnru/xEHxksaqlzSPeEmxw3+kav/jdtZ/fFHwHzM9XzGz8Ss08a9Ivv2Kr5WvEf6vmRH4Wtayr5mY/ZqFOa8Jv/aa4Z71nDbVc9e3ntd+9bgH1OMfWE+boHq6B9cztFE9UxvXs69ZPa9a1jMiu54ZOfUsz60nPq+egvx6DhXUU1ZYz28b66U2qke1tZ7gbfW0317PqJ31zNxVT+KeerRH6jEqGxikaeBXrwY8fBto69+AOaCB4YENUs81kNCogcNNGnjYrIEmLRvo82kDYW0baJws71MbmJvewLqMBtItDfy+s4GpXm/40fsNscY3dNW95cn1t/Q3viO1xTt2ZbzDz/qOLl7v8cj+gOHIB+IDP/LZ1o+kO9oJPw87MV5lJ37W2YnLnnZilLATc3vaiaGD7URhhJ34NspORMXYCU2VnTg32F5cHmsv4tfbi38j7YWz0kGoPB3E/T4O4tf+DmJ+vIP45bSD6HrOQViuyPZDBzFD6ygmD3EUDTMcRXKioziT7ChupTgKQ7qj6GtxFPpyR9H2qqMolgyf4CQ2znAS3dycRc+ezuJpL2ehGOAsGOQsnGKcRaNYZ9GrylnkXXYWbfu5iB9c3MR5dzch1G5idW838WCQm/h8lJv4dKabUOS4idtn3ITDOTfR+LybMF9wE42sbkL3h5s44uouXri7i45Kd1Euaap1F8N6u4ujoe7ii0HuInOouyDGXUyJdRcvJfcS3UXBGdl32V380sFD9M5WiLpKhZhVpRDfeyiFTaUUU9RKUdJLKW72Uwr7AUohhinFb5JD4UpxNUIp9kcpRfdoOVbyKkYpomOVwjdOKfZKvolXisuSSQlK8UJiTFKKMIt874xSNJxVimkVSvFaElOpFH5VSrFP0u2iUkRdVoo9V+S7VqUw1ShFs54qYT9YJZTpKmF2Uovm0WoxIEYthItWzHbVihPuWjHQQyuWKLTCXakVn6m0olzyj1orJntqRYBBK5b6aoXmS60o66kVI3tpxaW+WjEpVCv+k8T0k2P6a8UhybUB0uZArbAbpBUtBmvF4CFaoRimFc0jtKIwSivCY7XCGKcVeyTd4rWiWjIjQSveSpIStaJJklYclyxK0QrXVOkvTSsepct5ZGnFyo1asf2s9H1OK2IvaMWRCq24XqkV86q0wvGiVmitWrHBWycGuOrFkgC9WDpWLz7G6EVpql6cPqsXpgt6sU9ChV7MrdSL7Cq9aHtRLzIe6cU1jUEsMhpEySVvEX7FW/SxeYtbkqHCKJb0MYqQwUaxdp5R3FxgFOGrjKJllFGUSp5FG0V0jFEExxrFccmgOKO4J1kTbxReCUaxTyISjeKGZFGSUSiSjWKz5KsUo7BKZqYahX2aUWRJ2qUbxTnJhAyjeCVJtEi/mUZRIhmeZRT/SMKzjcIvxygOS0JzjWJ5nlHo8o1ip6R7gVFc3GQUg3caxdf7pf1fjOL7X43C7pRRtD1tFONL5bvnjKLfeaO4LelRaRTXJPOrjMLtolEUSjpdMorLkumXjeKDxHLFKFpbjeKMZJzNKF5K4quNommNUZyUPLxqFOt/M4pDvxvFX9eMYlmtUXS7bhS/S+bdMIqCm0Zx4m+j6HNfzu2xUaQ/NQrtGzl3N5PY5WEShSqTCDGYxEofk7j2jUl4DTCJwWeDhHNAS/GwTUfRbrsQX/3eW7j+2E8sKuon/rINECPujBThB6cJl6oV4u2b1aJDZKT4bFCUuF+ZKn5vliGurMoXzxYXipd/bxNt9DvE9J6HxduQo+Kk5azwKDovXn2oFGXPLwn1zFpxrMs9UTrqf6Jx9GOx4MMr8X/y4CJW</binary>
            </binaryDataArray>
            <binaryDataArray encodedLength="1532">
              <cvParam cvRef="MS" accession="MS:1000521" name="32-bit float" value=""/>
              <cvParam cvRef="MS" accession="MS:1000574" name="zlib compression" value=""/>
              <cvParam cvRef="MS" accession="MS:1000515" name="intensity array" value="" unitCvRef="MS" unitAccession="MS:1000131" unitName="number of counts"/>
              <binary>eJzVWq1yFEEQHoFERFCFQdwDROQNmD0MAhERSxWPAA7cKoqiEEjkykgkcgsViUQg9hF4BGay3Xffdean5+dyQXR2a2e2/76vu+cuZ8z43FSJtcb9Se+Z/bqTia61tkr98teYb37ddvZF2srlRaPjIYoJYN47l/eSi4B+tIkxBbHNcKxHPLF3EIOWPIWwLPLFHurhvEjfcjYM1ePZYMwbJxdO7LDvHcbe9TekM8XD0v2lkrMd4hM+l1jw/QTPS+NDXFJc0vTlFIYtuGhkovmxIW58I36YYeXMbg7BnMnFFcu7jCEad0X9yfrQYMcx7XIo9nLsMp5QDDH7paLpG7GYYs80ZwkNPhg/z/kYxhp7veIMPUfexmIp1dsjph6Yt+bFQi37+xk4nuKKnBUx3CUvkCuaPMh3Y/ti/OuBSQ2GmD/mXshHLRdl77ekU/akWh5F14ETM8kSqSX0j3tpEmvSMymxw/cwl3ivjRnzJvMV4pl8VuRvRx5qe5X0M8aTWj8x74zfKHIi72WvGW0817f8GdaziKEzKuIziViwzqaITvQvFFeu14U4VIJnjmMtktKnrXPJl5CNVE0jz9gfiVPMt1Jejwk/tPj1lpCdIltQF5LDqIf3LCQz7fdndHwvx3XkDPfrajwSnCrhpdZOrX8l+0q4hXUTeg9xic2dmG453yR2vWKpwTkkMd9SurVrtToO1uW1EOMZMOC60eLBWMb6oiaGHNe0eWnJpcxLK2cwttY9x/ajJp9afI4dWy3erevH8jNml+tRnre4/uRVa49nLQvv8bN3t0/YTvVrnuXSx1NwoDd3UryW5xk5E8dEzkp8kvinfJbPToGD9Lu2rna+ixmV4rvES8PHxe/z3Kfvit86uaErP1uoPnztzKB3ruC79NHQ58NPTi7JLt77K+dgpNgnuqIvpbnFcxj2Ght4lsQnw8kWHvXuyZM91H+nZrXYARYydzF9WA+8l3uwJSwvgGMyx6VnJcZ4Iu4uAtfR5vVib8d92hl2LG4kxR7mYII88JybA/hJbqR6fw2XGWcz7O/5inxK2Qr1N/xuCflZWj8H2FKefjv5uDXmj5PzF8ZcOXnt5J2TD05eOXnq5LGTG7fnp5PRyXsnL51cOXm0XfV8pf/Bcfz8/7iR4wj4q/Ff1kquprU5YczY1x/edxfLhuL75OQLxXm+Xdf8nl8Uq+/h13R/SXGjvyX8auFfj7q7t9rt5KcBri2E4Uw4cv1j/bHU8O9gL3DG9/IJZjh/D2zonn2y9u4cL803ctXHu6Gzyzjse/8EPQbjZtua3sM90gh92DtM4FkvfK1S7//C11Je34f+Xnmt4XDoqnnPVtp6MFyx+/MJz8TYPFxo/XbmD2JvQVxy/0PIRav92Punnp+ntJXr6y3+ldSo9CPXZ3Au49xRxUXczs30Y+e7C58h/g2dKf2Z+omTs+16/vy8Xc/af93as+36u7dr+N0bf0aYIacL5Af95PVqv0U/urVD5+cZzkPf6fd5FyR8JuJzcgjfJr9OLv8A4THYcQ==</binary>
            </binaryDataArray>
          </binaryDataArrayList>
        </spectrum>
        <spectrum index="6" id="sample=15 period=1 cycle=3 experiment=1" defaultArrayLength="9156">
          <cvParam cvRef="MS" accession="MS:1000511" name="ms level" value="1"/>
          <cvParam cvRef="MS" accession="MS:1000579" name="MS1 spectrum" value=""/>
          <cvParam cvRef="MS" accession="MS:1000130" name="positive scan" value=""/>
          <cvParam cvRef="MS" accession="MS:1000128" name="profile spectrum" value=""/>
          <cvParam cvRef="MS" accession="MS:1000505" name="base peak intensity" value="41.0" unitCvRef="MS" unitAccession="MS:1000131" unitName="number of counts"/>
          <cvParam cvRef="MS" accession="MS:1000504" name="base peak m/z" value="634.265164178458" unitCvRef="MS" unitAccession="MS:1000040" unitName="m/z"/>
          <cvParam cvRef="MS" accession="MS:1000285" name="total ion current" value="5070.0" unitCvRef="MS" unitAccession="MS:1000131" unitName="number of counts"/>
          <scanList count="1">
            <cvParam cvRef="MS" accession="MS:1000795" name="no combination" value=""/>
            <scan>
              <cvParam cvRef="MS" accession="MS:1000016" name="scan start time" value="4.510733333333" unitCvRef="UO" unitAccession="UO:0000031" unitName="minute"/>
              <scanWindowList count="1">
                <scanWindow>
                  <cvParam cvRef="MS" accession="MS:1000501" name="scan window lower limit" value="500" unitCvRef="MS" unitAccession="MS:1000040" unitName="m/z"/>
                  <cvParam cvRef="MS" accession="MS:1000500" name="scan window upper limit" value="2000" unitCvRef="MS" unitAccession="MS:1000040" unitName="m/z"/>
                </scanWindow>
              </scanWindowList>
            </scan>
          </scanList>
          <binaryDataArrayList count="2">
            <binaryDataArray encodedLength="38752">
              <cvParam cvRef="MS" accession="MS:1000521" name="32-bit float" value=""/>
              <cvParam cvRef="MS" accession="MS:1000574" name="zlib compression" value=""/>
              <cvParam cvRef="MS" accession="MS:1000514" name="m/z array" value="" unitCvRef="MS" unitAccession="MS:1000040" unitName="m/z"/>
              <binary>eJwU13VYXNfWgHHcBkaBQQd3dwgWmBeHAWaAEO1N9aYuaZO2aeOOO7Gm7u2t33oaJ8E9xOq99abe6Le+P37PzNmy1jqHYZ+9f1FeNNqpLxpXeV407tBfNF71v2h8KeKicTzqovH9Ry4af2u5aPRpv2iM67hobO29aHyi76Lx7f6LxrO7Lxpj9l805j9+0bj/mYvGn1wvGT1Ul4xR6kvG1e6XjE0el4w/+1wyPhR8yfjfLZeMC1svGe9ou2S89vQlY5fbZeO/vC4bbYMuG1eEXzbGtV42ruu8bPym77Lxcv9lo3r3ZaNp32XjplcuG9cqrhi7XK8YP1JeMU6orhj/p75ivKK5Ygx3v2Ks8bxivEl/xfiF/xXj/WFXjDvCrxjfjLxi/C3minH9/CvGB265YqTpivGV9ivGQx1XjKc6rxh/6rpiLOy/Yjz42BXjbc9dMfa8cMU4X3nVWK+6apz2uGq09rpqjPG5aizwvWps8Ltq/DHkqtEYedU40H3VeK7nqnHVvqtG1TNXjbecvWqMdbtmPOp+zejkdc3438Brxq6Ya8acvmtGc/8144t7rxlnH7tmbHO2wtfFilJXKybEd25WoLVisc6Kf3ys+CPQis+x4tNyK9yqrFhntiKr3oqDi604sNyKtzdbcfc2K6J3WlHQZMVdLVZcEltarXiz3YqTHVZE9lox8IEV9QNW/H3Cit2DVpwYlusRuR61Ys+4FRETVrwh8ielTzRMSV7xz7QVm2ekfc4KW0drWsWDrtbYu1nzvNKaNJU1jjprAtytcfa25nC5NZZaa/4yW1O22Zr2bdbM7bTm1yZrglutua3DGvdd1vQdtKb+iDXRA9ZYDVnTJD4cseahcWsypqy5Ym9DibMNGUobzqhs+MHXhsWlNvhU2PCMmK2y4YLJhkerbXCpsaG40YaV622o3Cx94qYt0rfVhtDtNrwmTuyw4e4mG55osSGh1YapNht+arehq9OGO3ptML0k447a8OVxG64M2JA4aMMvwzY8MmKD86gNT07bsGZOvp+2IdnWlpvsbflVrHWwxdXRln4R7mTLG2K+sy2DYqGLLV+L+xS2WLna0ix83Gx5VqQqbTkgqlS2zIlb1LYotbbsFm9jy2iRLUuLbflOrCqxxa7UlnZhKLPlRZFZbssRYa6w5by4vdKWrVW2xFfb8r6YqrFljdmWkDpbTj9gS8UWqXmr1CzWbrPFbbstu0TEDlveFMM7bVnSZEtbi8Rrt+XxLlume2y5odeWRXvk85gtjxy3xWXAlj4x/6QtQ+L+IVtah215YcSWjFGpSdwxbstFscrGjgA7O552tuOAix0mhR2nxUY3O2JVdrwritV2rNHa4aKz43+e0hdsh0+pHWlldtxWYceWSjvcq+z4wGRHebUdv9XYsa7WjncsdvxYb8fP22XuTjv6xEizHUtb7FjdakdQux2vCv8eOx4/bEfJSTumhOuwHbuEcdSO+VN2PGhvT7eDPa852pPvZE+Qqz0n3ez5UmfPve72JMXYs9toz/Jieyi3p7/KnmX19oQ12vP6UnsWbrXn1R32LGqSua32dHba869D9kQetWfimD2uJ+wpHrTnwpA9yhF7okfteVfcOG7Pr+JhpQN9KgfQOLC3yIHfSx04XenAVpMDKTUO1NQ64L/QAeV2B2Z3OvBxqwOmNge8Oh0oetKBpMPSJp477kDdCQfuPemA9aADAUMOvCJyhx0IG3fAOOHAuPjTzpHN9o64OzjypLji7MgDSkc+8XGkyd+Rl3FksMiRGyocWV/piKbKkQSTIxkWRxrqHPlyoyP3bXLkP1sceW+nI0uecsT6pFwPOrJs2JE9o9I+5siRaUcetXFir60TH9g5UWHvxK0OTlwUOxyd8HZy4nmR6ezENy5OPKBwosfVCZROTIrfVE5sUDuh1TjxidaJVzydMIY58Wu4EwE4kV/khFupE/NMTkSanZixOPFnnRO2i5y4/0EnNj3qRMdGJ4I2OfGaKNjsxPItTlwQ67Y6od7mxIHtTlTvcOK8WNbqxE8irsOJqk4nmrqd8OuRGMecCD7uxOtifMCJ609IDUI76MQT4uCQE+ZhJz4X7aNOjI2L0058YeeMrYMznSLE0Zk3hNHJmQnxm7MzTymcSXV1ZqXSma89nQkqcEZb5ExysTOWEme+EPeVOtNV5syb5c5MVTjzTY0zjmZnIizOHL7TmcxVziRucuaAqNnszGfCeqszwduceV0Ytztzww5nNu105ukmZ440O9Pb5kxphzNxu5z54ZAzjxx2xu2IM/FHnfn0mDPtA1LLCWd+H5Q5w86kjzizesyZqAln3hOnJ525POVM07QzL884c90pZ1bYu3BR+Dq6MOTkwloXF5JcXehSuRCmdmFG48ItWheeixfZotSF+CoXPhafmly4p9qFkFoXps0u3Gxx4S+xrc4F5UIX7lsi869zIW6zjN0i47bLuB0ueDe7kN3iIn8zydfmwv52FyydLtzf5YJDtwtzvS58+ZoLp99yIfNDF2aPSo3HXLhw0oWnhlw4OuzC/0ZceHDUhd1jLsSOu/ChME24cPekC29Ou+Az58Lqz1yo+sOFVGsFMy4K/lEo8HNTMKJUcEGlYKNagbtGwdMiXaugUafgY08Fn+kV3Oel4LKfgrOxCp6oVHC4SkGDScHqagWxtQo+FF11Ci4tUNDcqGDpSulfreCvzQpe3CrxmhR836wgsU2BpV3BAx0K3u9ScHePAuteBeN7Fbz6loIvD0nfYWk/rqBzQMHbJxTcNqigZUhB4LAC44iCSfHXqAKPaQWKczLnioJwO1d5X7ky7ezKv11c8Xd1ZUjjygadK4s9XYkJcuXNKFcewJXPSlw5W+FKR5UroSZXrtS48rpZ5tW5clHkLnYlYKMrrwnjJlemxD+bXXllqyt5Ta4sb3Zlc4sr2W2SQ1xod2VjhyvPdrqieFLmHHHFd9CV/CFX/hh2xXvUlRdF7pjMHXflN7FlwpXEf1wx27ixy8mN+xVu9Lu6Ua1043PRp3bjM60b9l5uhBe58d//V+VGV41c18p3UW524y6LtNXJdb0bZxvkeoEb7y50k9+YGx+LL7e4sWqrG87b3LDscGNPkxufNLuhaHMjsd2NbzrceKjTDb8DblK3GxePutF8zI1TQ27cNuzG26Nu8g50w2rCjU4RNim5RPmU5BN3Tbtx75wb41ZK/rJWssNGSaGdkklxi71S/peUNDkoCXBU8rrAScmMuNVZyWXR6qIkWKHkTVHiqmRO3O6m5JroUCoJUyl5R5SrlZwVd2mU2GiVdIsInZIqdyX3eiiJ1ivZ7aMkzlfJuXwltgVKPjMqWYkSxyIlu0RssZKPhblEyVdidakSlzIle0ViuZKGCiUPVypRVil5XGhrlZwwK1lqUfKL2FinZOcSJYalSlZcp6R0s5LT4s4tSlmrlHSJiG1K3hNV25WcF/Y7lfI+V1LbLLlaJZc41Kbk23YlazqUqDqVPCHSupQcF4u7lfwo1vUo0fUqeUYM9im5rl/J5l1KvHYreVHcuFfJW09Krmcl/hGJf0zJquMSf0Du5YTEP6lEPaTkSTEwrOTnESXPjSnJHlcyLJZPKPlDbJtU4jul5BVRMC1/N3HLjJLmWSWBp5R8+LfEuqLkBnsV004qbJUqekSUSsUHolqt4gGNCmetigSdim/dVTzpqWKJl4pfxEZvFX8Wq7i1XMU7lSrOVanoq1YRU6PiI/FVrYrVZhWuFhVH61QsrFexbZ0K3/UqVmxUEbJZxdktKj7ermJRiwqPNhWvdam41qOio1dFWJ+Kyn4V+U+pKDshY4XdoMQfUvH1sAq3URWPi+NjUsuECs9JFS+Im6ZVzDqocXZVk+SmplGp5gexTqVGp1YzrFFzY5CaP8rVFFWpud2kxqpaTZdYZVbzmEVNSp2aY2JDg5q8RjXNi9R8sVkt+zg1E01q3mlV49ihJqFTzYIuNbZ71Tx6RM0bJ9T0DqmJGVZjGVHL2q1mcFxNoZuGW5UaropOlYYItYbVWg0+eg2FXhr6sjU8k6/h+XINYxUaLlZqCDFpqKjW8KlYWaPBuVbDXpFk1nBULLJo5HerQV+vYX6DhhULNIQv1PCeiFivYdtWDQeaNNQ3a3i0RcOzrRpubNfwj2ju0BDcKfG7NJwXK7slbq/EFZde0fDKgIaPhjR8M6xhzYgG9aiGeWMahsUN4xr+Fk0TGoImNbwlyqektm812Nho6RUxtlq+s9Oic9Bys5OWUBctnyu0uLpp+V2lxV+j5XVRotVyt05LvIcWH6OWtWVa8iq0PFmrpalOS3mDFudGLccXarG7TssP67VYtml5ZLuWnJ1aqlu1fCmGOrRU9Gj5VDzWp+W/H2gJPKTlLXH/ES0uR7WkHtMyIJYd17JtQIvhhJakYS0XRrT4jmn5j5gbl3omtOya1JIwpWXTjJbZU1qGbXXcYKfjb9Fsr+NzRx1uzjoyXHQMiesVOppcdbzjpqNSqSNdo+Ntdx2/G3UEFOk4X6zjsVId15XLdaWOt8T9Jmmr1pFWoyPQIm3i0zppr9cRuUnHt5t1PLpFh/tWHc+L/G06JkX3Dh3rmnV4tuh4UfS26zjYoWNBp44fhbFHx529Om47rOOTozp+OKZj0bCOLSM6fEd1lIzpOCP2TuhImdSxbErH9mkdq6/puGjjzvt27uQ5udPt4k60wp071e7YadzZJY5o3blP706atzt/+rhjVeBOo9GdTbhTVOyOY6k7KWXuHBe/l7sTWOnO51XurDK5k1XjzqVad15ocCdukTs2G9z5e6c7a1rdea7Nncl2d2K73Pn5uOQYdGf/kDvpw+60jLpTO+7ON+L2aXc+PeNO0rfuJNh58JajB/MUHtzi6kG00kPOqh78oPLgVY0HZ7QeTBV4cAQPfi2SsSUePF3uwdVKDzbXePBarQeP13kwXO/B9ws92LfMg/FNHryxw4NVTR64NUvsFond6kFXmwcx7R74dnnwuijr9uDJXg9+POzB/cc9yDrhQeegBwuGPSgd8+C8eGBc5k96MCpiZjw4KBpnPfCb80B51oPPv/Kg2dqTNoUnEa6efO/mibfKU96FnqzUeKLQenKzuyeXRZmPJ5+KVb6evB3iyXMlntxe5klzlSfvmTyprfbEs9YTzJ48VufJ3g2euDV58pTIbvZkXKxo8cS61ZM+kdDmybudnhh7PbljwBO7E54kn/Rk+aAn4cOe1I14snHUk/PjnignPTk268kFKz0mWz06ez1OTnoeE+nOei676Il21XNQLHTT84vYqtQToNJTpdbzlVij0fOCVk+hTs/d7jLXQ8Z7y1gfPdt89ZjR41am53iVnutMev4SLdV6PqzR42PRk7dAT/56PTPizg16HDbq2SsGN+m5cbPE2K7nnR16qnfq+Vo82qTHo1nPy4IWPWfEfa162RvpeULMa9czJlZ06LHu1NMnErv0HBPXdev5U7T06Knr06PZq+fci3qWHdQTdlhP/RE9vsf0vCG0J/TMnpR7GpRnMiT3JTKG9YyIm0f0XBU9o3rixvQcEUvH9bJu6gmd1PPdlIx38yJD6SX7dC9uUXlxVRzVeBHm7sWHYpOnF356L16u8uKsyYucWi9uN3thZ/Fij0it8+LGei8uCa+NXny6yYvVm72Yv9WLu7d5kbnDi79bvGhr9SKyzYsDIrDTi5ouL/4nvHq8KO31Qt0vNRyV/kEvake9eGjSi90XvLjNwZsjCm/+dPVmgcqbn0Wgxpv/ab2Z8vUmIcibL/HmVpM3KTXe3FjrTZxF5ohldd6yX/XGvMgbx/Xe7BeZG7wZEys2emOzyZvkzd6cFDds8ZY9lszdJnPFsu3e/CUid3pzQOxo9ia4xZv3xaY2b95q98bU4c3XYm2nN/oub9x2efO0WPGYxN7vzSfPSsyDUvthbyKOerPwmMQ57s3mk954j3jzuigf9eYLsWbMG/dxb14W5ya8UU15y57Jm1Pi3hm511PePHbaG93v3lyx8eF3Jx9+Ufiw3dWHYDcfNqt8WK/14XWdD694+lCi98Ho48MTJT7yf+rDvnIfMip8WFHpg02VD701Plxv9qHL4sOROh+W1fvw4zIfPtzpQ0OTD9uafbC0+vCDMLT78I6o6fDhW+Hb5cOb4utuH8r7fKg/KmMHZMxJ6R/0YcOQD+tGffAek3pE5bgPX4n/TPpQNuXDmmkf7j/vw1JbX/4UYQpfGl19uSA+VPrSoPJlu9qXn7S+vOvuS62XL/4+vrjm+TKvwpcJcXulLw5VvmSZfBkXY7W+8pv0Za9Ir/NlRb0vuxf6smuJL0NLfWlf50v0el8Oi7aNvhza6ssfO31pafLlkzZfIjrlU0T0+LLjoC8fHZV6jsnngC8LTvgSOihG5FpcGJXv41LzhFxP+RJr78cR0eHoR6yTHxdd/bik8uN6rR+XRYK7Hzd4+JGo9+Okjx9Xff1I9vfjllA/7sn343SJH8+X+fFAhR8vVPrJPtaPoho/dGY/Six+fCoeqvPDvd6PV4Rnox//Edetk7hbJOY2P65t9yNlp8Rs8iOtxY8VrX7sbfMjo92P2zr8sO/04zEx0eXHHd1+OPb48bjI7vVjSjzZ70frQT/+OuxH0qAfNw350T8sMUf8GBI2Y37sEenjfoyKWyf8sJv0Y5/InJJ4M37Mnvbj3jNyv9b+DIgbbfy5KpLt/BkSt9j7Y+fszz4x4eLPE67+5Lj5My3uVvqjUPnztMhX+/Oc1l/Wan/KvP3xNfijKfDnVfyprfBnc6U/gVX+vCe2V/sTWuMv+31//qrzp73en5gGf46KE2v92bXen9QNknOT5NwsObf680CTxGv250XxaYs/5e3+fCWqu/wx9Phj6fXnJ9G825/FH/pz6YA/tx71564Bf+ZO+rNy0B/3UaltzJ8vxaPj/nhP+POmME36863YOOVP45w/x8/7U/qTPy1/+5NlY2BC3GlrwNnOwFMiz97AKbHSwYDS0cDz4ryTgQedDZQrDHwpfNwMvCmqlQa+EwFqA++Jeo2BHVoDYToDB8RidwN/iJPeBm72MbDH18DqXAPeBTIe6S810F5mIKbcwPIKA5dFcpWBvdVSV43UVSt1maUmi9QkVtYZUNUbeEGcbzDw0AIDHo0G+e0Z8FtsYOtSA4eWG2h4wMDIowbs1xnYL7LXG5gW92ww4LrRwLOicJOBs2L1ZgO6LQZeEWVb5f7E2m1yj9sNvCVqdhj4XmzZaSCoycAHYkGzgV9Fc4uByFYDB8XSNgN/i852A/EdBgbEjZ0GroldXQbSug2Mitt6DDj0GnhczPQZuLffIOu0gefEud0GXt0rz3mf/C1eMfDLf2XuxzLnE5lzUOaInEMyT9x7WOYdkXnCeFTmiv8cN7D+hDyLkwa2DRkIHTbwsVg0In8H0TYqz3rMwFGxfFyet+ibMMie18CwWDFlwG7awGNi3oyBKfHsKXlWc/KshKt1AM+KQpsAzokHbQN41S6AcvsAOc8EsFgRQKxbADcoA+RcF0C/KoBUdQCj4jZNAA7aAB4XOboAZsV97gEoPQJ4XnzqGcDD+gBe9wrgF78AlgYE8L+8AC4UBHDIGMBd5QGsrpJ8JslXHcBXYn1NAH61AbwjLOYAfhLbLQGE1QVwQCyuD+Av0dEQwMCCAKwWBsgaHIDmugBOrQ2gZnMAH20NYFdTAE+2BnB/u/R1BFDaGcDargDe7g6gtieAH0VoXwCLBuT+TgZwbTBA9uEBcmYIQDchNYm6mQB6TksttoF84hBIl1MgXppA3hTV2kBC3AP5SCzyCORP0e4ZSJw+kJu8ArHyDkThF8izIjA4kCeLA3mvMpALVYFEVQcyag7kdksg+fWBnBYbFgbSsDiQm7cFUtwcyNutgdS2BfKjWNoZSFJ3IENiRU8g9r2B5PYFckpodgWSfkJyDQaiHwnkDVE9Gsj3ImQ8kAPi39OB5MwG8vJcIM9dDaToWiCfiUesgvC2DuItUWsTxE/ion0Qjs5BVLkF8a3YrAziQ1UQi9RB/ClOaIO4RReErXsQ2R5BzAi1PohSryC+Euu9g6j3DaJ9vowtCOK+IukrCeJLsb40CP+yIH4tD2KPKYip6iCKzUF8Lt6pC8JSH0RTQxCRC4I4IpY3BnFFPLskCJZKXY8EYVofxIGN8n1bECEtQSxpDaK7LYhbO4LI75L+3iC+EyH9Qfy9K4jhPUEYDwRxXvx0KAjFiSCeE5wMwmdI8oqmEck3GsS1sSAyJ4KYFPdMBvHFdBCtc0EcPx2E9dkg9omD/wRx5xWZax2MxSaY6+2DuccpmBKXYL4UC9yCaVMGc0IVzH5NMDnaYCo9gun2DqYmUMYUB7OuJBj/0mDeE7dUBmNbJWNFrimYOfGfmmC2moM5YAnmYl0wvfXBpDYEMyo+XRhM89Jgzt0ejOOjwTwlCtbKtXhoXTD69cG8KWo3BPOT2LkxWM7ZwRwR128O5prYvSWYzK3BTIl7twWj2h7MS6JsRzBfi8CmYD4Ui5qD+VN0tgST2BrMrW2Sr13ydQTzcGcw5m6J2RfMnv5gpnfJvXwUzOMfB5N3IJjTYvUnwXgcDOZ1UX0omB/E9sPBhB8J5pD419FgrojJ4/IMB4JRngjmRbFhMJiFw5J3RPKOBjMsbhsLxmk8mKdF4UQwayaDeXtKnsVMMNGzwbhZhfCiKLUO4SuxwSaED2xDWGgXwl+iyz6EJIcQhsXTTiG0uoVwsyqE1doQPHQh1LiH8KM47BlCaEEIGYTwUnEIX5eEEFQWwuLyEHoqQkipDOHOqhAUphCeE43mEBLrQri1PgSnhhDeWRjC+NoQ7l4Xgtt6qUl8tSGEwE0hfCj+3iwxtoYwKop3hPCFWNgcIs85hGfbQ/i8I0T2+iHcdCCE0wdDePBQCE1HQzh2LASbAWk7EcJPQyHcOCrXYyHsF56TIbwhaqekTzRNhxA1I2NmZcwp6TsTwsC1EG6xCsXeOpQnxHybUFnvQ3nYNhRvu1DeFnX2ofwqWh1CiXMM5d9OoTg4h/KkKHAJ5bxYowjFxzWU/4rf3EJpV4YSrwplhToUR00oT4tPtaF0eIaCTyj3zw9FVxBKdWEoP4gdxlAiCeWouKEoFOviUOZKQvm5PJTmilDsTFJTjdRUK/WYpR5xsk7i10vshlAebQzluWWhfHFdKLduCMV1ZyhLW0O5JKbaQ7mvIxR1ZyjfdYWyrTuU8J5Q7hkMpWI4lG/F1pFQwkZDOSSWj4XK/3wopyZCWTUZisdUKObpUH4RLTOhxM6GckL8+5Q8h7lQ3jsreS6F8pEqjCXqMC6Kfk0YGdowpkSVRxjfix2eYUTqw3jHLwxVRRgRpjBuqA5jf00YZ2ql3RJGfV0Yv4mO+jASG8IYFrcvCEPRGEbJwjA2LQrjwOIwrj0axr61YeSsC2N3UxhZzWG4t4bxhqhtC+Nn0dIexorOMJ7pCoPuMD4X63vCCOgN4yOxpC9M/j/DeG1PGEePhvHeyTDuHgnj5VG5ngjjxskwHp8K45GZMBpPhfGXuOdMGE9flhz24fws4hzDCXINZ48yHE9NOG+Jdl04Cs9wXhCh3uH8zxjOFsLJLw3nr4pweirDMdWE86PYWRvOgDmcf1vCoT6c9Q3hzFsUzqywLA2nYU04f4iuR8JJeTScMXH32nBU68J5RVStD+d7sWNDOFEbwzkubtkUjsPmcJ4Sxi3hfC7Wbw0ncFs4H4vL28PZvUNqbQ6nriWcpLZw7mwPZ1tXODf1hGPXG05hXzgf7grniefDMXwk38WSj8O5JHYdCCfrE6lRrDoo930onDeF5XA4v4r2I+EkHpWYx8JxOx7OS6JiIJzvxFNDUtOw1DMSTvKs3I8YOBvOtS8kzlWpSdRdC+c30WEVQZJ1BKPiLpsIlLYRvCwq7SL4XnyiiOBfrhFcE7nKCHzVEfytieCCZwRt+gi2+0UQ6R/Bu3kRpBdIW1EEw8URRFVEyPslgiJTBBurI2TPHcFMYwQeiyKoWxyB840R7HwkghVrI3BaF8Gzonh9BF+L0I0RHBafbokgYFsEe3ZEkL0zgoeaJEdbBFPijY4IzJ0RtHdFkNgt9Yu7eqT+3giq+iI4sUtiHJB6T0Sw6GQEF0XWUITsUyL4YzSCyfEI7puQ+5iSmqclxozEuCIxrkaguhbBK8JkFcmPotk6kjibSAbF7baRKOwieVF8Zx/JccdIWasiZd8SybPia5dItigiOeIaiZ0ykieFURXJ52K/LpLz7pEYPCN5Ki8S8iP5UmycH0lIQSSHxGeyQl1XEsk1ca4skg8rItlTFUmOKZLT4uHqSN6rieRibSS7zJE8WBfJdGMk9Ysj2bxWcm6IlDNzJMt3RvJ4UySBrRKvLZLH2iN5tFNyd0WytyeS3N5Izgr//kg+EL2vRnLfgUiSD0dyYTCSe0Yi+WUsksSJSEbF3ZORqKci+Y+omZY+kTAbyYi461Qkr85F8vPpSIasomh2jmJIFYWbJop49yiGxZ0eUSg9o3hFtHjJd98o2mKjqC+LosEURUZNFDNCb47iHbHAEkVfXRSZ9VHMiqxFUTy4OIqwtVFEbY9iZ3MUrm1RVLZH8aOI65ScQtkdhaknCvWuKJ45HIXzgNQwJvnHo2RfHUXNpOSdiiJpOop7Z6J4fTaKrrko7nOI5mF1NEu00ezVRfO5dzSB2dF8kRfNiaJofq2KxqM2ml5LNLN10fg0RPOemLormoMPR3P9mmhsH4nmKcGj0XwltqyNJmJdNMfEv9dH8/yGaJo2RXPnlmhe3RpNzbZoLojkHdG81RTNqVaJ2x7N+2JJRzR5XVJDTzSfiGO7ozF/FM1vouvjaI4ORuM4HI1yQmKJC5PRdExFkzIdzYRYORPN27PRLDgVTf9cNPNOy/2diebDs9HsPx/Nhs+iCfk8mpgr0bhdi5bfezTVVjH8IpJtYlhpGyPv5RisFDEUuMbwuXhOHUOZJoZYXQxD4k73GFQeMdR6xtCpjyHVK4Yp8YB3DHqfGJYHxvBVcAw2pTE8JQYqYri1MobW6hjGa2LIqo/howUxXNcoeRbG8Lj4YlEMmpWSa10M3VtjONIaw81tMTi2S5so74ghriuGu7tlXE8Mf/TG0NMXwwe7Y1i6J4bgYalxTMZMSPtMDBmzMTx0KoZNl2L495UYXK7G8KKouhbDTyLJOpZxMewWy13KWNSqWF4XFnUsf4hMbSynxMO6WKw8YzHqY+U8GcsDAbHcboyltiiWX8VMSSxfVMZiqo2l3RzLu/WxLG6I5bI4uyaWRx+J5Ya1sTRtiCVwRyylzbH81SHt3bEE9MRi1xfLd/2xvLk3lnc+kflDMnc4lo1jsRwbj2XFRCwuk7G8JExTsaTOxPL+qViuzsVy+Eosers4NjnFEe4cR7VrHJ1ucaQp4/hQHYe1No6vdXFEe8Rxp2ccfd5x2BvieKgqjn9Vx1FcG0esJY5hcXddHG/Wx9HQEMeuBXHkNMYRsiiOWxbHUbU0juc2xHFlWxyFO+K4vTkOZUscltY4etviyGqP47QI7Izjxq44HLplvCjvieMHMdEXx8nH4mg8Hscl8dmJOG4diuO3kTgyx+IImIjjhkmZMyVzpmWOaJ2Jw2sujvfEcqd4vneJJ9E1npVu8SxWxfOVJp5oXbz8FuPReMTzhtiljyfXK57zYoN3PCt84/mmMp5YUzwj4p7qeBbWxnNJ7DPHc6I+HtWCeP5qlLkLZd6ieIJ2xuPcHM+LwtQSz8Pt8dzQGc9zXfG09cTzr13xPPFEPJ2D0jccj2EkHoexeJ4XP4/H8+xsPFOn41l9Jp5nzsfjbpXA3Q4JXHJKIMo1gS1a+dQlcFIs8EzgotirT+BzrwQifRLYHJjAm1UJzK9J4AuxpVbazTJe3GlJQFMn/WJBvcwVextk7AIZK7Y0SuyFCdy1KAHt4gTeEo1LJLfYtzSBgmUJfCkKb0pgakcCq3cmcKAzgRu6Eni+O4HKngTS+xK4aXcC655NYPlwAs+OJPDjaAL+kwl8Il6YTuDCTAIZpxKYE4/MJfDKWantuwSeuSRjLyeQcjWBafHQtQSqbBM57JhIgyaRre6JvKNP5H8+ifxSnMirlYloLIm8JRrrErksChsS2b4gEf2iRNIfSSRobSL/XpeIYn0i5g2J7GxKJL45Uc4tiXR0JrKmO1HWykQOCZe+RF4Rf/QnkrM7Ed8PE+n6JBHDZCI1M4n8LvpmE8k+lciJ04nceSaR+35L5L92SVyzT6LEMYlp5ySy1Uls1CRxpy4JrXsSRfokmr2S+DUvCQ1J7C9O4sWqJH4zJdFbncS8miROmJO4Up/EtwuSuGlJEk5Lk1ixJomCdUkM7Ezi8dYkkjqSeLAzCf+uJD4RN3UnUdubRH9fErn9SXx0NInrjyXhcFxyDSTRcyKJk0NJvDOSxJNjSbRNJDE7mcSaqSQOT0v8mSTcZpOoP5XEP2LvXBI7ziQRfzaJC3bJ3OmcTKoqmVPiEXUyt2qTUeqSeV0YPZP5RiR6JTMpzkcm82dpMl+UJzNamYy3KZnrq5NxqEnmBdFrTmZTXTJR9ckMifcWJMv6ncyzC5OpXJTM2SXJ+G9IZv7WZL4S8duTGRe+O5OpbZG4bcnEdiQzJu7vlNjdybzYk0xNbzIju5P5cG8yy/clM/hxspzLJf6JZJadTMZ2UHKIeSPJnBMbR5OJHJNx4p5xGTeRLOuG1DCdTPeMjD+XjN03yfzlmsJ8ZQrx6hQmxCpNCn7aFP72SGGvZwo7vVJI9E7hs+IURktT8C5P4eXKFGqrUvhTbK9Jwd+SQn1DCvsWpPC/xhRuXZrCA6tTWNqSwvmOFDZ1pjDclYJXTwofCoe+FHbtSuHgY9I+nMJ9IxJ3NIW/JlIomJKc05JzJoWHZlM4fCqFFXMpPHk2hR/PpTDrlMqjzqncoUhliVsqF1SpZGtSZb1IZVSXyv3uqfh4pHKTZyou+lReFXVeqfwj8EnFoTyVxOpUHqpJZVFdKtfEU/Wp/NyQyrzGVKIWpcqZLpXQTalMNqfydGcq3d3S15PK5t5Uovsk/q5UDoiGvakMPpnKLUdSOXcylY2DqXw8kirn/1Tqx1O5KIomU/le3HMqFf1cKh+Ib8+nst01jQBVGreq01Br0lisTcNal8YzotI9jV/F555pTHjJGN80VH7SHpDGDlMaQbVp3GFO47+WNJbVpWFXn8buBWnMb0zja2H/rzSebUmjqjWNvrY08trT+FLs6EgjsTONKfFwl8TpTuOY0PWm8a5Y1iex+tN4QZzal0bY/jQ2vpDG+0fSWH40jZUjaRwYTePmsTRcx9N4XTROpPHUZBrlU2n8IgJPp3H7GantbBqzl9N4xSadH+zTqVKnM1+bzteiSZdOsns6s+JRj3Q+8Eqn05DOR4npfFeYzpvl6fxWJf216dxTl86H9enc2JBOQ2M6ZYvS+Vl0L04ne0k6n4v4ZelMiveuT+fQHemsX5XOM4+ms2BHOolt6QR3pOPRJXnE9d3p1Pemc0k83pdOaX86P4nPdkuMvekYjqZzRCwbSKdoKJ3/Tsn36XTsZ9L5ezad1eclxpV0XlNkUKHMIE+dwU5NBoPuGXh7ZvC7bwbfFGfQXJLBcHkGK6oyWFqdQUddhuznMjgvJhZkcGxhBrbbMvhrewZbWqStNYOg9gyOC4/ODD4QN3RlsKAng6vi6V7J15fBr2L+rgzW783gzLEMVp/I4PbBDHkHZeA0ksHl0QxZAzMoH8+Qva6Mm8nAfy6DW09n4HAuQ85imex3y6REmclPYocmkyRtJrNirS6TcPdMhsRKj0x8PTNZoc9E7ZXJ436ZRIRk0l6VSaYpky3VmcTVZDIp3BoyeVO80JjJ3wszyV6ayaVtmfyyI5PTLZkEdGRyTNzZmSl/h0xu7M7k9Z5Mqvsz+VP8OJhJ11AmOcOZfCFGxjN5YCKTI5OZ3D6VyfvTmVw/k4nzbCaviWunMvnjdKaczbNodM2Ss3cWz7pl8Ycyi05NFtt1WSS5Z8nvK4sIzyxGxAP6LAxeWRwR7j5ZLPTP4tOSLGbKshiqyOL96iysLFk8J6rrsnisPovihiy+bMzi9KIsipqz6GrJYmdbFtGdWTzYlcXx7izu7snCqzeLW/qyUPVn8bZYtiuLp/dmsWMgi9VDMmYkC/1oFu+MZ/HKZBYNU1lcEU9PS80zWeydzYJTEvuMjFPM4x23eVxVz2Ofbh4/uc8j13MeX4lvLfNor5vHZ/XzZP8yjzHx7nXz8NguY9vn0dM5j9bueWT0zOO8SOibx9r+eUTumsfq3fMI3DOPt4Yl9tg8nh2fR/XEPFlz5/HY5DxKpyT+jMSfncdvttl85ZjNOedsBlTZHNRkyzsxG4VHNs94Z1Pil839EdncQjaqomz+qMympzqb/JpstluymavLJqYhG8OibI4K/ZJs3l2WzW/r5LolG6+2bA6IFe3ZaDqyub4zmyXd2bzck01DbzY1/dn8Lbr2ZbPqUDbHD2dzz5FsvI9m88HxbBwHs3lqVPKOZfPtVDbZM9mcPZXNlrlsGh1zsHLKweycQ4Eqh+9EtiaHdF0O58RW9xwSPXI4JaL1OazxyiHMO4cA3xzu8cvhi2oZV5vD+jrpr89hQqxpyGFVYw4+i3M4JC7szGFXUw4/NOeQ0C1je2Rsbw4j/TkE7c7h7SdzWDyQg90JqWUwh/2jOfw4kUPPZI7Um0PzrNRzKofzYvtcDsmncxg/n8PhrySeTS4fKXNRq3N5zT0XO89cGvS5XPLOpag0l59FbmUubVW5ZJlyOW3OZZMll7i6XGZEVEMuaxbkEt6Yy4hYvTCXk4tyWbk4l2NLcrl7aS7+23NZ0ZLLTW25LO/IZVlXLo7dkk/Y9ebysljQl4tVf668C3Kx7Mrlmd25VO/J5R/xxN5cKvfJuONS24C0DeVSNZIr95nLb2O5FE/k8sNULl+fkhpP5/K5WPN1Lu/+kQsuefwkClzz6HbLkz1kHlnaPHkn5HHePY8Uzzy26POI9stjuzmPxPo85sTMgjxiFuYRvlTmNefR3p7Hub48tvXnsXFvHlP783jxeB71A3lUj+RRMZHHH+KxyTz2TufJXjyP3bN5FJ3K42fRPyc1nJVY5/I4aZ3PHa753KbMx12Tz3se+Sz3yWeZIZ/W2nxaLPl8XpfPp435pC7Kl/NPPmeW5eO3JZ8DHfmypuXzsVjRnc+Hffl8sCufW3bn8/6efK57OR/LSD6XJ/Kpncrn0v+byefpuXwuXMtnt8N8ftLMp18rnzrhMZ8+T+ElfObzo/98upnP/BJRLWpF/Xy+Xyjti+Rz+Xx+2T6f4tb57OmYT0mnfHbN59fe+fy2ez4vj87nlfH52M/O57W5+Tiemc+9bgX4Kwu4T1WAQV3AgDihLeCkewGr9AUEexUwJL4tLiC/tIBicwEXxK91BTyxuICqJQXcsUViNMtcsbKlQNbDAka7C3i4p4Dw3gIi+wuwHCvg+eMFLDhZwMKhAhxGC3hNLB0r4LqJAlynC1DOFvCe+GCugFLXQn4Tj7kVUq4slPW8kMdVhVSqC/lbPKkppFpbyEVR617IFfGcRyENXoW87F1Io08hdr6FvCoW+xWys7CQL4sK+aakkO/KCimoKOQH0VdZyM9Vhew2FbK3ppCy2kJ+F/vNkqOuEFO95BBPN0ieBZJHPNdYyIuLCnllSSFB9xbSs7UQdhSyZ6fU3CQ1N0vNLYX8KZ5oLaSqrZDLHYVYugq5Jl7sLsSmt5BFfYXY9xfyrz2S81AhFUck51HJd6yQZ44XcnWgkP8MF6IYL+S9yUJunipEO13IR8JjtpA7ThVyeK4QvzOFjHwqtaiMDIlYDyOzYpOnka1eRs57G9npY6TDYGRyvrQbjaQWG8ksNdJVYQSTUc6RRv6z0MiSRUa8bjCSdo8R1y1G7thpZKDFSHiHkXHxaKeR0z0St1di9hvJ2GXkS1G0X2KcNPL8oJGXh40sGjHiPm3kgLh9xsiRWaPse408cNrI8BkjE+ekzk+NNDtBngL+4wnLvUHpAx/7wWEDbC6Fc2XwQgO82giLVkv7WvirHZ7vAqc+mdMPuj0w9gSy9sC1EWQvCopJ0EwjzwrZ88DG83DmU3jHtQiNskjW1SJuUxWhVxeR4VNEu28RFwxF7A0oojywSM6nRXwjumqLKDAX8ZMwNRRhs7CIV8UD1xdxdl0RL+0s4o3mIka6i1jTU8R0bxGJ/dInMnYXcfm9IhQfFxF4pIiHjxYxdayIL04WUTlWhGWiSPYARThNF8mepgjVrNQzV0Tcp0V89k8RLReL+N8lqedaEcvti3nfoZhTymI+UxfzrbaYHl0xFZ7FWLyKud6vGJV/MbcaitlTUMxVinmjpJjTtcX0NRTz24Ji9jcWY1pYjGJZMXs3yLzNxYy0FDPTVsy8rmL+J5z3FnPjvmLuf6KY6oPFXBavHynm8EAxf00VY54p5uVZGTdXjOZMMR+LmM+L+a9NiZwdS/hTXcLH+hKOe5cQ4ltCWlEJX4g/ykrQ1JTgYy5hrK5E9lIlvLG5BNXWEm7bVsLozhLmmkvIby/hR6HbVcIn4q7dJbQcKeH34yW8dLKEAyMlnBgr4dxUCU3TJfTMylyHUuacSvlHWcpRj1Ie9Sol1ruUAv9SfhYfhJZyZ0kpT9SW8rKlFOf6Uu5uLCVgYSmP7CwlvUXGtpXyi9jXXsrznaX49pfSv7+UVQOlTJ4opXmoVPakpXwnnhor5dWJUpZOlrJiupRvzpay8NdS2hVl5LuW8ZPY41YmZ4IyqamM51RlLFCXYa8p401xvbYMja6Mj8Wd7mX4eZRxUjzoWUakvoxpsdmrjBTvMj4XbT4S11fiij1+EtO/jJm0Mi6Vl/FCRRkLK8twrCrjbXGTqQxddRkHxd01ZQTUljEs1pjLiLGUMSe21ZWRUV/G16KroQzjgjIuiP2NZVQvLOOKWLy4jP8uKeOWpTKvWeaJbS0yr1Xmie42mddexq/i8Y4yajrLeLmrDEVPGe+Kf/eWoe8rY2V/GSG7ynAaLuMdcdNIGe6jZRwS946VETRexqiImyxj51QZB/4pk995Oaucywl3KeeyupwXNeW8oyvnZvdy7vMsJ1hfzt/+5dgHltNuLOdnyhlbVC6/5XJKu8p5s7ecG/rKOdgvbbvLeXRPOSs/KWfiYDkbDpXTdqScn46Ws3+ynFemy1k6U85tp8p58HQ5M2fKST9XTvf5cr5SV9CtqUCtr5DfdAVnfCuY51/Bc4EV7DZWMFVRwUd1FRxZXkFXTwXG3gqe7KvA3F/Ba7sq0OypIH5/BWcPVdB0uIIfjsi8oxWsOFmB92AF34xWUDxewcrZCjbOVZByuoL0qxU8bV1JqGMlNspKfvas5DF9Ja96V7LMp5Jh/0rOBlTyTWElvcZK/qSShuJKPMsqebqmEo+6SvnfqqRrYaUsmJU8tbiSlf+qJOWGSjZulM9NldzXVElnm3z2Slu/jN9VyfYjlfQfq+TWwUqWTFXKml3J0GwlcXOV7DtbiZ9bFWuUVTSrq8jVVHFVVyVrZhXbTFW8YK7i9voqBhuqiGus4sfmKq5rr2K8q4qu3iroq+KWPVWs3lfFTYer8DhSxVGxZKiKkdEqEsereHKqirdmqvA8VcUxEXm6iqWfVfGwjYkpVxOLtCYKvE38Kk4FmtgYbeJItomsfBMVBSZeLjSxzGhCiYmPxd1FJoKKTYyJDSUmUkpNfCm6ykwUlZtorDThVGXiXXGrycTJahNxtSbZ75t4vM6Eud5E5TITYetMfLvBRP9GE+WbTFwSL202sXSL5NoqucRd20wEbpdcorvJRHGziWdbJEerCec2E+8Jvw6TvDvlHnrkHkRdn0ne/SY5I5q4ZZeJgd0mmvaZiD9k4rwoOGKSvYCMOS79Aya8Tph46KSJvGETHhMmVk2aiJySZyGyZ0xybjRhOmWS87CJQ2dMrDxr4p6vTaxxreZJdTVva6sZcK8m36saW99q3hIPGqr5OaiaN0KrCa+vZkZsa6hmT2M1VQuruSqy/lXN96Lq+mr2ba5mbmc1Oc3VeHZU09QtsfqreWhPNdfNVBM2V83LLjWoXWvYpqphj6aGa9oa3D1qWOVZQ5S+hoLgGt4Nq+HG/BrOFNawsLqGcXMNX9fVUN5QwyWxclENM4treHZ7DRtbavimtQZNVw33d9cQ3lNDTl8N/Qdr2DlQQ7B1LQuUtWzU1pKmq6XCo5ZXPWt5pLCWxSW1bKuoZV5lLT+IjxtruWdhLZ9sq6Wnq5aL3bVMfyL9h2r5UTx2uJbaI7W8fbQWn+O1DIq1A7V0n6zlpaFa7h+tZW6slvema+X/o5axWck5V0umtZnvxB4bM9W2ZqztzLwhbrY34+Vg5hFHM587mSl2MROhMvOk1ky9zkyVjxm9v5ml88zk5Uv7fGkvMONUaOY9cYfRTABmxsWmIjMZxWbZh0ueEjOmUslTJnnEiQrJUSk5qswsqzWjMZs5XWfm6QVmghab2bLEzL5lZqwelbHrZOx6M4kbZLzo3mimZJOZi+KlzWa0W82s2mYmaruZlh1mCnaaeabJzE8dZtm/mtm1S+rebeaaOLHPTMJ+iSO6HjfjfsjMUXHuiNznoJl5U2YemzbL/ktynzdz06fS953ci5WFb60tvGVnYZ2jhRKNhZe1FpS+Flb6WXg60MLjERZuyLcwMN9CfKGFz0SXUcZi4aJ4ucjCv4ot6EosHBWrSy3ElFlkv2hhaZWFZy0W7muwEL7AQt5CC/r1FhI3WujZZKFss4XL4vg2idMsMVotPNgmMXolRp/EEH/tkjh7LMw9Y+GuTyxsP2Qh57CF+qMW7jxuYWrAwrYTFhyH5XrEQt2khf1zFt49Y5G9rQX7Cxa+d6ljn6IOs2sd46o63vWtY8K/jtzCOhaZ63Cz1PGJ+GNBHYsX1nFmSR3GZXXUttaxubOOH7rqsPTUsW1XHdm768gaqyN4ug7F6TrCz9bx+/k6frSqp1BZz0WPega86kn0qafCr56zqfXsrK5Ht6ge7+X1jG6oZ9PGeo53S39/vZyT65n+sJ68j+v5VTxzoJ5Fn9SjPFjPQfHAoXqiD9dzTnQcqef64/WcGKinaqieFSP1+I/WMybuma7np2v1PGHVQIN1Ay42DXwk5uwaKHRo4AtFAyPqBu72bOA5nwaO+DXwoH8DrwU1sCOvgd/yG1hc0ICqsIFVxgY+pYGuogZKixu4LP5T0sBQWQPryxvYV9mAur7h/xiu7/iakjaA47rF6m2Vxdpdy7uri979WL1Lr0i0kCoJQXrvvfeIFpHeexGR3hsSIRKkSHQW7/zx/ZxzZp7nmXPvuXfODKpykliZSaJrLcljG0lcbCUx8JNkWrYkZYJpjiRBeZIczZckvUCSxkJJzlVJ0lcriWy9pNhnirEaJfmnSYwnuDdLsvqpuL/3kugNkWLEWClW/CJFp3BouhTfNkoRu0kKtc1SzNgiRYVgvlWKNduk6BZCkUJyuxSjdkiRLej+K8WCnVI8Flx3SfHvbimxVpMieo8U0/ZJseqAFBJyUmgpSdFhJMVQUylShAtmUvxuLkW9YG8hxRZLKd4Lt62kULKWYqKNFFdtpVhmJ849xHmoFJpZUjRlS+GYI8W2XCk+CcfzRf1CKU5USIn9jxRFw6RJGyXN42nSuE6XJnOzON8qLf5L0vTukqb2iDRKUtJMkpamSLgmI02AnDT3jktzVkOaRDtpNjlJ814ocpUmw0saF19p1AKkGRsm4nOk6cyVRvu+qFkkTexDaSxLpRlaJ035Y2nWtEiTM0QG/aEyfBgtQ+QYGUzGy5AzWQb1GTLUzRTXc2UI+UOG8m0y+O6R4c8DMkQfluGKrAzzlWVYc1WGKnsZJrnIiP+oDHt9ZRjoJ8O0UBl6w2WQTpehOV+MUSPDwloZUhpkaGqS4d+fZNk1S5azc2RR2iyLyVZZ8bxkqZCSxUhBltEqsqSryfLbeVnmm8kywFKWAi9Z1pbL8qBKlhU1smQ8ksX4rSwfxspxfLwcFhPleDhVjrEz5Tg6R46S9XKYbZBjzUY5eoXrm+SQ3yzHhC1yPBCubZVDYpscr4UQ5JDaLseYHXLkC0t2ytEhHNktx4g9cujtleOffXJiLpfjwAE5nhyWw+OIHHuOypF0TE6szeWIk5VjqJEc2sZyzDeRo0XwMBUxZnIMMpcjWdCwkONPSzmahZ3WcnwXtjvIMctZjo1ectzxlmOqrxxlgkamHD9y5EjIlUM9Tw6nAjl23JejrkgOqxoR1yCHeaP4PG1irEHyuP0kz4VR8vzxszzfx8ijPk4e+5nyfJwrj9xWeaQOyTPmsDwdMvIck5NnsKM8853lSfGWZ1CoPI9zhUJ59pSJ63KhRp55deLYKM9fzfI8ETweiesnIq9dHt8RCrRPUODoNAVypyuwZKYCr/9WoHCRApuPKPBR+CStwCw5BWqFbQoK+BopMNZZgS5XBUp8FZgapMCVCgVCqxToaxbXTxTY0KqA5GBFRg9RJHS4Ir9MVER1qiJ20xSJmaGI0yxF/p2tyMmtirjvV2TwQUUOHlVET1KRPFlFQhQUeaCkiLGyIj8bK4p3iSLOHor8XqfIgmZFzvYpsvgXJfFeUyJEQomK9Uqc2qzE7C1KLNqjRPdBJe5KKqEqpcRMaSWWX1NiookSxcI6MyWqLZWIs1HimbMSb32V+CNUCbU4JToylZDKVqIwR4k3eUpYFyoRU6SEYY2SeE5KvGtSYnWXEke/KjF/lDIjxijzxxFlhkkqoyeljLSsMrcVlTF0UMbKVRlXL2V0fJUJ8Fcm644yK7KUMalQZnudyH2kzPInyli2KTN1gAp3x6kwe4IKzhNVGDNdhb/+UGHORhV0t6qwcJsK43ao4H9IhcNKKlgZq1Bqr0KziwovPVWY6KPC6QAV3IJUCM1U4WylCvtrVLhUp8KBpyqs+q7C/4YdJ2D4cV5MPE7QpONMmHKcD78cx23mcT7/eZym3ccpP3ycLUePi3f7cWqUBJPjtFseZ5v3cY4GHMc46Dg6lcfpG3GCZfNOcGv9CWZuPMG7gyeIOnQC96Mn6JE+gaP8CQYqnuCv0yfQvXICU5sTvPI9QWDYCSyKTzCv/AQeDSdQ/3oC19EniZA6ibL0SRxlT7JT7iTp8id5anmSY9Ynmed4kp9DTrI67STNmSe5VnWSOXUnOdBwkshHJ8l/KtraTjL3w0lGj1elUDCdoIrvVFU+zlBF/VdVHv6misExVSQUVTmprMoZTVWWuKhy3VUVJw9VXANUGZCryvwWVdqEFyPVCBmlRt1kNVymqLF3qhpXpqlxZpMaCTvUyJVU47SsGkcU1DBXUiNeRQ0/VzX+81RjoY8aYb5qTPNXwylADYkQNZyL1cgpVSOxQcS+VsN+yCmeTzwlnsMpMqadYvmMU8yZdYo1R0/xVOoUNnKn+CF/ihnGp1AMOMW0wFNYVp/if22n2N1xiphJp5ky7TRVwq4Zp+mfdZrN608Ttuc0intPox94mtvBp/EJO01f3WnKH53mzLPTjBx1huRpZ1g84wwLNp2hYd8ZHhw8w3+HzzBH+gxHZc+AwhkGKJ7B/+QZfrc6w2qnM8x3PcM0jzNs9D3DooAzvBK8Qs5wpfgMm+pF7uMzHGs5Q8f0szT8ehb3WWc5NPssi2TPcuHUWXpMziLpfla8W8+K9d9Z0ivOMr3hLFFPz/L82VkOdJ5l9NBzHJlzjtLfzlG54RyOG8+xZ9M5Nm49x3SZcxgqn8PY7xx3gs9RVHiO6xXnmF11Dp/qc6R/OcemkeocmazO6TnqvN6sztxt6vy8Sx3/Y+rUSKmzWkm066jzh5U64wLVybqvTn2lOh5V6uTVq7OgRZ0XgtRzdaRHnGfU6PMMHHee7snnmTnjPL//cx7/Lef5uue8qHeegzLnGS17niEK51mvJM4vnCfa7jzjPM8zJfM8/UXneVp+Hs/q89xvOC/mj/O8eHYehYkXaJx0gb3TLjBy+gWyf72A3m8X0Dh8gT8lL1DtcAEXxwvku13gstcFEnwusC/vAq21Fwisu8DE5gvsfyz62i8Q9eoChjM10J2twbdVGow6oEGitAavFTTQ89TgXZIGyrkaeBZq4PxQg4/1GvQ3aRDdrIHGIw26BmjyeIQm9hM1aV6syeu9mlw/qImfpCZeMpqUKWry3luTZX6aRPtrsihQk7DrmuSmaxJao4lKrSb1jzQpb9Pk2Dgt8Xm08EGLqTu0qN6lhetuLayPaDFEWovEk1pImWnh4Kgl5hMtcn20yAjSYuUNLbQitehM1GJsjRY7WrQw7Nbi5nBt/hqhTeMsbb4c1GaFvDaxytr0Hdcm5oQ283W1mW2jjZyLNjJe2kwJ1OZYsDaVt7UZVqaNRbk25rXabKvTZnC9NrlN2pg2a5MyRIfk4TokTtTh/W866P6uQ/8mHZYq6NAnaB3XQcJf9Al6gTokReiQmqzDugwdDLN02FSuw4BqHXLqdBg7TJdjU3VpXaLLKmVdfP10aQ7Q5ddgXboSdEkqEO0TL7J19kXO7rpI9P6LxB26SLrsRbIULrJF6SK2py7SZ3uRYQEXeRh8kbc5FxlUdpGDjReparrIx/16DDymx1BpPaxN9Kiw1EPaTg9/Bz3sbulRfkePrUV67CzRY1qdHmee6HG3VY83Q/QZNEaf0Fn65B/QJ/K4Plnn9Flqpo+Xuz7TPfXRCdEXe3F9DjzU52S1PvNq9Elu1ufSIxH7RJ+trfpMe6XPjZEG1Mw0QOk3A/q2GHBlhwGV+w04dtAAhSMG3JE2oOqUARe0DXhkZkCElQF7PAw44m3AZB8DfHwNmBdkQFK6AW3FBhjXGSDfakB8p8gdf4n4SZdYPeUSRr9c4udfLzF+1yWO77+E7tFL+CpfIvHMJf71usQI70v8EX9JrEcvEdBwiblNIqblEqtaL5H+9BIdEy/TP+UyD45cZp78Zf5VvUyu5WWeOV3mi8dltnpfZvn1yyxOuExG0WWqWi7j0XqZGW2XWdZ5mSlzDRm52BArBUN2KxoyWskQKRVDrpsZctrckF4LQ+a6GtIu7PIzFO8NQ4pTDMm9b8iJMkNelRsy+5EhEY8NyX5mSPOwKwQOv8L4iVfQmn+FucuvoGlzhZrAK8wOucJfDVfQbrpCScsVprZd4VX7FaKmX+Xo3Kv8OHgVWcmr9Mte5beTV9lhfpWRFldxtbxKj91Vnt+/ypIi0dZ0lemPr9LbehX9tqskDL3GpWHX2DD8GsYTrxE67Rpq068RO/Ma62ZdY7n5NdItrrEj6xp5NdfEd3gN2SFGHPrFiBMzjDh+0Ii9UkbclTcSc7cR8VZGbLQxYrCtEbYeRlgHGTE+xIg9t43QyBcxZUZUVBuR9twI9S4j5g4yZu5w4WdjIkcb8+p/xkQvMWbwVmNO7xVtJ43587wxEzWMWadpzHxtY/R1jXlnYswIC2M+2xnT4SDiHI2pcTJGycVYrKVEHcHfw5irYcb8dN2YtBui/57ojxH1YsUYcaJegjFLckRfrjG/5hnzTLiZb8yoAmOW3zfGU/gsRBYZs6pY5JQZ01gu8iqM0WwVYzwzZu0LYwZ0GDP1lTGnuoxx7jbmrXCsx5hkYUavMU8F3hgTIYzoM0ZdKBeW9RvjIXwUZN8aY/bOmJUfjflPeDzABJfBJtwdZULdzyasGW3CD0FljAn5wl9jTegWDo4zIU6YMt4EA2HjBBNChCETTTglLJxkgtk/JrwQIheaMHaRCTWC72ITvgnKS0zIE2yWmtAlTFpugr6wYYWov1XU3ybqC6d2mOD8rwkzd5lw4rAJh4+a4HTShM5zJuieN6FeWHvBhKUXTfjPUtyHnQlvHUyQdDTB29UEy0gT9t01IeieCWrRJlglmyCRa0LxAxNul5iwqsyEeRUm2ArnWk0Y1GGCda8Jr4VnI0ypHmXK5XGm/DbZFKlFpmgtNWXSBlOMdply6IApvx8zZaS6iNEyRdfIlJ0Wphy1NaXNzpR8J1Ox7zHFTtjmZop1oClhIaaUhZriEWZKU5QpwfdMWRRjyt+lIrfCFO1KU+qEAU2mOLWZIvlM9L005dfXor/LlNOjzIgea4bndDMKFphxeqMZcpvNmLvFDEvhpbBvqxkxwqRtZjwSNmNGmDB8uxllwtY9ZkQIEvvMmH/AjF4h6aAZ0w+ZsfqoyFMxw0BoFjYdF3knzDgrlAnLToqxhc+CtZoZXcLU02b4nBP3o27G0QuilmCkYca/mmbcFsZomTFbT8SYmqFsZsYRCzPqrM1wtjND2t4MMwczQp3NWOpqRnGIGR9CzXgcYUbbXRF3zwyXWBEXZ8aeAjPOPTDjaqkZMs/MyBBi2s143m2Gbq8ZJX1mjPpkxuCR5kwda06LUD3eHMvF5vy3wZzuQ+bMVTdnm4Y5q7XM8TczZ7+1iLURMc7mHHAR567mGAotws/u5mgKrl7mFAeZc/qmOYmR5hjdNedOlDkh0eaUxpizLNacL4JesjnDU81JzTTnUY4513PN8c035+UDc24Um7Oo3JyPwsEqc7yfmnOpQ9TuMueD0NVjTn2/Oe8GWHDqJwuej7ZgwlgLwsZZ8NN4C9QFiQkW+Aj3J1rgNMkCmQUW3F5owZklFixbasEXYf5yC+yFkWss8F9rgc1GC4w2i3rCzi0W3BXGb7XgotAkbNwmxhCGI8YQJLZbcHyHBX//a8E7oX6fBUMPWOB10ILZRy2wU7Bgt7IFE1UsxG/EgkfCluNivBMWaAjVwuqTYmxBVdWCh8IiNfFZ1C3w07Cg0VSMaSbGM7egQvhuIcaztCDT2gIrGwsi7UW7k7i3MAvCwy3IvmXBhWgLcuItWJNuwfIiC6aVW9AmhFWJz/vMgsJuC2b0W6Az0JINgyzxGWKJyUhLasdYUjrOkkV/W+Iq2C605OgiS2KWWHJOwpLknZaM3meJ6jlLPqlbclXbUuy/LfnT1pIpjpZsd7JE19mSjS6W/ORqyXlh6m1LxkVa8r84S+bmW3LpgSV+pZY8LLNkfqUlu+ss2dMu4l9ZUtBjye99lqz5Ysn+wVY8G2JFxjgr5o63wkroEkwmWrF9ihVv5lhRvMGKgk1WOG224p0gu8WKP7ZaYSP0Cke3WTELK/FPtuKlsH+7Fdd2iL4jVnxTtqJQxQrX41Z8FORPWLHjnBVrNaz4oWXFQ20r/nfRimoTKwJNrThtZkWZ8NjZivPuVnQGWREXbMUvIVYYhFlxK9yKCzes+H5b3E+UFbbRVhyIs2J3ghUq2Vbk5FqRfN+KmnIxRoUVqtVWfK0R7fVW6LaJ++wTeYOseT3MmtgR1mwbbU3UXGs2z7Nm3jJruldYY77SmjEbrVm7xZqYw9YsUbZm/klrDp+xxkjdGsML1jwVbmpZc8TcmhEu1mgI6+9ZEyoMibVmYLw1ibnW3H5oTUiFNcMrrZGosebFC2u29FqzsU+0vbPmvLDmvTUt420YMc2Gw0ttSBb2S9iwa40N5bttUJC04YiyDRYqNvx6wgY9LRuadGyI0LVhzRUbSk1EjIMNCxxtkHOyIdvFBntXG/qFTDcbMjxsuBgtcmJt2Bwn8oT7VTb8U22Dq/C/ehssX9rQLVi+tuFQjw2Jb8Q9vLPh6WBbDEbZMn60LbpTbaldYEv1YlvWLLMlSPDfbMvpf20p22fLioPCYVt8BdVTtvxQF7QFXVuWO4t2V1sGh9kSeNOWYTG2qAtrYsV5nC3nE2wJz7WlqdiWi+W2PK615WmLLffabJnZZ8vBflvkR9rhMtoO5Ql2PJhkR/U8O8L+tqP+Hzual9nRutqOVzvskDpgh91BO94etuOjpB35Unb8ULZjtJYdj3XsmKhvx99Odri72OHtYcdAbzvmxNtxNMGOiDI7/npmh/obO0L67Hj/kz2fRtoz83d7Fvxtj+I/9qjss+fbfntKDtgz8JA95RfsCdGyZ/Y1e1ba2hPtbo+Rhz3pvvYoBNqz9549lrH22Mbb87ZUxNTaU98gcnrsmfDWnlbhj6/2xI5y4OhYB45PdmDlQgf0lznwRIiVcMBjo2g/7ED5UQfKTjkw8pwD2kKcpgOHtB2Yo+PA+4siz9ABX3sHLro40ObmgIufA1MiHDC/6UBVjANrYx0YEefAjkIHfitx4K8yB7yeOlDz3IGmFw50dzmQMdoR8xmOqMxxZOOfjkQIKosdKV/qKJ65I7J7HLlx2JGxRxy5dsyRg6qOSKg78kzLETMdR87bOKJr58hzB0feujgi5+qIq5sjgzwdmX3Hke/3HMWax5Ey4UKsI2PiHYlKcKQ90ZHuAkfUSxx5VObI3kpHfq1yxEJwqHGktF7Edjoi2e2IYq8jGm8dcf7qSMBiJ6aucCJJwon5q51YutaJG7uckD3gxIlDTjioOeF52olVZ51oOOfErgtOHNF04nctJwIvOjFMz4mdl5yIcnJiirOo4+LEHFcnZNycyBHe3HTCOk7UzHdCv8CJ1AdO5D90QrXEiZvlTuyudOJotRNn20RuhxPLu5ywe+tE2nhnKiY7YznDmZa5ziQsckZqiTP6K8W1ULLDmU27nJm331nsU51ROuDM2UPOrDvsjNExZ2YpO2Nwypml550x1nam4KIzAbbOzHRyZpmbMxs8nLkY5Ix9mDPEipw4ZzoE2wRnrqU7E1nqTFK5MzYVzvQLspXO5An/VDnjLnwTyqudWVXjTLAwotYZbWFyvTMvhDmNIrbZmdWPnUl55Yx8l7gHIbTXmVFvnHkkRPU5M7XfmU7h0FtnUoW575y5/96ZMx+dWfvJmR1fnLkn/DXWhePjXHgo+I93YegEF+qFTRNdGD/JhfjJLvROcUFiugtLl7sQ9a8LqbtcqN7nItaALvwt78KuMy4M03DBRseFR9YupNm5MNbFhd2uLli4uXDojgvn7rmIvY0LG6JdiBCexrggHe/C/xJcuFckxi4T45a7sKjWhdhGFzqfuqD03IVZr1z43uVCZr8Lzm9d+Cwc/OzC/JGuGI11ZdlEV+b84or7b65MWejKH4tdGbLMlXphv4Qrn/e5cviIK2nCBSlXUmRdsZNzZewpV36cc2XdeVd2a7hiqenKN21XZui7om3rSrPg5OjKNldX7gppfq5sveGKw21XPghD77pyMNqVjgxXlj8Qyl0Jee2KWp8rse9csXjvyqlPruwb4caBcW6kCPbj3VCa4MbQSW6cWeTG22VuyC93Q13CjTph00rRv9aN6gNu3DjoxrhDbjwT9h12I0mwPSKcd6PwghuTtN04rOPGn7pu3DNw46ujG6pObrS4uBHnKvK93Njv48ZfIWL8SDemxrpRnuBGQ7kbLyvdGFXnxswGN5Z1u9HY40Zmnxsnf4jcQe5ibnVHZpw7Bye7UzzVnR3z3Hm81J1/l7kTLUxf7o65IL3CnVzh8CF3rKXcuS/tzlEFd+accCflgjsqmu7oaLtTq+/OaWt3ntuKGs7u9Lq44+3mzjVPd756u3Mzwp1RGWLcYneOl7hzsUzUq3BHvtKdX2rdya5zZ0OjO7tb3VFoc2fYc3cGvnRn0yt3ynvcSepzR/mtOz8P8+DdTx5ojfJgx88e5I3xYPIED14JRyd6MH+SB9+E9qkeOC324MQSD8oE/WUe7F3uwZwVHtgJe/aLOgc8KDroQcAhDyyPeiB7zEP8fjzw1/Jguq4Hg/U92GrgQaTgYejBrasefLbwwN5W5Lh44HZdjCVU3PEgKc6D3+JFn5BXJPJKPBhY4cGPGg/+6PRA5a0Y84MHF7948NMIT6xHeTJ8oics8xTftaf4rj1ZLOHJ9j2eaB7wxO+IJ0qanhQJI7U9ea/ryRoLT55bevLF2pO1tp4ccvHE1dWTSb6e5F33ZGikJ31RniyN9sRf+DfWE91ETwZUeXKh3hOHTk8khnlxe7IXYX95sWCxF5uXenFHyF3uxcIVXjRKePHXDi+89njx+JAXc6W9MJTz4pC8FzkqXpw/4cV0VS/iz3ihqumFu64X6Raiz9aLGY5eFDp58dFN1PfwIs3LC/k4LwLjvdDI9SKi2AuPMi9+qfSiV3hfJ2KavJj5zIvkDi+29nph/saL0g9ezP/ihcx3ETPIG+ux3uhP8Gb/RG/+mefN4L+8UVwl2tZ4i32tNw/xJvSwNx8VvDFX9aZRU/TreKPh6k2smzerPEX/HW/GRHrzV5Q3crHefEn0Zki6N1PKvMUa0Zsngn21N+U13kTUejOhzpviR95EtXnzU483LcKrt96MGuXDn6N92DvJh6opPkz+xYeX830IX+zDuCU+bF/hg9JKHx5u9MFinw93j/qINbgP8mo+TLvowwM9H9Iu+aDo6MNMDx+sBSVPH+yu++AX68PwOB/UEn0wSfZhX7oPdfd9eF/hQ0y/Dz6ffDj/sy+5E3yZO8UXpbm+HPnTF0UJX05s8OXvvb7YHfDF+LAv+yR9xTvXF5vzvrTo+PL7RV+chF8MfBlp6YuKvS+lwitHX/ycfRnu4oulpy/NN3yxv+VLfrJoq/ClVUiu9OVMtRivzpfwel/G9/hyVTAa4kf+UD/WjfHDeKwfzyb4if+fH3ZT/Zgy3Y//zfaj+nc/Spb6kbfCjyUSfuTs88N3vx8tB/zYe9CPPw/54SJYH/WjQNqPsJN+JJ8R7Wf9KLvgh4GOH6cu+bHQ0Y9hTn5Eu/lR6O3Hz75+nI7yE+tYP/QT/XhX4kdpqR//1fth8tiPcy/8MOzxY1+/H6lC3HtRY6w/bhP82THJXzw7f5xW+LN1pT9pW/wZeNSfWil/1qv7o6/jzyFdf7wu+vNEz5+59v4ouIm8OH8c4v15WO7Psmp/BjX5c/axqNXqT+RTf0qf+TOp3Z8lr0R+lz/aPf409/nz6wd/LD77M3JQAJmDA3AaGcCmsQH0Tgxg5eQA8qcGcG5uAFvmBTDzrwCuLAkgb2kAS5YFECCMWh5A1ooAhq0M4I91AXzZGMC9zQHc2RbAjR0BaB0RNaUDaNYJEGvQAJ46iDbnAGK9ArgeFsDE8ABCIwLwjA0gOT6AqfkBTC4MoKMigMM1AejWBfC/hgB+PAlg+7MAVDsDuPsygA1dASj2BRDyKYCXnwNY+jWAXT8H8u/YQG79FsiKhYFILQ4kXwhaEoj3+kAa9wYSvy+Qr4cCOXUskE3ygYzXDqTNOZABdwJJjA1EPUn0PwikrjaQmMZAZrUGUvs0kG1tIud5IPYvAonuE+3vxfkn0fdZ9H0J5MtXYXgQZ8YLk4KoF+ZMCcJ1URApK4PQIYhD+4PovRCEuW4QDQ5BzHUK4g/XILwDg9ANCuKn0CD0hEXhQYy4HoS+kBMRREFkkJgXgigSwuOCkE8I4mROEFVCVG4Qn/KCiC4I4r+iIP6qCqKlOogFtUF4CU/rgjhQH0SGMKYtiCuCSWcQFj1BRL4JYvbHIPxHBLN1VjBaC4LRXxzM5WXB7N0bzOIj4vxoMJ1CiGQwm48Ho3E2GE/1YNYaBmNvGswY12CKPYMxjQnGNimYQ7nBLHoUjMPLYOb3BuPXH8yLt8FkDg9h6agQ3owNQWlcCO8nhBA/NYRrc0NQnhfC/5aGoLcshJzlIYyWCKF4bwiVB0L4ciiE+sMhlGiH8MflEFaahbDNJkTMCyE8CRQ1w0IIElLvhaAbE0JyVgie2SEMzQkR9xKCxH1xXRFCVlUIo2pEW1sI01+FsOpDCA4jQ8VvJhTTSaHIzQ0lel4oB/8J5fqSUGxXhOK7NpRj60O5uS+U2YdCaTocSvKRUNqOhbLpbChPNUKZdDEUd0NxdBJtLqFijx3KEM9QDnmFki2UxIeyLiGU24J1Yij/tIZS0x9K3NtQrg0N4+NPYfiPCePepDBWLgvj7fIwNkuEIa0WJtZYYajrhXHOOIxN1mGEOYXxn5u4dg9jt0cY3p5hLAgOY3ZMGI9iwxiRECbmxDAWV4XxqS4Mqd4wCoXz48LZOz6c1ZPD6f41HL+F4fyxIpzBEuEsXRXOuNXhYo8eztsj4Uy8GE6lXjgDbcNpFdY7hdPpHk6hRzjlQeE4hoQz6no4SbdFTFw4PYnhDM0Pp6w8nD3V4eQ8D+fNi3BKesJZ8Fa0jb/OyInXuSzkLrjOgMXX6VpznX/3Xqfu8HX+PCratK7zzf465x2uE+B0ncfu1xntdZ3SoOsoRFxnUex1VCquc6jmOqG118Xcdp2d767j/f46tz5d59fhEYSMj6BqYgRbJ0VQMz2CMcsi6BE2rYhgwMoI8jdGsPBQBCbaERzVj6DZJIIRnhFcElyCI1geFkFOfARmiRHMrotAc9gN3ky6gceKG0zefwOvUzfo17gBWjcIvnQDddMbVFvewM7+BvahNzh47wbvY24wP/4GH9JvMK3qBiZ1N+gTZJpvMOTdDS4Kth9v8HjCTc7/c5NBq27yy9qbrDtykx9Hb5ImK861bhIp/HPpJhucbvLM5SZvvW/SlHRTrAVuIlt1E9XHN/m37ya+/TdFrVtsWXaLWftvMfDALW4eukXYsVtkatyiXvsW6N9itPMtElxvMdT7Fnd9b/Eq7hYLi24RKMyrvIW30NJ2i8/tt8S76RY7e2/h/+YWiW9v4fPuFlfe3+L151u8n3SbYfNvI73wNvarbjNl0212HLrNmyO3KTl5m9lnbyOpeZsBOreZoXcbB0Hi6m3CbG4T7HGb3tjb+CTcZlTibbbU3CZW2PzuNh7vbzP8w20uCWUfxfXn21RMvCOe5R26p9xBaeodfH67g9H/7vD30jsErrnD73p3eK1/h3d2d/jkdkcsVe+wNuIOfyXdoS7jDmGFd8Q+/A7/dtzhwKRInqyIZNqqSDRXRzKCSBbuiWT60Ui6FCLR1Y7kZ7dI+oRlvpFkRkWiHiP64yP5IRwqjKSmOhLTukgi+yMZ/C6SDcPvUjHjrqh5F63VdzFYf5ff9t6lRfIuh6XuknfxLjHed0nxv0vW3btExt5ldtxdGlLuMqrqLrffiuPnu5yaFIXt1Cj2z41CbnkU8ySiaFgVxZI1URQcjuKtTBSNslF8V4ji35NRnDsVRee5KK5rizydKJ7pRqFnEsUPmyjWeEQhGxJFXGgUrbFRGCRG8aAqivvNUTj2RmH8Loqm91G8+ByF3cB7eEy9x/l591i48B7KK+6hIX+PZRfvMe/yPXwFPZt7fPEUbTfuUXL7Hh8T73En5R7TOu9h9eEe8wdHs/DnaK5NiKZPSJgWzTqJaDxXRrNgUzSrDkXzn1Q0RRej2aAXTYpDNBtdozF2j+aURzTNwq/e0dyNi+ZKQjSZSdE8zYqmrj6a643R/P4smpmdov99NA2forGaGMNXYeOUGOZNjeH9LzGcmRbDoekxYr0Ug75EDN/WxJCxO4bByjG8UI1BVi0GyzMxzNGO4aZeDBKOMai4xFDhKcTFQHwMwQkxYm6OQTMphvmpMfgL5bUxxDfH0N8Rw6zXMVR+jCFvXCx102Kp/D2WL0ti2bA6lirFWDpOxfLtXCxbdGKxuhiL/7VY5lnHivkzlnt+sTwKi+XUzVia78YSmRLLb9WxqNWKa+G3tljedcfy9Oc4/MfGYTk5DmWJOJatimPVjjjOHYnj6NE4Yo7F8UkqDmnFOAZrxWEg9OrF4XY5jtXX4jhtEsdn2zg0neMoc4ljsnscOh5xOPjEoXY9jsTEOFbej2NLbRwT6+PQbojjhfChS9R8G0fSuzhsP8TR+TGO7+PixV40Xsx98RhJxPNWuL4tnqu746mUjCdNPZ5LGvHE6MfjZxDPMbt4Cu7EMzQlnrkZ8fycGc+Ouniq38eT8SFe/L4SmLooAYllCWivTeDlsQS2H0/gw8UEWvUS2H01gRXXEhhul8AhhwR2uCUwzi+B8KAEPkckUBaXwLasBM4/SGBhcQKDSxPIKxdttQn0NCQg0yJinyaw9GMCMz8lkDghka7Jicydloj1kkRmS4jr9YnoSSfSrZvIGv1EvlxK5KpRIkFmiRx2TWSiRyIrfRL56JeIdEAi35MSqU0RfQWJPKlN5POHRP4ekMR/w5M4MjmJTVOSaJieRP6MJBTnJDFjQRI6K5OoXZXEyjVJzF2bhMb6JGQ3JHF2axJbSGLD7iQW7Eki70ASCkeT8JRKwlQ6CVcF0a+SRNfZJOT0k9hhkCTe70mYeSfxWZgdkMT/opKwyBF5eUmkPxQ5VUlcq05iekMS8W1JBD9Lor4/ie8fknj1MYmoL0lofxP3MiAZ0zHJpE9NpnV5MotWJjNjVTJn1iTTIkw/lkyxtLg+k0yKfjLXLifzyTWZdrdk5NyT+dcjmRWeydwWPL2SGe2dLO4rmZ1+yWQJEv7J3BHWxSejn5TM/ZRkgtKSsU9P5qfyZFKrkhlZm8yOhmRmN4kaws4nyczrSubBh2T6v4jx/0sm+ZsYe0AKUeNScJyVwow/Uti5KIV7EinYrEqha3UKUzaksHBrCs7bUph3LAV/oU8hhWKlFLTOpvBGT5wbpOBqmMJPV0SbWQqrLVO4b5eCt28KY/1S0PZPoTshhROJKfydkkJ/Wgq+91Nor01B4WUKsz+n4CmM/iLyv6aQNCQVo+GpfBC+jU5l6sRUSqak8nl6Kgv/TCVtVSqj16ayeHsqkdKpnJBPZdypVMbqpqJzMZU4g1T+dymVtx6p3A9MZXxCKt2JqRQlpzKmTsTUpxLSnMovj1JJfZeK54dUMiansWJKGla/pNE1LY0Xc9JYsyqNwNVp2K9JY/nGNLZIpxEhk0anfBq/qKSxUzUNBYM0Jpilsc0qjUTHNBTd0oj1SMPRK41h3iLGLw3v8DSxlhJ99WnUCvkNaaR3p4mx09g4KJ2Fg9NpH53O4N/S8V2YzjiJdG6tTWfr5nQuko75oXQWS6bjrpPOq4vpPNBPZ5NBOklG6TT7pHPYN50tfuk8Ck5HIjmdQWnpKFSlM70uHakP6dz9lM6fn9NJm5FB1O8ZjFqRgdfaDNr3iKNUBjLHM4g+mcFrjQxOaGZwWCsD15oMRtRm8FdbBkbPM9jem0GGENCXwT+fMjD/ksHEgZmsG5bJ9KmZLPsnk1ErM/kq6KzKpHl1JsVrMrHbkMmzTZns3ZJJwcFMLI9mIimVyQ7pTKJkMvn1UiYeQrdhJiuNMvnTK5M6v0wK/TMpuZPJ0OhM/svK5FRDJi3CiVZx/jGTmC9i3P8yOTslC9mpWVQLe37JIk9YPy2LeCF9SRYNK7NYtiaL9+uzxDyahZ58Fi0KWUw7m8U9zSyO6mUx9bKINcrCyC6LFd5Z/OmThaNvFneTs3B5mMWX4ixWN2Rx4EcWj6dkk/1LNqunZRMjLJieTagwY0Y2P8/MxkL4Juj9ms3uOdlY/ZFN+6JsmlZlc2R1NsUCa7JJFyTWZhMlzFuXzS/rsxmxIRtT4YtwclM2MjuzmXs0m06pbBqlszksI3JlRZ6cyJEXOQoiXjGbr4Kqcjb/O5nN+AvZvNPI5qB2Nqk62TjpZTNcPxtjQdsgm1fCscvZ7DDMJktwu5aNu5e4b+9snvpmI+uXTWJANhdCs1kTlU1tfDaTUrJ5mZZNUGW2eC+LsT5mEzk4B5npOWIuzuHT0hzGrslh9JEcCqVyWCaTwx1hilwOuvo5dAsSDjls9hB9nuLaN4fGuzmsSMnhxascDnXlYNWXQ9H7HKI+5uD2OYc3Q3KZNzIXubG56E3JZfP0XFJ+z6VwhWhbL44bclm+KZegzbnIb88l5HAubkdyqZfKJV0ml5WyudwTxijkoqSci7VaLjvO5XJMJ5e1F3PRupxL4rVc+j1yifbN5Ut0Lt0xuTQV5HKxLpdLLbnM+JzLwK+5hE/Kw3ZKHh+n5vF4Wh5TZuexfnEebRJ5bF2dx/FNeQRI5TFHN48thnm8NMnDyC0PyeA8hkfnsTIxj4sNeZxpzONgcx5/P8nj/fs8ND7kceJjHlKf8qgQNn7JY9q3PBaPzWfq+HxKp+Rzdn2+WDvns2NXPlOk8nEWDGTyOaaWT4VmPlFXRYxXPv+k5VNUn8+qxnz2duVj1J9P27t86t7ns/1jPms+5XPzcz7+X0Sdr/l0/VSA8qQCxs4ooGhOAVkrC6jcVID99gImyRbwSrtArDUKcLpcwAjDAgyuFBBmVsDrgAJWhxawJbKAPYkFYr4pYEFKAbNSC5iYVsB/6aJuVgH5OQUsayxgxosCFF8XcORjATs/FTD0ewFKP9+nYNp9Vsy4z8RZ97mx7D7b191HSu4+s/Tv89Ol+yy1v4+E1300A+4zMvY+B5Puk518n7Up99mTdx+v6vt01N9HulGcf7jP+S/3Of71PmvWFhK0s5AXMoWoyBZSeLqQRecKxRxTiN3lQvquFFJtVEiCaSEydoVMcC1E1bOQTRGFKN0rZFpiIbZJIi5FxKUXcrOxkKGPC+GZqPe5kLVTHpAgeE97gOP0B9jte0CN0gN6zzyg/ewDlmo+wFJX9Bs9YILvA0b4PcBcOB34gNvhD4hofIDb4CJm/1qEy6wilq0sInxVEUPWFRG7rYgNB4swlSxCU7qIUzJFKMoWib1IEXvli3ipVoSuThExl4uwty9C2aWICK8iugOKRP0imtOKGFhTRG1DETa9RRi/KSLgaxFLpjzk9KyH+Ek85NKah/TvfMgnyYe0yDykTvYhCYoPmaPykGb9h8wMeEhs8kPmpT7kW+ZD2nMesrbuISMePaTvyUPOtzxEtfUh8z8+xO7LQ8y+PmTPoGLmTC3GfHox6r8W0ynE/FHMxNXFDF5bjJHwVdBfV8zBzcVIHShmnHQxI2SKaVMopkmxmE3Hi5HUEO0GxThYFyN/rxjnomLC6ouZ3SDam0R8czH7hpSwYWoJc2aUELe2BM+NJUhJl7BTtgQNtRJG6ZZwzqCEk5dK+O5dwku/EpJDS/gnsYSpKSVkFJRgUVpCVU0J9xpLuNkkcjtLUP1QQsp/JSz+XsKMgaX0TCtl1+xSsuaUkvJbKXd+L2XYglKiJUrxWFOKzNZScqRL+Z98KdKnS/lboxS1S6U8viz6DEvZ4lrKV/9STgaXUhZWSkFyKVtTSpFIK2VQnsh5XEpYeymWE8o4MKOMP+aWMeHPMqasKeP1pjJatpSRsLMM5MrYKF+G5eUyThiXsdWvjPX+ZUxNLsMmtYwn9WXs6StDcUg5MkPL+TK5nOfTyimaVc7d38txkyynVqWcBoNyJC+VUy0culzO3z7lOAWWY5hazmdBL60crfRyeoTnmeW0ZIka78tZ+LWcfWMqcJ9WQcjuCgYdquCEVAVPhXqZCorkK1ihUkGMEH2lglDfCoKqKmj4XsHdnyoZP7aSn8ZXcvjXSt4tq6RuTSVVayvZuaES1aOVqByrBPlKDnhVssmvUuzdK1kVUMnGtEqiMyspaBTtzZUYdFfS8L6SzP8qSf1WScn0KnbMrCJldhXe86uQXFtF5boqStdX0SNZhapMFc8EWfkqGoUqxSoOKlWRfaKK9JNV3DlThZ5BFe8EnUtVdFypItCliit+VbwJrEIlrIobTVX82VzF5NYq7v2oImhINffnVGO6spre9dV0baimfVO1eFbVZO6tZrZUNTOlq1E4X83iq9XI+VazKbyatRHVrLhZzcGSahY1VjPvUTWzWqrpeVPNjxk1ZKysEfuXGjpkamiXraFVvgYlhRpSztcw83INk6/WMMa4hpGmNUh511DlW0OFXw1rImqIiKrBPrWGEek1mGfW8CmvBuXyGo7W1vCgScS01RDeVcNvPTUM/a+G1b/XMnFVLeNX1+K4ppbT+2spk69ltkEtgULApVp8DGv54lDLK69aOr1ree5XS3p8LSmJtSxLq+V/2bUMaq7FRLj0tBaddlHjRy2LptZxV/jf9DrGL6yj7Ugdj6TriDaqw8Onjkm+oj2gjv3tdRR214nnWIfEkHrujarnn7H1/D6zHheJerGWqGfM2noc1tdjKCPI1qNzqp6zBvV0XhGu1qNmUo+cT71Y/9Yj619PQ3A9FQn17E+tp0wozahnV1E92xvqyW+uZ8OXetIGNrBuaAOpIxuQ+KeBFesbiN8pjsqCSgOJlxtYZdHAGg8RE9BAZkwDWzIb2JrVQG5OAzvrGsQ7VmhoYFdjAw+bG9j9qIE9rQ3UD2jk6dRGjk9rpG16I6//bkRrdSO6Gxoxk2rESrGRESqNTNJuxO9qI4u8Gon2aWSJbyMxfo38m9TIg+RGdqU0sjutkfLsRo49aEStuVGstUXfuiaK1jdRsrGJvZuaUJdtok+xiTTvJjJ8m9jo10RxeBOqSU1MbmzCU/B/3ER4WxNXZzRjOquZwbObSdzQzEvZZtTlm+lXamapaTMrzJt5G97M7LRmQtOb2fCwmdraZqTrmzn+qBn7N830zXpEysZHbNn6CH2ZR6RefMTuK+Lc8REhQY+ICHmEfdEjrD4+onP6Y6znPUZi5WNy1z5mnMlj2vwesyThMWWZj1n8+DGzfjzmtwFPiBv6BJWJTxgy6wkOc56gt+kJW489oUz6CeoqT6i59gRJoyck+Dwhx/8J85ufsK3tCQfan6Dd8wT/z08I//qEm/89YdSUFlb91oLdyhbuKrawWKmFBOUWUlRaWGfSgrS16HNv4S+/FlYEtvD0ZguakS1INLVQ97SFym8tHPku4n60cHZwKysmtXJ8VitP1rQS4dfK+uBWHoS2cjC8ldO3WqnJakUquxXl3FYGFrUSUt5KdWMrHY9b6XrSyp7+Vm7Pekrm3Kcc3PSUX089ZcDlpwwzfIrjlad4X3vKtCdP+aNVtPWL/g9Pifn8lDtj27g2q41pa9s4t7ONGtk2Lii1cdC/jYpHbaT3tOH8XxsB39swGP2MupnPUJr1jBnznzFq7TNubHzG35uesWrLM8IPP+PPU88IdnyGWcEzxjU/w/fRMxJan5H+9BkVz5/x7fszVgx/zvLpz2mc/ZwTvz0nZMNz1m55ToZw8t/n3D70nO8Kz7l+4jmLVZ+Tf/k530yfY+f1nCk+It5X5Ac8pzXhOfOzn7M9/zl7C54j2yjqzGzn0Ox2Xs9tZ9E/7RQtbmfo6nZmrGvnwo52hsm1I6vWzqlL7Vy70k64STtLzNrFfqRdvL/b2X+rHcU77RSniGN6O3WP2nnyuB3dvnb8P7QT+amd9C/t7PyvnYPf2pH+3s7zH+28HfgCqyEvaBn7AuU5L3guvJv7gv9+f8GQP18wftULpq1+wSK5F3iffkHRtRcomogcyxes9H9BeMoLtmS84HDWC7HtEnWELV0vyPn6gubvLxg2pIPc6R1cn9fB7rUdHF7XgdPWDv7c3sEtoXdfh9jndvBBoQNzpQ6aDTrovtyBlmEHl6908F0IMO5guVkH6906MPPrYHpgB8VhHczL6GBLdgejizqwqxd1nnSg8rSD4M4O1n0RNQZ08mNgJz8N7sRzSCcLh3fy4JdOns/o5MOvnQTP7aR+fidX13XitKET1WOd6Et1Mla2E+tTnYzS6+SKaScZXp00+XbS5d+JYWAnq693inm0E++MTjJzOnlU1cmpb51MGPQSL2HNsJf0jnpJ8eSXdP7ykr/XvSR1/UsaZF/y+PRLbD3E9Y2XlCS+xCHjJd6ZL/FoeMmtppdItYj+5y8Z2/6S1S9fkvFBnP94ScekV0jPecXJRa/QXP+KkZteoSv5ih7DV+L7eUWH1Su87F+x3vkV9wNecSzoFW9CXhEc8Yp78a8Y2PYKs55XrB3wmrfjXxP5+2tc1rzmwcbXVG96zV3l1+w68Rrj0685cuU1ildf81wwMhbX1iLeXxyDX/PXzdccS34t7vs1/nWvKWp6zZWW16T+95oPo7somdxFyK9d/DWri+WzuxjxVxdzFnSR/ncXOau6aFjTxYV/u/iu1MXqK11wtYsiocu4C22TLq6ZdmFr1kVnfhfvCrqwLOxCr7KLquddnP3WxRshYlA30r9282pWN5LzuwlY083iHd207+5m0aFuFJW7uR3Qza7gbjpDu7lzsxvP9G7253TzrLSbnyq7OVzfjVJDNy6Pumlu6ybsbTdZA3rYMbCHhkE99A3pYcyEHqqn9vBoYQ8LN/Xw564ezOR62KDcQ7pRj9i39HAitIfSrB5Ov+5hSq/o6+9B6l0P1oN6mTGkl8XTe9k1s5cLC3pZubgXgxW9/Lyyl7ure9GQ76VDtZd3ar2MPdPLucui36KXlMBezJKF3F6mt/Xy17NeVL72smbQG+x+esNPM99wbNMb1v8rzve9IUrmDdvk3uB77g1ftd8w4Oobtge9wTrpDcNy3qBf9EbMY2/Q0umjyqyPV459bAjswz28D507fQzM6uN7YR+KT/sY/LyP/rn9WP/RT/78fiS39xO8u5+TB/o5otzPlAv9fLwqjq79bAvsxzi0n6C7/TxK7Uc1v5+2J/2caemnsKcfjS8ib9RbbGa/pe6Pt7RsekuI4lsMz78l1vQtSXZvGXrnLbIpb/lz8Dt+HvkO2+3vMLF+R13gOzIz3/Ek+x17X77D+r3o//6OgoHvOfvze/qFUZvfoxX8nv9FvudOzXuafrzHY/AHdEZ8EHP0B8yXfUBV+QOlah/IsfjAAvsPnM36QHLzB7Y8+oD7gI/ETvt/Q+XLmlAYh1E/hxgsithNA//AwSJyZQZZuRpWnGASQRRRNCoGv4CCeWBYm8VkUUyy6GzaXPm9T3B4w0mnHjjGKmpkcsanZ1QGRnljzHZG5GxMH0Y77EjHHclXR8935D8c3pdDe8fx17FMiL8XBT8R6awo5UTRF6eAWlWk3sW8Lu7NwLVErCMKXeH3xLgvvofiMhJvCxFaK+heTA5i+yMaV3H7F08UYHT/</binary>
            </binaryDataArray>
            <binaryDataArray encodedLength="4260">
              <cvParam cvRef="MS" accession="MS:1000521" name="32-bit float" value=""/>
              <cvParam cvRef="MS" accession="MS:1000574" name="zlib compression" value=""/>
              <cvParam cvRef="MS" accession="MS:1000515" name="intensity array" value="" unitCvRef="MS" unitAccession="MS:1000131" unitName="number of counts"/>
              <binary>eJzVWz1648gRZeDQgQIfYAIfQEcozgl0BB3BR+hwww037HBDHwHhhA4dInToI5jY6Ro+PNZfg5BmHdQHoLvq1av3QAoSqctF5HK53EKPfK7R4CgjWpAXYVk9rRzc174tyImwON+rw/WezGL15zU9b0bubGTzeh7KmEUgmtj+YQ3uR7kVPtWZKhp34G/5afnN69UZXq6Xyz9u8eUW/RbtFpfr9/U+9lVf7Gnpi/pr/pazyB2vwT7mXAxMnA9nWrX2utcMj5Efa6CRNZflXaaxUHhzYd+oH6552mf8vX7ZLNGMs/VRLmuGXC3NIj29ns1Y87xFTVX3PtY6rKHu3ajPZs381vNOXLI5PMwmuf+N1nkm1Kbqu+eTYiwBngR7Xp72Q0+yWuakxx7k8nmnWsZkTSr6WRp22f/c83CtHqoTYkY64Xo31sRYYw15Bo9XRYNnNPT8iPprnxbkICb3EfHfs6NZGK/Tupfr9bJ6Rjp5Hps441ni/Rb/vsXvt/jneK74baxv+2/juMr31/w66rvcf7avMK/2arK/Zz3+AvVbfBnPN6vcj8s4706956+G8upyf8ZpBoZ60UY/ue75bJq9Xh/5rPL4nOLN6vnRBr8N+2U81zXSRozwevA91sV+jfPcDeq1LtPb8yDyhjla+zN+e9rrbNa8kV9WDkaf4ILaYp7id6c28rXJ48+TyBucZ5H7z6NGGBFO5KfnY4bp9ajmV3Rj/FUeX/+W13jN+dGsjKFevVzzPhl2g2Pkm6djhH/2nte7OfnoUaZ3M/ZmOUY80CdPy4wTHqNePZilQT377Xk9y5s5Yn4r1EecLC2XRIN1HF/Hz9s3CP15vMj+/evi4Ea6M0floVqssv+5LpSndVojtId1lrdVb7xZEL8bOewn92K9rBkszVa5v58ttBf18+aJPEIc9DrKbYYO7IHH56g3rBdr681k4Vh7llY4k87Ma1yPGmW+MQ/Wpstea8WN+GtdVd+tbi3kWTxRM+Y4g4daK3fE8Ly2dEZ/dJ8x2dMWYF1kr7kEfCzNuSdrhzw93TpdR/paOMwpiq12pdqFrjlffWsjl/XF2XvAx5pLcxfY1x6KrTkdcrw+AvWv43fQy3ifXQCjj/0LXAv12HEcv8f/a8Max//e4u9fv//+/8stfh1/A3i53nuvo/bL9XEeoWD9O3FuRg16sQo8J8PnHG/j+m1weL3en+FX2T9XL7L3tNO1asO9L9e7Tn0cV8hXjbkWz61QTLyHdM436Ike4n3o3Sd8r2GO5YW3buXgzFZOJTw+nl44N69VsZVz5g/OiDU/1q72PZNp4e0thKNeVzSMvOL5G11jLMbcrF22fsT7Jva92o19T7u38T7w16+Xy99GrLfrb7f4y9fv72fv4z1CxvuE/u7QB8breD9BbdQXvl/Yc8zR98FfBp720vcNue7fTxa5vyexP4zN/rCvG85KOV32f4tl/jgnY1b9s/h63uI8UQ8P80I4izzesxgP6/CzUj8PF9BN7wflL/L4+sf+mt8gUGfWQ2Df4o17jXC6oUVVN+y1ElaT+zOTp13WA73utJfVW335mNVzDXOKMLJeVp01l1cfcdjFeLb6Np6zvo3PWt7Gs9dv8Jyz+fUK9/IC/VcDO/IU599qfzzXyeNz5Sr+7xs4r0j+WS331X6NsCy+1rqnd4VDNR+1bJRraSx0zrqwjqjfpgU+a3TI71DXgpkVh3mwlqypGLnsN/fkvt5appvlJeewhhVPua/nq8fRw7b6Rn5Y+15dFNbcq9yfA1SjLvu/U3rccGZvTktHT1ftLXRuzYzac043ahbKtY6RV572FX8ruDovcmHNcC/KFfHvC2teXmO+jeq9PO7h6WrxxWv0z9O4yf79zOodrSGunmc8o4g4sM7WDNGsWNuJl8ebrzutW/p7PGfWLE1Ez6/3v690mHeRvQdVTVBD7BV5mHHO9GdMSzM9bw6WtVfxvro2MzN7n2nTqC6ribTz9Kv6Ue2PejejNuvNumoswYyZ7pjbizNEuNmap5flP+dx325oYvHd8lTvbtSLxK+DJv7rAnXD/MxTxIu4z+jb4Fro2vJ2W18g1m2d/qbbAM/Sif3T/BXws3nY14vcf1+L+vHMeM3rWWh+Jz6V+ihH6DzSsBt1Xi7msLe8jj0Rj7F5DsuXaGaelTlUsdC7aH6egTVD/5hbF7uvxw/XF0cjDsb19Ob8LdZAr2bUM9durDWxe1o9PF0q/ll+KEbWiz2tBmtQmYvn2zRbpfZsq+vKtRv7rH/Ge2ZW1Laii9Wn0XkPcsXZz+a2eEecPd15XsWx8Lw15Ky1YuQ0Wo/mOepbNd/DYN6WPh6W58sFMCKu3CPyFNc9DkLh+br5tsjj33YbnV/Efs9hX8XIxxyR/feJGSPz0ppR6xfip/g9wWJdOu1ZvkVeZmHVMZ6ed2PPqkMtI+wjvFXXjHM0ZzPWrH1PH+4phVxr36ur9IywIz66Zmlo5WznvcDD07Q6m+fFkTycv4o7E4izyP27P+/jO0rbZ2Tr+Iz/P+Mzsl/HZ2Tv8B2lZdStgMNaRx5ux632fXz29jt8jwD/z1ogVyia0YP3trrX8XmP/v+Q/m0N+eC1dX9Z90tFZ0sD1omvK9jdwZ69BxodPc4z86r2Yux70YlDM+oiTb37QLG5lvlVZ4w4WFysvBf4Pr3e8/p9P93b5l+Bv9ef8Re5vxaXoeMCe038+0114nvCm0f5IB7XdCO/ql10zcdmYM16G61XfI+wrbqsp7W+jqN+/5L1reItMveat/Yb4Ah8XqHvryL79+EI0+uvMy7y+P9zLcDpdG35581/xGPFwz6L3H1qkKP7IjYvxLNmvBDGA++rsWbUWHsWbqYLejFT4/Xx6jV/FXh/pHttTebQtS77+zfjr3VN7veheqw56H82f+phMdhL1Uf/n/kdnqn0f7l0//X6+ByhOqxic9H5l4Eh8D4khBHdJ5rbk7lmtKz4V8V7plc0N19782Nuh/MorzLPjzx4Jn4dz9v6Xd517Hex/4dDiv0wXzEW2b+HVzVvdK71nq8Zv6gv+zXjdaWGj5UeXu623gu9jnJlTVmXmRlm8o9650Xmp5fPHszoyXp5HCLMo/5Z3M/S/Ijvz3C3ND17Hq6fme+Ir1leNP/s3NF1Be+sUO/O0mJW1+z6iE8YR2az1jOcZ/R/1vPIn6P4z/hwZJbZflpztE49XeTx85GqLt3YP1OrGZxn9GQdq7WzPT4S/2j/qEfFX6xvB/k0uK7MrPlebobB+8ylA/4fM8H/8OnvKM/o3+T+u8sCe83J9zSIcqP6isaa90ODAo+KvrNanRE6R5bT6Yjnlt58xH3N70U+noeca/X0eHxmKM/mzBfFMsHfmhujGfninM/MtnHsiH99/Nsv9sdrz9sGIeJ//mfNvxh7nk6zHrJGR7DO4jRbL5SnflhafgSHSDOvthdnm9WwTeZX+53NlT2z9ixdq16coWVWwzyPYEXYz3hoYbSDc56hU7T+bF0211GezVjT6z7RL+IndI7hzcv7R33CozXrLOZMPXuHei4GXqO1zHNrHq2JeOreYqxl/s3kW5q3IsasxtF5xh35zszanfUKB8unGT1msKu4mQ5H/TnL5ypOo6OHY+1fCvvPzpGtWTkVLp5GPenh1cmEBhVvqv4dqc/2Mt29nNkeR2d8VpszPTrCpRWwhI4Wp+z6s4O59gmOVe6WLs96WO07q/fP9uPMWXmvFXpEeRmvjGubyD2qBc9Swc14MWam8wznGR1n1y0fM30kqD0SmR5Vj57R7WzOZ3HKNBaIz5rrLN/P9iTCFmOt0t/TNsL7KJ1mtMpmwvNWqKnOE2F49c/6n/lj9T1DR84T4/zMWbmWfTxDq7PrPsvvs2Omh0DwWgXvjHk8jCPYH62v0JGjjb0m/vcZBXKqfTl3Zs5WqLH2jmopJ2Bs0Sd7Pcv9Ga4V7I/Ez6IBhxkeQsdnNZjR/CM83HTo8vi9+Ay3Q26T/et7lucZWv6ZAjWs+unlcc6MVtXeZ3syyzPq/yzOFm0Cr09yOIPfR/Sx8nWtT2K0E2bMZni2R1Wf6uweR+5zhv8zWEdzsrWzPD4zslmPau9pMYMX5Z6BU8WQQs1RnY5iyUTumYEezvb+CK6MecSro7zawfzP8m6GX8ZlVrPqbJFHH63PWdr8zD6zvvyZZo16VXicxbU5uBnHj9LlDI+znEqfMzX+WcHeVuc7e+6fraPQ8f+B87O8zuB/FIPrPlLLz/Ap6/Hsfi3vf/3bvts=</binary>
            </binaryDataArray>
          </binaryDataArrayList>
        </spectrum>
        <spectrum index="7" id="sample=15 period=1 cycle=3 experiment=2" defaultArrayLength="2152">
          <cvParam cvRef="MS" accession="MS:1000511" name="ms level" value="2"/>
          <cvParam cvRef="MS" accession="MS:1000580" name="MSn spectrum" value=""/>
          <cvParam cvRef="MS" accession="MS:1000130" name="positive scan" value=""/>
          <cvParam cvRef="MS" accession="MS:1000128" name="profile spectrum" value=""/>
          <cvParam cvRef="MS" accession="MS:1000505" name="base peak intensity" value="83.0" unitCvRef="MS" unitAccession="MS:1000131" unitName="number of counts"/>
          <cvParam cvRef="MS" accession="MS:1000504" name="base peak m/z" value="390.999350424425" unitCvRef="MS" unitAccession="MS:1000040" unitName="m/z"/>
          <cvParam cvRef="MS" accession="MS:1000285" name="total ion current" value="65.0" unitCvRef="MS" unitAccession="MS:1000131" unitName="number of counts"/>
          <scanList count="1">
            <cvParam cvRef="MS" accession="MS:1000795" name="no combination" value=""/>
            <scan>
              <cvParam cvRef="MS" accession="MS:1000016" name="scan start time" value="5.513216666667" unitCvRef="UO" unitAccession="UO:0000031" unitName="minute"/>
              <scanWindowList count="1">
                <scanWindow>
                  <cvParam cvRef="MS" accession="MS:1000501" name="scan window lower limit" value="100" unitCvRef="MS" unitAccession="MS:1000040" unitName="m/z"/>
                  <cvParam cvRef="MS" accession="MS:1000500" name="scan window upper limit" value="2000" unitCvRef="MS" unitAccession="MS:1000040" unitName="m/z"/>
                </scanWindow>
              </scanWindowList>
            </scan>
          </scanList>
          <precursorList count="1">
            <precursor>
              <selectedIonList count="1">
                <selectedIon>
                  <cvParam cvRef="MS" accession="MS:1000744" name="selected ion m/z" value="861.04670001185" unitCvRef="MS" unitAccession="MS:1000040" unitName="m/z"/>
                </selectedIon>
              </selectedIonList>
              <activation>
                <cvParam cvRef="MS" accession="MS:1000133" name="collision-induced dissociation" value=""/>
              </activation>
            </precursor>
          </precursorList>
          <binaryDataArrayList count="2">
            <binaryDataArray encodedLength="9928">
              <cvParam cvRef="MS" accession="MS:1000521" name="32-bit float" value=""/>
              <cvParam cvRef="MS" accession="MS:1000574" name="zlib compression" value=""/>
              <cvParam cvRef="MS" accession="MS:1000514" name="m/z array" value="" unitCvRef="MS" unitAccession="MS:1000040" unitName="m/z"/>
              <binary>eJwN13lcjNsfB/Bpnb1ma5v2EkVZr+viFubzRasiGdxL9h9dy+VeS6V9m5applK2RLiWECFkN0Vpj6SQLdmF7Fp+zx/v15zlOc/rmfN8n/M9p1Rap1jMuqV4a39X8cHgvkJmel9hLb+vcLC6rxhoc1/xy4D7Cv/h9xWBI+8rtp+7rzhq0a44ZdmuuLi8XeHFf6JIN3uisHXoUCyXdyo2WXUqzg3oVAy0fqFYZvdSUWj+RtFp80bRZP1OEeD8TlFl9V6RPOS9Ympdt8La/pNCavdFcXvIN8WtMT8VGb/1KPhGfYqzjn2KJa59CtHoPkXOy35FMIeFcwIWeoxZyJTpoImni9HGuhjgpIsSrh58RXp4bqqHvzn6cBXp442BAZQyAyySssETcuBpzMH/RBw4mHFQxeLBxYaHDV952Mjh442tAMb2AhRyhTAWCjHSVAihtRCHtgkx9LMRpFJjjJMZ47a5MXJsjJEqEsGcKwZfJMZ1vgTvBRJsEUsw+qMEI9hSFIulqBfIcNJOhiCpCQb0mMCTZ4ZgsRkc+eb4W2qOqVwLbOJZoEdqgXQzC8RYW0BjKkeMgxyH+uX4nWuJPXxLjDW2RIPEEiMtLfGcYw1Xvg10RTYYI7bBKokN7vJtcV7igPYeB9wWOOIFZwDaOwfgNd8J13kDMVoyEJLeQajkOeP9U2cMk7hgjdQFxy1cMJs/GMecBiPYZgiSo4dgookr2Fw3+PDcMFDqhsnWbvDUGYo/DIdiN3sonnGGgi8diuNuQxEgHIZco2G4ZzwM/5MMwxHpMESaDcMWq2G4wxuOw0bDESkZjt8NRqCQPwLekpG4NXAk7uiNYt7fKHTzf4G78Be4cUdjvsmvuGL7K5qMxmC36RiMsxgDrv0YDDL6DfXWv0HRwuCNRY1oLEKkYzHLbCysHMfi37axOMgdh4GycYBsPDYZ/Q6Rye/wEboDYndskbhDbeqOvwa64+U3d/z+wx2ZP93xtMcdv/a5I6XfHQ9YHhiu64F4PQ+06HtgsKEHItgeaOR4YADPAxv5HqgWeGCdsQfMJR7Y4OmBHas8MLvPAzo6E3BIbwK6RRPgaDwRdeKJ2CSbiIKeiWA7TGLiUIERMgVmi4DjYoAJDQTLgDMmwFoeIUFCyORNxhfjydDKJ2O9dAq8bKbg++OpWGLuBRtLL6j1vWHA88ZVgTfaRN74TeKNm5beOHHNG7+3eOPuD2+Ui3zQXOyDTCNfDOn2g/9XPxz/5gfJDz/c7vFDXr8fvrGm4bzeNEQYToOeYBoajP0RbeGPJ3J/3Gv2x3RhAFbxpzPzNR3n5NNhbTUd3iYz0C6fAYHtDMjCZ0BoHIi74kCMkwfiglcgqngzUSWeiVzZTFQPnIk4ThBecYMwnR+EJOMgPJPNwjTTWXhnOQuVTrPw7wcl/jOcjTDubHwWz8ZL2RxcNpsDldFc5tuYi5uSuQi3/QM5vD+hI/gTpeI/mVj5E0XD/sQ1yTzsMpkHgdk8FOrPRzV/PhRm82Enn4/Z2vnIEARjnG0wnF2DYV8QjM0vgrHmczAefglGwLdgXPkejD09wRD3BeMjawEM+AtwQ7QA5iYL8N1sAcpnL8Ad3YWI5C/Ea4uFkJsvwkzbRdhrtRjjnReDPXQxfvKX4KZ4CTykS3BCtgROpksQLV+C+zZL4G+3BE99luAlZyk2mC1FsHwpVnUvRWHvUpj3L4WatQy6usvwVn8ZfhMsg4XDMmT2LcNHk//hhNFyFIiXQy1bDq/vyxFluALukhUQWK6AC61AZdAKjD+7Auu/rsC7byuw7McKPPy5AsreFWjoWwFPVgiu6oRgnF4ISvRDMMQwBHvZIbDihjBzGQKhIASJwhAsl4bglHUI3GxD4HU2BOKeEOj3hyCC9Re+6vyFl/p/4T77L/xj+xfGPfkL02SrcNl8FS6KV+O0bDXq9dbAx2ANs4auwSHJ37A3+xu7zP/GHuu1UPy7Fr49a1Hdu5ZZX9fhht46lBuuwwSjdbhkvA7jZetw1nwdxsjXocR+HZpZ/2CmwT+4zf0Hb43+xUf5vzAxXY99A9dD+HE9sr+sR9739djRsx7Wfethr7MBI4UbMF66AcWfN+C3HxuwwHgj3pluxPyfG/GyfyNW6mzCe91NSBFuwiibTbjksAl5OqGYax6K4aNDkfcpFFZfQrHnaygGfQ/FkR+hKO0Nxfj+UFxlheGzcRjCxGGwtQpD/bcw7BSE46BxOE5LwvGXXTg2OobDYWg40uWb8dh1M0J5ERAZR6DbIQLXjCLxhzQSpy2iMHd0FGx+RMGRFY0XjPncaDjyonHVKBorIqPxS3I0bqujEc+JwUxpDH6Jj4FEFYMhqTFwyIrBFX4s9hjH4pM4FpNSYjFPHYvR3bF4YhDH5IM4zLaIw6ikOCg1cdj8Mw4XdOKRxo3HTF489JLjsUqYgBvGCZgjToB/YgLQk4B93ESsSUvEaIMkZLOTkMRPwnRBEl5aJaE+PQna70lI/5HE5Kok3OaoMGeDCtbhKpzarEJUhAqmUSpsilFhdIoKQnYybvOTEZWSjOFGKehlvE1PgfBnCh6xU2FunAq5NBUh4amAKhUWmlQUc9OwLSsNJr1pONmXhuuGamwQqTFZrEZAqhoX1Wo8F6VjolU6pvqkQxGXjgZ1Onanp2NCZjrS9qUz8ZUO6950qPvT0auTAVteBjIFGZgkycDthAzsS8yA7o4MrPqQgYXfMzHyRyZCezPh3ZfJ5CMNnqRpkNijwexeDQb3adDDqO/XwEGQhU/JWdiemoV1PVl4oJeNBk429nKzsYGXjYj0bOQ1ZOOLIAdrjXOwXJaDnpU5UPG2MM+3BR8luRiUkYuDmlyM4eRhdW8exkm3YkvoVhgkbUWXZiv+zdmKlebbEBm7DWlJ2/A9Yxtz/TYc/boNCd+2Yd73bbjYsw2T+7fh/qbtGJe0HU7q7Yjo246Xmh0QS3YiUL0Tbuk7wc7YiRzNTnCF+djkkQ/31HyYp+XjQHo+ftXkY3hePiqMdjG5ehfqU3bhKqcAoaICjPMswJPoAgxPLcDc3ALM21mAJO5u2Et2Y5D5bsSl7oZ5+m7cEeyB3Zg9UPy5B+cS9sA8cw8+M9707kFV3x4c6N+DeFYhFukUYqJuIaz1CvGTcVe/EKUGhVjLLsQ0TiFcuYXg8QrxnMGZX4hxEYW4HVWIzJhCrI4thE9cIZ4lFMJPuhdx5nvRm7AXxel7mXy5D4Z2+9CeuA9Bmn3wMdwPbuR+vEjbj+WZ+zHq035sNfwPF9P+Q2T6fzi44z9o+//DPtYBqDkHMJx/AOdNDuB+GCPzAKKzDyCRexAC4UE8MDmItKEHYRxxEKExBzFQcAiWskNwdDyElNRDMMk4hNPbDsFh1yHY8A8jUHwYeUMPozz7MA7kHMaIg4cxtf8wjHSK8JFxR7cI5/SKkK9fhGiDIiwxZNp4RSjjFzF7ziKIxEXwMiuC2KIInxj7finCpfgitKcWYUZmEQZYH8GRv47AddMRPI09Ak3CESzJOAI3zRFcyTnC7FOOwLL/CFisoxBwjjLv4iieao5iNOcY5NxjCIs+hgUxx+Ccdgyt6ccQ23MMp/SKYSEpRo2sGE3RxTgbU4yC2GKsjC/G2MRiOGQW47/8YpzROY59/ONwtTiOYuvjCEg6jiL1CVhmn0DesxP4yilBtLAEXEkJkkJLUB1dgoS4EpSklmBHWgni1ExZ7yRWp5yEMvUkOjNOwp1zCvPEp+Bocwqa2FOYlnAK6/VO4wbvNN5KT2OL2WlYJZ/GcfVptO45DcWl0zC7wpTfncb2D6exppvp+3maWfdPI7H3NNb2ncaf/acxhVWKETqlsNItBVuvFB8ZD/RLccOgFCWGpchnl+Ifbinm80rhyS/FKEEpPhmV4qaoFF8sSrHIrhSTw0thGFmKD4z7UaU4GVOK5LhSeCeW4tekUoRllOL3rFK8l5yBxOcMCiPPMPN7Bi7xZ2C18wzMDp7Bat2zzJychUJ1Fp9Sz4JyzuKx4TnsCT0HReQ5BCefg076OVRmMuV35zDavQzLwssQuLkMkyLKMCyyDFZRZeBFl+Eb41lMGW7FluFqXBl2JpQhJbEMm5LKsFTFjEkuQ7GGuW57GVJ7yvC/vjIE9ZcBrPPMXJyHre55JmefR4vBeZxkn8c78Xncl5xHbsx5LIw/D4/E85CrzmPAlvPoyjsPvZLz8GZdwCDdC1AKL2B34gVmLbmAkuwL0JhcRLD5RVhZXURJ0kXEpFzEg+yLGH3kIrb0X8RMvUs4JbiEQMklKLdfwoi2S+jovYRN+pex3OAy5hhexjjOZbQLL+Ou9WXkRl/GptjL0KovI1FzGXniK+D4XkFF1hVkWl9FRcxV7Ii/CnXCVUQlXsW41Kv4nHEVF7OvYqXJNUw3uwYX12uIj76Gu2nXcCn9GnI11xCefQ0zc6/BoukaNj+4hqFPryGh6xr0v1/DV8arH9fgzNXCiK9l9pBaHJBomX2VFgIbLT7aajHbQwufCVqMmKSFk0ILc2hxd6oWG9ZrgVAtxoRpMThcC+vNWogjtNCP1OIr43WUFu3RWjTGaFERq8XZOC2OxGtRkKBFVqIWiUlahKq0WJWsxYIULQJTtZiapsU4tRZD07Wwz9BClqkFR6PFT0ZXlhZPsrWo2qLF8Twt8rZpsSRfC4u9WrD2a2FbqoXkjBaPyrS4fV6L8xeZZ65knrlKi+4aLZ7XarHnhxaqHi0292qxpk+Lxf1aKFnl8NYph4duOUbqlcNJvxwWBuUQGpaDxS7HJ8YLTjnuc8tRzyuHll+OM4Jy7DIqR5ZxORJF5QgVlzNny3J4mpRjuFk5MseUg6coR+2UcgyYWQ6XzeW4GF+OEwnliEkux7y0cjS9LMc6wwqYGFXgiGkFKiIrcC6qAseiK7A+oQLzkyrglFaByzkVWLqTqfOuQyy+DvXL69jZfx3Vkht4lnQDjck3sCHrBsQ7b2ArrxKOppVot6rEzuRKZKdUYm5mJaZmMfW9lRhwsxJN7CpEiaow3aQKnqZV+GxTBa+4KuimVqFcU4X2/iqQ+CbGS25ilPQmFsTdhH/CTZik3cSbzJs4vPUmovOZMq8a8WbVmGdVjdH21XBzqMaqOdWYH16NpynVuJDB9J+pxoreasztr4YuvwavhTU4K6tBtkUNCsfW4GpYDcrCa3Bycw2ORNRgf2QN8qJrmHxXg5i4GoTF1+CfhBqsTKzB0qQazFfVwCu1BmZ9NRD314DHqoWeTi0+69aiS68WbYa1WG9SiwnWteA61cJ/Yi2KImuxK7oWeTG1mJdSi+GaWohyazGaXQfRr3W4pqjD6rA6LA+vw6LNdfgzog7To+rgE12HyTF1mBBbh7FxdRgVXwe3hDo4J9bBIakOVqo6mCYz90ipg35aHfoZzzPrwH9Sh9CfzL366zBFvx435PVInFmPjYn1UKbVw11TD+6OeqhL6lFi1IAtsgakmjZghXUDan9vwJ6wBmzd3IDsiAZkRDYgJaoBCdENiIlpwObYBmyMa8A/8Q1YncCMSWxg5qUBC1QN+CO5AcqUBvilNcBL3YC4Mw0YerMBIZ8bgL4GjGM1wk2vEc76jRhg0AgzTiN0hI14L2rEBatGFNk1Qh7VCNPoRkhiGmEU2whuXCMepzWiIrsR53IbsWdnI/LzG9FV2QhDgybUSZtw3aSJOZM2Md9pE3qzm/AjpwnduU1oLmjCyUNNyO1vwhLjW5gpuwUfs1voSrmFTvUt3NPcQlPOLdzYegunCm5hndlthEXeRmREM0Kjm7E+thnr4pvxd0Iz1iQ24y9VM5anNGOxuhkL05vhld+MUUXNOMW6g+N6d1CsfwcHuXdQKLwDk9g7kMXdgSDlDrjqO3hx9A62s1uQx2tBjnEL0ixakGrZgvCRLZgR2oLpYYzwFgRsZkS0wD+SEdWCadGMmBb4xTLiWuAbz0hogU8iI6kF3ipGcgu8UhipjLQWeKoZ6S2YmtmCKRpGVgsm57Rg3LEWjD3ZggF9LXDsZ7DuwlGHocvQuwsHfYYBg83g3oU9jyFgCBnGd2EnYZjehU0sI44pq5n2HMZ25vqdd6HgtMLTrBU+1q0IX9uKmLBWxG5uRVxEK+IjGVGtTBy1IjGmFUmxjLhWqOJbkZzASGxFqqoVacmMlFaoU1uRmdGKrdtbsT2/FQV7W/GhvxUfWW34ot+Gb4Zt+M5uww9OGwxN2phzdxtiotoQH9OG3Iw2lOxrw1TuPcyR3cN8s3twVN2DU/I9zNh9D8q997B1/30U8h7ghtkDVJk/wI+YB9jPaUdgQjsWJbdjc2Y7snLbcfxpO5ZIHiJe/hAHHR/igvND+KY+xPS0h4jKe4ht+Q9RWPAQI3oeYj3/EcIEj5ApfoRt0kc4J3+EdodHwNhHSI56BHX0I2TFPEJe7CPsjHuE4qRHuJb6CG2Zj/Ay+xG6tzzCyL2PoKP7GL8IHmO56WMcT3qM66mP8SH7Mex+PsYpkyd4a/sEQSOfwCnuCYbEP4Fn8hMIWU8xW/AUx+VPccbyKfjhTzHapgPBAzqQ79aBnZs6sC+0A0VhHSgJ78C5zR24EtGBG5EdqIvqQHN0B+7HdKAjtgOv4zrwMb4D3xM6MCCtA0+7OoDeDuZM1oE5rGdYoPMMh/nP4LDoGZaon2Fy0TP8MOiEhNuJEFknqu06kRHWia3hnTgY0YnjkZ1MXulEY2wn2uI6MS2rE6ptnTjR04kk0+fo2vEcr0QvMMXyBSarX0Cz5QWObn2BM9te4MeFF3AzeYla2St8inzF7I9ewSvpFQJVr/BP6itEpr3Cx7xXSPnwCh2S1/ghe82sUa+xyOgNdkjf4JLpG1SZvcHpdW9QkPQGH9LfINfoLdplb3Ew5y2u5r5FL/sdgozf4br5O7yxfIch9u8QOeMdmuPeoXjLO+jqd+GIuAsXN3XhblgXujd3gRXZBaOoLlhGd8E5pguI68Kx1C5Y5HTh774upLLe4xvnPQx57+Ft/B4ZsvfwK3qPJp0PWBjxgdkffoBJ/gfY/PiAfzUfMZ7XjTxRN1pXdmO1qps5W3fjfkY3+NndOLOrG084nzDJ7hNSd3xCjPFnmFp8xrqYz8iO+4xTCZ9xJ+kzLNI+45jhF8jcviDY6CtiRV/REvMVR9O/YrjoG2bYf4Pc7RvSdn7DiV3f8D/b7+j9+ztW53xH2VamfPg73LJ+4FnuT/yQ9CBZ3oPr1j1YXNCDh/t78ELUi6fWvXiX04trBb04+LAXH9z7cGdzHxSxfZgd14e4hD5sS+xjYrsP5ao+tCX3YZ2mD6qsPpzM6WP2Tn1YptePS+x+3Ob0w1TQD1dhP7wt+5Fm04+zdv24m9iPqwYs0uey6JWQRefELFJasGj1ZBZ99WFcYlFcBYuC6lkU7adDbxN1KDRJhzQqHWpL1aFItQ7ZXNQh3NShi/U6ZMrWpTc8XdIa6ZLcR5dG+epSslqXhtfo0kCOHv1ipEefRHo0b4oeyabp0dIkPdpapUe6dXo0iqdPR6FP9hp9yuYbULXQgFgmBsT3M6C5Gua3woB23DQgo3oDOqZjSO66hjRXz5A26hvScUNDqmUb0gC+Id1WGNIHGNIwH0PySjWkl/WG1NVvSJEsNt3VY9P/9NmUYMCmAA6berls+mMKmwZ6senZTDa1prHpl0o2lTWyaWQth57UcUjPkEtX4rnUmc4lTRWXblVzaYSARznGPFo6hUeX/XgUHsejmnQe7dbwaFAuj/Kv8MipgmmX8Ul/Ap/Us/m0MoZPfYyMWD6VxPHpdjyfliXwKTmRT+4qPgUn80mWyqcN5Xw6yRFQ6TQBNccL6EuygI6kCmhxnYC2c4S0QyWkjalC4mcKyaZcSBnVQmqtFZJC34hMg4xoY6URaW8akRXbmPT9GSpjimKJSKojov8Y43RFVMdYpCeiz4xkfRFZG4hoJVtE6/kiyheIyFchon8gIjaJSDtZRLOmiChyKjPWS0QLvZn7XBfRkDoRbW4QUWWfiD4liim/QkwHDSV0jichlyQJBaoklH5eQusrJJQqldKpyVKy9ZXS+iApLV4lpWi1lGZEyGhuvIysEmXUniQjj3IZqQxNSDXFhJriTSi7xoS0k0xphI8pOU4zpTiVKa1IN6U39ab0e7MpEydmNEdoRqXGZnRYYkb7vMwo3d+MnALMKDvRjIrKzGj5ZTPi1JrRY445ecabU/8Nc1LVmdO5enOKaTSnyVMtqCfRgipUFhSfaUFzbliQf60FRddZUKCRnMQWchrvKadd3nIa4yOnFb5y2uEnp0Uz5KRSyykwQ042GjktOSWnd9eZepWcntfL6YueJZXHWNLDACsKuWVFA79Z0Q5Da2oVWZOXhTU901iTVak1GddaU2CLNaVIbMhpqg1d97ahKJUNHdxuQ8X5NrSi2Yb6jGwp6YYt7e+ypShdOwrys6MDkXa0qNKOfr1pR/waO5IJ7GmuyJ48p9rTEF97ava3p5AkezJJtadXafbEzranCTn29Ljant7X2ZNLgz1VMKQBDiTnO9IlL0c6OM2RRkc5kk2aI81RO5JVjiNZTB9AouwBtChvAJ1hO9GgaU5UwVjs70Q6AU4UNNOJsoKcaPgsJzqY5ESj6pyogzeQHngOpCOVA2kydxB1TBtExv2DaK+RM1kGOFNssjNdTXGmKxnONCHLmeZvcabGKmdae9OZxNXOdIIxvcaZPjA0tc40oo7pZ4ganOk4I6DRmTKbnGn4LWf6+zbT3sy0MwLuONN7RsZ9ZzrKdiE3ngvVMoQCF/ITupDaiKkbu9AqEdMmdqFjjGkSF0qXupCRqQudmeFCvhqmLdeFGra6UHspM6bBhfaYD6ah3oMpL3Aw/TZzMMnSBlN89WDyqh9MkwRDqCJjCLnlDKGVcCV+gCv97w9XOvynK9mluDL/05UM0lypPsOVvma5km0u03/DlXbVu5JTkytl3XGleW2udFHkRjoSN7pq5UY5Pm70q68bWU1zo1mz3MiTN5QgHkqOV4cy3/pQWqgeRrerh5GmcRjZ5Q6np1XDKezWcFpTN4Kk9SPoTdMIimWPpJuckcTOHUlWklE002QUBc0aRf7PR9Gq3NGk+u1XcmSPodeBY+hr8hiq1IyhgQZjqV8wlu7KxlK531iKzRpLf+eOJbu6sfS5ZSytnTqOahLGUSJvPC2WjaeaCePpyKLx9NrbnVYsdKcv9e6UZexBE708KKjKgy6JJzBr1kR6nzSRPs2aRIV/TCJr9SRqzJtEXFsFBdWCPmQQPZo2mX7OmkzdBZPJrG0yPaifQmNcPem2tyeNn+ZJZ4M8yT7Fk05t8SR5pSdtrPJkcoonba33pBlNnlR8y5MEzZ7k996TDMRedFnqRdUmXjTKwoueMDLlXmQ73YvMtnrRsXHeZDLbm8ZneVPUIW9yHOhDtYk+hDwfKrvpQyuqfUjW4kN+r3xovtyXTL18KcHXl7ZM86Wg6b60NNCXymf60r9BvjRgli99mutL0PhSYDbTvseXCv7wo027/Mirxp/m1fnTsTv+1NLmT1s5AeTNDaB/hAHULwkgF7MAamP4uwdQtm8AkV8AEzsB1DQjgOICA2j0zAAKnh1A/84NoIJtAeRjMp3WNM2ghc9n0GJBIB2VBNKkGYE0NS2QpBmB9HV7IK2uD6S5LbNon46SvkuVJHVQ0g3G8AFK+neqkiz8lPTaX0m7A5Q0c7qSuDOUdIkxaKaS7jEmz2LGMY4plbR4tpLM5igpeq6SXv2hJPZ8JWUsVFLUMiVVrVXSmo1KcoxX0rl0JTlkKqmFMSlLScE5SqrcoqSAbUrS366k1TuY63Yy/YzPu5S0Yx/Tt19JW+/MofS0P6h79yJqXhhB651UlOmlopUjUmi+axq1BWRRdOV+0rM/RMtflpC2poym1F+mse115NPTRokpT2lt3wsac+gd/R9cb74j</binary>
            </binaryDataArray>
            <binaryDataArray encodedLength="772">
              <cvParam cvRef="MS" accession="MS:1000521" name="32-bit float" value=""/>
              <cvParam cvRef="MS" accession="MS:1000574" name="zlib compression" value=""/>
              <cvParam cvRef="MS" accession="MS:1000515" name="intensity array" value="" unitCvRef="MS" unitAccession="MS:1000131" unitName="number of counts"/>
              <binary>eJzVVzFWwzAM9RE6MjB0ZOwNUDgFY4/QI3TsARiYeJk4R47AyNgjMDKiEKmoxo5lx7Hd9/gvronlL+lbcow5PporGMA/mJ72/2KR24bJxCsXoCCXGL/td5fEzLe2pTxoc/Wrn86YAwIQW0SPc2eYnin+tRaHi5+F89ZivLiW5bJ1Jnsamxc/RS5COZmLzbjnhnQ74oTYd9PccaZGhmzW1EbUvCNGfUDr9noQNlJ81ayJtavN1VpcXO/UqB+5EDqbrfMvCa0+gPrjgNh1Ux3knsn9RnO2WtBVrn3Y59j+snR/Ta+oEdccANLVwL0Wtcb3Ne6/rjqu/V6JrbU5Ysc+jX7syB8eb6l3yzPm2lP6N+dDai/JCQ2HWA3LXC/lFapNvzlB3D3hE/GOeEG8IV4Rz4h7xCe+8z1+P9D7B7qLnbq/Gmnr0x4zl+R7GGmG74Ab4mBovOO7YWKtqqmdmjaW6stQDQNPnu38M3LmBwQPQxqQutHqLuasSntAe7IWWYesxQGu4yDX2r9bQLKuHDqYsyk1kswRpnr0gRgQD1ivvsTvPfWejahVR6nZbhr3Ht68Vy/qSi/g0sPScyk1wXtfNGXptFYNyKGvRXkvyNWIXIPIhYy/l5dnPnRfKBmTtWPquhOUzKHP39o8WB+g0VErfBNjvbbNGrFJ3TMXV/ssDfB//hY10xJauGOvyX2t7xDvnOgDUqf2eI6bPT/A+nm61btW65AxvaX4hjSv9SXG57lvqNA6+7xpa0O5nPwAKKzZcA==</binary>
            </binaryDataArray>
          </binaryDataArrayList>
        </spectrum>
        <spectrum index="8" id="sample=15 period=1 cycle=3 experiment=3" defaultArrayLength="1763">
          <cvParam cvRef="MS" accession="MS:1000511" name="ms level" value="2"/>
          <cvParam cvRef="MS" accession="MS:1000580" name="MSn spectrum" value=""/>
          <cvParam cvRef="MS" accession="MS:1000130" name="positive scan" value=""/>
          <cvParam cvRef="MS" accession="MS:1000128" name="profile spectrum" value=""/>
          <cvParam cvRef="MS" accession="MS:1000505" name="base peak intensity" value="11.0" unitCvRef="MS" unitAccession="MS:1000131" unitName="number of counts"/>
          <cvParam cvRef="MS" accession="MS:1000504" name="base peak m/z" value="425.003570115266" unitCvRef="MS" unitAccession="MS:1000040" unitName="m/z"/>
          <cvParam cvRef="MS" accession="MS:1000285" name="total ion current" value="37.0" unitCvRef="MS" unitAccession="MS:1000131" unitName="number of counts"/>
          <scanList count="1">
            <cvParam cvRef="MS" accession="MS:1000795" name="no combination" value=""/>
            <scan>
              <cvParam cvRef="MS" accession="MS:1000016" name="scan start time" value="6.5149" unitCvRef="UO" unitAccession="UO:0000031" unitName="minute"/>
              <scanWindowList count="1">
                <scanWindow>
                  <cvParam cvRef="MS" accession="MS:1000501" name="scan window lower limit" value="100" unitCvRef="MS" unitAccession="MS:1000040" unitName="m/z"/>
                  <cvParam cvRef="MS" accession="MS:1000500" name="scan window upper limit" value="2000" unitCvRef="MS" unitAccession="MS:1000040" unitName="m/z"/>
                </scanWindow>
              </scanWindowList>
            </scan>
          </scanList>
          <precursorList count="1">
            <precursor>
              <selectedIonList count="1">
                <selectedIon>
                  <cvParam cvRef="MS" accession="MS:1000744" name="selected ion m/z" value="877.022629544871" unitCvRef="MS" unitAccession="MS:1000040" unitName="m/z"/>
                </selectedIon>
              </selectedIonList>
              <activation>
                <cvParam cvRef="MS" accession="MS:1000133" name="collision-induced dissociation" value=""/>
              </activation>
            </precursor>
          </precursorList>
          <binaryDataArrayList count="2">
            <binaryDataArray encodedLength="8176">
              <cvParam cvRef="MS" accession="MS:1000521" name="32-bit float" value=""/>
              <cvParam cvRef="MS" accession="MS:1000574" name="zlib compression" value=""/>
              <cvParam cvRef="MS" accession="MS:1000514" name="m/z array" value="" unitCvRef="MS" unitAccession="MS:1000040" unitName="m/z"/>
              <binary>eJwN13dc08cbB3AgQMgmg7CnoiAgqLWoFdF8HhSQKauYUret1vkTiyiyZM8wRXFr68KF1bpFERSRIQQEq+LeosaBMn/fP96v53KX5F533+/dc3dEdEuhkt5SLBe3Kz7wOhRtsruK9853FYayewqZ/J7C0uyeYoTVPYWTzT3FD8PvKdJO3FOkCB4oPIq6FDutHyomrH+kOG75WNHp8Fyx+O5zxTnj14ps+VvFHpO3imP/vld08z4oMp0+KKyHPik2yj8rNgX3KHomf1O4Ww4q5lsPKlQybYTr6aCFq4PxIh34G+rgxisdPP6ig3EiFhaLWUiUsKBtwoK5KQunrVn4KtBFJVsfI/j68BYZ4DdDA6SJDWBnbICyb1yEsXmokPBgI+bjB6EAr6QCBAuE+LBSiLlGIqTLRThiLILaRIReUxFszUWYYSHCCksRiq1EWGRlCKPXYiwzlEBfX4pOUyn6BDLcNZNhmb4R3rDlmM6VYw1PjkaBHCVsE0yTmCDJzgwe3y0QxLOEq4UlvITWEEtsMYw7HFclw3GMa4+FQntwje2RyRmBWu4IHH/sgOcWo3CB7QR9oRMzHifcEjshUOaEAiMnGJk4YYuZE+aynZFv7oyZXBfk6oyGsd5oKPVHYxd7NEZxR+ObYDRqxaMRJBsNW7ErKqSumCB3hY21K5RDrvhu6Qa+xg1SzhgESsdgtXAszorGYsB0LKabj8X3r2OZ+RuHFtEP8JL/gMmS8XjDdUeIkTsSB93x3mACPLgTkM2bgD6jCdgomohbhhNhLpmIc/YTmfmfBCHvJ4y0+Aknen/COuFk3BRNxkyBB3YIPdBl7IG6Ox74cdADWUMecNOZghTWFJhIpuCsyRToDkxBxdAUfDL0xN1OTzSKp+Llo6noF0zDoHgajllMg7OhAk/MFAhwVuA7F5gjA2otARMOQS0iRBl54b6dF07wp6PLZDr2Wk/HNf4MvJDNwCw9b1RzvXHW1BsfWD44ZOSDhSY+sDL3wQYLHzz56gP5kA+itXzxRs8XPmxf7DfwhR7XF9ZCX+S7+OLBRF806s2EC3sm86xmYphkJnYYz4RK6IdAsR8sxP4Iq/RH1XN/dH/xR2CPPyS9/ljT5w91vz82D/njm1YAInUCsFE/AKK+APRqB4IvCESPNBDn5YHo5gVhvTgI44XBqJEGI8w0GN42wXAbHYzP/wYjkzcLMpNZ4FvPwkNWCA7rh0AgCoGHNIR5n0MwySwEf1iFYKxDCBY4h8BsbgjcPoSg9BsTpaEYYxuKAx9CcZYfhveGYbA3CoOXKBxHDMNhJAnHM1k4lksicEAegfWmEcx8R8DPIgKnLCNgZR2BdJsITHSJQJ3sZxjb/IxiTiSGuJFYwo+EWhAJT1EkZJJIJEgj8UoWicvGkSg2i4QXdzbmiGdD9fdstIqUSDVSInjDL+AbR2GsVRSKPkRBRxOFrs9RCPgaBU5/FJ4PRuGg8Fd8lfyKp99/xQrRHHR9nYOq73Pg1jcH4sE5+Ed/Ltwlc+FsPRfbbObi0re54HPn4Y3pPNjazsNa+3kYdX0exhvNx6DZfKyymI9am/k4PGw++OIF6JAvwF6LBci0XoDb2guRzl2Im+KFsJcvhMB0IX63XIho9iK8MliENyaLoDZfBG/LRXDpX4SfTRejwWwxqioWo/7LYvxu/BsemPyGi09/R8vJJejqW4KIgSVoHlwCb62lmMRaCif9pRDwl2JQuBSR8qXwNV2KfyyXItf0DyRa/AFdw2V4a7QMSrNlaDNfhlbJclw2WY5TshXoGbUC/3Negb+NVsLcbCXKzJkYuhJO4lVgj1iFPWdX4aRwNUZLV2OE6WoUOa7GVc7/0CJZg2DjNbhtwjBfg2arNQgatgbvhNFYKY3GB1k0VptGQ2MWjbV20VjnEA1dr2js/DMa4i9rUd6/FpaDa1Fh8Cc85X/Cz/pP3BfEYJlRDLIE62BhtA6O/uvAalyHPzTrEP1lHRqksWiXx4I1IhabP8fC4mssdvfEYuT3WFT0xuL0QCyC9NZjlPV6NH1bD1fxBsww3oAGkw34aLsBA8M3oEsUh7eSOKyRxcHANA4Zn+JwwGUjTvDiMVEQjxZxPOJM4zHCNh7uw+OhGR0PtiQBpkYJ2CNPwHzbBKSPTGD230S0iRPxQ2YivjNEuYkYrkrEK8aCvkRIMpKwKCsJzflJ+KUgCSFlSVhWnoTIoSTcFSZjtygZK78nw2wwGYf0N+GF2SZYdaRAZZiKSHEq5uemwikvFe68NNzkpyFKmIZZxWl415AGDScdzwXpmCBLx1eTdKzMScfW/HRwDDKgxc9ATX4GNIUZmKafiU52JtS8TIyVZKJElol5RlkIKciCiSgb/pJsmBZk45/CbIzIycE77Vxwhbn4OzUX3Tm5uJibi2XcPLwwzMOvZXlQ8fOZnJSPSL4KE1NVCMxUwb9QhUs9KlzhFGAhrwCJqQW4NFQIC34R7PjFqBMUY7WoGNO/FUNfUAK7nBKszS+B574S3BCWYruoFGsMS+EtLoWlpBQaxnVpKeJyS9GfX4oWVSlCikqhLikFq7cUp/U2QyzcjBeMWwmbkanajGa9Mmhzy2AgKmOebxmmmZThZAYTVWV4X1CG5IEyRA6WMTluC6R6W3BRvgVuxUzs34ITKVvxJmMrBnK3wkK/HA3scrjxysHhl2O5WTmUNuXoXlsOblo5vLPKsba4HBvulOMhexvmGG7DsdJt+G1oG1z52xG5ZjsodTsyMrdDk7MdMvYObDPaAd9hOzAlYwdC9HZiG2cn3hTuxDf+LniJd8FWsgss0104KdiNusHdSNHag6k6e5hx7sFq9h44yPdAyd+Lr8K94BjthVXqXjgW7sWLor2Yyt2HAd4+uIv3Yd7wfbiYvg+OG/8CJ/4vGOT8hQN5f6GH9Tei5H9j0ORvBHL3o1i0HxG5+/E49QCWZh4AR3AQ5rKDGFV6EFa8Q7guOIQM40O4IzmM89LDEJseRkDGYTzIPoysvMOYpTqMHwsOw6zwMBboVKBaVIEccQWmWlSgLrgCwzMr0FNYgariClhsrUCU3hEsFRxBoPAIbkiO4PqwIxhUHYFD2RH8V3MEz7hHMcPwKFzERyGVHEW+/CiKE47Co/goOKVHkb71KJaXH8Vz6TEsMjmGhaOOoSXxGM4kHUPapmNQZx7DDp3jEIiPo6L0OIa2HYeF4ASTq0/Az7QSldmVKM+pxJbSSpz4XomtvZVI7qvEH/2VCB2ohMdgJURaJ1GncxKPeSfx1OgkSuNPIiL7JPrzTsJL9Q9cC/7Bbu1T8NE7hZXCUyDDUyjPOwVlwSmsHjyF6VqnMUb7NMbxT+Om4Wn8mH4aj7NOY5HqNCYXnmbW/WkMU/2L3oJ/Ucw/g3tBZ/A5+wzO5TFR7yz2c85id+xZHDU8B9f4c+AmnsM3RmvyOUzLOodjBecQWnoOu84y5d5zcLA4j57M88jNP4/dfecRP3AeywfPM2ey8/DVuoCJ2hcwUucC5KwLyOZeYPLoBUQILsDV6QKMEy/AMfcCVm6+gIV9F1AtucicCS8iKesiiiwvoaboEn4wuYxWQRUU3lVw3VAFycYqsOKr8IXxPKEKHYlVqEuqwo6UKiSlVWFNehXCM6sQNlTF9H0Fq9OvwDDvCr7kX0F94RVo867iUexVnI27ipTEq4hJugpN1lUcz7+KvaqrcN5yFfE/VUO8sRq68dXoYbxJqMaDxGrcTqpGTXI1zmyqRkVKNXamVqMwrRpp6dWIzajG8sxqzM2qRkh2NWbkVGNSbjU2b6nG7t5qLBiqhq/2NQj0r+GlwTUcElzDkNk1JGVew7OSa+i8zHzuvYYSVg3i9Wrwn6QG1bIaZJrW4GxCDUaKamFhWAuxuBZ/xNbiYFYtrDbXoravFuf7a/E/1nV4s69jHOc6Tsuug739Oqr0b6De6gaupt7AjMIbsB+6gQxRHSwz6tCVV4et7JvMXn4TpvKb0Mu7ibeqm9iy9SYEh29C16Ae9/j1zD2jHvnj65HgXo+16+qxPLYei9bXIzyuHgEb6zEjvh6eCfVwT6yHa1I9HJLrYbOpHiYp9RCn1oOTVg9NBvP73nrMHqrHeN1b6OXdYs6/t6BKuoVlabdgWHQLN7fdwhedBqjEDej6swH1sQ2oWd+AM3ENcOQ0otOoETH2jZgf1wjP5Ea4pDbCLr0RlzY3onRHI1J2NyJCuwk5yU34X3oTorKb4J3fBIWqCVulzUwebcb2Dc3Ij29GVkIzUhObkZTE1Cc3Y2xhM3NvuI0n0tvokt3GXaPbTG6/jSvFt3Fq820M6reg1qgF501aYJrTgoGiFlzf24KDFS2I4bRinmErlJJWBMhbcWyoFa5j1XAZp8YwdzVSY9XYtF6NxA1qxMepEbdRjfXxasQkqLE2UY01SWqsSlZjxSY1lqWosTRVjd/S1FiUrsaCDDXmZaoRlqdGSL4aZc/VWDLAtA+qsXhIjZ/12xDObsMsThuzD7TBU9qG155tiN/YhuhNTFtJG3aJ2mGxoR3mce0wjW+HPKkd/Kx2sPPbwSpqh2ZvO3JN7sA77w7s9DtgY9QBa2OGBcOyA1Y2DPsOWMYyMY4R3wHbkg44nO2AR18Hpgx1wFOrE9PYncw5uxM+Jp1YMLMTmzZ2IiW+E2lJnchM7UROVicKVJ2IibmL3Iy7cO29C//0e4jrv4c2i/t4E3cf3Rvv42P8fXxOuI+exPvQSrkPQcZ9yLPvM/N+H/aq+3AouI8srQfYzX6AWskDfLd9gBtOXeiP6YJWbBf01neBs6ELgrguZg13wSyhC3ZJXXBN6YJ7Whci87qwtLALK4q6MPN6F34zeIhlnIdYy3uIPUYPccn8ITITHiJK9ghr4x5h/cZHSE14hKzER+ja8xjj9J/Aj/sEqw2f4FvMEyzPegJNylOwM55ibN5TRGo9w1ztZ/hd5xlS9Z8hl/0M5ZxnOMR7hnMDz/BY5zkObHzOrOnnzL71HBUXnyPk43M48F7gRPELpOm9RLTNS0zOeQmtza+wcPcr7Nr/Cmclr9Ege422Da9xQPUaFwtfI0LvDb7mvsHoojfwKnmD9j1v4Gb7FqM2vsW0hLe40/wW9f1v4a7/DvH8d0gf9g6D5e+w4+A7CE6+w99a3ajU7sZlnW7Us7rRoduNp3rdGGB3w0fYjQ2SbmRIuzE5phv9ad3gZHTDLqsbEXu7IUx4j9j09zAtfo+RJe+h2Pwe3ww+wEP4ASNsPiC47AOuST8iMuIjypM+YnL/R0wXacC21GBTogaFSRrsTtbg+CYNLqdo0JSqwYM0Dd6la9CfoQEvSwOzbA0cczSYkKvBjDwNwvM1KCrSYM+QBie0PqFZ5xO6WJ/wXvcTBvU+YTb/E5YIPuFK5CdU6n2GneAzxJafYWv1GfrJnzG77DNWHPqMH62/QpTzFcj/iiW7v+KxfQ/sY3pQk9iDEwbf0Gr6Dc8Lv2GL9DuKS79DxenF81G98Nzdi9CkPsRt6sO+1D6cSevDmNw+mDzogxm7HxHcfkSb9mPS9n4E7OjHul39SEsewPGUAdSkDsA1ewCOWoPMGXuQuVMOYrP1IIZrDWGS9hCCdIawmDWEON0hFOoN4RJ7CGqDIWjxhrDCcAgdaUPQzRxCsp8WRaZrUXqmFlU2aFFYkxZdZGnTXD1tWqevTXmTtemvRm1qNdOhjwE6tCdPh8rO6dDTGzrEZ7MoScyiK54s+m8qi36fxqIvjGQFi7aBRY7EotMMeLGomfF6OosKvFk0ayaLuhi7A1h0PpBF84NZFJbEoseMlckskqewaEwqizrSWDQyi0UDbF1qMNKlmGm6VKjQpXAvXXIN0KXP13Vpe50u/aOjR/UCPaY/PeqeqUe/humRR5Ie6aboUSHjZTpTztMjYRNTr6NPL1n6lHJVn7Ku65N1gz6xb+vTzwI2rVaw6VIAm/7KZ9M1FZvSapnydTY9rmOTRGxA2wsM6BOHQzIeh75f5tCqGxx60cwhXzWHnmlxaa02l0ayuNSpyyVtcEngx6UPg1z6ncejIwIezRXxKA88EvvxaE4mjwT5PFK/5ZEln09TBXxqyuHTgkY+sfkCchIIaESwgHKvC4g1TUjrvIXknymkmDwhcfOF1G4gouPeIhruJ6KjSSLSVItoZIoh9eUa0p4UMX1OE9OKLDG9aBRTmLeERgRI6DxDkiWhWJWEZpZK6ORNCXnXS6i7XULfdKXkzpVSA8NOICV5npQEWjLay5ioLaNGxkIdGfUyVCwZ2evK6DzjhZ6MDrBllCaT0RNLGf0xVUal02T0M2S0cUhGW1hGVDfJiCIzjOh3TznJg+UkyJHTT7lyGlsvp9Kncro6JKdFXGPa52NMW/yM6eBNY1rcZExirgl99TKhKdUmJNY2pSCJKY0LMqXoLab0M8+MBGRGq6abUV0wI8GMipPMaHi2GdnmmZF/iRlZNJqRndicbgeb07Ukc7r8lzk99bKkf4osqfuOJa1gWZG2uRU5+VpRLWPeTCsa629Fh8KsKCjLitKyrUiTa0VX862oucSK7pQx371tRbrtVrS/04p2DlrRcK41PSmypr+aremjpw3VTLMhX18bMsu3obM+thSQY0vrSmyJ6m0ppNGWBG22NKPdlpJ4dvSn1I5Y/na0i+ERYEfSIDsaFmJHokw72lBkR8pdDN9hZMYfTreShpNR+XD6ZGBPNQH2tCDQniYn2tPEXHvqYJzMt6dglT09qLOnjTftaVWTPR1ptidLjT1V6o6g/ZwRtKh0BM2sG0E7Z42k6VwHivJzoDClAz3MdaCdBQ708ZYDjWl0ILdWB/IXONI7xml/RwoPcCT3IEe6w4gJdiTjWY70LyMixJHKQh1pQpgjdTDWhTtShcqR/AocyaXIkcZud6Q/Gpi6RkcafduRgtSOtLdsFB1oHEW/ZDvR2TonqnjkRGkmztSU70z/FDiTbpkz/c3w3uJMfnXOtPaWM81udKZ+xo4mZ5ra7EyPGJtuO5N9izMtaXUmrtqZKhgBbc70gVHY7kxtd5wppsOZou46067/mP//6kxHeS70ke9Cd4QuFCtyob0SF/KSutC3cBf61ORCu++50Hmf0VR9YzSlmrrS9kBXWlDsSiJDN2qb5kZbAtzoYaAb3Qx2oxWz3Cg6konpbtSS60asAjcaX+xGnQybUjeq38607XCjqXVu1FjvRtpNbuTd7EZvGfm33chK7UacdjeqYATdcaOyDjfye+FGP3x3o03iMTRSMoYksjE0YDSGXhmPocP+Y0jZPIaiXo0hKXcs/cvYf2ssfWwYS0d44+iZcByFGo2jGzXjiMv6gfYbjCd/znhaETWevG6Op8+GP1K80Y90Kf1HmnXiR8rUdadhbHcaIXOnslZ3qrw+geJ9J1Jg6ETKVk0kkWAScfwm0cwNk2gwbxJNKZ5ErmWT6Lz0J0oO+4mWCTzI0NCD+BIPehnjQfMKPejXYg9a/+sUuiT2pJWZnvSBPZXmvZpK0XnT6K2+gr7mKWg1H7SpBFTZDFrQCmrRJtomJPIXE+0bR7Qz3YuGsryoYJsXhbR60X/B0+l65gxyzp1BlttmUMB/M8iT70PjHHxoUYAPSQN9KCPUhzi/+FCJyodybfyIW+9H2c1+zDvhRzU9fnRZ7k+rjP3JxsSfmhmzQ/yJF+pPOTn+NMkrkN4YBjFjDyLf8CC6owyiyKwgqi4OoqzNQVRjEkw9XsE0zDeYlnbOogdlIbSiKYTYbSHUeieEUjmhZC0KpRZGqmEoTRCH0ixpKOnJQukMY5kR0y4PpTSrUDprF0qcKaGUExhKI8NCKS88lL5EhJJodig5/hJKMfNDKaQ0lGy3hNLbveHkfDecuvQi6KVJBDlNjqAV5RHUcSCChrvPptFnZ5MXV0kyYyWJLJTkMkxJS8YoabuPkqpmKulPPyVdCFLS/4KV5DBLSSUhSpoZqiTtMCX9y1gRrqThEUq6yyj4WUkzIpV0craSliqVZPOLknKjlHRsjpIs5inJc4GSvjB++l1JHxm/LlVS0jIl5eUo6USekrILlDStUEk9jKNFSjIvUdJtxpTNSkopZ/o/p6Ti1Qto3qzFdGZvDF2en0hfDHLIenEewURFE+6raN7sbfRpwQ4KkB6kdUdO0OJ/K8nul9N0yLKa9ujXUqGylTRej6gu/REdFj2mQ94f6f/H+9Yv</binary>
            </binaryDataArray>
            <binaryDataArray encodedLength="512">
              <cvParam cvRef="MS" accession="MS:1000521" name="32-bit float" value=""/>
              <cvParam cvRef="MS" accession="MS:1000574" name="zlib compression" value=""/>
              <cvParam cvRef="MS" accession="MS:1000515" name="intensity array" value="" unitCvRef="MS" unitAccession="MS:1000131" unitName="number of counts"/>
              <binary>eJztV+0VgyAMZISO0BG6gXEzR3GUjuIoFQs1QrAmEMS+/rhX2ioJ+brDmKEzCwyYzzr1G/VMLjT2PGrPrj1a8Bkg/j7u+Fc7dhIfqP/tmQDi87bov/SdsM5q5e/onnv9ntMPfg0F9iqdO0mv58DW+dP18KB4Ls16kfpCzVlcF6X9lAJAbqN2/2rW7zf+b4FrzkYYA2hIO/wqjJudUm7SzgeH5/Az2trnyP45ZwfHbbd+3qd/58iuF706f06e97p4/lParzY3a8Yd3ysmpAGwljfEmorBkXvZ2XUkQWqWTq6OLB79GrMR4nepmUDVXC1wdD73bh3Wh1S34PepuqvJZ5wclcwlxyaeVRy+5/LBBrDOVz9j7w5h3sJc+j3wnP3rOFmN4PjhOGrdmVpDzlzg2KgZv02fAN1PreT0inWU67P2mSn+rOFLSuthG14zL78h3kk9v6chtHmcq1+ugFbuIGdrfspuDg+UmAkYka6Bre6nbI4g9wNrQD28ADHqyhU=</binary>
            </binaryDataArray>
          </binaryDataArrayList>
        </spectrum>
        <spectrum index="9" id="sample=15 period=1 cycle=4 experiment=1" defaultArrayLength="7830">
          <cvParam cvRef="MS" accession="MS:1000511" name="ms level" value="1"/>
          <cvParam cvRef="MS" accession="MS:1000579" name="MS1 spectrum" value=""/>
          <cvParam cvRef="MS" accession="MS:1000130" name="positive scan" value=""/>
          <cvParam cvRef="MS" accession="MS:1000128" name="profile spectrum" value=""/>
          <cvParam cvRef="MS" accession="MS:1000505" name="base peak intensity" value="42.0" unitCvRef="MS" unitAccession="MS:1000131" unitName="number of counts"/>
          <cvParam cvRef="MS" accession="MS:1000504" name="base peak m/z" value="650.017052191757" unitCvRef="MS" unitAccession="MS:1000040" unitName="m/z"/>
          <cvParam cvRef="MS" accession="MS:1000285" name="total ion current" value="4603.0" unitCvRef="MS" unitAccession="MS:1000131" unitName="number of counts"/>
          <scanList count="1">
            <cvParam cvRef="MS" accession="MS:1000795" name="no combination" value=""/>
            <scan>
              <cvParam cvRef="MS" accession="MS:1000016" name="scan start time" value="6.6824" unitCvRef="UO" unitAccession="UO:0000031" unitName="minute"/>
              <scanWindowList count="1">
                <scanWindow>
                  <cvParam cvRef="MS" accession="MS:1000501" name="scan window lower limit" value="500" unitCvRef="MS" unitAccession="MS:1000040" unitName="m/z"/>
                  <cvParam cvRef="MS" accession="MS:1000500" name="scan window upper limit" value="2000" unitCvRef="MS" unitAccession="MS:1000040" unitName="m/z"/>
                </scanWindow>
              </scanWindowList>
            </scan>
          </scanList>
          <binaryDataArrayList count="2">
            <binaryDataArray encodedLength="33204">
              <cvParam cvRef="MS" accession="MS:1000521" name="32-bit float" value=""/>
              <cvParam cvRef="MS" accession="MS:1000574" name="zlib compression" value=""/>
              <cvParam cvRef="MS" accession="MS:1000514" name="m/z array" value="" unitCvRef="MS" unitAccession="MS:1000040" unitName="m/z"/>
              <binary>eJwM13VcHOfWwHHc1thdlkUXdwkQnBBkf8ji7OKRulvaW2/aeAIEtxBrUndLm3rauBCCE0/TW++tvHWJvueP72dHznPOeQZm5pke9wvmZz0umN9TXDCPKC+Yz6kumH9RXzAbtRfMufoL5hsNF8ztxgvmt3wvmE/6XzBnhlww7+SCefmjF8xHOy6YXXoumOsGLphvHbxgfnfjBbPTkxfMPtsumLc/f8F85qUL5h3uF80xnhfNudqL5u3eF82HfS6arcEXzUtXXTQ3d18039Vz0byi96L5pf6L5l0DF82TgxfNi7deNP/w7EXzcuUl8y7NJfOk5yVzhvcl87U+l8xvBVwyn2m/ZP5l/SVzQvcl885nLpmXvHbJ3OB+2bxMcdk8oLxsfkl12TytuWz+zvOy+bL2slmnv2yO9LpszjFcNtd4XzZ3+142P+t32fyB/2XzWMBlszL4sjkk5LJ5Scplc+q9l80tnZfNq7svmzf2XDa/3nvZ/PPAZXPTpsvmDVsvmxteuGy+40Wp43zFHKu6Yr7d84p5ufaKeVB3xXzccMX8g/cVs7fvFXOc3xVzQ8AV852BV8wbgq6YXw2+YjZHXzHfHXvF/Ma6K+Yjg1fMHhuvmIM3XTE/9OQV89jTV8wRL1wxl/lfNT8YeNX8fvBV85f9V83LNl81t7941fy8hx3TSjvGdXbcVmvHmQY7vFbbsU2sa7Mjdr0dBR12rO22Q9djx50jdvwjVh+1QzNqx2ax45gd88fsGBH143b8V9w1YUfUtB1vi5EZOxpm7fhCaE/aca2zPWUe9jir7OkVgWp7dmvsuVFrz16D7JvtcSu1548Ke5RV9rxRbc8qmz3XrbXnJ9Hbak9au8SKoS57Qrvt2Txgz4J37Bnea897R+z5edKer50caHdxwNvVgQy1A/vECq0DO/QOeBY58F2pA/ZlDpysdCCs1gHfVQ7MXe1AxRo5Jm5a68Bv4ol1DihaHdggwtsceEvktjswIr5c70Bbp9TocsC134H1nzpwYq+M2e+AxwGJPyjxYskRB3aNOnDDmAO/iLBJB45MOXD8pANvnJXtc1LXyZGT4iZnR34Ty1wcUbo6slFEujnytsh3d2RUNHs48o34j8IRO6UjncJP5cgLIlXtyG5RqXHkD09HHvB25NYCR97FEXORIxNiUbEj/xMPlTjiVOpIrzBZHHlFZJY5Yi135Ly4s8KRf8W6Ske8qhx5SnxU7chsjSP/V+vIlUZHytdK3+KmddK3WNbqiKrNkU0iqt2Rd0TBekfGxMIOR74Xjl2O9IhXuqVej9TrlVp9jlwQ6/od2b7fkV8OOfL4YUeGjziyY0TmftSRllFHvhPdY468PO7Iq05OHHJ2ot3NCR93J54Tcz2cqFI48ZfSiVUqJ+I1TlyndWKpzgkPvRPu0U7cW+zEuTIn/i134qlKJ+ZUOXGy2onltU481uDEty2yv8qJ/2tz4vF2GbfeicgOJ94WBZ1OjItFXU649DiR2+fEiGjf5MSuA06UHXTigxEnZo86ccOoE78I5ZgT74478dOkE6bPZLyjM4ucnPlBuLo4Myge8nCmX+HMUZUzvZ7OvKZ15rDOGTuDM0+UOGOuduanGmceq3Um0uZMYZ0zP9ZLnmtkzFpnHmx1xqnNmdz1znzXIYac8djtzLX7nPlZKA44M33ImV8OO7N5xJkt4858OOvM8z9JPTsX8lxdCFe4UKB04SeVC4+pXRjWuPB/OhdmCl3QlblwpsKFS1YXfOtcCGx2IWepC1FrXFC3uWBZ78JJ8WeHC/ouF5K6XUh51YW6EReCjrmQO+aC66QLQyJiyoV3xP/NuLDluAsqe1f+cnJljbMrHR6uvKxwJVvpSpPKlW/FNTpXnstzZbTIVf5vXVlR4cr2Slc+qXLlYo0r7bWuLG525ZFbXelb40rIWlfy17kyLpTtrny43pW1Xa7s73Glp98VxV5XPtjnysn9cvygK4ZDrqQelvPCdsSVL8R9I668OepK3jFXxsTiMVe2TLjyz7QrrTOuFJxx5QkHN7Y6uhHv5MbHotzZjTPidhc3Loh2Vzd83dx4SWS6u3FYNHq48a14UOHGkNKNCJUbO8UNGjeSdW7U6N143duNvCI3xsTjJW6oSqWGxY2KMjfuKHfDr9KN7Co3mqvdGK5144TNjbX1bvStcuOt1W4UrHFjUly31o1fxfJ1bni2urFdJLW5sVtUt7txXtyzXup1ujG/y43F3W78LB7vcaOy342zImDIjS8OuHHfQTccDkkNEXrYjR3i+hE3Vh514+lRN+wn3LA5ufOl+I+zO44u7vSLMFd33hZmN3emxe/u7qz2cCdV6c5+Uady5361O04adwbEHQmSo0RylMoxixwT4WXu3FThjqHKnedFerU7UTZ3xq5zR7PKnaTV7vx3jTv3rnXHfp07fSK0VWq2uXNDuzt/iNXr3UnrdOeA+KbLnX/73Tk65M7SYXeUb7jz3i53Xt7jzo/73FEdcOdJkXjQnU/FDaNSc9ydg+LhSXc2Trnz4bTUP+nOisvuvO/owTE3DzQKD5mHh8zDgwhPD27RefCPaNN74OvlwUJvD47M8eCHJA+WFHpAkQd/FXvgU+rBi2JBmZwTqgoPaqo8uLfaA4caD/pFWK0H74giqwfHxc02D/4WrXWSu94DdbMHSS0e3Hqt9HKDBxsf8mDLahnXJjEdHizqlv56Pdgukvs8sPV78JUYGvTg9AYPLg178MhTHnS958GFQx4EHPHg16MerBz1IG3Mg+/G5fyEBx6THmwW7xyXuZ30wO4bqfGPB79c8eAZOwW3KhSsVyp4TaVgXK3gWo2CVZ4KvLQKnhPpOgVNegWPeSnYalCwJkRB6BwF+gwF60oULCtX8HSFgrmVCr6tUvBwtQL3GgXxtQo+tyq416agpEGBw20K3rxbwc/3K/i1TcHSLgVJPQo29iv4aEDByY0K7N6U3x0KXvpAQc6HCv73qcTsVdB/RMG7IwruGFVgHlfgN6XgtxkF5+2Vcv8q6XFVsl6hJF+l5Aa1kj/FOo2SY1olv+qUrNQr8fJS8qO3kjmBSlZkKrGaldxXqmTIouSDMiXnypW8W6WktFrJKTHdqOTTe5SELlNiXq3kljVSY62S19cpmWpVcmObkvkdStZ0KTH0K1k4qIQ9EndQ4g4pKTii5KYRJf6jSl4Tf45JT+NKcieVvDyjZPUJJV85qHBzUvGps4paFxVfCjc3FfHuKlyVKnapVFSrVdyvUTHsqSJWK/s6FfaoeL9IfktV9It7yuW3QkVZlWzbVETWq1hyjeRarWKTSFgjNYR1rYqH1qnY3KoisU0lzxUVX7fLsfUqtnSoqOtSyb2m4pFuFfV9Kh7boOLwcyp0L6owH1DJM0TFiSMqLo2oCBlVcceYirAJ6WVGas+qOCfuOa5i8ISKilMqnM5IrS+lzlcqmn5Scf1lFeuuqHj1qooARzVviEInNTPiFmc1F0SHi5ogVzU7BG5qTojb3dVcEt0eakIVat4RJUo1p8WdKjVXRZ9aTYRGzXuizFPNOXGPVs2gTk2UXk2ll5r7DGq+DlDzbKSaTUVq4ovVfCqsJXJcPFyqxsOiZqtIKlOzTzSUq/lePFahRl2plvWHmtQqNYdEc7WaH8WyGjUjVjW/2NSsqlPjXa/mj0Y1pkXS73Vqdq5WU7pGzRlhv076aVXzoahsU3Ne3Neuxnm9mmER16HmE1HbqeahLumlW/rokR561SztU6PpV/O0SBtQc1gsGFTzk1g+pEa/Qc3zImtYzaj4baOaNZvU+GxWM7lFzZvbJO8hNV+JpBHJN6rG85ia9DE1/zeuZuWEmhcn1YxNqbluWs2fonVGzeuz8jc6rib4lJq3hedVNTc4a2hz0RDgquG4m4Z3FRrOKjXco9LwsUZDtaeGB7Ua3HUa5ug1fO+lYalBwypfDS/5afgrQMOLaLi+WHKUajBbNLxXoaGsUsNn4t4qDU7VGobFJzUarLUauhdrSL5Fwx/LNLy+QsOlVRK/VsM37RpWdEu+Hg3jvRoCBzTkH9Rw8ZCGrsMaQo9oODci+UY1pE5q6DihIeikxH8psc6e9Lt5slXpSbLKk+UaT4oMnrxVIb+VnthVe/JxjSfbbJ4cqvOks8WTnQs8ObfQE8U6T1lzerKq3RPjek9eEXkdntzS6Ul3lyflPZ40Dnjyg2jf6MnbI57cM+rJhmOexI158se0J4GzUksU/u3JcQcttztqWeih5bhKS5Snlo/El1ot/X5a7snW8kOpltxyLTdXaOmq1BJWpeU98Xm1lvtrtGyt1ZJs1XJQtNi0LFqsJb5DS06PlgkR2q+lfEBiByXnVi3ff6zlxIgWu1EtnxzTYhvT4jmhZWxSyw1TWjqmtYTMSN4TWv7+SstuRx3/c9LxhLMOvYuOSVcdrZ46luh1bPLSsc+gIyNLx0l0zC/XEVmlo6Zax6M1Oq636VjUoiNmnY7vWnU83qZD167jBTFvvY6bO3R82KVD3avjWJ+OkEEd5UM6HtigY9uwjh1bdHINdSSP6Vg4rmPthI43J3WcntIxZ1bHfpHlqGdM3OCk5x/R6awnzEXP+6LSVc8X4mE3PSp3PRkeeq5X6PlbdCj1hKr0vCeUnnrStXo+N+h50Ft+A/T8YdbThp6gIj3ni/XcX6JnW6meVIueEXFNmcSI9nKJqdDL/7HEiQeq5HyNnmtr9fwpdtr0bG/QU75Az/QKPbeu1HNZ9K/SE71azyfCtkbP9+KJtXq81ul5SeS16pkRt7fpuSoG2/Xyva9nt6jv0PODWN6pp6Bbz509eux79WwQ8X16Gvv1/CTmbNSzX9yxX44f1LNHNB7Ss/KwHp8jeswjeu4+qpf7RM+BY3remtBz35Qe12mZ26zM64Se0TNyzc7q+dbZC52rF/PdvGSd6MVt7l5cFbEKL3YLo9oLs8aLOTovDogdBi9+NnvhW+RFRaUXz1R70Wv1knWhFy83eLF2jeTrkXy9XsyI2/u8sOv3YkjcfsCLjya9+HbKC7WHgQmFgR81Bp70MpBmMDBbYCCuykBTtYE1NQY+sxp4wGZAUWcguklirjEQ2G7gbfFsp4Fbug1cEXG9BnYMGLAMGuSZaeDnLQZWbzXg/6Tk2GXg5qMG+kcNNI4ZKJ00cF48M20ge8bA3hOS77SBh84aSLlqoNPem0+U3vhqvHlDKHTeZOq96Td4M1vqjWOZN8nl3hwWf1V401npTW21t7w7vHmt1pv7bN4cXeXNqlZv3mrzprTdW9b73qg6vHlWDHd780G/NzUD3nwrXh3ylnWgN+mbvFm7z5t39ntz1xFv/hn1JnLMm13ix3HJNSl5prx5bsabebPeTItCFyOnxBJXI8fcjVzyMMq3rJFYpZG94heVkSCNkXfF155G9DojL4tCvYwTS7yMuBqMpHsbuclopKPQyGclRlQWIzllRm4vN+JQYSSp0shhcU2Vkb9FV7WRiBojP9YaWWU18nC9kRcajDg1G7mwwIjnciMnVhi5e6URl1VGtoq01UZGxY1rjFwUrW1GgtuNvCeq1xv5RjzRYcTQaeQ1QZeRs+I/3UYUPUaeFtm9RiaFfb/0NGDkkLhm0MhfomvIyK4NRuqGjSzeK70dMPLSiJGCo0ZOiiWjRtyOGdkmMsaMjIubx41cEUMTRhImjRwQi6aM/CE6po18NGPENmvkrRNG/uvmw0sePuQrfDgplih92KbyIUPtI+ttH27R+HBFDHn6kKj1YbHOhz9FhJcPdQYfXvHz4WqhD6YyH16r9OGBah+erfFhXq0Pd1p9SK3zob/BhwVNPoS1+BBylw8Pr/Hh1vU+JHX68EuvD8H9PrwvvhvwYfmgD6UbfNj5sQ8uB6T+IR82HPbh0BEfdo/60HRMxojWMck17sOKSR98p3wom/bhPyd8cHT1ZbO45O5LgsKXA+JTtS+NGl++MPhSVOJLXpkvJ8Smal/m1vhyY60vA1aJt/kS1eDL9hW+ZK70ZVLctsoXh9USK46ukbh1EtfqS3e7L9Hrffm1w5ePunz5sduXqj5fjAO+vCnu3+jLxk8lfq8vi/dL3oO+tB+W2CO+VB/z5Tvx5YQvXlO+vCaKpn3RzPpy12lfLjv4ca2zH78o/GhT+rFC54ev3o9yLz++EgZvP/mm96PE6Id7kB8zpX5klPtxW4UfG2r8SKr146LVj7/r/Yhp9KOz2Y9PWiTXQj8OrvSjd7WfrPH8+K3Nj13r/fi/Dj9Cuvzk3eYn8/BjTY8fpl4/3hM1fX58L/wH/HhHfDnsx6tb/fhzlx/BhyX+iMSPSOxRiR31Y+UxP3aO+fHtuB87Jv2omPLja2Gc8eOLWen7hNR28ydC4c8nol3lT5jan//T+BOq9adO54/N4I9fsD/by/zJLvfnzgp/tlX6k1XlT2atP5PCyeZPep0/E+K2en8cG/xZvMyfv0Xvcn9iV/jTs8qffev8WdjqT3S76PRnj1jQ5U9Xtz8tG/xp3urPrn3+NO6XXg77E35EtkfEMX9+FeHj0qdonPBn/aTsT8n+rD9Nx2UOZyTXH/4suix17QJY7BjAvy4B9HsEyP9eAAOqAC5qAuS+CeB6XQCD+gDmeAVwgyGAyyLJGMCIuNEngGdzAzhTEsDZsgA8KwJ4WVAZIGvNALTVAbwiimoCeKQ2AL01gBJbAK/XB1DaEIB3UwCPtwQQcKPUXx7A0dYAbmoLkPdwABvbAzi2PgD7zgA2i7SuAMbFHX0BOPcHkDUQwLS4azCAp4YCmN0QQO6mAO7dHMCprQEs2BNA3MEADoprD8mcDstcRgLkGyuAoaNSa1TqHJM6YwHMHZda4paJABwmA9gi0qcCmBC3T0ud2QBcTwRw8oxcB/tAjogbHQK5IoYdA0lxCuSYsHcJZNojkLsUgTytDGSeKpAl6kCe0wSS5xnIKXG/NlCe94GcEw95BaI1BFLsHcijxkB8SgKpLA1kpSWQ4MpAPhRt1YGE1wTye20gndZAea8H0lsfSFxDIDuXBJK6MpBx4bQ6ELd1gdzXFsgrnZKzK5B3+gP5fiCQ1YOBhG0MZJdwfiGQjz8IxG5/INmHA5kVLx0L5PxYIK9PBGKZlHHTgVTNyFjxyalAshxM3O1owt3JxLNivrOJ+11MvORq4rybiTc8TJQpTHwllilN8m1t4n9ijcZEkKeJeq2JX0S7zkSE3sRu0WMw8WWeie8LTfRaTFxXbmJDhYmUShPHxC1VJhyqTWwVmTUmpsXdtSaesZo4ZZP6dSY09SZeFkUN0ocwNJn4ptnEihYTAQtMvHiniduXmdi+3ETOChPHxb0rTShXmXhBFK42cU48vMaEfq2J14VlncxDLGs14ddmYqf4od3Exx0mGjtN/CY6u0xEd5vYKxb1mPhH9PeaSOwzcUTc2G/iqtg0YCJt0MSEuGPIhMsGE0+JecMmToj7NppQbZI+xSNbZL6vyHzF+g9k3G4Zs0fG7JUxYt4+GSPu2y9jDpgwH5T5HjZRfkTmLFaMmORZZsI6auIn0XrMRPiYiU9Fy7iJP0XPhIm4SRMHxXVTJi6J4WkTc2dMjInbZk04HTexTWSfMDErlpyUa3VKrtNpuU5n5PqcM/G1sPwqMVflWtoH8YIodAjiM/GGUxBlzkGscAmizT2IXmUQN6iDuCI2aoJI9QxiQtyhDcJFF8RTYp4+iJPiP15BqA1BvCSKvIP4XDxmDGKHTxC/FgTxL0Gcq5AaVVKjOoivxYqaIAJqg3hP2KxB/CzabEFE1AWxWyyoD5L3SRB9DUEkNgaxuTmIvEVBnBE/rgliU0cQd3YF4dYdxOmeIB7oDULbF8SrorQ/iHcHg/hpKIjw4SA+FX9tDCJhcxBHxPvPBxF2WOY4EsSNo5L7WBBnJ4N4eEp6nA6i7kQQ+04Fsfi05LIPZpsimGxlMPepgnlHG8wPumDW6YMJ8wrmE9FiCKbXO5ibfILZ4hvMQ6XBmCqC+VDUVwZzoDqYO23BuNUFc6Y+GMUTwby9QnKskrFrgnFoC0bdEUxxZzB+3cG8K37qCSaiL5hF/cH8Kz7YGsxdzwYTe0jGjgezeyqYpNlgRsWtx4NxOhHMvJPBaE9L7LlgXrwSjK99CDtFpFMIi51DuCA2uIQw1zWEcXGHWwj5HiE8rAjBSxnCm6JSFcL3Yo06hFv0ITh6hbBNnDCEcL93CJ7GEL72CSHQL4Q/80IYKZBzhPBqsRyzhNBVHsK9NSF8YQ3hCVsI/nUhvCds9SHsWB5C1YoQwlaFMLZWareFYFgfwluiqiNEvnFCcO2X/SHZ3xDC7o0StyWE87tD2HgohKnDIXBU8o6G4HdM8grbWAi/iKuTIWyeCiFzOoQZce9MCC/PhhBwMoQPhMeVED6/GsK79qHYHEK56hzKZpdQVihC+VAZyu+qULZrQzmlC+VBfSgVhlDWeIdSEBhKekQor6eEsqkwlOUloQSWSrxF4itDya0K5bTQ14Tyv9pQdttC5d0Yyu2Ph+L6RCjPioJloXwmHl0einFFKO+I2pWh/CzWrwqV79xQDojr10hfYvPaUDLXhTIr7msNRdMWyqvC0h7KN2LV+lB2dYTS0hnKX6K/K5Sk7lCOCeug5BkOZcvGUJw+DeUpMX93KGfEw3tCMewNZYeo3hfKj6JtfyiRB0LZJ649GMplselQKBmHQ5kR9x4JpfRoKCtHQwk6FsrHonlM6oqxiVDumAzFbSqU50ThdCjnxdIZuWZXQlHZhfGKKLUP42ux0iGMIMcwmp3C+FsMOIcx5hLG5+5hPO4RxnuKMOqUYTh6hjFfG8bDujAM+jBqvMJoN4QR5R3GdcYw/uMXxuv+YawJDCM1JIx1+WFsNIehLg7jm5IwVpWGEWIJ4+7KMJbXhBFYG8ZH4k9rGG4NYahWSF+idKXErgojeHUYc9eFMSHubg1D0RaGqSNM3h3Sa2cYyd1hvNAbxhd9YQQMhPGhaBwMo28ojGMbwrh9OAzzpjBsr4Vx027pf08YHQfD5F4Nw+FIGLkjsj8WRsy47E+GsV3kTsn8psNwtg/naZHvEC7P4XAecwzH1ymcd0Wdczi/iW6XcBJcw7nVLRwX93AKPMI5L5YqwvFThvO++F0VTqImnFFxm2c4z2nDKdSF87l4Qh+Ov1c4jYZwWQOGU5Edzsm8cB7ID+etgnCqC8P5UbSbw4kmnBuKwtlWHE5uSTgPl4bzjiWczvJw4irCyasO55x4rEZ6rJX+rFK3Lpyj4rb6cAKapYcV4Xy0Npy728NRrg+XtX44i7rDyegN5z994Xj2h/O6qBgIp3UwnNiPwnE/EE7RwXDKx8KJmAhnn7g6Gc7WqXBypsM5JQyz4bwtfjku1+G0zO1MOI+6RDDHI4IXlREUqyII1kSwURvBrC6C/+gjeMMrgh8MEbR7R3DQGMF8vwge84/g98AIbi2M4OPiCFpKIvhHbK+R87URPGqN4D1bBPV1EieSGiIYE3c2RvBSUwShCyK4vDCCB6+JYHd7BJs7IvDqjuCLwQiCNkj9jRHotkRwy/YI8o9E8JmYOxbBlHhtIoKKyQjapiKImo7AcVZijkuMePxEBP4nI2g6FcHgaYk/E8H5LyNwc4/ksiqShz0j8dZG8psukl59pKztI7nTEMnL3pGUGiP5VrxviuQ7cyT7iyK5vjiSc6WRfFAWyVBFJKmVkUyLWGskR0RwYySfirFrIvlzaSQDj0cy94lIJsWSZZFolkfyuqhcEckPon1lJDGrIjksblkdicuaSJ4V5rWRfCFWrJOcrZJTLGqL5JLY3B5J9vpI6roi+V30dUfitCGSZ8Tnw5Hs2hTJsl2RmD6RbbHw00guik27I8naE8lJ8dBemfe+SN4RvQciSToYybi4+1Akrx6OlLVUJP8T0UcjOSRuHpV+xqSfcelhUq7bTCT9JyLx+DWSnVekl6vSi0i2j2JC3OMQhdoxitfED05RtDtHEesSxRFxq2sUrm5RfOUexSqPKEIVUVxVRvGkKopcdRT+nlH0GKMY84niLt8olH5RvCLMwVE05UXxt7i/UM6VRPFqaRT/s0TRVhZFTHkUh8UtFVG4VEbxnCiqkjpiT00UdtYotolztigC6qP4tyGKjY1RPNgcxc6WKNY/HsVty6JwWx7FC+KbFVE4rImiYG0UQa1RXG6LYkt7FDnrozgjHu2IwrdT+umKIr1HeuqNwqsvireFtT+K30TvgFyPwSh+HI4iblMUI+KbT6KI2B3Ff/dFEXwgigtHpY/RKLKORXFSvDseRcNEFH+KwckoZqai+M90FLqZKHaInuNyfU+KK1Forkbxuqiyi+Yn0WkfTYJDNKPiTsdoFE7RvCLKnKOJcY2W5100ru7RvCCKPaL5RqxVRBOhjOaAeEYdjVkTzRdipWe0fM9Hk+cVzXnxhCGaLFM05EXzlViVH01YQTT7xPWF0TiYo3laXC2JZr5F4sui2VUezWPV0fjXyFhbtHyvRLOhMRrvlmgGF0YzsyiaNcuk/nKpL25aEY3TymieFayS3Gsk5zrpoz2aPcK+I5rg7mi29UbzyUA0iwejeXtPNH2Ho9EejebX0Wgmx6K5dzyaNyei6ZmKxnM2Wp5v0YyfjOaN03J97GK4yz6G1xxi6HSKIcEjhmPiNaUc94xBpY3hdVGlE8YYunxiSPSV7YAY3kqN4e35MewsjeHBihjerYyhoSqGoeoYMmpiOCEeqo3BaI3hPTFcF8PDDTFktcSw94EYjrTFsL4zhju6Y1D2xFDRK/X7Y7h7IIaJ4RiWbIxBty2GZz6N4aUjMZSNSOyxGMYmY5g8HsNPV2I47hHLv6pYHvOM5WNtLFv1sXzmFcsyQyxB3rHsFvY+sbgUxpJYFsv9NbHsrI1l72OxXL80FsfHY3lW8EQsX4u1y2I5tDyWW1fE4r4ylpfED6tiuXttLL+2xpLSLuM7YtnQFctHvbFc6pOa/VJvMBbtrlh2iN8/ieX47ljmHYjlrHj8YCyfHorl2sOxxE/GctdUrHwHxDL3eCzT4v4TsRhOxtJ4KpaNp2UuZ2MJOBfLLhF3OZZquzjud4yTd3YcXyjjWKWK44A6DlfPOCzaONbr4kj1iWNWPOgbxwX/OJ4JiaNvfhzGgji+scRxe0Ucr1bG8XNVHF7WOHaKv21xLG2II7Axjmua4rBrjqP8mjjyl8YR9kQcfu1xLFwfx7YOOdYZx8ouqdsdx809cbzYG8cPfXF09McxNhCHbUMcBU/GMbI3jl8PSO2D0tOhOFpG4tg3FsdN49LrpMQdj8P/dBxfnpP8f8fJujmOyqvSl+ixi6fJKZ5/xWbneOa5xBPiFo+zRzzfK+K5Rx2PpyYem2c8Q9p4MnXxsp6O5zF9PE97x/O1UY7lxPNJbjzf5MfzW1E8aSXxssaIx88Sz6KyeK6Kwop4vhSHq+JR1MTTa41nxhbPg3XxfFAfz4KGeC6JjY/Fk7M0nuAn4rlhWTxnW+Mp7YxnSY+c65f9gXjcDsfzsqg4Es/PYvpoPMZjMn4snv9OxLNqMp6IqXhum47HYyaeV8WV0zLmarw8oxJ40iWB1W4J9KsSOKFO4BFNgjzzE7DXJVCkT2CHMQGlJYGB8gTSKxL4pCqBdmsCY7YEltQl0NCQwKbGBOY1JRDWksATdybw+LIEHlibwNr1CUR3JHBnZwLqrgRs3Qn8KTb0SExfAsH9Cdw4kEDycALGTQl8IBIOJOB1SHo6mkDkaAKqsQSGJhJYOpXADTMJuMwm8KIoO56Az+kEFp5JYMXXCRywS+Q6t0Sed0+kU5FIkjKRKWFUJ7JAk8h2z0S+1iYSq0/kbq9EtIZE3hYN3on8IzYZE8n1SeQ2/0T2hCTia0nkI7G4LJH2ykRG6hO5qyERTWMifzcl8kpnIv3diZj6ErmhP5HywUTmbkjk4eFE7ns+kZuPJJJ+LJGKqUR6pxN5dDaRgOOJfCqcTyby06lEuk9L/NlEHM8n8sPniTzpPgedeg4XNHPI187hqH6O9DmHd0SjtxwXW41yrE6OicZ6OSa2Nkh84xy+FDHNcxgVOxfM4eLCORQsnsOxa+fwY+sceXbMIbB/DrvFDQNzeGlwDhVDc0gfnsPSjXPkm3MOu4TT+Bx+mphD7+QcUqfmsGdmDjfOzqHyxBx+FQMn53D61Bw8zs0hxDWJ192TOK9MokGbRL4+CS9jEk/5JvGdXxIfzkvi2flJ3EASlcVJhJQlYa1MoqkuiYSmJBYvSOK5hUmcfjyJx59IYuOqJJrbkvi4O4mf+5Lo608ibSCJfUNJ3LIhidsPJDF3KolHp5OkryTcjycxfFLqn0oi8kwSx92TqVEn865XMp0+ybgGJrOiIBn/8mQ+Fa9UJvNZTTJPNSST3JyM7+pkrluTjLYzmZ2iuUvOdScz25dM4EAye8RrQ8nUbpDYg8l8IqqOJPObGBpJJupYMkfFPWPJ6MeTWTCRzFVROpVM6kwyS2eTue1EMm+dTKbgTDIrXVMoVaXQo07hlCaFxz1TuF2XQoNXChfFt94pJPmkEOiXwh7hHpBCXlkK8RUpTIgHKlPYVZWCS00KL4sN1hQ+t6Wwui6FextS+LAxhV9aUohcnMI916RwY0cKbp0pvCbi+2R8fwq+Aynyvk7h+sEUXIdS+GNDCrkbU1i7KYW4zSm8MJrCr8dSGBxLIXoyhVFhmJbcYvFMiqzpU6g4LudPpJB9MoXz4ppvUsj5XwpW5Vzy1XNp08zlZv1c+T6Zyz+GuWz1nkuhcS5rS+RczVz22OR83VzqG+aS+8Bcelrnsqx9LuHr5/J+51ye757L6v65xAzMxWdoLrvE9Rvm4jI8l/Ojcxkbm8trU3P5e3ou38zOZfbEXIJOzWWhKpUJfSoPeKXiZ0jlJu9UPIypvCHqfFL5qDQVl7JUNlekMludyqM1qRyoTUVjS2WnuFqXyrP1qQw0ppLdlMp5sbo5lfGWVHwXpjKnM5WgbonrS+W5/lQGByVuKJXPxZoNqcQOp7J7UyqKLalkHk0l5lgqN05ID5PSg7gwlcr26VR+mEnlzPFUXM+mYj2XygtuaTyiTsNTm8YCXRr2+jSeF61GOe6bhp0pjfmFaQQXp5FUncah2jTusqaht6XxvnCqT+MlUd2Qxp8ivymNjuY09ixLk/VCGi90pVHZncZvYrhHcvWm8ZVo75N8/WnMiscG0ggZlNziriHJvSGNxcNp/LUpjc6taTh8nMa/h9M4N5pG9FgafhNp7BbKqTSaptO4Ispm0/hFDB1P44sT0v/JNBJPSd9n0tCdS+Pl82lMuqdjr0lnkzadfF0634gUr3ROiicM6Yx4p7PEmI63Tzofizf80ikJlNhqiRUdNRJfm06ELZ1769LZVZ+OR2M6XyxMp3VROo9dk87xnnSO9KVzT386hoF0+V9Px21Icon6DelcFDmb05nZmo7pYDqvjKRTezSdH46lEzeZzoHpdJxPyP7pdB4+L/24ZXBFmcGv6gzWazNI0WXIuz8DX+8MVD4ZtPhm8F1gBvvCMvi2OIPOkgxOl2awwpLBWFkGD5RncFtlBpqqDN4Vi6ozqK3N4G/xpDWDvroMgpszCOnN4O6+DHk+Z+A+mEHjUAapWzKIPZLBnaMZ6I9lcN1YBm7jGTwzmUHZlPQkhqczyJvJoGNW6h7PIPB0Bu+fzWDoC6npnsm7wqrMZLsqk5/VmSTrMjkpIr0yWeybSWxBJldLM9lSnom5IpPMqkwSajKZESPWTO61ZeJTl8mn4p2GTBY0ZvJyUybFCzLxXJNJZ2cmqV2ZnBGrujN5uDeTjwcyuXEwE8VQJi8OZ7LwPdk/mIn9kUz+HpGxo5kMHMvky7FMUiYyOSWipjJ5cDqTAzOZ3DmbKc9N6etUJv2fSV8/Z/KhexYvqLLYqsniR88s+rVZfKHLok2fRbJXlvwPZbHckMW4dxYmnywOiI/8stgRkCXfQFkEVGZxZ1UW1XVZDDZmyT2SRe3DWaxelkVjm+TtyOKRgSy5D7L4dEMWmo1ZtB/J4vCYbE9l8fpMFg2zWVwWnMpiiUc2GlU216izeUOTzRXPbP7SZfOkPptir2x+Fl97Z9NpzCbNJ5tzYo1vNgGmbPaLPaXZvFWRzVM12fxam01vXTZZ9dn8V0w2Z/NISzY5yyRvVzbfDmSTMZTNeRG9KZvU17LZOZbN4vFsXCayeV00TEqsqJ7OZttMNqWz2XI/ZvP9Ccl9MpuUM9nEnstmwCWHZcocolQ5TIhgTQ57tTnyLspBp89BYciRdUcOC71zqPfJYZt/Du4lOTxbnsPWyhxZx+fQU5tDmy2HlLoc4hpyWNqYw8GWHO5ZkMPvy3MI78jhgc4cfHpyuK03hw/7cri+X3IPSG7x1KYcPj6cg/1YDpWTOfwpSqZzKJjNIedEDudO5bD2tOT8bw5W93lcFAWaefR7ziNdP4/PxDqveSQZ5nFKLPWZR4TvPMbEg37zCPKfx2GxN3Aed5jm8VahxFvnEVs/j2mxtGEeR5rn8VfbPH5dPw9z5zxS++dxTqwdmMfJwXmsGJL4DfMY2TyPgK3zuG37PD56ah47Ds/DaWQedqPzYHoeebPzWH12HuMuuSxR5HKLJpcbtLm0GHK5asylyj+Xv0VBSC79obnU58t2WS5ZVbly3XKJbMplXIS25HL/glwOteWi686VdVAuiwdyeW1DLo3DudhtzMW2KZfnN+dSvSWXiidz+VNs25ZL6XapdyiXhiO5bJ/Ile+dXH4Xv0znYp7NlWdyLvNO5fLFmVx+dZsPHvNJ95rPWe/5nPKZzyrf+ST4zachaz69FXKudj6n6+cztWA+xa3z+bl9Pl/3zee5sflUj8/nX/HMxHzKp+fz++x8th6fT8G5+exT5GHQ5OFpyONDoTHmofLNI7cij69r8sisy+MLkd6Ux+eivTmP5GvzuKM3j919eXw6kMdtg3nsGs7joy15vPd8Ho178mg4kMcLU3lcms7j+Zk8Lp7Io+ZUHptd8tnoKXT5mA35DPsIv3wKA/MZLM4nv1J+a4RVtuvz+UHkN8rvgnxYlc+WPjGQT+mGfLYO5/PS/nzqDuTTeCyf1ybycZrJl/s+X9bt+bwpFp7J5z5VAfdrCwjSFRDsVcBR8aChgBDvAkJ9CnjEv4DviwsYKClg0FLAj2UFDFcWYK4qkHungD8aCtjeXMDfLQU8vaCA+zoKCOws4Ii4v6uAkW7J11PAaG8BD/VJvoECwgcLWDpcwPTGAmY3F3ByWwEvHCzAdqiAK8JhtIDXxBtjBbw1UcDbUwXyzVfATnHdbAHqkwV8KHRnC9iiKGSbqpAydSF/iqc0hVR4FvKMtpBqXaGsPQp50VBInXchLxsLafAp5NrgQrKKCvlKzCsp5FvRX1rIfEshg2WFDFcUQmUh/yc2VxXyW3UhW2sKsdQW8ofYbi2Ub36pUVdIVX2hfLsUcrlRajQX8ubiQm6/rZCC1kJKOgr5XWzrLOTp7kIqewr5VzzXW0hNXyGXxIv9hdgGCnllUHobKqRluJC3Nhby4Tbp/1AhL40U0nysEKexQtwmClHPFHLzbKGsxQsxnCxk/+lCfBVmDoiHPc2Ea82s9jazzsfMeV/ZNps5i5nPi83kV5ihysw/VjPvLzLzzmr5XWvm41YzhnYzR7rMTPWZeaLfzJkhM19tMvPsiJmXRs20jJvZMWFm8aQZjykzH82YuXXWLO9nMw+eMRN6Vmr9V8bbw3wFbFDCK17QaICFRrjZH/QBsKkGnquD2nq4bgGoF8Kd18DSm+D1hyBrPXwj3hiCd4YlZiM8PwbWcXCeAuNJ2C+WnIKws3D8M0i5DDeqirhXW8RqYxHJPkW0+8rv3CKuKShCRxF3FhUxXVbE8vIiPq8qosBaxM/ij7oiHJqLeEMsubaIPQ8XMbymiLc7i7i2qwj//iIeGChifLAIt+eL8N1XJGurIrmPilgwW4TmZBEfi4TPi/j7ahHP2hXztlOxfLMXs0xVTLy6WL7Li7H5FLPTv5iiuGI6cov5Ob+YvwqLuUIxzcXFVDUX82JLMXZri3lduLcW80l7Mb4dxZzvK8Y8VEz5cDEv7yumcX8xHx0qJuhoMaMi6lgxsyJpvJhzYmCqmILpYhacKubd08U8cL6Y1K+K+d83xQS4lPC1soS/PEvw8y1h0r+E+MASwgpKOG0uIa2ohE2lJfxpKeGG6hK0NSWE10mcWFZfwldNJeS3lLBrXQl5vSVYB0uwGyrh5o0lPLK1hLn7S5h3sIT/iT8Ol3BlpIS7J0oImCxhRCTNlvCZ6DheQvaJErafLqFcXco1ulJU+lKMhlLu9y4l1FjKhHjCp5TTvqW0+pWS7l+KK6Voi0u5u6SUhy2lPF1byoK6Ut6vL8WrsZRjzaWcWFDK5mtLef76UpIfL+W+tlIeX19KQU8pv4gne0u50FdK40Ap7wyWcv1QKUmjpfI9Vsq8sVL+J4bHSymZKOXZyVKsU6W8MV3KoplSPpyVHk9If6dKSTxTiouDhUddLUS7WehVWMhTWvhZbFFZZF4W/hUvaiw0elpw1lp4R1yvs6DVW/hU3O1lIcBg4ah4xFvyGC0cF2t8LHzha6HHT3L6S06xJUDGhlh40mKhucKCa6WFd8VNVRb01Rb2iiU1FoJqLYyJpVYLcTYLp0VrnYWMegvfiIEGC+ZGC7+K7U0WLjdbeLXFwoIFFvYvtuCyTvK0y/gOGd8p40Vrl4zvlvFisEfG91r4TTzVZ6Gm38IV8dqAhYWDFlknW/hA3LrBgnHYwkERtsnClFix2cKcLRb+3m6h4DULW0csvDxqwW3MwnvCa8LCfZMWQqYsTIgnpi0Un7Tw1hm5Pp9LT5ekh6sW+TYv4xVtGS26Mt7Tl3GzVxmTxjKW+5TxmW8Z1yaWEZlfRndNGVutZaxYUEbXojKc28vQdZSxpLOMJ7rLWN9bJs9dObZRxr1cxpXZMvxOlxF9tozB82Ws05TztWc5z+jLuda7nHt8yjnrX876gHLCIsu5QDmrK8r5pK5c1j/l/K+lnH87ynmwr5w1A+WYN5Rj3VjOzh3lJOwrZ8NkOc9Pl9N3tpy31BVoPSsI0VWwXF/B514V9BgqeMO3gs7gCk7kV7CuoEKeEBX8JZ4vqqChuAKXkgreFZHlFey0VnB/fQXhDRWsbqzgj5YK/rOiglUbKxjYXMGN2ytoO1BBy0gFC2cr+Ph4BQmnJf+ZCp48V8E5TSWdnpVc0VcS7FPJf/0q6fWvxGqq5FB5JRtrKuW9V0mLrZKAhkpGxfyWSrYtqGTH0kpCBiqZO1TJlyL7qUoMByp56GAlJw9VknVEck1X8ttMJU4nJN8pOX6mkrOOVdi5VXG/oop0dRUva6sINFTxjF8V5QVVvFZYxWJzFWqq+FQsKaoipLiKSbGypIq5pVV8JQYsVRSVVfGXeKG8im5rFb/YqniqrgpDUxUHxfcrq9i4qoqy1VVcFK+uqWLRWsm9TnKLe1qrCG6T3GJlexV/d0qurirce6pkHVdFQJ/0taGKWzZV4bO5ihPPV/HBp1Uk7quiZ7+cO1iF82E5N1LFo0erODtahcNkFTdOVXFqtoqqU1W8ebpK1vvV/Cbe1VXj41VNnk81Vr9qbg6opia+mqs11bxZW80+WzWtDbLdUk3k4mocN1ajHq8mbLKaNVPVaE9Wc/+paiJOV9P1UzV7lTXsmF9DbGENipoagq01XGyokWdgDZsequHb7hpe76tBO1DDPvHxrhou76thdLyGJyZqeGmmhiUnapg5WcPaUzX8rqxF71NLh3+tPD9q+dxWi+OyWm5ZXkvxmlr2tNYS0V7Le921JPfX8upQLdrhWsL31HJctO6t5ad9tWzbX4vf4VqWHamldLSWTWdqeetcLYbztWTaW7F3snKzsxUfFyuvKKyc0lj5RWvFzt/Ky1lW5ufJvngm30p9gRW3QisfirvMVoKwMiVWF1nJKLbK+tRKVanktFh5W9xcJnnLrZRUWzlTZ+W5RiuNTVaeXCzHl1sZEY+vsJK00soXYnCVxK62oltnZb/I6bOyvd8q6zIrzoNW3hc7tlgxPiljxYWnrVzzrJWHnrfy1SdWXt9j5bq9Vrz2WTkoHtlvpfeglWfHrcxMW9l23CrrJCtpZ61UfiZzPG9l8qqVW5xtDLvb8FbZWKq28ZKvjYV+NtT+NvaITpONxEIb/xUDZhsl2OR5Y+O1IhvXFtvQl9h4uNRGnMVGb5mNv8ttvFxhY1+VTdY3Nl6w2TjVaOPXZhseC20sWWTj6etsGFfYeHyljaRVNr4UljU2LonDrVKvXeqJa7tsHOy2Ed9r47NhG2F7bRwX/7dfchywyfrDRuuIjZyjNuqOyf6Yjewp2Z6xcddxG1NuddyhrsPZq44snzpc/OvIr6nj+do69tjqiKqvo6CxjgXNdaR31sm6U+IG6tg+WMfMxjpaN8n4sTqOH6/jj/N17P2iTp4X9SzyrCdeX8/1xnrKA+r5qKKe+TX1qGz1/NNYzzXN9Qwtqqf9k3p++7Se53fX07KnHvXeevaKB/fVE7u/ns9E34F6ig/Wc0G8fqiekSP1JB+t57bxejpPSq0z9Rw4W8+xL+tpsG/Aw6GBLucGDro34GZo4KSxgQRTA7/nNaApbGCfeMjcQDwNfC4Gihq4VNzATaUN+FoaSCtv4ERNA3nWBh5ukLjGBlYuaiD/pgYqlzVgWtnAlPi/1Q2ca2vA2NWA56YGftjbQMShBl4ZaeC9yQaCpxvk/6qBZ+0bOe/cKAvrRq43NHLUu5HvfBqp9WvkQ/9GOkyN6EMbscxvZEdeIzfnN+Jf0MiEWF3YSJa5kZ/E0zTSUNSIoriR3eL+kkZiShs5J/osjZSUNXJR+FY2ckysrGrklXsaOfJ4I48/0UjKskY2L2+kZkUjzisb+UDcvaqRsNWNnBAdaxopWNvIn+LlddJTm4xrl7iuRkJ75FyfHO+XY0ONfLNB9p9s5J+9jXgfkDmJ5QcbcRtpZJf45Lj0dKqR9682MtetiW9FhKoJNE1cr21iVNfECn0THsYmKmqacF3UxH9bm2jvauLJwSbuG27i0uYm3trSxM1bm9i6r4m1x5rkGdjEdVeaGPJpJiSgmWeLm9E2N5N3SzP7lzezbaCZoY3NvLe5GfO2ZlY/08y+Xc38MNFMw1QzD80087Bdi6wTWnjUuwWLqYWdQS28ld2CoaCFo+LdmhY+XtHCZGcL67okdrCF2o9aCNvXwiMnW5hzqoWYz1q4RbmAX70W8IJhASPGBWgCFnBArMpdQNb8Bf/fcF2HZZW0ARz+7C6wW3d13V27O3/mqqgoKiAgYCEgIqUg3f3S3booIiXSCAgIKFISShogChiAtbrrN3/c15nzzPPMnOt9z5kzh/fCtU0KKG5WQGqLAkWC6VYFVmxToEMIR4Gj2xXI36HAlZ0KLN6lwGsheLcC/vsVkJFR4NlRBZLkFZipqMBU8SG2SU2BFyYKDDBTYJ6FAs2Ct6UCf1kp0NdagVThgo0C/9krsDZIXFuwiGcpUH9PAY8cBX7mKpCcp8CPQgVqihWoeqzA5nIF8R5UoKJKAbsnCvRWK3CyVkF8wymw/6cCGf9TZG9/RVKGKqI9TJFfhyvyn/ggTB6lyMzxirhMUCRhkiLOUxWxXKtI1BZFzFDEdLcio/YpMvKQIodVFMlwUGSfiyL9/BRpClDkQqaQq4jnfUUaHykyt0IRnWpxrFHkrzrRfqZI3yZF0oS9LxRZKHWC3HEneD31BHK/nODmnhM4Hj3BdIUTbDtxghUeJ1DwOsGjgBMMLTlBROUJzKpP8K7mBA+fnuBx0wl6W05QNESJ68OV2DZZCa/9Sjw/pISBnBILjypx+LgSpeqifVWJ//kqccFPCdkwJQZkKTEsT4lpFUr8qFLifLUSfZ+K2noljr5QYmx/ZfzGKhMySRm5ycoUTlHm1i/KDF2qjMo6ZcrXK/NlozJxm5Q5s1mZGVuUqRXctiqzc5syBfuVGSerTKnw6YgyP+SVuaOgTIahMpFmymyzV+ZPd2VeClb+yvQEiHELlPmjXJmHdcpYPxX935Qx+VeZrv+UufZTzD9ehe2TVbCYq0KRggpa6io89VERexUVMoRLASrMD1QhOEgF52oV/J6pkNegwrImFWxfqODSq8KusSc5MukkhZNPYjblJDemneTRmpM4Hz/JIeWTDPA6SXb4SeoLTrK09iTNnSfFvliVWVOEPaoskVGl7JAq/xxWJVJXlfm2qnx2UsXRV5U1Yapi/VAlvVwVqWpVfOpVyWtURbOfGvbj1OiZrkb8cjV6D6jx7pgaY83V+OSoxg1PNdx91DDwV2NxgBqvHqjx7ZEaLWVqyP6nRsxOdTz3qDNorzrL96sTLaPOHll1OuXUuX5UncVK6jirqvPQQp3D7up88VTH31edB/7qmEeo0xujzqxsdWRyxLFQnVsNot0i+vqeonn8KYomnWLu9FOc0zmFsucpdvucIjrgFE/LTtFUewqr+lMEt5zCueMUw/49hVz/0/QZfZolUqf5bc5pwnafZqTSaayVT7PJ+DTJJqfRcD9Ni+Q0Kb6nuRd6momNp5nVeppT085wXu4M0vJnQPGM+I4/w6SQM2SXnKGx7AzX687wtfkMGwefxXjaWd7/fpbBB86SL/ymchZ51bOMCThLY8RZ5MrP0vL0LEfrzyLdcBanxrPsbDpLv+azWE84x+aJ59CbfI6Hs84xbtU5VPae48chETt8jjXnz2Hieo63wedwiTvHlLRz6OecI7z8HJ3PzjGp4xytfTTYP1CD15M1mDNPg0GOGuT6afB7mgbzHmhgVKHBq2oNDjzToLheg22DzqMy7TyyM8/jMPs8E/46T4niefoonydbSFA9T7v6eZr1zxNrcZ4waxF3Ps+ciPMUPziPxdPz3Go6z7IRmsSO1GT9FE0+7dfkraomv9ppUuOoyUFnTbFP1BTfriL2WJPQMk3M6zT5/lST242atDVrMrZVk7i+WrgP08J2pBa6Y7VQk9XiH2UtQiRa7PbTYmG4FrJPtBhcp0WhsPWZFtn1WhgM1WbvJG1SZ2pjMEubvsu1Wb9StFdrYyijTYesNtOOayOjpI2GpjZh9tosCdTm9xBt3PK00X2szfkKbaTrtXFo1mbAc23WtGlTO+oCmydfEO+IC8j+dQEL2QtkHrnACt8LdAVcQCPoAtdDLtD97ALx9Rc413yBeS0XmP3yAs8Fi0k6mEzVYd00Hf6cq4PUCh3O7dfh2gEdGo7oIH9Uh4HqOvRc0GGfgw7DHXXoCtHhdKQOg9N0qH+qg0+jaLfrsPKzDiFDLjJ08kWsp1+EGRf5Ou8iI2QuUnjkIjZyFzFTvIiJ8kW8bS5SZXeRIs+LFPhcJKDwIhMeXmR/zUXkp+mSclSXz8d1abHVZbqzLo1CsIsuEwJ1kcTosqNUlz4tulg81yXnpS4/23X5InWJu9KX+DzxEgaTL6E/7RJL/hKOXuKSwyU+BV3iasElfpZd4n9Vl8gR+jy9hPd4PbEW67HooB4X5fR4ZKPHCHs9fLz1mBSgR32wHo1hekT8rceVYj0ePNOjok2P7hH6JI3UJ3yTPic36/N+nz46MvrcPazPFmV97gfoMzBYnyFh+sTf08epWp/KZ/p41uszbIABj4SjIwyIGGdA3HQD9GcbsOmwAbvlDXBWNGCUkgHVDgb4OhoQ42OARZEBM54acKuvIfdHGrJjtCFBUwyJnmVIhp0h7hJDfL0MOeZtyMJQQ8Y8NES9ypAb1YYUPjfE7oUhcSOM6B1lhNEYI35IGZElbYTZWCMKxhtRP8OIl7ONmDfHCIM/jLi6wIj9+4wIPGTEm6NGWKsaMdvWiHH+RsjcNqIoz4gJRUacLjVCu9wISYPoazKiVpj7yoiYViO02ozYPfAyWyZdZs/Uy/yx/jJxGy5zZctlsV5cZtWRy2w+dpm+xy9TIHyWXGaI32WqA0VN+WU8qy8z+9llWoX5jZeR+3GZo6OuoDnuCmsmXWHQtCsc2X4FbaUruDteYb7HFQY+uoJ8xRVaKq/wte4KbeOMSZ5kzM7pxqgeNuboSWNmWBqTaGvMdidj3FyM6fY2Ri7EWHzrGXO90Zj5zcbivjLm8AAT5gwxwWmMCf9NNUFVxoTioyYcOG6CtMSEvoEmaESakHzNBEmVCSvrTfhH2N5kgtorEyYMucrb4Ve5PfkqpQuukqF/FUurq8jZXeUPp6skOl/FwOUqIz2uoll0ld7iq2TVXsWv/SpRfU35ZaQpr4V5u02x3W/KYjlTZBVN6VQx5T81UzJtTLnsborSU1Ni6k1Z3mjKjhZTel6b0jzKjE3jzOg33ox5U834rmRGpaoZrhZmfLA1Q93NDEMPMwIjzHgTZYZPjhmteWaUF5sxrEochePVZng1maH5wozd/czZPdic70PNsRluzmvh1ghznkibs2q6ObXzzfm5wJyBe82ZLGOOxyFzFFXNKbhozjxdc6LMzBliI+pczPF3N+eHkCcxx87DnL2e5sQJUl5iHGGttzkvo82puGmOT4zISxB5iWLMXHM+CRl5ov++OTvyzcl+YE7AQ3NUHpkT/9icwgpznCvNmfDEnLpWc0o6zXHvMif1nTlT3ptjKjwXrn8Q1/PRnKXd5ngLXwT5HnOyhJm95jT+z4JzfS3wHWzBmhEW/BROjrTgt1EWOApdwoHRFuJZsiBcyoIz0haUCFPGW3BrgQWjFlpwUehcYsGzZRas3ixqt4o6IXy7yN9hwb19FpietqBWy4LdRhZ8srBguMSCSsE3xIL1kRbkxFhgcFvMU2hB/yILpj20QLtT5Aj27y3Y2G2BYh9LDPpb0jTakvNSwhxLehZYkrrLkgt/WfJuvyUTD1jiI2vJci1LvgtJOpY0XrRkvqXIFUbaWjLJw5I7fpYY+1uSHWNJWJwl/eMteSgsTLBkwT1LRt+3pFbYVWxJd6kluhWW1Aj/q7IU641o14n4G0tedVjS570lbh8seT3IivChVsSPsuLKdCsKfrcibakVs7dYYSu8EfZttSJBMNpmRSRWDNpuxWPBZ4cVB3ZbMWGPFRV7rRgtb0X9SdGvJvqFb+pWaGtY4axlxQfhsLYVxZesKL1ixRALK7SECsHf0goVKyvyBTNbKzKdrZB2s2KgxAoNodLPCtUAK0LDrLh/0wrZW1boxlkRnGNFdZkVpyqsOFYlxnkjrueTFYuGWSO/0JrZi6wZv8SaK8LQZdbEbrXGYJs1uQes6atizfAz1mRdtWaCgzWrna2xdbfmrSAjsSZJmOBhjbHQLOApxvSzZlKUNf2irVl8wxovYXScNevjrSlNsMYn0Zp/hPtJ1hxOFvOWWFPy2JqFZdbYV1jTKRyotCborTVhPWL8/jbMHWaD1CgbBo+xoWKODfPn2SDzpw03F9igvNQG52U23N1kw6vNNuzaYkOsMGarDfrCM2HjNhsihUHYUC6o7rDhz502LD1gg8pBGz4eskFO1gYLZRvahDgVG6RP2tAgDFWz4YKwWt2GklM2/HLJhlsWNjy1tEHT2ob/bMSYbjZ0hop5I2wwiBTXeM2GVQk29EkU4+ba0FEqrvexDTm1NizvtGF3jxi714YNfW0p72fLu8G2jB1uS/osW3bMsWXUXFvmLrAlbaEttcts+WuDLf4HbJlz0hbjU7a80bHFQE+0XW1RjbQlKNuWbcW2BJbacqXNlsVdtvzy0RZ7QbbblvGfbPk5zI6WcXZoT7Kjz3w7HJfYUbDJDrfNdtzbYsevW+1wEAbtteO7jB2lynb8q2KH6kk7Pqrb8fOiHfl6dlRZ2BFiacdXWzvane1IcrHjdoSoj7dDkmvHF0Gjwo6inyK/jz2/97XHTegV5vS358gAe2YOtGfCUHu2jbDn6Uh71o2xZ6W0PTd/tWfyanvOYE/uHns2XbKnzc6eXY72jHaxF+8ae1Z52XPW2x6LKHv6J9pTLlwqtUf5P5E32oHbwh/zHHi71IGpyx24vN6B7RscqNvqwJm9DpQKvjIOmJ1xYLi+A73uDuRIHOj2cOC9jwNHfB0YFe/As0QH1qc58KjIgX8qHPCoEmO+d8CyxwGjYY5cm+5I2GJHSg86EnDIkf/JOvJIwZFTpxz5qenIUm1H/IRTFxx5eFEc9UWum8j1cOSxtyOBAY4EhTgSHOVI/xuOVMYKcY4MTHBkY74jugWODH/gyKYiR0aWOqInjK5yZE+bI+Ydjux/54jSSCd0FzqxaZET49Y7YSKYb3XCaocTabud+PWAEwvknVh12kms0U5c03ZC76ITN/WceG7oxE4j0S9x4qSHExGhTtyJc6Ij0YmKB6LmvRMBo53pM8aZMmGllDP9pZ05L6wZ60yYoD3OmaETnEme7YzCH6JvuTPyu51ZdsCZswedCT7kTJWOM7PNndni7oyxpzNWvs5cvuWMbaIz7x46s+mDM3G9zhwf40LkIhd0F7swaaUL01e70CU47HPh6H4X5sq4MFrLhb06LlhedOGgrgurXV244OaCvsQFaU8XguJdMEx2IbDSBYX3LtR8csF8qCspw1zJGuFK70hXHo5xpa+0K3t/d0Wy0JXQpa78sdeVchlXwg64suOwK/vlXPlPw5VgTVe0tFypFqK0XdG74Iqsnmg7upLh7oqTxJUe4U9PV3YHumKTKmqyXZlWKearcuXaM1e2N7gyst2VRR9cGTbCDT1h7Cg3jki5MXCiG+d+cUNrsRsbl7hxXchZ5cauv9yQl3FDU9aN4Ufc6LnohqKuG/lCmrEbamZuGFi50d/ZjR1ubsz0cMNe+N3LjX8EVW9R5+9Go7D+thvH77hRWO3Gq3o3hr1yo/m9G4e63fj3kxuTRrsjO8ad9DnuPPvTnZzF7jSvdGfPX+6sO+ROmII7c8+7o6HtTpWgr+OOl5k7trbu/CZxx9DHncP+7mQK5XHutGWKmjx3ZMrccSh3F3tZd+ZXuvOvEPbEnSHV7ugK22pETp07M5+KunfuRLx359IHdxqE2x/dmdDtzsEed5x63Vn42Z1zX9zJ+OFO9RAJu4dLxD5GgupoCcvGSNCWklArlE6SsGKyhBO/S3BdIqF4qYR7aySErJewZaOERXslaOyTMPmghHmaEv4RBl6QiHVNwgJ9CefdJBzzkrDKV8IvQRJyoiTUR0swSpBwJ1HCH8kSTt2VYJ4uYUCZhM3lEvZXSkgRZlZJcBAUnkhQfiWhX5uEl+0SIt9J0H8voUnY+UFCdreE9G8SrAZ7MHiEB2ajPDg02gOXMR58FpZKexAoxM/xQHmxOF/iwYa1Hoxa58HaLR647/Pg1kFRd0jUyXrwXsdDrGMeZNl6sMLBgwnOHiz39WBArAfFiR7EJItx0jz4tdADlQce4l0rais9iK3zoOudBz8+eJDf3xOZ0Z6kCcpSnryd5sn6RZ7sXeJJz1JPNGQ8STnkSX85T7SEsbqetAsZlzyxuuwp9nye7PbwZKqnJ59jxRi3PTmS5Il7lSfzuj15IuXF//7w4tISL3Yu9WL+Ci8ObvcibJcXC/d50Xe/F6sPe4l73Ys9cl4sMPDiuoMXVxy9eCVoennRmurF13QvLKu9qKrzIu+1F5mdXgya5c2Bhd6oLfZmxFJvngt7l3lju8abbRu8cd3jjdIBbxoOeZMgK+KHvZE/4s0iOW/8hTMnRd1Zb/S0vGl28abXzZutwd68ifRm7k1vrt3yRjndmz7l3oyv9GZsrTc/mrxZ1evNX5+9mTbMhwfDfVj0pw+TF/oQt9SH98t8GLDHh+0HfCg45IOtnA9Lz/iwTNOH3gs+KOv4MEPPB0dhv50PbvY+NCb4YJ/kw4lmHw599OHtJ5Hb35dsKV80xvpyc5yv+A7zxX6mLyPn+fL3fF+kFvhydJkvNqt8+SBs3OVLXzVf4tR9UTjty3AtX3694MspHV/xf/myxsoXW1dfVL18aY705d+bvoyN9WXZHV8MHvjyvzJfzgtWFb68/+BLU48vyqP9iP7Fj7e/+vH0Nz+K/xDni8X5Ej+OLPWjBD+G7/Bjzi4/tqr70XJWxLX9yBHGXfFjkp0fFS5+mLn5ccHDj/cJftTm+7GtwI9BFX7sqfTDucoPgzY/zr7xw+WDH+u7/Zgw2h/5Mf68nenP02X+RK7yZ7mMP6FH/dmi6c9ELX/2X/Sn2NafPp7+aAonK/yJeeGP1JgA5KQCCJAO4OvvAZT/EUD0nwEo7QqgRHCSCWDr8QC8NAJYqBvAD/0APjkF8NY1gBZJAKkeAZzzCmCyTwC2gvONACxuBaCVGMD0OwFIpwSQnxrA3MwAarPEXI8DiKoNoLlN1L0JYG93AGv7BeI4PJBhUoEkjQ9k06+BWM8JxHheIO4LAjm3MJDbiwI5sSeQI/sCaZYJZM7BQNZdCMRcJ5B4z0CxjgeSfSOQNYmBHLsTyJPMQL4XB9JZFkhheSChFaK/KpB93YF4yQbx6XgQB/WCKHMP4oNHEH55QQyqDaLnRRARr4P40ROEyc8gvAYFs2tIMIpjgxk9PpiZvwZzb3kwe9YGE7k7GNn9wcgcDCb2RDAvtIJp0gnmuYuo8Qom9EYwQbeCWVsYjElpMIeeBNO3IZh3PaL9vxDal4QQtDJE3Psh1BwK4dvhEMINQxhlFMJI4xCyJCE89wnhr8gQ/nc7hF2JIexMDuH74xASqkKorg/hzOsQ4ttFbXcI2/qFUjMslBkjQtkuFYqrtDhODGX34lBSl4XSd3UoB/eHEnQolDU6oczxDiUgPJTBEaEYCK+EnMhQFkaF0notlDcxoYTHhtKdHsrmvFBuCzUPQvnvUSj7noTye3Uof9aF8vZFKKNbQ7FoD+W9cPK9yO8RbekwUnaHMfhgGOfPhNFfK4xg3TCW6ocRLsgbhlEkLJGE8dAnjOK4MGzviP7CMNY9CsOxPIyc+jDOvQ3j+Ycw7veG0fE5jJHDw8XePJzFy8MJEaYeDOeObDjvlMJ5ox2O+cVwntiHE+guYl7hKHqHM8E3nAq/cP4IC8dfyIsIZ0lkOKuuh3NdeJAczovccBbeF7UPw0ktC+dodTgrasKJEmKehvNbSzjDX4m534Vj0hvOliERFEpFYDk2AoXZETguj+CbcP5QBKmyEYw4FkGH4H0yAl3VCJzORzBMN4KVehFcE2INI9gkiUDDMwK9yAi+3I0grzoCu48RzO6NoEI6ks1jI4kTHiyJZOXSSCqWR/J9cyS6+yMpORTJ58ORnDoSyXT9SDQNIqkXXMwEh0jaXCLZ5BGJn0+keB4j8b8TSXx6JIn5kdyriCT1RSRD3kXS8TWSKQOiSB0Uxd4xUUwYH8WpCVEEH49ihHwUKTpRtOpGEakXhZV+FL97RrHKJwpb3ygaI6LokxTFqLtR/FUVheI70d8TxeXeKN4IQ6WvkTzjGue4xlPhpeI1NhlcY6H9NRpdrtHlfg0Xz2tcvXWNd0nX2J96jdFF1/jt3TW+dl8jfMx19h24jo7cdXKPXmfM8eu8NLiOQ9Z1Hj+5zvkX1/nt/XXkP15nSs912kf8TeqBv/l55G98PP9mrc/fyMf8jX7Z36j9+JvNw6N5MCqaMeOiMV4WTadwaVU0drujeXMwGvlD0bgejibvVDQlOtH4OkfzUhLNb1nR5L+JRqk3ml8+RyM97gYmi2/w67IbeAujtt3g8IEbOB26gZbsDQ4cviHeZTdYpHODXZdu8IvvDeYk3mBgzQ0Kmm8wr/cGXZ9uoPz5BoO/3UD+95s8EgpW3OTbppv8uf8mprI3MTl6k0HKN3kryOncpMX4Jv7JN1FJucncrJuc6BeD8fgYwrfHIL0jBg/tGGbpxqCgF4PvlRjWXo9BPjaGiuQYfkuJISgjhuiyGFqrY/BriaHyRQxhnTGcGXWLpuW3uL/iFitW3mLSqlvorb+F5sFbRMveoq/uLeL0buFke4tQn1ssjruF3MNbGD6+xa9fRJ10LOozYhnwZyw2y2JZvjKWFTtjyZKNZdyRWOyFa6di+Xoplka9WBysY7njFEtuWCwBKbGYp4rc9FgOPYzFrTSWmqpYMt7Fkt8dS+nnWBavuc3h9bcZuOk2yUdvc03xNulXbtPieZvggNv8df023rdus7HkNlPe38ZVePbpNjmfbzNkVByDJ8bxTkifH8dz2TgOHxaxo3F8OBfHf1px1F2Kwy0hjjeJcZQnxTH6bhxDX8Vx/30cCz7FUfQ1jntj4zm8PJ7ZK+PxIp7MnfHsPBLPfs14vl+Kx90xnjyfeHRvxZOdEk90YTwzquORao5n3sd4fvwvgROjExg5MYGDkxN4Py2BQwsSWL4sgW0yCdgdTCDgSAL9VETMIIEmuwQuuycw1j8BvcQEuJOAd34CV0oSiKhMYH1LAtu/JvC1fyIWQxLpGZnIlKmJhP2RSMPmRAq2JGJKItflEik/m4idfiLaxokcNUlko2Wi2A8kEi9J5JB3In6+icxKTkSmQtQ8SUTjayIb+icRPDYJ23FJ6ExJos+iJFTXJnFvXRLvNybx+VCS+B2T0NdM4qNxEuuskkh2SeJIfBJhKUlUpIua7CTmVoi8d0k4fk6i/UsSGoPu4DD6DpfG3KFz/B1yJt4hb+kd/j18B9fjd+gnf4danTu8MbvD6JA7fL19B/X0Ozx9e4c/uu/ws+cOe8cnM2tiMuaTkjkyJZlNU5PZuCqZl9uTcVNP5uRF0a+XzEPDZDYbJVPvm8ztuGSsEpLpl5LMvrRkjEqTefUmmbK3ybz+mUx037v0GXeXhdPvMnTlXcLW3sXg2F2M9O5S7XuXGP+7bIu7i9Xju1wou0tGxV0GP7lLSc1d6urvEtd4l1Odom5CCuMnptA1KYX9U1LIF7TmpBC0PIXTu1JoEDr3pVC7P4X7MinsPpIirjWFw1YpnHRN4YdHClZ+KewMTOFMTAqOySKekkJ6eQrudSlsbkhh+fBUho9MpXx8KmZzU0lblMqixanILU9l4cpUrgnuG1LZsi8VE7lUWi6koqGfSqmByDVMZahtKju9U8kWfHxTGeGXyjfhXmAqK4JSMUxJRS01lcK0VKY9EfPUprKjLpUbT1Mp+pyK8T+pHPmRSvWyNPKWp7FgaxqTt6XhLrAzjb2yaczRTmPL5TSmGKeheTWNMtM0Zgek8S4ijWM309iYmkZ4WhqKNWnk1KZx9HMaDX3TMRuUjot0Oi/npdO6K52gvemoKaZzTCedx1fTKfNNF3uhdAzuphOVns79R+mEPk5nZnU6P2rSeVubzrsBGXRLZbB8fAadkzJQm5zBwSkZPJ6XgcfSDBRXZBC/KgPnNRlsIgPxbzJ1RwahezMw3p+BwZEM1OUy2KeUQbhKBlF6GQw1yGBwUgZrUjL4kCvOqzMY1JDBsncZPOzJIPpTBnpfM/Dsn8kEqUxyx2cSPyGTfrMy8VuXidreTPEsZjJNM1PspTPR1c9kpG8m/wolAZnMjMrEKT2T1YWZpL3JZExPJiu+ZnK1bxZvx2TROCmLhD+ykFbO4tDFLI4aZVHlncU63yyGBmRhGJFF740sbiRnMSYliw+pWXQ+yOJNTRZPa7OYWZ+FUWMWn3qyePIpC91J2TjOyGbp/Gx+WZ/N1X3ZyB3NZsexbNwUsklVyWbxyWzyDbKJ9cnmv5psVtdn8/C5iHdkk/MtG6t/swkcdo/ucfdYP+kedSvvcUzuHlZq99hueE88L/fofHKPe7X32NUs8nrv0frvPXZOzGH1pBwSBJupObRMzyFvZg53ZuXg80sOUvNzOLkqh4erc1ixNofbguWGHOQ255CzRdRtzeHpMdF/PAfkc8gUJp4QOUo5fBc6lXMoOylyVXP4cCaHXbE52CXkoJMh5qnNwe9ZDk1fcsjom8vS47n8fj6XZZdy6bXPpSsglyPXcrFNyqU4JZfCnFwWPMnFtDaXNQ25rG7N5bevubyYkMeDSXnsm53H0MV5pK3II2RVHgZr8zixPw+lo3lkHs9jimIeI0/ksUsvD3/DPKSM8mg0zmORWR4THPOods2j2zuPbdl55JfnUfpfHo7j73N36n2Cp99n/aL79N1wnwsb77P78H3maNzHJe4+v6fcRz3zPq4190lovM+6ifnMnpzPx2n5WM3N59XSfP5elc+s1flYH8tHUz6fUI18ttrmk3Itn9Xp+bTm5KOcm49pVT7R3/IJ+ief+SMLuD++gPFrC9h/pICtcgW4yhcQol1AkX4BDaYFeLsVsDmlgBWpBUxPLxC/aQEDGguoaynAsbsA2S8FTPlRwD//FbBvUSGzlxVyanUh8msKkZYrZJ9pIUGWhRx0KGRtWiE30wvRv1dIfEEhzx8V8vBjIbndhQyd8gC/OQ+wXPaANWsfcHTbAxpOP+BXoweomj6gxvcBywIf8DnsAR/THrA45wGnBxSRPL6Iz1OLuH60iIrLRWQbFyEVUMS7lCJepRahklbEvowi1mYV8bGiCMOmItZ0F3H1axHWUsUUTSwmdkoxq7YVc4NijigUY6ZezFztYjZdLibUpBhX02KaaovpO6KEzmklvJxegtS8EmasKMFxlYjplzD8dgk/4kpITynBpb6EPo0lHHlRwr6XJVh9L8Fs2EMKlzzEbO1Dzm54SKXyQ34EPMQ57SEGmQ+5m/+Q1Z8fojPrEedmPyJ9zSNurXvEFoVHxJ14xM6rj/jV8hFf/EU7/xHznz3CtvkRx74+on1yKYmzS5FaW0rjlVLKTUqJsyilT5CIZ5QSk1lKVEUpdz+XMvl7KUcmP+b8n4+xvfKYfsaP0bv6mBbzx8j6PcYr9TEO6Y9RqHvMnvrHTP/2mPcTytCaWIaRQhmXFMsoNi5jh0kZW66Wsc60jAMeZcwKLOOvmDK+pZfxLrOMpf+UsWtUOeMnleM2uZyKzeVsUC4nWq2cSPVyZleW89/Tci41lNM4uYIhCyvYK19BpGUFk2zEuUMFrZIKlD0r2BZQQXBkBVvTK1iZVcEdwaKkAt3HFex8WsG6hgpuN1dg3lHBxfcVnPtYQfG3CmL6VHJGupLFsyvF/VjJXxsqKREytlRieqiSd3KVqMpX0qAgcs5W8t2gEk3jSqotKnl4o5Kx6ZU0F1cytakS3+ZKKqdWsW96FXtmVDF7fhVaG6roFDQ2VuEtX4W0QhUjTlQRb1LF72ZVSNlV0e5dxf2IKjKuVdE3vYqu3Cr+fFZFVEMV05urCBjzhLo/n5C85gkLNjyhVf4J0qZPKA98wuKbT7h56wkrXj3B+scTCqdUs35WNSt/rUZ6VTXOa6txWlfN923VlCtUE2JUjZtFNf3tq2n3q+ZFUDXHI6qpExZlVRNUXM3O/jU8ENaOrMF+eQ191tYgd6KG0lM1pBjVsMS0hgQh0qkGz8AaXENF3rUa1B/V4LamFte1tRgp1dJuUsvZq7U8CxSCajmUUMvjjFoe5dZS8qCW/IZa0obVsfL3OlYsrWP5GkGpjjsqInZFMK1jlW0d6f51rAsXIuvYklFHwaM6dlXX8eh5HbKf6qj5t47GkU95OeUpGn88pc+Rp3jrPWWyyVN2pz2l3z9PGT3oGSoHnnFJ5RmeV54R4/yMCc+eMa3pGdGtz9j1zzNMp9YTt6aehLX1rNhQz10h2LCe2VfqWWpVz6zMehbk1dP4tB7nD/X88r2e+rENtE1qwGNBAx/lGsi/3MC33Ab2v2jAcGYj0UsayT3dyPfLjQw1a+Tcg0b+ftaI949GdCc2YTKlicEzmmhZ3YS8YhOf1JqwPNNEhE4ToZ5NVIU3oRjVRHqW0NxE8UsRG9RMzdlmbgc1kxjcTGx6s+hv5tD9Zv5qbubTgBb6z22haU0LFza08OxwC8GmLcwwa2FXVguWL1uwe9XCl39aMP3RQrvic5LPP2eb9nP8TJ+z0vo5Z7KeM/D+c/6te45043OOTHjBq0kv2H7sBRLjFwRffYGvxwssol7wd84LXja/oG/rC+L7vCSz30t0Z71EW+klS66+5Fe3l+zPeolj4Utcnr1kQsNLuma/wvm3V8zf9Ip7h19hofSKDc6v2Hj/lVizXlH+5hV5315R9+MVp0a38lO6lYHjWmmY2Yr7mlbObG8lUaaVZSdbuW/Tymj3VoIkrVwNEe3wVmYVtLL1WSs1Da00NbYyrrWVuq5Wor60svl7K/nCrh+tPPm3FbN+bcQNaSNlaBuvR7cxYUIbx2a0oTKzjc5Zbfz4pY0Zu9t4ItOG5GgbR1Xa8DNqI81EHO3buOHYRodHGyFFbfxR0sayh22UP24jvb4NmaY2pnxpI3Dga2Smvmb0r6/ZsuY17Rte03fLa47/9ZrJqq+5aCz6XF/jHPSa7oLXfC98zebO19z75zW609qRmtXOApl2euTaKdFu54tFOze929nq105Xajs2Ge0MzWxHOqud8Ox2ZJrbud7eTsG3dq78bOfPdW9Ysf4Nmza8wVr5DcOM37Al8A3nQkUs+g1P8t/w8fkbvFrfsLD9DQOGvaV91ltM9rxl88G3hMi/pUr5LTP03qIf8ZZPt9/yPv0tjllvGZ39FukPb9nY+5ab/73FdlAH84d1kD+pg7LJHZjP6MBnVge2qzso2thBw94OYlU6kDXp4B+nDua6d7ArVJyHdWCY0YFVUQcdjR18buqg5nUH6T862PRvB/uHdhI7vZNlMzqpn93JuXWdLN8q2oqdaCp1MuRkJws8RH9OJ2nC4KpO8X3YyYd/O5GX6iJiYhcmM7vwmt3FL2u7CJTvYpxxF3fsuwgJ6uJmcBcbQrvQjuxidGYXcdldZJV08XdVF3ebu6h/0cXk9i7S3nah908XFt+7kAx6x/5V7xi0/h0Nqu9QU3tHQvQ7jG6/Y2nSOxTWv+fSrvdUF73HqPk92j/e80l43O8DA6U+UDjzA0nrPzBg2wexb/2A8okPRGt+YIrZB4oTP9B35kf8Zn1EdutHBu74iL/aR/qafmRR8EfOhX8kMOUj13M/sqX5I7UtH1F4+5FjPR/JGN5N0fhuxp/q5lJmN5ZZ3dzL7UZveA/vx/ZgtriHzTI9zJHrIf9cDx9tezjxXw9TpvZyaE0v3dt6xTuvl+HKvdy41YtqfC+Lm3s5Iv2JZQqf0DD7xJ67n3DO+8SiAZ95Ouqz+G8/k3bkMyYWnzkZ+pn+uZ/ZW/qZ/T8+c73PFzoHfOHMiC8s2PyFHWe/0K3xhROhXzAP/0Js3heOF3zh6L6v9I34yt4PX5Eb+Y0BY77h+ts3Jsz7xoEt36hR+sYK9W98OfONwbbfWBbyjalR37gmHPn7G7PTv6Hw/Bv/B8KJVQQ=</binary>
            </binaryDataArray>
            <binaryDataArray encodedLength="3824">
              <cvParam cvRef="MS" accession="MS:1000521" name="32-bit float" value=""/>
              <cvParam cvRef="MS" accession="MS:1000574" name="zlib compression" value=""/>
              <cvParam cvRef="MS" accession="MS:1000515" name="intensity array" value="" unitCvRef="MS" unitAccession="MS:1000131" unitName="number of counts"/>
              <binary>eJzVXK+e48gRFggIODAgICBgQEDgPkJ5n2AeYR5hH6HhwYWBDQMDAwUPHjwoePDgwUg7XaPPn6uqq2V55w7UT3J3/fn+yLbs8e40TTK9R1lDWkxwxJDgvLdXnb6VHlthYWHsHg+sF4pe78zccqCul9/Tnrl6PQrtsS6ov8VjBP8oZ8Y1UlcV72XHr2vIuWJuEotqUY11jWWNp8tbvK7x4xqlxU9rvKzxpT3ezmd5i6WFYvJ0KxDbjOc2p7Z6gV6bBtqrtjkWdtRDsW/1z5cdkwBOvnYy14hQnjh9LM29GQIRzS1Qz/wt3Nwz6u/lVHpc6GjVibFvRZRjaSrOMROeNyM9jvYvcv061uuBuLCuyu49a/fu0+X6NWEGDDP0ZK+s2ZYnnvaFjnpeG6aFsLzjuVAuYIgwVaqptI9YZpg5wbk+FrnVRKjvDPu9QH+0N3KrsC4UUd8it9dR5BVz6/XHQDyWt7w+oo/XP+LEnLkmykdfFsLc08/SM8PL0yzTQ2sq6WTV4j7vlU7tES+sfsXRJ+KZnSmUz/p6vaw6zuX6iOvWtwZ8uG7LX+Tt3ui13Sf9b41f1/h9jX+v8Vvb+9rupT61e5ZZ9nuUCnNVZ9TAwvx82e9/vtXC6++ny37/pDMsXVjjjHaKR/FbPqFHVdcub/EF7v9qw6rcF+hjXTO6xvh4rp7PRq4+VlyW34Vy9f2LrxevJ2tscRHKtfpGwXV4HO3l8eY+uN/DzdcEa8L8cc/ymB/PgSaM0/Mk6h9pPuJJpE819re1pa3Psr8eLEG+6mVx1OMC56hPoX6sf4WaiL/OX6AHYtNzawZiL8AbtWLthHqxNszf0t/DwHXMnfH0vB4NxXZGL4yayLHm8hr7Z+ls5XBuceojnFxTaG+L2djz/LI4ID49n+X6/t7D6uHTmgX2v52398Wndm/wAt9pbEcBPjqryv48q2K/LlzNh/uB58veT+T6c0qR+PWEa0auB9aX81k3nt8Lzu095llRv2Lsq4YLPc5gsGZmtYs4ZDRDby1eXn6kRaSlhacmeKGei6MPHiscLdxYWyi/pxnrMUv8PB/RiHMtnlEPnadcep72/GF8We8tjbmnwJ41h+sK7XEvxKfcLf/x3PLT04hrPNzV6HE0mL/nB/JW3VCvSnUWvy1nJt3YD9a8yC2Gifrpe5l+J6/f7evnXsWp72/as7Z4aZ+lv7bPz//8PE1/WWNa45f2GXtuseUJvH8+wXuofkbOaL6Ahi+X+H2d/ZmV+1r38xr/bVikfd59au/x+r3tAv2K3Gpq+Rat63Hrg98v6H3ENlPf92fHU+SI68rtE3y/oL5Vp97SDDniGub0NLDy2CfOYa68F9UwH8YVnfMsazbPUC6oFfNjHXk/g9vCvDg9cZ7QutcLcyrMj3yL/GZu2I9xWME1Fh7M/dKexz98nqZ/rfHXNf7x+e21qLa/jRa4X/9WD691s+yvR0Vun+Mas7XeXiekfW+ofbX3M8xDDZGPpUmBPMxn7urZIvtrRYUa7n3V9zKlfGS8Hmbr+tBrR2gPPY6uqR4+S0Pk/XzZv7NUj/X9bZb9+9ci+7qlfZVr3JNcP1dGOFg5jF/XhCLyJOrJvWs7LnL7vGfuWFudfqhHzyvNVXxzp065WHxYh2L0Yj97/vAcS38Pi+elav3aXpP0dxt6/yPt2sTrU+T6e3vGwV5EfN5z4fsEvdfSfQ3VmufjNRBpyX5qjaflJLfXX5Hbz5HsI+N6n3O5fiwSP695zfOdsRToPcvttWdphdeGp181Htegl2JcBPyC++gq9ntCoXP2wuIzyfW9h8jt9Y6aIRfcx97YQ8+xjj3iftiX1y1MPf3xMeLoeYd5yNOrtzD3MLJfQo8tHoiH1wqdZzSy9LWObk27NlXbbe5s1DNX9sPSFfmwrhY/a0ZG+wp9LU0m8V8neQ37INZq5FfKRUzerEp4rTyPU+SjpbGlZbYfn/e4ZfrhY8RVO/XRPAtPD1+BPJHb5+8S9Cly+xyNvOxh8OZYvjJujFmuf7dQE7ogd/bCmj8S3Nfztdff4u/hq05u1NOaX40enh6qc3H2M/oJ9apBLvqKMz1OPL84XDz8Fs4Mp8g/xJvtJVTneezlLB1s3kyss+Z5cy1+i7HWw7Ktz04enlcDQxSl5SqnWez3syLXn0V6uIvEWCLfBXrwPmLlebpfHVzYTyi3GPuWn543mXXU1eJg8Y/WolkWD6/Oq4005vpII86PtIx8jjTzolAdepzx0eLqecJzenyr+K/dFo/5AGbPwxlyMb86nDztBY4j/qB2ls+RT72e1ajv6Vvh3OKh9RlfxTl6fHuBNdhT5Pa+I/LKw9db533Wy/I/610PS3Qe4WPNMxiO7PU0y/S0alVP9Fg1L1QzMrun+fvfm1vMcvseyd6jxuLsV+CxwNqIV6r3DPoc8RG1LXKrp7XGXMXYR11HPYnw9rhk+3GMzMlqyjoc5ePpG/kyoq2H8Whvqw9i5b61HYvTx8PS24+4eP28noyN51v8eEaho86oSTzf6trfcbffhvz989u/C/nbenxa4z/tbzev8G9DXtrfa/S1bCZszGuGudu5/luU1/bvT/S3MK/wO5mtL/aucGSuel5hpv6bk0X2fvo3Jv27NGpcoY91Hbl7lx2P18OL4uQrLst/61opYt8vZDDwdcF9vNxor3RyPB08biK25xlsvceMOYtfc/Xv6PrvxvE5oVoWOFbqYWHj9Yg7ajPi8xFve75la5FnBjvn1GRej1uB6M33vLJmbN4vcv1vjSe4TjwfvX7KF7FW8V8/Ml70roOsj+qh9trO8TeT+pj9EaNPD7dq6/H2dOBZGV4j+V5eSdain4vsv4dkDqxRxmNrrcDR0ynjRaR1Vjev94btqd0PCPxe5BleYxe5fk3djrODEbFhvtY8wfOStejxGuFt9b8nt4cnyjnbN6xXDzd99f9lUS9n2F/gfDuqfyU5Z+uvry81Uae9Ndfi3dOLe3m1mWsB+3h13uOM91ksI7nRfqSncqzGfsQpg2W0jj3saVhoPTMvq6M170y/jtbc2/deT+7xNtIz6lsGeYxiG9XHysmuZfiO5o7OPoPbqPaR97x+FHvW16zfZ/B+lC9ZPc+YFa2fpd8RbmdyxigncRB6XIycMzhZNTxrJO8e3TM13vkjtLmnXoy6YuxHUeX6t+BeP9xjfQrkcf7ZnKM+jG107khtb1ZJ9MnMnmFWGcDY4xPx9+rO8srSqiZn8Trr3PPVO+9iu1x/B4Cze7plsJzh6ah+Pa0sLXr5qMUWczAzmp/V8l49HhEWB2++pWkW8wj/oxzO1HTE26OzR3pHufdizHCNONzLoyRn93K8vEdq50WB/sgP1yOcc5L3KN9HhDjnR70c7XMW36yOZ83kPmf6Vpy+5eAcq4a9jPSycGXxn+Hl0fUMP2vvyJyjHOWOvmfi+Yj+98wrf2AeFkbG4O1VWLNwS3BeZez3AKO69fpE+xZuPEZ+js71tBvhHWnv9b5n5hn1Z8UfBccjcPV6RB7fM/9orUCc7c9H8HlEHPXqkRyi3p6Xox5/Dw+OzPgeuI7MF9rLavwRfHjm9rgMYHwEZpxj9Y907+V53Ky6szx5lEaRJ5F+kZ9HuXi9vLUtPC+wZnH6aD3OzXh7VOueTiWRM6rpSM7R2VaPrI/fM7LzOe8IF6Hze7lH9TzrTM+yHCzNIt3u1SOrEeMY8Q2jDPR4VJw9N/Lne8wf7dnzhvd7j+/BJHAUWj+q0xn6jvY4MvPPxO9IT3HWPxLjIyLCae15Oo1oltXmbA2P9LNqSpBfgrp7OJ2txUfER3GI5u57/wd7ZhdP</binary>
            </binaryDataArray>
          </binaryDataArrayList>
        </spectrum>
        <spectrum index="10" id="sample=15 period=1 cycle=4 experiment=2" defaultArrayLength="1051">
          <cvParam cvRef="MS" accession="MS:1000511" name="ms level" value="2"/>
          <cvParam cvRef="MS" accession="MS:1000580" name="MSn spectrum" value=""/>
          <cvParam cvRef="MS" accession="MS:1000130" name="positive scan" value=""/>
          <cvParam cvRef="MS" accession="MS:1000128" name="profile spectrum" value=""/>
          <cvParam cvRef="MS" accession="MS:1000505" name="base peak intensity" value="16.0" unitCvRef="MS" unitAccession="MS:1000131" unitName="number of counts"/>
          <cvParam cvRef="MS" accession="MS:1000504" name="base peak m/z" value="189.99301608111" unitCvRef="MS" unitAccession="MS:1000040" unitName="m/z"/>
          <cvParam cvRef="MS" accession="MS:1000285" name="total ion current" value="22.0" unitCvRef="MS" unitAccession="MS:1000131" unitName="number of counts"/>
          <scanList count="1">
            <cvParam cvRef="MS" accession="MS:1000795" name="no combination" value=""/>
            <scan>
              <cvParam cvRef="MS" accession="MS:1000016" name="scan start time" value="7.68405" unitCvRef="UO" unitAccession="UO:0000031" unitName="minute"/>
              <scanWindowList count="1">
                <scanWindow>
                  <cvParam cvRef="MS" accession="MS:1000501" name="scan window lower limit" value="100" unitCvRef="MS" unitAccession="MS:1000040" unitName="m/z"/>
                  <cvParam cvRef="MS" accession="MS:1000500" name="scan window upper limit" value="2000" unitCvRef="MS" unitAccession="MS:1000040" unitName="m/z"/>
                </scanWindow>
              </scanWindowList>
            </scan>
          </scanList>
          <precursorList count="1">
            <precursor>
              <selectedIonList count="1">
                <selectedIon>
                  <cvParam cvRef="MS" accession="MS:1000744" name="selected ion m/z" value="825.074540054401" unitCvRef="MS" unitAccession="MS:1000040" unitName="m/z"/>
                </selectedIon>
              </selectedIonList>
              <activation>
                <cvParam cvRef="MS" accession="MS:1000133" name="collision-induced dissociation" value=""/>
              </activation>
            </precursor>
          </precursorList>
          <binaryDataArrayList count="2">
            <binaryDataArray encodedLength="4888">
              <cvParam cvRef="MS" accession="MS:1000521" name="32-bit float" value=""/>
              <cvParam cvRef="MS" accession="MS:1000574" name="zlib compression" value=""/>
              <cvParam cvRef="MS" accession="MS:1000514" name="m/z array" value="" unitCvRef="MS" unitAccession="MS:1000040" unitName="m/z"/>
              <binary>eJwN1mdUlNfWB3AYEIbpM8wwAwwwOKACRrFgC83nvxULPAgaW4xJNL65oJLEqFETRTpDm6FJURS7sUQRfWMBCzI0AWkqiAomthi8UTRolOB9PvzWWevs8+Gcvdfe63SpG5gUxzZmnfgW8430FvM6tZuRFnQzMuVdxlFzlxk7/C4TMOouE+57l0lw7GVq3X9j3gofMxrZY2aZzVPG0vEpk+f1lEl36GMOLHzOeMpeMPXaF8xkzxdMrHU/Y6HrZz63es2UaF4zn3m+Zux1A4zf8AGmd/QAs9/5HaPzHGSKfQaZFW5DzDn9EPMsdIhJdLDAlwpLmJSWOKKyxHk7Hp4JeYh3scK1ASt8rxqGYpkNrottMUvKR7Kcj4MKPtrtBPhaJsRxhRCXnIU46CLCNr4YtQIxnjqLkS6TIVskxwS5HN/bKVAiUGCNTIFTAntEypSYI1LBS6HCLyoVSpUa2EkcsVfojN1yZ4x3dsYqrTNO27pgtNAVnUI3ZKjc4CLSoUioh8R2BNocRqJaNxJJklH4xt4LJ5Ve+NbFC2WjvHD6Iy8EC3xgI/FBuNIHRU4++IQ3GoVWozHR+BFihGMQ7jwWujNj0e46DvUjx6E/Yxxuu4xHg81EBIgn4r1yIjYJ/LBU4gd/hR9S7P1Qo5iEA/pJ+FMwGTbKydgqnYqF6qnYqJqGm0J/ZDoEYLxjACp6AnDySQBM7wPw+2AAJg0FIO1DAO5ZBMKXF4hEq0Dctg6Et00gttoGopUfCA9BIH4QBuK6KBCukkCskwZCowjE8Q+B3N2DEGEThHf8IAyIgjBXEoRmcTCOKadjm5jBaBkDrtx4aQN0SAlV3gTvYTNwVDEDUY4z0OI6A166GZjqNBO71SH4SToHUxRz8Fo5B8muczDJfS7eicKgeBfG5Z5FjCQcb+zDMV05D2b7CEzwjoQ2KBLHbOZjtet8+IoWoMB5AVSKhagXLULI60V4KFiMv+WLodYtxiceixHLW4IFw5bgsnoJlPolKFu1BKmSpdirWoorQ0uxRfMZGPVy/Ktdjk+1n+Ox+AtMVnyBXbovsHzEF1jm/CXei1fgsMMKuHiuQMyBFSgXrcRczUq8F34FnsMquCWvQoxdFMyyKMz3jAK7Kwr/fRuF/3sXhZ73UVj0bxRahqIwyyIaVy2jMc0qGqeto+FjE439ttHQ2kVDLIrGkCQaB99EQz4YjbR/o2H9IRr/uKzGq1erYS1bgweaNRhmvRYu+rWwH7EW/Ma1mC6LwXF1DHJ1Mbhp8Q185d/AXf0tjO7fYpzsO4yx/w6XpOvwJ389YmTr8Z3jemwatR4BZzbA23YjKpUbEaLdiEbrH/DHhx/godmEDp9NsHy3CRfFm7FUsxnH323GGosfIeD/iCbNjygY+Alegm0Y4b4Ngc6xqNXGYrJ4O2Ty7egTx+GUbxymrIlD9Vpu5SdgQ14C8mSJuG1KRMpQIlqjk1BpTMLm90mwFCXjYHoylvNTECFKAclSsF+RgmmZKTi+PRViWwP8BQaMVxhwXZiG5MVp6EtLg71tOhYUpuOiPANt+RnYrswEpWRCI8tCdloWgkxZmBRjRKPEBOv3JuQIsjGQko261Gx0FGdj84IcBGXmYLYwF1pRLq4m5CJBmo+j9vmodc/HzsJ87BbswOs1O3AoYwduGwqwemcBxksKkckrwrqAIuRKdiLGsBNs/k4Mz9uFPtsSjFCUgPlPCVINJTicVYLSvBLMH7YHi0x78N/CPUixK0WUrBSarFJQbilC8veiI2Mf1JL9MMn3o8B4AOeGHcJUu0N4Vn0I4YLDKE87jLumw7BMOgJe3hGMt/4Z32YdRUTBUYzzPYb76cdQk3cMDerjuJJ3HDEFx8G6ncCowhO4b/8Lor/5BTzLk4hVn0RzzEn0F5/ECNkpPJ19CuuMp9AYX4bEpDLMTynDx6ll0BvKIEwrw7O8MjA7y1AoOo0TW8vhkVCO+uRy7Eotxx3LM+g1nEFD2hl8ajyDyOIzKBOexVXVWWgNZ5En/BVzs36FJPtXvOP8zj+Hnu3n8Dr9HGJE5xEiOY8TqvMIczqPKyXnEeRwAYLtF5CWfAGrUi9getoFjE2/AD/JReilF3FIdRF2hov4yXQRS3IuovLsRa4XKnAmqALbtlRAvb0CNnEV+JvzML4C7QkVqEqsQFlSBUqTK2BM4c6lVmCtoQK39lTgPq8SzVaVOG1fiWxVJZryKlGRXwm70kqs1F3Cc9FlrFBdxkTNZfyQcxk+/Cuw23MF30uu4rqkCluUVSD/KpwyVsGQUwXW5hqWaK5hlfc11Odfg3xbNVQ51VzfVyPfyox+TzPSYUbLVjPM28w4H2vGL9vN2BdnRkG8GRkJZmxPNGNDkhnRyWYsTzEjxGCGf5oZnhlmOGWa8dZoxnOTGQ+yzVhYzu09NKPJogbHrGoQZccx1WB2bg0+iGsR71iL6bG1kCTWwjqpFu84lem1aGyvxRWbOhQK6mAU1sF/Zh12GeqwUV7P1bwepfn1KNxRD0eHBgxmNcDNthHLUxvxuLARdVcaUSBrgj63CVaFTRBImrF6ZDOGpzTjVVYznpia4cu/gXsON5CScANxmhbExbXgY1ML1DdaIBC24omiFT3KVtxRteKWQys3T1px2L0VkvhWVOa34mxBK04UtSJ/TysM+1oRd6AVGw63gmfThne2bXgobkODsg01qjZUObTBFW3oK2zDH0VtaC1tQ/WBNkSo2pEi7YAsqANBhR1Yln0Ti/NuYu6umyhS3kJY/G3MzrgN38bb0Mk7oVNxHDrhpuY4cpw4zp1w1XHcO8HwuzBL1YXZmi7M1XaB1Xdh3oguFBR2wdbhDopz7mAmvxsR0m4ssu9G1sRu2G3phi65G17p3RhucxcL0++i2uEeOl3uYbjxHq4vv48Afg8ytD0wufSg1L0Hxz160LC6ByPiezArrQe7lb04penFeade7m/TiyptL2pdetHo2osWt17c1PWiy70X94f34olHL/o8e/FiRC92hfbilrEXo/b2oqyyF4MWDzCQ9wC2hQ8wbugBN19/w77C3zDl7e84KnyEq0WP8GT3I8SrH+Oa22M8cn8C+cgnuF7wBB/tf4L2XU/xRvMMtsXPUC39E3NFfejQ9EHi2oclcX14mdWHAYfnkI75Cz+c/Avn1C9g2PUCk+xeose2HxN0/fDK6Mf9wn5U/NWPOPvX2GR4jcSEAeTJ34C0b5C48w2OlLzB071vsWzjP3j28z+4ZzUIJ9tBwG4QiwSD+FkyiNOpg2B3D2Jf6RCa3T/gWOIH5FlZUKXQgpoDLMg73YJuJlnSr/WW1BnGI8cEHh3iTEjk0WVOaBKPOjmrknnUz9mWwqOCVB55GHhUxmlI49FNE48OXOHRy2tcvJqLm7lYDRer5dG/9TyKk1tRZ7IVxaZa0dvTVqTotya7RcOo2DyMZjA2dCDchgYjbWhLgg3dM9nQ82ZbOnTTlkZb8+nVVT6druPT36F2dDrVjr6ts6NYgYC2LhaQY6aAGrME9DBXQOl1AvJrFpBmlpCymoRkGSai6fUiumQnpt8EYtqYICZ+opiKOZHJYtqVIaYSk5humsV0TyahvWESioqX0PBECZ3lWKZI6FyVhKL7JTQxU0riFiltEMrIJVRGFfNk5NUkp1nXFTTVyp6aOSut7ektJ8zWnqpqlfSAr6KvRSo6KVfR/UgV7UhW0YFMFQ2EOtCKRAf6ONOBzlQ70BKxml5w/l+qpjCZmh5xfpKryV6hpi6dmh57q4kXqqYTmWraZ1KTokFNn8/Q0NZQDd1jNRScoqFOjsmooRs1GnrRpKGPhI40T+FIaZmO1DHLieYbnaiP45rtRPFNTjRc7kxJDs70TqQl28lakoVq6ShnQrqWmjhfZ2jJMlNLOzl+WVq6wYkyasnKpOVypqX2PC2tatLSB05Rs5akTS5EzS4ULnGl9nmuNMroSp+ZXCk325W+ynWlvVWu5NPqSjUc41tXqhW7UcksNxLOdaP5kW5kmO9Gf6e60Z81bqSvc6O6624U3OpGdzmPO9woj6+jrwU6shLqaA9nmkhHtzjrxDoSS3T0M2eGVEcauY5S7HV0SamjerWOWibpaMqgjmpD3Sl663D6Vainbrmejs/U0/Z5esrL0tM4o54oR0+xuXq6kKen8kY9RTTp6asWPTmJPOgTsQe94mRLPGiM1IMaOVEyD7KVe9BBDqPwoF6Os9KDznOa1B7kOtOT2md70qBhBEm6RtLJO6NINcuLeLN8SDhvNG1oHE2/CD+ijpAxlN0+hhaGjCXrG2OpXuJLa6S+9J+5vuTQ5EtvVRNoac5EWt88kab86EcNQ35UKJ1M+z+fTC53JlNZyBQKyphC3qYptOL2FCLZVDLYTyVd81Sa+sk02p09jfJsPqb2hR/TX2J/2ujkTyaTP03q8qfkBYF0SR5EhzqCKPxeEBWLgrkzwUTSYCpSBhPUwRQcHkzPIoLpZXYwvcpgKEUDmuMJsl4CWrYUdDIe1JYDSsgHXdYSSZYR5UXMoBOOM0meNpN8b8ykuvsz6ZEohIIlIcRXhdBaTQjtnxNCEXNDaIjjFBlC69NC6Hl2COU8nE0q1RwqN4TS+n2h3DwKowkrwyi1Lox+5LE0ScJy72cpwZulgTksRbMsOYezdJ3z0zyW7kewZIxk6cV8lvYuYCnyE5a+WsSSajFLI5eyZPiUpZ2fsRS6nKV/OdIvWZq4iiX/zSwdzmJpsZGl1dksNeWwNDaPpf0FLC0oZGlYEUtfF7PkXcJSNydgD0uW+1iaeoSlZ5zoKyzFHl5OL+NSKe13A7WXp9G1lZk045GRtkTk0o7Wo5Q1oZw6g8qpVniWRiVdp03Tb1HFwU6Ke/+ckvz+ogs+r+gP7d/0P4RaWSk=</binary>
            </binaryDataArray>
            <binaryDataArray encodedLength="308">
              <cvParam cvRef="MS" accession="MS:1000521" name="32-bit float" value=""/>
              <cvParam cvRef="MS" accession="MS:1000574" name="zlib compression" value=""/>
              <cvParam cvRef="MS" accession="MS:1000515" name="intensity array" value="" unitCvRef="MS" unitAccession="MS:1000131" unitName="number of counts"/>
              <binary>eJzlVtsNwyAM9AgdoSN0gzgbdKSMklEySkcppJxCrBARxWBQP06It332GYimgf4SxGXWauwr6Se7/uLHRqK3w9Ph5TDzb84De+Re9Fm0rfquwZmGH/4Mz+8nYAktgWu+dk8pbrXP7TkHWkcNblN31Irrnbo7o84FbXEYW9dc1FsN/ziyDXX4Me5rbKoeW+aMZS0qFkPe4jBFb6GpTcP2NqOV7zRF9vYCSx3K/w5nxrhF5Nqt5V+uFlriU8YXWjr7x1bFwV/9jq+5cdzp4IAfc146AHJdO99T/KfuO4sX5mw0+QWsW+2I</binary>
            </binaryDataArray>
          </binaryDataArrayList>
        </spectrum>
        <spectrum index="11" id="sample=15 period=1 cycle=4 experiment=3" defaultArrayLength="2938">
          <cvParam cvRef="MS" accession="MS:1000511" name="ms level" value="2"/>
          <cvParam cvRef="MS" accession="MS:1000580" name="MSn spectrum" value=""/>
          <cvParam cvRef="MS" accession="MS:1000130" name="positive scan" value=""/>
          <cvParam cvRef="MS" accession="MS:1000128" name="profile spectrum" value=""/>
          <cvParam cvRef="MS" accession="MS:1000505" name="base peak intensity" value="253.0" unitCvRef="MS" unitAccession="MS:1000131" unitName="number of counts"/>
          <cvParam cvRef="MS" accession="MS:1000504" name="base peak m/z" value="449.219230621784" unitCvRef="MS" unitAccession="MS:1000040" unitName="m/z"/>
          <cvParam cvRef="MS" accession="MS:1000285" name="total ion current" value="167.0" unitCvRef="MS" unitAccession="MS:1000131" unitName="number of counts"/>
          <scanList count="1">
            <cvParam cvRef="MS" accession="MS:1000795" name="no combination" value=""/>
            <scan>
              <cvParam cvRef="MS" accession="MS:1000016" name="scan start time" value="8.685733333333" unitCvRef="UO" unitAccession="UO:0000031" unitName="minute"/>
              <scanWindowList count="1">
                <scanWindow>
                  <cvParam cvRef="MS" accession="MS:1000501" name="scan window lower limit" value="100" unitCvRef="MS" unitAccession="MS:1000040" unitName="m/z"/>
                  <cvParam cvRef="MS" accession="MS:1000500" name="scan window upper limit" value="2000" unitCvRef="MS" unitAccession="MS:1000040" unitName="m/z"/>
                </scanWindow>
              </scanWindowList>
            </scan>
          </scanList>
          <precursorList count="1">
            <precursor>
              <selectedIonList count="1">
                <selectedIon>
                  <cvParam cvRef="MS" accession="MS:1000744" name="selected ion m/z" value="635.054770696733" unitCvRef="MS" unitAccession="MS:1000040" unitName="m/z"/>
                </selectedIon>
              </selectedIonList>
              <activation>
                <cvParam cvRef="MS" accession="MS:1000133" name="collision-induced dissociation" value=""/>
              </activation>
            </precursor>
          </precursorList>
          <binaryDataArrayList count="2">
            <binaryDataArray encodedLength="13164">
              <cvParam cvRef="MS" accession="MS:1000521" name="32-bit float" value=""/>
              <cvParam cvRef="MS" accession="MS:1000574" name="zlib compression" value=""/>
              <cvParam cvRef="MS" accession="MS:1000514" name="m/z array" value="" unitCvRef="MS" unitAccession="MS:1000040" unitName="m/z"/>
              <binary>eJwN13dc1PUfwHEU2XAb7lh3DHdTTStLTV4fUzFTnJVpzvo5cJeaC0XZe48DVHACObESrBRcoOYdaoLmHVqCttxKqfw+fzwf3zv4zO99v+/3+9PsdjZss//5sOHeF8PuuVwJu+txJexnRXOYh+ZamEp3Lay78VrYW92vhe0PtYeVKn8Ly/RsC9P5t4V1D2wLO+97J+ym/50w7xN/hE3V/Bl2y/hnmJvX32GNbnfD/EPvhjXOuhdmf/lx2NC+T8Pin7eHDer6b9iLV/8Nc/R5FrY24FlYgd6BX/SdGNylM9+7dcbq3pk7Hp1x9OrMTx5dyNV1oaurE/u8nDBpnChQOXNR48w9rTM1Pi4kpLrQJcuFhS6unNC6MtnJjWFKDyo0Hmxz8+IPDy+UXl4Y3NSEu2pY5qahu1LH0Ds6XA3eTFb78JWHnpUOBh66GTigMNDpPwP5Kj8qdAGMuRzAWI9A/lIEEqIK5JirkWEKEwdUJkxaE2pNMMIphBGqED5zDyXfI5RoVShPNKFUunRlmkdXYtVd6e7XlTddu8n5u8k1daOnVzeuqbrhq+lGuq4bJ92781TVnf6a7hSqetCs7oFB24O6oB64ePZks6InjuqebND2ZK+yF69perFX14t/vHsx19Sb6EG9qXzemxeuL1Hn+RJXu7zMCvXLHPR8lXX616js3IdHjn34wbkvdo++LND35X3/voR17UuKRz+CFf0I0fcjc1M/prm9wQOPN7Aq32C/9g1ynfvzrqY/Vl1/Onz7c1IzAHwHkOo3gJ8D3+JMp4G4ugzkI9eBRKjeYVfdOzzpeIc/Hd8l1fld7C7vslLxLjvcB1GsGMTNZ4MY8GIQCR2D+NVhMK93Hswmx8H80mUwvZ0Hs9ZlMBbXwXR1H8wKj8E0eA7GqBjMCdVgDJrB7PtvMF2eD6aiYzDPuwwhwnkIO1yG8K/rED50H8JjzyEM1wzBrB3C2qdD6OrxHue93iNUKWnfY6XuPb587z12eA7lmddQdqmG8kI9lAnaoZTrhjJZP5SXVWFEq8Poowvjuk8Y/Q1hJPmGMSQojI9UcDIQvgoChZOQz5YgxEuQ7ycoUgzjsM8wVIZheCje5yfV+/hr3uc/p+EccB0uf5vhtBuGs9d5BF+4jaDWfQSrvUbwhmoEaeoRzHYbidFzJLMNIznmO5KRLuHsdA3HyT2cWR7hHPMMx6QIZ40ynGZVOG9pwsnRhqPwDWeBXzjOilHMUY4iVDOKIT6juOjwARaPD7ir/IApitFUK0cToB7NC/1o4tQfMkr3IQq9vD79kN9dx+DpNYaFijH0VY8hSzOGj73HUO0zhkDDGKJ8x+BmGsN1zVjKvMfioh/LOd+xvO4/lsyAsTwOHMuBThH0V0SQr4zguSqCXt4RJPtEcE8fwUTfCL73i2BEUARTXMZxSzuOvT7j0BnGERYwjiVB4xjmNJ5y5/F85Taea+7jKfEfT6eu45nlNoEz7hN47j2Bjj4TCHCZSLTrRO64TSTCYyKTNBM57jeRV0Mn8t+ziZS5TcLTYxLLPSfxq9ck+iomU6icTBf1ZCI1kxniPRm1YTKDnD5C5foRj9Qf8Zn2I87oPqKvz0fM9fyY3aqP0Wk+Zr32Y+IUn/BA+QkDdJ/I92WKjC9T2Ow9hXs+U+Qz9SkP+n3KLeVUjmum4qmfyteGqbT5TmWLaSoG1TQZA6YxWzeNIL9ppPpP46ppGjOcPuOC82cc1X7GK96fYfb5DE/DZzQEfsZA02dku03HyWM6k5TTOaWazi7tdAze02nXT2ee73Sa/aYzKmA61YHT8QqZTqHrDDzdZ7DOYwb/eM7AopxBrvcMhhhn8MvyGfKezETvMZN4z5n85zWTSOVMbKqZRGhm0t97Jn6GmfIZn8nigJlMMM3knNss3vOYJWPILLorZsnfdBae6lms18zivnYWc7zl9x9nsfPJLGLdZ7PIazY3FLOZpJpNvXo2g7Wz2a+bzf8CZ3PNOJuMHrOZ6j6HasUcXlPNIVk3hz8Mc7joP4cRgXOgXf7N4XOitZ8T6fM5pUGfs6bTF5QqvmCN7gsm+n2BX+gXfP/0C/Yr/ofd/39sCphL3O65ZP84l+eP5vLlk7l8/u9cbP/NZfLzuVx4MZcRDvM41mkeAx3ncaDLPALc5hHjNY+XH88j7995qJ/No0vHPNY6zOdJp/nc7jKfWc7zCfaeT4HPfLSG+ST7zsfZfz5RAfNpD5zPMtN85oTM56Nu85k6dD6Hbs6nwmkB2R4L+NN7AVP8FnDJfwFjAxdQb1yACFqAufcCSp4t4D/nSL5yjeSeWyQLPCJp9YzkQ10kQh/Jj4ZIBvpFUuUfSZ/ASCqMkfQIimRbcCSBoZHkdY1E2z0St16RhP4dyTj3hZz3WEi410JOKhYyVLWQo+qFVOkWUqFfSJnfQoICFmIOXIjBtBBlyEISQxdy6/WFfPnJQk47L2KQxyKOeC7iTcUiDioX8bp6kXy+F9FLt4gd3otkXlhEiWER/n6LyPNfRGKwbHN6EQM8FstnYzGvKxbzjXIxL6kXs1uzmO66xQTrF1NsWEyA32Ly/RfjE7iYgh8XY3m8mCOuS/jWYwn9vZZwULGEPqol7FUv4VXtEplzl9DbZwm79Evo7ruE0IAlbA1cwpU/ljDUYyk/KJcySL2UGs1S3tEt5Yj3Ut7WL+U7w1Le9FvKYf+l9AtayoHgpfgPX0r0l0sZp16GVbOMcTp59V5GhH4ZFoO8Bi5jbNAyLgTLa+gyIr2Ws1C1nH/Uy1mkXc5in+U86b4ch3eXs2HQcry8viRT9yU5+i/R+35JSceXfKf+iuEBX1Ef+BVjQ77iQ+cVrPBfwbT/VnDj2QqWd1nJRveVOHuuxEu5kqePV9Lp35Vs/m8lKS9WonVYhb/jKna7rOIVt1UMUa6iTrWKTwyr+DdkFRX9VtHn2SoOP1/FOx2rsLt9jbvP15QFfs3eoK95I+RrzJ6reU29mirNanlPVvO7cTXzg1ZzL3g1K0JXE919Ne49V/Nqn9Us061hg34N34WuYXC3NdxzXYtKuZZc1VpZX63lVe+1nPBdywf+a7lpWsvXXdfSufta1L3Wkt97LSssa3nbax3HFesIV63Dql7HFO06burWMd9nHWt81+Hkv47kgHUY0tdR0Xk9NzzW80ixHhfNetK06/H1Xs82n/W8ZFhPle96Bvuv51TAesYa1zMzeD3PHKMId44i3zVK1iJRVHpEyTwdhUodRYEmSsbpKG7rovjGO4r2+Cg2JUYxMimKi8lRjMmJwqM2iivtURT9G8Xfz6JocNjAJtcNjHTbQKHHBqZ7bpB13gZZT20gaO4Gvk3awDeZGxiYvYFIt42y7txIs2IjW5UbeajeSPfYjfycuJGpyRvZn7qRlWkbGZK+kazMjYRkb+SUWzQTPaIJ8IyWeSga+kbz2ZJotqyLJiE+mpbEaE6lRlPTaRPLvTbxp2YTy2I3sS5lE8NTN/FL2ia2pG+iT+Ymwt03c9VjMwMUm+mQXlq5mfK4zSyP38yghM04J26Wa9nMzGT5v5TNPJTGpG/mXOtm1K4xMsbHEOkew5seMXTyjCHLK4apihh6KGM4oorhUGwMI+Jj0CTEcFXanhjDoqQY3k6OwTElhnNSbmoMM9JieCk9Brs9hkyXWKa5xtLTLZZYj1giPGPx94rllrRPEcvXylje0sUyLD4WVUIszdL2xFg5biwDk2NxSollnnscMxRxvKyM44l0XBXHGJ84GmPjmBsfx9nEONY3x+HlEk+JZzyOynhZ68cz73k8XzglMMctgRfuCcz2SiAoI4HVbon4f5rIV7GJ2OITqUhIZHhSIi2uSax1T8LXM4mxsUlUxydxPDmJFYVJhLcm8UmXZBzck9mQkMzYxGRMSckcTU6mPS2ZBe4pvOORQrNnCnu8UlilSGGEMkXm7xRapYjYFILjUjgWn8L0xBQuJKewJSWFxakpDElLwZaewvrMFAY7pXLdORUHZSoXpC2qVIZqUmnRpvJRUiq9klNpl0qd0xjmmsZ37mmoNGkc0KYRrUtjvHcatYlpzElO4wOXdAJd0/lHynBP53FsOgsS0lElpfPsRTpbHTLQRWXwMD6DzpkZXJKGPc9gpEemrAEyiY/PJCI1k6dpmZRkZPK1exYhnlmyTs1iiTKLYaossrRZOG7O4ll8FmWJWaxMyuKD5CwepWRxJlW2TZNt02XbjCzm5cjvj7OwuWZzyC2bPp7ZOHtl0yztVWQTrcyW9XE2L6uzuaTJZo82m/W6bCzR2bTHZrMyIZvRidmEJGXzWGpIzpb3MJvwtGxM6dmczsimKDObZR45jPDMweiVw2lFDkXKHJap5N/UOSz1zuG/hBwsiTnsSMohIiWHi9k5bHySg5dbLu945dKqyOWoMpefdLlEJ+YSn5bLUHMuF3bl0t4lj95ueUQvyuNgXB41yXnMS81jZ14efzjl46jKl7V1PkuT8/k8L18+ewV4exTQPqCAD5IKiEkrYL1bIS2ehQhVoawXC/H9sJD70vroQv5NLKQiuZBpqYW8mVaIKr2Q25JDbiGzCwqxN0suZt73MGP1MlOhMLNZaeYzlZm31GZ5pjTzh1SnNVOsM7PC20yEj5neejNdDGa+9TUz198s620zD4aY8R1r5u04M3/Gm3klxYxLqpkWqTrNTFa6mYUZZkZkmgnJMvNMupRtZlaemUH5ZnwKzNyV6gvN9CkxU/PELJ+RIhnPiliiKqK7pggHbRHN0iFdESneRfIsUMQTqdyviNaPihiUWMT9pCLOJRexM6WIjalFfJpWxID0Iv7IKOJkZhEvSosY1lBEf89ieR4v5o60RVnMalUxk9TFeGiLOaYrZoVPMTd8ixkcV8y7KcWcSytmU0Yx451KeNW5hNc8S2TcKZH5p4QJ6hLZr4RW3xLMcSWsjC/BM6mENqk2uYSSlBJOZZbIuLyFHoYtfJa0BZG5hZluWwnw2Iprxja2ZW0jKnubzGml8kxfKs9gpYzWltLmXcpJn1LK9KVEG0qZ4VuK8V35eWMp+XGlrIgvpX9iKdqkUhkHShmVXkqvjFJcM0tplU5klbIxR/bLLeW9PNk3v5T7W0r55GQpvzuVYfIoo0BRxpvqMnw0ZTySMrzLGKsv4zVDmTzPlXHWr4w7k8ro2FzG0dgy1sSXMTCxTMbnMr5KK2Niehn9M8rQZZbxQGrMKuNAdhnpOWX8XVDG/OIy2raWcXx3GXEe2+mh2M5J1XZ2qLczTLed33y2y3u1nZ4Z24nL2c7pwu20u++gwGsHvd7YwbXEHRQn75B5agefpe6gU8YOVJ47uSdZvXaSpdzJl6qdHEzYyVspO/nCfRcvee6SZ8hd7FfukrlwF4dTdrFdv5t3YnbzXtFuJpbtlvlkj8xNexiv3kNH/B5OJu5hQNoeFubs4XrBHszP9lDsWc4vmnJG6st5xVBOSUA52l7l+CSU86/kl1HOjcxyTmaVsye7nJSccpbmljMpr5x6czlf7yyXZ5wKbIoKapUV8oxfwWJNBRO1Fbytq6CzTwW3pL2GCm5urKBiU4WMJxWsT6lgZFoFr6RXoMmo4Il0NbOCn7Iq2J5dQXxOBQtzKxifV8Gb+RUEFFTwe2EFQ7fKeSorGPCiAk/XSi67VVLtXskYRSU31ZXyHa7kU59Khuor6W6o5JJfJc+DK9m9sZK5yZX0S63kRVqlrEMqycyqZFpOJX+eq2S/5zesUXzDTOU3DFd9g1bzDU+l69pveDvkG5pSvmFJxje0uu+ln3ov4W/s5WL8Xo4k7CUuaa/MG/tY4rVP1pX7eDBgHzmu+/lDsZ/q0P28E7efzJT9WLP3s+zf/SzscgA3zQGikw/QLf0AtswDeJkPcL3oAENcDxKjPMgi1UGZyw6i1R0kzvcgCxMOkph5kH/dD3HO8xBT1Ydw9D7EGr9DfO5/iNfSD+GbcYg/Mw/R3XyInLOHeMO5iv0eVWz2qpLxs4pX1VUYNFV01lbxi66Kcp8qogxV9FtbxcmkKvYlV1GYItunVrE4rYop6VUyF1XxemYVfllVOGVX8Y9Ul1vF3rwqNhVUsaiwio/NVUTuqJI55DBuisPYlIepVx3mkPowCdrDfKk7zHTvwwQZDvPY9zDfBhxmTtphemQe5mLOYU5sO8xbXb5lvte33NV8yzXtt9TFfcuypG/5LPlbJlz8liiv7+QevmNCj+9YWPwdeZHfczrte3nWPyLP00d4GnWE1xKPcCvlCMfSjjDcqxoHdTXXNNV8p6tmsaGaD/yqCXmzmnlfVbMsupoZm6pxi6/mYmI1x5Oq2Z9cLWNZNWvSqvk4o5rhmdX0z6pGk1PNr3nVHCmoZmZJNccuVLPueTU9Otfg41iDU5caHkg/utTwjWsNRW41JLrX8L6ihv7KGkJVNXTS1PCPdF1bwzldDXt8asjX1xBnqCGiVw2/bayhMbqG45tq2L+5hi0xNayLq2FUYg2GlBoep9bwe1oNF9NrqM2o4UBmDVuzakjLrmF9Tg2Lcmt4t6CGj92P4qM4Kmuco0T5HGWR/igBAUdJjz/KXxlHmV9wlH66H+QcP7A0XtL9iCL+R1k7/8j55z/ykutPPFr3E7fW/8SpW5LrMTZ4HePd0GMYk49xNPMYl08eI73hGE1ex8nWHKeX33H8/eX15ePcTzjO6szjvJx/HE3hcX4tPs7hrcdp+OU4J+8cJ7VTLQ89a2n1qpW1fy0/qWrZqaklWVdLlHcty3xq+Vxfy8eGWvr519I9oBbfwFrOhtQSGV/L+MRaglNr0aXV4ppey3/SPxm1MkbVcimrljPZtdTk1LIvt5bSvFpy82tJKKhlbWEtS8y1zC6q5aPiWkaV1DJkSy19t8o5ttXiWSbXtKOWFZdrefKglmJFHRnKOmJUdaxS1xGpqWOGto4JujpGeNfxrk8dr+vrCDXUyTNqHR5+dXRI9/3ruBVQR3NgHeeNdRwz1VEVVMfu4Do2da1j69I6ee/r+DKhjqlJdbySVod3Rh3PM+u4l1XH79l1NOXIPvmyT0EdRYV1fF1cx8ISuZaTdVR2OsHWzidI6HKCpc4nuK86wVq/EyRFn2Ba7AmGx5/gr7QT9FWc5HfdSbQ9TtIr5yT93E5xKuEUUemnmJl1Sub008zteZqQNaexbTzNjrjTPDt4mjLPMzIvnaE5+AzF084wO+oMtpQzXE49Q3XGGfJyzpCae4b5hWcIKDtD7oEzfKCqR6jreUdTTz9tPb119QR71+PrU49KX4+roZ4O6YlvPX/71fNrQD3VQfUcCK5nfY96nqXU82daPTfT67maUU9jZj0NWfUcz67nSI5sl1vPnrx6tubXk19QT3phPfHmeqKK6llZXM/kbfWMKa2nRtVAhaaBMm0DZl0DWd4NJPk0sEnfwBpDAwv8Gpjj38DUgAYmBjYwzNTAKyENeHeTfcY18GZUA3fiGzib3EBNagOV6Q0UZzaQk9VASnYDsTkNrM9tYHF+A9MLG4goamDy9QbOq89SaDgLXc8yLe4sYxPO0j3tLLb8s3xScVae+c8x3u8clnHncMs9Ry+38+g9zxPz1Xnejj6PT/x5Lmee54/FPzM56WemVf/Mt14X5Nn5AiWaC4wKlSZfYGTyBfpmXMCUcwH/3At4FVygw3yB0n0X+Lj9Agp3Cw+VFu6qLPyptnBTa8Gms9DsbeGyjwWr3sIJPws1ARa+C7RwyGhhr8lCeZCFncEWCrpayOlmYc1LFia9YeHdgRachlt4FC7HHCXH/MBC22gL18ZaGLXMwuCvLPRebUGzQbbbZOHXZIvMkxYsaRbOpVs4kyHny7RwLMvC0WwL3+dYqMq1sD/PQmW+RT7fFrYXWthqtlBUZCG/2EJ2iYX0LRaSt1qI32Zhc6mFDWUW1m63ELnbwtRKCyMPyHmPWFAcs9BRZ+GPM3KvDXKvZ+X4v1hY0WrBrYsVu8LKr0orTSorl9RWLBor57VW6nVWTnpbOe5j5Ue9lWqDVdb6Vg75Wdnnb6UiwMruQCvbjVa2mqwUBVkpCLaSE2IlI9RKalcrid2sxHa3sqmHlVmvW5nwhpXBA610GmXl8iQr1slW6qZYmfy1lXc2Wumz2cqrMVY0KVaUqVYZu6x0yZDtM63y3bfyb5aVJ9lWHuRYuZtr5c88K7fzrdwqsHKj0IrNbOVqkZUrxXIvJXIvW+Retsq9bLNyqtTKkZ1WDu+S+70t5//DysHHVqKdGpmmbuQjbaOMW42M0jcywtDIMN9G3gpspL+xkdeCGnk5uJHA7o3UhTWyd2QjWz5s5GFcI7eSG7mZ0ijPOI1cT2vkanojVzIa5dm3EWtWIxeyGzmX08ipvEZ+LGzkUEkj+7c0UrpdjrGjkRVVjVy+28hG9UWW6i8y3+8iswIv8mnQRdKWX2SA+SLj3C4R7nWJ95WXZH6/ROvQSzIGXcYj8TJuyZfZ1O0XghVXCFJLOsn7Cia9ZJB8pQAp8AqBva/gP0l+jrtCcLaUI+VK+VLBFUIKJbNUJBVLJVcI3SJtk0qlsit03XmFV85f4dWfr/C+pknGeclH0jcx0iD5NhHuJ/k3MSpACmziA6NkamJ0kBTcxIchUmgTY7o2MbZHExE9mxj3UhNzPmxi3uQmUpKbSE9rIjOziawsKbuJ7JwmcnKbyM2T8pvIK2giv7CJArNU1ERhcRPmkiaKtkhbmyje1sTW7U2U7mqi8lAT/7o24+LTjKu+GTdDM+6+zTIfNePp34xXQDOKwGaUxmZUpmbUQc1og5vRhTTj07UZfbdmgl5pJvjVZrr1babHG82Ej2umJKeZbXnNbC9oZkdhM7uLmtlT3My+bc3sL22makczv59uxuFqM0OdrvK+61VZg1+VZ5Gr+EVflffsGhcnXON/GddYX3iNe+t+RRX/K69l/srNs7+y1eU649+9jsPC61zcdZ3gTjZ6Odp4pYuNPk42+jvbeNvFxlA3GyM9bPxPa2Oxt40so40twTYqutrwHmIjcKiNsHAbSZ/a8FpjI2SDje4bbbwUbaPfZhvvxdkQ8TZGJNj4INFGRJKNqak2ZqbZ+DzdxrwMGwszbazItsnYbmNTno24fDlegU3mGRvZZhtFxTb2bLVRvd3G9UobnQ7b0Byx8foxG++ftPFRvY1PG2zMOGtj7nkbSy/YWG2V4zXaSL4sx/nFRkGTjdKrNsp/tdF4y0bLbRu/37Hx5G8bDvds+D+xMfCFXGNnOxGOdr5wtROtsBOrtMuzsp18rZ1inZ1t3nZ2+tip0NvZZ7BT5Wvnez87P/jbOR5g51SgnbNGOxdMdi4F2WkKtnM9xM6NUDutXe382c3O3e52HvWw097TzotedhxfsuPysh3PV+yoXrXj/Zodv9ftGPvYCe1rp0c/Oy+/Yaf/ADsD37Qz+h07s9+z87+hdlJG2skIt5M7yo75AztbRtvZ/qGdPWPsfDPWzsEIO9+Ns3N0vJ1jE+ycnGjn58lyPVPsBM21M3SxnQnL7cSvl+NssLM3Vu4j0Y4lxS5rDju2dDu/Zdi5nWnn7yw7D7LtPMmx8yzXTqd8O84FdjwK5brNct1FdnyL5bpL5Lq32Om51c4r2+z0LbXzZpmdd7fbeW+HnWE77YTvsjNmt5x7j52Py+1Mq7Azq1Lu6Rs7C/baWbLPzlf77UQdtJNQJe/993b2H7Vz+Ac7P/1k58QxOxfr7Nyvl+tpkOv4We7lqp1JNjtT7Hamt9iZc8POvJt2Vt2yE3db/lb37Rx5YEft1MLbXi2MVLXwobqF8ZoWGaNbmOndQqS+haWGFlb4tsizXQsb/FuICWghKbCFdGMLOaYWCoNa5DvQwvaQFspDW9jXtYWqbi0c6d7Cjz1aqOvZQn2vFn7u3ULTyy1cf6WFv19vwXVAC4EDW0gcI/tMkv//tIVhy1qYs6qFe5ktuOS1EGBukTGyhR7FLWQfaOFkdQutx1p4fqIFx1MtRF9vYbHbDb50v8GLkBvcH30D8ekNwqfe4J9VN3huvUGi7iZF+puUGW5yt+tNJva/yZQBN9k29CZ9N9zk66SbpKTK7xk3OeLxG6e8fuOF92/4+f3GR6G/4RD7G94Jv9E35TeOKX5ndMLvzH/wO2HKW4xT3+Jg4C0ce95CXLjFn46tKF1byTO0stW3ld1+rRzwb+VIQCu1ga3yXWjloqmV34Nb+TuklSehrXR0bUXdoxXfnq2E9Gpl9KutTHu9lZX9WnkjppVdma18n91KQ67sm9fKr/mtMg+38k9hK0/NrTgUt+JW0opmSyv+W1vpuq2VV0pbGVDWypDtrYzY0UrEzlY+2dXKrN2tzN/TyvJyuca9rZw41Irn0VZ6/NTKhBOtbD/fytWLrQx63sqYjlb2uLVxR9XGQ3Ubg/zaeN+/jTEBbXwU2MZMYxvzTW0sD2pjbXAbMSFtpIW2kd+1jW3d2ijv3sahHm1c6N1G00tt3Hi5jUevttE9oo3Xx8kxUmX/9DZ+KmijvrCNRnMbvxa1cau4jbslbbRvacNxWxuepW34lLVh2t5Grx1t9N3Zxju72hi2u40P98hxytuYUSHHqmxj3d42Cg+0EX+2DffHbTxT3uZNn9u8p79NuOE2E3xvk2K6TV7QbbYF3+bHrrcJfu026+JvE5dwW9YTt3m/+DbjXO/wqdsdNnvdoSj1Ds/z7hDp8ge/af7AyecPLiX8gcL4J+67/uS67i86G/7i2ea/mJ/6F4/2/UVO5t+UZv3N88K/GRT4D2Py/iGj6B9a/O4yftpd+ufchdy7RBbc5R/He6xV3OMfn3s8199jQMA9hgXeoyD0HtEZ9/gh556sve7xtOAezuZ7hBbf470t91hdJvtU3GOi6j6z1fc5qr/P9ND7vJV8nzlp91mefl/m9ftsy7rPYc0DTmofcEn3gIc+DyhKfMDI3AfkmR/Q2eMhSzQPOaZ/iMntEdvUj6jVPuI370c88nnEp2mP2H/rkaxNH5Of9ZhOhY9JKn0szyxPSAh6Qo75CUeKn9Cp9AkLbz1hr/4pv/s95Yn/U2aHPMXlf09JSH7KxfSnTMx/yqrCpySZn7K/+CmXtzzFq+wpa/Y8Zbm6nd/07bj7tRMW2M4EYztfmNpJDm7nSrd27nRvR9Wrnf4vtTPi5XaiXmvnWbL8nt5OVk47O3Pb2b+jnVcy/sUt8T8muz8j1PsZy32fkZ31jM5Oz3mufs6ilOc0ZT7HMec5fVJecD3nBTOKXrBtywu+2/qC89te0F72AuWOF2xSd8jzYgfTAzr4KrCDbaYOzgd30L17B+dWdchaokPm5A7Kizo4VtzB31s66LKtA//SDvqUdTB8ewfTdnSwfGcHCbs6+HaP7Luvg1WuDmKEp4NwUDqIJGmK1kH8HOUgfot1EEOTHERMqoM4cMpBbGpwEMqzDqJQOnDOQQw+7yBafnYQKquDONjoIBxdOgl/104i3L2TSPfqJGarO4m/YjqJTuGdhd+ozsIjrrO4lNZZ/J3eWQyydhY+lzuLm9c7i/XOjuKWu6P4SeEoRisdxRcqR/FQ2qB2FD21jmKKt6P4+B1HMfV9R5E+wlFs/dBRvDrGUVRLI8Y6ikvSzAhH8Y+0ZpyjcBvvKHKkQRMdRb20ZLKjaFjsKG4nOQrHFEcRmOooyqW30hzFCWlcuqOwSQsyHMW/UmymnCNLzpEt55BG5jiKWbmOIi/fUfjvlX0uyD4WR3FR1UXojV3ElTFdhHtiF7HxdBexVOck7r7vJNYNdxIFI5zEoEQnscrNWXTkOItWLxexYKyLKExwEUcSXYRPqot4I81FpDfI7xYXMbfRRex2dRVe6a6i7zlXcdDFTQxTu4n9Q93Ekhg3QbybeJjgJnRJbiKo2E04nHETztnuIkdafNFd6NQeoviYh0hz8RSX3TxFl5GeIkeaHe8pLOc8he8FT7Fc6SVydV7Cf4pSvBSvFH+nKMVpi1L08VKJO++rxMCRKvEoXCUCP1CJ/VLPsSpRIwVPUYmza1UiOkElyhPlZ6tKdHdSi749NMJ9hFZ4TNKKefFa0TtRK36SJiZpxR9SVLJW+KRoRbl0OVUrFuZq5X3SCsMZraiUqNeKJmlhg1Z0OasV+dJr57TihPTJea24K8X8rBX+F7RivzTcohXXpKVWrXBp1IoiadolrRjsqhPZ7jrR20MnfpI2eOmEXqETldJClU7c0+pEgLdOjPDRCZcROnF5sk5sideJTUXeIlahF2vUepFp0It3wvUi/wO9eH20XpyWPvtQL55I3cbqxVFpQoRe/Cn5jZftY/Ti2wS9uJWoF+uS9MI7WS8qJZGiF9ekZal64ZGmF9ukgel6YZE6Zcqxs+S42XpxoEAvskr1YuIJOaZ08JReaOr14kqDXiw+qxeu5/SiRHrzvF78LH3+s168kHIu6MUrFr04IT206kXXi3px55L0SC/GOxlEuKtBuHoZxBdKeX3PIL6b7icSE/zEP0l+wpDrJ26f9RM9XP1FiNpfDB7iLywR/sK9PlDo3I1ivadRHFEZRTetUTweYRRTVxlFcJJRTE42iuQUo+iZahTHpalpRvFUykw3ilczjOKMNDvTKDqkC9lGMT/HKN7NM4pfpKX5RuFVYBS7pKgSozhaahS9dxhFUblRHDtiFKePGsX1k0bx9Smj8D5tFPukUWeMYkO9UQQ0GMW30rizRvGXFHfOKLqeN4ofpU9+NopHUtoFo3jJYhQnpRlWo3gm5TUaRb+LRnFemnvJKLpcNooSaeAvRnFJWnzFKDybjGKnFNZsFL9KK68ahfaaUXwjjfxVrvW6URy2GUWE3ShCbhjFD9LHN43ioTT0b9nurlH4P5Bzt8sxOpvELSeTCHAxiXGuJtHV3STSPU3iZS+TOCXNUpjECylfaRJvqEzigjRfbRLOGpPYKr2rNYkr0jKdSSi8TWK3NMzHJOzSar1J+BhM4oDU5msSJn+TOCJNDDCJpECTyAoyic9DTGJhN5N4+LpJ/PKWSewfZBKLwk3CY5RJ7P1QrivCJMaPk+tINInNwUGibGaQyIrrKpy2dhP/5Q4QVzRviS3jwsQ6wwix4oPRYuXuCDF08gTh+9MkkaaZLIadnyyfl0/FevGpODn6U9FnzXQx4/tZImbkZuEbtVlcyYgV289kihlV2cJ2MF/8z6lEDFRWi51vnRAxno1igPmOmN92X/wfbDMaZA==</binary>
            </binaryDataArray>
            <binaryDataArray encodedLength="1688">
              <cvParam cvRef="MS" accession="MS:1000521" name="32-bit float" value=""/>
              <cvParam cvRef="MS" accession="MS:1000574" name="zlib compression" value=""/>
              <cvParam cvRef="MS" accession="MS:1000515" name="intensity array" value="" unitCvRef="MS" unitAccession="MS:1000131" unitName="number of counts"/>
              <binary>eJzVWS2PHEcQbRAQELAkUuCBKArLgcBIrj3HyMQ/wMA/IMDICoilQ5ZlBRw0CBgQEGhoONDQ0DKwFhpGQYGuuq2afVPTn/OxlsHTzM50V1e9qnrdNxfC9Z1wi0BhuEeknm+Jc665xlpNNngsRcbnbNTat3HkrjW2SmvY+6V8yfyOsduH0NMRt37qdeSz/vZrt3AVnI1UTMGPScxpycPEJiCWG/+8Ju4tesX8psy6yE9tPrbytRQHcrulzqXyHSq5avFnjl6M6tz5GusbvHrufP36+an6HurKsHItENjvEnXs47ZxMQ5S8ef4PwC/OR7QLvYcqU/mV99Q46115/XYr13sFxmzP9XUbj+OI9VzE12PjPXrB13L+Ogq8xHLX00tzXm3NWrW7ijC78wYkuMg/zV9bP5YjdXUZ1gxDj92LR0+R12gPuT60biy/kWfkHOCPNhzr5U5P2L582Mw535cbn4Nl0t49rUUizemx6kair2L6dYcv2PzYnwv4SEFrJ8YR74vfW/nNCHW16U6Wiuuc9kp5Q7jE64veF8jxiPZP22PczyV/EK+xJ7YFXu7/am/D5mey+WppgZLWo1xe+2ZU99ra8TcnHttbfYvURfJeXQ6YwqMv5Y+WYrUWlvpkUcHPOV0xPPa0ThfsfXxvnM8T+xX+G190cpZbS+dK+et+Sv55nullgc/tivwtLT2zslxSWtLGNVYhNOYVs/hKOZnq/5sxevSOkCt6ClSXwn7BFoRdB+/3B+1muB7p2k47q14X9MLpmMEPgXb5/UsEeBvcdwjUP9wnVg/4l4d3Nxz9kRr7XtuhXfcM0v1au8P2C+aw+Ga4S5mC3svxnEq1ppnpd/nykfKV4x9qMdIDlr3tNqxQXMp6Dh/r6QvFdIrbxiv9f6BXofxvi8buE69Mx5knceMj4zvrkL4WfEj419+9lbfiX/XCoI6NB/7FfoS61Ri3ql+CVc3em8a80D/rjhAPk0rvcbkeEFtrcm97yEBairGsVX9p0CZdUc+QZwtfYvvUJd7OnHgtQbn1XI73NNYN3GNjurOXaN3rj7m+Pg58or1ievX+lLqhRYfWv1dymXOhuVQ6kK0QXTrd8YbxkfGD3dD+MDX94y/GS8Zjxjfq7Z9w9evro4a16m+PFZdse8XPh55VxWf5cr1hM9joClKnKI9iV20UOL4g/Ef4z7H/YTxVHGP8RPj27tHboSLa8Yzxm+Mh4xfGF8rFzeq8Zd7+F/MflpHgaZc1OS9FbLuhe49LxnvGP9rzv5Rf681b6ZHgx5DHob7mbW4Rg99DgQ67dHGRQeceF2pidHqQuyS8v8W/t6wtcxWD+tQJg813Aewb72/g1odYrsTon+Dlvq1U5tSc8/1GvbTcw7BOjX967nF+V8SqnuA4vNq5p+7z2L1GCL5afFrbgy5eRSpMftNlB6TirHW1xgXa8WFz3M9hPXTgb5gT+bWGj0DHbLvFDX771r1luuFL22PQd4GbQeNT9WiYAfa2ulvmXuweqNp3ZZytOQMgnvUxEbCJtFp37HYvR8tmufXXhpTSz3G0GuP2D5oZ2P8P2H1PhtZy/82Ps3u7V6v3wHkjP+C8Sfjr6vjmVfw69XxDCzfKno9Fz7X88gN1FRPp+8EqCG4dklHqmoP6tm+sVzqt52DcifvL+DcivMtfq/ttT2wVZ3MwycqGJbs</binary>
            </binaryDataArray>
          </binaryDataArrayList>
        </spectrum>
        <spectrum index="12" id="sample=15 period=1 cycle=5 experiment=1" defaultArrayLength="7313">
          <cvParam cvRef="MS" accession="MS:1000511" name="ms level" value="1"/>
          <cvParam cvRef="MS" accession="MS:1000579" name="MS1 spectrum" value=""/>
          <cvParam cvRef="MS" accession="MS:1000130" name="positive scan" value=""/>
          <cvParam cvRef="MS" accession="MS:1000128" name="profile spectrum" value=""/>
          <cvParam cvRef="MS" accession="MS:1000505" name="base peak intensity" value="34.0" unitCvRef="MS" unitAccession="MS:1000131" unitName="number of counts"/>
          <cvParam cvRef="MS" accession="MS:1000504" name="base peak m/z" value="634.246245546236" unitCvRef="MS" unitAccession="MS:1000040" unitName="m/z"/>
          <cvParam cvRef="MS" accession="MS:1000285" name="total ion current" value="4291.0" unitCvRef="MS" unitAccession="MS:1000131" unitName="number of counts"/>
          <scanList count="1">
            <cvParam cvRef="MS" accession="MS:1000795" name="no combination" value=""/>
            <scan>
              <cvParam cvRef="MS" accession="MS:1000016" name="scan start time" value="8.853233333333" unitCvRef="UO" unitAccession="UO:0000031" unitName="minute"/>
              <scanWindowList count="1">
                <scanWindow>
                  <cvParam cvRef="MS" accession="MS:1000501" name="scan window lower limit" value="500" unitCvRef="MS" unitAccession="MS:1000040" unitName="m/z"/>
                  <cvParam cvRef="MS" accession="MS:1000500" name="scan window upper limit" value="2000" unitCvRef="MS" unitAccession="MS:1000040" unitName="m/z"/>
                </scanWindow>
              </scanWindowList>
            </scan>
          </scanList>
          <binaryDataArrayList count="2">
            <binaryDataArray encodedLength="30956">
              <cvParam cvRef="MS" accession="MS:1000521" name="32-bit float" value=""/>
              <cvParam cvRef="MS" accession="MS:1000574" name="zlib compression" value=""/>
              <cvParam cvRef="MS" accession="MS:1000514" name="m/z array" value="" unitCvRef="MS" unitAccession="MS:1000040" unitName="m/z"/>
[truncated: 112,699 more chars]
