# Supplementary material for: Genomic and proteomic characterization of SuMu, a Mu-like bacteriophage infecting Haemophilus parasuis
Source: BMC Genomics. 2012 Jul 23;13:331. doi: 10.1186/1471-2164-13-331 (PMC3447690; doi:10.1186/1471-2164-13-331)
Supplement: Additional file 12 — P16.mzML NP_873073, gp32, Mu I protein, H. ducreyi 35000HP, Mu-like prophage (Myoviridae). [file 1471-2164-13-331-S12.zip › 1471-2164-13-331-S12.zip.out]

<?xml version="1.0" encoding="ISO-8859-1"?>
<indexedmzML xmlns="http://psi.hupo.org/ms/mzml" xmlns:xsi="http://www.w3.org/2001/XMLSchema-instance" xsi:schemaLocation="http://psi.hupo.org/ms/mzml http://psidev.info/files/ms/mzML/xsd/mzML1.1.1_idx.xsd">
  <mzML xmlns="http://psi.hupo.org/ms/mzml" xmlns:xsi="http://www.w3.org/2001/XMLSchema-instance" xsi:schemaLocation="http://psi.hupo.org/ms/mzml http://psidev.info/files/ms/mzML/xsd/mzML1.1.0.xsd" id="081007Emilie-080807-16, P16" version="1.1.0">
    <cvList count="2">
      <cv id="MS" fullName="Proteomics Standards Initiative Mass Spectrometry Ontology" version="3.18.0" URI="http://psidev.cvs.sourceforge.net/*checkout*/psidev/psi/psi-ms/mzML/controlledVocabulary/psi-ms.obo"/>
      <cv id="UO" fullName="Unit Ontology" version="12:10:2011" URI="http://obo.cvs.sourceforge.net/*checkout*/obo/obo/ontology/phenotype/unit.obo"/>
    </cvList>
    <fileDescription>
      <fileContent>
        <cvParam cvRef="MS" accession="MS:1000579" name="MS1 spectrum" value=""/>
        <cvParam cvRef="MS" accession="MS:1000580" name="MSn spectrum" value=""/>
      </fileContent>
      <sourceFileList count="1">
        <sourceFile id="WIFF" name="081007Emilie.wiff" location="file://C:/Documents and Settings/ezehr/Desktop/wiff files">
          <cvParam cvRef="MS" accession="MS:1000770" name="WIFF nativeID format" value=""/>
          <cvParam cvRef="MS" accession="MS:1000562" name="ABI WIFF file" value=""/>
          <cvParam cvRef="MS" accession="MS:1000569" name="SHA-1" value="52731191d04f9d4f8dc646854266c78a04905c6b"/>
        </sourceFile>
      </sourceFileList>
    </fileDescription>
    <softwareList count="2">
      <software id="Analyst" version="unknown">
        <cvParam cvRef="MS" accession="MS:1000551" name="Analyst" value=""/>
      </software>
      <software id="pwiz_Reader_ABI" version="3.0.3324">
        <cvParam cvRef="MS" accession="MS:1000615" name="ProteoWizard" value=""/>
      </software>
    </softwareList>
    <instrumentConfigurationList count="1">
      <instrumentConfiguration id="IC1">
        <cvParam cvRef="MS" accession="MS:1000495" name="Applied Biosystems instrument model" value=""/>
        <softwareRef ref="Analyst"/>
      </instrumentConfiguration>
    </instrumentConfigurationList>
    <dataProcessingList count="1">
      <dataProcessing id="pwiz_Reader_ABI_conversion">
        <processingMethod order="0" softwareRef="pwiz_Reader_ABI">
          <cvParam cvRef="MS" accession="MS:1000544" name="Conversion to mzML" value=""/>
        </processingMethod>
      </dataProcessing>
    </dataProcessingList>
    <run id="_x0030_81007Emilie-080807-16_x002c__x0020_P16" defaultInstrumentConfigurationRef="IC1" startTimeStamp="2007-08-10T19:40:41Z" defaultSourceFileRef="WIFF">
      <spectrumList count="18">
        <spectrum index="0" id="sample=16 period=1 cycle=1 experiment=1" defaultArrayLength="13550">
          <cvParam cvRef="MS" accession="MS:1000511" name="ms level" value="1"/>
          <cvParam cvRef="MS" accession="MS:1000579" name="MS1 spectrum" value=""/>
          <cvParam cvRef="MS" accession="MS:1000130" name="positive scan" value=""/>
          <cvParam cvRef="MS" accession="MS:1000128" name="profile spectrum" value=""/>
          <cvParam cvRef="MS" accession="MS:1000505" name="base peak intensity" value="42.0" unitCvRef="MS" unitAccession="MS:1000131" unitName="number of counts"/>
          <cvParam cvRef="MS" accession="MS:1000504" name="base peak m/z" value="650.017052191757" unitCvRef="MS" unitAccession="MS:1000040" unitName="m/z"/>
          <cvParam cvRef="MS" accession="MS:1000285" name="total ion current" value="6607.0" unitCvRef="MS" unitAccession="MS:1000131" unitName="number of counts"/>
          <scanList count="1">
            <cvParam cvRef="MS" accession="MS:1000795" name="no combination" value=""/>
            <scan>
              <cvParam cvRef="MS" accession="MS:1000016" name="scan start time" value="0.16735" unitCvRef="UO" unitAccession="UO:0000031" unitName="minute"/>
              <scanWindowList count="1">
                <scanWindow>
                  <cvParam cvRef="MS" accession="MS:1000501" name="scan window lower limit" value="500" unitCvRef="MS" unitAccession="MS:1000040" unitName="m/z"/>
                  <cvParam cvRef="MS" accession="MS:1000500" name="scan window upper limit" value="2000" unitCvRef="MS" unitAccession="MS:1000040" unitName="m/z"/>
                </scanWindow>
              </scanWindowList>
            </scan>
          </scanList>
          <binaryDataArrayList count="2">
            <binaryDataArray encodedLength="55592">
              <cvParam cvRef="MS" accession="MS:1000521" name="32-bit float" value=""/>
              <cvParam cvRef="MS" accession="MS:1000574" name="zlib compression" value=""/>
              <cvParam cvRef="MS" accession="MS:1000514" name="m/z array" value="" unitCvRef="MS" unitAccession="MS:1000040" unitName="m/z"/>
              <binary>eJwM13V8W1Ufx/G6N9akado0dXeX4flsTOs2A4a7DhjOmGtdZmzocBnuOsasrhM2HB7cYfp8/3i/lpx7zk/O0nvvSbccc19qO+Z+MOKYezzqmPtU9DF3adwx9wUJx9zPpBxzf5N+zJ3Vdsxd13HM3dx9zP1wzzH37o3H3Ic3HXP7PHjMHbH1mDtj2zH32Q8dc9c8fMx9x6PH3OseO+b+9Ilj7kU7FDvsuHtb+HH3y/bj7oOO42579HF3Texx9+Vxx93rE467H0487t6dfNx9OOW42zf9uDtwzXF33rrj7snrj7tnNx93P9l+3P1Ox3H3113H3f91H3cXbzruvvnB4+7nHjru/vDh4+7Tjx13Vz513N0ResL9jfmE22A94U6wnXDPtJ9wL3SccHvHnXC3pZ5w+6w74T6v5YT73a4T7sHuE+5ve064PV454b4v+KS7I+Sk+8nQk+53DSfdQ8aT7u9MJ92TbCfdVeEn3b3Ok+4vo0+64+JOuovjT7ovSjzp/iz9pDtnzUn3c60n3U0bT7qv23TS3b3lpPvDrSfdY9tOuj0fOekOf/Sk+/4nT7rPOiB/nnRfbTrl7rSccj8ddsrtGXHKnRF5yn1u1Cl3g/OU+9roU+7FrlPuZ2JPucfiT7m9kk65b2495V7Zdsq9u/OUO3bjKXfRplPuGZtPudduPeV+eNspd+/Dp9zGx0+57376lLv1mVPu8wyn3QERp92Fkafd06NOu2+LPu1+Pfa0uzfutDs5+bS7JvW0+9VWfe4+7T6j57T7vk2n3U9vOe0e33ra/fO20+68R0+7z3/stHvh9tPubU+edvsEetAijwd5MBTiARYPwsI9SLd70IgH/032wHS+BylTPdg9zYOj0z24ZoYHobM82CCJFR68IJMqPdglNVUeXFXtwf01HsTXefDdrR68usyD/cs92LfWg6Z1Hnwpx9d7YGnxoGGDbPXg2j0e/Cub9nmwY78HZ/V6UN/nwedyXb+uydIB1TLowWZJGfLgJTl72IM90jCieaOqV5aNeWAe9+DlCQ8W+XnS7O9JQaAn78rFwZ7cEeKJb6gnrRJt8OR9oyczTZ6My6VmT+6yeOIf5snTVk9KbJ5UhHsSF+nJs3LpFE9+ldLpnlw505M/JaTCkyPVnqTUe7J1jicfXefJY0s8WbBcuVZ4cmCNJ5ev9eR36VrvSXyzJ8/JrhZPlrR7Yuzw5NYHPVm+y5Pv9nqydr8nEb2KIe/0eTLar7oHPNkw4UnjIU8e/duT6lOeNPl44Qr1osTgxUdyyOjFBosXe61e+EZ7MXeqFwUzvZg5y4vfKry4t9KLhGovzqjxYkW9Fz/M9uKy5V78LomrvPhyjRc3rvVi1TovHl7vxdQWLzravcjc6MWMD73o3ql5n3jxopy5y4uTu72Yvt+LUbmk14tf5Z4+LwL7veiSFwa82D3oRcOQYsuqEX0/rHy+3oT4e5Mc4M1Lck6gN/tkdpA338gtwd5sD/XmfYM3s4zeHJArTN6khnnzinxn88YZ4c2reOMz1ZtWcU3z5mkpne7NTqmZ4c0RuXamN//JilneWCu8eUiyK72ZWuXNiFxc7c0vcneNN4G13nRJwRxv/pznTfhSb8aXe3PZCm9+l42rvElZ7c3LMm+tN99Ly3rlbVbOFsXvUOxOb3bsUU97vdkv3+3zprnXm+g+b56SmgFvjg16M31UezChWAe8udHfh8cCfTgY7MOVIT78LUtCfXjQ4MMUkw/DEhTmww6rD7faffg52YftU30omubD4ek++nv0YflMH6yzfMip8OFtmV7pw7hcVuXDphofAhp9cM1XrJU+JK/14SXpW+fD/9b7sKjZB78WH9rlzDYfmtp9+EZu6fChtseH1Rt9uGSfD7/Kvft9COn1YaOk9vnwqgz0q7ZhrTvow5dHfYj60ocEf1/ag315PsSXM0N9+dbgy61GX7xNvtxs9cXD5osz3Bem+3LPTF+CZ/mSUuHLK+Ku9OWnKl/uqvalp8aX/jpf7mzw5cUrfIlb5sve5b7MWeuLz3pf2iSuWXnkzBZdkzmtvnwnPu261uHLvk5ffv3Ul3t3+5K215dL9vvymxj6fNksb/T7Mjrgy6WDvvwui4d8MQ77skXeHPFl2qgvf475Mi/Aj/+Jf5AfLwX7cUGoHz9JkNGPHnnF5Meg2Y8FFj9+kQcdfrwV6ce0KD/eT/Tj5lw/Us/1Y8tkPzKm+PGmvDvDj4Mz/bh6lh//yooKPx6t9KOgyo+qaj/dV/y4rsaPE7Km1o/iej92StNcP26d5wfL/bhvpWKuUszVfvy11o/3mv2oaPHjsFzT6seqNj+KOvz4WE53+bG+W/Ge0/Wdfhz/xA/PfX7E7PfjOTmz14+9sqhffQ740SVJg364h9Sb/DLsx70jfoSO+rFZ1hzxY9fnfizz9ecDf3+uD/TnpOwO8efbUH9uM/jTYfRnh8mfc83+XGjxJ8TqzyZJt/kzFu7P5XatcfozLc2f4en+mGf5s01yKvx5V2ZV+nNIrq3yZ3W1P0/U+LOr1p+F9f682OjP6Uv8iVvuz08rFXu14qz1Z0KuXOfPP7J8vT+PNftT2OLPx1Lb6s8XcnObPy3t/szv8mdjjz9pG/x5Q6Zu9OeKTf7YtvjT/JDWfaq5e/zx3OtP7D5/XpCz9/tzQa9yyj19ytvvz5sD/kwf9OfxEX+KR/3ZKQvH1fdBf9454s81n/tT+pUEBvCp+IUE0CVJoQG8IhgCGJZLjAE8YArgYXMAH1gCOBoWwGlrANOdAZSUBLBlagCZ0wL0dx/AmpkBPDUrgPKKAHbL7MoAvpee6gBSawKwNQSwszGAr5oCOOuyAO64UbnuCuD+FQG8vyqAytUBHJHTawJwrdOc9QH0ygXNAfwsW1oDyGoL4B051B7AiY4AnF0BTOoOYG5PAAGPBPDxWwF89HEAN38SwHm7A7h4TwC/i2WfepD8/QF8KDW9AXwhN/cF0NofwIsDAZw7GMCALBgK4DcxjwTgORHAjlMB1PoE8kdgINbgQApDAvlY6kIDWWgIxMcYqN9VIImmQF6WyeZARuQySyA2ayD14YHknBnIjWcH8uX5gdwyVfOnBcKMQJbN0pyKQB6X4spAPpFvqwLxrwkkpTaQ12VqXSBX1geyqiGQ8qZAfr44kM+XBXLT8kA8VwTSJvErA9kh7lWBDMmfqwNZuiaQx9YGUrQukJ3SsD6Qb+T2ZsVvCSS1VfHlqvZAnuoMZF53IP8+GUjzS4GMvxtI9ieBvCdHd6n2TwN131VcWbpfNfcqthT3qWZp7FfdsmggkIDBQDZI2lAgb8r04UAOyomRQNaOBhI9Fsiz0jseyIUTgZgOBjL6eSARXwUS8l0gW+Td7wM58r9AJnyCOOYbxDP+QZwREMR+uSAwiG3BQXwQEsQthiDtf5D2P4gkUxCvyhRzEGNyhSWIf2VVWBAOaxBPyY/hQdxjD+Ll6CB25wRxpDCIJybp8xlBzDkziKxzgoiYqjEpmxbE3OlB/CB3zwgidGYQ780KoqoiiKNyU2UQXlVBtEtCtWLK5JogRuXy2iD+kZV1yl0fxJNS3hDEXvmxMYits1XrBUFEXhzEQ5cHUbgwiMrlirlCMVar7jVau1Zr16lumbQ+iPnNQfo7COK+liCMrUHktQVR2x7EV3JrRxBdnUFM6w5iweYgfpdNDweR+UgQFY8G8eebQWx5Xzl3BvHAviDC9gfxqDT2BfGd3NEfRNCA1sg7g1ozpL2RG4eD8BxRf6PqT0bHVNt4EL0Hg5j1VxANXsGMBQVzZXAw/8makGDOMgRzkTGY32SJKRirOZjHpNgSzC5pCgvmewmxBbNF3gsPxscRTKcciApmMCaYS2KDWRYXTAzBlE8LZp/Mnx7MfTOCMc8MpmBWMB9LQ0Uw38qiymACq4LZJJnVwRytCeam2mC86oLpkKT6YF6ViYZgjjcGc86cYG65J5hVy1XX2mA+lR/WBXP3+mBCm4PZKrktwXwota3BfCW3tQXj3x5MekcwszqD8ewO5pWeYM7fEMy4nLtF/TwRzJdPBePxgq69qF5eDWbDTs3fFczUvcGc3BdMbG8wL4q7L5hhubxfdQwE88xgMH1D2rvhYH6XpSPB2EaD2S7VR3X9l2AmB4YwKv8FhRAdEsI5oSFcYgjhL4kwhfCUnGEOYb9caAnhN3kgLASrNYTdthD9/kPY6QihITKE61JCWFwawsdnhdA1LYTU6SE6Q4UwtTKECbmmKoSTsqNGOWtDOFYXwpr6EJ6ZE4LnnaphWQhnrQ1hwboQ/pBl60OwN4fwpExqUQ1yYatqkCVtIdjaQ9gupR0h/NwZwv1dIVi6Q5izIYR7N4bQ8VIIJ95VvveVZ1cI/+wJYWC/+utVf7KiLwRHfwhPS9+A8g4qrywfUu/DIfSOhFA+EcLewyEEBITqjBVKVVAo/iGhvBMaSqUhlC+kxxRKulljUmkJ5ZawULqtoTpbhXJUvFJDucEdyvTpoRwSz5mhtEvyrFAOV+hapcaqQumQ5OpQXpfpNbomN9TqWp3G6zUuMxpCOXJ1KBuXhpK1LJSvlofy9epQbl8TStDaUDZL3fpQ3ZdDCW4JZYvc2R5KSEcoeZ2hfCTbekIp2BKKaVso/W+E4vo4lHW7QpmyP5QJuaY3lFPS2hfK1IFQDkr7kGoZDSVlPJSZE6H4HFSP8ry3gfN8DFzha9B91cBaPwMx/gZ2CAEGxuTqQAMnJD7YwMtyOtRAktHAazLdZOAGswEvi4FOeTPMwFGrgZttBnzDDfRIut2A/2QD700xUHO+ga9l0VQDW6YZyJ1u4CP5foaBu2YaMMwy8JAUVhjYJfdVGXis2kBpjYE9sqTOQHi9QfdPAyuaDDQvMfDKUgMdKwykrFR+mbVK+Vcr/xoDGWsNvCtfrTMQ1GygoVW55O42A8Z2Aw9LUYeBT2Vup4Gf5P4uA2HdBsp6DPy+wUDEJgNPy6Vb1M9OA7d/qli7FWuvYklxr4F5fQZ+kQf6DTwxYGDSoIFeWTBk4C9ZOWwgasTAc3LuqPZ7zEDshIGX5MABAx6HDGw+buAMHyNOfyNdBiNvG418aTJym9lIoMXIZskJM/KRNFiNfC+mcCO77UbmRRhZ4jDyt9PI1dONnJSWGUYSZxp5TabPMvKZ3FRhxKfSSI9kVBl5V2qqjSyqMbK11kh+nZFP5PFGI8/NNTIyz8iJJYq1VHGWaf0KI++t0prVRkLXGtm1zsjP640sbjZiazHyhJzRaqRP/m4zsrrdSHSHkRflmi6j3vGNvNFj5LeHjLS9YaR7n+rYr5hS02vkjj4jD/Ub+XTAyNxBI7/IU8NGzhwxctmokZ8+N3Kxt4lbg018HGriR4OJ+40mwkwmtsvFFhPRVhMvyrXhJlIjTGzCpGeGiVUzTIzP0niFCY9KEx2yq87EWU0mnrxJn1eamLvKxC/y9BoTZ681ccU6E8clodnEjBYTR8S/TTHlhw7l7FLsbuXtMfG3BD9jIu49E/fuNNG938R7vSY9T03c3W/CNGDiUSkdNLFPLhoy6XehekdUr0yMmqj62sQ1P5n4LcjMeaFmRuVqg5lT0m40k2Iy85ZUms0sspgJCTNTaDUz32bmN3nOrnURWicpUWbeP8PMxilmzpxhZkAun2nmmKyfZSahwsxrMqPSzFFZWGUmsNrMFsmrMfOJzKk187MsqTNjrzfztJzTYGZYrmo0c1KSZ6ueOarhAjPjC8yELjXTvUa515qpX2fme7l3vRlLs5ntMqnFTL9c2mrmP1nXZubVduXtUs5uM7/0mLn/afWyW73sMdO5z8y3vWbu7jNj6jfzmJQPmOmVSwbN/Ctrh8y8MmzmyIiZgDHVP65YsvSAmWsOa59CLVxotPCnrDRZiDZb2CHnWywclBvDLPhaLWyUj2wWfgq3sNhuYdhh4awZFobkrQoLhmoLj8jaOguv1FtY2GghsMlCyE0W8u+wcPUyC6fl3RUWBtZYuHythaT1Ft6UO1q0vlXrZX+bhX/aLczosnBUgnosbJU/NlrYtFX/fmrBtcfCS3J4r4Wb91nw329hV69F9xoLy/stTB60cEBuHLIwe9TC0jELjnEL1x2w8MZpC73eYewPCiM+NIzXZKYhjBBTGPvMYSywhLEmLIwZtjCKI8LYK0edYWydGsaf08OImRnGK3JkVhi3VoRRVBXGHvmrWuO1mlun8XrFmx9Gyj1hWFeEcfWqMH5YG0b4+jDObQ5jVK5tCcOzNYxuyWwL40NpbA/jJ3mgI4yIzjCeE3dXGBPi0xPGjQ+GsWFfGDn7w5jTG8avsrwvjKj+MF6UQwNh3DwYhv9QGFvk02HVPKK6xsI48WUYST5WvvW1clWglYYQK4tDrdgNVtxGK+NyvcnKRrOVHIuVuWFWfpMdNitTw60UTLPyxSwrt1dYKauyclm1ldYaq85eVt6Wmjor38m99VasDVaekoUrrexbbeXiNVYS11l5U6rWW/UMt3J3sxVLi1X3RStntVoZFo92K13yYYeVpV1WpvRYeXCjlcJNVv7ebKXxcStNn1qJ2mMlcL+VbbKvV/H7rPwr6/utvDVgpXpQfco9Q1bChq08KdeOWvEas/LxuJUVB6xEH7Qy7ZCVo9IfbKM91Mb7BhsNRhs/ymSLjQCrjSKbjQXhNt6MsPFJjI2/J9m4cqaNU9I5y0ZTpY1lVTZerLYxtcbGrbU2gutsPCS99TZaG20Yl9iIXm3j6Bobt6+1cUWzjY4WGxmtNj6QpjYbP0tUh40dMq3Txm1dNj1nbfTLyQ2qb6Pq22Tjpzc1vkff92ntfhuNvVory/q0tl81DNg4IrcN2ggZ0vph5Rux8eGYjeUTquGgDcNh9XDExrsh4TiM4TwvU0zhHJaF5nAesoTTFxbO5dZw0sPD+UCWRYTzkiOcaZHhDEaHE5MQTt6McD6VC2eG654ZTnVlON/JfVXhUBPOQdlaF05xfTj7Ja0pnPfl4qXhpCwP512ZujqcP1vDWdMWTnx7OG9IVUc4z3SF4+4O59JN4XzxUDjbHwlnz95w/t0XTvP+cN7pDefHvnCW9IcTOaA4g+EckduGwjEMh3PGSDhXj4bjORbOBskdDyfxoOr2svOq3OhvZ3+gncuC7KSH2Pk11E6MUdfka5Odu812wix2npLzwuxMyFab5tvttEfYmTTdztUz7GyYaefCCjv/yPpKO0lVdn6strOkxs6OWjuf19lZVG/HZ7adgjl2nrvRztmL7YxJ+3I7lWvsfCP3rrVjW2fnWWG9nUNyS7Nd77p2HpbyVjsDclWbHc92Oz2S22Fnl1zYaedvWd+lvBsU+0E7OR/YuXO3at5vp6TXTp9c3mfnlHT128kasDN/0M6fUjti538SOWbnRSn+zM4PvhE84BfBk0ERBIRGkG2O4BO5wBLBX5JkjSAsMkLn0AhaEiJYXBZBybkR7CKCd8+PYPm0CJ6dFaFzQASPVkUwXB3BtTUR+NRGsFkK6yLYJx81RvBHUwS1cyMYXxHBlWsiyF0XwUXrI/hXWpojSG2J4H1pao3gV1nZFkFsewSvywtdEZRtiWBA/t2j+XsjiOuL4A2p7o/ge1k8EIFjMIIvhiK4czgCy0gET8l5oxEclEfGI5g0ofoOqL6Dqu1QBA//HMHfIQ7eMzhoNDpYYXIQa3bwulRZHHwni8McOKwOvrA5uDPcgTvCwUKHg+ucDnyjHUw+38H2aQ4CZjrwqnRQUOXg0moHJ2RnrYO/6xysr3cQN9vBZxc5OOs+B6Piv9jBNil9wMGAXLXEoXORg/xlDvbKieUOslYqhlywysFb6x3UNjv4UZa2OIhudVDR5uC+dgf2Dgd3dKm2HgePbVT+hx10fKjcHzuYvcvB6k8d1O1xsGyvg8r9Du7vdbCjz8GX/Q7uHnBgHXTwrHw25OD2YQfGEQdPyLmjDr2XObh5zEHJIQerQiL1PI3Ue2cky4yRuEyRvCqV5ki+k8WWSBxhkeyQGdZI7rFFcr49kqOyKCISsyOSkhmRXDUzUmecSC6rjOSUdFdFsrs6kuM1kXTURrKzLpJ/6iP5sDGSuU2RNM6N5K35un5/JBcuieSXtZF6p4jUfkTyWmskVW2RPNAeyTedkUR0R3L3BuXdFMnCh7X2I9W6R3P2ac7+SJy9kVT0RfKt3N+vegdUr8wcjORruXcokheGFWM0EttYJM/J0fFIJh+MxHQ4ku1HI1kbFMW7wVE0hUSxOjSKBEOUnilR/CKrTFHEm6N4S+osUfwsK8KieMMaRa0tih9lWXgU/4uI4vuoKB5wRlE+I0rvWFFcOzMKv1lRlFVE4VsVxYNSWh3FgFxdE6W/qyi2SHFdFP1yVX0UmxuiKGqMwnNeFBvlk1tlURQf3xvFP/dFkb5Yn2X+A1G0LI/ir5VRpK6O4kOZu0bf5c/1Uaxv1niLxlr1Xda3RZHSHsUHMqdDY7KuM4r3u6L4ozuK5A36LO+8E0Xju1H89rH2ZLc+79FnWb1X3/dFkdgng/osTUO6JmuGo0ga0edRjU1E8btc4O0k09fJrmAnx0KcdIQ6WWB06kzj5ITkWJ3slpM2J90OJ3sjnfQ4neRHO7nM5aQg1snlcU48k5xcW+DksXOchE5xYpzmZFGFE3Olk8lVTo7IHdVOnq1xcn6tk6NyZ50Ta72TqQ1OvpC7G5280OTky9lO7HOdzJjnZNaFTtoXO9m/RjnWOelb7+SqZidbWpyUtDp133aytd1JWYeTIbmu04l/l5OHZFK3kxEJ3ODkpk1OJrY4ueVBJ9u3Ojl3m5PbH1Wfe5x07XWSt0/97HdyWjb0qq8+5ZQr+p14DTjZLMWDTvrl6iEnPsNOHpTSEeWV60aVc0w5x5VTbj6kHr9y8uOvmhsYjX9INA/LaGg0NxqiecwYzdmmaCZkoTmaJyzRehZGc1hut0ZjtkUzJTyao/J8RDQRUdHMmhrNm7Oi+aUimlWV0TpHR/NHdTTraqL5sDaaeXXR/COt9dF0NkVz6ZxoNsyNpmBeNAEronl6neKtj+au5midm6OZ3hrN1xLZHk1lRzTfy9LOaGq7o1nZE03ChmiOb4vmhieV/6VoNn4czYG90dAbzRG5oy8aa3800waicQxF87JUDCuOvDGqOGPR/Cwnj0ZzvbeLQB8XE74u7gh08XyQi/tCXLwc6tI9zUWMycWbUm928austrhICnPxvsy1uvhLWmwuMsJdXGR3cVz2OlxcHulic5SLYqdioHVTXLROc7FghosrKlx6NrjYIqVVLobk+mrVUePiETmrVvXIwjoXxnoXT8nkBhdH5M5Gl36LLmbMduGc6+KPC11MWuxiVG56wEXIEhfb5bylLg7LomUuwpa7eE6mrXDxldy30kXkKhevSNVqFz/I8jUu4ta6eFsa17lYt95FarOLD2V+i4t/pb3VRXabi91yabuL07Kxw0VRp4t+8et28ZCc0eNiTG7e4OKJjS7cm1y8us3Fzsdd3PqC5r+v+eL3oebLGR9pvtz8sYvQnVojd+5yYftUfe52sXiPet3r4qd9Llbud5HY6+I9mdOn/ZeWfu3/gItPZMGgixPSM+SiYNhFr1w14mLrqIvyMRcjcuO49mlC+ySz/3HxmVcMd3jH8LxPDN/4xuD0j+Hv4BgyQ2M4ZYih0BRDv1xjjsHPEsMZYTGMyy3WGAy2GJ6Uo+Ex7IiIYUlkDDFRMbwpvzpjSHHFMD8mhvicGH47N4bcKTEcnhnDolnKVxHD9MoYvpbFVcpbHcNrUlsTw8+yqjaGpLoY3pe59TF6BsbQ1hBDdmMMu+XSphg2zY6heE4Mg3Ld3BgenRfDwfkxvLI0hl2rY9i4NoaidTEMyLXrY3ikOYazW2I4ILe2xmBui+EZmdoew5dyX0cMkZ0xvCrVXTH8JCu7Y0jsieE9+XtDDFmblHdLDIHbYjjnoRjWvaH8vTE81q/vAzE6k8YQNqTehrWf8sBIDHVj2g9ZOx7DsQMxdB1Ub36xlIfE8qQhlsnGWD6Xu02xRJhj9YyMJcEay9+2WFrDY8myx+LhiGU4MpbtzljCY2Lpccdy+9RYvpkeywMzYnlzZiw7K2N5pC6Ws+t1rSGW6U2xFF0US+UDsYyujuXe9bG82hxLdUssP8mq1ljmt8fyn3R2xHJVVyxn9sRi3hjLtE2xfC3rtsYytEd598VyV28sL/UpXn8sP8iKAdU5GMv7Mm8olo7hWHJHYtknV47G4jMWyzZZfCiW9KO6/pN6OBFLyKlYnhCHZxzVXnH8LMk+cSwzxDHHFMff0maOI9sSh7c1jq2yMDwOkz2OxY44oiPjqI+K43dZ74zjk+g4LnHF0XR2HK3nxPHV+XG8MS0Oj4o4NstIZRw3VcURWh3HkzKlJo4v5N7aOKLq4nhNauvj+FXWNsSR2hjHTlnQFMfG2XH6jcXpNxbH0flx2O6Po2JxHItWx7FiXRwJ6+N4T+Y1x9HZEkdeaxxXt2leVxwvSkW35vXE6f1AczbG8a90borjs1fiGHgnjos+iYO9yt0bR1p/HBcPxHFaNg3GUToUx7DcNKzaR+L0Dh/H+aNxfCn3j8XhHFefUj+hvZCxz7TWN57FwfG8GRJPY2g8f0iLIZ4sYzx75HJTPN7meLbJGZZ4JsRijed5mWmL5zuJt8fzrsyNiOdf6XTE0xsZT3FSPOdPiecruf/8eKKnKo80TlMeaZmuPDPiub0ynrCqeF6QFTXxJNTG877Mr4vnmHTXx9PfEM91jfEENcXD7HguvTAez4vi8b83nkfl3Pvi+UzuvD8e++J4XpbqB+L5WdYsiSd1aTw75eJl8ZyWTcvjKV0Rz4jcvDIe46p4npFpq+P5RpasiSd2bTzvyJx18fwt+5vjubpFOVuVU85tU065qz2eiI54XpGaTuWUNV3K2a2cUrYxnls2xdPxUDw+78XzkJz1fjwHZdEH8dg+jGeHVH4Uz4+y6uN4knfG85Fc9Ek8J2XjrnhKPo1nWG7aHc/Te+KJ2R/P2/J3bzy5/fFcMxBPwGA8R4biuXs4nldH4qkdjWfdmP7fDmqPD6vOX7Vvf8UT6pHA0zLVM4Gv5QGvBN72TmC2TwIdvgn0+iVwjX8CjwUkcDQwgXuCEngtOIHfQxLYbUjgcmMCB80J2MISdGZJoMqawE+y2pZASngCH8sCewKnZXNEArdEJpB4bgIfyIXnJbDBnUAJCQzLtPMTmDs9gX8luCKBLysTuL8qgejqBN6SppoE2moTyK1LYL881qB6mhK48X71sFg9PKAeZMmSBN5ZmkDX8gSuX5nAk6sSWLxGPa1LIK85gWtbEghsTWC70Jag818Czo4E3pTGzgT+kv3dCVzdk4B7YwINWxJofTAB3ycT8P4ggfRdCewSr90JLNqrz30JXNqv7wMJbJMzB7UnsmgogZeGE/h5RNfHdX1C1w5o7FAC1YcTWPuZ5n+usS/07/cJ1PyVQObpBK7wSMTXM5GH5RyvRD1rE7nLOxGHTyKvSp1vIr9Ls18iWf6JXBmQiF9gIo/I3cGJRIYk8rr8EZpIqyGRbGMi++QqUyL+5kTOsyRyVO4NSyTKmqhzVSKNtkT+lFx7ItdEJBLoSOSLyESinYnkxSRiLksk7NxEXpQfz0tktTuRT0jkksmJeE5J5MD5iSyamkj4tERelurpifwin85UHxWJHK5UD1Wqv1r11yTSUqu66hLZK1fVq66GRP1/qrZG1Sb3NiXy5uxE/pqTyOwViVy/OpFv1ibqnpnIhpZERloTMbUn8r+ORFZ2JpLclcjHcnF3Ih49iUxsSOSKrYn4bFN+ef0R9fREIoufSqR7TyLP7k9kRm8i38uKvkSS+hP5SBYMJOo+msiWwUQmDSmO3D6ciG0kkZekZjSRX2X9WCKZ44nskSsnEnn0gOo+qLoPad8DkrgmOImvQpN4wJBErDGJd2WeKYljssGcRIkliRG5JSwJszVJ99EkZtmS+EFWhyeRak/iE7k0IomzIpM4LHdFJeFwJlEfnUSrK4miaUkMyU3Tk1g5K4mUiiQuqUzCs0prqpM4JHfWaE1tEq9JfV0Sf0hbfRK5DUn0yrWNSQQ3JfGknD87ia8lfm4SF85L4qRsmp9E2QVJVC9I4hd5/VaNrU3ipWaNtWhM1rcmkdmWhH9HEo8LnUl8IYu7kojpVu8yr0e9y4YN6n1jEqOycFMSlVuS+EnOe1j9fpLEZ7uTKOhN4sa+JIz9STwrMweS+J+sGlSPQ5onlw4n4T2SxENyzqjWyT1jSUSNJ/GmNE0k8Y90HtD+HFKsw0k8Jz98lsTDX2jvvlNdp9WDbzIXhCaz2ZBMuTGZCVlkSibcnMwrUmtJ5ndpDUvW+TmZXrnWlsxT4clMtSfzrSyLSCbRkcyCyGTOdCbjcCXzusxITOaT5GQunpLMtvOTGZqVzE9VyaTXJLNbrqxNxq8uGeqT+UIWNyQT25jM/KZkxuckc/tc1TFPdUjtfNVwQTIvXp9Mw93J/CUd9yRTcG8yA3LjfckY70/mOZm1OJkfZPUDyaQtSeZTuWKpci1L5lFxL1c+WbwimfdWKt+qZE7IptXagzXJ1K1P5g9pa04mryWZPrm+NZnQtmS996qv9mT+Jys7kknpVI9yWVcyPt3JPCLn9SRzVO7bkIxrYzLvSNmWZMbE+y2Nv6PxdzUu895L5rhsfF9zPlDfcvuH6vujZF6W2o+1/5L7iWrYpRo+Vf7dyazak0zq3mQu36deetVLXzIx/eplQL3IpkH9Xw7p/3I4GftIsp6BydSPJvOntI8lkz+ufZMbJ5L58aDynVLfp9W3tHmkkOeZwg1eKTzrncJMnxQmB6bwlcQHp/BgaAp3G1OIMqXonJvCbHMKxWEpjMhCawphthR2yG/hKbTYU+iNSOE6RwohkSmscqbgjk3hVEIKkWel6N1T685NoQbNl9CpmjM9hbQZKSyoTsGjJkVn2xQOyz11KbxVn8KGxhRKm1K4bXYKdXNT8L5KOW9L4fo7Uwi4P4Upi1M4ujyFN9Yp/voU/pGuZtXYolyysDUFa1sKL0lNewq/S2tHCrmdKTqTqu+uFAzdKTwns3pSWLshhT0bU5i6JQXzSylc+kEK532UQuxO7cNu7cMe1SXH9qZg70vhVWnoT6FzIIXCwRRuGUrBMqw9keoR7cmoco2l0Cc3jKfw44EUgj7T3H9TMJ5WXqnwSOUnWeeZyj6vVK71TiXYJ5UpQakkhaRyaWgqPoZUHhG3MZUHTKnEm1P5QBZYUjnbmsq9tlRc4anMt6dyUs5wpHJQ/nOm0paSyldnp5JwbiofyeLJqZw1LZUTM1PZPCuVuypTiapK5U2ZU53KMdlYk0pZbSp31KUSUZ/K69LUkMo/0t2YSklTKqMSPieVV6R+biovXZjKddel8vg9yrNM9a1WfWtS8VybyjnrUjkqp1tUb1sqR8TVkcq7ckFnKqdkS1cqh7tTuacnlegNqbwtmzelcnyr6tmWSsF76uXTVAZ2p2Lem8pv+1LJ69V3uakvlRf6U6kaSOVXaRlMJXcolX65cTgV04iuS9WorkvzWCo546n0yQ0TqTx/IJXKgxo7rDG54bNUrv8ylVmhaawzpOlskMZ+uc6URqg5jeekwpLGz9JrTeN6WxqGcI1LhV3jsj5C1xxpZLvSeD42jV/i0uhLSCN8Vhqvyt8VaXRVpmGvSaOxNo1/pacujdL6NMZlUUMaEY1pvC6zm9L4TybmpHHH3DTmzE9j8yVpnLwijcvuTyNtVRpPrUnjmZY0Zram8ZNktatmqehKo7k7jZyeNPrlhY1p/LYpjZe2pjH8cBq3PpJGzOtpXPJuGiG9aczq03q5fjAN45Bql6rhNH6VlpE08kbTuHksDct4Gjvkj4k0Og6k8c9naXQfSeOvgHRGg9L5LzSdA8Z05lnS2RKWzlnWdO6zpRMTns774hmRznmOdJZEpvNYdDpTXOl8K9Wz0vldCirTGZKFVenYqtN5RRpq0vlHumvTuaM+nciGdN6UuY3pbG5K5/BsxbwgHe970uHedNYuTSdzWTr7pWqlYq1J17lG69enM9Gs9a3pnGhTfe3pxHal84Fc3J2OV086j0jAlnR2vJPOH++mY/8wndflod3pLN2bTtK+dPx703lCpvUpx0A61w2mYxhK154p33A6v0nbiHoZVS+ycEy9jKfzqjROpPOvbDigfTqYzl2H0vn4i3QyTqbzq0cG5f4ZeARnsE3ODclgSWgGiYYMdsrlxgz8TRk8If8zZ7DGksH+sAyut2ZgtGXwglSHZ/C7tNszKIzI4DZHBvbIDF6XY1EZHI7OICYmg/dlQWwGj8RlsHtGBlfPzCB4VgY/V2TQXJlBXlUGt1Rn8EpNBv/UZug3msGB+gzubsggujGDd+XCJtU6O4OH5Lw5GXwpyfMyuHJ+BjMuzODknRn0LsnAtCyD2uUZRK7O4C2ZtyaDrWvVV7P6kstb1Fer+pLpbRn8IGvbM8jq0Hq5sTMDc1cGd2zMIGpTBm/Lti0ZJG3L4NH3MpizJ4Oz9mXwUW8Gl/Vl4NefwXb534D2aFBxhhRHbhhWnJEMdkjtaAZ/SddYBiXjGUzIOwcyCPo8g1e/0T6czuA+/0xMxkz+MmXSZc6k1JLJXWGZvGPN5EJbJh7hmbjtmSyPyCTVkclu+dWZSdp5mRSdn8np6Zl8OTOTqyozCa7KpKJa16W1JpOC2kyG5ba6TN1rM3lD5jZkckIebMzk7KZMPpclszNJnJPJJxI4L5On5Of5mSy+LJNJd2dyWO69J5PYezPxXZtJX3MmL7dmUt+WSXlHJjFdmfp9Z3JJdyaP92QydUMmazZmkrVJc+XGzbr+sGLuzmRor3L3ZXJOfyZJg5nskquGMgkazuQZqRhR/dI2mknhWCYj8tZEJqcOZPL80Ux+C8miPTSLIkMWY3KHMUvvEFlcaM7iEUsWk8Oy+EbSbVnsk+vDszDZs9ghPY4sDkVmcW9UFjHOLD6QS6Kz2O7K4s5ZWVxUmYVXVRaPypTqLL6T1TVZZNZm0Ss31mVhqc+ioSGLf2VjYxZnNGXxmeyck8UVc7O0f1k8LY4FWQzdnMV5q7PYszaLF9ZnUducRVlrFgflnrYsPmzP4tKOLPw6s3hCfuzK0v1U63qysG/M4g3Ztll5Xs1iy+4sQnuzeF7+6Muiqz+LAwNZ3D2oXobUi1wyrFgjiiXTRxVP8sazuHUiizcPZPHQoSy+PpzFDUe1hz7ZTA3KZjAkG7shmzfklDGbbaZs3OZs0sOy2SfXW7N5yZZNQ3g2/8oDjmw+iczmqqhsnnNm8/552UyemU1mRTZ9clNlNtaqbF6V2dXZHJdzarP5UpbVZbOnPpvrGrLZ0ZjNP03ZHJmjePMU64Js/rgwm3suzubPFdnErckmcF02T8tv67OZaMnG1aZ8ckl7Nk90ZPNTZzYtXdkUdGczIu9syOZ/m7O5dWs2Eduy+faRbK78UOv3ZtO+L5sP+rK5tD+bJweymTmYTetQNmPD2dw5ko1zNJv3xHc8m+0yfSKb5gPZ5B9UbIk8nE1aSA4WQw6vSJMxh2OyxZTDOeYcvpTllhzSwnLYK9dbczDbcnhZGsM1V7bYczg7IocvJDVSc6J03ZnDZpfGYnLYc6bGZmpuheZWKm6V5tUonlxfq3h1mi+N9ZojWxo0p1G5ZXmTcs/OYZ/cMEd1zlWd0jQvh+Ny7gU5fH1ZDtObc/hZCltzGJPo9hzeF7/OHJ6U4p4c7t6QQ8zGHD6Upzfn8PuWHD5+KIegR3L43+4c8vbm8M7+HLb3KV5/Dq0DijeoeHLnkGIO5/CBXDqSg/9oDr+N5dAxnsOBiRzuOZBD3EHFkysO5eg8mcOuL3KYdkJzvXK51piL0ZTLS9JgzuU/2WLJ5ZywXL6UFdZc9ttyuSk8F6s9l9fkVEQuDzly+S4yl2xnLoOyMzOXv2flsqEilzMrczkqKdW5XF+Ti7k2l1ekqS6XE7K1PpfzGnL5RlY15tLflMvC2bm8OSeX5gtyefqSXH6/NJdtq3P5do1yrMvl7eZcvFtz2S4z2nL5WdracynqyGVC7u7M1XM/l48kqCeX5+SvDapnYy6Wrbn07s3l0b5cpvbn8qMUDOYyKncO5WrvcrlsJJdnRnP5cyyXnvFcJk3ksuRALskHc/n121we8csjPzCPPw159BjzmGTK44ikWPLYI9eH5WGx5vGqnLTl8VB4Ht/b81gXkUeuI4+no/OodOXxu3B+HpfMzOOzqjySa7Rerq/V+jqtlzn1Wt+Qx+TGPPJm5/HB3DwC5udx4yV5nL4sj7NuzGPV4jw6V+Yxe73mtSiXjLTlcUd7HtEdWiOBXXlUd+fxl2zoyePMDXmkbcpjv7yxRbXszmPJvjzC+vJ4TaYO5vGjtAzlUTicx7jcPZJH7GgeH0voeB7/TeSx5UAe5x7M4xtZfSiP7MN5DEqZXz6ng/O5x5RPnDmfnXK1JR9DWD47pMGaz3HZasvHHZ7Pt7LWnk9uRD7DssiRT3RkPpdF5RPozNf9Lp+a6Hz+lo2ufM6ens+ts/K5uDIfv6p8npLK6nz+kO6afM6ozeeoLK3LJ60+n/0S3pjPm3JhUz7bZ+fz65x8OubmUzYvn3kL8rnv8nzybleupfmsWplPwDrlacnnSxloU772fBwd+TrfKG9nPv5d+TwtVd35fLEhn+Ub88nYlM+CB/PpeimfI+/k07lTufblM3N/Pr/JZ335pA7ks09uGszHNqSa5ILhfLxH8vX80NxRzZXOsXzKxxVHUg9o/kH1cEhzPtP45/k841XAbQEFBAYXsCm0gK8NBdxuLsBpKeADqbMV8K9sCS/gPHsB38iaiAI+iiogJLqAF4XYAs6cUkDAzAK9oytORQHZ1QUMSXRtAZfXFRBcX8ALUt9QwDF5sLEAd1MB38m62QXEzitgRksB5W0FOgMWsLS9gLSOAr3bFRDRVcA74tdTwNPy14YCNm4s4KtNBazaXMAV2wqY/GgB9pe0fp/W9RZwyUABzw4WUDNUwD+yeVi1j6j20QKduwv0XlLAVQcKMBwsoOlQAafkkcMFHDpawPueheBXyHXBhbwWUoiXoZCZxkK6TIVMMhfqOVHIrdZCIm2FvC9B9kKel/8itC6ykAJnIfdGF5LgKqRqRiG5lYXcWVVIbHUhO+XqmkKMtYW6hxUyp66Q0/JofSHTGwo50lTI0tmFpM0pZOHcQhzzCvVsLeTBiwrxWVnIhtWFfLWmkOF1itOiOK2FepdTnDbFkcfaFaejkF+ks7OQ8q5Cjsqy7kLSe1T3BtW9UXXLZZsKCd5cyAtyfEshrduUr0/9DKgfqR8s5JhsGypk8nAhP0jLSCHFo4UsHiskebwQ+4FC3paLD6rGzwrpCSoiO7SIOwxF7DQWcbWpCJO5iFdlrqWIx8OKmGkt4nfpthVxZngRX8hKu9ZFFBETWcTHcnVUEa84i/BwaX6M5sbqekIR15xRxBPTi7SnRcRVF7FLrqspIqy2iNfFp76IJ6WyoYhNjUWc01TEN7J2dhH5c4oYk3vmFrF7XhHXzy/ivEuK8FxfxHaZ1ay65KzWIr6S3PYiRuSuDuXqVC4J6y7igh7l2VDE5k1av7mIdVuKKHiwiL3binh2VxFbdxcxeU8RrXuLSO0tYmFfEZcPFBEyWMQOaRoq4pRMHynSu3IRXaPagzHtwbh6nChiWGIPFvGJXHtIuY4UcfwH7eFfRUQHF/NKaDFzDcVsNxYzy1TMn7LRXMzasGLyrcWMy722YhLDi9kjN9qLCY8o5m0JjCzmeFQx50cX85P4nl3MYYpJm6JYs4q5r6aYpNpi9spNdcXY64t5Ry5tKCaosZgXpKGpmEdmFzNtTjGT5hXzhYRdXMzkK4qZfY/mrSrm5Opipq8t5sv1xaxqLia3pZj4tmJuaC/G1lGse18xAV3FPC/13apJpm4opmNjMZ9vKiZ7SzF3Plise10xy/qLyRgoZkBcQ8VcM1zM6yOqfayYp6VmvJh/ZfKBYn6QtoPFlB4qZtGRYmKOFvPGF8Uc+V45TxbzsEcJvxlK+NpUQr6lhAm5L6yEZGsJ++QWWwmO8BIut5cQGlHCSzLHUcL2yBIqokpYllXCOVNKWDythA9nlnDVrBK8q0qori7hH3mwpoTJtSW01ZVQVl/CEVneUEJmYwl3NpWwa3YJ188pwTq3hLckYH4JJy4o4ZG7SnhyZQmsKWGoWXNbNK+tBFt7CYGdJTzWXcKMnhI2bFD+jSWs21RC4eYSDkrqgyV8tE1rXy3hkvdKeHN/CQt6S3i+r4T6fsWXRwZKmD6o3qVnqISzh0v4RgpGSzggi8cUZ7yEPrltooTXD5VQd6SEh46W8MvnJaz5qoSffy1hW2gpPxtKOcNUympzKXmWUsblvrBS7WEp+2WhrZSo8FI+lKvspZgiSnlNnokspTaqlKnRpfwiE3GlpCSU0ivOpFIGzy1l84xSWmeVsryylKyqUr3LlBJRV8p7cnl9KaENpbwscxtL8Woq5Smpnl3KlLml/CRfzFdNF6qei1TLglJsC0sZvU/5l5VycH0pAy2lxLSVskuub9f1jlLelks7S9nRVYpHTymVG0qZvKmU9s2l5G5Vn32qtV+1DpbSJ9HDpYSNlvKWXDxWSuB4KS/K6YlSth8opeJgKX/JD4dLKT9Syqqj6vFL9fi1+vuplDcDy1gQVKZnbhnbQ8vYYiwDUxk/Sru5jEmWMr6QPGuZ/pbLuN9WRkp4GX1ym70MV0QZO+VaRxnWyDIuiSojyFnGDpkdXYanq4wnJGdaGWPinFXGxxJWqXnVZXjU6rpU1pXxj2ytL2NKQxk/S2djGV81lel+WUbBnDLS55UxKHEXlHHjhWU8v7KMx1eXUbFGda8tY/K6Mn6SjvWa31rGAUlvL2NAPu0sI6K7jPfkip4yXt1QxgUby/DbVMazUr+5jJkPlrFpZxmL9pcR26scfWXY+7VGrhjQ/CHNHy7jOWkYKeOkPDZaxl9jyj+uPZtQ7gNlnHGwjDWHlPtIGTd9ob35p4wLDeU8byznwbBypljL6bKV83V4Oevs5RRFlHNYljnKGYksx+kq59qYct6OLSckvpzqynL+k3Nry/leWuvK+by+nFUN5eQ1ljMhi5vKdWYr54455cTNLWe33DSvHMf8cj4Q84XlBC4oZ/D6cnzXqYa2cp0zVEd7OWd1lPOtNHeWU9JVzhFZ0V1OTk85Y3LfhnL6N5azaFM5sZvL+VTM28p5YGc5z/WX0zBQzvbBciqHyvV+U87W4XKmjpTreVJOz2g554ypbmkdL6dsQnUfKOfAwXISjpSz8Gg5P/pO4rPASSwPmkSscRK75SbTJBzmSXwob4VN4hLrJIJtk3QGnoSPfRLPyuOOSVRETuJv2Ro1ifOdk/hVvndNYknCJNLPnMTCcyaxZdYkzq6aRGnNJD6X/LpJPFA/iaGGSdzdOIlbZ0/CdMEkfnpgEolr9X3dJG5onvR/ius7rqr6f+B4pjbcCsgUR2Za5ta+JZsXGy5wL9wLXLaAisoSQcXB3hvuYLkzK7e2bGlaWS5U9nI2Lbdp09/798fzcQ7nfN7jHM495/NhbO1ijonYOqldL7VFuG4xQ/VSXzxpWMz9psU0Ni/Gfqv0/PViRn6/mINnFzPo/GJUFxbzt/C7uJgtlxZz5/JijG2LcW6XHkV512L6uxeT3beY9QOLOX5DrmGkHXVj7GRuZ8dNUTHOjkUmdgyIIlM75pjZ0S1eNbfjsthgYcfLlnacFxlWdky0tsNqgh0rbO247WNHjcKOt/wlTmVHl8gJkthgiRUb1BKrkViRGWLHpFA7vhNWWjtOipXhdnwRYceYKDt0lXb8VGXHbJ3kEa8a7GgTG412TGuw44JY22jH9012HN9qx/JtdiSdsGPXeTv+uGDHtlY7vC7acV80XbKDy3b8LvRtdji228n9sKO2Q667U65bVHTJdXfbMa/Xjl5h+NOOKS/YYzbKnqWj7Tk2xp4R4+z5QLxgas8hsW+8PWpze56Kdy3sUVra87fYZWUv30t7HosHE+xxnmzPr8L+JXt+8rWn2s+euUp7ekW+yp7Xg+zJDraX58OeaSH2XBBrQ+2ZEmaPbbg9KRH2rIqy59sSe8ZV2RNZb8/zOulBhOntGWKQXoTGaM8zDfa8J1SN9vwjdjfZ499sz59iR4u9vHPs2brVnvvb7Lm1y560T+yxPibjz8iYc/b4XZCeL9rjftmeu6KhzR7Xdnt+E/oOexw77eW3ZU9dlz0/dttT1WPPm732lPfZc6XfnpIBe/qu2DPjB3sY5sCtEQ4y33DgzXEOLDJ14IooMXNg/ngHCs0dZL3qQLd43cqBDpFt7cCrNg60iYu2Dkyd5MCZKQ4048BiPwfKAyRPoOQR81UO9Is5wQ70iFkaBzrFa6EOtIvNYQ60RjiwPtKBl6IcyIx2wCdf8tQ6UFnnwPV6yaeTfHoHWSc4UGpwYIHRgQFR3ODAvEYH+kR3swN5LZJ7iwMmHzqgPenA2+cd5HfmwGPx6LIDLR0OeHQ6cE80dTng1u3AHdHQ44BrrwO/C0OfA879ck+EbsABxysO2N1woPqmXP8DB0zHOvKFGGfiyGcifrwjo80d+USMtHTkIxFj5ciH1o4Mm+DIURFp68gLEx1x8nSUNb0jiwMcqQp05E2lI5UqR/4X5Mh1URHsyBtqR66JMo0ji0IcuSpKQx25EuZIcYQj8yId6RNJZY6cqHbkeK0jiXWOLNc5YqqXrcERE6Mjn4tlDdJnoyOfNjuS0OLImC3S6zZHeQc5sqfVEeVFR/4V71xyZHebI4Htsu1wJKDTkb/F212y3+3IX+LtHkf8ex3ZNeCI4pojf/ziyP0/Hbk71AnGOnHbxIkGUydczZwwjhcWsm/pxO//z9oJlwlO/DZRTHbCMEW2Lznh5OGELki2wU7cEjq17GtkX+hCZD9UtmGy1cqx/xchopzQR4tEJ9zKnLhX5URztRMeNbIv7tfJ3/Xyt072RYveCU+DbI2ybXDigdjS7IRXixOPtoudTgR/54T6jBN7zzuhueDEs61OhFx0Yv8lJ0IvOzGkTfZFaLvsdzhxQIR1OjG0y4mD4rkeJw6J8F4nnu+TfRHe78ThAScirjhx5KoTH9x0wnqYM+ljnVlj4swkU2fOiMnjnck0d2aKhTPnxFpLZ16ycmadtTNTbZy5INZPcJbfmTOvTHLm9ZnO/IwzBDjTFOiMu9KZe6JZ5YxHkDP3xUO1M1s1zniHOPNI+IQ581js0DrjF+7ME/FnpDP/xDrzX5wz6mXOhK505usSZ1JLnbEpc+ZbMaHCme/ExCpnMqql1xpnzorMWumxzpnzYqrOmSy9M9MMzmwwOnO5wZlNjc7MaHKmXWQ3O5O/zZkr7zjz0wFntBecOdTqTMRFZ1645MyIDmc+Fks6nRnV5cwxEd/tzJgeZ8b1OWM2IHV/dea351zwHOHC1pEuPBrlwvbRLviOceGJ8B/nIut2F/41dWGPmQtB4114z9yFQZYu7BMhVi4MsXbhgNDauHB4ggtHJ7owfLILnYtdqPN0wdnHhSaFCy0BLjwMdGGbUvKrXNgZ5MJfwS68rZb8Gskf4sLTUBfeD3Ph2XAXQiNcsE5y4UG5C37VLvwp3q5xIaDWhX/EnjoXVPUSI97XuaDWS5zBhf1iaIMLh0REowsvNElPYniLC6O2unBM7PzGhSOtLnx0yYUll+VYmwsJ7S6M63DhC7G80wWzLhdOiFXdLlj2uHBKpPS6YNPnwmkxccCFM2LadRcuif6fZewwV1JHuLJmlCtTx7rSKqabuJJt6spMM1e6RP54V2abu9Ir5lu6ckWUWbnyhrUriye4UmvristkVxqnuPLHy65MsnNlg6Mrc3ClTxS7ufI/T1fsvF2p93HFydeV34TRz5Vmf1eeKF3ZpXIlIMiVf0SQ2pVnNK6EhLgyJNSVg+IFrSvR4a7ERbrKfMOVU0tc+XG17Be78pmYUu3KtFpXXq13pUPk6aRnvfQsigzSt1H6FmUN0nejKzdFdZP01OzKz6K+Rfra4spfu6SHM668e9ZV5miu7BOHW135tM0V0w5XjouVna5YdrnytUjtduX7HlcyeqWHPlcuD7hScsOVlwfBq4Ph1+HgOhL8xsLucaA0gfdNQWMGQ8bDQfGiBXwgYizhmBUkWIOJDXwpLGwh6yXIfhlmToNucdsftiqRZxKeiLeDIDAY/hPvqeFACISHSs4wyamFUeGSLxKOi5VR8H0s5C6FT7LAWAk7a+HdehnbACMbpQextEnGN8v4FrDcAmlbYeI2OCMu7oD60+D0HfwufM8hcxHY2wrD2+BjEdeOPJeQ2AmnuiClGyb0IPcJXuqT8yPdWDHajVNj3Ph+nBuZJm5cNHVjk5kbr453I9/cjbkWbgyIUks3blq5UWPthr2NG9i6cesNN962c6PC3436QDeclW40qdx4GOTG9mA3FGo3/hZ7NG48G+rGAREe5ibPkRujI9wYH+XGsSo3kmrdOF3nxhSdGxfEBr0bMwxudIg8oxtzGtzoF280Sf1mqdviRsMWN7Ztkzx73HC74MbWVjd2X3JDddmNQW1uaNulTocbH4jYThnX5cbybjfMe+R6RWqvG2v73Xj9qhtPfnZj6iM3XP51o2i0OwvGuGM3zp1fhN7EHVdTd+6KLWbu+Ix3R2XhzjOW7oRZufO8tTsfiM8muLPoFXfqHd0Z7+NOiq87Z/zcyQ5wZ1agOzdU7rhr3FGEuvO3GBzuTmSEOx9HupMQ5Y5JtDvHRXqFO53V7hTUuKPTSW291BY+RneeCFWjO/ub3PmoxZ3qzyXncXeWnZaa37nTfs6dORfccb7sLusYdx63u8vaV3rtcmef0Ha782KPO3G97oztc+dL8dJVd4b+7o7XGA/+EMpxHjwV+0w80Jp68IKZB2PNPVhl4YGVpYesXzy4aO3BZhsPFk70oGaSBw6TPXh+ugcB//PgywAZG+jBaaWMVXkwNUjGi83BHryu9qBXLArx4KaoDfXAKcwDr3APHgubeA9KEz14kO1Ba5kHN6o8aKqV83VyXuyql/50Hjyj92C/CDd4MMzowcciocEDk0YPkps8ONPswboWD9q3eFC+3YO3dnjALg+M33oQdlaOdXjwc6cH+i4P7nd7sK3HA0WvB/+I9/o8ODrgQfNIT4LHeDLSxBNzM0/Sx3syxdyTVrHJwpOZlp4UW3myyNqTzTM8uTvLk7m+nixWeGL092SfyhNtkCcvBnvysUhQe/KVxpOUEE8mhnpyTmSFeTJD68mCCKmT4MmpYk82lnnyWrnkrpDclZ7UVXnyV60n79Z5oqn3ZKjOk1i9J6uMnnzf4CnrOU+mNXlit9UT5U7ZnpftJU+euezJ8g7pu8uTvl5PSvs80Q94cnuEFz6jvPhT7BnthWaMF0PHenFUxI7zYqyJF1+KJFMvbMy8OCPWjfdiurkXHaLAwku+P15cF9VWXty29qLZRnJOkJxCPVHyTJbYqV5s8fLiPR8vPvTzIl7hhYm/F1+JlAAvJgZ6cV5sUHrxmsqLHlEc5MUbwV78KOrVXrhqvLgntoV44R/qxb9ib5gXWq0XH4d7cSrSi9VRXpQtkRwVElslsUJXLbE1XtwX22u9CKjz4j+xr96LcJ0Xw/VefCKWGbwwN3rxjUhv8OKlRi8uiZwmL+y2ePGr8NzmxeCdXpi2epF20YvJl7zYdFlqtnvxVocXvwhjpxfuXV48Eru6vTjU60V0nxej+r24ccOLV//1on2YN35jvHl/rDcvmHjzkUgw9eaUmTerx3vLs+XNbEtvBkSFlTd21t7cEpYO3uz18Oa9IIlRe2MWIjFiSpg3OVpvroR7c6HSm01V3njWe/OOzpslRm9SG+V4kzde272Je9sbzUFveS9449/uzX8iotObz7q8WdHtjVWPN9+Jzj5vivq9WTTgje6KN1z1Zsc1b5TXvVE878OzZj6MMffhS5Fs4YOtpQ/nxEYrH/qsfSiz8eHXCT54TfRBM9kHs6k+XJrmw/YAHwIDfUgKlvFqHzZofJgZ4kOvKAv14a0wH5kDS0ykDx9G+ZAQ7cPXMT5MXeKDeY0PBfU+3NT54Grw4YFQNkgvjT7ENPkwttmHiVt8iDviQ8BnPuy+7ENwmw+mnT6cEuldPszv9eG6qO3zwaXfh0FXfTgoZv0ocUN8UY705dAoX06M8WXyOF/mmPpyVVSb+XJnvC9bzX3xt/DlgKUvkVa+fGHti+0EX86L/om+7J3qi/V0XzqdfPkDX9KDfZmq9qVN5Gt85V3nS32oL4T58lC8FOPLkdW+7CySbYkvg+t9WaLzZbXBl8tGX/IafFnQKHGivknimiVO7GrxZchWX+K2+XJquy9h3/uy+KIvTZd8+eeyL+HtvjIv8mVCly8Ofb7cFvuv+DL6mi/vv+iHwsSP/8R+Uz9SzP1otfAj29KPuVZ+XBPONn7cF0sm+VEw1Y9UZz9u4MdDdz/eU/rxaZAfNmo/zoqNGj9uh/mxVevHiSg/psT48XuFH2NqJUbvR73BTyY2fqgb/XiuyY+PxNJmPyxa/Dgt1m7xo2mHHy57/Th60o/4U35887Ufr3zrR5d48zs/9p71w7ZVerzox852P4I6/BjSKWO7/Bjf7ce3IrPHj+m9EiN+7ZecAxJ31Y+Ia36Muu6Hw1AFW59TEPC8gmdeUPDnGAUrTRVMMFOwabyCGgsFzpYK7oudVgpU1gqG2Cj41lbB9EkKSicr6LRXsM9FQaSrglEo+FKkuCmY7K7gosj1UDDfU8FNUe+lwM1bwR/iHR8FIb4KPvFTkKhQYO2v4PVABVVKBcpgBYPVCvk9K8gMVfBKmIIuUaJV8Fa4At9IBf+K4zEK9AkK9ixTMG6Tgl9yFTTkKfDOV/C32FugIKJQ+iqSvkRysYJJJdKXyC2VvsqkL6ErV+BeIT1VSk9VCl6sVnBM2NQqqNbJ9evl+g0KWQMpsGhS8GqLgvItCm5vlV7eUzDrpIIrovqUjP1awdLvFFScU3DnvIJtFxQ8e1HBN5flWtrkvrUr6BYtXQoU3QqeioM9CmJ65Rr6FKT3Kyi6oqDxmoJ/ris4M9yfnWP8GTrOnw+Fhak/34ksM3/6x/tz18Kf7Zb+KK38GWztL/MtfxJs/DGf4M86W39enehPryif5C9zEX+eWeRPsdqfNzX+NIf481+oP7ei/fGL9Sc2wx+7Cn9ui29rJbZeYsUdvT/bDFLD6M/pJn8ct/qzY5s/A7v9+eusP6mt/rRd9Ofny/40tvnj0+7P/g5/ojr9+arLn/Rufzp7/HmrT2r2+3Poij/7hgUwZkQAHaMCOGQSQKxpAKZmAZRbBGBvGcAdobQOIGFCgKwxAsiaGMDrkwIYEM5TAnggohYFsM45gFddAjjrFcDCoACMwQF4qwNkbh3APk0A6WEBvKwNoFNsyw7gnZIAuvQB2BkDCGwMkHWs1GiW3FsDeLg9gGG7Anh0LAC3ywGyPgggpTOAX3sC8OsLoH9YIKvGBHJgfCAx5oGYWAQy3SqQHlFuHYiDTSB3ReKkQL70DKTdO5DvAwPlOx4IwYG8qw5EqwlkZEggqaGBvBQWSJE2kJaIQPwjA3m5NJDSskCGVAWypiGQVxoD6RblTYGs2BbIhO2BNB0NJOuTQLaeCuTDbwKxOh3IWaE7E0hwe6DM6wM5Jmy7Arko8roDWdgTyM+isTcQ375AnopD/YHMfkHJxfFKFlko+W6CkqsTlbhNVvJEBDsrecFFyTGxylXJRJRcEvluSn5xV9LsoWSQl5IEbyUWPkq+Fx7+Sk4qlbytUaIJUTIsVElymJItkUqWxSixilUyL07JnFwl14UuT2Lylfwl9hYoiSpUMqNEyfBKJYtrlWyrU/KxTskKvZJWg5Jco5LGRiV+TUqeisPNSuJblJhvkfpioyw6Z2+T3KJ+u+TdocT5XSUxXykxPalk3SklNd8oST8jfV1SMuWykjaxtUOJslPJ0C4lid1KLvRIrV4lC/uU/CyOXJE6VyX/den9hpL5L6iIMlHx2niV/AZVVJurCLdSMcpaxQmRbqOiwlaF40QV98Xbk1SETFaxwVnFLBcV10S9qwoPVPwl9rmpiHZXYeIhOb1UDAh8VET4qTipUDE9QCXrRxXvqFSMDFZxXKxWq5imUVEWosIhVMWuMBXDwlV8LkqiVNhFq1gVp2JSvIobeSr0+Sq8ClT8Iw4USv0yqVmporZWhVudivfrVUTqVJzSS32jipoGFY8bpX6LiowtKvq2qnDZriL5hOQ+pWJyq4q3Lql4vl1qdKq4LLb1qHiuT8UnYmW/iokDcly8eVXFrcFBDB0ZxKXRQfxvbBBbxwXxsWkQBeaybxkk768gnrMOYqVNEG9ODEI1OYg7C4KwWxxEqE8QYcogRqqCeCU4iF7hrAliT0gQo8OC+Eqs0QYxIzyId6OCeHVJEM+WBBFYFcSQaslXL/n0QRwzBJFkDGJyQxBtorgxiMVNUkfsaA5C3RLE51uCWHE+iKDLQXzaJuPbg5jSEUSH2NUdxPDeIKb1B1ExEMTDK1L7ehBXTILZPz4YM4tgvhM3rYJ5ahPM7enBNLkGk+geTF9wMGiCeSKiQoPJ0gYzKzwY78hgDkUFcy4mmMEJkmddMMtygsnPC2aOIRifhmCONAaT1xLM27uD6fg8GIcvg7kvdh8PJuxEMKO+CuYrkXEymFdPBVP7dTDu3wQTezpY1r7BMucLJrUjmJc7g+kWFV3BXBuQ/p4Gs+MZNepBaoY9q+YLkTZYzbQhaiqHqnF5Ts17z6v5zEzNVHM1TpZqrtmqOf+SGkdHNQ/EO05qtM5qrqKm3k1NvKeaU8Fq1qrVzNSo0YWoORQmx7VqrMLV5EaoSYmVOmvUbNigpmGTmkHZaory1NzJV7OzQM3QOjWTdWpK9VLDIPkb1IxplLxibZPkbZY+hK5FzX9b1Pxvp/R0XE1xm5qTXWq8+tQkDKi5cEXN7D/VhD6rYeRgDSfEK2M19IrqcRpizTRsNtfQYqkh0ErDMWsNL03QUG6r4dspGv510HDYUUOCkwZrZw2tIt9Fw5uuGn4XO9CgdtMw3F3DcZHuoWGGp4Z+Ueul4aCPBks/Dbf8NQQFanhRKbWDNOzXaDAP1XBW/KrVoIrQMG+zhp9EU7aGgBwNQ3M1fCKS8qSnfA2dorxAg3OhhkfivSINJiUaTouNpRJfJmOrNEyplrGivEbG1MkYnZzXa5hr0DCkUXKKpCbJ2SxjWiRup4aovXIfjmlI+VJDz3ENlSc0uH6lYd9JuUenNIz/WsMZsfBbDWlnNEw7K/fvnIZzF+XaLmvku6NhWIeG1Z1y7V1y7d0arPo1XBA7rmpQ/Cc9DQrBaXAIPSNDODsuhG1mIQSPD5H1UgjTLUOotQrhH+sQ+d6HYG0bQqsomBjCW5NCOPmS8A3B4B/CoMAQJqlCaBeOwSHyTQ0hShPCdyEh/BwWwvMRIXwmpkWF0CvOx4UQskzO1YfwgiGEmkap0yR1WqTGFjn2dQgB7SG83CW9CbeeEOk9hPyBEN68EsJv40JRm4Yy0zwUX8tQPrQKZbJNKF9NC8U6KBQ7dSjhIaFsCAvlJ20oLeGhKCNCmR4dSmR1KKY1oSyoCyXDEMo1Yyj6BsnTGMrK5lCmtIRSsSWUJ1tD+fqdUGZ9Gcq7ZyX35VBebw/lujB2hDK4K5RPRHVvqHy3Q+XZDqXoquS+Gcq2n0JZ+E8oQ4aEkTM2jBDTMEaZhfGDeRhNFmEEWobxnFUYn4klL4excaYc8w6jQhVGvDoMK00YrWJPWBiR2jA2R0jspjB+rw8jVB/GaEMYPzWE0dIYRtueMCzOhbG7NYzwi2GMuxTGabHpchizuyVONPWEsbo/TNbIYfhcDePZa2FMvRHG14/DyLbQ8pullh1WWkKttYy20ZI1Qct4Oy1vOmh521FLuJOWcc5aTotNLloWumq5JbajZZS7llNivYeWDF8tPkFaktRapmq0/BuqpSNcy4EoLf6btHy2Wcv0HC1XxLP5Wj4WyQVaXi7U8l+xlhWlWrrKtFjrtFwURXot7xu1mDdqOS/uNWt5p0VL5BYtplslx+eSQ9Qe1+J5QstT4f6Nlj/PaIm7pMW+XctDYd6lJb9b4nsktk+LWb+WMyJ3QMudK1o+fSYc7xfD+dcknCOm4XSOD6fCPJxlVuHYWodzwDac7x3CueUdzgZFONsCwhmlDCdLFY5aHc76kHDmhoYzIjycr8SPkeGszg7nWGU4vrXhDK4L5xWdaAzHpzmcT1rC6d8azqDj4dSdDOfjr8OZdjGclHbZdsg58Wy3jBMpPeEM9Eqe6+E0PJXc5hG0WEQw3CqCOTYR/CSCbSMYMTECB0UEj8TB0AjKwyNwjYigMiYCj6UR9CdHsGZjBDvrItDWR/CGIYKzjRG81RxB9JYIzLdGELszgpTPIth6LoINrRG83RnBmW4Z0yvnByIovBLBw6sRlNyMYPeISGLGRWJhEkmr+MMsknjzSA5ZRzJpQiRdos8vkueDI/lStIREMiIskpNiXngk2yMiOR0VSUliJIl1kegbIxnaHMnnIr0lkptbIlFti2T49kgi34tkz/eRrGiPlPsSyTExozeSn65G8vHYKALMonh+fBRbLKNkvhfFN2KTTRS3J0QRMTEKs0lRRC+OYqlTFJ3OUSg8o/haEcXCgCjOqaKI10RhExJFmygPjYKwKI5qo5gaEUWfSI+JYnh8FLc2RZFVH8VOfRSLG6N4IOKaJffXUdScjeLVVhnTHiXPWhR2PVHs7Y3CxCSaPNNoHppFU2EZjZtVNNMmRDMg/naI5qhjNP2qaJ5TR5OhieankGhCwqLJCY9msj6abvFpQzSrG6OZ2RRNcEs0Lm9Hc/pCNNZt0VztjiawN5qs/mjmD0QTcTUas2vRnBcHb0bj/GwMj0bHcMwshmaLGEZZxfCNsJoYA5Nj2OsVw6sBMWwOiuGN4Bh5d8fIPYjBLSyG5PAYpkfE0BAZw9FlMfTWxPCLPgaThhjOioLGGJa1xDB0u+y/E0Ph+RgUbTEcb49hXUcM8zpjuCUiumOYeiWGF67HMP9mDG8Nj8V2VCyfjo0l3zwWe4tY/hB1NrEMtY3lC/FXUCyr1LGcCotlT0Qsr8XFsj8xlov6WP4xxjJySyw2H8dyrDWWr/pjWXglltvi7/FLGGmzhHdClxATtoSvqpfQoVtCtX4JvzYuIaJ5CeYtSxj79hJ++XIJDa1L+PbSEh62LWF/+xJ6O5fg372EDb1LWDKwhPeGxTHHMg5zmzguiqZ5cfj5xLHeL449/nF4q+L4TR3Hbk0c0SFxtIXG8Wx4HJ+JOZFxREbHkVsbx8v6OFTGOA42x2HcGofuQhwnL8bh3yXb7jju98YxeSCOXnHqWhw5w+Ixjo7HziSeg6bxnLaMx946nsfimm08Z2bEk+EXz+/qeGJD4vHRxnM8PJ71EfHERcezMT4eL308exrjObE1HsXFeFTdkqcnnrxeydUXzxOxaiCelqvxjLsez/iRCSyySmCvdQKTJyTQJwy2CQROTODxlATG+ySwUZPAg5AEBrQJjIpMoLskgZ2NCbQ1J5CwU+J2JRDUlsDfnQn81JNARF8CFv0JrL+WwN3rkvOHBJLGLeWmyVLmWy/lPZul9NouRT9xKYGTlnJ06lJenbYU8xlLZd26lE2qpZRol/I0fCm/RS3lneil2MYuxbRsKZZblrJxx1Jc2pYyoWcp3/Qv5cTPS+l/spSZw5fxlsky/hD3bZdxZ8YyLEKWURW6jOe0y9gYvgzTpGVQs4wphmUMiAajjNsqf+9YRua7yxj76TLeP7GMz75bhvvlZSzsWMaFvmV8cWUZ668uY/mNZdSbLucfi+V8bLmcdKvl3LJezpIJy5lou5zRk5dTNGU5AzPkvGo5vwUvZ496OcbQ5YzRLuesIGI5C6KXM3XJcv7MWI6fYTl/NS4nrXk5v7YsZ/eW5fRuW07Ap8v5pn05eR3L5d4u56MuydeznLi+5fT3L+f81eUctkhkp3Wi/L8ScZmSyH/i05cSeXl6osz/E7HTJPKnSAtNZFZYIu9oE5kUkSi/70TGRidSlJxIXE0ijXWJMkdN5II4YUzkrcZEjjQlMnFbIl/uTuSz1kS2dSQS0ZlIR1cidd2JBPQk8l1vIgV9cuzHRHaMWoFy3Aq+GL+CLPMVPLRYwSqrFbxqvYJdNivosV1ByZQVZCpXsC9oBTfVKxgVvgIiVzAoSmKiV/BGjMSJ3qUrsCpcwaPKFSRXr+CjFjm3T3IdXMFfn65gy1crULetYF7/Cj60Wclc25W8PHklW6esxFyzEkXoSgq1K3kmYiXxcSuZkrGSacaV3BDbGlaia16J57aVZO9YiXHfSoZ2ruSk+LhnJfv7VzLjiuQYsYpl5qvYbrkKG+tV9AiDzSqCJ6ySefEqfCat4oXJqwhzWUVT8CrOhK1ijH4Vt7av4tqFVTI3W4WqbRVj21dR0bGKZ3pX8YXI6lvFm/2r+GBgFXOuruKieRKVFkkyr02i0DqJ4xOS2GSbxNYZcnx2Etcck+gNTaIhLAmNNgnP2iQ+aEhiRUsSM7YksXtrElt2JDH8VBIXe5NQ9CcxYiCJ74XH1SRyricx75ckiscnM9QimZPiM+tkHk9IZt6kZO6JA5OTuTEtGYuZ8ndYMq9HJHNLLItKZmBJMj9vTOZ6djJ/1iez0JDM7MZkrm1LJnJHMhN2JtMrQt9O5tP2ZD7sSia9O5mDvcm8P5DM9KvJ8t1OJu66GJrCabMUnlqlsMEmhT8npPCxbQqLJqVQaJfC6MgUfKNTyI9PYdDSFBbrUjjakMLvW1KI3Z3Cg29T6OxLQd+fgumVFC6L2qspjLmegt/NFKKfT6XKLJVi61S+npDKV5NSsX85FZ/AVDyDUhkSksogbSrHxb8Rcr4hlZzGVJybUnmmOZV1O1N5siuV7tOpnO1MlTVsKi/0S66rqXBdYn9MJXZsGhPN0gi3SqPbNo2PNGlkhKSxKDSNoxFp3I9K47cVaUSWpRFWn0bwtjRM3knjkqg8msaQtjTy29Nw7UhjcGeaPHdpPP0hDft7aTwet1q+i6v50HI1j2xXs3Dyao5OWU36S6s5FLxa/jerSQ1fzdwIES3HYmS7ZDVHcmWsfjUZWyR+62oyd63m8Z7VZLetxqV3Nc/2rWbI9dUU/LiaepN0eY7TsbBNp0uETkrHcnI6VlPTGXg9nXtB6awOTWdNeDoLI9J5HJ3O2th0WsvS0evSCWlIp7sxHeuWdJq3pDNxZzpXxONT6XxyOp2/v0/n2550PPvS8bmSzvCr6ZwVEx6l87nVGjZZr8HRZo0852vIsV3D0JfWUDR1DednrqHq9TWkK9fwX/gavoxYQ3bkGoiVMUvW8ELCGryXyTHjGpwb1uC5dQ0jd0qccGtdQ1n7GgK61xDUt4aQK2voubqGGVYZvG+dIfPCDFImZsjznsHRyRlMdMxgjV8GjxUZDA3JkLlzBoqIDLrjMhhYmkFPeQbNFRJnlJimDB6KD5ozyGjJ4I0tGfy3PYNTb2fQ2iq5ujOY2peB060MNo/IpNoskxDLTCytMukVVydksmRiJj9OyuS1lzJ57JlJkCaThtBM+rWZbA3PJCYikymRmbwdlcnduEwa12byanYmlGdyvSGTXY2ZvN+SyaytmfyxI5OPd2by79uZ8m7OZEVHJge7MknrzmRBTybr+jJZ3C/nRfaVTIZcy+QbMfxmJufE4PFr8bJYyzDLtQRYr0Vju5aoyWu5MWUtCVPXMmf6Wj6duZZBs9fyledanomRrXBfspbrqyRu41qmFK5ld9Favqxei1nDWjqFbfNaroq4LWt5b9tanry9lg8ureWbrrWM7F3LBWE2IGNFw5W1bHp2HZst1uFts44a23VMfGkde19Zx8dO6ygKW4eXdh3VEeswi5JzsetIXrqO1Op12Nev46xxHSZN60jauY6/j61j6BfrZB63jpn960i/so43rq7D+cY6Bt9cx3um6/nHcj1fWq3nuwnr8Z+4nrGT1tMmDJPXkz9rPadV61EEr2eMej2hIeuJ065nWvh6fhGKJjm2ZT02W9dzRcRvX88bp9eT1rmewX3rKelfz6Ur6wm5tp6B6+v5akQWnqOyGD46C/NxWUSbZvGBZRb/WWeRPyGLcxOzGD9Fzrlk0avM4mFIFoPCszgliiKy8I7MYmRUFilLs1hnyJJ3VJbMu7PwasriQnMWtS1ZWG7NYuu2LJZsz+KXHVlM7Mti+UAWM69IjZtZ1PyURab1Bv6z2cCFSRtYGbWBj2I2MKV+A1kNG2jbskHmpBsI37aBids38MyeDRzo3kBazwYW9W7g874NmF/fwNYbwnwjf9pspO+ljbwybSP1nhu5rtmIfcRGxsZs5Ie4jWzO2EiiYSPPNm9EsWUj47ZupPK9jSz9dCMvX97I+Z6N1PZuZKB/IzsGNnLn6kYyr2/kk9sbZX6wicM2m8icsImntps4OXETvpM3sTJ4E3FRm5gevQn/+k006zfxsnETi5o2odu2ies7NpHct4kn/ZsYdm0TITc2kfjjJj4w2SzP+GaeTtyM75TNRIVtRhu3mYSCzTxTv5kuw2ZajJu51biZju2beWn/ZuZ1b8atbzPXr27mnWub+ePGZj69uZkJDzcTMSib48OzKRiRzd+jsyl6OZsDr2UzbXY2t4RiTjZr5mZzxjebWX7ZnAvMZrYym+iV2by8KpuDSdmYJGezOCWb2NRsStOy2bomm09ys/EoyWZEaTZ/lmXzU0U2/1RnE1WTzVeiqDabcfXZ7N6VTf6+bLz2Z9N4UHIezqb9e8l7PpvuC9kMupjNN+JxXzbrfs1mx61slv6Wzffi9d+zqRYPRPDtbKzvZHNNcFfyihfvZbNSXBDz7ksOkfcwmx/E+4+y6X8mh5+H5dA8MoenImZUDqfEK6NzODImh/Fjc1greoXDuBy2ix+tc6h6OYew13LIm5mD1+s5jJ6VQ5t4Y3YOjeJfET0nh5Ni2twc/OflYL8gh8ELJXZRDkvdc0jyyWGBbw4Fihx8/HNoCczhjiqHD4JymLIih7GrcihPyUGZKsdEVloO59NzeLwmh0WFOVRX5GBTlcNmsac6h8i6HLp35FC4N4eD+3Iw2S9/i60Hcnj2YA4fH87B7aiM+yiHCWdy8DgrPV6QHkVpq1zvxRyWt+Vw/dccvrqdw8t3crglFHdzMLsn90Dk/pHD+49zuDw8l8YRuZSOymVgTC4F03PJnp1L29xcap1ySfaR4wG5uATmslKZyzxVLsZVuZQk59Kfmsupqlw21ObyTl0uf+tySdwhOfbmcmBfrvSdS48YcjCXM2LWoVweCe+juXR9kIv621x+OC3b87nkXMjl/dZcRl/M5c1LuTxzOZc48a04/XMuVb/kcl8c+1XG/J7LzLtyTKjvSa0X8rAflsfjEXl8MTKPglF5mI7Jw3FsHndfzWPTzDzefT2P1Fl5PJ2dx/25eXwyL486xzycyGOYbx5l/nncEVaBeYxU5fGaOo8qcTA6j+eX5DEvLg/X5XlMX5VHuQhKyuMjYZ2cx2ZxQ3ik5DEqNY808WZaHi2iOj2P9Zvz+CdXxhfk8bAsj8/K85hUkUee+EkcqMzDpCqPHuFQnccOkViTxznxZ20e/zXkMWWXxO+V3AfyeOtgHoMO5fHocB4hR/K4/WkeGz/PY+e3efz1XR6lZ/L48GwebuflWi7IdYt20dIq/VySe9ORx1rh90MeM27lYfN7HtnC83YednfzGHIvj7Nizn25L0PyMR+dzztj8nk6Lp/4mfmEzcqncHY+v4rxc/MZNj+fF+zyUXnlM9c/H50oCcznd3E1Ph8S8tkjUpbm0yYGLc/nixUSvzIf12Q5niLHhSIjn9P5krtIapZIzdJ8nqnI5/XKfFlfyfFqiRFHavK5Uit56/Lp3J3P4D35LBNnRfqBfOwO5rP8UD5/Hc7n5JF8yo7mk/NhPt9+nU/It/nUXsjnsdC25vPbxXwsL+ezUez+WWr9ls/RO/lcu5uP+7183hOr7+ejfyR1XijgjKh/sYDS4QV8NKIAr1EFOI4pYKdoHVtArEkBr5kW4P9aAatnFbBtdgFD5hSgn1vAVIcCSsTvQulYwIdis1MBN4WncwH7xFiXAtYIB1fJKZ6ngJVioZvkdi/gc88CJnsVMC+gAIOYoSzAVVNATlQBB6IL6Isp4O3YAoYtKeB/cQXMSijgxaQC4lIKCEsrYG9OAWNyJWeV5KspIEBXwA19AR4GuY5dBfyxpwDrvQVki3H7C8gUTgck38ECksRlMehwAU+OFHDyywLSvilg6OkCqs5Ib2elt3Ny7ecL2HhBcrZKrYtyLZfkOi4XcFFM7SqQ71UB+T8U8O9vBVTfLuCLOwUU3y0g8J7cE2F9X+6JqHmukBGjClk2ppB5YwuZYVLI0fGF7LUopHFGIeEzC5n2eiFBswrlOSyEeYW8K1YsLKTTr5BE/0L+CyjkD2Uhx1WF3A4qZH1IITuWFbIosZCIVYUcSS1kY1oh18WuNYXMLC5kdHUh6aJb7KwpJL6+kH93FNKzt1Dev4WcFXMPFRJ9uJCqI4V89GEh1t8Usue7Qrq+l/xnCrl4tpBnzhdSf6GQk62FTL9YSIUoulzIb6L5ViFzfi9EJ76+LXnuFPLSvUJ+F4ceFrLmsfTzpJA/RxYxfXQRn48pInBcER+KHJMiLr5axBuvFTH39SK+nlVE9ewieacVoVhQxI2FRVQ5FTHVpYgS8YlrERbuRXh6FDHOs4gziiL0/kWEKYsoVRUxL7qIf8Xj2CLClxQxPKmIt5KL2CZaU4pYmFpEo4hPK+LLDKmxvojBeUWcLCpCVVbEz+VSs7KI/uoiVtcWYTQU8d37RUTtK+KU+PJAEccOFfHr4SJmniji/ski1p4pYkC8e7aItguS/1IRT8VvPbL/k/TxWxG296TW/SI2PZCxI4p5d2Qxu0YXs21sMc0mxQwyLeahZTF204upn1XMibnFTJtXjH9AMdmBxYxXFTMztpjflhUzLqWYUWnFpAvH1cW8Lc6sL+ZKWTEZFcWMrComTeysLubFmmKSxVu1xbxRX8yzumKKtxVzc7fE7itm66FihhwupulIMSkXiuXdWsziVjl2WXpqLyamu5jJ14vJ+VFifi7mnTvFDLtfTIdoflxM5aASNo0swXNMCfuF27gS2i1LaLYtoXBOCYfeKCHNpYQOSnjLo0T+XyXyXi3BIHSBJfwtXgsu4dPIEn5ZUoJrSgl9qSXsTi8huqSEkxUlzKgsoUpoq0o4ISqrSwirKeG4KK8t4b64W1/CHX0JvxtLWLu3hPf3ldC/v4Q1B0voFXsOlTDqcAlOR0pI+biEHZ+UsP1TqXGphJmXS3giotpKqGkv4bObJXz8WwkT7pQQcLeED8Uv90rwv1/CB8LmQQm54sAzpQwML4VRpYwZXUqG6Bejx8q+2GNayrZZpVyeXcqWRaUMebOURkUpg/xLZb5aygJlKfOSSnkqziSXYkyRfWFMk+3/Sy/lmRoZVyvqhbGU5h2l/G9/Kc8dkrzizcOlrDpSikur1BN9F0uxuVcq/ZYS9E8pD58vI3JUGd+MKSPGtIxBtmVcnFKG4+wydgvnuWXcVZSh8S/jCxEaWMb0oDIqRbW6DJe0MtZnlnFNbFhXRkRlGa/XlPGX+KeujI17y7DcX8ZPwvpgGbcOl6E8UsZz35WRfKaMXWfLGHZO6p0vo/eC5Gst413Rf7GMZ2+XsVy0ii13ylh5t4zt9yTmQRnDH5aRJr4bWc7Z0eUsG1vOBXHJpBxP23K+nllOzKxyBs2Tc+LSgnKSFpXTLt55sxx3+3L0Con1L2eRspwWcTqxnLdSywnPK5e5aTmZNeWY1JWTJda8V07AoXIKD5dT+WE5318qZ2mbxLWXM/PnclLuSN2H5Rz9o5zcx+UEPinHdlSFzM8qCBpdwUtjKogwqeBv0wqWmsv+9AouzKyge04F++ZXcP+tCo75yrmgCn6JrMA3pYJJqysIz6igLrOCTbkV3MqvIKSogv9VVtBRVcHb1RX01VTwfm0F6+sqKDRU8Lv4YXcFH7xTQf6eChYcrGDwoQq6jlTgdLSCPcL9wwp+/b6C4+cqqDpfwWMReaECXWsF/4r4ixJ3qYImseJyBZeEU0cFY3+u4Joo/K0C7Z0K/rpbgcMfFRx8sZLsYZX4D6/k5VGV1I2p5MzYSrabVuJuUUm+dSXPTKlE9VolMbMrMc6p5Pn5lXSI/oWV3HSv5Du/ShoUMj6okr0plWSlVpK3upJXMytJL6vkSGUlt6oqeVBTycnaSl6rq+QvEVtfyeh3KvnvQCWLDlWSdFjyig9OVTLhUiUVbZU8Eq93VPKvaO+uZE1vJbPvVsr6qpI37ksvDypJFp3C449Kjv9VyfxhVewcUcXvY6vQmVXRYVEl3+AqFs6uYtWcKgbmVeE+v4ow/yqalFXsCqpiRHAV+9RVPEiVsWlVbFlTxd+bqhhfXcVmMam2imJxoq6KGfUyflcV5ofknPhJ+B+WMUeqCD0q8d9Xsa61CutLVUxtq6K1s4qsXsn9oIqZj6oYPria0aOqsRxTjd60mh7zanKmVuMysxrNnGqGLKhmpThBNZ/7VTMnoJoGcSmwmv1B1TxeUc3pldUcSK3ml7RqgqureaWmmioRU1vN4PpqzN+rpu9QNQFHq5n8QTXaD6s5eboa0/PV+F+oZlJrNSXivgi7KOfEzEvV/CsuXK7mjbZqtokX26U/4dpRzcZOie2qlt+05L5bjds96UeY36/mZxH4oJpjYsrDasrEpcfVvPWkmp3i+zE1JI2rYaxpDevFDeFrVsM5yxpGvF7D3Pk1tC+oYfSiGl5R1fCnuBtWw4KkGp5LrqFkdQ33xc7MGvrX1hBZUcOLxhoe7a2h7UAN9gcl9lAN3odrKDxSQ8jRGsYfqyFbfH+uhvnna/jhYg0fXaph0uUaDO01uF6tYeWPkvN2DR53azgorO7V8MX9Gn56UkPeC7V8N66WIaa1vGtWS9ScWubNlb/n1dIp3p1fyw8LajnvUYu7dy0L/WvZIlIDavlZWcvUoFoeiy5NLc4htbwnClNqCUmt5YT4PbOWN3JreaG0lv1ltZiX16KqqCW2qpbxdbVU6mpZYJAeDkvdI7WYfij7n9Sy+ZLkFws6anm+sxar27UcfljL7Ue1vPVnLSueq8NpVB0bRtcxZWwdUePqUJrXccayDmzquDqjjpMz6+QbUce6OXXcEL5z6/hQTJpXxwMRPr+Ob4TjIol/q07mqHX4KeW8qo6HojKsjsdibnIdSSl1dArn1DpM0+r4WbycXkeVWJhRh/vaOizX1ZEnfhMzsuoYUVNHhjhSK73U1/G6rg6DyDLWcXe31Nxfx3MH68g5XMf0o3WM/EjGiyEX6tjbWsfmi3WoLtUx7XIdXp11+PxRJ+9v6ftJHYP/qiN0TD3jTOvZIALM6pk6vp4K8Vjctq6Xd1k9L86tJ3++/C3G/a+eWX71bAqoRxlYT7WynozgesaukphkGZ9ST0F6Pf1V9fIOk3H6ekY21bPkvXps99fTdLCeoYfq6RaXP6zH/qN6/D+p5xNx9lMZ01rP004Z31/P9bv1fHSvnj/u17PlYT1fP5E+RuoIHaWjY4wO57E63hdZ5jom2ur471Udy17TMfZ1OSbOz9GROU+H73wdH4qyBToWLNIxe7EOfy8dD/11pCl1eKh0HBKFQXJOraNBJGl0dAvXEB0jl+m4n6wjPEXH3FQdbqt15KfrOLVGJ/8nHer1OraV67Cp1/HLTh2fvauj5j0dfx6Q2kd0fCSGf6Rjjeg7oWPmBR3Zl3TcEsGXdTxtk967day9q+PsAx3f/6vj3hg94WP1fCtszPQUiiZzPQctha2enpl6GufoSZ6rl3WSngPCar5e/k967ohTC/Q0LNQzxEnP0CA9bsESJ+5p9XwTrscrSY9tsl7mz3pK0/U8EsMz9Uxap2dRlp7Hm/T8XaFnbLWecTo9n+v1ODToMW3U8/suPdb79Xgc1jP/A4n/WM/xVj0rLunpEM6X9ewV5m16Xv5dT8JtPRvu6vlJKO/paXsgeR7p2SyO/yH5/pK+nuopGWLg3DADF0cbUI0z0G5qIHu8gRPmBkZNN/DFLAOa+QZeX2AgaaGBA4sMaP9nYO6bBvrfMuC52MAIRwPLPAy862lA7S2xYmGwjEuQc6sMTE02EJ9ikDWi1FhtYEa6gXqRuMbA3gwDuZkGGtYZuL/BwJt5Bl4pNECF1BJXagx41xr4QEyqM1AmphkNXG4wsLnJwOCDBrYcNbDkYwNDvpL85wy8et6ATri0GtgnLC4ayBNhlwx8LZovG3i+zYBXu4GjYmKHgZhOA2fFji657m4D68RN8WmPgZpeA27XDXTeNmB510C+uCO+uWeg5b6BFx4YGBDeD6XHRwbKxbk/5FoeG9glsp4Y+FF89qfc378NpD5j5LdhRnpHGnkw2ijfHyMjxhlRmBi5ZGbEfryRd4WpuZGiGUbui+Ezjfw9y0jCbCMmc438Kk7MMzJzvhGj8PA38ijASHSgkTNih9LIOpWRH4STxohXuBFljJH4FUYOpkrN1Ua2pRv5J9NIznoj4cVG5pUYSa6VOIORb1qMJB4w4nzQiMUhI/lizVGjzFGN9H1m5PmLRj64ZGTyZSNxbUZ+6TAS3Cn9dEk/IvCKEZfrRlmfG7ly24j3Hal9z8jQP4ykCI/HRv54Ir2NbsD8/yqu6/iqq/+B44RgB81oML4GSudoXqCiIrmgQxFQVGpFCoKKItLs3t11d97t3nWPsY11j3V3744Bv/fvj+fjcz/nvON84O5zz3nHksuibJQly8dZMma8JbMmWOI4y5La2ZZsnWPJx3MtWTffEj/xaKElW5ZYErbakry1lphusuSDLZbcEs9FzlZLVm+zxEtc2W7JfEOZO2rJ76ctaRO5ZyzxvWNJodISS3dLlvlIP39LZgRZkh1hSXe6Je9kWXJWPMix5OUnltg3S89WWUebJX91WuLUbclxnSXH3lAwcoQCg5EKPhulQCHUYxQcGqegRU9B/KcKvpmt4OYcBc/EkbkK2ZcrmDBfgf1CBU1bFMzZpuD0dgXPDRUcNVKwxljmdyjoPqYg9WcFDb9K3RMKTp5UUCpunFYwIA6bKMgWq0wVXDFTsPySrOOGglgx6z8FSnHypoKQW9LzrtS8p2DPfQXJwuGBgiiFgjY7BXO9FZj6KAjzVXAtUEGPOBCkwEWt4GKwrClJwR/JCl5OV/B+pjyLyM1SkJKr4L0SBZ2NCs61KKgX73dKfJcC6xFKTEcqqRQfjlbSN05J9WQlwz9RcuQzJWtmKfljtpIR85QYzlditUDJxkVKPtuo5P3NSo5uUeKzVcn+7UrSxFIDJaMMlby+Q+oK4+NK5p5QUmyiZIaZklUWSqZeVaL4V8nJG0p67iiZZ6nkJZWSfX5KLgQouRci8RqJD1WyOlxJaqqSzVlKIsTxHCUDebK2fOlfrcStQcn2ViXaDiW3O5Uc6lXKnlHJByOtGDTKisyxVowfb0XJdCty37Pi7hwrhsy14ot5Vvy5yIq3llth940V0d9a8dkmK17ZbMUpsXGLFaHiw61WDN4m8dutCBSXdkmN76wwPG6F6oQVVSetCD9lxUsmVnies+Lxf1bsvm1FsnjnrsTds8L6vsQ9sOIrXytu+VmxPsCK64FWZAVZ0RVshb5G6molPtyKtjQrzLOt5LxixcpyK060WLG2W55BZ0VKv5Xs91WkjlBxaZSKh6NVOIxR8c5YFQ3CcJwK6/EqzPVUKCaquDldxQ/vq5j0PxUGc1So5qqInK+CHSr+3qliwSEVX5xSESSOmqjwN1WRba7C20LFqesqNDdVfHBLxW3x820VefdUTH2g4rroF2sUKjqtVSQ5qYjwVmHpI3m+UjNYxbRQFVfiVHSIxEcynqtiXaWK7gYVl9tUOHeo2Nmlwq5P+rxqzdER1uSOtubvsdZkj7OmV88au0+tMZxlTd0ca2bPs6ZmvjWfLbTm1hfWHPvSmh+/tmZgozXTNltzeIu17FOs+WG7NVlG1jzeb82Vg9YkH7PG8bg1O05a43DKmvOnrTE2sSZBzDeV2uetOf2fNRXC8pY1w29bo/a35t0Aa26KoCBr/lNb81OwNTM01hRopU+W9Muxpj9PrvmiSD6XSO8n1qwttWZKkzU5nXLtlrEe+fz/Bqx5+poNU9+0YWCUDXmj5apnQ/BsG4rn2nB7vg1fLbRhyGIbhurb8PUyG05/Y0PkRhs+22KD6VYbthnaECPMjW1wPWlD+ykb3Exs6LKwIf2MDYd+t+G9WzZ8eUfqipl2NpjY2/Cqkw3xnjY4BtgwMtCGi2JXkA3OahtGB9vQJlJCbFiqkbpirNaGfaE2pAn3MBuuhtvgHWNDYarUf2xDSbqsMctGzj82DMu14ds8G8LFJ/k2vFwg6xabC22oLrZB9cSGhgobmqptWNVpQ1+XDdndNqzpseFprw1H+mxYp7MhQPz83IYNL6TuUFuSRtjy1yRb+qfaMnymLRGf2lI315a3F9jSstiW55/bYrFN4oxssTtti6OZLceu2hL7ny22N21565YtC+7IuNh9z5Yl921xFROUtvSIt71tcQuwZXygLd5qWyYF25ITYgsakWnLsyxbhuTZcr7MFo9qWz7tsEUp3uqxxanPltWj7egfY8dXE+wonWXHx3PsqJprh/V8OxIX2vHbYjvG69vJ99KOm9skzsCO+F12zP/VjovH7WgVV0/ZcfC0HZnCx8SOwWfsmH3RjpY7duy6a8fSe3Z03bfD0taOl+3sqBY/eNjxRqAdZ0RikB2OajuGRdthEWfHyEQ7NmXaESk+y7JDJV7PtsMwx44FuTKfZ0dUhR1bOmTt/XbYDbXnnZfs+eBje9rn2HN4gT2v6tsTstWee9vsGbbdngrxppE9wfvs2XTQHqdTEnvaniPm9qy8ac8/t+z54o7UuGvPS/fsibpvj+qBPUkKe0x8pX6AvbzT7dkdaI9+kD1/qu1xiLRnRYw997Ps+b7DnrAeezpHOrBhnAPKWQ6sWuBA8SIHHixx4OWlDpRvdCB5iwMBBg4Y/OpAxkkHnp12oMjEgY/MHGi/6sDAXw5433Ig7oGMW0u+vwMfBzpgKcyCHFgY7ICTmB7vwLgUB46nO/BmlgNLcxz4Ic+BlfUOjGl34HfxS7cDVr2ylpGO1I9yZNxYR3pE9jhHvpnpyB9zHOkV2zc74rjFkQPbHIkwcsR9lyN//ezI5786Muq0I5dFhIUjqjOO/HjTEe0tR+ruOJJ415GcB46EOThi5ejIDH9HborjAY6UiahAR86rHWlJc+SnTEcschxZkif5HY4kdTtS9I4ToSOc+GSkk6zRiYZRThwZ50TkbCdmzXHCRrTMlfmVTmw3cMLJ0Ilfjzux6YQTUeKFqRPfmjuRdtmJ1JtONN93YrmlEyqVE7ttnAh3kKuzE+cDnPg52An7HCdOFDrJu82J/E4nzHucMO51YkmfE0f7nVAMONH4THq87cxvI51pFwdGOXNrjDNDxjrzeJ4zPvOd2bTImSih2uxMyxZnOoydafrRmdunndlm6ozReWdmXnam+oYzf9xylu+VMx/ddcb8njNT/Z2xD3JG99iZwnRnNmQ4k9zuzLEuZ2x6nIkfcObvd1x4Kn4a4cLtcS78/oELs2a78N58F+4KkwUuGC50wXWRC38tduHWShc+2uxCmYELl35xYfhJFwZMXDhm6iJ7bRcOnHEh8KwLJdddeOc/ub8pMXdcMLrrwkOx9J4LE+9LjpitcGGEUnr6uciZ1kW+dy5MCXHhhrga5kJ6iqwpzYWaxy5cy3QhK88F4yIXrpe4ENriwpttLnJWccG/w4UZnS6c7nLB7w1XvhnlyqzRrowY48pvokOUT3ala5YrirmuJCx2JWKZK/s3unJvkyv6W13xFP9uc+XX7RIr6n5xZfMpVwpMJeacK4NvylyAKwGPXYnPdWV8vit/iX5xqdWVPV2u+He7ojfCjTmj3Rg1xo0vx7mhFd996kbLbDdWz3XjyVY3ore5McbAjauiV3xl5Eb6XjeyTNz4n5kbD4SxpRv/2LhxW+3GS8FuvJHmxv7HbpzJdKNJvJvjxvBcN0zFjjw3Od+58aLEDU2rG+pONyqGufP1SHf+nefOP4vcufitO8ot7pzf6k7WNnfU2935n4E7rxu647/bneMn3bnyrzt2N90Jv+OO7V13Lt+THC+JUbuTGewOIe7yG+fO2Qh3dme5Y54ruflyLXQnrdOdVV3uvNvtzl3xnk6u4vFQD14d6UH6KA8CR3vwYIzQ8+C1CR5kTvXgkwUefL/Igy8We9C11IP+LR7yb+TBNQMPngq9HR5M2ONB/UkP7pp4sNvMg/ctPLC+5sHV2x6Mve+BiacHj/085P3uwd4gD14P8aBVfBzqwVthHsSlebAky4PkXA+W5UmPdg9cujz4pceDrb0exAv3Pg9Gj/Tk29GeDIz1ZMt4TxzmerJgoSfPF3myeYsnx7d74mnoyYqdnkw+7smjk54sP+XJjNOe3BHDTTzZbepJ+21PvrjrSc99Tw4/8GSuwpOnSqnn40m/r9QJ8qQ105PCPE8GlXrS2+jJzU5PTLo8qRMrezzxF+/1eqJ66snbA558/5YXm0Z5ESsWjPbixRgvToz1okooJntx9F0v5i/0Qm+Rl/x/e/H9Fi++2uqF/TYvjhl4scXQi8E7vPjxlOSZedF+3YvRN724Kv6968Uvvl54+nuxO8iLx6IjxIsxYZIb7kVajBd2OV7cKPSits5L/va8mNzlxapeLz7okx4DXoS/4s2tt7x5a5Q3v4lr47z5dbw3Bnre6E/wZu9kbxbN9mbnPG/SRMdCb/l/9yZfbFjsTbhwWOLNwFJvyvW92bbMG1Z7s8vAmyBDb5RGUtvYm4sicqc3f+/2ZtxJb2aYetNi5i17cG8+PeON4d/eHLjhTdltbxLueLPkrjdHrLw55i9jYmuAN8PUUjvEm//FeGP00JtfMrypENszvTmTI/VEdq432jzJK5Q6Rd7ENHuzusObwm5v9Pq88X/qTfJQHw684yN7Ux+2j/EhSbwy3of9ej70f+ZD8zwf9s33IUusX+DD1iU+3PnGhz+2+LBtm8SLVwx9+HOnD7/s8iH/pA9fn/LhAwvJue3DzLtS557EPvAhPcCHxRof9GN8mBHrgzrbh49zfPg914desSXfh3hhXuTDojYfMjt9sO2WXj1yfcOXd0f4ym+ML85jfKkd54v+Al9mLPQlf7EvTVt9yd7my+fbfQkVnxn48pehL1VGvlzc5ctL+33Z86sv6477UnHKF9czviTflLk7vsTc82XyA1+mOvtyNsiXg2rpEeLLYK0vhmm+PBKbsnz5p9CXJ52+LO32xUvc7fHla50vi1/xI+MdP0aP8uMP8ctoPwzH+OE/1o/FE/2YP8+PG/P92LvQj0yhXeSHsb4fVsv9KFvpxz9f+/HJJj+St0rONj8+2O7HJQM/lhj7sflXP+JEo5kfoRZ+OJzxI+28H3ev+THsPz/Cb/nhdNuPwXf9+NPSDyOlH4P8/agTM4NkTC1jIX6s0vgxIc2PnTnSK8+PygI/5rX64SJutPkxtN2PLzr9mN0l6+mW/B4//ur345lQP/Mjeow/k8f5c1O0jPfHdLI/AfP8Wb7Yn56l/mxZ5s/9Ff4c/Naf+Zv9ad7qzwRDf7KN/Zmz05/Qvf7M2ufPzKP+rP3Zn19M/Ak08+cjc39+PuOP7oI/T+748+C+P0cspZ7Cn6VKqWnnzxInfzr8/Cny9+fbAH/ZI/lzKNgfT40/d7VyHyqfY2UsXWJy/InL9eeHQn82t/qTILZ0+aPf7Y+PSNT589bgABTDAnh7eABXxwTwVKweH8CoCQEYTwpgzeQAnOYG4LIogJeWBLB8u8QbSLxhAMeMAjAwDsBqZwD9uwII2htA9YEAck4EMMwkgFZx0DSAfPG1WQDRYqF5AO7itkUAr5wJ4NtzASw+L3n/BZBxLwDt/QCGKAIwEdnKAFpsAkj0CCDAL4ARAdJH/BIYQJX4JDiAXdoA1oUGMCssgMaIADYlB/BxbgB/5gVwIj+AGjGuOICGkgC8GyS3Q56pS3K7AxjTE8BzcbI3gN19AeiNCWTo2EDMRO64QNz0AnllYiDt4tCkQH6bFsi0+YF0Lgjk3IZAjm0KZNWWQGq3B5JhEIjWMBBHo0AW7Ja4k4HcFa+dknhx+HQgey4GUnMjkPT/All3M5CoexJ7P5APVIFcsQ5kdEAgFppAZucF8l1hIFndgXzRE8jNPlmDLpBNTwOpfBHIoJeCcBwZxNdjg1g0LojX9YI4sTSIPQZBzDMKYrJxED/sDCLveBALTwZx71QQ2WeDWHE5iIxbQcy+E4Sz6FcGYRQQREhgEA5BQTQHB2EWE8SbmUFUZgUxND+IFhFbGERaaRB6FUGs7wnirC6IwWPURI9T4zleTeokNXVz1OyZqyZ5sZqgJWo2fanmyFY1pSJ5m5qV22Vc/G2oZpCRGhPhtVPNjF1qzE6p5QyoJtZEjY+pmrfN1VwRv1qoCbitpuGemq8eqIkSaSrhrUbjo2aYv5rNgTIfomavRua1aowjpVeeWs7hav4pUJNfpOb9J7LOLjWXe9ToxM+9aqpEqE7NnH41zuLWUzUvD6h58kxyBwVzcGgwW8cE81CsHBvMP+OD2TgxmDixdFIwysnBjJsVTPzcYKzmB7NwSTCe4tN1wdwzDOZn42Dm7Arm2S/BZB8PRnc6mPVmwYSJEbeC2XA3mEfOwVgHBpMXHIyPJpg3EoO5kxLM7IxgyrKDWZMbzDedEt8TLO/9YPmuBtPQG0zt0BCqxoSwflyI7LtCqJwYwuNJIaz9KITzM0O4OSeEo/NCcFoYwsRFIZQuCeHTbSE4iv+2hzDcIIRHRnK/Q+JPhVB2OgRDkxBSxVrTEDRillkIzuKWucRYyNzZENIuhbDzTggZIuJuCPPvheAupt0P4Z5480EIOvGLZQjTVSE8EG9Zh9AvTjiFoB8YwqDgEPmehXAwJIRNmhASRIA2hCHhss7kENakhHAsV55JGOfJeFcIW3pCsO8LoaNfnudFCCNGaogbo8FvrIZr4zWY6mlInq6habGGb5dq+G+tBt9tGkwMNRQaafh3l4aQfRouHNSwzUzDI3HrjIZXzsqYMD6vYf0FDdm/a4i+omHWbQ3O4tg9DVeUGuqtNOSqNFgFSD21hk80GsrCNHwZp+HPRA0daRpKH2vwypf7Qg2nizRsKtGg16nhaLeGcrGuV8PcPg1TdRruieNPZY3PNXw/REuxcBymJWWsluxJWopmaBk3TyvnNC2pInSRlqlLtLy5VMtxfS1/faPlwjYtx7Zr5b2j5QtDLQuNtCiMtQTt0TL9pJa3T2k5eVrLfhMt+SLeVMvH5lqWXZHxG3K9pSVAfHxby7C7WtY/0PJAoeWUlRZLF628c7XM9NLyIkiLiVrLlhAtD0WwRtaq1TIxVMurYVru52i5kqtlQJzMk175WpYXaoko0/JagxbzdnmuTi1ru7TU92m58UxL+qBQDEeHkibCx4Tyx/hQTuuF0iRenRqK9XuhXJwXys/zQxm6NJTD+qFMXxnKn9tC+c4glK2GoRzfFSpn+VBWngzl1ulQXjMJ5RfTUM6ek/v/Qom9E8oORShPbENZEhyKeXQojlkylx1KTl4o3+SHcr44FIOmUOZ0h3KlN5RnolAXyqqnoTx9HsqKIWFEjw3jf+PD+HFimPwehqH8IIzQuWFol4ThtjSM6fphNC8Po3hFGPfXhLFqexjBYpZBGHcNw3A6EcblU2FsMg0jSQSbhfGZuYyLyRZhvHEmjP3nwgi5Hsaz+2EMDgyjTSg1YewtCGNmcRh/NIWR0hrGjA6Z7wrDTBzuDmNBXxhDn4axeVQ4IaPDuTounOciZUI4h6eF8/mMcCbNC+f1+eGcWBDOgYXhFIr7SyVOP5ztK8JZtjFc1iy5RuGwK5z5uyXm13CSj4djeSocM5NwfjANp1R8bh7OT3fC+epeOPXKcNyCJEYtvTThLI8NpzMtnOO5Mif254XzoCicQSXhtInrHeFkd4dz6mk43w2EM3RIBBPGRdA/PoITehEUTojgk/kRPF0YQeOiCA4ujpD9dQTKZREYGEaw3iiCCLHQOIJxOyNI3BtB58kIlplGECjumkcQdjeCMQ8iOG8ZQYpHBO97R9DjG8GsoAimqSMw1kYwOSeCH/IjiCqM4Nv6CD7tjOCtbhnrjcCoL4J04dcfweVnEZx9M1J+5yI5OjaSrHGRLNOLJFDcnRhJ6ZRIoqdFcn5+JKsXRzJ3SSQvLYtk6oZIYr+NZObmSF5sjaR1WyT+RpF8YhxJy65IvtgbyW8nIzlxKlJ+8yIpEutMIwkX3maR2JhHcuBcJIXXI/n1TiT770YSej+SsYpIPG0jUdlF8nKAzAdFsjY4kjDxvkbmtZHoQiM5HhZJgygKj4TISE5lR1KSE4lBbiSReZH45csaSiMxqYrEoiuS7J5IXHWRWPZHcu1pJLnPpd8rUbz/WhTH34zCdmQUT0dH8f3YKEqEwbgo0sTn46OIEov1ovATH02Iwl5MnBjFbXFlUhTPhMnkKFrED1OiyJgaxYZpUehPjyJQ3Hs3ikHvR9Eufl0YReGiKLYujuKRYEkUYWLB0ii8xQf6UdiI8cui+E+8ujyKS+LkiiiahMEqWZeIWh3FHaLYuDmKYQZRnBd1hlHsN4pii7HUFuyQ2mLBTqktxu+WWnuk1l7JPxDFkcNRrD4ZJefqKIrNo9huEUWqWH8mikjhezaKCeflGS/IM4rWi1EYX4riq8sSe1vGH0RxWBFFudihjGJGSBRKMVwrczGSI05lR7GnVf5de6N4Ir7URbF3RDQ3x0ZzeVw0A2L/jGi2z49m8uJo7om3l0Sz7PNozLZFk2MQTaJhNBqjaD47EM2gn6N51SSaOItoFOeiWfJ7NB73onlqGc0hZTRq62gW+UpcYDTzNdG8HhZNaWI0X2ZGMzJX+hRGs6crmk3d0aztiSZMTNBFc1u80R/NC3FrSAzjR8fw2pgYTMbG8I1eDIli1YQYPCfGYD0phnGTY7g8ReZmyNx8GV8Yw83FMfy+RHKWxtAqjujHsHNZDBuXxzBvZQzP1sSQtD6GWxti+NEghj2GMYQZx/DhzhjsxcRdMdwRP+2NIX9fDKlHYxj6awwjzWK4YB7DcYsYvjsTg/a/GObfjGGhIoY/VTH86yNrCo4hNyyGh+ExHM6LoUJsLIihoDyGKTUxrOmJYUGv9OqTProY3uqP4dhADIXPYugdF8uv42M5qBdL+oRYlk+KZezUWN7+KJYbc2O5NC+WXQtjSVoUS9jiWOyXxnJXP5aeTbHUb46leIvkbI9ltkEsKkPJNYrFdEcs4XtiefFTLOVmsWSbx7LRIpbmO7HMt5RYh1hyAmL5NjCWhepYHIJjuaaJpTE0lu/CYmlPi6X6cSybimJZVBLLyDLpWxfLhM5YznbHUtIbi81ALLefxXL1ufR5JQ63t+Nkrx7HjAlxKBfHcWNJHK8ujWP6GpnbHsdYwzieG8VhZhzHTzvi+OBUHG+ZxJFwJo4Hf8WxXhHHBNc4dgbH4Rwah2FKHA/z4lAUxTG6OI5/RX+H1Hkax3/itYE4jj2Po+iF1BsVT9HoeL4cG4+tXjwnJsezc348yQvi+XRxPDOWxGMl/lsaj/myeDZuj2eRYTx+YppxvOxp4nm2M541JjJuGo/SPJ4bFvHcUsRzXCW5jvGsCo6nPTyefZHxbHsUT0xePJ4F8XxQGI+dGFYSz5HueLb2xpMqvhiawAa9BOLFygkJjJqSwJmFCfSIXxcl8P3iBNbpJ7B0WQJ9qxO4bJhAp1ECx4wTMNyZQOsvCaw4lYCDSQJTTGXsXAJf3ZV6YtU9qaFKoDsgAXdtAk8jEhiZnUB4UQKqJwn805tAhy6BA08TuDMkka2jE3Ecn4jFpER+nZyI6fxEShYmMnxlIrWrE/mGRH78JpGvNyWyeEsi1wwSOW2UyATzRPnNS+Snc4kcOC854uHFRJYrEhltnYieOpE7YlhIIheFiUbqaRO5HptIQXYii/ITcS1I5O1iiSlJJKs8kZd6EuXcn8SrE5M4PjmJvgVJrNVPomxzErlbkvjYMAkroyTe2pHEhZ1JGO9Nosgsia8tkkgSs88l0XNJ7v9IYta1JHkXJrH4XhKB4r5lEv8qkvjKLonfXZN4LSiJTG0S34RKrvgvOolNOUlML0ziWnESWyqSuNqbhNFAEuoJD5kz8SFe4qNFD7nyxUPW7n5I7amHxJo95NMzD3n32kM+dnqIj/9D/lE/5OXgh1wWzZqHHNY+pErsC32IS/RDqpMeYvfkIX+UPySj+yFJPQ9xHJfM1PHJjNMTC5O5LQ7rJzOJZE4ZJvOjUTI7diSz1zSZb82TibFIRnsmGbdzyfx3MZlPlclsdJax4GTstclMCU3mZlgyf4Un0x2ZzPGoZL6IT0ZVkIxeYTLXi5J5tTgZXUky7U+SqS9NJqMimXVVycysTcZVePbImvqSUYrSF8l8NeQRa4c+4pPhj7gz/hG7pj5i3YxHXFj6iKC1j/jH6BFXjB8xeMcjzgmdaN/5iJUHHvGquYxZPML57iM22D0iQTz0e0RR5CNWx0pe0SPCuqVOzyMm9j+idHAKR0akkD46hVl6KXiIaRNTeDo1hea5Mr4whXWLU/hwWQo3VqbIOzuFQvGtcQoRO1P40SyF78xT2G2RQoH4/FwKW66nyL4xhWzrFNbYpeDumIJPUAqvhqZwVTxNS+H9ohTGlaRQVpXCF3UpsidLQTOQwughqWyaksq8BanMXJjKn/qpnFqRSrRRKqHGqSzakSq/5an0mqRSYpGK8ZlU0s+m8vBcKrHnU7n0ZypvKVL5XZnKHc9UQrSpLAhNxV+MiUrllvgnOpWWglSKiiWvNBVVTSrqHrn2p/L3s1RuL0njNf00fluWxoZ1aTRsS6NqexqpxnK/I41EEb0zjZl705hwII2/v0sj6EQajefTqLmQRvqDNOIVaaxRprFQlYaefRo3NGkMCkvjqegOT+OnHKlXKLWK0viwXOar01jQLbH9adwTbw2kceVZGpdHP6Z/zGPMxj7mwITHpE1+zKHZj/lqwWNc9R+jWv6YCSses+vLx1w2fsygHY85tvsx3hcfM8TuMSPVjzmjlZjUx1x//Bir6scs63vM4JfSMR+WzpsT03k+OZ3i99J5fUE6FxalU7Y8naQ16eQZp5O1I52vdqWzZk86ikPpdPycjtGpdNaZpaOxSCfoTDqfnUvno/Pp7L+eTvp/6Sy6l47nAxmzTOd9RTrjVOmcckzH3z+dTwLTeTksnbMRUichHa/H6ZgWSW6Z9KhNZ2ZTOud70unsS+e4Lp2DA+mUi+wX6WwcnMHi4RmUTMjgy6kZaGdk8OpnGVjMySBNP4PkZRnEL88gaHUGAxszOL45g++3ZVC6PYPdBhlkGmWQsDODgycz2GiWwZozGYSdzcDmcgYZ9zJIvS/5lhksUmUwzzoDN9sMsoIyeKzOYENIBnEaydFmEBKWQX52BiuLMjjWlsGO7gy29GbwbV8G6ucZzH+RgfG4TLaPz6R4cSYGSzPZqp9Jhvh2WSbJyzM5YpRJrfjeOJNKcWBHJmWiYFcmhrslfk8mX+/LJPZAJkNOZ2JhmkmXWSbt5plMupXJKw8yea7I5KwyE3OrTCxDMlmSk8ncvEzcCzKZWpLJmLJMLtZI365MYnSZLH+aybznmcx+kYnr4CwmD8tit14W+ROy2Dw5i8di8KIs+pZk8cPKLPasyULPOItbO7MYsj+LX37IYsfPWWjMs/A6l8W7v2Vx6F4WB+9nUWyZRYYqi1j7LN4JyuJ8aBbPREdklrwTs9iZlMWmlCy+SpO8kixqO6XnQBYbn2URMzib/8Zk87JeNlfFi4nZrFqQzZLF2Xgvy+bDldm8uzqbvi3ZHNqRzXc7s9m/K5viPdm8b5KNjVk2SotsJpzJ5oEYcy6bwVezOfFPNq3Xs9lxP5vcB9lkKrL51iqbR6ps1ttmE+ycjaNPNrZ+2YxVZ/OvJpvXQ7N5NUzWEJWNeWw2//TJfX82l55JzefZnH+RTe+QHNqH5fD5xBwSRPSUHMKn5aCak8O/S3J4c2kOry3L4fyaHCzIwWxdDo1f51CyLQcjwxzyxHbjHB7uzSHkSA7TTXOYaib55jlMssiR58jBUty8mCNnwxya7+bw4/0cGsRhyxxqxXfKHKrEQascKsR+VQ77rHMots1hp10O25xySPTKQT8oh1CxKCSHBZocAkWANoc5YTl8GpGDe1QOH0Xn8HpODtfE5cIchhTlcLE4h+clsv6yHFprc+TMIOsXaS9ySB6Si+vEXFwm5bJ/Wy7GO3PZdDCXJaa5BJvlssg8F69Ludy/n8toRS63lbnctMrlHetcLAJzMQnJpVuTy8nQXDrCcmVPl0tbRC6/ROXSHJ2LYWEuBkW55IrtxaIkl6wnuWwuzyWlJpfY9lyW9+cSJrTPctE8z2XCh3m8tTSPy1/nYb47j959efQcyOPXn/M4YpHH4bN5VF3Jo/JqHoXKPIxt8sgXBs55bHfL49vgPNI0eXwdk0dsWR6r6/IIe5aH9pV8lryTz6IJYqKYlE/w5HzU7+UTtDif+UvyCVwq12VyXSFXxHb5/P8MhJHcG4s98lnM3ycO5bPgtNQ4k8/Cs+K3fBZflz6389E+yGeppVAKVT761vms0uQTrRWh+ayNy2dDST7J4tGTfLb25LNNl4/Bs3wq9AqomlzAd1MKqJlewE+zCmidV8CJpQXo1hXI/raAl3YUMGxnAcN3FfDy3gL+FHdPFjD5YgEz/ihg5t0CPrtfwCzLAgKtC5hvU0CytoCU8AK+iZDaBQX0tRRwqU9qPZU6zwq4/WohG5YXyrm8kKYdhfyyu1DOFYXcMC3kHbNCRp8pZMzZQh6cL0Rzv1D2roX0xRXyNKGQ61kyn1/IuMJCJhQXsra3kHV9hcSLh/2FNI8o4tzEIi5PLeKlaUUMn17EpM+KcJhbhPfiIvl3L2LpqiKWrS4iXESuKSJhfRGff17Ewy+KqDaSeNMippkXUaooolxZxHeqIupting3vIgDxUVcbChien8R7w8UEfxSMWHDizkysZgfJxUz8G4x5juK6RfKw8U4/lTMOotiCi8V88vfxRwOLebXiGJORxUTXFCMtrCYxNJiNlUW83tPMe88LeaWGDVQLOfLEuomlHBqagn2s0pYtKiEfy+WoPd7CTn3S9inLOE1txJGe5bwKFzu40qwzS9hRkEJs0okr6MEy2clrH/9CZ3jn3Ba7wmZxk8o2PmEn/Y/oUX8c/QJH917gv+DJ3LOfEK01ROy7J6w3f4JU9RPmB78BNeBJ+x+rRS7iaU4TSpl0fRSPtlTSuvPpQw6WcoHZ0vxPV+K/m+lvKsoRW1dyv0gidGW4hdayqrIUg4mylxuKe55pawpKeXbslK0faVE6kpZ3V/KhgEZe1bKyWFlrBlXxsPxZaTqlfHD1DJ6Z5RRuLiM/UvL+F6/jBeryrD/oowNm8vI2VrGoN1lzD9cxtQLEv9vGa/fK2OCZRl2ijLeU5bhqypDa1NGhG0Zq+3KiBWu6jKWaMtIDi/jl/gyTpaVcamyDL06udeVMfiZ9HyrnPETy3GcXM6yGeVEiMqd5Zw0LWf4mXJeP1vOv2LaxXJir5az/o9yXrpdzseKchZYlaOvKicksJz+qHIux0idpHK+eFzOh33l+OnKmddfTtjTchKflZP6vJxDQytQvFGBekQFrRMrODGpArPJFQyfJuPvVuDxQQV6SytYuLKC+NUV3Pq+gjGHKvjhVAWjz1bwwYUKZl6sIFFRwSarCnZZV3DApoIzDhVc1lYwPqKCwJgKbmdWEJJfgX5BBZ8XVZAsvimWnuUVuDdW8PLTCq6JDwZV4iZ8B1eiHlJJzEuVXHunkocTKmmdVkn7gkpG6FfyFZXyDqtko3ElT3ZWcmZfJcMOVOJyppI55yTvgsT8VsnJPyo5ZFnJdZtKFHaVWPhWMlVdyTxNJRnhleRHVPJjTiVmeZUMiKsFldiVVPLeE4l9LnETqoibVEXB1Cp2Tavi4PQqLrxfxe0P5fP8KmaurGLp6ir5u66iyKiK57ur5H1Vxaj9VXibSq5FFS0XqzC/VMXrV6pQ/VHFK/er5HtShauyinmqKiZEVJGUW8XXeVVoa6pYVye9nlVR+1zyBlfzxkvVTBxezarXq4kVrnrVVE6vZurHMq5fzbvLqvl4eTVzV1SzelU1Rmur+dGwmpu7qjH4s5pCsf5+Nd8rq+XMU80562r+sa3Gyr4aB4dqhkRL7YfVxAl1fjVLC6qJEGsKq9lQVE2a2FJcTa7YUVLNE3HgSTU14mhpNS3iRFk15uXV/FZRzbBK6V1Vze+d0qOnWr57Uv9pNSkDsrbn1RSLw4Nq6Bxcw41hNYwaXsPEl2uwES6v1DDvtRo5U9QQNrGGVZNq5KxVg9HUGvZNq6Fpeg2/zqjB7N0a3vighrn6NWxYUcPRNTWcXCt562qY+mUNzVtqMN9Ww03DGsYY1RCzu4ZHe2p4cLgGzVnxj4ypasiykXoONawOryEtooba6BrqM2pYUSzxJTVUldVwvEJqVdZwqaqG+f01GD6vIe/NWowm1+KxsJayZbV8t7yWIatr2b+zliO7ajmzp5bf99ay72gty07XUmVey2GLWo6fqUXvYi0fX6ol5HIthvdquaysZYJ1LZ/Y1uIrip1q2RFYy4/qWh6E1pIWXcvNh7X8kFVLVqnMl9VytELqvajl+tA6MvTqODypjjNT6vh9ah3Xp9Uxe3Ud722sw1Ws2lzH+J11xOytI2d/HWOP1DHFrA4H4WlexxyLOr45V0emqLpQh93VOl69Vceo23UE3qsj/H4dhQrpYVVHk3jVto5/RaVbHelBdWxX19EcImNhkhNeh0dkHWtj6phaWMfc4jpKymQNujp2D9Rh8ULWOKie3ybW8/bkemZOq8dPTF9aT+qKeg6trufXNfW8WFtP4656+Tuq56x5PYMt6uX3uR7Hc/XkXqrH7lo9P92qJ0xRz1dW9VRZ1/ODZz1N4ntNPZfD6nklvB7PqHrU0fVExdTjVlhPYFE9S4rriRAmFfXo1dTzXm09Nc31FOvk2l9P29N6rj2XuUENuA1uIHNYA7MmNcCUBhxXN3DBsIGAXQ18s7eBYwcaMD3YgOfhBvSPNsh5o4Hwyw1cvd/AzQcNfKJsINSqgQRVA8nuDRSGNLBX08Cw8AauibL4Bp5mNzA8t4F38hpYX9xAiphZ08CotgbmdTbw9kADd8TpKY28M72Rzz9oZMv/Gun7uJEZ+o3Ur25k1JZGef800r6jkd92NbL850bsTOVq0ci13xrJ/7ORGOtGWu0lNqKR+JhGbjxsJPNxo+yrG5me18jgskaWVjfyQ30jti2NOPQ3oh1o5MCgJnR6TQyb2MRP7zWx8dMm3Bc0Eb2oiRErm/hwdRPz1zTx8+dNlG9u4h2DJr7c2cTzvU3M/K6Jh4eaqDnVxGXTJqZbyNgZGTsnsRea+OFiE03ivrIJrXUTq2yaOOPYxFWnJm45yzWxCUW2zJc24V3eRGZVE0F9TUTpmrj0oolrY5v5UK8Zz/eaiVnWzFiaif68mRvGzeTvbcbkQDNbjjbTbtqM8kwz+n81M+t2M1cUzbyubOY9VTPuYrlNM3X2zbzp3Mwv3s1oApt5EtzMcU0z57TNhEY2szqqmezoZoYnNDO7tJnrA82MetaMQkx73kzkoBaqh7bw5Rst3B3ZwuJpLayb3sLR91oo/rSFHYtb6F/awqjlLSjEtBUtLFnVwt61LbzxeQs2X7Tw8bYWVLtbSN8vOQdasD8n9f6WMasW3lW1yFpb2GDbgqFdCw32Lbzk1IJlqNQKayEgvIUHhS1sKW3hu+4Wzve2MFInYyJqQNY0tJWjr7Uy951W+se08uWkVgwmt1L7YStm81uxXdTKyS9aGbm9lWt7WpmyrxX//TL/fSvJpq1MON+KnfjfhVa8hca6lW/cW/EMbWVVuHyOaKUishWT6Fbej29lXkIrV3Jb8Spo5dviVqpKpP8TGStrZVNNK5N6WukeaOWv5604DWpjyZA2tr/UxoURbYyd3EbCtDYeftzG1Vlt/LWkjftL24ha3sbnK9rw+LaN24ZtLNjRxtqdbby9vw3/g238eKYN87Nt+F5sY//vbRx90MZ8P8kLbeNgRBvHI9sYHt3GdZEQ38ZrT9oYX9pGWHkb+ZVtONe3sae3TfbEbUwZaCPgWRtfvmijaXA7mya1s+H9dmw+aWfWwnae6bdzZVk7divaWbe6nQvr2vnNqJ38Pe0sP9TOVz9IjkU7f52X2KvtmNq3M0fTTmd4OxYRMh7ZTlBMO4cT2jlT2Y73kA669DqYNaWDhKkdDH6vgx0fd9D2SQf3Puvg4yUdDKzoYPvGDm5814Hq5w7eN+tg+J8d/Cs8b8tV0cEWmw7qbTt42aGDD5w6WODcwSOXDor8OvgtsIOIkA7SYqRWfAdGOR0sK5Y+Tzo4UtqBuqqD6U0duIpRXR3U6jo4/7SDhiGdPB/TScK7nfzzYScpCzppXNSJ37JOlizvpPKLTt436GSrsXz+sZMLJp0stOhk3ZlOzP/oxF7ZSblNJ4PDOhmX0ElJcidDczu59KST6IpOul90MmxwF6ohXTi+3sVJvS5O6Hdx8Ksudm7tgh1d7Dndxat/dfH3zS4WOXVh5NLFdE+J8+viUGGX/E12yW90F/p1XXQ3drGwTWq96OLG8G58X+nGZEw3/ZO7uT21m0+mdzPuw246Pu1m87JuCsXTFd1spBs5+dO7vhuPHd3yDuvmxA8yJ7pNuxlr0Y2NWPB7t5zPJN65m5vu3fwvrJujUd2oYruZXtzN2ifdtJR180dFN29XdvPm025mPetmyks9/LGjB9P9PYR+30PqoR7+93sPm517aHTpYZpHD2u8eogI62FFdg+XX/Tw25ReDrzXi+uHvTSu7eWt9b307+xl9b5eivb3sv5wL2qTXuad78X3Si9HfHoxjexlRK3E9vTy6JU+Wl/rI+j9Pj5e20f+uj4Mv+lj//Y+0nb2YbSrj3Jxdk8f4/f1EW7Wx8wLfUz16ONCZB8TovsoiuvjVnUfX7f1ca6/D72BPg4O0rFhuI5fXtHR8baOgjE6eafoKFsq9/o6zi7TMWy5jhvCboWOT1bqCBSJq3RsWq3j4BodzcJkrY7Fn+vkva1j95c65m7UMXiHjqW7dcSKb/boyBX79uqoFyf26RgQV/brePuAjhkHdXiIBd/piBAZ3+vYcUhHlTj2g45e8eoRHZOO6tD8KL1P6ag9q6P/nI7fz+t484KO+2LaRR1hv+lYf0nHY/HT7zq6xa2rOtr+1jH0uo7TtyXXUmJVOnkX6wi31pFuo6PSVuLtdIzzkGf0lDWE6dgZrmNKtA4XkRqrwzBOR3W5jlMvdPwfs4z9Ow==</binary>
            </binaryDataArray>
            <binaryDataArray encodedLength="7116">
              <cvParam cvRef="MS" accession="MS:1000521" name="32-bit float" value=""/>
              <cvParam cvRef="MS" accession="MS:1000574" name="zlib compression" value=""/>
              <cvParam cvRef="MS" accession="MS:1000515" name="intensity array" value="" unitCvRef="MS" unitAccession="MS:1000131" unitName="number of counts"/>
              <binary>eJy9XT2a48hypCFD5hxhTZlzhKROMEfYI+wR0lxTpswynylTZpk6BkwdQ8N5zGYgEJmVADky6kOhKn/iBwTZaE7P7Xaz29cwOuIYtOfPuT3nsTYoz5Icrp8Nzkc8s8DLa17EORzH8zhpnfVRtbzYdzpH7YxyjOKy/BXnSueMS1WXcSp9VzGVv4/jZvoaynRFDaNH+He7H2tlGDJvMu24bjUqXypN2Bcrcqr8qn/mFePzRR3cR/3cjng62j/0nXTOOViT/RjQO/a+318523M41XHoPROMmU6sd6wpDauail/H72ovvBiEqfLTTd/TzI73RMzLfFX4Bu2peoFbYa60Y29VTKYh88ZaZ7zj85XuvDYg9zF/3NMwZjb14LVR7DNGjOd95uRJfoUv06WKRV2HHXtUvMyOfeM4aL3CjrWihsKiNFV8MQ/9GSKHuShsA0bkdLVmrDHmQouOh4h/JhyQv/IW1432sIZDrItaN65zP14T6APGxjw0fnDZEsyII8M+KKfSd3vWjH7R/4/7P8cE/l+876811Bf5djAobjj/Bu+zoQ17oPxQ3mT9VR5yM9BoUg5i6/TGOMQ8bP/6ij7Rs8NFcUCODusu8jq1ETtqwnpyTtaHcTgcp72ugQkxrHeGd9jxNeR2fC83WOO97kB9uTb65xRb1UJdlcdOa9UYcDQ4qhrogdG50m6ItQ4mrBc9NljPuLNWsTft+PqqfFKcOB/XMM5gDWtXGLsaqTjEPSiW5+OpxZ/3f752nGq47d9/NlhDThWfqDMBr9KHj9hX+ZPpxuvh9ffne9S359iea8Fne8bHseo5oH74Pmx/T0YPgi97pmqyR2759TkoNnCj1pvAF7kr33ANPQu8wdMp16hG1idqboKz0knVy2pXXDhH9RqQixxX3CbFDdvXj7Vpx9cn83LKm7C/4h66Pmo8rvcfP8d/P4//83P8/XP89XP8x/PzWbz+Ix75D+pX9X28xuIz3/Y8j1r4ORdrou/of+jEfdX1oTCqvFtSI/OT8yq9Vb9hex95rmowN6yjvGfMCgvXNdP9hx37Z32wbui/Rd37y3Oz/bWo/MP+iiden8yL/VM6KuwxJvSesD5M11c1GDNqEvsZdqWB8g59w1wvaq405msgzjfi7qZfiyp3QE5oyH5UmhrlYr0ML9dWfQbNMy+VfkrzTOeuF9mIXjGGHfsrPRV2g1zEPKkG8lR1nPZX/XF92Ov9zmAeAzkPqjFEbeV/5H+7H/EpjMx5FrErnxGr8ol1jDXmiv0Zx8p7Plc+VpwQk/KhU2NQbDbfACPrhTpVPBQmb+wrfTdYG6Zf25zHeqN2Z/xADZQWKh8xdj3nnK+8+/5zvNO+8iZeYzgmcJh2xJXVQzxG8TxUrKq10oL3AzPmj0V+Vi/DG3PpAc0HrbMn3YHxm+3vtYpjpz7iYc1ib6U9DsTkVONX3ftr32x/HW/Q10z3V5ywFtfgPOVl5qnTGtd0mgcGs/3nrTM+cw5i6NQbsD8F5tA7OI1FTfbzUROfyyK+b/D8JWKVjrH29Yzq+SzHKQ/1RO7MK3o+1uOZ0I/nGM+fi+35c+xf9xfW+eyNXFA/5U1gVNeM2REX527A+9H3x3MeP2ebqBPc2MtpGuu04/sDYok9p/VsRF/UJnx7jD+f48fz/Mf99d2IePawQQ2uX2EIneJ6iecPM3Sk7+eEDwq/qj9sf72yVuwh5hnkc/8BOcyP19Bbxqn4TNgbcK60Rf5bgpHzfvUTnwmq64N1Cj03WDtTr9Ik6g/co2ferOGBHxwVdvQ5y8cRz6HDn0fOd/gd6ibyB5yrmsEv+m/28nrCHmrB3NTwxT7qGvU5b4q8uPc+nkH+y7/fbv/2c/zrc9x+jvlz/R/P55XjGfftee/4xQee54eGG2HB6yM0YU9jDNu/TtlrfJ/4z+e96zHwdwtxv4n10Jr7eoJBXWN8LUV9s+O1l11zyr/QJLDMJI9xcr1sHj1Cg+z6qQbyQw0DM2ugeCrekYtzxshckb/yBH1BXIOOiuMgXnE/jdpYK2IRt8JmUB/PM56Ix2F9Aga1xrkZDub6pVlD4xg/nu/hj89l//X8Pcb2c/wvfKb4+/k6/At+zxf3++A/SZsb9f8TPv9Ne72Wv8Hr/rG+2f5143BEbzI+4fmw/T36j/vr+nSKwT4b1Jp29Jo9CEyRa8jhvn/Ojlz4muGBPDfICz3dXt9vDV5KL66ZacZ+YU5gf/RAz2/2+rkh8Ma66o+1MTbW4nyKXKVPvHfZ8xi/g/sDfg/3/X58XeE1oLxVWuOROf2qA/eprOZBB3pWFD5iP/TMOV9gRl7Yb0LezGqJ90DVxzhPxA6Rp+p0Yibxx9wKQ+gXnL78g59hhu1/9phwvvO3iduo3iAtBuVnOgYOvAZQd7f1+86EOXOovFU6xhExbIR/wtxpj4fSNHjFvTq0GkmOyucebvtaO23Es7Bp+9cKe4XxrFf0Y11YN6Ux4x62vzax7g00wWug0pvHJnRS+ir+eD5gfPWn5ygZhshBn9Bnlav2UJMBa1hfeZdxNchT66x7pRfmoMabvXwOj2Ot0jzWGBvW2qDvsP19YEIc1ljxQu1RX+alfLckhmtinwrPFHWqgTEOR/TV7fg6cIhjX1gLxj9M37dX+IzGgGN4ibUr3Vua3Pf3xmHHa0vlYT/ULOOlfAheqPVme915VLiMarNHcR46qtoZh0n6uKh7s6MO7O0N6tzonLVFLpWX6BljGAKzqok8zPR9HXXLcKm6mI8Y4jhFHa43IB57q36Iu9KNY7H2JjTNejJWJ93cXr8vxJ8JUZOInXa8v7EGN1qP+tP2nCrejDVG4HTbXzPoXea3mgc3h3Xm5RTLOEPL4Kd+X471V7wzLhPWN8LNPRB/xE7b++AUy54M06855rCJtcyHyMfzucjlgRhY18xv5ccG9WItNGEtVF3sjbmb7V9jcQzdld4GdTI++IzQqHbkohfKKx7Tjs8bHHrt1oQuKVbBDflFT67nSQ2Fm707k4/Y0LvMa/ZIcWKNlB7YY9he9832180ZDsqbEWtw3SBPVeNmR36BNdNFja/ekP/gN2EvzlHbFVfUbNr+GjJYj54Rn+lmlIvcUSvs46IG1sHjJmpn2mc4VS8zeM9ucsyG05xxKj2Yt8J3gxz04Rs8x5tQW2nCc/QHvx/CHgyqhzwHxWY5TsdMS+Q2LH8un80Vb95nfpPOK48DX/DDOWq6wqa0CRxboqGqFXjR+zhOOz5XMxjof6YdchpUP7hPqpMdM+6B8cEbr7/ohxopjSvfWRPcn1QHtZlJjhf5iJF5M17EFrlRbyT1OgPrhbaxhpyQJ55nejCHQTjRR/aM6yrMMdi7Sb2H5f5bsj8oJsMRWvzqid91uu+vocpX7LkBrxvkIielt/J9QC7r2sHEvuNAfSbkT4qravO68pTjFaZhx/eUzG/ujfoqvDEfdrzWAmt4dqOayIcxbHa8NwYXdY59FX7Gq/SttHBxXunXqav0CK27dXBMyEV8rH3E4n7oiH8fKv6GBuu74sPXAOu3kZYd7bj+hJoOvJmnGogFcRjlVZx5j7XkWOaq1qaJZ9P0u6BhGg/XRO15nvXP+EXfwLTBXOmJ3t+EHi7wZH45xIxknflndVgP5qpyuN+kvAH1sjqsSUf3bC3bn7gPz/cGcWc+vG4wOMbt+DqruKKGG+QbxVSeVp6ongr7gNyYD5HL55u9PB5Qe8UZh8pDTyJvUI3ME94PThwfPTpeYb2otZn+zKByot/3++v7Qrfn94rw3wq4HfF3NI2+kR+1gnvsT5Hb8UvxcppHL/Yj8z1wxnnUmHQeuLFHhovxYN9BNSvvWRc8xzqIdaUlYuM4PI/PFyuMjE3pk2mveGGdm6ijdGF8WAs1qTCEjhE3DD673G+yF3rBewOOWV+OR+3QzzPeMn8cwXGVn2FkH1eeZnFqT9XivYw/ahb7E+aso6rF845nGbcql/3IPFt5GutDxEbcY2+Dc6d8hX0Qxq7f1XDKDxzMP/aHHXs//Ix/8/U3fI/6EfMD/g1FcIg+G8yHaf8yD/054jnzZvt/MxI4p6iLnKOO6vPlITzLjl6TsE/Ixb9XcLP958qMD8ZgTeUF8jCxjjpzfqxNkVPF3xYDe/JAjRmv0fqAudPxRnuD68L3wFf4I8dpsCbByyzXu9Ik66t8ZN1ZP9TZaT3rzzEr3Ohj5gvW2AQm7rXqidyYT2izEQ7WZKU/a55hi/NH7bnA7JSP56t+oZnd4XvAdP+aMLA29lZ1Y3AM75vtv4u5kd6hOXvCfJ1qVl6z30q3zEP0PKuZ9Zi0N0gPxjASLrE2xF4Wm3FTWgYWxR/nQ6wxz05fjDWaKw0z/VUer4euyJX9z2qtODD2Kh5jFVZP1le9Yj6J75boZqJGxWHSfuUB1xtQI7CE7m6v740NUW+l4RRxK98y7dAD5dOw42t3QOwKP9bCPm77nsOO9zeFU42VR5mW6hzngZHzV1oz3wyfyp8Qy8OTHNVbxVpyVPowx1Us5sQYtr9ekJub/kxc6R36dDxmzVe6ZR6txihyVW+jWMVX4Qqt2Fdc++P5LPMfz3/f+wP+nST+rPYX/X7GqVbMkRtiHdAz+hr8XMh1lSaZRsxPDbf8dcW5HX2ra8HhOAhnpk+FH/EoLViPjNtqrnRgrbh3xAxaq/zr7lUcO7FOxzM+nsXqsM94p+3fvzd7/ewQxwxnly/7yeeoBetz1ie343XL3BkD68R7cT5Er7NaKE8yLhmOVa+VRqg76t+pm8VgjRWvrmYqnjGzB4pn5Sf7UMXzfqbpSjecY/9MO4xb6VhpquJWXLNarF2Gza13fRnEr2IqjbLcahiMDvcOn0r7aqCmzGfFH3m4yGOfMs9YjyxmVQO9r2KzHt3clb4V/65vKqfSZVVT6bfytYv1zGCN3+VWxb/Do8LmzzUXeave1foKY9bPKd8hR/XIdFL7n+RwZoyibsav6+2n8Hb1zXIrnT3ZY+4ZhgpHx9OYM47R5DkaMRlexqKG0qfKVxqe9ajSl2O5h6pjJ7Cc9TgwOMRd7cV5Dn0Vz8yHrpZn/OD8M3U4dqVPVbvTt/JmpdVKz3GCs4v8Dic8z7RifB1dVC2F0Yr4Tw6ub3TsjpWfZ2t0tcu8X/lqIpbjPNkftv9dx6BYE3NV57E2bf988Gb5c+uoE/0Q56SelXZn/FF6VrUUVz73ZP1TI+uXDd5nvpl/HQyrvG7tTh30Z8D5pDilv5qb6XttrCvsLuqs+GA/lZPtrzQ+qyvOFe+Of6i/6u/Wf++t4lba4j7XWemC+YE31oa97j8x72A2iFUxjKnjrfLOk/WrfbLR9fCs7p39it+ZwRpe5drF4hSL4yqfK7kcNxb5XuxVPa9yUXmKZ+WLiq84DLHe9b3Ljfu7mDvEx1GtDVFjpT37eNYfhRt5KY5new3KUb509e7g72DLNO7UsBM1zo5Mm4pPh2vXK1Wvm3s270zdLNYpjudndTujU9Wnq/kjZgiO3si9ojviUph538T6FZ1WXrKPjNFsfV80GBVense5ynERp/aUZ8yJPVA6KN7d2MzvlWfZutuRY6b5O95X8SuMq5ysBvNScRvEmuW+8XmmWTWy2mf8OqNVR9uqzllu3fXR7OXJ/AyuT46udxW3TKdKu3f4GgwX86x+p+cZfJ+Kwb5Ky8oj5D7s+O9ueTjVquoingHrlsyrmpkv6jyrpeaV3yv9q94qz2Fv2NGrrB6vu8hhbhnu0eD8Owdz7nieaaF4dn29OlYed7hhjbGoterBelTcV1qd9QTHWGA5o28nzi/mjyL+ClbOYVwYozB7sdfF5aY/F2TcVK/f5RNrwFqwhp26Z7H+rnpD5DLPqg96X+VVdU3k4/iEBitsvFf1xr3HcVzAcybe7fy9ouNdV5uz65/g/infq+En8q/2sIu5Zuee26CHyk+VW+V0ca9i3vGGc3HtrK4cuzpf+fJuvyq+i8WTeHXeqb/K63qr1s/6hXVUbtbjjCdntOac0N6T/a4eI4m7iivmHVzv9urmKSzv+HIWryd5V3grTmfqrnq6aW0HrL2D26z/9ygQx5mejL/KdTp+yvMzNdT6mdiK24pXBwPvcc0zHnVjnOqerc3xas9FXKdHp/YKd3CstFmdvzs6uqIXHKvwo2crn67yGaK3i7UrOihsHZ1W9T/tn6q1wlzlrGIrfTpYw7NOv0zvzlqFK8sfyfqZWt7sdyaGNVFzp/Vh++8jZvVjfdj+88nKhzifRVycK00Qt8Gc62NN5Q/XdsrNcHCMquvF/qpOx3OFR62xnisvVV7GRXm2wp3x7Gia9XURs9LziuYV1pWuyoPAO5sYK+07Hp/1JNNz1bPSJfOZ/X0cR4NL10fm0vGr0jrbv6K90vlKnQ4nS/qdwRp8t+f5tNffXvn2/LuObsfvrzAehcPt+Pc+h73+flL8zUiOx7qZh045RutqDKrnUO+KF+/6yWur83f6VrW7fbCWiTzWnnt7kqd87ejmdOSYxxgntKr86fhXDYf4rJbi0cGmNEENruDNanxSvzP8VmtX/LnKi3XO8JypfzXv04N7Z1gqjJXv7Fem4+/w7Gr+J/xg3lWcibgOho5XV/x8V5cO5w5e1kXNOcY/gL2K7Wj77lB1M16f1t0avbI+XYxnNIx4L2K7NSt8Vf2r3qGWBqNb46oPXc/P8kL8qk7lj/KpijuT+2nfOjpc6csarvqfqR+x3uT4jmZVjxhbs08HB8b4Iu8qryt5j5z5PKIms1GzE8N73Kfjw1UtVjp/Qlsv9sYbfd7BzDWUxp+ofyVulYvYOfZdzKrmp/hndXldefGJobQysV/x72iTxYxmj5V+mecd7z7h7VWfO/Fn8X2K70rbFU61F3447TnlcmyFZVzgbkks7jutXRmYm3FU++/0PIPpd4+VhkbzypMrHM5wZX9WuYw3w/9pX7jPWdxZrNOx49kndP9UbaV/Ve8dflc4uf2eZ4Bn8a40UudKWxye7Fty5NwrvK7sn9Uf+fP8KrZsj/us1q/6/25upcFZnFexX/Hx/0O3s+tdjd/FetaXs9yv4OMcxjgXmjyG09xgvtn+9/I3ODdR04vaiOFR9xv9X7NO80r/rF/O9f8AAsa+jQ==</binary>
            </binaryDataArray>
          </binaryDataArrayList>
        </spectrum>
        <spectrum index="1" id="sample=16 period=1 cycle=1 experiment=2" defaultArrayLength="1551">
          <cvParam cvRef="MS" accession="MS:1000511" name="ms level" value="2"/>
          <cvParam cvRef="MS" accession="MS:1000580" name="MSn spectrum" value=""/>
          <cvParam cvRef="MS" accession="MS:1000130" name="positive scan" value=""/>
          <cvParam cvRef="MS" accession="MS:1000128" name="profile spectrum" value=""/>
          <cvParam cvRef="MS" accession="MS:1000505" name="base peak intensity" value="8.0" unitCvRef="MS" unitAccession="MS:1000131" unitName="number of counts"/>
          <cvParam cvRef="MS" accession="MS:1000504" name="base peak m/z" value="110.054944315193" unitCvRef="MS" unitAccession="MS:1000040" unitName="m/z"/>
          <cvParam cvRef="MS" accession="MS:1000285" name="total ion current" value="29.0" unitCvRef="MS" unitAccession="MS:1000131" unitName="number of counts"/>
          <scanList count="1">
            <cvParam cvRef="MS" accession="MS:1000795" name="no combination" value=""/>
            <scan>
              <cvParam cvRef="MS" accession="MS:1000016" name="scan start time" value="1.169866666667" unitCvRef="UO" unitAccession="UO:0000031" unitName="minute"/>
              <scanWindowList count="1">
                <scanWindow>
                  <cvParam cvRef="MS" accession="MS:1000501" name="scan window lower limit" value="100" unitCvRef="MS" unitAccession="MS:1000040" unitName="m/z"/>
                  <cvParam cvRef="MS" accession="MS:1000500" name="scan window upper limit" value="2000" unitCvRef="MS" unitAccession="MS:1000040" unitName="m/z"/>
                </scanWindow>
              </scanWindowList>
            </scan>
          </scanList>
          <precursorList count="1">
            <precursor>
              <selectedIonList count="1">
                <selectedIon>
                  <cvParam cvRef="MS" accession="MS:1000744" name="selected ion m/z" value="659.279229099774" unitCvRef="MS" unitAccession="MS:1000040" unitName="m/z"/>
                </selectedIon>
              </selectedIonList>
              <activation>
                <cvParam cvRef="MS" accession="MS:1000133" name="collision-induced dissociation" value=""/>
              </activation>
            </precursor>
          </precursorList>
          <binaryDataArrayList count="2">
            <binaryDataArray encodedLength="7192">
              <cvParam cvRef="MS" accession="MS:1000521" name="32-bit float" value=""/>
              <cvParam cvRef="MS" accession="MS:1000574" name="zlib compression" value=""/>
              <cvParam cvRef="MS" accession="MS:1000514" name="m/z array" value="" unitCvRef="MS" unitAccession="MS:1000040" unitName="m/z"/>
              <binary>eJwNl3d4Tucbx5PIePceed/kfbPeiKBGfyJi93yemLUppbVHixal1CbIeLMHMWKPkKrVmm2tIAhBtIqiaRqjRcWoUsHv/PG57vtc5zrPdZ7zfO/vfZ8E/WnJp8lp6S/rWWmt8Zy00HpOqtBXSCXWCinXUSHZhl+QUhyV0kxXpTRJf0UaZ70ifey6Ig0OuyLV6q9K1eHXpcj1v0pNin+V5l/4VVKbbkgW2w3JEXxDcjlvSJGhN6RG4Tekdg1uSGfKb0g3Y25Ju6OqpCRrtZRlr5ZWOKqlsohqabexRjpnrZHCImuk0Y1rpFUtaqR7yjtSK8sdaXn4HWlb5B3poOeO9GfDO1LruDvSTcs9yddxT7KE3JPqu+5JrcLuSR9H3ZMKYu9JFY6/pGEN/pJWN/lLuuN+IKXY/5Y2tHsk/a2ulZS6WinaUCvtcNZKZ0JrpdvuWsknolYKiaqV4qNrpc9ja6VPvLVST/MTqdjxRKp2PZFuhj6TqjTPJT/9cykz+IX0c+gLyR3xQvqp0QvJ1eyF9G/bF9IH9v+kuY7/pI0h/0lnXf9J6Q3+k1L1dfK+6qTr5jrp38g6qWtMnTQltk4a27JOym5VJ2VGvJEORL2RdA3eSIeavZEMcW+kL5U+bFD7cEfnw+5gHy6rfbmv8aWr0ZcRJl9mmn3Jsfhy1ObLL3Zfgpy+TAr0IzXIj3UKPw4q/ahU+fGX2o96Wj/i9H6MNfox3+THcrMfuyx+nLH68crux+yJfpSr6nFbXY+3mnqsNNfjudYfo96fxgZ/Ohn9KbT4c9E/AEVQAGGmAPYEBdJPGUSLkCDOqRTcVytQaRXE6hR00SsYZ1CQbFSw2aSgxqLgcKiCBK2S1jYlI+0qNjlUxLpl+qpY/kLFgCA1iXo1cXY1RU41RwI07NNqiAvUymtraaHTst6oRWfV8q5NS3O3lgcOHR+5dFjqdOQH6Vmn19P2rR6r1sB1k4FgpZGkV0b+DTAxVWlitcrEKbWJXSozAVozZwMsdAiwsl5jo8pio7nBjtEYzDpLMBeswWxVO2itdzDe4KDc5KDG4yT6lpMEfQhrjCGssoeAJlR+JhSzPRSrK5SDWhcPdS7STS4+trvIDXYxyuWiZaSLczo3fgY38UY3n5ncbDC7we4mwxrGS3sYBns4h1URjFJHMiXQQ3eDh4WdPKgferj5ysPhgGh5H9EcdkbjjIkmzlRfPsf6NPGPYYwqhjBdDNeNMQSbY7j8KoYlugYccjegqSKWR4ZYmppimWSWoz2WZqGxLA1qyBVFQ+yqhnxkaEigrpF8do3QmRvRy9KIX/0bE6tuzERNYzpaG3PK3picqsZc1rxDtfEdbiua8Lm6CS+0TVhoaMIpYxMKrE1o7mrCE0tTWtmaMs/elNLgplx3NaWrohmhmmYstzfj6LVmLA5sLuuqObeszclwNadK/S6x2nfJN79LhO5/jNf/j6fqFrTTtmCsqQWvLC344UoL9vrF8ZUqjhPqODbr46g1xFFpicNli2O3siWvVS2p1rVkvH88a5TxtNLEc9AUT6AlnnW2eB7a40lxxnO1QTztVK2I0bWi1NCKYeZWfGNpxStrK/LLWvHk31Y8VSTQRJfAOUMCIaYExpsTICSBvNAEKiISZI235qStNXudrQkNaoNO3YYnpjbyd2hDTGgbvnK14Yy7DT+r2xJXvy0pMW054NcOlX87avXtaG1txy8h7dA42zM8pD3PNR3obOpAkbkDeWEduOjbkRnhHbmU25E3xvfob36Pry3vUc/5HouMEilWiWWVEi9V0FsDW7Xgo4dhFhgXDFNUgkitIF6ZSI4qkef6RHobE6lnSeRTRyKlzkSmuxK56E4kNjyRRRGJdA7qhFrXiQRnJwpCOtHV3QlXbCdOaDrzs6EzzU2deRncmReNOuOb3hm1ogu+9i58HNyFKaFdqHB1oWFYF6TELkT91gW3piuPTF15P6orQfW70iS/K5n+3bgf0I0AVTf62rrxTlB3okzd6WDrzqGQ7uTXe58c3fusVPdgiK4Hc0w9uGnuwXZrT3T2njxz9eSDsJ7MiurJmpielCX1lPXYC422F+8ae/GhtRcLHL1QhvXirX9vPlP3kX2zD7HWPgxw9MEV2oeFrj5M8/ShbUwf0lr2oVmWHNV9+VvTl1BjX3ba+qIJ60uxth9fGPqhtPVjgrsfRZH9WB7bD/u4fry90I9lgf1ppunPa11/Rhn6s8wi56H9eRPVX667AXxgGsCP5gE8tQ/guHMAua4BLPUMYJ/9A9yOD4gJ/4BLjT/gX+VArpgHstU2kPdDB/I4YiCRFQOpUQ2ip2YQ+7WDiNAPIt0wiH+Mg2S9DuKMZZDsh4MIdAxisnMQ880fcsT+IbGOD9kW8SFnTYMZpxvCZf0QtpuGsMQ6hJYhQ3gnegiJzo/4L+wj2jf5iGUXPqJI/THbdEMJNgzlsnUokn0o4c6hdFQMI1szjCLbMOY4hnHfOYwhocNoHTaMYOtw0mzDZf8aTvfQ4TQOG05R+HAuxAznYMAIoi0j6OAeQX7kCPpIIxj53Qgsb0ZwNHAkr7Qj6WMaSal5JHHWkbxxjiQhciRfR41EYxzFGOsoDjtGsTF0FGlho5gUOYo2DUbxgWE07c2jeRYymk9co7nhHk1Y/dH8qRjDJuMYptvHMMw5hh/dY3g3fAxtT43hvHMsG8PHkmMcR6B5HLeCx1EeMo5z58ZxL+AThgV9QqblE772fMKDJp9wvfkntDN9yibbp2hCPmVU5Kecrf+p3CfG851rPPro8aTWH8+cGeMx1o3nRtAEis0TiLBOYKVtAubgCWQ6JvAgfAJjIifwhWUi4+wTGeKcyNK3Exlk/Izlns9k//2cbtrPaeD4HH3k5/T1m0SIc5LcSyaR656ELnwSQVGT2KGfTCPjZOpbJrPROhmbazJez2T8YifzutFkmpinsN0yha32KUSFTqGN5QsOBH9BnOsL+lqmUmmdyqXgqXKdT6V3uBwjpvLYPo2podN46prGtLBpvIidxqBz01hm/xK740ucoV+y0W86OKZTET6d/tHTGayZwZ/mGTxzzGCuewY+4TPwar+i2PEVjUK+4tXZr9ijmklLzUy6mGYyOHgmvzlmMipkJjEvZ1KlnMVb0yxWOmdRwixUitnyu87mmHU2/ZyzKWo8m0uPZDRzUDjmUOSaQ1TYHN5vMIfLsXNY1GIOW8xzOemYy0+hc3kaORdj7Fxu750rzz3z5BljnqzReawJm8esZvPIMc/HYZ3PBtt8ykLny/47nyjVAr7QLKBOu4BjugW0SFvAztwFJOQv4K3MqFcL+L3eQroqFzJDv5Ax3oWQtZDPlEkcVSfxvSmJLpYk9NYkYoOTSIhNYtqAJFSLk3jPm8THmUmUKReRbVxEaeoifk9fhE/2IuqCFpOhXEyNejHTtIv5ybaYtfMXk2NYwo+Ll9AreQnVKXLMXcK0giUUaJP5WJdMjD5Z7hXJ2MzJdElLxuRNZlJGMoXZyfTRpHBHm4LemMJGUwqtM1MIyEphrTKVck0qxw2p+KSnUpiRysjMVF5mpZJWkMprUxqJ+WkYC9J4V+WlXO2V/cvLMoOXEVav3N+89J3r5WCKTLqXGb7p/KFOp4cpnbvmdGalp2PNlPPcdL7LS2euKoO7mgz2ajMYmJ7Bs4wMcrMyGKXIZKs+kwWWTNpEZrInLZOF3kx+WprJF4WZFCmzmKjKokSbxdSkLNZlZfFIlU0zXTbrDNlyb8hmzpBs9nuzSUnPpk1uNjZlDh5bDi2zcijJyWHUshxmBeYS6cxlwZJcqjNyGXQnl7Yvc1nvk0eKOY85KXl8nJtH07w8/O/m0VWdzyf6fNok5/NLRj6tV+RTrCyQ+28BDmMB++0FbEov4P3MAs5kF5CYV0DpfwX8plhKqmop17VLKTMvI9S+jC0Zy5iTuYy5ecvol7+MfQGFxCsK+VFfSPGSQgKzCmmZV4gmv5AM43J+yFxOcO5yGq9aTk3tcsJUK2g9cwXFC1fQLWsF+5et4B+flZSmrSQ5ZyWG/JVcXrESYVjF0OxVxOes4njeKr4sWEUndRFhmiJeygwzFJHjLOJBWhHf5xRRUm81rQJXM8WwGh/zasSS1RjzVnMqfzXrClZjCVrDYPUanqWt4YJ3DTNerJHPYy39jWupXrCWotS13MtYy/9y15KpX8cW7zp25KwjVL2eb7XrSWuxHu+C9ZxKX8+CzPVU5q6neZGcazfIut3A/NQN5GRtwK7byD3rRi5mbiQ2byMjCjfi9d3ExshNXM3cxNP8TUxYswmt72bZDzaTqt4sz2SbSbRspsa2mbSFm9latJk2hi2stmyhzruFNZlb6JizhdHLttD74RbKA4sZGlyMd3Ex0zOKWZtXzLaXxRgyttI+bysTl2+l2cqt3NduY5d+G9OM20gwb+PZV9so05bQZkEJk7NK6JddQlVeCcUFJbxaUcLglO10SN3OQ+92Qt5uZ4nmGxa7vmFN+jcE53zDjvxvSDz+jVw/O4h27uD7jjvISd3BR94dHMneQQvFTubbd9JvyU6u5O3k6qqddNDvIixtl7zmLtKzdpFfuEue33fTQ72bOI0c3bu5bt6DZdoe/inaQ+tNe6jL+pY72d9yf8W3NDN/x+KE72iV/B0P8r/jhnIvv1j2yh66l9C0vTz27uVE4V6SX+9F7djH/tB9jMnZx9q3+xio208Tw34CTPv5Mng/d/L2s7BwP4kr9zPPcYDmSw+wUH2Qb6wHqZ9xkL+zDrIh7yAr1x4k6OhBdhgOyTPaIVQLDtE0/RAvMg/xVcEh3is8xMnA78lWfo/J8D3KtO/ppPuBKMMPnLf8QGneD/R0/EiHrB9l3R1mmuEwfdMPY8k+TL26w9zSHiHXdIQk6Qi13iM0LjzCFsNRziw8yvZFR1mYfJTqnKOUKY7R2nSMJPcx5icfozzvGBuWHuO9omNynR9nluU4Ivg4Pq7j3E4/jmnVcW6uOc5dbSlHDaV0cJbicJUSLZWS3qOUA4tK+SytlIjsUhS5pbySqc4vZUpRKcmGEzSznyAq+ARPQk5w/t0T2Aec4PLXJ0hznESfdVI+05McKTjJop0nufr2JNetp8gIPYWiwSn+pyzDoimjILsMb04ZPZeVsWFLGfXLy+R/z9NE2U5T5zjN1s9Pk+89zWdZp+mde5p/HWfZE3GWz2PPYs04yx+5Zzm+9Cwly8+iTC4na2k50tpyeRY/R4XxHHjO8XTqOXp7zzHi63P843eeTqHn6eA6z7wl5xmddl7uX+dpmHeetJLzxAVVEKus4IWhgrLgCjokVfAwu4I2gRdwai7wxnCBm7YL7J59AcfyCzSJvciP0y4isi7SMfsiIYUyQZfkvV7Cd8kljhVcQluvksCASvlfvZJtrkrat65En10pf9NKXudXMkV9mdH6y6TpfqLT0p8Qy34iYZWM7WfeX/UziqwrFOh+IcfyC+khv8DyX4jyu0q48SphwTIOmdCruGZdxb1EzjPke5lX6WK9xhejrpHhvUZW5jUKV1zD33xdntmuM3fOdfYXX6eT4leG2n+l55pfYdENhmff4ITtJlXhN4nMvkmjvJvELb0p6+MWpcZbsl5vyfV6i7HeW2xadYuJlt+YbP2NnRt+4+iW33jnlXytqmKetooV5irWWKq466niz/wqum2ton9JFVN2VfHHqyqaqn+nn+l3Nkf+Lvvk79Qt/Z3s3b9zyVmNKrqaX76sZnBGNWOzqpmg/4O6+n+wNf8P4i/9QWFgDd+qaogIqSF1ZQ3PttXwqqSGg9rbNHPfZmXBbVn7t9k69w4zCu8w3XKXFNtdlgffpfGSu8zOusuy3Lu03HSXEuU9eV65R53+TwKNf/KO9U/GhfzJbM1fTE3/i6CVf+EMvk9+0X0+1z/g35AHrE15wL60B1jyHhCe/4CxKx4wd9UDtq99wMUN8v3ohwzNesj+rx/SVfc3V7IeUZP9iG76WjovrmVUci0lSY8Zm/OYRXmPsa5+TGnFY3bYnjBw/RP2mZ7yzPaULO9TItzPuJb9DGfBM/5N+4fu2f/wUc4/jMl9TsbG57TV/MtO+wv5vV6QMkmOi1/gzXwha+wlN2Neyb22jney6zi7qY73FK+51fC17E+veat6w6DYN9gXvMHpfSvPZm95WfCWLSofUZfqI8rzfMTmdr5iVYGvOFfPT5Tq/MTjnn5iXoqfKEz1E6/P+IkVQfXEdX09MaK+v8jo7C+GDfAX3Rf5C32yv/gq21/cyfcXV0/5i7Fl/qI8OUA0OBUgfn0/UPx0P1D0VgSJSU2DREr7INGjV5CILQ4ShlSF6OVVCOmMQjRtpxSbM5RCu0IpBl5UiuF1SnHNXyXKDqvF63NqUanViEV5GpFWrhEHemhFZplWTO6oE7oeOvHpMJ3YGaQX+9R68bekF43S9OKOV86z9OJCrl5EntGLFpf0Ysspg7jmYxLtu5vE+TyT+PasScSrzEJjMIuWRrNY28UsPJkW8ei0RTQ8bxV7LlpFnNImjtlsol43mzgwxiYOJ9vE7jSbOJhvEz9W2ITzkk186GMXY+x2sTU5WLw4GywclcGiQbpDRJ1xiG4XHSL+hkPUVznFEr1THG3qFBO7OkWPpU6R6xsqLga5RNR0l5id7RIBZS4x6YxLbDrrEr9VuETXSy7x9LpL1KjdYr7GLb7TuuU13OKQwS0GGN2iVuao2S2GWNzieRe3mJgYLt6cDhfNfg4XF4IihPpshJjRK1L06eYRhnyPaLTGI+Yc8YjEUx7xh8zCMo8IO+0RP8oMOeMRL2Xiyj1Cf94j/qzwiJQLHhF90SNGXPKItzKrKz2izWWPuCZj/dkjaq94ROB1j5B+9YhBtzziuczR2x6RcM8j1vlHiwGKaKHURIutMjXaaPGfIVqsMEaLeFO0mGqOFkZLtPDaosUpe7Twc0SLm075GVe0WBQVLca8Ey2yOkYL397RQtoQLf7qGiPW34sR5vaxou3uWFGhbSyKLzQVux82E9nH/ydO9mkhTDfjRLPg9mLW0PZiac+OIlnbUxx+21uUrOonqnsMEQN2zBLlu5LEPZEuejwuEKv7rxST620VBV/sFtnr9or42wfE624/iG7nfhAnk4+LqXtPiMFNy0Xq1EqxaedPwn/wNfGb7YZ4HvZQPNj/t5i+/5EoL34iut98IrpUvRT/B0dDI84=</binary>
            </binaryDataArray>
            <binaryDataArray encodedLength="348">
              <cvParam cvRef="MS" accession="MS:1000521" name="32-bit float" value=""/>
              <cvParam cvRef="MS" accession="MS:1000574" name="zlib compression" value=""/>
              <cvParam cvRef="MS" accession="MS:1000515" name="intensity array" value="" unitCvRef="MS" unitAccession="MS:1000131" unitName="number of counts"/>
              <binary>eJztWEESwyAI5GelP/MpeUqf1nHaNE4GKyBb7cTDHmIQ2UUYlSjdKBzERI836P76zjjbWPxJ48yyb62fjQ/s/2q+WmvkWDKSgZdXWy3nklNpb53bimXPdeIjJyjuUfO+5ZkN+ozmFqWPp4ZaGm4B+dL0Dct+lsZa8z26ImrAy7PMsbcPR/JB6KnNJSJmqc9qeogFn75aqVVLDUfpoO0FNT41u17torVH7h3JLjL+X+yJLoD2srZXtrQeoV/kmrPVQo2npr9eCVbOSI2uqP8/wXL2GXnPiOKKOOt57xUza4XOwwi7hYUFLDzvhR5ba0xo/3zi3PNmXfoofWvfF+fHE0DTS7s=</binary>
            </binaryDataArray>
          </binaryDataArrayList>
        </spectrum>
        <spectrum index="2" id="sample=16 period=1 cycle=1 experiment=3" defaultArrayLength="2400">
          <cvParam cvRef="MS" accession="MS:1000511" name="ms level" value="2"/>
          <cvParam cvRef="MS" accession="MS:1000580" name="MSn spectrum" value=""/>
          <cvParam cvRef="MS" accession="MS:1000130" name="positive scan" value=""/>
          <cvParam cvRef="MS" accession="MS:1000128" name="profile spectrum" value=""/>
          <cvParam cvRef="MS" accession="MS:1000505" name="base peak intensity" value="51.0" unitCvRef="MS" unitAccession="MS:1000131" unitName="number of counts"/>
          <cvParam cvRef="MS" accession="MS:1000504" name="base peak m/z" value="391.006777496324" unitCvRef="MS" unitAccession="MS:1000040" unitName="m/z"/>
          <cvParam cvRef="MS" accession="MS:1000285" name="total ion current" value="58.0" unitCvRef="MS" unitAccession="MS:1000131" unitName="number of counts"/>
          <scanList count="1">
            <cvParam cvRef="MS" accession="MS:1000795" name="no combination" value=""/>
            <scan>
              <cvParam cvRef="MS" accession="MS:1000016" name="scan start time" value="2.171516666667" unitCvRef="UO" unitAccession="UO:0000031" unitName="minute"/>
              <scanWindowList count="1">
                <scanWindow>
                  <cvParam cvRef="MS" accession="MS:1000501" name="scan window lower limit" value="100" unitCvRef="MS" unitAccession="MS:1000040" unitName="m/z"/>
                  <cvParam cvRef="MS" accession="MS:1000500" name="scan window upper limit" value="2000" unitCvRef="MS" unitAccession="MS:1000040" unitName="m/z"/>
                </scanWindow>
              </scanWindowList>
            </scan>
          </scanList>
          <precursorList count="1">
            <precursor>
              <selectedIonList count="1">
                <selectedIon>
                  <cvParam cvRef="MS" accession="MS:1000744" name="selected ion m/z" value="861.053671563514" unitCvRef="MS" unitAccession="MS:1000040" unitName="m/z"/>
                </selectedIon>
              </selectedIonList>
              <activation>
                <cvParam cvRef="MS" accession="MS:1000133" name="collision-induced dissociation" value=""/>
              </activation>
            </precursor>
          </precursorList>
          <binaryDataArrayList count="2">
            <binaryDataArray encodedLength="11088">
              <cvParam cvRef="MS" accession="MS:1000521" name="32-bit float" value=""/>
              <cvParam cvRef="MS" accession="MS:1000574" name="zlib compression" value=""/>
              <cvParam cvRef="MS" accession="MS:1000514" name="m/z array" value="" unitCvRef="MS" unitAccession="MS:1000040" unitName="m/z"/>
              <binary>eJwV13VcVNn7B3ByuoMZhgZBQLCxMebzoNhgjbp2d+salNI1dCmKoK5dq6Lg12LAFWkUEFRERexcVxEVfvf3x/t17jn33DP3zqnnGDR3tPnySu1+VaV2h02tdq20XrtcWa/9qHqgbVQ3aR9qmrStXQ+1EsUjrcLikdZS/Uhro3mkdbR+pHWxfaTtYf9I28vxkXaQyyNtw6pH2j+5zdpYcbO20KZZW+/crE2zadHm2LVojzm0aAudW7SverVo9yifaV93f6Z9ZdmqHeLSql3i0ap9xW3TRtm2aUtd2rTcXm3a2BFt2ovzXmqNLV9p1zu/0s5+9Up7RPlGu0XxTqvt/k47VPpBO03+QXvQ8oP2A/+T9ozmk7bU+pP2he0nrZHDJ62V0yftQOdP2nVun7TRPT5ps1lftL2lX7Q2jl+063T/an/bftV6O33VdpN+02a7ftOuYrdrV1i0a7VO7dpRfdu1y/q3a+/adGg3uv3Svuv1S3vx42/tIrtObbxDpzaOZ4QCgRFSnIwQxzHGVZ4x7vGNYSIyxg65MRIVxrhpYYwGlTEKuCYwFZrAS2yCZVITBMtMcE5hgmcWJvip+v8yU4TITDHZyhQeEjPQejPsOWKGOTxzcPksLBCxkGPChheHjQQ+G6cFbJQJ2fhiwsFkFgdv+RzwhBy4iTjwFXOwXMJBhJSDIzIONEouZqu4eCzjYc42HspN+Dgl46PFmo98oQCNIgHspQLkcYX4hyfETLEQr+VCiJRCvLISYp9YhD4KEXJVInSYiPGPRIwFSjHuq8WYzJbgAFeCuW0SJAmk+EMmxX6eDLf5MtyQyRDBleMcT46HfDlmWcjRaClHqK0cm00VMFIqYMtXYpxACTeZEtY3ldCbq/CWrYJepkKVUo1eajX0GjWuWanRKLAEV2SJIWJLXFdbIo+ngblQgxViDXoqNNjtqAFLZIXBYiuslljhgNQK1TIrrLCwwvCvVtjKtsb9b9YoENrgvcgGN+Q26GVtg8U2NpjBskW5yBYmElsMlNoiT24LoYUtVnPt8IBvBx+RHQLEdngltUORhR0MYnt0SOzhznOEsakTRCInXJM6waHDCYOV3Zj+cMYjiTMsZc7wkrlgk9wF75UuWMrrjqeC7tgn6Q6pujvGcVwxWuiKYrErTKWu2GXjivVmbvgoccNZhRs2qN1w3skNn93cUM9xR5bAHful7rBTuDN94I4lGnccsXJHsaAH8+09mL7vAZG8B5TqHsjS9ECmqQdsWR5YwPaAl8QDoRYe4Fp6MGPIE58tPGFs7Yk/WD1xkN2T+ZaeuCDoiXZhT9yW9sRRTU+ki3rhi6IXBln0QpCqFwzqXuBqeiHNuhfs7Xoh0LkXMlW94azpjVzn3ihj90Gzsg/WqvvgkmUfjJP1xRpVXzTY9IWdXV84iPrhgqQf1qj7oZt9P0SK+qNW3B/W0v440bc/Ov7oj2K+F4bJvBAp98JFtRfSrb3w1MYLUSO8sJQzAOe5A7BTOgAPrQagQDYQBy0G4r1qICI1A7H93kB48wYhlj8IW8WDMF8+CC8sB2G1/SCUfRiEJ4LBCBQPxgzVYHDYQ+Bwcwis2UMh4g+Fv2QooBgKL/VQlNoOxVXHoQjlDcN422Fwbh+Gv3jeGKL0hoODN5ZM9cawDm8k/vTG81/eGNDpjZgubzw2Go7eJsMRZjocDWbD4c4ajkD2cHTjDUeZYDhKJMPhzxqBDs4I5IhHgCxGYLjtCHTjj8QOwUjUHx+JCaajcJgzCicVo1DlNwqOHC2aZFpmDmoRqdSi2UKLXC7wgwf4CYBjQmCmBDgnBdhygBnuuG0DDDgGqLkEDylhgJKY8UBgdSO4m/vgDd8H+0U+mKv0gY21D7bZ+OCxow8GdPNBorMPfnFH46ZkNNwtRuOJejQGa0Yj1Wo0PliPRqf9aMx0HI17N0fjZNloqGpGM+NvDOLkY9DWfQz2u4/Bcq4vdgl9cYs3FhMUY7FEPRa3LMfigc1YeNmNRbL9WBzvNhaL+eOYeTUOTrLx2CMfjwOq8ajhT8Aa+wnoEEyEt3Ii5ltOxA3NRHz4byJkHRMhEE7Gd/lkzFJOhr/QDxdFfhil8MMqtR9CnfxQI/CHl8gfvyX+iLfwx3RLf+Yb/SFx8sdioynwNJ2Cy+Ip2C2bgjb5FPRzn4InBVNwkjUVUs5UCMVT0dd1KhZzp6GUNw2/RUwqnYZ0xTQsVk1Dmcs0/HN3Gt5wp8NeNB2R4um4Jp+OdtvpOMydAaVsBiZZzECEZgZu2M6Akd8MLODrsFamw05LHZ5rdJhgrUOkvQ6fHXTodNUhVjITGzQzsdthJrp4s7BSMAv3hbPgZslc2zDXtrPQxJmNf8WzkXprNk6/n43loj8QrvwDc9V/oMVsDrpz52CsZA6elM6Ba+Uc9OTNRW/FXAhUc7FTPRevLOei2HouVNlz8YEzD2X8eTgumodvsnnQqubBXjMPa2zn4bPpfDRL5mOI3Xys/28+/Nrno/fP+cj9NR/Szvn4YrQAi00WINpiAX6oFsDDbgECnRZA+nsBasQLcVG2EDvUC/HWciFG2C5k5stCbHVeCN/mhVDxF+GJZBH8ZYtw1GIRNOpFeGazCCOHLcK0DYuwPGMRXrEWM+vQYmSJF0MgXYwHFotx3XIxLGwX4650CZwtliBLtQRCyyVguS1Bfc8leKteivmapbhvtRTvXZei/fNSZoIsheevpYg3WgYTk2V4b7YMgwTLcFq4DBWaZbB0XIZR35ehp/1yZl9bgRzpClTarkCk+wrc6liBieKVzHxdicWOK3HXZSVkfVbCkL8SEUUrIWhaiQ/tK7GsYyWe/FwJ3e+VqO5cCV+jVbhlvApDTFfhb7NVOMReBWvuKqTyVmG1xypIf63Ca7PVGCpejb0Wq/HEaTVK3FbDM2o1rjuswYVua/C4ZA16tq/BZ+5akGot+tisRXf7tchzWAt997XY0Hstlvdbi3HCdRgsX4c+Futgb70Oart16Oq+Dqx365j9fT0cVethpVmPTKv1uM7agDPiDegh3YDjsg04pNyAA+oNsNZswINPG9BHshHHVBvhYrkR47o2ooi7CYXKTRis2gRPt01w7bsJM35tQq1yM2rUm+GvYVKrzai2ZThshp/LZmZP3YL18i34pNiCDRZb8K/NFnxz2gKZfCvO8bcBlttQotmGWqdtME1j8kZ/ItD2T7Cc/kRC9z+h9vgTa4y3I0myHVny7cy6vh39bLfjbf/tCGzfDl/ZDlTId8BfuQNPLHfglfUOWH/bgdzvO5Cg2omxrjtR5bYTidxdGKPahamaXejtvwszRQF4JwsAxzKAiSUCkG0TgCtOAZjgGgDvzgBIxIF4bheI1Q6BOOsYhJ29g9BoF4xFDsHodA6GxC0YTh7BOOUZDP73YNw0C4GYHYIsTgiceCH4JQzBeEkIXitCcD8+BPMTQqDICMGlfSFwEe7GO0Zg/G6kJ+7GWu4e5Ir34KpsD95H7sEb/R5sT9yDLk4orAWhuCMJxQxZKGzlofgZGYqY6FAYJYTiH8aV3FBc7AhFwM9Q0K9QfDUKg8IsDL/YYWjlh+GUIAypkjA4x4UhSB+G5xlh2GQSjjTzcMxjhWOAKByJknDMkoZDZBGOyRHh2BIdDlZsODLjwnEtIRwRieEQ/A5HECsCa3kRmCuKQHdxBAolEVhsGYGLkRFYmBiBqJQIRPIj0SiNRIZFJIbER8JcH4leSZHQd0SiSBKFAkUULgZEgR0ZhWbTaOQIojFQFI0AfTR2JEdja3o0SsUx+CmLwR15DM5wYqHkxyJQGIvn8bEYz49DfUAcLMLiUNcSB8GPODxkjPkVh9bfcbAzjmdi13goZPGYrIzHtfh4/GbrcUKoZ+IgPV5K9DCx1GNBrB4H9XqMSNRjXqYe73/rMdw8AUbiBJxXJGCPMgF+wQnYGpmAyNgE3NUnwC49AbXmiUxMmIigqERMjk7Eu2+JuP49EQntiVj4IxE3jJKwwiYJZ+2TkBqShIvxSXBPTMIlWTKqLZLxJSMZUQeS8VGQgqfSFJjGpeBEfArKklIwOjUF79JS4ChIxQpFKibEp+I/fSo2JqXCMiUVHxir0lPxhJOGs6I0GMvScEKehu0xaZgYm4Y7yWnYlJoGX0E6bIXp8JWmY5MyHUci07EzKh1TU9JhUZMOITcDSwUZGCrMgEKewcQimbgQlYlpoiycl2bhrlUW3sZkwRCbBYeELNQkZuFyehb0GVmY+yMLW0V7mXVwLy477kV2zF44x+/Fb0a9fi9upu6FjrcPXME+VMn2QZK0D+HibBTLs+FvkY1vNtloHJ+NU+HZGByVjZ1xDN5+5Nnvx56E/eBl7kdU536Ucg7goPgAessOYHHkAQzTH4Aq4QC+MOZmHcAtTg748hxMV+XAMzwHtyJzsD06B6/icrAwLwcnOQcxkn8Q50QH0SQ/iBd2B3HL/iDuRh/EcXYuXKS5aJHl4ktgLtIjcnEoLhdz9blQJ+bi87lcTP2Zi3e/c1HamYujXbkIM8rDIuM8jDTJg41pHn4yHpjlIYWVBw9uHni8POQJ8pi5kQd1UB7uB+dh3Z48jA/NAzs8D0NjmPJYpiwhDze5h6ASHcLIsEOYEXMIZ/WHUJJ6CIfTDmEh9zB+8w/jkeAwLigOI1l5mDnvHMZ7y8PMnn8Yf8QchlfyYZRyj+BO/BH8If4Lgcq/0Kn+C721f6Eo5S9cVR5F1NCjGKQ/ip8JR/Gl8yi6zI8x565jSJEcw1bpMexRH8O9oGP4EncM+fpj2Jl4DLfTjiEm4xgW8Y7jnPg4SqKPoz3hOJoSj+Ng8nG4px+HseAEfslPoI/mBNN/JxAXfwIDEk9gTNcJ9DA6iS/GJ1FvchIh5ifhyz6JBtlJXJWfhKf6JHrtPonO5JPYlHESd7OZ9PNJrOKdwjHJKUyXn8JgxSlwbU9hScIpnJafxhyL0+BGnQbH+AwWic/AU3oGzfIzOK48gy2qMxDFnwE3/Qxys87APOcMXvLOIkR0Fld2n0XOnrNYE3YWgyPOwj7yLIYmnMXHpLO4lnIWhffO4rLxOewLO4fZxudxT3we6VbncTL+PFL05zE+6TysUs5jOOtvhAj/xgnl31is/hszwv/G0+i/kXnwb+wzu4Bn/Au4KLzAxMwXIFdcQJTlBVxJuoC6vReQuP8CDoouorf8IjbqL2K+2SWQ5BJq7S6hwv0SbIMu4XHIJUSGXcKGxEvwSb6E9fsuYebRSzj38xL2/bqEiN+XsLHzEuZ0XcJoo3z0Mc6HtUk+2Kb5+ML4m5WPKE4+NnPz4cvPxxNxPu5K8rFVkY9HwfmIDs3H4fh87EzIx+/UfOhEl7FVfRlim8vQB1+Gd+hlGEdcxjvGg8jL6LPvMspzLsNadgVHVFcwbdcVPI27gtXJzLVxAYTSAjycW4DBsQVQxBfAWM/kEwrwYl8BHDsLcEZSiP8sC7F9ZyGmBhRiVGAhegUVwjq4ELyQQrQzXuwuxL09hbgVWoizYYWIiWDqRxZiaRTzTDRTL56px2jTM/dSCrEsjWkjsxCxvwqx43chEx9chZ3JVQhNrzIx01WUsK7iAvsqZJKrMJJeBTf6KgISr2JMylV4pTJlGVeZuPl/0An/B7f4/+FF4v9wzewaZvGuoVVyDTOCrmGE/hpESdfwPvkaHqdcw//SriHi6DVcFFzHYeF1mKquIzfiOuo6ryPf6AaseDfwXnADmxQ30F99A3fm3kBt3A38mXwDoqwbyJDeRLTsJkaobmKqy00cCLuJLv1NlCTfxIKsm8z6cQsnebewn38Lu4W3cDz0FjZG3sKSqFtYlXULPqwiuHOKmBixCGWiIpyTFEFkXQQjmyLc3lWEpOAiaKKKIIxm7scX4VBiEdKTihCdXIR1qUVYmFaEMRlF8Mgqgnl2EapziqA/XIS+J4uQ31mESSwDKsQGHJUZkDnYgKChBmwcZsBSbwNmDjdg/AgDho80wFlrQCcZYDnDAOPVBrxaY8DKbQa47zLAJsAAaaABZkEGfGe8DTagOcSAmt0GlOwx4EqoAafCDMgJNyA5woCISAN2RBmwNtqABTEGTI01MPGBAT31BmaPMUCRaAAnyYBnKQbUpRpQmmbA/9INOJTJ/P4hA17+ZcCt4wbk3TAg6pcBAb8NWN9pwOIuA3RGxRhnXIzhJsXoa1oMZ7NiWJoXQ8gqhhG7GF8Zj7jFqOIVw8AvRmfPYpgHF4ObUozfjON7i9HVUYwg8xI8lJUgTV2CTVYl+LKTyQeUoDqwBCVBJegTW4L65BKUpZRg194SbLO9jfEBt5EadxvcrNtozr6NOwdu43j8P7h5iMG6g3DBHSwX38EAxR1Yqu7AO+UOkkSlWBtcih+xpXgVX4ripFLIj5RiW20pQnh3IVEx+t/FgKi7cIm5i1/6u3iedBdFaXdx//xdJBfcBRmVQcEqw2F5GeIsyjDdpgzqsDJ0RJbheUwZTieV4UhyGfRpZfgzswzanDLM+18ZyKQcXmblkHDLUScpxz+yclxRlCPcqhw5c8pxIaAcR4LKcSC4HBkh5YjeU441EeWYF1UOv5hyqJLL8T6jHIb95biUUw6eUQV+GVfglVkFKjgVuMKvYGLsClyeUYHzgRVI2lOB1/sqUHqwAp3iSlSoKnHRqhKHx1RiUUAl5gRWQhdUCf/gSowPqYTP7koMDq1Ev7BKZl+vhGNkJayjKmERXQmzuEr8iK/Ev/pKPEquRH1KJa5nVGIoqwoKYRX+lVUh16EKc2OroE2sgndSFQYlV8EyswrcfVWoY1fjsrAaLYOqUbe+Gn/tqEbuzmpkBlQjJbAaCUHViAmuRnhINXbvrkbAnmr8GVqNdeHVWBBVjT+iq9E3uRqeKdXollaN4V3VGGBcA5agBsbCGryU1aBJWYNaVQ0q1DWYurEGjoE14IYy+aQalCbX4HxmDbIO1CD8UA3G/VuDx+Ja1ElrUSOrxQ1VLSzjaiHT14KfWItrf9Xi1MlaLJTcg7DHPTxMuoeK9Hu4m3EPgfL7WGxzH95Z9zFSVgd7pzr8ubsOW/fUYUN4HdZH1GFVdB0Wx9dhWnod/DPrMGlvHUYcqoPIUAdBcR0ud9bholE9zpnWY7+0HnrresTb1MNlUz1sd9ZDFl7PrDH1YCfUozOjHh376vH5MFP/bT2OfqtHuqABqeIGJFg0IE7TgEj7BuzwasC2wQ3YNLIBU3Y0wH8nY1cD/AIYgQ2YHMQIbsCkEMbuBkzcwwhtwIQwRngDxkcwIhswLooR3YCxMYxYRlwDfOMZ+gaMSWjA6OQG+KQ1wPtYAwZdbMCAQsbVBnT7zehsgFMXw+gBnIwZJgzTB3A0Y7AZ3Adw4DFED2CnZlg9gM2uB7ANYMr2PkCfpgfwtWjEJKdG6Lwasdy/EXsCGhEWxAhuZMZHIyJ2NyJyDyO0EVFhjYiOaERMZCNioxoRF82IaUR8bCOSEhvxxagJ38ya0M5qwg92E7qETWApm8BVN4GvaYLUvgm2Hk3wHtOEzVuasD+1CbkZTcjLbMIsxUP0iHsIr6SHGJD8EIMkj+Bj8Qjj1I8wIOgR5ukfwfvFI5wUPsYFyWOUqh+jzvoxgmc+Rt/UxxiV9Rjjsh9jdu5jRJx9jH3mzTjLb0a+sBkFomb8EdmMtXHN2KJvxqn9zbie14w46yfItn/CrO9PMEv/BMEZTxCW+QRPXz/BYnYL0mQtyFO24JSqBeW2LWh0aIFtnxbEh7QgO7QF9QktsGI/xdIdTyHd+xS7Bc+Y8fUMx+XPmDH+DO/tnkE57RmEwc+wIP4Z3h5+Bk/z5wiSPUes4jkz155jefRznE19zuwBz2HIeI7SzOd4s/85LvBaodG0YnP3Vgxe1Yq/d7XiZmAr/glqRWVwKx7tbsXb0Fb8CG+FUWQrlDGtGNfZCv+uVoSzXiA06QVik18gL+0FCjJfINmyDXL3NiTsbEPmrjacC2rDrZA2lO5uQ1NoG96Et6FbfBsmJbchOLMNBzva8ND4JTrNX2J01EsUpL3E/cyX+LjvJdqzX6K/5SuE/PkKixJfISntFfamv4KT4jU8la9R6vwaOwa9xvCJr/FX/GsmNnmNgmYmNXoDY80bWFi/gb3NG7iFvcHUqDeQ7XuDtx1vUCx+i2Snt1AnvUWi7B2zT76DIvkdqvPeIfTbO7BN3qNQ+h7ZKe8x7dB7tJp/wGfWB0TJPyBV8QFj4z+gNOMDNhd+QG/rj2jb9RFGQR8hCv4IhH6Ef9hHtCZ8xOfEj+hK+oj+6R/RzvmEExafcEX1CS72nxAc9Qn7Yj5hftYn3Dr4CfldnxAr/ozfqs8YGv8ZyxI/ozzjM9Yc+ozi45/x8dRnTLr9GbfMv+A95wt2y79gcM4XyCz/RZD9v5gfyaTR/+JRwr/IVX7FLdVXSG2+4qDLV7infcWq31/x2Ow/XAz/DyUR/2F8wn+oVn/DF8037HT6hieZ39DK+o47iu8QW36HveY7vrp8Z86q32GZ9h1LY9txK7Ed7SntyJL/QMveH/DI+QEzSQe85R0Y79iBtX07oEnqQI+DHTAR/YTK5id62P7EMoefmKD6hfPWv7Bx8i9cT/8FF8VvnJR3YpRVJ9aGdeJsZCeKozrRFN2J0QmdiEruxHV2F+5zunDFvgub9V0YltmFQBMjSjU1or94RlQgNaIrw4wocqQRdfc1oqyJRvTPZCNaW21ERznGZCMypqZYY4r4x5gs9CYUkWlCOwJNaU6cKa0uMqUNbDN6yDejFQIzejzOjEZHmVH6PTPa+NSMHATm9Gm0OQl8zckhxpzcysxJ12lOW7rMyduERbNNWfSnGYvecFi0UMaiz2DRg1gW3Uhg0esqFqXXsKhHA4uExmzqYcKmQsZYUzY9YCw3Y1O4OZsOsdjUl80mPw6b1nHZ9GwUm4zAJlti0/1xbDKdwSaLBOb5GiYv4lCLnEOTYziUEMehsgwOgcOlozZcWgguZUzh0o/pXFou41E749toHgWM55FnOI90VTyaKefTkLF8mjuOT527+ZSwh0/LwvmkieTTP9f5lFLKp9XlfIqu4VMsX0BqiYBaIaDjCQIaVSqgFo2Q9icKqUsoItFEEeUyDlWImHcQUw8/Ma1OF9PPf8R0o0JMwUYSkhtL6C/GEBMJVTIWmUroP0a0mYRszCV0jvGAJaE1bAl150rIRymhFq2EDD4SejNaQkFjJCTzZZ4fy9SbKKGP0RK6Fyeh08ZSsoeUHpOUjo+T0hY/KR2pltK4OildfyIlG6mMXkyW0asoGW0tkVGrkZziBHJ6MlpOOb5y4k2W0/sUOUVUyemsj4J8RitosJ+CgoIUdL9YQfPeKKj9p4KWC5RUplRSj0lK2nJdSbpKJcUbWxBNsaBtsRb0pNaCCl5ZkJalIg5HRWPGqGj8HRUNFKmp3wU1JZapaTXLkvaxLckzypLCyyzpebUl2Uo0tHSyhq7FamhGnIYuJ2nIKlVD8v0a2pKnoem3NVRwR0PhdzVkXamhc/c1dKpJQ5LHGrrOt6JrIiv6mmRFn6ut6I7Umh6OsaaU3dZM31hTz1JrSi+zprX11hQ92YZGxdrQ+682lPLThnZwbUnBs6VBfrbUONWWvIJsKV5vS64JttSt0pa6w478wu3oTpkdDai0o1SOPZWMsmfatye3yfbUj+1AqzkONGOcA7GjHGhktAMpYx3oTZwDRcY70A29A61KdqCgcgfSVDhQwQMHqmM70l2xI9VFOtKuFEdyq3KiIHk32jyoGw3N6kanK7rR+MpuFFnVjYabO1MS15kmTHCmg37O9O80Z+LPdCZFgjOVJTsTpTnTjyPO1FzqTHOMXOhfvQuNT3Eht/HdyWdSd3L0605zo7tT/9rudEjkSoV+rqSe7kqOMa6Uk+RKNaWudL7MlfzLXekzI6nClfpUMuWMjVWudK7alRJrXan3PVfacN+VJHWu5Mlzo7V8NzotcKOJQjd6z/AUM2USN5okc6MPjEqFG4ks3Giygxttn+FGpyrdaP14dxpb5U53uvWgje49KHJcD3Ir6kF8Pw/65O9B26Z50MYwD7KP8SDPBA/akOhBVfs8qOS2B42s9qDVTzxI2OJBM2Z40n8BnlQQ6Un5/3jSzDueJKz0pLOMG+yeVCvoSfPG9aTbc3pSYnpPEv6vJ/P9vWhJXS/yb+5F2kG9qXpmb7pEfaiZ1Ze+2fSl6Ki+5JfVj4ob+xF3Xn8qXdqfihP606rE/hRa3p8qK/rTF4UXLavxomENXnT7oRfVmw+kCTSQedeB5F46kM5WDaSqBwMpWD6I5NzBxOUPprCBg2lH6mCKKR1M9twhdFk4hGpmDaFO/RDaUzKE7t0eQjAfSktLh9LzhqH0MmEYzVZ6kzjJm35kexPGDKdlihH0s2EEQT6SMraMpOzEkfQlbSSVcEaRp8co+jJtFClDR5HLh1G0eb2WTulAzPGaeLUgrpqoLZboZjYR/z7RkWE+dG+cD0VO9KENC3zoQjyTfvEhqWoMrVWPoZuLx5BR+hjyuzuGZj4eQ8l8Xxrt50vLZvjShpm+NCrRl4JO+tKTcl/KrPKlMdW+9B/D6J4vraz3pZ4PfanzqS/1eONL/XljaZFsLK1TjKURt8fRB8Z69XhK4U2gFxMn0OE/JpA8dgIZ0ifQ3YoJtDx7Ir0ZMYma/SfRg9mTaN/cSVSYOIn23p9MRQI/eivxo2ypH3lb+tHT8X5kP8WPahmhU/2obZofndb5kWSWH/Mf+tH8FD/amuZHWQp/6kjzp7z9/rTx9BSSv5pCxy2nklPRVHpfO5WuKKbRndMziCvW0X92OprkoiMbLx0lj9XRufE6qpioo4GTdczc09E0fx1xp+joOmPTVB35zNDR4pk6Us3SUTkjZLaODszR0dS5OmLP09H/GBvn68h5gY5OLdbRlJU66rZGR/FrddRvs45OROqYvtGRmV5HcUk6mp+qI3majgLTmbK9OipgzD/ItHubaXfCfJp+eAWZbttCDV5bqUC3ldIXbaMlOwIo3CKEVkjjyPZ7CnmeyKKC1QcpvTqXnvtcoqrZl6n6xVVq+vsabdheTP28KujS6geU3/GULrs+I96Lr/R/SojXuQ==</binary>
            </binaryDataArray>
            <binaryDataArray encodedLength="744">
              <cvParam cvRef="MS" accession="MS:1000521" name="32-bit float" value=""/>
              <cvParam cvRef="MS" accession="MS:1000574" name="zlib compression" value=""/>
              <cvParam cvRef="MS" accession="MS:1000515" name="intensity array" value="" unitCvRef="MS" unitAccession="MS:1000131" unitName="number of counts"/>
              <binary>eJztWL1ZxDAM1QgZgRGuoEehZghGYISMQZmSMa6kpKTMKNiJBYrPceT/XD4KfTk7X+ynJ+lZPoDhCUQGuDyvuBiNB/VElK2xtzY41nHNuebRYEL0r1fCAN14SuzlWhetGOTcO4jDSnzH5Id0PiQHS3Hqey/BsudDaH3YdVXS91Zrha5JNa+1cDLPue7wlusQnLnyuTZv3r0icjalRnLzlYvfkLqrpTl7+4ScJXv+pfpU81yX5Bf0MOf2ZH6jjS+TZpbmK8eZF6pzMbzb/kg0IxeuFG5SvmupYyk47+JcOmD8XX1aTQ5Sz92Ub1rl9JV6FFw0fDSaMSI7/zxxKYW71j4lsLaKb2vdCVmL7gs6z7r+b0z3ibEgpzl85v0O1Q3dg+y6Wc0dJO5bPm3ddVvWH8e01wftxWtlvm/Vu4vKy29l3TPAo7IX87wo+1LzH8o+lb0qm/thk8c6D/R4ZHrq2l/S79FaukaoLijfODd2zrXoJ1pototbSd/Lv+G/c/pg9zNgNA7wFqMkF2KN/CON5XkDbM6HPRZLyB1E2n9tYW5pk8H0oOveaMK7sjetCWas33dGFwZm0K9jI+GL178r/0PPG4oT1xYXlt+xJ65H7NVa9Tk51rTrNhVTbC9yxLjeC86S+n4mnkr5Ju0XT8uJpdd0BtHciOV8Py2nB7WtO1xsLErFz9W38B7ItlrYYjTiP8frcJDrLnEkH2N6A7smfP8vSDDXz98fSQ6VNA==</binary>
            </binaryDataArray>
          </binaryDataArrayList>
        </spectrum>
        <spectrum index="3" id="sample=16 period=1 cycle=2 experiment=1" defaultArrayLength="15927">
          <cvParam cvRef="MS" accession="MS:1000511" name="ms level" value="1"/>
          <cvParam cvRef="MS" accession="MS:1000579" name="MS1 spectrum" value=""/>
          <cvParam cvRef="MS" accession="MS:1000130" name="positive scan" value=""/>
          <cvParam cvRef="MS" accession="MS:1000128" name="profile spectrum" value=""/>
          <cvParam cvRef="MS" accession="MS:1000505" name="base peak intensity" value="40.0" unitCvRef="MS" unitAccession="MS:1000131" unitName="number of counts"/>
          <cvParam cvRef="MS" accession="MS:1000504" name="base peak m/z" value="650.026628354592" unitCvRef="MS" unitAccession="MS:1000040" unitName="m/z"/>
          <cvParam cvRef="MS" accession="MS:1000285" name="total ion current" value="7432.0" unitCvRef="MS" unitAccession="MS:1000131" unitName="number of counts"/>
          <scanList count="1">
            <cvParam cvRef="MS" accession="MS:1000795" name="no combination" value=""/>
            <scan>
              <cvParam cvRef="MS" accession="MS:1000016" name="scan start time" value="2.339016666667" unitCvRef="UO" unitAccession="UO:0000031" unitName="minute"/>
              <scanWindowList count="1">
                <scanWindow>
                  <cvParam cvRef="MS" accession="MS:1000501" name="scan window lower limit" value="500" unitCvRef="MS" unitAccession="MS:1000040" unitName="m/z"/>
                  <cvParam cvRef="MS" accession="MS:1000500" name="scan window upper limit" value="2000" unitCvRef="MS" unitAccession="MS:1000040" unitName="m/z"/>
                </scanWindow>
              </scanWindowList>
            </scan>
          </scanList>
          <binaryDataArrayList count="2">
            <binaryDataArray encodedLength="64720">
              <cvParam cvRef="MS" accession="MS:1000521" name="32-bit float" value=""/>
              <cvParam cvRef="MS" accession="MS:1000574" name="zlib compression" value=""/>
              <cvParam cvRef="MS" accession="MS:1000514" name="m/z array" value="" unitCvRef="MS" unitAccession="MS:1000040" unitName="m/z"/>
              <binary>eJwU13V8U2fbwPG6JGncmyZN3d2ZQX44dcUZzJ0pE2C41b3IGJNn7u4MhlN3ZGwwF+aGvtf7x/eT9JzrvuROc3LOU4pzHj/tOc/MiHOeBZHnPC/GnvMENJ7z2JvOeZKbz3luajvneaLznOfQ1nOek9vOeX7dfs5j3XnOc/Wuc56yJ8556p4+5/F58ZynVH/es8x43vOm5bznoPW85xf7eY+v47wn0XnecyjmvMc/4bwnrPa8J73uvGd2w3lPf9t5z38d5z0528577n7svGf9zvOePU+c94w8KTlekfPaC55z+gueXPMFzyLrBc+O0Aue/WEXPL2JFzzR2y94luy84Fn2+AVP7a4Lnl1PXPDcorjoWam86GlVXfR8rL7oGdRc9Hynvei5qLvo0RsuemKMFz0TTBc9JeaLnustFz0Ntoue90IvenocFz05ERc9MyMveo6vv+i5s/6i5+Wmi569zRc94y0XPWdbL3p82y96bt920bN6+0VP1TMXPSbVJU9CyCVPpeaSZ7fxksfbesljtl3yVDkueW4Lu+TpcF3yvBh+yeMTfcmTHHvJUxN/yfNnxyVP9rZLnpnbL3mu3XHJ88Bjlzy1Oy95NP+75DlhuuzJsl/2LHJc9mijL3vK4i572rZf9ryw47Ln7OOXPX5PXPaEPnnZM/Xpy57Nz172LAn0Il3pxQ8hXtyn9sJL40WteELrRbLOi169F0uNXmw0eZFg8eLQdC++mOHFrTO9WD3Li65CL6KKvHhVHCj24tEyL5TlXkRUeHHXRi82bPLCsFnWbvHiLXG01ouaOi/OiDvrvTgv9I1e7BDxTV68KY40exFzwIu1R7yI7faisteLL8XtfV78K9b2e6Ed8GK7iB304g1x9ZAXh0XVsBenxe0jXvwn1o16oRuTWBE37sVZpTcPqrzxD/EmTO3NcyJb481ucZ3OmxaDNy6jN3tM3hwze3ODxZsTM725aZY3nUXeHCjxprzUm3/KvNlW4c0blRK72ZuiLRIvfq/1pr3em4gGb14WBxq9OdXkTWybN9e0e/PlPm88h73pFV7d3lh7vHlapPd685GY3ufN4n5vHhrwJmBQehny5gWRO+zNUn8fUoN8+EA4Q3zIVftQrPEhRO9DtcmHxVf68I/Hh++m+WCf6cP/xKxCH8bE9UU+/CYUJT5ElvrwqriizIfKch9+nO3DiYd8yFzrwydi1jqJX+/Dig0+RG3y4crNkn+LD+Z6Hz5s8GFaow/DYnGTD2fF6B7JvVdy7/OhQ0Tt9+HiIR82H/bhySM+zOj2YUQs6fHhV9HeJz30Sw/iygEfDom7hqSf76Suvy+/i5UBvqgCfekSMUG+vCGuCfZltsKXb8Q9Sl/qVL7YQ3zJUvuyWxRqfDkm4gy+vCU0Hl/6JvvywxRfHpjqi980X5zTfXlB5M3wZZ8om+nLKfHfLF92FfmSUuzLB2JxqS+/iMgKX14VV1b6clhsqfHl+g3So1i50ZeQTb5sFbGbfXlT9Gzx5f46XxrrpU6D1GmUOuJUky+3NftyTnzzoi8d7/kyvN+X5Qd96T7iy3dHfbmv2xefHl8aRFivL8+L3D5ZL071y9oBXzYM+nI6wI+LgX5sDvLj6WA/ipR+rAnxQ6f24zExRevHtTo/fhEKgx/RRj++M/vhtPnxl9uPd6P8qJ3qh32aH3um+7Gr0I8Pi/yYUezHmLi+xI8/xKOlfqjL/Ngm3in349s5fgxtlJxb/JhY50evWNbgR0CjHy3ilSY/rmz247DI6/Aj8X9+fPGhH6sPyvvDfkw94sewWHLUj1+FqsePreLtXj88fX70i4cH/Ggf9CNqyI8HRv148XM/Ynz8+T7YH3+lPy3iyhB/joj7NP64dP68JA7q/aky+ONl8ifP4s+vU/xhhj+LZvqzfJY/sUX+9Bf783OJPw+X+qMo86dTxJT786ZoucufV5f647fJn1c2+zOn1p/vxP11cqzen2bhbpBz4spGqS/mNEmMcLfKcaHY7c+1B/3Z3uvPe33+jPT7s2rQnx1D/tz0pdTwD+DB4AD6VAEsCAngZ6HQBNAp3tIGgC6AX/QBbDMGEG8KoH1CAL95AhidGsCa6QHMmhXAcbGhKIDMkgAulAWwpTwAW0UAzwqvmgDqxaE5AVy9KgD1pgASNwewqz6AtIYAihoDOCk2NQfwWavEdcm6gwHcfSQA76MBuLoDeFlc2RPAnN4AvhfL+qSP/gCiBwJ4U3gGA1g0FMCK4QAyAgN5XhlIgSqQQ+J+dSD+mkAm6gJZqA/krNhmDCTBFMhaayA3JgTy75WBLJ0UKN/JQB6cGsjQjEB+nxnIqlmBpBYF8rEoLA7khDhfEsjm0kCeLQukqiKQeysD8a0K5JoayT07kK/WBHLPWjm2LpBmsXxTIOO1gfxTF8jTDYFkNQZS3hTIaXF3cyCNLYG4WgO5qi2Q+e2BKDsDea8rENOOQLrelNcDsk5kHZT4w4E0HQkk/Gggr4qruwPpEQt6AvlZLO8NRNUXSGJ/IDMGArl5MJCNQ9LLeCB9xwNJ8gviuH8QtwQEcU5sDgziuaAg8oKD+FYRxP3KIAJUQbSL6JAg3hJD6iCWaIL4Q6zWBlFiCMJpDmKjM4j94UGcnRKEvTCI58WhoiC+Lw5iWUkQcWVBvCOmlgdxQ0UQpqogKmqCiJwbxKoFQVy7PojfxOMbgyjeHMTlLUE01EruuiB66oNY0CC5xfLGIEKagkhuDuIjcVtrELVtQbzYHsTDXUEc2y41dwXBO0H4fhzE74eD0B8NIqM7iNM9QdzdG0RTXxDu/iAmDkjNwSDSR+TYeBCLvYLJ9A3mjF8wvgHBeIKCWasIxqgM5imRpQrmM3GvOhg/TTCtIkobzJviL30wTxuDyTYF024N5m1bMO8nBpMxJZi94sxUiZ8eDDODGRbrCoMxFQXzP1FVEsy34oHSYDrKgoktD+ZdcVNlMP+Jh+dI7TuCuW15MGlrg9ktStYF86VYuj4Y7w3BNIuIjcG8LjybghkUf26Wnmqlp7pg9omq+mC+EQ80SJ3GYKY1B3OkPZhHXg5m4lvBfLI/mOIDwXgdCqZJvH5Y8hwJlmuh5BKmnmByeoPZL6r7pGexrD+YoIFgusT7g8HMGArmuLh1OJjakWCuGpM9vSx74qPgZn8FoYEKzgYrWKlQ8LhSQbpKwafidIhC9lQhe6rgba2CKToFN+oV/Cs2GRTYjAqeFxNMCo6I5RYFu20KSuwKfBwKWoTVrcCSoiA5U8GOqxUUT5Rj0xTkT1fwyEwFIbPkuEgpVPCJKClS8IVYWiw5SiSHiCxV8KaYXKZgRNxQruAfsbFCeqhU8JxQz5bac6TnuQpuuV3By3cqqLpPwcfrZP0mWS8mb5b+t8i6Wum7TvquV3BUzG+Q+cXKRgWaJtkDUd6iIKBNwbvtCi50Knj6MQUHdioYflZBxqsK3ntTwcT3FPzwsfT9qQLfzxQsOqLgN7H6qAJDt4KnRHaPgu96FTzYp0DRr2Cb+GhAQdGgglPiriHpb0T2c1zBwhMKsk4pKPxKge4XBd/+puDXSwr2eSv5zkdJUYCSU+I/pZItKiWOECUviV61kkUaJUadkqfFAb2SGoOS78XDRiUqk5IdIsWspMSi5IJDyZJwJV9eqcSFkqPTlaycqUQ3S8kTIrNQSVWRkm/FsmIlwSVKtomkUiUfieIyJV+IpeVKWiuUvF2pZGqVkluqlbwyW3ItUjLxTiXWu5XYNyh5QRi3KMmpVXJQzK5T8qN4pF5JSIOStEalXG+V3N+sJLBFSZdIaFVS2KbEu0NJVKfk71Ky4Aklu59T0vyqksjXlHy6R2IOyJ6IlkNKog9LL+LWo0ouivAeJZ5eJUPihj4l/4hN/dLTgJIrB2XfxKIhJb+LtcNKTCNKDo8q+XlMifaYkl1i1ldS+zuZ7Xvp67KSGD8VI8Eq/lOoGAhRsUStYoNGxfNaFd06lfx+qfhNrDaoMBpV5JpUHBI/mVWssKjYZVVR5lTRFa6iLUrFWIKKTWkqQtNVHCxQkThFxZdTVbw3Q8XMmSqaC1XynKTibTGtWMW4uLVExUXRUKqCchU3Vag4JwarVWycLfWWqGi/X4VrjYob16m4bpOKv8XGzSrsW1S8KK6qVdErrq1T8YdYV6/C0iAzNEr/TSrWNKswtah4RuS1qjgs5rWpeLRdxfA+ybtfxT+Hpe+jKl4S/d2yFz2yF70qruyX3OLaAckt1g/K/gyp+H1ExbNjKh76Q0VScAinFSHcpwyhWB1CpzaEBF0IH4lifQj3GELwDQ/hZEoIrXkh3OkJoYUQ3p0cwokp8loYwoyiEGJK5b2YUSYx5SF4V0i8OFkVgk+NnJ8dQvK6ED4RZetD+Eo8sCGE8s0hfC0e2BLC9toQPq0LoaI+hAcbQlA2hrCnKYTK5hAe7wzBsy9EZg7hwuEQIvtCeFtM6w/huPAalL5E9JD0IWYMS21x50gI+34K4YoLIbziq2aSn5ohcaO/mnOiNkCNK1DN64IgNaPilmA1F0SDQk2EUs2bYqpKzTFxW4iay6JZrSZao+YdMUOr5k6dGh+9mjYRa1Dzvig0qvlC3G1S02lWU2JV87BbTeBkNVtF0hQ1n4iyqWq+FsumqVFMV7NDpM1Qs1dUzVTzvdhVqCarSM0BMbtYzU9iZYkafamap4W5Us2EKjXXVqu5eaGamTeo+ehmmWO1zLFGzbR1ao6L1g3S30bpTxRuUuO/Rc0D9VK3Qeo1Sr0mqSceaVajaVHzhMhuVXNQzG1T87N4tF2NoUPN/0R+p5qjYmGXGus2NVdtV9Mv/tmhJmynGs/jaqZ8Iv3sVbP0M9mHfWo+3q+m9IDUOiJ1jqrRdqs51KNmXq+aX8TqPjWmfjXPip4BmWlQzV9i45Ca0GE1L4uJI/I5ihtH1cz6XPbxS6n7s+S8+P+fm4Z2tYZ4jYYzWg336zQE6zVsF1VGDd+LR0watGYNhywafrVqMNs1/O3QMJ6jIXuihk1TNTTO1PDOLA0zCjV8LpYWafAr1tApEks0fCzKSjV8LZaVaVCVa9gpMio0/FSp4dEqDd01GjbM0fDyKg3DqzXcvEbDBeG3UXJs0vCJ+Gazhge3aMiq03BAnK3XsKpBw7ONGpY0S19ic4uGsFYNr4mxNg3NHRqiOzUs2Kvhd3H+gIb6gxo6jkrebskrynokt3iwV0NIn4ZdIqtfwy8DGtYMysxDGrkeaOgf1nD9iIZ/Re2ohqnjGu44Jvv2s4ZX/bW8H6zlsxAtP6m1PKPV0qPTEmbU8pqYbNIyLm4za1GEatk7WcummXJ+lpwr1DImvIq1tIozpVoeKNNyoELL3EotZ8XqKi1vzdXCKi2jonidFuUGidmo5VSjlnuaJGeLlh9btaxsk/rtWqbv1nJSrNin5Y3DWnku1XJcJPZo+UQ80qflqX4teQNa/hzUcvuoFu8xLU+c0PKBv44zATpUQTrWKXVcUuto0ej4QKujWCfnxDK9jiyjjpctOm616YgN1XHlTB394oZZOs6J+kIdkUU63hEzi3V8Ie4t0RFcqmOHSC/TsV/MKddxVqyp0GGp1DFUpePmah1NNTq5Jup4XxTPkfqrdCxcryNso47XxLFNOjq26Nhdq6OyTseKeh36Bh3PiAmNOvrEdU06/hN1zToiWnS8LWa26jgl7m3TEdQufXRIH2JOp45fxJouHdatOoa36fjwMVmzR8fcAzrajur4uFtHeY+Ob8UjvTq0fTqeFgX9OnrEkgEd/4raQR3uIZlzVHKPSe5xyXlcx6QTOl65rOO0Us8DKj3Zaj2HxUKNno1aPWE6PVP1eo4Lf6OereJns55rbHoOxOrJzdfzwzQ9V83U01So54MiPV8X61lcrpf7TD21FXrclXreEjOq9JwSwTV6Ds7WM3+OntB5eibP19O6Xs8VW/Q01umJrtfzVYOeBxv1qJv0PCnymvV0i8Utkle83abnvg69PE9Ln9vk9YCePw7qOXlET2C3nu0ivUd6FOv79LzaL70P6Zk9osc2puf2Y3p8juvpFKs+lxo+BvJ9DdT5G3g3wMDpQAPLggyEBBvIVRiICDEwS21ApTWQozNwVPytN7DFYMBtNPC2UFrknNXAEREeauDPWAOnphjImm5g4QwDb80yyHXJwOESA4tKDfwlNpcZ+KJC1lUbqF1koGWNgY/XGihfZ+DqjQaGRMIWAz/WGni0zoC53sALYqTBgHeTgQ6R1GygusWAtc3Ay8LTbmBcdHUaSO0y8JlI2i/HDxu444iBfd0G5vQY+FW81mdgar+BE+LuAQOBgwYODhlwjUq/4v5xA9f5GDknov2MfCBK/Y18Kx4JMPJsoJGrgoxUqYz8JCxqIy8JP52RrWK90cjnZiP3WIwEW43sFBEOIze4jZz1GHllspHjU4wsnWokfJaR/BIjveL6UiPnxXcVRlZUGvllrpFtS41c86jk22Dk6GYjUXVG3hf6RulDXNVkxKvFSFKrkT2ips1I0FYj9veM6PZK/W5Z12Pk315Z2y+ziNIBmUUsHzTy3JCRkWEjPqNGUsaMfCbKzxhxBpp4S6gVJm5UmWgJMbFbbaJKY2KN1oRNZ+Jug4kgo0me5Uxcazbxr4iymnhfGENN/BFuYkKMieGJJpxTTZyeZuLpGSbaCk18WmSiptjEWbGuxERoqYnXxLQyE5+L+8pN5FWa6BHXV5loqjZROduEda7UnW/isQUmwjabCKkzUVBv4lKDidZGE4lNklvUNEtusa5FcreaeF1MbzOh6jDR12nihi4TCdtMKN+S125ZI6p7ZI2Y1m/ilLh/QOIHTTwp+oZkH4alxojkHjPxi1g/buKmUybKfM0sDTTzWJCZJQozFSFmVqvN2DRmpmjNnBT36swo9WZ6DWZuMJqpsZhx2My8Ib6wm0maaMaJmbpCs1yvzbwvSovNfCdeKjVDmZnj4u5yM0EVZnIqzXSL81Vm4mvM/LHEzMRHzexYbWbxWjP3bzHzVK2ZCXVmbq43491gZn6TmT/FlmazXIfNvCdM7ZJrq+TYYebsY2Yuv27m9kNmMo6YOSz+PWompsfMR6Ki18xPYk2fmdf6zUwbkDqDZtRDZp4W3qNmusT3J8y88rmZ/tNm2r8yc+GimcTLZr72tWDwt3C9wsIF0aK0kKCysEfMDrHwq9igtuDSWHhbfK21MMlgIdBkYafIMcsaq8TaLTzitPDKFAs+syx0ibRCCwuLLHxUYqGi1IK93MLrYlmlBU2VhWfE7TUWMudYWDzXIr/hFgLWWLhuneTbaGHjJgvfbLGwotaCqc7CS4J6CyeEstHCE6KgyUK/uLnZgneLhU6R1mrhgPi7zUJ9u0V+tyycPmjhrqMWgrqlb9HbY+GGXgvtfRaS+y3sE/MHLPwpagctRA1Z+ECUD1tYPSK9j1p4TTx7zEL353Lc38qY0spdKitBIVZy1VZ5hrdySWOlXWtlv87KX3ordQYr0UYrDouVN8VMq5UbJ1kxFVp5SdxXbEVVYuUpMVRqJavCylFxXaWV8yKx2srcGit/CPt8K40NVuIardQ0WflVbGy2Et5ipaTVyqvtVpZ1WtF2WXlWeO+UvvZLvQNW/j0sa4/I2qOytlvW9Vgp7bOyqt/KawNWTg9aeX7YyvERK/eMWlGOWVH42Sjwt+EbaKM+xEa1xsYGrY1wnY0ZJhunxUNmG3qLjStCbVw9w4ZPsY2t4kiJjetKbbSW2VhQYeNvUV9pI7bKxifi12ob7tk2gq+3se5eG9ZlNgJX2Xhc5K220S9uXiP51ko+kbFOcooL620kb5Scm2w0bLYRt8XG7FobH9Tb+KnBRlGzjW+EpdXGtDYbD7ZLfx02PJ02ToiQrTbu3C51dthI323j/KfS4x4bSXtt7BMN+6TH/TYiD9n4+bAN51Ebr/fKvH02jAM2XhKTB218LjTDNp4VE0dsjIsnx2Qfxm0Mi53HbSw8YyP+axtHve3UKO2Uq+28rbXznc7OKr2dmUY7X4nlJjsvm+1Mtdj5Quhsdk7Y7dwbaud/DjsfZti5bbod/xl2+mba8Sm0s010lNg5VGpncZmd86K13E5ShZ19YkGlnX9EY5Wd+Go7f9bYqZttJ3qOnQ/m23l3kcSvsrN3nV2e6ezsFlFb7FTV2tlYZ8ddb+d98VODnXWNdpxNdkqa7XwvVrfY5fpt501R2GbnG7Gy3Y61w86ZTjumrTLLNjtLn7ZTvVfWHrHzjvj+qB1Hj523RFGvnW/Fo312bP12XhezBux8LVYM2rEM2Zk+bOeREck3asfzuR31FzLzv3aWnLPTdt7OQq9QPvMJZXZwKL+pQtmkDeUDXSgV+lDOiveMoZSbQvlJlFpD+UG8bQ/lUVcoj88IpWBmKIPitlmh7CwMJb8oFP+SUG4pC2VHeSg3V4biWxXKdrFtdihZc0JJvS2Ufx8JZcFKqb0qlH9Wh9K4JpSEtaH8vS6UvRtC+WtjKHs2y+uWUOLqQvlU/FkfSn2D/N0of4v65lBiW0Kpa5PX9lB2iz86QonpkvciZnsoUbvFfpntQCgfHwqlujuULT1yrFfe98lxETUg58Rvg3JuKJSaETEuvV0OZZ+PgwW+Dvb5O/gvwEGy0sEilYMUtYMD4rxG3uscHBQX9A7aDA5SjQ6WmBykWRwcFh02B9eFOuhyOXhuuoMTMxxQ6JBnWgfLihzoih28ICaXODglHix1YChzMLXcwRfioQoHxkoHL4tpVQ7OzHawfI4Dy1wHM+c5KFrsYMNtDlpWSX+rpS/RtdlB5hYH2fUOesXNDQ58Gx3kNjnkWu/Av8XBTpHf6mBQ3N7mILDdwS4xocPBsLiz00Fwl4MnxehWByE7pf8nHLz1moP0ow6u73ZwWXT1SK1eB93ixj4HPv0Otou+AQe3DDp4bMhB3rDUGJEao5J7THKPO1Acc3D3CQcZfmHc6B/GLUFhPBYcRr4ijEBVGE+IK0LCGBFKTZjca4Sh1ofxrJhkCOOkeMAYhs4UxgtiijmML8RDljBesYYR6gzj5wh5TxhvTA2jcFoYq6eHUVkUxi+ipjSMP0RdWRix5WHsEfMqwvhHNFWGkVgVxvnqMFJnh9EzL4wJi8P4YWkY1z8aRu9q6XWt9LoujEExpT6MhxvCMDWGMaMpjK/FyuYw3mwJw9kexnuivCOMs2JjZxgfdUn9rWH8LmK3h7F/p9TaHcbOA2EcOyKzHg3jue4wTvWE8XJfGLZBySWKhiTfiOQald6PhZFyKowdX4Xh6+3kMZHv42RQ3OHrJNjPyVPiKn8n4+LeACfqQCcEOTklHgx28orCyQylk6/ESpUTe4iTH9ROXFonlTonv4rNeidzjU7+Eo0mJ4lmJ+ctTtqtTtJtTo4I71AnV7icPON2MukKJydF0STJI3d/74vKyU6ipzr5e5qsn+Fkv7h2ppOOWU66C53sKJa+S5w8WSb9lkuvFU40lU6eF5OrpF/xULUTU42TV8WqOU4cc53ULHTy4z1OHn/UyYRVTkbE0tVOVGukFzFprfQilq1zYljv5GUxfYPMK1ZulHk3OXlLlGyWPGL9FifuWicfiuo6J7+LunoncQ1O9oj5jU7+FS1NTlKanRwS17U4uSy2tjrJbnNya7uTgA7Zj06n/FbK/j7m5Gvx/jtyfreTPnHrpxKzx8kuccVeJ6MiZJ+TZ4Vnv8x6wMk3h2TOw06iepx8Iub0ymcgGvtkD/tlD8W1A04uiM5BJ5lDTnrEzcNOdo44KRiVuY87+ekLJ3+ekX3xcqHydvGMmOTj4kFfF0Y/F6+IGf4uVgW42BTsYq7Sxd8iKcTFAbFE7eKS6NK4yNK6uFXnIkDvYpe4wuBiTNxjdKE2uXhOTDa75Hvo4mGLi9etLgptLpYVSo1iF1+LVSUuHKUu3hHlZS7Oik3lLqIrXOwWcytd8rvrornKxaFqF9fVuPCa7ZLfDxc5c1wMiKfmubh6voutt7gIXOHiCXHVShcr1rgoWediw3oXH2+Q/je76K9zEdTg4klxrNHFfU0udM0uXhTTWlycEStbXdjbXLwtSttd/Cw2driI6nSRvE36EFP2uphzyMXBIy4uH5V+ul3yrC2zDbj4ZsjF6mEXYSMuKkZd1I65WHDMxTnx2b9S87LU8won1Decd8S/geH4KsMpUIUzIu4OCSdEHc5z4ktNOI9ow7HqwnlTFOvD2WAIJ9IYzhxTOH+LJnM4hyzhDNnDecgZzjczwllUEs4FkVUWTp+4rTxcnqnCuboynAeqwjFUh/OKmFEj9baEM6UunNNiRX04bzeEU9oYzs8iujmc+S3h/CfaWsNJbwunW9zcHs6ujnCu7Axn1fZwKh8L59pdkm9PODmHwxkUp7rDebgnHEtvOD/2yZyD4bQOhZM2HM5NI+H4jYYzNhZO2ElZ/3k4z14KZ/JlmVks93Jj83bzljjr42azr5sYPzd7xAJ/N+dER4Cb3kA3twa5eSrYzQmFm2VKN0aVm8IQN9+LdWo3bo2bOVo3f4tmnZsUvZvD4kaDG1+jm51igsnNvWY3WoubF8XXVjerbG7C7G6WON3khrsJv8pNzdVumq5xkzxRcohR3Nwz2U3VDIkrdONV5Cav2M2wWFriJqTUzXNiSpmbFeVuQivcvCPKK938KvZVu7lY45b/ZTe717gxbXETWe/m3wY3bY1u0pvc9Ihbmt1c3Srn2928Joo63PwgdnfJHu1x8+URydfjprbXTXyf5BWL+91cFtsGpKdBN0Ni6ZD0NOyWZxM3U0fcnBGPjrpxjLl5T1SOu7nuhJsvLrv5ShFBmCqC90V1SAR/iEZ1BMmaCA6LG7QR+OoieFxcoY9gXOiNEbwiZpki+E6sM0cQYYngY9Fjj+DW0AgCHRE8JUImS/5pkl/8MV1yz5DcMyO4cZbkLYzgyqIIHiiOwFASwYayCCLLI9gt5ldEcE50VEaQVRXB7dURMDuCL8TyORG8MzeCz2+L4JblUmuF1BITV8ox8dCjEVhWRfCmKF0dwVmxZU0EcWsj2CcWr4vgsti2PoK8DREMi7s3RqDZFMGLYvrmCL4Ra7ZEEF4bwUdiTl0Ef4uW+gjSGiLoFrc0Su0mqS0ebonA2hrBW+Jsm9Rrl1odUqczgvytEYwI7XaZ6w2Z/eMI/D6JYJe4ancEx8WyTyMw7YngdVG8N4KfxKbPIojZF8FesWh/BBfF1gMR5B6MYEgsPRSB+nAEL4hpRyL4Wqw+GsHsHvkc+uRz6I8gaCCCSYMRnBKPDEVgG47gbVE+EsGBsQiuG49gwnHZ/5MR/PB5BHddls/MK5IXxDTvSL4Wq30icflG8qGY7RfJP6LVP5L0gEh6xK2BkQQFRfK0WK6IxK6MpCEkkkPqSG7QROKrjWSXOK6LZJk+EpMhktfFz8ZINpsi+cwcybWWSG5JiGTDNZFETYykyxPJEJEsnRzJ9KmRrJkWSeasSJ4tiuRMcSSPlkQSVhrJB6KmLJLm8ki6K6SPqkgmVUfyhbDPjqRyTiTJ8yLpXBHJXY9GErJKZhPTVkvONZF8tDaSuesiUW6K5DlxZnMkq7bIrLUyY30ktzVGEtwUyTOC5khOC0drJO+L6rZI/hLN7ZGkdcj8XVJ3q+zBtkhCt0v9pyK5frfM/2kkj4ur9kTy4N5ISvdF4nMokisPR/LGUfm7O5KzorYnkuv65Fy/xIsrB2TPxLLBSMxDEitKhyVW1I5EEj8q8WOR7ByXuGMSc0LOfx1J+cVI/L2jeEJc4xPF5+Jh3yhsflG8LSr8o/hdNAREkRwYxU1BUQQER2FXRcn3P4omdRRHNVHcrI0iUBfF02KSPoovxApDlDwjRlFtiuJPkWaJolvcao0i2BbF/wT2KNJdURRPiuIn4T0limXToqibKT0VRXF1cRQnxcMl0lOp9FMm/YjG8iiOVEjdSqlZJTWro3DMjiJlVRSzN0Sh2hLF82JtXZQ8a0fxiehqjJJnnCiGxT3NUWhbonhZzGqNIqY9is/E4o4ovDqjeExM6IpiXDQ/HcV/h6J4qTuK73ui2NAbRXRfFHvFtf1Rck2NYseAxA9KvHhgKArTcBRlI1H8KupHo0gai+KwuGk8iqeOSb/Ho3j/pOyFMppnVdFMCYlmtTqacE0087TRnBNdumjuMUTL9TOaQlM0P4rN5mjiLNHsF9dZo3ncFs1JezR/hEXzdUQ0XxKNZmY0sUVyriSaq0qjeagsGlt5NO+IygqJFc2V0aRVRdMjbquORlkTzXNi6mzJIyLmRrNbLJwXzbb50YwtkOMb5X2tvK+L5v76aIwN0bwhShuj+UXUN0WT1BzNzS3RBLZG8z9BWzSnxar2aFwd0Xws5nXKfKKrK5rcrdFyvYvm3m3R6LdHU7wjmqd2RdPWHc1ATzR39co8fdH80B/NpgGZe1DmHorGdziaXeKakWiWj0YTOhbN+6JmPJp/RNZxWS/cqhi2q2Mo0MQwLsy6GN4S5foYfhdNhhh5Jo+hR9xmikFpjuF5Mc0Sw7dinTWGKFsMe8W19hh2hsbwlyuG1vAYro+NwTcuhlPxMSzIj2G6J4boyTF4T42hfVYMg4Ux3F0Ug7Y4hlfEzyUxJJTFcFN5DAEVMTwtqIzhtFhVFcMn1THMr4mRe1npd04MY6LqEaknWpfHkLkihn5x18oYNI/G8LIoXBXDj2Lz6hji18RwUNy4VvKvi+Ep4Vkv+cWqDTGEb5QaYv6mGC6IbZulzpYYltXKntTFUFEfwx+itzGGO5piCGmO4YeWGPa3xeDXEcOTYlJnDF+IlV0xnN8WQ/6OGG5/MgbVUzFM/FCOfxSD8+MYPhLzPpEYsXW3xH0q84gH9shnsFf2/zPZf9G0L4a0/VLrYAwHjkjP3TG4+qTHfulRbBuQHgflsxPLhmKwDMfIb1IMlSOyF2OyF+MxBJ6S3i/HkO4dS5+40yeWl3xj+dEvls3+sSQExHJTYCxrFLEsUsXyWEgsj2hiCdXG8q8ulg59LMOGWO41xmIwxfK6KDPH8ptotMSSao1FZY9llTuW3RGxtF8Ty+1TY9k0I5aDM2N5ujCWr4piiSiJ5VPhVRbLTnGyPJblFbE4KmP5QMypiuU/0VUdy/2zYzHNiSVxcSxHxDOPxvLNqljWrY5lydpYJq6PxbUxVj6rWC6Kh2pjqamPJadRehXG5ljeEGUtsfwumlpjSWuT+cWd7bG83BHLT52xHN4ayy3bYnl2u+T+JJbo3bF8JibtjSW/O5YHemL5qy+WrIFYhsQ9g7Hoh2QPROmw7IFoHJHco7H0ijvHYlGPx1J7XHo/Ib0LxeexPCemn4rF8lcsmstSXxR5xfGzqPOOI9knDqVfHC+IGf5x/CDiA+M4KAKD45iiiOMbsV4Zx3Uhcfip4/Bo4ojQxfGpuFYfh5chjsfFClMcTnMcH4v5ljguiuO2OB62x/F+aBz/OeKocsfx1FVx7J0Yh48njifEROJYNTmO8ClxXJ4ax85pcVxRFMfWsjjGy+N4sCIOa2Uc74qaqjg6quPIrYljRNw/O46s+XEMCcPCOMoXxbHvUelzdRysicO7No5r6iR3Qxy7xcJGqSFONUufrXHsaI/jZEccyzvjCOuKY97WOC6Igl1xjL4Qx99vSM49cTTvjUN3JI6S/jh+FY0DcaQNxnHXUByvDsvxkTgKg+KpC46XZ5p4fhZ16ni5B4/ndm08Ibp4XhZF+njqDfGkGOPl2hbPHaZ41GY5J4os8ZwVd9jj+cUdT/bMeNqL43mgNJ53yuKpLo/nX9FZEU9eZTxj4t3qeGbXxNM1O578OfE8ODce+7x4gtbHc/PmePmtjeeH2ngS6+NRNcYzq0l6E3XN8XS3SK1Wqd0mtdulpujrjOfVrfGUbounaXs8b+yM54/H49nzUTxxB+I5cjSeW7vjebFHcvTFoxmM5xVRMhTPryJ9JJ5+oR+Lp/VYPFWfx7Psy3jeOx3PuTMyizKB/0ISeFibQKgugR2GBK4yJvC5WGlKwGVOYLdYZEkgMjSBz8TTYQlscCXwxJUJRF2TwDOTEqibnkBmcQKm0gTeEv+UJdBRnsBYRQL2qgTeF3OrE1gxJ4F9ixL48P4E3A8nsPiRBHyXJ/CU+HpFArGPJnBAPLc6AWOt5BJVdZKrPoHxhgQebExgXrP02ZLAqVbpsS2BT9slT0cCPp0JvP5RAn98nMC2zxJYvj+BTw4kcOZwAtN7E9jSl0BSfwK3DySgHkyQfUqQfUrgN9E8LP2PJHDvqMwwlsDbono8gWPHZW9OJOA4mcBH4vLnCXz5hezD6QRuu5Qg398Eir0S+VU0eScy6JNItX8iBYGJHBePBCWyUJGIlzKRiapETos1IYlyD5/IdF0iP4gt+kSSDIloTIm8KkrNiQxbE7nflojFnsi7YnZoIuf+36REnpqWyOTpiWyYkcihmYkoCxMpLErkntJEjGWJvCWqyhPl/zKR/ErpoSqRsGrpo0b6mJ3ILjFpTiJnxNq5icTMS+SAuGl+onw3E1ldn0hUQyL7xA2NifI8lsizYkZzIj+K2pZEeloT0bUn8roo70jkL9HemchYVyKh2xL5UEQ/nsh+seNIInt7Erm+N5GAPpm7X+YWWwYkz2Aidw5JrmHJJcpHJJfIHUtkXDw0LvmOJfKRmHRSej2ViOLLRE5+Lz1fkJ4vJvLCJZn/ciKNXkny25bEgDD5JuGvSEKrSaJcm8TDhiQcxiQ+EgtNSTxhTuJrSxLrrUnE2ZI4JG61J/FSaBLFjiQei0hi0VVJeF+dROnkJFqnJDFplpwvSaKoNIlfRVNZEpnlSQyJ+yuSeK8yiblVSVwQj1UncXVNEl+KNbOTiJqTxH4RPC+J58Ws+UmcFe9cm8Sp65LYsyKJH1YlsXRtEv+sl/d1SfQ2JKFvSqKyOYmuliQKWpM4IVa0JeFqT5L/+ySWdCTh15nE/8SWrbJmWxJ3bZeYXTL/U0nU7JFah5IYPJKEpVt660nimj7pS0QPJHFA3DyYhGJI5hqWuUTzSBJZo0kMiw/Gk/jqRBIRF2WmgGRigpPJVifzoCZZ7guSWahLxlufzGRDMt+IjcZkEkzJHBV3mJPRWpJ5XVRYk/lbdNqSOWFPZkVoMi6H/J2XTNo1yTiKkvEpSeYpMaU0me9EUnkyPUJfmUxVVTL/iq3VyVxRk8yq2cnsm5PMjXOTKZyfzAOLkpm0OZm42mRerU+mvCGZ/KZkjovwlmT2iOtakwloS+ZZ8VN7Mvd1JWPZmsylbbJ2RzK3P55M8Acy1+5kFn2aTO++ZL48nMwt3cm80pNMXr/0PJjMp2LJkOQaTmbGiOQSDaPJpI8lMyjuG0/GeiyZ98W848lcFgmnkpmmSOFxbQoeXQpfiw36FBIMKRwVdxhT0JlSeENUmVO40prCKbHalkKUPYWbQ1M45krh21kpbC5MIakohaXFKRhLUnhbzC5N4bx4rCyFa8pTOCPWVaQQV5nCYXF7VQqa6hReF//UpHDFHMkvVs1NoW1RCp9tSeGG2hReqEuRe6cUHm5Kwdmcwm4R0JrCs2JmWwo/i8b2FDI7UgjtSmHR1hR8tqXwtJi2PYUfROfHkqNbcvSk8GmvrO9PYdZACr+IpsEUsoZSGBUPDafgGEnhE7F4NAX/Mck/nkLG8RSGhf1kCvVfpuD1cwpPiI0XZebLMqt3Kjt9UolXpXJnSCpvqVM5p0llhzaVM7pU1uvlnCGVI+IOY6rsaypvimqzxIkdllROW1NZZ0slzi5x4o5QiXGk8l9YKtudqbxxtcRMl9hiyVkiOUsltkxixR3lkrNC4kV1peQUO6pSuaZaYsX6Gqk/O5WjQj9X+hM181I5LyYuSGXDwlQSFqXSLd5enMqFJan03JiKbV0qvhtS8atPpakxldGmVMJaUtktlrSmyv9uKs+JWe2pcm+QSktHKjmdqYyLR7pScW1NZY+4flsqQdtTeUH8viOV4ztTce9K5doeyd2bys99qXIfK/lF2FAqn4rrhlMJHEnlt9FUWsdSOTaeyvJjsu54Kp+JxosS65XGbZo0NNo03hD/6dLYoU/jGkMaZ0SCKQ2jJY051jR22dL4zp7GltA0UhxpfOhMY6ErjR+vTqN1aho3zUyjrDCN2NI0Dos7ytJ4qzyNmoo0LoidlWlMqkrjG2GZk8aCuWn8ND+NhgVpXLdYctalYWtIw7cpjWfE2eY0mlvSyG5NY1yEt6eh6EzjZXHFtjTWbJf8O9O4+2ga5u40pvVJrv40RgbSeGgwjeuH0wgeSeNFUTKaxp+icyyNCeNpnBIxx6VPoTuZRurpNL70Sqc+KJ0wZTrBIems0aUTq0/nsLjDkM7bxnTmmNK5KCZb0vle1FnTSbOlMyQ+CZXX6emEzkznhcJ0/ihKp6M4nYKSdD4Xq0vTiSmTfOKOcslXIfkqJZ/YVSU5qyWnqKtJZ3h2Op/OTefPBel0LkwnbnE6Kx5K5+ZH0vn6UVlTL2saZE2jrBHDzek82CK9t8o6cX2bzNCeTmlHuvyOp9O9LZ0jb6Zj25/Ox+L3Q9LXETnWnc6dPekYetN5R0wbSOcn0TiYLt/pdMbEI8PphI9I7dF0XhtL57/xdHYcS2fi8XQ2n0gn5WQ6A+L+z9OZ/306ZefTyQ/I4ClVBlmaDJZrM3DrMtgnbtFnoDZk8LqoMmaw05SBx5zBt6LWkkGaNYMhscyWQZg9g0/F9aEZBDsyeFn0uTPYOj2Dq2dkYCvK4CPxfEkGHWUZXFGewRdibUUG8ZUZdAtzdQbvi4U1GfjOzuDXORm0zs3g5LwMVs3PIGZBBvdvziCoTvI2ZHCmMYONTRkkNWfQL+5rkTqtGfIck8HitgwC2zN4QZR0ZNDVmcGVXRmcFuu3ZsjvdAbWHRlc+1gGd7+cQdwnGSw4kkFbTwYFvRl8Ltb0ST+Dcnwog2eHM5g1ksFv4tSYxB/L4KhYelz6PiFxou9SBi/6ZPKSMpNr1Jk49Jl8Km4wZFJhyuRfscOcySRLJlusmfK/mMmwuNGRiSosk9fETlcmQbMy2VaUybKyTMLKJYe4oSITZWUmlVWZnBOemky+E3WzM8mYk0nNwky+XZHJE+szuaM2k5mNmfwqCpoz5dkuU+4XM7mnLRNreyYfiYDOTF4QJV2Z/CWu3pbJ4A6pt1PWHs4kvicTW18mH4sl/TLTQCZlg5n8I7YPZTJxOJNvxJYRmWE0k4fGMnGNZ/KZuHQik/O/ZhL1dybt2iy+1GXJb0IWiYYs7jNmsduUxfXmLBSWLLkvyeI/sdOWBfYsvheZjizGxIqwLG53ZfFOeBb9sVmUzMzimsIsHirJIrw0i31CU54l160s5lRkcVk8VZnFjKosfhGt1VkU1GRxSqydnUXvnCzunZvF+JIsPn8gi/IVWfy5KYuhuixuaczizSbJ0yx5xNMtkqdV8oi2NsnTnsUXYl1HFgmdWfJcKLN0ZWHfKrNsy+LV7VlU7cji8ceymLIzi9R3snB8lsUTB7Ow9WbxibiuT2buz+IVUTmQxTnx+GAWPw5l0TicRc5IFsfFqtEsYsayWDqexYfHsvj3ZBaPfS77cD6LwuBsrlRmc0akhGQzJG7RZqPVZfO2mKvPxtuQzSxjNh0miTVnc1pstGTzoC2bz+wSHyprI2VNRjZXF2bzSEk2B0qzub0sG0N5NgsqsvGrzOY5sa06m2tqsvlG1M7OZnRONsvnZrPyhmySNkq+zdl0NmazuTmb4ZZsHm7Nxt0m+YShQ3J1Sq6ubJ4XJVuz2b4tm0nbs5l8OJuenmzu7c1md182N/RnoxrI5nVRM5jNJfHUUDYzhrPlnjib9pFsrhiVWcTQeDYPHcsm/LjkPZXNA4ocblbl4K3J4U9tDrWGHDKMOYyJFaYcosw5HBZ3WXIwW3NYYssh2J7DK+J8aA67HDlMDcvhudgc3BNyWHhVDr1TctgzLYe5M3P4ozCH6PIcjoilFTlYKnP4SFxXlYOiOodXRVVNDk/OzuGXOTm0zc1hwrwcTouHF0rORTm88UgOV9bncKg5B1NrDh+KxW3SQ3sOlR3Sh5jWlcNZ0bo1hy+35bBhew7lT+WgO5jDj905NPXkyHUph8T+HJYN5LBvUM4N5/CuWDCSwwujOTw2nsPkYzk0H89h3UmZOSgXhTKXalUuv6lzuUqby9diiy6XDH0u42KlIZcYYy5vWHN5xp5LUWgux1259Lpz8Y3N5VRSLlnTcombkUuPcMzKRVOUy9vCtyRXrum5TC7PpblCYitzSarOZVAcmJ3L4nm5dFyby47NueTV5ZLckMsdzbmYWnLlniqX4DbprT2XS+LpjlxmduZSt01qP5bL3sdzefx/ufQfysXQnUtQby5P9ucyY0BmEVcP5fKNqB3OJXMkl2MibiyX+8dl7bFc3j2RS+j3uZSflV7P5RLtn0ebJo8rtHmcEen6PMbESkOezJ9Htwg157FH3GzJQ2vNY4EtD397Hi+K8tA8+V/J45ewPDLceTwakUe4J48lU/KomZbHD7PyWF+cR2RZntw35LG0PA9rRR6fiBsq8wipymNudR4+NXk8L/6dncfOOXm0zstjwvw8vlyeR1Z9HgmNefSLZU15uJrzOCBMrXnyP5Mnz/t5eHXm8az4uyuPydvyKNiRx+rdeZQczuPnozJbTx6be/PoHcjj/sE8ucfMY5+4bTgPw0geH4jFo3kEj+XxzLE8io7nseNEHpzM40fR8nkem76QPTkjMcp8dmjyQZvPT6JFl88EfT6nRboxX75j+TxqyifWnE+vuN+Sj9Oazz5xmy0foz0fhSOfryLzcRTKsaJ8FpfkM7ssH6/yfIor8vlH7KzMZ0pVPmdFW3U+V9bIGpE5J5+Befk8OD8f94J8Dgr72nx06/Mp2pLPsaZ8Vjfnk9Ai59vkvPikI58bO/PRdOXztqjcns9F8ePj+fi/nM8fr+WTcTifu3oltk9i+/NZMJhPwFA+L4uLw/k8PZJP4Wg+f4kdYzL/eD5XHM/njNhyQvo6KX2dymehuoC/9QVMMRZwVrSbCuSaW8DXos5SQLa1QJ5zCki2F7A8tIBoRwEOZwGbJhawq6SAieUF5FcW8KXYVFVAenUB42JVTYE8wxTQLx6cU4B7bgGHxNJ5BdjmFzBhZQGX6qV2o9RultqivaWAq1oL+FY0tBWQ217Aho4CUjsLGBUruwro21rAsm0FHNxewO7HCtA9XsAdbxZwfXcBb/UUsKC3gKp+yS3+GSxg51AB04YL5BpcQOdIAd+PSr/j0q84dryA1ScKSDhZQOSpAj77soCQrwt45vsCznlPYJvfBNYrJrBSNYFwzQT26CbIPeUElhgnoDRNkGfCCbxkmUCldQJF9gnsDJ3AVMcEZmVO4N5rJrCjcAJTiiZwdckEvhWNpRPYVD6BjIoJrK6cQGLVBB6pnkBUzQQs/0dxncdFVb0PHNdKLRdUZBEQ98zKJbWyYocPOwwww8wAwyqgosiiCCiIwLCvM+wIuFtmWi6p2bfNNZfckR3XyjLNPdv7Pb8/3q9759xznuc5d2buPSfcjkORdvjm2nEv344fC+yYUyJ9yuz4vMaOBbWSr86O8Ho7BjXYoWm044MmO1n/2OHdYkfdejvyttrJmtuOqDN2hJ61Y8c5O55etGP9JTvuX7ajqd1O1j12/CxuddrxVrcd/WJ2rx25fXayrrbju2tS/zB7akfZYzfanu9Fpak9b4+x56ooNrPnDXN7ukW+hT2vWdpzWWSPtedlK3vSre2ZYGPPSZE6zh6zCfaYTLInerI9gZ72/ORvz60AeyoCJV6QxFNKPJU9XSIvWOKpJZ7I1kg8rT3nREaIPadC7VkeZo+1zp6jwjzCnkvp9tyttOd2tT0Ggz1v1trTL4rqJF69xGuQeI32rGmy53yzPZNa7PnfJntGbLHni2P2vHDanq3n7Nl4wR7vi/Y8Ei2X7Ll32Z6Gdnu5T3IPOuUeiMoue9nH2TO3156zN+yxHeqAuYkDsaMd2G/qQNQYB/aYOciezYEXLBzYJTSWDnw41oG/rBzYau0g7yUHiqc7oH/Ngd0ODvzi40BFgANvBTpQEuRAgcqBmcEOdIpctQOvahy4LLK1DkwLceC8yAx1YHKYA2dEms6Bb8MdSIlwwDrSgaNiWZQDptUOfFrrQGSd1FQvNTVITY1Sk9A2OTCg2UHWMw78vc6B91scCGh1wG+9A482OtCyyQH3zQ5EHHfgnzMO/HbeQe6PA48vOtB6yYHmdgfcrjhwVzh1Osj/yYHaLgd+7HaguseBd3sduCkq+hx4u9+Ba2LuNQfWD3GkZqSjvLsdqR7tKM9fR1nnOPK2mSPXRKm5I/MsHOkTRZaOdI91RG/lyOoJjpyb6Mhz7zjS4CX9lNJP5Ui/KAp25A21Iz2iQOPILK2jPHcceT3UUfa0MjbSEacqR4xGR6pqHXmnTvKKinrJ2+BIWaMjbzY5clUUtkjOVkciDjuy7Zwjmy458vSyozw/HPG+4shj0dbhiGenIw+Fe7cj90VzjyNuvY409jni0u8o7x9H6q9K3muO/HjLkes/Sz1PHWUd48RSEyfMRjvxlfhijBMLzZwYZe4kewknRlo6cUjEjnXioJUTMdZODLdxInqcE3smOaGb7IRdoBPVQU68q3SiSuXEO8FO3BTzNU7cEOVaJ8pCnbgW5kSpzok50U70itM5TkzIdWJckRM2JU5YGqQWoxMWNU58I5bUOvF1nRMJ9VJfg9QnxjQ58aVY3OzE6Faptc2J/62XmrY7MfCEEwNOOqE+5cR//++ME/+edeKDS06yx3Li/XYn/rriRGCnE9u65NjtxJ9iW48TAf1O/CG2XnVCcc0J/1tO/C7chznz6xhn3MzlKJos5NzSmXv/z0o+W8vRRo7j5GjrzN0JzjROdOaOkwhypl4pgoVGhIgwZ5x1zjSEO/NLhJxHyfliscSZh9XOtNY586jembYGZ7wa5Vy0Ncl5szOPxfp1zvJclXPxpM2ZDeud2bTDmdDLzrzQ7izvWWfCOp0Z1OWMrtuZwT3O7BHhvc4M6ZNzEd7vzP7vnYn+wZnTpi6km7swycKF70SGpQuTx7pwVmRauTB1nAvZE1yYPtkFg4sLte4u3PVx4Z6fCy1BLrSqXPAMdqFN7YK3xoUnwifEhadis84F/3AXfhdbIlz4I9IFszwXrEtdmFDtwmmRbpCcNS6cq3VhVZ0LF+pdyGpwYVqjCxdFdpMLl5tdyFnnwpUWF15vc6Frgwt/H3dB9a0L/4rQsy5EXHRh3yUX9re7ENvpgkmXC/HdLozqcZG9ngumfS4su+HCO/+6sO4lV1qHueI13JUNI1zxMXHlqfAb5crv4k9TV94f40qQmSvbzV0JtnDlP7HD0hXNWFcGWrmyS4RYu/KCjSufiMG2rnw6wZWDk1yJn+rKommuGDxccfF15a7A35UWhSseAa48CXJlo9KVZypXtgS7olBLTrFN48o/WskZIjlDXXku3JWPxYvRrtwrccXf4MofYptR+tS6oqqTuoSmQfo1uhLW5MqgZlf2iBdbXDHd5ErzN65yf1wJP+9K1EVXhl2SGkXsZVdM2l35XCy8In07XPlKJHS6Yt7lymGxrNsVqx5XjomUXldO9rmS1u/KhKuunBEZ11yZct2V8+L2rxJnsBuTRrqRa+ZGl7kbBRZuzLZ0o1cUj3VjnpUb10S5tRvzbdy4Jexs3bgzwQ3FK24cmuvGG7jRJ0rc3bju4UaFpxvfe7nxk48bdb5utAa44RXoxlaVG9vVbgRr3BigdWOneCHUjRd1bsRFujEqyo0vxK8ZbiwudSOn1o3X6tzoELMbpCZR3Cg1NUlNorxZalrnhqHFDftWySfq2txwXu/Gw41S31Y3Go658fhbNwZfcJN76Cb30I2R7W78T5h1uPGNSOx0w6rLjeMitdsN2x43Tov0Xjcm97lxTmT1u/HKVTdKb7nx1vduvDwQvEaCcgz8K7TmyLsadotwS3hpLMRYgYk1fC4W2sCYcfC1WGoLx8aD7UQ4NxnmeEOQWuIIjRaeD4EXw2C/GBMJ34jseFEA0wvhmRE+rJO+9fBcA7JvBl0jfNokOZsl3zoZ1yrjRGIbnFgPyzfAze0w7CDcOwX/nYe9l5C1vrS1Q9wVGN2B/J7AskvqE7Y9yH2At26C3fdQ/wNs+hn2DHVntIk7X4mlI91JHe3OeFN3eS65kzHGnU4Ldwos3bk61p0yK3fmW7vzvTDauNNo686zie5sneTOjinu7HV2Z7irO4nu7rKudedXpbs8m9zZpHZHoXFHHeIuvw939ouREe4cjZI8Me68miPx9O4MrnRnn+hodEff5E5/s+RcJ9da3fHY4M7Gje4kfOiO30V3/hDvX3JnYLu7PHPd0V2RuB0St8udL4Rlj8ylV+bS505mvzu519zpue6O/fcyryfuLB7iwQwTD26M8uBnUw8emHmw3tyD3y082GbpgWqsBwOsPPjC1oPUiR7kBnpQovTgF7UHTRoPPLQePBYbQzxQhHrwl9DoPIiM8GBhlAdT4jxoy/fgpRIP2fdK/AaJ3+iBb5PkEO83S451Hgxs8eBjceMDDzbs9GDm5x5MOOPB6u88eOO8B+9c9JA1ugfPrkhdHR4oO6WuLg92ibheD77u8yDnhgfdNz0ouiW5n/fk5Rc9mT/cE+9RnihNPdGZefKiuScHRJyFJ19berJsrCfWVp6cFFNsPJlh60nJeE9uTfAkx9WTHjcZo/AkXeXJWrUnMzWe9IrvQzypCfXEOcyTe6JF58nHUZ6ER3uyMc+THXqJU+XJW9WebK2T/PWeDGiQ642eDG3y5DOxsNmTw+s8SW7xxLbVkzPiynpP3tvsyaOtnjw56Un7ZU/y2z2p6PDkp05PGro8Za8q8fs8Cen3ZPBVTxJveDLiOS/+MPHi+dFeRJl6kWDmxWRLL2ZYeVFi7UXtOC9cbL3YO9mLJ4Fe7FJ5oQv24jO1F2ZaLyaEenFWZIV58arOi05RFO7FzQgvHKO8uCeCY71YVOzF8lKJWenFnzVefFjrxaf1XrIn98Km2YvTYlqLl7wjvbje5kXhF168fNqLyrNeNJ33wvOCF1svejHgsheWnV6kdXmxtseLWb1e9ImyPi+45sW5n7yYf9eLX4d70zrCm+0jvdGO8mbQaG8WmHozeow3X4skM2/GmXuzysKb6ZbedIjCsd7ctPLGYO3Nrzbe7JvozZmp3ox39aYLb+IV3owJ8OaISAn0ZkKQN+dEttKbHpU389Xe/CjqNN64ab3lt+3NP6He7AzzRqfz5rNwbxZFeGMe6c0xsTbGm74F3rgv9KY5TeJUSIxqb+oNMt7ozaYabwJrvflX7Krzlj2qN4cavLFs8iat2ZtL67yZ3erNvG+9OXjOm0mXvLkgci5L3HZvyq94816HNz+Lpk5vPLq8eSq2dnuj6vEmus+bmu+9yXjJB+MIH5xNfPAf5UOYqQ8vjvHhoFho5sMxcx9WWPjI78KHiyJ3rA+zrXyotPbhFxsfvG19+F0cnuzDNGcfdnr6MCfAh3tBMl7rg3mIxBArQiVGmA9VET78Ee3D9hgfzOJ9+CDJh4lpPszUS4wKH+7U+BDb5INpsw+p6+Raiw/nRU6r1PSVD2mHfbhxzAfDcR/Sz/lw5bwPLpd9eCj+veLDxx0+RHT6MLzLR55lPkzv86FTvH3Vh/prPuy+5cP9Qb50mvhSP9qXUZa+8p/2JXmsL+OtfFlj7UufjS/l43y5Y+tL83hftk/0RTvJl8GTfTkg7r/myw53Xwr8fBkZ7MtZja/sJ2VMqC/vhck40azzxTvcV9aPMj5Cxkf6MiRK+pT6Ymn05YRIr/GlsM6XN+t9cWv05bHY0uSLstmX59b5skeMbvWV95cvDpt9aTnhi7rdl0FXfNkv4jt8Mev05ZiY0u2LvseXeb2+1PT54trvS9A1XwZe92WSqR+5Y/xwsvBjg6Uf/4314xMrPyKt/TCx8eMrsWa8H/0T/Hjf3Q91kB/7lX7Eq/xIU/vRrvGjQOsnzy8/CPPjidiq8yM43I9PI/xkzeKHWZQfx8TlGD/mxfrhViSMfjwWz9f5sU+MafBjRaMfU5qkn3hznR91LRKzVWKt9+PnE35knfPD77Iff4vETj9su/w4K9Z0S309flT2+vFrnx/fjfAn28SfGSP9WW/qj2KMv6w//Iky9+fCWH8ejfPnuQn+xE705xb+/C/Yn0S1P99p/Fmj9WdmiD/9oirUH8cwf34VAeH+7I7wJzrSn8kx/jIPfwyZErvaX/Z0/qTW+jOpTtob/Klr9Icmf56Kbc3+aNb5M7bNn5MiYps/uV/6ozrizwtH/flUmB/354TIOOHPK9/60yX+OuPPl+f8GX/BH+Nlf1zb/dlyRcZ0+vNtt/Tt8Wd6rz87r0vMG/6Y3PTHeqCCyhcUOA5S8Kv4Y5SCYWMU5FgoMI5V8MhKgcpGQbytgowJCqZPVDDzTQW+Lgr+FrtcFUS6KTBBwdcixV3BJA8FF0W+p4J5XgpZsyqo81bg7qPgN/GBr4IX/RUcEksUCrIDJWaQggcqBZuCFSjVCvZpFMRpFfJ/V3BCZIQqeCVMIXtmBe+FK+Q9pyAqWsHkWAXNegU+BQr+EjsLFUQUST3FUo9ILlEwsVRqKZNayhXUVyjwqJQaqhSEVCt4yaDgc3G2RoGhXiF7BgUHxKkWBataFbzWpqBivdybDQpsDiv4Tqw5ouDaUQVbTigI/lbBolMKxp6WMaLvO7mfZxU8d1Fqv6ygrEOBXaeCu6KtS4GiW8F/YnePgphehezFFLKPUFB8TcE71xU8HhzAkJcCyDIPYIZFAE5jA3ggNlkFoLQOYL9NAAvHBWBpG8BJsWp8AL0TAqiYGIDjpACO+QRQ4h8ge4MAVgYHME0dwLvaAH4RMboAjoZLW2QAu2MDOJ4bwD5DgOwFJIZwbAjgvtjYGMCnzQGsbg2QPWYAfcJpQwAHNgeQeiGAKRcDKLwUwPzLAfJ8DGB0VwBHRFp3AC/3SO7+AJpeDKRkZCD/mQaSYRFIj2UgG60DWWgbyNjxgSQFBXJJGYheFUiTOhAfTSB/iV3aQEaFBnJEpIUF8rIuUNYBgZSGB3I3IpCAqEAGRgeyT8TFyFhDIEfrApnWEMi9pkA2NAcStC6Q51sCOd0WSNb6QExPBOJ+OVDW4IFM7gqkXRR1B+LfF8ie/kAujg6i2SyIf8yD+MQiiBjLII6PDaLHOogKmyAcxwXxQJxxCcLdPYi7fkE8FxDE6aAgeV8HMUsVxHVRExyEPOx4Jj7UBKHTBvF1SBBTwoJoiwgiIDKI5auC+L0wiF8rgthYGcRZYxANdUFENQbxyrogSo4E8d7RIO6JDceCOHAiCOuTQaw9FcTR81LL5SA+7wiSZ1kQF7uC0HcH4dcXROzVIB79GUThACUBzysZNULJEZForqTFSom/tZIBNkr53Sg5JWZNUFI7UckDJyVqFyUvuir5XCxzUzIBJZdEgbuS+R5KfhatnkoUXkoGeivZJxb6KBnrq+S02BmoZLRSibNGySOhDVHyRaiSdp2SXyKU7I9W0hiv5PWlMiZXxoib+Urq9Uo8C5T8KY4VK8koUfKkXElqtZISo5JB9Urealaybp2S/1qU7G1VEt8mc1gvMcSaDUpmb5RYom6TxNossUTUVom3TUnfB0qqtytZdUzJjONK+FZJ+Ckld69I7C4lS7qV5PdKjj7J0S/36Krco2syPxF/XWq9oeSMWHNTyRu3lDR8ryTmtpJMcxX9Fircxqr4TZjYqEgbp+IVWxWV41U4TVDxSIRMUjFssoqUKSqmTFVhP03FpldULHtNhYWzimwXFTdcVdS5qfgTFbvcVUR7qBjjqSLTS8Xr3ipGKVSkB6hYoVExTauiPETFw1AVW8NUfBkusSMkdqSKDjExXoV3oQrzEhVZpRK7TGJVq6ipUTG6QWI2SswmFVeFsVkF61Q8E0fbVPRtUFG9UcX2zVLnMRWbj6tQn1CRdF7FpAsqirpU3OtWoepVMbhPxSEx4aq0X1Pxy/PBDBoczNIhwSiHy9EkmMJRwWwwlXazYN4dK+dWcs06mMRxwRSNl7YJwagmBXNocjDD3IM5rAqmShPMU20wI8OC+S1SYtQGc7cumI31wbQ3B3O/JRhNWzAvrQ/mSzF1YzDbtgTT80Ewzcck7znpeymYpCvBTO4IprQzGIeuYFmjBqPtCWZ5XzDd/cFUXpUa/gvm2Gg1maZqzMeqabJR4ztOzT5bNQvHq3nOXU2YUi11qeU5qqZPrQatmqhQNTfD1eyJUvPxKjU/rFEzuVSN0ahmZ62a6Do1ZvVqTorsBjWNTRJznRqbVjVvr1ej3Kim40s1jl+reSTe/0byHFZjckTNEZF+VM1rx9RcFTXH1XicUPOnsDil5rT48oqa1A413Z1qKrvUPO1W82GPmtF9ao6Lf66rOXtLTdBtNad+UzPwLzWbB2jQDNQw9DkNX4nlz2uY9oKGHlE1SMNvgzXsGKIh8kUNpi9pOCFmD9PQOFzDPhON7Fc1fCFSLDR0WWp4YqUh3EbD8XEabozX4D1Rg85Fw0hXDUdFhpuGGWi4Lrw8NPwtdntqiPfScNZbg9Jfw+cKDeVBGpyUGo6ppb9Wrus0WIdruBOpwTleg/9aDQdyNRTrNdgVaBherKG/VMM8g4ZldRrKGjSyxpXczRpGrZM4Ykar1CTq26Su9Rre2aLB6hsN+Yc1bDiqIfiYzOe4zPukhuyzGhQXNBy8qOHhFQ1hnVJ/l9Tdo6GuV4PFLxpGPK+ldrCWc0O1qE20nLHQstZSy09jtXxuoyV5nJY6By3/OGrZ66RlobMWGxctF0SBq5Z33bTcE5vRonHXMsxDyzcizVPLq15a+kWNt5a/fLTs9tUS56fFyl/LWfGSUstXojdYi0GtxV2j5Q9hGarlO5EapaUnWsvttVoG5Ws5JJL0WqYUaOkUT4u07CjWElWiZUyplpOipUL6VGupMEp7nbTVa1nTIO1NMn6dXGuRa20ydr2WqsNafj+iZddRLQuOack9IfV0SM1dUnO3Fs8eqblXS3yfFut+GfN8CKcGh9D6Ugi/mIWw0TwEtUUIQy1DSBsbwnSrEGqsQ/C0CeFvsdA2hMIJIbw3MYT7InRyCDdeDmHCayF85RzCTUUIB4JCWKoMwUkdIu/UEKK0IeSEhtCmC0EZHsKQiBBSI0PojQrBEC3XjSEsbwqhr1nytEgesac1hCWfh5DSGUJPVwjuPSH8KT7pDeF8fwjvXpPcN0LYaRJKukUoNyxDaRgbykDrUCaNC6VDVNiG8mx8KDETQ/luUiibpoYyY3ooSQ6hVDmFslsZykNNKB9oQ7mtC6UtPJQVURIvJZR314RypzaUoQ3yuVHiN0n8ZonfEspB0dUWituGUH4XYe+HMufDUFZ9FUrzN6EMOhJKytFQph0LlWdBKH+LktOhRJ0N5a0Locy8EsqhrlCSu0Pp6QnFvS+Uv8Se/lAWXg3F4UYoj0XkLen/dyiZA8K4NTCM5ufCeDoijBCzMEzMw2RfHsZqizCCrMIYbB3GF2L6uDBqbcPwHh/Gf2LJxDA6JoWxwylM1kJhHAgMo1MZxgVtGEUhYUTqwvApDGNySRiPq6VPTRh5tWGENoRxvDGMOc1heGwL49Wvwjh4OIwpR8PYeCWMVV1hzO4O4wfR0iM19IYxpC+Ma1fDmHorDDNLHXetdITa6Bg5TkeWrY6ZU3ToHXTcd9SxzUlHuLMOUxcdJ0WOq4633HT8Ijahw8RDx2pPHbe9dHzjqyPdT4dvsI6Dah1TtTqMITo8Q3Us0emYGK6jQ/wRqeNSjI7CRTqW5+qYnqfjmqjPl7F6Hc8V6PhMvFyko9yo42K9jieNOj5q0hHTrMNynY5zoqBFx3utOiLX6zDboCNvo475m3R4HdaReFQn36kO23M6LgvryzocrujY0SFju2Rst46HPTq29+ow79eRf1XHO9d0nLqpI2VwOP+ahDN5dDh7rMJZbB3OJ+PDcZ4czmnHcH51DuekWzibfcMJ8QtnpH842Ypw5gWEc0dog8IxUYZzTGSpwjmqDUetC2dVRDhtUeEcjgknICec56vCZT0Wzue1cqwL55X6cK6K+oZw/BrDOdQk2sJJWR9O/4Zw6jaGM+1DOe6Q47fhfHZajt/J57PikvTpkP7dEqM3nOeuyrhrEvN6ONd+kHi3wwkcEMGQwRHMeDGCWaYRqMwiGGoeQaZFBD9aRtA2NoJh1hEcEatsIlCPj2D4hAjmTIrgJ5H1cgTPVBHsDo1gUVgEV3QR7ImMYGJ0BN3xEYwoj+BOZYTs/SL41hBBjjGCuzUR5DZEML8xgvvi/aYIIpojMFsXgb4lguj1EVhuiGDzpQi2dUZwplvaeyJ4rzeC7X1yvV+uX43A4XoET8TOGxEo/ohA83wkuUMjsRsVSbFZJL+ZRxJvGUn72EgSxkXSZRtJ9fhILB0jSddEkqWL5E64jImOxDwuklOFkTSsi+TL1kjS2iI5simSuVsi2bRV4p2N5PPuSAL7I9lwI1L2jVGUDY3i+pgoAs2jGGIRxXqrKDTWUbI+jeKEyBkXxbbxUThMjqLEIYpnjlF84hTFBJcokt2jeCswirOqKMaFREFYFH+LxPAo+iKi0OVGcSYvisf6KFQ1UQyrjULfLJ/XRfFRSxTtbVH4bY3ii21RzP4qim8PRzH2RBRHLkexpUPGd0Yxpkti90tf4X4tin/EshtRzLodxcJB0ejNonG3juYf0Tg+moAJ0QyZGE29azQbPKPxV0czOySa2yIkLJq88GjejYimoyCaSQ3RdAufpmhmtERjsj6aE2L7pmiiN0fjcTCaRxej+bcjmuSuaF7pljE/RjPQPIbvLWMwsY7hQ9sYFoyPIWlKDFr3GEaoYjghHqilXRuDTUgMl0VFaAwHdDEkh8fQHBnDsOgY3loQw5Y1MUw2xrC5MYbCdTH0rI+hdkMMfhtjmHM6hiUXY1C0x7C1Kwbznhj+6Iuh/GkM400W4D1qgawtFsj/eAG144TvAkpUC3AJXsAyzQKOhS1gjW4Bb4cvwCZqAZ8tWEBb/AK21S2grHEBbk0LONC8gOR1C5jesoCbInfDAnZuWsD4LQso7FhAf88CXupfwBFhc3MBD1+K5S+LWD61jOWGVSzrrGMJtomle1Is3s6xKNSxDNHE8mZILL+KD0JjiQmLxVoXS1V4LAMjY/lcGBpi+bIplojWWC62xfL65lgK349l9tex7D0by8dXYjnSE8uDvlg+7I/lhZuxXDGLo9o8jq3WcZTbxrFiYhy3J8URNiWO7QFx+KjimKuJ466IDonDOjSOdvFFeJysD+OIjI5jbEycPKPjGBAXx6yFcfyYFEdzYxx56+Kwa4mjtyOOl7rjOCpyeuJ4pzeOnX1xTLoq10TA9TiO/xHHyxbxmFjFo7eOZ9r4eFomxFMwOZ7C1+I59248/9jFy3ouXvbB8dzTxPNWZDz3xaOF8dwxxrOtJp72uniq6+P5qlH6NMfjtz4en1PxfHg2XuYfz9XOeJq64hnRI3l643H9Pp7bt+PJtloov/WFmE5fSILTQu4GLuSIZiFTdAt5LXYhQ1IXMrpuIe2tCxn+wUL5HhfyV+dCDnQtZHPvQi73L8T72kK+vr6QnmGLuGixiOesFvGlyLRexDybRTRMWETQxEX8MWURynmLZB+5CG3oIs6FLaJUt4jYmEU01i2ioHERW1oXsXTbIs5/uIh/2hfxftcibHsWEdC3iGH9i9hjtpgXxi1m/vjFaKcsZszUxZwTr6oXs0mzmLEhi+U/shjfsMUM1i2W/+dinorEqMW8Er2YqxWLGb1uMbQu5n9ti8lYv5j7GxazcNNi+jcvpnnLYtRbpc82ub5d+n25mLc6FrOzczGtPZKzV3L2Lea8aPtBarmzmG/ErfuL2fP7Ytr/WczMUQkMt0jgM6sE0qwTmG2TwAfjEoi1TaBxQgKqiQmcmZTAOH/po0pguyYBIhL4ISmBf/MSiKhLwKo+gSvCvzGBP9clMH5jAl+8n8Cb2xPYdCGBoVcSOCH+6pTxvQlM7E+gXzRfTUB9LYGvbiWQeDuBllFLeMF8Ce9aLuE3scVmCUETlsj6Ywm/hC1hYsQSeb4ukefIEtRRS0hatIQvUpdwqXgJXo1LGNS0RPboS9jXsoSf25bw/volLNiwhAkblxC8WfrvWEJt9xKG9y6hsG8Jrv1L+N/VJSy5Ke23l/Dli0tlfbCU2zZL2TpuKbbjl/LN1KXsfWUps+YvZYjzUhZ5LmW991I+D1rKK5qlRIYslf/bUjpFXdhSsqKX8iRmKT/FSYz4pbSmL+WriqU01y9F07CUMY1LuSAGr1uKQ+tS/hSLNy2l5n3pv2cplR1LcexZitPQRH4Ylcg5i0QGWSWy1jqRP2wSSbNNpHNqIqGaRFmLJfJlRCLvRCXyVLQuTCR+ZSJv1Cdi05JIlxi1PpGz/689kaOdieR2JfJXdyLz+hJ5z3QZz8Rys2VMG7uMHptlNI5bhtp2GRfGL8N34jL0k5fxnccyWtTLGBG2jIzSZTi3LONfsaptGfPXL+OJSNm4jKlbl/HmqWXsPr2M81eWyVyWkdW3jBXXllE1Ngk/qySGWidxUjxnm8SfE5L4+eUkPpiWxKN3k+SdmsTLmiSiQpKwDU1Cq0vCPDwJY0QSAZFJjIhK4oz4oiGJZ01J3G9JYldrEj+tT6LrqySKjycR255EY3cS6p4kxvQmoehPYvjVJI7eSOLs70l0jkzG1DSZ4ebJnBYlFsnkWSXjbJ3Mu7bJPBMHxieTNiGZTyYlE+0un0OSWRmazOKoZAxLkvnPmMy9dcnsbElm3dZkLp2SsZ0yVhzokrHdyUy/nkzczWQm30rmhggYnYKPWQonzVP4zzqF7HEp2Nmm8Nn4FPZNSiFyVgqvBKRwQ5lCnzqFMG0KQREplCxI4XhcClZ5Kfxbk8KnzSk8bElh54YU3jmWwsSOFCK6UujtTsHsWgo111NQWKTia5WK57hUWeOmgjaVoyGpDNSl8o1wjEjlH5EdlUpNSSplxlS8a1IprkvFblMqn29OZcoXqVw9ksrI9lTOixGdqXwnhvWkclqU9qZy/LrEvimxb6USabmc/rHLabVaTpjtcjonLUczZTlvhi9netpyrJqW0yUaW5djvmk5Xt8ux61jubzrluPat5zn+pdzWAy4tZxvxNvmK0i3XMHbY1dwwGoF+8etYOXEFTydtIJUzQrmaFfwMGwFe3QiUs6j5Rgj7bEiYQWPC1aQVrGCJ7UypkE0i1aJtWUFGR+sIOvrFRzuXoFr7wry+1fgdnUFZuZpsgZMo9MmjRDbNJompBE1O41dfmnsC0ljXlga6VFpHIpLI6gyjZrqNNS1aXSvSyOsNQ2btjR6Rev6NMI3pPFCZxpefWmUXU1j2PU0/G+m8aX1SnJsVvKN7UrmBK7kkHYl/4avRB+zkkGxKzkhbuWsxLFhJc+tW8lRMbhtJd+Klzau5NyWlbTtXsmyL1cS2L2S0T0raby6kugfVrJuZDqLrdK5Y51O4rh02eOk83hiOu9NS+dESDojI9MxRqVzJSadyoJ0NhnS2d2cTuq6dJ60pLO/NZ30tnT5T6fz+YZ0HDal8/XmdML3yZjL6UztS+dH8UF/OglX03ntWjq7rkucv9M5apKBx6gMrlhmcN02g5cnZpAwOYNxugw2hGcwOTKD78W2qAzuxGSwNz6DtxZlMLgyA2VNBtYNGfSJtsYMJjVncFO80prBz2LWhgxWbMrgn20Z5H6QwdKODGZ2ZrC8OwO7fmkXX1+Va9cymP4gg7d/y8DhD8k9OJOpL2XyvEUmxZaZTJqcyS2xcGomE4IzuSF+j8iU/0EmR2Iy8YjNZH1BJt8XZfJ+cSZ3SzP5uCyTVVWZfG3IJM+YyaDaTJrXZaJryWR8aybTNmSyY2MmhTsyObMzE79jmZgcz+SiqD2RSffJTB5fzOR8bybGvkzMr2bSKZqvyfgbmXz6UyY5d6W++5l4D15F59BV/GmxiuG2qzCOX4VqwiosJq4iafoqPNxXEeK7ihztKo6HruJO/CqSF63iv7pVFDSswrNxFWFtq7Bdv4rNG1bx86ZVPN66iv49q9AcXUVv5yraulYxo38V98WJ71exw2w171qt5mvr1eTZrGaI7WpOidETV1PDaq6GrmZT2Gqmha8mKXI1B6NXsypmNV0Jq5lfv5pBzdK3dTUNbasJXb+aV6+s5q2u1fwuTvStZuS11YTckBi3VvPKD6tx/GU1Y5/LYtjILPZbZXF4XBYFtlmoJmVhMTmLbtHmlsV6VRYHQ7Nw1GXhE5nFxagsrBdksTE2i9i4LPLLsjjSnMX51iymbc7iZ/HK+SzKO7O40p1FeG8WE/qy5HeaRfqNLHp/zuL+31ns/SeL0WOyCTfP5lPrbDJssnlvXDaF47PxmpDN8InZxL2czR6yGROWzfbIbN5ozOazpmyymrN5riWb0euzubUpm/3bpN/X2SzvyebP3mzcr2YTfCMby5vZfPxjNm/9lE31kDXEjl3Dcps1vD1uDV/aruGlidL28hqKlWt4P2QNs8LWyP5gDceFf/Qa+X+u4Yc46Z+3hqGFa9AUr8GxZQ05H8jnA2u4fHQN2WfW8PPlNexqX8PCa2vYd0NivJjDCTHFJIfbwmiRw2arHBZa5/CaTQ6/CrvxORRPzMFvUg7tk3NompJDkSKHS4E5VOlyUIXnYBmRw4bIHKZH58gzNYeRi3JYlpjD6JwcVhly+Lo1h4K2HIZvyOGz93P4sSeHj3pzeLM/h/M3ctj2Qw7Od2T8uLXcFXts1/LehLWUTFrLlGlr+Um3ltSItXjHrGWsfi2bCtZSVr+WgIa1TFu3lpWta+nYtJaWzWt5eetaLn29lrnda/ngxloSb66FH9dS+9NabjxZy0iTXFLH5HJ4Qi6mM3J5b2Yu/4mYWblMm53LL2LAvFyed81li28ui/1ymeWfi0E8Fp8pZOyiXN5ZmsuY5Fy6RFtKLsdTcylbnsveFbl8XZHLpMpcbov26lzmG3I5Ysxlak0ufrWSt07y1ktesXijxN2Uy5sfSf9d0ne39N2Ty8t7c7kjBhzI5X9HcvE4lst28ccJ6Xcyl+jvcvE/l4vdhVwGXsyl4lIul69LbTdzsbyTi9MvuWwWg+7mskicFjPvyTzEY6H+VeYibO7nkiNuCB7k8r546WEuieK8mPsol2ci7HEuXwr9k1y8nubykdgyMI+LQ/IoHJqH77A8VgzPo0O8OyKPVnHMJI9XRuZRJu6JwFF57BMWo/PIFL1ik2keL4zJY5E4LWaa5aGfkcfOmXmkzsqjXcyfncc68Y+IfiOPo2LanDxKxV0RMDcPs3l5ZIiFb+VxStxzlXxueQzzzSPcP4+vxWRFHj8J34A8Rgfm0SneC8rjhDKPPxKkPTGPtiT5nJxHRUoeytQ89ouxy/OIKpY6K/LQVOUxrjoPd0MeRTvzuCP8d+Vh/4nk3p3HjD152OyT65/mkbRf7o9IOSu1n5Paz0vtYtoFuQ8X8xjcnsfsK3nUirk38lj/Yx6Pfsrj5ft5KB7I/XmYx+ZHMv/h+awT90zyWT0qnyGm+Xzyaj62s/P5Xni+kc8OkTonn3fm5nP/zXyUb+UT7Z/PUfGKIp89mnwOLcjHbWk+kUn5HBGlyfkEpEjM1Hycl+ezVQxZkU99Wj5payV+QT6vleYz3ZBPuVAa87GqySdbXBdutfkMrcvn2Y58Ju3MZ+Mn+ZzZnc+sPfno9+Uzen8+PxzOJ/54PtUn8vn823y8TuXz+ln5LA6dkxznZQ7iowv5jLyYz3LRId69lM+Ay9K3PZ9H4tCVfKp684m7IX3vSp97Eve+xHmQz2OheSjxxfhH+eSJ957mUzBET89LemYP11MrnomwEXommegpFH4j9ewWGaP09IoEUz1nRd0YPX2Wejxm6uU3qKd1tp5DcyWOk8QRz8RXznqKXPT8LPa4Sn83PUPc9TR46PlTHPbUk+Wj56KfnmMKPdMD9BwM1HMzSGKq9LSL8SFSS5SezBjJL5wW6NkihsTqWSL+iNPz8kI9bgl6mpfq+UfEJOo5LqYv01MhHojgJIktbJL1rBW3hGeKnh3CJFXPctEh3l2up00MXKFnRpoeg3gifDP0fCzez5V68/RE6/WoCmVsifQr1xNSoecLMbFSj17cFr5Vej4RY6r1pIsesdmgZ7BRahdnxZwaPfXiD3G4Vs/UOj2f1uuxbNDzdrOeyhb5PrbIvRTRO6T+XXJ/hMfHUrsw+URqF+/t1hO/R88pMXOvnoJP5XvbL/ftgNR3ROYhJh6TdnFb+B7Xc+A7PWvO6rkh3M/pGXFezxURf1HmfEnmdFnGtOs5fUPPrJvyPXyv59Vf5H6K4Lt6vH7Vs1N03ddj/0DPN4/13H0i3/2wAr4eXkDxiAKujSwgeXQB800LeN2sgGPjCrjyWgE1Mwv4alYBd2YXsPeNAq7OKcB1bgFD50l/8b/5Bdi6FLDRv4A5AQXUi4jAAu4FFWCtKiBH7IsrYPiiAn5bUkBWUgFuyQW8kyoxV8p5XgEfiGH5BbTqJUeJXKsoIL6ygJlVBRhFWLXUICYbCigSd0SAUeIKyxqJKa6J7bWSp66AFBHfUMBpUbK5gMM7Cvjo4wLSPimgS9jvLmCTGLSngAQxd28BDSJyXwEPPi3A+2ABWw5JLacKsDhdwGqR8l0B7eKdsxL3XAGzzhfwTNy9WMCaywXcFB7tUvPdAgLvF2D1oIAbYsfDAnJHFOJtUsguYTqykB7hNKqQF0cXckEsGFNI9oxC3GcW0jmrkBfeKCRBnBVz5xTSIKLmFuL7diH3HAuxcS7ke+HlIjHFaNdCVooe4ehWyBAKSRQXxL/uhZj4S7yAQv4KLCQ6qJBXlYXYRhXySXSh/F8L6RMuCwrZJobGFnJZtMYVEh9fyGnx8uJCDiYUsnVZIW8nFzIztZCw5YV8LXoyCvHMK6Q7X/IWFMq+oZCccsldXUizoZAZNYUYxFMRWlso++xCAuul5i0Sb6vMZ0chuTsLSdpdyMC9klPM3ldIrSg6W0jAuUKszhdyU3RflPldKqT+RiH/3JX7dk9i/yqxRdj9Qr4SOwYUkWJSxNlRRRw3LWKhbREPJxZhObWIQ7OKGD+7CL3Y80YRWXOKWDGvCOM7RQwKKKI5sIhvVEUMWFrEK0lFaJKLKEgp4mexL7WIm8uLeCm9iHOFMraqiB3VRXQbivhncxHZO4pYubOIpI+LaPukiEW7i5izp4gGEb23iCf7ilh1soi3zxZx93IRq38sYuDdIl67X0S1mPKwiBJxT3z2qIj8x0X4PZE6RdbTIlyHFJP6YjGVI4s5YFqM09hiJk4uJuyNYqbOKWb8vGJ+FvWOxbzmXEy1CHMp5mtR6lpMsFsxh8R4iun3KsbVu5i/Aoo5HljM60HFfKMs5mVVMQGaYuZGF/OP+DammGcLigmPLeaL+GJsFhfjm1DMsKRiUsTG5GLeSi3mPxG/vJjZK4r5UzQVFKMqL2ZXdTFuRvncKPGE1+Zikj4oJuHDYqJ2SY0fS117itm/r5irZ4pxPFdM+/liXrhYzHnx36Vifuso5nBnMR/eKObEnWJK7kvsB8V8JsY/LGbfo2LMnhbz6nMl/DK4hJtDS+g2KWGgWQnNM0qIm1lC3awS/hSvv1HCb+LLeSXofEq451+CdVAJe5QlWKhK8AwuYZfYmVzC9tQSTJaXYLeyhE3iYV4JBYUlLK8uoUtsMZTwkrGEN5pKeLW1hE8+KKHj4xJe3F1Cy74Sfj8k8U6W4PJdiTyrJc4FiSOGXCzhnUslvHC5hKYO6ddTwogHEld0iaGPJI6weyz9xXO/l3BkQCkPny9l/9BS9g0vxWJkKdni41GlfGRayvsWpZyZVErMy6VoZ5ZSOquU+0I9u5RJb5RyVxTMLSX/zVISvUq5JAb6lTI7qJR68a2ylKjgUibElHJjqcRMKmV0cin9Ij21lK6VpdSWlWKsKOVwdamsoUqpEmHGUipqSnkkQmpL5Z1YygNxoK0Uvy2lZG0v5erOUtglsT4uxe2TUlbuLsV1TynbhcneUtJEj3DeV8rwT0tZIZz2lzLsQCkOB0uxP1TKC9+UsvBkKae+k1ovSK3tMs+bpUz8uZTx90o5+Gspd+5L3gel/PS4FMWTUrwHlGE+sIwbz5fx0dAyRo8oY9TIMj4cVUb66DL6xMgxZWw3K8PEvAy718pInFfGeZcyzvmXMTCgjEViQFAZZ8WbSjmqyvgutIymuDLmJslR/Cfmpsi5+O//j8vLiF8hbWlyLs6slPZMUVTGvBJRVcY6MaBaGCVujcStlWOd5K0vY9CuMjZ8XMalT+S4u4zBe8rYuLeMZfvKuCze+7SMzsNlrDhTRu/5MlwvyDwuypwul7GjXXTIXDvL2He3jP0PyrB9XMb4p2WUDSzn8aByXh9Zzu8ialQ5J0Tt6HK+NS0n3rqczhnlOM0uZ8Ub5Xw4rxy3t8qxci0nwL2cQq9yvgoopzywnGnKcirFY/GqphyDWJ5cTrdwXV7OyBXl9ItrK8spLiwntEz6VZZzrKqcOmM5MTXlNNSW87eIrSunqb5c9o/lLGoqZ2NbOQf3lGO7t5x7n5Yz+UA5D8TQs+V0iffPSY4LUp/46FI5ppfLWSU828u5eaUc745yLDvLeeVWOc2/lHPh13Lm3y9n0INyNj0s58VH5Tg8lnqfSKyn5fT+Vk6baQWXxlTwrlkFG0WSeQX2FhU8ebWC2pkVnJxVQcPsCubNqWDpm9JXjKeCx17SFljBOtGmrKBHW0FAdAXVi6RtWQWLkyq4nFKB44oKtonhaRWsED0iJK+C5pIKkisrcKiS9uoKrhorGFNbQZY4uKeCe3srCN5XQc1nFew+UcHUsxUcPleB4XwFkRcqePuKxO6u4K+fKjj9cwWbfq2g834FTg8qZO9bgdujCkwfV3BdeD2pIP9ZBWcGVBI6upJvxG+mlSyyrOS8OP1aJYmzKrGbXckWMfSNSrqF85xKRs6tZPw7lVz3rORTn0qeBlTKGq+SOapK3lZL35BKMsIq8dBVsia8ko+TKrFJreT1jEr+FHNWVVJdUsk7VZV0VFfiaKhkmxhhrGR1bSU/1VeyfHMl03dW0rq7kuf3VLJUvLe3ktR9EvdAJfrTlTw7V8msC5XUi5ZL0uey9GmvZLNIvSL1iozOSs7drMTr50pu36lkwUOZm1j5rJJJ/1RycFgVlSZVHBtZRezoKuaaVnFxTBWbzKpwtqjimmUVH4+tYsCcKs6LpHlV9L9Vhc27VTQrqshQSR9xT1uFdlEVy5ZV4ZBUxfDkKkipwnd5FfuEzYoqJq+swq+qCpWhiv+JcmMVupoq/qytYkFdFafF3Poq1on7H1VxbncVg/dW0SEc91WR/qnUsr8K8wNV2B6v4vjJKhK/qyL7gny+JDWIyvYqnorffq0i8n4VjQ+q+E9seFSF05MqPhCf/FbFT8+q+Oz3KkL+rOLTUdXcG12N2rSal8dU81TMNK/mX3HOoprBY6vJsK7myevVhM+oZu2b1dwWIfOrcXOsxsm7mlJFNUcCqqkJrCY2qJozokVZzfOqahLF1uBq3DUyfnk1M1ZU84+IT6umI72aDzKqyV1dLWv4ag6K0Npq2VNVY6yrpr1Rzj+Ua3urmbivmtf2S+wD1ShPVrPhbDVd56rZfr6aVRequSF8LlbzxeVqprZXs6mrmupr1Xg+qCbvoYx5VM38Z9Wk/F6N6Z+Sd4QBr5EG7owyUGFqIGKMgVlmBhrEInMDZlYGsoW/tZhlkLWigelzDMybZ6BFZLwt4+cbmPqegS/9DWxVGrixyMDexXKebGBEioGV4pNUA1PSDLIfNfBupoE3ywz4VBnYJ14xGuT5Z+D9eonXYMC6ycAvornVgHKzAcsdBibvNBC+S+r62MB/YvNuA0P3GFgh+sTtfQYOfWqgbL+BmQcN1It/xTuHDMw4ZeCl7wy4nTWw5pyBgPMGJl4wUCoeibCLBo6KGZcM1Il/xMLLBua3y7grBpYLtw4D5p0yXvwodD0GzvdJ/ttSy30Dwx7IuegT7g8NfCwsHxlYK34ST54YOPHUQONvBgY8M3BJvPe7gf4/DFweYOTUECPrXjQycpgRjYkRw0gjp0cZmTfayCBTI0li+xgjo82MrBa3hJ+5kW4bI0OnGrk604jqDSNfiGdzjETPNfLBW0b2zTfy6ztGmvyMeAca0QcZUSuNOGuNGBONxC4z8p14M8lI6Qoji9ONbMkwMizTyPsGqcdoxKdG4ohxtUZC6oy81GSkZpuR3u1Gnu408twnRpaKzD1GbgjbfUaKxGv7jcw/aKT1nJExF438IA5eMrK3W8bdMnLyeyMz7hq5+9DIV4+klidSi5g+tIafRtbwv1E1TB1dQ5RpDXPH1NAiTC1qyBIKS2mbU8OyudL2Zg0D362h3qmGV/xrWKCoYX1ADUMCa0gVPcItqIadwkJZw1rxk1CqJIc4pa5hnqaGQdoaXEJq2CGOLqmhYWkNGUk1XBf7kmsISa3hwooahq+sYaUYW1hDcFENL5bVoKqs4fcqyV0tOY01/Fxbwxd1NQxuquG3HRJ7Vw23P6khcHcNU/ZIm4jaK7nF3H01mB2Qawdr+FycOiS+kbGnZP5n5XihhhTRLXZelPovSd2XazhzpYa2DrnWWUN1bw2779Xw6oMaasXmR1Ln4xquiRF/1lDyfC0/jqxl8uhafhNRprVyT2sZZFaL0rKWsxNrGTCrllFv1HJLTJxbS6l4LMLn1XJCNL9Zy/Nv1ZIoOoTT27VMeVdivVfLKbGb/6O4vuOjqpoGjlNURKQHCAREUXxEpRMgocMPUER6SUITREURKSEJHQFBUJCy2Zree91kWzbZTe99N4FQpNhFpCZ033n/+H527z1zZuacLfdeBR9+pOD2fAVxiyTXYsklPl4i+ZYquC/WLFOgW67gdy8FbT4KDq+T8a8VvLBNQbOYsV1Bkvhjh/TlqyBHPNypYIOfgs4BCnaIObsU9N+t4Ii4Kex7FMw7qKDTDwr6nVTw2WkFE88o8D+r4Gfx4TmFfH8V8v1VcEwUBioYrlTQXqXgK+EQU9XSs9irUfCrWKBV8EAn6wqS/UpR0JKugAwFqaJfpoJDIk+v4J0sBefEU/FZtoIog4KuRtmbXFlzlYLSagWjaxQk1yk406jgsYhwSk/N8nlcVlB2U8GFW5LvtoK/RN4dyXVXgcd9BQEPFNxtU7C4cyBzuwXi1j2Qo0LdM5D2vQJxiH0ugfwm3uobSJtY3y+QSqEaJIbJuRGBuI+S+WMCSRffjQ3Ea1wgBeJ9d4kRjvGSY2IgFo9AehNIzuxAquYG0rQgEJdFgZxZEsirywPxF8dXBjLms0D2bgnEd4f0s1N6CQhks7hwJJDYE4F0Pi3nzwZSeC6QEYpAOgQGkqiUXKpAnmgCeS01kFmZgfTTB7IiS3KZAnloCcSvJpAPa2W8LhBXZyD/Ncv6WgI5fSmQeVcDif43kG63A9klfB8Esuk/mdteiXc3JX/1UvKOixKFmNxXKc9/Sn7tp+St/ko2vack7n0le4cr+XSUksjRSq6NUTJ/rJJ17kpemKwkZYqSwQuV3Bfli5TsWKLkkshYquTYMiU+y5UUC+0KJd+sVJLvo+Sr1Uo6b1FSuk3Jth1KLop0XyUDdkpPfkpG+Cs5cEDJ2jOS75ySy2KVUskolcSrlSSHSG+xSqIypBe9kpNZSsYblPgZlcwzKckW5RYla2xKNBVKZtQrWd6o5D+H1HYqmdak5GCz5GhRsv+SkqdXlCy4qZT9UXJdDLmrpE2sv6ekSky4r+TVB0o+alXyY5uSVtHlsZJO3VRkdlexuqeKUjG6l4pLvVVkuKgoGqnihdEqtooWkTZGxYCxKv4VPuNkXGjdZXy8Cm8PFUyWsZkSM1fF7I/k/XwVRxeruC2Kl6gYtVTFi8tUbBOzl6tIFyUrVVz0VhG8RkXZZhVZ36go36Zinq+KH3aqeCAq/FS4+6u4tk/F/P0qak+oiPlBxaTTKs6dU/FUfKFQMSVQRbzYr1TJPbSKXJWKd4Mlf7JKrksqjou1WVJHjM1WESraclV4FqlwqVWhqlexuUFFP4eKw8LLqWJ4k4qet1XsE0vuqPjynoqDD1S0f6jia/HPY9mjZ9J/ezUbXlFT311Nr55q9os/xLDear5yUeMU0/qo6e+m5jsRNkTN5++pCRyplmcKNYfGqOX/Vc0FoZ+kxjpb4hao8Vmo5qXFai6LE0vVrFumZv5KNX9/oiZto5pXt6hZ8I0as3i8Vc2k7VJ7h9TzU/PiHjV9TqgpPa1mzBm1/B+qeV0hfQaqqRa/qtSc1ah5Khq1ahJ0aghTsyhBTX6q9JMuxxlSR7hlSh69mp3Zkke0GdVEm9Uk5ck6q9Qoa9S0q1WzWTSJmXVqUoRrvZoj4l/h06CmWIxqVBMsOjnU7BCXxYdONT80qVnfrKZKTDivJlL8ckHNwhY1b1+UHi9Jrb/VNN+S/P/KXt6WPRL/ilV31JSI0XfVhIiX76nxFVfEvPtqssXrD9ScFG1iQ6ua7g/VPH+s5vAzNdvbaVjZRcO2rhoyumk43l3DPVHRQ0NETw2v9tKwoLcGszjjopH7Yw0JfTXMdtPw/UANvd/SUD9Sw1+jNSwfo+H9sRo0ouM4Dd+IdHcNA8drcJ+ooYuHhuviY08Nf0/VUDhf6i7Q8NoiDZ8s1sizg4YJSzR0W6pht/jfcg3PxZcrNDjEKB8N332m4bZQb9XQYZvUEOnbpecdGtb6arjhp+FsgIapuzVEH9Jw8LT0c1bD/UCpoZS8ag3JQRpa4uRcgkbuqzXMSNeQIlZlaigRnbM0+AljtoafDBrW2zQMK9RQVqqhsUpDp3oNV0R2g4Y3GjVsdGiIdWro1aThgHj/vNQUc1pkT8WJi7K2Sxp+vqVh3r8aDOLRbdmzexoK7mu41KqhxxMNS59qWNdey7OuWhzdtEzvrqWkp5bP+2ppECMHaOnkpmXbm1ouifff1TJxpJalo7W8O0ZLh7FatogLYvY4Lbs+0KKYp2XNAi1lYtxCLeeWaHkuylZoueGlZYG3HPtoca7S4rpGy4yvtaSI1f4SIxbu1vL2Hi0zv9Ny95SWyNNa2iu0EKglXRxXaumu0fIgRMvDFC2FGVp89Vp+Fo+ztUw1ahlt0TK2QEt1vZaYBi09GrUsc2jROLV80KzF5xct/r/JGm5L73ek97taMkTMAy3ah1o+e6plyjPJ005H5/Y6WrvpqOmuY4eLjivi+kAdD4fp8Bqu4+NROp6N1vHlGB0Dxuk4JircdeRN1NHRU8fcBTq55un4UbSJjYt01InJi3XEC5clOr4VN4XXUh1FYvQyHSHCb7mOa2LoSh3nxFdeOprEMR8dlat0bPtER5dNOqq/0eGxVUfPbTr+EgXbdYzYocPXV8fPwrhTx2k/nTx36HCI6QE6ju7SUb5bh/seHREib5/0dUjHjWM6FMd1nD8hOU/pKDytI+iMjvnndDgDdaQoZZ0q6UGsVctaRXetjt+FJkhHQpKOQ8k6QlN1WNN1vJOhI1DM1ss+ZunYkK2jVkwyyLqNsm7hZZI1m3UsyNHRnKvjgU1HVaWOsw2yt2Jisw7TJR09bsja/tXR6Y6sTQy9p2PmAx33W6XXhzrWdwiitmsQ3j2C6NIriEW9gxjcL4h61yDCBwbx3dAgqkYH4TEmiANjgygcF8Qo9yAUE4P4T3ztEcQPk4KYPCWI+YuCMInmJUHMWhpEzfIgPFcEESe8vYIoFgE+Qez9LIg/RM03QZRsD0LlF0R2QBAT9wdx4bsgdD8F8fPpIL46F8SJQOlDK3GxQYzJDuIXQxDvmmSOCCiS83VB7GoI4lfxniMItdjuDOKyMDQF8Waz1LkYROmVIGzXgmj7I4jut4JkP4Kw3A3if/eCONkaJM+9QWzrEExpl2DMPYN5u1cw7XoHc0EM7hPMtH7B3HUNprJ/MDEDglGODqbDmGAuiQcTgvljSjC/Lwgmf2EwIxYFc21xMAuWBOPmHYzfhmD2bwuW71kwAb7BvOsXjFps9w/m+S6J/T6YISeD+Umk/RTM5LPBJIg1imAmBAYTJVaqgglVB/OLJpjF2mDe0wXzQlowH6UH819GMHp9MI+zZE5tMAfqg/lbeDUEs9QZLPcJwexsDubDi8GcuRTMsevBaP4Jlv+6YOb/G8w3d6T+vWBOi9gnwbR/OYTPuoXg0juEqD4h/NU3hNGuIfzWP4ROA0PoODiEFaNDKBSjxoTw69gQlowLIWdCCI5pIRR9FMKrH4ewW2xfGsIV8dGyEOauDOG0VwhN3iE0rg7h+hYZ2xbC2ztCaOcbwjfig50hPPML4eSuEB6JkBMhvH8yhOzAEE4EhVAZGULv6BDKYkIISwjh98QQfkmRmLQQXkoPQZUZgilLcmaHoBAfGEOYbQnhaFEI64pDqBaeJSFUlIUwoTyEmxUhBDeE8Eqj5BFLHCHYxM6mEGb+FsKnf4cw6d8QjtwOIfZuCIfuhXBLrLofQrmIehBCz1bJI8Y9DCFC7HkawvzOoeh7hdLkEsqsPqFkCEe/UDYOCGXDoFCSXgtl3PBQ9o0IlXvZUMJGhdJ1dKhcn0MJHRtKl3Gh7BI6j1BOLZYcS0N5tCyUL5aHkrYilEavUCZvCMVjcyi3tobSc0coB0XUTskbEEqE2L8rlOLdoSz+KZROZ0LxE9eF9lwoL6pCGaYJpUNkKMbkUNqlhvJfeiiGzFDO6kP5OiuUFjE3O5TnBjk2hnJBDLGG8oYtlMyKUAbXh0KjrE2ccoTyWJxslj5vhJL+Rygz/5bjm6G89q8c35Hzd6X/e6E4Rfp9ed8q409kXvswNr0cxus9wviyZxize8n73mE8FV+6hNEs3novDOOoMBSjw2g/Jkx+d2G8PU6OxWX3MD4aH0aHiWEUrAxjlFcYPTeFcWdnGAn+YRwNCOP7/WFk/RSG4azkOhfGh4EyVxnGVlUY27VhdE0Kozg5jL9TZW5GGAdFtD6MXllhfCtuiYrsMCYawogVLsYwDou1pjCqRE1OGK65YRwTG/LCOG4P44dCyV8nvdWHYRYdG8P42BHGMGcYauHbFMY1sbA5jFzx3vkwtMLvQhg3xOKWMGxi+MUwRl4JY8XVMDz+CuPI32Ek3w6j9U4YDXfDGHg/DMeDMGa2hjG4LYxvnoeR0yEc/07h7O0azrju4fzbO5xKl3Di+oRzekg4v44Mp7t7OH+L8RPCaZ4dzpw54by4IJxrovvKcKK9w+nlE87lryTXtnD+8JXz/uGUBYRzaLfkFDk/hFN4JpzRZ8P561w4pQqZFxhOsi6ckMRwxqaEcyA1nN4Z4azNDKdaJOjDOZYVTn12ONMM4aSKgUbpyxJOeEk4mQ3hPGsM52tHOC1iaFM425rD0VwIx34xnCd/hnP+r3B8b4eTdyeczvdk3oNwfNrC2dIxgtvdI5jUM4JE8aBXBBt7RzDDJYI3XSPIeDeCC+9H8PPICDqNieAX0dU9gr1irUcEVSLBM4J+CyKYtiiCgYsjeCw+WhHBoI0RLP46gjU7JE7M8I/gq10RnBfb9kbw9qkIXjkbwYpzEaxWRnBfLWNBEbglRqBOj8ArO4JSEV0ivZVHcLo6AltDBCMaI9jjiGClM4JDzdLH+QiuX4vg0q0IltyNIF+E3ZM+70ewT/wtJrRGECsWdY8kuEckXXpGskeU9Iokunckt10iWdcnkhrR/Y1I4t+M5PDoSH4YF8kj0eweyezxkWybGMl7npHsmhTJGSI5tiCS9EWRbF4SiX1FJKErI+m4NZK8bVJneyR/7ojEyzeSUjF+ZyRH/CL5xF9eD8vxT5HEiNSzkQw6F8lXikg+CIxEqYzEVxXJsLRIlmVEEpEZSQ99JG2GSD43Sn1rJNdKI7lYHynXq0gONkcy6UIk63+N5MqDSHY/jORclyjG94xiQ+8o6kWaSxTDXKMYOiSK0tEyNiaKPmNlfFwU092jGDs5ittToghdFMW+xVFULImidVkU+hVR/OwVxXCfKLxXR/F8cxTu26NY7yt5xTO/KL72j2LzD1H0OhNF7dkoniqiaAmMYp4yik7qKI6kSv30KH7KiCJHH4U2K4oZlijuF0RRXhHF91VRbK+LomtjFDfFakcUJ5qieKElinf/iaLzrShibkeRcS+Kdg+imP1M6neN5qfu0WzpEc2e3tHY3aIZ/G40z8X3o6OZPTYaX/doloyPpsYjmugl0bRbGc1WMdw7mq4+0XiujmbAmmhyv4xm09ZojNuiUW2Pxm9HNEW+0XJtiKa3XzQzAmTu7mjy9kTjfyQa96OST4SdjGbgmWhazkYz71w0FjFMEc0EVTROTTS1YdH8LymazIxohmRGMzI7mu6GaKaYollbG81HjdEEOaI5fl5yXpH5d6PR3oum8/1odguvB7KWNqn7SgwXe8TwUc8Y3usVwyu9Y2TNMfi4xFAhPPrEkCD6943hhPiyXwznxQeuMWj6x/DygBh+FyvdYrj3VgwHx8RwS6wdG0PquBieu8dw0yOG5EkxDJwcQ85UyTsjhofzYpg7Pwb1xzF0WhBD38UxfL4khiYxZ2kMQ5fF4OIVw9XtMdh3xDDKN4Zw8e3OGG6LT/xiqBVp/jH8vCuG6rMxPFPE8LEyhlwxXBVDN30MB8QtkZodw2uGGHk+jWG0M4aZ52PY0RLD/V9iOH43hj9bZX2PYtj/QizPO8WS3yOWwn6xHBgTK+uJlfXEUiumjYvltHss7cbHclUYZsbycG4sbgtiubQwlpqlErMsljQxeLnEiqsrYtngE8vPW2NZuC2W8O2x3NkRK9/xWDJ3xvJgdyyzTsWiFztPx/L9uVi+UMQyTBnLX6pYkjSxpIfFoo6TvBmSNzOWbfpYronehlhKq2M5URtLS10s/zTGssYhfQi3e7HMfBTLC09iKX4aS7/nUq9vHB1d41jeP45iUf16HFtGxNE4Jo6ssXEox8Xxonscv4mLHnHUTYmT54g4Xlsex+GtcXy6TWIF2+PIFqodcbzkG4enn+QJiGPBrjhG7o5jqELGxEuBcfwhvJRxlAtPVRwn1XE8FTZtHHP1cezJjmO1IY7TpjjameO4JqJz4sgpj2NGdRyldXHkOeIY4YwjTGxojuObK3EcuC393YmT++U4JrZK7Udx9Hwi73vEE+4Sz90+8Tj6xvNy/3jaDYrnmrg5Np414+KpEWfHx+PqGc9jsXlSPCOnxPPn4nhiVsZzzCueTd7xvL8qnvo18UzaHk+yKNgZTx//eHJ2Sb7D8fx1SnIExsuzkeQRm5XxXBIj1dKDcGrjMeriGZQZz3+iMCue7w3xdLfE82lOPG/VSZ4/4nn0dzxd7sWzT6y9H8+brfEEirc6J1DcPYFIlwScwxN4a2wCAeMS8HFPYMfEBA7NSpDn8AR+XJLAomUJ5IsxyxP4yEviV0n8+gTub0/g8x0JdPVLoNE/AQISuLk7gZLDCfQ5LsfnEtitTyA9O4E3DAm8YEygwpQg9wAJ7G1IYE1jArXiTWcCLzUl8KdIPZ/Ary0JeF5KIOaXBDbcTeCd+wm88iABxdMEOrRPZMDLidi7JfJ5n0RC+yXS3TWRjf0TaT8qkf/GJrJ9XCLF7om4eybyxQeJBC1JpHFZIntXJRK4IRGfjYl03CxxvolM9EvkekAiS3cl8uOeRLYcTKT3uUQ2KRK5IHIDE+mlkjzqROZpEumpS+S+CA1J5INwyZuWiDE9kVcz5b0+EbISeSc7kf2GRG6JT4xyzpTIK5ZE9jQkypoTeblJXpsTWX0vkU6tiewWNW2JDO2axNCeSfzTK4n6fklkuybxdv8kDK8nsXFsEt3HJ3FINE9IwjIxifc9krjvmcS86UkcnZNE9OIkCpYl4boiiZ9XJuG/NYk3/ZPQHEjincNJbDqTxFeBSdiVEqtKoq86iePiiiaJzllJWAuSuFGfxCBHEu2dSXg1JXHuvMy/msThP5P48lYSUbelxr0k4u4n0f9BEtdakzjSLZkL3ZO52i+Z/wYks/6dZIaPSKbQPRn38cnEiR8nJFPikUzQ3GS+XpzMyWXJdPRO5nfh7ZNM+qpkNmxIJnJTMkP8knl7dzL79ySTfTYZ3blkmgKTsSiT6alOpm9QMqmRybwYncwucSVD6uildlYyr5uS+dOczCpLMq/kJnM/X/I0JDPHkczhpmQeiJbmZKIuJHPpZjJbbyfzx/1kqh8kM601mUzxVlsy+x4mM/txMl88S+a3F1MY2SOFYz1T2NwrhVN9Ukh1TeGN/inkvJ6CdkQKH46W96L32BSOiofiq3EpXBYL3VNkD1LoPyGFk2L7xBQq5qXIs3MKQYtSuLc4hdylKUQuS6FoZQpVq1LIWJ3CnE9S6LEhhTGfpdDv8xT5j0whfIfU8JU+dqawyC+FdrtSuHMqBZezKSxWpDBQmcJPYqcqhd9ElTqFnqEpPE1LwTMzhW9NKdwVmvoUujSkcFtcaZa556W2mHAhhUH3U+jwIIVVrSm8/VBiRdNjWeOTFM60T+XuS6lEdU7lfu9ULrikMr9PKjYR0zeVfv1S+UE8E9tcU7khUgek8oZbKiGDU5n7XipXRqTyx5hU3naXXONT+WxCKufFvImp5IpRHpJf9PVM5anYOimVa6J0ciqvT03l72mprJ2eyuFZqXywIJUzy1L5c3kqM1emki3e8Uqlm3cq34p74nMf6VPMX5XKmNXSp3Bdk8qKdamUi5c3SF8bU3n4ucRvlZ53ypifjInJ/qkMCZCYXansFbfE+t2pOIRlTyrD96ZydJ/MFZv3p7L4QCqrD6eyRZHKi2rpVaBN5V1dKkeCJEdKKs7UVFwyUnkstmSmclUkZ6UyOFvmGFLZJdYaU6kXRyypFFpTuV4vfThSUYqXnVK/SXpuTuXYhVQ8LqUy+2oq312X2n+kUn0nlay7qejupcrzRCqxbamcfJjKb49SmfYklS7P/v/zS+PEK2lYe6ZxvHeaPIensbxPGpP6pvGyaxoj3NLYMjKNpaPSKBWvj0mj94Q05k6VscUSszKNW+L4qjSebUyjy4407or5O9OYvjuNt/ekceloGo2KNN5XphEutqhlXlAazuA0FqSlkS9CstNYbEpjsEVirVK/II0vatJoEbMcafRoSkPRksaKa2mkX0/jzRtp/H03jYZ7aZjvS94Habi0pvFNWxqqx2lsfJrGR8/SOPxCOte7pXOnVzqf9U4ntk86Na7pLB6Uzv4Jcl5snJjOedFpdjrT56czd3k6I1akM3xjOt/7pvNWQDpddqVzUMTvTeev/em4HEqXe5B0FqrS2aVNpzIsnSPp6ZRkpuOhT+eNrHRezk7nX/GpIZ0xpnSO5aVzzZbOREc6g53pKMStpnS530hn1aV0bv6ZTtbtdN65k073u9LXw3Rsj9J5v1cGU/tmEDc2g47uGfIcn8GIiRlEihMeGTwT3pMymDE5g++mZtBlVgb/fJDBzo8z2Lokg7eXZ1DslYGHdwZKnwzmr8lg4LoMbvtmMM4/g3jhFpDBut0Z/L5fan2XwYtnMnCezWC0IoNTgRn8ocwAdQbvazIIF7/oMqgKyuDVqAysaRm4ZkhMZgZ1+gxMWRKXLXGiypTBOxbpKyeD5bkZDLVl8F9jBr4OqSVqnRnMapI+L0jcJYm7nMHkqxl8eSODD+5lUPM0g5XtM3Hvm8mLrpncEhv6ZxLrlsm61zIpn5DJlImZZAitRyaTpmRyf1omLbMzcS7LJG95JgFemfRfncnatZnkrMsk8rNMdnydSS+/TL4XN/wzqQrIZPquTLLEtP2Z9DiYyVGx4lAmmnOZLFFmUioeaDK5rJVjXSYlwjMokzeDM1GLLiGZbArN5GBkJoujM3kjO5OLxkwWmjKZaJbX3Ew62zNRNsqrI5O74nOn5LsnNVold1smXz2U3I8yeftFPUGv6FnZS8/03nqyxDAXPSHiSR89Vf30hPbXs81Nz/tv6hk5XM/c0Xq5d9PzibsehzgzUc9uDz0bPPWcnaIncYaeLxfoWbZMz5TlejLE2yv06MSRlXoeii1eelZ466kQ03z06EXwKj09V+uZsU5qfaYnz1fPQD89L/rr2SM+DdBzXszfpSdfjN8ttcTgPXoU4uW9ej7fp2fhfj0pB/RsOqTn+o96Zp2TfAo9/wXq8VXq5Tump16lx1Wr55TooNOzLkjWIsaEyHpCpWaYnuZwPQcT9NwXLiY9J8Rz8btZz+wc2Qur5MjV41YgvZToedSg55tGqSmqHHrebdLzrFnPiIt6Tl6S9d3Wc+yOnup7et57IH206Yl+LO+7Z+HbM4s1vbKoF9EuWezqm8VN0dQvi4T+WYwekUWsKBiTRdLYLHm+yWLT+CwuiyUTsjgxLYuOs2WeCPwwi0sfZTF9SRbZ4tmyLH5fLrlXZPGTdxYvr8uieVsW87dnkS+Uvlkc3Cn5/LIw7sviwtEsFhzL4p/ALO5pJX9QFjMjsuiUkEW3VMmZIb1mZzHXkMUZUxZ7zFlstMicnCx6F8prZRYxzVlc/TmLrGtZrLidRW5rFmPasogTLz3K4o74/HEWaU+z0D7L4seO2ZR2yean3tn845JNcr9svu2fzQPx1YBssgZm4zs4m/vjsvnSPZufxXGPbHZ4ZvO76DAvm2lLJE64LMtm7YpsxnplM8g7m22fZPObmL0hG9OWbG5uy2b99mz89krOY9ksPpXNqMBsXlJls1cs0mSzNTibGn02s7Jkjig0Z/NmTjYaccSazY1cGbPJ+4ZsXJulb7HrfDa3RGGLxF7Kxnw1m/oH2cxpzZZrYjYDH2bLurP53zPpq6OB6b0MGERfFwPt+xhY39fABFcDQ/ob2OJmYNYgA7HDDIwbZ2Cwu4FAke1h4D1PA68tNvDzUoP8xgxUiGnLZUyErzDQZ6WBH4W/l4G/RcoqA9HrDTz4xsApXwMddhr41M/AeVHob8AjwECaeGuXge67DRwVj8W2PQaufGsg67ABThn44qxB7vMM2DUGkrQG3tAZOBxk4EawgeexBtqSDbyYaeC2uKQ30Nso58VOk4G/xDqzAacYmW/gTqGBlx0G7ollTbIG8d556V94XDaw/arE3zXwqNUg11oDPg8N1IrRj2VPxMAnBs6Je08NfPlM+hTLnhv4p4ORHS8bebWrkX29jUzra6Svq5GTon1/IwHi0wFGzosFbkaKhOdAGR9p5Li7kXUTjDjFvIlG7GK8h5Ehnka6TjLyy2Qj1qlGqmYZ2bDAiMciI38sNeK+wkiS+MbbyA3h7WNk9iojsauNnFtj5MBaI1EbjEz5QuZsMZLsa+SIn5Gt/kbG7DZiPmBkwLdG7h4y0vF7I5N/MPLOjxJ7xsjaQCMOYVfKPJURjdrIu6lGMvVGfsg2st4ocWYjz3KM/Gk1oiox8nWNkYENRqKbjbx0wciyi7Lmm0aK/zHSfNdI2n0jPVuNPBcFj4y89UT27JnUem5E295E9w4mEnqZOORiYksfE3P6mRjjaiJevNbfxLcDTMS9ZsJriAnzMBNXh5s4O9rEinEmZrqbMImY8XJugomfPUxETzaxDxP3xM+zTSxfYmLGUhNGMXyZiZdWyLi4Kyq9ZMzbxIBVJs6Il1bLPFG5VuZtNDHiaxP7v5E62024+UoNcWCnia/8pA+x0t/ErADpS4zcZSJWDNxt4px4eY/Eigfi2l6J3WeC/SYsovO3Jg6K64dM5Bwx4fOT7MEZE78qTKwKNFEv5ipNjFOZSBSvq02oRFeNiSPikdiqNfGbWK0z0SA+CDJhE+7BJpLE72EmPkk2UaQ3MSnLJPeiJlwMJn4Q7YwmAsQ/4lOTiQtikdlEidBbTAzLMdHHaqJDrold4l8RkW9iVKNJnp9NvOKUz0W0ii1NJm4I72YTdWLOeRNWkXBBem4x8eSaibd+M3HzluS/LfnvmAi7a2JJq4kyMa3NRLZwfSSfyWP5LJ+b+Ku3mWYXM0V9zHj2NfO/fmZCxQ+uZvldmeV3ZeaFwWbOvmWm22gzE93NDB1vJlj0mmDmhPhP6CeZ6TjVzOfTzCydbsYww8yQhWbmL5WYFWb8V5r51MvMIm8zU3zMRKwy02+15F5jZtNaM1fEzE/MeH9m5qOvzfJfbiZ8p5lTfmYuB5iZsdtMzB4zbnvNnBNzDpr57rCZ7Uek/nGJPyF5T5rJErEKM4pAM21KMz5qM3kaM92DzOwINvOn8Awz4xJh5lKUmZpEWVOm9GM242ox82KOmbviS6uZ46VmDjnMrG4y0yjszWbGnzeTInq2mHku/C6a2XBJ1nVZ6l+RfRCjf5X13jKz/76Zla1SQ+S0mRnz0EyCGPzIjEp0fWzmsdj+xMzap2acYv4zM+nPzRhfsJD3ioW9LhZW9LVg6WdhtKuFOPFogIV5gyzki4mvWUgTEWMs/DTWwt1xFlaOt1AtBntY+GKmhY0LLbgttXBwmYVfllvwWWFhvJcFnbcFv1UWWlZbeH+dhTd8LWjEsZ0W/vKzsN7fwsIAC8Vi8i4LeuG6R+oIr/0Wmo9YmP2jjJ2T+goLX6ksJGolh84i+23hfqSF/7It+BukB6NF7mUtLDFZGG6xEC2+yZV12Cx4VltIcFh43WnhaJMF32apLxZesJDVIjUvWXjzuuS6YWHgnxYU4re/LVy5a2H5PQtVQtVqoWubhe/EE/HJI+lPjOubQ5LQ9suhh2sOz4Vf/xy5VuRQ5paDYWAO3w7O4aF49n4ObWNz+GZcDr+KRvcc/jcxh1Bx0iOHjp453BHPp+egW5pDrHcOgT45HFmVw2Px97YcNmzPYZpvDmt25eC5J4cM8c7eHO7tzyHlUA5uZ3IYpsqR/5AcyuNz5Pk1h4P6HAoMOYSZcuhrzuGUuJ4j8Xk5vN+YQ7R4xSk9iq1NOUy6kIPrxRws93N4vTWHnQ9zmNzZiqOblQe9razqY2VeXyv5YmI/K337WzklXhxg5Z7Y7GYl9TUrHd+wskf8O9KKdpwVi4eVMZ5WNJOsfD/Ziv8UK5emWuk2y8qSOVbKP7by9xIri5dZKRPG5VaeeFm54CPnVsk5MW21lVfXWfnrEysxm60c2WKldJu87pRYscPPKt8rmSMWBcgcMW2X5BIjdsscMWiP5Ngrc8QTMe2gFeUhK6OUVuLEYJUVleimtnJUPBM7NVZuik+10qvOSoUwB1n5LM7KrAQrJ/RWVhqs1Ig5Riu5wt1k5S2zlfE2K/ZiK53qrOgdVt51WokUA5qs/H7eyoIWK8ViykUr2eLwFSuv/WIl57aV9vclb6vkFXParAx9ZOXkYyt7n1j56qmV/7XLZUvHXKa75BLXJ5fu/XL5xzWXqgG55LjlohuUy8o3cnn7rVwODs+lZXwupom5xHvkcmtyLkUf5xK1MJcdS3Jl33MZtULyCPVKGffO5bJPLtbVuZz+PJe1X+by6je5JPjmkrc7lz77cjkl9u/P5ZcDuXykyuVdTS4DtLmcE38G5fJ9RC5D4yQmIZe/MmRudi5aQy7HjbnUWXI5WpKLT10uBfW5RDbKPEcunZ25bG/KZcaFXMxiVEsur1+UOZdkbTel7l3puzWXyW25ZImnj3PZ+SSXS09z2dwxjyHd8/Dsk8dj1zyWuOVhGZjHvDfzeDI+j78n5PHpxDyWeuQxyzOPsZPySBIdp+axV9wTjul5+C/PY45XHuO98/ifTx4HV+fRJkrX5XF7Yx4em2Tetjze3C7xfnnM98+jSEwOyOP9XXlEi6578vhnr+Q4mCe/yzwuKfJAmcdQdR7f6PJoCsrDGJLH4LA8vKPkODOPhfo84rPzeN2Qxx2T1CzNQ1edR7cm6ak5j3/FF+fzWHkhj57/SN07UvOunG/Nw+thHnXig0fS3+M8MsSwJ3m88iyPP16y8XpvGz1cbNztY+Orvjaui8Z+NgpdbWT1txEzwMa7Q2x0ecvG0pE2ho6x0TbOxlZ3G7+L8+NtlE+wkehh401PGy9MttEBG92W2jgmri63ybOijQ9X2igQnl423vO2MdDHxtFVNvxX29i50caKz21M2GTD92sbrjts8kxh46Ko8rcxO8BGrhi/y0bYbhv99tj4dq+NygM23j5k4/RhG39+J72dtfFQYWNboI0lKhsVYpbaRo4Yp7Hxk87GS0E2ksNthGbY6Jtpk/9BmSO2ZdloyZZ4o8SabKSIRzk2LlXbeNJo46bDRk2TDVuzjYnnbQy7YGNAiw2F6HLRxnfiqVh5xYbHVRtev9m4fVP28paN4/ds7Lkveyw2P7DhaLVR0mZj6kMbIx/ZiBfaxzaansuevmjHtbedzi52bvax81lfO5fFin52asRcVzt2MbG/nQwxbICdSOHmZkchXh1o56h4JvwH2bklrr5mx2uwnXmv2ykQk96wkyXeH2Jn0Jt2ur9lp/gdO1OH2Wlzt7NtvJ0/xfoJdlrE0ol2KgUedqzC3dNOqnh7kp0w4TrZzhnReYqdw+Kx8J0q/YvL06T36dK7mDtDehcTZ0rvImqWnWtz7axZZGfIMjsuy+28uEJ6EFtX2vlDrPeys8Rb6gt8pPYqqbta6grXNVJXdF4rdYXvOqkpPtggdYTHp3be3Whn4Gd2/vvczu0v7DR+aWffVjtbttn5NsDOjl12/hKf7razfI+dOXvt2ET6PjsDDsieio+O2Ik9amfwMTsnvpcxpey32k6AVvrXyXiwnRGhdl4Ps6MVDyLszIyxcyhB9jfdjlLszpT1me1ynbXzksXOQfFnjuxtrp3ZeXYm2KRWvp24Mjs/Vth52iifV7N8VuflsxKDW+z0uGhn7yU798XaK3Y8/7RjuSNrbpWYLvnEvppPWJ98XPvmc6RfPrdc8/mifz4jBuVz/d18Lo3Nx2N8PpnivQn5RIt+M/L5mXz+mJ+P25J8+c3mc2N5PtO98jGLMd75JIm3fPL5cWM+LV/k07Qtn6E789kZkE/D7nwMe/OJ35fP3uP5bDmRT+qpfEoDJYcyn76afE6Ll7X5HBZPxLwQqZWZT7kxnxRzPl2s0l9ePnGOfLTOfHo15bPtfD41Lfm8fzmfHj/n8+BqPpvv5WNtlfxt+fzvYT6KR/n89zifO0/ySe5VgKtLAWfFK30KeCb+7VvApn4FXBerXAtwiI/7F1Aqpg8owCzGuBUwdKDMGyTzXiugZIice6uAp/8rwH+05BBDJxQQKlwnSpx4xaOA78Qz4e8pMeLLSVJHrJpcgFMsmCI1phZgEcnTZO4MmTNT5ogvKeCGKJtTQPiHBeQsKuB/SwoYsLSAY8sKuLu8gLUrC2gWi7wKqBCzvAuwijSfAt5ZVUCkcFtdQLc1BXwv2q0tYI+Y8GkBURsL5DtfQM+tBfwgPP0KeHF3AQfFQ/H3ngI27i3gspi3v4DJBwowCO+j0u+ZAl4NLGCXsoDNKulDLbW1BeSKYUFSV+wNLeC+yIwqoC1O9ixL9sxQQBezxOZJjL2AOaUFGOsLOOwswK9J9qZZ9uW8rPlCAUuuy5pbC+RzlLU8lDU8ljWI9k8kr5j7n/TcrpDeHQs5KRo6FbK2RyH0KuRdl0K2uRayckAhdWKeWyFTBhbS+fVC/N8opPuwQv58r5CEUYWsHl/IwgmFlImZEwt5x7OQSDFwUiEdphTyQJyeXUjHRYUULpM8ywvp61XIGfGKdyFfrSqkYk0hr+8s5LF/IV/sKmTroUImHy2k3/FCXlIU8kiUqgsZpy0kQleIW1AhTn0h1uxCxhsKGWQqpIe5kBcshewXno2F8j0v5KemQp40F+J3vpAvLxSy6GIhuZck5u9Cjt+X3h4UMvVxISYx9GkhimeFjOhfRPCAIvq6FbFucBHnhxURN6GIPh5FdPYs4oh4Jr6aXMQvYs60Iuxi+Iwihqwo4rlXEb/5FJGwroj1nxUx+ssiVmwrok508y+iNaAIzhThrypiraaIN0OKOBpWJPdqRXxhKKLcVESeuYiJliJetxbxU66cay7i5ctFHBY97xRx8G4RO+8VcUusflBEk6hsLcLWVoTHwyJ2PytiTMdiPuxbzJR+xSS7FuM2oJiOA4v5+p1iFrkXUyE8JhSjF309izkjjk4q5t7kYnl+LKbzqmKeia/XFPObUG0sZt/2Yj7zLWamfzGv7y6mz55inu8tZtc+mSd+31/MR98Wc11RjF1VzEhNMW9qiwkV53TFtA8uZnuI5Agtlnv0YoaZi4kWL1uLeSp+yyvmE1sxkbXF9Kwv5nFDsdwPFPNBczFjLsg6xAfXi7n1ZzE778v7h8UUCOMjGXtcTMSTYn58uYSTvUt46lLCnT4lbO5bwm+izrWE4v4lTBtQwji3Eo4MLiFnaAn9xpVwzL2EbRNK5B61hKsTS6jwLOGfmSVcn1XCk/kltCwsQbu8hGcrS7jnVcLHq0uYuaaECWtL+HdrCal+JUT5l3BqVwm79pRwV3x8QPKrSnhPU8LRoBJZs9RPLuGBvoS/sqSGUXqzl3AxX+KKSjhbVkJAUwlbmiX3xRLeflBCz7YSDj+UtYiARyWUPZNeOpVS2KeUYa6lDO5fik64DCjltHjFrZSj4u9BpXI/UkrjhFKUU0rxn17KiLmlvLiylM3epaxcVUrp6lL6ry+lwVfGAiRudymH9pYSsK+UOyL7cClztaUUiLFBpbwTLPnDShmeJfnMEiN+t5RCXiklTaWEtki+i1LjsoxfKaX8eimf3yzlYGspvz0sZWC7MtTiVPsy/utQxoOOZfzPtYxB/cv4aUAZ37nJebF9UBnTh5Tx1YQy+nmXcU4cXFWGY10ZKZ+WsX9TGS6+ZazbVUbEgTL2Hi7jxnfy/scyJqrKGKkuY6BWaonOQZJTbAot4xNzGReFzVrGmfwy7tSX8WljGZXOMsadLyP2QhlvtJTJ83cZCvHDpTICrpTx2dUySm+XMepeGadby/jtcRnrn5Th9bSM+n7lDB5ULs965fR9rVyu9eUETSzn20nlLJlezoRZ5XRaUc4X3uUsX1Uue17Ok43l7PQtx+lfTuGucsbvKSdDuO0v5+TJcmYHlpOmknlB5TwILpfey7kYVs4/ZnnNKSc/r5yHjnJ8nZLjfDlVF8rxu1HO2Vvl0FbOG0/KCRGuT8vJdakgu08F3QZU8JJbBfcHVsh/WgUXxZwhFZjfrCDIvYJ+4ys4PLGCTZMqWDlFxqZVMH5GBcqlFfRcVsFmrwp+Fz4+FdSsqiD6kwq6f1pB62cVjPymgsZdFVTslnl7Kpi6t4K/v5Pj4xW4/1jB54EVtCgraFBVsEBdQYauguFBFcSL8OAKXg2T+AzJkVXBXIPUNVUQaalAl1NBX2sFZ0XX3ApOiBfzKjgknol/7BX8ml/BpYIKqooqmOmsIPZ8BSEXpO8W6ftiBadE50sVHBX7L1fwSNy5UsGWnyu4drWCC9cqKL9RwexfKrALxSNZ1+MKOj2p4IjY+7SCNvHvM1n/8wo+/a+Cn0Vzu0qWtq9kVsdKRvWpJFlE962knVslD8XOgZXcFl8PquQPsfG1SvKHVDLof5WcfaeSW+9XEja+kt4TK9k6uZJPplayaHolRTMqmT6zklMfVHJgXiULF1WiX1qJ68pKAkVn70qOiv0+lWxZXcmCbXI+oJIeu2RsdyWO05XEKiWvppLvtZU81VWyK6iSL0MqWR9aybL0SkZmS6ylktYqyXtBarVIzouVXLtdSXZrJSltlbg9ruTVp5UcF+c7VHGwWxXNvauY36eK/L5VRA+oov/AKpTip0FVfDmkiqVDq1jlXsXsiVVM9ahigmcV70yu4o0pVQyYWoVK/Lm8ipaVVVR5V2FYXcWPG6rg6yqe+VWxYF8VRfur+PtEFW3aKq4HVzE8uoqhxioixSlLFZ1zJKaoirlN8ioM56t4v6WK1y7J+JUqNt+o4mJbFY6HVSx+VIX9SRUjn0sP7apxa1+NS4dqHrhWc6t/NX8MqOaaWzUtA6tpHFTNoteqqRabhlezamQ1CeOriZxQTfDEanp5VvOTOD6pmkOTq/GeWU3HhdV8vrQa5/JqZntVk+NdzVtrqgkXPT6p5tIX1Xz0VTWnfKt5ZWe1rFHid1dzQ3jvraZJLN1XTeGBaqwHpd7haiYpqlFrqjmrreZHXTUHgqtZG1HNykgZs1RjEu451YywVpMkNLZquudX081Zzf3zsq4L1Wxuqeazi9VcFwVXqxnwezVed6oxtFaT3ia5n0rvvWvk2ljDN31r5N69hvP9a1g+oAb7oBo8x9YwcGINWtHDs4YXJtewd0oND8XdqTW8vKiGau8a5vnUkL+qhjFra+ReR+ysofMeybu/hiZ1DZXaGmxBNUwOrmFwRA25GTUMy66hl7mG0+JVSw1Hcmp4Yq1hR16NXOtr+NNZw5XmGladl34u1NAoqltqSLpaw5DrMvfXGlb8W0Nyaw1xbTW89bCGPf/V0Ca2tq+l+OVaVrvV4hhYS+PYWkwTa8n0qCV+Ui19ptVyn1q2z67FbXktXbxqOS7a+dSya1UtdRtquRJQS82eWj7aW4v+YC1vH65l3ela+U+WY3Ut72lr6Rlay2lxIqyWDhG13I2qZVV8Ld+aa9lrkfzWWjxKaxlXJrkuSq5Ltcy5XMsrf9ZS1FpL9qNaxjyuZfiTWpLEO09refNZLS91rCOnZx0everkWl7Ht4PquPRWHQPG1PHd+Dr8PerY7lnHX5PqGPxRHfeX1rFoVR3lq+soWlPHlHV1eO2sozSgjtm76jDvqSPuQB3TA+sYqqtDG1xHf1MdPSx1vJpTxwlx1FrHbXsdvxfUcfNyHR/9KjUe1fHp0zquibwX6nmhVz1+fer5tH+97Gs9SwbVU/h6Pd2G19PkUc/8yfVUiOIp9Sg+rOfHj+ppWVFPg1c9i7zrKVhdz7Q19QzZWE/gF/Xc2VrP1m31fLGjnss76ynaU8/MvfWMP1BP1+P1LFXVU62WfNp6ZunqmRBSz3vh9Zis9Yyw1TP3Qj35LfVMulRP4tV6oq7XE/RLPdOf1tOpSwPtujawuH8DRQMbmDmogWmvNTBpcANDhzbw17gGHJ4N1E9qoGJKA+/NaZDnwAa+9Grgqk8Da1c14LO6gYa1Mv5JA1M3NtDBr4En/g1s3dPApn0Sd6CBlYck5nADaScbOKVqYHdwAx8nNJCS2UCwsYGu1gaO5zZwNK+BgAKpUdjAzeIG/ihpYGNZAx/WST8XG4gWQy41MPhyAwOvNKATva41cEb8cENq/9bAJ7cbKGtrYM7DBorFrEcN5D1uYMqTBkxPGxj7XPr4r4E3OzaieakRnwGNnBcr3RpZNrCR2kGNfPxaI7zRyIwhjYx8p5H+Ixt5YXwjuz0a5dm6kS1TGrkpvpjWKM8wjQxeKbm8G1H6NNJjdSNd1zTy4ieN/Le+kcZtjaTva+T9A41sVTRyXd2IV1AjzaIqrBF7VCMnDY2cMMoccyMdLI342hq5VCox5Y1Mb2jE6Gwkq6mRuIuNvPZzI+prjZz+pZFuvzby0h+N/HJf4tsaWfG4EYdY/LSR1M4OBvVw0LOPg259HXR2ddCpv4MXBjg4MNDBM3HvdQcLRzrQezpQzHXw30IHexc7CFjq4NYKh9zHOPjVx8GNVQ7Wr3ZwZY2DFesdLP7UQfnnDqZudhDt7+C13Q5CxMA9DgbsdaARqn0OAvc76H1Aejjo4NtjDp5+L/mPO/jrtIP5IZIj1EF2nIO0RAdnTQ5+MjvoanFw3OrgWK6D7/IcHLY5eFzgYHehg61lDjZVOthQI304HCxzOqi44GDuRQezLzmYddlBgZhy1UH8Xw763ZM1P5Fc4kk7J3vaO2nr4ORjVydlA5zMdXNSOMhJzhtOhg53oh7npLuHkw7TnbSb4eTJLCcrvJyUrHeS+7mTt3c6ifR38kaAk9BdTlmvU9brRCtc98l80W+/k1OHnXT5zsnxo078zjq5o3CyLdDJP0onm9VO/hJfapxs0jr5Xfyqc8r128nqcCctEU68oqSnbCdGo5MJJidZZidjcpxkiNRc6aPQSVip1Gl08oPTSafzTo6JFy84eaHFyRHR4aKTby85eX7ZyaOrTgKuO9n5i5Ptv0mNVidNj5wseepk8TMndSK9TxPv9W/izcFNRInvJjRxZGIThz2aaO/ZxLei3aQm/hMHJjfxTOyf0sTjaU08nN5EwMwmflncxEXvJrnvbeKC8F7VxHnRvLqJhk+amOTXxMRdTbjvbUK/r4nhh5vor2yir6YJleijbUIpXHRNKIKa6BXcRM+QJnqENsk1pImfwpo4Fd7Ej5FN/BDVxNGEJjom/V/D9R0fRdU1cJz+gIqij1ICAtJEECtSEhLaD1ABRSwgIUBCUYqCUqV3AX1EBaSGEJoFFVSkpdIRAV8Qsr3v7GzfzW6yuxPae/74fu7M3HPuOfvZZPbeChb9UUH1yQrmnKpgdlEFcfFpcQWflFRQKWaVVhAVM8srcF2RnvQVjDJWcMtcwdu2Ct5yVDDcU8G5aAVnYxX0r6qgLFlBiSY936mgSJy6W8FzjXV0fkJHxxY6DojC1jqeaqNjexcdj7+o4+ueOh7O0PFlpo5GA3UsHq2jJlvHZ2N1pMbpqJ6kY/p8Hb5FOjwrdORt0DFmp47RhTpuHtLx9s86Rvyp482TOoaX6rhSrmPYGR2Db+kYpBMGHRh1nFZ0lCR09Lmto1hk1NGTUV/PqQZ6eqaJlnp6tNdzrIueP5/X80pPPd0zRB89RzNlzJJRdO8n4wAZ3xBj5DpbxhwZRfdxMuZK/hwxX9b6TNZcKBbJ9WIZl8goeiwVy+Ra9Fiu5/haPb026jm5SU/6LulJpOfLKDL26sn6VU/5MT0Dz+l5zaDnskXPUKueq4qem0mh6Xm3Rk/FHT25zQzktTAwuY0BRXg7Gvg03cBngw3UHW1gbY6Bz8cZWJ9r4OFpBr6bayBtsYFdSw20WWmg3ecGnvnawJHtBn7baeCVPaLQwPF9Bkp+MnDphIG/iwwMKzFwRVwtNaC/bGCSXhgMeIwGppgMLE8YWF1joP4dA41qGXmorpGNDYwcaGmkUysjz7YzcqG3kcHpRi5lGHmtjxHbm0b5nTQyM8fI44uMbBFNlxg58Z2R4u1GMncYObtbcgqNDNlrxPq7EeW4kUCRkeWXjay+KnOarHXbyPC7Rpo/a+K53ib5Dk0cyzTx6qsmbr1pwvqOCfV9E4FsEx/nmIiNN7F4sonPp5vYPtfEznkmWi8wUSDaLTTx9BITNzebGLfDRN4uE5PyTfgKTGw7bqLraRMTTHJvMzHdbiI/ZWJvjdStZeaPOmY5A5jp0svMc+lmjvYxU97fzNS3zVS+Z2bpWDNrxps5NdfMq4vMTDhhZuJJM+opM3PLzdw7a6buBTNdb5n5XWemh0FijWYyTGb6Wcycs5oZ6jDj9JlR/GYa15iZkmYh0NLCjFYWQiL6pIUfXrTQL93CGTEsy8JVMWGQhVZjLOwWhdkWOuZY6DzOQvc8C+mTLKQWyPwaCxe+tTBqmwXTdgvOnRaSey38XWLhWqmFW+VS66KFVf9YeOymhXYGC98bLfS2WzjnspCIWWiQstDktoVvRde6VnxPWIk3t1KTZqX2k1Y2tLHS/mkrub2tqOlWZmdZWdjPyv3+VgzZVsxjrVRPtKJNslK2wMqFhVauLrZyc6kV2wortb6wcnKHlb67rNQ9bOV/v1k5dNJK92Irx0RpqZUCvZV9BivPmiXOYeW0OO+0MsRlpXWNlS53rfwsHmxq45FmNlqm2RjayYbyrI2d6TYKMmz8kGnjaD8bVwbbaPq+jdbZNjLybNSbY2PEWhuZe2yUiZsHJO9HG7N+ltxjNn45ZZM+bNKHjbNlNl47beOTy7JmzEbXapkXvyVsdE9KnOiVkrU0G4Nv27gkXr8jNcXo+zai9ezsfNhO60fs/Piond//a6foCTvlTe0MaGbnr+Z2RqTZuSF0Le3MaWcnKep1snP2ZTv/18POrZ52XOl2pvWxExSzs2R+gJ3HBtnZLJoOttPhNTvGdyTuPbvsZ+zyvrCzJdfOvHl2NHF3vp01n9nZtFhil9spXWPnP1vsFO6w89JuOz0L7FzdZ+dyiZ1/Su3EzksvF+w0uSI96qSu1c7HNqltt1PLJZ/HZ+dI0I4zIf3WSFwtB2l1HOSLw20cvNjWwaMvO+jay8GJdAclGQ5u9HVwbZSDt0Y7yB7jwDvWQXycgy2THRz40EHRDAf22Q4y1jh4YaeDQQUOhu5xYNjrYGyRg7xiB27xQYkDv/i0zEFNuYP9lxwEbzloaHLwsNkhe0cHheJ7u4PnnQ6stZ3k1nHiq+ukpoGT6lZOlrZ2UquNkzU9nPya6eSFLCdv46RCmAc5KX7Pyc0xTuZMcPLtZCcvTXfin+Pko7lO/lzh5M21Tg5/56TXNicXdzj5d5cTQ76TjwudpPY6qXfASfiY1Dvh5KFip7xznHTXO/k/s9SxOJnhcLLA5eS2+CngpFtQaoadTE84qUo6qV3jZMNtJ1/fcXKktouX67j4K83FsJYu3m7lolkfF60zXRT1dxF+zUXLt1woY13MHe+ifp6LdaL5ZBcvTXXhmuXC/4nEL3TRa6mLDhtd3N0l93tdFIojJ1xcL3GhL3Ux84yLf6+7aGSUOKvk210Md7twqy46x1z8HndxMeEiesdFvVpuujVwc0SoD7tZ9pibvc3cHG7h5uU0N56n3NTp7aZJhpuOWfK8r5tj/dzkDHbz20g3zvfdTB7jJjnWzYGJbtwz3OzY7pa/STf9C9wY97px7HPT64ibrLNurAY3eUY3IZOb2xY3WxxuhvlkTnNz/babd+64sd11E77v5r/1FX5ooVDTQSH7JQX1ZYX2fRR691W40l/BNFDhr5EKkVEKC99XaJCtsEE0Hqvwjdieo8i7QmH5dIWtHyt0XqnwwiqF5zcrfLRLYW6+wh8HFJr/oWAsUnAWK8wrU1hartDinMKfFxVm/iO5NxUGGBU58yuMNCtUiDEWBavIsyp4xDSbQn2X1HUrPOlR6OZVqBVX2Fyt0DapsF90Tikc1RTO3Zb+7yiMuKtwU4y+p+C+r/BhLQ9BMbO2h7i4XcdDy/94ONzIw85mHopbejC38TChrYeHOnn4Wjz+tIePXvLwvx4e8nt5uJblYWRfD2P6ecjr72HVIA/fjPLwxGgPv2d7OJPjIZDn4b1ZHubP8VB3nocOC6XWag+Dv/Kw7juP7D889Njlkf2Qh9zfPCw86mH/SQ/nSzwsPufhTav0YPfgFtVOD3/6PXijHubGPBQkPbRPeXjjrofx9z1sqKfycH2VFxqpzGiiUue/KnuaqnRrrnImTWX0kyrvPqsy5TmV7D4qg0er/Pu+Sm62ytSxKmGRyFFZPV7lywkqlz9QMU1VaTJL5cZ8GZepbBYtlqscXqniXif5WyR3m0pINNylsiVf5fsClZOFKpl7Vdb8pNLokPRyUqWwWKVTicofpSq9ylSKRf9ylWunVXRnVOxnVSadU5l3QeWbv1QM11XyDSpdTdKLVfq3q5hFrkMl4pT8gMrOhMovKZWMGpUycaqhlzaPe7newsunT3pZ3caLrrOXyV28XH7FS24vL2v7eNmY6WVvXy8Fw71seN/LU2O9HM7xMmSCl1u5XiZO9DJ3spcH53kZvsTLDbFmlZdta7xs3eTl4jYvQ7d7GbfTi0t8ki+1Crwc3S9zB720OuJl0SnJKfLSqczLIfFCuZeBZ7wcuyZrXvdSR+dlv9HLS2Yvx8VlqxfV4aXSKb34vPye9HJe8+K846X6npdGtX08VseH8oCPWAsfm5/0yRnVh7Ojj21dfcx9xcfBdB9dM3xM6e9j1gAf9wf6uDTUx/Q3ffK9+jg2yce/H/hoMdNHz099hOb7+HqRjx2LfbRZ4uPlZT4yl/uoWOkje5WPe2t9tN/mo3iHj6cO+LCfkGdFPlYV+2hY4uN/Ylupj71lPl487ePyWR/DrT5uiFE2Hx1UGTWpf9tHVPxY28+Aen5y/+PnaCs/o9v6mfiUnzvt/Vzp5cee7mdhpp9aWX4e7+fHOcTP4tf9LBvlp322n0vj/OTlSvxEiZvl54FP/dRd6iexxS//R37eLfAzYY+faKGf+vv9NDng5/JPfkYc8lNT5GdDiZ+0Mj8/lcuzc1LvvMTo/HQy+HFY/Uyx+fnd42eO5qfebT8FdyX2np/0WgEu1w4wpV6AWfUDLHgswMnmAf5JCzC+VQBFFLYLMKRTAGfnAD0zAwzICnBJDO8bYMfgAK+PCjAvW/JyAxgnBWg1PcCrMwNEPg3w0mcBapYFaLIyQMtVAfqsDTB1Q4AXvwmwbJusvTPAz7sCZO6WnIIA18S4QsnZF+DRgwFMJwJ4TgbYXxbgldMBzp8J0PbvAFU3Anx9K8Dv+gBvmgJMtgT4xBqgsSPAUXeAQZ4ASwMBnqwJMPRegPfuB5jTIogmvmsV5OnWQX4RWW2DnBOrOgXp2TXIv92CsscKUtMnyJdZQR7tG8Q0NkhuTpAZ44LExL3xEj8hSKPcIAcnBnl2UpBbS4N8sDzIltVBtu4Msm9XkO67g1woCDJsT5AbYlRhEN/eIIv2B6l9IMhDB6WXkiDZxiCzzUG+sAZZ7A3SMRikXAvivhMkejfI5fohwg1D/NoixIWWIYa1CuFvHeJcpxDeZ0JUdQlxv0eIa5khYv1CXHk7RKP3Q5TnhBg5PoR7Qohortx/GGLcdLmeIfMzQ0ybH2LjwhBHl4QwLA/RdG2Ir78OsXtXiA75IV7YHeKYyCwIUetAiMYHQ2wSHX8IMftciAYXQjS8HmLHjRDdboYYXBFitSlEM0uIPFeING+ISeEQt5IhslMhStuGudkzTKh3mMH9wxgGhJk/JswL48PyXgpTd0qYRz4IM/XjMHUWhdmyOMyA5WE+XBXmu2/CPLMpTHRbmPxdYX7KD0tvYektzJL9YTYcCDOkLMxV8fm5MJvPh9lmDDPIGpY9Vpg0JcyvnjCTqsOU3wljvBdmwv0wfVpGWNc1wqYeEbr3jnBK3MqIEMmM0GFAhK9ej5AaGWH7uxGW5EQ4Mj3C5tkR7i+K8PSyCK8sj/DXigh3t0fomB/hZ9GvIMJFMXxPBGdhhAcOR2h2Su5L5flFWf9ShOjlCA9elesbEdZURCgyymiP8FEsgrEmwoFaUYbUjZJXP8r2RlFeaxxlY6soHVpHOST6to2yaVSUt8ZGqRoXZeIHUY59FGXQyihvr4riXR1l5pooj62T+z1Rzv4Q5fqPUUKHoihHo/JbHKXrqSjmkiiflEVZVi4516N8XxHlhiFK2BTlG6usrUQpqooyIhFlfU2Urbell/tRRtWqZH3jSorSKvmodSV12laS0aGSMb0r2ZRZSee+lTQYXEn3sZVc+qySD9fI3J5KVv5cSfJoJTuPV3LxVCU5xZVsLa/k4OlK3tZVcshSyUlrJf1tkic2uCvZUztGj7ox8hrE+PnBGCefiPFRixh1W8YY+kyMUGaMTf1iDB4eo9HIGIyP0XBSjKaTY+wWv8yMkZoTI39+jJGLYhR9EWPglhjF+TE27ovRbL/kfB/jyhFZ42SMb0pjtCiLUSiOlMdIuxTjmb9i/PN3jLX6GH3MUtcSY50jxjF3DJcao44/hqrFaHAnxhN3pZboeE/iWsb5rHWc9W3ivNEhToV4q1ucB9LjbBkY58Qbcca/FWfimDiv5sZ5bGacB5fHabI+zvEv4iQ2xonuiZN+PM7rJ+L8UBpHdzrOxvNxOl2Mc+2vOJP/jtPnepzMO3GUe3E2tK+iXccqHsisYm9WFen9qjgj9r1ZxZycKo7mVtFxahUbF1QxekkVHy6tQvu8irQNEvtlFYk98uyHKoYdr2LJqSo5/1ZxrayKyOkqtp4Tlir5G61i//0qXmhRLfuRala2rqagc7Wcm6qpnl9N3RXVPL6ymo6rqmm8o5oRu6vJLZC4wmoyD1STc7ia7OPVfHWqmt1F1TxdXE1bdzVzfdXMrp3gQKsEfTslWNUlwUMZCVr3SXA8M0G/rASBfgneGZ/g6pQEtaYlmLogwa+LE1SvS7B0fYLzWyR2f4L3SxNMK0vgvpDghCkB7gRWJcFnaoLM27L2/QQHaycx1UvySMMk20SDZkk5WyXxtEqyv22Sbk8lOSZKX0zybVaSS/2TDHwtSZ/RSbxjkkzKS3J/YpJ6M5IMnZXk7kJZZ3GShSuT7F6d5Ok1SX7anMS2NcmZ/CQTv0/y4MkkO08nyTFLbVeSNdVJmt5LMqtuil6PpDA1T3G9TYoxbVMsbZfi8y4p6vdP0WVgimlvpHCMlTEnRVz8kZtCPzHFs8tSGFekCK5Mkdqe4uCuFH/vTvGGUeZFO1uKQ2KII0XClaKhkuK4mmJnXY2e9TVefEhjXXON8pYaV9prxDpqLOqk8ejzGv++pPFeusbUDHku6mdqss/UaJ6lUSi69tU4KrL6aVwUI/prGMXEARohMW+gJvs1jfVo7Bqk0XGwRq8hGuprGo4RGktGajw9VuOIOJujMXycRoWYMF7DJz6doLEmV+ORPI1t4tBEjVcmaQyZrHFdjJmisfxDjU1TNQ5O03h+ukblx1JrgcbQRRo1SzRWL9VovExjq2i7XONH8fIKjWIxeKXGP8K5SmPGao2GazWeW6fx93qJ3yXx+Rolu2WuUGPZXo1G+zS+Fa32S60DUusHjTvHpacijewSjRVlGg+Wa3BW46qYdl6j21/Si0E+i0nmXRrXVI3LYY2vYhobNI3/BwIMDBg=</binary>
            </binaryDataArray>
            <binaryDataArray encodedLength="8308">
              <cvParam cvRef="MS" accession="MS:1000521" name="32-bit float" value=""/>
              <cvParam cvRef="MS" accession="MS:1000574" name="zlib compression" value=""/>
              <cvParam cvRef="MS" accession="MS:1000515" name="intensity array" value="" unitCvRef="MS" unitAccession="MS:1000131" unitName="number of counts"/>
              <binary>eJzFXbuVJMtubJHiCBQoUFgT1gQ0LbgmXBOeCSk+8ZkAkSJFimkCTSiRZnBqtzAdFR1AorrnPgp5qioTCMSn57fz2dvtZje57LjOz+XwbMn9vgbdG2F6MWdQP55VOEZrAN8NakfSw3NYU6Yb+QR31ZdpGaLOknNcDvujqMt8VmdVHc7LcCvdmBmvr0zuv7Myy/V0vVVnI8FhDQP2VD5d30zgqNpsn3kgv0o75nWVP3PHWXxVtft1Hnv79c/PTH9+rj3bX5zu5xrUpDyKGX70bPZ4zWAP6jbAV7qwdtr5tc2vg8zvKkMjrOw14PSMWmaCka3gGIuxebmom/b8/jHr59dAlt0ri3VH3uhr5eGA+9jfCLPiq85Yr8q6s1bYnf3umfLMF/2ZzmpNmul2zsVNvz2qvCO/uGffVpy4x8QzejALvegd4jrhKQ4qZ9RodsafcM6ZVXlwXqEpw8i0sS+sjX3Ietmran717Pb8vsiSWvZ+2vl9md0fnmyAFSvqvMBWXmBP4H7cAed+9hN1Vd7Gefg6AWOjZycchV/pQY+xD+ejT1GzQa0TdpbvoHv2APVnGhTvTF9wRz9vdHWx3/Htad3PvNi7K1jYE9wn7Veed3AjwzhDrxCD53Q84lmoI+6nPb/vrbDV2bDz2wDiK4yxOOc6nhv+sK4Kj3UpvGz2fr/Z8/uDle/7dcIzc1YYzGXlEefhyRl7lWWt8mW9BlfmZ7SUhl/799/vo//4XP/4XP/1uf7+uf52fJ0SHyt23/e6QbgbzN/s8bkO5mOWv+3Hc/RNO3+9FL1D9GCWBs+Zf1U2fN2O+R/wddruxY/Dqz/uj7db1Bq9im+WL/a6qAtdbs/ccValGV8DyBd7MR/md6NzzhOv057nKT6hCbHdnt/3ck+lE2tn4WWcTXt+fxkL+VX+rnxHzxSXzCfOYBJeJ2/UsvIrOCifFMavGfcHt13fdtT9OD7+/xSfBxjUMm7lsVM/855wNmCtvFp5iLMZO8NXz69wGHSd9vy6vKJFPbs4Zw6W4ChtV3Vi/TCNpfyreA16rpZDvUP/vjbAjnlZtnyGOVX+xPO0539z4hrOykVdLPQn9HQ9QpyZ8FaLZ5p4zuapc9bS4cC5GmFVeSl8o6vyfvdoEz0rDM4h7mdRg5hONW75+6TMI5U5etPBUbXBb8Un8yTD7PBZzWB9U+yrNezxNmp2zsWTHsY0wJh29if88qQXtQzCm+Is61G+Vrzj3kF35ZWLM+bEGlTeVX6KK3IbCVbma5YfZ5OdZzM8sOn7Psg56jKvVA4Z16jDjLIs0Cv0C3uHPfPB3L6u93rWUz3Vrs4c7i2py3IJHayNz7Mz9KWaxTxvpr+3tFrKQ6NVacW9YTrDanEtYoce5ZHipeaucle4GSee4/DsST9zVbzRP84O68eiX/mhtDI/rqu8zLTEmdvz++RVLlVd16eqvuPRtOtvP+jZMP3a55mKg8His+AyRE3MDe63+8ObDXq2C5qGnV8P0x6fO4Q2g9pMi9LrgI2+D9q/4t8H/Psh/lvij+PfGwM/Ph5OoSFyj+zn4dkWdcfH03k8/xBYA/B4z+A5ckHMr/xEf8x3OAu+6KdBX5aJEXbmaXxP5VbUY2bIn/HC39D9ceSy2fl9hYNOs3MmKc/FPvoZfGNufA4RGlDLMD0XdStsE70ZJ4P7KbC47mbPX6thtpX3CiueHfY3xrxr3Mpzt+efOVC96Bf615mBmll/+Blc4tyh3k1jM64TbsUH8W+Hd+E/541XXOGDm56v+szOH7tiFn4/XPkbz1VOyCnuEZP9zDLJfAsMF7WIgfyVb3v/Zr/fL+/fV/qfz/Xv/3G7/dvn+vG5Pj7Xvx7Xf/lc/3vUxMeJvx/vkwzeL232+D6U4hdzHThtwNuJI+f/6/n4GLD37d8TG8f6hXM//wxffKyImV/9pj+mYS7IMeqGaS85A9Q27fwzEEY1N4E5AC/4TMALn9TrxWAxntuZA2vHHl5fnODnRNQ16lgfZpzxzmYvOdnz2ypzcDpTPgWOk87InftYywZn89ib0LsJX5AP8pi0x1rZc/z63umcsdmbTfjDMxRG6N25/rg/9E3AGFDD/BgXZ2Z+s+fRN6x+m0Id8/Drq+f+wN7Ay5jFXig/cB9zCYz4/Df88WNPZZ/NUnXBDb2fdn4tZniD9r5q4Gfb3fTP92b6Kx08KzwftJ/NiZ6f8T3+4+PP/rHov4+vZezY/3F8HJh2fv93g+dh+fcFkBPeR72LWpVN1P+8nz+/iI+T4W3wU9monJz2btAf+Pw1ScWVfUG/2SeFYcl+9jrALKrXj1rRi6+X+Ppos/NrNvDxilxU5ojvgKl6TdwzbvTGyngoDzOvFQeHfS96mSvjGmBNwEIdGa7ajzywLrLCmUpfPKN/Zo/34ZUGXE64oS/TM+z8fs/FfZa9yk55W+nl+8DiDIzuMz6MmfmSaWF8tc9Y7APmqPAzfljvULPi5nbOal97prf7+d8PFB5yV2dONapn2PP7KvQcfUG8bnY3058nxtwVDl+D92bHxw87v80p7QrboSfTiho4U+bt9uyP0qZ8yepU1rg28iR4uz2+Dttgf4LGATidWYGPs7JsMo/4LO6ZC2N2OGZeBr5alVbsDf+GPf+cNfNXGNEb2UzqwedMJ/tmdObCO6d61YczNur1ZCbmwh7EGc/KNGZZ8Dx1j3MZg7XxnMgh8BgH97NMKs7oZZYb55NxZ89Dix9z/gZfJ37EvzfZ768vpj1/brfySs0MrjHzVw98/r4BDmpCjZlvoQUzCc6dXrXXzS1qYn5o3qhmxSPmmliKI2Pz/aD9CeeTuHf0e9KTzcerQ/8kzMiJs2Ac3Gf+rDnrVXkz97nAGVTfyUXOhu8zcf5V3pytE2/EwLppOV+DhTj72QZ4gbHZc1YqO5WN0x72uWmOqAUzcdCWzVXebwk/1WeihjFN1GbLqH8m/HmWieV2/n6+k08ZF8YO7516UR9nPAWGWps9Xlcqs7hX+XKeg3odatz05xuMseLLmuMevRkFXzV7iCvXIDc3/XocpD3LEr1B3zjjqj/qNzu/vVe6V3hxjjWsb6P9TWCEJryi5k7e3IveYsYrHMyBc6u8yLBRg4lz5o+Z3KhPcYhnh1rOpprbzRXzRK2MWz1zrqjJaFWZD8JCH1RGCkPNQD6My3UqG67ZMSbhZVnE7zUZ9LrwZsAVuamslJ9OdWqhBtZvCUbmMfLA7D3BYbwZe/fnjznIR3F1qtn3N8ALPuhz15PAGdA77fl9RgeTs5l2nqfyxT2s4b2KA+5/wOevKy+YD3ub9Rssh5r4nuIvnPv5axvmz75kurAucjE7f341rK8XsZi/F/XMlbPq5jMEnvJn5QdmpLxiPOY57Dn7Yeev1+O+0pPth8cxZxb1jIfPkQ9jZL0VT8Sq+obAUfWINWhf9Wf1jKfmRiZx76bfR2T+xtzIU81XfBAT/Y/5qGuVx6Br5pfaRy6D9jBPo1rEcbiiH8q3QVjK78q3mIP9SgP2TKEJ+SlNCmO///r7BKJm5Tf7yZ5U2rm/s9AjnslzPblHjuyt0ljlve9NOmN9rNGofyvmKaxh5+9FhLbIMdZm59cSzsy0Kd4x6wbPK7zoVX6ozFYZGPSH/pWGFSbnOGiPeTE2+zoFvh/3Tr0Zl5g5oUb5Y3SGPMIb5pMt1Iw9o9GrNKB29rSTU/QofioD1J9lxn5xzujjEH0Kk/1Xz5HHzc7fN+n4quZ3+hxqeV3B5N7ItMs981Flyf659V4DakZ4vl+n6FG9yMuLWvTiRrUrX5hfYPBV4bHvXIv1m50/PtySn5Fw6mP+yuvN9OfWgau8q3xhXey12zMP5YPKUc1R83g23w87v4/AGoWl9CieXY+ylXmCHqCPqhf9ncS1O98s/5qrygb95JxVhlGL+9POrxelHTmG5kqj0XUe99v+nPy+XobDWhlf9XqzbtA5e5PhspfoTTZDZVn5Z/b8bwKZjjibQj/nWHnMdbi/Y38cP3v9n8fv3/x5/Hz2n/E36eBnGX7Az2xuDd3dfD7u5/cnmz3/HDxjIQ7OyzK7uthDJ/xh+esctWXn0e/iXPmk8ou6QeeqvlqZZzyrqmGMrIcxs1w9wcr82tcUPmwND9hDNfeKp17Ux5wJZ5VXGTfG3meq3zOO/mnnrz0ybuiZ4nbK7f6MofIMTps9fh96f47fO0Lemf/Ij3mFVrfnnzuovMM5gZd5k70OBlwzfrg/EuzVM/OsPMo0xtUbdXE/k7qM27BnTvvaCg3sZ4at+oY4y+6rvZvVP0v05An8zsr+/IO+jxY/AzjsOfMrnBy4TdrPvO6u6B3ivuKa5aieq36sGUkf72davFHD2A7XfUWuP49s/4zf+bqff+8wrkar0oY6Mu83O7+P5p4ruTr5uvL7So54rzhmWlfZVL1qv/Id8biumlvhcl5VPh2tURdZq56MB/NELqyl4ucXeHa0rTTgntOadvw9G9gblr8tRJ1Z/nrG/QlnKmMz/XcDu/4gD75WfmR88Yz1MfchcFcZXK2pOFRYllyr+g7fzIuslrO8ogHrGac7r3OGHqn7FcexqLnibcU/86aTr9K6mhH4Sl+1GGO8gMOeZR6u9HAtc4i9CXtur70/6vj+ro+vzu/UG92v+jDXKp/sbJXfK56tvGJM9viW9K50Vh6pOSse1XnGMcun8rLyPeO+8n61b7BWWbwy68qcDEf5W3mluL+qoZu92ePfNFdzuvNZt+KCqzN7FJ50MuxoyOpi9ihqWBPjVdgVZ8VrhVvxVHz35yyD0I17k/h9h99XcFY5XMnWSHtVG8uLmq2BtZrxSk/40skgy7qTV2jHWdm94hzPHQ6Y8wq3w7/y8xVPhniOvfDI4PlVrjwHMbP7jOtV31Ycea7TOef2Tmav6IgMMq+uZM05VFxxFveucqrmIH+jPr52NVZ1wT/LIdMTfRX2uxyvZtjFDl4rfNSt7lccR7PHoJ7rMl8yDPX8dR9/G+/4W2747+dx3ez8f4ze7PF176AZzGez8+tiENb+HH8Le392q3+mKuZNe/76m+e8+tpgj5CT4uVUH3UuMJFnNfMKP57d7Yk1Fz0ZhvIDlxc6eQ07vw1O2O/6gnwGPXf6p51/Vgp7RhNjNa+z7wufjPnA3+qNvxMcWhzOw2O3899NVVlW2cbZBnhxj99v6+TOM7MsQ5OLep61wuxo7WYdWWTn7EXH145vXa6e1DrxZr8VzoDauN+E3lf5dvY5c/bMYT/j4qTVCe/re8dWf14wCBOxV36+kmU2W/WpmRn2EGcdHk516H0XL/Mmy1dhsd9ZXl3vuX+Imqp/pUntd/iauGft3cxM4HT6lbYr3HH2SPBe8RB7VHbc96rfndory6z/b7HKw6s5qt53dWQ4oS2rs6R3dVbNruZlXqr6kdyv5nf873Kr+tjbDtZo8KtyMHoesF9lhlyZQzfnjsddnCt1Su+7uKu+ypPwz02/BqaoVzmuuHBGHa0rf5SvFSfGYy1DYCp+K/7Y66LeRF2lqZsxa1zlw36svFv5oWZnvCusTFuW9Wqt8K9iVPwr7XG2+7TZ42sgt8fvUg3Yi1rsqzyOjBzWgH3O+xUPlFbcVzWhp4tr0DfEebawfsURe6q8V7NZV/jM/ehB5cXK/yrDsThX2l7JPDvv5qS4ZPdKs8qX8+TMB1yzmXHm8Lzfb9R/I1zl+aD7wKr0rvJl3Th71ZvlnXmeecNZV3lX5yqzqk5pz3rC667uai/z6N218q3SnmEMcca5Zcuhrqsx4xdYKiPmaLTPPYrPjj+Lc9UffPC66nknR7XP/po4U55l/l3NJMMb1Me9jNn1RnlxxS/m08EJrV9ewv/XFPv7ffzO1gz9x/ctN/Jmdb+Bh/G7jeFnzDPrvx3e7DmPYevfFc6yW/msPK0wshm836m5ssaFmhWP7grvu7Wr/S5eJ4fO7C7GOx51+q/ww+cB133f7dlDe0F/YEzCMIGXYXuxV2lSfIfYwz6+ooaV3k4N7ql6VatyUP1DnGV+VDlGvye9V/LPcqnmZufvzI/lUKsyVvPZez5fPa/2cWZHYzZPedzl1s0pyyebrfhm2LHnC6863ioOvHfFj8pbb/Srvmr2gJpVhllmrNsTPDVnCLyKc+YBez1pb4P+il9wqnLekrpZ6FFcLXnu5ttdtuizRDNntNqz4qzDD7lUczinTJ/yuJNNZ+/KOXt8JT/lTbdfaVeedjR3vbuibV+bwA6dXY9HUaN4Vz7G3igwmNsqt6p35ZfR6s5T+1mGilOGN0TPtLOfW1G7yqazWJPy2gud2OOFT1e5TdK0ymzlwZXc46q89qIvm1lx5hmVX6OBl+ntcOnwW80MjpWHr/BQGXW5VfkgR86fdXWws/wqDpVXSnfXw67PK3++C0+tQR50Md2ef/Yiw+nkcFWDOlf5dfLyhGfWO+j+CtfVvfLQaN/pnLnFupq3wq18uJKb0rR6znhiTcd/pb3KtNJv9vxzEbE/qE/pUzlHXoHN55WXjMPezQWPK74Nscc8HM5Xc5TGbK/L9bvXK7M9wVjp4jo1u1PzjjbmzmfRM+gMs884cQ/uG2FlGpVnuCqdg3q+07fMrxX/d+eglpVfeK+yUPMGXDPvV7PUzOp8P3Oxl2nGZxe8gvs8rsOef7cz81pp5nyv6K0y9UVNcO/klq2qVnHM9Hdmcu2g6xXOq7kVn2peB4/5d2dV2FfmZlhWYHXyqbKq+vms6lEaqrrQk3ntCS73P2Hfb0+zVlymPf9e7oDzuI8z5FblovhVuWe+rc6qHHF/LGriujV8W70GVlyqs/A6FmaQzc5wIqtf+R4/WzNh37GO/t/NjlfRH33bgRM/g7PZ+ec2nforbwM7fs85fHC4Vtqr10BozuqyrJX/lZaMC/vcma3qqxmVN5WGbMagnisr86jbq3R2noN3YKw0ZHWZvwpPeT0v4qFet/XPqmf+dPRmvmXejqRGYTidq5pqDaFhxRXnZPNWvIM74mS6ld7M97GYPRNs5cEkvcHRaJ99iV7UFPuYV+ZTVptxrjIPvsirwlxlt5ppi/MspxWPLvYUNZXHFa6aw5n/Wvfnugl1VY5qdtfjV/yvsEPbgNqVj2799/kdj4fo6fQ5cI+rC5yVl17UKz8qbNZU9VRZm51fQ57UTcS6P9Y8nn/cH9d9L/5vmvgbOJFleIf+OWKLFXj7dcf6efwfE/G56sf9MW8c5+jLsOf/C569U34G383O3LeDT/xf96Eh7gf0V97zTPQBccKDVf6MzTPUvnrNKMysNtNU1VcYV2s5047X7G3Ff6VtxQ/nYf0gjCyfjI/D3jieP+htDXW+4vmgvdgPfNamPFVrI62o/Uruq3vFxxNfrnjP2a64I/YVXTvX2dBUYamZFcaKH2vn3tj3Czy/Y3GerAfPMQ+1f8Xf6qzrQXc28u3ixPOKi9G10pftZxm86+V34qzOK3+xf8C98m6Inld0oKdZtlWWXMP6TOwpD8bi/NV8rmBxr/8FMzr+vlq/OldZW9I/4Kp8UbW3Rg+fMQ++Tsv/LXTFXWl8d6F31d6VfLr8unMQU2XR5cG5Zn5WvDCLQfWM/65/HW/CD7xWtVkGWV9w8IUvRnhXfHjHq6yme9/1uJtbhXfFFyt6XsGp9K844zl7cdVL7vFGXzXzlb7K4yHOr3qMWFWO7+bKnvO90s8zVs/Kzys9Rr1ZzSqrVT4r75RfFReu8yY/h95XvO1oz/BfybRzfrV+wML/s9sbvdmsjj8dbPSQ/axwrvC2RT2fc55Vr/Jh35u2/hrr14I80NtMs5qnaq/kY3Sf+XPFc8Ut46Swua/iqPhxzbBnX1/Rk81Xz0pvJ5d3OK2yXGlhrKq2o0Vle8X/qxnt9d7UqPZH0fPKYo9M3Ff+vMODZ1mib5VPdu1w/Q4fr2Awj47OTC9nd9WTV/WNBV6VF693vV/Nr7h0c8r4qmeeneXN2X23F4x/Jd8rHo1GrS1qOnM6eFc0r+pVZq8s1dvFQ51XvItcDO73/bnA43lGtfvVrf93Qa548s/sG7T3nfmu8h6N+tVi/ld4ZnzVfmdG1v+qjxUOe4f1Q+ytMn6Vs/JqJGed/tVZVq/0vZvDlYwqn1c6bFHjb3J8N+MMW2n9Z/BAX1dYVQZ/1cxX83mH55W+seh9l0PW/x2+dbHVs9I9Gpiql+ve0bbqr2Z/h3fZmTXuv3s+X1/J/5Walf53tP2VubyCzXvjG/n+VR79f65xcL/qU2heZWBij/fxbNrvzwn+KP7/kdnk5nD9uJ+/VkLtr2a9Wf4zG4OumT+ZX5nHmZ+Pvf8Dp5ktcw==</binary>
            </binaryDataArray>
          </binaryDataArrayList>
        </spectrum>
        <spectrum index="4" id="sample=16 period=1 cycle=2 experiment=2" defaultArrayLength="1964">
          <cvParam cvRef="MS" accession="MS:1000511" name="ms level" value="2"/>
          <cvParam cvRef="MS" accession="MS:1000580" name="MSn spectrum" value=""/>
          <cvParam cvRef="MS" accession="MS:1000130" name="positive scan" value=""/>
          <cvParam cvRef="MS" accession="MS:1000128" name="profile spectrum" value=""/>
          <cvParam cvRef="MS" accession="MS:1000505" name="base peak intensity" value="22.0" unitCvRef="MS" unitAccession="MS:1000131" unitName="number of counts"/>
          <cvParam cvRef="MS" accession="MS:1000504" name="base peak m/z" value="189.99301608111" unitCvRef="MS" unitAccession="MS:1000040" unitName="m/z"/>
          <cvParam cvRef="MS" accession="MS:1000285" name="total ion current" value="42.0" unitCvRef="MS" unitAccession="MS:1000131" unitName="number of counts"/>
          <scanList count="1">
            <cvParam cvRef="MS" accession="MS:1000795" name="no combination" value=""/>
            <scan>
              <cvParam cvRef="MS" accession="MS:1000016" name="scan start time" value="3.341516666667" unitCvRef="UO" unitAccession="UO:0000031" unitName="minute"/>
              <scanWindowList count="1">
                <scanWindow>
                  <cvParam cvRef="MS" accession="MS:1000501" name="scan window lower limit" value="100" unitCvRef="MS" unitAccession="MS:1000040" unitName="m/z"/>
                  <cvParam cvRef="MS" accession="MS:1000500" name="scan window upper limit" value="2000" unitCvRef="MS" unitAccession="MS:1000040" unitName="m/z"/>
                </scanWindow>
              </scanWindowList>
            </scan>
          </scanList>
          <precursorList count="1">
            <precursor>
              <selectedIonList count="1">
                <selectedIon>
                  <cvParam cvRef="MS" accession="MS:1000744" name="selected ion m/z" value="825.085503633438" unitCvRef="MS" unitAccession="MS:1000040" unitName="m/z"/>
                </selectedIon>
              </selectedIonList>
              <activation>
                <cvParam cvRef="MS" accession="MS:1000133" name="collision-induced dissociation" value=""/>
              </activation>
            </precursor>
          </precursorList>
          <binaryDataArrayList count="2">
            <binaryDataArray encodedLength="9080">
              <cvParam cvRef="MS" accession="MS:1000521" name="32-bit float" value=""/>
              <cvParam cvRef="MS" accession="MS:1000574" name="zlib compression" value=""/>
              <cvParam cvRef="MS" accession="MS:1000514" name="m/z array" value="" unitCvRef="MS" unitAccession="MS:1000040" unitName="m/z"/>
              <binary>eJwNl3dclEcXhels7wvb6AhiATtWwD1XQMRFsaJGjSUKdqPBSq9L7x0VexdFTRSsrIqAUtSooGBviZ+SaBQVvveP5zdz553dd3bvzLlnjmtuaOfx72hnOdzTlj5q0yoV7VobVbvWUdOudbFt1w5zbteOdGnXvljbrnX9+EhbKH2sHc3u1G6x7tTusOvUHnDo1L726NRqTJ9qi5RPtdykF9q+kpfaQvuX2j+cX2rrXF5qozmvtSPtXmsnObzWenHfavuIPmiPqT5oX9h+0KqdPmg9+3zQtg/+oC216NImW3dpa1T/ah9p/tWGffqkdRZ/1raO/qINufxVu4bTra3s1601tfqute/zXfuzpEebIuvRpjn0aFM5RqhUGOGG0ghcGyPsYRvjPMcYrVxj/CwxxmapMS5ZGaOFY4K3XBNoBCYYLjRBpMQEvTxTDBWaIlBkCmOFKS5xzeArNkOTmTn+MjfHJq45MriWYIksQRJLLJJagsNnwU3Agr+QhQQxCwYpC89lLIzis9EtZUMlZ2OPkgODioNXag7cbDko/MLBIWMuZlhyUariolPDhaktF2O+chHI4eEMn4cfQh70Mh7+tebBWsnDDRM+rnP4GCbg442UDwuuADPlAlwXCXHUWohcWyHkfBEWC0X4zUyMcnMx/mcphoItRpxUjLtyMco4EuSJJXgtlUAilyDESoo4aylM1VL4cqywXGGFPEsFRguVkDgocaO/Et4sFUYIVPitR4U7PDUsBGqMEqqxQqRGuViNdrYGao4N/uDb4CdrGyy2scEIRxss4tmiQWALT7EtVklssUlhi28utngttkPbITt0i+xxgeOADyxH+IscEdzriAUcJ+Z/dEKN2AnFPGf8yu6DR0YuaHB2wUpzV7y2dIVC6opcuStarFwhVrgiSOmKNJUraoV9cc62L9aw3bBG4AYPCdNK3XBc5ob/yd0wSOOGh/x+mCfqBx9Of8Rw+zO/pT/0ov5oEPeHQNofQbL+cOMOwA/pAPjIByDWagDYygGYIxyIp+KBcJEOxGblQBhrBmKCzUAk2Q6Etbk75lq44wXLHdEid0yRuSM43B1dMg+wVR4IUnsgT+OBww4e6FAMwiXRYBTIBuOxfDB+Mx+CAMkQOFsNwUrrIfihHAJ9nyE4JRqKXtVQONsPxTj+MEywGoYnNsOxx2kECm+MwDuOJ1oEnrCQeWKnlSfYDp6Y6eiJFO5IXBWNxFD1SGzrGYkZFqNgaTUKrwSj0WA+Bif4YzBVNAaQjcG8PmPQ4zoGgi9j0Gk5Ft2asTj6ZCzyJONwy24cAmrGYWz3OGR+G4dn38dhRM846HvHMfnwwiATL8SZeuFPMy/0s/DCdksvNLO84MzxQjjXC+uFXjil8cJITy/M7vGCsbE3Zph444eZN6ZaeKOC641NMh9mT/jAwc4HLXk+6BGPh6lqPCrtxyNRrsVwhRbF5oCREJgtAk6IAUspsEAGnJUDyxSAlRpYrQG4WqA+EHDeCXwWToCb/QRwBb64LfPFe40vTrL8MFjih1cyP9g4+EHr5gcuyx/L2P4YJvLHTwp/eDv5Y5qrP7byJ+K+YCIuKyfinXkAFnMDsE0YgGCrAPS1CUCMdBLmqibhnHoShpkEopkbiEH8QPytCsRkTSBSnAMx/UsgZN8CoRFPxjbJZCxQTkaSWAeBtQ6rhuuw/6YO3cZBCJEHIUoZhKeqIDz2CsLJ5iBsEU/BHvkU5GimoNp+Cn6IpjK6NZXRlalIs5qKGcqpiLaZiue2U3FWGIzjVsGQKYKxzj4YO5yDYeYSjFDXYFBAMPjCabgvnoY7imkwt5mGEQ7TUOo4DYPvTEMdZzoWi6ajTjwdg6TTkS9jYuvpuKlgYtV0uDdMh71gBhKFM/CP9QyMZc3EdulMuNrPRB1vFg5YzUKKaDYWSGdjrWo2Hqpn45jtbJQYZmO6eQgipSGYbhWCi9YhyFWFoFcdgoL7IXjImoPzmjm46j8HW7vnQCGbi3j5XCYHczHZYh6MefPQI5+Hep95mC7+CYNkP6HCbD4UovnIUM+H3YT5eKdagNF2C3DIfgGcWQsxU7gQkzQLUWq/EH+Y/4x3yp/RqPkZJ+x+hpnzz+gQLcJV6SKs1SzCU5tFmG63CKMcF8FFsJjR/cXoki7GfavFuOGyGF7SJaiULcF5wVKYWC3FHfVSZDgvhWvdUty3/AXPrH8BNL/g4JVf8Nh8GZZbL0Ooajlu2S7HBPvlOOy8HB2Pl2Prh+WY83k5VrND8ZITinGSUPxqF4rFjqFIOhiKSadDMeb3UKg/hOL9l1D80h2Kjm+hmPUjFE09ofA3CsNl4zCMNg3DSbMw9LcIw27LMGjYYcjlhCFcFIYW6zBcVYVhn30YNruFQTckDGa9YdhutAJrTVeg3XIF9ktXoNhqBfPuFfjLfgXWy1biL/lKPFGsxBSblXgkXIU6+SpcVKzCaNUqfOhdhcFWq9FXuRo59qshdFyNFKfV2D5rNS6z1+CIZA32yddgh2INsmzXQGC/BikOa2Dssgbt69bARbYWu+VrmXq0FmL7tdA7r8UR2Tq4KNdhr2odnDTrsMtmHQTu6+AtWI9x4vXwVK1Hle16DHZajxb5r5hi/yuaHH7FCssNWC3awOj4BtjYbYS940bsctqIPS4bUSP7DTdtfkOb2294bxWOcHU4Yh3C8fBrOOZ/C8eb3nBm/2+CXLIJRdJN2K/chP7qTdA6b0L8t02Yo9iM15rN2OiwGZ+EW8Cx2gKZcguKVVvgKNiKy/KtWGCzFeFOW5HpthV/SbbhV9k2RFtvQ5bnNhSItuPlqO1MnY/AXGkE5LYRKLeLgKdzBC72iUBT3wg86R+BsIERGPkgApaSSCjlkTitjMQDu0gscojEqpGROGochdecKKznRcGTH4ViSRS+Jkfhoj4Kd9KiUJQehQUZUXiTGYXjWVHYkB2Fzj+joDGNhgs/GicF0QgXRuOGOBp1EdG4FB+NB0nRyM+MxkNBDJrjYvB3Ygyc02Pw1DyWqd2xyBDH4oU0FgdTmX5mLPaYxyGVHQcNNw5mwjjME8eh1DoOl3PjkNgTh0azeMy3iIerZTyk3HiMi4yHIpFp9fGwSInHbYbC1Hj0T49HUFY8DufEI7EkHpu/xWN5bzxy+QlwFSZggCoBJVEJaExPwBZhIoTiROyWJMJEnogGBvP0RHhkJSIjJxHxPYlYb5GEel4S3kuT0K5Owrr4JLinJ2FuVhKm5yWBxU3GLWEyTqQlo4ilx8y9ekSKU+CXmgIf01RMFaZiljSVyWUq401SYZuUimQ9M5aSigeCNFRK07C+II3xHOmYKU3HrzHpmJqYjo9J6TBKS8f7vHQMNM5AEDsDKzIzEMLLxKj4TBxJzERQciZGpGfiUGYm3p7NxI2kLBQnZ0GUmoWqtCzcysrCfVY2DrOzEcTNRpNVNkxymJaVAw0vB1f4ORCIc/CvKgfvY3LwV14OWlm5qOPn4i9xLiITcxGYlgtJYS7GmuShg5WHvlZ5CAnPw8aMPNzIzoMtKx+2/Hw4ReVjX2o+400LsFxcgLfSAvyZXICj+gK8LytAoGkhFksK0WhXiEHrCvF4fSE6jIpgHl+EsclFkOqL4JBRhK8M4zjFeGFVjHxFMRYlFKNPWjESMovxhFeCzO0l8NeXoPNhCex4pfgruRTnM0vhmFuKt5Wl8OCVoUpWhtMxZVisL8OIrDJwpeV4ybA4sRxeSeUYm16OBTnl+JhXjsusHZiu34Ed6Ttw/sIOnBDsRI9kJxTpO9GcsROUsxMHLXdhlXAXuPpdiErbhZ/Sd+F49i6k5exCWO4uTC/ZBekJ5hm/AitlFehwroAipQIn0yqwOqMCtTkViMqrQFZJBV7tqEA5ZzfcsneDlbMbes0ePI/cg5rEPRAU78ER071w0OxFaMxeJCXtxeucvZgr3Ifv4n3oUO7DqYh9+C92H3wy9+Fp9j7E5u3Dkvx9aNy1D2ms/fCU7IdH2X5M5B4Aj38AXakHcCb9AE4ID8KQfBAPMw+iJusg/PMOwtn0ECzNDkGtPcSs8RD0eYfwD/sw/pQcRrnsMCbZHYaV/jCu5R7GVeER5CiP4G/9EUzMPILjZUeQLTuKcPlR6NKPYmjGUbzgHGM07RgepB/DrJxjcMo7huadx3C0+hhMjI+jmH8cUYLj6JUcR4PsOCKtj2NMxnHcyz6OuykncF5UiWOqStzdVImGmEpUxVaiNK4ScfGVWJlQiWmJlRiTVImtGZXQF1aCs78SbMlJDFOdRHK/k1gVdxKuiSdRpz8JQfZJjCk+ydwdTqEv+xSueJ9CfsQphEadQnD0KYyJOYX/4k6hM/4UVutP4ae8U1AWnsLEx6cwjlWFRl4VlLIq1ERVMXpQhdyCKgQXV2Hi3iqcMToNd/FpnIw5jfXxp+HPPQO24AyqxGfAVZ6BJPcM7uSfwcDyM/jN+CxaWGcxS3AWqzaexdntZ3E/8SzsLH7HTPXvcLf5HXzxH5is+gN3BOdwWXgOTepzGD7uHI7HncPSpHOYlnwOmtRzeJl+DrtY57GCex5G4vOwDT4PdvJ5vNSfx4by8xhYcR7mZtX4h6GMXQ1fQTWcRNWollfjkFU1Vm2txqTt1bCOqoZFdDU+MTyPqUZrbDWuxFWjMr4aOxOqkZFYjYgkZn5yNebpmc+kVGN0ajXc0qphmVGNkznV+FJWjUVV1RAZ1eCxSQ1umdbgiHkNSi1qkGJZg7e2NfBOr8H3hhpc/7sGuYILWCK+ACf5BXyiC7gcdwGP+RdxXHQRWZKLCMm9iAEFF1FhdAkbTS+hl3MJH7iX0Mq/hIz4S4hOuIQDuZewsOgSRksuY3TKZUywuIKo1VeYnF9BfdoV+BVcwdWdVxCovIpvWVdxouAq9MVXwbeoxWZxLfzltThtX4tMp1qs+60Wd2NqURdbi70JtUhLqkV0ci026mshz2bmFdViyplaiJpqscvEAL2ZARHmBqYeGLDM0oC5LAOIY4AD34AukQEDHAy43deAYH8DXm01wBBhwB+RBhyLMqAi2oCCGANSYw2IijNgY7wBYQkGzE80YFqSAX7JBozVGzA4xYA+qQYI0w0wzTCgPseAqjwDQsoMCKgyoNHoGiItr2Ea9xr8edcwRHANbn2uocvtGjZkXMOFHdfg8+Aalptdx/jI6xgQfR2OMdehiL0OQdx1dMdfR03KdbwyuQEP9xvoiLmBPxJuQFB4A/sqbsDfqg42SXWozarDGt5NjJHchMj6Jlz0NyFPvYlz+TcRVXYTd/j16ONUDxvnepzOrEd4YT2WF9cjpLQed0UNqJQ3oMK6ASWKBrj0bYCtWwNzfhuwNLEB2tQGiHIacHpHA56YN+JnRSN8NY3ob98I9wmNyIppRER8I5YkN2JKaiNMCxvxobgRz0ob4cG6hR7hLeTb30Jv6i0cLb6FQ9duwUx0G9EzbuMsvwnblE2In9SE8Ngm/BrXhNXxTViY1ITglCZMTGuCuKgJfc2a4WzejB/8ZnTImvFQ3ox7Vs2Ml23GZXUzqjXN2Na/GcbxzUwdbsbdjGYYcppRk9eMP/Kbsau0GXk7muH5pRlssxaYWLTgpqwFZ5UtqFK1oNihBRMjWuAb2QLv6BYMj2vB4PgWXN/dgkzjVmzgtGKSdSuG2LWiO6EV/yW24ll6K64Ut6JPayu2yO5gk/wOAnLuwFt6FxaD72JF0l3Mz7wL3x13sVN4Dyl292CReY85V38iVfknJiUwJP4JB+59Zk/eh73sPuwUDCoGNYOGIZkZT2fIYObk34dX732A8wB+0gcIUDGoH2Cy/QOkpz3Arn0P0Mt/CL7mIeKiHyIp7iGS4x9Cn/AQmfqH2JH/EKOM2uBl2obx5m3QWrQhgNvG+J02hMjasFjVBklkGxQxbdDEtcE2vg2OiW1wSmqDq74N/VPb4JHehrF5bcx9rQ06VTtm2bZjoWM7thW3I66sHem72mFyu53xTo8QMukR5gU+Aj/pEYbnPUJszyO0KR4z/vkxxG6P8ezIY3C+PUaqpgOZNh1YlNmBrfkdiCvsQKygE0esOxnf24k/VJ24oO7EFU0nrtt0osG2E3KPTmQHdOLp3E7cy+jEP3mdWK94gkv6J1hg8RRbuU9RJX+KQM4zzEl8hqaiZ3hU8gx7Nj/HrcjncE59jt2cF3BPeIHOshcIFr9EmOwlnsa9xLfEl2iteIkM61coVLzCHbtXyM96hZfFr8De8QrqXa/wRPgab0WvYSF7jX6K1wjSvEaR82scdnmNpNzXOFb1GiXmb7Bu1RssTHiD0tQ3OJH+BrKiN4jnv4WV5i3sbd7CdNlb1ArfYcL2d3DPeYe38r/x2epvBKf9jdisv/Hc/D2sOe/xVfMeIx3fw1H/Hk473uPuu/fYxP8fAmz/h77R/4Nf3Ad4H/rA6NtHFDt9ROSwjyiJ/ohDMR/xe+xHCPUfMSbtI7JzPmJ+xUcM/PaRuR92QcXrQrS0CxfjunA7vovxS12YmdGFS/nMs7Iu9CvvwhzeP7gm/QehRf/gisW/mIJ/Ya74hCbFZzxRfsYIu8/4PeEz4+s+Axmf8evK/zC24D+cK/8P94//h/DUL+DmfYHW5iuc+n3F0oqv+LK+G/Wp3UxOumFW3o2xpt/QpvyGLY7foLL8zujGd4D9HbM43xHF+w6B7Dva9Ew/5zt05d+h2f4DAwt/IKb0B6LEPfDN6IF9cQ8GvOrBHVYvcy56IerTi6+5vRhhbkStPCOyFhnR6glGtGKSEZXrjagh1YjqzhiRy3UjmlFnRF9uGtEmC2PazDOm+yJjCpxgTEcmGtO4WmO6fdOYmp8Y0wszE9JbmNBjrQmVTTChV1EmlBZjQvtiTWhonAldZAiMN6H7DEsTTKiLgZtkQgUMzskmdFNvQmtTmdjAxNdMqJLh+Q1mrM6EfjDUNJhQXYsJ8SxNyYdtSisDTel8kCl9XWZK443MKNzEjFm/GZUEm9EvcWaUk2lG0lozMhWZE3eyOZmlm5OjhQX197UgSYAFXay1oHhzS1JzLYl7xZJ8jFjUZs6ibgsWjWSzqFPKove+LOpNYVF7DjNexqJ/f2fRUwOLBnewaLcJm6aZsamWx6YhvmxyDmBTZAybjBPZZJnJpvorbLp4jU1GdWzqNudQspRDh9I4dLSOQwZjLqlauHSPzaMFEh6VaXj0HDwqmsAj9zU8Gl/Ho/3tPCox49MANp/atXxaAz4ZE59+n8DEvkx/Cp+mxvDpt1g+Fcfx6WI8n8IT+cRO4lMJQ1kmn5Zc4NP3m3zKus2nnFbmO+7xyXuOgFYnCJh1CmhysoCmpglIUSKgSVcF9Jjh+XUBDfouoDojIV2VCulsoJCCpwqps0hINuYi6rUUUQ5LRIskIoqZKSLLbBH51YsoTCCmTRIxOenE5DNTTEs3iOmSqYRuCiTkopPQvNsS+mImpTRzKT21lFIySUk/SUoejVLKNJXRNgsZnQmU0dPJMtodJKOwbBntbJSR9I6MwtlygqeclgfKqYfBlWdFMQIrWhBoRapmK1praU05XGsK4VvTB4aPSdaU2mpNytEKOjpZQZ1xCvJJVJB9joIsDAoqZ8isV1DrAwUtYStpg1JJR1uUNKFVSRc5KkrmqWiYTkXzElTUlawih3QVTctQkW2WihQFKio6qaL6Uyoqm6amEdPV5Jaopr5pakrPUFNaoZqEEzXkN01DW6ZraGiKhhoZlqVqqCRNQ8PTNUxuNGSeo6GiWxoqNLWhMJYNjeLYEFdoQy+ybEhgaUsHGTazbWmhtS11zLSlE7Nt6V60LZ1OtqUlObakqbeli7ds6aylHS0W2FG9rx01p9lRUoEdORfa0Y16O1rSYEe9DCWNdtRyy45W37YjdpMd+TTbkbTVjo4z2NyzI1OuPe1gGM2zp3sM6/n2xBfY0wShPT1hUIjtKVFqT0sV9jRSZU93GNLD7InXY08neA6ULXagmxIHmqF2oFqDAz2pd6AHEkcKD3KkDL4TZU9zouGRThSd4kSDM5zoabYTjbvpREuanKitxYmu/+lE27jOpOI50z98Z3IXOlOoyJm0EmfqZIiQOlOjtTO9THWmbxnOtNOsDznq+9DlKa6kmeFKC665Une9Kz0V9qVLvn3pmNiNVsvdaKbOjeSP3GgEpx+Fc/vRXY9+9H1WP2Z/9KPzWf3IUtSf7if1p/XXBtLD5oG0zNid/DnuZDTJnYSz3Ik7351+SXWnj+nutLDYnRK4HtRt5UFmtz1oP8PsvzxIKBpERcWDyKduEG3mDKbM1sHUyx1CYZIh9CxgCM2vH0J9m4dQsdlQehE0lIayhtGeGcNoZP0wChMNp33S4TQoaDh9mjmcSmYNJ6d5TJwznKwTR1CK2JP4Ck86o/Ok8QZP+sobSRvkI2nr1JGU2ziSxt4aSefYo2g2bxQNlo0iXeZoKs8aTR35o+lT8xjqoxxLw6eMo/1jveii0JsO9femR/O8afBCb1qV5k3iUm/qafSmA7cYmrwpuNmb9rd4U/cDb9rT7k2f3nkTiX2oSOJDkPuQzwwfypvjQzaC8RR0XUvhHVrqKwX5BII+6ED/TgFVzQWtSgGtSwNtyQL5XQfp3Yhyp04gdc4EusFQW+dLMbd8KaXJl0Y2+9L4Vl/K5vuRj8CP3jNMFPlRr8SPflP5kZPaj3YH+NHiICae5kclc/3o5wQ/ckzxoyP1fuTS6kdf7fwpttSfrhVOpG/1EymidSKpOyZSHDeAJEUBFHQ3gFQPA2hQy2SScHR0leGQWEdcqY5WynQ0XqmjpTY6Yg/S0YQAHe2fpKMwnY7UQToaOFVHGcE6+jBNR8EzdGQ6U0enGJbM0lF4iI5Gz9PRO4b8X3T0ZZmODizXkSRCR89TdOSbpqP/GBqzdRSRo6PMPOZd+TrqYthdoKNlxTrqV6ajkxU62mMZROEbZ9DEzhmU8+d8GuC1lE7v3UyfexKoOFdPfQNSKbIrk67EZdHthCzauKiULiXvo6A9+6ll+1EK/nqSCj6dodwtZyl791nqW3WW0ekLFPH6Fr3xvU1mn5porrqZDqy/SyHmbXSB+4jabV6RzO8jDV36mf4P9HWoXA==</binary>
            </binaryDataArray>
            <binaryDataArray encodedLength="536">
              <cvParam cvRef="MS" accession="MS:1000521" name="32-bit float" value=""/>
              <cvParam cvRef="MS" accession="MS:1000574" name="zlib compression" value=""/>
              <cvParam cvRef="MS" accession="MS:1000515" name="intensity array" value="" unitCvRef="MS" unitAccession="MS:1000131" unitName="number of counts"/>
              <binary>eJztWMtxAyEMVQkuISW4g8idpJQ9pgyOOaaElJJSDLGYkbHYwEoCPOPDG5g1SPLTdxdge4d7IABEBFoTHs4wSL/zZ9r7LfA632J7r25v1OzR2Ikdd7OekhsrnrjcIzJ7fPZwTrgncVPToY07jW97ufqJ5z8uAN+X2/oVcYr4pDX/x1qdsMyN0t89cjWxouFPe68mw6LW1WQg44rD4z9JekfgaA5J8W1hzznmElKOvdE+5V7aB8EPHvW9jC/rXLHKQS95FvGzF8N7dmr4Xm32GGm7pufN4m11f3nMERr9tbliNk+r+d5adm2GX83OWXYdikm89fWNevuJ+nxaf1mPDx3ce78ne/HY279bz9314MQf4zjt87cNJGwZe7qwzRf8Pg6oWx6+XDU/V8V/c91MXqX408yoGr1/+yfuI6+8WJs/Ta3NtR1z76UVqV8HJmtEXR/J/4yZdLV3stVtGWV77g38G+AIO3viAZiNLd/EvLjMz8Mgrl7Q+cv6ToLUC0ai1A/F+4yUH2X+WHPijyvtCmKX</binary>
            </binaryDataArray>
          </binaryDataArrayList>
        </spectrum>
        <spectrum index="5" id="sample=16 period=1 cycle=2 experiment=3" defaultArrayLength="1881">
          <cvParam cvRef="MS" accession="MS:1000511" name="ms level" value="2"/>
          <cvParam cvRef="MS" accession="MS:1000580" name="MSn spectrum" value=""/>
          <cvParam cvRef="MS" accession="MS:1000130" name="positive scan" value=""/>
          <cvParam cvRef="MS" accession="MS:1000128" name="profile spectrum" value=""/>
          <cvParam cvRef="MS" accession="MS:1000505" name="base peak intensity" value="33.0" unitCvRef="MS" unitAccession="MS:1000131" unitName="number of counts"/>
          <cvParam cvRef="MS" accession="MS:1000504" name="base peak m/z" value="190.008548049456" unitCvRef="MS" unitAccession="MS:1000040" unitName="m/z"/>
          <cvParam cvRef="MS" accession="MS:1000285" name="total ion current" value="46.0" unitCvRef="MS" unitAccession="MS:1000131" unitName="number of counts"/>
          <scanList count="1">
            <cvParam cvRef="MS" accession="MS:1000795" name="no combination" value=""/>
            <scan>
              <cvParam cvRef="MS" accession="MS:1000016" name="scan start time" value="4.343183333333" unitCvRef="UO" unitAccession="UO:0000031" unitName="minute"/>
              <scanWindowList count="1">
                <scanWindow>
                  <cvParam cvRef="MS" accession="MS:1000501" name="scan window lower limit" value="100" unitCvRef="MS" unitAccession="MS:1000040" unitName="m/z"/>
                  <cvParam cvRef="MS" accession="MS:1000500" name="scan window upper limit" value="2000" unitCvRef="MS" unitAccession="MS:1000040" unitName="m/z"/>
                </scanWindow>
              </scanWindowList>
            </scan>
          </scanList>
          <precursorList count="1">
            <precursor>
              <selectedIonList count="1">
                <selectedIon>
                  <cvParam cvRef="MS" accession="MS:1000744" name="selected ion m/z" value="650.122776938746" unitCvRef="MS" unitAccession="MS:1000040" unitName="m/z"/>
                </selectedIon>
              </selectedIonList>
              <activation>
                <cvParam cvRef="MS" accession="MS:1000133" name="collision-induced dissociation" value=""/>
              </activation>
            </precursor>
          </precursorList>
          <binaryDataArrayList count="2">
            <binaryDataArray encodedLength="8668">
              <cvParam cvRef="MS" accession="MS:1000521" name="32-bit float" value=""/>
              <cvParam cvRef="MS" accession="MS:1000574" name="zlib compression" value=""/>
              <cvParam cvRef="MS" accession="MS:1000514" name="m/z array" value="" unitCvRef="MS" unitAccession="MS:1000040" unitName="m/z"/>
              <binary>eJwVl3dcFFfbhlnKLmzfZWGXriuaxG6MXVD3OkY0FmKMJSbWRF9RY2+JCkhvC0hVxIIlIdh7wBJdrBQLopEYexRL7LEL33x/XL95zpnnzMyZmXM/9znpc9pWrau2Jfict0X5nbctCjhvm6G7aPu36Z+2I051tkvedbbrgXW229Y62+PWdTa96YrNx3LFFuB7xWb1v2JrEXjFFvLxFdsS1VVbrOaqbY3XVdsm81VbacBVW3eP6zbHR9dtTztct33pcttmaHLbVmy9YzttrLdt9Lpvu+V331ZkeWiz6h7ZfvR6ZHOzPrI11z+xbfV9Yjvl/8T2T+ATm1PTJza/Zk9sQz96Yot0fWZbJX9ma294Zlvi/cJWaHlhO+j7whbQ9IUt0fk/2+eeL20p5pc2zyYvbc07vLRdaPXaFtD+ta2L6r0tUffetsPw3tbK8t7WJaDBNk8ho0wpo0Yl44FahrNWRrOPZJxXOnNf5UyF0oV/VC74aF3oqHOhu9yVlxpXenu4sVMhZ5xWzgRPBQe8FXyidSdM585kvTvxBndcvN2xqD3opvEgaLMHNR5KNvgoOearxD1ASVpTJQvcVRxQqnDSqFjlqyJLreaDTs2tj9R8o9DwmVbDp94ajui1lLrruO6ho6mfjuxAHR/L9QxR6Jmo05Oi19Pc2cAUlYFMtYHNJgP/e2ig7JGBJgojA9yNzPEwclxlxKYzIpd7Mtrdk+1KT77ReTLK25NJ2Z6cUZtooTMxVG8iUOXF155ejPf14r3Wm+smbyZ186Zgnzc+HmZ8vM101/lgu+VDkdIX7xa+uJj8KDD7oWn0Q+vmzzyFPws0/ngF+LNZFsDvmgCGGwJw1gcy3RgojQsiyDOIr01BHFI2JUxvpcxoRattJr3LZrgFNqNWE0yCIZisPsHSHJrjY2xOpqk5h3yb81rfgk7GFtQZPmKIz0d4BHzESeXHlOs+xsn7Y2Z4fsJF95bMkbVimaoVK3xbYZS15mvn1uS7tOYv19YEylszTtGa9e6t2aZpzTNta9JVbVitb0MLzzZ0srRhkU8bzG5tGS1vy1pFW1Sebbns3Zb5gW1xWNqR49+OuoB2OFq0Y6mxPfnm9hSpOnDVqwPCvwOpAR1QuH9KsPenTDN/it1fOlo6MqB5R35VfsZ53WdkmD8jT96JjbpO5Pp3YkGTTvzg3pn+6s7c1Hbmo4DOjLR2xr9LZ/41dyH3bRf8ZV1JUXVlnq4r77y6srJzV/q86YpN2Y1r6m7sN3VjuLkbXpbuDDvVnSJDD7K9ehDRtAe1qp6c1vXEz9CT1doQcowhpHmH8KlPCE2bhiD7JoTEaSHUrg7hviOEKxUh5L4KoefbEDLehXDrfQidG0JIbgzhb6dQ2juHEusSyiXXUFrKQ1miCOWceyjBylAWqEKpUIcSqA3lsCmUjj1COWUPxfVDKCMbQtncGIpM1kv6Lr0odunFl/JebFL0YrCyFy/VvVij68UKcy+a6XrTzLM3C029eevRhwZDH4Z59mGUXx/pX+nDjiZ9ONqzD2Oe9qGDyYYItlHQ3IaTDrYbYJ8XTLaAtx8sCZZiueCCTtDaIIgzCjp7CdK9BfJgwf53QtKAvoQb+tI5uC871J/zyP9zvpj/ORplP8rV/QjS9mNyYD8KW/ZD5R5GmCmMlkFh/Cbvz1ynAZyXDaC/YgBuygFsNw9grXUAXx0ZwA+6L8hyGYjRYyAZ2oE80Q0kzWcg05oMZEqrgYzWDuJvz0GEeA2iqOkgZtYM4vTTQTz6bxBDXg1i++tBGN8OYs67QeQ1DqLMZTD3jIPZ7DWYGZbB/HJ6MD9qh/DKcwhl3kNYmjeEY4pw+pjCae8XjlL5JZ94fclLt6EkqYbySD0Uf8NQtnkPZVaToVxsOpQfzV/R3fcr3AK+4m2Hr/igHcZE/TBOGYbR3nMYuaZhfPCS+szDOG2R+nyHsbLLMBTfDmO329ck6L7moOfXZAZ8zevAr/lbM5wt+uEM9h5OoM9whgcMx+4+ggLdCEkLRtDLawS/eo+g3cER7PhvBCFuI/nJYyS3lSMlDRyJCBhJpPMosj1GMUU9iguaURTrR3HYPIpPfKR24ChyWo3iR8U37FB9w2njN6zz+oYyfyn2Gc3PQaNx+3g02cpvkam/lf6jb7mj+45hhu84avyO9qbv+MnyHdqm31HZ/Tv08jFEKsbQXTOGHZYxrDw4huL6MfR2H0uDZixqy1hG+4+lImAs3YPGYtw8ll27x3Lt5VjCX4/ljzdjaf9uLOvej8XQMJZljWN55jSOic7j2C0fh5tqHHc04xiuG4fFaxx1vuM49Hoca9+Nw/BhHD/IxvO723ipxoynuWk8vQLHM6/5ePruG8+n7hMwqyaQpJ7AO80EpusmMNN/ArvUE/nBayLr/SfS4+OJbP1kIj+1m0jJ5xMlDfme04bv2WH6ni7Nvqck+Hvmdv+etk4/UKb9AYvnD2zRTOKWeRI+1km4NJ/Eeu1kfPSTeeY1mcrKySjcpjBGPUXS5Cmo/abwV7MpnOs5hR2zpnBz+xRal01h3qspPHo9hUlvp3Dt3RRGfJjC2YYphDlFcEQWQXeXCHa6RtBKHsF6RQT+HhHSN4kgXhNBgzaCx4YIqdZEsDsggkBrBMkfInBtjGCJ01ReyaYy02UqZ5RTCVNPpYduKm2NU2nqNZU5QVN52GQqUTumotNMI0k7jaWGaYQHTCOu/TSmqaZz2DJd+qens8dvOh0CpktrazrRQ6cT8s90Jrr+yFDljxzxmEEX7Qw2G2dgNc9gjWUGscEz6O02k/0eM6V3PJP22pls1c2klWEmxcaZtDDNZLVlJv6+M/nQaiam8plSvZ5FUNAszryaxeA3s6h6O4uKD7MY0DiLU06zCXOeTbl8Nod0s+kUMJuLH2bzlXYOX5rncM4yh9vP5/BQNVd6H3PRaOZh184j0zAPs8880p/Po7N+PkfM89k0er60thZwz3MBL3wWENhuARrdQlZ4LmRv0EJmdF5IG49FdFYvokyzCJcWi1j3ahEfvVkk+Ymf2NbkJz6z/sQRr5/5J/BnlB//jLXtz7z1WsyqgMU0C1rMJs8lPLcuwbnFEu50W8IL81Ke9l3KTVUkCmMkRd6R7PGJ5IR/JA+tkcwLjmSAPIp6ZRRdNFF8lhRFbEoU9zKimLs8il9co3ktj+aQIpr+HtHUKqMxJkazNSsak3YZ3Ycvo6t7DHZlDLO1MbSLisGRGMPMtBhCcmJYUBbD7rcxiPcxqD/EcEHihVMs3xpiCTbG0j46lirXOBq1cVgSJJbHcedNHIvexUn5cXzqFM87iQeu8Rjc45m7JJ4m8fHsTognS5HAdm0ClV4JhMcl0D0tgZXpCVxxTSRCmSjVsUTKFiYS8HMi9RIDlibiHZnI5qhEWJbIsJxEeiqTuKBKYrxXEuXmJMLSk+jknMwK92RO6ZIZ0S2ZoPhkhiYlE5+RzBJNCn/FpbDdnkJATgrbPFK5q06l2dBUvp2dyuSsVNQrUnH5L5V+71PZ1ZBKuFMa37imsVqVhlKbxs6kNPwL01gms6NS21mktUvabKdpop3MZDvtU+0E5thZ/M5OwAc7/0ocbLCT1iid06bzJi1d8icZdLZncDk9g8CsDB6+zGCgIpMgQyZXYjIZGp/JmcZMLC7LaZq0nBcSl1KzCM7IYrAqm1m6bFIs2ZxNzmZgmtTOzCY0L5sO6hzkmhypzuZQa8xhYXIO1tQc5qXnUJiVQ5ghl2fGXKoW5xIcl8uX9lw0Hnn8rsyj/5I8rtjzGJuZh2jI46xbvuQt8plozGeqOZ/imHyiYvOJSM/HkpkvXS+f4TErsOetoPDZCrxUK9liXEmc50r+8V5J6OKVOJJWsjV9JQPyVtJk/UpeyAvwUBdwQ+JtSgE1qQVsTivgXmYBWR6r+Fy1CoNxFatNq3C1rOJM4CquLl1Ft8RVrE1ZRRv7KhTpqyjLWEVY1iqMikLsXoXUJBQSklLIsvRCOmcWMq+gkOey1UQqV0s+eDXbF62mp3015vTVtJWv4ah2DS0j1yCPWkN96hq6u61lin4tdZ5rGZu6lmFr1vLYbR2V8nUUK9bxRrWOpM/WYclYR3DuOrQf1vFQ4lTDOn5pXEesUxETZEX0di4iwKWIdxJ/uhax162ILHkRsxRFDHYvorVHEVGaIr7TFkmaWsQFQ5FUB4qwLJXiyCJ2RhWREV3Ej8uK+CKmiE9ii3DES+dTpH671J9exMCMInzypXvsLGLiQWmMfj0f4tbTKWU92+zr+WT5esbnrZc0fwP/GTcwy3sD7Swb6J6yAd/UDey3byA8fwOPVm6gpWIjSveNHNdvJCxzI12cNzHKfROjdZuYF7WJKymb6J2xiV8LNnGzYRNPE39hV/Iv+Kb/QsrKXxiY/Cu3G37leOOvTFAW082zGD9TMVkxxZzPL6Z3YTH3XX+TfMBvzNT/hm/mb7RyKkErK+GZxEXnEn53KaHQtYQotxJWq0vQG0qY5F1Ch/Yl6H4qYXJkCcZlJdTFlBAfX8KnSSXSNy7ht5wS7LklzM4roZXrZuI8NnNNu5nT5s1kxm0mKXczEZotDNFuoUG/hVuGLZw0bkHls4VRcVskDdyC5fEWnJRbqVBtlXznVhZrt3JqyVbW3ttKp8at1Mu2Ee22jTXLtjEtdhsj8rax8/U2/Bu2ca9xG/8mb+fj5dslb76dXL8d9EjcwcSMHfhl7cAlewfJ+TvQue/kS91O3s/dSe/FOxket5MC112MNOyidcAu7qTvYn/mLuZm7+KvDbv44sMunjrtpk62mzn63Xxn2C35wN24eO3mXwl14m5eSoxO341z1m4eSvyRs5ueBbuJ0+zhkmkPJd57yDHvIcqyB1G4h4L3e4j/sIdZDXv4tnEPnzvtpYNsL/7Oe1G47OWZxE75XhLd90p7v72EqfYSqNnL06V7uRK5l9XL9pIUs5fOCXsxZu/lQu5e7ij2cdBjHz6GfVz7eR9ecfv4wr4PbeY+Rur2U+W1n9+99+O7dD/PIvdTEb2fKfH7aZe0n1L7fqoVv9Mi9XdMab9zRFfKKkMpLTqUkryolK8Wl9JnSSntlpbiH1mKMqqU1xL/RJdSs6yUIzGlbIuVxsRJ+fGlLEwo5YdEaUxyKXfspXSqLGVyQylfN5aCU5k01zJpTZZxz7WMS25lHJOXsUtRxjr3MtI9yhjjU0ZudBlD4srYkVZGWnoZxQVl3HQ7QIryAJ9rDyAzHuCxxFXPA1zIPEDcmwP85H6Q/3QHyfQ6iGvMQdqlH2S3+hAbNIf4yniII7GHMKUfonb5IXJzD/FmzSH+53aYTONhFi47zI2UwzxZeZigk1Ks/oP//P7gz4A/SMn9Q3r2P9C6HuG2/IikvdLx2BFauh+V9o9H+TPoKBVpR1mfcRRjwVEsW44S+OoofRQO/JQO/tA7iPJyMLKVg41dHaR0dzCrp4PQ3g7+7OcgfKGDLj85aPmzA8MSB65LHbySeBDp4GqUg3PRDo4tc7A/xsHmWAdr4hwsj3cQn+BgUaKD6UkOxiU7+CrFQb9Uh1S7HbS1O3DPdPBO4vlGB/O3OZhz30HiewczGhxMbHQwwqmcAbJyQp3L+dSlnOau5fi4laORl/NCUU69ezlXPMol31nOcl05iwzlvIks59+ocjbGlxOdVM685HK6pZfzIaucp9nlLPE9xpmPj7E16hjNU4+hsx/DJf0YNzKPsTz/GDMLjtH+5jFCNMeZGnSc0wnH6Z91nJCS43yiPEGe+QSWmBOssZ/gqewkk3UnGaM/SXjmSTpZTtE/5hTF2acokp9mhvo0HT1P4245zcOM09LeqIJKbQXlugrJx1aQ6l1Br8gKukRVcCC9gi2ZFWxcXoE9p4IF+RWMK6hg1KoK3qoq2W+qZH5AJUXdKtm4tJLVkZWS9leStKyS6JhK5sRVMiaxkvDkSvqnVOIiq+KxSxVV7lUcVlaxU11Fy+VVNMuqwrGuiplbqwjfJbWV1VSZq6kLrebLyGq+iKqm17JqusVU0zG2mjZx1VgTqvFPrEafXI0ypVryJNX8m17NsNpqJjRWM0J2hj5uZ+ghP8PLH8+wU3uWHNNZ0pee5YeEs7TJOkuTqrOc8jlH6PxzuMWek2rDOe4ln+PvtHOcWn6OY1nn+D33HG8V57msP89p03n2+ZxnXdB53Pufxyf1PLp0Kc48z1+F51ngUcMwUw1fetVIe9cawiw19PWpweZbQy+/Gnr619A1oIZ2TWpoFlxDXY8ajlCDKroGl9gabtlruJFew9mcGspX1HBgVQ2ZqgvY1RdY4nmBSf4XGKCpJUxbi81Qy6KoWhZE1zJvWS1zY2qZHVvLzLhapifUEpFUy6SUWn5IrWViWi3j7bWMS69lVFYtoRtq2dNYyxa3i/ymuMgm5UU2qi6yVneRFaaL6BMuoky9yMPiixTIL0le9BJ5ykuEbLqEVf4nTZV/EmT+k15Ol7G5X6av/jKfGy4TZr7MkODLjLFdJi7qMklxl8lIv0x2tkTOZfLyL5O/8jIrCi6zsvAyL5zreKOoo0Fdh4elDpVvnbRXrEPjX4d3cB2hYXWsy6vjt9V1dJf9xcKP/uL59L9ok/YXo1KvEJF1hehVV8haf4Xlrn+z1uNvtmj/xrPj33yc+TcXvK/yl+UqfaKuMjDmKiPirzIl5Soxy6+yoeAqHdyuEa65xsCUayzIuUZs/jVitNfJMFyX9kTX2Wy+ziG/65xIvU5l2nWe51znVe51mq29Tn/9Db4z3WC6+QazLTdY4HODjdYbmAtuYC28waCNNyg03GSr6Sb//XSToGU36aa4RXTaLRLtt/g16xZuRbd4EHMbReJtvJJvS5pwm39+uc0R7T+0iPuHopx/MHrcoWPbOwxefofI/DvMN90l33KXUv+7tGx5l/Epd4lIvcvstLukZdwlN/Mujwvu8sJQj8W7npaWej7zqSfEt57P/eoZ4l/PyIB6JgTWS1pSz9wm9SxpWk+8tZ6MZvWsCK6npEU9Nf3q+SRZyk2XcjOk3Mx6NuTVs29FPX+srOd0gZSzqp6/C+t5sqYel6J6rqnv0cx0j7mJ99iUdo9Zqvv8rL6Pw/M+1foHNPd5QNigB4QvfcDppAf4FD+g2ukhX6gf8ovpITu9HnLI+yGm5Q/51P9fznzyL1PT/6XG5xG5WY+4teIRCzWP6bzsMVPjH5OV9JitKY95mvEYn+zHLNj2mEKvJzz2e0LHpk/oY33CvtQnfJTzhE65T7jh9ZS8H5/im/KMouxnkpd9zl7jc9rHPqd33HOGxD9nbMJzliY9Z0vqc6kOPCfvxnN2ur3AWfWChy3+w0X9ksNdXvJL3EuGZbxEVvCSyYGvGJz/inErXvFr4SscHq95o37NK7/XFDR/jdL3DU+0b8lv8ZadHu/QrnhHv8gPlHg28MC7AW+fBr7NaCC8uIErXo0UBTUyx95IzqpGLsmdhKuHkxghnMSygU4ieLCTWBPrJPbGOYmvTzmJcW4y0dFDJg5JdB0gEy8GykRxkkxMSpWJXLtM+K6ViVNbZCL+hEz8T+8sWng6C1s/Z5E2wFmEnHAWA6qcxchGZ/GJcBEZdhfxdrmLuHnDRbi6uAqLh6tYbHQV2+LcRBOZXNS7yMV2uVxUKeRC21cuEgbLhc9JuZBVysUsm0K0SlGI+Sp3kat2F5owd9FmubuYlu0uggd4iDUxHuJFsodoFqAUu4RSdF6jFE8rlKJ8kEoEjlKJbRLTolUifZlKVCeqxNgklSjLVok3cWrRO1EtqjLUYkShWqScUItXp9WiwFUjDrtpxP6+GjF4vkbcXa4Rf53TiHcndKJVlU50d9aLwUq9qO6vF2sS9KJZul40PawXxuN60a9CLwaUG8W3Z4yimdxT/FjhKVwrPcWOs56ixt0kcpQm4WExib6fm8TJ/iaR/IVJ7B1oEgMHmcT6ISbRLdwkHp80iQlnTCL4nEnUD/EW15K9xQ9Ks3iiMQvdcLN4mmgWTZLNYp9E7HGz2HXCLG6eNIs+FWYxs9Is1lSZxYvzZnG/1iwm6yziuMEitP19RI8wPzFtoJ9YM8hPrA73E12/9BPfxfmJbxP9xH8S6Ul+4miyFKf4idF2P/Hi/8n0E6kFfiJ4n5846PATyRVSXOknnlb5ieL+/iLphb/oeDNAFCsCxTX3QPGoVaB4GRYo8gYGiq7hgSL0q0ARnhwoDqQGin0VgWJSYhNx/EQT8djZKn7raxUZA6yizRdWETLYKhYMsYr7X1rFvtFWUbXYKibEWUWjREG8VWxOsoo7yVYRk2IVTVKt4mWaVWTZraJ9upQrEZFhFYpMq9gg0We5VVyV+DnLKvZkW8XQHKt4JJGSaxXH8qRr5lvFxZVWcbfQKmJXW0WHIqvoscUqnpdZRYtjVtHlpFVckJh1yirCKqxiWaVVHKiyilHV0n0l2p+1imqJqeeswv28VWyUsNVYxTWJxResIu2SVbT80yq+v2wV869Ic7pqFQnXrGLYxmbCpay58OzaUSwO7yRkus7i1PLOItG5m3h+LkTk/9Rb6Ov6iB4BiF5Ppog/82eLudOjxc+z7CLyeb44GlQkBuVsFNN7FguP88Xi64H7xY5xh0WTBUdFyKWTInzseVH1oUb8b851YZ19V4RPuy9Kdj4SKx48E/8kvhJhQa/F/wEKjJ29</binary>
            </binaryDataArray>
            <binaryDataArray encodedLength="656">
              <cvParam cvRef="MS" accession="MS:1000521" name="32-bit float" value=""/>
              <cvParam cvRef="MS" accession="MS:1000574" name="zlib compression" value=""/>
              <cvParam cvRef="MS" accession="MS:1000515" name="intensity array" value="" unitCvRef="MS" unitAccession="MS:1000131" unitName="number of counts"/>
              <binary>eJzlV81ZwzAM1YEBOgIjsEFdJmAURsiRETjmyJEROkqOHBkBuUiNPsV2bEeO88FBbdJGsn6epBeA4QwLcQ7wY76X1/y/fsZK2Kb8jp1Tc77WgUgspbbZz1TeWkjqjC0xVfnulrpWOQjFUhJ7CFvW+d5Dfw/cJPUuAE8orygfJA/PAC+XXxnR7tXNWPC9NSZw4QJ9XlrrlvG6DL2SPrPuhxjOLXowVJvekuNHa1+j9gn3/P9YUYfU3ErpWO+emt1x36U4B04oDmUg8TPB3080DyS2tP37tcG81ja34ieW4zW7a3wpp49L61Hif63dXnMhZy7HdCzxZJmXvXLZOv6a2vSKzzrnvfoBaPf4Oeu5GRBHk/yL91NPnPTkEWuYlXu7JE8t8nkEnmMZb8jXq5s5ktzPtXmq0cvdgSB4y+jm9xzmPLlc5c6RCuPMrX3vHWJx/i2vOLveUL5QPlG+aZ69kzwSp/RyouuJ9AaV29j75MR1Y73zXFPt09pOs8p7L/4VyhHvja1YDZ2V4sNHnmsSByXvFDm517NB29cYtODvFrXc04+9eXXtfmnhI+ODZx7zvSmAF4kV/d6Teu7IvVeaz78SS8sc9fbhP8laf1nvWIvfpe+3azFrFvEY7Ua970CcHePOx8XyDy2fGsc=</binary>
            </binaryDataArray>
          </binaryDataArrayList>
        </spectrum>
        <spectrum index="6" id="sample=16 period=1 cycle=3 experiment=1" defaultArrayLength="12656">
          <cvParam cvRef="MS" accession="MS:1000511" name="ms level" value="1"/>
          <cvParam cvRef="MS" accession="MS:1000579" name="MS1 spectrum" value=""/>
          <cvParam cvRef="MS" accession="MS:1000130" name="positive scan" value=""/>
          <cvParam cvRef="MS" accession="MS:1000128" name="profile spectrum" value=""/>
          <cvParam cvRef="MS" accession="MS:1000505" name="base peak intensity" value="39.0" unitCvRef="MS" unitAccession="MS:1000131" unitName="number of counts"/>
          <cvParam cvRef="MS" accession="MS:1000504" name="base peak m/z" value="650.026628354592" unitCvRef="MS" unitAccession="MS:1000040" unitName="m/z"/>
          <cvParam cvRef="MS" accession="MS:1000285" name="total ion current" value="6218.0" unitCvRef="MS" unitAccession="MS:1000131" unitName="number of counts"/>
          <scanList count="1">
            <cvParam cvRef="MS" accession="MS:1000795" name="no combination" value=""/>
            <scan>
              <cvParam cvRef="MS" accession="MS:1000016" name="scan start time" value="4.510683333333" unitCvRef="UO" unitAccession="UO:0000031" unitName="minute"/>
              <scanWindowList count="1">
                <scanWindow>
                  <cvParam cvRef="MS" accession="MS:1000501" name="scan window lower limit" value="500" unitCvRef="MS" unitAccession="MS:1000040" unitName="m/z"/>
                  <cvParam cvRef="MS" accession="MS:1000500" name="scan window upper limit" value="2000" unitCvRef="MS" unitAccession="MS:1000040" unitName="m/z"/>
                </scanWindow>
              </scanWindowList>
            </scan>
          </scanList>
          <binaryDataArrayList count="2">
            <binaryDataArray encodedLength="52576">
              <cvParam cvRef="MS" accession="MS:1000521" name="32-bit float" value=""/>
              <cvParam cvRef="MS" accession="MS:1000574" name="zlib compression" value=""/>
              <cvParam cvRef="MS" accession="MS:1000514" name="m/z array" value="" unitCvRef="MS" unitAccession="MS:1000040" unitName="m/z"/>
              <binary>eJwU13VcXMfawHHcWWENFljc3R0C+8NhcYnW3dLeuqRxxZ146u7e2yaNG+7Ruty2aZt69H3eP76f3T0zj8xh9zDT4XzBnKO5YJ71vmD+0eeC+VjLBbOx84I5puuC+dbeC+Yjmy+YT2+5YLbbfsHsueOCufXZC+YdThfN59wumnXKi+YI1UVzjvqiuUV30fyO4aL5sOdF8y/Gi+Yo00VzW9BFs33kRXP9iotm35aL5sK2i+a7Oi6ae7sumv/tv2gO3HzRvGTbRfN92y+aNc9fNC93u2R+UXHJPKa6ZD7oe8l8wnTJbBtwyWwIvGR+IuyS2a71krmpU+b0XjKP918yW7ZfMu9985L5dpfL5iddL5t73C6bX3S/bP5Ucdk8obxs/l512eyhuWwO1V42Z+kum4d9Lpu/8r1sDgi4bC4PumzeEXbZbNx42UzLZfOC1svme9oum1e3XzbPdV82n+u5bLbtu2zu33bZvHfHZXP+c5fNd7xw2TxPccW8XH3F3Otxxfyy5oq50eeK2Sbkitku8Yp5cO0V89s9V8xHeq+YXQavmK/bdsXcsuOKWfv2FXPkO1fMVt9cMXfZXzVf63PVfCHoqrl28Kq5d+tV82fbr5rP7bxqTnjmqvnSwatmK6UV9WVW3FFuxd9isNKKNyxWnK62IrDeildFdaMV61dZEbnJinfF8RYrmlut+EpcbLPCo8OKYwNWvHXIiiOHrfjiiBWrj1mx5bgVYUNyXXwxYsVdo1b8I1aPyfUJK94WeZNWHBWNU1Z8Ke6atmLNjBXqWSu2ivA5KxJsrbnW3ppOd2tuVFvjqLHmZa01e3XWWPTW9HpZ82yONfvLrBmwWJNVbU1djTVnxZZ6a5qarLnYbM3ok9Y8sk7iNlpzYpM1N7dYc14sa7XGpc2aPvFauzWZHRLbaU1YrzXN/dakfmpN5BFrFh6zJm3KmrdtbGi2s+GyvQ0bHWzQO9rwk4sNj7jaYO9mw0vuNtyqsuEPsUJtw4TRBlWhDe8V2fBcuQ03WWz4sk7er7Jh92obKtbYcH6tDa7rbegXRzfasKHVhqfabHDstiGz14bP+2yY2WtD02GpedSGp4/ZEH/chk9E2ZANNwzb8KtwHrXhjTEbGidsWDoptextOS+edLDFzdGWQRHqZMvbYp6zLcfFfBdbvhX/cbXFys2WVmF0tyVZYcseUam05YS4RWUra7KVNdkSrrHle50tNgZbThtticCW0UJbFhfZ8j/xULEtdiW2dApTqS0vi/QyW2rLbfm3wpZ1lbZoLbbsErFVtnwsSqptmRLX19jyiwiqt+XrRls859vy5QpbZtfactM6WY94cr0t7htsCdtoyzsif5Mti1ps+UH4tkutDqnVaSt/R6nVLbV6bAnZbMv922zZud+WXw/Z8sRhW1yOyDqO29I+bMtLI7aUTduy0ckOT2c7LK52bFfY8aHSjuvUdvwiHvewo19jx9oKO/5rsWO2yo7fq+1Q1NoRUWeHU5Mdbzbb8fJiidkgMSK0xY63RX6rHSNicZsd/xMOHXZ0i4BOO4522eHbZ8fNh+woPmbHlNg8bEf4iB2PjdsRPGlHzgk7dp63w9HBnl4R5GiPvas9x9ztma+w5wGlPZ0qe15V25PpYc9EoT3XFdnzXqk9lNlzrtxeft/2hFnseVeYq+wZE9dU2xNaZ8+jjfbkrJVc6+x5faM9C1rsebDVnoB2ed9pz/eie0DGBu0JPyj5D9njdtSeiGP2PDlsj2LEnshRe4rH7FkxYY9y0p5tYsecPUv/tKfPxYEBpQNhKgfeFdd5OLBM44Cb1oEInQPFegf2BDtwZ6gDfVkOJFU78JmornGQ37IDd9U6cEmkNjjwZaMDVs0OtIk3l0vONQ5s2+DARxsd+LPFAU2bA7vbHTjd4cAdnQ54djuQ0uPAfvHygAOP7XTA/LEDLxx2wPq4Ax3Cb8iBnGEHjokFIw78IBzHpBcRMu5A1IwDCacc0Do4crezIy0ujmS6OfKduyNvqRzJVztyjYcjW7SOfKhz5JFiR/pLHFlR4UicxZFPRWWVI6fEndWOXBQbaxzxqnUkrc6R+xscGWl2ZMl8R/590pEDKx2xXSPX1sm19Y5EbXJkrsWRv1sdWdvmiL7dkeQOR/aLLzsdua/LEetuR3J7HYkYdGR2v8w7KOOH5foxRzrFG8cdGR5y5IkRR9xGHdkqosYk77gj/0w48tyUI6nTUls0zDjytRg9Kev9xZFoOyf+K253cCLd2YnD4jsXJx50dSLE3QkUTkyKG5ROeKidSPBw4h6tE1fFkMEJV6MTfjhRUeaEsdKJTIsTR8QPVU4M1DgRXuvE+6K4zokZ8Ve9E12rnAhY7cSbIn+NE7+tdWL5OidU652I3+DE2Y1SY5PUEK+1OpHb5sSwONfuxLZOJ051O3Gs34naA5LrkBNvHXai4IgTiUNO3DfihPWo5B+T3ONOjInfJpz4j70z3Q7OvO3ozISTM8+4OpPs5sx+Ue/uzNdCp3Wmz9OZxxOd+SXTmX1Fcs3izHMitcqZh2qccax15uNFzuxY5Uz8amf2iOo1znwh7l3rjPU6Z7pE4Hpn3hLmDVJPrN7kTEqrM41tznwrHmp3JrzTmQ/EXJcz/3Y7s7HHGWOvM1e3OnNsrzM/7XPG/YAz28Xug85UHXLmc7H0sDNWRyT/UWcKjkl+8cdxqTEk/Q47c3DEme9GnXl4zBmncWciJpz5SJRNOnPHlDOXxPCsMyGfO5PxjTPf/y7rtnFhk4MLQ04uKF1d2CkS3Fz4TNS6u/Cl+I/ChR6lCyEqF94TM2oXbvFw4ZjOhS+MLiwMcoFCF24qcuEvsa7YhRdKXMgodcG9woVtotriwufi3ioXuqtdCKpx4R1RWOvCtLi5zoW/xRPNLsQvkOsbXVjf4kJWm/TUKT11uVDX7UJfrwsf9Llwx4DkeN6F+/ZJTwdcGDnqgmbIhWfEwWEXmkZceGTUhehxF4wnXEg+K3X+lWu2rpx1cGWpoyvdTq4EO7vyrrjV1ZVNbq686u5KrsKVEfGb0pVVKle0aldSPVxp1rjyg3hM64qbzhU7L1f0ga68gas8n115qsKV/ZWuNFpc+U48XOXKlmpXPqlxxabelZAGV94TxY2uzAnTfPl8uyvfP+xK7zKpt0FqbXLlx1ZXdrS7yn7BlUHxcY/02yfzt7qSv82VcXHjdleydrly8FlZzyHJfdSVE8dcuXzclbYhV8wjrtw86srfQjftyvPi6IwrC2dd2XVCejzlyu0/uOL3oyvnf3PlioMbHY5uspdwo9DZjX9d3Jjn7sa4eEnlRrbaTZ6HbvwmjujcWKh3I8nLjUajG496u7HNx41Pitz4otiN8nI3TotgixvviZIqN+6oduOyCKh1gzo3psWt9W74Nroxu9yNqdVu3LLGDZ91UnO9G7ktboyIF9vdGOqQ2p1SWzzf7cbRHjcW9brh0e/Gf19xw+51N14/7Eb+ETcmhPdxN8aG3GQf5UbOmBvXjbvxuxiecuOFWTcyTrvxpYs7n7i7E6mWV1Hl4c5/de7cZ3Cn0uhOWZk7p0Ropby3uHNPlTuna93pqXfngwZ3lt7gzqcr3IlZ485u4bzenW82uhPX6k59mzuPtLvzWL87q153Z+qAOxcOuuN32J2ZI+7cftSdgOPuvCPuGnfHasKdbhEyKbWmpI6wmXEnbNad+8+487qtggI7BZPiFnsFF0SLgwI/RwVvCZwUzIjbnRVcEu0uCgJdFbwjit0UnBB3uiu4KroUCkKUCt4XZSoF96gV9HooCNMo+Ejcp1Ngr1ewx1uBq0lBRIECi1nBF+J+FGwuVBBdpGC3qC1W8I14uESBS6mCbSK+TME+0Viu4AfxWIWCXZUKki0K5lcpeLJawbM1CtJrFSyuU7CqXoG+QcGLYrhRwR9NCv5ZqMC8RMFtKxWUrFFw91qFPF8V9IiP1iuo3KDgrLhvo/S6SUFUi4JPxb4OqdspdcXjXQqU3QqeEik9Cg6Lhb0KfhbL+xQ816/g+ICCsa1Sa6eCpjcUfLBXwZl9Cr4+JGs5IrmOKXh6SEHqsIJFIwpWjirQjSl4QWSNK7huQsGfwntKwWticlr+PjMKWmcV+M/JvT+h4MPTCm6wV/KXeN1RKX8bJfe4K7FVKOkTEUol/xVVKiVfCWcPJVvFD1olj+uUdKcr8SlR8oYoq1RyRtxrURJVreRTUVuj5BvxcK2SHXVKEuuVHBTzG5T8JJY3KilYqeTSKiUdq5W8v0ZiNyhxb1GyU5xrUzLSKf11KfHtUUKvEsctStL2Kjm/T8ma/UomDyrpPy5xQ0p2i2+HlTwyomThuJJfxKoJJTlTSp6zVjFsoyLBXUWzQoVGpeJ5kaWW68LKoMKjRIVvhYrCShWzwqpKRY+orlFJ/yqS6lUcEisbVdy7WMVHt6sIWy3X1qtYtVGFYZOKW1pVXBRB7SreF//pVOHYpWKLeL5PRf82FYN7VWw8osJ2SD6L3cMqvh9RoRpT8Yw4Pq7ijwkVb06pmJtW0Turwu28ilB7NYtc1Hi5qelWqnnYQ81OjZpkrZoCTzXT4qqXjBnVVPuoebFMzc0Vai6Itko1QRY174vyKjWfi/ur1TjXqNkmEmrVHBTn6tTyvVdjaFAzr1HNpLitSU3VAjVXnpS8K9W4r1bz5no1/ZvURLeo+aFVzbI2NR7tap4XWR1qRkVrl5rAbjXvifIeqderxqlPzYIBybNDzcJDamaOquk9rubTITV1w2q+E4+PqFGNqnlWDI+p+Wdczdkp6XNGzTVKD3zVHrwlij08WKrxoFnvwc/ixTIPLlV48Gi1B0/XeMj/bA9a6j14Y5EHhYs9uH2NB9mbPOho9SCg14P3RHmf5NvqQdoeD1wOepB8yIMlhz34XZiOelByzAPHIQ8Shj3wHvPgxLgHGbYabrDT8I8IctDwpaOGh500pLlo+EKh4SGlBjeVhr88NGzSaHhPq+FBvQZXg4bSSA1HYjRcU6ZhY7lGfjcazoodVRpSquVarQb/Og3vis/rNTzQIDkXari8UkP4ag2fih/WaFi2VoN2nYaX2zTkt2u4s0ODdaeGfhHdpWGvWNmj4bVeDXN9GuwGNAyKefs09B2QscNy7biGuCGNnOc1vDmq4dSYBscJDX9MSf0Z6feEhmFrLRdstHTYagmx01Jjr+U78YKjlj2uWn5y07LCXYtBoeVVYVZqsVNrWajR8pso0WvZW6DlZJGWbSVaHrJoyajW0lmrZVmDFu/FWs6s03L/ei3HN2r5qFUre1EtHh1a+rq1nOvVYnVQi2ZSy4sib0rqKnSc8tDxj15Hm0FHS7aOd4t1PFyqI8qi41yVjjXVOt6s0VFSq+OMeKBOR3qDjvHVOtxbdWS26bilXUdPh8R0SkyXDu8eHW+JB/t0ZAxI/HYdT+2S+EM63I7Ie5FxVMflYzqahqXGiMSMSo0xHU9PSL4pHVdEz7SOtXM63j6hY+q8jsB/dFxrpedvUWur515HPR2uej5103O/Wo+rh55LWj2Rej1rPPWoi/XcWapnc5meayr0tFbq5ber5yPxao2eGxv1RDTrGbhOzzMtesZb9cR16FncqecPEdit50PxyEE9W47qOXpMzz/H9XwyrGfVqB7jmJ43xdlxPQ9O6Mme0jMhbp/W8+ecnpYTeoJP6vlY1J7S0/e11P1Rerysx8nJQKqzgUg3A/PdDfgpDVSqDHwjCjQGlmoNDOkN3GQwsN7bgE2FgcOVBq6xGPhbhFQbqK8x8JMw1hn4ot7A840GppsM2M03cP1CA6rlBvJWGLh7pYFtqwykrDZwcY2B39YbqNpkYFmLAV2rgVeFfAE4Jf7TbuCpDgOZnQbGxG1dBjmjGhgQ8T0GDolP+g14bzbwwjYD23caWLLXwKNHDHgcNfCiyD9mYFYsPW7AacjADpE2bGBE9I0aiBkzsHjcwB+iZcLAx5OyhhlZw6y8t/PkR3tPXnTxZKmbJ07unuwQaQpP2a97covSk4NqT5Z4ePKnaNV4EqL15BNRr/Nktd6Tp3w9OW3x5IEqT9yqPcmu8WRS2NV5cmODJ92Nnixs9uSNVZ6UrPZkdp3UWi+1NniyU6Rv9GRU3LrJk/hWT65t86Sj3ZPwDk+aOz3x7/akuseT74Vnn/R20JOrhzzZc9yTX4c8+WHUkxVjnrw57onHlCdPXvbkYSsvnrLzIsbViwNit8KLdSovqj28+F68qfXC7OlFYbEXY5Ve3G7xYnOVzK+T+SKs0Ytfm7xY3+xFwHwvpp/0In2lFzarvUhc48UNa724JP7e4EX4Ji/2iN9avPi4zYtvu7x4stsLQ48XX/R60bPXi+h9XizZ78VfYs9BmXtI5h7x4qtRLx4f8+LVcS8emvQif9qLGz/3ovcLL+LsjDS7GvlV1CmMmFRGvDRG3hLlWiNfiyd0RnR6I8UGIw97GnnJy4jZaOTbDCOqfCMvimcxMllilP2iketrjVwU0fVGljQYiWgy8ukCub7cSOQaI3vWG5m/wUjwJiPrW4381C51O41UdxnlOWOksldyi+ItRj4Xmm1GXhGX3zHy/jEjK4eM+AwbWT5qpGLcyDdi2YSRNyaNfDll5PFpI6/NSPyskRBXbz4VG9292aDy5mO1N/Ue3vhrvflJ580avTervbzxNXrzVLE3O8u8ySz35s4Kb3ZUerO92pv0Gm/GxLY6b2wbvRlp8ubWZm/2L/MmcoU3HWu9ad/gzd6N3izc5M2f4rNWed/mzR9iYac3Yd1yTezp8+b3fm+aPvXmt/931Jvg4/I65M2mYXk/Iq9j8joufYvfJuTzjDchs960nPam7RdvOq19OGDjQ5ejD9FOPlzr7CPfQR+uU/pwUfSqfIhV+3BYXPLwIU7rww06Hy6LPr0P8QYfEn19GPTzQVnqw0sVPjxs8UFd5UNhtQ9nxSM1PmhqfSiu8+HReh++bPTh8SYf9M0+lM334Svhe4sPVzf4YNvhwzZxR5cP9t0+7BATPT449vmwS7hu9aHzgPR0xIfrj0oPx3xIOO7DTUMSL5JGfBgSt4z6sHXMh9FxH26f8MFu0oftIn1K8gnHGcknsmZ9cDnhw402vmxx8GW7sy+Obr48JZYqfMlT+TInFB6+8tz15bR4SOvLyzpfHjX4Uurly+v44lPmy0eVvjRYfNlQ5UtwtS/NNb601voSVufLXrGo3peoRl8OimubfOlt9uXGBb68u9SXzSt8GVnpy22rfLFb7cvEGl9y1vuSv0lqtfryeZsv33T6Yuz25R3xQ48vq3t9MfX5sn7Al6BBqbfZl4s7fal8xxf7Q75MHfbF5ais4ZgvJ8SLQ75oR33xmvDFMik5hGnal7oZ6XnWl/BTviw57Uv3GbkP1iYybEzcbWvC2c5Err2JOaFwNPGIswmti4kqhQk/lYmPxEYPE3s0JhZqTfwpOnQmovQmDoqLBhPW3ia2il0mE9l+EoPEFJn4q8REZ6mJ68pNXBI2VSYmqqVujdStNfG0yK2T2uL+ehPKBhMvicJGE2fFo00m3mg28e18E58sMdF8jYnbnzRhv9xE1goT0+LelSbcVpl4XhSsNnFaPLzGhGatiddE6ToTxg0m3hXVG038KNZuMhHQYuK/oqnVxHnR2mYivN3EXrG4w8Q/orvTRGyXiSPixm4TV8XmHhMpvSZGxR19Jhz6Zd0ie8DEjLhv0IT7ZhOqN2X8MxnfK+Mie5+Mi/v2y/gBE+aDsr5DJnSHZY2i/IisU6w4aqL2uImfxfohk5xrTCwYkfsuOkblvo/JfRfXjcs9FQMTJpImTQyL26ZM2E2b2CEyZ0xMiaWzcn/m5H6ckntl5ccjtn5o7fwos/fjW7HCwQ8fRz/OOfmxwdmPv1z96HTzI9rdjxsUflwRg0o/klV+jIo71H44ePixS2Rr/PiP1g+Fzo9CvR+fC72nH/FFfhwTpyv8eLjSD41F6lX58Y1YUS31avx4X9TVSl2xoc6PkHo/9oiFDX78Lboa/Yht8uPGZj+2zPfDaZEfJxf78eR1fixb5ce6tX50bJA+N8pYux9Pi7wOPx7o9EPd5ccroqTbj6/Ekz1+ck7xo6bPj5/F+n5Z56DU2OyHcq8fV4/7kTrsx7h4dlT6nfDjdfHtpB++0358KFpm/dg354fdGT8y3fy5z90fd4U/hUp/vhDvqP350cOfv3T+xBj8ucnTn0sF/lxbLa9ioMaf5Fp/RsXT9f7kNfjzepM/K+f789ECf5pu8+f6O/3xf9CfolZ/jO3+/Nzhz4ZOf0K6/PlM/NvtT2+PPwm9/tj3+5Mz4I96sz+lW/zx3eaPx2f+uB7357Fh6WXUn3Vj/iya8Kdn0h+7GX92iuxZf2bF/XMSe8KfV4XbFX+esArgXesAztkEsNE2gDucAnB0DuAZMc8lgB/cA1ijCCBAGcAn4i9VALEeAdhqA9ghZnQB3K8PQGUIoMQzgBVeAdxgCmBdYgBZyLhQFQXwdXEAH5YG0FgWwHmx1RLAVFUA91YH8GJNAMvqAvCuD6CuIYBfRUtjAOFNAVzXHMDm+QGkLgjgiSUBWFYEsGdVAKc2BKDbFMD/WqRWawBBbQHsFovaA+jtCGC4M4C8HpknHu6VuX0S2y/zxboBub5DXp8OgGNSb1jqjQQQMRrA9WMBXBVbxgNIn5D+JgNwnwrgJVE8HYDPbABRJwPo/CaAl50D+dolEF+3QDoUgcQoAzkqblYFslMdSLZHIHPiQU0gr2sD+V4XSKAhkE9Fr5fElQTSVCqxZYHYVgZywhLIQ1WBVNYEsq42kD11gSyuD6S/IZC7mgJxaQ6E+YHc/kQgjssCeUbkPxnIGfHo8kAMKwJ5R9SsDOSc2LQqUM69gRwQ168J5KrYsjaQ9HWBTIn71gei3BDIK6J0YyCrNgXi3xLIJ2JBayB/ie62QOLbAxkSt3dI3c5AHusOxLMnkNreQKY3B6LaGsivLwRitzuQXSJ3TyAnxcOfBaLbG8hbompfID+JDfsDCT0QyD5x7cFALovNhwJJOxzIpLj3SCCKo4G8LL45JvVHAhkeDcRpPJBnRcFEIO9NSb3pQFpnAomcDaTrf3KP/w5k4orEWQVRYh3EN2KlTRB+tkH8V8y3C+JvkeAQxOfOQbzvGkS9WxDnxRFFELtUQZxUB8m+NoiftUFs1AWx1TOIaa8gxgOCMMYGoSgKYlVJEAGlQfSVBzFaEcQLliCaa4OIrw9iSNzeEMQTzUG0Lwzi6KIgblkcRN41Qby8QnpaKfGrgvBfHcQn4p81Qdy9PoivNkqPLdJjaxAj7UHc2RHE851B0BWET08QTb2Svz8Ip8Egdn4WxCP7gog8FMRNh4OwOSJ9Hw3i3FAQLcNB3Dgqc8bk2ngQD08EoZ8M4m1RMyXj00FEzARxSJw7LZ/PBGFvHcw8m2Aesw3Gyy6Y90S9fTDnRYxjMA7OwZx1CabBPZjfxXFlMLepgnlWHUyBRzCfi2WaYD7UBvOHLpgufTBDhmDu8AzG2SuYB+YFE04wB4V1UTA7xDulwfxSFkxreTB2lmCeEqerpIdq6aFGehD1tdKD6KgLJrZeajYE49godUVBk9QVPvODaVoQTMKiYL66Jpj3lwXz3KpgSlqCWdwezEWR1hnMlFB1B/Oa+F9PMA9tlvpbg1l4JJiJY8GUDwfzg1g3Esy+0WCuGwuWZ0Aw28aDyZoIZk48NBmMbiqYt0XtdLB8/4JpmwkmejaYo+LWOblXJ4J5RlRahfC+YwhF7iH4K0P4VCxShXBBpHmEMCX+owlBrQ2R50IIP+pC2KgPIdwQwkFh4xXCTlFREcIBi7yvDiG3JoRT4tHaELzqJL9oqA/hd9HVEEJ8YwjDonh+CKsXhBC4MIRrFoVwWTx4TQjRN4TwwroQMlpDeLs9hJqOEH4R0V0hHBO3dYfg2BPCc4LeEL4UK/pC8OuX/sWiAelfTG8OwWNrCJE7QlDuC+F/+0OwPRzCE0dD6B0KIWk4hFdHQwibkLWIGydlfCqEXeLMtMybCcF7NoTmuRD+FsknZZ1nQjBfll7dQ8lUhvKwKpQ6j1A5l4QyLO7UhfKSPpQSQyjfiWCvUPaJ782hJFeGcp8lFFVVKK+LTTWh3FoXikN9KM+KLxtCWdEYyqXmUNlPhFJ0fyiNj4fyp+h5IpSkZaGMiaVPhqJcHspronJFKD+KjStDiVgVymFxy2rJuSaUZ4R5reQVK9aF4r8+lN1i8QbpuyWU+rZQfhdd7aGMdIRyd2eo7ElC+V93KOt7QjnYG8pNfaE83R9KwUAon4uMbaG8syOUJz8JxfRpKJ+IRbtD2bxHxj4LRb9PxkXd/lDOi7sPSc7DobJ3lLxiw9FQDh0L5ebj0t+Q9Dcs6x2T9Y7L/ZwIle9vKIapUP6YlrXOylrnZI0nQ5m9FMpDlyX/lVDeFV1WYYxah6GwDaPCLgxHpzAKncP4WnzmGsa1bmF4q8LkbBDGfHUYqZowpsT92jA0ujA6DGHEeYYxLJrzZCw/jN8II6I8jFsqwni2UvJZwlhVFUZgdRhWtWFyDgjDpyGMj8WCxjAGm8KoXxiG0/Iw/NaH8alYvCGMrE1hnBSPtoTh1Sr528Loa5fanWFou8J4W9R2h9HZI2voDeOevjBe6w/jp4EwWgbD+G5bGKE7wrhyMIwLx8KYHQqjcTSMP0XyeBj/mQjDYzKMt0TNlKxlOoz4mTBGhGJOcpwMI+pUGC5nwlBeldzCYhXOz6LVOpwYm3DutA3nZbtw2WOH8z8R4RjOrU7hPO8cTpFLOF8qw1mpCuc6j3CsNOHsFJ/qw/H2Doe8cFbNCycoP5ynzOGsKAznTGk4y8rC+aQ8nMUV4Zy0yNzqcBbUhHNBZNSFyxkqHM+GcD4QzY3h/C36m8J5cH44+gXhNCwMp3dROHYrpe6mcKxbwtnTHk5eVzhnxbLucK70hrOtL5yc/nBOiycGwvEdDGfR5nCyt4bTtS+ce4+Goz4Wzhuj4VSPhfOr6BgPZ3QinKWT4aimZEzEzYYzIpQnwnldxCgjGBLu6ghitRHye47gbl0Er+kjOGeQ98YIlP4RTBZFoK+M4KGaCAy1Ebwvmuoi+EcM1EeQ3hCBZ1MEH4h/myP4aFEEFxZH4LAigpJ1Eby0KYJNrREca4vArUNqdkvungh+6YugvT+CuIEIRsXSwQhUmyMY3xbB7zsjYE8E4YcicD4SwYui7KjED0fwimgdjZDzQATVkxH8Ku6biaD/bARpn0fg9aWsxSqSVJdIBhWReKsj2aaJ5Iw2kid1kezRR2LtGcmzvpEUmSJZ5xfJ0cJIzldG0mWJ5N2aSBprI/lbzNZHYmyM5CNxqSmSrc2RLL0jkr2PRXL945HYPhHJM+KbZZGUrYpEsU7iWyS+NZL+tkge6YhkUVckuT2RfNYnMf2RMBjJrVsj+XF7JL89Lfn+G0nKnkiyD0Sy+1Ak1x6W/o5Esku8MBzJXeORsk6ZK5KmI7l/JhLdbCTviX/mZI0nIsk8GckJ8dipSHxOR/KrVRQ7XaPId4siWBFFqTqK/4loTRR3a6NQ6qI4r4+i2xBFsmcUU+JBryg+MEZx2jeKpwPkel4UhaVR3F4RRaUlinOivSqKhOootLVRvCv+rouS70AUJxqiuKY5ioIFUdy6OIrya6J4+4YoHr0ligPLokhdH8UXrVGsbJPP7VGyV43iBVHWFcWPIqYniqW9Uaj7onhL/NkfRd9AFGmDUcyKL7dHkXs8in3DUTw/KusZk/WITeMSOxHFPZMSOyVx0xI3E8XcrNSei+KTE1EsORnFoUvS1+UoXr4ia7kqaxEJ1tGMiwCnaDlbRzMs7lFE06eOJt0jmsc00fhoo/lEPKWP5ohXNL450azLj2amOBpjaTQfi53l0bhWR/Oq6KyNZrIumgfro+W3H82HYmFjNJfE9qZovmiOJnhBNAnXRPP88mhKVkTz2cZoNrVFE9MeLXvMaAa7o+VsFM2y3mj8+qK5oT+a5wZk7mA0Bw5Gc8uhaCqORNNxNJp5o5JThIxHc9tENC6T0bwiLFPR/Cq6pqOZmonmoVnpdS6axSeiuSJi/4om8HI0D9jGsN0hBjfXGF4TKYoY+T8SwyfC2iOGp8W3mhjWa2OI1MXIWTKGt8SAVwyt/jHoC2LoKY/BpjqGopoYvhcba2OIrothaX0MHg0xvCMaG2P4R2xuiiG7OYYzImhBDA9dG4P5xhja740hvCWGo6K/I4a93THc2BODQ28MZX0x/CQmBmJ4YDAGw+YYFm2J4eLhGA4fj8F9OIa+0RjSx2J4fDwGv4kYPhM3TEr8VAwviJ+mpcaMxM/F8NGJGHadkrqnY7j/d+nlSgwlLrH8KBYqYzGrY1nnEUukJlZ+K7GodbG8LRr1sfwjNhtiyfGM5axY6RXLQWMs15tjeZ5YvEpjebo8lo2VsYxYYrlYE8v22li+qotlTX0s4Q2xHBV3NcbyVlMs2QtiWbEwltsWx9J7bSzLNsZyc0ssL7fG0t0ei6krlhu6Y3mhJ5aOvlhstkjeZ2XOERk/LuMjsXKuiMVhLJYXRcV4LJ0TscxMxvLoVCw+07HsFtfPxGI/Kz2Kn+diSTwZS/F3sRx3i+Me9zjeVcQxTx3HV2KtRxwRmjje0cXRpI/jgsjzjONLccwYh9onjreL4mgsjmNNmcyxxLGtSuKr47i7TsbrJVY0NUis2NYoY02SW6xtltzz4zgu7lkQh8dCqS2aF8VxUWxfHMfXS+LQXB+H15o4rmuNw7c7jj3CoTeOF0V3fxypA3HMiccH4/DbHMdNW+I4uSOOZTvjeH4kjrLRONk7xPHohMRPxvHSdByVM3H8Jl47HUf9N3GUXooj6UocIYp4OWfGc6cynkZ1PNs84lmnjZfvezxD4n1DPAs849nlFc+4TzzX+MXzV2U8OVXxhNXEo66L511xqT6eHQ3xbGiKJ6Y5HsOCeJYsjMd6UTwnnojniWUStzKe2FbJI2w74+UsGU9XdzxzPfE83huPf188g5vj+XxLPKu2Sv5tkntHPFsPx8ta4jFNxvOZcJ6O5xVRPRPPwGw8oSfjuftUPPPPxLPUNoFp5wSqFQlkqRI4K8I8Ejgq7tYk8J42gQW6BHy8E7jBJ4EqUwIraxIIrZU5wqNe5ojLDQkUNiXQ2pzAIwsSyF+eQOW6BFZsTCBkUwJ3tSQwvy2BXe0ypzOBqa4EfHsS+Ezc1JtAzmACX4hndyRwbmcCHR8lYDmSwJlj0s9QApqRBN4XJeMJ/CSSJxN4fCoB/+kE3GcTeFM0zCXw7ckENp5K4OcfE4i6KjEuiSx0TWROmcgTqkQC1IkcEApNIm+JRm0iO3SJmPWJxHsmMik+MyaS55fIq8XyWpbIVyK6IpH+2kSy6xJZXZ9IREMiQ+LexkT0TYl8JK5pTsR2fiLPi4oFifwqVixOJHRJIpprEylYJjlbE6lpk5wdiYx1JfJAdyJePYl8Kl7uS6S6P5E/xNrNiURtSeSlHYn8NpRI5kgiq0YTCR+TmuNSbyKRJZNSbypRnllSb1rmibOzMm8ukeMnZN5J6e2UXD+byINOSex2TuJV1yRq3ZL4RpHEhCqJh9RJfOaRhIs2Sc6wSdTrkvhHfGtIYsoribdDk4gqSeKB0iS8ypKYV5XEw7VJ+NYl4dqQxIXGJMzNSVi3J/FrRxKru5OI6EniP71JePYl8fWWJMqPypj4dFTqj0v9iSS2TiaRPyV1xNRMEvvnkrhyKomnTyex9Ksk2hyTWeSeTIUymSx1Ml+IB7TJGHXJ3KRPxsWQzOui3jOZf8UOr2QwJvODmPVJ5rApmQM1ySjrkllQn0xZYzK/iJ6mZM42JxOxIJkRcf/CZG5cnMynjyVz95pk9rcn805nMs92J9Pbm0xmXzJr+pNlzyn1B6X+Zqm/JZk3tibTuC2ZH3ckc/lQMt1Hk0k/Jj2NJXNhPJmdEzI2mczJ6WRWzCRzfDYZw4lkHE8l0/Z5MgMuKUy6p/CeOoWFHik8p0mhQptCvy6FHH0KE54pPOKVwn5jCrd7y7gphcWlKcRXpRBQk8JdtSksqU/BriGFF8WfjSlsaUrhzGMpPLAshefbUjjfnsJARwq5nSl8LeK7U5gSAb0pHBJ39aWg6U/hQ2E3mMLWLSkkbU+h8GgK4cMpuI2n8JZonkjhinhmMoWyqRTZK6SQPZOC/8kUPjgtdb9I4Sf7VKyVqVSqUtmsTuVbj1RaNKnMalNZpkslWJ/KUfFfz1Scjak0eKeyyyeVY3Wp3FufiqEhlU/EjY2puDSl0ticKmf9VJ6en0rsklQmRXxHKtPiSJfk6Unl+t5UXu+TXP2pXBS7BlJl35PKOZG1JZU7DqXSOZxK+kgqZ0TUWCqmiVQOiA+mUlkynYr9TCq1s6lsn0ul8EQqP4qjjmm86ZrGM+5p/KZI40lNGqHaNDkLpOHumcYCrzSsjGk8L/7wTiM8II0TJWm8VJ1GTU0aXfVpZDSkcVYcmp/G9YvSYJNcb0ljbVsaj3akcbgzjbu70rjSl8az/WmcH0gjeWsaVe+kMXYkDb9jaRwQDaNpPD2WRtm49CKSpqXebBoPzqWx70Qa15xOk7NpOhvV6SR4pDMr7tels1efzm2GdFSe6bwvXjGmc8E7nRuK0llblc5jNekE1aZzc0M67o3pLGxK56XmdGrmp1O0MJ2fRc8iybsknd9uT+fXjemMdaTLfU/nxt505ven88JAOlWD6czsSOffD9OpPioxQ+lkD6czMp7Ogcl07pxKRzOdjvNsujyj02meS+f5E+n8eTKdbafS2fB5OvFfyHW3DJ53z6BbnUGCNkO+Nxks12Uwos/A5JnBAXGnVwZaYwYfi/m+GVibMng/N4PQ8gweqJBxSwbXV2dQVZ/B36KoMYNzorcpg1uuy2BbSwY/t2awsiuDse4MDvdmsLQvg939GSgHM3hPPLstgyUTGbw2mUHjVAaXxbPTGbIfyIC5DH4SPScy+Oqk5HTL5Ioqk+fUmfzlkcl2TSZ9ukxaDZmkeGayxiuTGGMmUyLEJ5P7fTO50y+Tf6syKa3J5DeRX5cp35VMvhAbGjNJaMpkTqxozpS9T6b8L83k3kWZeC3O5DNx25JMPrwmkzevy+Su9Zk0tGXKeTGT70R7byZpfZmcFXEDmcyI8M2ZjIqHt2TivzWTpdsy2bM9kyUjmTiMZtI4JmsQz49nUjWRyY7JTEqmMuU3nsm8mUx+EJ2zmXJezJTfeBaxrlmMumfhr8ziiLhXlcVedRa3e2ThocniY+Gqy5L9YBaXPbPY4Z3FPFMWJwOzSKzP4oR4vCmLoeYsHpifxc8rs+hdlcXKDXKtRa61ZrGnI4uPurK4vlty9Ugu0difxT+DWZRuyaL6nSwO78/C/WgW84eyeGY0i8qxLLaPZzEwmSX/V7LkLJNF1kwWX4mW2SxOz2Wx9kQWMyezWH4qi6CzWRwXWepsvhZnNNmyj8smXpfNnIg0ZDMhHvfMZtgrmweN2Rh9s7nDlM3N/tmcK8+m05LNV1USVytxddnMihX1EtcgcY0S15TNQ83Z+M/P5ogwLszmneuyOfxoNh0d2SR3S0yvxPRl88RANqGD2YwIw45s3ns6G7uj2dQOZbNzNFvOsNmcF1vGs2Eim59F3lQ2P4jUuWzOitWnsrlFmYNKlcNH4l2PHJy0ObJ/y8FOn0OjIYer4kXPHGq9crgoLN455AfkkFORw3ciw5JDQm0OJ8XyhhwiGnOYEKHNOYyIwAU5HBOmRTkcEksX52BcksM+Ybknh5XLc/DalMOdLTnc1paDR3sON3XkcF1XDq7dObwjlvTk4Nibw5tiQZ/01p/Dq6JpIAerwRxeEpc25/Dclhz+3ZpDxfYctuzKofP5HO7+OAf3vTlUD+Xw10iO3Jccto7nUDSRw6/CPJUj39kcumdzyJ7L4VvRfkLWdTKHL0XLqRy6lLmy183lG/GlR678n8rlrDaXDbpc2QPmssorl2ljLsu9c4n0yaWzQuZVybzqXE7X5bK2PpfYplxmxNT8XEIX51K+OpfNG3I5tzGXH9py+a5D4jqlTlcubd25pPdIDtHSm0tqXy6fi439uSQP5HJGnNqcy5otucRtlZw7c3l6NJdd45J3Ipc/xY7JXLZN51I8k0vhXC7mk7n0nskl72yu/O7yUOny+EjcpM9DacjjBs883vfK4zpjHt3leXxTnUd7TR4ZtXmk1+eR1pjH5815bJyfR/KCPM6KDQvzSFySxymh78pD15PHbqHty+NTcVt/HpqBPD4Rtw7mUTuWx2VRO5HHc5N51EzlyRkjj4vi2RN5VJ3MA/d5oJ7HOWHWzGNAP4+fveZR4C2vosB3Hj/5zaM/WF5D5tFbIRbMo2/JPOZdI683z+OXFfPY2jGP3zrnUdw9j/Nia4+875X3oqR/HtsG5HVwHr//vy3z2L51Hju2z+OV4Xm8Nj4Pu8l5zJ+ax+vT81g4Nw+HE/NYdHKe7Mfm4fL1PDzt8vHzyJdzTz4B+nyOi4cM+Qx55hNkzGdYPOKdz6O++XxbkE9uUT4FFfn8VpvP1rp8ztfn80djPjua8ilrzudPsXN+PpWL8nn2mnwab83HuCEfn035HBK+rfnc3yY126WmCOiUOt1SR4z25vNYXz5j/fk8PpBP+GA+yzbnE7MjH5vj+bw+nM/isXycxvNxmczng+l8FLP53HIyH49T+Rg+z2f/l/mUuBXwuyhTFPCn2KUsoEJVwD+iRlvAZfGSoQBrrwKajQXYeRcQkVHAL5UFbLEUcL6qgG3VBeysLeDvugKeri/A0lAg5/QCnm2UHE0F1M8v4KrIWl3A1k0FFLdIvbYC/hJPtRdQ2VHAv6K6q4BLoq6ngMa+Amz6C3hNLBgowH6wgDfF4s0FOG0pwHVbAfc8V0DVIelpuICPJgu4eaoAj+kCPhW62QI+E3fNFeB1ooD94vCpAu4/XYDfmQLudTOzXGsmWmdmnaeZTUYzX3mbWV9oJrnITHqJme/LzPxUYeZXi5mSajP/1JqprjdT32jmlSYzTgvNuC0249smOfrNnB0wk7bZzNeiZ5uZedvNvD9uRjlpRjttZo84MGvm6AkzD540E3jKzDIb6HeDl7Xwhh7e9YTrvOAjI2h8YLf4vQauNMBLjdDYBLbNsGi+zF0AikVw7aPg8QQ8uBIudSP7XXAakPitcHA7+O2EY+LhXbDsaYjbB6+Mwo1T8rObRu4X3D4D+2dh6Rz4npBcJ2H0FEyfgWbnQpa4FrJfVUiwtlD26oXM6AtJ8CzkjNjoVUiasZCvRad3IZgK+du/kA8LCvGgkEdKC1leXkiSpZD82kLOiS11hRTXF/JCUyE28wtZtKBQ7mch74rD3YUE9hYSP1jIadG5tZDB7YXs3FlI7lAhhSOFnBcVY4X8K16bLOT6mUJumyuU81Mh42cK6b1UyJyiiC9URZi1Rfwq/tEXUedZhKN3Ee+KGop42FJEbE0RPzYUMdBYRFFTEb8Ly/wiXJcUceihIu7cVMTj7UVk9hTxvejtLaJ8QPKJus1FvLalCOdtRRh3FRH4dBGjwv5AEfuPFLFyuIj0sSLyJ4pkjyjzTki+00UcPlPE3JdFLLYu5pRLMX+pilmoLeZGfTF3eRbLXqKYIO9ivvIrJtpczO7qYoy1cr2umLH6YtY3FZPaXMzX4pnFxSz5TzGHNhST11lMaXcxfwuXgWI0m4v5TNyzpZhVO4pJ2l9M24Fiig4X89SRYs5MFdMyXUzmTDHfi77ZYtnDFnNeWE4Wc0k4nJF6ziV0uZaw1b2EckUJtuoS7teXEGgoIdqrhFTvEn7xLaEhoAR1UQmhZSW8WlfC0uYShuaXELGwBJsbS9j9UAnbO0t4sbuEd3pLUPXLNeE9WMJR8fDmEqa2lJCwrYTsHSUsfrYE5cES/hyVWnMlbDxVQsbpEo45lJLsUkqeW6n0VCo9lfKveEFZSpOqFHt1Ke+I6z1KUWtK2S3u1pbioyvlmHhEX0q4oZRpscazlCSvUs55Sx5fySN2B5ZSWVbKS+WlzK8o5b3KUm6ylKKpKmWvWFpdil9NKcPi8dpSoupKOSHW15eS1lDKt8LcVMrO5lJeWVDKLYtLGb1WxttkvF3GRW+HzOks5bzY1VVKdXcpV8Si3lIMA6UcFPcPlhK0uZRx0bqtlP9tl56Ol6IdLWWfuG+slIBxyS1OTZaSOV3KwEwpRbOlPDNXSt2JUmxOlvKmuPZUKZ+cLuXOM6V89ZX0cLWUTvcy5inKeFldhpOmjP26MsYMZSz3LCPOq4xWYxnZ3mX8KP7xLcPev4zh4DI5S5Vxsa6M9xslplliFpTRtriMnCUyZ2MZg91lPN9bJs9x+dxfhsdgGXvFvZvLGNlSxv2flfHF/jKmRspIGivjK9E1XsZvE2XsnCyjaqqMK+K16TLcZsv4r7hjrozwU2XMiG/OlMHn0t/fZdRqy3lTV861+nJUhnJ2i3s8y3nCWM6gqZxSv3L+EQdLy9lVXS7n73KuqSvn7oZyfBvL5axRzqb5MnehzF1UzguLy3G8ppz3xM3XlqO4s5wP2st5sKuc3/vLeXqgHJvNUlPs2VrOyPZy2naVk/NUOZeeKee2Y+VoZ8rZLybmyll1opykkzLv63Ke/KacM9+Wc6+6gs+1FeTpK/hF7DBUUOVZwVWxxFiBwruCu30qMPlW8ISpghi/Clr9K7gUVCFPrQreK67g5pIK7Gsr0NVXMNlYQXJzhTwPKvhjQQXPLKzAbnEF74gbl1QQdF0FE6L7xgr29cnngQpWDUrM5gp6tkjM1go+2FNBxP4KHhuuwG26At/ZCobEE3NS/0QFuacqOCcsZ6THzyt4XFHJaWUlr2kr2a2vZKmhkuVeleT7VGLjV8nb4lB5JRdqKnGtr+RjcWdDJU80VRLTLLGibX4lVosreUPce20lV9sreb2jElWXfO6uZGVvJUl9lfT0V9K4uRKHLZXcsrWSw9sqsdtXyTvipv2V6A5UclA8dLCS2UOVXDxWiftwJXePVGIareTpqUrqpyvRz1XK86OS8rOV3GZlIdfewjnxppOFZXoLcQYL+V4W6rwt3ORr4SE/C+X5Fi6JVwssLDFbUGBht1haaCGgyMKYWFlsIanEwteip9RCYZmFv0RzhQWnSgsfimNVFs7UWNA1WwhbYOHHRRa2LLZweYmFdSsspK+0MLjKQtlqCxfFK2uk1jqpJe5ZL3U2WChqlZztFpw7LPh0Sa99Fs6L9wYt3LLZwpEtsp4dFp7YayF2n1w7YuHRYxZahyzYjFnkvGv5P4rrOy6Kq2vgeDQmptgBxV7iY0yisWCNifVnTGzALrBUKXZ6B0WU3suyC8uywNJ7B3u6GpPYC6CCXZMYezcxiXnP+8f3MzO3nHNmFmbupfD8alZfWC3rwNUcFP+7LLmvrqb325Y87m/J7kGWRJhZssDckpKhlrw+3FK+l5Z8ONqST1ZbMsHWkiQ7S5odLXF3smSQsyUhLpYcTrbkfrol67IsCddaotBbssFgyZB8S7YWWJJ71JLvT1py66wlwRcs5e/Ikv0v5TjIClMzK8IGW/FgqBWK4Va8PsKKXeLyGCuqV1vha22F3taK5XZWNKiscLW3YoCDFQdEsKMVn7hYYVxjxTp3Gae2olFjxcFsKyborDgvUnKt+FRvxT3xer4VGwqsiDBayXrZil7Hrbh22oqadiucOqxoP2/FnC4r1l62IuO6FbGDrAkbas3EYdYEzrXm2hJrXiy15pOV1uy0tEZjI9e21tTYWdPX3pq5ztZYrrHm6lprNqutcc21Ji3fmt5F1oz/wZqkA9bcO2jN64etGfazNceEbYc1b3VaM+q8Nbe6rDF0W2N2xZolN6ypvmnN7R4KXPooONBXwSxzBflDFawapuC14Qo+Hq3gwgQF73+moGyhgrcWK9gvfJYoGI2CM+KPzxUULFPQ40sFbeL6KgUTbRR0i3RbBQvtFDwW7zgo+Fr4OSpIcFZw3ENBZLSCqTEyRyyLU/BSDEpUkJGikL2rgpG5CmbmKbglVuUraC1QsL5QwRCjgiMiskjBlGKZL7JLJEapzK9QEFap4IMqBU9rFLgfUPDohOQ/raCoU4HinII95xXEdEvMy3KfVxSYX1NwVERel3puKGh5VynvICXX+ivJHqCkYZASVxMlzsOU8v5U0jVSyYLRSirGKLEfq8T/PSUPJsicRTJnscxZouQlMm+pEpNlSg6Lj75UcllkLVfCCiVPFUqqlEqC7JTMd1DySJQ7KlE5KfnGWWK6KHlvjZJkVyVHopVExii5Eavky3glH6coZa+jxC1D4mcq0WiULNVKDr3Ez5P4BiW1+Uo6DyhJOqKk5JiSr04oGXtKSbsoPqtkf4eSNy8qZc+i5KyYe1XJXTHnHyWKPja8YWqDt5kN8UNsmGtuw12hGGbDm8Nt2Ce8R9hwdqQNPu/Z8MTKhmAbG7ptbXBysKG/ow0HRKaLDS5uNgxwt+F2ug2jNDbsz7VhbJ4ND/JtKC2w4W2jDd+I8cU2TD9og9cJG1lf2KDqsuHdbhsCL9ow4ZINT6/Y8Ki3Le/3scVlgC1aU1temtliZm7LihG2VE615ffFttissOWxlS0hNrao7WRzo7LF1cGWj51tWb7GFsd0W+q1tvycY0uu3paTBbbMMtqS8q3M+07ifC9jfrCl3wFbDojQg7Z8eMiWy0Lzoy2fH5a8ovEnWzx+tmXaUVs2n7QloNOW/52zJf28Lc8uSI3dtly7bMv9/2wJfN2Orl52ZLxhx+I37ajtbcfht+1Y0deOIhM7bEzt+NrMjvFD7KgeZofzcDu2jLRj/Tg7YsbbsWCBHU+E0yI7+i+246BoXmZH9HI7wu3smKSy45oYFWMne2E7Hog+iXZ8kGzH56l2vKG1ozPHjhSdHQMMMr5AavlZavnFjtWn7OT9bcejDjvZx9txtcuOLy/aMeeaHUfu2HHjLztm91HxbX8V7w9U0WCqYscQFTPMVVgPU7F/uAq/ESoWjVaR/ZmKL+er+Fe0LlCxYaGK4YtUnBJxi1XMXaLinihFhd1SFe9+ruJ7EbxMxQdfqNB8qWLZchV/i+YVKmJWq5htqSJQqZL3iYpjDiqMziq63FT86aEiP0qFVbSKN2JU7BO+sSrei1NxTqTFS00JKp6J6akyLl3GZMiYTGnTqDDJkbY8GVsg44wqaotUuBar8P9OxZIDEl8c/VHF7Z9UvHVEajmj4s5ZFZfOS41dKr56VzbL/e0ZMsieYyLaxJ5ZpvbcEcVm9kwcas8lsWy4PadG2aObYE/7h3KNPSut7DG1t+cXYeFoj8LZnr6b7Xm53Z6UDHueZdrLftCei3n2ZBns+Sffng2F9gw32hNfZM+8YnsOldmjPGTPxqP25Lfb43/Onv+dt6dLnLxkT/lVe/J+ldoGOHB3kAN2pg70MXPgBzFpiAPXRI9hDowd4UCniB7nwP8sHdigdCDB1oEqlQPO9g4MdHBA4eLAW2sciPJy4F0/B55kOHBb68D3OgdWGhzwLnBgXKED/gcdaP3JgbO/OLDvvAPjuxxQdzuw9KIDLZccGHHFgcSrDlRfdyCvpyP7ezky4U1H+pk5MnGVI97WjiyxcaTJ1pH1do6cUjnyqYMjj4WJsyPazY48yXTkXrYjP+Y6Mi3PEV2RIz1LHAn6xpELBx1ZcMQR8+OOPDzpyO12R/qcc2TLeUfyuxy5ctmRTb87cuSxI/NMnXAY7sSPI5yIGOmEzRgnQsc5MXe+Ew9ExQInnBc6MWiREz+L7YudmLnEiRKcUC11ot/nThwSb6+QeSudmLTKiYkKJ3rYOrFH+No5MV7lRJfwdHJihLsTyR4yJtqJKyInxokVsU78L8GJL5Kc8EpxYniOE6fF/FwnnooTBifi8p2oKnRijdGJ6GInur+T8T84seuAE+MOOZH5oxMjTzjx4pQTw8468VmHE+7nZO55J8wuyT1cc+JVP2c+N3Hm3GBnMHemY7gzi0c6kzLWmaQJzjgtdmbGcmfuCPuVzhxe5cy21c5YWDpzWxRbOdNP4UyE0pk/bJzpq3LG1smZLS7OTF3jzG8iKMqZ3BhneiU7syrdmf0ZzgRkOjNR7UxOlpxnO/N+jjOv653ZJ943OHNZrChwpmehM/5GZy4VOZNdLG0lMqZUrvc64/eDM8sPOdPjiIw76cxeseKsjO9wZkKnjD8nYy9IjovSf1liXnVm5XVnbrzlwvcDXPhtiAuF5i4cGObC7yNcsB3lQp/RLmwd40KjjQvrbV1IUbnwp70LL11c0G91wSLdhdm5LpgaXIjNd8HN6EJShYyvkjhHXLjfKW2XXKi/JufvrmHJsDW8FJtHrGHMyDX8b9UaDjquIcJpDbedpT9rDe/nrUFnWCPrmDUEF64hv2gNHafXsLN9DcvPr6HnhTXsFx90r+GaKLq2hsM31tBjoCtWZq70HuzK7+auGIe6YjfMlYpRrjQtcGXZElfuWbnionDlM1tXnokR9q70cnPla5Hq78qd7a6U7XAlP8tV9mauPDG4UpfvysODriz82RXFGVcsOmRMpytxF1z5tEtiXHKlXfzvuiulA92INXWjfrAbI8zd+HeYG5dHumE52o2iZW5ELXdjiZUbA5zceOTixlRPNxSpbizQutGc7cbreW5MynfjpigscOPed25UfO/Gb8fcUJ1wo73djaWdbrx/wQ19lxtvX3TD4rIbm391Y+xvbkz8042Lb7jj0MedHmbufDTEnTkj3KkZ6c7IFe58aCXndu6ctXfHz9kdhas7Oze580eyOyu1ctS5U5rrTrzBnbFGd7RFcn3UnYQT7uScdad3hzsnutxJ7Hbn0hV3/nvdg+h3PFjf1wN7Mw+ODvYgbogHm4Z50DXcQ/ZuHiyy8WCCygNrBw8OOXoQ6eTBdK2H7Ac8ZM/kQX6BB3OLPQit8uDgzx7sPyVxOjy41OWBrtuDA5c8+HvwWjaMWctTq7WMVa6lt91a7tuvpd1pLctc1vK721r6eq0leNtavtGvxaVgLSlGGd8u48+txfLCWt7qWkvNpbV8e30tK/ut44vB6ygfto6lo9bxn5g8dh137dZRqVpHT+d1fC3SPNaRn7gOG/U6LhvXoSheR865dbx9YR31F9fRfVmur6wjdth6vEeu59qo9eSPXs+RsesJXbWeduv1WNitl2/Eer53Xs/MNeupdZW2vPXcEyML1rPSuJ5PatajP7+evl3r+ezielL7bSBr8AZWDtnAm+YbeDRsAxdHbiB31AasR29g84INhFpukH38Bp7Yb2By3gZZ+2+gT9UGdp/fwKSuDZy9tIFeVzcwePBGeg7dSPiwjehGb6TP2I38OmEj77GR7cqNzLXZKL/PRta6b+TrjI10azfSV7eRn8UC/UYsL26k/deNTBy8iZviy+GbeDxqEx8t38Qhq02scNzEk02beJC9Cdu8TRw3bOKrQjkv30TdsU3Un9uEqnsTJy9u4vUrMvfaJjbf2MTPgzez0HwzwcM2s3bkZnJHb6b/2M0kjtuM3mEzNo6bOea0mfSNmzmyYzM/6jcz37CZwILN/H1uM9Xdm7G9spkN/TyZO8STV+M8qZ/gSYbSkyg7Tz5VeVLl5Mnraz3Zts6TkChPzBI9OZTiSbXaE/8CT1LKPSnd78mWg540/ejJzQ5PtBc8serypE+3J/EXPfnqsiczrnrSeM0Tz+ueFN/05JcXnsx6x4snYra5F78P96J8hBcjR3nRJT5/z4u5E7yY9IEXN+28KFF5ccTZi0QXL3q4ehHh5oWH1gs7nRdf5nnxpsGLqHwvgo1eTCvy4lqpFyYdXszv8iLkohfTL3nx/lUvht/wQmfqjdLMm7rR3lwf682uyd4sWeFNu8qbBCdvPs/0Jijbm0253qwxeDM835vzIrbNm4PnvJl/wZu/xd4ub0K7vWX9480Ecx8GjfKR9ZcPzfN8GLvQBy0+/L3Ch7VKHzT2PvR19OGo+NzZh09dfXgp9gb7EBriw8wUH17l+3CnxIf0Th9WnPPh8HkfXlzyIeiKD1Ov+sg3wIeJN3wwfc2X1T19uTbQl9NDfFk51JeXo32xGOfLTCtfeVa+uNr70u3gy1lnX+57+nIy1Je3t/gSk+3L1zpf5up98Sr05ZbRF+cyXwq/9uX3M75c7fDF2OmL+qIvy676cvCaL/Ne8+PJ636M6ePHZdHHzI8j4qC5H9FD/dg9yg+fcX4oP/bja1s/Hjn6MWyDjEnzY5vWj1CdH616P6YY/LhW7MdXHX40d/tRd9mPzVf8mHjVj4prfiwd4s8Bc3/+G+bPvJH+fDTBH1tHf0yd/Dkr+q/xZ/EGf04m+vNFmj+vNP6E5/rTXODPx0Z/6ov8KavwZ/eP/hjP+WPo8ufcRX80V/2peS0AhUkAA00DSDMP4M2RAcSNCqCHUwAv3QKYvjmAs4kBHFEHsEQfwIG8AL4rCED/SwAn2wPI6Aig77kA3rokc68GEH8tgJibAbiZBmIYEYjZ+EDmKgMJcQpkhnMgge6BtKwNxClL+rWB5OkCGaoPZEh+IOeETVkgnx8P5PCJQH48HUj8mUCWXAgkpjuQnpcCWXQlkN1DgwgdFsTM4UHsGiFGBxEyRq7HBhH8XhAzxgcRoAyixV6ODnJ0CmKaS5B8F4WbXLuLddK3Xto3BBGUIHN1QTzLkzj5QewuFMWSoySIWaVBLDgZRFR7EAs7gojpCmLJ5SB53wRxUCy5FkSv60Gc6R9Mp3kwO52CeeYSjGVKMM5FwYwuC+aKuFYZzN9Hgvn8QjBvXwrm2NVgAvqE8GxACHMHh7B9eAgLRoTQNSeEeQ4hLHINwS85hJ8KQzhSHMKrI9J2PISlp0LIPB+CtjsEm4shdF4KIfdyCEU3Q+jdM5RrpqGy3gqlyjyU28NCqRseiveIUF68F8ph+1D5WwnFxD2U3JRQhqaF8kdOKM15oUzPD+WpmG0MJaI4lEMVoSQcDaW7M5Q150MZfUFiXgpl8+VQGq6G8uh6KM97h7Hl7TDi+4dhPzSM7mFhjB4ZRvXYMN5WhDHYPgxHxzAuOYVxc00Y6qwwxuaFcV14G8NoKQ5jZmkYibVhuJwKY/K5MB6IwAth7O2W2BfDmHcpjF7XwjgsdLfCKL8fxu4B4fw4OJyho8PlvRyO1jKcKY7hzHYJ5zX3cMYlhFOZGM7d5HAaU8IJSA3nWVo4K3LCMcsLxyk/nHXGcCYUhXNL1BaH82dFOJFV4QxsCse+JZwxR8PZcDyc0uvhPPo9nB3mW0gavoXlI7bw4adbmG27hb/EdtUWJq7fQkf+FkYat1BatIU3vt1C8pktdJ/bQlX3FjwvbuHBpS1U99jKG+9sJaffVn432covI7dS/760Kbey2nYrZ+228tR1K3HrttKq3YqucCvf/LIVx9NbaercKmvTray8LPOvbmX49a28/+tWIm5vZffbEbIHjqBLeA+JkO9xBK+GR7BsVATvjI7guFCPieDCuAhcx0egnBaBuSJCvhkRZLtFyJosgpMFEWgKIygqjmBtSQQTSiM4cDgC5+4I+c0jmHQlgrarEXxyPYLvb0Rw4vVtOJtto3vVNiZYbeMX1TbS7Ldh4riNNc7b6L9xG+eyttEzfxuHxUDjNtqFc/E2qkq38bJ7G9GXtvH2lW0cE+qr2xhyfRtv3d2G8q1IhgyO5PbQSL4ZGcmxMZGox0byn1Uko1SRVNpH4ukQyceOkSS7RjLQPZIT8ZG0pkUSmh7J8qxIHLMj2WqIJKUwEkNxJN4/R7L3SCQLj0XS0B7JzM5I/hKfX4jkna5IPrwq8W9Eor8VyZjbkfR4azvv9dtO6dDtbBi2ndYR2zk4ejsrx25nyJTtzF25nVzr7bzpuJ11rtv5O3+7vBe3c7poO1Vl23l1djvjurZT172dPy9t55vL24m+sp3Pr26X9ckOuobuYOKIHbSM3EHS2B0MfG8HnWKlagdO63bw56YdWOp24JEn/UU7+KN8B3OqduBzfgdfde3A4coOrl/dwbQbO6h/K4rlfaNkrxXFuIFR3Bocxb/vReH2QRSrPorC/eMoTKZFESI8LKJomRnF/EVRXF4eRaRlFMeto3iqiEKriuKOTxTz/GVcQBQTA6U9Oop9MVG8SIjCOS2K78TY9Ch+F+2ZUSRqohheFsXpWmlriKK+MYr+TdIn/m2OwrUlitutUkdbFIN2RmF/IIrqQxLrpyiSjkv7iSiaRehJyXsqinWnoxjSHsVWMf5GFFtuR7HgThQb70ZxREy+F4Va7L0veR9EsV1cEzyMolK8/SgKb3FSTH8cRY54IRyfRPHr0yi+eBZFnWh/HsXSN6MZ0Cca937RHBLv948mRdwTVgOiaRODB0YTLrrF/EHR9DKJZqOYbBrNtcHRbBgfzZKJ0WR/GE3spGjqJ0fT/+No2oXb1GgOignTorkrTC2iiZwTzbsrojktvlsVzbjV0cSLW2KFZTQDraIJFq8poomwjcZTJXk2RFO1MRrd5mgKfaXPL5oP/KNJE+VB0WiioxkVK3WlRbMjM5rr4m9NNFRLrppobtdHY9IYzadN0fRsjiazJRrb1miGt8lYsWZPNLXHoul7PBrDiWj+FRNOyXMQZWej+fNaNL53o9Hfi6b1oTyHx9F89UyeWd8YhgyIYdCHMdycEkPh0hjyVsbgtioGZ5sY3vGOQe8Tw12/GCz9YxgcEMMlcSIohpzgGJrDYugZHcPsjBgmqmN4IBRZMSzRxlAlmitjKK2OwbEuhvj6GJoaYvisKYaNzTF83BKDRnzdGsOYthh+F8t3xjBwVwwxP8RQfyCGoCNS09EYHh+P4YtTMfQ/LddnYvioXeq9FEO/K9J+N4Y60f9eDJ3ik/sx/PwghkkPY3gi9j+SOE+l/ZnkficWbZ9Y4vvFEjYglm5ROjCWzYNimWYSS9KIWCa8F8t/U2L5aWosj6fFctMili9mxPLtwljGLYrlD7FqcSwtwnRJLOHioigjFq+lsdz9IpZDq2NJtZR+d+kXCzxiObE2Ft26WFzWS54NsezcGEvEpliWbI5lllcs/4ofvWOZ6BNLmngobHxj2SOG+8WyQ9wQy/xjqRX9AmIJFJ1ifVAsv4inwbF8FRLL76Gx+ETL3HjpS5E+8TQ1Fvu0WMakxxIrfhcrMmJpEiaZsYSKLjFfLc9EeGZJrdpYfhBJ2VKrLhZNaSzPxe3yWJT1UleD1NIotTRJHaKwOZYeLZJTPGuN5es2ybczlpW75Fnvlv7vY/n5h1jUB6Qe0X04lmvHY6k5IX2npP1MLLfaY+l9PpaxN2PZ8lsse+/K878fS/CDWM6LXo+kv0ccrq/HkdorDuUbcdzpG8eV/nEsGRDH2YFxFH4Uh+PHcbROjWP2jDjWzozjxNI4hi+PY5plHH8JF6s47lnH8blNHD02x7HaJ451gRIjPI53t8TxS3oc49RxtGXFMUQTR4So1sbRnh3H89w4fqiNY0dDHMFNcXzaHMcbLXFMb41jTZvUtTOOFd/HUXU0jj7HJP6JOI6IoI441t+JI/KhnD+Oo9dTqeOdeJR94mnoF09X/3gWDIinTHgPjOeUmDkoHnuzeKqHxnPu43h6TY1ns5g+LZ6JFvH0mBfP+Pnx3FwYzxeLJI4YuFhiiflLJJboTTzqZfFsWxHPG5bx/G0VzweKeJrc4rnoHs8ij3gqxDtr4zkr5qyLZ/36eL70imehTzzl4mf/eCYHxPNcfBcYz64d8dRHS41x8XybJMfMeBKz47lbFM+Oknj+q5S6auNpbIgnrFHiN0n85nhmt8RTIHq0xqNti2f0gXiKf4rH4pd4/hH2x+K5fjKeAael/jPxJJ+Pp/W3eD69HY/HvXjeexhPkmh8IjGfxRPUI4HPeiZwqU8CHf0SeH1AAn8PTOADkwT+GJfA/PcTSJmcQOyUBCKmJeA1M4GfSGD8sgQ8LRM4KWZYJfBKrLVO4LkiAaVtAv9zTyDfM4HXvBJI801gdUACC0IS8A1N4G6kxM1KoEy8pUmgQJtAQl4CN/MlT3UChU0J8p5O4Jhwa03gR/G0LYE9uxPI+T4B72MJrD+RwMTTCYw7m8Dp7gTsryWQ9CiBvY8TGPkkgZVPpd5nCYS8SOBGr0TW9UlkYv9E0sU3AxL5zSSRq2aJpI5J5LMPEtFNTuTZlES+m5rIvumJxFkk0mduIpkLE3kqHBdJnxi/OJFk8UDYLElkFIn8IWatSpT/jUTU1ol4uCfyk9B4JNLtnYinfyKGgET+E67BEiNMcoQnMnpLIhd2JFIWlUhkRiI3xBeZiZiUJTK3OhGHJskpxjcnkiJsWqSu1kSCjydSdErink4kpz2RH85J2/VE1t9K5PDtRB7fSyTpQSLKh4m0PU5k+5NEKv+U++iZxIL+SRQPTMJrUBKfTkzC+4MkfpmcxJSPk/hoahITpifht1COK5JQrk4iyjqJ30TKhiTq/ZII808iMTaJe0IZl8TStCT6ZiZRpk7iE00S/+mSuF2aRHR5Eu82JuHTnMTGnUkEHU+i9+kk5pxJ4uTZJHp0JHHtdhLd95OoeiAxHiZxXpQ/SqLzsYx9moTxWRK9nidh8VcSGT2S+aZXMkP7JjO4fzLbxHVhMjCZLeKK6DJLRjEtmbjpyVhZJDNiRjK3xIrZyWxcmUzeqmT5jZJZa5XMFOtkflIko1Um85dwtUnmoF0ydb7J1PgnszgwmX5ByVQGJ9MnJBnfLcn8kJnMU3UyjlnJTNAkkyYeC3ttMuOzk1HlSI2iriGZ7maZ35rMwjaZvzOZgN3JdO5N5tUvyaw7kszPJ5JxP5XM5NPJvBQfnkvm7h2p+VEyf4hdj+X8idQvop8l0/wqmRv/JfPlaymY9E6RNW8Ktf1SCB2YQsWoFMrHpFAyKYXeU1I4+/+mpeBtkUKPVSlstEzhuNhoncJryhT+805huq8IFMEp6MXGLBkjNuakcELMrpX5TSnMbU6hSMxtTeHNthQ+2S15RL/jKXSLRSdSZF2RwsBzKay6m4LlwxT5/0vhtrjzLIX3/kvhUY9U0nun4m6ayoIpqVRNS2Xp7FR+X5zK6iWpjLdKxcE6lSeKVD6wS+WCn4zxT6VvQCrVgan0D0rlkhgamcrI6FR02lT+Eet1qdxpTWXc7lQWn0qlRgw6m8oW8cbDVLzFJ49SCXwqfS8k36tULAak0WNgGifFrEFpnDFJY65pGr5maXSIwaPTUH+UhteMND6dncaL5WnoVqdxzDKNXso0SmzS6LRN42fPNAw+EsMvjbP+afgFpjE/KI2g4DQuZ6WxVJNGhDaN33LS2KlL435eGnV1aaxsSsOqJY2UnWn8tVfaj6bheELynExjzak0/j6dRmGHxLqQxsY7aWx5kkbTU4nxPA2b/ul8Jd4bkM73A9PJHJSOi0k6P4pZ5ulEz0rn3px0ei5Kx8wvnZtiTFA6D4QqOJ1vxaHQdHpnpuMn+malEyIuijpNOlu16XyZnY5DXTrrm9J5vSWdM6K0NZ232yTfiXT+PSXtZ9PxEgEd6dzpTmf3nXQ8HqUz/3k62/5KZ/jf6Tztl4Fz/wx6mmTwllkGvw7N4OcpGUydmoFebJyWQW+LDEJmZrBtdgY9LDOYYyVjrTOoUmTQX5kha4sMOnwyCPbLoN4/A9OADFJCMnAMzcA9PINfxO9RGVxMzaAtI4M7mRko1Rl8JVKzMjioyeClNoMj2RlMz8kgQJ/BBbGsOoNXTRkYWzLwbc0gdGcGl0Xk7gxG7s2gzwmp6VQGK0/L9ZkM7on09gz+7cxgzYMMDouNjzLwe5LBgqcZXHmWAf0yGTEwk8lmmYz/KJNJkzPpNz2TJotMvJWZJDpk4uacyTC/TGJEakAm2UGZ/CvWB2fKdzGTqK2ZfJqeyQ51Jr+LPVmZZGVn4pGTSb5OrqsycajJ5PWGTBqbMxnSImPF3tZM2QNk8sPOTF7uymTt7kw69mbSeTCT/j9m4nwkk4UnM6kWw89kYnM2k6/F4Y5MIrozef9KJkm3Mim4m8myh5lEP8pE8TiT/SL1SSYPe6uZ31dNlRg6QM1toRyoJm2QWv7+1OhM1WybrGbUFDWqqWr+mqYm30JNrxlqvMVnM9VUin6z1HwxW03SEjV3V6rJWK3mlq0aazs1rZvUDN+s5oWXmp6+aswD1ewPUvNesJpNYWrmhqsxi1CzIE0tv7WaEZlq4sQ98X6WmulaySnasyVfjuTSqbmjVzOlQs2QWpnfrOadFjVBglY1VjvV7BOHdqt5+5iaLlF/XM1vJ9TsOalmzCk1yeKxcDyt5qCYdEZNtvhXnDyrZna7mmLR1aHG8rzMuSDjhVOXmjmXJO5lNSl31Lz7UPKKi2LpI6nnsZod4pbY/0TNay/UbBaf/CnPoG8WHgOyOCIsBmZRIN4YlIWvOCcGmmZxQ6w0y2Lk4CwSxAOhMc9i8Ygsmj/OYuiULJRTs/haGCyy6D8ri3DRNjuLEXOyuC8eLcoibXkWVy2z5PsneWyziLDP4l/nLF56Z+HnlyX7pCxWB2axR+yKySIqJYu8jCyuZWXxT04WJ3QSoyAL67osPmuW9pYsAvdmkXlM6j8uMU9kYXJaYpzJYt65LK6cz6LhahaOd7KYdDdL9ppZXH6Qxd1HWdg+zuJb8f6TLNY+zeKY6P08i/oXWYS8qWHYWxrWvqvhuBg/UMNzkW+iocZMw+ohGvaI3h9pWDJJQ714PkXDL1M1+EzXcE4stNCwbYaGlFkadn6qQbVUw4llGt75UuZZyTxrDQqlBue1Gq76ahjhr+GBsA/QkB2o4V9xKkhDSIiGK2J4mIbvwzUo0zX8maHBI1PDTLUGo+idpaFBo2GwVsMO8WeOhjf1Gm4ZNLgVaiio0HC+Uo71GhY1aqgTpk0afhdWzdLepsF3p/Tt0mB9TMNX4s1Tcl+nNZidkThCcVbD/9oltjh6UfJe0vDWZQ22tzRcuqth2T15Zvc1aB9q+EdseKThpGh9KvfzQu7xpTy7flrSBmr5ZZCWAhMti8201AmzwVpuibeGa4kbr+XTKVq2TNWycpoWZwsth8WUGVpen6kldLmWVQotT5VaXGy0TLPV4mOnZZFKi6m9lvGOWsxdtfzjrsXXX9oDpD1Qy3ZxSyiCtGQGa5kZqiUwTMtF8f1WreyhtfTJ0vKlRkubGKHVkiAcs7VMztGSK3rotLSLvXlaxjVocW3Uyt5BS2OLFts2Ld+KiTu1aMQ/4uoeLcv3ahm5T4v+Ky0LvtFSI/JPaOl1Uu7/lJZ6YXZayx/imzNaSjqkhnNamm7IPd7RsuGJlpNi7lMtfZ9puSZa+mXzoH82DgOy6TEoG0/RLqzMsjk6JJvXRmUzf3Q27lOyuW8h57Oz+WJ5Ni8V2cyxyeaxKpuBPtns880m3S+bmQHZLAvKpkXEB2eTG5pNR1g2o6KyGZCSzfAsaRed2dlMa85mSFs2McJuZzabdmdjuS+bDw9n80q8eyKbL09m0yamnskmX7xxNhs/YdWdzcn72fR7mM2lZ9mcf5nNX6/n0HNADosG5rBjUA42Jjl8Kyaa5vCv+HRwDvr/5fDb5BysPs6h7/QcwsRKixxSZ+TgOjMH46wcLs3OYdmcHEbMzcH30xzuzs9h35c5zF6ZwxqrHCyscygUFxU5JNjkYO4gY8RM7xyCfXIoCMjBPzCHbhEXnMMD4RCSw+LwHKK3yFhRE5nD9u05sofMIVAs00q+7Bym6nIYVJ3DnJYcykTfVqmvLYeQPTmM/DYHw485vHE4B37KofOU3OvpHAafyeHD9hw8OyRuZw7W13NwfyL1PpV5L3PY9bfU2k/HiAE6EsVPA3VMG6SjQFw00dFiKn1mOhLEm+Y6ek0S03Q0TdfhOEPHlJk6mK0jbo6OQ3N1+M2T6091vGGpw190iR8VOvKV0majo1s8tJOYbjpa1+lo26xjlKeOJ+Kpn44rgTpSgnVcDdOxLlnHqQwdlZk6flPreF+j44xWx+RKiVOvY2mDjuGNEqdVR1KbjjU7dRh36bh1RIfutI4h7ToOdMj4TqnpvI6Aizp2Xtdx+r7EfKDjm0c6tI91vBKbn+hoFzVPddx+puP75xLjhY68f3Qk98rl3d659OuTy6cDcrk1MJdvB+XygUku2eL8UDmfkkvH1FwGT88lWqgscpk8Ixdm5XJ4Ti5t83LJt8rlTetceafkyr4slyNipq3EtsslVJi55TJsfS7zAnKJDJQ84l5YLonbpC85l0J1LleycvlVl8ukplz0YnhrLj+15fL2rlxW7M6l8mgur53MpVMsPpVLgzA/nUuseCAcz+Tyo5h6NpcC0bs9l0BxSezsyCWlM5dnwv1cLsfEzQu5WHblMv9SLu/8lsu5+7k0Pshl6EOJJ5weyf2JaY+lPvHWk1yCxGWx/Gkuu8SYZ7mkiePPcyl/kYv1X7loX8rz+juXun/kHv/N5Ul/PX0G6QkTN8RqEz37hNpUT81gPaZD9Ewequez9/Ssmqzn74/1nJ4i11P1mEzTs0PcFj9M1zPJQs+IWRJrrp7wz/WyP9ZzcbWeZCs9z8RRaz2lCj2/KvW8stXTbqdnoUrPKS8987z18j7Xc0GsCdJzRNwI0TN/ix4/jcTIlrk6PR0GPdvLJV+Fni31ehY16zFv0TO9TU+heHunnhBxVazcJfXtk/q/0tP/Bz0//6Sn92k9l8XyM3p2ibSzek626xnUqef7c3IP5/V0XZB83Xqyr+qpu60n5o6eK/f17H6g59PHEvOJ3LM48FTPG8/1zH0p9/1aHkd75GHVK4+svnnEDsjDcWAemWZ5TBmWR/dHeeim5+FjkUfLjDySZuahmJvH8M/ycFmdh6cyj4e2eYTZ57HaIY9XjnJ0zyNuvfDJQxOYR0dQHg3BeQwNkbGiKCyPd8PzGBafh1dqHonpeZRm5rFFncd5bR7PK/I42JJHfmseQW15XBHz9+Rxb28eb3+Vh/qbPP4Rw37O48gveXxwPI8LJ/JknZrH8dN5DDibxzah78jDvzOPpY+l70kez0TFszx2vczj17cNGEwMBJoaqDU3MHiogf7jDbw9xcA18e80A/1mG/D7xEDplwa+XWGge5WBttUGqq0NmCoMHFIamGYjc2wNhIhVdgb2if+pDGjEK9Fpb6DRwcATRwMX3QyM9TDw7iYDlpsNVPgZGOhvYLuwCzBwQPQOMnBF7Ak2kBlioD3UwMIwA/XCZYuBrREGPow0kCt27jBwPE3mZxiYopa5WQbUWgMJOgNHcg1Myjcwzmigps7AqJ0G2Wsb8NhlwGSPgSgx6ICB28cNXD1lYHG71HJeYnTLc/nVwB/3DWQ9MfD0uYG5f8q4vwzk/23gxwH5vDsoX76D+XSZ5ZM6JJ/T5vnUDM1n88f5uE3L57ZFPgdn5FMwM5/Vs/Op/iyfD5fks0SZz3SHfLpd8jmyVq6987nnn8/NIOkPyccnLp8hyfk4p+RTmppPVlY+npp8zolmbb78L+XzXDjqpYbqfI635HO3LR/7nRJ3Vz5hh/IpOi19Z/JlT57PGzckzr18Xnuaz9GX+Zi+U4DTuwVMGFTAgiEF1Atz8wKmfFxAzrQCdlkUsHhWAe2fF/CDZQEfWxUQbF3AakUBE5UFZAtfmwKGOxQQ61NApH8BhYEFUn8BWeEFXEssoCmjQPZkBZxUF/BpVgFl2QUc0knOwgI0YkVzAW1tBbzcWcDZXQXM+roAl5MF8o4t4PuOAvn2FND7nOQ8LzkvFHD/1wJ6PCrgi8cF/POkgJTnBcz/s4B3ehbyxduFNPcppL5/IQkDCqkaVIhqSCH3JheybWohv1oUMmlmIcGzCuV3KKTn3ELqlhRiTiEzvyzkulUhAcpCdqkKMVlXyBZPOQ8uRB1SSGtYIae2FWKZUYhWI9e5hYzWF1JRJmPLC4kSjhWF/CxmVhbSv6qQH+okV7Pkailk785CXttdSMq3hSz8vpDPDhYy+5dCBh0pZIewOV1I2NlCborv2gvpdaGQ5Zckx81CYh8W8lCYPCnE6Wkhv4jtzwvZ+o/EftOIdz8ju/obGTfAiOdAI22DjIwxMZIu/hpspH2IkTPDjPSdZuSWsJ1u5KAwWhj5bo6Rtz4x8uZnRnaukvmWRjYpZI6tkSY7IykqI3+KDfZGRjgaeSGSXIzMW2/k2EYjlV5GKnyNOPkbmRVgZGCgkR3CMcjI9hAjM8KMTI80ciPdyEcaI99kG9HnGMkuN7KnxohvnZGunVL/LiPv7TbySoz72kjmd0b5BhtpOWVk9GkjnJXz/9dp5OU5I0uuG+m4Kff3h5GND40sfmRk1GMjaaLjibQ/k/NXokcR6e8UkWFSxNihRbwaV0SP6UX4zSzikui9vAjDyiK+ty6S71kRRvsiWVcWsSGuCF9tEV9mF/FBfhEfGouYVFLEzdIiCsqLUNUXMbutiEE7i4gS94XzriKOiDm7i6gUpnuKWLO3iE/2Scz9RdR+XUTS90U0Hiii86cixp8s4rVTRew7XcTrZ4sIEKvai/hKBHUWcU1YniviG5F3Xmq9UMQN8cOlIoqvFXH7ehGHbxQx4NciXO8WceZxEQufFPHnU6n/WRHtYvHzIlrEF//I/bwqYu9/RdwdUCzftGJmDSrGbUgxJ8QPU4vpM72YreKQRTElM4rpuUKOdsUs21TMN77FKAKKeTeoGLtgGSMcw4opDy+mfnsxm2OLmZBUzEF1MVE5xcTpi3HPK8antJgPq4qpaC5mTWsxNW3FJOwsZsshmf9zMSZHitl4uphO8e/ZYr7sKGbig2LCnxTT73kx5v8U4z+lhA+nlXBzeglKixL6zizBflYJPwnzeSWMsynhD98SBgWU8EAcC5T24BKeibUhJZwRaWElTEgvwU5TQqm2hB3ZJdwXR3NKqNaVMNJQQr/yEiLFHWFsK2HY/hLavyqh8GAJ5YdLeLdd8ghVRwkzO0s4fl76u2X80xIcn5Vg1b+UtqGlXBpeyj/vl/LdpFI+nlzKHx+XMmtqKW7TS5lvUUq92DSzlKWzSrH4rJSo+aX8a11Kl6KUvcpSdDalBNuW8r1dKX3Wl5LqVcrWQIkRLDFCS7GMLOWCtpQvsksZU18q69hSbFpKGdBWisvOUjr2SJ4DMu9gKQ5HS8k4VcrEs6XkipLOUnackzovSp7bpSx5UsqkfmVUDCzDbFAZ2ePKyJpUxmuTy2RvX0acRRnNM8uI/qyMRJsynos2uzL5npfJ+qaMd52k37OMw/5lPA4soym4jIyQMn7bInPUZTwSCzRlNIqR2jK8sstYnlPGPmGrl2tjGR8UlxFWIupkbksZPq1lfLizjPBdZczaU8aQY2UcbS8jubOMP8Wsh2WcfVzGlWdl/PBaOfdGlrPwg3JGf1jOkGnlbJhejmJWOfGLy7G1LmeGohwPm3IW2ZYzxq4ctXhNVc4wl3KWuZbzq3s55/3kGFiOSUg5RWnleGWVs1xTzn7xdna5bAnL0RrKWVVWjmlTOVmt5fRoK8dqZzlTdpWzfXc5afvKyW8vx7GznGP3y/F8VE7ii3Lc3qzgn/4VeA+o4B2TCuaaVZA8uILzQyr4wryC+9MrWGNRwQnxzewKPvi8ghybCn61rcDWrgJT+wpK11fwfWAFA4IreCjcQirIDKvAL7wCyy0VGJMqWJVRIc9YYuRUEJlbwT3hoq9ge5vkEPN3VbB6bwWPTlaQdaZC3jcVXBPTOiqI6azgsThzroKeXZLzZgVPhf5ZBX88r+BV70oWm1YyzqwSjSgzr6R9WCUJYyp5Ib6ZWslJi0pGz6wkU7w2qxKr2ZW0zqtk3qpK2dPLtaqSgQ6VeDhWUhxQyYDASqLFW5GV1OyoZFJsJaMSK1mSXsmsrEoqxQtNJXk5lfRtqqSpReK3VvJkdyWepyopOFOJS3sl8zsqsT5fyQ9iXbfU8Vsl8Xcr8XlaySWx+lklRc8r2fVuFf1Nq9AOqWKJRRXjZ1Rxc2EVY5ZXEb+6ilG2VWSIH1RVTLev4n3nKhzXVDHVtwpdYBVhQVV8ElLFP6FVfBdehUdEFfYpVfJ3LudZMkZbxZvZMkZXRVqujBM++iqKDVXEtVSxvrWKd3ZVsVXcEY17qji4v4ryr6r4+0wVZ89VyT67iltdVTh0V1F6tYrrf1Sx/H4V2x9W0fq4ip+eVTHneRXDXlSRIrz/rOKS+PYvqfW1aqoHVPP3wGq+Nakm2qyapUOqmWBezVtDq3EaVs2nw6t5ML6a3ydW0zm1GsP0alxmVLNgZjVjZ1Vj/kk1Uauq+Z9VNf/ZVHPNtpqDdtXMUFWT41rNLb9qEkKlP7Iaj5RqctOquZ1eTZW2mo68au7XVeNaX82R5mpGtlaTuLuanw5W03ayWtagEv98NW/crEb5RzXLHlWz5mk12c+l7UU1paY15I6owW5cDa7Talg0vYawGTWoZ9dwY04NtnNrOCzKbGtYYV/DF0E17Bd9Q2ogrIYTW2tYGFHDlfgailNrWJ8uYzJq2Cdu6WtY3FLDlrYabovjO2to3lXD2N01hOyp4Xcxb5/k+LoGr4M1TP6lhgmna3A5W8NJsbC9hvc6asgWf3TW4HiuhqwLUufzGk6JroG1RJvXsm5oLYyqJWhqLf9Z1PLjzFr85tSyTVXL7xtrmRNSS414FVrLP9trSUqo5UVGLSaaWjZpa1mRXStrpFqKc2rZW13LxJZaIltrOdtWS96uWt7dXcuuvbW8v6+Wt87UslXc6ayld1ct7z2qxfmJnD+vZfxftbj8XcvOAXWcMqljglkd9wbXcXpIHUvM5XpoHXqxe3wdjz6uo2BaHetn13FOfDGnjv3COLeO8/Pq+HphHX8ur6Pcuo7LyjrM7eq4oqrD2r6OI951OAXX0TusDpfwOhZtkTwRdazMqqNUU0eCVuYKz+w6Lorvc+qYrqvjcEkdjg11tLXWyV5f6tpVx/t76jA5VIfZz3UMO1XHrx11eD+uY8bTOv59Vsfof+t45816LMzqmT20npvD66maVc/IefU8X1lPnls9fr71jAup505oPZFb69m4o56Jmnr6aOt5JL7IqWdgrowXm/T1DM6v52RFPWVN9RxsradhTz1j9tbTa189YWLbN/XoT9fzzpl6PM7W83l7PR911PPdeZlzoZ5fr9Sz+Nd64u/UY/Oonp/EqCf1sles5/Wn9dwS41/Ukys+/LueN4c1cGp4A1+OaSDg/QZOTmqgz5QG/rRo4L/ZDdyc08CYeQ18uqKBfKsG+lk3ECVWKBsotWkgybaBK3YNKFQNLPJpYIJvA3liu18Dnf4NvBbegP2WBo6IPdsbmB7bgGlWAwnisqYBa20Ds7IbcMht4Jhoz2/AWNjA6LYGNOL2zgbO72uQPaPEFF+0N8h6tIGPOxow6WzA8WIDrZcaOPS4gcynDSx80YD+T8nxr9T0XwNzXmskrH8jt8UF00b8zRv5eWgj84Y1kj28kS0jGvlrciN9ZjWyQzwW62c38s2cRqbObWTwJ40ki2vzGvnp00ZOL2xkz6JGChc3YmIlc8WPikZG2TTyh20jznaNnBQT7RvJF/0cGokSGxwlv6hwbsTcpZFX4hfXRtzXNjJ7cyNO3o309WtkSJDUGNxIRLj0bWlk/9ZGJkc08ue2Rg5tb+T16EZCxR9iV6zkiGvkSGojh7MbGa1r5E5uIx8aGonNl/i1jZi2NJIoXgqf1kbm7pRxuxrRiDd2N8JeGb+vkef7G7l+uhHbM/JszjbSKMa1Sx0djdwX7p2NtIvD3XKPtxr5/WEjhidyX88a6RKrnjfy21/y7F410jGgidJBTbxl3sTZGU0Uz2rC7bMmls1vot2yiRLrJjzsm/BzbuKVTxPng5qYHtJEWmgT/4lbUU24apvYl93EpByZL67mNtGY18TXhU3s3tlE3b4mNPubSPyuiYzTTfQ808SSdukTXueaeLO7iRW/NfHG4yZMnzfxUvi+aOLTv5rQvWzi3D/S/6/09W3mvEkzi4c2UzCsmepJzayZ0sw1i2Z+ntHMuFnNRM5uZvonzVSKiKXNLFzZTMzqZu4qm/nKtpmP7ZopFf72zdwU8x2bqXFtZl9AM8WBzZgGNdMS2sz4sGY2bGnmdmQzZ7ZLf3ozUdnN9MprZn9+M5vLmpnY1ExDWzNv7Wrm3O5mnL9qlm+V9J1p5tDZZkZ3NNN5rpnYx828EJ88a2bs82YevmjmaM8Wbpi2cNSshfmDW2gV/cxbsB7WwpzhLewb34LphBbOT2th5fQWZli0kDmjhddntnBHfD67hdI5LXxkJfNtZL740b6Ft51aeOYrc0JkTmgL1eJOeAuuW1pYtrWFN9Qt3BPOuhYm6VvYVN7C1OYWgltbONXWwt6d0r6rhaTdLfjvaeGmOLa3hYX7WijYLzkOtDD4bAv/iaD2Fk52tFB0roXE8y38LfwutKDqkvsSO7tbGHCphTjRdauF1X+00P5Y8j1t4dbzFk6/aGHyXy2YvWzhxD8tfPiqhXf6tXLetJWZg1upEVlDWnEd1SrPo5UFFq3kz2jl6qxWbGa38ov4bE4rl+e18uOiVtSKVpbbtvKtmG7XyjBVK2H2rfRwaeW2KF3fSpJ/Kw6BrewOauXD4FYSQ1q5EdrKzvBWEra24hvRynWh2tbKUTE/plW+P63M07VyKa+V3IJW3i1sJUo8FT8WtdJY3Mq4klY2trbyfxXXdXwUV9fAcShUqEFbigUt0FIXNCFBf1BqFGiBkASnSvtAcRKCljpUsBCCQ5HSIuu+2Y17Nrtx2bgrsYUA73n/+H5m586555w7mezeiVLc4nPNLfLEx9pbHLHcYpLjFiMybrHTKeMukStxeTKnUuY23ZLf3lssaJUabfK5/RZhorDzFi8+rGDhYwqmPq1gXT8FrwxU8OMgBaeHKgh6UcGvLyvY/KaCd99WUDtOwYrxCkwTFPwxSUFPbwWR0xT0mqMg5mMFk+cpuC78FioIX6Rg32IFnWLREgUJQhGgYEyggv1BUmupAu0aBcu+VXBwvYKVGxQM3qxg9VYF2eLDbZJbTNiu4FCwguYQBZN2KmjdrSDsewWf/qjgud8VPH9YwS8i6KiCdKE/puDNMAUXxIDjCg6ILeHSc4SCrDMKjl5WUHBV6isVlIlXNQrOiEqdzNcrmGVQ4LQoeM+q4FKkQvZYCk6IPg4F011yXzIV6HIVdC+Q+yJqxIdlCtbWK0i+Lb20K7gvqjokX6eC2R4F/3tSyfoXlTw+XonvJCXh3kqmLVDy3KdK7omgRUre9FeyLUBiNim5LWK3KLm5VYlnuxL/ECVN3ysZeEhJj8NKrEeVXD2m5HCYkp3HlSw4oWTUv0p+VijZqFRSJRwqJe+qlbytURKsU1IZpeSnDCUbnEoMmUreylIyKFvJmlwl9jwl7iIlp0qUnG5RktGmxNSu5J0OJZdEiEdJs5h3V4lPl5JvHyjp10PFh/1UjBigom2gCvcgFU2jVJS+oiJ+goopE1X85K2i0kfFu74q/vZToX1XReSHKjIWqTAvVnHZX8VjASpCRX6gikFrVHR+LTnWqpjxrYq69SqubVTxxGYVu8W0bSpqQlR8tUfFW4el3lEVfU6oOPiPCu/rMvemivMqFQfUKj7SSR6TiFMxM0HFpDQVTzlUpDhVvJEpc7JUNGTLvDzJcVtFepsK9bNqzjynpl9fNd2fV5PZT824cWrZB6j5eqKaad5q6nzVZPmpWTJTTdeHanYukDmL1GzxV3PzczX1m9R4b1Uzapua8mA16SFqHtulJlT4HVIz5rCa546oeSA2HVVzLFzNkyfUXDit5uFbakKEn0rNKbWanzVqarRqrHo1I4wSK1IsarxsaqbEqFmXquZth5rBGWr+ElOz1KjEq9lqfsuRNeSqyc5T80ORmjklajRVam41qJnQquaa+F+HmjIR0KnG4JFcd9T8LUK71Hx6X02C8HlYww2h76Nhaj8NZ/pr6D5Qw1bhM1jDdTF6iIauoRoyhmuwjNCQ8JqGhrc03BuvwTVRg3WShgneGq6JF3w0PDVZwz6xzldDgJ+GXtM1JM3U8PosDZ3+GlIDNBgCNbwdpEHxhcRu1rB2h4aZOzX8sVtDyx4Nn/0ktf/Q8Mxfkvuo5D2mITBcg+mEhrERGv4+p+GxCxpaxRilhl9UEq/TUG3UcDlRwyKXhhmZki9bw44cySkeKtcwr1JDTp2Gmw0aHjRp+LFdI//PGr7roeXqk1o6+mr59nktZWLoQC3tg7QMGSbH4VrcY7VcnKBl4TQtf8zU8tV8LZpPtLz+qZZBC7XsWKRl+hI5Bmlp3STxm7Xotmp5c5uWv8Xg7Vr+EjuDtawN0crvg5Zk8fdOLYd2aem1W0vJHi3ph7W8e0SLWYw7Kn2J4ce0HBVPhWnZJzxi3XEtFSIoXItDjI/QMuKklg0XtSz/W8v1/7TyW6LlplLLSZWWvmotv4huGi1bxWqtlhwRo9Oi0Gt52aBlm0lLo5hv0dJk1/JWhvTm1PK4S8tu0S6+zdQyO1uLUYzN0XJFDMuV/sQ/RVruFmv5oEzLjVrJ1arlszYt+WJBu5apHVpU4rVOLefE4Yd1pD+mY+7zOvoO0MlzpyN4mI67b+uwjdNxfbxO3kt0bJ6k47Svjtdn6Bj6nsz5UEfveTpufKojdokOvwAdrwTq6LlUR6/VOg5s1pG4TYd2u443gnX8FaJj1w4dJaE6ruzWUblPYn/XceiwjrBwHdUROuynpIezOhrO6Vh7RYf/VR3OGzq2qHSsVuuYotWhFAP0OnYYdLQIvVnHM7E6+ifreMuho9Opw5qlY1SOjpx8HQfdElOmo7hNx6wOqd2pY5hHx1Hx/R0dVXelZjc9n/TQ89ijepr76tH31/P2AL08f3qOiCcG6dkrPGK9l55JQ/VcFw0j9PL+rOf10Xqy39RzcKyer8brSZ6g50M/PTem6Pl7lp6fP9LTba6e9k/1fLtQT8AiPRP89Yxcoidc/BSg55H/6flhk56azXpWbpF84uOteny36bkdose4U8+sX/UMOKzn4SN6vj6qJ/WYnqvH9fQ+oeefv/W0Xdcz55aeUUo9D1R6tqj11Is1Gr3sZfSy/9PTYdRTbpI1WPUcjtNDhh6DOObS83Smnv2iS9Rk6YnJ0aPM1dNaoKeiVs+vTXq+aNEzrF3P3Q49Gzr1LO5r4IX+BvoMMPCjuC82DzSwepCBXBHnZeCDCQZs4nlvA80+Bhb7GkgRvacZGPOhgdR5Bn761MCaRQam+xv4e4mBfYEGopYZeGWFgaavDFzYZGDdVgNLtxmwbzfwcKic/2WgNcxAyXEDo08aiBCrLxnwu2FAKf6nNBCkMuCtMXBAZ2CJ0cAvVgNvJhnk/0nmZxpwZUmNXAOBhQYamg0cazewv8PAI88Z2Sne72fk1AAj/QYaOSB+G27E/YIR/5FGRr1o5PO3jDwYb2TrBCNJk4zM9DaiF1d8jIyYbKS3r5EfRf4UIwtmi4+MzP/USJx4yt/IqgA5D5TzVUae/FxsMrJhs1GeA6M8B0bmbZVrQrPNyBvbjRwOlpgQI/vEhh1GckJlfLeRIXtkfK/kP2Tk0hEjR48aefqYkf2iLszI6uNG8kRCuJEfThm5L+pPG/nnppHZGiMmcU0ra9IZaTYYsUYbORhn5JzLyKBMI3+KzBwjr+UbOVRgZG+h9FZs5JnbRn4WKe1GzB1G/u00MumBkf7dTfz5mInOXibu9jExrJ+JpEEmnh1qYvBYE0+MM7FhvInpk0xoRe/JJmZNNWEUxZiYtlDG/E3cFwUBJpIDTWxcZyJ3vYk+m01s22KiSZi3myjbaWL+jyYafjNRetjEX8dNfHfCRE6E5Dll4s4NE1dUJp7RmPhJbNOacOtMqOwmLkaZ6JFioiTVhC3dRHWmiZVZJnQ5UidfatebWNhgIqjNhLLDJN+b0r/HxGHRdcfEmi5Z1z0Ta3uYsfU1M6i/mb0DzNwRuYPMzBhsJnyoGa/xZu5OMPOJt5lEMdPHzD+TzQROM+MUH043s2WhmUWLzaQIs7+Z/5aYeSnAzGkRu9zMtBVmtq0xE7LRjO9WM/uDzdwTm0PMzN4pNf4w8+lhM/8eNZN5wszUk2YOXDejUZoJU5tl7Wa2a828bzBzy2hmiEtqZpl5Od/MlVo5bzVzv81MY7uZog4z/p1m0oTVY+bmHTMb75s58YSFb5+2cOlZC336WvhggAW7uDjIwhAvC1uGWEgbZmHPaxb5PrTQMc4i73gW3vG2EIyFgLkWGj+18N5iCz7+Fg4HWNgfaOGe2BJkIWmLBdNWCxO2WXhxu4U/gi18t8OCcZeFlQcsJB60YDhmYfRxC4+csLA+Qs5PW+h3S+qJXJWFf7UWTuks/K634DHIfKOFO4kWapMsPJ5h4TOXhZRMC5OyLdwUg3ItLC604F9h4Y1mWddtCz+JllYLa9ssBLVbcIqPOixM6bSgEZc9Fp69a+EXEdrTSvVTVnr1tXJXfNbPSoFY1N9Kinh3gBWrmDTQyk3x8iAr54SXl5VD4snBVvaLe2LLECsN4ouhVtzCf5gV5QgrQ0ZaOSq2j7bSLDrGW1k/wcrKiVZyxSeTrCQKvK0YxXgfK/+JFydbOS0G+Fr5Q/Tys7JX3BEbp0iP06RHYZ0uvc2wcn6mlcNYuT/LSuNsK445VuzvWbk918o3H1u5+omVAwul/iIr6xZbqRI5/lYWLJH6ggCpL8YHSn3xYpDUFwOWSn2xd5mVuuVyf1ZYmbPKivdqK4M/s/LU51aavrAyfaOVk5ut/L7FyoZtVmpE/nYrC4OtWEKsTNxh5YY4Fyr3bqf0uNvKB/us/L3fSutPVpb9YmXsASvf/Wll9mG510fl/obJekTjcStfhlspFhknrPidtHLplBWX0opWLWvTWHlEL2sTNyxWeVas2LKs/JxnJSTfSv9S6a9Z7l2blaFdcs/GR3J0UiS9vSM5vCCS0oWRzF0cSazQ+UfyzpJIPl8WycSvI1m6PpLpGyI5tSmSvVsi2bQ1kg+CI/ELiUQtLu+IJDxUcv0YyT9HI+kXJnHHI6kPj8R+MpKQfyJZq4rEoI3kI2skHVmRrM+OJCU3EmteJOW3I8lqjSS+LZKZ7ZEYxdnOSPbfiWTbXentYRtBj9jY0s/Gl/1tlAjnABsfDbShG2TjHS8bowfbOCX2DZW4MTamvSbnb0jsOzZix0nceBvXJtj4c5KNx71tfC/uiS0+NhrFV5NtBPracIm5fjJH6KfYGDtVYmfYGPi+jfiPbWQttjFziY3rATbGBNo4J7yCbHRbZoNVNm6stnF8q43fttl4eLuNXWJNiI0C4bvTxuVdNg7usXHmLxv7D9toOWJjfpiNBDHzuA2TmBAueU/YGBxho/WUjUdv2HDfshGjlDWoZV0aG0uNNp62yfqypO9s6VvMzbHxX56Nl/JtpNXaeKvBxsdtNsZ3SK+dNrmnNvnut/HjHcl710Zll43hD9mZ+JydV/raGfK8nV/62enob2f1QDtpg+zYvexcHWJnywg7X71gp3GcnS/H2xnvbWeMj132CHbyp9p571OJFVcW2Rm52E4/f8mz2s6jW+zsFnfEpq126kXAdjvTQ+ycDbXz/c92yn61k3jATv+LdgIVduKUdowq6Udrp4/OTqHRjsNk560EO5ec0kO2ndIcO/Py7Oxok1477CzutPO+x06UmHLHzsB70k+PKNQ9o/jz0Si+6RtFcr8oLg+M4vHBUdx7MYpLr0fhPSEKhbjnE0XO/CjeXBjFC4skxj+K78V9sW1JFBUBUeQGRpESFMWa7VFM+jOK2eFR1KuiKFZH4dJE0WSJYnlkFKsSo4jPiuLV3Cj65kextyCKL1ujSGyPkn281OuUPjxRPOiKYvu9KN4ZEM2ZgdEcGRRNb69o8l6Opv6daF6fFM1232iq/KJlDxbNB9Oiyfg0mhmLojkYEE2vwGhagqLl/TAa26/RlByKZtbRaHyORXMlLJqRx6P58UQ03SOiaRfms9GMuBBNv4vRtF6K5tX/orko7t+MZpommuvaaF7WRTNUH81WUzTnoqLZEhfNS6nRPOKIZnNGNO/kRLPMHY2mNJprZdF81RbNnE4590RztEuuPxzDI71iOPZsDGv7xVAhVvSPoWV4DB+9GUPIhBjaRYB3DD6+MbzpF8Nji2OoWhLDzWUx/Lkyhto1Mcz6MoawrTE8t02ub5f5wTFc2hNDxN4Yoo/E8Ed4DG0RMTx/MwarNoa39DFstsRQkB2DKS+GzKYYJt+OYXB7DM90xPCbeLRT8nhi8O+KYeBDsfzXP5bwgbHs94ql2+BYkobH8thLsfI7FIu3TyxK8ebkWPZMjSV/RixN/rFULIllZUAspqWxmDdLzJZYRm2L5bToExxLV0gs34TG4r8rFvXBWPYdiiXwWCzacKl3IpbzEbFkn4/lxJVYyv6LJfd6LJeVMkcfS6U4GxlLa7SM5cSyu0DGimKxlMqc+ljWdkp9EXc3lpld0utDcXz+cBw9e8dxrX8cvbziaB8cx9JhcZRPjOMjnzgeTI+jhDgCF8TRf4nEBsaxS7y9Pk7e2eLo2BzH8m1xpG+Po/TPOD44HMfg43E8Gx7HQfHgRBwhEXF8dzKOFbo4HPo4Ou1xbE6PI9EVx/XsOF7NieNQXhy98+NY1hDH7+1xbPLEyX2O4+N7UrdHPHED4rkwOJ5hQ+LJHBXPR2Pj+XdCPP2849k9OZ6tvvEETo3n1QXx/C36LIxnWUA8Psvi2bUmnuiv41m1OZ75W+OZuj2eCcHxHNwZT69d8dh+kHnH4hl4PJ5HNfHU6+L5Uh9PniGeWeZ4KjLj5fsxnqSceKJyZW5+PLfEGwXxTO6M5+KdeE7ejWff/Xi8n0/gWr8EHvFKYP2QBPKGJTB3RAL9JyRwSNycnsDomQlY5iawY1ECq5ckEBCQwPtBCUQL1bIEpn6TwJv/S+DhjQl8vD0BfYjM25HAk3sS2PpXAiWHExgfLmPi7pkEbp9NIEOZwBRNAre0CVzVJXBOn8BQQwLhop8xgadMks+cwB6x3ZLAd9YEoqIT+DUpAZ/MBEbkJHBSDMxN4Jm8BHrlJ7BfhBYk4BHfFiVQLea1JHCiM4HedxLYdzeBByKkK4EOsfpBAlndEpnZIxFNz0Tqnkqkm1ei7OUS0Y1M5OaoRHb5JJI0LZGd7yeSNzeRAYsT6R6QSHNgIp8tTWTZ/xKxf5eIYUMifbYlsn97Ip7gRHqGJ9Il3j+byHl1Ir/pEmkxJuK0JjIyNpFbrkReypI5uTJekEhHfSLT2hKZ1J7IKU8iXncSOSaeuyu57iVyT8Q9n4S+fxK3BiQxcHASR8QzQ5LYNjyJXW8lUTguicDxSWSJk35JPDs1iZBPkvhmYRK5i5NIWpLEP+uSqNyWJN/pSeQEJ+EIScK0M4nnjibRcTyJjeFJXL2QxLC/k+ivk9ymJCosSRRZk/DJTkIthuYncbggiT6FSZirk9DUJNHUmkRJexLOziTme5JIETPvJmEVE+4lce1+EmMeJGF/Kple/ZLZNiCZhoHJvDYhmSsiYlIyB32Sue+bzLdTk8mckUyfj5LZOD+Zzz9Jxn9hMrP8k1EGJPNKUDJnliZzaLnErEimx6pkdovtq5NlD5rMiuBkloQky3tIMiE/J1N4IBntoWTeOJLMiGPJPB2ezK9iZ0Qyd8V3p5IpPiNxymTmaJMZb5BYYzKnzcn8Fil5o6R+QTIfFiVzwZPM8DvJ9O1KZv/9ZMy9Urj4VArBfVNYNSCFwIEpfOyVwqsjUggdk8LxSSkc8k6RdaVQOzWFmk9TWLkohUKRvCSFP1en8ENwCs2hKXy5K4XFe1Pw/JlCyZEUZpxIYcLJFB67mMKT+hQeMaSw05gifxPJEZnC4OQUwsVPaSmUZcpYVgoLc1LIELF5KZCfwpkSqVmbQoQnhaN3UuR5SuEP8XRXCvvvpdDjfgot3VLZ1i+VsoGpFA1KJX5oKovGppIyLhXTxFTZ+6TyyuRUhvmlsnJOKu2BqXy7NJW8Fam4VqYyPziVD0Jknpi9IxW7eHu3HA+n8lZYKq8eT+V8eCojTqRySjxzKpWfT6fScl5irqXygzaVLYZUWkWDMZVVllQS7ak0O1NZkZ1KZaP00pqKb2cqejHRk8rrd1P5t28aw/un8f2ENO5NTKNzUhpf+Kbx8fQ0lvmnkS+ylqSREZDGvMA0xq1MI/zzNHquTePuN2msXZ+G/6Y0VCFpvBGaxqWdaXzyRxqHT6bR7ZzE30qjjz6N/cY0dpjTyI1O42BmGndy02jOT+N/BTK/JI2OjjS+uZPG8ntpFIjLvdJ57Jl0nIPTWTAkHfvwdPxeSGfcqHTyJqWT6Z2OaWo6F2alc2xOOru+Sad+fTrlG9J5f3s6xh3paEPT+fhYOh+EpTMzPJ3JEek8eiWd7dfSqb2ezkJVOvPV6czVpDNDn46PMZ2OpHSSs9KJz04nOiedyFyJbUrn5YccrHjeQVZ/BxkDHMwf6OB9LwdRgx28NtKB08dBgp8DyzQH3jMcfOXv4LMlDvIDHTiWOUhZ7sC4xkHzdgf1wQ5KQx24dzoYeMjBs0ccHDjq4IljDnaccLD2jAP9fw4eNzl4xOxgv6iKcfBvttTKcfByroPReQ4uiBfyHQwrcHBSDChycEz8Ueygd4nkK3Wwr9zB/QoHxY0OzHcc+N114NPlQCsm3HMw9r6DW+KtBw6ui1e6Z3BZvPRQBmGPZLC6fwaFAzJY7JWBSzgGZzB/SAapImloBvYRGYx5JYPuEzNY75tBnV8GVVMyKJ+aQdH0DPzJ4LnADH4PyuCJZRk8tjyD0FUZbF2TQfHaDCxbM1AHZ/BvqNTdlUFgeAbOiAw+OZnB21cy6KfI4Cl1Bt0MGfL7lYEyM0P2yBlcFS/mZ/BXqdTwSPzdDN57kMGVJ5wc6Odkj5eTnYOdWMY70U5yMsHbyTgfJzcmO3nT18l/4pqfxMxz0rDISY2/k6+WOHEHOclf5mT8OicXtjg5EexkUIiT/jucHBW/73KyOMxJpnAed+IIdzL/hJM0obrk5J0rTvpqnDyld/KEwUkvo5OofCdTi6SPEicTS52oxdsVTkbXOYlocvJXm8R3OvnpjpO995x0v+/kbjcXbT1c/DrZxeO+Lh7zc/Gj2D3dhSPAxfxAF2ni/eUuZq1ycWmji3NbXIzY6uKMOLndxeBgl/Tuon+oi6Piz90uft/j4onvXaw/7GLtMRdVYS6+PO6iUnwe7qJcrDnhokysjnBRIlaccrHknAvXBRepl13M+deFQu/iHYOLm+Jto4sb4iWb9BDtYl+uiz150mu+i9BCFzuKXHjcLjaWu1jW6iLlgQvDU5n8MzCTF4dkEjEqk56TMtnrnUmXXyatZFI+L5OSTzJZujiTIP9MApdksiQwE8eKTNJWZZK6OpOPPstk0rZMBh3OZMDRTI6GZXLkeCbPRmTyzMlM/hC/n8qk9+lMnjyXyaOXMvn+aiadKqmhz+Q7UybNYr05k3WWTGqiMsnKzSQzT+q4M/mgKhPfu5no72XifV9qdcvizSeyuPpMFhcHZHHeK4sRw7I48WIWx17P4mmfLH7zE1OyuBOQRcfyLL4KyeLLHSI0iy92Z5F3PEue8Syyz2aRcS0Lx/Us0m9mkarJIkWXxYeRWXwQlUWMM4uovCxmFmbh1ynuZDGpXzbj3xDvZDPOOxulGOcrRzFumhxnilniXfGhWCAWiSCxVGKWixXy+f+tlM+r5fiV5PtWbMhGvU0Ei9BsJuzORrM/G31ENpPPiPPZTDdlE52YzRxXNvE52Tg7sll4N5tF97IpeDqH5c/msGpQDp+/kMP68TncnpzDRt8cWsXuBTk8HJjDkY05DN6Zw6ndOdwIz0FxMof39TnMteSQas3BEZVDVnwOK5w5fJabQ2VeDtUFOTSU5vCgLYfunTns8+Tw4/0cHu+eyy/i90dyGTUol9FeudwYnUu8by5JU3Jxz8ulPjCXluW5/LU9l+eCc4nYk4spPBfLiVysEbnMOJXLgqu57EvK5VBWLkdzcgnLzWVAXi6zOiXXnVzSHuSS3TOPLf3z6BqUx32vPB4ZkUevkXkoJufJ3yCP6eTxZUAeDUvzOLoxj8Fb8xi9I49ZB/IIDMtjxYk8SiMk5nQevRV59NfkESbOGPK4as3jdVseyug8Mpx5fF6YJ/vuPC7czePyvTz+fSB1HsqnYmA+NV75dI3MRzcln03++TwIymf30nzCvsjn2rp8vDfnyx4in0935+MSD/7M50h4PuER+USczKdMl0+DKZ/Tafm86spnUm4+ejE5L58p+flMK8hnjjuf1TX5VA0qoNargLsjChg/oQCbTwFRkwt4z69AfusKWEoBwwILuBBUwJhlBbyxooBxqwowf1bA+i0F3A8uoPuOAuIPFch3ZgEBxwsoDC/g85MFVImNZyX3+QIu3yrglqqAafoC0i0F7EstYEBmAZdyC3g5r4DX8gtQFkrd8gL63C2gvl8h+tcLmfxGIaXehdT7FrLOr5DgaYXcFflBhbiXFrJqWSGfLS+kZkUh07cXEhNcyAc7CrkVVkjcqUJSzxSSda6Q6/pCIi2FlMUVUptQyN+5hYwrLCS+VHLUFDL0TiHabkWkPlLEkQFFXBxcxOQXijg9uYgRvkUopxUxZWYR9XOLOOxfRNiSIgYFFHFlaRGqFUVcCCni8o4iIvcWkfljEa9GFOF3pojpZ4uwi7QLRbyglXF9Ef8KvamIxMgiFtiLuJpVxGvZRRjyiphRUESUaKsqQt0hc+8UybuynD/sZn8vt7yHuonq7+bdAW7iRZaXm72j3aRNcOOa6CbI283Xvm6a/dzU+7tZt8RNaJCbbkslTvy4zM0fK9w8t9KN9Ws3AevdVGxw07rZTchWNz8HuzkY4ubQDjfPh7r5e7cb1T435v1yPOVGf9ota3LLmtx8cN7Nm1o343Ru1MJb72am0c0ck5sFFjelNjfbY910j5c8aW4sLjdfFUpvRW7a3dJPqZuIKunRI2Oi666bsO7FvDasmOsiflQxBWOK0foUM8uvmHlTiwl+t5iqoGL8vi1m5/ZiDoUW029nMV67inH+XMz4iGJSzhSz8kIxn18sZr6umMX6YoIMxZQZi2k0F3MwqpgRccWoEot5Or+YP8TAwmKuFRcTV1FMW0MxY+8U8/79YqoHlfCNVwndhpVwZlQJs14t4TnvEiJ8Sqh6t4Qxn5TwxqcldKwokXerErq2lvBnSAnnd5YQ+30J758oYV5ECUWnSig/LXn0JfxsKOGspYSY6BLMOSVMzy0hIa+Ej/JLqHaXsKGkhK2dJTzVVcKxeyVc6VaKsUcpJb1K+dCrlDTROLyU30aXkvhmKc9MLpXns5TKOaU0vFfKhQWlLAwo5culpWxeXsqDFaVc+aKUnltKeXVHKfn7SulxqpQDp0sZdb6UFzWlRBlK2RddyvjkUuall5IheuWWcrmwlICKUsoqS3m/o5TzPcu4+nAZQ/uXyb64jK9fKKN1ZBm7JpUxekoZl0XMwjIW+5fREVTG3B1l5ISWsXZ3GXPOlJEkfjSUcc1axkRbGVkxZTyTWsZLjjLiMssIyCmjPq+Mgy1lNDwoY89D5RzvX45rWDnrRpazc3Q5/7xaTphPOZd8y3nFr5yX5pbzSGA5r60op/Wrcv77rhzTxnL8t5YzcHc5Y/aW879fy5kbVo5DVJ8o5/vT5fx2ppzDZ8t5V1dOhr6cEmM5I6LLeTmmnN8zynnOKfmzyuVvVE5MbjkpeeVk5pcTUFBOQ1E5be5y7hWX82dZOc+Xl/N6VTmzasupaizHeKecpK5y5t0rxyny75ez4kE5X3arYF33Cm6Luw9VsKtHBV6PVvBqrwo2PltBh7g2sIK3BlXI/a1gzpAK/IdVsGJ4BWXiyRcrSH+jggMTKpjhV0GMeH9KBb/OruCNwAp6fl7BH19I7k0VnNlewfgdFfiFVrBodwV9wyrYc1FyGyowGSuINlXQLboCS5Lkd0t+8UNrBZc7K1j+oEJ6raROeD9eyc0BlYwfWIle+A+p5MGISn4bWcm2typRTqwka3Ilgb6VrPGrZMfHlZQHVrJoWyVfBlfKu1AlfXZVcljMPVLJoFOVJJ6vxHlBcl2s5OA/laxSVRKqreSqqZLp1krc9kpaoivpGVdJvrsStaeSuLuV5N2rZPl9yfmgku8fqiJ9YBVfDq5i7NgqNvlUsXBWFd/NqaJ6YRW9A6oYEVTF6tVVnPiqirD9VZz9oQrzz1UsO1FFqfjuZBXt4tmzVQw+V4XpYhVpKhnTVcn7SBUHjTLPVMUQcxX/5lXRv7KKV6qruC7m11dxu6mKU21VpN6poqSriuAHVbj6VfPa8Gp4q5q146p5dXI1B2ZV07a0mnOrqnn422ombqimdEs1z++oJnBfNfd/qOaDiGoaTlcTeraaJ89X0+9CNWOV1fipqqnRVbNOX812QzX7jNW8ZK3Gaqtmlr2auIJqvimu5kplNb1bqpnUo4bYnjUoB9ew7+0aHp9aw+/CTg29l9Tw0fIaulbX0BBSg2dHDU/vqmHrzzW8/XsNtYdr6He8hpiTNWw+V8PVSzV8ra8hwV7D/vgabiTXkJdew9nsGmbn1/BkaQ3WbrUkdK9l3IBadg+rxXd0LSVjatn5aq18T9ZyaXItcVNq+WhqLdXTa2kOqOXfFRL7ZS3n1srnb2rJ3lHLstBa+oTX8s7JWjQi5XQtn5ypZfP5WgZfquW9f2oJM9fysrWWXvG13MquJSBfYpsk7nYtX7fV0iTS7teyqlsdg4fU8dLQOrTD6sj2ruPY1DrGzaij85M63llSx3uBdbQsq2Pb8jqeXyXjX9fRa1sdI4LreC2kDkLriBeunXUU76pjw546eu6TOH0dY611TI2s47EMuZZbxxd5dXjy69hVUMd5dx01FXWkNtbRdb+OWz3qCXq0nju96tEPqmfQyHpuj6/nwYR6RvrUY/Ot59Mp9XwzrZ7vZ9Tzxvx69vnX83pQPbOX1bNgeT3LVtTz+7p62WPU47Oznn4/1JN7tJ5vw+plj1NP3tl6Vp6rp0qs/reePsZ6joo4az05WfWoiySmpJ7vGusZfr+e5T0a8HqugbPikcEN/CYuDm3gC+8Gts9qgEUNZC1uYOSyBq6ItJUNHP2igZJvG3hvSwNBexsoONvA+vMN9LzYwC/ilcsNPGdooDKygWB7A92jGliTKXnzGvDuaiD5now91MiYhxv5om8jqkGN+Ho1smhII8NGNnJrVCMvTmqk17RGomlkz3uN9FjWyLxtjfy3qxHDbrn+cyOxRxppDGvk2slGAs82EqNoxKlspFjVSH99I6MNct3ayNiYRp5IlmOaHLMaGZfbyNKCRr4ubKRZbCtq5IEYVNLIubpGzrc30tbVyLs9msjr2YSjfxNFA5rYNKiJLaOaeHFME1a/Jt6c3YTvu3LtvSb2fthEv7lNLA1uoltoEz+I9v1yDG/CfKqJdeeaGP53E7f0TYRUNMl7RhN7ejQz9tFmJk5rZj3NPD2vmf4Bzfwb2MyOlc30WNXMqK3N6Lc1Ux7STEhoM/a9zXx4upnulmaOWZvZH9fMrlyJLWvmYmMz99qaKehqZkKPFjofbeEXrxamDGuhdEQLwSNbaBzXwmLfFm7OaGHDkhYO/tRC9bEWRke0MPNUCwtOtzD+7xY+i2pha1YLjoIWAgpb6Fbcwk+id0kL2Z0tnLzXgvFBC3t63ua1gbfRvHCb8eNus3HSbaJm32bOyts0rr7NljW3idtwm007bzP60G2aztymu/E2T6Xc5s+i2/h13Wbp/ds8/1Arn/RvZcGYVv56Tfi1cmtqK7/MauXZ2a0Q0MprK1s58EUrz3/ZSrfdrej2tfLKr638c6iViyda8TvZys6zrUy82IpFPPNPK9P/a8WpaaUxspWttlZK01v5Mb+Vx8tbSW1uZUSHzOvextdPttHj6Tau9Wkjx6uNO0Pa2Du0jfPD27g7pY11s9tondsmv2ltWD5p44cVEvdZGyG725h+pI3ll+RzZBs/5bZxPK9N3uUlpkauNbShvddGbbd2NA+3c2RsO0PGtbN6Tjthge38tKqd46vbsYS289L37VQea+dQeDv7zrbz9rV2vtC0013XTpqpnSXmdorFDXs7e9LaUWW0s6i8naaKdrK62onv0cE7j3dwa2AH80Z2sGRsB52+Hbw+rYO46R0Mf7cDX/8O9gV10PK1jG3tYHNwB7N2dZDxYwenTnRgO9mB1/kO9mo7+MzcgcXewbtRHewp7ODxog4GuztYUya5Ojo4cK+DnS90svnlTg7O62RWYCf+azt5bVcnU3Z3snpvJ3N+6qQ8rJM3T3by67lOSk2dHEntZGhaJ9m5nbxe2cm0qk4+q+mkuLOT255O+j/rYYKXh/IhHp6Y4OF3Pw8Dpng4K16d6kEppkzzECvmTfeweoaHZ2d5GD3bg3OOh6Mfehj2kQefpR4+WuYhU6xY7qFadK3w0HuVhzBhXuMh/TMPHV94GPy1h8JvPbyywcODLR7uhHr4fqeHp3Z5GL7bw9g9Hoxi134Pj/3gIfFnD1/86iH4Nw8HDnj4+E8PplMeZp/2kCaWnJHYcx56XvXgrZTaaqln8DDH6AG7h5h0Dy8Uelhc5eHmXQ+bHnj4P1sCHas=</binary>
            </binaryDataArray>
            <binaryDataArray encodedLength="5972">
              <cvParam cvRef="MS" accession="MS:1000521" name="32-bit float" value=""/>
              <cvParam cvRef="MS" accession="MS:1000574" name="zlib compression" value=""/>
              <cvParam cvRef="MS" accession="MS:1000515" name="intensity array" value="" unitCvRef="MS" unitAccession="MS:1000131" unitName="number of counts"/>
              <binary>eJy9Xb2Z5MqRbBOeARTWhGdCDi1YE2jCmVAiRYoUywSaUOKJZwJEihQpcrEPyYmOjvwp9OwJ+QGoyoyMjMD09t/MPh4PezyF0fW4IlvnvSgw18S146r8DvZx1a8rJmGb5X05T+nBHAdd7/DmHEv2Mh2Rk+ITeYnHnzUfz/iIWfEfdJ3plWFVelf4StPKD+Uf68WaRN7h+hR7dq2fON9+6P2XH/H7xx/ndh3P/cPrP/4I730eF+FV+k37/JkwOF+AOSE38ibyYRIO8mO8jLNRZHNlnleB+IPWonvBirWsB6/h+mhgVRH54rhDnDOnSXMp/qrnoLzMF8SvOFcar4Yu2Qy4NwOeFXakv1FUGIxlcN6diWcYRX4VqG9Vj3Ogt8r/IerUfJ43xQw8W0fjEeV9wOP89Vh7rh+Ub6Z/RjrzeO9lz/8mqJl4Lr4H+DqaeQqdIt7M3cRaxIFxKyzFJfMv0ivTnNfd365+CieaTeFlPCttfc7D8udUEZ+MJ+s+Cz0yX7iuo5Pixz0ULseOb+p6BjUT8pwv84n0MpGvOJ/n53O8//kR//sjfvvz4/GP6/yfP+JvP+Kv1/PCb9dzw8M+vVo/4reP5+dZEZdMhxPr+8cfWL9dvZZ9Pkad+wfULDHLoPNpr7PyUWk67Rl72vNzVuT0uPj6eeXJ7v3AWIzBOKon65LxwXylTeQrr7G2yqdB+5EfkWYVr4r7XfzIG6UtY06hSdR32OdrL3/NdZ77z9uZswBvQu0BOqgZzV7vM1zDvAynoxt60dGI16u8zBd1DyguUa3KUfqsZj5rilzc7wl7mIMYI8Ac9swDMQfkZTMa7EVeK08cC+djrtyfMSYdI++ZN+9n2iMnnlH5F2Erj1SNwlRYM8DiPNRQ6aP4RjPMYF35p7zrxtNcH8+Pa10NJ63hNfIbFy7P8SA8pbOvKezzfMG+qs98ia49vOeCvaxHpTfPVGEg5xHk8p57x7UTdFL6Rv076zyP7x0NXZgL81Pacf/M00HHSm+leaR95X93XenJfKO5lEeqtqtVVKt6YEzKzThMgWNwZF18fUKN0m+RHkZ1PIvq5edHQzelCc+R6f1VgVxU76yn0k3hDPt8HBxw3OlnFFg/gzqcS2G6t6df367Xfj+9u84dexAG855X/Xd4Xf3teq3tr4Ef1xq+rpxXL7PHy79xiM8aOxfnH+k2oP64YnmvK5yH56E22NN7MYfs/lDeITYfIw9x3T/LWqSfgc74POS/+02ezs/rD9Pvh/A9EQXnMJdFexUextGYBa+910zqONB318Xn4h6YW+k84DipZlcH5Z9BqHlVj0H7Ztq/TGP2F3GYF+YNOuLeJLyID2IwDvZDvPN8XfF/53P5H/Hv82foz4/Hn37Eut47/Ne1N6/Htb/D49y6sL/BY6bZ82cS3fuCedn1mGzQzx9jF+Qd0M/19nBc1+Qw/ZxfaevamH2+b46YfOT7YNKa6sc8onsJOc1g37lhX9xTvSIfWMtpz/Or3qzRtw/tAdepGXDPZ+J5WCsPxhj2ytfsuXemzRI1kT/TXu/Nn358POcozzIO6Af6i34NwlT3gFHtU8+P1+c8LzkijM69z2HP72tijuKXacx5U+Qzn8Ne9T0IV/F37HVp4tqNoM5x/3p9zvL9+hzGv3Pj94N7Zxbfz7yOEWkZeYLaRZqqPOXJCrRSXIY9pC+R1qwH1iuveM8ENs+qwn1GbQ7Yc16ZJ0ono/NIa5/DtXU+vwefP/E8w54fSyKdoxiUy/or3Tt4rG+mF2sxLO6r/I2uEe+8do1xjfurOaP1qKfaR107HkV5igNqvAIcrGd9Mx67gfjsp/J02OvP/aDrSIdI/0xvlVPN4xqf54tqFVaEy9yR4x39WSvncVjve2eDjj4n4lb6YQ76qHoOsTfhesKx43W0x3pw3gjOKw/Z58zrDm/XTnEzOo/6sk9+rq6Vn5EWuMbrEZ8zlunvECu8bIaoHnlW3JX3vHcAp8Oe3yvzPc+d9vo6PvL+Z3w8P78Y9uo3cuQcNZOaI/J1Bvl+nJRf9RoCJ8Jnf6s+kUceq5gFo4OtuLAmmeZef1j/uSH2VDpFEfk47fVeUR51NDHAUjpmHIc9/1x/VWSYrvkCfuhL5mPXq6qWdVLecu6kukxnnkntR30wZpDLmJyX6WSmH9NYE15T82HfyG/vsWi2jBtrgP2HPd8jiku3TzTjDOq8/xB10fwdPVk/hcWeK9+URx1OeM2eKhxfV/vZHF290L8zbyV10Zzn2pFw6WjC/bDPguvZmMXzIh+xn3PnXA7nYIKD4q16oofL4s8PlT6Z/tNef3bVLN4P+Q4xO/PKeuNckX+sOe4PkRP1McJxjxVu5qXPfATYUW/ei2ZkLBN7Q+QOgRn1iOZSx5nUZJqbPd8LS3B0D3a0V+feg3WJ8LJ5dvzCwFkPgYHe8UzIvzMfY2RaRXNkGptpTpiTcWDv1UxZrR9VvtJUeRads65V/aR15jbEfsUXMSs/2QuVO+31Z8mvJ9Ub4U7BDXEG7bPHnbm9b+QJzuDfMTlrFtUpL1gPo6NaN5EX5Ud9oplZr0FYmQasR9VP+Vnhst5Kh0oL5qdqqnm4r9I34lF5EXFR6x1fMy6ZL9FMRnkVVtSPe0yBWXGIziv/ON97d7RkDP8dHf/Z/9t1/A6/x/OzP3y+P+z5uXcnFmjiv4c2gfsAPMZFXaZ98orWRlDL3rGu7AdjdObF+6Kqyzz3/Uk4nJ9hKC5G6w+RsxPdHqxFxtk9jTxUHjFupluGd4g5mOMM9iufIt1UTrbXXWOPp70+ZqFXvl95071+Wf/4fCz5Tt9HXvb5+QRzWAKLZ0NNWVtfU7Uqon3GrubPNGVOWRgdI36z4MM4Ea5RMEbGmTmk94PQoaPHjm9K96zPub7s+T0Xo33ky/vqeoj1zJNpz/ca8lkFDvP0+kgj9nNardEgHLP4nlT4Fuz57NFMqK+aQ/ms+kQcmUuUrzRgvIinwq96Rb5Ffmc5/nzvvz5/vH730s8Vd18/cxb1MYufi0YzKh1mkKvqVL2am3Xq8lPh/I7zeP079jv8PYi/wN9a+P3j9Xlu5OkZC855nm/wvDn7Gw44I/bkGZfIr7SJcit/FU+lwxC1XV5+nDfqs+spalGLrE/EMdOEMbPo5CkO8zo/iM+y5/ur6mW291jLsaDGNjCinK7GD9ifUGP2+tohwuE1noNzrcjJ5shmZ+3wuAKMHS2ruVVfhTkSjEFYqPsOt8qfHZxsziqi2XnOqpZzquudyPpkuaNR08HLZuliK4xdjWYj544HFeYI1gbU4vmu1yq/yxV17GiMeR09q353tGPcKIdzMywT15WuFmBG/SLOSqMd/zuaR7gdbe74cwfrDqcBa2rOjq+7vH5VRLw73u54savBO3NXte/yUJ5X9TvzzOuotFU4qzmzmX79EuFXOVXPLn/Fr+tVR1fFoxvOi8+/Ai/jaXTNunT57PJlrXZnf0cfo/N3td7hxnN3ZnlHf571Tg6vdXCiPZ6fr9WsRvVbc3x8/v2Y89r/bsyJM02/DlD42HcG3Kflv3tiAm/QvtKDayflqD4dL9SsSg8VmQ88k8Kr8KOZ8D64y6/bK5trFrm8p7zv8h6Alc3EuisfPA6D31W/3vM97PP9YN+blt9vHY0dyznheRfXKHZ8ng3tfI/xMg0Vf+7T6ekcoz2Do5rXKKfqhzjKhwHHaBasXUnPac/vj0b82YOIfzRnNHfme9cnxSnCzXqpubK+qGumSXbdrePcO5rhjKxP5gP2r3J2I5o/2898nTf73IlI66yXiXy1t6znt9qPNEDsHV12eu/UdWqGOJ/BvhXzZJpXnt7RCPlkWBkvrPeYQd2k+o4vUV7Gu4u7q9edPNwfIn8EdesL+6o99o+9qXCVll3NdrgqfSrPDSLj7jlTYDAHVZvNNIq8aoZs3YQu0bxRn2hP9enk7mCjnguO0551495mr/jKDxP4GYcO/x1vdrxgH0eBk+ne2ed+mUcdXDVbpmtUX/HyHPS7wtzRp6MrnrNPkZ9Yl3HoaIY6pZjie1GZnxbkqB64xrMyThZRLe9Fc0bc7vjc0V7lmsjt9jeKTLfR5KP2BuR05unwz3C6Wiodd2ZTune1nw1+qLviNDf6VR69s15xGLb32eeg63dmc50Q0797+3Mt+H7dub/guOPntOf3HA2iowXPsyz+LgrnK+0q71Ue10S8FTbjRDlqj/lMwqxmwbqotwo1W8enSLNu351gbbj/C19xb1f47HVH98yHSGvl+zvaVF5V/LL+ai+bUc23y23Hqy7O3OiB8+3oNJP9u7Mzh7ua7dZkvn+Vj54b+cheTLp+l2cW7qXr3/U28ws5D5FfaeHRyYnymBvPde4ve30vQOnd5Yt1nM94Fd9K207ujqZZ/4zLjq/dGaP9Ifa6s2dYXZzdmmz/ndoqr1u7m9vNj7zpesY673DKag0i4rerR0efleAiF8XrXX+zfO5X9ar0i2pUznyDd+Tr3f0qMv8irpmXXa5R3ii4qP2OV7t+WNCr4tftUenUmU1peYdfNGtHT1WrtKywR5FvBc5X6LnLuYs/LNZo12uVp/CjPpXOiFntd/V517N3/en2Ra0GnB+JJn49SRfPnZC7NvkNOr6j26T5/Kjys30M5DWT3B2volmN1kZQk/XKON7lXWmF+12e3X7Ks7t41V40G/t1Z4673Hn+Lk6UN8QezrgzK9ZlvAbVVDzVWsQrwtvp05150sw7vmXcM+0mnC/C6/KoNEbMjMu7wVpk2nQwuHbHF9Y/wlTrmZ7deaK83Rne8SJbU/sRt4qz8mnd4Is+ZXkTjsgvmnnC3qA9VRdx6GjW4X/XT/bvDtaOzpG3WO/arqQG+x6AcR6/wefAEzAfkBNxnIAbzZVxwh7eZyS5KrA266E07PoVzZr1VNpnHkc5zjeahdeUX2b6b2EZ1GRzZNx2NZ0ir/Iny1fz4t5I8hh3BnNHumV6KX9VfeXnbiBf1afqfWfOnRz3lj3u4EZeZ/msfVYb+RT1jTxH/btedrRWPO54sFtfxaT5K+xIF4WRReSL4qB8HkGvYfr3JSN+uL6SftlsI9nveoyRaZXlKY0QwzVzbc55z78raPC7p+faQTO7piuZdQCmXb/f7f8fvdnn738vwHpc59hvBvhV+Gxed9DatOf7gj3e7ZV53sEcjf1dXhkPhbWjQVWvrlGnDMPXl/X+/cOceR0H4RjkzQCP+x/BntF6V+dK3wyz6pfplGHu8ujMVNXv9HqHxzvzqrUh1u74xmsRruIc8eL1HU4dD7o+dXy46zPrxL0sWM/4zKDfHe5VTYabcb+j/f/HvsrvcOW5WJe7+mcx3qituMzNOrPn104HcFTasC6et6x+ron7GU+vv6tT1D/q08XBeTOMTOsOd6U3RqYL12Se3NWl6nVG5G/Ga1jvuaXKqa4r3TpRadnxWO1XeEbXrlPXz+i6o1HFl/nh+mzMWOmlcs3ivjs4X8Vrt2YXm+e+k3ueD8pxv/l6ECbiDciLOLDvyi8TGGq2ux7vYChdIpzIA9Yx8uSrePNexCuaIfIL5/GosFi/7pwzqVF9cc3EudKkq+ew3ueOrBfmZlq9G11/Va6qc74ZbjRPlG/2+v/6ZHrvzK/yu3p08TO8Ss+73GwzH/39VZx2577be5fP/EUz/or4Kh4ZjtF+1XPQMcNUuBV+d2bGf1dLtY89uvx3e3a0r/zLvHiX411v3u013+itciONOLfjM/dQ2JUn2AdjV1/l/7jWp8CN5h2iPuo/RB7nz2K/O9+dyOaNPNzxf4fru/PzOeOxzpVnX6Hru/50sbM+dziwBqhntd7ltevvHcxfoX+F/S7nO35+hc4G593cx0Yd1ma54wb3jNdX6XJHb+ZjG/Nxj47Ovje+WAuFV3n5Ffp/Be47/n0lj19d+6v03sGO8pZ9/vvr51gzC6x5XS/YM6s/A8PY4a745LX/AZKEEnw=</binary>
            </binaryDataArray>
          </binaryDataArrayList>
        </spectrum>
        <spectrum index="7" id="sample=16 period=1 cycle=3 experiment=2" defaultArrayLength="3530">
          <cvParam cvRef="MS" accession="MS:1000511" name="ms level" value="2"/>
          <cvParam cvRef="MS" accession="MS:1000580" name="MSn spectrum" value=""/>
          <cvParam cvRef="MS" accession="MS:1000130" name="positive scan" value=""/>
          <cvParam cvRef="MS" accession="MS:1000128" name="profile spectrum" value=""/>
          <cvParam cvRef="MS" accession="MS:1000505" name="base peak intensity" value="158.0" unitCvRef="MS" unitAccession="MS:1000131" unitName="number of counts"/>
          <cvParam cvRef="MS" accession="MS:1000504" name="base peak m/z" value="618.2207601715" unitCvRef="MS" unitAccession="MS:1000040" unitName="m/z"/>
          <cvParam cvRef="MS" accession="MS:1000285" name="total ion current" value="182.0" unitCvRef="MS" unitAccession="MS:1000131" unitName="number of counts"/>
          <scanList count="1">
            <cvParam cvRef="MS" accession="MS:1000795" name="no combination" value=""/>
            <scan>
              <cvParam cvRef="MS" accession="MS:1000016" name="scan start time" value="5.513183333333" unitCvRef="UO" unitAccession="UO:0000031" unitName="minute"/>
              <scanWindowList count="1">
                <scanWindow>
                  <cvParam cvRef="MS" accession="MS:1000501" name="scan window lower limit" value="100" unitCvRef="MS" unitAccession="MS:1000040" unitName="m/z"/>
                  <cvParam cvRef="MS" accession="MS:1000500" name="scan window upper limit" value="2000" unitCvRef="MS" unitAccession="MS:1000040" unitName="m/z"/>
                </scanWindow>
              </scanWindowList>
            </scan>
          </scanList>
          <precursorList count="1">
            <precursor>
              <selectedIonList count="1">
                <selectedIon>
                  <cvParam cvRef="MS" accession="MS:1000744" name="selected ion m/z" value="804.256623334852" unitCvRef="MS" unitAccession="MS:1000040" unitName="m/z"/>
                </selectedIon>
              </selectedIonList>
              <activation>
                <cvParam cvRef="MS" accession="MS:1000133" name="collision-induced dissociation" value=""/>
              </activation>
            </precursor>
          </precursorList>
          <binaryDataArrayList count="2">
            <binaryDataArray encodedLength="15776">
              <cvParam cvRef="MS" accession="MS:1000521" name="32-bit float" value=""/>
              <cvParam cvRef="MS" accession="MS:1000574" name="zlib compression" value=""/>
              <cvParam cvRef="MS" accession="MS:1000514" name="m/z array" value="" unitCvRef="MS" unitAccession="MS:1000040" unitName="m/z"/>
              <binary>eJwN12dcU0kXB2AQaek9JIHQFBEV29qw539UggV7d+3uujbsZe2F3gKh92JD7GVVdC3YEkEJoIirgg2wA6+Luiq88+H5zU0yc2bu5N6ZM2P4d3QF8nu61a7luoBeVbq2u1W6r6+rdE2Oj3SNXIb/SPd8+z86keyJTqZ4olM5PdG5qJ/oPJyf6Ly0T3S+Y5/qLro8091xf6Z72PGZ7m2XZ7qmbs90EytrdH6OtbpD7rW6k561upLOtbqG7rW6a83PdbvlL3RWXV/oQrmvdI+Vr3T+3q90X7l1OidRnc5bUqfzV9TpNjnX6Z7KGnQyTYPOv/mNLlb6VvdS81b31eWtrujSO12E4r0u1+m97oL6va5/zAddtuqj7p3rR932go+6YZJG3TF1o87k3Kh7rW3UWbk36jSejbp+HRt1Ezs16sK6NOrS7Zp1Ycpm3VPnz7qR0hZdhLJFN6p3iy5P859uSd8fulpuq44raNX1FbXqotxbdYu6tupifFt16x2tMOWFFXTfrNBOYA210Bp6sTU2S60RK7PGIbk1riqssVhrjbfcdugjbIexonYwyduhjWeDIIf2aOG3h1jYHsMcbbGJa4v7Dnbg8B3QWeAAf6EDNv50QIrIETOVjtjowMUlDhceAi4KJVxssuHBzoGHn0JWcoWodBJilLMQgfYi3OKI4OQoxlpHCTI4EtjypeghkOKYkxTS9nJouXLkCeTY/ascIzkKfHZ0QnyrEw5xVegmV7E+1aiy02CAUIMyiQalThpYqTVIctFgvb0znjg6Qyx2xlSxC645aNFPrMUKiRa5Ui1eqlnJccUjriuEfFeMELhiq9AVrlJXTJG5IlLuitccNyy3cUd3vjve/3THbrEH/pV6YIOtJzw5HXCc0xFPRB0R5uiFYXwvbBd44TmvE+YIO+GxuBNu7+qEsTbesOd5Y7uTN7o7dMYqx86sHSulnRHk1BnPJD6YJ/dBnbMPLv3jg55WXdDftgt2c7vgBq8LAmVdcL+tC6a06wqtXVfMs++Kztyu2KPoiq7eXZGQ0RWjOd0wwqUbQrXdUG7ji9cOvvDh+OI0zxe3xL4YL/OF1skX7uLuaJZ1x3ZldxQ7dUeCc3eEfO+OGMceWMjvgQJBD2yX9ECNUw/IPHvApmsP5HJ74qqoJ5JkPfFT3RPNnj3Z/fdCoGMvdOb3wgVhLwRIeiFe2gt+fXshmtsbp0W92bPVG23q3vgf9xds4vRhc9wH+4V9MEjSByHSPnBR9EGApg+2pvXBSce+gKovYtR90cmlL0bf7ov29v0wwaEfLkj6YZK8H/xU/VDN64+50v74Lu+Pg8X94SsYgD+kA3BeNgD33AfA2XMAHOz98JXjB7mTH2yd/ZCv9UMXm4H4s/1ArHAYiGbJQPRxGgiTdiD2cAZhk2AQzMJBEMkHYap6ENo5DEaVZjCWeQ3Gf3MGYyN3CJwkQ/C94xD2HwzFAfuhGMcZitGCocgSDsX/REMxSjIU6dKh2Mwbhnv8YfAUDsNmEbsWs2vpMJTKh8FDOQybnIbhl9vDMFE4HNOUwzFDMxwPBDo8U+gQqdJhuggQKoFKIWG0CyGWMwLjxSNwTjECTz1GINdhJLiCkdBIRmKAeiRa3UZi9NOR2CIchc0eo5DhMwotNv74k+8PH1d/BLv544S3P37v4o+hN/3h+tMf9g56XOPooeXpWT09xsjYZ5UecW56HHQIgKsggL0HAegvCcAr1wBEOIzGYuFoeEpGY7d0NCqtxmA1ZwwahWPwxXos3JzHYhF/HDqJxuGNZBxGy8ahUD4OAuU4rHIaBx4/EGXCQPQSB8IoCcQXaSCKFIFwdA3ETfvxOCMYz96B8ciXj4e9cjx09hOwgjsBKcIJ+CmagCblBLzSTkA3m4kI407EZtVE/Nt7IuwmT4TcehLEDpOwwXESnnAm4SB/EgZLJ8FPPQmCPZOQHzMJph+TsNBxMn4KJqOHdDISZexaPhkTuFNwgTcFIcIpmCqZgsvSKYhUTMEs1RRcV0/BV+0UzHWbAl/PKfjFeip43KlYx5uKp/ypOCqainPKqQhWT8WdjlPhvXwq/smcipmlU/Gu3TRctp2GedxpMPGmoZdgGtKE09BePI2tPdMQ4jYNMz2nobjDNPT7MA1bHKfjL/509lxPR5B6Ot55TEfnTtNx5d/pWMqbgaHCGXgjm4HOqhkwqmegTTMDzvyZ+J9wJvrKZoKvnIlXqpmIDJqJ3wSzUCGcBSfZLAi1sxA4YRaa/5iFVfzZ0Itm45x4NnsvZ+PusNlIDpuNOuEcZMrngKecgy1Oc9CgmoNe2jn40G0O6lrnYIf9r6iQ/wqd8lc02czFSuFcjJXMRbpiLv69ORdn7Oahg8M82HLn4ZB0HsIU8+BjPx9pDvNhEc6Hg3I+3qnmY7ZmPtzd56Pr8/kYZ7sASu4ChPEW4Dt/AVYIF6BGtAATJAtQLF2APvIFOKhYwN6HBWhVL0CQ8wIM8FiAUseFGMZdCC/BQvZsLARPvBA7JAvRLF2IxfKF+Fu1ED/cFmKg90Js/7CQ3fMivBAswlTRIpjFizBEuggpykX43WURnmgX4aHvIjhJF6OdYjEqNYtxwH0xWn9nn9stQbJoCfiSJdgjXYIViiUoVS9h+9BvaJb/BrXnbyjm/o6Tgt/hLfodbdd/h7LdUtwULcVgyVLsdV6K7y5L4eG7FOXKPzDI+Q+8ab8MUxyX4YxoGXwly+AuX4ZUxTJ8c1mG927LUOO5DCdvLEOXW8uQYl6GHIfl0HCWI4G7HF8lyzFLvRxm7XI0Oa7Acu4K1PNWYIFgBZ4KV2C6eAUqJCvYfr0CpFyBK04rEN1pBdq6rMA97koE8FfilmAlLotXYoB0JQqVK+GtWok1XVdi86WVCH+7EoO5q3CRtwr9BKtwWrgKPcSr2N69Cp1lq3BAvoqtXauQ5bQKGvUqJGtWQe6yCgbtKvTlBrH9OgjHhEHoIg7CYUkQvGRByJMHwV0ZhEynIBi1QRC7BSHGPQj2XkHY6RMEt6IgjP4ehEH2q3HRYTX68FfjtGA1eopW47h4NXylq1EoWw0fxWp4qVYjputqDBWswd/CNRgsXoNLkjUYKFuDi/I1GKBcg37qNejjsgZntGtwyn0NjvqsQYf+azBRvBblkrWYKGOlfC0sTmsxQc1KDStd1mK821qMG7gW77nrsFK0Dp/E69h6sw5rndchUbkeStV6dPRej7x2G+DL2cDWqg04L96AoYoNbL/aALMLK6024rNqI7ZpNyKcvwl84SZ00WzCjVeb8FCxGQ3Om9HkuhnyrpuxmLsF/wq3gKPYglT1FuS7bME1+Z8YpfwTc13+xHTBVvwn3woH1VYM6bgVofxtEAm3IUm0DQek2zDYaRtuqrZhjGYbKp234aXrNixz34YtHbbhR842XBdsR4BoO8rF2zFLuh0vZdvxWbkdtprtiHLejuMe22Ev2YFY6Q6o5DuQq9iBs6odaO24AyGddqDSfidSHHay3GYnjnJ3Yg1vJ/rxd0Ik3okHzI5dO+G4Zye+he3ElfCd2BuxE5VROzE3ZieOG3bib/tdSOPuwkbhLtiId0Et24Wr+3ZBEroL64y7IBPsxgP5btjF7cabhN14YbsHzrw90Er34MnePQgP24OgqD34Yb8XNxz2YmDoXsyJ2It9z/eik/0+nHfYh12O+xDA2Yd83j70Fexja/U+vAjZh3Vh+zA4fB/sIvbhPnM5Zh+CY1mZug/R7YLZPhGMx0y+YzD6cYNhzQuGmTHyg9maFoxaaTAGKYKxUBWMv5cGY3toMCThwfiH2R8RjFWRwRgQFYzS6GB0MQQj3j4EvzqEwNsxBM3MJU4IQrgh0PBDUMecEISARCEQikNQzXh2CUHj7hC8Dg6BKDwEj5n9ESEsbgj8okJgGx2C1JgQLI4Nwc24EHRMCIGjQyiyHENhxQvFfEEorotCEagIxZ+qUDzeE4qbMaGYZQhl+VgY8h3CEOQYhkpuGJbxw7BEHMb2/zCMiA+DlX04FjuGs3c1HCZhOIJDwyHnRuAELwLb+BGol0bg+JQIIDQCu+MjMJobiQnCSBSFRSIsPBLTIiKREheJXo5RyORGYQUvCgP5UagWREEmiWK5XBRa1FFYHxwFConCqbAojI+IwuWoKERGR2FWTBR87aPxk3nMi8ZmQTQ7N0SjXhSNjrJoXAuLRllUNAKN0cgPjsGI0BjUhcUgJCIG5ugYnOfEwocfiz2yWBSGxMItPBbFEbHoGx2LuASGY8AirgH2fAPLXQxY3d+AicEGDIkwIJAbhxRBHJYJ41DmEM+et3hc58fjrCQeY1XxGLUrHrPD49EjIh42kfGoYgqi4rEtOh4dYuPxlcmKi8dIYzy2cIwYxzWihWeEiW9EhsCI1UIjRoiMeC82wig1onK8Ed33GlEWbsSmSCPGRBnxbzSrE2eEKt4IRZURF9ongOuQgFBOAuZwE9CTlwA7fgIeM9aSBGwOSMCkXQmw7EnA+OAEeEQmoIW5G5WA7OgErI9JwGdDAsztE6HlJ2KtKBEukkR4hSdia1Qiztkm4aVjEhbzkiAWJOGtNAkt25PgE5oE67Ak7IlIwszIJEiSk6B/lYQqTjKOcZOxl5eMWfxklrMkY354MgSRyXgsSsGgsBSsiUrBIUMKBnNS4b07lb1bqZhrSEUPbho786QhXpCG5cI09FKk4ZJTGioi07AvOg39YtMgMqThDXM9Lg1p8WlYb0xDp8Q0VCelYVFqGlx56Sjnp6NQkI65onT0F6dDLEnHO+aGNB2ZsnRMUKSj95R0vA9Lx6SodHSLTsfzmHQUxabDaEjHyrh0+MenY2FyOhpT0zHcKgMS+wy8Z1aLMnBGloGg7RmoCMlAaVQGZsdmQByXgfaZGdjBycRMbib68DLxlp+Jm4JMZAsz8acoE3XSTExQZsJbmwlVWCY+MwURmQiOzMT8qEyUxmbisCETe+MykW6Txc46WWwdzsJkcRZ6SLIw1SULDZFZKI7KQlZ0Fm7HZ7F5z2K5TDaWirLhLsnGY2k2HHdnI8KQDTdjNn4yh+1z8I2bg75Tc6CbnYML+3JQbshBTVIObnJzsZOfC29FLnJCcrEjNBctEbmojMxFXVwuco25+JKci9OpuTCk5SKTk4et3DyskuRhrDQPDfI8RIzMQ5+IPDRH5rF3Lw/Ho/PQOS4P9fF5yE/Iw+7EPFhy8pBnn49hnHw84eVDIclHpTQfp2X5WK3IR7hzPr5F5iMpJh9TDPnoE5ePCmM+TiXk42NqPla25sNeuJ/lmftxQLwf+yT7sVi6HyNk+9FBvh/WLvsRtms/3uzbj9/D9sM7Yj+bq/0IjdkPh9T9mPzffqg4B1hucgCzhAewOeQAfoQfwJOIA9gefQBuhgPIMx7AosQD8G5/EEbhQWxTHsQS14MY5XYQviEHMS3qIPpHH8SZ7IMoExzCevEhtmcdwrnoQ9gSewjVdodZXnQYS1WHsSLyMMZHHYZP4mHwkw6Dd+4wgkQFUEkLUCMrwDhVATS6AkRGFaBvbAF+GgpwI74AB40FcEopwHdm79kCPHhbwNa3I2zfPIL/MVWSIyiSHmHP8RHolUcQHn0EE2OPoK/hCNRxR3DLeARv847gsn0h9jkWsry4EIdEhYgUF7L8tBB1jFlZCEdtITYEF8ISUYhzkYXYEV0IfWwhuhkKIYkrxMqkQvRLKcRDx6MIFBzFS/FR3JEcxVHpUcTJjqK321FkBx5F2+Sj+Bh6FBfCj2Jp1FGMi2a/xRyFU+xRtDIvDaxd3FHEG4/i18SjeJTKfv94FFacY7jLPYaTvGNI5B/DVsExLBAewyjRMXQTH4NUcozlq8dwQ8bKvcfwbN8xVEcfw5WYYxhsPAbbrGP4K+cYzjcdw07BcXxyOIHLnBPI555g55wT+EdyAlL1CbzedQJ5USfgHXcCLfEncDbrBGbITiI++iTeGk/C48BJ3OacYu/NKfypPIUl+lOYufoUJsecgsfxU7jLO426mNM4bziNHkmn0cnxDP7jnME5/hlkC84gXHiGnQXPYKv6DMzhZ5AReQYhUWewOvoMuhvOII13FqsEZ9FOehY7nc7COews7MLP4lbkWeyLOYug2LNs3z3L1vSz6BF/Fp8SzkJnOot58nOIiT6H8YZz7B0+h3KHv6AT/oX08L/AtT+PL0xp1HksizuPg44XsIt7AeucLkC67gK8Ii9gWuIFfE29gG+8i6gUXES6+CI2Si9iovwihodfRPeIi+BEXURFzEVci72IjDj2fdJFnLYvwih+ETyFRZCIimAlLsITSRHM0iKclxWxHL4IRkURdiuLEORUhF9VRbjvVoS6rkVonF+EwH3sOrwIlRFFOBlVxNapIkTFFGFrbBH+MBRhRhyLH1+EPsYidEhgfSSyPpKKkJRehAnZReDkF6Hn5SJM41/CSMEl9BFegqfoEiTiS2w/u4RPzDPpJZTKLqFAcYmdwy5hsfoSKvZcYnvvJbTEXEKl4RKK4y7hVPwlrEq6hELbyzglvYwcGStDLqN7zGW0Gi7jBvdv9I76G7/bXsEu6RWYtFew1fMK9sdcwca4KwhIuAI/+6to41yFk89VdAy4im4zryJm31W8iL3Kcqur+CX9KvzF16CVXcOHgGv4a/c1iKKv4YTxGjYlX8OagmvYIruOvqrrMLtdZ/vudZyIuY682OtINFxHWNx1/Bl/HSuN1zE/4TpGJV3HgOTrsE2/jrKs6ziXcx3pVsWo5xfjsaAYpcJinBYX46CkGKnSYkTJirFTXoy1imIsURZjhlMxxqiK0VtTDC/nYjS7FuO1WzFGdy1GzNpi+PxZjOCQYnw3FONFfDEeGIthSijGiaRi5CUXIymlGOGpxVidXoxFGcWYnlkMq/3FKODfwHzpDUyW3YC//AbLb2+wM80NHHa/gTmRNzAh6gYGxNxAt9gbcDfcQKDjTXTl3cR5+U1kK2+isMtNXNhxExlJNyH8zr53uoUhxlsILbqFa9LbOCe7jRzFbSQpb2OF5jZu+9wGJd3Gz4zbeHX+Nsbdvo2Uptv4k38Hv4ruwFNxB7aqO9jmdQd/T7yDmt13MCruDgbH38EvxjtQJt1ha+gdPEu/gwcZd1CSeQcB3+/gHMfE8n0TDAITdohM2CA2YbnEhIVSE2bKTJggN8FfYcJQpQldVSZ4qk1Qa9hv3U1w6G/Cq4Gsvc6EjaNMSJhrwrcIExojTWiIMqEm2oSHMSa2j5tww2BCUZyJPYMmHDaakJ1gQnKiCTFJJgQnm7AtxYR1qSYsSzNhQTqLn8H6zmR9Z7G+s03om2NCt1wTOAdYjOOs3WnWx00TbppMOH3XhIISE1LumTD7gQnGd2ysX0xYwjdjjsCMKUIzxojMILEZAyVm9Jaa4SMzw11uhkphhkhphoOTGW3MF5UZH9Vm1GnMeOpsRqWLGSVaM4rczOz8a0ZKBzMW+7A43Vmd/mY88DPDe7mZ5Ydmds4w4wfzOcaM97Fm/BNnRkW8GXeNZlxPMONiIouRZEZBshk5KSxWqhlh6WbszDBjU6YZgXlmjMo3Y+h+My6J7mKd6i7mON+FS4e7sO10F2/D7uJl+F38E3GX5YB3cTb2LjLj72Jj8l3osu6i8PNdjLYuwf94JXggKsEVaQkOK0oQ4FkC7rgSTFtSgl17SqCPKIEusgResSVs/ymBJa0E2w6WwONMCTKEpdgtLcV8p1KM1ZRiqEspEF2KHoZS+MSV4k1aKX5rK0V74T2kZ9yDG/c+WkX3MS3yPvrH3Yd3wn14Jt7Hp6z76FN8H/Lv9/HYrgxHhWXIF5chVl6GCEUZtqrKMNOtDL29y0DRZRgWU4ZecWXoFl8Gb2MZWwvL4JpYBk1SGRTJZRCnlIGfWgaHtDLYpJehjXmZW4aavDI8zi9DycEySMvKILCUwbqyDEtayvBNYMFnoQWNIgs7Q1hQL7HgpdTC8g0LHssteKiwoFxpQamTBSaVBTfVFlzTWHDJ2YLzLhac0Vpw3NWCI24W5HpYkOlpQWoHCxI7WmDwsiCqkwWvxlnwZLwFt6dYMGqdBUM2WKDYaYFklwVvwi2wxLL4BhY/jsWPZ/GNFlxOsOBCogVnkyw4mWzB0RQLDqdasD/Ngpx0CzIyLEjJtCAhi/WTzfrJsSAs14J9eRZsPmDB+oMWzDhmgeAai/PQgpGfLXggLodFUo5b8nJcV5TjirIcRU7l+EtVjjPqcpzQlKPQuRwZbuVI9ChHTIdy5CwuhyqyHNzYcvyML8d/xnI0JpXjfXI53qSU40VaOf7JYHGzy3E7rxw9y8oRb1WBLQ4V2OhYwc6qFRitrIBOXYGhmgp8Cq/As9gK/GOogDmpAgfyK7D3RAXbFyuxTF2J+VomrBLToyrhub8Sh55VYgzvAQL4D9h5/gF04geYEf8ABzgPkSN4yNbzh3CMeghbw0O8PPUQB748RBK3CkYBI6xCnLgKUU5ViFRXYfXwKqzwr8IfY6uwcHoV5s+uwuwlVRgdXIWAsCqMiq2CLr0Kw7KY7CoMza3CkPwq+B2vQq/bVehpYsxV6HGXKWFKq9D9HnOfKWMsVfAtZyqYyip0ra5Cl6dV6PSpCh62j+DhwDg+gjuH4T6Cm4gRMxJGysgYOaN4BFcl48SoGDWjYZwZF0b7CFpXxo1xZzwYT6YD05HxYjo9gos305nxYbowXRlfpjvT6xGc+zD9mP7MAMaP8WcCHkEzhpnCTGefZzK/MSvZ2AxMPBu/kUlgEpkkJplJYVLZPaYx6UwGk8lkPYJnNpPD5DJ5TD6z/xG8jjMnHqHT2UfwvvAI3SsfQedYzfZLRlENvVM1AtSMphqjnRmXaoxxrcZYt2qM86hGYMdqzBpUjbmoxvxR1Vg0thrLpldj5ZxqGAzVMBqZhGokp1YjJa0aqRnVSMusRnpWNU4VVePNl2p8+F6NVt5jtJc+hp38MXiax+A7P4bA5TGE2scI2/cYseGPERf5GGMy/sGknH8wI/8fqNo9wS+CJ+grfIKh0if4reMT+O97gqkRTzAv5gm2pDzBrvQn2F/wBCeET3Fa9BQmp6fwiHmKIclPsd/hGY5wnuGS8BnmD3uGHYZnyE59huOZz/BX9jOUHniGjGfP0K19DX6X1iBIXoN1ihpsUtZgq1MNdqpqsFddg1BNDSKdaxDrUgOjtgbJrjVId6tBtnsN8j1qcMizBoUdanCiYw3OeNXgfKca3OlSg6mBNZg5vgbv19ZgY0IN/kyswY4kFjOZxUxhMVNr2Pm1BgnpNUjJqEFGZg1ys2pwILsGBTk1OJ5bg9N5NfgrvwaWghpoLtVg9t0aLC6twdJ7NdhgYfEqahD1kMWQ1LLzVy1y5bU4qKhFobIWJ5xqcVZViwvqWvytqcV151rcdqlle2ktylxr8cCtFtXutXjmUYsXnrWo71CL9x1r0ehVi3871eKbdy1aO9fCpksteN1qIfKthbZnLbr+Uouh/WuRPobVm8vih9Xio7EWP5JqYZ1SC7vUWnDTWP30WsgzaqHKZO2yatkzWsvyh1r0yqtFv/xaDNpfi2EHajHiYC0CD9di9Yla/HmqFkVXanHlcy2aW2uxUfWcnWOew6B9juy9z3E29Dk7zz9HneE5OmU+R7es5+if8xy7eC9w0+kFnji/QIP2BaQ7X2BJ9AskJr5AetILHEp5gduZLyAvfIHFgpdYJnyJTeKXyFC+xLzQl1gX8RJDv73ESqtXcNe8ws51r7Ar5RUS018hoPUV7ote44PsNf6Vv0YP7Wu2t77GAmkdtijqEO5UhzhVHVLVdTjtUocK9zpMja/Dr8Y6xKbWITmtDiGP6nDyRx28ufVYJKlHjLIeOap6HFbX45SmHhed61HsUs/+m3pUutbjqVs9XrvX46NHPb541qOtQz0cvOoh7lQPlXc9PDrXY01UPf6MrsdJI6ufUo+v6fVwzKqHJqceffPrWQ5TjwkH67GtkPV3rB7fL9ajpaoejwQNcFI0YLC6AYHODZju0oAF2gYsc23AOrcGbHNvQLBHA8uzGvC3dwPKfBrQPrgB2+MbkJrYgPykBtRlNoCX1wC7xw2QfWnAA+4bqKRv4Cl7g27yN+ineINktzc46/kGVzq8QYXXG5yIfsPy+zfsbPUGK3PfYLbjW6QK3+K98i2s1W/Rrf9bTAp9i+2Rb/E04S0uCN6hWvwOPdTvsDrlHa5kv8Nm0XukSd/DpHyPd+r3aOfyHj3c3yPJ5z1ezX2PexHvUS79gF+jPyDu0AesFH/Egz0fYUr6CMeMj+j67CP6OnxCpewTnss/wUPzCdNcP2HC3k94GP0Jr2I+gRf/CYHJn5Cd+QkybiPWShrZWawR55WN+KRphJdbI3q7N+LYpkaojI1YkdrIcshGJGU04lp2I+7nNOJdXiPU9k2Yz2vCIXETbkibWH9N4Kma4K1pQl/nJoxwacIkLavj2oQgtyZsd29CqmcT/urYhJteTXjh3QR+1yZoujVBtakJBbubIAxvwnpDE/5ObGL5QRM7TzfBLr0JPxyboeY1I1bWjGOKZqR1asao6GasMzRjT1wz4uOb8Sy5GR9SmjH6RjNabf+HW9L/wcbpf/hw438ot/+MZsfPMMg+Y1TwZwQkfcaylM8ozPiMJ9mfYfzEvs/6F1ZH/kUzp4XlNi14rmpBs7oFNs4t6KhtwXT3FkR0aMExrxZcn9aCn+EtEEa24FJiC0qTWtCY0gJpegv6ZLbgveIL3NRf0EvzBeT8BVNcvmCT6xd09vmC1wu/4Gn2F3Tc/wWzDn3BjoIvMBz5Aq7gK645fYWjy1c4a7/C1/Urhrl9xUT3r1jk8RUbPb9i/FBWJ/YrvsZ/RY+kr5iS8hWZGV9RnPUVD7O/oiHnK9z2f8U68Tes9P2GwIHf0MfwDRNzvqEm6j/8L/o/tk7/h0E239l9fcfrxO8IzvqOh3nf0d3hB046/8CkYT/wVfsTPLefeJ/zE9ue/kTFx5/Y0b4VR6StsHZqhULVii7qVgzXtGKqcyuWu7Ril7YVSa6tKHRrxXX3VlR5tOKDZyucvFrRrVMrdmxqRWhcKzgprXBLbUWftFaMTm/F/IxWbMxsRWRWK3KzW3EvtxXf8lshPNCKJQWt+O1pKzs7tUGrasMv6jZscGlDpLYN593acM+9Da882vCfZxu8vNrwe+c2PPRtw4hf2ti+04ZrmW3omd+G9Vfb8NHeijQcKzrAKEVW1E1sRWmjrOjLaCvaOdGKMsOtaHikFb2MsqJV0Vb0nak9yercsiLTHSt6brKi5Wb2ucSKhj62ogVca3KVWVOz0pr6B1hTzQRrurzXmjjR1uRjsqZZd63J6Z41rZzcjnr+3o6CIttRbnQ78o9tRwsM7Uh5tx3lMdvutyPHsnZ0wtKOPlW3o7VcG4ri2ZCab0O/CGzoKjNWaEOPmd9ENvSZ2SW2IYHEhrylNnRPZkPtlDYUMtaGZONsKIfxDbShIsZ/vA09YBZMsKFPzNaJNuQ4yYYSGc/JNnSCeTXVhvbPsKGzc23oUbANucTY0BGmf6wN3WQmGmxoeZwN/ceExLM+jCx2gg01JtnQsxwbWlHO4nZqT8kR7el0ZHu6lt6eLpjb01xLe/rA2IhsKdXfliyBtvRhvC15TbKlDaG21D7Mlu5GsOsodh1tSyNLbKm53JaWv7Ol2k+2lCy0ozSZHe0kOwoZZ0f5gXbUd4odXQy3o71RdiSNtqMcpkeMHV1hxsXa0VNmmcGO/mPC4uzIKd6ODjB9jHZ0g5mUYEdBiXbUxkQn2dH0VDtan2ZH77Ps6PfDdlRyzo4G37OjN/ftaFOZHdlb7CiR6VhuR6iwo0+VdsR/yMZQZUftXtmRhmtPtkJ7MjKeInsaLranbVJ7mjjcns7p7elJoD0tH29P35nwCfakj7SnX2LtKfiWPY0JcKAnzPxgB4qJdKBucQ500uJAa/0dKWuPI13d60ifSxxpB4dD13gc6iji0DmmSsyhMCmHVDIOFTCzFRwaoeXQIX8OPZzIoRezODQnhkNCA4d6xnFoUjyH1hs5dD6RQ0dNHNpcxqGu5Rx6vpVLg0O5dCeSS+4OPDrNPHTk0e8cHrnweHSMCRHyqEDEo1IxjzYQjxL1PPIO4JH1WB7FMRXTeBQRzKNFYTy6H8mjuQYeFWfzaLiJR/MesjY2fOrqyKenM/n0Yjuf0iP51K6KT5XtBVTlIKCnIgEVBwhoqkFAd4wCelYsoC63BGS6JyBxg4DOcYXU6CSklpFCuh0lJHmskBbGCUlvFlL7EiHV3RPS5vtC+lQuJMsDIUVWCamTo4gceSLKYG7wRTRdICKpSEQHmZcTRNTpPxHdcRRTtlRMf40T09b7YhpkL6FIDwmtGCGh38ZI6HWghEonSmhSqIQuRktIYJBQHvMlXkKz70torL2Uch2l1I8jpVJmAVdKX5hInpQ8+FIaI5DSc6avWErnZFLaoJDSXF8prRslJbOeXQdIKXy0lFzHSOkss36clOZNkNL8uVJavE5KP3dLaXuwlNrCpOQTIaWrzJRIKb1jdkZJSREtpSPM8BgpPWSWx0rJ2iClJOZ6nJSmxUtpt1FKJ9Kl5GSSUrVZSivvSimlREo3S6U0856UGpnLr6UEoYz+8ZXRsGky4m2SUYcoGWnMMvrJk1PoDjntzZDTp0dyOv1YTt84CjouVFCOREENgQpSTFDQUYYmKshhsoL+2qqg4TsVtGCvgvzDFbQ0WkHJMQqKiFNQ378V1PmaguaXKGhJo4LG2Shpa3slSW2VFGSvJAcHJfV1VNJijpJ+MPFcJfnwlHSdmcFXUiMTIlCSq1BJ55ixIiW9ZraKWQyJkgoYnVRJ1UyQTEn2ciVlMX0VSiplFitZTCcWT6WkUA2L48zau7D6bqyeh5L4eiXlMxUBSvpjtJLajVFSCtNjrJLuMHPHKekLEx2opI7jlXSZmTxBSe+ZPROVpJ6kpFOMfrKShFOVdJAZMk1JvWcqKXgua7+J1duqpO2RSjoapSSKVtLSOCUpC5R02MzGXMLmoFRJrfeVlFimpEm2TrTZ0Yl+EzpR5z+cyGGDE42LU9GOeBUpjSp6nqCiJ8kqij2goiKTiiabVfSB2XdXRdoSFZ1jGkpVpLqvolPMVouKjpar6FmFig49UNHwhyqqZgZVq2jFYxV1fq2iEms1e37VdEqqplcyNY1SqolPanIcpaaScWrqMUFNUTPUJFilpmFBavq+U03F+9TUKVRNV5kZYWpqZiLC1dQhQk2XmamRavrEhEapyT1azd4nNU2KUdN7Zl+smrQGNf3FjI9T0xtmd7yaNEY1nWHGJqipjtmRqCanJDWdZAKS1fSS2ZqiJnmqmo4xo9LUVMtsSVdTYYaaNmapSZStpnW5anqUr6bV+9XkcFhNtoVqKjuqpl9OqCnllJq6n1OTzyU1Xbuipo7X2bhMbFzMPjMb1102LmZ8CRsXs7tUTc731HSWGXdfTfXMzjI1qSxsvpgx5Wp6zWyvUJOyUk0nGP0DNb1gtj5kY61iY2VGPVLT5mo1SR+zsTLP/mFjfaqmw4ygVk1DXqkpr46N942achi792pKa1ZTrxY1zbHRUGx7Dc2y09DfXA15CjQ0VaihT8xkiYY+Mk6eGtrUU0O6vhqKCdPQvxEaio7UUIdbGoq4p6EEqTNtnuBMOYnO1LfcmXbrXWj6BBfSJrIy1YWybrvQK4sLbS93oT0PXNgzqCUZR0vHmVdcLe3gaVluoqUzTKBAS2+ZfUItuYq0dJGZItZSIxMu0VJHqZauMrNkWvqX6aLQ0i1mnlJL35meKi2la7R00F1LmwazNiO19GO0lpLGaKnXWC2VMr+N01K7QC1lMP3Ha6mCWTlBS44TtZTHDJmkJeEULRUwI6ZqyeNXLV1m0pZoadAfWmraoKX4LVp6F66l4AgtuUdq6RIzLUpLzUxUtJa8Y7R0nZkTq6WvTLxBS75xWjIxi+K11MakGrXUJ0FLZcyyRC3ZJWkphxmUrKUqZk2KlvipWjrEIE1Lz5jN6WzeMrQUkKml18zOLC1psrX0OZ/d/0F2X0fY/RRqaZdZSxNLtPSBCS3VUod7WrrCzLzP5o2JLWNzZ2Fzx8wvZ3PEJFdoqXellu4xSx9oqf1DLWUxflVsPqvZfP6jJekTLR1jPF6wNv+xOq2sHwdXauG6UorQlcpErvR0jCv9M8eVboe70st4Vzo+zY3Wp7hRi8idBsrdqc3iTrECDzILPWh9Tw+6HOlB8dEeNDzOg3raeVKtoye5TPAkbaQntUR50oRST7p935OyLZ7U7o0nTZN3YDE60BSHjnSI15Hq+3WkirFeJAr0IpriRf9u9aLw3V7kF+FFmyK96GyUF02O9qL/MXExXrTS4EX8OC8qZN7Ge9GtBC9anOhFeUleVJXhRbalXpTPvLjnRbvue9GyRi9q43WitRWdiC/uTA9Hd6bGys70p8iHeoX7UJHBhxa/9CF+mw99te1C3LFdqOfdrizH60qbhd2ox7ButGVsNxJEd6MTzABDN7JL6EZDzd1oa3k3qnjUjVqFvpQt8qVmF196OcmXGj760l7f7hRR3J3Upd1pvUsPUr/qQXvEPSknpicNyu1FFvvetMGhNx1Gb6qZ/gv9IepDsyR9aLCiD71gZrn0oaqZfSjo9z60Orgvie/0pcySvrSpvC99su5H1ZJ+1Jzcj9ba9aePgv5kjB5A+zMG0M8HA6jzDD9yn+VHziF+tCLUj+RhfnSZWRzuR/wIP5oT6Ue2UX5s3/Gj1mg/OhDjRy2xfpRp8KORcX40xOhHIUl+tCPFjzal+dHdOyyW2Y9kJSxGKYtxz4+OlflRVqUfDaj2o/+sB9I49UAaM2Yg/csMHT+Qtk4bSJHjB1GyfjAVRwxme/9gksQMpjGZg2nm7cHUcn8wveMNoTjhEBogGUKb3IfQ4NFD6PXYIbR+21D6xB1G7orh5BwxnEoMw6lDwnBqvDCcJt0eTu1KhtNRpv294XScsSsbTicZ3sPhJHg0nBZXD6elT4dTOldH/jwdBQh0NEako/8kOjok19FxjY7OuOpoiF5HNFZHIwN11MyMmaSjCdN09IcDiHcU9HI00YAIor8fEv1RRbSIP4K0khHkoxhBg51H0PIRI2j4xBG0b+tIshH70y25P01x96dGX386S/7Uc4w/XZ/mT51n+VMVEzzbn04s8ifl7/7k8Yc/7VjmT3br/WlFsj+ZU/wp7Kg/zTjjT/Nu+tOdO/7U0exPPUr8qYYZdM+f/i3zp4nl/mRV4U9zKv1p6UN/+l+NP22x15O3g57l0Hr6haOnF4yBq6ehPD19ZNL5ehot0NM35pBQT9NEerIV6+kMs0CiJ7FUT1eYlTI9Ocv1dJfZrGAxlXp6yOxz0lNvFYvLxKpZXA2Ly6Q7s7guLC5zSKunqa4srhuL6a4nkQeLydztwOJ4sbberI0Pa9OFtenK6ndj4/BlffbS05Zf9NRnpJ4y9Xr6HqCngtF6mjFGT/Zj9XSOWTxOT9JAPV1ngsbryXWCnu4xWyfqqcskPT1mQifrqd8UPdUxxql6wjQ9NTHZ0/UUOENPP5nCmXqaNUtPjrP1dJ75bY6e5L/q6QZTNk9PO+br6ckCPQ1YpKfPS/RUtExPNav1NG+znq6F6elZup7MB/V0+ZqeftTr6V2znoYJAkguD6B1j0ZTmO1YuqCZTD2/TqGsGfNo0+cldHrIcpodtpxWt99Jj8zBhO0h1CKJIpcL8RT+I4GM0iQa9iOJYhsO0psFh2nKspNUufUs7dp9nZZ8LKc/ct/R/wFEYc0T</binary>
            </binaryDataArray>
            <binaryDataArray encodedLength="1888">
              <cvParam cvRef="MS" accession="MS:1000521" name="32-bit float" value=""/>
              <cvParam cvRef="MS" accession="MS:1000574" name="zlib compression" value=""/>
              <cvParam cvRef="MS" accession="MS:1000515" name="intensity array" value="" unitCvRef="MS" unitAccession="MS:1000131" unitName="number of counts"/>
              <binary>eJzlWb2u1DoQNhISCFGckgKhLShuQbEFBQUSTniBLSgptuABzgPcIuWKAlEiqoiKClFSRlSUp6RMeUse4dpkJvvFjJNx4oSDKEa7m9jj+fnmG9trTPXMiGLsyHP765jY+Kl3a4lBG+12NixdJ4edXodN1JPb7hR9W+JjjbWwJpbYMNe2teM3R//UHI1OS3WbE1sDXlgxZpo1xmp0Sfykd6n+asfHegDmLac92vylvM+NBQmzS2Ov8ScWGzvyLpw3yU0T8U/tO0viEa41ZrtkFz9r7DBGGgzGbOK1vM6LwpiDE1t0z+qgT4S/e5uctKTDgG0p+y0D6/X9aQIXGv2xGtfkThqbGy+pPow9R//6/CVgVMKeNga59oFTtsVqQ70+zW9HdLGPjG2eF8YXuUVTj6GPofA6OfE1J85SzKf649T8VBym5HUp9mIcEbO9z71Qf5KeGDa0mEHd1sprpcYF3+XgtJT6k8ZjzGshLhpf5uIgB3dN6krIdW5bNOs2wHchLqfwoanhOfmMjds6jnPzrrEzhQNS9WrG4jiUvv+NrIv9cwnH55qzRU6lMWP1EWJfWwep+4GwXntc2V9tGLPTWtiHFx0v+N/86Z8hbiQ8GXvmE9bFv0O8h99t5PdUfa2JF44j+h3r9VJMsafVER9T7O9rU8j5HBxfh1pLFsAr+lErfMEc+rPu3sl3ko9O3jqpiw7r/kzcQv783BZin8KB0nvW5/Wf6Px9JBsqWt+SNFRHlR3ukbT4sYGtjGu0AfGo4Y3rhCOtvUt6FdYyxt4Iz5LspnxfOrldnvFoyg4LXwinB8JjC3ljXEj+a2ufsfCzfgh3e8KiX3MHzxhHY5wzhcNBr3lmBuep0I+Bjb8RXyl4WaU3YcyFWIXfNXnwnz6nVz7XDmvvnbRObj53OHTyw33/4DHo5KWTi7LD5H9u/E332bjPz8SXR8II7xvC3hbmNeRu6Xk07oTJb1QbLfD3ifiyhtrgmPV1UuhyG4u1FvfafEjvryPeOZ5HyvdnivWuGPZG5ifkpanYIVZqwDo/axK5LYZ35jiPnacOw6+c/OvksZM9YfoH+XUkztsT7+6K4d42pUfyHMalIb0YO8RbA9/n+KsZH8PnKvyVKIZixXswjg9ioxJyEOJt4MdSX4R4zYnP2Jw18vw7xQq5GPOjzy09x16SGpOUOdnF6n3HWKEP/dyIjq1yv8Y66F8NOY7WbvC7hXHMFdoejRyRwuF/koT4ae303TrXHvduz72VPfetvscrcMHrh/W8BFO588R4u4AzDgr3YIyLlssYk1UwR5qviWPquznx5DzNqQ2cm5q/revPjvi3Fh/E1pH2YGG/k/Y3iElpzEAPYRzHcD3HekwMGzyn3jhn2rx6fjrSefBR2Z1rX5fdPv+ek13ZnXdPdH45FcO9twHOq1CCOIzhlu3wut/R3c5HOk9UwCvIrayrFvTHcjGFMUmPNCbUp8V/znHImYbuQP05zN89fHVy57kxD5zccnLDySf37I2TF2V3jntYdndnVxTzE5+tgMu98N0A8zLWQFhLUs1q/bW03lvC2d2yO2N6XHoc+vNnA/fNfMd7KM444BpFe2O25ZAteNiQL60d/q8k1V+MnzVY53zW9hzXi+Ksd1Dz1kRrKtTNudhT7nwO/b3YPyQ+z/5u7AvV+jsSW5x9M+RnC2sj9mJ5nsoP6/J6eU/Dd7h8P8f/J/BdLmJ/TWxtJaEPubnsbxHE4QCTSk4MuXXr/KfiBEXDBVvZudaamFPmNM8bl8RpfK9+n/qrvxs9OHlSdnx3Rf9PXdJdakV8w1zDvLOn/nai/rYjDmTO4x5XCdjS+oM8z//bXtL6B+q//N37WJOtfObje93GnvcKBuysBDuba8sX/wO4JUhp</binary>
            </binaryDataArray>
          </binaryDataArrayList>
        </spectrum>
        <spectrum index="8" id="sample=16 period=1 cycle=3 experiment=3" defaultArrayLength="2353">
          <cvParam cvRef="MS" accession="MS:1000511" name="ms level" value="2"/>
          <cvParam cvRef="MS" accession="MS:1000580" name="MSn spectrum" value=""/>
          <cvParam cvRef="MS" accession="MS:1000130" name="positive scan" value=""/>
          <cvParam cvRef="MS" accession="MS:1000128" name="profile spectrum" value=""/>
          <cvParam cvRef="MS" accession="MS:1000505" name="base peak intensity" value="249.0" unitCvRef="MS" unitAccession="MS:1000131" unitName="number of counts"/>
          <cvParam cvRef="MS" accession="MS:1000504" name="base peak m/z" value="448.216729744609" unitCvRef="MS" unitAccession="MS:1000040" unitName="m/z"/>
          <cvParam cvRef="MS" accession="MS:1000285" name="total ion current" value="115.0" unitCvRef="MS" unitAccession="MS:1000131" unitName="number of counts"/>
          <scanList count="1">
            <cvParam cvRef="MS" accession="MS:1000795" name="no combination" value=""/>
            <scan>
              <cvParam cvRef="MS" accession="MS:1000016" name="scan start time" value="6.51485" unitCvRef="UO" unitAccession="UO:0000031" unitName="minute"/>
              <scanWindowList count="1">
                <scanWindow>
                  <cvParam cvRef="MS" accession="MS:1000501" name="scan window lower limit" value="100" unitCvRef="MS" unitAccession="MS:1000040" unitName="m/z"/>
                  <cvParam cvRef="MS" accession="MS:1000500" name="scan window upper limit" value="2000" unitCvRef="MS" unitAccession="MS:1000040" unitName="m/z"/>
                </scanWindow>
              </scanWindowList>
            </scan>
          </scanList>
          <precursorList count="1">
            <precursor>
              <selectedIonList count="1">
                <selectedIon>
                  <cvParam cvRef="MS" accession="MS:1000744" name="selected ion m/z" value="634.257445342436" unitCvRef="MS" unitAccession="MS:1000040" unitName="m/z"/>
                </selectedIon>
              </selectedIonList>
              <activation>
                <cvParam cvRef="MS" accession="MS:1000133" name="collision-induced dissociation" value=""/>
              </activation>
            </precursor>
          </precursorList>
          <binaryDataArrayList count="2">
            <binaryDataArray encodedLength="10628">
              <cvParam cvRef="MS" accession="MS:1000521" name="32-bit float" value=""/>
              <cvParam cvRef="MS" accession="MS:1000574" name="zlib compression" value=""/>
              <cvParam cvRef="MS" accession="MS:1000514" name="m/z array" value="" unitCvRef="MS" unitAccession="MS:1000040" unitName="m/z"/>
              <binary>eJwN13d8U1UbwPFC6UzSrKbpTAuULSAgoiDD/g4yZMp0ILJUdhm+gDIKdNC996K07DIECkpBkBSFlNGEYVvEpAi0ONhKQWjf88f3k9xz73ly7s3znHvOGe2lsBGGq2FvBVwNW666HrZAfz3skVtt2ENFbdgDbW3Y/eDasDrf+jCHqT4s5sqNMIXu17AOgb+G9Qj5NSxH/1vYTK0jbJnBEdbU2xGW8UdDWGjHO2Fved8Ne/+DxrAHPk1hb4b+EbbS+6+wbb5/hT30vB+23/9hWEDHh2Eb2j0Oqwp4HDan4UnYzcCnYe1ePA17FPRvWOjWf8P2v9Ucts7vRdjD4Bdhn6lehm1RvwyrSXgZ9qamJSzAxYm7Xk6keLfhtE8bHvi2Qdm2Le+7ONPo40yv/5zZ7tkOrbodr2nacdGnHXkaVx7pXVnm6Yanyp2Rane+0LizXefOrlYPnnp60s9VQa6HQrYreNJJQfQYBa7uSl6plewzKDH6KbmnVzHNqKLKX8XfCg3dDBoWv69BodES4qbjhkLP6156Oqu9WaUy8NLLh0N6HzLdfDnk5cuxXr4MVPvxUu9HiSKAq8oAfvUIxKM5kA6aIC4EB7FYZ0LlYwKjiVpFMMO9gpniHYzhv2DU6g6yT0cC/DrS5B5KR89QrqlCeV8TykqfUA4YQ1nh0Yk/FZ3oquqEn64Txa2dGOPemWGqzjRrOhPs1YUZ6i7ka7rgq+/CVO8uZBi6cM6zK27KrmzUd2VQYFe+CerKA0U3Hmi60VvXDaNnd37TdSdO04PP3F6jm+I1rih7ctK/J0sUvXjLpzfrjb3x8O9NZmBv5qheJ8f4OpGufejj1Yf/ufTFzb0vDkVfuqn6kq7vy5chkms/khT9WKDux2DVG9jUb/C57g3+836D0QH9mef+Jq7eA9jqM4BRzwdQp3yLfd5vccfvLb6veQs3n7fplPg2L/95m87eA5nnN5DbHQfSw3kQF1wG8YPHIGYqB7FNO4jzpkE43N7Bxe8dmvSDeXRqMPeaB/POi8Gk/DeYN1sGE9c6mJtOQ3i97RAinYfwS7shdHcdwjq3IVjdhxDqOYRq5RC++m0IU9oOpVg9lFzjUC57DOOSahgd1cNYoxnGau9hXPQbxgTFu+xQvkuL9l3qdWH85hPGwMAwjhlAbYQf/CDZR9BkFCxsERR6DWeCdjjO3sMx+w+nW+twpine47TmPQJ07/GV/j0ije9RGvweLY/f40vFCL5Wj6CPbgSN3iNY02EEhYNHYHg+ggOuI5nhO5K5HqNI047igW4UY7xHsccwChfP0TIXRrPIfzSWgNHcDh7NL8Hvs6vP+7yuGkOK1xgO6MYwNnAMb3uO5aZ+LB+2Hcc93Ti8jONIDxxHjXo8fbXjeaYfT6XPeCL8xiMCx7MwZDzO9eMpM0zAzThBPocJ/Bs0gQ+DJ3C27wQCLBN4+9oEwtwmyhqayCPjRGo7TaSn8wcEaj/grv4DwgI/QOs+ieWaSQz0n0SWajKv6yfzyjCZOcbJTFRMIcRrCjHqKTJHp5DgM4WP/aYwM2QKcelTuOo6lTKPqSgVUzHopjLOZyrf7ZqKn9M0PlNM47xyGn29ptFOO03W3DSu66fxomkaGvfp1AdMRwRNZ79pOsaQ6SxeN53WgA8Z7vkRW7w+osTwEat9P+I/5cd84fUx5bqPOar9hBbDJ6z2msFk7QzO6GZQZJiB0jiDJr8ZTA2YQV/TDFa/msG2dp9yxfAp3/p+SnanT+n89FNuP/+UYe4zWaKeyW+amaz1m8n8zjOJGjiTT/6cSeuTmbgoPuN/ys942voZ6xWz+CRgFleTZtHXfba819kYFbOJVc7mP9VsFqtnM1E3G7N+Nv0Ns9npM5vjZ2dzWDmHzl5zyFXPQamdwwbdHB7r58g8nEOfgDm8DJnDf4q5LFXN5ZbXXKZq5mLRzmWIfi7fes+lk89cme9zUfnN5cuguVR6zaO3Zh5l2nlyPplHovc8/vSdR47mcz6u/Bw/zRf85vsFZsWXjFXPJ8NvPpGB83m0bz6X78jvT+fz6p/53G+ez+cv5mP/bz7TXs2npmU+I50W8GObBQx0XkAP1wWUui0gw3MBLV4LWKVZwAPtAm73XIDp+QK0LxcQ92oB65wWcq/dQua4LuRXt4Vc9lxIns9C9L4LcQ1YyPOghczrsJAhPRbSxW0RAZ6LUKsW0axbxBfGRVhMixAhizgcuohthxbxyGMxixSLaVQuZrbXYm6qFzNdu5hx3osRxsUyNxfTJ2gx5abFdAlZTFDHxeSELiapy2IG31nMdfclfOC5hEuKJYxWLeFdzRJ8g5eQHrKE1vtL+NFjKceVSxngtZTD6qW8rl0q82kp3byXssOwlA7GpRT7LiXAfyk5AUsxBC3FK2QpTfeXYnYO5zuPcPmfhsv3Tjj71eH00IazWxcu58JwSg3htDeGU+QbTqB/OBmmcJLCw0k7G84xxTL6aJZxQLuMXvpllHsvo7vPMnYZl9HZbxkdA5dRGLIM307LwH05p5XLGeq1nB/UyxmsXc4J3XIGeS/nuGE5bxuXc6j9cnb2Wy7rbgWTFCv4wHsFE40rsPrKz6AV1ISu4HL3FSzyXMlD75WE+6yUdb+SZX4reRK0klTtVxh8vqIo5CsGD/uKoT7/k+/bVWxuv4qS3auY1ryK+uer+PS/Vdx6uYp5Lau417qKRW1Ws7Ldap65rKbVfTVxqtWE+q7mQOBqov5bTVLLavROawhwXsNutzUsMq3hUfAaAmukf9fwo9PXtOq+5tPjX7NL/Y28p2941P4bPLt+Q8Fr33DUdS2D3dcy3WstdvVa5mnXssJ7LS8Ma9loXEtB0Fr2hKxlSKe1TBi+ljbKdWjU68jWrCNYt44d+nUc9VnHP++s423Ves54rWe0Zj027Xo+1q/nd+/1LPRZz1Pjelnz6/nHawPrNRtw020gRb8BP8MGtvlsYEjABtzXbuCqW4R870fQJC1XRjBAFUG0OkKuASKYvz6Cpxsi+D4igsj4CEYlRKBOjCA0JYJ70p3Hst19I/mKjXRWbeTWxo08it/IusSNXHi1Ub4bN/GG5yZyojaRlbCJnz02c06zmTfcIpnsGckFtRQbydHESMa3RrKnTRQ/q6N4bXEUvjFRuMZHcVmanRhFdEoU41Oj5LwUzWLPaAYoouWzicYiZaii6aKOZqwuGldjNCNjo9HFRXND2h4fzdKEaN5OjOZiUjTZydF09YjhhGcMMYoYJipjCFDFcFf6Wh2DWhvDEn0MHu5bKPbYQn/FFp6ptzBdt4XRc7YwOXMLt/PkOWWsrLFY+upiMUXKT884zqvjSPeN45Amnq/j4/k9MZ7vs+JpscVT1iaBAx4Jsu4TqFAlEBuXwNOEBFKTErCkJtDXIxEnz0SKFImkrEtExCSyMS6RCfGJ3E9I5GRiIglJiXRPSeS59GZGIqVZiSzPTqTAI0nWQRIKZRL10h5VklyTJuGrSeKYNokqQxJOiUnUSFuTkghPTmJoShLq1CQOpCWxIT2JIS7JeLkmc8AtWdZ+Mi/6JNMtMRlLUjKDUpP5NS0ZjS6Ff3xSuB6aQl1yCqb0FILcU0nzTMVNlcojbSpP/kkl+mUq01+lcrk1lRKnNFa0ScPXOY1a9zTWeaYxRJPGxK/TWLo+jXc3pLE2Jo2hiWkcS04jLiWNUYp0lo9J5/X4dPYkpnO3JZ2D7TLY6ZHBOEUG51UZDNdk8DI2g9UJGYxJzCAkKYN/pGWpGfilZ5CVmcE7NzI44pHJFs9M+igzqVdlslmdyXRNJq9pM9num0nNyEx6rMukNDaTsfGZdEjI5F+pOjGTr5IzKUzPZHlGJsUuWZz3yGKkMosnqizOeWXJus6iS3IWtpQsJqVn4WiXzSBVNkN02aQty2ZfXDauSdkcTs6mxiWHSGUOA/U5zIrLwSshhxOJObybksMZ11yeeebymT6X58m5WFNyudgmT+4J8jirzGNMQh77k/NoUOYTpM2nPDGfqKR8Pk3OZ0BKPprUfO5J+en5jMvMxyk7n70N+TInCniuLMCmKqDcq4AodQEzNQW8pS1AqyvgT6lKX0CRdwGrDAVM9Cmgu7GAm74FpPgXMD+ggMCgAi6bClgxQPaPlv1jCpiUWEBDcgGVKQUsSStgZHoBHTIKeCldyyzgQFYBsdkF7HEuZKtHIb+rCslWF7JMU4iTvpAj3oXUbywkeXMh+7cUcjGxkJ1JhWxKLuTN1EL+TCvkm8xCtrQUynov4iNFEWe9ivjRu4g98UXMSiziYkoRhswiCtXFeEQXU5xUzHDtVlp0W3kjZishGVuZ7VFCoKJEzo8lOHQlzEgq4V/NNlI2bmPJpm2UxMjP5G1sy5Bt2lLKjKU8pJRXUaXkbillalwpi1JK6ZZWint6KY1SWWYpm7JKGZZTiim3lP7Fpbi6lFHlWsYsjzIqVWWsUZfhoyvjqr6MNEMZy3zKmGAsY21sGc8TyniSXiZzaTtfKrdz2rQdRfh2ukVuZ2TcdrYUbueldgeDYndQlLiDkNQdtEnbwebMHbyu2IlGuVP+nzvJUO9kqnYnlYad/C9hJ/7JO/nCcxdK1S5qvHYRHLmLquhd5CTv4uuUXejyd/Hbg10IxW5+Vu1hknYPP8XvwZG2h3+/3YNGu5fNQXt5P3gvfWP3yv9hLy1pe/kpYy97MvcyNWcvta7lLPAslzVYTl9lOXavcszqcnZpyknQlhOuK2eKvpwgQzkWYzmr/MsZEVrO33HlHE0oJz+xnJ6p5TxLK+dGejnbM8t5t6ScSxXlzHDZJ9dP+3hDvY9zun109t3H8YB9eGzZx+aEffimyPa0fazO3AfZ++RcuZ870rfK/XItv5/Z6v2M0OyX66797DbsZ0/Mfqal72fmqf0cMhxgSeIBPFIPcDJd8jzIUPVBfCIOMj/6IF3TDnLR6RDP3A9RtPoQuvWH+H3DIQo2HWJx5CEmJx9icMohhrofprv+MO8mHEafdBiN5xGOqo4Qpz6Cs+EIvVOP4Jd2hLbpR/hLEpoKemkr8NVV0FZfwd/SL94V/GioINNYgT6ogpZJFYSnVPBxagXD0yrwz6jgQWYF9VkVVGVXcH9rBX5/VTBScRQPr6M8lT4zHEXhd5TM3KMMOnKUWW2PEepyjLtux1gYeozPNx5j4qZjMqeOEXLqGFlO3/GR83fYQ76jwfV7Niq+p1H3Pcu3fI9JcZxY3XFW6Y8T3LaS/l6V3NdWYtFXkuFTyRj/Sub3q+T7DZXsiqgka2MlkZsqWbG5klmRlYyPqmRIdCWvxVTiEVvJM+lqfCVnEipJTK5kQWqlnI/kuX8r+bi1ki5tT+DS7gRPpFsuJzjldoKvFSfoqDlBG90Juac8wQnDCbknOMEW3xPM8z/BofQTlGScICXzBGNzT3DJ+STzPU6inXeSQzEn6Z18ElPKSbxST9IifZN7ktSYHzib/gM9PE7xt/IU52acIjPlFF85n+aLdqcZ5XqaHu6nafU8zRXVaRZ6n6a932nOpp3maPppChU/MlD3I68l/Ihz8o8yb37kqeIMX3ufoZv/GbnGPEP/6DMcTD5DVuoZlmScYVbmGUZkn5G1Jq/7TrbfOEOjyky9l5mLarPcc5s5rDWzU2cmT2+WexszEQYzK3zMfG4086GvmTF+Zob6m+kXYMYvyIzSZKZVuhNipra9mQsdzJzqaCans5nl42WMz8x8t9lMcZSZSfFmRiSY6ZVkpn2yGe8UM+6pZv6THqSZuZVu5lqGmfOZZk5kmTmYbaY0x0x2rpm4PDPr8s0sKzAzt9DM+8Vm+paY6bzNzKVdZkJuymPnKn71qCJaUyX3uFXM0lcx2buKkYYq3vGp4nVjFR19qzD6VaHwr+JxQBX1QVXsbl9Fw8Yqrm2q4vzmKk5GVvFtVBU9U6pon1qFIa0Kj/Qq6rKqKMyvou2uKjYcqmJfm7MIz7MYvM7yWHOWzz45S0TkWfwTz3Ik8yxa7U9Maf8T9qifWJn8E6lOP8t8/hn/jj9zMv5nkhXn8DOeY0yPc4xIO8ewl+e47XKeVK/zfOR9nv79zuOy9Dz2pPNE55xnXe55VubJc4Xn2X3wPC/t51mlsPC5ysIMLwtjNBaE1sIgnYV+egvdvS20N1jw87GgMVpw97XQKt33t3A3wMLNQAtXgyyYgy2UdLQwr7uFN8ZaCIq3YEiw8DTZwl8pFn5PtXAjzcKVdAtnMi0cz7JwKNvCnhzZL9dCbp6F1HwLsQUWwostjC+14FRtQelWTZW6Wu7vqinTV1PgXU2GoZoEn2oijdWs9a1mpV81i/yrmRJUzfDgavq3r2bp29XUv1/N0A3VtImpZl9qNTFZ1YTnVjOxsJp+JdV4b68mqbmadYEX+LD9BWI3XaBzygWW7r7AyzYXeS/wIquiL7Is5iIz4i4yOPki9/64iEZ1iWbNJdolXKJV2pd3iXddLvOm22Xu6y8zNukyfjmXeV54We5PapgZXCPn4Bo+jq1hbEINw5Jr6JtWQ2hmDcFZNajyaji+t4Y/amuottdQcbuGBf/UEOJqRe9hpY3KyivpqdrKQ42Vv7RWftdbsXtbqTdYue5jxWa0ctHXynk/K2f9rfwYYOW7ICtHTFaiuln5Z7TsN8bKrxOs/DzFyg/TrGTOspI4x4puoxWXSPk7UVbuxVm5mWjlWrJVrtFkzFQZM03GTJcxM6yczLTK9b6Vimwr3+ZY2ZdrZXeele35VkoKrBQWWsktkrGLraRulfFLrMRuk2MotbKxzMpXO63M32Nl3l4rgyusdD9updEi7+WCjFVnJe83K6sarfg62dC2tXFbZeOm2kadxsY1rQ2rzsYlvQ2Lt42fDDbO+Ng4ZbRR6WvjmJ+NI/42DgbYKA+0sTvIxnaTjZJgm9yX28hrbyOrg420jjaSQ23Ed7IR2cXGmu42Jr9hY9AgGwPesdHpXRvqETaOzrQRGG/DL0EeJ9tol2bjVbqNFxk2nmXaeJJl42G2jb9ybNzLtXE3z8atfBv2Ahu1RXKM22z8XGoj9bDs47Cx2eUK7wRekevKK1xLv8LFrCucybtCzIErRGqu8p76GuvXXWO3+3V2eVwnx3Ad783X0UVdJzboFzZ1+YXhmb8Qoq0lxLuWYF8poJaASbUEzpLft8j29FraZ0hZUraUI+VKebV0yJcKpMJaOm6VSmrptL+Wnpdq6VNfS9+btbzZVMuAv2sZ0lLLCH2dnPckH8lYxyhfya+O0f5SQB3vB9UxxlTH2JA6xnWQOtYxvlMdc8fWkZEhZdaRmVVHVnYd2Tl15OTVkZtfR16BVFhHflEdBcV1FJbUUbStjq1ldVRdrsPVUI+bTz2efvVyjq3HK6getakefft6fELridxYT9SmeqI317Mlsp6EmHoSt9STFFtPemI923Lq2VlQz8eGG8zyu4HIvcGkkhvcarxBX9WvjN/yKz3tv/Kz8Sark39ja95vOPb+Rvs2djq1tdOznZ0+Lnb6u9p5283OGKWduTo7q412IvzsRPrb2RJg50RXO6rBdgxD7eyba6dxuZ2HK2XbWjv9ouwMiLYjYu1MTLAzO8XOqkw7G7Jl/xzZP9dOZoGdHVvtHNhmp3K7naqddq7ttTP+nJ1J5+1Mt9j5pNrOrAt25l20s7zGzjc22f+q7H/NTuJ1O6m/yDi1dnb+amfvTTtH7HZONth585WdgS125rg5WK9ysNnLQYzaIfcADnL1DrkfcrDN4GCnj4Nyo4ODvg4q/Bx87+/ghwAHZwId/Bzk4ILJQU2wg2shDuraO/itg4NbHR00hjr4q5ODh50d/NPFwfOuDlq6OXDu4cDtNQfKng40vRwYejvwf92BqY+Djn0ddOnnoP+bDoa+5WDsIAdTBzv4aIiDb4Y7SBrlIG20g61jHWwf52DPeAf7Jzj4aYqD6qnyd2Y6ePGZA9U8B/0WO3hnqYPECAfZmxyURMqxJjq4nebgXrqDJ5kOnmU5eJntoE2uA9c8B4p8OaYCOaZCB35FckzFckxbHXQtcdBzm4O+pQ4GlMm42x0M2+Fg+E4Ho3c5GL/bweQ9Dj7c62DOPgdf7new6ICD/30rx33IQcRhB8lHHZQel8/orIN3b8j7+FP+fqsDH9cGQtwbGKVp4EufBhYbG1jl18DGgAbyQxqo6NSApVsDl7s3cLVHA/d6N3BtRgP9wxsY/1UDeZsbeJTegFtOAxv2N5B5SLYdbmC/9y1aOtyiS/dbTOl7iwdrbtEj8hYXi2+xs+oWN57dkmv53zkZ+DtfxP7OlqTf2ZX+O4Tc5nnUbWZk3KbU8w4Piu/wbOsdDq6/y6rsuzIv78p5/C43Su8S49NIsrGRHN9GSvwa2e3fyKGARo4HNmIOapS50cjV4EZuhjRyp30j9zs08qxjI62hjbh3bsSvayMdujXSvXsjomcjU3s38sOgRn56pxHtpkZei2pkVnyjnDcbeZDfSHNBI05FjXgUN6Lb2khASSOh2xp5s6yRkTsa+WhXIwv3NHJS0cQbfk0M9m/ivYAmxgc2MT2oidmmJhYGN7EypIl17ZuI7tBESscmckOb2Nu5iSNdmvihaxM/d2vi1mtNeI5roltcE1+lNZGX1cSx3CZuFjZxt6iJh8VNPN/ahPO2JpSlTfiUNRG8XV6/o4m+O5sYtKuJcXuaWH+gCY3uHpP97pEUfI9P+t+Ta9B7/JVxjx3d/2BF/B9sSfyDTn5/8kXwn/im/snbGX+yRP0XEV3/YnneX8Q6/mJB5/ukdLvP/qb73Pd5gLvfAzoEPGBw0AM5/gcc7vyAVfkPSCuUx20eUmh4SIP/Qx4EPKTHpod0yXxI/6yHfJP/EH+3RzQYHvHA5xFvBj5iVvAjEjo8YnfoI9LSH3Eh+5GsgUf0LX7Ep9secajdY+xuj5mrfcxJ42PeSnzM1OTHzEt5zOa0x6SnP+Zl3mOmlTzmJ/0TlgY/4UbnJ3zr85T5Hf5FnfAv81L/ZX7Jv5zzfkaI/zO5FnvG6uBnjMt5xvGiZ0x1buZH32bu+DfjEdRMr+Bm5sU3MyW3mTX5zRQVNvNtUTPm4maaSppRlTUTsr2Zcu/n8rk952Dscy7mPifO+ILgXi/oHfkCe+ILniS9oF7xHycz/sMv6SX27S95pX1FeZEU0kJVrxb8+7UQPqAFl4QWZhW2kFDcwu+lLfzg1orJr5U3/Fvl+6yVzwJb2RbcynchrVzv1crjKa3sLWzlx6JWaotbabetlYDSVpl/TmKk0kl8MMFJvJvgJJotTmJxjZMosDmJne5txIuf2gjduTaiz+U2Ynq7tuKO5OPWVlji2ophHs5ip8pZvOHlLMaqnUW99IXGWXjpnEW+dMnbWQT6OovnY5yF9zhnUSL1Gu8sKqWRE5zFNWn2RGfxQMqa5Cw6TnYWB6XbU51F/HQZ51MZI95ZOCc5i6BkZ/FBqrOwS4vSnEXbS85is6qd6JzQTnhMcxFNCS7ib5WrmB3jKhamuoqBSjcxU+cmjo5yE2PHu4lFE9xEh2luYliMm/g+103sT3QX61LcRU6pu7h1yV1Un/EQp37yEBs8PcW8tz2FI9pTbE31FH3SPEW+1VNsG6MQyZsU4h8vpcgapRTfj1aKtLFK8WKyUuyPUYryeKU45aIStzxV4tJUL/HmYS9htniJ805qcSpWLYSrRqS7a0QXD40Y56mR12lEoVIj+qg0Yv0IjdCN1Igd0sBRGhE0RiOavtaIoQka8ZZNnhuqFT0jdMLeUS/s7+nFzNF6UTFGL6qn6cXRj/RiQaxeZMbpRfd4vTgtTUnQiz+liES98EnSi73Su8l6cV1alKIXbVL14kyaXvydrhebMvSiLksv9p3XCyx6saRaL9pd0ItcqfdFvTgrfXRJL76t0YsRVr1YbtMLtyt6oXLyFmd13mKF0Vv8FuMtlFcM4vYDgyDbR1hv+Yh0hVF0VxrFGelDlVE8lO5ojEI1yigGjTaKK1LbMUaRK70+1ijOSTPHGUXSeKPoNMEoTkqTJxqFeqpR7JQKPpTX/s8oLkTKeFuMYn2CURgSjUIkGYUixSjapMv+mUZRts8ovj5vFOEXjKL4olEMuGQUl6WsGqMIvWoUm64bhZ/eX0TP9Bf/RPsL41V/ccYlQAh3kxjvZRJTtCYRiUmERZrE/miT8I81iQlxJvGn1D7BJE5I0xJN4rGUmGQSXZNN4ow0I8UkmqX0VJPolWYS56W56SbRKuVlmET/TJOokRZmmYRrtkmUSO/kmMQv0vJck1DlmQT5JrGmwCS8C03i6FaTiNlmEh1KTSJ5u0n02W0SXx00Cc23JvHeIZNokI4fM4k5P8i+Z03i4DmT2GgxiQ8umMTf0paLJhF6ySROSR9dNol/pJQak+hhNYmfpFk2k3gp5VwxiX5XTeKSNP+aSbS7bhLF0sBfTCK8Vj6HepO4Ka2+YRKKv01iQ49g0a9/sHj9vWCx4/1g8c7pYHHbs4M4eq2D2B3bUZy/2VmU+HYXqbHdRdTBHuK1nr3E27G9xLYebwnFrHdExJTBIv7aKDFv0hhRdHOMiP1kgsh58YnQzvxUOK4tERUiQji7R4m/V0SJkMIMUTm0WDTH7RG531wTLxOuiXv2G+L9oj/EGv4UznmPRKf5T8X/Ac59MJo=</binary>
            </binaryDataArray>
            <binaryDataArray encodedLength="1224">
              <cvParam cvRef="MS" accession="MS:1000521" name="32-bit float" value=""/>
              <cvParam cvRef="MS" accession="MS:1000574" name="zlib compression" value=""/>
              <cvParam cvRef="MS" accession="MS:1000515" name="intensity array" value="" unitCvRef="MS" unitAccession="MS:1000131" unitName="number of counts"/>
              <binary>eJzVWi2T1EAQHYlALFUIikKcQCBX4OkcBgFVV/wGJAKBwW0hKAp1EkWt5CcgI5HIk/sTkCfp3nQnnc58ZrK5RbzKZjcz0/369ZtJ3Tm3e+FWgYN11kkBKuOozSM0fml+1lpnjZjXWnPTdNjjd1u+tjB+jq4A07EpzmnMudUk1gulMYXyc5G8l4o/tnYsF4B6P4jFJbk7mH4/l+NUfULa9NUkuzYwcLW0hvtxao2LprtS/+1MnKm8LE+++GJzePUA4+tkfILHFM+05oGeaTq/aZUudTw2Nmd+szmm9CL8ythW5kj4m+6bmrrP7QM7NkcTJVqt9Stf7bxzK+5LfCgnfsttKUc1SO0DOR7i03NuPqdC7n4/Z87c+lu9B2MojK22n3Pz9J2FQj6VyjM1h08rRfveCRDz5Em+0O2FdCa9Qsj+0PtFZg66tnsY+7etew4vc3pxDc5jGiudI1Sz2povNWcNNynt5XAyJ+eUJtbsyZif6P6Qe7tHh/annPXuIs99wj9L9VNa27vCHF3bXMVrtX9arYT2zxK+ZA05F27Z78n/D9CB7qHpnpHnU3uajk1jr3Stx6f22v8BTuW2Zw6JzwvmjvZSzQMwvymd9Dx5/KCEL9++W7In1NbjHOopMbQSC7iRrvUZxafvHM5G/sf9c0P9hHhy6dyjy+4z4ZbPWVfcbx/U577nM/wkFJOOv2XdHfXYdGv9QVwztuq6aYa+Fy8CULwtoAHdK5rzEk2eXI++PizUsvYF6f1edx5O5LP1UH0PMI0tlJedx8dBzMvn8JraH5aqV2iNUZ0Md6UasH4pPUS98hB7+QviL+LZS+feIj4h3iAeIx4gWvztN+Iz4hviHeI+4jlfnyK+cz/qfVfW2isfCNXZp5tSnWrQmhuOiTzrFeI94gfiI+I14h772E/6uwU/S5wA+8uG9z3pb8kj1kdz6rMGquMQ74ThfOXU33tG/VzQN5P+Vbrx9oJ5Vvs6Qc4r0AxnPxnTqvhi8fRze/RYy3ep756DPkL5LxlfyN9OyYf1HPHHOfX2zZnKxWlvDIyRex2XfA55kM2plLe1dFe6To5GStfXnnZQfd96vD7GsY0PAuNSsU88LvDb8buC2joT2xI1yXlWeNiofZbO7LT30nvELb9H3PC7xDX7t2uGesgeQ/Md+6UZ3j+FhxDfOTmAAc3/lWP4xe8zwPc7GP7fwfGz/drGT07ZO3X4B8nXLqg=</binary>
            </binaryDataArray>
          </binaryDataArrayList>
        </spectrum>
        <spectrum index="9" id="sample=16 period=1 cycle=4 experiment=1" defaultArrayLength="10580">
          <cvParam cvRef="MS" accession="MS:1000511" name="ms level" value="1"/>
          <cvParam cvRef="MS" accession="MS:1000579" name="MS1 spectrum" value=""/>
          <cvParam cvRef="MS" accession="MS:1000130" name="positive scan" value=""/>
          <cvParam cvRef="MS" accession="MS:1000128" name="profile spectrum" value=""/>
          <cvParam cvRef="MS" accession="MS:1000505" name="base peak intensity" value="37.0" unitCvRef="MS" unitAccession="MS:1000131" unitName="number of counts"/>
          <cvParam cvRef="MS" accession="MS:1000504" name="base peak m/z" value="650.017052191757" unitCvRef="MS" unitAccession="MS:1000040" unitName="m/z"/>
          <cvParam cvRef="MS" accession="MS:1000285" name="total ion current" value="5516.0" unitCvRef="MS" unitAccession="MS:1000131" unitName="number of counts"/>
          <scanList count="1">
            <cvParam cvRef="MS" accession="MS:1000795" name="no combination" value=""/>
            <scan>
              <cvParam cvRef="MS" accession="MS:1000016" name="scan start time" value="6.682366666667" unitCvRef="UO" unitAccession="UO:0000031" unitName="minute"/>
              <scanWindowList count="1">
                <scanWindow>
                  <cvParam cvRef="MS" accession="MS:1000501" name="scan window lower limit" value="500" unitCvRef="MS" unitAccession="MS:1000040" unitName="m/z"/>
                  <cvParam cvRef="MS" accession="MS:1000500" name="scan window upper limit" value="2000" unitCvRef="MS" unitAccession="MS:1000040" unitName="m/z"/>
                </scanWindow>
              </scanWindowList>
            </scan>
          </scanList>
          <binaryDataArrayList count="2">
            <binaryDataArray encodedLength="44404">
              <cvParam cvRef="MS" accession="MS:1000521" name="32-bit float" value=""/>
              <cvParam cvRef="MS" accession="MS:1000574" name="zlib compression" value=""/>
              <cvParam cvRef="MS" accession="MS:1000514" name="m/z array" value="" unitCvRef="MS" unitAccession="MS:1000040" unitName="m/z"/>
              <binary>eJwM13VcHFfXwHGCw8Iu67i7e3AC+8NhYXexaCW1VFO3NGk8QULwQKRpmz51t7ft08Y9EBzidXnq3kbf88f3M7Nzzz3nzCzM3rvL/aLpfcVF0znPi6ZflBdNjl4XTUb1RdPDhoumHd4XTW/6XDQd8L1oqgq9aFoUdtHkkXDRdKH9osm386Ipoeuiqb7noum2Xpm77aKp8OmLpluevWiqPXHR9JbbJZNedckU43XJlK++ZLJoLpna9JdMt4RcMv0afck0J+GSKaDtkqm365Lp3/5LJuXAJVPm1kum+3ZcMu175pIp6oVLptqXLpk+Vl02jXpdNoXpL5ve9L9scgi5bDKGXjadjLts8ki6bPql9bLJsf2yqanzsqm357Lp8sBlk+2Dy6ZGtyum292vmFYorphe9Lxi+kR5xTSuumL61uuK6Yr6ikmjvWKK1F0x1RmumG42XjE95n3FtMv3imnY/4rJI/iK6frwKybarpjmtV8x3bPpimlNxxXTwOYrptc6r5hOdV8x/dRzxeTdf8WUsOWK6a6tV0z926+Y9j11xWT784ppjvKqqUF11XS711VTr+aqaY/uqmmW91WTweeqqcjvqqnR/6rpzoCrppWBV039QVdN3pFXTb+0XDWVdlw1ne+7avqj/6opePCq6ZmdV03/N3HVNOF6zbRGfc00qLlm+s1wzZTue830TNA103DINZNXxDWTd+o1087N10zvdV4zRfZfM902eM20Yus1U++2a6aXt18zlT13zbTXyY5qZzsc3eywU9lh9LLjA7UdaOy4rLPjhMmOf0vsiCq3o6DCjlXVdnjW2DEgws12nKuzY4nFjuwGO75cb4e2xY7YVju+aLfjnk12rOuwI6bTjuNddrz1rB2fHbXjn2N2rDkuOYfsODZsx10jck2sGbVj25hcH7ejcELGROOkjE/ZoZ6xI/qUXD9tR9MZO0b/seMR51lMuc/iRsUsnDxn0SkClLN4WTeLffpZ3FQ6i57yWdxWPYst5lnYLLOIapCxllmcbp3Fb22zWN4+C/dNs+gToR0S0zmLO7pm0dw/i4aDs4g9OouTx2ZRMTKLj1ztKXOz51GFPZ4ae5r09swvtyet2p7qGntmhHudPXlWe+5aao/PahlbY89uUb1WxsXN6+z5TSxfb49igz3hG+3Jb7Hni1Z7LrfZs7HdHsMmeyY3S66DMn7InjfFscP2fHnEnqVH7bkijMfteVYkn7DnY1E5ZM8TJ+3pG7Fn8Snp4ZzE/C21HRyYcXTgZicHfhMrnB3wcHFgQES6OvC2mOPmwAkx192Br8X9CgfsPBxoF76eDjwv0pUO7BE1KgdOi1u9HPhDrFQ7oDI5EIMDphIHRsTCUgf+Jx4uc8Cx3IFOEVjhwMsiq9KBg8Ja5cAFcWe1A/8KndmBp0VirQMfifI6BybFjRYHfhbLrA6E1TvwhvCe68BzQrnIgZS1DlStk3sUN6+XexQrNjjgudGBQRHV4sA7oqjVgWHxXZsDD7U74LDJgc0ia7P00OXAVJ/UO+TAL4cdcD/qQMQxB94Sc447MCS+PeFAx7ADAScdeEkcHJF7GHXgmQkHkiYdqJxyYFp4uzliVjjys9qRIb0jvuWOnKt0RFfjyNMiyezITK0jN9c58rtQWh3Zvs6Rt9scKWp3ZOEmR/4nHulwJKTTkddF5SFHbjnsyB/C66gjccccmTzuyOCwI6YRR0bF42OOuI07Mjwpc0458sWnjnzv6ESYixNviu/cnHBSOBHi4cRxTyfmKp0IUjvxpdaJ+3RObNI7UZHpxPIyJ6IrnLi+yokf65x4rNGJ76+TOeuceGiDE9+2OfF6hxPzOp0YPOjEDUecKD3hxOIhJ1YMO/HBiBN97s68rXBmTO3MDRpnfha1Ec7caHLmw1JnKsqc+aPcmepqZ26vcWa92Rl9rTO7ROFKZ95d6yzfoTPbNzqzu8OZi53ObOxyxrvbmWf2O/PakDPHh51xGXUmYsyZ6yecufWUM3tdXLjg6sI3ni48pHRhRO3CE1oXPtC7UG6QMT8XwsJceLTMhYlKF9Q1LnxiduFsrQstFhcO21xorHfBodGF51e60LXWhR83uODR4sKHrS5UtLnwd7sLhg4XnhOzul3YLBRbXLh1qwv67S7sEjMHXDhwxIXPj7pw3zEXOo+7EHzChcIhF4bFthHJN+pC5ZgL/5l04eCUC6GnXVCedyHe0ZX/iionV253duWi8HF15UWR5ebKEdHk7so34iGFK30erqB0JUXjymsGV4JwZbjElUWlrniWu7Jd/LfClbOVrlyqcqW12hXfGlfm1roSbXXlfTFtc0Xf6MrT17liv9qVkDWuvClG17pywzpXfhVPrndl5wZXaltcuafVlcB2V57Y7MrHXa7c2ePKK32urHvDlbQDrnx+0JX7Dkmuw668dcSVsaOu3HjMFc0JV/YNyfiwK7NGpM6o1BGjY1J70pX7ndxwcHajW4S5uGFydWNcLHZz43exxt0NncKNek83vhQPKN1wVLkR7uVGidqNtVo3DurdeMjoxtJCN54pccNW5saf1W4cqnXjmzo3+q1u3Nbghmq1G3vWuFG31o3PxL3r3Ji13o0uEbrBjbeEaaPUF4tb3PhDrGmV+m1uPCcy2t14uMMNl81ulHe5cUos6XbjpV43Egbd+GG/G08ccCPxkBu7Re1hNz4VS4+4YXdU8h+T3Mcl9wnJLdYMuaEfltyiaUR6Fa5jbpyZcOO6U25cdHKn1dkdPxd38lzdWeTmzk9CpXDH6ulOhJc774lStTvT4laNO/8IH507CwzuPGF0p87XnaXR7qzLcYcSd/4qdeeFcneWVbmzvVrGze58Ku6tdce+zp13LO5MWd25xebOiw3u5DS680OTO/cvcOfBJe4krJWYje5saHPnpXbpp0P66XQnpcudfeKOLe5kfexOzwHp7aA7BcfcWXXCnYxhdw6JR0fccR91J37MnY9F2JTkE7fOuJN/xp2V59xJv+DO29+44++p4KRSwWovBc+pFWRqFBwW32kVPK5T8ESEgpQoBf+kKCguUfBnqYITFQp+qlTwjVnB1joF8RYF99oU2Ncr6BGvz1WQs0jBgRsVRNyuYOM6Bb7rFeRvULCqRYGuVeq0Kfi+XcGyTQo8OxQ8JfZtVsg6QcGXwqVbwYA436tgZkDBomcUbHlFwZK3Faz8r4KawwreO6ag/LiCTUMK3hxWcMuI1BlTkDWtQHFegeVT6cnBg0hHD0JcPZhy8+Bfdw9e8/BgjqcHi5UeeHt58JL4VePBbL0HPxg8mIn1YF6uB1aTB/eVe9BX4UFXjQenaj3osEgemwe31Xtwcr4Hsx7z4NJKD95c7cGtayW/8F/vwU0bPdjQ4oFvq8S1eZC72YPVXR483y25BzxI3+ZB5bsSf8iD1sMevH7Eg6KjHoyLwiEPRsXiYQ98Rjx4WXhPeJB9zgNXR08GXT1x8fDE2cuTLeJ+rSdOOk9i9Z58avCkxlcEenJPlSezqj2pNMuxzpNIi1yzybHBk54FnnyxyhPrOk/cNniyVSRu9GSPsLV48pVwb/Nkm9jb7kn9Jk8Umz3x3OLJzy950rrfk8ADntx2yJOgI55w1JNpcWrIkzuGPXlvxJPyUU+6x6X+pNSd8sR+2pNe0WKvxN9Byeui2FHJhLjVSSn/i0ranJUEuSh5S+CqZFrc7qbksuhwVxKqUPKOKPNQclrc6ankmuhSKolQKTnnpaRXo6RGp+RTcZ9eiZNBSaxRSYKfkj3iAZQMliiJL1WyW1jLlHwlHilX4l6hZLtIrlSyXzxerURZo5Q1hpJ0s5LD4odaJRqLkiyrkmPiF5sSQ4OSG5qUvLFQ+rxeieudSt5do6R8rZIz4u51SnkPKukRURuUfChqNkpvrUq2iLg2JZ8IS7uSL8XDm6SXDulFNHYq+U4s61Ki6lbyjMjoUXJEzO9V8qP4T7+Sgm1KqvZLzoOS57DMOy7zxLITSjKHlSw4qSR3TMmf40o2TCjxm1Tymiiaku9AXJxW0j6jpPusksVOKv4SJlcVUyJMoeI9UeGhotZLxUNqFW4aFfu1Kr7TqfAyqDhqVLHaR4XBV0W+n4oRsdhfxdJwFTeWSp4KFVcqVWyuUhFeraKyRsV5ca9ZhWOtirg6FVaLiq/EI1YVT9lUzG1Q8YPQNqn4j3htvoqiBSomRfEqOYolq6W/tSrOrZM8GyTPRhW7xdctKh5tVbGzTcXhdhUrO1S8sFl66lIR0KMiYouK3/arWHtAxZxDKi4dVhF6VEX/CckxJDmEdVhynFThOaIifVTFEfHShIqbpySHkxczzl48qfJC6+XF8yJX7SVrPS+GK7z4s9KLjVVevFktcTVe2NV68bDVC4XNi4JmL/6d68X8jV6sbvHi5VYvCtu8uNTuRViHFxc2e3F/pxcuXV4kdXuxoldy9nvRMuBF/3YvHt/pxfpdXjjt8+LtY144DHkRN+zFtye98Br1YpfIGvOS79mLgEkvdrqq+dVdTbGnmo+81HyhVvOIRk26Ts1R0e2rpjRbTXyemu/L1TxZoUZXqSa/Ss0t1Wouik01asLMat4XVbVqPhUP1Klxs6jZLlKsag6JeTY1P4nV9WqMDWpeFhONapY0qXn9ejVRK9X0t0qtNjV7REO7mu/E8k1qNB1qnhe5m9WMiJs61fwr2rvUhHareU9c6JFa/XK+T83hQ2rsTqjpFZ8MqflmWM2yk2q8RtQ8JxaPqflHtI2reXdCLe8iNa7Tan4+JfWcNNziqiHcXcPTnhquU2l4S61hqVbDEl8NUf4a+ks18hw01NVq+EooLRqGrBr+tmlIm6vh2w0abuzW0NajIaRXw6d9Gsq2azgrPHdrcD+k4Slx9LCGRUc0/C7Kj2vkf1HDr8JvVEPJmIbTwmlCw8wpDfZnNDSd0xD3hYaY/0lNey3PimwHLYsdtfwj2p20hDlrqXHR8rkYctfKfl1Lm4eWUE8t74unvbRkqrWcEDdotITotASVaKks1eJeriW9QktLlZZ3q7VcqNHyoFlLRp1cs8o1m5aqesl7s5b8lVpsa7V8J5av0/Liei2FG7RMiNhWLd+3aXmyXUtRh5b+Ti3xXVpZp2hp6tbyo1jVo+W1Xi2n+rQMbNHiu03LHQe02B2UmMNafhCrjsj4MS1vjmi5b0xL2oSWI6JyRu71nJaL9joiHHV8JCxOOr4Ry5x1vOCio8BVxzU3HY0eOn4QKz11vKrUYVLpcFTrGBRJGh0Hxa9anexZdJwX+4p1rEGHT4mOtAod1TU6HjbruGTR8V+bjnVrJXa9jn9adUx06ijdomPnkI4bT0ofo9LHmI4nxnW8OKFjalLHnVM6Emd0HBB32etpVOl5Xa2nRKPnH4Oee7L0tOXpua1aT5xZT3Otnp+En0XPeaseRb2e4QY90c16Klv1PNymJ2eTxHTpWdstcT163hLZW/Ts2arngXekxodyvl9P7JCepmGJFWtP6uW3V+ZO6Pl5Ro+rq4HF7gaiPAxkaQ2cFJd1Brr1BpYEGlCXGXhBTJYbuLPCwGClgeuqDbTXGPjQbMBSa2BFnQGDxcCr4ozVwH02A5kNBrqaDDTNNeC70UB5i4GHWg2MtRuY1WFgi1jYaaC1yyD/uxK7zcBdRw04HjNwwwkDHUMGIodl7qhB9isGLozJ/HEDt0/J/GkDyTMGDovvzhp42cnIUhcjT7kaudndyGWxz8PIeyojNV5GlqmNaDVGXhJLdUYyDUaGxC++RrxLjZwvM3J7lZHkGiNHRESdkY9FvcWIr83IW+KzeiOqRiMZa4xcWmtk7gYjwS1GaluNfC2WtxnRtxt5VbDJyFlxf4dR1kVGnhE5nUZGxZIuo+xhjWwRyT1GDovreo1s6pO6/UYW7TPScNDIY0eNaI7JPQ0ZmT1s5KS45aSRq6JvxMjBUaO8t4x8NGHENin9zRh54bSRe84aWWDvjc3Jm0pXbx5182aOwpunPL25qvKmz8ubRLU3h8QijTftWm/q9d7cWuzNE9XelJi9OSc86rzZJSYs3txp9eZEvTc3NXhzSXQ3ehPX5M1+8cZqb15Y583Mem9cN3qzpc2b6zd5s2ezNxu6vKnr8ebJXm+8BqSPQW+W7JCxE95YRrzxGZMex73RTHrzkiie8kYxI7XOenOHsw8JCh92K31oUvnwswhW+1Cp9yHPzwenAB9uCfJhutKH0RofBmt9SKvz4bjoscpcmw9/1fuwqUFyNPrwS5MPH8z1IWuVxIslq32wXyPzROpamScWr5O562XuBh8OikUbfZjb5kPoJh8COn14V5i7fFjR7YOxx4c3xGe9Ppi2+HBWPDDgw6Fdkmev1D7gQ8dBH/YckhyHfQg76sPa4z4EnvDh2yEf3jrpQ8m4D+fFwxM+qCZ9ODXlw33TPvIMfBg560OzwpePPH1lj+nLSo0vb2l9eULvi97gy6ZEX+xrfLla60t/nS/JFl8uWX3psfkSX+/LogZf2uf6smeDL+Gtvvzc5suGdl8+3OTL2s2+vN/pS12XL9+JFX2+ePf7Yjvqyw+iesyXr8TycV+ME748fNYX03lfDl3zZaGDH1GufjR7+NHi6cfHSj95l/mx0cuPj9R+1Gv8WK/1w6b3Y63Bj/95+/F2sB93V/iRU+XHuHiqxg+nOj92iCyLH6PidqsfjjY/tovMej+2NfoxcJ0fC1f5EbvGj5j1fnRs9CO6RbT7yb7Dj/mb/PhDRG+W8045F3u7/ZjXI/r9+F3sGfBj7qD0elAc8aPpmB+/ivATfnwifh3yo3VYzk/K2Ih8FuFj8ln8Oi7HSbnXU37sPu/HQSd//nUWbv50u/vL36c/Fz38SVT6c4PKnyNqf27U+HNZ9Gr9SdL5s1jvT7LRn2PiJj9/iiv9eanaX9a2/qhr/Smp8+eCeNTij9bqz6uizObPp0LX4I+h2Z83hHG+1FsldVb7c3yDPzdv9GegxZ+0Vn+2tvuTscmfJR3+bN/szx1d/jh1+/OUGO/x565ef1z6/Jns9+eeLf48O+BP225/eo5I70cl3wnJNyT5hiXfSX+GxK0j/mwb9SdzzJ8Rcfu4P44T/uwQWZOSc0ryzfhzdFYAWxwCSHUMkH1aABkuAdzuGsAOtwDuUgTwjEcAeZ4BLFUGoFAF8Jwo9ArglHhAHYBSE8ALolgbwMO6ANT6AF4WpYYAHjMGUO0fwJclASwvDcBSFUBwTQA/mwPYWBtAeF0AzZYA2q0BRNkCWFAfQNqCAAZXBsieKgCPlgCeFy+3B/DppgD0mwP4qjOAFV0BvNMdQG1PAIF9AXwg/t4ewPyPA8g5EsA9RwNQDQXwonj0ZAC6Eak/FoDPuMRPBeDwZQDj9oHc7RCIm2MgBU6BnBJKl0DZlwaicw/kdfGlIpAVHoHUKgNZqwokyCuQD0WDOpD5ukA26wOJMwRySFxvDKTPO5AUn0COi7ygQIrzAnmnKBBzscxD5pUE8rPYUybzKmWeuFwVSGpNILeaA8mqC+RZq/Rjk37EA/WBqBoCeawpEH1zIFVzA/larJwXSO7KQKbEvasC8VgdyPOieE0g58QjawPRrgvkNVGxXu5DrNgQKL/jgdS1BLKuNZCQtkCa2gP5TbRvCiS6I5B9YuHmQP4R3Z2BJHYFclTc1B3INTHYE0hGbyAj4o6+QJz7A3la5G0JZFrcNxDIC4OBnN8ayFc7AvnsLYnbK3H7JE5M75eYA4F4HpR7Oiz3dCSQN8SPJwLZMBRI+HAgu8W8k4H8KTaPyHMaleckbhiTZyW2jAfK+jGQYbFkMhDHqUCeEjnTgUyKpTPyPE7J8xDFpwNZ/5mMX5XPs4Iotg/ivHjUIQidYxCVTkF8LVY6B7HRLYhOjyDiPYNYrAziqhhQBZHuFcSIuEMdhLMmiKdFnjaIGXG/LgilPogXRYkhiE/F48YganyC+FYE+QWxLzCInuAg2oqDWEQQt5YFYV8exH+qgjhXHYTWHMTrorI2SPYg0ktdEP6WIN4XNmsQP4mNtiAi6oPYI+Y3BPG36GoMIrEpiKPipuYg7OYGsVVkzgvCdUEQhQvl2BHEs+L05iAe7AxC3RXEK6K8O4gvxIqeIHx7g3hPbOgPYvcWyT8QxJynJddQEG4jQbLPks+jQZwV2nHpVQRMBfGBaJsJIupUEH1ngjh1VXLbBdPiFMxe52COuwXzlCIYT2Uwn6mC+UsfjJ1PMPf4BfNweTCVlcF8La6vCybdGkxhQzDapmBeFzcsCmbe2mDsNwazQ0y1BMv+MZj3OoJZ2B1Mb08wQ73BLOkLRj0YTMXWYFZuC2bToWBuPBKM4kQwF4aCeXw4mLdPBlM7Esz3Yv1oMHvGgvlnPJieiWBOTAaTNxPMA6eCufpZMC9cDabkmvQrnrALwWdWCBb7EFocQoh0DGGfOOkSgotbCDqPEN4QNZ4hrFWGkKgJ4Zi4VRuCgy6EXH0I0+IBQwhexhDKvUNY6RPCB74hbPIPIS0uhM45MqdI4pCY0hAaK0M4XB3CNnMIWbUhvGgJ4XNrCH71IbwvfmkIoa0xhBuaQzi7PATzyhDebJV+ukN4VhT2yHXRu1Wu7Qhh2d4QrhwKgeMhLD8Rgu9QCLZhySNiRkI4KG4cDeGa2DomNcdDmBD3ToTgORkia7oQvpgKwX8mhN9OhfDpNanvEIrSLZQy91BWKkL50COUzcpQElShHBO3eIXioA7llCaUh7ShaHShvC6+1YcSagxlvncovT6huPiHcj4gFM+SUL4sDeXJMslVLnmqJI9wqAkl3xzKw7WhaOtCqbGEst4aykhjKDuuD+X2JyTH8lB2iaIVkks89mQoxpWhvCMsq0L5SbSuDiV6TSgHxY1rQ7kmtq4LJWt9KJPivg2hqDaG8oqoaAnla7G6NZTgtlDmtUudzVKjU2p0hfJ4dyjePaFYeyVnfyjZg9LLK6Hc+kkojrtDeVoU7AnljHhkbyj6faG8JWr3h/KD2HgglMiDoewX1x8Kle8mlNlHQpkQ9x6V53oslJdF+fFQvhKrToQSNBTK3OFQnhsL5cJ4KL9MSc3T8tzswnhZlM8K4yuxyj6MIIcw/ivmOobR4xRGinOY7A/DeE484R6GryKM90W9Rxi3qMIoUIdxRui1YbI2DeNHXRhRhjAOiGyfML71D2NtQBiXi8OoKAsjpCKMvqowXjCH8UVtGE/WhdFsDSO5PozbG8IobgpjbEUYq1eHEbwmjI/FP2tlzrowSlvCWNkaxl/t0tumME52hOHWGcbzwr8njKbeMP4UXX2Sr1/6HgjDb1sY/yfe3xXGzqNhPHI8jJ+Gwjh8MoybRsLIH5Nr42EYJsJ4W1gmZVy0TYURMy0xMxJzWmLOSMxZiRFHr4Vxq104TrPCeUbMsQ+X34RwHncIx8cxnPdEvVM4Hc7hJLiEc1zc5hrOs27hFLmH4+sRzv+JBs9wfhedynASVeEs8QrHRR3Oc2K5Nhw/XTgfiCZ9uKwfw2kOCOfNonBqi8P5QbSYwokmnEPidJn0Yg6nsFb6qJM+LNKHqLeG85vYbJM+6iV3Y7g8Y8nfLHnnhdM9P5wXFoWjvjuchx8Mx3V1OHPXh/O3eKk1nIUd4VwSszvDmRRe3eFU94QT2RfOAfH21nBufSqclYfDmX80nP5j4YwfD+feE+F8NxzO+pPhRIyEs1/cMBou74lwto+Fkzsezinx8EQ4+knJI36ZCmfTdDjxM+EcE86nw9kllp8Nx80jghfEKmUEF70iGFBHMFsTwaS4XxuBWhch74gIavQRtBgiuMk7gp0+EYSER7C4Vs7rIjhrieAxawQ+tgjeF7/XR9DVEEFyYwR3NkWgaI7gRVE2N4I18yLYvCaCrW0RvN0RgWVzBD+LTZ0RHO+KYEl3BC49EfxH0BvB52JlXwRB/REs2CL9DUTwwNYI3twWwdjeCM4fjeCvE3I+HMHSkxFsHIsgajyCQ+KmiQgcJiN4WpyfipC9RgQZ30bI+iKSL90jWa2IZJsykhxVJI94RWJQR2LTRNKpjZT9RSR36iN5yRBJuVGuFUZyY2kks8oiKSyP5JxYVhHJB5WRNFdF8nptJD/WRdJqiSTWGslttkg+b4hkZWMkwU2RLGyO5LJ4eH4kP90TyZ/LIul5IpK05ZGMiqUrIlE9GclromZlJN+LllWRxKyO5Ii4dU0kzmsj2SVM6yS3WLlecm+IZLfY2iL30Sr30B5J/aZITm6O5O7OSFlTRPK/7kiieiO5uS+SZ/sj+fiTSBbsjuSSGNwTSfbeSGbEw/sieWd/JL8diCT5kOQQdx+WHEckx9FIoo9HcsuJSJyGpA/x+XAkn4zIfY1K7fFI+buLxDgZScNUJH+I0Rl5FuciefdqJL9fi6TLLoqUWVGMiHvso3jVIYrvHaOIdY7iS7cornlEcU4ZRb8mikltFG/po7AaovhVJHlH8XlwFH0xUfgWyHGOxBRFsbkkirvKovAsj6KqIoqYqiiOiFuro3CuiaLELLnF6too9tZFYWeNkjV8FE/UR+HfEMW/jVEMNEWR1RzFQ3Oj+PH6KL5eGcXaVVE8szaKonVRBG2I4srGKHJbozgjHmuL4u9NUWRulh7EA51RvN0VxW/dUXT2RJHcK/colP1R1GyJom0gitu3RhGxJ4qb9kYRfDCKPeKjY1HMOy71T0SRPRTFjDCejOI90TgSxZ9CMyHPQfw6Kfc6FcXJaXl2M1H8cFrynpHzq1GorkXxmjDbRfOjaJ8VTYJ9NCfEnQ7RKByjZT0dzUbnaGJcojkibnONlrVSNKXu0XwtDnpEc5NnNI7KaJ4Vq7yi2auOxk4bzU5RqIsm0BDNFWM0eT7RPO4bzYd+0czzj4bCaL4Uq+dEs7wymoXV0VwWeeZozgi/umgGrdE0N0bztzDMi+ZdEfGk5O2K5pOeaBb1RnNVbO+LJr8/mnMiYCAa7d5oLCei+VWkDEdTNxrNyHg0Syei8ZqM5g1RNxVN0kw0qtPReF6JZsg9Bk+PGH70jGFIFYNZE8NPYpM2hkRdDMNCaYjhNb8YGipiyKiKYXZdDNPiYUsMRmsM74smWwxZDTH82xzDwNwYPlwQw1dPxBCxIobKthj+Jzw2S53OGO7ukZy9klOY+2T8WAx3DMXwynAM7SMxsjaPoW4ihpSpGO6bjuGtmRhsp6SeIpbHvWL5rzqWK5pYCnSxnBd7DLEU+8RSXR6LpSYWvSWWd0WjNZZ+WyxZ9bEcvD6WkMdjcXgill2C5bFEPRlL5epYhtbGolwfywOtsejaYuW3XeZ0xOLbGcuCrlgui4KeWFb0xrK3L5a1g7FsPRBL60gs8aOx3DUm88djpe9Yfp2IZXxKck3H0nQqloHTseScieXjc7E8fzGWE1di8bwWS61dHAPOcVznHoedIo4ijzg+FweVcbh4xfGCsBjimPSOw+gbR15AHC3ZcXTUxpFSF8f9ljjetcbxty2OLfVxZDfEcVosa4wjoCmO4nlxfCEOL4jjlhVx9K6P49GNcSxojeOqeKotjjntcXwmbtksNTulpqjsiuN70dYdR0JPHEt741D3xfGWsPXH8af4Zk8cMfukt8NxVIzG8T/ROhbH8LjETkqssE3FMXsmjsdOxfHx6ThqrsXxk9hsF8/YrHiaHePJc47nvAhxjWefaPWIx+YVT586nixNvKy947EzxPOMuMM3Hg+/eGr943koKJ5P8uN5nXgyyuLxrYjnI7GwMp6dVfEUV8eztiaeSHM8r9bFY7bE84tIs8nc+ng+aIhnfmM8hc3xhM+L56UF8QS3xFPeLj1sikfTGU9DVzw5PfEE9cXLdx7P4v54Lu6LZ/OxeFKOxzNvOJ7PRuKJGItnybjkn4ynayqe9Gnp4Uw8X56Ve7sUz4MOCRgdE/jYK4FnNQmUaBP4WsTqEzgh6r0TyPFNoCIoAef8BF6rSOCxmgQ+MSdwfW0C9nUJlFoSWFqfwDsNCfzTmMBgUwLnmxM4OC+Blxck8MH6BK5sSOCpjQmsa03gzvYEbB0J/CmyOxMI7k5gn7ipJ4HKvgQWbE3g0d0J+O1J4NKRBDyHE/j9ZAJZowksG0tg8UQCL0wm0DGdwFfnEvj7cgLdjok4uiXSrkhkzCMRozKR+apETOpEvhLrNYmc0CZyty6Rt/WJNBoS+UcMGhM55JvIEr9EXvNPxDY7kYfKE/GpSGRRZSLPViWiq0vkPTHXksgcWyLRDYmomhJ5S9Q3J/K3yJuXyPV3JLJqdSK3tCVi3pRId0cie7oSWdydiHNPIi+IH3sT2dyXiN9AIh+L57YmyhpbxkcTeVH8PJZI53gi/lOJ7BbPzyQyeSaRR84mMnxVerFLItYpiWZVEjHaJI6Lu3VJvKNPosmQxEWx3ZjE595JqP2T2BaYRHSVxFRLTI2Mm5OYU5fEF+K4Va7bJK5exkRTg8xtTOLE3CTenZ+Ew/okKjYk8UhrEpUdSaR3JjEt9nQn4dybxIuiui+Jn0XmliSWDSRx89YkXLclYd6exPKdSYQ8nYRudxKLDiex6VgSNwwn8dh4EnsnkqiZTuJXcfpUEk+cTuLAmSRec0vmgkcy/6qT2a5J5gttMut1yQzpk7nXkIzOmMw872Se9knmW99kxvyTCalM5raqZDyqk/mrJplPa5OJsiRztzWZd23JXK5PJqE5mQfmJvPDwmTSrpP4JyVmXTI7W5JpbZM87cmc6knGOpDMn2JgMJmGw8lsO5LM8PFkFg4nM+tkMrvEDyOSYyxZ7iOZV6aS+WM6mdWnk4k8k8wx8c2nycTYp1DmkkKqWwoXvFJYrU7hbm0K7+lSuKJP4TtjChM+Kez2S8ElIIVvy1Lwq5LP4nxdCqssKRyzyhxbCvMaZI74rimFlLkpTArXhSn8sSiFhuUpPLg6hYjWFEo2p/BodwoBPSnc3JuCW18KrwpLf4q8F1MwH03hN5FzXGqIqKEU7hlOQXsyhffF/JEUrokfxlJYNplC8FQKB8SbMykUnZGeXFI55prK3W6plHumslmZyhNeqRxUp9KoS+WSMBlSmfBOZa9vKtaAVAYDU5nOSWVPSSo3l6byV3kq66tSebAmFR9zKh+LWksqv4t+ayp5tlTW1Kcy1JDKvY2pGJpSua45Fe31qYxtTMW1PZVXxWBHKoWbU4nvSmVUPNidKmuPVG7sTcWlL5WXxR/9qXw+kIr+WCofCocTqVQPyedx+SwcJlPlPSLXplLpnU4lZyaVCyL6tNQ9K318nkqBUxq+bmm4KdKweqSxUZXGw+o0/DVp3KJNo16fRrExja/FXzUyXpdGoiWNcXFLfRqKhjS+bU4jY2MaF7rSWNOdRkxPGsPi/t40vPvSeHlLGnUDaQwOplG4NY0vxfuH0/jlmMScTJN1eRqLR9N4dSyNbRNpPDaTRtCpNJrPplF+Po0+r3Ry1ems06SzR5/O68Z0eW+n8694yiedlyvTmaxN57G6dIIt6ahs6cyrT+ea2NWQTmVjOj+LC83prJmbTsy8dHYvkLhOieuSOPFct8T0pNPbm05OXzpr+9OJ3ZLOiHhwQOoOpvPMkXT5u5L5Q+lcHEtn53g6mVPpnBErp9M5MZPOvafSMZ5Ox+VsOv+cS+cLRQZBqgy81BnM12TwH20G1boM+vUZfG7I4FEfuRaYwVc1GbSYM1hWl0GIJYO7rBlobRksqs/AsSGDF0VtYwZbmzKY05xB2IIMdIsyiN+QwYGWDN5ty+DLTsnRlUFydwaT4vGeDA73Sq4+ydWfwV+DGUTszOCjgxkMD2fgO5KBx1gGb4nm8Qyuil0TGfJbmkHfVAZ50xlsmMngsdMZHDojNTwzma/MpMYrk0F1Jl9rMmnTZpKqy2SpMZP/emfi5pvJJb9M3qmU2KpMVlgzMTZk8rF4oylT9pWZPDs3k5/nZdI7P5PcBZlsWJjJ8jWZXGmRsdZMWa9m0teeydTmTJZ1ZnK0S3L3ZOLal8nronwgk59Ez2Ami45m8vKxTCzHM7ljIpP/m5RrU5n8M5NJyelMvhddZzK5cDaTjY6zucl9Nu6K2Vz1mM2vytmkamazQjubSN1sTggfw2zsfGeTXj6b0yK6cjbDQmWezQ7rbLrqZ3OhfTZHOmfj1jubN8TVvtmy15fYHbMZPTqbR47NJuj4bA4K7dBsXE/OpmFkNpVjs9kyPpuvJ2bTNjmbtCmpIVZOy9yZ2ZwUt5+ZzavnpZ5blvw/ZvGFVxYpmixmxJAuCz9DFl7eWbwvWoOziC3KQl+Shak6i3W1WTxuySLMmsU/c7NoWZTFiuuziLwhi+tuyeLVW7OoaMniF/HfnixZU2Yxtz8Luy1Z5GzP4vZdWbxwNIvSE1J3WOafzCJqLIuT4qHxLAImsjgo7pzM4sbpLHlvZvH86Sy+P5dF9/ksmj2yed4zmz+V2eRqspnRZfOkPpsoQzaB3tks9sumLiib0pBsvgzLZqgqG/+abA6Ij2qzubEumxds2fxdLzGN2eQ3Z9M2N5vYBdk8ujCbpo3Z/NWaTV5HNqc7sxntlus92YT0ZnNELO3Lxrs/myvbsvljRzY5z2RTvy+bz49koxrL5n3xw6ls0s5JvFsOV71y+EmXQ4Z3DufECf8cDgTmEFKaw6+WHIpsOXTW5/BZQw4bG3NIacohZm4Oo+LReTncuyCHvQtz8F+fw80tObzbmsPCNsm7KYf/dOTwTU8OHb05zO7L4YJI2pLDtFgxkMPIYA7B23I4Ij4+IXOHc3htJIe/x3Pk/y+HLVM5zJmW+jM5ZJ+SHsSqszk8fl7me+QS5ZnLiAhW5eKjzuUjbS6Ldbko9LmyVsplgSGXBu9cbJW59NXmUliXy2fWXFLrczkthppzeXBuLvfMz8W4IJeUDXKtTa615xK4Sa535KLuyuVD8U5PLk59uTy/JVfe47n8sD2Xr57K5ciBXC6dzOXP0Vx2jOVSNp7Lz+K7yVxyp3M5dyqXdadzeex8Lnd/novzd7lkavM4L9br8kjW53FKrDLkEWvMY5l3HsM+eQT55dFfnUdbncTY8lhZn8d4g4w35nF0bh73zcvDuj6Pmo15FHTkyRo7j3Pdecz0SmxfHhP9eUQO5HH/tjyu25XH/KN57BrOk71SHoWTedJfHivO57FYnc+7mnze1OUzT5/Pq4Z8XvTOZ5dvPma/fP4WO/3zuTZHzsnn+8p88qvz+UZkm/P5QmTU5TNdn8+TDfmMN+azrCmfyOZ8Hpmbz/F5+WhuzGdpSz53tuWzZFM+N2/O551uqdeXj2O/1BR2A/nYBvO5LGq35fOv+HNHPr/tzOfW3RJ7OF96z+d3MTCRj2kynx9E31Q+3TP5fH1K+jmTT+a5fLYoCmQvW0CHuoALugI26gtIMxRwVqwzFpDsXcApkeBbwJR40q+AJwIKuC+iAFNZAbk1BWwyy1xLAedsMqe+QPa1BSQ2Fci6rICY+QUsW1BAyA0Fsv4vIH9zAZ2dMq+rgLbeAjL7CkgdLGDt1gLGnymg4WgBLx4r4PkTBTw9VkDVeAEVkwX8LsqmCyg5VcDPwnSmgP6zBRx1KOQuj0L0qkKWeBXyX20ht+gKudlQyAfGQt73KeQ9v0I6awvJrStkk62QrPpCZjcW0tpUSGZzIS1zC0lbUMi+TYXc2SF5egvR9RVy69ZC1NsK+UjYHSmU3gq5OlTIC8OFXDlZyKXpQp6bKaT2TCG/Xitkq+Mcfvacw0/aOQzo5KifwxbvOfzoM4fikDnMqRK1c+i1zuF/tjl83yDnzXPoWyDnC+ewrUv0zOG33jmU98tRlA/M4XdRsVWOYsc2Od8+hz+emsNLR+bgODWH18W86Tk4zcxh/qk5vHl6Dnc7FXG/qoggTRHHxMPGIh7xKWI8tIiesiIGaovY3lDEU01F/NlcxN/zinh2YRHPXVfEwY1FHG2XeR1FPLRZ5nYVEdZdxLB4tKeI8N4iHu+TXANFLB8sYnJrEU9uKyJuexGnny7i/HNFZL1cxPOHirAdLpLnVsTcoSLeHCniuvEi3CeKeFfcMFmEx1QR/ycWTxehnCniQ7HkXBH685L/lyJK3IvZpijmd49i+Z0o5mlVMdVexfwjLmqKseiKeUFfTL2hmGvCLagYRUgxd8YW87+KYnoriymqKuYHsaW6GGqK+VlsNRfzW20x2+uKqbAU84fYaS3mb1sx5oZinmuUvM3FNM0v5qn2Yio3FfOXeK5TrncXY+uReuK1/mLmbSnGaaCY67dJT4eL+c+RYl49Ucx1o8XyG1KMcqKYWyaL+WSqmCXTxehnitkrfE4Xc+RsMQ+cKybofDFjn0u8gwkfhYmDIkRlYpnGxJM6E/F6E2eMJtZ7m+jwN5EbYKIgyMSOcBNrTCbSS018W2lip8XEP1YTdfUmXmgw8UqTieZmE45zTfzfQhPvrJHjOhN7W0yMdZmI7TExJc70Se5+Exe2mJg9aCJvm4mSnSZ+FdVHTew6ZuLVYRMfTZjYMyX9zZhk7Woi4LSJY+KhMybGz5vI+drEDX+ZMF6Snlwg2w2sWmjSg5s3aP3BOxCWBkFePLRUwlNWqLbBP8J1HigXwJ3XQeHdcMdyaOwF+z65th18dsA3h0ExAeopODADU+ch9QoYvUo4IJbrS0jxLuG8mO1bwpei068EAkvYTQmHSksYrywhzVxCe20JRdYS/qgv4emGEi41ltDQXILr/BK+X1NC9YYSrC0lXL+phL2dJdzdVcKDPSWE9pZwUizrk/xbS/jieAm28RJmTZTIWqeE/86UsORUiaztS4g4X8J+11IeVpSyXlXKZ16l5GlK6dOW8pyxlC9spWyuL5X3QSmN80tRLCplWUcpaztL2dFfyj9bSvnPQCmvbS3lpf2lOB0s5aPDpdx2pJR7j5Vy7mQpPWOlshcqpXKyFOt0qbwHSrnpTCnqs6XsFvlflzJHWcZfXmVYNWW8py9DbSzjiE8ZD/mWMepXxgr/Mk4HlLEhsIzB0DKuRpTxbKUcq2S8vow588rYOr+Mv7vL2NUjeXrLWNBfxj1by9hyuIybhsvYc7KMtqkydp4u46WzZTSfK+PiDzLXo5znVeVcpylnia6cQ/pyHjCUE2osJ96nnG7/chaXlHN3WTntNeU8Yylnfn05bg3l7GsqZ2lzOUNzy0lfWM6P15XjeUs5inXlHNhQzo7Ocqq7yrkomnrKeae3nBv7ytndX47fQDmPDJbz6fZy8p4qZ2BnOVtOlmMdK+f18XIWTpRzcLqcFafLKfSo4CexzbOCKmUF/4oXVBU0eVXgpK7gHXGjpgK1toLd4m5dBf76Co6LRw0VRBsrmBJrvStI86ngUmUF79VUcLO5Am1tBfvE0roKgiwVDItl1gribBWcFhvqK5jdUMHXoqexAlNTBb+Knc0V1M6twG2BxGySmA6JEb2bJaazgt9EXXcFV8WrPRUs6K1A0VfBB+K2/grCBisYEy+dqOD94Qp0IxXsF/eNVhAyVsHy8QoSJio4K1onK8iZquA7sWW6Ar8LFbT/WkGke6X8plYyaqyk3beSPL9KKgIqaQyqpKOukgJLJdutlVyyVXKgWeLmVZK8oJILonx9JWc3S2xfJe/0V7J8WyVrRipZOF3Jo2cqiT5byVfnK+m9UMn4rCqilVVMi/WqKqy6KgJ9qnjCt4p4vypa/av4X0AV+vAqDlVUsaa6ivSaKr4QqvoqWUtJXHMVZ8T/5lUxML+KigVVHLyhiv/rqJI9bhVre2RObxVfClN/Fc9uqeLNwSr5na8icWcV7sekh+Eq/hqr4j/jVdw8VcWB6SrGT1Wx+nQVaWeq+NOummRdNZ+KQkM117yred2nmkW+1dztX01gQDXngqppD67mL6p5r6xa+q3mz9pqnKzVvCsO1FfzQEM1XzZXw7xq/hC75ldTv6CasBuq2f9kNb+vq8a2oZrx9mr5rqt5u6eaxb0y1lfN/f0St0XmD8r8bTJ3ezWOT1Xz3aFqHh+u5pWJaoZmqnnilPRyupqr56t57UI1+36QXL9Vk+1cw3X6GnYbamQvXkOKbw0bzDV8V1vDR/U13NlQw7nmGmoX1GC3sIaqpTXkt9cw1lNDWl8NPf01NA7WEPNUDadE8ic1PLu3hnf213DzgRr0B2s4JDYckZxHa7h0vIZXTtQQOFLDSdE5XkPxRA2GUzUcFjNnath4toYCJzN1LmbedDWjcTfzjdLMFpWZeRozSUYzDweZyS40MzjHTFWRmUUmM0rM8l43s7TELHsxM6NiVZmZtHIzX4qeCjN/VZq53WzmvMVMoc3ML8LaYEbfbOaQeHiumYHVZirXmLkkXllrZuE6yb1ecovRjZKzRXK2multM1PabuZvcUenGf8uM5t7zfzWZ+bZfrOsBcx4bzXTtkPu5WkzDz4n1w/J9SNm3hO3HjXz2HGpOy51J8ycmjTL/sfMD8J8Su77rJn9Yuq8maxPzexyqWWJey316lpu1dZyVFdLvKGWQu9anvapxcGvlneFMaCWI2JnaC12mbW8Yallv62WDY21ZDfV8r2IXFRLzY21svau5ec+id9aS9hoLWvHavl2vJbXpmq5broW9Uwt+8T3Z2t51b2Oa5o6dPo6Yox1nBZWvzr5Ha8jIbiOYGsdGfV1bGmoo7KxTn5D63i1qQ6vuXVEzK8jZ6HEtNfxYG8dlsE6btkm8Xvr+Eb4nqwjebSOFyfqZH1UR+hMHYcv1OGmshCktjAqMrQWWU9bqNJbOO1r4TOThW4s7KixQIOFv8X8JguezRZ2i+wFFmoXWbC/zkJfj4WLvRZe6bPw4ICFLbssTO21sGGfhZz9Fn4UDocs3HbYgu8RCyuOWkg5ZuELsf+k1Bu1UDAufcxY+Pa0hWtnLfxvlpVt9la8na38624l09vKVh8rN/lbaSuw8uwcKw1FVlyLrXwo7jJZCcLKmFhTYmV2qZXvxKwKK8eqrDxRbSWpRnLVWnmlzoraauW/c2XsSRlbaaVsjZX/tFlRbLKyodPKqi1WBget1Gy1ck28tc3KzdutGHfIHPGELKg+32ml52mZ+4yVi+KVZ62cfd7K5T1WHj0gfQ5ZmRi3yp7BysnTkvOMlW/PSs7zVt6+IPf2meT53EryF1b6vrRy6Ssrr2psvOhjQ+lnozDIhkuMjWVFNhKLbXwmekw2yrBxUbxaYuP6UhvaMhuHxCPlNrzMNu5vtNHabGPXPJusrW18vMDG0oU2fr7exjM32PhwsY0vVtvoW2OjYq2Ny0K/wcYR0dMq+Tps/NNtI26Ljb8HbSzcZmP/dhsP7bDRcMjG5FEbd5+0sXPcRvYpOZ62ybrUxv9ds/0/xXUBXcXVNWC4pS0UCgSIkOBaKrhLi75QWjwkuTGSECxonASCxN1v3N3d3R13CA5tvxrutLT//hfrWTNzzj5773u5mTmD9mc6XPxcB4/+OiR8Iecacj5ch0VjdWhcr8OLzToM2qrDCoWO7P11sDfS4WtjHYZs12F8tA6XhXeMDktidXgirBJ12HxaB51LOhy6ooPPNR3Sbuig6NWh4aYONrd0WH5Xh9eDdWUPqsvuMbrMG6/L5om61H2ry85luvRZrYvlBl0ytuiy1E+X58IsTBe1cF3ZW+qyLlpX3kN10U6S+UaZFxlNuhg26zK4RZcWcbhVl2/adHnfoUtBpy4a3br8ckqXDWd0WXRRF+uruky+psuKG7rynNVl1wNd9v6jy+P/dEn5SI+GPnr0fqpH4Gd6rOyrx2vR0V+PaWP0KB6vR+ZyPYxW6NG6Uo+p6HFPaP2ox+/r9GjTlTGFHj8a6PFB7DLS4/oOPfx36jHGVQ8vNz2WuOsx0EsPO289TgbpMSdYj8+UevhG6LE0UnLE6HE/To/weD3mt+jxebseb7r1yO3RQ+20HhlXpUav1BVu96Tfn/X45jMFDSoKeaFQ8E78pqng+mgFH5YqKFmmYPdyBSNXKDgv3FcqWLRKwSORggK91Qq+WKOgSdj9oODrtQpui9AfFRStU6C1QcGCTQqSNiuw2apgio6CmyLBWIG1qYLjJxTMPqngfyLWWcFmFwWfuSqoFofcFEx0V3BN+HsoWOGp4JXI8VKg6qPg00AZD1HQFa5gcpOCXvG2RUF+qwLzNgUa7QpOCecOBVu7pYfL8jmvKvjquoJdtxSMuK0gaLA+qOhjPlSf+Wr6NA7X5ystfRaPEz/qE7lJH18dfUwV+qjp66NtrE+/bfoEm+nTHapPfaQ+U6L1uSV2x+tzolmfOS367DmlT+xlfVb36pM32IC/JhqwZosBxvoGdBoYUG9iwFdmBqw1N+DlHgMWHTfAO8CAP5QGfBxrQECCAW8TDWjPNGB6owFfthlwUzifM6DlkgFRVw2wvGFAb68BxbcN2H3HgAXDDGlTN+SohiFbtAz5aZMhhbqGjFAYkmVoiKqxIfNMDNnsbMijMENmRRuyNdZQ9q2GzL1siN5VQwZeM2TGDUOcNY0wGGmEyigj2sXp74x4stSI9GVGGC83YtgKI7rEiZVG/LnKiGSMUKw2YvAaI7b+ZMSDDUbc0TZiksKIfUZGBGwzwsbZiK9cjLgr1rkZcdPTiLXeRvwrAv2NWBFqxBtRoDTiQrgR26ONGB5jxLM4IzLjjVBLNKJHrG024kabEVe7Je6SESa3jNj4nxG1HxkzaaAxN4Ya80HVmGItYyxGGOM/ypi0FcakrDNGf70xKhuM6RDHNhozZ5Mxf4ikzcYothgzWNuY33WMSdQ1ZpDCmKP6xswyMEbXyJiBxsb8amJMrY8xNr7GRPgb80mgMV8FG3NXhIcYy7uTjCmNuRMu1xFyjDFmXZwxVgnGhJ0xps85Y6rElxfk/I7M35M1D4yJ19zGc7bxauM23mzdxii9bfgqtvFWfxurtm0j0WcbTyK3kRG1jW3R28iK34ZZwjbOJm7DPHUbXZe38fjqNhbf3MbwO9so/FXyDTFhlKYJl8XkDSZ8stmEr7VNiNc3wdnMBL9gEyyjTLgTbUJEjAmfxZlgF29CV4YJBh0muHSZUHDOhCsXTAi4aMJP102w6TXh/k0TPr9jwo3Bpvw4xBSH4abM0DRFb4Qpb5aasme5KWNXmPLlGlPmbTalzMiUP0+Y4hZtypIYiW0wJbHRlPMdpuztMeWb86aoXjdl5y1TLt82pfyeKdf6mnHvCzOiB5qxc7gZAVpmrB5hRuQYM8J1zNiga0aDnhkz9M3oMjLDxdgMc1MzYnzNsI0xQ6PFjF9PmzHyshmW183YctOMd322o6u1nYWjtvNUZI/ezoix2wlZth0d7e3yvNpOset2zvhvRzV6O6dFb8J2lInbeXtuO+q92ym5vZ1N97fT/GA7fYaa86uqOd9rmsvvzJzUzeZoaJtj62HOkVBzhkeY8yDWnEEJ5jgnmjPyjDn7bpgTcdOczbfM6X/bnBbx+K7EjNrBkck76Ke3g8f6O9huuIPh8TsgcQffpuxg64UdWFzdwfhrO7gpWnp3EKS+k+qxO3m8cSejtuzETH8naaY7KQ7byb74nYxv2El45042nd/Jid6dLLy5k+di/B05f7iTvJ93cmfwLjqH7uK16i7uauwiduwuVMbvYpTBLo5u28WawF1cDtvFsaRdRKTL2KldRF3fxfe3dvFWeD3cxXa13RzT2s2WsbtZqL+bF2Lrtt3M9tzNDZ/dtPnvJjZ0N6kxu7kct5ujSRKbsZu+Z3az4NxudC7vlmfSbh5/vgcj9T1c0NjDnJF7eCx2jd7DuDF7mGW6h+/27OGtSNq/BzW/PVjH7GFx8x72nJXxu3sIUbFgwRgLFBMtUJ1kgesaC65ssGCJtgVvRF8jCxZtsyBxuwV3Ii3kXc8ChwQLcpIseJxjgXedBfWXLYjrteDcLQv8bltQ8MCC34fsZbnmXqq09pI5ai83x+xlnP5edAz3MmnHXn602It54l42Xt7LgCt7WXZtL2se7KVEcx/fjNjHqNH7mLRpHxe198kzfh/TDfexw3gf99z3MSNoH6rh+/g9fh8rz+1jxPV9KG/so/bOPlDfT8TY/Qxft58ww/04me3n25D9RIfv53zkfirj96OZvp+Aq/tZ2rufvDv7Cf95P3MGHWCU6gHWah7gsuIAGw0O8IXhATyNDvCH+QFyIw4wMvYAbqUHeHBW4q4eoPXaAZyvH6Cq9wBjHxygXPWgvIMf5PyYgxzYfJBxOgc5ZXgQb6ODfGd6kCqzg8wxP0hb9EFeJhykuvMg988dZN21gyy6fZCZ9w5i8NtBPEceglGH+H3yIRK/PsSGHw4xyPQQp4R6wCGWhx/iTdQh2QMe4uuEQ7w6fQjd3kOo3jzEZ/cPcWGYJZ9pWtIqlo+w5Nk4Sw5OsOStwhJ7A0uyTSxZaW3J0suWVFy3xPKWJdNuW7L3riX/u2dJi6YV/42w4tgoK3nfteLlOCtsJljxZKIVWvpWRBpYseOoFWXRVjyLtWJymhWp6VbE9Fqhe8eK82rWDBhhzSfjrBm0yZpubWs+NrLmpLE1S7dZc3iXNQGBMh9tzYpYGY+35kOCxF6zpqfXms9vW+N1x5pPH8q6X61x/p81Zmo2GI62IWqsDSd/tJG9sQ0lZjY82WWDmYcN4zxtGBVkQ1ywDUYhNhhE2qAVJfHRNlyLtUEjwQbdJBvUk23YmmGDd4cN7lds5J5gw8f3bHj/wYaqAbayH7DFfpwtL6fYUrzJlmeGcjSyxdrYlllmcr7dllfRtsxPtGX5FVs+umrLiuu2rLxpy5D+dlxUsUM5xA7VYXaEa9ihP9oOw4l23Jpih/HXdkzbaMczHTuKde3kHm+Ho7kd1TvtWLzbjq3BdlwOsUNXKWvi7BgZb0dCsh0nz9nR2WuH9007HvWzZ8YAe9zH2/PF1/bsWWNP/jp7jhvZ42xiT58Ye/rG23Ox1x6dW/ao37ZH/64900Yf5rGYtvYwVj8d5p8th6nXPoy3wWE0dx7mbtBh+Y3LfNRhFiQc5t/kw/IsO4zW1cNMunWYX8W8Xw7z9FMHgtUdiNB0YMdYB1ZsdMBzswMXdB24pu/AKCMH5qU48OSaA3N7HThyy4HGOw6svOfAjw8dSOrnyI+ajgwb5chloTXWkfhxjpiOd2T3JEdmrHCkZKUj27Y6MlbHkfvC3tiRt9scWWrmKP/Xjvzs6chfPo5UBjjSqXQkOsaRMXGOck9yZHC7I7qdjtzocuTBKUdWXnPE+4YjIbccUb/jyCefHmGnyhHK1I6QOukIFkuOcNb4COqmR7gu8ncf4b+wI7hHHOFuwhEm9B6h5M4R7O4eoe7+ERL+PcJzjaM0jjjK3YlHqd98lK6tRxlpcJTfjY/yn/lR/GKOYpBwFO2Go+y+fJS314/ic/sooR854THIiYnqTriPduLMWCc0JjhxQ1T86ESunhN/7HLCwt2J76KcGBjnRGi8E5ZpTnyS7cQvjU781+5E11Un/K45MeyGEw9uOXH2k2OYzD6GquExYozk3PgYv2w7RlXUMTpijxGVeIzMlGNczD3G8AfHuKlxnIIRx7EZeRydCcfRmnkcQ73jjFEcZ+j242zbcZxQz+MMDj2Ob/xxTJKPMyHlOL+KnzuOc7b3OHq3jsu7wHFS7hwn6rfjtI49wZAJJ3j91Qlqvj5B0LQTXNx8gh7DEySanMDe/ASRFif4O/YExzNPcO7+CZQPTqD/8ASt407y25cnid90kn91TjLf5CSNpieJ3HGSTKuTtIedpDXhJBuSTvJLy0kG3JaYAc7MV3FmwlA5qjnzxzfODJvqzH/TnFGd5YzvXGeC1jrL9+rMvU3O9NvizD4xS+GM2QFn7C2dMbd2ZqCvM5eDnIkOdmZSqDN2Yc7EhTszJdKZTVHOqEc7Mz7fGZVCZ0yLnWkRk0uc8RLXy5x51SzzXc7Y9DhTdNaZf+5LLw+dWfanM3v+cmbaI2eCxQuh+9iZKjHyiTMnxH3BU2cyRP9nzhwQ58Ts5868EfUvpK83zmx474z2f85c6OfCu89dmDDAhe2DXWgTviouPBKbh7igMdQFR/GpqgtBai6EfeOCynQXrEXMDBc+iNaZLvjMcuEv4TDHhe/nujB1vgs3caF6rQv+W13I3OPCAAsXGve58MTKBW1rFzRtXOhnJ3WdpIavC9MCXAgW1YEuct914YFYHexClpgUJnkjXWjKdSGx0IU+RS48L3ahqsSFL8pduNgsvZx1weyc9H7ehdsXXYh65ILJYxeWPndhxVBXFNNdWTjbFb+5rnK/d2X2Vle09rky2dKVfrauFDm48sDPFasAV9qCZC7UlXviUJgrnumu9Ba48mmRK3tEaLEr/yt1pavdlV+6XNE768rP51xRueDKzkuu2PzqSvz/ZPwPV3L/kvFHrkx96kqQ+OW5K2tfuLLrteT61I36vm7cHOJGylA3wlTdODHVjYUz3Oic6YbLHDeUy9xoWO7GhpVuFAu1VW7cEstxI1WcXe1GxBo3Jq91w1usXOfGofVufLXJjTXabsTpSC5dyaUv8eZu7Nsh8TvdeCead7nhZOFG+wGJP+iGv3gqRlq6cVI8FD9YuZEjBlu7scvWjW4x1c6NYFFrL7GebowLcKMw0A3VIDcOi16xNFg+k+gbIjXFGfEuVGoqpc8wN76IciMm2o1TyW4YprpxPssNv1zpuUBqFbpxVXQXuxFS4oZ+q+Rvd8OhQ3rvdsP6nBtXxKLzbkx/4IbBQ/lufnEj77Ebnz5zw/QTd5586s7Jvu4s6e8uz2B3/hNVY9wZNdadlbPdUSxwZ4u2O6UH3bl7yJ1MS3e+sHLHSnzh586uAHcMg9yZECwxIe44hUqcQCkxYe58HOFOn0R3KvLcsSt057Nid/aKiBJ3TErdaRWjKiTPWXdCz7njfcGdv8Tmi+6cuebOpd/def2XjD12Z80zd/Z87sHPgzwYpuLBsiEedKh64DLegwuTPSj71oPV0zywne5B0gwPImZ58F60zvZAe5kHFeLkclkv1q7wIF8MXelBr1i6yoNU0Q8PDojzovQnDzTXSc71Hpht8aBNfK3tQc1WqWnqQaGZB7e2e7DC3IMBOzywFHE7PXiz24OLhzz4z9KDLisPDG08aBQXjnjw0Fnyu3uQ5y/HIKkj5gV7yH3QA+c8Dy4VebCg2IOPSzxQlnrQXOaB1jkPHgiTBx48e+hB3z89MH/kwavHHnzfx5OQvp5M+tyTUQM8URvoycpBnnwyxBMLMXuoJ4GqnqRM8ST0W0++nObJE+E2w5POLZ5sO+jJZF9PnAI9yQnyRCXYk9QQT+KUMp7hSXyhJ6eLPJlV7MnfwqxEcp3yZMY5T96J1vOePL/gieKiJxMuebLlsiffPPEkSGi88qT3jSf7B3gxY5AX+kO8ZK/vxampXkRM8yJ4hhc6s70YM8eLh/O8CFruheEKLxrFk5Ve8lfrxcbVXpQKs81eNGl74bvViwJ9L86YevHXbi+sDnnxn7UXu2y8sHDzIivEi7UpkrfYi5xKL25WeXG824u0s170P+dF4nkvPr0g8Ze8mHnZi6l/ejHlkRdqr7y4M9CbG4O92aPmTc4kb7qnedM+w5sPq73ZscabEVu8UT/kzX2RZ+mNg5XE23iTbuvNr17eDAnw5nqQt/xNe5MqFoR50yfcm3tZ3qzK9WZwnjdfFHhzVVwq8uZ8iTf/lntz8II3F8Wnl7yZd9kbpz+8cfzLG5XHku+p5Hsma557k/xCenvrzaYBPmgN8pG/Ax8Khvhwd6gPq4f5kCuy1Hxo/NYHn+k+uM/2YeBKH75b7UP3Zh/+3uLDdm0fHu714balD0OsfbCz9eGNvw+vAn34KtiHQNEU4oN/qA/PhWeMD/ezfBha4MOqQh9WFvvQW+LD2TYfdpz2YeYZyXvOB+UFH96L+gc+/PHEB7dnPhz/T/rr48uwL3w5rOLLqiG+ZGr4smimL4mzfTkwx5e9K3yZu9mXj7b48p+FL7ssfYmykqO1L6dsfTnt4ktMsMyHSFyYL31ifVmQ4cvCAslR5MulUl8+r/bl+yZfBp3yZcVpX7LO+2J/Qepd9CVbrLrsy51rvvzyuy9lj30Z9cyXjiF+9Gj6kTjZj9Rv/eid6Uf2HD9U5vpRs84Pn41+vNX3Y6ClHzfEcis/Vtr4cdvWj+FOfjR4+9ER7EeE0g+1HD9GFvmxudgP9xI/pjf5seysHzfPSc7zfgy54AcX/cgV9y75oX7Fj99u+LH7Lz9iH/lx4Kkfl8TiZ36kvfBj3Qc/pg30Z+Zgf06r+GMx1J/5w/y5qOpP8Lf+mEz1Z/t0f2JmydhcfwYs9OfDRn92bZJ4EbPZHxUDOR70Z7G1P5/b+JNt74+qoz/Gbv5cDfDn+0B/nJT+FIX5szbfX3r3p1J4lvjzSOiX+9MkHp/yR++0P1+d86fjvD+zLvmTfM2fQc/8OfLCH9c3/mT1C6BWJYAwNTlOCsBmZgDLZwWgMjuA1XMCODY3gMoFARSuDUB7fQDjNwSwbXMAyi0BzNoawEc6skY/gIJDAVTbBNBgF4C5YwCpxwPY4RdAn4AA+gUFYB8SwC2hqgzgqNCNCsA/WvKmB2CaH8DcogBimwOYcjaAIGFyLoDTFwLYfymAlMvS09UAjJ4E0PNM6j4PYOHLABKF3qBAAgYHEjMskOdTA3FfG8jEnwIxXBfIx5sCsdoSSKZ2ICpbA7kr6vUDOXgwkD9tA6mxC8QtSM7F1uBAjEIDaRWzwyWfOFsUyPziQPqWBHJILC0N5E5ZINO6A/n0dCCcC+Tn84GMvhjII/Hl40D2PAtk89tA8gYH8bNKEOuHBLFNLYh2ET8jiDuzg3g6Pwj9BUGM3xiE4aYg3m8OYseWIAbqBlGhH0T9riCu7w/C2CaIqbZBhIkPwsExiLVHgjjgH0RBUBCbQoLwDg3CQCk5woIwDw/CPloUBnGyWOZLghhXGkRoeRBzKoPQ6gzi7Okg/rwYhM6lIF5dDqLjShCpD4MY/ETyC+3nQVi9DeKzgcFcFUsHBaMyOBitIcG4ij9EhFow7VOCGTMjmJBZwbwT388LxmVhMCPXB2O6KZgusW9LMEu0gxm4NZiTusHYW8k6+2DOOwTz7Hgwh/yCeRAQLHvhYBqCgwkKCSY6LphbxcHklwTz69lgKs8F43M+mOfC8EIwUy8G80HsvhTMObHgcjBJov+VYPKuBnP8WjDjbgTz4s9gjP+SemLRk2BSxOpnwRSI354HM+FlMH7ipeh4Fcz018FEiotvgkl9G0zh+2Du9gmhu18IMZ+H0DMkhLihIRxVC6FMPYTRGiHs1ArhjJg8K4TMeSE4zg/h8cIQ9m0IkedNCMFbQ3gnTumEMPdQCCusQthoE0Kl8LENQfNoCMleIQzwDmFmYAgeyhCU4SGMSg0hND2EiXkhvBIqxSHcF2UlIeiXhci+QuLKQ+T5GMLT1hAM2kJ4e1r6OxvCZ+dCyDkfguoFqXUxhHGXQoi8EsLD30JY/DgE3echNIjgFyHMexVCv9chuH0eyueDQskfHMpJlVC0h4RiOiyUT9VCSR8Vyp9fhrJqaiga00KZNCOUa7ND2TgvFN/5obLHCqV+fShTNoRyemMo1ptD6RV5W0Ix0w1l5rZQxpmHcvFAKKOsQmm2DuVbm1DO24ZiHhRKvxCJF78rQ5kcHsr2COkhJpTcTFmfG4plfig1RaFMLA7ltfisTK7bQ/ntVCi1pyXmbCg9Iv6cjF0M5dQVOb8aitU1ySvs/grlh0eh6D0JZeCLUK4OUnJMRUn1EKV8RiXX1ZRoD1eSMEKJ57dKMmYoeThTydV5ErdAydc/KNm9VubWK/l+s5IhW5SsUMj5PokVD/crqTygxPegkhhLJZ9aKbkmVlgrUbNRckJo2yqpFUF2ShIPK7nloKTQUYnbESUfnJSMcVayyVPJcH8lfwqdACXngpTybqFkYIiSu+LHUCWjlNKHMAxTMi1cSaToLlAyp1BJ3yIlVqJXnCtXsqxeyZJu6eecEvULSrZeVFIvgi8peS/OXlbS/IsSld+VdP2l5MZjJQ3PlIQ+VzLolRLjt0rmDwzjzqAwnqiEYTAkjMihYSxVDWOYWhjHxPbhYdzWCsN9ZBhO42Tu2zBOzQij/ywZFz/Mlrk5YUTMk/XLwzBcH8aX2mEs1AmTe10Y3oowmvaGselQGBMtw7C1kXXitX8YUcowdkWH0ZsURlh5GPmtYUw6FUagOH06DOMLYXSIG5fCZI8QRtCtMN6JDc/CGP88jOvvw+jqH078gHCsvwgnd2g4gVrhLBgZTs30cIJmhDNodjgOYv2ccCrEq7nhmM4L5/MF4fywMJxRi8IZsjacexvCmbMlnFva4YzUCWfTznCMrcLpaxOOu104bfbhfHQsnA0+4cz3D8cnKJyX4nao5AgL55k4mRqORUY432eGy3MlnMrScF6XhbOtMZzilnCGnwnn6nnp8ZH08lrm3si6IRH0U43AWsTMjKB3VgSFsyPkO5Xjgghu6kQwUi+CDkUExYYSZxLBD6YRjNkXgcn+CF5aRjDXOgI7mwjKbSMYaxfBvMMRzHeK4HxgBL8GR7AlJIJh4RH8Jv6NjGB1fgQ/VkaQ2R3B8MsRDP4zgguPI8h4EoH2swjZa0eg+zqC/HcRPHofweTBkTQMi2SZeiTOGpH8KQ5qRaI1MpIrMyNlLxFJ1NxITL+P5N2KSKaui6Tvlkh8tkby8GAk1Yci2WcfSd7hSFodI6nziISASApF/5BI+e1H8lOo5M6PZGRJJM/E2SqJq41kYnckH52LZL+4KlaejyRfuF2IpP1iJP0uR2Ijbosfr0TiezWS09ciSbkeyZEbkRz/U9Y8icT9aSRPhNGzSNlbRBIvPn8Ria346WUk5WLcq0jeiDOvI1n0Ruq/iyT3n0isP4pitEoU84ZGkSwGDotio2oU2RpR6GlG0Sw2TItCdVYUf4jm2VH0zo2Sd9IopuhGEWYexf4dUWjtiqK/RRQnDkZxyCqKG6LIWvLaSU77KF6GRbEgQuRGUZcfxZPiKOJLo1hfHsXEiiguVEbRUhNFdU8Uy85E4XI2itjzUYy/FMXU61EU90Yx4WkU78SuZ1FkPo/C/F0UlwdHs1wlmrGTo0mbEc2p+dFsWxNNqHY0/4p9W6O5IlboRPNUN5qH+tE8MJPzg3JuJXO20RT6R8teNJoX4dE0REfzQ1o0r9OjUSuKZkZJNP1Ko7kr1pVFs/pcNIsuRvPnTRm/E83Rx9EcehbNmZfRHH8dze/ij6Ex6A2LYbpqDLuHx3BrSgz602LYOzuG/DkxjJgbg6fQXhhD5PoYSjfGkLUlBmdtidsawyydGDboxTBZIbGGMRQdiOGEVQwt1jEE2cdw+XAMeQ4xeDhKnaAYWkVVaAw9kTEsiIpBJTqGqNgYDPNjeFgYw1fFMRwsiZH7agyZFTH8VRnD+gsxsg+JYej1GGJ65fqW+F8M/Z7J8bnMvYjB7E0Mf7yLwXdgrNw/Y9msGkudeDwilk/GxVI+PpaeL2OpnBrLyhmxFIiRM2PxEq1zY5k5L5bVi2Np3hDL9I2x/LsllmvasazaGou3TizbdWPJ1IvlmbkcLWPpsI4l0SaWCPtYSjxiGesZy1uhExBL36BY1gfHMjoslm9yYjlTHMuiklhml8fyY00sX1yMZeK1WIJFv2ex9L6MZc2rWEqF2oA4/jcojqbBcSiHxbFGLY4/R8ZRNzOOoLlxfLUyjrM/xtG5Po65G+K4vyWOWu04/taLI8sojnibOH62jaPKIY5JjnFohMbhJo6Hx7ElPw7rwjj2lMexsieOBefjSBNDL8Rx5HIcv4p+1+IIvhVH3v04vn0Ux81ncSx9G0dYv3jyVOJZPCweNdV4UtXjOa4Rj96seKbOi6fv/Hjui68WxnNnazzrdOL5SC+eIP14EvbGE3NArm3jWWsXzwT7eF47xaN5Ip4vQ+NZHRnPwtR40oVqWjzOojk3nri8eOyK4vm6RHKWxss+LJ7hbfF4iOdicUc8ad3xzD0dz7Ez8fwhFGfjmX1O1l6Mx+GS9HYlnn5X46m7Fs831+OJFO9/jmfPL/Gceib1XsTjIh4Lo5eS6618ls8SqO6fQNiABP4blMAPKglcH5pA6bAExqkm8Le4qpbAGI0E3mgl8GpUAk8mJ9A2I4GjsxJwnJuAw4IEYhYlULZB4rckULxV4nUS+MsmgfYjCRwOSOBBcAJ9lQnYifviYHECvWUJ/FshNatkba3UO5WAxcUExl5O4Mr9BPwfSp7fE3gnip4lsOd1AqveyNjHiVzpk8j7fomgkshetURWqydSKsZrJVI2PpEfZyaybn4iDesS6b81kV/EVp1EBuglkrYvkZ4DibhaJ5Jlm8gLh0SWHktklFsivuLfoEQmhSbykTJR9o6J3I5IRDs1kSbxS3oizRmJOOUm8mdBIqlFiRiVSM7SRJzLEnksjMslv1hYkUiGeFqZiEmV1KpORKMmkfMNiSxvkXqtiRS1J1LSlYjl+UTuXkqUPXUin11NpN+NRBp7E5l2MxHDXxN5+zKRla8TKRYb+iRRKyI/SSJFJYn5w5L4TjMJTa0kzEcksWxkEv5jk7AYl8SDqUn8MiOJtjlJ/Dkvia75ScRvTUJFIesMkkgTP1gkYbkvic+tZM5GYu2ScDmSxODQJDqVSTwtTiK7NIkd5UlMa5U6Z5LovZwkz74k+lxL4qsnSTi+SKL1ZRKzvkgmZ2gyr4YlU6iWjL96Mv1mJ7N1TjKD5iUzb0EyHhuT+U8nmVu6cr49mZfCbn8ymnayTuywT2afYzJ3nJIZ4ZXMlwHJDAhJJkWZzJCwZE6K4ZHJ1CYm80tyMgPLkvlDnK1KJqIpmQ9nkvn9cjKKK8kMu5bMT3eT8fkjmfGPkql5kkzk02Tsn0k/L5NZ8DqZDOH2JhndPim4qqXwVOiMTcFsdgrv5qbw65IUVmxOYYpOCgmKFGzMU/jdJoVO2xTm26UQ5iTnASn4h6ZgG5HCA9EVk0JGbAoH81PQqkgh8lIKaj+nkPgohdfPUrj8PIVVL1Koe53C1MGpHNZKRfPrVOqnp6I+J5ULc1NZPi+VdQtT+XpRKlNWpWKzMZVjW1Lx0kklVJHKPOtUntukci4klX+UqVSHp/JVRCpRQjcqldrSVBQVqRy/lMpfovD3VPo/TqX4RSrbPkkj79M09vVN41+VNAaoprFQPQ3beWnc/C6N9i1pXNRJY4VuGpaKNIwOpBFhnYaubRpz7dJws0+j2CGNYMc0Gv3SGByQxpnANKKVaTiGpfGb6AxPY1eUxBamUVKcxozyNFQq0jC8msZPz9PY81ZqDUnn22HpxIoBqukYqqXTIxapp6OlkY6P2D41ncRZ6Zycnc7ZOemMmZfO7fnpRG5IJ2NzOumKdNT00/l4XzrJB9JZbpnOZpt0msQQu3TM7NNZdjidQmHpKDnc0vmgTCcgJp36uHQaitNZWi55K6TW+XRWXEjH/Fo6K6+nM/l/6ax5lE6F6Pcknf6v0zF4k07223SCB2cwdFgGJWoZhKpnoKaVwZSJGdTPzGDZ3AwKxUfzM7ASTQskdlEGK5dk0KzI4KJhBgP3Z+Bik8EF2wwyQjJwyMrgeGGG7OMz2FKWQUp5BjsrM/hfTQazOjPwOSfzlyTftQxe/ZXBkacZjHyRwfa3GXz6dwZfDsyU324mJRqZ6Gplcml2JofnZfKryFqQyfuFmdQtzuTapkyit2Typ3Ymzy0z0bfLJMc+k5GHM0k6ksmQo5mYh2QyWZlJ37BMHIR+eCaLIzJpjJa1ZZkcLZf1orUmkzm1UuNcJs+uZqJ6X8Z/yeTEUxl7mYneK6GSxe1hWbioZ/FkUhaHv8piwJws/hJn52bRZ0EWuguzSFifxapNWajrZzF1Xxb/2mRxzzaLOfZZpIlaxyx0QrPIVGYxNCqLgblZmOZlEViShVVpFnPLJUd1FqrdWYSfz6LhURYzHmfxw7Mszr/MourTbNzVs9mjkU35yGw+TMrGdWo252dls2J2NpPmZPPb3GzUlmXz6Ids/LSz5fmeTapuNokG2bgYZrPGOBs362xeirW22cTZZXPXI5tz4dl8UZhNWXE2y8qzKRLjK7LRr8qmR+RVZxN7Jpv+FyX2UjYll7P5/Wo231/PpkCMu5FNiMi6l03Fi2yGD8zhzZAcklRz5L04BxXNHCZPzKFrVg6j5uRguTAH5005XNmcw9OtOaCbwxeKHJyMcjhimkOudQ4PbXOwcsgh83gO6r45JIfkYKHMoT5Mckbk4CZq43K4VJhDZVEOx0tyeCIqynKILs/hcUUOFytziGrOYWVbDkd7cvjzYo70L8erOYQ/Es9y6Pc8B+MXOSx/mcPEV1L/dQ6T3sn4ezl+yOHRsFxWaeZSLlZPysV5di5X5+QSPy+XF/NzSViUS/PmXHkXzsVbO5f/zHPl+ZyL0iaXM3a5bHPMZeXxXJ575dISLdfFuTiV5WJanktcbS5DmmTN+VxyL+VScC2X0Ou5nLsjuZ7l8uFVLpavc1nyTy7DNfLwFf8Ibc08srXy+GRsHu/n5HFgbh5aC/L4V+gsyuPi6jxMTPI4L/rY5Mm7bh6nbPNkP5dHmDh+VOaD8/gqNI8YMVCZx46wPIZG5vFLUh7f5uaxriCP1MI81IvysC7Po6sij9CqPD6tzsNBDKjPY9yZPKovS/yVPFyv5rHnWh6HX+bxmzB8lUf/t3lUvc9j/b957B+WT4B6PjYa+SiG5+M4Ip9N8/JpEf4L8rFemM/PomBxPj+uzGf8+nxiN+ezSzsfdd182hT5LNDP57RRPkPM8/HdnU/ZwXxqrfNptc8n63A+rxPy2ZOXT2hpPg5l+aysyOfExXwOXMtny3VZfyOfbNHnZj45L/IJepkv7675XH0vNf+WtWoF3BDpGgU81CzAZnIB76YVsGVGAfazC/hNGM0poHRuAQPnF7BrQQE/LSygXsxcVECq0FhcgI/4R1guKeC+0PmuAOXSAhyXFRC/sgDXVQV4bi7gE90CzukVsFJRwFf6BQw2KOCF2G1YwHqjAhrFbGPpR3xnVkCh2L+ngOG2BfiKbvsCfjhaQI2Y5lTAaOcCDioLILqA6UVyXlJAR2kBr2sK2FtbwC9dBSy5VMCEywWEi8dXZO21ApKuF6B6Q2JvFlDxewFnnhWw4nkBU14UyD6jgCtDCvlxaCGWaoXoqhfSJSYML+SxZiFh4+Q4vpBH3xSyeJYc5xRSM6+Qewvl/LtCDm0t5HNFIU5itn0hGcL/cCHtQYWMDSlENaKQ9MxCRhYXYlxayKqyQu5UyvFyIQN+LsTxeSHTXknNt4Us6FdE0sAirqsWkaFehN3wIoaMLGLJvCL6LyiiYmkRl3WK+EG3iBS9In7WL2KyUZF8T0W8cCzC4XgRG72LmBZYxNLQIl6GFdESUUR2ZBHf1Bfx6kIRey8WsfByEU5Xi7h6rYiEO0Xkvypi/bsiBn9WTODgYk6pF7NUo5j2EcWMG1WM1ZRins4sZuTcYkznF1P+XTEHlhXzQFvidIqJ0ZVY/WL6GxVzabussZG4I8X0uBVTH1rMb+HFnI8opiqymKlRxSQJ7+hi/hHGpcXIjZmp5cWoVUitymJ+FgfqihnfVkzNhWIsbxTzUJzqLZa9WTFrXxSj+Uryvi4m+V0xPu+L+ebfYprVS5inUUK2GD28hBDx04gSMkaW4P1tCadml7BsTgndC0r4fmEJRzeWMEq7hGAxW0/iRJCihD/1S9DcXiLPuRK87EuwPFxCmWMJh5wkx7ES3p0sYYpbCW/dS7gTVsKrqBL2RpdwW0yMK6E9sYTI5BIsUkvILyxhQHEJ48tLuFlZwqaqEnnelNC/toTW+hLGNcr1mRJ2X5G5qyW0ifDrJby4U0LHyxIG/VNC1yelfP9pKTGflVLSv5QpA0oZ8kUph4aWkqBViteIUmbOLuW1din7t5bSpVOKm6KUt+Kgfil6BqX0iPfGEm9WiuGOUn6yLaVB7HAoZf6RUnLE2KOlKMXnTqU8E4M8SvkvrBTjiFIuiDWRpdSIGVGlpImA6FL6xJTyp9DOLWVyfilxJaX8W1WKbXUppo2Sq6sUoxulTL9Ziv6LUla+LCXpVSnqr0v57U0p295KbpH9n3wGtTLShJZ6GX9plLFOs4wmMVerjLbRZWgvKOO35WXMXCVzP5RRrl2Gt04ZH8TgnTK3r4xxtmUMsJPYw2V86ViGV2CZ7HnL2B4uayLK6B9dxglxsLCMi+VlbKwt4/VZyXOpjAtXyhh4R67F7y/LqH9dRuabMka9LcPpXRntf5dx5qNyND4px3BIOYGq5TxSK8dcvZwvtMq5OK6cd1+XM21aOQPmlnN3XjkJC8tRXVTOB/HDd+VkfC8xSMzacr7ZWs5zw3I6jcsZblnONetyIuzK0XWQsYBydkWWUxRdLveMcqaXl5MqPqksZ0N1Ofk15bjVyfF8OVEXpJdr5Wx+Ws6QF+WseV0uPZfT9105x8St9+Vk9angW9UKPlavYLtGBVdFnmYFe6ZW8P30CtmPVvByfgXLF0nc4gr8llRgsKoCqODpDxWs3STz2hUk6VWgrpB5cVhfchlUsMCogkHbJNasglNWFfSxq+D9kQouOFXws18FCWEVqIZX8J+4EllBU1QF86MriIypYGBsBdUJFbjmVXC2oIKvKiS2soJ1NRIn+rZWsPpCBT1Xpa/rFfjfkM/QW4GDML9ZwaLbFUx5IvleVmD4toJz4vg/FbwQy/+r4LlqJUnDK9HQrMRffKxViYPYMaKS62LjyEraxOJRlUweXUms+G1sJY3jK9GZWsn8RZXkiQmLKxm0pJI1SysZvbySlysq0VtVyf//S11dKd9RJYcMKjEwrOScqDWqRHNHJePtKokUdY6V9HpX0uFTyVd+ldgHVLIouJLLYVIjQvJHVvJdaSWF1dJHTSUrr1Yy/Volwdelj5uV9Ihb9yr581klG15UMvR1pdyzK7H5UMkvKlXUD63iZ/UqBoyoYtaYKlbNqGLGzCpOz62i38Iq9i6q4q44tbyK6SurWLFBzrWrSNOpoq+eXBvIuKFci73bxI4q9tlXoThcxRmxyqGKajHDsYoMMepIFaHi1VGZP1YFx6uYeUKOblLfvYrs4CpcQ6swCqvigvghvIoGMTeiinGRVUSIQVFVuAnL6CqMY6q4KNbGVtEo5sVVMTihiv8lVnEpqYqJqVUMzaliSVkVU8qriBdqFVX4io8qq9hRVcXm6io6RGlNFV/XVqFeV0Wf+iq+ba7iWLf0eUF6vCTf0ZUqDK5VcV7UXa/i3U2pf7uKCfck71+y/lkV5W+qsPi7ivFfVPPvsGq2q1WzUb0aNc1q+Q1Vs3Z6NX/PqubKnGrWza1m8vxq/lpYzY1F1XQsribxu2q2Lq+GH6rZoV/NZoNqOkWgcTVO26p5JtK3VxNqXs0wS1ljU813ttU8PVzNKcdqXh2rZo6zrPWtpjq0mlFh1UTFVKMSW80/4mp8NVOSqnmcUk1dbjUFJVKjshrNmmru1VVzpr6amA7J21ONxblqZl6s5sdr1Uy6UY39zWrMb0nuJ9UEvahm9ttqeWeuZuy7aga9r8ZdvBe//V1N/H/VDFetYdXwGjI1axijVUO4cB1Rg9XIGraNquHmhBo6ZtZwb14NtQtqiFhUw+c6NZwUhno1rFXU4G1Yg71RDd8eqGGfZQ1RtjWo2NXwj0g+UsNqvxrGB8hcRA1zomUutgZPYRdXw6QyqVFZw/LqGkbWSo1LNdheq+EPselGDQP+qKHlUQ1+T2vIelXD2Nc1fPe39DewljXqtdSLCcNr8dKsZcvIWvrPqcVZFC2oJWZrLYY7a1mwuxZVi1q+cqolSZw/WUtJuJxH1NI3qlZ+l7Usz67FuLwWjepaAsTO7lrcz9byTW8t0U9q2fGuls6P6zBSr2OKZh17J9SRM6eOCXPr8J5Xx+0FdWQvrmP8kjoOf19H5to6tujUsVy3jkqRoVfHHwZ13DCsY6CpHLfXYWNfx/bDci42O9TRJSod65h+pI7RR2X+mMS61jHIp45/guuYGV5HREQdHpF1aMfUoZJQx6zUOiaW1OFTWsek6jpUa+p40VJH/2t1lN+s44s7dSx7UMeYn6XX53U8fVmH4nUda97UEfhxPVtU6xmrUY/n8HoOa9bzSNzWqufzafVkLarnd+16IhX1qOjXM8mknh931FNjU8/8o/UUiN896rkUXo91rJyL+Rn1zCqv53VjPfTUM+JyPaHi3RWpdb2eNz/X8+pFPb+8rMf4VT3rX9dT9qaeqW/rsfu7nokfNfCNRgMp4pvJDexY2MBNsXVRA6fEqsUN1Io5SxqY+F0Dft838HBZA+naDfyr08Bh3QZ26zWwRr+BBjHfoIFEwwbeGDfw0c4GzA82oH2ogamODaQJj6MN2Ds18EjcPtaA3nFZe6KBL0Ia5H7WwOTIBtSjGngd3cCvMQ0MSZLrwgaeVTVwv7qBczcaWNvbwNe3Ghj6SPp40cDolw0MftVA07sGFr1v4MtPGtnyeSP7NBpl39PId1qNlIn0EY3cHdPI+bGNuE1qZP7XjVjOa2T2okZyxKffNbJseSPRKxv5aH0j93Qb0ddrJNWgkTDDRj4YNbLWtJEm8fX2RmwPNGJj18ifYod9IwWOjXx5pJHgo428c2qEk430RDQyN6qRPNE3tpH8okasyhpZVdlIUE0jpzsauX2lEb2rjZwVC69L7huNjOht5Jv7jYx93sjHLxt5+KqRpW8bqRTR7xsx+Vd6/riJpGFNhKg20V+tCVv1Jv4SuzSaODu8SfZ7TSzUaqJYfD2iiRQxcmQTSjFwVBMe4vDoJh6Le2Oa+GlcEy1iyfgm0ic0MXpiExGi77wm3ojf5zexfUETWxc2cUqwqIk6MW9xk7yLN/HlkiYSheZ30s/3TbgK26XSk7i9THpa3sQPK6SfldIHTQxaLT2I+z808ZleE5aKJn4T2/WbuCG0DaSGodQQBUaS31jyC81tTQQLW9Mm1prL5xSDdjfRbdNE0OEmnB2aeCduHWnizNEm1jg10SgWHJPP69yEgWsT69xkLKyJonD5biKaMIxtIjOhiXGJTQxLaqKkoImqiiZmVTZhVdtExo0mhtxsYu79JiY/aOLOr028eCSf85Wcv5G5D004qTSjqdHM/MnNbJjajMqiZl4sbmakdjODtjajYdRMnm0zroeb2ePYzMUjzXzv1EzWsWZuuTTTGdbM7Ihm/o5uRj+umT65zWyqbKa2qpm51c18WdPM4XqZ62pmxqlmMi83M+xqM2+uNWN1vZl5b5qZ8rYZj/fSh1oLIeKDegsbtFroFLNHtjB5VAsJYvjoFpZPlJgZLVye04LmQjkXAxbJGnF4cQtPxN4lLTwQRt+1sPF7WbO0hTnLWsgTm9a08Fy3BRNFC6sMWqgThYYtDN7WwkcmLVw3awHzFsxtWlhr10KZfQvjHFpoPd4i70KyJrqFopgWVOJbaEppobu+hZHNLdw5K/Wut1BwswXT+y3cEE+et3DlZQvJbyXmndR438LHf7dwVJh9aOHdp61ojG3FbVwrt6a2YjGvlZULWylc1ErK4lay9Vq579iK4ZFWNh5tJTqklWGhrfRVtnJSPAprZXd4K5ciWqmJaqUgupXw2FZmprYyLb+VK6WtHK9pZWddKxfrW6lubOXL5lZCTrfy7Gwrx161cvtNKy//a8VUvY3m4W2UabYxYUQba8a30SSyJrZROr+N8Qvb+LC4jQqTNv63sw09qzbOi9cObfzh2Ib+0TaWH2sjMKyNf8JlfUwbRpVtXBGuDW0suNHGt71tvH/extVXbax+00ajmPC+DY2/25j9STu/qrajq97ObM12rs5tZ/O8di4sa8dAp510/XZiDNrpb9TOTZN2Ru1sJ+FQO15W7bIfbcfdqZ1lLu3sUcrasHZOhbejVtSOY0k786raSatuZ0yN1GhoZ05rO6Y97VSdaefGlXbybrST3NuO36129r5q52eR/Hc7az/pYL9GB25jOwiZ28HAeR18PL8DJ3FvYQeGizrYtLgDrWUdKMXf6zsI1OvA3LCD28LtSAfPj8r1sQ7KUzqoyZd15R30VHawuqqDmTUd5Ijwug6Wt0ncdVknTtzv4OrTDpJfdRD5uoOhbzro97aDg+87+J8w/1viRMO/HZxV62SpRidfa3YSo9WJ1ehObs/vpGxxJyO+78RvaSd9l3UyUaeT94pObhl24ryjk/UWMn+kE4djnTS6dPJDdCdVMZ1Ex3fikdjJR0md7C3opLewk8PVnfyvppM/OqTOmU6+ON9J1o1OVG7J+N1O8n7pZPT/Ovn1bSer/pF86l24j+zi+tguaid0UTxRrld0cdyii9zjXTxy68LCvYtFPl186dfF66Au+sdKjHCK68I6vguTxC5mpHUxs1hiSroYXdrF48ouNtR20SVudXRx5XIXLre78HzTxcdvJb+we9fFEzFySDddmt00anUz/6tuPl3SzS/runHV6+aVops9Bt3y3i3jO7vZ4tDNaZHl1M3qsG4mRHUTLx5Vd2NW283IC93YXumGN90sedstz7NuNP/p5lafHkYN6GGmRg+DR/TwYWQPUyf3cG16D8r5Pbgu7CGKHnYY9GBo2EPOoR6iT/bwwq0HE88e9Lx6SIrr4ZOkHmoqe5heLTHiy5oeUsSY2h5ihEZdDyH/13B9h0dV5X8cp0hbYAVEiBB6ESzrb2lCeuBNd2EFqQldBBVEitISEgQUYXcRpQdCAkFk8UcTgZBCR8nUTM/0XpJJrxcC7Pnj9dx7z/l8v/fOM/PMPUfoXFDEzsIi1t8tolxQaos4VVLEG+Yi/m0pYo+1iJa2Ip54iojxFTHKX0T30iIymoroKRWxvbmIjc+LqBQcL4uY0FrGs44yIiJkHBLa95KR0lvGpkgZa/rI+Ki/jKuDZRSOkBE1UsagMTI6jpORMF5GzhxRN0+Ge5GMuUtkzFgq47cVMvZslfFFigxZuoxLh2RkHhE1x2Wkn5DRLCizZNw5I+OdczL6nJeRmifj0X0ZHoeMgZLIC2Mi5Fx8Q07/3nJ8A+XEDpPza7ScA/FyopLl/LJYjK2Vo9kuJ/OQnJ3H5IzPlvPwmpwzN+Vk3JLTKl9OmvBMqCuQU14oZ8Qfcm6Y5LxjljPEIqenTY7ZJ+dRUM6SRjkfSnL+eCrn7jM5uc1yrj2XM6CFgu6tFHzbQ0FaTwX1EQoq3lAQ7KVgQn8FwwYrkN5ScGGMgsPjFOyNVog1mYJNcQo8CQoWjFdgEGZPUHB/ogLlXAVvJSs4L6xZqWDjZpHZLuZTFKiFD1IVYm2pID9NwZBd4t7HFRwU/npCQbsMBZ+fVuDKUvDoloLxuQqibysYnafgYr6C3ncUtHqgoFk4pVGwxST6ORRcaVTw3yYFq3sqmRqpZEIfJW3fVDJsjJLjY5X8O0opnlnJV3FKlicqmTNfybSFSsYuUjJisZLLwtClSs4K7VcqeXWrkk2pSpzpSlIOKvnyJyULjiqZckLJyWwlh26J/nlKKguVKB4qWWZUoi1RMqOdirsdVOgiVSj7qHjSV8WDfir+HK3i2jgVQ2JUpExQET1TxdnZKn6aq6LjfBV7hWcLVTQkqZiwUkXFJhVJW1RM365iUoqK39JU3DqiYugJFZEnVfQ4paJrpopOp1V0vqmida6Kr/NUrM9XsapQxaz7oq9axUqjioc2FXfsKk76VBz1q/hdUtH3hYpNbdUkdVSj66SmfaQaqa+a7WPVrI9SsypGjU+YOEFN1xlqXPPUaBeqeZKspsUaNeXr1PwtVU3/dDWnBPN/1Fw5qmb4cTXnhW6Zan4Qlv+iJu+Kmtdz1ezJV5NSqCZwX82LEjX1FjUbrWrCNjVBu5qZXjU3Q2q2Nqq53aYYX0QxU/sV0294MeFRxcTHF5ObUMyiucUoF4jrRcWMXCpyG4qRbykmP6WYqNRinhwTuZPFfHijmIe5YjyvmOmmYiaXFHPPXMxZdzEDPMVkeEVWKibmeTH/10LDxi4arGM16KI0FMVqSEzQkJeooXmWhi/naiidp8GzQINzocglaShJFrmlGqYu0zBqlYbOGzRs26yhequG8m0a1mzXsDpFZNM0FOzVcPQnDbuOa6g9peGL0xqGXddw/JaGw7ka3inRkGPRMNCqIUs4ZdMQaRc1Dg0/OTXs82iwV2lIeKqhUIhq1jDmuYaRLzRcE95speVABy2vdNYyrZ+WBwO0xA3S0jROy8ZoLWtjtTgStSwer2XmZC2R87VkCK8laem8SIxt0JK7Vcv727TcEK6kaDmXrqXbd1o+OaLlSZaWiWe0DP9VS/tbWp7nacV/tJZKYaRRy798Wvb5tays07KoUUt8ax0ve+uoGqDDOlxH0ls6xozT8V6Mjl9jdXSboqP2Ix1r5+n4fL4OZ7KOhUt0GJfqiFmj4+JGHRnbdBxJ0fF6qg7TUR3zjumYc1zH7BM6NMKTTB2PsnQkntHR44boeUvHvjwde/N1tCsQvbQ68f7U8dCq419NYk4S4890tGnW8UU7PQ8j9dwcpOfDJD23PtVz5ms9WZv19Nmqp9d2PREpel7foefATj1fHNaz9oiesFB6VE/guJ5PTuhZmqnHISRn6Zn9s57863qu5+p5t1DPW3f1fG/Q096oZ3eJnlYWPS2tel4KzXY9Hz3ToxU0zSIfYeCtXgaaYw1sTTBgnW/goyUGFCsNTF9l4OYWA7+lGLiSZuD8dwYG7zfQ/YSBnzIMdDtp4KDQ9ZSB9EsGNt800HDLwKbbBuqEjXkGaoWafAPrCwyE7xsoe2Dgs0cG5lgN6GwGtHYDxS4DdxoM5D81EPXcwPstjQztaeRsbyPZfY10GyWMNtL6AyNbFhupW2lk4yojwRQh1Yh3t5ElB40kHxGOGbEISSeMmLKNzD0n/Gyk+Dej2DsZ+UehEdlDI48MRuIrjMQ2GslrYWJcJxO5XU3c7Gfi97EmRkUJ0SauC6PixXGisFCcLxIWi3Ph989MjF4jjutN3NgqbBNShFQTY3YIaaLfNyaijpmIzjZx77aJ+3dMjL9r4rHaxFSTiSdmE9OdJj5wmzC+NGFuX0L12BLq40poSCyh9fwS2iaXMPC7Et45VMLVjBKKbpegulvC584S1gdK+KaphF1SCd89L6HdixJyepm5N9rMmoVmGpabxdrQzO4vzOI3bSbvmJn4k2YmnDYzMcvMB+fM9DSb6WU109dhJsdtJrfKTEK9mSlPzZR3tbC9l4XvBljE3snChIkWFNMsOOdY8M238ON6C4c2WMjeauGXVAuLT1hYmmHBJfhOWQjYLaxzWxjw1MKo1lbGtbGiftWKpbuVcKSV/x9n5e/RVp4utNIjwyr221YGZVm5cd6K46aV1XlWPsu3srbASoXwZaGVujtWvrprpYvMylCtlTtWKzPcVmZ7rcz1ibqgle8arbRvstJRsnKulQ13hE2sK2ys62NjxGgbUWNt/BFjQx1vIzvJRk6yjbyPbVzZbyPhto1J+TamFdiYfVfUPbYR77bRUGNjZ4ONA09tjG1n50VvO/v62Xl1gJ3jU+3MS7JjTbbz5XI736yyMzfNLtbi4ny/HW22nQVn7bS4ZGd4rp03jHYWh+zMHubgIQ4Mqx1kbXPwe5qD6J0Olu1zcOmkg1GZDmKzHKhzHLgei6zNwSS7g+kOB2G/gxuN4vqZg2nNDvJed3K3h5PxPZ0siHTyzRAnyeOcrIx2Mniqkw5LnGSucHIs1cnP6U6G73TS74Q4nnQyItPJ+6edxGQ5KRQSs538ecaJJsfJvitOel93MqXAiarQyaw7TpLuOTGZnSy0OPnU7mSLy0m4ycnWZ052NDsZ1c5FXAcXUzq6WN7Fxf4IF9qhLt4e68I93oVpgYv5G1ycTXcxd59LrHVcXMtwkZDp4oGgzBL5bBeeHBfSLy56XXbx5KYLR55LrH1cbLjjosV9F+klorfFxWs2F+edLkZ7XIx75oLnLhQvXNhbuhk0xM3BsW76RbsZE+8mONmNNM3NsNluqpe4SdviFmtrN0MPu3l6y438sZurRjeJZjeTLW5m29xY7W76l7p57bmbCy08zG/vYeVfPPy1q4eCCA9/e9vDpXgP1xM8VEz1sHe5hwMrPFxY5cHwhYfz2z3k7fCQ/r2H5yc99D3jYfBZD2/nePjggsjd9CA98NDB7EHX5GFNs4eZHb3c6OWloLeXxEgvzwZ76RDl5VC0l+xYLxq83PnIy5okLxuTvWxb5OWF0GmplwNCwVYvk7d7CaR5+TzdS4UwZr+XkadEXyHxtJexV7z0KvQy4I6XL61e0uxe/uL0Ymr2kvxc1Lz08kprHwPb+Qh18XG8p4+sCB8je/t43MfHiDgf8kQfTyf76Jzsw7pZ5DJ8pGb6iDjj42KOj68u+XDn+/j2no9BBh/jzT6UFh+zrD4MwkKbD7/dxwanT3xtPna6fbTx+Djo9dHH72NIwMewJh8Jz3w8FKY0i3sK/3zuQyfMfyHuKyx96cMrrG7hJyysa+mnYxs/lzv4+aOTn4RIP//s60cnePuLzAA/vOtnz2g/0+L8GOL9LEzws3GCn6EL/cQt8jN5sZ/ajX5iU/1kH/dz+6SfSZl+LFl+2t7w0z/Xz6MCUV/oJ3DPT+V9Py0eiYzNz0y7n24Nft6RRP0zP0XNfjwv/RzoHuBCzwC+vgE+7RdgzjsBDo4MEIwN8DQ+QIcPA0yaH+DyxwFiPwkQ81WA9dsD7N8RYOSuAHd3B/DuDXD4VIBemQE+vxFAuhngwO0A0+4F0DoCzHcGsAo+V4A9vgB/PguI932Aly2D/Lt1kL/3CLI6MsjgQUGuDQ6S/m6Q7nFBfpkRJCIpyILlIrMtyO+CNy0ofjtBsg8Fee9IkIKjQRZniPqTQYacDbL+YpD/5Iv5wiBLHgWJsQWZ6RB9G4McbRXi1msh3o4OMSs+RFlyiPpFIV5bFmLDlhA5qSEu7QgRmx7C9kOINodDvH8ixOOMEN7MEKnZIXrkiPqfQ/x6N8SNeyHsj0LMc4T42i3y3hC/BUOM61PKK/NLObSglMJFpdiWljLp81I2ppQiCQW7SpEfLMVyupT9OaVEXSjlh6ul9LpTysQHpRQJCx+V4rKX0r5SZPqX0WVAGZOHljHrzTJ6RpVxLaaMgtgyxseVsZsycmaXET+3jIfLy9iUVsavu8sYfa9M7LnLeNdUxkJrGU2lZfR5Wsao5jKutguj+0uYzK5h3uwbZvOQMP2Hh/l9TJinMWHaxoXpkxDmrCB2HtRODrNnaphVs8J0mRvmwLIwGcvDXNseZmxKmJk7wrjSwmw6FmbYqTArzoRpvhzmk9wwRwrCTL8vMiVhujrCfOANM6gxTPsW5fxH6NKznIZ+5RwaWM7u8eWcTypn8dJyMlaW89nmck4dLEd5uJyIk+XUnS3n23PlxP23nGkXyzn3p5i3lbPcU07nQDnD68rR9qzgWr8KJg6o4LPBFbjGVtA/roKfhbIZFVxYXEHDxxU8OVzBDxkVPDhdIZ63gpzzFRReqED23wqyH1fgd1bw27MK1raoxNC+ktK+lXQdWMng8ZXEzKgU+y9xvaSS0emVjN9ZydCfKvnjdCXu7Ep01yvZdb+Sgw8qyX1cif7PSkaZRR9rJZ1clZxrUUWoTRWxParY1KuKykFVJM2uwpRcRd3iKjrvqGLdniqO763i/PdVVB+rouFMFZcVVfQ3VHHQXkWEo4rRriqMkdVMG1JNp9hqBk6pxjanmiFJ1dQvrab32mpub6mm9Ylq3Fli/lY1Xe5WM/1hNZWPq0kzV/O6tZq17mrONIna5mrWt6vhvb41eAbUsG1QDe++WcPDYTVoh9dQHltDx4Qa2n9cwwFh1Koa0nbU8HFeDSsf1nD1SQ3TbTXc8Nag89cwu2Ut03vXohW69K/llWG1ZEfX0vajWqYsq0X3WS2562tpsbeWcadqWXC6lklPajnoENfuWlb7anm9VR35r9RhbVvHxe513H+vjm9i6rgWXyfe33U8+LCOyKV1rN5Rx4KO9XwYUy+esZ6r0+qRJ9dza0U97h31OL6tx5RZz46r9VSp65lgr6dz6wYOC++1aaB0WANHJjRwngZeTWogb2WDeFc10GNXAyvON6AuaCC7qIFOLRo5JKzr08jOvo38GNfIcxrJm9JI2zmNdFzUyKTVjbg+bWReeqP4XI3cFwZebCQxvxFrgRgzNzLd0sg5ZyMjmhq5+rKRfZ2a6BrZxLGoJh7RROnHTXT5uon67U1iLdaELLOJqqwmWp1pYo2niR99TeT4m7hS0YS2rcSidhLr+krMHSzxabRESozEgViJiDiJbOHteIl/JkqYhRXjJV5OkOg2UeLLaRJPhV3TJd5MlniwSOIfiyUMQmiJxIalEs3CnmUSx5ZLXN8gsT5V1Aid0yQupEvk75SY9I2Ee5fEmt0Sid+L+RMSIzMlPFkSP56ViMyROCfcOidRflmi410JxQOJfykllphFf6sY80rk+SW2VUv8US+etUHifwODa74=</binary>
            </binaryDataArray>
            <binaryDataArray encodedLength="4952">
              <cvParam cvRef="MS" accession="MS:1000521" name="32-bit float" value=""/>
              <cvParam cvRef="MS" accession="MS:1000574" name="zlib compression" value=""/>
              <cvParam cvRef="MS" accession="MS:1000515" name="intensity array" value="" unitCvRef="MS" unitAccession="MS:1000131" unitName="number of counts"/>
              <binary>eJy9Xbu15MYRHVOGjDUUwIawIdTbCBgCQ2AIZcqkSbNNmTJldhgyYTIEmRosUZyaO7c+jcGj0QeN7vrcDwZvvru3201uP4Yex32Im7NzXPdHX2efj6KG7y1B7y4e3FN3HMdxkvyMO/LSYyB3Px8uFvFE2CsMSvaqOcPYHUyjCP9KfeOxycOXCfyZHjYYR7+nJB+xYq2ID8ZkeQNq27nxVFID+UR+dnD/6c/H7fbzffzzPr7dx+37HcP9+O/7+OXY+3rs7dhM+3lgNtzT1cW+/jowD2/3el+OutPxtrnFD6fFnuOxG09fHzXwuXbtfDnmG3gxHY+V4TlH10Lm5crw+S81Pnr9MHcE9aI1xGS6RjEp5sZQNxe3xrhpUifSXsnaGY+68aiDyOv9Gnn6nCmv9y2L22AdczGP6RZpyLB4HqPQgOls3FlPzxc1YzUVckeCBTkI5O899/vE7bj/fXH3vynPPYebo6+s9whi1NXD9cijSE/cQ/0yn9Bbz5HtnxkRFuSIWnQws+uBxVpt9PMMF/MecaDulf6RT5kGXcyGcUVLlqskNuNwdlifTMeI434cLifStfIiOrc+U4577v6c4j7+ex9/+367/et+/O0+/rM/v/n441yO51Rfj/vKduQOeTznQVw4bH2P/3bUkuP4y1Hzp48HNnE64HXS9WgDzizPe4WxQx7PETZ3bpwnyc/8HTCPvFRSD3UUyMN6FRaM9TxQb6a9JtxRb9Te16iwZrowHaoalS4reRjf0S3SKoz9eFx339xjb/+7/qcHx/PnAUNdD8bJP55tfcrztTRcngQaKewxjpV2g8R0/c2GuIE6MO2j/qb1JHwjDwXOq+uCxUyIMxyIP+Iy4ZzFMF+RxxB+z4r6qothdRE7ahHpNJK9bm8hMcyrCB/2Mi4sHuui1hFXSfIzfbxGzNdB6mE+w4d1WI1oRFy8dn5tAhbb39c3ef67bDlDHvcx2880E1d7+j4fz9caess0j7Sphkp9LXS0jHB1BvNlJYd5avveH+Ppj0LWme8Vv0qLfYwGpwHnWX2GG2sgJ9Qp2sdcrwXDIiTO69vJ9VoJnM/jfAQ1OnoJrKN+DKOPUdcfa1V4fB72q3LRL5XXv6mZLoybx2H5LE+DOhXerr9RPMZ09dbkvIMN+3nNmY63IGYGeFk+au1rYY7PG25tkLhNHq+v7bOCr+55uvXxXG+Afc//8Tz/Pn49PtvYXzP/5N7T+3rMv7rXBoy/kjXrazkYs0GuHO8n2nuK3w5u4+A5XU3vg+c4A+0HxDKvfB3TUOTxWmhArsLcH5n3zGfrZ+9Z/Hzo/8Wd2/utdi1s4DHy8H2nPL+PMFxP0/AGNdhxQJw/x/xqzQa7Jqp85hvuC5l7ncxLxOJrKswzjOxaYPFMsw7naE/hWGFk/g15vg4Qu7iR+eBrMi8661jbsGgQt/fb711//3778fnsP47j/+5rvx/3s9+Pz3Bv7rH108fjfvYN3hNE71GLSOcfnI7a1utX9zi245DH49a/x6Ly6qfnj5qpwGcuH1zXAbn+qNK7thln9Jp5q/L8OimKtb2opueMeDZYU9jHa+fpmiLvcW0Eq0Bt4+VxI++Ip8XMQBuc+3j0sPJJSGzHa++F6TXl8bfc8/aaqHDuNp/y7M+Q179NkV+GwWPzGP15pInFbcDH+nq9BsnHoXDMvLBz81GDffQN58g3wrbv+XuRHs/t7L5k96IvH8+6mr/of8SNYVWHbXP7m9v314A/95p6HDeo6zX3PZn2Iq99UdPIP5+LOegH0yWr73kxPAq12T1+kHqoC8airhjH+PvzSfCzPF97HxvEs9qVVhHvF60AD/L3mmdcRoJLin3fW4I1XGdxnh/ijjhHOKo1q+/7MA6shuV1sGS+K1mfpLbp38EY7aOeXlNcZ7WnPD939rmsp+fm9ZqL+mWcGU7UwjCPInY/bk08vtYocFQ4uxpE54b5m/tuZNTP6xhpKyT+HezmtcK6unnGOYtjvNAncaPS0+NCzBm/FZ3Qgyn8Me8Heqry/J6CSO97875WFO81qDjiOsYYzgqT9YziKu802EfO1sefY70BMbY3mjw8JsSN3nvuA+qg9jgqHNl+pF/EFfsidsupMGBN33dI/Bjw/kZYNMn38Yizo5nKa98MJ+Ma6eu9x3mkQYUZ9UHukTciz/fMSCPGp6Mj4vG8lKxF3mcccD5IrNfe155F/a4XmvRkdSJtPP5B1jOdI+3ZHDXyWjAuiFVgjfGw/VXcM+GBmBFHpCl6HtWMPKp8tTyBOdbqcMoweW62NmE909HXiXyucGZ++x4KeZFvTCusj/GsT6Vtxm0EPFTy3p1eWIPNGaZI10qjDu8oxnoM4N/pI66GkJr7mEnvCDOudzw1/B0dMn1X8XittBFTraP2NpAfw6TBHuuHOCMvO3qgnhG2DCPqgt5UI+NWxaN/AqOqiWsT6iipxfpnGjKNfsw/zt3XI36IA/1gvjCNVv2IuFceVr5UPVETtoac0ddKP+Y/xjFdVfg9peN15Esnzo+xUJNpmHljR5Vnrhke5gXbZ7jRg0zPyPdKP5wPq+M+v5Ljcyr7TtAmj98XGG7L00DX6XLsdwn2/qD97lodBsbL44t8VYl/L73HbFCX6ZyNqG/kQXZNMJ2ya+QzBuPuMWHvCHvEJeLg/ao87fiBWDMsDFuWG9WI1pFLlwfmZHnWY8rjOzX2WN3k+d+m8HgYJ782juMmr9+1jzzt6CMwIr2imEyHTNPKg6xPlt/1dJDYCPMI1rt8Wf+K35T8t+zIF33KNBkSvwaI+inEahFn+9ZLJb7XMBz+fLp6UY3Klz1ugzXkW9USN4b0rvFIpzMDseLIcFT73T2/Ztx2fzZ5fPfavj/juWcYmY5+bQY1GPeu3iKv1+oZL1Z03/sM+UMf+x226bXJ49+aUXl+7E+XH2nJcFgdtZ5ye/nOeFTD9pnmlZ8rcd3rofIi0iDTJ/L0TO9sjdXd/Ll7vAwXz3RAL3x8pn/I6yNYJwPxWG/b85gV4iNPEafCmhb5HZyRFpEm2TWQ5aY6L/So6nXxr/K8EnvlyRVDgvnZGmf8OZOb7VeevdNrtfYZbXUxXk7gqfit1I40Eck/V8r4+/iruK3GZrxWNKp0ecffd7TJaiG+K/t0a2a6e28q/a/m4PvZcTT6acDhDMYsrqtHpi3W0BMYK++69VDrqzzs6tDtzfzuxLHald4d/Fdr1uWsyXlXoxVe+3zYmvvt1ZTHe33WS+TxGoH5jLgkiUH8c4HPir6sJuKJ5n/FuJrzihbeJ8Y704LtDbeupK7K8zUtQS2BXMTd8Qhrd3SWYN71agS9M02qeaRRhL/ykXHw+5ur432aLl+D3GgoHC1vxRN/7PTs+NnV5Oz6ClbEEtWb7sj0ybBVenf1imJWuEb8VuqtatvBNBsxWW/0/AzGq7yUIi7TG/eqOsg70utdz97JjzBe1a/j2zvrFRbbz7zq6sO0OoOpipcGXsMyTvZQWGeYGYZKz6yez+1qNBzXDjfWP8qNOJimm4vbJP7MdFVzf55xk4Ve3f5d3S3fj472DDPLr+qd2e9wsxgtcrq1NJhHOQr50Z4fI8HG9BjH+ZTnz6+wVoRTpddzRatK66qGFLF+XeH4DrYVfh3vrqjb1V+L/XdwSRErbkQ1ZhNP5mO0V/Xu6OlrKNkfEOdjo1zss1J3BDUYV8Yd41gO+prVzTTO+qyMM3UwxzRmPmQcqh6dPAlGpa0W+zgYt25uNw7xd+qyWMYtG2OBA+rA8DJMQvYxttK40pLhj9YYjzP1V71l86zWio8MR4WJaa7S++zrnZFp6+caxEc1sM4g61m9q3lWmFl/pkWF6939Lr6VWu9i8UPfwHsF5o4Oq9p1MK36qsdahI3VW+ERebGKcyT7Husqtg6ubk1bZ3y7PTPdOzU0yFWI64yo1orPZ7xAH6u8lbpRL0nwIxbEt4oj0ivyfoV/FHsFXh+voAPOMXckNVmNCl/WK9KvW3s1xmtx1sMVDzThZkdt1OryxX7+fMjzv6kS1ai0X9UH49WtR/Xf9bzai7xf7ZlhzbSr+mYYs/OsfldXHJrwZvVYfIdnRx+L1xM8Kk+QQ+XbGS2jHpGnkZYZHuZLhnUldtXH1XqZ712/GP+z4x2/xY2u5pkXWT2mw4rG7/DsYunUrfw3/uh3h0MVp25tLPC8Qk9tcK90YXu+7oRzhfyoD2qx19lAJ5XX51aS1PV9FXpEWnQ9ZXw0iet61PGki3vV5ygO8Uear9TGWPTfD12oo7Df1cFqRb26Gq3qodBTXV5Vn+1Zvj+u8un6uOKvBOsdbzpYK+wzqVVpNBbwmO7oSaQPxkb4Ffa1kbPiecfH6ryquYoT4+Xgbf9Pmf0OfPfHn5sHM8CMtVUefx/suOd+/Xj8mxL72IR/VqnSu4YsP8Jje4w3Xgdn/HznWlgZyPFMz0wDtp718/4MedbavK24dPFUmCoe6O+KDph71fDYvBYC510/I10yTVewrtbpeIlDG7lX9MVj5EsHV6dfxUuTGqv+RD0q7Gy+Uutd/J9Zt7MXYfDeoc77mAv9OvwiXJ2hC7HIWRZqsJiIn5AYLdZWeXfyIn8xRhfju/6e5VPVqHpWfc/oHsWgdit1GVZ/3sV5xgMR3v/dgZg9hmjvjHZKOLD6q5ozbSp8mWednFXvVmNWBqunwXqWk2l3JbYVv9HXK3Hsayq1VvoJHN+pd2U/JXOmtwTzyrezvp+N/WyvsnwJjhGmK328ikeH3zvYUYsVv6+Mu9r7MzXerdethXvvaIn+/RU+sdgof1XTiI/AsTPmER/l7ufD9ZUifhXTFdpX/lY1uvlRnVX/VnpcWVukfr/krAdXcL0q97NwfoY/Eszf8eiz+XfrDxcb6bWC1cfqJ+Dt5F6t7bv1ruT2Gfp0e0iRI8k6ztkxytfjOOT5c5cIt6+jwX7FI9bh/8eH4Zo=</binary>
            </binaryDataArray>
          </binaryDataArrayList>
        </spectrum>
        <spectrum index="10" id="sample=16 period=1 cycle=4 experiment=2" defaultArrayLength="2502">
          <cvParam cvRef="MS" accession="MS:1000511" name="ms level" value="2"/>
          <cvParam cvRef="MS" accession="MS:1000580" name="MSn spectrum" value=""/>
          <cvParam cvRef="MS" accession="MS:1000130" name="positive scan" value=""/>
          <cvParam cvRef="MS" accession="MS:1000128" name="profile spectrum" value=""/>
          <cvParam cvRef="MS" accession="MS:1000505" name="base peak intensity" value="42.0" unitCvRef="MS" unitAccession="MS:1000131" unitName="number of counts"/>
          <cvParam cvRef="MS" accession="MS:1000504" name="base peak m/z" value="397.12820534012" unitCvRef="MS" unitAccession="MS:1000040" unitName="m/z"/>
          <cvParam cvRef="MS" accession="MS:1000285" name="total ion current" value="72.0" unitCvRef="MS" unitAccession="MS:1000131" unitName="number of counts"/>
          <scanList count="1">
            <cvParam cvRef="MS" accession="MS:1000795" name="no combination" value=""/>
            <scan>
              <cvParam cvRef="MS" accession="MS:1000016" name="scan start time" value="7.68485" unitCvRef="UO" unitAccession="UO:0000031" unitName="minute"/>
              <scanWindowList count="1">
                <scanWindow>
                  <cvParam cvRef="MS" accession="MS:1000501" name="scan window lower limit" value="100" unitCvRef="MS" unitAccession="MS:1000040" unitName="m/z"/>
                  <cvParam cvRef="MS" accession="MS:1000500" name="scan window upper limit" value="2000" unitCvRef="MS" unitAccession="MS:1000040" unitName="m/z"/>
                </scanWindow>
              </scanWindowList>
            </scan>
          </scanList>
          <precursorList count="1">
            <precursor>
              <selectedIonList count="1">
                <selectedIon>
                  <cvParam cvRef="MS" accession="MS:1000744" name="selected ion m/z" value="1536.823514265162" unitCvRef="MS" unitAccession="MS:1000040" unitName="m/z"/>
                </selectedIon>
              </selectedIonList>
              <activation>
                <cvParam cvRef="MS" accession="MS:1000133" name="collision-induced dissociation" value=""/>
              </activation>
            </precursor>
          </precursorList>
          <binaryDataArrayList count="2">
            <binaryDataArray encodedLength="11480">
              <cvParam cvRef="MS" accession="MS:1000521" name="32-bit float" value=""/>
              <cvParam cvRef="MS" accession="MS:1000574" name="zlib compression" value=""/>
              <cvParam cvRef="MS" accession="MS:1000514" name="m/z array" value="" unitCvRef="MS" unitAccession="MS:1000040" unitName="m/z"/>
              <binary>eJwV13dc07n/B3DBxSrQvVv2UkTPidu+3ojgVxniOPded56K23NvPTZtgZYNKgLuBSrSUwRXRUEEEU4UTxG3op7i+OX3x/ORJs0nTT9J3klqJVc1RxVXNe3865oz8usarfq6Zre0SsNPrtW8VtZpXvrVaaob6zWOggaNQNSgkUoaNEpZg8ZF0aDxUDVoujk1aPq4NWim3HuoGWjdpJng0KSZwW3SLBc2aXTKJk2GukmT59ykOe7apDnn3qS56d2keejbpEmRPtbslz/WHFM+1pxXP9ZE9niiWat4qtmjeqpJdnqqOeTyVFPs9lRzzeOp5r7XU81zn6caaa+nml1rnmmEj55pllq1aK7zWjSNghbNG1GLxkLaohHIWzQeyhbNAHWLZrRzi2ape4um64cXGmv7t5rhvLeaI7K3mmuKt5oOzm814Z5vNT257zVpkjbNNPc2TV+XT5qvqv80nwf/p8mRf9X86PFVs9z7m8bW/oemn+MPzSzeD42/zw9NJacDzttYQOZggTiBBfKEFqgVW+CNxAJdZRbItLJEsbUlqmws0WprCYW9Jfo6WGKMoyXmcy2xmWeJZL4ljgks8VhkCd37/y/vCLm0I/rKOiJE3hGdXDtifNdOSBJ0wkRBZ1RIOmOcqjMyZV3gbW+FBY5W2M+zwgiJFWRCawwUWaPa2gZtNjZY52CD81wbWCltEKy2QbSzDRw726J3F1sU8myxTmqL+/Z2cOLa4aXaDuvc7GDysMMkBw42OHKQxeXgCo+D53wO7IUc/CLiYKKYgz8lHGRIOSiTcdAi54Cj5GC9EwczkjjYLXLAXYkDnOUOGGzviFCRI9aKHTHchovH9lx05vBxRMKHbpcAwXZCnLCXYARPgmV8CWJkEkwTSZFlK8dCkRxGsRxmiRzzFHKs4SjwUKjApzAFnlkp4eKoxASuEqV8JbxESkwTKxEvUaJcqsRXmRJ+CiXmKJVIVilxU62EhbMS3W1VuGmvgqWjCv25KizhqZDNV6FOoAJHpMJaiQobHNRQ89WIEqrxRayGn1SNt1Yu+F3oin+LXLFS5IaLnd1RbuOBMBcPBN70gKe1J9T2ntjs5gkNzwtOQV54894LfhxvLLX3xlEHb7xx9IYfj+X5LC9geSHLi72xTOKNY1JvvJV5o6eC5ZUsr2J5Ncs7e+O4qzd6eXjjnTdLu3mj9ao3gj574x+eD9QCH8wU+iBL5IP9ch94qnywSO2DfCcf9PH1QbywG5TKbnB36Ybkjt0xXNgdsfLumKTujmUWvjgs9GVzwBerVT1wYFAP3GzqgUK+H94L/DBA5IdNYj9clvjBWubH5qIfdAo/1Cv94KT2w3wnPxQ4++GdCyvr5gfXeX7w2sqe4fXEQ0lPuMt6YopbTyy3/wVHjvdGu6AP4sR9UC/pAzdZH/ha98V+h75469gXu/l9USXoC6WoLxaJ++KntC/WOPXFem4/lPP6gSfohwJRP3gq++HZ234o5vVHF0F/ZIr6Y6C0P3bL+uOuvD+CxvTHk/b+eGM1AKscBmAGfwAOCwagXTgAQeIBSJIMwI2fA3DT0R9FAn90FfljgtgfbVJ/JCj88Ujpj55qfyhc/fGbmz/OufvD2tMfk7z8YTGd0flDX+iP9R0G4rRsIJ64DsTfwwfiovUg9JUMQpp6MDIchsGVPxwFghHYztWgWaZBVz6wQAJclAJmZ+AfPmG0kmCdS5gmDMAZUQAcJQFYJA3AZVkAlIoArFYG4LYqAN5OAdjuHIBGlwD0cwtAnHsAnnsEIM07AKHd2XO9A7BzbwDkvJHwEY1k734ktPKReK0YiSDVSOSoR4LjPhJldoHoxQvEM0EgIApEujgQC1SB+K9bINKGBEIZyPLWo3DMaxSce4zC/Z+jMKZzEP62CUK+MAhdxUGYK2F5aRD+VAShThmEvuog/M81CMa/g6DnByNcFIxj4mDYS4PxuywY1+XBeKIOhsY5GD9cg/FdMhpTZKOxtusYTLEfAyfFGMzljMUh2xD8wg2BUhICUoQg5HYIG/tQjBCEIlcYyn47FIsloTBLQ3HBKRROLqG41y0U/jWhSPwUiiW2YehrH4bvjmGYxQuDtzAM0aIwvBOHYZRTGAqdwzDYMwwJS8Og4IZjKy8cT/nhOCoKR3K3cBzkjMMf4nHIkI9DZ+U43FaPQ0+7CFzjRqAnPwJzxBG4LmGfZRH4rmCf1RGY6x6Bx+0RONV5PLZbjYe7cDw+iMdjinQ8LsnGI145HjOcxkPnNh6WvuPRtc94rHg4Hna2E+DpNAGfXSZApZ6Ij9xJKBX/Cg/VZGhtpqJOMhUBsqmIVk1FunAa1kumwd55Gja6TEOFxzTcsJ2OgZzpqBZOZ32ZjmKX6Yi1m4ES/gzIXGagyGcGVtvNRIXjTEiEM7FXNJPFsZlYLJ2J7uqZKO48C1biWXghnYWp8lkwK2ZhmGoWjqlnwdl5Fq55z8KgbrNQXDUL2d9mQSaZjR+y2VimmI3Hytkod5oNf5fZ2PlxNuy4czBPOAd1ojnoJZ+DHMUciFRzMN59DgZ5zcFxwVy0yeeiQTUXBW5z0cV7LgTVcyHhz4PcdR6gmI8cp/l47TkfL6bNxw35AvwpXogAp4WoEi/GKeVizHP5DaHK39HosATZzksQ47kEH3sswQjHP9BL9Af+cl6KD92WwunOUjiLlyFdsgwK2TKkyJdBpFwGrWoZuE7LEOu8DHauy7DPbRm6eixjMXw5PKTLsV+2HK6K5chSLofEfTliuy+HvzgSRZJI9JdF4ow8En2VkTilikRvp0iccI5EL9dIHHOLhJ9HJHy9IxEuWIEw2Qq2XlcgxG8F3stW4oNyJdqcVuKT60okClZBKFoFvXgVxNJVSJGtgkyxCqnKVVCqVyHdaRWb06uQ5boKru6rkOuxCge9VyG/+yqUCFYD0tX43HktlvZbi68u69DRYx1Ufuvwk7ce62w2wtFhI9S8jbgi3Qjn7hux4NZGeNtswlGXTejvtgml7pswynMTbnttwq8+m/Co2yYs9t0EQd9NSO23CYf9N6HfoE0IHLoJcfzNkAo3Y7fnZjh6b4Zr982405ulNluwOGQLHKK34HncFgiStmCH1VZ4cLbiJXPCfivWOGzFEMet6MjdiqtMDG8rHgq2Yr9wK27HbkXmsm1wi9mGAs52+Dtsh4XjdlxlYrnbMYG3HSuF2zFItB0DYrajQ+x2TIzfjgibHXhiuwOFdjswRrEDZ6J3YGHCDoTrd8DcaSd+2u/EkH07UfnXTqzU7oSIvwvztu6Cf/QuJMXuwsf4XQjX7sJTHcPZjfvc3bC22oMM6z1YbLMHfW33oIPdHtxg9Jw9mMTbgx3CPZCJ92CkbA+2uu1FYfxebOT8hUFb/sK2xL+w3T4KascovGLOc6MwkR8Fd0EUPjAV0ii0jo2C/59RSEmIQpUuCnYpUeycFY0AbjQEvGg8Zo7zo7FFEI0QYTTb96LxkjkvjsY+STQmSaPhKYvGJ+aKPBq9VNG4q4tGU0o0urZHo94uBuvsY7CLF8N+N4bFpxhYSmNwZHAMhsXFoGByLNYsj0W1MRYzn8TCKjYOCbo45NvH47A4Hr/vi0eIbQKmxSfgjV0iHnETMUWQiB7CRBwUJ2LqvkSExSbCLS4RkYmJGKlNhFSXiJdMYlIiljtoEeCohZSrxUtGy9fCQaRFM+Oj1mLROi1eJ2oRa9CinqPDJEcdssbqoI7XQaHX4R1TnqSDMVkHMuggNepwOVWHjmYdVFZ6tDHpNnqMstNDxdHjA5PmoMcKRz2UPD0ihXoEivRQiPV4z1RI9FguY9R6XOmnR+UuPXtfejRbJyHDIhnlCcm41CUFM/kpcBCmIDI6BXfiUjApMQU9tSl4qEtBTFIKhqakYJW9Ae6OBraXGFDDNeAwz4CdfAP6Cg3sjGjAv8xImQG3FAbYzTZg4G4DHBMNcEk24CujzzSgp60RifZGfOIa8avQyM7NRtiIjWhmLkiM0EmNWCIzYqTcCLXCiP+YQyoj+jgbsW6kEcPHGHEpwQhjohEnko1IF6RijTAVYaJUjItOxajEVLhoU1GjS8VRfSr2JqViSEoq3hpScd2YiiSHNMQI0/AiIQ2Z2jT86ZgOc1w6BmrTsT8tHa+y0jGuJp290wxoV2dg7d4MVjcDFYkZeFuTweZpJs4IMjEjKhODozNxJC4TS5Mz4cHNwlVpFlr2ZUESl4WPTFV8FqITs7BYmwU3fRYeJmVhjSELz2yyMcghG78LspEuzcanv7Lxv7hsPE3IRlliNrK12diiy8Z0PauXlA1pcjaWpmZjTFo2blnmYINtDk445qBclINccQ5mSXOglOfg97gceCfkwCoxB1e0Odimz0GCMBeh4lx8SMyF2ZiLpw77kRezH3v0+2HgHEC3jANsTA6yfecgvjDDpAexU3UQF+MPIiPhIK4mH8Rt+zys4uZhAD8P1oo83I3Ow9T4PJTr8jA2JQ8ruYfwQ3AIPeSHME97CG+TDqEq+RDWGw9hWuohFufycUmYj98k+ahX5EMWn4/vTFNCPvu/+Tiozcc+XT7+0OejT3I+HLkFqOUV4Dy/gI1vAf4NL0DykgLIEgoQoy/AwJQCqAwFsDQW4ClzPbUAR9IKMDmzACf2F0B/oADLeIWwFBWizaMQVvsKMTe2EL7xheAlFOIz8yCxEPt1hbCzOoxFqsNYKT6CIdojWGI8gs+XjsBsexQ/3I7C1nAUfNkxPJIfw7adx+CVcAxXdMdQqD/G1vsx9DIew8/UY7iVfgznHY+zM+ZxHJEdx+Wo40iMOY4/Y49jX/JxRKYch8Z4HAvtT+CY7gS2JZ3AuJQTSM48gUnck+ALTsIsOokz4pNsvZ5k+/9JdFeexLeYk2z8T8Iy5SRG8k7hlfAUXiaeQr7+FLs/nYaEdxpbJKfRa89pHIs+jX7iM+Bpz6BFdwZ39WeQn3wGupQzmJh6Br7pZ+BdewYlTmfZXDuLqsSz+DXlLAIMZ9GWdhY3M84iN+ssPvKLUCwqQg9lEXLWFKHtryKYo4twILYICXFF2BxfBNIWQakvgk1SES4YirA1rQh/pBdhckYR/s0twosLRXjGK0aFUzE2aItBScXolVwMVUox/jUWw5RWjAe3itFVeg5uuvNoTD6Pmynncc5wHoeM55GUeh47085jdsZ5HLG6gDTrC7ggvIAU8QXskVzAp4kXsFl/AUuTLuBU1gVkCUpwa3QJfsSX4FVCCRoTS2DWlmCysQTBqSUYmFYCaUYJtPYX4Sq8iI7ii9iuuohqr4uon3sRev1F7Eq6iEDjRVz5eRF9JKVwl5aii7wUn5lnilJcU5Vig2spprmX4n23UvyqLcVpBxOWuZnwR7IJM1NMCDOYMKzQhJh2E7J1f7O78SXkxF2CPv4Shsku49/el1GjvYx9hsvYaLyMtq5l7NxTBltZGX4yTxVlGOdVhg8Ty/CvrgzmpDL8nVyGQ4YypBnLEJ9axt5LGdanl+GPjDLMzizD0Jwy/JJbBtmBMljmlaG73RUUiq5gr/QKNsquAOor6O58Be/dr2D8tCtwj7oCh5grKNVeQVrSFSQkX8Ey4xXEHLmCItMVLLIuRxdeObJl5XjmU44BA8uxObgcK0eXY/qYcoydV47CFeW4vrscp/aWI+OvcmijyrE3uhybYli92HIsimN148sRkVCOoMRyDNWWo7euHN76cqiSysFPLod1Sjl+MB8M5WgxluOf1HJUp5Xjano5LmaU42RmOfKyypGeXY49uazt/eVYeLAc0/LK4XW4HN0elMO5gbVnWwGBXQV+cirw0b4CrQ4VaHKsYHtUBW7wKvA3v4LF7AoUCiuQJK5AtKQC26QVWCurwBJ5BcaqKuDnXIF29wo89azA9P9VIGFNBfbFsfKUCjzMrEBn6VUMSbzK+ngVexyugau4Btt917Ax5RrcS69hmv11WEmu46n8Os47XcfLuOuYkXUdWuENbJDcwDTFDYxX3sAY1Q3s1rOy+zewUXETS1U3MW/3TbxKuokL6TdxOuMmjmTeRELuTYTfuYme927Cpe4mzFZmbOObsUpoxh8iMxaIzZglMWOy1IxxMjPGyM0YqTBjmNKMASozflGb0c3JDDdnM1QuZohdzXB0M8Pa3czOyGZ8Yz56mtHibcYjHzPMvmZ8SjGzfdKM5lQz7qWbcTvDjGuZZhzLNUOfZ0bcIdYG5xbuC2+xu+4tnJPdQkPCLRw03oLtmVtoFFWye2glKmSVuCSvxAGnSmzdUQlXfSWLYZWwN1TC2liJTqmV+MF8SauEc0UlNkhvY43sNuaqbmNyxG0WD26Dm3IbHMNt3BPdQWP0HfytvYOs1Dv4WXYHhYoqHFJWYb+qClnqKhicq5DgWoW/3Kuw26MKL0Kr8DK5Cs9TqvDUUIXHxio8TK3Cg7Qq1KVXoSajCncyq3ArqwoVOVUoy61CyYEqbOxajcWcakznVmMSvxoRgmoMUFajr6oa3i7VeBRbjbqEapj11ShOq8aRrGrMUd5FhOtdfA28i1Hau/gl/S66Zd2FZ85dKPLuYpCwBv3FNegtrYGXugYeTjVsTGrg4lIDlVsNFO41MIfUAFk1GJFdg3THe+igv4fvyffwPuceSF8LJNdieEYtnER1UEsZOaNglIyqjt2VGSfGhXGrg3INK99VB5fUOrhmMjlMbh3c8urgfqQOIzrfR5DkPvRJ9/Hiy310FdWz+FMPjqIeApd6CF3rIXavh9y7HgqfesyVP8B8xQMsVD5ge+UD/KZ+gCVOD/CH8wNEuj7ACrcH0CSzsiMPMITXgBGCBkDYgABRA0aJGxAsacD/pA0YK2tAmLyBrYMGTFQ14Fd1A+a5NWCBewMWeTQgYUADFic2IFLfgDXJDVif0oANhgZsTW3ArvQG7M1owF+ZDTjDbcRFQSMqxI24KW1EnbIRjepGNDs34rlrI164NcLStxF9dY3s/NTI9qt/UJj2D0I5D5Hp/BC5Lg8RZXgIty8PEcdtwmlpEy7Km1ChbMJtdRNUGU3YpXgEvfoRFKmP4JL2CEOyH2FU7iPckT1md/3HqM58jM93HuOsvBmXlc24rmpmzzbjnlMzGp2b0ezSzPrSjE/uzWytNaOjVzNiYptxQd+M1rRmVP/djB/CJ5ANf8Li3BOcy3qC2v1PcMLuX9Ry/0VA/FPM1z3FCfkz1v4z/Ov8DJ9dn8HH5xnkWc/gm/MMmsvP0MZtwRBZC3a5tCDbvQW5mha8zWjBpIIW3H7TguZ3Lew89xynXZ/jq89ziHs8h+Om59i09zk7Qz3H2pznOH75OSrLn+NPu1Yc5baimNeKy/xWmAWtqBO24rGoFS/FrfgsaYWFrBW28laIFK1wUrbCR9WKvupWDHNqRZBzKyJcWjHdtRUL3Vqxwr0VGz1aMTKiFSfiW3E1sRVV2lY06lrxTN+K90mtbJ63oquhFZ5prWzttCIwsxVhWa3oLHrB1vQL5Lm/wKH0FziV8QL3sl/gZe4LjDz8AhdFL2GpfIn5KS/ZPvoSLvkv0Sp8hfeGV/hhfIXBWa8QkfMKBfmv4P3pFV7KX+OL4jU6q16Dp36NAS6vsWHDa+RoX+Oo7jW+G1/DNeM1Nrm8QZTrG6S4vcEB9zc46fEGLT5v4NPzDZ7EvoE07w3GFr7B4ZNvcPX0G9y7/oadZd+iMustyvjv8HvOO/yZ+w6PCt6ht9N7hLm8x0b394jyeI/tW97jm+E9bFPfwyf9PXrJP8Da5wNWrfmAPcYPyBK2wULRhkyPNjZf2/A9uw2c3Db4HmjD5gL23ak2eMg+or/8IyYpP2Kh6iP2On1k8e8j8l0+4rzrRzS4f0Qn40f8k/cRSadYPedPOOLxCeLCTxh99BMeu39GpOEzLHI+44n3f1jv9AUnXL9gi98XnLX9im6ZXzEs6yvCs78iev9XWBZ+RcaprxAr29FN1Y6h6nbMd27Hepd2nHZvxzWPdjR6tuOdVzt8u7cjokc7DJntLDa2415OO37ub0fUYfZd7DfMyfiGyxbfkeH5HYXp31Gb+Z314zu67/+OEQe+47e879hy6DsS//uOJPUP1Lr8gMTjB7Izf8D94A8MzPuB+MIfyO/+EznTf+KboAOdGNWBrgV1oC3hHUg/rgPN7GxBR2It6GG8BRm1FrTypgX1qrSgEibotgXdY2bfsaDXTJdqC0pkCu5aUFmNBTXcs6CPtSx1sKSFjpbUxnB4lpQUakn625Z07I4lfbtrSRvqLWmFbUd6E9aRXCM6Ug9dRzrPbK7rSJeCOlFjcCe6MLYTbTJ3ojOVnejO7U70Z1UnGsLpTHdCOlNyeGe6HdGZnGM7U2plZ/K53ZmKmUBRF9qu7ELLJ3ah3+K7UF9tF5p5twu9YTbVdCHOvS6UynSr7UJBdV1owf0uJHjQhYqFXemjuCtt9u9K3DFdqT20Ky2M7kqP47uSVZgVDY2xoshKK7K4bUXOd6zoTpUVzaq2ondMr3tW9CzUmhaOt6ZRCdbESbEm72prOscsl9tQjzE2VMpYhtpQIhMQbkOHxtvQ61gb2hxnQ8OMNtThqQ1V2ttSzzhbGhdvS0+YKSI7WhhhR8oJdnT2TzuaEW9Hn6/bURdHDiUzPlwOlTCRYg6NUXHIIpRDRWEcWjqOQ5nJHBp1h0Pud1kZE1zDoUZm6T0O6Wo55FnHoXPM6sccSrC3pzECe3ossSeHRHuy5jnQBIEDbRA6kKPIgThRDjSI60gH9Y40s9qR1vK4lMnn0tmxXBodwqUmZmUol6zDuJTG9ArnUjkzeRyXXjMHY7k0KI5LX+K55JLIntFy6SGTpueS/CyXplRwacdVLg28w6UZDjzyGMsjcwKP6qt41KTg08cwPjmN49PoCD6tGs+nzAl8aqvh0+laPgXX8ak9TECH7goo10ZIx8OEtGqckNonCMlrkpAmJQjpNSPXCilIJyTvo0K6aCei12IR1SeJ6GGViHpqxfRJJ6YYvZjck8QUkSymdaliyksT049KMW27J6ZhD8RU2y6mHSIJBQ2S0NzxEmpKklBwtYR8B0oJyVL6p1pKeTVSiraW0Rh/GR1PklGRWE5hEjnFJMgpOllObiY5feMpaPVoBTkvUZBFtIKy9AqyTWVprYKW2CppmKOSQuxV5M5XUZxQReUiFbWLVaSXqEg4SUX2QjVxE9S0J0lNpclq2s13oujhThQc7ESTHZ2paZozLbnoTDyBC9WPdaHXOhdKTXGh/VUuVCZypXNaV/qoc6WKSlcaUu9KNx3cqInnRkcS3Sg9maWj3clP4EEDB3mQT7gHrY3yoCP1HuTy2INmNnuQ30hPSpnoSWPqPekls/1fT4KDF6VKvOiLwovqs7zozi0vqqzzotgGL/o01ps+h/tQ6B4f+pbgw8beh96LutGLhG4k/Ls72dztTmvqulOExJeWRfhSbK0vSep9yeehL63k9CCXQT3YGPeg+VE9qCSlBw2T+NHpKX4UWtuTFnzrSc8n9qJHKb1oUW0vyg/9hVKSf6HHKb/Q5J69SX2/Ny2q7032D3rTSSZG3odWe/Vh77sPjbrWh/650Yfa1/SllLH9qKC2Hz1s6Ec7G/tRt3/60Ytx/Sl4Zn8andyfJv3dnz4GD6DtsQPopXEAFRQNIM5fAylh8SBC2iAyNTMdBtMl5WCKnMw8GUwVU4cQL3YIjbsxhIzWQ6l+/FCauH4ocaTDSCMfTq+YJKfhpPcYTi/GM1OG0xrxCHKRjKD/HDU0SaahU2oNVTZp6GEyqCUVlJIBWjCN6PpWohfRRL+nEYVXEq1+QNRLEkBp6gDq5B5A+wcH0OypAaScFUAXlCOpR9hIyps8kqZPG0nSqJF0Nm0kuVsFUq/MQBqYHUj5DYF09XEgffkeSLa7RtHugCB6vCWIivVBtDApiMTJQbQyJYj8UoMo8k4QWT4IoltuwXR1aDCt+DWYNqUGU2NaMEWlB1NrRjDxDwRT5t1gulAXTL/dDyZZfTCtexBMtQ3B1O+fYNI9DCZqCqaZT4JJ+SyYWl4EU+CrYNooG03d5aNpnutoUqePJtf7o8k2YgwV7x5DhjNjKKdmDE17NIaE1WNpzd2xNOvBWLrcMJYaRSEULguhjvIQmq8IIbEyhK4y61Qh5KMOoaHOIfSGOekWQnPdQ0jkEUIVzFrPEBrsE0KvmRcTQ+jH7BBaNT+EaheE0J6FITRwEWvHGEIx6SH0rU8ovdkcSltcwsg1OIz2TwynbcnhNPVaOPk5jCNXt3HEGRdBdeIJpP9tAgVMmEhbJk+kGdqJ5KWYTOnqKTQwdQptzZxCK09NobwHU2h/0xSyfTeF/rCdSpYHp9LPN9Po2s7pdClrOu02T6cTdjPotXIGKSbNoFeFM+hv+5n0j3ImVc+cSe7zZpJb3kzaaZhF853m0MFf59D8mrm0Y8Z8+jJzPp2aNZ+Wzp5Pk+fNpxzDfFqfyTyaT/vyF5D3+IXUO38hvbu3kJwmLaLduYvoXtUiUmcuJk3jYlr7cDH1aVpM7xjP5sX0hHn3ejGF836jDe6/UbLvb7R682/0Rf47/brgd7qc9TuNrl1ChWf+oF+cllKe21JSeS+lt0OW0tixy+m/3OXUURNJoyoi6Yx0Bck9V5J/xSpqM62mOeo15DB2LQ2duZYcF6ylwKR1tOnxOprNW08T0v8ki7kbSKXbSOLCTeQ6ZTN9d91CUyu20Lnt22if63bql7KdPvnuoJHvdtBT/m46fHUPXUzcS4UFe+ls2z4a5P0XDRZF0ZAJUWTbJYZCKuMo/FscnRLG0+b8eFr4LJGsP2qpbo2OSjbraOHaZHq6LZnatMkk0xuo8rSBBp0xEP+sgXoVGyiN2VNqoNxaA3V9YKCHjGS2kab9kUreqjTKX5dBNzpnU8e92YQP2bR2aQ45t+XQsfm51PYjlyIt91P6if1UaXeAYssO0H3FQZrmdJDCJ+TR1V75dOtDPv28XUCtuYX0aNARGlxwhF6NOk6HN50kXe/TxPtxmnZ3PUuUdZZsZEW0RF5EvhFFtGFCEZ1SFJPkXDGLBedoxapztOHPc/RBd44e6c9RSfI5+m48R+FF56hL8nlqYz6cO0//XDpPsQ/OU/ukC3R/8gXav+4CtW64QOq0CzQ/uoQSUkroWl0JFd8vocqHJXT0UQnNe1VC3f8rIbuvJbSyndURX6R+3qU0zq+UzowqpexZpRS+q5T65JXSy7ultL6tlO5+KqUxn1kdBxNJ+CaaJzKxdWuiCWIT3WICJSYyMQOkJjrOeMtMlM3I5SZKZOwUJtrJfGdWK01sXZhogcpETcwktYnuMMFOJhrkbCKlq4kc3Ez0Py8TDfU2kVM3E7X5miikp4lSe5voeT8Tzepvonpm3AAT3WDI30QXmL4DTXSE8RhkogxGMthEccy2ISZaMdREL5m5w1jfGdMI1leNiXLA+kkm0jKcANb2JBOF/8ramWKi3itNdDrwb5JdukyL3t2hzv9WUe21anI0vaP/Vr6n/wOst8Dd</binary>
            </binaryDataArray>
            <binaryDataArray encodedLength="1044">
              <cvParam cvRef="MS" accession="MS:1000521" name="32-bit float" value=""/>
              <cvParam cvRef="MS" accession="MS:1000574" name="zlib compression" value=""/>
              <cvParam cvRef="MS" accession="MS:1000515" name="intensity array" value="" unitCvRef="MS" unitAccession="MS:1000131" unitName="number of counts"/>
              <binary>eJztWcuR2zAM5SEFuAQfc0wHC6UCl5AStgQfc9xjjjrmmBJUikoJGRPSEwz+RMixZ3ZmMfRKIPgAPACS7dz1zVWLI/9Ht3W5Lv8XwvosRFt7mv5E9/dTZ7D+HO2PdMOk7cnhzPmcupa8F/1k39lngn13cUycZ+FDrY+M3Q1+9fIRV8cS46zlxiX8sYh3KQ+IHeMs8V0jP2bIkeSpBf5g64eP19nL5GX0Mnv5OUSe+vUy3HQuIP/0M9xCX6zwLgKYA95vUWY4r8S/VjyaTSseaf5luXPk2Yrf4ZxzrKtTjPN5WOur1Ce1OEre9+RmsQd1hdg3NqHflbBkccT6DDpTpU9LzyIb/61mRI3OkVwr2a6aMxDb1Cx+RL3U+kq0zv8cxlrMC9dptZ3bq9bG2/qMgthkD7eMI85jnncj2t9RJ9r1iWtOxDzF9RH85ri08vZ/ce6OYy3conW2j8AFzj8KcqYVW69vR3AR+bhwJaVbwSGLWGRnE23XvbHg3IZnKBI2rfL2KJGY98SFnw3kXGnF0VIXvTypsZHq9/K+xo0Sd9BWUXbG82i+lPJWi+GoHoU5mjtsUgbXkX21tR5q4mjZo3DGSXt8j2ch9gW5r4U7VnEOGMKsPvG7u5ev35377dcvcX0P/T2+w/Gcv8B3JTzrNb6V+gDLCHqlvqGdU9Lt5WCvzoYfw/r9zDnG/VeMM18P8QhzdVMDwBsrX7U+dqen5KZqX0oE/1OxQh0SYp2/Fjs53uWuL7jp/r3i2ulTqRYw7nOi72CcJ8AlOVd1ViMnHzWnZR43GMFfC2xWM6Z27xz7yUfsJ3+ivMcec4oycf6H9XcFmVeMzXJd4URtjh/hv6a799zaubUXu5yRvTHS7LZgsuA4xq7VdtX56Bv0sKN6h1UuUjPzyBw8lRjjw9oMn0fRq+R5Vn24hwevlsdnwvIpn1IjpWc9bd1jO7UX5x4/22szSj5b7fXt2cQa4yv4/ErxfEVpfc9usTnK2qT1fWgUzxeO9N+zpM0SLu09GvciJoLz5J5+fvwFD/Ck+g==</binary>
            </binaryDataArray>
          </binaryDataArrayList>
        </spectrum>
        <spectrum index="11" id="sample=16 period=1 cycle=4 experiment=3" defaultArrayLength="2352">
          <cvParam cvRef="MS" accession="MS:1000511" name="ms level" value="2"/>
          <cvParam cvRef="MS" accession="MS:1000580" name="MSn spectrum" value=""/>
          <cvParam cvRef="MS" accession="MS:1000130" name="positive scan" value=""/>
          <cvParam cvRef="MS" accession="MS:1000128" name="profile spectrum" value=""/>
          <cvParam cvRef="MS" accession="MS:1000505" name="base peak intensity" value="304.0" unitCvRef="MS" unitAccession="MS:1000131" unitName="number of counts"/>
          <cvParam cvRef="MS" accession="MS:1000504" name="base peak m/z" value="448.216729744609" unitCvRef="MS" unitAccession="MS:1000040" unitName="m/z"/>
          <cvParam cvRef="MS" accession="MS:1000285" name="total ion current" value="130.0" unitCvRef="MS" unitAccession="MS:1000131" unitName="number of counts"/>
          <scanList count="1">
            <cvParam cvRef="MS" accession="MS:1000795" name="no combination" value=""/>
            <scan>
              <cvParam cvRef="MS" accession="MS:1000016" name="scan start time" value="8.686533333333" unitCvRef="UO" unitAccession="UO:0000031" unitName="minute"/>
              <scanWindowList count="1">
                <scanWindow>
                  <cvParam cvRef="MS" accession="MS:1000501" name="scan window lower limit" value="100" unitCvRef="MS" unitAccession="MS:1000040" unitName="m/z"/>
                  <cvParam cvRef="MS" accession="MS:1000500" name="scan window upper limit" value="2000" unitCvRef="MS" unitAccession="MS:1000040" unitName="m/z"/>
                </scanWindow>
              </scanWindowList>
            </scan>
          </scanList>
          <precursorList count="1">
            <precursor>
              <selectedIonList count="1">
                <selectedIon>
                  <cvParam cvRef="MS" accession="MS:1000744" name="selected ion m/z" value="634.055923354379" unitCvRef="MS" unitAccession="MS:1000040" unitName="m/z"/>
                </selectedIon>
              </selectedIonList>
              <activation>
                <cvParam cvRef="MS" accession="MS:1000133" name="collision-induced dissociation" value=""/>
              </activation>
            </precursor>
          </precursorList>
          <binaryDataArrayList count="2">
            <binaryDataArray encodedLength="10612">
              <cvParam cvRef="MS" accession="MS:1000521" name="32-bit float" value=""/>
              <cvParam cvRef="MS" accession="MS:1000574" name="zlib compression" value=""/>
              <cvParam cvRef="MS" accession="MS:1000514" name="m/z array" value="" unitCvRef="MS" unitAccession="MS:1000040" unitName="m/z"/>
              <binary>eJwN13dcU9f7wHGGQCCQSQgziLNqHa3a7Sif0zqqdVeto8627lWrrQuVJXvPgCwn4Krjq2CtggNwkDgqOBK1NfSnba111sHv/PF+XTg395wnN2c8z/BrZ8IPBtWHB7U/G27vejb8hxBr+KSO1vAFX1vDe4ReCl/qcyX8gfpq+N/6q+EZjU3h8Zevhf/pej1cqbservG9Hh7gfz38gyfXw290vhl+tos93NbdHn7W8Fu4QnU33F9zN/xwh7vhf/u1hPsGtYR/qrkfPkV3P/zjvffD74X+Jcd8EF7g/yh8TedH4bM6/Rc+zedl+J2Or8MvKp0JVDuT2daZRx2cOezpgtXLheEaF77WurBO50LWKxfOGVzRqtvwpqYN993c6KBwY7KXG/s83MHHnUNad/7RuzPY6E6ltwedtB7M6OTBPaWCLioF32gUHNZ6UqX1YoVCyUEfb1QGH861VRGv0eDsq6HQTctpdy0FXjoCVDr2eOlx89Gzwd+X+e4GVvgYGOxl5JGnPxt9/Nmn8meuJoBCbRCNuiB2KILRKINxKEIofxmCi8bEu1oTC3QmSvQmfPxM7NOEEqoP5XtFW2rUbVkb0JanyjCWuHegvVcHlnl25A2fjhSpO5Lq25FQVWf+1nRhkb4Lfxu60NPYhQJtV7Y860q1RzdeK7qxQdmNs9pufOTWHT9Vdz4J6c72N7pz+mUP1nn25D2/nqw19sQzsCc1nXrS9WkvUnx7087Ym4VhvflX2YcYVR++1vVhr74Ph4P78JGuLyF+fZmteIcemnfwDnuHP43v0kP1Pmc175PR7gPOun3IAsWHjNJ8yEPdh7zt+REuin5k6vqxrF0/7qX1I/tEP7Ke9uOPZ/346L9+pLzox52X/XjndT/iWvtxw6k/vVz6E+nan1/b9Kere38siv6sUPbna2N/PEz9edC9P2/Qn+kT+tNndX8mvO5PRWt/drgOYKvHAJ54D+Az1QA+DhzABc+BdFAO5AfvgbRXy6tmIO2CBrJd8zHlvh/jZvqYgMqPWesTzmVVOB56eMcgGBgg+L+DghSvTyhQfYLG/xPec/2UIN2nXPD9lIygT7nbeRB9NIOZ5TmEv3VDOB4whJnKoRz3Hspq9VDe0w1ltN9Q9hiHst37M175f8akwM/4NfQzLMph9PIZxgjtMJoUw/nPezhV6uGcqRvO20Gfs1A1gre1I8jQjeCpfgQTDSOo8hvB7cARbA0ZQc/2I/hLOZIyw0g8jCOZ6z+ScwEj6RU0kvTgkTwJGYmf6yju6kdT7j4GrWIM33uOoVfgWF4Fj+X56bFsVIxjlHIch73HEaMeJ+fVOI7qx9HRMI5/jeP43fcL/gr6gmnK8bytGk/29+Pp5zaB37wm4B4wAREygQHqiRwzTqRLwETWvprIQo8vWdJmEgO1k/jHbxLvBE3C0XYSzt6T5RybzCeBk7nzYjIndFPo5TuFQsMUfvSfQkvAFGqDp1AUOoXerlPZoZqKv2YqFw1TCTdOZa//VOabppLdcSoL1V9xU/OVjPUrer34CtymyfU/DTflNL73nsZdn2m8q5uGv2Eaz43T+Cx4Gn97T2eaajpop/OD/3R+cZ+BUTmDTd4zeOEzgwXqGdg0Mxilm0GNfgYJATN4HTiDsaEz6PDbDM55zuQn75nkqmfirZ3JzwEzeStoJhd7z2SRzyxuq2bxhWYW/fWzyDXO4tuQWfyhmE2ZdjaJvrO5FDSbt9vOJm/sbEpeyTanr/HRfc0z368h+GseunzDTbdvCNB8Q4r2G8rCvuGu1xz66ebwdrc5LH86h6//m4PtxRzGv5pD4+s5DHaay3HnuXzgOpd9bebSzX0upR5zyfCai9U4l7hXc2nTOpenzvP4o808rnvMY5znPC54zWO/Zh49dPPYpp9HmGEeev95JAbMIyJ4HvfbzmN2u3lYO82js8d8ihXzCfKaT6ZyPm0081nqO5/7hvmMDJlPvWk+77efT4cr84lwWyD3sQX847mA+coFOLwXMEO1gBvqBUzQLqDOsIAPAhfwVsgCSsIWENJ+ATkdFuDZZQGDZy1gtNdCzisXckq1kLf8FmIOWciASwsRikUc91xEP+Uijngv4l3VIn5SL6KXdhEVukV08V3EVsMiuX8twhCyiFTTIlZ0XcRAt8X0Ui1ml3ox3bSL2aFbTCffxZQaFhNmXEyh/2KCAxfjF7KYvhWLec9rCYeUS/hJtYS3NEvYrV1CD/0SKnyX0NVvCduNS+gUsISCtkvI6rSE5DeX8OqjJXx/agkDVEvpp13Kh75LOWJYyvvGpfzPfyk9Oy1ljGoZo7XLsOrk1VdeDcuw+C9jVOAyFmq+Y7Hfd8z97TtyA5cT8GI5FYrvuV+/gqkvVnD75Qpmv17BH60rmO+8kgcuK/muzUqeuq2kVbESH/VKDLqV/PfBSnZ4/EB3zx8YrPuBc/of6PjXj3gpVpHiuQo/5Sp6alfJ+FYxyLiKpqBVfBWyilcd5P0uq2jXYxU93lrFQffVTFCtxqZezWztagzBq7nYZTXOD1ejUa8hVLeGHoY1xHVew1DNWqzatUzSr+WO71rm+a1ldcBabnVbiz18LR66daTo1xFgWEeJ3zoOBKyjf9A6TgevQ/l0HWqPCHIVEUz1jKDFK4JKZQRLvSN41yeC46oIytZE0HNdBI+kwxEReG6M4FhcBJHxEQxJiECdGMEl6QuX9UQq1pOvXM8K9XpctevRxa5nTeJ6SFqPZ/J6/vPawHCfDfLc30BO1AaCvTfyImYjo+M2cjp5I5debaTaOZJIl0j6eETyUkrwjCRYGclHqkiKJ0UyKDmS2q2RPLJF8vOrSEa0RnLLKYpMtyimukfxwCOKa8ooFvhE8d3aKG7HyOumKPrFReEeH0VOQhQzEqPY/DqKJJdoBnlEs8ArmneV0XJ/jKZeyvCJZooqGl1cNFvio1mUEI1rUjTnpOzkaOrcY0j3iOENzxgeSkE+MXK/i2GPKoYf1TEITQyhwTHkr5ZtMbItNkb2EyP7icEtKYYL0uyUGHqmxhCYG8Ncr1j6KmNx8o6lQUrUxjJscCwP02JZ7LmJ0Rs3sSdxE9+4xTHbM47DMVJ8HNEpcRiU8TJ/iaf2zXj2JMXTtTie9b/E46tIkHlVApviEmQOkIiTVyKFykQ+9Enk/Y2JrI9LZGR8IqEJifwlHU1MJCEpkTOpiXyTnkhgYyJ3WhOZ75VEs3cSO32S+EGVxGB1kjwTknBIX+iTqDUkERabxPFNSTglJtEoFSUlMSAlCXVqEjZpak4S3Z2TCfVKlntBMk7qZIo0yXxnSqZLYjLzUpKpTJf3s5L55loyVrcUZilT5fmdyj/aVP4clsqF1lSKndJ4bUjj43Vp6JLS+FCTzumgdEIWpfNrQjprktJ5lpLOpxnpfJOTzkVFBo1xGZTFZ7AyIYNhiRm0TcrgsVSXnEFBSgZLUjMISM9AqcjkLe9M3H0yaZZ2qzLZqM7kTW0mzrpMLkulmzIZHp9Ju4RMnkhFSZksT84kNDWTR9IyZRaDvbMoUGcxKCiLMelZHPbKlu88m+dtcoj0ziFBm8NMXQ7moBysG3KYHpdDelIOY1W5HIjOJSw5F1tmLn0NeeyNzGNXch4t6Xn0UuZzyzufO8Z8Hn6eT9nIfMLX5RMWn8/FhHzeTclHk5rPibR88tPz6ZyVT3xuPs9s+Sif5PPz03w8PMwcUZhJ9zTz3NuM1cdMhcpMlNrMVxoz72nNaHVm7km1ejOFvmZWGMyM8jNzw9/MoQAzc4LMTA4z07edmcAeZjySzVSlmMlINbMwzczgdDPtMsy8lHZnmdmUbWZmjpkHeWbKzGaURWYeOxfQ07uAOz4FNOsLmNlbiiugX3wB5xIL2JBcwOSUAt5JLUCbViBz1gJOpRfglVPAkJICzrsU8rdHIWqfQlZpCumlK2SUsZCZMYXsjC/kXEohO1ILiUwr5IOMQo67bMbsuVmu0c2M1W6mV/xmWhI28072ZsoVRQxUFpGoLiJMV8TWuCL8k4rkHClirF8xrRuLGZRZjC27mPuvikl3L8HhVSJzhBIurSvhbpr8O6dErsFSmTOUskhXynB9Kd18S/E0lHLKr5TloaWs2FSKPqGU+SmldEkrRZFeikM6mSHvFZSy/3kpGxRlXPcu4wd1GY91ZfzkW0aaoYwlfmX09C9DFVDG2cAyyoPK6NW7TO5FZYxLLWNfZhmpWWV0LSqjznML33pvIUq3hcFxWziTuIXYZNmWsoWMZ1tYY9hKf+NWnm7cysCUrdxO20qiYhsa723yzN1GhnobP6duo0PWNhzZ26jYvY1Wt+385bOddM12iozbuR21nR7x2+W+v50CxQ72qHdwJ3YHY7Q7eZW6kyp9uZw75WwwlKMNKOdqYDmfx5bL37Oc2+nlnMooZ2dmOUlZ5ZjyyjlUWS7zvwpZD1TI9VHBYl0F7/tW4OJXwW7/Cr6PruDPuAos8RWsS6pgVnIFQ1IqeJpWwaasCsbkVBCcV8EVz0ruaCtJ863kQUAllwMr2bGhEs/YSg7HVTInsZLeyZX4p1TyWtqVXsm155UonHfRoNzFaLGLaet38W/iLuJTdzE+fRd9FLvl771b5p278Yjdzd+KPfJs3iNz7j100uxhqnEPbwbs4XL8Hgam7uHYkL0sbLOPTh775NzeR9TGfUSrf6Kr/ieOfPsTL5N+IqXgJ6If/MQU7X4+1e0nwHc/70Xvx75pPzGJ+1EoDpDvfUCeIwfooT2Av+4ALvoD/CnNDTjA7A4H6D7oAItTDjAp9QCfpB2gV/oBAjMO4JZ5gL+l5qwD7M45wD73g8QqDjLNcJC2/gf5KO0gx7IPsjPnIOPNB5nucgir4hAB2kNc1x+i18pD3I8+xLKEQ8yJ/h/zhh5mdcZhRhuOMMDvCM+WHcEr8QgrM47wq1uVzPmqKG9XhW5VFVnrq4jcUMWyjVVMj6xiRFQV/aOr8NxUxVPpUnwVJxKq2JtYRWJyFatTqpibWkWHzCp25Fdhu17Fv22que1WzTGPanYpqvlRWc2nqmraa6rRaavlXlwt67xqbuqrOedbTbWhmp1+1TLfrybWv5rvA6oZuqiaouhqfk+pZl96NcUZ1azLqibQXE3r6Womeh0lwu8oi4xHiVl1lNepR6nOPMpQ81EyVD8zs+3PDPU4xtOgY9RUHqPE6ReZk/zCEPdf+MDjF7kP/8Jkwy+Ut/2FZO/j/G48zqzY47gmHycj6zj2kuM8Up7gqPoEP/qekHvTCYT/CYKCTvDp5ycIjD3B1YQTLMw4wZs/n0ClrMHhU0OzqoZz6hp+0tawTVdDnr5G1i01RBhqWOZXI2vvGib61zAsoIYBgTX0DqqhU3AN3qYarobVsLRLDTnD5HWEbBtfw92JNQxKqOGDxBp6JNXIs6UG35QaXqTW8HdajVyLNVzOqKEus4bqrBr2ZNdQmlNDdm4NcXk1rMmvYYm5hlkFNUwolGMW1fB2cQ0BpTU4banhX2nXzzXUKGtJU9cSranlB20tC3S1jPWtZbChlo/8amnvX4sysJZW6WFQLXeDa2kOqeW8qZbjobUUtKvl8oZa6jbWcjSylr1RtWyJrmV5XC1hqbU0ZdXy+8+1rAk8ycm1J+nnc4rO6lN4bTjFmcJTvN/2NBMyT8t68gyrfM4wVXOGlwFnOOZZR55PHamqOmLVdazT1NHXv47msDrOtK/j21l12JLqqEqrY0dGHcnZdazJrWNefh255+sYc6VO5oH1jFPXM0xTj9DW86Gunt76err61suarZ4Av3o0xnoU/vU8DajnblA9N4LrOWuqpya0nqq29ewLq8drdD13Uuu5llbPxfR6GjLqOZJVL9dhPcW59eTm1RNRUM/Kwnq+Larnq+J6RpTWs1/bIOurBsy+DWQYGkjwayDS2MB3AQ3MD2xguKmBJ280UJvUQHVyA0mZDcRkNbAip4GJ5gbO7Gog/UoD93zO8tjlHC1tzlHuc45Zm84xJe4cPRXnSdl8nkDvC3iqL9Br1gXmx17A+9UF9qkaqVQ3sjSokVmmRvpMbiR9TaPcFxqZFtvI8IRGBiY38nZaI29kNBKU3YgivxFXcyN7K+W9U414WWW7hwV3bwvPVRYeaCw4dBbu6C3YfC00Gyxc8bPIWtnCOX8LdQEWTgZaOB5koTrYwv9CLOw3WdgdapHrzcK2MAsl7SykdrKw8k0L83paeDxU9vuZhfvDLPw6ysLF0RYaxlqInWUhcrYF01oLqg0W3CItOEdZ+CfWwp+bLNxItHA52YIlRY6dKsdOk2Ony7EzLBzNtHA4y8KBbAt7cyxU5lrYkWdhS76FYrOFggILuYUWMjfLWIosJBZb2FRiIarUwvoyC2u2WPhhq4Xl2yws2GFhdrmF6RUWplRaGL5XxnPcwr06+Q7OWrh+zkLhDQtpdgv9n1jo/dyCZxsr95RW7CorTRorl7VWLDor5/VW6n2tnDJYOeFn5ZjRSpW/VeZmVvYHWtkTZKUi2MqOECtbTFaKQ62yVraSF2YluYOV+I5WYjpZiexsZXUXK10GWlEPstJmqJXfRlupnWRl/I9W2m+SbWlWnNOt/Jdh5WmmlX+zrDzItnI/x8ofuVbu5lm5nW/FZpbxbZbxFcn4imV8JVZOl1pZc9jKnGNWSl9Ymaq9yCcBF7mZcpFrqRe5mnaRy+kXacy8SH32RZK8L5G3+BKzYy4xzeUyHxouMzXlMl9kXubCn5fZ43qFLcor5BiukOF/BZ9NV2R8V2jNusKDLVe4eegKn6b9yoDiX2mru0pbw1VCjVKAFHyVkK6yLfUqYRlSppQlZUs5Uq6Ud5V2+VLhVdoXSWVX6bD9Kh0rrvJm/VUGuDQRrmjiE02TPLObGKRvYrCxiSH+UkATQwOloCY+C5ZCmhhmkkKbGN5WCmvi83ZS+yZGdGhifJ8mZg1rIjOriazsJrJzpNwmcvKayM1vIs8sFTRRUNzE5tImisqaKN7SxI7dTVSdbJL1UzNuvs24G5rxCmiWe2sz3kHN+AQ3owppRhPajF+HZqI2NBO9sZmEmGZS4prJS2uWtUEzhZnNbMlrZpu5mV3FzYT81YzwuMYI1TUmGa7xbPE1Alyug+E6Y+OuMynxOjNTrlPrd4OO79/AJ/YGfTNvUOxxk93Km1zzv8mX/W8y6+Ob1E6+yZiom6xMvkmIk40wZxsdXWx0b2PjLTcb73vY+NjTxideNlnz2JissbHSaGO1v42IABuRgTZig2wkBNvIMNkoa2djT0cbr96zYRhgo4uQ/XxqI3yojU8/k5+dZMM8zcaj5TbcfrQRuM5Gz0gbH8bYZP5rY2KSjWUZNlZkys/m2sg028gtsFGy2cbOYhu7S2z8stVG7TYb9/bY8PyfDb8q2f9JG2PqbEyolzE22Jh+1sbsczbmnLextNHGKquM9ZKNxCuyz6s2tl23cdhu4+gtG++8svGlm52NKjsxajsJGrusDexk6uzk6u0yN7ZTYrCzzc9OhdHOHn87BwLsHA6083OQnRPBdk6H2OUZYqcx1M7ltnaawuzcbGfndns7jg527ne086CTnced7Tx/w87rLnZcu9nxeNOOd3c7mh52DD3tBPayY3rLzpt97LzV186A9+yM+sgufy87335sZ9NgO0lD7JiH2dk10s5Po+xcGG/nxpdynMmy/6/sfLzYzohldpavslMcaWdntJ3dMXaOxskYE+00p9hlnW/nj3Q7f2XY+TfTztMsOy+z7Tjn2nHPs6PMlzGZZUwFdgIKZUyb7XKd2Xmj2E73Ejtvl9p5t8zOR1vsDNxq55NtdoZul+PusDN2p52J5XZmVtpZssfO93vtrNpnJ2q/neSD8h1W29l71M6lWtnfFdnXVTs/3LVT/sDOsUcyllY7fu635Dl0izG6W6wIuMXqwFtsaXeLV71voXvvFoPCb5E/+hYp629xLfkWweZbzNxxi4Xlt/jiyi323L3FR063uR1ymxvf34bY23yZcJusrNuYs2+zK+82gS536O52h9mqO6zV3SFSf4d/vr/DlzF3+DHhDtvT71Dh+Rtr3X7nxOvfifO/S3nwXYpW3+Wik4O1Bgcxfg5y/B0UBzjYEehgX5CDI8EOakIccj44uBTq4EZbB7+HOfirnYOn7R0oOjnQdnYQ8IaDdl0cdO3qoHc3B8N7OEh7x8HdqQ6ur5LPrJbPrHHQuk5+foODyGQHiSkOslIdMjYHhzMdNGTLMXLkM3kO/s538MzswKnQgedmB7oiB0HFDjqUOOhe6uCdMgcDtjgYtc3BvJ0Ovit3EF3pIHmX/A67HVzwaeGWuoU+AS30C2zh06AWRgS3MCGkhRmmFuaFtvBd2xbWhLUQ3a6FlPYt5HZooaRjC+WdWvj5jRZOd2mhsWsLTd1auN+9hcDeLYx6v4W0gS10GtVCl7gWlqe1sDa9hdiMFm4UtHC3sIUHm1t4XtSCa0kL3qUt+JW18PlOOWZlCwONfzC6zx8YZ/3B+dQ/uJH5f7xd+H98GHSPr3PuMXn3Pbb53mdMh/vsz/yTk3/+idHrL9Zs/UvG97esNx5wddUDDiU8oG/WAxbkPWCT+QEDdj7gjaB/+CTkH6aH/sODLv/wZsI/pKX/w8Cifzju9pAuCQ/5LvUhG9Mekp7+kJd5DxmS/a+s3R4xQPmY3wyP6RT4mDXTH9M18TE/6p/IM/4JoyKecH/TE95KesLs1Cc45z+R+9YTHns8ZbH6KY86PWVa7lM6bnlKgvszxuqecdz/GRcDnhFsesa43Gf8kP+MwoJn7C18xpWiZ7QUP+NFyTPabnnG6p3PsPg9Z6zpOd+EPufHts/Z1/45fbs9pyD2OUdynnMu9zn/5j8nMPU/vs38j32eL+iiecEN15dE933J1h9fUhb4ipNRr3Db9Ir7xa8YqHpNt8DXrDe9Jjv0Nf6dXtO982v65r+WOXMr04JbSTC1UhLayv/atnI+rJXf2rXSqVMrV3q0sm5DK2fT5DW/Ve7drRwvlNycxF8eTiLF00kEeTmJi95O4t7bTmLsUCfR4XMn8VuMk9DHOYmu8U5iQqKT2FjpJObXO4lnjU7i+RUnsdbfWRwXzuLbYc7i6wRnYUt1FjknnEXhGWfxexsXcWGQi5j9uYvIHuki2o9yEVejXER9nIsoSXIRl1NcxMzzLuKBlNXoIvqoXMUv0nC1q2iWvtG4ikfSeq2rUOlcRb7kYnQVwf6u4p0AV8EnrsL3c1fRY4SrqJIGj3QVl6W/R7mK1aNdRdYYV9F+rKvYI43/wlXET5D9THUVb0W5ipQkV1Ge7Crmp7mK/6SYdNlPpqsYkuUqRh13Fd1Puoovz8p+/3MVV0+1EWvPtRFdhJuwnnATITnuYmWju8iyuAsuuou/dB5CMdhD/Py5h5g/0kNsW+8h2p71EAWuCuHwUoihZoWoqVUIi1UhSp4rRHsPTzFmkKdQp3qJIulEmpdYnuElPr/oJa786iU6eCqF50il+LpRKZYO9hbfRHmLinhvEXTWW1jOeYscjY984z6Ckz5CKFTCqZ9KHKhTixv1atHmrFq0emhEZ0+N+NxLI5YrNeK+SiO2aTTCyagRHkIjQoZpxF7pjZEa0TNdIwY1aEQfT62YG6UT73rpxeMAvagfohdfDdWLR9KBMXrxzlS92B6hF2Oi9OJSrF60btKLzDi9nBd68Ys0LkEv7kkRiXrhl6QX5dLHyXpxRZqfohfOqXqRLZ1I04vx6XpBll7U5uqFebNebDgj/6/Xi4UNehm/XuRKPc/pxUnpy/N6OT/0IqhRL5Za9eLMJb1IvKEXy876iq99/cRxPz9hTfQTTe5Gka40iq7eRnFCmuhjFA+kULVRHJR+1xhFk94oPAxG4TPEKMqkD4caxdzPjMJlmFHkSr2GG8UZ6avPjeKplDTCKI6ONIr7o4xi42ijCBxjFOovjKLNRKNo+NIoZkXJcWKNInaTUYyIN4q1CUZhSDSKSkkkGcV1aVmyUShTjOKDVKOYk2YUzulGEZRnFDm/GMWTE/Lv00ZxtcEoNp8zinfPyzHHBYjnboHioCZQjNAGirCkQHFEGpMcKH63BgrjpUDReDJEzD0VIjafDhGXz4SIsvoQoT4XIqZ/ZhJvDzcJ9TiT+GyiSdyINIld0Sa5hk1iXaxJHNhkEiPjTOKeFB1vEmEJJlEtjU80iYdSYpJJvJFsEiekKSkm8UxKTzWJHmkmUSfNSjeJVikvwyT6ZppEozQvyyTcs02iWPooxyR+lZbmmsT2PJMg3yRuSr4FJrFbGlpoEr9LB4tMYlSxSbzYZhJlu0zCuN8kxv1PPldrEoYzJrG+3iQONZjEn2dNIvacSXQ4bxLHpC8vmMRjKaXRJLpZTOKUNN1qEi+lnIsm0fuSSZyX5lw2iTZXTGKz9MGvJnFZWnzVJLY1mcTKayahv24SQ26YRJBNxiKNsptEu9smMe2u/E6aUOHcPlQM7hoqJvYKFcP7h4pVEW3FQ+/24sDkTkJv6CxmB70tliQi4pImiDLbNPHtoeli76Rl4q2Ry8W4P9aLyTNjxMe70sSgr7KE/t8CcXLaZtHm0A5hP7ZD1P3viDiceVzM+feE+O/GSdEm9rII8W0Wy0tui/8Hzyc8vA==</binary>
            </binaryDataArray>
            <binaryDataArray encodedLength="1288">
              <cvParam cvRef="MS" accession="MS:1000521" name="32-bit float" value=""/>
              <cvParam cvRef="MS" accession="MS:1000574" name="zlib compression" value=""/>
              <cvParam cvRef="MS" accession="MS:1000515" name="intensity array" value="" unitCvRef="MS" unitAccession="MS:1000131" unitName="number of counts"/>
              <binary>eJzNWq2SFEEM7gdAbFEIBGIlAjHiPJnDUAXiHoEHQJxAItaBok7ByS7UPQACOQp9ErmPgESS3k1uMr3pv8zssuKrmZvpnyTfl6R3wLnNSzcLDubNbwEsuFet3cf0r3VtbXxpjbnvj42wf+B1i3jXO/e53987vK76ds5T48M+mq9WTdXEbU5sOS7aevG6ANM5Fp9kfCw6s/qY27PVBrmWxV7geYX5WR0ZczpeU3vOtoX7gfLFM98w+t3Cf7x+Cx8HvmuA6X2Jm1qOg98rrhUFuzk+ltgPgtdQk0r+MkeQsKtGX/F6IMcb+CmtX5Pv0v6J/8JPD+n4OHAH8dC0F8dHs88r61u0tBRKOVNjB9dtH2tVxFWLBRT2lu8kLyl+jx2jnP/ZNTK2azo7Be8tPkptD3FOK/NravhBbzBqbwn+W/uO9DOgo/PeFWLdj3WX63tqbZk3DDne4hfPzeXLqXRjgdSWprGUzlK9M2efhfNjo+YModUJzs94nVSeWXxfkuslcnbunFLvy8V/ad5ZqwNM99H45rrREpP4/GKNm3XuEnzVcilrKsfLJ+yoskuMGWitLV1vqO574o4BgsuWfqjZVzr7tPaLU54xWHcgYraFMY4bgstwdBCHhbTc+o5tOFb8mmo/7M8aWxHDDcdI0V1KI9IvC6+e7LhF3CF+I55eOvcM8YJwT+83dA35ct3vz03B/vDblH0q6d0as13NpG90dwLBpvAtAug+6JK/3Q3km09wXqsDIB93c3qX/A19Lv2V58Za53svrub6zpwoup3kWWJd+Z7j65X8zOl6Ynti3ClrZdY+4YvGSUsfsGjPgS0WPopt7FNqTbmfrDUd5e1zrCtfEE9eOfcG8Qlxi/iG+IC4QDxG/MIxPxBfEd8RbxGAuECsEX+pJt1SXvJ3uTjeuZiZc0CZwznhqJb+QbxGOzvEe8QjxOpy/zycPX5SLb0hu4Gusi/I3JqrR6sO5u5ZG1/mjPtKR3X9iuo8P9+NB/ENulLjsSaTdtGzQdY5Yd8m2rcmFmH8mv9tifxa9SPPD/sKnmRdyOlOs1+rLbU6tuo/xX3N8yX2LI07pv5ztbCkRdk7/2fPsvom80LTW9zz2OcmbZ9ZXE7N05z9AMbf1Nwjw7OBuBiorvIePsOfXBME37F2a+xlHbT4xnvFtTKps4Q9D38LDctafy55KO1y/fh/FcL5J5yHrhEf6T6cNcKZKJwz7mls6KG78zX1m3U/jV/cQ0u9QouhzGnub0FjHfXujn6bcf/2Ssy12ncuHBziH4MnK6s=</binary>
            </binaryDataArray>
          </binaryDataArrayList>
        </spectrum>
        <spectrum index="12" id="sample=16 period=1 cycle=5 experiment=1" defaultArrayLength="10438">
          <cvParam cvRef="MS" accession="MS:1000511" name="ms level" value="1"/>
          <cvParam cvRef="MS" accession="MS:1000579" name="MS1 spectrum" value=""/>
          <cvParam cvRef="MS" accession="MS:1000130" name="positive scan" value=""/>
          <cvParam cvRef="MS" accession="MS:1000128" name="profile spectrum" value=""/>
          <cvParam cvRef="MS" accession="MS:1000505" name="base peak intensity" value="51.0" unitCvRef="MS" unitAccession="MS:1000131" unitName="number of counts"/>
          <cvParam cvRef="MS" accession="MS:1000504" name="base peak m/z" value="650.017052191757" unitCvRef="MS" unitAccession="MS:1000040" unitName="m/z"/>
          <cvParam cvRef="MS" accession="MS:1000285" name="total ion current" value="5428.0" unitCvRef="MS" unitAccession="MS:1000131" unitName="number of counts"/>
          <scanList count="1">
            <cvParam cvRef="MS" accession="MS:1000795" name="no combination" value=""/>
            <scan>
              <cvParam cvRef="MS" accession="MS:1000016" name="scan start time" value="8.854016666667" unitCvRef="UO" unitAccession="UO:0000031" unitName="minute"/>
              <scanWindowList count="1">
                <scanWindow>
                  <cvParam cvRef="MS" accession="MS:1000501" name="scan window lower limit" value="500" unitCvRef="MS" unitAccession="MS:1000040" unitName="m/z"/>
                  <cvParam cvRef="MS" accession="MS:1000500" name="scan window upper limit" value="2000" unitCvRef="MS" unitAccession="MS:1000040" unitName="m/z"/>
                </scanWindow>
              </scanWindowList>
            </scan>
          </scanList>
          <binaryDataArrayList count="2">
            <binaryDataArray encodedLength="43500">
              <cvParam cvRef="MS" accession="MS:1000521" name="32-bit float" value=""/>
              <cvParam cvRef="MS" accession="MS:1000574" name="zlib compression" value=""/>
              <cvParam cvRef="MS" accession="MS:1000514" name="m/z array" value="" unitCvRef="MS" unitAccession="MS:1000040" unitName="m/z"/>
[truncated: 131,156 more chars]
