# Supplementary material for: Genomic and proteomic characterization of SuMu, a Mu-like bacteriophage infecting Haemophilus parasuis
Source: BMC Genomics. 2012 Jul 23;13:331. doi: 10.1186/1471-2164-13-331 (PMC3447690; doi:10.1186/1471-2164-13-331)
Supplement: Additional file 13 — P17.mzML P46496, DNA binding protein Ner, H. influenzae Rd KW20 Mu-like prophage FluMu (Myoviridae). [file 1471-2164-13-331-S13.zip › 1471-2164-13-331-S13.zip.out]

<?xml version="1.0" encoding="ISO-8859-1"?>
<indexedmzML xmlns="http://psi.hupo.org/ms/mzml" xmlns:xsi="http://www.w3.org/2001/XMLSchema-instance" xsi:schemaLocation="http://psi.hupo.org/ms/mzml http://psidev.info/files/ms/mzML/xsd/mzML1.1.1_idx.xsd">
  <mzML xmlns="http://psi.hupo.org/ms/mzml" xmlns:xsi="http://www.w3.org/2001/XMLSchema-instance" xsi:schemaLocation="http://psi.hupo.org/ms/mzml http://psidev.info/files/ms/mzML/xsd/mzML1.1.0.xsd" id="081007Emilie-080807-17, P17" version="1.1.0">
    <cvList count="2">
      <cv id="MS" fullName="Proteomics Standards Initiative Mass Spectrometry Ontology" version="3.18.0" URI="http://psidev.cvs.sourceforge.net/*checkout*/psidev/psi/psi-ms/mzML/controlledVocabulary/psi-ms.obo"/>
      <cv id="UO" fullName="Unit Ontology" version="12:10:2011" URI="http://obo.cvs.sourceforge.net/*checkout*/obo/obo/ontology/phenotype/unit.obo"/>
    </cvList>
    <fileDescription>
      <fileContent>
        <cvParam cvRef="MS" accession="MS:1000579" name="MS1 spectrum" value=""/>
        <cvParam cvRef="MS" accession="MS:1000580" name="MSn spectrum" value=""/>
      </fileContent>
      <sourceFileList count="1">
        <sourceFile id="WIFF" name="081007Emilie.wiff" location="file://C:/Documents and Settings/ezehr/Desktop/wiff files">
          <cvParam cvRef="MS" accession="MS:1000770" name="WIFF nativeID format" value=""/>
          <cvParam cvRef="MS" accession="MS:1000562" name="ABI WIFF file" value=""/>
          <cvParam cvRef="MS" accession="MS:1000569" name="SHA-1" value="52731191d04f9d4f8dc646854266c78a04905c6b"/>
        </sourceFile>
      </sourceFileList>
    </fileDescription>
    <softwareList count="2">
      <software id="Analyst" version="unknown">
        <cvParam cvRef="MS" accession="MS:1000551" name="Analyst" value=""/>
      </software>
      <software id="pwiz_Reader_ABI" version="3.0.3324">
        <cvParam cvRef="MS" accession="MS:1000615" name="ProteoWizard" value=""/>
      </software>
    </softwareList>
    <instrumentConfigurationList count="1">
      <instrumentConfiguration id="IC1">
        <cvParam cvRef="MS" accession="MS:1000495" name="Applied Biosystems instrument model" value=""/>
        <softwareRef ref="Analyst"/>
      </instrumentConfiguration>
    </instrumentConfigurationList>
    <dataProcessingList count="1">
      <dataProcessing id="pwiz_Reader_ABI_conversion">
        <processingMethod order="0" softwareRef="pwiz_Reader_ABI">
          <cvParam cvRef="MS" accession="MS:1000544" name="Conversion to mzML" value=""/>
        </processingMethod>
      </dataProcessing>
    </dataProcessingList>
    <run id="_x0030_81007Emilie-080807-17_x002c__x0020_P17" defaultInstrumentConfigurationRef="IC1" startTimeStamp="2007-08-10T19:53:52Z" defaultSourceFileRef="WIFF">
      <spectrumList count="18">
        <spectrum index="0" id="sample=17 period=1 cycle=1 experiment=1" defaultArrayLength="17596">
          <cvParam cvRef="MS" accession="MS:1000511" name="ms level" value="1"/>
          <cvParam cvRef="MS" accession="MS:1000579" name="MS1 spectrum" value=""/>
          <cvParam cvRef="MS" accession="MS:1000130" name="positive scan" value=""/>
          <cvParam cvRef="MS" accession="MS:1000128" name="profile spectrum" value=""/>
          <cvParam cvRef="MS" accession="MS:1000505" name="base peak intensity" value="50.0" unitCvRef="MS" unitAccession="MS:1000131" unitName="number of counts"/>
          <cvParam cvRef="MS" accession="MS:1000504" name="base peak m/z" value="650.026628354592" unitCvRef="MS" unitAccession="MS:1000040" unitName="m/z"/>
          <cvParam cvRef="MS" accession="MS:1000285" name="total ion current" value="8173.0" unitCvRef="MS" unitAccession="MS:1000131" unitName="number of counts"/>
          <scanList count="1">
            <cvParam cvRef="MS" accession="MS:1000795" name="no combination" value=""/>
            <scan>
              <cvParam cvRef="MS" accession="MS:1000016" name="scan start time" value="0.167383333333" unitCvRef="UO" unitAccession="UO:0000031" unitName="minute"/>
              <scanWindowList count="1">
                <scanWindow>
                  <cvParam cvRef="MS" accession="MS:1000501" name="scan window lower limit" value="500" unitCvRef="MS" unitAccession="MS:1000040" unitName="m/z"/>
                  <cvParam cvRef="MS" accession="MS:1000500" name="scan window upper limit" value="2000" unitCvRef="MS" unitAccession="MS:1000040" unitName="m/z"/>
                </scanWindow>
              </scanWindowList>
            </scan>
          </scanList>
          <binaryDataArrayList count="2">
            <binaryDataArray encodedLength="70968">
              <cvParam cvRef="MS" accession="MS:1000521" name="32-bit float" value=""/>
              <cvParam cvRef="MS" accession="MS:1000574" name="zlib compression" value=""/>
              <cvParam cvRef="MS" accession="MS:1000514" name="m/z array" value="" unitCvRef="MS" unitAccession="MS:1000040" unitName="m/z"/>
              <binary>eJwM12V4W2UfBvB63D2NNNIkTb0dzpCdm0ndZQpswHCHIXOvu65sw90ZDhsw6+reORuugxcGbGv33h9+V5pznudvaXLOeV92TpipOycsM5wTKkznhKfM54SvrOeEn23nhAe854RnK84J/6s5J+xqPycc7DgnHOs8J8TvOCdcu/OccOsz54THnj0nHHnpnJCvPS+s0J8XdhjPC++azgtHLOeFcNt54RrneeFx93mhxnNeWJ58Xvi25bzwX+t54dLO88LirvPCA0+dF5a+cl6Ys/e8kCy+IDQpLghK/QXBY7ggXGa8ILxluyDss18QDjsuCL85LwjhrgtCQ+CC4F7L41svCGcqLwiWmgvCmsYLwkvNF4Sh1gtC7LYLwpVdF4Scpy4IVTsvCKkvXxASRFPCatmU0CSfEl5STAmfKaeEYdWU8IN6SpjSTAla3ZTg008JecYp4RbTlPCsdUr4MHpK6LNNCaftU8K/jilBHjMluFxTwqXuKeHh2CmhwjclvBuYEtKSp4QNtVNCe92U8Hr9lDDZOCX81jQlhLdMCYltU0JZx5Rwd+eUsG7blNDaNSW8+tSUML5jSvhl55QQ+syUkPDclHD981NCyQtTwpqXpoSWl6eEV16ZEkZfmxJ+fp217psSVh6bEoKKaaFYNS3coZ4W1mimhd36aeFn47QQb50Wro+eFu6yTwtrHdNCq3NaeDVmWgiLnRbMvmnhbOm0EFk1LcyunRYeqJ8WtjRMCwebp4W/WqcFafu0cEnntJC5bVq4qWta+GDntND39LRw+plpQfX8tPDCa9NCmeqi0KG9KOzTXxSOGi4KTzsvCt+4Lwo+30WhIHBRuGHGReHBmovC6caLwn9NPN56UVjecVFY3XlRaN52UXil66Iwsf2iEP3MRSH12YvCmncvChGSENRRtDQEqbIQfEqLFSH4iR5WhiBRE4IthhBcZw7B3dYQnEII1HNC8PbcEJzMCMGdmSFQZIegnd7MCcFVuSE4lheC2/ND8Be1FIbgzKIQlG8OwYUtIdBVhCBYGYL36PqqEPRQWXUI7q0JwXnaVBsCbV0IuiiuPgTvUmljCDY2h2BbC2vYEQLVvhB0UvHBEHxNd3WH4F/acIjHe0Lg72V9dE0f1/RzDd09wLqHGIP8wyF4h64dCUE3lYzy+EQItv8UgqfPhuDGyFDUikKRIQ3FY/JQRCpCUU92ZSheoktUodhNWepQTNAZTSgadaFw6kNxmSEUX1DS5Vwv8NzsUIjnhqKJ8jJDcZSWZ4ViTXYo5DmhaCNPbihURaG4tiQU58tCgdWhsKxn3i3Mt5X5KhiTbq0KxZ+0qjoULTWhcNeG4sq6UOynE/WhuLMhFP+QvzkU97WFor87FD8cCkVIbyjMfaF4jm4eDEVnaBimIsPwsTgMN0rDECkPg0MRhpfpMmUYvqRcVRj+UofhkD4MpYYwPJYYhl2zw/DQvDCkZ4UhKzsMq3LDIM0LQytdXRCG4sIwnKLNxWEYKuO6DWG4ZVMYvFvDMLMiDPdVheECba0Og7EmDE9Tcm0YPqG5dWEYpScawtDUGIbXmsKQ82oYPtvDHHvD8M2BMFR0hyGlJwyfUkZvGMZoaV8YztDK/jBIBsLQQp7BMLxJM4fCcJBKhsNwmraOhuGZMR47xtevw/D7N2GYiAjHLZHh+JPkonC0k08cjnfoOkk4eqhcGo4HZeEIkYejmqyKcLxAM5Th2E3ZqnAcJqU2HJ30ni4cCwzheNgYjhWucBjTw7FodjgenROO+rnhcMwLx96McBRkhuME3ZUVjv9InxOOnZSUG465eeG4OT8cksJwfofC8U1JOCrLWOtm1kqKreHwV4Tj+spwLKwKxyPV4QivCUcdnagPx8fN4ZjXEo6lreGI7QhH20G+dofjbZrfE44f6OHecLzcH47LBrhnMBzjY4w9Hg5nRAQqxBHYLY3AcnkEztJ6RQQ0yggkqCLwIf2uiYBUF4EfjBFwWCJwLCMC/2VGYFNWBHZmRyA5JwIZuRG4JS8C/yNlQQTiCiOwpDgCv9K+xdxfGQFfVQTeoeurI9BPP9VEwFUfgTdoZkMEuqmsMQK1zRGwt0Tg3vYIzH87AvHdrINGD0VgVW8E5H0R6KBAfwR2kTAQgUFaMsh89MRQBCTDEegbZY6xCBw6zNxhkfg5IhIeUSR6xZF4VBoJlzwSMxWROETlykh8Tw+rIhGujoRTE4nX6EptJB7QR+KoPxKj10XyOx4J+dxIDGVE4sbMSKzMioQsO5K/iZHw50TiPRJyIzFIv+ZF4on8SEgLItFGvsJI/FIcCUlpJK5bHImmW5l/E/NT+eZIPLIlEhFbI9FArgqeq4zE/KpI/ECPVPN4DY/XRuINmlnHfTS/nufpkQbubYxEI7mauIZmNkeih35o4fnWSES28Ty90c7jHZzFi+znQCQ6uyPx/qFIjPREQtkfiW00NhiJZUORUI1Eoos+Go3ELeOR2D4ZiYwjkXgzKgqPSaIgkkahhbyyKLxD18ujMECLFVH4lZ5QRkGqikIbQROFOEMUPqB50VG45vIoyK6Lwvp5UdiREYWsrCgcoTuyo/Avbc6JwrO5UUjPi0JefhQuFEShqCQKNWVRmLUsCsvvjYL9iSi8So+vZ44NUVBujUIXzauM4m9oFP6mDdVR2FkThc9ro5BTF4VjdGd9FM7R1oYomBujcElTFE41R+G+FsZvjcKa57hubxTO74tCxf4onO6OQmhPFOrI2RuF12lmXxTm90fhR1oxwFkMchYUOxSFd0kYjsIQrRplPRNRuG0yCmcjRNgYKcIzUSLkiUU4QdEyEV6mK+UiHKQyhQjf0yNKESJVIjTR22oRrteIMEC/aUVYqROhUy9C0CDCXKMIG8wi7LGKMOM6EWoFEXbNE+GGDBFGaGmmCH/S2iwRNNki7KDkHBE+o+xcEY7SXXkiVOSLYCkQ4UW6rFCE/VRSJMK39FCxCOElIjTQ4i0i/Eort7KGChE+qhRhXpUIk7S8WoR/aFONCMZaEb6qE6GwXoRT9ECDCKGNItSRs0mEa5pF6KWONhEM+1n7Aa49yHXdXHdIhHqK6RHhTbq2l3n7mJdW9osgHxBhG8UPipAxxNx0+7AI/9KWERGeHxVh75gIn0SIkRkpxhE6FyXG5RIxDlCpVIzv6T2FGFCKMULr1GKkasXI04lxUS9GrUGM141izDSJEekRwwkxfpsthmKuGAnzxPiEjmaIUZklhjVbjJfpYI4Y5bli/EjifDHaKFAgxpxCMcbp1iIxztKmYjH2loqx8jYxBjeK8ccmMdZsFkO9RYzdW8XIrRDjBF2sZB1VYjiqWQtdUyNGHy2uZS20so711IvRRYkNYnxKRxvFeLVFjKtaxVjQxhqeYf3viSHsFuOBfWKE7Rfjz272e0gMbY8YT1NarxhfUEGfGKfogX4x6gfEcA2K8RYNDolx07AYO0c5ozEx9tDgETFmXRTjmTAJCiMkeDBSgmGxBBukEuhlEjxLM+QSfEVFCgkiVBL+L0vgVUvwLt2gkWCUbtFK8Ddt1Elg0EtwiUGCvVRslKDFLMGYVYJboyWY65Gg5jIJ+q6QYB0Ybx5jZTAWIZOx6JYsxqKN2YyVI8HzdGmuBPvo0XwJRAUStJK/UIIPaG6RBBO0vFgC2QIJfA9IkLJBgt2Ut1GCr+n+TRKEbpaggdxbJHibhrdKsLSCvVZK8FwVa65mzVRSI8F39Ggt89QxRz1zNEgwSbc3SlDRJIG1WYJDLRL80ipBV7sEiR0SXL+ds3qG+V+Q4Phb7PsTrtvDdV9IsPIrCRR7JUjaJ8HndN8BCUIOso5u1nGIdfRI8Bdt6GXPfayHLu1nz1Q6IMH3tGJQAvGQBO0UNyzBR5QxIsERunNUggtkH5fgNbpmgjOmJZMSrDkswc4j/NxOSHDiJwlm/SZB5j8SHKVvQ6Q4FylFZZQUr4qkuFos5bVVisUSKX6j1VIpVDIpdlCqXIo9VKCQ4hQ9qJTy/0HK/wcpYtVS7KLZGilu00rxL23VSXGVQYpD9ItRit0WKe6PluJduxRmlxRnE6Q4eLUUn10nxeY5UnTPk+LnDCmezJRCkSVFFyVlS/E55eVIcZLuz5UiLE+KRvLkMxaNFUhxa6EUW4qksBQzX4kUK8ukUJZLsZ12z5di+Y3s5RYpCpdL0f6oFNevlCJ3kxQ3VHA/3VbJmmlLFWNUS/EyXVUjRQ8tquXeOs6hnnOg1AYpvqDCRim+oZZmKfwtUsxrleIwVbdL8UaHFAOdUvy5TYrQ56VooKh3pHjhE876gBSvHZTyfl+KdT1S6HqleJYu6ZNiH5X2S/EDSQel6KSEISk+pZxhxhpl32Ose5x1020TrJush6X45DT3RMiQECnDiSgZ3pPIMFsqw3KZDP9RpVyG1xQyXKOUoZ9uVMnwB61Xy6DXyPAcXaqVYT/9qJPhCb0MXQYZPjfKkGeSIcIig3muDD3zZFidKYMmS4anKT1bhq/o+xwZVuTKIMljDfkyfEq5BTLcXyhDWJEMTbSrWIbzpTI4ymW4br4Mfy3gsTtkWHafDCUrZNj2uAx3rZVB2CDDK5tZ31bWVsna6NIqGQ5QebUMP9OTNTIoamXYTl/UyXiNkuEbam+UIdgkw8eU3Szj/YAMDa0yTLTLcH2XDH8/JcNVO9kH/f60DGuekeHY66zrHe7bJ8MndGI/6+qWYe4hGQ7TnT0yTFFNrwwxfTK8RUK/DCN064AM/9DWQRmsQzK8SjOHOWO6cUSGP2nDqAyGMRleoFWTMuw8LIPsuAynT8pw4Ufu+Z15Q+RoCpfzOifn84wcN0jkWC6Vo1Imx+tyOa5TyDFES5VymNVyvExXa+RYopVDr5fjebrMIMdBWmCU8zsnxyqTHGqzHDKbHEd9cuyZJUeBIMfXc+RomSdHIEOOY5lyhGbL0UDeHDl20dxcOSbpzjw5pqg2Xw5XgRxv0/IiOc7RGyVyDJfKYZ0vR/8COUqXy7Hibjmq18lxdqscWyrkuKaK5+imajleqpWjt4711svxB61vkMPQKMflTXJoW+W4tE2OpzvlmLFNjumP5HB8JYewVw77Aeaif7rl2HpIjtd65LyXkOPvPjk29zP+IOMPcSYjnAndOCbHn2SckGPdETkSIxXIj1JALFbgM4kCeVIFTtHDMr4qFXhIpUCbWoFPNQrkahX4miL1CrRS0KBAuFeBj2IVaIQC985RwDdPgQ8oI0PBewcey+S5LB7L5rEcBY5RaB7X5fMYHSvg+yIF///5vpjvSxQIK+N7um+BAs3LFJBsUaCTkrYqeO+gwKOVCmyrUiC5WsFrkQKP1Sogq1MgpV6BL+j7BgWealLgy2YFnw0UULQpcNlLCrx9QAEcVGCcLnQr4OpR4F2a3avAJN3Zp8CuAQXmDipwhO4eYu3DCsSOsDbK/1qBkQglbotU8rqgRFWUEk6REm8TxEqM0x0SJS5QrVQJt0yJd2mOXInDdJdCiYvUoFQiVqVEhlqJYxSmVaKZsvVKPGBQItKoRNCkxCmzEoU2JVbYlViSoITjUiU6blDi89lKFMxR4luSzlOii1IylPiSfsxU4oksJZ9blZiRo8R+Ks9VYnWeEtp8JboLlFhUqMQZWl+khLFYiatKlOijm0qVsJYr8e8CJSoXMt8iJcYWs5f1Svi3sL6trK1SifgqJfKrmbeWeeuYl0rqmZuebFBC1ajEgmYlfqUr2lh7uxKzP1fis31KfLNfiUcPcP0hrqdnepW4tE+Jhf1K/E7rBpQwDCrxIl01xLropmEl/qYtI0pcP6ZEzKQSvmNKZB1XIuFrJd48o4T6ohK3S1TYJVNhnlyFexUqxKlU+IROq1XYplXhS50KP+pVeNKggtqowjM0M1qFS65X4c25KgjzVKjLVMGbpcL7lJGtwnGKyFWhjeLzVPiMCvJV+JZWFKggL1RhO6UVqbCPyotVWFOiwk3lrGWJCrevZ5xNKny+lfsqVPiOHqtUQVGlwg6aUa3Cfppfo8JvtLZWBUOdCi/S1fUq9NPSBhXOUkWjCvYmFd6iiWYV7mxR4Y+dKty2nz13q3CMWntYZy/zUUEf89Fj/cw3oMJOmjGowgFaMKTC77R+WAXjiIq/DSoMjqowZ1KF1SFq3CVSo1GsxkcSNVIVanxFZUo1fqE1KjV0ajVeoKs0atysVeMs2fVq3GBQY5LuMqpx2qJG95VqPD9Xjb55avydocZbWVyTrcYE3ZWjxid5aj77ci09WqCGrFDNeaqRXqTGgmI1fqP/ynl+oxr7t6hhqlRjuEqN26rVOE+1NWp4atV4nzLr1DhBD9arIWpQo5OSG9UobVLjZ9K1sGZydKhxuFON8C41xp9nbfvZwwE1Kg6q4exWY84hNe7t4fleNeL71PicCvvVUA+qcfmQGj1047Aaf9GWEfY0yp7G2DeFTqjx2aQajx9RQ/iaPZ5S45szavgiNZgh0eAPqQYbZRrMUmgwRn61Bh9TrkaD07RCq4Fcp8EOmqHX4CAtMnAfvW7iHrMGFy3cF63BJ7QkXoOqWRq8lKHBzEwNBunWLA3OUU22Bp4cDd6nzFwNTtJDeRpI8jXootQCDfbR/EINfws0MBVr8ApdV6LBCE2ValBfpsFH5axnIetZpMHETRrYt2hwT4UGxdUa/EirajTQ1mrwAl1Vp8EALavX4D+qbtBgVyPzN2lwgsQtzNmqwe9tGlzfqcH0Ng3cX7CmvRos2K/BGZrVrcFnvRoU9mnwZL8G6gENrhzUoI+WDrHfYQ3eG9EgY5Qx6cEx9jOuwWtHOJ+jzHtWg7tDtbhVrMVOhRbdSi2WqLT4i+ZotbhPp+U1TItfjVoYzVrk27V492ot9BlaDGdqcVuWFvXZWnyco0VerhbfkjJfi8sLtOilmwu1OFGiRXq5FlipxXUbtLi6UotBurVKi/P0UY0Wj9VxXz33NXAf/dOoRVWTFidbtNjepsWMdi3uf4qv+7W8l9LiGD3Qo4WoV4vUPi3208J+LTYNaBE9qMUNQ6x9mLWPaJE8qkXbES1u/0GLK8J1WBqhgydKB4VEh16pDlVyHb5W6vCoSge5WoeddKlGhx6q1Ong0uuwi04adHjEqMMOE8+bdThE70XrkGHjOdp+vQ4HZ+kgnavDkgwdKjJ1cGZxDWVk63CCLsnT4e98HivUIbOI++hQqQ5ny3RYtUmHa7fo0FyhQ7BSh91UXKXDz2Ss0eH6Wh3G6K46HULrdXx20KG0UYdfaV2TDuZmHV4noUWHSWpv0+Grdh02durw1PM6PivoENHD4zS/T4cztKlfh+gBHd6io4M6PDCkg2hYhy46MKLDX6M6bB1jH+OsmU5O6CA7zBmRcEaHJ6P00Ir0eJGGxXpclOgRlOmxVqGHSanHazSh0uMetR4RGj2StXrspT90emzS6yEx67Gd3rfpsQF6iObq8VeGnrPTIytbj1OkyNXjijw9+umWfD3O0yeFevxQpMeqYj3GSvUIK9fD8bAeZzbo0VOhx82VeuTVsLY61kbX1OvR0qhHWbMe1lY93qTZbXpsPMj1fVzfr4d3UI+PKX9Ij+9p5bAeuhE9XqJrR/W4a0yPBZOsnd45wlpO6hHzix6PSgxoVBiwW2lAicqAX2i92gCLxoA36AatAUfpAZ0BYr0BlxgMfJY14CajAf9SjcmAfIsBL0cb8OFMA+6cZcCW2QacmmvAinkGTGcZ0JxtQHyOAXuoLNeA3yg634C3aG6BAQ8XGiArMmAnXV5sQB/dUmLAeaovNSBQZsBnVFxuwNr5rGOxAe9UGJBRacBJUlQbcGUNc9Ua0FTHPPXM0WDAxkbmaTLgbTrRbMBAmwFT7QYEOw0o3cacOw04/qkB8oMGPofy3CHOoofne3m+jzFoYz9jDDAGzR1kHHpkiHuGDXiGrhxhXLptlLnH2Oe4AV9Q2YQBmyYNsB02oOWkAUKUEZdIjPhPaoRfbsRn9LPCiHVKIywqI96g2Woj7xONeEhjhExrxE66XGdEP92qN+ICNRqMCBqN2ENlJiN+o41mI96xGDHPakRqphFLsoy8HhiRn2vED2TMN+I1QoERDxQaIS4y4tJiI3ppWYkRDaVGlJYzFikXGzG8xIj77jDiqkeMvH/ha7URt9cYkVxnxKJ6I/6iygYj3I1GfEh5TUZ8T4YWI4RWI7a3GxHXZcT5z/m6x4ixA0Z0dhvRfciIm3qM8PUZYR004i2aO2TEI8PMO2LEc3T1KPPTHWNGtI8bkTJhRNVhIz4+wpl8bcR3Z42YjDLxOcaEXokJF6QmNMpMCMpN+ILOKEzYrDTBqTIhW23Ct/SkxgSd1oRZOhMmSWQw4VIj95r4PsaEN2abcHyOCYp5JoRlmdBOKdkmLMkx4R+qyTUhNs+ET6ko34T1BSZYC014m74uMmFFsQkvlJhwTakJL64x4dq1JoxTcDNroj+2mLBlqwnvV5iQW2nCd7SqygRDtQmvEb9EOEoP1pr4fGPC03RlvQmD1NbIOppNOEuxrSb80mbCY9uYp8uEP58zYfEXJmzYZ0L0fhO03Sa8RBOHOJ9eEy7rM6Gfbu03YZpaBkxIHDRhLy0aMuEv8o6Y8DEVjprwE82bYO1HTPjfKRO+CjXzmccMjdSMl2hCZsZ9cjO2K8y4TGlGP92mMmOakjRm7KPFWjP+pmqdGZ/qzSgymPELbTCaYTOZkWk2Q2o3ozSW8a4xIxlmfJtp5vOiGQ/nmiHPM+PqfDNG6K4CMyIKzdhGM4rM6KFlxWacpy9LzVhQZsb/yDPfjJ8XmLF+oRkZi81YsdGMyyvMWF5pRluVGSnVZhygG2vMqKs1I1BnRlm9GWdoS4MZHzSa8UOTGWuaubfNDHW7GS/SdR1mTNLObWZc0WVG6HYzDu5g7/vMaD1gxv6DjHeI8XoYr5ex+sxw9ZvxIeUPmPEjrR00wzJkxluUMWzGy6NmPDhuhmzCjGfoqkn2eZg9HjFj7o9mbDpnRqfIgmapBXtlFtQoLPhcaUGMxoI8rQVrdRZkGCw4RVqTBa+Q3GpBhc+CazMsGKf7Mi3YmWVBWK4Fh/IsWJZvwQVqKrAgsZBxqabYAn8JY9OZUgu2lFnw4s0WPsdw3wYLOihtI/dT4hYLaissKK9inmoL3DUWFNZa8AttqLPAXm/Be/RdgwWrGy14s8mCx1pYX6sFL9M1nRaIuixY/JUFZ6l2L3Pvs2A3/dptgaPHgtxeC36gNX0WWPoteJsyBiw4TfohC16jG4YtOE6PjligGmW9NDlm4RwtuHrSgqmTrOF39htmRUu4FUGRFdUSKz5WWFGotPKZxoqNKiscait2Ua7Gih9ordYKi86KtylTb8U3tNJghcFoxQqzFS9brBCsVozfYMXTc6y4aq4VYdlWPndb0UPTuVa05lmRkm/FzQVWNBVakVBkxeJiK+pKrIgrteILOrPAivNrrNi9xYryrVZUVlhRUmXFlmorXDVW3kuyzlrWSRvrrHi/3oq8BivWNVp5HbNidYsVb7VakdFmxWnSdXHtQa47xHU9VvxI63qtsPVZ8R7l9FvxPa0ZYH+D7I+yhqxYNWyFacSKN2neqBWn6Mkx9jtuxes0Z8KKxyatOH7EipeOWXHpGSs+k0XjD3k0KhTR8Cij8SmVqKLxO21VR8OticbHVKSNxm+0WReND/XRKDRE8/sfjY3GaDhM0fiAfjJHY4MlGjmOaEgQjSszo3FXVjSisqOxna7IicYQReZF4ym6PD8ag3RHQTR/D6LRRZcWRWOAbi+OxraSaPSXRmN5WTQ6Fkbj1sXRWFAZjZqqaASqo7GHFtTwfS3f1/Hv+mhew/i+IRr+Rp6n+U3RqG6Oxu4W/t0ajf9RdVs0yjvY8+f0RTRKv+IM9lN3NLw9fO2NRmUf/+6PxmdUOhCNsmEep89G+fcY/6Y/J6Px+ZFoxB6Pxr/hNjSIbNgntqFRakOizIYb5TbcpLLhPDWrbTigsfFZ24YL1Kyz8dnQhhajDalWG6ajbWiz2XCLw4aX5tnwcpYNmlwbXqEb8mw4QY/l26ArsOE1mlNow0nSF9vwOs0tseEUPVlqg7HMhtPlNpgW2LBrmQ0/L7fhvzU2XNxqQ2+lDbdV2RBabUMn9dfYcHutDeF1NnTRYL0NkY02bKcrmmwYprubbdjZYsNVrTaM0r1tNox32HB/pw3XdtnwwnYbPnzfhnP7bWg6wP66bTjUw156bWjvsyG9n3lp26ANlw7ZMEARIzY8RZePMgddNWGD9DDrirLjEpEdA3SF1I5hultmh0hux9UKO5+57bhPaYdMZcdzdK3ajkl6SGOHUmvnvYAdj+rt0BjseIVOGu143GSH3mxHntOOVbPt+H6uHbYMO/Iz7fiZYrLt+IiKc+z4nbx5dpTl2/E/qi6ww19oxxe0sMiOf6i+2I74Ejv20Y2ldnSX29G+wI6hJXZEbLDjKZq5xY4HttrxQgXrqLZjdg1roSdq7TDU2ZFRb8fqBjusjXa8S7lNdmxotuPDFjt+a7VjSxtr6LDj0NN2PPuyHSvftuOOfXZIu+1Q9dpxos+Ox/rteH3AjnmDdnxDq4YYa9iOnBE7HGOMRWWH7ag5YseBE3YsP82e/rEj8B9nG+bAMD0b4cBkpAMviRw4IXZAL3XgDVotd8CqcOBdylU68BNtVDngVDvwERVrHDhDFVoHYnUO7KYFegf+pjqDA/uMDtxocuA8HbI4cKnNgUHa6XDA7Hdgbwr3zeE+WjDXgfp5DsRncB/dlOnABWrNciAt24Feui3HweueA100nOfAPfkOSAoceIauKXTgoSIHVMUOvEw3lLAX+q7cwecKBzYvcuDgEw5ErnFgB1211oExun+dA/L1DrxAszY4cIxWbHRAt8mB12neZge+odVbHHhvqwN5FQ58UuVAabUDf1J1jQOBWge+oEV1DvxLjfUOJDUwHy1rdOAidTQ5cEmzAwN0Z4sDUa0OXN3mwAPtDig6HHjlLZ7bzdl8weNfOvDiXgeEfQ68ecCBzIPsoduBgh4HfqUtvQ54+xyY389ZU90A5zbIudFNQ5wbtQ07kD7iQB/dPupAxJgD2+nKcQdG6b4J9jzJHo+yvz94/CLnEOrECzQrzAl9hBNbJU58LnVigcyJs5SgcGI/LVU6MU3tKidmqJ0YoDs1TkRpnXyuceJqnRMT9KDeCaXBiZfopNEJo9mJt+kHixPOaCc+oiq7E8NeJ7rmOnHFPCeez3QiI9eJb2ltnhO2fCfep8ICJ36jrYVOxBY5sZsWFDvxDzWUOJFU6sRBWlbmRGe5E0PznRAvdOKulU5Mrnbi1Don5m9hDxWsvdKJS6qdGKS7ariu1olr65w4TA/XO6FpcOJVmtvoxGla3eSEtdmJXZTf4sSvtKXVCW8b50Nn251I7GR+WraNtT/rhPA257Dbib8POlHfzbyHnDhAl/Y5IRlw4jk6OujEiiEndMNOvEEZI058R+tGnbCPOfnddaJo3Ikz5J904ktafNiJc7QnKgYpkhhsl8XgJWUMvlbF4El1DMyaGLxLudoY/EwefQzmG2JwlhJNMThIt5hjEGKJwTa63BoDmS0Gf3likJERg4+yYlCcHYO43BjspRvzYnCBZhTE4K7CGD5fxuDa4hgcoUdLYqArjcEblFEWg+/oo/kxqF4Yg6nFMRi4MQYxj8QgbGsMrqyIwRgpq2IwuzoGp8haG4Nd9GtdDLbWxyC2IQZ7qLkpBqnNMYhsjcFkWwxe64jBt50xWLstBn88FYPh7hjce4h198TgBTrRG4Mn+mJg6o/BO5Q7EIPNg+x9KAa76d/hGDSNcF6jMeih5WMxiBiPwQ66eiIGE/Ta4RjMO8L4x2Nww0XOk1aGuPBeqAu/hblQEe6CL8KFL2iFzIU35S5kK1zYqHTBpXLhUzqrdqFB40KS1oVuuk3nQrjehe10lcGFcXrI6MKrJhfmml34lj60ulAc7UL9dS58M8eFkgwXlma7EJLjwja6PNeFUVLku/ASzS5w4RStKnQhusiFwmIXztBUmQuXznfx/96Fexe4sHKxC5vXuWCodCGnygVPjQuf07+1LjTXuZBa70If3dHggqjRhWubXDhKK5q5p8WFtyin1YWfaHMb93VwbZcLPz/twt2fuSDsdqF9P/P3uVDV70LcgAt76eZBFy5S5xBrH3ZhhO4fYf2jLj4fuTBnzAXbBPum2sMuHDjiwrKjLhjPsk+RG0qJG3OkbqyVuVGqcON/VKd0I1HlRjfdqnYjXOPGDrpa68YjOjfe0LuxwOzGv9RscaPP6kZejBunAm6IrnTj5RsYc7Yba+a4YZ/LuPMYl7ozGSubsWhmjhuHSZfnxpuUne/GT7S5wI3dhW4sKnKjtdiNGSVuDNDdpW6g3A3rAjeKFrrhutWNZ1e5cf1qN47T42vcMK11413KX+fGb1S53o3ABjf20s0b3bhInZvcuHyzG6P0wBY3VFvdeJXmVbjxHa2vdCOmyo1PaX61Gym1btxRx1z1zNXAXPREoxvmJjcKmpmHAq3MQRfb3NjW7sZYhxtNOzmnN9yI+NyNnXTNbjeO0Io9bhi+cONtyv3SjV9o61du+Pa68SXduM+NKerY78ZlB9wYofsP8nPqdmPuITe+pXU9bjh73fiEyvvcOEspA/wc6M5BN8RDbjxHJ4bdeHLEjV2jbpwZc6N63I1lk248dZjzPu6G97wbr4R4MDfUg2/JGe7BJ1Qe4cE/1BTpwZ0iD8RiD6wyD/6Ue5Cg9OAg3aryYKfag2s0HhyhFVoPDDoPn/s8yNN7UGHw4CaTBxdpm9mDKywejNGDVg9ej/Yg0+bBkMuDe90e3BH0YPN1HrQLHrw624P0LA8G6J5sD2Q5HrxIN+R6cJrW5Hlgz/fgYyor8OBvaij0IKXIg166o5j1lnjwHM0q9eAkrSxj/eUeFM/3oHaBB90LPaha6sFD93nwylr2v479U8wGDxZs9OBfatnkwewKD9ZWciZVnEm1B2epqcaD1FoP+umuOg8k9R68QGjw4BStbvTA1uTBR1TazPqooYX1tbI+uqON9bWzPjrZwdo6Pfhgmwdn3vOgepcHBz73wNjjQX6vB79RVZ8H+/s9WDbgQdigBzto5hBnTiuGuXbEg3cof9SDuHGupbBJnj/M80d4/iiPn+Bn9R8/t4se3BbiRWSoF0/TdWFeHKcnwr2wRHixi4oivfiTEkVeREm8eIZOSL14UuaFVe7FB1Ss8PJ3wot6pRdJKi966Ha1FyKNF8/RLK0XJ2mVzotovRd/GbxIMXnRS3eavZBYvHieVkd7cXeMFxlpXly4xIu3rvcid5YXv1CF4MU+eLH0Bi9WzPUiP8OL6kwv4rO8iMhh/XRtrhfH6Ik81p/P+qmogPVTXaEXh4pYVzHrKmFNpayJPir3onS+F40LvJAu9uL0Ei8evJuxnvTijnVeiNd7IWxgbRu9eLnSi7lVXnxHrhovFtV6cZ7a67y4rN6LUXqwwQt1oxevU1aTFz/RlmYvfC1efEU3t3oR0ubFVe1eTNKjHV4YOr14h/K3efE7VXexr6e8OEiSF73I7PPiR9rc70XsgBdf0k2DXv7Oe9E1xFjDjEWPjjDWKGNRwZiX33Evasa9SJjwopuWT/IzPOzFszTrCPsn2zEvyo57kSyNRS/dKYuFRB6LbxSxWKeMRYwqFp/RQnUszlG7JhaXaWMxSg/qYqHRx/L3PxbZhlj8TBXGWOwzxWKZORZhllhcY43FMXoiOhbv22JRbI/Fi65Y3J8Ri5+yYuHPicXS3FiE5sViB12TH4uj9HhBLCyF3EPFRbH4HzUUxyKlJBZ3lcZCVhaLl2hOeSy+pSULYzFFnYticcVi9rEpFu6KWOymzioeq47FIzWx0NfG4h3Kr4vF71RTH4uEhlgcotsbYyFqisXzhOZYnKK1LbFwtnIGtLAtFg91xuLg9ljctiMW9mdjsfNALD46FIuzPbFo7o1Fel8shui+/lioBmLxGm0dYp/DnAstG4lF+Cj30XVjsThOK8cZY4L7D8dixhHup/uPxuL1Y5zpcdYY5YNY4sNsqQ/f0HqZDy65D7tpscKHKdqm9OFKlQ+TtELtg1Hjw3tUqPXhT6rX+ZCs96GP7jL4IDP68DLNNfnwPW00++C1+PAlhUT7sJ1m2nw4So/bffjA4UOJ04emGB9ib/BhxxwfyjJ9GM724YEcH97I9SEnz4dfqTLfh2CBDwdpeaEPUUU+PEco9uEUrS3xIabUh89pUZkPF6iznPXP92GCjAtZO/25iHUv9iFliQ/ld/j4vfTh7ydZw0of0lf5MEj3rfZBtcaH1yl7rQ8/U8U6H+LW+3CAbtvA/Bt9EDYxN63dzNxbmJsWbWVu6qzg3Co5tyrmrvahqMaHhlofUut86Kd76n1QNPj4TOJDZqMPP9GWJh/8zT7so1tafIho9eEZmtXmw0la3e7D+U4fOrb5YNjuw7v09Es+fPqZDws/5znq2O3DFXvYMz36BT+rr9jrPubbz1wHmOugD4FDPtza48Ozveyhjz3Q2n4fnAM+fEaLBtkDdQ5xfsPsg1aM+GAa9fE670PxmA9/UeO4D2kTnBndN8mZHea8jvjwCwWP8bOiKy5w7tPs/6IP/6OGED+U4X4cjPLjebEf30j82CPz46Lcj5lKP47Rkyo/otV+lGv8+JdatX5cqvNjlB7S+6Ez+PE2/WH0I9nsRx/dbfHjFasfP0b7sdvtR9m13HO9HwXgmtlcQ3fP8UMx14/MeX78RFsz/DiQ6cdz2X7ckOPH+lw/3Hl+3JTvR0iBH9vpmkLWRCuL/LAV+/ExzS/x4z8aL/PjkXI/DPP9GFzkxx1L/Qiu8iNsox9TW/24qtIPS7UfH1JZjR//0KV17KHeD32DH+9QQaMff1JKsx8DdG8L59Pqx+uU3eZHVbsf3R1+SLb58SLt3e7H119yRgdZxyE/2nv8uKLXj0f7/HxW8mMXlQz48Tc1D/oxY8iPB4f90I5wZpQ/yrlR3RhzjvvRT/dOMOekH69R9mE/fqGBKR6fZh0X/cgJCeBXqg4NIDEsgB56JSKAnyID2BoVwHJxAN9JA9gkC2CvPIBligAilAE8Q4IqgHXqAG7SBhCiC2AHXasP4AStMgTgMAawyBTAFB2xBBAdHcBHNN8WQIs7gMhrAniWvrk2gPXXBfC0EMD1CGD73ACOzwvAnhnAp3QhK4Bt2QFcncM49EQuY+UxTn4AHQUBXFEYwCQ9VhSAuTiAD6isJIDW0gAuKwtgjB4pD8A4P4C/FwSwcXUAoVUBxNQGsKQugIu0vZ61N7B2WtXI2psCWNwcwDR1tQQwszWAY3Shg7V0BnB0G+voCuDjpwJ4/OkABg8GcH93APk9AfxB9b0BpPbxON3fH4B6IIA3KW8wgDNUNxRAynAAA3TfCM+P8jzljfE81Y4HkDwRQD/dOxng9y+AN+j3Izx3lMeO89gJHqNeaRxek8fx+TYOv1KvKg53q+Og0MThdcrRxuE3qtHFIUkfx9/0ONxjiIPSyPOUY+J5qjHzvIXn6R4rj9vi8GYwDmlXx+Gda+Lw3tw4jGXG4ZGsOBiz47CLzubEoSU3DpflxWGcHs2Pg6kgDu9TaWEc2oricHlxHCZoRUkczKVx+IDKy+LQXh6HyflxeGxBHD5aGIdzi+JwZEkcom+Kw4Kb4xDxZByi1sZBWhnHe6k4ZFTFobI6DvE1cThEd9bGQV4Xh6x69k3VDXFIbGT/dE8T+2tmf/R7SxxqW+OQ3BaH+9rj8PxXjNETh1f7OLN+7htgz4PcMxQH1XAc8kbicIbqRuMwOBaHB8bjoJ2Iw9tUOBmH/5HhWBxKjrPvk3GY+iEOm/7mbKRBtCuDvK4GcZieUAexUBvEFHXpgrhGH8RxchqD2E03moIINQexk9Zbg/BEB7HMFsRz9iC+dwRxICaI211BJMQGkRtgzBlB/CAEkZ8dxJ/UkBPEQ3lBGPKDeI9KCoL4h1oLg7i8KIgJeqw4CGtJEB/RgtIgLtC2siBmlgdxjFbNZz0LWMtC1rIoiFmLg1jzeBCuJ4J4dmUQWBXEptVB+NcEIVkXxD2bGL+G8WuDmKTH6hi/PoiPaWED41NXI3ttCuIErW4OIqYliD0U1hbEt+1BbOwIwtcZxPJtQYi7gnDsD+Jz2nAoiH09QdzWG4SoL4gXaV5/ED9RwmAQvXT3UBDK4SDeoLyRIP6ghtEg0seCGKaHxjmPiSB2UfthfhZH+DkcDWLx8SC+OhVEz1QQd00HUR8az+eVeHwmiccSaTx2yOJxvTwep2i9Ih5eZTz2kkgdjxdpniYeP1GlNh4Junj00j36eKgM8XiT8o3x+JMaTfGYYY7HKD1iiYfJGo8P6Fx0PJ5xxeOWS+OxOSMed2TFIzsnHr9RbW48UvPiMUT6gni8RyWF8fiH2oricUVxPA7TkyXxsJey3rJ4hJTHYyfNmh+P0yRZHI+XKemmeEw9Ho97N8RjYWU8pmlvLfuoZx+U0RCPn6mqMR6JTfHoo/ua46FpicfbVNgaj7+ppS0el7XHY4Ie6+B8ujifp+Kxb0c8jn4cj7u+ZC/98YgaiMcLNG+Q86HKIcYdZly6d4QxRxlzjDGpZZwxJ+Lx+GQ8og/H41O6eIR9HI3H7Sfjsf9CPCKlCUhQJOBvdQJaNAm4XJuASXpClwCbPgGfUogxAU/TJnMC7rQmINfG9VckwD4zAW8gAaezEuDLScABkuUl4Ex+AuoLEpBemIBHihJ4jUjAh3ShJAFflyVgfXkC9s1PgGRhAmoXJ2Du2gS0b07AnooERFYl4HlKrE3gM3sC7qtLgLY+AcUNCfiH2hsTsKo5Ac4WrqelrQmIaOMemtuegMoO7utMwLYvE5B6KAHDZOplfnqqn7kHExA7lID9dPtwAqQjCXiVckZZNzWMJWDGeAJGyTKZgOnDCZh1lL0fS8DB4+z/BHs+yRnIE/EHjSsT8ZgqkfdYifiUlmgSEapNxDN0gy4R39EWfSKChkT00D3GRKhNiSgyJ+IsXWlNxFFy2hKx1J6ISEciHro+EfOFRNhyEnFjbiKezUvE7PxE/EAVBYlIKExEH91XlAhtcSLepZKSRPxLHaWJuLosEcdp7/xE3LYgkXNORPaiRN6rJ+LRGxMhLEvE28sTsWlFIh7elIhvKhLRXZUIZU0i/q5NxBX1iVjZkIiYxkR8QcuaEhHVnIgX6ZeWRP62JyK1LRHD9HB7IkwdifiQFnYmYpp2bEvErC7GfyoR5w8k8ncmEW/0JSK/PxH/o5aBRFw+mIjD9OQQex9OxB5aOsIco4nIGGMeqh1njgnmmEyE+XAiPqKFR1j/Mc7zRCJ+liahWpaEhxRJMCmT8CEtUCVhmnaokyBokvAtbdYmIahL4u9HEjSGJLxDJcYk/EsdpiTMNCdhnSUJr9uSkGdPwjOZSbghKwkJOUm4PzcJ+rwk7KLz+Ul4qiAJ1xUm4TQFipPQTXeXJOHt0iQUlSXhH+ooT8LV85NwgtYuSIJscRKObk2CqzIJkuokNNYm8d41CZP0RH0SdjckYWljEjKbk/Ar1bUkIb01CdHtSfiUbuxIQlhnEh7enoR7X2OOXUlo3ss4PdzflwRHfxL20LKBJEQNJuElyhpKwu9UP5yEGSNJGKfHR5NgG0vC53TzeBIiJ5LwAmVMMi/VHk5C2pEkjNKKo0mwHmN+ev5EElJPJWHRL5zHRc5BnIw4eTJ66F5FMrTKZJSpknGOutTJOK1JxiYt1+iScYju0Sdz7sl4l0qNXEddpmRca07GKdpoSUbAynXRXGfjOvrPnoxtDq5xJsM/k+vm8Vw29+dwb24yrstjHtqUz70FzEP3FHJNEfdTaTHzUFcJ15ZyLW0qY83lrHdBMt6jsoXJuO+mZISuSUZ0VTJuqk5GRm0y6uuSMaM+GeP0eEMy7I3J2E1Lm5L5PUjGS/R7SzIaW5NxaVsynmxPhrMjGV/Qn13JuHx7MqZ3J+PZA8n4tDcZEf3JeIEyBpLxK9UPMv4Q49Pjw4w/kow9tGw0GaKxZLxM2ePJ+IOaJpJx2WQyDpPrSDK8p5Lx/HmuDU2BS5SCE/IUrFOkQKVOwTtUoknBf3SdLgWnabM+hb89Keil+40p0JtSMN+cgp2WFMCagh9oyJaCsJgUfHd5Ch68KgVLkYK9GSmQZ6WgIDsFZ6k9JwUb8lLgz0/BPQUp0BSm4D0qK0rBBZpVwv20tTQFA2UpeKg8BaELUzB3UQp+ofQlKRAtTUHWE6x7dQpmbmC8jSk4tCkF31emoLIqBQ/XpMBSm4JP6Ma6FITXp+AFymxIwW/U0JiCS5pSMElPNqfwPicFX9JtrSmQtqXgdSpoZ60dKVi/jbV2pUC7PQWrv0zBtgMpvAawpv4UPEu/DKSgdpB1DaXwM0iBYySFn0EKbhlNgWQsBa9S3ngK/qK2iRRcNclZ0/rDKeg+wt6PcW6nUjBHlAq7LBW3yFPxqiIVecpU/EVXqVPh16aim+7RpUKrT8Uumm9IxRTtNKbiBlMqfqRqcypGLKlYYU3F59GpWOdKxUF3KmLTUrFjdiowh+fnpeKV7FS05qbiyrxUHKd1+YxfwPiFjF/E+DRVzNgljF3K2FRdlorU8lSM0mPzWeuCVOwh8SLWS38tTsXJG1Nx08ZUaKpT8R6V1zAO7axljDrGqGeMBsagxxoZo4kx6JbmVOS3pqK9LRUz21PxNW3sSMX921Jh6EpFw85U5BxMxfqeVOj6U/E+LRhIxUV6ZjAVc4dS8QvNGEnFBD05moqYsVR8RbePp0IxkYq3qHgyFf/R9UdS8R0lHWPN36Ti9BTjydJwkZ6Vp2GuIg0zVGmYpJXqNLg0adhLSl0a3qYSfRq2G9JQZUpDijkNI7TCkga7NQ176HVbGjocafzNScOAKw3nrk3Dw9lpiMpLw8uUm5+G/1FrQRquLkzDSdpQlIb7S9JgLE3DR7SkLA3h5Wl4gbLmp+EMNS1IwxUL07B2URruXZKGJ+9Nw1Mr07CsKg3i6jTk1zBvLfPWpeE0JTQwb2MaLE1p+IxELWl4hfJa0zjrNM46DZs60vDQtjR82pWGm55ifdvTcOMLzPlVGq8NaVh8KA1/9Kbhyv40HKf1A2kIDLLGYZ4bYY2jabzWcv0Y11HzONdOpOEErZ/k2sNp6KH7j7CnY1x/PA3ZJ9LQe5r1hKVjS1Q6OhXpuE6Zjm9pqyodSep0DJNNm449dKsuHVJ9Ot6gfw3p6DKmY5YpHd9RpTkdKZZ0PGZNhyM6HV/SW/Z0lDjSgZh0zEtLx9LMdIiz0vEaXZfLHHnpWFGQDnsh49OtRemQFafjTSouScc5EsrS8QNVl6cjbX46nliQjpiF6dhLqsXpKFuSjqY70/HVunToqtOxqCYdmXXpOEPN9em4siEdJ2hDYzrimtJ5v56OB5vTYW5Jx6d0c2s6otrS8Xd7Ojo60nFtZzq+oaQu9k4rnmJ929PxxSeM2c2YhxirlzH602EZSMdnJB5KR8H/Ga7ruKqv/4HjC+d0tkiXvU7phvui4QK3m0ZAUEEkFBGczi66QWds+7pw/Vsb2+xAOtV1d9fv/cfzcT/38znv836fA/d8zrm2jN9Ee+8ywvtkTsTO/mWy71zGusFleA4tI294GTNHlvGS+Hd0Gd+My9xM9uILcXSmFwmzvGic7UXgHC9uiCfmenG/nRdXxNp5XrjYe/GeyHbw4i5HL54XGieJd/Fij6sXy9y8GBRV7l6cfcyLnkAvvo7wYhQvlkZ5EZboxSdih9KLviQv1iV7MT/Fi/dFvsqLWWoveQd4YdJ48Z84pPXiO50X9XovAgxeTIjNRi/uNXlRYvbC2eJFxSrJ97gXK7d40bLDi+27vHh4txe9wnOvFy/vl75qvYirl75EQ4P01ejFdbGlyYv7mmV8wqVVxiamtXvR3elFVJcXX4nPnvGi7pwX4+cl70UvLomSS16yN5I5uCpzILQ9Xvwpuq95sa/PC59+L0ZEzYCMe9CLC6JoyAvHYS/eEhkjXtw56oViwotbp3jTO8ObipnevD/Lm/zZ3sye482rwjzXm1vtvDkiEuZ586Nosvcm2MGbm+Kak8Q5e+Pp4s1pYXb35gdPb/rw5qk4b5Tx3oQmest8e9Of5M2CFG8+FIUqb+zU3rwubBpvJmm9eVok6bz5RbTpvQkzePOp2GX0lv97bwbEBrM3iyzenBVpqd7ckeZNSro3fuu96dnmjccOqXeP1LnXm+Z93oTs9+ZjsaPWm0fqpC6xvl7qaJA6RGGj1NHkzf8JW7PU0eLNr63eRLR7M9TpTdEBbwZPePPHGW+6znqz6aI391zypuSyNy5XvHlPTO/x5kVhuObNv+JQrzdxfd5y9vKmsd+boAGZK9E75M26YW/mj3jzgSgYlfFe9+b+qT6U3eUj71wfTolZM3x4RZhn+nB0lg8/z/ahdY4PYXN9+FTssvPhsXk+DIoqex8WO/hwTqx29MHByYe3RKazD1NdfHheRLv78MACH3rErQk+su+RfpKkn2TpJ0X6EUvUPpwXRRofHLU+vC2ydD7cpffhBaEz+PC3eNLoQ6zJh+9Eg9mHh2w+dOX48Ooqab9N2m/3IXiPD5X7fVhY68NZsarOB/t6HzIafJjSKDUJbZMPf4kDzT5yxvXhWxHY5sMNseJDH2xnfei84EPkRR++En6XfWTN9+H+qz54XJM2vT7M6fPhdWHr9+GOAR/+J1SDPvwuOockdlhixcSoD6kf+XB8mi/66b4cmuFL8yxfPpnty845vjw215chsdHOl6XzfLkg1tj74uzgy3six9GXGU6+vCRMzr4cdfFF6erLz2KPhy95i335zteXkwm+vKr0xZrky+3JvvJ+9eW3FF85X/kSqfblK+Gv9WVCPKHz5QG9L+sMvsw3+vKhWGnyZZ7ZlzfFFKsvf9t8+T7Nl44dvlzbK233+bJgvy9nxMpaX+zrfHlLZNb7MrXBlxeEvtGXf8XhJl/im335UbS0+BLW6sunYnebL17tvoyIezp9uSw+f1/yXfbleaG94iv7GF/ienz5QYT2SpzY1efLsn5fhkXNgMQOSqwoHfLl1LAvc0Z9eV08O+6LZsKXv0TjTZnPz3yZNM2PoNl+fCR2zPHj0bl+DIqNdn4y335cFCX2fpx08CPP0Y/XnPywOfuhdvXjTxHs6cdjC/yYr/Djlzg//JR+PJHkx4PJfvSKRSo/2TP6UaT2w0njx7siR+vHDJ0fLwuz3o/bDH48I7pMfnxjlhpSJX+aH/Ylflyo8eOOrX7ct8+P8v1+eNb6sbLOj7fq/chq8GNaox8vCmOTH7c0+5HU4sevoqPVj8g2P+ra/Qjo8GN7px+PdPkxIExn/PjtnB9RFySfqL8oc3BJ5kDsuCzjueJH9VU/Lvf4yVnJj/dFQZ8fdv1+co71Y+qgn+wT/TAM+aEckXGLjlE/vhqTfON+rJ3szxtT/Um/y58XpvmjnOnPL6Jjlj/M9udrETjXn5tiu50/j87zl/XCn2p7f+528OeyKHX0530nfwqc/Znn4s+bItPVnxfd/DG6+3Orhz8X4/1xS/TntChQ+mOXJO3EXSn+3KL25ymRpPHnN9Gl9SdK58+3okHvT7DBn4/FLqM/y0z+jIjHzf70WPypsPqzwObPGbE61Z/fy/35b7uMY6c/v4qOXf5E7vanfo8/O/dJ/H5/hsWmWn/uq5O4Bolr9MepyZ93xfJmf2a1+POqsLX6M7nNn2eFtt0fxyvSRiy/6s9rPfL8mjzv9ec5oevz5x9xuN9fzqcyh6JjUOZwSOZQ1A9L3WNS97jknZB+pgXw2owAUmcGcOesAHSzA1DODeBX0WkXQNS8AL4VjfYB8o4MYLdjAN5OAYyJLc4BPOgSQJ/Y4BrAErcApi8MwGVZAFMTAnhaGcAfSQH8kBJAiyqAcHUAX4j9mgBZNwK4IbbrAnhUH8CQqDEEcNUYIGegABaYAzgriiwBOFsDOCHybNJvegDHxR27A/h3TwBH9kq9+6TOWqlTNNYFEFIfwGdib0MAvo0BTIitTQE83BzAgNjYEsCV1gDK2wI40x7Ae53Sd1cAxicDSH4rgLcvBJB9MYBXLgVguxzA5CsBPCd0VwM42hMge8IAunoDiOkLkHdiAM39AYQNyNjE/kEZ15CMaziA+8YCuCY2Tg/k7hmBlM8MZP6sQM6KotmBOM8J5KTInxvIXLtA3hSZ8wKZZh/Iy8LiEMgkx0CeFf84BXLEOZBfXQLpcg0k2i2QHQsCcQ8P5JnYQKKUgXwrGpMC+Sw5kH0pgfipArkhtqsDeUwTyLDYpA3kfl0g10SlPpDFhkAuirXGQDxMgXwg3rMEMtsWyB9VgTQ8HsjeLRK3XdrsljZ75Pm+QPL2BzKnNpA3REad1FwvNQtLQyB3NErNQtcUyL/i95ZADrQG8mNbIMFdgWSfDST1fCAvXJDaLwWSeDWQX0Rnj4zrWiDfiebeQNlzB/KFqO0PJHAgkI/ErsFAvIcCGRNPDAfy8EggA6J6NJB7xwLpEevGA7kwEUjJdZmfG4GsvBmI40dS7ydS721B/DItiM7pQUTPCOI7ET4riLrZQbJHD+JjsXtuED52QYyLrfOCeMQ+iCGxySGI+xyDuCYqnYJY4hzEJVHqEoSnaxBFbkG4uAdxUqzwCOJtzyBeWxDEsSVBfP5QEN/Gy2diEPuVQQQkBcl+JQjvFMkjtqokjzqIQVGjkTxaySMqdZJHL3lEmSFI3q1BnBXFJsllDuKUKLAEYW8N4h2x3BbE/6UG8XJ6EInbg4jZGYRidxANe4LYty8I//1B3BQ7a4PwqgtiTDxRH8TDDZJb1DRK7qYgesWG5iCWtgRxWZS3BrGgLYhzYk17EG4dQazsDGLugSDeFH4vB/Hr5SBirwbxo2jrCYJrQXwjGnuDCO0Lkr9lkPwtZZ4HZJ7F7kGZ56EgJsRjI0GMiM2jQTw4FsT660EsvhGE6ydBPPddEOenBFMyNRjn6cEUzAjGfmYws2cHkzknmFfmBpNqF8yUecEcFyb7YCY5BPOs0DkG85942ikYlXMwfwmlazC/iW63YGLdg/lJtHsE861nMOELgsnxC+ap8GBSIoL5SBnMo6pgNquDeVATzICo1gZzry5YfkPB8hsKZqkhmMui3BjMeZPUaQ7mQ0swq63BFKYGE1gh37cHk7cnmLl7g5m1P5jXRXptMNPqgnlZ2OqDubNB6hemRqm/SeoX+uZgbmkJ5hmhbg3mb3GkLZik9mD+EAc7gknoDOYX0dUVTEx3MD+KyIMyHhF+SGLPBcvfRsZ7RcZ7VcYr2nuCiboWzPeipTcYRV8wX4vG/mBCB4JlLQumbjCYoKFgPhV7h4PxHwnmptg1GozPWDATYvt4MI9NBPPE9WCGbgSz6WYwcZND+GFKCG1TQ/j2rhDCp4fQMCNE9qch7J0Tgv/cEHmPh8i+P4SJeSFstw9hmUMIo+IJxxAecQphSDzuHCLvlxD6RbVrCPe5hdArNriHUL4ghD3KEPySJFYdwph4QiOx2hCGxWZdCA/pQxgQNYYQ7jeG0Cc2mkJYag1hnS2EsrQQzqeHUJgbwle7QgjdE8IXInhfCPv3hxBYKzWLPXWSp15qFrsaQvBpDJGzbgg7mkLwag5hXGxrCeGxVhmD2NIWwsPtUnun5O6S3N2SW9i9GsJL74Vw65kQDl8K4ckrIbL2hfCbONATQvy1EH4RXb0hxPaF8JPo6Je5HJC5HAwhciiE70TLcAiKEZnXMalbNIxL3RMhnJgRiv2sUN4VebNDmTcnlNy5ofJuCeUtkTMvlNn2obwhsh1CmeUYSqZTKDOcQ3lNpLuEMt01lFdFmlsod7mH8rJojA7li7hQahNDCVKG8qkITA5lb0oo/qpQPhZ71KH4aUK5KXZrQ/HVhXJD7NSH4mMI5brYYQzFyxTKhFhmCWVMPGYL5ZGMUDyrQ3HZEcpp4bwrlJN7QnHcF8oJsWJ/KA61oeTXyfjqZXwir0HG1yifTaHYNcs4W2ScraEsb5NxdoSSdSCUjKOhqC+Ky6H8I566EorqqlyLoz1yfS2Uv8WR3lD+6pPP/lCSB+RaHB6U66FQ/hwJ5dBoKEljoSgnQmmbHEbktDC+E8wIo2WmfM4Sc8L4VrTMDUNhJ9dCYS+fQuEYxjdC4RxGs0sYEa7yXUS4h9HkEcbXi+RzcRgNIWF8GS1i5TohjLBEkSRS5J5oUMm1Wq5Fg0autWF8JRp08qmXT4N8GuXTJM/Mci0aLXJtlWvRaBNpYbTtCuOH3WJvGO37wojeL9eivT6MHxvC6GgMI6ZJrkVMSxg/ic7WMGLb5Fr83BFGV3cYxy6Fob8chuFqGLf3hPGcMPaFMak/jOeFaSCMOwbDeEGYh8KYPByGZSyMO8fDeFFMuR7Gq5+H8d6/YRRNC8dtejgfijMzw1kzKxyP2eGcFSVzwvGcG845sdYunPnzwjkvSu3DWeAQzgVR5hjOQqdwLopy53AqXMNZ7BZOpWc4oTHhKJThtCSF831yOG0p4USpwvlBtKvDidaE86Po0IYTqwvnZ9GlD+cXQzjdxnDiTeH8Jg6aw0m0hPO7SE4L5y/xdHY4xbukxj1Szz6pZb/UUhvOorpwLomKeqmjIZwrYn1jOEubwrkqKpvDuaclnGuiqjWce9vC6RPV7eEMdITzYFc4g8J4MZzjV8KxXg3npZ5w7uoNJ70vnOn94bwuMgfCeWMwnOyhcGYPh/OWsB8P5+T1cFZ9FM7GH2QcMyM4MCuC32dH8OScCJLmRnDELoKUeRH8I56yj0DjEMF/4hnHCHROETzrHIHBJYJJrhGY3SKY7B7Bi+JlzwjZ00SQvTiCU/dHsC0sgoa4CL5LjCAqKYKO5Ah+TomgWxVBgjqC38STmgiU2gj+FId1klcvecVTBslrlLzif6YI9OYIbrNE8JwwWiN4KS2C2TkRxO2J4FdxeH8EybUR/C2eqotAXS+x4n8NUnOjxDVFYGqO4I6WCI4La2sEU9qkZpHWLnV3RJDZGcHMrgjZt0RQ/FQEA8cjePSVCK6/JnWfkvFeimBaj7QVmdekbW8Eb4icPonpj+AdkTcQgf1gBCdE4VAEzsMRnBZuoxGUjEXgOR7B5esRrL8RQf4UBWdnKLjHTkGvqJ6n4AF7BYNis4OChx0VjIitTgqWOSuYEDtdFPi6Kgh0V/CZqPVQ8KWngsb5CiIWKKgMVfAICrZFKtgVrcAvRsHncQrq4xV8naAgJllBd4qCBJWC30WyRsHfQqNTcItewTFhMCiYZFTwgrCYFEwxK3hZpFkUvG5VkGVTMDtVwelMBauzFCzJU/DoKrm3TcH7u2RMexSs3avg0j4FS2sV9IiqOgX99TKmRhmT2NokY2qWMYmdLTKmVgVB7VJjp4LIbgUdBxT8eUiB/wkFh85JjecVPH1BIecthcy9gjd7FeT2KZjXr+A9UTCgwHlQ8gv3YQXrxxR43Qkh00AxA9pnQuIc+EP8awf/mwd6e2QvCC8IiyNMdYJXRLozzHSBN0SOK6xwh9MesmVdDD7x8JH4KQX5H4bfxWENpGilX6HTw/MG6c8ofZmkL7P0YwE7G7wnClLBKx8+LQCnjVC7C5r3IOstJNfB0/US3wjmJpjSLPEt8ipplT6EXbv0IZw7YfFB+PwZqHwP9nwg9ZyHI5fgv8tw7Aqy7sKLPTCtF7L6kP9NyB8Ax0EZi1g9hMwTnBOlI7BhDB6+DqMi5nN5Zc2M5PTsSIrmROIxN5Iyu0iuzoukyj6S+xwiGRCbHSN51CmSHc6RBLtF8qVoco/kB49IOjwjObQgkq2JkXLmjCRcFcnPmkgOaCNR6iL5Szylj0RriOR5Y6T8n0XK/1kkGZZI3rJG4pAaySmxKDOSN0oj+fGJSI7tlOu9kaysjcS1LpIzYm19JAsbIrksKhsjubcpkn7xeHMkj7RIba2R+LZFEtIRSVRXJD+JxAORmA9Hcu5YJM2XIum6EknC1Uj+EEd6IlFfi+S5XmnTJzX1R/KKyBiIZNag1CYch2VuRNGIzM1oJOVjkVRPRDJ8PZI9f8rY/5Vab4vi1JQozt0VxZLpUfSIPXOi+GJuFIp5UXwvOu2jiHeI4rBjlKypUZhcorjTNYpXRIZbFLPco8j3iKJiYRS7gqPwD4nifGIU15KiGEmJYpsqCh91FPs0UYRoo+R9H0WzLooofRQ/iW5DFEpjFE+ZorjdEsUL4v4cqSMvig93RVGyO4rKvVFs2S81NUpNorMpit+bozjSEiVniiiea4vC0h5FVmcUMz6MwvN8FH0Xo9h0KYr6nijCr0XR3htFXJ+Moz8K1UAUtwzKeIR5KIqpw1G8KrJGopgzGsW7omAsCpfxKM6IRdejuCKqbkj/30VRPTWatlnRHJoTzbN20ZjnRfOqfTRZDtEUOkXj4hzNGXHVNZqNbtE84B6Nt2c0H4mQBdGkLJF7imj2RUVzLCEaU2I0U5TRzEmWWJXEilJ1NIs10ofYqI1mmz6ajw3RhJkktzmaWEs0v4lD1mhUtmhuSY3mOfFeZjQ1udL/bsm5V9rVSTtxqF7aNUi7RmknLE3R3NUczesipyUau9ZoKjqiebwrmoCD0Xwu1p+IZuWVaHqvRbOpN5pH+uTZQDQ/DkXz90g0hrFo3rkuNU2P4eisGLSzYzg+J4bUuTG8aRdD3rwYHO1jKHGIYaFjDFdElVMMDzjH8OLCGB6Pj+FgSgwpqhieVcdg1sTwujaGHF0MJ/UxrDbEcNEYw3pTDPeaY3jCEoOXNYabIiQ1hra0GPxWxlC/KgbrlhgW7IghfF8M34uE2hierovhjoYYXhYZjTHMborhXVHYHINrSwznxNK2GNm3xHC9I4Y9nTEEdUmuN2NwORPDknMxTFyI4ZcrMTx/TXL0xjC9L4Y3RMlgDFeHYtg4HMNDIzGMis/GYmAihp9E5u2xzJkUy7fTY2mfEcsfM2N5alYs+tmx3DFHntnF8q5YOS+W8/axVDjEco9jLFucYuU9GstNsc9F4l0l3k3i3WPReUrMwlieDorlr7hY7kyMxS4plpNidXIsnimxXBL3q2MZFts0sdTrYlHoY/lBJBlj+UccM8Wy3BrLlbRYdmbGErM2lspd0n5PLL57Y2nYF8uP+2M5UBsr630s/4pn62OxNMQyrTGW/xO5TbE4NsfygShpiWVRayw9oqYtVs6OsYyL3R2xBHXG8qVo6Yrlt+5YDh+IlT1hLNmXYzl1JZbiq7Es6JFaRNW1WB7sjWVU7OyLJaA/li9E80AsUYOx/CIODcWiHo7ltpFYjou00VhmjsXiOiFzdzOWr36M5eJfsTw/KY78O+PYPC2OzllxJM6O42/xvzlxmObGMcUujtdEzrw47O3jOC3WOMTJ/2kcV0W1UxwPO8cxLna7xBHkGsdXotUtjlj3OH4XRz3iuGN+HC+LzAVxzF0YxwmxSRnH9aQ4QlLi+EZ0qOLkPRzHX+IZTRxGreTXSX6Ro5f8Bskv1hglv0nyixpzHI9Y4pgQe6xxBNviaEuN44+0OCZnxnFlueTaGMflPXE8uC+OnfvjaKmLI6Y+jt/E0YY42VNKfU1Sn8hsjuNkSxxFrXHMb4ujqj2OsY44dnXGkXU4jsUn41h6WebrShy1PXGyZsbR3RtHUl8cz/XHYR2Ik/dKHPeMxjEgPhmPo2EijrSP4yifIZuNufGo5sVzm308x0WaQzyzHeN5V3g4x7PBJZ4HXOMZFTvd4glwj+dLMXlhPKcXx9MXH8+PSfG8oIrnHU08F3XS3iBtjdLWJG1Fizmep6zx3Jkaz/vp8SzbEM+UvfGU1sazpT6e+sZ4FE3x/CRULVJLq9Qi0tviZU8Sz54D8QQfjMd8JJ57LsUzKH7tiefItXi0vfHMG5BaRMlgPNeGpP+ReG6K2tF4br0ufdyMZ8HcBL5zSCDJKYH/xPPOCdhcEpjpmsA7YqVbAh7uCVwSO+9P4EhkArqoBHJiEjicnMArqgTsNQmUaBNYrEugV2zWJ+BlSJD1PQFMCUyyyvO0BJZlJvD4ngR+2p/Ak7UJ3F6fwEvCrjGBU2JNUwKLmhO4Jh5vkT5aE6hvkz6fTCD2TAKmcwncfzmBEfH3tQSO9SZg6UuQs1cCb4mCgQTcBxO4KDYMJfDgcAJjovrjBC7MSGT37ES+mZMoe9FEUu0TedchkdWOicx3SuSKqHZO5IZLIvtdEwl3S+RHcZtnIpnzE7FbkEhPRCLblImY1Im8qUnETZfIBbFBn8iDhkTGRIgpkW9FlzmRJEsit1gTeUGk2RJ5NTeRzj2JKPcmUlQn/dUnsqkhkWWNiXwk6psSZWOayC/icEsik9sS+fvJRF4+lUj26UTu/jCRQXHsQiKWi1Lv1UQe6ZGaxY+9iTzZl4imP5FJA4m8IrIHE3EYSuRDUTacyD0jEi+2jybiP5bIl6JtPJH4Cckjjl1PZObNRO74SsZxh5JvRfKdSv6YreSZOUreslPibq/kkqhyUMpZScl1sd9JSbizkiddlExyU/KK+NBDydB8JTsWKHluiZL4cCXPRiixKZTMRMm7YnWkkgVRSq6KTdFKlsUo+VjUxyqJjFPyq8hXKnFNUnJePJiiZFzsVSkJVSv5XhzQKFFpldyuU/KSyNIrZf1R8oEoMyq526RkUARYlHwl2qxK/rEpSU1T0pijJG6zkr/EsS1KrE9IbVulNjF/u9Qllu1UErVbyW/i6B4lbrUy9jolE/VK9jUo+bFRxt2kRNOsxKlN5qxLSVe3kg0nZU7eVzJ6QUnIJantqtR1Tck9fTIvYke/ksABJV+LjkEl/w0peWFYSfqIkrmjSpaMK7n8h8zxpCTCZyVxx9wkXhXL7ZJwmpfEWbHePokHHJIYEweck7jdNYkz7klUeCRxn2eS7M2S+E7ctjgJh6VJfBWZRGJyEv+Jueok1mqSWKpNYptOnumTaDck8a8xiRdMSXKGkjaWJE6JtdYkBmwSm5FE1v4kdjVI343St+huSkLVLLlbknhZ5LQm4dgmdYh17Unc35GE9VISrb1JxPclydqbxJzBJE6KkiHJO5rE+zeSyJiXTJlDMvc6JjMsul2SUbkm4+SRzDkxPj+ZF0OS6VElE6dL5ll9MieNyZSYktluSSbAmszX4ta0ZMxFyazclcxne5NJrUvmVH0yg43J7GhKJqg5ma6WZG5vk747kjlyUJ4/m8wjV5Op65HYvmRm9CfL2S2ZhYPJ9IonhpL5cjiZtpFkEkeT+U98OJHMjx8lM+VTaXdrCi9OTkE/M4U3Z6VwdU4K3nYpfCZa5qUQb5/CP8LOKYV7XFIYFrtcU/jeLYXJnilcWpDCtvgUvk5IoTMxhXMpKVSqUnhIncJv2hTM+hRmGFIoMqawyJRCn/C3pMj/cwpJthReTk3htb0pPFqXwseisT6FmIYUUptSmNOcwilxd2sKQ2JXWwoh7ZJb3NmVwuUDKXSdTpH9ocSfS6HhvMRekHY9KTzZm4K2L4U3+lNkbU2hdSSFhNEUjo+lYD+RwsQNqXWyiqFZKkLmqPhePDlXhaeDiqvicycVbc4qbnFV8aLIcpPnYSqmRKjoQcXmSBXKGBUbElT8kaTClqJijkolZwUVP+pUHNaruMuoYoFZRa94wqLC36qiKVtF9kYVj2xSMW2PinfEtv0qvq1V0V2nQl2vkn2yitfFikYV7k0qrohNzSq8W6Qu0dqqIrFNxX8iu0OFY6eKc2JDl4qHu1XcFPUHVPx5UMWxJ1WkHlJx+rCKe4+qCH9axaPvqJh3SkXJeRWhl1T8IHqvqdjaqyKgTyVnMhX5Q5J7WPKOSM5RyTkmOcdlPiYk53UV52/IGD5S8ZFQ/63i+DQ19bPVlNur5Tet5lcnNU87q+VdrKbETc2wu5rdHmpCPdVsX6Lm8mNqHopQc0P8iZpnI9WkRam5P1YtZ381P4ujajUmjZoZWjXviSG9mp0GNSFGNT8IvVnNXRY1b4tFNuk3Vc2GTWo+elxN42Y1sVvU/C3st6lZv11NxT41tbVqIuvU/C5sDZKvWc3+FjW0qnmmTY21Xc2pDjX3dqkZFdtPqQk6rebg+2re/FDNNz1quq+p0fSqKexXc21AzRODavyH5JnoHlajHlEzeVQt51Y1nuPy7Loaj1s1qKZrWDFTg+csDX5zNHwtuubKfTsNBfYaehw0+DvJfdHlrGGyq4b/EwVuct9TQ+F9Gt5N0LArScORFA13azWMiHC9hl+E2ahhrVnDqEXDXqsGhU3D06kaKvI0+OzW0LFHg0et5BFb6jR0N2i4s0nDymYN21o1fNemQdehYXWXhsXdGpYe1ZD4vobkCxJzWWq4quEbobkmcb0a3hQL+zUED2r4XuiHNUwb0TA0puHnCQ0nb0p907XMmaPltHjATku0vZY/RYajlrNOWjY4a3nERcvHotlVy0vuWi55aqmZr8V7gZZJi7UceUSLJl7Lj8laZqi1svZruVerZVTs02lBr+V38T+DllSjFjuTlg/FerOWhyxa4mxaeW9qyU7T8nmmlrcLtXRt0aJ+QsvYPomt1TKvQUtlo5amZi3xLVr+Ey+1auns0qLq1jL5gJZVb2nZ8Y6WkHelFnHkPS2mE1pmntRyUpSe0nLfaS3jIuoDGad47kMtDme1VJ3T4t+jlb2t5O/TUtSvZcmAlt2DWsKHtPwi3h/VcmNcy1236XhHFN+uY+kkHcMiYrKOX4Vtio6m6Touz9YxxV7HW2LQUcdsNx3viwp3HTc8dMTO13FpkY7rj+owh+uYFaGjTCHf0eEcq2Nhso6dKTp+UumwaCRGr5PzqI7jJomz6Nhk1dGVquPOdB2LM3X8kq1jbLuOZft0fC7uqJPYJh1HmyV3q47T4oF26Uc0dEj+Tok/peO1qzpZW3QE9+kwDeg4NSg1DOt4cUyHy4SMc5Ye7PRk2Os576Bno6MeLye9rL96Opz1pLjoWeWmZ5G7nkHxi6eeZ+brmf2QntgQPf+IF0P15ITpcQ3Xc0VsjtDjr9DzjTiIHl2knmlRet4TJdF67o3RMyZqY/VEx+nl/K7nhXg9WQl6Libq6U7Wc7dGT6ZBzwWjnmqTniVpej7bqKetWk9yjZ47Nun5P7Hycalts54BsWuLnvAnpEbxzFY9qdv02G3X89hOPZ+Ktl0Su1vPpD3Sdr+0q5U29XrONOh5tEnaiLZm6bdV+m2TZ9169pzQozip53fx7CmZp9N6HN6XuRLVH+jx/lDPl2LkgtR+Vc9X1/Tc1a+XPYCeNQN67hmUMQ7LGMXlMT3Tb+p54kup91YDz0wy0D7VwB+zDDjONXBB1NgZ+GqegW57A2POBmpdDES7GvhbHHczkONu4IqHgS2eBgLmGzi0wIBxoYEHlhioDjJwKsHAqykGQrUGntYZSNUbmGcwUGU00GE2cKfVwNJUA3+mG/gmx0DfbgPL6g10NhiY0mTgbVHcbGB/q+Rsk5ztBg4fMHDksoElgwZcxgwyDgPfTRhY9IWBr281cmG2ka/nGjlgZ+SEvZFGJyO3uhgpcDWyy91IuIeR30T6fCMRDxt5OM7ISJKRqBQjVzVGntAaCdIZ+dBo5DGzkc+EymrkxR1Gnt5rxKvOiLbBSGmTkRvN0n+LkYRWIws7jDgfNHJJfPyukZb3jLxxUvo+baSs18jNPiPN/UaUA0ZuHzTyf2LVkJHFw0aGxb4RI5GjRv4Sx8eM5IwbcZsw0iO2XjcSfMPIT+Kpm0ZsHxk5+7GRjZ8Y6f7MyJN2JtY5mOQcY+IT0eZkIsXZxGQXE2+JYlcT97iZGBd17iZiPUz8J17xNDF/gYldC01kLjGx4QETbkEmDJEmHokxsUBlYrfaxB8aE89rTWTrTFzRm3jCYCLIaOJH8ZTJhJ3FxFnhbTPxlTiQaqJ1o4nztSZq6kz41puY1WRifbOJR1tMqNtMTG038a4o6TBxvdNEQreJxU+acHrWxObnTDS8a+JMj4nuPhN3jpp4W6wZM/Hip1Lr1zKOSWYy5pjZYmfmh3lmrA5m5jmaOSeqncyy/pnp9DSjmW/mrgVm3hOHQ81YwszMDTdzRlRFmPFWmPlKHMDMzCgzpQlm7lGZaVCbWaw385LJzHyLWd6fZnrSzYRmmvlF3Kw089ZGM8XV0r7GzISIf9zMbZvNLHnCzL/bzAzuNLNzv5nn6syENJlJbzFzqdXM5jYzAe1mbJ1Sb5cZ3wNmTE9K3LtmYk6YKThl5u8PzPx2xSz7MDM/95l5pl/iByR+0EzgsIxZPDUifYyasR8zc158NyHju2Emys5Cvr2FAQcLux0t4GThL3Hc2UKuiwUPVwt9IsLdwh/ieQ8LOZ4WOeNaCFto4TeRtdiCOcLCwXgLp1UWHtNY+ELM0Fs4JdYZLDxqtPCZ6DRZ0JotTLdYOCkqrBYesVn4VGjSLNyVbuGEeDjTwidiTbWF4h0W3thj4Z59FsYbLNzebOH/xOoWCw1tFuLbLdzWIffEWJeF+m4Lce9aeP2ytOmzsLRf7ouEMWkzLjE3LLx9q5WS26y021lRz7PS4WRF42xlmouVR9ysaD2sTPe0sm6+Fd0iK6cXW/kuwMpzGivZWiu/G6y8YLTiYbbSJxRWK8dtVuanWYnMsLJstxXDXitnG6xUN0psk5UjzVbmtVq5IH5ot3Kpy4rb01bWnLBScd5K5RWJu2rFeM3KnF4rZ8TGPiuPD1tJG7MSfN3KsRtWHr7Vxq/2NtycbPQKhYuNP8V8dxt7PWxEe9r4V7wy38Zooo03km08pLdxymSTvY2Nxyw2qtMkdq+N/DobC+ptxDTauKXJxt0tNsZFY6tNzgo22rpsHHnaBtds/C1W9NlY1G9jRNQN2IgbtHHbkOQQxcM2WkZtTBm38Z4on7Dx8HUbXTdszPzIxo67UrnHLpXmeanc6ZDKu6LMMZWHnVLpdE5F55LKB66pVLml4uOeyrfC6pnKlgWpXAlKxTM8lXdiU9mQlMov2lTcDKm8bE6lJD2V+NJU7q9I5cmNqZyvScXcJJ/NqQS2pvKTcOtIRTYm/C1e7k5l8cFU3jqcyocnUvn+VCoLzkvMgMQMStuxVHrF7vFU/plI5ZXrqRTekL7s0/hZHHNII8sxjd3OaUS6pLHSLY2l7mk0eaSR5JnGnfPTyEhMo0eZxs6kNP5KTqNAlcZkXRql+jQeNqTxmTCY0phtTsM1Tdqlp0FGGmPZadyyNQ3rvjQu7U8jtyGNocY0apvSiGtO482WNNa0pvFAWxofi472NGZ2pvF9dxp9r6Rx5nIavb1p7OqT2vrTeHUgjetDaZwcTePr8TQWfJrGI3elMzA3nfsd0/lYtDul4+eWLmfzdJ52TyfDIx0WpPOpIp1O0tGo0tmoSWeXMZ1IUzqvmtNZZUnnhjWdFls6p9PSqUxP56/l6bycm05YTTov7E2nrCGdLxrTsWtJZ0trOr+1yf32dHI70hnuTKeuK507DqSzqCedO/vSsQ6lYz+cztYR6WM0nT/E2EQ6U26mc0LcNieDN8V5hww2O2YQ7JTBAtcM7vDIoMwzg0fnZ2C/KEP2rxm8m5jBZVUG29QZ+FgySLdlsDstg9OVGeTuzuC9/RlyjsvAsTEDRXMGf4tXWzK4py2Dm6KtPYMZnRl8KKq7Mjh2IEP2UtLXuQxuuZKBsTeDuX1Sizg+mCHn3gySRzOoHM/gqesZvPFJBlVTMvliTiYWu0ye9czk5+RMTugyWafP5KgxExdzppzxM7nVlslnaZmEZ2fy5vpM+hsyZY3L5JHWTP7tyuS17kyKPsgk9EImL17M5PrlTNRXM1kwkMmU4UxOisqRTJ4ey8R9IpNJNzNJmJlFxewsXOdl0SdiHLK4zTGLt8QjzlkccsnC5pqFo1sWV8V/HlnUxWWRGJ+FW0oWkzRZvCP2mCTOkkWpNYsvbVnsysjixhNZbN6RRcjOLH4XL+7K4sz+LDbVZrGiIYsljVmom7Ooac2Sv3cW+R1ZjHdm0dyVxfOHsvjxWhbHerOY358l60gWDQNZJA1mMXUoi1OiajgLvxFpJ46NZrFgXNpMSJvr0uZGFqfFXT9IX5Oy+WBqNr/aZTPhkM1M52yCXbP5Tbzolk2BezZLPbLlXJNNm2c25xZkc7smW8aVTbk2m2W6bL4RR/XZuBmz6Rf7TdlMtmTznS2bofRs6jKy2duQzaQmiRPlzdk81ZpNbUc2d3ZlU9mdzcihbKb2ZDM+kE3zYDbqoWzODGfz+IjUM5rN7+LFsWxuTmRz8WY2b87O4YRTDpXOOfi45PCDWOCeI+tHDgWLc0hX5VCryeFOXQ4b9Dn8ZMgh15TDInMOM205bE7N4Y+0HFZl5Mg7Modb8nJYsj+H15py+LwlB+f2HHrFpK4cvA/koOnN4a+BHD4blnvXc+iat5zbnJfztljmupxn3JaT7b6c+R7LafRcTsr85UxfsJwPhb9mOT8LvXE5l0zL2W5eDpblvGldTqltOUMZEle3HFXDcvn9LKeodbmsTct5sn05zp3Lie9ezj+9yynpX0760HLch5fzwdhy9n66HNuMXPbPyqXQPhcH51x2u+QS65rLevdcnvPMJW9+LksW5NK+MJeHQnNZqcnlmiGXeFMuk825nBQbLLn8Ys3lBVsuBam5tO7OZbwpl5bmXC625kJ7Lrd05PKmeKY7l7GDudx6Npe2y7nkDkrfw7nYjeaycyyX2yck38e5JNvnccYhj7+d8ihxyeNh1zy+Ekfd8vD0yGNEzFqQx3mhWJTHofg8Xlfn8bU2j/mGPEbFbHMeFwTWPG6x5fGWKE/N41h6npyL87iak0fZ43lY6/N4tS2P4vY8Mrry8OjOo+lAHo+eyMO5Jw9lbx4f9OUROpDHa4N5PDKcx9hYHpfn5suZJR9/x3zuc8nHzT1fzrn5pHjmM2N+PouT8nFQ5XNam0+QPp9XDPk8ZMpnvjWfUVGZJTEr8lGul7ab87lzRz67GvMJaM3nN/FSWz6r2/P5oiOf5gP5aA7mc/HJfKIOS+zRfH55Kh/FiXzqzufj3ZPP3X35fCz6B/OJGMvnzfF8friez3M38nl7ygpUc1fg67QC9fwVVC5ZwbOaFdytW8FMywrOia07VrBq3woO167As34FV5pWMLl1BSWdK/i2awX/615B7oEVKM6u4OcLK8i4uoKWayuw61shZ9QVvD4i/V1fwYpZBcQ4FXCHcwEbXQoIci3gD/GqWwGVQQUs1BTgqC+gV+w3FKA0FjDNVMBZobAU8La1gPW2Ah7MKOBL8URBAf9rLOCj5gJsrQW4thUwKNQdBVzslFzdkutAAdUHC+i6XMCOPvk+IN8HCygdKWDZaAE/iOfGCrh2VyHvzi6kck4hr9gV8oh9IbmOhdhcCnFzLWRYNLkVMtejkA8WFOK7tFBqLZRaC6k1FJJsLGSGqZDzYpu5kChLIZOshaxNL8S5rpD6+kJmNxZyZ0shYW2F/CsqOqSfzkKq3y/k6MVCdvcXMmVQ+hebhwq5ZaSQd4T/WCG/iVfGC/n2eqHsMwu56riSPU4rOeOyEtxWsmzhSkaMK9GbV5JkW0l0+kreyl5JTO1KfmteySstK2VvspIVHSs50rWSzoMrGTq0kqbDK/nlwkq+vSz3+lfiMij3RdPQSrTDK1GOrWT6+ErOiTturOSxL+S7/SpOOa2ixnkV/7qs4i3XVax3W4W/+yrG7pXvWvmuk+/6VfwuXjWsIjd1FeOZqzBnr8K4ZRVztq/Cu2kVD7eu4huxqHsV3QdWYTu4im3PruLbN1bJ2iT3J69mktNq/nNZzeseq2UvsZpHF60m957VpGpW42xYTZNxNdPSV7M5ezXXNq/m7brV/Nmwmv9rXC1jXs1jbatZ1bGabzpXc/TgapYcWk3GkdV0PbWailOr+eriahZfW43b0GpGhNPoamqvr+aCYxG7nIqIdy7iffci/ltYxIbFRQQvKeJvccpQxCZjEeGmIkKsRVSmFhGYVsSfwi+ziN/EzzlFHKgoYnKj9CFubymSd6/EtBVxS3sRGzuK+KeziLe7JPaAxAq/Q0X8LpY9U0TytSKU/VLHYBHThos4J7aPFHFmrIit40VETRSx5UYR3Czi1k+L8LQvptOhGHenYsaExaUYV9diWt2KMbkX4+xRjGF+MY0Li9EsLeb8smLeUhbzZ3Ixr2uK8dMVU2oo5sfUYorTi/HcLjHNxQyK5pZiBtqKaWovRtdRjENnMf2isasYbXcx9geKqT8o/T5ZTM/RYuY8W8yWy8WcGijmtuFiNo0UEzEq12PFnBA148WET8j19WLCbhbz71fFvOqwhled11DqsoaffNbwg34Nxw1rKLKs4VGrfBfHbfI9Va7T5Dpd7mfKtTietYaS2jW8XL+GtQ1r8G4ULWv4Raxtkz47pe/uNbx2ZA0bL4mrawgfXMOtQ2uIGFnDbaNrODWxBsWNNdg7ldDoXMKAa4n87kswuJfg5FHCoPB8pIQXVCW8ZChhmamEtZYSXrWVUJpaQnlGCetzS9A1SkxLCa1tJbh2lNDeWYKlq4T3B0qYOlbCObH7RgmJN0uosF9Lleta3nNfS43HWqKXrMUzZC1e6rVsMK8lxLKWatta5q5ay/+2rCWgTu43yP3GtfwnwlvWsrVzLTFda9l5YC1Xj6zF/8O1zBhYS/LQWuYMr6VH1I2sxX5sLf1i+Ppa2m6sxXJzLe4fSd5/1rJ/ainm2aUscSzlS5dSCtxKedC9lOc9SlntWcrahaW8vriUv5aWcs2nlEfjSzmpLWWbsZRYUynnzaUoraVcsZWyP7WUvvRS+e2VUtpRyh+dpazvLiX4QCn/ildOlPLG6VISL5cy71opzv2leA6VcnC4lKNjpeSNl3LfRCkP3yzl109K2fF9KWEzyrhtZhlbZpVhcC5jxKUMm1sZBz3K+HR+GXkLy1i1pIzqxDJuTyrjqraMAUMZXZYyDqeWcSyjjMptZbg0lpHaXMah1jJy2sq4u72M490Sd1Ti3i9jRX8ZXsNl/CreHZf7E2VMulHGB2Lax2Wc+aeMjfPKed+hnAvO5eg9yhnxLKdjfjmpC8pZsLCcnMXl3LOknB/vKWfDg+Vk68r5n6GcH0zlvGQux9dazu+iMrWck+nlnMsqZ1d2OR/WlbO9vpzLjeWyTy/HvqWcltZyzG3leLSXc10c7Cgnq7OcpV3lfC6e6S6n4EA5Dx0s53vx4pPllByS/g+XE/pUOUnPlWM4Xs7V98s5dKGcsmvl+PeW85eo7i8nYqCcSYPlzBiRvGL/qOQek9zj5QyIlolyLNcl/w3JLw7elLF8Us7Ln5fj96WM6Z9ytt5RwdLZFbztWEG4cwXbXCuY7l7BZeEwvwLPRRU8ubiCL5dWcEJRwYqUCt7UVfC+sYKtJmlrqWAwtYLWtAoey63g8K4K7Noq6BPN7RWYOipw76xgQhzsqiCru4JHD1Xwkwi/UsGkqxXM7K1A119Bx2AFnwxX8MBYBd+JF8cr8L1ewfZPpM1nFZQ5rZN35jrudF/HWbHLYx1NC9YxsWgd/z6wjq3h6zijXscx6zpW2tbxWto6bHvW8V3tOt5uXMcdLetQtq1jTvs63LrW0fqexF9ZR07vOooH1uE9uI7bR9eRML6OWRPreOzzdXz+yzpOTl/PK87rcVi4ntrk9WRo1vO5dj2vGddzq2U9p8VW63ribOvRp6+nO3M9/5e3nne3r2fKrvU8Vbee/5rXc7JF4jvW49y1nlGhHFxP39B6PEfXc2Rsvfx21vP9xHre+2g90Z+s58V/5JlDJXlOlTzoXMnLLpWUuVYS4FbJCfdKtnhUEuNZiW5hJc6LKhkT3yoqWa2q5E1NJQOmSlrNldgslXxireQpWyWvpVeyLqOS97Mq2ZZdSfK+Suz2V/J6cyW3tVXS21mJpbuShw5V8srhSkb7Krl7sJKvxNujlUSOVzJ1opJ91yvR3Kgk8+NKil03yPq3ganzN3BBaBZuQPvwBm7qN/CqeQOJaRtYkLWBJ/ZtwKNhAz82b2Bd6wZC2jZwW/sGPhA7OjYwt2sDrd0bcDi2Ae9+6XNwA5eGN+AytoGD4xt46cYGym5uYOsnG3jqK4mZWoXWsYqDzlXkuFTJ+bSKMvcqOXdXsXV+FbMXVtG8qIpf76liZnIVe8xVqC1VZKVWyfunivn5VVStqmKspIrIrVUMNlTxRXMVMZ1VOFyU+IEq+oTXWBVvj1dh+KiKLpeN3OO2ka/Ff54bOTV/I3/ZNjIjYyOvbdhIWe1GBps2ktGykaWtG3mhbSMBHRvZ1rWRxO6NPHd4I78ObeTy2Ebcr2/kppj62Uas06qJm1HNMdE7Uz7nVvPXvGoZQzUDD1Rz+qFqlj5czXbxlfheUc14XDVPxlczOaGaXLEvsRqtsprXRa2qmlMF1ditqmatCFxdzT3F1XwjjFur+WNnNbF7JI+Ytbca333VnNxfzZe1kq++mv8aqol6Wtr9r5rNz1bT+kI1/4iTx6XOs1LDxWqGLlfzwdVqvuupRnWtmpfFY6PVuH5XzdQfqnl3ag3+M2poF+kzazgtvplVw4G5NUyyq6H+vhpM99cw/4Eajj1YQ9FDNbQ+XMM/4sXHahheVoNfWA07ImpoSqjhT2FJrOFdsUVZQ3xSDc+JjpQaMlXyLF+uV9bwSlENFVWSY1cN/7enhpt7azjbXIPr0RqqxJ/P1LDoWA1fiheeraH0uRqGRNDzNXSJnBekvXjgeA17xesv1uD1ag3Lz9TwxrkaVl+sIe1yDafE0isyJpF8tYawazV8/lEN2i9q8P6mhr/EyW9rWPJdDV+JkR9quOOnGmZM28Q3MzexbvYmVszdxFnnTfz04CY+fngTO702sYZN3K3cRErSJg6nbOL/Ga7vuKrLL4Dj2rbcuEdWatsUF47MzE9lWSqIuDUrsywVBcTVkL25e8CFy97j7sGmbJoLAcVZlr+GOZDhrt/54/363vs85znnPA+Xe79f3dIIhm+O4NHPIvh6awTjt0UwZLusF3k7IuidHEGw8EuJIE0cSI3gWUUEV8Uvqgj+LIugsjwCn4oI2WsEcyojeMASwSZxULxkjUAlusRKWwR/2CPo+XMELxyKwHs4gtFHIpjZFEGG6PGrvL8UQek/EWy8GsGL1yJIFUHtEdzoHUl030gs/SK56RPJuccjKZ4QyX8TI/lgUiTfixd8I5kwI5K2lyNRz40kZl4ku+ZHckZMfiOS22Ltm5FMezcSoziwKJJnF0eSKJYuiWSEfyQXRJ+lkWwXMwJl/YZITovJH0bKPZys+zSSe8K9NZKR2yL5TZQER7JjeyQ9QyJZERbJoT2RbNkvsRESFy1jSZFEJkeyMCWSSvGKIpIc0aiOZJwmku6cSOYVSp6KSPpWSi4xyxJJly2SJxyy/hu5HojkD6H7MZKnD0ZyRXx+KJKWI5HMPBrJi02RtJ6PpPY36e+vSH6/HEnZlUhevhbJP52RLOmKZF93JA/3jGLkQ1EM7RdFYf8oHhsQhd/AKP4T3ROiWPVSFHUiZmIUf4s9vlFsmxLFK0Tx86Io4v2j6LssCnNQFH3WRTH2gyiKPoqi96YogkWz6PlJFD+Kpz6TOlujmL8tikVxMpYcxYSUKJTiKUUUi5WyVi3rNFGo9FEcNEdRkh/FiYIobhVHkVAaxcnKKP76IYqfDkdx40gUS5okpln6/iuKHpckpxh7JYpfr0XxRrv0dl36vi+ag49EM6pPNF+Jgf2imds/mlzx2YBo/h0YTdrT0XQ9G03fl6KZ7BvNN5OjSZoSzR/Tool/JZqAudG4xMhXoymfF82A16IJE6fEK/Mll3iYaI6Kaa9HYxTfvxFNzFvRDFsYzT5R8o7kfzeaEJG1KJoHF0fzibizJJrEtdF41kWzf300/xNvvxdNpfDZEM2896PJF49+EM02MePDaPK2RJO+LRrl9mjiQqL5Miya376SXiJlT1EiVfoukX7Loqkol7WWaI4LP2s0JvGTLZqb9mjGfB3N50eiuSD6H5M9iTbxSlM0URejufdPNC9eiUYhxl6TWuKy+PK6nGOn5O2Opl/PGHLui+Ho/TFMeyAGo/jgwRjqH44huG8Ms/rF8HH/GA6JbwfGkOITw5oXY7g6IYbAl2IonhzDiSkxZE+NYfNrMRwR+9+K4eVF8nqx5PKPYcjGGNI3x/DTpzH8FRzDgNAYdgrXFzFEJMl8Sgyvp8bQUxNDWFkMvSpiOC42WWLwtcbwvD2GTnHypxgmHonB75K8vxrD6I4YfumSsT6xJPeLZe/gWNqGxnJ8eCyfPR9LzxdjUUyMpUsk+Mby+JRYPpoTS/28WMa9Fkvg/FheeysW38Wx3BHjl8aify+W9zfE4r8plse2xjJrWyxZ4sHgWDaLadtj+U9s3BHLT0IbEos9OZYFqbHMV8bSRxVLiPhYJ+NZscwsiuXD0lhWVkpNSyxjbLH8LUY4YvnFFct3DbGYj0reJskrXmiVPVyI5calWJ65HMvyK7HUiqeuxhLZHssXHbEM6orl9I1YbvWIY13POGIeiuNc7zja+sbxaP84eg6KY+JLcbw3MY7rk+N4amoc8+fE8faWOH7dGsfA4DjOivnb4+i7Q9aJ4NA4WsX5xDhKkuI4mRpHriKOXso4msUsVRz3aeN4rCKORyxxbBEzrXEctUk9RxybRMihOPIOS64jcTx8LI4mceR4HP+2xnH6Shx9rsncdVnbGcfm7jg6e8bze594hvSL54LYPSCeAT7xhIuCIfFsGRnPwSfjaX8xXu4T4wnwjefN2fHkvB7PI2/Ey/d+PP+Jg4viubc4non+8WjFhoB4vhfrA+P5ViiXxZO4Op7fPonHZ0s850Xp1njmB8dTLPpvj2enOCM+2xvPC0nxNKbGk6SKZ7lWYsulr4p4wizxnLLF0+aI54fD8bzXJLEt8RxojafjbDzO69J7nwTODEigaGACYT4JnBbHJyaQNSkB8+QEHpqSwMdvJpD+TgI9301gk0hbIld/uQYk0GNpAlMCEzAGyevlCWzcIrYlcFAYghP4T2zcLu/F5B0yJjaGyHsxeae8FxvD5bpL1scn8FGy5EuR16kJHBJpCnmtlNraBGZaEvjMKv2Jh+wJNDsT6HtE+havHU1gflMCn19M4I/LCSzpTGDMjQQu30pgXM9E1vZO5EafRNb1TeRboeqXyPr+iXwnXhyQiFrcFhN8Epk4OBGtOPFiIn0mJRIi5vkm0m9qIl+9lsjVdxJZ9m4i8YsSqVucyPUliaz0T6RePB2QSLLoEC9/lsj2LZJjeyKh4rUdMpeYyOm8RC6UJPKXJRG3NVF+Z2XuaCI0JfJWayIXTySSfjmRT64k8uC1RI6LR64nMrcrkTu9k5jUNwm9+FdM6Z9EzwFJTB+YRIZ4wCeJhwcn8ejQJM6NTKJsVBI/vJTExIlJpPkm8fFkiZ2SxKdTk5g5LYn5s5O48XYSukWSa0kSR/wlT0ASc4KSeGy5jH8qa7bKmm1J8p2SRPb2JC7skrVJSfROTaJIkUR/ZRLh4pz4nzaJk0VJcl+WxOcVSVwUf1mSWGJNItCeRLU44E5C5Uki6Ockxh1KIlF0iFWHk1h3NInvhO/xJAxiU7P02prET38lMetKEsFXkwhrl76vJ+HoTmJ472S+Es8MTCZV/DQ4mafGJ2N8IZn905P5cG4yrfOT+TEgmR6ByRwRucuT6b8qmcHbknknOJmR25N5IkRidiUzOSmZY8myJjWZfEUyfZTJoErGR53MYl0yXxQkM6oomUsioSSZdrGyNJnvypPRVSRzvzWZWbZketmT2S5OilcdyZxzJpP9TTLl30vdH6TmT8msOJRMg0g9LOuPJPPzsWTSm2R9czI5oldLMm0i/EQyQ9qSGfZ3Ml+KxZeScYnay8mMu5LM6qvJvHAtmffbZf/i445kZnQmYxatXcmM75vCi/1TODgghc0+KYQPTSHy+RSeejEFw6QUevim8PCUFLaKPtNSCBOvT0+hXCTMluvrKfguSsEogv1TmBuQwhuBKXywJoVnPk5h3ScpPLglhRbRe1sKoWLv9hR+E1WhkiMsBVV4ChlxKexLTmFkagqJyhRWq1L4SZPCZG0KTboU3kpPYb8phZTyFLrFS5Up6MRhSwqZ1hQK7Cn0daRw0ZXCu+4URntSaP45BeexFKKbUkhuTuHbFuntrxSCLqfw3dUU/K7L3jpS2Cbmdsreu1I4L768kcJjfVIJFWfEoH6pjBqQymWxbGAqyT6pdL6QysaXUpk2MZVXfFMpEA1+qTy5KJVVi1PJC0zl8ZWpjN2eSmZYKivjUnk5OZUvFalyf5lKnCqV5zSpTNal0tsor80yVpRKfkUqfSpTCRNfWlPlOSyVRkcqzztTuS0e8KQy/VAqJw+nUnQkld1HU4lsSmVccyrrWlI51ZbKa6dSqTuXypR/UtlyWXq7korlWipV11NZ05mK+UYqD99MZVIPBcP7K1jro+A7sWmwgqznFZx6QcHjExVyr62gZaqCvtMlboaC/eLoHAUZbypIWaTgh8UKjEsU9F6qkL+5gkfWKBi2Q8FfojNUAXsUbE1U8HaKAruoUyh4RqngptigUpCuVnC/RsFnIsKg4JIINCr4skQh/y8K+U5X8KhVwRkxxK7gSaeC1S4FWreCIx4FM7zS70EFO35WUHZIwRNHFaw6pkDTpOCj4zLXrJD/E5kXT15S8O0/CiZcVvDxFcl9VUGOCLmm4PV2BRXipW4FevFTfyWmAUoeHKhkq5jro2TPICV3hilZ8oyS3hOUWF5SMnyiUp5FlCydpCTFV0m/6Ur6LlZSF6BEsVTJwUAlry5XwntKbn+mZOpWpTyrK5kXrJRnMyX7titx71ASH6JEF6bkPzErXEnRV0q+SlAyLknJfalKPhVzFJJfqWSX+FVcUStZoVGi1irpZVDSbFYyKlfJ9iKlPOcr+b5cxiplnUVJgehnlbXiV/G2Tclou5IY0ehQymdLyV2x0aUkoFrJhkNKphxWcuKI9HlUic8x6VVcFIuapGcRf1zJdfFts5IerUqaRJ+T0vsfSgb8qeToZSW5V+SsrioJE+fEiHY5m+tyNh1KbolpXUqCu5WU3VBS30sFfVX82U/FuAEqusUDg1ScEPHDVMx/UUXyRBXFU1QMnKpin3hyuooE8Z2fCsMMFZtnqgh8R0WZv+QIVHFDlKyQ8Y0qVm1W8eKnKn7ZqmLBThVWod6t4kykir+TVNQkq0hNUXEwVUWmQkW5SsVfahUZehVjrdKPWG9T8aMw2VVsdagY5FJR5ZZ5j4r3DkvsERXBR1V82ST7ENXHVdxsVvHwCZV8R8v+zqv44DeV3POrePQfFQ1XVTx3TfoQH7WrmHldRe8OFbZOFSO7VFwR/95QsemmiuaH1Dw1QC3nomb9QDWDh6ipGKVm53NqOiarWTNFzXfis2lqWsX//NSMnakm6A01195Rs3mxmjlL1BSKPf5q3g1Q88RSNQmiU3wfqOaBIDUnxOvrZG6Lmq3BauZtVzNoh5ovRECImvGham6K98PUTNup5ky4mspdaobvVhMp7u1Vc3Sfmpci1MyNUrMvWs2lJDXPpqiZoZB+lWrOi7dUauxilUbNBK2anjrpTa+mK03NxVI1D1nUBAusavbbJId41qHmrsh1SR63GodH9lujprhWzcFGNemHZQ9HpG9xUrx2VE2ZqG1S8/RxNQrh1yL1W9W0nJbeL6jR/E+N6bKabVfUtIn919T8LT7qUDOzU2qJ8C41j9+QWg9puNpPg36Ahld8NBSJ/w3SkDxEww2xYaiGkOEa3hyhYexTGi6+qGHaJA1mEeKr4ax4c7IGixgxRUOUaJ6uYeAMDUtmajg4W0OvORr8X9fw/psaQt/SsOBtDQH+GhQBGj5cquGwmBGoofcyDW8HaYhbrmHNCg2vrdYQ9InU3KLBu1V62iZ1t0u+HVJbRIdqWBmmYcJO6V98Gq6hKU5qJmv4RqWhVaPhT52GOwYN6RYNbVYNEXYN/4ggh4Y5bvGDhreOaLh+VMN3xzRMatLw4HGJFfObJb5FYls1zP1bw6yrGnZd09B9XUNmp+y9S8O3NzWs66VlRB8trf21zBug5cuBWu4N0tI0WMvFoVq8w7T4jdTy9mgtH7+gZfxELbfE4UlaZvhqyRF9Jmv5VbimaOmaqmX9NC2Z07WE+Gk5K5bP1fLFfC3ORVrWLdHyo8jw1/JIgJY3l2qJCdSyapmWb4UxSMvW5VraRPkKLR98pJVney3mz7TEbdNyXawJ1mLaruX0Di2WEOk/VCtnqeWlnVp5RtFyf7iWLeKk2L9byz/ihb1aeuzTsiRKy4U4Le/Ga3ksWXpRSC9K6UWl5TutluFGLVEiv0z2XqElpVL2atGSa9Xyjl1Lt0PLBqesdWv5Rbzt0ZLg1XKuRsv39Vpe+1mL/oic51E5z2NaLjVpeb5Zi1b8J4pbtQw6oaX2rBbVOcl/WfZ4Rfppl7wdctadWnp3yVndkbx3JWdvHQ/31XFG+A7UYRJnfHRYB+mIGayjXXw3RIdluI4HfHXIDYx8lnVcFQemyns/GZ+tI2qOvH5Drm/qePBtHafE6wt1pC2S94t1XPPX8W2AjklLdaSLBwN1jAzS8dBKHaeFaa2ON9freHyzjimfyXWbjnjRKR7doeO8GBOq470wnXwP6cgSv4Tr6JeooyBVR5FGx7N6HWrxiUHHoDQdX5ml73Idayolv0XHWauOOLuODnHrax0ffqOj+LCOv4/oaDiqo0eTjlZRdlzHhFbZz0kdlSKqTceqU9L3aR2jzum4+aeO3y/pGH9Zx7ErOvZd0xHQLvWvS33xr2jukB66JG+3jhdu6DhxU8drt6SPnnoevk/PWdH5gJ7cx/RyT65HIY710zNwgJ65g/WUiBeH6blvuJ6okXq+HaXnl7ES/4ye3c/qufO8no9e0DNksp5/xPIpeiZM1bN1mp7K6XpMM/Vkv6LnlQWyfpGeSUv0POQvdcWCAD120blUz/pAPVnL9DwWpOed5XqeWqGneZ2e3lv0jNum57bYGKynYLuez3fo+VPUheh5LlSPda8ekqWeGJmiJ0ZkKPT0Uup5W6XnCbWeG+J9jZ5Doq9OehcXhdKgpzhNz6B0PdFZeqqL9Vwq19NmkZxWyWXT0y7W2PV8L2649Rz26PlflZ4fv9Uz9Ts9nh/0pPyoZ8DPep4/rEcrehzRU35Uz6omOTNhOq5nR7PsW7zVoschxrRKL23Sizj1q57XL+iJ/U3P7L/11P8j53VNz1XxSIfso1NPUpfUF4e69ey9qafmlp64fgbW9zfIvaOB3gMNLPIx4BWKQQbmDDEwaKiBoGEGto0wYB1pIOtxA1+OM/D6swaOTTRwaqqBUdMNxIp1fgZ+FFkzDNyZbaDpZQMTXjVgfNfAmUUG3lxsIH6JAb8AAzmi71IDSwINPLPMwCdBBtJXGej/noGGrQZe3CY1thuwiI4dkjvEwLRQA+FhBn4T48MNHN9loGS3gYn7DBz6ykBFjIGiFOkv1YBBKT2rpJ7GwEGtgUiTgatiVYaMFxrYXGmg3CJjVgOrbQYm2w30chgIE26ngbEuAxvdBh6vk76OGnj4mIGk4wZuiiPNBga2Glh2Qvo8KfnaDCRfk/h2OatO2Wu3Ad09A0P7G1k1wMg7g4y4xdjBRm6LFcONTHjKyPtPG1nqa+T5yUZ04r4pRtqEn5+R3kuM/Caq/Y38G2Bk81IjLWJeoJFyEb3MyGMrjISL30TVSolbZeST1RKzxoh5vZFrWyQmWGJE1XYjT+8wohL/ik9CJJ8oDzUyPMxIlDCHS/wuiReLd0vsHiPPRBhZl2LkosKIv9JIrXhOZUQrTqqNxGmNdIi9BiMBRtlDupHXTUbG5BtZbjXyjZhoM5IuHrYbcTmMfOQyUuI24q0xMuVrI9d/MLLlsOxdWI8Y6TpqZMMxI4fEzCYj+aL/cSP7xJ8isNlIg3ixxYhBPNBqJFicEQtOGHGIpJNGbooP24wcFbNPGSkUPqell7NGzp8zsvC8/E1+kbP5Q3q/Kr23G9kq2sTr16UXMbrDSLzoEhs6pScxs0t6EgO6jfwllt0wYrxpZPstI2eF87aRjXeNzLlnxLdHGsMfSqNPrzQuCu1jaXT3TeP9fmnM6p8m35Np/C2+HpjGSz5ppImHBqWxQ7w9OI2nhqSRIkqGpRExPI3vRqTxx7g07vmm0TI5jXlT0igX66alkTM9jW2z0kh8Wa7vpnFaFPmn8U9AGr6BaWSIXsvSCBO/ineD0vAK1fI0Nq9Io1WMWJVGjFi/Oo1jH6TxRbD0tl162yG9ibFhadwVZeFpRO9Ko12s3Z3GtD1pBOxLo058uF/2lSJrxURFGg8r01CopU+t5Nel4cyQfWWmobGm0cOWxhbRJl63p2EVCQ45I/G+M43ZrjR83Gms8KRxQGR407hQlYbpQBohR9P4RYxvSkMpPjmeRmyL9NuWxue/yRn9mcaAK1K/XeLEyO40OkX+TRm/Jf2Jf/9N49P/0sgckM5vA9NZ4pNOjbAPSSdxaDpzhqdz/xPp3J2QzshJ6fzsm84j09P5VTwzI53/xGcz00mYnc420ml8N13uFdJ5aHE654XSP50TAenMX5rOqMB0fJZLjdXpvLkunUHB6fwekk5tqKzdmc6dXelc35vOH0npBCanMyElHdTpdGvSeV+bzmxdOlOM6ewqSkdfIn2VptNpSec9azozbemscKST6Uznrap0vmyU91+nM/mbdMzH0nmsKZ2Lwv94Oq7WdP73i+zt73RC22UvokdnOqfEre50ym6mc+BeOo/+J/t+wESfPiZC+ptQDzQxZrCJL0aauCQOjDLx9QQTppdMPOtr4sxkEy3TTFRMNxHnZ+L9GSZiF5gYtNBE42ITof4megaaOC0WLJPY5SZmrzZx4X0TRz81sXaric+DTSzfbiI8xIQ+zIRyl4nX95hI3GuiO9XEEYWJl5UmisUQlYlIcU38pDbhpzHRXys5xN8iU2/id4MJf6OJF9JMPJgu/eRK3goTCy0mxltN8rkz8YbdhF3cdpjY5JQYt4kNHpP8TksfDSZGHpS9/Cz5j5rIEwOOyRmIS+LbJhOTj5vY3WxiaYuJBjGh1USaCD1h4ldRfVLOp82EVtx3ysQ2ce+MiY4LJmb9buKvP00YLpvku0fORiy4bsIpnuowkSruik86TbSK+V0mLGJ0t4kbovSmifW3TUz710SO+Os/E3X3Z/B4nwzK+mXQ0T+DQwMymDUwgwifDK6KNYMymD44g+VDM/AdlkHv4RnsFm+MzcBnQgY5EzPoNymDIN8MMiZn8NiUDHaJ+qkZVPtlsG1mBm/PysAtxs2W9e9m0LAogwtLMqjxz+CBpRly/5XBXfHJygzOBWewIDQDp9i8M4ORezN4LlXiFBksVGbgFU+rJEaTwT1tBjZ9Bs3GDCKzM1ibk4GpLINQSwaLrJLLLmscGXjEWE8GCvFxTQYHDksfRyW2KUN+FzI4dT6DExck128Z3P49A8v/Mkj4I4ObouhqBuvaMzgo9ndkcEWs7szgRzG9K4Nc8U93BlNvyvnckbx3Mwi8l8HEfzP47b5MQh7M5NwjmXzWN5NT4s1+mST7ZPLxoEweH5JJ5bBMPhyRydHRmfz1Uib/m5rJ0mmZmKZnEu6XSf2MTB6ZlclDczJxvp2JYmEmT/hnckd8HJDJa0GZjF6eyXsfZpK/NZPVwZn8KKZvz6R/WCaXRN+9mfT5IpO6lEwuKCSXOpN3sjJ5uziTHhWZbBFj7dKbM5N/XZnc84qaTDiUSeuRTMYcy+S2aG2SseOZWEVys1xbZfyE9HEykxZhbctk06+Z3LqaiaVdxjrk2in77JLxbnl9Q3I9YOa2aH3EzCd9zdj6mbnT38yJAfJ6oJknfMykiNThZrZONOOeZGa8r5me08x4p5tZOFOuQj/fzIW3zfz2rpmXAsw0BprxXW3Gb4uZ/VvNXNtu5ucdZqJCzRwKM1O808yRXWbKvzSzcb+Zk8lmTinM9FBLHfGWRmqJ8VozatFTZ+aseCTHzO8iPF9qFJiZWGgmQzxWZGa3+EMsLzMzpdxMvwozKyvNDLCa+VKstpn5UQx0mPlK/OQ0M8NlZpDbTIS4JtZ5zAypMnO42szLNWZGNJj5sNHMq1+bGfWNmeYDZl771szj35nZ/JP0fMjMgsNmXOKZJjNasf24mfOiutnMcy1yNuLBVjMvnDQT1iZnJPxPmZlw2kyvM2b2nDez4jczq/4n53LZTMcVM69cMxPXbqbputTtlLpdUrfbjFWMuSF/q5vyNxJb/zXzdI8squ/LYufDWex6NIs/RJ8+WUwfmEWemDk4i7kjs7j3VBZLJmRxcWIWmb5Z9J6cRdAUifOTODFzVhbvvJOF/t0sHvGXfOKimLhUYgOzuLQ8i4Grsli7OovED7J48+MsemzOwvtpFr9sycK4TdYEZxGwXdbsyOLPkCyyw7LotzOLz8UP4VkM2Sc9pmaxTJHF9+ospmmy+EqbxUFdFtcNWXhys3i+MIvHSrNYZ8titj2LYjHMkcUodxanqrN4qDGL+q+z2H0gi6zvsrh1NIvWY1mkHs9ifGsW509kcfLvLHRXs6hrl3odWXzTmSX3Dll03ZX99s0mdmA2H/pkUzkom0+GZKMclk396GwKxmUz55ls7puYTc2kbB6enM3voujdbN5fnM3cJdmM8s/m9aXZOMTCoGxCP82m99ZspgZns3ZHNsNCs4kRXWLcnmweVWbzhwhSZZOjzqa/Jluea7L5wJDNMXEyXepkZ3NRmHOz2VSajd6STZ4rWz6T0tfX2Qz/KZtu8cShbE4fzibkWDZLmmROLG/JZv+JbBSXszlzJZuqq9lM6pBcYl9nNuW3snHezWbsvWze6p3DYwNymOaTw/rBOWwaloNyRA79nsxh9VM5WJ7OYc9LOfLdl8P3E3OI8M2hbEoOI6fmkCCWvZxD9zyJfSeHzkU5jPHP4a2lOYQuy+GCuLQih1Urc2hbn0PvjTlM2C75dkg+sSJEcor80Bzaw3J4b2cOR8Qr4Tm8uScHl9i+L4cNihye1ubQoJccxhwK0nMYWpyDoTKHybYc+ttzuCJuuHL4yJ3Du9U5TK2XuJ9zuHc0h2eP58jveQ6+rTmUtMlef8vhzh85rLmaw0ExrF323JlDj64ctokvHsxlUZ9cTH1zed8nl2NizOBcvhmRy+dP5/LXpFxW+OYyeEouUeL9qRIjUqbnck+c8ctl4YxcqkQouWQuyeUf/1yGBeYSK1qW5XJ+RS7/fppLUHAu34nrO3LZEJLLq6G5VIqUMMklFobn8tyuXB7Zncv/RO7eXEarc0kSn2pyOSXe1ubiFTv1uSwz5DIwLZd2UWHKxZAl+SzSv1Vyii22XJ535GIUvZy57BJ/inx3LoM8uYw9ksuSY7lMbJK+xZrmXA6KWS25lIhNJ3IJOZXL8qu5TL8m60RUey7Hr+di7ciVM5S9id43c+l3Xx5vPZzHzl557PHJ4y8xdEge3UI1PI/tI/KY+nQeL07I46PJeYybmkfItDx8/fJoCsxj2/I89q3KY95HeTyzPY+wHXkcCJE1oXlYw/NQ7Mqjbk8eVao8nlPn0UuTxy4Ro8+jS2w05HF/eh7ZGXlcy8xjWXkexy1S157HL+ILVx6jvXksrM6jWqw7ItfjeTzaIv2KQecl/pc8Rl7L41S75O+UPYgVXXn8IGZ0y35u5PHt3Tw+753PZ/3zOS0WDsinWrwwMJ908ahPvuw/n7/FqkH5/CSKB+cTPySfW8IzLJ8/RuTz/ch8/Ebl0/5CPvWT8jH75tNvcj5fiiti3ZR8Xpmaz+PT8kkRW6bnc1a865dPrZgwI58M8emcfEbMl9zi4UX5fLc4nxj/fD4KyOeNpfmMD8xn2vJ8OlfkE7omn/1b8nl1Wz5LduTTPzSfMeH5pIr/xLZd+SzeLf2IuZ/nUykmpObzuSKftcp8ktVSXytjunzqrNKnXfp0SJ/OfCrE4y7pVfwrXvLmkym+qJI4sa5a6hzIp+FQPseO5vNkU748++Xj35yPb0s+OSKiNZ+mE/nsOJXPBdH6Tz4nO/JZ0CnnJgxd+ezuzpdn93x+vJHP5tv5pN3Np/S/fAYMLKBdPDW4AJW4b0gBIeI30TyigLIJBYx6qYC74uzEAib4Fsg5F1A5tYAe0wsIFr+IBr8CWuYVsPz1Ama/K3H+BXwRUMDcwALGLCsgVfQIKmD/jgLu31nAxdQCbqgK2KQu4KRYoCmgl64AU4WssRbwq70Af0cBjWKyswAfVwGR4kN3AXgKGO8tYGdVAUU1BbzQUMCtIwVsPlrA2uYCXmmR/kTjSenhYgF/XStg1vUC6roK6HejgGvi3YGFfDmokGODC5k3pJCnhhaiFtNHFDJ0ZCFtowpJf7yQ0hcL6e9biGNKIdqphTw4rZAZfoUo3i5kT0AhcwIL+W9ZIb8EFZKzopDOlYVsXCXrNhdyfVshx4MLSdxZyKJd8lopeVSFjFcXEq4p5E8xUl/IXbHFUEi9sRC3vZBnHYXy3VPIJWcha1yFBB2VmscKGd5USIL49Lj01FrIftEuVp4u5MDfhbx9pZD17YUcFU91FPJ9l6zrLmTEjUKa7xZi7V3E2YFFTBxURJYYMLiID4YU8fSwIlaPKOK98UVETiyidVIR/0wpYu60Iu7zKyJE/C6WzZC1c4oYv6SIv/yLWBVQRNnSIlICiwheVsTU5UXki8EriogRr60r4t8P5P0midkhr8XXoUVMCZOxnUW0hRcRqCpiurqIYZoi4sWnWulNX8Sz6UWMthXxnwi2F1HZIPWairjQIjFt0uPZIt5sL8Ij1nUWcVRouiX+dhEJA4r5bGAxvoOKyRFRg4vZNKSYt4YWUyVeGFaMSXw5vJhHRhfzt0ibWMy4KcVoxUNTiwkXf4pV04o5KF6eXky5eNyvGIXoOaOYHeI3sWxmMX6ziikS514uJmZuMZmvyZp3ZX5xMcMDirkrzi0tZklgMZOXFZMrBgdJrLghPl5ezCmxcEUxNWLCymI+XF1Mi3CvKea5tcWsX1/MxOBiskXk9mIWhMh+xAuhsh/RJ0z2JK6JDTuLcYYXY9hVTK/dxby6V+rFFYNKxtTFrNXKmK4YqxirL+ZBg+xZ/Cl6muQ8Kop5rLKY8TY5I3sxu8VcZzEPuIsJE7O9xXT8VMyR45KnuRibGNtSjEaEt8q5nSjm4ik5l1+kt2vSW3sxj3bJHrqLee1GMXYRdF8JXYNKODm4hH7DStgvHnuihFefLmHm5BJSppTwn/CbXkKSXwnfzCyBZSXsW17C3tUl/BBcwvaQEgJDS/h3ZwnB4SVcECP2lHAusoSP1SW0iSxtCQN1JWzSl5BeXMKGyhI+t5VwVWywl+BySF1XCU3uEp7xlmAU71WXoDtWwp6mEtYeL5F9ljCvuUT2WcK4lhIeaS1ht3j1pFzPlaBtl+v1Ei4JW2cJY7tKeLhb5u+WsK5fKfoBpRz1KeXY0FLmDyvFKfaNKOWryaUsmFpKxrRS+k0vZb/oECf8SuXeqJQXZ5aSKTpnlfLR7FLMc0p5+9VSGpeUkudfKp+nUu4EleK/opThq0pJFPfEr6tLeWBbKT8Hl/LkjlKsYaWM3VnKw+Gl8gxZyvg9pfTaW8pe8bGilBxVKXF6yWcs5Wsxz1aKXex1lLLeWcoz7lKOe0t5vrqU2B9KmX6klGVNpcw8XkqpGN1cSs+WUi6KsWdKee9CKbfbS5naWUqhGN5VSsnNUnbcLuV3sbB/GTEDy0gYUsbWoWUcGFbG/WPKGDixjG5xalIZ7/qW4Tu5jLgpZRROL+NfvzKGLCnjm4AyRgSWsSyojFnLy3h8RRlH15VRGlzGfTvKOBhSxlNhZTy0s4y14WU4dpXxxr4y/kkto11dRqumjAXaMsy6MraYylhYUUZuZRnJjjJ+d5Yx213GE54yHvCWES4OV5XxanUZ+poyMhrKqPumDNWhMsYfK6OrtUzu98p452QZiVfLCGwvo+x6GXO7y3j9dhkeEXG3jHMDy/nGp5zlQ8t5eVg5u0aU88zocr58vJzWMeX8+Gw5m6eWyz7LGe5XzvYZ5cxfXI5LdPiXszGgnLhl5fyxqpyfV5fjea+cD4LL8Qkp52xoOf7qcg6I6ZpyisVKfTlX0soJtJZTZitHZS8n3FHOWmc5r7mktrucNNHHU851sdFbzqRqqVEjeQ6W8+rRctmf1DhezoLmcnkuLyemtZxb4twJiTlZzqhT5Rw6Iz38Ju+vl+PXUc6fXTLWXc7TN8v54lY5OXfL6f1QhdzjVdDXp4JNgyqoH1zB5CEV3BtaQfCwCoKGV1AxooInR1bQNLqCqhcquG9yBU9Pq+D69Ao2+lXw9owKJs2sYNvsCg6+VcGtJRUEBFQwY2kFpeL+ZRX8JdYEVeBcXsGzKypoW1XBO6vlGiw1t1eQv0NqhlTw8s4KtOEVDFJVECtui5naCsrEg/oK3Ebpq7iCBZUVZFskzlrBJVeF3HdUMO6g9HCsgtnHJUdzBXtbKmhulZ5PyPozFbj+qmDk1Qp6XqvgUHsFz3RUkCa+6qygQzR0V7DjVgUrb0svj1byY+9K9vWr5MKgSn4YXEnFkEq5F6nkyrBK4kZV8vCTlczyraRcvDe1kjemVTJheiVZwsdPxmdV8sTsSh56uZLLImtuJXsWVRIbUMmvSysJDKzkyaBKtOKR5ZXsFQtWVlIttq2p5Op7lbwSXMnJkEreCa1kclglBeK/nZWEhFfyP/Hq7kr67K2kQ2zaV8nULyoZ8WUlJFayXl1JjK6SLXqpk1ZJi6mSMFsla+yVHBUuRyXPOyvp76okSvh7KhlTVcnIY5XMb5a5lkoyxKcnKilrq0R9qpI3z1ay67rk7qjE2yn77apkUHclt8Wym3JO4uVblYy9XUmvO5WcuFtJycMWHn/EwhcDLbwzyEK9KBhsYcQQC8kidKgF0wgL/UdauCH8R1v4Vjz0hIXez1n4+yULtydbeGq6hV5+Fj4X7aJ+poUeL1uIetWCn7+FUvHgUgu7RXOgheplFnKCLAxebuH3FRb6rLGgeM/C/dssZO2wsDXUwgXxY5iFceEWDGLQfgtWlUXuAy0YxVcaC51ik9bCYp2F6XoLow0WHjBaWJ9m4bjom2Oh3G7hSYcFjbjqtPCBS/bosTDcK3sUPzRYGPu1hQkHLaQdtRBxzMLZJgsHjlsY02LhrZMW8ttkP6ctrD5j4dVrFvpdt3Cuw0JAp4VZXZK/28KHNy3cd9fCunuSv4+Vg4OtvDLEik3sH2alS3wy3Cr3TlZO+lq5f5qVS2L9dCtNosrPykszrAyZaeXQbCtRr1i5KWL9rWwLsHJBBC21krZMcgVZ5bfLyrdi5kor5UK7ysqHa6wUrZO871k5EGxFs0PqhUitXVZ+ipR+oqxExEh8vJUWpRVftZVkjZU1OisevZVBRisr0q3MKLCSZ7GSZLXyp80qn0krOCRGvOi0kiXuuqz87LFiqrLyWY2Vxu+l/ybp/7iVkGYr81utmE9I721W+lyQMxAnLlt577rk7rQyrMtKj27JL9besPL6TSv/u2PltXtWfuthQzPQxjuDbYweakMpdg+zyf+3jdbhNsJH2/j3aRu3J9k4ONmGfYqN9Kk2bk6zEehnwzrDhnGmjc2zbZwTLYE2Riy3kSruX2FjwSobvqttDF9jY9gGG6Hv21j7gY1DO2zMC7HhEpmhNmLDbNwR23ba+Dncxqu7bPK7aOO53TYG7LERI26LrXtt8gxr49kvbER/aeOVCBvfa23M1tkw6G30Ntj4SnSJT4w2zorv0mzMSrcx1mTjsQwbneLjTJkT35plLkvGc2ycybXhn2djk83GYruNJ502erlsXBcfuW3M8Nr4olqu38jYtxLTauOAePKkjUfbbJSfkbXn5fVvkusvyXVVaoux7dLTdelJfNJho7JL+rxho99Ddm4+ZmdLbzv2vnae7WfnVR87dwbb5fnWzvPD7dwbY6d5mp23ptsp9LMzcoadyzPtLJxtZ3+AXb4/7fwg5iyzYxVpQXb6LbcTKW6KLSvs/CrmrpIa4tnVdkxiwBo7K9bZ+Vnc3WDH86Gd7I123g6xMyXUTpEYFWbnwZ12Pgi3c1K8s8tOo5i+286+vXbaxeLP7XwXYedWgp2LCjshWjt/ijU6O8lGO+vT7ZzIsvNInp3OYjsBpdKDTXoQt+3Sg9OOy2XnX4+s9cq6KsnVZGfrcTsXxLwWOYdWO3En5CyE95Sd36/Lug47WV12BnfbSRBrb9qpvmXn/MMOqn0cTBrkIE/sGuJg6nAHxeKRkQ7axelRDg6MdtDjBQdfTnPQIc5Od/DyDAdpMx3c/7qsEwvfdDBtgYO4QAd/LHPIb7fMrXKwYbWDVlGy1oH/BgeDPpG5Tx1c3iZ5whwE7JRc4Q7Sdznov9vBir0O1n3l4FqUg9eVkkMjObSSW+9gjMFBYq6DKYUO/nQ45P7HQZMocDtQeBw86HXwYZWDRdUOfjniwOe41GqRPbY6SD3pYHebzJ+SdRcdfHbVQdA1B/91OAjtlJpdDo6LJXcc3OnrJLifk7yBTob7ODkx2Mk7Q5w8OcxJyBgnpZOdPDHFKc+XTh6d6qRTnJ/mxO7n5N5MJ+PmO1n5hqx5x8lji504Apw8v9RJ6DKn3Nc4WRfkZMFyJ1NWOPl8lRPTOqn3npPVG5w07pA6oU4+3enkYLiMqZy8oXbyrcHJLKOT1Cwne7KdGCxOttqcDHM5+cbrJLLGyYo6J32+d3K42cn8Fpk74WTXSScftDmZedqJ8YyTvmfl9f8k3zUn/Tuc3BGru5wcE743nIy66UQpHrrlZExfFwcHuMjycZE4yEXPwS7+EYdGuTjwlIu0cS6qn3URN8lFiK+LP0XdFBePTndx3s/Fshkuhsx28c4rLpa85eKnQBfOZS6eD3KxYaWLVvHUGheRa11M3ODCtMnFfaEuLouTYS5mhru4vduF7+cu+iS42Kdwkalx4aN1sV7vokWQ6cKWJ+stLvwdMu+SebfMe11Mr3ZxuN6F6riLz5tddIhzLdJHq4u5J2Q/p1z83S6x1yW200WZeKrLhV706XbxyT0Xbfe7eaK3m8P93Hw8yE3WUDdDhrkJH+7mgxFuDox0M360m3Tx5xg3T091EzfNTch0Ny1+bvrMdrPtZTc/z3eT8I6bE4vcxAS4WRvo5q1lbm6ucLN1pRvVWjfff+SmcovkCXbz9g63fA5kfZibizvdHA13U7TbzUyF1FO6KdO55TvcTV+Dm0ixzehmUo6b9hI3H1rdZDrc7HS5+UdscLt51yNrvZJfFBxzE9TixtPqRnHSzfU2NzlnZb7TTegNNzNuu0m742Z6Dw9Te3vQ+njYP8jDlsEefhePjvDg+7gHzzQPI/08nJ/pYUKghzzhXulhxGqZWy/XTR6Cgj18EerhlzAPy3d6mB/uwSsm7vJQIEbt9vDIHg+jv/RwOMLD5AQPq1KkptJDb5WH1RrpQeehj8HDLfE/o4c1aR4WpHuoF9NMHp7M8BCV6cGY6+HPfA/vlHsIs3rYYPNgdXjIcHoY5PKQIC67PbR5PHzn9fBylQe7yG70cO0bD5sOeFj6rfTSLHts8fCVqDnp4d2/PSR1eLja6eFMl4eAbg8/iLk3PDjFsFsezt3xUNfLy4CBXv4VGwZ5OSGeGeolYZiXnsO98pnxkj3aS8rjXnZM9tIyxcvCqV4qp3kJm+GlbaaX72Z5sc/2cv8rXl6d5+XX1730WO5lp1iy0sv3Ys4qybPay961Xvm/8dL9gZc3PvKSvtXL+9u9vBwiOURymOTZ6WWPuCY2hXvx7PaSv8fLyL1eVOKRfV66xIXPvej3e/kj0ktzlJcZMdJnipdeWi9fiRvid52XOoMXQ5qXfuleosVdscMk+7DKGpuX8XYvp1xeHqz2cl1U1XnRNHiJaPTy1gE5n++9bGvxcrzVy7g2eX9Kzks4273kXPdyuNvLmFteom57+fH+Kp4bWMUDg6rYK+YPraJwWBURI6q4JdaOquLHsVW4xlWRN76K356tYt/UKq4L/KqoFttnV/GnyJxbxbYFVVxZJPH+VYxcWkV3YBW/L6uS7+IqylZU0X9TFZ1bq9i8rYqSHVUYQqq4G1pFSFgVG3ZWsTi8ipovZGx/FSciJS6+ige1ctVV8at4w1DFvfQq3syv4pi1inGOKtLEf84q+V+s4rL40F3FaRHgkd7Fq94qJlRJP9VVqESvmiq+Ej5fVxH4bRXnj1UxuVlqtlbx94kqvmurwnGqiofOSq9i5fkqjorEa1Xc117FNeHbVUXUjSreu1XFt7ersN+p4hOfamoHVzN1SDUTRlcz5flqbkyp5vi0ahZOr2amXzXPzKgmUyTNrOafedWceq2aFUuqeWppNQMCqzkdVM3S5dX8JDwrqnlsdTXvrqum+rNq1u6q5tm91QzdV82nX1RT91U1Z6OrsWmrydJV87mhmmNp1ZzLqiYou5rIsmrmWKrJsVYzwlbNRUc1a5zSj1joqpZnoGr2VVVjqpe6P1Yz72A1G45Wc1I4m6ppOSG526oZdrqarjPVHL1YzaF/qul/rZrAjmqqOqvRd1cTfaOae+LSzWp2/FfNK/fVsLBfDU2Da3h7SA2NwjK0hiHDa0gWHSNquDCyhutP1nBkbA1TptSw0a+G+TNreHJ2Df++XMMTr9Xw6qIaovxr8A+skXvKGiYG1fD48hpGr6uh4MMaNCE19A6tIVLsCKvhb7EkXGKFe1cNL+2W2D0Ss1fm98m8aPu8hruKGi4pawhQ1zBPU8MkbQ2FYoyuBp3oq68hWvxjkJi0Gn4S89JrGGivoaejhuWuGg6LaZ4axnlr8Kmq4ZeaGgY11rD36xpGtNagFF+dqKG1rQb1Wdljew2lIr5D1nbX8MaNGspv1mC6Jetu13D/nRqcfWp5f2At/j61TBpcS6GIGVrL5WG1bBxeCyNrqRZTRtVSKuIfryVvci2RU2vZMa2Wv8X702v50a+Wopm16GfVcnZOLYdeqeXlRbW0La2Vc5S8QbWMWV5LvxUyt1ryrqmlbG0t49bVMuyjWj4IrsU3pJYeO2up2FPLZ1/Usj26ltrUWvldrKVTLWOaWn4Ts/W1PG+o5a/0Wga4azHX1qJqrmV/Sy23xPZWqXuilnlttRhO19LVUcuWzlouirybtfIdVMvP92qp+beW1Q/UcVyohtZxakQdVaPq2Dypjm8m1zF/Vh1TZtfhM6eOD9+sY+eyOj4KquOcqFtRx8Nr6vh4Yx2PflqHI7yOw5/X0ZRUR6CmjhptHeW6OgYb6njQWEe3aE2v41huHf+zymtbHUXOOgyuOto9dfzqrcNWU8eCU3U8d6aObKHtrCOmq45/xYJbdcy8XUfkvToe6FOPe0A9hQPr2T24nuND61k4rJ4XR9RjfbKeu+PqqZlUz+Ap9fJ3qadkZj0+s+vRBtTz39J6rgbW88uyelYE1XNMzFpRzwsr68kVvVfXs3xdPQ3rJdd79Tz2QT07Quu5JD4Iq+fnnfXUhtdTsaue9z+vZ2hEPTfV9QRr6gnQ1TPVUM+QtHraMuopK6rnr7J65lfWk2KTOLvEOWRMbHDWc9Alc25Z46lnvFfy1dbzdGM9yw7X88aReoY31bOxpZ6g1npmnKxHfaqeqNP1hJ2RfVyqR3+9nom36nm1RwOvPdLA2SENBA1tIHpUA4snNTDPt4GlMxo4KJjZwNOzGzCLiDkN3BZn5zbw5rwGei5q4KnABr4IauDP5Q20rZA1K2XNqgYUayV+XQOjNjZwYnsDf+9qYNmeBur3NjDiiwbU4uP9DTRFNLBd2YBF28BzugZyRG+DzKU18KtYld7AAVMDrowG7s9u4EhZA5vtDaxxNLDI2YDH1SDfjQ3cqGrg9boG/OobmH2ygf6nG1hyvoEfxcUrDVS1NzC+o4FMMbSzgX+6Gzh3o4HlNxvIvyPx9xo4OaAR/4GNTBvUyLAhjVwZ1sim4Y0sHNlI+HONlLzUSPrERkbPaGTJnEaqX2mkfG4jEa818hGNvL64kef8G8kRMUsb2byskdKVjYxb1ciQ1Y38sL2Rqh2N9Nopa0RoeCNz9jZyX1wjq9WNLNI08qpW1ugaydA3kmpo5BGjxKVJ/vRGzosVpkYmmhuxFzaiL25krauRxe5GfhSveaQnUe5t5OmqRq7WSt76RiY0N/JESyMDWxt54EQjN8RfJxs5fKoR25lG9v0i+/6nkXWdkqerkfndjdSIEbcaUYvetxv5T/x+t5Gsnl+T6fM1wwZ9zaODv+aeuDrkay4M/ZrmYV/jHfE1k0dKzKivufv/hus7vsnqe+A4IIiKyhIolDIERJzIbmmZH1BBBZTZQtl8QfkKsmnLXiIqQ6BQWqCA+kVQ+MkuUKBJukeaNEnTJE06kqbpXmlCC/zOH+/X83DvueecJ6RP7h0oMYNlfGgCScNkzagEjopn/hI/WsaCEhj/aQLfzU7AMCeB6XMTSBXXghN4NyQB3/kJtAhNwLEwQb5HCfyxKYE+mxOwhCcQuD2Brw4n0P23BF4/nsA+seVEguzJEphxKoERUbImOoETon1MAl/cTGDAnQQ2xyXw7X0Zf5LAmwkJfJOYwBR1Apc10q8ugZUGyWtMoLVTnqs2geQG6cUjcc+ldisFHbsqcPkoUPdQoPBVENRTwW0R00vB4SEKNg5TUDhcwbSRCiaMUjDcX8GFAAVZ4xRETFew9GsFZhE0S0HXuQqOiM3BChbMVzDgWwV9Nijke6EgeKuC8eEK/olQEP+rglGHFaw4IWOnFMRGKVhyTmpeUlDzp4KQG1LvpoKLdxR0uKfgJ9E6TkFCsoLHGgUBWoV8B6S3XAXz8xRMNynArKCiUIGmUkFilUJ+86S3RoX8PSi4+1TBkCYF55ql71ZKjnRUsqWzkq6+StLfUxI6VIn/CCU3RBd/JcWBSgKmKLk1U8nHs5RcFtGzlbw2V8leUTtPyaIQJQkLlJiWK/lklZJ3NijpsVHJj5uUtNqsxC3WblHKe0JJ/lYlc8OUaMQX4Ure3a6kw04l63Yr6fObkl+PK3nlhJJmEXpKydenlTyJkrrRSo6eVbLvnJKt55UsvqCk4w0lh8SOm0q8Yv0tJRUi5I4SnRgVp+Rf8cd9JQufKBmaJXVyZE6vZJpBSYqYmKtkpFHJ+3lKokxK7FYlGQWSs1bJU7GyXkmh0DcomdQon4tHyf+88hk8lT6eKfG0VbGlkwrTWyqu+qjw9FSxzk/F2/4qugaoOCLqAlWoxqnwQ8X7c1X0mSfxoSoOrFWxdp2K5etV5GxQkbxRxYRNKkZuVsl5UcXecBVxu1QYD0reoyoKf1Mx/7iKxydV9DutwidKRctoFRHCLXLOqYi+pKLkhgrzTRWzb6nIFqrbKtkjqbgmBt1T0fxAxaJHKl5Oktw6Fd/oVWSKoFx5BqMKX5OKHRYVG/JVss9UEVutokOtiqd1KlY1qMh1S6xXxR3h2yxzz1QcEjufq9j4QsW3LRIJap3IPx0SqemSiKNrIou6JTKleyLXfBMxv53Ilx8nsn94IuEjEnGL5aMSsYlg/0SmBSQyaGYivWYlclr8OjuRV+Yk8kxsmZvIf+clsiQ4EYuYEyK55idStSaRoRsTeXeTrNucyCnxbKvEh8n89kQm7Egk/WAi3x1LRHUikTOnE+kSlcgR0RCdyIBLifT4Xe5vJOK6Kf3cSmTS3UQC7snc/UQ6PEykKT6RjY+kviGREtEvP5HiokSaPYls9sr4UxkX2uZEkp8lEv88kVEvEinslERu5yT2+SYR1jMJfe8k7rydRPPQJCwjkuR3OImXxyaxenwSxz9PIml6Epe/SaL7rCR+mp3ExrlJnF0k998nkbwhiZubkugQlsQh8XJ4EiXbktDuSGLPb0nYTibJOzKJoKgk/vhfEurrsvaW5LotuUWbu0nU3Etiyf0kBmUkMVOXRJYYb0ji31yJM0mMJYmdYmNjEt95kljsldytknkhUt5K5lGXZK52S2agTzJ+3ZPp3COZvb7JuHsmU+6XTGGvZEb0S+b1YcmsH5HMbP9kkgOSGRyUzBVRPjGZ9+YkEz03mTeDk9m/IZlVm5OZGJ7M1OPJjDqZzMeRyUSeTubXP5NpvJ1M8V3JcT+ZrpnJ/GFMlrNQMt9bk2nXKOvFNk8yQ1ukoGyXwsouKbLnSSHZJ4VH3VMwfSLXYSn8PSKFM6NSOOafwhsBKdQGplAalIJtTAoXF6WQvzGF/hEp/Lo9hcadKVTuSuHnn1OYcyyFPyJT6H46hbZnUtgjnouKmBS+ik0h5qbM3Uqhw22JFyvjUkh9mELQoxTuik6aFJYYUtDlpnDflEJsfgqHbSlklqSwoi4FGlMY4k3BpzmFdS1SafVGKt90SsW/SyqDu6ZyrHsqa/1SMfVO5fmoVCaPTeXVWamUzE1FH5xKZkgqDxdIzMZUVm5KZc6WVL76MZWUyFSenErl3ulUhkelUnZB5m6m8u/dVP66lyr7iFTCM1O5rU9liCGVGGMq3fNS+cUk+c2ptLSk4hXZhalsqUjlqjuV3p5U2jZJ7eepLH2RyqOX0tjRLo3yN9JI75jGpa5p+PiksbdHGst6pRHUL434IWn8OTwN35ESG5DG5tFprAlMQzk+jRvfpHF8Tho1IWmEhqax/L9pfLwhjYEb04jelMarW9PYJzYdSuOPE2lERqbR7nQaB8TOqDQqotNYFZNG8Lk09MLnbhot76cxQpfGv8LHKPnFPlMap0vTONyUxq5naVhbpnOjbTqOjun865NOxZB0DMPTGRmQzruB6cQEpdMwIZ1BX6ZzZHo61TPTWT47nYD56QxdkM6xxekYw9JJi0hnzcF05v2cTo8T6bQ5JbFR6XIOS5c9SToXxPF76dQ/lBrx6Xz7SHLkpnNbXDNKjEliRC9zOmdEh/x0XrOm02xLZ0tBOpWFUtedzsLGdEwi05vOlKfpPG5K515zOiOepXO2RQa+LTPY0S2DLT4ZNIjK7hl81yODAt8M8npmoPXLIHtwBp8OyeD2sAzeGZlB71EZ7ArMkHN+BhvGZFAtps7JYMy8DO6LT0IyeLYxg7BNGazYmoElLAN1RAbXdmXw1ZEMPjuawUcnMugbmUHkqQy2R2dQH5PB4psZ5IuQWxnMup1B/L0M7sZl8O/9DH5+koE5OYNL2Rk0GTL4wZjBF1bptyKD640ZHG3OoGf7THZ2zpTfjkxWdssk3TeT9/tm8sXgTMYNyeQ3/0zs4zKZMimT/8zKJHdOJtPnZZIUnMm10EzeWSTX9Zn02ZQpvwOZHNuSyathmTwLzyQsIpN5kZlMOJNJYHQmF85n8ualTA7fy+Tl+5msi8+k9FEmxfpMFhsyyRcJ5kyu2DJp1zmLLV2zaBAunyysPbKY0zOLGX5ZpPTK4n/9s5g6PIvRo+R+dBYDArPke5TFgfFZTP4yi66zs2g3N4sfRYvgLMoWZGFalMWXS7N4ZW0WlRuyyN+cRe6WLLRbZU1EFoNPZXHwXBarH2ax5FEWeY+lhjkLpUVi6rIY35jFLW8WvZ5nYWynpk83Nad91HTqoeaVnmpC+6v5dZiatiPUbPJX80OAjI1R4/1aTcEcNYZ5amYFq+Udoka5QM2EUDWPRdBCNf9bqmbrf9VM2axGsUVN/FY1gWFq7omR4WqGREi9nWp8d6nZtV9N+U9q1Edk7qSa65Fqrp5SM+i0mj/FgCg1F0SfM2rOikPn1LSOVbP9gtT9R80/N9Qcu6fm9fvS6wOpny7/1qk5aFCz06gmIk/NerOa5VY1M4vUTCtW82q9mo0eNaufqnE0qVnarKZj+2xqu2Sz0icbuyjonk2Ibzaf985mWP9sYt/NZq5/NnrxRWA2I8dnM2RCNpGfZVM0MxvN3GxSg7NhfjYJ4tbCbP5enE2PFdks3JCNRYRszCZ5azaTw7K5uy2b93Zl8+rBbMaeyWZ0dDbvn5c6F7Kp+zsb7S2JeZDNzYdSJz6bS0+yOaHKZmt6Nt9nZcs+NJsMMTEvm1GWbAZbs9nryqa4NhtbXTaz3dnkiAxPNlO92TxpymZcczbx4loLDdFtNDg6a5jlo0ErZnTX8GUPDcm+Gsb20tD3HYkZqKF2iAbrSA05ARq+Ga1hWqAGxmpwzdGwaq5Gfks02II1BM/XcGuFBt/vNZxco2FNmIbV4RInVkZoKNomMTs1TN+jIfI3DUdOaPgpUsP+Uxr2nNbwPErD0zMaGqM11MXImlip96f0cEfDW3EajonXHspYhgZltoYnGulTq8Ffp+Evo4Y/8zT0tmhY79Iwu06exa1holdDgoh/qiGgWcOVFlr6vaTlgljbWcuKrlrsQtNTK3+LWrLElN5aUsSnfbTc66+l9QgtO0ZqiRilxeOvZf1oLVWBWv4zVot1vBbjRC3aSVrenanlT9F7jpYzc7Wcmqela7CWziFaDs/XUr1C4tZqGR4uPezScm63lrLjWladkB5OalkaKflOaZkVrSVHZJ6VXs5LLyLwdy2fXNbywRUtva5reXZfenislT23Vs4fWn62a/nJoWWRW4u5Ucs3TfIszVoynmkZ3yqHx+JG2xyuvJbDm11zaNs9h0Xv5jBpaA5PhuUwemQOcWJYQA5DRudwXVwNyuHymBz6Tshhw8wc1s7OYdW8HJaF5GCbn8PcRTlMW5ZD2nKJ25DDgE059Nqaw5kwqbEzhzZ7c9h2QNYeyqH4WA65kTnMOp1DRrSsiclBdT6HyFs5/HYnh053c+SMmsOrD3Jo+TiH2sQcVqTnyJ+S1NHmkJ6bg9Kcw1hrDvGiX0UOp2qlRnMOW1rpmNFVR2p3HZN66pjQS8f9vjpG9dNxcriOI6N07Bujo9U4iQvRoRbT5ut4e5OOvpt1nBdnt+jw26ojRvQM08kz6PCJ0BEpTm7T0WW7js47dHTaqaPdXh17ftSx8aiO7yJ1uMSqUzqcYuVpHSViRZSOZWd0FIul0ToWndUx/7yO3As65l6UPv7UMeaGjoDbOu6JUXd0jLyrY/g9HcPidNwQ1x/o+Dtex5VHOi4pdfRT6YhN1HFQr2N/ro5dJh0tzTp2iu0WHRFWHWE2HZ4CHQvrdMxr1GEUBo8ObZMOTbOOzBc60lvomdxGz50Oem501svZU8+V7nou99DTr7eevn31uCfoyZ+tJ2SentwQPZ+v0pMs4jbpub1Vz81wWRuh5/oOPe/t09P/kJ7oY3qOR+npfEbPb6JTtJ6jomOMng5n9bQ/p+f1C3qe3tDLvlxPwz09G+L01N3XU/tAzw8P9dSItfF61jzSUyXWPNZTptDjTJJe9NKLUY/OrGeWRc83Vj2ZxXoeN+i536Tnr44G3ulmoH8PA5dEf18DF3oKPwO9+hmI/NBA148NnBhsoNNwA0fFkZEG3gwQow28EWjgRww0zTUQHmwgLMTA1gUG1n5v4LtNBlaFGXBGGLDvNrDkJwP5Rw2YIw0EnzGQc8XAjBsGvooz8OVDA59lGEhSG1AZDEzKNUCegfgGA0FuA4HNBu63yuVul1xGdRM+udzpKXrlMrJ3LrffzmXEwFxujczlZkAuw0bLdYwYJ/fj5TpLzJH7eSJE7ufnMnyjxG+WdWGyPlyuuyTfbnEgF/8TucSdyWX02Vzun5frhVweXs0lxSByc/mqJBdtg3Dnon+Wy2IfI0u6G1nqa2SZn5EVbxup9TdSF2CUd58INFIvGsYacY8z4sHIrplG9swx8tJcuYrW84y0DTVyQLyyyEi3zUZOhxnpEW7kTIQR321Geu4wcnaXkT57jfx11MgHJ4z83xkjQ6KNfHrHSPJdI1MfGPnioZFpj4048qQXk5HSfCMVhUZ2uo3s9kjNp0b2Nxs51CqP0+3z8Hsrj95d82Tfl8ft9/OYMCKPzwPzSA3K44uxefwQmkeNWL8oj+2r8mi/OY+OW/M4tyePjw7nyR4kD//IPMacyeOReBydh/Kc5LiYx6q4PNbE57EzNY8jujw5S+bxpCGPyV7J35Qn79s8sp7nMaOFiRVvmKjoaKKqk4k9vU0c6Gvi7SEmro408eEoE/8XYJJ3rYlhgSbixpoIGGdCOclE0qcmZk0zYfpacswzUSIq5puoDjURsdzEwdUmBm4z8fEuE4E/mkj+VeJPmCg7b2J1rIlNf5jwizPxT4KJT5QmHqeZ+DTLhFprwqA3scgkOfNN7C4z8VudidNuE5eaTKheM6PpYGaJj5lisby7GYeo8jPT3M/MwUFmjn9k5r1RZv72N/NRgJl7Y8w8CzHzYr6ZnQvM7Ak103qhmcNLzUwKM5MSbmbadjO5u8ysOWQmOsaM31kzsefMfHjJzO0/zfhfNpN6zYzhphnzbTML7pixiqX3pA+xPM5MiVh530ypqHxopibeTP0jM00JZrYppBe9mWtisMHMv2JorpmbYoTRzB0Rl2cmwWJmYr4ZpUgvMPO01kyLBjPtvNLvUzPHmsx0bjYT+cxM1HMzge0szHrLgrmrBXt3C6t8LZSJip4W1vhZqOtloamvhW1vW2g9wMKQ4RYe+VuYHGghY4wF/XgLcyZY6DDbwqm5Fs7MsxAbYmHAAgt/iuuLLHyy2MLdpRYiwiwc2mHh150Wju6y0Hm3hRMi64SFmZEWdCL4tAWTWHRG+jhrYfU5C2vPW9h6UdZfsnDtpoXBtyxyZpIYpYUCcT7XwttGqZknNcXfZgtjCy0oiyx84bDgrLTwxlMLPZ5biBY7eubTvm8+VwflM/qjfIwh+YQuyKdkYT4vrcxnxKZ8pkbkkyFytudTtDuf9Qfy+Scyn2Gn85kRm8/8S/nki5rL+Xiu5NN8NZ9ON/K5eCdfznES9yCfwPh8xj3K54nISMjnh/R8IrLyidTn45crcZZ84qz5vKjJp9fTfNp1tfJ3Lysf97ZS8ZGVlsOsnBttZQJWkifJ2FdWwr+28uMsK53mWukRbOXt+VYGLrByb7GVh0usJC6zsny1lVX/tdJlixW/MCvnxaVwK+9EWHlvm5Wr4vp2K6N3WfEctrLnmFX2qVZ+j7LyT7SVuHNWFLFW1Jes1F610vSPlTO3pdZdyXFPeoyzMvSBxD2UuEdW0p5YyVFIXLoVf5OV+2KCxUq5w8rBCiuR1RLrsTL+qZXJTfIsIr1Z5l+ycex1G2fetKHpYcPU08YCPxsVfWxseNtG63dsHBCHBtpQDLWRPtyGbqSNOaNs5PvbKAqwsXy0jS1jbWwbZ2PFHBtO4Q6WtaE2Xl1oo9sSG/u22ojZbqP3Dhu39tiw/WxjyS82upyyEX3axpVoG+NjpYZwXbax7ooN71UbH9+14R9n4/F9GxMf2PjsoY1+ahtTc22st0nNQslXYSO33sa3HhvlYo3XRnOTjT3PJH/LAq62KWB/twKifAs417OAt/0K+KB3AQ9HF6AILCA5qADN2AJyxxVQOKGAsE8LeGd6AWtDC/BZUUD1pgKathTQLqKAszsKuLizAO+RAtqfKOB/pwt4L6qAcWclz7kCQi4WMPpWAV/cLWDGvQJyhOthAQ2PCtj2RNYnFfBZVgHlugIaDQV0zy+gv62AP8XhugIynkufrxdypX0hIT6FNPQsZItfIS/3KeSkfyEXRhfKmb2Q94MKeTSukAnjC1n+aSFdpxeSPLdQ9suFrAwtpGZhITH/KeSDbwuZ/UMhrbYWcjS8kLciZGxnIddE0t5Clpwr5PvYQjZeKOS724U8vVtI7CMZT5Xx9EK+NBeiFub8QrZ7C+WdVUifF4UMbVXEF75FtOpfxOKhRXQcXURsUBH3xxcxY1IRoZ8W8d3nRfwwpYi2XxWRNreIkJAiyhYUURtaRJslRfgsL+LCiiIu/6cIxXdFWNYU8drmIkZtL2LSziKafywi+XgRW6OLeCZ2xsj8uSI6nC8iKlbW3i5i6L0icuMl96MiCrRFvG+V9QVFBDuKeLe2iLneIlY3F1Et3mlTzLoOxfzPp5hr3Yu53aMYTa9iZvUuZsiHxez3L+ZMYDG9gooZMEZixhYzfkIxn88uZnVIMWELimmzsJivvy3m2Ppium4oZlxYMWnhxXwVUcyyHcV4jxfjFyW5Y2TtuWI+O1/M5H+LmX+rmJ1xxbR7UEyP+GImKYsJSSrmREExV93FzGwuJlcsfS49trDTuY2dP9raWd3RzoZOdl50ttO/u51rPewE9LQzwc+Orredor523gqw0y/QzntBdm6PsTN+nB2VSB9vZyF2jk+14/OFne/m2AmbZ5ffAzt3FkvcBonZaOeX7XY67rBzQvTdZUexz06HWDuT/2cnVWgu25kWZ0crXA8lRiXrUu28pLEzJFf6MdpJzLOTabLztdmOXgRb7OQLR76db612KsU6m52tBXZ2Fdo5WGTnjWI7Xex2Tgs/h50BJXY+dNoZXmonyGXHVinPXy29NNiJdtsZ12RHKT5rlvpi+jM7OWLucztmUfzCzsoWDsrFmpYO6sTmVg6axIHWDs61ddDvFQej2zmo6uhgfScH73Z3cFXc7OHgga+DcT0dTO/lIEfM7e3ALLb0c/DBew68Qx20HO6gr7+D26MdBAQ6mDLGwbcTHFyY5yBuvoOEBQ5Mixy8tElqiifbHMSedjAgysFl8X9nJCbGQepZiTsvvV5w0HzJwY0rDrrdlXzxDt4yOOiZ62CEycEYs4M5Vgc/FDp42e7gN4eDoCYHk5sd/NS6hDfblHBMdHu5hEttS0joUcK6PiXsebuE9waWMGpUCV+PLsEZVMLGsSU8Fa3Gl6D4rATPVxI/p4TJc2XNghLcYtjyEmZvKaEhvITnESV031lCjKg4WMKiyBLCoyT3mRJ+ji6R85asvVhCu7gS/B6UECv+eljCx/EljH9cQuaTEuYrSojPLGFiVgnl2hI65JbwvqmEIIuszS/BXlDCPnsJPZ0l/LemhN6NJdBUwt5WTo52crKyp5MXvZzs7e3kZF8nl/s5yRzo5LePnfz+iZMqfyf+E5yETnZS/qmT9sFOfEKc/DHfyb1QJ44fnBzZ5GTgVidXxZfbnLy218mVA05u/ij5f3Xy1wknU087mRUlOaKd/BDjxC1enHUSGetkwEUno353MuEPmf9L5q84SbrppOiOrL/rZN09J/vuS94HTjo/dHJKvPNIaojBj6W/J04mJjj5QuEkW5iUTt5Kc3JaBGQ5aWVwckAMMjn5W9wxO9lR7ORaqZNvmqTecydhL5zEv1yK06eU/3YvpVa06VlKe79SuvcqZUTfUmb2L+XgyFKujy5leGApn40pZe0EuZ9TyufzSmlYUEpYaCkDl5Zy/PtSKjaXsj+slCPhpURFlNJ7WymXxKDtpTzfX4r2sNQ4ITVOljI1upS8mFIqz5Xyx++luO6VUh9Xytb7pVx4JDkflzI6oZR5qlLOGUvxN5cSL47XSn91pVQ3lTLqJRdftHGhEYvbumh61cWmri5e9nHh7+ciXlj6uNjcz0XbAS4mve9i62AXM/xd2AJcrA10sW+Mi6hxLiKmuLg/3YV9posdc1z0C5H1C1xMDHXx5UIXWrFkseRa6mL3MhcNa1x8vsXFzK0uVoW72L7NxZs7XPLddjFqj9TdL3E/Sd1DLjr97GLgry4mH3XR7pSLM6elVrSLcTFS77yLqjgXG+9L3QcuOsS7OCEGP3HxOMHFdKWLsGQXR1LlufQuRpskj9mF3uLiQKGLByUuQhtdHG920eOZi3Pi1gsXAS3KeCyyepQx07eMPLGwZxk7e5fRoW8ZZcPLWDuiDLc46l9GdEAZD4PKmDuujK0Ty9hLGarZZTjmldEcUsbPC8roFCr5lkquZWVs/E8ZmWvKuLqljDtby9iwo4wdO8vw3VNGrOgQVcZJEXS2jARRHFvG04uy5koZL/9fGX43ylDelnx3ytj9oIzO8WX0elTG8CdlRKWW8WFuGfHGMoLNZSy3SL/iWEEZPoVl9CsqY75TevKUMay5DPMLqd+9nDF9ynk2oJyod8vJ9S9n1ehyLo4r593x5cRNKGcq5bw2pZzUaeX8NKuc2DmyJricD5aVE7+8nIkryilfVY5pfTn/hpfDtnLW7Spn++5yTuyV8Z/K8f+tnMKT5Tw9VU6bqHI6nilHc76cObHl+PxZzrQ75ay4V07rB+V0eFjOSfH3o3KGPi7nnvg4rZx/CsoZVliOy1FOq9JyepTJuKec9KfSd1M53z4rZ/eLcla+UsHP7Sro0K2CZb0qcImIPhUMGVDB4NEVfBZUQabIG1PB6nEVdKWC9G8qeDangsPL5H5VBQHr5bqhgtyNFYRuqqBLeAUfbavg650VfLe7gk9/qmDhz5LnRIW8jytod6aC/jGS/2wFinMVzIqtwCS+v1hBi98ryL9TwaD4CnkfV/BrdgWPdRW8U1rBBHcFu5oq+PBFBTGvVNL/1UoGvlWJtlslK7pXsr5HJTt8K/m9VyXv964ktF8l3d6t5PKgSj7/oBLzh5V8NbKSglGV/BJYyYdjK5k8vlL2HJUsnFhJLZVc+bySMVMreRZcSfv/VHJSXFxZyaBVlYz4tpIu6yTPZpmLqOTd7ZXodlVSuLuS3fsqeXV/JWt+lbjjlaw6VUlMdCVrL1YSf7mSuzcqKb9TSX1CJcOTK1mmr8QlGg2VtDZW0qJI8rik1+pKyhoqedxcSd7zSt58qYqJbatIEUWvVtG2WxUK3yosflUs7VUl/19V+A+o4sQHVXw1uoolIVWsmV9F5MIq3l9chWNNFYYtVbwIr+KfHVXU7K3i74NV+ByrojC2ipUXqhjwZxWJl6vY9HcVzXeqOHqvinEPq8iJr6LqcRVnlVXoNFVMM1dRbJF8jiquVVSRW13FwedVPG5VTeZL1bR+pZoP21VzU9ztXc3eAdVMeK8a4/BqfhhfTWequT25GsWn1WyeVc2D4GpmzK/mv6HV1IvwhdVcWlLNgE3VjN9STYtt1RzfXk3goWr2R1Xzxhn5t/CNruaCuB5TTfzZaj76s5opl6sJvVnNv3HVcu6Sfh5UY35YzVsJ1axKrsaWV83R/GrO1lZT56kmsqmaG8+qsb9WQ1OXGlJ8a6jvVcOH/WqYMqCGioE1dBpWw6bRNewLrOGXyTX8+3UNM0JryBWOhTV8v6iGK5trCA2v4eD2Gj7aVYNit6zZX8Ogn2r4OKaG4PM1FIoXF2p441INX92vofhBDasf1vBeWg2zM2uwiHPaGtL0NUyz1aBy1hDiqqGmrIZnDTX8n7eG5c9qKBdNz2uY1LqWq+1q6dSzlju9apnft5YOA2qJFB8OrGXLB7Wc/KiWhE9q2TeilhVBtWwcU8vesbUMmlDLns9qyfiylnXzankYWss3i2pl/1fLD0tq6bq8lr9X1PJgbS1frxPhtTj31bLjgDhdS+l5mfujVs5btVx/XMvIJ7UsV9byr6aWm6ZaplpqKcyvZYanlu1NtfzaXMuA55L7pTrK29Ux1beOb/3qSPmgjsdBdVjH1uFHHetC6ogNrWPUojqyFtcxZ0kdz5fV0WlNHYc319F1Sx3N2+uYt6+OX47W0eVYHXtO1/H52TpaXKijT3wdgx/VUZJQx+SUOjam1zHUWMdr1jq62+oYVFDHXVcdt5rqaHhRx4CX6rkqZr5cT8929eS8WY+iVz1Te9cT3KeeuJH1vBZUzzHx3th6poyvp2xqPQ/m1UNwPcvm11MuXl9Yz6VF9azZVM+PO+v54UA9PX6q599D9XS8Uk/fq/Xc+7ue327Us+JJPYMT6zEm16NV1/NzTj2feOrJeyp5ntdzXAS1bODwyw0Utmtghm8Dr/VuwD2ggeuDGgj7qIEDIxvIC2ygaUwDPcc3oJrYwJHPGnjn6wai5jVwJbiB/YsauLtU5r9tIGdjAy9vbaBrWAM/72pgy48NfH2ygRNRDdyJbmD62QZyxVd/NKD8u4Ht/9fAlNsNvKVo4GGGxGc3sNnYwI95DfQ1N7CpoIGNpQ2UeaS/F9KLWNLCTZlobunmxEtu1r/qln2Sm4/83Nwe4GbsO26MA92MG+Mmb6ybXri5O8nNhNlu2oe46bDUTdhWN2+Fuxm5zU3ELjdrT7nxijExbunPzeJzbl6/4ObOJTf7Lrtp/cTNQIWb0Ew3bxjdjDe7SRUbrZKvwM0pkVHspqXTzS/VbrT1bl7xuOnhdcve1I1fy0butmpk3EuNePwaOda7ken9Gpn5fiPnRzbyRUAjSyY2soFG+nzaSPXURo4vaMS0uJGOyxtlj97Ih5sambGlkb7bGsnc0YhtZyNn9zaiPdDIq4ca2X+skfa/NeIfI/kvNBJ+vZHUB40sj2+kf0Kj7DsbqU9s5KMCyVnSyL6GRvA20vpZI78IXUsP3pc8HG/j4UdfD3/7eVjd18MHAzzyeXr49CMPG0Z5yAryUDDGQyAevprk4a8pHiaFeIhdJGNLPCT+4KHtNg8Xtnu4tcPDmJ0ekkTeLg/luyX3Xg8d93not9/DsqMe0s56mHnOw3/Oe9ga6+HQBQ9dLno4K65f8rDqmofh96WXeA87Hnk4+thDjycePkzwcFuMVXjonOxhVKqHnDR5hgwP6RoP/+ZKf3keggs9FInVRbK+2IOvw0NMhYfMRg91XunxmfT43MM/rb08aePF0dZLbXsv07t4me/nxdPLi19fL3Fve5nYz8vs/l7eG+Sl10i5D/ASEeilTZCXw8JnjJdY8f5YLzfFmHFeksT08V6WTvCyaaKXF+IgXjpN8jJgspd/xJNPvSz43MvaKV72TPUyaZqX+hletn3tZexsLwPne7kuFAu8fBnqRS8WLfRSKtYt8tIs9i320n6Jl7eXerkihi/zkr3cS/AKLztXeuXv00tohJcftnl5KvZu9/LGDi+R4vJOL0N3eXkgsnZ7mbfHS6HYsc9L11+93DgsPUZ6KTntpU+Ml7/Ew7NeJp/zohbzzntZHevFLXZc8HLsopffL3n5+Hcvs/70ki9a/+XlV/HeVflshCfey/HH8jk+8fJJgny+ol7lpW2Sl4V50r/VS7zItnkJKZD4Qi9znF4Mz7wsfu5lwwsv/w890UJ2</binary>
            </binaryDataArray>
            <binaryDataArray encodedLength="9916">
              <cvParam cvRef="MS" accession="MS:1000521" name="32-bit float" value=""/>
              <cvParam cvRef="MS" accession="MS:1000574" name="zlib compression" value=""/>
              <cvParam cvRef="MS" accession="MS:1000515" name="intensity array" value="" unitCvRef="MS" unitAccession="MS:1000131" unitName="number of counts"/>
              <binary>eJy9XT265DiOlLlmHeEdoY6AHGvNOkIfoY8As80xx6S55ppt0lxzj8CjbKlbeBkKBUBKr3YMfqJIIBCIUCp/69W2mW3b9nPE0Y9jNgyG2nfYU3FOaxlOjJ5wqPgpnnHc8RrstWNE336MdsTu8wFryJ+14tot0cFFPK7PPOBcF7lKo2rNKXdY3h/qV3FT56xDpsGsdx6N9jPe2Gs/9nqRs6Ih9hNYEYfYWGvnMhJtUIuIdTjHnGY1J+a3oq/q1+x8jTFX1NeSfYxBzJbkzDxgLbJ6JmJD1xlfF+uqZ8RxOp/5gznK02bXe1algcLfx7fX+562n8c8zpk39u+wPoQ2qKfSL8aw6/XDMcrjqs/ZOuvpsI5aRA73wR4jjln+eOA+Kr5VvifrymPmx/4pLMaYaRmD16LWfp05xHR7P59GDberL6jBJ/fXG6PiN9OEPfZJftTHfKeRebnCKXofh15YF/vNcBthov6KO/ZQec/7HY4D5t3ez3dYs+qb66CnOBrFNVjP8IND7AW/iGuAZwKTOXCdDue7XyPh3CBH4TBX9LxN8l2sNVprhLmPAfFKN+WT4sn4MRTuoLiqFmoYg2OawJn1w5plfE2sO+xhLeUNc3U7v7bbz7tdHx8N5lkvLmKGwNjs/LhEni5ivzIQH2tsx+NiP35//f04+f3n+NfP8QNee3w/5tvr/VzRIR+9GFCT/cg8r84dRui11232fo5qB8foyS1/jao4ZdrjefSD2OwzxlQ987Uy0yM4RK/K09XRqQ56Z3Qeumd8ZrXCs4gNvwb1P0y/5uNz5ZHblXPUwuNsGM2bnbVGnDjvlBc9dFjLfF3hwL5gvQ4D4wdhdDt7uMoD+zc7949exdEhh/eQH3oy06nTeiOcKnfY+ZpROSs47AVrORYwcB753c6fU2Xx2eC8Zu/nMeTssK/4Oa3j6Ha9pzXT97eKM/sQvB3W2Pe9j4/X+R4/7PzeBTEiryecjI6qb8ZDjTlfaax0uTNQD+6LfWHNQtdMc7fz6w23670hG6oOHpE7eoOaKd32+bC3r4iBPcTnIKPAymq5Xe9dcTSxzp4qHUI79spN995gT2EibvDF/O21XTjwOfIwuz7PMybqzFywN/Sh0h3jstEon/lF3S44cK3ZQO7sgdKQveR99O/343VwvK8M7vE6eY/f1+OzENZc6ckjroNm8JnDgf/tdfW74q+w4/oI7pgXPGc4XBv1Di7sB8+DC+NUniJ2M81D9cz6ow+zXpkH6hPY+3Ek+qxiu+l7CPeRacP8jHCbXV8br3DkutFvt/z9LfNiD7NjhZHhKazo0WC+6q8LzJh3u35PxH6t1HR73ye+Ha918P3rsOt9POsTR7Pz/So07XbmHvsYF+uZ5g54av7ZE+U4raFGql5PcsPPZmfejJ/5yj2yTqFNg3PWR+mf6dZs/jloxhXz+HP1YWfdKxzEQ82biG8TvMxD9DrTKBtOud9fZ46NsBRv7pW5oe/d3q8l98fdx+v8OwMnLKc6XPO0f+C5vcfH66rXsCu/Fa07aIV8m+nPjSvu/LqSdVWcKly1x3q6nR9PlYeVHjhQ600cszrcg6rNa1kOYoa3Y4GDUS57EDXDn4jrdv7stdIn249crI18Ouk04DzDZL0iHj1xO9eMuqxHpVdooLwaEww178BR8VE4oUez9/P4FsfX+zU79vz99fa4Wf04wn5Yx3Hkf4PP4PF7ychB/1zU4LVPb+E7sw6xLclVPTjMQ19eY30zvYMXjmbn58Ast8JFrU/9ix6q/oz2kNsKD9STOXS7vkdTPbPfqpbqz2gN9wKrFXyb0BG9ddDi2+vKi3tAnFMsfe8etaN+T/hkvm0UbyKX9VC+Ke32MQiT9bj0t6CL03qDfeTYREzkj2OO9wtVE3V22kd/d7wfrzMH9IL9VH1HXwPwP477Z2jIHNiXOMZ3mb8d32v6jnF8p+n2fr33DV5nDrt+rsL8wjfFOzBiv8N+fF9pxzxisVbUY/zosVP/oYmJtWb5+9Nh53uJQ7xTTtRDjOjr87Mu+D54HNrGMTg0OCIme4l1UPPQMLh3wsO+LcFUdat+0Uvkg3msMXrH2IojXgOVLuxDzENz7pvnWzJ6sh7XBOZ34IF8O8VVtc10TdZX9Zp5aXauifwanKM/HXDYT6V5xiFqfrzOtT6PrzNf5sk9sDZ2YHAvlT44GvAcdn48dXtfPx2w8Oi0lp3z3rDz+9HgkvGNWqgpa+LAtcE+eqg03effj9+1/Plz/Mc/fi79HP/5c2z/+Pu3Lv+7+3c8T+yx/4TnjLifxXPKRs8RWDt8Qt1jvUN8dg38FXPUjeeu34/jD+ATsYN06lQXdQhe7BdeV6wja9oIh73aFtfZZ1wz2qt8xREaB7/QL96H/Xi9H6eDtEANsAZzUb0wN8U1fGlwjtcIYmNcdb0w9zgOiI9rYtjV3wrXgF9g7iOeg+Mx8Ru8tw3uqqfAitcEbtd7hMM68mP/8bpoFMs6Yv5+jMcvah/XS6cc5X/mAXJCDTrlhQ/boWV4E7UbzTc781c17fDh47hX/PO4T3zeq45rf4P7R9TswCOeZ6r+mEdcC9txvwoecZ3giN46YaFeSk+jebwHRL3jOmK/FOest7gWoq/Nzr8t3NfiOxoDDg24ZNcE6hX+OuRuURueW4KDF/jcp+o1OGIv+3PeH8dz3I9j/PMYP+A3N2bvz8djzQGXrw3kgJqanb/DDr/G0TO+tnfKi3oNMLneBjU+4L4f12Rc/xv1tiXHtEd4L4qvy4Jb8A+tw8eYR23lnQOG2fk5SvXb6TxiQtd+cPwhHosd9qNfdaw8Rv6N1jthYe8d4mOOtVQdVVcdo3/UVOkcXBzWEIPzsI4L/Dhy36wl98brDnvsb2APO1/DmIO8K+3Yr40wFCe382MxtOZrSOm54iWfN5hjn8GjwR7rwH0OikXtmunfYa700CC2Qf5+zxnH+41x3FcbvLf4dsw/jsdnPK+gr4GVcoB7Ubwn+Ab3t3jP8PGie4KdX9uxbqwh6h1c4h4bOB/AP87t4Ig6lv2I2lifrwW38+cneG0gTrbW4Nxoj9dYJxOx0TtfN6xfEzGZJowT593e984u4kIXrMd4PM84oQ9N4Ea94IK/edvsfN0ofzFuo/MuOGB+s6uPzDvzNXIdY4/HSnym+fG6YkQ/kdcAj2vG+qA8VR89HnbuQ/mBNViXGKFfB2y382OiU6wa2C+ubXa+BvYj3suM8hlzOzRHrRz48jWgeHHfgYG+jkI71hf1NLEfeKwna6VwIrZBv8wZvcq82CAvvItjYOFr3W7v5wDUxQmTtTTC36gG+hT9NMjLfOOBfuF51MD3k6j7VhyVbkb7qD9+LoD3sC7yNsJA/JgPzEFsiGGtGBPjsD/Uu5POqCPiYr7buf5+/iGeq7kv1Tty7YAf2MOu1wV7gLwzTXgMiMNYM/3dk1n9GWzmb6Vj+BJ1Pvfh/Sz23C2va4QX+DE6ab1BXMU94oad/VU9GKxnOqlroBt9j/A692oQi1xn2FgDe+V5xGSeVUPhdViLfkLD8GNFe8VhQC7GfMbCZ6ojicHcBmvYQ/AOznE0ytswPqnH+8wr84v3nY6qvhNOHLtdnwMaYaIfRhix1+z6OAvPN7teU9gDasb9K63Yj+DWaV3paHa+DjrhhQ+N1lBr1jLzK+qh3uwX7iuvMszotxvdx17Xz4NR9+CL+wqbuYQe7K/bVb9Mc/a1wR4+PqNu8D3lvvI66BH+e/o4H4C7H+P5DH8DjtpzHdaGPYzPBGJvgM4dYgfhxgg98Jrodv5Ndew5xH5qCOeVPlgv9Aht0Ndh198y4XXRBCZ6+BkvPstCjgqH9eY87NlpDfcUjtMR9UQ+DfD5s6DIR82wJ5xz3xjbknX8jEd5e4kXGsRn80o/pznrxbisOc+5j32v2/U9MvpVDaPR7Pz4xHqIG7w78cJ99G0QTnjbiQ9is7/Kl9hrcN4oF7VqApNrY68Yg1yHiMu0/YD3T4P2Q2vUPeohH8ZlzSK2Ca3Ri4xnzDvw2Oi+7XZ+jczaoN+VJtjrsLM2oeuw87XDXitst/M9Bo/Rl9FQGuB8EFbU5zqhQeUT9h/HqDEAd9j1cZAN1trEEXs9eWhXv2Y1PcGMXqI39I39y7ijPsytwX7wd4hnvdjfqh8X8YoHes06M46JGFzrpGfFMfJQ0zhvME6/002wnfaYc7f34xM1wDn3bQsxDvxizv5ibqYB4m6Q6yI+jqGZikEs9gR1Du4xMBbxHObM5dOb17v/7/D6OfJVfdY204h/49fpqPRjnqHFPuL3OH8e3/39Ab+z+Dh+n9Dt/N4WNYyecVT+hpeoc2B9wG+A/ge+kxx2/o0L/q0BB0zUIBuNeET+96N2/CYh9uPawvc2AzRAvKoe6oDXGb7P/Hi9cxrERy5eNxutR/+sdcw71c4wM//Yx42OBnoMO2uD181GuZvp69YpBzmzz9mcNWKufD2Efvw7wphHLwOwZloxZujSYS/mwe0b1I1a6JPB+cwn1KNDH6w1cg1+BufsW6dcjEW/za7Xcsbb7Xwto17IMTC5D+w5RnUtxLwB70YxWJvzsCb74qZ1C3+/v67XcVwHzDtyPcFrkBcD1xrhZR7wdYBrzXIeSmvFFfGY634c9n6MYX/sM2K5Xa/VnuS3BEdpyj002HPAcjvX9gJDaYG4g7RELNQAjxHTIAbXuHbWv6qBeN3O90jm4BN8rIM6OQz0HWuhxkY42K8RVtRpEI+fe0Zfn3uCP2PG/rDztVvp2e3cV9TtEMO9qfVNxLnICa+CY4dc9MoJU3nXk/5QX9QY+TWIV9g40Iu/dD5ei/52vC77Bs/Je+y3V659jEv91/n3wuFp6BE9xLnCzHQKHo3ioq8Go9N+VU/VV8foB/9WOq4bDYXJ14Un66yF0Tn2E5r2BJfxUC+jvUyvrB8Vw31gvS70Rp6sHXI0Oz8eKk9RN4dcxAs+Sgfk9Rc38TswrJ/xYE7Yf6ee2J/Yz7Ab5LPnDdajxyGwXOBm/mSx6PeKDpn3wZVxFGboEn16grfCCWvuA//PjQ/6/WwjzC7w0LOTv/CZghOvSls1d7HO+8GtLeAZDKd55Rn3mvHnONTciSPHY83QsouYymfmERyawMXfI1b+NNgLnxv1V/GK3t22i4b72oA6TrHoTaa72fW9LdbttFb5HaMfmL8drx32x8p/HZ/nxO/Z47fh8f5r2Pk5mf1THoY3Q4zAivf7+Dcb2I+Z/hvE7iP4x+ui/d8F//fr738v9efxOumP1/vfAn/+LRP4nier62LN7P16C/99cXjd7fzahv3JrgH2GveC3wD9u12fH3geOhmN6nqJ/SG0dsJzkZeNyN2KPNQGa6xwZ/2a2Ff6RF2leVbT7PqdxIrWvIb9Yv0G65WmzfT1leVh/eAfvXfgz5g4Iq/b9fN7zmMdVJ/Yg6pryTHbD+06cApv3K6foyj/M89jdIgPzaIXzo+cPf43uF/EPWTHwvPgWXHgvpud78+duCkfIyfuh+F/pXHmb+ZdpSH3wCPLZZ+yeJWvjtwH6sN9mcHffLXzvanSALHR28hlvH0+JtrdGc3O90Pu3QWHBv3c8XjG2Rdwqh5Rr1lepvtK7RmHlTyOc9rL/Iz1keRmHjPGKOo0O38+gp5zfJav+m2iZoV9R9su9GCdWCuHc8zptnbfn+kevKqeMizF0+382ovjndbN8tc76pw5ZOtZ3+xfxomxKl+Vp5V2waGTBnf7j7VGHPmYaZHVzvrF/W7v59z4/AJrKT9NrCvsyrs7PKvB2indsjX2tFuuI/auMFQe85v2czynx9/V+Ha8b/zt9f6d9ek96+v8enkUHLH/BrlxPkx/VoCfX2YeYd2s3mdd4ojrSjvey/rCc0vmWdzqUP2pfjnPaV7V5X2z6/VX8ap82keD/dW84BDX47+O0Y7POBq9n+jQR3znUek3jvP4HGhE3oEZnBFXYVa+YXyjtcoXg1iDWOUt9+aQX3HjOa91O//2tx97TdTP+lA1sbfyGqDfDmKMw1jVf9jZR67ZYG3Y+7kp6jWRp7xRHhkMldcqHSa9NcBifKOYFX+2SQ77wGtVD+HZrE8Vo3IyHJWr1lzs83GlvlteI8Ni7Rqcr3JokzjU2yFHcVV6KR4r2jqdK18bYVQ5nKu4qPxm9X0muPO/Jee6eGTvMi1xrdv7HlL1yvWd1lVu5eOTmIpfNhodq5pYZ1W/GVYVx/j9hhYr+jE++oZrKs9pbsSvwb6qVenaTN+XXKwzZhN7gVfpEPtcQ9Wp5nzOdSs/ZrrjHvak6s7wM65ZLtdSfa/opvJ7olGlQdanqruiRTXHY+X3TGvVD+bzfqbhHT3u9P4rclb0Zz2x75lGPGbxgb/qFfJSnmUYs74RcwVLxXOMW/0ZouL0pCelZdYT++IJzh1/cF35XfUw26v84/nM4xk+a6FwMu+qWByN6vWiH543m7/fmmkQdZudfd3nQ+QpHm7X55vMd8ULvVr1JupWGpvQB/d5j/EUfmjVEi1Ub7N+Mq1YG4XVaH+m+0wv1pYx8dwnGIpjxiGLWdHwjsaNzmfxRiOLV/xZSxzD/n4vGN9zf4fPAru9H3++wNXoGDUb9TFEXMwbYWb6N4GhcirOqv6Kz5lHnK/0mPHItMw8vTNWMNAnhxi36/NQpccel3lZ6e/F3syfBvuWYN3V6KnmEduS3Cf+ZTpv4rjKnXkqL7Cei/U7/Si+6JWKn3kyq/0rtM60V746zWfer3jmtJ55pLjc6b+JPu9wVrmcxzUqDw2GT/pVeJbkWBKf9WAiD7XN/Kk0VV4qHmotYrm3rBfWfcXPDH8lb0XbbLDmK/WqGg7HJ3zM9L32Vj+v899g75Z/FqfqxH4T+Go0yOGeqzqVBjMfWO+ZhzMebufnzwoLY9zW7hNVn3c9Rt0jnzngntJK8fCE08yPlT6qmKyW8gF1n2mrPFd5ipvSb5XzCqdVjVaxZ5grPlbazNZW+rvjsdO+JbGKvxEGY/L6iidKnzt+VJplvSg/VG6mZ+V95kWFsx/bYv7q/mqM6tdpbabXin8zjCofuTCfjN9Ms6p2VoO9Y924TuYpxrudH193+TJP5XvGU+Vw7iz+ycj4VTGrPFbOFfasn33fRb4v5lY9M95dDb+q0cqaw9od75nDTG/UueJTabjie8bBRY7f6F9pxvmVRka5OB+TfjKdVta65e+FZ9hfGaFvpkcrarFuqq+qh5W4NolZqZPVdVpzmIcfERNxjfI32s987rSuem8if1VLXlvRmPe417v5iBP9ZLn+cG9lzLAzzXDuYm+m6cyrXY9hua8rus9qGA3UwyFmxZsZR6Uz5zSxl+nIvGfYM353/Fe+r2h7x49Vjsilil3BUVxm+axB5QniuFjj87bQB56r+FXO2Z7D0S3/d+gqP8NSfDOtZ3qi717EzjwxOz+WZ9xXsKue7vC7E4NcDY4Vx1VchfdEM653Vw+zM4dO3Liu0p7juJ7b9dpXWimMiIucJrhnvDLNKq+Nziv9sO+xH+HvRAx7f1cwUIOXxu6Ep/hw76hj1O2kDWrWYk5/0+eOXkrnJvZWzrk/5Mx9OuRkPFbmmZcrAzlkWs1qrtSveuD8NsFQenJcVa8XvO/2lfWwosOT/Tv+8Dr7m9VS657sZ7Uxp9J5xlHVaaJHVctprmrywP+/txGuw8j4r3rDcVhrpnPlVdWb0sZsrc7TXlVMaFnFr3Ja0dhoVFir9Zj/Sh7H+STXJzh3RuXHynqm653ad/TCPdZ6P28Q53Z93VD1dVdXp+Ndzz2J9WRe1UAt73gR+57kz+qtYM9y7tRTsW2Rz5PabTEXdTT7+mN01Ycqd9X7Sts73nrRd+yzZk/9rPbN7v/7zBme0rXqV62v1nDBv/LtTi/MUcUi9xnnFZ9WYrhmrGUcnwyjeaWx8r3Rfj+Ozeavm7L1qn/lR5af6azWZ57GHPvtCU7VEx5VD6pug+Md3nd8/2reSt8Kp8LI8o3iV3JW+pkN5ZfqAz3jWId5VTvDdTvfY13EKV2Ye4Zfac45M4xV/bN87HPmN/Y4jphBenEu4ql91mLH63b9P1cCv9n7vse+sP6b6ffmuL6ZvsfM/OJ45KJ8XfFe4f2q4cl8hWelL+eu6mgJXqw1sd8opvKf+azwWuG8uj7TqfJnJZ73VuPUmgssxWeGk40mYl3UyDS4q+UKJ+4XfeT5HZ8V7tM+VIyKDf/20b6IFX6xBi7WFG62nnFx09dfpR2vq/OVGObRKD/zEmN90udd/1nnGYbKVTpWft2pF35VsS7W4u/mYS3lAR6N5p3WVb/7MbzpsDfzRNXOcp/4jL1UOE/HCpbyhTEaxTY731Oy3o3ysj4rnk2scfyq/nd8wrVMI8Wt0tOTWowT58hX9TLzdubRCm+lw6rW3IPb9TUca8L9qv4b5DLvqFf5UPVpMDKNmC/Hq/qZjyo+q1/pzfkqXumc9bjibTYURqy1Im+l7xUtKq1X+GMMen4nr4o1m3+mOtNppeYdvsovm8Q91dm+kKs4KryK71cG6/JkRH4TeCvz4DHj10gbT7CUn0Y4Wb27Pat1xYu5zHTHvYqrTXBmHils5Q1yZj0rPSo+XFvhrmKbOAb+Ha9ntTLOM8w+0YB7R3/c8mt95XzPbYLrXc9mOio8o1zl+xO8GG2SP9On6tUSHPbqq4P1QM1wHudc1ynXCGdFixWtZ3pzXqYP71dxGecVvll/rHcWq/CUN0b7Vf6sx0yLFb4zDF5XPShOTscYTcRW/bUEf4XrXc1Ur8x/VeusttKo8idy+0QHxrrT5yxvZf4EtxpZPys4PolhX1uB63A0GDO+Zvm9V+lYaRz8KrynumTxMxzVb8Vp1fcnXGcYq73ZZH82fmXeHY9Vn6wb5xjkrvSdaZnp18Ve5aWJGne9N7vWWeU+i515xDry3BOcCnelf+Yw82V1rdJb6axyVI1Z73f5Z3ir2Cs8v8Kp0vZO/5m+MRzWZnye9KviMxyf4DyNxVrtAf+sntK20nBWN/NpFp/pW/WAuU/0WKmX8Vvp+06dXzkMRsUvtPRJn6trX9GbvfxVnq5gfCVmlhv7Pom728tXdZrl+A1dmNd+bAlmxcFpr6qvaq6MyocVTbIcE/wV5qqmK+t3+r4TO4tXe1m/HOMLfdytfYffk96t2Fup4ZN4p1jEaTfq3+FfYWY1cF31ZFb/XmqmjeJW9WhifidvVbeVHvbR7f23BzY4usDJPGmA96nN68o749qO+Sl/MhphKF1UDysaVn6v5K324HScecfrq3VWeTwZM+1WY+7E/UpMpTnnVHt3a6q9O33fraNiHPay/Wwvw3JYe9qP6uEJ1lfrZ/msi09w7owm+jZRU/nqYs9t7f+1xHqtiFXasE6qluLptP+rdPyVfqDfK1o8HcrPmdYrdZ/m8j7yy/Yy7ZXfFY8hYlZ1qXjf6fepripO9f3Uhye87/a2itUeasKD9fmVfP8dOjCu0WCdVjixJhh7x3OjeJWr+D/Rgo+qh9lwmjP3OxpE3I7T7P0+Zz+OiHnd63Gmc9TC2rh2F5c1NKt/i3HXu6+MjMOqhk57d739qk+8fqcO+7LKaVWzKob3svNBXDGO+a/wUvuZhyseVNwVDq+pvjLNZxxnvVUcjeI5b4az4vlsZP3OfMm0mHFTPqn5HS53+1K4Fe8n+voXclmDTOtfxXW15h3NZ7yf8rxT/2nMV+L/v/j86rh/12A+trh2B1flZng22b+Lt9LvUx539FQ4Lcn3Ce6M89O+ubY/6P8rvJ72fbdmVa/Cq+JDq1ld1vcp96cex7pNcrL9J1xUDeW7ib2M+0pvv0pX5Bk+P/Fj5slKjupP7cfwSe7dPvxBTpar+sDRSJf9vCe4zdYeW6pe1BnH8a8arys/xZExkLMnOsy0Cgz0axVnFu90fI//A+E3UWU=</binary>
            </binaryDataArray>
          </binaryDataArrayList>
        </spectrum>
        <spectrum index="1" id="sample=17 period=1 cycle=1 experiment=2" defaultArrayLength="2038">
          <cvParam cvRef="MS" accession="MS:1000511" name="ms level" value="2"/>
          <cvParam cvRef="MS" accession="MS:1000580" name="MSn spectrum" value=""/>
          <cvParam cvRef="MS" accession="MS:1000130" name="positive scan" value=""/>
          <cvParam cvRef="MS" accession="MS:1000128" name="profile spectrum" value=""/>
          <cvParam cvRef="MS" accession="MS:1000505" name="base peak intensity" value="112.0" unitCvRef="MS" unitAccession="MS:1000131" unitName="number of counts"/>
          <cvParam cvRef="MS" accession="MS:1000504" name="base peak m/z" value="110.051004022895" unitCvRef="MS" unitAccession="MS:1000040" unitName="m/z"/>
          <cvParam cvRef="MS" accession="MS:1000285" name="total ion current" value="53.0" unitCvRef="MS" unitAccession="MS:1000131" unitName="number of counts"/>
          <scanList count="1">
            <cvParam cvRef="MS" accession="MS:1000795" name="no combination" value=""/>
            <scan>
              <cvParam cvRef="MS" accession="MS:1000016" name="scan start time" value="1.169883333333" unitCvRef="UO" unitAccession="UO:0000031" unitName="minute"/>
              <scanWindowList count="1">
                <scanWindow>
                  <cvParam cvRef="MS" accession="MS:1000501" name="scan window lower limit" value="100" unitCvRef="MS" unitAccession="MS:1000040" unitName="m/z"/>
                  <cvParam cvRef="MS" accession="MS:1000500" name="scan window upper limit" value="2000" unitCvRef="MS" unitAccession="MS:1000040" unitName="m/z"/>
                </scanWindow>
              </scanWindowList>
            </scan>
          </scanList>
          <precursorList count="1">
            <precursor>
              <selectedIonList count="1">
                <selectedIon>
                  <cvParam cvRef="MS" accession="MS:1000744" name="selected ion m/z" value="675.287829948557" unitCvRef="MS" unitAccession="MS:1000040" unitName="m/z"/>
                </selectedIon>
              </selectedIonList>
              <activation>
                <cvParam cvRef="MS" accession="MS:1000133" name="collision-induced dissociation" value=""/>
              </activation>
            </precursor>
          </precursorList>
          <binaryDataArrayList count="2">
            <binaryDataArray encodedLength="9348">
              <cvParam cvRef="MS" accession="MS:1000521" name="32-bit float" value=""/>
              <cvParam cvRef="MS" accession="MS:1000574" name="zlib compression" value=""/>
              <cvParam cvRef="MS" accession="MS:1000514" name="m/z array" value="" unitCvRef="MS" unitAccession="MS:1000040" unitName="m/z"/>
              <binary>eJwNl3d8zdcbx7PH3Tv33kzZsWntKr7vY2+ComoVRRFatQnZ62YLEcQWe6v6EXsTeyUUtUoQmqoR/L5/vF/nnOecc1/39XzPeT6fc8T5lPTMckrK9LksJdkuSzP8L0s371yROpqvStO8r0sT9NelMebr0nG329JJj9vSedVt6V7AbSlAUy7V0pVLYYZyqbG9XOrfsFxy9CqXir4rl8p+LZcu/1YuXZ9eLvkuLZeabiyXBh0ol+aVlUtxl8qlpCvlUu6tcqmgvFz6rKyQlIYKSWeqkEyWCslmrZD87RVSsF+FFB5QIdUJqpAaBFdIX4dWSM3DK6TWkRVSu9oVUs+GFVLfxhXSd19XSHk9KqSV0RXSqR8rpPy9FdL7OxWS24MKqeuAO9LGM3ek3y/ckUa63pXStHelHP1dabn5rrTW56602XZX2uV7V/rD/650OPCuVBZyV7oTcVda/MNdCeU96SfjPSnf/570R9g96XWje9LJWg+ku2EPpL8jHkhOdR9IvVs+kG77PJSe2h5K9799KHW7+kh66v1Y8tI8liINj6XmpsdScsBjqST4seRc80Tq4vZU+t7jqTTJ66l0xvBUah74VLrh9Eyq7f1Muv3yufTcs1IyhVRKA6MqJW/1SylY+1Iqtr2UDp57Jb1UVkltDVXS96YqaZqlSsqxVklb7FXSab8q6VFAleRUq0ryDamSmoVVSX0iqqSJUVVSSp0qaU29KsnYtEqa5/ZG+sPrjXRD8Ub6V/VGeuD/RnIKeiMNDH8j7aj7RnrR8I2kGPGPNM+9WvqsrpbmWKqlpdZq6VNAtTQkrFqada9auqd6K7lo30qh+rdSB+Nbaaz5rZzDt9KS8/9JO5XvpCDDO+knyztJCnknNTR/kPr7fJDm2D5IVYEfpB/DP0jb9TVSqudnqanus+Tu5oSvuxNDvZxIVzjxWONEjdaJK0pnnqucGW5wJsvkzCGLMzd8nBkV4EyypwvFXi7s83bhssKFZ0oXXNUu+GlcaKJ1obvOhdF6F06bXXhgkbnqwpancvvMhUdKV76oXPlK60o3nau8zpUnFlc617gS4+XGIaUbb9Vu6LVu1NW5cdHNnUp3d0K93JmudOecxp0BJnfKvDyo9PbAW+kBag8KdR68Nnow+oUHm1WehOs9cRnlSZTGi05aLxL1Xjw0eeFq8eKgnxcDNd7M0HpjN3vz0c+baoUCs0rBdxoFgWYFi72V/E+hxEmtpMiuJF8oeeChAoOK1c5q5nqpWemt5qRCzXOlmq81ao4b1DS2qPFQauit1vBYr6HlJw3FWi23DTpqh+roPFBH/CcdY5V6gjwNdPEy8Iu3gaUKAzaNgadGA6N8DGRaDZzbaiDR28hWvZGBFiNbrEa6e5soU5kI15oY4GMiQGmmRmcmymDmsb+ZDgoLK1QWajQWrqh9uGr3YYfGil5vpcxspXGNlY7eNm6pbNQz2xjYycZKhR13tZ3FOjuVAXY8NL600PqyxMeX81ZfUPkxTe0n/4Yf1SZ/Yvr4c9grgAJ1ABMMAaw0BrDFFsBNZSBadSDtNYHM1gayQxfIU30g/UyBpJsDee8TiHdAINk9AvFXBZGmCWKsMYgVpiB0PkF0tAax3xDM2A/B/OYews/mEK6pQ/lkDGW4byhL/UL54BEm5zOMCl0Y/YxhdLCG8fpIGJfcw9F4htPNK5wTinBcVeHM1YSzXxvOO104TQzhTDGGU9snnJ/dI4jwjmCUIoL7qggCNREs0UVgNUbQ3xRBhj2CDupIjmkjkQyRNFBHsVUbxSRjFNtsUTT0iyLGP4pG4VGE2GqjaF+bVF0deprqUPalDgbnugR41OWNpi5NdHUJN9ajibUeJxvXI89cn1uW+qyz1+d+VH2ef1OfENcGLNQ0oFzbgE3GBjS3NOCotQHe9gbMCWuAn6ohI9UN2aBpiNLckEU+DfnT2pCffRsyXduIQ7pGCL9GLMhshKdXYxYpGhOlbszPPo3ZbW3MJ1tjOvg2JjCwMT8FNcbt7Vf8o/ya1uqvSdJ8TY/Arxnn3ITpiiby92vCIE0TqnRN2GVtwu81TcDWlNehTXmuaMZlTTP2GZrhYWpGLf9mVIU2Y5xLc6Zqm/PR3JzOPs0pr92cfh4tWO3ZgixlC8YZW9AwsAUXarXgtHNLwk0tGWVribtfSzTKVmxTt6K3rhUr9a14Y2gFplZynlrx0NKKRFsr9ge34p7nN1xTfkO4+hvOaL9hp883vAz6hvfK1nRVt6aluTV/1bTmhtu3zPH8lkte31Jq+pZhvt+SMeNb/tG1oaOhDcLShsyQNpwXbQhVtmWGqi0hxract7Ul2LcttULa8s69Het17fisb0e0sR2bre0YHNiORiaJ13K5ea+A73TgaYShJtD6wBgrWOSrIh9vzigFwWrBLI3grlHQ1ibo6i+oCRTUdm9PM+/2DDG3Z4+lPWNt7Wk7tT3NXTswWttB/pYdqG3pgH5OB4p3dWDiow60d+1IsVtHjqk6ck3XkUaGjizz6ciYgI4cCeyIKVPue3ciS9+J1eZODPyjE+EXO9HdvTMBqs7MUnfmpqYz3Uzy2LczI5VdWGjsQh9LF362d+GCe1fWq7qywNiVNpau9NR3Y6uhGxPN3bhg6cYLezdMH7vRQtGdQmV3Pqi609rcnaG27pTauxPk151Y/+7cD+jOyNDurFD04Ed1DzQ+Pbho60GeoSf/GXvKZ7Qna/17kqboxS5NL2bqe3HX0EvOfS8a+vbicWgvCg/0IvdtLxSK3izW9uaTrjfHjb157dObffbezPfvzaZavdmyojcbX/XGT9+HFX368Jt3X65a+9LS3pflvn25GNiXxuf7suhCX0Z6R3NaH01DYzQLTdF8Mkcz0ieaM1Y5Zo+mwFeO+UXzY4AcC4ymUS05FhzN55BozoZHM/qraC71iqb+uWgOGPsRZu5HuqUf//j0Y7CtH0fs/Yjy68fQoH58CuvHHp/+9PfvT0RQf3qc6E9jzQC5Tg7gunEAM20DqBs+gO8+DuCLYiBjVQNpox1IiW4gJsNA5hkH8rdpINGWgZT6yPP+A/lSdyCj3g7kH+0ghuoHccYwiKamQUy3DmK/3yA2hQ/i9etBjNEM5op2MJsMg7GaBpNgHsxry2CGWAdzxjaYlX6D2aP/ns/m7wn0/56rwd+TEvk9j7VDiNYP4YhhCA1NQ1hmHoLKZwgzrUMY3GAIs1OGYNX9wFvDD1wx/yDn6ge++vwDw92HkqkaykTtULobhsq5GSprylBU1qG0DByKPXgoV1yH0cwwjPXGYVjNw0ixDJN1YBjjbMO4bR9GUdAwyiKGEXl6GHOVwwkzDafAPBwvn+E8tw3ne9/hbAscTm7wcBp7jWCCdgS9DSOwW0eQbhtBjN8IHviPIDpwBP5hI/jdMYIFeSM47z2SnaqRqPQj6WodiSVgJDVBI3kQMpIwy4/kRPyIk8co9mtG0UA3itX6UXL9H0Un/1GsXCfzaRQZTqN5ZxrNd7bReM4dTeCx0Yx9PRoP4xhmm8bwxjyGs75j2BswhvpBY9gY+hOLI35C5TuWj/5jKQ8Zy8XPY2npOo46HuP4rBnHNN04jtrHsTZoHM6R44hxHc9h9XjqG8azzjieWubxFFrGY7SOJ8M2Hg/f8bz3H88vgeOpDBrPqODx/O7yM4PtPyOCfibNZQK7fSewKWACK2tNoI9ionwfJ+IZNpEvERP5r/ZEurSaiEflRJppJhFlmsRa8ySCfSaxyHcSmqBJpNWaRHzoJJzDJ9HWPUbOWwx19DGUGGLkWh3DKnMMtXxiWGaNwc8eg8U/hryAGFQhMcTWjuFTHXmPZjL1jZPZZJrMep/JhPhNlvVmMn7Bk8msO5k2mik0s09hW+gU6kVNoa/mFy4bZMy/8OjtL0xQ/8pE3a9UmX4lxvIrBuNUck1T8bFNxe43ld/1v3HA9Btn/H/DN/o3/tJN42/jNNkjTOOlZRqTrdOY5jsNj5BpjPosz32ZxgLFdLb6TWdP4HQSPk6nwHmGXEdncEw3g97mGfwcMIPXgTOYWmsGc0NnkBQxg1ZfZjBKOZN/tTPl+jSTTJ+ZFNpn0qD9TBRes2hlmsVQ/1m8rjWLKf/NotIwmyL/2SyMns1a4xzqm+fIdX0OV/3m8FfgHFzC57AscC4PlPPIMs5jaug8Ln01j2ausWg9Y7kq84N3LCGKWJ7KbFbGUqOOJVEbS6EhVq4FsVTPi8U7Lpa8+FhKU2OJT4ulc7q8P0PeL7PYEcvQzFhCs+T1MluzY/k1J5YWubF8kTmWF0vPhbHcLojlx8WxDD4u71XMp1I9H1f9fByG+dhN8/lTxhIzn8XT5/N1/HxwzOdi5nzW/D1f1t8FTPBewG3NAtmjLUA9ZwFDExfglbaAMpkpmjjZM8bJ3z+OQHscXyXF8VHmaHIcqSlx9EmNw5YWx32ZkvQ4YjLiaO6IwykzjpMymVlxPM6JQ/MwDj9lPL+q43HTxnNO5tCCeHrHx9MqOZ681HiGpMWjzYrnhkyj3Hjy3RMoVyYQbEiQ/0sCi9ITqONIoFqmZ3YC1pwEWucncP1TAo2dEpmgSKSZMhFnVSJnZIZoErEYE0mPT6RFRiLnHYkUZCYyPCuROtmJHMxJpE9eIvE1iSQpk1hlSMKemERhZhJ/LJT7i5OY4pHMt57JjFMky35CbmslMzYlGae0ZM7JjMhIpr4jmYicZA7mJqP2TGG5KoUL2hS+t6XwLD6FnSkpbMpO4U5eCkvXpPCTcypj3FNlLU0lMDGVfWmp9M1IJSgnlVfLUtF+ScXomcYcdRpdNGmsT0xjU2oaM9PS2JWTRtHGNGyqdJ7IvNClc9icjketdE7+ms78xHR6JaVTnZ4un510JqgyaKXOQKHJoL0+gx6jMuiVlkG6IwP3/AxiyjP45OlAqXJwW6aT1iFrgoO9egeJBgf9jQ65djv4V+aY2UF6iIMFiQ5eJzsYluagYboDpwwHF2WKHQ5iMh20yXKgzXbwp8zWHAfzch30zHMQkO+g5V55nzoTJ20mF2WKdZlM1meiN2ZyX2aBOZPv0jOJyshkfFYmrxZmcuJWJinKLNros/jXksXWuVm8Ts1iVEYWh/OyqHybxSuvbNlHZ+NtyWauNRu/btkc+C2bwpRsamdlI/KycSnMZty7bDy8crgpM0eRw3htDnXNOVSn5HAyNYc2GTkMyc5hXV4OPzrnotHn4mzJpWFaLocW5hLvnke3jDyefc5jl3c+Hup8zmbks2hpPgHqhaxJWsja9IUk1CzknluBnPsCNqcWsDOzgKY5BdxQLGKwehHjMhfRbs0i1qgWk560mOepi3mfuRj1x8X861RIP7dCzMpCumsLWfVrIcbkQopSC/mUUciWzEKGZhdyz3kJfh5LyNUswV+/hFjTEq6kL6FZ1hLqeRTRQVlEgraI5voi9IYinsv0thRRe04RlSlF7M8qIi+7CIPnUgq0S3kZsJTMuKUkpyzFmr6UptlLueCyjHmKZXT3X8aCNsvYlLCMwy7Lqe+xnAaq5czQLZc9xnJW5i3nnaqYq+piMrTF5JiLcbUVUy9AhmJ6xRbzdVIxadnFjMkpJrKwmPtLipm2rFj2+iu4rlpBlmYFXXQrcDWs4E2jFfROXkH9lBUMcaygY/4K3q9awR73lfTwWkld75Xy/V7JdsNKDllXssy2krdpK+U32ipaqFdRx7SKl8GrqEhcxbSUVWx1rCLVeTWflKtlj7+aZvrVaGyreZ++mn7ZqylRrMFTu4ZV1jWMsK/BK30NT3PXUKNfy7HItbRKWYtv6loq0tayLGMtzjlruaxeR552HVN16+ivX8d74zqKLOuY47OOnanrGJCxjoqsdRzMXkfownWo1Ot5KXNRs57t2vXk6tbT37BertHruWNeT99a63FOWM/apPXUT1vPtznrOZG/nutF62nsVoK3uoTnMuc1JWzTlpCjK+FXfQkDDCW0MJbgayrhs8wRSwlJ1hLq+5bwj18JE9JLuJ1VwoHsEopzSliQW8KovBKGFJXQzmUDD1UbOKnegMl3Ay2SN2DP3sA+140sM21kZd2NxM2V24SNOBZupP+ijaTrN8lv9E2c8dnEmvxNJKg2M069mc+6zXxv2cw1+2aW+21mWdpmbhZu5pFiC9tVWzhm2oIhfgulmVtYsXgLToqt8ttoK2cabCUoaSsTM7YSnLWVHjVbSXDdxhHjNpbEb8MjdRu5BduY671dfktuZ1fcdkJStvMsbzvhnjtYpNqBn+8OihbsICFuB++Sd6DJ2cEk3U5C43aiid/JzqSd1Dh28jhzJzbTLlTJu1iavovK3F2cX76L7crdLFHtRuh2YzXsxsW4mxcyf0XJccduEjJ30zB3N1+p9vCndg9ndHuYatrDMPMe9vrtoevAPUTk7sGQt4en+XuwLt/DAe+91NftZZllL1Otexncd6+shTI1e9nwZS+BHr+j9Pwdb+Pvst7+Tk7W77JH3EdL3334xe7D5Z99cl3+g9TEP2Tt/wP/xX/wu2k/s6fuJ37BfuzJ+9meIY+z9vOqYD/nTf+jQZ3/kZn0P+Ym/48JKf9jptcBBioOcCTxANc+HmDN5wO4+hzkq5CDkC63GQc5nnuQ98sP4qsopUZZygtVKXfVpVzQlFKqLWWrrpRifSnZhlLmG0uZYiplhLmUvpZShE8pX1tLMdtLZU9byn8ys0NKZT9QyuX0Uo5mlLLLUcqazFLys0pJzC5lYF4pdQtKqSqU16kOsVZ3iD25h5i46BBTyg9R9PchYmsO8YvmMKODDhOQcZhb6iM0STzCrNwjdCw4QmDhEd4VHeHZ0iOydznKTv1RvvI9yqOgo/RNO0rLjKN8zD7Kg9yjTPp8lG9djmFzP8bhwGNcW3CM+SnH6J1xjEf5x1jhcpy6quM81h9nk+U4K+cfZ1zica7nHKc07zi78o8zqug4c18fp6/yBH66E/wbd4KAghM8XXKCncUn+KI+yTPtSc4aTjLQ/yQv+p+k69yTfJd/kj2ep/hBd0quk6foYjhFW+MpQiynqLGd4pr/KVy6nWJr0il6ZZ+ide4pvs47Re18eW7pKfYVn2KQ6TQh9tP8Nvc0fzpOcz7rNMeyT7Mj9zQleacpzj9NZsFpEhedZkTRaeqtPM1G9zN8ZTyDzucMlVln+Cv7DEWms+gTznLMcZbdWWdJWniWYUvOMv3jWbo6n+Ok4RwDUs7hk3OOj/nnuLTkHEeXnqNx4Hni48/TOvM8R1ec553uAk+yLnA99wIHCy7wy+oLpLy7QDfXMpp6lhGkLMOkLuOlsYypUWUkxZUxP76MaYllDEgvQ19ThupTGanzLtIn7SK+BRf5sPQin9SXiB19iek/XcI+7xKW2Ev8nXqJR2mXuOW4xLXMS7LeX8LqdJmH6svstV0mKfwybeZfxpxxmU+5l3mw5LLsea4w2HCFyrQrFK+9Qs7GKyRpr9Ki/lXiZl4l2usabYzXGJ12DVXqdZzzr/O+6DpLPG5QoLxBj9gbdE28IXvxG0iFNwh2u0mw+02C9DKWmwT6yPjeJGCezHyZBfI4RZ7LksmR1y67SZ2TN2n98SZtXW8hed1CqG7R2XqL+TNvET/vFgmxt0haIBN3i4y0WyxZdks+Q7dxM95GYbvNrjW3qZdRTofCcgasKmdgegX+typQJN1BnXwHW/odwrLusEN1l0r/u7SLvUvOwrscXHmX2dY/2RT6Jw3i/2RewZ+kF/5JRuw99qXco6bgHual9xhiuk9xrfscSr3P69z7TNx4n+6uD4jxfoAu/AHG2Af8nPmArPwHbLD9xcqcv1jm+ZAmAQ/ZN/shHbMfsrDoIauXPcTN+ojCvEdsL3jE+H8eMc70GGXUY7bNfczh2Me4psjj1MeEZjzmh7zHrCh6TF/dE5IsT/jD7wm2yCfMinlCmzVPGOfylMWhT9kY/pQrRU95X/yUbxOfMXj/MyxfntHM5Tnd3J5jzX7O6EXPyTJUEhZUyeFfKukeW8mKZZUM8n7BaMULnplfyBr/gv6BL2iZ9oIJa14wy/CSmsSXWJa95KrpFcG+r+gS8ArNvFfMSHpFQtErTlir6BlSRczc13LeXtPZ8ZryRa/5e/Frfs1+g7/XP6zT/yPfq3/YbqnmsE81zn7VRMRXMya5mkGLqllSVM2mpdWcW15NRXE1PdZXy9r1L+7Wf1kY/5bjsf9RlPEfl7L+Y8m8dxQ53rHY+J7/rO9JW/0eR8hHIj58ZKlvDdFhNWRRw4mUGspTa0hfUcOZ1TX4l9SwZVsNMY0/ccj0mQ6Zn/nF8YX8oi8cXvaFOS5O4qWnk3DzdhKdVE4iqa2T+Lazkwg/6SRyjc6imdlZuEvOoldXZ7G1p7NoVOYsen92FjXpLuLgYRfx+qiLqNa5it1GV1He1lXM7uMqWvdzFSn+buJIZzfhqnMXqk7uYlEfdzFoobsI2+su2qk8xI2OHmJ0Jw9R3EVu0z1Ey8UewlfpKZ6oPcVkyVN0TvcUhYs8xaw1nqLooqeYZPISI1t7iRjJS4yO9hLtJG8xuItC1EtQiKYGpfi3g1JQphTDriqFV3uVWNhZJYZnqMS14ypR0UUtps5TC+9ktaifohYRyRox+ZhGLD2tEesvaYRZaMXeblrRJ1UrTmZohe24VrTsrBPDu+jEtESdWBmvFwfP68XsMr2o/VovmmgMoq3NIBAG8cMpg7hz1iCaKYxiaBej0Iw3ir8TjKIkyShe5BpFA4NJvLWbxAQXs9jtaRaXuprF6LNmcbSdRfzc2SJ6jraIyjKLOO/tIxbl+ohhZ6xiwzWrsJlsgtk28fS8TTSrsIlgtV3sMNqFd0e7aNXJLsIG2cW7OLsITbOLv8/Zhe2SXTy6bBdH431F5/b+4kknf9Gvh7/YmOEvzFn+YvUZf2G74i+EV4CY4R0gdqkDRJU+QKhqBYilPQPEEM8gMUUdJM69DBJNT9USe8/XEh8/1BJf3INFR0WwKNYHi8fTgsWbeaGicUqo2JIbKsIXhooRBaHiwtFQMflcqEgqCxXma6HCxRYmilqFiX1dwsW9DeHiQ+9IseNEpGh0OlJMPhMptp+V+xfkflmk6HUpUlTJZF2OFA2vRIqLMr2uR4rMG5Fi0t1Iof0zUjgeR4r6lZFi86dI8cI1StRTRIkJyiihVkWJzTIZGjmmjRI9DFHipYzDGCXqm6LEFos89pHH1ihxwRYlNL5yTKaHnzwfECW2BkWJab2jxKLoKDFjcJSYuTlKzM2vKzbeaCpyurcRlR07ikuDuoj15WPFBrcpom3HKWLfgKli/vMFQrMpWfx7K0Us6pshtv+WI4JiC8WuQxvE+IgDoo3mvAg4dU38H5osIaQ=</binary>
            </binaryDataArray>
            <binaryDataArray encodedLength="700">
              <cvParam cvRef="MS" accession="MS:1000521" name="32-bit float" value=""/>
              <cvParam cvRef="MS" accession="MS:1000574" name="zlib compression" value=""/>
              <cvParam cvRef="MS" accession="MS:1000515" name="intensity array" value="" unitCvRef="MS" unitAccession="MS:1000131" unitName="number of counts"/>
              <binary>eJztWMtRw0AM3QMFUEJKoANkKqAADpSQEnzgQBkeTpThEighpbDGu4ms0X6kle0w48ObbBxbKz29leQ41z+7Pzhw1zUF/i2uc/enAMA/5zp/2ePhxbkPj4vHl8ebx4+//u3Re4ww20jaEfiE7TiylsZV4szKxuI7zHy8djNO3RzDJcTSM/EAWefizfnP8W8Zb8knCLFPmqHxQsGPWj9TvGlt5mLi/K45j637avIjeW6NM8CBannI5E7Cs8THqEGtxqw50uaJe47Tv9T32rNdhBFndG/JeZfEJu2XtbkEgd0WnaW0IY1HMzekuMC2ND5Z35v7fQh1Yfp89/3q0+Opu/Xuaf3YLeeR0nmLNjlOa/VzvQa3uWFENazEuyb3ufti/BY6zSG3h+X816qbajRyRmeqIeRhMOQB71WKGesgNddRGxZ5A2SjxV5NfJa8tvgkPdNYI+fw3nFG72anbpm/ntQpvG/uvLf2q6jf+DnG2lbgXzvT4DXVEZf7UuxWdciylrVozHoP3Cvp9ZRmY3+b+u2A+WVysSVvGgCJe49caLRgdX/rPq31ZS+dWPgvjU+zlwt1H38vzXdbaWYtru7F3j3wsrrPcNNUH2p7rOkO9X5qm92n8r7/yKsGuLe21snaWsnNh3vzsDa26nlb2zuwTx7UffoOYj9wYEtw//NIzkJuPsDvpfvhF+DdiJw=</binary>
            </binaryDataArray>
          </binaryDataArrayList>
        </spectrum>
        <spectrum index="2" id="sample=17 period=1 cycle=1 experiment=3" defaultArrayLength="3178">
          <cvParam cvRef="MS" accession="MS:1000511" name="ms level" value="2"/>
          <cvParam cvRef="MS" accession="MS:1000580" name="MSn spectrum" value=""/>
          <cvParam cvRef="MS" accession="MS:1000130" name="positive scan" value=""/>
          <cvParam cvRef="MS" accession="MS:1000128" name="profile spectrum" value=""/>
          <cvParam cvRef="MS" accession="MS:1000505" name="base peak intensity" value="37.0" unitCvRef="MS" unitAccession="MS:1000131" unitName="number of counts"/>
          <cvParam cvRef="MS" accession="MS:1000504" name="base peak m/z" value="335.124847421809" unitCvRef="MS" unitAccession="MS:1000040" unitName="m/z"/>
          <cvParam cvRef="MS" accession="MS:1000285" name="total ion current" value="83.0" unitCvRef="MS" unitAccession="MS:1000131" unitName="number of counts"/>
          <scanList count="1">
            <cvParam cvRef="MS" accession="MS:1000795" name="no combination" value=""/>
            <scan>
              <cvParam cvRef="MS" accession="MS:1000016" name="scan start time" value="2.17155" unitCvRef="UO" unitAccession="UO:0000031" unitName="minute"/>
              <scanWindowList count="1">
                <scanWindow>
                  <cvParam cvRef="MS" accession="MS:1000501" name="scan window lower limit" value="100" unitCvRef="MS" unitAccession="MS:1000040" unitName="m/z"/>
                  <cvParam cvRef="MS" accession="MS:1000500" name="scan window upper limit" value="2000" unitCvRef="MS" unitAccession="MS:1000040" unitName="m/z"/>
                </scanWindow>
              </scanWindowList>
            </scan>
          </scanList>
          <precursorList count="1">
            <precursor>
              <selectedIonList count="1">
                <selectedIon>
                  <cvParam cvRef="MS" accession="MS:1000744" name="selected ion m/z" value="808.354336928139" unitCvRef="MS" unitAccession="MS:1000040" unitName="m/z"/>
                </selectedIon>
              </selectedIonList>
              <activation>
                <cvParam cvRef="MS" accession="MS:1000133" name="collision-induced dissociation" value=""/>
              </activation>
            </precursor>
          </precursorList>
          <binaryDataArrayList count="2">
            <binaryDataArray encodedLength="14620">
              <cvParam cvRef="MS" accession="MS:1000521" name="32-bit float" value=""/>
              <cvParam cvRef="MS" accession="MS:1000574" name="zlib compression" value=""/>
              <cvParam cvRef="MS" accession="MS:1000514" name="m/z array" value="" unitCvRef="MS" unitAccession="MS:1000040" unitName="m/z"/>
              <binary>eJwVl3V4FNfbhmObzWbdspvNxkNwd4e5Dxbc3Sm08MOhBVokQELclWDBEqS4FHcnBHdKsDRoA6XFwzffH/c157xzrrl2dl55ni3uZ6U2mvPStNDz0qT/LkhVgy9KM4uKpOPGS1Kq7yVpke6yNNjnstTKeVla4HdV6mC9Ls1U35SmaW9KE403Jdezt6Ry/W3pnNddqTTsrjSp1T2peMY9ae2je9LT7/ckg+W+ZPG5L/na70v+jvtSiPO+FB5wX6oedF+qHXJfahB2X2oSfl9qW+2+1L3OfSnH/Ke03van9KL6n1LxrIdS2byHkv/Zh1L4+YdS28sPpV7XH0pVFCVSM1WJhLpE6qotkfrpS6ThxhLpR3OJNNVaIs2xlUiLfEukBL8SKdO/RFoZWCIVBpdI20NLpP2VSqQTlUukm9VLpIc1S6Sy2iVSO1EiNfJ5JB098Uhqf/+R5HR/LNVTPpb6ah9Lub6PpW3+j6UDgY+lM8GPpauhj6XnlR9LLjUeS8qFT6Q1+qfSEfNT6aL1qXTX9lQyBj2VmoU/lcbUeCpNq/VUymvwVHr1QV5PfyY9XftMivn2TCp0LZX+cC+VzipKpdvKUqlMVSp9VJdKXrpSqYqpVGpiKZUG2EulWc5SKSagVMoJKpU2hJRK+8JKpXPhpdKdKqXS82ql0qcapZKqdqlUrX6pNKhpqfT6Ram05Fup9GX1X9KDD39Jf3/6S3L9+pdkqfhLivAok4Z4lkmR3mVSuqZMWq8rk86byqQHljLpb58yydW3TLL4lUnh/mVSk8AyqXNwmTQ0tEyaXKlMyqhaJnl9KZN+e/BcclG8kFLML6R11hfSJd8X0hO/F5Im6IUUHPJCSh3xQur86aW03vWVdMj9lVS90ispRP9G2uf3RlKEvJGuqcqlN+py6RefcinNXi5tcZRL55zl0rOAcskluFzyCy2XGlcql3pVLpcmVS2X1tUsl+Z7vJNO+r2THvu/k1yC3knNw95J0uB30iHHe+mB8710/d6/kpv+P6m9+T8p3vafNCf8P2lZlf+kDvX/k25pP0o3nB+lcZU+Sh9rfpRiv32Svrp/lp4YPkt1rJ+lfrbP0lzfz9Iav8/SmPDP0rSGn6UY/VfJ3eer1MfxVZrr/CqtC/gqxSkrpBJ1haTWVUgjTRVSvKVC2uNTIWn8KqTG/hVSYnCF9EdohaSrUiE1rVYh7a9TIT2rVyEZGlZIY5tWSB3efZfeuLnQUenCTJULZqML/S0uLPZxwTLdhbUqVw54u3JN7cpLjStuOlccelfqGVzpZHRlttmVFIsrhVZXjvq4csvmyt92V7r5u1LroysaNzcqubvRT+FGjNKNVV5uXPV2w13rhlPnxlijG/NNbuSY3dhmceOc1Y0vNjfMvm7UcLjRzs+Nr+f//5w7C0zu7LK44+frzuZhHjwe4cGnBR6MdFGQ66Zgl7uCyx4KXikUeCkVhHkpaKNSMMRbwSy1ggyNgm1aBRd1Csr0CjyMCgJNCpqbFUy3KjhaQ8G/TRTcLJLvf1fQyt2THUpPXqk8Uak9Cdd48qCrJ4fclXxSKElWK/ldo+SCVokwKRllluOflFz09qKqzouOei/GGbyINnqxzuTFKbMXt1Uq9hlVfDaruKby5r23N7P13jwweXPRTY1BoaavUk2uSs1BbzUuWjXt9Gr5OWoumdWYfNTUc9XQ103DY08NVVUaunhrmKzWsEer4Y5Owze9hiCjhnFmDQsmaXjtruWMtxa9VstvBi2nTFp0Vi31fLQsH6glS6mjRKXDU60j36bjjF3HK18djZ06CgJ17PfSc8ag57OvHkuFnhbf9Yx2MbDDzcAddwOuCgOnvQ28VhtooTMwWi/fMxq40NjAzx5GViiM2FVGflIbSdUYeawzojYYWWw28s3HSBUXExFeJqarTJRrTLTwMbHd3cximxl3PzPnFRaCvSzMNVp4qfRhutoHrY8Pdd1t8t5GXYON4UYbSSYbB81yzGJj3GkbvTV2dujsPNbbKbbaqW23k+Sw00HlS6HaF5XOlykqB6u9HVwwOujv52Cdwo98tR+eOj8mGPy4bPLjRx8/XBx+1PPzI9vfj/MBfswyO9lsccr54c9ijT/xJn+OmP15b/Gnio8/Q23+pNr9Oe3rz2eHPzkB/rgG+zOllz8fVAGM0gSQrQ2QczEAN0MAjY0BTDQFsNocwG1LgPx+AWALYJY9gC2+Afg6A+SaCmBxQAB/BwXwrFsAaR6BNPQKlL9rIL/pAykzBhJoDqSvJZAEayCfbIH8HhxI8vBAun4NZPG3QLaogvDXBNFHG8QJfRC3rUE0cAtmrUcwDxTBWJXBHPYOJtISTPj3YHJcQ7jqFsJeZQjLNCEsNIbwrzkEV/dQflaEst4nlE4uYRx1C6ORIoypnmEMU4exVBOGQR9GZ0MYS4xhHDeF8c0cxgyfMMIdYfiaKlFkrYS7Jpx5unA+GsJpaAqXe0A4r63h/E9RmY2elSlTVuaRpjJD9ZXJM1TmrrEy/SyVuepTGaO9Mj0rKtPVvYqcP1VQaqrQXluFKF0VTuqrEGmuQnNnFfYHVGGyR1Vqe1Xlb3VVtvlWpdxRlT3tq2JWVOOuthrLjdX401SNQEs18n2qUeqsRuWAavznXp023tVZqK7OSU11OS+qy3VdnThDdbpbqnPNpzpWe3WUX6vLNVmDex412KqtQUNDDWa2r0FNl5qcUNZEqaop94uaXNPUpKG9JrN9a3LIURNXZ03a+dckJqAmOaE1CQqvyfQaNbEparFKWYvRvrV42aIW7z1rE2yszThTbTaba/POUpsmPrWZZ6vNCXttVI7adPerTaazNnf9axMUWJuxQbV5G1KbxmG1mVupNht1deQ8q8M8Ux1ybHV4aK+DWVWX55q61NXV5bBnPbqr6pHjXY8SdT2m6uqxT18PN2M97lnq0d6vHj8G1WNbcD1uutcnUFGfHz3r88WrPu2867PTUJ9vxvqE2OrjNDbgi6UBLh4NKTc0pIWpIUvMDblqka9V5X2rhrjca0hD90b4KhuRpW1ELUMj5hgbYbI0Ypi1ER9sjcC3EflzGlHvcCOu6hqzz9QYT0tjelsbs8qnMa9tjWnm25gljsZc92tMsH9jVMGNGXmrMX08mxCvbsIdTRMq65owU9+EE4YmDDc34XdLE75Ym9DJ1oRsexOe+TYh0tmEYv8mrKnUBHG6CT+5NWWve1M8FU35x6spkndTHmqaMlfflIuGpviZmjLe3JQ/LE3pZ2sKfk155N+UCWFNCWzQFLdHTan2vSlzXJpxzrUZP3k0Y5+imTybmlGoasZH72ZyD2gmz4dmhFua8YNvM3Y7mvE+sBn1KzVjUXgz7ro251eP5kT7NuemozmVnc05F9Ac36DmVFRuTnn15pQoWzBL14JRPi3o52jB8sAW3BvbgtOTWjBU0RI3r5b0UbXkk7olK3QtwdiSTFNLmllbkujTkrnKVgToWjFN3wq7qRX/M7fiiKWVPGtaoQxoxa2FrSi3tOaFszVpga1pHtJa/k1tCNW3YbahDZXi29DFvS0fFW0pNLTld3tbNr9oyzytxA2dRA2DxCKjJOe9xBOHRDOnfK2QeOEG+Soo1MIAA2wzwl4r6G0wzg6HfaFSKGz+DkeVgvNqwa86wXW9IMokKLMJch0CzzDB8WqCFO92uFvaMdTajj0+7fjJtx0nHO3wd7bjckA7HoS0o9OddixyaU+6R3u2a9ozVt+emeb2FFvaU82nPW+c7VkT2J6KoPb8Uq09biXtuf2tPYG6DtwwdKCuqQP4dGCbXwdmh3SgtHIHuUd0pJeiI7d1HUkxduSVqSOX/DtSLbAj0UEdaR3akd6VO/LfzY4EaDrJ5zqRZuzE36ZOdLF0YqO1E0pbJ8bYO3HMtxMBfp341Smf8+9Ew1qdmOESgcI7Qv4NETQxRbDNFoHON4KK0Ai2H4+Qe1tnLik6U1PZmXivzrxQdaaTujOFms5yv+rMD/rOnDR0JtTUmYXmzrT26cwKW2cGOzqz368zB9t0pm9EZ9Ldu2BSdWGqdxdSdF0o13dhq6kLib5d0AR2YfXwLjT17spSdVc+a7oyWNeVltauVNi6Mty3K1XrdWWgWzfyvbtR2dCN56ZudLZ0Y7O1GxMbdiPYszuX9d2pZ+zOQGt3Dvh0x5nVnenfu9NT24N0Zw8GBvbgxrUeDP7UA0nZE2/vnjTU9SRX35Nvhp6MNPWUdVRPqlp70te3J5H+PXka0JOOQT3ZHNyTGWE9GVKvJ49O9aTlpZ78p+jFUa9exKp78UbTi966XuzV95L7Uy8iTb0oNfciwtqLrT69sNh7yX25F386eiE5e1Hg34upQb24GdyLdoreTDP05raxNy3NvVlj6Y3KpzfNHL2ZENCby4G9aRTcm2UhvalXpTdzf+yN+67ejP7Sm6/KPoxWyRj6cM7YhzrmPmRZ+vDNKsdsfThvl2OOPmT7yTFnH8YEyLFAeR8iryv14UJ4H4Ye78PXS33YVtGHXYq+8jfuS091X/Zp+hKk68sSfV/+NvTlkLkvCT59Gezbl+OOvnwM6MuZ4L5khvXlQpW+rKzXl7DTfXnyV1+WufXDw6Mf1z370cKrn6z1+zFD048H2n6y5uzH74Z+WE39mGvux5GAfnwI6cfP8/rxbnM/Mq70Y4S6P3n6/rKO7k9ra38Kffozx7e/XOP96eLsz27//gQE9mdJUH/eBvdnUGh/ToT1p0Z4fzIr96eiSn+a1uzP9Y39aakYgMFrAHNUA+imGcBe7QCC9QOINwzgX+MAzlkGMMUxAOE/AFvQAEJHDsDiOpDn7gPJUA3ku/dAftIM5Lp2IK31A9lgGIjFNJD5ZvmMZSBHbAOp6iuf85PP+cv3QgfKM2sQTu0gudYH8fWvQbQxDmazaTB2y2De+gxGHzBY9jZDqLAO4bZ9CIkBQxgXPITYKkP4r+oQ/qk/hMwDQ+ilHEof41DqWIaywjoUjW0oc+xDKfMdyknnUFYFDqVhlaHMrzGU/ZPlq3IYzbTDsBuGMcYyjGvWYWy3D+N/AcOICB7GxD3DeOs+nD8Nw+lqGk5N63A09uG8dAxnsHM4F/yHExs6nKcHhoNiBJmqEZRqR8gafQR3HSOoETiCaX1GUE05kiv6kXK/H8kQv5EUOUfSOmAkHmEjOVd1JC51RxL9fSRftKMo8BlFgu8opjhHsSl0FP6VRlFabRRRF0bxoHgUZZ6jaaMezU7NaNmvjeadeTQ/WEdz22c0ne2j5V49mrp+o/EJGM3XoNFMDhlN30qjZa0/hvPGMWy3jKGSzxgWOMZwP2AM3YPG0Dh0DDOUP2A3/4Cbzw+8tP/AcMcP8hz/gfXBP5Ac9gOz3Mfy2mMsozzH0lU1lt+1YwnRjyXHMBataSyLzGP5aBkLzrHUChzLmqCxJIWO5U3lsYypOlbux+PwNI/jnXUcP9rGccFvHHsD5Fj4OP6pMg4f84+8s//IJNVPlHr/RFf9T5wy/MRu80+s9fmJxc6fMNX9iTcff6KZ+3h2eIynuud4nKrxZHiPR6sZzy+G8fxoHk+JZTwDfcZz1TaeXf7jWR80niG1x9NXNYFj2gk010+glmkCwdYJLPWZgNk+Qe6tE/D0m8CroAk8DJ3AgEoTOFV1Aq2qT2D2uwlMs/yPcbb/ccPvfxwO/h8DjBO5Zpoo++SJCNtEdvtNxD90IjlhE7npNYle3pO4pJ5EW8MkDhkn0dQ8id2WSWy2TaKK7yTWOiYR5JxEetAk9CGTmFZjEqPqTeJmo0m8+DCJnfrJrLRPxs8xmbmVJ8szcDKdv0+mkXoKW/RTqG6cwhrrFIJtU1hhn4LTMYVcvyn4+E8hI2AKxqApaEKnEBc2BWX4FNyqTmFK/Sm8vzeF2+VTKPo0hVPfp3BYMZW96qk01E5lp24qW41TqWWeSqhzKsuDpmKsPpXkGlNRNpDZOZUuX6fS0W0aJz2ngdc0jqum0VY9jaOaabTWTaOlcRpNbdPYETyNu2XTGPRiGgNfT6OPYrrc36bTx0u+qqbTWz2dq6bp9PSfTvca07l/YzrP3WYwQTmDl14zmOIzg7e2GUz1ncE7xwymO2fwj/8MZgTO4H3QDGaGzODnSjOYVWUGc2rNILb7DJTKmaRbZuJwzsQ/cCYrgmYSFDKTSlVmskv3M38Yf5Zn7s8cs/3MKcfPdHD+TI+Qn6nx/mem2n9hbsAv/KqcxXevWSz0noWnZhZx2llo9bNINcySe/Ascs2zcFpnsdU5CylsFlFfZtFIM5sD2tlyv5tNR9Nsisyz6WmdzU2f2Tz0nU2ZczaaqrO50no2zb/Plj3+HP7Vz5E19hyiLHNoEDKHfaFz8FH/Knu7Xzlm/ZUi+68M9/+VZwG/ou74Kw/1vxFp+w2r8zc2Bv3GoOq/4d3oN9ab59L+7Fxirs9lldc8IgzzGGyexxPLPH7znYfCbx6JznmsCJxHePA8tobMI9R1Pv/q5jPPMB+laT4p5vlUt8+nld98zjjnE+qygAjPBVxXLiDXawGh3gtorF3AcfsCJscsoEHsAo7ELWBx/AI6JSxAnyiflRmevIAU10geuUcyURHJR89IDisjWewVSSdVJHrvSG7I5KkjCddG8os+kpaGSNyNkTy0RHLQHkm/BZE4IyN5LFO4MJJJiyL5vDiSo1GRREdH0mVJJKaYSO7IrIyN5G18JHMTI1ElR5KVEsmQ1EhmZERS6rKQza4LZd+zkNMyvT0XMlG1kAbeCzmqXohFt5BxhoV4xS8kK2EhYUkLeapZxCbtIprqF9HPtIgA8yJOxCxiQ8IiStMWEZq7iJNei0lQLcapXsxTmc2axczQLmaIcTHNYxazKnUxn9IXE5cpx54vprIyigjvKL7rojijjyLEFMVvlig++0bx78QoRv0SxaaYKGbERtEyLori+CjeJ0VhT4ti5sooktyiCfaIlrVGNB2U0Uz0jqaxOlrWhNFyz4zmRXQ09+KiiUmP5sd/oxnvsYRhXkvoqVnCHP0SekQt4YeUJdROXUJDdYzs72KooY/hg8xxQwzPbDFMHh9Di+gYVsTE0DAuBpf4GC7KjEqMoVZSDKeSY3iXFkOfzBjuKGOZoorlujqWCdpYGutiGWuMZWF0LJ3jY7ElxPJUxpISy+y0WB5kxKJeFkv277Fcco9jqUcc4xRx1PeMw0UZx0WZXK84flDFUc87jgqZbE0cY7RxfNPFkWWIY5QxjsCFcbyS+WORvI6Oo1esvI+LIzohjt6pcbxOi5P9VzxztfFE6OJ5po9nsW88D2Pj6ZAQT5eUeHpkxPMyM559WfI57wR66hM4nphAflYCLXMSqKdKpNg7kRXqRCZqEmmuTWS7OZHu1kRuLU5kZnQiYkki5phEIuMSeZOQiCIzkXL3JI56JJGsSGK4ZxK1lEl8k2muTuKuJomN2iRm65L4y5DEXmMS0aYkKlmSyPBJ4qpvElP9kni8OIkdUUmMiE+idUoSD1OT6K5KJkWTzAhtMi76ZFYZkpm5JJkl8ckMSEimamIyS5OTCcxKpo5HCsv1KTR1pHDgWgqprqn87ZWKISGVEE0aBmMabSun4RGVxoboNN7HprE0Po3WiWk8TUpjaGoaBRlpzMlMY/e+NC57pePUpHNcm06mLp0f9ek0N6TLeiqdIXHp1IlPZ2NiOmEp6bzKTOdoVjrXvDIoUGUwxzuDc9oMfI0ZvJI5aspA75PBragMNkVnUCU2g7XxGXRJzGB5SgbjXDNppMzkoVcmNYyZzLdkyropk/deWZxTZbHCO4uOmiwCtFn8IzPdkIW/KYs5MVn0iM0iPC6LLzJX4rNYn5DFb4lZVE7OokpGFn1ysmjgns0eRTYjldk09spmn3c2P2iyMeqy+UsmzZCNxZzNC5mjlmyyrNn0WZJNtZhsbsVmMyghG8+kbDTp2bJHz8HVO4fB2hx0CTkcTMxhfHIObVNyKMjJIVeZS6B3Lus0uXIu5tJHl0t1fS7bjbnEmnJ5GZdLRFIuDzNzeeC5lESvpbT0XspM3VKGWpbSbMlSOb+WcjNpKYvzlsq6Mo866jxUmjzSdXn8Z8yTPVseGwLySJmbhzQ/j6LIPCpn5XEnO483rssI1CzjqnYZUfplDDcso4lxGS9NyzhpXibrMzm2ZBnm2GXMSVjGo+RlHEhZxqS0ZYzOWUb50mWYlMtZpVouf8flPNEuZ6phOZ2Ny3ExL+euzC7Lcq74LicgejnXliynKHE5Q1KW452znGGKFcz3XoFeu4J+xhX8NHMFN2atYHPUCrlWVzAycQUtklZgS17BO5kNqStYnLYCa+YK3spY8lZwzGsly1QrmeW9UtYJK6mtWYlau1LW1is5rlsp5/lKZhtWylp/JXVM8j3zSv6SOW5ZKet+OWZfyUo/+Rq/Ek2CvE5aya/JK+mfspL6qSt5mbaSoctWct51Ff94rmKT1yqWqFYx2nsVwaZV8juu4tnCVZyPXUWLxFVcSV7FlpRVjEtbxaO8VaxZs4pP6nxuavJxN+XLXi+fpZZ8frHm08cnH509nz1d8hkXmc/p+HyaJ+djT8nnX5nxGfl0yMwnLCsft+x8HsoczMnn1XL5nH41/xlWc924mu2m1Ry1r6bqYjkWv5odiavlHrZankOr6eC5Bq/5a2gYv4Z3CWvYmrSGv9LXUPR9jazL1nJfs1bWI2uZrV/LAMNaGhvXstOylkNL1nI7cS1/JK2lYdpapmavletrHR2161Dq13HasI71xnVEmdbxg3kdJ2zrWGNfhypqHeei11G4RD4bt44q8esoS1jH2UQ5liSv0+V1hrzOXMeP2etYql2Pn3E9X2WWW9ZTYV/PCP/1tAlYz7Nx68mNXs+hhPXMS1rP8fT1bFm9nnVH1lP0fL2s/wswaApkLVog508BjU0FuPoV0H1QAVdjC8iIL+DnhAL6JxbQJKkAR3IBX2TupxRwOLWAlWkFLEgvYFRGAWQWyP9zAZ7ZBfwlczangI25BcQvLaD28gLerSggK7+AdpsKiFYVUl1TiEZbyBuZy7pCtusLSTcUMtNYKOuBQpqYC3FYCvkis8pWyBjfQto5CkkOLORkdCHrlxQyPraQLnGF5CQXylqkkKD0Qk5nFtItt1D2ABsosW7A4NxAo2obuJuygUOpG9idu4GO1zYQ8HQDSo+NBKg34qrZSKJ+I1MMG+lt3MhX80YO+cv7pI04UjdSkraRk+kb5Z69UdYaG5mUtZEGORux525k3bKN6B5tpKNyE/vVm1ih2cQt0yYOmDcx1mcTq6M2MX7JJv6M30SvlE2cztjExsxNPNRtZqt9s9xHNzM/aTOdUjZzNGMzLi6/M2Px76hifmdF/O+kZ/yOPNCpkvM75279zjPvLYzSb8Fs2oJp8RZ5PmxBit9C//QttMzYgvvHLbi5bpXzYiv1jVspNW/lomUruT5bCVqyldcxW8mP30rfpK38nbqVQ97biNNs471xG+3s25j92zbyFm/jp+htDEzZxjzVdrqqt/NP3HbuxW/nRMJ20pO2yzW+ndEp26mftp0fdTvkOt7BRusODDE7aJmyA13aDjlPdzDh6w6qqHbyWL2TXdqdLNftpK1pJ9XMO5nqkNcJO/kjdSf5aTuJT98p68mdDM3cSfusnbjl7uTG0p0cztvJ5Lc7aem1C4P3Loo0u+S5tIvX1l2y7t9Fu5RdsubahVv6Lo5m7mLI013kaXYTpd3NZN1uHizYzemE3eQl7eZu1m5y1u5GpduD2ncP/8nsde7hQ+wevmXsweXOHo6828N9817ibHtZWXMvt5fs5XDGXjZk7qW88R+yjv2D/Ul/MD/1Dyak/UFx7h8U5v3BIO0+jln2yTm5j6bx+9iduo/fMvbxSbOfLYb99LLulz3Rfhz2/bSN248zYT8fE/dTmrSfuPT99MnaDy4HCNUf4L7pAOutB7D5H6BV9AFUsQe4Hn+A4wkH5B57gN9SDjA+9QAu2Qf4W+ZBzgEqux2kof4gE2MPynlxUNaIB2mWcFDWLgexJx3kv+SD7Eg/iGPZQVkfHuKE6RA7zIf4I/iQ7O8O0W7+Ia5GHWJK/CF6JB6iddIhaicfYnPWIQblHeLDi0M8VR1mjPEw0wMPc3nRYRbGHIaEw4QmHeZG2mG2Go6QajpCpPkIlXyP8LzzEXYlHSE69Qi/pB3hkeYoEyxH5blxlGDfo1xLPcqptKPsST9KYcZR5mYfZUTuUZ56HuOM1zH6GY4RYDnGLfsx5kcfwz35GIfSj7E68xizco5xQXecQ/rjvIs7TmzacX5NP06H7OPsyT9ON88T/KU9QZH+BAWmEyw1nyDRcoLpPicYUP0EzRJPEJx8Aq/UEzxOP8GWwydI059kpPkkkbEnaZd0krcZJynKPsmxnJPku50i0/0Ug71O8c5winumUxSbT1Ej+BT6pFN8TD7Fo9RT3Ew7xZGMU+zKPIV1zSmGeZ9mQ9xpuQefZkbyafqknaZT+mnK8k7zz/bTVL93mqreZ+RedIbv2jOyXzxDieEMx8xn2GM5Q7btDIn2M3QLOMOV2DMMyJTXWWcQ2WdomnOGgsNnWF1+hs1eZ4nSnKWN+Sx6+1nZy59lb9BZvs4/y6CUs/RIPUvL9LN45J7l7dKz/K4+R6ruHD8bz/E/0zkGWc7R2naOfwPO4RZ/jvIE+b7XeUr9zuMff57UvPOsNV+gZsgF/MMukN3gAk/iLrA75QLzsy/wS84Fflx6gZ7LL3DGdJHt1ouk+14ke8FFpkddJDzlIob0i2xZdZGC/ItcUxZR5FUk+8Aisg1FpBiLWGguYqa1iEk+RfR2FNEkoIjqQUX0SCiiZXIRg1wvyR75Eh76S3w0XOKO9RK7/C4xY/YlakZdokr0JfkbXOJyxiX25VwibtUlKgzF3LYVs7lrMdt/LWb93GL6JxTTK7GYjsnFSCnF1E8vJjSrmIDsYiqWFWM7V8wx9WUKDZflvLlMvM9lJjovMzzwMj1CLtM14TLNUy7jk3OZz8sv80l3hbvWKxx0XiGr0hW+RV3hSsoVilKvcC7tCscyrrA7+wq3L13hH9VVyjRXeaC/yiXzVc5brrLX9yrb/K7im3CVb+lXeZVzlZ7Wa3S0X0NyXONe6jXOZ1/j4LJrLNx+De39a6zwvM5c83WGBV5H2+Y6PVOu0z31Ol3TrtM07zoNll+n6OJ1mltv0NB+g7DgG9gr32By9A1GJ95gZNIN+mXeoHvuDbrk3aD6thus1dyU3/cmGfabJDlvoki9ydfcm3xadpP3+TdJM94ixXKLZJ9bJDhu0W3BLci5RZDpNkHW2wTaZHxlnDLxcixRJkkmWSZFJlUm/TbBGTJZMtm3CcmTWSaz8jahq27TVnGHdoY7dLTdoZP9Dp2dd+gWeoeoBXdITblDRsYduU7uonXeRR9wl6Vpd1mecZcVmXdZn3eX7WvusmPtXQZb7+ETeY8m6fdokXmPVln3aJN9j/ZL71Hd+z71tPfp7bzPkKD7tFl4n+4x9zlmfcBJnwe41XxAw8wH7NP9yWnTnxRZ/uSZ35+Miv2TtKw/ub3hT3poHzLC+JDFjocsC3rI+LSHxOQ+ZOeahwR+fMhmWwkXA0p4HFrClaQS3mSUELCyhNrqR/Q2PZI9yCN+9HlEtPMR+8MfEbfgEeuiHnEg9hH3kh+hzHmEcekj2UY8YqDiMTO9H5Oge8x952NeBz7GEP4YYh4zL+0xWVmPWZ3zmFTrE7J9njAj/onsOZ4Qk/SEg1lPuJz7hJtLn/Bh5ROOaZ5yQ/8Uhe0pGvtTzL5P5fp+SofUp4zJfCrPxWcEO58RV+0Z+oXPaBnzjEWpz+hlLKXmpFK6pZUyOauUX7JL5fctJSevlGTbX2xw/MWz4L/QW8s4n1eGZk0Z4msZMe7P8TU/p6b1ORH25wxzPKdW5HMsuc9pGPiC/oqXzPJ6icH2kmHdX6JNeUmt9Jf0yHop+/1XLDa+osT3FS8dr/jg94pNMa+YtvQVc/NeUfDpFYNUr4nTvuaq+TURAa/lOfKaJiFv6Jf0hskpb+T3f0OdVW/44cMbcsP+Zkv833xP/ZsGWX+TbCnHHlhO36hyEmPLyYsrZ0N8OXsTyvmWWk7lzHKyl5czqrScubq3OBxvSVzwlo0L33Jm8VveLXnLqoy3tNe/45DtHfkL31Ec9Y709HdyT/uHF5X/YXn8P0w1vWe7z3uqZb5ntfFfdpr+JdzxL3PT/uVY1r/UTfqP8tz/cM37D1vVD5RP/0Bcwgd+T/pAi+wP8kz8wINVH3Bd84G/1B/l/+EjKv+P+Gd95K3qE98qf2JW9CcGp39if84nThZ84tC3T6ywf+ak4zMFv33GM+Uzd9Vf2DXrC20WfCEz7Qsb0r/wKfsLIUu/MGz5F7nWv9JtxVcS8r9SZviGPfub7NMruBVSwU+/VMjes4KdGRX8mVVB4tUKDJW+02L+d1alfOdJ+ndsBheh7eoitnVzEWe6u4iK31zE5CQX0dHDVdz0dhVv1K7imHAVJyNcRY/OrmJCmquods5V1C12FWkaN9FY5yaKO7gJdYybWJnrJv5Y6ibqHnMTh2XennATEUVu4txVN1Gru7uoG+UutLHu4lK8u9iU7C6SDruLG6fdxfFOHuJTZw8R3cVDjIz1EOkpHqJlmoe4f8xDjD3jIUZ89xBKT4VQd1WI4DiFaBmvEIMSFKJMJjhZIS6kKESrpQoxukghqlo9xTubpxjf1VN0ivcU3VI8hfKKp7h921MkeCvFG5NSVLMqxbrWSnGijVLM7qAU2R2VIrKLUvyvh1JMnKoU++OVolWmUry+pBQRV5WiktZLCJ2XyHN4ibF9vMTjS16i7T0v8cRDJUarVOIfmbaSSojOKnFDZn03OX5RJU4Xq8T5Tt7CrYe3iOnjLdYWeYvTl7yFywdv4dSqxTahFiuT1aJKhEZsWaIRIxM1olGORgQd1QgvL61w7aEVvaK14niqVrTcpxWOg1px9ZBWjDmsFSFqnTjSXidcl+jE4EydaHRJJ/69phNV9Xrh7KgXX4bqRWmcXqRl68XYdXqx+5xePDivF1Mu6EWHO3qx/JtetLMahEt3gziw2CAuZRtE72KDOJpgFAXJRiGdN4oNESZxd6hJdE82iaQDJrFaZRZ7BplFjTSz8LhoFkfVFrGmu0U4oy2iwwWLSLpsEWFXLCIi3ioGpFnFm2VW0UfrI/JNPuJ/nXzEwzgfkZPsI8q1NrE3zia8D9nE47M2UXzJJm6r7SLLYBftutlFygW7uNDDV+wo9hWvdA7h1tUh6vR0iFG9HCIs3iH2JznE8zSHeHPaIV6dc4huxQ7R6YZD1PjuEMNd/MRQdz9R2ctPXO3mJ5r09BPF/f2E20A/kRzrJ44l+onBSX4iKdlPDMr2E3H7/ETYCT/x9oyf6H9epkjeF8v7y37i8FU/ceSenzgX5RSjo53iSqpTzMx3imve/sKzib94oQsQgy0BIrtLgBiaEiBqpQWI7+kBovO5AFH/eoDQuAaKCl2gmG4JFIF+geJBl0Axq2uguJIYKHxPBYqrlwJFmyuBYk37IDE0PUhcOx8kllwJEkevBonzpmAR6RssNrcPFkmdg4VLt2AxKzNYhOYGi7rLgoWjKFh8axsibiwJEROuhIjpjlBxXYQK/56hYn56qPjRK0yUmMLEe2uYaJwaJk5mhYk6J8LEp3Nh4qW1ktjZqpJocKySmHq/kphlCBdR9nDxuke4+CcpXNRNCRe2G+Hismtlsae4sjirrCL6Dq4iouZXEYbLVcT6yKrisW81cTaomnisqS52zKguZsdWF/FXq4snD6qLGSNqCIOtpqjRu6ZocqWmKBC1hHpYLeF1vpbodqGWOFZcS8y5UUu0MdYWRSNqi1nxtcUSSx0xMLaOiI2sK/KT64q9xXUFPvVEL019ccxUXzxqX19s61tfJMyvLy5l1Bcn79SX86WBaG5sII5aG4ivbRqIQWkNxLhTDcSQAw2F9VRD0eJWQ3HQpZHYmtVI9IhtLF7GNxbW9Mai5v7Gwqu4saiW0kRse95E9P/SRMSnNBVtXZsJpb6ZuOhsJn4a1kwcNzYXd/s0FyxvLjpcay7WercQbfUtRB1rC3H1YQvRe2lLUXV1K9GzqJWYXdFK/GhqLQ6aWwutb2uR2r21eNajtZj9S2txKKe1WFPSWlQLbyva92orzie3FS88JPHRIImViZLofkYSppuSaPBCEqfUyN8DEWZE1PdFdKuMSOggj+U+CN+diGt/Iv65IMTZ9Hbit6x2Im5pO9FqeTvxOb+dOFjYTqRcbCdyLrUTrtfbiRZP24lBjvbCfUh7cbd3J3HicifxiypCfDVEiEGmCLHXHCHGWiKE1RohpvtEiBBbhKjtGyESHRHipV+E6OQfIRRBEWKXzOjgCLG2eoTY1ylCtOoZIV7LLO8VIbr0jhBfZAb2jRBe/eTn9ZefN0B+3kD5eYMixBWZOkMiRN7wCBExIkJ8kuk/KkL8MCZCtJgQId6bOouuE7oL6Vw/UW9rf3G35mBRcmeEmPf7IpHXOVYUh6SKnZPTRMt7mSIhcJWIKV0lvm1dJ86t/V2oineIix0Pi+yRJ0T0udPCZ+MZMafsqnh45aYYrLojkm+Wikuv/xJ+zvfi/wDwOb1e</binary>
            </binaryDataArray>
            <binaryDataArray encodedLength="1264">
              <cvParam cvRef="MS" accession="MS:1000521" name="32-bit float" value=""/>
              <cvParam cvRef="MS" accession="MS:1000574" name="zlib compression" value=""/>
              <cvParam cvRef="MS" accession="MS:1000515" name="intensity array" value="" unitCvRef="MS" unitAccession="MS:1000131" unitName="number of counts"/>
              <binary>eJztWb1520AMZZEBVGQAj+ANAnsCjZARMgLLlC5dskyZEThGSo0SUjzIIAjggLsjZX2fC9iy7vD/8CBTXdf/6IoEoJt++O4OsAjqaLpdwOb1/kvXnSY5T/I8yZhsj8nffOeC9uBDwOmDx+PV89qW3lv5SPE+pRwvKbcePuqaiwnroNV11ofJ9s+Xxc+IPlDHsL+Jt0Bor3i9LTzwe1aOlq4UP7UHQmwRjHpiQNtaLHRmtHrnZgdgLRYONbkkPLxNOPk3ya+Em3N6fSL4oXXDmYzMgtQf3rcxU5OIH63/vOf4Hv5t+dZmvAQjVl3o/Wg8EQxF6laSn1RrK84ct93OYOG2t4TX58R1M16lnCV7Q7Jz/VvAR7SuLTiEcjPyQ44XtZilO7Ux5vqr5UT5oxSntB50Z3q5AghuZm77M8l7wg3du9xeLscb/wrcIslAsF6KtVxfrPg5B3oxAYG7Es/SfSdxLcfrfDbP82q/OeMWzyqwT+dHmscauypWWZ4enFvzmavXJj/jvoQF7xy2qIv02totph9Y9kfPZhLPcj33YELj7Wi8nvu8D5TXIrZxBvv0e+bcp1Qn5HOKU63/dOYlXsjlBUyf5oXx9Swezf4A25hK6k799tQWbHnd6jPuATprNC+pZ9Isaxi0an3T4b8JZiTO8+DQ2+PNvAVwb+lwHOR6EPWr5WsKqSX2dWT1jnKoVjvav0GZi5WOgo+Sunhj5DiI9jrKZRzboh2IxxWN+/oe4dFT+vyJnKrq8PiFnls4Rx+jwC2WXqS+FN/UV25WrN5aMWj3onNU2kdXryuwrfG8m7cQUw49Xj8Ji9qe4efA/NZgKqon5uWsLxcLRzX8yP17MS6dAdjPTei+kfpMa7PRZ+cD023Rn5q6ldQOuRCxyTme8mwpP7ashTSXtbjx+ovaXM2+Uf/RwUe5Hmo+WuTdqq7RWML8XilWnyIxIQfhs7X59Tl9j4DPcLgdbXfU5mTNpCcXDW8RnLXYDRG8tMRgS8E5nXHwd5Jvr133/XX5rml+/vo7fQeK31Pe5hp8z0fp/Y7oXWB97q2Bte9b1CKC8ZY848H7PXDi3a/RupXOZkkN9tr1e/dDwzqPgc7PnvNR09Oj/BwVRxQrR+jl7EFj7B61Q2tjlDhsj3k5Cv/3rqnqm+0Cz96qzaf1btyDPyyM1fo6gu8+E6ceLXt9driXjZafWT9DHx41ny9p0/8j/EafRTxajl/SXh6xlzX/W9NnQdK8AGx90NfS+X1r+R/SSFeu</binary>
            </binaryDataArray>
          </binaryDataArrayList>
        </spectrum>
        <spectrum index="3" id="sample=17 period=1 cycle=2 experiment=1" defaultArrayLength="19331">
          <cvParam cvRef="MS" accession="MS:1000511" name="ms level" value="1"/>
          <cvParam cvRef="MS" accession="MS:1000579" name="MS1 spectrum" value=""/>
          <cvParam cvRef="MS" accession="MS:1000130" name="positive scan" value=""/>
          <cvParam cvRef="MS" accession="MS:1000128" name="profile spectrum" value=""/>
          <cvParam cvRef="MS" accession="MS:1000505" name="base peak intensity" value="96.0" unitCvRef="MS" unitAccession="MS:1000131" unitName="number of counts"/>
          <cvParam cvRef="MS" accession="MS:1000504" name="base peak m/z" value="650.026628354592" unitCvRef="MS" unitAccession="MS:1000040" unitName="m/z"/>
          <cvParam cvRef="MS" accession="MS:1000285" name="total ion current" value="8754.0" unitCvRef="MS" unitAccession="MS:1000131" unitName="number of counts"/>
          <scanList count="1">
            <cvParam cvRef="MS" accession="MS:1000795" name="no combination" value=""/>
            <scan>
              <cvParam cvRef="MS" accession="MS:1000016" name="scan start time" value="2.33905" unitCvRef="UO" unitAccession="UO:0000031" unitName="minute"/>
              <scanWindowList count="1">
                <scanWindow>
                  <cvParam cvRef="MS" accession="MS:1000501" name="scan window lower limit" value="500" unitCvRef="MS" unitAccession="MS:1000040" unitName="m/z"/>
                  <cvParam cvRef="MS" accession="MS:1000500" name="scan window upper limit" value="2000" unitCvRef="MS" unitAccession="MS:1000040" unitName="m/z"/>
                </scanWindow>
              </scanWindowList>
            </scan>
          </scanList>
          <binaryDataArrayList count="2">
            <binaryDataArray encodedLength="77560">
              <cvParam cvRef="MS" accession="MS:1000521" name="32-bit float" value=""/>
              <cvParam cvRef="MS" accession="MS:1000574" name="zlib compression" value=""/>
              <cvParam cvRef="MS" accession="MS:1000514" name="m/z array" value="" unitCvRef="MS" unitAccession="MS:1000040" unitName="m/z"/>
              <binary>eJwM13V8k1fbwPF6G/ekSdvUU3eXbUB+WN1b2GAD5u4+3KkrRcZcnj3M5Zmw4VLqhg4Ys3c+5kPf64/vJ73vc84lJ80tH6jOu/vU592fa867K83n3W/Zz7ujw86750eed6+KPu8+3HjefWvXefcT3efd7/eed9/8/Hn3iVfPu9/ec9794/7zbi/tBXel8YL7RtMFd6Plgvtd2wW3d/AFd8UDF9yKDRfcIY0X3GlNF9zTmy+4u9ovuCM2XXAXbbngXr3tgnvTMxfcu5+74J58/oL7yosX3FrzRbd3+EX3S3EX3b9uuOj2abrotjdfdN/RftH9atdF92jPRfe3Gy+6f3/povve7Rfd6ecvujvVl9yfai+5x3SX3P+nv+S+ZLjkNpouuV3mS+4CyyX3TbZL7scDL7lb7JfcHwZdcn8ZcsmdHXHJfSr+kvv3hEtux/pL7rlNl9yvt11y72m/5D7Wccm9fMsl95FnLrmXvnrJ3f2fS+7xgMvu7xWX3Rb1ZfcU7WX37frL7qWGy+4u42X3TvNl96TlsvsH62W3Z+Bld4Ljsrsn9LL7v2GX3de1Xnaf6r7sVvZedodtuuzO2nzZvWDrZfdzz1x2N+iuuIuCrrgfDrnibnRecW/NveJ+beUV97ymK+4Hmq+4n2m94n6/7Yr7384r7ls3XXF3bZHxrVfcPs9dcc988Yq7+u0r7mxfD4KUHoypPXhO7wFGD0xWD6YEyudUD+Knyd9uDzbP9OCOYg+Wl3jQW+pBVJkHb4o/Kj1QVXswbbUHX63xYM06WbPBg6mNHvSLhiYPvhT3NHtgbPVgq4hr8+BdMaXdg8Pi7k4Pzost3R58cciDO/s8+EfEDHjwtrh60IM+8c+wBytHPNCPylwRM+bBO+KacRkXdRMenBV3TXrwr4g9JnFPejB62YP5Vzx41M8Tb39PPlV4Mqn0pE3jSYjWk18NnvibPMmxeKKwe5IX5Mk+cTLYk+RcTxZM8SQLT0qme5Jb5MlesbHMk4IKT+6o8mRzjSfv1HpyuM4T37USc50nu9d7UrbBk5sbPflNdDd7kt8q89s9aejx5Cux4CNP7trvyVCfJ9ce9uTBfqlr2JPXxj0xn/bkkq8XVn8vnhMfB3gxrvDiBqUXP4p2tRdOjRf/EeU6L27Ve/GHWGbwotfohcvkRdwML5qKvHip2IuMEi8+E0dLvbipzItDVV5cqJHzK+W8KFklY+Km1V78Jhav8UK11ose0bde6miWOkRKixefiIVtXvwstnd6Ubxb5hzwov6gF7bDXjwviga8WDToxa+ie9iLHf9IfB9vlvh5o/b3ple4Arx5R0xReNMv5ii9+UY8oPLGQ+1Nk3BovHlZZGq92SlKdd7Spzebjd48ZPWmwuHNM7HeLM7x5pGZ3vjM8qZNOGd785rILfJmn6gq9ua0uLPEm3/FmlJvzGXeJJd7M6vCmwkRWePNm+K+em86FntzdLU3v62Rmtd6o1nnzSYRs96bd8XUDd581+hNSIvkEbmt3pxvl7gdUs9eb6L7pK/D3gyI/+v3xmvQmxax5Kg36wN8CFT48KIoU/lwQvyl9sGg9SFR58OHYobehwUGH5QmHwYsPmx3+3Blhg8vz/Iha7YP/xb78GypD0fLfdBW+UCNDz/V+hDZ4MOlG3woXuHD+FpZv8GHjcLV6MPUJh+GxPfNPnS0+hDe5kNfuw8NHT480OlDQp/kFhOHffi13wf1oA+xQz64h324fkTiiydGJZ6nL9O8ffH38yXS35fvFL74qnzpEIc1vszR+vKteEjnS5vel+0GXw4afakz+dJs8WW/zZfFM315qsQXd7kvI+KnCl+Ga3x5+DFf5i73pX2dL1dtkHjCp1mORXiLnGuVc+L/2mRuu5zr9OUNcVWXL/1ibreMif5NvsQd9mVGvy/j4tyAL9ohXz4c9mXmiC83jvrym9g67kvihC9HJn3ZcdqX8u+lZg8/rvH3w1/pR5TKj6lqP+Zr/PhJPKH1Q6nzY6OI0fsxavBjdpAfJWF+vD/Vj4VuP5bix4rZfhiL/EgplrESP06If0r9WFPmh6Xcj10Vfpyu9OOuKj9eqfFjX63kXObHvOUSe6Uf763y4+gGP7l++PGnMDX78axIbfGjrNWPO9r8COzw42yXH809fuS85cfK3TK2z4/PxSsH/cg+5EdNnx/3H/bDs9+P0AE/rhr047D4bsiP7hE/3h3144ZxP2455keClz+3+PhTEeDPaXG3wp8glT+H1P40aPx5WOtPp86f643+qM3+xFv8mWX1x2SXucH+fBjrz5qr/fl+hj+u2f68LxYV+2Mo9SelzJ87K/xZX+mPvcqfuhp/hhr8efUBf5Ke8ucT8e8Sf/Yt9yd8tT+zG/25tcmfv8XqZn9ebPEns9Vfvmt/ru7yZ163P9e97c8TuyTvHql7n8wVLx6QeQf9qT7kz/19/nge9ies3583xTUD/swf9OepIX+2DPuTMOLPR6Jo1J+XJvzJnvRnq3cAJ3wDuN0vgFcDAshVBPCtMoBudQDRmgDeE2gDWKQL4HexXB+A0RDAc6LCFIDTGsA10wMYFJpZAWwVJUUBXCgOwFEawKGyADZWBvBBVQAzqwPYVx/A+JMB/PFUAF4rAnhrZQBTVwWwYHUA58TSNQHo1waQui6A0+sDuGdDAFfEYHMAP7cEcLEzgPNbA9izV9YfCKBdvH0wgGmHAhgVC/sC+E0sPyx19kudIn0ggKrBAM6K+4cC8ByWvCOSd1TyjgVgmJDcJwN43ktBtY+CL8UDvgrcAQpWKhVkqhXsFV9pFPjoFPI/oeBdvYLpBgUTwmJW4Beo4O8gBf9GKfglX8ECt4LnpivYM0PizZR4s2TdbAVRRQoolnXizxIFq0oVZJcr2C8eqVQQU63gf2JWjcSqVbCuTsH3cxQ8MVdquFvBxacUbF+iYMlyBTtXKqhYpeALcd9qBZ5rFLSLiLVS+zoFY2LReulhgwJzo4KsJgV1zQq+Ef6tCnrE/9oUOLoUhD2tIP+/Cq7bo+CpvQo0+xR8tl9B+QEFZ8S9BxW83adg2mGJKxb1K/hDrByQ/gcVvCiyh6QPUT+s4FsRMKqgV8SNKfhIFI0ruGNCweBRBdcfk30S+hMKPH5U8LWHkvO+SgoDlAyI+QolP4slSiVpaiW7RJVGyVnxgFYp34NSvgcl0XolMwxKjohbjEr+EetMSgosSq6zKnnKpuTpQCX3BSnxClZyU6KStmz5zFMy9yol7W4lTJfjGUrWzFTyyiwlfbOVXFuk5AfxZLESTYmSz0qVVJRJnHKJU6EkslLJ9ColN1cr+VusrVGSX6eUZyLJ2SC1zZPa5iuJuUPJ6/coOXefkrseV7JosZI5y5V8ukrJmdVK3l2nZHK91L1Bib1JSX+zknkt0nerEl2bkmdEWruS3aK6Q8lX4qFOidutpPkDJeqdUtsuybVPyW0HJM9hJfsHldQPKfk/8diwEuWIks0icVTJveNKPCek9iNKSr9SEvGt5D4v4z4qdviquNdfxb8qFds1Kq7WqrhBp2KFXsWLBhXZRhUHhNqiItmqwuVQ8YF4w6mi6xoVx6eqmDZdxZj4c4aKV2epyJ+tYkmxiudKVDxarkJRoWKzSKyUfKK8SsV91Sq8alS8X6viWJ2K2+tVNDVI3DkqbPNUvHm3CvdKFdevU7F8vdTRqOKgmNOk4gfxZLMKTYuKbSK1VcVXbSq5V6rw71AR36mitEvFKdHeoyJqowrnFhUNL8m8PTK+X3o+KLn7pP7DKu7oV9E8oCJsUMVbwj2kYlzcPKxi3YgKx6iKlRMqLJMqXhZ9R2Q/Lqh46LKK3isqyjzVcj1Vc6efWp711ExXqJkUG1RqpmjULNKq+VOs0akJ1KsZMKjl/qLmnFhuUmM2q3lJ5FjUXGtVU+VUM56spnymmvtnqemerSa2SE1xsVreSdS8L46Vq7mjQk1LpZrwKjVUq7m1Rs15MbVezV8Nav5dJTWsVvP6GqljrZpRceM6NWvXq3FsUPNfMdSoZkGTmt9FQavU1aZmRbualzvU5Haqua5LTevHEnu3msY9at44qGbskJqb+tT8Lbb3q+Weo2ZE/DkoPQ6psQ+reU0sGFWzekzNyiNqrEcl5kk1y06reeErNSmX1Hzpp2FTgEbeVTQ8pNLQq9aQoNGwQ5zVanhQpyHeIMfiC6OGHrOGMquGM6InUIPrKg33FGvoKNFQVKbhc3FPuQbPCg2dwlWp4X/inmo5rpHjWg3FdXJcL8cNcjxHw4ci9jYNDzyioWq1hq/EI2s0KNZqSF6noXq9hq/FIxs0pDRp2CW+adbIO56Gb9s1PN6hQbNRQ/0mDbZ3Ndy6X0PTAQ1HDmm42KchvF9D25CG94c1nBjRED0uNYmiCQ1eRzR0iY+Oarj/uIa+PzQsvKRhmo+WcXGLr1auj1oa/bSE+mt5WxCg5Yi4XaHlomhRaolQaXlXzFRrOS7u1Gi5Itq1Wj7QaSnSa/lc3GPQ4mXU0iViTFo+EqVmLWeEr1XLoyFa/kzV8iBaNk3XkjhDy2eiaqaWr8Wjs7QoZ2vZKlKLtOwRdcVavhPaUq08q2s5UKblx3ItxkotL4rcKi2/VmtZUaPFWqvlj3qpd6WWWau0nBB3r9bKPUzqWSv1iNJ1Wk6L+9dr5ZleS0Kjlsomydcqudq06Dq0HOzUkrdRzh+QGvrk/GEt+gEtz4vsQS2HxCsjWoImtLwuxidlH4/I/hzXsshXx20KneybjvdVOmardXhrdXSLT3Q6yvU6vhQPG3R8Z9bxvFXHr4E60uJ1DE3XcXuRjqgSHR8In3IdG0VChY5PRVWljq/Fo1U61NU60mt0zKnV8aNYWqfDVC955+t4fZmOaculjhU6LorIVTruWyNx1un4Zr2On5t1FLZJPrGoXcdfYn2Hjr5ndMzfo2PVXh32fTr+K245oOOCeO+Q1NOvo0d8NiBxBnU8NqRDM6zjWZE5ouOXUR0rxnRYx3X8R1w1oWNENB7RMeil54q/no8Ues4q9fJ71LNVrSdNo2evWKrTY9LreVkUGPS8ZdYz3aLnTqueP4v0rCuW41K9vHvLuTI9neV6Yiv0fCIqKvV8KR6p0rOtWk9GjZ4D4udaPdeu0/PaBj3XNOoZE7c06Wlp1hPZoucDUdyqJ6VDcnfrWd+rp3e3nqQ9et7p0zPzsJ4T4p5+Pd4DenpEwqCez0T1kF7uhXqeHNajH9Hzgsgd1dMv/hiTWif1fHpMzzfH9Zy7omeql4FzSgOrVAa2qw3y3mPgUaOBZ0wGHDYDr4vV4QZO5BnwLjBQe5WBxmkG/GYYuKrYwIi4ucTAedFcaiCyzMAHorjcwBnxYIUBRaWBrSKtyiC/BwO2WgOviSl1BsbFpXqDXJMMlM818Mi1Br5abqBng4HvmgwsbjZgbDHwsihoNTAsbmwz0NRuIKLDwPuiuNPAafFgl4GAbsnTY+D2LQYO7Dew8qCBaX0Gjoi4AQPfDhp4csiAftjAi+KfUelnzED4uOTyNdKiMMp7u5GzIktr5G2DkRNGI/eajPiajTRYjVgDjVSGGDmKkauLjYyJW0qMXBRtpUZcZUYerzAyUGWkqM7IafF0g5HO1Uaq1xop3GBkRCzsMNLYaSS8y4hyo5FDvUbmbzIStsfItv1GMg8YWXvIiLPPKN+7kc8PG/EfMHJuyMibI0b2ThiZM2lk4wkjSSeN7BZLvjYy+rORf3xMNPma+J+fiVJ/E88pTOQoTTSqTTyiM6HWm8g2mOgXfxlNbDCZKLaYOCNusJv4U5wJNvFQiIl3p5s4PcOEcpaJzNkmQkvk73IT20RWhYn1VSbCqk28J87USNz5Jq5aZqJjhYnqVSZeXWNifK2JrvUmfmg0YW02Mdli4s5WE55tJhLbTdR3mPhJLO804e424dhi4psPTdTsNDGxx4THPhO79psIPGSS37uJfQMmVg+ZCBo28ZbYOmbi4LiJ+RNSxxGp46iJG73MnBfRPmY+FpW+Zr4VT/qZMfqbGQswc0VhZrvWzN16Mz4GM5vEPqOZ1WYzwRYzb4sHbGb+cpjpnmpmJWamzzBzQswvMhNWYqak1MxZ8UiZmefLzeRVmLlQaaatyswn1WYW15ox15nxmmNm7kqJu9rMqTVm+teb5VnYLPdVqanFzHibmdvbzXh0SC6R2Glmt/i5y4yjx8ybYsZGMzdskbEDZt7qM8t1X2IMmYkakR6FadzMNRNmNh4xc+0xM+fEWj8LxQEWvhD5KgvDYqfWwo86izzvWphutHBS3G+yEGC28LTIslg4LJptFirtFlrTLThnWri1xMJl0VVqIaHMwi7RUG7hZ7GqwsKsKgunhKrGQm6thUFRO8dC0QYLjzRaeKHJwkizrG2Tde2ypsNCUKeF2V0W1D0Wub9ZeO6QfPZZuHTYQke/5BiwUD8oc4ck/oiF0+LhUZk/Jr2MW7hlQmoSCUck5lHJdUJynbSg/dzCni8svPuVhfQrFqK8rFh9rfQrrCxSWvlBY2WG3irPCFYeNFh51mgl12TlotlKvNXKLtFgs/KzWBVo5R27ldkOK+sirGwqspJWbOX6EisflVn5v3KJXWllu6DKyv3VVrbVWGmvlzXXWfl3pZVPV1uZtd4q7/pWHt5gxbPFyv5WKxvarXIts/KhqOi08q043iPre63cuNnKBeHTZ6XvsJUF/Vb+ES0DVlyDVnaImiErK4atOEas8q4v8Ucl/piVF8etFE5YGROeR6z0igNHrSz93MocDxuhXjbeF1972zD52tgWYCNebWO3+FUj4zoZF1/rbfhbbNxkk3G7je+wkVpq46BoLrcRXWFjh6iptLGiysYXNTYerbVxdb2NSeEzx0bGXBuHRfNjNq5ZZuOI8FthY6uIX2Pj3FobYettfLPBxuJGG5YmG9uF/ANyUjzQYuO5Vhv5bTZGxG3tNjZ22Li+S3L22nh7k40f99k4e9DGq302ph62cVQEDNjIGbQxJC4P2egetpE0YmPeqI0/ROOYje8nbCyftPHWERuzj0ptJ2wMnLLJNSOQKapAtmkCydEGMiQu6wLp1geSbAhkv/jTGEi0OZAdosYSyEprIMWBgRwMD+Sv6YGUFgfyVEkgltJAtovpZYHyvB7IQ+WBvFARSGFlIHdWBeJTHcgWkVkTyI21gVwQHXWBLLg1kNTHAwlcEcislYGcEa+sDuTetYEMrw/k1g0y3hTIztZAGtoCWdseyP91BnJsUyB++6Tu/VK3uKEvkNh+mScaBgL5VawdDCR8KJDvhgNZNhLIW6OBnB0LxDgRyLTJQJ4/KnG87OT72vH2t9OltJOksvOX2k6zxs5nWjv1Oju/iDCDnQqjnf8TdrOdIoudx612TgTa8Q2xU5pgxzzDzvSZdo4U2bm32M6zJXZGSu3cXmZnU7mdwxV2bqy0c1HMr5EctXZi6iSPaKi3Ez7HzlPz7by42M7kEjv3LLXjv8zOMyJ3ucQSt62w47VS4on0VRJTLFotMUXnGjt/r7Ozc4OdOY12zon1TXY+brYT0mbnPVHWbucbsaTDjq3Tzpviiy47xh47/xHujXY0m+w4t0vcXXYuiM7ddhL32Nkn5u+V/REt+yT+AYl/0E7kITs1fXZ+EuUDskdi6aCdt4dkn4btfCmeHJH9GbWzXUwfs/PIuB3dhJ1XxP1H7KiO2uX7sFN4zM5dx6XPz6VHD4fc4xxcEjf4Omjzc+BSOmhQOVindvCxxsEqnYNyg4NlRgd2k4O3RbHZgcXq4NFAB1dPd3DvDAfPzXTwdJGDnGIHm0sd3FTu4LJIrXRwSFyoctBZ7SCxxsH8Wgd/i7h6B5/OdTD0mIOexTJnqYOk5Q72i+Y1Djasd7Bjg4O6RgfVLQ5+FM42Bx+I79odLO9wyLXfwbuitMuB/hkHY/9x8OcOBy2fOli/V+YedlDRL/PF8gEHwYMO3hNlQw6+FfYR6Ul8Pepg8ZgD27iDN8XZCenxiIOZRx08dsyB6bj08a+D5IsO5iiCaFQGcU4dxA5tEHW6IPkfDmKdPogIQxA1xiB+FmHmID4U1ZYgVlmDCAoJoswZxPisIPKLg+S5L4g7S4LYVhpEXlkQo+KO8iCerggitzKIEXF7VZD8toPYKrJrgritNgjvuiC2iKz6IG5tCJLngiB6rw9i7+Ig5i8J4m/RtlSOlwUxb7kci9YVQfy1Kog9a4KIXR/EtRuC5J08iD+ag2hukb9b5e+2IGI65G8xtzOI33ukz81BfLYliE/flV53BBG1Uz5F/S7pX0Ttkc+9Mr4/SP5X5fiQjPXJZ7+cE+cGgtgwKH8PyflhOT8qx+NBRE/IORF9VD7FnK+lZs9gEryCme8dTKJvMPvEv37BtPsHc4NCqIPp1ASzQBdMlz5YrqHBLDQGc1GkmIO5ZAmmzxbMxuBgTswM5tXZwUwrCubh4mBeKw9mekUwp8VjlcGYqoKZWR3Mk/XBPDVX8i4JpmNZMFnNwQyJ21qC2doaTE5bsNwvgrmjPZi7uoJ5tjuYiZ5gVFtkzf5gbhoI5oroHQxmeDSYe44F88LxYK4+ESy/rRDSfUIYEFn+IQyL2wNCGFOGcJcqhOfUIRRqQpgUKl0IWmMI00whfC4eMYdgsIQwwxpCSXAIzvAQzkwL4Q1CCJwZwjsiuCiE98UPxSGsKw+Rd+kQfq8MoakqhJjqEK6rCSGhLoT94kJ9CH1zQrg8N4QXbwzhwZtDSF0Swk1LQ8hbJTWJ+9eFoF4fwsvi4cYQXmuS/M2SV1haQ/i6LYQl7SE4OkIo7wxhZZfU1R3Cjt4QGjaF8Ju4+fkQNr8QwrU7JOfOELYdCOGFPsnXH4JuIIRXBYMhnBaPDYVgHg7hdfHuWAhl4yF8J5yTIXwoqo+E8LOIPCZ9HQ+h+UQIuV+HyG8whNs8nHh7Onla5Hk5GRN3eztR+Dh5QVzt6+SYeNDPidbfyauCACenhVnp5A1RpHLylXBonJRrnYTqnXwkok1OrjU7abU4ucHm5ILoDnSyJchJYaiTlwucPHqVk5VuWYOT2ulO1s+QdTOd7BQXi530lDhJL3UyIG4pc+JV7mSruLtSaqxy8ry4ulrqq3Giq5W66py82eCkeI6Tfxc6yVrs5PYlTnyXOnlGFCxzMinuW+5EvUJqENNWOvlcPLrKiWm1k9fF7DXSk1iyVvpa5+Q9UbHeyQ9i9QYnnzQ6qW9y8ptoanYS2+Jkt5jX6uQf0dHmJLndySFxpcPJpk6ppcvJHd1O/HqcPCsKNzp5bIvs41YnPz4r4zudDIs7dsmc3TJHFO5xckTcv9eJZp+TV4R7v5NT4vEDTiwHpV9RfMjJN2JZn1Ou1U7WDjj5bNDJ3CEnf4rWYScJI04WjMq+io1jTjLGndw24cRn0sk2kX/EyYRQH5N9EZ8fl704KXvlEYraM5SXxTSvUE6Jx7xDMfuE8oYo8g3lG7HML5Rg/1A+ED8HhLJIG0qvLpRMfSh+xlB5rg+l0BTKUfGAORStJZRXxRlrqLzLh/K2+CgolNqpoZwTMe5Q9oj58t/xr0idEcphsXVWKOOzJXeZ5C4P5WuxrEJyV0puUV0l+cW66lCia0LZKa6tDZV7ZSjtdaEk14fiMSeUzSJ7bijXzAvloaWh6JeF8t7KUD5dE8qB9VL/hlA2NYaS1RRKQEsoz4trWkM5Lh5qC2VWRyhfiiWdoTi6QnlfVHaH8pOI2hjKZ+KvXsm5KZRDm0N55LlQntobSuLhUA6K7MFQ7h4KRTEcyotiykgoJ4VpLJTlE6GETIby6xHZg2OhpJ2UnFckp2cY3qowJtVhvGsIo9wYxg9ijSmMT81hzLWE8Zdos4aRZAtjiz2MoqIwnCVhnCsNo6ksjH3lYWRWhTEs7qwO4/maMK6pDcNUL3MbwpiyKIz9d4TxxNIw3lkWxmcrJeaqMPrWhJG/Poz/NIYxoymMsyK6PYx5HWH8K57tCeOqjWEcE4ZNYcQfkDhi4cEwLot7DodxekDiDoZhG5K6h6XukTAiR8PYKa4bC+Mf0TkeRupEGP3i1skwHjwWxvbjYXz4eRi1p8KI+iGM8Yth3HspDPXlMF4R06+E8YV4yiMcu2c474lKr3B+Fuu9w3H5hLNbnPcNp8cvnAz/cIaEvyKck8pwHlWF86Y6nFXacMJ14czVh9NuCCfZGE6f2GYOp8ASjt4Wzn9FfEg4x/PC+eTqcP68Jpy2KTJvajizZobzlVg2K5xFpeFsKQvnvopwFleHE1QTzq+14VxqCEd1Xbg8Q0ttC8J5bEk4lqXhRK6QetaG87w4uU7ObQjnLfF9YzhdreGktYUzKG5vl3kdMk9c0ym1d8na3nD+2SSxngnnnQ/CqfhfONEfhaP8LJzA3bIf4uc9knt/OF8cDueDAallMJy44XD2iYUj4VwRm0fDyR2TmsfD0UyE8x/x5WQ4S4+Ec/BEOKFfyj7+G86ZK+E4PCNo9I4gzieCfSLXPwKtIoLXxDJVBPWaCH4XSboI+sTN+ggKjRE8bIrgDXOEPMtF8KktgndDIyjOiCDHHcG9RKCZHsFXMyJYOjOCkFkRfCTqZ0uM4gieKY3geFkEj5RHYKqI4E0RWR3BvJoIemojyKyLYFjcVR+BsiGCM3Mi5LkkggPzI/jr8Qg6nohg4MkIbn8qAv/FEbwgpi6J4JR4fGkEtmVSj6hcHsHPYsOKCGJXSn9i4aoIrojNq6XXNRFMiPvXRqBbF8F/xez1EXwjVmyIIKwxgh1ibpPkbI4gtUVytkq+NsnXLvnEEx0RBHZKjm7J0SOxN0bwwOYI9FsiCN8Wgc9nETwrrt4ZwQnx6K4ILLsjeFuU74ngR7FubwSufRHsETfsj5DvN4JNB2QvD0YwLu47JN9Jn3wnYtbhCJb3RxA6IHsxGEHAaAQviifHI7BPRFA9GcGvIv6o7Jc49pfs8T8RjF2W7+WKfC8ekbwmZnlG8rVY7hVJqHckn4g5PpH8LTp9I0nzi2RQ3OEfSUBAJC8KtyIShyqS39SReOsjeVZcbYjkhLCYIuV9KJK91kgW2CLZEhjJ99dEsmZKJNdPi+Si6HVHkkMks2dG8o0Inx1JRkkkw0JVFskrYnp5JF+KpRWRhFRG8rFoqIrkT9FeHUlqTSQD4vZaqatO6hLT6iM5I55qkPrmRPKBaLk2kr7rIrnxJqnpzkiylkQyKu5dGolmmeyBmLVc9kCErYxkh7h2VST/iO7VUtcaqUu8ui6SZRsicTbKHok5TZH8JdJaIrmzNZKX2yKhPZKzYklHJB91Sq1dUmu31Noj9fXKvm2S2jZHErQlkrqtkTyzS/Ztt+ybeGxPJNa9kbwrftkXyYEDkdx0UOYckvG+SCoHIokbkvPCa0TOi6tGZUw8OiZrxyN5R1RORPKziDsiPR+NZNsxOX9SYp2J5OAvkZy7FEnz5Uhu8YjC1zOK58QUryh5DojiCe8o7D5RvC9qfKP4TbT4RZHkH8VhcWtAFM8ropiqjOK0eFIVJdeEKNq0USTrorhNH4W/IYoXxTRjFGfEYlOUvO9F0W6NYsAWhcIeBY4oQoKjeGhKFKapUbwlyqdF8aNY744ilij2i0XTo/CcEcU28eisKKyzo3hXVBZF8YtoKo7iYInUXSF1V0rdoqZK6hat1VJTjdQtbquVeuqj+HNuFJvukPPLougX7pVRLFkltayO4mMxvC6KeS1RXBA5bVFMiAfao9B3RFHSGcX3Ym1XFHu7o1jYE4XHxiieFgW9URwTpz6NYnBPFD19UdzXH8X2gSiKB6P4TqwZiiJ6OIo9YsFIlFyfo9g6KmvHZK14ZDwKy0QU74iqySj57UaReDSKPnHrsSj8jkfJO5T0cULqPBPFcm00n+qiuU4fzXnRa4hmwhjNA6ZoDOZouSZHU2qJZr01mlhbNF72aK52RPO5+D0kms+iouUeF82S6dH0zIpmbHY0JSXRxJRFs08sKo/GsyKaZ4S9OpoPRG2NrBXttdGoGqK5/rpoLomHr4/m6SXR2JZHc8fqaGasjWb+BjnfHI25JZp3RGVrNL+I5rZoDrdHc1tHNP6d0bwkznZFs6xb+umJZnJTND9tjWbKoWj+6o8mYzCaUXHvUDS64Wi2i5KRaL4X+8eiuXE8Gu+JaJ4VpyajeepINEFHo/lINByLJvOExL0i++ThotfTxaSXi4e8Xfzi65L3ThcBChcrVC7ma1xcEsd0Lh7Vu7AaXLwnqo0ufhNtJpe8T7sYFHdaXKisLmbZXHwrVgW6WOBw4RHkYpu4KtjF/5wSq0DWXy3rxWy3i/8Tq3Hx5GwXDcUu/haZpS7GhL7cxRuirMLFhkoX8VUuDolbq1341bh4UVDr4qxYVucirN7FZ+Jig4v8uS6OCut1LtQLJNdCF9fc4uKDJ1zUPeniT9H5lIuMxS5GxL1LXOiWunhdlC5z8YNYv9xF3AoXB8UtKyXnKhcvCPdqySmWrZGcayWnmLdO8orN66XHDbJfjbJXTS7aW1wMtbq4u82Fpt3Ff0Vxh4vvxdpOFzFdLm7qduHT42LaRhfOTS4eflr29DkXz33s4swncu5TFzvEdZ+5uCA27XSRt0v6E4/slh73uHhXVO+VfRVt+1yk7pecByTnQckpig9JTrGuz0XsYal9yEXosItPxbwRqV3kj0nt4tFxF7YJF++L2kkXf4iOIy7Sj8peCd1x2aMTLn4U1svSp6i54uJ30e4RQ5pnDMPiHq8YtN4xbBclPjH8INb7xnDIL4Zb/WN4KSCGCFUMu8QN6hiu0sbwuXhSFyPv1zH8Y4ihxxhDtimGCfGgOQaTJYa3RZU1hlZbDIOBMdxlj0HtiOE1cbMzhhdCY2i4JobuKbJ2qqwVD06TtW5Zh8yfGYNmVgzFs2O4pSQGv9IYXhTTy2L4Sqwoj2FBZQweVVJPdQxP1cTwcW0Mc+ti+Ff01sfw3twY4hdLL+K2JTEELI1hxrIYvhF7V8SwaGUMz62KYerqGM6IJWti5H8kBntTDB+Kv5ulvhaprVVqa4vB3B7Dbx0xpHbJ3ol7umXvemJ4XTT2xpCwKYbbN8fwypYYvHfHsGyv7NOhGIL6pDYx93AM50XeQAyPDMbI+0cMfw7HkDkaw7h4YCwG47jsnaiciOGcaJ2UfEckz7EYXj0VQ9ffMu9f2afzcv5SDLorkl+UecTyk2jyjCXJK5Z+cad3LCqfWF4TRb6xrPOLJc4/Vt43YnlZzFDGsloVy42aWBYYY/EwxfKMuMYcy2mx2BKL0xrLp+KSLVaeiWI56oylOyIWrollxZRY9kyNZeG0WLzcsXwhd8Bl02MJmxHL9TNjuSK2zYrl1GyJVRRLSHEsO8TFklhOlMUSVBHL+cpYNlXFklcdyzHxWE0sf9fF0lMfi3VuLF3XxXLTMsm3IpavxMqVsTy3JpYzTZKnJZad4kqr5GmTutul3k6pV4T0xvKJuG6T5BPXbovlgZ2xmHbF8o4Y3RtL2qFY7uuTz0H5HIpFPxzLm6JiJJZfRetoLKljsQyLe8dlfELGRcWkjIuWI7GkHI1lSNxzLFZ+c7G8Ie45FUvy2Vi0X8WiuST84ygNiOMnUaqJo0kbJ+8jcQyIu/RxaAxxvC7KjHH8LJpNcSSb4+SaHcfdlji0VhkXZTYZF82BMmaP457QOCyz4nhPPFwSh7U0ju7yOHIq4jgiHqmMw1YVxweivjqOjTVx5NbGcVQ8WhfHnIY4eufEkTc3juglcdy0NA6/ZXG8JGYsjyNgdRxFjXFsaIojoTmOw0LdGsd/RUmb9COa2qWPDqmvS+rrjuMX0dITR8rGOO7tjePbfXEcPCDrBqWnEelnNI43xuL4dTyOtMk4fj8WR+dx6ePzON4Xf5+Ko+e01HhGavwiDvvZOD4UNQHxdCniyVbGMyn+p47nCX08nxjiuWSMZ6spnqvN8SyxxBNqjeesPZ4VjnhmOOP5VqwJjSc2LJ6DomRWPD+Je4rjqSyN5zfRXhbPWHk8lsp43hN1VfH8LY7WxPNYbTyOungu1sezeG480+bHE/5EPLvFwifj8X4qnhfE14vjWb0knpil8RwQiuXxFK2IJ3FVPHevjueNNfGYG+Pl+TuenuZ4Pm6L57p2iSuu7pTau+IJ645nl1jYE8/zGyVmbzyrNkm8zfEEbI3nVWHYEU/Vp/H8Lp7aH4/zQDyfiS/74tnfH4//YDyzh+L5XmwYlvwj8QyIu0bj0Y5JHeLcuPQ7Gc/7R+P551g880/F43c+nu8uxNN/KZ47L8ejuRIv15Z4yj0SSPdKYExYfBLkOTuBet8E/hEn/BO4XpnAWXUCKzQJ7NMmcLMuAX99Aq+I2YYEvhcbjAkkmhIYEDpLAm+KSmsCHbYEMgMTeNiewJygBDYHJxAaKn9PS2BNUQK3lyRQWpbAz6KlPIG0igTqqhP4WzxZl0BIveRvSMBjTgLPimlzE/hSuK5LYHhBApGLpYZlCVzekMC2xgS+aEogqkXqFDe3Sp1tUqcoak/gB9HYkcC9XQlU9yTQvTGBxzYlELQ5gXP7Epjbl8AFETGYgN9wAi+L2SPSn0gaS+Ce8QQMEwm8LaonE/hTdB9J4NhRiXE8gR3CdVpcTOCAuPVSAsrLCbwmSq9Ij6LVI1HuzYk86JWIxTuRD0SDTyL/is2+iRT6JXJKhAck4qtM5CUxqElEr0ukWp9ItyGRXGMiweZEdojrLYk8Z03EbUtEHZTIr8GJTDgT+fSqROKmJXKnO5HOGYkcmZko7yqJOGYnMq0kkS/FwbJEbitPRFWRyHZRVplIRnUiD9ckElibyNP1iVzTkMgXYv/cRH6el0jvE4mELZbaliby92o5XpPIrKZEjG2J1LbLOdHbkUh+ZyKLuxLlfz2RRT3Sx0aZ15vI9+KBndL7rkTO7E3kPwcTKTmUyNjhRB7qT2TuYCJThiWnWDEi9Y0l8t9x6WsikfZJ6e1IIo8cTeTjY9LHyUQ0ZxJZ+10iey8lUuyRJP/DSdh8knApkjinTqJDk8QRbRKP6ZII0idxvSEJT2MSz4vppiS+EWvNScRbkugXelsSNYFJ/CU22pM46UgiNDgJX2cSNxYm8b9pSayckUR2SRKPlybxaVkSXhVJ/F9lEonVSQyKe2uSMNYm8a6oq0viH7FsThKRc5O45dokSuclsW1dEl+tT6KvMQltcxJ/tiSR15ZEWEcSu8WNnUn4dSXxiijqTuJH0dIj/W2U/jYl8aG4bnMSz2xJIm5bEm89K7W+kMSGvUncvz+Ja/qS0AwmkTuSxHHx5Kj0MZbEonGJOyFxRdGkxBUtRyTu0SQCjyfh/lzqPZvE0itJhPgnsyAgGR9FMj8ok0lVJzMqbNpkLuuS+dqQTL8pmbvNyRgsybwj6qzJ/CM22ZJ5PTiZ/16VzI/Tk7HPTuZjkViWzH3lyZgrknlfzKlM5umqZFbVJBNbm0yfuKsuGV19Mm+LwrnJnBZR1yWzX1Rcn4x+STJ/rEnm5sZkFE3JlDUnc0480ZaMsz2ZnWJRRzKvdCZT3JXMT6K1O5mg3mRu2JTMrC3JfC9Sn05m3rPJaD5JpmpHMr/vTaajX+IMSpyhZHaJG4eT+WU0mbaxZB6fSGbhkWR8jybzsig6lsyjJ6W3r5Lx/CaZwcvS2xXpzSOFe/1SaAhI4WlFijyDpWDUpvCeaNClMMUg54wpxJlSZO9SZO9SeFfUW1M4L64JTOGsiHXIeFAKW5wp1M1MYVWRHJeksLVcYlTIeJWsrZG14nytnK+T8/USuyGF/jmS81rJd53UMC+FNdencHFRCt5rUvi0MYWilhTaWlM40pZCSEcKO4VfVwol3Slyj08he2MKT/amELophd3ips0pvLYlBc+DKbwgdgyksGAwBZ+hFF4WRcMp/CQyR1N4fCyFGydS8J9M4T+i9EgKy75IIeNyCpNip0cq4f6p/KlMZbkmlWhtKnfqUqkzpPKv2GpMZYoplS/FGnOq/DZT+cCWytzAVC4LHKl84kxlOD+VN0pS+as0ld6yVFZWpNJXmcrdVam8V53KxZpUttWmMq0ulW/EuvpUkhpS+WhuKvOvTSVkQSo7RdXyVOwtElPc0JrKy22p/NyeypNdqezpTkW5UWrtlRybUjm8VWJvS+WfA6kMHk7l/v5UXhhKZdZwKi0jqUyOprJrPJWbJlLZeDSV08dSWXE8FdcJWfe51HQqla9+TcXsk8Z/NWn8oU2jz5jG3aY0jOY03heXLGk8a01jui2N70TD9DSCitNYVJLGa6VplJel8bvIr0jDVSXrxd3VsrYmjbm1sl5Mr5e1Im1OGgHz0qiYn8b+J9LYuiSNqUvTGFmeRumaNM6Jz9elyXtyGnOaJW9LGo91pBHSmcYucVNXGoruNLaLyp40ejem8UVvmjyzpBG3OY37tqTx4dY05j2dRvuzaXI9T+OewTSeH0mjdSyNzPE0joqwyTT2itpjafwrpp5IY/3JNG7wSsfHO51zPuks90/niiqdHzXpHNOlE25IZ5+43ZiO1pTO26LOnI7bms63YjwwnUft6dwUlM5wSTr2snR2iIXl6fxemc6Z6nRW1qQTV5vOfXXpWOvT+Uhc35BOydx0fhWd16Zzz/XpeCxMZ93adLY3pbOpJZ21bekktkvMTonXlY5/dzqviT960rmqN53Arel07Usn5mA68w9LvAE5HkwndkRyjaZjGZNcYv54Ot4T6XK9lTmT0qfoOpLO6aPprDiWTv9xmX9Cajspc07J+i/TUagySNZnMCaCjRnsEjebMlCaM3hD1Fgy+Ed8Y8tgQ2AGjzkycAZlsEc8EZnBC2kZPDQ7g0XFGUwpl1iVEks8WpVBSLXEEzfXZKCqzeBNUVuXwXnxdH0G7oYM/k+kz81gUjxxbQa6+RkonsjA1JRBcWsGXW0Z5LdncFqs7MggrjODQfFAVwaB3RnsEAt7MvDbmMFroqI3Q34/GWzalME1mzNYtyWDyH0ZvHRIYh2WWP0SS3w6LDWPZLB9NIO/xzLYMp7B1AnpU2yYzJD35Ay5/2fw+NEMQo9lcNvxDN45kUHDyQwui1mnMmg/ncHJM9KPTyaRykzuUmViVGfipc3knC6Tbn0mXxgy5fqbybApk4fMmey0ZKK0ZfKGqAnM5DtHJkeDMymMlnmuTH6clsl9MzP5ujST9WWZpJZnsq8yk9urMuU6k8ncmkw66zPJb8jktFg5J5OhuZncOE/iXZ/J3haZ2yrz2jMp6szkF9HVJfO7M1nVk4ljUyau5zMZ2S01jGTyzFgm08cz+UG0TmSSPZnJsiMy52gm/WLhiUyqPs8k/cdMHvfO4jdFFo9ps9iny+J2fRbvG7K41pjFS6YsSswyLnosWVxlzWKtTebaswh1ZLFX3B6UxXvBMtcpc0OzeKUoi96SLOkziycrsjhQmcVdVVmYqrOYX5OFT20Wr4ryuiz+FJvrs5jSkMU3onFOlvzfZPHUtVmY52fx6YOSY73k2CD1NGVR2iK1iI2tEr89i4mOLJ7ozCK8S/IIU08WH4r5G7P4T28W07Zk8a2IfiaLe/Zm0XY4i9jBLB4cysIxnMVOcfNIFpfHsiiayKJ7MovkY1k8fjyLsBNZ7Bd3nszif59nsdAzm1UB2YwosnlEmY1Ok42nLps/9NlsMmQzxZjNN6LRlE26OZujYrElmyhrNn3CGpjNJ+JCUDYzQ7KJm5HNkHi3KJvS0mx+F71lEqdc4oijldksqcomujqb+2qy2VGbzY112bxZn01dQza/zM2m4Lps1s7LJnl+NuE3SN4V2aS2ZjMpnmzLJqI9m3s6JG9nNgHd2fL8nI352WzOv5BN265sHt2XzdP92UwfyOYHkTuUzSmxalj6HMnGOZbNPnHHeDb/m8hmtmcO9eocXtDkcLU+h69FujGHY8JlzqFf7LTmcLMth3cCc/Bw5PCyKAvK4Q+xOTiHqSE5nAjNITY8h8rYHE4n5lCCHBflEFySw24xrzyHvytz5Lkuh+nVOfwg2mtkbm0Oq+tySKzPYUzUzc/hovj1hhy0q3PwXivjzTk83ppDeFsOB4WlI4dPxKLOHN7skvq7cyjemMNvYsqmHL4RmVtyeHhbDicP5PBoXw6hh3OoHc6Re1AORaM5nBMbx3K4Zlzmi8aJHDImcwg5nsMecfuJHAwnc/if8DuVw3bhczGHQs9c5ilzeUaTy8/aXLp0uXypz+WoMVf2K5cBcZstF31gLueDcnk2OJdfQnJ5LiGXT6bnopyZS1lRLluKc8ktyyWpIpdx8URlLpFVuXLfzuW+6lwCa3K5uTaXd+ty8WrI5T+ick4u/4gZ1+bykyiYl8tZMX91Lr5rcqlem0tTUy6ZzbmcEAfac7F0Sl6h6s7FY2Mu5b25bN2Uy4+bczmyTeL059I5kMvSkVyGRnN5eCyXfeO53DmRi2kyV55tc3nraC4vH88l/3Quf2rzQJ/Hj+KsMY80c578LvKIseYxJB625eEMzGOfMDvy+Fg8HZZHyuw8gkvzWFiRx1uVecypyuOV6jz+rsmT57E8ZtTl8bNonJNHxtw8Toi/NuSxtTGP6U15FLbk8aU43pbHY5153NudR2BPHp+J93vzmL8pD7/NeZQ8nYf7mTx8d8nn/jxuGclDN5rHB+L18TwuTUjMo9LDMelBdB6X2Ccktsj4XOZp8rmsz+clQz5lxnz+Ek+b8um25Mu1Mp+vRZMtn6zAfCYc+TwVlE90cD4PhuSTNi2fXbPyebUsn2cr8umtymdqdT55tfl8IdLq8zkmljXkMzInn/Br86ltljytkqMtnxnt+fKMKbk68rm6M5+WrnxyuvM5LVI25nNELOnNJ3ZTPsMibEs+B8W9W/PZ+XQ+hmfyWfBsPsF9+fgNSx8j+bw8mi/3zXxmTeTL+3I+GyfzmXJEajomNYn0E/ksP5nPnWfzef/rfB76W3pTFLBEXcCwpoBHtQXsNhRgNBWwyFwg7yQFXGctYLutgNrAAi6Jl+wFlDkK+DW4gHX5BeimFzCjrIDu8gK+rSigtbKA3KoCvhDrqgtIrynguFheW0BCXQFj4sn6AqIaChgQD80pwHZdAf9dKPEXFbBlWQFdKwrIWS1zGgu4p6WAna0FGNoLWNghNXVKTV0F+HZLXeJyTwH/9Bbg3lrAI3sKCN1bwH37CrjjQAEXhgp4YbiA0pEC/hRPjxYwc6yAX8TG8QJ5tijgO9E+WUDBkQK+FI1HC8g6VsDnYvXxAlJOFHBELD1ZwOjnBTx+qoD+0wXs/6KAu8/KnL8LeM+nkAuKQkpUhfwpnlYX8oumkI3aQr4yFNJkLCTbVMgpscZcSKqlkGNiubWQeFshY+LJwEKi7YU87CgkNKiQ+4ILcYQUslvc4SxkR2gh2vBCLrsKaSuTWJUSp7qQo2JZjcSplTjiyTqJU1/IoHikoZCwOYUcEo5rC9kjPp1XiP76Qt5dUMi8hYW8vrKQ0nWFnNtQyNUtheS1FfJ5RyGrOwtJ6ZL4Ir6nkHHh6i1kSDy6qZDwzYU8sKWQ4K2F7BMBL0p9+wtRHCzk2kOFvNpfyF9DhcweKeS3/6e4ruOqvv4HjuvsLkLAjrWx+V1Lv2i4wE1u0ClIKggCEpfLJU1E2trUuc3YXG92tyhtu3aburly4e/9++P5OJ845/1+n/O59xOiuX0h9VcW4tqxUNZ8oaz5QllzWR9R2y3r07NQvpUW0te3kLKrCzl3S+Y1wJkLg52ZPNyZE8JhpDOJY5wZauOMwdaZ9+yc0do781i8PdEZpYMzfwuFkzNvejrzq7czd/2d+TbQmdcUzrwU4swNURHqTJnKmTlqZ4o1zjyjdZbfpbP8Lp15MkxyijMGZ5YaJa/JmSMRznwe40z8amfGrHEmos6ZIeud2SsM9VLHBmd0Dc70a3SW9xZnVE3O/CO2NTsT3OLMXyKwzZnfxMaNzvhucuaVnVL7KWdZH2da2p3xvuzMfdF4xRnPDmd+FPWdznzf5cy6bme+6ZE59DlzW3w32kWe3S6sGufCa+Nd5N7sIu8tLrxs48INUWnrwgI7F66KcnsX5k90oUd0OrpQ7ORC4WQXps9wwelJF+55ydgQGRsqY0WlUsaqZJzahV6NC2VaF+bqXOgSJWEuPKd3oUMUGVx4xuhCgcmFi+EunIt04f1sF/zKXaDKhXWrpMa1Lqxc58KrdVKjqFkveepdqNrggqXZBdUZF7afdSH0nAvBF1z4S2y96CL/Vxf+EJvbXfjtsgsbr0jcDhd+Fa2dLvh0udDcLbX3uNDY68JPfS64X5OcN11wueXCN3dcmPnYhaPDXJk4whXbMa7YjHNlv0ga78oXE1xJsHFlrK0rn4l4O1fG2LvyqYid6MooB1eiHV0Z6eTKRyJqkisRU1wxznDFy82VDV6u/ODryneBrqwNcuUrpSuvql25LWo1rryideWWqNa58nKYKzfF/wyuVBpd5X3Pld4YV7oSXJla7MqJMldSa6XOla4cFgfXupK8Tmquc+WAWLRe6q6XdoMric1Sd6vU3SZ1bnVl9JuuDNjvys7Trvx7QVxylWeAK8rLrvwjtl1xJbTDlb/Ftk5XQnpceavXleA+Vx6J4GuutP7pSvNAN7lfudE43g3PCW78LBptpLWVfXs3fhINE2XbQVpHNzycpJ3kxo9TxXQ3Nsxww32mbAu3ADfWh0gb6sYPYr1StlWyLdw0sq91465O6IXRjXqTtOFyLlLaWIkT74ZXtRvetW48WONGy1o3fNZJWyftejd+Eb4bpBWtDbLd6MbDVjc2trnx7lk3dOfEBTfeu+jGgHY3domBV6QV+g7Z7nRjt9jT7Yaxx429vW6Y+twYct2NKWPdWTrOnanj3Tktsie4c8bGnel27iyzd2fGRHdyHdw57+hOnpM7sya5M3uKO0Wz3Vnj6S6/CXcag925H+KOt9KdB+IXtTutGnc26twJMLjzVqQ7f0e5k1nlzqRqd07VSs6V7uSsdmfmOokt8uok9np3Lor8enee3ODOJfF0ozuXxYomd55pdqdDFLe4M2ejO2Wb3Nl93l3eBdwJv+TO0HZ3hl9xJ7rDnZGd7nwiRne785mI73Hni153Fl1zx/a6O+l33Fn+kzvfPeHBz0M9aBrmwYPhHvw60oM/x3qwdZwHweM9CLXxYIetBzvtPdBO9KC/gwdhjh7sdvLAOMmDEdM9WOjjwTpfD34J9qA1xAO/UA82KT34QyVx1B4oNB48Em9pJZ7Og3/FjjAP1HoPnjB5oA/3YFCEB4eSPfh9pQdbVnkQtNqDkLUevLNe8tZ7YGiQPo0e7BVDmz3YJ2LbPJj4lgcPj0itJzzYdlLqO+vBwPMemC5Iv4se8l7owegrHnwmEjo8GN/pwX6xqMsD227JKVJ7PHDo9eCoyOjzYOp1D86ICzc9eONnD6aP8eTiOE8Kxnvy9ARProhiG0+et/WkW5TZeTLP3pM+YZ3oyQIHT26IV5w8uSNcpko/D+nn6cl8PLkq/uftSY2PJ6/6evKVWO3nyUJ/T74TdQGe/BjoycMQTwKVnoSoPdmh8USt9aSfzpN3RViYJ3v0npgMngw1erJPjAz3JClKtss8ibJ4Emf1xLbKk2M1nmSv8mT5Gk9WrPPEvF7qrZdaN0itDZ5UN0qtTVJDs9TQIvlbpcYvPeV57onmnCfvnfck9rInn1/xZHGXJw7dnuT0eZJ/zZPL1z3Zds+T9H88qRgMm8eCcgL8J96xAZ0tDLSDPcJkD8Mmwoci2gFGO8JnYsIkSJkMRd7wvA/8HAx/quAtNezUglYHA8JknEHGGWWcCRLDYWQ+jC+EnFL4phpca6FhJTxYBW2rIWQdvF0n49fDE/WwWwxtgH1iVJPkFonNkr8FDorFreDQBlkbYeomyN0Ms7ZAxyHoOwK3jkHgOZnfBRhxBZK74Gg3ZPTA6V64eBWeuQ7zbspcHkk9/b1oG+jFuNFecm/xYpaNF2X2Xlyf6EWVgxevOHrxlVjj5EXoDC/2zvZC6ezFAbyoC/WiWeWFQuvFDp0XmjAvntB7ybX24otwGVfqxd0yL96q9GJwrRejVnmRuNqLQ2u8SFvrhdM6L06K7DovLqz3oqDei2c2eNEprjVK/ibJ2+KFS6vEEY1tXpw/JvvnvPC64MVfl7zY1u4l91AvjB2St9NLvhW9GNMt+cWiHi/se73kP+NF7jUv3vjbi++Esr83PaO9uTXWm5XjvFk43pvvhaeNN/dFgJ03/Ry8yZvhTSje/Cc+8PFmSpA3c0O96RMvq7y5I1arvXHReOOt8+ZX8bfemx0Gb7RGb/aYJJbZm+krvbGs8ebFtd7cELXrvHm9zpvvhGe95BR/NnizrdGb8Ru9af9E4n7pzc4j3gw65s37Iuq4N5+f8MbulLd8J3jTcsUb/w5v/hBvdXqj7JKau715Txh7vBnW681HIq7Pm3FXvTkgHK97k33Dm4s3vUkf5MPc4T48Hu+D0caHj2x9OGDvg6ODDydFjqMPM518uCSen+xDrwh51Yc7Xj74+PkQGuCDIciH1FAfZqmlnyjS+DBH60OFzkfeL3xYq/fBzeDDHyYfhkX7MHKpD4MtPnxp9cGh0ocVNRK31oef1vjQvNYHv3U+vFnng2mDD8MbfPhETGjy4ZDIa/XhqTYfXt/iw6df+NBwQvKf9SG33YcnL/twRZRe8WF+hw81ndKvS/6kPT780+fD4lsyp9s+vPqdD58/4ctXw335eaQvAaN92T7GF81YXz6f4MsiG1/sbX05Lpba+TLD3peLYsVEX+5Nlv5TfRk9y5cP8WWcty8HxJP+vhjVviRofbHR+XJYlJt8WR3hS7jFF7sKX46KR2t9eXudL7o6Xwat9yWm3pexGySGSG3wxanRl9PiyWZfeX76crPVl/5v+tJy0JcfzvuibPdl92WJecWXzzqk1k5fjnVJjT2+FPX6MrfPl9eu+cINX9697cuh33y5PdxP5ujHX2LHGD90Y/3YN86PmPF+jJvgxwFxxtaPPDs/Ou39WO3oh6uTHx8F+XE+1I8CpR+9Kj8q1H68ovHjG1Gn9cNT58emMD+C9X78K941+GE0+jHM5McnIrDMj4wqGVsrY1b5sX61jFnjxy9i81o/uef58Z94r85Pvpn9GFHvx6ciaYMf9g1+HBdLG/2Y2eRHuyhp9uN6ix+1rX780OaH/pwfWZf8uNjux4rLfsy54sdVUd3hx+udfnwvGrr88O724zfxZo8fql4/9vb5EXXVj9HX/PhSON3w47R4+pYfXeKfbyXPfVmfP/14Z5w/hvH+DJ3gz8ciwcYfW1t/jooldv7y2/Dnkiie6M88B3+ui1pHfxY6+XNXNE3yx2+yP7HT/Rm50J/bHv4M9/OnVOHPqhB/fgr1p1XpT6DKn7/FTrU/eo3k00o+kaCTfGGSTyzRSz6D5BPzTf6sDPfHOcIf/yh/LpT484dV1PnLO4g/gzZIzgZ/xjf6c1hkNkmfZn9WtPgzt9Wfa+KFo/64Hvcn6KQ/75zyJ+msPznn/Vnb7o/7ZX8eiOAOf3Z1Su3d/qT0+GO9JvP7wx+7x/4s7RdA1+gA1o8L4OH4APbaBhBlF0D6xACmOARQ6BjAVacAqicF8PrkAD6aEcAjAugICGCdIoDQ0ADSNAFM1gZwThTopJ8hgEZjAH6mAK7EBrAgPoDs5QE0VQcwdFWAPDdk/LoA/rc+gLr6ADw3BPCr2NoQwBNNAUQ3BzCuJYCM1gCmtgXw7XsBXDsSQM3RALrPB6C5EoBNVwBHxcweid8XIN+sAWy+LvWPDmTc2EAyxwVycXwg820CuSlW2wbiahfIPRHhGMhop0AKpwRSOy2QwJmBdLkFssEzkEHKQJZqAvlfWCBfCQyB3FkVyLrVgWxdG8iAukAm1AdyRMxskH5NgSSfDeT0uUDyzwfy7pVATB2B8j4cKO8ukqMnkDm9kqcvkP+uB7LrhuS/GciBW4EUjA7i2pggFBOC5P0liF02QUTaBnHALogM+yCmTQzioih2COIFxyB5bgfhPimIX8SWyUEopwQxyC+IV4ODaAwJYoQ6iM/FYk0QhTqJHRbESn0QLoYg9oQHMSM6iLq4IL5cEoRPWRA7LEE41waxe7XkXRMk34VBTK8Lol2Urg9iQX2QvOAE8ZsY3BzExyK3LYj07UFsPRTEwCNB7BPxR4OwPRbEcdF9IojXTgXxvWg6HYT/mSCmXAxifnsQ6k4Z0yX9u4Ow6wnihFjWK2P6gqi8KuOuBTH1qyCeH6CgdqACl0EKfhYhQxQcGa7g29EK/hqrYLGNgvO2ClbYKeQ9WMFNsWaiAncHBb+IrY4KVE4KBk5SED9ZwbKpCv6dpaDJTUGAu4J/xHseCiI8FYxGIe8/CjK8FEz3VnBJlPooWOCrkPdkBXV+Crz8FfwutgcoCAtUMDRIwaciWaHAKVjBGXE9VMEqpYL7KgUDtAo+EHE6hfzvJb9eQbdBwesmBXdFc7iCyCgFY6IVzIhVMLtYQaNZgX+Zgr/FuxYF4eVSm1VqE+kVCqZVSm2itEpqq5baxPoahXzDSl0rFQxbrSBljaxHnYIbwr1e1kJs3aBA3aCQbxkFH4mJzQpOibwWBc+2KugTP29UYPOmgpJPZT6HFJwVc48oWH1U4hyTGMclxgmJcVJB6EWZ2yWZ12WZ1xUFT3co6BE/dilo7Vag6FHwWOzplWt2VUHndQUvfy/XaGAwawYFM2RYMAUjg5kzKpjrQj0umOftgrkmVtoHc39iMJsdghngFMyHImFSMPaTg9k0I5jQmcG87hVMUEgwj8WTmmAqtMG8pguW7/1gWsLknD6Y/0S0MZgjpmC6IqRPUjB2a4PpqwumZn0wLvUSb0MwygbJ0xjMc63BXBVbNgWz4UwwAR3Bcr8MZnavxLwWzN4bwcTcDGbkgBDujg2R96wQjtmG8Ix9CEqnED6cFELC5BDyp4YwZ1oI14V2VghtC0MY7BPCWb8QvgwJIS00hHZlCC+pQ2jQhOCvDWGsPoTDYrYxhC7xY7iMiwjhuTjpszqEf9aEMK4uhCMie30I3fUhLGwIIbQphG1bQgg4EsKKiyHcuhQi35khZHSFcKU7hKCrIdjeCOHE/xsayrAxoUwdF4p5fCi77UKJtg/lacdQBk8N5RNRoAzlpioUNKEYdaGMCgvFagzlichQ9omCmFC6qkJRrgzl41WhnFsTyqP1oURuCOWpplC2tIaibgsl82Aosw6F0ikqDofy+pFQfhIbj4Yy4HgoH4mkE6E4ngzlrCg6FcoLp0PxPRvKu+ck3vlQei+FUtMeKt8AoXIPlZp7QmnqCyXwaig3boUS9VsoCYOUnB6sZN5QJbfFX8OVvDNCSfZoJTVjlQy1UbLYVslUOyWXRJm9kmYHJUGOSvo5KTk1WUnBFCU7ZygZM0vJIeHiquS+2OqmROMuMTyUfCZSPSUOStpFmZeSV7yVfC9afCR/kJJ3Q5SMUyp5Wq2kT7ylU/KFXkm6QckVo5K74Uqik5RcT5EaCqTuYiWFJUrml0rtYr1ZKfdjJY/EuxYlkeVKllUoWVmlZP9KJZ2rlbyxVsnPQlWnlHdOJZ+IlHolkzcoKW1Q8lKjku9EULOSx+L9FiXxrUrs2ySfKNwotW6SfKJus+TbIvnEu1sl35tKxr+l5Kh4ZruSq2LVDiX1B5T8c1DJrkNS/2ElNkeUPH9M5iF+P6HEdErW7bSs9zmZ7yUlMy4rsV5R8nqHkh+FskvJx91Kknukxj6p76qSpmtS43W5BjeUfCDibyqZeEvJGVF4W9bkjuT9SnJ+Izm/VTLhOyXBA1ScG6xiwVAV88aoeDROxXN2Klbbq/h9ogqTo0qe5yqemqyidoqKsOkq9s9QEeuq4pSbigJ3FXM9VNwSdZ4qfJAY4j0vFVHeKib4qDgunvNTcV2s8VdBgIqdgSrCg1QcUajICVbhrlTxUBjUKp7UqegR1WEqXPQqdEYVw00qMsJVVEaquBel4rNYFf+tUGFfoqKwVMUds4r6MhV+FhW7y1XYVqg4KeqqpZZaqWWliufXqHinTkXEehVH66WeBqmnUeppknqapZZWFTu2qEg/pGLmYRWd4t5RFVuOqZhxSkXFaRVvnFHxersK9RWpoUPFtC4Vl0V5t4rXelRs6lWh6lMx+KqKT8Xl63Luhoofb8r+HRUp/dQoB6lpG6GmfYway1g1G8fLsQlqPrGRY3ay7ahmsJOaqZPVqKarqXJX4+yhJitIjVuIml+FQanmKY0ad52a38SOMDVGvZpso5pnTGquilXhasZGq/mwUk3rSjWhqyT+WjU/1kncejWfbVCT1qBmeqOaiiY1bzSruSe2tKgZ1qamerMaly1qereref5DNUWH1Uy5oKb8opohV9R0dkpd3Wruizd71Oh61Tx5TU2P4Bs5P0jDI1sNu+w0xNhrsJ2oYb6jhoBJGh6LhCkaNj+j4aybRuajYZRKwyGxWqsBnYZ3wjRE6jVMMGg4IfKNGm6bNNSHaziyVCPPbg3PrNZwTZxcr2FDg8Ru1JDYrMGpRcPLbdLnCw2dX2qo2q/B5YCGX8S2g5LvkIbRhzUcFjlHNDx7VMN1sfaYBu/jUrfYdULqPqnB7pSG02LFaQ0vnNHwtQg6p+HD8xp5X9YwrENDZqeG2V0aekRttwb3Hg1v92oYd1XDMXHruob1NzQs+kfDlH81tIvy/zS8/ljDz2JLPy3a/lqGP6Flv8gaoOXJgVp6xcpBWjwGa9k5RMv4YVqOi3kjtASM0pI4RsvGCVpqJmrZ4ajF5KTl2CQtVS5aXF21/Cq2u2kxumsZ46HliFjmqeV5tNwUdV5afL21xPtqcfDTck6U+Gt5KUBLW6CWtGAtt3Ra9hokT6SWoCIt/Yu1fCTaS7VYzVreKNNyT2y1aAkr13LQquWZSi32K7WcEYPWaUmt05LbrGV9q5b3N2px2qzl1a1afhRNe7SUHtLy8mEtd8XGI1q+OKZl9gmZ+0ktBee0TLusZVun1N+txe+qln/FhRta/vxOy6J/pZb/pI5+Ou6LUQN05AzUYR6hQzNah52dTv5POiKm63huoY46Zx1+Ljr+Fe+76khw0+HkruOiKPPQ8Zqnjp/EFnRovXSM8NZxUCz10fGMr45rYq2fDh9/HX+LPQE64gJ18s2q45VgHfuVOrJUOp5S6/DS6vhL2Ot1FBt0tJl0qMJ1vFik41vRXKwjpETHoFIdn4o0s46ZZTq6RI1Fh3u5jt/ETquOCZU6TorCKh3fVMu4Wh0DV8o48dta6bNO+qyX8/VyfoPEbpA+jXK+SWK2SEwxaJuO7h06FnyuI+OAjpWHdHge1vGneO+Ijpijsl7HdJwRxcd1vHRCxw+i7aSOoad1fCn6zuqIvajj5csy104dS7p0PN0ta9Ija9Ena3hd1vhrHV/9o8NtQBi/iVODw+QZE0bMuDDsx4dRMiEMjV0Yw+3DuOYQho9TGP+I/W6y7xHGHEUYt0VgSBgpyjCq1GE81IQRqQvDJkziiQWGMDIjwlgdFYa5NIyO2jB2rg6jbX2Y3N/CyGoII6E1DMMW6X9Q4p8KY+H5MEI6whjUGcZnYnZ3GF69Ybx2I4xX+uv58f+N15Njp+d5ez31E/UEOujp76hnsZOe6ZP0uE/REz1Nz+ZZela66ilDT4ZCzyW1noVaPSf0el406mk16VGG61kXrWdyjZ6KWj3OK/W8vUrPD+v0DK/Xc6tBL99+ErtFz4xWPbVtejw36vlTnN+i596besK+0DPqSz1zD+j5SjQe1BN8SM9nh/VcPqWn+IKe2x16Gjr1KLr0DOjW86lI79Ezq1dPr1jdp8frqp6/xd5rehKu65l0Q0+7cL6lZ8dtPRF39Nh8peeUKPpaz0vf6NH9p+fwYz1z+hu4I/oGG/hnqIGk4QZ+Gm9g6wQDYTYGltsZ5HvRwNeieaKBUAcDgx0NfCGynAw8PcnAdbFusgG/KQYei2nTDXSKmhkGHJ40cOI5Ay4uBna6Goh0M1DiITk8Jb6XxPQzsCTQwOJQA7UqA55qA7s1BuK1Bhx1Bi6K8jADC/UGdhgMRBgNnDIZuBsh57KkthVSm8gqlRhWA7+ukhxrDOjrDXzbaEDVbGBYi4ED4tk2A/UbDXyy2cDqNw1c2WFg20UD49sNrLhsYGSXxOuReKK5V+baJ7VdM/DMdYPc4w38cs9A6yMDw/8xENzPyFMDjPgPMjJjqFF+/0YujDfywMbIdlsjp+2N/OhgZMwko9y3jainGTm70IjZ2chrLkbuibdcjZjcjIx3N3JSrPAw8pKnkbtiM0Z0XkZGexs5Kpb7GFH5G3k+yMjHGiNpWiO9OiMfGIwkG438FWEkIcpIe7QR11gjg4qMfCGyio08XWLkhlhfaiTdYmR2uZE+0V1tZGWNEa9aI+5rjVjrjbhsMPJQvNNgxL7JyHlR1mzk9RYjEW1GnvhSYuyX8QeMrD1oxPeQkcfiw8NGFh8x0nPUyKpjRv45bmTRSSM1p43EtUvsKxK3w0h0l8TtlrjiQa/EvGrkzDUjpddlTW4YOXVb6n3CxKeDTKSNMPHvBBMf2JiYZmeiS9Tam/h7oom9DiaSHE1McTLRIWommfhrsondU0wkTDVx2sXEz24mjB4mXvYyYfAxoQs1cVRp4nu1iY0aE6N0JpaHmXhBb0JjNDHSZEIdZeJQtIl5sSZyFpvIspjIrJN6GkysbzYR0CLbrSaubTSRvtXEJwdN1LWbeOKKHBcZHSae7JRjXbLfY+KpPhOB35oI6RfO0ifC+Xp8OC0TwuU/FU7rxHDUDuHkOYXz7aRwzvuEczEwnN8U4VQow7msDcc9LJw9+nCmGMPxDA/nkVgZLXHM4fxQG46xLpyotnAsm8JxeDOc+B3hPHs4nMYj4Yy+EM7dS+EUdYTzoC8c++vhON+UHBMieM8ugkkTI9jrFMEFlwhmB0XwjDKCBlUEIeoIhmgiyNFG0BoWgVofwUhDhLynRbA5PIKTkRG8ao1gel0Eq9dHyPdTBINaIlBtisDunQgiz0Tw+/kIdl2IYPKlCP65HEFKRwQzOyPoE+u6IvDvjuCzngiyeiNovCo5r0Uw9HoEuTci+PZmBKPvRBD+bQTJDyJ484lI2odF0n9cJBnjI2mwiSTENpIhdpEcEPMmRtLmEInWMZLjTpGsmBTJq69FUuEciZtLJH+I3a6RJLpFMtU9ki6xyiMSH89IPiaSJ70jyfGX8UGRFAZHYquKxFkTyXvaSOJ1kVwJi2RWeCRXRWBkJF9ERRKbFsnWokiMxZE4lUfyd0UkfdWRPLc6kjtCtTaSI+simdAQyaTWSGraItm3SWr+IpKNByLRHYzkxKFIoo5JnSciWXM2ks/OR5J1IZL8K5Es6IjkrjB2RbKwN5K4qxLnmtQi/vdfJLsGRtE4Mopho6N4cWwUb9hGUesQhZdjFP+KJydHsWFKFEOmReHpEoXOV9qQKHJ0UcwLi+JbsVEfRZghirHGKE6KElMUr4VHERMZhVNUFP/ERJFgjqKzLAqf8ihc10Xxh0haH8X0+ih6xNoNUfg3RPF5YxTPN0fR2hLF8bYoijZGUbA/ip8ORNF2TuJeiqKmQ+rrjOKjriie6omioTeKBdej2PNVFL3fRDHpVxnzTxR/PRHN1PHR9LeN5jn7aFomRjPaMZrjosgpmvuToomZEi3fFdG8oonGKSwaL0M0HxmjaYyI5mpZNH+sjGbR6mgG1UUzvz4aQ0M0ExqjsTRFk9QazbqN0czbKvuHpN/RaJIvRbP+cjQHO6K52xXN+d5orH3R/HU1mvhRMWy0iZHv5hh2O8TQ6xRD4OQY9k+Jwewdw7qAGHIVMWwNicFdHcMNXQzDDTEUGmO4Z4ohOiIG72jZL4zhdGUM9vUxVG2I4Z+GGD5qjKG5JQZ1awyj2mI4IV7bFMOvYsrWGIadjOGb9hhm9sZQ3yf712J46UYMI4bE0jkyFne7WP4WxZNjmecZi4dvLNNVsRzSxvK/sFi262NxNMbiEx7LZxGxzImK5Vvx9rpYJq2PZUBDLDmNsfzQFMubzbGEt8RyqTWWzM2xPLcllvd3yPn9sYxqj2VXh8TuiiW4J5ahvbEcFgV9sdy/KueeiKN7ZBx5Y+PosIljvkMc9pPimO4exzr/OPxVcbyojeNHERUWx0pDHE+Y4ki1xNFsjWNvXRwp6+OYXR/HicY4irfE8fpWaXfGseJwHMNOxXFErDgt2uP45XIc716JI6EjjmmdcXJfiWN9VxzB3dK3R/qKFb1xvNonfcW7V6WW69JPBN+U43fk2FdxJH4tx76RY9/FMWpcPCdE6fh4fp8Qzx6beFJs45ltF0+TfTyjHeI5KZyd4vlDvD8pHs20eP6aGY+dezxzveNp94vnSmg8uZp4Fmjj+UlM0scz2BTP8vB4XoqIZ12M9KmLx68+noEbpG+D9G2MJ6Y5npc3x1O8I55h7fG8diWemV3xjOqVvCL1ejy6W/GU/Cf1PY6n/9gEOm0TCLRPYPDEBF52TODq5ARCpyZQMj0Bj2cTeCEkgSHaBAp1CfwalsB1YwKNpgRGRyTIvSuB5rUJaNclsKo1gXe2JDD9zQTOHk5gyXHpdzkBS2cCf3clsKUvgZXXEzhwM4H7txPY9HMCuUMS+WpCIjX2iTzhkMjOSYnET05k2pRE+sTcwEReUyfyUKRoE/k8PJGciERsqhPxrk3ki5WJ/Lw6EeX6REbVJ1K2IZFHDYlkNiXyXXMiW1sScWhLZMaFRNSXEjnTnsi/VxKZ15XI5N5EukXw1USevZ1I+FeJTPw6kYhRSQwdl0S7QxIDJyWRPzmJX6YksWtqEi0zkpjxfBJHQ5L4WpPE5bAkAgxJDDYmcVj8Fp7EU1FJaFcmcX1DEuOakujXmsSCjUmwPYkv9ieR15HEg84k3u1KIqk7iVk9SQy4kcR+set2En+NWsScsYuYNGERZfaL+GfiIu46LWL7pEXETl7EhqmLODN9EZ/NWkTTs4sY9Lr0US5ivmYRDfpFnDUuIjdyEfejFtESt4jFaxbh0rSIrJZFzDi6CHOn9O1dJM+DRWhuLOKVrxfhcHcRjgOTmTEmGd24ZCaMT5Z30WR8bZL51jGZ7snJ1E1Jlt9FMuXTk9GHJsvzPZmFumT+Eln6ZOYakuX5lsy4qGTOi79qkolbk0zTOom3Ppma+mRWNCbzelMyHzQnk9GSzJzWZL4X29qS+fpEMl9cTGbX5WTCu5JZ15OMx7VkHotdt5Lp/CaZz39MxnNICv2GprB+XApnJqSAbQr59inyPpfCs04pRE1O4SttChFhKXTpU6gzpDDaJP0iUtgfmcLD6BQ2lcmY2hQubkhhcFMKj1pSeGdTCkmbU2jbmsLV9hSOdqdQ0pOCS28Kf4unbqaw+VYK3XdS8J24mCLHxcyevpg1Posp91/MDLW0xsX0C1/Mq5GLeT9qMRnRi7nTsBin5sV0i/Uti1G1LmZs22Lub1uM8vJizl1ZzJGuxfzds5gFVxeTcn0x0bcWM2JUKoxJJcsmlfm2qUQ4prJhUiqayakETEvFNDeVIv9U9NpURhlSOSO8TXIsIpWFkaksiEnlgVgcl8qz8aksq0ylbU0qY+tT+a85lc9bUnnYlkrGplTubk5l66cStyuVod2pHBf9+lLZL/64lsqH11OZ+k0qIXdT0T5O5dDgNC7Zp1HulMaKKWksnJrGJ9PSCPJJY4RvGr+GpPG2Oo3J+jQaDWnojGnYmtIojU1jT6ls16bxYWMa95rTeKYtjW0b09jwVhpvXU6jrTMNU1cajt1paHolT18aI6+nUXI7jS++SuP+92l8PSydVRPSGTQxnSOixCEdN8d0XpuczkdT0nlxWjrPz0xnyjPpjAuUPsp0svXppJnSuRuezoZEOV6ZTlB1Or9uSOf9hnTiNqYzc1M6mzanE7Elnbrt0uftdNz3ptN9PF3uG+ks75QcXZKjO509fenMuZbO0zdl3OAMzo3PYJhtBgMnZvDYMYPfvDPI8s0gNSADjSGDMREZ1EZmsDwlg8jCDIbUZvBKQwb7GjPYviWDy3sy5Ls9g+iODNq6MujryaCpNwN9Xwb11yTG9QxsbmSw8k4GXj9k8NevGXzzRCarbDMZ7pgJUzMZMC2T/TMz6W/MpMiUyUdxmbyUkMmM3EwuWzNxb86U79hMXNoy+Vd8uTGTz7ZkojmXSU13JpV9mfhdzeTktUwG38zk0c+ZbJqQxQ3bLCLss2hxyKLPKYumSVkYJmfhMCUL++lZVL6SxavaLP4Qv+uz5LefRVZ0Fntjs5gfn8U9sbksi03WLCIrsphSk4V+QxYNjVmENWXR1ZzFhpYstK1Z2LVl0SnqN2ZhuzmLDuFzOotBl7I4eiULc3cWpX1ZPHEti0PC/UYW/W/KtnC7ncXjr7P4eNQSPrJbQo7jEj6ctITsydJOXcJv05ew108ELiFTtYQXdLJtlDZK2mhpY5fwQGQ3SP8maZslTqvE2byEV3YsYf+5JRy8vITiK0vo17mEkq4lHOpZwtHbSxjVbykXBi/FxnYp9k5LCZu8lKtPLaXl6aW847eUPcql/KJbygdhS+U5sZRXopbyh3BoWkpT81JubF3KpjeX8vLRpRy5spRjXUvxvbpU3teWclpUXV/KMwOzWeiQzb/iS8dsDk7OpmRKNk9My0b1QjZ/arPlnTGb/0zZuEdmczgqG2KyOR6bzbcl2bxfnc3D2mz5Hs9mcGs21rZsqjdnc/fzbJxPyzhR0Z7NqK5s2nuzCbuRjcPNbJpvZTP9m2xsRuTQIeLscphtn8Mzjjn8PDmHL5U59Nfk4GfIQRGew8S4HB4syeH1vByGm3MIX5nD5tXStyGHPY05PGzO4cOWHF5py8F5cw7FW3PIOZyDQ2cOW3pzmHc7hydGL+PUuGVUjV+G0m4ZHfbL6HNcxtTJy5g9bRnfiF2zlnFJs4y3IpdxP24ZLyUuo6BiGdMbl/F9yzLmblxG+L5l1J5axq1Ly3jyyjLeuLaMf8XAW8uw3l5GyDfLOPmv5PlvGZMG5/LR2Fy+nJCL1T6X4Q659E3N5c6MXJ6encsP4h3XXP4klzGKXHpCc5mqzuV7XS6p+lxeCZdz4rOIXAoic3GJymVoXC7aRbm45eVSX5JLW1kuM8pz+Upss+aSVJHLs5W5/Ch2VeWSWZ3LgppcPq7NxXNtLifW5VJZlyvvN7lcEGs25KJqyMW2MZcu0diUi7E5lyktudwUW1pziWvL5cmNuXwndm7KZfHmXJa+mcvLb0l9wuedXHZ/msvgwzKHk7k0n8rlzbMy745cPLpyGdidS0VPLv69krdP8oo1VyXvNcl7XfKKxhuS85bkFN9/lcvqoXk0jshj8qg8HtnlUTQxjwGOeYycnMcFsWZKHqqpedhNy6Npeh6mGXnsn5PHcvc8vgnOw2qQ8xF5dEfm4ZWWx/38PFYU51FhzmNYQx6hTXk0tOQRtymPX9/M49Q7eVS25zGxK4+ve/PY3pdH8tU8/rqZx8Vv82gftZzFtsth0nKCpy5HP2M5m2ct5/snl5OtWM5l7XLeDV/Ow8jlfBy1nMcxyzmXsJzwFGkrl3Nv7XK+rF+OR8NyqpuWo2hezqSNy9myaTmj3l3Oo5PLMVxaTlbXcsbcWE7YreW43F2O/8+Sd0g+C0fk81gsts/nl4n5fOiQz39O+RyalM/wqfnYzcgnclY+856W48/J8efzOTcvnzfeyEftno+9Rz7feuWjCc2nT5nPw7B8Ptbn09+Uz6jIfOqi8tFF57MpNp97lnzeL8/nQGU+3askd4PkFocb8+V7NR+/5nwutOSjbcsndnM+C97Kp3JnPs1fyrmT+TiezeeHC/kM6sxH0Z3Ptmv53L+RT84tyT24gAabArQzCtg0q4DMpwvYSwHefgV8H1LA/1QFdBkKWB5TQElRASpzAa5NBTzRLOM2FmDaVMCdzQU8eLOAvG0FvHqogIkdEquzgEd9MuZaAV7XCxh2o4CzQn2rAPvbBRQPLEQ1tBD7YYV8ObaQoRMK+cGhUO53hXhNLUQ9o5CNswrZ/VQho3wKMWgLua0rJFlfKO+ihfwijkUUEhRVyLjoQuYnFlKwqJAtlYW8X1NI+1oZUyf9GgpZ3lSIS3Mh4zcW0ikiNhcyY0shAYcL2XC0ENuLhXx/uRDtVanDdgXnxLWJK/jZaQUez60g1ncF87Ur+E0MNqxgpXEFxeUr6F6/gqgNK8hqWiHP3RUYNq9g+1bp+9YKftq9gpL9K/j4xAr2XlpB+tUVlPUr4sH4ImwdiugVGx2LyJ5SxOOpRYybWcRVivhPXcRMYxHvmYqYFl+EW5H0aSniSFsRnZuLWLKtiFe3F/GvqD9YxMVTRfxxoYjiviKGXytCf6OI7beKeOGOHPu6iPPfFvHy8GL8RxXz8phivh1XzLvji7kyoZgI22Kss4tpfrqY8c8X0yVen1PMk/OKuSuyXyjmjReLaRXPeRbzIcVM9CrmtE8xvwYVo1EUczO4mLdCinmoLGaSupgvw4t5FF3MqynFRC0uZnaqxBJ70iReusTLKKZfZjEx4umsYg7USE21UtPKYsasKiZTvLK6mH9E5JpiDosf1kptdcX8vq0Y77eLSdsp5/ZKzfskxsfFnDtYzPxDxfwmPj9czOQjxRSLO2LB8WIqzhXTc6GYe+3FXL5ZzKHbxez+Sur5Wub7jdTzbTH2PxTzyc/FrLhXzC2x7X4xwx4UM29ACXcGlfDX0BIODCvhu+ElBIwooWVUCR+MLWGOTQmG50qY9nwJY+aWkCmuiFfmlfCvqHyhhJ88SrCjhIHe0t9H4gSVYFFInOASdolxISUsFV2iRlVCRWQJCxbJ8VQ5LmLTSzgunskoYWJWCe5LShiytIS5JSWsFZ+XljDFXMJXYnN1CYk1kqe2RL5TS/hUFK0qwWt1CTvES2tL+FtY60p41FZC0OYSZr5bwg9i4+4SnthTwimxam8JmvdLcPqghNtixIclrDlVQtN5mZeIulDCkxdLqBI/iQ8ulbD1cgnzOkr4orOE574rYfa9EmwflJD0awlTfy8hZ2AppwaX8unQUjJGlHJ9bCkp4+XY86VceaGU6AWlPPAp5W3/UqKCSjkiqhSl7AsuZWKI9BdB2lJsdKV4ppSyXfydWkpEWimz00v5UdhlluKWJXGXlGLKLuWVlaUcXVWKck0pBWtLWdxcSvKWUs6L9VtL+VPsfq+UTbtLObOnlLl7S1krfhNfvF/KtA9K6f6wlNUHStEdLOX546W8fqYU34ultLaX8uv9Uqb8UsrXYuzDUj7/U/o/YcYwysz00WYsYs8YM8vGmukTHlPNhM4yU/OsmVFzzfJ7Mcvvxcyr88w8Fs+9YGalKFlgZslLZs66mPnD1Uy5u5nvRZCHmb3CxtNMrrgq3DCzVQzxMpMiXvQ280iE+5g5JCp8zWwLMPNSkJlG8a84qjBTHWzGMdTMCvGq2kyLiNVIDVoz+ggz30WaCYyS+oVNtOQTfWJrjOSKNZMsXowzUy/+EofizcxOMPOjCEk0s09sW2SmPdlM9GIz91PNfJxmZmeGmdGZZrJEp2jNMhO/xMzzS80ELDOTWmImyiw1iqfLzDiVyxirmWm1ZiasMpMjeoXLajNbxOA1UotYv1bqEBV1ZkY0mCluNZO42Yz7djNDd0jMnWZuvyexdkn+3WZe32Pm1F4za943U7ZP5viRmYeHzXxxRHIdlWt23IzrCVnTkzLPU2YiTpspPCfX7YJcN/HaRTP9L0nd7WYSbpn58o5c86/M5H0j1/euzFf4/mzmXTH2npmlYv4vZv4UIb+Z0f1jxvyvXIeBZagGleEzpIwlQ8tYN6KMP8SBkWXMHFWGVQSPLsN+TBn5wnNsGdvF5XFlPGdTxm77MkKfKqPw6TI6ni3j9zlllM+T8wvKuOdbRndgGR+kljEio4wM8WpmGXFZZeiXljF9hRwvLSNdZFSXcUW8WlNGv9oy9q+SvGtkrMhfW8bN5jLObJT6NpVxcLPk3FrGzrfKmP92GX8Jn11ljN1dxlLRLZ7aV8YnH5Zx4bMy3A+XMexIGbHHygg7Ucby02WMPCu5zpXRKvqfLyNerL0gc75URkh7Gcdul/Hd19LnB6nnbhmnhMN9mae4JXY+KGP0L7IG/Sx0Drbw1zAL90ZY2DrWQuN4C/+JmAkWjovnbCy87mTh7rMWuuZaGDjfwiJR/4KFR+LBAguXX7NgdLZwUMxysfCTULpa+Eg4uVkoEl8JX3cL74lxHhayRa9w8ZS8YggWFouL4iUvqUP8J2K8LZwQq30sPBRf+lqY7mehXHzgb2FigAWvQAujgyy8GGJhg/hbHA2V2pQW+Q6xYBZtegtPhluYHGnhG7E7ysKEaIv8Ny1cFe4xFt4Sw2MtpIvL4tU4Cy0iPt7C3AQL68QfwpRooTLJwseLLPilWBi/2EJ7moXmdAuPxckMC4YsCzOXWPhxhQWHYou8s1u4I8aWWugRLmaZtxhSJnMWJ8ot6CssbFkp+6tk7qtlzmst/Cb2r5M13Czrt8XCnB0Wfhe73rOwbJfULtx2S+0i/n0Lh/ZZUH9koeagBe0hC98dtpB13MIbJywsOCXrd9ZC8HkL+4TDBQuFYmu71HFZar9iYVKvhfW3LCz8wcKFuxYq7lsIfSDXUmj/sWD/2EJ3/3IGDygnRTw/uJw1wjiknNyR5ZwbW87f48p5ZkI5BbPK6XmynD+eK0c9txzzvHL2zi/H7oVy8gUvlnPDpZxBHuWcoJzJfuUsDyinK0iOBZczW13Ot9pylhjKiU8pZ93icnKWljPSXM4bZeXcq5I4K8sZs7qcpWLoWsmxoxzvd8p5871yLu8qR7+vnP2i5GOJcb6ceRfKqRN/iacvlfPjbYn/XTmpP5TTcrechB/LefRTOcd+LmfVvXIqHkgNv5bzWX8rVwdbmTfKSsRoK2FjrcwYZ8XW1spN8cpzVurnWPlbHJhv5d4LVqYssFImVrxkpZ+zlfkuVh6JKFcrq9ysPBQGd+kvZnlYqRT3hNrTyqdiClZ5OllReFm5423lmq+V7X5WsvytLAywsjjQystBVlpEgsLKGfFCsNQh/hZRIVaOCYPSymyVlWCtlaRIK/9GWYmJtnJCrI2x8oc4FGvlqTgrNeKLeCuhiVYy0qx0iNfTrWwSgzKsJIuL4qVMK03isYjPsnJarF8i8xORS60cFQ+zrdgUWhlWYuWyGGC28l+ZlbnlsoZWK5NrZH5i4korhWLCaiu54prwXGNl1ForS0S3eHW9lZMNVvkPSL+t0k94vinxdlqpe1dy7bLy9T4r2Z9I3BNWRp+z4nJecl+wki42XpSa26VeEX9ZrsUVmWePlV9+sqK6L2v8ixW/h1aW/ybr+Y+VqoEVhA6poGRoBRNGVtAxtoI3xlWwSXw7tYI70ysYM7uC9mcqiJtTwby5FdSJmhcr0C2oYMb/KqgQO5wrSHeTce4VJFLBXz4VlAVX8L1wDK2gWAQoKyhQVaBJrGBPagW30iq4llGBZ6aMF65LKshYWsGDkgpuVFews6aC7SsryFpVwdbVFQxbU8HrayWHSFlXweN6Gb+zgrfeq2Dh7gq2iKF7KrgsNu6tIPn9Ci6K5g8q6L+vgv8+lLkeruAj0XGhgiGX5HiH1Ct87lbAT5JT9P1cgfu9CrrvVzD8F1mPXytIfShxRXi/SuzGVFIgdo2t5J3xleywqaTXtpIs+0rWz6rk2acr+XJOJeXzK+n2qGSLVyVp3pUsCKrksTijqCQ2pJJoZSXPaSoxx1Zim1JJvpiQWolXWiXj0itZJsZmVnJVeGRJHtG/pJI/aioJr63kt5WVGFdV8nB1JQfXVFJVV8lPDZV831aJ/1uV8F4l13ZV4rm7kr49Mn5vJUvfl1rFyH2VZH5UyctHKnnhjNRztpL55ypZd6mSR2J1VyX7b1Zi+amSsnuVhNyvZNKDSj78RdpfK3H6rZLCx1J3/ypsBlXhM7iKd4ZXcW1UFTljqsieUCXrUkXn7CquzKkidV4Vr82vYvALVSwWr70o7YIqBr1URcorVSS/UcXLHlUs8qziglcVL3lX0RxYRWJwFf8LqaJJ9AuVfXFO/E8px0SiSvbFArXsi3OaKhq1VTSkVfFYNGRUcSazihezZFs8FmeyZT+nivhl0uZKW1LFWfFiqYwV52ol1yqJuVraNZJD/G+txBf918m+aKqTdr3UvKWKV3fJXHbL3PZKKy6LwR9UkXGgijcPVzHiWBWjL1Qx5pKsi7gqcrtkza5Xsft2Fd/dq+KjX6qY/GsVZvHUkGqOja5m7ZhqHo2rJmp8NSfEnAnVDJhRTcqsatKersZlTjVviRFzq8kSrvOq2SZGza9miegVHguqWfZyNQ4e1XwrnKjG4lvNfUU1uuBq9otZIdX8IvSh1RwQh1TVPK2u5rmwauZHVPNiVDXDUyVHejVuGdVsF6MyJXZWNTlLqvmouJrplmpmWqv5vbaa46ul7jXVzFtXzem6as43VNO1qZqbO6opfFfq2FXNvt3VfL+nmpC91UzbV03/YzK3E9UsvVBNnxh7SWKLa4L2at4ReZerud1RjWNPNf1+rKbtXjWD7ldzWbz+oJrOX2QtHsrYP6t5/1+paWAN80fX8J84O6aGBWNraBL9x9Xw8vgaWsXACTW8ZlPDQrsaRjnUUDy9hg9n1HDg6Rqen1PDybky5gUZ82INF8TLC2Sc2PRSDcNfrWH7azXsc69hXaDED5F+oTUkiYGqGi4LZ20NOfoaxhtlfJqMTa+R50sNr2fW8NaSGmpLa3BfXSPf3jUsW1ODX10NmiaJvaOGqztryHu3hsJdNXywu4bSPTWUv1/Dg301hH1Yw8qPajB9XMNREf2p1CoWfSljD9Xw9yXJ1VHDsG4Zc7uG09/L/o81ZNyTWn6twfdhDSt+qyHw9xpm/V3DmX618i1ai3pMLZ+LB2NrOTiulqfG17JK/C7CJ9RyTDxvI31n1vJ/FNd1mFTl38dxsLDopUNUUAy6UcB4CwhI7dKhqJg0LC2iYLM7XbszG7M72zEdIBbY9C6piIUi/KhlWVqfz/PH65qZc+77W+eamXOmPpBGVrc08nqk8USvNJL6prFWgv3S+Oi5NNLHac94rZ+QxjV5cWIavZLTOPxmGsfmpzF8QRotFqbxp5xdmsYDqWk4V6WxZJ1if5CG9eM0BqankSMNDGkslAOCOY1SCVjTaGNLY710dKQxyZnGk3lpRArT6F6Rhl3mVqaxQ/r603DLzYE03pR9MjiYhlfuCKWxWA7JikgaFVHVFUtj0fY0Qt+n0e6HNDbIxB9V107NRWbvTuPGHsXfq/jSd18amXJzlWKLt1ox96dx/LDmczyNpX+l4f8njb9PpnH6f2lsOpNGrcw4q5nUpOGS+hfSeE32SHater6YRqNLml+TdF5qms7GdumktE+nQed0Pn40nS+7pWPqns6cHul8Jw37pfPngHQWPpXOUdL5anQ6D49JxzU2nfrj0tkjByekM2xiOoVyLDmdvyalM3ZyOhE5PSWdf99IZ+eb6cyfn07+gnTuXpjOmsXp/CGhJelsWJrOKbkvVXlXpvO9PLAxnW/eU+60dJKN6XxiSucRSzpmuSr77OnMrtAa6V6Zziv+dLIC6dwWTGeBLA8rdzydSYl0PJ+ls//zdMq/Sift23R2/JDO4zvTWbYrnbLd6XTYl857clq6VKcza386cw+qZjl9LJ2tv6qnk6rpTDp1MvtsOj3OpeOQ7Jp0Gl9MZ4W0upRO12uay7+a7R0Gqu4y8NjdBn5uaGBMEwPtmxrYKKdlazMDac0NXJSsVgZua21gSRcDnR8x0K+HAY/c2tPAfDkgQ3sZGN7HQKWM62cgJl8MMDBnkIHvZRYG+o8wsH6MgYfHG/hxgoH8FAP/vmbgt/kGnl1gIHmRge1LDMxdZmDkKgONNhjo9IGBFz824EszUGFQbJNiy5cWA9UOA8/4DLQsMLBOHioxkFqpOvwG/g5obdBAXD4MaX3YwNWIgZeiBoYkDHz0mYFHfzSwa4eB7J0GDu0y0G6fgQ2SUqU+q9W7fLPfQPcDBhzy6kED4Z8NTP5FuU4aMMv+0wYKzhgYcc7AO+cN/CP3XTDwicysNfD7VQP3NDDy451GChsaWdnIyMjGRto0MXJSkpsa2SL2JCP/yastjBxpZeTp1kaeetTI2m5G/pRIdyPv9zDStZeRK9Knj5H9fY0U9FOMQUY8I4yMGm0kKBvGGEl5zkjP8UZckj/RSKtJRt4W98s6Nt9Iw0VGUmXEYiOV0nqJkfXyj0xcauS1FUYGrTQyd72RA58YaZJmpL3ByGmZYzbyvfS2GLnZaqRa2jqNnJK6DMXINTK40KjfIyN7Ko3cGTBC0Ei5jA8bScjHESMXpFtMPce1ZrOR+FYjti+M3LHDyF+7jIzbbaTTHiMfSY1M32tkm9zYZ+SVKiO7Jada6/cbaXHQyE9/G5n5P8U8bcR71sjSc0Z+lvtqjXwisy6qpjoj9S6pvsvq+ZqRrbeaePZuExsbmjA2NvFiExM/SJ+mJoY1N1Ekq5NM/CHHO5i4s7OJ7g+beP0RE790M+HvbiK5p4lPpUsvk66JiZX9TUweZGI3JlqONPHGcyZ+HWfSM4GJzyaaeDDZxI8pJg5ONlE8xcSfU030nGvitoUmFsqTi0w0X6x8Elti0vOWCXuqideWm3Clm7jJYOJNqZYCo4nGJuWU32SU2URI3rOYOCNTrSYGOExszjRxsUx5KhRDbqrUfhniVwxpHFAM+U1GBU28HzLpO2Pi4YiJ69Jys4n1Mu9z9SiRr0xM227ika9NWOXW3SYWSMke1b7XxFo5LmP3mfioykSNzKjW7PabcMjrB0zsk/yDJhoeMrFcNv9uIu+M5nrWpO+TZittz5vYIJNqNDt58IKuk7xUa2KHNKgzsUgOy9OXTPx92cSYemba3m6m651msu82c3tDM+WNzHqGMXNCtjQxU9fUzPPNzHwvvZubOZhkZmYbM19LVTszN+41k/Ww1nczM6G7mc3SuYeZNKmT53tqrzzRx8zxvmbG9jNzob+Z6kFmCgabeWe0ma1jFGOcmQbjzSyWsgmKN9HMxGTVIJ1TzPSZbGbBFDM9Z5n56EUzkdfMvDbPTP58M6MWmmm/yMxZmbrYzJdiXWLm1aVm8paZabfCzNzVZgauMTPgXTMvfWhmh6zfZCY5zcwD6WYuyxGT+jeb+cei3FYzc+xmnnapHnFnqaZcvfrMrCtSn8VmFpabOSRJlTomf8t4v85JXUDzCmm9LAhrnSRt1bmvNZtvzPywSz3tNrNoj5nD0mKfmbdlS5WZ9GozngO6Jn+aGXHajF9OnzEz+awZyzkzr5w3c/cFM8FaM2cuquc6M49cUr+XzXx8p4X5DS2Ma2LhvqYWXTeLrpsFtyxMsvBUCwstWlr4sY2Fvm0tZMngrhbqdbfwuvzR08KYXhaiMrOPhW9kXj8LB2RYfwvNB1jYNMhCm2csfDHcwrkxFqrGWSgcb6HJBAur5bmJFmLycbKFWvk2xUKvSRYy5JbJFn2fLUyYZqHzdAu3z7Lw/ivK/bqFIW8oxpuKIR/P19pFFhbIQXlysYVSSVpiYZ2ckIlLLWyRLsssGOSyvJhqYYf0W25hyQoLw1daqJQNqyxMXq2axbLGwg0Z9baFU5sspKRZuJZuYa7Bwm7xGi3cbbKwXI7Js2aLfisstLeoVjkn060Wtkk3mwWHvGG3UC1DHZqFNHVaOC5jXRbicjFD1yLTQqtsC7u82l9oYU2pzpXpeIWFPpUWPELAQoW0Clp4R05J17AFs8yNqD4ZFLXQMGbhVxkVtxCW7lss/PWZhdNfW3j1OwuNf9DMd1k4tNtC2R5d870W3pZ/5IEqC0a5KncdsJAqx+TZg+rvkPqTKcd1HU9auPWMhcNSflb1nLNwUlLOW/hMutZYuC67L6imWtV00aL7Jwuj61STDGtgZVlDK92aWnFI/WZW3pBqGdrcSrMkK39J55ZWjraxEmhr1f2qleyeVu7opWMyorcVv7TtY+WMfNXXytqB2ic/Pmal3+NaN0R7h1ppN0w5nrKyY4SV/iOtjBxlJSjtR1uZPsbKdun+nJWbxlqZJ0+Ms5I03soJmTjBysvJVu6eZOWW6VZOzrTy7mtWjs9XTYuUZ7HqkqNLVNNS5ZP3llk5K9NSrWwTx3LFXGnl1HtW9n1opW6TakyzstSgPUatN2mtWWulxGblQacVk1yTuS4rUbeVl0qszKy08o308lvJlKeDVt0TWPk3YmVIzErTuJUFX1l5Z7uOfaNc31q5/KN63mklV+7aZSVVOu6x8qHM3Gul5z7FksNVilWt3vZbefigFZtUHrdiP2Hl0/+pptOqR+aesbLynJV7a6x8InWy9KL6l/aXrPS4YuXmq1bKrllZfJeNbo1t3NTExgEpbWrjZDMbKc1tena2USCJ1jZ+bW9jVAcbnk42zt5vY8ijNtZ0s9Glhw2D7OppY2AvG15p2NvGmD42OvW18Xw/G33728iS2wfYOCrBgTbOD7IxY7CNjMdsHH7cxtNDbJx42saDz9i4LrljbIweayMiH4+z8f14G30mKL/cPtHGEvlZRiTbCEi7FBvvy9eTbPSYbOOWKTbenWbjkzdsdFho40PptdjGbUtsLJJnltrwS9tlNjbKWdmeauN/q2z6rbFRb62NN2TQBzbuSlPv6TY+MtiYbVQdJtVgVi8ywqJ+5H2repIZNhu3OpRDNrpsDPPamFtqo3OljXS5IgMDNvKkYdDGSomFbNwbtrFJ5kRs/Cg5UeWN2UiVUXHNcIv6+MxGjfT82kb5Dhv19+iaycPVNqr3K9cBXbdDNh46rOvzk41xf9vYecbG7+eU47yN+2oU/4KNHbL8omZzyUb/KzaerWfnnvp2Zt9kx9PQTrCxnQ+a2DkvM5vacTez06C5ncUSSLLTvoWdXq3sZMr7be30bG/nyIN23nvITmU3O2e763Mvve9t13ffzkY5K65+dm7pb+ewVA6w02agnWmD7PQYbGfhE1rzlJ1bRyneWDsZsmic9k9QXJkxUceTdSzFzrnJ+jzFzjeyeJqddjP0OttOh7l2aiT0up1f5tsJL7DTcaGdWum72M6yJXaOycfL7FyUH1LtpK6wM2e1nTFv2bm0zs7Kd+zkvWdn7Ad2tmyy09RoZ618arJz3WznVYudIVY7RfKWzc7rTjtJGXaeLlLtZZpHhWZWqZn57RwN2BkR1DwlK2Lnjqhqiil33M4LCTt3bbHz7w47J3fbmbTHzhfyyF47b+6z82SVnVbVdt6Vr/bb6XbAjlMOH7Qz8KSdzf+zs/W8HUuNYsiwWtVxUbFkUp2d+pftzJOjNznoeIsDYyMH1+SVxg72SmETB82aOjghDzV3YJX/5I0kB8NaOCiRs+0c9Ozg4MNODlZ11fkeDp7o5eCd3g6m9HHwlSzo5+CbgQ7uHubAPNxB8UgHjtEOnn5Oe8c7WDzBwVEZOVF1JDt0T+HghxQH/SY5GDPFwWuztXe+g7ELHHRe6GDuIgcFi1XXEgfJS1XbMgdlyx0M2uBgwnvKt8lBu3QHMw0OvhWP0cEdJgfL5JiMMjuISCeLg0/kRauDgTYHjezqQapcqjHDwfwsrc3X+zIHkyscfCmPVjpwymG/Q//lyhN08L7MDDnoE1aeiHLIS3EH+QkHn25x8O+nDm75ysHwbQ7u+tbBZzsd1Nvt4E05IOV7HLTe62CDnJXp+xx8LT2rHLilQbWDZ/c7uOeAgzkHHXgPORh3xMEDPzkYelT1SbNT2ntOvdY4+OWC6q5VfxcdbJL8Sw66XnVgkYs3ObmloZPhjZw838RJv6ZOcmVFMyd/SJckJ9dkXwsnQ1o6WdjWyfcdnNx1j5NHH3AS76bz3Z3s7aHzPZ007+XkpEzqrfN9nCzo68Tfz0n7/k4+kOIhyvekk6GjnEwZ4yQ4zsnF8U4GTHTilUbJTlbJcdmS4uTBSU7M8q+8PtlJtbSa6mT7NCeZ0510muVk52wng553Uv6yk/vecJIuj81T7kVOnlms/HJhiZPZS538ICtSnby2UjWscjLZ6KSD1ckLNic/itfuxOJyctbt5NNyJ/9VOHnS72RjwMmMoFP3+E5iESdzY04ejztJSijGZicjtjrp+JmT975xUrLTyTu7nEzb7aTBXidLJLLPyaYqJ+sOOPlHOvzkZPUvTiYcc1J60smVc072nFfMGs3vgpNb65x6ftPc6rn4sb6L/251UdrYRasmLs7I9KYuvpFfm7sYk+Ti/hYu7u3gYmRnF74HXXTs5uKiDOzhYk1PF8m9XDzc28VNfVzkDXAxcZCLN592MWu4i7tHujj/nItxE1w8MNGFWf6VJ1NclEubSS5mTnaxYqqLsXNcZC/U+0UuNi/W+iVaK68vdbFfypdpfarWL3fxndy10kXft138sd6F5V0Xbd9z0e8DFx+kuaiRVUYXD5ld1Le4mCeHxG910d7m4kO5ID/aVbNDfThd/CVf5Lr4Kc/FpGIX3UpcnPK7mBJw0SPookHIxTEZHXYRlasRF69EXeyTrxMu7tjiIlXGbVfOXS6e2e0iIB32uPhILsqcvS52yqB9mqU0qXKxVk5ISrXyy6P7XThl0QEXP8vIgy7C0umQi01yWV4+7GKPPHbERfOfXLwtp6TBL7pev7rof9qFV/46o+ty3sUCOSzP1Kgm6XBBNclFmVOrmmTQRdUkTetcvCWTLrn4Um694uKo3HvNRZpckY8aZVAnLzbOoKBJhn67Mzgpk5tl8JV0b55BhtyWlMES+UVGtcggKuktM9jXKoOS1hksb5/BIw9kMLJrBpseyiDp0Qzu6JHBcz0zeLJPBuXStm8G70ujARn8JRMHZvDwoAwc0vPJDG6gfRMzWC//k6nJGfRKycAjd0zKIFV+k+cmZ5AQ85QM/pU3pmbw1LQMKmTAzAxSZmfwhcxZkEHTRepHJi9WP9J9ifqRBkszWCrHJLYsg/tTMzDIdXlteQbVkrtada5RjW9lMChNs0nPYJ1sM2i/SfvlVxljziAunS0ZGOWGvG5V3zb1LW3tGTR2qa6MDI7nZ/BOWQbflGeQVZHBp/4MugYysMozoQwC0jGcoWe6DB74NIOdX2Tg26Ece5VDXq9Sr9UZtNufwQXZcUA9HlJfRzJo8kcG/8iFU3o9o37P6vi5DDJl6XnVKvEa7b+YQW2d9l7KoMe1DG6/rpne0LxuymR940zGN8/ElpRJ/RaZHO+QyWcdMxl5bybp92XyxUOZLHkkE2O3TCp6ZPJBz0wuyI5emQzqnUnTPpnc3j+TzQMyOTQok92PZ1I0JJNXRmQya1Qm8fGZdJmQyb/ydHImH6ZkMnhyJoXy9dRMVkzP5A/Z+GImP7yUSbdXM/HPy6T9/EweW5hJ0qJMTss3izPpvSQTe6rqWplJq48y+f7jTP7epBrTMjlmUC5jJiZTpn67M6mTF22KYVc9Upmr3F71VpzJs2WZtPWrF6mVt0OZTA1nclc0k62xTB6Oq7cvMrn520xe2JlJwS7l3ptJthzfp3qOZpL8WyZfns3UrDN5rkb9y4MXMplfm8kRuVKXybrrynubm4zGbuY1d3NYhie5ad3azV0d3dxyrxt3dzepPdx82tNN115uburt5mcZ2ceNoa+ba/LYIDfWp9zUf9rNq8PdpIxz86V0H+9m2QQ3Yye62SJdk7VORk5yE5Zd0938sMBN/4Vu8qTJIjdTFrvZLj2XuLlzqZuty9w8nOpm8XI38RVuOq9086/sW+umYL2b1RtVwyY3r6W59dzipk5eNLrZLY+b3GwwuzknsyzKJXlW5bG56eVQj04320rcPFKhXivdjPa7MQfc/Cfzgm46hd2kyVWpirgpj6rXhJt3NyvOp4q7S3F3uxmwx02+NN3rZp2ckqn73Lr/cdO7yk223F3tZpUk73fzhXQ74KbBQc1Hxh7SfMR2WPM94mahRH9y8/7vbl74w83gP93M+EszOenm2Bk3ibNuHjinWcpP5zXPGjcRue+Crolcl9dr3RyQpy+66VDn5uVLbvbK0Mtuaq642XHVTfPrbpbc6mHB7R78d3vY18hDWWMPbZp4eF8uyAtNPeyUwc08FEpScw9nZWaSh++lfwsPedKkpYe35KRMaeVhu2S19vBXGw/D7/ew4xEPzbt5mN7dQ78eHnr29rCyj4fP+3p4tJ9Hz0weTI956DTUw6vDPLyHh+SxHrqN85A63qP/eQ+fyi/JHhIpHiyTPFye4eGVmR42zvHwxZtas8DDmMUe/b97+Gmph/tSPdyz0sMmqV7lofQt9fO2h4xNHn5LU7x0D7cYFVNGmzyMtHqIyEG7h2ccHoJS7fLwVIaHjzI9/Oj1MDDPg0/W53s4LdN96qdAfReq7yIPd5d4+Ft6lHm4o9zDCnm00sMyv3LK2ICHh4Ie7HJzSLklGvNwf9zDmwkPH3/m4eKXHnZ/5WHINg812z28+61mLrO+8zDgew/NfvDwtvxPvDs8NN6p/LJ9l4feu5V/j4eUvaphnwe33Fnl4U+ZWK15y6P7NQNpcMDD73LjNw9X/1S+/2lG8t5pDy3PqdcaD+9c8HBGZtTqekv/i7resq7Ow7RLHr6RLbdl8fNdWUQaZ3FfkyxuyDPNskhrnsU1OZCUxdMtsnilVRZPts6iUtq3yaJt+yzWds9ie48sevfMIlsa9spitUzqnUVyvyy6989ixYAsPh+YxfjHsnjk8Syuj1X88Vm8NlGxJZCcxaaULDpMyeKyVE3N0n9vFrtezuLc61nkL86i37IsmqRmcUr6rM5i1TtZPGrIYqspC5c5i9ssWSyT32ScNYuHbVk45VZ7Fg85s7BnZmHLzSJWnMX8iizuD2Vhkv9kXjiLIzIiohnIv1Edi2Vh+DSL4A+awy7Vult17tH7vXq/T3VLoCqLe6qzuCr3HFQPclX2H5Jfsnj1N73+vz+z8B/P4so/WXQ8q3U1WTxVq9eLOiav1mmNdLysmPWyuXpLNq/dqtcG2XRqks01Odg0m2CzbNKbZ/N6Ujb3tsnmcKds/r0vm58ezaZLr2zq987Wb3s2D/TNxjY4m4eHZ/PbiGyWj8/GPTGbHpOy8chd07LZNj2b7BnZTH0pm+YLsilclE3S4mzOyY4l2RQtzWbjsmyeT82m1YpsLsieNcr9cTbPfJJN1JTNAotyy7NW5bcpX1Y2j+YqnzebiXnKmZ/NcZ9yFWfTpzybtyqyyfNn83YgW8812TQLZ7NezsjMSDY/yMBoNgXybky1yOy46pGNm7OpkV1bsin5NJv3t2ZTK098lU37bdlclle2Z1Mtwe+yGf5jNsYd2Yzclc3ovdkkxLYvm2NV2Ty0PxuH3Hogm6Wy9WA2qYez+fxINt1+Us0/Z5N8NJu7j2VzQrb/mo33z2zWHc/m7Ils3jujecjQc8pbq7wXlVeeqssmIPdc0oyu6BpdzeaGdL6hnDfnMO7WHLLvzuHrRjl6lsphVlIOg1rk8EKrHN5vk8NTHXMwd8nh90dzWNEjh+PSs1cOWXJ37xxWywmZ3CeH7dK4Xw7T+ufQbGAOzz6bw61jlWNcDp/J8gnaLz2StS9F+2T7pBzempLDKfluag79p+WQL0vm5/Cr3L4ohy8W5+BZohzLtF56p2r9cq1bmUPzVTm8I2fl4IYcbtuUw1+GHCYZc2hkzmGtrLflcEZm2XP4LzeHeF4Oi33KX6p6K9R3ZQ4D/Dn4pHkgh3NSHFL/4RxqpSKaAwnl/FbHdubw8Z4cgvtymFedwxHpciAHq9x1NIcZv+Ww688chhzP4fWTOSTO5ND1bA52GX8+h241OWTKHRdUY20O2+RUnXq/pLxXcph9NYd3G+fSulkuLzfPpWOLXDZJvTa5ul/KZXnvXP6UL/vk0rNvLg375bJGTkr+gFzODsxl9qBc9o7LZdj4XCqk/YRcnknOJSwLJuXSfXouZ2ZrzYuK+1oujjdy+WKe9i7OZdaSXH3XlH9ZLhflpdRc9smmFbk8tzaXTh/n8kBaLneaclklk825eC25zLTl0sqRy3tSK3udubhyckn25tIoP1f/abkMLc6lTIzlyhfMpUcol28jueyK59J2cy4fyk+f5TLhq1ymfK1+vsml2be5lHyfy+f7cvFU5fJPdS7vHMwlcSwX+6+59P8rl9FnNZPzuUysySX7gmZSm8taOSUD6nIpkBaXctkgn/6Xy4r6Xvbd7uX6nV7cTbysburlH/mmmZd+zb28m+TlnOxq4SXUxsuY9l7W3evlvc5eunfz0r+nlxd6eynr4+Xjvl6uSLi/lzse87JS/pJZw7zMfcrLk+O9vDnRy7PJXuLyYIqXWyd5+V0mTPbSYoaX1+d5GTHfS5cFXrotVk1y1xLVJf/I1KVevpX+y7wkpXrZIOdl93Ivn6zU/lVefO9oTZqXOUYvw0xeOpi9bJI3LF4Oy0irl5g8YPNyi93LUvldJji8fCE9nF7WuFRjrpdBRV4MZV5+Lvey3O8lJeBlm+QGvTwW8dIm6uWVmBfiXhZu9nJ1m5eNOzXTXV5G7fPStcqLQ26r9vKnfLXfS68DXpoc9PK28LNm/bv6+NPLB+c1pxov1RK6oHgXvfwiz9V5+VQyLnk5cVnrr6jna+rthpdFd+fxT+M8vm2SxxNJedzTIo9RrfJwts6jQZs8hnTMY2v3PPr3zqNFnzw2yot9tbaf1vbPI122P5ZH4xF5vDo6j5vH5vHFuDwaTshjUHIexdI6JY8PpE7mTspjv9SfmsciGTstj27T83DLe7PzuCj3vJnH5EV5ui/II2lJHhtk71LlXJZHpXRMzeOGbF6Rh2tlHitW5dF3TR7L0/LoY8gjT84b8xhmzqNCOljyuC5vWvM4IqNseXS1qz+H9shf8k6G1ru1JkvHc/NoXqFc/jx+DubxcDiPlZE8Tkj/WB4+SYrnsS+Rh39zHt//kMeve/IYvzdP93R5ZEnDqjzekpnVefwog/fnUSJtDuRxWZoczWP2L3kc/i2PlON5bPmf4p/JY8pZxT+nOZ/Po1ZeqsmjSgIX8ri3No96F/N0XTW3Ol0XcV/KY83lPE7J7/9pTg3zuadxPmOa5vNIs3ymJeXTqmU+70udVLfKZ0fHfJ57NJ+invm80jufzn3zublfPr/Ll/3zyRmQT5OB+ZQPzufNx/O5Oiafw8/l03diPhuS87kgL6bk8+SkfD6bmo9nWj4Np+czeGY+KS9q3Uv5/Dgvn5L5+RxamE9sUT6Tlur4snzyZENqPjWyd3k+xpX51FuVzzEZuzqfMkM+nxjzuSZvmvI5IqPM+WwWlyWfE9Z8ptjyGWDPp0BaOtSbzHXms18sGfn08uTzb24+8735ukfJ56OifOylyl+h3JX5vOTPJxjI575gPiapH8rni3A+jaP5zI7ls0uGxNW/7PtO53bo/Z58OuzN1/1hPqOr8smszufk/nzaHMrnQ9nzdz6lZ1X7OdUum2tU7wXN82Yf62/1UdbIx/XGPuY18fGTjG7q0/XxkSl3NvexWk7K9CQfP8igFj7atPRxRV5v5eOQjGztIy5d2/i4va2PFTKlnY+WHXzUSb0ePj7v6aNHLx/Z0ri3j7fljMzu42OXDO3ro0I69vORLv/K0f4+nhvgY6s0HORjrZQ95mPLUB8nRvj4bqSPBmN9TB7no/94HwVSN8HHKxN9ur/3MTzZR0S6pPiwya2TfKTKcfl6so+kqT6qp/noPMOHVW6Z6WPfqz4mvOmj0yLVvdjHr/LFEh89l/rIkSbLNDc5Jy+k+tgtw5b7MKzwsXClj2NS+ZaPde/6+OV99fiRevzYx/w0H90M6sPoY6fJp+++jzS5IVttOmfXOYeP0zLLqfWZPt4q0wz8ProHfTQKKZbMDmteUhHRjKLKEdO5zconu79STd/7uHefj/pVPhbLbzKh2seX0mu/D680O+DjXamRFw/6eOqQD/NhHzcd8bFENhz1cUGmnPNReN7HhzU+LsvIWh/Fl32806yAF5sXYG5RwE0tC0huVUCf1gW6XyygUe8C1skZmd2ngMq+BdTrX8Ai+VV6DSxg/5MFLKeA6WMKKH2ugG4TtG9iAbuSCxiWUoBhkvZMLuDLKQW8O62AIfMLGLeogC8kZ3EB55cUMGdpgX57C1i6vIA/pO/KAl5ZXUBsTQFT1xUw6O0C3ningGWGAgpMBXxgLuBVSwEP2QpwyQ8O5XYW0M5VwFlPAdGCAlYUFXC1tIDTlardr1oCql/uCRZglHoh9SG/yYSw6pPekQK80jxawAYhXkBE7IkCLnxXwF87CnhkX4GepxW3qoBZ1epThu5XbJlwSPuOaP3RAv7+RXX/qlmeUi+nC3CeLWBwjeqUdhcK2CTXZX5tAWMvFvCZ9KgrIFsaXyrglmsFlDQu1HNbIfOaFvJcs0K6Ny8kSxonFep+p5D7WhVikWWtC+nftpD/3VPI8K6FlD5ayKZuhczvXsjYHoVU9S7E1reQv/oVUjSgkDYDC9k2ppBXxhXy0IRCdiQX8uvkQn6cXci4FwuJvCKLCzmxtJCS1EKuL1eclYXkrCqkZnUhXd4qZMW6Qo6mFdLDUMg7xkIwF3KbVcdlsF37ZJOjkKaZhZSVFbKwopDxlYW6Xy/kosRChbjChdwZKWS1zIwWUhErxBAv5LdEIX22FJIvLT4tpE4suwq5ZXchk/cUMnCv+pA2+wr5uaqQz6pVwwH1eVB1HCrkh5+U61ghG38rZOdfhbT8XyENzxWyTvacLyRYo9ldUEz5q1YxLxbyrRTXFdL2kmq+VsjzdxWxrFERRU2K+LhpEfOaFXFUnmteRI+kInKkaYsiauSllkVUyzOtiljVpojH2xWxuEMRh+8t4pH7i/jl0SLm9iziod5FZMiaPkXs6lvEsH5F+OXe/kWY5M8BRQyhiO0jiug3sohuY4roMr4IuzSYUMR/KUUsmlSEb0oRr00rYtT0Im5bWMQK+WFREf8uKWLh0iK+WlZEn9QiWiwv4n0ZtbKILdJodRHnPyrCaCxiiamI1tYiPpKr0sNRxMuuIvbLOF8RGwuLWF5ZxGMB5Q0W6XtSRN+IcsvlaBFHYkVkJYpovLmIB7cW4ZRvtxUxfZ/6ryqi3v4ikg8o9qEiCk4q9rkiRpxX/zVFrL1QxOzaIvaIta6IWy8pl/xwuYiyK0V0uFpEuvwn268X0erfIk7cWUz9RsX0b1Ks61HMNZnXrJgvmhfTK6mY5i2KuSivtizmkdbFNGpTzNPtionIqg7FTL6vmJZdi9nTq5gnexcTlM59irHJbX2LWSEnZHq/Yn6Ux/sXUy4dBxRjlPoDi1kif8ikQcV8IwMGF9PmsWI+kesy//FifpFRT2r9OJ2bqOMyP7mY8SnFfCm9JxWTJy0mF/O+XJLXphRzREZPLeZTyZ5WzDvTi6mR/TOKGT6zmJg8/3wxny0s5uCSYjYvVZ/LimmYWszbck7mLC+mSu5YVcxqCawp5r61xdz6luZgLma3rZgn7DouVod6dqpneTxDvUp9dzETcos5VKR85cW84C9mr5wMFTMzXMywSDH3RouxyN+xYqbGNZMtxTT5oZjMncWs26Uadiv/vmL+J7OqlK+6mPv3a8YHlE92HCxmyKFiOh0uxiTHj2hGvxVz7PdiLpwuxn2umGcuFBOVrrXFPHWpmJB0uVzM7Vd0LWXmVV3Pm0q41KSEMc1KeLZlCY+2KiGzXQkN25ewTsq7l1C/ZwmlvUto36eEdFnct4TfZUD/Eoqk7YAS+g0uoUDWJZdQlVLCXVNKWCt7p5bQeXYJy18toeOCEpYuLOG7RYq3WHGWlvCHpCwr4RspTi2h3fIS0iR5ZQn9V5XwyeoSPeOV8MWHJXxmLGGjuYTXLCV6tithg72EVx0ldHOVkC1NM9SDu4RGBSV0DZTwVrCEszInVALhEqLSNVKCS96KlnBG9sV0Lq46t5QQ+bSEB7aWcOdnJXTZqbr3lnD7vhJOyayqEnbLk9UlBOX2AyWsklMy66DOyROHdE46H9bxIyXY/imhwckS7j+v99KgRntk5oUSdskTtVovDer0+ZI+X9ZnsV3Rsav6fF11NC3FIXc0K+X55qU80KIUp9zZspQ18nRrfW5Tytq2pZyRp9uXEpEX7iml672lvPhgKYmepTzSqxS3rO9dyst9dKyvjvUrpXH/Ui7I5oGlPDqolCaDS6mVVx4r5ZA8+3gpo54opfuTpYymlObDS3l9RCk/Sc9nS/l8TKm+k6V8JX0nlVIgrSeXMn9KKcdk29RS+k0rpVBuTC/ltxmlpLxQStnrpfwwrxTzglKGLi7FsqSUFUtL2bmslGGppdiWl3JqRSm7V5YSWqVe15Ty7ielNDOUMsZUSpKllPflZ2spY22lfCG97aV86Cjlqsxzqp6MUq5nKkdpKbMCihMspUtIscKlnJano6W4YqXMSZTyzOZS4uLeUkret6X8urOU7btK+W9PKZP2lfKt1N9fylJ5/GApFdLpkGLLicOl7DiifeeUt0azuKB+a0tZWKd+pf2VUupdLWWJ/CmmG6Xsa1AGt5cxukkZW+VyszK+TCqjT4syfNKqZRnFbcpIa1vGf/Jd+zJS7ymjrkcZz/Uq48M+ZVyV8f3K2Cb9+pfx74Ay/Z6WcWyCjk3UseQyNqXouEyaXMa3MnhKGR2nllE7t4wOi8tYtqSMH5eWMWRZGfellmGVVcvLmLWijKdWlnFudRmJtWU88lYZ764rI+ndMvxpZWSYy7jbUsZ5eclaxgHJtpfR1KEa5TVnGT/JRE8ZA7LKqPCWcbZI/VaU8YG/jHmBMiYEVWOojCL5L1zG4oj6jJbxWKyMcjHHy7gloeM/lNFlbxlOebGqjOHVqkke2V9Glhw5WMaYQ+r7J+X7uYzZf6q2v1XTiTLKatTvhTJMcqK2jOkXy9gpw+rKCErnS2U45I7LZZyROVfKeOZqGQ9fK8Mjja9rVvJhvXKuyn23lzP7znIy7y7nStNyfmlWzvjm5WyTfknlFElai3L+kyUty5nSqhxLm3JWti1nVrtyfTfLebB7Oc/2Kudyn3Le6FvOURnXr5y+/ctpM0B7ZfHAcjo9Vs7dT5RzXipHl7M1uZwWk8oZMLWcEmk/rZy/p5dzZnY5Vc+XM/yFch6ZU84/b2rPwnIOLCrn/aWKv0y1LS+n3Ypyjq8sZ8hq9bGmnHfXl/PqO+V8tLGcez7UnrRyuhvLmWApp9iq+LZy6tvLGeosx+4q546Mcppmqc7ccv71lkNxOe+UlvNxZTkpgXK+lZNh9RkpZ7c0jJeTuqucdfvKOSdbqhV/v2o6oNnJvIOan2w/pFxHyjHIsKPlNP9D52XnP1p7TuvOq+cL6lk61GqdpF7U+bpynrhUzgOXy3HKXVc012vl9LheTtKNcg41qOCeRhXsaVJB12YV1Dav4NWkCj5vUUHvlhW0alXBx3JD/mhdwXdtKri3XQXxjhX80r2CAT0rMPSq0LN4BXMHVHBIWg6u4CNZ+FgFv0nK4xV0GlrB0FEVzJtQwcDkCjqmVGCUmydVMHNyBbslMkU5Z1bwyawK/pURL1fQcGEFYxZX4FuiWpaqFrkhi5ZV8H1qBZXLK7hvRQU2WbOygjMyZ5X2rq5gs3RbU0HztRW8+ZbyvKs8UvBhBXekV9DdVEGuJJkruCrzLRX8KsnWCspsmou9glOOCmY7K6ifU8EDeZpBcQVbKrXPr/VBrZdB4QpujVawUk7J7FgFe4V4BXWbKxj/aQXFWzWXPaq1WrXKmv2q8aDqO1RBjrx/WHF+Vs6jFTx0soK/z1UQrlH/tRWsl1cuVnBEnqur4AuZdrWCHdLlegVOmXJzJfc3qmR/k0p6NKvEKxUtK/XcVolNzrSuZE6bSpp3r6RT70os0qBPJavltLzQt5IqGd6vks3SrX8lOdJ8QCXvS/KgSgYP1t7HtFeqhlRybaJyTFL8yZXcPqWSNXJGXpyqOmTLtEq+n1XJHS9UcvCNShYvqOSuJZXUyNyllRySMcsq+VwKUiv5b3klf62oZNrKSnZIaFUlGasrWb+mkgvy6tpKYp9U8kt6Jc9bVIMMt1aSkBybarWrVrkq3zpVr0v1ye2ZqsldyaIc5SiqxBCo5J9gJU2ilWyUSzIhXklpQnE+qyTp80q+3F3JTfsqmVlVSbRaaw5UUna4koW/VnL0TCUdz1dyqqaSfReUv1bzuqh9dZV8IFfFfrWSc9cqafOfZtDYr/sTP3Ob+zkkBS38tG3pJ02WtfIzo7WfSBs/7rZ+3mjv58JDfr58xM+jvfy839vPb338pPT181g/P/b+fu4Y4OflgYolnw9SvMGK9Zifeo8r1hA/u+SpoX52jPbz8zg/48f76TjRz6pkPy+k+NkyyY93sp+Ppvi5Ln9O9ROc7qfLDD8uGTfbj/EFP0fe9Ot5z8/sRX6eWax6lvj5YKmfazI51a/vn58hy/0ExLlC61f56bfGj2Gt1r+tzx/4af+x9m/y84NJ8S1+7rb6qZVXbcpj99Pf4adYns/wUyUjMv1slo88fjJy/Wzw+3kz4OeboJ/ykJ97w36scnvEz1o5Ky9F/RyU3nHNQtok/GRt9TP/cz/3f+Vn3Tb1862fU9/5Ce3288AexZZGezWbKj8Dq/2sOeDnjLx40M+zh/xslXo/+Xn4Fz/P/eXnUo3quOBnYq3quOjHVqfrcMnPmCuKc2uATncE2NskQFLzAB/INVmYFGBKiwA/ytCWAYIyoa0+dw1wqFeAvn0CFMqKfgGGDwiwWY4PDhB5PMDGoQE6jAhgktZjFG+C4k0MkDEpQKPJAV6fEuDrqQEGTQtw7/QAY2YFuPkFxZKLCwIcXRigbHEA65IAty9VvmUBipYHMKzQmpUBTknemgAz1gX4/d0AkzcEKE4PMMcU4FlzgK3iswRoYw0QdwRYlBFgR2YAf26A9XkBBhYovvyvPMCmQIB6wQAnZGYowB6JhwM8GgmQI9ejAd76OsB5uWl3gO77ArSsCvCfLK1WDfsDPH1AczukeR0J8OsvAfqcDdDuXIAXagKMvBDgU2l9UXnqAiyTWZc0b3nmcoCEdLsSoMXVAH9dC/DUDc2qXpAp9YO4bg8yrkmQAU2D3NMsSL+WQTq0CrKqdZAX2wT5rG2Qf+4L0qxnkMm9g4T6BHmwb5DG/YJslHn9g6QMCPK9BAYG6TIoSN3gIG88FuTbx4PcPzTIl6ODHBwXZPT4IO0nBtmfEmTUJMWWgslBDFOCrJga5IVpQXrNCJI2M0j9WUGWy9MLgjy5NMjDy1RDapCFy4PsWBHkiZVBwuJZFeT91eplbZCu61TPe6pjUxC/KchFi+qwBploUy1SaVc9jiBOudup83LUpfMZQb6RwZk67w7ikFpPkAnZQb6W+3KD/JwXxF4QpCYQZHsoyB1RzS0exLY5yMBtQTpt1/vvg7yyJ8i2vUHurdL5A1orAw8GKZNXj+jYT/r8s94fU7zfFfdP1VKjOi6ohlrVeFF1XVK9V1T7DV2feiEa1Q/R+LYQG2RegxBN7goxuWEId+MQU5qF+FHCzUM8lBTiWosQf7QMMbVViKw2IT5oG2JxpxBP3xfi384hlnYJ0eqhEJ9IVc8QPXuHaNMnxE19Q6yQF/qFqJZn+4foPSBEu4EhjLJqUIiix0MMGB6ifHSIhhNDvCNvJoc4Jt+lhBgyKURAHpiseqeEuCzzp4b4TX6YFmLY9BAhcc8I0XRmiPfkquyYHeLhF0J8OCfE9JdCnHg1xMl5IdouCrF/SYhRS0N8Jn2WqQZpnxri1uUhzspLK0IckjErQ3wp/VeFKJF7VoewyO1rQryyNsS2t0LY3w7x9voQr70T4qhMeDfENzJlk+ZkCPGxVbltIWbaQ+yV4Y4Qm6WHM0S+tHaFSJPlGSFOyfOZmpM7xFbp7VFN2ZqTDCwMUVscYmKp+gyFeF+mRkLslKeiIR6JhfgorushSxOKuzXEwe0hrN+GCO4J8XuVZnEwxA1ZcijEjMPq7c8Qf9YoxgXFqFWMiyFa1IWYcyPE3JvCHJG7bwvzUZMws5qFGd48zJxWYb5oHaZvm7CeA8Ns7xCmomOY++8J45C6TmFyHwpT9WiYW3uGWS2v9Q8zcUCYxweG6TcyTM2oMPPHh8lODnMjJczeyYo9Jcxm6TFVa2ZpzfNaMzfMv6/r3LwwBxeFKV0S5u1lipca5qhMXB4msCJM5sows9eHWbMxzAfpYfLNYW62hlkpp+WALcxou+oWqzPMOpf2ZmqvO8wDnjA7c8I8lRumZV6YBsVhLleESQqpb1kaDtMrFqZAVifCHN4c5r6tYX79PMyWb8JM2hOmeVWYD+WG/F2tfvaHefmI1hwLM+y3MGGZdTyM8USY/y6E+adW87kYZmRdGNPlMI/eFCFXTt0S4bU7I7RpHuHmpAgr5bSMaRlhQKsI9tYR3mgb4Vc5cU+ET++NcFvnCIMfjLDg4QhzekYY3SvC230j1MqxfhG+7x9h6IAIXQdGWDI4wt8y4nHtFdPQCOeGRbiC9j8T4ekREVo/G+GmURFWyLCJEcKSnRwhKSXCR/KvzJ4cYeSUCEVTI5inRZg4M8LjsyLMmBPB91IEw8sRzs6N4F0QoWyp6l4WYX1qhDqZtCKi39kID6+KkCOvvxMha6PifRhhsSnCXzLDHGGvDLdE6GlVj/YIcx0RfpIuGRGOuyM8kxWhR3aEcXkRNhZEaBSIcFmmhiL6H4zQPaLZxSK8FNcsv4ow/zud+z7CwD0R7t+r99Vatz9C3oEI6Qe15pDWHo5wSMYeibBNph2LMP5chCYXVFet6rqomuoibJGCSxHaX46w9koEy81R3rolytAGUZ6/K8qPTaN8khRleYsoc1pGOSCONlEato0y7r4onTtHadwlymd9ovTtG+Xt/lFq5Y0BUSYNjPKDfPJYlPqPR0kQ5YMxOj8xqt/EKMMmRYnIw5O1ZkqUelOVR07JnGlRvpwe5Zu5USYvivJSapRD0nml8q2KclWGr43yqfR6K8ov66MYDVF+NkUJWaJ0tUbJko9sUZbZo5yU5x1R9stoZ5T+riil4siIcndmlHflkvTwR3klpDjybTjKkEiUoHSNKp58FFOsuGIlFEtGb1aMT6Nc3hpl2udRnDujbNilmvZFSTmgHg+qR1lxJEqTY1G2/h7lllPad0E11GqOdVGmX47yzJUoW6TBdfVyI8qm+jE2N4nhaxpjbfMYR5NiPNwqRo60bB1jk9RvE2OFvNQ2RtOOMao6xSi5L0bPrjFeeyTGuN4xHugb48N+MW7IqIEx/nw8RocnYrzxVIxzI2JsGxfj/YkxZqVovzw7Kcbn0mlKjD+mxVj9cowhr8Z48c0YY+fF+GJJDMeyGFdSYxStinHnmpier2K8uTZG2vsx5qTHeM6geswxTliU06Y90t8eY6Erxt6MmO7RY/Rxx9iVE6PAGyO5TH1VxAiGYiRFYtSLxlguB2OKFVeN0nRLjA/k769i9PtafXwXw7pDM9qjGHtjtN8XwyzrqmLUSv7BGG0Pxag5HCPlJ/VxLMbpUzH+O6dYdYolBy7HdP+t/q/HaHxTnJF3xbm7UZzjjeNcSoozvWWcT1vF6d06TpF0bBPnj3ZxenaO89uDcdr1imOSBr3j1MpT/eLExdc/zlsD4xwbFGfH4DgXhsYxPivj4kyaGOe2yTo3Re+nxnlyWpzu0xXjtThvLIyTWBzn19Q4U5bH2SlPr9Ax6bEyToG0XxXHLOtWx3lzjeqQzW/p3Lo4d6yPc1HmvRPnd2FDnC3yrjnOAov6kr3WOCNscT6TvvY4JdLJEccuDZ1xNsgVWeiK85fsy9BcMuN8Lk5PnEZZcTbKVbk/L07j/Didi+NkyIf+OIeCcd3/xXkwEscjSdE4H0u9WJwVclpeisc5LOMTcR7fHOemrXFWytzP4vwkQ7+I0+qrOKu3aca7NIu9moWwT71Kh+o4d+6PUyd/HIgz7WCcPTL8kK6X9Dkcp1juOaK+5N2f1JMc/znOtpOq5Uych2rinK2N8/PFOBPr4hiuxFlzNU6NvHYtzi/S7r84t9dL8Gb9BJ/dkeDfZgnmJCUY3DJBQB5slSCpdYKPpX6bhL6LCc7IkbYJJrRLEG6f4JZ7EpyXXzol+O2BBHc9kmBGtwTXeiU40TvB830S7JeB/RJUSpf+CdzSbECC1IEJ/icvDkpwWL4ZnKDlkARPPKlfUun2VIK2TycwyhvPJCgcqfijElyWkc8lKB2b4J8JCQalJPDLR5MT1JuS4LSMn5bgWxkyXXVK7owErWYmSJdbZiVYI6/NTtBjToL2LyYwyx0vJfjj5QR/v5Hgw4WqZ0mC0NIEDy1TXakJ0uTm5QlWyzl5dUWCoxJflaD76gQ+abcmwcW1Cea9leB3mbYuQZ/1CYrF8U6CxRsUX7p8kOCljxM8ZVYNFtVgTTDfnuBPme5IMMKpayKlrgT3ZSR4wZPguawE26S+V9dBfs7TfAoTTC1J8F84wfKIepeXogmGxtW35CYS3LolweufJvi/ius6vqmzbeA4OmdjwynOYGODwXBKi/4GjAleCi2uG0ywIsUZMsZgDC3uMIHtGdbG2yR1j9RSb9I0dU/Q93r/+H6SnHNfdsfOyRMTNWEoxEldGI6IMN6PDOOj+DByk8KIT5Y9TpU9NofxgyUMuwi0hmESn6eFcTdd3rMs2dts2dccicuV/cyT3AVhLCiRz0RVGNdqwuhUK5+F+jDmNoTxWWMYg90yv7A8C6PvyzC2NFUwq7mCcS0UrH1NweQ3FGx4W0FwWwWr2ynIFX7tFUzsoEAhbndU4Oms4J9uCo73VeDzqYKrgxUcHaKgZqiCb4YpSBiuoPsoBadFK28Fv4xTsGqCgq6TFIRPVVDxtYLl0xTETFfw+ywFr81W0CDm+ynk+kjB3/4Kes9TkBmoYPoCBVGi/yIFnRYrSF6moNdKBQ/WKOj4nYJJ6xT03KDgnY0KDoglQQqmbVZwf4tCrpWkr20KWgYrqBXfbpeYkwqOiZanFOSfVuB/RkGSGBIiec5J3sty/qrUuK0g5X8K3n+g4Jx496GCQ+KlCHqkoFwsf6wgS8wMlVnEuDAFj8UNhQIvpcwmXlcpaBTfqxUEahSYRJ9wBVv0CgZFKWifpGCwWUEPi4Iz4m2rgv3imdiQpsAllqQrSBfTMhRECt9M6VNczVLwSraCOlGQI+9dnuxdvvRaKP0VKVhQpmBUhbxvdfJeNMh70ajgJ/FUlLgVLPYo+PqJAqO4/1TyPVOgbaqkoqUS73eUJLZVMqmdErUY2l7JX6JXByUhonVHJS/Eja5Kcj9QEj1Qnn+q5PUhSnYL+1AlpmFKvhiuZNQIJf+KD0YquSTajVJyRDT3VrJ6tNTxUfLOOMkxUcmJSRIzVcmHXypp/5WSQ7OVBM1RMmuukvH+SgbOU/IkQIkzUIlhoRKfRUq5X1WydpmSQrH1GyXKtUo2/qjk0QbpaaOSN4KU7BE/bFbiEAu2KLEI/VaZc5uS/4mCnUom71by8z4lEw8q2X9YydIjSvqdVnJFdDgjtf9U8uBfJY33lQQ+VBLxSOZ6rORyqJKWCsmhlBxqJeXRSkLjlDxNVBKVosTLLPUtSoqtUjdNyVfpSkZnKDmWJfF5Sr4tUpJsV9LMJXtfrSSuVin3lUo+rVdypkF6aVQyrakK79Yq6tuoCGinIlWM7KDig44qLonazioKvFSkdFHRt7uKYX1U5PZTMWSIij9FyFAVrYep5PpMRcVwFStGqJg9UkW86DlaxVnxwkclv+sqNn6hIuYrFc9mqNgwU0WpWDpLRfRsFePmqPjJX8VTsWGeCpdYOl9er1Qxdp2KrhtUnBRvbVSxTzwV6zfJOrEkSEWGmL5ZcomxW1Q8Fp9sVXFTnNwmccESJ56KJTtkvYjeKet2ybrdKk7tUTHwoIpWP6uYcUTF/t+kTxFzQkXoSRWDTskM4vRpFW+fkfPiudh4VkWZWBaiIkvMPKdi/HlZf0HFHXHmoopZV2Wf/lLJ/auKpg9UbBFzH6lIFJMey56Gqng/TMV58YtCxTalSn7LVfJbruKeVsWVRBVfmlR8ZFFxTXS2qjguXk9TsShDhVV8nanCKG7YVLyZI7kbJK9bxV3Rx6Oi7RMVNU9VfPtMxecv5D1+qaJDUzWud9VkvKdmRhs149qqCRW326np3l7NGYGXmr+6qOnVVc058XM3NdpeatZ8oKb4E4kfpiZzuMSPUBMj7oySOG81L0arSRij5vx4NSMnqzkxXc0bM9SUzFQzyE/NAX81K+aryRYJAVInUM3fC9S03qTmkGgSpGaLWLVZTd9gNWt3qgncpebL3Wr0YvQeNRVH1Az7Tc1dsfakmkIRcErOn5bzZ9T8HqIm+qLMdUnmEj2uSG/i4FU1fW6r8fpH+hJL/1Mz/oGaPx6q6flIzbuPpQexJVRNlcgLU5OsUDNZqWaESs0Ag5quRjWtItVsjFLjnSq1zDKbVc2SNNmHdDVhGTKLTc0HBWpulUi9ajX1tWoeNKrp4lHz0xM1ZU/VzH4us79QoxK/NNVw4jUN597RUPCeBu92Gjp30PC7cHXSyDWZhlgvDX92lTXdNBzuLut6apjfS0PNQA1fDNZwfaiGN4drKB2hYdlIDUNGa+jto6H5GA1rxmrwmaCh5VcadogBMzUcmK3hhVjppyFH+M3VkCiGz9OwK1BDo0hbqKHJcg2KHzQUbdTwZZDk2azhxhYNp7ZqeL5Nw6ZgDeVi0k6J3aUh9YiGp8c1LD+hIf6kBk5pUImhpzW0O6uh+2UN+dc0hN/Q8NEtmfO29PWvhgYx7b6GOw81nH2kkfdBwzdhGiKUsh8q2R+NhjKdBme0hj/iNTw0aehqkTmsGuZmaLhq09ApW8PeHKlZoOHvQg3RJRreLdfwoEZmrtXwdr2GygYNyW4NOo/Ufia9PtfwWVMtP7fVsrWdlhrxbXstX3TU8qCTlpudtZzy0hLUVUt4Dy2XP9LyWn8te8TFwVpeGaqV74CWP0dpaTNaS72PloVjtPhOkfjpWl7O0lI5W8vqOVryhL+flhTx+VwtEcLbX8t/4uN5Wk7O1/JWgJbnoiJQS/lyLf+u1nJlnZYnG7Ss36hl2SYtWWJ2kJbPNmtRi+FbpK+tWjps0+IJ1jJrp5Y4cWyvll2/aOlzXMuSU1pmntYSKyae0fL3WTkeouXoOZnhvBbnBTl3S4v7L4m5ryXzoax/JGsfaxkaquWu6BOmpb1Ci0ul5Z5OywqLlslpWrSiX4aWa6JzppYT4s0s2a9cLbeqtXSv0WJu0PJVo5bHbi0DPVruiJAnWoKfaRnXREevZjqOt9GxoZ2OFe11TO6o41pnHV5eOp530ZHSXcfonjoeiMP9dUwbpOOvwTouDNHx61AdrwzTsUs0ipLhOpaM0DFrpI44oRqlY5i3jnvi8mgdHX10/CY2jNExcoKOLz6X+rN1tJ0juURLPx07RYa/xAToeLpQR5cVOr5ZrcN3jY7xG3QM2ajj4iYdr27WsX6LjjnbdPy7Xce8vZJvn472x3RoT0r+U3Jc9Dst84i3zurYHKJj9Tkd+WL+eR09LutwXNOx6LqOKXd1BD7Q8fVDHZGiV6j0FCbzKWQ+kaXSEa+WPBE6KvWyZ6k63jDp2CeeiY1mHeUi1yJ7ZtURkSZ7lq6jdZaOYJuOOvFdto6FOTr6FOjYW6Tj7xodl2p1dKjT8aRe9qVBR06jjv5PdXR7JutbhzOxTTjH24ezqWM4qzqFkyd8uoTTo1s4Lz4Mp9fAcNYNDme6bzgxos+4cPnshxPoF87geeG8Pz+c1wLDeSpWLgwnel04ivXhDNkQzqWN4XTYFM7GzZJ7SzjztobzxbZwHgWH02ZnOOYT4YSdkjynw/lLXDwjuULCyT0fzp3L4Uy+FU79X+F4/RdOkwfh1Ig1D8MpEgsehWMVE0LDUYqhYeHcFX0V4VwWnZThcl0dzk+qcJ6LIHU4qdHheBLDiUgN57Y5nF+s4bRIC2enaBQ/poeTlRHOnEypnRXOKFs4/4luOeE0zwtnSUE4raqlh1rZj/pw7jWG84E7nKuis0f25Uk4W55Kf8+kv+fhbG4RwfjXIohqHcEb7SIIah/BYC/xfgRfDZXjImxYBH1GRHBJvDEqgm9GR1AgLD4RfO0ra8S4MRF0nhVBq9kR1MyJYI1fBEVi4dwIpvtHoJoXwYcBEZwMjGDtoggcYtHiCE6viGDU2ggafoygZF0EiRsi8N4UwYCgCHpsjiBEtNwawS7hFqXbIuj7ewSdTkSQdiaCiSERvHMxgv43ItD/FcG8+9LvQ+n3sfQrjodGUKiMIEYdwWJjBJOiJE98BMfMEURnRHAvK4IT2RFk5EfgKongQqXMVxvBhAbp1x3BwScRbHsaQZ1Y/DyCTJHwIgLdS+mziZ5bTfWENNPTprmeL1/TM+NdPR+11dO1nZ4z4t32eg6LFh307BCN4seOelzCt4ueR+JiNz3tu+sJ7K1naX89m4bqqRSrh+kpEJbheoaN0vOP+NBbL/+nevSzJX6Onm8D9MQu0MNCPcZVekJX6xm1Xk+PjXpeDdKzWzwRGzfrKRertuiZv1WPWSzdK70f17PhpJwTeaf0mE7riTqjZ2iInuCLsuaynvg/pYf7eoY/kh5Ev8d6rovToTJbmJ7lKj2paj1jtXqG6PQc1OvJitQzJ0rPGwl6FiXruW+SmdL1fJMhvdr03MyRugXST6Ger+16rjn1jKvSc6hOT329npIGPdmNeua69Yx5InOJTs/1tHqh54Bo8lKPs4kB3xYGjr9q4I33DNjbGpjV3kCvzgYuiN+85HgXA3d6G2g30MAxET/UwIARBp57GwgabeBbHwMPphpYNENiZxr4Y47E+xloP1di/Q1yf2BgcYCBKQvk3CIDJ9YYGLPewOANBjpvMnBSvB1k4JBottnAj1sMuETqNgNfBhuIFIrtBk7vMrB+r4H/jhvo/7uBW+LcCQPPTkkfpw1UiYVnDaSLmSHSp5h0zsDo8wYGXjBQe8XAkmsGNjw0sOqRgXwR8NiARUwLNTAxzMBIhYHXNJJLa2CNzsClSANz4w2stBjIEzFpsi7dgFrczDTQI8vAUZv0V26gotbAZ40G7rtlvzyyf09k/54aMDQ1Mri5kVtvG3G0MTKnnRF9eyOhHeR4RyNXOhn5r5eRF32NrP3QSFY/I4cHGdEON8q9spFeo4z85m3kw4lGumLklUlGCqcYaZhhJHeWkZv+RtrON7IvwMjUxUZWbDAyIcjIiM1Gzm+VvMFGvtthxG+XEcUeI/32Gel71Ij1pJG4U0Z0p40MPGvkD3EpxMjB80a2XzBSetFI3iUj5stGpl0xMuC6kdf/J7nuG1n6wIjxkeR7bOSfUMkZZuSGOKsw0kZp5JnKyGa1zKuRebRGknRGdqcaeSISrUampBnxTZf5M4xczTTilWXktNiYY+SbXCPppUYq64wsbDAyq9FIhFvWe4w8FoOfSMxTIy1fGNnTNpLFHSKZ2imSoV6R/CO6dY3ku56RLO0Vif8nkZjEgWGRNAyPZMXISGK9I3ngE8kfvpE0Hx/JhgmRHPWL5LW5EjcvUu5tIpkbEEmq+CowkhELI+m5OJILQrc6kiGbIvkwKJLros2WSH4Vr22NZMs2iQ+OxCkm7Iqk/55Itu+P5ItTkRjFv2ci+fhsJDdFj5BImlyIZJuoF6duRjLsXiTzH0ViEdMfS5/iYVgkfyrkvCqSX9SR7NZEEqmP5Hh0JI+TpV5aJMViabrMmiE9i/u2SEorIplUE8nfdZFcrY/kSGMkNR4591LmbhJFp2ZRvPVOFOltonjDK4omXaLI6xbF6U+jODI4CuewKPxHRPH1yCg0o6IYODqKll9EcWl2FO/4RfFkbhT3F0ZxZ1EUm5ZHsWZFFLaVUaSukuPfSsymKB4ERfH+lig6b42S+40ongVHUb09Cq/9Ubw4EYXrVBTWM1HMOBuF77ko7p2P4sMLUZRdjWLWDan1MIqTj6TeY6kdGsVusVYhfami5L8oCm9tFF0iovjCGkWkGJ8WhUqMSI9iQIbEZ8qcWVFk58kcBVF8XCN9N0i/jVFUiTXuKBzC5pG+n0Qx8VkUV19G8WvTaF42i6a+eTSBr0ST8Go0X7eNhnbRaIV3+2geikEdovmgYzTXRNdO0ZwVbTpLrFc0wV2iaRDrukazqls0C7pHM7tHNFN7RmMUyl7R9H8/mnuDojk3OJqDQ6NxD4vGPiIav1HRRHtLft9o/hJlE6P5fno0t+ZGsysgmu4rojm+Mppmq6N59EM0BzZGk7UlmpSt0scu6WF3NPv3SA97o0k+EM2Dn6M5+qv08ls0752TY1dkzYNojontj6JZHCbx4iul1BUTVTKfOppuumj6xUdjMUcTYY2mZ2Y0h23R7MmOpiQ3msJymb0umpD6aDZ6ovF5Gc3PLWIIbhMDnWL4sEsMd4fH0H5UDK28Y2gxOoYanxhKfGNYPiaGtLExnJkUQ/i0GEKnx7B1bgz1osw/hlXzYlg4P4YMMScghmRRsjKGZutj2CHWbIyhWFiCYpixOYZ4od8Sg2JrDJe3x/DarzHM/T2Gz05KfhF6KoaLZ2NofS6GI+LV8zF8dFMe/4jhn//k+KMYXjyOYVtoDKsVMfhq5bguBoc1hpw0qZERw5TMGLlOjOGP7Bja5sXgLIrhy4YYtI0x3PNI/qcxLG4Wy9Q2sUxoG4tafNghlu4dY/m9UyzLBsQSOSiWQUNi2Tsylq2jYlnnHcu0MbF0IZY3J8Xy7uxY3H6xFPvHMn9+LDMDYjm/JJYOS2N5Z5msXxmLfVUs2atjMX8Ty5Q1sawOisW0JZaIbbEM2BHLoT2xrNofK/fxsdT+HovrRCwLT8XidzqWmDOx+IbEcuWCvL4Zy7A/JObPWOY+kBziz7BYubaOpZsylp/VsezRxPJNuPRtjuWj9FhuiYsZsXiyYzHUxqKqk/7cseS+jOWflnGUtYrD8F4cH7aP42THODZ2iSO9exzhveKYPzCOxEFxDB4aR+/hcbQZGccx8eaoODaPjmPkxDg6TY5j2vQ4xs6M4/6sOC74xdHaP47qgDhWLIhjxLI4/toYR8fNcezYFkfBjjgW7ozj3UNxlB6J49apOHqdlpwhcbQ4F0f5hTha/RFHyr9x/Pcgju6PJafoGCr9iR3KOGpUcXyvjpP/qTj8dXF4RcdxPU3WZMga8WtmHK9nxdHUJmuz4/C2S4+1ccSJhw0yx9M4Dj2Tes/jWP9S5m0WT3S7eHw7xPNfx3h6eMVzQbzRTV73i+fgwHiWDo0nZkQ8n42M5+/R8fT0jWfS5/FUzY5nhV88mXPjmesfj0lMmR+PUXgHxvPPgnjeWRrP0Q3xrN8cT4VYsyWe1OB4Pt4Tj+K3eNqcjmdbSDwbzkk+sfa85LwQT8LleD6/Es+p2/Hk3Yun/6N4DijjeaqKZ5kunq/18QyOiudcbDyTrfHyexrPkAxZlxnPHdEnK55ropstnvPiZHY8rXNkrlzpoyCe4sJ4lhfF4+eIZ2ipzFkdT4saqV8v9RviKRCLGuPxd8cT9SSeiU/j0YmwZ/EMfx6Pp2UC91on8PG7CdwR3dokcE782i6BA+0TqO+YQEWnBJydE5jeLYHPuycwrFcCA3sn8O+wBK6NSKD7yAQ6jkrgzdEJHBJ7fBJo9E1g3oQErk5NoHJGAotmJxDun8CnAVJPfBSYwPsLpNbCBN5YkkDzpQnc/kGeb0zguy0Jci2aQMyOBOouJrDmcgL5VyT2juT+J4GAhwlMCEvgP2UC7XQJ7NJLL0kJcq8pvWYksNCWwKOCBM4US47aBCbVJTDAncCf4rUXCYx+I5FtbRNZ3SGR93slcur9RG4OT5TfzEROiNbeifwqWvgkUjMmkfS5iczxT2Tq/ET6L0qkx5JEOi9NZNfKRNptSeR5sOTbnkijWLAnkaNHE1lxKpFFpxOZdyaRWWcTSRZxIYkYzyVy/2Ii9y4lcvpaIsevJ7L/ZiL/u59I18eJnBMdQhPle5LIe2GJHBP7lIlUahJZq00kwZDIo+hENpsSWWlNpEhMzUpElZ3Ih/mJXCmQHIWJVLkSud0o87kT6eaRWk8S5TuTKNfGiex+Ib2+TOSHpkms6pTE0s5JdP4gibUDkzANSeKz4UmMG5Ek925JDPJO4s7oJK75yJoxSZwRR8Yl0WN2Em/6J9FkfhINAUlUBSaxemESCxYn4dyUxOLNSfhtTSJxWxIxwUlodiQxfFcS98Wnu5PkOi2JnvuSyD6WhP6kHD+TxMchSfwh+p5LosuFJEJE+4tJvHoliS/+SqLV4yR+EbvDknghghVJBCmTCNQlYQlPYkxkEs9Sk9hoTuJbq9TPlHmEITsJn1ypVS3PG+S5O4kBT5OoeSWZu22T6dEhGa+OybTvlMz+Lsls7p5Mfu9k/vokGffIZIJGJct/RjKr/ZL5IjCZyQuSmbAwGZ1Ysj6ZqZuTiRL6LcmM25pM2LZkRgQn81AM3i55diTz/q5knhxMpvpnWXNSzp9OlmvTZD45m8zfol9IMrfFtXPJXDqfzHuXkvnlcjJNriWz9XoyNTeSibmbzKj/JdPrUTKdQpNprUjmqPhZmcxudTIbdMms0CczLVrmSkrmjDmZthZZY03mzbRkXk2X+cTujGS2Z0o/YnNWMvVigy2Z77OTKRPf5iSTUCSz2pMZ40zmQJ300Ch74EnG8TSZZc9kf8TMJinENU3h82YpfNY8BU2LFDq1SqHd2yms7ZCCvWMKyzrJ+e4pjO+ZgqJXCn/0TWHXoBSKh6WwZEQKWSNTsI5KIdYnBaNvCuqxKfw7IYVPJqZw4vMU/OemkDgvhS/nyxoRGZDCwCUpdFuRQvbGFAI2pWAOSiF5cwqq7SmE7khh+E7JsUviD6TwxdkUJodI3vMp3L2cwtVrKXLdn8K6eyl894/Uv5/C149TmKBIwVuVwo3wFNpEpjAtTWLTU+Q7JfM4UnhRmsL2shQay1Pwa0hhZqPkfSI9i4lPUxj3LIV/mqRS3TqVeR1SmdEplUldUhnbLRW1GN09ldvvp1IxJBXX0FRWD0uVPUiVPUglVywcmYpNmL1TSfBJhbGpjJqQyr+kcvcziZmbSuG8VJbOl3UBqcwPTGXuglTa/pjKnk1yPlhe70nl5rFU3jyTStNzqWw/n8oTseliKmuupBISmkorVSpNdKk8sKYyMD2Vfpmp3MhKpZctlS45qXTMTcXtTMVSm8r0+lQmelIZ9yQVjfB9mopShD5Llf+OVIa8SOU/Meil1G1momtLE2dfMbGyvYllHUws7mgiq5OJ+Z1NWLxMzO5iYkZXE0kivpuJqd1NxIjIHiboaUIvxvcyMaa3CZUY2cfE4A9MHBpq4tVhJnaNMPFCPB1pIsjbRJmviW/HmLCPNbFwggmbMEw1cWOOiV5+Js77m+g0T3oSp+ab+D3AxLFAE28uNHFgkYl9i000W2Ji/UoTrtUSu8lERJCJcZtN+G4x4b3VxP1g6WG7iYE7TNwV1/aY6LHXRLd9Jlr9LLVPmyg4YyL3rPQQYiLgnAn/8ybmXDBhFq0eSb3HJn4WB0NNtAwz8ZNopjCxR2xXmajUmfg+3MSaCMlnkBzRJmITTfyTbuLvDBN9bTKTuJZtwivPxI5SE3UVJoprpW6DzN1owu+JCWMTM2Obm+nxjpkz75n5rZ2ZA53MNPMyy/2RmY09zKzvaWb0CDP3vc0MHm1moI+Z3uPNBM8w891cMy5/M8sDzCwJNLNgoZm0xWZSl5qZttyMz1ozl7eYubjVTJdtZjoHmzkrOmw3c3KHmdyTZswhZmadMzPjvMRcMBN30cyUy2b63TXT8aH0JU48NtM6zMxR0Uph5oh4VS29it06MzvCzRTHSb4kMwuTzZgsZr5KNxMvYjPMGGxmdDkya66ZIXbJ7TLze73kcUuep2ZaPjOz97kZT1ML1S0t/PiKhWkdLHzV0cJkLwvjult43NvC0D4W+n1sIWSIhY5DLRwdZeE1XwsHRdF0C0tmWgicY8HP34JFzJkneQItfLnQwpiVFgb8aOH6Jgu9gixcEz03W7gium+xcEl03WqRvbLIXlk4LzoHSy3RcbuFM6LdTgsnxe+7LLy328Kvey0c2Wfh8E8WNh23sO6EhfJTFr47baFMrDljwSW+OWvBKVaHWCgWK89ZsIvl56VvseyChQKx5KKFPLH4koVcEXjFQsBVC5nC/7oFzX0LyocWRj6W/RDDwiw8EEMVFu6L/yktfKqycE8ts2os3BX9tRb+En/qLNyOsHDDILMbLVyNlLniLZxOsPBOqoWfrRb5v7HQMsNCi0wL+0SzLAt7RFObhd3ipdiRY+GZ2J5r4alw51v4ttTCqnKZTQQ0WLB6LHzSwcpd0bOnldP9rLz1qZWfh1jlt8HK3lFWmoy2stPHSh1Wls20ssjPis3fin+glTRhWWhl1mIrM5dYSVxuJXKNFeNaK4ogK4+2WhkWbOWB+GSPlf77rJw7aaX9WSvtQqycEifPWTlx3sp7F6y8e9HKb6L1JSvvXJZerln5RRy+bmX/H1Y2P7bSKIJCrdSHSU8KK+tVVrnnsbJObaVa/KixUiV+0AqdlQrxXYSVtXorpcJlsFISaSXQYmV+msyRIXNkWpmRb0VfbZX7XysatxW1x4rvEys+T63y2yyeWQl7IbO0SKNf2zTutEujb8c0bnRO47pXGte6ptH20zTaDEnj+LA0Wo9I423vNI74pvHcL43t/mk8FcHzxPw0tgWk8UQ0LElj0/I01q1N48fv01i7KY01QWmUijWb01i9PY1Vu9Io2p9G4cE0As+mkSUyz6dhuZNGyn9pTHucxtcKoUrjK00asZFpfJaRhiEzDbLkUWBLQ5+bRkS+KEjD15OG+kkaPs/FyzRGt0gn7O10HndKZ4SX6JbOo16ibzrD+6XzsH86w0akM9Q7nQf/b6w8Hy+PYuhn8vj/5shzP7FMrBCrJW6TxG2RPFslz06xS2r8lE7oL+mMPCqOpTPqd3E6HdWNdHzvpqN7lE64Ip0ITToTwtMhJh1jfDpRKelMSUvni5x0ppWlM9stPOnMeSKepWN9kc6i9zLIa5dBfocMCjplUNQ1g+XdMnD2zeCbDzMoG5DBupEZrPfOYINPBht9M6gTQeMz2Dc3g+b+8ihaBmTwy/IMjn6TQfugDDpvz8BrRwZddmXQ+1AGN37OoM8vGfQ/mcHfYtC5DP4VDy5nMOxqBpMeZTAlNIOvtRnM0GeQES89WTIoTJN+MjJwZEo/ORk0dWewV+zzZPDTkwxaPM2Q6+ZMrnfK5KZXJre6ZPJht0z698pk1CeZjB2SiXFkJpO8M5nqm8n0CZnMmZxJ2pRMls7M5PiWTNpsy+RUcCZX92cy+PdMuSbORBWSyYRLmehFzHVZ+zAT++NMvlVmUirW6TLZGJHJ4ZRM3kvL5IQ4m5lJx6xMuuZk8q8rk09LMwmvzySiQXpwS54nmXz9IpMZTbJIFX7Ns8h+NYt1bbPY2SWL5t2z+HBYFnfEP6OyGOqTxSPfLMZNzEInVs/PojQgi/LALH5YmMWmJVnyfciicWkWR3/IonNQFjeCs/hzZxbD92fhcyiLCb9kyb1fFgFnsyi+lMUVpaxRZ/F5chaJqdKDNYv56VkszMxiZY6c92TR80kWHzzPwviGjS/ftjHtHRuprW0EtrNR1NGGo5ONH7vZqBb1PWw86WXj53423vjIxkcjbXzibeMf8eloG/+JIT42hvnaZBYbYWNsREyQnFNsLPjaxjezbLjEj342aufa2OhvY/M8G26xf5GN15fYOL/axrU1kvsHG38LdZAN7WYbU7fbsOy2kb7Hhm2fjcX7bbwbYuPMeRvnLkjP/9nwe2AjTWQ+lHqPbeSKxaE28sWyMJlHrFDYKBarlTa+VUkvGplN1GltbNLZaBA79NJLtI0bqTZum2x8bJFexCdWmVUMSpNZxZB0Gw/E8AwbIzNtKIQqy0Zsno3phTYCim00a7Dxk2jZaOM1t+ydeNNjo/VTG22eSf/Ppf8XNrxe2ujZNJuYd7LJ7ZCNvVM2KztnU94lmx+6ZlMl1nfL5mnPbF70ymZ372weDc8mbEQ2M8ZlM39iNq3mZNPaL5tTc7M5Py+bLvOzuRqQTZ8F2dwWyuXZJHybTf3mbLZvy+bQzmx+2SUxe7Jps1difpK1h7K5ezibqSel/sVsKi5nE3RNat7I5sgf2fz+VzahjyVXaDaasGwmKrOZpMomWqSHZ5OjzybfkM05azb/y85mcE42HZ5nEyI6vZ9D1Kc5zB+RI/ceOSwZlUOxdw6rR+fgEp/PzWHWfDm3IIcpwbJudw63T+Vw70wOg87mEHYuh9Hnc+S+KofwCzlMuJjDpEs5XH+cQ5/QHAYocvhHKNQ5+Ghy0IjJ4TnEiKLoHNbF5zA2P4cUew5LXTlUledwqjGHEHcOFzw53Hiaw0fPcyhtlUvztrlc9crlZpdcPuiay8MeucT0yeXYiFz6+uby95hcAqbm4pmRyxG/XLnez6Xz/Fx6BeYycFEuQxbnMn1VLqniWFAu57fmyvdVYrdL7I5cPtmZy+BduYzYncvYvbm8fSqX907n0v6M1A3JZeilXEZezkUh9Fdz+fx6Lovu5HL4v1yO3s/l3Qe5XHmcyyNVLuO0cj48F7M+l9XRuTzOzEWZlcuknFz8C3JZUJjLkiKpXSd5GyWvO1f+43LRiklPc4kWs17k8m3zPL5vkYeufR4TOuRhEDEd80jolEde1zz29snjWv88kofnYRmRx9yReQSOyiNHLPHOo2FMHl6T8yj3l7UL8mixMI+Dos2SPKZ/n8ey9XnUbcrj+eY8dm/J4+yOPDrvzKP7rjyuilu781h4JI+jp/O4ECKvz+fx14U8Bl/Kw+dKnuxDHtHX8vjiuuS7kcfsm3mkifzbkvtOHj0e5tHnUR53H+fxKCyPUYo8xihlHmFU5TFFnUesSNLk8a0hjxpjHiPMeSSmS74M6bkwj4D6PAoa8ihulDXuPH7w5LH1aR7tmubTr2U+utfzCW6XT6tO+ZzqnM+DHvloeuVj6pvPvZH5DPfORz06n3E++UT75pMwJp8b0/KJ8ZM1/vk4A/OpWCA5Fueze0k+3wXl07A5ny1b8nklOJ+j2/NpvSOfszvz8dolOffmc/dcPoPO5zPsQj4Z1yT+Vj7rbudTJ7b/kU+RKp9D+nzeNORjS5W8GfkMLJD1hfkkFuezsyqfc/X5fOjOJ+JZPlNfSF9iTpMCApoWsL5lAZtfKeCJyOlYwKrOBaz1KqBSbOlawFPRpHsB+8SxngVceb+ATz4oYOOQAvYPL6D76AKuiY99Cxg0poDhYwsIEy2/KmCUXwGJ8wqYMb8As8gLLGDZggKOLC8gY10Bu7YU8Mu2Ao4HF3BxRwHhIQUEXiqQe4cCSq8UoL4nfYUWcEpdwHlNATpDAe1NBVw2FzA+s4CvbAXMyi6gMLeAf8sKaPqkgKRXCrG8Woh3x0KSvQpZ2b2Q1/oUckSUDi3kqHch3XwLuSpujynk03GFjJlQyNMvCvnl60LenlbInPmFLA0sxC5WLyhk06JCji0rpGp9IRs2FHJySyEdthZyTlzdVsj7wYUodxby2W45f1ByHi9k90U5fr2Qvo8L+Te0ELWikMmqQtI1heRoJW94IdsNhRyOLGSNpZD11kIOZBRyL7eQJcWFLHpSSIEoeVrI2meFvNesiFPi8atFHGhTxPn2RQzpXERG9yJ+9S7i5OgiOvgUyWxFMlsRd8YUkUoRn/sVUTK/iLUBRWxbUMSxxUX0XFbE38uLUKwswndVEdGri/jh+yKCfijidlAR6q1FxAUXsWBnEct3FbFmt6w7ImtOyJqTRbxztoj2IUV0PVfE+MtFxF8pYu61Ilr9WcSyR0W0UBbxnrqI++FFjIgoYoy+iL9Si/gyrYi09CKWZhZhF+VZRfxoK+JoXhEXCqRGcRGfOYvYUilxbonzFDH7WRHfviyiQtx61c7kt+ysfdfOP53teHexk9DNzqpedt4aZeestx2v0XZu+9i552tn/Dg7U8bbWYSd5X52ts2zs3e+ncMBdtotsBMiriy08/4iO3fE6KV2IpfZyV5pp+4bO5d+sPPROjvmIDu2zXYKt9h5Emyn2Q47v+608+4uO6fExd124g7Y8TtkJ1Ms/NlOgXAdtjPpjJ1Y4RdiJ/+cne8u2KkWmy7a8Yixt+1MU0icUmJUdr7X2KkRQVqpJXbq7BwIlzp6qWOw0y/SzrgYO5uT7fS22nmUbkeTYWdCpvQupmbZmWmzYxXzs+3kCEeOnW9z7azPs7M1385z8XOhnVZFdo6LdnY7XR12BjjtDCuxE+6SPa6yc6FBaj21YxBTntmJF9Ofy34I/xeyJ2LxSztFYnUTB2WitqmDzc0cPBW7mjto3sLBmy0dHBNnXnHw8esORr/pIKmVg0GdHTwQKi8H47o4MIgpXR3EC//uDmxicQ8Hq3s6qOvloMuHDu70c/DvRw4Y4GDFpw4ujnTwkbcDbx8HGjHB10GkmDrGwcyxDuaPc7B0vIOXOOgwxcHILx20muvg2jwHfec7+FOMWeAgQmQtdlC4xMHuFQ4OrXTw2yoHbVc7uLLVQfgOB6m7HPjtdnDwgJw76GDV7w7eOiNrzjroc87B/847GH5Bcl10EHvJwflQB2qVA6Na+tFIP1qHfOcd/GR0UJLiIMjk4I8MB4os6cHmYFK2gxeFDl6xy141OLjcKLN6JNczB18////9LaauaTGHWxQzq1UxbdoVE+dVzMpPimk1pJjxo4pJG11Mnk8xB8cX03ZiMWfFf5OKUU4uJmJuMfaAYn5aVMyRxcX0WlaM78piYlcV07C2mJM/FqPbVEzq5mK2bZfXu4rptLtYPt/F/LO3GJ+fiml9tJis08UsPlNM8Lli9p0v5uMrxfwrhl4tJkzEXS/GfENqK4u5qirmT3Uxgfpi6s3FbLVIzoxiQm3Fco1SjH9eMUvyi6ksKGZ7UTH77cW84SimT0kxLeqKad9QzF13MatfFlMuXjZ1MuUNJ/PfcjK6g5Oszk6KvJxyreykoauT4G5OvHo5GdHHycwPnaz4yMmz/k6+HeWkUri9nbQd4+TaWKfcoztZOMmJYYaTWj8ne/yddAxwclH8s8BJzlInxcuceAc7mbjdSeoOJ347nXyz28n2vU7273My6JCTgaedjDzjJDnESeY5yXneSaH46bKTo1ecnLnq5Oo1WXfDScYdWfNIzj92sj7MSROlkzZqJ321Tv4Sg3ROUvQyl8FJRaSTpjHSb5yTuakyg1lmEM3SnAy2OXkszLlOluY7WVvgpFoEFTrZVeTkZ7uT3x1OejpllhInYS4nSreT9KdOFjxzsuq5kzJR/8Ip/y0lnBFXm5fwV4sSsl4vwdmxhO86ldCySwmdupVg7FVCixElvD1S1k2WdVNKmPhFCUu+LmHXjBLyA0pYGVjCjwtKeH1xCUfF2SUl+K8u4dz2Em7sKMF3dwmT95Tww/4SXjtUwsnTJdw5W8KAkBIyL5ZQdKmEDVdK2HG1hLeul3DrZgmz/iwhL7SEFWEluESdooStSolXl/CreE9Twge6EsyGErZEl/BcnEovYZSthLm5JUxwlRAlPqkvQd0g/T4pYdMzOdbCRdDrLg6/6aK6nYvdHVzQzYWzp4tnvV3sfd9FyScuXgxyse9TFwHeLlaOdlEqjo110W+CiwWTXSinu7DPdtFpvov7gS5Mi1z4L3aRLb5b6qJGbF4m+Za7uLHRxdjNLhK3uPBsd3Fil4uOu10M2Oti5D4XR35xEXjCxZtnXXx83kXVVRctb7hofdPFnFCpE+biiVKOqeWYxsXDcBf1US6MSS6Sk104Ul1cTXcxOsvFJJuLslwX2/NdHCxwcbzQxW27zFfq4hu31Pe4uPzcxcCXMlvzUoJfKaX23VKSOpfK/WYpu7uXyveolMl9S1kxrJTbo0sZ4FOK2reUCWNK+WpsKf7jSlk2vpStE0t5KT6eUsprM0oZ61fKnsBSjiwo5dqiUu4ulsc1pbQOkpybS+m7pZT07aV8s7OUSnF1nxz7qZRP95cy5aA8v1CK7yV5frmUoqulnL5VSpfbkkOMeVQqe1FKlnCElbJGUcoNbal8Z0qxGUoZmSH9ZpfSNK+UjgWlPCgqZYOrlKcNpSielZL8opSlTcr4rmkZL5qVcaxFGf1fLeOP98qIb1fGjPZlXO1aRmj3MrJ6lXHuwzIWeJdRObqM3b5lvDKmjHfHltF1XBmKCWVsnVLGb1PLGPBVGdOnlzF4nsQKx4Iy9i0u4/zSMrneKmPiyjKufF/G4o1ltNsqx7aVEbOjjPxdZbj3lNHynOS8UEbqlTLmXi2j5FoZwTfKeP9OGVX3ypj2uEy+B2WsDCujhaoML00ZYboybPoy6oxlDIwr46FISCgjILOMe/ll+NvLyBE/Fpex3VnG264yllSX0aFB1rrLmPSkjKJnZQS+Ws6E1uVc61jOh53KuSeGdi4n0qucL7uU49+1nEM9y+ncu5ypH5Tj7FfO9x+VUyd8fMqJEJljylk7rpwX48vpNb2cAYHlpC8qZ+HicopE1ZJybq+U46vKif+mnPPB5TzYUY73znJ0wr6nnOf7ypl8uJyBJ8p5KBxnynn/Yjl/iqyrUvN6OcvuljPuYTmpj8rZoSjntKqcfppyNhjK+SmrnDds5XTILudRbjlLC8tpXSNrhKq+HEtjOb8+K6fN83JGNalgZrMK/FpV0L1bBUW9K0jqX8ET7wpe9angVzFgbAUvP6ug45QK/L+qQD2ngvYLKhi0qALfxRVsX1FB85UVnF5VwfXVFVjXVnAouIIuv1fwLKRC+pa1lyp4JEKUFfRQVXA2s4L4HKmdW0GBq4J1DRVMel5Bgih+WUFdk0qCm1bStFklh8TAzpX4eFWiF9ldK1nXvZKzvSrp3rsSXZ9Kvu9XSdqnlQT4VLLat5KgMZU8E/vGVnJxfCWhEysxUskPgZXsWFBJ84WSd3UlB9dXsvlYJT+dq+TSBYm9JnHX5fktyXG3kr/+V0kHRSVfaSoxi30Rlbyhr+S46Gio5G9jJYGmSqbZKlmQXcn+vEpi7JVMd0g/Yo2zkvpnUu9FJa1fVtK/aRWjmlUxp0UVbdtUYWhfRWqHKl7rUoW5ZxWVvasIHllFf58qEsdU0XJiFSunVhE2vYqCWVV8MK+K7xZWcXpJFbaVVTz6rorXN1YxbWsVRduqOLmzihF7qmjYX8XDw1VMPVLFuFNVFJ6pQnOpillXqlhytYod16tocaMKnztV6MW2R5IztIqPFZJXXcUyTRUusU5bxS6dxCVXcTynisu5VaQXVrGwsYrPX1Yxt0k1G5pVc6ljNXc7VbOwazUPelez8oNqPhxbTfz4al6ZVM3YqdX8Nq+aDvNlrVAGVjNjYTUhy6r5ZEU1X6yq5uyuah7ukef7qqncX43nWDUDL1ZTcKVa/gOquX6zmhV/Sp671ex8WM2nYdWc0VWTb6wmO7GavuZqLtiqGZ9bzXcF1Rwukl6qqjnRWM3TF9Ucb1LD8OY1uF+tIaRLDT261jCwWw1N36/hkLjVt4YbA2voP6iGvCE1vBhWI/f2Nbw5rob/Taih74Iahq6q4WhQDc7tNfy4o4ZdO2vkulCOn6xhyZkaVBdrmHiphjgx83INu6/VsPSPGn77u4Zl/9UwR1HDcmUNT1U17FXX8IamhuPiQ10NJ6JquBZdw5S4Gr7IrmF+Tg0F4lB+jXyOajjsklrPpcbLGg60r2V+l1pqutbStHstA3vVEtm7ljb9anF+Usvs4bW84V1LP59a/MfWkitejK+lK7XcFAFTaikUF+fUsjewlrdX1vLHj7Xc21qLelstnwXX8t/eWg4dquXO4VpGXawl5VItq6/U0uRaLa2v19L9Ri2OO7W8q65lkLaWRn0tfrG19E6vxWWrZX225M6RPnJruZpXy//ya8kvquVYldSpqWVlQy1fPa9lR5M6Ct+p402vOq53qePjrnXcF7361JH5YR2Hh9Yxc1Qde33q6Dymjm3Iucl1ZE2tY9kXdehn1LE8sI4ui+v4clkdZvHBtjqa7K6j9Z46Bu2rI0x8fakOw6M6WirruKuuI1Fbx8rwOirFy4g6ehglf0IdfaxyXiSm13Enp47QXKldVMcbdslZX4fCXYexaT0Lm9fjECNfr+edDvWs71rPG93rCfWuZ4ZPvfz21FP8WT1XP69n8ux6Zi+oJ1uUL6wnaFE9L0T3pfVkrKjnu8311IsdW+pJ2VHPt7vqubC3nrv76uHXeg4er+fW+XqmX6pnyeV61l2pZ+/Vek5cq8f3Zj1GsSOsnvbKej5Q1TMpsZ6QrHqU2VIzt54VefUo7NJnaT0xDfVsaNrAM3GqeQPjXmngrTcbuPVWA2PfludeDdzs0sD07g0s6dGAS9zq30D0mAY2jG+g1cQG9k9tIM6vgRfzGpi4sIF4kb2ogRWLG6gQCSsbyFnVwHtrGti2tYG2wQ1c2tdA6oEGjv/ewIlzDQy40MBDseRyg9wTNPD8TgO2ew0E/dvAcJWsNTbwe0oDUWbpM6OBWFsDQwob2NUo65s10ufdRuraNXK0QyMWr0YcXRpxd23k9+6NPOrZyJkPGon/qJEtAxp5b2AjV0Y04jW2kejxjSyd2EipeE4joYsaGb+4kXdXNOL/jRzb1sjZ7Y303NHIn2LIzkZUIm93I9V7Gmm+r5FLPzUScaAR08FGAg818v3PjQz4VeqKiIuNfHFJ+rgm9a7L8RuNjL3ZyLLbjXz5UGqpGpmlbqRC00gTXSM7ohrZapX+bY38kN3IidxGbuY18ji/kW3PGlnYzE2x8DR3c6GVm+/fcxPU2c37Xd1ou7l5tbeb1h+7Sf7ETcFAN5HD3PQc7WaIjxu1+Hasm68/c/O2v5szIj/QzdFFbj5a4sa41M3ZVbJ+tRv/NW7mbXPTaaeba2LMbjfT97jJFMv2uikTm/a56X3Azd9iyiE3M39zE3rRzYRLbmZfdpMtVl1xs/Wqm2bX3Fy67uaDG268b7qx3HIjN7HU/CM9PnCT/tDNkkduSsXzx24OhLoJCXPzms7Nowg3Y/Vuuf9zs8Ioc0e7GRnrxs/kZrXZjU+GxGZJTLbE5LjR5Mn8+bLWJfN6pPcX0nMTD+UiqKlH7pc9nG/uYURLDwte9fDpWx4mtvIQ3NrD51081PTxcL+fhzxvD9+MltfimK+HjmM8XBUfj/XwQIwZ5yFKTB/vIVOUT5D8EyW/uPCZh5GTPXwxxYNZ/DjVwxOx7wsPg7/20HS+h19E2wAPl8QHgR7+Fd4LPOjFVws9WMXiRR5KxPrFHp6J/Us8vLPUw1nRa5mHv8Sw5R40Yv5KD0Xiu1UeGsXu1R5e/8bDrW+lh2APxds9rNshfYifdno4s8tDj90e/hCqPR4m7fWQJObt81Ag1v7koV78fsCD10EPN0XoIQ/Zhz1sO+JhyCUPajHpsodd16TWdQ9dbsg6MfCmhwm3PKy+45HPufSqkF5FispDgNrD9xoPJ3Ue0HtIEHMNHvLFq1Gy98kelpo8lIlFmR6c4u1sicuXmCIP3ezynjkkxinrS+U9qZV9e+Yh7bmHjS89/B+TFxTr</binary>
            </binaryDataArray>
            <binaryDataArray encodedLength="10464">
              <cvParam cvRef="MS" accession="MS:1000521" name="32-bit float" value=""/>
              <cvParam cvRef="MS" accession="MS:1000574" name="zlib compression" value=""/>
              <cvParam cvRef="MS" accession="MS:1000515" name="intensity array" value="" unitCvRef="MS" unitAccession="MS:1000131" unitName="number of counts"/>
              <binary>eJy1XS3WJMtubGhgMMALGOAFzBLUdwWzAIO7AIMLDQXvMTI0TGDwjpGhj1FCwwcNCxoaPuivZkq3o6JCSlXPPJCnsjKlUCii+vfr7u/xeNhDDkvmq3Pey9b8WDeIsWRdYeH6/BjjyI3jBJwJe4rL49jDGlkcrnsRl/Xub2jVwe0MT9bZg2oPPerWinno/+n5fb778vVj/ni+/Jo3elHXQjcPcyqvx0K7lbbZXoeH4lX1ynzDK4d95QtyQQyutcd98+fDry/HmFBj91X143a+fVU67XjbMSKHPUCueB0wZ4OjA/7DzteZUw7jZ1qjfpX/XCfjWF0DjM8Yat8EnspX5++uY4+sy7426Igack/Kg1VfGU+nY9WDyjcxhl2vycojjO9oOsT6nj+LWnGcdr1dc4yqz/yCQ8W70mzY67a2qq98dhiYz+cVJu855dzRo6qVYcWaw/lo5Effo+gVdepw6HKuYp3yhunbAeKOYo+12cdm5+sG46e9POTaK67cM9YY9rpeYz08MBiTMJgfj0FxmDchjvmucCsfVb/Md8BacHTIcbtyWHHK/L2jF+6N5HhHi856FudJbnjFeJ7g8HA4Is4+34q4DnfVQ3iN2lde3amBddjjjLPTkffcHsvrJIuPMQT+Co81qrxlzAwbdTDCyjTKOEy7+rnqbSaYoRH32OmdY9Bv5e2+tx1rn5/fXyv86/P76z87zn8/5jH8yPn8fL3Gj/6VT4PWlS/BcQBu6LDZ6/VH5GzWe/wNbg/Iw1isg1qt/K58xb0qJmqyh8rf4Ig8Gd9pjbXhPIM8JyzmqfpDvRBD6cjcsp4V98wH1Vesh8/BS2GEpnf8VD2oPNSgwt0gPtMk4/At/vniMu11e4z1h53fc6t0lfjHGLReeV1xVh6oY4WltOW8Lu4qr7uHg3mpvEE5rMtdPrg/Td8X8HjY9bax6k3FKu+Hne+vlBYxnwIn4+FwNNGn0sfFvol51XuWH9iMkcUP4jOhD8Up4xJ5ZtdraYrYlXeqHveGvmb7d/XL/OVYlZ9prjAwb4gcxU3VUByqup0Y5hZzt2vdCfvs00pb3NuAF+bH2rDzc7uVv0ov5MEYSlflcfQ37HrbcTrycMJR+Hdj0COnPeWX6neIHjqDeaB/SvOsvuISYwpujBnr32LhtUL8/eHr8/r3PuaS8WHNVU6m97CeFhUXpXm1X/l0Z3R6rjg4zVkbnivNV30g7n4cdn08QPyK67BcWyM8XB8JHtbE80FrmZbzOJ/2ut8zwq/8UpquvFRjFaNwjPYq3RWO0pR7Cb+UFg+IUXvsI+qdaao4VZhuOT/uxRKMim/lkdn1ftQEjkO8N+KY867ZRjHTrtd7xpM5b/b6u/Gn4/477rv3+efn1YeM87Cr/lV97AF1CV5u5/eVBvU2oa7qd59/Pt672sc83tf6z+Ox6vejv1+P3ne8L8de9LKBDqH/g+bDXn8Xj9jQYYJWUgt4jf4J+MT7btg/1o56MX9Ajc1e/vlxDAzWiXXH/XmMnVP0Nkxft8rv2BtUj6+bh9hT/DDmC+gT10Zcv9F/XBfY+yQ81gProCboo1t9zSktHpCvzq3AzHhmdVR8+IDHbl62XuXfzUNtvcAJX/eYuE3G5122Bdawq/7DXlqyP+iN8pLXMN5t/filNFGeIj/sP4u/ozP2HfiVD1U9jp8ixykXdXSI2USP4SHX4l7YG8T/dNz//8/H+IdfHo9/+xj/9THmx/j3j/HPH+MfP8Y/fYy//xj/+xH3lyNnH3/7y/drbX8c+e04fjnuh7489WtTs/N7NdU1scftmNvH+LuPWv93zHe+/33U+/Px+PD1eLyI11xx//fb83WfPRIt2NOS1/GYFLXiPtae1+cjG3ngokasDVo3WldczM6PzYjl9nociPVYewjsadc6eP5H7tHzMPj8wfPK3ROcU9/P+rV/XD+q/2H6NoG52K+L+Gnnz1Igf4UZz0n22K/HNRbHeK70Cf7+wMfoB+cbrWf9PAgPH9tDj/ACr4MMB/1A3UOzTAPkp2LYs8z7DDu4bPbqb7OXV/FZzjgPvjGQlyc1kNuA85hPWuceuG9VZ8J8UHzlBesY55udfUHuymcXuJOObtfrs8MNfQxuO6bBbeAL3D+6nZ+3x+joofpQfaEmG+UNuz5Xz3RDvX8/Hl/210p/88vH+i/fH4PG8djz+/FYgK+Z9rxPz9d9P2obGrBPg2LNzo8l0Wt6DcFrm9B9HuehReBGz8iFveVa6IPbletjcRwwQqc9F19LhT7IAf1xmmPt0A/9xf1qMC5fA0oXxkf/uGb0sVnOKcuNEfioJWqgPBuEobiqvlB3rsG8vvkFrzvjevv1ecbAY9V/XAeoU8zZG+7BxR7nZP5EvvJnS+pj7p11XsP+5qGdH/cvdsw/PV/P48zOz7kc5itvVd0H1Easaa/rFvvfil6N8Idd/35idr1Petj5GkcM1ot7QP+5juq18kKtZfscO6CWJzFqzSgH8VgjFROeOIwB2EZ5yivkMYqY1Rh2rmcwop+YYx3mwHmIpfQ0Oz/eoufc00PErHRRuVzPCKPqbT+foBnWDQ9XnCbhxjzTC+NOA95zdbveb6tcpRt6W3l1qS/6VTqYXa9vNZSfPGedMpxB59jnRnhO+52+mSdiZ9pM0WM1It5oTa2z30q3/Twei4Zdn7sOmFe8lBeRzx5z/Wqdubjpa0lxipqT1tBj7CvjM8Q+1jXT1/bKS+YZtdAvxGVuWf+oWeCj/4PiUYeKt9n1eu32PUy/RmEuCvuRrLEHrEPWw0jwWBP2+84+aqn8iXzm3e2BNeBamR6D9jv1FGcnvLsDdR/EB2tl3HF9Uv84V9qzdpg37HpbiJisvuLKPmQ6M5/ggH1ktQIX9cP8PSa+G805mb/sScy9iA1OSoMJWFNoYoTBvW4wR9wBORPWlH/MCXkNyEU9sU9ey3zG9c30c/eH6feN1IgY1l/V5/5W2hqtu9W3G17n2Jnsc2zV7yhihunbeJVjIp7XeY9jhp2fP7B3nuRnXiqNlT+dUfUVepnYV566PVLfu70p782uuCZy0McVhyF6CG9wfSaYjB95oZnys6NN5ifOFXalq4nRya367e5l/XN/2ZiQi96g9+hl1AgPDGI2ka/0ijnnZCM8535WPqn+XewzjtIbx5bkqVpD4OHfhzkW6087a+0U7xTPnFE3pd+dng1i+JjlK7zgjdrPQk/UW+3hWPnIOXt8/O1mrxGfL3B7/e0vMPlziEqXVe2Hvd7D+O14rzlqx9+14zoITZBD6Ma6m73en/bjOOx8DcQYduXGeE7nm718CozAjfrD1rcHrGWUjz26wDI6ZmMDnuyP0i3myls+z/pjTm7n+4jQC3G4RozwnjVV+ZlnrBeOmfTIuVh3FrF3BnKIfpTXmc+sXZxPEZthqD2lVeVtxe/b/Hh/d+9xs+u1PRc4GU/UrOoD49lPta9yMQf19eSofM7WzNa3d6WBUW7HV+VfpZmqx+sDsKr6SrOMU9YPe+iAMwSWiaFqZb1VA/mzRqiNihl2ftyI44NiKi1ZJ+yfj9lAXtEPf54wNA78ucDP1lCvYWfsLP5h19+ZYK2z3mYSk50jD+Ra9cueRV1VS9XN+IcuZtf7TM5FrbiW2sMxCNeLvApH9Ym6Mt+OD7ivdK40RP1WWiteWayqU2nMWBnu7sNc1F9xGmI+KJ+5KF0zPbuacJ0BGEonjN2KPa6P5xk/p9hVDw7HmeRnXnO+WX4ffsfLSufMJ08wlOcG63hU+KxDDKyVeYH5ET9FLK8h5+A1BR+li4mYaa/b2wbj2z58pplrMAdVb5A2iOdWP5Zkmu258XnW+BxWfP7/K3wWfDvqIU7Uy7CxJ/4MZOgS3HFUXM3Oz0UGxXe4GK1XWt3xh0e1V43okXtHTD43GKxJVSf6csJSfbAWCm9V1yHO7focYcWX+bFOCge9c4FR9cDz4OxJzD4mxJnARA7cE8djneh1JnURA2Pc9POVS/xxm/+X43tQ+3eR9s+D/8f+GvuX799L2nHi/uEPbs/z+1bDrrcrpyPyqrw3eL0Q302J362LvNCZ67KGzMfEfECMujYifku0jTl6EDEVNtdhb9lfXuOBvFQea457w9YcGANrrPLuDu6h6l+dx8j0j/1NaKbqZ14oHqwz7k+7fr4JcZ2w1NrDztffJmIrPRWGynM7f8flE9zm4zjs+r0O5joTThwXGJ7sP8T+w67PFTn2Czyn+Xp8f/J3eG4Svjhh4L7irrxS2hqN4DzsfB8a+5EbMZVm6J+KZX4brUfeZufne6onrocYuG+mOWJ8fCYHeWc5SvORcJsNjBihfYwsTvmMa+hbhVPpmemd8VE6d+q6yKu0Zk1VzEj2VK9c19U5fNfr0/GcZP/OyJ+O76n96fm6L/qNvieCPuBaxvFBe5k/Md+O+efn6/vg8dsE8d2vza7PcVXv7DlrET3GbTK+h74Rl8rzTG/kxX6qa0DFzptYnWskW3d7PQb9flwHcS385TjG77/8+jz/Xtmw82t0/F8pcZ2s+I+IO/DiN3TseO78+fnyfx5xjDeElln/mRbIO64RdT0pXNx3GBirrg+lS4c39l311dFEacD7zCvTgzXMtAt9srp8fXAM5nOdbT/C92vj+vl6XL94TcU1h9+PYzzmU41Lr8/z9x/i+//R10w05z4r/zDW7HU/xrrxtVJhrXrOrhm+TrpD4eER7//D13h9vR1xk444Z/ys3jT6Wxd+bzLRjT0fdvUs8vHodubC55VXDuusV4zgsY+4X47+uI4TRlWv0qJaU+uMz/7xHmJVeFnuaqj+lU6dXjv8Kn3uaNvdZx9jb1J8hVn1FbhVLmt4x6OVppUfK929yB9CE3Wu+uU9t+vtbaWBEV7VK3vMsSuMO76s/GAMpc9dXpkuXf+zWNWv8jWrUfV1V8s7OgzBsdLJ7fz+x36O7wFvdn0edIdPxAc+1+r6yjiV3qhF5ltVh9dUTYf9jM8Qa6u64UnlW8f/LC/Dz/TJ4h0G88eYSp9qveqhys364B46Wlb+ch0X+ysOnb47fD3Byerd1aCTW2HNN2qinw69eIKhPMl0Yl1GliPeW+h6hmujiOtqUPUWmtzxu8K6w7Gq0dnLerMi527drgaoIe7hGnui+A5YX3EZdn6vMXLdND9Ve6XBSsuoldXr6NmNVbqu4lmLbO2OFu+sVXirXljrTuwdjTv93/Gqo0NWo5vDsZudveV9nO8xA+ahf7y3EVgT9kbCLfbRS7Pzc1bEitrsZeZBFXNnVP5hj7xuFIM4d/zNYu/0VPWwyovhMO/U4L7/Whw7mnKsi9xuvou1d7grnDs6rdbejTGRY8n+HezoWWF2+I6Cp9J1JPtGcW7n+zLlD9fK6itPp8jr6nVXY4dYHIpXhaFwKi2qdR7D1o/HSns8cr7Cuqvz3djgkOVlulT8Olh36il8XnOBFetV3dBgHvMB6xvlcQ3UjgfzqjQK7EHz+B1jju16rDQ0mt/xLfPIiz5Zq+gRc6t62b7qrdKhiq/qrTTp+NHVeZWHOt8dSu93eOO4oxNrFb3s59uxNuz1/f/4HmJ8/yE+VxPxRhgu6g3BYyT7anzbh7/t23G+85p2ft2NvQ27fhYdPcS54jsA92H5Z4juXAtGx2qOXq006uBU8epcealw7o6sLvuAa0oDo7isVkeLVWzwwOO+PkVs5mGlhwvsYefXxw/aVwM1RFy382Pqz/Jspani19H9LnblnRVrlZacZyK/8j3re9WP6sWLvbsedPX8mbmZN3fw2YPKhw6HWBsJv9TX53W942n4qObZ0e382nLAnGuotejD4bzypNJttZft3/F6o15Wuq68RQ6hA3O6y7vjeZf/HW0G7JmdPw8WNTucslg+r3owsafW8HzFr6OrwvFmftXHKqbCDC+y/jnWG7HMZ1INpxjmWOEa5WU+VmMUPGKffRoF3l0/ujxXXvoiVq1hb5XX1ZryS50rPaq6FQc3fRusNFD7VW3uYRXX8ZJ7Dg86HrvpGh3fOpzwXOmYefAw8XsFxVj1qzgpr1d5GQ/ll0PuSgvmwfEdLStfFB7iVL6qPdUX5wzar/zP6qsarHHVuxOO29mXfT4hbjb0YG6IxzGsb+aN6tGT9cz3DJe9yLC7/XbqYv/dvG6dTC/WvKPLqu/g73bvtqJi73poNHjPKS7TqOLe5VL1k/WHx5hP4LPPN7s+F3I4Ml/spRrDrp+LiOMGeBtgup0fRxT/bu/Yx4D1QXsdTREnNBliP+Oqzs2u+vK56k3tB5aKRQ07vXY1NjpnHVb+OJ1XPna8foe3wlF6MWcv9u7wYr8t2ct4Vz0M07clrvmupm7n20LMmbfqi3va8ydxZ00rDspf9irrNfOA+TH3TC+nXnh/0HlnVPXu5E/T3914BxM9X+UbHTNtZhOvqyV638V1u15XK09W/VZ9M85Ged067/rpIl7xrTBDr2HX1xxxHseVtlxrUt7Kc+YZOQ77rNtdTLPrfcEm4jKvkFvml9LcIE/1wb7hHmo+krhKg5VXWf6+PoV2d7TKalQ1uf9OL6htt//My8wL1MApBrkOwcMpf+Wb4hDYVZ+VpxkmD9Xbt3P4rcr4bbjH8/U/I+Lc7HzfEZiBG3t4ntWOPAP8L8ffyDbA2kijso+kf4ej2/m7jZ7gMFeFneUg30GxO9YkjEl5vK88nmI/fJkwN1vzdLFfxSu8OEfPRxIzTWvK8cxPabEad2J/Rl6GsdIz+lS+Z/5l8Rl+xgHXlS9ZD8xxFTtEnqpR6TYb/LP8ql42VjgRp3gNsaZ6dDvfVifkO+VMykMcjudaBnkO+dPOv0GzJRpkwyHWac0p9oL5vOraqYm1M09WuvMeesa8V4N94L0dbwp85p1hdtbZ4068yp2CX/g5YX3Fw62no/LO6TzzHfON5t3eVQx7yH1grfC2649Z/TmMTv7DrvrGnLkzL6VdNY/BPXa07cbjXvD3Ro5Bjov1rHacb/uRPpsV/pjAvNOzynMa066Pi5kuaqBWK205RvltSZxRTIfnivvP2K9isv46nlU1ujXdtJ58Pgp+lsS9M7gXt/fwGIP74V6UD3dqqME17/h5B+OOPkPkZTVQG7P+e2mrepnu7/bpRUzwXtWp/K+4Go0sLtPhTr/dPhQn3mfPmXvEBe89flr+3fKMG66PhYZKJ64zRH5HK+ZoFJvpWWnO/Jz27ni9wr7DmXsdEK84Vjre4Zfpi75ZEsOaKR47/tzn8B7gOGJjHr/HPAFDaaXWNtBugG7Dzp89eNj59ze7+oUOJsYGWMq3yifW1uz8eQ3UIePHmrNHmSeMgXWxfuWpQSzqpHRjjSpfq16nqLXqr9JDzVn7ihfrnfmu/MLYmcQYxblda2L+sP5r46xntafWO/1W/a80zdY6Ppj1flNB9ZLFrvY6+3e0yXpFv03kKd8yzzB30PmKizf6nZZfszz3BVaMUewFTlfvjNOq9+o8w1Ajeg4/4+9U8Rv18X/YBuDtsZud76vRV+bC3g/A2Oz6vWQ7eCAv1HUQvtM5xvC50og5rnTjnO2Yo0ZGc7crl6pu5q/TeharvGDP1Z7ivxqKN/qpsJHHqhfkPe11XQx77zUlazntWrfq0wQGcmRObvo+b8D8Xb0VB6X13YH9hT4dzGxPccy4cq0KU+2ZmPMxcivtK5yMv8pZ4aq8IWJxLfOc48eChwHeEBjVcMDhI9ZVXGeiw0pvs/P/jmFNFHf0uuPxPjY7Pyfm/22VDeZR1ax6VB4p7bMaWW93vM24O4yIQR+6GhvgTcCJ3tzOfTrEowaIw1qpel1eeD5Eb3iOPLkH5M64LrCUfjEQu/KJPVd11Jw5epKruGGuU0yVl+0FTmgfvcfaSjfGZA8UbxxOcZlWHQ4cc5f3Ki56W2FlfiluWFdxYI8VXsapy5U9q3xZ6dPVJdY3OkcvMg4DjtNe1+uEOKXvSgs17+RX/mbeqZ7Nrp/5e6f2isfKV47JMLq5mbYY58k+D/Zjj1e+r0blK3MelIOcK5yOVoPOA8/hnOMUPuvHvIbgEjFT7Cm92EfWiWMzT9zya3znsgns0GCj9Sl6Qx2xBurJGrB+qh+n/A04fYr/yUafc552fu6V1ci0irqBtx8/P1+8cM8FDl8HK+9iDJHLuqqR8Vd7o8j1ZM6+VN6xHhl+14sstvKzir2biznYs/Jpxbvbc4VVacgYs6hxFy/GpNyuX5hf9Vv5MGj+19B3hTVE3x18K/goDyp8T2IyHIw3q987ccqdMH+I84yHwvdkno278ZlvrE2mFfbCfmV6cQzHrXRexaOWVeygNcwbRV42BumEuCsNuzU4lrG7WhrN99xP9J2o6CmGUw3VixEm6xNj398AU2F7gpv1M+x6/RsMXK9wmTdrleF4gpfFKJ5Z3dBswF7mQ+cawPyVtu+OTHeznPOKe+U/HpX37CNzWPWS7XkSMygm21/xQP6Zpiu9ME/VY1zk6EXez9CP/arq4B5jOnF10/cHmD8TjTINB2jyCf5XO3oT+3HM+uFamDeOtc3guQfcJyuuGX/WLjiNIvaOd8qbCgO97uAqH8zOt7vYYw5YI3QLz7P+EW+lZ1UPzz2JURxUzYxH1jfX434GnaMvK29Rf/ZR9Y9au72u8w3iNojHGPZd9fSw67UQGNjnXmPCfuYra4r1mUvmtzrHfK6PelY6cr+ZRqpHrp/VUj2rGI4fYk3lbXTOeZWeMabAUPpkXjG3rI4ne5UeK61UjTvx0X94nOWHrk5rmaeMV/mS9X1Hq5VO3oxb1c9iMq7DXu+FxjH2N+A2CIPxHOqZXT874yKH/VJ9Mf93NPdGbDVGI0bpseIW+mc4uNfBy2q4wDCas1cKl+eZJ12NGc9v9sfDGzGqH9V3d2T6ZJzCc+71lPu8vo/a1SRwh8ivuEYOapL5i/u4NxNcdcRaTsfOwBzmUdXndTftRYVZ6b/KWY2R6NDh8yOj8rrKYd3YH9VT5gXmVdgrr390MPdMo4yr4jSP+RZ5zzPOoHiFM0w/z2EunMN7WY2RrFd+M+aqRrbH/aicrOdVHYPRvQZQkwG5WFPpke1V8TPRpdKU1wacv9On4ln1pnTq4mWxFe+sfuXHHWyz+9eTizXO4RiF54vaTnMT65lvDjmz2V9Wl+NGsl9hj0KHrIc73nIcap9xzPgYDZXH3nZ53hnhnxNG1mdVh/fCj5V/br2/E674Id6qj65umecdXbseKF07de540cXr8FbY79T70T7Venet2s80UHFVvf04LH+et48JWFiXOTjk3NGr8qrSNeorLRT+O3U6/D1Zv4uz4rrCz/qpNOR51cu7WnV5+DEf1ru+ud/M81UfXB9jPcFR/FzEqfhMB6f9DOtd/e/61Kmz6gU1mUWvPOd85bmqX3FmXVfc3x0u5j/iGeKt+lfrMR+N2Ihj3VXOj+5XvSqPZrJuAjPbX2lR8XWxlnFZ6depx/mqT+7Dk/lK+xXXd3pR/FUPXQ286Gm1jnWVfhkfxTfDWvn3jmZqbx7z/Rj/D/7X5/l7B+PY+yOuoYXBcDt/l2nC3O2KyyPwhumeVKzDcTN939/ROvOK1zzB+hF/Op5zX0PosPc/G1jcj9JMacDarLSutL/DMfOkwkRtVvqrnMors/y+4+54R4s7edX4kR4yXdknFdf1I4uNtbHg9a5GzJl7UXW7Ot/pfaVHNu/0d2f9bmynj1Uee2gw3uWo8N2unkYdt+t9nOKmxhD7iDUL/GHX59NZLYejJzF/DU9Xsdm+wsn6jPkQOVV9pY+KN/vx+8DsvMtvFY/rFddsL+PI8Zn+RvPQzEVupTPrfSf/jp5V/Sxe1ffFfoWz4prhVf6ucDyZ39HuLg/sl+esRddXf0OHrr4Vj6xm19OIUfy7vVe4KvadXlba2iJWeV7VvKvhaPJT56veMi4VL6W9JetVTOjZ0YCxq1r7+gBsjMu0NNjnPDyPMSCv0/e0828cOGBn8SvMSodh936PTPEJntgrHnmOWq3iOIbrVvpnmKu1jg534kaSo7xBz7lP1o5jVV63Z9V/1t+q7woT15nvncF9V5ww9g73zlhpvJ+PZu67NX9EuzvYas/FHnt+FzPGTPYrXCv2K46qp0wnS/Le6bejXzW4307tO/jv8O9w6WhfYVTYmW9ZboU1FngucLq6qv7sJ/AfP4FH1V82v+N5J2eF1+1P5QzB5UfGEGsd3EzTnzF+pD//SbGqP473ZG4N7Bid+llNxOD4Ox6u+FZ4Q3C5612lxWpvtdbVgbmv8nDf6djRoYO/8iTro8t9hT+aHDo1vYGFOKOB2eG14lj50+nrXV7v+LvqcTU6+ld6WbJ3h4MlOZU3qtad+rHvzfiKlyfa7GPYVWPmy3lbUVv5pfh0e1HeZr1UYxw5ocUUOHjudn6fZdi1pov8P47P8++mTHt95oRrbEITT9aw1oDcqGU0Kh0jfj9+fp75e4FReXTXV8773uP/A5dtu30=</binary>
            </binaryDataArray>
          </binaryDataArrayList>
        </spectrum>
        <spectrum index="4" id="sample=17 period=1 cycle=2 experiment=2" defaultArrayLength="2097">
          <cvParam cvRef="MS" accession="MS:1000511" name="ms level" value="2"/>
          <cvParam cvRef="MS" accession="MS:1000580" name="MSn spectrum" value=""/>
          <cvParam cvRef="MS" accession="MS:1000130" name="positive scan" value=""/>
          <cvParam cvRef="MS" accession="MS:1000128" name="profile spectrum" value=""/>
          <cvParam cvRef="MS" accession="MS:1000505" name="base peak intensity" value="32.0" unitCvRef="MS" unitAccession="MS:1000131" unitName="number of counts"/>
          <cvParam cvRef="MS" accession="MS:1000504" name="base peak m/z" value="190.003370656136" unitCvRef="MS" unitAccession="MS:1000040" unitName="m/z"/>
          <cvParam cvRef="MS" accession="MS:1000285" name="total ion current" value="48.0" unitCvRef="MS" unitAccession="MS:1000131" unitName="number of counts"/>
          <scanList count="1">
            <cvParam cvRef="MS" accession="MS:1000795" name="no combination" value=""/>
            <scan>
              <cvParam cvRef="MS" accession="MS:1000016" name="scan start time" value="3.34155" unitCvRef="UO" unitAccession="UO:0000031" unitName="minute"/>
              <scanWindowList count="1">
                <scanWindow>
                  <cvParam cvRef="MS" accession="MS:1000501" name="scan window lower limit" value="100" unitCvRef="MS" unitAccession="MS:1000040" unitName="m/z"/>
                  <cvParam cvRef="MS" accession="MS:1000500" name="scan window upper limit" value="2000" unitCvRef="MS" unitAccession="MS:1000040" unitName="m/z"/>
                </scanWindow>
              </scanWindowList>
            </scan>
          </scanList>
          <precursorList count="1">
            <precursor>
              <selectedIonList count="1">
                <selectedIon>
                  <cvParam cvRef="MS" accession="MS:1000744" name="selected ion m/z" value="825.085333961912" unitCvRef="MS" unitAccession="MS:1000040" unitName="m/z"/>
                </selectedIon>
              </selectedIonList>
              <activation>
                <cvParam cvRef="MS" accession="MS:1000133" name="collision-induced dissociation" value=""/>
              </activation>
            </precursor>
          </precursorList>
          <binaryDataArrayList count="2">
            <binaryDataArray encodedLength="9740">
              <cvParam cvRef="MS" accession="MS:1000521" name="32-bit float" value=""/>
              <cvParam cvRef="MS" accession="MS:1000574" name="zlib compression" value=""/>
              <cvParam cvRef="MS" accession="MS:1000514" name="m/z array" value="" unitCvRef="MS" unitAccession="MS:1000040" unitName="m/z"/>
              <binary>eJwNl3VcVOkXxhliumeYGSYYShQVG8UA9D4HMUdUXHXXFtcF1/gZa9PNkBKCHbhiY6wBrAU2CDaKioq9xqJrIPG7f3w/53nnxrz3vuee87wm7yvMms9XmceNVcwex2pmpamakX6pZfIcbzCrOLeY5YI7zBztHWaq6Q7zUXKPaXC+z0Ref8C84tQzcnU9o9bUM066esakr2fcjPWMp3M908WlnunuVs/08ahnfD3rGb9O9cyQzvWMJLqesX9az6TKHjHZikfMKdMj5rr7IwaiBibX1MBsMTcwu10bmBL3BuZUhwYm+dUTxl/wlLnh/pQpUTQyq+8/Z/jSF4yv+gWT5PyCWe/ygrns+YKp6/SC2SV9xZyQv2I+aF4xHKdXjKfpFXOg5TXjL3rDrFG8YQSS94yb7D2zwPE9s9XpPZPW9p65KfjITFF/ZLJ1H5nLxo/Mc+ePjI3rR8bg/pEp8v7I3BU2MRZVE5OsbWJMbk3MQI8mxsuniVmr+cyYXD8zLd0/M7ayL8wqzy+Ms+s3hnH/xtzq8o1J6fuN+UnbzOwwNDN+Hs1Maqdm5l7XZmatsYWpdmlhfnZqZWYq25h+pjZmlrmNkXZqY/p3bmNCu7Yxcp82ZpnABttFNrguscF8RxukdbdBqZCDmUoOMtUc7Hbk4IyGgzciWxilthgtt8WvCltEKm2xXmWLQ2pbdNXbwklqh1FyO1Q52sHgZIeNb+zA5znAg++AwQIHDFQ5wIHDhaeYiwwRD66/8rBPwMc1IR9vRXwIJXx4SfkYJuNjrpyPBAUfRUo+GtV82GnYY4P40IkF6C8RYKVMgDqlAM0qATJ5QpQqhDA7CsE3CSF3EGECTwQ3qQiBMhE6mEVYJxajTiqGzFWMlR5i9NJIkMeTYqxEig0yKc7KpXihkEJhkGK/VoZbOhmCjDLU2cmxnC/HCq0cf9grsNlBgadSBfapFRjLUWKVrRI77ZRYIlBik1AJH5MSXK4KPXkq9JCqcFChQpxWhTonFcbJ1VirUOOWSo0JKkcMFWrQoNbASaDFdIUWD3/RYpqTDu+MOgQJnLBb5IRFAj0cJHoUyPWY7qjHYnsDhHwDbokN4EoN2KwwoJfBALnICIiN2CM1Ik5sQqrShE4aE2abTLCVO6OfwhnbVc5YoXPGd60ZqVIXnJe5QK5lY7sLHjq4YrbIDcPkbohRuOE/lRtGG9wwrt0NUqk7yhXuyDS447bEA/0dPbBU44G3Og80cztgq6wDYpw6YIlzB+htPTHRzhO1Dp6IkHpiscoTZqMnvrV6Yg+3I3aIOsIs7YgN8o5I03dEv5qOiJd2go2mE045d0J3iRcOyrzwQe6FhSo2Onqhh9ELi0xe+GhmtasXenp6IYTbGTMcO8PdqTMqxF3gqOuCiU5dMMG2K9bbdcUD+65w5nbFDF5XvBB0xUFJV1zQdkUU1xsaqTc2y72x0skb5XpvcIzeuGb2RoibN+o9vGG7yxu/cLvhOb8b6jTdECnoDqG4O1wV3dGk7o4IbXec13XHGEN3uJi7Y69rd8yW9ECiSw+ckfdEk3tPPLfthXWqXhhq6IV0Yy+Yzb1w05Mdq3qjXd8bD5x7Y4Frbyzq3Bs3ZH3wq7IPfqj74CnPB94CHwxS+iBR5QOTxgdhWh+0CvuyedcXqxR9cUHZF0p1X0xz7IvNgn4Y79gPAtd+8BP6YpnMF/vVvsjX+eK5ky+ijb4wmX3xid8fmaL+WCvrD4OyP3ia/uhh7o9q1/7wVA9g398AHNMPwM2OA3DNYSCmiwdiu2IgbosGwaAYhJ/0g7DbMAjNxkHYZB6EkRI/bJb6IVfphzSNHx5r/VDe0Q/jk/yQmeuHEeV+eP3ND4Oa2fEPPzxr8UPfNj+ktPvhoY0/etj6I87OH3ft/dGZ64+1PH/U8v3hIfTHcpE/ror9USn3h07pj99V/vhV6w+x3h/+vf3xOdwflx/7Y1KbP/a1+4PDCWDXPQDFdgEYyw1ga1kAPqoD8E4XAH/nADR6BGClfDBWqAcDHwbDwhuC3fIhCFENgZ1+CM61DcE1LoMaIYNYBQMfHYNgMWAjA2RaYK4O0BiADu7AzWDgQD3wPyHhiojgJiGslhLilYS+joRXWsIJT8JDXiBbLwMBSSDs1IGQ6wKxySsQXzoHwjcgEBNFQyGSDmXzZSiWqYais2Yo/nk/FOk2QbgtD0JPZRCsqiC8VAdhszYIhwxBuOUehFTPIIh6BOEf5TBwtMPw1HUYxJ2HYfqAYZCPGoaDdcPgIx+Os07D4WwYjtXG4XAQjsB9+Qgc0o6A1GkEftePQKN5BObIRqJVNxJ9XUeih2QUPspGIc1pFFbwRqNQNBqn9aOxlmvBY54FNU4WZNVaUKoZg6f6MSDjGKQKg9l8DMZOx2D0MATjytRg7OKPhY90LApkY9EqH8vmxlhMcBqLk/qxMBnHYqnHWFzijMMvvHEYLx2HaOU4qHXj2G9xHBjjOAx0H4d7ivHwU42HQDOendt4XFaEIE8dgtnaEFzRhSDfEIJWYwhCnVntFoIdv4XARToB5aoJ6OA4AZ+0E5BlmoDpLhOQ6zEBtt4TMLttAsSin7BU/BOcnX7CV7efEGI/ETNEE7FbMxG5HSfCIp6EVPkkXFZPwgSPSXhtNxntwskIE09GsXwyIlWT8Vo9GSEaduw6Gc2fJ2Ou9BfInH+Bd4df0KX9F8zTTkGa8xScU05FD/VUrNJNxVq3qbjoORWh6mlgtNPgop+GDMM0/O48DWt7TYPNnWkwi6YjQzwdbZLpuGqajgHm6djjMh16t+lIdp+O7x7Tca/jdBzlzsAf4hm4KJ8BneMMJGtm4L5+BkpNM7DRZQYkbjMwvvcMRIhmYoZ0JqCYCXuPmbjsNRPJ4ln4UzMLet0stOlnYZFxFi64zGLXajbEitlsP5+NJtVs9DTMhsZ5Nha6zcZT99ngdZuNWk4oAu1CsVASiiuKUHTQhGKMSyjOu4bC7BmK7I6heN8lFLaaOdjlOgfvOs2Bd8scPNP+ih0uv6L89K943MRq6VxwVXNxXvQbVmt/wwthGI6pwpDjFIY4Yxh+mMLw1iUMy76G4f23MPzaHIbHP8IwsTUMNW1hGGYTjrOccAywC8dh+3B04YZjBy8cRkE4coThWC4PxwincJzXh+OoKRw+Y8OhaAmHfXs41trMw1fOPAyUzcOfqnlQ6eax+T4PS8zz8Nh9Hiq95sHj93nQvJ2HYNPvsKjnY4B+PvY5z0dHl/kwubNauwA79QuwzmUBRjosRA/FQuxTLsQux4WQuiwEx3MhFnkvxOzeC/GpaCGqWhdih+MiGPWLkOG6CN+6LcJx0f/gbvwfCt3/hyGixTgjXoxTjotxyGMxunsuxnjRElzvvAShTUvwW9sSzJcsxQL5UnxQLMUn01J8dlmKnNClUKqWoUC/DBtNy3BI9AdOKP5ALW853muWY7lhOZI9lmOrZgXS21agmLcSAbKVsPNcicSOK1HgvRJ/ta5EhnYVCvWrsNO0CpmC1TjruBp1htV47rwa81xWY7n7asR6rsZuuzV4LFuD8HdrMIqzFvNc10LhtRbP1BFIM0bA0TkCm80R6OcRgdMdIjBtUwQyVZHYrolEF10k/A2RuGiMRLBzJOrMkZjlGsnOIxL7vCOR+y0S/SRRkCuicMcQheuxUTAnROFoaxSWy6Jhp4jG2SnR6JIajX9ZkB6Nmoxo5GVGY0pWND4rYnDbMQZ/OcWgMCIG6+NjMDUtBh7pMViRGYOq7Bi082ORpYvFm06xuJgRiz68OFTw42AUxaGR5R9lHAYmxSEnJQ4drHEIyohDYlsc9nDikesQj3ZpPDLl8Xi6Jh7cqHhcZ0mIj8fSZFanxqNLejzKM+IxJiseb+0T0E+UgBxJAk7JEzBamYCF1gTIFIn4GJOIQ4mJKMxIRIfcRIQLk2AjTsJXWRJ6L0xCx+wkDBImw1uTjDdxydBakzFwSzI22qSAY5eCQvsU5ItTcDI1BfvsU7HSIRUNvFQ4pqXiZVYqgnNSYcpNxR4HKw4KrDgmsSI5xYqJqVZ8tlpxJcuK6HYrhNI0/CFPY/1FGjAzDZ0z0xDDSWe9dzqOK9LxNC4dPazpWJSRjh+fWS3NgEKVgSvpGTiTn4Efkkxck2ZiTlomRmdn4sO6TIziZcEiz0KOKgtPrVnsPbPwKjcL9/jZOKbMRkpmNkbnZaMpPxsTuevwm2wdpi1fB2nhOlhEOfhHkcP6hxzcl+TioDQXbtZcbFLn4d8HeTgpzMdLaT5+tubD0J6PLZz1uCtcj/rE9UhJXg+3vPUoEhdgraQA3zMKsDurAJPWFeB4XgEecgvhKCrEbUUh9isLcT65EBtTCrE0tRCjrIVwW1+ITz8KcUqyAV8UG3BduQFC7QYMS9mAm9YN6Je5AZbcDRhksxG+io34FrsR/ZM2QpW8ES05G5Ev24Sj6k34TbMJl/mbMXf1Zpzlb0F38Ra8kGzBOekWbJJtYT3IFvRI3YJX1i2IyGVj8xZ84m7Fdd5WGMVboUvfigOZW/FX3lb2e92GI5JtSInahm7J2xCVtg1T07fhi3w7SpTbcUa3HYejtiMyaTsWZGzHQuUOdFHvQIthBwav34Fg7U58t+6ET/ZOfGzeic68InbfUIRhkiJckBdhl6IIc1RFOK8tYudTBP66IkSk78K5dbuwI2cXvqv+xIvoPzEx7U/4pv+JHxl/oka6GyWy3fBV7cbK6N2QW3djVeZuqB2KkS0vRn9VMYq0xUhJLYZjRjHuZxajPKsYHPEe9NTvgTVtD4o27kH4rj2IctiLLvy92Czei89OezEucy+8s/Zhq2g/wiX70Ue2HyKn/bD02I9Y636sy9mPq6IDqFAfQNfYA1DGHUBd+gEUZR7AtoIDGL/xAHzaD+BX2UH0VhyEW+ZBlK87iBTxIUgUh9gacQgPlIdQrD6E5ZpDmKY9hLXmQ/BNOoR9eYcQt+0Quhw4hG/aEkQYS9A1sgSN0SW4FlOCo7El2BhXgvGJJWyNKIF7cgkepJZgb1oJVmeUwC6nBNvzS1C4rQTUUsLW4sPY43gYxcGH8ST5MGLTDsMv8zBi8g8jbPthbJIewUL5EQxRHmE9/xFERR5BWNQRDIw5Ao/YI/gadwSd045gW/YRTM09ggU3juAvyVHYOR7FOqejuJNzFNN3HsVF4TGUiI6B5MdwwXoMczL/wgvecRQLj6NedRzH1x7HUPsTmCQ7wfapE6y/OoGdsSewNp7VSSdQVngCP285AZftJ7BUdxJMxElw0k/iWNZJrMk5idb2k0hWnsLNmFM4GHcKG+NPYUXiKYxPPoXuqafwLe0UenJKcdehFBmCUqwVlmKeqBQ2ilLUK0vh1q8US2JLMSa+FCVppViTWYqXRaUYdKUUtdwyfFCWYY+mDAXaMrwYUYaRa8vgFVkGbVQZuNFl+I+lMaYMN2PLcC6uDCXxZdiaUIaMxDJEJJVhfnIZpqSw16WWYYC1DM8zyxCZV4ZebWWw4ZTjA8sj23JU25Wj3L4c+xzKkcorxyp+OSYLy9FPXI7DqnL46csxx7McU3zKIc0qxx+7y6Hm/Q2o/oZK8zfrJf7GeNe/sS3hb3xq+Zv1kaexVXEai9WnQdrT4BpOIy/qNH6OO40jm09jrv0ZTHI4gwG8M6x/PIMXxjMojTmDgtwzmFFwBv05Z9HF9izr987CLuMsm6dn0Y93Djamc5iZew79159D14JzeCk5jyrZeYidz+NE7HlkJ5zH7Zzz2LH+PPILzmPthvPwt62AhFuBbFkF5isrcN9UgWrnCjhEVuBdVAWeRFfgdkwFLsdWoDyugn2HFShIrMCylArU5VVA2FzB+qoKpNhXIsKhEou5lcjVVWKMcyXaVlbiQFQltkdXIj+mEtbYSkTFVWJZfCXCEyoxLbGSrdeVCEquxKCUSvRMrWR7ZyX0aZXsc1XiXWYlnmRV4k52JU7nVOJobiUsm9lrLlfiuO0F7LW7wPbWC0jhXkAk7wKW8i9gmvAC7jtegNV4AVdxge2BFzAk8iK6Rl+ENO4i7OMv4kHSRVxMuYgj1osoTruIM9xLyPS4hOlelxCcdQl/CS+jUHIZvvGXIUq5jO+pl1GRdRnFOZfh8+UyXhiuYG7QFTzLuoKrOVewZ/0VRG26gqOKq5hqvIp/f7uKZylXMXnjVfTedhUPZdew0Pka5pqvwbPTNQxPvQahTRXuc6twWliFvZIqLNBUwcO1CvphVciKqUJEfBX8MqrQI6sK7uuqIMivwsfCKiQ0V2F+WxVCbKvhLqyGSVQNuaQanRKq4ZbI6pRqvMuoxsvMamRuqcaSndWY1V4Nvfg6qpyuo8T5OiSDruM2rwbBbjWIj6rB8tgaLImrwYL4GoQl1GBcag0ovQYDM2vQKacGhvwa2G2swZ2iGoT+XQNvu1p0sq+FgVcLjqQWrSzfpbX4LKvFM1UtHqtrcUNbiypdLU6YanHQXAt9ZC0Esey58ey5CbV4l1yL1ym1bA2uRXluLU7m1WJ/QS1K7tVCYXsDXIcbaObdwFf+DXwS3MDwiBsYGnkDAdE34Bt7Az3jb7Ce5QZEmTdgn30DrwtuIMXuJqK4NxEquwmL5iYUkTeRJ7iFJdG3MDP5FijvFjrsvIWrVbcQoLoNP/VteBtvw8v5NpbG3sa0zNso5t/BdskdZDvdgTL+DjZw76KAfxej4u9iZOJdBOaw5N6Fi+oezPp7cEljyboH19x7cNtwD4GyOgxV1CFIVYdhjnUYaarDKOc6xK6tQ25eHbbsqEOL8D7k5vuIXHsfCbH3kRx/HykJ95GWdB9ZqfeRbb2PAZwHGMp/gFHiBxgrewB11APoYh5AH/sAxrgH7Fo/gH/eA2g59XDj1gOO9RidWI8ZGfWo0DzE58iHWPjtIVv3H6FM9gi3NI+QnfcItt8fwbHtEVZoH+Oo52MkFTzGKNsG5CobcEjXgGNODexeuwF/GxpwztjA7t8a8NKjAXcyGvA4qwHLnZ4g2vAEL7KewLjxCTpufoLxu54gX/4UmxRP8fTbU6xQPEOq+hnKFzxDQOwz5GY+w+51z9C48Rm+bnmGUT+eYRmnEfncRgwyNyLaqxE7VzZiak4j5uU1ImNDIzYInkOpf44p1ucozHmOS4XPcTn6BesrX2Cb00tMSnmJmakvEZfxElfzX2Kp3SvUdH6F/etf4QT/NfppXmNY79f4QK+xNOk1DqW/xrj3r3HP8Q04+jcIcHmDw1lvwCt8g4kOb7FD/BbN6rcYa3qLhtS3CM57izWFb7F501t4Cf5BpvIfSJ3/QZ31H6js3qGLwzv8LHiHR+p3mJfxDmfz3mG49D1uOr2Hr9t7rMl6j10t73FS+QG31B/Qw/gBl7Z9AFf4ER8MH+H450e02v+LRRH/YvDWf7Hrz3+RwGnCWYcmvOM34ZuhCTxTE1b1a0JLUhO8rE34kfUJk9d/wsUtn2C89Allmz9Dyv+P9U7/sf/xHwak/4f5Wf+hr/kLktZ9Qdi2L2jkfoVO+BUrzF9xNPIrQpK/4tTmrxgj+46uMd8hy/iO6Nzv+DP/Oy4XNsPvYDNCon+gcOsPtBf9AJfbAj2vBd35LYCgBROFLfhd1MLuTVpQLmtBrbwFzcoWSNUtWOrUgpGxLUhOaMGDlBbEt7Xgnm0r5mhbEd+7FT+ntcIurxVMQSv+2dbK5lwbPue3wT65HXe5NqSV29B1pQ1NJBuKH2pDTIINTUqzIc+zNjS/xoY2deFQkR+HWEdITyo5NKuWQ8cibMkp1pZ2sfSOs6XTLKPibekey5wEW2piiUi0JVGSLeWzeCTbUgmLX4otXWFpsdpS6Hlb+pclooL9/aItTbxkSwe72ZHpuh3FSuzpEtlTmcWerqfZ06gP9vRS6kC/hDnQ5EQH+rfKge7UOtAhLpduMVz6PIxLiRYubUvn0rwsLj2s5FJeLZeyf+LRvQoeBVTx6F01jx448KmZyyeS8mltEJ8Wx/CpPZVPnTfwafZZPh2+xKclDgKy4wpojlJA8SoBPQsS0H+jBNR3jIA+pwiIlykg1ysCqmgX0PI/hFT2TEj+UhHdHyIiJlBE/w0VUdokEcWkiOhfpZjmXhAT315CBWIJeQZKaMRQNg6XUP0ICa0bxeoJEgqOkNAfsRLix0nIO15Cp1nGJUiokUWQJKGQdPb4Uwm1S6Q0eYyU5kRIyS1OSsPipcRJlNKj81Jqviul94yMdpOMxONltNUqo/xrbOQrqI9AQXckCgqXKujMIAUVj1DQ1XgFJSUqaLpMSZ4WJc22V1Gag4rcuSo6wWIOVNEyi4reWlVkU6miUFs1dbBXUynLPZmarjipaViimupPqWnsDTWtv6umwRxHGjnMkSZlO1L8dUf6cM+RNA4aik3SECdDQ57VGiq4q6FrcVpakqGlvae09E+llsY76GiRWEfdSUf243W07icd+abo6FKajmak6ygpW0f/26Aj6TkdXb+go8yrOioc40SVSU50WKWnyhA9lafqyTVdT8ez9HQ70EA20w00NcZA5xMNlFptoEsKIz0abaSVY43UMN5IvVONVMUytcJIOZeMtFlgov5CE4XFmuj1LRPF3jZRMc+ZiO9MgnHOdC7DmWpyWc44k0e1M92+60xqezNFc83UVWKmuUFmsh1mptBJZmpLNVNtmpl2ZJgp+IKZLl01041qMx28aaYRt8xkumOmbzwXyuG70FWBCw0Qu9BiiQutkbvQ74Eu1DrNha4kupA+w4UeV7nQyYcudDzElXjFrjT2vCuNr3Yl63VXMt5zpSChG82Kd6PSV260QulOw4PcKTbWnVzi3GloijsJstzJ7qw7PTjnTraXWWrdyfrInR4LPeiTxIO6yTyoSOFBjNKDGliqtB50osmDRjt2oB4/daCu2R2Il9OBJl3rQAcedqBldp5UN9CTGi0d6fTvHan4UUfKqupEn8mL/hjlReJqLypTdKZWZWe6mdKZNjh0JeGtrjQ40JuYFG8y3/Sm1v+8aamkG00e240+J3aj2eu6kcO9bvS3tTtVOfag4//rQdVXe5DzrR40UN6Twtb0pD63etKQBz3J7nYvNpd6U3lebzqo7UNTXfvQ3hF9SFjbh+QKH+KofCjf0Ye66Xzor1M+dKXNh87f70f7H/WjqUJfGif2JYPGlxLGsHG2L+1L9KX8VF8KsPpSTpUvacv7U09mAM0cOYAiCwYQp3og5Y8aRJmZg2h4rR9NXuFPr0YFUMOkALbWBFD75QAqvhZAu6sDqLU2gH7cDaA3owdT7qTBlEYMJepAlVaQWyZoVRYoYh0o10IUfpdIzASSkgLJaWgg2U0ZSkZuEGVLgmiwNIi+yINonDKIjnUKIv+gIDodHEQeIUEUYQ2iTc7DaGXDcCLOCLpYNYISr4+kv4aPptKQ0RRVPppEKgs1aC3U5GShSd0tFDjCQvzRFjrJcnWMhbzHWujjeAttC7HQuAkWCp1ooXs/Wyj5FwsNmGKh6TMsJJtpoZuzLRQbaqE+cyz0nKXqdwvlWi0kyGR1toV9Fgt1z7HQkDwL7ci30JatFgreZqHD2y1UsdNCb3ZbqEtoMC2wBpN5VzD9fncs+SpCaKtLCIVdn0DLnk2kz/7hdN8wn/5t/h+9ub6ajnOslPZxPa0YsoF2dNlIAcHbaMr0bTQ5ZhtdGlZEGRN20Y3HB2j7zNM0YXol1cfWU68VjcTJa6SJqjc0YcsbWt35A7X3+UBv5F8o69sXev3Xd/o/zs2F/Q==</binary>
            </binaryDataArray>
            <binaryDataArray encodedLength="616">
              <cvParam cvRef="MS" accession="MS:1000521" name="32-bit float" value=""/>
              <cvParam cvRef="MS" accession="MS:1000574" name="zlib compression" value=""/>
              <cvParam cvRef="MS" accession="MS:1000515" name="intensity array" value="" unitCvRef="MS" unitAccession="MS:1000131" unitName="number of counts"/>
              <binary>eJztWM11wyAM1ggZwSNkg+JOlBFy7Ag9eoSO0FEyRo6FRDSYGhBCCrgvBz0SA5L4JPQDwPkN2AQGYLEE850mHN13P1/DzzD2uT2U9bk1tznzGFswSckEop4UbHL4UvGg2PWMtr3gmOJNlReva9VTk1p04+wt+ucAmGjpI8XPMP2QqkONnq33XQsrH59Pdrxa+nL/3+2cHT/m+3jAu+5iwLdZ3/uS/AXXc2K5JO4pG1N4Uf1ISidpH9HmH+eB0N4p2dyaQOJsorHc/D1/i9xS3I9l1ebQ1lgX23nCGPGJ9Z6LGbc7P8NvDbUkbC2R47TiqiRRfT0VZ6g4UW2fWhfOU3Hl+JsUppwYMrqvaFGPXDPKOfciv+Yuq1An7PxdrqkR4zz0DMx61Co1vLg8a+sm3/9fMP/7dx7/3fUIvk/I1UYruwf218AoJ7+XDXP1EDVeA2Luaqwjjof50auF/dpS4L+ihG6lXihV+1N8tVfspvR3HN2ecR7N+kvav3vgtHXHOXW2tE4Un+uB1x50KvUvo2O1pSNgDoSIpM5R+06wuR9zy4Q53vuxCX7HvFtrk/9Ie8FkdP1eNnqRlt2586NQLheW3s5GqNv49AOMDbzi</binary>
            </binaryDataArray>
          </binaryDataArrayList>
        </spectrum>
        <spectrum index="5" id="sample=17 period=1 cycle=2 experiment=3" defaultArrayLength="2172">
          <cvParam cvRef="MS" accession="MS:1000511" name="ms level" value="2"/>
          <cvParam cvRef="MS" accession="MS:1000580" name="MSn spectrum" value=""/>
          <cvParam cvRef="MS" accession="MS:1000130" name="positive scan" value=""/>
          <cvParam cvRef="MS" accession="MS:1000128" name="profile spectrum" value=""/>
          <cvParam cvRef="MS" accession="MS:1000505" name="base peak intensity" value="115.0" unitCvRef="MS" unitAccession="MS:1000131" unitName="number of counts"/>
          <cvParam cvRef="MS" accession="MS:1000504" name="base peak m/z" value="391.006777496324" unitCvRef="MS" unitAccession="MS:1000040" unitName="m/z"/>
          <cvParam cvRef="MS" accession="MS:1000285" name="total ion current" value="74.0" unitCvRef="MS" unitAccession="MS:1000131" unitName="number of counts"/>
          <scanList count="1">
            <cvParam cvRef="MS" accession="MS:1000795" name="no combination" value=""/>
            <scan>
              <cvParam cvRef="MS" accession="MS:1000016" name="scan start time" value="4.343216666667" unitCvRef="UO" unitAccession="UO:0000031" unitName="minute"/>
              <scanWindowList count="1">
                <scanWindow>
                  <cvParam cvRef="MS" accession="MS:1000501" name="scan window lower limit" value="100" unitCvRef="MS" unitAccession="MS:1000040" unitName="m/z"/>
                  <cvParam cvRef="MS" accession="MS:1000500" name="scan window upper limit" value="2000" unitCvRef="MS" unitAccession="MS:1000040" unitName="m/z"/>
                </scanWindow>
              </scanWindowList>
            </scan>
          </scanList>
          <precursorList count="1">
            <precursor>
              <selectedIonList count="1">
                <selectedIon>
                  <cvParam cvRef="MS" accession="MS:1000744" name="selected ion m/z" value="861.051118288471" unitCvRef="MS" unitAccession="MS:1000040" unitName="m/z"/>
                </selectedIon>
              </selectedIonList>
              <activation>
                <cvParam cvRef="MS" accession="MS:1000133" name="collision-induced dissociation" value=""/>
              </activation>
            </precursor>
          </precursorList>
          <binaryDataArrayList count="2">
            <binaryDataArray encodedLength="9988">
              <cvParam cvRef="MS" accession="MS:1000521" name="32-bit float" value=""/>
              <cvParam cvRef="MS" accession="MS:1000574" name="zlib compression" value=""/>
              <cvParam cvRef="MS" accession="MS:1000514" name="m/z array" value="" unitCvRef="MS" unitAccession="MS:1000040" unitName="m/z"/>
              <binary>eJwN13dYVMfXwHGWskvbZWFpSxUQxRaNxpoIut+xoFiwEY2xG7t5jRWQ3nsTARWjqNGERI1RVDC2Bf1pELAAosaoQTQxCmJHynv/+Dyzc/fMPrP3zj1zpsHohm6jRZ1ujXWdbpldne5Plzs6W/t7Oq3jPZ2r0z2dp8s9XQ+3e7o+3e7p+nve0430uaeb8Mk93eN7f+rW2T3Qfe/+QPe0/wPdUddHuhtej3QGfR/pVisadU+1jbrx9k26LS5NuvxuTboPfZt0fS490f1p+1Qn0z7V2To/1Q1zf6r71vupLrPrme600386W6//dGbKFzpPqxe6tXYvdH7vX+jMVC26w04tuisuLbrHbi06A48WnbNXi26od4suqU+LTmPVqpusadWVO7fqDLq16j7v3qqr+aRVN8/2tS7M/rXO1eO1ztDqre5Ir/e6dqM2XZi2Tefg2ab7tbfEul2n79euW2jTqSsd0KnTWBvgby0jWCND4SRjktqQK3aGfHxgSIm7EW+VxhyzM8bNyZhtliZUm8p58VSOsFGwVmGKudKUXipTlqlNMbI3ZbjSjNfm5qhNLCgws8BAaUGqpwXYWLJMY8k8Z0sOuFqy11rJQHslT52VfOqmxNJbSR9LFdOVVmg0VqSo1Ywyt2b5f9b89saaFksb5HINs+01VFva8lFpyy2NLZuVdtRY2THYyB6tmQO5CkesrR0pMdFyyELLTQsnCtRO/GHtxDEvJwbkOiFXOTPcypkhds4st3fmmqMzBk7O0m+58MTUlRQbV4Zau1GkceOvNsm8boTLPVls4cn9dk8cOz2Zb+6FSuWFv0F3lqi8ea/uga1HDw6e7sHIth7ss+jJTnVPpmh7ojL0IcnMh7FKH8qtfPBz8OFbs140q3vR36YX32qkz3a9aHHvxZcWvZmr7s0Sp9488+hNuWUfktV9UGn6cNe5DxM6+rDasi+brftyyaEv7436IXPpR75XP1pt+xPu0B+9Y3/MnPozxbk/3dz7c8ZkABZ2Axg+ZAAK04GsUw2ku/1A6l0HsrzbQNxNBvGbehAJqs9wsf6Mj7afYaUcTIt6MAmawTxSDaHYfgirrYdy22coPi1DGWk+DL16GPM1w8hzHEa2y3CeqEZQZzMCO8cRtNp8zg7DL5jo9gVp9iPZfXYkA66N5J/3I8n8OJK/20cypHMkyV0j+dPAlwGGvsQa+VJv7EtvuS9hCl+um/rS3dyXzRa+/GHpi5vKlwq1L6s1vvzm4sscd1++7PTl5y5fZDI/Zhr68aORHx3GfgTK/Wgz9eOtpR+v1H7c+OBHjWwUNSajCLYchZfVKKqsR7HFdhTd+oxij8FoOq1Hk2Cn47mnjg/mcEgJbu4gy4TzCsE6c0GGvSDvlqBQNYa3VmP4yWYMRrZjUDuOYYV2DK4uY9jkOoZe3cbwjdVYnG3GEuswlmOm43BXjWOm0zhSeozDv3UcFqbjCVWO57R2PHbO41nnMp4q1/G0GPnjZunPYLU/Cgd/ljj6c0HrT6iLP7dd/Qnw8ueZyQQuWE7Ax3UCXjYT+cppIlrXidiYBXDEJoA+XgH0vhnAkK4A6ZlOYqTdJOZrJ2HTNon1HyeR1zWJnurJJFpP5me7ydRoJ5PjMplZ7pNZq5rCQOspzLabgnPvKfiYTcVBPZUQ66nSfKby1nUqC20CqdAESs82kJnaQOl/B9LoFsgen0Difw9kscE0XlhO46TVNCzdp9HYPo19ttO55Tid/NrpbJfPoF0xg+3KGSztO4MI2UyaDGdK78RMftfMZH63mewfPpPJ9rPYaRWEn10QAS5B0vMIom+PIOTaL/nHaDbbzGbjZzWbf2xnM8N+NuccZvOv92xMDs9m5q3ZBI2bw+2KOTjafsU91VwybeeyymEu7q5zGWD7NSGOX/NU+zUD3b5m6MCv+dp8Hkts56H9dx677OfzzGk+43vN59s38/nr7Xymvp/P+Q/zGfBxPnvb52PdOZ/orvm0GixgseECjssXcEizgDCvBez5uIDXXdI1m4VS/EICbRbh5LiIVO0ihnsuwn/WIgyNF9NDtZgIm8W0ahZz234xfeVLpHduCVetl/Cr7RKU2iVEOi3htfMSKYcspb96KfutlzLfaSnOXkvZ9MtSTrUtpV/7Uoo6luLYtRRDw2+4rfiGSWbfMMzyG97bfsPJ99/QT7mM5Q7LpHW4jNGuy/ik2zIyuy+j/6BljFAux16znAfOy/HssZzOPsupericlOfLeatYwSSrFfS1W4GL4wo+uq5gsecK7nqt4GqPFSwIXMHkXSuQFa9gxZEVbHy3ghfvV/BN2wr++riCoI4V1HSuYLzBSi7IVjLCaCXHjFfSR76SfYqVuJitZJv5SpSWK9E7rcTKeyWJPVaS6reSb5+sxLp9JckdKzHuWsk72SruKVZxXL0KjeMqIl1W8ZfXKib6rMLZfDVJqtXs6r2a15+tZuE/q+n+cTVPLNdw02YNwmENl1RrGa1ei492Lc5O32Ln+i1Zbt+yufe3HLb6P0pN1/Gz7Tr+6FjHhK51HPP4Tsot67lptZ5p1usJdF3PpHXrWaveQKvTBl65bmCD+wZed9uAuflGcmw3Ymcveb8RD9kmBio3UeG0iXEumwhw38Rsn0247t9E6cdNXFdsZoHVZl7Yb+a1djOrZVtoMdzCEZctlDduwdkomPE2wVzTBBNoF0ydfTBzHIP5SxvMRo9gEnoGU9AvmLSXweS9DsblbTBxtiGY24fg7hLC/E9CWNUtlDa7rfh6byXARyILw90mjFUeYbzyDKOpI4yLqnAmqMP5ShPOVm04PTzCGTcznMVvwzlrEoHWLoJFHhF0ekdwUkTQeC+Cp+aR9FBGYZYRxfbMKA7nRHHeIpqQpGhGJ0djmhKNTB3D/6XFMCw9hqCsGLa9i+F4WwxbP8Yg2mOw7IjhlmRXZwxLumLoaxBLuWksP1vGskEZS19tLN6psezJiiWhM5a7FnGsUcbRpYrjslUcmeo4ZrjEYT4/jusr45CnxJGfGsf093EEf4zDwzie4ybxWJvG8yE6nj5Z8cwzTcBZmUClXQIhiQmYpCfQPyuB9+8TWGmeSJp1Il6aRKaFJOIamshTyfGtiUSEJTIhPJGHEYkQnYgiIZFNJkl8YZ6EqUUSq5RJNKYmMawtiYHmycRtSea/5GRm5CYTapbC3xYphClTIDGFcalSPy2FJ1kpaC1TOaFMJSo+lf8SU7H8kMq49lTsOlJJMUrjnUka1eZprLFMw9U+jRkhaRxLSsM9NY1929Ow+jONoW1pWFim46hOxyorHbfcdFw70nkuUckzuC9xN89gnXUGa0Iy6K3MlGqoTAqtMjmmyWRSdiYZ7zNZ+CET44+ZBHdk8rwrk2bTLCarszgcm4VvShaPUrOIb8+ivTOLAlU2q6yyqbHPxjgum+TMbL5rz8bcKIcORQ7+FjnkqnJYbpWDyjqHh5L8kTlYJeRwIjGHpKQc5ibnEJiRwxXlNpbbbuOkwza0Odv4Up1LX+tc2u1zqQ/O5ZLrdoaa5lGflMec1Dx+y8jDMiePR2/ycO7K4wd5Pott8nm6OZ935gUcsCyQ7nUBSTYFDLUtoONNAV9/KGBwWwHKjwXkdhQwpqsAV4MdbFTtYLvjDu5t2cGLsB3Upe9gftYOCnJ3sL91Bzmqnby13inthzv5MnYncek72bhtJ7ttd4HLLnqH7aI2dxeXXu4ixLyQ47aF6BwKmexTiH5TIR/iC3mWXci5gkL+Ve5Gm7RbynHf0y/ue2Ykf4/d7u8ZYbIHB/kePGz2cEezhxLbPcxP3cPeM3tgyF4upezlSPZehhzZi6pjL/9JrnTu5WDXXmINilgkK2KUYRGuRkV8lNw2LpJq4CJy5EVMNi2ir1mRlJuKiFQW8blVEb97F+EYXsRbya2IIjKjilgbXcTEmCIUcUXo44vYmyDFJktxKUUcSyuiRbYPM7t9zErex8SsfWj27MPdYj8Lu+9nX9R+juXu50fzAyisDtDd7gDn3Q7g53mAyQsO4JN9ANOcAyRuPyDlrh9oT/6BR9k/MMDiIFaJB3kp2ZZykO+zD0r7yEGa3h2UzgOHeKE8xDDNIW6GHyIv8hDq1EOEZB6icdshLuUewmbnIcyUPzJc8yPOtj+SnPIj3Y1+4nH0T4zr+ok+BsWoZMW0SuoMizltVEyhcTGRJsWMVxRjZSZdNy+mr7qYZW7FfPGl1EYUYxNdzJ2YYgYmFdOWXExyejGPcorRW/0s1a0/s1L5C6MdfmFQxi9MURzGwPww720Osy3iMD8lHKYh/TDN2w8z+IfDPIs4wo3II5yKOsL30UdYHXuE4fFHuJV0BLOsIzRLuhccYbfhUZItjzLG8Sijso5ilXOU0Xa/4mP/K2qHX/k88VdCHY4R/fGYVH/+RlDKb/RO+42mjN+4IztOlMlx1quPS/XWcXYMO87V5OMkpB2Xcttxlhccp8TgBP4mJ3BTnGCn5QlmOJ1A5n+ChNgTHE07QXPuCXRXTnD3wwkutUnXPkpx7SeI7zjBus4TzO06wViDEj6VleBiWILCqIRWyZ/GJVw2KeGYvIRE0xLmmZcwyLIEN2UJf1mVcFVdwpjQEpzDSngZXsK9CCk+soTfokpIiilhQ2wJ8+NKmBBfwqPkEvanldAzRxrXVMI2i5OcDDtJesRJAqNPMjLmJLL4k0TlneTTnSdZdPQk0bJTnLY/hVP4KVojTvFH1Cn2x5wiK/YUK+JPUXzwFJ8YncbZ+DRzlKf5zOo0r3ufJjT0NLrw0wxPOU3K6dN89/w0zwxKGTyylG9CS5m+tZTRYaX0Dy/FJaIU88hS3kseR5VyM7qUCzGlHIktZVdcKcnxpSxNlOKTpfgUKT61lMJsqZ8njdlRSu7DUmZ2lYJBmXT/ynA3LENpVCa9q2X8Y1xGhbyMaIcy5mnLeD68jPA5ZdxfVMbC2DKmxJXxa1oZ43LKKN1RxlddZTwyOcM5xRmClGf4yf4Mne5neJx5hr3bzvC+8Az3DX+np/J3XsX8jl/676Tk/84Mo7PsV56F1LPYZpylNvssPoVS23lWWhvn+EF2jjzDc4wwPUcfs3PssT7HFbdzHIg4x+Tac+TIzuMvP4+H9jy7Y8/jknaetfnnGWdwgeGyC6iML9AedoGKqAucjL7AjzEXSIu7QN/UCzRkXeB53QV+DrvIlNiL6OIucjTjItuzLrIw9yIley8yvewibucu8u6C1L90kbjmi/z58SK7DPQsN9bzlYlequ/0qCz0vLbUc16tJ9JOz3p7PX5Oeo5113NgmJ784XpSRugJ/1zPui/0LB2p50tfPRP99PiO0tMp9Lwco+eP8Xoa5uipWqtn7mY9Q0P09A7V47pVj3WYHuNwPe8kzyL03I/Ucz1KT0W0nlMxen6O1fN9nJ7seD3xCXqCE/WsSdKzIFnP9BS9tL/rGZGm55N0PR4Zemwz9Zhm6fkoac7WczRPT9hOaV679WT8oufyGT1lv+tJuqBHe1XPq0o9e9v0JLbr2dqh59tOPYu79AQZlDNBVo6vYTkDjcrxNi5Ha1KOUl6OgaKc15J7ZuVSvVCO3qKcn5TlLNSUc6JbOa39y9k1pJyHUeXURpdjllNO2S/lXDtfTtDVcr6TV6C3rSDXsYIkbQXfOVfgO78C2y0VPAmtoCasgorwCg5HVpAXXcHGuArGJVXwPLOChIIKbndVEKG4xAbTS9yxu4Te4RLzsi6hyb/E1yaXpXx7GSevy/SNusyXuZcJfX0ZVddl5qn/x66k/zEu+3+MzPkfc2yvMHTyFXaEXCFx6xXWRFzhQ8oV6jKucC3zCmXZV8jffoX4/CuM//4Kzh+uSOda6XuDq3ytusrnNlfpbXsVrf1VKt2uUtbtKrc2XqUo9Cr/Jv3BnK4/mG5QyURZJYONK7kQUklpaKW0Nis5EF7J7ohKaa+plPbESpKiK4mKqSQktpL1cZWsjq9kXmIln6VXcn1nJePeVeLWUUm77BrHLK9RrLxGRcg1JqRdY0jmNTryr/H3rmvo914j4uM15siq6GVWxdqQKhZtrWJuWBVB4VUERlQxMbKKMVFV+EVXMTymikGxVVKNUIVPfBWeCVW4JFZhn1SFeUoVxqlVfEir4klmFVdzq/hlRxXLO6v42qCaIFk10wyrCTCq5nN5NUMU1QwwrcZYXc1T22o29qqmLLiaX0OrWZRcjdf2agbrq8m0q+Hx0BqKt9TwQ3ANe0NqKAytIX9rDTlhNWSE15AcUUNcZA1RUTVsja5hc0wN62NrWBtXI+XaGpYm1LAgsYavkmqYllLDpNQahmTV0FZYQ+XBGiJO1TCjrYaJ7TWM66jBt6uGEQbXcVZcR2N2nRb1dQ56XOfBlOtsWHEds5jrXNh2nd9zr3Mi7zo/7rhOUpHU3rmOo8EN3pne4IHqBn9a3ZDO/jc4qb3BcacbzNtyA7u0G8hybhApv8kY7U2+cLlJqvKWNMdbzDWupZ9LLX1ca+n8rJbwsFq2htcSElFLcGQtm6Nq2Rhdy4aYWr6LreXb+FrWJNSyKrGWlUm1fJNSy+K0Wqbn1SL21HLcoI5fDes4alTHEeM6srV1+M2to8d3dThE1mEXXYdtTB2a2DpUiXVYpNShyKjj4fE6Gn6v41xDHWfv1HH4eR0/vKuj0KieXcb1bFNJrOrJtK0nVVtPons9kb3rCRlUz5ah9WweVs/ywHqWzqxn7tJ6Zq6vZ1pwPYGh9UzdKgmrZ0q4JKKeyZGSqHomRUti6gmIlcTVMzFeklDPhERJUj3+yZIUSWo949Mk6fWMy5Bk1jMmR7JNkluP2C7Jq4eCenQ76hlSKimrZ1B5Pf2v19PrST0+z+rx/lAvncHr8eqSGNzGSyYxlBjdxtNYYiKRSxQS09t4mEssJVa36aaW2NzG3ek2bt0lkZLY2/T9323637qNzrQBzBsQlg1EhTQQHSrZ2kBMWAOx4ZKIBmm9NhAf1UBCtCSmgcTYBpLiJPENpCQ2kJokSW4gPa2BzIwG9v7QwL/vG3jZ1UCrwR1eye7wxugOhtZ3KMq/w76COwjFXazD72IfdZcR2+7yofUu8zzuUTfzHmNi7zEp4Z5U299jceY9Ttv8Sf+cP/m66E9u2d+n2e0+I8LvszXzPj8X3ufknvs8KL6P7MR9IrV/odz6F5tz/6Jw919kRz2gMu0B2t0P+OLAA951PcDC+CHeZg8ZrnzIdONHfAx9hCbyEd4xj6Sz0SO+SX/E64+P6Gb0Nz2M/ybF9m+Wd/3N39aNeDg3UtivkVuDG8nd3Mj+4EaKQxo5FtrI6a2NnA9r5HJ4I1URjdyLaqQxupFnMY20xjaiSGxEldSIXXIjU7Kl3ylspGZ/I/2ONVLxrBE6GgnsamSB7DHfGj1mm+ljmjSPmeX1GLcfHjP38GOSHZuI2NJERkgT+aFN7NnaxKGwJo6GN3E6ookLkU1ciWrienSTVH838Si2idb4Jj4mNGGR3IRtShPf5DbxY2ET7Qeb2H+miaoL0tiOJi52NnG1qwkfiyes0Twh3/EJ77yeSDXGE+lc8YQ/C57gvPcJfkOf8kXqU67ufMrNXU8ZePApqwz+wdbwX5Yn/0tO+r9S3v6XQ97PUGY+44H2P7y7/ccXnv9RnPgf/9o9Z1XGc2bse87C/c9J1LzgpvYFH1xe8FTWTFNoM6+2NmMQ3owqohnnyGZ8opoZEt0MMc0ExjazKr6Z4IRm4hObyUlqZm9yM2V7mimQtfBM0ULsxhYq0loIzG8hdGcLN2QveWj4kmajl3QYv8RC/pIw1UvKNVLf4SXZOS/xUbYy1qqV72xa+ceplffOrTgVttLyeyvh3V7R4P+K+QmvCE96RXryK/zzXvHS6TXWrq9pinjN28jXyKNf0zP2Na4HXkt1/RvWqd6QE/OG43FvqEt4w7ukN8zNfMOrgjcclr+VatC31Ji+pVH+jknKd/yS/o7J+e9YUPCOQ4Xv2GX/np0R75me/B5jiw9sif9Ab5s2Jnq2MSu+jZKCNq7saONB4kdyt7Wj3tnOfqcOhnh2sDygg50xHRyN7UDm2IkuupOC+E6OJHRSntjJnaROWpI7cU7rlObUyVbjLrJNujgk7+Ksoot/zbrYYdNFkXsXpkYGYoiJgQiQGwhjMwPh628ghs80ENfiDUSaTCYOGMrEp0YysUUuEz+qZCJLJxPbxsuENkYmghOkfqJMXEyWifyLMnGlXCa4KhPVEpXMUJyLNRS/JhmKpDRDEZptKEaZGQm1q5Ewm24kNqUZiVUXjUS83khoyo1E2P+MhGu1kcg2MhYHzIxF6jhjER9gLPZOMhbPrxuLhWNNRMEkE+ERZyIiqkzEHCO5eCrZbCwXJiZykSPxlMuFn0IuaizlYhFyESnkQjVGLvqMlYv+E+XiboAUFyEX5zLkIvaiXHxaLhfJl+VCKVOIPoYKUSq5baQQy4wVwtlCIZ4oFeKzUQqxTqcQBijE9CyFcJpkKgZFmorjajPhMdpMRESbie9jzMSQajNxdpS5GO5vLqZONhdfZ5iLhxfNxakIC9EZZSEyoi3ErVgLsfuChRhw0UJsKrcQN5SWYkWUpVgWZykSky3F8TOWQjZeKXpMUgqzRKUwT1WK45VKsapKKQxuKoWnhUqoJqlEaaJK/GhkJY6OtxJ9kqzEsy4roZGpxQ+SEYZqUSVZZKQWbyRJxmrhaqIWRyVCrharFWrRJckxVYvJ5moRaaUWv4xUi8xRanFqtFoE6NTigWQ9aqEQarFT0n+MWkwNVItBiWoRZ2Etxg63FuEmNuK1lY34arSNuFxlIybaaYT5eI1InqYRD2ZoREGlRrjE2wrnq7bC3sReDDazF05J9kKWYS+u/mEvUnUO4vMJDuK/Cgfx6zsH8XaMozhf6Si0NxxFD5VW/IZW/N9ErahI1IoPJk6iZqKTGBDoJNz+cJKelbM4b+osvC2cxQwbZ1Ed5CyyZC5ia5CLWJbqItZYuIpJ413FyERXsfKSq3AXbuLmVDexYYabaL/hJmrr3cSLae5i5zV3cSSomxib1k28vN9NrDL1EB5WHiJ9ooeoivcQTtc8RMYdD/HTGE8xbqyn0Ez1FJMCPYX7NU8xu8pTXJ3rJVy2eYmV+V7ixTUvUZPUXbj/r7tIr+8utApvcdbKWywY4S0ixngLq4neIiDAW/Sc7C1up3mLvtne4m5wDzG9vIdY/KaHCH/fQyyw7ClGqnoK2+yeYkBuT+ke9hTelj5iidJHGGh8xIQNPmJhio8YleYjHki6ZfiI+Zk+wi/bR4Tn+Ah1jY84Kpl63Ue0SDJvSG2dj7S+eomMvF7C5nYv4T62j7gxtY+ITu8jnPz7isUpfcW/aX2FTVZfkbKjr2i811dYWvQTve36ifTYfmLC9n4isquf6O70iYi36C8+Ke8vesYPEGLcp6Jy0adCU/2p8LAeKKaNHyj+njBQPBw7SOzYMUjcLBwkTG8MEuExn4lg1WAx03mIyE4dKvJvDhXO9sPEQeVwMVk1XAj1cKGZMlykzh4ukkaPEBNjfUVWlq8Yst1XlJv5ibYGP1GgGiU8skaLrfmjxexro8WhmYi5s4VILBfiq9oxQm86VkTMHCcUJ8aLvyrHi9kB/mL3YX9RHTVBGERPFFsTJoruigDh5hogDkwNEBtmBohtswPEknkBQr9davcEiLvVAaLVZZJYlTVZ3Lo+RVy0nCrWK6eKRbZTxewpU8WTjKni9vapYnnVVHEtK1AMLpgmTt6eJmxsp4tpK6aL+/nTxabd00We5Szxm2qW0PrPEsnbZ4mrz2aJ1T5BoluvIBGrCxIzAoNEzxlB4sOsIHE4KEgs/jJIeC8IEnckny0LEvKVQcI4PUh8mhck1u6UxtwPElOXzhFdF74SXx6YJyx+WyTct60Snp8lir+HJYm9ZUkipGK7UBwtFutO/Czag46Kis2l4tDCs6Ls+3PCouAPsea/G2Jz012Rd+uxWDXlHzGr4bXIf/hW/D/lU9K9</binary>
            </binaryDataArray>
            <binaryDataArray encodedLength="844">
              <cvParam cvRef="MS" accession="MS:1000521" name="32-bit float" value=""/>
              <cvParam cvRef="MS" accession="MS:1000574" name="zlib compression" value=""/>
              <cvParam cvRef="MS" accession="MS:1000515" name="intensity array" value="" unitCvRef="MS" unitAccession="MS:1000131" unitName="number of counts"/>
              <binary>eJztV7FVxDAMdUFBeSPcCBT0KDfBjcAAFIxAyWMGipSUlDwqV9SMkIoZKJEvUqwzdmzn7CT3oPgv4Ugs6evr21Hq4Ub9gmr6awtKddDfA14VeJ71/OaiTXgmBo4Ti5eSz19CTT5y1k55tkSuUzU6B0fePGjGbnHm7s3cIa4QGiz4OX5/bBZT56RI7ok9KMU/VNBHSW2sgaOpGsj1VY5jAGA1KeOX5Csb4NeLcn6X9zXz0RwXZ/sR0dK8a5p/zkNyOpaP5H0xjishqt+AxtdYa2pO3McSHlcrf9+8z8X7KTEO7ybMSqw3a0MJf0/x67nmasqeOPi5qQP9FBBb4auH3xLXqbFv+dZd0qeGuYX+u6xUbjncrdGno7WRzja0b780/Zl9Q+d1ozv+Xg6dlXy9OOpJJc5lrFM40DRPe6rZ1H7gpbHf+J3Ha0N7te+cE6vJraO0lkroM/RtVkWfGXOXrQHqeWf6vVPqCfGO+EJ8EJ4RdwSF+Gz651s65+5JJ4NWwOY8mRPzHvn8lmaPvb4D+93M67eROFN6fi4elrq3e58Ts9yC+IaJ9A8i/w/1lDWqwfZMnjc5rjx/jvU2pPkpvWMOWtKZauy9BidPDwc19r1aGpTrAhzzn+vXNSB5TtWW2a/eEN+IS/SpC8T1rvcqg1fazzvyFtPTLfWZe8+18/WU2rkG44u8lo5wmxNP5snzpJ17d5+W78Zin4v/5fAl9aJ5zh3fifE0hSPpY53jr0rEztH8Ev0Z2w+GWjI5rJVTTa7m8Me1rpvrUSVj5HhUSHdy3pbmMnl9OD6fSbh1+v7men33/6jQr0yNzDFT/5ifx/l79QMLDO21</binary>
            </binaryDataArray>
          </binaryDataArrayList>
        </spectrum>
        <spectrum index="6" id="sample=17 period=1 cycle=3 experiment=1" defaultArrayLength="16201">
          <cvParam cvRef="MS" accession="MS:1000511" name="ms level" value="1"/>
          <cvParam cvRef="MS" accession="MS:1000579" name="MS1 spectrum" value=""/>
          <cvParam cvRef="MS" accession="MS:1000130" name="positive scan" value=""/>
          <cvParam cvRef="MS" accession="MS:1000128" name="profile spectrum" value=""/>
          <cvParam cvRef="MS" accession="MS:1000505" name="base peak intensity" value="82.0" unitCvRef="MS" unitAccession="MS:1000131" unitName="number of counts"/>
          <cvParam cvRef="MS" accession="MS:1000504" name="base peak m/z" value="650.026628354592" unitCvRef="MS" unitAccession="MS:1000040" unitName="m/z"/>
          <cvParam cvRef="MS" accession="MS:1000285" name="total ion current" value="7640.0" unitCvRef="MS" unitAccession="MS:1000131" unitName="number of counts"/>
          <scanList count="1">
            <cvParam cvRef="MS" accession="MS:1000795" name="no combination" value=""/>
            <scan>
              <cvParam cvRef="MS" accession="MS:1000016" name="scan start time" value="4.5107" unitCvRef="UO" unitAccession="UO:0000031" unitName="minute"/>
              <scanWindowList count="1">
                <scanWindow>
                  <cvParam cvRef="MS" accession="MS:1000501" name="scan window lower limit" value="500" unitCvRef="MS" unitAccession="MS:1000040" unitName="m/z"/>
                  <cvParam cvRef="MS" accession="MS:1000500" name="scan window upper limit" value="2000" unitCvRef="MS" unitAccession="MS:1000040" unitName="m/z"/>
                </scanWindow>
              </scanWindowList>
            </scan>
          </scanList>
          <binaryDataArrayList count="2">
            <binaryDataArray encodedLength="66196">
              <cvParam cvRef="MS" accession="MS:1000521" name="32-bit float" value=""/>
              <cvParam cvRef="MS" accession="MS:1000574" name="zlib compression" value=""/>
              <cvParam cvRef="MS" accession="MS:1000514" name="m/z array" value="" unitCvRef="MS" unitAccession="MS:1000040" unitName="m/z"/>
              <binary>eJwM13V8nFXWwPF4JjMZ19jEXRt3m18tjWudLW4vUJxdoC5xT1MvXtzL4i1Qj1tTL0WWBRbXtmnf88f3M3nuc+45596ZPHK75yVHh9clxzHvS46z6ksON90lh1V/yVFluuR4yHLJsct2yTHtd8lxNeCSIzP4kmN56CXH002XHOdbLzk8Oi454rsuOZ7sv+TYt1Xmb7/ksO2+5Kh+8pLjlOqy4wfvyw4XzWWHWXvZUWW47LjReNlxxHbZYQ247Ii1X3bY5152RK287FjUftmxpvOyo7frsuP57suOkG2XHSU7Ljvu3XXZ8coTlx3XnrnsyBq77Mi5fNmRqLjieF5zxTGqu+K4ZLjiKLVecTT6XnG87n/F0bH8imP+rVccPzVfccS3X3Fc2XrFkb3ziuOG3Vccbz91xXHs6SsOq8eMo95rxrFKNePo8Z5xPK+ecXykmXGMa2cc3+hmHDP6GYfBOOOIMM04cswzjkrLjOMm64zjn7YZR7vPjONdvxnHkP+M44uAGcdf9hmHd9CM4x9hM47dkTOODSkzjpAbZhyJzTOOu9tmHOvbZxyvdM44TnbPOOL7Zxxrd8w4Xto146h1uep4weOq45ryqqNQc9Vxu+6qY7X+quNF41XHftNVx5T5quM7y1XHJ8FXHY6oq4457Vcd93Zedezsvup4s+eq41zfVceKnVcdLbuvOv5++qoje+9VR92+q46Vn111FGuuOe7SXXNsM1xz/GK55viH/zVHi/2aYyj4muNS6DXHqrXXHE3t1xx7Oq45/u655rh12zVH745rjvufu+a4wdOJH8QjCif8lE48K5arnXhA44ST1okWMWxw4mujE4U2J/72dWJlgRP5852oLXFibakT1ZVO/FblxOpqJxZtcsLY5MQuEdPsRFGLEwNiYasTX4jLbU5sbHfC0OFE1BYnjh5xou6oE9oBJyIHJe+QE8dE3bATn4v/G3HiL7F+1AndmBM7ROS4E2+KggmJFfWTTlwUf085seGExEw70e7pjJ/CmefElNKZR7ydCdA4k6Z1ZlrnjKfRmUCTMxlmZ262OvOLKJ3tzI1znMkscea3Ume8y52pqXLmvLij2pk/RWSdM9+sdmb+Bmeeb3SmvNmZx1udCWl35hVR2OfMwi3ObN7qTN5nztQddGbJcYkfceb6UWd+EF+5ubDS3QWLpwtPivcVLsz1cuF7pQuPqFxw93ahS1RoXTgj7nC4sHO2C/vmuFA814X757vgu8CFlFIXpstcuKnchccrXAitcuE1cbHGBVO9C803uzC0yoVn17nw8XqJ3SCxG134RTy+yQXVZhe2iLBGF14XeU0ufNHswj0tLlwRja0ufNDuwmSHCz90uvDwTok/KPGHJPawC8dEwxGJP+rCjLAed+EpkTTgQsmgCz8NufDYsAt9Iy54nZb6bq7c5O7KL2KVhyvenq5sFREKV94UhV6uDIhFSle+FvepXHHydqVV+KpdeU6kalzZL8q0rpwSt+hc+U2s0buy3eBKlNGVYpMrS8yuVPq6cj7clfAsVxyzXRkRy+a48q14aK4rbvNc6RT2+a68KDJLXDkoqhfIPHFnqSt/i01lrpjKXXlCJFS4Mq/SlUerXemrcaWh3pWVDa4cv0d6e8CVWRtcWbDRlWlx0yZZq1i12RV1oyvbRGSTK0XNrgyJpS2uuLa50iFebJfaHa7csMWVwe2utO9y5afDrjx2xBXlUVf6RfgxV94QhcclRiwecOWBQVdeGJa5I9LjhCsfTErNE67Mv+zKYXc3ZjzdsHm5sV/pxmmVG7d6u6HXuPGu1o0f9W4strixco4bafPd+EScLXFjY6kbT5S5kVjuxnSFGzdVurG92o38RW481uRGf7Mbb7a4UdTqxsPtbnh0uBHc6cbCbje+Fs69bhzaInl2u/HZ+26UHJI84ubDbqw94kbsMakv5h5346cBN7YNuRE17MboiBv/G3XjX2NueI270SfCJtzonnZj2NWdR9zd8fRwp1eEerozqHDnIaU7r3q7c1ztziKNO/8RnTp3AvXurCp2x3ueO5S4MyYeK3Vna5k7keXuOCokzwp38jbK/CZ3vmlx58FWd9za3Alud2dxpxx3yXG3O90iuEfiRF6vHPe7s++QO7MPu7PiiNQ45k70cXcmBty5YVDqDrkzNerOL2PuaCfc2Skav3fn4K/uBFyRNSg9CFN58C+NB2/rPBjTe/C40QNvkwfRZg9yUjzYV+TB7GIPrnd48Ns8D/aUePDRAg9KSz34q8yDyioPuS55cKXag+YaD9LrPDgoLtZLzg0esNGDnzZ5oGn0ILbJg99bPDC2efCE+Ljdg/IODy51emDr9uBZkdbjQU2vB0e3erDjI5nzscQc9ODyIQ/2HvHg3uMe5A150DfqQfiYxExJzAnp9W8Peq94MO3qyQZ3T0wensx4efKCypNsb08e1HgSqvPkDTGi9+QHgyd2PHlZDMz2JGK+J7NLPJkQieWenKnw5M5KTy6LpipP9lZ7klHjyWFRX+vJ/XWehDR4UrjJk+WbPdne5Elssye3tnryp9jY5skz7Z7UdHpyUQT2eJLf68myPk/ynpL+3vWk/UNPoj/1ZPozT2456In5sMQflXjhfNyToAFPXhMFg54Mif8NSY1RT06OeXLbuCd/CeukJwenpJ9p6eeU9Pu5Jx+4KVjgruC0uN1DQZOnAh+FgudFppeCI6JBqeBBlQIPbwV9IlytYEKjYK1OwQGDgnazArtFwSviUR8FTg4FHaJgtoIh8cMcBep5CnaKuPkKPhB3LFBwWfiWKXhBZJcrOCoerlSgqFLwTrWCtAaZf5OC4PUKijYoWLFRwc9iz2YFSY0K9ouKJgV3N0sPLdJDq/QghtoUxHcpKOtWcEa09CrI2qPA9SMFKZ8pcDmsIOSIguKjCq4/psAwoOBJkTyo4BNRPaTg3mGpOyr1xhXMmlLw+ikFT5yT+a5e1Lh5cZ+7F64eXnSLUE8vHAovxsWvXl6YVF48LVK9vfhM1Kq9+FKE6bx4S0zqvbjJ4MXvIs3sxdk0L+4p8CJ5jhdfzPViQ5kX5nIvnhX1lV78R/xwvRd5q73QrvNit0ha78V+UbnBi8/Fyo1eOG/yokuEbPbiDeFolJ7EDU1e/CbWN0tvLVKzVfK2efFQuxeeHV5sEfO6vPA94MX3n3qhPujFLpFwyIsLh6W3I144HfUi+JjkFcXHJa+4YUDyCvOQF+nDXhwSDSPSr3h41AvFmBdbRfS4FyUTXpwWd0x6cUUEnPAif9qL1ae8CL/gxXt/SA9uSk6K29yVXBJ+nkpeErkKJT94KVmlVKJVKZnlreSAqFYruSju0yhx0yrpEeE6JXP0Sm4xKMkxK1lqUfKYVUmij5LZdiXO0Uq6xB9ZShbnKbmnWP6eo2TTXCW2eUr2imPzlSwpUfKdeHSBEnWpkoQyJZXlSlZWKHGpVMpzi+SrVnJzjZLNtUp86pQ8L7Lrpd5CJVVLlLjfruTZ1UpU65VUbJS6m6WvZolvkfhW6a9NybJ2WZvY0ynr6lLyiajpVvKl8OhVcke/kpHtSn7ZoWRyr5J7P5W9Oazk6UElDcNKvhHKUSXbRfm4rGdCyVtTSqZOKGk8qaT+gnBR8Y1Quqn40F2Fi0LF214q5ihVDGtU/KxVsU6nIt2g4rBYaFTxL5OKSquK+2wq/l2oos2h4vl5KrLnqxgQP5SoeLJURUqZivpyFf8R2ytVxFWpqKhWsbJGxcl6FWOLVexdpuL2OyXXYyom1qu4eYMK300qXhR5m1WsbVLxTLPUb1GxqFVFUoeKT8T7PSp+36Vi514VHxxScf6win3HVMw7ruKUaBtUETSk4nXhGJa8IyoaR1W8NKbi2AkV732h4h8/q9D9qaLc2ZuVLt64uHrTIyLcvOWa581VD2+CFd7yLOfN30pvmlXevOLtTaHam9813uTqvRkUPxu8WWv05sM53vTN9+buUm+cy7wJK5f51d5Q482UyFsi5x/05vIaybXRG/9Nkk/c2OjN5iZvXmr2ZkWrN7+KnA5v1nV5Y+725jnxQ683q/u8MWzxpvR1b1o+lZ4OefPqEW/8Brzl2i49DUmNUW82jntjm/Bm/Qlvfjol8894E++u5gsPNQqFmjgvNVu91XyoVnO/Vo2HTk2MXo5FjFnNB8LdpsZ5npqSEjXdpWoiytScLZexSjX/rpLxajkWC+rVuCyU84vUvCsil8nc+9U8sEpqrVezTcRvUPOx+HKjmoc2qfHarGa7SGhUy3VazVdNapI61dR1qfHuUbNLqPvVDL2t5rXP1LQeVvPGETUcVXP7MTVzBtWcFHcMqQkdUTNvVM1p0T2uJnxC+hNnJ9XcPSX9TKspPanmvNhyWk3FWTXWy2r8XTW8KordNEyIW9w1cl3R0OKhIdBTwxsChYYT4nYvDVdEu1JDiErDW2Kut4ZT4k61hmuiS6MhXKvhHVGi03BW3K3X4GLQ0CsijRoumDTca9bgbtHQLx7w0TAYq+F+NHjO1rBNxM3R8LGonqvhK/HwPA3K+Rp2iqQSDZ+K+gUa/iv+VapBU6aRZ1sNqeUaDotFFRpWVWp4pkrDshoNljqNXHs0DNVrWNGg4Tfx2jJZz1pZzzpZz3oNb4t5GzScFndt1Mi9QkOPiNys4T1R1qjhvLi3SXpvlt5FbIuGj0RVq4YvxUNt0me79Nch/XVqeLRLI89gGjZs02DbruHGnbKWl2Wv9ms496nEHpU1iaRjGnSDGp4SPw5rMI9q2Ct+H9fwyqR8Jyek9jkNw25aGj20+Htquc1LK9+FlvneWu5Wa3HVaInWaqnQaflCPKjXssOgpd6k5VGzFp1Fy1Kblud9tfyrQEtakZaZEi3nyrSsLNfiVqGlX3xUqaW6SstX4uFqLbtrtKyu12Js0JK9UMtvi7T4LdGyebWWybXSxzotV0ToBi3viJKNWs6KlZsk32YtHzdq+bpJyyPNWg63alnTrsXcoWWvyO3U8keXlmt9Wt7t13JhqxbPD7W8dFDLxCEtbx/VEjsoOUT1kOQY1vLEiBbLhPTiomNIvOauo1uhY7VWh1Gn4zlR4aPjQrEOwzydXI8lTvxeoqNxgY6AUp28X+u4s1xHVKVOnrl1fCFUNTosDTruWCvzN+hI2azjsLilVcc77ToWdOjw7NKxXTT06PhOGPsk/xYd1/friN2l448jOpqO6jh9XMfdAzpcB3V8PKSjZljHoyM6nh7VkTmm4/9O6HCe1qE5Iz18qeOhKzoi3PV4K/SkeulZqtTzs7hdo+eqeF8n54x6Nlj0TNn0xOXqCXLo+W6enudL9OQt0DMqbi7Vc0m0lekJLdfzjlhQoeeCuL9Sj1eVnp1iVrWeQ2JxjR5rnZ4XRWG9ntsa9MyI1GVSe5We2Y166lr1GNr1PCdGOvTc2KmntUtPSLeefWJBj+Tsk5xb9Jw4psdpQE/0oJ6aIT3/Ec+M6Mke1TMkWsb1BE/oeVsoTuh59Zqe/3M28Li7gcsKA+8qDZSrDFynNfCb2KwzcNpg4B6jgW0mA5+aDUT6G/ipyIADA3XzDHwrTCUGIsoNXF9jILjOwNuipN7AeeG10MAu8fNiA6eWGWhYY2ByvYFvNht4rslAbrOB8DYD74kv2w0Mdhlo6ZE8vQZStxqwvGDgwmcGlIcM7BZHDxv49Yj0dtSA/ZiBs8cN3DtgwHPQwOEhA36j0u+4AfcJA4mTBl6ZNvCUi5Eb3Iz8Jf7tYaTM08hF8bDCiNrLyJMiQ2lkULyjNlKqMfKQ1oi3zki63sgKg5E/RLDJyAWzjNmM/O5j5IEAI8cCjVwXZOT8HPksMaKskHNVRoJqJK7ByD8WGplZa6R7nZGo9UY+EjUbjPxXPL7RiGmTkefFxGYjtzca6W0ysr/ZyHctRla3GrG0GXlRTLUbubPDiHOnkS0irssoz2JG1vYYeaXXyMk+I3dtMbK138iG7ZJ/v5EXPjHidNBInzhwSGKPGHEck1jhNiCx4qchIxuHjfiNGHldnBk1snPcyPJJIyXTRh48aWTgtJEbXUxcEh2uJsLdTLwv/uNu4lEPEwZPE3tFvsIk7xgmrnmZ6FWaiFGZ2C+sGhMvC4fWxLS4S2fCTW/ioMHEEqOJn8VGk4l5FhP3WU384DCxHhM+s028Kk7PMbFyrgnPeSZS5ps4IpoWmHio3ERntYnIGhOP15l4od7EVIMJl0UmFi2RXNeZOLdJemyX/jpMLOwVR0zymzGRPmSibcRE1ZjMmTTx2bQJV1czS93NPORl5hZvMzEaM/tFvdbM98JHb2a2wcxxs5kVFjN/iTarmeRsM0eFodCMpsTMM2J0gZlbS83ElpvZUGkms87Mp5vM/LTZTEmzmQvioRaJazNztd3MgU4zC7vM/CAe7DPjvcXMUyLzSTOvf2Am65iZYREzKLGiYUhixYZhs3x3Znn+MJM9IbkmzfRMSd0TZn6cNpNzzsy181L3opllf5j5h5NFnr8s8ixpoUNl4SNvCz5aizwrWLhfb+EJg4Vho4UDFgs/WC1ssFm4WmBh71wLk/Ms3DnfwrYSC61lFt4rt1BVYeEbsarSgqXKwsvi3hoLN9ZbWL/YIvcqC7nXWfh+kwXfRgvzmiw82Gzh6RYL/e0WEjssLOu0yPXMwruisseCuc/CS+LUFgsr+y0E7LHgdsxC8nELKwYs/CUihix8KGqHJbdYNyL5Ry28Ls6PWdBMSN1JC+Pi9inp6zsLuxVWBr2sfOJtZZPGSqDWyj7xqN6K0WDlpNFKjI+Vn3ytVGZYaSm2cm6ulfESK7cvsLK11MqRMittFVY+rLRSW2XlezG/1srn4uE6K9p6K/kNVvkdWtl9s5W9q60UrLFyQty11srOdVbS1kudTVbeabJS0Wzla/F4ixVzqxX5QXFG3NduRdVh5UmR3WllVNzWZeVwj9Tvk/pbZC1PWEk8YCX8M+njoJWLR6z886gVwzEr9wxYUQxKD2J4yMrNw1auir4RKwdHrfw2Jusbt/L+hJWaSStrp6zEO9v4TKz1sMmzp41HvGzc421DobaRobHJu5iNPp2NBL2NQ2K5wcbvotVoI9xk40PxltXGFzYbRl8bf8y2ETHXxkeifp4Nc5mNl8XZchvelTZyq2y41djYIVJrbQyIG+tsXBbd9TY+bbDx60IboYtt/PS4jdfWST+bbexptHFrsw2nFht/tdnoaLcR1WFjv1jYKbEiqNvGv8U3PTKvz8bUp7KGQzZuOSxzjkncoI3NQzbeHbaxZtTGC5M2Tk/ZuNfVh+2ePnL98mGZtw9tah8atD5s0vnwb70Pr5t88Pb14bn5PrhU+LBNpFT6cFzcWOXDFRFf48NBsbzWhz9EW50PkfU++C314U3x5TIftNf74LnGhz0ic60Po+K2dZJzveQUyRskp7iy0UeegyVXow/tTT5ENfvI/cGHn1t8aGr1IaTNh/dFTbsP34uATh/eFuVdPqzq9uG1Hh8+7/XhkT7J84nk+Ux6EvsPybyjPvzvmA/2AR/2idVDPvgM+/DFiA+Pjvrw8pgPs8d9OCcempCeJ32494QPSxW+vK/2xa7zZZ/4Ru/LGoMvPkZfFph8MVt8eUVcsPpyv8OXJ+f6kjPPl10lvmwv8+VqhS9bKn05WuXL9dW+LK/zJXyxLz8t8SV+rS+/NPrS3ORLWLMvH4r6Fl9+FMFtvrJOX1mn1O705R1R2eXL2m5f3urx5eteX2xbfNHt8WXwNV/ePeLLfwfk/KAvbw/5Uj7sy3/E6hHpddSXN0TpmC+vTfgyf9KXi+LRKV/mTvvywHlfFnn50aL04yOVH6EaPz4U9Vo/GnV+hOj9qDX48YPYZPQjyOTH92Y/eUb0w271Y72PHxV+fkzM82NPiR93lvqRVe7HHRV+uFf6sUtkVvkxKtxq/NgpRmr9uK3OD9d6P7mH+XHLEj+crvMjZo0fn4lla/3oWCfH6+XvDX5yP/Fj6WY/fm/2o63FjwOtfixpk7/b/eT/QY7Fb51y3OVHZLcf+/v8iNjqxy97/Pj5Iz8aPvMj7KisTzQckzERNuBH85B8Dsu4aBiRcdE8KmNjfiyc8iN8Ws6JiM/9WO7kT6ezP7Eu/ix39SfO3Z/rPPz528ufFVp/rjf4c9Tkz4zNn+O+/tzo50/RXH9OC+18f4pL/DkjdKX+8i7kj77Cn9mV/jxS5c/L1f7MrfHngphX78+jDf58scifxxb747Pcn7U3+MvvReqs8+daoz9bm/xJafbnlhZ/nFv92S6G2/zJ6PTHvdufrB5/xsX/9frzRJ8/BTv9STjqzxHRd1xyDEqOIckx7I/LqD+3j0v8pMRP+TM57c/zF/zpdQog0TlAnocCuCr6XQNIdgtgUNziHoCzRwDbhZtXALtEljKAcfGkdwC56gCmxD2aAFTaAAp0AXLPDUBjCKDYGMBZ8aI5gDmWAN7wC0BfFCDvUQG8OTeAfSUBVC0I4DuxoTSAH8sDCKsM4NeqAHn+CeATsbQ2gN6F0t+iAPzuCeCm1QFsWxNA6lrpY0OAvFcHcG9jAN5NARQ1B3BGPNgiNVulZpvUEv9qD5D3wwBeEyWdAazqCsC3O4C3xPreAOx9Abwrbvo0gOwj0v9AANrBAJ4XppEAXhHzRwP4Ujw+FsC6yQBqTgTw11npwcXOuLjL1Y6Xm52nxUl3O/d72NF42nleoLDLfcfOq0o7JSo7q7zt+KrtvCW+1djZoLXzns5Ond7OT6LJYCfcaOcfVjuXRXmxnf+KQCRO1M2W83PtLJlnp3O+ndgSO4fEigV2rojkMrtcx+1kVkpvwqvazlNCW2eX9xc7axbb8V9iZ9MyO79eZ2fPajs5a+xMiZVr7Xivs/OcKF5v56x4eIMd40Y7r4j5m+x8KVZtljU02nlbVDbZ+U5sbLYT3GLnA/FLq53WNjtR7XY+Ecs67PwlujvtJHTZOSpu7LaT1mtnRDyxxU5uv50TQr3Nzle77OzbYyfmWdmD5yRuv8SJOw7Y8fhE4kXupxIv7v1M5hy0s1c4Dtk5J/552I75iJ3XxIKjdr4W7xy3Uz1g538ibMgu79F2Fg/b+V10jMg+jso+ihVjso+if9xOyoSdIXHbpJ3dU3ayT9iZFPdMyz6dlH0SD5+2s/qcnYNfyf45BeLtHMhzotglkHPiEddATG6BvCpK3AP5WqzxCMTfM5B3RLUikI+VgSxRBfKH6PQOJE4dyGFxgyZQ3tcD2aoNJFUXyIi4Qx+IhyFQnmsDmTYGcp8pEI05kOfFv6yBWGyBvCHKfAL5RtT5BxJYGMjPRYHy/BfIp45AlsuvKWt+IBNCtSCQZ8XDZdJjeSBfVUh/ldJflfQnaqoD+UE01gQSXhvIfrGkLpCEhkCcFgWyXaQvDuT/lgRSsEx6vi0Q3ZpAft8sa2iS42ZZg0hrDWRU3NkWiKI9kKdEQUcgp8QDnYHouwJ5SczrDuQLsaonEN/eQPaJqj7Zo37Zn62BdG0L5LHPArk2EMjYUCB3DQfiNRLIM+LVcdnjCdljsXYykHenAvnphKx7OpDIk7JXFwI57hWEqyqI3UKtCWK2NojPhU0fxFuiwhDEd2KTMYhQUxAficXmIP4Q8dYgnHyCeM4/iCvFQXxdEsTaBUHYS4OoKwviZ3GwIoj+qiBSq4NQ1AZxui6Ih+qDMDYEUb8kiF/EzPIgspuC0LQEMac1iMfbgvBtD2KfqOoI4u/uIGb1BnFbX5D8bwRhOCDzDgZhHZaexoJYOh5Ez0QQA5NB3DoVxP0ng9CfCuJlseZMEIcuBOF9NYi9YvY1WZ94zCkYH+dg3hZVLsH8ICLcgvlEXHIPxtMrmDPKYDZoggnWBtOlD8bVFMxuccIczP2WYHTWYObZgvlK1PkFExMQzEB6MB/kB/N7QTCdhcHEFwVzTNxcHMy784OpLwnmF3FDWTBO5cHsEJkVwairgrlYHYxfbTA/1QUT1RDMzMJgti0KZmxxMG+sDqZ8TTCb1gZz+6ZgntoczMNNwZibZbxFxltlvEv67pZzoqBH+heb+oPZvzWY3u3B2D6RtX4aTOTBYLYeDkZ1LJi9guPBvDMYTPRIMNePBnNNTIwHs3IimF1ng7lrJlj2KwRf5xBqXEJocQ1h0jOElYoQvlSG0KEJIV4bwjGxRx9CriGEk+JBYwil5hB5ZgrhL1sInv4SPyeE1XNDeG9eCL/Ol7klMm9BCLeUhuBaFkJeeQinhLEyhNdEWVUIm6pDCK0J4VJtCFvqQkitD2FEKBeG8JxoXRZC9ooQbn9MajwewtOiaFUI58Q/V4dgXRPCW6JqbQg/iOZ1IUStD+GguH5DCNfE9o0hZG6SdYl7N4egbQzhJTG/KYSvxbrmEIJaQvhQLG4N4Q/R3RZCUnsIg+L2DqndKbVFUVcI/+oO4e0eqbFF1vdhCG4fh/CEyN8fwmnx8IEQzJ+E8Iao+DSE70XjZyFEHAzhU/GPQyHMiG2HQ8g4EsKEWHk0BM2xEF4U846H8JVYOyC9DEkfIyEMiTtGQ3hmLITi8RAenQjBZzKEfaJmKoQbT4bgfEr29qzsrThwIYSwyyHccy0EtVMoL4p5zqF8Jda6hBLoGsoHYpFbKH+KHvdQZnmEMiTu8AxFoQjlGXHBKxRfVShHNaHcrA3lCV0oDxtCMRtDqTSFEmkJ5TNxzRrK6dRQvi0IJawolOuKQ1k5OxTNnFBeEuvmhRI8P5SPxJKSUPoWhJJSGsre8lBmV4TyhVhdGcr7VaH8Xh1KV00oSbWhDIrb66SfeulHxC8NJebGUMZWhXLP6lDUa2RtYt5aWZtYty6UoPWhfCiWbAjlL5GyKZQRcdfmUFSNoTwvvmgKZU2z7EFLqHzfsv62UO7sCOW5zlDoCuW9HumjV/rok9pbpbb4dWcoew6EUnUwlB9FzOFQXI7KmDh9TMYHQ2kZCuXGERkflXGRNxaKZSKUN8UPk6FEn5Dz06HsPinjZ2TO2VDirsn+ilucwnB3DuNJUegSJvfUMP7lGoaPWxj7RK17GL+Ido8w4j3DOC5uVYTh4RXGU6JIGcZ58agqDF/vMP4t6tRh/Co6NWEkaMMYELfpwvDUh+FnCuMOWxgB/mG8LxYGhPFAYRjGojBeFxXFYXwvmhxhRBHGIeE8J4y8uWGcEpb5YbwlWheEEVsahlu59C4KKqTvSum3OoyOGqlbK72K2+qkbn2YfI9hvLcoDMW6MJ4Vn68PI7kxjK9bwvi4LYxl7WFcFls7wuT5P4xJcV9XGLruMEp7wvhWbO4NI6IvjOu3hOHUH8YukbM1jJNi9qEwAo+EkXY8jJcHw1gwFMZ/xabhMMJHwvhUrBgNk2thGDvHZN64zBMPTYRhngzjTVE9FUbbiTDipmWPT8oenwrjaXHhtOyZKpyPtOFc0oWzVR9OhiGcSXGfMZwyczjfiSZLOFHWcA6JG23huPiE845/OJmR4fjNCufb0nAiy8M5KJwrw9kj8qvCOSPeqQknqT6cOxvCWb84nJAl4ewXD14Xzi/rwrljYzjrGmW8KZzp1nBM7eFyLw3nR9HWGU5cVzjHxW3d4Xj2hPOsoDeci2JNXziBW6R/sbQ/nPu3h1OxM5ze/eGMHZC+PgvnnuFwtCPhvCxKR2VMRI7LWsSNE+E8MRlO4VQ458R70+EsPCnzT0kP7hHyu4xA4RXBjDqCHZoIsrURnBQP6yKw6CN4W9QYIvhFdBojSDRFMCTuNEegskTwgphnjeA/YoMtgk99IljhG0GefwR75kbw54II7i2PoLkqgpjqCI6KW2si8KiN4BlBXQQXxZr6CD5uiODKQulhcQTTov7RCH4XPY9FkPJ4BKPinlURaFdH8IooWxPBd6JpbQTR6yI4Im5ZL7k3RPC0cGyU3CJos+QWVxold7OsT9S2RdDVHsFwRwTqrggWdEewuSeCQ70R3NQXwVNbIijuj+CCsG+L4ENxebscfyDHH8mxWPqxjIlt+yPIOiA9i4c+kX37NIK3RM1nsm+i82AESYcieOmI1Dkawbei8VgEUccjcB+UXoVjSHoVa4YjCByJ4COxbFR6FtvHpO9x6Vs8PBGBdTKCuqkIkqdlP07KXpySfT0rtWek9lX5zkTttQh+FV1OkcxyjmRE3O0SicY1kpdFqVsk34km90iOekSyThnJNe9I8jSRnBV+ukh594tkkT6SN8yRlPhF8l/R6B/J4YBIroZG4hMZyURMJIlzIlHPi+Tb+XK+JJLoBZHyDBGJR1kkz4jZ5ZK/IpKQykgOiBVVkThVR7JbPFYbiX9dJO+Lv+sj2doQyduLpbdHI2l+THp7PBLF6kjmrIlkw9pIijZGsqMpkpzmSE6Lf7ZIH62RvCv62iNJ74hkUtzfGYmpK5I3RXV3JL+IpF7Zg75IXtkSSVl/JN8Lrx2R7BVPfhLJo0elj2ORLD4ufQxEMj0YyUNDkewbjqR+JJLfRe9oJPeNy55MRDJ8QvbzZCQtpyM59Lmc+1P2eUZqXI1Ee03qiHKnKP4nWp2jiHeJYkDc6RqFyi2KF0WJexTfiiOeUXJviJJn3SjmKKM46B2FmyYKhzaKi2KtLooVhigKTFGcF4+bo7BbovDzi+I98bd/FGmhUdwfFgUFUawrjCK0KIrri6N40hFFkdwR9s+J4rq5UVwT+fOjOCceL4liWWkUueVR/KtCclVGkVUTxUnxSG0UtrooMhZGYVkcRd2SKL5+PIoNq6IIXx3FTWuieHqt9Lc5Sq5tURwQzi1Sp13qdESxu1P67ZJ+hb0nio/E1d4odvZF8Vh/FAFbo1i6TdawK4o3D0RRNRDFrKEoRsXK4Sh0I1G8JipHo/hJdIxFkTQexYi4Z0LOT8p5UTkl50X7iSiGp6PQnoriVVFxWsbORJF4VsbF3eeieNklmjLXaAbdo1F7RhOvlL+F2lvG1dH8T8RrZUz8n07G9dG8IsoN0fwg2ozRJJii5RoYjcYi50S5VcZtMu4j4+Iu32jaQ6LRxUTza0E0E3OieWBuNG/Pi6ZufjS/i96SaKYWRPNgaTSWsmj+KI8mozKaE+KhqmgaaqL5S/TXRpNZF83D9dEsWhhN1uJofJdGs2ldNJHrozks9m6MpnFzNNGN0bzQHM3xtmjuaI/mpQ5ZT6esp1t66pE++6L5UST2R3PPVulvm/S3J5rYgWi8h6JpHZH+RyV2LBrteDSVE9HMmoqm/lw0f4qcr6J59GvZp6vRfKCPId8UQ6Alhv3iCVsMxT4xXBShfjE8ExDDf+wxqObGUFUWwy/i/soY6qtj+FNsqYkhszaGHQtjyFsUw1kRuERyLI/h6cdi4PEYvhKHV8dw65oYnl8bw3frYqjcHMPPYrwpBlNLDCfbY/DtjOF9sbQrhitiZ7f01hPDebGqN4agvhh57ojBpT8G7ZMx6D+MofqjGB46EMO/P4nBfjiGL47FsP54DPOHY2geieH/xmLknV3qTUg90TUZQ8qU1BX7pmNoOBnD1lMx+J+V9V6M4c6rMaivxcj/fAwVTrH8JDqdYxl3ieW0ZyxF3rGsU8dyUBPLfH0s34pmQyxxxlgGhdYcy2ui2xpLqi2WSWH1jWWRXyy5AbGsCIolMVo+58ayqSSWowtiUZXFMlYZi6k6lrdFfU0sf4r+2lhO1cUS0BCL06JYihfH8oVYvyQWr+WxvCC+XRNL+uZY3m+KpbA1ls/FwfZYbu6IZW9nLN91xdLSHUt8TyxD4p7eWN7oi6WvP5aMrbF8sD2Wi7ti+WOv9Hs4lvMDsawZjMVjROaMx3L3hMRPxvL7lMw5IXOmY/E7Fcvy07FcE0+ciWXDuVgOX4nl1plYlFdjKbsWyw+iwymOMec47neJY6FbHH+L7e5x5HrEcU6s8oxjniqOOHUcd2vieEMbR40ujt9Fnz6OTEOcvPPG4W+K4zpzHE6WOJ4UG21xePvF4VwQx1PiTkccGuI4MTeOayVxfFEaR0R5HEfEbRVxvFwZR2d1HCk1cTxYGyfXwjiu1Mfx+cI4blgVx3Or42hZG0f8ujgMG+Ko3xjH441xch2UsfY4hsU9HXG81RlHXVccf4pvt8bRvC2OH47G0XEsjgcG4nh3MI7FQ5JbFI7EsW40jvCxOA4L5UQc5ZNxdE3F4XMyjj2n41h9Rea5xnPFPZ71inheUcVT4R3PI9p4uW/H86G4Th+PsyGep8RsYzybTfEMmOPRWeOptcXzh7g4O57b58n8+fFUlsTzi0gvjeefZfH4l8fzkXCpjOdpEVcTzz218dTXx/OX2NYQT+7CeM6JNYviuWVJPC8ujSdwdTzjG+KZ2RxPcVM8G5vjyeqMJ6g7nk/EjT3xePTGs1eU9MXzvWjfEs+sfpknHtgaz9LtMnenzN0Vz08fxHP5SDw7j8bz+bF4IgbiOSJeHYrn0TGpNx7PDROSb1LyTUmuE5JnOp73TkmfF+Nx+zGeFYoEnvVKIMk7gfvVCbyrSeCqNgGHPoGvxCZDAjHGBAbEXaYE3jQnUG9J4C9x3pbAId8EMgITeGpBAv8pTaCpLIG48gT2VSZQWJNAVF0Cx8QbDQnULkwgd3ECYUsTuG1ZAr9elyDX6AQeb0oguDkBr9YEXhQ/tyXQ3Z4gzysJePQksFcs6E3gf2LejgS+FS9/KucHEygdS6BzPIHUiQROCP+pBD4W159IwH06gZKTCTx8JgHfswl8KIauynrcE+Uel8jd6kS+0Cey0ZDIcWMienMib4lLlkR2WhO5aEskylfG/ROpD0jkb/F/IfKZJZ/5ibw5J5HCSskhjlcncleNxNZKDnGpTnLUy/kGOS/eXpLIwqWJ7FqWiOumRD5qSWRFayIl7Yn8IDo7EkntTOSfXYkEdCeyX3j0JlLalyj3pUS6tySS3p9I4LZEgp9I5KEBmT+UyP9GZO6ozB2TueMydyKRA8JzKpEXRM90Is9elnGnJHmGSqJflYRWl0S9PolCYxJfiE2mJGLMSQyKlZYkTNYk3hGLbUk0+yUx5p9ExrwkqsuS+ENsLU8iryIJfU0Sb4uFtUlcEbvrkiiuT+Jr0diQxMjCJO5flMTyJUnMW5bEq2uS2NOUREKr5BQftCfxj44kXDuT6OpOIq0niZPi0d4kuS8loeyXmluTWLcjib8OJ5EylsSUsE8kUXkiid9E/7ScP5XEonOS+7yMa2bxm8jRzeK8iDTM4pi4yziLfaZZLDbPYkY8YZnFbOssWm2z+NhvFp4Bs3hRJM2fxYTwWyBjZbPYUjGL7EqZWyvz6iR+4SwClkiN5bNYsWEWZZtm8bOYaZvFfztmMdk1i0e6JaZnFlVbZrG1fxafb53F9PuzeOHILH45Kj0NzuK4uHtoFsbhWbwj5o3NomN8FkFTs7jtxCzqTs7iwXNyXpnMPHUy34tUbTIH9cncbkhGY0ym3pTMbnMyDksySbZkJsTDPsl4+SdTHZDMuCOZL0qSeaAsmesrknmhMpmKqmR+FVuqk7lQk0x0XTKD4r2GZK5bmMxPi5M5uzSZNcuSmb4rGeX6ZB5sSsavOZkbW5IZ7UqWNSWzcVsy9+9IZuDjZMzHkll+PJmfB5PpHUpm5ZjkG0+W604ypVMyLnpPJLPuZDJRp+T8acnjmcLHXilsV6eQoEvhIX0KBwwpvGpKodacwl+i2JpCkk8Kdr8UPhWvB6SwOzCFfYkprE5L4eXSFPk9pjBelUJAjcwXN9emoKpLYVdDCt8sTGHmuhS+X5GC820pzFqdwpMbUzjVmEJ2V4o8e6fI/TuF+3pT+LAvRZ6DUnixP4XKrSn8LrZtS6FgewpfisYdUmenzBuQ+OEUfEZS5D00hRtGU1CMSS/iz/EUdkykUDQpfZ9IYVL8czqFwJMpLDyTwlNnU+g6n8KZCylEXExh87cp/J8qlVJtKj+LjYZUfM2p7Bc3WVJRWlN5Vez2SaXNL5UU/1QeD0jlq7JUkipS+WdlKkFVqdxenYq2JlX+F1O5VpvK03WplNSn8qM4vzAVVqRycm0qvzWm8mVzKo0tqUy0pvJZu8ztkLmdqXIflvieVEb6U1HtSKV+ZypOH6by5JFUMo+nck5ED6biM5zKpbFUZk+k0jGZypoTqURMpzIgrj+dyj6PNJZ6pjGhTuMRTRq369LYp0/D2ZhGqSmNX8QWcxp5ljQuis3WNBJsabztn4aTPQ17eBpBc9L4bUEaj1amcbgqDWNNGstr0yhcmEbLojROLE4jdGkaORvTWNKaRn9HGvmdaXwpmrrSmOxO4189aQT3ynxh3JLGu8Jtaxp/bEtjx/Y0Vu1OY8+zaawdTMN3JI39YuF4GiWTafwk+qbSyD0hPYqEk9LT6TQOiTvPSC/n0ii6mIbFKZ0lmnTKdOls06fTYkwn2ZTOtHjcnE6YJR2LLZ0PxA0+6dT5pfO/gHScSyW2Mp3wmnSOi5W16XxYl46yIZ36henMX5zOv65L58bNMtaYzuuipCWdvLZ0kjrSCelK5+5uyduTzvW96Sj6JPeWdC6LJ/rTOXgonTsOp5M5nE7saDqj4uB4OvrJdP4tlk+lUz2dzl9i9ql0uk6nc/6M1HXO4B5FBh96ZdCvzSBfl8FXYpUxgwhTBveZM/CxZMg7TQZqWwZvisU+GTj5ZvCcGA7OoJQMCudkcGpeBg8syMC/NIPbyjL4syqD2TUZdNVmcL4ug7iGDIIWZXD90gx812dwQOxsyuCfHRmYuzP4QNzQk4FXbwaviat9GWzdmsHX2zJYszOD25/IkO8vg3VHMog5msGoOHg8gzsHMnhvMAPFcAZ1IxlcEU+NZlAylsHPon88g4IJySNaJiXXCel7OoOAU5LzdAb6Mxn8W7ipMsnVZTLLkMm0iDBlMijuN2fiZ8nkE3GbNRN330xeEj8GZNJnz2THgkziKzM5Vp2JrTaTj8XNdZmo6zN5SyxpyOSFhZlULcrkL9G0PJOazZm0tmZyui2T0Y5MHu7MJLArk7u6M+U7zkTVl8miLZlk78zE+WgmPYPS25DMHc7kwfFMjFOZeE1nsvBkJuWnM7l4PpPXVFks9M7ie10WFw1ZrDZnMWzJwm7L4k6fLEy+Wdzgl8Ub/lksCsjis7Isrq/MQlklx9VZVNRmyf08izn1WfQ2ZJGyOIvTYt2SLIKXZ3HPdVmUN2fR05ZFbnsWX4jmjixOdWYR053FIz0S05eFbUsWH4tb+rPQbs3i4fey+O5QFqMDcn5Yxsay8JjI4hVRP5nFjHhmSnKelpyi+YzEKbO5xTsbrTqbq7psntVn84chmzmmbPrM2XItyabVms1ZWzYbfLKZ9M3mg6BsbgzOxmdeNvOrsvlvTTaf12XTWJ/N6KJsHlks55Zl47Uim9fFouuzMTdK/jbJ3y75O7L5oUvyd2fL+3I2GX3ZnBeJ/dlEbcvm4e3ZBO3IZv8umftUNk2fZnP8SDb+x7K583g2bw9ly/ue5BvNlvtCNrsnsuW6kk3/VDaFJ6SXkxJ3MZuNyhwi1Tms1OXwiT6HG0w58gyaw1JLDm7WHJ71yaHcN4enF+SwsyyH/1Tm0FGVQ2Z1Dp+LxpocTtXmsLYuh9j6HMbF4MIcHliUw63LZLxRjltyUPVIzt4cXu7LYf72HLbtyKFtj8TtzeGhT3MwHslh37Ecfh/NYddYDnPHc/hR9E/kyP0sh/+Krqkcck7kkHYyh7Ni46kcVp/JIfpsDqHnpcZ/cvjhpxxKVbl8q82lW5fLl/pcWg25pBtzOSc2mXJJMudyUqy15BJjzWVcPGrLJdwnlyHxoG8uK/1z8Q3I5RNxhz2XxY5cuWbK3JpcpsWaWplXJ/PqZV6DzBMPLcyVa0ouR4XvklzuXJrLLatyqd6US3NXLht7cknslfliTZ/U3pLLhHisP5eIrbkc257LXbtyuW1PLkuO5vLKsVycBnJ5Xvwymsv2sVz6JnIpmMyV/ZB1Tedy/mQup0/nsv5MLtHnpdYvubTNSC3nPCbc8jiuyMOsyeMWbR46XR7XGfNQmPLkOTSPly151FvzuCaet+VR7ZNHuV8ef4o9/nn8GpBHZngeVcV5PO3IY8fcPGbPy+O7kjw6yvL4ojyPloo80irz2FyVx+q6PKLr8+Q3kMejDVJ7cR6+y/N4//o8ih/I49PmPCyteXwslvfk4bZFehAN/Xk4bc2jZlseV8Sz2/Oo2JHH36J0Vx6/i1/25OF5SGKOy/kB6W8kj/mj0qPYMZbHnPE8fhJbJ/JwTObJ/TOPghN5/Fd0T+eRezKPi6fzOH82j3Z9vlyT8uV+mU+6KZ9Gcz5nLPlstObLc2w+/wzMJywon+Mh+cyenc/WOflkVkhsVT4pNRJXK3F1+SQ05HNCxC7KZ1L8c3k+2xrz+a4ln/905PNVVz5t3VKrR2r15nOhL5/U/nzOic1b8zm5I1/Wk8/lwXyeGsmnbDSfP8Xv4/nMn8znV7FzKp+5J/LZPi19nMrHcTqf/4nvzubz3/P5cr8s4A5NASZ9AR+JD4wF3GwqQGcu4D2htRbwrrjBVoDap4AVvgV4+xWwTygDCvh+TgH/LSngm9ICOisKyKou4EvRVlPAxdoCWusKyKgvoLmhgPSFBVwQTYsKuKu5gAMdBezvKuD27gI+7ingti0FGPsLuGl3AXVHC7g6WED1eAHPThRQNSmfUwU8My1OFfD0mQIqzhbw1xcFzL1WwHa3QrYphLKQH9WFbNUIXSE/6AtxGOVvk3ya5Vg4rIX02wr5n08hRaGFfB9eyLeOQgqrRF0hvfXy2SCfC+VzkXwuls8lhfQtlc8VUmNjIT+3F/JLt+gtZGd/Ib9uLWTXtkL+fL6QF48V8tJAIW4ThXJfKJT3+EJeE57nCvnEpYj7tEUc1RURZCriIWuRvPMUEepbRHp2EV8VFlEwrwhHeRFbK4r4qbKI7VVF/FxdxI6aIn6pLWJnXRHz64v4TexuKGLB4iL+FE8uKaJsaRHly4t4/qYi7m0p4v42yd1dxEhvEY/2FxG1tYjJ7UX8daAIp2NFuAwUsWiwSK71RbwuFGNFvCnenihixWQR/54q4oYTRWimi3hP6E4V8YHYf64I6wXp16mYIo9idqiK+dW7mN3qYp7QFlOqK+aSoZgqUzHXLMW8YC2m3lbMyz7FuPkVowktppViOuYUkzu3mO8XFNNfWsycimJ2VhbLPa+YPdWSp6aYP8VTtcWU10lOUdVQzIzYu1ByLyrmxcXFNCwp5pWlxbz5j2Iy10redcV0b5DeNhczt0V6E0+2F1PWUczfoqZH4rcUs7i/GPetxSi2F/OWUO0sxu+5YsJelpqHinn2SDHVR4upOy69DxTz2pDEjhRz3ajEjsk6Jop5T9w8WYxhqpiPxG0nijFPF3NA+Jwqxv9MMUfE/WeLeeh8MTFfFnO9m4OPPB34qBwEax2E6R2MiEcNDuLMDqbFeouDRKuD02KTzcF5HwcZfg76guR8sYMkHJwRm2c7SJ3j4IJomesgc56DL8U3JQ56FjgoLHVAuYMdFQ7+qnZwpdbB3joHtfUOnBocvCTcFjn49zIHNy53cOf1jv+nuD7Aori6Bo7HrrEiCIq9pRlbLIkpNv50WMoCCyy9WehNUETKsvSyy3bsJYkx9pbEmMTeu6iA2E2PiT311e98j8/vmZ07555z7l3ZmSFC40Kvchf6Vbpwst6FZQYX3jK6oDFJLxbpxepCjc0F3XIXfjnsgvtxF7acc5H/Ry70bXbB4aoLB0TKNVlji4s8n7pQcEP67QJTu8ELe1ANgM6OsF1EOEGPgfKqNwj6OMM+8d0QWDQS3nYHkwLm+EGTP/J/AgKCJYfYFAIhKugUCttERBh0Dwf7KEiJhsxY8MuBX+uQv1n4Uw/+BvhPfGaEjmaJt8JuYb9C5qyEnl/AxMMQeB52XoKoyzLWDF+KhCtgdxWOtMDodrggrt6U+NvQcA+W/wihPVyJ6ulKz16ufCGS+7ri1M+VTDtX8uxdecvRlZsDXake5Mq7zq7cF/rBrnw0xJVfxKNhrqwc7krAKFdCZ7ky3seVNvF7oCtrg11RhLjyrwgOdaVjmCvbxB61K/sjXVkQ5crhaFdOxUr+Eld21bkSU++Kg96VtEZXThhcedPiisbqyg2bK9lHXJl40pV7p115fN6VTy650v2qK3HXXOnbIn23uXJEnG53xeulKxtecSOwgxu7Orvx0MGNObPdCMCNF+JrTzeG+bpxWlz2c6PY3417SjdmBrvxROXGxnA3QtRu9IySuSVu/KVxQ6l1w67ajU2H3VAdcaPLUTd2it7HJZ/IPOXGmdNu8l4rda+5saXFDXWrGz3a3Ei4LnPb3XC+6caF22582dGdpE7u2Hd256AY0tWdqp7uvOzvjtrBnQRHd1IHuuM8yF2e0dwZPdidi6JtqDuVw9yZNtyd9WPccfd0x85fYgMkNtCdE+JikDvjQ9y5LipV7nIvc+e+mB3uzgPhGeHOn+KLWHeSK915u07yisp6d/Q6uW5wZ4PRnVfM7mwVERZ3XrW6oz3szi/H3Fl30p0Xp9zpftad5svulDa78/41d34StLrzWKxpcyf0hjtdb7qz8YE7xzp7UNnDg/uvejC7lwe97T04NsCDZQNl3NmDOUM95L3Og7+He7AHD+JdPfjOzYNTHh7U+Xrw1N8DB5UHGaEevKn2oDzCg57lHhyp9GBktQfjaj3YbfIgzuxBqtWD15Z7MHmlB4HrPUg57kHeSQ+s5+X8kgfbLnvQ64oH+4TTNQ9yWjyobvfgQGdP7r7qyYrennj38eRvsbGvJ6p+nnSx82S3iOvviZ29J9+JNAdPrjp5oh3oyZRBnuicPZk1WOYPkfgRnjz08OSQnyfDAzw5J8YpPakM8uTdYE9+EC4qTx6JNaGe/C/Mk83hnnwZ4cmAKE8+zJb4OoltkFhh0nnyWO/J2kZP+U3w5IXYYvSU9wxPeWf15Csx3+KJk9WTYyLH5olttSd/bPEk/4is67h8PulJ93OeOFzw5LAYecmTZZc9Gd/sSbuoueLJ+1c9+VlYr3nyrMUTZZsnHa97skP0ueHJNyLlpifp/3iy9D9P6OBFWU8vVvX14nM7L8L7e9Hd3osvRJKDFwMGeHFEZDt6McrJi4uieKAXEwd5cVPUOXvx4WAvmoZ48ddQL0KGe1E41otBM71QuHnxlacXt/28mBngxQPho/TiX7EpyIuwYKkVIrVEkkpqhUotkR0mtcK9KFF7MSnCi4+ivGjXeRFv9eKQzYucg17MOubFlfPS+wUv7l30Ys5lL9Y0e/Hiihdbr3qxv8UL5zYv3mj34sltL6718eZpf2/6OXnTPtibTu9789tcb/7/3zwPbx77efN2qDc1Yd7Y1N5sjPRGFeVNc7w3n9VJjM6b+yZvnli8WW/1pmOTNztE7HJvDqzwZvgqb5w/86b2iDf7TnlTcd4bt0vedLnizR5x5Jo3mjZvea73Zu1NbzrclvFOPtzr4cPI/j7McvQhytmHPoN9+FZYXHz4xNWHab4+BAf4sCfQhyNBPmxQ+5Bd4sOTcpnb4IOLXj6Ly1YfNDYf7jf5YFzuw9MVPpw45MOMYz5sOunD5mYfIq74cLbFh8JWH/re8SHgZx9+6erLqv6+bHXw5TtHXzKcfBkx0JcLYrKzr9wrfHk8xJeOw32JH+GL6TVfWif48tTNl2APX/Z6+pLn40u40pevg3xJCfalUOXL+FBfboj6MF9iony5FOtLv0Y5Gn2ZYvbFaPEFqy8hTb58sdyXN1dLXtH5sC+7ReIRX44dldzHfHn9uC//nvZl0iVf7gj9Zemp2ZegqxJ/zZc9IrHFF8dWX46Lluu+zLjhyy/iVAcF7Z0U1HVW8HsXBau7Knilu4IrvRT82Ech7yAKzg1QsMxRgX6ggjmDFDwWjsMUvDFCgcMHCl7/SEHTbAXecxT8J7bMVRDloqAPCr4TGa4KRropuChK3RVM8VDIM5ECo6cCVy8FoT4Kuvsq+EosVCgY7KfgtBgfoGCWUsFD0SlEwS5xLFRBXpjUDFewNVpBTpGCq8UKfi5VYNMo8CpT8K/YrFUQWS49VEgPIr1SwYgq6UGUVksPNdKD6KFTMNGoYL1FQZBVIc+fCvaK31crOHNQwa3DCnRHZN1HZd1i/TGJOy4xJxScPKVg3BkFM89JbxcVJFyS3poVtF5RUH1VwQfXFChaFbwU29sUjL2p4L3bCpI7+LG+nx9d+vuxVwx08ONtRz9uiLWD/Ah09qPTYD+ShvjhNNSPxcP8eOnvx/YAP/or/TgscoP8uBbsxwyVjIf7EauWsUg/XouScVEZ7UdbjR8zzZLPKvlskmu5H0tW+DFupR+ak340X/Tj3ct+RF/zw67Fj7Ftfrzf7sev4uVNP96458eWV/2Z0c9f7tv+xDn4c3SAP3mO/rQ5+dNpiD97xKlh/uhG+vPaDHkg9PVno8KfMD9/vvH3Z4vKn+hQf66p/fkt0p+aZf78UeRP51KJqfZnf40//+n92doocQZ/Dhv9aTH788DqT4A8YO5e7k/BKn/Gr/bnk3X+lH7qj/N5f9RX/Ol91Z/yVn8W3/bnl04B/GgfgPeAAP4nYp0CsB8YwFFROziAdUMDeN8ngN/Ebr8ATgUEMEEZwG0xIyKAX8VvKQEcyA8guyqAD2sD+KIhgMmGADabA7CzBnBY5NoCeL0pgMwDAVQeCmD1kQACjgbQ6VgA848H4HwigDNi81mZcz6AtosBBF8JYN/VAHn+DuBiSwDT2gJouh7AiVsBLLkdQK8fAujQOVCe4wJJ6hLIwK6B3O0eyEy7QILtA+nuEEiZUyDLBwXyyuBAXEcGsn62XJsj1+YGsk+kugQynEAuiTLXQN51C+RnofAIpIOn5BZJXoEU+gQy0Vfyi7/9AqkLDuRxSCDp4YHyzBHIqiiJKQlkUmkgJk0g7mWB/CM2awOJLg8krzKQN6sCuaoL5IPGQNYYAuX9LZBkcyAvlweyc0UgiSsDcVoVyClRuFrqrZF6wrhW8q2TfGLzesm3IZD+HwdyRLz5aSANGwPZejCQ2EOBLD4SyNtHA7kpOB7Ic/HZiUAenQtkw3np91Igoy4HyvNZINPaA/lJ+N6U/bklaxWJt2Uf7wRyWty7F4jH94H8K755LnvTQcnEvkqi7ZWMc1TK352Sg4OV5AxR8vpQJXXDlDweruTOXCVGFyXuKPlHbHFVEuOmxN5dyTGR76HkpqcSvZeSfgolh8UiPyVv+CvpHazkgGhVKdkQruTVCCXfiNFRStbFKkkoVlJYqmSSRsk9YS5T4qlV8p/YVq4krkLJgEolJ0RBlZIJ1dKPONag5HOjEjuzkiNinFXq2+QlrElqr1Iyd62SZyL9oNQ6pOSqWHdUSfAxJb+fVrL2jJKgs0oqLipZc1lJ6lUll68pmdGqZPhNJeW35PNtJSn3lfzaKYhL3YNY1TOI4X2DWN0/iJQB8tlRxsVvA4PktyqIroNlfEgQM4bLmGhVBPHEP4hPAoLICQpCHRZErjoIW3EQu0qDGFITxD5LECNtQYSsDOL8iSD8zwSRfC6IoMtBdGsOYtTVIHpeD2L2rSAevBKMnV0wR8RWx2AGDAxmknOwvKsFYx0cjPeQYF4K5+HBLHcJxo9gfvMM5poimJn+wbwZHIwuJJjPQ4OJDgvmeHgwEyKC+Sk+mC+Sghm3KBjfomD0+mBcG4M5YQpmqTkYi1Xy2oKp/lbyfBfMY/HJgWDCDwbT51Awh8Siw8G8dSSYm6LxaDBux4L5R2w9HozjyWBOCdsZyX82mODmYL65EszYa8G0irqWYD5rCybyuqyvPZjFN4Ix3Qom4Mdg3n8ZzLpXQgjpEMKrHUP4VmR1CuG1ziG0ifouIcztGsJzca9nCC97hzCvbwhBDiHMHhTCU3FnWAim4SEkTgvhyawQPp0dgnpOCHkuIbxNCLeFh1sIP3uHsE8hYyqZIxLVIThHhHBO/BIVwuroEHalhtChOIRLpSFUaEL4oCyE9doQelWEMEUXQrVZalgkvy2ENRtCmH4ohF/F6sPS05EQxh4PYenZEL4/F0L4NandFsL/2qXOrRDW3g1hyV8h7PlPcr8MoXcnFYauKoL7qOjRV0VWPxV/26s47aiiyEnF1IEqApxV/G+mip2zVCTNVjF4jooLomyuihkuKh6IdagIcVXR003FAZHjruJNDxU3RKOnCncvFf+K7d4qEnxUDPJVcVaUKlT86id1lSrOhKlYFaFi3yIVDoUq3ilS8aNYXqzCv0RFl1IVX4k0jYrRZSquiVqtijnlKp6JTRUqoitV2FepOCEKqyVHjYofxPJaFaN0ct2oYrJF8tkkz3LJsUJyrJS5q1U836Ri7AEVbaL+oAqXQyr+ElsOq4g7osLxqOyLKD6mYtpxFd1PqfjnnIqt51XEX5C1XJJ9vKLi26sqsq/J2ltUvHdL9keM6hDKNTG7UyibOodysmsoK3qEsqVfKHF2oUx3CCVnYCj/DQ5lx5BQbswNpdElVH4PZUzscA0lyS2Uwe6h9PEJxeIXSoeAUK4oQ4lWSb7QUKaEh7JSLXOWS/yKUMLXhfLToVB5ZpVcJ0IZciZUftND+eR8KN9fDpX7ZChjW0JxbQvF3C2M2l5hmAeGsdc5jJTBYcSOCMNpZBhnRNzkMC4GhfFhSBifqsJYGRHGzZgwXsSFsSAhjANmmWsLw6cpTJ6hw6hbFUbo/jDufxfGa0fCmHk6jOLzYUy7EMahy2Hy7BbG+Cth3BXWq2EoroXRqSWMr0R6axhj2sJoE7rrYbi2h/Gv2HEjjKSbYQy5FcYlUXE7jI/uhLHxbhhR98I4eT+Mgz+H4fBPGL1ehrGvczhVvcLlnTGcJY7hTHQK53uxfGA4AYPC6eoczn6RNTicN4aEc1MYhobjOSycl2LhiHCujgxnzuhwzr0WTvTscAbMCeddl3BCXcOZ5CG5PMP5OyicC6pwPgwL57HYGB5OlDqcoshwpkVJXk04KRUytzGcB8Zw1pvCCTOHU2ANZ7ItnO9WhJOzMpzRh8OJuCg9tkp/18O5dTOcvn+G8+Pf4czuq+YDBzWfDlAT6ajmlJOa6YPUFAxV89MwNa+OVHPmQzWaj9T8MVPNx7PURMxW03+OmhNimouaX8Va1Khc1fRxU3NELHFXyzrU/Ch6eKt521eNd5CaMSo1+lA1IyLUbItWE5eopjBTYpaosRWq2V+kJqtYzRslam4JU6nM06jpWKbmSzG2XM11sadKTY1ezVaDmsEmNRVmNTMtaj63qnFqUlO2XM37K2RdK9X8vlaN3QaZ+53MO6Qm5bCa1iNqGo6q2X5GzdBzaj66ouZci8xrlf1oUxPVrmbADbX8ncm6xa2OEbTaRdDQP4JdDhGMcIzgmmBgBP+K+c4RXBkcQe2QCLYNi2D2qAgSxkTwq1eEvBtF8E5QBKuDI1gSGsGq8Ah6RUQwMT6Cr8siMNdG8IYugq+sEdxsisB7RQQdV0ZgXBOB4XAEXidl7Jy4LDHNEbx2Va5dk/MWOW+Vud9H0K1DJHl2kRwcEElP50gOiU9nRzIkJJI5oZH8JbaHRTIvPJLaiEj+iYxkREwk9bGRLEyIpHtJJAdEQW0kx3WR9DdFMmhDJN8djWTRsUi+Px7J0fORrLsUSdGVSD6+FolDa6S870fy6HokMTciOXczUp49Inl6O5IL9lH84xzFjsFRvBgeRYtHFHu9o8gKiKJXeBQF6ijCoqKwi5Y4fRTp1ihet0XhdCaKjq1R7BO29ijyb0Ux8bbE9IxmQe9oRvaJRt83mi/tonnDPhqrQzT+A6Lp5hgt7/bR5DlFs2pQNCHO0Xw8LJrKj6L5c2Y022ZFM3xONK+5RfOtZzQDlNFsCYlmSGg0zaI2LJr/wqMZExmNT3Q0ObHRvB0XjX1JNON00RQYo1FbovmgKZon4vPl0SSsiGbit9EcPxjNxiPRnG6J5mmb5LwhOUXqnWimvpBaHWI4bR/D0wEx7B0cg9/wGCaNiqHkNfFeDD+6xaDyiKHYK4Yavxh2B8QwRhnDDdE1JIZvxcTQGELDY+injuFqWQx3qmJotMTIO2EMX4u3l8ewcoXM2xjDqOMxjD8Tw+OLMcRflprXYkhviWHKzRgG3InB7VkMS/+TvN1j+bBvrNwrYtk3IJYsx1jGOcWyYmAsfZxj+WxoLK+PiaV1Ziyd5sSyX6hcY2WvYnENjyU9IpY3ImP5PS6WmIRYBhTFyv0zFnVNLPa2WGYuj+VP0bZKxr6LRXswlutHJeZSLIrmWCJbZU5bLLPbY/ntfizNHeJ4v2ccP9jHsdohjtABcfJ3FUfb4Di+HRZH3vA41o+MQ+MWx/nAOCqVcRwJj6NQHcf0iDhio+Jwi43jpciKj2NcQhxxxXFcr4/jN0McLtY4/hPpTXG8sTyO5Svi2Lw2jh2H45h5LY4/xcLWOEa3xWG+Hod/exxLb8bx+604Bt+Nw/1+HLud4mlyjidocDzHh8QzZGY8WwPiORgSj3tkPB2iZMwUT+SKeFgdj/aTePqfiue18/HcFsqL8ZRcjuf95nhGXovH1BLPobZ4HrbH89kNyfkynmG9EljcL4EHdglccUhgv1MCF4ckMGNmAo/cEvBSJtA5KIH68AQ81AnyfJfAwNgEdhgTSDYloLQmsPlIAqbjCfS4mEDSlQRGXE3gujBdS8CvRcZbEzgslrUl8N51iW+XuBsJjLwpccJ0S8buJzDqRQLWvokkD0hkrGMit0TQwET6DErkhNA4J/LR4ET+FClDE+V5NZG/RydS8U4i+30S+VWRiKcykSkhiXJ/TyQuNJEhYYlcFdOiEmmNTUQRn0hETSJfNyTSbEyksyWRb8XQFYl0W51I0vpErm9IZPS1RKwtUvO61GxP5C9x91Yi/91P5JFzEpsHJ5E0JIn2oUlsCUtCGZlEn6gkZsUkkR6XhKE6iSO1SdgZk/BclcR3q5P4fF0S275JYt31JCLbkxh4I4n6m3L9VhKWH5I48VMS3z9IorbzPPK7zeP37vP4qN887tvPw9FxHrVO80gcOo/rw+ZhHj6PgBHzGDl5HtGKebymmseK0HmowuZhHz6PlxHz5Dl7HhbjPAJN87hwfB7uJ+fx5ZV55Fydx6/X5hHbOg/j9XmU3JzHaqf51DnPp/OQ+XI/no/9mPnyXjSf7v7z2amcz/fB8/EOn09X9XwOicKI+cyInM8z8XrMfO4J94z5JJnnM8oyn2DbfOya5nNWVC6fzysr5dra+ew/OZ9HV+czpnU+qutSp30+50XNDZl/cz537s9niP0CypwWkOO8gPihC2S9C7AMX4ByxAL2jVnAl8oFWMMWEBS+QH6jFkDkAjbHLqBt6QI+1y7gimkBevMCZjYtwHP7ArafXcCb5xfQeHkBs64t4F+x8foCzt2Way8XyH1sIYWOC5nhtJAfnRcyZOhC3pyzED+3hYzxW8ilwIXUKxfSLXghH6oW8rfYE7qQT9ULGREp8ckLudG4kPOmhdSaF+JhWUgX60IOij+bFvLzyoXYrV/Io9sLMXZK5smryfSxT+Zbx2SeDkwmZmgyncYksy8gmUfKZJzDkglQJ/OwOJl2YzI2UzIh5mS6NiVTvDyZseuSOfxVMjvOJhN3MZl/25JZeyeZwfeSqeuawpTeKSgHpNDPMYUPB6fwtwh4LYVRQSk0q1J4JTKFOxUpGGpS2GtIIduYwhqbzFmZwtlVKRxem8L6TSl0OJZCl2tyLma2pvBlWwqxd1Jw+D6FqR1SaeqeyueOqewfk8q/3qmEhaTSOzyV06JSnYpbRCpT4lJ5JFISUlE3puJpTaWbLZXZy1P5ekUqT1elsnN1KhlrUlnzcSrK5lTqrqbSvSVVno9SmduWyivXU/lWvHEvlfqBabzqnMayYWk8GpXGP9PTGBuSRnRoGip1GvrINHpHp3FavEhIw69BjqY09pvTmGFNI3llGm+uSuMn0bohjVtfp7H5QhoR19JwbknD0pqG4kYaVbdk3r00lnyfRsqvaaj7pNO/fzpdBqYzY2g6f4rUUenEvJHO1bfT2R+czl+qdHl/SWe7Op20iHQ+i0pnfnQ6ZRnpLDKnM82Szubl6Sxckc6bK9PRbE/ncZvEX08n4W46Of/JtY4Z3O2awaBeGcx2zuCl+GBoBm/7ZHAnMIPL6gwaIzLwiclgeVEG3eoyoCGDfEsGm1dn8NbaDO5vyGDVtQya2jIw38igdmCm7Fkm7kMyYXgmnUZk8tHYTKJnZeLgmcmx4EzmhGcyMzKTf2Iy+So2k+ByuVYhsbZMSprk+nK5viqT/4lvVmeydE0mH6zNZNEnmTSfy6T3tUxqWzLxbs2kZ1smp0TV9Uy638ik622pezeTNfZZWIdnyftYFtfE04gs/kjM4vf5WYxPzuJucRaR9VmEG7OwmbMIs2TRYpU5tixCm2Te8iwsK7IIWZnF1VVZmFdnEbwmiwFrs7giHDZk0X9TFicPZXHiaBbdT2TJ/90sOrZlyX0vS37nsuhwW453spj9fRbLfsnirx7Z7LXPZvqAbBY5Ceds9gzJJndoNs+GZbN7VDZT38pmh182j4LkGJXN5Bj5LDLj5HN8NrsqJd4q8Ssk15ps9h/J5tuz2bxyOZvi5mwOXs3mUHs2pTey8fkvmyCHHMyDcnAanCP7kUPYiBzS/HPIDMkhNyKHaZE5/B2fwz9JEmfKkb/9HFqbchi8Moeha3L4ZEsO2QdyyD+WwwencnjlYg7alhx63s7hl865ZPfNpWBgLh8OyuWVobkcECXDcpk7PBdG5bJ2Vi4JLrnMc8tluyKXyf657ArIJScwlw/CctkfnsvMiFy6J+WyoSiX9Kpc5thyqViVS481uXQ8lyvfdy52bbny3pJL2+1cRv6Qi6LbIu44LOIHp0W86byI/wIW4Rm+iNPqRayev4hRC+W8dBF9yxexom4Ri1YuovyTRRw9tYiolkWsa5O57Yt469YivvxhEabni5j/Sh5vdsiju10eg5zzWDE4j+FD81gwKo9xo/O4GJxHY0geN9R53I/KY25qHger8whszCPUlEe0NY8NTXl8vjKPHWvyyF6bx/b9ebx6Io/l5/P47Eoef1zLI6s1j+dtMv92Hsfu5OF5L4+e9/No+D6Pm13zybfLp945n/5D8lENy+fnmfnMdM9nfXA+iSH5pIblMzE8n13qfPkO83k3Mp+/xL6ofJZG53MoNh//onxGledzX3xSkc9bVflsrc5nSm0+3+nyKdHn49KYj7cpH70lnwG2fK4JW1M+6uX5DFuRz22xbmU+CavyeW11Pj+JTWvySVmbz4R1+TwUhz/Lx/3zfH45l8/ki/nkXc5nRnM+31zJ51hLPr2v53Ne6NvzUd6QOjelxq18Im5LjTuylh/ycXgqYz0Xk9p/MXMGLaaT82K8hiym19DFOI5YzLaPFstzwWIqwhejjFpMQNNiwlcu5smGxfgcWCzvj4sxXFlMTOtiFrbL+Q+Lye2yhPe6LqG93xJW2y3hseMSZgxawn+idtgSwkYtYfPrSzCrlpCgXsKHcUt417SEf8Rc6xJO2OTayiXsOLYEu/NLaBa3Ly3hzStLmH19CT43l2C6vUSen2X+/SXs7VHAZ44FPB5YwA9jC0h1LyA4oIDJoQV8EVbATHUBFZEFcr8oYE18Ab8kFnByaQHDSwuYX1bA29oC/hDvVRbgWlPAgIYCvm8sYKOhgMWWAj60FrB5fQF7Dhdw6FgBV1oLiLhewN32Av53t4BXfyhA33kpQV2WMrbHUn4Wiv5L+cRpKSGjlvKWy1Ku+y5lWfBSuqiWynPbUprUSxkZuZQ5dUvpuHwpviuXsufjpSR9s5TGY0vRX17K9OtLOXNrKbrbkvvOUv5+thS6FKLsXsi0voW4Di+kx4hCgkYVsnpMIRu8C7kcVMhdVSETwgvZqy6ksbyQpOpC3q+XMWshx1YUolhVSNqGQg4fKMRypJBJJwv58lQhs88UMuBCIVuaZd71QkLaC3n2oJBgp2UkOS/jg2HLuKdcRtfwZdSrl/Eifhk/W5eh/HwZbWfl/PIybC3LGNW2jB/E59eXMfXGMv4S371cxo6hRRweUcSCD4uIDi/iJ3URWyKK8IwtQllaRJK2iHHlRRyvLiKgtgh7SxErrUW81lRE7ooiKlcXsXxdEa7tRdy9XUTK3SKe3yvi6/tFfPKyiLKOxWh7FZPZp5hmYetbzL/iQL9iRtkV03dgMZVvFeM7rhjFpGJyJxfz29Ri6lyKmeNdzHoRrCjmS1HoV8w3kcW4RxdzdWEx7yUXczhF5qYV80FGMW9kFXNHU8z+imLSq4ux1EjdhmKi9cWMaSymQkRsLubHLcV4bpV+thVzaIfU3F1Mi/hgTzGhh4rlHb+YnkeL8TpZzNizxWw/V8yqC8UkXCzmvzvFHLwr8d8XM+vXYnQPiln2RzHywEif58U87VSCqnMJ2ldL8O5Zwq5+JaztX0Jn+xKSxpRQ+HoJ4eNK2Dy+hOYJJbw7sYSYSSVUTS7B30XihSMyx7WEjV4lXPQuYZSihJUBJXyZWMLWlBLeTyvhlfQS4kVtRgl/iD2ZJfyZW8L84hKelZTgXlZCfnUJM2tKGF9XwpCGEu4K37UlfLi+hPLNJWzfIp+3lbBanNxewuMdUmOnxO0qYc3XJfQ+K/2dk/7Ol/DahRIeiF0XS1h8qYSev5VgfVDCod9LGPtHCTsfSr1HJYR0LyWmdykBfUtx6lfKErF6XCn7JpRSPLGU994pZceHpeyfU0q6t8T6lrLbr5Sb/qUULiwlKq2UQ6IqvZQbmaWcLCllaFkpr1SW0lRfypGGUv7cVMqiraV03l7KhB2ldPqiFM9DpXicLOX906WMO1tKyflS7guPC6VcvShjzVL/ailZt0qZ8aNc+1ViHpeyppOGsm4avLtrmN9TwxlxvZ+GsUM0PHxLw7K3NdwVKyZqiJ+kYegUDauma/hzlgb1bA3filFzNJSLn4XvXA07hIOLhnzRLmajYb3o5qohWZwT77hpiHTXcMtLw1xvDRd9NLzhp+ELf6kZIDWFW6CGz0SmUsOwUMkZKznFrDjJJ7rFa1gozglzgoa/xdgkDbvnaSiYr+GTBRpsyRqK0jXyfqhhk7iaqWFGlobEbA1PczT0KJHaYlqphv9EjEaDUit9iMHlGu6Jq5Uyp0rmVGvYVq9hUYOGrnoNvxk1fGrRcHqthufrZA82yPo/1jDnU8n1mYbDmyTXZsklBm+RNQm3rRo67NAwfqeGlQc0nDgofRzSEHpYw4gjGn4U9sc05InrIvCMhsKzGq6c16C7pOHUHQ0T7mpoFM/F4h803BD/+1nD0V803H+gIecPDX891hDxRL7XFxqiO5VR1LUM925lfC5G9y5jV58ynPqWkW5Xxrv9y4i3L+OzN8t4Pr6Mm5PLuDyljIWuZdR4lNHiU0ZnRRlnhMmvjLEBZWQFl6FIlTziVloZGRllNItvcspYoSkjrLyM8goZqyljfH0Z4Q1lfCvKdWX8IpqNZZwyl5G0uoyDm6S3rWUs2FHG4V1lvL67jNTDZTieKmOJ6HVG4sV3F8r47WIZhZfLWPyjrON3+fxQ1tFZy2s9tXzRS4tnHy39+2pJsdMyrb+WFyJ0gFaeSbVcddbKe7yWraO0XB+tpfMkLQvEvqlaqmZqeSACZ2nZKwbP1lIk7guPOVq2CLu5WnJFm5jpomW96IbUEhfENFctNvFCxLlpGeeuRSeeim88tIz01LLLS8tSby13xCYfLV38tLzjr+VfEROg5VGglpJoLT+IbTFa7GO1tIs5cVo+Fq/Ga7ks3kvQskJ0SNQSMU/Wk6JlebqWhAwtJ8T4TC3hWVq+E865WvYUablXrMW9REu/UlmHaBXrNdJ/mfSulb5FXLmW42JQjVyv07KuXtakk2siTi/XxLNGLd8aJMas5bfVWgLWaFm0XsvLT7Qc+Ez2cpP0vFVL2nYttQe0DD+khaNaPhMLTmixnJTv5IyW3eckx3ktheKuGNOipeNtLU4/aunzs5a1v8j+/S7fxyP5Lh7L2p9r8X2h5aOO5awTXTuVM61zOTaxrWc5nfqVc1Y8sS8n1KEcf8dydotlTuU8GlGO05hy3MaWk/BWOY3jyvlqQjnDJpbjM6kc/XvlZM0uZ82cchbOLeeFSznn/cp5Higx8eVEppbLu3Q5uzLLWZRTzobccs7klzO0tpxSUVBfTquunMeWco6vL+enjVJvUzlpWyVuezkxO8s5Khp2lVN/qJxRR8r5/lg5LifL6XamnOVnyzl8oZy6i5JD7L8kY+3l7L1Xzq0fyunzUzlhD6XWk3JuP5N1PC/nXucKHvet4Jt+FXg7VFAwoILnwyr4ZVQFG1+voMPbFegmVhD0TgVr36/g6KwKvptTwR9zK/jKpYJhVLDMrQIP9wryPSqY7FfBuIAKnolqZQXvRVVgiangeGwFjXEVlCdV0DOtgivi/fQKFmZUcEG8zKzgVFYFE7MraMitYH1xBfM1FbwoqyBeW0FoVQXKmgp21VUwsL6CeyJfV4GLXvoUK01yvr6CPh9XcPLzCsK2Sf3t0qf4ZWcFfrsq2L6ngvTzUvdCBecvVjCpuYKD12Ttv1cw6o8KKsUDoXxYgeZRBYrHFQx6UsF9Ef+ygqgOlbzZsZKnYkj3Sux7VXJT5PSppFUk969kun0llgGVjHeqJGpgJTtHVDJwZCV9x1Yy5e1KTo6vpPi9Si7OrWSFSyU6z0qeiUfelZT5VeLnL9cDKnFUVvLb/Erup1SyPbWSgrRK8jIqccmsZKPokyV1Rav4OLuSS4sqWZBfyeKaSubUV/KpaGmoZKaukvWih15qGqSmsZKOJunFXMmoNZV4flpJ2+ZKem6tJHV7JRO/qOTXg5VsOlXJotOVZJyv5IMLlSxvrqT/b5Xk/l7JdZHxuJK1T2S9f1ZS36GK8I5V1HaqoqRnFb69qrhlV8XLEVXUv1XF6AlVlE+q4svJVeydUkWf2VXkiFepwuZbRaKiSv7fVHHSv4p/A6qIDqpicGIVg+ZVYZ9axWJxS7imVWGXXkW/zCoWiXbRll1F8+IqOhVVEVlXxRu6Kp6K3O1VbNxRRYdjVUw5LnXEpLNVmMXxC1WMv1jFPyLmUhUBv1fxyx9V+D+sYsijKvnuq9jzuArF0yo8X6nmdpdqbvSuZlOfahb1raavXTVz+1ezUcx1qOZTx2o+HlZN5shqPholxlTTPK6abhOrWTOpmq6Tq0meVs2q96q5+EE1neZUc95VuFdzzrOaeb7VNCmqOesnnwPkKKYGypg4q6xmSkg178RU8zKpGmuKHNOqOZ0uMmU8S8ZEYrZ8zpFr4nRuNbZqmVcvOcQreskrzv7/0VTNcnM1HSzSz6Zq3tssR3FpSzVdtslRzNheTcqOalJ3VXNZpH1RTcZ31bRflH24XI3fw2rZp2p+Fm/1rkEv/upbQ8cRNawcWcO7o2u4/FoNmW/X8PH4GrIm1NAqPplYQ+9JNbSJPu/UkCuK59YQ7FvDaEUND4XKr4Ya/xoeiyeBNUQE13BYNMXV8GpqDddEr/QaPs2oYW5WDX2za7i7uIYvS2toqKvhuTDqa5hoqOGUsYYpFpkrFjbV4L2lhrKdNVTsriHnfA3XxdwLNXwmuFTD1uYafFpq6PKwhu6Pa0gXWU+lhx61WPrUkti3lin9aulgV8t8cV5M71/LSpHpVEvOoFq8R9QyYmwtT9+sJertWk5MkHmTJPadWgw+cu5byxk/mR8gY2J6YC2dlbWkB9eyIaSWG2G1LFbX4hhZy1dxUitN4sTljFrez6xlrUjPquWa+Di7lracWgryZW59LRt1tfTT15InbgrXxlo2C3tDLf0317JtSy0+22r5elctF76p5ffTtXxzppYxZ2t543wtf4qoC7X8e7GWyZdrmdcsfdyUObdqOfdrLb0f1dIuFj+pxeOp5BPfP5Prz2vR9qnjN/GoXx1hdnVMHlfHBxPryJpUx+zJdeS9U4frlDp2Tqtj0PQ6gmfU8at3Hft86jjiX8f04DpWiS4L6piTUsdG4ZZWx+DMOr7NqSNiUR35xXWMLK8jvqaOi3V1pDfU8bGujnZ9HXcNUmtdHaM21fHn5jr+t7WO5B11XBI9dkmuvXWYvpNejkrN03W8fk7ixP8u1JF4sY4zYuolmXO5jveb61gnZl+Vvq/VcUs4ttYx5Lr0LCbeqeOF8Pu1jvLf6vjnYR2nHtVx4Ukdq5/WsfmvOuZ2qyekdz1j+9Qzw6FefiPq2eNcz+ih9ZwcUc/uN+tRjqsnfHw9kybV88rkeg5517PAT+JC6pkTW89PCfUcW1Av/9/rIaOezcIhs55dWfX8ml3PqNx6+i2TGK1cq61naZ3k1NXTaKjnHVM9mdZ6un1cz2tb6qkXx7bW82JbPee217NqRz1dd9ZzVSzaXY/vF/UEf1XPs331HP26ngdH6zGdrGfFaal/TvKfl/wX6rkv9lysp665niutMu+mxN2r5/nv9UT9UY/lYT0vRbcn9bg/lx67NhDfo4FOPRtw6NvAN/0bqLNvINKhgRcDGhgxrIGLoxvoMqmBmZMbWPROA25TGnCa2kDl9AYOvNvAG+81cMhPcigb2BLSwPkFDdxJbcAzrQFlRgMRWQ28nd3AqtwGwgsb+LCuga0NDTjqGigSYYYG4kwN6Fc38PHWBnpvk/w7pPYuqSEO7m7g9N4GDAcaSDvcQN+jDQSeaODIqQa6nWugRcw+34DdBakrvC42sP+yrKO5gZdXG2j8pYG8Pxpwf9jAdvHzowZGPWnA9KyBpOcNvPun1Omm42B3HX376NjRV4fSTseY/jqO2et46aDDYZCOn8foyByn4/O3ddiP17Fngo4Dk3S8MVlH3Ds6bk3XsdNbxze+Ol5T6LgUoKOXUsfWIB1OwTrOh+t4V61Ds0BHxzQdG9J13MzQUZwlucW+bB2jc3SMKNQRvkzHuWIdK6t1DGnQ8Zdex3KDTt6pdHxi0tHHrGPgWh2jNus4ukWH4y4dReJHMXKPjidi/Bc65n2p49V9Oqq+1WE6oOPwCR0uZ3UUntPxg/A7r+PxBal3Ua4J4yXp87KONc1yrUV6adVx/Ucd5gc62h/qcH0k6xH7nuh4+lT255mOV/7Ukfu39POvjo876Inppielh56QPno22uu556CndbCeuUP0bBmrp9d4PTfF9gkS+46enzz01Hrpueyrp4+fnt8C9Lyu1HM6SE+XED2zVXqSIvW0R0vOZD3xqXpa0vXYZ+pRZOl5maunZ76ek4VSr1jP2go9r1bqeVarJ7lBT7Poq9fj1ahHa9DzlklPx2168nfouSO8durZLYbu0lMu/hCGPXoS9+o5J3p8qcdxn57Ar/V0+k7PqbN6ppzTs0J0OS/9XdCzSSy9qOd7obikZ8RlPVXiQZuefXdlffekH3H4Vz0vftMz74Hswx+yD8L5kR7dEz1nnuqZ9kzPKpHxXPZMeHRrJLN3I23CsW8jReInUWfXSHT/RpbbN9LfsZEC8eEQiR0nsSJggsRMlJhJjcyeIjFTGxk5vZHmGY286tlInKKRVX4S6y95AyWv+Fopc4Ia2RjdyIbURkIzGzFmNTIjp5GeSxs5W9JID00jWdWNUNOIU20j++skj66RbnrJJVwaJZ9B8olAYyNjTY2cMjcy1SJjTY38uaKRmA2NtGxpZM7WRn7c1si+7Y2M3tHIcxG9s5GTonCvHL+SmP0y/5z0drmR01ca2dLSyM+tjTRcb6T9+0Y0v0t/jxvp9aSRXOHxVPp+3shBMeJVA1d7G7Dva8Cvn4FaOwMn+xt4x97AVGcD+uEGxo83YBYLJhi4LPpNMrBY+Ew2sFeMeMdAxBQDE6dKnncNjJ5hoOuHBhxnGigSu7wNhPvKXD8DH/kb8A000DnEgGuUgaepBianG2gS1zIMzMk08LlwyDKwTPwkArMNfC3G5hhoEH+JuFwDZ8TqRQay8gy0i0GLDWhEyBIDGwoNeBUZZP8NBNUZeKPewHs6A+tEL72BReKW8GyU/sQQg4Fy8VAcNsqaTQYsYqHZwEyLATurgQKhsMnaVhooXi3jmwxsFF9ulj3bamDlNgNt2w2ww8BW4bTTQIn4VXy7y8B/uw2c32Ng/V6p/4WBz74x8MO3BuadMHD8rIHl5wyknTew+YIB5SUDussGOlw3sPSGAbd7ss+/yn6J1t9lTY8kp3jjsYGkJ5LzqYHezwzcEZV/Gpj0t4GbvY0M7mtEKw73M2KxM7Kwv5FmMdPeKL87RpY6GPEfYGSMo5HTTkZ6DDLi7mxkh3AebMRvvJy/Y2S7KJti5NBUI+ZpRl6ZbiT7I4mbaWSWi5EGNyM5nkYm+Bq5qjCyzN/I/gAjCUoj50Slyshj0RhlZOB8I1+lGalLN/KnOJ1hZFqmkRtZki9bes01kpxnZH6lkS9r5Fq9kdVih07WojcS1igxYrbJyCbxk1lqWYzkbjYybKuRyduNLBfpO4y0it92Gen5jZGPThiJO2Nk+lk5Pyf9XDAy6ZKRLpclTlxuMTL8jpHIu0Z+/8HI3YdGvnhkpOaxkZgnRk6JqU+NpP5j5Lv/GRnf18TVfiZ+6W/iW3sT/3Mw8YmjCb+BJm4PMRE13MRHb5v4YbyJsRNNxE8ysW6ySZ4jTfhMMcl7pImaqSaeiZPTTEydbiL7XRPq9020fmiin4fk8TWxR2Gi2s/EU3HS38SUABMrRVagiXbhrjSxQwwOMvFQhAebOComhpiwiTSViYURJsYkmjiVbKJHqonH6SZWZJrommUiQ1wXrtkmtouyHBN/iCO5JiYsMmEVqXkmnBabOLDExE/LTOwrM9Gn0sRdcbrGhFe99NcgfelNdG+U3sQNMcRoolxMMptos5jYZpX8NhObV5q49ImJvltM9N4p+7HLxMjdJmL3SD4xfa+Jnl+YyBVeX5oY/pUJj29k/nGZf8LE2+dNdLhgYs5F6emyibeaTTRfMTHrqokXrSYab5q4eMtE/QMT+Q9N/PnYxKJnJvn7MOH93MSav2Vf/zUx4j/Z045mhnU187inmW59zLSLCDszk/ubWSEy7c24Oci5k5nBw824jjazbbyZ8IlmjoiJk8z8MUXOp8rnaWZsovN0M+kibIaZ1g9kfJZcd5EjZnlPNpPhJ3n8zWwXDwPMTFKauR4kY8EyJspDzBxTyXiojIeZ2REufUSZ5bszE51h5qRYnWkmJ8tMTK6ZU+L5YjNni8z8U2nm3zoznzSYmWcwc0lsNJp5YZG8W2Vt22Qt22VtImuHmRvCfadZ7u1meZY0U/2lmYTDZorOmzlwwcwrl8wki6tizmUzm4VTs5lS8UCUtZoZctPMnR/M/PWTmbEPzCT9LvX/MLP0oZkfReAjqf/YTPMTM7OeSu5nZib8Jz10sNCto4U1XS3c6Wbhfi8L+3pb0PWxcLGvBWV/Cy/tLYQ4WXBxtuA+3MLUURZeHW1h4SQLn0+24PiOhYfvWjj2nuR638LTDy2MnmOhHxYcPC0c9bMwyd/CctE1wMINsSvQwjClhSpxKsjCtGCpH2LBR2UhNd7C8IUWqsXpZAvTUyz8k27hQoaFDzItck+yMGeRhc1ib7GF+FIL1hoL2+osvKOzkKO3yL3Fwp8GC2eNFt4zWfjebOFri4XXrBaKlltoXWVBu8bC4o1yTeg3WZj/uYWZmy18JjpttzB4p4Vy8UhE7JKceyx477Uw8gup+aWFDV9ZKNhnYcJBC2+ds2ASWy5YGHjRgkb8IcIvyfrFpMuyN82yrqsW1rVYGH/bwurvZX9/s/CdeOuBhZTfLQx6KPPEsUcWVj62kP3EgtdTC7XPZD3i7HMLT/paOdXPylo7K/f6W1HYW/lKzBtg5ZIocrISMtCKdZCVu8Ot/DLGSttUK5UuVqKx8pu3FZWPlQyFlXcDrawTfZRWFovvhX+QlRnRVpLjreTMt/LFAiufplixpFtJy7AyJMtKhTiVbWVNjpVeudKHUCyysk/MLbfSo9rKxnrpQyd96K10brSSLq6LnQYrT42Sd42V17daeWeXxO+24rNHxsQ/e62UnLMSdt5Kt4tWvC5ZOd9sZdlVKz+LA9esnG63MusXK9m/W7nwSNb8RNYpDj210uW5lV1/yhr+sfLjv7LuV2z07mTjf71thNvZWNnfRo69jdvCx8HGJUcboYNsLHe2kTXYxp4hNoaPtfHdZBsdp9hwnWpjyDQbT8U3M2y0fGDj+9k2tmLjsauN+x42FnrbOKGwscbPRi9/G/fEa4E2GsVCpQ1tsI2HYrXKRs9QOUbLcb6NuyIiTc7TbSgyJT7LxguxINvGnBwbW0RZrswVEYtsTM2TWNEz38bcMhuR5Tb66Gy82WjDJDoYbKSIFoHRxnYxxGTjiVhvsdHXauNbm4225TY2rLbx0xobuzbYCP7MxsZtNibulH0Q2bts3BJJe204fmmjRPjut/HfNzaOH5QeDknd01LzrI0d521UXbDxTMRetHFWzLhk42PR77KNpeInEdRs44B4+4oNq+h81UaGaBce12zsFrUtNhJabVwQH7TZ+FT8et3G4Xbp64aNbjdtjL5to0HMumuj9J6NVd/Lmv6Q7+qRjTTRKlwfS19i6BPpTTwTsU+lN/HxMxt2z238LMb/ZcMmMv+2cUP8/a+N1F5NPO/TxCf9muhv18Qy8YsI6d/EITHBvokm0dWhiSxxU+wd0MQ/jk0kOTXhOKiJipFNtL/ehMcbTSS81cTKCU30mNiE76Qm/je5CeepTZSLx+LUtCamT2+iz7tNpL/fhPsHTXwwswkflyYcApv4TRxRNjE5SPKIO8GSJ6SJr0SjqokXYmFoE1fF3DDJHd5ESnITZ9OamJEuvWdI75lNdMtuwjuniS/E6NwmGsR/onlRE7PzmtDmNzFtSRNrxZKCJgKXNvFWYRMvKyVPnexDveQSE3VN3NY38X8U1wV0k2fbwPEhGzJgQFso7tteGF6Kw4A/MsOhuAy2MUFrFLcxZVgp0CZN3dOmjUvdvY2UFhtjsMEGDC0O3/Udzu8kzy2X3CnJ85hOhHLsZChTTkkvIaGcCQvlTUUoF+Klh4RQRqSGYtOEEpweysaMUBpEoy5U7sGlP0Mo8eKfSqmtSmJWhxImrtSE8rVDehGpTjnvhlAe/BtKxa1Qdt8JxfeenMt9yS1ePpC+H4aS9iiUNY9ljRj6PJS1TcMoeDOMwvZhhHcIw+YWRhOPMHp1DqO4Wxhl74Zh/CCMlt5h+Iv3xoSxmTB008OYPCuMdz4N45v5YZwTVYvCuOUTxtIlEk+MWBrGqRVhNF0Zxs4vwrghbm8Jo2hrGNt9wxjoL7ECwvhwRxird4Xxy2FZ92sYnx6TeCfC0JwMY35YGD9GhREfE8YPmjDWpIcxNiMMN63kEkt0YQQawsg0ylyljFWHkeUIY6srDPdLYRz8Nwy/e2HYH8u612EktFLg3lrBW+0V+ApzBwXvdlTQ4Kagl4eC4T0ULB6sYOgQBbZhCjaPUHDUS8FUbwWpomqMAucMBcWfKlg4RyG/0wpmz1dgFe8vUNBkoULujWTtEgU/LlXw4isFdRsUdP9GQdkmBYG+CpoHKDAFKui/XcFxMXm3gupjCiYcV9DphIKD4q5YeVL2iNHBCnafUvCPOKFUcC1Fwet0Bb11Co6IZ+IHowIPi4Ju5bKnWkFMjYIOtQr2iH/FErtCflsVjHAoUIk2TgVB4i8xuE5Bi3MK/MTsegWnGhQ0Pa/AcEHBL79LfX8ouHNdzuWmAuU/Clr/q2DeLYV8f0ivYtZ9BXrR94GclXghNI8U1D5WMOmJgvtPFcQ9lxgvpP+mSuY1U5IlzjRX8qK1ksPtlbi7KflPlLor8fZQ0r6Tkn+ET2cl4Z5Kgroo8euu5N5AJYuHK8kXw0YoUYrrI5XM91Iye7SSzWOVNE5RUjNV9n6iJGe2kpZzlVwVWxcoeXeRkpNi42IlM32UfL1USdSXsmajzG9R8ulWmd+m5A1fJZvEBaH3U9LXX8lL8f0eJQf2K4k5qOTGD0pCjippfkz2ijdOytpgpTyHK3GeVXI3UsmYaCVuMUr2iWWxSkbFKdkdL70JnwQlqkQlfycpUaQouaZW8pZG+hTNtFKHXmowKDEYlWgylahzlDzKVZKUL3UUKLkvKguVxBcp8SiW8xMrS5SMLpX4lUryaiWuXUmgQ2KLbKdSfk+UhIoWdXImYmC9Est5JcEXlJy7quSr65LrLyU//63k4F2p/76SOHHngXw2D+WzeaQkWnRoVFL0WInXEyU3nyo53y6c6R3Dee4WztNO4UzsGU7k4HDeGRLOTTFiWDg7hodzQwwbGU64WDAqnNmTwvn9w3CCp4fTf1Y4xz4J55WYPjecuvnhTFsQzq8LJabo4RPOl0vCcYgpS8NZvzyctWvDSfo8nDXrwynbGM6dzeEs3xKO99ZwOmwLp8Q3nKUB4RQJr8BwRu6Q3PvCCdofztuHwpn/Szh/Hgln3m/hzD0ezqAT4cwJDidTvBkSTnNFOCeTwjmuEdpwXovvdOHo9eH0M8h7YzgzTeEctUnNBeG8KAzn6yI5h/JwNtilB9HLGc4RUecKJ71Ors/JXH04zy6F0/OKvArXH9LrVenzz3C+uibXYtr1cKbekeu74Wjuydr7chai5yNZJ6Y9lvdPZEx89VRivxRvqHA1VZH+lgpaqTjSWsXztiq+bqeSz0dFhujtpuKF6N1JxjxVfNNVRb2Y2UeFThzrq+K7fioahL6/io+GqTg5XMWmESouipNeKpqNV/H7JBXbpqiYPVXFoI9UtPxMhb8ImKti/jwVQ+araLVARevFKsKXqMhfpkK1XEWbFSoi16pY+qWKu1tVVGxTcc9PxfgAFYd3qFi3R0Wt6H5QxZeHpPafpZ5jKs6LCydVGINVDDgldYjNISpOnVFxRaEiK0JFaKTUESU1iGtifrSKHDEkRoVCBMaqGBqvQineTlDJvZzUJYYnqYjRquioU7FP3BEr9CrKxBiDijjhblRxQNwVCWYVnSwqDon7Yo1VRZWYYFORJDwzpRfRmKPCnqviwzwVqaJ7voonwlmg4tciFRuKVdSJ+jI5+3IVl2pUfFKrwizes0tvYqtDhdWp4n8uFafFm3UqWjRIH5dVjPhDxa6rKpb8qcLrmoo911V4/y193FBRflNF5zsqHoiu91Ssvy/n+Uj+Hh7LubSMYHibCFSisF0EUe9E0L59hNzzR7DfLYKV7hHEe0Tg0SmCg+KeqOocQZJnBJ93jeBZrwjODIrg6gcRzB0cwbDhEbwzKoLd4rtZEbw5O4Lr8yIYuiCCNgtlzieCHusiCPkugisbI2i5JYJrIsg3ghH+EfwbEEHKngj6fh/B9qNS2/EIlp6MoDwkgnOqCDZGRXBBvBsTQbPYCLaKPalSb1oEbukRHBCrMiJ4qIvgpSUCRX4EfxdEMLAhgtI/Ivji7wjMdyT/fxH43pUcDyL4S0Q8kpobJb8oeSx9vY7Au10kB96JZHX7SJI6RGJ3iyTNPRJL10gKekdS2i+S+wMiSXkvkt6DIvlNbBkayTCvSNqOiuQfkTYxkhuzIvl8TiQb5keyaVGk3ING8vbySDqsikT3ZST7tkbynzjsFynP6JEc/TmSwcciCToeSfvgSPaKO2LFqUgSQiKpPRNJj9BIWkRGsiAqkjzRLiaS0XGR1CVHckwdiV96JEO1kYQLb0MkbsZIJpgjCcmJJDsvEmV+JDsKIvEpjKRIOMsjea9G5oVvrdTnlHnh44pkVF0k0y5KnL8i8b8Xyfz7keSKYQ8iWfZIzuBxJDVPIrG9juSPdlHc7BDFKLco3NyjSOkURZ1nFAN7RLGwVxTv9InitnjYP4o/BkUxZHAU3sOiODA8inviZ68onopzo6KY7h1FkzFRbBEVk6NwTo3iowVR+C2K4qqYtzgK5fooUr+JYubGKLZtjmLw1ije3hbFDnFTLPGV+H5RxIqD/lGoA6OoD4piwE55PRxFm1+j6HEiil/FNyejaBDG4CjePRXFtxGSLzKKkKgoyuKjSEiQHtKj2KuVenRR/GiI4ktjFJstUdirojDbo3jfEcU1ZxQLXFHkifbnZG19FEkNUbz5bxTl/0WReDeKL+5LP2Lzoygui88ao/B5GsXaF1LPqyhym0WzpU00N9+JxrtDNLHipUc0AV2i2Tw4mg+GRtN6mMyNiMZjZDQPRK1XNJpR0VjGRPO/sdFUzIrmq0+iaVwYzReLomFxNH19oslaGs3gZdHsXC4xvoimaEs07tuiuS9qfaP5LiCalkHRBIro76OZ/GM0H/8STcdj0VQfl+sT0fQ4Gc0L8W1wNOfF+yHRnBEBp6P5S0SflfWh0ewXf0VKvORo0jTR8kwTzVmd5DRIzaZoPsuUHrOj+b0omjal0ZyojmaoPZq2jmh2ixXOaMrFOFc0P9VFY6iPpvn5aL75I5rTf0r/d6Nx3I/m2MNo3ngkcURmYzT/PonmvZYx2DrE0Nothh1ijEeMfJfFcLhTDM7OMWg9Y9jaNYZNg2J4PDwG31ExDB8dw94xMfwn/p4cw9yZMbT7KIYHC2L4fGEMdrF8eQzG1TG8tTaGgs9jeLophg2bYwjZKte+MXj5xeDmH8N90Xt7DMdE1o4Y2u6KYfGhGO4ciSHlaAwfn4jBIs6ejKFVcAzbhc+pGEaHxNAsLIb5ihjWqGLISI+hiVZqFXN1MeSIPQaJI6qMMUw0xfDCHMMFi/SaKXWWyLqKGFZVy3htDJ84ZNwVQ2ldDPUNMRReiqHb3Ri+uSc13I8h6GEMN8WYxhgSxFdPYjgnZjyNocObsXR/J5ZfxQvxXftYLohPOsRiFYM6xhImWrvFyhnH8o9Y5h5LmRjrEUui6NIplp/ELM9YznSJJbBrLD7dYonrHktjj1imvRsr35uxzBkWS7Z4Z0Qse8UdMckrlp6jYvlNvBKZo2MZPCaWW2NjSRkvtUyUvB/GkjRV4s6OxXuuxBWd5klsUTc/luuLYilcHItzaSx/rohl3rex1GySnFtjmbstlhwR4RvLGv9YqsXkgFh+3x7L5b3icCwbj8RySVQej0V9IpYjJ6WOU1JHSCy7T8ey8ozMiYlnZV68DJU5pYyrZCxCXtUyliYxNLEMyYglXNzRxrJKF0uV6GmQ/sQmYyyzTbLGLGvEHUssm7NiUeXEsjovlrU1sdSK9NpYuReI5Q+R64wlyhVLx7pYDoj74vNzsdhF34ZY1l2Oxe+PWN68IWd+NxbP+7E8ERsexGJ6KJ/Ho1iWPo6lVJx/Fkvy61g0bePo0DFOfu/iyHCPo69HHL6d4rjeI47FPeM41yeOz4bFUT0yjslecRwdFccb3nFcEcPHyN6xcRRMisMwNY5us2Xt3DjSFsbRa1EcWxbHcWBpHNOWx9FvRRwea+K4sCGOT76O47dNcczZEkf7bXHsF2t94+T7KI5mAXH8Kb7cEcfP++II/i2O5kfjKDwWh/fxOB6fiON/p+JoFRJHkFh2WvKejSMzLI7/lHE0jZQcKXF8kBrH7rQ4VmmknnSpRRvHPF0cuWKEPo4o4WaIY70xjgHmOAIscfwtzmfJ+4o4fqqO46k4XxNHG0cct0WaS/qqkzMQb5yTWPUSpyGOlnfjuCmS78dx6WEc7zyO465Y+0Rqfx5H51dx/CCOvhlPSJt4LnaI57OO8YS7xbPXPZ67otYjnoxO8TTzjGdRl3je7hXP9oHxtB8ez37x+Yh4dCPj6e8VzykRMCqeYu94THPjWbEgngrRc1E8v4kri+OZ5xNPruj2bTwHNsfD1ngGbIvnLd94AsU4/3heBMQTESTxdkvsH+L5+6d4fvlVxo5KzmPxOI7LvhNS80nZExzPDZEUIvtOx7PxTDyXRfbZeFqo4pmpjed9XTyt9VKPIZ6JxniOmuLZao5ncU08P9vjyXLGM8QlPdVJP+ckvghpkLjn4zlyKZ5Nl2X/9XhOPoin+UPp71G8fE/J3sfxOF/E49cugZ87JPBcXOqYwGduCWSJoe4JRIgOHgnsF/eFs1MC0zsn0LJLAn/0SKB2QAIvByUwfEgCM4cn8L8RCbQemcAtsdIrgcmjEuT3NIE+3gn4jk7gmhg9NoFn4xL4Z2oCtk8SuPtZAjfnJTB+QQK/LUwgf3ECsT4JbFiaQNtvEwjcnMANkbJV5rclMM8vgTzREChze2TtoQTOH07gz+MJeJ9M4OKpBGaESn5lAl8mJDBFncDfaRI/XWrWJvC1MYHK7AR5vkygf43krk1A7UigpzOBN1wJbBVXxU/1UqeYcjWBpdcTWH83AdO9BHY9kLFHCQQ3StzHMvdEYj+V2p4l8F3HRHLcEolyT+SRRyKWzomk9UrkRO9E/PokcmdYIjXDE5kyIpEM0X9kIm95JRIobohloxIpFxO8E1GLnqMTOSaajElkm/hTLBqbyOhxifwyPpGNE+R1fiIvxOUFicxdmEiuiF6UiMfiRA6Lx2KDTyKfLEnEJgYvTaT9skR55k9kxopEQlcmsnp1IsVfJTLLN5FBfokoRFv/RPaKu2JtQCIOQWAienFmeyKtghJZuSORN3dL/kNyHZzITnFLrDyVSHpIIsGnE+kVJj2IKxGJ8t0hZyBCMhKp1CUyWZ+IRvQxJHJSNDcm4i+WmBIZb5b+LdK7VXoXwwoTsVdL7lrJZZc8YqUjkX4uOcO6RG6KinOJPLgt9d9NxPAgkfcfJnJW7HokPTYmMuBJIkFPJfezRBJaJDG7XRJfd0ji045JRLglcdA9iS89kvioUxLhnZN4xzMJU9ckfIclkTwiid9GJvFabPVK4tfRScydmMS+OUm45iaxyyeJO2LViiSqRYvVSfT5Momem2TftiTe8E2iyC+JRP8kjgQksWB7EoXCOyiJmO+lhmNJuJ1IolFsOJnEJ8FJDDklNYUk8fGZJGxCdTYJS0QSRk0S/2UksVabhEMYdEm8r0/irLhjSGKNMQlM8t4i761JnMlMIqQ2Sc5LahNTnEn0d8mYaFkn4+dkXLS4nES/20mseJBElch4KNePZLwxiSDxrzj1VF6fyfxz2f9SYjVPZqp7Mq07JbNTTPNM5t0uyXKfkgy9kzGI//om4+iXzN13xcBk9g5JZuawZAYNT0Yh7o9IxuyVjHJUMg+8k/lidDLnxKwxyXwwNpn245KxTkjm4KRknnycTMy8ZH6cn8wz8d2CZPm7TyZPeC1KJk787pNM/NJkuixL5hfhvTKZJd8l02dbMifFm77J8n2dzGT/ZPoFJNMiMJmV25OpFtqgZFrtTOa22LU3mdADydT/msynx5OJOpGM+8lkvglO5qKYfSqZTqelhjNSw1mpQSyMTGZMVDJliclMSk3mX00yUzKSOa2V89El854xmemWZNrZkonMT8azIpnXNckU25NJdiQz4VwyzRuSuSFaXJK6LssZ/pnMl/9IHeLrO8lE35Xe70ne+9Ljo2Reij8akwlukkL7dik0vJPCsA4puHdM4YmY457CoaEpnB+WQvSIFIrGpvDXhBTKJqbQ+GkK+fNTSFiQwq8LU/hzUQrFi1PouSSFSctTiNqQwsLNKTTdloKfWOqbQrlI80vhrYAUpm5P4WxQCm/vSMG5U9bvT2HH0RRuidATKbQ5mcI9MTgkhQ6nJZ+4cCaFz85KnWqpJy2FrroUjojXYrwxhUBzCg9zU2htT2GQK0Xuy1J4JL46J+sbUnh+XmL/JXXeS+H4gxSaPUwhQFQ+SmFyYwoZov/jFE6LXU9SWPs0BYeY/iyFgc8l3guJ9TKFrFcpzG+qJrGZGk0LNcEt1dxvq8a9g5pvO6q5LPLd1CS4q+nqoeaIeC22dVJzTfh0VlMqJniqSRV9uqi511ONtbeaNkPV7BFuI9U8EdfGyNqxasaPUxM6WU3YXDXt5qn5ZIGaHxepeSbm+6gpEH8vU1OxXM3Bz9U8ElM2qnl7s5q6LRJ7q5oh29Qc9pXa/NWMClDzxnY118XtXWre2afmocg+oKbzITU3f1JjOypxT6rxDpZeRZMQNX7iL9EqVI0zTE24Us3sCDW54p1kNZ+q1cSkqvk5TS3P7GrGZag5oVUTqFOzUq+mWkw1qNGL+yY1X5il30LJU66mR6WaplVqBtTKmF3NOoeaWU6pXRTUS38X1Cy7qGbyJTUZ4sxlNXd/l57+lPr+kl5vydo7ap7eVfP7PTmX+7JPjH4gcR+pWd6o5sPHarTi3SeS46mcu3B/qabwtZpjTVJp1jSVh26pfOWeSrZHKj93TmWLZyp/isVdUikRfbql0qJ7KvYeqcT3S+VI/1QOD05l9LBUksQUr1TeHZXKWbHXO5X74ovRqdSLzeNT+UMsnJDKW5NTGbMglZ4LU1mxOJVqsXWV5BKLV6ey/LtU2m5O5YFo2CL1bE0ldlsqnX2lJj9ZJyYEpJImWm5P5Y5wBqUyc4fEOiA9HE4l7sdUfjiRyoLgVIrE2FOp/Hs6Fc7KenUq1rRUUnSp9NKnMtCcSqMllcTMVLpnpdI0O5XWFam8qEllkT2VnS7ZI9bWSY5zqUTUp+LWkMqV8xLzcioH/k1Fdz+VfQ9T+fJRKufFZ41Sw+NU/nqaysTmaSxuk8Z/76QxtGMaUaLEI42+ndNY2yUN9+5pcn8orwPSWDAsjZMj0mgxMo0d4rZY45WGQ8wYlYZFDPZOI0K4jU5j45g0eo+XtRPE9DQ2LUhj/KI0dvqk4VqSxk/r02j9dRoDtqZR75vGCP804sSvAWn4Bqbxl9AGpRG6I43zu9LI3Z3G6pNpfHBK4oekcVhsPJ1G6tk0+oRK/eESU5XGlog0yiLTmBglMePTWJoke9PSqNGmodSn0d6QxiHxjTGNMeY0TljSCLKmsa4wjToxvDiNm/Y0pjnTGOiSPeJQXRqXz8n6hjRmXpLYV9PQiE/+SuPf+2nYH6Rhfij9P5L+xbNG6fexnJ3wfUODpr2GejcNn7prONJJwxudNSz31NC+m4a1fTR06q9hywANGe9pCByiQTVcg9sIDQu9NPT11hAiWo3WcE+sH6Phk7Ea4sZJnAkavp2iocV0DdGzNNxaoGHmIg1DFmuIEpOWachbpWHVFg3Tt2p47qthk5+Gq6J/oIa92zUk7JS5vRrc98v6ExrSxYCTGtoEa9gnvjql4YKYE6KhxxkNljAN5SoNoZEa9kdpcCVoeKzR0EenoaVewy7xn/jYqGGESUMXs/Qs/CwajhVrOFCr4ZJdwxinhhRx0iX112n4qF7D8AZZd0Ej3ysaDJc0zH+ooUi0eqwh/pmGiI7p+HikUy72e6azrmc62b3SaTconT5D02k1LJ1uXun8Oyqd1d7pzBidzk9j09k6Lh3vGemo5qaTsVDWL07ngPjaJ52xS9NRi1bL0xm6TuJuSqf3NokTKDGC0um8S9b8lE7QsXRuiyan0ok4k4772XSehKfznSqdGxlybUjnR3HNmI7OLHPWdNKzJHZ+Oh9XpLOqJp1OjnR+FsY6qeVcOm716WiupGN7IDEa05n+JJ1PPTIY1SmD450zeNMzgzvi8y4ZNOuRwaxeGfj3zcB9UAb/G5rB4WEZTB6ZQZhXBu+MyuCQWDg6g7bjMmgUbSZn8FDsIYOgBRmsXZiBS3y8KIMs0WxJBoFi+PIMor7I4PWXGfz9VQZTfDMwiIF+GWwOyGBJYAYVQrdd8gZloBQddkh+cXVnBj67pI7dGWzcl8F7BzNo91MG+09mcDk4g/mnMigWbc5ksE88EuPCMjityOBtZQYbwjOYp5LrSLmOknrFhugM+iRnoE7LoHV6hnwfyrU+gwtGebXIq03GsjLonZ3BKTEnL4N8Mac2g1ZOmXfJ+7oMxpyTdaJPvcRpyOC++Oq8zF2QM7ks769lMPd6Bg9uSG23M0i9m8HXD6TmhxmMfySeZbCopZbv22vp6KHlz05apnhqGdhFy8teWqr7aPHor8VvoJabYuUgLZ5DtPwzVItjmBbbcC3/emlZM0rLR95aMkW3MVqCxmqpG6clYYKWUzO1tJqlZd9nWtrO11KyUMvERVrSxbuLtYSKd3y0HBRPxMYlWv4Qi5dqmbxMy/vLpb4VWp6JJaukvtVa3NZquf65lmnrtVi+1tLkOy2zNmn52FfLSD/JK7r7azku3gzQskP8J9YFaqkXn27Xkiu8g7QkiV47tLTcqeWe+HKXljm7tZw5pKXxey2/H9by4REtehH+m5YfjkruY1qWHdfywUk5n2AtPwvfU1pWhGipFTNOaxl6Rs7qrJxPqJyLQssIpZYyjRZFhhZ3k5afhGem1FGo5ZsqLU/tWiqckscl/Z3T8qP4q15L54tS43Utu//WMuk/LR3uaTksPBq13Hgsn8kTySmsT7UMe6blk1da2r+tY5i7ji4eOm510rG2s44cTx1eXXQkinvddBT00LG/t44rfXQcHqBj3XAd9eKzEToGjNWRNEtH0ac60j7TcXCOjoELdLgt1PFSbFukY4aPjqFLdPy2VEfL1TqerNfx6VYd3tt0tPbTURyg4/sgHZt26HDskzw/6/jhN1l/UkezYB3bxW2x9pSOOvFJiI7gMzpandWxIVTHJfGuUkf7cIkjpkbqqNDouKHTYdfrmGnQ0c2ko7ZQx+Raqcmp42+xwiVjwlqno2u9jvwLOsZc1PHjn7Lvuk6eG3XMatQR/1jHW08lbhM9Qzrq6eKmp5m7nrxOekZ31pMi+njq0XXXE99Xz7j39NwaqmfUCL08Y+tp7aXnofh6lB7taD3vj9Hz41g9L8XMCXq6TdJzCD1PxabpsuczPa8W6sny0ZOwRM9fa/QMW6fn2wA95YF6PtyuZ2CQHv+denb9oqfDMT2HRe0JPdaTsjZYz84QPXPPSC1n9QwI1dM+TM/3on+snnZxekiU13Q9T4SnQfox6hlj0dPWpuegWJKlx1Smp75KT361HnWNjNul/zpZW6/njjh4SU/X23rG39MTdl9yPJBaH0odj/TMaNTLvZXU91Qv97F6Lj7T0/GVnpbNDSx4y0B4SwOD3AxEiE7uBgI8DNwSazsZGO1poG1XAxu7GYjuaSC0v4F3BhjIGGLg5TADiV4GuXc18PtoWT/RwKapBv4UVdMMfL3AwMKFBiYvMjBwsQEPH5lfJXOrDVzZbOCIr4GmfgZui3p/A7MDDKQFGui/3cCWHQauixm7DHTfI3XulzqDDfx0ykDOGYPcWxk4LZYoDXSNMDAvWuikLr2BV0YD/5gMuMyy1mLA22rgSaaBbnkG5hca8C81cK3awPRaA/F2AyccBlo6pV6X1FtnQH9OzqJe6jov9VwyMOCygcO/G/jtHwMXbkn8uwb87hn45IHU8EjOp9HAQfFUXHsscZ8aGP7MwOWXBn5tYsTS3sjQDkZ2uRnZ4G7kkljgYaRUTO5kRCciOhvp5GkksIuR22JdVyM3ehnJ7iP73zMyaIiR7cNkfLiRBjF+pJGXo4z4ehtxjTaSM8bI5glGromHU4xUTDPy//+OzjDSfKaRiR8bufWZkbS5Rl7MN/LRIoktkhcbObDESPUyI9OXy461RqI/lz3rjXz5hZH/bTDyxjdGZn9n5ONtRvr4GTnob+R6gJEZ242MCDKSIPbtNPLHLqnzeyMDjhsJEy9OSF2njHiHGHl6Ruo7a2RmmJFM8Xa41Blj5PdYI18lG/lZL3kMRvJNRsaajazONPJJlpFccTZHai0wcrXKSFytkRN2I4tdRqbWGZn/h5zfVSP+92TvA+nvoZEOjUb+eSy5Xxvp18TE86Ym+rQw8aylib9amejlZuKUeNvdxEYPEzM6m7CJBE8TS7ub6DbcRIsRJqaOMjHE20Ss6DbaxIMxYpKJ+3NNDF5o4tgiE28tNrFoiaxbJu9XmPh6pYmYNSZ+Xyf7vzXxcJPs32biuK+Jln4m9oiH4oq/CZ8AE9MCTZjF0O0m4kT3IBMnxJ4dJh6Jb3fKul0m2G3CIuL2mOix10SrfTIvrAdNDD8k9f9k4vpJE8uDTWSdMuEVYqL3aRMhou0ZEwfFU7H5rJyBWBFqwi5mhZnIFn2UJtqFyxkJR4SJftEm8tUmxutMpIufDSbeMJoIFOtMJuaaTRQJrcVE00wT87JN6HJMdCkxUVlrIt4hdTpNnBT7XCZqzsk518vZn5e8l0zcuGpizU0TDf+Z+PWBxHhooqTRxAdPTESJN5+ZuPzcxNa2Zta6m5ntYaZAvNfZTLhw9zTzs1jf1cy8bmYmdTczsIeZrCFmxowyM8DbjEJ0HG3Gf4yZW+LzsWYahGqCmWaTzJR9aGbwVDPRous0My0ww0wz+z+WOJ+ZSZ5tRrPQzLuLJJb4abGZ2z5m1i0xc150XmHmN9F8pZmdony1malrzAxda6bVOjMzvjQz8iszh742M2ebmQm+Zv7nZ+aIv1nubcws3C57hCnIzJAdZmJFt51mToiru82c3i97D0jeH80E/CS5fjNz76jEPmVmn3gsak9LrWfMjDprpm+omXfCzKxRSt0qM19Em/kkXc5AJzUbzMw1mikWk0xm7lvNfFRgZpjdTLBDenaacdSZyTlnRl1vpn+DmeHXzeT+I+d718xbD8388ciMT6OZKrHqhZkFzSwMftOCbzsLnd0sNHe3UNHJQs8uFk6Jld0tBPaxUNrPQsv3LGQNtDBqkIW+H1hYO9RCvXjTy8IucV/4eFvoNdZCiGg904LiUwuGeRb2LrTQKDYuslC72MIsHwspSyz0W2ohVHRYZsF/uYWrn1tYus7CGV8Lh/0svBC+/pInwMKcQAuFYsJ2C1oxMMhCpPDcIfl3Wvhml4WRey0kicJDFtr9JmtOyniIhSWnLVSLGWdk/qxFfnsscs4W/BSSX2fhR72F1yLAYOG2WG+0yDOBhfkm6V18aJZzsliIEd2sFlZkWcBhYYTTQm+X5Kqz8L3455ycS73UK+Y0WCgSuvMWjl608O1lOb8r0vNVyXPNQtA9C3fFV/ctXBYVDyxYHsrZNVpo+9jCIbHtiYU1T6WfZ9L3cwtvvbLwUGQ3sdKxuZX7Ha34uFuZ4WEluZOVs52ttPe04t/Fyi0xr5uVlX2s+A220m2ElRNik5cVxygr742x8utY2T/BSpU4OcPKkrlWflxo5bVY4GOlTExZYmXoUitvL7eydYWVG+KzVVa0q638uc7Ky81W/t0i8f2ttA6QfNutfBpk5cFuK0v3WvHeb0Utwg5IzQet/HfIypPjVladtDLulJUM8b8QK7+dtrIs1EqqwkpTlZXLEVYqI60kRVvpmiF166zkGayMNVrpZLayy2KlSa6sy7PyQ7GV+WVSr2jtsrK5zorrnNRZb6VAZDRYGXjeypGrVn6+KT3elR7F1IdWOXMrvRvlrJ5ZWfuGDX1TGyeb22jZxsb1tja+c7eR28nGkS42snvYqO5nY9QAG14f2KgcbmPkSBt9vWy0H2XjtQj0tvHFaBvTxtroM97GOxNs/CAWTLbRbpoNf2z8O98mz2M2PlxkY+hiG/OW2zi1ysa2NTL+uY02G200bLYxZJtNfntsPPeTOX8b/4i1ATIn5gbKWmHcLuuCZJ3oscNGsGizU/aIbbtkj5i7R+b22+S7SHIftzH/pA1TsI34UzZ6hUhdp234nbFxS6w7a+OCmB9qwxxm41W4jeHRNvpl2AgVv+ulf5ONFNHfbCNM/GKxcc9q44rNhjLHxs48G7UFNtKKbLSosTHeaWOgy0aUaHXOxj6xud7G3+KDiza6XbKx9XcbC/+T+I8k/hMbaqF4asP9mY333sikc5NMGjpmsrBrJk16ZXJXXOmdyZEBmTjez+R/gzJ5PDgT/fBMYkZkEjwyk4NemcwbnUmpmDImk2FjMzk9LpM7EzL5cmImblMz2TEtk5WfZhI9J5NuczNpPS9TPpdMTOLwkky+WCZr1ki8jZkM983EZ3smqTsyeXN3JrvFI9H6UCZbv89EeTyT5icz+S44kz9Ffkgm409nMvBMJk9DZU1YJh4Jsi8xk2eaTM5nSG1aqU2XiVkk6jPpY8jkR2MmG8yZzLRmMtqWyfdFmTSryuTj2kzG2TPp6syklSuT/aK0XvY2ZJJwXs7kksS/n8nGh5lcFyseZTLhcab8JsuZiPUvpOcmWfwi7G5Z5LlnMbBTFlGia+csWntm8Uz07SnzfbP4uJ9cv5dF0gdZdBySxbLhWXLfmkW0VxbPvbNYMDaLctFvQhbdyaLN9CxsH2XRbmEWAYuyuCO+XJzFZbHYJ4sq4b00C9WyLDovz+LvlVkc+DaL5C1S07YsPg3IImZ7FqeCsmi7I4u532cx7AfJdzSLiyez5J4oC48zWZxRZXE3Uq7VWWxKz6IuI4veBhkX7Y1Z3DNJ7dYsOhVlsbkki5KyLB5UZ1Fgz6KHS2o7l8V/4vf6LGadz2LMhSzWXcmCq1kMfiD5H8r40yxavJnN9XbZFLXP5hPPbCZ0yeZUt2xedc9mVu9sovpm07VfNh4js9njlc0a72zqxbzR2fI3l02/cdn8Oj6b2ZOzSZiSzYoZ2fL7l81HPtmMW5JNhhi0NJs2y7P51y+bdf7ZXBDTA7PJFO8GZaMS+3ZmU74nG9vebI4eyObmoWz5W8umxclseY7PpkHMD8mmTEw7nY1VeJ3JZsDZbH4LzWaLQsZUMhYh11GyR51Np4xsnmglrkH2GCW2GGDOJlwctWSz1ZbNqJxs3ivNZkZ1NqNrsnnuyOYLVzZVddmk12fz4kI2Pf7J5vT9bP58JP01ZuMUnz3OpvezbH5+ns3OF9lsfJnNqlfZzHkt59Esh93Nc/DukMN7HXNo5Z5Dt245fNA3h3f653BvQA4eXjkcEY9H5bDFO4ebYu3oHBaMyYGxOdiEanwOnhNy8J0k+8mhbm4OfRfmECaOLMphz2LZsySHBlG+VPYsk1yrcqhem8Osz3NQ+ufQKSCHbdtzWBeUw4ydOYzelcPLvTnEfZ/Dwx9l/EQOwadzCDybw39iWVgOQ8JzmK3PYbIhh+FGyWmSnGKvReq0So2ZOUzPkljZObyfk0ObvBwKinJoXp7DQUcOfs4cbovx9TlyL53Dqss5nBOx/+TQ898cwh/k8MXjHD56msP11zmkNMtldYdcRrnnkire9cjFs1Mux8XBzrn4e+ZyRxR0y6XKK5ecUbm8MzaXH0WTcbm0mppL7fRc9DNz2b4wlxWLc3GJ2T65FIsRS3NJFkeX5/LlqlyWrM6l8Ytc7m/K5dvNuQzwy+WYfy7PA3LxC8xlaVAuE3dKrgNS18+yP0T2i/6nc1GKo2dyaXk2l9uhufweJvEUkl88jpI9sbm01UpcfS7XRJ0hlznGXErFVFMuVuFllh4tuajECWsub9ty2ZCVizM7F50jl451ufwimp/LZUt9LjfF5w25LDqfy+nLudgac3nvSS7fP5McL3JZ+VLivpZe2+fx0iOP/zrlsdwzD6c43iOPor55fDgqD7MY6Z1HihgwOo+AcXlYJuVxckGe3A/lcX9RHt8uzmOVTx7nxNwleZSJtGV5/LAyjx2r8vhrdR6r1+Qxf20e4/zz+HV7Hm8G5fFETNiTh8f+PNTH83j3RB4RYvspiRmSR+bZPPbEy3xaHp/qpBa91GGQ+kx5eGdLDvF+Th478/OYUZzHxzV5HHVKL3V5bDgn/dTn4RKzG/Kwns9jaqOsf5JHt6d5BIvzL/Nwa5aPqVU+29vlQ8d8Brrn08Mjn5875VPTNZ/8bvkk9cinX8988obkoxiej8eIfPy98rk6Kp8V3vm8Py6fRxPz6Us+Hy2UPWLionyGLc7n4NJ8/lwuOTbkE+ebT6hfPm7++ewLyOd2YD5fbc/n5v58DN/LdXA+n53OZ8qZfH5U5LNTmU91RL78JuazXJtPtDGfEFM+uy35TM7OxyxScvK5UZjP50X5vKqUPqqktnrp5WI+maLjlXz+vZWP/U4+TR/l4/NE+hIFT6WmZ/kkP8+n7SvprW0BhzoWMLNzAblC0bWAwB4F1I8sYMaoAvn/U4DWu4D40QWEjSng4LgCrk2Q9QtkvUhcVMD55QXMWlnAoi8LSPEt4MeAApoGFrBLbNlewD9ifVABS3YUYBef7iygSKTuLqD73gJCxK0DBbgHF/CbaHmqgAPihbgbUsA3pyWnWHVG6hLzzxZQIcaHFaAXiYoCNkYW8Ldolyg51AV8ZShgubGAOaYCeWYpIMtcQKhN4mcWsDq3gKGFBXgWF9DeXsA2p6ytK8AlMusLSG8oIOByAR/eLqDDvQL8HhRwR0x/XEC20D4pYPBTOatnBQS9LOCBuNWykK9aFdKqQyFr3Aup9ihkYudCTGKEZyERXQp50r2Q5b0K+aCfrB1ZSJ1XIdnehYwdXcjgMYXEi75jC1GI1+MLeTChEJ/Jhfw6vZCKjwsZ+lkhbecW8s/8Qn5fUIhjYSGzFxXSe2kh3dcX0v6LQhq3yvy2Qpx+Mh5UyNEdhVzcU0jhvkL2HC9k3OlCdGLomUISRfhZ2aMoZKuykGWqQrIiC/k+rpApKYV4qwtx1xTyKr2QWr3EMBRiMRaSZiqkp6WQgtxCJuUV8pa9kG+chVwTVXXSd30h754vJFKEXCjkzUuF7BXPxLXfC6n8o5CUa4X8fL+QVY2F1IsRz2TPc9kj2r+UdW8UYWpeRNRbRQR4FHFP1HgW8XGXIixdi/hf9yLcehbxm7jYt4jDo4rYMrqIK2OKKBtXRJfJRVyfXcT5OUV4LSgiVbz0KWL7kiI2Li3CZ3kRX35RxCS/It4PKCJavAwq4v6OIm7slPndRcTvL6L90SLWnCzCGlLEqNNFDDpTxA5FEV+ESz6d5NMXscwgOY1FjDMXcSG3iNOOIgLrivi8vojPzhdRIpSXi/j6zyKuiZSHRbR4UsQBoX1dRHDTYs63KGZDx2LyPYr5n2cxR7sW80b3Yup6FTOvdzFDxxdzamIxY+YX8/PiYsLXFDPNv5ghgcUkird2FjN7XzEHfiimx/FiNp8qZubZYiaGFjMyrJjGiGLaJMteYzFvmoqJqSxmlbOYha5iiuqKmXKumMENxfQ7L7FF8IVi3rko68Whm8UoHhTT+WExexuLufu4mLVPi7kofJ4Vk/2imHEvi9GLQW+XsMSthFL3EoZ1LiFF9OhSwm9dS2jVrYRDYmf3EhrFrR4lfNWzhIW9S0jvV0LM8BJ8vUv4ZnQJF8aUsHhsCbXis3EldPywhOoZJSR8XMJAnxKaLy/h3grZs76E0C9KaLqhBL+vSxi3uYSvA0v4dEcJ03aWMHZXCbcPSv4jkv+3EoaeLiHyjORXlOAWL+tSSygWPbQlnBHZNomRWYJ7bgl/FZaQVl/CoIYS4sStWxLvfglvPy5h9xPJ91RqfVbCxeclzG9dSkj7UvkuLaW2cyl0KSVbqLuV0qtHKaGiba9SfhT3+pRiH1HKibGlPB9fypVJpbSeVcqqZaUsWl5K9JpSjn8uc+tL6bG5lG/9Svncv5RZ20uxBJWSvqOUhJ2ltNpbyvdi7cFSpgeXMuh0Ke1DS+Xvs1T+P5dyLbyUgdpSXhnl2lzKGmspXjmlnMqX/dVSb20pf9WVcvlcKRUNpXhfLKXp1VIaHpYS+6wUzxeyp2kZ/u3KuNK+jKqOZRS5lTHWo4xhncoI8yzjrTFl3B5XxpoJZTybWUbf+WXsWlzG30vKqFtWxscrytCvKuP9NbJ+bRk/bStj0s4yBu8u49i+MvYdKCM9tIyEsDIiFGU0iyhjc1QZMw1lJJnL5N6njJ7WMqa6yhhxrowu58vocKGMe5fLaPijjNqrZcy9X0bBA6mpsYxeTySPePyijE+almNsXk6zt8v5tUs56f3LufNBOR8PL2fNpHJsU8sJ9imn1dJydi8r56nwX17OxhWyfns5kw+UM+VEOfqT5YSHlLM9rJy14eVcElUR5RRFljM+uhzflHKaWCWGuG8rx9tVznvnyulVX45nQzl7Lpaz5I9y2v0rsRrLOf2snKBX5fTuVsH24RV8PbKCGu8Kpo+pwDK2gtHjKkgZX4FyYgVBUyvwXVjBH4srOO9Tgc+SCuYsraBCTFlewQerKgj4ooKVOyqYubuCQfsrOHuwgjanK9h/poJX4vFZiRFawc2wClYpK3iRVME4XQUJhgraWyq4nVXBupwK/qqtwO6soNwl8/UVpDVUEHWhgp4XKwgTRy5X0Pr3CnY8kHgPK1jypAKnqHpawcfPKigW5hcVdGtSyWmxuUUlzTpXst2zkm1dKvm2ayU3xPpulfj0qGScVyW9xlSiEM0nVLJjYiX/TJY9cyppnFvJf/Mq+cSnkulLKum/spL2ayq5+YWs2V7J5L2VjD9ZyaGwSv6IqKQqupJr2krW6ipZZKhktrGScjHeUkmGtZJkWyWxmZU0za9kr0iqqaSro5Im5yp5WF/J1QuVzL8sua5I7Ecy/6SSdi8r2fO6kpq3qkhuU8VLtyr5Haric88qLD2rGN67ilP9q/hwRBWq0VUcGVfFqwlVPJlYxabJVcyliuOzq9g7T95vqmLMtir0Itq/Co/tVTTbKev2VPGv8DlQxY3gKq6eqmJ1SBUXRc2ZKrLDqjArqmiMr2K6poohuio6m6oIFm/XVPHxhSq556si/XcZv1aF4mkVv7yo4u+m1axqXs0bHtV81aWaz7tWU9qzmhm9qrk8vJrp3tWMH1PNqLHVZAj1uGoGjq8mQSgnyp6Z1fReWE17n2q5l63m+bJqGpdX47uimn9XVnN9VTXrVldzYU01s9ZX862/xA2sZvn2ahYHVTNvRzX5u6o59GM1j3+uRnu6mkFnq4kOreasoppOymqmqKs5ZqimrbGaZuZqHlqr5Tm7mjviWlY153OqmVZYzaSiajyqqqlvkNjnq3GIwVer+fu/aiY8qSbuRTWnX1fzdtMalr9dw4BONQR3qeHnbjUE9qph4bs1nBxZw8vRNdwZV8OcKTWYp9ewb14NpStqKFhZw9RVNby7vobiwBryt8v8jhpG76xhxK4aXh+W61M1/KKqwS+mhrHpNXQx1XDCXMNvlhpa2Gp4mlXDo+wawhwy7qqhfV0Nb5+THA01vBK7ztfge7GGW5dqqLtaQ87fNVhv1PDe7RqeN9bw+HEN/k+kvqc1/POshksva1j8WmppVsuYt2oxiDbta3nuVssGz1r+6FLL6q611Herxdm9loqetUzpU0u22ORVy9+javl0Qi2zJtYykFo8Pqplz+xa5i6tpWyZjC+vZfRqieFXy+ztsl98HFRLzs5abLsk/olaFoTUMi20lvGKWram1vJnei3ndLUs0sseYy0tSmtZ5ajlk/pacs/X8sGVWh7fruXKg1rmP5bxp7UUPqtl2Bt2Iprb2dzBzm3xlZudq+52zneyc66zHYenneoudiq62vm4mx1zLzs937PznZedZWPt1AvnODu14+1UTrBjnWJHN83OgXl29sy3y7OonT+X2lm13I7PSjtv+dl57W/nSaCdf3ba+WK3nfJDdrqfsNMp2E6waH7Wzt5QOzcj7Gg1dqL1djqb7bhb7By12vkxU2Ln2NmZa2esy84HDXaSRPx5OzEXpJ+Ldjyu2Hn7Tzstr9l587qdV39Jzht2Cp/YyXsqdT63Y3phl/siOyNf2Rn22k6aSH7DwcAmDhJEv2YOerzpoEMrB74dHVzt7OCyp4OVXRz4dHPgEtU9HHzW00F+Hwc5fR3Y+jmIH+jg1WgHT8Y65NncwSPhO97BlgkObk108M0kBzfE+g8lplg11UHDNAeLpjvwmusg3MdBl6UO3JY7OLrCwa8rHbRc7eCweLrOwZrvHMzb6uAjPwfTAhzkiXFBDvn/4EAj/rdX4p9ycC7MgVMh9amkvigHWTEOTHESy+TgmU3qy5T6shxszXHwe5HUUSz9VDjQ1TkY0uCg2xUHu/91cPO+5GyUuRcOJjR3ktzaSStPJz+Kg12d7O/mZE93J7t6OHnS08mcoU6mj3QyydvJ2DFORox3ohGDJzoZ8KET5TQn++bInrlOti1ycsvHyZfLnKxf7uTySifLVjsxb3QyZJuTRD/ZE+AkKtCJarvsDXIStsNJ151OzojOu5y47ZEYvzmpO+PEedbJglAndvGp0km5eC/Vya8WJy9ynZxzOHG4nEy57GTo305CHjjp0Oik7RPp6ZmTw8+dNHnl5JtWLm6KP9u4+KOti0XuLmo6ufikiwuvAS6Gv+ei/xAXPYe7ODbGRdtxLn6a4OKHiS6aT3axcqGLJT4uFixzUbXCRfkqF8VrXOStczFug+z1d8lvjYu+AS6iRJ9AFxGi13YX4aJHkEt6ddF9h0v6dUm/Ls4Kz10uTovOu12ECI89LoKF214XJ8TR/S7ePuSi1fdSy2EX/wW72Bji4pb49rSLf8TXZ1zcEH+fdfFlqIvrYn2Yi2viqsLFWqWLK2JNuIvfxSqVi0viYoSL85EuFse4WBgr5xHvIjvDxUSdi/F6F2OMLoxitMmFQYwyu9AJL4sLrRhuc6ERqZku1FkuknJc/C/XRbcyF+7Vcn51Lg7XuzjUIGd43sVB0eSii31izyUX/1dxXcdZVa0NHKcRgYukEkOHAoqiwND1Iy1EyaGRVEFBqQGGoUNFLGqCQRAUsUAlhoGhFcQLV053d9dmiPd5//h+9j57rSfWiX3WrjDfJWO9S05K6lfc5c79u7z26C6jq6gYVkNF90YqujRVcbS5ioL2Klp0UPFFFxWV+qpY20/FolEqzONUTB+vwjBRxeTJKrRiUo6K8VNV/DNbxc25KrJXqOi5SsXx9SqKPlOx70sVT32t4us9KhrvVdFon4qG+yW3aFCgYpeoX6jiM1GvWMUnB1R8XKKizkEVO0Stwyo2fq8i85uKj06rSIoPz6hIiPhZlexLVXxwTkVUvF+mYvF5FWGx+IKKkFhwVYXrT5X8x6qYoFOh0qu4a1Dxr1HFf20qroZUnE+p5DlPxRlx+qGKHtXUHH5KTdssNcVt1DR7Ws3eZ9TU76nm0z5qPu6vZvsgNduGqLk3Wc2yWWqiC9UEl4ilahauVLNglRpvrpr5q9XMW6vG/f/y1Ez5Wi17IDWTCtVMPKBm7C9qXj+l5h/x2hk1f5epuVmu5uXLakbeVINezSWjmqEmYVbT776avpU09K2uofcTGk410fBHU9Fcw2/dNfR4UcNLQwUaTr4qx7Figpgkr2fL8W2Zt1DmLZbjh2KZWK6hZ66GXpsk38caTn+toc8eDWeLpE6xhgunNJSf03DxvCjXcPmqhuG3NPyp0/CyScMtr4axMQ1vZTSoHmgw1dcyo4mW2c212IWztZZ4H63cx0U/LcsGa1k+VEuV8VqqTtBSbbKWTTlaas/RUmeult3LtOzL1dJirZY2m7U8t1tL9wItv4ruhVpOFmvpf0zLhR+1cELL6LNaXi7V8so5La+d1zJLpeVtjRaXTotbr2WeQUvSp+VhQkultJb1GS2f1dRR2FDHoWY6nm6po3NrHeU9dFzJ1nGtj45R/XTcHKBj4igdc8fpcI/X8e5kHcEcHR9M0xGbrmPdOzp2Ltfx1FodzdbpKFqvo80mHUe36xheomPeaR0LzkhcqcRc0LFHp6PAqKPEomNISsdrD3WMeSQ1qunRiGQTPbnN9FRuqadqK73c+/X0GaTn/BA9F4bqef0VPfMn63l3ip7QVD2RaXqqLNBTuFxP21V6OqyWmA16zm7RM+wTPeO+0pOzR4+9QI+7SM/CA3rWHdPT/LSeA2f1TNbo0QuzTs8MvZ65Jj3r/XrqRvU8V8nAnKYGea4x8LC9gaqdDDTuZqBdDwOdsw0cE70GGDgtxr9swD3WwJIJBipPM7BpuoFdbxt4cp6BQSsMXF1l4LM9BprsN7CvwEDzQgOtiw18W2Lg3xMSf9KA7jcDht8NTP3DgFlYTxlwnJYezkhuMf+sgUCpgdA5qXPeQEKkLhhoeNPAcyoDz6sN/CpOagz01Br4Q/TVG+R3Y+Ca2cBrNgN37AYWBAx8EDZwL2YgP2mgetpAbUXy3DdQ8MjAiZpGzE8asT1lZHZTo6zfSLCFkQ9bGVnVxkiFqNbByIkeRk73MjKqv5G3BhtRiQlDjCwYaWTJy0Y6TDVyfLqR8rlGMiuMPFxlpOZaI/s3GinZbOT7bUa67ZD8hUb8RUZCxUY2H5E5R430OWXkrLh4xsjQs0ZunJP5eiPdTZLPJtfsRq47jKxNGnlcMfJcNRPXapu4UceEraGJylkmuX+beKGLCUu2iZ3DTSRnm2i6yET3j0z8vdrE7TUmZq438eNuE9eLTES/M7HtZxMdTplkL2PCcd1E+IaJjbdN1L9r4ludid9NJrLNJs5ZTESCJk4+MtGnspkBVcw0b2amU5aZ023MOLua8T5rZkdPM1l9zTw30Mz1YWYO5JjpO8vMwNlmdAvM1F1mZqc4lGvm6GoZyzdTvt5MwR4zvxaa+b3ITHaxmW5nzbxYaqZfmZlR5WZuiP9eNKO5bKarRuobzPxtNjPRZsbjNHPPa+Z4UuJSEp8xc0ZcumdmeIWZ0ffN3H5gZmFVC4uqWVhd08K6xyy81MjCW80tTGphYWqWBUdLC++0trCynYUtHS3s7WyhdVcLE7Ll+kQLH062UGmqhfWi2jQLHedYSHxkYdkyCzVXWfg010L91RYar7FQkmeh3yYLo7dKje0WNn5p4YvdMrbHwjMFFroXWRhcYuH6QQt3DlkwfGth/ncWqv5kYecvFn49ZeFKqYWccgv2i9LTNQv3xRM3LdzSWBinszDdYMEmAiYLFVbpy26husOCJmEhqkhMhYVPHlm4UMvK3bpW6ja18lRzq/zHWTkkvm9p5WRrK8PbW7E9Y8XT2UqTl6x809PKj9lWPhxupfIoK13fsHJirJVNs6x8NcfKihVWaq+20nqdlRc2WLm11cqgIivXi+X8gJXxB62YvpHzU1ZiKisfqa2UmK0csVjpYbfSIGHlQEr6SFs5LH5RrJRWWOW+aGVuVRtesbyGjX11bBTXtdH2PzYGNrQxr5mMiTptbOwUt7raaNjbRkEfG6362hg5xEZopA1djg3LFBuLptuIilUzbaybZWPpMht5K2zsyrXRaLWNjnk2dn8ux69slO+V+SU2YmJnqY39ZTZOXrTh/MuGwWRjrkVqiyU2G2sdNv7jtvFP1EZFxkbd+zY+qGNn7X/s/P6kHW8rOz262uWZxs7W3nZa9rfTfoCdipft3JhoxznFzqJpdnJn2Hkk/nzXju8DO5Eldqots3Mxz87Y9XaO7LRj2G1nS5GdN7+3U/Cb5D9t569SO7fP2QmU24ldtDPhjp3NWjs/mu1kW+043HbeyEi++xJT1UGonoOjTzl4sZmDwS0c3MhyYGnt4MlnHHTo4kDb3cETfR18Kfb3c/A6DsYPc7BklIMJEx3kT3NQZ4aDp992cH2+g0nvOOiy3EH3FQ56r3QwaJWDy+JGroM7qx28nSc110l8voMH6x1s2ejg0FYHp3c4qPy1g8/3ONi318FPBQ6uFDsYecCB9RsH6486aHDOQa+LDmZddzBZ68AkFugdvG9wkGdyUN/qoMDmoLXdwZs+B4UJh/zWHfKM6kBzX+o+crC1qpOG1Z28UMtJpL6TdAMnjxo6ad/UyYw2TjQvOFnZ00lxXyc/9nfSfYCTkYOdyCcj33cnT7zsZHuOk7pTnDSe6mTsHCcrFjrZvcjJmGVO5q100nSdk0JxKN/J8xuc2LY5Gb/XyXsFTrodlvPv5doxJwUnnJz43cnZP5xMOOtkWqlcF8vOO9lc7qTNFSfHr0r9v5zcFPF/nFS942SL+FHt5KrOyWi9k1tistGJScwyOXGJhWYnIbHE4iQpVlqdPBD5Nifb7NK/w8kuUeJy8p3bSblP3o+Ikx8y0rPi5KTIvuekVAyqcHJZjLwvfYgxD5z8KyY+dGIQjkdO5ldyERCLK7uIi+VVXFSIqtVc7KzuonlNF8XixcddvFzXRbi+i5PNXGQ3d3G5hYuRWS7GtHTxr5jYyoVBzGjtYn4bySveb+vifjsXWzu4OPqMiwtdXdTq6aJzHxe/93Vxtb8L1UAXkwe5cA12kR7qYv9IFwcnubg41cWIaS6mz3RhF1vnuqgzz4V/iRyXu/hM/JLrov8aF3fyXEzLd+Fb7+LANlnPFzK+28V3+1ycKXAxoNDF68Uu/ifuH3JR7w8Xv511ca7UxYeXXGTE6svS21UX52+62KOWPBqJ10oNncQbXNwwyvrMLr5wubgVlPcl7UL/8P/fPzf7a7hpVdPNb7XcXK3tpkdTN2fEjJZuarZzY3vWzUcD3ewc4qYEN+3ectN1nFvuHW5m5rhZMMXNxuluHpvh5shsN/3nuvnffDcf5LpJilWr3TwUhevctMl3M32rjH/lRv+1xO5x83GBW56/3HwlmhW5+fmA5Djo5qIY/o2bT49JPz+7eed3qV/qpuM5N93K3JSedzO63M0tUXHVzb6/pNc7bn7Suyk3uhkbcvNMxk13xc31Cqn7UPqs4uHvxz20auRhSZaHlGj9godGAzzsFc8P9nBtqIdX8KAd5uHRKA+3xnpYPsHDUzkevp3iof90DzdmeLjwnoe/Fnmo8pGHH1Z6GLraw3Xx6hoPd8TOjR72bPLIXstD720epn/iIXu3h3H7PEzb72F+gYeA+KDQw8ZiDw1KPOwW4456sH8n46c8BMWS0x5yz3jIKvPQ8byHY+L5Cx7KyqXmRakpbl+SNdyQPv6W2rc9HNd76G7wMMvqIWrzsMzu4Z7o7PVQI+6hKOlh9D0PU+9Lrupehtb0cqqhl+XNvNTL8vKl6NnGy5W2Xv5p5+Wt9l5SnbxsfMbLxO5ePs/20qWvl93Dvfw83os1x0utGV46zZbx+V6KFnvZt9pLqzWSN8/LiHwvKzd7+WSrxGyT8d1eft3rpdc+L+MKveiEo8jLgmIvu77x0uSQlw2lXvaUeck6L3kvePm93MuwS17+EvzXS7HWS3udlzKDlwqb9O30MsTnJVIh+Sv5yK7qY0g1HzNr+qho4qNZMx+9s3yUifvtfNTv6KN5Jx8lYlgXHxte8LFzoI99g3y0GuzjkHhpqI+8CT6+nOTjuxyJnepj4gwfRhGb5aPmHB99F/rQrvThWOVjQa6PtWt88l330S7fx1FxtdDH47/46PGbj4VnfDxR5uPAeR++qz6S16QHjY9yvY83jD5Uwujz8XTMRzjjo9sjH7+JMVX85Nbws7mmnyOP+1nRwM+njfyMbuZnegs/61r5GdHRz9LOfur09ssexM+z/fysHOpn8Gg/7lcl5nU/L42TmAl+8qf4+Xiqn6zpfgbM8nNZOOf4qbHAz4Ilfj5aKse1fu7l+flqvZ+OG/302+wn72M//Yv8vPibH/0pPzNO+3nvqp9Gf/lpo/aTrfXzr95PyuSnssVPkc3Pd3bJl5Kaaal3T3q47+fKA7/cswM0rh6g7hMB2jcIcLNxgDeaBNjRPECLrACj2wT4R2zoGODTTjKnR4Bw3wAfDwhwZWiAI68EuDw5wKicALFpMm9GgFozA+wUjWcFyJ4ToN578npFgK65AVgT4PW1AXLyAsxbF5D9QICMqLdRam0LoN8e4MfCAC8VBbhaHOCVAwHuiAklAbwHA4w4FuDuHwFKygIkrgQI6gPkGQPUN0uMTeY6AlTxBog8CPBtlSBLGgWp1iTIoOZBTFlB3m4Z5Mu2QS53DFKpa5BNvYLc6h/ENTBIbFCQFYODbBwS5OabQca+FeSd8UGO5AQ5MS9I7/lB2qwO8tzWIH9vl/mfSNzuIE8VBGlfGJTnlCCjDgTRlwSZeTBIh6NBDp4L8lNZkLPngyy9HOTw9SBd/pS55iAXLTLfGmScLcgPXslfKcR5cbNyiGi1EA+rh9hVM0SyXoiy1iFutAnxRtsQjnYhCp8Oca1nCGt2iJr9QuzrH+LZgSGGDw6xcliITcNDfD4ixO1XQlR7I8TCSSE25IR4fEqIUTNDlC4Msf79EG2XhvhnWQjPihBbc0O8nh9iyvoQtTaH+G6rnO8O0aRA6onni0KMPhDCdzBE/W9DLDkVIu90iBHnQ7jLJeYfibkt4yqpqQ0x1hxiuiXEdU+IVvdCvPkwROUqYX6qHmZjnTDV2oRp1S5M1/Zh3uwUZujzYer0DLNsQJgNA8N0ezWMcUyYvDfD7B0X5uSEMOMmh/HmhKk/Pcz5WWF6vRtm7KIwzdaGGZIf5vqOMNe+CvNgb5hd+8N0KAzz74EwOSVhTpeGGXROXpeFmX9B6pSH+eFKmBevypgYdC3M3TthmmrC8t8dZqpR+rGG6WQPU9cfZmZFmKoPw+x+FOZwpQi3qkaYVT2CV6RrRDhZO8KouhGM/4nQrXGE9i0jnGoVYWDrCOF2EYo7RZjaNcLK5yIke0XIzY6wrXeELyZE6DQpwtCcCIlpEarMiFBvZoSvRe+3I0x6P0LFkgh110Z4Zl2EsvwIazZHqLYlwg5R+HmE5gURUgcjtP42Qr+jEf78NcKq3yX+bATDOenjcoSrVyK8ejWC7VqE59QRdpkiBENS716ECZWiLK0S5bNqUTrUiOJ8PEqgUZSKxlGGNI8ypkWUxztHeapLlMm9o5QNivL9yChvTIuiEdtnyfX5Udovj7JtbZRNW6IcKYhS95DkPSZzT0V5+XKUHnejoIpSYIjSzhhlsDlKwhalgTPKXnExKnUfRFn/KEqnKjHerB6jZq0Y+xvGON04RtfnY2QPjVH2Sgymx9j5dowb82XOezHOrowxdFVM7vsxPJvkuC3GSzvk+HmMH76Iofs6xqf7YhwvkPPiGEWHYsz6Lsa4MzGWlsboVR6j2fUYz/wZ48JfMWymGFFzjErWGLttMdL3YtS4L/kexOjwMMZj1eP0fCyO8fE4gdpxyuvHyXoqzsKsOEfaxOnWNs7HT8fJdIuzNDvO8sFxmBhn9uQ4u6bGqbk8zrBciV0Tp/a6OM3z46R2xmm2X3IVxql0MM6eb+IMuhBn8aU4afHVrTiH/onzyp04L2rjrDfF+cUap7ctzih7nPnOOO5gnMP34vS/H+eHqgk21krQonaCLlkJJrdOsKptgu3tEnTvmOCMuNc3QeeBCUYPlvEhMk6CBsMTNJyQoHRSgn9nJ/hkXoLjCxKMezdB8L0EA5YmyN+aYG1Jgq3fJ9h7LMGWSwm8fyZofDdBSJfAX5Hg0KMEz1ZK8mqVJIuqJalZI0m9J5Ncbpsk1SHJz88keaNfEp1YMiDJ4uFJCt9IwpQkc6YlufpuksziJLfXJJm0NolNLMxLEhON1ic5viHJll1JPtyT5Kt9SQYWJrlyOEniVJJOpUmyzyW5IBreSLLidpIG/0vyhD7J94YkN01JHlmTnHEmueFK8tCbZGw4yZGE9JNOcl9J0u1BklmVUtyvnKJO7RRL6qeoEFktUgxsKedt5Hq7FNpeKVr2S6EbmCIwJkXrt1LcnJbirekpPl6VojA3xfk1KWx5Kd5Zl+L9PSkUoSlKMbNY8h5I8cehFNtPp2h8MUWnSynKL6fQG1O8bUoRFDhSHPeluPcwxbeV07hapMlkpclvmaZ56zTX2qY5NDDNwMFpxgxJs2lYmv8MT3NzVJp7OWn0M9Mcm5smsDLNsLw0t8T8/DSr1qcp2pim06Y0vTen+d+WNM6taT7fkabqPhnbn+ZiYZrFB9LUOii1vkkz+0iaU2fTcm9JM6csTaULaUZcTsu+I83j5jQtLGn+tKXZGZIeUlKnIk2Th2kuVcpQv0WGfeLdNhmudczwes8MD7IznOuX4cTQDPdHZLBOydB5ZoYXF8j4kgwakczN0HRthoPi2roMunzJtSlDu80Zem7JkL8vQ7fCDEOKMsw7kCEidhzM0PibDEWiz+EMd7/NUPf7DMfOZBhRmmHyOclbliHvfIZdFzI0K89wRZuhnknGbBkec2YI+6TWowwv1FEINFE43kxhcUtFfuMKz7dVZF+kUPK0QvvnFUZ1V4j1VVjdT6F6f7k+QKHLQIWTYsAghWtizGAFnZg9RCEolg1VeCQaDFMoEB2GK/woskco3But8N2rCr+PUxg4XmHORIWiHIU+UxUuiVenKajEkhkKm2Yq1JulsEe0na1wTPR4W6FMTJ6r4BDvzVOotUDhC3H6HYVx7ynMX6QQFbmLZX0fSR8rFKatVti4VqFunsJu0Xqd9CFK8xWGr1eYtEHBJt7dqJAUn29WZF+kcEp88onCiZ2ypi8kvkDiRetChe/FuSKJL1b4r5h0QCFVotDtsMKQb6WXI9LHUYXOP0jvZxSc5xQWlSlkRP55hdoXFFqWK3BJYc1VhZrXFFb+LWvXy9oNsm6jwkiLxFklxibz3ApWj8JbYYVqMYXtikKnCoUPHyn8H4sjwUA=</binary>
            </binaryDataArray>
            <binaryDataArray encodedLength="8312">
              <cvParam cvRef="MS" accession="MS:1000521" name="32-bit float" value=""/>
              <cvParam cvRef="MS" accession="MS:1000574" name="zlib compression" value=""/>
              <cvParam cvRef="MS" accession="MS:1000515" name="intensity array" value="" unitCvRef="MS" unitAccession="MS:1000131" unitName="number of counts"/>
              <binary>eJy9XS2aLElyrCM0EBB8BxB4R/CaE8wR5ggDBAQd6VsoILAwgMDChYIBFwourCPsEbbzTfqUlZW5h0dVj77vxReZEe7m5mZZ2fXX/S6Xi33++xyXcxzHDue8H4Nj1DCYfTO3qm3FXqzznov8j+vl8u1z2PW3/WP99jnmOTtgZT1k/BRH1XfEDpoxV+3telGNLJ/XqzqZF5jH+difwkP9ndaPnHnOt3Pv8HI29GCuJtY4tuoPR/TS9QRrK15ZbdRntx5y/XF+/e08tIseJvBDLxiP/WNOiuMPrOtvub8cj7/P8dfP8b/nfOz9fM6Hr9/P2I9z7Xbydnu8vrjmyqtvJ77b/XqaoEXocbP7dRZr3Heldeh5Ofuw653DSHrI8KblfYanyhP0r6MP53Eu8syuj2y4iFW5WNMWsUPs8XGMITCzuqpe5RNiOMyZth29Kt2Uvw7r1ezW6yXTp6PdOwN7GvZ4nQXnSXHZccYpi0FNR5GX+fiDHzy3iPusw/5NYHT0Y76oicpXPUW8wzHyU/hKs0xrF/vKL+Y44HwUeCOpp7TrahsY4+R5/AyKe/bhVfwcesK4at1molfgc3+xHjGYx+fsWzaUbzwCz+35cVXpWB2jnsFV8cVeMz9WtVRu1Fp5nvHN6qo1hzXslX2sOETsRcSqXIU1ktgqLzhz74pDhWeUz/ueYKz8mSKeY9ln9j6ryVx3tF7xDnzU1mh0dI5eZrO3qt8h+kT/UY+qxsHl1/O58+1z/O1z/NtPn8/Pf/ptPsa//PTb+jH+67hvXu/3VD/vqx/nffPb9flxo/RQ+z96Ol8X/PXE/uV8/fBxnsd9PGpMuz/3voEGmR+ZDpEzYJ72+PrB7f5+gid4LrB3ve3GYK2RxPFc1VGe4J7TeXjudn9ON+xRf1UvtO32a+I4i6k0cxGX6ZPVZB26flmSX3nRrRG9ha4f1/tj4QPeS7nZo/ahRxxXfSGfTtw4j4fIWfW28lJ5pnLZu8xv5LejO2qoajrM6M8wzU3xf1Wj1fnB5+P6+FqMe8D+mG/sjWSfazvNGX+zx2vFac/s8b6M+sYxY3S9VNpbsl9pzrWzPNQ2w4sZdWZ81oi1VJqbPT5XV7hVvwOwJ3DjnNV5pnGl90z2O7W6+nf8Rc1inqKnFWZ4seKdaYPaO+1xj4ztRq/ZrvefE5jPuIyXcUYcX8Rm+QYYx/EUGBmPSqtBsaxL5cfKV9Ss0qiDs4rhecenH+fX+z01eE/QgTFvC/5HzqD8lSfZ+rD8Xr7qfVVzFrHV+hA1VzkXykWNsppKowvkc2+xXnpN+TeBofzkfaN97I/9q3oMPVb849gFRqXVao3XHWoMkZONAfmMm3FWviiPZ9If+4ncQ3sX2JVm7IHarzSrtMF8zHFYU3EK50K5zI9zI/ZG9X98Dik4Rj2D3KxH1pG5OGGqfqc9PxfH2tjDn8+f0X+6/jbi89Xv53sj36/3x/Ww+/cghj3fu37HP/N+OTHiPZaIR27qGmDdHtYAO76jEZ+hmN3vw5NwnI7RuxvVcNP8mKc8h59/A9Y5FvHd8usRh8pT1wzj4F4VG/vheXwOHu/NRAxzdTrPaj9wgM/ujxn9YI6Mr7yZgtvKL74uVFzWW6aj6oH7X3FBr1cYil+suz1eh5Pip12eekXsQedZT9yv4l3pkWmjNFJ7Y6EV8mSOmdZuz9yU3njOml3s+b4/7Pm+zfqstDfA+jjfQ//3ny6X//wc//05/udz/AeMb5/jXz/H3z/j/hHvuZ/fq/kV7qc/X+/fdcP3xQfwcTpWPgWvA//v5/v8/zhrRu2facwzJ95jjM8Bog6OWJukEfqm/Pk97sSOn09Re0L+pH7QM+ULa7Az+BrCPnAOHqov7m/Y5em9Wa7BdaJX9NVgPdZQG9U7c4+10JevFYUz7f5cw85r6M/niM9vfrk+xn2D71KgX9Me9WP/cJ39NMLDtdCBcy/2/NhQurJurKlDnIs8zB+0xvUxLvqZdv+u6/frXatj8GMP9930NeKAzf3getU39h/edPTCPNY95vDr4HIDfJXP3Fk7VUtxzHhP6O2Dnicf4xu9lrjZ4zUXvLBPrGP22K9T/AOn83E1zsfZ387PTI/5/85r4y/ndRLfj8b7ZvAMfBN8lMaT9MH1uEfHZ7jhWegWz/lX1xPq47AeegbnuD6G9fijH3Et8cDrJs5xP+Oc9YBjAM6AOMSOel7gMGfcc8K5CKwJ57znNF8oFn1XvCv9h92vg4NDvE4JPqi5J3VQy0FrlQeIN+wZj/vlvYjnmhmOif1MH8WTe3eYD73wOxG/no+5mz1+HwJfAx7jltRnXSs9H3qA+9+0x8fipNhV3ZWHwx6v20Exma6sfxY/KEZx2O1hFc+4rL3i6LZ+rKlch/WdPpRmeIxcmP9q3KiOGlNwX/WAXjqsO8WZiGHcquaqX/bXYTZ7vp8qDk6DcZSveDwS7Kpn7j3rRx2rGBzYu1Ns5SnWcNMcMu8YIzQZ9vxY4niuhbiD8FjTTj/c1yQsa2ANijHC2/G26jvW2beL6etJ5Xc9Zl0uNE+xj+NW4HH/4WVgYR2FjWNCXOQPmEfRn/Jspc1qKB/Y8yk0URqp80FrMWNdpRnHo3dWDOTHtdUx5g2YX9UXvV1ppbStPFGYlfZmz9q6iMF5iLWqHteu9M30z7hlHKOv6G1AfsebTK8snv0clId9DlrnWpP2nOaKT6Yreqd6Q+whctmHLD/rKfOJjzs9ssfKt6xm9OeUn8VWunKu2/O1oLC6vSHujdYHxTIfhcOaIX7okmnAfJDHqhc1Io/9VtplfXB95dkUGEaxWDvTKuPF/ag+VQ+4PgW+GopD5hEfZ/xW/uLajr+hncJanVejysUePYlX+1mMWo94N/1dGBf5vMZ+KG2VNzGPIoe1QB9UHxyj4niNfc10Qi7xPnZ8lwB1DD0G8VKeHXvxHtR3eM/v957hMy/2BnHNHr8fo7TK+pqwh9dBxlutK/2M9isM1om9xBgVp7A4no9VbzhCz0lcYn0Uuaij0ic0x/44n3VTcZWGqk/G+Lg+7pnljwWz/HV8VbPqLfAyX1DjyneV77DmImfYc69Kw8qHTKeVDoOwsljleaUDx2X9BAe1n/Ff+cpYq/6VV4yXab3iwnmr+EpXxS3LdajX0ataD4xpz++hxPmqP7Oaj5l+bCivOh6FBqOhWce7jk/cG9c3kdfxk+NXOmfrWT+ha4Zb6aC4qZqoQ9cTxQU1XOnozZiVdt38rD/WJNMs9tzy+3ynvvIyzituwx79QoxbwWFXt/BF8VR4Gf5qHfeVnsxB8QmuTutV7dB5nvONctBnxlK1kbNbfc2aPfeKazeYD37fro884nlYx9Mb8EGeQ3D0AmcQ1x8cz8+r4+/LxYh6o4GLvoUnEY81A2/Ys8/Mv6OL0cyeqXi+BrjOSNazgb50czg366fTg9KjqofevDo6+RVP1NiTuEH1Im4KnXC+JZpE7sUev5PBnH70dn5/JP5m35/O72iOc/wM3y2JnOC7o23EBsbB69v1/n7Dze6Pl3h8ombIvzpGTsFzUhz7Fj2xxk7nqqby5tUY1JV7Zh0vRUy25sle5mMXezVW/mG/luQ4zRVfxuI6vsBR3BEPdezwxr1p+ns8N+B2Mf3zrtJQ+Wmmr2ED/PiO8FH/gx6PzCnzH3XJYjg23lec9vz6b4WhdI1+hj3eS77De4zRZ2AMoa3y+GKP91G355/1VS7WGGIPcwetTYofFN+5HnBtlTdEbvST4Wb7TvkVD87JOKo9xHSD32WH3xn5fr2/B/3jGrg+xjNO5l/k4N6wx+fmF7s/j431rLdYM1qLdfQ/0waHwld52eDYzPPsXB3bqUP8DeA/n88zxvmcI36naV7vMX+B77PeAANxPanLMcdxPKf4fn5f3q/31ylxXQT+sPx9lpUWeE1c7PGe9IPv9fn5BvpYebPa74xXMFbXwBD7bvW1ZGJtxYHzQ8djHP4dGsfvxf0Kj/k4vtjjd80H4KxqT7tfg9HbUe/3vwNtz8/XHY47mhmNQTlKL9QlZtVPpTfmRR/x97mHPT8+os+IDT2GXaRPStNpj/ojJmtoIk7hobZKX9aGvR+wzn6gNgqXvch8qLxc8e3seXEc51ldXq/OlUYZT/aiis1qcu2R9JP12dEa+3GRy3i+gdvpfyS18Fx53sWPfOUZ1o0aY4Gl6mVa7Wqj+lQ4mR5e5Kh1hbPCWPXR7aFTo7MfNWOO3/u72aOn3Bee3875iJt2v99OqrPSErlUXLN+3OrXZ6/4gvEZtw4Ga+C0l+lUcR5FLM/sX9Ura1zp18l5VfuuL5UGK/9ccN/lwfkdLbp9Zbmz2Fd+VTiDeGeYSqcdn7Pe2KcdnYyOu7ru+LLLbXcEfug7XsBgPPar0sgtf67a8cYIi3Mz3zM/uW6lh9Fxp1aHRxWjdFV9OJ13NFzFVX6rPU+Os7iKR3dtpSfzjXPm1/XzXa6ZZ0ofpaGL/GMesH6DPaPcSkOjEesHXvxNhkyzqp9KD9XjO2PV38obE/HZ+S3ZW+VxLV/E4h7HVvFd3JUOWS/WiFced7gorxjn3RpV/qr3nRpH3KC1AXsdrSv9v4pT5v/K307d3V5Wfb5ac4cTrvkC6/9jdL3F2HkeT3v83aBjHnZ/z1L16UXfRjOuR02152I963HQOmJWvDo6rWIUzhC52fErnnU5Bw/WQHmS+VRpuKvbqz2yxoxj9vh8h3s55ps9fndu2v3/8cS/OROfpxrgZv139QsvzO7v6Y+zllv+WYCqgec34HiD9Q7fVzytfA0eOx5XnnV1qHpirB1ulU4VTqfGLg/u9ZgH6BDnXSzWkj1c1Wd93unZxX5VL4v9yoG6ZnVwn3Xj3B2PV379EQNrjAW3rtdKw10NVvrvYHJfld7dGgemN/rsaKH6s2Qvau9ooPpS+RnPHR93cm6LWOTji3Wl4Tv8V1667f186PKZot+Vn9V5VrOjicFsCxyOyXisxtiI7dRRMav4OHZa6+apOCecAes7/a72XcR1+O/UWcVif69gKu2qtaxfL/JXuTuj8v6dvhXOsPp3rk0cKxyeVU7Vlxc4Xa1XNUcTAzmtvHaIVf1UdSbwWun4ihY7+bvDYKAWqpbylvN3httz3apfrrvSRnmw0rLbT7ffiDt6m3Z/XT7s/t6DR+/0N6Td1tfuxR6/a2j2fB1GPuo9Gn2hFhzvNFd+qJiOf5kvjKd87uCHJx0fs3or3iOJyXTuaLHD9dW9LgeMi15XfhiNWPNznmLfbf2ZFMcjxhAxF8sfW8wR81X9keRf7Pn7uyttmZNbXteSnJW3K/2UPyt8pR2ueQMr21N8qtjsXO3taKh02tVnxd/tUauVJkPEIYbqi3mPDa7T1o/Fjt4d3zPMrlfRf+aXmhX+To+qz26+0meFwz2sapo913nVl9DKmxgu1nbqTphHo2/lL3OoehwUZ4Th1rsWHXDweDUw52aP/8/HtPv3ayZwmZBr9viewgBsF3UUb/Y3tI/8CcfsSaZN4A3Iwx6Yo+JnsI5Yan/Vl/IlelUYg45V7Y6vGddV/goP13heYSjdFMYo4jr9vtNbJ8cLHOwR/V/pwt5X+nT17mBVniL/VX1em5Drdr+Wb/Z430A9Z8FdaRi4USvji3sT1gb1WfXqlKeOOx5U+w6z07rqX+EMsTfgnHtdccp4hm/sYbdXgznziuuZPX8WzXmVrlmNLpcsR8WPAicb6DPjZ3M1Mj3ezWE9Mz8yTEv67PRWxSgvjjEKTC/ysx5wHqKXWLuJnjOdcG3a471t2uN1PxI9Mo5OHN00Bx5RJ7gY5K9yK+9296p6yvNXMTuaMH4n51VNlBfvDO7ZknXV27t9Vr2oOlm9lea+yN3F2uk/aiOuiVF50hmKiyVYWSx7kMUrPVVvWW6HDw/FLepMwHZ7/JtnlffMe9U7eomcGGPVD2IwZlcP5ORFntOcxQ2hVcaritntv8Kt4g+uN+CO/R7rE/amPb4emISl+A2K57Udr9DrLC/TUa0zjoqptO1y7MRnw0WcE99uv9wHx6CnVR9Ki45/O313felgKg0r/qOB+26/rKvyQumc+Vhhd/sw6z1/5dojwer6MhY1sd7tPL5B/q3ID2zUBHvk2lgr07Gr56r3rneVNm7r569u9c/w8BC9nMcM/zeKn+eTNMIRa9Me8445/MJaBriYz9x4jzViHTkuw670UvkVp5gH5DInxavLiWOd9rp5Wb+rOKNYVRsxwvsLnHf7VTFqzUWdbv+rtUn9DooJXFWbfTKx3uG7k4djNOPcevf7SjPee9fjbn7Vz4rvynvuo6MRe3XkHD5MxLqu83eG2eO9ZNjzvaXC5b5e4eA0ZzUrPq9yWOWxJ3zsImenlgPGEP1VdavaK8+OeW7wznTPtOLY1Xl3b+VNZ7/TS6dvP/cc4hX+pHPMUXwz3FH0lXHoaokYmQ9zAyeGwn1nsEY7PiI31Ok4H5bfow3iMn3U8TiPB2Ao/KxuZ4wEj4+NZt5/1aNMLz7PtMt4db3d8UNhq71MT7O1nuG34lZpvNKj23PmB46R5K807GiFo6rT7e3AcKg/7fl7Cjfqb7eO8mkEFvxNf9YQverWxmsgcCvf45y1VD455VYcjAbXfEfHilvW3443Vb1sj3ON9rJR1XWaKw7KX8Wb1xjbk7yOF9VY9dDFxV6DK3uvcjGGuVQ9jGaPFd8dDbgXPO7kr7iyXp14pVlWEzE5r6Pjqq7izBq7WOv0mnEwOt/V3hb7XS7VHGMk3FELPh9wnvW66u0Y0+6eTZgP/A94nxZ5sL4rD7DPqBH7w55fw3iC4Ulcx8/Ml5VGzO3Jk+udx4Q4V7GEWXFS+u7w5rxKlyE4MleFwWsZb8VxxSnzt+pT7b87Kj0zbzIeyvfos8sjqxcYg+YKm/lPu//snKLOimfH81d1V1q/4jX3oXIzL9VQnu7wUZoajXfwd0emt4v1dzwY1Ps0/fm4N7BZq8DP9FO5nmCt+vMkXuWx1xU31v8dvV/xv9pnT/icYzo+dHhk3ii90NNqeILxFdpZsr5TbyZxwXssamU12LMs3pN19oH9Rl0H5WZj2ON7xB19Ko27+R3NrIhf8cmOMw92POnkr3RCzC4W1q5yK21VXlfnbp1V31VvMUZRY5yzQz94rPxHThHHNVjjTg/dXtV+t86uL8eYBY5v4GSaqv2qD6Utxg+xtuq76mXFu7sex17U2h3S96t+TbjyHTUKDR1m9LzSk2N4KE6oza4/VR+vevWOF9j/Kn5u1F3FOcV2cK3I53VL9ne1URjd/a7f73JWsTv56D/nVVwzDzpeZ5yd8jJNlGZdvRWvXZ05d0fvP9LfCneVU2mqtLIivuPLO31Xe8P0tVn51+VR1e8MpbELPCtqZD5V8RVv1oL5mK2fB0ROjCFiOjidfjr6fkWO6oHjX6m3M0LPd7ViT1Vup07Vb3B1OF9xzPobpq9bNSuMLP6P8qi7jvq84mPWM/bJXg84rmqv6ne5dfa/yo8Kzxf77/ausG+LmKyGUw5y943clb/MZUeXrpa73r4br/jtesn7iLHCyvwxcfwV2incd/TEnt0eP5c//k+aj+v9ewAD+o152vPfic84GOFHveP4Zs/fVV3hZlowx1uRW2loyX7Xm67vXUylJfa5g8H8lJYdHV7t8R1N3qnNsavcLD7TxIq9Vd5O717kORx/hc6B2cGq9H0lf2d8ha7v6LBbaxW/U4fXBvAddr/XVv5EfKw7YXR4e7FX1f0KTbuxK/1eqRkz92+beDuDa1e9TVpDn7v8PDlWce/0jLnMe4VrNDreZzo4rVe5X+3pbpy9gLGrK3v+rh5K1yq32mNur/KqdO1w5/PxBZx2/O7q9653VQ0eO/gqp6vNjr8O5z88ut6Phz1/zo4z82TMGANmrDft/jPV7PkzTNUPY3MM1+B95f2ObshjiLWV3hiruKhzrlPhvhO3imFfsvxMT5WndOlwfMUzxuF+Mn5GOaqvlSY7GvAa1jyOx6J3s/X9tuv5Dmfkavb8vKFbs6tll19Vb4ebwXhVnwoHh/Jvt0748ao23RFed31a1d/x5BWP38FaDaU3957hu4hd8exyxdhjHguslUdfreM7mu/ifkU/bn39O1p2cV7BMlvfB77KV95TdXfqvMrxq/rq8LckX2lR4WU4q70/yrtXYrL9WO/oWfXc7f9VnqseunlZXMf/V72pYnmNzxWvHa0x31/A2B1fiet293ZHB4N8XMPR4b+Kc+B4zJM4R/6AmfvI6vGx2ePfjLzY4+8sY7zSSo1hj/xxVjpxncyzXc0z/Cpn1aPbPwHzpPSC</binary>
            </binaryDataArray>
          </binaryDataArrayList>
        </spectrum>
        <spectrum index="7" id="sample=17 period=1 cycle=3 experiment=2" defaultArrayLength="1495">
          <cvParam cvRef="MS" accession="MS:1000511" name="ms level" value="2"/>
          <cvParam cvRef="MS" accession="MS:1000580" name="MSn spectrum" value=""/>
          <cvParam cvRef="MS" accession="MS:1000130" name="positive scan" value=""/>
          <cvParam cvRef="MS" accession="MS:1000128" name="profile spectrum" value=""/>
          <cvParam cvRef="MS" accession="MS:1000505" name="base peak intensity" value="18.0" unitCvRef="MS" unitAccession="MS:1000131" unitName="number of counts"/>
          <cvParam cvRef="MS" accession="MS:1000504" name="base peak m/z" value="448.224681692132" unitCvRef="MS" unitAccession="MS:1000040" unitName="m/z"/>
          <cvParam cvRef="MS" accession="MS:1000285" name="total ion current" value="32.0" unitCvRef="MS" unitAccession="MS:1000131" unitName="number of counts"/>
          <scanList count="1">
            <cvParam cvRef="MS" accession="MS:1000795" name="no combination" value=""/>
            <scan>
              <cvParam cvRef="MS" accession="MS:1000016" name="scan start time" value="5.513216666667" unitCvRef="UO" unitAccession="UO:0000031" unitName="minute"/>
              <scanWindowList count="1">
                <scanWindow>
                  <cvParam cvRef="MS" accession="MS:1000501" name="scan window lower limit" value="100" unitCvRef="MS" unitAccession="MS:1000040" unitName="m/z"/>
                  <cvParam cvRef="MS" accession="MS:1000500" name="scan window upper limit" value="2000" unitCvRef="MS" unitAccession="MS:1000040" unitName="m/z"/>
                </scanWindow>
              </scanWindowList>
            </scan>
          </scanList>
          <precursorList count="1">
            <precursor>
              <selectedIonList count="1">
                <selectedIon>
                  <cvParam cvRef="MS" accession="MS:1000744" name="selected ion m/z" value="656.051383954473" unitCvRef="MS" unitAccession="MS:1000040" unitName="m/z"/>
                </selectedIon>
              </selectedIonList>
              <activation>
                <cvParam cvRef="MS" accession="MS:1000133" name="collision-induced dissociation" value=""/>
              </activation>
            </precursor>
          </precursorList>
          <binaryDataArrayList count="2">
            <binaryDataArray encodedLength="6904">
              <cvParam cvRef="MS" accession="MS:1000521" name="32-bit float" value=""/>
              <cvParam cvRef="MS" accession="MS:1000574" name="zlib compression" value=""/>
              <cvParam cvRef="MS" accession="MS:1000514" name="m/z array" value="" unitCvRef="MS" unitAccession="MS:1000040" unitName="m/z"/>
              <binary>eJwVl2dUlFfXhukD0zsz9DJYY4uJJcY219HYUbFG0bzGilGDJsZYAhFFOoOigIIFGyZG7MQWo1giFooVRR1ijcReUKP4Pd+Pa+1zzjo/nrWfs+997980Z+wOwxn7Oc05+17DOfsgS4W9beAF+wzNJftl81W7Ql9jN5pr7FZLjT3Qr8YeFlBjbxRUY28eUmNvFVZj79Coxv5r2XV7ruGGfY3phn2T7w37pYgbdlW7G/bdD27ai0Kd9h3hTvtG/7/t96237a/8b9uDw27bW9hu24c1u21PCrpr3xJ2177Pdte+OeGufbTXfbur9b7d6H9f+q4H9ifyR/Yhhkf29o0e2U8FPLHfCXpidwl9YvcPf2IPDHtm7+r6wt5F/8I+xvjCHh3xwl7Q9IV9hMcru5vmld19Tr09+f0b+0H1W/sC61t778bv7GO9XfjR4IrD6EqRyZUuHm5M1Lmx3ejGTzJ3ae3ONaUHH2k92GnywFvmyWi5J9lKTzoZPBF6GXKVN03V3vTSeDNJ681tozc5Dd7s0/nQTiVnhFpON7OcIa/kzK6XM+GDnKEyBXk+CpJ1Csa8VTDHXUm1Wsl7jZIQnZJ/DCp+89WwX6Xjqt7AIl8Dod5G/lMZcTEZ2WY18kmDka6eJmJumdhpMPPU38zPC8046sxc8PMlXGEhSmkhQWWhWmlllc6KSuaHp8qPyRo/pmr9qdD7o9MFsEgZyEN1IF8HBuKmDQLfIDSqYIINwVzwD2WdbxiWhjDSXcJ5IAun1jccz6BwFrnauKiy8Z3ZxkKPCJqoIqjRRiD3jaCnJYJkn0Z0UzWisU9jgtWNsRgaU2VuLJ034ZC1CcXyphQbm/KtpSlPgpviK29GsLEZWUua0eDdnPPm5tz1+YjX7i340dqCXq4t8fVsySivlrxWteSEriWd3rZk8IeWDFS14iffVkT6tyIkuBWZPq35WtWaX9StMfi0YZqlDW66j9lj+ZjJXm0J823Lf8ZPuGr5BJvfJ1xo+IRgl0+Jcf2Us57teC9vx1xdO341twNrO5Ibt2NN63Z4Gdvz8fv2rJN1YKyhA93fdMDPtSMt1R1ZoOlIjKEjL6wdwb8jAeEdmeLxGTmqz5ht+owJ1s/41NKJJ807Mf3956SbO1N/oDP/vO7MrXedadfQmZQPnbnu0oXWbl1Y5N6Fyx5daObVhQWyLlR6d8Em78IPii6cVnbhRUwXXF27MtStK1vcu7JJ1pW33l3J8+3KOVU3wjXdmGPsxllrN05HdOP5m268fN+NQo/uFGm701hpl96XndT3dt7IoUgFLhqQGaBMIZinFlzQCD7SCRbrBc/8BeuDBD2fCRZ59WCKtQelfj0IDOhBQmgPJmp68r2hJ+XGnqwP7klDSE+Gyb7gmPILMH/BUL8vKJX3omt4L66oe5Pu0Ycjyj5c1fbhgU9fjmn7ovfpR6WiHw51P55o+nHO3I90az+2BvbjuqE/nU39WW3uz3H1ABprB1BhHcAd70i+kEeiVEXysS6SbH0k9YZIAi2RbAqMZGpIJLvVA7mhH4jMd6CUj4G09h9IQvhAKpWDOG4YxFDrIDyaDSJKPZhi82A6hQ+mT8NgauRRdFdG0dkQhY85ium+UVQER9EuNIpTj6JoVS/Fd1L0HMJ79RBaG6RoGsLXvkMos0h7vyG0CR1CTtgQ9imHEqIeyhLNUCJMQ3nuO5SmAUPZ0HEoSsUwrquG8ch/GPVhw8htMoxGsuF8pRjOKs1wLhmG09U0nD2Bw1kSMpwS1Qhe6kbwrd8I6sJGsEU7EqN+JFtCR+Lu9SXPNV9yXjOKaMsoyqyjKAwYxb2QUcxQjaaH32h2+o/m5qnR5NWPxsc9mjnqaO5qohmii2a1KRp1aDRt3ccQLR/DEt0Y7L5j6BM6hkzlWPrrx9LCNBa/sLFki7HYvL/i+6tfkWP6H8nKcUzTjGOQfhylhnEEuH7Nw9ZfSzU4nni/8bzwH09N0Hh+tY3HpeN4qhQT6KmawMUdE+DNBH5/O4EW7yZQ+H4Clg8TJM2ZiJvbREkjJ/LQYyLjvCZyRTYRlX4iCYaJ9B03kckekzjtPQmHTor+k9gQOgmvRpMoVUxmh3oywwMnM91nCu9fTuH7+ilMfDuFm/9NYfj7KVQ0TKGXSwxHXGP4zD2GnR4xNPeKYb0shgCfGLLlMTSoY5hsiGF3YAyaiBiSGsWgexdDyvsY/vGYytdeUxnqM5VOmqkYLFOl9zqV402n8r/XU5ntPY3rmmkMME5D+E7jsGUaW4OmMVg+nT6q6XQ0TGer73SaWKeTHzidcR9PZ79yBu3VM9iqnyHp1AzWWGagDplBqO+3BPh9S3bQt3wui6WDPJYSRSxttLEU62Ip8o2lkTWW8IBY1gXGUhASiyUiluc9Yrl6P5ZTLjP5UzmTzrqZtPebSduQmewMnUmVaRaDfGdRaZlFhW0Wj3XfYd/2HTLZ92i037PM+D3nQmYT3Xw237jOIUU1B5tlDs3951AcMIe2QXPoqvkR00c/MkExV9LNuXzQz0Vunkuz4LmEqedRpJnHHv08vvCdx9PQefz7ch6zjPP52Xc+poD5VO+ej6tyAZsMC+hsWcDU0AW4NVpAXrMFtG61gKPqnxhl+InisJ8Y0f0n/lbEIdPH4TDEsccax6kv4gj/Iw5FfRzLX8cR9DaOov/iJK2Wzl3iae8ezwVZPHne8YzxiSdcLp2p4jmijueoJZ6Ri+OZkRSPJl26J/FhWTyLvH/m7aKf8cn8mSivhYzzXSjp+kIeLllIhjyB2tQEtqQlkOlIIM1nEVuViwi6sog+8sUYFIv5oF7Md8mL6ZyymHHpi3mRIcXcxbRXJFKmTCRBl4jZkMhh/0T+WJrI4+JEtClLyFy2hBh5kqTxSdRrkphnTaI2LomNi5JYnZTEpylJFLsk08QvmV3JydxOS2Z9QTKt9Cn8uzCFkIwUbrinYlKkEqdLZeIPqcxeksr2jFQe56WyQJ5Gsj6NXglpjM1Mo1yezjRlOrO16bxxpKNQZpCoz5A0LIMjyRlkpWTwbWYGXR0ZFMsy2WHMlHKWSY+kTB66OMh0c/CVuwNXTwffyRz08HZwz8fBZKuDnpUOjvhksTI5i7/TstidnsW7hiw+kS0lOmsps+XLmBW/jAUZy5grz+aUKpspP2ZTkZJNbFY2PZZmczQ7m/b52XR/n020YrnUj5bzi2E5r9KW08exnL/UKyjQrKCXbgUnDRKWFcTlrKD4vxXc8slBp85hS0Iud9JyWZaRiyUrV+o5eYRm5lGUlUfr7DzumFeSn7KSbZkreZu7kvN5K/G6uJKbEi+8VtFasYpa5SrJk63iY/Mqzv68ilXLVmG+sIrFmnzGavPpoMtHp8+nTuKYIZ8fTPlct+TzOiGfqPR8WmTkE5adzzuJDl4F3FIVcEhdQKy2gL66AnYbC+icWsDmjALkuQXEyVezVrOa8pTVbMlazR3XNfyoXYPCsAav+DUMSVnD/bQ19Pl3DWXJa0lIXUv18rUkeq+TNHgdjXTrUKSs43r9OqzaQvqYCrnlW8izwEKikwt5lVpIYXYh9bmF3Det50T8ejIy19M3az1T3DZwzGsDC7030F63AbN+AwVJG/BL20BszgYerdzAVM+NNJNtRO69kQcSJ7Qb6X95IzX6Tejnb6JT8iZWp28iUr4ZrXIzTyV2qTfzR9ZmvvlvM7VeRWzwLmKZtog9cUU8SyuSaq+I0VlFDNdvocG4hZTULZgyt6DK2cKevC1s9/qFm8ZfqPf/RfLcv6KZ+yuDHb9S1fArAxRbKdVslbzNVsZnbuWA/Deprn9jvnobW0zbaJK2jccrtrEubxtWfTF55mIOLStmfXYxtrxiPn1fTKxqOwuCt3Nj9HbarNqO1mMHAaodFOp2EGvYQXfTDs4s3MGrVzs55bZL8je7SNTsItZvF4Vhu+ietoto3W6eee/hu7l7uJa6h5OeeynT7mVcyF6SE/YydvFeQpP2cjZ1L5kZe4lfuZcUlxI6eJSg8SphqqoEu6aE7y0ltM8sQZ1VQtWyEpavKOG35yWU+/zOpszficv6XepP+zhi3Md3ln3Mz95HG/l+jmj2k6/bz8KP9pP3aL/kAw9I/+SA5NkPkNTvAPviDjAr4QD/W3SALokH8Es6gE/yAeY7DjBy6QHM7gd57nGQTzUHeaw/yFnjQS5kHWTnsoN4ag4Rbz7E1hWHaLr6ECUbDhGl/4O24X9A2h/M8TjMDdVhzqkPcy/gMJOXHWbs7cM8UfzJS/8/GZ/0J08y/+Rvx59Mz/2TjwxHiF1yhJeZR5iTe4QVLkeZazwq9aOjuAQeJWjQUUYnHEWVfJSzmlLiTaV8CCrl3PRSjI5SvLNKeby0lIvZpZxaXsr2nFLW55bSqLCUpHeldHE7xhDjMT43H+NI8DE2Jh5jy8pjTJIdJ9LnONf0xyk1Hqf57ONSXo4Tk3icqKTjPHQcZ97K46z1OMEY+Qly/E8gX3iCDxIXEk9QtuQEa1JPMGTpCZquOMGutJPEZ51kjPYvws1/8Un2X3zZ6pRUf6c47lZGtLqMTvoy2hrKsJrLuPB9GS2Ty/DMKJPeYxlZq8o49qQM4XKaNPNpJvifpn/QaX7IPc1bxRl2mM4wI+gMvVPP0MhxhoOrz3BYfpbxyWc5tfYsWtU5qk3npJnpHEes53iTfo5+7uUYVeU0aMt5oyvnkaGc/LhyVsSXsyShnJ8XlTN/cTk/JJYzKbmccSnlRKeWMzi9nOeuFfzjXsEJeQVHFBUcVFawRl/B4NQKdHkVhHhVcstQyVlLJV1mV1LpkNZZlRzJrmTfikr25FSyI7eS3/Iq2biqknX5lRQUVLJ8TSXJhZVM21JJvXcVZcYqjpqrOOxbxQFLFSXWKrYGVLExqIp1wVVk2qrYML6K5yuquLuyikObqhilP8/jlPPccJznWtZ5yU9fIDLrAoN9LvLt4ovMSLwoachFonIu0nHzRXJNl1hhvsRy30u0nHoJReolVrtdlnTnMqn+l0kJuEzfJZfpWngZ2/vLhLteIcRwhWCLRIDEEmm/7AqheVcIK7hC+PorCHU1vUwSvtX0tlbTN6Ca/iHVDAirJtJWzVc9q0lPrSYnt5rikmpCWlxladpVfll9lZ7e12jruEaHZdcYsPoa9U+v0dVQQw9zDf2sNXyyoIZ2P0n7RTX0X1LDzBU1/GG8zhHTdY6Zr9N86XU65VwnYdt1HDuvS/V5gzv+N2jhcZN+yptUtLjJv7OkdepNbG9ustropNDkZLPZKXlNJ9stTskzOdnn5+QPfydHA5ycDHRyJsgpzTZOLoY4qQ51ciPMyd/hTu7ZnPwb4eRJIycvGzt508RJQ1Mn7s2dnB7mxHu8k0fZTt7lOHHNc+K10olilRNtvhNTgRPraidBa5yEr3XSZJ2TFoVOemx20qfISeQWJ4t3O8n7Xbpb5cRfVkuETy29tbUcblzL2qhaPout5XRaLSM21zKmqBb/t7XcD/qb5ov+plfy34xV3eJ2/i0U629xUXObGu1tCLlNN8dtxi+/zc95t1nsdYeqH+9IunqXTzPv8s2Lu9IMdI/9Afe4EHyPO6H3+GC7h67xPZo1u0fvfvcoWnaPGLf70sx/n8iM+2Qtvy/15X/YoH2Awv+BpJ0POLT0AbmKOtYr69imqmOfuo5jmjrOaeuo1tVxW1/HW2MdWt86aRaso2dAndSr63Cm1qFy1BG+tI6Wy+romF3HxNw6YvPqmPW6juGqf4ku/lfy2g8xJT0kIeshrZWPaJX6iFt5j1ha8JhNbk+o9XvCm5gnlK97wmDFU1I1TymJeIrqo6e8XvmUCY5nJCx9JvX5Z/RVPCdJ85wX5ue08X/OyNznXFr7nPUeL5iT/IJ/HC/YpX/J2c0vydn9klqfV8wNf8VVUz2HM+sJCHqNr/INESFvedP8LT1bvyV941uGZ73D3vk9LRo3ELKygYjNDVxZ84EFbi5iyiAXsfOki9hd7SL8OruKyf1chXKAq/gwxlUsVbqJnIFuYslQN2FNcBOtz7iJJ+fcxOC+7mLBX+7ieIW7WNffQ9xTewrRx1OMXOIpPJI9xfn1XuIzpUz06CMTRYNlon2UTAwbIhMZ42Wi/rhMZJ2Wia813sKBt/Dr7y1mlnuLhG98hCbBR8gcPsI5QC7O91CIz3orhNsphXiVrBSjlytFyJ9K8dsZpYhUq4RrB5WYnaASP6SqRMEptRjtqhHNB2qER5JGtFFpxaqlWnG/XCvcO+nEi0SdGHVSJ6LO6cTnMr2I660X5/vqRVZ/vchO1It0T4PQy4wibZtRHPcwifd5JnHjpEk0O2sSi8tN4o3cLKwasyjtbha6L8xi4wWzmBlgEfZLFhGttIoQnVVs7m0Vl/tYhXc/q+jY3ypOD7SKMUOs4vAwq0hf7i/e6QPEpLQAsSo9QIwrCxDvJFacDhBtzgSI0xITzgaIs+XSnYoA0eFigDj//8gDhUwZKAolPlcFCrshUPQ0B4r+vQJFSP9AMXRAoNjuCBSXOwYJv+XBYnx+sPjlaLDYdylYLDGEiP1fhogDk0PExKQQcbJfqFh7KlxcuxouBl0PFyfvhYt57jZxWmYT3eU2cVNivsIm/JQ28bvEUJVNPJfIUttES41NnJGYorUJmc4mNkrY9TbhlNhntIkXJptYaraJqRab8LHaRM8wm/gywiZeSyxvZBNNhE2Ye9vEoD428ViieT+bmNjfJjwG2EShxPVIm5g30Casg2xiyGCbeCbRcohN/DTCJgJG2kSb0TbRPssm3KwRYvFPTcV3I1sLl6BPxfVew8XAiyNEO+sosalvgng+OFU8HpAjHj/JEd92WiOmDftNnBmzS4xM2yse1pUIWc0B8XH4SdFx9klRtbBKZLU5L2qb3xRtlG/E/wFPSxEy</binary>
            </binaryDataArray>
            <binaryDataArray encodedLength="468">
              <cvParam cvRef="MS" accession="MS:1000521" name="32-bit float" value=""/>
              <cvParam cvRef="MS" accession="MS:1000574" name="zlib compression" value=""/>
              <cvParam cvRef="MS" accession="MS:1000515" name="intensity array" value="" unitCvRef="MS" unitAccession="MS:1000131" unitName="number of counts"/>
              <binary>eJztWOsRwiAMZgRHcBNhA0dwBEfoCI7QUTqKoxhKo8hBAyEoeP74TmlpyPuBUtNJrVBaPf/H1tquAXft3ungvTTC81PPauiEvyU0UCccnr4FKV57kFlSllpaqe8p/9JbPM2ABXA0bu/C9EcuzxT/Mb6pfa18hMpTkn6TuzdXfyV5s9QmPaKIV/R7REBjjxYVwxhTa742r1qG504V9YzrfyX2TT2T8OUcGlyf83nkxlJuvONZMb2UysjtB3JtLPXNCGjdc/SkL6la1JNMre06mtwj49P6le5Th9ZbBQ2qtymlgXNrWCtT9XOPpvL6J58uNRuXntUreuXf7yds72vnzDP0vlfAAXADTLYXBlyMmz3xbmfZ4Nsn1R9r772/921/R7aW6rPQ76O0ErL+is//wQPH7rXz096+lnc0MfprTjHuvsuuMd/MG2J5IlZHqBkZc8+8E4ft7f0Adk4XMw==</binary>
            </binaryDataArray>
          </binaryDataArrayList>
        </spectrum>
        <spectrum index="8" id="sample=17 period=1 cycle=3 experiment=3" defaultArrayLength="1675">
          <cvParam cvRef="MS" accession="MS:1000511" name="ms level" value="2"/>
          <cvParam cvRef="MS" accession="MS:1000580" name="MSn spectrum" value=""/>
          <cvParam cvRef="MS" accession="MS:1000130" name="positive scan" value=""/>
          <cvParam cvRef="MS" accession="MS:1000128" name="profile spectrum" value=""/>
          <cvParam cvRef="MS" accession="MS:1000505" name="base peak intensity" value="109.0" unitCvRef="MS" unitAccession="MS:1000131" unitName="number of counts"/>
          <cvParam cvRef="MS" accession="MS:1000504" name="base peak m/z" value="448.216729744609" unitCvRef="MS" unitAccession="MS:1000040" unitName="m/z"/>
          <cvParam cvRef="MS" accession="MS:1000285" name="total ion current" value="60.0" unitCvRef="MS" unitAccession="MS:1000131" unitName="number of counts"/>
          <scanList count="1">
            <cvParam cvRef="MS" accession="MS:1000795" name="no combination" value=""/>
            <scan>
              <cvParam cvRef="MS" accession="MS:1000016" name="scan start time" value="6.514866666667" unitCvRef="UO" unitAccession="UO:0000031" unitName="minute"/>
              <scanWindowList count="1">
                <scanWindow>
                  <cvParam cvRef="MS" accession="MS:1000501" name="scan window lower limit" value="100" unitCvRef="MS" unitAccession="MS:1000040" unitName="m/z"/>
                  <cvParam cvRef="MS" accession="MS:1000500" name="scan window upper limit" value="2000" unitCvRef="MS" unitAccession="MS:1000040" unitName="m/z"/>
                </scanWindow>
              </scanWindowList>
            </scan>
          </scanList>
          <precursorList count="1">
            <precursor>
              <selectedIonList count="1">
                <selectedIon>
                  <cvParam cvRef="MS" accession="MS:1000744" name="selected ion m/z" value="634.049971061086" unitCvRef="MS" unitAccession="MS:1000040" unitName="m/z"/>
                </selectedIon>
              </selectedIonList>
              <activation>
                <cvParam cvRef="MS" accession="MS:1000133" name="collision-induced dissociation" value=""/>
              </activation>
            </precursor>
          </precursorList>
          <binaryDataArrayList count="2">
            <binaryDataArray encodedLength="7652">
              <cvParam cvRef="MS" accession="MS:1000521" name="32-bit float" value=""/>
              <cvParam cvRef="MS" accession="MS:1000574" name="zlib compression" value=""/>
              <cvParam cvRef="MS" accession="MS:1000514" name="m/z array" value="" unitCvRef="MS" unitAccession="MS:1000040" unitName="m/z"/>
              <binary>eJwV13dYFFf78HF62aUsu8AubamKYomaqNFfLOF7NMYS7DX6JEaT2GvsBRXpLL1XwS7YiQVNjIsaQaO7lgRLGCtoTFRiAhGEd94/Ptc1c+bcc2bmOnOfc+fb/hxep60JX+58O7xdeS/cXnUvXKm+F95Zfy/8tN/v4f7WUvgYZyl8b6AUfsXjcfiFgY/Ddaqn4adCnobXqBvDX3o2hn/o3xi+we15uO2A5+HPI56HJ3i+CD/l/SK8xOuv8KHqV+EWga/COxpfh2+2aQr/v5Cm8Eeqt+Gder8N/59te/iTPu3h3zlaUKq04IjOgk/dLDnWZIlnsyVrWi1JbbNkiZ0Vz5VW9HW1YrPaimx3G6y9bFijtMVRaUe5owN/KB1QODvQ1cWBj3UOTNc68pmtgqkuClY7KPnBR8k7VycC3Jy4pHBmg8qZZxpnFtm5UqF1Refoxi0PNy4q1SxUqXnorcbOTsMMBw13lRpWO3sQpvJkm7OOga5etGm8GOLgTanCm1yVNwoHH/p5+GDh7cM+B1+6ePrR300PWj0HvfQcVfkzyd2f/7T+RDsGskMbRCfHYJrVwVTYh9DfoRMrHDtxT9UJhbYTu7w681NzZ15ZhZKvCiXCKxR7py4ccu/KS4+uZNqHkesUxu/qMNodunHDsxt3bbqjt+vOF/bdyQ/ozrctPdDa9iTY+j0ifN5jv0sv+Zl6sUndixxtL6YrevPMqTfNj/vwrd37zHd9nw7v9/lb+QGDnD8gxuUDjmg+wNW5L9Nd+hKj6cs6t36o3fvxOqQfC936U+LZn0GKD9lc+yHhigFM1g7gtnogtr4D+cHx/8D9/+hx7SP6vfqIRs0gkjwHERg4iJTWQTxqG0S/9kHEdwzivsVgelkNJsp6ML/aDCbMbjAb7QdjchhMiGIwq5WD+cJnMIdbB1PeMZhJVkPYZz2E3fZD5LkzhFEuQxCeQ/hTN4Q+14awVjWUVd2H8tA0lGF/D+X1P0OZov2YIwEfE+MRzqrX4UxVwbRUqFEKVF0E/R2HgfMwjN7DGPTDMP60HU6pw3DOqYbjox7OM8tPcFZ8wiTvTyg48AmH7EZgVIzgN5cRjHAfgaV2BBNC///5p4x2lwV/itlyJF8pR/KheiRv3EeyxGYU1apRFGlHMb7TKGoDR9OvYzQ6uzH4uo1hg3oM7doxPNCPIVT1GeUen/G3+TM+UUSw2CWCZk0EfroIrgZG8JdyLDs9xrJIOY4LmnF09RjHKe9xpEWM42fL8ZxwHS/fczxb1OMpDhlP/anxuP4wnlWOE/im0wRqdBMZ9u9EfO0n8dxxEuOUkzjlNIkAl0mc1Uxip+NknJSTqVBNZqNmMnqvyXzybjJ9XKawSD2FSr8pZIZOwc5rKl1Dp5JzeyrPrKfxo900hrhOY6LnNLp6TcM9eBrWdtNxOjWdVqcZzNTNYHnXGUg2n2Pp9DlLnD8nWPM5Ke6f0+7xORPdZtLLfSZFHjN533oWpTazqFXOYo77LFa2zGKow//o4fE/Mh2/wFb5BZNdv+CO9xeM8v0C56AvcNB+ifr1l2iVs2l1ns0i19nUq2YzTj0bo2Y2fT1m89BvNp1dviLX9SuaNF/hqf+KVuUc+VnmMFk1hxq3OQzWzKH7qzm8p5rLrSNzaXk9l5Nv59KjbS4Vzl8z1etrBjp/S5PuW4I6f8sg9TycfOYx79A80l/PI+rNPL5rnsdfLfP4+u086lvnMeXdPK63z2OExXx+spzPQOv5HLWZTze7+fg6zidDMZ9o5/m0u8xHHzSfg+PnE/9uPkutF/DMZgE/OS9Ao1uAnc8CIn0XENJ7AdolC/hGu5BbPgsZELyQoK4LSTy5EFubRUTaLqLVbhELlYtocFrEbJdFCO0iKn0WERqwiKiwRYxXLOaiy2LOui2m0n0xXbwWs63zYvI3LKYlbjG7f1/MtI7F9HdZwjHXJfRyW0K5egm7PZaQqpfbnJbSy2Up+9RLKfNYSqB2KUW6pfh6LyXXZykf2S+jr/MyequWcchtGeXuywjzXMZe7TI6ey3D338ZecHLGG67nHNOyxnispwz6uUM0C7npG453/ssp6/fco4GLudg6HIqwpYz0XYF491WYFavwOSzgoWKlbxQrmSxaiVN3ivBaxWj/Vcxu3YVn1qvZqLjajnfr8YueDUhB1YzpWU1d/5bzazW1TxsW83cdvl6x2oWWq6Rc+4aVtqsodl2Devt19DhsIatijWE6NawvXUNhvY1aCzWkm25lnEea2n0XctC/Vp6t62l1nodkuM6krXryPNeh7/vOj4IWseQTuvY3H8dBU7rWRCwnteB61kdvB7PbusZs3o9gxw2UO+6gbluG3ih3sD+gA30DtrAyeANrFVslP+TjWSrNvK950ZGqjYxQ7OJR+6bSPLdROfATbj33USp52ZyHSIJVkTSKKtQRvKTSyQ2ayOp3xDJ4+hI9sVEEpUQSUhKJNUZkaRYbqGz8xY2Jm0BwxYGZm7hA8VW7rhsZYfrVhRRW5ms3sa9qG3s3L6NfYnb+NCwDYvkbbTZR/FYGcVxTRTzPo+iz8wo9kdHkREfxT9tUUR0RKGz2E6o/XY0yu0sct6OXcJ2chK3MztpO/2V0fJ7RTPTJZpQ12hOq6LZFBuNOj6au7JdCdEsSYxmQFI01oZomhxjeOocg5VHDKe3xXA4JoZhcTHciY+R+8bIfWOwNcQwXxEr55NY5sXFEpAVyyrbOL52i2NrdBzH4uJ4nBjHhNR41jsmcNgpgbAdCQy3T8TLKRELv0SmJCTSOTGRQTmJFCmTiPBI4mhcEomGJMJSkshJSyKuOImrDgbuOBnY72xghKuBBpWBaLWBag8DFkkGSgwGDqUZmGmRzDvLZIbFJlNjSMY/K5nymBT5XVOIiEvBLieFOudUHrxNZeq7VMLaU2mTXetIZYdFGl/apVGwMY0lm9L4eHMaDZFpfLQvjf1J6YxLTqebfQaunhmo12fQJS6DNYkZGGwzmanM5JBLJttcM+W1LpMt6zP5NzGT75IzeZOayQi3LNZuy2JsXBahyVlMSM8iwS6bZGU2c52yaXDJpt4iF1ePXLYH5TInNhdjQi5f5+Ti7JnHweQ8Tlnlg20+fm75tPjmMyI+nxuJ+Ww35KNKzSc/PZ+E3HxmHMjH7FzA/1QFfOhWgJu6gD9k1ZoCitwLGOdZQJi2ABtdAfptBQyILeBBcgFVKQUsTivgVmYBvYsLuPi6gHWKQiYpC+msLuSAdyGfpxRSklHIALsi+joV8dy5iAsuRfRSF3EtvoiPDEVcySqip10xT+yLKXAsZo2imAnKYpTOxfTSFZO3tRitXQkHHEooiipBZyjhYEoJIr2EvjY7iP1kB0OtSllmXyrP11JKM0q5cqmUc45lFCnKcPQoo82njHfby9AklnHIUEbXtDIc0svYmVlG32K5rbSMY+47SfPYyTLPnbh47eSkYSerUnbyd/pO9il2MVezixCPXew17OLblF38nLGL2Kxd3FHuZsHy3Ty33UOSwx4iFHvIcN3DZLc9fOe2l/see/GP2kt19F7U+XvZ7LiPR7H7eOy0nyTX/fjG7cc7dT/jsvdz2+qA/M0PMCryAIuTD3Ax4wCezuXyWllOvUs5iW7lDHAvZ1V0OQ7x5Ww2lPNpSjkzbSsoUVYQ4VKBl6qCzroKbnar4FFqBQ6WB9ngcpDZrgfpvu0gwZkH+cbuEF+7HmKu7hBBKYeYEHOE99OO8LDoCK4OR8lPPMqR/45S6HKM77XH2JF2jJmZx1ihOs5Mt+Os33ac2xnHmXPqOANajzPdtRKhqqSnWyVWmkp+da/kcFIl25MrmZFaybC0Sl5mVnInq5LcXLlvYSVbqyr5zv17Rnl+Tz/t98RbnOBLqxN8aHOCSKcTXHKXz71OYNh8AsvoE5jTT6D7+iSpUSd5L+4kDgknSas7yWmHU9zUnOKHqFNYGk5xN/kUU7JOoc89hbfuNPHRp1EknaZFFp9+ml03TtPXpQoLtypGe1dxLaCKvZFVZG2pImprFSu2VfFlVBUR26voHlOFY1wVT+OrOJ9YxZGkKpKSq5iWVkXfjCpCrc6QoDgj1z9nuOp+hlEJZ/g3+QxDvz9DqsdZoj4+S3vqWW61nuV99x94pPuB3ZY/ckj1I+mW5/jO+hyvlOdYGnKOG6nnmNN+Dn3ST9Sl/kTF5Z/Y2fETrorznA08T9/o83ySfZ7uuedpKTjPk1vn5RxtlNcDI8fcjOxRG0lyNxLpYWSFp5GvtUam6Yy872Okyd9IwhgjfSYa2T3LyIWtRsqjjETHGBmYZMQ9xUhrqpGXaUZuZRi5nGnkTJaRw9lGynKMZOcaWVZgZGqRkVHFRjqXGvEqM3LPsZo012p5z1nNCI9qPvKsppe2mmBdNUrvap76VnPHr5rKgGre6yYbUk0T1eyfWc2DLdVc3lbN2ahqdkVXkxRbzZa4agYkV7O4uBqhuAD+FwgIusDxzAty3XORjq0X+TvvIjcKL1JUepHv3S9xKf4SK0J/Znfszywy/Iza8jIjPC8zdMxl2pZcxj3uMvWGy3KdUiPnhxpGq2oQbjW8r6khzL2GQI8avDxrUGlr6NDV8Jd3DU99aqBnDW+Sa7ibVsON9BpqM2o4n1lDXEENO9/UcNytlgL3Wib51XIlqZZqQy1F6bWszqnl27xaxhXW8mt5LYaWWhwzrnDtxyv8Y3WVB7ZXiYq6ynTLX+ikuEa76hpTEq/xvOQaq72vMzboOh+GXmdM4nVCMq/jlnudjoLrvC28zpEn8vXW67xSmXjhZqJBbeKRxkS9u4k7HiZue5q4qjNx2cvETz4mjutNHPI3IUWYqJ1oIvJrEz3XmfCMNPFPjInXsSbuJ5m4lWzClCLHpsqxaSYupMvxGSbOZpo4lWWiMtvEkRwTFbkm9uWZ2JVvYkeBicJCE7lFJjKLTaSWmEjaYWJ7mYlxh+VnumLi3lW5/x0TpfdM5P1uYmCziffemnC0MWNna8bKzkyjk5lbbmZMajO/aMzUuJu56GHmvKeZH7VmqnRmTniZOe5t5rCPmXJfM/v8zOzSmykMMJMXaCYt2ExyiJmETmY2dDWzNsxM16Fm9Jj5d4yZA7PNKFPM2KSZeZdupjnTzIscM89yzTzMN3O30My5XWZKD5p51CDHBt0g/uAN1h6/QZzLTdqG32RR600mOtxiiOYW94ffYkL2LSJyb3HM8jZJfrexTr9Na95tshW/8mnir4S0/4q/7jf8vWS+v+Ez8TcC834jKF9W8BvBO2Rlv/GxbZ08X2XaOj7VybzqGOkt86mT66Y6ea9cx5iAOj4LqiMzq46s7Dqyc+rIyasjN7+OvAJZYR35RXUUFNfx1uEOtu530HW+Q2rCHQ7uuMNg67ty7XaXx413iepzj/v+95EC7jOy4D6D+/3OsqTf6WpdTw+benrb1jPAvp5hinrmqOvZoKsnyrueWJ96ykPqORlaz5ku9dzsWY/lwHperazHdl29vL+oZ35aPeuz6jlWVo9nVT1Ta+r58ko9i6/J7eZ6Nt+ox/lNPf3e1TPaSuIbB4mFjhKbnCViXCUSVRKZaolcjSSvgxKlHhJ7PCXKtRKHdRKVXpJcR0v84CNx3lfikp/EFb3EdX+JWwESdYESvwdJPAyWaAiReNFJ4lVniX9CJf7rItHeVcK6m4R9dwmnHhKqnhLevST0vSWC+0gM7C8xYqBE5HCJgtESJWMkDo6VODZO4uR4ifvT5fivJDy/kbiTIlGfKvEsXeKvDIm/MyWasyTasiUscyXs8iSU+fIYBRIehRJeRfI4xfI4JRJddkj0KJXoUybRf6fER7skhu6WGLZHYuReiYh9EhP3S8wql1h1RML/poSP/QM6OT5gtscDNng/YFfQAypjHxBa9IBZex+w+MADDNID2t88oNbrIYpODxnc8yHxGQ9Z4PoI3+6PWJnwiFuuj3mteUzquMfy//uYQbFPGBP/hLyMJ2jCnuKe8JSQpKdsznnKvsKn5Oga2OHVwD7vBo76NHDatwGjX4P83Ru46d/A/YAGngQ28FdQA83BDXSENODQuQG30AZq1sptmxoIjmpgeZLcP6dBXrsasChqwLG4AXVJAyGlDfQoa+CacyMfeDUS4dvIVL9GZusbWeDfyMqARjYGNhId1EhKcCO5IY2UdmrkQOdGjoc2cqlrI9fDGnnYvZF/ejYy4sNGpg9s5GlRI9aljXTdLd/vQCO77J5h5/aMkbpnTPR6Rmz8M65dfMZ6p+c0654zJOA5nbz+kPfQf1BU+AdDlS+IG/qCi+o/KUj/k01BL0kMfsmEpS9h20uc0l+i0L9iff4rea/8mgcer+nn+5oJ+tcUffqatPTXtDk2ybV5E8vVTUxObmJuShMrU5tIT2+iLa8Jix5vCMt8w4LcNxh+f4N7wT+sC/6XPdv/5UXcv7yL/xeS/+WxXTNbVc1kuDXj6tXMN/pmnni30OzTgqNfC+e2tPA0rYW1+S0Yi1u4XdJCa2kLX6r+Y13Af+yMf8tg/1aGGVoxZbbiZWhjp/c7Jvu2s9CvnfOB7azy6yBR38HJgA5+Cezg264dZHTroCSlg835HRwo7GDlng7i93YQOsJChHxmIY5eshCTrlkIW2dLUf6ppZCTobhcbSmSRlqJudFW4lGCldhsZy3uuFqLb1TW4o3MRW0t8mU7PrMWPSOsRZXs1lhrMXuctXgp2zDeWmRNsBaHJ1qLKZOtxbIpcvwMa7EqyVqMT7UWw2NtxE2ZvZ2tsFXaiqVetkK42Yl6B3tRnWIvRlTbiy+jHcTRnx1EU42DWGHrKIZ7O4oJnziKHkMVYkK6QlyrUYhlE5Ri+QgnMWqUk1gw1kkMTnQS12Q9tjuL+Y4uYnKqi7j8i4tIXuYq/GxV4julSiz0VIkuY1Xibq1K7IvRiLAEjTgnm5SoEX/IIpM0wtOgEQdkHydrRHaqRmzN0IjF2RpRcVkj6mrk41qNuHBVI+xvaEShzGWkh3i4xUMMyPEQGlutmKvQijbZNGeteCWLcdEKf1etGKPSiieymR9rhdVoreg1Rit+ljV/phWGCK3oNFYrzsq6zNSK8zFa8TRBK+4ZtGJFslYoU7RiYKpWmGSW6VqRI/tNqRM/uniJV0pvMWuStwg0eIutV72F7y/e4tdwHxEW5SNmJPiI4kt+4rHJT1x96Cda3vqJw1P1Ys12vXgcoxeVcXoxNl4v/pBFJ+hFYKJenJFNSdKLJlmSQS+6JOvFednMFL1okaWn6kXPNL24LJuTrhcdsrwMveibqRfXZQuy9MIuWy92yD7K0YtfZctz9cI5Ty/WFuiFe6FejCzSiyeyyGK98CnRiwu79SJrr14MP6oXR4/rxbpLejHqsl48lY2/ohd/ymKv6kXIL3rxo2z6Nb34R5ZyXS+6mfTiouxLs160yXJu6MUvN/Vi3i29uH9HHue+XjzoCBD5iZ3keRwmtMt6iiFHeopzw/qIiIkDROb0oSK13zCxMmiMaGqeIipGrxQ+D9eJLu9vFO63t4k/7GLFwJ7xIi8tXgw6Fy96xCeJCxUpImtGplizJUuMsM4W9/TZIv1ttnAamyvCV+4WW27vEaVtFcKbk2JB51PihTgjrP48JyTzFaEdfVX8rrgupubfEPqU2+Iz8Y/4f5NmqQA=</binary>
            </binaryDataArray>
            <binaryDataArray encodedLength="708">
              <cvParam cvRef="MS" accession="MS:1000521" name="32-bit float" value=""/>
              <cvParam cvRef="MS" accession="MS:1000574" name="zlib compression" value=""/>
              <cvParam cvRef="MS" accession="MS:1000515" name="intensity array" value="" unitCvRef="MS" unitAccession="MS:1000131" unitName="number of counts"/>
              <binary>eJzdWLFVxDAMdUFBmQEoKBiADZCZgJLyRknJABRUvJRXUlJmBCoKqoyC/GIlOp8TW46dMxT/5V3ik76lL1mJUu2DioKCuHWXAHFL5Vjz3qT7K7mXnLYBbQ2IHvGpleoQB0RrADOAweXgu3fJ/OzlI7e/kL2c/mJtlYipsenGca/cDQwNavxWj9rvLQdI4CXh7vaQlH0TT/D8l57FaImvXVvv85NdC4xPZ7EW55J1KOUf4imptZJ7CeXR51ua+yX+f3Um8OnwP4DO/YHVfyh3vv6Yi0+ojmrTxV45SolbadSWF6lPWg9M/3yGXTqjt+w7V1x8dSp9L6Hz1vym/kbvAPyZpC9IuO+pEb4fgjs7+WaJkjNP0h48cXQ5SjjzmUvhDAyIez3qwbz/vWlbG3qeyYBiGYhdDH+6dtZHx2wbLsSP/ErmVe6H13WO2KfacO1wXjEcY87HGnqvpBdMv3leMfdfiJtHpV4RH4gfxDfiHfGMOCDuENeIK4Sy197q9kjfMEA238Rq+CRfML8/Gt9P1j/VT6PnNaRlrnVeC7l6zhYdcB6Uk87ypzy1DteQbtfiy+1RrMDDYbJzAY2XiHMJO7Xsza23M1tOPy8Rh622Vvuto8nYMyb2fKxZS1SD3M9g7x3td2PT+3rWB1/0WNv0vc1clT6dOd14LsVUcg5S72j03H+nHgLnc0XJuOXDL8nqgZQ=</binary>
            </binaryDataArray>
          </binaryDataArrayList>
        </spectrum>
        <spectrum index="9" id="sample=17 period=1 cycle=4 experiment=1" defaultArrayLength="15668">
          <cvParam cvRef="MS" accession="MS:1000511" name="ms level" value="1"/>
          <cvParam cvRef="MS" accession="MS:1000579" name="MS1 spectrum" value=""/>
          <cvParam cvRef="MS" accession="MS:1000130" name="positive scan" value=""/>
          <cvParam cvRef="MS" accession="MS:1000128" name="profile spectrum" value=""/>
          <cvParam cvRef="MS" accession="MS:1000505" name="base peak intensity" value="60.0" unitCvRef="MS" unitAccession="MS:1000131" unitName="number of counts"/>
          <cvParam cvRef="MS" accession="MS:1000504" name="base peak m/z" value="650.017052191757" unitCvRef="MS" unitAccession="MS:1000040" unitName="m/z"/>
          <cvParam cvRef="MS" accession="MS:1000285" name="total ion current" value="7442.0" unitCvRef="MS" unitAccession="MS:1000131" unitName="number of counts"/>
          <scanList count="1">
            <cvParam cvRef="MS" accession="MS:1000795" name="no combination" value=""/>
            <scan>
              <cvParam cvRef="MS" accession="MS:1000016" name="scan start time" value="6.682383333333" unitCvRef="UO" unitAccession="UO:0000031" unitName="minute"/>
              <scanWindowList count="1">
                <scanWindow>
                  <cvParam cvRef="MS" accession="MS:1000501" name="scan window lower limit" value="500" unitCvRef="MS" unitAccession="MS:1000040" unitName="m/z"/>
                  <cvParam cvRef="MS" accession="MS:1000500" name="scan window upper limit" value="2000" unitCvRef="MS" unitAccession="MS:1000040" unitName="m/z"/>
                </scanWindow>
              </scanWindowList>
            </scan>
          </scanList>
          <binaryDataArrayList count="2">
            <binaryDataArray encodedLength="63868">
              <cvParam cvRef="MS" accession="MS:1000521" name="32-bit float" value=""/>
              <cvParam cvRef="MS" accession="MS:1000574" name="zlib compression" value=""/>
              <cvParam cvRef="MS" accession="MS:1000514" name="m/z array" value="" unitCvRef="MS" unitAccession="MS:1000040" unitName="m/z"/>
[truncated: 237,322 more chars]
