# Supplementary material for: Genomic and proteomic characterization of SuMu, a Mu-like bacteriophage infecting Haemophilus parasuis
Source: BMC Genomics. 2012 Jul 23;13:331. doi: 10.1186/1471-2164-13-331 (PMC3447690; doi:10.1186/1471-2164-13-331)
Supplement: Additional file 14 — P20.mzML NP_463477, COG3941, putative tape measure protein, Mu-like prophage protein, Listeria phage A118 (Siphoviridae). [file 1471-2164-13-331-S14.zip › 1471-2164-13-331-S14.zip.out]

<?xml version="1.0" encoding="ISO-8859-1"?>
<indexedmzML xmlns="http://psi.hupo.org/ms/mzml" xmlns:xsi="http://www.w3.org/2001/XMLSchema-instance" xsi:schemaLocation="http://psi.hupo.org/ms/mzml http://psidev.info/files/ms/mzML/xsd/mzML1.1.1_idx.xsd">
  <mzML xmlns="http://psi.hupo.org/ms/mzml" xmlns:xsi="http://www.w3.org/2001/XMLSchema-instance" xsi:schemaLocation="http://psi.hupo.org/ms/mzml http://psidev.info/files/ms/mzML/xsd/mzML1.1.0.xsd" id="081007Emilie-080807-20, P20" version="1.1.0">
    <cvList count="2">
      <cv id="MS" fullName="Proteomics Standards Initiative Mass Spectrometry Ontology" version="3.18.0" URI="http://psidev.cvs.sourceforge.net/*checkout*/psidev/psi/psi-ms/mzML/controlledVocabulary/psi-ms.obo"/>
      <cv id="UO" fullName="Unit Ontology" version="12:10:2011" URI="http://obo.cvs.sourceforge.net/*checkout*/obo/obo/ontology/phenotype/unit.obo"/>
    </cvList>
    <fileDescription>
      <fileContent>
        <cvParam cvRef="MS" accession="MS:1000579" name="MS1 spectrum" value=""/>
        <cvParam cvRef="MS" accession="MS:1000580" name="MSn spectrum" value=""/>
      </fileContent>
      <sourceFileList count="1">
        <sourceFile id="WIFF" name="081007Emilie.wiff" location="file://C:/Documents and Settings/ezehr/Desktop/wiff files">
          <cvParam cvRef="MS" accession="MS:1000770" name="WIFF nativeID format" value=""/>
          <cvParam cvRef="MS" accession="MS:1000562" name="ABI WIFF file" value=""/>
          <cvParam cvRef="MS" accession="MS:1000569" name="SHA-1" value="52731191d04f9d4f8dc646854266c78a04905c6b"/>
        </sourceFile>
      </sourceFileList>
    </fileDescription>
    <softwareList count="2">
      <software id="Analyst" version="unknown">
        <cvParam cvRef="MS" accession="MS:1000551" name="Analyst" value=""/>
      </software>
      <software id="pwiz_Reader_ABI" version="3.0.3324">
        <cvParam cvRef="MS" accession="MS:1000615" name="ProteoWizard" value=""/>
      </software>
    </softwareList>
    <instrumentConfigurationList count="1">
      <instrumentConfiguration id="IC1">
        <cvParam cvRef="MS" accession="MS:1000495" name="Applied Biosystems instrument model" value=""/>
        <softwareRef ref="Analyst"/>
      </instrumentConfiguration>
    </instrumentConfigurationList>
    <dataProcessingList count="1">
      <dataProcessing id="pwiz_Reader_ABI_conversion">
        <processingMethod order="0" softwareRef="pwiz_Reader_ABI">
          <cvParam cvRef="MS" accession="MS:1000544" name="Conversion to mzML" value=""/>
        </processingMethod>
      </dataProcessing>
    </dataProcessingList>
    <run id="_x0030_81007Emilie-080807-20_x002c__x0020_P20" defaultInstrumentConfigurationRef="IC1" startTimeStamp="2007-08-10T20:33:37Z" defaultSourceFileRef="WIFF">
      <spectrumList count="18">
        <spectrum index="0" id="sample=20 period=1 cycle=1 experiment=1" defaultArrayLength="13744">
          <cvParam cvRef="MS" accession="MS:1000511" name="ms level" value="1"/>
          <cvParam cvRef="MS" accession="MS:1000579" name="MS1 spectrum" value=""/>
          <cvParam cvRef="MS" accession="MS:1000130" name="positive scan" value=""/>
          <cvParam cvRef="MS" accession="MS:1000128" name="profile spectrum" value=""/>
          <cvParam cvRef="MS" accession="MS:1000505" name="base peak intensity" value="110.0" unitCvRef="MS" unitAccession="MS:1000131" unitName="number of counts"/>
          <cvParam cvRef="MS" accession="MS:1000504" name="base peak m/z" value="650.017052191757" unitCvRef="MS" unitAccession="MS:1000040" unitName="m/z"/>
          <cvParam cvRef="MS" accession="MS:1000285" name="total ion current" value="6980.0" unitCvRef="MS" unitAccession="MS:1000131" unitName="number of counts"/>
          <scanList count="1">
            <cvParam cvRef="MS" accession="MS:1000795" name="no combination" value=""/>
            <scan>
              <cvParam cvRef="MS" accession="MS:1000016" name="scan start time" value="0.167383333333" unitCvRef="UO" unitAccession="UO:0000031" unitName="minute"/>
              <scanWindowList count="1">
                <scanWindow>
                  <cvParam cvRef="MS" accession="MS:1000501" name="scan window lower limit" value="500" unitCvRef="MS" unitAccession="MS:1000040" unitName="m/z"/>
                  <cvParam cvRef="MS" accession="MS:1000500" name="scan window upper limit" value="2000" unitCvRef="MS" unitAccession="MS:1000040" unitName="m/z"/>
                </scanWindow>
              </scanWindowList>
            </scan>
          </scanList>
          <binaryDataArrayList count="2">
            <binaryDataArray encodedLength="57048">
              <cvParam cvRef="MS" accession="MS:1000521" name="32-bit float" value=""/>
              <cvParam cvRef="MS" accession="MS:1000574" name="zlib compression" value=""/>
              <cvParam cvRef="MS" accession="MS:1000514" name="m/z array" value="" unitCvRef="MS" unitAccession="MS:1000040" unitName="m/z"/>
              <binary>eJwM12VcHNcawGEcVmFh2WUXWGCBxd1d5h8PCQ6RRtqmaepy26Rt3JXgEk811Vv3WONGgoZ4mrr7bZuE5L4fnt/MzjmvnAM7O1Pgd12Za7quHLReV34Iuq5MC7+uXNlwXfFovK7c23ZdebbzunJp83XFbdt1pfLZ68qOF68rR3ddV3555boS88Z15dDN60qB4YZywXJDcQ26oRSG3FDei7yhHHPcUH6LvqGcSL+hPNh4Q3m55Yayu/WG8lX7DeXomzeU707dUHp8biozAm4qa6w3lbeCbipm+02lOvKmMsdxU2mOvqlok24qW1fdVA6vualcWHtTsTTcVEobbyp1TTeVm103lfU7byo7n72p/PHiTcVr103liaM3lXjPYaVWNazcpx5WFmmGlVbtsPKybljZox9W+ryHlW99hpVhw7Di6zes5PkPK+WmYWWWeVh53jqsfBQ4rHQHDSuZ9mHlichh5VjMsDI1ZVi59NSw4jl/WPl11bBiXTusJK0bViZvGFYebhhWlm8cVroah5U3moaVgI5hpeRFqf/SsPLqq8PKbfUtpVh/S6nxvqXc53NLWWK7pXwWdktRom8pq0fcUlTjbynOi24pUxtvKY81ybXmW8qfHbeUjM23lJlbbyn3vHJLmf/qLeWw8bYyNvC24nDcVvKjbiv3xtxW3sm5rVzJu60Mbb+tuD17Wxn1wm1l2ou3lQ9eua20ujoRqHbiRZGiceJ7nRNO3k4kGJxoTHRiQ7oTf49z4s8KJ06ud+KLDU6s3OhETJMT74ot7U68s9WJq285UdjtxOennfDplesiqk/GxPF+J2oHnLgm/h10YsVZGR9yYqOnM4FezqSpnNkjxqqd+VnjTLDemSEfZ+42OPOMrzOvGp353ezMQJFcG+lM62hnFpc5k1fuzBFxpcKZpJnOvDPPmTErnHlqlTNNq535bK0zCzc4Y9/ozBviSKMzf+xz5sHDzsQec0Y57ozTKWfWizt7pE6/M543nFnq5MI7Li486u7CsFjr4cKzni4kebnwlMaFV3Qu6Hxd6BIOPxdai1xwHuvCR3UujF/hQsdqF95a48Ij610wNUjcRhdGN7owIFpbXAhrdeHBDhdOveVCyn4XfjsgMYdciDgscaLuqAtfCvMJF37tdkF1xoV2Ed7jQm2f5Bx0YZ2zK4s8XNF6utIlHF6uvCNOqlyZpHbla/G4xhUnrSv79K6UebtyXvzp48oUf1c+sLmSnO6KMsKVO0a68r2YO8oVt9GuNAnbGFeyx7pySFSOc+WKME5w5ZcKV+ZXuhJe7cqboqDGlbpaVx6tc+WWSJvsyuyprjy33JWhla78vsoV3RpXNomSda5MXe/KkxtcaWxwJXij1GiU/E2SX1xvdmWw3ZVPDrnSecyVb0+6srFbejgj4z2uPNgrPfS7cvdZV8xfutLs6sYRdzfWerkRoHJjn9qNCxo37tW68ZG3GyN93PjF4Ibaz423jW5ExLixfpQbL412499xbiyucGNzpRsxVW70VrvxU40brk+6sXupG3Gr3PhQqNe54VjvRskGN8Ka3Djc4cbDXW4EfuyG30E3hg5LreNujDrhxsJTbmi73dgkes5Ivh43nul1o73PjeIBifnCjYnfuzHmTzdOu7pzh5s7bR7u/FfrziS9O64+7jSJ1w3uHPV157DZnbUh7gwUuxM1wR1lojs/lbvjqHLn6Snu/DDdnbdmu3NyruRY4c63q9xlb91xa3CnWYRtdGdyk4y1ulPQJuPtMneTO/Nedef0O+7EnHBny2l3Ys+4M6rHnSV97vicc2eumwdPqTw4o/XgJ50Hz+g9UHt7MMrkwd1mD1IjPAjL8mBKjgddxR5El3gwotSDxXiwdYQHcSM9uGe0B0njPLivzINVEzzwn+jB86K8wkO+rx7crPRgV7UHTvUeBE+S49MeFC3x4MelHqiWexC1woNFqyXfGg/GrJN86z34S+xs8CB5owcBLR68KG63e/BqpwcF78v4fg/8Dkjeo/K524MTYvJpD+ad8cCzx4N20dvnwcdnPdh30YOJlzxYd8WDzu88SPxF+nbx5DkPTwI1nrzt40mJwZPpvp78LDYbPTlr8mS/1RNTkSfXSjyx4Un+CE+WjPfEUulJVpUntdWefCVO13ty+y5Pxi30pHmFJ8Wr5JqYttqTn8S9GzxZ2SC5NnpS1ST5xGPNnvK38uSH5z2ZfciTF47I2DFPik5JXLcn2jOefNzjybleT+b0efLigCeHBqWvvz3RuXpxwd2L+zy8uC7Wenph8fLiZZGt8qJO7cU3wkPrxXs6L9B70S/u8vbiD7HUx4sUXy9sJi9+DPCiL9KLf9O92Drai/gxXowf68VFsW68F7kTvPhuohdeFV5EV3oxqsqLs+Keai/8a73IqPPiy3ovPnzMC5/VXuwQV9Z68fA6L24L2wYvuhu8mLbRi59FQrMXu0VZi9QQ69u8GHrBi0Nve9Gyx4t39npx7ZAXzUe86D3mxZ3HvUg95YXzGS+aRFiPF2+J3/pkDYNePOeiIs1VRZWbioNaFf/Rq3DzVtEqRhhU/OWrYoWfihqTiq/Fk2YVg1YVWTYV80JVbIpVMTVFRVmGiqVInlESO0ZFxFgV7wrGSY7xKl6coGKoWsXLdSqOzVWxb7mK8hUqPhePrlThvEpFs7CvVvG2UNaouGutij/F8nUqjOtVvCAObVAxd6OKjkYV0U0qPhT/tqjIa1dxQszvVPHECyoWHFSx7ZCKq0dUOB1T0STCjkvOk5LvlAr/bsknMk+rOCzqzqj4RszrUeHVq6JLxPSp+FiM7VexflBF8FkV08/J+j9XMfuaim//UKH6S8WZGyqqndR8JT50VTPHXc11Eeip5jUxTaXmZ7FIrSZFq2a/qNSpuSbcvNWy12re91Ez0qBmtq+af8QrRjV5/mp+NKlZYFaTZFHjEqRmwKbm5TA1e9LUTC5Q80yhnBereaRUTbOixo7MGaEmYLSa+ePU6Mar2SrKJ6i5Kh6dKHnK1bSIwUo1lho1U+ukjhg5XXq9W43XXDWh82X+SjXvrlEzYq30tU76EqvXS18Nak6KOzbKmhrV7GhS81mzmvY2Nec71NzfqeapnWo2Pyvjb6h54m01w++refNDNSUfqTm6W82ow2peP6Ymo1vm9aiJ71WzW0zoU3NFPNIv6xlQEz4ofZ5V8+tFNc9dVpP2q5qyv+TcScNudw2Feg0zvDX8JjJ9NRwR9X4avhNafw2JJg2fmzXssmuYEqFhh0NDSpSGMSUa+kZoZJ805I7RcMdYDYvGaTCM13CwTMM3EzTMm6hBVS51KjQ8WqXBpVpDZI2G++o0mO/QYHtIw5anNUQtknyLNVwQynINr67SYFynYX6DBt1GDcmNGj4TXzZp8GzR0CViWzVEdGoY6pJ8mzTcECu3a8h4QXp/UXrfpeGJVzV88rqG8W9oaH5Tw3tvSc33NCz5VHId0PDkQQ1Xjmh45Kj0dVzD++L+kxqGRcMpDaHdGt4S95zRsKZHg7VXw2uioE/DaTGjX4P/oIbssxoWntPw1CWp9aX09Y2GN3/QUPqjhtU/S9wv0vdtWZ+7lkZPLWFeWkaotAyKdRotwVotf+m1rPLWEuCjJd+g5Zi/loVmLWkWLd9atWiCtLRFaPk7ScsfaVoOFmr5UtHyJFp2j9QycZSWz4XbGC3RY7WMG6flknAu09IsRk/U8nal1KzS8r96LasnaXltspbTU7TMnKrFPE2L+iEtQ4u1vLVMK38HmbNWi3WdzBN/bJA5G7WcatQyvUlLdquW5zu0TO7S0rBX5h/S8t+jWkqOaekTa05oef2kVn5PtPSIVae1vHpGS0GPlt8Htfx6Xsuhn7RU3dJS4aHjC7FHpcNTq8PDR8dug47H/XRMMOl4zKwjxqLDGTFah2OMjrFjdbSM1/FhmZxP0PHwRB2t5TJWIdfE2Eodl8TDVRJTLeeTdUTNkjpLdXgt11G5UseXQrVax741OqrW6vhKVDfoqGnW8XSLDm2rjpQ2HbXtOnSdOvRbdBzeqmPxSzqmvqKjZL8O20Ed9x7WcfaYjrCTOu7v1tF0WsfoHp08Q+pw6pM+xYf90tOA9CFczupoEx8P6fj8ko5SNz39Yra7Xu57etZ76Anx1PO2wEvPWXGfSs9NsVGtx67R864YpdXzgE7PbdGs1/OBt56xPnrafPWUGfU85q/nCYueTSP0xI/Us1dUjtLzlZg3Wo96jJ6tonacnmfG69GX6dkp0ifomTRRzwsVerIr9RwXd1Tp+VUsq9bzco2eP+v0rKrXM+4ePd88pOfYE3pmLZT+lum5sEIvv0d6Pl6tx32dnk4Rt17PHvHlBqm7UeqK5Eap3aRnfrMe7xY9P7VJzEt6vn9Tj8/bekL36Ll8QHIc0lNxROYfl+unpFa3nqmn9fj36Nkl8nr1BA7IHg7K/p2VdX6uJ+YfPeEab9r13jxp8Ebl680BP28yzd6cHuGNMsabiPHefCAeneBNXLk3lRXefCXmVXqjrfJmu5hU401uvTd/TvLm/enejJnhTcXd3pQu9WZA3FwmOVZ4s3eNN0+t8+bIBm8mN3jzs9jVKLWavLmr2Zu1Ld4Et3oz1ObN45u8qdnqze8HJN9xb9xOSvwpb77u9kZ3xpv0Hm+Oil96vXml35s1bj7Il4IolQ8T1D6k6Hw4KOr1Pvj5+JBn8OFOXx+CjT6c8/fByexDq5ho8eGbLB9uFvmwcJQPa8bJ2EQZE9HlPnwqyit8mFvpg6bKhyPVPkyp8cG8zoei9T70iRsbfAjf6MMHwrPZh80iqcWHA+KHVh9eavfh4S0+KC/68L+jPvJuIp9P+hDX7cO3p32Yf8aH7F4fVvf7oPvGh6O3fChxMfCJu4G5ngbSVQamquWzj4GJBgPzfA2sMBl4w2zgfouB2yIr1sCCQgO5xQYOjDLww2gDBeMM9Ih7xhu4LhrKDIRPMPCBGDfRwFXxn3IDWysMpFQaOCwmVxn4WSyrNvBqjYHiWgP94uNJBrxnGzi/xsC+9QZqNhj4TixsMPDSRgN5jQbOiLubDPwrxrUauCK2tkvuDsktVr5vQHVI+j5moO2kgapu6bfHwD+9Btb3GeS7b+CFawbiXH3x8/Al2ODLKF9fLgh3oy9zrL68nOLLryW+fD/al8Jxvjgm+FI+0ZevxNPlvugrfLmzype/xdhaX66I/8735dVlvtxe4UvMKl8WrPHFd60v+et8ea7Jl1PNEtPiy/pWX8LafHlfjGv3ZXun1N/qyy87fQk94MvVg76oD8t1ceyIL9OO+vKHeOe4L5dO+PLYSV9Sun0J7PHlTXG+V/ru92WT+HnQl7vc/Njg7scptR/rtX58oPPjc70fWh8/0kv9mK74cWWknI/xI2S8H09M8COj3I8ZFX7ye+THzOl+DC/1I3q5H1Ur/Fi40g/jKj/im/3k2ciPuhY/fhIBbX68Ic61++HW6UfxAT8GxP0H/XA65EfSKT9+7fZj5Wk/ec/046Lw7PPjaL8ffw74cXXIjyfP+bHzvB9fXvHD+3M/Hv/Hj+suRircjezyNFLoZaRNbWSfxkit1sgSnRGz3ojibWRIPORjJMnXyCHxuNnI9gAjZcFGjqYYmTbWyLUyI89NNHK63MisCiM3RFOlkagqI5+Kymoj34qFNUaMtUYG64z88ICRoJVGdqwxkrnWyElx5zojDeuNlDcY+Vo4tRj5rNVIfZuRNzuMXOw08liXkV+OGuV7JzHdEnPaSESPkU/EN71GFvQZeblfagwYSRwy8ts5I6vOS78/GfnpTyOvOPnT5eqPxeDPf8UIX3+2Gf1pMPsTEeDP7yP8uXe8P4EV/oyu9GdPvT8HVvmzco0/PQ3+tDb6s7/Jn/pmf8a0+RO72Z/lh/zJOe7P8Al/Wk76U9ftz8/iyV5/cvv9mT3gzy3ROujP85f86b3sz/s/++N+y58ZTiY2OJuIcDHxiYjSmqjWmfhBWLxNjPQxsdPXxD1GEy3+JmJNJgajTDyRb+K3UhOGUSZ2iU1jTRwdJ7nKTHJfMFEx0cS3wlRh4kKliceqTHhVm8isMXFK3F1r4oZorjOxr95E4BQTW+83MWeuiYeXyLHBRFKjiXXNJha2mXit3cSjnRK7ySTviyZST5j456SJjadM/HjaxLIzJp7sM6HvN9E3YML5rIkucWTIxF/nZG0XTFy6YkLzuYnPbptY7WxmvpuZRzzNZKrMzFKb+UxrpszHzFfiFV8z5/xk3Ghmu7+ZUyYzv1rNrA40c6jYzOIRZp4YbebvCWZ2l5uprjCzrNLM21VmxlSb8a4185IorDOzZZKZE5PN3PeEGZ/FZs4uMfPQUjMey8xsFRnLzZwUd68wc0O0rDQTu8rMb6vNhK41s3C9Gf8NZl4X8o/CRfH4RjOaRjO5TWbmNJtxbjHTKaa3mbl3r5zvM3Nkv5mGA2ZKTpjxOiXrEFndZu45beaWSOgx82evWe6XZiL6zXwiqgbMWM+aeUuMGZJ1X5a9uS3zXAJo9wmQ9+sAdhsDWG4KYFdBANNHBNAwMoDXywIYMSGA/IoAHqgMIL06gJPiQF0AP0wJ4MPFAYxeHkDxqgAeWR2A15oAnNYH0CmSNwRwVMxoCKC8VfJ2BVB4IIDZRwKIPhnA6u4Awk4HUHEmgO+EpTeAsX0B+A4EUDoYwJYLASwaDuB+Dwuunhbu0Fpo0FnYq7fwi7eFUIOFt4wWfM0WLgRYKE6x8NIYC0VjLXiNt7BT5JRZSCu3kFBlob7Owq9icJGFHUssZC+10CPmLLPgstzCJpG6wsIJcddKCzdF6yoLh1Zb+HuNhY1rLUSvszBpvYXfxNoNFj5psFC10cLyRgvBTRYmNFv4Woxus/C5UDot6DZZ8NxqYfMOCzf2S87PJOcBC9MOSs5DFvYdlpxHJKcIP2bB2Gvhcp+FXQMWzg1a0AxZePC8hayLFo5csxDzlYXX/pR1OVtpd7US62llg8qKXWelSm9lhbcVm49V3uWt8ixg5Vth8bPythhntPKlWOBvxd9kZV6AFcVqRRdkpSjYyqJcKxdKrfSPtsrzq5VjFVburLRyQ8RXW5lWYyWmzsqf9VJzkpXIyVaqp1n5+m4rjz1qZfoyK03Lrfy10krUaiu711lZvcFKWIOVj8WKRumtyUpgq5V3RVmblYAOK190WpnfZcVnh5X9e61M3mdl/X7J/5mVH49ZKT9pZekpK9+ctrL4jJXxvVa+Egv7rOR+b6XBM5B6bSC/ibW6QGq9A1njE8gnhkBCjYF8FxjIm45A9NmBvFAYyFBRIHmjA/EcG8gO0TshkPsnBrKtPJCeikDcqgI5Ux2Ia20gGXWBpE8OpFs4TQ/k4MJApi0KpGmxnC8J5I6lgfwtGpcFcmB5IFMaAvlTNGwMZH+jfG6S8+ZAJrcGsqEtkKj2QP7okPNOOW4KxLE9kN+fC2TPG4HU7QkkYp+s4TM5PyjHQ7KmI3LtpDgt184Esq5H5vYGEjkgx6FA9l4IZN834vtA4lyCOCRa1EEkaII4og9ipncQiYYgjoqbvkG0+QVxl38QwyLZHMQJaxBdIUHcGxVET1IQj5UGUUwQ3mOCuFwWxLwJQVwpD+KpiiD8KoN4XYyqCsJYE8QbYnRtEPPrghg7KQjzlCDenSn5VwZxe00QmzcEkdEQhGtjEFlNkl/0tQbxYFsQAx1BPNwZxKxTQcw+E4RLTxBbRGZvEGfEfX1BuPXL/IEgPM8GsVPkDUmcePFSED/+GkT8rSBu3A4iyTmYY+KWSzCdrsGkugVzSmz2COY+r2DcVMH0qYN5VhuMxjuYIp9gzgm9bzC7RKlfMJeEwT+YkaZgrgpjQDBfWIJZYA1mfFAw5SHBfBQWzJcjgnl/bDA/jAsmtCyYXyYEs2ZiMHvKg/mjIpgNlcHyjBLMZ+Lv6mCaaoKJqw3msJhRF0xbfTDHJwXTNSWYnTODubEgmJwVwYxtCmZRczDvtgQzsTWY78TyNqnZHkxVRzCrO4Nxej6Yb96VfHuDmXUgmIxDwZwRuUeDoTuYMT3BLOwNxtInecSygWBsgxJ/NpgDF4NpuSH74GLjIVcbKjcbz4tCdxvnxH88bPKebOOKMKptjNXY+FIs0tp4V2fje71N7i02PvaxEelnY59o9Ldxw2xjS6CNEGz8MsLG2pE2Do+1MXOcjZuiY7yN1DIb2eU2+sRzlVKzSupV2/CukXq1Nvzrbbwp3p9iwz7Nxm5x3yIb7ott5C2xMSgeXWpDu8zGS6J0uY1LYt4KG34rbbwhxqySfsWi1TbK19r4QaxcZ+PT9TbqNtj4XWxosPHZRht3NNr4R7Q02UhstnFM3N1i47bY1Gojo83G/e02dm2yUbHTxoyXbMx+xcaZfXJ9vw2Pz2zsFPkHbJwVjx20oTsk84Vy2MZl8fQRWddRWZcYd8zG12LJcRtBJ2xUnrSx+pSNyadt/CXiemS/emW/RGefjbR+G91izoANt0Eb28VL52Td52WtF22E/0/2wykErXMIL4lSlxAui6dcQzC6hTDWPYSvRaVXCHvVIfxPE0K8LoQj4i59CF3eIdxvCMHDN0SeA0PI9wthSDxuDEHvH8IIUwjPmEMwBYRQZglhmTWEkMAQPhY1QSH8GxLCPfYQsiJCmCZ/+eSRIbw4LoT/TpDaE0PkXSuEJeUhBFWE8IGoqgzhZ7GmKoTI6hD2iSk1IfwtmmtDOFYXwt31IWRODqFXPD81hB/vCuGve6TXZ0J4YEEIo5aGUL5C1rE2hFvr5FpDCF4bQ3hOnG8M4YmmEAzNIbwmRreEsKg1BGtbiLyrhVDRHsJPYnWH1O2S/RBZ20K4b08IPxwOIfyo1DoWwuZTIbxwJoTinhB55wlhXm8Ifn0hfDQYwq9nQ1g/FELUuRAOiGnnQ7gu2i+EcOqi7Nk1mf9bCD5OoSxyCaXVK5RkVSjbNaE8pgvlXUMoTaZQEsyhHBOzAkJxsoSSbQ3l4cBQNkaEcpcjlFvCb0wotvGhHJoYys3yUB6oCpXn7FCeE0U1Ml4Xytj6UD6eHMrh+0MJfTKUe1aHsm1NKNc2hGLdGEpFYyg/iTVNodzREsq/oq01lDntoezsCOVcZyiGTaEs2RLKR1tDqdkWSt9x6eVEKM90h2I+Hco74oczoazqCWVqn6ypP5STA6G4nQ1laEjiz4dy5N9QHhkORXsrlF1ixO1QPhcLnMKwOIfxnqhwCeNnsdY1DIdbGJ+Jae5hXBcdHmGkeYbxvCqMi+owjNowynRhHPcNw9UYxnaR5x/Ga+YwRgeE8ZX4PVByRYXxaWEYfxWF0VQcRkKJxIh7SsNwUcLYJvII46xYMjqM7IlhPFoexsjKMD6oDuPXmjCi68J4eEoYP94fxtuLw5iwJIwfxKqlYYQvC2OfmLo8jLYVYaSslP7WyHmjnDeF0S08W+Raaxjz2iS2Q2K6ZHxzGP47w/B6NwzzB2Go94bxogj4TPbgQBjDh6XmsTA4EUZVt/QhYs6EcWdPGLdFdp/02R/GKwNhfDEYRtBQGB8J50uylsthvHQrjKu3w2R/7Vid7Qx42vlSbadRb8fVYCff146v0c5/xXh/O9+KPWY7UwLs/CPuD7TjGWTnaZud8lA7w+F2Poq1sz3JTne2jOXaOVhsp1+x88oIyT3SzuJRdoJH2/lY1I2x84dIGCf1yuzsEAUT7MydaMev3M6boqzCzvdiVaWd8Co7+8T1aju5M+2E3WPn0KN2/ve0nVPz7dy3QGoutPO8KFlk57J4erEd8xI774qKpXZ+FuuW2YleLrHizhV2bovNK+1kr5I9EI+ttuO9xs5rYsxaO1+LZevshK63M3mD1BP3NUqtJqnTLHVEZZvk65B8nXZe3yL7tN3O3zvsVO2y89D7do7vtjN7jx23vXZ2isJ9di6Iefvt+H9m520x8YCdH8Wag3Ych+wcEDMOy76KTUfsZB2VvRSPHrOjP27nVTH6hJ2vxNKTdj49ZWd+v533B6TuoJ3YITt3n7Oz7bz0+bOdzFt2+sQjt+3onMJ5VYx2DucrsdQlnBDXcD4Vk9zC+Vu0uoeT4hFOt7jfMxwvr3BeEIoqnKtigTqc37XhxOvDcfUJZ6d42y+cn4zhrPUP543AcL4NCuf7onBWFYcTURJOFuGMGRXOnjHhjJgYTn1lOMnVkrtWcourdZK3PhzrpHDcp8n8ueF0LgwnY1E4jywOR7dE+hajl4YTujyc3WLKinD+EQ+tDuflNeGMXBvOknXSf4P0vzGc0+KBxnBeagonqDWcurZw/hL3dcpaNoUza184O/aHc+GzcH45JOfHwok5HS7PkeEU9Mp1Ma8vHFN/OO+I9YMyfjacI+LuoXCKrodz7HY4s50icHeO4FlR7BIhv6MRPOMagcUtgvdFtXsEv4sSdQRXxHxNBFZtBB+KGl0Ef4gmfQQnvSOY4xOBpyGCj4wRNJsiOGWO4P6ACPxKInhL3DUigu0jIygYFcG80RHEjY/AbUIElyZKzfIIGqsiSKyWPDURsq8RlNZFyN5GsLA+gqBJEbRMiSBlagQhMyPY9rj0uFBiFkvtJRF4LYvgRaEsj5Bn7Qgeb47ApyWC1W0RONojOCju7JC4zgjyuiI4J+ZuisB/cwSqQ5LzaASvn4pgXHcE34lVpyOIPBPBATGzJ0LuTRFs7ZXYPokVc/sldiCCd0TlYAS/ivihCI6L589L7xek50sRfCzOXI1gqT6SPd6RTPWJ5LroMkSS5RvJgHjcLxKDMVLuWZGU+Ufyg1hriuTugEhcLJHsEDXBkTTZIpk8KpLvx0eyuiwS53IZE09XRmKpiuQDUVMdyR+iuSaS5NpIusUDdZFo6iOxT4nkqSWRfLU6kn1rI9m8PhLjxkj5rYzkFxHfHMkJMaclEs/WSF4UtEVyTSxpl/47IvnP5kiObY9k1seR/L03kgXHI+ntjuT1M5GM74kkqi+Sw2LnQCSXByMJHIrkY+H+SyQht2X9Tg4SPB14qRy8JL5UO5imc3DO20GVr4MmPwdJRgfd4gF/BxqTg2/MDiIsDg6ImVYHF4McfGhzMEZxsBIHkSMcOI9ysEPMH+MgcKyDv8c5mFDu4CexrsLBvVUOPKodvCCocXBNLKl1sLfOwR31DnInO5g7xYFpqoPLsx3Uznfwl2hd4CBtoYMe8cgiB96LHbwhypY45LfSwdqlDmKWOTgqZi+XGiscPC+UlVJDLFnlIHS11BE310j+DQ6aNzpIaXRwWjzU5JBnNgfjWhysbnUQ1ebgsJjV7sCtw8GiLge2TQ52i3e3Oxj7gox/5KDkUwdXxaLdMr5HxsXUvQ5uiE37HOTsdzAk5n4mNQ9IrKg66OB30XTIQfJhqS8eOuJAd1R6EOOOOfheuJ+S/rulf7HktPTd42Bzr/yN+hzM63dgHnDI/dpBzaCDP0XLWdmbc7Iv5x3svyY1h6XmLQfvierbDv4QzU5RpDhHcUY87BKF3jWK10WsRxTHxAhVFAX6KOZ7RzHJEEWmXxQDws8/ikpTFI3mKJICougWD1qieD4kiunhUWyNiCI/Mgrf+CiuZUVRXySxJRKnRPEbEjNSYsRro6OYWRHF9sooLlVFMbk2itQ7ougRj0yLYvx86WNhFHMWRTFySRSLVkXx0QbJ1xDFf5qiMDZLHy1RNLXKGtpkDe2yho4o3hArt0Uxak8UK/ZGUXogin2HpMbRKLpORjF0KkqeJaOoPRNFW08U/b1RVAzIegajKDsfxcuXJd+w5LkdxQSnaDY4R6Nxi+Z792ju9YpmpDqa/YZorhijsZmi2SPuMEczLC5YonnGGk1gYDTf5EYTXhLNAeGiRPOsWDIimn0jo9k+OprCMdEsHBtN/oRoJldEs6kymnNV0TxVHU19bTRZ9dE8OSma8llSc2E0X4sVi6I5tDia55dGc9dKybkqmmuro1m6JpqrG6K53Si5m6Sn1mimtUWztT2ago5ogrui+VQ8szWaKdujuSHmvhbN+29Hk7Y3msf3RZNyLJqKk9H8JlK6o/E5E82b4teeaBp7o0nui+aMeKRfrg9IX4MyJjaejSZpKBrvK7JXt6M55RSDziWGDW5y9IzhdfGTVwwPamLkOVrOxYM+MTT4xZBojJH7SgwP+cfwhimGCWa5ZpHPVjkPkjnBMbyZFINRieGJUTH8NSYGU1kM/5sQw9nyGOZWxGCujOED0VkdQ3ZNDEMioC6GSfUx/CuemhLD9TtiuGN2DC5zY/h6aQyvrIthfJP0IhJapHZbDL+0x5DUGYPPJqkpftscQ+/WGN7ZHsM3h2LQdsfwmvDui+G/onEghp7BGPwvxVB7OQbLtRj2/RjDd//GcP9NWf9tiXePpU0VS6Y6lk8NsWz1i6XQGMs+UywzzLE4B8TKu2wsdwfF8kJwLHPCYlHZY3lzfCxpE2OprYwluzqWKXWx3BRb6mMpmBTLJbFwsuSYGkvpNMkxPZbPnonlzvmxuC6I5XnBwli+EisXxRK1OJYj4t4lkn9pLC+L9ctjeWhlLKlrpcbGWJ5qjMXaFMvUZqklCltjWdQWy/72WPpeiGXbG1LjrVje3h1L5Z5Y/hAZ+2KZuz+WvUdi2XlMejkey+GTsXh2x/L96VhO9cTKXsXyW38szQOSZzCW/5yN5Z9zsXSdjyX3QiznxdqvY/nuRiwP3IpFdztWvnuxNDnH0eURxwXPOOZ7xbFHFUeJNo5rYpkujnu84/D0ieN7QxzxfnGcEg8Z43jTP44KUxwt5jjSA+KYFBiHb1wcA0VxPFkcJ9+/OGaOiuP50XEcGxeHpiyOsglx/Cx6y+N4vCKO9yrj+LsqjpyaOM6L4Lo4ptfH4TQpDsfUOI6IR++MY9fiOBKWxdG2Ko5P1sZxa10c29fHcWijjDXFsb4lju7WOB5pi8PQHsfboqojjvbOOLK64hgST22KI3BzHHdskXVtlx6PxlF4Mg57dxwHxKzTcazrlTp9kku8PRDHX4NxPH1O4s7HcftCHKWX4phzVdZwTXq7Gce9w3Gob8m6bss10egUL/f6ePI94gnzime0Jp7vxDptPN26eNoN8ZzzjecZv3icTPE8K74yxxNtieeYeD1QxvLjcS6K5+vieErHx/OFWFEWz9EJ8cyZKHPK4/m1Ip60qnj6xUc18dysjWdbXTxF9fEsmxRPxOR4Zk+JRzU1np/viOc/M+J57AHp6bF43nsqns8WxpO3Op6LYuGaeHyb4nlX1DTH87foaokntzWekPZ4+b+Mx60znhfF6K54vhdjd8s6T8RjPiX1xeRuqX86ns/PxBPZG88R8Vp/PHOH4rGci2fHhXjuvxKPfTger9vxjHNKYKNzAikuCRR7JnBNvKFJ4Kw+gd0+CUw3JODsm8AIvwS+FquNCcT6J3BS+JgTqA5I4H+i05JArjWByUoC2jEJPF2WwIyJCbiUJ/C8eLcmgdraBDbVJZBfn8Bl8erUBMruSGDujARu3yn5707A8+EEzP9JYMGiBEIWJ9CwPIEpqxMYFivXJfDAhgQ6GhO4uzWBse0J/Cj6OhP4aFMCpVsTuHE0gc+PJ+A4mcB9pxLI7kngvJjfm8D+vgTu6k/AYyCBXeLHQVn7WVn7kOQQT5xLYOqFBL66lMCQeyI/qBPp1SbyH10iH+kTifVL5KQw+Cfyjqg1JfKPuBKQyFJLIhHWRA6LN4ISabMl8lxsIv2jEjk9IRFjeSJfVCWyojqRB2sT2TRJ4iYnsmSKxE1NpHy6jD8j15ckcq4xEVtzIh6tiTS2J5LWkUhgVyK7xYxNibhsTuQFMXpLIgeOytzTifzSm0hTXyJPDyQSNJjInWcTeWkokbHnEhm4ILGXElmpSeKkNokvDEnE+CVxQjxkTOJd/ySuBSRhCJJzscWWxINZSbxTlMS/xUmsGCtjZUlsnSix5UmsrJDP1TJX1NUkcV18NSsJy4okXmpI4ueNSTzdnMS+liTuak3i5bYkxrcnye9NEi0dSWR2JhGyKYlZm5O4sD0J9XNJNBxPkv/jJGZ2J+F2OomfziSR3it5+pLY359E61ASWeeSOC8WnE8i7EISni7JhHkms1SXzDF9MsV+yawyJvOoKZkPzMlgTeZb0RuUzMIxyWjHJ7O8PJnjFckYqpKpr07mpthek0xpbTJfizV1ySTUJ3NGOE9N5gWxYGEyBcuTmbQmmR1rk+V9OJmfm5NpbknmXGsyoe3JzO5IRt2ZTGVXMn+Jrk3JXN2czLItyURtlTo7krG8mEzyJ8n8c0T6PJ5M94lkHjuZjOlUMj+eSWZjTzKDvcmy5mRZczKvDSZTfjaZP0XnUDJ555JxXJB1XU3myS+Sec4jhQavFJ5Sp6DSpbDMkEKUbwoP+aXwvjGFYf8UdppS6LekMM+awt7AFO4KSsEzOIV301PILU7h21FyLE9haYXEVUlctcTUpjCiLoXvRMqkFAZE8JQUZk1NYfYDMtaYwoYmud4stVtkrDWF/WJWm/TRnsLroqIjhb/Eik0pPLolhY+2pvD1yykc3J3C78ek15MpfHA6hSlnUhjqT2H+QAqhgym8NZRCzbkU/hVrL6bw6ucpfDGcwi7XVB5SpTJalyrvaaks8EklzJDKIaH3S+VtUWtM5YbY7p+KYkrlGzHPkkqwNZXK4FRmRqTyRFkqlgmpdFSmkl+VylVxqiaVj+tS5fcuFddJqYyfnMqlqaksuSOV49NSuXt9KhUNqRQ1pvKFWN2USk+z5GpJ5c62VDzbUynvSOVP0dWZSkFXKtfE6c2pfP6s5DuYSnRPKieFf5/UEq4DqXIPSuW3wVTazqaSO5TKFbHsXCqPXkjFdFHmCdfLqZRdSWX5Nbn+ZSqvuaTR45nGZl0afT5p7PdN4x6/NHlvT2OrKY1Scxpfi3UBaSRb0hgQT1nTeCs4jeu2NNyVNCaQxp6xkmNCGl9NTGNNeRrzKiVPdRqamjTeFDW1Ml9sq0tDqU/jW7FhUhqDk9PwnpbGszPSGDUzjYhZaex7Ko3c5jSuiOUtacS0pskzQBqPt6Wxuz2NOzvSeLUzjU2b0ijanMaXYs2WNBK3plG7V+JOSj9n0vDqTeN1UdmXxt9iS38aJQOyHrFuUNZzVtYjnh5K4+C5NJ67lIbjmqzp6zQy/kyj7EYaaV7pvKRPp90nnTxDOp+Llb7pxPmlY/VPR21O57+iOiCd5InpDIiny9O5rzKd96rSuV2dztjadK7Up7N8UjoNd6ZjeSadNxakU7QuncnN6bS1pXO1PZ0VHenEdqZzRszanM6Obem8fTidEf3p/CAyB9O5IJacTefRc+mYz6fzqbjzQjqVl9JxGU5nwq107nfPoFOdwRptBom6DO7zycDZL4PfjRl0+GdwzZTBanMGT1kymBKcgZMtgxfFarscYzJ4sDIDt5oMXhYTazP4uj6D5qcz2L8og7yVGRQ2ZfClWNucQVibzG/PwK8jg4/EtM4MHt2ZwYLPMvjheAZLT2Xwdm8Gt/oyGDuQwa+ifVBqDUlv5zJ4+nwGoRcyOCzcrki9qxn8JTb9m0GLRyYHNJnM0WbircvkPTFFn8lL3pn86ZPJ176ZrPfLZMiYiSkgk0+FyprJf8WNwEx+Cs4kPiyTXuFIzOSjgkzuHZPJu2MzcR6fSfHETHbXZHJ3bSbqukzeFM9NymTMZDmuy+SLhkySGzOZ35TJseZMHm7JxL9V6og72zLxapdaoqZD6omdnZn83JVJ66ZM+rdmcnVXJj+cyqSpO5Ps05nM683k/v5Mpg1m8urZTJovZHLlYiYrLmXiey2Tkd9k8vn/Mkn8R3LezuRZpyyOe2ZxtzpLni2zWOSXxUljFo/7Z2ExZXGPOQtdQBaTLVk4WbN4SUwIzOJPsTkoi5LgLL4VDbYsLoRksTQ0iwPhWfhEZvG++CE2i/rSLNJHZ3FeLBmTRXN1Fitrs+iry+Lp+ixCJ2Xx0OQsPpmSxZ1Ts/C6I4vaaVncFL/OkJ5mZTFmvhyXZGFdnsXWtVkkbJSY5iz5rc5C1ZbFrfYsXujIYlxnFr+Lrq4sijdl8bXYsFnqb5H+xJKtWURvyyJ4h/QpfuvNIm1Qrp+V60NZnBZPnpPx81l8eDGL6ZeyeP1yFr98nsWXX2QR6Z7Nfs9sRumzyffJZq0hm1PGbP7jn80cczbTLNm4W7O5HpjNzqBsRgdn027L5lxYNk9EZOOVnc2Wcdl8Pz6bprJssidkc7wym4DqbPaKe2qy0dVmy7tkNhWTsvlHbJ+czcgp2QxNl1ozswm8K5vm+dmMWZvN1+uziW3MpkfMa8rmoZZs+d/JlneYbCZ1ZOPUmc0uMWJzNj+KNdskx07p99ls3ns/mwcGsuW5KxvVUDb157KZcCGbrRez4VI2P4g1V7OZqc6hXptDnm8O18SQMYcoUw5PmnP4xJqDOiiHXbYc/g7JYVtoDvbcHJLG5OAYl8Mp4TdR5oldVTlMrM7h59oc2upyKKjP4UuxflIOYdMk5sEcvFbn8OLaHL7YmMP5phx6WnJ4pD2HgI4c9grvrhymbcrh9c05/Lkthy3bc1B25PCDcN+fQ2i3zOnN4QPxRn8OwwM5lJ3NYetQDpzLofV8DvkXclh3MYe0SzlcELFXcugVA7/n8M71HCb45vI/sc0vl5HGXNr9c/nKlMsGcy4ZAblcEissuSRYczkZlMvU8FyeGpHLnDG57CzP5beKXLoqcympyuU70VSdy5raXHomybzJuYRNyeWYsNyRi2F6Lh8J1cxcxtwjcbNzGfdMLgdX5fLeulxuNeTKc1uuvOfn8o240p5LUmcuZzblMm9zLp2DuRSflTqiaUjqnM9l6cVcYi/l8szlXMKv5PKfq7novsrlWZc8jnnnYTHk4euXxydC45+HmzmPmoA8mkLyWBuWxxNReZwsymOvksds8lCNyuP5cXkUlefxeWUea6rySK3O47xYWpNHXG0efSKiPo9T4olJeRyenMfDU/IwT83jo2l5TJmZR+e9ebBU5q2XsY157GvMY05THobmPD4W77bmyXNYHrUdedwSL3XmsXNTHsrWPBp25HFlZx7vH8+j6nQef/Xksa03j1F9efwiOvvz5Hc3j+/E2Qt5PH1Z8n+Rx7e/Sy+38qj3zGe8Jp8vDflk+uVzWawy5pPsn8850WfOZ35APt2WfJ605mMNzuefUfn8MSaf4rJ8mibk88XEfDIqJK4ynyXVElMjMbX5zK3P54Gp+fhMz2fjw/nMXpTPh4vzeWN5Pi+vzOfHDfnkNOWzrjmfla35JLXlE9uRT7843ZXPvE35BG3NR3U0n7oT+WzuzYe+fH4S7f35sqZ8mgfzyTubz4Yh6f9cvvyd80m9kM/yi/ksupyP1reA98Rk/wJeNxVQay7g5YACKi0F3BDPWwvkvl3A32JMcAGdoQXcLi5gV0kBW0YVkFFewOqKAi5UFpBQXcDimgJiagvk71rA/LoCHPUFnBb2yQWcEEemFmCdVsABsXdGAb53FvCJ2PpYAfFLpIeOAuo6C3DqKuAVUbWpgJvixc0FTNxSwL9i/LYC/hJZrxRw/26Zc6KA57oL+N/pAkb2FfCraB8soOhsgfx/F9AyVED+uQI2ni8g50IB18T6iwU8/mMBzd6FbDQUkuNbKPeoQjKNhVwRa/wLSTMVstJcSHJAoXxnC1kcWEh/UCELggsJdBQyJ66Qb8ZJ3MRCztcUcraukCX1hfIOUciiyYXMn1qI445Cnp5WyJ77C/muoZCCxkKamgr5qrmQhpZCslsLWd9WSHpnIZfF6q5CUjcVclE4Hy3k9rFCynoK+auvkDEDhfwhRp0tZPNQISPOFdJ1vpCSS4Vyzy2k7XIh335eyP36Ivy9i9grPvUr4h5jET7+RXwsZpmK8DYX8ZG4K6AInaWID8RMaxHawCLUwUVMsxVxI7mI3/OLaB9VxHdji2guK6JpYhF55UVsrCgip7KI7OoismqL+Fysqyti7aQiec8vkveJIlZOL2LZrCIeWVVE4OoiDq4t4qF1RexvLGJfcxH3tRRhbC9ij5jTUYRfZxG7xb1dRfhuKmL25iJeO1hE7aEidnUXyXdXjmeKGO4p4sV+6W9AjoNF8s4o5+KF80Vcv1DE8xeLmHipiAlXivhX/O+7IkZ4FrPJq5guX2EsRvEvpjNAjpZifhKdVjkGFlMaXExHaDE/hsnRLsfwYr4vESOKaRstxsp5hRwr5VhVTHFNMT/Uyed6MVnOp8i1mXIU7fdJ3qeL+XVNMaOaivlN/N4mOorZ2lnM6K5i/hBjNstRbNtSzCtHi6k9Ucxr3cW4nCmmvqdYfouK+e9gMZPPFuM+VMybwuN8MW+JqReK8bwoLhej/rKY98SMr+T4dTF3/VTM/beL+cylhIc9SzjkVcJhdQnHfUsINZZwQtgDSjgl5llKeCqwhNNBJTwdXEKkrYQFYSVE20tIzywhK7+EvNISvhtZQvHYEjrLSvitsoRR1SVsrSnhz9oStteVMLa+hL/E35NLeHZKCWVTS/h3WgnlM0qouruE1+aU4L+shH3isfUldLeU8Ex7CY6OEuZ3ltDXVcLCTSXEbS2h4lAJLidLeKe3hOl9Jaj7S9AOljDrXAk+50vYc7GEOZck3+USPrtawsFrJfzsVcpYfSl/iZ3epYz3KeVFv1KqTaW4BZbyX+ERXMqM0FI+CCtl5MRStpaX8lx1KRNqSnmhtpSKulJcppbiPq0UrxmlqO8sZfuGUsoaSylvLmVXSymvtpXyRofM6SrlLeG1WXJuKeWubaWceb2UHQdLmXpaPveVou8v5WNxz0ApvoOl7BFzzpayf6iUB8+VYjlfykHxyIVSgi6WclT851IpJy6XMvdKKaevlsp7Xym9YsU30vOfpXg6K1g0Csd0Ck/oFcK8FRYbFeL9FYbEcpPCBbPCqgCFKxaFdVaFrECFL8TGIIW8YIVmm0JpmMxVFC6isHqEQvpIhauicYxC/liFb0VnmcKOCoWb1Qq7ahReq1Nwm6QwdbLCu1MUZkxV0N6h8Ol06WeWwoL7FBoeU/BaLuNCu1LBf62CvVFhsFVhWZtCUrv01iG9dUpfmxS+FI2bFYq3KXRtVxixQ+E3sXWnwv63FAoPKJSfUHi9W8G7X+HQkCLvmIo8ayscF1GXFfb8q3DghsKp2wqKDkZ7w78GqPMHNxO8KWZa4J5AeKIU4kfBt2Xw80TYXgkvVENFDdTWgWs9TJ0E700G/VTwmwaWGWC7E357BGbNB98F8ORSCF8Gp8X5VfB3E9xskRxt4NIOXp3wrpjZBbpN8LGYvVnybYF9wrINdpyEF7tB0w93DyD/H3DfWTAPwUERfB5Zo9S6AGcuwuBlKHIeQYXniP9TXNfxTV3vA8c3dLhT3GHyHa4T/FP3pEnqRkvRtpQaWkvqLkktTVMFhjtT3N0KxW3DhvvG+D2/P96vnHvkOc85Se49l5++sCSmiyXfdLdEa2HJ6B6WXBfpPS2Z2MuSvN6WTO5jyUNh6GtJs6GWLLG1ZJidJcMdLBnrZEmWsyWv3CwxqyxZpbGkiYelfLeW8j5lSbi/xAuxJGqZJVO0lijSLQnJtWRPniWDiiw5JZbrLblosGRUicxbaslLkyWd91jicMaSz89byv3LEq8LlnS4ZMncy5ZYNFoSf8OSZ39a0v6pJdkfpPzRkl9aWPFteyv0XayY2dWKim5W2He3otbCCmUPKz7racW8flb0H2hF5mQryqdb0c/RimMi1smKK65WTFFZYaWxQu1lxUZvK9r4WjE4yIr7cVacyraiIdeK7wutKCqS+AYr3hVbUVdixfoyK7zLrQiqsGJBpRVRVVYMqrYiZocVznut2HzACv+DVvxyyIprp6z484yVnB2tUDRIXpes8LpsRatGKzpdteLwdRl/w4rbd61o3cSaq62tKetgzZuO1mzvZk1Qd2s6WVjzh1jYw5rDPa2J62PN+P7W8tyxZtsP1vw+2ZoUpF5lTarGmgnu1vK+Y02+hzXTPK1R+Frzw0prHojIdGtaF1uzU3QptSaszJq+5dYcE5lma5S7rAn5zZqv91rz8KA1rw5b43ncmvPnrLl+QfpctOZ+gzX6S/KHuGzNC7H1ujUfHltj0cyGg+JJWxvqO0i5mw0re9jQ2NOG1F428g5vw/v+NoRa23DDwYZ1ShtaqWzYKWarbdirsSHZ24ZxPjZM8bPBR2eDptCGrUU2LCy24WiJDcPKbLggsitsUO2zIfGY9DtvQ9sLNlg02HBADLpsQ1yjDdywYc/r/8/HlvftbVnVwZbmnWzp1MWWP0RoV1v6dLNlSXdbbve05UlvWxrG2+LhYEu4iy39XW1pVNpSqLblucaWtZ62hPhIfYYtyzNt+V+WLeZ8W1wKbPEusmWX3haLYlsOirOltiSU2fJjha3co2ypNdvyzzFbdpy05ep5W76/aEtxgy2vL9nS5Iot/ldtWXDdlm8+2lLRwY4dXezo1s2O+B529Jxix2Hxj9IOD5W0qaXN3Y79YrGHHWc87RjlbccNke1jx2RfO97727EqwI6ViXZ0zrRjjwjPsmN4rh0P8+2wKbSjvsiOAWXSp9yOzAo7fjDZkfWTHRWH7Jhz3A7taTuWXLGj6IYdVbfsuP/IDkVXezZ1s8e/uz1hPezp19OejD72rBpgz+Bh9ri62rNRYU9ftT3futtzRTz0tKelnz0HAuwpzbBnXJE9Mw32VBdLrFJ7AsrsiTPZU7fRnm0X7OnaYM9+EXlJYl6255y4fcWe/Kv2zGjjQG43B552d8Bk4YBzDwc+iQ09HfDt5UD73g6E9nGgX18HJg90wDjIgWNfOfDXDAfOqx3Qahzkv+FAoYcDbt4ONPNxoKufAwVBDnTJcGBsjgPKAgeaFjowq8iBwcUOnBOFZQ7UGGVMhQORVRKnxoEDax24sN6Bw3sdeH/YgR/OOPBIrD3vwIrLDjy5KvFfO5DV0ZFwC0fiezrKPdaRqr6ODJrhyBNPR3kvdyR2viMV2Y50zHfkjt6RHkZH2v3sSLcDjlw65EjpUUeCLznS/bIjh0RMoyNfXXHk3xuOaP5z5NumTlwVWc2c+OwLJzaJwFZOeHZ24qaFE9N7OvFCVPdyQtnbieC+TsT0d6J0mhP/Tndi3QwnfGc60R4n/hDhlk4MtHLijEi0dmKsjRN3RaGtE5Z2TrwR9fZOuDs48YWjE7vEPCcnejs78UzphNnNiS1qJ/mNOnHJ04k0Lyc++jrRfLET38Q4cTHeiUmJTjwQJUlO2Gmd+Ees1Tnhkyx5pEgeIizViQFpkodITHeiKNOJt1kyd7YTuUWyJr2syeCEW7HELnFiuwgpdaJHmRNLyp3kN+3EZJMTT4Sp0gkXsxM39snY/bInB2TsQSeOHHXiqwtOPG5wwnjJiY2NTgRccWLfVSc5Vzkx9LrkKx7cdML+thMd7jlR95/sazNnalo6s7OVM+aezmzr7cySfs50H+bMIydnPrk4k6p25juNXAtHD2f+E/u8nWnwlXp/ZwLjnKk0OLO1xJnZpc5YlDlz1ejMVJMzSrMzt3Y6E3bImfannBl8xhn7C85EXnZmaKPEEKlXJMZNZ36850yrD1Lf3oVNXVwI7OpC124ufG3hQqOY3NOFyl4u9OjnwlGxrL8Leye6sGS6C/JGRAtrF1Y5uTDezYV/1C74uUu7hwsNXi6kebtQn+aCXZ4Lw/Qu/F3sgqnEBddSF5qWubBVzC53YcAfLjQ74UKvUy7cOuOC5TkXzl9yIfmyCw8bXeh2w4VD4ptbMu6NC6s/SlsTV3m/csW+myuNvVzlf+FKAa5YWroy2M6VVHtXHju44uLkShNnV/LdXHmrcsVL48oiD+nj6YrRR9r8XJnt78rRAFdWRLjik+JKQ7or6RmuNMtxpXeeK/pCV2yKXNlX7MqUcld2mVyZX+lK7GpXhuxx5aL4fp8rfwvTfld5n3BlziFXeh125bgoOiZjT7nyxUVX+l1y5X6jK5uuudL2T1euvHOlvIkC56YKtjRT0KOFgqNiRUsF71sr+KmNAp+2Ci53ULCgmwLHXgo291Zg0VfBEXF5soIpUxVUT1Ogmq7gixkKfhYLZyroj4KzQmupYKKVQt6pFJRbK3CyUfC5rcwnjtorGOmoQOOuoLWHgl9Fha+CpKXSFi95JCgYlajgtihKUmCtVfBBrNUp8EtW0DlFwX5xNU1BdroCZaGC5kUKThsUJBYrGF+i4L4oLVXwqUxyL1cQbJT8KyS+WCEH4pGVEl8UmiV+lcQXfjUSu1ZBTJ3ErleQs0rB9NUKzJsUrN+joOs+BQfFkv0KMk8oqDml4PEFmfuSglONMvcVmfOa7Nd1BZ/dkLWK4JsK7txREPlMQWw3JbkWSrnnK/myr5JGMbW/ktoBSvqMUbJ8upIRM5TcEoUzlXJCUvJBrLNU4m+lpIu1koMi1kbJ/2yVXBfYK1njoGSfk5J6pRJPNyXDNEoy3JVM8VDyXNR4KmntrWSwr5I0PyUDgpXotUpsdUr+FRuSlQSmKOmWquSwGJEuOYgPmTJ3lsxnkPmKleSVyHylSmaYZQ01Sv7YLDH3Ssx9Sp7uVxJ6WMnCi0q+u6zkb9HiqpIF15Scuy51N6V8V8mjpm5UNHOjf3c3dBZuPO7hhqKXGy16u7Ggjxvn+rrxXX83lAPd2DXIjYWD3RgwxI0Xtm5Mc3EjW+3Ga40bXh5uRHm58cbXjZhAN3pp3diW5sbZfDdCi914WuZGVbkbQyrd6LHHjR0n3NA0urH3trwI/enGlbYqOnVS8W0XFTeEy2AVXb5T8U6j4id3FX4ecu2p4ra3CjtfFScCVMxJUHE6UcWLDBV1mSqiclR8navCvkRFklHFhAoVD8WgahWftqj45RcVYb+qGPybiosi/XcVU/6Q8aJutwrPPSra71WxV0TvU/HNfhXXRf4BFVYHVXwQ6w+pCDysovsRFUfFyqMqRh9TcU+UHFfheELFtpMq5p5Scea0iu/OqjCfUzG0QcWSayqGX1fJeUiF7U0VaY9U9Puo4qxI/k/F959UPBFVn6lRf66W87ya30VEUzXDmqlpFNnN1cxooeaNWNNSTedWag6KZa3VjGyj5o7Y0l5NUic1pi5qvuimJry7miEWaqb1VLOql5olfdXc6qfm4wA1U79V8/MPatKnSHmqmpeifpoar+lqOsxQs0/EzFTzLWpuikJLNTZWav4VG63VBNuo6Wmr5oQYb6/mgahwUKNwlLhOEk+hxtZD5hK9vNUk+qiZ4Ktm+XI12+PVnE1Uk5Kk5getmqeiWqfGPVlN2xQ1u0Vkqpq4HDUu+ZKjXuIZJJdyyV8UGWWdVWoeV0vcPRJ3r5pHwrRPjdt+WfsBNb+KoYfUXBYzjqjxO6am63E1qefVTL6g5rnwbJA1Xpa1XZFcr0quYvM1NaduSPybaibdUmO+rUZ1R/b3vZpnn2nwaKKhXVMN0c003GiuoaCFBpuWGoJbaRjXQ4Oxp4ZLfTVk9tMwvb+G18J3oIaSoRoKJ2uwnaLho9g8VcPsaRp6T9dwWmhnaPhupoa/RRUa1JYa2lhp2C0irTV8baPhmsi31WBtp+EfsdFeQ5CDhp6OGk6IRCcNE501PBKtFBq+dNNwRViqNbwXFh4ajot4Tw0PvTQofTTkBGj4OVpDWIyGIys0rFipYUychr9EWbwGlwQNzRM17BKhSRoGazU0iEydrC9Z1ifWpGjwS9XQJU3DYbEiXWJkaPhTNMuWsaIhV/rnS98C6VekYbRB2kWzUmkXoWXSp1ziGqVfhYauZsmhWuau06D4TUPjbg3ZezTM3KvhnVi3T0Pgfg3dD2g4JuIPahh/SNYlKg5riDimYdhxWb/IPSH7c0aD6oLs4SXZw8uyh42yf1fke7uqodc12f/rGibd0KC5JXl87s60pu68FmuaudOijTtD27kzoas7j0RkD3c29XHndD93dP3d0Q9zZ97X7nw1w51rYpOlO34ad464u2P0ckfh7U5LH3d+FcP83IlJcefLEndmG93l/c6d4xvcGbvXHeV+d56fdGfZWXdG3HXnjvi2hQeft/JgQmcPHHpKuZcH28XFPh5k9vXg/TQPltp6kOvigZWrBz+qPejk4cFyTw/GeHnwlzB6e/CbrweL/TwYmehBSIYHfTM9eJntQdc8D8YVePBQfF7mwQ7Rs8qD7js9qPrFgyW/ezDiDw/uipLdHjjv8aD5Xg/C93kwbL8HV0TeAQ/OHfFg/GkP9p7zIOa8B04NHuy65MGQRsntigeWVz3k3OPBkbse8u7hQdtPHgz/3JM7oqSJp5yBPPm5mSfhzT3Ja+nJv194MrWdJyMtPGnRy5OCvp4MGOhJ6mRP1kz1pNt0TxJmeDJxpqf8ZzzlP+OJu6Un7a08aWnvyVeOnmx38eS9mycvPDxZ5enJEW9Pxvt6Uhok4iRugicRiZ7Y6Tz5LNkT0j1ZnStxCzypLvKkVbknkUZPdpo9sd/tScghT9QXPWnbIHldlvpbnuTe9eSf1l4ctfBiQk8vOvTxYnQ/L+6LiC+96D/Gi+4/enFcJE324rspXjwVtVO98J7mRefpXhwWK2d4MX6mF4+EGS80ll6yFi/2i6XWXhhtvdht70W0gxfOzl7Yu3mR5+7Fe18vdCFePJ/jxd8Lvbi93IvmcV78KiLivfgqwYsboihRxiR50UTrxU4RpvNiaLIX+Sle/JfqJc9sL/7J8uKnYi8CSrywKPVCW+bF9+Ve+FZ48cTsxYiNMu53GfeHFzZ7vPgktu31YtB+Ly6Lfw96sfmQrPmIFzOPeXHupJfca714JQIaJOYlL35olFyF71Uvul2Tvbghe3HTi7g7kltzb4a09camvTf9enszo683Gldv2mm82Sf+8vBG5eXNXm9vRvl6Y0j0xsHgTXiJN9dLvSkq86aJ0ZsvTd5cOyP1F7wpbJC6y1JulM/r3jS9483tpj60bOHDnm4+8vvy4U+xt5cPo/r4UNHXh2dTfeSc58M7dx/m+vlQrvXBq9CHeL0PEw0+1BX74FPiI3vjw0mTD+vrffjjgA/RB31YddUHi+s+bPhT4n/yYWwLX/r08GVTb1/m9vFlQF9frg7yJXmqL1Om+bJuui9BM3z5YOnLUEdfvlb4cku4efjS1tOXZV6+8q7vy8QAX7oF+fJytq/cr315luJLfaovnxl82SGWVvniXutL1O++zL/gy+CLEueKL19c92VnJz+Ku/rh0s2PlX38mPSdH9Om+PFWhEzzo/90PxqE9Uw/PolhVn5cFy1s/Tjv7sdWLz+WrfBj7Eo/jiX4kZToxyydHzNT/VDm+7GvwI9HRX68LPXjpzI/rlb54VDjxx+/+tFhjx89DvrxY6PEuuZH1nU/LG/44fOZPyc+9+dNU3++auPPsL7+XBvpz+GJ/qx28GdhkD8t5/jTPc+fpiX+qIz+OK3x58UZf3qf96fVVX++e+bP/dYBlPcIoH2vAEIHB3DHJYDV6gACNQGccw+gekUA7xICGJQXgGdxAFPKAhhYEUCjKDAF4HM5AOdbAZx9FUC/9oG4dwukemAg3RWBFLsHEjErkCX5gVjoAzkj0g2BzCwO5F+xvSSQsNJAvioLpKw8kHhTIMFVgew7HMj5E4H8fDqQKQ2BvBWDGwNxuRpIq2uB7BXjbwTyRLx7HMjITrMo7TULt96zmD1gFk9/mEU3q1mkWs9iqWYW1j6zWBgyi9UFsxhVOouHIr1iFncPzeLY0Vnojs1i6vFZvBebT8xi2KlZKM/M4tDZWcy5OIsvGmcx4aqMvzaLfS2DWNM6iKA2QfRrG8QlUd85iCYWQYzqGcSZPkFk9A3iU78ghg8MwnNwEP1tg2jpEMRuMc4piPMeQfzqHUS0TxCRwUGcnhuEKjWIKRlBlBiCSCgNYp4xiCEVQbQ1B+F8WJwOYuXZIFrdCmK/mPMxiOKWwbxuE8z8bsFs7hMsZ9NgVAOCOTowmED3YOy9gtntHcxSn2DW+AUzbEkw01YG81lOMM0Mwfwu+pYH035DME5ngjncGEzSlWAmXw3GeDOYzEfB7HkdzKJWs2k7YDYJA2dzxHc2WwNmE1E8m57ls6k5PJsLR2eTfX02W/6bzYB+Iej7h3BoYAhTBoegsgrhliaEUxkhjM0NYVFpCN+WhdDSHMKgUyE8agih7lIIfRtDaHMthLBbIbz/Yg7lg+YQ6jaHe6o58jucw2z9HFQlc/jMOIexpjk8FYOq5hCzdQ6fn5/DlqZzGdl7Lo/EsYFzSRk0l5+HzMV7+lzauswl0m0uA9zn0tFrLvjM5VffuQyZNZeskLlsL5tLRPlcHhrn8sfRuey4NJfFl+ey7O5cLjyai+rdXL7pNY8mP87jvWYe29zn0cl/Hi3T58lZbB4rS+YRXj6P4cZ5HDkxj+ST84i9MY9eTeazoc18llnMRzlgPnfV82nvPZ9NgfMZFDWfq4Xz+VA+n1tV86nYK/Un5lNybj7q8/PJujiflpfms1/80zifnVfmM+bafNZen8+XN+dzuvkCxrZbQFyvBbzvvYDtfRZgGrSA3x0WUK5aIM+2BXzms4Blvgt4GLiAz0MXMFK7gN5lC9hnXkD8pQVMubyA+dcX0Nh7IR7qheS7LyTVayEWcQspLFxIeOVCtl1fyKibC7n250JGvF3IuDahtO4Vysp+ofzYP5QPon5YKKsmh7LHPpS+HqF08w7lq4Wh9FgcypCUUI7lhjK6LJR15aHMN4bydUUog8yhqOpCmXIklF6XQrG+GcrSe6FkvA/F2C6Mzp3DsLIIY1mfMCL7hzFmQBjZo8JYPyWMIrswEpRhjPUMwxgUhl9iGDuLwuQ5FsbXxjAK68PYczaMoNthXP1TYj0OY3CLcK61CmeLdTgGj3DyvcNx9QnHwT+cNgHhWM8KJy0jnLs14Tw9Gk7V+XBuXAynoiEcn0vh6K+F0/VGOB1vh3NKZPZYxN4Bi/g0aBHnbBfRWrGIlqpF7HNfxAf/RRTpFnG8YRExLxcR2CmCiu4R9O0RwTXRu3cEDQMj0A+KIHlyhLz/R3AjLQKLMqkX3SsiuGCOwK06AsXqCA4fiEB3KgLORbCvIYK9jREkXI9gz80I4u9G8F2LxbzuvZhtfRYTOXgxEdaLWaRezCb3xTz3lLLfYkb7S1ksCpbP2dInRsaULGZ8+WKiKxYzwbSY7ZWL2bF6MYmNi2l2ezG5rSO52CMSQ59I3PtGcnlgJEN/jGS+XSThykjZ/0h5tkUS5R1JbGAk72dFsmJ+JK5ZkRQXy5iSSA40RHL0moxpEcWyHlF87BnFyt5RTO0Txa+eUfzhE0W8bxTT/aJICogia14Uz9Oj+KSPYrchCsvyKFIqomhXHUV+fRTDdkaRcykK9xtR+N+L4snTKLa8jGJBn2iiBkXzxCaa0fbRvBRbHaTOMZoJTtG8FTudo1nqEs2/rtH8poimuXs0tp7RZHpH0yUgGs2saK6HRDM+Ohr3jGh6ZkbTKHyyo+mXE80NEZgXzd38aOoKotlYEs2rsmjeV0RTu1Ouf4+m2dFoDojkY9HYHI+m1QmJfzIax1PRdDgdTd6ZaJRno+l6LpoLwvdSNLOuRPPNjWjW3Yzm+e1oRjaL4U3LGP5tHUNc2xiatI9hn7DqGMORTjHkdovhzwExTPw6hh/sY+Q/H8N+5xh5Z43hjCqGPl4xmLxjGOQbw13xVUAMz4JiSAmLYXlqDJ/SYkjLjuF2SQyzy2L4ySjtJmlfE8P0/TEUHo9BfSKGHidjuHUmhma3YrC9E0POPRn7PoYhrWIJbx9LikUstj1iOd4zluxesXTuE0vt4FjeEcvegFgyg2Px18VyNzmWb9JiOaWPpaQ0lpvlsQRVxDKiKpbN1bFc3RwLe2KxOBzLyzOx5F2Npdt16XsjlpMtl9DQegl5/ZbwzY9LWDp9CUrfJfQPXMKBxCVklyxh+ukl3GtcQv2VJTy9toSJN5ew8rbU31nCmq5LedF9KX/0WkpC76XQZymdBixl9NdLGe6wlJkKKfstZYf/UqyDl6LIkPbypXieWcq0K0tJu7YUh+tL6XBjKWfF4ObLaNNhGXv6LKN1/2Us81xGis8y7HyXccZvGYX+y+gQtozNycuISlnGNv0yTpUvw1S5jAdVy/h0YBnqY8vof3UZz24sw7rJcn5ut5ytvZbzX5/l2PRfzsNhy3ngspx7Pst56b+cpYHLmVq6nCZly/GuXE5/83K21S6n8uJyLG4vZ9Ffy+kxeAWzhq7g0bAV5I1YQQe3FczzWMF2rxUs9V6Bo/8KVgev4MuVK3iSIXWlK2hSvoJ04wp5jq5gTfUKBhxcwbrzK8i/sgL11RVsuSV9e69kX/+VdBy0khYzV7JAtRILn5V85b+ScyEryU9byR/lK6mvXknKhZWUXFrJu2sraX1rJTvuS78+cXzqH0f+pDiilHGkqOP4wy8OrX8cA4LjuJYUx7PkOLamxBGTH4ezPo4uhjgelcaxryKOi+Y4yqri6HszjtF34ii4L2NbxuPbMZ7d4q9O8aztHE/AiHj2i+gJ8Ry1jme7bTzHHOIZ4RjPPNd4hi6Mp0tYPD+ExxOXFM8pXTzarHj+zY3HLy+eX+rjsV0fT8QG6b87nlF74nHfG0/fffHcEVb741klQg/IuMPxpJ6I5/KpeMJvSoxbks/teFLuxPNQ7HwST++n8Qx4Fc+ZlgmUt0vgk+jeKYHhXRNQdUvAeWACpSMT+Cj2jUpg2OgE0sRjUTkugYGTE7C0S6CNfQKZygQ6LUygQVyPSKBmcQL5CQm8Fr8kJlCSnIA5Q2JnJZArXopVuQmczZO56hIIXZ2AYU0Cszcm8O2mBHpvSeC22PW7zH8ygSVnE5h2LoEW52XM4wScniVw7KXEapnIS+HVNZGlgxP5alwiPVwSmeGaSOsFiZwRj8MS6b4okfmLEzkpchMT+TkpkedpiazOTKRnfiL1BYkUFyXiXZOIw7pEuqxPJFo0ivxNiXhsTiRxTyL3RMd9iagPJZJwOJGLRxPJOZGI8azUXUjEukE+70j8h4nYPE7k86eJHBY5zxIZ0DKJgrZJvBUD2yexsUMSXTsmMbdzElbDk1g0Ions0UncHZtE0vdJ/D4tiUHTk0gWD4TjjCQ2ia4zk4gVV8U0kqgWLS2TmC/0Vkl8EENtknCxTWKZXRIz7JMocZT4yiTu+yXJeUJiBEgMcUVMDZQYouWsJOaJk2JMkMQS74VPcBJ7xNDZSaSKxyJgQRJuoUnEhSVxR3y+OIlg8W1kEmcSkhifKHOKf4V/UhL7xVfaJDLFU6HUJbFDrElJon1qEr9mypqzkvhLbMhOYkquzFWYRGhxEhNKkhhZlYRnteyJGFSTxENxe10S32+UeTclMWBrErl7k3gl3Pclod0v+3AkCcuTsu5TEv+c9DmfxG93ZC/vJnH8eRJDXiXR400Sbd7Jd9JGy5b2Wm500FLWWcusLlr+6q5lQS8tK77S8t3/tOQP1zJopJbro7Ucd9JS5KwlzVXL38JVoYXZWlaJtiFawsV5MWmOls/nagkWR8TweVryxBvhOV/L72LQAi0zw7TUi/Bw6bNcy2uRvFJL93gtS0V9gpY2iVrCxHkxKUlLufhMqyVIHBZ5Oi0eyVp+E4NSZLx4KJxStWwWFmlalon6dImVIeMzZa5sGSdeC88cGZerxVgkazVoWV6mpZ1RSxOTloJKLW+Fl1nLbjGkStZcrWWbuF2jZU2tlvZ1WiJEg/ihXotJNF2lZY44LgpXa3kvfNZoSf9JS9w6LXdExw1aLokPm7Xs26Lly61anononVo27NZydY+W6Xu1/Ldfy6uDWtwPaRl4WNZ0RPbnqHxnYuYx2ffjsjci9YzkcEHLsEYtDn9q2SSu/6Vlxn0tdSLsgezbI1n7Y1nz31pSnmh5LLY+1WL1XNbxQsaLL99qiflH9q+pjlXNdSxqoaOipY5RrXQMa6PDtr2Ozh10VHfU8UUnHQvEaTG+s44S8b+uOnTddVzspeP73jqmDtGxcKiOM+K/YTpmfanDcriOxSN0NIjnY3Ukjtfxl3j7o44hU3T8LRRTdWwXvafpiBN3hc10HetEpxk6okSjmDJTchEtkVzEaTHeUnIR/4lAKx2HxP+sdeSKV8LDRsdAWx3Odjq2iB72OvxddWQpdNx30+Hmq2OnSPDT8aew89exQXQJ0Mn9Q8dVMT1QR61oPUtHmDgnJgXpKBefB+sIFkfFiNk6CsRb4R2iY7cYOkdHmngiFHN17BC95+m4skBHzUIdn8J0BIXruBOlY/BKHS5xOraJO/E6rBN0rBUdE2UPxGUxJUn2QLTUyh6I02K8TvZAHEqW9abq+F3czpC6XIljlr2skr0UX9TqmFCno0ykrdERs17WtUHHxE2yFjFyi46n23Rk7tbRf6/sj3Dcp6P7fh03xA+HdAQc1fHymMQ/JfmdlrzOSP87Or59Ivk/k+9TxLyS7/zzZC6JyU2SadE0mfnitBjfLJlvWyTzRti1SeZC+2RMHZI50DkZ9cBkfhbaQck4DU7GYkgyt4TbiGT6jUwmSfwluo9OZploGJvMj+OSGTchmcrpyQQicS2TSbBNZpWDtDkl09w5mXmixCWZWa7J7FYmo1Qls1GTjLd/MmtmJxMZkszIBcn4LEwmM1TmD09mRUQynSKTuZiUzNjkZPJSk/FKS6Y6L5ngwmTampL5oVJim5NptT4Z/aZkXA8k0+6otJ+U8vlkXj1NxuNZMoOfJ7PzRTKHPiZj0zyFi1+kMLJdCoXiRYcUBnVK4bFw7ZxCQpcUOlik4DkqhT/E09EpFE1J4YM4MDWFb6alkCNeCc/p0kcMmZFCmngq3GamsEv0I0Wemik8EFssU+hhlcJKYWOdwgKHFCY4pqBVpTDJNwWjaOKXwgkxxj8Fg/goAgNSOCS+DUwhX7wV3rNS+DIohV+DU0ienULvOSn8KeznphAcIblFpbA4LoUp8SlUi1YJKYSKc+K7xBSaJqVQrE3hsC4FZUYK7fJTaF+bwn9rJP+Nkv+mFPpvTuHe1hT27E0hc5/EOplCszOyD+dT+EdE3k7hskh9mkLPlymM+CyVV01Sudw+lfIuqRzvmsrmAamsH5RK4YhUPojUcalMmJlKrm0qe+xS6eecilY8EH+6pmKvSKWzKpXr4pNvKgcDUum5IJU4sSw0lWvhqaxalEr7iFQixWUxNzaV6KxUrojq3FTO56XSaU0qi9ancm5jKhsPSvsxaRfhp1K5ICrOpvLfxVSsH6VifpmKZ5M0trVOY0mnNG6InzqncbJ/GkcGp6EYncZO0W9MGvfHpdFpShrtp6UxbXoa/7imEaBIY7gyDaV/Gv0D0ui4KI1o0X5xGiEJafybnMZXuWnyP0/jmli9IY0Zm9JYJSI3p6E/IePPpPHtuTT6Pk1j+7M0kp6n8UBse5FGn5dpbH2VxopPaWz4LJ31TdLp1jSdmR3T6dAlnRld02nTP53vv02n6dR0mlinc9wvneD56RwLS+dThJTj0hmTKJLTOZGVTmm2yE8npCCdcfp0TlenY9qYzsJt6Zh3pnPlVLrMn47iXTovm2eQ1y4Dv44ZHBQfLTKIGJHB9NEZRI3JIHpcBmvGZ/DTxAz+tsvAzT6DFy4ZfPLPYEZEBmujM0hKyMAnO4N3ORkMz8vgcL60F2Uw1pDBzVUZ9FyfgeOGDHpvzEC7OYOMnRn4/pbBuWcZmJ9ncOlVBks/ZPDgs0zmdMpkQudMjKJZl0z5jWWiGJLJ8y8zGTkyU94jMgkelcnY0ZmcGpPJ2XFS75TJcWcZp8jknDKTyepMasT3izL5IiKTKYszqRWWMZl0ic3k75WZvNNK//RM3LZk8osYvDWT19sz8d4hsX7J5LfjmXielD4XJI+LmdQ9y6Td80w6v8zE4U0mvd9m8lCkd8ziTecsHg/O4vyILC6PymLa6CzWjc2i67gs7gi78VkkTMhiv0uW/KayGK3MIsQtiwmqLKrnZbFqQRaJi7J4KJ4uzkITmUWSNgvbwiy21WfRZ1UWWvHL6iwGrckiXTwXu3/K4qu1Wfity+Lj+izGbcxi/qYsvt+cRcy2LI7vzuL6QcnlUBbdDmdxVzgcyWKLSDqaheJYFj+L58ezcD+RRc7JLILPSJyzWay4nIXyahYvrmUx468s1ohO97NYIm4JmwdZbBRxD7P4Szg/ymK76Pc4C9XfWfwmwl7L2JbZ3PoiG5tW2fRonc1fYkebbJp0yea7rtk4fJ1N0jfZ7BmezfsR2ZjGZNPNKptfbLMJd81mcmg2yxZlMygqm8+XZkOmjMnORpmbzf8Kslldks1/G7JpvzWbaLFtRzbBv2UTeVL6ncmm79lsdOK3c9kMPZ/NgQvS7342vk+zGfksm0/i1PNswl5m0yA6vM6mT6cctOJvoeqcw28iq0sOJ0bkkDsph12OORxzzWG7ew7f+eUQ4Z/D1lk52Ibm8Eu49IvMYXxUDjdjc7BZkoPrshy65+bQ1JDDGHMOzvU5tNuQw/qNOQzYkkOq2LM1h/hfc+R+lkPw8RxMJ3JYdSqHlX/mMPlJDjee5pDwPEf+t5LTR4nbIRefLrmM6JrLJ3G6Wy6TuucSYZHL8p653BPJvXPJ65tLYL9cdo+SzzG5tJ+Qi83EXDaK1Jm5jHLJledOLtnzczkXmsv18Fx+XpxLRmQu+uhcvovNRZuTy7u8XALyc7mpzyXBnMuBddK+Ppc5G3K5uimXuC25DNyWy0sRsjOXU2L2nlwq9+ay4mQuzqcktwu5rL0o5Uu53H+Ri+vLXA6+zsX3v1x6NsvjVps8tO3yeN8hj8COeRwVzTvnsapLHn275/FUGL7Jo+3wPDaOyKPnyDx5180jdkIefSbloRP7ZuRR65SHSpHH72L5ojz0UXl8Emei8xizMg+HxDzs8vPYInQFefxblMe6kjzya/PIXJtHh02Si7DbLPNuySNZFGzL4+T2PCbuyINdecT/LLmdyiNU7Dibx537eVx/mif3dpn3RR65L/M4/iqPy2/y6PYuj0P/5LGpZT6Kjvkc6ZzPsu75LPpfPgvH5LN6bD5/I9cu+ax1zWeIWz5vhb8qX86++RRG5NM7Jh+tqMiVfnn5PCjIZ2hRPi2K87ks4krzyVojY37KZ/p6mWNzPqFb87kkpm/Lx2+XlPfmk30in6Mn85l5Jp9uZ2WcCLiQz7iL+TQ25JNzJZ/Ix5LPk3zUT/Plv5FP1Yt8/vc2n/9Euw/5eHyUnNsX4NyxgDedCojrXsB98ex/Bfw4soA7owrYPrqAtDEFlIwroMC6AL1TAR1dC9ihKGCAsoBSVQFd3QsY511AVJC0zS+gWXgBKyMKUCwu4HhUAanxBVhkFmAoKqBTcQGvSwvwKyugbU0Bw1cVsOynAnauLSBzXQFjNxQQvrGARvHV1gLa7Sig764CUkTacYl9qgDl2QI+nCsg6HwBJ8WNiwWU/y1zPCsgQTwUX70oIF/8K069LODW6wK2vikgsl0hhk6FzOtcyHmxqkshnbsWsly87V7It30LGTxIjChk/KhCFo8u5JrYOKYQ7dhC3MdJn/GF6MX5CYW4fFeI9ZRCLswoZL9DIStdClG4FjJMUUiQspB7CwvJCpPYwrSoEI+oQoZHFzJTW8ibTLnOlzH6QgYYC9m6Tuo3F5K4pZDHQr21kOPHC/E+U8ios4WUiebnpM/5QtaJoVcLOXGtEJ/bhXz+QOI8klxfSz5vCmn6oZBOnxexr30RwzsU8XuXIn7sXkR2zyK29S2iYVgRnYYXkTGuiIoJRWyeVMQr5yIiFEVYK4sI1RThHV5E+aIiiqOL5IxUxMnkIgIyirDLln75RTwvLGKUvohha4pYuk5ibyiielMR138twua3IsIOFnHpWBHnLxTx7u8iZj0pIvZZEbfFoBdFmF8VEf26CP93Rbz+t4gbn4rY+pmeiqZ6tjTX49tSz6G2eqw76OnTUcqd9FztomdTV7nupidZWPXUs1Ek99Jj2U9P7/56Sgfq0Y7Q81Q0G62HMXp6jZVr4TlOz34xcryeEtFsgp4wcVlsmCht30nfyfI5RU+jpZSt9Yxykpii0VnPM1c9BxRSp9TT3E3PFWGpknnVkoMY5a5na6iefmF60oRfuF7OwHpuiG2L9fSP1OMfpacyWk9UjJ6boipez64UPUNS9Xyfrud0tp5f8/RMLtSzSij1er4p17OnUs/aasm1XvL/SU/EJtmjrRJ7ux7bHRJ7p56ju/TE7tbz7yE9F8/qmX5Oxoi9F/Q0bZC9uCTrFDv+0jPrgZ6TYtJDPUse6cn9W8+ZJ3p+e65n6is9XV/rGf25gZZNDNxqacDhCwNZrQwEtjZwQixpayC+uwFDDwNRgw1kDjXwVlR/aUA5wsBPow00HW9gwwQDq20MdLU10MLVwDVhozCwRfRTGkgTr4Sfm4Gjoo3awCB3A938Jb5QB8gcgQYWzjJAkIHRIQbKRcs5BiKE7VwD6fMM+M83YF5goO1CA50jDPJeauC++H2xgcJIA5/EhSiDnHUNWMQYSBR/C9NKA63jZM4EWZ/ooDXwMdnA1FQDxlwDN/IMbMs3MKDAQIZ4KyYVGWivN3BPnCuRtloDb8TljbLeTQa8txg4JFptM3D6qORy3MDTMwY8zxoYdU5yPy/7INIvGjjeYMDytoEjdw0U/W2g4Yms8YWB6y8N/PlO9vFfA/v/k3V1LiZG3BFNvyymz9fF5IwoZvKoYlaJLqOLiROqMcV8O7aYYtF0XDGNwnJ8MS8nFDN+ksT4rpjVk4vpOqUY9dRirGYUc862GH/XYjkPFTNRUcwvbsV8qSrmPzFXXcw0TTEW7sWM8izG1ruYGr9iCgOLqQgpZtA8ib9I8oko5ujiYiojZY6oYpyii1mzpJgr+cWkFRZTpS/m13XFRG0txmFbMda/FdOwv5jDh4qJOFPMdWF3tph354pZebGYpdeLWX+7WO7txdS/KKb5m2J5xynhYKcSea8owaFrCZMtSlgtWvYuIWBECZNGlqAcXcLlsSX4TSjht+9KcHYt4T9FCevcSnimKmGcpoTpQSWsFaaQEvIjSvg1rYTC9BKK8kugsIRj+hI6FJew21xC140l7NtUQtnmEmZvL+HArhKWnyvhvnA7X4JNQwmZl0qIu1LCvAclKJ5KLq9KCP63BI9PJag7l2LXrZTH35Zya2QpW5ykrCjFXVnKfjFUU0q+OBFayndhpYyIKMU+spTBUaXMiS7loLYU55RSPhaUErSmlDHrS3mztZT4HRJjZykNv5XyxYFSboqhZ0vJEy8vlDLkfinHH5fK81/anpey80Upvd+U8kr4vy3F8WMpu0TnZmVYtinjQMcy+W2V8WuXMr7qWsbn3cpoFFbdy8geVMYHcW5wGWuHlHF0WBkTvizj/ldlDP+mjOOjy9CMK2OfuDWhjH4/lJEufpxcxsGpZUy1KaODQxnPA8toMacMj0VluEaWERZdxlVhGyNzxJbxZVIZQSll5OWVMS+/jFNFktfWMsZsK6NC1J2Usaclphhzpozfz5WR9KiMsmdlbHldxuUu5Uy1KMduUDk7xN7h5ZSPKOfXUeXMGV/O64nlLJtcTpmLXGvk2qOcPvPKebawHM2iclovLpe8yvkmqpxF0eXsjCln7YpyuiSUEyee5ZezoqichyK2uJzi0nKub5B+G8v5tKmcy5vLsdpSzrrt5Uw8Xc7KM+U8Eu5ny2l7vpw/RdHlcpo0Sp63ykm+XY7/nXJOiO/vllMvWj8qx+ZFOdtEzsty5r4q58zbctSfGRn1uZGYJkbuCtemRn4XN5sbcWxh5GcR+oWRQa2NzGxrZGoHI993NuLd1cgR0bG7kRXiodBYGBndw8iSnkYi+xgZMtDI/EFGLos+XxpZ87URi2+MVI00YhxjpM1Yo3yvRk7PMFLmbCTKxciDEIkx1yjnPSPDIoyELDEyNln6Zcl1vhGbQiObDUbelhl5ZjZyrMrIpGojXWqMxIu/hWetkZFrZT3rjDTdYpTzuaxhu5FLu4xs+dnI6z2Syz4juv1GXojOR2XMMSOHRNvTRhTnjfwhnBuM5NyS+e4Y6X/XSJb4IELuGQm+L+P/lj14ZeROkwrZrwq+blnBvE4VZHSvwDy8gv0jK1g6ukLunRWMGltBhYgdV8Gf4u7EChSTKvhDlH5XwS4qmO9QQYNzBVmuFWxSVtDPrYLzqgo2qCtY71FBH88KgrwqOBlUgefiCjyiKzgoOsRWcDu3gv/lSw7FFeysq+DqqgqGrKsgX+RtrMBmcwXbxactFVhvq2CbGLxdyjsr+PhrBVa/y9wHK+C0zH+mgjmXJIfLFXxoFNcqyLwpnyLkVgUXxMzbFWwU/e5Im3gvQu5Km5h5T9pEvz+lTbwXIX9Jm5hxX9pEvwfSJt6LGY/k+rGUReZTuX4ufV/K5ysZ90b8KzE/yucnqRczPzOxSfT73ESm+CDmNDFxQcxsKm2ifzNpEx/EnOZS30LqRVZLExe/kPbWUhZz2si1yGpn4p+OJv7tYmKehYmtA00MGmQiV/wnFgw2cVkMHirXYsEwE3lfmWj82kTBOBO7JpgI/8HEzekmfplh4uuZJgyildLEPeGmMdHGw8Rf4oC/iQ6BJjoGm+g0x4TnXBNPQ00kLjLhG2FCG2niufgh2iTPOhM9lpoITpC5ck1szzMRWmDiirAtNGFvMPFlsQknowmXShO/i2/NJkrFF1UmosVdoag2sVuMqDFRLlrVmogR94SyzsQeMbLehFG0WWViifhLqFab2CdGrzFhEu1+MvFAaNbKOoR5nYkV6008EhO3mJi03cTxnSZe/GwidbeJNyJoj4mzYtpeE+tFn30m0sU7MXu/ifNixgETG0W/g/K9iQ9iziH5bgSHTWwWA46YuHTUhNUx+Q6Omyg6a6LpOROO52W/L5hYfNHEbw0m1DdNVN4ysfy2iYfC/Y6Jg2LcXRNVYuU9E4+F558mJvxlokZ0vi/5vTSx85PEa1LJ4maVtG5dyV9iZcdKOnepxKdrJd91q+R590rW9a6EgZXs/LKSyG8r+X14JRWjK1GPrWTsuEqeTKokfXols2dUsmlmJXMtK9lhW0mBXSX3XKWfqpKe/pWcDaik7yyJFVzJ/JBK2iyuZEV0JYdjKqmJreTpkkq+X1ZJZmIljumVtM+vZLk4pq/EtrqS3asrmbixki6bKvlhSyU9tkqcXyp5f7qSzWdlzKVKqm7IGm5WcuRWJZNuV1Inut2pJEk8FyfvVvLTPcnnz0r+eVBJq5eVVL6u5NEbyeNtJbXvJP77SmZ9rGTr52aedTAzvauZud3NWFmYad7HzF/9zZgHmnk6yYzvd2Y2TDYTNsPMNeFqZaZBYcZSaeaJr5nAQDNTZ5mpDjfTeZGZw4lmapPMpKWYyUk345JjpmOhmTjxRHgXmZlWYuZSmZnwCjO/mMx8U2mmRLQ0m4kW94SyysxeMbrajEm0rzGzQjwSnrVmjoi6OjNd6828EKdWmUlfY+adYK2Z3ZvNLNtq5tA2MxO2m+n1s5m3YucfssY9ZhaL28J1r5k/hHGfGc0BMwdF50Nmfjxi5uMJMyPOSd0FM+MvmqkRnRtkTy6ZOSF+umxm5lUz+psS85bEE663ZcwdiSeW3TXzQLjfM3PyvpmBf5v5+pmZFs/N3BWjXppRNaliY6sqXDpUUdOlisSuVawcWMX7cVU0jK/CZ2oVX7pV4aquYqSmigkhVQxfVMXSiCrcF1dRG1lF16gq/KOrOCWmxFQRkVbF6VwZY6jiYUkVzaurMG+uIm5LFbN3VNHqN5nzVBW7zlYRdb4K5YUqOjZU8UQcv1QFV6tofauKJcL7aRW/vqmi9G0Vff+r4kyXarK7VbOgezXRPavpNraalt9XEyOWu1bzIqKarxOrWZ9fTWOh9DFU86fYZZJ+5mo+1ldjv7qakq3VxG6rJnBXNQ/+qObw7mq6763mlRh+uJqU49X8caaadueqmXyjmrXi3t1qsh5WM/BVNdc61vCgSw2TutVg0b2GwT1rsBkk5dE1KCbUsEf8bVtDF2UN01U1bBJhmhruRUg5pobc2BraLa9hbU4NXxfUEFtYg6aohkPi3MYaRm6rwSRWbq/Bd0cNmbtquPJzDb/8UsO60zXYn6thdUMNz/6s4ecXNbR6VcOqNzVYva+hSZNanFrXsrRLLe+71zLXopZLYtbQWtaPq2XhhFocJ9ZyZXIt961rma2oZZuylqFutQzxqqWZdy2fLarFmCP0tbQz1HKiWMaV1dJvey2hO2oZsauWsN9rSbxYy/7btdQ/r+Xdi1psXtWyUxx5W8uejnWc7VLH4u51KC3qqO5RR1TfOlYPq2PlmDpOja1jw7g6XCbWYZ5UxxybOtor6ujkUUei2OJVx3+hdSRE1DEjso5BUXUUiNlL6xidXocqt45LBXXsLKzj66I6/Cok3qY69myto2pbHXJ44f1vdTSeruN/Z+tYca4Oy6t1/HW9DqfXdVz+VMfdHvWoetZzuU89e4fUUz20nubj69FMqGfVxHp6TqonTXwQDc712LjU462s57hY51ZPP1U92eKmup61fvXELK7n+6h6ekfXkyH+FSOX1FO0op4XufWcy6tnaEE97kX1HBGdyqReDKuox3pLvfwu61m6TebYXs+u3+sZcaGe5xfrud9YT+j1enLv13P6eT3q1/UcEpPe1NPrbT3potM/9bxpsQrbL1Zxqs0qFnRexciuq6gUw/6v47qAjuJ6Hz6OFqlAcXdrKUWKBocvUsqP0uLBXQoVPBDcpaVQJAGCS5z4ZiXuLht32Xg2vtks+n/e93A+Z2fu3EfmzrK508OW6yNt2T7GlhSxYKwt68fbEisGTrTlpjgwyZZJU2xJmmlL8AJbpi6z5dNyW9LX2LJpvS1/HLDFeNiWmmNy7bQtQedsabpgy/6btvL+bIvvXVusH9ii8bZlYqotr0WPNFv+p7fl83pb/Dvbcb6rHT92t2NkDzu+6mlHeV87Wg60o2qMHfFj7bjzgx3TJtrx7yQ7usy0Y//PdgQst8O40o6MVXZ0NLfDtM+OdhZ2+Fy1o/K2nbyD2THrrh1HrOwoFf8+sGORnR2P7O2472zHJhc7PFztKFHYyfuoHTdUdtxOtkNZbceWOju04m6THRYmO0Z3tue77vY86G1P+Fh7Pv1gz/IJ9kyaaI+t6DXJnglm9vSYas+lmfZ4/2LP8bX2xK2zx229PbGb7Ck8YM+fR2S+hT2vT9hz/pY939+x54lIu2fPKGt7djywZ4SnPcOV9liq7NmktmeOvz0VifYMSbanbYo9s7LsWVciOevtadMon0Z7PDo60K6TA1ZdHdjYXT57OlDVy4HP+zlgPdCBU987sGCMA2cmOrBwsgPfTXHg8XQHvp7hwKJZDpiWOLB3mQM5YulyB16tcKDHSgeuiqDVDkxY40BPcwfy1zrQZ4sDn4T5nw6UHXBg7UEHZh5ywFUMPuzAHdHmiAMWokIMPeZAgqUDdZcc2HPbgSyx18qB8fcdmPzMgYO2DpQ6OsjfRQfmqRxQ+TrwPMwBB60DB5IdKBLOqQ7cSpN82Q7MznXAq9CBf0wOrG/pyM9dHPm9uyO/9nBk9lBH5n3jiEJ8NdKRoAmOvJ7oyH8zHYmd7UjuL46YrXKk32pHWq5xZI25I7cPOVJx2BGPo44Ms3DkxDFHRp5wxPOmI6o7jpy/50iDoyO/uDnyycORcC9HtL6O2Pg78ixY5iY78kjsy3SktMERc4MjVU0yxyR1ezpxqp8T3w904uhIJwInOKGb7ETEFCd6LXQi7Vcnfl3lRLCYtNqJXVuduHjAiXknnZh424k195wwc3Oiv7sTRzycmOPlxGlvJ6yDZX60E0+Tneic4kSLTCe61Dgxy+jEmc7ONIidXZxJF4u7OjOumzNXuztT2MOZ272dGdnfmdeDnVkw0plD45wpFWt/cCZWDJvgjLVYNNkZH9HNzBnTUmc8Vznz1RrJt9aZiI3OTNrtjMc+yb3fmWmHndls4Uy7f5y5ddeZinvObLByBmvJ7+fMoCRnqpKdGZUmudKdyctwJjTTGccsyVPkzJcNztSLHQZnMoR/ozOvjM58anKm2OTMmrfOWL13Zky7N3Rr/4YtHd+wousbwsXUbm9wFl36vGHggDfkjX7DxUlvWLD0DW1XveGPdW+Y8ecbPt//hp2Wb3h98g2d774hzEquP3jDt55vsBEdvd6g1bzBmPKG31IlX+MbLolppjcUN3Nh8NcunOzkwje9XHgozvV2QT/AhVXDXNgw2oW341zY94MLbya4cHeiCycmuRA73YU5MyRmpgvJ8134aokL6hUuzDB3wXqtCzvXu/DzBhcuHXDh94MuuB52YcgRF6zEqaMuZFi4sPKcHF90IfKmC11tXNA9csH9iQvDnrqw9IULHs4u3PZwwdLTBV+FC+O8XTiocqFUmHxdZA/jQv9kF6pSXPgxzQUfYcp14dcGF0KFk8GFgY0ubGty4X0zV862dmVAO1cOdXBlVVdX3Lq5cr+7K1/1cOV2H1f8x7nycLorgfNcGbnUlexVrjitcaXTblfy97gS/KcrvY+4cuSoKxWiu6UryTddKb3jyhMrV7pYu/JedHzkSpNY/sSVL567svSlK38qXOW3WPKrXJkS5MpVrSufREmSK49TXZmZ6YqH6GFw5WCjK6NMrlx568rPHd3Y1sWNNNG3uxuLernxfqQbK8e58WC8GxGT3MiZ6kbYNDemTndj0gI3Wi9zw3eFG71WudFytRsVYtMaN5Tb3Hh3yI3Cw26sPuLG18fcuCjeit+Pu1EgHp6UvOck3x03sq3duPfQjQYbN3Y9csPsiRuZbm6085JPhRsDVW7cET8nyHmyG5OzZCzbjfY5Elfrxu56N3kWbvIs3HhjcMOq0Y0vjJLbJDXau/N1R3cuiFmd3fEQF7u6U9jNneju7nzb050/e7vTfLQ7G8a483KcO0fGu/PjRHf+neyO31R32sx15+RCd+6vdKfDKndWrnHH3dwdz43udN7sju8Bd24eciftiDuLj7rT9rg7D67I9b/d5Zm5k3DXnRb33fF56M5rG3d6P5LcwvKFO394uBPj6c5IhTslSnfmqaUXX3cOiwoxLsAdQ4w75xPdKdC6MzvZnccp7nxIdac4zZ216e7ECzLcScpxZ2Gu5M93p2ujO1fFRzHf5E7Pd+5s/uDOiy4e9OzqQctuHhwVlcK/hwfje3pgJ9r29mBHHw8WjvJg7PceTPzBgzvjPWg/wYPsiR50Xu7BZfFB7F/hQYmYv8qDzWs9+GmdxG/0YOcmDyz+kJiDHvx62EP25R50tPDAJJqd8kB72oPXZz24ec6DvKse9LfyIOaJB0OcPOji7sF6Tw8SxViFB8eUHqSrPBiT6iF7NA98GiXW6MG+Tx4cauVJaldPTvf0xCAie3syYZwnuyd44j7Jk85TPNlv5onZHE/mLvCkbIUnC1d50neNJ7fE1xs9ubHNk2PbPdm2w5Pff/OkUEw84MnnhzxpFCuOeHL1mCftTnsy45wnI8578kh0vuBJ6UVPet/xpOauJ5n3PAmx8sT0ypPV7lLPw5MeXp60VHgSpPTk7wBP0oI8OZfoyfcpnvyTKtfSPDkqqsTWdLkurLMkT40n8xs95ffbkyvtvDB08KKyqxeOPbz4spcX+3p70XKAF53GeJE7yYvD07xovcCLyOVeLDb34tx6L0Zv9qJmqxf7d3uRdsiLKUe8GHLUi7cWXiQc92LmWS+6nvfi0W0vrtzxovyuF8n3vPjJygt/MdHaCwfxxQMvYm28OP7Uix3PvOQV0ouzjl6EeXjh5imxCi/uabwwxUrOVC+OZHjxT7nkqfdikMGLV2+lr49edGuukPcnBWatFdh/ruBmJwWWnRXUiewuCiK6KnjSXcGS3gruDlZgHKJg10gF6WMVOE5RMMhMwbmpCtrNVrBnjoI8sXKugtko/v+/nvMVtFqg4Jj45icFXRYrUK9VMHadgrYbZN5mBf9slTnbZI6oEdN3KnAXab8peLNPwYa/FPjvVzDOQkGv0wr+FZHnFMw8r8BT/H1RgcUlBRmXFQy9qaD0PwVJtxUsuqNg4l3p8Z6Cr6wU/GGtoEioniqIeqXAzV1BMy8FleKSWkGHAAXaIIXsQxVU1CqY0iD1RUqTgvvvFLx/r8C6uTc+X3tzpos3+7p6oxOa7t706+nN637e7B3ozc1J3kSbeWOJN7OXeaMQo5Z702uFjK30ZvcqOV7rzWfrvKnf4s2LHd6M3u9NHwtvTh7z5rfj3uSLVZbeGE57U3DGG855oxZ7L3kTd9kb3zvejL/rzd173nxp5c05UWztzbr73iQKvwfeODz0RvvEm0VPvfEXg597Yy1+eu3NEDtvtnp7s1TpzXZfb2aFevNfktxTijdnM70ZlOfNu3xvWr/15vuP3qxuoeTe50pSuyg50lPJtl5Kdg5QkiPaDFUSO1zJ5AlK2SMouTJJySdxaLKSLVOUuE9VUjNDSfZMJZGzlMyarcRLjJqj5LnoNVfJv6INSk6IBrFnnpJ8sWq+EhYoUYnbPyppWqRk4f+UOCxRMuhnJWW/KJmyXGquVKJfpWTraiUZYukaJWHCw1zJt2uVtFqvpFbkbFCyYqOSOZuUvNyslD2/klui3VYlp0Sj2LtNSaFYs11JvJi/Q4mP+GGnrMEuJed3K9nwm5Kf9ioZ+ruSboeULD+qZLaFEm9xylKJQew9oWTAGYkRX56VOFFyTknSeYm9IOt1UeIvKXkoOl1WMv269HFH7s1a7u2+Eivx/oGS/Q+VDH+i5NpTJUefKakS258r+fWFkggx86WslZ2SP98ocXZTcthTiaVaSZ5GyecBSvlOyxpEKxmSruS+OJQp65OtZHeBklyxslDmlShlnyp5DLLmjUrmGZXcNSn5652SLs1UVDdXsb2FiiyxrKWKWa1U9P5MRds2KhpFYVsV5u1U8v9AxR0R0FfF1QEqqgaq+HWwigjhNUTFi6Eqeg1TcVMM+k7F03Equv+govV4FZZi9wQVeWLVRBUxgkkq1GLcZBW2ov8UFXfFl2Yqzom34q+pKjZOU5EsFk9XESTMZqjoOkvFNWExW8XOOSrmoOL2fBXtF6hw/knF0MXS3xLpbamKfStU6IT5ShUJYuEqFX5i4moVjmLwGhX3xdfmKi6LjyJjnYql61XM2KDCUzzbqKLNZhVrtqrw2abih/0qBh5QceCQinKx+bCKNPHzERUhYtpRFe7iWwtZB9HjmIp/ROvjshZij6XkOCWxZyX2nMScl/HLkvNvFfl3Vay+pyJOzLeSesLeWiXfGRUXH0jMQ4mxkZxPVTi8kj4dVDi5qzjsJc/DW4VCqWKUSp6hWsU6X1kPfxVHg1TsSlCRK2ISVdxLVnEhRcV7kZamIjRdxfQMFb55sg6FKlQN8kwM8jwa5XkYVexvUlEmvn2v4sYHFWc/V7O7s5pVXdT8NEjN9aFqtBPUuExSM3yymkei6xQ1eVPVdJil5qOonK1m6xw1GeKXuWrCxUzUjJqnlucmeRapebxYLXsdNZ/EslVqZq9WM3qNms/Xqvl2k5qnosdmNTeEYYuavVvVFArzbWoSxNCdajrvUhP9m5q5e9Xc+13Ni4OS/7CaM+KPI2rWH1WTLBZbqHE9pqb1CTUTz6hxEg/Oqul0Ts0VsfyimgtX1Wy5rmbDfxIjzO6ocRNP7qr5zEpNgyiwlvr3pb5QP1Nj/1yN1Qu555dqNjmrKfKQtfGUOio1C3zUXPVXszJIjS5bTb5Oapeo0ejVzGlQy7qrGWtQc+6jms3NNPzcXEPvVhr+E+1ba0j6SsPwHhqG9ddQN1DD4FEaYsZqUI/TcGSihuWTNQycqsF2toav5mrwXqJhyzINo1dqeCX6rdJwfqOGpbs1vNyv4d1BDfsPaeT7K2NHNCiOyriFhi//ldjbGu7elTz3NBy00lApMq01fHykIeuJhksvNVxx13DUQ8NOTw2xXhrmKzRM8NYwRKlht0ZDq0AN9cI1RkNRgoZvkzXcTNFwOlXq5WvIKJHeazTkGjR0eauh4L2Gda18GNPVhw7dfbgolvfyIVo49PGheX8fJg724ZuRPhhH+fD5eB/2T/Bhy0QfMsQAMx/uiY9TfXgw24eF8+V4tQ9Va3yo2+TDns0+jNjuw8CDPhw97EONyD3iQ9xRH/ke+HD2vOS46oPTvz5MvedD+kMfwm1k7IkPz519KHf1wdrLh68VPjz28eGGrw8hgT6Ykn2YnS79Vkg9sa/Bh3UGH5LEtea+1LfwRdvKl/09fdnSy5cMoerjy7EBvkz9wZfeE3w5N9GXA5N8qRBbJ/uiNvPFYaovx2f4sv5nXx6b+3J0my+6g74sPuzLi6O+3LHw5cIxXz4I35O+dD/ji8VVyXPLF6e7vjR76kvCc1++feVLmLsvA7x82a305bmPL9WpvuSm+TI505enWb6czfElKl9yNvhypNGX1U0y/s6XW+8l30dfXvbyY8pAP4zj/Zi21I8jy/2YtMuPrH1+bD3kx+njfpgEp/z487YfpeLXu378c9+PDE859vIjSsxV+KERN1R+dA/0Y0GqH65pfpzP9OO9KDT4oWjyY7TJD+u3fsxq5k+Xlv606+LPga7+bO/mT7ZY0MOfqr7+XP3On8E/+FM20R+m+KMRw6bK/On+fDvXnwfL/TGu9OfXNf48XufPv+v9GXLInzZH/Nl/1J9ysdXCn5hj/sw/7s83J/z576Q/X1+S47v+fGHlzwXxURyx9qdamD/wJ/ihP9Nt/Pn9mT91btKj0p/VKf4kiKlpUl/nT73en37v/Tn+0R91iwC+/iqACV0CuNktgPbdAzgn1vQKwGdIAL2GB2D/fQBZPwQwZWIAIycF0HdyABumBTB+ZgBDZwVQuzyAIeYB2Ig/dgTQe28AB48EsPNoAIkWAfx0LIBgMfBEAOWnA0j6L4AbVgG0tQ7grFj9MIBFNgEECa9HMu9JAMZnAUxyCeBL9wDqPAJY7xVAiohQBDDHOwAnZQC7fAPolBJAWVoAmsYAhjcF8J8pgC/eBrCkYyBDOwdyuFsgs3oF0r1vII8mBdJjciA3Rfspcs0skLXTAklZEkjdikB0KwMZsTaQ3usCMTsUyCkLGbsbyC9WgXzzIJAONoE0fxTIlOeBPPMPpFNUINfEyehAbiQFsiQ9kP+yA/HSB5LcEIi6MZAJxkCeNgVy7F0gyz4GYt0iiKivg/i2SxBXuwVxonsQQb2DODcgiNFjgkieGMQIsyBaTA8icHYQZ+cH0bg0iD9/CWLwqiA+rAmicG0QqeuC8P8rCHOLIMZbSswJiTkdRNr1ILR3g3C2DmL6syBuvgyi85sgvlEEYaYN4nVSEP+kBHEoLYilmUH4ZAUxMkd6KQ/C0hDEH41BrGoKwvttEP99CKK0WTD17YLx6BHM9z2DsRXp/YM5PDWY+TOD6To3mLgdwfy4M5ivDgdzWVgeCWb1sWBGnAzmmRj9MJjpL4NpYR9MuUMwi52D0XsG87N3MBHivW8wGwOC6REWzI5kGUsN5n5mMDU5wSwoCOZeTTDuTcF06B3CFRE5IUTe60OonxaCdnkII1eH8FLsXR9CsRi+NYQlh0J4dTSELx+EcElYPgwh6XEIGscQ/laHcFYTwnvxm28ImX4hrPAP4euEEE4nhpCeHELvzBCqc0KoKgtBZwghxhjCdFMIjm/lvFko9zqFsqhnKDN7hWI+JZR5U0P5alYow34MJW5pKG1XhXJ0dSjZ5qEkrg3lh0OhdD4ayt/inEUoX5wP5a+Loey4FMpLq1AGWIfy733J8zQUz2eh/OkRylJFKEdSJD49lP9yQ4ktCiWqVsZMoax+H8o3PcKYPzCMI+PD2DchjFKhnRRGxOQwfKeEMcUsjO8XhHFodRhZ5mEsXhdGmGi9Vc53yJxDMudwGO+PSw7LMGoFZ8J49m8Yzx+GUfAsjJv2Ydz2CuO0dxjvxGFlGMMCwvg7KIyemXJNvMsOY3W+1DGGUdwkuU1hhL8LY8zHMILbhtOudzjnRWOfcCr7hpPWP5wfxoQzZno4T2eE02lWOP+IM0vCUa4Ip9XacErWh3N/ezjND4UzxVJyPJAcotImnMJH4WQ8Dmfy83B03uFcjgsnMCWcUcXheNSFc9AUTvHbcH5vE0Fs+wj+1yOCqb0iuNkvglMDItCNieDFpAj6T47ggeg2JYJb4kuzCK6IVlMjeCeOTItg3/QIysS2GRGsnRlBqvhxdgRD50XQfmEEHVdE0GZlBGeFxaoIDOLP1RFUioI1EaSbR8iaRzBik9TZIvW3RXB4ewR1YtnuCGoORGB+OILoIxHMtIhAJSYei5A9YASjjkfw2DKC1ecj2H8jglW3Inh1L4Lb1hFcvx/BuQcRHHsYwV82cu2JfDpE8FEhn8oIlvhEUBQewZbUCHLEmrQIfkmPIDgjgqc5UrtE1qQpgnGmCHq8j+DTxwhMX0bSvWckiQMiiR0dyYjxcj4xEospkRjEX2aR6MWuqZHoxKZpkayaHim/A5EECtWsSCbOjsRVdJkXyaX5kZxaEInlykhKVkeydU0k5uaRpIhF6yIJET7rI+VdJpIxGyNxFCM2RfJCnN0mtXZEsnp3JNF7Ijl6UPJaRjLqRCR24unJSPqeiuTd2Uj+OB9JxsVIVl6KRHlV+r8byXTrSKxsIplgF8kXzpF8r4zkmSqS++pI5iRH8m1aJBeyIjmUE8mshkgeNEXK345Irr2NpM27SHI/RbK2WRSP20TRrHcUliKtfxT/GxiF3dAoznwbRe9JUdyYHEVLsyj+mBZF1owoBs6P4s6CKDqujqLdmihOmEdRuzaKxI1RPN8exe2dUVw/GkXQmSguWUfx/n4UoU+j+OFFFG4eUTRXR/G7TxQ7faPokR7F26wo6rKj2F4TxTdNUdx7G0Xnd1JXfPFe+vgQxYt20Vz6Mpp53aIZ3iuaokHRPPwumoHTo7m/KZprW6I5vzWa5tui+e1oNMEnonl9JpoOF6KZ/m80Nfej2WATzfOXEvdKctlF851XNEMV0TwTLTTR6H2jWRIUzZt0Gc+UcdFYH81Go+R4H41STPwQTU67GDw7xHCqewzvRUafGLR9Y1jaL4Yf+8cwd0AMEwbFMGJIDAOHxpAwJobIsTEMmxQj/x9juDMlhn/MYrg8NYZW02I4OCOGHbNi2DQ7hvZLYohdGcO81TEEiEnmMVhsjeHX3TEcOBJD9rEYZp6Kwe6s5L4XQ2+rGG5ax/DuodTxiiFKEcNUVQzeoqu/9BcUQ0FmDEENEmeQue+lVstYRnwZy67usWzpEYuqXyxjB8TiLGaNi8V1fCyXpsq12bEsmhdLwPxYYtbEEmYey4x1sXiuj8XmcCzXLWK5eCyWlsdjOXgilok2sfxuF0t371hui8/UsRz1iWVzQCxr02JZkR7L0gzJJRZlSj5BViyBYmZ2LBoxJScWL/FDrvQhXubHMqgglk5FsVwpjiWoLpaHplh6vo3lruj8LpZ/xVfvY7km2n6Qfj7Gcloc+xRLZfM4dreIY1vLOOI/i2NJmzjOdYnD0C2OnT3j0IlVfeL4pW8csWJxvzgixPz+cQSJWyPiWDo+jqmT43Ayi+PbqXHYimfT4rg+K46kRXF8vjqOA+viqBGFh+PwPRHHd2fiuHIpDv31OApeSW77OB67x9FSGcdHUaWJI8M/joXBcXSMi2N7ahyb0uJYmRGHVgRnx+GXE8e4/DgeFsXRpSSO1uVxjHoXx4j3cTz9EIdXp3ise8TTqVc8LfvGs39APFcmxLN3ajw7p8WTOSMez/kyvjyeg7/HE3Q0nlkW8SiPxTPpeDzjLONxOBGPzel4bp+N5+KFeFpdjOe1dTyPHkjuh/H8+yieS0/iOflMcryI57dX8SxwjueBIp6e3vHcUsazOThe9lvxnE6PxzIjnt+zZSwvnpSCeOaUxPNSH8+1+nj+MsVT/C6e/PfxpH2UXlol4Csmf5bAsPYJ/NMhgV09Ekjqk8CvfRMI659A0IAEVIMScB6aQLeRCZRMSCB3UgIpUxL4fm4CDxYk8NcvMrYigfUrE1i6JgGrHQm035PAqb0JfBCmfQn4H5fzawkssE5A+TABm+cJWL9IoPvLBD63TaClfQIWjgnMUSXgrUnA1l96CkhgUGAC/YISuBmaQIewBK6EJ3AhIoETUQn8lCb50qX/7ASGFCTQtTiB66VSuyyBz8oT2FeTwO5auRdjAgkiwpTA3HcJzHov9y28PiYw/lMCr1skUtAlEW2PROJ6JvK/XonM6ZuIsn8i3w1OlL1XImnCe04iLiTy/bxEhi9I5KVYtiGRRLF4UyLjdyYy9LdEDh9NRH8skb3HE9lwKpGwC4mM8EjkliqRhJhEXFMT6Z+dyH95iZwrSqRFcSIfRVOp5GtIxO1jIqOaaen1mZY7bbR82V7LxS+0VHTRUtRNS1ovLYv6a1kwQEuomD1Iy9QhWpTC/hutvHNoOTBVK/sKLXtmSMxMLVc2aGm7UYtpq5Yj27SU79Kye7cW89+1hB3UMv2oFq9jWiYc19L7vBZrcfmqlnPXtbz7R3Lc1VJwT8tmK6n5VEvQMy1znmvxFzNfaPEVZq+0eItJr7V4ivG2WsbaaXERTvZavnPQMthZy0m1FkuNlmp/Lb8FSh9Bkj9Y8odo2RSqJStMy9pwLcuitETHaAmO16LRahmRqeW1GJyt5X6elh75Wm4XaOlcqKWjTssN8VWRls+LtbQr0XJJfFaq5USFlspaLVsNkvOdll/ea4n5oIXmSUxpncS4tkmM+CKJa92TONM7iU/iSP8kqgYloRuWRO6IJBaPSWLhuCT8JiThbpaE4/QkStYkUWSexOZ1SWxcn0T6xiSiticx4GgSNhZJ9DmWxO0TSXxxJonz55M4eyGJ0xeTqP5b5tkkMfN5EqqX0sOrJJwcZL57Ev8pkriuSuJzdRJtfJJo7p/E28Ak5mUlESy8C+SaKYnW75P48CmJ2tbJ6Nsks7dtsuxBkzEblMzoEcmyz0zmuqhbmEzqqmRWrEkmSfyyNpnYdcnM25LM3K3JjPwrmV7Hk7l9Mpmbp5M5dzmZ3+8kU3k3md/uJVMuSq2SKbqfzLYHyaQ9k3zPk0l+kcyyV8kkivjXycTZJhP8Jhk/t2RmuCczyjcZJ/GdXzJDgpMZHJLMo/Bkmmcl80m8y03mcGEyB3XJHChKprokmVUmyftW8n2QfB+TWdAqhTAxt00Kfu1TGNclBVfh0DOF131SuDouhdNmKbybkYLFrBSaxNHZKRyZk8LGlSmyL05h5foUft2cgvpQCh7HU+Q9NgV3Mfak5BIvrqZw7VkK7V6m8Mk5BZNHCoe9U9AHpFARlMLu0BR2REiu1BRWZKWQLJYWpPC/4hTm1EtfRsn9LoUpn1LwFh6tU3ndLZVX3VN52i+Vr6amcn16Kl/MSKUtqXy2IJVWP6Vy6lexLJW3a1Mpt0hl97FUyo6nsssyle3nU9lyJZUNt1LJupfKWutUzB+mkvY0VdY+lVUvUlnmlMoSVSr/80klxjeVaP9UogJTWRSeyryUVELS5DM9FTJEZirBYm5eKkEiUJeKj1GYUtF8SGXaJ/kUqnZpKHqK3mlM6iOfA9KYOCiNCePS8JyYhodZGuOnillijpgrY/Pkc6kwl+N1aShvpaGySsPsvnzapOHrlCbfiTRmeqYR4JNGoF8ai7LSiBS/1qeR+imNjM/SMW+bTn73dAr7pLN9QDolg9P544d0qsen89fkdPabpVMvDkxLp0EY56bTcnU6F9enc2lDOpc3pnN1Szq3/kin26F07h9Pp5dlOg9OpPPd7XRGW6czziYdj0fpqF6l82twOr8XpnOsJp2zTemcM6XT6l06F8TF9+lcaZbB9ZYZDOiewfOeGYzol4Hz4AzmTsogZHIG880yiJiWQcqCDMpXZ/B2ewZfW2TQ7UQG909l8M01mfM0g3yPDOr8M7AIyeDzxAw6pWbwn3iQlUHv7Aw0dZLnbQY/vssgUqxsmcnJPpm07J/JOXFpYCaTZmTiMzuTnOWZ7Fmbyd51mfy+PpOGTZm825bJhT2ZdN6fyVDLTGxPZDLqdCajz2SyzjqTwoeZbLPJlL1CJo9UMsc3E9/ITPyj5Hp6JlX5mdwzZNKjMZOBbzOx/5jJuBZZKFplMf/zLMp7Z/Fbnyz+7JfFtFlZRM3PIn1xFnk/Z7FvhYyvzOLg6iya1mTRfEMWXXdkcVeM25/FxIMy3zKLxSey2Hoxi4u3s3hok0WJKos9miyOBGTxWZjMS89ClZFFZF4Wa0uknj5LfuOyuP0+i96fsnjcLJvdvbP5o282rYZmkzI7m1yyubIsm86rsvl+UzZm22R8XzZNR7M5a5mN1blsJvydzYGn2YRrslkTmM2TtGxeZ2QzOjubcTnZzC3M5nJTNo8/ZTOkeQ4B7XJo1S+HB0NyqJ2ew4nZOVybl8OBrTnc3puD+kgOHMth89kcut3MYebDHMIf5RD9OIcVz3IYpcohLSQH89AcHqflMCQjB/tMOS/NYUNZDrpyyVmbg8enHCY2y8WseS5zWuay+fNcOnTP5U6PXHk3zmXB0Fx+Hp7Lqm9yOTAml4HTcnGcIfPn5LLxp1w6rc5l0uZcpm7JZfGOXP76I5e2h3J5YJHLtydyUZ7OxedMLnYPcgl7lsuSF7kkvczlT8dcvDS5RAXksjUslymZuczIyiUxL5fK4lxqS3IZ3ZjLdFMuyz7mcuSzPPy75bG0Vx55ffNonJHH2fV53N+Sx7DteYzflceKP/LoeiKP/qfyeCoczuSRcCWP2U/zmP8sj8QXeWS9ymOXXR7PPfMI0eSxJziPW9F5pGXkYZ6Zx8asPCZV5fH+XR7NP+RxTti0yMexdT4LP8/n35753OmVz6C++dj3y0c5MJ9j3+fzaEI+7lPyiZmRj/nsfL5enE/punyaNuZzenM+uw7lY3Uyn2Fn8nG6n8+Eh/nMepTP0qf5rHwmc9LzuZudj1tBPos+5rO5RQGG1gVs7lkg7yUF3BhYwKrvC1g3uoDxKwpYv66AresL+LC5gHbbCrDZWcCiPwq4dqyAXicKeH6ygHFnJPaKnP9XwHd3C3gjPO8VsPRhAVqx0qaA3EcFbHlcQDfbAjLdC+Q9rYA7PgUM8S9gUlABKdkF7MgroEtpAVOqCjhpKsCleSFTWhYS2KqQNX0L2dG/kOoBhdwaVsjLbwr5fUIhr2cUMntVIQ+3FzJ0ZyFeuwsZaVlI+OlCNp4vxPnfQgqsJO5+IY0PCllsV0iNcyELNIVs8S/kflYhu0oLWWQsJFa86alj3QAdDYN1/DdCh+0MHW9m6lg5T8e2BTr++Z+ODWt0GNfpOLNBR+uNOhy36Ri9XYe7CD6mY8UJHfvP6Ei5oSP7Xx1970ueBzq+eyi5xA82OryE2SMdvmL2Yx0hYuETHdqnOlY903H8tY6PorWdji/tdYx9o8PgraOVWsfnGh03RCcfHXdFL18dA/10vBDuATpUgToCgnTEh+jYEq5jd4SOh/E6BiToIEVHXKqMZ+j4M0vHu2wdp3J0tMzVcVG0z5N7FAMKdUws1jGvVIdNg46EdzpyP+jY+lFHidjzSUdjsyI+NC+iVcsibrQqYmy7IjzFnL5F/NiviJNDi3AYWcS4GUV4id/nF5GwrIhja4r4cl0Ris1FhG4tYunhIt4eL+LrU0UMPFOEx7kioi4WYbpeROS9IpZYFRH4uogMdREbNEXs8CniYkARL0OK+Ca0iIWRRayOLuJ1SpG84xcRK84UFHGlsIihJUXMeifXPxaRJXY1K6ZS1Dcv5nXbYq51LWZh32KS+hXzv++LuTOpmNDpxfw6s5gDc4v5RDFt5ss8Eb2kGHvzYr5fW4x2YzGZm4o5uq2YwH3F2B4rxvVaMYk3iuliVYzd/WJUD+WaTTEbnxaz61kxZ14WM8mxmO7exYxQFeMoZvsUY+5fTK5QRBVzWFvM/Oxifs4pZlVuMVlCl1eMPr+Yj4XFeJYXE/le6nyQ+h8lb7MSuZ8S/mxeQoP40KKEB5+VsParEk52KmFB7xJW9y2hcUAJ3caXsG26jM8q4fv5JTRfWoJ2TQm715VQJby3l5B5tIRdx0r463gJxyxL+CgGnpHjayWMvFnC8fslXH9Ywtc2JfR6VMLrxyXMf17CEOcSRr0p4YaqBCt1CX01Jdj7lDDZr4TZ/iWEiEUBJaQGlnAqTHqJLOFaagkd00romS65M6V+lvRUVMItQwltW5Zyt1UpQz4r5X89S9H1LqWxbyntBpQSML4U7cRSmk8r5aLoMqOUvjNLeSY8ZpdSuaCUYz+WkrqsFOWGUoZblJJ5slT+T5Zy4VwpnS+UMuZyKaPvljL5XimFDyTmYSnHH5XS6Wkp9/6fN6U0U5fSXlOKlU8pDn4S41/KlIBSwgNLSQgqxTqqlKzEUqqTSjmRUso3maWMyyrl59xSkkRtQSlvC0vpXlLK+1rpvXkZT1uWMaZ1Gft6lvG+Vxkd+pZxW3w3oAxXsWhwGX6jy3g4pYxXZmVMmFaGSgRPL6Nidhl/zytj2EKZs6iMQ0vl2qoylpmXkSYq1pVxfmMZVpvLWLKzDOPRMl6cKOObk2U4C+9TZaScLcPiYhmdrkiea2V4Xi+j570ybK3K+OlhGRk2ZWx8VMbux2VUiaYnZVx6VkasXRkFDmUs8JIcijI+qss4p5F+fMro61fGMzHcv4ypgWVcjyxjSlaZfH/L2Jsv91hUxtv3ZQxuXo5Py3ISO5WzqnM5p7uXs3VgOXWDynk/uBzDtHLazyznhugyq5wZlBM7r5xl88tZv6CcgyvLCd9QzpGt5bw4WE66RTkmy3IunyzH5rTkvFjOvsvlnL1aTvTNcnbcLueBdTmHnpVz7UU5vV+VE2lfzgD3chYpyrnqU84d33KG+pdjFlhOcnA5eSEyN6WcsRnleImpmeUEiPlZklM81JXzuqic74rL+aG+nOqmctlDl9Phfbns3crp9aGcx2Lox3LZV5bj36yCyOYVJLeoYG3LCvLExTYVvG5fwfLeFWzsU8GhfhW8E6f7V3BtQAUdB1bwdFAFY4dUEDC0guhhFbT8roLLomJCBX9OrOCLKRXcFN3NKpgzo4JwkTOrgt/nVHBjXgUjF1Yw8ccKVi2u4J9fKti0poJa8wrarK/g3oYKgrdUkLFN6m+voGaH9LCzgrt7Khi+twIncfqg9HCkAsejFSyzrGDDiQp2n6wg7bJ8Xq2gShy8VsHVvyvQ3alAYVPB9EcVBArd0wqqn0mOFxV89lLy2VZQrKzgp6AK9oVWUCfOhVfQJbKC+8IluoL/xcnaZFXwV04Fgwsr8NBJ7krJW1NBer302VBB37cVbGlWSYnY17ySrq0r+a5NJT5tK1nzeSXlX1TyZcdKbgm7TpWYdakkumslu3pUMmNAJcFi0cBK9g6p5MPQStoNr6TLiEpcv61EM7KSOd9VsntqJaenV/LZjEq+nllJ31mVPBfOsytRzakka14lpfMrqV9QSbefKnH/XyVTllTSe1UlT4XT6krqNlTycWMl5zZJjc3S55ZKHoiBWyt5Jdy2VZK8s5K8XZXcOCrnxyvxtaxk7alKdp6ulN+pSk6eraTVuUo6nJecFysZd0nu+XolyxwrmeQpsd6VNKlknrqSjj6VDPerROlfSUhAJauCKukRITXSK8nPqORAViUm0VhSyVi9rF+t9F9Xib+pkj0fKjn7qZJ/mukZ0ELPK+HbSk9BGz2zeusJFYv76EkUOX31bOunp1z82V9Po7AcoKfFQD2Xxe1Bep4M1jNsiB5H4T1Uz4xheoLFouF64kXWCD1bvtFTKo6N1NPsOz0/jtNzc7KeMVP1BE7Ts3C6nlixfIaeDLFppp5isXeWnjpxdLaej+L8HD3t5+r5VzxEz6B5euzE6Pl6PMXUBXoCxIKFetJ/1FO0SM+HxXr8f5XjFXoemOsZuFbO1+uZv0FPtEjbqGfDJj17NuupEYe3SIw4t1XPqJ163MWUXTJ3t55f98h8oftN5u7V0+4Pub5fzg/LfAs9XY9LDTHQUuafkvmnpQ/x21k9R85Jv5f0fH9Zj4dYdk16vyV9/6enx0M90x/rWfFUT6bY/EzW6oWs1Us9F8Xj13ocbPVsddLzl1LPCZWeuxo9b3z1TPDTy99bPUsC9CQJ80A9O4P06MXICD3VsXraJugxS5Z1zNBjky3Po1Ceh2jQ6WlerOeS+LJEclfr6VuvR2PQE96o5/4Hub9PevyaVZHWooqNLas4/1kVNm2riPuiii1fVfFVpyruiJf9qhjZv4oNg2XOsCpWjqrCckwVbaZVMWBGFaNmVmExr4oeC6tgZRWFq6v4YF5F/OYqOuysYtqhKgLFHcsqRpysYt3ZKgrEoMtV2InRV6rwFB1uVvHeugqvR1UselLFt7ZVhHhU8UpThbtPFf6+VWwKqKJEXAquIjyiSvbCVRhTq+iXKT1mVTE5u4r03CqK86rk71UVFwurGF5chbqkipPGKjqZqsj4WMWzVtW8aV3NxM+qefRVNXmdq/HsVc203tXE96lma79qTg6o5utB1ViJ/yZW4zS5mvFTqlkytZrF86oZtLia2DXVZJlX03JDNTFbq9m8vZrjO6uZtLea+j+r2WBRzW/HqrE4Xs0n8d+JapxPVTPnTDU/nxXXq1n3dzU1/1RTbVWN8lE1sx5X8/659OUi527VhPlUs9ZPjkOrCU+QuUnVPEmTftKrOZpbTa+CaibopFZJNd/oq7lrqCbjrfTyrpqOn6r5rnkNU1rUsKBlDdfa1mDdroapX9TQrW8NNiJ0QA0Fg2rYNbiGiG9r2DSxBvdpNfhPl5gZNWTNrKH13Bps59XgNb+GoAU1JP1ag/OaGiaY1/DLuhoaNtRwd3MNI7dKrW0St72GWLFiRw3lOyV2bw15f9Zw9kAN3Q/V4HumhnlnpZfLNTj8V4OLjZw/rmGOm8RqJFaU+9bwILCGscFSL7SGXtE1tEqqoSqzhvY5UrOohvqmGgI+1lDZvJYDLWp51LoWVZta7n1Vy/YutYzvVcuGvrUUi+P9a7kyoJZRg2tJGFpLtVkth6fWsmVuLX/Pl1jzWpzW1pK2QeZvlOu7azmypxaHI5LzaC39T9ey64LEXKzF0rqWrx/UMuBhLdrHtbT2qmWJWvL71dLRX+qLVwG1TAuqxTVK8mfWMi5HesmvZUZpLR2qallUV8uzplr5za7lZrM6lrWuY2zXOkb3q6P/sDqCR9Tx0zd1vBhdR+/JdeROq6PX7DrOLayj56I6tv1cxxlzidtUJ+8vdZRvruPGtjrG76xj84E6Si3r+POiHP9Th80tObaqw+lhHVGP6vj1cR1bnsj853VMeFXHW/c6JnrX0d63jhH+dUwKqMNPxAbWYZFXR4eCOqwr6girquOf91Ljk+RpVs+/ret51qGelz3q+a5nPT/1rqeubz0dB9QzelA9oYPrWT+0nhtj69k5q547O+r573Q9I8/Ws+h8PT//Xc/We/X0elBPgE09+Y/r2fWknpmv6ol+I+fKemx961kaUI8xSPKE1DMsrJ4tWfXczK3naV49PxbW4/munuQP9di0aGBoywbOt2vguy8aUHdtoHefBtz7NtBpSAP3hWpYA2enNRA4S+ZtaOD2xgZ02xqI+a2BFXsbePVXA3GWDVw+3UDHMw1objfw3qqBEJsGJr1sYPXrBpRODWxxkTjvBrpqGpjo20CsXwOfAhu4F9zAgJAGloY3sDexgZx0GctuwDu3gYi8Bn7Jb5B3Can7sYFRzQxMb24gRKS0MLChpQFjKwM92hgo+NzAni8M1InOHQy87mHgbV8D7fsb8BhoIHmwgcahBrqPMDD8GwP+3xr4ONFAxFQDL2YbGDVHcs+VvBh4+qOBtf8z0PUXAzUrDWSvN/DVZgPeWw3M2mbg9m4DffYY8PzNQM/9BhJOSP2TUv+UgdgLBnZdMjDomgH9DYOshYHz1gbu3Dcw08ZA2iPp/6WBJlsDi7wMvNFInL+B64EGbIIMTAwxsCrOQHWagbk5BpbnGrAqNHDhrUH2gI0caN7IL20amdmvkc0DGnn3TSNLRzdSPkbGZ8r12Y1ULGyk/+JGfv25ka+WNdJxayP22xpRb2/kyp5GHPY2UnCqkeHnG1l0sVG+6414Pmzk1fNGFC8aOe7fSEBwI7rQRm5ENNIjspGnIjO7kW05jRzKbaRzWSNL3jfSt7mRV6Kgi1HW2siBoUYuDDMy9hsjc7814jTGSP14I2ZTjITPNsrvh5EBC4wU/ipxG4yM3mjEW0RuMrJss5FMcXirkcvbjHy93YjPTiPzdxmJE6t3G8kXe/YYabXXyN/C7A8jQeLDMSNWlkbsTxjRnDQy75SRWLHqtJE8seuMkVpx7KyRlueMXBcuF4xMuWgkUBRdNmK8YuTWNSO9rxt5IcL/MTLwtpHcexJnLXNtjPz0yEjxY6O8Hxo5/dTIqBdGvET4SyMZr4wcsjXi4CB1nY0cd5E+XaVPcdZb7s/HyIMAI2tCZL3Eb6FGGsSNcCPTooyszzJyJseIIt+IXmfkU5GR+yVGJpQZ8agxYmeUXB/knps1kdy8CVPLJqLaNpHdron7fZoY0reJXkOaZO/ZRPrwJi5920THkU1cnNKElVkT9TObmEYTIaJ8fhObVzTxg3kTlhua+HmrzNnZhP2uJioONJFxpomFl5to/6CJnU+a6Pq8ieEvmvjHVXIqm7jp30REUBO7kproniq5MpsYlNsk7y5NDKtq4nBzE8c7mhjSy8TcKSZixEozE62nm7ghns4wMXKmiRmzTISJpbNNZIitc0zoxeG5Jq5gotM8E5MXmGQ/ayJpoYn1P5ooEUfXmBi+zoSLMFtvIkj8b4OJFLFpo4kysX+TiQubTXTYYmLQVhMOwnebSf7emkgQuh0m9u00YRSnd5lot9vEqz0mRv9mQin+OmHirfjylIl7ouCcCcN5E20vmmT/aiLqionlV01ki0P/mbh824S9jYkfHpnwEfMfm4gXa56YKBTtnpuY80rWxU7u8Y2JJl8Tt/1N9AswMTbQhErEBJl4Hm5iY4b0niU955g4U2iitsbEtw0mDn4y8X8qXkHc</binary>
            </binaryDataArray>
            <binaryDataArray encodedLength="6760">
              <cvParam cvRef="MS" accession="MS:1000521" name="32-bit float" value=""/>
              <cvParam cvRef="MS" accession="MS:1000574" name="zlib compression" value=""/>
              <cvParam cvRef="MS" accession="MS:1000515" name="intensity array" value="" unitCvRef="MS" unitAccession="MS:1000131" unitName="number of counts"/>
              <binary>eJzFXa22I+txFfADHGAQEDAgMGAeoTTLMOCAgMD7CHmEggMvHGDwwSBjr6CGhhcYBAQ0vNDQ0OqZrlH11q6fr6W5BrX6+6mfXXu3eqRW68zlcpHLdxM33mzAmgR+bC/z8ab7uhZxtj8aOcX5Wux6s+Vmb9dvx3Vfj/IpyYv9KViGJcqX9fEj9zz/lY9x6TUYE7HS4KGDtWsSjCtsZ3hk/QjsK9mL6tr6IneOBfwVcmVYLX7sR93HS5LD16x4YL1FGj+jd5Xb5xtwfKa2+Xotqh5RL7OVrHm/DJfCsYtbYA3nMxp4HhCbNLGZr2mDOD3HlW6dHlks+iBuzBvl6/AXYfZ1RS7hebC48YA8Ed9CLNIiwsj2snozHEQ+SuraMcKqED+jjYIfi1n29dXNx370eGd6R3zYI9oq9+v2kPt1RF0un28U9RmWjt/i/NA/49HjRL1Z7AjiIn6U5GTYKq0rjQwbw12Z+S4JRx28vkfLNZx1cSk5InfYZ5Q34vwsx+qOi9uP9I9sJXVYTaZTpqEZahnpVeVBXOrmHQ7ZeBC+EJOvV+FT4dfL0egVe/MYz+jKcgpZR/48/vVmH26fBS83k902Pd/2ta/YrvccQ47XVY8Zed/ijC+VuxbqfBAn4zjSPtI84yqaZ3kqXXENdYxwijxefyrMnV6j/th8kHHUB2LFeKyhwmuavkvSp9mQx3/HOzxUeyKPdbFnhultP6ff99fGR/c6MZzD9TnkeM5HWCyGcY17jFMzrFOdA0wzpj3WV1hnXHaNxfp+Onkjn04809nmI/DD3n09pvcMNyzvjK/VH24P8WT5mC/DIkVM1cOQ+B5LZOqOXc07vTO9PK5Mk6qWj10memW1o/wMf6fGSGriuOq9w4VfXwJe2FHk+D5J95hFYmwRp0xXj1WDnCr910aUG/1ZHcSWaYA+Eb4odsD+AB+V+2dtez/34Xr83I86zWLy/gr723gp+FGy1zHE7rnweT2mTP+I5whX1gerc6Y/FoN1L/L4HiPznamPPXXznNXUNEJtOzVme4z0jnJFms706TX1dUYTb1eHqLeqx2xNINbjMUwKvoyzKM+MbnaM+DRbAB/2kunUxZZxKTBnta2Pdbfts8mX/TPJ5+u3zyhv1/v92u1on+lV7p9dBPq174iH42KRx89kEb9WZ3Vxq9xxiBtHfSGXw429v8rxepPxqRCHvPq1BWKYj9/L9Mb977zv913Wna+33X66Hrky/n1OLWowPJ4nG/u4QdYyQz38eCW8Zdh8LvStsDCfqAZqyDgaxT7W7NT+ate7lqazvbf6uL8uP1yP9y6XRo2qL9TJ+0X8Ym+VP+Osw0+mLWLGXkYQo8X6Ark6WDKM2/HterzGdXj0fXnNEdO2t+VetnPm0+Xyx5v99Wb/vx//dLP/vdnPu/3Xzf7jZv96s3+72S+3uH/Zj192286zz3bvV+7nhOFY3DzjyGI3fP93/WZ/265jt3r/frO/38Z/3mv9up/zutd/c9c++/fCc+h19Jwynmxti3/f89v11a6t6vpROV4PM438PvPB9ew8Yjn93PchEl83Z+qPoEaFzeu78f/muLTvC2z+9buERl6FvAx3hIP1o8R/hn+PZVbPrf/3/Zz+7/11tMr9HDR8XlNWg/WyOH/kzczzkGFUOb6O1eVg54LAOOOT+WE8y53VYLkQJ+JnGH3MCHy8n8LYYzAOHzDddP55v+6t+zXu8unbtXq7Dv7P9X49et9fN+/ueqeu1lJwpGQ84Mh0GXvuj3vtn/f6P13v93Rk3x9QJ8sb8eh5Ytr6PcO2uLnK8f1vpBvWNh7xXDljTINsT8AuTfzZPmruNcEYlqeaK4wrnqt8s9xGObyWFUcDuBI3xh5Z34jDNBvC33ujxshfVS/jTII8hmcEMRkuxB3VRtyZ75joCblZ3Nx6EvCtsGX6ddc9Lq+7QNzqxhn/yLPPuxK/zLzvgLHI4/VVA058PpXHz/eYh+FnuNB/CThVOCK3M+ZzMM67eZEnbcZFtT2/0vBlvWRcs3ymN1tjsQp5ovzbcSW5RfLzK+Kp05fXAGtWfLA5cmLzUWBAf8YZ6t3lA/MPWMMaXd6jmKi/TCt1tUbi53OPgCfGV6QXi/c6YGyUJ9NnSfBlXHl/n8Nye+2y3qP8xnkUI24fawnkQS4j36r/CC9ymmFGvjOdGG60FXiKuI72PId+P8I3YO3N3SPrahtx6MeD7EU5h8PsOcZ1pveF7CEfCkfGIcPn47L6ER6mhSY5jLfZGhEPMzpWGs3mOYOf9eE10CKuwtKJ02DMOKryeT91xyHxOYe5lyf69X0IzA2HuPlMDYbba/UMZpHja9+PFTiJ4j2OUfThsQtZm+XiArnYuMOL1wfjsppYz2t+po+LxM/Hr5A/yuHjsz7Y3go1BxzPYPc6V/qiaXL0erF8uI8YUIuIH2n4RpziXCX+rccgaxk/nl8cM76ZDpE2mV7IS6Vtxm3HRtMv0pz1iRysjb5ZTsZXp1eM/b5n3znu60P6/3YMyOkxDZi38TS5YHMNxuYXYUK9UdczWI075MVzGtWIemY9dfhivLDa3d4yDTx/rGZXZ8anHZHTDkbGX6btIHW7WKOcTI9ZTjAW81Uxo/DPeBU4RutsP9Ks03+nP8uz9WffB2JNxIEaR/Wi+sxvBTyMQ4vzGDMN1B0rbfx42Y7k+QbM39Gl0sBi1oYf62W4HJ06jBt1+5Lssb5F6s8eF7Lv63Swe9zGQcU9y7sUuVkfLK/hV4jPuI84RAyRXpsNEnOR+LktXyfDF+ml7oh4B/hEfbC8keaRrh5HlrdTHzmOtPB5kXfPjwR5bG+mHnKkZA11Zvk7HDFD3hhelsdwMO0yjRF7hLuDnfGHdWa4ydYUbAYb44pxvJzA1+GT6RblMBtBvDbGWG/ry54p3J4THfszoz/vz099ds8avl+P175V7s+Mjka9B3P57JnRxeW3Z7bNl+kuzvw5gGueWzx6bTBHpnGmKfMdhBtxvoaRxTJOWX2BMc47OSIdhRyV+J21Tj8V5qqvkfRq3C+uNx/DdEFMywQfAnm+13TPSw/n5+cql/C8QO2Qw4zHim91ORa5Xwc8XhX+Gsp0i3RhOnT49L2qHP+Wlscb5UXsuOb7EzLHuEiPqA/0ybTGfrPcFWcdTjOcWY5qzWxp4v2w/57hz/tvHrbfWfzu07ffPfx9//fLng3+7H7zs8rjM692/9D3xTTwmuL6V9z7b/8+78+lf7Hn0/d/yz5cj+eg5ap08DVFYoyL3F+Hhsf+HbXftllthRzGB/aswq+BKo/P7imJZz2gllZD5PH6ixgjjjwGlfj1grYQrDjGmmPndjv/lv258+3c+8Onb7//+c+b/f7Tt/Nw3c89e19l76PsvrWdD/bbT1ZPyVgk7tF62vLab1HtNfC3Hcdmv7jn0e03QaaFylF7X1uhvri5+ZueyKP1usr9fPR/z4f1zzQ3P6sXcTGCdZ+X6ut6UvBleKqcNmdaRjmyvB0M3oxv5K1jvn/PgdddwL/CbhgWebxvFfHC+hN5zM/2Ms473Pq9De9lv7a/7zau9/u2tm6/81A5vjfsYNryrO64mf3ey56Lwt5ZXq8z+potUt9XzzSY8WFrGowzP9YT7ncwZn5CxhHPFeYulhn8Ksd/O0cj5hlutBE/02fmi5yqXB7O+c2Widwix3/DmJ5ZX1g/0j3Kl/WLfh0tEc8o/I3DCHe3/2yfcdrJjeNKP+bD+oryzeDrmvGb9ZD1PKPHs5i79Ts1X4GBaTfDQYfzZw1zK1mrepnRge111rq8zvKMNkg8y5HhUeKnJC7iJsKM+1VvWLujaZZz81/k+DcVNrP3bjNarNsR7lF09LGaY48xTNiPQk7U0c8H2Y90zHJ2DXWZ5Y5pZz2MJIbVYT7G66w2Vd0unm69TNMZzMsEBnUmhe8s99F+hmUmX0ejrk/Ee6cP76skF8aPib66mM7ohXxntXAt0rKDkeXvYDnTP2pzhl/ZYz+6+2/v7j71Zvb3XxaJ33MwTFbXcqg83s8acnx9+nHEu8JxyPH+bcUFm2f12DzjM9Oscy7g/HB038+ZPhZjPGA81ozqGPdMD/Pd8q9yvO+5yJ37dV/3uCot/NFqmqGv7hxYv1sd+9tplTaVRtYf5tBGnK9d1e/ycaaHyPAc8Dk2Dv3feNpe/3/ZvzP4Ff62zZf9vv1nd+/RzodV7ufDuue3133Wh2lu34/Z3yjT/Z7mF/csyE/7mv0tG7t3vzhbXV7snenLzPJ4bobDaX+zcbhcElimcXZOnT2PmPbqxp3zT+T4GtfAr8qF/ZzpSYLx2RwdXH7N+rfz4YM77+3/UfHnhfkPyDugRqTVYnFwfq1y16XSUYmv13OWpy6/3fh/9nmQnQ9+jhr+VvZb8/Mqf3F2gXEWj3NNelqk95zGj9RDgzpaxJzBWPkqzIeLw9gRrPueMs28rmzfcqzOB/ExHqJ8z+r6bEzGRcT/s+Y5OYM/sgznTA/Iz3hxL5Uf1j/LbdT3trYGtZSsz/SH9TH2rN6ztSO9ozyIL8sRxXur/Gdyv4ovrOl7RdwsHv07HGd8VPXO9jnT0zO1f7SGEfcdjRgXWa7IX8E3mlc4RI7vKdTZ2f6zHmdyztTUIm4heBgX3ZpWbxS+Wf9sL/LVJBdq1eFbJvwxf7fGWWP1UGPGLYsbxLfCjhpn+lbcdvdQj64mke9w67NaIcdne5uJPYOvk1OTWKb3GfwKYxbX7b3S9QwPM3xJ4tfFJAEPWb3R5MdjwFpdjruYur7jZBxqXtmA3rOar+LilVxZr1rEob6eY/s+cFtb9rnxN9xR5VjL/MXl/56z6MdiLJfl3452L97yDTni9nE+V1RrCXgYJH5Wm2qe+WV1rT+V+/cX9sy2jf09ZesHx1hrTfjo9PyVM/d9iZ0r/lxQEuf3EZP3Uzf2sQrjjGc8HxjPLJ5xgeMsjmkYcVpxXsUyjrN+kJNZHqpas8ZybT0twp+pWuXxOw+R4+eqigu/r3L8PiXqmeHN9PZ2gR7O8NfV91kNjMvZHBjT4anqMcuB80j7AfOstpD4bv0Zfj3PM1xnOkc1OrFn8J/JVWGwdSVrkQa4psF6hpVp0Kl1hr+zvgxjJzbiPNOg0meGxwprN6byq7Cd0a6ruUr+2TTShcVkdVHLMxpWnEixX+Wpcv4Iy/rtcIH4z/RtNmBdT+SpdK7Wz9R6VY4Ie4eHZ/TPdNfAF7Xu6t71f7bnV+P5razDS+ajMK78cS/StMqT5ZZJDFWMBHFRnk7dTm/i7Ix+uKeFnx1Hsz9JclaGcV2tkZOu5t3cz/pva8MdVc79JqPLH2KI5sjbbP9K9hViheSqOGV9qDuK9L6L9XwzrAybj5vVeWa/8ol0YT1EfVS1zZaghvHMtEOdz/bN/CNNEUuk9XZ8vx7/L+TF7dnY9xLxbTGW/wIxrA/b2+qsgM/zusjx/SZy6mv4o6813JrPtUCuiPcob6RPNsc968djzDCgvn6O8ZiHreO+afFVh+udf6+PHYfwGqh7xo3nQV1eG/t77offMhCusvwe13DrEe9Z/ojXzBTGnbgOj4gly5dhN36Md7+HeCP8Xv8IW4YR+53pnc01iKnyzlg3xvtpsT9bYzZfZuNErozPszheyX3HNMgn7pjt/2h8Z+o8E3MWu4+LOI3yP8sXarU8me+VOmmwL2Rc8TDDU8fX+BoEb5fvV+DpYo18z+DBuNnYjKso15kaHf06+TXYfxZTp9dnapzRJqqtwXoXozh7hpvIj2HK6lU9jEbthcwV1iJ8EaZFer9bzvqSBMcZXGc1iLhU529YFfaZfuL2l2S/w88r+57lVJMcXU1m8Xd69j6dXs7iVFhH/dF3NHKL80N+I5zReoTFYph+uD7Dy4yW4oz1Z/MB89X1ZpxWGgv4qsuR8cTWO/0KWBWLeRayx7iZ5byjIeMAeZit7XOMIg5zR7Vwri/ggvXJ6mItcfEVhkh3Vqujj+ez4vYZE2ed3ro+yPkrcEa1TDuvFeopxFQen6NUyMcwZFhe1WeU90y9LFe3F78Xacvis35YfdTyTF/P8IJrz/Lt+6+0neHujBbP+DzLdZffZ/hWiJ/lYCQxyMOr+KhysXoZxqwHM4UYlpvlULLGNDjT5zMczeZAjB3+o71MCwn8zvaCur2Sg7P9d7B0a3WwvALPj8ArRdxZvZ7VCPe7HOJcG7EdPNrM0a1RaRX1k3GDObO+lYxxLet3kcf3qV2tZrhi+SvNWAzju8NptF/xU9UX4TXQRoMnhn2GG5trwFPXMo67eZn/gP2Ksy5PHb5m8kbYOnlRv0ynszxEeT3nIsdrZlSjgy/CoWRNgvWMR497husMx2wOxm3GVdZjth/1yjjJ8DPdO5xHuo5mre5epPFMPxEvZ3Wu9DMOVI73ZSKuu72j1p3+szoMe8RLpDvL0bGx5zCuVsjtue3UQFyZHt+1uD7WsvHqxrjf1QDjPGfbeEE80G9HY9Z7FIeW1ZFGHuTC99HFMIv7VT6+/xnraII+QzifyBnGzPbc0Yth6PTJ/Do1O3k7+s/WeYWmZzl/lhNcl4bvDIYzOZhuMz1ke0r8Bsy1mFd4Ndmb0YtpwrB0eNBkb5brmZ6Yr7dlkpOu5tX6M30xDUZSwx8liFES3+3pFZxFax1ODPtwcxbb7RP3Fnl8DsBbpkvFpbq5H+M+y1dxMzvPuHql/mdM4GgaK1mz8eLGmAt59Nxvx+HWVR6fA1qFn0si8TXSY8r8BGIwP+Lv1D/G/APNicRv</binary>
            </binaryDataArray>
          </binaryDataArrayList>
        </spectrum>
        <spectrum index="1" id="sample=20 period=1 cycle=1 experiment=2" defaultArrayLength="2627">
          <cvParam cvRef="MS" accession="MS:1000511" name="ms level" value="2"/>
          <cvParam cvRef="MS" accession="MS:1000580" name="MSn spectrum" value=""/>
          <cvParam cvRef="MS" accession="MS:1000130" name="positive scan" value=""/>
          <cvParam cvRef="MS" accession="MS:1000128" name="profile spectrum" value=""/>
          <cvParam cvRef="MS" accession="MS:1000505" name="base peak intensity" value="144.0" unitCvRef="MS" unitAccession="MS:1000131" unitName="number of counts"/>
          <cvParam cvRef="MS" accession="MS:1000504" name="base peak m/z" value="391.006777496324" unitCvRef="MS" unitAccession="MS:1000040" unitName="m/z"/>
          <cvParam cvRef="MS" accession="MS:1000285" name="total ion current" value="98.0" unitCvRef="MS" unitAccession="MS:1000131" unitName="number of counts"/>
          <scanList count="1">
            <cvParam cvRef="MS" accession="MS:1000795" name="no combination" value=""/>
            <scan>
              <cvParam cvRef="MS" accession="MS:1000016" name="scan start time" value="1.169883333333" unitCvRef="UO" unitAccession="UO:0000031" unitName="minute"/>
              <scanWindowList count="1">
                <scanWindow>
                  <cvParam cvRef="MS" accession="MS:1000501" name="scan window lower limit" value="100" unitCvRef="MS" unitAccession="MS:1000040" unitName="m/z"/>
                  <cvParam cvRef="MS" accession="MS:1000500" name="scan window upper limit" value="2000" unitCvRef="MS" unitAccession="MS:1000040" unitName="m/z"/>
                </scanWindow>
              </scanWindowList>
            </scan>
          </scanList>
          <precursorList count="1">
            <precursor>
              <selectedIonList count="1">
                <selectedIon>
                  <cvParam cvRef="MS" accession="MS:1000744" name="selected ion m/z" value="861.051856198864" unitCvRef="MS" unitAccession="MS:1000040" unitName="m/z"/>
                </selectedIon>
              </selectedIonList>
              <activation>
                <cvParam cvRef="MS" accession="MS:1000133" name="collision-induced dissociation" value=""/>
              </activation>
            </precursor>
          </precursorList>
          <binaryDataArrayList count="2">
            <binaryDataArray encodedLength="12044">
              <cvParam cvRef="MS" accession="MS:1000521" name="32-bit float" value=""/>
              <cvParam cvRef="MS" accession="MS:1000574" name="zlib compression" value=""/>
              <cvParam cvRef="MS" accession="MS:1000514" name="m/z array" value="" unitCvRef="MS" unitAccession="MS:1000040" unitName="m/z"/>
              <binary>eJwN13dcU1cbwHHCJgkQkrCXgAPrQK17oOZ3HDhxlWrrrm1BfR3V1sGeYW8V3Kh1VqwVVKxWCTgRsRYQtxTRat2iVtZ7//h+knvGc5M7nnOeQreLun6uV3SldpW6rY6VuhRllW6RtkqX4Pyn7oXrTd3zTjd1XfrX6d72uqVbPPS2zsTmjk6lvaPTOtzROTvd0bm73NF5u93Rdfa4o+vW4Y7Oz/uOrm/HO7phvnd0C3bd0e33uKv72fGe7mm3e7qlt+7r9nk90P3q80B3v8cDXZ5zvW6Pa73ulGe9bsrget1Y3wbd8YENuv3ejbrPPm/UDfR8oovu8kTn+eIfXaXzU52yw1NdgdO/ulrLF7rpmhe6MxUvdVlOr3SHXV7pLrm90j3yeKUz8nqlc/V5pRvQ6ZVuapdXuv91faVL7PZKt6fHK91Zv1e6SZo3unr3Nzp37ze6mZ3f6BYNeqO75vpe16n3e12IxUddutVH3W+Kjzqdz0fd8SMfdb9+9knX88MnnYlDi66bU4tuvrpNN8C9TbfAs01n49umS+/Zpst3NGK3lYxTchnPlDKMbWT0UckIsJMxXy1jrUZGhlbGPnsZZx1k9P2fDPe9Mkysjelna8xElTHf2hkToTbmiNaYdqWJdGzCWYUpo+1MpRimVNiYseWKGVibE2Zrzi9KCxZoLHimsERubUlXG0u+U1li4mDJO7kce6Wc/tZyvrSRs8BRzmNXudSvIFuppNhaSautkg52Sq47KBm0RCnFscbW2povba0pV1vzj8aaIEdr1jtZs93ZmnMqGzQaW54rVAy1UeHgpmKbmR2Zz+049cKOcZZqnG3ULFGp+UOtZpGjmq8sNdxWaDDVavCz1zDTQUOso4Y6Zw0mrhp6umm4ptQy3MyeRnd7ItrsGS13oMXGAWcrR8bKHUlTO9LfzImjNk7c9nZitoMzy61cKJC7cMXOhZ5aF+bau7DuowtValdMtK587+DKZkdXjFxcWeTmykZ3V+5YuaFSuHHP1o11zm6Uf+FGoMIdb5U7X9i5k6x25w+NO++07tK19mCp2oNJ7h7EbvTgopkni608GWXjSaitJ0dVnqTYe/JNtSd+1l5Eab34y9ULW1tvxqq82d3szdR2b1KNfBhq6sNYWx/ylR0ZYNmJZtdOTLDszCnbzlju7cxs2y5sVnXhll0XnDRdyLHvwmTnLlxx7cJoa1/CnXwptO3KS1VX/NRdWabpynL3rkw3/4xoRTf6d+/GDOPu3DbtTldFd0rU3QnR9uC1Qw/0Hj0w/rkH+e964GjWk/8pejLUticRVn6Uy/04pPHjjdaPgQ5+hDv6YXDyw8rFj1vufnzbwY+8N34csOlFJ5deLHHtxfS3vZgl780/yt6sse3NWVVvHij60NW6Dyts+nBb24fRrn3w9JQ+NZ/j7fg5Xbp+zjDrvjRr+zLKoS8bzfuxx7YfQ9X9+FPbD3eHfoxz7ccGt37Mse/Pl9790UzpzxK7AZhrBzDNfgDLPAZg5TWADZ8G8NJyIMmKgezqNJDbnw2k5+2BuMgGYW42iJ42gwjRDOILx0HgOogst0HE2w3G3mkwRS6DMXMbzPRLgzljNQQbxRDmKodwxHoIaIewxn0Iw8yGEiMfyhnNULZ6DgW7YQy2H0aqwzC6ug9jyeRh/PNxGEM/DSOjeRh/twyjf9swktqHcdfIn17G/sSa+FNr6s9n5v6EWfhz3dKfjnJ/flL4c0Xpj4eNP+Uqf5Qu/jzq58+hdn9ksuHSPRzOfpPhtJoO52eL4Wy3HY5wGM4Q7+F0shghXUuJ6wi2fhzBJ6uRTLUdSYydDgsNzNXCcXs44wzSo8+9CHCyEqyQCy4rBC2eAm29kHLHKIodRqFyGsVd71H07zgKfEfx3Gw0rurRvHAbjbV8DGXKMfRWjyFFM4bH2jFS0DFscxyDwn0MK9zGkm0cgIVlAB7KACZoAzhgH8A55wDWuwVw0z2A/R0DSDUdxy3VOKY6jOOp1XjMbcazyHY8ZarxvPUZzyH3CSR3nMDTThN40TSRIx8nov40kZnGk+iimoTebhL/qCdh4ziJbLdJGN5M4pHlZPYrJpOjnky9y2R+dp+Mn89kZtRP5kzTZGqMAvG1CmS3fSA13QJpVU0hyn0K8+um8EI5lUbNVAodplLjNZWkXVMZqZyGlcM0ZB2n8bN+Gq3PJPbTWeg4nV4u09noOp3LntPp4zedBNsZ0js4gxSHGeR3m8FQyy+4a/0Fj7Rf8IfHF+z0+4J7zV/wt0sQs3yCMHQMYovjl6z76kva5TP5y3om+1UzidDMZLrDTLo6zyTHZSbtrlKfx0y0PlJfx5lE9ptJg/MsTrnNIth7FiM6zeJQ51mc7zGL4wNmUWz5FU7ar7D1+Irp3l+RI/+aOzZf02b/NaXq2Txxns0zn9kMtp7De/UcdI5zGOc1h0KruSid5vLMZS5fuc1lsOdcXLzn0v52LvffzyXw41zO/jeXXs1z2dkyF7u2uUS3z+WN0TwWGs/jhsk8MJtHrtU8flTO44JqHk7280h0mMctl3mMd5vHKfd5+H2ax47meRxTz6eTdj5eXvN53Hk+S20XYNAsYK/DAlycFtDmsoB69wUc9FnAUL8FPDFfiNJuIW80C+ntuhCvbgs5YfoNy6y/IdLlG965foNn52/Q3viGUzaL8FMtknLuIk57LMKpfRELzL9lotW3DFR+y1WXb1nb+VtCZd/Rw/o7nFXfEar9ju8dv+Oe03fMcPlOyq/fMdL9O7Y9+Y7ctu/wVX1PkPv3XOz7Pec+fc97i2DpPQ1mmDoYN6dgnnUIZqF3MLd9gpnWKZjLnYPR+Qbj3TOYxD7BXF8cTE1+MENOBGN9LpiqimBWfwjmxcdgvv0UzP3mYIJapfa2YMYahXBOFsJgkxCOmobQzTyEXRYhuFmFSPczBGtlCPHWIbTZhPC9JoQH2hDGOYdgcAmhh2cItp1CaOgRQvf3IWz6FIJdSwhJrSGEGS1muclieqoX42W/mHyHxbQOktpmLWZv4mJSDy9mpXYJge5LEB2WMMhnCcnGS7lruxR3n6V8bFnKVPn/KNL+jxLlMnrZLaOrdpmUe5ax3WkZjb2XYTtrGfsqpD6b5XTWLsfNZTmt3ZbjO285v9msoNBuBT01K/BxWyGtAytw817BpP9WcPXTCq60rmCs8UpKrVYyUrGS4TYrKbFfyVGvlRzuspLO/VYS6PMDL+1W8dpxFSucV/GD2yreuq9ilecq3vusYo3vKj52XYVas5ps7Wo2OK7GxW01HbxX49NpNbs7r8auaTX2H1dzzOZHTmt/BOcfuez+I7O7/cgnt5+I8fqJYaE/Ud/yE+bKNXRzXUOx5xp2mK5lv8VaxqrXct95Lau91mLSeS07Zq5l54e19G5ZS6DZOuQO65jrvp5HHut57bWeYZahpLmEcqBDKCd8QnHcGyrl2TCGOYWR91kYk/uFSdcnjFDncIqcI1jgFcG+5gj6tEbwe1sET4wi+UUWiZ1rJMv0kdimRtIxI5IXLZF8bh5FrGWUtP+JYpgqiumaKPbYR7HYIYoJCVHU6aPYnhjFoqQojqdEUZUexeHsKFLNotlrGU1feTRam2huSXbaRnNMH8215Gh+TY9mTUY0wzOj+SonGtO8aKa+j2bZf9GkyWM4aB1Dul0MX6hjeKSJwSMrRoobg9mGGDr+F8OxTzGENscgWmL4qzUGrWksLRaxlFnGsso6lm+cYmlyjqVofSwucbEciI8lJymW5ymxJOVK/c2x7FbGsWt4HKsS4xiWFCf9rjgWpMbxLi2O+Iw46rPiSPoQx9rmOGiJQ9kaRx+jeNKM47llGc8ARTwyZTw51vFMVMdTGhOPq3UC62wT+J8mgY0OCcx3TGBZSgIueQnEtSVwx1RPqUqPj0bPSa2eR456Ov6kJ36tnqnr9Liv1/NEcixUT0SYnnHhehwi9ByK1HMrRs+eWD0r4vQMjdfTM03PX4pEIpISOZSZyKjsRNrkSXxjnUQPhyT+jU8iISeJI2nJtH5I5oBZCp1TUjDNTWFNcwpjWlKwb02hQfJbWwqBRqn8bpyKr1kq2xSpDLFOZZRdKlp1Kp4pqaSkpdLTIo21NmlEx6exPD1NugdpTGhJw701jeeS021ppLanEWGZzkNNOv/8kM690HRWJ6TTmJhOfnq6lI/S2WWewVFNBk0OGQxyyeD9mgxeJ2WwPjMDkzcZuLzP4MyHDPp8ysC0OYNqyQLjTM5ZZZIlz6S/MlPaC2fyvXsm60IzyYnMZElSJv7JmahSMolPy6QyM5MvWzPZaZTFfPMs3imz8FdlscsxiyUpWSRlZOGXlcWj+iwGGGcTY5ZNkHk2rRbZ7LLKJkCRzfe22YSlZbNOnsN7ZQ4rbHNwtsthTu8cFoTncC8yh0vpUntmDr/syuG+ZS7d7XI5oMllTG4uW203sFW7gfkWG/nbaiP+6o2cX7cRWeJGXNs3Ms1yEwvVm0hK3MSjlE2MzNjE+axNLD65Sdq756Exy+MbfR75KXncz83jlw95PGrO43RLHqmW+Wy1zqeTKp8NTvkUrc3nmT6fVcn5tKbm42a+mWybzQjVZt7bbaaPw2Ym5W5miXwLnsotzFVtkWqVrRRFb2X15q28tNgm1SLb+MlhG1Mct3EobhtD07Zhn7uNvRu3MTtvGwrr7dxft52CnO3M2rCd4EfbSbXdQbF2B1n2O0jO3EGNcidz3HbSYcBOmjJ2Upi1k7PPdvJv604ute1kb/tOYo0KWCArYIRxAe4mBTRLbpoWUGxWQLZ5ASssCphkWUB3qwLk8gLKFQUUKAtI1xRg5liAU3gB7yV/RRSQEVXA/6ILGB9TQNfYAgzxBexMKGB2YgGfZRbwo6GAS03SOLtdPLHfRYzTLuY77+J85C5+StxFv+RddM3axbrPdnMibTfHzuxmysfddLTfQ4PDHh667yFk/R72pUly99CveY+0Pv3MuG0/E/TTXgam7cUlfS/rTuwlW7VPyln7+MNhH0VT9+EZu4+/Uvfhn7WPJZv2cdVmP67a/ZQn7mdH1n6cNQdY7HSASc4H2J9ygG/aDjCm/QDdjA5iIztIjfFBTpocZKvpQSLNDvKN+UHGWhzE1uogJYqDLLI5yFu7gwQ4HmR85EFKUw5Sn32Q8zkHGaQ9xGXHQ2TGHcIt/xBTWg9Jz5zUJvsFnfkvtHr9wsmkX6S8+gtrcn9hv/1h/g49zKWwwxwOP0xOxGHWRR5mXtRhPsYexib1MMGth3E1KuSJrJAos0JpT1tInkMhHuGFPIso5M/IQk5EFbI9upD4mEKWxBYyLa4QC30h+pRCjsuOcFp+hP3aI8wPO4Jt9hGe2fzK51m/Miv/Vymf/8ob9VH6uhxlaexRQjYdpePmozTY/8aH2N/o2/Ybr42OsdH0mHT+Y0y3OEaS7TFm2x1DqT/Ge0lNzjH+3naMnbIietoVcc6+iOkuRezsXoRlRBGORUWc/1TEkeYiNrcUEd9axIq2Ir5uL2K0UTG9ZcW4GRdjYVLMG8ld02IumBVz1LyYrRbF6C2L+cGqmDnyYsYqivGwLuaYXTHXOhfTK7QY17BizMOLeS25EyHNjSzmt6hitkUXkxhTzKrYYrz0xSgTi/kgUecUs19+nEjlcczUxykIPy5d9+N8G3WcKdHHGRZzXMrlx7mZcJwjicc5k3Oc/bnHqdh+nMaW42wwOoGb+gQnHU4Q4nKC+x1OENrpBD3CTvAmQjqOPMGVqBOciD5BZuwJwuJOsDjrBD8OO8n69Se5HnOSVTtP0tp+kirXEuI9S6gbWUL6qBLCRpeweEwJ364vYVpoCSPDSvALL8EtogR5ZAkfJY+iSrgRXcK5mBIKY0vYEldCUnwJaxJKWKSX5iRJc5KlOSnSnFRpbLoUL7eEfhUlPHxagtX7ErY2l/BdWwkz2kvA6JR0D05hbXJKygun+Mf0FL9ZnGKn5SnC5KfwsT1FbPQp5seeYnvaKeK2nmL5hVMY/jtFnuPvjJ//O089ThOYehq/9NO0ZZ7medZpruacZu+e0+S2n+ad5Rl2W58hx+YMn2vPoHE4w99OZ4jWn2FB0hlIOcO7jDO8bTlDddsZio3+4GfZH4yz+IN71n/QnvgHNnl/0BR+lvS4swxKPstnKWexTjsr/YezbFWcw9b+nLS+n2Oc9zki4s8xOPkcs/PPkasuZa5DKdvDS/kpqpRHyaXcTCnlTFopuzJK2ZBZimd+KYYdpRTvLOWuoZT9F6Rx1VLf7VLGPixFvJPa2ktJlxlYbWKQ9iEG9qoN5GsMpGoNzHQy4OxuQOlh4I2nAf8eBjYNMpA82ED4EAMrhhpYNMzA+OFS3wgDnXQGnDCgEFJ7oDT3CwONMw1U/s8Aaw0MWGfAPdSAXZgB03ADHyTPIgzS+mfgepSB8mgDJ2IMHIo1sD3OQFa8gfgEA2v1BpYmGpiXZGBasoExKQYGpxqkvYsBbYYBy0wDzZKXWQYpbxmozjFwKdfA7xsMHNloYNcmAxvzDCTlGwjbLP3uLQaG7zBwa6+BogMGnp80kHhO+p9XDDy+amDLDQM19QZymg3oWwyEthpY1mZgYbuBIKMyxsnK8Dcuo49JGZ1My3A2K8PavAwjizLeSZ5YlnHHqoxr8jIMijKOK8s4YF3GWrsylqrLmK8pw9G5jHaXMhrdyrjlXkalRxl+3coo6luGXFfGtjlluIeV8TyyjEsxZfwaV0aqvgz7rDJas8u4urEMm71l3D9QhqyxTKrJyjhhX06iczlfuZfT3aucsq7lOE0sp8+8cjr8VM6bdeU8Xl9OeXg5hyPL2Rhdzuq4ckLiyxmTWE5NVjkJeeUs31xOxdNyTFvKuWp0nmCr8/SxOU8X2/MYHM+z0fU8Ue7n+b2n1D7lPAHZ5/k89zxv889z+7/znNNc4I7vBQZEXsA7+gKnky9gZnSR17KLnDW/SIHVRZzCLvIm8iKBmRexMr7EnxaXaPK4hLz5ErKWS5QbXyZSfhlhd5nPNZelWvAywxMuc0d5hd9VV6TYV/CNvsIb/RUiNl5hed4VlpZcYZpRBeNlFQjjCjwtKqS6sIKCQRWkDq3g31UVVK2poGR9Bb+FVnAorII94RVsi6hgY2SFtAeoIDG6gqiYCtbFVvBDXAWLEiqYo68gMKmCgOQKhqRW0CO9gubcCho3VXB9cwXJeyowPyGd62EFHq0V2LVXIDe6ionsKi2SJuOrPDG9yg2Lq5y3uirtIa7Sx/MqJ3td5UToVWYnXYW0q3yWdRXVhqu0brpKyvWrLG27ynTjSnRmlbgrKqUappL72kpKXCppG1jJ9+srWRBayddhlQSFVzIlolJavysZFVXJ8OhKBsVU8nlsJT3iKvGNr8Q7oRI3fSUOiZWokiqRJ1fyPL2SO1mVVOVUsnNLJbsvVLK0VYrbLsWUXaOb1TX+dLrG727XeLn9Gh+NqqQ6rkrKEVUUjaxi05gqjv1Yxc9rq9i5roqt66W20Cqyw6pID68iKaKKuMgqoqKqCI2u4qeYKn6IrSI4vkq6tlXM01cRlFTFkIwqTLZUMdFQRWBzFWNaq6CtCv/2KgYbXae/7Do9TK7ja3qdDubXuWV/nSvTr3P4q+u81l/n5Ibr5G6/zjPFn1Rq/mSPx5+o0/7kn7w/iTS/wTrLG6xQ3GCK/Q2Gu97gduYNyvJuUJp/g6yDUn/4XyyP/ovRuX8RKK9mrE01vV2q6eFWzeOR1ayLqJbybDWro6tZFVPNythqlsdVsyy+mqUJ1SzWVxOSWM23ydUsTK1mflo189KrmZldzfQN1RS1V/ObrIYjJjUUmtZwyLyG/ZY1bFPVkOtYg8/qGjqsqcE1tAbn8Bocomqwj65BG1ODjb4G84wajDbU0C5p21jD69013Pq9hqrzNVRcqWH3pxoKWiStUkxZLVtMa9lsVku+RS0pzrXoPWtZ36eWdZ/XsrZfLWsG1PLj4FpW6GpZTi1T10jW1jJlnWR9LYGhkrBaJodLImqZFCmJqmVitCSmlgmxkrhaxsdLEmoZp5ck1hKQJEmWpNQyNlWSVsuYdElGLaMzJVm1Uo0pya1FbKiFTZK8WoYX1DL0QC0Di2oZcKKW/iclp2rpe64Wv2u19KippWOLpFXSVotPu8ToJj4yibHE5CbephIzibnEQmJ5Ey+5RCmxvkkH1U08XW/i0fkmbsHSZ5QkWhIn9aVLMqU4O2/S6Zeb+LfdBEUdo2zrGG1Xxxd96pg9oo7g6XX8sKiO6PWS0DpiwuqIDZdE1EnPeR3xUXUkREti6tDH1pEYJ4mvIymhjpRESVIdqcl1pKVIUuvIzq4jJ6eOl611vGqr43V7HW+MbvFWdot3xrf4aH6L/yxu0SK/Rc/BtxhuehthcZvJNrelGuE2wR63+Z/Xbel5uY1T9G38N9xm7ObbOBvfoYvlHSY432HlZ3doWXSHpTl3OHn0DqEtd7jkdBfPAXfRJN3FOUX6nnYX38y79Mm5i8i/y3n1PWod7xEYe4+YrHsUbrtH+e57jJLfJ9D6Pvbh9/k87j6n9tzn6bP7zDJ7wF6HB6xe/4CIsAekRj6Q1pcH7Ix9wJ64BxQmPOCY/gEe2x/wpOUBDuYP8VM8ZLjNQ0JdHpLi/pAdxx5S+/wh3Vof4upbz7f96sn3r0d8Xc+42fXIwurRRNbTLbaegk31zKyvx6K9nqmKv1lj9zc1Hf7m67l/sy/7b5RODcwMaODe1w1sWdPAwXUNHF3fwMnQBs6GNXAhvIHKiAbuRDXQEN3As5gG3sQ28F9cA/ZJDazc2EDV7ga6f2qAVimW0SN+NH1EzopH/BP6iG9SH0n58BH99j/i3/pHyC0bmWrXyKb1jewIbWRfWCNHwhs5GdHIuchGLkU1cj26kVsxjdTHNvImvhFFUiMdUxvJyG9k43/S2NZG2swe46t4jM7mMZadHzM/+TGpGY9R73iMl+MTJrs9wUH/hPDsJ1Qr/pFqv3/oGfUPHvn/kG/7lEK7pwQkPCU77SkXs5/yeMNT3LY8ZZfyGYetn2Hm8IxeLs/Iin3G1rhn7I9/RvaWZ3S1+peD+n95nfavtEf6l5Tf/iX9w7+8bP8XC+PnbO/0nA4/PCfqz+ecDnpBbvgL/s57gcO2FwTtesGuH1/SuP4lb0NfYhT+EtfIl/hGvaR/9EvmxL0kXv+SnUkv+T3lJQ3pL+m74SVZv75kedtLko1e8bPxK0pNXzHO9hU/qF+x1f6VtH69oszoNS9NXtNq+hqF+WtcLF7ja/maZNvXpHi/xjbpNUt2vWb7ydcc8H3D84Q3uCS/oSX/DSZOb+nt+pat3m+Zm/CWX1LeUm/5DseYdyS1v+OgrInnZk14WjXxpXsT33s08UNgE35hTayMaiI6uonsmCZ2xzZxLK6J8vgmahKaeKxvkmquJsanN/E2rwmjg01c/9jEHxbv0Vq/50uv92yIfc/B3Pd03PqeoLb3DFV+IMfuA57xH9DpP9CU9QGLnA8E7P3Ar5YfeeTyESv3j+Qv/0jKlo+ssvuPkk3/8cHoE69sPuHZ8xN7Qz9xcd8nuqqace7WTEbvZlZuayZI3kKOdQunbVsI69KCLqOF3wNbsQhtZXNMK+VxrXRzaePLrm10j2pDFy19j2mTauM2YuLayItvk97PNsr0bdxKbONVUhtmKW18ndHGysw2tma3SfvpNvptbqNgRxuD97URaNxOqGk7+8zbeWrVjpGiXXpm22nwbiciuh1LEyORIzG1MhJCbSRao42Es7FMnDaRCVdLmThrKxOHAmQiJVom9sTIhJleJsx/l4lNpTIRbWQsuhgbC4XeWHQ6ZSxqS43FyGQTEW8wETvKTESPchPRamEqttmYCjOdqViTbirOnjUVH0tNRa65mfCKMxNVJ8xE0TkzoSg3E6MumImuV8yEzTUzUVJtJmaZmIsnkp9MzYWZmbnIlnibmwvfkeZiAebitWTrKHMRMMZcxASYC/U4c2EVay4i9OaiKcVcXMozF5t2mouxZ83FvovmYvplc2EtsxDdjC1EiSTAxELclGjNLcQuyTkLCxFoaSFS5Bai7wgLUT/SQsT4W4ox0yyFIdJSLDCyEm+wEgWjrESf0VaiV6yVGFJqJVbL5MJ5hlx8HSQXP3wtF0+j5WLMebn4dEEu1pooxP6xCvFinEL8EKYQAZEKcVuyJEoh0qMVokOMQhyVEKsQ38YpxAeJS4JCRCcpxJ5khVh/ViEaDAphUa4Qee0K8ZulUvwnV4omG6UId1SKqSiF019K4ZdqLRK+tBG/RtqIFZNsxZlAWzFzhq3olmgr3HNsxYBSW3FF0nzBVkyttBXP2m1FhJFK/CxTicHGKlEpWWCiEk2SRFOVcDdTiSMSYa4SNyVLLFSiXZJtqRJdrFSiXq4SqxUqUWYtzVOrxOMBKnFipEpM0KnEA8kPqISFUInNEr9RKmGQPB0tnW+sdK4AKeZElQicohLbp0nHF6Tj+XYiKcROXImzE6MS7cSMVDsxrtpOOD+3E4clT03VYqiFWkz9Xi1y4tViZYVa3KxTiwFyjVig0Ih3aITXLI14lqIRU8y04kCEVmyK1opZsVrR/YJW1MjsxSbsRfcEezE4zV5kV9iL3BEO4uJ4B9El3kH8mugget10ELNHOorhUY6iNMFR/JLqKJZXOIodI5xE9hdOYrneSZytcBInrzmJ90pnkTPVWaTNcBavgpzFzBRnUSFzEcETXMTGQBeRGesi/qlwEZOuuYjdI13FMJ2r6JrgKq7o3USdyl2sTHQXuy+7i/0WHmKtlYc47+AhrKZ6iF0S/VUP0e26hxj8zEMct/AUKTpPUR/tKaZkdBBn/+wgTtt6CQu9lxiR6CV+TfYSf6R5iV3bvER5lZf4boK3yE7zFscVPqJpqo9wy/ERxpd8xAllR5Gj7yjGV3YU1epOol9AJ+E/pZOYk9xJtEpcr3QSE653EnfHdhYtiZ3FtKOdxdOALmLPxC6i9ssuomhWF3FG30XY1HURBQm+4volX/G6wlesuOYrVFW+4ogk8LqveCXpdcNXvLztK5bd8xVX5V2FtbKrmGjdVdg4dBVfWn8mQkZ/JjITPxMjld3EuKxuYoNdd+Hr3F20j+sursV0FwuTu4sfznYXI6q6C2VAD+Fu0VN8ZdtT1P7VU3xy8BOfJvmJ3+P8xLh0P5E3qZd4dbaXaHjVSwxR9RbRXr3Fhsu9RZervcXvsj7isUMfMbSgj4i50EesuNRHdLf4XMSr+4r2rL5CZtlPvNH2E5PG9xOaaf3ERFV/IU/sL0Iz+4s5Nf1FhGaA6KwdIFaPHyBmywcKldNAkXN1oIgwHSRkkwaLgVOHiIeS1TOHiLMZQ0Tp+SHC+vIQMbJ6iLinGSrsw4eKQZlDxX6nYWJln2FiScowkffXMCmH+Au/Lf7ida2/2HzTX0S98xdbN4wQxlUjxMzqEeKyeqTQTRgpmDRSOCWMFCuSRooLySPFqrSRomPuSLFFoROtWp0wd9eJf8frhOU8nbC/qRPJeQj5n4h3F8eIW85jRedxY8XTSWPFrRTps3KsyFQEiGN2ASLDJUCMvhkgPJzHi74Tx4ut3hNEfo8JYtTkCcJs6gSxaNoE0fDlBPH5wglimn6CuJE6QZjkTBC7t04QYUETRcfIiSKlw2QpT08WrdWTxSBVoHDyCBQPxweK04GBot/0QNEo2TQjUHT6KlBcXBAo5mYHiteVU4WN6zTRPXOa+Jg9TVibBIlFVkFigDJInLENEr9og8QcryCh8Q4SoT5BYuagIPHtiCAxZlyQeDY5SOwIDJLeEWmsZOW0INFlepDImBEkRn0RJCJnBYl+XwWJabODhMWcIPFxQZA4tDBI2K8IEmFJQcI7I0ikZAaJuTlBYvOmIGGaHyROSubuCBLandKYgiDRfCtIHH0cJGY4fCn6q2eKgBELpS3tauFUuE54zIwUg3smiYk9Nolsq81inPcW4Ve0W5wr3CsqHx8Q1c6FQj+oSHTreVxMjz8lOq/9QxwtKBeBO86LGdkXxagjleK1+oZIXPdALF/1RvwfbaetJQ==</binary>
            </binaryDataArray>
            <binaryDataArray encodedLength="1120">
              <cvParam cvRef="MS" accession="MS:1000521" name="32-bit float" value=""/>
              <cvParam cvRef="MS" accession="MS:1000574" name="zlib compression" value=""/>
              <cvParam cvRef="MS" accession="MS:1000515" name="intensity array" value="" unitCvRef="MS" unitAccession="MS:1000131" unitName="number of counts"/>
              <binary>eJztWC123DAQ1gssygEKFhQGFJZF3pLAhQUFCwtzBMPAwEDDwMBCg4IeIXAP0QN0vJ6xx3r6GcmjXYOA73m9ljT/34xtTHtvzjDWTL8lsLC+Z9g18xmps3JlpTCcdwLcNqMu5/PtqKPBq6Ys6Rrj6NIF9kr9FpNHtqbOSPlijQ6SZ7nn56zXyLtYLHLipJ3jWmeH7IrlTyx+/N5G1mnmUKvkW0le+v4nXw1c83vgHMAroAVYwNdm5KPO8aslLvLJqpgva/0v4RUNuTVlrPVB7XNzfexbX8KtvEf1LGdPwn6ioYdkb4yXNPu7ZowGDP58Aj44Ij88Aw7NPDOd56ZmjkGpLbVqaG1Opv6XxrhUPyuMWaiPafpHY5+7V6MGYnFI1WONWg89C9moMdPSmp7Wsnpc0/9C+3heatYszRkaPl9re2ksNPbUhlSnLc021HOO2Iee8XeP/b53ckeie2hNbXurz2lOfVJ/XhPTte9HOTZwfSW94dL5Ob0HDbpCDr7jfDTgEXPT4PuUO5umOMkyu2m2Mp69kj7ne3aVGcsuZ8Yd89UB72+buY6Nnb839R57Q34zHrQF9ubM8Wo+KgXzVe68W2IH+dQ3cwZnYDvG+S/g196YP4Cb7xBzwCfAP7h/24/P7gDfAF8AO0DXjN8pHvG6a+Z6Msj95IeFjo4+i5yQ2nk/1uALyj5gzzlibRtEh3pYu/xO2tllX7pWH3Xt5vc+fq3eny6815cLxMdUPx3L6xhnprhhcRXmWy4WMUM5vZ25kmyjK6FmfC3Kp5p4RU7nvcut0ZgvJTVzyXoyzI+TfoGaiuVNiCN9e0s5usQ+4rAW55k3wI/9iAfAT8Dn/fjsHWcci1z4xL4fH9j3Y5eLQz5I6cz9fkLQt2qe671TcyEfSn0U4kbOHSSb/Mc5n+Tz3ylZ1+oRWrDMzs3YQrnNYkF9WsKLEjsmfmM5yPN2OsNzVijPkvIUfbT2PMP86rPnmnpJ/O1bz+MXOy9XR63Y5ZxDaxd9y+Gq3Li5vtkiQr0mZHNJ7lLtS7ikKjy2atWilAPPfb+Z59GBd3mfpvwzDDEZE1c7XLrlvNuybh/4wKWgNVNonBfiFl8Pi82v26zt/7i0EC0=</binary>
            </binaryDataArray>
          </binaryDataArrayList>
        </spectrum>
        <spectrum index="2" id="sample=20 period=1 cycle=1 experiment=3" defaultArrayLength="3914">
          <cvParam cvRef="MS" accession="MS:1000511" name="ms level" value="2"/>
          <cvParam cvRef="MS" accession="MS:1000580" name="MSn spectrum" value=""/>
          <cvParam cvRef="MS" accession="MS:1000130" name="positive scan" value=""/>
          <cvParam cvRef="MS" accession="MS:1000128" name="profile spectrum" value=""/>
          <cvParam cvRef="MS" accession="MS:1000505" name="base peak intensity" value="497.0" unitCvRef="MS" unitAccession="MS:1000131" unitName="number of counts"/>
          <cvParam cvRef="MS" accession="MS:1000504" name="base peak m/z" value="485.028821004874" unitCvRef="MS" unitAccession="MS:1000040" unitName="m/z"/>
          <cvParam cvRef="MS" accession="MS:1000285" name="total ion current" value="298.0" unitCvRef="MS" unitAccession="MS:1000131" unitName="number of counts"/>
          <scanList count="1">
            <cvParam cvRef="MS" accession="MS:1000795" name="no combination" value=""/>
            <scan>
              <cvParam cvRef="MS" accession="MS:1000016" name="scan start time" value="2.17155" unitCvRef="UO" unitAccession="UO:0000031" unitName="minute"/>
              <scanWindowList count="1">
                <scanWindow>
                  <cvParam cvRef="MS" accession="MS:1000501" name="scan window lower limit" value="100" unitCvRef="MS" unitAccession="MS:1000040" unitName="m/z"/>
                  <cvParam cvRef="MS" accession="MS:1000500" name="scan window upper limit" value="2000" unitCvRef="MS" unitAccession="MS:1000040" unitName="m/z"/>
                </scanWindow>
              </scanWindowList>
            </scan>
          </scanList>
          <precursorList count="1">
            <precursor>
              <selectedIonList count="1">
                <selectedIon>
                  <cvParam cvRef="MS" accession="MS:1000744" name="selected ion m/z" value="855.038754591456" unitCvRef="MS" unitAccession="MS:1000040" unitName="m/z"/>
                </selectedIon>
              </selectedIonList>
              <activation>
                <cvParam cvRef="MS" accession="MS:1000133" name="collision-induced dissociation" value=""/>
              </activation>
            </precursor>
          </precursorList>
          <binaryDataArrayList count="2">
            <binaryDataArray encodedLength="17824">
              <cvParam cvRef="MS" accession="MS:1000521" name="32-bit float" value=""/>
              <cvParam cvRef="MS" accession="MS:1000574" name="zlib compression" value=""/>
              <cvParam cvRef="MS" accession="MS:1000514" name="m/z array" value="" unitCvRef="MS" unitAccession="MS:1000040" unitName="m/z"/>
              <binary>eJwN12dYVEcbgOEt1KVXqWIv0ViixhbbPmPDrlETa0yMieYztkRBeq8iKvZu7MYGdlC6imBlwQYoxoqK0qSz3/y4r7N7ZuadmT1nZ+Y95H5LG2+Xp71jdUcb5npH+6v9Pa3y3wJtdVKBdplVoXaJXaH2N4dC7Ys2T7Su5k+1EflPtcbWRVoz2yKttX2R1t6xSOvsVKR1dynStnMr0nZqXaTt1qZI27NdkbZvhyLtgE5F2iFdirRXOj7XZnZ+rq3o/VzbVPhcm9z8XItvqTYts1T78Eap9kVOqfZjbqm27napVn2vVGv5oFTrrCvVdigs1fZ8VKod/KRUO6qoVHuj7QutTZuX2sjWr7Xb2rzWHmv3Wnu5w2ttTqfX2mdP3mjtW95ogzRvtfaub+W8yrRXWpVpYxw/aD9ryrWDbcq1Ea3KtZrqcm252WftGsfP2o1On7U5bp+1r1p/1rq2/6z9s+tnbVS3z1pFm0qte7tK7eouldqAflXaobbV2qsu1dpdJl+0ix2+aO3afNH2a/dF+7z7F617rzptgbJB+9mjQdvSo0G7sl+DNtKqSTu2c5P2W+sW7bq2LdpFA1u0Xz/Sa+9aKJjVoCDeXslRByVpjkoetlJi7KLkpwYl+0xUlJmpCLBVsc1OhZ2zCqtRKtpOVeHzWsWptypuvlPxokyFw0cVPctVjPmkIqdaRSu1mm0malyd1fRzUWNjZcA9A0O8zAw5Y2HIKgdD+pkYI2yNCbQ3JsXRGI2FCV0tTRhjZUK4jQmHbE14aW+C2tGEbcamVLwxxcFcw8+tNHRtraHEzIx/bc3wdjYDW3PuO5oT5GbOBw9zvDuY09fSgh+sLLB0sGCKhSURjlYsPW+F/1UrElXWPFZb09XBmuEaG2bb2vDZ3BZnS1tmm9jxo6MdO5rtyG6x45ahPVOt7TnlbE+khz0en+1ZZebIV9aOHDJvRZaJE9PMnQixcOKFlRPL7Zzo6eTENSdn+t9ypoe9CxscXRho5coeG1c2dHXlSbMrFnpXrM3cwNyNEis3Rjm5ofvihmmdG0Pq3VjZ4MaTJjesWtwYa+hOd7PW/GzeGpV1a/rbtOaAxoPp9h7Ut/Kg1qwtv5i1Y3+rdtS3bkeIdXtWmXbktKYj0+06ctuhI6tad8S7uiPjTToRZdoJf8tOnLHvRGfTznhYdmandWdm2HcmwaEzy0y7ctqqK58cuuJq9RWLPb5i4tuvCDbrhrt7N6arutPVrDsV77uT2vI1U/U9+NeuJ/6tenLcshefrXrhZdWbZudviHP7hscOfTjv3Ad7k76MdOzLRI++eGn6sbhVPw517Md7TX/CLPpjZN+faQ792efYnxnt+nPuSn9OfulPY21/xtb3Z0tDf1429ueb5v4EtvTnjr4/bsoBLFENwMhwAN8bDWC/8QCGaAbQ2XIAjQ4D0KQPwOTBAJ41DuDr5gH4tgzARTmQxaqB+FkNJM96IJfsB3LIaSDO6kG8sRwk379BnHcZxHzzwSisBjPFejAHbAaD/WD5+wyms9tgvNwHU6sfzG6P7zD99jseug7h25Yh3DcZSmvLoVx2Goq5y1D2Wg1jl90wYjsPo73VcO7YDOdTxXBqmocz1WoER61HcMJ+BGqXEZx2G0E7Ey0hNlqe2Grpba+V/cMZGzC2g/n2sEIj6G4jGOcuqKsWfLEaidp+JBccR7LafSTF7UaS1W8kz5xGUe42iizz0RRYj2a6y2h+az2amE6jWXZtDOmasbQ2H0s/67F8sh2LcauxLHQay8Y2Yxnffiw3roxF3B3L3Pyx7K0fS1PDWGY1jeVS81gc9WP5S+HJA6UnPdWerDPw5L2hJ2ONPTHUeMp30ZN0c098rTx5Yu1Jtb0nPlM9+eOEJ/sqPdFXedK/yZMtzbKsxRNr9TiWGYzjjuE4ykzHsafVOLxaj2Nqx3E8FuOo9hrH5YpxrHMezxbFBBrMJzDbcgJkTWBS7QT5u0/Az2gikTYTeWc7kX8dJuLcbiKDPk5kjnoS7k6TeOEyiRjNZJY4TWbfp8ksNZvCAtspcg2YwnTnKbi7TSHIfQovW09hmuVUDDpN5W3NVFZaT8PUcRq/dZxGjuZ7erl8zy2P78m9/z2PP37PFLPpdHWbzr2e03lfPp2RVjM4aT0DB9sZTHScQec2M1hcNYP/XGZy3n0mrT1mkmP/A0bOP/DE9Qemd/iBzPwf0Gt+RGfxI8OsfuSY9Y+ktvqRrs7yXmv5ve2PpCtn8afxLEZqZhFpOYtbtrOIM5tNvtVs5jrNxqr1bN60mc02xRyMVHN4bjCHIss5jLWeQ4vDHNa1nsMrw7l4Wc7ltdVcZrjO5ZvWc3lUNpcA43mcdZrH8ofzmGA7n12O88l1n4/tv/NZVjOfZ1/mM7luPmn18+nVOJ/9TfOxaZlPsH4+lYqf+EX1E/nqn8DwJzab/kSy+0/Mu/cTP1ku4L7VAs7ZLqCj/QK2OizApNUCvJ0W8KbTAg40LSBcv4Bn1j8zxfZnXJx+ZnT5z9w2/YVKu1+I8viFF+1/4WanXzj+yy/4f/yF8VW/0Gi2kI6OC9neaiEWzgspar2QVbUL6Wn9K++dfkXn+itXW//KN21+pa7iVw40/8oA80Vss15EiN0ibrssoofHItQdF+HdaRG79i7Cdv8ijD8uwq98EVWfFrG4YhHPKhcxvXoRuTWLGFG7iIt1i/incRHOzYv4/Ok3fqv4jcUuvxPqtpin7Rej7bIYv02LKa9bLNebxcxsXsy9lsWMUSyRz28J3YyW8MlmidxfllB/cglpFUsw0Msyiz84YvcHbR3+YIfjHwS6/cEqjz941v4Pltb8wc9Z/8PQYCk/Wy5lov1SBrks5bzrUnq7L+VA26VMG7iU2z8vlfvhMlxdlrHNdRkxbZfh13kZiz4v47+KZfxUtYyS6mXM/rKMR7XLuN28jF6Wyzlmuxw3l+XYtFnO+rbLUXVdToZqBb2tV9DJeQWHXFbQ3m0FHh4r2NF+Ber+K1BeXsH96hVM/rKC2w0rGN+0Ak/9CnIUK+nvspJ+7is513olZzqs5OuuK+nefSUPHFYxxX0VkzutYlHdKpYY/MXqjn/h1eUv6rr+hYXF31hZ/42t3d9ssv8bd4+/+dZ6NeM9VvO96RqKLdZQ7riGbq5eFPXwouSjFz9/8uLNZy/+qPTiU5UXf9V4UffFC786L5QNXtgpvEm28OaZsze9+nmztdqbSqUP8919cOzmQ6apL7/a+GLi7Et7D19eGPrhYevHECc/dG5+bP/Kj7bd/fjP3h9fZ38cWvuzx8OfTm39Od3On7/r/WnpGMDSygDMagN4qwlkh20g8+0COfpDIGPmBnI5MJAnWwNprAkk/UsgEbWBjK8LxLY+kEfS7oZAfmkMpGtTIOXSueZA1rYEMkwfiKEiiFwpXhlEqTqIIwZBLDUMos4oCCtNEAXSTrMg4myD6Lg2iLM+QazxDWKIXxBq/yCOBgfRNzSIi7FBrNsaxMYWeTUMpodNMCYxwdyVjtYFk90YjEtLMMsVIfRXhvDSPISVliHctA5h+boQ1seHMPB8CH2NQ7nqEkrH2FCCTMPw1ITRzStMrs9hRKwNY7JPGCf8whgSEMb2IHmNDmNbrCyPk/c3hbGpOIwzDWF4N4ZBUxjmzWEUSntbwvhdH0acKhwbk3CeSHMtw2kTHs7AdeFEmEUgrCNQOURwJSSCJ9ERFBlEcsQwkpVGkZiaRKKTcs0j6W4VyZzhkXRYE4m7TyRvpSchkbzfEkm72kiu1EWy1zyKSxOj6OoVRZR/FOWBUbhGRnFscxT/q49iQEMUho1R3Jd2N0WxpDlK7jFRqPVR7FJEo1RHs9Aimpt20YT5RuPhL6+B0axRxjDKKIYxmhg8LWM4Zx9DWasYTINiOBoeg01UDP9Gx3AmLgbnDTHUVsWwpzmG/7XEMFwdi58mFmfzWKZYxZJsE8sN51gU7rGs+z6WHvGxPK2PxUO5jj1m61hqvo72Puvo37COYGUcm6bG0dEnjizfONpGxvFTTBzPNsRxbUscs17H8V1dHL6Ncbg3x/FRutoSxzp9HF8r19Ms3VGt5yeL9aywWc8I2/WU2q2nXav1WNvGUx0Uz78R8UyKiqdNdDwL6uPl3r4BD5sN7IjaQFLjBtqZb2So9UYsZ2/EIGwjD6Ub0RvZEbMR1aaNtH+/kfctG1mt2cTTRZtQx25iaPMmJpol8MU8gd2WCYy0TuC7kQnk1MjvXxJYWZvAqLoEXOsT+CRlNiSwrTGB/zUlMKI5AYeWBMqkTYrN/KbcLM8Rm5lrthn10M308JJX7808lIJ8NtPNbzN66VjAZpZt30xew2ZWN21mn2KLPM9vocpiC+18tjAlbgtN67dwdMMWZtZt4ev6LTxu2EJY0xb6qreiMdjKBcOtxBhtpb/JVobabpXPfytfJP/wrURWbkWp2Ya1/TauOWwDn20Ehm4jKXIbKeu2sSluG0vWb6Pdlm1sN97OGNPt1Gq2c8dsu8wntmPlsJ2V67ZzP347HfZup2PNdoqNdnDeeAc3/HcQFbaDjut28HbTDmYd2cFz5U5uG+9kpmYnpeY75T6yk1GuO1necScTv9tJ25idvNsgP2/eyXzrXQyw2cVXrXYxYcAuzEfuYrLvLgZG7uJ69C4+79iFwm439513c8JlN+sW7aYydjeJtbupbdxNZMtuBhrt4VTAHoZG7qE6ag/hsXsYuGMPh3bvYU3LHnoo9vJKuZd01V52qffy2mIvu632EtB3LzuCZVn4Xswb9vJWymrcS5XRPtZZ7eNPx30EdtnHtuH7mBy4D5vIfcyP3Yeb2X7iLffj4LefLeH7+Sd2PzXx+zm9cT+qrftp92U/bzQHMNl4gILtB0gz/Ycvlv/Qzf4fFjj/g0nAPxSF/8ObTfL71n/wMDuIt9VBmUMdpGLSQbqvOYiZ10FWxx8kv/ogp5sOsr75IDmmhzC2OkSY7SHK1hziltchjnsfInrtIZb4HGKs7yG6+h3C1P8Q76ScgENEBR1icbAsC5H3w+R9KTLykHxWh+iy7xBHjx/ir/pDfN9wiH6Nh3BoOkRB8yEutBxii/4QDw0O42V8GFebwzRJKXaH5d51mNI2hznQ7jBj+xzmn4TDLNxymLh/DrNIdYQZNkfwa3WEsNZHOBZyBJf1R6hsOYK5xVFc7I/SKO1rdZRxPkdRhh2Vz/Mo1zcfZXajvOqP8sXwGAPtjuFqf4yTnY6xKeQY/0UeY1TDMbo2HsO86RifpAfNxzjfcoxt+mMM1hznlO9xNvgd51jscZo3HMey/jiFqhMEGp5gj/kJkn1P0LLxBKd2nyA7+4TMc/5luNu/nFadxNzkJPvMTnLS7qTMBU+yY+1Jkg6epKbuJDNbTtJOcYrFRqf4PPQUBcNO8e2KU/Ree4pWPqdolv7zPUWO3ylO+Z8iIeAUawNP8VPQKUYFn6J7yCnqQk+RFX6K+MhTrI46heW6U6SuP0X/L6e40HCKXY2nCG6SfTSfYlLLKfrpT+GqOI1Cc5r+fqcxDDjNe+lB4Gn2Bp8mPOQ0A8NPYxx5mo/Sh/unuag8wx7VGf5ncIZphmcwMTnDJyna/Iw8w5/hqe0ZZvY5Q8+AM3hEnWHl+jMM33AG94YzfGg8wwiHswj/s+QFn+V/4WfxWX+WsoSzJO47S3LtWf6pO0tM/VlWNZyVz0rWbTpL9+az2LecpUl6qT/LbUUi55WJ7FYlEqZO5E+DRGYYJuLTKpG4NolcWJPIcN9EbP0TaZByAxM5F5TIruBEloYmUhqVyM7YRIK3JrJtXyKaK4mcvJrIlmuJBKTKzzcS+fIlkWe1idysS+RsfSI7GmT9xkT+aErk++ZEhrQk0kmfiJUiiTqpVJlEjiqJRHUSOw2SCDVMYqlREjOMkxhmkkQX0yRsNEnUSy/MkuSencQ5iyS5/ieBWxKma5OolJ76JMm9LImTfkls8U8iMCCJxYFJTA1KYnBwEh1CkrAMTaJWeh4m+wxPIikiiV2RSfwZncTr9Un8lZDEkV1JfMpIIrkuiUP1SYxrTuKJ8hxbDc6xxOgcHx3O4dj1HFqfcxwJOodPyDkmhp2j/9NzdGg6R13zOV60nOOC4jytjc9TaXKeG5rzfLQ7T69N58naep4dFeeZp7lAteUFrn5zgVlrL9DL9wKufhcw8r/A5A0XeLv5Av/ducCzVxdIarlAgtlFoltdZIDrRdovvUgvr4u4eV/EeO1FqqRnPhfJ9b3IRb+LHPC/SFzARfmeX2RR0EWmBF9kSMhFuoZexCHsIsrwi3yQHkVcJCvyIruiL/J640WWbrvIj9sv0nvnRf4qu0hDo7zfdFH+ly9yreUix/UXZT59iT9Vl5ilvsQog0uYGV+iVrpreon/WV7CzfYSF9td4ve1l3gWeImDIZfYEHoJv7BLzIi4hDbyEq7Rl6iOucTG+Ev8sfESP2y6RMqOSwTtlrH3XCLi/CVsky/R1voy57wuE7f2Mj4+l+V/4zJugZfl+egyJ8Iusy38MjfjL3N+w2V8Ey4zc8tlLn65TGD9ZWY1XmZM02XatVzGWn+ZfQZXqHG+wuk1V9DtusKR5/JzwxV2N14hpukK3s1X+K3lCtP1V0CRTG9lMh6qZBrVyTw0TGa/STLrTZPlmSuZfpbJFNkm83FgMnfHJDNtUjKvlyWjW57M3lXJLFmdTPu1ySh8kymXiv2SuRyQzNHAZLYEJTM0PBnTqGRqpYzYZNatl202JKNNkf1eTSb/bjLHnyXT9DaZ7tUydm0yBXXJZNYnk9ggx9Iox9KUjH9zMktbkpmtT8ZTkcJAZQqdVSk4qlNk/pdClfTCMIX7RimkGqdwyiSF3aYpxGhSWGuWwmLzFGZapNDPKgVbmxRSHFJY1TmFs2tSmOObwji/FAb5p9A1IIVWgSkYBaVQI70MTiE/JIWMUFk3LIV94Smsj0jBP1K2iUnhzZ4URj1I4ZuWFNrqU7BWXOWT8iolqquMMbtKo/tV9vS+yp1xV4nwuUq/wKskRlylpv4qBY1XOd98lb+U11iousb36mvYG1/DzvEa/zldo0/7axj0u8aHldeI87rGRN9rDPO7hkfANUSrVOx/TKXHmlQUa1OpkF74pJLvm0qWXyrn/VPZEpjKrNBUvgtPRR+Vyrm4VDbHp7JmYyqem1N5vjOVpD2puB9N5fNxWf+MrHshldaXUnn1NJXLJansfJ5Kh7ep1JalMvJLKt/WptK5LhWn+lQaG1Llep1KcVMqd5pTOaBII1SVxt/qNH4wTGOsUZo8d6Vx2DqNrTZpTHRMo61zGo/c0xCd0yj+Oo2vB6bRelAa1oPTUH6XRqX0ckgaO7Rp/DQqjYaladxdnsbiNWnM9kpjvHcaQ9em0dNHxvJNw9YvTeZzadRIrwNk7MA0coLSSA5O49+QNPaEprE+LI2g8DRWRaSxMDKNGVFpjI5OY2BMGl/FpuG2Lg2LuDT00uf1abyITyN/QxoXNqVxNCGN7ZvTYGcafXel8WFfGkZn0vgxOY1xKWncykpjZl4aJ+rT2NWQRlxjGoFNaaxsln21pMn/mOxLkS7f13S6qdJxV6djaZCOwjCdSumlUTo3TNK5bJrOCU06QRbpzLBOp8oxHXXndHK/Smcu6Sz4Pp1p09O5Mj+dcv908gPTWReWLueTzqCYdN7Ey7ob08k+mM7vd9KZWSr7rEnnoD6dq30yWDsgg6mDMzBdk0GjVO6VQal3Brq1GVz3yeCybwb/+mWw1z+DDQEZhAZmsCYogyXBGcwJyWBSaAbasAz6hWdgEZWBIjqDVzEZbNmQweitGXS6n8HZxxn0r8mgdW0GNnUZ3GvKILM5Q+aFmaxXZjLCOJN+Jplyn8vEVZNJtXkmR2wz6eSWibN7JpO9Mqn1z5Tni0xKAjPZGJ5J2/WZDNuXyY2UTBIaM/FtzmRZSyYzFVl4KrOoD8giJySLsN1ZTL6QRffLWTgkZ3E8M4sCXRbt6rLQNGShl6oas3jTlEVRcxb3WrLI0mdxSZHNSWU2+1XZbFZnE22Qjb9htsyds/nNOJvZJtlMMs1GaLIZYJZNd/Ns2lpk42CZTYtVNpXW2fI8I+u0zgaPbLK6ZqMZmI1eivhTlq/N5o2PrOObTbZ/tlwbszkVmM2BoGy2BmcTG5Itc6Bs/g7LZl5ENqOjsnFZl03d+mysGrMxaJJjMrrON5bXabS9TqzbdX5aex198HVMt19n0z/SleucfH0dwy/XeVV3XebC17nXcJ3rjddJbrrO2ebrHG65zi79dTYobhChvIGv6gYr1Tf43eAGcw1vMM3oBmOMbzDU5AZ9TG/Q2uwGeosblFndINf2BpFeN/D3vsF83xuM87/BiIAbtAu+wdPIG/yccIP2L+X35htY6m9QobzJAdObDPW+Sb+1N3Hyu4mV/02aAm5SGXiTgpCb5IXe5HL4TTZF3yQq5iar18l6Z29Sc+cmv9bdZE79TaY13MSz8SbDm27Sv/kmPVpu0lF/E1tlDgp1DrXSR4McXhrm8NQoh5smOdj0z8FkQA5fBsqyQfLe0Bw2ihwuz86hzf9y+Ncrh3+8c+S5OocNPjlE+uYQ4JfDav8clgbksDAwh9lBOUwNzpG5Sg4jQnMYEJZDz/AcOkXk4B6Zg31UDmbROahicqiXPsfm8HZdDoXrc8jakMOxhBz2bc5h/dYcZu3OYczeHHo9yeHFixyUTTnUSZ+bc3jTkkOJXrZT3CJbdYsU9S2SDG5xwvAWG0xuEWl6i2Xmt5hreQu90y28A28xM/QW30bewjDuFrkJt3hz+xbnKm/xv8ZbzGm+RYJDLnv75LK1by7r++WyZkAuywbm8vugXH4anMsP3+XSe0QubckldHUufmty+dsrl6Xeufy6Npd5PrnM8M1lol8uo/1zGRaQS//AXHoG5dIlOJc2Ibk4heZiE5aLaXguyohcGqTKyFz+i87laUwueetyObkhl7jNuQRszeXHXblo9+ZicTiXmpxcdn+RZXW5RNTL8oZcvBpzWd6UK3OOXH5uyWWWPpdpijzGKfMQqjyGqPPoZ5BHD8M8PIzzcDLJw1STR5V5Hu8t8nhpmUeqXR6xLnmsds/jx7Z5rBmWh3JlHkm+eXJdy+OQfx57AvKID8qjU3we93fm4Zubx8D6PLo35qFW3qZGdZu+4ja5026TvfY213xuc8n3NgcDbrMh+DYLo27Ta8NtQk7cZvHp2+y9cxvvptusar7NLOUdJqrvMNjoDnvG3OF3nzvM8bvDTP87TAm4w7jAO4wMusOw4DsMDLlDn9A7fB12hy7hd2gXcQfHqDtYR9/h4/o7ci2/w4XPd1hfe4eoujv8rL/DXMVdZirvynPoXVzM7/JhxF18w+4yZMNdnLfdpWXXXbrW3sWjXpY33MWh8S42TXcxbrmLSn+XZqlKeY+XBvd4ZniPAuN73DO5R67pPfba3mOz/T0Cx9/jsPc9bLbfQ1d8j7l19zAyv4/S4j572t9n2or7PI67T87G+5zddp/Ne++zbv99ejbcp1vjfbo03adD833atNzHTX8fC/UDjAwfUGvygGSnB/zr9oBDrR/QfdgDxvo/YFjQA5mvPKBf6AO+iniAw7oHWK1/wDybfAauyKf/ynz6rsqn91/59Pg7n26r8+myJp923vl4rM3H3Scfe/98bALysQzMxywoH3VoPoqwfJqlT9H5lK7P597mfLK255OyK5/DB/PxPpfPn5fy+d/lfBZfyWdaRj6jbuQzODcfkxLZvjSfLy/zyavOJ6dGtq3NJ6Mun9R6GaMhnyuN+Vxsypdnt3wSW/I5rc/nuFLHUZWOfYY6tpno2GKqY4OZjihLHX52Or5vr2NMFx19e+n4preOnt/o+LqPjm59dXTpp6PTtzra99fRdoCO1gN1uA3S0eo7HQ5DdNgO1WE9TIfZCB2mWh1G6NCP1HFkiY49f+rYtUzHjuU6Nq/UEf+Xjri/dcSuln2v0RHhpSPMW0fIWh2BPjr8fXX4+ulY669jTYCOvwN1rArSsTxYx58hOv4XqmNJmI7fwnX8GqHjl0gdC6J0zIvWMSdGx6xYHT+s0zE9Tse09TqmxOuYtEHHhI06PDfJOSboGLVZh9iiY9g2HUO26xi4U857t46uB3R0PKijzWE5xyNyjkd1WJ2Sczor55SowyBJh+qcDsV5HS1S0wUdNZd1VF3RUZGs41OKjo9XdbxL1fEyXcfzTB1F2Toe3dCRn6Pjdp6O1HwdB5/L3+OVjoBKOccvco61co51OlbU61jWoGNpo07m6Dq53sh5tuhYpNexUFHAz8oCflIVME9dwByDAmYZFvCDUYHMzwv43qSAqaYFTNYUMNGsgPHmBXhaFDDGsoBRVgUI6wK0NgUMsS+gf6sCeroWYNKrAKPeBRh8U8CzkQXkjy8gdWYBV2YVcPyXAhKWFxC3qkA+mwICfAvw9S9gbUCBXOcL5NmrgL+DC1geVsCy8AKWRhTwR2QBi2IKWBBXAPsLGHGggObbMl5TAef1BfxrVMge60J22BWyuVUhCU6FxLYuJKBLIT8PK5TnyEI8vAtpvbYQN59CXH0LcfErxNm/EKeAQpn3FOIYVIhDcCH2IYXYhRZiG1aITXihPPMVYh5diFlMIcbrCzGKL0S9qRD9lkJathby4Vghx6oLOdhQyIGmQva3FLJPX8hu9UN2Gj4krtVD5v7ykOkrHzLV6yGT/B8yauNDhv3zkG+vPKRj/UN5rnpEW6tHtLF5hPtqaY3kJXlLPo9o7Sv5S4GP8IiS9TY9ot0eae8jOhx/RKekR3S++Ige9x/R//0jBlU9YnDdI75reMSQ5kcMbZH0jximeMww1WOGGzxmhNFjhOVjRts/ZrzHY2YPeczPYx+z4ufHhAY8JiLkMetiHhO37jF7Djwm8cpjCv97zOM3j6lWPaFJ8wRrjyeMGPeENWuecGDbE47veYLd2yf0qH/CQMVTBimfMsLwKcL4KWM1T/nR/ikLXZ9i7P0UG395f/tTxux8SgfjInAoYrxzEfPaFnFlbBHK34vQ/K8Iqz+L6OtXxJiwIv7eWsSRE0X8e7KICe+LmPyhiN9rilhVX8TqhiK8G4vwbSqSOXMRQS1FhOqLiFAUE6UsJlZVzFajYo6aF/OufTHVnYsx7FGMSc9izHoVY9m7GLs+xTj2Lca5XzFfDS5GiGLurSqm8O9iHq8u5plXMS+8i3m1tpi3PsW89y2m3K+YCn8ZL6CY2sBiGoKKaQ4uRhFajEFYMcbhxWgiirGILMY6SvYRLfuIkX3EFsv8qxiPuGLarS+mY3wxXTYU021jMd8kFDN0WzHf7y1mU1IxH+7K8fxXzJRPxfg1FRPYXExISzER+mKiFSWsU5awQVVCgrqErQYl8r0rYY9RCfuNSzhkUsJR0xKZY5Vw2qyERPMSLliUcNmyhFt2JegcS+jUs4SVI0vImlNC5eISrFaW0Me3hKEBJXLvLmFMcAk/R5WwOKaEgA0y3i7Z7mgJvQ2fyfXgGds8nmG49hkWvs+w8XuGg/8zXAKeyff1Ge2CntEp+BndQp7RM/QZfcKeMTjiGSJKto15xpTYZ0xf94y565/xc/wzDCqfccDhOfoFz7FZ9JxdIc/JiHnOk/jn1G55jvWu58z79zkXrj2nr3kpY61LyepSSvzkUnZOLWXS36VMX13KrDWlzPcq5VfvUpasLWWZTyl/+5ay1q+UQP9SwgJKiQ6U7YJK2Rxcyo6QUvaFlnIivJTrMaU0bS7FZkcpX+8t5YcjpTjUl+LaUEqnplK6NZfSu6WU/vpStMoXjFG9YJrBC340fMF8oxcsNH7BEpMX/K15QZD5C845vMCgwwuif3/BO68XGPu/oFvoC7w2vGDLlheE2v3HVsf/2N3qP9p9/R+Nk/5jVsR/DKv/jz8VL/lb+ZLaQS+54f+SgsCX1Ie9ZMaml3i2vOQn5St+V71imfoVYUav8Ah9RaewV0yIfsWq9a+4vO0Vb/a8YlPdK3bWv+KfhldcaX7FC9VrytSvaTB8jWu312zzec0Z/9cyT3vNk5DXvAiV5WGvqQx/zcSNr4nc/pqze17TYviGOTZvSHR9w/Jv3rBE9ZZww7fctXjLJb+3ZPi/JTfgLbrAt5QEveVN8FsMwt/iGPmWrtFvObntLfX73vKX8h0bDN5xyvgd81ze4eP+jkXfvuPBnHcyd3xHk887egS948Wmd9iryvBQl5FpV8YLxzI2dilj9coy0rzLuLW2jAKfMp75llHmV0a1fxn6gDJMg8qwDy6jdUgZXUPLGBpextiIMqZFljEvqozfo8tYFVPGg4Qyvtsr49SW8aWxDEVzGWYtZTjqy2ireE9/1XvGG7zHy+Q9o9zeMzvgPbvD3nMr6j0rtr9nz+73cg1+j3/9e+Z1/IDx2g9yvf7AV34f+Nb/AxMCP+Ab+oG9ER+4E/OBiU8/8GvxBx42f+CTXtZXfcRO/RGT2R+Zuu4j4W8/8lfTR/kf/8h2/UcOK8pJVJaTqionV13OI4NymfeVU2FUTrNxORrTclppymlvVk4v83K+syhnrGU5063K+dm6nOcu5XxwLed0YDkpQeXkBJfLZ1tOU7isG1vOsnh5b2s5fofL2d5YjsrgE1aGn+hq/ImNVp/YH/2JJTs+EbZLft/9iRGpn4hRfOaw6jPvjT9TZ/KZTV0+80BZQamqggXmFdRMqkA9pYI20yro8X0FQ6ZXMG5GBT/OrOD3HyrYP6eCM3MrcPi1gm9+q2Di4grmLqmg6W/Z3q+C5f4V+AdUsC6wgp1BFRwPruBSSAUFYRW8DK9AGVVB65gKusdWsCi+gmtbZN8nKlj1tIJTzyqY1VJBuLKSdMNK7hlV8tGkkpW2lQTZVTKxbyWzRlfyaUolg2ZWEjankoGLKxmzpJLQPyvZtKySA8srObuikqbVlZh5VeLiXUnXtZUM8KlktG8lM/wq+dW/kr8CKgkJrGRjUCX7gys5E1JJamgld8MqKQmX/UbIGJEyRrSMESNjxMoY62SMOBljvYwRL2NskDE2yn43yX4TZL+bK0nbImNslTG2yRjbZftdsv1uOc69cpz7Kpm5v5JFByr5+59KEo/IeR6t5NnxSspPVNL8byVupyvZfLGSg5cqeZBcSWlKJYdvVZKdV4nudiVVdyuxeVBJm/xKjhVVcrm4EvuXlfSvq2RUfSXTG+TYGuXYmuTYmuXYWuTY9HJsiirSlVXcU1XxTF3FJ4MquR5UYWFchbtJFd1NqxisqWKcWRWzzKtYbFGFt2UVkVZVbLWu4ohNFRdsq7huV0WBfRXVjlWonaqwda6it2sVyzyq+Ld9FSkdqujSvYrSAVX0GFrFwmlVxPxWxfHFVYR6VZHgXUWSTxU2wVUyL6+iV2gV/lFVFK2vYtUJ+f1SFXtSq/juVhW0VPHAuBpb82o22FdT4VJNb49q0rpUc69rNZOpZsWMan5ZVE3n0Gr6h1UzM6Ka3yKr8Yqq5mhsNTlx1WgvVbPpajU1mdUYZVfT/VE1xQY1fDSsoaemhgM2NUS1qWGYfw2TA2pYEFjDyqAagoNrKIyo4U1kDbeP1DDhXg2dWmrk3lEj184vdLT8QmqrL+T/8IVB879wK+ILH6K+0Bz9BdZ/wefAF+ovS2+/8MCwlgSbWg7Z1iLcajkXUMtZkzoKNHXkO9fxemMd7lvquH6qjsf1dQSp60kwqOewYT2XjerJM66nwrQeA7N6ulrU8699PbVO9Wjd6/nNox7noHq6B9czNbSe6Ih6dkfWcyaqnnex9QQn1nO8qZ5WNg1MsW9gXvsGsqc1cMe/gZrABkyCG3ALacAvsoE9GQ10vtXAd+pGJhs0stekkYV/NdI9oJHhgY18H9TI78GN+IY0Eh/ayMGwRi6FN5IX0cjzyEZqohoxjWnEPbaR3usaGRnXyI/rG1ka30jQhkY2b2zk2KZGriY0cn9zIyv3NLJjXyMZBxop/KeRpEeNeLU0cl7ZRI6qiWJ1E5UGTRgZNeFi3ERPkyYwbWKmpon/mTURaN5EgkUTxyybuGrVxH3rJl7bNGFp38TwDk0MndXESz9ZvrmJX/bKq0UztnbNXHZtpqpbM8XezcwJbCY8uJnssGaehjdjGNVMz5hmlsU1k7mxmfKEZvSaFpZYt7BStDA7swVNXgvuVS1Y6VvkWVnPZJWeRWo9vgZ6NhrqOWqk55qxHkdzPd0t9Ggt9eyw1fOynZ5O/nq+C9CzOEhPQLCeE6F6MsL0PArXMzpWz3+b9EQf1XPxuJ7g2zK2QiGeSr8pFaJS8lMphIlaIRIkDwOFOC59a6gQ6dJ4I4V4KP1irBDlkreJQsSbKoSrRiHGmCtEvtTKWiG6f6cQDFGIWUMVommYQuwZoRDntQoxHIXIk/4cqRBhoxTie0+FMP1RIfaGKkRElEJ03aAQ0zMVovSuQvxQqhAqpVKsk3qrleKqNMZAKXTST4ZK8UHyMlKKIyZKYWihFOOtlSLsK6U4NEQpjqEUAzyVov0kpfCOUIoOmfL+HaWoeagUnVUqke+iEiValahFJUKFSuyboRLTtqjEq6sq4ZSmEr3TVWJchkoszFSJs9dV4pc7KhGjVItKQ7XoO0wt0qWJw9XiqfT7CLWokYK1amGFWuySugq1uCAxUi3uSXNHqUWZtGa0WpwYqxbPxqmF/US1eDJbLXbOU4tBgWpxQ5oepBYvpGXBatEkXQtTi0fhavFrhFoERKrF/gS1+Gu3WpSkq0V4plrcVRiId0oDYaA2ENONDMSIYQbijjRnuIFYM8JAGGoNxEapDQZisDAQN6XY0QbiyBgDUexpIP4IMBD2QQbigNQz2EBclR6FGIhFoQZiVKSBWJVgIJSbDUTwTQOxO8dAdLtlIH7JMxBDnhiI9saGwutXQ7ExwFCcDjQUQ4IMRa40K9hQvJVWhxgKg1BZLrUNk3WkIeGyLEJeY2Rdaf41Q/FR0qQZim1S53RDcV4iw1A8kHZkG4quuYYi6oNspzYSFRiJ9MlG4ucII/HuopGoG2IsgsYbi3k/Gotvg41FtrQq1FjM3WIsbqcaiw9pxsIn3ViYZRiLHVLXTGNxWXqUZSxqs42F5wNjMVxhIuYrTUS5tFttIlIMTMQ4QxNROsJEjPc0EaoQE9E21ES0TzURpJmIfOmXdBNRJdllmog+WSZiaraJWHndRBzIMxHBSlPxj8pUFNiYikP2piLCzVS0HWEqRmhNhfNMU1EeZCr2hpiKXqGmIk3KXmcq6lNNhV+WrHfLVGyvMRUHWkxFH72pyJK+V2jEK+lvpUYYqTRii9RZrRGXpDEGGvFYWmyoEQ1SjJFGuBprxL/SdyYacVuaZ6oR5VKARiOszDRin5RurhEvLDQiyk4jFnloxMB2GuEzVCN2D9OIr4drxDVp0giNeC4t12qEEo3YKLUTGpEkFYzUiF9HaUTEaI1wGqMRvX/TiMOBGvFyk0Z0zJbjuSHHclMjgvQa0VdpJrzVZmKngZlQmZiJkxZmonSImZgxUd6bbCauTjETfZ6aid815qJe+uBoLsxGmIueWnPxEnOxWpiLeH9zcS7AXIwKNBcLo8xFZLS5UFw0Fy8sLcRWewtRpLUQy7AQm8ZYiJfhFmJatIV4cNVCkG0hEm9aiFqlpfAwthRNppaiZJilUI+wFFukrlpLkSKVYinqZluKs4GWojDIUiwOlnWl9SGW4nyopRgTZimeSsoIS5EgdY60FFckzXoZL9NSdLtuKWbkWop/bluK2VorETXaSmiDrUSB1BRiJTzDrUS3KCvhEG8lcjOsxE5hLax9rcVP/tYiMsBanAm0FiLIWmwKsRadQ63FjUhrYXvdWix9aC0KnWxE3AQb0XuqjfAOsRGzb9gI5xwbocizEWvMbUW1la14NclW/DXTVswMshUL0m1F1U1bYamyk++hnWhvZCcmGNuJ2xo7MR874THSTpyTPEfJz+PtRPNVOzE8006kX7cTV1/ZiYUqexGvthcdDeyFr5G9WGxqL+Z52os24+3Ft9H2Yt9teb1jL9602As/vb2wVziI49JwpYMolJaqHIRa7SC2Sz0NHES2FGnkIM4bO4g1pg7itI2DGGnrIHyHyXLhIGaPlOWjZPloB/H7eAfxY6SDCI9yEO7RDuKvaw4iydlRZI5wFAVjHMWUSY6iPtRRHDjjKLqmOwr3LEfhfd1R5Bc4iq/MW4n2tBJTRStxcGwrMX9iK/FncCuxO6SVqH7QSsSNchIzxjgJg2lO4kyIk4jPdRLHC5zEJytnMdnWWewf7ywO+TsL4yBnMSDYWdyXFoc4ix2hzqJLjLMYs9lZlErdM53FjzecxdECZzHHxEUsHu8i3i1wEY2BLiIhyEV8HewiMsNcREy0i+gQ4yKs97mIlGwXsUHpKh5MdBVfBbmKLOlLmKuoiXEV6etcxaytrmJmsquouOYqslVu4thYNzF6mpu4HeMmfrvnJgxM3cX7ce7y/XEXf6pbi+kjWwutykOUSPYGHuKts4fwmuAhHqV5iIV5HuJfRRuRa9pGGI9qI66MbyNUUW3Eypg24kheG8HtNqL9gzbilm1b8fWItuLy2Lai+Xpb4XK7rXipaScCR7cTJ261EyYm7cW9iPai9/r2IrawvfjesIMwde4gXrh0EL+M7CCmeHYQn6TjMR2E1e0O4nF+B1FdJeuYdxR+tzrKWJ3EApdO4lRgJ+GY2Ul0ye0k9lh0Fm0HdhZRnp3FyImdxUvJ43+dxeCYzmLGvc5iVX5n8T91F9HVuItIG9VFLDXqKk45dhUDZ3UVESFdxZ8Puoqf5nwlnnt/Jbrf/0pY6L8SHSy7ifNTu4myoG5CX9dN/GP7tZjF1yIu9GtxMONrEZP1tXAe20NMjOshTG71EOMf9BAr9D3EzIk9hZN/T9ErpKcoiO4p/sruKebd6CmUN3uKLONeYqqmlwi26CWyPXuJNzG9RMStXmLfqN5CN7a3KJncW8ya3lu4z+4tYrTfiPk/fCM0od+IkuvfCJPxfURAdB/57PuIP2P7CKctfcTU/D4i63Ef0WtSX/FnWF/xMqavmJXSV8R86Ssq7fuJsaH9ROvofqLt5n7C+EY/UZzXT3xj21/smdpfZOf2F//c7y/+sx4gHt8bIHZbDRRtTAeJPLdB8pwxSCzfPUiuP4NEP9PBYtnsweJcwmBx6tZ3Qt9qiDjIENFv8hBx1G+oqL87VAwtHSpefD9MRM4dJpZHDBNZ0cPEtNvD5H9guHjfe7jYPGu4qNw8XNTHa8XUHK2Yc1crcuIQdTmIXZZCrG4rhPoHIc94I8XiedLjkeJQq1HiZ7dR4r9po8TJR6PE/nejxFTb0cLEYbRYPW20+CNytPCPHS1qN40Wp7aMFpnXRguXF6PFt65jxKu4McJq7VgR9mKs6DXHU7SJ8xSXcz2FyxNP8W2Jp/hQ5yk8Y8eJ24/GC7/H44WZ2QTx0WaC2GM7QRzuMkHM3zBB9BkzUeROmigaQyfK33WiMI2fKLrlTRRT7k0UHx5OFPrHE4Wh7STh4zBJfGo7SUyeOEXo8qcK3fbvxYYN08XhtOnC/9Z08Sp3ulh8d7qYrpsuTAumi44Pp4uax9PF3KfThXfxdFFaMl04/zdd9Hs1XVx+O10c+jhd2JrOEOMsZojfrGaI97YzRLXzDOHcfoaw6jlDHI//QRhO+FFs2f6jcLKbJ863mSeWzVkgNj9fK47khoq2t8NE7d1YMbJznLg3KU6svBIvHJ7HixHnN4rRC7eIfle2iPYGuwQNe8T93QeE9bsT4pjzvyJcf1bUP0gSIxJSROrg66J0Rp74puGu0ETny30xXxzzeCKqh5aIbn3rxP8Bh5Oveg==</binary>
            </binaryDataArray>
            <binaryDataArray encodedLength="2172">
              <cvParam cvRef="MS" accession="MS:1000521" name="32-bit float" value=""/>
              <cvParam cvRef="MS" accession="MS:1000574" name="zlib compression" value=""/>
              <cvParam cvRef="MS" accession="MS:1000515" name="intensity array" value="" unitCvRef="MS" unitAccession="MS:1000131" unitName="number of counts"/>
              <binary>eJztWj2oJEUQnuCCCxQ2EDQw2NBwBQMR4dXsGRhuYKiwgYHhwhkaDHLIIiJqcDxEpDGQJxpceOFgIA8xMLhAjAYDMTR8kVjNVM3U9OuZru7pnfeUCz56f3q66/er6t4tiuqsSEIBPSpEQ6N9XyMAItaj5y02ZTsWZfudEev6ZLCjby/f/JA+IZlj19TsGf1M2dq3AZ3MIcCIbf9LOIX8OdYMrSG/T92Pn5vKjzl6GcrJz8p2XNFYgT525Jy58bpkHMxZL1f8WPuvKOftaPPfUP4b8gHb1EzsOZAngRvn2mCJfEp5zv2uq2kJe+aMP+Z2rq9A/h58Hni+hj4mluD4GDv7dK2gr22V0PvUMTLVR8yFXNONq1w+ySn3VD1x5w34JsFfS8SkjKtzqmOPLY9ui+I3HPdUy9Zl32uaCF1OWc+0Noypw8wnOe0f2wOEfLWmPqOrbQk8cOtwQo7JCa4zR8qLDfUc3G+syqE/Xb92+nnqakwszIV2j6n8yV3Pb0K/U8uxiB+pJ1hTLHJMdr3C2dCHIV/KPuqm9RuDEfLl7BViIesnQN9TrogfjNMHjMkp80zqFeqPtLUtGEPKed1c0QvI/tDtFWU9ndozRobBa8QBbf0XYoc9y1uIDxBHxBeIPeIVhO1nHlNvU4n6uS97n8m1vbHP9hZn/UJC+guEvW44j7LEB8HquaY+0ZAduDdkcI104yAU+zzfZ/uQDqHvQ1zm8mNO/uP11qUjp8yRjH7W2GpqjtXb+rVGvED5Y/PqU3ptP7ss2/PCI5tHlEvcl1rfMx9yzkzGAc2zz3BemhFdQnEUq38O27O8MvdTZYuJJ1lXqgm7hNaScQ4jcrIPgc6G7yJqxB+IO/ewz8DxJ8QPiE8QbyKeQdxFNBQnF8S9O3FHajx7++ym9UEDbT14RHtcEFeBOMcW0NfnIOdnBtt7TWdrrh3MrTJ3OKYkN6ptEzNXKXdoLTc3WVc77okbKuKNA9Vi7lXXdIYCGN5vuT6K0YPndrkp8rMQ77V+19SYmtZtRDyyXsyTsr64umn1S811LU9I2Vj+2mOvwvOZJkYM5YCNhV/L9q6ppp7inPq5c8pbzo8G+l6jFvK4HBayD88HoRe/nlsbtM+yDJwTVv81cuWLCMuv1iZ3cLwi/qqcc92mHPpEK6+0f2czkqPTHa7/VgIwfD42HufwT4xNr8kscs31dyV8noP72TZsX5lHMbk9y06RsRvkVsc+Y3pA5L6avd1YHXANDHtElX15rbL/f0C3jsRZr7M7TulYyPnUJ9nz5xPE69gj3b9XVA9x/A7Hz3GsEO8gXkb8g3P+RHyL+BrxMeIB4tVty4UH4kIbu8yDtcc2Y7kylUMy9l3+k2v75mj9bAiXZJfnEG8QVtv28wvqDY807kWvaNfgu9WBHzwypuSZq1NqHEfNpzixY+3RJZWTUvyTslbsHlMxODY/x96LQMjr+s2I92NyAz/ned7V28bKjvomm0cfIt5GPKTX71F+vbRtc+lIvVVNOXWgsaGcalxbB+QF6HuwNfHSjvoyPsOAYw/OVV4T3D1HkJIDkm8AhvqMcV1usL7M1QdCIc6izOcsL8eQj3O9sa+w4SJ5IvhKm9s55Q3ly0ntQf7ie68G+lxohD3YT7VjozH55sSm5M4cMc7ctBP3fDJONbw1pVsqx2tjTfJRrN5TNjwlf/h82X1GnG77pq8Qz2P/iH1l9QviCvE7vv8e8QDxGuIu4lnEzzj3R6oT71PN+Aix2fb1QcYvo7O1E8+uv8Hzmc+mMTHA39UkywXdSVsdvkF8uW17ZnsfaWuevXO8FPd/R6p1R/F7DectY0wmbYxoYzHG33PWYJlMJply6MSxxL7U6qq1x1gs+fiVY8neqfxdtnfUV/TaUB7syv73DO6RahEvjZMPU3J1PML1XpxjjFhjjGOW9FNnG95XqaNGVskpdp8V2ZjrhwT73eVtTb4x34e4aI4uOaCplx3kbwXl0EeDGgHhtX32TLGTm2chPvfVjFjIPLTva7geE1rf5/Sxa/8pG0TFmCcHssjpicUNnVEM3UdfCi6UqKG/h2qcWBrEolYumj/47dfxq5aDfLaaY7vYZ6N0F3oyQjk0R85TctsSNu7yy8mzaLvfEr0tINHfS8h222z1f8FTOzwFYywWbvosEId/AaD9cQQ=</binary>
            </binaryDataArray>
          </binaryDataArrayList>
        </spectrum>
        <spectrum index="3" id="sample=20 period=1 cycle=2 experiment=1" defaultArrayLength="8800">
          <cvParam cvRef="MS" accession="MS:1000511" name="ms level" value="1"/>
          <cvParam cvRef="MS" accession="MS:1000579" name="MS1 spectrum" value=""/>
          <cvParam cvRef="MS" accession="MS:1000130" name="positive scan" value=""/>
          <cvParam cvRef="MS" accession="MS:1000128" name="profile spectrum" value=""/>
          <cvParam cvRef="MS" accession="MS:1000505" name="base peak intensity" value="87.0" unitCvRef="MS" unitAccession="MS:1000131" unitName="number of counts"/>
          <cvParam cvRef="MS" accession="MS:1000504" name="base peak m/z" value="650.026628354592" unitCvRef="MS" unitAccession="MS:1000040" unitName="m/z"/>
          <cvParam cvRef="MS" accession="MS:1000285" name="total ion current" value="5120.0" unitCvRef="MS" unitAccession="MS:1000131" unitName="number of counts"/>
          <scanList count="1">
            <cvParam cvRef="MS" accession="MS:1000795" name="no combination" value=""/>
            <scan>
              <cvParam cvRef="MS" accession="MS:1000016" name="scan start time" value="2.33905" unitCvRef="UO" unitAccession="UO:0000031" unitName="minute"/>
              <scanWindowList count="1">
                <scanWindow>
                  <cvParam cvRef="MS" accession="MS:1000501" name="scan window lower limit" value="500" unitCvRef="MS" unitAccession="MS:1000040" unitName="m/z"/>
                  <cvParam cvRef="MS" accession="MS:1000500" name="scan window upper limit" value="2000" unitCvRef="MS" unitAccession="MS:1000040" unitName="m/z"/>
                </scanWindow>
              </scanWindowList>
            </scan>
          </scanList>
          <binaryDataArrayList count="2">
            <binaryDataArray encodedLength="37452">
              <cvParam cvRef="MS" accession="MS:1000521" name="32-bit float" value=""/>
              <cvParam cvRef="MS" accession="MS:1000574" name="zlib compression" value=""/>
              <cvParam cvRef="MS" accession="MS:1000514" name="m/z array" value="" unitCvRef="MS" unitAccession="MS:1000040" unitName="m/z"/>
              <binary>eJwU13VcVdnawHG6u/PQ3aKCNJwfDYc+h7Bbx+4GVFBUQAVEsHU67sydvDPj2B0oHbZOz71Op/U+7x/fzzl77SfWOrH3XnV+/yh3Nfyj/LXpH2XY7n+UqS3/KJOP/KMsPvqPcvXL/ygPv/qP8sPX/lE+NnuiDLJ6otxh/0R52OGJ8pbzE2Wx5xPlUd8nyrDQJ0q7RU+UtbueKMfue6LsPPxEqdf4VJm286nSb/9TZdyBp0q18TNlq9kz5Rvmz5QnLJ4pv7V6pnxm/UxZ6PBM+cj9mXKb/zNlc9Uz5QcrnynP7n6mHG55pkx99Zmyxvq58i3b50ptp+fKVNfnynnuz5WD3s+V//N5rgwLeK78oPW58rf250rPzufKlQefK48efq7sOvpcuU7vhbLc8oUyIeCFsjjwhVIn6oUy6uUXyi9MtdCy1CLMWosbNlrYOmhxzUmLpGwtNuZp4avSwrREiz3i09VaVGzRIni7xOzQorxRi4VNWiTv1SLguhZ/3dRic7cW+3vkuFeLD0RynxZXxMN+LeYPaGE9JGMjWrxmpM0JY22mW2vzkzC01cbDTpu3xBl7bV7y0WYoXZvbudr8lqfNxUJt9pVqE7VZmzcatPE9q039RW2CL2ujvCLjN7TJvqnNgHjcrY3/iDblejp8JRwMdYgw0iHTWAd9Mx0U5joUWOpQa61Dh40OnznrYFKow3tFOjwp1WFLmQ4V03U4uVmHoTodZtTr8Ito36qDb4MOmu06PBINjTocbZLazTq0tuhwf48Of7dLrfM6DFzXYVqXDj8J45s67BHvdetwuUfGh3VYNyK19XSZoa/LL6LaQBczQ106hL+RLh+IFGNdrokKE12+FktNdWk00+U1c13yLXUZEb9Z6bLcQZfpYyUuXpeP0WVlpi56WbrsEopsXd4SsTm6FOfqsiVfl/ACXaYWSe54XYLX6DJUL/PYIvMQ1Vt16WzQJWCbLl3bdXFvlpwWXbL36HJ9ny7rL0m/6zJ+Q5c3xfmbcr5Xl5wBXeL09XhmqEeflR5TrPVYZ6NHu60e1+31cFToYeWjx+IMPSyK9dgnekr1SKrQo7ZOjwP1ephs1+ODHXq479HjTfHKST36r+ox8qMeabr6+Bjq02KqzzcW+iy31EfLXp9SJ33m+eijLNBnUqE+a9QSN1Wfbzfqs2KrPl7b9Hn3/zXrk9gmxx36fP+mxJ7Qx+yKPkFX9flEZFzTZ/8NfYJv6vOpyOzWZ3qPPvr6BnxgakCqmQF7LQ34j70BtU4GfO5iwBwvA/rSDBjMNOBwjgERuQa8XGDAvSIDnhYb4FxqwK9zDfiozgDqDegVR5oMiGw24M5OA15tMWBMqwEt+w1IPijnjxkQctKAJxcMUPYa0CP2DxgwytCQQiNDWi0NuWltyGMbQ1wVhrRnGXI435D8AkO2FRniXGxITIkhX5UaEjzekLJNhnwpvOoNubHFkH3bDHm4y5CdLYZ4tBpyvc2QTzsMOXfJEM9rhvyvy5D1Nwwxu2nIfvFZtyHDPYZs7ZNag4YsGzLEe8SQg3cN2aBjRK6+Ec5GRrwhNCZGGJgZMc3SiF/FRisjomyMOC2uOxqhpTTCPMuIigIjVhUakVlixBiNEX5rjfj3ZiOm1Bvxs6jZYsThrUYoGo3oajJiYrMRj0V+ixG3xdt7jIg+Z8TD80boXDRit1hywwjtm1Kj14gj/dJzwIiiQSMWD8nxT0Y80jOW344xdqbGjDYzJt3amFfsjBljb8yfrsZsxJiSTGMeCb1sY2bkGWNYbExAiTG/vmRM5xpjqjcaU1hnzOJ6Y7S3GLNbeG815n2hbDCmV0zbZsxvYvN2Y9RNxqxsljo7jWkXc1qM+Vu4tBlj3mHMlbeN+eI9Y9afMyb8gjEFF425L7yuGJN2VeqJ365Jresy1y5jLtww5pubxqzqNsaox5igXmNu9RmzY8CYdwaNSRoypviO5D2W+J+Nyf3TmAQjEyYam/BYFJubsNTCBD1LE/ysTPhY/GVjQoOtCc52JsTbm2DhZMIDFxO2eJpQ5WPCD4kmzMiQ40wTnLJMOJBnQni+CYUqExYXmKBTaMKHRSb8WWLC1lITTlWaUFRlQusE6THRhMFJJqzdZML9eqnfZMKEZhNKWkzIbjdB0WnClP0mXDxkgtW7Jvxz0QS3yyaM6TLh2xsmhPaYoOo1YVGfCemDJswaMmHSbRNq75hw7K4Jxg9NOP5Izn0ra/jehK5nJthomTJa2xS1jinfitW6pqgMTHEzN+UdYWdtSrmtKd+JtXamFDqa0uZsyoirKdM8TbniY0pauinXsk2pzjXFOs+Uo+JcvinfqExZXGJKa6kpmWpTfqsypXOGKX5zTTFZY8rS9aYEVJvSt9mUP+tMaag35ZXtplQ0mnJmpymGLaYMdZiyY58pPx41xex1U7TeM8X8tCmRZ6TOFVOyrprSdN0Uzy5T/i1m3pRa4u0eUxJ7Tbkh7AdknoMyh2+lxhNTTj81pfiZKfMMzNhpaIaXkRmzTcxwNzMjxdyMaRZmvGllRoK1GZftzfivgxkbHM2YEWFGRJoZX2SYsSfbjIV5ZnKvN2O4wIyXCs14JraXmTF6lhkmC8wIWWrGyDoznq83Y6jGjCe1Zig3mzGrTuLqzXDbYsa/hMt2M27sMGPSLjPGt5mx6H0zbn9khvdxM94/JXM7Y4brNTO6r8vcusx466YZid2SI5z6zIgbNuOV+2Z884cZnUbmhBqbU2hiTrC1OQ9szLmnMKct0JycOHNa8sxpLTdHb5E5J2rNWbHJnM7N5oTVmWO81Zx94lSDOQd2mrOmxZyoNnOO7DfnnePmzL5gzuBlcz68Zs5LXebsumFOVrc5t8T8HnO0es35T5/0GjQnYMicvGFztulY8K6uBWl6FvSJWfoW/CN2GFjgYWjB+wIjCwbFXGMLnopmEwu8TS34UGSaWTAi5plb8ELstrDAz9KCHCsLFlpboGNjQYCtBfftLFhib8EXjhY8dLJgGRZ0plsQmmHBSVGcacFXYlWWBSbZFhwQkTkWnBVr8yw4km/BRZUF1YUWvFFmQbzaglt1Fiyot6B1i/TYasFnIr/Bgr3bLQjZYcGXjRYcbbHgUqsF7odkzsek9mXJ7bHg914LUgdkvYMWfDAsaxix4IaeJXOMLbltZslCc0t0LSwpsLLkkVhhbck6e0usHCzZ5m7JewpLroZbsjbZkrk5luzMtSQn3xK9AktOFFryVZElZiWWXCi15FWNJb9VW9K/UepvsuSp2LvVksdNltjvtCRhlyXTdlvyhxhqsySvwxLDfZZ0ipgzlkw8a0ndOUucz1ty54olIdctWX3DEvObllT1WLKp1xKHPku6+y35a8CSHYOWfDBkSZS5FefEfy2ssLWyIt7aii7xh40V22ytGBtnRUOuFe55VgzlW9FaYMXxQiseFVlRVWbFzAorPlpuBbVWHNpixY8NVsxqtKK5yQqfZis+Efd2WrF0lxWGu63IvGpF+3UrQrqsKLlhxcvdVlzrsWL+oBVHb1vxjrY1h42sSTO3Zq6FNQFWcmxrzdZQa2bmWfOPyC2wZlmhNVHF1lSWWONYZs0cjTXPxK5yaz6vtcZ8szU2zda8JuJ3WjN9lzV/i3utkttmzYE91sz/1JqSLmusblrziojrtqZL7Oi15qM+qT0sx4+sSTC0Qd/OhnIHG5Ym2XAg2YZ3lTboZNgQmmlDUq4NawptmFpiQ1iNDXPrbDixxYZvt9qws9GGY7ts+LPFRp6TbbjcYcOvnTa477fhzGs2fHDFhv3XbYjqsuGicO22Ib3HhhER99SGcbq2dIm/9GzxMbBllZEtR6xsGWtty8d2tnzkastvSls+TLclJ8OW0dm2XCm0ZXKRLZ4ltuSW2rK8zJbiDbbY1NgSuNmWDfW22G2xZW6DLW3bbBlotkXTYsv/hFObLf8SER22VHba8trntnx3ypbTFyTmoi2uN23lGdGWJT22GPbackBc6rNlYr8tDQMyV207/tGxY6euHX56dqwzsMPG0I5eIzvaTOwINrXD0cIOpaUdndZ2jHG247dRdtgm2fEw345jBXbcKLRjRpEdx0vsKC61w05tR4rGjnnldtSNt0M1Q+o2S92ddtzea8fk/XYYX7fjsPjrhh1NN+34vNuO9b2SM2DHR4b2tJjb85eDPXau9vhH2zMqzp6HWfasyrbntMqexwX21BXas0tjz4lye4qn2RO+3p7cWnv21Nvjvs2eD4R5oz0vi7gme543S95ue+612TOzw56np+1ZfslePiN7WgfsCRm05/4tib8jvb6y5/ILe/7UcqDU3IFYWwee2jnQYu9AsIMDFm4O9Lg7MGa0A20pDvyc5sDrmQ5cynXAociBdwTFDtwSY8sc2FnnwIl6B7K2ORDf6MCcJgc+bXHgm1YHNrQ5YNQhcZ0OXBfu5xzw73LgvzckvseBe2JFrwMJ/Q7MHXBAe9CBrdqOqHQdqTB35CfxsaUj+VaO2No4MmzryCI7Rw7ZO1IY40h4iiM+Skfm5jryRaEjlmpHBmsdWbDREYNNjhwQYzY7ck08qXPk562OfLLNka+3O7JhhyP2jY68I2hy5LZY2uxI9y6p1S75hx25fsSRK/92ZOIZR/zOOZJ7Sfpfk/7XHYnpcpQ9pSPnux2Z0OPIgyFHkm9Jzl2Zk54TJfpO3LBwYo+VExesnfjdxokPHZ14y8WJcQonZqU5ochx4iORrnLCrNCJhCIn5hU7ca3UiRa1EzUbnXi93omULU4YNThxWEQ2OnFJ/NXkxM5mJ8p3OeHZ4sR/hNMeie104sVFGb/uhNcNJ7676URttxNpA04c1XOmV9+Z0UbOnDd15kdLZ7ZYOeNp7UyhjTO1ts58oHQmOceZI3nOjMt35mqhxJY4M7HUmaYyZwLUzhjWOnNYxG50plvM2eSMzmZnufc7M6pOcsS0emeeirCtktvgTPM2ZwK3O3NKVOxwZlujM5t3OmPTLrGnnXkiWs84E3pW+omJ55z5QzSfd+bja868f8OZdd3OWPY7s2TQmUO3nIm57cx0HRcm67vQYOZCgbULzrYurLd3wd7Bhd/DXNiX70J7oQuRRS5cFk+KXWgtcSG01IU/y1yYWiNx9S6od7jwo/hvswt1O11wanfh7kEXzI+5UHnKhRNnXFDdcKHmpgvvd7vwXp8L2f0u2I64cEbflQYrV7ytXWVv6MoWW1f+4+iKu4srx3CVvakrPSpXXipwZW6xKwdKXJlT5oqu2pUbGld2rXfl3AZXJla78qfYVeNKcK2MiT83yvvNrkyoc+UPcbrRlabdrvza7soXp8RZV05cc2V7lyvlva74DcnrsCsnH7hy6kvJ13LjvI4bf+m6sVvPjVAjN/42diPM1I1/zNxoNXcj3MKNJ5ZuRNi5cVlMd3Ljbr4bq1RuvFXgxppSN7LUbuRUuOFYJfWq3WipdWPKJjeit7txXWg3ujGmyY0bImaXG/otbhjuceO1Q26EXHDj0mU3nl5xo6NLcm64sb/bjbm9bhzscyO2X2IH3Tgi4ofcWDjsxp0H0vcrN9q03InQdpfv2Z3n4rqeO9oG7sw1cuegsTu9Ju7MN3VnpZ071vbuvCUyHNx55OzOXyFynOrO/TR37HDng0x3vslyZ2O2O2Uqd8qL3PlVPNFIjwp3OmvdGb3RXX7P7uhtlrwmdxR73PlUPG6X+E53fhFPTrnTdtqd/kvuLLzsTvJVd5Zdc4cu6XNTYgfd6Xohc9NRsEBXgbGegpdFkr6CYbHMQIGFoYI3BEYKvjRVUG2m4HsLBXWWCrbZKPCzVXBK7LRXsMdJQWS0gu/SFGxWKvBAwWeiLF1iMxRUZSnYla0gJEfBBdGep0CnQPqUKkhXK7gnxmxQMLdagX6NgsMivlbBgFi8UYHZJgWvibTNCu6IVXUKbOsV/Etkb5G5bVXg0qDgI1G4TcEPon67Aq8dCo4LTaOCX0Rjk4LAZgVnxISdCv4SLbsUXN6tYHqLgheis1Xm0qbgpjBoV3BELOmQ92fkvUg4q2BQLDmnwPy8gtfFmosK7C8peE98fVnBJ1cVbL2u4GSXfD43Zd3dsm7xtEfB3l4F0X0K4gZlXcOyphFZk1is5cFr2h6k6XhwV6zW9cBOz4N3RY6+B18LN0MPGow98DXx4A9TD3aZecj+zYPnosPSg9FWHrxk7YGBjQdDth4stfPAwt6DN4SDkwfvi7UJHpxVejArU2qrPPiqQOoWefCJKCn24LFoKPHAr9RDnls95BrkwW61B9PLPdhX4UFStQeFdR7y3OZBd6MHRs0eZLV48HGbB0V7PDi51wPLMxJzwYMfhM8lD36/LPnXJP+6Bz1dHtzuljX1efDpgAelgzKfYQ+ibnsw/FzmoeuJn4EnA2aePLD0ZJ2VJ5X2nvwhwhw9iXXxZKGrJ995evJLlCe5CZ6szPJkY64njSpP5pV4cqzUk+QyT97VyHiFJ+FbPNnQ5Mn/dnoyocWTv0VbqyefHvCk87InvVek5lVPTK954njDk4Kbnpzq8eSvXk9a+zyJ7Pfkmjg86EnCkCfZtzxp/suTvqeemD335HWR/kLmK9ZreeGs7cVHokjHi8dim64X/npenBH/6HvRbuBFtKEXN4ShsRerTL2wM/PiPVFn4cUVGy++cvKi1tkLzyQvjovfk73YleJFWKqcFzPTvIjHi0GRlSmxWV58mu2FOseLi3leLC704pNSL34q82KH2otAjRfnxfqJXhRP9mL0DJnLAi9GrfXi9gYvVld78X6NF6paL34QPpu8OCXGb/Yiql5iGrz4q9mLtp1edO2Sebd4sWWvxHXI+f1epBzyQnnKi3ui6KysW2w758WzC150XPTC5brMpUvmcNOL2F4v+sSnQ15cuuWF399evPbcC154cV+s1/LmY21vSnS8+VEE6XkTa+hNv1hs5M2XJt7Umnqz08KbMEtvdK29OSxW2HpjY+eNo4fEZHhTk+mNe5Y3nwlNtjdXcr2ZlSfx+d4kqrwZEflF3nwvthR741PizSnxSZU3X6/0Zu56bww3ePOySK325q5YUyP1a735UBRt9Oax2L7JW/YL3pwXU+u8eSH21cuct8icxZKt3lg2ePO2yN4mtcWm7d547vDmC1HZ6M0foqVJeu2SXru9WdvijVOrNx+JwHZvxnV6Y7Xfm3eE1yFv2j+U9Xwh6znhjd5Jb46IpFPe3BKrTntjf8ab90XBWW/+KxrOeeN/3puzYvIFb/levOm86E3MJW/6xOLL3lhc8eYt8dVVbzZe88bjujev9Hizrs8b5375TkTwkDcHR+QzuyuxWj5kafvwldio44OHrg/HRYWeD3+KVn0fogx86BIvGfpgZOTDK0Jp7MMnpj78YuYjezQfkqx9eN/WhymOPoxz9uGUwgffVB/68GFxug9vZ/jwdaYPm7J8qMrxITrPhwX5Pswt82F9uQ8uFT4sqvHBvNaHt0TWRpmT2LTJhy82S06dDze3+PBGgw8Z22R+jT6w24fIdh8On/bh1hkfVp/14cNzPvx4Xo6v+BB0w4fEHh9W9frg0OfD434fQl/4yN7Eh1lavhzV9iVFx1eu1b6s1fXFWc+Xj0Wpvi+/iGYDX2Yb+XLM2JdUE1/uiXWmvriY+fIfcc3SF0NrX+7b+OJq58t1R1+MnX156OKLu5sv/071pSDNl/+KbUpfAvHlgpiW7ot2hi+HxKosXxyyffkxx5eZ+dK32JerpVJX7UtLlS9bF/nyYLMvb273JWuHL1+LCc2+PBFLd/ti1eLL962+XD4ovc/74nHJl/YrvnzX5cuWG7743fRlSrcvL8SBHl/ie30ZFiv7fPmg35fiAV+aBn0JHZK1DkvdJ754Wvrxj5UfMTZ+LLX14wd7P7Y5+HHY2Y/ebD+mFfiRVOSHc4kfn4jdZX50qf2Yp/HjjXI/Miv82Fzph3eVHwk1foyI1bV+OG7043qdH6e2+THU6MeKJj9o86N2jx955/y4cMGPI5f8uHvZjz+u+bHohoz1yli/HykDfrgO+fHwmR8nXvjRoe1PrI4/y3X95R7rT5G+Pz+KJgN/wgz9yTDxZ7+FPw7W/nwkSmz82WXrT5edP6YO/rwpvnH0p87JH19nOZ/kT7bSn3r8OZfuz9QMfw5n+rMu2x/XHH9G5/uzvcif4GJ/Zpf480qpP5T581Cc1PgTV+nPkPhlgj/qdf78LlrX+xO9wZ9usajaH8saf/4l8mv95frsz7aN/gRt8ueSmLXZH4M6f14WynqpK2q3+OO5VeqLCQ3+PBVx2/0ZFg6N/uxu9mfBLn++b/HnQps/x9r9ST3uzxcn/Bl/0p8novOUP+NOy9zEyjOSd9afD0XJOfk8zvsTecEf80v+5F6WOqLhivTqll5iX4/06vVnVZ+/XDf8KRvw5zfRPeTPl/el1nP5bEXpC39+Fbu1AojSDuCmWKgTgIVuAO+IPL0AfhDb9AMINgjgsphtGIChUQBfGgfgbRrAaZFoEcA6ywDG2gbQLyKcApjvHECDWwCB7gHoewRQniznUwNYlhbAzwTQlRGAeVYAudlSSxXAoeIA7pQE4FYWwOeiUh3A32JFRQBzqgPw3RTA0boA7tcHcGJrAM8aAtjTHMCu1gAi22Tee2Te7QH8S1zpDGDuPqn3WgB1JwM4dV7eXwrgn6sB9PVI/GAAN8Q7wwHkj0ivnwOwfCG5QqUVyP9Eo3YgYTqBXBPzdAMx1QuUZ8FAvhdBhoFyfQmU54dA/MwCOS8eWgZy2jqQe3aBVLoFYucXyJfJgWxKCeRsaiBT0wJJlSvJpMxADmUFkpQdyGeFgXQWB7K6NJD/lAVSrg5koDyQUVOlbo3UFTNqA9HbGMjLIqVR8ncG8kI8bwvEvSOQ42J8ZyBPRcL+QD4/GIjLsUB+vhbIezcD+ak7kJ09gSzqC8SqP5DCARkTN4YCaXoQSNd/A5n/NJD857LmF4G8oxPEdf0gwkyC+Jd1ECqbIJpsgwi3C5L/YBAWDjIumpyCWOAix65BfJQVxJjcIBzygxgsDGJlURB/lQSxtzSIVeogKsqD6KgIYrgyiMoJQdRtCGJWXRBztgVhsj2IvF1Ssy2I5vYgbu4NYtf+IEoOB9F6JIjzZ6R3dxDv9gYRNRBEt7AZCuLX4SDa7wWx1iqY8TbBHLANpto+mCNOwaQ5B7PJJZhLnsHM8QrGMz6YGanB/C8rmIW5wbyXF0xvQTB/FgczVBrM6rJgXNTBPNUEs788GI+qYM6sDWbqumB01wfzsmBDMF+JizXBzK4NxnhjMD9sCmZBfTB2O2QOu6XPHslpD6b1ZDAJ54O53h3M7v5gogeC0QwHE3crmGvPgjF/ESy/tWAKtEL4SezSDmGUTgjLdEOIMwzB3TiESSYhPDQLIdQ2hOtigV0IlvYhvCeKHEJwdAnh58QQ+pND+E9qCEuLQrArDuEjsbc0hJGyENapQ9CqCCGtMoTZE0J4c2II4VNCWLQ0BJ8NIbxeE8L3tSF8vi2EjU0hzNwpY7tCCGuVmLYQ3t8TQkl7CDEdIbjuC+G4OHwghN0XQnjtZgjbeyS2NwTrfokbkLghOf93CP5PQ7goZj8LweR5CI9fhMj1JZQeYa8bKvuMUPbph9JlHspCi1BKrEIZtgllkn0oWg6hKB1DqXcK5bJzKO+4hhIfESp7p1BOJIZyLDmUCTmhHM4NpS4/FH9VKNElofSJg5pQWU8oGxpCmbZd3jeGsr0plA93hVK2O5Q/xe3WUE7vCeXVvaF0HArF8HgoRpdC2dQdysWeUOb0hrJ7IJTRg6H0i5VD0m8klDdfhMqePQx/4zBWW4bhahXGF2KSdRhWjmG8L/QVYVzKDEOnMAybsjD+Uofx1vgwdk0M4/WNYVRtDWNeYxglzWGcaQnjv3vCWN4RRv3BMK4eCsPuYhgHLofxblcYp3vDmNYnef1h5AxIrGgeDCNqKIxesXw4jK13w+h8FMbd52Gc1wpnilE4rxqH84NJOFWW4SQ6hXNP+LqEM8c1HK3ccCqKwqkrDSewLJwrorYqnJS14WzcFI5ZfTgGreHktoXT3x6Oa0c4befDmX4znLyecH4Uu3rDmToYTs5wOKNuhbPqdjhf3Aln8t1wsu6HE/I8nI+1Iggyi+AjiwgOWEWQYh3BVdsINA5y7BjBQ6cIFrhG8Le7vPeIYH6SHOeJkggeaSKoL4/gyfgIvp4XwfG6CB43R2DQFsEbYl1HBB6dEWw9HsHEixFM74/AcCCCnwcjiBmOYESsH4ng7v0IdJ9E8KqIfh7BB1aRqK0j+VsE20ey2CGSTxwjWRofyfmcSGbnRnK/IJKPSiJ5WhrJobJI0tSRfC3CyiPRHh9J88RIxq6PZER4VUeyuS4StkeyfUckk3dG8tquSHa3RDLcGsm6tkhM9kbye0ckU09EynNuJCFXI3G4LrVuSK3uSN4eiOTecCSjjKP4zSJK9k9RfCye2UdxxCGKSOcoalNlvFTGyqJI10TRWB6F0YQo9k6K4rNlUZRtiKKhNoqwjVG0bY1i/o4o+ndHsboliqL2KBI7ori+LwrnC1EEXI9iYVcUtjeiqLoZRc+dKP54EsVknVGynxvFDsdRRDqNYpXzKNzSR3FKJOeMYnn+KN4sHMWvRaO4XzKKoLJR6FaMIq9yFClbRtGwdRSu20dxUkxtG8Vbe0bxW/so6jtHsWz/KH7+fBTXTo7is9Py2j0K+17JHZBx0TY4isCRUTx8KrUsovlKnLaJxsQuGoVrNPtU0YQXRbOqOJqZpdGYlkVTpo6W/3o0A5XReI6PZu6EaDa3RNPVGs3Stmi+2BMt1+Fo+eyjGX02GpuL0bRdjSbuWjR/9kazvy+aOSPRfHArmue3o4m3Hs0DUW8zmlP2ozFxHM27ApfR9BeMxrNotPwuRvOidDStmtE4rx3NCXGwejR29aOJaByN5a7R1LWPJnjvaFw6R/Pe/tGcPjeaZxdHs7N/NIuHR3N8ZDTFd0bTdH80ox+M5hfjMeTZjeEXkegwhnCnMfQKS7cxfJk2hjXpY/gkawxeRWO4KOYXj0GvbAy/q8cwWDmGB/VjqGqU/OYx7N0pObvGMHHvGN7sGENh5xi+2T+G6INjWHxkDA5Hx3Bc+JwdQ2DXGMp7x/By3xhy+sfwcHAM+x6M4azpWOaYjSXFZiwb7Mdy3Gksxi5jeeI6lhjG4lcyli/KxjJdPZYfK8dyYstYEpvG8kjYt0q8yOoYS2vnWP66OhZF71jeGhzLweGx/DAylnu3xzLvwVgWGcUw3SSGf5vGUG0bwwdOMWi5xPCa+M01hn1uMXzrHkOTIoYxHjEEesXQmBlDekkMvZoYDiyIkf9dDLGNMRxvicG4LYZX2mNI6Yyh9kAM/zkaw7s3YsjpiWFkIEaedWTsdgyT7sRw5H6MPLvF8sgqliGbWPztYslyj+WiMhb79FiOi/KsWJR5sezKjyVWFcvJ0lhmlsViro6lShOLTnksb4q/KmK5PiWWactjWbUrlgUtUqM1FtM9sXLvjOX1vbG07I8l8lAsl9+PZfwncu5iLBnXpH9XLDXdsQT0xGI7EMsPd2J5z3QcLdbjqLEfxwrHcSicxvG5yzgmJo9jXOY4tErG8bpo04zjVuU4NlWNY9GkcZycPI5ZU8ahP30cB3aMI6F5HNt3yrk9cq59HM/2j5N92jiGr4yj9qqM3RzH74MSOzQOhsfROiI5t8bxSATfG0ePeNU6Tn6TcXwlGh3j6HeJw88tDjdFHHaecRwXR+LjmJIbxxuqOHaVxvGgLI4GdRzDmjiCKuLoFl5VcVwWHbPiOLgrjozdcexpiePenjgCO+Pw3C81jsThcymOeVfjmHE9joLeOA71xbF3II6Nt+M4qhNPrm48Sv14qs3isbGNx9Q+Hj3HeEZ5x/M0Kp7HqnhGSuMJUcfjWx7P8op4FJXxXBBWE+PZPVdq1MTDxnjaNsm5pnhO7YzHenc8hR3xHOmM55d98XTuj+fSuXhmXI4nvzue1P54vhM7huKJuCX1nseTZ5pAqmUCLVYJfGmdQKNNgux9Ethil0CvYwIvKRKoVCawozCBoZIEeQ5LwE+TwMryBFyqEjgr5o1PwH5CAlaTEpgwNYEnWxKob02QPXUCfe0JvHEtQfZxCdI7gbA7CQwId5NEXnZJ5E/XRA67JfIiJZH0rESiihMZLE2kV53IOk0iivGJ2ExNxGtLIvN2JGLaksi/2xKp3JOIXnsimr2Jsl9I5NV9ify9P5FDhxLJOiy1jiay91gira8k8uaVRPb3JPLf/kSSBxP5Toy6l8jwg0QyjZJoM0+Se0USfW5JtOYk0aRKkuewJNnDJVFbnkRPVRL5G5OIbU1iR1sS29qTGL03idudSeT2JpHdnyT37CT2DSWRPpxEx0gSyltJ/E8sMEnGyTSZ+WbJvGSRLN93MpaOyXwqPnZN5kP3ZFpyk9mdn8y44mSaSpJ5oE5mbHky2yqSGV2ZzD0RPj2ZwZnJeG6Qek3JzGlPZta+ZGYcSkZ9PplXB5IpHEzmlZFkOs1S6LBI4bFtCkrnFPa6pJDmmsL/RJpHCv/9fz4ptPum0JaWwveZokjeF8tribyWCrUoTyGlQkxI4Yf/N0nyFkqNpSn8tCWFjMYU9jWl8EtLCplt8iqyOlI4dFAcTuH3Iym8fiqFdwdSqBpOwWAkhX+LyV+lcNEslSXmqSy1TGWlYyrXnVLpcklljXsq3YpUNvikMi4pla/TUmnPTSUtL5W9+al0FKSyryiVbHUqv4lDmlQOV6SSPz6VK81SoyWVm22p+LfLDrUjlZr9qcS+lcor51J5ej6VkoupaK6mYtSTitlAqtzHUpl1K5UTt1NJ0ktjr2EancZp/G6RxjHrNP6xSeNV2zRet0+j1CENbec0yl3SeNc1jSq3NK5HpzFWmcaBQokvTaNIk8Yz8VZlGhUT0tCfmMb+7Wk83Z3Gi9Y02dOnUbk3jaiPpPbFNPS60jDtSeOzvjRm9qdxYiAN+6E05g+n4TySxpC9kghHJbfEFicl0c5K4t2VdHor2axUcj9DyZdZSnZmK/mrWMnbGiVmE5Qcn6TEaZoSo81KPhSzG5Qsb1YS3KpkU5vU26Ok8ZSSPeeUPL2q5PM+JacGlMwbVHJ+SMmVESUBd5UsfKpktRay34EfzSHfGopt4SMn+MwFZrqCrRusAVILoLMQebaCvBJk3wy65fCumFIFpybCZAn02QT3G+CNVjDaC+ad8GoXzB2ERcNIb1hxS+Juw01RZJiOqVm63MfT0fNLZ1JqOmZp6XwqHheno1ORzrtifGU6l9aks2tTOq80pPNiWzqfNaezvDWddXvSCWpPZ9PedCI70tnWmc6X+9JJOpDOD8LzfDo7r6VT0pvOv/rS6bmbzgd6GdgbZfCTXQYH7TP4yyGDd5wzqHTJ4FFABs/JYGxJBuqqDDbMyODb6gwaWyS2PYPcvRmUdGbwr30ZLD+awW+nMtCcy8D8YgazL2UQ253Bj71SbyiD6bcymHcng5m6mZzWy8TNIJP5Tpm4OGfS7ZrJieBMtpDJo/RMdmZksmpmJrkLM9nalMmunZmMb89k06FMpndlEtmfybeDmSzTz8LRPotlDlmEOmeR65HFreAsrmRlUVScxUx1FnaaLBaVZ7G2MovBqiyyp2RROi2Ln3Zmod+WhVV7ltxzszg/mIX3cBa7n0odi2xet8xGY5XNVJtsrG2zcbPPZsAxmzqnbHa6ZJPsms1j8boiG5uUbGwLsllUmI1HUTZdIqQkmxFxbFY2pSuzsVyTzemGbFlPNr/syqawJZvn4p3WbHw6s6ndl03jgWzZ42Zzsyeb7f3Z/D6UzcvD2ejcyubKvWzs7XNIcM3hNUUO07xyuJSUQ3RaDvblOZwTr0/JIX5VDvrrc/hQfF+Xg2dTDn+2Sk6bjLXL8b4cNuyXc4dyOH8qh94zOThdz+F5fw7/GshhwmAOLw3n8LlJLjr2uZx0zEXhnEuHIpcFZbm4q3PJHp/L6xNyOT8ll/KmXOpac/myLZfijlys9+ey6EAuYWdz2XchV55dcxkS+v259A7nsmkkl+hbuey+nUvanVyO3M3lvfu5nHqYyyvaeUzXyyPSLo8fHfJY4JbHU588BlPy2JKaR39uHq8U5mFfmsc5QWUev4lNm/I4uycPvUMS+2keDefz2H4zj+MDeVwfymOcQT7XzPM5aJPPJPt8rFPkWJ3Pek0+a7fl49Waz6UD+eidzcf+fD4rL+Tz3eV83r6Wj+JmPpE9+aT15WP0Ip9QXRWNeioe66uwMVHxi7OKH7xVfJ+sojNFRW6qiqfinTQVE5UqLFBxUixKV+GVoaJbbMxUEZ2lkmuaitZsFek5Kv4Qr+WqKM9TYZSvYq5KhWuBinWFKn4qUXGkVMXKChV5E1VYTlHhPU1FxAIVAzUqvtuoomOTipzNKp6It+tUTKiX3lukt1i4VYVng/QWG7dJ7+0qua9JfqvMf4+K0r0q9DtUfCxmdapw2qfisgg+IOs8pJL7nMznlIprp1WsP6Mi/KyKnedUpJ6XfHHsgtS4KDUuSQ0x67KK29fkc7qu4vANmXefihfDKt4bUTHlloqzt1XE3lfR940KzQsV9/UKCDMvYK19AU2OBRxxLuAj1wJmuhVwy6OA/RkFnMspYHluAf55BeQXFrBVXSDXWxmbIGMTJWaKxKwsYHhjgVz/C0jaU4Buh9ToLODSvgJmHSug9lQBj04X0HamgH+uFdDXXcCZoQKWDRfgNyI1bxXww22pdaeA8w/kvVUhU+0KCXIsRNetECdFIb96F9KkLESeRPhZmBYW8kRdiF9VIR9MLmRdXSGejYUk7C3E49VCpt0tZL9eEZ9bFmHrVMRK5yJ2uBZRlFTER8lFrE8rIkJZxOLsInQKivhQnCwv4ofxRRxaX8RfdUUk7CiiuKmI6t1FBL9ZhO/pIgbE1jNFxJ0t4n/i0Dmpeb4I3QtFfCxmXyzC5VIR10TWtSICu4v4dqSIzltF2N8rIla7mO/Ffp1itPWKmalfjJNBMVfEQ6NiWo2LyTAp5m+x3KKYfJditFyLcXQv5r5HMcdSiilLLcYorZjPxHxlMR4U0yM2pxcTk1HMd2J/ZjGqLOmRLT1ypH6u1M+X+qpirIuLCSwt5nhFMTOqpX9NMZEb5bxo21RM5uZi/hFv1xVzbksxtxuKGdNRzLcif18x7++XvAMyp4NSV6w/VEzEYal9RHKOFWP2djF2Z4u5IFafK+bu+WL6eospHizmk6FibowU03lHat2Vtd0r5gNx9YHUeViMi0EJ6yxKUDqV8ItHCa94lmDqXYJDSgmXRXhaCQ9Eq7JE7lol/CPeSS9hckYJtpklXBAh2SW8KQ8JKwpKeLmyhB8nl3B0SgmOtSVcEZGbSngk9mwu4WldCWsbpO42qdEk+c0l7N5dQtChEhaeLmHgjOSeL2HBpRK8L5fw+GoJfTdL2NJdwmf9JXgOltB7twSFdimxuqX8IIrNSqlzLOW/TqUc9izllZxS/phYyqjqUq5vLmVcaykL9pZy9XQpX58tRetCKa6XSkkcKmXFo1KMdMuICyxj/boyNm8q44fNZfy1u4xLbWV82V7Gjf1ljD1YxsFDZQwcK8P14zK2nSgj6WQZv4hXT5VReboMizNlnBErzpYRfK6Mu2L3+TIyLpTxj/jXxTKmXirD4XIZV0TU1TK+Eh3Xysi/Xkb3zTKM+8sYHiyjcaiMN0bKmHCrDMWzMnpE/fMyHr8o46iWGrW2GhMdNSfEEl01/npqRkSTvpo0AzV/iDcN1Uw0UmNjrOaCWGuipt1MTa65mhfiAws1r7uosXJT828vNdtD1HwXq+azeDXeiWq2Jan5NVnNaylqqlLVWKapOStWKtWEoua+aE1Xk5Wh5ql4L1PNjCw1ztlqrovaHDULCtRkV8h4lRqX8WoOTVJjOEXN3Fo1PRvVbNmkJn6zmh/FsTo15fVqlm1VU92sxqtNzYA41yn99quZeVjmeULqn1Iz9oyaH8Shs2pKz6k5fl7N8EU1b11Ry/5JzWldDcH6GloMNFQ7arD11tCaqCE7ScP7yRpmpmhwTdVwU2xO0zBOqeF/4iga1OkaTDM0nBLLMjUEZWm4I3Zna8jM0fBEvJerYXqeBud8DdfFRpWGmAINP4jDhRqMizXcKtXwt1ojv0MN34h9NRoKazXob9TwqViwSYPPZg2DYkedhtR6Db+LN7domLRV5tyg4ZIYtV3D12LfDslv1KDXJDk75bVT4g9qMDyhwe+UhhHRdFqD8oyGv8Q7ZzVMPafB4byGq6LmgobvL2o4eEnDkquylhFZ730NP/2gYe0TDfO1ytmuU06KPOj/Lt7UK+eyQbk8G5Wz26Wcm4py6jzKOetTztLUcu6kybiyXK4L5czMkHNZ5XxcVM4kTTnfVpZzoKocwwnlHBfO08sxry9He3s525okZpfEtJZj1F7OGyekz6lySs6Vs6+vnEWD5fLsXMHHxhU8cKzgSVEFB8ZXcHdyBSZ7KtDeV4H3gQq6jlZg/kUFq09UEH6ygi9Fx6kKCk5XoH+mgs/EorMV3DpXwdMLFah7KjjTW8HC4Qp23qpgy/0KjjyrQPO8gjDtSjp0KinQrWSRfiVPjSppca/kt6RK3kyuZFJKJVdTK6lNq6Q8vRKLjEoisyr5IreSv0sruTy+kiWzKsmpq0SrvpKmBonfXUnFnkoOdFZivL+S+wcryTtcic6RSlb9p5KgE5X8+0Ilsy5W8tbVSrquV2I2WInh7UpOPa3k4XPpHVfFpsQq2T9X8aN4JbmK8SlV2KRWcUlsSKtijLKKH8QRqtCkV8ncqjgn1mRWyRyr+EasyKsit7SKT8qq8NVUcXhpFQUbqtCvruK4WFJTRWBtFfdE20aJ3VSFzuYq/iMW1lXhV1/FRw1VTG+t4q29Mv6FjJ+Q8ZNV3BK7T1Xx4nQVw+eqaD5fJde8KvnMq5gyWMXm4SriR6r4WUy8XcXVO7KWe1WU/VRF+3PpqTOeNt3x3DIbz2yX8fS7jmemx3iq0sZzSTmeasYTXTAekynj+bxhPEu2jUe3SXL2jGdRx3j+c2q83DvGE/jVeEKNJtCrnsBf5RNomjKBYy0TeHXvBCZ0TMDx0AQenpnA/ksTiO6ewOOBCbwyKON3JzDt4QT6nCbSrJiIr/dELEdPlHv3RJYUTeRs5US02icy58OJPO2dSMvgRHKGJlJ4ZyJ1XpO4mTCJd5MnMStlEh6pk8hUTuJE9iReKZrEO+pJ9JVPYkfFJD6smsSyKZM4Vj0J29pJWJ6ehNMFyTGYzF33yRR4TEafyZwQR9dPJrllMp93TOZ/Jydz48xk5lyYjPfFyUzrnUzA8GSMb09m4ovJOGpN4YTRFC64TOEN9ymEKacQUzaFj6umYNsxhfyLU9hyawozzKdSbj+VzY5Tedd5KlnJUymqmMqLKVO51TQVxz1TWdg5lX37p7Litaks7Z5K46OpaH01lVSHaQQ4T6PTZRrmbtPI85mGhWoaXiXTOK2eRvPn04g4OY26q9P4+9o0anun0TY0jRMPp6Ewm85rNtM57jgdr9TpuBVN50H9dIwvi+7pmFvP4H23GfgrZrA/YAZ9RTOIVs/gNc0MppbPoGXqDE60y/t9M7j18gy0zszAfGQGm27NIPH2DBy/n4GX+0zaFTMxVM9EtX0m34zMpNthFr+VzuLF+FmY75nFuGNyLCIGZ3HKbTYxitn8Iv7lMZt358ymYedsog/NxvvobGa+PZvrn8+GL2Yze2g21dpzeMV6Dstc5vCa2xymuc/h34lzsKqaw6pJc/hp8hze2zmH2o45TD00h/Yjc8iIn8vtCXOxnjyXjxvnEnZgLh6H5fjYXLa9PBeXK3NpGZ6Lq9VL6Pq+xIlJL+FS/xKxTS8x+8hL9L/yEmYXX+LL+y9x5MFLmP75EllO84jYPA/tC/N489o8PB7OY57ufGY7zse8cj4bO+cTfmQ+v1yez/ju+Zy4NZ9uxwXkOS+gXbmAxHx5HV7AOPeFLPNYyM+eC0kpldfKheRvX8hLxxfyrG8hC28vxNZyEWM9FxGat4iAgkW0VyzCcuIi4tsWEXhzEUf7FuE5sIjB24sw+nYRnWaLabZfTK7zYp5NWExxw2LijyxmyonFFPYupql/MWlfydjjxaz+aTHfGC/hgc0S7H2X8IlmCcurlrBkyhIOb1ki978lHNy2hNvNSzh9Zwm1d5eQ/O0SVuss5S/jpcTYLOVnlZi8lKhpS1lxcCljDy1Fe3gpZ24vRe/hUhq1l6F2WUZA2jL57y3j44nLuLJxGbcOLGPVhWUk31wme6Fl2H63DLyXc8FnOR+XLmf2puX8eno55feW43x/Ob/8spxP/liOm/UKTgevIObgCkp6VlDevwLf2yv4Wrx2ZwV7nFbyutdKTKJXElO/knVbV/KiYSXtrSuJf2Uln5xcScGVlfj3reSN/pU8u7MS0y9XkvdiJYWuq7BxW8WD0lV8p1mF1pRVnBHBDauIb17FxZZVZL61irxzq/i+axW/dq/C/8tVZP+0iohnq9iiv5r5NqvJG7Wa/TGr2aBZjfvB1dx6tprJL1Zz22oNHzqu4anzGqb7reGLwjW4VqzhSKUcV63hk8lrWL15DXN2rcFJZy0RRmvJsljLAdu1nHZby7dla8lbsFb2LGuZvXktP9at5f36tSzfspbYrWtl77yWX86slf3HWl6cX0v2pbX0D68l9N5aur5ei0HYOj4vXcdg5Tq0p69jUcM6ItvXobNvHUcur2Pn/XV877yeL9zXs9NrPbd91vNT/nq8pq+nq249LlvXc7RhPY+3r2dF43ou7F/PvEvrSbm2ngPdcu7uej7S38Ak8w08KtnA66UbWF++gfoZG9iwcANuZzfgPbJBftcbGPt8A+Y61TzSr0bXoZqs0Go8IqtJzKnm5KRqFsyqJmxdNXc2VXNkczWrt1ZTtKOakcZqlu+vJvp8NfOHqrlxp5rz0TXoptVgkFfDbBGeX8NOUaaqYeKsGvzm15C/oAatxTWcF+8vraFxZQ27amt4sKmG41tqOLmjhhdtNRTsreH+sRq+eaeGvndruH6qhsjTNfwuys/U8LlwP1vDI/H6uRq8LtWwWTy7WoPtjRqGxdMH0vdhDb6Patgi3v2yhuVf1TAkDnxdQ8efkq9fy+sGtXxgVUuSTS0FXrU0j62V/0ktq6nlW1UtuQW1TCuu5Wl9LfbbanFrrqVnVy0Jx2pZ8a9annXV8n8V1wV0FVfXgGHcvgKluBX3UopLcV5cWoq7O4UCxT1OCMTdlUCEuNwI8ZAQJQJJSIi7C0ko8u9/sZ41M+fsvc++Q+6dOaXvHjKt/CFb6h+S0faQsZ2UiOqtxKQ+Sgz+UYnQAUrMG6XEjOVKpG1UIvW8ErcuKbHnjhL/3lfixEMl4oSOkhJNYqeyEg9VlOijpsRMeyUMRc4zJZY6K2EnTnko8Ubs8VLCKkriY5WwfKNE31RRqsS6aiW06+XYpISrKOuuTJf/KTOzvzIGYtxAZWJ/U2baTGX0lynTKtRWKFMhNq9UxlMMWKXMDfFBLEcZe9F9tTLnxKw1yvy5XpmVG5XptUkZxS5lPA5LzhFlcsSyoxIvuh9T5qxIEkbHlQk/oYzGSck9pczg08rcFm/PKjPvnDKpD5WZq6SMqTisrEyUmKyiTEdNZfprK/PJTplKB+nPURl/V2WmeylT7iNr+inzOVCZ3ZHS22tlLFOU2ZShzIs8ZfQKlblZqsxvjcoc6qzCH31UmDZAhS7jVGgfr8KtmXL8Q4X0UypMvyLX11V4dkOFLfdV8BKDHsiY+ChWPZQ5cVFJhQXKKliIDioq7FFTIUSoqcu8pgp3zFUIs1VBw06FNY4qnHZWweC5ChNcVDDyUuFlmArzolTQiVGhWbQmqzAuVYUXDSpkDlNFc5QqPSaoEjtJFa3ZqijNVeXRUlVqhN8yVYYvV+W+KBbrVqjiJvqtVOWqyBZLV6liL7qjynmRIuauVsVUfBOxa1SZtlaVZrFnnSohonK9Kn02q9L1D1V2blPl4SFVSsWGw6q8FP2PqHJDfBArjqriKHodU+WiSBMLjqtiITqeUOWEiBe/nlSlVYSdUsX/jPR9VpWfzqsy/ZIq4+6p4ntflaIHqrg+VOVHJelfZImlytK/6K4i/YsUYaoqvYtYNVV+UVdFR+zRUKX6kSpDH8vn01GlRU+VUH1V1A3kvtjJPbFX5ZpY5qCKg+jlIfczTJXNkaq8i1El6bXkJqsyuUjGxagSVfp2VOOKeC+WdFLjXGc15nZRw1Qc66rGs95q7B6gRtVANXlfUEMxRo1RY9XYMk6NuKlqeP6mxu2ZajBLjW5z1UgRsaiR/Ifkb1VD/7waB/5Wo+IfNe5eVsP1ihq5D9U4o6pGlo4aXs/VGPxCjahwNdTT1CgpVqNjtRqfa9TYU6/Gmk9qaHZQ5/gP6jzpq47fT+q0zFDnt6XqGIrP4vAydaLF1OXqaItmsXeFOq/E+JXqPBJ1YvsqdQKFMupUiC2r1RmyRh2jP9T5T+zYrk7iIXVmHVbHWBw9os4vR9XRE60i/Jg6k46r0yCCT6gz6Kw6OefVib+sTp/76mSJng/VSROnldWZraJOuZY6N3RkLRt1LjxTZ3+EOurREpcs9d6p0z9fHYciddKL1TErk/Wq1Blbp46GUG5QZ2iTOu0dNIjqqMGUThq86qxBt580SBWbR2vgPlaD/uM06DtBA9vJGhyfrsHF5RrYrNCg4g8NHmzV4M42DVwvavD2mgbBShpsU9Hg42MNVjzVwF5HgzQPDVK8NNgaIbXiNPg7VYMuaRr806iBVudHqPR8xPJBj/iHRxj/8YiSU4/IvfiI5PuPOKH8iFatR+zTfoSz5yOOxz/i8NtHjC15hGrNI8paHuHx7REvO2gysKMmheLdGE0yx2myZLwmNr9pcnaZJmdWaJIs5q3UZC6anF6vScI+TUz+0WTWv5p01NfEwkaTt26aLPLRpLu/JvZhUiNCE+ckTZ6/1eRamiYexZr41mvy+5TH9Jv3mO0bH3P5opxffczQu48Z7vGYCnEn4zEjckQHLZSEorMWMf/T4kRfLZL7aXGuvxZvxaXBWkRM1WLGDC0SfpO5WVrMm62FpVg4V4uri7TwXKaFzwotJqzT4uBGLY5s1sJoixYdt0rsX1pc3KHFyCNaaBzTYvbfWqy4KvUfazHMQ4vt3lqM89FCUzSI3b5ahIkofy2mBci6Ci2+CetQLZZHaOEapYVBqtTN0KJLptQRc6uljwYtDn3TYnXPJ5gMeoLb7CcMXv+ECUefUHnpCbv+fYKP8hOiHz3BTOsJZ5484X92MhbwhLwYiYl/wonUJ7xNe0Jk3RM8ej7lWL+nLBzwlIGTn7Jm+1Nqdj2lVukpw7Wfkun1lJEBTwmJkfGPT8krf8rE2qc8Fcb1T5nf+JRnzU/x+VGb6AHafBuoTdwYbUzHalM1RZu/f9Nm6UxtdBZok79Bm71/aNN5mzaLt2vjdUGbbf9o8/WKzN3QRv+eNo5PtMl9qo2/rjb1etqUOWnzxzNt8l5q8yxKm6h4bawTtRmfLjFl2nyu1CbpkzZDf9QhZaAOCwbpYCt6DtYhW7gM0WHXCB0mj9RhyHgd/pqgQ/NEHfrM08Fjvg6VC3RYuFSHXst0cF2uQ8IaHX7coIPyJh0G79DhwgkdTP/WYcNTHSbp6nBETweFiw5XPHV4FKrD17c6DHynw9EfdXk6U5fDs3Tx/FOXo9t16bpTl0dXdDG/p8seFV1Mn+rSV1eXAlGrr8tuA13cTHVJdNLlkrMu5S90qfPWZVq0LgtjddFO0KVN9H6vy6p8XV4X63K6ix72XfXw7K7H+H56HPpJjy2D9QidpMe7WXosn61H4e969F6pR/tmPY5u0SNuhx6NR/XYcFEPtX/0mHZZj6/i6lU95itJnLoe2k/1mGCoR5aJHvfN9FDYied6WLjq8d5Nzj1kLS89uvrItRjgp8fhWD1cU/WwLtZjdake65r1UG3RY1G7HvVf9DjzXY+NnfT5ubM+xT30CfxRn8Ej9QmboE//+frcEbN/1+fkOn1ShNomfYq26lN1SJ/yy/r8dUWfo1f1Ub6pT8MDfbI19Rmhr890Q31qovWZmaTPyhR9PqfpMz9D8t/rU5qrT+8WWbNVn4Ff9Pm1qwHLuhvwXAT1NKB1rAFzfzOg50wD1s4yIHirAXbbDdDYZYDfUQOajxlw+28DIq8aMFzXgD16Biw3NOBPZwNmehjwMMqAHdEGDMkwIKLMgEc9DDnY05DpfQ3p9KMhpwYaoj3DkBELDTm5xpDoHTJ2xBCno4aUHDNEcdwQu1OGrL9gSM5lQ1T+NWSUtsQbGOJqacgyO0Mq7A3RdzTkqzjtZEiKiyELPA2xF/P8DLnqL3WjDPkt2pDa14ZkphgSlmbIj6WGJFcYYttsSEGLIY9bDfEcYETDQCNiBhnxz0gjzCYa0eUXI6JmyHGmESqz5XyOEaZz5XqeES/ni8VihRHR6yTnDyNW/2lE/VYj9v0lY6LrdhnbIWM7pfY+I2YeMGLOJSN6XTbiX7HhihFzrxlx9boRfjeMcDYw4idDIwwtjNjtaMTeF0Z4uBnR3dOIgz5GWPkasSXcCN1YI06+NmJaqhFJFUZ8azTi5y7GpPY15nt/Y84OMCZ8sDFXxxmTL+5Ol/EZxlTPkvENxnTbasyjbcYc2m5MvJi7wxgbUbDTmCe7jWkXi/YaE7zfWJ73xnQ6ZgzHjXkphp0wpl7EnDRm5iljtlwwRvuisfwdGhN6xRiDf43JuGrM4OvG1IjdN4yZc88YB2Vj0tWNWaZhzL+6xozWN+axKDEy5oq9MRscjOnjLNeiys2Y4V7GqIn93sZs9DNGP9iYpihjfksz5nK6seznjNlWbcz5WmN6dzUhp7cJ2mNMWDLOhB0TTPhltgkmYvVcE5rmmXBwvglzF5hQuNCE50vkfLUJtqJojQl9tplwU5SIoO0mTNphwugDJvx1xIQOx0xYedyEoSdMaD9rQso5E+KvSN5Vqa9rQhc9E7z0TWg2MGGjjdRyNWGWtwnj/EzISzWhLc2EZ40meHw3oXdnU6qHmNI6wZSwKab8tdAUd0z5Y6sp+3ea8m2vKYojpry+YMrQq6bceCDzKqbybDSlRMeUKXqmnNc35b3wMDBFw9CUXZ6mfPQ2xc9HaqabyjPQlHXvTKktMsWqxJTVjaZ4ikdNpji2mBLSy4x7/czY+ZMZ3QaYYT/OjAG/mMl7oBkTMENXzNxuxso9ZvxxxowvV82Iu2kmv8tmnDEw46CxGWFmZuy3M2Oypxl/e5nhFG7GlRQzfiwy467YUWzGryVmdC81Y1OZGcOq5LxB4jqbE9XVnJ7dzdnSwxyFiP7RnM9jzTk5zpw0YTfJnO1TzJk+1Zxu08zJ+NWcGyvMuYg5ulvN+SZWbTMnaYfkHDbnrdh+0pwJZ815c0dytCVO11z2XuZUO5rzp7856xXmhESb0zvfXPowp0Cs72zB0R4WjBtngfIUC2o3WvDvVguC/rLg6U4LJh+3YMRZC65fsWDrvxYYX7WgyzUL8oTTAwsUGhZc0LQg1NSCruYWjLaxYFaaBTfTpc47C97mW+BaYMHQQgvURJM4XGRBolhULOuVWLCv1AK7MqlfbcGmOqnXYMGXJqnZ2ZJpXSzp2tWSzd0sce1riVJ/S+pE5SBLCkZY8m2MJWvGWeItnoy35NQES9wnWvJiiiWNWHJotSUTd1jCXkvS9luif9mSC1csKVe3ZIeGJZHC8pEl9baWvLGzZIG9Jf0dLHkgasRrR0vmOlliJ/o+kzU9LAnwkfqRUjvakmcxlgyMteRWiiXB7yzxzbdkdZH0UWKJR6klb8uldr0l81osiWm1JK+HFb59rVg10IoVQ6ywnW7FXwusMFtoRfoOK0bsteL+ZSt+vGpFuKoVU0ysCLS34qKjlXyXrDjvb0WWOKewYkyEFWdirHj62gqtfCs+i1MFVmSIVYVWeIifi6xoF6eKZVx4lMh5pcRXy7jQqpPrepn7IrEdrdESn0VGJ2tWdbbmdFdrMsWqbnLsYQ09rfEUp/9njdcP1jzpbc2YodacG21NlvAZY83YsdboiG8ia5w1vuPFJGt0J1uTPcWaDbOtCVomVlpjvMqaqWusubrBmj83WlO605rZR6yJOWYtzzprGoTqdWuO3LCm9YE17krWtClLf+qy9iNrVj+WPBtrQsUvttb0sLPmmigWf9lbEyZ+dbDGQvR0tOa6KBHbnKyZ8cwaS1HhYs1dd2vue1rj+sqaYWHWfBLHw63l3VrWFCMirdEUbeJklDXpYmW0NR5CK0bumTgdK/dIPI2z5ot4Hy/34401UzKs6Z5lzawCa2zEnUJrdhfJZxRziq3ZW2rNgQprNBqsedso9/eTfLZWayZ2sOFjRxsKuthwrbsNN3rZ8FN/GxYOtGH4CBsyR9vwdawNa8fbYDjZhh9m2fB6ng3z5tvQtsKGThttMN5sQ/hfNszYZsOt7TbY7rSh7y4b3h6xgRMyftmGn5Vs8Fe3YfpTG4752pAquoVL/VQbvN7aMDXLhoFFNgwttaFDjQ2hDbJOqw0+HW3p2dOWPb1tWTfdll/X2jJ2uy2Fu215tceWDqdtyRUxF22pu2TLgcu2nH9sy30DW1JNbJlqY0t3W1uuiRIx094Wa3HXwZYqMd/JlgHPbDnsbMvS57YMf2FLmJfUCLVlUpgtRuJKuKwVIWtH2mIpYqJtmRtjy610WxwyJSbfln8LpCcRVmhLQ5ktxQ223Gm2pbHVlusd7ajpIsbY0TDTjt+X27F+mx2VJ+xkf2jH9Et2xF6xY8BVOwxu23Hpjh0jVO14LD4LLT07/A0k3tSOJ9Z2FNnbsdLFjhe+dqgk2tEszqfaMTnNjqvpdkRk2JHw3o7yAjvUG+z4JE402rGqyY6xzXbsapc+/rMj67sd8/rZM/Ane3pPtMdxlpzPtmfhNnv+2W3PkSv27HhqL/fPHnt7e5Qc7ElxtOe8sz3XXewJ8rZnd5g988PtGRRhT7NYGWVPhxh7fJLsOVsgeaVSt96erR0cmPaTg7wvODB+jgNOKxyY85cDytscsNzjwJ29DqSecCDrgQOTlBwYoObAgacOnDCReDMHkq0dGOvlwCVvB/70ceCenwNJ/lIz2IGrUQ70ynDgcJkDGxodqGh2YHeLA86fHGhtdeBdmwNr2h1Y3t2RvQMcMRnqiPscR16sdMRwuyPROx05vseRdGGwz5EOlxz57YojF+47EvLUkc32jvzt4cg9b0eswxxJjnDkWJ4j8xsced/kyKZOTqwc4ITKUCfWjnViwxQnHi504t5fTnjvc6L4gBPRB52Ye8iJztec+EXZiZtGTgw3deKyrRPhPk6MynSiwzsn+vd8Rodxz0ib9YzITc8I+PMZ/fc8Q0Wkn3iGzYVn+F56Js/KZ8T9+4wJ+s/4YvyMXr7PcPd/xv7SZ9TVP6N1tDMH5jhzZb4zOxY4U7nSmYRVzvy105mVB53xFg4nneV5K8erzgxSdWaNmTOP7Z2Z4+vM9EBnrMSVCGcWRDnzXGinO9Mhw5noTGdsc5yJL3GmudNzOvZ5zn/9nqMy8DmnBj3nveg25znlwn//cw4deo778efUX33OkWvPSRPTtOVc9znJhs8p83/OuIznJLx7zpay59S0PKdH+3MuzXnB9rkviBbz571AfdkLNqx/genOF8y7+YKBmi84rf9C3sdeMCnwBVWZL+je+AKjry+4PciFXsNcuCMmj3Hh4TwXrBa6oLTIBY2/XPgs8ra5ELHdhTk7XBiy0wVNMXePC89E1H4XYg67MOKoC5eOudD1igsVYtw1Fw7ckDqPXVDTd2GWkQs/P3PhkK8LdwNc2Bzjwu5MF65lueCZ48LQFheiW13Y+90F856unO3vytx5riStcMV7pSuN61zR2u5K0Q5Xdux0JeWgKwv/ccVF+Oq60qDvirWRKzkmruR5uuLs7crsWolpdGXZJ1cCPrvK77cbf/Z3Y9dgN9yHuHF2jhu54tk8N7Tmu/HrKjcMNrmx6g83+mx148VuN7T3uFG2141pR9xoOeome0s32R+58eS6G5dvuJH51I2ORm6yt3Zjg8KN4zFuLE9xwzbDjfPv3JjY5kZDuxsDvkrdfu6Y/+ROc393Xg10Z/Bgd14Pdad8ljv357nTKB4tcsfsgju3b7iTd9edrffcSVaSPBV3jJ6489XZnYU+7uj5ulPl505TpMRmuFMrjmS6cyPPndwiqdHkzuZP7uz5LLW/ujOzw0u+dXxJfOeXGHd9SeGAlyya+ZL8BS+xWfcSg80vcd/xktpdLxl67SVNt2Xc8CWfjV4Sa/KSU+4viQ54ScXbl/z1/iX3il+i/uklab08aPjJg00DPHgyyINB4z04NdUD5188GDvPg57zPShb7IH3Jg+Utnig95cHh7d78PyQB7bHPYi76kHTDQ863/WgUozQ9GCpngeeYp6xB2lmHiyz8aCPnQcLvT1wEx7hcp3qgepHD5bXe2D4yYMz3TwJ6OfJgXGeKOZ7Mmihp/w/elL4l6e8c3ry7bgnSSc92XTVkzDR+YYnh256Yn/bk3JDT1KMPCk28yTK0RODZ55o+HlyJtyTrRGeLIz0xE0YRnlyIsaTLBEe68msRE/U33uyLEdii2S+1JN5lZ5srPVEu96TIS1S+5Os+8WTix28aOvixfZuXswa7kXnkV6sG+Ul/Xrx+Tcv5q+Vsd1eXBdVYsgRL/496sWUm15Yis+3vDiv6sUSdS9aTLx4YOnFfTsvFjp6YeTkJb/zIsiLu9FeGCZ5seCdxHbxZmJXbwp+8ObbeG/2T/Tm6Wxvhi/w5s4qbwzXyvxOb0qOemN7wpur572JvOuNiYo3SqrenFOTHCNv1hh7c83Mm3Rzb5TdvSn28eZKoMwpvHF/4824BG+0PnhTmetNbaE3d8u8aRQXG71Z2eyNvxj4SXoQQe3euHXxYeCPPjgM8GHoQB/cf/Yhf4wPcWN96DDNh/czfeg114fceT7UrPbBepsPl3f4UCZq9vqQuc+HtuM+LD/lQ/lZH+Zd9uH0VR88r/tw4ZYPbuo+PNWXfDMfFlv48NnKh5W2PlQ6+FAX6EOWwgeNSB8WfPAhPt+Hr0U+fG/y4d9mH9JaJLajL7908mXTIF9W/eLLmbm+tOMrffjyaLsvjXt9KTrny9YnvjgZ+KJj6IuHqS91thLnJHNevuz29uVXX1/s/1+YL4lxvkQm+3IhzRf3HF/GffClT64vez76Epjvy8xWX/K6+jFogB+9h/nJc82P7dv9WLbDjyN7/Ajf68eMI368+cePLdf8eHndj/E3/Pjnlh+aKn6MfSR5mn5YGfgxxsyPR05+xPrItZ8f/wb4cSjQD+NgP4ZH+KEj7kT6cSrKj/hMP1pKJPeTH8ltfqxulx46+nOssz9/dPHHvJs/W4b70zren99n+2O8yJ/ev/ujv9yfsyv9yRc7V/nz//+mr/bHXgxd44+2uLXWn5Pr/FHa7c/qff68OSwxR/0ZcsyfLsf9iT0p9S/4k37Jn5Jr/qRc9ydPyZ9lKv7YqvozWM0fq8f+XNb3p93En+cW/uy28SdJfHT0Z4eTP9tc/dkc4I96kD96b6WXDFkz35/Dbf64f/bnUucALvQN4O+BATwYFkDS2AD0pgXQ45cAEuYE8HFhACt/D+DMsgB01gfQbaeM7Qrg15MB8tyX8TMB5F8NYMRNybkVwD0x8n4A9x8EEKQcwDMVuVYNoFUrgGDtAPYZBDDHKIDRxgEYiVLTAPabBTDGMoBL1gGk2QQQZhuAq10AkW4BdPAP4M/AAJ5EBLDjTQB73gWQIg4WBTClMQDf1gB+aQvgXMdA9vUIxHNQIFaDAzk+LJClIwKxHRlI3uhAdk0KZMHcQH6aH8h34bcikOkrA7EXw1YFoiO6E8hd0SzOrg6kQLA2kJnrAnkmHm4I5MLGQErE3C2BmPwRyOWtgXhsDyR2TyBdDgSy8nAgAcLxSKA88wPREz2PBXJffBLnjwdSJPacCCRFrDkZSIiYfSqQF8L4dCC9zwSiIjaeDyRcLPg7EI2LgQy6Gsivt6Tmbal3R2rck/z7gYx+KHmit5Lkic/iknIgZSJcVfLV5HNrBPK3kfRtGshj20D+cghkmaPcBzHsWSA7QwJZFRrIxYhASkVaZCBmMYF8iw2kMUmuKwJJ+hTI6lap/zmQ8v8C6dhRQZ3Y1llBnPDvouBTdwVFPRSY/qCgYYCC0wMVzByi4MRYBTmixyQFjXMU5M9VsGuegkTBfAVBYtYCBc5i1EIFRkJ5kYLPovx3BZuWKPBYqmDgcgWPRe5KBStRECCcVivotVbB/vUK+m9WcH+7guIdCvbuVJAq1u1S8ErM263AVYzbo6DfXgUa4s8DCmKFywkFVacVXLmqwPuGgqk3FdiKptsKCu4oSLqrQPWhgiPKMq8qcdoKhhjIvKGCZGMFJmYK+porqLRQ8N5SQYyVAm1bBWOfKTDzUaAXpCAtVMGNSAVvohU8T1fQJ1PBF3HkvYI/shR0y5XPWKsgr1FBQpPcixa5D58UqLRKP19kva/yGToFMWdQEGMHB/HjkCA2zgsiQiycH4TVgiAGLgxi1+IgVi8JYvbSIEyWBaG2PIhjK4PIFq9XBeFHkPwWBeEgPDcGUbMjiIDdQSjvC+LS/iAOHQhi8aEgtI8E0e1oEPdEi9h7PIhXJ4KYcCqI/qeDmPV3EG3XguQ9NogMcUMliCytIDYZBBEp6q2DeGEfxJaXQUwOCCIvIojKZFk3TfIygriYGYRtdhDFubL2tyD+E76dgpneOZjhXYJp7xrM4p7BTOsVzP0fgnkyNFjew4PleRjMrTHBNIr8scGEjg/m5uRgrs8L5s2yYNRWBfNVVBNM/JpgsjeJbcFk7Q1m6z45Hgnmz6PBHDkdjONlOV6T6+vBLLsh1zfl/F4wVzSD6WMcTI5pMF0igkmoC8asMZj65mB2fQrGoj2YsG/B2HUPYWiPENQGh1AzJIT80SFYjg+haFIIR+eFkC1WLwthzvIQ+q8M4fPWEH7bGcIzsfZmCHfvhjBNKYQstRC0Q0PIDA9hSWQI/8aGYJcWwtb3Ep8dQklzCPtbQoj6FMLi1hAc2kL44bPE/RfC7O8hjOsQirk41zmUyK6hbBgQitfAUOwGhTJscCh6onJoKIVjQpk6IZRbM0KxnxPKL6tCObkzlJ27Qhm8L5TfjoTS+1YoqsL9fiitSqHyOxLKO5VQBpqEYmIdygxfOfqFoh0TimZSKOuyQ5lQLHFlodR9CmVi51fcWfyKgOWvOL3jlXwHX/F13ytyrr7iwe1X/GPwiqdmr8h2e0V70Ct6RL7COu6VPJ9eUZ3+ilfvXnH1wyvsC17x03+vGNspjK5dwrg2MoyI0WEUTQyjYl4YwQvDSFoexoKVYaiuDuPI7jAsr4bx4HoYHndk7L7kPAijTjRrhPHNJIzTZmEUiL3mYTyzCuPz8zBGeoTxwj+MsQFhmIsngWG0KsJICAkjNDSM+a+kRmQYHzNk/Xdh+LwPwykrjJX5YUwoDGNwcxh5rWHsagvj/PcwhgwKJ2R8OB0XhRO0NJzhf4XTe1s4Z3eEM/hqOD2vhfPv9XDS9cPpYRrODOtwnEVdSDibw2QuJpzLyeG05IdjVBbOoapw5tWG06ExXP7Pw/kurPpHkD4kgsBhEQweGcHmsRGcnhWB7oII9i2OwHp5BDc2RVB6KIJP/0Tw040ILt2KYJVpBPPMInB0iKCfUwRW/pITEEFmcATZ0RG8zopA/XMEYd8j2Novkn6DImkdHMnRXyJZPCOSjHmRTF4UyZ0lkRhtiZS/5UjyTkRScCOSWONIdtpEss87kpEBkfwYGMldheSLqiCJC44k8FUkt6Iiic+JRCtfalREolkZKfuUSNZ3jsKvSxQlA6IYNDwK7YVRrFkWxZETUew4GcXxm1HsvhVFzO0ovhhGUWYbhbtHFKGBUZgFR6EUGkWXtCiu5UVhVRLF7fIoNlVH8eZTFCkdonEdEs2NSdEcXRpN7aloOl6KZvTNaD7ci0bdPJpQ22ju50ZT/DGaxUVybJGcz9HUfY8mq2MM2zrFMGVEDGVjYvCYGMMPc2PoOC9G9ogxjF8ag+36GB5siiF2fwzqKhJjHEOGdQw2DjH86R9DWEAMGyNjcG2WGp9jCBwUS6/hsSxYE0vXjbF82BLL+UuxlIrn12NZ/SSWZoNYLhrGstUklgCzWNpcY/kvIJZrgbGMy47FICcWzQ+x+BXH0rMilmmNsdS3So02qdcey6ovsZzs+pqnw16jMvw1G8a8Jmjsa67Me83Z+a/ZufA1ob/L/PLXVK96TfTa10zd9Rq9Pa+5tv81DUL91GtKzr7G7tJr7lyVnJuvsb33mtMqcnz8moUeryl7+5pjaa/5M+M1SYWv+a3pNeHfXuPYMY6Zw+NQTIrj0ow4zBfEobcwTvbxcVxfHMeINXG07IqjencchXviSNkXx6b9cYQeiMP+cBwrzsVx9Goc827F8dO9OOZoxFFsFccYpzhme8XxzT+O8T3j6fVDPNt+iufQqHiWjIvHeFI8TyfHYz43nkuL4in+PZ4Pi+PZtSSeN0vj5e8qngjhuSIeE+JpXBdP0r54NuyPJ1qEHIhn4cF4fIXroXgcDscz+kg8g4/Goy8eH4tH6Xi87JvjiTwXz8SL8Zy+Fs/S2/Fyb+LReRCPzZN4LurHE2gq5xayjmU8Nzzi8QqIRzc4nq6h0ltYPOmR8URFx9M3IZ7uifEsyoznbm48BwriiSuKZ3dDPAmNsubneL7/F8/tL/Gs6vyG96PeEDjuDZ7j33B37xsKD7xh/rE3+Ci/YYXeG2yc3mAd+4bLiW9YnfaGxMI3TGl7ww9f3nDz2xv2d0rgv1EJJE9IYNPEBFymJhA3PwH15TJ2NoEDtxJ4ezuBhfcTcH+QwB6tBFz1EnDUT2CMQQLGhgloGyXw0CSBOfYJvIlMwPl1AmbxCbLPTeB4cQIVLQks+ZJAoBjQKREdUTs0kXPDElk/KpFNJFK3NZEP2xPZvSMRmwOJ9Po3kaKbicTdTWSCciJDVBP5QV1yrBMpsElko0MiAYpEvIIScQlOZHJIIssTExmWlkifDKmTK7kfE/EoSsTycyKdvidyo0MSRZ2T+NAliYBeSTQMTOLtsCQUPyeRPCOJyJlJ/Do3Cf2FScTuTaLnLYm5m8RW5STZIyfxm1USnZyS0EhJYkdWEonZSWzISYIPSUSIZblJBIuFeUn4CZf8JCYXJNGxPIn6yiSMPifR/78kdESfL0k8Fl+/JXHrexJXOyTTKM50SqagczKZXZPZ0j0Zq77J7B+ezK4RyaSLTT8ns2ZUMitGJxMwJpkJE5IZNimZgZOTmfp7Ms5iwuJkTq1NxvvPZGZuTabbnmQ67E3mxr5k1h1PZsGpZMzPS507yfx+T+LuJ/Plkaz/OJlH1sno+CXTIyCZ5qBk/GKTuZmWzL4sic9N5lVeMrMKkvm5JBndMumjNRmPtSn8vSOFBYdTWHwrhSmmKZhapKBjlUIX2xTynVOY45XCg5AU7oSmEBmfwtuiFBKLU1hZlkKYCCpP4UV1CuNqU7jUnsLO7yms7pxKpJjdPZUZPVKZ2CuV3GGp/DUyFfcJqZyZm8rH+anyDpvKyLWpaG9IZfeuVJL2pPL7wVQ8D6eScCOVNbdSsVZOZZVZKvMtZdwqFUfbVIY7pGIqdJ1SefgiFZ8QuY5KpX9MKk9iU9mVkUrce8nLlvyiVMyLUxlYmsrn6lSu1qbyviWV9E+pJLalsvhrKl7fU+nb8y3Zg96SPPQtm4e9Zc2ItwSOesuHBW/Zu/At70X6orcErXjLiT1v+fPQW5LEnFMy/+Atp20l1uEt2569RSPkLR3C3pKR8JauJW95UPqWK5VvmdQpDYuuaQzunoahqBqQRtyoNBZMSGPalDSuLUpj36o0Yten0X9fGo8OpuF3K41Zd9LoopVGxydppFuksdY2jUi7NFbap7HMIY3FjmkECd9naXg7p+HxPI1fXNKY4prGuYg0yiLTOBadRqE4HJNG9us0tiSmMTovjSEFaRgUpvFjcRraok9JGv8rTUNT3K9MY9t/skbndIonpvNhSjrrZqVzZH86Bw6ms/twOptOpBP4dzqPH6ZzRiedwwbp7DBNR+GYzkKndPzFL67p3I5IZ25xOu0dM7jcNYOoERkwMoPwnzPwmpjBzEkZzJicwZA5GTxdmEH6ngzeHMxg3eEMxlzPwPS2zN3JoKdqBsoaGVzVzeCYRQYHrTPY5pTBW5HyLIMtzzNY4J/BxMgMHMWYmAz5Hc1g2JsMumRLrnjwIYNrRRk0lmSQ25zB7rYMMj5nsPVrBhs6ZRIv1nfO5LXw7ZfJ82GZjByfyYgJmZiLTgszURKfl2WStzOTmHOZBF7PxOtuJtNUMunhlImacyaXgzNpCMmkIiaT9NxM0vIy2VKSSWibxH/L5Je+79Be8A6tpe9oPfSOa0ffUaL8jkyHd+x0fEdS0DsSQ9/Jb/M7NsS+I168qn9H8Ld3/N7xPYpu71nY7z3+I8So9/iNec+8sXKc9B7f38T898z5/T0+/2+l2C/Xh8Xx98w9J/55zwLt9ywye0+o23v5TXzP1ob37OmSxZ6uWVT9kkXz4iw678rifyey0L2QhcmNLMzvZDHiXhYKpyxCXmSx4mUWMb5ZbAjKYnNolvScxencLCo/ZnGxOIsHn7J42jWbiSOyeT4qm6mjs3Efl83L8dksn5NNzMJs3q3LJm9LNndPZ/NVqFzI5um1bEY8zMZWNZsgk2xK/LNpjczmTmw2w3OziW3PZvPXbFK+S37nHHnXzeHz0Bx6T8jhx0k5uM7PwW9JDgFLcziyM4dbx3N4eDoH06s5TLufwwW7HIYG5OAUmsOUsBzcI3LwiMxh4esc4lNyyM3K4XhuDj815fDL9xy29fvAx0EfaPj5A9/Gf6Dr5A/M/P0DIcs/oH74A1E3P9DH5APP7T6wxv0Dk9M/kFDwgcKKD1yqk9zBuZwfkcv10bmsX5LL1uW5/HEul8ZrubRcz+X+7VyGquRyxiqX6T65/Pkql4zyXPT+y8WjSx67fsyjx6g8ho7PY+qUPC4uyaNB3Fqex8OVeQRcy2Pd7Tx5t8vjvGoeY/zzmBKYx8aIPHkXySOs00eiOn9kS7eP7On5kareH7Ec9pHH8z5yavNHZhz6SObpj9jc+sjNhI9sL/jI2dKPpH79yPVu+ej9kE/U4Hw2Ds0nUWwfns8/Y/JpHZvPjWX58n3IZ/jafH7dmI+HOLc7nxrR81A+hkfymXoynx0X8+l+K5+Bd/OxvJfPlIf53NLLR984n1Fm+Yw3z8fXKp+iiHxORObzPjuf3Jx8plfn87/v+YSOLeDPiQW8XlLA++UFHN5XgMuZAqafLUD5VgFzLQr43bKA4uACXAsKyKoo4EptARu+FXBkaCHnhxcyZWIhy6cW0mleIX0WFGKxqJBRvxdiJ14tL2TlikL+t6WQhTsLsb9XCCqFGOvJuUEhsWaF7LQs5KNVId/sCwlxL2RVdCFH4wvZlltIXL3EfS/kXp8ijH8qwrJ/ESFDiuj3e5E8O4qIXVXERorYurqIPn8UkbqnCNtbRfjcLaLOrIiZjkVseyHjITKeW8Ss/CJOlxdxsaKIiv+KqP9SxNOOxfzUqZj80cW8/KUYv+nFxOwopnV/MQ8PFjPsaDGOx4qZfLwY9+vFrL1dzBvx9k4xB+4VU3a/mEmPivlVs5hG/WIeGxdja1Ys976YUKtioq2LWWdTTIK44lRM7xfF6IjLAcW0iAeKYtSDivlfcDHaYlhoMZZiclgx8yOK6fyxmKf5xcwrLcahpZiz34v51KGEtT+U0DiuhJ6TShiwqITo5SUkrCjh2toSxh8qIfdkCUU3Snhyr4R+90swFGMelsiev4QT5iVMcihhjXMJDj4lvAmUvFclfBbr4ksozSvh7McSLueX8LWgBN3iEiaUlRBeWcL7mhLya0uory9h+X8S/6WEP7+WsPtbCYe/l3C/cynaXUvRmFCKyaRSlFeXEryplKUHSllzoZTrKqWoq8mcRin/Gci4ZSm7bEppti/lkVMpvkGlbAgt5U5UKT1jSlHklMpvfSmnC0ppKSxFs6SUvqWl6ItR5aXEVJcyrq2U+C+l5Hwrpeh7KV87ldGtSxnKY8twnFgGU8swm1PGu9/L2Le4jONLyvh7aRkDVpXxdGsZ47aXsXtvGWf2l6F1uAyro2WMPVbGM5Fzpozu98owuF/GbOUy3qqVcUhDcqxlXiyxK8PZvYyt3mWU+UrNoDJGBpdhK16ElBGaJLnvywj4UMaRgjJKRK/SMvRapNaXMhQ9yonqWc66XuV06VfOzmHl9Bxdzr+LytFeUo7p0nJ+W1HO9/Xl9N1bTtmxchqOl6NzrZxJN8vZfLec/qrlzDAq56B5OT/ZlrPxmdRwL+eFZzk1AeV0CCrHNrQcl1flLAwvxyG7nMiqcr40lPP+v3IOfCmnUNz6Xi7fhwrWDKyg78gKvk+uIGpJBSdXVPDTmgrO/VHB4O0VWIiehyvgZAVppyrYfbqCoRcrcLhbQcD9CjKVZFy7go0WFbJHreAH+wp0hblDBU6OFUz2rqBHiNQMrWBPdAUXYitoEs+zK/g1p4KFHypYUFFBiDjSvZIFP1ZiPayS0JGV8HMlSuMrmTi5ksBVlSStruTwdpk7UMnMM5X0uV/JdKVKytQlTrMSXZNKUqwqOWdbyVW7SvJdK5kQVskL8Vu45GRXUv2xkkv5lagXVvJDUSW7KivpUVeJe2MlYR2qONmlCrXuVfzyvypW9q7CYVAVP46pwkiET6jiytQqns+oQndhFV6Lq0hbVkXe8ipUqEJ7dRWzj1Rx9VQVD05X0e9sFcV3q7j/oIrhylUUPapilmUV/UOrMBGK8CqmJVSR/6GKE7lVVAn1/Cr0CqqwKqxidWkVhjVVOHWrpnBwNf8Orabr8Gom/VzN7FHVBIicsdU0jq9m5S/VbJleTd3v1TxYUk2/ZdUYi8krqpmzspplq6r5vq4anQ3VrN9XTemBam4cqsb8aDVOx6r55Xg1XiL0RDV/nKom/3Q1Sy7J+b1qCu5Xc+pBNZrK1RiqVDNctVreLaqZpV7NUo1qjjyu5m+takZaVLPLtpofnKp54VxNdaDEhkqvYbJ+eDX7siUmv5pOFdUMq6pmQrX01FRNWHs1ozvVEN+1Bo8+NSwfXsOmETXkjazh+M81/DOqhjuja9AYU0OfsTXMmlDD0ok1XJhaw7hFNWQvreHwshoal9dwY0UNKitr6LWqhkHUMHZ1Dc/FjDU1JK6rYdv6GrLEoQ01nNtYQ4PQ2VLDwL01HDxcw9kjNdSLa0drUD5WQ8/jNWiLgSdqGHOyhumnZP68jF+UOg+khlIN15VrsFCT+poy9riG8ZY1rLepodxOerSvoYNjDRtcatAMqsEouIb8iBpqImu4ElWDVoz0l1dDTmEN6qU19C6rYWJFDQs71FLSuRaVbrX06l7L+J61HO1Ty8mhtdwfXovWiFocf67Fa1QtxeNqaRhfy/Mptfw2tZYt82vpv6SW6ctq5TlRS+mqWvTW1jJrQy2Rh2v553gtnW7XkvGwlv1KtVioS+0ntXwxrWWJtcSIFJtacm0l1r6Wuw61eIfUYhtTy9XEWjoU1dK7uJZhJbXca5W5/2oJ+1LLmq+1dOxUR5/OdQzvUseBnnXo9q7j34F1HPu5jjkL6zi9pI6Zq+oIEHvW1HFlXR2X/qpD82AdU8/V8f5CHcPu1THpfh31T+soNK4j3aYOKyfhUYeLZx0FvnXseyW1wuq4Fl7H1zd1DEmqozhXcgvrcOxQzz/d6rnXvZ7cPvV8HV/Pyqn1ZE6rx3hRPVqr6ulPPfq76lm1r57mg/UsPC7jZ+tZcUPibtaTYF0v+8J6FjvXs+F5PeYR9SyLrqcwVvLe1LMtpZ5eefW459fTr7yelGqp/V8967/Xo9OlgQndGvixTwMHRzaQOqGBjxMbmDu9gbpFDaxe0UArDejsaWDBxQZW3Gyg5HYDb5VlXrWBHzQaKLSR/LAG3uVLfmMDa/9rYEjHRlZ3aeRS90ae9mxkxs+NnBvbSKNIONTI0SON/HWmkYqzjQT/00jQTYm738g/ao202TZi7dbIEL9Ged9oRD+2EbvXjUyJa8RTfExoxOttI4s/NDKqqJH00kYO1jeyqkMTPbo2se6nJvaOaKJQdBzVxLMxTSwb18SgWU1cWdDESJqIWtOE7cEmwg430edkE39eaeLi1Sa+3GtixuMmbtjK0bGJey+aOKNooiyiCe3oJgyTmpid1cTnXMnPb8KzoInwwibWFzVxqEZi6ptIam7i589Nsm9p4nj3Zm73a8ZlQDPDRzQTv6AZr2XNLFrezNlVzWiubsZ8VzM/HGom8VwzB682M/VxM/1cmjEVz12biXNvpmtQM8tjm0lLaSYvq5nvOc2yt28m4KOM50uM2FrQzOeiZnqVyDrtUvNbMyO+N7O5UwsXurTg0aOFBT1buDyyhV6jWlg8toXVs1uondvC0SUt/G95CwZi+4EWrh1q4ZuYoNzCGtUWXjxu4WfzFn61aMFfvLdqQd+uhQfPW1jo24JlZAuP41sIzmghKLeFD2UtGP3XQty3FrK/y5pTPvHfzE/MWPJJ9gufaHrwifMan7B5/EnetT5h6vVJ9mWf8HrziU2Jn3if8QmKP6H8XXI6tdK3RyuzerWS+L9W9g5opXlgKxnDWxk+uhXVia04LGvl9YpWvspf6/O1raw43Eq82HakleNHW6kR14618l1oHG/F7EQrc061EiJ2n2mlQNw+18qT861Y/91K5EWpebWV2fdaWX2/lSSx64F8Ex620lm5lYEqrViJSaqtRKi10vNxK9OftGKi30q6VSsHrFspFRdtWnlg24qendSzlxiHVpY5tmL6QnoLaaU2tBXz8FbGR7QS/Ubic1sZkd/K8sJWcoqk35JW5la0EtMgfX1rpaxTG/90bqNduI1sY92oNoaNb+PPSW1kiXO/teEzp43kJW3sXtrGkR1tdD3UxlNhe7iN6KNtVB5vY+mDNqqV2uih1UakYxsZTm3ku7dxPaYNzdg2umS28UTYvGtDLbeNsR/b8Kht42x7Gxu6tWPYq52P49uJmdpO/qJ27ixuZ+nydmJF9op2JqxpZ+O6dtJF2fp2Rm1uZ9L+djzEogPtRIrNB9upONRO36PtmIixx9pxEaHH29l7sh39M+04nW0n4Xw7eX+3436znc932xn9oJ3ZD9tZo9TOeZV2Bj2Vc+t27tu14+jQLt9biX/WToNzO4NdpCe3di77t/PwVTsGYe38HN5Oc3Q7L9+1E/Fe+syStfPa5R24nQuF7bSJoNJ2HKql1y/t/B8u3Hyr</binary>
            </binaryDataArray>
            <binaryDataArray encodedLength="3940">
              <cvParam cvRef="MS" accession="MS:1000521" name="32-bit float" value=""/>
              <cvParam cvRef="MS" accession="MS:1000574" name="zlib compression" value=""/>
              <cvParam cvRef="MS" accession="MS:1000515" name="intensity array" value="" unitCvRef="MS" unitAccession="MS:1000131" unitName="number of counts"/>
              <binary>eJzVXDuS5MgNLUOGzDnCHEBGmzJkgHuCPsIeYY+AUMhYc8w1M2SNpdARaMqUuSZNHUGmitOJLfAVfplkzYYMBPMDPADvZbGqi919uxHdbjcwXONung85cYiB88jf8q36V2uo4GW9CTetX1c1tjAY1hjWRnrMfKPao9gRXqw82KOlgXC0X7e7fVo+uGPAs3jEcVNryLEXo+M2wxf78nCqPHLiN6J7RWMPb7aXSg0jGBjTAowrakTdMz2sfUunCEfHWHWvsM4QV8GJ+Khy5fW6KhPOGHDJWNOYXg1NxYof6mL5RFpYOXQc0/O9ItNN4nCc5bZ8LO4yfTMjuHq6juIzzEfqGsmB9Tc66mTVUs1t1eHV5nET8aBjZmvM8o/2iHzOmo7/1tv9/flzty/dfr4bLR/v3bvtPqxidtugpohj5HDtJudi67bP35bb4d7ADvZqrI3qVdEv03BEj+pZsPxkrQ3mreaLuOPEr8Hcq9/C8/wIxjN86xh2sKu8YQ2ihcdZpgEbsaO9WfHYa1STtqwG9I34ifhqfbwO9vpK83rC+ke0rfpaXFV9pC6Ly5F6M168OKLja9nru5qjyqdXl4WFXGV1oN8IX7P8Nnp8x2BdI1w2amZ6vsdGPES8zdgI16hvlhdjrX3hbiRGc+fVglpYfTaDhyx/VlOF6zXB0LWwga/rZAPLM/S1cKv9aF9do+i50fG8y/4W8IK+Vt1NXT1/C3/HkM/O7/1z8xf1mbkpvzf1GXo1cjQ6+n/bWx65cM/jdVP+rPps5OtujS1f1GYFLnW+iG9PY+sc6KvuAc+BV6s1jtb0usUB9oH+Wi8L2zOPB3LGGQ72vuNud/vpfqZ+WT7O43s/u/v62/L4rnaDOOE+66Gp3lc6fq9k6TSiidYDcaPaLL2sPBq3okvGP66hjjLfnL2MB8SX+9Affrjd/ny3v97t693+cbe/3e3vd/vpbn+621/u9se7/Wv5OA8/9vuWnIGt431a7JosHTNOhN+3fv7a3f7b8+913H74qIP6udw1fV8e+jZ61LX2cXPyIj+736flcdX31d1WdWV6vnda+lpXy6zamsyXZ440HsNexK83fuvnQnp6Xx7cMT3fsz2sSj7pDeMsPqJ+rH3LH/Fkbunm8ejFeRgj9UX9e5blzXQh8MHclg9iMOyxgbn2q3xf+HV/XfbX9T/3zzrL4+zp95nP/TXeOtZKx3u5pxP2/q2mfn/41HPsa43UGVwe53t1eNE9P+GrsdSJY43VVIyFI36oMfaa6Yv7mAN7ijCtuEwDybnvb3T83MywjzhMz7ksXOTI8qtyhvte/oyjSp5I5yymWoPFZdUsfUd5iPzbYB3RPtPza0p6tvJkfaywN8pdpfasf8wrvUhvmT/m8fa9GlFzKx7XUAPURvuygeflrnBrcVLRhp25hSs+Fe0qHOvcmF/nzfJZ+xF3ln7Vmj2+KajTwrbwm+FDMM90rvR9xl/XmdUS9Wr1q69srI3oMdKnlcfS7ApeoxxVHomOnxui3is5NIbX92j/s/VkvCEPFTw2/PTc6l3GzchTyZv1UOXE0ziLsTDO8J/5Rhx6/EU8yHg18DHvjBaz2qF5dXmcRL163FjaeT64x2q90lO0ZuVYjZorenhcef1EfVRzZj3N4OM64lp9cBDn5UCbqZXV/ixfUW9ap0wvaz/jmBO/ir56HXFFl/260fPnHM2/VUumoR5n/FR4Genf42NE7yi+qruXC3EZ9iMtKxxo31aM8wzjs54r3M9oHPVJMLd4wLoinSMf1N6KraxVeWiD/pY+bGBQsj+jyQyO9vN65QIPuMZgn/szni/9u+gv/btp6t9Jr3R8Rt9U7ErHZxhZb3vMRh/Y+/hdfb+tcTVvGlvj63mDPF7/a6FG3Pc4regY+VTyRDGef8Un6iOMWYI9x1rH3Hq8aLrS8fxknMo+k//sjI2x+DR6nDF5Lrr2vVXFaf9UkyIfrPrdoH4CvwoPVX3FVmWs6pY6MizhXOsV1VOpsVr7q2zX4bN6pv5rfx73a78Pfu3P6lie7atn4o2OZ03mzclFyk84fFO47z0P0SPH7ifP7JBPKuTSukl9gkv9fr7REV9f2cHHOlBHS1dcYxXLhk92ZuRvLr7296t/d83+0zX8sV/fur57/z8ux9cc5rV6Qb65cyfPaanj3zqvcl+R3wVheu4LuUZjFbdfV9Ak00XOWXY2rjZdV0VL6yzo94cIJ9Ip2rf0yHjixLfKzW6NHr+b89Zf87+9h8DnIJ1vVWPpQ+tMdHw/vRnXVfkiT4Jp9VrhSGPqc8CFWG/tDN8Vs/IhL96+11eVr2ptPBmf4UVYFW1m+iPHJ9Pd0mSGi6txxDjAsXKO8p1hVzSY1WYEx9LN8+cCzkh/Z+wMZpW3iKPIN+Jptg+CseQZyfUqPr+HZfV5+2Tsy5idOCumyvOMnhVfGoyp9PSbLfXP1VdqttHx847+veeV4Pccg36Yjt9TsBOHc8mN5yDSOsO8ShPpI8rnjTOzcDXObmu/Cq+f5XtF9buwP/ef1+Rv6JkeP/8Kt/Izlc6L2onvSo+fd+Vv5H9Zjv9jR59VOSc3wI362qA/zQWptdGzYOXPakK/6Dxk8dbcwhnFzkz4aWou50D0xO9DRAOr7kb+/9FAnnQ/rHwizSq8Wdpw4ndVvhmtLF5Qoyon1TrO4M3yOFOHt08wFo7WC+p8JQdX14Q4ES4NxCC/o7WP5hjh5HtwHtWL3JAxfqXmWd1X5BnVJtvnk/Gviv09TWvl9TC6PsKH5efF7vo1Nda+BOs6Rq8RjIn8fFfo7OXGOke5xb6xLw9rRsuzVsnv9VflI1vzapCxp8do3t8DY1ZHMmJImaw1yp+feHkxpg3GVKydjNdxfCJ2xE/yvC/HOV4tY3r8jCPaVOIsHXTdGOvp7fXKhf3dtn2+PJ6HrfT4Hmfr8Wv30XGVnhqpZ2HqZ0arX8EmtWeNG8y9Wgj8PC4r65FfhEWBf7WuKFZyCAfs+Ff6QFuLXIxwNcurHjeIwfkoPsH6TN1XcFPJ59V6Je9n9fWwRnN4uFfqgpiV2q26rLjqWrXOSqz4sBq3gbgz+oz6vULHq2qJ9L6ynsg/whjtN/PniR5HaxrluKrV1X1cYVyoparNSP9k5K3wSI5ftbbRHqp4iJvlybi5qq6r7Qz3kX6y19R+C3JYGC3YoyT2e+vjcZHxc3W+EeyVnv8H3W5M/u9gZjlY7SGOzDcDm5RZ6yN8WDiSu8JdS/a9nnGccab52WR9eTxPbsUckU7CdyN4DqryWL2uSS6v/wpnVV5H8ui95uzjGRDfqC5vjYzxaG+eb6Rn5Hs190Q+7r6GXF5hI/VlscjNGexKriq+x+esDqNc7NdIO/TN+qrWdSX/V9pov+gz2pelzVluRmr34r1YvRf5zNY8wo9VRzX3WY7P9EVg1Xpm+sw0ZLL/p3YWQ8b6KA9c9Hu1SR1X5p7BGo2x/D09KIm7gkPMTcaazr/HNLKfz1fqxLhof5bbKI6T/Synp1Wm16u0rGJV/HRvV9db4XUW1+Pa08rqUYwp/1uAK+qu9DHj4/XPkzV582otVf5G8TItvNorHF+lbZQz4yLzneVopLZX5L2K2yt0+X+zip567ulYwSEDK8pxNfeWH641J5YH10fqskzXgZycwZV4rNvTtcKddc1qPNvDDPZIzpFeMo4i7s4a6jjb59U8c7LvrVn9zHAgazoXGWuZjxeTcafjdlthjr4ZPo69mBn9xVqhFmuPaf478ywu4zeLlXVW8328Gj15NUY6MGBb/llfGGf1Vuk3yuP1ENVY1SPrMdOmEitcz/RXtdm4V2NVuKnmjzgctUwPrAH9z3AUxWY9VvOiX8S3lxd5+B66XNF7BcfD8noeya0xuI9ZzaPe9msr5GaIjXyra9H+Vdxb9Y/wTMpG6msFX6sGjzuv3o/5/wBOF+RH</binary>
            </binaryDataArray>
          </binaryDataArrayList>
        </spectrum>
        <spectrum index="4" id="sample=20 period=1 cycle=2 experiment=2" defaultArrayLength="2847">
          <cvParam cvRef="MS" accession="MS:1000511" name="ms level" value="2"/>
          <cvParam cvRef="MS" accession="MS:1000580" name="MSn spectrum" value=""/>
          <cvParam cvRef="MS" accession="MS:1000130" name="positive scan" value=""/>
          <cvParam cvRef="MS" accession="MS:1000128" name="profile spectrum" value=""/>
          <cvParam cvRef="MS" accession="MS:1000505" name="base peak intensity" value="160.0" unitCvRef="MS" unitAccession="MS:1000131" unitName="number of counts"/>
          <cvParam cvRef="MS" accession="MS:1000504" name="base peak m/z" value="485.037093055284" unitCvRef="MS" unitAccession="MS:1000040" unitName="m/z"/>
          <cvParam cvRef="MS" accession="MS:1000285" name="total ion current" value="158.0" unitCvRef="MS" unitAccession="MS:1000131" unitName="number of counts"/>
          <scanList count="1">
            <cvParam cvRef="MS" accession="MS:1000795" name="no combination" value=""/>
            <scan>
              <cvParam cvRef="MS" accession="MS:1000016" name="scan start time" value="3.34155" unitCvRef="UO" unitAccession="UO:0000031" unitName="minute"/>
              <scanWindowList count="1">
                <scanWindow>
                  <cvParam cvRef="MS" accession="MS:1000501" name="scan window lower limit" value="100" unitCvRef="MS" unitAccession="MS:1000040" unitName="m/z"/>
                  <cvParam cvRef="MS" accession="MS:1000500" name="scan window upper limit" value="2000" unitCvRef="MS" unitAccession="MS:1000040" unitName="m/z"/>
                </scanWindow>
              </scanWindowList>
            </scan>
          </scanList>
          <precursorList count="1">
            <precursor>
              <selectedIonList count="1">
                <selectedIon>
                  <cvParam cvRef="MS" accession="MS:1000744" name="selected ion m/z" value="1066.073575637029" unitCvRef="MS" unitAccession="MS:1000040" unitName="m/z"/>
                </selectedIon>
              </selectedIonList>
              <activation>
                <cvParam cvRef="MS" accession="MS:1000133" name="collision-induced dissociation" value=""/>
              </activation>
            </precursor>
          </precursorList>
          <binaryDataArrayList count="2">
            <binaryDataArray encodedLength="12884">
              <cvParam cvRef="MS" accession="MS:1000521" name="32-bit float" value=""/>
              <cvParam cvRef="MS" accession="MS:1000574" name="zlib compression" value=""/>
              <cvParam cvRef="MS" accession="MS:1000514" name="m/z array" value="" unitCvRef="MS" unitAccession="MS:1000040" unitName="m/z"/>
              <binary>eJwN13dcU1cbB/BMEsIISIIMZYjgftXaVusAye9x4d6zaodata66mCEJhL0UcG9r3QuqOFDCVAQnAbUCihWrqFGCyghJ3vPH95O7nuee3HvuOc957HZbMV1yR/FGVKnw9KtUWAIqFd2NDxWitoeKSS56xRrnGsUKeY1iWdcaxUfnJ4o/TjxVeNo/U1jsahX9fGoVwX1rFff96hVtdxsU/AcNCsdHDYoR/zQoQru9VpQHvFbc6fJG0da9SWHrYFCslRsU5d0+KRq9PimG+n9SjOhpVES5flbs6/1VMW7IV8WDEV8V+n5tilRfi+K1IwcZMi5OyLnQuXLx0Y2LKG8uav24WNWXi0NiHr6T8nDuDQ+33/Ig/8BDj0986OwEyHcVocJHhEqJGBIHMfo4ijFeKsYKJzEufxDDMNUOlx3sMU/qgLXdpYizdYGXnRxb3Lripps7XAM88PGlBx7beMLG0RMHnD1Rvd8TG02eqLXthufybjji4oVztj7I8vaBw2ofcL76YInED5PEARjtEIDxXr3w7FQvfLTpg/VufTDItw/uNPaF/X99UeXaD0fF/aGyGYCz8gEIcx+AYa4Doew6ENndBsLHeyC62Q+CzmkwFD2/gUk8BGl2QyB1+A7uou8x9cZQTGgfih0dQ/HKNBTfmIdCZRmKe9ahmGUzDIdFw7C65w9YIx6B4CUjEOAwEt9bRiHJOgp1nEAM4gUiShQIe49ATP4tEGesgcj2DMLWbqPxo3wMLD5jUWI/Dp/4E/Cr2wRcMU+Aq3UCHnFDkCoIwXFxCP5xCsEM1xBc6BqC3t1DYPELQRdFCF7IJiJ760RIZZPw6d0kHHCdzJ7bZMyXT4Vf5zTslk7HGd/p+Dt8Oo53n4ERfjMQVDQDtZKZ+N53Jqa4zkGB1xz08pmDfz3mwsqZBxv3efjHcx6iXebjrWw+gnzm40e3hYjwXohdnEXQiX/EN14/ws1pMeKdFyPEdzFetS/GWukSnPJZgovzlsDasgTPvy7B4c4lENothZt8KXz7L8Ufg5biu++XIj3gZ7ge+hn2zr9gmfwXHO32C647LsPPNstRJFmONa7L8Wuf5RB9WI4ow3K0fFyOlc3LMfvzcgS3Lkde23JEylYguPsKXG1bAWPzb3gtWQlD20os71iJ56aVmGteiQeWlSjkrsJw/ir0s1mFo6JVyJKsgoP9Ksx3XYUB3qsQxVmNWtFqHHdZDV/5arR3X40/+q/FNft16CNbh12e6yDvvg7DJBsQ4L4BrSUbUGLzB5qEm/C7ZBPe222CSLQZO7puRlf3zehu2Yw73bfgv0+hWG0MxaYvodCaQuHCCcP4LmFIbQ5Dt69hOO8TjoHOEfjLJQqDBkbhfA8lAj2j8b5HNJz6RMOvfzSCQlWIb1VhUpsKXdpVeMLs71DhF5MKfTpVMDDhFhWEHDUqmAyuGu8d1PAPV+NihBr9ktWISlVjeLYaBz+p8ZqjwQuRBh4WDU47xKDRJQY922NAnTHQm2OQYhuLwwtjMXJPLKZFaHGhQ4uTsjjE28XjeLcE9NyagBBlAuLaE1DPT8TE5ES8yEiE0JSIh8z+zkTW9xPBtyZiHycJ2sgk2LenINSUgjX2qdjilArdnFQsUabiX2sqe35pCHNMw9SsNNzckYZIUxpSrWkosEuHRp6OeSnpsN+ejoYuGdBsycDX0AyI0zMgctiG+9ZtOMzZDhvxdljk2/E5cTuCUrfjUpdMfBOaCWl8JgYlZ+KPzExc2puJJe5Z6J2YhYSDWSj/koX9X7PwR2sWxrZlwbM9Cx+Z4o4s/N6ZhWBzFuSWLDQx/Z2z0ds1GxO8szF/azYeh2Xj9vZsFO/LRuvnbPT9vAPf8ndiQtROPE7ciZ2dO5HivAtZrrsw37ILG8S7MctxN2pD96CbzV4MstsLgds+7A/fB6+Yfdh4dB+edu5DQJf9+H7bfjQ+PgDt4YMs9iAWCw5hmuoQGjWHMMV8CPwuh1GWfBgrPh/GcethxHKO4GfuEYzmHcETwREcsT8Cd6cjeEtH8FV5BCuFR5HjdBRBHkdRpjqK2j1HodH8iXLbY7gTegynwo4hKfwYVkUcw4TIY+gTdQy2ymN4y5RHH8NJ1TGc2HcM35mOwV3yF/x3/YV17//CoN7HsfDqcViFJ/Cn+AQKXE/AU3YSv7SfxNiOk+hjOomPnSfxyHwSlywnsZh7CpuUp5CSegrHs05B9YUxn8I46ykYuadxlX8aKuFp9BOfZnPHafYcTsOy/TQWdZzGs8wzuLPvDOtXZzDE5yyEW8/ifuhZpHSexap15zA4/By6RpyDmfk38hzKo87hnPIcsqLPIVx1DkvV5zBWcw79Y87h445zmLnvHPaZzmGq5RzUwvMQRp/HO+aR6jyuqM9jpvY8RAnnkbTrIopOXsT11otIbr+IjR0XsdB0kX0rFyGzXEQn88p6EXc5ObjEzUFX/xz025iDnOQc9Nybg9L8HOy4mYNphTnwLc7BLUMObrfl4GJ7DvZ05EBjysHqzhzMMudglCUHAdYcSDm5aGMauLko5+Uih5+LvYJcxApzscYmF3NEuQgS56K3bS7aJbl4aZeLCvtcrHPKhUmWiwWeuXgayGJm5+L70FwYw3PxLCIXJZG52KHMhSo6FzPUuRihyUXPmFycfpWLad3+xsSxf0MR8TesUX9jWNzf+JrwNzZYLmGR9RIGcy8jx+YyrqRcRumRy5hw4jK6/3sZ6i+XUdd5GaLReWgJz8PziDxUROYhLyoPR5R5SIvOY88/D8vVeZiuycOomDz0ic2DXJsHblwe3jNP4vNQkpCHC4l5GJqeB7+MPKh35qHbvjyI9+fhdWce60N5uGnJwylrHtbyrsBOdAWDnK/gueoKFAlXcDf1CuZlXkH2viu41HkFm9yuYrjnVQRsvIq/Q68iIuIqFMqr0MZfRWTWVQzedRVO1qv4VXYNMyOvITjqGqo011AYcw2h8dfQlsqO7byG5EPXsN90DWHma1hhuQZwriPd9joCV1+HX/h1GCKv46dYth93Hf3jr6M18To4O6+jcvd1DL7B9r9eR3H7deR0XMdhE4vtvA6l+TrWWK5jofU6Qjj5+IGbj168fLjy8yEU5KOFeSnMx0ObfBSI8nFOnI9kST7C7fKx0j6f1WD5yJfnw+Kdj9ch+VCG52NRZD4mRuVjuDIffaLz0VWVjy/qfBTFsv3UfLil5YPDvYEp7jew0+8G5G03cMl8A8csN5BtvYFfeTdBgpvIcryJWOlNDJHdRIG0ANS1AP7uBZB7FKDcqwBVkQU4Fl2AiVr2m16A7IwC/JZZgF8+F+D71gLWFwpwz1yAAksBjnB0iOXpME+owyc7HaocdPB118FruA5OI3QwjtThZLAOtVN0CFitQ8caHSaF6RAYrsPACHZtpA5donTgK3X4wryO1uGJSodytQ7XNTqcidHhQKwO6Vod1HE6bIzX4dcEHeYk6jAuSYcfknXom6JDt1R2/3R2/206XM5kOYp1ON2ug6pThz/MLMaiw2wri+EUsndRiH68QnTnF8JRUAiOsBA1okJctS2EVF6Ixq6FiI4rxH8ZhfhxTyF8LhTi+u1CrG8uRLisCH6bi2DaWgRDaBEawoqgDy9CWUQRrkYW4UxUEQ4qi7AtugixqiJsVRdhUUwRpsYWQaEtwndxRfBIKMLNtCIkbi/C6PtFaG0vwhSbYvatF+Mfx2Js/LkYk5cV48SGYnSPLIZzVDEEymK0Mu+ii1GvKsZDdTFKNcW4ElOMM7HFOKgtxva4YsTFF2NNYjH+l1YM3/Ri/GItxlxOCQJ5JfiGXwJ/QQnchSVwsCkBR1SCN+IS3JeUYLu0BMOulMDaUYIWUwn+6yxBrbmE1VUlKLGW4AqnFGe5pTjMK0U2vxRJglIohaVYISrFQnEpptqWwtehFP19S2HpWQqjfynu9y7Fg6hSlCpLcURdip2aUuzfya47UgqpqRSCzlIUdy3DxMgy6OPKEJhVBpddZRB+LcOn1jI0tpXhWXsZykxluN5ZhovmMvxlKcM+axm2cW4hnnsLkbxb+IN/C78JbuFH4S3MtLmFQPEtPJ13C9u33kJC6C1sCr+FJZG3MDvqFhxjb+HtwVsI6XIbne63YfnmNvpF3IZUeRvVMbdx8fpt7DfexrK221jUfhszO24jxHQbQ8238T/LbXhyymHLK8cHQTkeicpx1q4czkPLYR1WjlcjynFpazm2RZQjIbIc0VHl2KIsx5rocvyqKsdCdTlmaMoxIaYcwbHlGKYtR/eEcsgSy2GXVA5ecjnamTep5ahJL0fU7nIEHSrHf5Zy3OXewVa7O1jucAclW+8gN+wOftPcwdzYO9i95w52PL6DnoIKyGwqsPPbCqR/VwHbsRXImlUB8fIKbA6twJqwCiwLr8DiiArMiazAlKgKjFNWICi6AkNVFRiorkBvTQV8YirgFlsBZy3LEVcBbnwFmhIr8G9SBZ4lV+BSRgWr8yqwvrMCK80V+NlSgQXWCszkVGIitxL/E1YiwKYSbuJK1EkrceSHShxTVuJAdCUy1JVI1FRCHVOJjdpK/B5XicUJlZiWVAlFSiW+TauEf2clPvLv4o3gLqv972JF17t4svUuKsLu4rTyLvwy76L80F2U3r6LuvfsvPUujMPvYa7yHqZH38NE1T38EHMPvePu4UP6PTRsu4fAp/cwiX8fI2zuw7v9Pjw67kNkuQ+z9T7OSh8g0v0BFsx6gBubHuB06AMcDn+AXZEPoFU9gFr9AGu1D7As/gGeH32AwbyHeNT1IT4kPkQ/00P0ND+Ej+Uh3DiP2P99hAuej5De8xGC1I/Y/PsIHVmPMLFrFQL8qpA1owpD/6hCj7AqeERWoWtUFWTKKjhHV0GsqYJNTBWMiVV4n1yF16lVuHioCucOV+HosSrsOlmF7FNViD9fhcA7VRhyrwqD7lfBT1+F7jVVcPmnCp9eV+GhsYrVvVW49bUKJa1VKGqrQkF7FfI7qnDNVIW8zio2L1Qhx1KF89YqnOLqcYKnxwEbPXaJ9fjNU49vB+nxzWA9Bn6jx4AhevT7Vg+/oXp4/aBHt+F6uI/Qo+tIPeSj9OgSqIdTkB4Oo/XoHKvHf1P1uL1Ij3Mr9Dj6ux7Zf+iRsUmPlC16JG7VIz5UD22YHjHheqgi9FBG6hEZpUe4Uo+t0XpsVumxUa3Heo0ea2P0+D1Wj1VaPVbE6dk70OOXBD1+StRjcZIei5L1WJCix7xUPWan6TEzXY/pGXpM3abH5O160A49m+P1GLVbj15HWfuP68H7Ww/OJT068vT4clWPtwV6vNbp8ecLPfa90iPiM2tDK2tDmx4b2vVY16HHGpOe1XB61t9ZOyx6LLfq8SunmtXk1VjKq8ZifjUWCaqxQFiNeTbVrH6rxixxNWbYVmOapBpT7Kox3rEaY6XVIKdqjJJV4zu3arQOq0bVpGqc+bkah1ZWI1JZzeaMamzWVOOP2Gqsia/GT2ks7mA1Bp+pRv3Latz5VI08SzUuWatxXlCDE7Y12O5eg+CFNfAJrYF3WA26RdTAM7IGHlE1cFfWwC26htULNXBV10CuqYEspgYusTVwTKgBP7MGe0SPsVv8GGOyH6Nvw2P0fvsYPYRP4Ct9Ah+XJ/Duzng9gZfvE3hOfoLuYUw4E8GORTJKRs2uSWTXpzMZLHbXE/Q48AQB559gVCdjfoJAC2N9giDOUwRxn4IcnmKc7ClUoU8Rq3yK+JinSEl8iszMpyi5/xTVL5+yte9TfOb9g3HT/kFS3D84uOMf9Pn6D37gPMNUx2d4tvQZlp16hnbjMwTLagF5LSS/12JVZi3Cd9ei8FItfvtSi7WttdjQVouN7bXY0lGLMFMtIjtrWa1WC7WlFtsFdcgS1rFnUYf94jq4DKnDg411eLqlDi/D6tAYXoc3EXV4F1kHQ1QdmpV1+Bxdh1ZVHTrUdTBr6sCJrYNAWwdRXB0k8XVwSKiDUyLLlVQH1+Q6uKfUsVqlDt5pdeiRXgf/jDr03laHgZl1CNxVh7jzdXh/vw7r2upYG+tYG+vY+qkOMZY6xFvrkMqtxzZePbL49dgpqMdeYT17//XIsa9HWZd66F3rcXV+PQKj6xGsqsfcuHqcP1AP44V6ts6thz/vOfrwn4MT9hy2Ec9ZbfEccuVzeEQ/h5fqOQI0z9Ev5jkGxj7HEO1zjE54jvFJz5Fa8xzDLc+x2e4FlA4vcMn9Bfj9XsBh2Qsc077AYcMLtFpfwE7QAJI2YJ5LA3Z4N8A8pAE9RjQgZFMDpm5uwOwtDViwtQFLQhuwLKwBq8IbsC6iAZsjGxAe1QCVsgHa6AYkqRrYXNGAbE0D9sQ04FBsA7tPA07HNeBCfAOuJzZAl9TA1sgNqEhpwNesBnB3NmDmXw1YfILFX2hAVkMDJK0N8DE1IKCzAf3MDRhsacBIzksouC8xmf8SMwUvscTmJVIcX6LC/SVmf/MSDtEv4a5+iaFxL9Hj6UuIrC/x1u9fnHr5LxaY/8U1u1fgxL8CzK8QYnmF6dZXmM9pxFJuI37jNWIdvxFbBI2sPmqE1qYRqaJGZIkbsde2EUcljThl14irDo2479SIx86N6HRthMCtEb7dGrFkVSM4qkaI1Y2QahrRNaYRAdpGfB/fiFEJjfg1lcXuYrnaG3HH2oiXsa9Z7fCabb/GqpT/2Df2H04HvEFi6Bsci3iD85FvcCXqDYqUb1AR/QZ61RvUq9/gP80bNMe8gWvCG/gkvsFw0xtMMb/BJu5b3Ax6i74T3yJ19lsM07zF3yff4vTWJlwKbYIurAl3wptQHdGE55FNaIpqwmdlE6zRTbBVN0GmaYJXTBNb/zXhW20TWzM1YUJ8E2YmNGFxYhM2JjdBmdKEnG1NWHG0CXUvmvCivQl2lia4WpvQn/sOQ3nvMEnwDmtE7xAqfgeN7Ttkz3oHUfh7Nta8R9+o95jy7D3+tbyHifMB3oIPSHL4gCb5B3TO/4DFaR+wOv0Dfmr8gE2dH9j38wGplg/Ybf2AvzgG5HANKOAZUME34InAgFdCA5ptDDCLDJDYGtBVYoCfnQGD7A0Y6WDABEcDZksN+NnJgLXOBkR0MSDBxYAsmQGH5QZcmMPOhxlYPzYgW2nAeZUB+WoDyjUGVlMa2Dsy4KPWgM44A2wTDOiRZMDAZJY7xYA5aSwuw8DWAgbsyDQg46EB0e0GpHQYMNf7IzjKj0jmfILE6xPGxX5CVdonnCn9hJltn9DAawZJmpHn3wz+9GY4z2jGqNnNmD+3GVvmN+PtT83o3NzM1r7NWK9shjK6GamqZpzSNEOa1Iz+Kc3o+aYZwU3NyOYZUSg04rnICA97I5unjPAdbMSCcUYs/92IPuFGDIswYlykEXOijFimNGJTtBExKiO2q404rDHiQowRBbFG3NcaUR9nxId4IzoTjKx/spzJLEcKy5HKcqSxHOksRwbLsY3l2G5k470RR7KMuJhthG4Hi99lRN8DRow/ZMTcw0Z0O2/E8ItGFF8z4tF1I6w3jUi4bURppRG8h0YEVRsxtI21u53l7GT5LCyfleXjtKCQ24IHvBY857fgo6AFFmELHEQt6C5uQX/bFoyQtGCiXQsW2LdgpUMLwhxbkCBtwU6nFhx3bkGZSwuqZS347NqCwZ4tiP2mBadWtsBZ04KpcS1Ym9CCtKQW2GW2YOPpFoy80wKZicUUfkbC3c84zf2CPb5fENT/C55t/YL3oV9gDvvC+jI7pvyCadFf8JPqC+pPfMHKLl/h7/UV3aO+YqPmK5Zt+4p5h75i/59fUShoxSubVnwRtaKvXStG2rdiYXgrfo9oZTVUK0pVrXiraYWDthU79rXiyflWTC9rxf27rXC0tsLOsQ2Fbm1o9WS/GW1wNrehp6UN31vbMIHTjkXcdqzltUPNb0eWoB1/Cdtx1aYdzbbtGOnYjgJ5OyQe7XgR1Y4WZTuWadvx3bZ2+J1tx4m/27HrQTvy7DrgvbmDzR8dgLYDUQkdbHzuwKd9HTi01YRPESa4KU3oH23CaJUJs9Qmto4xITLGhIxYE/7UmnAlzoTKeBNeJJjwJdEE22QTuqeYMDjVhDFpJsxPN2FNhgnqbSaczDRhaqcJKVYTLnE7Uc7rRB2/E0ZBJ2xsOjFQ3AnYdmKupBMZ6EROQieyszrx6k0nirlmdIsyY1y0GYtUZmxQmxGnMWNvjBkXYs0o1ZrxKd4MYaIZHklm9s2aQSlmxKabUbzdDNc/zejDsbA6xoJZPAurHSw4ZWNBk60FcnsL+jpYoNBYsDvOgsFpFpRnW3DyhQX/dlrQbrZAarWgJ8eK4VwrpvGsWM63IlJgxXahFSdsrLgpskIvtrJ8VnDsrHC1t6K/gxUKRyvmSa1Y62TFBRcrymRWjOxlxe7pVsxQWZEdY8XpWCuKtFYY4q0QJFpZ+634MdWKpHQrDmVY8e8ZK9Y1svtyOLSCyyEjE8XjkJjPoSzGW8ChU8z3Qg4VMpNsOLQgkEMbgjjkEsyh0eCQWcMhWSyH2u5waAuHSzwul1KZYzwu3eBz6Wc7LgkduCRy4dL6CC4diuJSfyWX3GPY+Vgu9SzmUspdLu3l8mg1eDQklkeCAzw6dZBHyQU8+lPHo8GFPGou5tGoWzwyl/Oo0cpj+fn0RMAnexGfPjvxiTOKT8cD+fRtEJ8KmSmj+fSM+S2YT18YjYJPUvBpH9OH+HSZwRg+PWB+HMunJmbrOD4JxvNpG+M1gU+nmWEhfJoxkU/xk/l0eAqf/GbxKXINnzKVfBqu4tMtZraaTy+ZdRo+dTKJMXxyjeXTUWawlk8T41hbGWM8n6IT+OSQyKdeSXzaksqn7w/xadMNPk0v5NPqIj65lPDpLVdAW3kCEvAF7B0IaLaNgMo8BGQ3SkDBQQK6xywaza4JFpBQIaDtjA8ENIIEtDpaQEfUAhqoEdCTGAFJ4wTUtUBA9vcE1FMvoMwnAlpqFdAurpBENkK6NEVIW5RC8lUJ6TwzSi2kCmaBRkhvmC0xQhLECmk7c17LzsUJaX48O8dsTxSS4oaQIguEJNEJaRfTq5DlZFAkpEfM0mIh9X3ArufbUA8bG7rARDja0BiFDWVG21D9WRvWHhv60lVE6RDR6HkieqZk2zdEtEgnovdMRKGI7IpEtIfpUyyiq8z4EhE9YVaUiqiViSsT0cxyEb1k/rgjoiVcMSl5YtrPF1O+QEwThWJ6xqyyEVMHkyQSkyFdTJk3xeRXIKZfCsXUwgwpEVMXni0N4dvS+iBbGqWypXvMYrUt7ci3pfE3bekJs7LAltqZJJ0teRTa0ilmRJEtVTCLim3pPeNQakv/K7Olqbds6XOlLaW221Jzpy11sdjSEWaI1ZZKmFkcCTUym7kSsuFJaAfTiy+hK8x4gYSeMiuFEupgkm0k5CmS0BlmpFhCd5nFthIyMNESCR2yk9BLBwn5O0mI101C9kESGjBaQjeZqcESesGsV0iICwltZ3qQhHIZGiOhaubrWAm5jZfQuxAJFUyWEP9HCWUxI3+RkGmNhJo0Eko0SUhtlVAXjh0dZUq5djSHZ0dvmDC+HUkEdnRDaEfrRXYUMNqOrjBpsKOqMXZ0ZJIdPZ1jR5FpdvSq2I5cfrCn/cH2lKqxp5pCe2ovs6fECnsqaren/3EdSMds4TtQbaADrQtyoMzRDnQlmO0r2DY5UMAYtj2W/U5gx6c70MQFDiRSOdB0DYuLcaA9sQ70iONICoEjTQxyJH6wI+1g+igcqQGO1H+sIxUwM8Y50qAQR3o70ZHG/exINWpHWqlxpB6xjnSJeaZ1pLVxjvTihCPVFzvSrlJHsnvlSEet7DpbKS1USKl+spRUkVIarpTSXeanaCl9ZhJUUvJUS+kco9BIqZpZGSOlTiYjVkp+WinlMSFxUtoQLyVBgpR2Mf0SpVTATNotpdn7peR/TUpFN9l2gZTeMpE6KTkVSmlokZT1OykZi6WkLZGSe6mUepSzdvCc6J6zE33bz4ke/uFElVFOtFTpRJ+ZhGgn6qZyogsMqZ3oMbNa40SZMU7UK9aJrjNTtU5kF+9EQxKcKD3NiZbdcKINhU4kLHKiOSVOdJbrTDU8Z7J3cab+I50pReFM21XO1K5j21XONFvQhXhju9DD5C6UXNSF0i1d6DNc6O8xLiQZ70IHmUuTXOjQHBeKinahLioXOsGMUruwdriQMs6FrIkuFJzuQtxtLmS+4UK9C1woutCFThW50P4qFv/Yhba9cqFejS5U2uJCB9pd6NsOF/picqHkThfyNbvQZWaSxYVeMqFWF3LgyFi/ldEPXBndY37lyaiDyeDLyF8go+vMdKGM/mMibWTURSSjE0ygWEZVzEpbGVmZbImMdHYyem8vI7WDjLo6yugsA6mMnjB7nGWUI5eR0p/d4weWf7iMZoxkeZmTgTIKCpJRNbN6tIw4wTLWL2XUXyGjImYeZGRgYklG7mNkdJ4ZM1ZGz5gN42QkGi+j/cztCTJaHCKjz0zSRBltnSKjKctYW9bKKGGTjHZpZBSnlVFbsoxep8loaiG7v0VGUVYZyThyOsWM5sqphlnDkxOfL6fdzECBnEqZRUI5GRkvkZwmiuW01VZOjhI5rbCXU6aDnGKc5CSWySkySE4nRsspKFhO1cxqBYsnOS0cw+IZr3EsfrycjoXI6cBiOb1ew/bVcrK7JKe+d+X0uFNO+yxy+sYqp6UcV2plUrmuNIPvStECV3KXutJ5Zm6RK7mN7Uo5M7tSWHRX8hO4kVXhRldUbvRG7UYqjRs5xbnRzttuFMpxZ2ORO9VGulNgtDutU7nTIbU7DdO400NmZYw78WLd2RjhTlnx7lSa4E6LE92JU+BO/YvdqTLSgyxRHrRT6UGDoj2onPlZ5UEmJkvtQQM0HlTGLInxoDZmW6wH9dV6UDGzKM6DvjC9EjxIx3xM8aD36R7ktY2du+FB6Tc9WF/2IP8iD0oq8aD8Ug+aXeZBBmbcEw+K8vekI+M86eBkT6pc6klZGzypROlJi6M9qZXZpvKkvmp2jPlRw44xfWM9qZjJiPOkRQmelJ7oSb2TPGlhsid9TvOkgmOeNPemJyUVeFJPnSc1F3rSzTJPumXXjf5CN9qf0Y2c5d0pHN3pT4EXOYq8KMzWi/528KKRP3jRpllelJrmRUXpbL/Yiz5UepHA4kUHmeFWL6phNnC8yZ7rTceZML43yQTeFCL0phlib9oo86aYIG/yHu3NxgpvWjHOm46me1PtQ286YvamzVZvcuL40HiuD0XzfCiP70OFNj403N6HmoN8qE+wD/2k8KGjY33IZQI7NtmHvEp8qOqOD603+5C9xYfGWH0oie9LF+x9yVfqS/mBvrRttC8NCPYlHnzp6gRfujXJl7K1vvTwhi+JWnwpitODutv3oL1xPSgmuQcFlPag/Ls96NijHpQl9KNpMj9aGOJHu5R+dFrtR5cFPemYc09qje9Jsak9qb28J23V96TeXf2pf7A/rQ3zp55R/vSPyp9mxfizMd6fVsf5kyzdn67d9Kevlf602CGALjkHUF5EAH2JDKAhygB6yExWB9A7pk9MAK2IDSB1PLsuNYC8bgbQDWaPLoC2FgWQw+0AaprQi8SqXnRE24ui43vRs+RetG5HL/a8e9NLaW/6MKg3/ZTcm5we9KbQOX3IPqMP/Y/Tl+4xUl5fusC4iPqSjaIv9VnWl7YW9qXfLX3JwdqXpnL60SZ+Pwq270fTRvVj41Q/+nN8P/rN3I8kln402dqPDMyPIf1JqOpPrXH9qRMDyH7CAHoyaQB5qwbQr1kDqLBqAEl4/6P3Y/5H7hP+R6bp/6O1soEUNGEgbcsYSEOFg+g38SAaaT+Iek1n26pBNCp2EE3cPoh8dgyi0eWD6G3XwTRm7mC2XhhMa1IG06nbg2mPYAidlw2hvVOGULh6CE3MGEKfGFPBEDbvfEu3Jd/SW9W3dOT2tyTY/R3dmP09LVr/PfmJhtJG+VCKSxtKttlD6ad7Q+m7oGG0NnMY3T08jJ7V/UChe4fTp24jqO+oEfTftBG0ctsIOmA/kpqkI6mo+0gqjhxJ3faPpKW3RpK5YhQtLA6k45WBtDI7iD5NC6YBB4NpTUMw5XRXUOZ4BR1MVVDdS9CpOURzsomcrxLtuUM0toJoxn0iK7PBeQw9lI2hn7uNpYrJY2lh/FgKqR5L/44ZR9MnjqMu98fRK8l4WjhrPH0rmUBDZ0+gkcYJNGhRCI04GEI+n0PofVsIvZBNIqvbJKrSTKK7TybRhszJNKtmMvXpOo0+uk+jLwnT6Lv0abT+8TSaung6rcyYTne3TafeD6fTlPEz6My0GSSZP4P0C2fQ2S4zqX7CTDrYZRal/ziLvLbPokOPZlHy1NlknDabZNmzaYV0Dk3wmUMls+fQFsFcyrg7l8Z5zqPL0+dR+bx5pMycRw8OzKPDLvOp36751PPTfKqyW0CVTgvov90LaMfBBayfLKSqewvp4/OFZHZZRPaLFtGXKT/S/crFJPdZQu+yl9DNxiV0IWspdXH4idru/0Tnpv9C2opfKFvxK135/Vf6PXQZKXYspyXly8mtbjm5LFhBvDsryH7aSrq8dyX9fHAlqeasokaH1VT/2xoq0q4h3cINdKd1I21J30z57Zsp48wWkteH0kCXMJrxWzh9PRZB915HULJzJJ2dHkmv/1FSmjqaEg5GU83haNp7JJo4l1UUeEtN6go12b1X06n1MST5QUu+E7Q0NURLI6do6ZtpWlo6XUupM7T0ZpaW1s/Tkm6FlvJWamn0nSRKOJBGNm47SPF8Dx2s2kcBfx6g0tLjdOz3k3TmUQ5tdb9KlmPXySnvJjnJCugvbjH7P8Xkaiindxfv0L2CpxR//x9yqawl3dIWEqxvp/8DUlrwhQ==</binary>
            </binaryDataArray>
            <binaryDataArray encodedLength="1624">
              <cvParam cvRef="MS" accession="MS:1000521" name="32-bit float" value=""/>
              <cvParam cvRef="MS" accession="MS:1000574" name="zlib compression" value=""/>
              <cvParam cvRef="MS" accession="MS:1000515" name="intensity array" value="" unitCvRef="MS" unitAccession="MS:1000131" unitName="number of counts"/>
              <binary>eJztWS2T1EAQHUFRCApWUhRiBQK5AoGg6jqLQUYgkPsT7idEIK5Qp6iTI09SCAoZgTiJPBmNQiLp2XQnnbn5TnbvqDrRtXuXzHT369evJ1mlmhO1iCnAT8i4N2ffyP8htF+Gr2NYSj45ZnJvIb5e4/UO+s9cXxBYUxr3/2xBvgWwc2Hvwu8QmC65p9kLqN/XVc+/VdXzy8aG/R6bJxzfMbGak6PECahXGzIN4R68jfov4cN1v6tHtMCmlE85PbskTkPdxPelYgGLF6U13vML+/crWkOf52hqq9Su6q+Z/r7BRfrONZP1CWEizVXbpbBvhdn7M3ZzfZSuS1kbmg3asz66L+W9obruqNZAtVdVr+mKdH3gR0aukhO87q6cE1y9EtQz6LlvMLoyM87gg33xYNv3yRlhZawmPFvmtbRAjRgvo/mK5qi8l6+X4Cj1AWBaG/5fKT+93CatMJwauGbphO3b5TNWI4nNcPYgszXXrkGIG7m6wPe3Vgw23+bMr5zYU+MHEe++56lWHYwm49QHjF/GtCINMvw5JV06p/5iXeos/xMOeLCJYeeqUwpvYnv6rgV1JzOH1HgOqcO5e9v9JmeFnB2h+F31KtUv6cNwTBEHP6DWf0O7QuvQnr5T6iHad/yu0b6g1Wgrsmdoj9B+0TyoqadaGLkKMI29hLfSgOLlXjamqX9qysNc5z7h3h7ighG7knovwavYDFh6b999kHBvKU6lsefouqmxsYb4Z3hgOHmBn5ekpzWd6ZkzDfGHOcJcVTCePUL+GTOA8bzNs8XH7xLsDsUPl98WxvPLjrC7IPw66rMOprNHVWOuPC9T+kTi7LtvDoa8/157KO6NmKV8fYjDEbu3PjPryz7YbzNjTyXWt6J2Zu9VNdU7ydmc/pK6ncLd1H05Ho7PPFu0ZD/oWaOuRpxWolf3z+eZ9eBat4IbcgbohBxLax7qBde9pTww88/M4feofz/RnuDcfo62RvuNf1+jfUZ7ve018gWZWfOHep3fjawF3nM0za45a+8l1dmcIUzNr8mvFs/lLd3bwPQ5MxRPDt5LYL/0XpN+o/yV0C1fL5bm7dsHqM82Yga0Vh3sGvg0QMY2cCASJ1i+OlrLfRrKF6x7SvBn34ry1yJffj84ydPKy+W7FXHJ66F6cg/K2HJzmcPZOXziegH1tdGal5buaDpnrIlr5v4dnSs60QOa4wjEyZzh53p53htiERyN1SAFD1nPUH9m4w83361xjjHts79L/sypL2uS1AGey00k95huzY2L9Yp7bMDIwixaI9rnmmbpW+Tp420/o/7SzDqnGbWpxvd9XKPUPAYdFDF3IlZpKVgwv+1al/Ixuz4zfcTilNdCmLj+z7rA62qq26n1bMDvBZXgeIy/0qeMK1UL5P1Sqxprr1Js76rxXDCz9RX12Bu0T9v+/Ppx2//2wM8E/LuNhvFsyr8faA9OkIEf1wpo/x3NpEboG+udrcUTvTlRXn2O+ZZa38F45rJ9pHJLxpG6JqWnltBs15oUvmsYZ/tZNc56rg337YDlidD/yP4lNeS6yP71zYJUfEuxdK119UAqD+x65MaU2wdzebmkcex2Dx0yn7uS+234ubd7W9JSz13HsX/Fn5WJ</binary>
            </binaryDataArray>
          </binaryDataArrayList>
        </spectrum>
        <spectrum index="5" id="sample=20 period=1 cycle=2 experiment=3" defaultArrayLength="1024">
          <cvParam cvRef="MS" accession="MS:1000511" name="ms level" value="2"/>
          <cvParam cvRef="MS" accession="MS:1000580" name="MSn spectrum" value=""/>
          <cvParam cvRef="MS" accession="MS:1000130" name="positive scan" value=""/>
          <cvParam cvRef="MS" accession="MS:1000128" name="profile spectrum" value=""/>
          <cvParam cvRef="MS" accession="MS:1000505" name="base peak intensity" value="37.0" unitCvRef="MS" unitAccession="MS:1000131" unitName="number of counts"/>
          <cvParam cvRef="MS" accession="MS:1000504" name="base peak m/z" value="190.003370656136" unitCvRef="MS" unitAccession="MS:1000040" unitName="m/z"/>
          <cvParam cvRef="MS" accession="MS:1000285" name="total ion current" value="26.0" unitCvRef="MS" unitAccession="MS:1000131" unitName="number of counts"/>
          <scanList count="1">
            <cvParam cvRef="MS" accession="MS:1000795" name="no combination" value=""/>
            <scan>
              <cvParam cvRef="MS" accession="MS:1000016" name="scan start time" value="4.343216666667" unitCvRef="UO" unitAccession="UO:0000031" unitName="minute"/>
              <scanWindowList count="1">
                <scanWindow>
                  <cvParam cvRef="MS" accession="MS:1000501" name="scan window lower limit" value="100" unitCvRef="MS" unitAccession="MS:1000040" unitName="m/z"/>
                  <cvParam cvRef="MS" accession="MS:1000500" name="scan window upper limit" value="2000" unitCvRef="MS" unitAccession="MS:1000040" unitName="m/z"/>
                </scanWindow>
              </scanWindowList>
            </scan>
          </scanList>
          <precursorList count="1">
            <precursor>
              <selectedIonList count="1">
                <selectedIon>
                  <cvParam cvRef="MS" accession="MS:1000744" name="selected ion m/z" value="825.083261661377" unitCvRef="MS" unitAccession="MS:1000040" unitName="m/z"/>
                </selectedIon>
              </selectedIonList>
              <activation>
                <cvParam cvRef="MS" accession="MS:1000133" name="collision-induced dissociation" value=""/>
              </activation>
            </precursor>
          </precursorList>
          <binaryDataArrayList count="2">
            <binaryDataArray encodedLength="4792">
              <cvParam cvRef="MS" accession="MS:1000521" name="32-bit float" value=""/>
              <cvParam cvRef="MS" accession="MS:1000574" name="zlib compression" value=""/>
              <cvParam cvRef="MS" accession="MS:1000514" name="m/z array" value="" unitCvRef="MS" unitAccession="MS:1000040" unitName="m/z"/>
              <binary>eJwN1HlYFNTXwHGYgRmYYWaAYRmGTcVdccl9AXK+h1Aqcq0szUrNQG3xl7mU7DvMsIMIaLnlUhpqruA+4pK4lwKlaVlWb5KWibK888fnuee5957n3nue+5yigEZLmv6ipXv8FYsy4JolwfidpVV33ZJ3rdkSbG6x9AhqsfQOabGM7t1iyQ+8ZVkXestyofwnS2v1T5Yfe922rKv/xbK1x13Lfb/fLHdD/rTkK/6y7DC3Wn4JabU4dW+1BIa1WlqGtlpuXPnb8pbigSXO+MDS0+uR5asxjyy15seWbEO7ZfjxDsuo4E7L/rBOS77GiQMeTvzh4cwKozOFPs5s8XXmqJ8zI4OcuaxREKRXcNtPwadGF5ZrXXHXqtDo3JhocCPTyw27WcNGZx3r3XWsdfekIcCTta5ePKvxIt3fyA6TkbReRkzufsxx8eekm4kLviZcdWbm+JpJ9whmdUgwo7xCWOwdgs4vhOvaUEKNoVx06Ya+K4xX7vVknr4XM4y9KPLpxU8efXi6vi9fB/Tj0Gv9HHcZwAzFQFYrBxKiGkg/7UDCncLpbQznddUgru8dhLt5MC8FDuY1zVBsQc+wSz0Mm3YY4U+H8VA7nMEPh1OhGkGr5whOV4/gvOtICswjeaZjFI1do5jQNpp9yjFsVI/hW88xBHqPgcAxfNHPMfqM42e/cSzXj6dNG0GZdwT9giN4OzmCe48jGP8kgsKnEdxpj2BkZwS5XRH84BTJEEUk6cpIvneJpL8qklXqSC65RdJTE8kybSTnPCIJ0UeyxBDJImMkHuZI3gyMxLlHJOOPRfJqpyN2jmKzOoo4TRTrtVE88ogixjuK68OjuNQRxQqPZ7mmt/Cjn4UtOnAygNoI+3zhB3U0NfpoJntFo/SJZq9fNCfM0QQHRbNsdDStzc+x0hDDNc8YhnrHMD08BrX/JEL1sYz2jmWqXyyLzLEMiniRZ93j+M/4En9pJ3M+YDIrXaZgN06hn+8UVgRMJb7PVIb1n0ri06m0aKYRYZyGu980xpqnMcQ8nYrA6XxdPJ0swwzue84g328GD/1nOHJmcEX5Kj7eM9nafSZJPWdSNmAmvsNnMr5tJoeCXqNFP4tJnrN4EjqLBd1nOf7nbI57z2alaTYvB86mOfQNqv3m4GGaQ8Rfc+h6OIccvzcZGPomvfVzme87l/d7zKX7gLl83DGX2U7zMLrP42XPeVT6z0PVbx5XA+dT0HM+6zvmY+qaz9uqd7iufocVvd+hrHMBL2reddTrXRb88C5veMQzrVc8tX/E0/FvPEv/i+evx/G88ySem0/jeaUjnoud8Ux0SuCYcwJjlQnscklggCqBDeoEgtwTKNUkkKlLoFOfQGxAAj9VJODVnkBuRwIuXQmsclrIB8qF3HNZyAXNQgZ5L6QteCEf7VlI5dmFtMxaxBnfxaydtJgJnu9R7/UeYbfeI0L7PkO83meo54ccNixhv2kJU8z/I27E/1is+4j3jR+xvO9H5GmX4h+wlErzUs4Gf8zRzo9palvGIuflpGqWY+tcjrL3Cr58soK9HSsY17WCY04reU6xkqheK5k+YCX3n1nJFsMndPT8hOrgT3H2WMWskFUs7L4K18BE1oYmkuiZxHq/JL4JSKIhKIkboUn82SOJLU+T8PRKJisgmaqgZKZZkhk8OZkLacn0LEymqSKZqK5knqSnsC8/BWwpzCpK4bfiFIZrUumdlcqFvFReL02l0zmNII80PrCm8ejXNLI60zE5ZXAhOYPMjAxWPM1gXWcGNkUmfQyZbPXJZIw1k/O2TKZ4ZGHwyqIpN4tIdTZNadmMz8xmnUcOC3U5vOWbyx1tHl975BEamMfKvDx8rXkEFOXxq0NqSR73K/NI0+dz29vK1TIrI+5Z+e6pFem0MkVho1Vp46iLDSerjY5KG/s1heRoC6kxFFJhKmRBeiFuBYUEuxWxx1rkqHEx/3gU45NcjLetGFNnMcd1JWQbS7jfVkKXupSNeaUMWFVGg6kcH2MFLbYKXlCups1lNe7Nqwk0V/JHbiU/qNZQo1vDbJ81fFi+hlvOVVzwrkLjX8W9oiqOF1dRvLGKk8ZqKgw1zO2qwa5fS/CqtWi+X8uyzrUMUq3jl8x1nHX+jGe1n5Hp9jlPlev5UL2eT83r+TxrPf76DZzy20Bq+QbHGzfg572RroyN6Jw3scW2iXcrNqE5uYlRis3U52/Gf8dmlnp+wda0L4ir/oIjX3zBCfUWFmi2sCJlCxFpWwhN38KgvC2Idiur12wlwLiNTdXbGLR/G6MmbmezdTvvFWyns3g7S05vZ27Yl2z49EuqrF9yuvgrXlLvoFy3gxu2HSxQ7WSNbid3jTv5UPc1VelfE6SrpT25lur0WtIzalmUWUtYTi0Pc2s5kV/Ldmstw4prMbjtosm4i2vBu3ht4C5u/reLNs1uyhN3MzVlN/r03dzK2E27bTcnFXuocNmDomQPVR7f8H7VN0R9sJcjFXsp1e4jrHAfi/T7Ec/9nPfd7+gDB+gTdIB/jx7gM5eDDE48yLG0g+xMP0h1xkFyMw8yP9sxn3cQjfUgNcWOuZKDjr5wiN3qQ5SnHCI99RDH8w8RU3II7/JDxDrV8V1EHcmWOu7G1jE2sY5+SXX4J9ehSqnjX4efU+u4klbH8fQ6ajPq+CyzjoKsOhKz61icU8esXEdeviPPWsejgjperKyj59U6unfV4elUj5NzPT8q6mlU1lPvUk+1qp6VbvVc8apnV1Y9nUX1XNUcxrb8MKnZh/m54zBHDEdY4nOEpcqjBLsfJSb3KHtLjjJAcYxg5TH6ux3Htfq4Y/0EVp8TzDSdYMPqE6yqOkGk4iSbMk8Sn3cS95KTfK6wk+hqZ4nKzv7+duyJdg4k2dmRbGd9ip2KVDv5aXaS0+0szbCTkGnnjSw707LtxOTYGZ9rZ2ienV75dsxWOwabHWWBnccO/1do51yJnT1ldtQH7Zx3OsV25SlyVaeY6HGKE/6neKPoFMPKTlHk1ECPsQ1MSGpgYIojTm1w/IcGXDIaeOLQmtnApZwGGnIbqM9rYHd+A+tsDXxc3EBceQMF2tN8qD9NSe5psg1nWJx0hklpZ9haeoafted41Pcc3xSe42nZt3yz7lt0zd/i8cF57lWdJ07ZyLD0RvpmNlJd00j654182thIm9cFFmVf4JX8C+T5XWReyEUyki8Sn3mR+VkX6aa6RKD6Ev9mXeJM8SVqai7h7nKZJ+rL7Au4zORPLxOVcplxqZcZlHmZ/lmX6ZZ7mYmmK6R6XWV62FUmVFyl18arLHt0lecM14jwucY432tML7/GJu13+KZ+x/NZ30Pl94T6Xyc05DphG69jzbuBzXqDNnUT7qYmNAFNzHqribTkJjJSmyizNVFe0MSa4iZqSpuY4NqMqJuZpGlmcbdmvBKb8UtpxpTaTFB6Mz2ymolb20y4toUJPi2UbWzhn6QfWHb1R8JdbvKq4SaJultUGm9xwHyL4pRb/Fd+C8/qW9wt+olpLrexm26zY81t6oPusLP0DqGb79CY9DO/Z9xlltev3Nv/K9e09zjg/Ts/lP3Oau0fDJn7BzFhf/KL9U/eLviLgNL79Cm7zzterZx0+hvdwL/Zn/Y3F1UPGKV/QHv2A/Z6P8Q74CHm0ofYDj/kXuE//Kv+j2Omx/wX+Ji5Qx8TXP6YGZWPSSlrY/76Nu50tXHS/ISgtCecUbTzwKUdlaqdwW7t4N5Oskc7pbp26g3t3PVqR+/TTrch7XyU0U5rXjsVNR3EBnbxpquz+KkVsk2nkIA0hWx2GJaukCMOL2Qo5LrD/EyFPHBIzFKINlshtTkKOZurkDt5CvGzKWRwgUImFipEY1dIhUPPU449DmcbFPLKaYV8cEYhuWcVEnteIXMbFdLqENaikA3pSnk+UymNeUoZaHARV4uL3HN3lW1+rrIzw1Vey3eV1QaV3JyiElOJSkaeUUnoeZVsUKnl4CW11CjdpNnVTQLc3OSE0l3uuLjLbrW7eEe7y5MGjbx5TiMR2VqZk6OVYxYP+VipkyOuOnn/eZ3cSdVJeIZOqrJ18kuuTrDrJOGsTvQv6mVihl6aHQ5m6+Vmjl5+PKGX/OEGOTXdIK/ZDLK03SBDOg0yVuEpjQ4LUz2l9pqn/K3xkjFKozx2MYrV1ShhKqPcVhtlT7RRYp8zyvBJRrl13ShvxPrIRo2veFzxlcMefvKip790y/WXdef95VG0SXrHmCQ6ziTfTjfJxHSTOOWb5FJqgBTkBsjL+WbJtpplX5FZki+aZXZGoByzBsrfVwKlSYJkWF6QKJ1D5D1liNyPDpElJ0MkRRUqiokOOd3k55juIue6S/jzPcT6fQ/BPUxC8sOk1BYm7kVhEnk8TPo3hIn1md7ytKq3eA/sI3NO9ZEh3/eR5zR95S3vvlJX2Vf8PfrLth795c1Z/WXnlf5i8B3gOGOAnHl+gOy6NkC2RITLlevhEmcbJDcKB8nRksEy7+0hstQ+VD5bO1xCDSPE02uEvO08Us5NGynvyWiJix0tn0wZLQ0nRsuuhtHyp+cYGec9RmqnjJHykrGyrXGcDC8ZL+6nx8t1RYTEl0VJtPuzUun5rHQ3IDdXI6VTomWQJkbcfGNksSlGTgfEyIbYGPkmLkY+yo2ROwUxcnHvJAm/OklaHIp0sfKt7kWJjo2Tcy/FSdS0OPF9NU5OOeS8Hic75sQ5ahonE8rjJGJdnExZM1k+WTtZfqucKh8sSJcc1xwJtFXIzRs10vHOV1I5d4+UvnBZwm1NMqLppnx3/4H8Pz/jTqk=</binary>
            </binaryDataArray>
            <binaryDataArray encodedLength="352">
              <cvParam cvRef="MS" accession="MS:1000521" name="32-bit float" value=""/>
              <cvParam cvRef="MS" accession="MS:1000574" name="zlib compression" value=""/>
              <cvParam cvRef="MS" accession="MS:1000515" name="intensity array" value="" unitCvRef="MS" unitAccession="MS:1000131" unitName="number of counts"/>
              <binary>eJztVcsRAiEMTQkcLMAS7MBgJZZgCZTi0RI8bil7tAyDgGb2w09Y2XEPb8KwYUNewguAOsIsAI1F/KxjgYn+PF5oryZS44X8c3hYKk+UAFeyHdkHYXcCuJG9SPMNCApNDkLaMxG9MJXz0nVsHSE+YvnK5fVVR6rpQfcAoSfcdb1t/Ts0vaGYBvh6GTI0onROte6zYUNrcFqcO1/42yihRe69xd4pJqbWn97iLM0M0tq0t/ok3Iwa/LPVmesFmtyEzc3ljVaDR3xN1G/oE8MD93mvE3ojtU9ye+vn9Sl0n7mzreVYC1/pFdMX904U2+czfy7Ov/Ds5XFlsVus2Rp5HOMJx23epw==</binary>
            </binaryDataArray>
          </binaryDataArrayList>
        </spectrum>
        <spectrum index="6" id="sample=20 period=1 cycle=3 experiment=1" defaultArrayLength="6943">
          <cvParam cvRef="MS" accession="MS:1000511" name="ms level" value="1"/>
          <cvParam cvRef="MS" accession="MS:1000579" name="MS1 spectrum" value=""/>
          <cvParam cvRef="MS" accession="MS:1000130" name="positive scan" value=""/>
          <cvParam cvRef="MS" accession="MS:1000128" name="profile spectrum" value=""/>
          <cvParam cvRef="MS" accession="MS:1000505" name="base peak intensity" value="91.0" unitCvRef="MS" unitAccession="MS:1000131" unitName="number of counts"/>
          <cvParam cvRef="MS" accession="MS:1000504" name="base peak m/z" value="650.026628354592" unitCvRef="MS" unitAccession="MS:1000040" unitName="m/z"/>
          <cvParam cvRef="MS" accession="MS:1000285" name="total ion current" value="4455.0" unitCvRef="MS" unitAccession="MS:1000131" unitName="number of counts"/>
          <scanList count="1">
            <cvParam cvRef="MS" accession="MS:1000795" name="no combination" value=""/>
            <scan>
              <cvParam cvRef="MS" accession="MS:1000016" name="scan start time" value="4.510733333333" unitCvRef="UO" unitAccession="UO:0000031" unitName="minute"/>
              <scanWindowList count="1">
                <scanWindow>
                  <cvParam cvRef="MS" accession="MS:1000501" name="scan window lower limit" value="500" unitCvRef="MS" unitAccession="MS:1000040" unitName="m/z"/>
                  <cvParam cvRef="MS" accession="MS:1000500" name="scan window upper limit" value="2000" unitCvRef="MS" unitAccession="MS:1000040" unitName="m/z"/>
                </scanWindow>
              </scanWindowList>
            </scan>
          </scanList>
          <binaryDataArrayList count="2">
            <binaryDataArray encodedLength="29368">
              <cvParam cvRef="MS" accession="MS:1000521" name="32-bit float" value=""/>
              <cvParam cvRef="MS" accession="MS:1000574" name="zlib compression" value=""/>
              <cvParam cvRef="MS" accession="MS:1000514" name="m/z array" value="" unitCvRef="MS" unitAccession="MS:1000040" unitName="m/z"/>
              <binary>eJwU13V8FFfXwPEkG9nYRjbu7oGgCRLdX9x1Y7hVKFLBIbLZbAxJCG4tUKPuiseBBAmubaFe6k9b9D3vH9/PyL33nDOzOzP3xpje0+y3uqf5xPqeZsDmnua67T3Nb6p7GlP7e5ouj3uaOP97muem3NOUNd7TnGi7p7m59p7GfMM9TfLGe5q9W+9p+l67p7n6+j1Nj9V9zV2b+xoT1X1NuP19TbzDfU2h433Niy73NVfd72sq1t/XPLPhvub1jfc1dzbf10zddV/z0/77mk7bB5qDdg803zo80KicHmhiXR5oclwfaO76PtCUBD/QDEU+0Pwb/UCTsuGBZuKuB5q83Q80y158oKl684HmdduHmkOqh5pzdg8139s/1DiqH2oKXB5qpgc91Cxc91DTsP6h5njHQ83dzoea6K0PNVt2PdRscnykeUP9SHPE6ZHG2O2RxsX9kSbZ85HmTb9HmosBjzRmbY80g3sfaV5a+ljzX+djTc2Ox5o3dj3WhLz7WONrasR4MyNMLY0YZW2EkZ0R/6UaUXrcCLseI/49bYT9WSN2itBzRnwgEoeNGBBl54145oIRDpeMCLtsxFpjY9ZbGHPByph2W2Ny7I25JCzUxuS5GDPX1ZizE4w5ijFvZhoTl2XMtWxjJhUYY1dizPe1xoxqMOagaG8yxrvZGKt1xmwWdp3G7BA+B42J7zKmsdeYoQFjqk4YY3TKmDeGJdYFY04qTCg3NeGhmQkt5ibstTBhpNKEL0S6pQlmNiYcsDUh307a3Ew4nGPCu4UmRGtNGNMgxyJHb8IlMafRhD+EdZMJQc0mvCcGWkzQtprwjbDYaIJ6mwlruqS9x4T4XmkX2j4T9p0wIeakCVmnTAg8Y0L/WRlzzgSXCyZkXjLhZRMFl0wVzDFT8IeoMVdgY6FgmwhRKvhAJFkqOCkqrBR8K56zVmBko2Ct8LBV8KoYq1KQa6fgivjLXsEORwUvuCjQpCqYkqbgR7E0XYFphoJ24ZOp4A0Rl6WgWxRlK7gpDLkKRuQryChQ8GuhgiOVCkbppcZGqdEgNYqaJgW2zQq2i9AWBR+K5FYFg6K6TcEPQrFOwQbhvV7yiO4NCpw6FbwkrLcpKDyqYFavgt/E6j4FVv0KtorgAbneEwpOiRdOKVg/qODAkIw/LbUrTOk1M+Vrc1MWWZgSZWdKR4opfZjikWHK9SxTLuWbMqfAlIPdst9jytxeU1aeNcXC3IxACzMSlWb425gxI82MNelmWBWZsWSNGRUGMyrbzPherOk3I+2kGbNOmaF9ZEaAuTkfWJtz2sacHU7mfOpszh+u5ozMNicnx5ybheY8KDKntdic8aXmLNaaM9Ngzt9t5jSsNUe9zpyY9eY83W7OPXG4y5zr3ea09Jrj3mfO26fMqf7OnEyFBZfEUQsLFlhaMNHGgk47CwLtLTjtYMHLiRa8hYX8lhbMyrbgD1GXY8GLuRbk5ltQVmJB4zQL3m20IMlgwepmC2xaLMhsk/PrZPx6C3w7Lfj7dQvmdVswts+CwVPSb8gC1/MW3DVWssZEyS6FkihTJV+KbDMlV8VT5kruiRYLJe5KJa+LOEslfcLcRslmEWyr5COBSsksOyVHHZXEuyop81fyDkoSU5VMTVOyOl3J09lK7ovWHCUHcpX8kK8kvVjJOK0SRaUSE50S/wYl74lkvZIzYkajkt9FrUHJi01KYpqVHBH5LUpuioWtSh4Ln7WSZ70S23Yl8zuVWG9Xoj6uZJ843qXk624lz/ZIjl4lAX1KUvqVnBUzB5TsPSn5zioZdUH6Kix5zswShbklG0WghSUfCI3SknPiT0tL9ltbUmJryd+OlpS6WGLuZkn0WEveS7akON2Sb4RppiVBWZZ8KMiWvjmWLC205NNiS/boLIlpsOSIKNBb8pVY3GiJscGSDhHQZMn7QtNsyawWSxpaLXFqs+Rl0b3WkrJ1lnwrTmy2xHab6LZkRI8lh8WiPkuM+i1pF+8PWKI9bYnyrCXbxNVhOf7Tku/FZhMr7plZ4WlhxVRLK0bZWHFUfG1rxUUHK044W7HbzQqb0VYExFqxMsEKQ7oVP2VZcTjXirnFVjSVWLGzwYpovRXzWuW4zYoDa624u17idViRucUKXrOi+D0rWvusqD9pxbhBK7RDVnwvDp614uY5KyY/tGKssTXdYrnCmiBLaz4S0+2scXKw5mVh6m7NJx7WJPtaM8vPmqoga34W72LN6xnWTMmyZkyuNcvyrdlRYM2tImsWF1sTXCp9Flhztdaa9fXWzNVLvFZrxrdZc7vdmiUd1vIut+aLTmtyN1nTsUXyb7WmbYc1U/daU/6K1PKe9OuyJqLHmi/Fxn5rrpyw5uFJiXfamn/E0Dlr/hi2puG8XMdVa/KMbZhvbiPvchtSLW24IP6zsuFtGxuSbG04YG/DZAcbTolYZxu+97ChK8EG62QbwrJsyM624br4OM+Gpwts+G26DRvW2PBhjQ2+OhveE5oGG86LeXobWhtt8DJIfHG2yYbZzTY0tdjwZqvk2GBDXKcNCz624d4xG3y6bPA8aUPiKRvcT9vwhhg6Y0Pp/2y488iGQnNbtittibS15WuVLZ/G22KcJHJkP9eWrDzZL7AlpFD2i2wxKZf9Cls+m2JLzlxbtiyy5Zt6idFgy2G9LbcbbVlqsMWyyZYdYkSzHLfaUrLOFusNthxrt2XlFltst9oy8Lot93ps8e2zhX5b0k7ZYnTOlo3i02Fbrp+XHJdt+eq6LYZHtng8tqXFRIWXQsU7IsVUxbCYZ6aS/7eKNnMVvhYq3hcoVVwUT1mqeCDWW6kIsFbxoUi3UXFFzLdV8Vh0qFRsclTxuVpFrpOKZ51VHHRV8YK7ip5AFc+jwiJVxXYRlabisChKV3FHLMtQYZWpYpeIyVJxXJRlq/hBrMxRocpVMTZPRa+oyFfxW7EKXYkKl1IVb1ao+LdK6pumIkOv4qpY0KiSd4OKThHaJDWJ3GYVN8WzLSq2tqqIbFNxSBSuVXFbxGyQvKKsXcXejSr6OlWc3CptvVJXv4pVJ1VMOiu1fyV9Hqp4XWHHZFM7hsT/zOx4x8JO7pEdCpUd39jbcVxtR5mTHauc7ahKsWNmmh2aTDueyrIjK9eOrfl2RBbYcafQjtEldvxVIWokhs6ODQ12BOrt+ERkNdpxXSw2SP9mO5a32lG33o7Hm+04ulNifmJH7DE7knrsGBaZA9LvlPQbsmPQxJ6ZCnsumdsTamnP52KUrT0/q+zZFGJPToo9O7DHMcOe93KkX649BYX2LG20x9pgz5gme25ukD4d9qg32/O/Pnt5D9lz8qw9TcP2HLpsj7uxA48UDnSYOvCi0oGxlg642ziQYuvAUyoHvrB3YJmjA05ZDpzJdmBujgP3xLpcBwLzHMjOd+CWeL7AgVFFDvSIymIH7ooXqx0IrXOgoN6B5ToHxusdOCG2tDoQ1ebAEbFmnQP/tTsQsNGBXZsl3nEH5p9wwOikA98NOjDxjAOD4t+zDrSdkz4XJf5lB3kOHDAxcURt7shr4oyFI3OVjtwXX1s70mTvyPsOjpg5OeLi5sglHHkm1ZEtaY7My3GkPdeRunpH3tA58pTekeImR74Xk1sllpjb5kjwOkf+2ehIW6cjH29yJHuzI3t6HBnb68gHA45cP+HIzlOO/D7kyLtnHEk968ibNx25baRGZaJmn5igUDMoZpmq+VesNVPzqbmaXAs1XwtbSzV7RayVmlNiprWaNhs1n9iqyVGp2ZOsZmyKmmkaNb6parLS1FhlyHkxkKlmeqGaF8vUvFarZqNOTViDmkOiWK/mB7GmUY2TQc3rIrFJzbB4qlnNYxHRquaI+KlNTe1aNW+sU2PcrsaoW81mEdWjpr5PjVu/Gs2AmsvC9KSabWLkKTWVg2reO63m2bNqdp1TM/W8mts31dwzcSLY1IlCMye+E6vMnXC0cOI1EWHtxBFRZuOExs6JBfZO/K52Yo+bE6vjnTiW4sTVNCdycp34stiJNaVOHKhxYoTOic0bnYjqdOLuJic8tjiRfsIJy1NOrDvtRNAZGX/OCfWw9L3kxAVjZ7YpnHF3cOaaozNBbs4sy3SmXevM5kZnogzO/NbkjHeLM0vbnDmzzhn9RmcyNzlzU9zodcam3xntoDN3hX7ImYwzzpwedqbzgjPllyTOLWf6HzvLWtCFIBMXrpi7EGrjInMlF9ztXHjewQUfXPgm1QWHdBcSM1w4L+ZnuqDIcmFUtgvTclz4n1ib60Jhvguzy1w4oXNB1+Qi8z0Xzq51oWeDC59tdGF5jwvP9LtwcNAFjzMuZJx1QTXswuTzLmy76ELRNRd+N3KlydiVj01cuaNwRW3mym+2cmznyioHVy6rXVnk5Mp4Fzn2cWVLoiufa1x5IcOVmFxX/slzZV2+K8EFrhwUPxe64lHsyqtlrhyZ4sryGlcS61y5KBbUu2Kuc2WXGNfgykkxW+/KxkZXIgxSR7Mrn7S4kt/qyrfCea0rbwnWucp30JW9YtomV0q2utJ71JWpx1z5n5g75Er3GVemnHWVZ96VoGFXvrok+wo3spRu7LF1Y4SDGz2iFzcOpbuxOscN02I33p/iRm29G246N94VtxrcZJ3ghrLZjbANbpS3u9HU4UZBp7RvdiNjixtDPW5MH5D2k258NuTG1+fcWDHshpWpO+fM3FFYuLPJyp0QlTsrXNxJTXfnTK47U0vc+Z9YV+rOb1p3/CvcWVjrjkWdOy+KuHrpJ57UuWPS4C7zA3dG693lHejOrEZ3HohOgzvRTe780+zO723uFK93591Od77a5M7yze4c2OLOta0Sd6eMOerOfdF5zJ2KXnd+GXBHf8Idn5PuuA+5881pd5YOu5N8QWL87k610oPDVh742HvwvYMHdY4e3HbywNnFg7dFuqsHy9w8uJjqwaQMD+bke9BZ7MExrWzrPIiu96BHHGz1wLPTQ+aLHtzt8cDQ68FnfR7oByT2CQ/cz3hw56wHa8558O6wB+U2npQ4enJXGNSerArzZDjDk4nZnszP8WRnmSeRazz5p8aT9lpPIuo86RL/1Mt+gydhLZ78tc6Tyk7Zij+3ePL7IU9aDnsSdMQT7VHZHvfkoPi915ND/XJ8UraidVC2Q9LntLSd82SqkRftxl5EmnjJN86LKDMvppl78Z+IUnox3caLGXZebFJ7MdLJi80uXsx282KLuxeJyV4k4cUV8XyqF6+mefF6phdLsr04kOPFG/le3CzwkjWdF0eWeMn98qJXzNBJvAYvtrV4odjgxZl2LyZt8cJymxedfV6MGfLilNh5Rs5f8iLhqox57MV9scnIm5HG3vSL2SbePBJbFd6MNvXmlJhn5o2xuTc7xDgLb04LU0tvdotzVt5Y2HhjbeeNytEbB2dv3kj2JjXFm1tihcYbJ7xlnepNZqo3uRne1Gd645frzeeiNM+b6hJv/hGRZd5Yzfbmca03Q/WSo8GbCXpvmZt5ozR4s1fYtHiTtk5ii5XrvXHe4M1nm735Y7s3bV9481SPN3t6vTnf583+AW+ePyl5z3hzW6w5K30veDPmsTdPGvmgMPZhgokP58QChQ+Wpj7sFwlmPlwWz5v7oLLw4XWB0od3rHy4be1DjY0PHrY+fG7vQ6mDD/ddffghxQdfefO2pPkQnO7DEdGe6cOMbB8eiHl5Ppjk+3Cg1IfMRT48VeODWa0PL4pJdT5cEIvrfbDR+fCqSGnw4bpYpvdB3ejD2+K2QXI3Se5mHz4SBS0+/CQaW33wb/PhS/HHWh/WrvMhbL0PUzb48K/Y2O7DiA4f+sXsjT48Fqc3ST1v+PD0UR/Mj/nwkph83IeL4tkuH1nv+vCa0PT4cEO82+fDt/0+1A344HXCh7+HfNhw2ofIMz70iK3nfBgc9uHJ8z5MvCjXeN2H2hs+fHxTrsXElxvCydSXb818+cTClyKlL3dFs6Uvt1x8Wenqy+dJvrSl+HIizZeFWb5cz/FlWa4vWfm+1BXIuEJfiotknAgu8eWIqCr1pV/ry9lKX5TVviTU+PJRgy/b23xJ3ODLFZGx0ZdvRE2nLx6bfJn+hS9mh315+bTEHval/rwvxy/78qaRHzUmfnQq/ch39GOOmx873f2I8/BjWCz09OP3RD/ezvQjsdSPpWV+fFDnR0ejH3Ob/PBY78fRDj8yd/hxR3ze5UdErx894lGfH9v7/Rg/4MfKQT9ch2SsqD4n+Yb9ML3oh80jP14TqY/9+EqsNvKXubI/H4lCE3/uihaFPyGm/hwTU838Zf3lzxZzf8ZY+DMknlb6Y2Hpz36xzNofJxt/FE7+vOnqz2ce/vR4+/POJH/8Evz5Uvyd6E97kj/Ryf4MiLkp/pho/NktLiLj0vzJSPfntqjLkBiZ/pRl+fOHmJXrz+ICf9KK/PmkxJ/fSv2ZUe7PtTX+8s32x7nWn/dFXp0/PwlDvT+BOn+OiOoGf/4Tg41Sb5M/+8SyFhnT6s97wrBW+q7z57CoXu/PqHbpKyw2+vPjFn9e/tAfzRF/Vh31x+2Y3CNReNyfs33+LOz3x3rAn9cEJ6S2U/4UD0p9YsdZf+LO+ZN+wZ8FD6X9sT+3xGqjADyMA/hYFJsEyHc/QN53AdRZB+BtE8CAXQCOTgHoXQI45BpAi38AoUkBbE8JID0tgNuiNj2AzzMC0GYGsCErQOb8AcTnBaAuCCC3MIAfhaEogMDiALaUSr6qAJ5aHYDFmgD2i+SaAG6IFbUBuNYF8KEorA/grmjVBcg8O4BuMVMfwGOxozGAOEMA58WzTQHYNQfwpshsCeBboWsNwK8tgIOicm0AMesl34YA3DoD+EgUbQpgwvYA/PfI9R2Ueg8FYHo4gJdEwpEAroplRwNwPhbA+yL/eAA/i+auAEK6AzgupvcE8FBs7w0gti+AYbG4PwDVQABviIwTAdwR9ScD+PKU1HA6gEHx9JkA3M/Lvb4QQO+lAC5flXt0IwDjvwMY/ygAW6NA3hAZxoHcEfUmgfgqAvlSVJgG8o/oNAtklHkgT1sEorEMZLVVIAr7QBIcAmX9GMj76kBmuAbyY2IghqRAgpIDOSq2aQKJJZBhocsIxD8zkKqsQP4VC3IDsc4LxLswkC9ER3EgL5cFEl0tMZ4LZFxNIGeFbZ3UJzLqpT6h0wXi1xDIQVGll1hic2MgYwyBnBbWzYG8LtJaAqlrDcSnTa5jbSAxWwK5tT2QuZ8GMudIIMuPB+LSFciHwqQ/kPiBQK6K8KFAXjwTyN3zgbTdCCTiu0DmGQVhZhzEXpFkEiTv2CBWKoJwNw3iY1FiFsQfYr15ENEWQTyhDGKfZRDJVkHcFB42QfxpG0S7Kogn7YN42SGINeognnYLAo8gajyDeCEpCHVyEO+J/JQgfhYtmiDCCGJWahDGaUHEpwexLCOIwizJWRTE35VBbKwKIqMtSJ7fIGLbgzgvVh0OouNYEL59QWwZCCJ7MAjDUBDHTwfx+EwQu84GMelckMwng/jgfBBFF4JYd1Hqvhwk69Rg/OyCeccpmJ+cg2W+FMygbzD/pgfzdnYwOTnBJBQGU1oSzO6aYJbXBeNaH0yJLpgJa4O5JKI6gnmlMxg2BfO1+OmTYOyOB/NSXzCeJ4IpPxnMW6eDaT4bTOi5YHrE7GFpPx/MNuMQXlCE8KtZCErLEHTWIexUheDiEEK7OoT5ziFYu4QQ7xXCR/EhDCaF8L0mhEZCeDE9hPLsEOzzQ8grCOEXYV4Swo6KEKYvDeGTlSGUrQrhb9G5OoQxa0I4IxbVhGBXG8LbIrcuRN6hIbTUhxCuC6FPzGuQOPoQ9gtNYwhfizpDCH5NIRwWU5pDeCB2tIQwsVXqWhtCyboQ/hQL2kOw7QihZlsITa/I9mAIPodCOCiqD4dwX2w/EsKEoyFcEkuPybUeD+FDUdwVwh+ivTtE1jESq1di9YXwY38IzQMhhJ2QegalHuF7WnKfC+GyKL0Qwl+i/7rcpzsS+4HEfCR1iZLHUpfoMApllHEop8VCk1BUilDeEjmmofwkWsxC6TcPxUIZyivitmUoOqtQmVOHssoulPedQ7HxCKXXO5T9vqGcGhnK+ORQ1BppExtSQ3kmPZQ3M0JpzgolPDuUPjEvJxTzXImXF0pAQSgzCkMxKgqlsiyU/0RceSjOlaF8WxeKvj6UGkMovk2hPGwO5fyGUNo7Q4nZJHUL1ZZQ3haR20N51BPK7t5Q4vukvv5Q7p0IZcKpUC6JpYOh/H06FMdhGXsxlCGx8FEodo9lvMgzCuMXsdY4jGiTME6K+YowrE3DeENkmYXxo2g2DyPcIkye7zD59ofxqkizCuNb0WgdRrBNGF/bhRHgEMZD1zAmu4dxyScMEsO4LXRJYQQmh3FczEwJY68mjGR5wv3SwpiWHsZjsScjjBuZYXhny/i8MFbmh3GvMIztRWEsLwkjtjyMv6vCGJ4iedeEoa8Jo7s2TNacEs8QxtGWMF5qCyNpbRi3hPe2ML4Uk3dKrF1h/HkwjDGHw/jgqOwfC+PMYBjvng7jtzNhLBoOY+HlME4ZhfOWSTi/KMKJtgrnlF04eY7hjHAKZ1CoXMJljRnOAg859gnng4RwXkgPxzkjHJfccD4WZXnhbM4Px7UonE+EtjicrSXhxJWG8195OJcrw/GoDufelHDM68JJqw/ntUbJ2S7xN4Xz6+ZwFm0L54m+cLIGwnn/Ujh/Xg7nnxvhxN4K5znzCMZbReDrEsFLbhF0eUaQFRjBqykRvJEewcLsCP7IjWBLcQQeZRFcr4jg2MoIZq6KYP/qCO6siSC0NgLL+gh+0kXI2ieCj9oi2Lc1ArZJu1j0ZQTvH4yg83AEk7sj8OmVXP0RBJ+M4LXBCKLORFAwHEHH+QicL0Ww8loELQ8imP8oAtvHEfLfiiDfKJLfRLtxJKNNImUNFMnziki0ZpH8KyZaRDLNKhIj60iCVJFY2EeS6RCJnXMkf7hE0hgYSUdCJOcTIzFkRfJcYSRXSiNZVRZJSmUkDVWRLJ4ZSfeaSBY2RGKvj6R+XSSvtUfisDmS5dsj+b1bxvdG8ll/JAknI4k+J32HI/n7QiSbL0bieSWSgyLleiQhDyLpFU88jMTqUSRviNzHkdwVG4yi5J0RxfMmUTgrovhElJtG8Z/YYRZFjUUU/soojoko2yiK7aOIc4xipToKL6co9rpEEeYeRYe3nJscxfSEKPYlRvFtUhSG5ChURPFHahQX06PwyIziCzElK4rHIiUnim9EX14US0qi+Kw0igdlUSSWRzGvKopJq6LwWyO5hVltFK+KH+uiiNZFsbghirJG6dMUxTXh1yJ92qR9bRRD66Pw3RxF6e4onjsSxYG+KHL6o7grNgxIjsEodg9F0Xs2iifPRfHb+SjGXozivGhQRhNiGc1TVtFstI3G3jWao17RzPKOlnl7NJ3Z0XjlRXNI7C+IpqUomn/LoplcHo1vbTQx+mg+M0RT1RQta8tosjZHc/BINM/2RLOrX2KfjKZPbD4djfn5aG48iqbbaARWJiO4ZDaCGcoRlLmMYLvrCOLdRtDjIeeTRrA+bQT7skcQlTeCjwtGkFQ8gmfKRmCnHUGhYQRrWkbQ1TqC8RtGMGbLCNbuGoHP0Ahyzo5gxfkRHL4wglcvjeDg9RF86DwSrctIdmaMJDFzJPdKR3KyYiSvGEayrHUkd9ePpH3DSI5sHCnP7Eh+OT2S2edHcuDCSDIfyHmjGCKcY3ByjeEl9xjOJ8ewLCUG/6wYbuXH8FFxDCllMRhXxzB+dQxXxBO10tYQQ0VzDN+1xtDaFoOiPYa7HTGM64xhwW45vzeG93piMAzEMHgihs9OxbB/KIY552N480IMf12MweF6DBcsR7HcahSVzqN4yWUUw5mjWJo1ioGiUZyvGMWumlG4N4zCrHEUr4tcwyh+F/2to+Q7PgrvzlG8tXkUfgdHkXxsFGe6RvFC9yj5n4wir38UupOjUA+Nour0KC4Nj+LJi6PY/mAUXxqPZoL5aAaUo9lvM5oM29GMtRtNt8NoVOrRDLuN5qNxo7FMH01Rxmi+yRqNIXs0UTmjOS3c80ZjXjCaPwtHs6VoNIvLRuOiHc1vlaM52zya2W2jaWqXfp2j0fWORnFyNK+KTYOjmTg0ms/PjWbqsJw/P5rfL8j5ixLjqvQ3GsMZizF4WI7B0noM/9iMIUk1hrnqMczKHoMyZwxviaT8MdwR75aOobRsDB80jGFc8xiuiFfWj+GT3jGED47h0Gnpf3YM354fI9/WMfheHoOn8VhMVGP5ymEsc1zGyhx3LM/4jiUvdqz83mPJKhtLUMNYTJvGMrx2LL7rx+KxfSxHRPahsdw7O5aQS2N5RT2OP5zGMcJtHK/4jCMxdxzq4nHkl41j+rRxxK0ch2fNOHLXy/kt4ziwbRwpO8cReHwcxX3jaD8xjrDBcTw/NI65Z8bJszuOzRfGMfniOOZfG0ea2Xi8rcez3WE8o53Gc0m84zGe+57jOZYxnj9z5VzheE4Uj8dKO55NVeNpmjKetvrxHDJI383jaXx9PJ/2jefG0HieHh7PgEUsrpax3LGPpUYdy0mnWF71iCXPM5a/xA6vWL73jmWcbyxh/rF8lxbL2vRYxmbEUpcZy2BWLC9kx+KVE4tdXixT8mP5qTiWjpJYVpTHMrM6FuWUWPZNi+W36bGcqo+l2hALrbHErY3lpmhcF0v0+lgsN8Wi3RxL9tZYvt0uOXZKjl2xeL8Yi8PeWB4fjWV7VyzXemOJ6I/ljFg2EMuMwVgenI5l67lYxlyI5YqYbByHqXUcb4hP3OLQ5MRxuCSOuaVxHCiP49+KOPZUxvH1lDiKm+Lo7YhjwcY43t8cx2tb48jfFsfEXXE0747j1EtxWPfGUdknbf1x/DMQx+4TcXgPx6G+EMcXYubFOPKuxhHqMoElrhN4In4CD5In0JQxgYuZE/inZALx5RMYUzmBX9ZOoHXDBK60T6Bv0wSmHJnAju4J1J2YgN/gBHIvTkB3YwKu1hPZrZ5IvMtExrlN5LzHRByyJlKRO5E/V05kVcNEStdN5H8bJhK7eaLM2SfSt3MiLccnMrprIs/3T+SfcxPZMzxR/ksTOXFzIp3mk7hjMYlGq0mMsJ7EadtJuDtM4pj4Qj2Jh26TSPKZxGHNJJqLJxFZNolzYpV2Ei9UTGJh1SSaDHKuRY7XTuLDzklUb5qE2eZJLD0+Cd+uSSzulng9k3i6dxLqvklYnJzEu2L/6Un8fWYSrkaTmWI2mXKLyfxqO5mtqskk203mhnoyTr6TeZQ6mT8zJxNTPJn51ZPJaJ3Md+sn09oxmbrNk+k+Mpk53ZN5v28yRicns39wMpuHJ5N4fjI/iNsXJxN+czIh5vGcUMbTaxWPsyoee/t4bBzjSfWNpzQpnv2aeP5Mk+OMeH4VP2XFy7XGM2CIx7s5HvfWeI4Lx/XxaLfGY7QtXp7ZeB5sj2fvrnj+3h3PwxPxJF6M59vL8UyyT2C8UwI3xRiXBGLcErjgkYB/QAKTchO4I+LyE2Q+lMBLugS2NyeQuC6B7zYksG6jtHUmMHp7AtfE5Z0JXNydwLm9CVR0J0ieBDRXEzhqm8gst0SUvolM8UukMzOR73MSWVecyPjyRG5WJtJclciY6kS6WhJx3J7I3F2JzNmTSGl/Iq9cSOTlS4n8bpzEdpskuf9JbFMloVHL1km2zkncFb94J/GzvwhOYlOayErix3xRmCTfZzkuka1WtuWiMomfqsSUJFINojWJtLVJ7NyQRHp7En9sEluS2LU1iT+3JbF7ZxIlvUloTyVRfiaJinNJvHMhiXcvJVF1OYn3riVxzCSZBWbJeKuS8XdJJsAtmUCPZJZ7JrPCO5kNycl8m5JMuyaZjanJdKYn82NGMtvyk6Egmd+LktlVmsyLFclkVybzj8ibmszL05Lle53MMX0yz69Llnd5MgOidmcy0XuSMexP5kF3styrZCpOJVM1lMycy8ncVabwjmcKk9NT+E6Qm0JafgraqhQ26lPY1pzCy+0pvLYxhTc2pfDJrhR+OZzCi10p5Pem8EpfCu8OpjD3fAqOF1I4JJwvpRDlrGGkq4ZraGhK1TA2TcP3WRrI05BRoKGgRIORVsP0aqHXyHpJg26ThqubNcRu1/Bvvwbz0xq+/VaDxlbKcoA3nEDrDDPcYa4nLPEHL7ktL0jZZVpQlEN1BQzUwb4OUG6Fz7fDvB2QcwqpDZ66CF2XIPAaTLVOJSE2lefSU/HLSGViQSomFam8I5RVqQSskvaGVK5vS+WnXan0HE9lsDuVlT1yfCqVPadTqTqfypeXUpl0P5XvxaYHqTw2TqPGNo2x9ml8JX5wTOMt9zQsPNPYp0mjkDTM09P4QHyRmUZtQRp5FWn8q0vjlYY0Pm5Kw70tjaF1aWg2y7ltaRjvSOOnQ2k8OJbGgeNpmHWnMb0nDdteiSFc+tPwPZHGipNphJ5Ko/V0GmrTdK5ZpdNsnc4dm3Rmu6SzxCOdb3zT5RlIJ0qTTkK67IvM6nSMpqVTPT2dB/XpvL05nfO707nVlc7Hp9JxHEpn+Fy6fAvS6THNoMM6g7s2GYz3zCDZO4OPyMAhLQOvjAxG5WSwNT+Dvwoy2FuYgXVjBp+JrqYMzDZlEHAgg7WnMpgynIHN+Qz+U2Xyml0mMx0zcVBn4uWcyX/emSwqyMS3MBONNpNPqzNpnZWJujmT2PWZ/NGeyRNbMqnbkUlSfyYTL2RSfEVi/JvJ5YfS53Em562y+NAvi1/JYk9qFs7lWeyYlsW1DVls25jF9V1ZuBzJ4tyxLL7qyuL8UBYNp7OoN8nmK0U2v5plc1GVDY7Z+LhnE+WZzY/e2fRkZnM+O5uxudm0VmQzqSWb7a3ZfLo+G82WbHx3Z8s6NZtXzmXTdTGbzY+zcTLL4VeXHPnlc3glNYeytBz5D+QwNyMHl8wciZlDaWEOHxXl0FWSw/6qHEyn5DB7ag66mUKXwz5DDopmGfthDm7HcvivL4eVgzlcHcrB+1IOzWa5MtfNJdkrF9Jy+UuUZuRiXZLLuopcvq3PZaA5l2utuZztzGXM5lxMj+cypysX5+5cesTSnlxCe3O5JCb05/KDuH8ilzdP5lJ9KpcFQ7l8dDGXsKu5eBjnsdIkj7Wmedw1y2OPeR7HrfLYapeHt3Meye55/CG2J+WRnZwn84Y83krJY6omT9aYeRwWi1Lz8E/L44yoT89jTEYet0VnZh6pWXn8T7yanUd5Th7K3Dw+E78V59FTnsfSijwMdXnE1efxg9imyyOrIY/74k19HlMaJY9B8oiFTXn4NUseUd8iOVrz2NSWxz9rJf66PD7fILVuzuPjbXm07c5jQ5ccd+exrycPsz45L9wG8ugXCYN5OJ+T/MN5/Hwxj12X8oi2zZdvfT4rnfO5NDGfprJ8ftLm86gin4tT85m8Nh/FtnxW7Myn9IC0Xcun+6t8eQcV0GRXQLRfAcuTC1inKSCRAjwzC3gtr4CK/AK2lhZgWl/Ax2KerkDWSQWMaCzglviytYAFbQXo1hVQuL2AbccKcOwpwPZCATuuFvD4WgHXrQrRORayOqWQkZpCXk8rxDajkN25hdwqLmTalkIs9hQy9FIhVYcKWXykkKCjhVwQTccKmXi8kF/Enq5CCrsLUfQU8rF4orcQj75CToqa/kJGDRSy6UQhGScLefNUIceHCgk7U8gV8fu5QqmlEP/HhcQZF7HTpIh8RRHGpkV8IOaaFTFgXsRqiyJGKov4WnRaFpFmVcR/wt62iFJ1EQ2uRYx3K6ItoYiERDmXXIQypYjPxTOaInwp4qxoSC0iNq2IH8TO9CLyMiRPpuTIlvi5RaTnF/FHWRHa8iKsKoq48bS01RYRUy+5xSZdEfcaiuR/VISjoYilTUWsaynir9YivLcUkbujiDm7inDdLePE6j0S90UZKzpfkrF7Zew+GftyEQ+OFDHjWBFOx4vkG1LE8i7J111Ee08R1f1FhJ4s4sszRRRdlLg3ijC6KbWKObeKyLjz//epGBPTYj4Sz3sVU+5fzFcpxXRqikmnmHvirdRipqcVo04vpkcsyyiG7GKO5xXze0Ux+yuLWTSlmMCpxayuLyZGV8w3YnNDMZn6Yt5pLGamoRjnpmL6xFctErtNYq6TmOuL6eiQeNuLObCjmMldxfwq9nYXU9pTjLK3mID+YpoGirl7ophnLhTjd7GYXy4XU2RWwqfmwrYEX5cSzoqf3UqoyC5hbGMJhetLWLC1hOFtJUzaUcKvYtGeEkYfL2FbVwkf9pTw26USQq6X8NfNEr5UlHLVphQHh1J+ziwloaCUyqJS/tWWYlRbyhN1pfzUUEpAcynZ20r5/eVSLhwspeWQ9D1cyh/ilSMy5mgpqmOlHBNLjpcS0VXKDdHRXUpaTyn3xNu9pczsK5VvaykDYs1AKaNOlLLtZCm5p0oxHizlI/HkUCnRN0rZdLOUGX+XMvFxKXfFXqMyyozLsDIp45B4VlFGiGkZV8Q6szJSzMv4nzhgUcZUZRk9lmV8HlZGS0IZiYll/CleTSqjKrkMu5QyjoulmjKiKOOW6EwtIyOtjAfi3fQy3DPLOCU+zyvDvrSMr7RlMo8t46Vny/i4tgyf+jLOCoOujEkNZfwqyhvLOGIoY+ZaybtZ8m2VsdvLeLS7jPcOScwjZQyKn46Vsed4GSVdZSi7y1jcU0ZwbxmXRUp/GU4npa4rZdgqtBwVqLX87avl7DgtFRO02E7UEjlZyy3RGa8lM0HLQ/F+opa5SVo8k7WcFg0pWiZotPwi9qKlLFWLdZqWI+L5dC3hGVqui45MLelZWu6Ld7O1zM7R4p6r5ZSIzddSUqjFskjLfzIxfFurxbVCS/9qLavXaBldo+U7saNWS0GdFrN6LZ+JBTotgQ1aLoo2vZbkRrkGccCgZVqTVuYeWvrEt60ytk3GrtViuk7GrZcxG6R/h7RtkXPbZX+3lqKDWoKPaLki1h3Vojmm5V/x1nEtM7u0uHRrOSFqe7SM69VS3K/l4ICW5y5qCbskuWVCu8aiHHPrcr4Qi2zKec+rXJ75cqLzyukvL8d9djl3deV83FrOs1vl3JFyvj9WzlHnCj72qODdogqenF1BenMFRzZXUP5lBbYHKzgulh+qYMThCm6L/KMVmB2r4HOx6HgFV7sqaO+ukGehgs8uVbDMqFLeQ5WYmlayyKxS1qCVuNhXsk9dyV8JlRxIrMQ5uZK6lEpiNZXy+1XK71dJeWolqrRKVqRXMqesksbyStYuqMS8rpIvxbP1lXQ2VDKtvZIr+yoJP1SJ8dFKPhGOZyuxuFbJzRuVXFdUsc6yivHuVVR4VnF+dBXTJ1XhMrkKXXwVExKq+FW8nFhFdVIVjslV9Ik1KVWM01Txk3iJKrSpVVJPFV1iRXoVMRlVfCeKs6qwzK7iiFiSU0VUbhV+1VVsW11F/poqzGqq+FI8W1tFWF0VN8Wm+iqydVWYNFTxqVioryK4sYqr4qPmKp5uqcK/tUr+F1W8vbGKGduqmLizit/FwB4Z/4WMOyjjDsmYw1VkHK3isfjoWBXzj1cR0FXFZbG+u0p+hyoeiHdPVuE9WMXss1WcOVeFYbiKhstVvHa1ioJ7VeQ9ruILo2qeNa7mpkk1OabVhFhUE+BQTZq6mosu1eBWzX3xnns1Kd7VePtVUx1fzf7kavo01fycWs2azGpGVVSTp6smd201i9dLvA3V3NheTdbhajYer2ZhTzWdfdV8OiBtd6o5ET+F81VTiN0yhZPbp8h1TsF1zxSODUwh5qQcX52CwWkqw25Tec9zKimpU3GYNpVVdVPZq5vKhk1Tydg8lU+2TMXk8lT8VdMIU0/jrvc03CZP47RISpjGP2Je0jR8k6fxCdO4kTaNtopp7KuZhq5etpunod46De2RadQek7E903jz6jSW+U/nQsN0rNumy1xsOk/2TOeQcgaOtjN46D+DdybPkP/HDLZNncEPzTPo7JhBzGbZF1d2y/bgDE4emUFu7wz+uzYDO8uZGIJmokubydrpM5lZO5N03UymbppJy5aZPNg6U+aTM7HdPZNVN2Yy7uZMPr8zk72Os3B2mkVO4CxWaGcxXDWLddWzuLJoFl/rZzG+YxYx22fJQlX2r83CktnczZvN6LLZfFk9G8fls5m/djbb18/mzy9mY3l5Nl/5zMHOfw4ehXPwqpjDuKlziGqew8vdc3jaeC6LLeeSZjcXf++5vJMwl8iMuXSUzGVb9VyKp8zlcvNcMnfPZcvLc3nq0FzaTOdx0H0ez2XPo71gHhNK5sm1zOPQwDxKzszjrPsTzH3pCb489AS/nXgC5++eIMntSanhSaKyniR8wZN8dvhJ7l98Uv6bTzJ460nUjk8R4fEUb+Q+Rf73T2GV97Qswp+mWzmfQZf5HMqZz8cb5+P95nz235rPButnuOL5DGOtF2DivYAj4n7uAj7LW0BGxwJWbFnAE8qFHHdbiN+shVR2L+SizSJSXRdhN3URTTMX4bNmEUOGRejXLeJRxyImbVrE2N5FdNxaRKDZYsy9F5NcuZi67YtZ8spirnYv5sKJxbJefpabzc9ybf2zeHY8S/zdZ1ni+pzMPZ9jce5zHDr1HIdPP4fJtefY4vU8yc8+z2DT8yz8/HkeVb+A2awXqN36Ag07XpD59As4X3+Bx/df4LRyCe2WSyiyWkKV/RLWhC3hVuISfkhdwt2MJXyYswSrqiWc0C2huGkJTs1L2Ll2Cbc7lvD5niWsfHEJ8S8tIXdI2s4tYe+VJSy3XEqa/VJ+m72ULwxLOdqyFF3rUkJ3LuUH8b+9S/n06lIMXy/F3XcZc4OW0ZC5jH+nLOPYjGXkzV3GgReXsffrZbwZupzt05dTPWM5E19djnvXcqZfXs63Rit4zXgF0YoVpFiuwMxqBQecVvB9zQqWN6ygqHUFfsdWEHpnBbsUK5lvsZLH1isZyl9Jdd1KovQreb9xJS8YVsr6ayUBh6W9eyXHelaycWAli8+sJPn8Sp68sRIrxSraTVdx1XwVM5WrWGi9itWqVcSlrcJMu4q28lUU61axo2MVPTtWsXXPKlmHrOL+4CpevLCKSQWrcZixmvF1qxnUr6ajcTVlhtXcaFrN3dbVZLWv5mzHar7du5rbPavl/bWaD75ajeHOaq78tZrOx6tZbr6GeIs1fKdag2vaGibkrGFd1Rqmb1lDw641vNy1BtOBNWz8eg2VpjX87FXDT4U1HJ5WI+uIGorra3DT1ZDQXMOVtTXMXl/D0o4agvfXyH2q4cDxGv7truH2yRq+uFLD/K9r2GpUyxTjWjIVtahMa3nTsZbnAmpRj6qlL6WW5OxaRuTWsjq/lqcKa/EqqWV+WS3di2uJf6GWj5bVoq2v5StdLZZ6aRND4nZTLd+trZV3Ui2le2vR7K/lzIFaht+ppeNoLeXHavE+Xkut+EakddXymnh2oJafTtUSflbquVXL+K9qeSCmfl3LO7drcbxTy65va5n1neT7vZbvreqYp66T/1cdflF1DI+oo3lUHb+k1PGBpo6E1DpM0+pkXV9Hdn4db4u24jr6Z9Vx8Zk6whfVcVtXh017HZffruOP9+pYeLSOvu/qWPOjjP+jDmVwPS8X1hM5o56Pn6znUk09c+rqiaqvZ4P4U5Tp6vlceDfUUyfe0Ndj1FTPLJG3p56kl+rZJwb31jNqXz2bxA8v1/PuK/UsfbWeL9+vx+doPW8eq8f+uMTuqWe9KOut505fPXZn5HhY4l+oJ/2G7H9dz2ff1LPru3qe+6uet411ZCt1jFLrsA7VsVCMTNTxj6hK0nFIBCTraBQ/iNwUHe8JJ42OZeKaSELHPmGRquNpMShGp+nYLKak6yjI1LEyS0eZVsbN0JE4U/oLi1k6nhKDYvRs6S+mzNFxVATP1fGzKJgnY5/Q8cqTOpnb6HCp0XFDvFKrw7JOxzPijBhXr2ObeCCm63R0ibAGHW3iV1Gs18n/Sq5tr07eMXJd++Sa9uv4UbS+ocP4PR0bjulQ9+hoOaHj45M6Ugd1TDgt8b/X8enPOp74XdofS/1GDaRbNKCwauDFgAbcwxqwjWhgQmQDC8c00FzYwGtzG2h/qoG/n2vAf00DeTUNuNQ2sELcFK/WNWBd38CwMGpo4GCj9GlqwLVZ2sWILQ2yRm/gH1H1UgM/722gcF8DqlcauCj2vNrA8+808OlHDYzvamC7iDslfU83EHhG+ouxXzWw7psGOn5uoOBXqfO3Bg783sCTf0lNJno+sdFzxU7PPnu9/Ff1/B2m52C4HtMYPafEtNF6jsTr+SVBz8eJejyT9NSI2yIjWc9bwiFFzwviikjQSCxhgZ754rQYl6pnm3gkZqbp6RWR6Xr+Ev6Zen4U+Vl6VLl6Lop3putRz9CzTFwTyTP1vCysZulZKM6JuNl6dgrjOXrmiI1z9fwjqudJvSL4CT13RdGTejKf1hO9WM//RMYSPYnL9Bxarce9Vs8aYV8v9YvLYp9Oam+Q2sVp8UgvNTdKzWKDQS/rdOm/Vvqsl2vaoKdiox6Pl/Qs2SfXL555Wc/jV/SEHdFTdlTP56LhmF7WOHpWdknOIclxVuq5oKdDTP1a7vldPYG/6WkSC/+n59ZjPZeMG4k3aWSveFrRyGnxyLSR6Y6NhPo10hDQyA/iq6BG0oIbGR/eyHsxjbw0thGH5xtZIva1N/Lii4383NXIx92N3OlpZM5gI3+caSTrQiOBvzfSJLz/bOQ7sWGkgcoYA/cSDExPNLA+ycBfojLZwGERlGKgWfwqSjQGPhM+GOSpN/CDyEs18IFYk2ZgWYaB+/kytsjA6OkGHoreGQaiZhroEP+I6lkGQmcbmLjQgKrGwL5agzzPBhaIc2JCvYEndAYGxZgGA1vFI7Gx0cCfTQYONkvuNgOvtRtwe8nA5ZdlzGsGOt800PWW1PuugaTPJNdRA38cN7DntIHt3xn4z6iJqcZN/GTexPuWTZg7NlHo08Q3/k3UxjXxXIKcS2liyqwm1s1uomJOE7/NbaJ0XhPBdU0E6Jrw0TeR09TEkrVN3H2xiXdebeKp9+X4RBP+Xzex7OcmfrZo5opzMx+Oa0aV1MyzKc3s1zTTX9BMdHEz6fObSXm2GeO6ZirbmynfKOdeb+b623L+vWbuDzXTc7aZf881o/26mZLvm1n9uJlMoxbeERkmLaSbtmDr2sJF3xas/EVgC5NDWjCLbWFHWgvbC1p4vKCFkzrZ39DCqfYWnnq5hd2vtfDMBy1cONxC/JEWFh9vIaGrhdRLEvdWC7e/a+FPs1bCrVvZ4duKZcT/NVzfcU0efwDHrVtbq3VvxVm1rdY96/q4914/rXvVVuveC0SryIYkQAhh7x1CQth7CgQZIopMWSIoIlbt7/54v+65733vnpEn99w94vupj/Ca9ghri0ekWD7C1uoRa/weERrwiLTYRxyJf0SvnEdsL31Eeu0jTr19xP+6mTCztwkd+5jwVz8T1ow04dPPJkz71QS/BSaU/WZCxgYTnmwyweiACQVnTbAxNqHdP6LNyoQqGxPUQSY0BJsQEWLC6FATmoTYLBPkT02YW2DC0mITyrs/ptOgxxxe+Ji9Gx/z65bHOG57jOeux0Sdf4x97GMuJj2mNu0xufrHLMp/zKuupgR2M+XNd6ZY9TLl3TBTbvxoyrFfTekyzZR8oWSGKQd+MyV7gyldN5lyRth4xBTju6b8bGwqrtWU9ramvHU0xV8l8mNNiSw1ZfJbU4I7mLGttxkzB5gRMM0M9Qwzdm8wI044ZWJGtbmIWZjxwNKMg05mjPQ0E7+BGaWJZnxbYcZzIeuDGYN6mZPdz5zZ/c1RCt0GmOMz0BzjIeYMmm1OxBxzTOaao9luTuRJc1JOmdPlrjmNxuZceWzOUDNzVkrM+dbTnAHe5nQPModgMU68OfE55uwpN2d/FwsmDLRg7K8WpE61YPUsC/xXWLBqowUZf1pw/W8L/jlnQcJ5C2bft8Dd3AI/LwtueYvcYNGmt6DrSwtUNRbc/GjB7vaWFPS1ZPZoS0rGWBI13pJNv4jYVEsctluyeKclN3ZZYvuHiDtb8sHFklRXS3w8LNF6WbIx0JLHQZYUhopclYjHWxKRYUm/XEuWFloS2GDJpFZLpnxnxYcfrHDoY8WSfla87m+F0RgrZNOtqJplhW6hFeWbrFi32YqC7VacvWTFhGtWvLSwYpWlFbUKK2a7WHHSy4r2OivWplsRUG7F/NeiX40V7+usmNpgxedmK873sKbbr9a8mWaN9wZr9h22Jv2MiJ0V9cvWrL5ljf1da04bWjPhvjVWwv7H1vxiZc0iG2te21qzWWKNp7s1Gz2tGZ5tzd2n1qhKxZhVYpwWa0qEoA8i1sWGn3va8KWvDYGjbMiaYsPI6Tb8PsMGy2U2lK6zodchG3oct8HgpA1pf9igOGWD1siGJmsbbrnYUCNc97RhUIoNdbk2jHltw+xGGw68s2FoL1uW97Ulqb8tAT/aYjTNlkYhYbotshm2JK605dkGW+y32FK81ZYh220xFv7eZYvDQVuGn7Rl+t+2vDxri+qcLS3nbXlsaMtHYf19W9zNbMm1ErmBtpwNsuVqoi1fM2z5I9eWu59s+eWzLTM6S/DoJWFLbwkL+0nE3CVBO0HC8C0SZmyTMGqnhCe7JLjtlpC3T4LkoIQ/D0koFAIOS7h3REKX4xLOCiXCqhMSHp6UUP6nhNdnxbjnJEQJF25JOHRXgu6eBO8HEh5ZSbCQStDLJHjZSfifUsJqVwnJIRLOqyQUx0lYHi/hQYKEIzUSJjZI6PpOgtUnCR17SLk0QkrtGCl/jZdydLKUHKHPr1ICZ0gZOlPKjNlS1s2VkjtfSsfFUoYtFbFlUrQrpOhXSem0XsrwjVK+3yLlihCxVYrlNimOx6TcPyul6q6UJcZSLjyUsvaRlIEOUt57SfELlKLKldI7X0qNsKteysOPUvK+l+HTU8bavjKqZsu4skhGwVIZ99bJKN8oI2KTjMVbZQzcKyP5qAzrhzL2mcqoNJexyUJGoZUMrGX0cpJx0F1GqK+M+CAZa0JlhAmmKhluuTIml8j4q0nGqk8y3hnYkT7KDpfRdlSPsWPLWDtCf7TDZIId2RPt+PKrHWMRpXB6nR2em+yo32zHygN2PD5ox6k/7FhraccYK5EjpEns6Cmzo5ODHU4udhz2Fv2T7chPseNGuR1xFXb8UmnH4Do7MurtqOtoT0Ine8q62DP1B3uW97fn0yh7jo62Ry80jbVn7zh73k2xpwP2nBaOrrAXe1B7du20J+2QPTMP29PziL1Ye9uz1tweCwt7ZGX2/FFlT0cDB/4Z58Co6Q7cX+kg5isHzI45cOOMA53sHfBzdqCfuwOaBAeWpDkQIOzMdWCq3oEtTx1YX+jAoDIHjIX95Q5kCnMrHOhb6cAd4Y2QUuXA9dcObK9xIF6Q1zrQvb2cS0KFsKmDnChhUkc5xV3lrOwmZ1R3OWZCal85OwbIiRks56uBnJDRckaOkfNYyBsrZ+h4OR+EARPlNAmbp8uJmCWn7wo5EzfLmWUox1W4dl+Oylr0kckxVMq57SqnQUhxk3PDQ85VbzkOvnIOxsnxSBLnfiUnuFzOiAo5TyvlPKyWc6G9I+XC+s6OfPOtI2cXOaJd7MjSLY4M3+pImzBshyPzjjjyw1lHaq45orjhyEYLR9RejvwX4kjQc0cCX4r8UkdMhGOvHHkqLC0TcWF4uRhHOFYh4oJJlagLJo0i9k5oE8ffKDjeXoFJR1F2UrC0s4IgIb+rAoOhCkaNUPDHSAUrDBQUjVZgPlbBs3EKLH5U8N8kBZa/KFg1RYFkqYK6Iwp2n1Aw86SCuecUzLuo4MRDBWYmCl7KFGx0UhAl/KRUYCd0dVZwUagQNrsoiBF+cVXgIHRzU3BJqBRi3RVM9lAgF654KtjmpUDhraDGR8ENfwW9QxXsC1cwOEbBByE3VsGiOAX+wsN4BR+FowkK8oQliQoCheFJ4n6TxX0KK7MUTCoU53quwOmVgu/LFFwXaoWkcgXTKxT0qhT3VqVgTq2Coe/FeC0Kund3Yk4/J0IMnDAY5SSejxMTJzmRMtOJkUedWHHcici/nOh6xomYv53oedEJ18tOmNx14pMQYuSE3NuJ6Dgnuic48brEiVHtlfzZQUnYz0pa5imx2Kok56CSZUeVrDmhJOaUkrwHSiY6KZEJlUolW5yVxAm/uihRCN+7Krkh1Al9PZQ0C/s9lUwOUbI6Wsn4GCW2QqdYJeeEX+KVyIVvE5TsSFSSJLgmKemdrGR+qpKyV0o2lYmcciXJlaKtSknWayX9WpXYtXNmagdnbnZ0Jr2TMwO6OBPd05lvf3DGtY8z78c4o97vzMZDznx3xJlP90T7Q2dWWjtTZuvMeGdnYl2d2ePhTK8CZ16/cuZIszO6D860+9mFnya7cH+rC9/ucWHSYRdMrFwodnRBo3BhgpMLUqGL0oVLwkJ3F+yjXOhc4UJTtQv6ZheC3rng0c+VrDmuRO10pfMBV7YedKXtL1cML7gSdMkVyV1XEo1c0Qe68k2IK38LEXpXHhS6MuOFK5ZlrvRocGV1syv1c9zwnefGw6VuvF7hhuMdN/HtduPNP26U2LvxNdKN86/c6PbBjU9tbrSOdGffNHdiZolyizul290pPu7OeTN3hsjcWaRwp0HvzpMqEfvXnaDfPJBt8qDPLg9sz3pQcteD9YYefJZ4oA7xoE7lwaBcD8YWeZBf5sGkRg9O9fbkTj9PwgZ4UmTgyebtnujue/KD1BOjVE9m9vJCO8AL79FeTBvvRfoML4wXerFsmRdTt3mxZqcXOuHNPi9WnvPi7QUvBhuJY1Mvxlt54eXoRWaoF8O1XuKZehH2zgvbj16c+MGblr7eXPrRW+x1vclf641+qzcGR71JOu/NmUveDL7qzRGFN09dvJFpvAnJ8Gbvv95kCXXtfejW24fQvj50H+xDzhAfVEN9kM/woddcH1bN96H/Zh8eCKe2+BC31YeE//kw9qoPNw19yDPy4XeVD78V+7D3hQ/SUh+aKn3o3N6X/G99eTDNl0+Cerkv8Zt9Sd7uK94hX6af8mXXOV9+tPTlOytfFLa+eIb40j3SF+cEcdzXj+8m+xE3ww//uX64HfEj/4wfEX/7EX/Bj/e3/Rhq48daPz/65Pvxtt6P9i1+7Pngx6We/tj39mfxdH/Ui/2JXeaPzxZ/zpz3Z7fSn7owfyZq/MmK8WdUnj99ivxZ98GfQR/9eTMwAP30AEpnB+C0MIAuywL4eWUA91cF4L8tgFtnAwh0DmBeXAC/JgfwLCuA06UBdK8IYHFdABZNAUT3DSRrYCCzNgWStzWQ00cDuWUciN4uUMy5gei8AlnsH4hBaCCHwgLxqg6kpVMQh4YHsWxMEMtnBfFlThC/bQ1i084gDHYH0W1PEJMPBXH2SBCF54OIuRBEh8tB1Aln7IJY5BDEbRfR5hVER78gzgcHQWgQGeFBNCUGcTUtiKmZQZzLCyL9WRCJFUHMqQxifU0Qvf8LorRTMN2/D8bnh2BqRgXzy9hgnIVTM4PpaRTMCVkwJcJ752DmuAVTrA5mQ1wwvrmizBdlgYi/Csa2OphR9cHc6xXCvikh6IVL00PwmBXC+mUh9NwRwrPrIZTcCaHHvRDSTUIYKAvhsdDeLoQ64Y0ihLXKEOLdQ3AIDuFreAjaCBGPD8E7KYRD5aKsDOFGtWj7EMLejyFs6BBKS+dQrg8JxXhsKG+mhBI4O5TLy0KJWRHKoF2h/HkkFNWxUCwMQzlyL5QO1qGssQ3F0lO0BYRyLjSUL/GhLM8PhR9UDOqjos9wFV8Fi9Eq9s5TIVuqYuFmFaHClEMqrh5RkXlKRcHfKmaeU+F0RcXDqyryrquIfKDC3VrFNVsVb4ViichXqkhwUTHGTcXAMBXSHBUfc1UsfSrqBSoay1WcrlFh/E7Fl68qLvYLw3dgGN1nhrF2dxifroQx0TCMunthTDENo8k8jMFOYZgLR53DmO8aRrAqjH/UYaQkhtE3RfStDCOjOoxlbWH0/0Yt1htq2rdXc2iwmmgDNd6j1HSZqGb1bDUz56i5tVjN9qVqFqPm52VqBi1Xc3SlmvgNatQHROygGhfh6mE1b4Xko2oWHFPT+Y6arYZqFhqpUQkDjNX0NVHT7rGadWZqpBI1lTI1U5zVDHVRc9NVzXthm7uadGFvvBqfRBHTq7lepOZ8q6h3DudO33CWDwgnYlg4ZQbhMDoc1yXC1nCat4czeE84vxwNp/RCODsuhrP0UjgawfJKOJnXw7l1W/Q1DGeERTi2knB6SMMxFE7LwqlWhDPaJZyzbuGs8QhnvCqcjZpwHseFU54fTluxyHsezr+vwlnYKs7dQcP332lwmKnh4BwNPy/R4CIMXqrBXOiChhvCe+HkMg07lmvIFOK3aDi0U8MzIXmXhgW7Nbgd0DD0oAZLodshDbeED0L5YQ2RRzVIjmvocULDmlMaZv+pof8FDVcvin5XRZ9rGspuaNh1U+TdEXl3NRgJ1YYa9hlpGHtfwz8PNCQ90jDAVEOTmQaNpYbP9hq+cdbwRjjiomGzq4aFbuI+3MU9eGj4zl/DRrWG4TEaYhI02CVpWFWg4USZBm2Fhr01Gszeaej8Xtxfi4annzXEfdFw+RstR9preS6kdtCyqKOWnztp+dBFS3Y3LT17aGnqq6VqiMgbJXJGa3Edq2XwOC23xmu5Pl1L6QwtO2ZqyRSYpRXrfi1TZ2vxFEbM0WIrGM7V8vc8LU/na+m3SEs4WiYv0+K/RovlFi0V27TkbNeycoeWaGHmTi2+wuhdWh7s1vJVuLBHS72QvFeL8+9abh7QsuuQuE4h8rCWuuPies9r2XBJS6Iw/7KWiVe0mF4V13lNy84bWpbd1DLtlhZvYcB9EZNoWaDQMslJK+ZILSUJWoortairtXSv1TKuUYt9hwgmd4tgr0EErdMiGD87AuNFEVxYHEEYEZxeGcHcNREc3h7Blh0RpAnhOyNw3xXBsN0RYv0VQcK+CJT7IzA7EMHuwxHkCLOORjDyrwjWXokg6GoEA65H0FkawTQXMbZ7BO+0EcysjqCwnY7kb3T83EGHqzC/m47KHjr29NORK6zur2PlMB0nRukoFR6O13HlRx2XZurQLNIhWaLjAjo2L9fxbK2OHjt11B7TYX1Kh+GfOtzOivoFHQcu6hh2VcSu6TD6R0dPNx0lHjqqC3Usb9Uxtk3H+HaRpPaJRNI/EuMBkaxcHsmIHZH03BnJtj2RZApj9kVicD6ST0aRFBlH8jY8Ek1RJJ3eRZLwIZJp/0XyR4coJnWJYuqwKJpHRmE4M4pp86LYsyiKhMVRzF8SxYA9UfxxPgqbK1F0SY5if2oUW15F8Vd1FKHNUXj0jubr0GisRkfTOj0az8XRGG+JFu9RNOk3o7ltGM1m42i6PIpGrhRlSDRL1dH4hUdTq4vGuUj0fSbyq6J5+G807cbG4DkxhsMLY4g5GIP1kRhuX4qhTTh7OYbSOyImieGSLIbjdjEUusSQ6hpDeFgMuxNjyBV+qo3h2tcY8d+J5cGcWM4vjeUlsRy7HMuCa7EcuhNL1t1YXO/ForGJpb1PLM2hsYzTxpIUE0t2TizBz2PFGj4W5cdY7n2K5eTnWJb8F4vRd3GUfR9HY/84NIPjmDYzDtmlOD5eiWOtcRyXtHHseBKHWV4cxwviKHoVR1hDHAHj4nk6M54Zc+JpPRTPwD/ixfXE4389ngEP4jmsi2dtVDwniuLZWBxP79J4tn6XgMPgBMzGJvDiSgL+NxLwckggSpPASF0CB9MT2FCQQE1NAp+aE8Q+JhG+S6R+WCJX5idyfVMiQTsSeXc9EUu7RGo8E/msSyQrP5EhxYms/JjIwsFJHJmdxOWdSYx7nMRt8yRGypIoKUyiqCKJhh+SqRuWjHRsMn/sSubztWQypMniuSczLjYZw4Rkfq1MZsenZNb9m8zcL8mohClfk9H3ScF5YArSQSl0G5LCseEplAknZ6WQMyeFdXNTmDM/hSkLUvARhi5MwWhxCn8vTWHL8hQSV6QwfXsKt/ak0PS/FNL2p3DvTgqmdinkakU9JYWNT1MoeJXCn6NS6TE3ldvzUvlzQSo1wp6FqZzZmcq+3anif5HK3H2p+P6eyoNDqZidSWXl5VSeG6Yy+FEqvexSSXiWys4OaWzomMb3g9OIHZXG8XlpVAjP56ehX5BG+m9paBeliW9XGmbL0vhrVRr5u9PYvCeNLGH1/9JYvDcN1b40Rh5Io/JYGpfPizGvpPHbtTRkt9LoezuNS4ZpHLuXxmmrNNZL0pDK04jzSOOBfxremjSGR6TREp2GvCgN+49pnPuShmv/dCbOSMePdH7cls6+fel0PZFO7fV00m+nY2CczijbdKKd0ykMSMcjKZ3MsnSGfEonrlMGk7tmkDIuA9NfMvhtTgbmGzNYuTsDz30ZGBln8FWawd9RGRyKyWBFQgZlHzKI+TeDmV8ycGyXyR+DM4kemYnNnExM52by7bxMWhdkEro7E6vfM9l/NZOFtzIJuJNJb+NM1rhmEuGeiaQ6k5t1mbx+k4lrWyaPvmSS3ymLpKFZ4t3O4tKELL7Oz6L9pixc9mdRejuLRLssPBVZNEZloS/KYuOzLFYXZ5Es8DyLhSVZ6IQ5L7IIE6a9zOKfqixaarI4Vp9F+PssJrZmYfspi0efs+j6JYvbX7PEujCLq/9l0So0t3vC845PmPrdE44NesLa4U+YZ/AEv9FPmDTmCSPHPUEy/glvfnnC2PlPcBYu8QT9lSeE2z6ha/gTYhKfMLriCbPanmA9KJuvw7K5PjybWT9lM2JNNgl7s3l9Jptll7PxuZGNx81sMiyyaXXJxlQrcqOyianOZkpdNrWfsjn+bzY/9MwhbHQOwWNyODIzhwOzckjak8PCvTl4Hczh2p85qOQ59HHPITQyhwGJOUQWiz4lObiU5TCsIgeP9rkM7pxLypBcIofnkjk/lzfbcyn6Xy5Zv+cSfzAXj5O5HL+eS7Vw1jGXBJ9cHkTm0piQy6jnufQsy8W5gx5pZz19u+o500dP0kg9jfP1+G3WM/mGnoH39Ly11LNFrmehq54oIcJNz1x3PeHCdE89v3qJfG89E3z1fKvW0y5CT22cnup4PUcT9OxP0vNSyEvT41yiR/FCj3WZnj7lej406Dk9Ko/pc/MwWJJH75V5rDyWR5+beZjdyuOrcR77bPJw989jbEAeDyPyeKDL41xSHm9S8qhJyyOjMI+4kjymVeZx8788Wjo8Zcnwp5xb+ZTB156S5/aU9V5PUSY9RZb+FOPCp1x59ZSWcpFT+ZSmqqc0Vj8luWM+83rk4zMoHwODfG7Oz2fdkXwW/Z3PzKv52Fnn01+aj6kin20l+eSW5pNdls+G8nwm9C1g6LgCZBMK6DWrgH93FdC6v4ALhwvY6VRAbmABWREFpCcUEPu6gIVNBcz/XMD05YVMP1SI6mIhasNCtNJCsU8pROdRSKRPIdGqQpbEFhInZFYVktdWSFHHInZ1KmJvzyJOTixipnMRamGBdxFVz4r4u7qISQbPeLnhGZcPP+P3kGfcTnuG44tnPBxdjMX4Yix/LEb+SzExS4tJXVlM5upiTu8rRmNczFnXYt5XFPP5dTGDW4uZ2v452Sufs1P1nEOa50wpeE7Ci+esL3vOhI4l4ttbQsXyEobeK8EtqASPZyXcGvoCw2EvODX/BducX1D+7UvCHF8yO/Ilo/NfcnlhKTYHSlEZljLBoRQfYblzKa1JpaQWlFJdUsrLnq+YMucVZ6NfMT71FQ4vXrG86hUtQ8uInFBG/MQyEheXcWhvGcf3lWFxrQyMymhWliHzLEPhVcZ7dRmG2jJmxZfh1a6cwG/K6dKrnCujyrE5XE6jcTlK53IxN5dT6ydioeVM05SjySzn8bNy4svKSS0vZ17XClYurWDFtQqUdhWEySuIcqwgw6mCVy4VmOkqGBxVgVxwja7gx5gKJsdWsDaxgqqUCi6XVPCvcOtFBSPLK1hQXYFpcwV9OlXSeU8lx65Usv1BJV2dKknXVKLXVrJPV8mghErcEivZXVKJpqaSRf9WsvFLJaGDq8R6tIr9I6swH1dF0oIqjh2sYszVKo7eraLvgyo6uVfxj3AgqIqe6ipUEVWMeF3FqaYq2pqrCGyrYv2XKqb+WM3nKdXsmV9N02/V3F9cTe/N1Xgcqmb75Wq+Xq9m4t1qDE1E3Lea0vhqMedXE7XkNe0vvGbdjdfMlghur5kc/JoPmte0fH2N54gaIgxqKBtbw6+HawgT1h+roeFSDafv1SD5p4b32hqco0VbbA1OGTU05dUQWlzDnOc1pJTU0LOyhn/714rvfy1n5tdydpU4PliL5GgtHW7WYuNWS2xxLRnPa2mur2V4Uy23PtXS8d9a5rar40OnOlYPrqPzyDpsDepIWl3H9G11KA3ruOBSx11dHX2i6ojsWo/f8HpWG9RzYHQ9VYLLonq0S+rJ31hPv4P1/HS4ntlH6nl1q55jt+vpaSTaHespUdZz2qUeTYyIF9fT6UU9SeX1LHhTT8XnehYNaaB2eANnRjTw/agGfMc00O6nBt7NaGDKvAZWLmjg8uIGsUduYMuqBi6tbeDkgQbMDjdgf6SBjBMidrmBzbcbGCNv4LVzA8ZuDfzm3YCtrgG7XOFLA5Ud3nC65xtOjnnD4pmi3PWGCSfeoDr/hpTbbzhu+IaObm9QVr5hSMdGlnZpZGqvRswXNTJmSSOS3xvZcriRv442Ynm/kTJlIwO0jTgKyrJGUisbmdP+LSs6vKVx9FsujnnLAeVbNnZr4uW4JjZNbuLe/CaiFjWxZYmo72si5UoTP9g3MdKhiUvOTZR4NTEuoImf45pY1rGZ/AHNTB7ezIMxzYRMaebggWaKjJo5YyxImxkU3YxhUjMuOc1i3m6ma6d3TB71jrN73tEj6x2eNe9o+e8dLhveU3H4PacvvmfF9fdkRb/HM/E9B8reM+/1e4b+955bnVow69zCwC4tWI1owWVkC0MXt4i1XgsLlrawb1kL/+xsYfm9Fs5LW7ia2sLWly1oK1soGvFB7KU/EH3jA3mmH8is+IDliFbi57TyzbpWHNa3snh/q1jDtlJ8oJWLh1r5T/A52orV+VZ0N1vFuqeV43daaRJMDFvpZ9SKo/CzayuHPFqJ9G1luV8rvWNbGRPXyvukVtSvWrn6uZV97T/SZfRHlEs+suHsR3669ZHk2x95YPSR1ZKPlCg+cszpI2+FPikf+XZkG6bj25i0sI1Q4bdFbVSvaiN/Xxuf97dx70AbUYfb+HSjDaObbfS41cbyu22cMmrD7X4bS9zb2BPZRkRVG/8HROIXpg==</binary>
            </binaryDataArray>
            <binaryDataArray encodedLength="3440">
              <cvParam cvRef="MS" accession="MS:1000521" name="32-bit float" value=""/>
              <cvParam cvRef="MS" accession="MS:1000574" name="zlib compression" value=""/>
              <cvParam cvRef="MS" accession="MS:1000515" name="intensity array" value="" unitCvRef="MS" unitAccession="MS:1000131" unitName="number of counts"/>
              <binary>eJzVXDuS48gR5RHakLkGj7BHSLYls4/Qhg4wR6iQNeZYig1ZFbJkrqWQWaZMmWvyCGvKFNFdOXh8nZmVBYA9kpFRQFV+Xr4HgATA7tPpJKc3E7Byswrzp0nzYsQZq+OfzVcCfwnit/Zh1cQ55fDae2t934qZxYM5WKMRTzP9jmIq4EEdLCzcdwvWIhzK4+nSa93GL93KzZ4uKy7FWKCOlZfnULcK24izUAznaMRN65gxNsJicVccriK9LGwjrjMxI/NirP725NuLI9rO5FCNT5f1WFn2F72r3J8jmfrFqMf7Ua6TrDj0HOGciNvTg+eLEW/lu/a5FsRbHI74Zg6rgb/Jet4JxTQjH/NQg/oZfFEvmD/bO/Zn8SdOHtYqwh1h8eqVhK+HM4MDa3hcZ2urKfde3iLrd54MF3t4HGHEXAW2I76ifGL4a27Fe75dK3692b9v9p/lc+r5dPrtNrY+9/eb/Xyzl2Wtb1/lfbvJet2zuGZulvUm6/Xiza9/dsvF/vxFnVrAN/MhEFcg14xGEffY60g39kFsFk+oj4h/DWVdvf4ZQ7bPWX64psUD9tYo3srJHHk4PCxb8DOvzLHHORtzPoNzma+6flk/9xZr4IP7M9i89SprLa3fYB7rWj0JWBUfD+awcBVat7at+KyN+Jnlc8YqjVZurItcK6cZfQvtW3G4X4z1WY6Ftr26TVaNC/hE9UZajHjZujbbu9fzqBbyv2xXGHWbdWGNT5TD4sfi2cJr4fRit3BaEj5eTuxfrU7mYi69fquzzjxEvSNvmlMG/jP7DTnQ71RQp8rKd5H1finqpYBvMeY1XpxtxprV2uIl0gH5Xewq91wj9mrEepp6uJmrt/XL+3fpU38m9dq/M7/2z+5z/+6svAnwKpDXOya+a+v46/a15z1DLdWe8QuYt859VuKFuchahXju06qbOUZGhv1mfKN55J19ivZx0+Bb1/21HxsC52YDPMhHxGk1ap0oTuT+/gQxW3pzPxa3iPMq7z01Iy/zY3Fp+XA/Fu/NWUMMb/t0nmU1Zx4jHbiH1uu+9PvoPz2fTn+52V9v9o+blZv97WZ/vtnTzX56fvdbrhW/3OxrP0Z0W59pf+nXlSb2dds9Rvpx989+DC7jb31uuaevfZR+P/9yWTVd6uh9foG6DfJbnFp8Sc/1c+/nCfp5uqzcIe98zGV00/p83Hka1r6m5+JVYy8fPz+83CeJ8XEMxuL80v+561/6KP168QSa6DOXinxf8phE7OtHg3X14Rwel8iPhcPKE8VZfMsg54wmI34yfpEpd1/6teAPz+u51vp5WOG8fuo6f4V7/CvkaQYnI5xXWc/X82U9t/X8bvLx+zLmqDRnaWX1jfgazVdjn3W1sHh6FxiF8kf6aJyIfcw2mvPyWXhxDnEpH8ucns9Xwot4PF6s/e9zlzUHczPCa+XE+REHXnxk1YiL8nh9bKmNx8FWE7Hri2EzODxcnKfCPNeqTsyoHy/fbDzqa/GjawX2q7Fuaa1zkX4Yx34Yr3UZO3OMsRjn9R7xkvXP6lfIj/dHudDf42qEJcrt6ZDpa4sPc5vhUP0k8J/tf0ZHr9dq9MJ5C/lEvUXrHgaMG2nCvhkNR9xkdMxqbPFuxWb6FMfXw5Lxi2K9NcRRgzpXp4bVqzVn6ZDRBnMW2J7RLZt/Jtco54jvGfxZnBG2mVqcR6hulAs1qgNMmE8GPlHvWS20j0wtter4Whxt5Xur/rM6e2szWJE7MXLgXJ3MkcGp5uXeYlYfWUzF8BPy93yyfM3gtWodxc1Iy0dxPIMVeS1y/1kR5Y/0suItny09WP5Y65qIsXoTw/cobJ5/maiB/NUep6OHWeTjZ/9sTxY/Xo7qrCnWEd+jNd1/q9Of5X2D57jnvq/P9gv4f4+/2DUrrDd5P470+flV1md82L+OjXIV2keteC1znIx4z2rHuRSLh2mPoeZvY3/G/nJZ393gO9xIG+5dt4usz2+XUbUSsAzfQvFN1vduV+gDtzGHpQ32XuUjHiHfIvfvHfQ9g5A/5op6Ko4PW5P1uNZt7V3PBeQQazfghfvD+hHeRnHcB/Zj8T7qj2Ot/ayVbud+jfm1W4N3DPo+8aUf26Lviy7394wRJwL19PzQ9xZ6HqE2qleNeLms54rqrL9zrFDPw8VWYVuPA4zjPKhZhZF7j/YtPaqs7zaXa/6/uh6/3+yPz+/vYFWr127nrtUV+FBtsR9LGx6brJ8V+jdS+pmkHCvfZ7g+RX1Z60U+/n5Be9djKsKeqeHpFfGP/sihgI1qjDBpbq55tH3He1l/c/ENzrdl7hX0XLCoDlHPHzij42CZe4Lz0+IF80bcYk6crzDPaxFeK8dnmtBo8pmwQiP2M+p/VCOKtzT6bA65flbv0byXa2uPR3BjafWjOM9w9SM1nu0DxxLUyNaO/DI9ZPtUn7IB41FcWz7M64j7Wb4jjbb0OcJeaWwTubM4M3xkuPH8mtz/TrhAT9wzY+DtI7iPNBe5/12djsv6uX+31/sG9Ne+Ig01psn6PVP3C/hnOUXMimOvZqM4K0/EJ2/XwJ99M7VZu629Fbm/V1Mu3/D2e4+v/Xvr1/47tNLvTfV3afgbVz1O+JhgjOp/lfW39novJT3fC+RtYv9+ViS+Ft8dN5f7ex08htC3UA6es/i2YrLaaQ/M06yuM6ZaXWU9L7W+cqXzjC3Dmcj9byHRDzWz9NrSN+Pw8lj1Iv32GHPk1X5krT01vNhsztnaYmw/kjPPykQ9CXyO4Glvv0fwxbo8Qn/L19MeR547wvbiVivO9kwt7jXyz+DO5jiSzz2683qT7fden9GTyP7Pkkfh5LxenWx99PN63quP0Ly37a3xmKmdjUG9S9+uyViNOdHoxWHeAtte7gw/lfwjHbdq6uETax/eU7LuI60svvbiRJ2a3P/PHL3nOdO71Sr+Oywr/xXyq7aao4r9rID7rLQe+e/R9Qg+Re6f5XDOaF/5EQfLqP8yiBtxJ5Bna+8jHkf4Hq3Po20rd/8LPWd0y+D5f9Apwsz4Z3rfyvOe3FtjvT5nc9YD6+q+h4XXjuQ3q/Pe9b31Zzm28m7tIYrDOmWSj6sxVxJxRxli3FKXe67y8f9mWDxIt0Z5WLNID8u3Qf3q9PlI8/rNaqB9KaeV5iyOvJyV/JvjF+kvEn+vG/UlyZia8Imwe2vsw3i8HMqfBLlmMe21EQ6rr2W0dD0a09aYR/I1i/cILFt728vJZ/A4y90I0yzmDEfirFWYz+AqiTolWJvta5bbLdpVJ6/XB+PbiwPrMJZRn1XuNXkEZ0fwvFX/LX5H4eVcVp0s1yXwm+n/yN4+Q8PIZjkZ8b0Xd1bLH9H7j9LX61sS/p7P0brN6rsVz1bNLE5m+7N8s3hE5u6/Rprv0YkxY1zdgPVIfbf0v7fWZ5l8ElYRu9Zo/qjaWzSM7b+1ds1U</binary>
            </binaryDataArray>
          </binaryDataArrayList>
        </spectrum>
        <spectrum index="7" id="sample=20 period=1 cycle=3 experiment=2" defaultArrayLength="1283">
          <cvParam cvRef="MS" accession="MS:1000511" name="ms level" value="2"/>
          <cvParam cvRef="MS" accession="MS:1000580" name="MSn spectrum" value=""/>
          <cvParam cvRef="MS" accession="MS:1000130" name="positive scan" value=""/>
          <cvParam cvRef="MS" accession="MS:1000128" name="profile spectrum" value=""/>
          <cvParam cvRef="MS" accession="MS:1000505" name="base peak intensity" value="70.0" unitCvRef="MS" unitAccession="MS:1000131" unitName="number of counts"/>
          <cvParam cvRef="MS" accession="MS:1000504" name="base peak m/z" value="391.01420463876" unitCvRef="MS" unitAccession="MS:1000040" unitName="m/z"/>
          <cvParam cvRef="MS" accession="MS:1000285" name="total ion current" value="48.0" unitCvRef="MS" unitAccession="MS:1000131" unitName="number of counts"/>
          <scanList count="1">
            <cvParam cvRef="MS" accession="MS:1000795" name="no combination" value=""/>
            <scan>
              <cvParam cvRef="MS" accession="MS:1000016" name="scan start time" value="5.512383333333" unitCvRef="UO" unitAccession="UO:0000031" unitName="minute"/>
              <scanWindowList count="1">
                <scanWindow>
                  <cvParam cvRef="MS" accession="MS:1000501" name="scan window lower limit" value="100" unitCvRef="MS" unitAccession="MS:1000040" unitName="m/z"/>
                  <cvParam cvRef="MS" accession="MS:1000500" name="scan window upper limit" value="2000" unitCvRef="MS" unitAccession="MS:1000040" unitName="m/z"/>
                </scanWindow>
              </scanWindowList>
            </scan>
          </scanList>
          <precursorList count="1">
            <precursor>
              <selectedIonList count="1">
                <selectedIon>
                  <cvParam cvRef="MS" accession="MS:1000744" name="selected ion m/z" value="650.14285749257" unitCvRef="MS" unitAccession="MS:1000040" unitName="m/z"/>
                </selectedIon>
              </selectedIonList>
              <activation>
                <cvParam cvRef="MS" accession="MS:1000133" name="collision-induced dissociation" value=""/>
              </activation>
            </precursor>
          </precursorList>
          <binaryDataArrayList count="2">
            <binaryDataArray encodedLength="5924">
              <cvParam cvRef="MS" accession="MS:1000521" name="32-bit float" value=""/>
              <cvParam cvRef="MS" accession="MS:1000574" name="zlib compression" value=""/>
              <cvParam cvRef="MS" accession="MS:1000514" name="m/z array" value="" unitCvRef="MS" unitAccession="MS:1000040" unitName="m/z"/>
              <binary>eJwNl3lYVGX7xwdmWIYZdpAdcTRzK9S30jLA5vNoimsamWlBmRpQlpopyj4sww4uiAqSo+WCiikQQWgy4MYiqKCQS1mvkj9LE15RYOB3/vhc133O+Z7rOud+7vv53k/39UZtprpF2yG/ok31uKKN8rmiDfC4pn1sf0P7j9cN7XnLTm2TulPbZXZT6+N5U6vxvqkd7XtTe8zjtvbB+NvaJbN+0051uaftGHNP+3zCPa2ZR5d2tf0D7XeuD7QzHR5qL3s/1F7x+Ud73POx9qL3Y61sxGOt18jH2kUvPtbWeT3RXnbr1ha592h9RvRoj73+VPuD5zPtfq8+bcCoPm2mtRlXVWZkzlIweqkFKY7WVPxtzdNH1tzss2HlkA0GpS3jO+wxs3Bgo7UD5y0dOadywsPOiUlWzpx0Hkaooxt11u6UjHDnDXsPgqw9+VXuzRE7b844+5Bp5YvB2ZcQl+EsvqjBfVDDoiEN/wkexTrn0biMGM0CjxeZJx9Dqf1Y/J3Gsks9jln24wkxn0CBfAK/Kiaw33oCMcYJrFG9zNRh/ig9/Vng5c+UUf6oH/vzjcVkrvtM5sSIybzo8xp/u01h1U9TyFBNZYP9VIwOU4n0m0qu6nUaHV6n3ekNvK2mYXCcxove01hjehNz6wDm2AbwhmsAd9wCcBgbwNDEAAqnBOC2JYDe6gCCawLYezqAB8YA/noWwJt9AeT2B/DHQACvDQaQPhTALVkgE80DSZIHcl0RyDjLQGKsAmm1DmSUTSAbVYE0qAPxtQtknX0g9Q6BfO4cyBmXQNSegSwJC+TRmkDeOxzIif5AFKZA3h8M5OhQIGZmQVJegjgsD8KkCOIdyyDm2wQxxy6IYvsgHrsE8eGXQbSagpjdP50PftdyzgdyhglCRgh+f03wUZ+gsl/QenkG913epvTlt7k79DarlbN4dfhsPhiYTaVpNp0OwfS4BGPnEcwlr2C+1QRzoy+YxbI5zFbNocprDk3j5vCK+VzWuM4ly2MuGaPmcst5Hj0n5jG+ex4Leufh1DdPys08vC3mM105ny/d59PiMZ9jz+ezXL6AA64LiXBfiJ9mIfXO73D34Tt4Oy7itucirrkvJtJX4uBiTK7vMtv0LvMUITxQhvCCawjLPEJY0RrCoWFLcLB+nwyH94lzXspfLks547YUl5FLGfT7AHeXZdz3W8acCcvYbrOckc7LGXRdTqTbcm64L+ek13LGP13OO6bl1Dp9yBr7UGqcQzniF8rkw6EYjoTyyYlQhrpDufM0lIXPQvnleSgT+0PZNxCK42AoiUOhPJGFscI8jKvyMLAIo8wyjFHWYXyjDuOQcxi2mjA2F4YR0RPG6Wdh+PeF4WgKo938Y36y+JhY1cc8Un/M2GMfs9J1Bf2qT5nAp2QoVnJFtZLr41eySb6KkJ5VRLus5jO31Qxz/owlPp+xqfMzPlKHS/UUTr9POCs04dhEhRNeGs6VU+H4nA5nQ284/zwLZ1VfOHf6w1liCqdlMJxZsgjOmkXwhjyCk4oIxltGsN8qAm9lhJSvCGzVEaTYRvDIMQKjZwS6ZRE4DkSQbopAMRRBjCySXrNIvpJH8pcikhWWkdy0iiREGckI10heT47kUnEkD10/56jbGhJav+Koy1pGeq/lcu9a5j9fS1PfWuYOrKXBtJbgobVclK1jlvk6zsvXUWe5jiC7dXQNrecL26/5atjXUm9vYK/fBhz/twHXZxvY+XwDHv0bKB7awAnVN5x1+wY8viHMfiOj3Dcx3msT+ydGsbMniqN9Uazr3cLzZ1tYMxTDiqexvKqII9I2jg2j4nBwjOdMejwL8uNpkCVgb5PAaNsETtolYGlK4J4skaNmicgUiWRZJHLQOhEXu0TGxCdSkZBIaEoih54lUmKrw9dZR8UUHXs26nj4XEdZnw4xoENt0lE4qGOCLIkazySm6ZMItkmm2C2ZlvxkPu1JJqo/GQaSJW0y7RLFg8n0y1KoN0thiiqF35wltqRwJDqF1rgU7Hal8JF1KhbZqRQr9VKd6zkWrKd6k56UKD0+W/R0SZRF64mL0RMcq2dYnJ5NCXpI1PNdkp7wND3Ps/X45ev5p1fSDuiJN+npsErjs8g0jual8fxSOluUGZRtzeCAWSZzVJm0R2dyuC8TV1MmYyyyOGeZhSkui4jELERqFkdss9nnmU10f7a0ztn8bcqmZjCbrKFsPpTl8JJZDiaJZvMcblvmEGedwyObHEpjchiblUN8XC6ne3PJeZbLx89zmdyXi6I/lzYJ7yEp3pzH5ug85sbk4RubR21cHqsS8nDIzOOuRFlWHgODeXyeuZVxVtvwVm9jVO42nqq3Y+m1nTFp23nNagcfqnbQabuDUak78LXOZ51rPrbKnegydjJXXsA4ZQHHVQVY2xewLbsA97wCHkmkOe3ixeG72BW9i3Kr3dwesZu05N1M2bobf9keDvvuwRhVyLiYQjoGCpElFCGSi9CnFfFm9l422RSjsi1G7vEt4wP2Yb5zH4v79zFpYB92pn08lLg4uI+DQ/tIkhn4xMzAdHMDPnID/RI3FAYqLAxsszSw1srAfGsDE5QGbGwM3JeoVxkwqA18aGfgcxcDwa4GnvgYmKkxgL8B91gDTyVOxhvITTCwJtHAHJ2BfanSswzpOsfAzX4D0ar9vG67n6rU/WTv30/T0H7+a3FA8okDPM88QGX2Aa7VHGBszHd8tvM7OlXfU6X+nt223zNGcZAHFgfZnnGQUfkHWXf+IB/ID/F96iFezjjEk8xDXMs6REHOITpzDzMu/zCvOR3h4PYjfFd4RKrDI4yXlWBnVsITiXbzEn6Sl1CkKCHeooRZViXYK0vYqy5BF1uCf0IJToklPJWISC0hPbuERbklZOeXUGN1lIrMo1xwOoZSfwz33GOUjz7O8djjnMk5zicVxzmlLsXdqxSLuFKuxJdSmVDK4uRSXk8pxS+1lKr0UjS5pdL6l7J/eyktshPsNT/B54oTLLY4QazyB5KSf6BAfZI9mSdJ7D9JZd4pMradwnfoFP/KyqgzL+OYvIwA6zJq4svISyxji66Moswytu+U4pHlrEsupzO/HI/icn59Xi7NBeXsGSgnxVTO2sFylg+VM1NWwSSzCrzNK7CSV/BE4paigvMWFZy0rKDIqoL1ygo+sqlglqqC/6gruORQQbpzBZaxFdyMk7TxFZxKqCBNV8HmnApqlD9i4fQjm+N/5J3EH7Eu+pFeq0omOlbiGVvJnfhKKhMrOaCrJCa5Eq2+kq25lYT9WMm7Zj/RY/ETyak/MTKwivSoKhZHV/FWTBX+sVV4x1VhE1/FM4n/JlRxNbGKs7oqSpOqKEyW9CmSPk3Sp0v6DEmXVcW5uiqK+quIMlWxerCKkKEqkFVL/12Nrbxa6oNqyX+q2WddzVJ1NSPtq/khq5ri7Gp2FlYzoacaC8XP6N1/5tuUn7HK+ZlmeQ2FljUMs6vB6FQjzbU1fOlWQ/1ADfn5p5EPnKZb4k/Tab43O4NPwRlO7T1Dnd0vPM75hTUFv0jf8Qt2irPUJ5zlsO4se5LOssW8ljBFLTMsayUfrZU8pJam92opjq3FNq2WJ+m1nM6uZcu2Whx/qaVisJZlFkZetTbSozay29lIlosRta+RIYkX/I3ETjOy9k0jKwOMBE43cm+pkYWbjEzZbGTcFiM+0UYcY4woYo30SvxfnJHb8UZaE4zUJxqp1Bk5mmSkONnI1hQjKalGovRGvkgzEpZuZHGGkbczjbyRZeTlbCMjcoy45BqxzjPSL5G+28j7e42cPWyk/IiR4RVGqmuMHD9tZNIFI9EmI18OGlkxZGSJrI5gszoCzeuYLK/jBUUdHhZ12FrWIbOqo8u6jpvKOrba1xHlWMcXTnW861LHSPc6kkbVMeytOoqC61jzSR1jo+ukHqwj41EdC5T1TPWr5/6WenYm1hOfVA/F9SxWnePLV89xJ/kcXXvOscL7PHNiz2OXdJ7DWee5b36BW/ILuMdcoDDtAn9aXJT2pIs05V7k/uBF9MpL0qxyiXcHL0kzbQNljg0UujQQ4tPAqyMa2Di1gbrsBspzG7hT0sDCOw3MMWvkln0je9wbyfRs5FR0I9/FNrI3rpGd8Y3SPtpIWmIjCbpGNic1sj65kc9TGvlI38iStEYWpjcyO6OR0bmNKLc3cmN3I26DjQyYNfE/8ya6FE10WjZx1aqJk+omNr7RRE1IE0lJTUTomwjOaoLsJibmNTFsRxNLYpt5J66ZOfHNzEhoJiixmdd1zfwnqZmXkpsZk9KMJrUZb30zQ5nNLDG7LHnaZWYqLpOZeJlFWZe5c/Uy3WYtnFW1sM6rBfPJLRREt7AtpoWc2BaS41tISGghOrGF9UktTM9pYVpuC2O2txA41IKXVSvOylY6XVup9GnFKaEVU3IrHdmtKBVX6LO6gl/6FbwzrhBhe5VZ7ld50/sqPqOvcmnnVX4uvErcyavkqa6xyvsajLvG8oxrLFK2IRzaiI5tY3NcG1HxbWxMaGNDYhtf69pYl9TGV8ltfJHaxmfpbazKaGNlZhsrstrw+7GN8qE2ymTt/GDezgl5O8cs2jlq2c4Rq3YOKdvJH9ZOml87zRfbWbTpOvN01wnWX2d25nVGym+gUd7Az/UGPmNuMFwvxdnSvaIbBJhu8JZVB7PcOlgR3EF8VAeJ0R3oYjpISeggVdeBPqlDmgU6SE/tICujg9ycDvJyO9i+vYOC3R3sNXTQY97J/+SdmFSdWLt1ovbqJCmhk+L8Tib1dyKsfmWs8iaGwzd5IfcW/ttu8U3fLVKHbjFXd5uFSbdZknKb8IzbvKS4wwybOyy0vcOuojvS2fsOqfa/0TL8N3rzf8Nf9TsfuvxOtOfvJMf9TkPm70StvEth5F0eRd3FKvYuzmZ/8JLFH8xU/sHqtD/IzvmDzWP+xC7tTxZs/ZNFjvc4EXuPJyn36E+9h0vGPd7bdo+NO+8RV3CPP83vs9zxPoc970vnq/vYu3bxikcXM726+MS3i6/9uogZ0cX5sV1MPtjF/CNdeDj/RbLtA15JfkBgygNmpz5gfcYDEpX/R5LjQ5ozHmLa8w/D9v7DOedHTPR+xL+5j4jY/YjkwkdsLXrE+w6PWe/0mHPuj6nPesxi3395P+dfziQ94e9dT6T3unEf303S5G4mJnWzIKWb0NRu1ui7iU3rpiijm4e53Zy06KHWsocrVj08UfaQ59LDdG0PMzb08LbfU6m+e+nX9Uqe14vHjl7ekz9DteMZjVbPedPuOR7ZA9wvGCBslAmLNBOdaYPotw4yKWMIa7lMrJkhE71zZKI4SSae1cnEjRlmYmqwmWhLNhMh9WbipSXmoqbRXARcMReetnKRYpQLn8ty8YaFQty1VIivrBTCXakQ889K1FsK/avWwv01a7FVZy1OXlKKs2ob8dtbNuLpTBvxQr2NqLFQies2KjFcqMR3GSqxa4ZalF5Qi5WX1OKm1lbs0duKhwvsxGsyexG9xUGMtnAUHmpH0TrHUVTUOorzzU6iwd1Z/JLhLIpmuQh7nauYljVMjEt1E0v1bsJsm5vwOu8m7l5wE2lqT9Eb4in+VXuJb4O9xJX5XuLSKi+Rk+YllmV7ibPbvER6rcQFL/GSyltYbPMWX170EX+qfEWhl6/YOddX3HnPV6x3GS7OnfcTpS4a0TlfI77+RCPupWuELkMj/DI14oMsjbi9VSPct2tEucT6PRoxolgjjPUaYXdJI35u0oinzRqx7bJGPG7XiE87NMK3SyNCBzRiuqO/eM9xohi9aJLwWTZJXHV/VfjZTxOr9wSJnuLp4tlFRMeqmeKIcaYYsTpYvJcfLOb1hYj7IzKFaX6mGDY6T2gvbRXnJuwVF7ZWiFcaasS+2Evi8z2NYrHdPRFt91B8/eZD4XKjV/w/BEJ+WA==</binary>
            </binaryDataArray>
            <binaryDataArray encodedLength="584">
              <cvParam cvRef="MS" accession="MS:1000521" name="32-bit float" value=""/>
              <cvParam cvRef="MS" accession="MS:1000574" name="zlib compression" value=""/>
              <cvParam cvRef="MS" accession="MS:1000515" name="intensity array" value="" unitCvRef="MS" unitAccession="MS:1000131" unitName="number of counts"/>
              <binary>eJzVVr1Vw0AM1ggpGCAFBeVtgMyjoExJmYIBGCEDUDCCS0pKSo+SERgBXSJhIexn3eXsnIvv+Z7vT6fv0w/A4R6SAHjZ2pT9tcHajjg8ntOnuftCA/BNeHkAeCbcEQLhhnCg/3vChrBtzm8Bhoyn7otzrexr/u/V4zm4qO28nDNL2XA6h3k4Yo+OIetSOPFooBSirVGHO8JXc9bolvDJ/wJrFfldorUO+zj06C5Hk3LXULyvObcNvgOdPsK/fimSz4wNnr1z+N/Gi9v+AuvWBonBGJvvhI7j95XzkOQjRMWridcp3wjPOr69vvacXcoXwH6IaLk2orF9LtRQG+WtwnHUheiglTpkeRyItRKcpfZmYrf0Q8BfXXNsnhu7w/JdS+yD8nfpuBjTuPgscL8JVNN3hEfCE+GNv7eEI81/EGJviszBnnkQTiI6FVMpPAPrcMOaDE2fnyRWNUr1STm+zOZ3ZA75jXHcqlysc2s7kavG5lLisVP5wdaCS/Kk5st7lueuFHvEh7/vMrqSNWOatf+XzBtWw97aXFqn18YStTrXT0vbtbaepQak5ovr2vsDvdp18g==</binary>
            </binaryDataArray>
          </binaryDataArrayList>
        </spectrum>
        <spectrum index="8" id="sample=20 period=1 cycle=3 experiment=3" defaultArrayLength="1140">
          <cvParam cvRef="MS" accession="MS:1000511" name="ms level" value="2"/>
          <cvParam cvRef="MS" accession="MS:1000580" name="MSn spectrum" value=""/>
          <cvParam cvRef="MS" accession="MS:1000130" name="positive scan" value=""/>
          <cvParam cvRef="MS" accession="MS:1000128" name="profile spectrum" value=""/>
          <cvParam cvRef="MS" accession="MS:1000505" name="base peak intensity" value="21.0" unitCvRef="MS" unitAccession="MS:1000131" unitName="number of counts"/>
          <cvParam cvRef="MS" accession="MS:1000504" name="base peak m/z" value="485.028821004874" unitCvRef="MS" unitAccession="MS:1000040" unitName="m/z"/>
          <cvParam cvRef="MS" accession="MS:1000285" name="total ion current" value="31.0" unitCvRef="MS" unitAccession="MS:1000131" unitName="number of counts"/>
          <scanList count="1">
            <cvParam cvRef="MS" accession="MS:1000795" name="no combination" value=""/>
            <scan>
              <cvParam cvRef="MS" accession="MS:1000016" name="scan start time" value="6.51405" unitCvRef="UO" unitAccession="UO:0000031" unitName="minute"/>
              <scanWindowList count="1">
                <scanWindow>
                  <cvParam cvRef="MS" accession="MS:1000501" name="scan window lower limit" value="100" unitCvRef="MS" unitAccession="MS:1000040" unitName="m/z"/>
                  <cvParam cvRef="MS" accession="MS:1000500" name="scan window upper limit" value="2000" unitCvRef="MS" unitAccession="MS:1000040" unitName="m/z"/>
                </scanWindow>
              </scanWindowList>
            </scan>
          </scanList>
          <precursorList count="1">
            <precursor>
              <selectedIonList count="1">
                <selectedIon>
                  <cvParam cvRef="MS" accession="MS:1000744" name="selected ion m/z" value="877.027451168437" unitCvRef="MS" unitAccession="MS:1000040" unitName="m/z"/>
                </selectedIon>
              </selectedIonList>
              <activation>
                <cvParam cvRef="MS" accession="MS:1000133" name="collision-induced dissociation" value=""/>
              </activation>
            </precursor>
          </precursorList>
          <binaryDataArrayList count="2">
            <binaryDataArray encodedLength="5272">
              <cvParam cvRef="MS" accession="MS:1000521" name="32-bit float" value=""/>
              <cvParam cvRef="MS" accession="MS:1000574" name="zlib compression" value=""/>
              <cvParam cvRef="MS" accession="MS:1000514" name="m/z array" value="" unitCvRef="MS" unitAccession="MS:1000040" unitName="m/z"/>
              <binary>eJwN1ndU01cbB/AsMoEQCEMQFVy10lpsXVWs5Ps4ELdWrdihdYFatdZXmRkQ9hZ33dZqnYBVC74YDGIhoqhBsRIRlNYXNWqoQhZ5f398znPvPfd+zz3nnuecW/KmQfGb7y1FXMhdhcTWrPCStyj6BLQoggNbFCNCWxSfDWpRlA58oui3+Ymiva5N8crQpuA2tik877Yp+hjbFBrfdkWm5JniA++/FaMHdSrE/5oVg73eKJbK3yjq+r5RsELeKFrC3yh8BrxXxI56r3jg0aOw9etRhPJtirPPORjux8dyHwGGeQoxTSrEai8hhMFivJFL4O0nwXZ3dxySStETJcNWD1/0GxCI2S8C8YgVBFZgEI7b++JfeTAk1mCs9+6Hw/IBqPQOhU9gKFaKhzKZw7GbG4Zo8UfgsT5GufvH2CUPRxV/JN4MGQVj0BiIQsbA3j0GUdYxeGYfg5HOMVD1jsFD97H4I2QsvuSPQ7J0HO57f44h8s8x12s8vrOOR6ltPAr4E1AvnYAHQRF46ojA6N4IZLsiYGJNxCeciUjjTsQD3kQMEk/EEckXGCidhFD/STjomIRUmQLnZUBDCFD/HNAHTkZrwBSw46fgpfc0CIRRWOKIwmVnFH5iTcf3kun4y2s6znnPgCp4JmZ3z4S3bSY222fC6JiJXa6Z+IozC5NEs/CV72wsejIHy7znIs9vLn4Nnocf/OdjhNsC1MkWYKd8AXiyRbiXsAhewsV4Jl4MufdX+Eu4BJmeSxA9eglm8pei4tpSPPb6FpXB30HovwwhIcuQ5b4cc72XY5TvcuzxXwGO30qg7yokm1chsnsVivesxpOgNbjuFYvffWIR5huLLd2xMPfEYpUtFq32WCxyxqKxNxbTWHGoZsfhc24cjgri0FcUh17POGzkrkWLYC2mua/FXr+1mN67FlKPdYgJXIfQuRtQ0m8jfHu2oI99C3xY8WjtE4++7+NxuDsep23xuOiMx3hXPDrdE/BZaAL07xJweWASrvdJxlN5Cpa8VkL9Toln6Sp4W1VoZuy3qWBgqbGQo4ZOq4Z3JlMlGhyYoMG2Qg34xRo4bRp4JafivSoVYmsalm/VYk6iFu1JWkRka7E7Vws4tLCz0sHNT8frHRnYOSgTwYmZYOVk4oIjExe1WbjtysJlZTbmZWXDV5KDZI8cvO6fg3vJOUjIyUG0JBfy1bno2ZwLlTwP4yX52FiQj4DNBSjdUoiq7kK0pBYhuqwYcwu2w1C0HVK/EjzQlmBKTwleW0ugt5VgnaMEkc4SdPaW4HjaDny4Zydy+Lsg27obpbI92Ju7B4Pf7UGecC/Ctu7F/fy9qPDYB4HgZ+yS7kf9noOYJDmEzzIOoa73MH51HcYkzhEEc49ALD6Crz2PYFjaESxLPYqhvGNMPYY17r8gLvEXnFT9ApH2F+yXH0fMg+NIffYrGj1PwJh3AsVeJ2EffhKLtSexPvck7jpPokD7G07m/oaN+b9hOOsUKn1OoTnwFI7YTqNYfgbtoWewIukMJqafQUDhGYwSnkXDT2cRnnAWgaJzmOF1Drv7n8NBzTkUJ55HdFEpuCWlOHanFJttpQhzlsLRW4pnrlJMSipDqbUMGnsZ1jrKsMBZhojeMgxxlUHKKkcPo41djjpOOcq45fhCWI5YVTkGny5HtLMcm/IvoOHgBXws+x0vq39HGf8ijgRfxAHNRRTkX4Qh6RIuJV/CkZRLWKW+BF/tJTRnXMLCoMswelagr7ICPaoKdKgrcC6tAiszKxC5qwKreysAViXWSirh7VWJFu9K5BVUIvy/lYjoqoTeWokyWyUO2ytR4KhEirMS63srEeOqxHTWFYxjX8FQzhV08a6g3e0KzgqvICXhCvxVV3Dq5hXIBVXgCavwRFOF5dlV2HSpCvygq2hPvIqdqqsIzmScuApPsQ6nBujAnqBDSJIO3sk6cFN0eMf4W6lDs0qHOrUOlRodTqfqcCBNx7yfDup0HTZn6LAiU4eFWTqMy9HhTYEOJ0qYPKsOPzp1GM6pxn1BNW4Iq7FCWo3C4GpMy67Gz79WY8D31/BH0jWcTr6GwMxr+DBRD1myHrwUPboZj1V63FHrcV2jx+VUPU6n6VGcrsd32XrMz9Fjaq4ewiI9kpx6LGLVYDq7BhM5NRjJrcFzYQ1ui2ugl9RgYEANGqbUYEt2DUTba9CxowYtzhqcYV9HNu86fuRfxyH/67iwg5nzazFsZy06emrRaKtFrb0WlY5aFLFuIIlzA+aJN+CZdgOJHn9CGvAn/qf+Ex/3/okgVh1Y3DrcFdShalAdRqTXQd+/HsE59UgKMKBglAFbxxqw5nMDyjcakLzVgPXxBqxMMOCbRAMWJhkwK9mAqSkGfKE0YIzKgBFqAz7QGDAg1YCANANE6QawMwyoyTdAaTNgm92A+aybiGbfBHFuYl/ATcwNvYkDypuw77iJ1j03sefoTRTKGnB3WwMM8Q24nNSA0uQGHFM2IEXbgOCSBjh3N2Bc6i18mnYLP5+7DUHvbXSxG3E4oRH7ExuhVTVCrW7ED9pG+O1uROS4O2gquIMPHHfQ13UHMs5dfLb5Hob/5x5kynvoeXoPNd33UGG/h0uOezjDMmJkuBEffWpEyFgj+ow3wjfCCEmkERXLjdDGG5GaYIQq0YiUJCOSko1ISDFiq9KILSojNquN2Kgx4odUI9alGRGnNWJ1uhErM4z4PtOIZVlGLM0x4st8I+YXGHHsCXOmx4hNViM22IxYbzcyfW9ErNOIFawmfMNtwlJeE5a4NWGhoAmzJE2Y4d6Ed+Oa4FvVhEp7E/ol3EdQ0n14Zt6HJOc+Pmx7gAHyZgzwa0bwVsY2RjwjsRn9khkpDBUjtRn905sx8FgzJlgZtmZEOJuhSXqIdPVDZGkforj4IU6XP0RH10O8sj9Et9tfGOn4CxO5j9D+zyN8k9+CiI4WbOppQZKjBR0JJjxPNOFFkgnmZBPeppjwr9KEbpUJNrUJTo0JPK0JgnQTPDJN8MoywS/HhD65JgwvNiHZYYLKaUKGy4Rs1mPksR+jiPMYu3iPceLnx+DbHsMjopXpvVb4prQiUNmKUHUrPtW2Ykx6K8ZntGL/gVaEO1oxl/sED61PEJfQhg2JbUhIboMqpQ2F6jZUZrWhMa8NL4rbINjdhgH2NoT3tuFbfjvihO0YntaOiIx2bCtqx6PudniwnuLtf56id9tTdB98imW9T/EduwNrOB3YwO1AilsH8gQd2CfqwFFxB36TdOCBrAMsVQekmg74p3bgnwMd+EP5N9rT/saPef8gMf8fnEt6jrepzzE57zm2FD/HWtb/oIvvRH1CJ/5N6YRL2QmRuhNyTSdYzk74uTqRJ36Bh7IXeJ/3AjG7XiDa/SV8El9idMpLZGhfIjH0FfJ6X2GP6xWOs8woY5txlWOGgWtGM8+MZ25mvOWb4RSYIRaZ4S82Y6DEjE/czZjgYUaUpxnLvcyoDTDD2pdZ22rGl/HMWoIZV9RmNKWa8VprhiPdDFGmGb5ZZizMNyPXZsZfrNd4zn4NqdtrcJRv8G72W0QvfIv5SW+Rp3qLB8MtWJhswcoUC35SWpCqsqBYbcFhjQXnUy24mmbBba0Fj9MteJVhgSPTAkm2BYE5FgzLtWBsngVT85mMAiajkMkoYjKKLdi+3YJphyx4esuCrx9YUMrqYv5vXWjkdKGV24XXvC70unXBQ9CFYGEXwkRdzF+mC0vcuxDr0YVdXl246N2F0MAuhAd1QRb8L9b0e4c5ynfwMryHQNSNMdu6mX7pxpn8bqw/2Y2Xth6MdvVgKduKHzhWqLlWlPCsOO5mxVuRFTyJFcu8rOCrrJAWWBGzndlXYkW9uw0mDxv6ptpwOYcZ77OhTGRHrdiOC/52rNHYUZhmx+V0O25m2PEk0453WXaIcuzIddlh4Tlwx8uBb9MceJTtQLnBgalKJ5aqnNikduJ8mhMb8p1YvNcJJa8X9317IXX14nO2C6u4LiTxXCh2c+EE34UqgQtGoQuLpS60+Lqg1LiwI9WFr/Nc4IlY9JGMRVHhLDqcwqJ19SzKY7NpGo9NQUI2xWewyS2TTaEFbDqvZ9MKPYeymjgU1cyh/cFcYkVwKY9R/QWXZk3i0iPGmkguvWNoFFySgks/M4YRly4yGidz6espXOpkbJ3KpaJpXNo5n0s5i7nET+HSDRWXvlRzqZ2xQcMlByMrlUt+aVw6yohO51IzY2whl+ZWMxkcHi2dxKNOhmsKj0zTeTQlk0d7b/FIwHcjXpobLdnpRuf5fDo0nU/Lj/HpdoaAKnIE9FInoMRqAUmuCWgvY5heQH8wmmsE1H1dQL43BDRqkZAs9ULi8kXkKxdR8wIRTasSUexVEQVWi2j8NRG91IuoqE5EHSwxbWGLic8R007GUK6YLjNy+GIyi8T0JFJMGxViYmeKacUUCT2ZJ6HRuRK6/sqdNvt40AZ40PTpHtT/Tw/K5njSzkhP6pjqSeIoT3LL8aT7UVLKVEkpSC2lswyFRkpNjIFaKV1imNKlNFvrRVE6L3IXykjhISMTyciglVH4Lhk1XpXR2ToZ5S7wpqo0H9qR7UMhTh+a0etD7YxtLh/yYMnpKGMcW063GCs4crIxCrlyGsyTUyVjrpuc/mEk8eXkLZDTCUasSE6sSDlzZzmFKeR0jWGGnM5NltOmqXLKjpaTM1ZOXK4vBZX40u16X1LO8aMTN/xoX70fnXLzp4Hwp1Vr/OnmggAaoAqg9+59aGBdHxqaGUjfKIOoiN2XzszrS+NK+lLK3WA6wO5Hm1j9KZ7bn+S8/rREO4C2SULov9IQsqaFUFxGCM3aFUL10lDiiwbRm/uDqDBtMOmyB1NF82CqmTyEkqKGkGHTEJr/3QcUIgyjB1PDKPWrMJpYE0ZtjWG0fvII+tD3E7pS8AnJTJ/QeoRTUHQ4Hb0TTsGakaTw/5SyZ42iN7mjSTprDFXOHkeX7o6jPrXj6dm8L2jHwklUK46krxoiyf1+JAljQKOegTz2Ek2qI1J6TCGX91SqyZxGeQ3T6IMhUdQ/J4qOPYyilqBo6lkaTQf9Z9D87YygWXR+7mzSL51NL1pm04OYOVT14xwqb51Hnwrn08uABdQ1ZwENlS0in9BFNHtwDEUviKGixTG0fGUMBayKoRUlMTS27huacexb+s+e7+nYvu/poHw1he1bTYXin8gwQ0Xs8VoacXsvrS06Rkvkv9C62cdJVXGC6eWTdOjlKVL+Wks+F+7RvoutZJn1glLnvKAxye/p//qQqcg=</binary>
            </binaryDataArray>
            <binaryDataArray encodedLength="488">
              <cvParam cvRef="MS" accession="MS:1000521" name="32-bit float" value=""/>
              <cvParam cvRef="MS" accession="MS:1000574" name="zlib compression" value=""/>
              <cvParam cvRef="MS" accession="MS:1000515" name="intensity array" value="" unitCvRef="MS" unitAccession="MS:1000131" unitName="number of counts"/>
              <binary>eJztVdsNgzAMzAgdoSOwQc0mHaEj8NnPjpDPjsEojFIi2eIIhjokBFXqxyk8E/t8ZzvX3dwCRMtnAY7ma0mEMx0ds/dWLjl5br2XfLqCOWn71OIrlw/kxPMa7gdK22Pr21g/azq27FeT119DbW6OPq9nTRJNGiXAnhhFi9/6zJ6eN+tPEC96qyhHcJ5rmROans/eKx7SuEnKFXppz+sA95b9LHXM6RclIfx6zpNAn3GcpWbC2bNF0xyx3h4j7iP8iBff04iGVw9che/RE1pOyGPsccsMW+PPOj/id6m6U/OJekKnxLK3ntb/F3EU0lW8F9YwN7dvdUz5XvIXv8p1yhwpCZwvIZ4ne+jNHmrYVyG2Sws9BuBhD4Jctdr08J/mv+waRbWONZDDU0qcJo0osR2uAeY+1PLacj/kuljn5Cxm2s41Z67vOc8ag/RA8V2OPmrNQPSp9A7HNURfoY40f4nvPLnqOfxxNj4LGBEw</binary>
            </binaryDataArray>
          </binaryDataArrayList>
        </spectrum>
        <spectrum index="9" id="sample=20 period=1 cycle=4 experiment=1" defaultArrayLength="6534">
          <cvParam cvRef="MS" accession="MS:1000511" name="ms level" value="1"/>
          <cvParam cvRef="MS" accession="MS:1000579" name="MS1 spectrum" value=""/>
          <cvParam cvRef="MS" accession="MS:1000130" name="positive scan" value=""/>
          <cvParam cvRef="MS" accession="MS:1000128" name="profile spectrum" value=""/>
          <cvParam cvRef="MS" accession="MS:1000505" name="base peak intensity" value="91.0" unitCvRef="MS" unitAccession="MS:1000131" unitName="number of counts"/>
          <cvParam cvRef="MS" accession="MS:1000504" name="base peak m/z" value="650.017052191757" unitCvRef="MS" unitAccession="MS:1000040" unitName="m/z"/>
          <cvParam cvRef="MS" accession="MS:1000285" name="total ion current" value="4215.0" unitCvRef="MS" unitAccession="MS:1000131" unitName="number of counts"/>
          <scanList count="1">
            <cvParam cvRef="MS" accession="MS:1000795" name="no combination" value=""/>
            <scan>
              <cvParam cvRef="MS" accession="MS:1000016" name="scan start time" value="6.681566666667" unitCvRef="UO" unitAccession="UO:0000031" unitName="minute"/>
              <scanWindowList count="1">
                <scanWindow>
                  <cvParam cvRef="MS" accession="MS:1000501" name="scan window lower limit" value="500" unitCvRef="MS" unitAccession="MS:1000040" unitName="m/z"/>
                  <cvParam cvRef="MS" accession="MS:1000500" name="scan window upper limit" value="2000" unitCvRef="MS" unitAccession="MS:1000040" unitName="m/z"/>
                </scanWindow>
              </scanWindowList>
            </scan>
          </scanList>
          <binaryDataArrayList count="2">
            <binaryDataArray encodedLength="27728">
              <cvParam cvRef="MS" accession="MS:1000521" name="32-bit float" value=""/>
              <cvParam cvRef="MS" accession="MS:1000574" name="zlib compression" value=""/>
              <cvParam cvRef="MS" accession="MS:1000514" name="m/z array" value="" unitCvRef="MS" unitAccession="MS:1000040" unitName="m/z"/>
              <binary>eJwU13V8VEfXwPEkG9m4uxEPkAABQgIEIvuLC3EhuLsVKxCS7GazcQ9aKBQqVKk/FTQuBPdSWkppS1vqhr7n/eP7uTJnzpm7e2XmH72HKjODh6oxhg9VKqOHqgLjh6plJg9VJcqHqibTh6rDZg9VH5s/VPVbPFTdsnyoMrR5qBph91A1xf6hapPTQ1WN80PVfpeHqk63h6qyLQ9V+ZUPVbGtD1W5bQ9Vv77wUHXzyEPVfKNHqgcWj1SO1o9Uw20eqabYPlItsH+k+sD5kcrZ85FqZdMj1ZHWR6oJex+pTr/0SHXl0CPVj4flnNVj1THrx6p7to9VD+0eq6wcHqsinB6r5rg8Vq13fazq9nys+nSEbKsfq0IbH6se736s2nzgsaru4GPVh4ceq26//Fi1zOyJqtT8iarN4onqovUTlZ39E1WgwxNVptMT1SfuT1T/ej1R/THyiYq6J6rp9U9UqxueqCoan6h2Nz1Rvd38RNXR8kR19cAT1Wu3n6ja7Z6q3rB/qjrp8FRlEPBUdaP6qcq9/qlqX+tT1fttT1V97U9VX+54qtq0/6mq0PqZaqPnM1Wd1zNVdvAz1cz6Z6rnGp6p3tj3TOVupscrospRj0GVHn3Jeqxqk+3nenzVocd7PXqs6Ncj6IweK8/pUXFe9i/q8b7Iv6zHHbHyih4/GenjrtTHyFKfazb6vOGgT4aTPu2u+jiE6ZMcrU9avD5fpOrzZ5o+y7P10VPrc6xC2rT6XBbP6/Q5Ui1tLfrcPKFP8YA+QQYGjFYa8FGCAXGJBqxPNmBcmgFp6QYszDDAVWPAiQo51spxpQG/i+06A8yrDNgp3q02YEqNAdX1BiQ1GbC1xQCzLmkT/t3S1mNAv1jTZ8ATkXLGgF+HDCg5a8COcwZMfWpArb6CsQoFJ8Q1QwULjRT8LkqNFViYKNgtApUK3hcxpgoGRZGZgnviOXMFehYK6oWbpYJXxQ1rBYttFPwpym0VqOIVzExQcF9sSlRgmKSgWXglK3hDRKYo6BLZqQpuixVpCnTpCuZlKTiaq8CpQsFxrYLUShmfWKiT8YnSKgWW1Qr2iB/qFGysV6BoUNAkPBsVPGxRcLlbwa89CgL6ZewDCs6I6YPSflbBgqsK7nytwNvQkB4jQ+4YG/LExJAapSHjzAy5aW6IrZUhv9gaEuBgSC+GrE0wxC3JkPBkQw6mG7Kh2JCROompNmRXrSGtTYY812ZI5E5Dxr8gMZ2GjO4yJKXbEJs+ie03JHHAkF8HDTl/zpD3Lhny4Jkh7cZGRCuN+MHUiHcsjNhgbYTCxohm8TFGzE0w4kGqEappRpwX7y42YqDciJYK2VYasbHKiAunjbDoN+LSoBEvnDViwh9GHDU25oyJMSZmxmiSjVmWbsypTGNcc43ZojHGtMIYKo3ZV23MyBpjrtUaU91iTFinMY+6jWkaNObCRWNOfmHMpwYmLDY0QWtkwiFjE1aZmvBE7HUwISrehOIEEwKTTfhIXEoxIU9jQozOhJJqE5bUm9DUaoJ3mwkzd5iwdacJesdMuNZpQmevCXf6TNAfMKFZHB00YeiMCdsNlOxTKAkxVPK5SDVSclMsM1byUNSYKHFVKok0VVJgpuQ7sdFcyYeWSv6wVnLKTslqByWfuiv5abSSr2OVvIOSoXglsxKUPBAliZI/WckXKUqWpyqpTVPilq5kV5aSl/OlbamSFo0Snwol74pYrZLzYm6lkt9EmU6JTZWSA2JMtZKT4naN1K1V8kw01imZ2iB1mpRkdym5I9Z1KzHoURLXp+SCmNev5HdhN6hk7BlpPytjv6LkOSNTFMamtAo/E1PeFyqlKRfFfFNT/hAVZqaMtzAl19KUu2K9lSlt1qbMVZnSkWBKTqIcJ5vin2IKqab8lWbKKxmmfJdpyqYsU5bkmVKqNsVaY8rJClMytaZ8LdZWmqKvM6VFvFcldaulVq0p9xpM2d9lyqhuU06Ir3pMWdNril6fKc3i4oDEnTHl5SFTus+aUnBOaonN501RXjBlt1h+2RTPq9L2hynXDc1408SMB6ZmZFuaEWBjhquDGfuizfgq1owWlRnbUs0YlW6GQaYZ8dlmfDTLjCVzzDBaZkZvuZm8GyS20owPqs24UmPG4lrJUW/GgWYzdrSb8fxBM5w+l35dZtifMeP7s2asuSS5rprRfM+MLn1zvjcwx8zQnNvG5vxmbc7LtuZ87WzOx27m/C/GnCdx5hzFnAcp5nSmm7M2x5yAPHMS883xKjLn2CKJ32ZOo1r61przYqM5d5vN+bLdHL93zXn0vjl/fWzO/RNSo8ecGwPmNJwxZ9E5c6rPm/P7JXNevSL5vpd2fQs+NrSQe92CJWYW1Jpb8LaFBTGWFvxmZ4GNiwVr/SwoibLg60QL1iVZkDTNguWZFjRmWUCOBe/kW/CuxgJVhQWXxX9ayVNpgYdO8lRZsKDagrn1FsxulvhTFnh1SnuP9Ou1ILbPgovCfdAC13MWTDlvweuXLPj9igUv6Fmy19CSE0aWbDCxZL21JcdsLWlNsmR1qiX/S7ckJcOSWyIwyxL9XNnmWWIwQ+KetyRLbcmeCumvtSS70pK74mS1Jd/WWGLeZMmWVkvCD1oy6V1LlvVbcvO85LwkOS9bMvwLib1rSckDS/58Ykm0nhUXhIfCindEnKEVl8RiIyseijpjK7xNrHhPoLTiqlhmasVj0Whmha+5FR+IRAsrbogVllY8Ey1WVgRYW/GxSLGxIsjeik/FOkcrMlRW7Im3IiTBihMiO9GKb8XmJCvMkq3YJ8akWNEh8lOtsEq3ku+EFTNzpKbGiptaK1ZVWsmzZUWbCKqS3CK92orbwqjWSr4jVmTVW3FXbGux4soBGfNBK77skPYuKzb1Su4BKw6dsWLCkBUzzlrhpLDmiDhraM3fRtZUG1vjYWIt7wtrlppayzVb85G5NZ9bWzPF3Rq1ypp5CdZ8nGbN2gxrunOtmVQosRqJFX5aaRMpldbcEmt11mTXWDO9wZpnO6xZ3GPNI+HbZ01yv8SIg+es+eWCNZqL1vJfST4DG+YpbGhV2nDHzAZ7Gxsm29oQ72jDddHmbEORpw2Tkm0YEtfSbTDPsSGowka+pzY419oQXWfD4nobHolJO2347kUbBl6y4e9eG24O2LDzjA0jh2zIOWsjz7UNK6/acO+GDU8Vtjy1siVhoi2KybaERNnywxRbkrHlSIot51NteZhmS0O6LX4ZtnwsUqfZsi/Llgc5tjjn2eJSYstn5bZkqm25KzyrbNlZK7nqbMmrt2V7gy3dO20p7rGVOYYtcf22tA/asu2sLUPnbbl92RYDAzvyDO24L7Yb2WFvbMd5EzsWKe14JO6Y2/GntR2etnbsTJDYJDscUuxkjHZMTbWjOd2OeTl2+OTZ8VO5HW9o7Dius+P7Kjv5rtrxao0dkS129PXYMavXjqQBO0zO2NEzZMeeS3Z0XrbjwRU7Fv9ix0SFPUNivqE9/4p6I3v8jO35n0g3seeO+MfcnjQreyxs7El1tGejkz0DLvbMVtnjHW/PByIlwZ7bYn2iPWZJ9rwoxidLTIo9H6bJ8TR7wjPtmZNlz1+iJlty5drzlfi70J4nanuCK+w5LnK09vwgtlfa46Cz54iIrrLnklhWbc8z0V5jz4hae/Lq7PlRlNXb49RgT2yjPfrN9uwUp1vs0euyZ4cI6bbnlFD32uPSZ89bYtWAPYaD9rx7zp4vztuz76I91Vfkd/hCxv3IngUGDjQpHAgwdOA7IwfsTBx4TVxUOsjz48AzUW7pwDVrB4rtHXjO2YH4BAf+THHg0DQHsnMd+F5sz3Pg31oHTrc5UNjuwLrdDkztdMD0jAMHROc1B2L0HVEoHIm3c6QqwZHJqY48TXOkPd2RX6scsax35LA43+BIYYsj2lZH3NscObnXkaQeR74UG3odmdjvyJMBR947J/0vO9J2xZHTVx258KUjbxk5yTzdiR8tnUh2c+K1RCeik5wIS3VidpoT9elOOGU5sXOzE6+XOrG63In/KpzI0zmhqXLCrdqJpBonLOucOCwm1ztxQYxucqJbZLY58Z1w3OHEm6LlBanR48Tefif6B5yYO+jEv8LtvBPLrjihf9WJ08+c8DZw5luFM28YOTPB1JkiS2e8reWcjTNDfs7MjHXmYoozu9OcGZPuTK+YneFMwzRnAjKd0WQ7M7XAmdfKnIkud2aV2hljjTP7RHiFM4PikdaZ1kpnRuicOS2G1TjzsZhW68w9sb3OmecaneV748ykZmd2tTrzd7vk3+nMMdFzSvY7nbHrd2bNoDPKM868KJ6edabrvIzxgjOfXXLm3avOfH3NGT9DF543dSHCyoWn1i4cc3DBw9mFD8Qbbi4cT3ShMtmFt9Jd2DDNBYtMF74vdyGpwoXNWheU1S4EN7lQ1eLC0R2Sp9uFZz0u9PS5cHLQhcIzLpSfd2HLJRfWKVxRmLjSbuZKqLkrJ6xc2RbvSnyiKxuTXLFKdmViupzPd8Wk3JUDIlLtynmxVOOKQYWrfH9dGdC68rjSla4qVxprXPmtzhXfBlc+E57Nrkzd60pIh7SLoG453+fKR4Ou9Bi6UWjuRrWFG+V2brjau2Hr6sYXbm5MjXfjUpIb+1PcMEh3oy3HjVl5bvwjmvLd+LPQjb5SN7rVbvxV6UaDzk2+f26cFLU1bvjXusl97kbpDjeOHHBjWK8bnwhtvxteA26oz7gx6b4b+dbu/CJ+cnTnWrS7rD3cUSa6MznJHZMUdw4Iwxx3FPnuhBe4s7fInc7t7swqdae5zJ0R5e7MVLvzjxhR4c7fWneaKt0ZrnOnQwTXiHp3ihtk2+TOKfFnmzv1u9zxP+lOQac7v/2/HjkedOe4KDjjTu2QbM/J9rycuybxP0i9p0Lfgy4DD1oMPehWetBq5kGPuQdzLDx4KB5ZezDG2YMwNw/GenqwJMiDa7EevJrgwc1EDzYkeWCd7MEREZfiIWsVDzamerCtwIOjhR4Ub/GgY5sHoWoPeV96cLbBg6WNHrzY6sHknR6cOim1ejzo7fNgx4DEnPHgzFkPDM57YHjJg5VXPGjX82S0vid9YoGBJ0/FLoUnYw09OSMWG3mib+zJXnHOxJNlSk8MTT3ZLyaaeXJRmFh48pJYY+XJy9aeRNt48oajJwlOnqR5yH6sJ/FxnnwlHPAkOd6Tu8Il0ZP3hTrZE48UT7JSPflR5GV48ouonubJyHwZX5Enu4s9eVbmyZ5yT8arPeWeljFUeKLUSW1xtcqTddWeWNR4srFOatZ74tjkydwDnugd9uTFVz0ZOC3X0CX7PZ4c7pdxnPck45InCn0v9ouJBl6sUnhhaujFYTHVyIvrwsrEi9tKLxzMvLhr7kWphRef2ngxx9mLR8IbL/LivWhO9uJxqhc707w4k+7FvmmSK9sLozIvDojJ5V5cEWvVXlhovHhVxFV4cUts1nphX+nF2yJZJ3VEaZUXH1Z7kVnjxY+istaLz+u8KKj34nSjFzObvPhXtDZ7MarFiz7xrNWLPW1enGv3wninl3yHvPhyrxyflOPTXhwUUR1eXBWWXV68Jrb0eOHY60Vqnxfl/V58POBF9qAX08960XROrumCF+MueXH5qoz7uoxfzxsLfW9eFV8aePO8wpt3DL0pN/bmYxNvspXe+Jt5E2XvjZWjN/FO3mx19mZzujcp07zxyJI4kZPtzQNRneNNQK63vC+8Uc7w5txybzaUeRNS4014vTeHGr1JavXmG1Ha5s3PO7z5e7fkuyD5LnlzTwRd96ZNOQxLq2G42A7Dz2EY340aRnTiMD5NG0Z9xjBZ28tx3jB57ofxet0w3BqHMWXXMDz3DaOhexjdPcN42juMCf3DMB8cxu0zw5hxcRiDl4ex5skwLJ4O4zUR/2wYX4sSPR9c9X34UGQZ+PBA1Ch8CDT04bSYZeQj6xEfdhr7cNjUhxgzH74Q6ZY+jLLzYbKjD4XRPjTH+NAf68OiOB8MVD7sF5Px4ap4Lt6HNxN8uJvoQ3mSD57JPnwifk/xQS/DhxfE2kwfjmT58HGuD3X5UmO7D++V+ZBR7sOPQqf24aTGh3atD2GVPjjW+vCuyKiTc00+DDX7oDrpw22R1SHXIYK6fJjT7cPqPh/M+314TXw94MP2QR+6zvnw6lMfuX5f3PR9yTHwZZ6Rr7wjfIk08cXK1Jfrdr5stPdF6+TLxQBfsqb6UhPti2W8L4kJvpQl+uKZ5EtTii/9qb4sTvNFke7LjQxfNk3z5WimL/ezfFlZ4Murhb7Uz/RlWYkvJtt9OSxiS335Umwp88W53JcPRJbalweiVuMr80xfusQ8rS/PxN5KGZvOl8tiXZUv1tW+vCmSa3y5JzS1vgyr8+WYmF7vy9/icLPUafHlwzbJ2y45d/ry3F5fDE/4clBMPenLTbH5lC+Op315T0zr8OUnUd3pS2CXLx1iTrcvT8SeHl8ien25JNb2ye/U7yvzdl+8z/hSNCQ1xZhz8ntekd/sqS9rnsnvpefHGyJJ349vhdrAD2+FH5+LIkM//hFtRn4MGfuhVPqhMvUj18KPqbZ+pEX7oYvxwz/Wj8dxfkTgR0uOH8vy/PiqwI+ZJX5cKPVjTZkfluVSRySppY7QaPwYVuHHv1o/dlT6MU7nxzmxqsqPI9V+JNT4UV4r46jz4692Pxae9MOp04+sLj82D8j+oB8Pzvgx/KwfNy/48f4lP+quyPFVP0Ke+dEnFuv5Y6Tvz0sixsBf3iX+bFX442roz0ci18if30WjsT+hJv4MiCVKf4xN/Tkkbpv5s83cnzxLf/4Qg9b+fOLgT4Gjv3xX/TkjPvf3Z0OMP+/G+jMtzp+fRI3Kn2D86Rbz4/3RT/DnReGU7E99qj+9af4YZkjtbH+W5vnTWiy5y/15ReOPqsIfz0p/inT+jK32x6LWn3t1/uxu8qeq3Z/yHn+O9frzX58/qUP+6M76E3DOnw4x97w/z8S+C/5kX/Hn8A1/thgHkKcMQG0VwEObAHbbBpDuGMDnCQGsTQngfloA+pkBHBBfZAXwR24AY/IDWFEQQGJRAFFlATxfHkCuJoCmigDOaANYXhlAQlUAE+sDaGgOwKQtgO1HJVdnAIreAGL6Ajj+LIAZeoHs1g8k0iCQKyLLKFB+40CUpoHcNQvExyKQ69aBDDkE4u8ayO9TA3k9LpDO+EDmJQRyIDGQT1IC+Sc1kB1pgbwzLZCMzEBGZAeyJCeQl3MDuZMXyImCQP7aFkhbSSDjtgdyXqwpDcS6LJC3RXp5oLynAqlRBzJcE0ivWFwRiLE2kMNCVSl5RLkukGFVkk/MrA7ksZhUK2MUTvWBpLYG0t0eyMIdgXz1eSClxwLxOh7IMTHjRCCPxJ6TgUw8Fcg1sem09OsI5AOR0ynXJ8Z0B3JWrOoJxLI3kDdFal8g90V1fyDBA4H0iEWDgXifk3GcD2TvhUDGXpPrEku+lJxPA/lQ5D4L5A/RohdEmH4Q58RqgyCsFEG8JdIMg/hR1BgF8YoyiHjTIJkbBvFM7LcMwt0mSOYZQfzmFESTcxA3o4L4ZGoQO2KCWB8XRDZBrEwMwjIpiDfF/eQgqlOCGJ4aRK8wTg/iZRGfEcRdUZIbxO6CIF4tCyKhPIh7wl8TxEvaILyrgphcKzWEa73UEZebgmhuk3G3y7h3BNH1YhCHDkq/40FoTwQRcDKIk11BPO0O4lZvENv6ZMz9QXwmpg8E8VDsHgxi4pkgNg0FkX8uiOcuSr4nQVg/C+JtkaEXzM+iXj+YUINgBsUKRTDmhsG8IVKMgrkvhpsEy7MfzD2zYAytgrljHUy0QzDXvIIhOpi7QhMTjF9sMB1iXlywfEuD+Vqe9BeTgpmaHMyXwjM1mGNi67RgXPKC+Z8IKJOc6mAOCz9tML41wcytDeZZUzCz2oMp2RVM1AvSZ18wxS8G8153ML/3BLO2P5jfBoNpPhPM0XPBrL4eTOMXwbz1JJiV+sNJVw4n1Gw4P1sO54z1cN62Hc4Du+GschzO6ODh/Mlw/s4YTkTmcDZlDefj7OH8mzOc3UXDmTh9OPuWDMe4fDgJ6uEs1g4nSTccs9rhpNQN576waJLczZKvbTjr9g/nSJ/sXxjO+JtS++lwmg1H8KXDCEodR3DSaYTMV0fg5z6C3mEjaMkYwc6cEVzLHcELhSO4VTSCE8UjUJSM4NvtIwgqG4GpegQ/akZQVzGC5uoRONRJn4YRfNY8gmE7RrC3cwRfdI1g3JURFFwfgcetEYw1GMk25UjuWIyky2ok921H8rvTSMa7jOSy2Og6ksNJIwlOHcnxgpHoFY3koHitbCShmpHkVI6kXTeSp7UjWdQ0kpSWkQy1jWTHrpEc2DeSqlMjyeySfD2ST2zsHcn0/pE8Eh1DI1l4VuIvjmT1pZG8d3kkcbdGsuTJSMyejuQNkf5sJA9Ek16IPJMhXBDrDUIoNAzhP7HXKIQo4xC+FD7KEOabhjBkGcJfNiHoOYUwZ2oI+tEhEBPC7/EhtCWEEJ4YwlWxOSkEt+QQPhMzU0I4kBrCN2khaNND6M0IYVxOCPsLQtheInlLQ2RdEML98hBeqQvBrjkE7x0h1O4JQdkbwusirU/GOBDCRbFhMASzSyG8KX69HMLTGxLzLIRio1BiTEIJNA1lmVkoFuahvC1+swhF3y6UePtQqhxCGeEYyoUYiUuU9uRQMlNC2ZIeyvGMUOZMC+VwZijfZ4XSNT0U0xmhTNweSklpKAvKQ3lSFcrRBtlvC8W4PZSwXaF81BNKYW8oj8S+vlCi+0OpGJD8g6G8MxTKjnOhnLoo8ZdDeU2EG42SdeMoxliM4oDNKFyTRxGSMYqPMkfxTc4o9hSNorx4FBOrR3GyZRSp7aO4vHMUc/aM4q2OUbQOjuKXC6NIuT6KsTdHMfR0FDrD0bIOHc2gxWhibEdTkDGagezR2OaO5mHeaApnjMazdTQnxZH20aTtGA2nR3O4dzSnLo3G5Mpo9t4bzc+PR9NpMoYoizH0WY3BKWoMDTFj2Bw3hiPxY0hPGMOS1DF8NW0MtjljiMsfwz1RXTCG0MIxOE8fQ7Z6DAOVY1ilG0NR9RieiAM1Y3jQMobFO8dg2T2GF3rHsOXiGP68OoZd18Yw+foYvtYLQ6sfxiHjMBqUYVwxDcPTPIw3LcPItArjI4cwCuPDOJAQxveJYVxKDmNTShg7p4XRnx3Gt2Vhsv4Pw7UijGNiYnUYt4RtfRhFDWFk7Qxj7QthbOgK43h3mNxXYWT0hTFpIIxhV8JYZTqWEpuxeLqN5W2PsWQnjeVv8U3KWELSxrIhfSx/ZI1leN5Yzoi1+WNxKhjLP9qxXKgey4nasbxVP5bzLWMx2TGWN0RQ71gc+8cya2Asv50ZS/vQWILPj2VQOF4cK/fDWNKujCVTMY4FZuPYazkOD7txmDmMo9ZlHJWJ41CmyfmMcYzKGodnzjhOCfO8cQybMQ7rWeMwWjeOsLJxJOjG4bJjHMa7xvHX7nGs7B7HK33j+LV/HN7Xx7HddDy9ZuNxcxyPmfN4ajLGk5I/ntuF4zGsGk9G9Xiq68bj3Sjn28bz1Q45/mg8Q2fG8/DCeOIvjWfClfGYfDGeYYbhvKoM53fTcKotwrlkGY7NlHD+TA0ncms4nTXhTG0OZ9z+cD7rCienN5wf+8O5NRiO+kw4J8+F896FcAovhrPjSjh3roYz6no4Yx0m4O80gTXOE1iSPIH09An8IQ7VTmBH/QSuNE1gXvsEDu6awOauCdj2TmBW3wR+PDOByLMTGHl+Al4X5dyVCfx7Tc7fmICzaQRm5hEMOkTwqlsEGe4RxCREUJ8YwfikCG6I8uQIglMiGBIbUiM4nRbB0vQIZk6LQJEZwT9ZEUzMi+Cz4gjyZ8m5qgiOiMxqaRMFOyL4fVcEu3dLnv0RhPdE8IXQ9EYwoi+C88J7IIIusWIwgk/PRDB3KALl2Qgen4vg0PkIdl2MoONGBM8ZR3LKJJKZZpEYmkfyhsi2iOQ/YZYYyV8pkbyQGsmlzEhcciNZlBdJcUEkBoWRvKmL5KXqSDSNkWxujsR8RyST9kXi3RHJz4ORjD0XiZfLRF7LmUhC/kSmFE7kwPMTcdk5keGDE3lyeSIvX5nINaNJ9JpOwtl8Ehl2k3jgMIkdjpMId5nELTE3dRJZ0yZxMHMSyVmT5LeZxNcirGASS2dN4pPZk9CfPwmzjZN4pXES+5ulf+skRu+aRPCeSbjsn8TYzklc7J6Ew+Akdl2ZxJwnk6g0m8xmq8kMs57MadvJzHeYjKHzZKonTcY6fjKR2ZO5kTsZdd5kLuZP5kzhZJbMnEyjdjJVusn4101mQ/1kVjdO5oO2yeTvnMztg5Px7pzM2q7JuHZPZnnPZGYPTOav85M5qRfFI9MoDptFkWgZxV3bKHQOUVx3jMI0LopXE6LITIzij+Qo4lOj2JYfRV9RFLdao6hsi+Ls7ig274liYVcUH3dHUdwXRfrZKH4/H8WOS5LvapS8o6MYUE7hiMsUsl2n8IfnFD6PmEJejOwnTCE+aQq/iB9TphCeOYWqrCmU5U2R65tCz4wpXC6fwvqqKXTUTmFF3RQKdk0hZ88UbE9OwaxTcpyfQsLFKfxwdQpR1yWPxVRuO0zlustU4uOnsiNpKtXZU6nMncqvVVMZv2sqVbun8uKlqfx2dSqrzKJxMY+mQzjYRmPtHM0PKdFE5EfzVWG0PMvSVhfNqaZoTrRFs7Q9moKOaN7ojubxxWgyr0eToIhhr2EMCUayNY7hZ+cYdrnEoHKNIc49hp1eMbQnxXA/PYYfC2KIKZatiJkp5sYQrxPV0r8+hsTmGPbtiOGPvTE864rhjf4Y8gdiKDgTw9uXYjh6LYYZt2LoNI7FTRlLn00sk+NiuSeaVbFEEUtrfCxTE2L5QUQnxRKXFsuhmbGc1sbSqZN+1bF41MbSI9bVxbK+IVbee7GUvRBL+qlY/hVZXbHk9MTy4aVY5l6OxeJKLN8bxPGXVRz/2sSR5RDH685xTIyP465oSogjKjGO70RrUpzMs+NkHRJHe0ocsalx7EqLk/d4HH9mxRFeJjHaOHbo4sjfEcfbO+OwOxhHUoe0i0PdcUzrieOV3jiy++IwvyDtV+JYeT0O7y/jGBCzDVTYmajos1ThY63itquKqngVSZkqDItULNCpCGxRsb1VhaZdRcQeFfc7VOztVqE/pML4nIr3RNCXKtIfqMi2h6NOEJIIE1IhLQeZg8OMIrihg/oaWLwXct6Dy6dAfRqqOuHnPtjTDxtvwscW8Sy3jmeTfTxfusQzOzae7oR4EnPjyciPx3NuPHfV8TRr4jGuj2dxUzy+7fFodsVza3c8NXviidgbz8KT0q8jnq3d8ehfisf5Rjyd4sZX8aQ8i+dNgwQCLBL4Oy6BLBJ4KowTE7iZlcCBwgTyixM4OiOBtysTKNYlMKIpgaZjCTw+ncDrHQkUdCZg1JXAe2JOdwKWPQl8Jpz6EmQtkyDv6gQGxZbBBMacTeDe+QRSLifw1rUEVtxK4NxXCSxSJGJvmMgp0W+cyEVlImWmiXxhlojfqERCVIncEDoSCY9P5BuxJymRjTmJzK1MZG9LIq5vJaLtSOR+dyIe5xMJvJjI618kctcsic/sk5gfn8SqxCQ8kpLYnJzE7bQkvIuSuFqcxJ2ZSbxdkcQnlUl80J7EiZ1JrNyVREB/EvVnklh6JYlRN5PY8WUSL1gmc8I+mV+TklmYkYz9tGS8s5IZqk2me1cyfnuSidqfzLbHyWwyTSHQLIXzzik4p6bIXC+FMTNSMNqZwto9KXSdTMH/dArqjhQe96bwRl8KSwZT6LuRws6fUmStlUqMUSq/CJ213Eh2qUzyTOWnuFQuzU+luzmV0I5UbolHPal8dy6VDy+nYqRIo8kxjV+c0hjyTOOxXxq62DR2qtLk303jlfg08hPS5H9Owyk5jcDUNO4WpvFNRRp/vpBG7+k0hnemcV3s7knj9b40eWbTePplGm87pBPmls7Xotk9nU6fdNSqdL4hnUUp6ZjnprMiL52SgnS+qE1nSn06F9rSGf5iOjmn03HsSieoJ52UgXTOnkvnza8kTpHBVKMMMk0ysDPLYL15BkOOGeyJySA1NoPH4q24DGapMrAigxNiTXwGPgkZnBfqxAzGJWVwV7QlZxCfksHf4tXUDArTMlCmZ+A+LYNtmRmEZmWQnZeBZkEGdZsz0NuWwQ/qDHZrMkipyOCReFObwcxKqaWTWmJ1ldSpljo1UqdW6oiE+gyMdmfwkRixL4MpL2bw4gGp/XkGy05mMKojg6bODGK7Mvhd5PZIfG8Gff0ZbBnI4JehDA6czWDuzQxGG07jK+HiMI2DrtOwmzGNuvZpfLB7Gt+cmkby4DRSL08j2z0TF69MemIyeT42ky/iMmlQZSJfDpYmZbI9JZO/0zN5LSOTY5mZnC7KlPs7k0kzMzFUZ8p8PpNt2kxGVWbylfi8NpNh9Zn075P9Y5mEn8rErjuTTnG9NxPfa5l8Z5+FvUsWRxKyqErN4qe0LEblZBFQk8WDuiyKj2ex9mQW/qeyuCKqTmcxqSOLn8WLnVny7s9C0Z3FR2JJTxZuvVkMitK+LML6s0gazGL2UBafXslixdUsLj7LQquXTaR+NvfFNEU2+obZvC8WGWXjYpxNiUk2o5XZ3BEJZtnMtMjmtGU216dk82t0NodissmLzUYZl82nYqUqG2+yuSAq4rOJSMiW71k2LyRmk5Ek+dKy6S/LZow6m8SKbB6K2ZXZ2Omy2VSVTVF9Nscbsvl+dzZ79mSzcF82zvuljyh5UcZyIJu2g9l0vpzN853ZhHRl09ydzYy+bNYPZBM9lM3hs9m8eCWb7KvZqG9Kri+yWWyUwxHXHLbF5jAqLoevRZsqR95yOTwUb8XnMCchB/vEHLrF5qQcRibn8KVoTpEPSmoO/4jX5QPTkZHDzcwcYrNzuF6QQ21hDgvKcnAuz6FflKhzGKPJ4RuxoyKHZG0Oj8U7lTn0VknNOqlXn8PzTTncbs4h/0QOq0/l4Hc6hyuiuiOHXzpzUPbkyPs9B9++HH76Kofz+rnsN8zlf8a5eDvl8ol7LgGJuTTOzMWtIpelNblo6nJJ78pFrzuX5UO5TDyfi59RHuPi8jCIz+OztDymZubx8aI8lpTn8WNFHq/U5TG9Pk++k3n4Hcvjiqg5LnEn8vhdvHJS2k/lYXU6j9NiY0ceIzrz+FK0dOWR0J3HQ/F2Tx7zevPke5RH2EAe34rdg3mkn8lj6dk8PM/lMelZHg/ES3r55OvnY2aQz3GxTpFPoGE+N0SDUT5xxvn8LV43yWeWMh8703y6xTfm+Sy2zsffOZ9273wW+uZzPyCfmqn5vBqTj3VcPh1ikyqfEPL5SrTF55OUkM9jcTQxnzPJ+YSn5nM1M5/arHzUM/OZMEvqb8zHS52PTpPP5Ip8CivzsdDl01yTz9t1+XzflM8LzZLrWD5DJ6XfqXxyO/NRduXzufinL5/ewXxeuZLP9Kv53LyXT/Sf+RzWL8DUuoDxLgWMjCrgK9E2pYDkqQU8Ee9FF7AopgD32ALOiYq4AiaqCvhZvEQB+fEFmCcUcFKsTyxgeFIBt0RLcgGJKQU8EkdTC1iQVoBregFnhDqjgIhpBfwocrMKOJ5dQHx+AQ4lBZRsL2BsaQHfib1lBWSWF2CkLuATsUpTgF9FAVdFnbaA2MoC/hKv6wqYXVWAfbX0ryngXq30rZM+DZLnUAHjPivgs+MFrDlRQMDJAm6IhlMFqE4X8K94q6OAeZ0FOHUVMCDKugvI6Svg7bMF/O9ZATGKQv4SDsaF9IntJoWMUxayxqKQYFcRV0iLqpB346WtqBCTmYW4lheiURcyUVMo71Y531qIcqf0PynbrkIe9xWy9UIhRlcKWfBFIQWKIjYZFbHDpYgrHkVsm17EaHURQy8V8fzxIkadKGL3ySKmnSoisLOI5q4iubeL8Owr4s7lIk4/K2Kz3nRC9adj5TidTmHsNp0/p07HMXY6AyJCNV3+t+nyv01nS+J09iZP51iqxJVP53PxX810pjROJ/XkdPw6pnNd5F+Zzujr02kwLSbGupizdsX85FpMmFcxcyYX4xRVzKDQTClm4tRifhEvRxczI6YYu9hiesX2uGLCVcX8KA5STEF8MVYJxXSKMUnF5KQUY5pazEmxMa2Y3RnFTJtWzLqsYu5sk/3txRiVynFZMcHlxdwW7epiUjXFGFQU8z8RUFnM8ppifGqLuSYa6op5VF/MgrZi3thVjPOeYlpOFpN0qphn4sPTxfh2FvO4u5j3eopZ2lvMP+eKmXK5mMk3ipn1hdTUm8E6/Rm0K2YQaDKDW+Kp1QxwmcEj8a7rDLzcZ1DjM4MHMTMojpvBhPgZWGXPYEed9GueQVqL9Ds2A/2TM/ifCDwtxyKwZwarB2aQem0GdxQzGe08k4nRM3GMm0lU8kxeT5nJ1IyZvJ07E8vamQxcn8lC51lc85zF1JhZvBU7C9vZs9hWPosf1XJcP4tLjbPQ2zmL1btm8VKXxA3N4tPrs3A3nU2w/Wxmes8mcuJsXKJmUzVlNjFTZ/NO9Gy8Y2eTqJrNx8zm5SyJy57NuO2zGSifTd3+2Xx3fDa/dkic8Rz8Y+dwHNnmzKFw+hwmzpxDVPkc/mmdw5L2OaTsmoPV/jnMOjWHgqE5vPJ0DgfN5/KWzVxGOs+l220uzdFzuVg4l7qiuTydPpePiueyY/NcKuvn8sOxudw1nsebFvO4Zz+PQsd53EiZR8LceTzeNY+By/OYenUeprfm8bXrfHLd51PmOZ8/vObzdep8HhTO5/Kn8/nhxHxWDM1ngfkC4r0WUDplAZeKFnB49gJmzVlA98EF+HQvYHv/Am5+uYDJ5guZ4r6QlQELOTljIfvVC3lSuZCDNQvRa1xI27mFPDJZJOvuRfjHLOJc6iLmZi8idPcidB2L2H1xEecViymqWSxzwsU49izG9+xi3nVYgqHHEkpmLOGvmUuo+nwJz19eQpvDUoomLKU3cynj5yylv3Qpt3VL+WjvUsbcWEqYxTKOWC6TdfcyxqYtY1/mMr6qWIZJzTJ+2LeMfqPlzLZeTrbdcuZ4LueG13Lapi8nq3g5785bztXK5WytX07Yi8tRm64g2mwFH3msQDVjBXozV/DTwApeH1zBHuVKLpqt5Ib7SlrLVnK0diUj61eS3b6SuZ+upNJ9Fb/sXcUrL67CvHMVT79ZReCc1Xw5fzUvdK6m7OJqPrq2mlumazjmvob/ea3hF781vJ+4hqBpa9ipXoONbg00ruG93jXyvV9L6vW1nPloHZWD61jHc6yd9xy/LX2Ov198jgkvPUfM5ec4deU59K8/R6Hneu5Fr2d01noi56/n/RPr0Vxej57nBtZnb+D0nA2sqNzAmJoN/HFKznVs4Gn/BrLNNhLquZHnAzbyRsJG/kjdiPWsjbToNlJYu5H0sxt56cZGRtzeKPPuTRS6buJ42iaSsjbx8uxNrF+0ianVmzhVs4nxNzahu7OJq4rNfGu6mTVWmxlrvZlB1830p25m2+zN3K3czCu6zSzYv5nHIc/z3/bnuae3hVDFFpmzbiHOdAtGZlvoEQXWW1jhuIVy9y30eUpM2hYu5m+hYsEWQlq2sPDgFpZ2bmHRpS3cM9rKCpOt/K7cSkDeVv4s3Mr8BVuZUb6VJRVb+UW7lQ26rURWbeWxOFG9VdYnW/mwYytRXVt5Jk53byW5dyu3BrfK3GwbkQnbMEvZRmz9Ngz2buPn49s4eXobC/u3oTQu4YZpCU0OJTg7lWCZWIJaU4KZtoQh0VJZQr6uBLeqEr4Ui2pKeFBbwsWOEmZ0lTCsu4TXekpY0VvCmL4S/hTbBko4drWEOTu382jvdtoPbJf1z3bMvt5O653tWBqUorQopdeplD3+pThTysTcUj4uKcVFU8otcbCilJGVpXygK+X5qlIiXy1lXFcpx7pLUfeUMvZsKa9+XQq/lnJCv4wKgzK+E8kK2ZqUMcG6jD1eZaT6lPGcbxlz/MuoV5URmyqx88vYvUjOLyvjz/IyPDRllAoqylihLSOssow2UaQr47/aMh43lXG1rYw/DpaR91IZXx0qQ3W4jFeE8uUyxrxSxpEjZVi/U8Y6ce2DMv46VUbh6TI+E54dZZSJb8RrnWWYd5WxSvj0Sp/+MpZckfF8XcapO2X4f1OGTtwXaXfLqP2+jKwfyjD6qYxjf5SxVa+cQ/rljFaU85+ynBOm5fialWM9qpzqsHJq4spxohzDhHIeppXLvLKcxzPLWTS/nD7x39Jy7mrKZb1TjqW2nB+ryjE4XI77q+XMfKOc8NPS/0I5UUZqhgLU7B2rRhOnpidBzepUNRPS1Pw+V03+PDUnNqgp2qbmWqma/WVqDMrVhKjVNIlPNWo8K9SUC6tKNZfFRJ2an3eqcTwguV9SE3ZITbv4V5w4rMbhVTWLj6r56101w95Xk/KBms8+UVNwUs2bp9XYdKh5TuzvVNPYLbl71ey7oEbvooxP/H5HjfU9NevEvu8k5lcZ2yM1tgYaNojFhho22WgwttNwRoTZa7garmHJVA3/RGuojNXwg0iP0/CucFBp2Cy+EDFoOCRM4jUsF0NibIKGHWJmooZTwjlFwyupGnIyNejlaUibo+Go2DxXw00RPU9yCJP5GpaJITF2geQQMxdqyFys4QNxe4mGVcs0hKzXEFemYWW5hnC1ht3isZij0dApfqmQWloNHwv3Sg2l4hvxuk6DVZWGvhrJ2yo52+XaD2oYEC0vafhbHD8k1/myXKfoeF1i39XQe0pDYYf8Rt0ytl5p+1bDtV/kevUrOCsaHSqYGVBBVlAFr+dWMG1BBeZrKtBbV0HR+gpU5RVcUlcQqangvaoKnKtlv66C2y0VrGmrQH9HBS57K5i0v4L9ovVABScPVlD1UgUJL1ew7pUKrorB1yoIeKOC0rcqiDpawdJ3KzgjVnZUkNEnuYXrxQrar1Uw4psKvL+tQPeggvcVWgaUWgLNtYTbaXkq5tlriYvU4j9VS7X4WXwUrcU9RkupuCuSYrUyv9JiG6dlg7ghpqq0HBImaFkhzonweC27xVMxL0Erz4SWkYlamsSfwidZy7ZULWMztfwyU4vnbC3l4p5ImaPlHWE/Vyv3g5YvROw8LS8Ls/laVouLInKBlheE/kItC0W/GLVIS6s4uVhLwBItD8THS7VsXCFj36glerMW3XYtrmVavhGJ5VreFDZquR5xXUzVyPUIkwq5FtFTKW31WtwOyu8gbhzS8vdrWiLe1fLbSS2fntJScVrL9+K9Di3ruuX6zkiNs1oGv9Ly8GstHXe01H2jJf+uFufv5NqfaYnXq8Rav5LnxDUxxaCSl4SxopLl4pwIN6xkvlElvSLEuFLW1pUUm1TiYFFJg30ln/pUUuFbyQ8iw68SZ/9KtomvRe6oSt4dI/nCK3mqqiQqo5Kz0yrZnVnJL3MrSV8g7cJkaSX25ZU4NUj+w5VEvlPJPuHbWcn5wUrUf1Tiaqijw0pHoY0Ona2OcnsdNWE6Hk7VMSdax4gYHY3iT3EiVod/nI5q8YvIVen4RHihk7eCjh9ERryO7Qk6vhFxyZIrR4fBbB075+h4Inrm6miZp+MfMWO+jlMiaIGOOvGbKFioo3KRjovlOpmP6lBodAyJpxU60ut1XGvRkbNf6hzQkfSSji8P6Zj6io7ukzqOderw7NFR0ifnv9Kh+lravtHx4rc65t7XEfKjxDzQ0apXxX9iln4VnWK4QRWNIs+oCg9lFQdsq3jBvor3hlXxjU8V+FdxI6AKk+FVzBldxeHoKozjqjhDFWVZVTybVUXwgiry1VXc11aRVFPFoaYqTJslV0sVmYeqKDhexfcdVUw+V0XkhSqmfVvF1N+qcLKupiSymu8WynZpNYkrqjlbWs0zdTWFrdWkHarG4fVqNhyt5sZ71fScq6b7QjWf363m/i/VOD2rJlmvhnfEHf0a3jao4XmTGm6b1rDWu4arIiqwhkuhNVwYV4MitoalYm9KDQvn1rBrkWw31XDzbA2qSzVs+6YG529rSLlXw4e/1vCnSS2vhtVisbqW62L92lq2bKpFq6lleH0tF1+o5ecPalEOSNvftWQ8qyVTv46PxULrOta71qE/to4J4+pYNaGOn6hjcFodM5fUsWljHeqjdfz3vzp6P6kj5nQdzj11LL5Uh+GVOn74qo7Ge3WEfF/HW6b1/GZTzy3Pej7zr2dCaD3bxtdjEV9Py4J6Nq2sx3F1PY1V9cyvrceyuZ4N4p2X6wl+s56179dzsKMexcV6Dn1bz5v/Sh/nBkz8G3gloAH9aQ2syWogc2EDW9c24LuhAecjDSR82IDjRw1YDDUw804DZ39roPSfBpljNfKmVSNdDo0MOTXK/dHIN0GNTAtvZH5WIytyGskobMR2ZSPJqxpRr27kf5WNDNM1YljXyK0GiW1upL+9kb0HG1n+UiOXxPDXG4l6u5Gq9xsp+qCRKx2N1F9qZNmdRtbfbcTxXiPmiibeMmySeXIT/nZNnHNs4lvXJlmXN8napYmjfk0kRTRRHtmE0cImNEubOLasiT/fbGLJO01MPCr932ui9P0mMj9o4sClJkquNtH5TROLv23i7d+asDZvJsi6mSZR6dSMmX8zu9Ka0WQ1s2lJM/nLm8lY10xRRTMj2psp3dPM8JebUb7WzE3x1pFmPN9v5nRnMxeuNMs7spk93zaj+qeZNL0WPh3VQkZ4C+djWhjMaOFaQQu7FrRQuLaF5rIWwqtbaGxoYaCxhTW7WjB6pYU3Xm3h79cl9q0Wsrpkv7uFOUMtfHaxhbmXJe5qC07XW/ji2xYe/dDCgvst3PqphYm/t+D+Vwtt/0gNo1a6zVvZY9HKtohWhie2MiWzlfRsOZfXykvzWwlb3YrDulbmbWilq7wV57pWkltaWdfRyswzrRy70IrmbivDfmzl/q+teCraKPRoY11AG7fC2rCLbONyXBsv5bbRMqtNvnVtuCxpo21ZGzPL21itaeOpro1lL7fx6WttNB5p46f323j14zZ+7GzjZFcbF3ra6L3Txq//tDH93zZs9dvZaNzOJy7t3A9uZ8nIdv4b3U5ipMhp59fcdkbnt3N+bjtb57fLvETaF7Yzf1E7QyJycTu1y9p5f1U7M9a0c7u+nX3N7VS2teNwqJ1S0fpyO1lH2ml+XeLfbWfuh+0Ydbfz0d9Sw3oH3U7/13B9h0V1dAEcFntJMRprbESwJ/auUeAnaowx9pZYUOwm5lNRI7GjxpIYoywsLFtYelvqVnpfmkgRBZUuCCgWRDDRb/54n5k5c+bMvTzsnXtdGTTLlYkLXJF+70rzSldSV7lyaI0rmrWufLFOxIS09a5s2e9K1M+uPP6fK1eOuLLtqKv4bboy+qYrsa6uWKhcCfUX9QJc6WN2ZWC7K5MtJDh1k7DvcwnlIyXkjJLgPVpC/ngJYydKWDhZQtJUCZ2mS2ieKWGkjQQfOwmDvpcwbLWE6WslKASfTRJW/iihYZuECQ4SOu6QcFBgp1jnKMFzt4RueyRE7ZUwfJ+EPv8Tex6VYH9SwvWzEnLPSZh9XsJvFyTi209C4SWJ+CaW8MWfEi4KDrckzLot4V83CW98JJzwl+AVJeG9SUJ4sqhfIGFpkYQhVeLamiVsfiFB9lLCtRYJ+r5urLV2Y8IoN/wnuXF6shtbZrpROduN5XPc0Av2tm4YFrthvcSNE6vdqBFWbXdjrIMbtjvdmH7EjT3H3SgQfrzsRrrwg5sb87zd6OTnxi/CtkA32mPcGJwmVLkxrcaNf+vcKHvjxuJWN5ZYuTNuijsfbN2xw51Rq9yp3OZO0WF3ph0T8XPuhF5wJ+yaO7F/uxPn7o5E5Y6vnzt3Y9yZfded3gXuJBS601DqzrMqd6bUuPO+zp1vBkrpOUTKJUspM0dKOWklxW2UlEOjpUSNkTJvvJS9i6REb5dyzlFKyX6Rf1GKwlvKx2op1wKk3AmUMj9IytMcKaGFolaRlOxiKepKKb2rpPwu1Atf10jFc0VKt1opxfUir0HKvtdScjp6MKeTB76CrKsHo3t4MHyAB7tGelAgLLDyoG6MB+7jPMie7MEveBC1yAPvZR7cW+XBkDUe3N3mwUAHD046enDmkGivefBE8FN70NfHgyl+Hnxb7EFuqQeqJg/Se3kyqo8njv09+dXSk5EjPflliicWdp6MWe1J1FpPwvZ6cme/J9WHPfH38eRAhCf/pHrSP9eTKQWeyIUFFZ4MqvTkorCtypMcYU61J37C2RpPNtd6sq7ek7hGTyZZyKjuKGNlJxnjO8twE5Z3lXGrmwwrSxnvhf1fyrgvRI6UMcJKxm5rGaGjZFwYJ2MgMrIXyXj6rYzOq2X8KpzYJ+PRIRlLjsjEOSjjJ5WMvmoZZ4QmYZOPjOm+MlTCylAZXTUyLiXKcEiSkScMSJHhIrwUzqXLMGfI+O2OjPZqGUU1Mt4+kbHtmYz17TLGdvNitpUXGWO98JrqxbuVXrStEePDXih+82LdaS9WX/Yi7k8vKly9WC714pHciw8aL/7M8KK4yIvwYi+GlXtxTWgX7Cq90AjDqkRMaBN2V4txrYjXiVi9F7YNom0Ucy1i7oPoW8hpF/Z0lGPXSc7wznKuCde7yXnXU869z+QstpTz/ks50VZybljL+XuMnINj5XS2kXMYORXClC1ynB3kbNor54szcjQucsIvy7G+LWesh5w4hZwJSjlSobtKjpNQLazylpMgfK2W4yn08JFzTKgRVvvKSRRkfnLxrJEzOVBOarCcjWFy0gXfGDnNWjmDE+TsTJRzV1iYJCdUGJIs54rwVihMkWObKu4rTdyrMCJTzrpyOSmCokLO00o506rlqITeNXJeNIh6L8XfoFXOYwsFyzsq6NJZQXU3Bau6K+jXX8F/XyqwslZwU/h5lIKaiQpmzFRga6dgOAreL1bw0RoF69YqCNqq4M02BXe3KwhzUDB0h4LdOxXgqGDELgX3dys4cVjBvfMKIi8oOKhSUCp08lHQN1xBToSCuZEKhmgVxCcp6Jki9spU0GxWcKpcweYKBZlC7SsFURZKknsqCftcia+Vkn7WSpymKPnOTslYlHTZoGTkbiWGvUqmHVIy9R8lKsFKpuSmME6hxF1wUiqpEVarlCQJk72VyIVP1Ep+FxqETT5KZvoqeemnZJu/kuAAJV6RSnTxYp9EJZXCyiQlsmQlvVKU1AvT05TMy1RyIFeMq5VsqFEyo1bJ1jolN5qULGhTMqWTit6dVezoriKtj4r5/VWcshRjaxWjxqm4bKNCu030t6v4fI+Kq/tVtAufn1Px7qaKff+omOSj4hNflXjXU2GdpuJEhYjXqVhSr+JCH2/2jPBm4XRv/pzhzWR7b2y3efNhuzd1jt682uPN9t+96Xbdm39l3pR6ib5SxHy8ue7nzQF/b54EeTM83JuMBG9cksT6FG8sU735Jc2bP4q96dpDzbzhakaPVJNirabvaDX9bNU4rFEzYp2Ib1OT76hGs0vN2sNqbI6paTst4ufU1J5XM91FTfxVNUqZmpM+avG+qqbUoGZUsppNxWqaa9WceC3W9PdhzCAfiof5sGWqD86zfTDb+PBqqw8Hb/nQJPEhLtyH0Ggf/oz1YeYLHwa+9GHcvz4smOaLy0JfZCt9yV3ty76zvhjP+fLLZV8S/vDl0k1f/lb4EhDoy5UgX4ZH+OKc6CveN31pr/CltNIX8wsRG+6H/Rg/jo/zo32WH6k2fgyw82P+Gj82bfGj7rAfV538uCbxQyH1Y0mcHw73/Oj82o9z70TOKn+S1/lzcYM/wQ7+9HPyZ9klf05c92eixJ+/Cv2xmRJAyIwAXtoFMMY+gNZ1ARzeFUC1MMk3ANvwADTRAaw1BZAmPM8NIK8gAP/yAMpqA9j6JoDUroH4dwvEfXggLYsDebI7kLQjgQz+LRBPn0BG6wOxKQwk714gC8sDOdExiDt9g9g6IIhRg4LI/yKI3nOCmLoyCLUwcF0QM34K4tjhIBYcDaLbsSBOCOeuBpFwO4jR2iBaU4I4XBSEuTiIhodBnK4J4qdOweQJuz8N5kebYJ4RzO0fg5HtDKbxr2AifYNJTg/m+d1giutE3n/BjPkohH8GhTB3Tgi234QweEkIW74PIWFnCMf2h+DvFEKH4yEER4QQHRNCx9wQlhSG8HVRCEMehHDgRQh1LSH0agvBqWMoxz4NZUr/UPZahjLONpQDK0O5vymUdVtDOXQklLRboXykDqXEJ5TK/FBsXoby4W0oAy3CuD0gjO2Dwlg8MoyvrMI4OCqMgvFhXJwZxiHHML7dH0bJ4TBar4fR1zUMu6gwgvRheDSGEdVRw6edNRzvoWHtpxq+Ga2h7xQNL2ZquD5XQ+58Dc8WaTi0QcOr4xoenNCwwlXDpEANg/Qa7EwaxsVqaIvTiGeJhuFFGroVaxj4QEPMQw0lbzU4/athb9dwPu8bjnRAOLsI57ufwrnqHM7Fs+GsvBzOGe9wbqeE8yI1HMe0cBLTw5meEc632eFY1oo5YVddON/Xh9PpRThe78P5pUMEVYJHpwgudI7grVDeJQLnvhFs/CqClTYRvCSCrt9HEHVc5FyI4IBLBJkXI5h/KYJP/ojgoXsEs31EXkIEI1Ii6JEawYp0MTZHiPMoQpzXEXzTI5IFn0TSp18k9hMi8ZkSSeLCSJrtItm9NJLITZFkb4lkgmMk1/ZH8uehSJ47RXLOJZJNf0eidovkunskSz0jSVBGMl0VSXqQGCdEciMpkhPJkTwTZqRFIi8WNcpEvyaSYR2ieDU9ivSZUZxfEcXCVVEY1kfx189RzDsWxVF1FLsCo1iviaIuKgpfbRQ3dFH43BM5JVH88C6K09Oi2WgfTcG6aOLWR/PXzmg2HIhm4fFofroUzdfR0TRphaRolqdEk/wgGveyaDpXRePcFs3Kd9F80y0GxZwYzGti2HMmhg4uMSReiuHD7RjmR8fwVBdDsDEG5+QYrmTEcD43ht6PY/jzaQxHXsSg6aIl8EstH1lpeTReS/0MLadttLwWym212KBlkL2WXUu0pC/V0rhci+t6LXmbtAzcoeVPofNOMe+o5cpeLTVOWlpOaom+oGW8i5Z5V7Q0XNeSL9Wy1lfUCtDSUaPlQbiWDjFalsVp+TRR1EzTUp2hxWTWcqNEy2dvtFwS4rvokHTT0fq5jrwhOgwjdUyy0vGPtY6WUTpsp+voNkvHYDsdzoh2qY6u60TcUUf5UR3rnXToj+nwPS7WnNbR44yOyRd0+Ak9L+qo+UdH/i0drhIdSzx0/CrXEazS4aLWIQ3QcThIx3chOlIidciNOuoqdZzqoKfCQg+d9AzroufnbnpGD9BzZaAe5VA9ayz1GMfoOTtez7y5eswL9Sy00fOVrR5vYbCdnhvC7+jZt0jPentRa7GeyUtErWV68r/Ts2S5Hs+1ev5Yp+eHjXrGbdaj26bHZ7ueIQ56bgo9dug5LbwRqnbq2eioJ3aXnqm79YzYo0ciXNirp134dZ+eZQf0jD2i5/pRPc1Oer44KXLO6vn4nMgRtlzQUygsc9ETelHPQVc9X0r1LPcS1+0rrtlPz/AQPXtNenol6vklSY9Vmh6pcLJCxCv14jtE3HuryGvTY2FhwLGjgTIhs5OBhZ0NfNHVwE2hqrsB948MKPoYOPSFgVUjRY7wlbWBltEGSiYa6DLNADMNTJllYPhsAx/PMfDrXAN1QtE8AydsDDy0NbDGzkCWMHGRgZ6LxR6rxR7CpnUG8oUl6w3ECzM2GJBuNHB5k4H3wo4fDTwQWrYb2LjDQMMeAyuOGYg8buDVSQPjLhqYd9PABomBab4GToWJGpGiRpSBD9HifvTieg1iP6OBLVkGDt8z8FSY/8DAwDID0yvEXlUGvq4zUP/WwOv34hp7GDk6yEjSDCOzZxrxmmWk32wjneYY+U0wzTeyw9bISjsjhUuNOK01snq9EZsNRnRCr81G5m01csrBSNUOI9a7jXgKV/YYyd5vJOCgkV+OGdl42siMs0Y8zhkZIDGS6W+ki8HI8hIjdx8ZmVVuJOuVkXfvjWzvYCLdwsQ3HU181clEzy4mDnU1sby7iUG9TLR+ZOLb/iYShdEDTVwbYaKTpYnfhA0jTcRZmZhubSJEeDTJRM5kE2tmmbhoZ+I/oRETOxaZWGVvwm+JiXcbTPzgYOLrnSae/mwi45gJ3zMm7l8wsfKayHU3sVppotsdE9pKE49bTBzsFItfv1jmjIvFtCCW9pWxSNbH8mxjLB2cYik8LWIXYpkriWVoaiyb7sSy4XEsMytiSXsSS7+Xsfz+SuS1xNKpYxz7O8WxrEscycLNAXHss4zj25FxGOfEMcEuDtPSOOSb4ujnFkdpYBwPE+OITY5DmhPH45I4lGVxrK6II0ugMg7LRjFvEU/fj+IJt4xn8Mh4ts2I5xXxfL1UjB3imXE8nmD/eLz08cy8E4/qfjxVLfFo38az5X08GR/icfgkgYF9EzjcL4HXXyWwYpIYz0sgwSaBmP0JWB1N4H/HE1j7WwLxJxOY6ZyAr0sCQdcTuCVJ4Jh7Au7yBPooEvhcn8DgxAScsxJoKhT1yhLoUZ3A1JcJ3OiSyNxeibh9nCj+7xK5Ny+R79cnkr81kQe7E1HtT6TsbCI+/okUxyRi1CVy05jIgsREjqQlcqgkEYf7iayuSmT/q0SWT0sieEYSOfuSOHsuic98k/DSJmGKS2J2RhJFJUlk3E9iVnUS9ElmhVUyQ+Ym47AgmWObkqmISKa3Ppkrwt3YZH4oTeb7mmSmvkgm6F0y2y1SyOmfgufgFDxmpeC/LIWJa1PY7pjCXI8UAlJTyLyXwss+qdT2TeXtkFT+sk7l/KhU+s8R/d9S6eOSykBpKs6eqcQpUzkekYpan4qbIZVt8ak8f53K+NFpOGxKw29rGkW70ph6NA23Y2mcP5FGuVcaCnUaR+PTKE1MwzctjRHpafQpTEP/JI0jXdKZZZ9OpLB/YzpHd6az0i2dqR7p/OWVjos8nRf6dG6+The/owy+tcxg3ewMMuZkMGl+Bn0WZvDBJoP2zRkM+18GF/7MwCImg/NPM/ijcyYfvsqkaWImf8zJ5OD8TFyWZOK8NJPGDZkEb82kv0MmcudMslwy0VzORHc7k/MemWyVZxKmzmR8YiafpWRyTdhYkklSFzPTrMx8OtPMFeHXOWaahD1zzVQL2+aZKRMK5ptZ8Y2ZLMF+gRnDQjMBtmaGYOaSvZn2xWZWbTbz7Y9moreYGeBg5uoOM+93mnnjaGbvbrHuN7HupJmhp808uGgmXGpG4WnmRLyZJalmgjPMtD0041huJrPKjF/XLKxHZfHx2CyeTcjir1lZvJuThck2i5k7shjtmCXOtiwu/pFF7M0sBkuykAg1sixu6bJoN2Yxv1DE2rPYYZEt7jWbiYOy+WxoNq7fZBO1LJu2ndk4OWazZ3c2xXuz2X88m/4Xsrnqks0AfTb74rPZkZCN/4Ns0tuzmf9vNpYdcrjRMYe6wTn4WOWIM1vYnMPznTkYfXNYosuh6GEOawfnkjYkl4FWubSPyWWdXS4H1+TiEJTLeWMuB+Jz+eFBLjlCemkulOWSJJge5hLzKBefilyGVuXyUW0ufwiu7bl88m8uV4Xu/+XiIrR+yKXRIo+9HfPY0jmPjV3ySO2eh6FnHrsH5fF4cB6FQ/LIHZrHd8PysBmRx7i5ebTZidiyPEasySNrRx7dD+UReTqPI1fzKPHP45kpDz+z6N/Pw/5hHpqKPE7OukOOzR1uye6wLOQOhmwxrr7D7Po7aIVXb++w590daoWlHfMZtSifDt/n892mfJZszke/JZ++vvn8LZiM+Xyans+7rHzq7uQzpiIfSU0+l+vzcW7MJ7U9H53tXQYtu8sfK+7SaeVdDqy/y9tjd1nqcpd6xV1S8u9ypeoug7sWMKBbAcmWBYwZV8BjmwJxzhQwZEMBgzYWkKkoYJGqAFvvAub5FGAUOhoKOBFbwN7kAp4IP2QXYM4tIPBBAaqHBUgqCuhbVUDv6gI+GlDIf0MK8aCQOzsKWbGzkFxhye5CBp8s5OTlQupuFOJ4s5CVHoWY1IVMCSjE9VWh+H4sxLlDEft6FLF8YBHrNhQR71iE4lgRXseLcD9ZxEDnIiTCrVNFuFwqouVGEU8lRRSpi/jBv4g8wSqlCLXgVFVEdodivhxRjGRMMafnFvPGtpjXFPN4bTFrthaTv72Y7F3FzHEqZsL5Ysa5FNPHs5hrymJ+qCxmRVUxOTXFzHtXTES3e3h9eQ9P63sMnHCP17vuUXn5HllJ97B5co+oOSXEOAunStBeLGGuqoSUjBLs75RQM/w+h+fd54rDfT7Zex/FhftYX72PRnofrfd9enR4wOFtD+h15AG3Tz7A48wD2lIfcHNMKVHzSpn5TSnHHEr540ApKlMpi3JLsf63lHCLMuhZxrB9ZWw8V8abhDJMpWW8s3yIauJDpkx/yPzZD2k59hCX3x+SYXrIP4UPqe/3iO7DH7HpzCP2+z8itOwRsx4/orz+EQtGPmbZqMfMsHmM5tRjqqof82OHctoXlHPRtpyrW8u5vb2cz5zL+UpWjr2qnLy4cjaVlmPTXE7AzAoy5ldQ92MFfuUV6KoqKOlQSdmiSmavq2TZxkp2H6lk1rlKrBIq8RN+bRX9k1Vk3KrCKbmKNsG5oYr5LVWs6FXNtdHVDBhbTdakas5uqebh/mrKT1Xzp0s13SXVhHlWYyOvptmnmu8jq+kTW01kYjUzk6rZm1lNU2k1mxuqefBJDbsX1fDtzhpu3ahhgatolaL1q2G9sYb2+BqKy2oYWltDwJMawutqONBcw5J/a3jXsZY9lrUEf1uL255aXp2v5bRLLfprtWzQ1LIjUYwLa/F/W8vd/2p5bfGEMd2f8KL3E5qGPyHC/gk1m5+w/tITxiuesCTiCe/SnvBxnzpcLesoH1vH9ll1JG2tY9jxOkpT6qi0rufC2Hrcxtezy6YeiX09vU7Ws/JcPUOu1DPpWj1P9fVcj60nIame3iX1nPmvns9GPSV71lM++u4pkl1POXj5Kb3jntL4+CkDqp9i/f4p0R+eYtmzgfBeDWwd0kDz0AaODmvgneBq2YDyfANalwZ25DfwxbMGJnRrJM+ykY1fNzJ0YSPLxJvq+W2NROxs5PbBRmY5N9JW1oh3eSMbhjZx68sm8V7XxCirJoKFbQuaeG/TxAXbJjxpYqJ9E9HCf9814f9DE6vWNGG/RbRbm2je3oSTg5gTPBybyN7bxItjwrkmWkKbSCpvom3wM37a8IzId8+w/+8ZAz95zgSr5wTZPidi+3Oc3J9zIfs5Dl2aOf1ZM1OGNyOlmZiDzWy/0Ey0XzOzjc14JDWjS2nm37Jmdo1+wT/zX1C07AVrr7/govcL5KEvCNS9QGHxkstWLzGeeMm0qy9xULzkV+VL8HuJ8+hXvFz6ihFxr+j5+BXK8lfss3tN4OLXtDq95vjp12yRv+Zc9WvUH16TatHC6S4t1Fi18OmsFjLnivHiFtT7WlD9r4VH91rQLXqD47Y3bJe/wbP+DUe7trLToZXrB1oJ/L0V06lWfjvXSsGlVmrlrXzh3cpX6lbcA1upTG1lVVUrJS9bOfXlW9zHv8W07C3P/n5Ll/ltDPymjfEL2sS3Uxsf7Nr41KGN9t/bCDjTRuX5Nk6r2jAktfF/abh7gA==</binary>
            </binaryDataArray>
            <binaryDataArray encodedLength="3264">
              <cvParam cvRef="MS" accession="MS:1000521" name="32-bit float" value=""/>
              <cvParam cvRef="MS" accession="MS:1000574" name="zlib compression" value=""/>
              <cvParam cvRef="MS" accession="MS:1000515" name="intensity array" value="" unitCvRef="MS" unitAccession="MS:1000131" unitName="number of counts"/>
              <binary>eJzVWzt2JDcM7MCBAwc6ggIfQAdwgNYJdAQdQQdwwHDDjfw2ZLihIz+HDDf0ETr0MTyUCDWmBgBBTo92HeA1m41PoYr9HWlZFlpejdpW2+dxEWPcRo39E4zxmIxJwt+qZ+EhI4+HL0HMaG/W/ozJvnrYZ3N7+7LmBcfrrkn1y22cYV9yb/WAawDn6FRrO23vTtuvJ3s42dP6Nl8alnpsaXWrFYFFq0fgy3O4tfjT/O8EDtkDcqpxjmPGZ2mh4ZN8yzyeT2R9XGhv+Fl5rTjMG8UUweHV6/Xr9VHobS3W7X07B+qW9S8dnJF5qbvmm4RfFnhyO8YYEuRmf8xJdH6ucH1LD6wjcSP2LOIsnS2+mOskc6+X1xLkCY8hb3jM0sPTIHpc07ynv6b1UebhGKnV07JXt1D/Wss69zRalDzo7/XNsZn08yPSH2Le6n67V72c7MvJ/q3Xh3ova9sv7R72eX27htTrB2NILT4DZxam6sf3H87D2/tVvx+SMNk3ctnTWOOW8xbYJyW+t1ZkDI/l2ljo8jqj1ZO9yljsz8MVwb8M+mnzhfznL5kfNfX6sfq2YjRtI/gj8xvta6TQfh9bxDz2puGtfqipxZnWZ245HtZ9e7fu93W+53AdWZ81koY1M2Av4ONZEjkWJZfWp6VBT8ueaf1F83nrIVH/uXGmrjy2OX5a7UgvWLvmqdrKdxHpV0S/Gu6ePrJupl0PjMP5Xi2LEy1eqxfJJ3OyJbrkQh6zuNfWgMcpzycxF+Uj6mvFW33wfFZiLU01LXo1e7pofEaM6Pye6+nl9WD1VJrV56NPq/5+k+kcB+ZPdPntyOOMIBaxJ3HM6tHqr6ebrJeUfLJ+FvtW3oim7znFc2O9971/TxFWfVmTRJf3W95nP9TBwkUiH4+tvrIxr/ZE+9pAvVATua3Y79bz+7ys09PmCJM1Ijom2p+fXppedbyI5/9Me0+bwhPWSbDFHqW2mMvThnXkuQI1rZ6RX6wjj2fyn7FwDrW05qx45rjy/cvjsvx2sj9O9tfJ8sl+P1lq8782q9e0b80+t3fE1N4Hk9CQzdJKjreGpeb6s71jfmvXz3yyv0/23GrwN9UncW19zbXu57jGuayXwP/9+gGYs4jT1ounbYZ9Iv3dSNOOa3taY23uu9D+Ts7fmzcxV1q/7Mu5NiWnZxL3BnziOvPWoNa7to+9Mu4E89qYrQQwoSbYay9Wrg3tGOLz1oDLTfsOU8+Lf9rvC1/b/pd2/ry0c+ipjVmnWpvXAOteLQf6zC0HXqsz9FzofM1LrTbY9/hd6Bzf3Xp5L5dacy4r96i2RYwjumNO3kqMCXJZWmMM0WWvPObruHwmYp5Z86zksPjmNcb7uDa0vqxjvXoWrx5HnmbRWj1NIjgtTDzOIr8WE+3Z6luLTZ1Y7fiIrrWnAvEJYnu9IR7pn+nyekKwr/VsHSc6v9dlI8cID5rWkXw9rSOaedpEDf17+9484j7KZJ8E8z0eMYeml4YbdfJ4SdS/bqB+muXBuR7Xt9Bito7F41H5o9bTKYpB6lnHWexLfaL1ND9Sxons6zZjseYxzyimYmDUat7SerUQTxbjpOSJamSZzI/YLKxE5zpqWs/0PhJHYuvhnKl/C5zWGLe9/BF+qzZFzCfH18qnxVicohZE5+dtpsvvECN9LdS/X85yNzNn4dC46fl5nIzU7mmn5ajbUserfm0mJafHDRmxI9hntSRj/iPM0zCCR/PxNPS0iOqOtaK5LFxa7+9b8Z3zub3fP7Vve/L3fj6e6fI3Vk1vOX71h++nGXEYWLWeZExp2+z1OGDMt8Qnxz19vXlXh16epgO172/3TSf5N03Ma+7klH1x/KYcZy4Q9yb8HuBvQFBLgjlPD4zR1gJi7HHHMUXY/br/TQ3GazV7+r73tZ7/nTeb16/Vq2eh9WLkRA2Ym1f9xbfd5/ZNN4tvu89t/r59t+NrB5H+W4bUNDX/O8F9InuNeT1I20Q8Yyh0/t6kcYO8IS8aDk9LiRPzcJ+lcbA0Xv9ptjwuy8+Pb79L1b+F/OnxTYundf9dhdcs12HeJa6s1JYYaszDeq7jp2b34nrPzxxcr8cL+7Af9yn1wBzSH9eNVU/6afMRk76SS09TxMlcIybE1atvYWcO+FzZ2vipnZ+sU/WRv2u/rzHIKzlNYptp12ij83sp9o74EuZe/f4tPDjf4ynBXCKf+5G1EdXMy0vCrsGj+eXBWIvD0bpH8HqEDrM9HdlzT9db8HIUd7eo4XHyPXJhvJbP8yltPzuYSPj2sI/2w3WTkwePXctTukF+qxaJrceZhgF9k5jX9PK47+nV0y13jlt9H8FjElsPh1YTtZ7tf7avxPjX/V2M/x/oXRP4Wx9tLSAfm/DNtP/NV6b9uagEepH9MFYyjkdyRWNGeezlRR3RX3LXw6DNe7WZb+a/asHfLvi98rn9Ld6LeB9h30Tnz3SMPSt9af3ew3Nzpv39RtbQ9EnUP7ez5G3d110JxiNXozpLPhiP9OPeGZeVi/tgn0T+O+SsoWYy/0b733uwJowD14HUzKqT4LjHn8yNWDHWq9vTlXtBfFY+z2dUm6h/tM5o/SPwaT6jcbO4U9Cvp+n3sFluZe8U7O0j+r62n2v07dU8ov8Iz/9XI2Vs9Sv3kxFPyngEg3YsDcRb/Wi9aHVHtE4Bv0geD0c0Jsr1Nf2i9tH8Mnee5KNaocv3ySgPNDj+CNOwJ6e3nu48TjBn6dXrN9PleR7hd5bPWf4lZzwukNfjTfa7DfiPYs/sJ96DtPeUQufnyQY1NC2SsDrPv1HI3wKl7zWca9xwDz0/T5MZfmfw9/LJfooSk0l/n8Fcm8FLhM+ZnkZ7PSLPqI69fLkT0+PyVna0JrM1LA2s/RncXj7UAfXXxpF8M/PX8nRN/9rxWf1GMSLn15qmoVZjpM9rMByl99ExWeEhDeTX6kX1HomZyYkaaJqnTnxE21vYLK+WeZpi/o3OvyEmcQz71rhlK6KuzONpEsHn5Yly6WEvnVzMixafgSuNe+QPc3GeJMYW9kj/ozyP2jVYUEccYwxyiblm+k2GL9H8e+aPYGSMvxcO3FrcRvo5gpMfwa7BMxuLOszktPwo4HNET9UvGf4Jtpg7G/muxX5LQ3wj/sjDDO9YP0OcxXXq1Lc4j/Qa5cPzi3BzZN0RDb242TxRrY/oH7m9BvNsj7fk6dbxWi9Hc+jlQ/0+2n4U/m+Vb0bTiCajOaP90YDvLXiy+vOwUMDnlljnjv8HjRlOYQ==</binary>
            </binaryDataArray>
          </binaryDataArrayList>
        </spectrum>
        <spectrum index="10" id="sample=20 period=1 cycle=4 experiment=2" defaultArrayLength="578">
          <cvParam cvRef="MS" accession="MS:1000511" name="ms level" value="2"/>
          <cvParam cvRef="MS" accession="MS:1000580" name="MSn spectrum" value=""/>
          <cvParam cvRef="MS" accession="MS:1000130" name="positive scan" value=""/>
          <cvParam cvRef="MS" accession="MS:1000128" name="profile spectrum" value=""/>
          <cvParam cvRef="MS" accession="MS:1000505" name="base peak intensity" value="16.0" unitCvRef="MS" unitAccession="MS:1000131" unitName="number of counts"/>
          <cvParam cvRef="MS" accession="MS:1000504" name="base peak m/z" value="391.006777496324" unitCvRef="MS" unitAccession="MS:1000040" unitName="m/z"/>
          <cvParam cvRef="MS" accession="MS:1000285" name="total ion current" value="12.0" unitCvRef="MS" unitAccession="MS:1000131" unitName="number of counts"/>
          <scanList count="1">
            <cvParam cvRef="MS" accession="MS:1000795" name="no combination" value=""/>
            <scan>
              <cvParam cvRef="MS" accession="MS:1000016" name="scan start time" value="7.683216666667" unitCvRef="UO" unitAccession="UO:0000031" unitName="minute"/>
              <scanWindowList count="1">
                <scanWindow>
                  <cvParam cvRef="MS" accession="MS:1000501" name="scan window lower limit" value="100" unitCvRef="MS" unitAccession="MS:1000040" unitName="m/z"/>
                  <cvParam cvRef="MS" accession="MS:1000500" name="scan window upper limit" value="2000" unitCvRef="MS" unitAccession="MS:1000040" unitName="m/z"/>
                </scanWindow>
              </scanWindowList>
            </scan>
          </scanList>
          <precursorList count="1">
            <precursor>
              <selectedIonList count="1">
                <selectedIon>
                  <cvParam cvRef="MS" accession="MS:1000744" name="selected ion m/z" value="839.065103192707" unitCvRef="MS" unitAccession="MS:1000040" unitName="m/z"/>
                </selectedIon>
              </selectedIonList>
              <activation>
                <cvParam cvRef="MS" accession="MS:1000133" name="collision-induced dissociation" value=""/>
              </activation>
            </precursor>
          </precursorList>
          <binaryDataArrayList count="2">
            <binaryDataArray encodedLength="2760">
              <cvParam cvRef="MS" accession="MS:1000521" name="32-bit float" value=""/>
              <cvParam cvRef="MS" accession="MS:1000574" name="zlib compression" value=""/>
              <cvParam cvRef="MS" accession="MS:1000514" name="m/z array" value="" unitCvRef="MS" unitAccession="MS:1000040" unitName="m/z"/>
              <binary>eJwN0ntcDQYfx/FzupxLN90kqTBr2Vyy6Vk2K3Y+PxrJy2VjtufBbDZm7NlrV+lyTuecOl3k0C4hUmO2xTQsycZ0KsaJkmrM1BOixFBEujz98f7n+8fv9X19X7++p+y6d3Mu6Fy9L+mCAi7pwp64pCu80ag72Naoa7jXqLMEt+j+eKpFdy34jk4x8o4ubcwdXfS9fp3VV8n3g5VY1A7ovR152kPD1+0aim9pqL+t4fcuLfle7uQP8aDbYRBdCwYx3cUPdz8/DDuG4OXlT7+fP+7qAMa6BnO55wn2uYTwcXAI5/xCubYilA99nsboN5Yd6vE8dB/PJL8wGoomsEARTqX380xyi2C4ZwS7/F+g3fElrvRE8nxfJOn9kfytiGKCQxQmxyganKJ4RhVFgjqKPq+XuRGs40fvaeiejmZd4AyKhswkQxND9+0YtM/MYkvEq0TeeJUfPBfR6ruIKSMWUTnuDZZcfhOHe//hm5DFdEYupvHBEiY8XkJ+zxJqHZeSO2Iprw5fRojfOxT0Lue1gPfI81rByoAVND5eycLelVT3reRFx/d5xW0V471XMXLwKkz/rCLN4wP8xn6A3nk1x/xXU69Zw7N+a0js+YTZqs95amQic4KTuKHQE+OpZ1u3nqVuBrQbDOxRJjO/N5mD3UbiHxuRHiNuvUbOD8jtM/JOv5FOhQlfJxMNiSbykkyEZJoo6jYT0p1ClNpCUoKFLwwWPjJbaDOlUZKUTnt6OjmPMtjem0G7JZMfujMZ3JvJgb5MNKb1TNVt4GiXlbceWXmu24rTYytre61EZWwk7/EmIhyyMTpns1CVTYP5S1b3beaRWy5z4nMJeZxLZfY2/tBsp8VnOy7KPFT6PNb47aD46x38mpPPtPv5ePTm0z5gd38+JkUBy5QFTHUoIMixgAK3Aib0fkt63C7eX7eLCO/dTMraTcCG3UzW/8gYRSEeykI6tIUs9yjkz4BC8hIKydfsIXzQXhaZ93Lbspf8zT+ROGIfzkn7UFv2sS6naOCHisjO+plzX/3M1Pj9WLcd4K7iIKHag3S7HKQ18SDNfQfRJP1C0fpfSOn9hemKYp5VFmPRFKP1KOaEvpiWnkPsNJaQYC5hQWoJYWkl3M46zL96D5PlXDqwRynz40sJSywlMKmUh/pSapNL2WcqJddcynLLQJ45kG0opdXpCKcTjzA29Qj+Wb+i3vArU7J+A5+jVPQfpSnpOBWG42w1Heej1OOscygjQl3Gv41l6MxlKNLLuJZRxpvONrb42IiaasMrwYZToo2uATeTbFzW26gx2KhItlFitLHHZCPPbGNTio2UVBtrLTZWp9lYmm5jfoaN6EwbOddtfNhn4+1+GwsV5cxUlhPlUM5Q53LcVeUo1OVc0pZzyK2c2LXlVH1TjrhUUGCooMS/ktz+St4OPMFd5UnSMk4S/uVJLueeJCjjFNqU05zwtlO6zs6BeDt7EuzsSrTzjd6O1WAnLdmOwWgnzmTnY7Od5al2dJl2wrPsDNlk575DFf84VnHDqYr/OVdRq66iUlvFNMMZpiSf4YnUM3z14AyTVWc5ra2m0qWa79ZWY9ZXYzBUszKleuBmNaOdarjuXYOfvoaw7hrac85Reecc2YpaWjNr0XnVoQivIy6pjrX6Oj431PFpch2fGOv4r7mO99PqWJFex7sZdSy21hF0uI4DynqKHOv5UV1PgXs9+R71+Jjq8UqpZ6uqgdjkBqI3DLA2MCr/T/RrL2BMuECnw0WUnhfxHH4RJ/PfHPa4zGLLZZ51bmSMsZGCvEbKApuwBzexy9xEa3YTEtaMOrEZ96RmxpiaiUhp5nW3K8Sar3DPdJXnsq4ys+8qp0e0sCGuheP6FmqSWzjV38IPAdfZP+w6Kq9WZpla0RramJHaxnxLG5b1bSxT3RzocJP45JucSruJt7odq3c7eantXPa9xe7EWxzT3wLjPwRn3GVJagdrLB0kpnWQld7BtowOflvfgWt2B986ddKs6WSeZycbfTup8e/kbkAn+ic7saR3kpPRyb6mTs773qfa/wGnUh+wMv8B7X5duJu7yF3fRWtPF88pHxI06CGfJTzkLc9HWLXd7HTpxsmzm+3+3VxM68N0WiHLXJVyZ7pS9sxQytdZSnmtQinntQ7yaJaj5M92lKHxTmIwO0neBWeJdFDJG44qcXZWSZtGJaXTVdL5ikqOxqjkuotGhotG5jZp5LzJVVYa3ASTm7xndpPgcjc5NMhDJlo85dgZT/G45CkvO3hJuNZLXk70kg9Oe0mz2kfSY3xks91Hyo2+Mv0nP9k5x1/2nhsqwUOGSaRumPR4B8pf0YHiaA0U/+ggqa4Ikp2nguQjxXDJqhwhmWdHyiHXUTIxdZRUD3BNGyWxihC5qg2VabND5dGCUJmcESon1aNlyqbR4jnrGYm7MEYWpIwV58yxsn/IOIk/N05Gx4TJCs0EOXRionTVThTLi+GyvzJcLr4SIXGvR8hntZPk5JkXZPrsyXK/ZrI8PzdKHp2NkuJhU+Sl2VOkr2qKXNOKRLZMl4B50WINmCGVOTNknHWmbDo3U7Z9GyMJC2Pl+JJYUW2Nla9Oz5XRNXPlbu1ciWuaK4Wu82Tr0HkSN+czMWz8Qg7EZMvnts0S4rhFhj3YIhu/yJXBs3dLxowiefzpfhncdkh8Ykvl+/tHpHbIMdFbf5erPcdl8c0KMfx9UjZePyvlK85L5fkGGVrylxz57orYJ7XJk9l3JbvrrtwY3yH/B5jk8Gg=</binary>
            </binaryDataArray>
            <binaryDataArray encodedLength="184">
              <cvParam cvRef="MS" accession="MS:1000521" name="32-bit float" value=""/>
              <cvParam cvRef="MS" accession="MS:1000574" name="zlib compression" value=""/>
              <cvParam cvRef="MS" accession="MS:1000515" name="intensity array" value="" unitCvRef="MS" unitAccession="MS:1000131" unitName="number of counts"/>
              <binary>eJxjYGiwZ8DADA7EiRGrl97YwQHiDhhNK3sGg1+xuQkZL6CxGxmQwpgW4YHVTBrHKyXYgQruotRvJOkHhaUjA4MAEB8A6QPSDkBs4AgRV3CEqFkAS0vImEh7GagUX7A8DcPI4c2A5CZku3ClTWq5CRtegKf8oaRsHS6YVv4daeE4iqmFAUVwm3E=</binary>
            </binaryDataArray>
          </binaryDataArrayList>
        </spectrum>
        <spectrum index="11" id="sample=20 period=1 cycle=4 experiment=3" defaultArrayLength="523">
          <cvParam cvRef="MS" accession="MS:1000511" name="ms level" value="2"/>
          <cvParam cvRef="MS" accession="MS:1000580" name="MSn spectrum" value=""/>
          <cvParam cvRef="MS" accession="MS:1000130" name="positive scan" value=""/>
          <cvParam cvRef="MS" accession="MS:1000128" name="profile spectrum" value=""/>
          <cvParam cvRef="MS" accession="MS:1000505" name="base peak intensity" value="6.0" unitCvRef="MS" unitAccession="MS:1000131" unitName="number of counts"/>
          <cvParam cvRef="MS" accession="MS:1000504" name="base peak m/z" value="223.981208781474" unitCvRef="MS" unitAccession="MS:1000040" unitName="m/z"/>
          <cvParam cvRef="MS" accession="MS:1000285" name="total ion current" value="10.0" unitCvRef="MS" unitAccession="MS:1000131" unitName="number of counts"/>
          <scanList count="1">
            <cvParam cvRef="MS" accession="MS:1000795" name="no combination" value=""/>
            <scan>
              <cvParam cvRef="MS" accession="MS:1000016" name="scan start time" value="8.684883333333" unitCvRef="UO" unitAccession="UO:0000031" unitName="minute"/>
              <scanWindowList count="1">
                <scanWindow>
                  <cvParam cvRef="MS" accession="MS:1000501" name="scan window lower limit" value="100" unitCvRef="MS" unitAccession="MS:1000040" unitName="m/z"/>
                  <cvParam cvRef="MS" accession="MS:1000500" name="scan window upper limit" value="2000" unitCvRef="MS" unitAccession="MS:1000040" unitName="m/z"/>
                </scanWindow>
              </scanWindowList>
            </scan>
          </scanList>
          <precursorList count="1">
            <precursor>
              <selectedIonList count="1">
                <selectedIon>
                  <cvParam cvRef="MS" accession="MS:1000744" name="selected ion m/z" value="628.033711920909" unitCvRef="MS" unitAccession="MS:1000040" unitName="m/z"/>
                </selectedIon>
              </selectedIonList>
              <activation>
                <cvParam cvRef="MS" accession="MS:1000133" name="collision-induced dissociation" value=""/>
              </activation>
            </precursor>
          </precursorList>
          <binaryDataArrayList count="2">
            <binaryDataArray encodedLength="2480">
              <cvParam cvRef="MS" accession="MS:1000521" name="32-bit float" value=""/>
              <cvParam cvRef="MS" accession="MS:1000574" name="zlib compression" value=""/>
              <cvParam cvRef="MS" accession="MS:1000514" name="m/z array" value="" unitCvRef="MS" unitAccession="MS:1000040" unitName="m/z"/>
              <binary>eJwN0HtYDPgCxvFqapqmm5npXlPUtuvBinMQxzr76PtzKZIWWQ5yeVr3W+t4WLrMdJmmmi5ElFyq3dUWhWRyTzmIjY0tjzvHvTjCIlPT6Y/P8/75Ps83tvViSJX6UUh/5dMQG//XIU9834ToB74JORv0JqTB+22IRd+3IQlKK9rtpHwcYc8DOycqXBRsuKegSK4kxFlJ+SwlnnbuTJS7M8LJi1wPNcUqX9rsA5G7B2LyDkTi8CXNbl/h6jGQEtkgNjgPRacaTqjDCPa6BbP9czCPTcEkmoNp6gnmgMtItinH8A/XMZzv808We0C2m2Cnl2CAzTiKZeM522c8DQ4TuK2dwOyuUIzdobj1hLLOIoxmyzCCJGHUOYRR5R6G96cw3pvDCFBO4lu3SXSfCGfgu3B+NIVzzTkCtUcEC6VTyZBPRS6PxOAWSbfTdC4ppvPSbgaldlHEqaKIUkfxMjWK+fYzsVbMxNdvJstM39PjPYtbstn8GTCbCuW/yJPPoTJwDoPlc7lsPw+PPvO47jqPr12j8bwVzf0P0Uz9FM3ZzmiGmKLZ1xWNwhyNtieatxbzwWY+e03zKZQtoM1zAdZfLEA9eAHu9gvJtlpEjOsior1iKO6OwaMnhpu2PxBu9wOl/RYT2rmEPM+lXDMvxey0jG98lnFVvpwY/+X4P1/OPtkKritXUuG+Cg+/VezxWM2DYauJ+LSGKZ1rmdy1lsvdawnrWcsli1gmWsVyQRLLcHUsrR9jafkcy4yeWFY6rmO1ah2jVes55bKeh3Ub6PDbyAbJJjpkcfRxjmPQuzi+7BfP36UaAn/SMDBDQ0evw581fNulQdqt4UqvLWYNs3o0+FloedrrRystoyRaCuK1eNsksdmUxAppMg2yZOKXJVNjSGahIYX0jylUfU5hoykFulJo6U4hzzGVAUtS6W+nI9JBx1NHHUNKdXzRpSM/M417u9OQOOvp76UnQqfHwjad9vR0fsrI4FluBv1tDOy2NxCwyYAqzUDF56ze/6zeLlmou7N41euUOYu5Ftl0W2ZzT5pNQnw2W7TZFDnn4K/JIcaQw52kXIK2bKHbdiv/c9jKEuetJNvk0WObx8L4PPpm5TFIsY0S/TZ+1m3nmVM+2zbuIOLgTvYkFNBfW0BLVgE+0kLWdBbSrt/FiZxd5DsXcTCtCI/MIubkFDHNfg/nXPZQoN1DuWwv4xR7GZ29j7b3xTySlRCuKuG1uYR0y1K+si7lcUIpWm0pSdt+IVj5Kzd6fmWxfD+vHffjHLefwRn7uWHYj83SMlZmlpHY/RtOluUMlJXzi6GcVdnlmBwr+COjgq9zKxi7r4IpWQfwsjtIc2IlRk0lqUmV9NVV8iqtEh9zJf1sq9iyqYoA/SGmPj9EkuEwAwxHGGY+QodFNbcsq2mwquaApJp862o0NtUsk1Yz3baaMbJqXsRXY552lCrTUYZa1mArqeGhVw3z247xtOsYD12MeMUbuZ9oJC7FyNJUI1E6I97pRh5mGhlrVctgSS0a+1qi9bW8zqplk/Q4vvbHGZt/HDfJSX5zO0n4zpOcsj7FS99TrMk4hYvtaRrsT7Ouz2ne55ymOfMM54rOkNh1luuJdRzT1lGWVEdhch0JqXVE6euYmF6HOFPHKsk5xknPEWx7jmeO9fyhqceYVM/J7fX41dTz7/QGIg0N/J7fQFlBA+aN57m9+TzFmvMcCvoPfzldYPGHC9TYXuSA/SXSnC8R4HWJfq6N9HFvJCewkSXaRtpzGgkLuIJee4Uhub8zKbGJcZomRiU1Ic9oYmFPE5MlVxkiu4qXw1U6FVcZk9u7RVf5LuMaZ9ybKVM3s8+vmZr9zSRKr7NOfh1FwnVWet5gYt4Nwhz/5IBNC6aCFnZbtjJtfStTN/eKayUivldCK1M0rYQntTI5uZVJulbC9K2MOtSKn9dNfJNvEuRwh2FOd1iUc4fTLnd5vukuPoa7+GffZYnqPrOy7lOrf8C7bQ/ItXlMEI95m/yYJVZPCBj0lB19X5CW/oJHbi9ZadvGaO825vi28bCkjUJVOx1Z7WwY+YqyjDf0l3Ww2rGDV7q3HNv9jh0Z7+nMfU9Y/nusC//qbf6BTOknZjib2Zlqpm53D7UbLYTB0lIcH2kptjhYicBGiShKtRaWJhsRo7QTjpPlIqlILi41OYmT3gpxS68Q0c5KcVihFCemKEVjqEqURLgI6St3kX/RQ2Q5egqlu6e4O8FTHM31FKrvfMQouVrYOqhFca8WR7UIUanF3V4KV7WY5q8WkZPUQh+hFubZasFBtbg9LEC8VQ8WIxcMFqumDRVjzw0VJ/Z9I0abxgm/yFAx/FakkHfNFo8d5wof1Qrx/X/jxaPSZFH/KEWUXdGJv6VlihmBO8SgATvF0KJSMbK4XCjvV4l+RUahrK4V1cZaEXC5Xgwc3yzifW6I8tIn4oj2pdjV0ibGj2wXisJ2UR70Snwa1in+D57ma4w=</binary>
            </binaryDataArray>
            <binaryDataArray encodedLength="152">
              <cvParam cvRef="MS" accession="MS:1000521" name="32-bit float" value=""/>
              <cvParam cvRef="MS" accession="MS:1000574" name="zlib compression" value=""/>
              <cvParam cvRef="MS" accession="MS:1000515" name="intensity array" value="" unitCvRef="MS" unitAccession="MS:1000131" unitName="number of counts"/>
              <binary>eJxjYGiwZxgQzOCAXczBAbscsWaSq5cSd5NrzgKofw9AaXL8QAv/wuLAgQyzyXEPzD50vSSZRYd4Z0BzJ63T2lDGpKadBWjxj87GJUd2eqFCekD3I7Z0QQ83odvhMEDpEz1/0NPPQwkPTbcDAHxGcjc=</binary>
            </binaryDataArray>
          </binaryDataArrayList>
        </spectrum>
        <spectrum index="12" id="sample=20 period=1 cycle=5 experiment=1" defaultArrayLength="5138">
          <cvParam cvRef="MS" accession="MS:1000511" name="ms level" value="1"/>
          <cvParam cvRef="MS" accession="MS:1000579" name="MS1 spectrum" value=""/>
          <cvParam cvRef="MS" accession="MS:1000130" name="positive scan" value=""/>
          <cvParam cvRef="MS" accession="MS:1000128" name="profile spectrum" value=""/>
          <cvParam cvRef="MS" accession="MS:1000505" name="base peak intensity" value="26.0" unitCvRef="MS" unitAccession="MS:1000131" unitName="number of counts"/>
          <cvParam cvRef="MS" accession="MS:1000504" name="base peak m/z" value="650.017052191757" unitCvRef="MS" unitAccession="MS:1000040" unitName="m/z"/>
          <cvParam cvRef="MS" accession="MS:1000285" name="total ion current" value="3458.0" unitCvRef="MS" unitAccession="MS:1000131" unitName="number of counts"/>
          <scanList count="1">
            <cvParam cvRef="MS" accession="MS:1000795" name="no combination" value=""/>
            <scan>
              <cvParam cvRef="MS" accession="MS:1000016" name="scan start time" value="8.8524" unitCvRef="UO" unitAccession="UO:0000031" unitName="minute"/>
              <scanWindowList count="1">
                <scanWindow>
                  <cvParam cvRef="MS" accession="MS:1000501" name="scan window lower limit" value="500" unitCvRef="MS" unitAccession="MS:1000040" unitName="m/z"/>
                  <cvParam cvRef="MS" accession="MS:1000500" name="scan window upper limit" value="2000" unitCvRef="MS" unitAccession="MS:1000040" unitName="m/z"/>
                </scanWindow>
              </scanWindowList>
            </scan>
          </scanList>
          <binaryDataArrayList count="2">
            <binaryDataArray encodedLength="21972">
              <cvParam cvRef="MS" accession="MS:1000521" name="32-bit float" value=""/>
              <cvParam cvRef="MS" accession="MS:1000574" name="zlib compression" value=""/>
              <cvParam cvRef="MS" accession="MS:1000514" name="m/z array" value="" unitCvRef="MS" unitAccession="MS:1000040" unitName="m/z"/>
              <binary>eJwU1wdYFFfXwHGlg4hRFOxKEVDR2HsD/lQVBaQoGnvX2GKJRCm7sPTekd5UivQuTezd2JJoEnuiJrEkMTGv+p3v2ef3zNxyzr0zu7Nzb32P93Y/HHtv97v+f3ZqBv/Z9ev1n5219ge7LXof7PoYfrCz6PvBbma/D3aakR/t4ko/2nXr8cnOo+qT3Zje3Tjv3A3Lb7sx96b4vhs3Nbrj16c7X9t0p8ulO4WK7sSFdudYWHcmh3dndld3nK91x9ZRjfWuarwWC4LVuCvMw9SoFLdi1Th0VY2K69JHU503wl9LHX1tddKEhY461WKerjqXxFI9dZ6KPT3U6aavzsCe6kwyUOdKX3UWD1Rnk406dvbqaDipEyeGOqtTIk67qOM+Xx2zJerMD1FnvUrGCVWnZ5g66aImXHJEqPNTnDpuHepUXVBH7YqUr6vjqaVBu54GP/TQYJO+BiuiNXihocneXpqYJGqyL0UTg6ua1H6mxU1bLf7nroWuUosNkVr8elWLn3S0cTLSxlOhzTyVNleFfrjUdWkTckab7he1yVTXwVpDh/maOvwgtmjp8F4M0NHhmDinq8MzPR3m2ks/Zx0OLNbherAOr0N0yAnVYVyYDqbndFhzQYfcWzrEfadDgpYu1dq6rNXV5a3o0tflrz66PDXS5ZSDLtruuoxT6vIgWJddIbrEq3SxC9NFGaFL2xld+l3R5WdXPW676/HOQ49L0XpMydbD+oYep7v34KRmD55Y9UDl2IO8fT0oUfWg4GQPRlzoQaK6Pva6+twWaw30UfXS53UffXoM1sfEXZ+7Afr8F6jPYJU+xjH6FCfok0BPEpx6YrGwJ92X9MQ6sCf7FD3Zr+qJbmhPnoT35Gl0T2w6epJ0pyeD1Q04IWw1DOS3aMBGTQPei0gtA4ZpG1Al0DHgjtiia8D/RIyeAaY9DKgRjvoGxBsYUN/LgHR7A9ocDHB3NOCJOOBkQKazAeNcDPBbYMAkVwNeLjJgmrsB3VUGLAyTtlgD3M4aMEujFy29ehHm2Isnbr0IT+hF6elezDvTi5RLvUDrM1z1PsNS+Rnqlz8jXqM3Fpq92a/dm0m6vVmu15tHvXvztaI3laG96RPTm5GXe6Om1gfNvn1Yk9CHyMQ+6J3pQ76aIWs1DLmsZ8iaHoastDNkkrMcXQz5U/zlZki4uyEJCkOslIa0Co9gQw6HGNJXZcgxMTfUkJJoQ+ySDdnaZUjyaUPKzhuyTq0vbpp9eSZG9ehLsk1fci73xfx6Xx7o9CPauB9uA/pxdF4/1Oz68aN7Pz7G9MPpej8s9Y34X18jEvoZ8buxEW6LjPhFZAYZMUlhhMYFI2IuG/GNhjGGmsYk9DDmVU9jhvUyZqaLMXMDjfkyyBgthTGZ4pJS+oQYsyjCmKeiX5QxMgHyYo0Zl2jMiC5jjl0w5uNVY1bcMCa7Z3829urPkn79mbSkP6mR/fk5pT9Zp/vzw+3+2KgNIE9jAGN6DMCl3wCq7QYwfeEAJi4eQE7gAKYFDeC62KwYQLpyABOCB1CYPoDTpwbQfH4AVVcH0PfGAPbfHMAAw4FUia8GCbuBrF80kDXuA4laOpCVioGMCh6IecRAfs4YyIjOgQy9OBDjmwNxvDuQ0u8H8uugQWgtHETX4UG88x9EXMAgRgXKedAgYhWDOKUcxPLQQViFD6IjYRDLEgfxumMQ3hcGEX5RjpcHEfmz9Puf5Pg0iNNqg/lHfbD8rgYze85g7toMpqfDYO65DObHhYMpWTSYnxYPJjthMD2ODGb95cGoXR9M1s3BrP40mM+7D5HvfggTNIbIMzSELTpD+FZvCNt7DEFbfwj7+w7hZ9shHLQbwmCXIfzhOoT/vIcwKWgIGsoh3AkdwqLEIZxMG8LFziF06xqC680hZHUfiq7GUOZoDuUrraEc0x5Kcv+hHBk0lBGOQ4lzHkovz6HMDBzKbbEraCj6iqEUC1vlUO4Lw5ChlAtn1VAei9qwoXhHDeVa+1BmnRrKHbG7S/qrDeNH8bX6MPpqDCNQaxh/9xjG2Z7DuOgwjAMLpW7xMOrdhtG+ZBhjvYcRGzaMtRHDmBw1DN+0YZidG8Zf56XvjWE8nTWcHYeG81vscFw6hzPlwnB6XBqO35Xh7PwwnKMfh2P/aTgPxKFuJgzobkKtcFMz4XcRrm6ChYYJneK9pgkpWiZM1DbhqtiqY8I9PROe9Ddh+BwTWkTcPBM22JrIc2XCZw4mlIrHjiYEOpnQ6GzCGxcTjriasGuxCfVLJP6wCV/7m9AvwIQqoQoyoV1hwnKlCeNDTJgXJm0RJjxPMaF/pwlTzplwQ+w4b0KPCyY8um3CwO6mRKqbckvbFANdUx7rmfK2pyk37UyZ7WrK/kWmvF9iSsFhU2z8TflRHAwwxTjQlBrhFmTK7yJCYSr/NaacFmuCTfkkMkJMmaaS3GJ3qCm9wkwpFU/DTVFEmJLbZsqcdlN+EAc6TOnXaUqVWHTKlJcirMsUi9OmnBIfzpiSflbmdc6UJxdNCbpkSs9uZpQIp+5mPBFBama80zBjq7YZc3qbsdLWjIkLzJi70oz74v0hMyb7m9EzUOKEU5DECYXCjOFKM3yDzUgOMWP2BTMOfGuG0U0zNnYzR7O7OXlinpq5/L7M8VM3Z4CGOXViiaa5rFfMGaNtzkWxScccLV1zbPTM+bOfOXvnmVNpY85LW3OsMKe7gzmzHc35w8WcWA9zCr3MsfU254HSnBUx5nRLNUd11ZwR18z5dN2c6Dvm8j8/grWLRnDPbQQDPEaQ5T+CJYoRvBF6qhFM6hjBj+dHEPBxBLfVLNirbiG/fwt0dC3k+7TAo48Fx20t6O5owSh3C86LxEMWTDxswXWx09+CXgEWlIuFgRa8EOFBFoxUWHBObFRaoBVsQYF4GGLB8FAL2kTPeAtOplvgf9KCoa1yLpa3WfCfSG+3YHqHBUanLKgRHl0WjDtjwVXx5VkL5p+34LkIu2DBhksWBF61wPO2BbUfLVjyyYK3Ir6bJde6W7JDzRIDdUs2aVvKe9uST/qW3DK05LWRJfoDLXk315LkeVJnY0mYiyUj51tyTmgttGTUYUuOhFsyM8KSg5GWvL9oSdolS/66ZsmkG5bcFOM+yDhix0dLen2ypFy4drPiNxHV3YoxalZcEtvUrSjRsJLv2IqHvaxoNbJCMc8KMxsrTgk1OyvyhI180+0OVvzobMUPrlY0LbZiuocVtcusGBFgRUGQFUPSrBiUZUX8OcmvN5K9jiOpdx9Jg/dIHIJGciNzJI6nR/L8wkiuXB/JzR9G0uk3ihD/URioRtGRPAq11FHYXhiF8uIoNl4exeubo+h3dxTbPo6i56dRvOo2mglqo8npMRprw9Fk2I2mx8LR1LqPZoj3aFb6jGaMYjRXxF8po5maNpptp0YTf2Y0xudH0ygOfjcavY+jKRELP42mXt2aKz2t8fjMmpN9rbEztqZskDUTh1qjsrFmsqO1rJusGehsTc58a64qrElTWXM4zJp7idZcb7Nm/EVrll2x5vgna1pdx3DFYwxaQWN4qRjDiStj6Ph2DE56Y3khHnmMZUrsWCamjGX4ubFMujkWzbtj8dH5nD4Gn/O+1+dsn/M5//YexyPDcXSfMw4t+3EsdBhHtuc43IOk/vw4yj+Mw/PweALDx7M9cjxLo8fzQXSdHM+TzvFc7xqP1rnxXNCZQL3eBHx7TOCTWD9oAu5OE5jrMoFH4qTrBLQWT+BG2AR0oiawJmkCaakT2HV+AkdvTWBAt4mEak0k02giOgsmUib+XjiRHp4TyfKeSF7IRE4mT2Rx2kT+7T+Jv+ZPYtyiSWxxn8SnJZMIi5zE19GTUFyaxDbHyTyOm4xf4mT+PTeZIT2mMKHvFDY5T8HAZQp33aZQ4T0F7/ApfBM3BZ2PU7itORUz7alEOU7FymUqmxdO5fjiqdh7TOVj8lTS0qYy6chURp2fyoELUzl9cSrbLk0l9dupJPWaho/TNOwWTCNu4TRqvKaRFzaNITenwf1pDO0/nSTv6fQOmU5i9HRGJUyXPckMpnvOYOTSGVwXPSNmUBY1g1naM2mzm0mD/UyOBM7k+9CZmEfOZFjXTHadnsmAMzNZf34mPS/MZOnlmRy/MpOCazOZ/N1M1qrP4o+esxhlPItcp1m4q2ax8OosOvVnc6z/bJwdZmPjMpvZC+T8+mwmGs1hnvMcbCPnMEx9Lo3Gc/nZZy47wubSFT6XAZFzKe2ci/u3c8nQmIed4TxejpzH89nzSFo2j9dx81hyWpydJ+uqeXypacMv8hTPcbAh0dGGeS42pC60wdnLBhcfG4yDbdgeYkN/lQ3fpNrgdtqG/4mG2zayBrUl1sGWZ462so+xJcnFlpfzbUldYEuyypaSJFvyz9iy6Kwt70XROVtWXrdlwy1b+ty2peOuLV/dl3NtO7br2TGkpx1KIzs+N7bjHnZMcrAj1tmOWS52cl12nBYW8XaUXbFD65odV+7Z8UAbnujC9Ahk3Qz/SwDfFNhyB/Qs7Wm0tWeAgz1LI+3pGWPPuQR7XmTa8+iiPXWhDsxIdMAj3QHvLgc0Tzuw6owDPc860CyMzjvQJXZdcGDYRQemXXegzdiRfQMdOWzrSLqTI7vaHJl1xpG8844svuCI9QAnHg9yoreDExecnPhpgRMbVU5kxTnhfsOJ03ec8P7MmZreznxm6kyWszM7Fzvz1NMZ3eXO9N/uTMF3ztg8cebTdBeCXF0oCnUhLcEFo3YXTouvOlz4ttOFrLMu6F10YcUdF7Z+58I8zfmsMppPlM18LBLmc/zcfGx7LEDNYAG9P1vA/WELeGa7gBS7BfzNAuocF2DkvIB9Lgt4G7IAw4gF5MfLMXkBaWcXsO3OAm79u4AbiQvJyFvI/jMLmX5+IV9eXUiUhivZWq5003HlmYErtYNdmW/jyv9Ema0rX9i5YoArbWKnvSsmDq5cF0GOrkx0cuWxSHR2pXi+KzoLXbm4yJVvFrvya5AraQpXXJSu/CdKg11ZESK5VJJL7Ah1ZXiY5BJB4a68i3Klf4YrozJdOdTpyk+nXIntcuXNaVde3nEl864rfv0Wcd9okWynFlE7aBEvvBexd8Ui+qxfRN+ARbinLsLg6iI67y7iP93F3LNdTLTdYvLtFzPIeTE5AYvRCFqMx6XF1F1eTOX9xbhquvHAzo2XC9xQW+RGm48bJSFuhEe4UR8j5TY3drW7Yd7hxm0R2unGjFNu/Cayu9zkOXJD/YwbdWLTWTcGnnPjkvA/78ajC24kXXRj7zU3gru587y7O0fU3Fmk7k53DXc2aLpzQcudQ9rufK7jTqKuOxkD3PG0cUfH1p0msd3OnWG4c0NMdXDnV+Hq5E61s8TOd+emr8QHupOkcMdR6c7KEHf6qNy5F+aOTYQ76zMld47kznXHud2d1Z3u9D3lztdd7lifdudHsf5nd5Ifu+P0xB27/h58NdiDsbYePBCJdh444sF7UWbvwSoHDwwdPTgjDjh5MNrZg1OuHhwK8mCcwoNHwjnYg/+JEyEe9Av14Jwoi/LArNODvNMeNPRcwsthSwi3WSL7qSUc9VnC0PglpHUtof7yEl7dXUKhjic/6HtyaIAnnwZ7kuPiydllnvy0z5OaAE+aVZ4si/JEkenJ7ZOehLd6MqfNkzeiqF3aOjwx6PSkU+w75cmoLk9+FPGnPXE448l7UX7WkzXnPOX/wZPDFzzlHe8p63RPWWt5svCyJ92veFIrhn7wZMYnT34Xed288OruhZ6aF61it7qX7Je8+F5Ea3pxXNuLL3S88NPzYn5PLyL7e3F0oBfLB3nx9RAvwud4MXeuF8XzvPC18aKXrRenxH47L6zx4meRaO+Fk4MX/xMVjl4McPaiydUL56WSb50Xg3Z4URfgxZZAL1QKL/5QepEf7IW+you4cC/8YySm3YugDi+mdHqRfcoLndNetIh3572ouu9F73de9FT3xm2gN1qDvHGe403VXG82zPNmkI0314TS1pvpdt78JvLwxsvemx4O3rJO9OYrR29GOnlzX8Q7e+Po4k3FfG/WLfDm8kJv+b/zZuoib84f8maCvzfPREaAN4sDvdEM8qZRfKnwxkzpzR0RGeyNTYg3f4njKm95B0ifaIlJ9eb7dm+iO7yx6/TmH1F2yps1Xd4YnfYm65w3oX97E6Hmw3ENHwINfagc7EPwMB+y5/jwP6Rs78Mvy3wYEOjDFREe7YNlmg9pRVLf6cPq4Uuxm7eUdbZLKfZeSu+lS1nqv5S7mUt53LaUtPal/NC1lLcXl8p/xlIedV+GhsYy+tks46KYareMWUuXoRW4jN1By/hRsYy6kGX4pS5jZOsy3H5Yhva9ZSwZ7sulWb4oZvsyfY4vf4jCub4sn+dLHxtfzonDtr5MtvPlhcjFF297XwwcfDno6MszJ1++9/Zl+HJf0g75ounvS4vYHeCLVaAvP4n5Cl/UlL40iB9CfIlX+XI3whf7KF9+z5Vyuy9OHb58ErWdvlSd9eWLe7646C6ncsBybIcs58Kc5Uydtxxf2+XkOyzHZ8FyvnFdjp/HchlzOa6K5fyYvpwdHcux6FxOwqnluHQtp/uF5STeWc6pYSuo/GIFk+NX8GfuCvxvrcD4Rzn/eQWqvl/wfuAXVA76gsF2X7Db7Qt6r5S6uC+oufkFz37+gv6zVhI6eyXz5qzkxNyVbJy3kmE2K4mxXYmj3Ur+8lzJvRUr8Q1YybchK4lQrSS7bSVnO1bS/4zEnpWy4ypuuK7if2tWMSl6Fb+1reKLjlX807WKhHOreHppFb/orUZhsJo7fVaz22g1MQtW4xuxGqe5a8i2W8MsxzUc81+DVcYarG+sIbbnWpYbrqXq8lpe3VvLhMdrZc+ylkmu6zi6aB0jktdR2rWOaRfX8ed/63DXWY/F0PVcMFlP4aL1jF+8gWk+G5gRvYEtsRvwStiAKmkDN49s4HedjRzT3chWr400r9jI3NSNTB26ic3DN7HTeRO9mzfxYtBm7vlsZs93m9lgsIVc2y1oe25h7fItHAnewrq4Lfie2ord+a1UXt5KkO42ltlvY0D4NmrOb2P2/O3E+2znTfh2Rkdt50rydrr9sJ1WYWj/JQHnvuSl1g5eD9/Bnlk7CF28gzqfHbxYsYOlwTtYdHEHngY7iftsJyFGOxltsZPOOTsZ4LOT+OCd6IfvhJidbM3ZyYq7O1EO3cXQebuYtnYXUdG7OJm9i9Tzu9jQYzc+w3fjZbYb5bzdtDntZuym3dQZ7eH1sj1MPrIHuwd7OP1kD7u8vuJC0FcsVH3FovCv6Hb9K3bp76XbkL1sC9nLb6q9aGXu5cqdvVzS3EcvnX3E6e4jWX8fNQv2cdhjH67B+2TduQ+z+H3oXt7HBeFxYx/++vt5Onw/Rj77yV6+X94p+3mVvR+brv3ondvP39/vx1z3AMV6B9hpcIBuTgfoFE1fHGDFhQPc+fEAr58d4Ir21+QZfI3FZ1/z56av6Rn8NX/HfY3646/R1DuIvt1BPO0P8r3DQb784iB3Nx/EMfQgj2IO8kf8QVwzDrI06yBDbhzkmJYfb3T86NHLj6f9/Nju6Mes+X4UKvywDvajKsSPvSo/2sL8ZN3kh32EHzqRflwSMVF+8l6X/qf96DzjR8hZP66d92PXdT/6fOfH8h/8uKL+DVna3zDKTo7B3/CL6ht6nP5G9s/fEHj/G07++g0x2of4t9chAnofooNDbFpwCC/VIdlXHWJD+CFGRRzid9En+xDbzh1C4/IhFl89xGuNw8zWPoyr3mGaRh6Wtb8/lm7+PFnvj0eQP/0V/twXuUp/Rof480rUqPw5G+7P91H+LMzxZ3inPxNP+7Psoj8t1/wp+uSPgUYAu8R/mqJXAAtHB2A4PoBXdgEcWhTA4CUB/LM8gM8DA/AOCpB3SwD+igAeCN3gALaJ0ugAYnMD8MwLwK4ggC+PB+BcHkC3ugB8OgNoFg5dAXIvpE38eyaA5WcDSHsQQMfDAMwfBaASCx5LvtcBNGkE8kgzkNv6gUzvGciqYYHYWQViaRvIb8KIQH4QufaBaDgEEusYyJt1gQRvDcRvdyDxgYEcVwbKbyWQORGBvI0KRK0gkJjCQA4XB/K8NJDrtYFM7gxk5Snpe0liHwVy90kgE7oFcWVEEI8/D2KdQxDRjkFM8Ajij01BnA8MwjooiFjxVjQpghiiDCJQ7A4JYroqiG6hQeTnBqGdJ3lEUn4QywuCaBMLi4LYXxzE7BNBaFQEoV4fRHN7EE86gnDuDJI9aRB7TgVxR2R1BdH9dBDrRdNZaTsfRK8LMtZVGeeGjPNtEG9uBpH5TGL+DGKvmoKNGgre6Sv41UBBXm8FBf0VTDJRYGGmYNdYBWvHKfCdp6BVmNooWGiroFL0tVNwQNwT81CQL7TtFWwVV8QEBwXJYoWjglAnBTXOCn5yUXB9gYI3XgoWrFJQIfquVvCDmLtGcgjttQq2iCtiwjrJIf4VK9Yr6BAvNygw3iS5ROZuBev3KCjfr0A3UHKLyUEK/idWKRR0CSulgkjhEazAP0TB7VAF+2IULMuX6ylQMLxGwS/iyjnJd01BzisFj7SU3NFR4quvZEdvJR2Llfz0pRKj/UpOHlJyMECJXaCSYrEjSMlNsU6p5JwwVSl5LqpClRjHK3mXoyQ0T4lbvpKHBUpmFitRP6pkkxhRomRQmZIltUr6dijRPaUk9oySP0XLWSXB55S4npdcwuiCkgtXJNd1JYtvKIl+pKToFyXnXyj5+6US1e9Kav5Q8uCVEofXEqcezC6tYC7qBBNoEswT4TkpmIopwfw2J5i6ucEMmheMv3gsnGyCKRO9bYPZK74Xc+yCyRfaBLNNXBOT7YNJEx/FGodgzorRjsHyPAXzp1jqFMxJYeIczHOxZ2EwExYH4+URjMuqYE4Iw9XBHBD3hM2aYAqF3tpgdohvxbR1wRwR3dcHs16M3RBMgli+MRj3zcHUi9ZDwTwKCMYxMJjPgmTOIl8hc1XKXMU1MTlY5hcSjLVK5hUq9TEy79hgXiZKbK5cc55cs9iXL9cr5hYEUyB0CoPZLs4Vy7w7gmkSys5gNM8FM+Z2MEkPgol8FMzxbiH06h7CHnFXzFYLYat6CJM1QkgTH8VazRDitELw1Q5B3yAEn74hWA4PYZhpCErxq3A1C+Eb8xCuW4WwZGwIfuNDuGobwiQ7ySPi7EMwd5TyYjl3D2HFdsnxZQjFQSFoBIeQHyf1BSGoVYRw8lQIqq4QAs6EMPVFCB5vQqj8M4S5/4RwT0uFaW8VKnHcSMUGaxWnx6pImqNi1VwVo+apiBF/imU2KtqEua2KMPGHWGKnolEMRSVPu4pqexWPHFQ4OaooE1MWqri8UkXKKhVnV6uwXqPinbBcp8Jkg4rKzSp+2KZCc6eKLUI3UEVWkAp1hYpNYqJSxUexNlhF/2gVh3NVGOarOCC+K1ShcUzFZjGyXMWPP6tI/lXFvH+k/ycVY7uF8q/4onsoMWqhjNAI5ZWo0w5lsE4ogWKBbihVw0PpbxLKI+FkGkq5wDyUHpahqI0OpWBuKDk2oWy1DaU7oWwUqfahnHcI5b9VoZxZHcqKtaEsXR+KV1Aoz4NDKY4O5WZcKL+3hfKiIxT/06GUnQvF5lIoM6/J8Y9QLNTD+Kl3GBHWYZwcE8bLcWEoJ4QxcEoYRTZh6NuGsd41jJVLwvhtZRiL1oUxYGMYjtvCsNsZxr1dYVxShHEhOIxHRWG8vy59b4ax/G4YLY/DCH0ShnO3cE6Ih93DcVILp1w8UJejRjiG2uHc6x2Onlk4O0aEc8synC9HhpMzLpwj88JRsw/nyvxw0l3DWb82nNR14UzYJOe7wvm0W873iYBw0sSlQKEKZ2KoiA6nW0w4GenhZFdIvqpwdraFM7tdxuqQY2c43A7H+WE4h5+FM/C3cCLUI/DRiKBdK4I5YyJYZB+BwiGCescI3J0jiFgcwVe7IngeGEGTMoJXqgiSEyKYlR1BnvguL4JBFREECXOtSFIMIpn4WSRbDSN5ZhJJuGUkr8WfIyPJmRzJwzmR7PaOpI9vJO5rIvFaF4n5+kiO7Y3EIigSnahI9sdFYh8fiWFCJPnFkZjVSB7RXhuJZV0k5xojyW6NRKstkoozkURcjiTzlox5O5KddyM5cT+S3x5K3GNpE0ufRGL1NJIY4fRnJH56UWT2j5LfXhQrrKKwHhlFolgzKoopY6LQGxfFd+Lo+Ci+dpR2tygaVkaxcaPEbZL6bVE07o7ijz1RnAiMYqEiisLYKAYkRfF9XhTKo1G8EHlVUZTXRfGhLYqka1F8fCBjPo/imfjtZRTvX0Vx7W0U0/6MIuxDFBW60ewwj+axVTQbx0ezYFo05xdGs3lRNAHrohkWFE11dDTd8qOZWxRNa2k0Y09Ec6stWr7jaO5dieabaxJ3PZrLj6OpexFNyivJ9Toax7+jWfxPNAM1YojXiWGEYQx/Ca3+MWw2i2G6eQx5InFMDMaTYvCZGoPh3BjmOsdQLH5dEMNNjxj0Vknchhicv4zh+Y4YunZL+/4YtgfGYKCIwT84hokRMTjExFAuhsdLXF4MBfkxvDoaQ8cxqa+QfpUxhFbHyBouhl6nY/hZLPk2hrInMRx+GsNT0fQmhuiPMQzTjsW8TyzX+sWy2ziW78XCgbFkDItlv2ksTmaxVAgzi1imjYqldmwsQz+PxWp8LP8Kp6nSLnLnSPzcWOptY3ngEou+R6y822JRbI7lx52xnNgVi/ueWCzjYrE/FktyeSx6lbFQFYtRdSzDz8YSJpadi8X6fCxvrsVi8lDafpW+v8VyUjOOAz3i+HFMHAPd4ngpLD3iOOIZh8GmOH4WVtvisNkZR/3uOIYq4nglAsLjqI6PY3BCHL+L6jw5z4/DuyCOdUVxlB2Lw+h4HEUVkr8yjj+q4zh3Mo7i9jgCL8TheiOOsG/j5D0o9Y/jUH8ax5xncTi+iiNJPZ7rGvHE6cWzq2c8o0zi+SBeWMTjOjkey4XxnPeMZ+HqeE5tiefnL+MJ2RlPx654LgfGY6+Mp39wPGtD49kdHk95RDzGkfGY58ejWRTPXXH4RDxmlfGsOivnF+PpdyOezNvx2N2N5+K9eHnm4qn+L57uWgncFOP0E5g0MAHjIQmMskgg3yqBos8T0LVLwMshgenOCXRblEC6ZwJ3vBKwWp2A/jqp2yzlnQk070lgzd4ELokXkQnERydwNSaBn+ISsMxNIC8/gZCiBJYVJ9BQmkBkWQJvLyXQ8SSB4S8SCH2XwFjNRIJ7JdLbOpH74xNRTpTy3ETZ0SVi4Z7IFY9E8pYk8ufaRDZtTSRqRyLZuxJ5G5BIW0giDRGJmEZKXXQi3+ck0q0wkZviaFEiPUoTSe9I5MvORF50JeJ5WuquJFJ9NZHkXxLJ+jOR+dpJDNNJYkyvJEp6J7GxXxIuQ5IYOSqJp2OSWDw2iZjPk6ibmEShYxLzXZM47ZmE39okeR9J2/ok8jYm8deWJFZtTeLsziRefp3EE4XEKqU9OIkrIUkYhCZBahJz85Lwz09iU1ESFseTMD+RRH11En/XJPGmNYlBp5JQv5jEXWF7SeZ0PYlRN6XvoyQuvZV5/J3EJPVkssQe3WQc+iajOURYJrPDOhmN8WJKMn9MS+aETTLfuyTL+yuZisXJ7FySzCAviVmWjOO6ZFTrk5mwMRmdTclUb07mp93J/KNI5n1oMv9FJeNTmMyYomTUi5NRHpMxSiWuKpkFLcnktSVT2JXMZ6eTaT6TjMXZZP4n3C8mU/MwmSu/JrPtn2TOdktBWy2Fy3opPNZPoU/vFF4YpXDeJAUDqxRiR6Vwa1wK88an8HJCCvfdUgjzSOEz3xRS1qTAuhROiIHrUwgWr4TvhhTOiPEbpf+mFFy/TCHxqxQ+iRWHUlgblIJbcAqWISnEiw9ibqiMGya5olL4Ki6F2vgUnmekkJmXwk/5KQwvlPkcTaH5mPQ/nsKc0hQm1qSQJd7Vp9CrKYXKUykcuiTXc1Pm/ziFpN9SGPBK5vEmhV3dUnHqnsoq9VTS9FN51CeV//qm4tU/ldlmqRiap/JceI5IJcUilYfWqfiPT8V6YipfTE0ldmYqG2alMsQulZWkckG4OqbivSCVe66p5LmnYuCRyuIlqez2TcV2XSrK9amc3ZDK/M2SY08qp/xSGalMZWuwtIekUi6ORqdyLS+V4vxUDhek0lGYStixVGY1SPvpVCadE09SyRbFb2Seb1P50DMN/+FpRIxI451oG5/G9olpXJySxifbNBa5pWGzJA2L3Wmy30ijOTCNhKA0clVpbEtIY3BSGm9Fe24a/5Sl8XlVGhmiriaNrWekfD+NrCdpxP+SxvS/0uj3MQ1To3SMBqRz0TSdXubpPBMeI9JpE+PHpjPOJp2vbNNlrZ3OCNKJEx/ELft0yhzSCXaUWN90rq9NZ/a6dI4Lo/Xp/C6e70zn5r50lirTWaRK5+c4iU2QuKR0cvLTeVKQTmthOturpO10OgvPpHP7XDqFl9LRvpZOw/V0Nn+bzsoH6RQ8TOfQo3R+FZ6P0+kUY59I+6/plD9PR/VCyq/S2fNaxnibjsXHdEK7Z7BaLYMZ6hkUiT4aGfiLTK0M9mpnsKZnBtGmGbwXG8wy+FaUmmegHJHBa9E+MoO0URlojc5g1fgMvCdlcMAmgx1kcE9EOWRwwSWDXgsy+Eb4rc/gF3HlywyW7srgTnwGFQkZ7O/KIOZ8Bv+JNT9k0Nj7CP37HyHW7AgVI45wy/sINj5H6Fx1hIdrjuAaKnVRR/ij6Ai/HjvCtqojpHYe4cSFIxRcO8LTm0dk73eEAQ+PECLeilWPjnBZzHh8hGLR98kRfhe+T49wTvT6RXKJmLcy9r9H0FPLZL94LNzUM2kVozUySRWampnsFgu1MmkSidqZmOplEiPs9DNZ3jcTb+NM7g/L5KNJJltNM3Ewy2TjiExWjs7k13GZ7Jieyd82mZTYZfKGTD5zyeTh4kx2eWTy5Z5M7uzLpGp/JueDMtELz6RbQiZvszJZkZfJRVGYn4lhQSYB4jcxuSiTPNGrOJPnYsKxTA4ez0SrIhPbk5lc7cxk9qlMjovgrkxmnMmkWPxxNpM+F6TvNRnn20y0b2ey5aGML6oeZTLscSa3nkiOp5lce5HJq1eZ+P6ZyUn1LLkfWTRrZVGvn8Wnnln0mJSFx+QsHk/NopEstjtnsXVBFpvcs7BZmsXxNVn8sS2LrIAsvkrIIqE4C8faLLbVZ8kaOIs7p7IYdiULrknMjSze38yi8rssbv2YRcVPWUT+nMXGB1IWdg+lTgx9JPXiX7HxsbQJuydS91TqxK1nUv4gumWzSS2bW8JOPZvbmnLUyqZSDNPO5r24rZPNf3rSr0c2Vb2y+W54No4m2dSIWNNstplJnYgdkc1Hsc0im/ox2SSMz+bHadm42mYz0k6O9tmkL8jm8eJsOr2z+XppNpPWZZMnCrZkExaQzbeB2WxQZrM5PJs74kOk5ErM5mF2Nq052VjnSg6hk5fNPvFYuOdn0y7GFmRzROgWZrNfPBEeRdl0iM+Ls8kUPY7KuOKZyD6eTc+SbE6XZuNblc2fJ7MZ2J5NqPhbrOvI5oaY15lNuRh8KptwsaErm5ui4nQ2Q89kEynei6pz2Qw/n82WC9ncFQtvZpNyKxvt77Lx+jmbCQ+yyRHfPMzmufB5lM0Z8dmTbA6Ll6LgWTaBv2Tzh7j4azbmH7J5oJGDZ48cJvXKYUqfHLnXOTia57BrZA7hNjlsts+hxiGHH+fn8MA1hw73HA4ukb5Lc/h7VQ4n1uQwZG0OEeLDhhx0dubQ9ZXEKXL4GJxDakQOF5NzMEqV/hk53MnOoSE/h69Lcjh/IoepFTmMOZXDhDM5JN7OwfdBDv0e5VDxSw5fvM9h7Ycc7LvnUiO2q+eyXzeXv/rk8mxYLkXmuayyyGX46FxSyGXNmlzW7s3F/GAu71S5bAjNxSIql7yEXH5PzGVhdi7NYlROLmlCOzeXfeKJ8MjLpVOMz88lWxgU5HJILCvM5byYWiTjib7FuYQfz+UfEVuWi12LjH8yl4cdubh15tImxp7KJVMc7MrlV+F9OpcvzuXS46ac38ql4HYumg8kRrg9zKVd+D2W+qe5BD3LZeUvcj2vcvFUy+OU+E0jjxs6efQyycPXNI+jZnmsHSF1YqtVHkmj8jg4No9Bk/LYOS2P9bZ5mCB9F+RhsVrahfqaPNrW5qG/Po/BW/Mo/CqPq/vymLM/j/cH8hjhJ3WBeSiC8ihTSjk0jzcxeWgk5/F5ah6a+XkcKsrD+Fge7+ry+LEpj1UdeUScyiPxTB5jz+fhciMPq2/z0LqZh/+dPGZ+l8fXD/KY8SqPE33zOWSRjyb5fL44nze78xnqn09UWD6NEfm4ZOfL95HPfvFU5Ofny3+ttBfn03QsH6/SfHmW8tGtzSe4M58x5/Ixu5pPvAi7nY/lo3wmPs3n3X/5dHQroLhfAcZGBVT3L2CSRQFBlgW8ETsdCqhfWUDyqgK0VhewZE0BXWLSWumzroDhGwvYsamAH4Xr5gIsdxVwfZ/UfV3AQP8CwsV/sQXoJhawKruAEzkFDM0t4KOYUSx5SwpYXFNAdm0BBWcKMDxbwI1zBYTeLcDzfgHKnwqwe1CA2qMCdotf/yzgzj8yz26FrNIqpFWvkGV9C/nXqBCrAYWEDClkw9BCNE0K2SvemheiZlXIT58X0jauEGf7QrRdCzFdU8jnBwvlmStkYVIhYxsLcbtZSNXdQkLfFHJIo4ho7SIeGRUxsX8RqWZFTLcowm90Ea+nF8neqogTS4qI8Sxiw+oi3m8sYmBAEUcUUqcqwimxiAbxv7QieVaKUBYU8amrCC4UseVaEc9+lLa3RfR6V4TGf0XM1igmRrOYt7rF2Pco5vLwYspNiqmZWMyeecWctinmN8diChYWc2dRMXruxeT5FPPLnmJ8virmvBi0T8rZkqOomCFlxSw+UcyEimIO1hazq7FY9rXFDLhRzNm/inlicBSdAUc5bH6UVSOO4jfxKO98jvJq+VH2rzrK0tVHsd1+lKQvj1K66ygFe4/yIOgo81VH6RV2lNPxR9EvOcrK0qPse3yUX0Tp06OEvjiKzV9HGfL+KBmax5ilf4zuBse43+cY/gOO8cH8GD+POIaR1TGOzjgm13SMAe7HeLzhGJGbpX77MS6mSVz6MVkrHCOh7hjBZ47xt3A5d4wx58VLyfX6GNPVj3NlxHEujTzOM+vj7Bl3nFPTj/PO7jjfc5yT9sfp43gckw3HWbrpOCW7jvOT/3Fy444zP/E4vfKOk1Z7HLPfjmP+73GShJ5RCXoDS/h9aAlpJiUcMi3B3ryE9BEljJ5cwvqpJVhPL6F5Vgm955Twl9jmUULnkhKKPEsI9yrh6IoSHq0t4cX+Evz8StiSWMKE5BIG55ewr7SEux3ieQk/vilhx98lPBCL+pYysV8pNiNKWWddyuLJpUyfUYrarFJG2JWiSyn1DqWELi5lhncpX+8rZY2f9FOWEhteyrOIUhLyS3leUEpqcSmrj5XyuFb6f19K1d+l/P6P1P1byh7NMl7qljG5bxmWY8vonFzGVvsy3rqVcdynjBmby2jeVYbhnjLuf1VGUEAZYcoyHgSXsTSljEvicX4ZvUrKuFpbRnp9Gf+1lPHThTJy/yhj3fsy9LXKydctJ6NPOQaG5QSKCUblzBxYTuKgcl4OLuf4uHJsJpXzvxnlLJlVzou55WyinEkO5bK/Lkd9azlXtpWz9ZDkUZYzIKwc3ehyqvPKGV9czqNj5dwqL+fnqnIUTeX4nC9n9e1yQr4rp9eLcio1TnBI6wSvxDe9TvCw7wl+NzlB3xEnmGF1guEjT/B+6gk8bE/g6HiCcs8TlMSeYF3hCZJOSVzXCcafPUGBmHvxBK5XTzD74QlePz7B8VcnmP/hBH9rVHBPs4KhOhU09ajA26KCEVYVWI+vkD1fBa+nVnDatoKNKyrou76C2fsqSN1fQY8DFagCK9APqeBRbAU/JFWgkVbByvQKdmZV0HKsgqelFbLOrWDDkwocX1SQ9HcF0f9VUK1eSV/DStKNK9k8oFJ+m5VMmljJ2XmV/OZUScH8SoK8KjntU8n0pZUM2l+JQUglhyIqWRhViWZsJYUJlUQlVtKQUol+fiUB4k+x7pjkrquk7FQlSV2V6J6WOJF3o5KeDyv5S9x/JHXPKpnyvBKtl5X8LjLUq/hMo4p1favo6FfF7/2rUB9SJXOrIm9EFUYWVcydWIVychV6VLHBvgpNjyqebqsidGcVNnuq+G9vFY/2VXEhsArPkCq2hldhEF2FaW4V9/KrcCuoIrmoCpOKKn6or2J4W5XMr4o34oczkvdRFf7irQh8V8XZfyWHWjU+xtV8NK9muUU1jZbVOE+ppnhqNafsq+mxsJqxW6p5vq2aP/ZVs+BANQkHq7kfWE1QcDV7kqppSqmmf1o1aunV3Myo5puCauZWVnOnq5qO09XoX5bzRxL7WMri+JNqEp9Wyz2q5u+X1eT8JXneVePwbzWL1GtI0azBQ6eGPb1rOGBUw/z+NbSLoQNrmGNWQ8W0GkZMryFdbJ9Zg83sGnZ71nDdS/otryFscw1rdtag91UNlftr+NW/hjhFDX7KGtYH11CmquFabA3qiTW8TashI7OGbgU1rCyswbmoBvOyGtKETWUNLXU1OJyRmEs1PLtZQ9bDGj48quHd7zW8/lfidWtZYFSL56BatMxreSWUI2sZ41TLfpdafl5cS9fGWqbsqeXi/lrCD9ZiGFxLqPglpJZZ0bVUpNViXlhLakUtY2tr6dlSy2+dtdw9VcvCrlrsLtQSdakW9cu1RN+p5cDdWk59X4vivpQf1qLxqJb/3tYy+J9a7r2vxe2/Wiao1TFSp46eA+v4zqSOedPriJhZh657HaO86tjnU8fqpXU8+qKOL7bUUberjpogaVNIW3AdC1R1mIZJfHgd1Ql1ZCXWsTKljncZdWzIq6OqoA7DojpKjtdRUFHH2Zo6vmqoY3trHVqnZOyzdTg9rJN9Zx1r1evp0qinQrOeUcb1xI2s59cp9ZjOqOf/PwMc6hnhVs9kr3qi19ajsa6eV2LD+nruCe9D9XzuX883gfVsCqrnR7FEUU+tsp7RwfXkiqiQetRV9fwh+kbW82eBZC6W3MfqyaqpZ19dPQsb6slokrFb6tnVWY9zVz0mZ+r5+WY9trfraRCxd+u58EM9B3+qp/Nf6afeQHLPBq4ZNeBg3EDAwAYeDWqgeGgDusMb8DFt4IrATMoWDfwlLls18POYBho/b8BrUgNaNDDWSY6LG7joI9Y1oL1J+uxtYNzhBvwDJE9QA82KBsYrG0gMlrFiGpgY24BjUgPDU2QOYnl6A7sLG+h9vIHCyzKP2w0oHzRQ/qSBvH8a0HzfgJ/wUWsE9UbGmjWycmIj8yc1MmJKI9UzG/GY18g8m0bG2DYy0K6RWKEtu/xD4k+xxb6RB8LboZEmx0Z6uDQSKCa7NmLo1chv3o0sXtrI7GWNvF7RyMWVjTSsauTz1Y0UisFrGokXumsb8Rd/i23rGlm6vpFrwmFDIxM3NjJ8UyM3t8rctjWS8WUjUXsb2bi/kfui8KD082/kWEAjKYGNKIMaeS92KRp5Jr5QSlywXJOqkU+hMp+IRs6I2ZEyj4RGHic3cj1Frq24kZYSaa9vpLitkR2djSw/1cioS418/L6R8U8a+fdZI+Uv5Hr/biT530bWqzVxT3ioNzFPo4kxmk0UiEFaTcSLDz2beN23iW4mTaw3beIHcd6sibnmTdSJMSOaGGjRhL9lE9usmlg2sgnHUU18NqYJ7ylNMLWJZjFhWhNHRfL0JnrOaEIh3otfZjaxclYTt8SC2U1Yzm3ia5smXokldk1cFEX2TSx3buJb4b+kiceeMo5Xk/z/NeHk3USbmOLTRKkIXdbER7HXt4mXYu3yJrauaeKhuLa2iUnrmzizpYncbU3c3dfErANNjPpayqL/wSaixTd+TbwVW75p4n+BTewJamK1Qs6jm6iOb8InpYmTqU2YpMv9yWhiUZbkz29iaUETacVNrDnexJxSuS/lcr/q5X41NBHe2cS4s00Y3JZ8d5p4Lhx/bqL3I+nzpAn3p3Jv/m6S92Yz3TSb+V2UGDXzWf9mOk2bsTRvZvrUZiqE5bRm+k1vJlKYzG0mZF4zH8VLm2bW2jazwrkZB7dmTD2a2efZzA9ezdj4NDNkWTMK32Z2LW8md1Uzbeub+XFLM5e2NvPPvmZ27JfYA81Y+TXjGNBMq8gIaqaPohnjlGbcLzRTe6OZZ7ebmfKsmQ/vJN/HZs52b6FWrYUx6i0UiASNFvQ0W/hX7NRqYaV2C7eFjn4L/uKdeNKzhVO9WvhmYAsPB7XQd3gLb0xa2GzawlWzFhzNWzC3aKFxXgtHbVoYbttCijCwa8HGsYVipxbOL2yh3rOFPUtbeL6qhaJ1LSze3MI58fybFnmOWlgT0YJ7egtNeS2kFrRQ2tDCiHYZr6OFpV0tRJ9rIe629H3SwldPpdz9JI/VT9LQ9yS/9T/JVZOTDJ9xEs85J3ljd5LDLif56HOSSStOor7qJN/vPEmW30lGB53kZMxJbGpOonvrJL/ePon1P9JHrZW34pF6K6O1W9mj18rDPq3o9W/FdGgrB4e3ssWklWWmrdwQLmatLLBppca2FWu7VvTtW1GKFYta+bikldQ1rXRb18oB8Urc3NtK8MFWLAJaKUtu5UFeK9fzW3EuaOV+Ryv+Z1vputGK93eteDxopfRRK07/tjL9fSv23ds4KZYZt/HT0DY0ZrVxe04bNx3aGObSxgffNnqsbWPqpjYC97QxOaCNAEUb/gltrE5qozmljX9K2vi1tA37s2388ViOn7VzxbidbiPaSaSd4dvb0d7fzuWD7Tj4tTPwcDv6/u1sCmwnNaSd/Wlynt7OtxntqOe241TWzvRyia9qx7+pnalt7XTeaafoO+n/fTuf/dCO7c/tGD9qZ8av7ez5u52XwvufdprVOqjp0cEvJh2MntqBsU0HPvZSXtDB8LUd/L2+gxFfdfDb/g40/TsYEtKBa2IHmSkdTGrsoPNGB3f+7ODT+w7KunWi1O/kVq9OfPt38mB4J/OsO/ljRifxNp00L+7EYEUnNXs7GbOvk8FHOvm2upPSuk62NHdi19rJ96c7OXajk4H3O3F/2Enq0050X3ey6kMn7Z868dc4Je/UU/xfw+UeFWWZBnATUrMwy1uhKMp13WxLWVNEEfpBrd0sMxNMFNjQ03rrlBdQQ0tls9TdteOmhmCm5rU2sxAlZa7fN3eGGRjuDHMRmBlGBIZRxP3++J33PO95nvO+5z3vOc/z+z5OxsGZMj5NkJE6R8avqTIG0mVELZPRWyij9Ki0ficj+4SMCT/I+LJMRug1GZvKZXRK5F6XamtlWOtklLtkvN4lI2xQhm2cHN14OVlT5KRPlUu+KCdxkZx3V8i5tEPOT/vkWH6Tc7Rejq1Fzt0HUjxSQcgkBX/7s4K4HAX7Niq4sVmBolBBxgkFc04qmH1RwZhyBY5mBZX9CmLvK5g0XMn655TcXq7kuSwl8ZuVbM1XEnNKSfgPSkrKlXzXpGT7aBVvzlExUKDi/c9UfLVXRdrXKsYWq8g7qWL8ORVrL6nILpfybqjoUajwB1SSp6rom6TmbLSaJ+PUDMSriV2g5mGKGjtqMt9Rcy9Tzev5askV1HxxQE3Mf9WkXlYTuKpmzTiBq+ECUyIEQiMFkuMECucJmN8QMGYKqFYIJK4UGJ8tEJYjsO5DgZo1Ut42gdn5Ak/vFGj4XECzR6Byr0BCkcDU0wL7zwqMviow+JuA45pAWoXAMwMCo8JFcmaI7J4jsmaeiEOiIUnk2kJRmkVEyd9FxqaJPLZUpGuZSEaGyDuZIooVIikfiLyQJXJB4tQqkWOrRYbliozfJNUXiMzeLtUWihySKDku7V8X6f1DxHtTxHlLZKFS5Js6kU+bRJbapbwO6S4PRTaGaeifqOHnaI3UtzXsm6vhwrsa1m/X8N5nGuL3aHiqSMPj32pQlmq4V64hr0JD9U0Nb9s1CKFanorQ0hSlpSZay5IYLc/O0HLgeS1PJ2txoyUnTcuOXC0Rn2tZ/pWWfT9qOVym5WS9llyHlrIBLRcGtQhP6GidqCMxQcfJl3QUzdPxyQKd5DA6/Ft0fLNHx/BjOj5W6PioTseSYXpCxui5F6/nvZf1kKknf7ueZbv1vPaFnsR9epKO61lq07O4To9O4nyLnqNteiY49DxyW09vu54x9/XsH9Az4oGePRIhg3o2PGJg7VADrSEG6RwDk0YbeDvCQPoUAxejDETGGvhuvoFxyQa60gzszDDwa56B97YZ0OcbKCwzkKA2UGsz8C+3gcCjRsRRRpzTjJgzjKRtNVKxzciBa0b+WW5ktdzIfK2RBL2RQZuR9Y1G3rcbecthpPy2kbntRo53GXkhxsTON00MSBzOM6H41sSTZ0w8ftbErnMmfr9uIvaWiXEuEwfdJtb5TXRK3JhcxUyquJhWha2wio9Kqki+WIVFW8UIR5U051dxMsRMyjQz5/5kJn66mW1zzRx730zq92ZuSvx+2syvZ8wknDUTe9FM1CUzJy6b6ag086HcTI7CTLPSzOVaM6MdZlwx1bTGVRNeUE3InmoqS6uZe7qa3ySm/K+arUMtzI62MOYlC47FFmZstFC81ULuMQvv/mDBeMbC1d8txFVaiJZbiFRZmKy20N9qYXObhVdCrZydaCVympWIaCtHY60ULLCS9ImV6XusxBVZGXvUyoETVgYvW/lrSA1hSTX4NtawSFnDjWANV5bWciWnlpfltchVtaRpatG21ZIxwkb2szZCM2x8mW1jicLGJreNJ0LqKNpUx9iCOsIL6/jjWB2ZP9VJfaiOUbH1uIvrOXeznrA79ehGNdA/tYErSQ0sWdTAqwUNzDzdwEGxgfE6iQcNTB7SyJbIRkbGNTJ8ZyM3DzXiO9FIEU0MX9tEtbyJx2Y3k/VaM4vzmrnX3szumBbK3mjh0KoWyte2sHx/C7LSFlKsLQxpayE6tJUrka3cXdnKg9pWEh2tbI2wczzRTuUyO4FVdo5st/NcoZ3Iw3a+Pm3n5wt29rvsPLW1jemH2pjc2MYwbxsrZjmkX+PAn+ngtbUO1qxzSL3HQUWxg1dLHGgl2k85+MstB79IXKt0YLrvwPfQQfEwJ3NGOvlqkZPVeU6mKpxkNznxNTuJcDlZeN/JlqEuZo104Yh00TPNxbNzXMxe4WJGgYusUhdl91x4p7i5FOcmM8nN46luPv7AzaYCN4Pb3Xy+wy29m5t4rZsLEkfcbqKH3cZz/DZX9bfJeaadI+ntHFjVjv7HdpY1t/NpVztbojoYsqCDig86GMjpIOlQB99UdOA3dzCvvoP0hg4Sh3TyYWgne4d3sj+yE3t8Jz2pnbiWd5L1905ujPBIs6CH1VEejiR7uJTiISHVgwkPIxd5mPa6h8zPPOQVevh4lwdlm4eidg/hUV5mxnhZP93L/Be9dC/0MpjilTzUy61XvDgXeUlf6+X4Xi+GEi9RTV5eGOmjdIyPuLE+Vkb5eBDjY0K8j1+SfSxJ9WGT4JyPR+Q+lo/pkuacLsJ2dFFW3MXM613MUnaR/aifzdF+wnb6Of8fP0tK/FQr/Rgf+pmQcYdI1x1sBd0k7O5GU9zNgKKbZF83x3q6Gcy9i7/kLhtkd2l13CUjsofUuB4mvtVDpqmHf3RKcbCHN4b2sjKkl/zne0mZ18v8l3vZkN5L1plews/30jmkj8NRfbyd3EfdK32cy+2jtaKPWW19XJ0aoH51gPQ1AVoKA9zZFSB/d4DFBwP8+2SAU98HeLEqwI51/TyzoR/P7n4a2vv50tNP6YIgCxYGeTotKLlOkJ9WBLGuDHJvR1By6CCzioPckDjfFOSsM8j/AcKyv0U=</binary>
            </binaryDataArray>
            <binaryDataArray encodedLength="2148">
              <cvParam cvRef="MS" accession="MS:1000521" name="32-bit float" value=""/>
              <cvParam cvRef="MS" accession="MS:1000574" name="zlib compression" value=""/>
              <cvParam cvRef="MS" accession="MS:1000515" name="intensity array" value="" unitCvRef="MS" unitAccession="MS:1000131" unitName="number of counts"/>
              <binary>eJzNWrGV3DgMnRK2hClhSoA6cClXAkKXcCFDhxdeqNDhlaBSPDwLFuYvAIIUNXaAJ4kEPj7+185KO3u7Ed1ut2fIEcNbz+5n6tjYo3297Md6ve1R11bIu6l8ixPmenxox7Z4WcEGRlajrHboUeQZGeslmMfS3uMwOkd2zpn1tWar58txz3w8z/9afq49lkMb2ddasAq5JuPc8+hdc/Zie0cdm9q7ipOHS3BegGuLT68PVr70YbXGQe0sf3v0HvGlB7vOWxoYDGsWPuqaqSvqKDwKff4Z/T+WV86aG6loaR1pY3mPWJVb/XwRnrf9uvJb6fgs0RoUhwc551kfdQ/UOrofPK2sqLN9rbM9479nfH/Gv/v5P/A5+9g1oP2z+L785LUZHO973aauUVv0Q2uEe9H8ema8V6x86S3cZQ7tL/oc3UtRXit66rCP5fu2z3dTvtW1j+X4PapzUXcLV3RaG/zFN/TO8rd3dsnlwfqNXu8Lj6Ols+V1VN/il+U9u96aH49ZTa6I2fh63kxOJv8dfEY1a3l4tU8ZLhzgXKV9j7/RbLo+0rqFMVN7CvYiDMktEzj8jjprDWeJPGrxIXX0fKv4Kx2/X5mOd9N6Ls9LRWGxqmW1XqAHqZwC6zpv7dQymp+DvUgf4Vfo+JvOfX/2EP4M87f6FMDVe6J5oeNvSauhn+bo6edxiLSQmVmF9tnC0NdsYGa1znqJfatGt/3Z++v+zP/3M+qz/F0916/06tnqcPY0I6lZDr9Fc33emlfniK6op7fmaYDco/ksTtueX3++v9R7+xnf9nelb+r9RnptdNzHG/k/A4IvmtdjxZdndqbjHVTroWcrwF+4tjzruY8ibbG/5V/WN9FIdLgvhz6PXXuZjVSNxV2wmF7fUwvkyPlqcPP8yurm8cpoEcUKWC3vPI0ijN65zuSN5p/FbPkzgtvC7KnL9o/8na3rGawr/PX0rUcmW5vZWumeWF8cXLnmBIdeTla+cJN+mb6SZ8016nPdWwOOZ+f0os5RoJYCHK3V2dA4vTO6WOq5466eF1aVQxAtbgXyBWtTe+xgolZ6X3P28jPaeD7hMavxSN4Z/yxuv66Xw8v7cjxrflH+PpYjbwMs8aV6hnsed4bY6Hh+/Fhev/+40XGPWbj6HtGz6rXZmlp6yizSO9MXOY/y9OZs1VmaFnVkev3uRJ9HXCUX54y01DkWrxZvb95IB6K5n5G9Hs3GtrScyY0781Hfd0bEsQQ1WDei55V+R7gW95Eeszwj57yHaw+Xnn69fvVoOaL7aE2kT89MeJ7V3etBKjRmds4RPaz6szhXhmgc+TBbF/SnB58beeg31syeoTUb9om0bXHCuVo+9UShz+/rpPawB1P7/3NG+PXMYemHumNOCXAy+kc5GRwL46x3s3A8bqip+D+i4Qy+I3Xoe4/nOOu7vGhxKnR896hruIGDfv6acfFrRkJ4ZPEIcpl87RGzxyNLJ49DpGGvZ5GX635e6PN3kazyIgytF/rrcWFjP6Ndbwgfmeeh/ifyQ33Hp2ctqo4Ax+ujNdI1FWtT+Iih64rDn1WuzIFh6dTq16M5encWI+KY0dvDFD1Ep6p9ode/35BRG/FktR5pnfUAsTUuBXUeTkarKIedvYz+LW+9/bPYuC/6ef6gl54O2b7RbK0+PbOf1abFr8f3s54RrPfqNlOTUS9whtkccX1GLwsr6tPyiFSM6JmdaTRvpmZXR4trzyzcyJ/pDebOwh7Vo66vwR416q/WysofqUfNezG8vrjGydxevwodXkVeIo+z2mdmyOji5Xo8szys3mVg5jM53gxs1GhuOAOra0vns35F3gjXGb08jDMzmbX7e+iq+BeYJ4sv2hd6/V4e58KIdEUcJv9/OlueZTWR+UuQm/Ur6rOpHthL6yk1rI4WZ0sfxGKoi3rqKFAX6W7N2gqvb8Y/7Bdxs/IivhZeNJOFJRjcqPWwMpqPrPVw6enj8Z+NO8I3yvXyOTHfCN+opiRnm+UhrvfizvJs5kzZuqh+ps5XxOjss3p7vSIOuq6lc73mBN6fpP9obet6lI/ol8XnxjolMGbr+i4/Z3H2+I/O0aqz9t+pmderl8MI53fOebVeeo+S+TO0sOp6sDD3XbV/apydgQADr89x+AGeF8q/</binary>
            </binaryDataArray>
          </binaryDataArrayList>
        </spectrum>
        <spectrum index="13" id="sample=20 period=1 cycle=5 experiment=2" defaultArrayLength="605">
          <cvParam cvRef="MS" accession="MS:1000511" name="ms level" value="2"/>
          <cvParam cvRef="MS" accession="MS:1000580" name="MSn spectrum" value=""/>
          <cvParam cvRef="MS" accession="MS:1000130" name="positive scan" value=""/>
          <cvParam cvRef="MS" accession="MS:1000128" name="profile spectrum" value=""/>
          <cvParam cvRef="MS" accession="MS:1000505" name="base peak intensity" value="10.0" unitCvRef="MS" unitAccession="MS:1000131" unitName="number of counts"/>
          <cvParam cvRef="MS" accession="MS:1000504" name="base peak m/z" value="592.019085477346" unitCvRef="MS" unitAccession="MS:1000040" unitName="m/z"/>
          <cvParam cvRef="MS" accession="MS:1000285" name="total ion current" value="13.0" unitCvRef="MS" unitAccession="MS:1000131" unitName="number of counts"/>
          <scanList count="1">
            <cvParam cvRef="MS" accession="MS:1000795" name="no combination" value=""/>
            <scan>
              <cvParam cvRef="MS" accession="MS:1000016" name="scan start time" value="9.85405" unitCvRef="UO" unitAccession="UO:0000031" unitName="minute"/>
              <scanWindowList count="1">
                <scanWindow>
                  <cvParam cvRef="MS" accession="MS:1000501" name="scan window lower limit" value="100" unitCvRef="MS" unitAccession="MS:1000040" unitName="m/z"/>
                  <cvParam cvRef="MS" accession="MS:1000500" name="scan window upper limit" value="2000" unitCvRef="MS" unitAccession="MS:1000040" unitName="m/z"/>
                </scanWindow>
              </scanWindowList>
            </scan>
          </scanList>
          <precursorList count="1">
            <precursor>
              <selectedIonList count="1">
                <selectedIon>
                  <cvParam cvRef="MS" accession="MS:1000744" name="selected ion m/z" value="1277.07686988092" unitCvRef="MS" unitAccession="MS:1000040" unitName="m/z"/>
                </selectedIon>
              </selectedIonList>
              <activation>
                <cvParam cvRef="MS" accession="MS:1000133" name="collision-induced dissociation" value=""/>
              </activation>
            </precursor>
          </precursorList>
          <binaryDataArrayList count="2">
            <binaryDataArray encodedLength="2836">
              <cvParam cvRef="MS" accession="MS:1000521" name="32-bit float" value=""/>
              <cvParam cvRef="MS" accession="MS:1000574" name="zlib compression" value=""/>
              <cvParam cvRef="MS" accession="MS:1000514" name="m/z array" value="" unitCvRef="MS" unitAccession="MS:1000040" unitName="m/z"/>
              <binary>eJwN0XlYlIUWBvAZvmEGhmVAZlQGGUCHMZdEM80VZd7XESy9pqKX1JQKRXMjUxEYZmETUDEjLNFMoWuZbWi5IDoskgqZ5mCW4W1UrFxQh7gKCNzvj99znnPe85x/zrngC8a5tt+MAwf8btynuWFsWHXD6DviplEa/JfxCP42Hh/UY7zjL0FIsACDrxwn/QJRUNYXN8OCYdBqccIvFIcTQnEgSIcxXmEouT8I3tooHPxsPIKax6OgfALG9kxGQe9kjPSIRlbENIwJi4NteRzaR8/B3oq5GOKVgGnaRRgethTnhyTiXv8kLNEmIW9oMsr7rsAEYSVmLF8JQ3AKpg/YiJ3RFlzrsCJFkYV+W/Ox/P1tqOrZjsCgIixYswOmp8Wo7SzGLe9dSLXtQmCfPfg7dQ/K6/Zgc9996C7+BK+XHEB93zKcP/YpUp77HAu7voVBUYHSrRX4tqMCuzsrMK+7Auc9jqBUdgRTvI7AP/sIfMOOwnfLUTDgOxwzH0OJ5DgyX6vE56WVqO2oRNGzSnjKTuG2/RSenTiFZeYqqBWncbH7DKLTHOhjdkDIdKBddMfiwDWrA5V2B6YXOCDxrIYzrQaHzTW4Z6nFDWstcvNqMUNah9V96rDf4yzkfepxqbMe36t/QP+sH+CQn8OJ3HOYYz+PcTnnEaG5APOmBiSlNWCWuQFRtgZUuhuQ2tUApeRHrJ59CXvTL2Hm1ktIDLiCUe9eQc5mJ7LSnLCmO5GZ4USG2Ym0TCc2WZzYYHVivc2JdXYn1mQ5sSrbiZU5TizPdSIpz4lFhU48qHLiLUkTlno0YWV+ExK3N2FA+lX0t1yFT+FV7JH9ggjVNYTEX4Np93XkSZpxZ2AzHmc24x9LM55Ym9Fpa4Ykuxl+W5oRvLUZcsGFX4e7sCTVhaTNLqxMc2FtugsbMlxIM7tgzXQhx+JCgdWFD+wu8fYtPN54C6bOW0j2aMFGWQu2KVpQ7NWCav8WXCptwc3sOzi57w5azX/C23YXavtdDJfeQ17pPUSG30eFtBVnPFrRILTitmcrHstb0a1oRT9lK6IKWxFifYj6/o+wquwxsqxu7LS5sd/uxjdZbpzJduOnHDdu5LrxIM+NZ1vc8ClwQ1voxpCtbkzf7sb8IjeSdoh7u9z4r9CGh7I2hHq1YaKyDSv82nAgsB3tiidQeD9BfOgTxG1+Iv7jCe53PkWxrAONig5M8u/AnOwOjHmvA+3WTgzI6kRUdifSSzox3NKFxrwutOd3YW/eM5RmdeOb7G5cz+3GvOpuLBN64fTqxXKphMcnSdiTIeErAVJ6TJJyyKcefEci8C+NwFlTBV4XJccIbBfZjQKHUOD3okvTBN41CWyaLfBLi8AJVoE3bQJH5Qjcflpg2gMxnypjiknGCKsnG2yefM3uye+qPfmtVU7/fDmXVct5uUfOglcVjN2t4CKHgunVCvrUiH2dgsvPKjhc5sXhcV6MPe3NFWe8WeDwprbam4dEi2q9ObrXm3WieRIlW0QbpErKPZQsEQ0WlDwu+lWmZKFcyRCFkiofJX2nKHl6qpJ/xCgphZKT3hTzc0rubFJySY+Sj0S2XiU3Cz70mejDiTt8efB9X66d4sffjX5cC7Ga/HjL7sfnc/wYe9mPQow/Ey0q/iPaYlUxxKbioBwVm3NVzHCoWFatYtwFFSkPoFUVwGNFAWz8OYC3HwWw4tNAJlcF8WZPEFN7g+gnUXO8VM2Lorc81OwU7RDUjJSpWSnKkKv5mULNaC81356qpiRGzRJRjVHN4Glqfi2aZlLzp9lqHrKoeXKbmgduqGnuVVMt0fCQ6KpUwyiZhmdF5UoNvw7U8PLLGu6fp6FnsoZLJX35vUc/nkQ/rrUGU2ELZn15MC84gpms19KPWr70spbSdC2TzFr2iEZatDwvesOqZZdoSZaWT0XvZWu5ZZuWrzm03FqtZWSNln/+JM7NIRyWGcLXLSHckRXC6m0hXFAdwiRrKE+UhPJibyhXSHT8WKrjeA8dr4jWCDp6y3QsF/3qqeO7ch1jp+gYHKNjUK6Ob57W8cMrOk7o1TFFEkZfaRgPitSyMM7xCmOPfxhjpeGMlIdzsSKcuuhwlpnCebIunM5n4fTtCednomBpBA2yCL7tFcEH0QM5Lm8gK2oG0nluINdZB7E5Q890s57HMvWMt+i5w6rnCJuejaIX8vVcU6Dn4iI9tQ4951frObJWz7fr9FT9qGdiZiR7RZOskfyyNpKrNAYWmw0cnWngOouBKquBM20GFtgNXJxv4G6HgUdrDTx8zsA5HMzws4O5evVz/O7VoSx4NpTDuoeyUfRV71BqZMP4Rc8whnw0gqmFUfzaNpJV2aP4ee4optpeYJh9NJv+9SLbel7kuJqx/LhxLC9Xj6O97ySu85lMRf1kCt2T2Z4dTdO2qayVxfD9WCMfbDHyiw+MvB0LTn0F7NclmkL+MNZE/zgT78Wb+J9sE9d4xvFRbBw/yp3Bs44ZbPtjBlNiZtKOmfx4+0ze/2UWL+ydTW/HXD6sm8uFCfO468N48V/x9L82n5Z+Czht/gLG7FzAuSX/Zk1vAicmL6TP44Xsg0V0czEnapayOCeRWQVv8JTqTc6asIw/7k7mJ1dX0pW+jgl+KYwalcLE0ykM7f8Ox0Ss56aD69l14V025W+kKn4THwdt5okV6RxrM7NkhIXhdVksk2Sz/m4e1e15/MpZyIcJRZx8oogBsR/w6OulLHurlDfW7aX92D5erNzHAakH+HxCOeW3DvPIJ9+wa0MF/wo8yiHu4yxtrOJLrioeXl/Hsd0/8+jMa/ztUAuf+v5N5/V77Prlf/w/uV/EAw==</binary>
            </binaryDataArray>
            <binaryDataArray encodedLength="236">
              <cvParam cvRef="MS" accession="MS:1000521" name="32-bit float" value=""/>
              <cvParam cvRef="MS" accession="MS:1000574" name="zlib compression" value=""/>
              <cvParam cvRef="MS" accession="MS:1000515" name="intensity array" value="" unitCvRef="MS" unitAccession="MS:1000131" unitName="number of counts"/>
              <binary>eJztVNsNgCAM7Chu4rGZozgKoziKIpQ0hIea1sTEj4tizfW4HhAtM50gUH63gDX/VxB8kF6MfNHyrcfDNYRn0Oci1qTVI9aoAg1daPCU/Ly2ypLcU08X1z3/e3i1IcJX5ivXNc43z8bVXpBeF75Y9r3LI3XlmXXyqZXZ1vdeZkac4bxNLur3aR8QmWrxj3rWPFPNHIq8KHmpnZ0nOlpAmpd2/6s6rO9CTa9+SOyqFaUQ</binary>
            </binaryDataArray>
          </binaryDataArrayList>
        </spectrum>
        <spectrum index="14" id="sample=20 period=1 cycle=5 experiment=3" defaultArrayLength="437">
          <cvParam cvRef="MS" accession="MS:1000511" name="ms level" value="2"/>
          <cvParam cvRef="MS" accession="MS:1000580" name="MSn spectrum" value=""/>
          <cvParam cvRef="MS" accession="MS:1000130" name="positive scan" value=""/>
          <cvParam cvRef="MS" accession="MS:1000128" name="profile spectrum" value=""/>
          <cvParam cvRef="MS" accession="MS:1000505" name="base peak intensity" value="10.0" unitCvRef="MS" unitAccession="MS:1000131" unitName="number of counts"/>
          <cvParam cvRef="MS" accession="MS:1000504" name="base peak m/z" value="431.002386619618" unitCvRef="MS" unitAccession="MS:1000040" unitName="m/z"/>
          <cvParam cvRef="MS" accession="MS:1000285" name="total ion current" value="9.0" unitCvRef="MS" unitAccession="MS:1000131" unitName="number of counts"/>
          <scanList count="1">
            <cvParam cvRef="MS" accession="MS:1000795" name="no combination" value=""/>
            <scan>
              <cvParam cvRef="MS" accession="MS:1000016" name="scan start time" value="10.855716666667" unitCvRef="UO" unitAccession="UO:0000031" unitName="minute"/>
              <scanWindowList count="1">
                <scanWindow>
                  <cvParam cvRef="MS" accession="MS:1000501" name="scan window lower limit" value="100" unitCvRef="MS" unitAccession="MS:1000040" unitName="m/z"/>
                  <cvParam cvRef="MS" accession="MS:1000500" name="scan window upper limit" value="2000" unitCvRef="MS" unitAccession="MS:1000040" unitName="m/z"/>
                </scanWindow>
              </scanWindowList>
            </scan>
          </scanList>
          <precursorList count="1">
            <precursor>
              <selectedIonList count="1">
                <selectedIon>
                  <cvParam cvRef="MS" accession="MS:1000744" name="selected ion m/z" value="1050.10577621493" unitCvRef="MS" unitAccession="MS:1000040" unitName="m/z"/>
                </selectedIon>
              </selectedIonList>
              <activation>
                <cvParam cvRef="MS" accession="MS:1000133" name="collision-induced dissociation" value=""/>
              </activation>
            </precursor>
          </precursorList>
          <binaryDataArrayList count="2">
            <binaryDataArray encodedLength="2080">
              <cvParam cvRef="MS" accession="MS:1000521" name="32-bit float" value=""/>
              <cvParam cvRef="MS" accession="MS:1000574" name="zlib compression" value=""/>
              <cvParam cvRef="MS" accession="MS:1000514" name="m/z array" value="" unitCvRef="MS" unitAccession="MS:1000040" unitName="m/z"/>
              <binary>eJwNymtUk4cdx/HcSLjzAAmdGGzF9rRqwVY3aW2RNr+/UpAq1qEez9Y65pwRjjROj8dA7hcgGIyA2KHVbharm0NaJTA6x+AJWs5ChkAIqNXIUqG1R+a4yCSEPS8+r77fbNmgIlV+V9H+kl/BXzSu+FA6pVDKZhRJswIEpOFwxkRDNRyL5shEvJKUggfPLUND5lqsns9AeuybKEx6G465TKwNZeJb3npoJOuRlrUeM9FZuD2ShZejFVglzEVxci73vI8e5Rb87YV8uNN+jtklBbg/8xEev7gbP5MVws7bi+ple7H3mRL355TYMa9EX0iJTv5+xAf3Q8MrwltxRdDLi/DiXDGWS0vAlHyMT19QQZ6qQg/vIGJiDqN25jDck0cw9ZwWAaseD3lGUNCEwXkTzoRMGC+tQFFMJT6w2DA0Z0eWoxqSPAdEcw58EXQgNboGCdU1qEusg13dgIyaBhyoOYO3q8+CtZ/DTNUfsUlzHuG15xFhacQrVY1Qqi+i69ifcUnWhF0/acJEfRPOGa+g4tgVlKi/QnH1V3jLeBVPeNdwXX8NrokWNM+14HSwBdb5FqhCLfjFQgs28px4ne+EXOCEROjEzTAngqucWKxxotLkRLWuFcscrVj6rBUnzG3QWNrwzVwbIgx/hVzXjll9O74ztOOi/mvUG76Gk9eBC/wO+HWdOG3uhN3SCVV5J7ZXdmLkRCfcwU5MRXWhIZFFhprFilIWKWUs4jUsRFoWTzmPdCzu6VncMrDoNrJoM7G4bGZxzsLiaAWL3TYW26pYZB9jsc7OIpfvwni4C3cjXLAyLthE3Xg1uht9mm406bsRabyBnTduYjbYg5IlbnyZ4cbVMjcua9xo1LpxVufGKb0bDoMblUY3DCY31GY3iq1u5NvcyKlyI+24G0J+LyaEvRiQ9KIjshdbdR5kGT140+RBmsWD1HIPjs55sC/kQUTcv/BpaR8s+j4orX14XXAL/4vlWG/h+slbkNn7sWHRAI5fHsCBtgHslQ8i8/eD0Gq8OKr34ojBi8NGLw6ZvDho9uJjixclVi+KKrzYZ/PiN8e8+LXdi9aQF1f5Q2gWDuGKaAiHMn3YqvYhv4yj8WGLlqPzYbOeY/DhfSPH5EOemWPxYZOVU+5DbgWn0occmw+p4mGkhg9jaQwnllM3DIoZgbFsBGbtCJ4sjOC/vNsQy24jXnsHjeH3kGe6B3WZH3a9HzUGP04Z/bjt8CNK9AB8zSgk2lHE6EaxyDCKleZRZFhHsdk2ioOOUTw992/8QxPATW0AXn0AAWMAMlsAq6sDyA0FsJv/HS5qHqLH8BB3+GNQxI5hz6Fx3PeOI1n3PXLKf0C+9hE6BI+xWD+B18yT2GKdxIGKSfzomERy3ST6JVPYUT6FWtM0PjdPY6xiGunaGaxe/BTffvYU/cuf4dLJIDbOBZGtm8efxCGYLCG4KkL4jy2EgydCyBcs4O+SBfwQsYCGhAXkiXnUa+VRSiyfDhn4xDPyqdHEpxwLn8b0AgrxhHQ6QUhWVkjf80X0y4/CyHkjjDIFYjoiElNtmJhSxWJ6N1pM2kQxDSrE9ARiit0gpjN8Ca0USGhGJCGVQkITdyXUej2C1iZE0XFjFO3siKLanija9TCa2rpiySSII1V5HD0/HEc6HkOJfIYucNYJGPJwCoUMTXMqRQylhDHUzCExQ8OcBQlD7REMbY5kyBXDUHESQ++uZyhPwZCfc5oYWrWBoS/zGHpcwDVBPO0XxpOwKp6WFiTQZ5VSqq+VUjwrpVdvSmnTezJasMhooiuJrlcl041wOe2OlpO0QE593Sm0bFsqnZp6iVaIX6aJ+uU0n7CCnt+4kma3p9GinHT6MDedxHXpdKfrNdoTuYas2WvoWf9PKbx+LTWfzKDEoTdIlb2OggNZdMn1DjUNvkMeEH1Tu4Gmc7LJ+M/3SPx5LhX6t1D33QJ6cGY7vXF+O21N3kGPpDvJtauQHB/soTX7SqmlvpTuPDHQtU+MpNpmogtKE4X9pYYOfNFAS348Syftf6DC3zbSr353gdRtPaTe1k9b2REa3BGgyVVjdLx9jP4P1djyfA==</binary>
            </binaryDataArray>
            <binaryDataArray encodedLength="184">
              <cvParam cvRef="MS" accession="MS:1000521" name="32-bit float" value=""/>
              <cvParam cvRef="MS" accession="MS:1000574" name="zlib compression" value=""/>
              <cvParam cvRef="MS" accession="MS:1000515" name="intensity array" value="" unitCvRef="MS" unitAccession="MS:1000131" unitName="number of counts"/>
              <binary>eJxjYGiwZ6AKZnCgjjnoZlLLXFq4jxp2gtQsAGIHB0xxYvxPjB3oZpOEoW5bAMUwfgMON1MUZlAzYRif/wcyXcD8TWwcIeMDDhCs4MjA8AAapg+QwrTBAdVceqRbfGGMLgfj40tTtHLzQOdhcu1HiUtY2naEpANs+cgBT7wPRBgMLQwAFuYygQ==</binary>
            </binaryDataArray>
          </binaryDataArrayList>
        </spectrum>
        <spectrum index="15" id="sample=20 period=1 cycle=6 experiment=1" defaultArrayLength="5443">
          <cvParam cvRef="MS" accession="MS:1000511" name="ms level" value="1"/>
          <cvParam cvRef="MS" accession="MS:1000579" name="MS1 spectrum" value=""/>
          <cvParam cvRef="MS" accession="MS:1000130" name="positive scan" value=""/>
          <cvParam cvRef="MS" accession="MS:1000128" name="profile spectrum" value=""/>
          <cvParam cvRef="MS" accession="MS:1000505" name="base peak intensity" value="65.0" unitCvRef="MS" unitAccession="MS:1000131" unitName="number of counts"/>
          <cvParam cvRef="MS" accession="MS:1000504" name="base peak m/z" value="650.017052191757" unitCvRef="MS" unitAccession="MS:1000040" unitName="m/z"/>
          <cvParam cvRef="MS" accession="MS:1000285" name="total ion current" value="3541.0" unitCvRef="MS" unitAccession="MS:1000131" unitName="number of counts"/>
          <scanList count="1">
            <cvParam cvRef="MS" accession="MS:1000795" name="no combination" value=""/>
            <scan>
              <cvParam cvRef="MS" accession="MS:1000016" name="scan start time" value="11.023233333333" unitCvRef="UO" unitAccession="UO:0000031" unitName="minute"/>
              <scanWindowList count="1">
                <scanWindow>
                  <cvParam cvRef="MS" accession="MS:1000501" name="scan window lower limit" value="500" unitCvRef="MS" unitAccession="MS:1000040" unitName="m/z"/>
                  <cvParam cvRef="MS" accession="MS:1000500" name="scan window upper limit" value="2000" unitCvRef="MS" unitAccession="MS:1000040" unitName="m/z"/>
                </scanWindow>
              </scanWindowList>
            </scan>
          </scanList>
          <binaryDataArrayList count="2">
            <binaryDataArray encodedLength="23064">
              <cvParam cvRef="MS" accession="MS:1000521" name="32-bit float" value=""/>
              <cvParam cvRef="MS" accession="MS:1000574" name="zlib compression" value=""/>
              <cvParam cvRef="MS" accession="MS:1000514" name="m/z array" value="" unitCvRef="MS" unitAccession="MS:1000040" unitName="m/z"/>
              <binary>eJwU13V8FFfXwPF4diMb2bi7kUCCBSfJ/rJxNyK4FmgLFLfoxl0IWoqUurtgIZ4QAkFaaEuFutD2KRX0Pe8f38/M3HvuuXd2ZmfmaIzvanYp7mqalXc1gxZ3Nb+r7mqMrO9qHG3uat5wvqvpdrmr+S7krqZ9x13N+3V3NUP1dzUmzXc1Li13NdntdzU79tzV3H7xrua6+T2NvdU9zWybe5oM23uaZep7mnr7e5pnHO5pbrvc05S23NO80HZP03X0nmat+X3NC6r7mmTH+5qNzvc1NS73NW+43dd0T7uv+b3uviam+b4mr+W+Zk3rfc3WZ+5rKl69r1lt9kDTbvFA84LlA82Y1QPNA5sHGlv1A81M+wea5Y4PNNudHmh6dA80E+oeaAoaHmiebHygqWh6oDHc80ATpXqoybF6qCmxeajpsH2oeUn9UHPV/qHmZ4eHGn2nh5qXvR5qfvV9qHEKeKhxbXio0TY91Gxoeag51PZQs+Xph5r/HjzUzLN6pHnC+pHmv/ZHmghzPU4KyxQ93qnT499RPawv6XFQvDWmx9zLegyK3Ct6PH5Vj6BP9TA01adJLDHX53cbfdrU+kTay75Wn51x+nyTp09RiT4RFfqcFIsr9flVtFTr416jz5RafbqEWaM+s7v1yenR526vPj8M6WMyps88IwMeGBvgYGrABIUBxhYG/GVtwKRkA3KyDGgoM+BEuRxXGJCsM+ATsbzSgD/F7ioDzKsN6BRv1BhQ02DA0UbJ02SAWY8Bfr3SLmb3GZDXb0DtoAEnhw24et6ApSMG7Bk1wPeiAfcvG/DxNcltZMhyY0P+FMUmhliYGrJPBCgMeUtEKQ0ZFvlmhnwnnjI3RM/CkAbhYmnIc+KMypAUK0NWWhtSamNIkNqQdBdD/phqiCbWkFHxk9aQLXGGGMUb0iI8Egx5SUxLNKRHZCYZclOsTTbkP/FRmiFX0g25lWuIQ4Uhx0SEzpBPKmW9VbJeUVxtiGWNIftFYK0hb4voOkNGRFG9IT+KzQ2GGDYa0ixeapK8HYaouw1Z2mfI72LvgJzjkCHnRcGwIe4XDIkcNeTxS4Zc/86QdaZGOCmNuGFuxCoLI/4W5ZZGhFoZcdnaiE61EQUORjQ7GdGPEc/FG5GeaIQq04hL2Ub4zpO+IiP+qjDis7NGHOk2IrFXjvuMODRgxAeDRiwdNuLdC0b8bGTMNmNjTE2M6RBvmBrzo9KY1yyMyVcZc3COMQc0xryHMUEJ0lZlzA/itVpjhupk22TM7A5jot+X/l5jxvokflDih4zRDsv4C8Ysv2bMFiMT2oxN8DEx4bypCXutTLgcY4Iq1oRxWhMmJJmQnGxCVaoJ9zNN0Jtnwi9lJmwvN+FOvQmnm0y422KCU5sJA/tMWHHWhHu9JvQMmLBhyATLqyZ8aGDKSiNTnlCaUm9myoCFKe1WpjRpTCnUmrItzhRFvCkBCabEJpryTIopkVmmWBSa8lypKbfKTTHUmRJVZcqCalN+FbtqTDlQa8qHdaY4NJnS3WxKVospk5425ZNuma/HlH/Es32mTO435esBU/SHTDk4aspuAwWWhgoOiVAjBR+LJGMFN8RqEwV3Ra2pAmeFghfENKWCfrHZXIGJhYKlVgoyohXoaRR4omAkVsECrYJdcZIzXnImKEhOVPCZWJOk4J5wSVFwLUuBd4WCN0S0TsFFsbhSQUmVAutqBc+I8BoFZ0RarYKb4sk6BY9EU72COY0yl/itSeZpUbBjn4JJ3QoyexRs6FVg0KegVfj0K3hTxAwoWDKooOu8xIzIvBdlvjEFEVcVZBkp+UY8ZazE0ERJm/A1VfKW0CiUjImlSiX/E8fNldyyVHLHVom9nZLvHJT846pE4a3knFZJVpzkEk/FKzFKUPJ2opIrSRKfLPGpSs5UKEnXKflKrK9Uol+lpFX4VCt5U2hqZK5aJRV1Sp6tV7KlSYlps5KgFiXxrUoea1Myc48Sy31Kfjkn2x4lT4t1/Ur0BpS0CPsRJXmjShIvKym5rsTV1IxZCjOszM2IsDDjrPja0gwjKzO598yoUZvhgxlvCWLNWK41oyrOjJ8TzTiUbMb4FDMM0mVMoRkfbTXjlM6MtEozfGvMWFlnRnW9mVwHM7YdMePAUTMe6zNjyogZP1wwI/SSGfpXzPj9MzOO6ZkzWd+cA0bmGCjMeUdpzipzc8qtzbkebS73jzkzEszpTjHnZIY5q/PM+XWhOWW15uxrM5dzlLghc/4ZNafmojkul8yZPWbOosvmVFwx52M9C1L1LWg3tJD714K1JhasMrPgP+FuYcGrYqnKAidrCxbaWmBnZ0GhgwUdfhac1FrI9bJgjwhKtCApyYLPRV2OBc27LeTdY4FnuQVviCsVFqzUSV5RV2lBVLUFy2os+FtU11qwuMEC+ZG5KlZ1WVB/zoLXuy3Q9MhYsbLXgrEBC5YPWlAzZIHzqAUjVyz4xsSSTaaWKBSW7Bdfm1liamFJmsqSp9SWdNpZkupgSbCzJU/GWdIWb4l+siXvp8hxliUZZTK2wpIwnSWnRWalJbeEstqSA2JLnSUTGizJbrQkd48lkw5ZyvvXEs9+S/mPWMKAJU1DlngPW6I9b0nLBUveHbXE/7IliVcs6bhmySU9FbUGKl4zVBFjpOKyWGms4q6oN1HhaariTYFCxTWxWqnivmgyU+FjruJtEWeh4rpYa6nikWhVqfC3UvGeSLRWYWCrokMYO6gIcVRxUjztoeKIj4qNqNgfqyJUq+K0yIxT8a3YGq/CLEHFIRGeqOKcyE1S8aPYkaxClSLjRV+qil/SVBSnq5iWqeKFHBV/5al4olIl/0UV7SKwWsWHIqVGxU2xoVbWUqfiVL2KLY0qdraqsGpT8WuHir090t6rIqNP5h+Q+cWPQyrsL6rk+aLCwdCKWUZWXBBLja34W1xVWOFrbsU31lb8aGeFPVY8LzQJ0idiyqx4rNyK5gqJ01lhVG3FM/VW9DVIrhbJ0WrFmj1W/HHEiqEuK+71WdE5bMV3I1Zsu2BF4SUr6q9ZEfepFcV61twxtGatqTWpZtYcsrAmwtIatbU1IzbW/G1rjV+0NQewZnGiNe7J1uilWbMl0xrzLGvKcq35Rif7VdZMqramTxTWWONYZ83cemvGRFOjNUnN1pxrsya325q3Bq25MWTNk8PWZF2wxvqiNa/o2/CRsQ1/mNmgM7fB2cKGq5Y2rFbZ8FC0WdmwX2tDSYINF5NsWJFsQ2OKDe+l2pCUZsPGdBsOZdgQkWnDSzk2tMyzYVu5DUM6G9yrbXhDdNbZEFpvQ06DDc812TCz2YaGVhtutttQvs+GvBclT7cNE3ttWDtkQ9aIDdajNsy4aMPj+rZ0GtgyztCWMyLHyJbdxraoTWyZZWpLqrktWyxsOWJpy6DKltc0toTG2WKXaMucJFvGRHqaLdvTbanPtsU7x5abubZcn29LcJUtz9VKnjpb7tXb0txgy2eHbNEct+Vwry2fD9liet4W14u2GF+2Zb/Iv2rLMQM10w3VjIilRmr+FQ3GanxN1LwvUkzVfC22KtRYKtUcFZFmav4xV+NjqWaLlZoj1mq5xmo2O6j5S6OmBjWesWreFolaNTfFxjg1ZvFqDovBBDULEyUmWc2mVDVeWWqSstV8KbwXq1lVpuaBCKpQc0pk6dT8KHZXqrGrUvOCmFut5rJYXaPmkQipU3NG5NSr+VmUNKhxaFQT3aTmquhsURPaqqasXc2abjV6PXLcq+asyOtT84so61fjNKDmFfHpoJrfR9S8MapmwyU1h8bULLgi53ZVzV0DO/yN7PhI7DSx43lTO+Yo7OQdbscjpR2OKjteERXYyfeJHf0JdmxJteOHbDtezLWjM9+OnLV2TK21Y1gsqbOjsd6O7xolX5Mde3rtuN1vh27AjjcG7eTa2aEys2fU3J42S3tyreyZYm/PuGB7CmPtWZVsz29p9ujS7QmaZ09pgT1OhfYkldrztXi23J7EOntWNtlzYdCeFUOSZ1jiL9jjOmrPzYvSd8Weyk8l7oY9rxg7sNTMAWcrB7TWDpjbOnBEfOniwNx4B64Iw0QH9ov+JAcWJjvwt2hIccAhwwEyHbghzuc4cC/Xgd/yHfikxAGXGgepmxzYXOeAZb0Dx8XMBgcea3Tg+3bJ3e+A0aADE4ccGBSLhx1oOi/jLjoQf8mBm6Ja35H7Zo5UqRxJsXZkp40jqe6OOGkd+SLOkU3xjlgmODIz0ZExsS/ZkfAUR/rFP6mOZGc4Yl3iyPNibqkj18QTZY6YlDtySEypcGRYLNM5ck+EVDnSJfKrHflDVNc48l6tI9/VObK73pFXGhyh0ZHPxNFmRy62OLK3zZG+dkdWnXZkQZcjf4vGc46c7HaUetSRX8RbfY4k9TvywqAjnww5sm7YkQsjjoRddKRHfHTZkTeuOfLcT4506zvha+RElrETP4tEhRPblE6ss3AiUuXEBbHA1omTdk685OJEjKsTsalObEpzwiLdiY8KnPih1ImtOiesK2VctRPP1Dixqs6JvfVOnGl24vcWJ050ObFo0InmITk+74T3BScyRp34UdheceJFEXPViTtfOrHGxJnJCmc6zJwJM3fmtMqZ922cKVU783mcM4pkZ/anOTMp3ZllGc60ZzrTk+XMgmxnLpY5y7vHGYMKiRETdc7yjHVmaaX01zjzj2iqdeaPemcs9ztj9oEz987K+HPO+A44kz3ozK/izQvOxI45E33VmSKFCw1KF+aZu1Bj4UKprQvOahfeFMo4F55OdCEyyYXHkl1YkunCPTFQ7EJ7qQt3Kl3kfexCfo0LfnUu3K534cNGF3TNLqR0uJC414WqPhe8+l34ZcCFH4ddKDvvwuuXXZhv6EqzkSuFJq4EKlzJV7pSa+mKr8qV21au+Ni4km3rSpXalXUaV67EujIz3pUnElwxTXTFJMWVw2J6qitr0lwxTndlWoYrRlmuHMx1ZUqeK6vmubKg2JV/REuJKyGlrnSL+WUyd7kcV8i20pWgWld5jrhytsGVv1pkPW2unDzjyh9nRbesq8dVnnWy7Xfl1IDsD0q7qB1yxW9Y9s+7Ujci21FX5o3JXPpu/GvoRquRG/+ZyNbUjVCFG71ikVLaRJuZm1x/ObZw467oU7nRYe3GfVs3Buzc2BDjhoXGjRMiCjduxLlhleDGCyIm0U1qNjc2J7nxYrIbX6S4EZvuxk2xLcMNdabkLpOcYnG5G/fEg0o3IqrdWF7jxqQ6N86LlfVu6De4MaXRjQviULMbkS1uTG9349p+N8b1ukldJmsSe4Zk/LAbj87L+AsydtSNaVck9yNZt547E/TdGRDLDNx5KPYaujPRyJ3zYqWxO/om7hwQU0zdMVK687QYM3PncXN3jlq4y/eGO+ZW7jwrVLbubI5yxybandgYd74U2zXu8lZwJyHWnVvirTh3vo93pyzBHbdEd94VGUnufJjiTk2aO37p7szLcCcwy53eXHeWl7jzSOwvdWdymcxf4c50nbt8W7qzocYdi1p3+Q5w57M6mbte5mx057dOd2b0u/PkgDtmg+4cF3OH3Nk47M4L591hxJ2b4tVRWdNFd3ZfcsdQ34MnDD1QGnlwXGw08UBl6iHf3B7y7PHAzsyDty09+Enlgc7KgxwbD34XzfYepMZ4SJ0lbbEe1Go9GJfoQa+YmOKBQZrkyvbgu3wPLuz2YGapB1fF+jIPLMo9eE7EVHjwudiq80Bd6cGr4laVB8XVHvIO8SC91oPKOg/+bPCgodGDoCYPusS/zR60tXgwvtWDAbGszYNHYn+7B1M6PDjS6SHPEw9Gz3hg0iXHYtY5D66JDd0eaHo9+EK83u9B0oAHpYMeZA574DfiQcEFObdROZeLci5i0mUPRsThq7JmfU++MPBkm6EndkaefGfsyXumntQoPQm19JR60JN9Vp6MWnuyxsaTHY6edMR6YhDvyYkkT15L9cQtQ8aIrExPfhM1WZ74Z3tSmONJa64nA3meLJvnydQCT44XeWKz0JOvyzylzvekoNqTO+J6syebWjz5dY8np/d6sqvbk0sjnmy95EnZFU/cr3oS+Kkn8029GFJ6cdjci6+svPjb3oswRy/0nL247OLF2lgvjmm9UCd48V2iF4psLxLneZFb6IWm2AvHUi/Syrw4XeFFa6UXg1VebKjz4sV6L7QNXuxu9OLXZi+MO70oOyfjerxo7PViSb8X+we8GBv04rlhyXVe8ox6UXXRi6IxL5655sUr171Y98CL5x96EftI1id26XnjrO/NOyLDwJvfRK2hNwFG3nSJBcbeUht602nizSRTby6INQpvjiu9SbH0RqfyxtvKm7+tvWm18WajgzctUd6ERXszKFbEeGOg8eZpMRNvromnYr15WetNfJw3pfHeuCd4k5voTWOSN0tTvNFL9eagmJbmzRWxPt0bywxvtJnefC2ycrzZVuyNfYk3qaXeVJV541vuTVGFN/+JDp03I5XerK7yxrTam2PisxpvttZ680adjKn35icR0SJxYnWrxLRJf4f0dUqfcOqS30TUdnvT3ePNpX5vGPLmK7F72BuX894Ej3rTI5Zc9OaRsLzizbv6PmQZ+FBv6EOwkQ9LjH3kmebDNFMfXlL6EGfmQ6m5Dx9a+JBn6UOzyocV1j584e7Ddg8ftEE+vD3bh0iND7e0PpTE+eAe78P/EiQ20YewJB8GhWGKD7NTfbgutqT5oE734XVxN9uHybk+jIq2HT6s3uXD8d0+RBfLHGJ7iY/cYzKHyCjz4TdRV+4j9YAPPWKJzodH4kClrLnKhytiQ7UPVjU+vCwSan34TpTX+eBV78NJUdDgQ3iTD6YtMpeIbvUhs0Nyi6BOySsO7vNh5SkfjE77cETMOePDDbH1rA/2XT68KdLO+fCLqOn2IaDHh3NiUa8PD8T+PvlN+n24LNYP+KAalN9TxA/58K3wPO/Dx+LvER/WXPQhZsyHm+L3qz6MPfTBUs+Xl0S8vi/fijIDXzwNfflY5Bv58o9oN/YlwsSXEaFQ+PKs0Ch9+VK4mPvynsi28OVPEarypdvBV2pvX1RaX7mfffkuzpfyeF9OJfhSmOjLEym+PNjky7oSmbtU5i7zxavCl391voxW+WJe40tpnS8e9bIOEdHky9pmX75u9SWvw5f3D/py/IgvN7p8cej25XaPL/W9sj/sy+xLsr3sS8YVabvqy7JPpO26xIqBR76s1PPDWN+PoyLKwE+eoX7sMPTD2ciPd0W2sR9/iiYTP8JM/Vil8MNE6ccxcdPMj53mfrxv4UeOpR/jrfx4zNoPVzs//rL3Y42TH0pnP06ITVF+qKP9eEOkxfjxi6jV+BGEH0tj/dDX+jE7zo+t8X68neBHRqIft0VDkh9GqbKeDMmf7ceQeDbXj+cX+LG6zI+JNX7sa/ZDb6+MOejHjyN++I/6cU48uujHoUt+zBzz41Ox5bIfmVf9eOqh5DP1J0fhT5nKn1NW/hRZ+3NX7LPxJ9LWnyviNTt/ghz9+VjrT2e8P1MS/HkmXcZl+/Ntvj+Ld/szq8Sfd8r8yS735/kqaa/250GdP9Mb/Nnc6C/1rj9D4lSnP5fO+vPKOX96e/1Z1udP1IA/uwb9mTfsT/JFf7646k/HdYm7IevQD+CqQYC8ywLIMA7gttCaBXBLlJsHcFAVwFbrAP60DcDcIYAXhZ9zAHqush8TwA+aACoJQD8uQOrFAD4XOxMCcE0M4AMxOSUA67QAUtMDqMsIoDQ3gNydAdwR7bsCmLQ7gItiXXEAViUBvCpSSgP4WdSWBRBcHkC/WFkRgIkugONCUxnA16K0KoDT1QHMrwngQG0AM+oCeKchgIjmACxbA/ipLYDq9gCW7wnAqDOAY+LegQCKTwbgcSqAk6LotLSJ/WcCmH42gE/Elq4AHM4F8Lb4szuAlp4AwnsDuCAs+wN4WSQNSH5RMxhA0FAAfWLFcADG52WN4uuRADxH5be7HMC7V+T8PpW8D2R9DwPIfhTA/0SEfiCj4kmDQFSGgbwiko0C+VnUGgcSYhLIKtNATigCiVUGckv4mAdyVrhaB6K2D6TZMZAat0D+mRvI1OhAJmgDGRGPxwWSlBDITyI4KVBqD8mRKjlEeZrkSZc8Qi8zkF3ZgTxWHIi2NBBdWSAGukAe1ARysDaQG3WBbK8PxLkhkA/EP42B2LUG8nRfILP7ZR2DgRQMBXJX7BsOZPr5QD4RW0YCefdCIB0XA3lqLJDwa4FYPQrkVZGqF8SvokE/iDCDIIbFWsMgzI2CeEkkGgfxk6gxCSLYNIh+sUoRhKkyiOeE1iyISvMg/C2CMFIF8bVVEGXWQVJ/BXFW6KmD2G0fxK25QZRHBeEbHcQ5sSQmiKOaIEpjgzijDWJhXBCH44P4IkHiE4NwTwripNiRFoRrehDbsoPQFcs8JUH0CKOyII6LigrJqQticV0QJY1BPGoOYkFHEIf2BPHR00GMnQ7iqTNBZHUFMbE7iIiRIKxHg1h3OYjXrgfxygM5b71gXjEQpsGkKIKxtAimQSVbm2B+sw1msjaYy+JaejCOmcH8mxXM3uxgpuUEs2NRML7bg/EvDiawIli+HYI53xbMqx3BTNgbzPJzwfT3BTNuOJiXR4JJvxzMhmvBdChDmGcZgqdDCGdEjHMI3a4hVBOCdXIIY2kh5GaG0JkVQmGe9C8IoWtHCIa7Qjgu2B3Ct6KyOITAkhBeKAvhtSoZVxuCXX0I74htzSHcbA/h7J4QlnSGoNsfQt+BEBy7Qsg/F8JdcbovhCMDIfgPh9Arnh8JIfRiCJOuhvDvpyFEfxlC7f0QLB+FyP0SQpreOH4XEw3GMSY2Go6Td8Y48ozH4a4cx0KzcfSoxrHCahzn1eN43X4cV5zGMXnuOKnJxvF+9Di+SxjHb6njeCdzHDEF4/hGHK6XMc3jSGwdx5t7xvHxgXH80TOOe4Pj8BkZx8jYOJ68PI7IT8bRd38cqx6Mw+zhOF4Svz0aR7NeqPyHQ9loEIq9YSjzjEI5YBzKLJNQvhDFpqEsVYZyxzqUk3ahLLQPRc8hlG8dQ1k0JxT9uaEQFcp3IjgmFBWhtGtDuRYXiktCKB+JR4mhPJMUii4llMfSQjFPD+V+bii7d4XitTuULvFcSSg/lYZiqwtlX1Uon1VLf43MXSdtLaH80xoq92Moc7pDKe0JZWVfKL8NyNqHQhkT5RdD6bsk+cdkzk+l3SCMD4zCKDQOI8o0jK9FvzKM1WZhWJiH8aposwxjiiqMWHUYBRqJi5WYOImJl5iEMNITw/hTbE8J41RqGNqMMEKzwrDNCSM3N4xZ88LwLAmjSywrlbmqw3ggDteEMVgfxo2WMH7ZI+vYH8bkU2Hc6w+jYigMy5Ewpl2UsWNhmFwJI/GqxImma2Fs+lTyPgzjD8PxtBmNx910PIsV4zmhHE+82XgazMcTbjGeQqvxPGM9nn8dxjPbaTyvuo3HOWE8F1LHsz5tPHbp49nRMp6kjvH8Ks5eGM+y0fG0jI1n8uXxXBPbr4zH7ep4jD8ZT+NX45mnmMDTygkMW0xgSD2B/6ImoEucwKG0CUSlS9/8CYQsmsDHugkkVE/gSu0EjBonkNg0gZbmCSxtn8DGnglsGZ7A2csTML06gUkPJ+CuF84ds3AO2YYTpQ6nyi6cEPtwCpzC+XBWOI1R4aRow/ld7E4IZzAjnCcywzmcE05MrsQUhLNsSTjexeHsKw/Htjqc/JpwqAunrj6cSw3hfNwUzm+t4Uxpl5j94fzbF87B/nC+GQjng/PhHL8QztVL4WwfC2f5lXBmfhrO91+GyzdDhLyLIlhuEYGtXQTviiMOEYQ7RzBvSgT18RGcToqgMy2CK/kR1JRGsKk8gpMVEfxRFUFHdQTTayIorY3Avy4Cm4YI3NsjyOiMkOdGBOVvRbDz4wj+HIhgxlAEgecjGBJPjkTIdYggQDGRJ5QTeWQ+kdW2E1munYgybiKZ8RP5W4QmT2RUbEqZiHPqRE4Kk/SJzMqayJeiInsi53Mm8mHeRLaWTmRF+US+rZrIpZqJbK6diGvdRBQNEynvk5jBiSwYmkjy+Yn8IWZckPbRiQRdnMj6S9J+VdrFHONJLDObhNJ8Eq+Ib1WTGI2fxKnESYzPmMSK7Enk5E6iuHYS7zdMQr9pEh0tk7jZOomKtknyzJyEyd5J3DowCds+6R+YxO+Dk1h6UfJdmsT2TyaRbDWZTXaTWe4wGVwm0+g6mZcSJ/NtymSssiZzPGcyL1RPZlvjZFY3T+bZtsk8MzaZ2MuTab4ymalXJzP8yWRqLKZgbTOFd4W+egrJdlOodpzCeKcp/OE5hatpU3g/awrLNk1h2o4pWJRO4Xj5FDxqp7C3eQpzWqbwQecUjPZN4fuDUzDtm0Lk8BRcRiX20hTWfjYF28+ncOfLKTxmMZVC1VQqvaZyQTsVt/ipPJc8lZSUqdSnT2VZ7lTM8qZSPX8q/rqpOFZNJa92Kt80TmVJx1TGdU+lp3cqxoNTyRiaSuz5qXxxYSoXL05lzWVpvzaVQdNITioj5fePJM8iEmeHSN5yiuQH90imeEYSpY3ke9EQF8nk+EhKEyIJSoxkRGxKisQtOZKMjEhasyM5tjCSxEWRuFREoqqM5B1RVBWJYXUk6TWR/CMO1Ubyc10k0xoiuSm8WyJJ2hvJjYOS+5DkfjqSzYcjOfdMJE29kXzWF0l5fyQhA5FcFFsHI+kZimTtcCTq85F8KBaPRPLahUj2jkXK+1ByfCI5Po0k/qtIjMyn8ZKIsJ1GsXoa1k7TeNllGm/ETeNR/DQ0ydMIS5/GjoxprMiZJrXxNL6rn8bWlmmY75lG+uA0fh2extorMuaTady5MY3XzadzRzWdT+ymUx0/nYCk6axNnY46bTpmGdPJz5yOXtZ0bs2bTmzDdC4OT+e9S9NJuTadXz6dzjc3puNoPoOVFjM4YTODVNsZfOswQ779Z6BMnsF/aTP4I2MGLdkzGCicgWbXDObXS1zzDCL3zOB69wzGemfQPTiDtUMzeHV0BhNvzOAL5UzGm8+k2GImgZYz+Ug9E3P7mRg5zpQ6byZWsTN5X0zMnsmm/Jn0FszkevVMdtbN5Hz9TH45NJOxZ2fi2T2TfrG+ZybOvTPpEmv6ZvJx/0wWDs3EdHgmrwv9kZncHpvJGb1ZmJjM4jUxz3QWeopZHDebxdMWs1jkM4vEhFnEJs3iNzGSJ33Vs/ilYRZuh2bxcfcs3uudReHALF4dnEXKhVkwNovWq7PknGTcv7PospjNKdVsVlrNxsJ2Ni84zabNZzY5UbO5HT+b6MTZ/Czak2YzO3k236TO5lr2bHwKZrNu/mzca2RbO5vTDbN5o2M2eXtnk7V/NneelpynZX9oNv+dn80zo7O5+fls+f6fQ2PqHCpy53CpcA7a6jnMbZzD1+1zqO+Yw0v9c2TMHP67MId/Ls7hyKU53Bmbw+1P57DIbS7tCXNpTZnL1Hlz6a6di1PjXByb53Jqz1xye+ai3zuXl8Sjgbm8MDyX50fncn9sLumfzuV30yiwiUKjjuJX1yg6PaL4xVO2XlF0xETJN0MUP8XJNkFkyL6Imh/FnkVR/F4VRfy+KLJ7ongkXr0UhdHlKIpuiM+jeMI4mh5FNH0W0WxSR7PFMRpfl2hmxkTznfiBaNpio5mjjeZH0R4XjSY1Wr4Bo4nLjubeomhOLI7GqSqa9bXRpJ2L5tnuaDJ6orkvnuuNJqsvmtdGoim8EE2LfgwdxjHEW8TwP5GoiuGBXQzZDjHMc4lhemwMzdoYZsXF8L1oi49hToKMSYxhb3IMB1Jj0KbFkJARw7O5MeTPl/7KGH4Se6piiK6OgdoY/m6M4b/mGJ5vi6Fgbwwn+mPIHIhBfziGV0T++RjML8Xw4eUYVlyJ4bFrMdh/EsO6GzF4fiFtJhpOmWroUmpYb6FhwFJDiZ2GKicNTW4aqSs01MdpaE7QQKqG5EwN6dka9PI0vF2o4bndGt6vlLENGso7NMw6qOH4oIb7Qxrcr2sIMYR4KzjtBt9ISbBOLrHhPHhN7G2ExBZIb4OdZ+DECEx7BLbEsjY2FmdtLGOJsURnxrKkKJbwklhulcXSUh5LbGUs+fWxmDTEsqgxFp+OWP53WMaci2XCQCzJF2PJ1NeiMtGyxVzLpyotVVZaspy0vOOqZfocLcc0WjLQ8laclteLtPxQrEWzR8tfZ7QcOavlxXNajHu0vCkW9WrZPqylbERL3ahWvim1ZF7TssIwji2mcfgr4hgTf1vHsd8njiri5PrGEZcQxzupcYTlxvFrSxwHWuO48nQcunNxNPbEsbcvjoLhOMKvxHHQMp7rzvG8QzyntfE8ERcv7714PPPjqSyKZ19JPOaV8UQciqe/P57XxuKZfzmei5/G89mNeGyMErimSGCbQwJBjglcFU9GJ8izOQHPjAR2ZibwR14C8yoT+K4pgdIDEtOTgGIkgd1jCXx2OQHtJwlkXU/A3j6RLXMTqYhO5MXsROoqEpnZmojtvkQcziTSI77qTqS5J5EWoySCVEny+ybxrXUSHTZJeDgnUZGcxOSUJNpSk/ipNokXGpKY15iE59NJLDwlMWeTMBtMInI0iZzLSbxzJQk742RizJM5apFMpmUytx2Sec05mV0eyfxNMidik8nVJmMSl8yK+GR0ycncSUvGPjtZ3jnJvLk7Gd+yZCZVJKOpTOZ/4lhVMm/VJKOuk76GZLLaknmqM5lVZ5Pp70pmX18yCf3JJI/JsUEKs21SKHFO4S3PFKalpfBiZgqLFqTwdGMKZ1pTMDmQwpbeFAL7UvhEVPensH8whZrPUnhML5UGo1R+M04l3TSV71WpFNimUuudSlJ0KvfFKzGpLNCkSv2WymmxLjYVb20qF0VZXCqT4lO5JdoTUolNTOVvMS85lQ9SUlmdmspQWirTylL5UewrTyWxIpV74mVdKvMrJW+V5BVPVqfiVZPKPw2pbDuYyomTqezqSmX8uVRuij97UjHuT2VgMFVq/1Ruj6Tyy7VUFt+Q/F+mct4gjfeVaYRZpvHG3DQ2xaTxenwaATlp2BalcW1BGs90pvH2vjQmD6ZRaJAu76t0ltilE+yYzg7PdJbNTWdbdDohMel8Jv4gnWOx6WRr03kvLp3H4tPZnZhOeFI6X4mV5encqU7n47p0nqhP52JDOpdOp1N+Jp3vz6azqCcd2950gvrTMTqfTp4qg5VRGeyKyWCCJoOvRJv8q1/QZmCQliH1TQZXCjI4ND+Da7UZuLZkENGWwe8HMzh9OgO/sxlcFdVdGcw4l8Gv4nB3hjzXMzDszeBdsaovA5f+DIZF8YCMH8zgG9ExlMHd4QzqL2Ww9loGP+lnctAgkzTDTPSNMnlLrDDOxMkkk0ExQZHJ10Jrlsl/osIxk6lOmRxwzqR+TiY50ZkoYjL5UDyuycSTTC6JithMIrWZ8l6S/HGZpMZLrpRM4tIyuVyYSXiZ5BUd5dJWkSn3QSYLKzNprM3kr7pM8hsy5b+byfJDso6nM9l1WMY/I2PEwuOZ9J7LJLQnk5beTP7uy+SPkUyp4TLZ/3kmKV/IedzMpMQ0i6UWWThYZsk7IoudqizGOWRx1jWL8TFZfCXaNVny1MvirlikzUIdl0Wv2BovsQlZfCFaErOwTs0ivDyLPRVZJOiyuC+WVGVhX51FvxhfK3nqswhtySLwRBY157KY1Z3FbXG0JwtFXxY+A1l8NJLF41ezGLuWxS9fZvG+STaHbbNZr83mbFa21GfZXGrNZnp7Nsqns5l4LpuUnmwu9GfjczWbq+Kvm9nY2OSQRg4GsTm8Ky7G5fBLQg7ZSTnc3ZrDt7tyyKrM4WpNDnPqcvhTrDyQg+vBHD76SNpPSvtpaRcnzuRQcDYHVVcOXWLzuRxCunP4QrT25KDtlZzi1b4clvTnMDgg843mMP9GDj2f5fDY/Rw8HuRQ+TCHGY9y+E0c1cslVz8XM4NcTokNhrkEGOVyXTQa5/K3SS4vmubSq8zlZ9tc5s7N5bmoXAqjc7GKyeWc2KLJJZRcvhTtsbnEa3O5L16Py2V5fC7nE3L5MSmXD1NlbFYuPy3IRb8kF4+yXC6JmRW53BbHdLny/sjFoiqXz2ty0dblUtyUy8GWXJzP5DIipnblcvhcLtnduSh6cvm0LxeDi7kUXJO1fJLLg89y+ea/XI7r57HZKI9Dznm0z84jYU4eD8Sbc/NYEZWHa3Qeo6IiJo/pmjx+FUfJIzc2D3NtHmfExrg8guPz+Fy0JuQRl5jHPfF6Uh7LkvNwTsnjvChLzSMyLY+fxanMPJpz8nhpRx4Du/LYtTuPicV5fC8OlOSRXpqHcVkeH4gnyvPwrcjjmqjX5RFdmccd8WJVHgur81DX5NEvDtTnYdQocc0S1yLHe/PIPJnHutN5+J/J47rQdOXxyrk8lnTn4dCTx5Ao6c1jSl8eT/fnoRjMY8NQHgHDeTx1Tc7leh7LP5Oc+vOoM5jHQuN5HFTOYzRuHplF8xgpnUd52Tyml8/jNxFaPY83Ds5jUtc8Dp2bJ++neWwxzsfBOp8j6nws7PNx9M7n18n5FMTlsz8pn4CqfOJq8tncmc+2U/ncOp1P2tl8jLvy+VCsO5fPje58/jeUz96r+Vy/ns/P9/MJ0y+Q51wBASYF3LEsoNu+gL/mFBCpKZBrVMD2uAK+jS/gtZwC9hcX8EV5Ae0VBVh1FtBxuoBPzxXgdL4A20sFnLtWQJtRIW+YF+JuWcjL1oWUOBXS41bIopmFDM8qlO+1Qm6LZ+cWUhRViG10If1id0whUzSF/CyOUEhebCEqbSHdYntcIeHxhZxJKiQ0pZCvhXF6Ifo5haxYJMc7C0nbLW3FhXwsNpQUElRayE3RUVZIUnkhBhWFPKkr5EZlIWtqC/GuK6SxvpDF+wr542Ahg4cl5mQhrWcKeXS2kHe6Cll7rpCmnkLu9xby31AhYyOFRI0WsuxSIRWfFjLzeiGpjwr5SK+IIIMi3jMr4oZFETHuRZTNKOJ4dBGFMUUUUyS1XRE7U4t4Jr2IH7OLyM0t4lxeER/VyNi6IgIPF/H58SL0zxTx5FnZ7yqi7VwRBp8W8cUNifm2CFOT+Wjmz2dH/XwiO+djt38+w6L8wHyePzSfrsH5HL0kfeYLeMxtAdn5C5hYtACbhQuYabKQFquFjM5aSPXshfwzZyHXohfSFLOQOM1C9sQtZHzSQp7NWMjHixZyrHih3JOy3bOQ708t5PDphfSdXUhJl4zvW0iQ+SKUqkV8r13E4bhF9D69CLOTi/j19CL+7V7E8ZuLOPFwERf0FlPsupgNaYv5PWex1KCLpb5ZzJaPF1N4ejG6s4v5cXAxR4cWM/HaYhRfL+aFR4ullluCTewSvBOX0N60hNrOJWSYLOUr56UsM1/GJJtlNNkvI3zBMvpbluHdu4wb4s+hZUy/t4y/1ctxiF7O/PjlhNYs53ux5MByLp5ejvHgcmyMV7BeuYLvzFZw1mkFprkrWN28Av/TK0gaXsGqiyuwurICA5OVlFmtpDJ+JXn5K4kbWImLahUmhavY37CK2+2rmOD6GD+Lpe6PsXXhY8xvf4zUy4+xQrWazUmrGV+wmucKV0sdvZr4ztV8PLqarRdXozFdw0nFGrYp15DltYZvytfQsHcNz46u4auqtaga1lLTuJadNo8TF/84+bmPc3b+4zzX+DgPDzxO8NNPUHTsCS7aPsnnwU9y9tKTfG+4jkcu6/g9YR1fZa7jQO46xgrXsXDXOlp168ioXEdj9TpSatbx8uF1RJ1ah9/YOo6YrMfeZj31TuvJiV+PWeZ6Zi6S/cr1mDevR3tzPc+bbuCE2QZ8SzZwo3UDMZ9tYNOBp9j89FM86H2KOcNPoTLcyEWLjdg7bZSaeyNP5W8kpWoj6paN5O7ZyK+mm6Q+3cQOp00YL93Eq9WbCK/dxOamTSQabWbYeDMNJptJNd3MqGIzYe6b2ZSymZkZ0l6xGY+mzfzYsZm1H2+m8/JmvnTfglH4FtZ8uIU7p7bg7LmVx6O28uGCrTj2b2Xfza0cVW1j/ZxtRM3bxqfV2whp3Maklm346m2Xb7vtpFhsB7ft1Htsp5Xt1GVv59GS7bjs3M6109vp+HI7Ofo7WGu6g+u2O4jz2MHjcTtIXLCDotId8s22g2fLd3Bbt4Np1Tv4pGmH1PE7sDi4g8PP7MDu4x3M6tlB4IUd8g25kyWKnTxpvpPDqTtxqNjJ/bM7uXtjJxjvYshkF47KXVI87yLLfhdOvruwjNuFmW4XrZW7cKnexRdiRe0u3qzfxcPGXVQ272LBkV10du9ibf8u/hrYJd/Uu7Af3cWhi7tYfEli3XbzYfBuzqbsxnH+bmKrdjP5492817ebFsti3oov5tPUYgZLijlSUczvlcVsqy6m/GQx33YVc7K3mNGBYrSXivnoVjF79UpQGZWwXkw1LuHe/zMrYaFnCdY+JVT5l2AbWsLvmhKpg0v4PLaEo9oSjOJKMEku4f3UEr7KLqFgfgnfLy3h58dL+HVDCXllJfK+LsGtvIRi8ZV4rqKEtboSIipL+Eckt5VwsKOE/x0pwfVYCZrjJXS9UULdeyWcP1PCnbMlfNRVgvu5Er4R2u4SnhdFfSXs+6qEBV+X8PaPJTj+JOv4Tea4LbHGpZxwLOVceCm1MaWka0rZRilzYkspTijl+uJSZi8pJXRZKbtXlPLFhlLulJbydVMpe1tLOXO4lOXHpe+5Up57vpTUnlJW/a8UH4MyDE3KyFWU0W1Zxoh/GbPGlbEitIxxcWU0ih3pZSxeWcby0jIGRGhZGc3ifyK3vAz3ijJKxS2xobIMveoyXOvK+LK1jKgjZUQcK+NfUXS8jJQTZbwuwl8s46/3yzA4VcZHZ8r49mwZCV1lPHWujBndkrO/jGXDZbw0WkbcF2X0fVXG9O/L+PPHMuY9KuMTg3JWzSmnMKqcyuhyfhQpMeW8Iew05WwVn4koyjkmTGPLWSNGxF1tOfPjyjkrquPL+UX8sFDGLZZx4oaYu0TGCdOl5awWI2LPsnL+E/OXy1hRvaKc9JXl7FhVzk1htrqc5o3lxJSUoywt53Gxr6yc+6K7vJyginL5ti0nS1dOcWU5+rXlvNZYTsOBclqPlrPtRDmq18qxPC3z9pcz5cdyNt4u54J+BcUmFThEVFAaXYFJbAWpxRXcLKngudIKLpdVoFdRQYuugjerK2h7poLCIxX4Ha1AdaKCWa9XEN1VwePnpH+ggkPnKxgcqeCfCxUkf1dB2C8VNOvp+MlAx1obHQ9tdSxR6+gV73vp+NZbx3E/HfnBOp4ar+PXOTrenavDNUpHsbgl4qN1vCJsYnRSv+u4LuZodBwTpkheMSqmxOrYJx6KPq1O7jEdfwmnJB2qFB0fZulIXKTjNaFerJProeMzEb1Ex7PCbKmOJ8WYmLZMx0Ghv1zHcjF+hY6ilTp+W6WjZLWOG2t1OJfosC6TNYk55bIeYVoh69DJOkRzlQ6fGh2/iHdqdXxzRNZ+TMe/b+noOKWjoktHyjkdN7t13B/Q8aJeJVb6lXwiZhtUclSYGFYyKqYYVbJPLDWuxE9RSa53Jam+lbwpvvKrROtfyQfjKymfUIlqUiUXYipZQiXJedK+pJIfllYSvKMSdWml1EGVGOkqeVBZiU93JV/0VzL1vPR/Wcnr31bywveyhh9kDT9W8uWdSioMqhg1q+JV/ypCoqr4SxREV+EXU0WNuC0+0FThQZX8G6qwja+SWqaK8wureLCoiiWLqwhcVkXe8io+FpUrqpiyXsZuqeJYSZXcz1VMqqhiqa6KBVVVPN9SxQ+Hpe9EFQ9frKL95SriB6u4d7mKnitV9P5URbd+NcEG1TSJv0SBYTWnhZdJNT+LmTbVDNtVo/atZpvAr5oXhZV/Ne3jqymMqGbO3GqmaqrZG1uNakM1daXV5JZVc/3lao6+Vs2tH6q5bVzDD5NrUGhrKDlaQ8wbNaT9WcNb/9bwml4t9vq12BnXcs27lmM+tVwJrGXa1FoOzallJEmk1LIyrZblj4lNtQyX1rLmlVpmnapldpeMO1fLmz/U8j/jOmaPq2Piojpe3FjHuyV1zG+s4+jhOqxP1PH6S3W4vl5H+ht13D9Tx22jeupM6nHzrecncWhSPe9p6vknsZ7htHqWVtXj2FHPvHfqieqq5zkRMVbPutv1ZPxbz6hBA/ODGrgR28DuhAYyNjRQtLmBt8sb6DzUQNDLDfwx3MDlWw0kxzXSldTItYxGtNmN9D7WyIcbG/m7opFD1Y2EH21k9plG3rnYSM/XjTz3VyNb7jRyy6oJM/8mroY3cSKiCc+pTVglNhGf1ERXWhNvPtHEvd1NHCxpwuFAk9QATTi+0USx+GSkiWPfNNFxpwmMmnlF2Bs3E6Jspt62mUd2zWxwbOa60Dg1s9O5mTNuzdQFNLN+XDMxoc14TGhmycRm1k5uZsvUZj6a3syNuc0s1TazKauZh/nN8h9v5viTcryumX9bmvE91ozji82MvtZMWm8zL5+XuFvNlN5r5qRxC40mLRgqW5gf3EJsXAsfJrTwbGoLPyxu4cknW5i4uwWDphbeam3hqyMtuB1r4d6zLfi+3IL7Wy0sf7eF38+1MK6nhZ8GW9C72sLCWy0UGLRy06SVpeatDNi2khPYyreTW+mY28pTCa0EprQyJa2VSbmtxG9uRVHbimlLKxlHW9k91Mrkq62s/6KVn79vZd7frdxStHFQ3UZBSht92W0kLG9D77E2vlnTxmB1G0GNbZS+2YbVYBvNY228ea2Ns9+24fVzG8f+asPVqp3LHu18G9rOXE07/tp2CpLb+SG9ncyMdhJz22FlO0+Wt7O2Xdo62/nw+XbOvN1OTk87aYPt/DnaTtHFdn650o7FzXZMbrWzTsz7vp2ef9tpMuygX9nBKXUHp4M7yKIDRWYH9xd14LKxg+5NHewol/7jHQQ924HruQ4Kuztw7pet6x6uh+5h/1zBHozT9hCbswfX3D30r9jDX0/uIb1+D/4Ne3hh3x72HNnDE8/tYdI7e3h5bA9ldyXGqJMGZSf3VJ2ssOrkH/9O0oI76ZrUydnFnTy+tJPfl3fiubqTWrFrg8SXdrK0rJMRMb28E6uKTraL1spOLld1ElbXycaWTt453snfz3by0QudGL7eyY2uTv4b6KTqm07MvuskNmgvVcF7+SliLy/M/r+G6zsqimsP4LhdseTF6ENjRVDQJEaNEYPR2L6CifFYgr0iWDCJKdiiz0rQRKNJfCqwsMwuu9SFZXuZXeoiVZEiBuxIU7EQC0RMfG/++Jz53d+dO3fmnDn3d28Uff2jqJc0fhElzRnFsh1RrA+LIjM8isVRUUyKi6I0NQrNv6JxGxDNuWnRFPtHo1gUzeSt0fgcjWbcmWhGJkRzUuL7KJpLz6OZ6iVj/2gZzZJ3vWVESW74yPhrnIxJ78t4GiDDHCTj6GYZwlYZYWEyft0lY90PMoadlPGDWoYxWcZHd2XkNcj4556M0PsynrXIONQthiqvGGaOjqHEO4YBK2LwDYlh044YzobHEHgqhofGGD7tGotFEkAsJknZp7GcUsTSYYpl/NVYvrkWy7SGWJIkjxtjcd2PpaEllqvPY+ndRU6DZElXOVHd5HzfXY5PTznz3eQccJfzepQcfy85Rkn5WDnBc+T4+cuZ8qkclYQ9chTH5BxWy3kkCdTI0WXKuZwnJ6lAzsdP5Dxsk/O5Wxwj3ONw94yjaFwcfT6Mo0ny55Y4bibE8ZsljqsX49haF0e15Jf6OOa0SHEXgbldBUZ2k649BDzeFNgZILBhl8BdQSBLIfCeUkAm6RUvsFvSIMlRCbyvFoiVuCUI7JE0Sr5IFMiVyJMEXCkCk1IFJqcLHDYJhOQKVEpm5QloJVvyBa5IOgoEthUKUCRgkOTfEXhwV6CgXuDDBoGDjQJFTQKLuiuo9VLQyVtBka+Cr+YrmLVJwdUQBR5bFCzfqcAzQsG4kwpinirY1klJ/wVKPE4oiYhUEhylpKdSyW7J6gQlxZLrWUrO5yjpnqskTPK+S0mffCX7JCsuKJlSoMSnXMrXS2NeKAlvV7K2ezzTesRTOSYe73fimb8xnq6b4nmwOZ6Z2+NZGSa1f45nmCueHlfi2dkST0prPLL2eAJGqejnrZJqiYoRu1TYBRVH1Sp+v6Citk7FkWYVqj5qjIPVHByupnahmpr1avI3qRkQouapJLdBTdELNcfb1fTrm8CuUQkM/iyBp1sSCCpPIPxmAtc6EnB2SWT72EQiZiWSciiRvj8molYlsic5Ee+bibxdl8hfrxMxuCfhOyeJoV8mUfVtEn//kkT/mCTUjiS8ypJY25RE0/MkFAOT+Sw0mYXnk1mbnczvucnIbifTvT2ZAz1S6PxGCkFDUihYnMLIzSl02ZLCjogUEuJT+EmVgrMohSMlKWxoS0H1r1TCB6YywT+VDStTqQ9LJXBnKgNPpzI+OpUnhlQMz1M576ZBNkbDzUUaOpZqSFym4fYKDZ98p6HnHg2X92qI3Kdh/34N99I0uJk0+Fg1dK7W8E2bhgvt0tgBaehGpVE1No3D76ahXpTGkEAptyaN1n1p5P2YRu/kNAxtaVT0TmfCm+mYh6XznU869ZIk33QmBqbTsSyd28vTCYpJZ1hzOn79tFTM0vJirpYkfy2D12nptUmLzw4tXx7QciRCy3PJipNaZvyiZXK7lpOdM1C5ZdAxJoPAwAwcqzKYvj6DicEZJB3MoOq/GUSqMsh4mcEELx3nfXWUzdBxa7aOan8dY9bo+GaLjuSvdSzfpePX/+jYc1LH4bM6tp7T8W2cjl5mHbX5OjJrdHjV65jSrMPdT4/3Mj1+q/TEbdOTvFtPwD49bx3Rc+u4nvSf9bid1BOo0FMk8UjS0ytZz98WPWNFPVF10j2NekY16VnwWM+P3QyMfMvA4FEG/vnSQP99BjokF9QGPBMN+KUa2OI0cL3UQNofUrvFwJ0uRvzfM+KaZ2TGMiNXYozkXjDiW2DkbKGRF5eMfF9jpLzWiOq6kQc3jfR7aOREm5FFXU309TDRf4yJb71NNEjmjzfh8aGJAYEmTq8y8Wi1CfNWEwNDTZwLM3FopwnXMRPpx6W+syY6qU2Ea038U29CeGoiu4eZvQPNXHrXzAA/M3MDzMxcauZ1oJmq5Wb2bTazaKuZN7abCZcMiDBTedyMLdvM4xozsmaztM6YcbSZyexs4ZCvhWUfWfjV38Lxzy2cXGGhNdiCz1YLLREWJp62cON3C9WRFnyjLWyJt1CosrAzyUJ9uoUhegtLTBbGWixssFvol2nh0TULYb5WIqdZOTTbyvh5VloDrJwOtrIvRIolJ0KtrNljJTDcyqBjVo6dsZJzzkpUpFXav1k5qLbSt9CK6a6ViC42+gy0sdrdxsTRNnp+ZKN0qY1na23cDrWxfZeNCXtt9Npn46Bk+CEbhw7bGHHSJu0tbSwrteGssdH3uo0r9TZGN9koHGrH6mmnztvOrNl2hsy185vkAHYu+dshwE7WQjvBK+28s8bOoLV23ILttElWbbZL9d+OxzY7s3+wE3nETr+jdr4Lt5MbYUd7zM5mlZ0OrZ1rFjtVLjuf5tspbJXmeyH1dREp7ioyvrtIr54igwaILPUSsYwW+d1b5IWPSOgUkRW+IskfiYz0E+mYJuIzU2TrHJGbksC5It/MFzkUKLJ6ucj8FSLZEq9VItfWiixeJ9IzSCQgRMS4V6TuPyIrI0Uyo0SGOkTWZoloc0QG5IlSTRNpLhHxqBaJlMy4Jj3nroj4XCTRzcE+bwfjJzn4t5+Dh7MdUr13sGSug2H+DukdHOxe5iB8jQPlRgerQxz8EOqg924H6/Y6GH3UwVvhDiJ/dpCqcuDId/CoyEFIsQPdHQfbGxx4tDmo6eRkaDcnR7o7eSn5aqAT3SAnoZ5OskY7uTXRyaTZToLnOWlZ4GTCcidBQU6KNjkJC3eywuJEnuPk/m0nI90zYWgms5ZlMnZzJq92ZPLTrkymOjNpyslkWmUmv9ZncmZQFpWeWeR5ZdHHN4uwqVnMnZZFz7VS7lQWnWxZhNqzyHRlsbgkC3NVFvd6ZPOBXzZvb8+mJDGbzMJs2rrlcLpPDnkeOXw8KoeIeTns8c+hLiCHJ4elODqH3a4cnu7IpSAnl6MXcjHcyGVHXS53P8hjTB8XI4JcbDrqYuIxFy6li+nFLq5ec3HigYv8ly4G98znx/0X8Iq+QPjIAkK/LaC3oYCVtQWoBxfiFViI3+5CJscUoplRxJsLi7i/uIgD24pIVRexq6KINXVFnHqvWFpXizkjKZtVzN1VxXy+tphuIcU83VzMH9uKyVAXk5ggxU3FfPCymBNTS9j2cQkbp5dwQzJ7XQl+60tI21DC2I0leASVMP5ACXvOlLA4v4Rcz1KG+5TycHop22aUsvGTUjqvLkUTUkpGUynj/iolsOtFmrlI5sGLBOdcJObGRaZ4XuJL4RIGxyWW3rpEzdtleE4to3BeGefjy9CUlBHeXMbBe2WMeFnGb6/KOPy6jKvdL3Nl2GWWDL9M9q3L9OlSLv1z5bgpyjljL+dSQzln/yxncs8K/v1GBdIBCc+QCqYdqOBcQgURxRV0LangVWkFAR0VzH1VQdHQSuYcr2SHUElNaSVbzldRIa+iQFmFLbGKuxeqWF9YxYKyKnrcq0I7/QpLYq7w+LNqgpZWU7u8miVrqhmyv5rl6moWaKrxyavGfdxV8r++SkPpVbou/ANH5xpMQTVYDteQl1vDnLwa/uhUy/Xetbz5dS2qn2pp7ncda8R1Pi6+zp9ZN2gOuIn7ypvSd91iYu1tNJ/dYU3uHZT371DjU8fmd+ro/3kdqsN1fDKnnh3r6wlw1pOubWBNYQO57zeibGok/1UjN143st7/Hn+G3GPaqftUjXyA8M8D8o61MCOuhRv/a0E7+yHB8Q9Z//dDWoMeMbPlEWcCHnO3+AlC2RPaZ7fSd0Urwze14qxrxVD5lKfDn/HFqmfM/OUZr9ufsTflOXLXC7q3tkGfdmwb2nH/up1Tp16S3PiS/wM2D1bw</binary>
            </binaryDataArray>
            <binaryDataArray encodedLength="2824">
              <cvParam cvRef="MS" accession="MS:1000521" name="32-bit float" value=""/>
              <cvParam cvRef="MS" accession="MS:1000574" name="zlib compression" value=""/>
              <cvParam cvRef="MS" accession="MS:1000515" name="intensity array" value="" unitCvRef="MS" unitAccession="MS:1000131" unitName="number of counts"/>
              <binary>eJzdWy3W40YQNAgI3AME+AgfCAhs7Qm+AwQsDNwj9AvaIwQODAwMFMwRAgVzhMBI+02vS+XumR5Z3uQF9JM0M11dXTX+k+3L5SKXz6H1uEWB8y2EzsUZV1qjzprMdTSG4xEHj2uvblSL62RCIba8eY2lwUGdMebV48ea9/JxndJ5kbb3kfask9bet3idLpdPa3xY4/c1yhp/rKFrzNPbGltv+UX2+ynSeq51N43fTW8xwzz21/IXe79Ob7FhLZD/GWPa98paGaZhiVzcPaSwFsPrObMPPM96+yCqo85YLzdan83LYJ4Vnh+P1EDdtj3zMt32vtQx3gvMwavvaYhj5vlca9ieLZXLIvC4mvb5yAc1sVylurgneh4ZzlKDa/XyilzCfWQ8Zljr4Y9wx9ri9O75E2FGXrXWeetbnLO43nxPg9GcEUyF62yvWW4RHtfL1CqEFdVlLFtfaIy9mC13uj1fbK+P371fx9b4Zo2/1+vf6mvlr2t8rOf2mrRhbOeXGiXg450vNT5V3I8VQ6bb6992bb2IE3c6Tvd67bSY9q/vzCnyBvXz9kA0n/U7sx9GordXtLGW51gvnGPeUR+eZj3OGV+yOgjFqG5ZHh6+CmhV9+cL7O1F3vbnO3i9znLBtbZeaQxx7LzAcQupj3+BxyB6XAADsdXRo8AaT9dCGM0encdz1nPWH8+/+BHkjIQEGF7/rBXriZqLxO/fmb/nS0sTizng0Oqh1RNrgZjWy0wckbM3btiL+K9pUa9Y17sulGehcrnrNeqRfcl4Wzrrozq99cxXExijuC2do4j6jXyLtGutY6ws/xZ2CdZktBfgVJwxroleFVrHcy0vvOvoHHXjo5cT+ehpKgHXbfzddHstvMK9jQJzpgnzavVd5Pb8wlxaWnHPmKdw7vnY0rY1h77Pst8rvTxPj5Yvn32o79lf6/2uTfMtruCFALbpiLjXya/JunFdryfO9eY8PVi7nrcRttIR81hbr9eIbysijB7vkf4ibt7cS338fazv967VKxufZf/ebwZM1qs4dQrVZA2U8BSO2b6VMHGM+/dqI9esB5wb8fP6iPj1PJ2dOoZfHE6syXb8UO93v7xfPV/j5zV+WuPH92+f+b9f44c1Lu/fPvv/Uj/7/1KfNzYOn+pesb2xyH5fYP1mb9PtnvzHet/hW6h5hecqe+6yewx2f9F6xv5x/7D+tta4W+BnDMuZ5f65oddfdK1OzkxrkR9z9+pznrcvpNa51s92WnX7AI/51+lWd4sX8Jbrenq6vU57jcXB8nrJaIqYBdawV6yDjRXCa+nq8fL4eTogV68m5rZ6jnTq6RbNL5WT1P2wPd7+rI+/l7ov7N7EK7xPsNdxy7eelOqwV3fj0+2e4SK3PWqPb8ZTwiw0jr5EOgjkzOI/Hr0xy5EGftQ/1jS9Io9U7muiXi1fZ6rNetlYqVib5vbdzAxRYJw5eT3hecTN/C2Qw7jI+wvPhkaRvy2NojlvD0Q9tzBa4fXT0izKFziO6iB0NK1bOFjX8437GNGp1QP3obK/N4rjNsc98hife/OYa9gZzzzuLX8jzswVvWKcEoy19I/wkVfGv6wOLZ+9OtFY5GGvxxGOR3OPatSaH+HTwhnxqeffCOaIX96a4swrzHkcHvHOy30E72jNTGiQ39P8aD1x8tGPHrYQxkz55vWcqM91R3pQwBC57aNZ/P3Genvj3tyjvo54m9X9KJbSuF1HXkUcUG/0gftmvzI9ev22tIy8Kkm9mC9rgdgtfT0OkR6Z/iPfW/pl+HgxwrHFI/I+4hD1ZuMFztmXLEfWoch9Xe6nDNTQACOr2Rm6H8HveZ7pReXmE/tnNQrleMfRnvWBfM/7LNaIvrwWr0f5M46n34Y5y96PqP7c4ZjVJ+Jv47Pc7zPW/44X3KcSuC/N3ynOsv89OXNRiBnyFrm/F9ry6Mw9wevt3PqQhF4e70wNPGa8tGvT3PTW6fb9ovG2OcO2HrgXpbkC/cwOP89TO5+l//vfSI+of0+31nVp1LzjPN3+Q1AI0/Mc7xG2eLF+j0ZLx16Ox9O4zbL//8MVvgeyvbAkecxy82sB/IXmlPAM02oV4GUY7AvvC8RTWst1ME+dcRUfO9L4Fe71brr9VX+/W+o9f633+V+m23dwi+z/Z2L9tvpj3qbP5/UV/wN8p2DPB+g1atHrU00/uB9YZP98EeVn9Xs0TIcFxsqT6mcwFc7xN9X2HcwV9sqVnktKgMN7Ac/ND/NTYT1jeD2os7anwSPaRrk9zKM1ua+Ivwbz0fpIzyNc1cl5ROMRrl8rzq7d8nC0bmtNa+5ovUexvqafAnUUxspAfu/8ES28taNeZvwf1RrzWnUx1MntcbE89CjrDXLI6hhxGg3URei6ha2d+UijEV5LrbMdZ9n/x7gEmhXCYE9E9u/vvBzWJRpnvY564IXHrbc28iA7p6AR/i/Hfpdmv6WQaf+5AvUU8T9rqdw+D6vsP4cUyF0S/NnXaL12sHiswLgF+qA0dna0/CpUW2X//tq4mZ4ZfAnGW8G9tzAkOM/0m9WrhZHFf5THM4J17XHMrIv0sjH2dpRjJkZrtHxq9dLD6en0qF/Piiz+ER6RN974WZ5HOJkcobVHtX80/wyNj67raZrpyVuDGj+iy1mabjjq4EXcedz0LIB1VA8Nxp+lQeQn95nR5mv79m/XyOg4yk8f5H5238/Q8dne9PDlZA5HsLI5zHWk1hk9nu3V19Tq7GBsr15rjQb8eF4PaIHjCmMRH6W8Vs2j2pyFdUaeJNacwf0Zcaa2vdAkh2d7+Uz9npmfWZvF+y9o9/+IfwDV89So</binary>
            </binaryDataArray>
          </binaryDataArrayList>
        </spectrum>
        <spectrum index="16" id="sample=20 period=1 cycle=6 experiment=2" defaultArrayLength="237">
          <cvParam cvRef="MS" accession="MS:1000511" name="ms level" value="2"/>
          <cvParam cvRef="MS" accession="MS:1000580" name="MSn spectrum" value=""/>
          <cvParam cvRef="MS" accession="MS:1000130" name="positive scan" value=""/>
          <cvParam cvRef="MS" accession="MS:1000128" name="profile spectrum" value=""/>
          <cvParam cvRef="MS" accession="MS:1000505" name="base peak intensity" value="4.0" unitCvRef="MS" unitAccession="MS:1000131" unitName="number of counts"/>
          <cvParam cvRef="MS" accession="MS:1000504" name="base peak m/z" value="190.003370656136" unitCvRef="MS" unitAccession="MS:1000040" unitName="m/z"/>
          <cvParam cvRef="MS" accession="MS:1000285" name="total ion current" value="4.0" unitCvRef="MS" unitAccession="MS:1000131" unitName="number of counts"/>
          <scanList count="1">
            <cvParam cvRef="MS" accession="MS:1000795" name="no combination" value=""/>
            <scan>
              <cvParam cvRef="MS" accession="MS:1000016" name="scan start time" value="12.024883333333" unitCvRef="UO" unitAccession="UO:0000031" unitName="minute"/>
              <scanWindowList count="1">
                <scanWindow>
                  <cvParam cvRef="MS" accession="MS:1000501" name="scan window lower limit" value="100" unitCvRef="MS" unitAccession="MS:1000040" unitName="m/z"/>
                  <cvParam cvRef="MS" accession="MS:1000500" name="scan window upper limit" value="2000" unitCvRef="MS" unitAccession="MS:1000040" unitName="m/z"/>
                </scanWindow>
              </scanWindowList>
            </scan>
          </scanList>
          <precursorList count="1">
            <precursor>
              <selectedIonList count="1">
                <selectedIon>
                  <cvParam cvRef="MS" accession="MS:1000744" name="selected ion m/z" value="656.051170438867" unitCvRef="MS" unitAccession="MS:1000040" unitName="m/z"/>
                </selectedIon>
              </selectedIonList>
              <activation>
                <cvParam cvRef="MS" accession="MS:1000133" name="collision-induced dissociation" value=""/>
              </activation>
            </precursor>
          </precursorList>
          <binaryDataArrayList count="2">
            <binaryDataArray encodedLength="1188">
              <cvParam cvRef="MS" accession="MS:1000521" name="32-bit float" value=""/>
              <cvParam cvRef="MS" accession="MS:1000574" name="zlib compression" value=""/>
              <cvParam cvRef="MS" accession="MS:1000514" name="m/z array" value="" unitCvRef="MS" unitAccession="MS:1000040" unitName="m/z"/>
              <binary>eJwFwQtM1HUAwHHggDtQoLtTkOd8XCsJN6B0i+Kw//dngkRK0MA5RkHcvFMqU5cr6pBnggLCiSCvBiJl6XoI8zxrSHWtUBAiivHweKQVQQTmkbz6fN5265cuvjIoBfoNSbKgCcmsuSv97f27tFA+KQVppqXckGnph4AZ6XPlouR+TobSWcFmTwVDzmrC5Gom5T40u/jj4R3EyOJGmhQhxChCaV0Xjk71FFvctuL/YBvfeUcQIH+GsoVIxhcj2bYcSdFKJMMOWkKdtOTJtPzirCXYVUuPQkvHPS3xrlHEekbxqHw7NwO3M+/yHA5esEe5gycP7STDKxaLVxwbXHeT4PkS6QsJ/CRL5vDBZEx+e+np3Munqn10qFJY7ZNCgGM6l+rS0e/K4JY9g8alDNatZHBMpmPKWUeaq444Nx1h1/Zz1K5nel6P7qGeOwt6kpb03F7WE+1g4IajgQiZgSa5AZO7AY/VBlrUB1gJO4jV83VOB73BXOARagOPsqI4RlDnO1xcn8U/ivfInDWyym7kzLyRjxaMVJdkk+aTw/sleTyRm09BWT57TMWUnC3BvaAMq0c5rzlWMCyrwKQ2oaoyEaI8gya/kuiiGlILa5lzrCf0vwa+rWikbfo8U47NPO12Af+iC/SeaCHpVAtV5z4mWv4JUV6fMXriC/aVXuF5hzbCHNs4UH6V8JGr7Hcw0+JmZuyGmahxM0UF19jpYSEvx0JWmYX8Ogsh9y28vNJO5olvKHK1sva4FfccKye9O7lfeRPNhlsMrO3itqmLlpouKrO7Kczt5q3CblTHe2jv6yG4sJeZs73sPt2HqOyjTtnPYnU/GxW/EuM7gD5okMOaQb5sGKFabaPV14bZz0ZHgI3vA22MbbLx72M2ljfbWFVjI2XNKCHJYxSvGWcs7y61J//g/CN/MqGaxKd+ik0NU4yWztD45iy52bOMVM0yYZ/jeuUDmlV2Ek0PSYhdovHDZf5ydxKncpyElOgi1L5y0eqhEP2XFSKrWylSvVSiWK0W/KgWz6Z6ixdlPqLUVSMklUZcidGI+F0a0RavEZ2JGtHI48JfGSxy4sOExSlaTPa8IA61x4t7TUnC+HOKiCt4VXyVki2+/qBY2O+UCuOWcvFupklsPVIvZGmNokNzSVRoL4vwiOtieMEqfls/IHpjhkTW3JD4HyqliqI=</binary>
            </binaryDataArray>
            <binaryDataArray encodedLength="68">
              <cvParam cvRef="MS" accession="MS:1000521" name="32-bit float" value=""/>
              <cvParam cvRef="MS" accession="MS:1000574" name="zlib compression" value=""/>
              <cvParam cvRef="MS" accession="MS:1000515" name="intensity array" value="" unitCvRef="MS" unitAccession="MS:1000131" unitName="number of counts"/>
              <binary>eJxjYGiwZ6A7ZnAAIihugNFIcgwO9HUHA5obsGGYW2FsQuoJYQc6+nM44dEwAwA4Tasm</binary>
            </binaryDataArray>
          </binaryDataArrayList>
        </spectrum>
        <spectrum index="17" id="sample=20 period=1 cycle=6 experiment=3" defaultArrayLength="206">
          <cvParam cvRef="MS" accession="MS:1000511" name="ms level" value="2"/>
          <cvParam cvRef="MS" accession="MS:1000580" name="MSn spectrum" value=""/>
          <cvParam cvRef="MS" accession="MS:1000130" name="positive scan" value=""/>
          <cvParam cvRef="MS" accession="MS:1000128" name="profile spectrum" value=""/>
          <cvParam cvRef="MS" accession="MS:1000505" name="base peak intensity" value="4.0" unitCvRef="MS" unitAccession="MS:1000131" unitName="number of counts"/>
          <cvParam cvRef="MS" accession="MS:1000504" name="base peak m/z" value="233.995359484266" unitCvRef="MS" unitAccession="MS:1000040" unitName="m/z"/>
          <cvParam cvRef="MS" accession="MS:1000285" name="total ion current" value="4.0" unitCvRef="MS" unitAccession="MS:1000131" unitName="number of counts"/>
          <scanList count="1">
            <cvParam cvRef="MS" accession="MS:1000795" name="no combination" value=""/>
            <scan>
              <cvParam cvRef="MS" accession="MS:1000016" name="scan start time" value="13.02655" unitCvRef="UO" unitAccession="UO:0000031" unitName="minute"/>
              <scanWindowList count="1">
                <scanWindow>
                  <cvParam cvRef="MS" accession="MS:1000501" name="scan window lower limit" value="100" unitCvRef="MS" unitAccession="MS:1000040" unitName="m/z"/>
                  <cvParam cvRef="MS" accession="MS:1000500" name="scan window upper limit" value="2000" unitCvRef="MS" unitAccession="MS:1000040" unitName="m/z"/>
                </scanWindow>
              </scanWindowList>
            </scan>
          </scanList>
          <precursorList count="1">
            <precursor>
              <selectedIonList count="1">
                <selectedIon>
                  <cvParam cvRef="MS" accession="MS:1000744" name="selected ion m/z" value="634.053875772938" unitCvRef="MS" unitAccession="MS:1000040" unitName="m/z"/>
                </selectedIon>
              </selectedIonList>
              <activation>
                <cvParam cvRef="MS" accession="MS:1000133" name="collision-induced dissociation" value=""/>
              </activation>
            </precursor>
          </precursorList>
          <binaryDataArrayList count="2">
            <binaryDataArray encodedLength="1044">
              <cvParam cvRef="MS" accession="MS:1000521" name="32-bit float" value=""/>
              <cvParam cvRef="MS" accession="MS:1000574" name="zlib compression" value=""/>
              <cvParam cvRef="MS" accession="MS:1000514" name="m/z array" value="" unitCvRef="MS" unitAccession="MS:1000040" unitName="m/z"/>
              <binary>eJwNwwtM1AUcwHE84LyQHQecnQKepWc5LI5mZrrdLfj+RoRu4eaSLG1g0w5ivWTc0EuCO8YdzzsfuDBsKB2O6wFiraG5KUq4Fh3cVmjJv8Oi3ColRAiB+Gyfz1O+zXza9HNmxKN3MlO0Ksx/q3g3HMW5G4u5H53Ax2Ejow8sPDNnwTNv4ZcIK+kqK85IK6lqK47FVoIaK6YYK9c2PUeHPoPh+Wx+WvEC+yNyMEfmMKHPoWlqCxn6XPrjt3MrJo+Q8WWeiNyJbdVO9mlfQa16Fbt2F8VxBYRX72Hasodr8a9ToN6Lrt3GyIyNHbM2fpizsTmykK6oQtapC/HMFnJ/URF/RhWhTi6iQFvMY/q3eStxP25NCaO6Uq5Pl7J7ppTwg1LeXGTnjspORYwddawd14yd+YQyTq8ow3yonImFA5XlNOpcHNS7mKh3ke2uomq6mttON4ZaN9kNblZ6PHymqSE7pobm9Q3kzXpJnfOSr/ZhOuAj45CP1smjtDqO4Xc1UVZ7gvSEFlqWniT40kn8k628EdtGbpef8dp2PDVniF/ewc2aDv71dFLs7KIv+ku03q9wVvTwXmUP+c4eHnL30JV4AX/bBdoaLnLEdIlTxy+zXd/LeHIvvtd6cSRd4ZO5q2wa7mes8XsGDUFSDwTpPB6kO2mQQMogQ5YhRuuHGDwyRJb3R7auHKa+bhhn0ghnT40QMCh8sUzh6ySFb5IVvjMqjJkU7j2uoEtTeGqDwpJmhaUfKSxvUQhNKTii/iAu7R9Kisd5/uA4T/r+Y/1fMzgGVJJ5I1LCH2hE1aeRu3FLZN/VWCkfjZWLHVpp2Rsn0bt14pZEebg+UT6tM8j5WqPsqDPK2gajXFq4q9EoUwsPe42S5jNK/8J1QaN8GH5Etl1ZLVnVa+Roi1kuH0uXqheflQ3LNsvkgEVuX8+VitZt0p+VL3kbS6S6+33Zeq5SVgUa5d6oV/y3Toi5qV22lAck/0xA+jZ2y9rOXvl9TUjOnw5J89mQjFXelF/9iqS+85uYDGMSk3pX/gc9g154</binary>
            </binaryDataArray>
            <binaryDataArray encodedLength="88">
              <cvParam cvRef="MS" accession="MS:1000521" name="32-bit float" value=""/>
              <cvParam cvRef="MS" accession="MS:1000574" name="zlib compression" value=""/>
              <cvParam cvRef="MS" accession="MS:1000515" name="intensity array" value="" unitCvRef="MS" unitAccession="MS:1000131" unitName="number of counts"/>
              <binary>eJxjYGiwZyAaMzhAsIMDgg+iYXxaYphdDWh2Y8gTienhZmpiersXVxwjhzMsPZAa9uTEPbr/aW0nfgwA9pORiA==</binary>
            </binaryDataArray>
          </binaryDataArrayList>
        </spectrum>
      </spectrumList>
      <chromatogramList count="1">
        <chromatogram index="0" id="TIC" defaultArrayLength="341">
          <cvParam cvRef="MS" accession="MS:1000235" name="total ion current chromatogram" value=""/>
          <binaryDataArrayList count="2">
            <binaryDataArray encodedLength="1284">
              <cvParam cvRef="MS" accession="MS:1000521" name="32-bit float" value=""/>
              <cvParam cvRef="MS" accession="MS:1000574" name="zlib compression" value=""/>
              <cvParam cvRef="MS" accession="MS:1000595" name="time array" value="" unitCvRef="UO" unitAccession="UO:0000031" unitName="minute"/>
              <binary>eJwV0n9MlHUcB/D0GMVzXd2Wd2j66NFGYz49+bAbDWo99/nszCBznqPHZGA41nGJ/JpXUyn50TLimHVLL8q55o+g1MjngJVBwMXIOdbysfVYE9ia+AcQxkIfhI6id3+8/nn2fn++n32/TzwgqdVFkvrjbkmVyiS1pVxSJyskdUuNpLaHJdV2UFLL3pLUo9/FfGv6Y752yB6I+fohfzDm+wX2JGK+GUgZivnsN2K+Nrg8FvNtXxRoFDL+FigEnXAH8pICNcAwCEsCPfSAnU5AV5qdTsddJHe5KAzfwjK0drvIAHePi0qgI+GiGUgZctGGqxqN39Bo76hGF8GCp8c0ugwjkxrtnNLoJGRNa9QNi/DPvEYt9zQ6vaDRKiuCnSLYKUIl0ABnQFiK0KaVrfQGfAx9sMLWSs9DQVorVcICPLsjSutejtIR+AJG4DZ4d0Up55UofQrfwy3YWBqlWtgfjFIMPOVRur9Up+1BHd90atun0zgsw2OVOj0Hr8FXML9fpzVhnUqhHa7A54d0ctbplGjUaQJqmnRqrTSQNZA1SD1kIGPQCNwGZ51BGiQaDeQNSm0y6EOQmg06Dp73DAq9b1AE3B8Y1HPFxP2aFISIaZIBd8B93aQ8qIepMZM2jZvUBy9NmNQPBbdMqpo2KQrd4PvDpPJ7Ju7cpDfzRtGz8D4WuhbyFv0ON6csvJFFW6EKorAIr/5lUTOch6fmLMpdsGgYzvxrkX3ZoiehF2ZzkzS/LUkr5gTOtwTuWhB4GK4nBV4E/Ge8DmQIwLvLArfBOZj930o759jsnJlq53wogn0QB/cpB+8+6+Bq+K3DwdPnHLwEjvMO3gAKBKGl08EnoB+uwhykxB38AmztQR8a4FfYs8PJE8VOTnaI6Ivoifwl5MZFdveIyItcAtUw9Y3ISaBLInOfyIXQDJ/AgQGRL0A/2AZF9u7y8MViD3vKPdhDxvkyzpT5wUsyJ3tlXt8nswIMFwZk/glsgzK7hmQuhpIfkIcoTMLPxQqvLlV4IxwvUzBXYedehTPAC5thJ2RVKJyoVHgC7kJ6lcLP1CpcA7VhhY9BOyxB9usKFxxUuBgW0ry81uHlnFVeLkr3ctpaL88ECTOJQ7AtTOgTvw3H4OEDxB7QoBxCdcSdcPIw8TW4CVn1xI1NxL1OP88+4ueKdD/m+lld7+ePMvz8J2zJ9HPq435eDa5sP3YPcEZdgL2wGTQIwbXDAb4LWfUBfrEpgLkBbnonwJ/B1+A4EuCj6YU8llHI92UW8qNPFPJ/2gdCzA==</binary>
            </binaryDataArray>
            <binaryDataArray encodedLength="1132">
              <cvParam cvRef="MS" accession="MS:1000521" name="32-bit float" value=""/>
              <cvParam cvRef="MS" accession="MS:1000574" name="zlib compression" value=""/>
              <cvParam cvRef="MS" accession="MS:1000515" name="intensity array" value="" unitCvRef="MS" unitAccession="MS:1000131" unitName="number of counts"/>
              <binary>eJxVU1tIVFEUXUGE5FADRWqQDBIkUTCklR9R9965+yglMfSmKObDNMLCwMLC4NID7YEMPWCUCotAK4khxKSCRrEygjJSmY8+pqKQMjAo6KOide65Qh1Y7OfZZ5919kHDS0G4VaGJsmxRJYb2VGLyuML+MwqtjQqAwvoWyksOvHwXSFBudJG4Qn3ARbRMYJ2n3ubASrqwqqmfcJB5Rzlhw3sRA/ZxTx3tt4TrwmunfED/TMfPsebSHuee+S6yHwVrOxTi2xWaRWH2tkpk+hSqJgW9ixQKCxRuflDoWa4wWcG+PrFGCffPcpE5x9rFRJi2Yv07RA/ju+groK+S9gYXucvUszF4RZSD7O0i/RalR+kSj4lG2m2UEcoW5nZRL2Ut6qgNMBZDw2FBZkxw5IbCvUsKpV2CCPlbHFeYWKiw5hB7/EqO8xUaQwqpHwLvukJunkJvMWNRx/DA8+ESW4hVrH2YyCfu0l4Z83nCihgsmz1X0TdKXCCEsT1EiPpWygbmzaf+k7KfvZ+m761jfLeJPiLM2DXGzjJWSHuOeSNk6T9A/TP1ozFEm9nrMUH/SUHDc0FFTjCxVOHXFoV0ncII9cVVColvgn2jgvIS3imsMMyZmSpSiP4WZL8I8mboOTIrQy6Qs4AOfWeelyauOKZ/zUWSKGIPk5SdlskdYc4gfad0j4Rnm7y99D1yzBtu0nVtsydCCfqXxExuR8ChrlkR1IXmx/bn2d+X5xg7TfmUWEbETU6EM45yB5EdgvgfQemQYDgj6LxFyTunqSdcw1X4BeMjzO+0EX0oqN/MWc4yznuPNvFPPRGk3giS7NfrYR4sc47m4r1j7GTAie5J96nvo98wQXkweOOobQitD2aG/eFEzK+TOs+6KV3TMm+tOZg+56zjz7TPqY5N2aaenoFpDjSnun6KfzIkvh7fzX9ew1m/6qLqPmeBSLQLuqv5J++I38pEivd/JX6/hd3kiv83O8A944LmGoXkM8HUa8G/K7qaebWCkZ30V3NW+H/gBRzomc85Rtd/Ix3wFAnurt8tFHDUapt3y1jm7v6y/H+VXKBrrvPr7mgJzk/b//Xhn4mA13AAnaPP5nz59b87Zh6TAUeZ6XewTH34fP8FovYrrg==</binary>
            </binaryDataArray>
          </binaryDataArrayList>
        </chromatogram>
      </chromatogramList>
    </run>
  </mzML>
  <indexList count="2">
    <index name="spectrum">
      <offset idRef="sample=20 period=1 cycle=1 experiment=1">2824</offset>
      <offset idRef="sample=20 period=1 cycle=1 experiment=2">69351</offset>
      <offset idRef="sample=20 period=1 cycle=1 experiment=3">85811</offset>
      <offset idRef="sample=20 period=1 cycle=2 experiment=1">109097</offset>
      <offset idRef="sample=20 period=1 cycle=2 experiment=2">153199</offset>
      <offset idRef="sample=20 period=1 cycle=2 experiment=3">170998</offset>
      <offset idRef="sample=20 period=1 cycle=3 experiment=1">179435</offset>
      <offset idRef="sample=20 period=1 cycle=3 experiment=2">214960</offset>
      <offset idRef="sample=20 period=1 cycle=3 experiment=3">224759</offset>
      <offset idRef="sample=20 period=1 cycle=4 experiment=1">233805</offset>
      <offset idRef="sample=20 period=1 cycle=4 experiment=2">267514</offset>
      <offset idRef="sample=20 period=1 cycle=4 experiment=3">273751</offset>
      <offset idRef="sample=20 period=1 cycle=5 experiment=1">279675</offset>
      <offset idRef="sample=20 period=1 cycle=5 experiment=2">306505</offset>
      <offset idRef="sample=20 period=1 cycle=5 experiment=3">312863</offset>
      <offset idRef="sample=20 period=1 cycle=6 experiment=1">318420</offset>
      <offset idRef="sample=20 period=1 cycle=6 experiment=2">347027</offset>
      <offset idRef="sample=20 period=1 cycle=6 experiment=3">351574</offset>
    </index>
    <index name="chromatogram">
      <offset idRef="TIC">356047</offset>
    </index>
  </indexList>
  <indexListOffset>359667</indexListOffset>
  <fileChecksum>88c1e6fb4efd1dc3e9d7e00ea087501d9ea8c095</fileChecksum>
</indexedmzML>
