# Supplementary material for: Genomic and proteomic characterization of SuMu, a Mu-like bacteriophage infecting Haemophilus parasuis
Source: BMC Genomics. 2012 Jul 23;13:331. doi: 10.1186/1471-2164-13-331 (PMC3447690; doi:10.1186/1471-2164-13-331)
Supplement: Additional file 15 — P21.mzML YP_001604090, Tail sheath protein, Synechococcus phage syn9, T4-like (Myoviridae). [file 1471-2164-13-331-S15.zip]

Archive with 1 entries (1 files):
- 1471-2164-13-331-S15.zip.out
