# Supplementary material for: Genomic and proteomic characterization of SuMu, a Mu-like bacteriophage infecting Haemophilus parasuis
Source: BMC Genomics. 2012 Jul 23;13:331. doi: 10.1186/1471-2164-13-331 (PMC3447690; doi:10.1186/1471-2164-13-331)
Supplement: Additional file 15 — P21.mzML YP_001604090, Tail sheath protein, Synechococcus phage syn9, T4-like (Myoviridae). [file 1471-2164-13-331-S15.zip › 1471-2164-13-331-S15.zip.out]

<?xml version="1.0" encoding="ISO-8859-1"?>
<indexedmzML xmlns="http://psi.hupo.org/ms/mzml" xmlns:xsi="http://www.w3.org/2001/XMLSchema-instance" xsi:schemaLocation="http://psi.hupo.org/ms/mzml http://psidev.info/files/ms/mzML/xsd/mzML1.1.1_idx.xsd">
  <mzML xmlns="http://psi.hupo.org/ms/mzml" xmlns:xsi="http://www.w3.org/2001/XMLSchema-instance" xsi:schemaLocation="http://psi.hupo.org/ms/mzml http://psidev.info/files/ms/mzML/xsd/mzML1.1.0.xsd" id="081007Emilie-080807-21, P21" version="1.1.0">
    <cvList count="2">
      <cv id="MS" fullName="Proteomics Standards Initiative Mass Spectrometry Ontology" version="3.18.0" URI="http://psidev.cvs.sourceforge.net/*checkout*/psidev/psi/psi-ms/mzML/controlledVocabulary/psi-ms.obo"/>
      <cv id="UO" fullName="Unit Ontology" version="12:10:2011" URI="http://obo.cvs.sourceforge.net/*checkout*/obo/obo/ontology/phenotype/unit.obo"/>
    </cvList>
    <fileDescription>
      <fileContent>
        <cvParam cvRef="MS" accession="MS:1000579" name="MS1 spectrum" value=""/>
        <cvParam cvRef="MS" accession="MS:1000580" name="MSn spectrum" value=""/>
      </fileContent>
      <sourceFileList count="1">
        <sourceFile id="WIFF" name="081007Emilie.wiff" location="file://C:/Documents and Settings/ezehr/Desktop/wiff files">
          <cvParam cvRef="MS" accession="MS:1000770" name="WIFF nativeID format" value=""/>
          <cvParam cvRef="MS" accession="MS:1000562" name="ABI WIFF file" value=""/>
          <cvParam cvRef="MS" accession="MS:1000569" name="SHA-1" value="52731191d04f9d4f8dc646854266c78a04905c6b"/>
        </sourceFile>
      </sourceFileList>
    </fileDescription>
    <softwareList count="2">
      <software id="Analyst" version="unknown">
        <cvParam cvRef="MS" accession="MS:1000551" name="Analyst" value=""/>
      </software>
      <software id="pwiz_Reader_ABI" version="3.0.3324">
        <cvParam cvRef="MS" accession="MS:1000615" name="ProteoWizard" value=""/>
      </software>
    </softwareList>
    <instrumentConfigurationList count="1">
      <instrumentConfiguration id="IC1">
        <cvParam cvRef="MS" accession="MS:1000495" name="Applied Biosystems instrument model" value=""/>
        <softwareRef ref="Analyst"/>
      </instrumentConfiguration>
    </instrumentConfigurationList>
    <dataProcessingList count="1">
      <dataProcessing id="pwiz_Reader_ABI_conversion">
        <processingMethod order="0" softwareRef="pwiz_Reader_ABI">
          <cvParam cvRef="MS" accession="MS:1000544" name="Conversion to mzML" value=""/>
        </processingMethod>
      </dataProcessing>
    </dataProcessingList>
    <run id="_x0030_81007Emilie-080807-21_x002c__x0020_P21" defaultInstrumentConfigurationRef="IC1" startTimeStamp="2007-08-10T20:46:47Z" defaultSourceFileRef="WIFF">
      <spectrumList count="19">
        <spectrum index="0" id="sample=21 period=1 cycle=1 experiment=1" defaultArrayLength="17319">
          <cvParam cvRef="MS" accession="MS:1000511" name="ms level" value="1"/>
          <cvParam cvRef="MS" accession="MS:1000579" name="MS1 spectrum" value=""/>
          <cvParam cvRef="MS" accession="MS:1000130" name="positive scan" value=""/>
          <cvParam cvRef="MS" accession="MS:1000128" name="profile spectrum" value=""/>
          <cvParam cvRef="MS" accession="MS:1000505" name="base peak intensity" value="137.0" unitCvRef="MS" unitAccession="MS:1000131" unitName="number of counts"/>
          <cvParam cvRef="MS" accession="MS:1000504" name="base peak m/z" value="650.026628354592" unitCvRef="MS" unitAccession="MS:1000040" unitName="m/z"/>
          <cvParam cvRef="MS" accession="MS:1000285" name="total ion current" value="8540.0" unitCvRef="MS" unitAccession="MS:1000131" unitName="number of counts"/>
          <scanList count="1">
            <cvParam cvRef="MS" accession="MS:1000795" name="no combination" value=""/>
            <scan>
              <cvParam cvRef="MS" accession="MS:1000016" name="scan start time" value="0.167416666667" unitCvRef="UO" unitAccession="UO:0000031" unitName="minute"/>
              <scanWindowList count="1">
                <scanWindow>
                  <cvParam cvRef="MS" accession="MS:1000501" name="scan window lower limit" value="500" unitCvRef="MS" unitAccession="MS:1000040" unitName="m/z"/>
                  <cvParam cvRef="MS" accession="MS:1000500" name="scan window upper limit" value="2000" unitCvRef="MS" unitAccession="MS:1000040" unitName="m/z"/>
                </scanWindow>
              </scanWindowList>
            </scan>
          </scanList>
          <binaryDataArrayList count="2">
            <binaryDataArray encodedLength="70648">
              <cvParam cvRef="MS" accession="MS:1000521" name="32-bit float" value=""/>
              <cvParam cvRef="MS" accession="MS:1000574" name="zlib compression" value=""/>
              <cvParam cvRef="MS" accession="MS:1000514" name="m/z array" value="" unitCvRef="MS" unitAccession="MS:1000040" unitName="m/z"/>
              <binary>eJwU13V8U2fbwPF6PGm8aZukTdvUUlfGNiQ/nFIXdO7ubMNdWqjS4jB3YWPCBsO1VCgtxQaDubM9M6DwXu8f38/JOee+L7mTHPlYc9l/p/Wy/5rzst/ovuyfFnfZ3+a97P825bI/J+Oy/6Hsy37lvMv+I7WX/X+uuOyPbLjsH9Z02V/RfNm/svWy/4W2y/6IjZf9ZS9c9t/94mX/h69e9ge9ddm//IPL/sBtl/3Ldl32b1Re8Z/SXPEnh1/xT7dc8Z92XPEHR1/xp7qu+Mtirvif81zxvxB/xb814Yr/UtIV/70ZV/x/5l/xT1x5xd/SeMWvX33Fn7/2iv+dzVf811++4k987Yp/u+Gqvzv8qv9Jx1X/0sirfl/cVf993qv+vCzZX3TVf3rZVX9I3VW/Y8VVf9rKq/4HGq/6X2+56j/WetX/XdtV/4QNV/1bX7zqX/DOVf8w5YC/SjXgv1894J+tGfA3awf8r+sG/Dv0A/4ew4D/+/AB/4BxwG8yD/i9lgH/YOuA/7mIAf9LkQP+T6MG/B3RA/5/XQN+bcyAP98z4P8wacAfuWzAT+2Af8HKAf/q+gH/Ow0D/j2NA/6TTQP+X5sH/MGrBvxpbQP+tzYM+HdvHPCf2DTgt74v+T8a8M/6ccB/XX3N32K65t9pueYPjLjmtzmu+XfHXvOf8Fzz+5Ou+WuSr/kfTrnm3z/4mv9QyzV/zJpr/mc2XPMnvHrNf8Nr1/wlr1/zz3jzmt/luO4fG3Xdf2v0df8L7uv+rz3X/eEJ1/1/3XjdX891/+y11/0t667731x/3Z/10nX/qJev+/NDA/hRF8BT+gBqDQHYwwPYag9gy+gAHhgXwOqiAOInBPD71ABemB7AhmUBDG0M4IiobgrgoljYEsDNGwL493AAa9tl7tEADncEsKA7gPBjAawTiT0BfCCGHJdzoqo3gIf6Akg6GcAOVSB96kBCdYGMDw/kd2Mgz5sCUZgD+cMeyKyIQM5EB3KvMxCtO5Dm0YG8NSaQuOJA3hUHSgI5VxpIYmUg4+4N5IPpgWxfEEjvwkB+WSRxlwTSIF5fGsip5YHcXStxxay6QFatCOSdlRKjPpAHGgOZ3xRI4MZA3tgeiOlgIJ2HA3m5Q+J1BvJrdyDu44G8Kf46EchjoUEMiGVhQdgUQbwgMpRBHFcF8bM6iEZtEC5dEHv0QRQbgjgjtjmCuDVK9mOCKBsexAP+IDpHBXHXhCBuLAuif2EQsxYHoVkSRPzSIKqXB/FobRBXRcbKIEbXB7H8iyDU+4JoFfH7g7jpgIw7GMTvHUHM7AwirjuIiz1B3HEyiBmnJO5ZiR8azOywYLSKYFYLrzKYD8RQVTDtYqI6mG/FE5pg6rTBROqCeVXs1AdTZAjmlPhfeDBzjcEMtwTzvTUYgz+YqSOD+VGEjA6mQbjGBPOmKBwbzD5RNi6YB8cH85/YPCGY0SXBvFcRzNdVwURMlNiTg7lrcTBrlgaTuCyYYcuD6RA/1AbzdF0w9SuCca6UmGJfvcRrkHiNwSxuknjNwXzWEswdrcHMeE1i7w+m7VAwCYeD2SKGHgnmqJjUHsxTRyVOZzBviH1dwWT0BjO2L5g/TgQz5Uwwz5wVQSG8FRJCZVgIEaoQXhY56hB2igmaEDboQ/AZQlCbQ2gVCZYQtojgiBAOEkLtqBD5z4Tw+YQQ+otD+LMkhO8mhVD/dAipi0MYVhfCjytCCKsPoaYphG9FeZvkWhtC2ech9B4J4Y72EGYdDcHfFUK3uKU7hFU9IcQfD+HJM1LflyH8FBJKnCKU98UQZSjPqEO5SRfKRH0oTxlCCQ4PpSIilL7Bodw2MpSkMaHcOi4UTVGo/J9D2TohFH9xKN3ilpJQ1GWhtAlveShdFaGoqkNpFe/OCeX7eaHELgzlyKJQQpaG0ihuWi77ImSFjFkpn+tDmdQQytONoTQ1yfhmGdMix9aGkrgrlDX7QhnZHsodR0PRd4byaVcohuOhrBdj+kI5Ieb1h/KsKozn9WEkhoexVWAM45j4xBrGKFsYV7xh/DgojKRhYYwYHsYlfxhjRoVxQtw9Ooz5Y8LYMS6M8ePDOC3+LQojpySMktIwlpeH4agI4zWxrzKMiqowLojHqsMIqAnDOTGMt8TP88K4fXEY+qVhpC4LY5sYszyMfnF3bRh/iQV1YZhXhPFAQxiXRURTGK+IvOYw9oryljBWtErMtjDaPwpj3Q6ZszuMF/aE8cXeMJYdkDoOhpF/SGoRFYfDuCgePxJGYHsY7xwN40hHGJM6w1B0h7FKJBwLw98j6yF0fVLXCamrP4x7Tobx5MUwshUKSpQKojQKanQKntYriAtXsEUMMyq4xaRgQYSCg24FKUkK4vMV7BmqoGyYgmdHKVCOVtAq/hinYO54BcYiBZvEmWIFD5YouCKWlSp4rUxBQbmCA+LJSgXBVQqmTVRw9lEF1U8p+Hymgoi5Cr6er+CJBQo6FyvYtlzByVoFL69UsLdeQXmDggsisEnBzS0Kfl6l4J0XFPyzT8YcUJB7UMYckjHi8cMKYtoVvCeGHFXQIX7pUMh1TuJ2Kxh7TMG/PQpe6VWQ36dgn+g6reDIHwp0wUo+D1EyLlTJaXF/mJLL4nWlkkKVkoPiO7WSVVolCTolW8VxvZJ54UpeMCrJMilZaVXyjk3JTXYlMxxKNJFK7nMq6RihZNpIJb8K3xjJIx4Yp+SKWD5eyRtFSm6YoOSQ+KFYyfQSJW2lSu6uUNI0ScmCWUreX6DktkVKwpco2SQylyp5ZLmS68JVJ3lFxwrJs1LJzHolugYlaY1KtosHm5VcFbUtSia3SbxPlQTvUBL3hRL/TiXmPUrK9il5fL+SoANKthxUMvyQkj8OS2/tSi50KAnsUtIgYruVDDumpFtc6lEy97j03qek9IQ4LzV+I+N+knn/yfwAFXuCVZSHqLgonghV0RSm4gOFih6ligVqFRaNir1aFSEGFc1ihFFFr7jLpMJqUfGyeNquwutQ8apTxR9+FaYRKrJHSmwRP1bGj1OxsEjGT1DxisgvVrFffFeiQlGmIrFcxSfiv0oVS6tU3FCj4rDomKNi43wVmQtU7BQlC1V8JR5bpCJwsYpGsWWJCv9SqVfcsUxqXi4110pdIq9OxT5RtULy1KsY3Sg5mlREtqgYvErFETGlVcXPYkabinNrVVxfp8L8gopVr0gdb6mY8L6KN3bJmD0qZu5Vodun4ov9KooPqHj0oIqAQyoaROxhqUUMPyK1iDvaVfxPLDgqfXdIPSK/U/oW1V0qpnerUB5TsVok96jYJk4fV/FAr4qrorZPhfOErEG/it9OqphzSkXCeRX/XJAcv6qo+0/FNwFqPglWczJEzX2hapaHqYlSqHlL3KhUc1RMU6n5VRg0anZp1VzQqXlCr5bvU81H4WpGGtWcEPeY1PwrlprVvGFRM9iqZopNzc9CH6Emw6EmzqlmRryaR5PUvJauJi1HTXGumuOFag7dqGb9EDk2VM0OUTxMzXnhQc1dI9VEjFZzeIyan8ZKjHFqSiaoeaxYYpaqGVGmpk/cXa5mSYUaR6Wa18UNVWqOiCnVajInqdkpLkxWkzBNzZu3S393SP8PqLn/ITWdj6pZOFvNj/PUPD9f8i+S+Isl/lI1H4q+ZdLjculROOrUtK9QM3WlrI2YXS/r06Bmk8hqVFPepOZr8VSzmlUtahJXSR4xplVN11o1NZvUfC+e3axm7Qtqtr+o5txLanpfk/rfkJhvqwl/V+ZvkZo+U/Pq51LXDlmfnWq+2q2mea+s/T41lw+oufmw1C4uHVGT16Fmv6julPji2S6J363Gd0xyiAk9svbH1TT2Sl990pcYcUJN5Cn5zsVNp9X8fkbN3LNqUi+qCfhWTYPwfKem6pIa1Z9q1ojP/yfz/5Wx19SYAjS8KKqCNPhCNWwX58I0BCk1NIl4lYYTag33ajQs12qI1mm4Wa+hU9xq0DA/XIPFqOGASUONWcPzFg1aq4b1It2m4QvhjdQwOkrDMLeG/8VoGBSnYWaChm+SNDydrOGeLA235Gn4YZCGdYM1nBqm4YHhGlb4Nfw1UsMNYzS0i9njNOwtklonaPhOTC/WoCrRsFb4SqV2UVym4bx4rFxDc4WGhEoNo6o03F+toa5Gg2uihqGTNNwxWYN9qobKOyTGXXLuIQ2LHtNgfFrDs89qKJmhYcwcDVvma/Av0PDPQg0dS6TOpRrmLdPw8nIN+bUaDoqJdRp+EhtXathdr+HrBumrUYOiSUNKs4bPRFGLhi/F1japZY2G2rVSyzoN74o7N0ifon2zhp2va7j4hobktzU0vqch7n0NI7fI2K0afvtMw+f7JdYBjVx75Ds6JN+RSDis4SMx+oisW7us21ENMR0ajndqWNqt4a1j8l0d12Dt0/CqKDyhYXK/hl/ErJMaNp/SsO+0fFfnNHKP0HDye1mPHzX8cUlD7r8avv9P+gjQEhSs5cEwLcs1WpxaLe+IoTotf+m1RIRreUMcNWrl+UTLJTHPrOUVi5YCq5ZZdi2bI7TkOLTsE89FaXnarWWCR8tDiVqui5k3ajHcpGX1CC2pI7VsF8WjtHwlHh+tJWSMllXi07Faxo3T8sh4LYFFWhrFRxO0nCzW8kCJlgGxslRLbJmWvnIt91ZIzZVaeqq13Fmj5W/x5xQtr03TUjdPi3u+lvdF7wIt0Yu1vLVcy821Whau0GJfqeV1calBy+FmLVNatPwq8tu0bNyoJexNyf+x5NmlxbVXy3vCv09LVLusS4eWxZ1aHF1a3hQ3dUveY1oW9ch6HddyY6+WBSe0TL6gZWegjrIgHWtDdHwRqkOp1OFT6ShR61BodaTqdBTrdVwQTxp0tIXreMKso9Wi43G7jm0JOh5N1DEuRUdzpo6m0TrOjNUROF7HJ0WyLZHjwlsq+2JsmRyrkP1K2RfjqnQE1cj+RB2fiief1/H0fB1fL5KalujYuVSHulZHxQod6+t17G7Q8V2jjueadGxo1rGnRcf3q3To2nQMelvHnx/pZB103H9YR2y7jg/FyaM6HujQ0dCp46MuHae7dTx0TEdAj9QrEo5LLWJsr46z4pE+qemEjhaR2K9j/EkdyWdkLc7rmHRJxz+BeqKD9RwP0XNPqJ7LojZMj1uhZ4tAqeeEuF+l56pYqdbj0ej5UIzS6jklHtTpuS4a9XoSDHo+FmPD9QSZ9LSIbWY9j1v1tNn0bLfrKY/WszBNz1d+PYoRetYI30g9X4iyUXq+EdNH61GP0bNeZI7Vs0dUjdPzg3h+vJ7NRXpyJ+g5ICYW65ldouflUj2FZXp+L9djq9TL/U/P4Co9QybpuWuynr65Uv98PVsX6Bm9UM9p8fAivTwH6WkW25boObdUT2mdnmdWSL4GyScMTXp5l9EzuUXPoDa9vJ/q+WS39LNPajssY47omdGuJ/yonkMdeqZ06pnXpeevHj3v9Mra9snantBT168n5qSs2yk9TWck15d6Fvwk668wEKcxcEZr4BGdgWC9gVXic4OB4nADF4XKZGCdyDAb2CN+sBgItxmY7zBgizTwurgj2sDfojTRwHc3G/h1uIH3RhuoH2fgyyIDj00wEFJsoE2klhjYIcpKDUwvM6AtN7C/wsDESgM/izlVBt6ZbOCVmQZ65xm4Ol/iLJA6FxoYu8jAWfHYYomzVGIsM/DscgO6WgObxIE6A5NWGJi70oC13sBr4sYGqa3RQH+LgQdWGdj3rgHHPgPH9xu4csBAa7vEOmrgC/Fth8TrlHhdBjaL345Jnz3S53EDb4ibeg3UnjDwQb+Bh08ZsFw00BEUzu3B4TyoCCdRFU6WLpy9okYfzs9isDGcZeZwAuzhfBYRzsj4cHpvDmdEUTjNxeF8XhIu78XhaMrDOVARjq06nDdE3aRwtj4VTvSccK7PC2f+snBWrggnbmU4H4snGsJZ2xjO7j3h/H1QchwK54PD4TzSHk7w0XBSO8KZ0RXOS93hFB4Lp138r0fy9oXT0h9O8slwHvglnKZfw5l+KZxnroazaSCci2FGNimNTFEbGa4zcr/eSJPBSLHRyEWhNct58Y5dzkcYue4wsqXQSNtgI3PGGLlpnJFucfd4I5fFiiIjcROMfCzGFRs5L54sMaIqNbJeZJUZ2S8mlRv5VcyvMGKvNPKmGFplZNtEyT1J8k4xsux+I2/NNDJslpHW5UZ21hqprDPyg5i1wohppZFXxeB6I/81GPE0GTnXbES5SnK0So42I7+JYWuNbPzAyLsfy5jdUsc+I5MPGFlw0IjjkJHko0Z2iO86jMzoNBLeZeTfY0a5tkmsE1Jzv8Q5aaTvjJHab4ykBpvYKX4MMTEr1IQ5zMSNChMXNCae0ZrQ6kxsFnl6E4fFknATW4wmHjWbCLWY2GM18YvNxFy7CVuEiWuRJl5ym+iIMZE11ETrSBO+USZmjzFx8zgTPaKk2MQ3orDMxO3lJv4RtRUmnqw2oaoxMXWSifemmGibbeL+hSaaF5lIXmxi5lIT9XUmElaYKF5pQt9gYtwqE49tMDFps4mxe008tc9E7gETh8S0gyb+FK7DJvl9mVAcNbFOZHWYOCCmdJpY1GUiqlvyiVPHpK8eE3t7TXJ/NPFOvwn/SRNBp02knZEevzSReEl6CzZzQWFmutLMCyoz/2jMfKwzM15v5iuRbzRzm8nMcrOZWIuZ81YzRyLMPOU0s8llZmOCGXeBmbFFZvJKzBwWf5WaWVZmJqbczLgKmSPi7jUzMM/MjgVmyhea+UFYFpt5XbQsM5Oy3MxPtWbeXGEmsMHM7kYz1U1m5jWbeafFzMlVZjJWmxmx3kzvHjl3wMzPYt5BOXfYTFSXmTPdZhQ9ZtaL//WaWdpnpuC0mXZRd9bMLVfMDAq0UB9sISHEwmdiRpiFm5UWeVe3cJ/KQovaQr/BwsPhFtYYLUw2W4i2Whhts1AbZcHgtlDjt/DuCAsfjbcwvsjCMxMsdJZYuKvUQkOZhaHVFh6ssZA2ycIe8f5UC78vsLBooYXbl1vk/cnCiloL2+oslKyQGlZaMNVb5Dpp4XiDhVVNFnY3W4hstXB4rdT1ooVP3pW8ByXWYQuqoxKnU2J0WYjvlj7EzB4L5uMWhvRa5H5voU2k90v9Jy1cEoXnLGT9YEGvtvKS6NJYqTJY+VnMD7cywmRFabGyQRyxWrnNZuVfER9hZZt4I8rKI4VW1g2ycstgK65RVi6MtqIfa+XaeCs1xVZ+FQtLrIwus7K5wkrEZIlxq5WX51uZuMSKc5mVD4SuTuastJLaYGWXqGmUueJci1Xur1KbuHu1lQGh2Sz1vWrl6sdWkvdI7ANWvhSdh2XMEStN7VZSjlqp7rDKb8DKFnGu28qLPVZuOC6xxD29kk+knrDyW7+V86et+L6y8vsFK4svWsm+buWfABt1gTY+C7JRFmzDFmrjbbFBaaNeY+MnnQ2Hwca74kmjDY3JRqfZRorNxvlIGyavjYMpNi4Nt3FxhA3jKBuvid7RNtaMldhFNrn+2igttvG9sJVKfEGZjdPi8XIbGyts5FfauFJlI7nGxk7x60TJv9BG4iIbO0TlYhvzl9h4qdbGfSts/K/BhnWVjcfabDg32biw2Ub1bhvj9tl4dr+Nhw7Z+LfdhrfDxnZR0Snzu2xEdtvk2dlGjwg8YaP5mo0ZIXauqu00aez8rrNTFG7nGzHDaMdssnPSbGej1Y4/zY4vx86sQju1w+3oxtgZPNZOj/hngp3IcjtbxJgKO9Mr7bxaZefmajt94sgkO7dPtvP3dDsn5tp5eJ6dsPl21ou8BXbaxZ0LpYZFdlIW29ktJi6xc0nELLPzsShebudbMavWjrXOztvizAo7T6y0o6m3091gJ7DJTmaznQPilhY7Ca3yeZfk3W1nxR7Z32vn5312Fuy388EBO88dstN/xI7yqJ2CDjt3d9pJ67Yz9Zj02GMn/ridH3vtzOuzE37KzmvikTN25v5tZ8gVO3EhEXI9iaA8NIKxygiGaiJ4VBvBRl0EBfoIedePIN0YQZ05gjcjI9gxKoKicRF8I2aOj+DtoghGTIjgrHiqOAJtSQQPlkWwrjyC3IoIrlRGkFodwZapEZQ+HMHOmRG8Nz+C8EUR9C+OQLk0gk0ioDaCf1fI+foIPmmKoKQ5gu9FxKoIprdFsKRD5ndF8IN4/5jU2hOBqTeCN0TauQiqLkZww28RfHdVtqEOcpUOee53yHXRwVStg2qDgxKTA4fFwVirgwvCZHewwekg0u9AOd7BZtFd5OD+CQ7WFDvIKXFwZ6nEEX9XOEiscsj7kcS+z0HGgw4emeNg01wHhfNknrhvvoOgBTJXZC90cETcsUjmi+bFDtKWONgnpi118I9YuczBxFoHl8SyOgeeFQ4+E+UrHSyod+BscDCh0cG3YnaTg/eaHXzV4uDZVVJ7q4M3xJOrHdy8VmrYILk3Sb5dDq6I5t0OfHskn5i2V+oXK/dJD/sd7BSXDkjOgw7iDjlwtTvY0inr0uXAcszB22JEj4PHTzgI/FLWICiSjJBIbg2NpCEskj2KSDy6SFzhkfJcF8lcUyQOcyRbxExrJFZbJO+IUfZI/JGRPBkVyRBnJKGeSArGRdI+IZK7iiNpLYnkUGkkt5dFckVMq4ykviqS5OpIqidHMvRROTcnkv3zIvl3vuReEMmKxZFsXx7JwnrJ3xDJvKZIZq+K5Ll1kTyzMZKut2XunkgWH4ikpD2S6I5ItooJnZF8JxzdkczqicR+PJL3xJheqfeE1CtG9UdyXow4HcmXYv/1SBI0UewQl7RRxOmj+MwYxaeWKMqtUfwsXPYofoyI4oeoKL7MjOJMfhSKsVHyjBXFg+Oj2FgURWhJFCHlUdxXGUVwVRTrRF51FJ2iY1IU90yOIuCWKO66LYq9s6KYNjuKf0TDnChS5soxMXWeHBMpC6LYI6YujOJvUb8oSp7L5JhIWhbFbpFUF8Wu+igmN8i2KYpJzVH82RpFXVsUO1dHMXFNFN51UWzfGUX1LulNLNst+3tkf6/0u1+2B+TYwSji2+Vzl2yPyfH/1xtFTZ/METv6o1h+KoqE01GkBkWzT0wLjsYXKp/FLWHyWRnNZW00txmiuSLSjdGsskXz2JBoTo+K5ulx0YSPj4aiaHnXi+bN4mhGlEQzqjya82JGdTRjJ0bz/uRoim6JJvrOaNLmRXNA3LEomgFxfWk0q5dFE1gXTXB9NOtFQUO0XE+jeaAxmkHN0TzUEs3g1mgeaYvmxJpoTq6PZvTrUs+haI60R3PXUYkjcjqjOSqCuqNZJ/KPRdMlNhyPlnuOxOmLRnEims1icH80veKlU9HcfDqafvHK2WjOfhVNS4CTQ4FO+e84uSbagp1khzg5Ku4JdRIY5mStyFM46RL3K52EqJz0qJ08pHHygtbJjTonfeJRvRONwcnJcKfcw50MNzs5K4xWJ2+K8zYnlggnP7qdLIhxMmK47ONkzAgn0WOd/DTOSUyRk23itwlOlhY75R3aSU2pk8RyJ1MqnPwjGiqdtNRIvZOcPHirk8OznayZ6yR3nlOubU4GLZT6xMOLnGiXOXlVnFnu5JsGJ7MbnUQ2OfmhWWpocfLpKiflrU6WtDmJWy2xNzhZ/ImT/V84ubLTSeZuJwF7nWw84ER92MmQI05OiSfbnRiOOqFDeuhy4uhx8qH44biT+b0St8/JryecJJ2ROgecBAe62CB6glw8HOxCFeLiJXFzqIuTQq9w8bpA6eKceFblwqJ28a4Yq3ExW+viQ52LZSYXO80uJltcpNpc3Gp3cUUccbjIj3Yxa6iLCcNd/CAW+F24cbFN/DZC5ox28bdIHetiv8gucnFUBBW7WC8KS6S2UqmpXGoST1a4MFS6eEOMqJK6hLXGxbiJLlbc6uL6DBeds1zcP9vFpjkuBs910Scem+dCO9/Fq2L4AhdnxfSFLsyLXLwjxix28bWYvcRF5FIXW0XJMhc/iUXLXcTWuqiuc/GH2L3SxdR6F/+KpgYX6Y0uDonrTS7WNLsIa3Vxos2Fbo2s1Xo59oWLrp0uHtgl53a72Cxu3CNjxON7Zdw+F68J/34XXwrrQRfviXGHXHwroo+4+Fj80u5iyVEX8R0uvhCTOl38Jeq7XNx2zMVV0dbjIue4i/t6XYT0udgoXj0pPZ6R/gPdvCqGB7n5Ujwb7MYS4uZdMTbUzdwwN9EKNx+LX5VulqrcxKvdfCF8Ojd36N3khrt5wOgmzORms9Bb3fIfclPkcPO92DbUTeUwN5dE7XA3e/xupsk3/p9oGeGW92bJUyJ5SiWPKC+TXGJpuZuECjc7xeRKN/+Ixio36dVuDok7a9wETHSzVuRPcnNMrLnfzYMPunlhlpuTs908NcfNrPlufl7o5sAyqXe5m2tiTa2b7jo3L650c6pexjW4eavRzcUmN7Ob3US2uPlI/LJKem2TvGsk51o3n7zi5spnbvp3uinZ72bSITd/ifwONw93ulF1uXlZDO12y3uom+nH3Jh7ZD3F2ONuvhXzet04+9zy33NTccLN76K2303iSVkbMe2Um8si5Es3m8QbX0mO793cdM3NCEMMX4kIYwwfimJTDDssMUyyxtBgiyHNHsNdETEEOGJYJ45HxrDt5hguDYkhlxgeHBHDvHExVBbFUDchhuTiGPaJW0tiaCuVMWUxdAllRQxja2JwTYrhtmkx3P5gDOdmx9C4KIa7l8Sgr43hDTGyLoYLYtaKGCJXxvBLfQxTm2LY3BrDTW0xnBTGNXL84xhSDsSwX9x+MIZrYs2hGDTtMbwqzh2N4YPOGBZ3x/BvTwyZvTHc2xdDyIkYNokb+2P45nQMzrMxFF6N4dGBGLTXYnhNjLguayJmBsTiCIxlqygNiuVXsSw4Fm9ILLvFtNBYLovWsFhyFLF0igeUsShUsbwkhqpjma6J5QddLAv1scQaYtkuDptimeuI5dPIWP6IkpiJsbw7OJaYm2P5XNQMieUv0TBUxg6L5e7hsQT5Y9kgBhPLCfHEiFjCR0qc0RJnjMQZG8uB8bEETIjlsZJYdKWxXCiLJaoilo/F75Wx7KuO5baaWNZMjGXqs7F0PC81zorljHh2dixb5sQyYW4sP4nF82LZOT+WKQtiaVkYy/2Lpa8l0s+yWKzLZVytjKmLJW5FLF+IrAaJJxRNsQxplpji/VWx/Ngq49okz8ZYPvg4lqWfxtK9PZZzO2OZsUvWdI/0vzeWW/fHsvpALLPaY4k8KjWL8o5YajtjSe6S2sX17ljWHoulsCeWUX2xRPdL76LyZCwrT8WSejoW98VYdvwai+3vWIr/ieXhgVi4Hst5ERno4SNRHuThN1Eb7CE5xCP3eQ+FCg9fqz1s03qo1nn4U9xo8nBSmCwevrd68Ng97BAtDg8PRHlQRHt4SfwS42F1vIeRSXI+z8PeoR5uG+bhjREeRo2UuGLOKA/O0RJfVI+R+CJtnIdNRR5umuDhmWIP5hIPRaUeFpd52FnuYWqFh8vi1RoP5yd6uPMWD4G3etgg9j3mYcwzHr4Vk57z0PS8h8wZHu6fKXXNkrrEsNkevhTPzfFgn+vhQ1E6z8OvYvl8D0kLJI64faGH62LtIlmHxR56xeNLPBiWenhLjFkmecT85R5iaj1sF5PqPPwtMld6OCrur5e8DZKzUXKKiGYPW0VZi+RaJblaJZe4vU1yiXWrPTyx1sPb6zx8t95D1gsehr/s4Z4dHkK+8LBZ3LzTw2kxfZcH624PW0TxHg8/i6V7PXj3edgjbt3vYUCsOeCh4KCH4+KxQx70hz28KUYf8fCNcB/18LmY2CG1i6ZOD8pjHl4Ww3s8nBMzjntw9MpvpM9DSr+HR7+W7/Eb6e0X6e1X+W4ue7h61UP+NTl33YMuII43xejAOL4R84LicAfH8bmYGBLHP6I5NI6ssDg6xAOKOJTKOF4WflUc58VMdRyRmjg+FhXaOHz6ODaHx2E1x/GLJY5l1jj22uK4bo9jXUQc46LjWOiUOelx/DgkjsVD44gfFsctw+O4KgqI47jQj4zjLfHtqDhix8Tx79g4Hi6KQzMhjhHFcThL4/hMZFbEMbxa8k+M456pcZTdHsfUmXEcmx2Hbq70J0bPk/7E/PlxbF8Qx+SFEk90LY7j9aVxjFwWx0XhqpVeV8bRKVQNcdAYJ+/GcfzVInla4zgqlKulf3FkYxxpr0q+7XHU7Yjjrp1xBO+KY5O4eXccp8Wze+L4cG8cBw7I/uE4PmiP49ejcdx0TPbF9J44SnvlmKjtiyP5RBwbT8rnL+M4dF36CYgnNDCeF8TQoHh5Jonn+eB4HCHxfCQqQuP5Q6wMiydNEc8Rca8ynjBVPC+KYep4zokZmngqdfHcFx6PwhjPy+K8KZ5Z5niqrfH8TzTa4jlqj+cVRzw1zniaXfGsuzmep4bGYx4Wz/uieHg8P4tl/njuGBHPxpHx3DQqnoPjpa4SqatU6hJHKiRPleQRw6slT008r02Lx31bPMfujCd9bjz3z4vnqwXxvLE8ngV18VxZGU9vQzzjm+P5UXhXxbNX3N4aT0BbPBvEydXxPLMmntJ18dyzUfr6Ip7/DsXzWHs8bx+NZ1xHPD+IxZ3xJHTFs0fc1h0v19541h+LZ3CPxBDPHI/H2hvPB6KsL57fxYoT8fj64zks7j0pa3gqXt69ZJ1Ox7PtrNT4dTwHfomnKCCB58ISUGkTGKlL4GsxT59AjCGBHWJKeAKXxWpjAgWmBHrFE+YEjJYE3hVF1gR+EstsCSTZE9gvghwJbBKO6AQ63AncOzyBf0clkDcmgX0TEggsSeBMqeQtkzHlCXwsGitlbFUCD1YnoKlJYNTEBL4RCyYlcMuUBBbNSGDD7ARunJPAKfHs3ATs8xKomJ9A/YIELCsT+ECU1ifwmzjSmMB9TQkomhOgJYG5qxJwt0o/bQnUfJHAPyJ3VwLHxLYjcqw9gb/FsY4EHu1MwNCVwPjuBJYek556ErjzeAKbexMY2pfAlyKqX2KcTOCxM3L+fALhPyYw55rED/CyOtBLX5CXp4K98rztld+yV37LXl5VeeW+5mWd3ssNBi8nhc3opdzkpcHsJcPipUM8aPXyhs3LaLuX78TCCC/xDi97xMYoL885vXzi8lLl9tIc42URXhJGeNkrbh/pJXCUlyGjvUSN9VIzzss/4vEJXsKLvbwrfinxsrzUy73lXsIqvFDp5YKYW+UlptrLF6J/kpdnJktd07w8dKuX+x6XvM95+fh5yTvDy1+ieaaXnFleusWjs70Y5nh5RxTN9cpzi5dl87wkz/dyUNyzQHIt9PKS8C+SfGLuYsm3RPKJqUu9XBU3LJd1EdNrZW3qvFSs8NK40ktnvZdxTV5+FHet8hLS6uVFMbzNy+zVXj7cKOu4ycuSV7y88JmX85/L8e1eXDu8bBdTvvByRazZ6WXQLulPPLNbcuyRuaJ8r5c/RMM+L5n7JZ94+IAX3UEvb4lxhyS3WHrYy4Ej0sdR6aPDi7vLyw4xtVtq7/Fi7/Xykajs8/I/0d0v63JK1uS0l5/FobNeTD97WfGr1HFVahiQGq552Soqrnv5UzQGJJIVmEiXeCQoEX1wIm+L8SGJ/CSWhSaSEpbIvYpEFMpEXhEeTSLXtYmc1SeSb06kV5itiWwRZbZELol6eyIZEYl0iIcciWgjExkblcgPwh+TyC1xiTx/UyKRNyfyqagZksg/YtVQiTkskSeHS0y/xEPiiY6RiehGJ/KW+HFMIsnjEjko7hmfSFhRIi+LryckMr9Y6itJ5LbSRHmvT2RmRSL/VSVinZRI45REuqcmcuT2RO6/I5E5DyRyaFYi981O5Nu5iSycl8gLCxM5vygR95JE+Z0kMiAGL0/EUSd91idiaZSamhJpaE4ks0XWTRS1JfKzSF0jcdcmMnp9Ios2JFL5biJ7dyZy565EgncnMndvIn91JdLSnUjusUSOiyd6EjEdl1gnEukUb5+UeKekxjMS62wid19I5PbvJM+AfD/XEjFcT+QdMSEgiV9EXWASaUFJtIsHg5N4MyRJ3reT+FEsDUsiWZHEQaFQJck1IYlv1Uks0iSRoE1in3hRn4THmESAOYkhliSm2pPkWSOJGx1JREUlMSk6ib9jk8iLSyJuWBJ7xO3Dk3jBn8TOkUlsHC3ji2T8BBlbmsRlsaYsiUHlSTxbkUREZRKfiJqqJP4RrdVJFNQksXVSEsenJhE2M4lXxMhZUptYOFtqmyO1ibvmJvHSvCSYL7kXSm5xx6IkNtcmMWdFEtfrk5jVlISrOYkdYlpLEtfETa1JnBUz25KYsiaJq2Ld2iTOrJOeNiQxeWMSjXuSMO1PouxAEu8fSeJSexJZHUmEdyXxnijpTuJ3UX8sicyeJLpEeK8c70sioz+JR04myX8tieLTsj0n38NfSegGkngoMBldUDJvi4fCZKtI5hel0CWTZkjmqHgoPJkV5mS5/iajtyXzjvjVLvsO2Y9KZkJ0Mo+4k8nKTiZ3ZDJbRydTOSaZv0TL2GRsRcn8PSGZVcXJFJQkc0I8U5rMx2XJ/FueTFtFMoWVyfSL6VXJfFKdzMSaZP4Tz05OZtuUZE7fkkzY3GRGzkvmnoXJvLYomdGLk/levFWfzPiGZOoak3m4WeprkZpWJfOb+HNTMs+9ncxde2T+3mSSDiTz4+FktB0yviuZ9G6ZcyyZd3uS+f14MvW9yXT3JWPqT6b8ZDLNp5Kp+jKZ1nPJuH9OZvOvySj/TeaBqzL/ejJRxhSmmFIYEDdbUvhSzLamsNOWQmBECsMdKYQ6U3hZjHSlEJWfwvjRKfxRlEJOcQrW0hS2iqqyFP4RreUp9FekEFmVwjZxtTqFsxNTmDUphVunpLDv1hRevT2FOc+lsPv5FG6fkULwzBReEsxK4RuxaHYKiXNSOCDunZuCal4Kr4ux81OoXZCCb2EKR4V+cQrviktLUmhYmoKlVmoRf9elULgyhWfrpY6GFD4TUxqlFrG+Sfpslh5bUohZlcIucXtrCkFtkn91CgvXSJ4NKTy8OYUV21JI/yyFTvHo5yls2Z5C2Y4U/hR5O1PoE8/sSsG+O4VPxNq9Kdy4T9bscAqKjhTGdKawvEtq7U7hoWNSa08KJcdl3fpS6BFPnkjho/4Uqk+mMO3LFDadS2H0lRSWXU0hdSCFdvHgtRR011PkGpRCcUAqv4uGwFSyg1LpEdaQVHm+TqU6NJV/xeqwVJyqVG5RpzJMm8oFMV+Xyj59Kj5zKg9bUjFYU3lP/GFLpcmeSm5EKr3CHpnKJ+JyVCpro1M560zlvoRUns1I5dJNMm6IjBOzRqRy26hUksal8lZRKkUTUskqSWVrWSqDKlM5JWZUSR3VqewQt9SkEjAxlc1i+KRUVNNSUTySSvlTsp2Typi5qfwoauelkr9E8i1NJXJZKteWp7KxVsY0pPKaGNuYyk+itimVtOZUOsSjLakYV6WyRZS3pvKXWNWWSsHqVPpF1NpUPhdT16XS9XIqj72SygevpuJ/N5WZn6cyYmcqS3al8vRB6f9QKufaU5l7NBVPh8TvSeWR4xK/V+KL8j6JfSIV79VUDgj1tVTeFEXXU6kP8HEs0Ic12Md/IT7WhvqYrfBxh8rHDxofy7U+OnQ+thh8lIf7+EusMvo4afLxvNlHtMVHgM2H3+7jG7EowkeSw8ch8UCkj+JoH7+LU4N9OG/ycevNPl4c4oOhPo4M95E3ysfUsT6Gj/dxUSws8nFfsQ9NiY+3xdMVPrk3+PhUTK7ysaHax1c1PuZP9JF1i4+fnvKx+nkfZ2f4iJnlY7e4Y7aP0Dk+XhU/zvXROd/HYwt8/LNIxi72cWaJj9F1Ph6t91HZKMfFDc1yXLhX+eS/JTFafbzS5qPqDYn5jg/F5z7Gbvfxs1ixw0fmFz66xeXdPs7v9bFvv483Dvr49ZCP+sM+nmr3ManDR8IxHwfEfT0+1Md9vCUm9MqaiMY+H8/0y5qd9dF/Udb+so85V33sHZDegtKYHJpGky6NW4xpBJrSeFGMMKfxrUixptEuwu1pVESk8bdwR6cR6kpjfUIaYTel8eSwNLRj0nhH9I9P47miNKInpPFSSRojS9P4XiwrS8NXnkaHeLQiDVNlGlVVaaypTuPGmjS+FHMnpnHP5DRUU9IomppG+Yw0Bs2SHPPSsC+WOpeksXFpGkm1aTxYl8Z7K9L4a6WMaUgjpimNO5vTeK0ljay2NJ5anca1tWlsWpfG8PVpJG9Mk/f8NNL2pWE5kMZH4srBNA62p/FnZxqF3WmcEjOOSX89Eqc3jbF9afwsevrTiDgl63BOav06jdUDUu+1NN4KSpf3x3R+UqdTp0nnSV06n+rTuWZI5wNrOlW2dPZHpnOHJ53b/el0TkjHUpLOldJ0hpans7AincOV6TxUlc59U9OZebscm5GOdlE6b9al07Qynfz6dE6K5xskTlM6Yc3pvCbGtaST05pOr4hanc57n8ucw+lcOiLz2mXO0XRcnenc2ZXO693pNPSkk3s8nS/6pJYT6YT2p/PLSZl/Op3Is+m8ci6d0eelF7Hiq3Q+/zqdb6+ms2RAag7IYGJgBjXKDK6IrfoMLhsyGGrM4KJYZMog2Zwh184M1tszuBCRwUJHBkmRGRwRxugM/ovPYMGNsj9OxhTLnFI5Xyb74uHyDD6skJiVcq5KztVIvIkZtIutkzPIXpZBVG0GISsyeFU4mzLYKe5ozuD1lgzGr8ogvy2DGasz2L0mA+W6DN4ULRsyGHUog+1HM/ilK4OG7gxOHMvguR6JcTyDXULRl0HRiQxOncyQZ4AMvjyfwYELGaz9NoPgKzLvqoy/LuOCMtGoMnlHJOgzMYRnUmXM5D+x3pTJUHMmF8ViS6b8ZzJ5zJaJxZ7Jx2JSRCbXxGZHJkRm8r34aUgm04dn8vvITGaNySR2bCba8Zn8XZTJ4dJMtpZnsrEyk2+rMllanUlaTSb2SZlsEyunZdJyVyY7pmcS+lwmq+fL+CWZbFom8Zdnsrw2k/S6TBwrM3m1IZPGpkxmtGTK/TyTPULdlslfq2XemkyOrJe5G6W+j6X+Q5mkHslkdFcmP4uV3Zn0HcuU9cqUtcpE1ZeJ97TUJx4+k4nxrMwV352XtRmQ2q9lynN/FtdDs3BqslDpsijRZ/E/MTg8i0RTFoeFyZLFJGsWA2KEPYu6iCwyHVlMj8wiOiqLL1KzeGasbMdloSjKonhCFq3FWXxZkoW3TGKIh8uz+KhC4lRKHLG5KosfqiVWjeSenMX7M7O4tDiLs0uzOLQ8i611Mm6FjFspOetlrMhqzOLZJhnfnMUuoVqVxduitDWL1W1ZJK/N4qjYu1166sqividL/kNZzOiVY32Soz+LypNZ/CfWn8pi2Oks0s9mseNcFjcPZHFR3BqUTVFINh+rs5msyaZen02sMZv7TdlsMWdzxZKN35bNd6LWnk1mRDbTHdk4I7PZJVTR2bwj/nZms8aVzRB3Nl2x8nlMNhfHyufx2YSVZPOGKC7NprUsm+TKbGzV2WwTzZOzOTslG57KJuuZbO6en803i7NZuiSbY0uziVqeTekKiS8u1mezpCEbX2O2vL9ko1iVzZuipDWbC6uzWbQmm9S12XSKlJeysR7OZvzRbFo6spnflU1StxzrySa4N1uun3KuL5sb+rM5J5JOyfEv5bi4dC6bm65Kb5oc0sNz6BHPGHOINuWwS7xryaHCmsN6W478LnLoFc9G5uCKyuGe6Bw2unPQe3NwjM1hh7hjXA7K8RKrVGKJ6WU5OMtzuLsiB01lDu+JyqocLosN1Tn4a3L4XtRNzKFvUg7PT84hZkoO90+VnDNzmL0sR34zOfxen8MNjTmcE8nNOfI8lcMTLTlErMphuyhZncPXa3PQbs7h8S05BB6SOYdzaDki89plTofUdSyHt8U/PTmsO57Dt705LO+Tnk7k8Fx/Dh+czqHmTA6jv5S+QnOZpcplii6XwcZcvhKLTLmkmnPpEu/ac+UenMtGRy4/RObycUwud6XkMmp4Lo+NyuXWMbkMLcrlGxFTmsv9ZbkYynPlWpLLpIpcrouXKnMZW5XLb6K5OpcbanI5Jzon5XLn1FzemZYLt+WimplL/IJchizPZWltLu6VEqNRYoiXm2R+s8xdlct5sbA1l8g1uewUmzbkMnJjLp+/nEvA9ly6d+cyvz2X5KO5PNmRyxeduVQey+WyGHE8l5/E6b5c5p7Ixdufi+JMLv+ezeWRr3MZ9mMuJ37OZerVXIIGcnlNrL6ey02aPI7r8gg05/GKuMmWxxJ7Hj0ReRii89gqAlx5tMbkcSFWzqXlETQ2j77iPGaU5BFbmsdDZXmYy/P4RIRU5vG6KK7KY211Ht/W5FE7MY9DU/J489Y8Rj2bh29JHq5leUyuy+OPlXnc3JDH12JZYx6ZTXn0iodWSczWPD4VIavzKFmTx3fr8qhbn8fnL+Rx+4t5PPBpHiMO51HQnse8o3l0dOQR2ZXHTqE9lscWca0nT57b8ljVl8eNJ/JIP5lHzOk89gvT2Tz+Op+H6sc84q/lcVgMUuTTrcrnGXU+92nz2arLZ7I+n6LwfPot+cTb8jksHrXnY4vI5w5HPqrIfN4VV6Ly2RydzyhnPr+IJlc+a5PzOTA4n/kj8tk9Oh/9WIlVlM/Q4nyyS/N5rCIfe2U+71XnU1WTz4sT8xkzKZ/BU/J56DbZX57P2Np8Lq7IZ+nKfDLr8/E05vNIUz7W5nw+F7e35KNclU9lq9QgNrflM3p1Ps1r8jm+Pp/YjRJrUz7bNucz/ZN8/t2Rz7RDsj2Sz4Z26bc7n309+XzSK8f78inrl+Mn8/npVD6FZ/L59EI+vwUWEKcoYLuqgJd0BYzTF9BmKODm8AK+EdmmAryWAp6wFuCwFcg7fQG6iAImOQp4NbKAYc4CvhdJsQVExxXwUFYBitwCvhtZwKnRBcwdU8B9RQV8NKGAn8oLaKwokPe7As6JRVUF9FQXEDOxAOXUAt4VVdMKuCq88woIXiLj6gpIW1lAbEMBB4W1qYDPxXstBVSvKuCaeLlV6m4r4A/x7ZoCLrxeQM2uAs4cKGDb0QJe7JaeegoYclxq6itgz6kC7j9dwCdnCrjlbAFhXxaw+XwBy7+WOi8XsElXyMXwQpYZC8kyFdIvZpsLZR0KedJaSJStkN3iPnsh4RGFfCymOQoZ7SzEnF/IHSMLSSsp5Lh4vrSQuLJCIioKubuykA+rCgmqKeQN8e/EQjZOKuSXyZLjlkLuXVDI78sKGVJbSF1dIadXFDK9oRB3YyEPNxWiWVUo76iFTGwtZMTaQn4WTesKuWG9jP1Czh8oZMMRiddeyMmuQuZ0F5J4rJB9x6WuvkJU/YVyPy6k5mQh18WrpwrpuChb3SDWGwZB+CAGmwax1DyIOdZBdNoG4YoYxIOOQVgiB/GZuCNqEFuiBzHROYhA1yBeEy2eQdwYNwhz8SDeL5VzZYMIKJdzorhiEP+IjZWD+LVKxlYP4qaaQXLtGMTpSf9HcX3HNXW2DRx37z1xz2qHVq2jZRPyY0OAQBKSsIcLlKGAOIEk7B1QEffucNs+HVbr3gNxIOCutXXP2qW+1/vH93OSc+5r3Hdyli0fh9qSEWbLsHBbbCJtSU2y5fsc6afIlsfFttwttSW7QsZZZUyVLUlLbTmwzJZpy20JX2HLthpbXq225eFaW4b8ZMt3B2x5ecQW5TFbsk7bcuKcLV0v2vI/EV5ni/ayrTzL2vJacM2WR6KywZbCJlsmXpeexMWbttS3tuNCWzuGtrejb0c7VD3s+FO497LjiXDsY8dkGzsu97dj7iA7eg21Q+FkJ/cYO/R+dvztb4dXoB1/BNlRHmwn/3k7bosJOjuuiawQO2r1dmQY7BhmtKNfmB0zwu1oHmNH50I7worseFdix+ZSqVtmx+pyO5Za7XCqtKO0yo6bS+3IXWbHuOV2XBVLqqXfFdLvSjtOCJvVdtRstSPhtB1tLtihrbVjy0U7/Ovs5D5rh+dlO7l+Sm/10ts16U3kN0iOzvbM62JPv+72HBIxvezp2NuevSK0jz3b+tqjsbHnrdjczx5Vf3v+FLZD7fH1tcddZc9ttT3ZGns+0dpTJ0aG2HNWpOrtGWywJ9FoT4dIe3aLvxfbszLLHrLtKbXY05Ansfn2LCyUuCKJE6nFEldiz4xye36ssCfaKv1U2tN6qT3aZfbyjGGPV409j1bZ47jGnpvr7Gl+zp6g8/b41drjUWfP8kv28o5vj/1VeyZfs+e6yGmwZ1yjPfNv2NP3ruRu4cC3rRz4sp0D1m4OFPdwYEpPB26Ij/s6UCc+6OdAWn8HTgxwIH6wA72GODB1qAM5Ex3o4uJAgIcDy3wdKFc5YOfvwF1xI9CBXLUD44Mkj0byiIVayaVz4Jw4qXcgxeBAf6MDe6McaG12wLPQgedCWexAWZkD161So9KBS8scWLTcgVHVDpwX81Y4cHSVA7NXO/DLGgciNjqg2erA9lMO/HvWgY3nHKi56MDjOgecLzvwh/j1qszrmgM3xWeNDvJ/d+B4B0cSOjvSrZsj7Xo5yruHI636OLJNaPs68l58aeOIup8j/wqvQY5MGu3IN86OPPR25L6vI3dVjuQFOjJB7UimxlF+e0fOhzgy3ODI8VBHksIciYqTz/lSq8iRPsWOdLQ6slfsqpJayxzRLXekWbUjX4mgFY5srnHk75WOeK515IWoWefIk/WO2G11JGebIx2OyNhTjgScdeTP846sveCI8rIjj4S13hGHa46UNjhyp9GRoiZHmm46kn3HkSt3HXnbzImKrk6UdneiqKcTU3o5cVPk93ZiYh8ncvo6Mba/E1dE5gAnLg104rGHEy5eTpSonLjjL+MDZbxaxgc5MV7jRIMwa524qnOSc9yJT/ROXBYfGZ24KOaHO3E2wonTUU4sL3TCWuqEY5kT9hWS0yp9VEkfS53kmdGJgmVOTFruxA2RV+1E0wonxq2U3Ksl71rJKy5sdEJ/1In3J53YcMGJdRedWHPJiZeXnVh1xYnnV52oqXfC7Zr03uiE4roTzjedSGnjzLG2zvRv78zsDs4c7uhM387O9OruzH4xvYczPXo6s0/E9XHmh77OxNg4EznQmQ6DnNkr2g1xZv1kZ5Q44+ztzO++zjionLEPcOaesFU780WwM7e1ztwKcaZA70xemDOfhTszdqozJ7KdsSlx5mCZM/HlzvxS4cxMq7M8/zjTc7kzP4vp1dLHCmem1Tjz00pnuq12putaZ7qsl342OBO9yZmwPc68O+ss57szb4W6VrZCXefMfyLwsjP//r+rzmyqd2ZjkzP+1535+//ddKa6iwvV3VxQ9nThiVD2lq1Q9nXhsVhu44LrANkOlO+DXHBxc6HKU/jKZ38RJJ+DZatx4aGo0spnnWxDZGuUfcIlTLb/L8KFpZEuYHLBo9yF52JlhQsvlrmweoWLXMdceClWr3RhzWoXmp1yQXvaRa5nLmy74EJIrQstL7qwXejrXGh1xYXW9S7sanAhtNFF3g1ke122N1wIu+nCkTYKBnZSkNJZwZyuCk52UzCkh4JTIrWngmF9FKT3VTDcRsFZMa+fgnP9FZwfqGD+IAW/OikoVyqwuil47Kug2l+Bu1qBR7CCV1oFa3QKvEMU+BgUbAhTsDlKQWC0gq0xCr5NVdApXUHMfAW/mBQkmBUkFyhIK1Mwwip1REalgpFVCi6IBUsVjFqmoFYsXK7gco2CzJUKPlmlYOwaBePWKbCsV/DuuIJW5xSE1Srk3VFBh0tSS3S6IrWuKuhSryDumoJ9DQr2N0ntGwoG/KpgzCsFj9q4sqG7K//0cJX3Ilfe9nJla29Xgvu48l5obVxp3s+VVgNcMQ50JWywKx2HuXJ2oitWT1ce+bjy1M9V7u2uvBK+QZIv2BWVRnKKTVrJqZOcIZJP70qLUFe2i9bhroRGuPJ3mSsBFXKsUmotlePL5LhoXe3KLhG50pUe61xRn3Tly1OuRNRK/Yuu8vziSkydK10uufKjmHpZxl1xZb+YcdWV3vWuHBSzrrnSr8GVIyKp0ZWBTa6cEOk3XRlxy5XzIuueK2N/c2XC79LLP5K/pZLoVkrOdlUyr5uSSz2VZPZSMqa3knph7qNkXF8ljSLXRsnEfkoK+yv5fICSu6J0oJL7g5RUDFby5cdK5tpLrKuSJrky5LkpmeSu5Jb4wlOJg7eSR75KfNVK/hJbNUqCtUqa6ZR8I0JClLTSK9kplqYpaWdWEmlRyjOhkun5SuaXKxlVoWSxVcmVSulrqfQlJi5X8vtKJZWrlKxap8RrvRLjV0psD0qtk0oCTivZdk5yXFbyyxUlCVeVHK1XknxNyaAGJeealIy+IfO9JfO9rUTZGZ6Kdd1A1xu5F8JO0d4GbAbDETHaDf4Kgq+0EKqHbw2QHgP7F8GpLBhhgoVmsC2E5SWwugy+rARtFRiXQbvlsFdMq4F+qyHvCEw6Ci4n4ZsLEHtZcl2RWvWQdA0uNMGi63LpuAn5t+HOHSi9C6P+Bp/WbsR2dqNvNzeOiNpebnzcx42r4oaNG+UD3Hgw0I1lg6TpwW6sGuLG2+Fu6Ea6sesDN3rgxgFR5+3GWF837ALcuC8Uajdqgtz4V+uGJsSNdkY3vhX7wtw4FeXGcosb+iI39hS7sXCpG1eWuXG92o1fa6TmSjdernFjy3o3mm90w+28G8bLEn/FjeirbnStlzwiudGNwU1unBaub6W3d25808Kd3u3cGdPFnT96uPOslzs+fdzZ1NedIBt3DP3d6TrInU8/cGeCgztdvNzp4+NOkq8781TuNAa6k6d2x0njznKtOy917mw1uLMz1J20GHe257hzvsQdS7k7n1W4c1NUVUmdpe6sXubO5mp32q9yJ3a1OwfWuKM74k7ro1LjpDuVF91R1LnjfdmdN2LTFXea1buzTbRvcJfzzJ2DrTz4oJ0HT7p48L6HB9t6etCutwffidg+HnTv68EB0b+fBydEWn8Pagd4sGSgB3eHeLDYVbZuHrzz8WBWoIxTyzgxMljGaDxo1HpQY/Tg51wP+uV7yDOVB2OKPZhcKnHijdWDjZUehC7zoMNyD74XB1d4kLHKg9GrPZiw1gOHYx6sP+lBwCmpIy7VeTD+sgdL6z3k3ciDF2Jtgwf/NXrwVZOHvCd78OlvHvz91oO5rT250MaTn3p6cqy3fO7ryZh+nuT198RniCf7RnrS3d2TS96euAd40l7jSVKIJ2f1nlw1epIT6olXlCejFngypcRTnoM8+afCk9ZVnuwVp6rlWI0njw94svuIJydOeDL+jCfFZz1xOOeJ+qInO+o8+fGyJ0evejL8mie14tNGT5rE/eueLL3hydDfPRnUxour7bzw6eLF1q5e6Lp50bq7Fwd6ejGwtxdX+nrJNc2LO6Ksv4wbJMeHyvHhXuwd54XC04u2fl7yfuvFIZEU4MWQQC/ygr34TeOFUueFv96Lt+IbgxdGoxftQ724EOmFbawX45O9sCyR+Hwvqsq8eFHuxbZKL3mf9+IH0Xe5F8fEiBVeZNV4cWOlFw6rvXggTh724ulJL746I/kuelF42YvlV71wr/fitdh4zYvIJi+6XJde3nvRrJU36e29udPJG79u3hh6eDO1lzdz+ngzvK83tWJcP2+K+3uzYqC3PMd7M2aUN+9tvenr402dnzfZKm8eB3rLvc2br4IlVi+xBm+yjN5UW715U+nNlipv9i7zJma5N5+u8qZotTcP1nij3SA1vvWmzy/ezD3ozchDklNkH/ZmwhFvnI9580RMP+ON+YI3d2u95Vzy5rl4d9lbrgfexF/zpn+DNydFRqM3HzZ5c1VMueHNPVF10xtuefNSqO940/yuN2/b+jCvsw9Xu/ig7uVDoo0PZ/v5MGaAD02icKAPDwb5UD3YB68hPuiG+RA3woc5H/iQPdqHCR/60NLOh3/wQe/uwzEvH9YF+NA12IfZGskT4kOjeGDw4a9QH7aG+dA7yodLMT78XeTDKKsPk6p8eLnMh6gaHz5d68Pan3zocMqHGad90FzyYW69D67XfWh+y4dud3z45LkPm5r7sr6TL5k9fRnfy5dFg325PsSX4qG++I7w5U98ee3vS2u1L7+G+FKp9wWDL69EcKgvrcJ82SvmRvoy0ezLy3Jfgqy+9Fzqy2ExYrkvdaKyxpcfT/vKu6DkrfMl9LKv3AN9GVQvNa/54tTky/abEv/ClxVt/TB28COhkx/Xu/qxuocfqp5+HOjjR1JfPyb09+O2UAz044VQD/YjZqgfr9z9MAT50THYj7EhEiucDH48ETvD/Bge5UdRkR8Tl/pxV7Dcj03VfrSp8WPaSj8+WuNHwVo/9h72I+6IH72P+pF+zI/6437knfDD9qQff4gVp/z45owfP5/zY/Z5P85f8MP1kh99rvlxXKQ3+JHf5EfNDT/Cbku9f/w41VzFmJYqnFqr2NVOxZQuKv7uppLzQ8Wg3irOiXIbFYp+KoIGqPh2oIq4QSqOD1bxdqQKH4WK/8Q2VxXhShVdUMn9UkWSm4ph7ipqRbaHiomeKn4VlV4q3LxV/Cm2+KgI8VXRzk/FD2KmSsVpfxVjA1U8C1KxLlhFS62KdL2KeoOKmjAVXaNU/CL+yFZRbVLhbVbxr/jGoiIsR+rnSn2RmKdiaL7ULpDahVJbVBWpcC9W8Ua0L1PxoxhYoWLaChU2NSoc16hovl5F3hbp54CKMwdVLDqk4tPDKm6KsiMqXhxVseGYiuDjKlqfUPGdmHZSxclTKuafVtF0RsXTcyr21KqIvaji/TUVUY0q5l5X8cUtFff/UDGulT8v2/izsJM/L7r6810Pfxb09ud6H39K+vqzrp8/6v7+TB3oT99B/nw8xJ+dnv6kBsvW4E+U0Z+r4f7kRfjzLtqfxkp/ni6VmOX+7K2WuBX+zF8puVb7s36tP0HrJP8mf9wP+7PstD+Xav3xuexPxFV/DtX7M/ea5Gvw5/0Nf3bd9Od+2wBUPQLY1TOA6F4B9OodwEd9A3DsF4B6QAAtBwbI/yCAU4MDWDAkgLFDA+jjEsBxkaEIoMk1gBJlABfVASzXBOCtDWCbLoCIkAAO6QPkPhdAfmgAj8IC2BMZgL4ggH2FAXKPDuC/8gB5vw/AYXkAa6oDsFkVwOb1AUQeDWB8bQBv6gK4VB/Ag4YA3jdJzZtS81YAR20CSe8XyIf9A2kQRQMCeTYwkODBgZxWBHJbGcgbt0AOeAaS7BXICO9A7HwD5Zk7kNV+gUwNCORUYCAVwYGgkbGic4iMFyMMgdiGBrIqLJC9EYHMyQ/kg4JAHIoCeSLWFgfSqjSQ/4kZZYF4VgXyzdJAui8PZPQK6WNlIOtXBfJ2k9T+JZCRBwO5IvIOBfL4cCBrjgQSeDSQlscCmX48kP4nAjkjJpwK5K6oOi05z0i+84E41QWy4VIgtfWBxNwIpPfNQE6IpS8C2fc2kJUt1DRvpWZqazWn2qgZ107NHVHZXs3fHdSEdVLTrbOadr3U1PRT49dfzclBatyGqXk/Qc0zZzUbXNRoFDLGVc2PYpZSzRDUXBRmNzWfu6v5Q6z0UKPylHpeavYIGx+pKRb5qvHwl3rimwA13dVq0oLUNAarKdaocdGq2aRT00GvZp8YZlSzOlzN2Wg1y+LUBKdJnkzJk6VmfLb0L6pMktOs5h/xjUVNRI6aHrlq0vPUfJSvpqRATXKpmicVatZa1fK8pObCMjW/V6tZsULmVqNm90o1cavU9F0t+cWiNbI+a2Vt1kne9ZJ3g+TdKHk3qTkiFF+q6fSNmqUH1Gw/qCbqkJpeh9WMOaqm/Jia0JNqRp+RedSqSbwoNevV/E/MvKZmcpPUFn431DS7Kesj4m7JGt2WundkXncl769qPO+p+VdMbBfEth5BhPYP4uCAIOYODGL0oCCchwTxQoQMCyJpRBC/2gfxqWsQt0WlMggPguTeLLFuQUS6B9HTI4hjYp5nEJ94BRHmF0RjQBCG4CA6a4KYow3CSR/Ec7HREITOGESH0CB+FklhQYwID+KKcIgMYn1UEIMTguSdLYjxpiDuiqXmILwsQezICSI6V+qVBpFRFkRFRRBu1iD+EuFVQZRXB/H0SBDtjgfxk7h8Moi8U0EEnw2i7eUgeT4Nou5qELbXgngsghqDaNMk328FkdA7mCF9glnTL1iug8EkDAzGdkgwsz4OJsUvmM5BwYzWBLM1JJhUYzAfhQaTHh3MnuxganKD+XFZMMOqg7kk8lYE87QmmKtrgzmwKRiP/wUz4EQway8GE1wXjGN9MM/ExmvB7G8MZtT1YLp31zCvhwZrLw0evTVE99XQ20ZD/yEaBntoSPTT4BSgoUyrkZdgDV+HaIjQazhu0PBpqIalYRoyozV8kqahzwIN07M0HCzREFmpoVeVhvHLNCxbrsGnWsN7Ma1Gw4CVGtb8oKHtT5J/n4YRP2u4Igr2S60DGl6Izb9oMBzU0OWQhkMi7bCGj49ouCEqjmpwP6bhH7H9uPR8Qmqf1HBKLD6lYcJpDfdE9RkNfmc1ND+n4Vsx47yGQRc08hymof1lDT+L5CsaPriqobheg+Kahi8bNIQ1arh9QyPPmBr+uCfx/0rsfxouvtWQ806D3XsNT8T6Zlq0zbV0aKFlv0hpqWVUKy0NoqS1Ftc2Wv4UX7XVEt5OS4/2Wo6JBR20jOuo5a7w6axlX28tSX201PfV8qqflqMDtYwdrMVrqJa3YuckLf2maLniqMXZWctLscVFi1GhpaurlsMiXallDFpuiUo3LZ7uEuchcV5azoosby1/+GhZ7atF7aeljUrLj2K2v5bhAZJXreWIRvqI1tI8U8t3YmaWlsHZWi6KXJMWe7OWp2KDRUtIjpZOuVp+EXPztJQXaPmnUEt0sZa+JVp+L9Myq1J6rpJel2sxrdeSvEXLvR1aPvlJ+vtZy6790t8vWqYc0vJQBB/R0u6orIf44LiWa6LkhJYTZ2R+17Tsvq5l6g3p5b2Wjc116Fvo6NxSR1orHR+31nFT7GqnI669DlNHHfu76kjppmNbLx3RvXX8bqPjxwE6Xg/R0XO4jvEjdbQcreOQnY5bDjq8nHS8FbuddUx10TFAoeOCMLvqsFXqeCzWo0PrpqOju45fxFwPHR956rguKrx0eHjr+Ffs9NER66ujn5+OsyJbpeNzfx0PxdoAHcGB0p9a+gvSyb1Cx3adjkyDjslGHW3DdTRE6kiM1zEyQcdnS3TcFzWZOgKydLTO1vGDmG3SMcKs46oosuhQ5MjcxFe5OiLyZI75Ok6IRQWSo1DHb6KmSEerEokXs0tlrFXGVsq4Khm3VI4vl+MrJOdKyblK4jbo+Gm/jqQD0tMvOkoO6lAe0vGX2HZY1vWIjj5HdZwWk4/reCBWn9DR7pSOUWd0uJ3TYVMrayA6XNHxYb2slfBokDVqlN+qSUenOzpmNQvhavMQXrcM4atWIUS0DqFXmxACO4SQ1CmE0i4hHOgbwoDBIdgNDaHLiBAOi/opIVx3DaFCGSL3hxB2uUlcSAjJ4SE0RoRwLjaEUQtDKFsUgq0phA3mEEIsITiXSp2yEIKWhpCyPITR1SE0CY+aEP4TU1dJrdUhXBAnfwlh4qEQ+W+GcKw2hHt1Ibg1hPCP2NEoeW+GcOROCGNfhxD1LgRdSz1XOuop6qRnqY2e7/rL94F6oobq6TtMT+fP9WxX6MnR6Hmu1bPQoOczo5774udwPZ7RegYV6VlTqad5jZ76VXrMG/S8/lbP+p/0hOyTHD/rOSwy9uv59ICeX0X1L3r8D+ppfUjPjyLpsJ5RR/Q0ivKjerlm6qk7qZd7kx6n03q+PKNnXa2esZf1LL+iR3VVT8t6PT+IxGt6RjboaRBljXrcmvT8K3Zd18s5qGfgTT1b7+g5+aueyb/pufhaz8P/9Oje6en0Xs8hMa+ZgbHNDdwV1S0M+Lc00KqVgR/FqDYGytsa8GhnYHBHA86dDfTpZiCru4EuvQ2M62vgngjsZ6BNfwP7RMoAAx8ONHBDWAcZ8Bps4L24MszARQcDeY4GXjkZiHAx0FthkGdhyedq4HOlQc5dg5y7BkLcJL+7gSPinqeBGi8DCYEGrqoNxGkNXNAZeKE30DPUwEkxOdyALtLAoSgDGYsMrFgifWRLHybpQ1SaDXhbDDTLMfCdqM+TPEVSs9LAhioDE6oNrFphIKjGwMerDbRYZ2D2epnXTwY+2m+g+UEDsw4ZcDtqoO6EgfyTBtZeNvD9bQO9Xhg4+kbWrZmR1s2N/CRGtzRibWXEvpeRsD5GTvU1kmljZMEgIxMGG1k9xEjacCNnHIyYHI3YOhl5KjY5Gwl1MdJDYeSEWOxqZLLSyEOxDiM6N6Osi1HWxch8DyPjPY3cF6u8jAR5G2nvY+SOn5F9AUb+pzEyUmckP9rIgfmyf6GR6kVG/BdLn0tkjEjJNPJhlpGboirbiI/JSAuzke9FosXIBzlGGkVFrhHPPCPf5huJLzDiVmxkV4mRS2VGtluNxFYaGVBlpFbkLjXitMyI3Uojz8WWVUbCVxv5fJ2RJ6LFz5J7v+Q+ILlFxS+S+6CR9+LbQ0YSDhsZfsTINVF61Cjng5H/xM4zRrbVGulbb+ScMF+T9W0wsrVR1vOpkdtvZV7NQklpHsrNFqFUtQzlbc9QsAllV79QpvcPpWhgKK6DQvlb7BgcSsGwUE45hfK5SyhPhNE1lB7KUJYQyhS3UDa4hzLJO5T1PqF09Qvls+BQ1mhC6awLZYI+lPtitSEUjTGU8eGh/CZam0P5sCyU5MpQRleF4rsslJbLQ0mqlu8rQrkhfFaG8sOqUK6vCcW6N5RRP8vn46E0PyWfr4Tyc/MwUtuG8WmPMFb2DONg7zAmDAvjd2FWhjHYGIZbdBjD48K4uziMdSVhTK4I4/NlYWxeHkZYdRimmjB++CmMjw+FMf6MHLsSRq9rYZy7EcY3t8PofzeMh23Cse8WziWbcP7pH079oHDeDQkn0jGc1y7hxLqGc08XzmFDOAuM4TwIDedERDibo2V8eThlVeE0WxaOX004rVeGc2hdOB0PhVN8MZz7t8JZ3iuCYwMiiLSPwMYhggsizzECF6cI3ogdzhFMc4lgiCKCq6LUNQIPZQTvxf+IYJR7BEs9IvjUJwKtXwSTAyI4GxTBpZAI/jNEMDIsgqAFEXRcGMFhsWBRBA8XR7BhSQTGzAh6ZkVgb4rgpfjaHEGMJYK6nAgKcyPYkx8h/+UIWpZEMLFKxi+L4PTyCEzVEQxcJTWE/08RHNgXQfrPEdzfH8GaAxF0PRjBcfHF4QieCZtjERyqk5pXJMfVCBwaIngl3G5GMOt2BEf+i+DxuwjCmkVytU0kl20iKe4XyXcDIvEfEsm8YZH8PjwSu9GRtPkskr3OkTQpIrmoiiRNF0l0RCQDIiO5tjSSMTWRHFsdydZ1kaw+G0nRZclzNZLR1yJZcD2Sv+5G0vBbJOM7RHG1RxQpfaL4pG8Uv4ou/aNYMiCKLwdFET04irohUbwdFoWjfRQ7HKIY6hSFt0sU+xRRcp2JotQ3ih9UUVSHRxEZG0XGgig+WxjFhkVRhC6OwiUrirNFUeQUR9GzOoo3NVE0rI6i9boo9v8UhfFAFJaDEndFar6P4n3LaK52icbcN5qGAdE8GBrNuRHR7PCM5rw6GkVwNP+Im7poFhmjmRIazVNxKSKa4shohiZEcyo/munF0XxYE80d0Xl1NC/XRjPgbDQe56OZUxvNmIvRvLkazcIbsv+OxN6N5rf78vmN1OkVQ/CAGKbYx/BUtFDEyHxjGBYUw5OQGOZGiIUxfGuKoWteDIfKYkirjmH8ihgeiL+2xDDuQAx9DsVwQbw9EiPPUTH0OBXDaeF8Joa/xe6zMSSci2HU+Ri2X46hqj6Gm//FENsxlvpOsVR0jsW3Syxtusbyi8joFsvj7rEM6BXL+H6xPBC1A2NxGxyLYUQs/42KxTI2Fqt3LH4+sbT1lTgxSRVLiSEWT2MsLUJj2SfSwiRHuOQQGyNisYmKpSg6lmaxscyNi+XTqbEUzIzlr8JYdhfFklAcy6iSWE6Ux9K5OpbjYuTqWI6ti+X1hlh2bIxlxqZYhu2Pxf9ErLy7xXK4NpYv6kRjLC/EsBux8h4mx2/FMqJNHDM7x9G5exzxveMw9Y/jzYA4EgbFcXtwHPemxDFeFcf+4DgG6uN4Gh7H/3Ll+7I4omvieL4ujvmn43h5KU7WLo4bV+NYXh9H0LU4HJvi5P0ijg9vxpHyWxwDek+lvM9UnvefStawqXwRMpXphqkEhU3FHDGV/5ZOlefGqYTXTOXSyql8vV6O107l36tTGdMwlRb9pvGzeDJgGnGDptFp2DQ+HjWNjX7TOKyexqvgafQ0TIPQabwXjyKmMTh6GpUx0/hr2jSSV0zj95pphK+S7Q/TeHZmGtPOTcO/aRqXu0xnVu/prOk7nc8HT2f7kOn095tOqX46PobpfF01ne4rpnNm03TYMp2JX02n+aXpZFyezvMr0+nZNJ3zwuPGdFrenM5+MbbbDLYMnMFno2awXD8DwmbQLHwGkyJn8Ex8EzWDhoUzmGiewbScGdTkzaBnwQzCKmdwuWoGm1fPoHHtDJatm8HpDTMY+fUMDpyawboLM+Q+OoPYphn0eziD+/1nsmHATHzGzmSd60weGmYSEzqToWEz5Xog+/NnssI6E7sVMxmydibdN8zEenomV+pnEtAwE0vTTJ7fmsn7hzPZ0TGe9V3iOd0znrxe8dA7nvsD4hk0OJ6lQ+IpcYrnbUA824LjWaeLp9IQT6AxnlOh8eSGyfjweF5FxTM7Jp7i5fE4roynzQ/x+B+Lp+liPNpL8Vy4HE9qUzyfXY9n9K14wu/I/lYJ9GydwNdDEpg+NAH3jxLQaxMoD0ngpCGB3ZEJxMUmyD00gQNLEphTmUD4igQ81yaQuimBbVsSGHkuge8bEnjelED8jQSq7yaQ0msW6/rNkmvYLHoMnsUFcSN4Fpd0s8gzzsI9dBYOEbP4OE72T5+FumoWr1bPImntLB6ukzGHZlF8ZRYd+s8mbdhs1rjMJkwxm5cBs7mrnS1rMJtB+tk0Cp1xNv7hszkdMZv8yNmsTJ5NQfls3iyfzZwVs3laM5ttK2cTu3Y2m36YTavjs3lyfja1jbNRXZ+Nx63ZBHdPxK9XIvsGJGI7KJExIxLJnZiIS3Aif+kSmR6RyL3IRAaZEnlfnsjLZYl8U5PI/VWJrF2XSP2xRF40JDLjZiIf3kok/F4iTb8l0r53EidEK5skXPon8f3gJFKGJzFhRBKzPkjiwagk1oxN4plXEr/5J9EvJImK0CQ6RiVxUuRFJ+ERk8TR2CReJsoxS5LMKYmdK5NIXJVE+JdJbK5NIqw+iYHXktDcSKLXzSQYkozL8GTqvJIpCkgGXTLZ+mRKC5PxqkjGvCwZRU0yB1Ym89fGZKZsSeabXcl0bEim1V0Z+2sy9zqlcN0mBcOgFJSKFFq6pvBGm8K3hhQmRqQwITqF8MIUtKtSuLI6haO1KVCXgqk+hRYNKWTdTsH+nxS+aD+HP3vP4bt+c5g8bA4TgoVhDs//X9gcdoXPITlCTJfjS+fw7bI5vK4WKyVmlcSun4PyxhwK/ppDUPe59B85l5kec0nWzmWiYS6Tw+ZyNGMu/VbM5ZowrJxL46q5tL8+lzO35pLRO5XFA1I5PDQVjw9SOf1RKl3GpHJXkUq6JpW/tKnsM6TyLjQVolP5oTyV90tTyVyeSosVqZhrUjm1NpVum1PxqkvF90oqAddSsTamcuV6Kq7vUsn4II3OE9OY4JPGS7HXN41UvzSmqNJ4I773T2N+QBr2gWn8JxYHpeEcnEZzTRqHhEmbRuuQNI6JPH0aRaFpqCPTWBqdhi4mDZvYNK6JxQskbmEaXtlpFJvTuJCTJu8daYQUptGvKI0GsbI4jbCSNAaXpnFTrCtLI7o8ja+XpvFkeZpcj9N4VZNG2qo0Pl+dxt9iwdo0XDemcXJrGit2p/HjkTQWHk0j60QaR0+lkXM6Dc8zabQ/m8YpUXQuDb/zaXS9ID2I8to0etWlcVksuyT9XE5jyLU0bomRTWk8vJnGtltp7G6dzn8d0mnRJR1L13Tcu6XTs286If3SCR+YzvrB6XSbks5u93Tme6dzxD+dnIB02qvTOS2KgtLpE5LOh1HpLMxLZ2pNOgmr0/E/lU7DuXS+vJzO2KvpPBU769P5vjGdAzfSybyZjuutdM7+mk7pvXSutpzHmX7zuDRwHrrB8+g3ZB6N4sMP5jH+w3kUTZyHu/c8VH7zsPrPY5Z+nvxf57HHOI/Pw+axMGIe5uh5XJw2j82585ieN4+P8+exvWAer4vmoayYx+9r5vHVWok/No/yJom/P4+vu2fwvGcGin4ZhA7PYMPIDOI+yGCTXQYfO2TwSEx0zuBP4e6WIdeEDBbrMjiqzyDXkEGn0AzqIzJ4EJfBdzMyCM7NIKwgg3mbM3i7JYPGqxlEXstg7LMMWneYT0HH+VzsPJ813eeTbjOf//rNh4HzGThiPhmfzGeL93ye+c6nTjufQzHzCS+Zzz9V8+m+cj5LV81nUcN8ut6UHKKhxwLMgxbgMXgBQcMWsEq5gFkeC5itW0DniAXExC7gqWUBo9YvIHHjAgJ/WsC3hxfwU90CQhsXMKRpATNuSPy9BUQ/XECHlgs5J4JbL2R124VM7LQQy+CFNLdbyArjQu6FLSQhYiH/i1rI+bkLaV2ykPHLFvJKLKheSOjahQxZt5C7Ysv6hczcsJDnGxfisGUhmksLmdK4kDM3F1J2ayGNdxYy6p58HraIjnaLuOG4iPVOi6gLXsT80EV0j1pEdfQiEqYuou+CRYxevIgWKxdxTPRYs4itxxfR+8IitE0Se30Re24v4v3dRRz+dRHFLxZR0H4xI7osRtN3Mev7LebjAYs5PGQxpwyLWRO+mHcxi3lWspgWFYtJWbGYf2sW02nNYgavX8wdEb9xMYu2LGb4DzK2bjFfNy7m/O3FhNxdTELbJXw4cAmPhN2QJbi4LOFjjyVcDlnClPAldI5ewkXx1/QlHC9YwsMVS9hZs4TDq5fgt3YJX2xZQrevl2A8uAT3i0twa1rCuftLuN8pE+/OmVi6Z9K1ZybJ4pJNJvUTMimYlImzeyY3vDPZFJDJ2cBM7sfIscRMopMzacrIBHMmoUWZfF6WyQ5rJj0qMxm2LROv7Zn8dCiTQYcz6Xg0k/3HM/ngbCZ+5zLZKZrXZjL/UiZTbmfynwi/k8lBMfKu5PlVatzLpNn9TKY9ymTs40zKhOZJJoufZrL5WSYJzzOpepHJzy8z2domi7/bZTGnUxYrO2fxXozumsW87lkYPsnitzFZJH+axeHxWYyakMUjUeCaxe+qLFYFZjF3VhYxiVl8m5yFYk4WbedKTHoWr7OyGGzKYmxxFmXih5IsBpZmcbE8i+UVWYRbszgociuziNuYxc5tWaRtz2LNjixa7MxizK4sXojvd2fhtjeLt+eyuPMgi46Psvj3cRaHnmTxwdMsdj+TXp9nUfEqiyF/ZrGiUzaPu2Rzrkc2ipHZrPkkm8xx2URNzOatbzaRftkE+mdjE5DNv7OyeZSYzZ6kbPokZzNfbFucTf2SbFpkZRMnyrKz0Zqy+VEMMmcTXJDN07JsvivPJnRjNpZvslm7I5vTO7Op2JWNfnc2gw9m43UoG7sjEntc4k5kc+JMNlnns/lVeF7I5mtxpTab2LpsVj3JJuR9NqZmJrY3NzG0rQlLFxO9uplw7m5i1lATHUeb5Hcw8X6cia6TTVidTRhdTOwXwxUmcsQfYperxClNzBNNwgUTG0RbNxPx4jN3Ex94mgjwMrFX3PQ2Ue1n4n8BJhYHmvCNNLFT9IqSHKJROEdLDtE2xsRMcU58FmtiqfhbhMWZOCg+mGqi73QTRxMk32wTXZJN2KaYiJtjIiRV5pFlolZMzjbxn4g0mTgigiwmluSY6FlqokG0KTexZq2J0+tMVKyXOW4w4bdJ5iZ6bzYx6UsT57838eqQCZ+j0s8JE4dOmfjynInO501cFqdum9DfNZHxm9T83USr5yZ+eSk13kvu9ma2dDPTsbuZ0l5mHowz4/qZmeOTzXwyxcx3ajOdw80ciDbjH2umb5yZW4KpZraKTtPMJIlL4ovpZlaJ5jPMxImTYuxMM38KQ7yZ4QlmcsQD0Xe2mQVCmSj1xRfJZnnWNtMsRWLmmPl5kZlhi82olpiZn2nmplBmyVjRMdtMorgkvjBJnGhmljiLmXLxWvycI/VypZ54IFR5ZnaLvvlSV9wUygLJJzoWSp4i6blYYsokRjwQe8plXIXMsdJMizVmxq01YxVvhHGdmZHrzTwS/TaaWSTuCPdNZlI2m7kq7LeYWSNabjUzXZwR4780Uyn+FmFfmXnytZm728x4bDczd4eZeuGw00zrXWYO7zHzbK+Zj342M/iAmR2/mFEcMrNJtD9s5qJYccRMzFH5vcQnx8yEHDezTww7YcYi/hCqk7KGp6Tv89JvrZm3t81k3Dez+XdZxz9k/R7I+j00U/FIfufHMuaJmb1PZS7Pzfzz2kzwX5L/vaxpcwsPWljo3MZCsrgi7NpaGNXRwlPxv04W0rpacO5moV13C+96WIjuaYF+Fs4MtFA5yEL6CAsrRll4/aGFnz+ycHuMha/GWmg13sIM8dkEC0vFP+KNgwWjo4XHThbUzha+EwNcLCwRvwpPhYVtorurhVTRIJyUFjaItlhIEBfEZDcL1eKdiHa3cFx84mGhTLwSek/pRQzzspAj/L0t7BELfaQ/8VxtYUiwBZM4FGohONzC9yIrwsJvwjvSwg7RM8oi1wkLTUIRbWGT6BBjIVHUiS9iLawUzeMsxIlPp1qwijcidJqFX8QH0y3kiyfifzMsZM6UNU2wsHGWhfazLcQmWRibbKFc1GZYyF1sIWCJhcWZFu4KjywL34hu2bIm4ppwMsmaiLZmWRNxQUy2yJqI6BwLw/Mt9CuUscUW1pfI8VLZX25hTIWskQiospC3RtZ/rYX+62Td18u6i+4bpDfRIDZulN62yBy+lN/rK+n9a1mH7bIGO2QNdlr4a4+Fgm9l7b6zsOVHC4cPWPjxoKzrIQtm8bvwO2xht1hwRP4zRy2kHLPI9czC3nPS33kLi8S1WlmTBgvjb1soumtB+6uFn8SQe5JH/CH8frPg9ruF+Icyj8cyjyfyfxOPn8l/54X8ru8tzGmeg2OLHNq0zMHYNoeBHXK43imHTl1y+KhnDhv75zBkeA5/iK6jclg/OocVH+UQ+3EOo8bm8MOnOQwel4Pv+BzmTMzBYVION51ySHHJodxNvqtkq87BaXoOcfE5HJqVw57kHJxTc3i5IIcrphxmWHK4X5TDgpIc3EpzuFghYyulhzU5vF2fw+2vcqjbnsOEXTkc3Z3Dx3ty0O/N4X/f5eB9PIfK8znsuyifr+TQ66rEP8hh6qMc/nmcQ+QTiRGvnkrMsxz2i7znOfR5ncPqf3J41iwXVctcrrTL5cOuuRSLF2J491zc+uSydXQuKR/mUjYuF8P4XA6IkRNyaeaYy2kx3imXKvGPiHTO5aj42CWXUvFKGBQSI0a65pIvnopgZS4/iMHkyl04lz+Eyi2XPcLGPZfF4q7w9Mils3cuV8VpVS4T/KWPwFw+CMqlQGiCc+mny2V7SC7twnKpE1+E57JKtIjIZbo4Kz6LzGWZeCuio3I5LsZE51Ih3ojQmFwOiqLYXJ4LXVwu+0TO1Fyypufym7ixKJcuS3K5Jpwyc2mflctsUSdss3NZLVqapKY4Jyaac3knPs3JxSr+EuG5uXxfKHMuymVeWS6OVum3Sua8TuYsPNdLnQ25KDdKjc25HNkm89wp67Url5qfc/nvQC5Rv+RyTJQflH4P56I+lsuXZ6Svs7nMrJX1v5yL8arkuZWL3T0Z+0DGPc4l76ms74tcfn2Zi9cr6atZHh+1yMPQMo8DQtM6j5/E3C55OHfNw757HuE2edgMy+PmiDzWfZhH24/yqPw0j3/En+PzsFPk0cY1jynKPCI883juk8cPqjwyA/O4ocmjOjxP7u1SIzOPfdl5mC15/Jabx538PLaU5JFSmkf78jzirXnUivHL8xiyPo92O/Ow3ZVHq915NJ7OQ3EmD6dzeVyszWP1xTzO1+Wx+HfJ8TSPjc9l7Gv53jkfz275ZHTPx61HPuk987kutvbKx6VPPppx+Tz4LJ/+U2S/Uz6uzvl0cclnrmgQLop8UlzzqRdOynw6kC//t3z+DcwnSp1PUGQ+P4ghUfk8FKaYfP4Q9+Py6R2fz9ez8/kyKZ+0ZKmZIrnnSF6xeW4+NZn58l/IJzI/n8PF+RjK8/m5SmLX5nPrq3xufJMP2yRmdz6JP+az+kA+Z07kU3U+n+MX8rHW5vOPqKiT2o/zMT+V+s/z+fZFPr+/zMfnv3wWvc9H2a2Apu4FuPYowKV/AclDCugwrIBLYwtoM7GAC84FTHEpoKWigBlisncB0/wKmKQqkN+qQM6TAuKiCjgj4mYVcDpRJBewPEXMlX2pBbxPK2BiicRUFLBCTKosoGap5F1fQO3XBbTeVsAX2wu4uKMA251Sd1cB674rIOlAAZtPFTD3bAGNQnFO+rxQgPKiuFTAzWsF+D8rIOBFAd+Jh68L+LB9IeFdCqnoWsixboXE9CkkeUwhnccX0iC2TCgk9bNCGsVXkwvZ51fIfv9CPtIWMj2mkA6zCrkqUhJlTHIhaXMK+X2JHC8u5K/SQsZZJWdlIX47CsneWYh5dyE/7Cnk3aFC6a2QbrWFnH1UyKTHhbR4UsgF0fpZIQmiTrR7UUjHV9LPn4V887fkaFbE63ZFVHYq4l9xsnMRK7oV0bx7EdPFeTGlRxGrRKueRcQL215FbLYp4sv+RfQZUsTuoUW8+kjGf1bExUlFtJ1SxGyxV1HEUlURb0Wcv+QMlBxBRewILaJ0WhGJKUVsmlPEYVORXHOKmFNaxNayIn6rktilRbxbV8S97UX47iji4LkieQYs4tiFIhbdKKL/rSL23S1i8qMiOj8vIuNlEYf+KyK4azEF3YrRdy9mdI9iSoX9uGJSxheT/lkxN0R3j2JG+RfzWpxUFzNLW8w/sTImvphrIju5mMCUYnRzZVyqjBPW9GJaFBfTubyYzKpiFm8uZuDWYh6Kgq+KefNNMZ9uL2bSzmJWiuQ9xbjsLWarSP+2mL3fS+1jxWw7XkzvE8UsEr+KPSeLGXCqGJN4INSni8k/U0zI2WLCz0vOC8VUibjaYuLriml/uZjt9cUcv1VMx9+KmSMaxO3fi9n5RzH3HxST86gYzeNiip4U80p88qyY6OfFnBLVL4pZ86qYtq+LSRRv3su825Tg2raEL0X3diVkiJ3tS7DpUEKm8O9YgrZzCa+6lBDTvYTTwt2mBKcPStg2ugTfj0owfVxCwZgSDGNLOCiaTShh9kQZM6mEXp/LmC9K+MixhL0eJfzkVUKhdwkvxQX/Er4IKCE9qISbItRQwqczS/gmSeKSS3g4p4Rfi0sYUV7CqcoSslaWsHRHCVN3ltBmt9QQV4TTnhI2iy57pbdvS3D8pYRLZ0pwOFvCRtF0TnKelz5qS/hWDLpYgkU8Fj/XlVB1RfbdLGHZsxLOPy9hyZsSbrcoRd26lI6dS/HtVspeMbB7KR/0LOVcn1J+GVLKng9LmTW+lCvCaUIpm0WXz0rZ6VNKdZjExJSSnVjKiORSXoot6aV8nF9K55JS3EtL6VNWyn3hX15KXkUp8ctK+XtNKafWllKzrpSPvioldYeM3VnKkl0yVnz8bSmOP5TS+nApP54oJfRUKW9Pl7LmbCmJ50qpF961pQy4WErxpVLCL5cS87CU9Kel2DwvJUv8+KKUI69KqXotc/mzlEkdy7jSqYyuXcq4JbK7lXGsZxnTepfJs2IZH04oI2FSGZsnl2HyLeOEfxnuwWVsF79ryninL2P39DLqZpexI7mMDhllzBH+C8uYXViGubSMqIoyPrOWcamyjJmryhj+TRkXdkiN78uYeqqMtafL+N/5MoZeKKPyYhmfX5J9ov3lMlJEg7hwr4ylj8uwfVpGx2dlNAm359KH6PtCehGBL8v4Ubx6JXN4XUbq3zKfVuWM7lpOmYjuVs4pMbF7OStF6x7lXBXOPcvZKrr3Kme+uCt8e5czqE85T8W/NuXE9ivn7bByGkeWc2NsOdnjynkg9o0v582Eci5PKsdpcjla23L8XMrpH1jOI3E6uJzv9OWsml1OfWI5/0sp532q1MssJ760nK7l5cwTT6zlnFtaTp8V5Sz5qpzNO+XYLqm/p5z235ez/ng57icl/mI5+XXlvBDGS+UcFc2uSH/XpYffynn3SPp7Wo7mRTn7xeiXMncR86qcMyK1TQUNnSto1auCL3tX4DKxgoIpFYR+XkGuYwW7lRVM9q9gtUgOkLFiZHAFxSJSU8FJsVJbQU99BQeTK/gkpYJpcyrYMLeC6FKJK6ugbbnECWVFBdtEH2sFvddV8OdXFSRuk+2uClrvreDrbyXXj5L3XAXXLsj42gp+qqsg6nIFq65UUNpYgc39CjkvK7B9UcF6YXktdf+Umn9VcOufCsa8q+BOcyvHOloZ38lKy85Wfutqpai7lYgeVk6K1r2s1AvX3lZ+72NlUn8rsUOtrBtmJe0jK7fE4TFWmn1q5eVnVkInWhk3yUq1aDnZivMUKyNsrUy0t7JS9HGyEuRs5ZmvFYOflS0BVuYHWhkaZOV4sJUSg5X1MVZWJFpZnCI1hXqOlZ9E6Vwrf4noVCtN6VZ2zLNiyrDySPjnWLlZbmVPhZWxVZJ3mRVVtRXlaulvixWnr6y02WmF/+O4PqCjqL4HjlNFUGog9I6K+lN6Enr7AipKD4QqIAIC0iH0rqIiLdmSstmS3pPtNb1tmvQQeldReg/tf8//cD6HmTfv3Xvfnc3uTGYIaWK3MYRAUwhZoqdZ9mEL4St7CJOyQ7hWGsLKP0NodTyEf8TUEyF4xIcnQzgs/E+H8GVVCEZx/6zkOxfCH5elnush3LkRQvXdEG7fD2HaA4kvXj0MYfzTEH6uG8rkhqGMaxLKT01DUTUPlb+dUJytQunhG0rDtqGsE8qOofzv41DKesl5n1Auioy+oezrF0otv1B2TApl0dRQzs4KhSWh5Pwgc1eHMmCNzF8r80X79aHM3BDK8uBQWm4OJWB7KM1+CyXzcCj5R0MZoQhliiqU78NCeUcXyjnxXVIo+9NCqZ8ZSmtTKHvEfyLUEsobsdUeyk3hcISy0BXKe55Q5uTImmPy//FQisShC6HcvRVK14ehlD4KJeqx7OuJ1CUyn4by87NQfF+F0ry2glYtFDjaKFB/oOBFLwVP+iuI8lMwLkBBh4EKVg5RMH6CgnenKGg/TcHwuQp+X6agdLmCASsUaMX+VQr6rFGQsU4h+1WwY4eCqTsVeMSS3Qp+PaTgseh3RGKGKpitkDgGBSfiFDRNlfxpCr7LUFApGhsVdDUrWGBR4GdVoBNXbAosdgW/ORT0dylo6JZa8hXkVSoYeVzBstMKEs4raH5VQcA9Bd88UHDgoYKNTxRcaKLkQTMlDXyUjG2ppEMrJT+LB2K2r5LzbZTcbyfH7ZUU9FLSq7eS9L5Kuc9K7olZ/WVsgJIwscpPSbVoGyBzByqpN1jGxL2hMme4knNjlLT7WsnqiUrGTFKSIQqnKKk/TcZERqCS3kFK3pmpZI0YO0vJuG/FIiVfrlRiFp1WKfl2tRKvWL9WiXWTkt83K3kquu5Q0n2vkgm/KHn5h5Lmh5VsE5OPKHGLTyKV1I2XehKVtE+TfYqidCUXM5UYjUoemSSmVcl8h8R1K7lZqGT5CSUrq2Rf4l61krIbSrr9reTGv0o+uKPksBh8T3LdV9LzoZLAp0qUz5SseK7kTo3s/7Xs642SyNoqSuur2NhAxVVR0UjFjfdVOBureNlERXwzFaE+Klr5qnink1zrKdc+VrH4UxXHRYvPVLztpWJEHxXJwrevihn9VHzWX8XKASoaDFLx0VgVw75QkShafqlil1CNVxExSWJOVtFpqopfxWOhC5Q6pqvos0RFpGiwVIX5BxW/LVNxbLWKqetUZInQ9SpOb1CRslHFnmAVQZtUbNknuX5WMXy/Cv5Q0f6gip/F7yEqmihVbBaTVCo+VKs4GaaiWK9CY1CRm6aiOkPWZKp4YFTRz6xivUVFV5uKsfkqvIUq/i5X8UmlCoU486dK3n1UpIp7x1WsPaViQZXkqJZ9XlTxy3Xp5y0VL/6WNXdk7j0V++6rmP1AxVePVVhElycqDoimz1XcEpNfqAh7X029xmr2N1XzSOibqwluocbho+ZwSzVDfdUkiuDOahZ3U3PoczUvxeJecq23Gp8+anL7qlnZX03GADUDAtRcG6jmxBBZN1RN/tdqxk1U02mSGv8pajZPVXM0UM2p6Wr2BKm5OFvyrlXj3KjmVbCapM1qftuppuonNQcPqFEfUXP+qBpjiJr5CjUGpcRQqemmV/NCdExUM9uo5opZzdcWNTVWNUPsahLEdKeamBw1z0+qiTutpsUZiXFBTeQdNV/dkxj31Xz/QE38QzW3H8n8x2ouPJV6n6mJrVGjfK1mUr0wipqHybthGFd8wvi6ZRg2ccI3jN1twvisWxgxvcJo1juMreIvMbVPGNnik75h/NgvjGoxpn8YmSLaP4yeo8J4/4sw+k8MY9nUME6L94LC+GF2GBMWhDFyURjOH8LY92MYb9aGkbo+jLYbwpi7IwzXblmzN4xR+8JIPxBG+z/C+PhoGLVDwvBXhaEyhPFlShjrTGFcFsNsYbzySB2VYcSekDpPhpFzKgxzVRgHzkqsf8J4+G8Yt+6GMeWe1Hw/DKWo80DqFmMehtHxURhPROyTMAKfhZErPnseRv0XYawRQ19LbQ3C+fH9cMY0DufXJuEsbBpOpRjULJw40aJ5ONNbhPO5Tzjh4p2W4VwSX7UKxyoO+oazuHU4J8SwNuEUtQtnY4dwlncOp6xbOFt7hKP+MJxd/wvnaq9wjvQJ53TfcNr1D+eh8PMLxyBu+YcTNCKcKePDWTQpnIaB4WwQy4LCSZspceaGM21eOF0XhjNrcTi1lofTfHU4O8Rt0WBdOKc2hvPR/nAqDsjYwXDyD4Wz7kg4/upwmoaFMzRZ1qaG484Ip2dmOKEi0xTOU3M4BfZwNI5w0r3h/HI6nEcioCqcGGG/IHVfDKf8Pzm/E84/d8N5/SicM49l/pNw2j8N57Fo/iKcjFoRfNQwgr7NI3ivRQRunwhqt4rgnDD5RtC5dQSL2kSwp10E/TtE0LVbBIu7RzC8RwRzP4wg7JMI1n4aQfveEfwi5veJYPewCDyjIlCOjqAuEdSMlTXjIvh6UgR2UTUlgvSpEfgtiuCDZRH8+qPkXheBJTiCb7dFsGF3BHt/jeDNkQiWHY2gY2gElzQRVEZHcDE5gk/sEXzpjMDnTzk/HcHC8xH0uxzBsX8iaPAggoLXESQ0jCSnSSRXmkXiaB7Jhy0iqeUTyQoxtmUkw1tH0qdjJK+7R7KsRyTTP4vkQt9I9vtH0mRoJOsnR3JVTJgSiUusnBbJeXFweiQjgyL5+9tIOiyLZMiKSPxWRXJpYyTpB2XsUKQ8W0TSTBHJbfFpuOTTRqJKi+SDzEiOii7mSGpEqjWSSnskCY5IvC6Z74mkd3Yko0oj8a2MxP9YJM2PR7JD3DoVydTTsidxtUrqOhtJ5iXZx9VIUkTba5H8LB6J+dcjqRCDbkQSL3bfjOSumH0rkgF/RWIQTf+WXLcj0Yj6dyNZKxz3ZI8PIrE8jOTVo0h+eBxJx6eR/CaOP4tk16tItr2VdbU13KijYXJdDVni03oa1OKbdzSsfFfDeWFpqOH7Jhoqmmto6aNhj4hupWG7r4ap7TRc7aDB1VGDrYuG5d00/NFDw8gPNXz7qYbpfTS8108jzzcaLgzU8GawBtNQmTNMw3ejNBwTm7+ROBM0vDtJw8TJGtZM1bBvgYaA7zTsWqShYKkG90oNqlVS0zoNrzdoIFjDlN9l7mEZC9GwTKmhRq1hSZiGFI2GtlEa5ho0lImAaA2xYleMhjuiJFZD03gNt8WMBA19EzVoRcNU2UuGhhCLho5ZGhbmafhTJOVraF0g+y7W8NcxDY1OaggW2aekrioNPS5pOCqM1yX/TQ0j/tGQKiruarh/X8PuRxqaP9VQ9EyD/rmGLa80hNeOwvZ+FEtbRnFGdPKN4neR3iaKX9tGMbRTFP4fRRHVL4oNg6J4Mz6Ksd9EyXNfFH9MlnVTZJ1YEhjFqOlRLA6K4qRImxnF8DlRVC6KYt/iKAYtjaL0xyh53ovCb00UO9dGMWB9lLyPRvHvhij0wVH02xLF1P1RXP8jigaHo3gnJApPaBSfKKJQi3XKKC5HRnHJEMWFhCh+TIvivDiXGcUXxii6m+TYHIXFIsfWKFbYoqh2RlFVJLxRUCq1/hlFzakoRp+JIlPUVEVx+qwcV8seLsmxGH05igzR6UoUB0SNOH1Vxq/JuOh0XcbFC7HkhlwTo2/KNXHgloyLjL9l3j9y7bb05V8Z+0+uPZT5j+T8sfz/VK69kjlv5PitHIvRtbRkik61tRwQNWJpHS2nxei6WjrXk3FRI5bW13JGjH5H1og/Gsi4OPOulpeNtNBUi1H80FxLlRjTQksXHzlvKcet5NhXi6m9lrMdtZg7aXndWf7vquVwNy0rumupFpYecvyhlh6fajkqfvyflvMipI+WlX218t2m5at+Wj7sryXUX8ulAC1rhmlxDdeydqSWK8I1SsvHo7XUR8s6cVWox2rxfKEl/GstkVO03JyqJXealkbTtQTO0qKdraXfAi1NF2ppvlTLrB+0fLtBS4VI3Kjl+A4ti/dJn36WPvwidR/Ucu6wFluoltpKLQ6VlrphkjdCi1uj5ZpWyySdlizxP73kFe8atGwUN8SUaC054vMYqUc0jNUSLG6KqXFSm+gVr0UjNido+UsEJmrJF32SpF7ROFnLVjEzXWrO1HJH7DJrmWPRUiru27TMs2sZ5NDi69TSxqOlXY6W/eJErpYReVrSRId8Lb+J52JxgZZTIqNQ9lok917UiKXFcp+FsUTLslK5h2JsmZY35XK/KuRe/aml1jEt449rUZyQvp/RMrFKy/VqLX2vatGJ29e0BF3XUiQMN7Q0uyl9vqVl4G3p839S1wP5TD2Tz8tzuYd1dKjq6vDU17GpkQ7t+zr6N9VR0lyHXwsd93x0zG2pY2ArHfHiga+OQ910fPOJjpl+OnYF6JgzUMf5L3TYvtSxcbKO3Ck6tkzT0Xa+DuUKHRNXyvhqHTdEzhod+g0SP1hHzCYdGbt1VO3V8eF+Hat/1XFZfPObjsDDOnRHdNw+qqM4RPIodNwVc5U69ql1HIjS8VavIyxex5REHbPSdXiFf4YOn0wdiSYdP5t1HLfoSLPq6GDT8ZtYYtcxr0xHmwodxhM6VpzScU4UXtLJM4GOZlckzlUdcddkr9dlD7d07BfKezrq39exTkx6oKPhIx3bn+r4V/g9l3re6lhaS0+VMNfW87aOnh/r6lHW15PfSM+epnp+aaFnkY+e9JZ6OrXSM6mjnoIuevp11fNfNz0BPfQ866nni8/0NOirZ6Po3V9P4wF6torbothPz4Fhej5GT/PxenaJ3yfrqRFVU/R0mya5xYVAPeOn61HN0JM9U0/Zt3oS5usZs1jPjFV6olfrSVyn57sNek6IkRv1aHdJrt1S6z49hUf1GEL0zFHoaa3Sc1wtecP1rI7Sc0l8otMTJhropU5xU0w16MkTfaIllmgSo2e7+FfMitXjFfMT9PwpDqdKneKdTD05Rj1RJtmjWfYogix6Yqx6fGxSi1iRJX3M0VM/V886cU18nq/nvQI9/4gZhXoGFOnZXaxniFdPlwo9mpMydkbGqvSMviBrr8o6Mfma5BOfX5c5YusNyXdT+ira3Za+3dVz44H0/ZHsQfg/1bP3mZ5btQ30rWtgT0sD90W71gaWtDHQ6SMD9T41UDXAQO0AA7cGG5g73MDH4wycmGjAPtXA+kADUTMMNA4yMGumgRKxb7aBR8L6o4Etaw0UrzPgt97Agw0G5m80MCzYQOhWA0G7DMTulnm/GHj/gIGWhwy8PGqgOsTAF6EGrikNaNQGtoYZaBVpQGkwoI01cNckdZgNDLYYWGwzcMRhINxtYJNHYhVK/goDGX8aeOeUQZ4TDeSJu1UGys8a2HzVQNE1A2m3DHT8y0DifQNtHhj4RXz/0MDoRwZMYtUTA5eE+6mBT59JfDGgRvZbJ5p/mkZz3Cea162iWeEbjaN1NA3aRrNRJPSMZsLn0RT3iSa2bzQjBsg8v2juD43m6oRotk2O5j9ROiUa0/RoSuZEE7Eomk2ronm4NpoF66IJ3hzN9C0Sd3c0/Q5Fcy40mq8UkkMVzfyIaF5pojkfJWPaaD7WRaMWDfTRBBqi6R8dzYMYqS9d8mZGc8EYjcsUTZFV6rFF88gezebsaIJyJLfwz43mp7xouhZGU6somsiSaN73RjOrNJrTFdFEnYhm+8lo5pyK5tcz0Sy7KjX8HU2n29GcfBjN5Scy/3k0/4prb6PR1Y5hbt0YIlrEsMUnhqe+MdAmhoTeMTzrE8PivjGsGxDDvYAYJo2LocGkGEYGxjAhKIZBc2JIEtMWxrBhbQwF62LIDI7h8KYYam2OYZWYsCUG++4YmvwRw/IjMXx1NIawkBgahsawSfwtZihi8FfGECd8VTF8r46heVQMj9JjOGKM4Yophl6WGO5aYxhqj2GFM4aA7Bj2FsfQtVSuVcRw4YTs4VQM3jMxPD8bg+lqDH1uxjD87xh+vx+D82EMHz+S3GLz4xiCnsSw5HkM1hcxBL6SmM1icTWP5dMWsbT1jaVn21h29o0lrX8snQbE8qNfLBfFN/6xNJgQywfTYrkZGEvg9FiurIml2fpYOgfHcnlTLBM3xzJhVyyVv8Vy53AsqUdlfaisF98oYvEIjTKWuepY/giPJcoYyzxzLMMskk9csknu3Fh6V8Zy/FgsV0/GMvlULIbTsbQ4E8sesbAqlm7VsRRciyXudiyqu7G0eSh1P4ml0Wu57hOHsWUc133jyG8dx6EBcVzxi6P5wDi+mRTHvKkyFhjHiVlxjFsYh+q7OHRr4ojdFMfAnXH4Ho3DHhpHE00cMdFxXDXF4WONY684ZYsjMieOjeVxfHU8jvdPxnFHzD0lMc/E0bda5p6L48CjON6rE4+nRTxNW8Yzv1U8Rt94QlrHU7dNPAv7xmPuF8/GAfHyWxJPgH88bQPiWT4wnsov4hn2ZTzXxsfz8eR45kyNJ3VaPG8D47Esjke1RP5fE493fTxJG+JptkWOd8bzQUg8SvF3qJwr4nmliic7LJ7e4fE8yZQ41niG2uJJOB7PN6dk3Rmp4Ww8kffiOfYgnnqP4/ntWTxZL+LR1cTTqU4Cf76XwM0mCbRtnsA3Pgk0b5WAqk2CvPMlkPRJAn0+T8AgKvsnkDEggTr+CdwQRQEJtBkkc0cmUDAuQb5DEkiZmkDHaQnyu5jA8bkJmOYlsGpRAjNXy7U1CbxZK+frEpi8PoE80W9DAjHi6p4E8vcm8OGBBK4fSWDa0QTiQ6QeZQK9VAnM1SSwPTmB1SaZK/pbEvjFmsB3rgSK8xMoO5HAkJMJdDqVwCFR63QCy6sTeHwhge8vJhB+Wdb9ncCLf+X4YQLzHkudNQm0fpPAfvH+O4lMa5pIoZjgk8iTVoks8U3E2TqR2x0TOdolkW/7JDLELxH/QYnkDk3k1ZRE+gYmsnRGIu6gRJrNSuShWDQ7kbvzEoldkUiv1YksXptIldi5IRFLcCLqTYmM2JpIyDY5PyrHykQyRbA6kbKwRDpHJFI7MpFATSKjMhN515TIZnFbzDEnkmGRtdZEguyJpDgS+fB4IsZTiYSeTqS8KpGhZ2UvlxNZ+DCRRk8SOfY0kcmNkrjYOEneY5L4ukUST1omcbZVEl/6JrGobRKnRfonSXTqlcS0AUlcCUhiysAkLoxIwvFNEmMnJ3F/ahIEJhE2PYm7M5K4sSqJNeuSuC4CNiTx244kXvychM/RJJaGJMnvZhLjQ5PQKZJYopJ8QhuWxOPwJKoikgjPTOKeMYkFpiROCqs5ie3WJE7YkvjIIXlEw7wkjhUn8W5lEsrTScytSmLEWXEhiR4Xk6i8nMTtu0lsfijHj5LkGVGOa2Tu6yTutEjmw1bJbPVN5o443joZSxsZa5vM3XbJzG+fzEcdk9neKZn3uiXzRf9kdvsl80h8EZCMU/xvYDKPByVzdnAyS4Yn4yGZCV8nUzMlmd9nJfNarJqdTPC6ZGavT6b7xmQaBCfzwZZkVGLsT8k8PZTM85BkloUms0KdzGhrMgscyZwU148nk3wymaNnpa4ryZy+lUz0fYn/QOI/kdhPk7kq1tYks+FNMt1qp/BOnRT5TUthb5MUWrZIIbdlCv1apRArprRJIbFtChs6p3CudwrRfVOo6ZfCpf4pTBqQQr64FpDCtIEpnP8mhclTUhgwNYUE8WZaCtcDU+Q7P4VBM1LoFJTCYVE+K4Vuc1Jo+2MKddam8GdwCqM2pWAWzXaksHxvCjtDUugbnkL9GIllSmGNJYUSawr1HCkcrZDxyhS2n0jh09MpRIknZ1JYUpVC9tkU+lRL3RdS8L+YQq3LKQRdSWHj4xT+FrOepDD8aQoNn6ew4EUKJ4W9JgXNyxQO1kuldv1UejVLJaFlKm9bpbLWN5UZrVPxirQ2qXRtm0qIeKddKv+KTZ+mouubysQBqeSJA/6yTrw/IpVaX6by/ZRUWgWmcnl6Kv5BqRyamcreham41qTyfF0qy9enkr8hlfbBqYzZkcqLI6msOJpKQUgqfqGpJIoOilQOiuZRUkNsKinGVOqbU+V5O5W5llRGWVOxiF32VL5ySuxTqXx+OhWfM6n8LFZUSZxqiXMuFeNFuXZNxm6kor+XSsv7klNcfpBK0qNU3C9T+fFNKlPeppJcK43gpmnMbZZGzxZp7PZJ47HIbpVGrG8a09um0b97Gts+TuPFZ2lU9ktjZP80wgak8dAvja8C0hg0NI0uw9JY+E0aX0xIo3BKGp2mpVE3MI1/xJ/T07DMSCMiKI3f56bxRnRclsbXayTH2jRar0vjN/FaXF+fRrfgNLZuSuOzrWn4bEtj+XaZv0vi7Enj9KE09EfSKApN45PwNBKi0hgfJ/NTJXd6Gj8a07gipppkjuhsSeOomGdL47jAnoZN5LvTuFmSRmZpGr7H0ig5kYbilMQ5ncZd4VOdxs+i88U0Nl1K48Rl2ctfaZgfpnHuSRrGl2lkvZV630snsFU6JWKwbzppolvrdBa0TZfvx3Q+b5/O1Y7p3O2aTs0H6XT5OJ3UPumE9E2nQb907oixA9JxCp1fOj7+6fwYkC7fpemMm5TOtGkSNzCdrtPTUYitM9JZGJSOYZbknZvO60XpHNiYzlvxyYF06h9NZ7P4NkTyKWW9Op32meloLOkss6WT7EjnpDud0afSsYpnZ9IpPJvO9Kvp8l6dzo4b6cy6nc6RBxLrYTr/is+eSG3i6jPJ+Tyd7jXpKMW6WhnMqp1B/jsZON/LIKNZBt2bZ5DdMoO4Vhm0883gD7G+dQaR7TLY2z6DLV0y6NU9g//1yeCBfwbPRmTww8QM/puawfxpGZwS4wIz6Dg/g8Pis0UZvPw+g7qrMnCsyWDl+gwyN2agDs7gvU0ZPBIDtmaQIIK3Z/DL7gx2/pzB9cMZ7ArNYIkig/MiUZXBprAMPo/MkHfkDPxjM9hmyaDKmkGWLYO+9gzaOqRWp+wjV2IWZTC2NIOtZzLwnM3gwLkM/ryQwYvLEuuvDIoeZzDoicR4lsGi5xkcfJnBjDqZmOpm0qR+Jv9rkUlLn0x5tsvkSZtMLrbNZHznTNp1zcTRI5OzfTKJ75fJvwMyMQRk4jswk9di6ohMeo/P5NqUTIZNy+TDQFk/PZPUmZkoZmVyckEmQ1dkynNRJtvWZZKzIZP+GzM5FJwpz9WZeI5mEhuSyR+hmWxQZHJMmQkqqUedSU9NJodTMqmXmskcUyZ2s4xbpE5rJn0rMvn8RCazT2diO5OJz9lMfhGRFzLpeisT96NM9C8ysb6WvD5GEn2NdGxt5Kt2Rtp3MNK7i5E2XY1oehmZ3teIqZ+Rj/ob5fnaiNffyNAAI5kibKCRxoOM7BHLBhtRDTPy/nAjj8XkkUaOfmNkwTQjWYFG6gYZ+Vecmmnki1lG3CJ2tpFx3xr53zIjo1cambnWSNR6ybvZSPMtRn4W17ZK/u1Gmu008uMuI1dF031G9okmvxrZK5b/ZuRJiJEpCiPpSiNqldShljHxQ5iMhxvpHin1ifc0Up9YGmXkopislXG9kdRYI4/ijRSYjPIObyTAYUThNNLQJcdZRrbnyHiuHOfLWKGRrmeNNKo2cv6yEeU1IzuvG7lwQ2I9kLwPxTMjxS+MDK4x8vSV1PyOiX3vmShrYcLsY0LT0sQv7Uy8EvruJnr3NTF/gAmPn4m+/ibaB5g4LM4MMjF+sIl7w0z8MMFEZqCJ8Okmms4wsVf8GGTCNMvEyG9N/LbYxJgfTHyx0kS/9SYSxJaNJs4Gm0jabKLzFhMh4t2tJiZuN/F4l4miPSbU+0wM3W/i2u9SzyETqw+buCn0ISbWKUz8LY4rTThVJnqppcZIE/EaiWmQmpJMBGaYGJ5pYpXZRIXFJL9vJlraTfwq5jhN/Jtlon6+ic3irog4Lr04YeKFmHHKRLkYedrEJ2dMaIVPlYn94rU4Vm0i+ryJU5dkX5cl500Thf+YSLtt4sZDyfXYxJunUuMzE3OfSx9rTNR9ZUJV38xYHzMuEdPSzMFWZjb5mvlP9G9r5m5vs/zdmsnra+bRADPhA82sG2Fm/Dgz2qlmcuaYqVptRrHOTPFGM0OCzfLub+anzWau/CaxQs3cEQsUZip0Zn6PNnM+SdYazbQ0mfnbbJbfejMnRJzNzCKnmbUFZmKLzRwuMXPPa6b0mIydMvOXiK0yc+ismXrVZjaL6nNmJpyXef+YWXHPTNl9if3QzLwnZr54aubIczODXpn5uYmFz1tYiBEHfSzcaWlhYSsLX/tayBPvtbVwpZ2FN50sjOtqoUN3Cwt6W1D0s/DDAAvD/C2YhM9Ai3xnWfhrkMwbYsEt7g+3UDjSQvooC1XjLeyaaKHlNIklvphhoV+Qhch5Fl5+a+HWfAufrZTYayykrJO8Gyw8Fcs3WrBssrBhq4VT2yx03il5d1vY/5OFBr9baH7Ywisx+6gFV4iFuFAL7RUWDot3lBb+1Fgg0UKlyUIbq4Xv7BbOim8cFrq7LDR2W7BnW1h50sJ1UXlK+lBloe5ZC5vEd9UWBp6XuRcs7L0o8y7JnMsWCm5KzicWjouxTyW36PNM8osOzy3SX8n/wsI2caHGwuSXForFkFcWjOKj1xZavLHwi3gt1r6VntS2srS+lfWNrHz7npX+ja3UbmXlP7HA18rXra3kCv82VlJEt7ZWVKJxOyt7xDPxY3sr10RFByujO1r5vJOVNp2tbO5i5a6o7mplYjcrBSK9u5XVH1qZ11dy9bfSeYCVnX5WLvtbCQywUiosA618OsiKTvw+WOoZYmWj8B9updcYK+3GWnk8ReZOk+sz5FqQ1DpT6pxlZe9cKzELrFxZZWXkGiub1lvpsclK081WasTqLVZmb7Wi3Wvlxu9WDh+yMjTEyluFldtKKzlqK35hVpLF+xFWKjVWiqOt+MRJ3AwrF0xybrbS02rlV5v0zCFrnDIv28rFAivxJ6SuM1L/WSvNLltpdNPK6Ycy55HU9tTKymdW/nxuxfXCSp8aKx1eWnE2s9G+hY13fGxcbGnD7Gvjk9Y2XnWysbazjU8/t1Gnt03+/m1U97GR0c/GP342vvW3cVrkBNhQDbLReLCNG0NsjB1mo89wGw1H2tgproyyUT7axkhs///v/jgbk7+00WyKjexAGytn2nh3no0239mot8jGFnFfDF1iwyQ+Xmpj4XIb+SukntU2uq63MTvYRugWG4222hi9w8bhXTam7bUxfJ8Ni6j7i41z+22kH5Y1ITa6qWzsVdtYFWZjXIQNj9gVZSPOYONxjNQWb6N+ko1NGTaMJhsbrTYW2GxUiW/sEsdh4wOnjeYuG/7ZNprm2jiZL7UUSZwKG8tO2fi8ykaMeKdaajlvk/dtG7X/tTH4rqx7auPrFzYCamyE1bbzso4dVQM7Ch87s3ztjG1tp28bO392sPPkQzvv/s/ODvG4r53p/e2Ui1ED7HzuZ6e9v50jokGAne3ikZg+SK4PlutD7BweKteG2flhuJ3AETL2hZ12X9oZ+Y0d21Q7n02zEyMCg+yUiZEzZc58OV4kMZbb5bMredfbWbbBzoyNdiqEI9hOr0124kSHzXaOioptdnbushO0x06lcO2102efnXjR6Xc7oeK9A7K3Q3Y6H7Hz/lE7z8XKEDs3xTiFnSzRX2mni8rOC7Vd7o+dLyLsZIsmUXZqxF9aOyd1dr7S28kRKQY738bZOS3CE+3MT7HLM4idwWY7mUJjsVPLZueOqLbbmeSwUyS0LjvfZ9kx59j5NNfOH3l26uXb2SKWFNgpLbRzuVR6W2kn5JSdRqel9rN29pyX2sSqC3bmXLRzQuTesJN/28539+zUeSxxn9iZ8tROiTA8t3PohZ36NXYuvZSevrYT+0bivpV7W8sBdR24xJrGDtKaOSho5SCqtYPabR0Ei3qdHZzu5yB9gIMP/Bzyru3gwFAHF4c75PnYQakYMdKBVUSPctButIPDogEOtovHYtkYB1fFjLEOKgTjHDhFpy8dvPeVg5XjHTSd5OAncWaKg8hABxtnOJg008HQWQ4+me1ALw7OcbB1roMHouxbB6PmO7CL2AUOOix0cFQ0/M7BTvFUrFjk4LqY+b2DY2LsYgce0W+JgyTRZamDxj84qBFrljmYt9zB+BUOAn50sH+Vgw2rHUxc66BIDFnn4OP1DnTCd4ODkZslt/h8i4P2Wx082Sb5tjtw75T4uyT2bgcq0XiPg32iRqzZ6+AvcWqf5PnJQa4I+Fn6Lj74xUGL/Q7MB2SPhxyUH3FwQ+lgnNpBlhgQ5kAd7uBVhIN/Ih3kRznI0Dr4SOegpd7B76K2wcFdYY118Fmc3IMEuQciKEl6apJ7Z5a+WhzcEZNsDg45HdR3OdgmnFkO+mQ7iBehOQ5W5TnwL3TQo8jBm2I5P+3gyyoHfmcdpIoe1Q6qL8j9uST35rKDh1dlzt8O5v7j4KT49KHc8ydyz586qBRjnjlIfO7g75fyuanrxCtG1HPyWX0nMeJpAyfJ7znld9TJb12cnO/mZEp3mSeG93BiFTEfOHn3IyezPnbSup+T+v2djELmTnTK84yTlCAn+2c5+d+3TsYtctL/eyc/r3fyShQGy/+7ncz4zYn6Dzk/4pTnYyeHQp08UjhZpnRyVXQNl+vi5wgn6yOdLNA4Gap18tjgZGGSk+JkJ9lGJ34mp3wvO1lkkxrtUpvTyaZ8J4MqnPx0xsm6Kie3xYKzToqqJcY5J5+cl3wXJNZF2dstJx/ec6J86qTxMyfzXziZUCNzXkldIrWOi6+buJjR0oWnlYturV3819bF5PYuSkRMRxfju7kY87GL6s/l2M9FnsjwdxEV4KLVQBcHxIwhLroOd6EWP49w8UZsGCmxxHejXJwTk0dLTDEcF/JrzGdjJL4IGeui0TgXPb924fuNi60TXOyf5mJjoIs7YtF0F+dF6QwXI4Nc2EWvmS708120WeDikHhnoYsdYsV3Lq6L7O9d+C92kSZ+W+qi9g8uRq9w8dMqyb3OxdENknOji91iVbCLuZukD5tdDNoidWx1kbrbxa97XWza56L4DxenQ1wYFS4OqlxsV7vk+9qFX6SL6XoXSdFSX7yL0GQXNSku3jVJn6zSI5vkzXWxWdwX9jLZ70nJedrFc7HqjIu/xLwqF7Mvuci9LGuuSF+vujh200WPv12onkr/XrhQvHbx8o2Ls7XcTKztpn09N2cauPnmXTdDGro58p6bE63c5Pq6CWjt5qM2bqLE8vZu/Du5udLNTVYPNwM+cJMqLvV2s3+Am7t+bi76u5kW4KbvIDeJ4pchbt6IRcPcOEa46TLKTZPRbl5NdrNuihtboJtOM9woxMsgN9Wz3Kyd7+a26LjOTajYu17GNsiYWLDRzaRgNyVi+CZZLz7fLHO2yrXtsl4odruZ/JObnw67sYe66a1w01kp5yo3r8UGrZtRBjdO8avJTW2zG4/NTYTDTXaWm3p5bk6Wufmq3E27M9IP0bDKzXPxbbX0Suy55GbNZTeNb7q5/9jN0idu+c5wM/aZmw9euIkULWvcHBAPX7pZ9spN69oentTx8GNdD3Pqeciv72F1Iw+TfTzYW3pQ+Xq408YD7T306+Ahu5uMB8j4IA93h3ioGObBPdxD95EefEZ5eDjaI79DHoZM8PDPFJkzU+bM9tB/roct8z1cW+Dhy+88tFnsYcYmyfOLB6+4e8DD4xDJr/QwWOXhE7UHg2gXJvmiPDTVe3grgg0e7olL0R4qYzx8EC/rEj3syfAwxeRhpNnDMacHrcdD6ywPlnwPjYs8vBL/FXv4vUJinvJwVFRXSe6zsqbag0M0u+Bh6SXZ4xUP6Vc9fHRN4j/wsP2R9Oexh5jnHjq88BAqXtV4WP/SQ/JbDyfrZRHybhajG2expXkW7Vpn4eyQxbWuWST9L4uTfbL4tL/MGZDFXr8sXorzAVmUDcyi3+AsksWjYVnMHpGFeVQW/43NYujkLDpNzUIp7gZmcWl6FllBWaTNzKL42yz5vc5izoYsvt6YRYF4vSWL6duzGLsji517skCRhVtoVFnMi8iis1ZyJmXRP1XOjVkkWLLoYs1isz2Lmc4sAvOy8C3KYuufWcSeyqLO3SyaPMnijQh+mkVmjZx3yMbdO5tVA7L5SzgDsjkwOBv7iGy6jsrm+phs7k3LxhiUzaczs/lpdjZ352ST8202GUuzObw2m3/XZzMmOBu/Tdm8uzWbXWLqjmwa7M0m6tds/g7NZooym1LhUmXTX51NitCEyXhcNgeTsnluyma1OZsPHLLelU1ajsTKz2ZPWTZj/8ym5/FsKs9ks+98Nq/E4otS05VsPrmaTbQIvSa1Xc+myb/ZLH+SzZyn2RQ9y2bY82y61GQTJn57mU2f2jlE1MlB0yhHnutyaNgyh+99c3i/Qw5LOuUwuGsO/+uWQ8fuOTTtkcMf/XNY7ZfD1IAcxo3MoT059JmaQ7dpOayakUN1UA7MyiF6UQ4Fy3KoWiOxN+RwYXMOGdtyaLcjh5925tD55xzUos7+HB6LBodzCAzJITs0hwBFDgZlDvfCcvg8KocwbQ5NMnOYYMmhSNitktOWw05nDmOyJF5eDtvKcvjoeA6NTuZw51QOx89I7WdzSL2aw7HnOUyqnUtpi1zcPrlcaZtLWKdcWvbOZU3fXC70y2XcgFzmDcnlzuhc5kzP5bQonpGLZlYuLRblsnxVLiPX5rJnYy5Dt+aSsC2XnL25vDmcy6mQXCaEynyRrMylh0rWCV91LofEu2GyTrwU68NzuRyRS1BkLtaoXLYm55KRkYshM5daZsljyeWGGGXPpb8jlw+duexz5xJ/Kpd6VbnsEAurczkvAs/lMvBCLkYx5kYuDx/m8tHzXEJe5PJ+TS5vxdzXubjeSpzaeehESos8lrbO45o41SYPR7s8WnfM44ho1CmPvWJjT7nWL4/i/nn088sjyl+uB+Sxb2AeE8fm0farPPRT8jDMzuPRvDz+WppH5bo8ugTncWBTHmu25PGv6LUzj9178uR5No9SdR6eMMlnkXi2PNrYJabY58jjuisPryePnjl5nD6bR//zeaSJxpfyUN+SWh/lMeCZ5Hyex+OXeYx7m4epVj5d6uSzvXU+37XNJ799PkM75NOwSz5/fpZPiX8+6QPzeTI0n7yR+fh9nc+X02ROYD6aGfm8npmPZ57EWJ+Pz4Z8GmzMZ5dYH5zPkk35TNiSj2trPv235TPmYD6zlPkUq/IZqc7HKfqH5dMkMp+tGskhrhrzmW2SvOZ8Rlkkn1Xyi49t+USLjvZ8lKKeU2oWi9z5XBJBnnxOiH45+ehy82mcn8/5onyGePPpejqfcHHwTD7vVuXzUmw4m8+k8/lwIZ93ruazU7wQS67n88/TfC4+y5fPez7JL/PRvpK+1C1gXOsCcsXgNgUktC3gwUcFzOtXwNgBBeSIgX4FfOZfwKGBBewdVMBrcWNIAWeHFhAxqgDzV7JuvIxPKCB4YgGWaQX4zijgsGgUVMDDmQXcmlWAdlkBK1cWyHtPAe02FLB/YwFPgwsI2lJA0dYCeu4ooGVoAQfFMpXkEGPDC+iuKSAwuoB1lgKWWAs4bSuQ5+QCshwFBDgL+J+rgIo8yVtQQK/CAv4uLUB/TOadKcBztoDM6gJqHhYw+WkB2c9kLy8K6FZTwKPXBVxtWMjpRoX0bVPIh20L2d6hkHV9C5k0oBD8CvEdVMjmIYX8PbSQwhGF+M8o5NOgQrrMLOTgrEJezy7k1txCzs8r5OiqQhqvLmTUxkI8IjO4kP9tKiROdNlcSKsthTzaVsjCHYVM31nImdBCcpSF9FIX8ktEIU8jC/k+qpBZ2kIm6go5binEaSvEx1XIK3chwR7Jk11IYE4hu04UUiP6VheiP1eI8nwhOy8Wcu9SIV9cKyTveSG2F7Knl4W0f1VI/TeF9GxehKpFEQd8injVsogHrYpY7lvEsTZFDG9XRKeORRzsVMTrzkWM6l3Ekf5FbPUr4qm4ElBE9uAieg0tIlFEDSti6egiHFOKmDFb5s8tInNeEbW/K+LfRUVYfpB4wUX4bCriD/FwSxGFiiJcyiIyVEW0Ci/ip4gibmuKZM9F9I4u4lxSEYczZdxYxBOT5LQUybtlEaVijF3mOItIEjpXEQp3EfWzitglMgqLsB2TPZ0uIuBCESGXi9hxVdY+KKLD0yIaPC9ij3j4ooigV0V8XquY8Q2L6d+6mI/bFNOyXTFbOhTzb8diFncqZnbnYsq7FDOkWzH63sV851fMSf9iJgQUM3BQMWbxwZBitOL3YcUsHFVM1LRifpteTP0ZxdwPKubWzGIWzCrmgiieU0z3+XK8uJiS9bJuk6zbUsw7W4vZLV6JB9uK5Z1fYu0o5qII2ik5xaA9xSTtLUZ9pJhVimKuKKU+ldSnLqZfRDE9I4vppCkmTPykLeY/fbE8ExbzPEVyWoppaivmpb2YjY5i/nJKfJfEF71zivkwtxhVXjGPC4v5vljilhTz3rFi5p0qxnhW9nSumLbnJcYF2ZvYdVFiiY2XJM6VYjIeFLPhmez1eTHv1inhrVhcv4RP3ythQssSUlqXyDtKCQfblcizQglzO5fQql8JN/1L+GZQCSVi9OASssSHw0poMaKELaNKiBpfQtuvS/hnUgn500pIn15C16ASfp1VQs3sEi7OK2HifImzrISW60o4JBqtL5H38xK2bSjhmTi/SeJvkfhbJb4YuK0Es/DZVcKdvZLv9xL0YuuhEkYpSvhALeeiRbjsI6KEY7oSAqJL6BVTgiquhOOpJXydJnEySuhokpzmEmpbS1hrK2G+Q/KJ6U7Zl0vyitHuEgZ5SrCIlCzpQ3YJnXJKCBP7/yxh57ES/jpRwulTJQytKsEh+p8tIa5a9nquRHpeQvClEv77T3p3p4TrovpuCYH3pDYx6oHsS9R+XsJ28Vysf1HCPbGspoRbYsHLEi6IoFclnBQTX5dQKsa8KWHI2xLsol8tL5/U9tK6rpcQkdjES4+mXto386IUb1t4eerj5VtfL+fF9NZejotv2ngpEbT1ki0Gt/NiFX3ae0kVPTt4iRGdO3oJF76dvBwRjTt7qdfFy05RIzZ29fJALOrupd2nXu70kpj9Jd4AL339JJb42F9iic4BXiKE70AvR0XjQV5+FfUGe9klXorgIV4eih+HevlHLBrm5YqYPdxLlZgywkul+HKkl0IxYpQXt/Af7cUoPkd6ID4Y40UnOoz1ohI+47wcFD994WXbl17WfeXlwtdegr7xMnSSF7voP9lLumg7zUuoaBbo5XfRYLqXPeKN2DzDyxOxOsjLf2LJTC/XxLxZXnnH9hI428sx8fUcr3xveBk910uWGDTPi0X0+dZLiug530u06LxA+it8F0p/RePvvOwX9RZJj8VLsfF76Yn4cbH0RCxa4mXOUumHKFzmpc5aLy/E+nVe7ovl670s3OBl1kYvp8XkYC/l4otNXvLF8M1enMJvi5dM8dlWLwmixzYvWtF+u3x2RIsd0jPRcKf0TdTaJb0Tz8S63V7uimV7vNwUC/ZKP0XQPi+nxMSfvJSJsT97yRNDf/GSsV8+I797efcP+Swe8XLyqJfSEOm9QnqvlN6LT1Ve4kQ3tReNaBsm90I0C/dyQDSI8LJXvBFbIuVeiDUaL0ujvNwQ32oltpih8+LVe8kxeBkSLTlEeoz8rcRKfHEjReJZJY5N4tjlb0SsccjnVyx1ynUx3yVx3FKnmODxyruIl1wxNFvqzfGyttiLo0J6WCn9OC19P+Plljh9VvpdLf0+56VADD/v5e8bcp/vyH2+62XxI/n7eC77eiX7eSN/o2LLW+l/w1JUjUpJ8S2lZ+tSOrcppXXbUo6K39qVsrt9KY87lLK6YykTupZSKhzdS2n0cSnbPyml6vNSinqXEuIn8/1LeSeglD3ijbgzqJSyYaUMG1GKU2SOLKV6fClRU0r5Y1op+wJL8cyVvPNLafpdKeeDSzm5SXJsLiVsZym79pTyUsz7uZTpv5Ty/mE5VpQyILwUXWQpBmcpnVylHHGX0thTyqn8Ur4oLCWguJSPvLKPMqlLfHK2lK7VpWhE23OlKETz81KDeHCplB8vlzL3ainHr5WSc0P2e6eUC/dLMT8ppfdT6Y1o/UJiiQYvS9kr3opnr0pZ/qaU2bXKmFq7jNWNy7jQtEzeB8uIbF3GgbZl7GtXxvoOZdwXKzqWsahTGXM6l3FWTOtSRlGfMuIHlNHevwyV+G9IGUuHlnFDzB8m8UT5iDICRpdx++syTFPL6BlYRozoMr2MNjPKCBUHgsr4aWYZG2aX8UD8OKeM7+eWUTq/jLwFsu67MnotkvlLRHAZDTeX8WJLGYu3l3FN9N4nMX8qY8kfZbRTlaGLkxrTy/BmluFnLsMoDjjKqO0q46FbavGUyXNlGZNyy0grLOPyn2U4T5URXSX1VEv88zL3gsy9WMb1y7KXK7IXUXFN+nG3jLkPysh/LL16UoblaRl9npWRKj5+Xkac6PaijCjRvkb6InxelnFIvP+qjHqvy1j7tozvapczp045Y+uXkyec75SjaVROi/fLOdaynJJW5YzxLWdo63L82pRjFL3alpMsPmpXTozo0r6cSNG2QzkK0ahTOXU7l/NSrO5azs1u5SzsXs6sHuVM/aCcH/qVM81P4guvv8QPKCdXDBso+YX/oHJMotfgclJEzyHldB0qdYkWw8tZO7qcK2PKOT6unMOTylkRWM7308s5N6Ock0HlTJxZTrn4YlY5I2eXkzCvHN8F5WxfVC7fx+UsXSI1r5E4weX8tUlibS6neks5gVvL6btL5u4rZ/zBct5XlbNf1FeXsyWsnGdiXbjkiyjnH3Etspx5GomTUs4gs+SxlvOBrRyDiLCX84eznJ9d5Tz2lLMmq5zLOZLjVDn9qstJFwnnZP55mXuhnGaXpG+XpW9XytkpNl2VuNfKWX69nOm3yrn/uJzzz8o59bycr2rKGf1S7sdr6UutClrWqaBx3Qpe1K9g6bsV6FtUULd1BZvaVLC8XQV/i0XtKxjdpYKoDyrw9KvgQ/8KDg6qYP/gCnYPqWD+yAqGj60gYFwFFjF+RgU95lawblEFJcsqGLO8gnobKri9qYLrmyuYuq2CY8K7vYKxOyrIF8N3VjBwVwUf7K3AIBQ/VVB/fwV7xPNfK7j0RwVdVVKDeBlZQbBG6tJVME9fwbA4qTupgtCUCibYKhjgqiDWU4E6uwLNiQoanKlgn3hZJfs6W8Hd6gquna9gyqUKvr4sHkktIv9xBZ89r+CjFxV0qZG1ot3LClTiyKsKmryu4N03FdyrXcniupWcqV/JlpaVrPSt5F9xs3Ull9tUMrttJWdFYLtKToiJ7Sv5skMl/p0r+bRrJZ26V9KmRyVTelXi7V1J8oBKevpVEiu6+VeiFR0CKmk2qJJGgyv5RdQbUim9ruSNWDlc8ombIypZOFJyijmjKqmgkoAvKqkzuZIF0yu5JAKDKvlqViX/V3F9x9d0/w8cNxqlU7VVEmIFVR2qaoRE8DJKVVvU3jWqKKVUYgul2mqVIgSxW61qja8ZM3aTe3PvzU3uyt17JTfrSsLv/fvj+Tj3nvNen88dj3PuiOsTckmemEuHb3JpvTSXH5bnsjE1l/ppudSKJStzmfJbLuN2ytrE8N25DMnIpXtmLqdFl325vHwol3bncjkgWv4vlwzx2vlctosmF3J57mIum0Wdy7msEtVi3lWJ+y9XnlPktUbm0soeFeaiKpKZdTKbPhcMufQ1yl6YpbY1V/7zc9kbzaX5I5nvcS6VT3IprZPHF/Xy6PpcHt82zWN+szy8wt48j9yWefRrnUfvNnl0ScyTZ708DorY5DzKyOPQyDwajMujzvg8qsXiiXnMmZzHnnl5PP9VHmsW5RFckodpWR6fLZdaK/M4vTqP0i15dMiQfNE0M4+X9uWRfiCPmqw85h7JI/uvPHaczWPj+TzqX8gj7WIeiy5LLeG5kke3u3l0ui+xBXlMLczDKD7Ry7yihzmPt6x5xHilX6W8j+ZxVrxek8dREf84j72icV0Fm+opmNtQgVvYGilIfklBk1gFy1opuNlJweb3FdTroaCqp4KlvRQsSlQwu4+C6UkK9MkK/uunoMcgBa2GKcgUrw5XUDZSwYwxCixi/DgFWtF/soI68xSM/EbB0GUKUpYr6JMquWkKuq5Q8PZKBQmrFcStVfB8uoKPflHwUAzdpqDTbgWt9yjYJ+L2KtgtmuxTUH1QwcIjCvnOKNh5XsG2CwoaX1Twk3jukswu6l1RsCJbQVTcvafg4kM5r1WwoVDBmiK5plPwSCzTK1hglD0oVnDNpaCLT9YUUrC1VMG6cgXfVMmaahQYaxVMeKygUHxaR8mdekr6xCi5KN57WknnRkpWvqzE0UzJlFglE+KUqFso+bSlkofxSvq1UZLUVuJFtwQlRzoqmdldiU183FvJkCQlA5KV9O2r5Iq4kKLkzwFKjqNk44dKyj5WovtMyaixSnLHKflwvJL7YsgEyZmk5J1pSn6fLnVnKGn7uZL4mUpiZ8ksS5R8tlSJYpmSj75VMihVyS3RP03JG2uVzNimZNguJYN3S509SnpkKumYpSTusJIXjynZfFyJ/rQS1VnJvSC5IvmSksTLSs5ckV43pNdNiburpPqBEo1G5tcr6W2QdZqUnCxW8rpFySGrkq0uJc+7lfwg6vmUfBOU2SqU/Fel5F5U1l+tJKVGSbboU6ukU718nn0mn6Fx+Qxqkc8t0Tc+nzYd8nmxcz6Lu+ZTKqb1yGdyz3wKe+WjTsznRt98kvrl4x2Tj3l8PuMn5qOZlM8H0/LZ8rWcT8tn5krJWyV5q/N5kJ5P0+35fL8zn4278nmckc+KPfk8El/vy+fLA/nMyZIaR/MZeSyfHRfyaXwpn+cv55N2PZ9/tPm8WZTPH6K9Pp9fzfn8aJV6tnwa2qWmiHHks16sccrM3nzuVuaT8kjmrM4nsSaf9x7nc6SeioP1VeyNUfHa0yq2NVSxtZGK1S+oKGmiwvqaiqnNVOibqxgfq2JUCxX54pOWKvmOqbjXSsXg1ir6tVWR3E5F7wQVF0TTLirWdVdRt4fUEit6qqgWy3upKE9UUdpbRaiPCneyisn9VUwYoGIsKi4NV9FqjIod41W8PEHFss9VLJmpIiLGfKVCtVBFj1QV76ep5Les4sgaFdGtkrtHhVao96rI3Sez7Vcx8KCKm6L/IRXXRN/DKrJFnyMqzh9Vcfq4irf/UNHupIo2f6vYflolz1YqvjuvIuaCinoXVSy+qmLRNRXeGypcN1XMuqXCIWbkyN6I4tsqDHdUjHygYliuilsKFe9pVfwr/i5Ucdgg+2uU/S1WsdOiorFd9le84FDxrFPF96KRS8Vjr4o5EalXoUJXpeKzR7LP1bLPNSryxEe1Kv4T9x+ryKmj5kZdNdfqqdnUTM3TzdVsFE/FqqkXp+aJqG2hZkVLNcvj1cxvp8aToGZOezXjOqvJfUfNvXfV9O6hlvtMNS1Q8+tgNT8MVbNspJoKMWu8GocY8bnEi3uz1LRfqiY2Tc1rK9RsXa3mhTVqnlurJiZdTf0N0muzmvLv1cz+Rc30X9UUb1dj3KFm9G41IzOkxj41h/9W0+S8mucvSj8RviOz3Zd+D9VMVKrRqNV8oFMzWK/mtsguVnPZLLNa1LxvV3NG/OtQc9Qna38k666WtT5RE3lKQ+BpDfMaash9TcPtOA03W2q4Hq8hpZWG5NYaLrXRcKGthu4JGs6KdztqOPS2hle7a3ipp4afxfq+GsIfaBj/mQbtGA2jx2lQi/zxUneiho8maXgwWcOAGVJ3poau8zUcW6yhwxINB5ZpyFyuoUWqhp0rNDTcqKH+Zg3RnzSU/KphwQ4N3p0a3Ls0uHZrcGRosO/RYDggvQ5p0BzWMOqI9BOfHNOgEA//0JB9WkPvszK/6HFewznx/gUNZ0S3ixreytbQ6brMcUNDwi0N7XI0tLmtYf8dDbseyvpyNWxTaPhRJTNpNcQUaVhj0PDYqGG5RcO4Sg1jq6R3tfStlTU+kbWKgQ0KuCVOvVrAn80K6Ny8gANtCmjdtoDYDgWk9yhgZVIBackFpPYt4JFYnlLAtFEFGMYWUDS+gHETCvhsUgEFYtSUAj6cVUCvZQWcSSugw+YC2vwotbYXkCG2ZxTw654CftlbwNZ9BfyQJT3+KODrywUszC5ArylAYyggv7gAhbWAEbYCckIFXCsv4GpFAUlR8aiAS9UFJNYW8NYLWo6/oqVjUy1HmmlJiNPStqWWA620xHbSsls06ablhUQtP/bW8lySlh/Ec8lavu+nZXN/LY0GaKk/XEvdEVpWjNGSOkHLt5PFFC2R2Vq+WqjFv0TL3G/Fci2eNC1zVmqZvVqLPV3L5xu1WDdpmbhLy4QMLYUHtIw5rGXkX1ryT2kZcUHLR5e1DL+i5T8x/KqWYTlaht7VMuShlpwCLQO1WtBruWkSZi39rVpZp5Y+1aJGy+UnWnrXK6R3/UISGxRy4flC/tdcxIr4Qrlnl2PrQs61Ee1EQiFnuxfSrU8hZ8aJyYW8/5X4tpDuy+V6qhzXSk665G4opOdPUndXIRf3yHGvHDOl1/5CLv2/A/I6S44HC7l8uJC+pwtJ+V8h10TKhUL6XS7kurhxrZD+1+UoBtwq5HZuIfd0hQzVFzKsuJDh9kJGPypEUy3HmkIKxJgnom4RY+sVMbVpETPiRIsiXO2KmNu5iC/fKiLQpYjw+0Us7l1ERCzuU0RZUhHLBxVRM6yIOp8WsX5MEU+NKyJdfD+9iN3Li4hdUcQesW9NEZ1+KeLN7UX8vauIU7uL6JIhR/HPniK6ZhZxZl8R7x8o4qw4l1VEz8NF3D1fxLDLRYy+U8QkZRGz9DKXmG0owi2CtiJqI0XUi0p/Uf9RERuqi9j0pIhn6urIaKwj82Ud7ZrrSIjVcVgcidPRsaWOTq10/C7+aqvjWjcdgxJ13O2t48O+Oj7qp2PcUB3FI3R8PUVH+TQda77U8dNSHY2/1fFrqo6W63Sc+lnHgP06LGd02M/pqLqlY3mOjroPdDRU6Hi1SOJMOjrYJdar41KJ9InqGPJIx/BaHZ/U0TMuRo/xaT1TG+mJNtOT2lxPTayex3F66sbr+a6NnoZt9TTuqGffO3qOvKfnzx56TvbU83cvvXy/9LjG6fGM1zNvop6vJutZNEVPnTl6dn+jJ3OZnoQ0Pe1X6Dm+Us+IbdJrjx5Hpp45+/WUHNLz9WE9S47oKRdLj+p5/l89r/1PT/Pz0vOingOX9HS+rqfXXT25+VJDpadFlZ7D1VK3Ri/PIHr+eqKnS10DltcMOJsbcMcaWBhvYFkbAwe7GWj3voETPQ38nWjgUl8DAwYYCI42kDbBwNYZBprPMdDmSwPnlxhIXmbgqhiYaiB3pYFRawxs+c1Axl6pc8BA3j8GtGcM6M4amHDOwIwLBjyXpF+2gXU5BjbcNvDsPYnPNdBbb+BOscS5DPwQNdC01sBOEffEwPH6Rt592sjgF4183MSItZkRX5yReS2MhFsaicQbafamkcSeRpJ6GUlJNHJDjOhrpKi/kRmDjFR8aCRrgtSZZuS0GPGlUf6rjCxeZqTuCiPPrDayY52R5ulGRu00MmaXEf1uI5MyjPI5SI29RtyZRr7YZ2TjMel13sglkXLRyIBLRnLEoMtGPrtuJPWhkVaFRg4XGWmvM/KH3sibBiPZFqnnMzI3ZCQUNrL1kZHG1UZeqTGy/4mRhLomXq9nYvjzJhq2MvG92N7WJPfWJqb1MjGvj4kPxpjIHWtCM94k99UmZk4xEZxmonS6ieYLTPy12MTtVBND0kwMW2FCvcrEZ6tNFIritSbmpJtov8NEjwwTF0TvPSb67jVxK9PEoH0mhu438UmWCZXQHTIRf85Et8smel4xcVH0yZa+t018cd9E6IGJyEMTh4pMJOhM/Gs0kWM1MdhmwuA2sbbUxIFHJtpWm/iz1kRi3WK5Tytm0FPFTHqmmJVNimkVV8w/rYq50KaYut2Kadm7mKGDinkoPMOLKZ5bzM5vi+mxppj124ppurOYjnuK+V2c21fMS2eK6XxRXl8ulhmLZcZimbGYlKvFFN4qxphTzLx7xTyVV8yRAsnVFnO6qJhL+mJuGYvl/7aYFd5i9pdKbpX0rilmRG0xSjHycTEa4apnZkMjM9ueM7PzeTOdm5jp9aqZj2PNjGthxtzSjD3ezOxWZgKtzbR/y8ypd8z0eNfMnW5mND3MmHqZ+SrJTEWymScpZmaNkffjzFRPMPPdZDONppi5NteMYaGZtGVmnkszs2ulmcxVZvptNHP3OzNDN5kZsdlM7TYzv+6U67vM7N1tJivDzIm90m+/mYuizwEz2aJflpmb4u5BM8MOmflPaI+YmfO7mWV/mjl3wcyli2ZyLpsZcsXMffHpVTNjrpmZcN3M1BtmbGLmTZk1x0ypqLxtZrTOzBSDmS9MZvxisVnWJVZazfzilJncZtp55VqVxD8yU1NtZlWNmfW1Zho8NrNJ/PjETOM6FjrFWNC9YGHjaxZ+bm5hR6yFwy0t/BFv4d3WFrLbWriXYKFzTwu9e8u1ERYujLRwc7SFQZ9ZmDXRwsLJFpZOsVAl0qZaGLDAgnmxhflLLdRJtdAgzULTVRZ2iZPrLHz2vYVFWy1s22Hh3z0WUvZZGLjfwl0x7ICFaYctjLko+dkWyq9aePO+hZeNFrKKLWyNWPgnakH1xMLoOlZCT1lRNbUyO1Zex1n5tqWV9a2sNGhtpXmileN9rJxMsnKhr5Uh/a1MGWQlOMRKt9FWLn9mZdg4K2MmWJk00YpZOCdZmTPZik+smW7lxZlWrs+30jDVyhbxygorHVZb+V0kr7dCupUNW6303CXvd0usGLrHyjcHrVSJEyesfHnOyrLzVh6JHVesNMu2En/VyrFrVt69YeXiTen3wEp2kZWRRlmDzcoLLivucit1H1n5ucZK7GMr+oY2yp6zEfuyjVNNbbz3mo2U5jZuigfv2KjqbuPdFBtnxCcDbbJGGxMm2PBNsrFgso0nU23ETLexSWydYePgLBvnvrDR90sb476ykbrExppvbBxLs3FyhdRZaSN5tY0bIrTRxoGfbFzaZmPgdhue3TbmZdhYvldyMm1kZNk4fkhqHZPrx23k/W7j8SkbiRdtXBG3LtmYc91G6Q2Z/56N8gLJMdiYWW0jXCO9H9v4qa6dJvXs/BFjJ7uhna8b23mzuZ3EODv9Wti5JR60tJMfb6eolZ2ydnaqE+x0fcvOxl52Gve2k5Vkp32ynePi7752rvSzYx5k57sP7YwZa2ftZDv7ptu5OMtOnUV2mi6xc2ypnbPfSuxyqZ9m58s1doKidp2d7lvslP5q58VddoYcsDP5kJ11x+24ztn57YqdzGw7yTftJGnsfKiVmQx2vjXKXGJjsZ0dFjsn7NKvys6oGjsTayX3saytjoPldR3UirgGDo4+7eBsIwdvxjrIbuHgdksHY1s78LV1sDTBQas3HCi6OHgl0UFOilwb4KDuBw66f+xg4mgHoTEOUsc5eH6ig09nOjDOcjBttgOHKPvCwcsLHFxZ7MCwzMHs5VIzzUG9lQ42ih2rHTRf46DvBgeq7xyUbHGw8kcH93c6sGQ4+CbTQVTU2e8gXfxwwEHjLAcnDjs4fUTijjv46HeJOSl5fzvock5qnXcw5pKDyZcdLMh28Oiqg3fvOPgu30HXQlljkaxR55B7bge54lODg/FGByYx3eTAKeYWO9hsc3DB42C434E75OBwpYMzUQc9Hzm4LFKqHdwSQ2ocqGtlXx7LGsWcOk6+quskIpbVc/JsjJOdDZwMeM5Jl1gnZ0TPOCeXRUoLp3y3nAxp6eTjeCcL2zopE2sSnDzXwckrHZ1ce9PJ8Led3E5y8mlfJ+NTnMzt7yQNJy8OdvLnUCfqEU4yxjo5OM7J2xOcXJzolOdzJyOmOFEJ/VQnU6Y5qb/Uyc/LnCSkOnkrzUnSSicDVznRrXEyea3Mm+6kWtTfKP2/k+s/Ovloq1z7xUnWbiftMyRvj5Oaw046/OGk9QXpf9FJzhWZ7aqTL284OXrPyRv3nZwUq9VSSyN7UCBr0Tr5RydzGZ0ELE4WWZ00cDjZ43JSt8zJ/krpVy39amXex05sT5yyly62xbh4rYGLXs+46P+si9vin2YuBse5eCAc8S4CrVyktnHxQzsX2xNcfNvFRZceLvr1cvFpbxfmPi7cSS7mJ7uo18/FuGEuqj5ykTzGxdjxLgwiONHFk8ku0qe46Py5i/MzXdjnuliU5uLxCheZa1z8vc7FvQ3Sa4sL/W8uvtjlIi3DxY5MF+32uzgmLmS5SDooNY+4aHTCRZM/XSScdDH+jIuV56X/BRc9r7rQ3nBx6IHU1ki80cVcq4uQ+CDgYlmpi6fKXHSNuqDaRcP6bgqedbP0RTcZL7tRNnejj3UzJc6NXaTFu2nSxs1v4kBbN28luMnt6GZJopu6fdxsTXKzO9lNhxQ3J8T+4W6OfyRxI9xEPnNTM8ZNswluOk9y8/E0N5tmu3llmZv4b93cXeEmf6X0WyW9Vrv5eq2bSvFMupus7W567nRj2+NmUaa8PuLmiuh/1E3FCTe6c27mnJecC242XHLT5ZqbFXfdnMt1y7OXm056N3+JrgY3fYxurov7Jjcjit2MM7sxikc2N8k+NylRN0MfuSmsdjO7Vvo9dlMuzsR4yG7g4e7THqY+42F+cw9r4zx838JDu1Yectp6+OkND6p3PRi6enC+5yHczcNTPTxsFkcTPVzs46FvkodbYkiyB0uKh1n9PPhE1mDJG+7h/TFyfoKHhZM8lIvUyR75rkjtqR7+nOHh6kwP2xdIz4UeViz38HOah4wVHjqt8nB+tYeZ6R7Wf+ehwxaP/KZkvh0eju/ycDnDw+09HkZnetCJKfs8fHfQw6mjMs9xD19d9FAmWl71cFB0vOah9w0P10TkjoeXHnjYUejhbb2H4SYPY4o9rLF5aF7HS36MlzEveznTwouqlZd1CV5e6uAl8Q0vHd/34uvtZWEfL+XilRQvh/t5yfnEy5LPvLw4zst2kT1Jcqd4GTvVy7IZXmYu8JK60EurJV5GLfdiT/USTPPK78NLu7VejovT67z0XC/9N3iZv0l6/eRl0C9eCrZ5mfirl407vXTe4+V2phfFPi9TD3hZc8hLzGEvmhNevH95+eaSl9WXvcRe9dLlulfW6+X+TS8f3/JizvHS+qGX0UrJzfeyVO2lQYEXi8nLrGIvlWYv/zq99HB5Ge6ROcT6oJeTpV7ei3gpqpA1Rr1ExepHXr6v9rK/1kv7x9Kjrg9NPR8LY3xsfNrHLw19/POsj27NfFwQfZv7uCWGxvrIE6PifOjElBY+HGJuS588m/r4Jt5HtVjTyif3hD62iMZtfPIb9RHX1keW6NDOx5/i3QQf/xN92vsY3MHHQ6Ht6MP6uo85nXwsfsPHvrd9JLzj47leMpPYm+ijbW8fx8RbfXz8K3ok+bgi+if7uCuG9/WhEmNTfJjEjH4+PGJBfx9lYvkAH09EOj6eGehjq3h1kI8M0XqwjyOi8xAfp0T3D3z0G+rjw2E+Oo3ycXG0D/1YH85xPr4c76NELJ3go0asnejj6Uk+fhBNJvvYKVpO8XFQvD7Vx1/ivWmynyJ5uuyn+GCG7KfQfS57OVP2cZbso1gzR/buCx8vzfXRcZ6P0Neyt4t9PBL/W+4jKdXHDTEkzcd/YuQKH5NX+rCLL1ZJvFiyWuJFzFqfPOvLPm+U2O8kdpOP73/0Ubhdru+UzyZDPpc9PrpmSm0xZL+PXDHygI8iEToocYdklqOylmMyz3EfUy/4WHbJR8MrPl7O9sn9tezPNR9/i/evyz6JYTd9KIUrx8fjO7LP93xc/s9H0wIfbbQ+Ruh9qIXZ4GOm0YdPLDL5qGv2sc0in73Vx+82H9ccPgY6fRS45LvhlvlK5ftY6yNHvBrjp38jP9sa+/mkqR/ra36WNPcTFTFxfn5r4SerpZ9brf2MbuvH2c5PbXvJedPPwi5+Et7380VvPyf7+bnY30/OAD/D8GMY6Mc9yM/9EZI/xs8HE/zkCf1EP99O8fPqdD9tZvjpOdNP1Vw/m+f5Kf1Gri31czTVz5tpcm2FnxGr/GjE7DV+/OKvjX7m/yCzZfjZIl7P9NNtn5/b+/3kH/AzJktmOu6ny+9+Jpz38/VFP3HZfjpeldmu+1He8LPvnvTQ+LHo/JgcfrxOPyvcfh4+8jO5xk+41s/EpwM0eDZA1SsBXm8e4KTIbxHAGx9gU5sAio4BPns9QNkbAZq/HSCzV4DfEwOc6x1gVHKAqX0DzEsJ8MyAAE0JsFf8PjDA2UEBrg8OMHhIgC+HBWj0UYBrnwbYOi7AWxMD1E6Xc58HeHVmgD3i2KwAp2dLzJwAg74I8FBM/jLA0vkSK+Yuk9zUgDz7BJiyVmquC7A+XfpuCND2uwDHxdubZJYfA3z7U4DHYv6uAM/uCbBvb4A/MmXmfQHyDgQYnRVgwSFZk3j+qKzrWID9QnEigOevAF+dDNDxdIDbZ2UvzgWYeT7AU5cCfC86ZQf4W9y9FkB9PcD4GwEW3woQFatzAvxwO8CV+wF4EKCkSGbRBUjXy5yGAL+ITGOALsUyi+hjDvCBReaxBtALty1AqiNAXWeADp4AfX0BupcHCEYDPF0T4Efx1hPZJ+GoH+TLp4I8jgmS3iBIZsMgCY2CeF4IcqdpkMWxQVbHBdndMsiR+CDZrYNMbhdkbkKQEvHa60HadQrS5Y0gNzsH2dE1yMluQWb3CvJ0nyA/ipeTgrRODnItJcjDfkGWDwyyYVCQ/UOC5AwLMnZ4kH9GBbkyWuqOC7JsfJBa8cxEqTslyIwZMo8ILQjy1fIgm9KC/L1K3q8PsnVjkA+2BNn8c5Cf9wRpujdI0v4gQw8E8R4MsvNokMTsIIOvBim7ESTudpC794Ksyw3S2RBknkXeu4MsqghyujpIr5ogaXVD7KgfIu6pEH/HhJj7TIhlz4b4sEkIlXj0aoi1TUOcjQ2haBFiRnyIRa1CrGodYkubEEfahfg3IcTU10O8+GaITm+H6NAzRLdeIe4khsjsF+JE/xDvDgiRQ4iYUSF2jw6RODbEykkhXpoSovO0EP/NCDFtZogFs0LUmxPi0NwQp74M8cLiEE/SQmxcEaJgXYh+W0LYfgxRuzVE+0zpsT+E+kAIa1ZI/ktDdL0cIuVKiOHZcl7MuRZi6fUQ62+EuHA7xP7cEB/lh+QeOUTzwhCXdCE2mEPEWkNkCa1T1hAI8Uk4xBuVIVzVMlNNiPg6Yd6sGya3fpjpMWGeahjm2DNhoo3DvPJymHOvhklqGuaWqI4NkxAfpjYhzP6OYSa9Geb5LmGmdg9T3iNM48QwO8WR3lKzT5heSWFW9Q9zfGCYdwaFuTk4zOXxYe5PCPPJxDDzJ4dpOT1M5xlhFs4J88Nc6bMgzMVlYeJWhzkoeqwNMy09jFs02RQm8FOYE7+G+ei3ME92S9zeMJ0yJW5fmIH7wzwUIw+EaX00zLyzYVLPhfn3Ypiqq2EaXJc13QjT9maYd2+FUd8OM1sf5htDmBrxiylMs2KZzxqm0BbGaQ/TqCRMvUdh4mvCJD4O86heCf0alqBtVIKiSQnVr5bw82slzI8voUy0alvCUXH5rRI29CnhuaQSYpNLGNm/hNtDS1g8poS/JpTQbWIJl0T/SSXUn17C7hklnJtZwpwvSjAsKqHp0hI+Ti3BkVbCvBVSW9RbVcJm8dLqEs6uLWHY+hLyxbh06bG5hIPivx9kll1SK7OEW/tKsB4o4d+jJVw7Jr1PlPDH+RJSsyX/hvS6XcI/D+TawxIG/1fCXkMJJ4wldDXJ+swyk6OE1s4SWoZK+KVOKfqYUtJiS0luVUrdhFI2iX97lTKmTyk1yaWk9y3l15RSmg8tJfvDUk6OKmXNjFIafl5K05mltJ8lxwWldFteysKVpdxfX8qn6XL+ezm3Ra5tK2XazlJ+yihFt7+UK3+X0uhsKd3PSz2x7orUvlrKqWul5N4opfhhKdsVMkN+KRsLS3lTX0odSyk7raWcs5dSz1tKl0Ap58VHoVL6VZby1aNSXq2Vno9L+VM8qBNBVzeCt16EaP0IzRpEONM8wrC4CMvjI9xuF2FFxwg/vB7hjzcicg8Q4fMeERTJEcb2jTA7JcLjfhE29o9gGxIhdWiERxMiNJ8codOUCKdEz6kSN0NiZka4+3WEDssjnBSfr4xQsypC+uoIieul33cRGm+O8M6WiDwzR3gmI0KvzAjj9kewiF2HIvzvSISCYxEOnY2gvR7hq5sRns6JsO+21LwT4fncCIfzZE6d5BdH+EU0N0fIEr2sEQaVRcipiTC8NsL8JxEy65VBTBnPxpVxM74Ma+sy6rUro0lCGX+0LyP1vTLadi/jYHIZN1LKGNpPYvrLeSRmkMQMLqPrkDJ6f1LGw/FltJhaxqtzyuiYWka/9DLWbioj9vsyzu6VHqfLmHi+jL+ulJGdXUbu1TJM10RRGcv0ZTwRLxrLSDGXschWRjhShu5RGc89LiOnbjmT65ez4KlytjYo51TDcna+Vs4nceWcaVPOpIRyKtqX0/ONcq4JZedyWvcqx5tUztfJ5azvK/kDy+k0tJy248thYjnGSeUEJkudaeWovyln7upyXlkn136U3F/LWbKrnPTd5ezIKCd+Tzl9M8sp3FfOuiypn13OuKuSc62cL+6Wk6EqZ6SrHIP4xlOOrrKc5+tX8E5MBR+/VsGd+AqKWlXgbV3B120qWN+2gu3t5FzHCtITK+QZpIIlH1RwfFQFn4+tYNSUCpZNq2DT9Ar++LyC/2ZVMHBBBSvWVjBlZ4XsZwXVB6ROluScqGD+nQq5V67gq7wKGlsquGSrALvkie6+CmLCFRyMVuCPqeSbBpWsja/kcOtKPm5XyTPJ8rqvvO5fya2xlayfWMnRyZWcn1JJv6mV3BdLZ1Qy9otKNqZV8sfKSsasqWTO2kpU31Vy7sdK2myv5NTeSobtq+Stw5U8Pl5J4z8k7mQlZjH5XCUtL0pd8c6lSoLZlZTdriTrXiU5DyrZoq3k1+JKXnLJeX8lDYKV/F5ZyX9Rya1XxbMxVfRvWMWoRlV82qyKTXFVZLSoont8FUNaVTGvTRWr2lYRm1DFIfFm+yq6vVXFtB5VDEqq4o0BVZwWOVTx08dV7BxbxdiJVWRNlXPTq6iZKe+/rCJpURVnV1eRvKaKO2JTehX1DlaxRbx6qIp94tThKj48WkWrE1UoLldhu1LFWzeqmJlTRft7VfwtvPoqXjTJXDa55pKatVLzsdQUA9pF+SwhStIbckyMyrNElFKxok+UmKQoW0Wz5ChZonPfKGdEckqUj/tFmdE/SkAsHRCV59Eom4lyclCUnoOjrB8WpetHUQ6NinJudJRTE6MkTopyUwyfHKVATJ0SxSO+nhqlRmyYFuXF6VF2ibYzopwQ738eJVsMnhlFKcbPimIX82dH5Rkzyq9fRGkxN8pR4VoR5dHKKOmrojy/OspO0XpNlN/Fe2ujXBZ566KMWx9lXnqUcrF6Q5RtG6Mc+S7K7C1RwmLn3qjcl0e5si/KoP0SfyBKRZbEHpReh6OMPhbljT9l9nMy7wWZ63KUBdlRqsSx61Hm5kT5+U4Ut07WYpR1mKIMMUucmGCJst0eJd4R5bh41xnlp1LZ30iUjtWyRzVRbolpj6P8H0PJp30=</binary>
            </binaryDataArray>
            <binaryDataArray encodedLength="9360">
              <cvParam cvRef="MS" accession="MS:1000521" name="32-bit float" value=""/>
              <cvParam cvRef="MS" accession="MS:1000574" name="zlib compression" value=""/>
              <cvParam cvRef="MS" accession="MS:1000515" name="intensity array" value="" unitCvRef="MS" unitAccession="MS:1000131" unitName="number of counts"/>
              <binary>eJy1XS2zLMlxHaAIyxEGFxgICDxgYGDwgIGBQc4VNVigH7BQ8P0Ag4KLFAIGRo4CDseGkeDCAgaCCiPBhgsMDAU9vbfzzekzJ7Oy5l6Diu6uyjx58pye6fmey+Vil5+GHdtnBudGWD7fKKZauxVqc6zBmPG3I8/59X17vVy+uY3LbWy343HMqz4aYdoRz3GrmjJ/hdWT/IjbrH7WW8UD1sg19TnEdF0jLJ/vdFzRbzXOYMy8YBzlk+c0kTfTfx8bzCuMJnIGrClOfDwc53aev1zvt4OsRobp+b6/0dZgW/Wqk6ZVv7GOymeNMoyoltljDfZK5TVai3hkeke1lFczbSpaZPVxq2rzHPbNOSou0tTEWlYz8zDyY9/vi7xGolvEoRqf9VHVPPPZe0VfjPCwb9/Pesh6jTRvpq8NVWwezfS5xvt4zP72RDOvoTh0u18DI55KC9Zc6T/zcxbnuigNVkbmpe9vRSzWHfvft524dspjne2ovR2xvuU89F1hMa+oz9kYx3BM7MFofh+fr/ecEfTH81UfG8VFuZ3rXs/aYr5zibAzPlEM1jGKRb3Yo6o3XNePR6AT1ul29q8JnGb5Y13m0igXe1YcOBb74R44r6K/im1iPtpX9VWsqq96VzxmnroHrkkLtHCeKqaii+Knemp2vt0yb+TfCC/zcMZV+YLasGbsmcJYqc96NNh2ET+rpbTFY8fEXny/291rE/nKC+ZtFKv6UdjVflgH5qf0zfC994wLYyAu5jaKmdWtejommN0efY38mda5Xcu+vY39dZ9+fbvetuP5sF3vMRvV8y3yRC77/mbn84y16hDn19Rm5/tsznFsx/TjRnGY7/GME/nCW+yNzwvWNPJM+YE1lZ5KW8aJ/Fe6qf1OWFHfg+pzTfQ5ilG9qcG1FS+lo6qtdFf4mYZYpyVxWa0xweYaiif3m+nwctyW9/Hpen/s78PrdLvffvw408KoVj+OPW+/Hc90zzA3wIv6q+ie+T/zUXHDWo3WLYiNerzY/XXBLIZrcnyD+GyN8YzmjdaivjLtn9GS59Fz9l/1oHrhPBy9wFNpWekpw418juaqOlc0n3GfeVLxz/kZ7Gfr7+0h4p15H/mMfhsN7GUs6jTTVdViXRhjplsDvrh/ofmR5LuGqE/Ew7cRnhrO4+X6qLFzjvpEnxrhXkzfL3c6jvpVmkY8VJzyFWM6Hfsc4zYxH40oBr1T8XgOZH1xbxGvih6KZ4fx+XgOstn9scqgus3uHm+ip4hDE+sR/wZb54aecG8RJtZjDRSXyKuK/66NaxXhVzBXOMx6yrToSQ3lKcepeo1yG+W5jzO9la6zHmeDc9EP3ioeFuRk3jD/ioeYw/Wzuqz7vr9rPRLcHvBzjI3yOF/lRppirupL+bLqTU8wlf+qJudGPTpmD2IbxSleGOtebKSV4j0CTo6R1cp6x5pZPvJukKN47v18Ol7j+vZ6Px4H32+Oz39sgNVhGNRSfuJ6xNvnftLt+GzVV++u9+sxYneBhTW7nW8X7t0gTZs9aoO9cR9qdIpRvPicUB77+HS8JvFyvNb46di6J5udr73oj9Ilqqv6cPxh93qfr4/3Mdlw3bwf1AfXmE8PsLI67CP7hfVnmih+FS4twGItWDs+B3wd9XJPsM/It/228uU2fjhGP47bsUVPu8E5eTzX2IiHqqV8uxCu32Y/wXMYv08xGFjDxFqHGNRA8fGYRnnsE9fmml6X59jPTvNKq9O46rocpzhx7Qb7jMk6RVpcCEtx3tf8tv9y3B+5x8xpQI1Ba+xX5OMeu19vttv4l9fL5b9v439u4y9+dbn85a/etpfb+K/b3L/dxn/exq9v4ze38bevb3kvt+3/3rY/f3077/94G98d96GX4/Ve78HPF9RA9cc+ZB5/e9zufn7w+fvb9he38e1t/M3r2+1y5/Tn2/gdvJ/0zZF7OZ7n+XVwHNpjnYjfzG8c28F3x/7X4/7hy1H7m+vd937EdajHviMPH6yj66y4KKwG20o/6jzDumbna3DkZaSrysvOh+m5AoO1ZU2+cr/eNfVzxX3E3hrhKG6oLfbaRB5jDJpHvCbiZ96pGo7ZYT/zaa+xOQd/vOLv29r5M14DYv19VfcAcYxqZdzRL79dYe/Dzuey99YJI9JlSzRVnlV1dy875GM/s94bbQ2G8irqr6o19zRgv4LvGM3y59dm+jVA1KmZPk+49927/T728vp2vfrn2/j32/iP2/jt69v16x9u4/Nt/Oz1fn3443GNaMf4fNze8bXAYY8+bXZ+ruO8Z+eCP+/49uC61//r1zfuvz84fHcMP8df4Lr6cj3ftvh8Uj6wZ+yHPB/gcxf+3OgnX+C54j6+uZ6vO8pPr9Foi/N4rrC3HHex83kV9c5rSotZvtJM8cM47DPiyBpFHM307Sfr133Yjn1/TNlUDr1XnvXP3qm60fC8WS76q3pjHKWDquPHkQ7sjeKIHjEf5VuVU+Rfg32cY/4KFz1t9njbMXv8PI330IuaoBeob+av0ltxj2pyfiOsLIdHt8fbNXuretjnPx3Xh0/wvMJfR/LnKH7/vdn5+XW3Oc9G+0oX5hjpu/vsj2P9MVOmsdKz2fm+XWn3lTc8r/G8bvF5x334fhd8FEfWjb1S/nGO0jvSIjpWGrJGCjfqTeFGXkX73GvmcYat/Mj6rh7zGvJxH/btEFxVbOQva+L7UU+N5i4iN9Kw4u1ed0vyOxzjvnNoAjPzsos17LMRhuIe1WRtIz8jbmqee5rxUVjKK8yL9FAcebBelZwsDnHGAi73stnja7q+3gE365X1VrHDzvxUnNIXYzrENFpDHMWzizmuwz3MelW6qnpcmz2YDaMteoRrrAHnZfuRt4rnZo/v5fUgXnHGNeeJXqvYmT4mdEF9mljD/CH4VGpHvqL+7HfkQScs16InfNg3EziRXtEa64T1VU6Wy3wivTDPtdgIJ9JxwD7rqPh1m/vMNVAHs/PzZeWlwvU87z2qjfENtjjXaJ99wd7Y60457PFsKJ9VTKZvhu3+DZhnvVxL581+4n6HvKhm1EMWm+WwXzi3MpSvPq/wIr0r/akY1J21Re25ZxP5SkPHcC8remS8kQ9zrvTvud3W/GKszfTjlSy34gfOoe7MtVMM57APyttqr5j7E/5Ve5Bhoe5VDbyewVA5rIGJGM7POM80QV6rGnpeD+IyPObPfascrMfxjbYzXxQfxGCNKtwyzxinUZ02yeWYmacVH2a+KCznve93mFPaRxjMNVuP8MzO510vYDC/Z7WKOG8TbLPzY6Bm8ePfyGMT8ZFnA7Tx12qHPT73iPpE/GaP7/VmPjWKdTzlAdfcTF/Lfc4IJ9rvMKe0nfWA+6PAPRpm8ethTcyx383Oesz8wlzOmWEoLNQS19ifrE6DLfYc8cEaHBfVxdiqV4id+RBxxHqI431GPCMOGc9KP+6V0qHDFvlyPzO/Iy32sdn5Nj/bKnznjThjwmFA3kzvDjnIudv5M67DzjoYaOecG2HPfOM62Dt71il3wD7mIQc/Rgyjddwq7VXtWS4OX4t8cI7ej6qVaaj6QR6KK2ubeVepl8XMBms1q5Nhqz4H5ao6jdaiGmpeaYl6WnJc0akn8ZG/yIHrPtNf5NXMt5mfsxzn38WawkONZl72ACviXvGKcdH3UazFuWbaw0qe0ivCy7xsYj7zcKVHj+8TzlFeVHu6dnw+Ylj8PlpUkzXEwRqvaOAchuDQgzzldYRd5VDxFrcqXs1n3mM/Uc2sHmuCW6VZhJfpyXmZFzPOGLP3v3v+Cb43sH+u6A/wmdXvjvmXYzvs/NhNaYd8Fbdh8J0I+rznsPPtoQncTA88Zn8b5HbKwXER22iYab8j7SMM59MDHaOaM78VltJW5eCa528irsIv6kWNTrk8Ir1VHGJFeKh5pgfH4nc5sN/InwrnfQyKwZHl+7F/jvsTfM7bPxPOnzvf7PH9+RnXmT/jWENtGmnMowV4Blh+/AW+xzaCHNz3vrg/rtcovsO8r3HvRvmKO8fsnPG3YVDXZufvlHAt5ICaNYqJtIz85TilK/el9jm2B/OsVeQD50aeZTGZJhivOK3q6HX8exX79y6+v42/er1cfnkbn17fvkP4d7fx4/Xtu4S/P75v2I6tX2c/wXcf3HP2Bbk0sR+tu747rt8nGHyf8Q8H/z8cvPz25t8B3gjDRM3MF4zZ7I7/cnDwzz377/o1O38X2ex8W1T94nCOBseOW/XdNWQPVC30TeGrcwZ7qZxjWcxXjMO7/b5/XN++y7p/T+kfX9++3/qn69t3XL+Hc/XLsX85PHC/Nzt/V4nrowcZN9f+Bc67vd6Px9Yfh/rvJ+Dvpnqu2fnzHFFNdY7g+eM4+F9A7i+eG+iPEQ7jsh6r3jFO5bzhnF7EyOpyfrY2m8u4fNXweh/+nc8LnAfuZbf4NmUQ42OAHn7d3aCe18l6GHY/Z7z+sDiH+TTYNjv7o3xk3QZotOf6teFrLT5OsNgX76eJuMzbLuZmemTnxdfzQMS6Zvhc9cfjvuv3x/aPx/XT70Pwvssx/JjPI+bs8fvw+yc79l/gPO2APyy+3WWatCTHx1fe1/N9e7fz/XEj3KhexMnXoj5mA7EjL9nzSKNn6mecIk+i9WgYbaOY6jrGsTf+PM6vT83utwU8xl4aYUXcMbaLvGhb0SfzMtJGzfeJjkozrhXxmHFvcJxhRjjV86DSWzRXrVMdrCH3v1qD4wdt9/Uu+qz0w54or5s93iY6rPUinsJ+Rg8fXcxFWGq+BfMVPlGea/JMP0o3rNPEXKTjsz1k86t9zfAzjq5jpY8ZVsS70mdL4md9VLln/ke+Z14oXjOtLcibceNcxWtVh7aIw5wiP80e/VSerugx811pxbFRvxV87C3Tp9JHFlfpI/PE9yNfOb8lNQ3WsX/WNOMXjX7Ejv2Y3mduhMfezWp0O19LfQzAGwKPe8/0VXOVdeUL+xH1aDAqGmeez7BXarx3KM3V+kf3PPNh5vEKt2dyIt7VXla9VLpV63FuVlNpG8VHPs56esaX6toMu9n58XoFR2mQ5VX7W+k981nVi/w2GJlvRvHV3lRME/Oq/nv1Mju/tv/1dWC7v8Yx7PEapnRmTkP00KGmieOZNs30dS7y9Bk9sh7VYD4K1zX23wVlf10r/82uzPusT15zjVHvbmdvjGKH58PrnX4ORDrMPER9mz3WbEc9P/d8zbkM4I5YmWczr7lG5rXZ2edOONX63WrnS4bR7NEL5tHsfnt+OV63/+543X5/j/fy+va6/Z+O98F/PF63/3K8B+2/+bthv/4e8PVRj0wHPn9c7x3z8/FewV7ny/X+O/oGW/+P5m7n9xRcC+wX51kfo/0Oed3ur/E7nn8WgHNmnikvmE80Zt5jf3xOsA8ZhgkM5RvXiHpQdX2uJzGqB+bJPRvlqN4q9WYaR/lVXObpXIe9nfMXuK35+/6fj9vnD8f5/wK3wz0Pz89M1wpH1LPb/T0+/29H/x3rDep6nOcP6Cn04nr+vCleV7JzatZP1qPRWD0HmJPz5bozDg9aJFyj2h89VB/Z6MRxBPmN5hvFPONDVeMKdhN5WZ1e5DLjYGJE3ivtkX+F9wzzI3R/T2wFA3uo6hvhsW4VDT+ix2c0aQGGwchqReuMOzue9dUgT2m7bwfERvjY08ynnnBa4a9qRZyMcip+z3xfWUffuX7GfzYXaV7hs6Lzii6ZT6v+vkdzxTva57kMu9Fcs/ia2Ys9efyz/RlhResZDvdQ0aLiSZTDvGaYs7lZPvoU9V4ZqFPUO3q6H/ciR5Wb9Z1hVLRjz6seRvgzj1hnrp/xqMRwX5VeIm5VXaKeM695fXVE/b0HM8NCTVdqZBpHuimcMcGqYPI2q+f+RDpX++UeMo4878d9kcOqR5E22fx7BmIpTbJaSiflkSXr7us+OsxZghfhNzG3omOUv6JhVbtovQUYFT4m4jM/FGa1b6VVt7ufVe0i/qu8Vv1inplu7EmmJ2Ou+vdwDN8VqtSvxEa+z3p0XMa3ACOqU+m9L8SiT9VzoIrbaK1SI9OxytG1bDDeU/c9w71ooobihXMz3cweMSvrjdZnOB7bF+tE/fK8iZhqf+qY8ZSmeKx4ce2oP6VJD+Jnvas+uKeKT5W5KKYV4yoxXczx2n48YOD/0uL3fVln9K3KjdeH3T30rXNwXg1yPc4E1ooHjeYbrHNPXeBxfrfz9SXiGHF+ppeI0wY9+bz799McfN6E3ztErbH3qA8Tc9nwmvg9T6yrcNg39ofX0c8de0AP3memc6WPlaH0y7SLfJ1hVOqv9OaxTeQxX8W5wVrk24yPURxjrPrAms50zHxhvG50X3m9n3sb1RwFDpk+Zo/3S0Z5medeH0cUyzzQi4jjzKeZ78xnFq/iZhxW8So5PVmL+FR6i3xe5bhSN+qFc5lHE5y5lyx/1n/Gv09yFDc8Zn6K5wrHVV2RZ3TMdWba8DpjZ/5WcmcaKc+zvBUtn/Vg1mfF8wruzOMsboYx46z0bYv5yu9nR+b/s3jo+cz/1XpmjzWqXFY4sE8zX1b1Xs3rQW9VbO5ntr+PFuBk3Fsh5lldKphcu5LTk7iVeZ9rxbiq11XtMi04pqrRM/yf8d5zZr1HfIz2M97P8IvqvcefTIt9tKCfWX1cbxZf09RcW9RGadtoLotvsJ3plK17nxireuG67/GoypG9y7CqPFb4Zr72oB8r5Gb6fsS8j17sudndd6Oh4scEj31RmmzFviIuFsTzeuQBe6m4PjMaYeDxDNs9YK0yz5FzS+aj3KqHqzpEPq5iZP4xZgV/xqvCM6pZ7XEFn+cUf/YXY2e1ODeKWelPYa7qmvFYGaqua1aNU3U9dsC+BThZD/tx9/nr+T/QHT/irur4OnLpsMa/ddmtdh8186ZDvVbMe9bP98z7ccZRYfl5MPO3qtcKV+UN81BacgzvswYRPu57TqfjrM5K3xUfVa8ZNnNvNq8T+Zxpqvg1u9/Go5rOh3nN6qjeZrpGcaxvt/g98gzrWX9n3lXyszXUeB/D7t833bfbsT7s8XbeC/gVD1xXs/NvB/tvcPpvkDtP54LcZ1pasL3Y4+cPvDfk3eB4s/PvomNe1qvZuY7ixN5GvLMekUcUj/2o8yHir+qyTiqf+WTcFdcoL9I/wlMaZVz20Y+5PonzPjMuqqcVfl95XEmX652r82UuSteKD57b7Xw/EemX+czr3K/zxjjmVOmjiXilgTqOYiJfme9Mz5leikPUm28bzOP+zJfsOPN3H32yPuu5MpRnUQ3Fp5pbHexN1d/31GdPZr5E/rGWvm7BNuKQxfs+8szwqr189Ih6R48tWJ/5tJLD+cqfzIuq9yu5q32ucngvH9apUs9z9pgO+V1gVb3G0YP8Z/prSY+qfxU386jq4YpfipPyxArrMx1wXvmXabLjdtif9ZbV4f2e4LSg30o/WfyKT1ij0VzEjXvI6mJcxiPTMItBfRWXCjeOR18Unwqm4rHKpcq3ykfFdZrvxfyKzhGvltSpeK+8+QitfC3ixnVZjwqvFsw/k/OMdtUcVdNoveqhiv2InpQPFe4cb8l6pmW38+tO+/Gw+++kDbv/h6Cvv8BvGPYjzmz9nG52/g+lzc7/TeTftxh2P1Z1up3nWT/H9v9HvLy+/Xfit7fxm2P75fXtfxV//fr2H4u/eH37Tcl9O47/hmrH79j9cPyenP+fYTt+867ZXZfNzseur9n99ceKThjnuZ+Pmnsfn27jm4P359t4eX37T75/Onr45dHPz27jzwf3H47f6fP/ubIDb+f6O/gNS9f95fr43Rw/7oJndB78pMFR74ej9q7brvPOe+c0Dm7fH5z2Ov47nn4e4n/sbaB3p5rOyT1gnupcwVw/d4bdz/kX4uH/kevn7UZ5XMM1NHvk4lybnV8P7hDDPc7OHfZB9coD+THWe0ajfT5fPgLfeaPeFZ2Qj9G84hhps6ITa9zFeqbhBhgcqzxvwfx7BmuFnmacuP9sza8Hm51/O/RUR3wfr6r/8LzjNu29uB/YS6S1z3WaH8kaxyjuKtf5zPTlvKqXal5xX8FzzpE/vtbgGHucbZWuiufqPI+Mv01iIj8rXiC2JXFNrHU4Zl2zWrPajs1Ymc9VTSOPMKfil4ncbI31a0n+jG8079yVbhFPFcv4PBf52AXmTHfGZJ1WNInWFbY6nnGt1JxpFGkc4aj6SqMZPx6Rzm2CZfaoW9Yr5sx6Z30Yr09q836k2azHaPSEv4mYbGT+zmKruL7PmrEOqAfXUrk94WUW/35BFB/NqTwVP/PTe1R9GdXhY8fult9nR7yUDlWPsX6Wq+pWY7PcJuYi7sqjVb+f6cG9yfSJ+mDOGe/VPqqeVXBwrS/qg2MEtapcs75W+GSxMz1mOIpfde49PlWOV0ZWb0XryF8L9j+C57N9meXPQyq1WjEeNfkIbRQW11C4ypv38n+PPx+J4zl9AcNjWrLOOFXP/7+0qeIq/1d5ZLrMOJnAYR4m5md1Igz2s9pnpk2FY4O4PqmFeqpaGe9VD7NaM32571bMfQ9n1TtzUb1x3IrvbTGHOUZ8Eb8Fa5W6HBN5wXy64KfqV3pe8RixW7COmmRY7+FnAkPxzI6Z50fp9ZF6V3w0irNgvqpNVM/n2wQzy6/4pvr24ybiMjzkXNF8prWKjXIjXzKOlfqZjyv9zXIzHyv5jXIazO/HgzRqsK9q+ny3+D1I5XejdeVTtLaicabTR+Iq/DZZr/iIXmR9VPyf9cZ1/Fj1UcGPNK7mVnVe9WeFk6rzTE+Ms2s6KL490desn2gtmq96XcV7b7yKQ42y/mZ6rmrHfip/P0KDSn/PevwePI7pwLHZ+XMQ/j3VT9f7Zy72uGH3z175/J7nn4NqMJxHtzOnTvsNts7Bj1+Ay+V6/mydfx6rJX0Po2sbYCh/mp2vqZ7jGBvkOG/W0rn4OuveaE6tfcW6nvGbPfaLfNR50AgbvameQ3gc8efx0Ivo30RMxIHXuP9KnqqLc13MRbhKB+7DYxSu6rnqR3VEHDdYr/qp+ot4qfl9bkzWWZvM52hu76cHMVGvqjaudxHH2LM6jJlhrfqveI+glxXcSs2q96xLpF3mU1Zr3+9P4qzo8oxmK1pVeHEeHrcgppqf8Wqw1gkvqtdp7RkdovXZvNJixiXzLdKvorPSmH2r6JnVVbUjLB+dOER+V8aqPhXuq7ncC/f0EaOqbTae0dYgd6bHMz5Vsao+K9wsB9eUb5V6StdnPXpv7nuxDQbGozaq34/gVfXpIzXLfIswUYuexK/oVOnd8fqxHR5zfXxtCONUjxtwHzC3Qd7nq/7eh1n+OL7b4zV4UO6w83OCijYcr7zi7TM6nzn9Hxup5H8=</binary>
            </binaryDataArray>
          </binaryDataArrayList>
        </spectrum>
        <spectrum index="1" id="sample=21 period=1 cycle=1 experiment=2" defaultArrayLength="12400">
          <cvParam cvRef="MS" accession="MS:1000511" name="ms level" value="2"/>
          <cvParam cvRef="MS" accession="MS:1000580" name="MSn spectrum" value=""/>
          <cvParam cvRef="MS" accession="MS:1000130" name="positive scan" value=""/>
          <cvParam cvRef="MS" accession="MS:1000128" name="profile spectrum" value=""/>
          <cvParam cvRef="MS" accession="MS:1000505" name="base peak intensity" value="796.0" unitCvRef="MS" unitAccession="MS:1000131" unitName="number of counts"/>
          <cvParam cvRef="MS" accession="MS:1000504" name="base peak m/z" value="120.060337731677" unitCvRef="MS" unitAccession="MS:1000040" unitName="m/z"/>
          <cvParam cvRef="MS" accession="MS:1000285" name="total ion current" value="809.0" unitCvRef="MS" unitAccession="MS:1000131" unitName="number of counts"/>
          <scanList count="1">
            <cvParam cvRef="MS" accession="MS:1000795" name="no combination" value=""/>
            <scan>
              <cvParam cvRef="MS" accession="MS:1000016" name="scan start time" value="1.169916666667" unitCvRef="UO" unitAccession="UO:0000031" unitName="minute"/>
              <scanWindowList count="1">
                <scanWindow>
                  <cvParam cvRef="MS" accession="MS:1000501" name="scan window lower limit" value="100" unitCvRef="MS" unitAccession="MS:1000040" unitName="m/z"/>
                  <cvParam cvRef="MS" accession="MS:1000500" name="scan window upper limit" value="2000" unitCvRef="MS" unitAccession="MS:1000040" unitName="m/z"/>
                </scanWindow>
              </scanWindowList>
            </scan>
          </scanList>
          <precursorList count="1">
            <precursor>
              <selectedIonList count="1">
                <selectedIon>
                  <cvParam cvRef="MS" accession="MS:1000744" name="selected ion m/z" value="1609.79242043159" unitCvRef="MS" unitAccession="MS:1000040" unitName="m/z"/>
                </selectedIon>
              </selectedIonList>
              <activation>
                <cvParam cvRef="MS" accession="MS:1000133" name="collision-induced dissociation" value=""/>
              </activation>
            </precursor>
          </precursorList>
          <binaryDataArrayList count="2">
            <binaryDataArray encodedLength="54108">
              <cvParam cvRef="MS" accession="MS:1000521" name="32-bit float" value=""/>
              <cvParam cvRef="MS" accession="MS:1000574" name="zlib compression" value=""/>
              <cvParam cvRef="MS" accession="MS:1000514" name="m/z array" value="" unitCvRef="MS" unitAccession="MS:1000040" unitName="m/z"/>
              <binary>eJwMl3VcllcbxxWDerof4OGhW0AUA7DO18QuQMXEAOxAxQZUurtRWHe9mwvXM6ZOnTrnnDVrzkC2OXWbe88f38917nOuc51z3/eJ37Xe+bBY4HpYTFAeFoPVh4W/9rDQ6g+LZ4bD4o7psPjBclh86XZYvOFxWHz/xRFx2HpUPGc7Krzaj4oLe74Vv3z9rbjteExccD4mvnU9Jj5WHhOvqY+JVu0xUaY/JhZbj4kJhuOir+W4+N7/uDgy4bgIXXxczH75uJj46nFReuS4yP72uMg4flwknzouBv5wXOR1HRfdnE6I351PiFuuJ8RPyhPihPqE+EJ7QvxPf0K8bDwhms0nRLn1hNjjfkJk2k6IFfYTYoH3CTHW/4QImHFCvGP8TtS4nBRFipMiR3VSrNadFEsMJ8VUy0kx1OOk8PI5KW7WnhSuh06KsamnhHnDKfGc9rSoMZ4WpebTItd6WuxyPy1jnxZr7afFrW3fi4weZ8RU7RkxxHpGDHI/I8LtZ8TRAWfFoIKzIrzsrDh36Kz4/shZcfLbs2KL4zmxyfmcyHA9J9Ypz4nV6nNipfacSNefE8uM58QS8zkx3/2cWKz6QXSqz4v7Von9vLjnfV78YLogfrRcED+5XRBGp5/EluM/iR+e/CSu//eT0BguCoPporBaLgqb20Xh43FRBHheFKFeF0WEz0XR3++iGBRwUQwJuihGhFwU06MuikL1JVGhvSRajZfEu+6XxIe2S+Jz+yVx2PuS+CX4kngccUn07n9J2JWXxUD9ZTHfdlnEJ10WBzdcFoc2Xha/fnRZTDtzWcw5d1msvHBZ7Lh0WdRfvyyCel0RuF4RCeorYr72ikjVXxFrjVfEFvMVUeR+RVTbrohW+xXxovcV8ZbvFfGh/xXxZeAVcSz4ijgXekVc7nNF3I64Ih72vSISd14RYa/KWL9eEZoRV8WJJVeFx3NXxb1vr4rHx6+Koc7XxCb9NZFtvCZKzNdEvfWaeM79mnjTdk18ZL8mDnlfE6d9r4lL/tfEr4HXxJ/B10S3sGtCEX5NvLXpmpjf67p4S3tdfKq/Li6Yr4tH7tdFD8/rwu5zXcQEXBdjg66LhJDrYnHYdbEu/LrYFXldlERdF+8Pui5+WyLLqhuiWXNDHDXdEJtqboiwkzdE3OkbYvn5G6Lh0g1x2/mmeOx6UzipbgqL5qYI0t0Ugww3RZLlpkh1uyk2e9wUeZ43RZ3XTfGSz01xwO+mOBJwU/wYdFP8GnJTPAm7KZwjbgpr35sipN9NERN9U8wefFMMTZD9PG6JB0G3xOh+t8TTpbeEIe+W+LXtlhhy+JZYeOyWWH/ilojveVs8r7otjupui58Nt8UD023R3XpbGNxviwDbbTHIfluM974t5vreFqv9b4vswNuiKvi2eCH0tghLvC123b0t3jr8q3ju6q/i9X9+Fdu0d+T+vSOeM94RH5rviBPWO+IX9zvise2OUHjdEQP87oj4gDvi5NI7Yu93v4m5urtig+GuKDTdFfstd8UBt7viO4+74qbnXfGv110hAu+KWcF3Rcgbd0Wu9p4oC7onGmrvidWf3hM/ON0XnS73hbPyvvBR3xex2vtihv6+WGW8L3LN90Wb9b444H5fnLbdF7/Z74tePveFp999MSXovhi3TfZ9eF+4/HFf+D26L4Y9vi9mPb0v1v9zXxQ/uy9e6PZAfO7wQDzq/UCEuD4QmdoH4tfwB2Ll4AcicOwD8c2MByJ+/gPRsOSBiFn3QNQUPxA3Kx+IgQ0PRG7bA/FJxwNx/vkHIu/wA9F+9IE4eOyB+PHEA/HHyQdC/b2MefaBGPXDA7H1pwei9ucH4u3LD4Th7weiqVen+N65U/hrOsVwXadINnSKTaZOUWHpFK+7dYojHp3ihmen6ObdKdx9O8VA/04xLbBTrAruFPmhneK5Pp3is4hOcbFvp/irX6fQD+gU4YM6RXxMp1ga1ymyhnaK5uGd4szITlE9vVN4zesUpUs7xcupneLZqk4Rvb5TrNwkY2XKGDs7xYS8TrG7qFOoaztF475OcbP3Q/FtyENxO+yhOD7koZg79qFg1kOxbe5D0bnkoWhe91CM3/lQpGY9FPv3PBT9yh6KgpqH4rVXHooxRx6KrOMPxV9nH4q+Fx6K/CsPxQvXHgrbbw9FpLZLTNJ3iXxzl3jB2iW+cu8S12xdoptXl7D5dIlYvy4xK6BLbAzqElUhXeLtsC5xMrxL3IvsEq79ukRwdJdYMrhLRI/tEr/O6BKr1nQJ3+1dIqqsSxxp6BKivUs0vdQlrv/ZJSr0v4u3jL+LBZm/i/qS34X2xd/FyMu/i2fKP0Sz5Q/xr+cfwub9hxiZ/4eYpP5TnDL/KRzUj4Sf9pH4zv2RiPZ5JBL9Hom0jkdi6sNHotT5sUg1PRbFlsfiLbfH4qzHY/HU87Hw9H4shO9jscz/sSgMfCxGRD0WI9ufiG8PPRGrXZ4KZ/1TEWl8KhLMT8V261MxxO+p8O/7VNyMfSry1P+IC/p/RA/TPyLU8o+Y4faPaAj9R3he/UcUOD4TV1yfCVfVMzFA80z8z/RMKNyfiYG2Z2KR/Zko9n4mPvB9Jn7xfyZUQc/E4JBn8nx6JkrDn4kbUc9EyKNnIsO5G0Uu3djv2o0Dim58p+zGTVU3/lF3I0TXjeH6biQaurHS2I3dpm40mLvxlqUbP7/aje9du/Obojtu6u5EabqzUNedTH13XjR25zNTd34wd+eBpTuObt3xdO/OJFt3lnh2Z7u9O9Ve3XnVuzs9V3THY2V3XlvfHf/M7py73Z2hPR1I6OXA6t4O5Dk60ObkwAFnB067OHDH1YEeSgc8VA5Eqx2YqHFgqdaBnToH6vQOvGlw4IjRgWsmB/42O6C3OjDK3YGNNge6fBzYk+DA9n+kr1MP/lP0wKrqQT91DyZoesg4Pdil68G7hh4cN/bglqkH7tYeRLv1YLJ7D0569cDTrwfPufTkM9eePFL2RKvuSZimJ6O1PeX79+RtY0+Om3rSY1NPXtjeky929ORmVU9O9uzF3V69cHLsxXDnXlQpenFb3Qu7rhex+l7yG/divbEXpaZevGLuxSFLLzb36s3bjr35zqk372t781DfmwsevXnSy5FSV0d+VTnipHHE5ObICwsduZ7iiMMSR7yXOrItzZHGdEcOLHfk0UpHpq515LUNjhy74cgqRyeKnZx41dmJYy5O/ObqhIvSiWCVE2PVTizTOLFX68RzOie+1jtx3eBED5MTPmYnRlicWGB1otXdiYMeTvxsc6Iz0omiAU5EL3SidKUTh7KcWJLrhCh14uxFJ2ZedaLmrhMfODlz3tkZi8KZwUpnZqmcyVQ7U69x5oDWmad6Z7ZYnMkd5czdqc4kn3Im7ndn/nBxwahwkb4u/KxzId7uQr/ernRTujJK7Srn60q+1pVXda7oTK5kWl3xt7vS20nBBBcFP6oU/KtW4KVVgE6B2argsKeCu3YFam8FUT4KEnwVZPopaPZX8FmAbHdQssNJyX5nJYdclPIbKVErlfRXKUlSK9mmUfK1TsmveiUqo5Iok5JEs5KtFiVKm5LMBUpsrykJ6KniirOKUIWKqUoVG1UqGtUqPteouKlV4apX0degIsGoYptJxT6zSv57FXetKpJtKrI9VbxgV3HcS/b9XIXLzyq8eqplTDV9FGqmK9VsUalpU6s5pFFzT6smxqAm16TmNbOaMxY1T61qvN3VjPFQs8qmpspTTeZPaiY/VrPJSUOLs4Z7rhqMSg0pag1vazVc0Gk4ZNVw301D+SMNDxy1WJy1DHfRsluvJcCi5eVaLV6OOuKddKx31tHsouMbVx2dCp3cVzpWaHRUa3Xc1uvQGXXEmXQsMeu497WOXAc9b/XQc7Gnnt699fR11DPHSc+bLnp+ctXTS6nnDa1ezkNP4mA9R3sZ2OxioMPVQIDawDSNge1aA92MBkJNBl63GujlYeDD7kYeOhv5R2Okv9VIsbuRlGgje3Qm3tabSLWYePi9Cauzme+VZuZrzfxmMPPeBjN/OFvwdbUwXWHhbZWFa2oLWq2FEToLbQYL3xkt/GeyMMbZyouuVn5UWHFWWUnXWGnUWjlosfLtcSsXe7mhdHRjv4sbqWo3wg1ulJvcmOztxtu+blz3c+OVYDee6+XOco07PQzupJrcaTS7c9ziTjc3d2pt7izycWfaaHc0rh6g8GCT0oPNeg9eNXigN3sw2uLBa24eXHX3wGjzYIe/B7sVNhK0Ngp1Nj7V2/jDYCPIZGOu2Ua5xcY3VhtP3WxEeNhIsdmo87RxzG6ju7eNAT42UifY6D3FRsd0G6H3bXzu5EmYqyeLFJ7UKj05pvLEQePJQK0nK3We7Nd7ct7gidLkCWZPNls85b/w5Bc3T6wenvLM92S3pycH7J74+3gy29eTz+I8aR8j21I9qehp57/edpY72+X3snPe1S73mZ1RKjvb1Hbe1ti5rbVj19uZabBTZLTzhclOhNXOUjc7Te522jbaeWebnfVH7Wx08uKGixc2hRczlF4Uqrz4Uu3FU40XaXov9hm8OG/0YozFi9wQL/KPeZFl8GbqEW/ed/QhxdUHtdqHsRofsrU+fKTz4U+9D+FGH7k3fbhg8eE5Hx+iDL6sMPri6+JHg8KPs0o/NGo/xmv8yNX60fqKHy4O/hzs5U+Q0h+rzp9yg7+8V/xxMfvLf+dPttWfN+3+vDfOHzeHAE71CuAblwA+UgfwWBNAtC6AdfoAfrAH0O4ayFVFIHPVgVzQBmLRB1JlDKTYLZBv3QP5yiuQ4b7SqoPoZgriE2sQviODWP1bEG/0CibCKZjVzsG84SLLSllWybI6mAca+ayTz3r5bJDPRvlsDmaNJZg3rcFEesiyLZhOezB9A4J5KyiYascQzjmFcEEZgrs6hGRNCM3aEC7pQrAbQlhgDMHXGkKgZwhp9hCO3ghBcSsElT6UyYZQyo2hfG8KxWgJJdEaSr1bKDZbKPM9Q9lnD2WZbygv+YWS1RxKu1MYwa5hrFCEEa0JY5M2jA91YXxjDsPZGkapexhGzzBemB1GXK8+7Ordhy8d++Do3IfxLn34XtGH2eo+BOj7kG7oI++GPnzi1oc8zz6836cPO0f24cdrfVh0ow8hLuFkacLlmRzOFEM4KdZwXnAL5657OH1t4Wz0DKebdzj5vuEkBYYzMTqc3+LCiRwazrMR4UA4eSPDOT4qnOcKw1nVHE6NKoKf1BF4ayNYpovgVX0EXYYIBpki2GGO4EtLBM5uEVJfRFDtEcEFWwRe9giWekXwincED30iGOgXwXZ/6RsQgVNQBFUh0i9U1o2Q5dHSf5z0j5exx0fwVkYE13ZGMO1gBCnKSLlPI9mhi+QrfSSuxkimmiKpM0dy2RKJv1skK9wjeccjkie2SIbbI8n1isTgG8ntgEg+Dolk38JIYtoiWfs4UmrEvnym6YuTri+T9X2pNfTlkrEvAea+vGfty79uffnesy8v+/Qla7T0cY7iimsUwcoo1qqiOKCOwkEbRbwuikp9FD8ZolhhjuJfaxSj3aP4wRZFqlcUfzv14wdFP9LV/XhH04/R+n78aOwnx+jHf279eN+nH/9+1A/Ff/0wOPXnLX1//jb0Z5Jd2vr+XH/Yn7x/+9PHOVreGdHMVkXznDqaOF00ufpoThuisZmiSTNH864lmv+s0cS7R1PjEU2YPZpNXtF86R2Nyjeaf10GUKMcwDXVAMI1A9iiHcA3ugHoDAOYZxzAK6YB/GUeANYBlLoNQOE9AI+BA+jpOJDfXAYySDGQ06qBrNAOpLdhINONA2kzDeSeeSAx1oHkug3kjPtAvG0DWe05kI/tA3H2HkiCz0DafQfS6TeQ80EDWRc6kF9yB/LAaRAZ6kFodYOYrx/Ea4ZB/G0cxDjzIGotg7hhHUQ/90FkeQxiudcg2v0H8VPIIF5gEFcPD6LsV4nrYMJVg9muHswxzWDcdYNJ1w/mA8NgHE2DSTAP5jnLYP6wDgb3wVR4DOaqbTCR9sGc8B6Mh+9gnAMHkxQ0mFFhgzHMHozfj4O5clvWOcXwonMMYxQx8r6I4ZYqhoGaGKknYzini2GjMYavTTFy78ewxBrDe24x8t6OYYYthg7PGEZ6x3DdN4bvA2P4MjSGReExOPSNYVpUDPv7xXBtUAyn4mLoPjoGkRHDD9/HEHQ2hiM/xJB2IYYJ12JQucYyXxHLm8pYuqljmaqJZb82li5dLBhi5bkZy3VTLNGWWPZaYznnFkugRyybbbEc8YzF6hVLuncsH/nEovCLJdk/ltcCYnkWGMvk4FhaQ2LpDJWWWPrFx/L7xlh+fDeWzz6O5d3PYnnxq1juHYnlcFcsbz2N5YpjHFHOceS4xHHWNY4AZRybVXEcVcfhro2T92gcB/VxaIxxLDLF8Y45jl7WOBLc4njRPY6nHnGM94yj2R7Hfa84hvvEUeEbxy9+cUQHxMn1EUdISBzbQuM4HhbHzrQ40tfGcfpUHHN7DeGJ6xDGK4fQqR4C2iFU64ZITTaEGOMQik1DuGwewm63IQTbhrDNcwje3kNY7zOE90KH8Ff/ITQNHELNX0Mo+G8Ip5yG4ucylE2uQ/FUDeVrzVAsuqF8ahgqtfdQlpqHcsAylNe9hjIudCh3+g5lYupQeXYM45FiGONVw2hVD+N3zTDG6IZRbx7GPcswvnMezgnlcHzVw8nUyLJWlvXD2WwYLu/M4TL3kGWLtO7DOWYbjrddWu/hZMQNZ2fHcDqcRjDFdQTPK0bwTDuCGfoRvGIYITX5CHq4jWCW+wgcfUbwYeQIbq4ZwUkXwVmVkLmbkBpTSA0uyDUKuSYEMR6C256CrgDBHQd44gJTZOrwohK5niBJA29qQUpW3jeC2gxSvrFKyrRvbFAUBnMdRnLUdSRbVSMJ046k3XMkHwSMpMxlFChHSc03irnGUfzPNIov3UZh8xglc9RRnPQcxQC/UZT5j+LXgFG0jBzFu4dGUdlzNImuo3lLMRpX1WiWqkfLs3i03LujydCP5jvDaEJMo9ltHi3P9tFUuY/mvsdo2u2jeeY1miSf0fi+MhrzqdGsPz2av3uN4W2nMShdxpDqOoavFGOwq8awRT2Gs5ox9NWNoUg/hluGMfLlxtBiHsMTyxhmuo3hTfcxuNrGsMxzDF/Yx2DzHkOmzxjO+I4hwn8MIngMj0PHMKOP9Iscw+dRMs7EMeRUjeG8aixl2rHc1Y2lwziW7uaxzLWM5YB1LCdsYwmxj2Wv11iueY/lL/+xTA8cS6XDOCb2GscD3TheNo7D0TyOxZZxfG4dh6f7OLZ6jOO8bRzR9nFUeEk/73FSP0ifAePYPm4cr00dR2DGONYcHsd/p8YRdWEc4y+No5dLvNR78XyuiJfvHi/1ZjwXNPEM0sVTo4+X2jmeaaZ43jTHo7LGs8ItnqPu8QTZ4tnrGc91ezzCO542n3ie+cYzxz+eAwHxmIPi6RsWT/TqeHLfiKfnd/HsOBNPw/l4XlSMp7dqPEvU4/lKMx5f3Xiy9eO5YhjPMNN4+Z3H869lPHPcxvOh+3istvFs9hwvNeB4BniPp8pnPL/7jkcTNJ6wsPEM/Es+95xAmWoCk7UTeEM3AbVhAquMEzhhmkC4ZQLF1gncc5vARI8JvGqbgMI+gRVeE/jWewKFfhO44z+Bl4MmcCRsArePTuDdJxNocJ3IU8VE5qgmSj06EQ/tRLbpJvKzfiJDjBNpMU3kmXki860T8fKYyC7bRPZ7T+RO/4m4F0/ksuMkhjtPYp/LJBYrJ/G1ahKBmknkaSfxq24S4w2TeNU4CZV5EqstkzhpnUSlxyQS7JOw+kxiXN9JbLwziZdcJ6NQTuakejJR2slU6Sbzl34ys4yT+cg0GZtlMrusk3G2T5b33WSOe0/mvXmT2XxmMmbNFLnGpsj1MoV0yxSOW6cQ6T6FR7YpzLJP4WOvKXj5TGFR3yl89aK0n03h5e+mEH9rCtGqqdSrp7JQN5Wv9VMJNk6VZ+VUHpqnMtM6lQNuU+WenUqWbSrXPacy1msqr3pPReM7lfP+U4kLnEpq6FQiw6fiO3OqPDOncV8xjemqabyvnia/5zSydNO4qZ9GvHEab5imYbBMk/p0GpfcpiE8pvGCbZr8V9NY6zWNWN9p9AyYxsLwaWidprPReToXXaYzQjGdF5TTUaqns04znfPa6awyT6fVfTq9bNNZ7jmdk/bpLPOfzvGA6UQFTacueDrPQqaTEjadiIjpVEdOZ0G/6fiMn87ZhulS78zgX9UMUjQzOKKdQaR+BjUGWWeUdeYZHLXIOjf57DGDxZ4z6Os9g1qfGXIPzJCxZ3BuyQwUa2fw5NAM7jjP5IBiJl6qmeSqZ8p8YyYJupl8op+Jv3EmRaaZ/G6eyRzrTL5wm0mwx0zKbTN57DmT+V4zOeQ9k2q/mfzrP5PFgTN5OGsm36TMhGsz6dkzgTO9E1C4JrBBkcDPygRGqRN4TZOAUZfAdn0CNwwJTDIl8D9zAp7WBPa6JXDfPYEEWwKfeiYQ6JVAqXcCf/kkcNg/gcjABNJCE9gXkcC6qAReGZDAhLgE9gxPoGRMAqemJTB4RgL7ZybAnARylyaQmJbAkC0JbNyRwJisBMIrEvivKoGfWhK4+ZUc/5sE3j+UgNeRBPKPJvDw2wRmH0/gyxMJhJ1MoOpUAv+eTmDQDwm0nU9g5KUEku8m8PW9BN58Jsd1SuQv50QWuCZyRJFIlCqRRnUiPbWJUjskck6fyDBjIi+aEtFaEtliTZT5dyITPBJ5z5aIpz1R6vpEHnonyvw7kS/9EqkOTORZUCLLQhI5GZrI4D6J7A9PZEPfRH6OSmR0/0RKhyXyZHgii0QiP8Yn8srERA7MSGTi8kQyd8nYuxMZ3yhtUyLbDificyKRpL8TSXNI4vseSWicktjinMQkRRLvK5Mo1CTxpzZJ6tYkjhiSiDIl0WROorc1iTVuSVxwT2KkLQmzVxJZ3kn85pNEcGASy0KTOBmWRMHgJLLjk/hsUhJjVyfx9aYkXs1K4s6eJGbmJlFZKPt/m0T630lUOc/iP5dZpClmcUY5i2HqWbykmYVBN4ud+ln8apjFDNMsPjXPItg6iyo36e8u/W3S31P6eks/v1nybJQ+QbOkvprFy1Gz+CJ+Fse2z2LEvlmc+nYWqxxnM8plNh7K2eSpZjNfO5ujutnsM86WemU2162z+chjNgGes6mwzybNZzZnfWcz3H82rwbMZnbYbL4cO5sd82fzYsVsPmifzeBTs9GdkXVnZaw/ZlPXfQ4/95rDcO0cLIY5PDTNkXfmHI5a5zDAfQ77Peag9pzDVvscbnnNYYbPHD7znUMf/znUB8yhV9Ac1gXP4VLIHMaHzZF57xx8I+ZQFjmHtH5zONt/Dr+NmkNk/Bx8iueQVzeHrP1zWP2ZRJnMOE0y/9MmSz2WTJkhmWfGZJabkzlvSWaUWzJvuydjtyVT7JnMU3syy7yTOeOTjPBL5g3/ZDwCk1kcmsypsGSsfZP5ZkYyX81LZsayZByzkrl8JJkJ3ybz4bFkgk4kU/NdMj1OJbPuYjLTHOdyUz2XGdq5fKGbS6RhLi3GuSjMc9limctt61wS3Ofylcdcojzn0mafi8p7Ltt95vKb71xm+c/lUMBcooPm0h48l51hc7nXZy5zIuZyJHIuC5mLddxcziXJ+Dlz6XdiLsln5+LQJcs95vGSah6PdPNYbJjH98Z5CPM83rLMw8ttHqXu8+QZOI8VnvP4yT6PeO95HPCZR5DfPGr957EhaB7TQudxdIBsj5/HF4nzaJs9j2ML5/FX6jwG7p5HQ9M8Dn0ly9/M42Tv+dhd57NKPZ9LmvlM1M2X5+R8+hjn02Saj8Iyn23W+fzmNp85HvP51jafGPt8Xvaaj5vPfPJ95/PEbz5pAfM5Hzif2j7zidw6n42KBQzULeBF/QIsxgXkmxbwxLyAdOsCLrgt4CPbApn3LmC77wLmBSygvI+0Jxcw/PsFLOm+kAWqhZxSL5S5w0Le1S2k1rgQJ/NCMi0LSXZfyHGPhQzzXMib9oUyd1hIpc9CbgUsxBa+kG8GLOTjuwvZ+99CzK6LWKlexGXNIqbqFvGlfhHRxkW8YFqEm2URRdZFPHNbxBqPRVyzLWKGfRHfeC1isM8iXvFdhM1/EaUBi+getIj1wYu4GbKIpLBFHO2ziNcjF+EdtYh/ly9i2K5FTDm1iOLzi7j0ZBEOPVPI6JXCcecU3lGkEKBKkXd7CgptCjt1KXTpU1hiTOG8KYXxlhQOWlPo655Cu0cKJs8U8u0p/OOVwmqfFK75pjDTP4XDASnEBqXwenAK3qEpVIWl4BiewoKoFHqNT+HUlBQGLkrhlV0pvHg0hR7fpTC322JOdV9MWO/FtDkuRu+8mFyXxXKPLSZBs5ij2sUM1S/mLcNi/E2LZW60GKV1MbvcFvOH+2JSbYu56LmYyV6L+dJ7MQN9F/OK32LsAYupCFxM7+DF3A9dzLjIxRQPXMzOZYtZlr6Yf79ezLpDiznwbDGnXZcwWrmEj1RL6NAuwaJfQrFhCQ6mJWw0L+E3yxLmuy3hjPsSxtqW8InnEqK8lvC89xLcfZdQ6reEzMAl3Atawg+hS4iOXII6YQnO+UtI/UzGcVjK5h5L+cJlKa8pl+KjXkqdZilK3VJy9Et5bFjKStNSfjEvJcm6lONuS8FjKeH2pVL3LaXEdymZAUu5H7iUxcGy3/Kl2L+SbZplMm9YRm/9MrYZltFlXEaqeRmXLMtkTrKMb92XMcK2jPc9lxHutYwO72W4+co+frJPwDJ+D1pGWsgyxiQsgxPLqH62DEW3VJ46pHK7VyrnnFL50jWVGGUqQZpUWrWp8ruk0tOUylZzKl2WVNLcUrninkqiLZUTnqmM8krlE+9U+vum4hOQiiY4lan9UgkfnMqtkamcHZPK2xNl++ZU8nam8lJpKhebUpneksqzV1NZ/FYq/U6m8vIp2f/7VBrOpKI9l8rlSzL+1VR6PEhl9qNU3vw3ldIeaZxVpjFRnSZz7jSG6NJ4T59GmDGNDlMaHpY0qqxpKNzT2O2Rxt+2NNbb0/jNK40UnzR+8k1jun8aRwPSEEFpfBicRlRoGi+HpeETnkZDRBq6vmnkR6XRvX8amdFpPByQRtqgNGbFpnEqLo3gkWksmJrG+WlpDE9Mw2uu9E2RvovT2L9Bxs9Jg71pfJSbRlNxGu+3pTH77TS+/F8an3+XxtKraWT8lcbYbukoFensVabzQJtOqj6dWaZ0TpvTibemy3w4nTiPdN61pdPHns7zXul4+qRT65uO2j+dvIB0eQakkxmcTldIOsvD0rneJ53kiHTORqYzKSqdYdHpvDQ4naJh6VxelM7Hu9OJ3ptORXE69V+k853LcsYqlvO5cjmx6uW8q1lOuG45L+iX421cToNpOXrLcnq7L+eJbTmXfZeT5L+c0wHL+SBsOS4DlxMycTnTdi7npyfLCXRcgbvLCqpdV6BWrmCHdgVXLStkHreCs+4rmGJbwUivFRz0XsFg3xUsUq3kZ/VKkrQr+V63kkmGlRwxruRTy0pi3FbynvtK+tpWUue3EufglfwXupItfVYS+pksn1jJNJdVnHBdRbxyFSM0q/hEu4rB+lW8Z1hFX9MqXjWvIsi6ig63VTI/W0WTbRUW+yoqvVZR6LuKnIBVrAtbxUDVat5Rr+Z542p8zKtptazG3W01de6rMdpWU+65Gkff1ez2W033gNVsD1zN06DVrOmzmnvhq0npJ/1nrKZozmqyrq7mdfUa2o1r8HBbQ737Gky2NVR5rkHrtUbq7DUofNfgGLCGPYFrcAhew/3+a/h23Br8PljDh05red91LW9o1xKuX8urhrWEmNbyonktAda1POe2Fl+PteyzrUUVvhac1vGZYh0H1esYbF7HB5Z1DHRbR7RtHf281vG29zr6+q4jImAdrweuo0/wOnxi1zHr3jqmu65nmnY9p3XSGqQ1rmeqeT2nLNK6SesurW09Jz3XM8VLWm9pfaX1kzZgPd8FrmdysLQh0oZJ20faiPWc6LeeWYfXs/DX9Vy7s57UZ+tZpdnAav0GOg0bWGPaIHPIDay1bqDLbQPrPTbwu20DG+wb+MNrAxk+G3jku4GN/hv4K2ADm4M28Dh4A5mhG3gStoEt4Rv4O2ID/0RtoCRpA+a0DXis24Dvjg2c/moDjo4ZuLhkUOiagVKZQYkqA7Umg3JtBjp9BpWGDIymDGrMGZitGdS7ZeDmkSHXRwY2ewYtXhkyJ85gn28Gvv4ZdARk4B+UwQvBGQSFZsjzIoPQ8AzC+2bwdnQGM5MymDMvg39uZBCl3MgAzUY+0G4kVr+RTwwbGWbayOfmjWDdyNduGxnjsZGjto1MsG/khNdGpvhs5LTvRmb4b+Sn4I3MDd3IovCNXI/YyNK+0v9j6fvpRs58uZHkwxsx3d7IL5pNLNVt4lf9JlYYN3HftIm1lk38Yd3EJvdNPPXYxHbPTXTz2kSO9yZ6+24i328TioBNlAZuQhe8ieqQTVjCNtHYZxOeEZvwi9pE3NBNXJ+6iZ/yN7HvpU30+3UT/7uziZi7m/i6cxOT/9zEVsfNFCg3U67ZTL1+Mx7GzfhZNvOCdTOh7pt5w2Mz/Tw38z/7ZmK8N3PQZzNf+29mXOBmzoRu5urnm1ny5Wb+PrqZHic2c+neZvb8vVnmJ5l8pclkrC6T4/pMphozOWfKZLYlk8vWTFLcM7ntkSm1ZiYP7ZlkeGfy1CeTHX6Z9AjIJDcwE0VwJmUhmRjDMqnvkynfK5P2yEwCozJ5tV8mkdGZHBycCbGZzByRyS+jMtHNzOT88kxEcSbXazOJ/TGTzy5kcvTnTLZot7DHsAUX0xZKzVswWLfQ4LYFu8cWOmxbCLFv4Q2vLfT32cIB3y0M89/CuKAtfBe8hfnhW+Q/3II6bguT1m7B+uIWdIe3UOa8FR/VVl5UbyVCu5X3dFuJNWzlc+NWxpi3ctyyleluW/nRfSvzbVu54bmV5V5bZe66lU2+W/nXb6s8u7biErQVU+hWmsJkvHAZL2KrXJMyVv+tbGYr+rytLP1hK5fV21ii3cZd3TbWG7bx1LiNLPM2nKzbKHHbhtFjm1z72/C1b5M6eht9fbbxdcA2UsO3kdF3Gzn9txF+dRsPnbbzP9N2hli287V1O2c8trPcezu/+2xni992CgK3ow3eTn3IdrzDtvNin+18ELmd5lJZvrCdVf9tZ45+B78YdrDctIM/zDuklt9BL/cdFHvswOi5gxb7DgK8d/CGzw4G+u3gU/8djA3cwcmgHcwK2cHV0B2k99lBV/gOtkTuoEfUDgr77cAQvYPXBkvfFdJv9Q7ert5BVvsOhr2+g5RHO9ih2YmjbidW4072m3YSatnJe9adDHXfySGPnUzx3MmP9p0s8t7JXZ+dZPjt5Jn/TrmmdkpNs5OGkJ34hu3k1T47iY7YycHInYyN2smpfjuZHb2T/md3cv3iTgb22EV8712oHXdxRlLvtIt5zrvwddnFbclrrrtYp9jFQOUu/pHsVe9ivGYXGu0uGnS7mK/fhZ9hl8zNd9EWs4uInbu4vncXL+Xuon/+Lp5IPi3YxbgiOUaxHENSXyL7lcp+ZbKf5I3yXWyo2MXgyl38J/mqahcF1buYXLOLkIZdNJ/YxfPnd3H+yS4SHLJY2SuLfr2zOOiYxW6nLMY5Z6F2yeKspNE1iwWKLAKUWdyVvK3KYpM6iyGaLHposyjRZTFDn8V0vyyerchi794sJuRmocvL4kdJa34WSwqyCC3M4qHk/aIsthdnQUkWzqVZnJTUlGWRXJ6FT0UWtyWvV2axoSqLmOosutdkUVwr49dlYa3P4nFTFnvuyTHuZ3H+QRZdXVm4OWZzRfKCUzYrnbPp75LNU8lnrtnkKrKZqMzGoMrmgmSfOptlmmzCtdn8IflIl022PpuxhmzUxmzOSppM2SwyZxNsyabGlk1xaDaXF2azZ2U2P67Opm1NNos3Z7M9O5uA3GzuSZwKs/lOUlOUzdzibPxKsrkjeas0m81l2Qwrz6Z3RTbHJVWV2cypysanOptfJW/UZLOxNpshddn0rM/mW0lFQzazGrO51ZTN683ZZLRk49CWjWd7NtPfz2bAR9IezCb6iHznn7OZelU+/5vNs+45HHLOocQlh5muOXgocrgueUWZwzpVDoPVOXTX5HBYUqrNIUGXg6c+hxuSVw05bDDmEGvKwcGcwxFJuSVH5ig52N1yuCV53T2HDI8cue5zuDg5B9/lOfTLzeFvyZd5ORTk5zCtIAdrYQ5XJS8V5bCmOIdBJTl0K5Vzk5SW5ZBYLsetkPEqZbyqHJLrclh6M4fwWzk8kqzovZsZLrvZoNxNnGo3PdW7qdLsJlm7Gz/dbkYad9Nk3s0PEbsZPHg3bw/dTcH83Vzbs5vYvN30yN/NMUlVwW7mFu7Gv2g39yT/K97NjpLdjCndjbpM9pe0le8mtWI3fSt380TyeZWMVb2baTW7+aVWzqF+Nzdfkn1/202W8x7iXfagd93DT5IOxR5WKvcwQLWH/ySH1Hso0+xhlnYPPro93JGcM+2hctAevpq4h2UJeziVvodPdu9hSMEeehfuketmD4uK9xBaIutL97C3bA+Ty/dgqdjDNckrlXuor91Dd8VejkrmqvYSqN5Lp+RDzV5ytHsx6ffS27yXT9338u7IvSTs2cuOvL3oCvbyk+S5wr2sLtrL8ZK91Jbu5c/yvRys2Ete5V48qvdyU/JmzV5U9Xvpcs7lY5dccl1zmarIxV2Zy03Jm6pctqhzGanJRa3N5UdJuy6XQYZcHIy5HJPUmnJZaM7FKTWX2C3SPy+XUfm5aApy5Rxy5RxyiSnOpVdJLt9JGkpzWVKWS0R5Lk8lX1fkUlqZy+yqXPyrc3kg+bAmlz21uUyuy8WtXsZqzqX8Fzm/W7nYfs3lYs88Wp3ziHbNo5sij28lNco8FqryCFPn8ZfkC00exdo8knR5+OrzuC85YMhjtzGPyaY83Mx53JC8acljqzUPrXseL3jkMdQzj2vj8riQk8faPTJ+YR7HJLVFefKf5RFekscTydeleZSV5TGnPI/Aijy6JAcr88ivymNGdR6/1eTxfm0e2XV5WBvyyHtHxjiah89feaxxzifOJR8n13zOSJYr82VOkk8PdT4NmnyidPl8Zc4n2ZrPsAX5TM7N51ZePu/k57OzIJ/xhfmYi/K5LnmzOJ9tJfmMLc3HUJbPFcmr5flkVuQzqjIfbVU+P0syavIRtfms2C/jv5JPyuv53PhejvlfPt9JGnoWsKxXgbwXCujmWMAxSb1TAUucC4hyKeCZ5FvXAmoVBSxWFhCpKuBfyRF1ATWaAhZpC/hbV0CVoYCnpgK+MRfwRWAB9nkFfLC1gLt7ZblAWsmBwgL2FhUwvbgAr5IC7kkOlMq6MllXLusqZJ3kw8oCcqsK5PcswLumgPuSD2tlXZ2sqy8gr6kAn5YCPm4tIGGfLO8vYNZbBWx1LsToWsh2ZSHxqkIs6kJuSN7WFLJTW8hEXSG39IW8aygk21go10MhHuZC7kjetxRCXiHa/EIuS14tKGRLYSFjigp5s6SQCWWFWMtlf8m7FbJ/ZSFTqgo5UFPI3tpCPmmQbYoiclRF2DVFfKQtIlFfhL+hSOq9IqlDihjqV8SU3CI882R7fhH5BUX8UVTEF8VF/FNWxNHyIuorihjVVETH1SKqHIuJci6mm0uxzOGLWakoxkVVzI+SF9XFbNQUM0pbjEFXzFv6YmymYs77FjOlsBh7UTH3JZ8UF1NUUsyc0mJCyop5IjlcXkxdRTHLKosZUFVMr+pizkjaa4pZV1uMpr6YNxqKaXIuYYVLCbGuJbgqSrggeVlZQqaqhLHqEiyaEt7XlvCnoYSvjCX0s5TwYG4J8xaU8DCvhG7FJZyUtJWUsKa0hGFlJajLS7gsmVxVQkltCXd+KcHuUkqZolSurVK6qUs5KWnTlLJWW8oIXSlafSlXJW8ZSuV/K2WaqVTm76Vs8JRtlPLK7FJu5pfyfkEpuYWlJBWVElxcyhPJ0ZJSefaUsryslNjyUhQVpVyU7KgqZVJ1KfaaUh5IPquVc6grZWF9KVENpTg0lvK9pL1JjtNcysiWUoytchxJ7r5SGj8q5fRN2eZYxi3nMj5wKSPftYxZijJClGX8LTmmKqNZXSZz4jKGacvQ6Mq4KnlbX0aOoYzpxjL8TGX8KfnGXEatpYxUaxmD3cpwcS9ju60Mu72Mz73KqPAuI8VH1u8t4yfJ5PwyHhaUUVVUxpLiMgaUlOFUWsaPkpfLythaXsbEijI8K8t4IPm8SsaoljFqyuhfW0bvujJ+kGxpKMOjqYxFrWWMfa2MiK/KKDpTRvHPZWz8rYyDf8l+LuUsdi1ngKKcH5XlbFOXM0lTjl1bzpe6cqr05fxkKsfHrZxUWznvRZXz39By8leV8yi3nKGF5WiKykkqLZfrvBxTdTntp8sZc6acRefLmexagY+igj8k3ygrqFdVsFxdIbVyhcyZKmg3V+DmVoGfbwVN2yu4tauCH/ZUsC23gsl5FXjny76SQwUVNBRWsKKogmHFFehKKrgueb+0goKyCuaWVxBRUYFDZQVnJS9UVTCxpgKv2gq6JF/XVVBXL8duqGBOqxzjVgUnnSppd65ko0sl41wrpc6q5IHkC2Ul1apKUtWVxGoqUWkruSrJ01fS3VTJGclEayVebpW8XFzJ9pJKppZWSu1eyWPJt+WVWKsriamX/Roq6dFaSeeJSiIeVNKsquIzXRWphirijFX8YqpivrWKC+5VvO5RRYJnFW9OqGJzURV/llTRXFbF2vIq7ldW8UVVFTXVVaTXVDG0topbdVV8VF9FaUMVrk7VvOtcTV9FNb2V1byhqiZHXU2SppowbTXdddWclbysr5Zrs5p/TNU8Z6lmi7WaDM9qktdVs7mgmomF1fgUVfNI8m1xtdzfsr20mviyav4or+ZwRTXrqqrxqKnmm9pqGuuqWV1fjbWxmi+bqhGt1YxV1OCprOF3yWFVjdwnNazX1DBWW4NNV0OX5JBe1htqWGeUz2b5bKmhyVpDo28NzxfVsK24hqklNQSW1vCP5HRZDS+W17C9oobplTUEVdXwTHKmuoaXamrYWVvDjLoaQupr6NZQw1nJK4017GqqIaG5hrCWGrq31vCD5NW2GrL31ZC0v4YPDtbwxekalM61HHCp5ZaqlgpNLanaWobqajHoa7kjEeZaLJZa7ks8bLXMyK0lJK+W7vm1/CB5raCWnMJaZhfVEllcS++SWi5K3imtJb+slgEVtSgqa7km+aCqliU1tcTW1qKrq+VgfS22/bXIg4oHV2Rc5zq6u9Txg+R11zp2K+qYo6wjSlWHk7qO/2nqKNLWkaKrI0Zfh8ZQxy3JQWMdy811PLDW8bVbHZ0T65gwtU7q+TpURXXckHxcXEdlSR3ppXWMKKvDUi79Jd9U1NFcWSdztjrGV9fxpKaOk7V1vFBXR4+mOvw+q+PdQ3XyPK/nhGs9zynq5V1czwxVPaHqenpo6rkgeUtbT76ungX6egYa6mU+Vs9NySemeqrN9ayw1COTQNzd6umSPLPX0xhXz8+j6vmysJ51xfXEl9TjXVrPE8mpsnr53+uJrKrncnU991wbyFA1sEffQLSxgRumBg6aGxjt1sDztgZ+y2tgYEUDmsoG1tY08LSugeSmBi5daWCncyORro1cVTTyobKRSlUjK9SN2LSNPJJ8p2tkl6GRKFMjv5gbqbY2stKtkcLhjUzLbOTj3EZW5TfytLCR74saebW4kT0ljcwrbWRgWSOa8ka+qGiUd08jgTWNdKtt5O062b++kc6mRg60y/FcmrArmngiOa1s4lVVE3vUTczXNDFI24RW18Rvkq/0TbQYmthkbGKqqYkQcxM/W5p439qEPNR5ZGuirbCJq6VNfFTWxKqKJnyqmmQe2kRKXRND6pswNTTR0dRE6ktN/P1xE/N6NdPm3MwvymZq1c100zdLvdRMqqmZvyzNnLLKcnwzH21rZkhhM5aiZrokx4ubGVDezDeVsn9VM1urm5lZ00xkbTMudc3ckHxa30xDQzMZjc2ENDfTs6WZy5KqtmamfNpM2ZFmzh5vpuC7ZpacbObk9810nm+mvKuZnS4tRCtaUCtbuCP5WtVCm7qFrZoWErQtROpacNW3cFPyuaGFJmMLm0wtTDW3EGZpwdHawjXJJ24t1Lm3sN6jBeWkFjKntvDZzBYqU1tYktVC7t4WrPkt8j5p4buCFl4ubJGatYWFxS3ElbRgLm2hS3K8rIWXylvYXdHC/MoWYqpaMFa38FByrKaFF2pbZA7Qwtz6FgY3tGBobOFoUwvPNbeQ1dJCcmsL9/a1cGS/nMeBFr76UM73gpy7U6vUXa1sdmllumsrEYpWXJWtMi9r5QtVqzwnW8nUtDJD2yrfWbbpW6WmlW2GVlqMss3UykyzbLO0orDKNsmXbq20ureyxaOVBFsrfT1b+TqglX2BrfSPbOVUQitVG1s5mCXHzZf+xdK/pJWtpa0klrXSr7wVdUUrv0kOVbayv6qVHdWtDKhtlWdTK/cl2Y2t/Nkh53yoleGubfKebOOx5IyyTeaTbVKntuGta+OZ5IK+jQpjG08T2jia38bzBW3yXGxjflEbccVtWEra5L3WxqnSNl4va6OwvI1lFW2MrGzDq6qNfyU/Vrfxv5o2KmvbWF3XxoT6Nq42tnGwqY29Tvt44rqPc4p9vKPcx0r1PuI1+wjQ7qOHbh9XJJ/o99Fg2Cf3zj5mmPbR17yP3yz7OGzdx3Nu+8hy38egyH3Y1+xjV/E+5pbsw1K2j9Pl+3ijYh/FlftIr9rHmOp9+NXs43KtjNO4D3Wz7PvZPm657GeXcr/M4fcTq97PGe1+3tLtJ964nyDTfnqZ9/OZZT+v2aVP/n4eFe6nrGQ/IeX7carYL7/xfubVyL61+/mrbj/vNOxnddN+2vftp7BnO9ec2tnm2s4cRTuDle2YVe08krytaWe1rp2J+nZCDe04G9v5xtROh7mdHEs7C63t/OPeToa9nYBx7Ty/sp0Pc9upz2tnU347CQXtRBe2oy9ql/u6Xer3dt4oaaektJ0VZe2ML28nuKIdp8p2bkm+rpKxq9vJrpGxa9sZXteOZ72M1dyO/bV2mn6XbU4d2F07uKjo4CNlBw2qDjLVHVJ3dDBQ24FJ18GfkjP6Dt4xdMi10cFaUwdTzB1EWDpQWTu4Jznm1sEr7h0UeHSQZusg0N5Bu08HYngHebM62JbfwZyCDp4UdXC+uIMPSjqoLe1gY1kHM8s7iK7o4PfKDr6v6uDt6g7Ka+Q4tXKcOjlOvRynoYP7kuONHRQ1d7C8pYP41g5GPd/Buwc7CDrZgbL7c4T8n+G6jo/q2AI4noQohLi74pRSatRo+5s6xVuq1P3V/dX7Wlos7u4uECLEncjGNgZEIU4cYpCE8OaP7yfZe2fOObt7d2aOVizr9WIZ0o/lvEEscYax/G0Uy3vGsTxhEouLaSzqZrEMSOXmsUTYx1JzNBbtk7GMSNWnYklwi+Vf91g+9Ijlac9YNnjJ+97yvlTtI68FyNdB8rVUHSzvp8ViuTqOm1LQ2jh+0ovjVf04efaMY9kwTp6T4njEPI5eyziKreJIeyQOA+LI2h0H78Xx4z9y3PE4Ck/GEXYqjl/d4njDPY5HPeJw8IxD1SuOPqnMO45onzj+5xvHu35xPOEfh2tAHJqBcQxLVUFxfBQax2c68RjoxnNNal4bz1m9eHz04/nWIF6ux/HcZxSPhXE8N6V803hCzOL5xTyeIxbx7LKMl+fieFSt43nKIZ6vkDGOyfkn4vnuZDyHT8Vj5R7PkhTuFc/bPvHgGy9/Z/Fo+sczLFUHxJMUGM+JoHj+ExzPtlBZT1g8LeHx+EXG831UPC9Fx/N0aTxmU/L+rXh01yZwRj+BF40SuN84gSWTBIrNEogwT+BPiwTetUzgCasE1lsnoGOTwKh0t1MCracScPBOQM0ngfO+CRz3T+DOoAQejUygXi9RngUT2WmciLVJIivSZdNEyswSiTVP5B+LRD6yTKTNNpFv/0ok4Xgix08ksu9UIh0eiRR6JhLhlcif3om855PI076JTPsn0hyQSFZgIq+HJPJoaCJOYYmMhCfiEZVIbXEiVWuT+MIgiXuNkrA0TmJZ6jVJosw0iVizJPZYJrHdKgkT6yQWpA6bJAptk4iwS+J/9klsdUri/AkZwy2Jg+5JXPZKosI7ieO+SXzml8R+/yTuDpAxEpIIbU2ifXUyYbrJvKeXLHv/ZGYMk7lglEy+sbxukiz78mTeN0vmGfNktlokY2iZzKx00SqZAutkwm2S+Z9tMh/YJfOcfTJ3OCRj5JjMX67JHN2aTNxDybzyRjJRfydTdjKZz9yTOeCRLM8UyVh5JbMi9Xknc94nmSTfZNz8kvnKP5kXA5JlD5WMXVCy7NmTGZJqQ5JJC02mrTuZPWtSuEs3BbO1KfTqpVCun0KCQYo8G6fwhVEKLxinsNMkBVvTFNTMUhiSas1TSLdIwdsyhe+tUnjNOoVHbVJwsU1Bxy6FCUlpn0KQYwq/OqVweVsKoY+n8Mo/KWgfl/cl5YkUsk+mEHwqhd/cUnjXPYVnPFLY6pmCkVcKC1KndwolPinE+qZwzC+Fz/xTOBiQwn2BKdgEpaAaLGsJkbWEylrCUngsMoXWmBTeyk3B+nYKutqpRKxJ5W/dVD5em8pevVTu1k/F0iCVFanfMJVqo1RSjVPxMkmVe10qr5ml8ph5KussUlljmcq01GaVSp51qvyOUtnhkIqFYypVzql8ty6Vj7alEnYilf+dlP+fkvfd5X0PGV/q95TxvVJJ807F2yeVH3xT5Z6VCv6pbAhIRS8wlRnpYlAqRcGpRIek8m9oKp+FpXIwPJX7I1Kxi0xlVVQqgbGpfNicisrqNH7WS+Nt/TSeMkhjq2EaxkZp3JAqTNJINE3D3SyNb8zTeMUijXabNAps5fVX07j4dhqfv5/Ga8fTuOSWRrF7GrEeafL8kMaXXmkc9k7jYZ80nH3T0PFLo80/jfyANCID09gZmsbe2DR2p6WRWpAm9+90uc6m87teOu/rp7PDMB1Lo3RuS3Um6fxmns5dVuk855TOxL/p/HsynRfc0nnQPR0nj3R0PNNlz5ROu1c6hd7pck1Nl7+tdL7wS+ewfzqPBKTjEpjOmqB0rksXg9OJC03nZFg6X4en80pEOuuj0olZc5rjuqd5Se80u/RPs87gNLOGpykzPk2iyWl5xj3NEfPTGFudptrmNL/Yn+ZXcZq2E6c54XaaRz1Po+99mh6f01T6nibF77Q8M53mp4DTvB14mmeCTmMRcprh0NM4xp7m7pzT2Kw9Q5ThGV42OcNjpmcwMD/DDcnP+gzP253B6OEzJJ86I3vEM/KMeIZ3PM7Ic8EZdnidwdr7DKt8zjAqNfueIc9PxvI/w/GAM3wVeIZXgs7wePAZNoWcISPiDE+0nWHw4hkWtDOoWp3B6TUZBOhmsF8/g50GGTgaZqBjlMF1qcM4Q55zM0gyzcDbLIOfzDN4xyKD3ZYZ3G2VgY11Buo2GXKtzaDQLoPvHDN4yjmDbS4ZPHJfBg88Ju+9lMHJ9zJ49OcMao5nEHwyg/+dyuCQewYPe2Tg6pmBnleG/H1m0OudIfdiWZNvBoF+Gfzpn8HHARkcDMzgwaAMXIIzWBuSwZzUE5pBengGaYkZbNA5S9+asxzVP8vnBmd5yfAsjxmdxdjkrNxzzjJgepZs87OEW5xli+1ZTO3OsiI1OZwl5N+z/H1Mjj95lmW3swy5n6XR4yznPM8S6XVW9lNnaQs6i0foWd4JP0vywFke1s4kQi+T4/qZfG2QyeuGmTxplMmdxplYmmSyyjSTCandLJMS80wSLTLl2pbJz1aZvG+dyT6bTHbaZuJsl4mufSbz0mWHTGocMznqkskXrpmYbczk6qZM4rZm8vz2TO67K5PZuzMJuj+Tv3ZmcvjBTEweyST/k0zuPyrnH8uk9ngmoScz+dItk1fdM3nCI5NtnrImr0zUvDMZl9p9ZE2+mST5ZeLjn8mvAZl8GJjJgaBMHgrOlOfpTE5EZfJGTCabzmTySUMmG5WZDLfIXG2ZvHNJ1tKZiWOXrLs7kxenMnlGIws7rSyua2fJZyqLM2uyCNbN4u+1WXyul8Ur+lkIgyzuMMzCwigLNeMsJqQLJlmUmmaRbJaFr3kWv1tk8bFlFoessnjEOouNNlkY22ZxSxq2y6LZPosChyziHLPwcMriJ+cs3nPJYue6LFzWZ6G3IYsbUv/GLOzvyqL6Hhl7t4y3Lwuvl7L48d0s/vkrC83jWZw+JWt0kzW6Z/GFRxavembxhFcWd3pnYeWThYZvFlNSh18WFf5ZpAdkERiYxV9B8j0FZ/FyiHxPofI9hWVhGZ7FZEQW5VFZpEVnkZKbxeHCLMzbs/izK4uXerLoVs/m6TXZ7NDNRkcvm179bGoNssk0zOa4cTbfmmTzpmk2z5llc695Ng4W2XK/yOaKVTZ11tnk2GRzyi6b+52yGb4zmyd+yubZo9mcO5mNu1s2/3XP5j2PbPZ5ZvOQVzbrvbMx8smWvVs2I77ZtPplU+yfTVJANr6B2fIMl83jodl0RGZTqJND4uocftfN4bBeDo/r53CHQQ6WhjloGOUwLXUZ51BlksNZ0xzCzHI4bp7DtxY5sr/JYbdVDoUOOeS+ksPXJ3N441QO97nn4OyRg55nDovSkFcOzd4yj28Ovn45/OGfw6cBObwcmMMTQTlsD85BOzSHWelyWA4xkTm4R+UwmZhDRkoO99zM4SX9c9xpeA4d43PMSVdMzlFveg4vi3P8anmOx23OoWV/jhync/y0/RwHd5zD6tdzzJ44R56bHOdxjt88z/GJ1zle8j6H8DnHdt9z2PqdY7X/Oeal/oBzJASfk3vmOV4JP8dgzDmc086RNCBjaOfylF6u3PNzWWuYy6I0bJQr+6hcSk1ySTXNJcgsl3/Mc/nGIld+Nrk8b5XLA9a5rLfJxcQ2F1W7XDIdc4l0ysXNOZdJt1w63XOp9sglyisXd+9cfvbJ5SPfXA775SL8c9kekCt7vFy5d+VyQxoMzqU5ROYLk/nCZb6IXNqzcmnrzCW0Jxd08lijm8fQ2jxa9fIo1c8jzSCPEMM8jhnl8b1xHu+a5HHANI9dZnlsMc/DyiIPLcs85qQ+qzyarPMotMkj2TaPo/Z5fO2Qx5uOeZi55nFtXR7xm/Lw3ZzHn1vyWN6dh/1LeYy8ksfBY3nYnMzjximZ3y2PFneZ3yOPdM88Qr3yOO6dxw8+ebzvm8chvzwe889jW0AetoGy5iA5TxoKlnWH5FEWKueFyXnheZyIyOPHyDw+iJLzovN4PCYP3fg81mbmcTUrj7oemedmHp+syedl3XyeWpvPPXr5OOvnY2SQj4phPpNSl1E+tcb5nDPJJ840Hx+zfP40z+cLi3yOWObLZzlffl/5bLDJx9w2Hw27fGakK/b5NDrkU+iYT6BzPu+uy+fGZjl3Vz7/eTWfp1/PJ/G9fIaO58vzdD7hbvn87JHPx56yFm9Zi08+Lr6yFj9Zi38+U1J3QD51gfnkBcm5wfn8HZrPN2H5vB2ez/6IfHZF5rM6Jp+b0q/J+Xw5nc+rt/P575oCPtIt4PDaAp7UK+Ae/QKcDQowMixA1aiAKanHuIB6kwIKTAtIMisg0LyAfy0K+M6ygPesCjhkXQA2BTjYFdDpWMDf6wrYtrmAVz8rYOOpAizcCtByL2BeGvQooNyrAA/fAj73L+BIQAHPBxawObgAndAChsMKaA8voDKigOioAt6IK+Dn7gLiFwoI0SzkPt1C1q8tZE6/kAGDQloMCyk3KiTDuJBIk0I8TQv53ayQz80LecOiUPZShTxsVchW60JsbArRtS1k1K6QDvtC1LYUUrytkKLdhbx6oJBdboVscy9kxbOQCa9Cur0LqfcppMC3UJ69CgnxL+REQCE/BRbySVAhrwQX8mxIIQ+EFrIxrFCu3YXoRBRyQxqJLORiVCHV0YV4ZRUi1ItoXV1Epm4RMWuL8NEr4i/9Ir4xKOJdwyIOGhWBcRE7TIpwNi3C2KyIGfMi+i2KaLEsotyqiLPWRfzProh3HOTch4oYPlTEg5/JeSflvFNFmLgXoe5RxKw04FlEpXcRWT5Fskcpws+viKP+RXwXUMQHgUUcDiriqeAi7g8p4mZ4EUv1RYS1FPFbWxFPj8j/rxexvKaYCd1i0g2KiTAs5g/jYr4yKeZt02IOmhUjzIsxtSqWPWoxF22LSXIoZvmBYn47UMzcK8VkuhUT617MUc9ivvcq5kPvYl72KeZZ32Ie9Ctmi38xtgHFstco5rY0HVTM5eBilCHF8vdazNmwYnwj5NwoOTdazokrZk9bMc9olnBFt4SWtSVU6JXgb1jCf41LeM20hD1mJewyL+FOixIcLUvk2boEdesS5iQ3pxIOrivh3X9LsDlVwlq3Em5L0+4ylmcJlV4lZHuXkOBTQqBvCSf8SvjFv4TPAkp4M7AEgku4O6SEdaElmIeVoBNewpI0HlFCT2QJpdElnI0pISa2BL+4ErxzSthiXIq+aSmqZqXMSIPmpVywKKXGspRU61LCbErxsC3lT7tSvrEvZdX6Ui5tLOXOe0rpeqCUwH2lnNhfyluHStlyspQ591KGPeQYz1IUXqWyPynltE8pUb6l+PiVyu+4lB8CSvk4sJTXg0rZG1zKYyGl7AgtxTWslNURpSxLiXGlhMSXcvVsKdVVpei0lTLRLq93lnKfVhmF+mWcNiiTvUQZvkZl/GNcxn9NyviPaRlvmJWx37wMYVHGvZZlbLQqw9q6DD2bMlRsy5iRBu3KuGhfRq2DjOVYRrqTjOVcho+LHHeH/P8eGfM+GW9nGffvLcPgQBlrj8n5x8tQnJK53cuI9ijDz7OMY15l/ORdxmc+ZbzlWybX+jKe8i9jZ0AZWwLLsA8qwyi4DI2QMkZDy+gOK6M8ooyEqDLcYsr4I7aMlxPKaD9TRmKVjH+hjDv6y3hVoxy9NeWo6pYzKw2vLadDr5x6/XJKDMo5a1hOvFE5QcblnDIp53fTcr42K+d983JetiiXvUs5u6zK2WFdzjqbcixty9G1K+e2dN2+nGLnch7ZWs5dd8hrh2W818u5+4NynjpZzh1u5Ti6l2PiUY62ZzlL0pRXOX3e5bT5lFPjW06BXzmn/cuJDijHP7Cc40Hl/BJczpch5bwbWs5LYeU8Fy5riJA5ImUNUbKGaFlDTDkqseXMSMNx8j3Fl9OQUE5pYjkJyeW4p5Zjn13OsVI5rq6cnZ3laPWWUzhQTurNcnyWysnRrSBMrwIv/QqOGlTwo2EFnxpV8JZxBYdMKnjatIKHzCq407wCZ4sKzC0rWGNVwW3punUFQzYVdNhW0GBXQZZDBYmOFYQ6VeDhXMFfLhW8sb6CgxsqeHCTvPeMvPdsBX8cq+D1kxXsP1XBE24V7HSvYKtHBY6eFeh4V3BLGvSt4JJfBfX+ck5whdznZH3nK9irU8n9ayox1atER7+SFem6QSVDhpV0GlXSaFxJuUkl50wrSTGrJMK8El+LSo5ZVvK+TSV77SrBXs53lvNd5FzXSrbeW8kzRyp5+atKXE9Wou9WySr3Sm5IVzwrafeqROFdSbFPJZm+lST6VRLqX4lXQCX/BFbyU1AlXwRX8l6IjBFayZ4wmSO8EseoSpoTKjm45jxLRueZNj5Ph+l5GszOU25+nnMW50m1PE+U1Xn8rc/zh+15vrM7z0bX8xivP0/4ifMcO3WeI57nOeR1nme8z/OIj7zvdx47//PoBJ5nRRoJPk9PyHlaQs9TFH6esxHneT3hPAcTzyOmz7N6bRWj+lUojKooNa4i26SKFNMq/M2rOGVRxafWVbxsW8UeuyqEfRU7Hao4sruK/sNVmH1SReKpKnzcqzjuUcXvnlV851XF2z5VvOQr5/jJ8QFVbAuswjWoCuvgKgxDqrgaXkVvhMwZJfPFVOGWIGNXV7HSUMXfM1U43arCYqWKEs1qjhhUc8iwmkeNq7nXpJqtptU4m1VjaV6NvkU1GpbVLEvXraoZsa6mzbYahV01pfbV5DhUk+pYTYxTNa7bquncW03zvmqq91eTdbAat8PV/PRyNV++InO8Xs1zR6q5/81q7nirmmMnqvnuVDXvuFfLHqiap7yqedi7mrt9qtnkW42jXzXm/tXoBVSjHljNknQtSNYQXC0/b1lHaDV1YdWUhVeTG1FNemQ1cVHVhERX4x0j48dW83uczBFfzacJ1bybWM3m9GoszlRzObua47PVqKyqoVmrhmKdGjz1avhXv4bvDGt4x7iGV0xq2G9aw9NmNXKvq+Eeixq2WNbgbFWDlXUNhjY1aNvWsCLN2dUwbl9Dv0MNHY41KJ1qqHauocilhpR1NXQ+JHPsqkH1kLz2XQ03T9QwcqqGXrca6j1qqPCsId+rhgzvGhJ9aojwrSHArwZ3/xqOBtTwS2AN3wTV8EmwrCtU1hUm6wqv4d7IGrZG1bA6To7LrOE3paxxoYbPdWsRhrU8aFTLDuNaNpnU4mhai6VZLdoWtdyWum1quevOWj54qpY9z9Yy617LuEct/Z61dHrV0uJdi8KnljLfWvL8asnwr5W9aC2RgbUEBtXiGVzLsZBafgir5cOIWnbF1nJvXC1zqTJHbS0qiloWpKm6Wobra+ltqOVCYy2NTbW81y3z6Sio01NQoa+gwEAh+2oFKUYKYowVhJgo8DFVcNJMwV/mCn62UPCNpYL/WCl4z1rB6zYKXrBV8LydgifsFTzsoOAeRwVbnRS4OiuwdVGwdp0CjfUKhjYp+HynArWnFIw+o0DxvILyPQry9yrQfl/BL98r+PYHBff9Lus5JetxU5DqqSDWS0GYtwI/HwVuvgr+8VPwm7+C7wMUfBGo4MMgBW8GK3g5RMH+UAXPhil4PFzBAxEKNkcpcI5WYBOjwCRW1hKn4P18BXM1sh6Fggv1CqoaFZy4IN/bJQU7+xTorK5DbU0dM7p1jK2tY0Cvjm79OtoM6mgwrKPKqI5i4zrZB9VxxrSORLM6oszrCLaow9uyjpNWdfxtXccvNnV8Z1vH53Z1fGBfx5sOdbzsWMd+pzqeda4DlzoedK1j3YY6zDfVob1F5ttWx1uP1zG3r459H9TxwMd1ePxRx3+OyrGn6tjqXoe9pxzvVYeBdx06PrJW3zqWpFm/Oib86xgKqKM3sI6LQXUUhNWRFV5HWkQdJ2Lr+KxexjOsl71sPX8a1/OzST2fmdXzlkU9r1jW87x1PXfZ1+PiWI+dUz0GLvXouNbzxYP1XH++HuWBetxfq+fbN+t59lQ9D7vXc69HPXd61uPsXY+tTz1mvnKen5znX8+qgHpuSfOB9fK8W8/V4Hq6QutpD6unKbyegqh6ouNkPUn1ZCjqia2vJ7yhHq+met6/UI/2UD33aDWwWq+BcaMGLpk20GLWQL15A1UWDZRaNpBn1UCmdQMh9g14ODbwl3MDv7jI8Q82cHR3A78/38A3ext49sUG/L9uYNefDTj904DB8QZ5tmyQe1sDXV4NtHs30OTTQK1vAxV+DRT5N5Ab0EBqUAPxwQ34hcn44TJ+ZAM/RjfwdUwDM0aNXDRvpNmikXrLRqqsGimzbqTAppEc20bO2DWSYt9InEMjkY6NBDs14ufcyAnXRr7dKP/f38gHxxp5/UQj93s1ssO7ka0+jWzwbcTZr1Hub41YBjRiHNiIXlAjOsGNqIc0siLdDG1kNqyRqfBGRiMaGYhspDeqkY7oRppiGylJaCQ/sRGb6kZS9ZtIMGgi3KhJnu+a8DVp4oRZE0fNm/jZsonvrZr41KaJj2ybeNeuiTfsm3jBsYl9Tk2EPtnEkYNNbDrShNE7Tfz9exPCrYkHPZq417OJu7ya2OrdxAafJtmnN2Hv14S1fxNmAU0YBjaxNqgJ7eAmVoU0cVtaDG1iPqyJa+FNspdokr1jE73RTbTHNpGX3MQdtU241jXhUN+ETUMTesomZtpljdfl/6uVrF6jZNpAybihkmEjJf3GSnpNlPJMoaTdTEmzuZJ6C6XsOZRUWikptVbK70PJOVslmXZK0u2VJDsoiXdUEuWkJMhFyan1Sv7eqOT3TUpe2aHkoQeUmCFz7FYy8rySgT1KLu9V0rVPyYX9SloOKGk8qERxSEns60re+VTJ4Akl3aeUtLkrUXrIGjxlDV6yBm9Zg4+SQl8luX5KsvyVnAlQkhqoJDFIzg9WEhmiJDRUSWCYEt9wJZ4RsqZIJceiZF3RSv6IUfJLrJIf45R8G6/kywQlnyYq+ShJyXvJSt5KUfJCupL9p5U8cVbJpjwleqXy86lV0tqopLpZvs8eJW9OKNlxU8m2RSWGas2oaTYztbpZrm/NtBk2ozRqptakmfOmzZSZNVNs3ky+RTM5ls1kWjVz2rqZFJtmEm2bibVrJtK+mVCHZoIcm/Fybubnjc18u7mZj+9o5r6HmtF9uhnTU80YuTWj797MGo9mef5vRt2rWZ5vm1n0aWbBt5kZv2am/ZsZD2jmamAzQ0HN9AU30xsi6wqXdUXIuqKaqYpuJiqtmccVzaj0NnPEsIVXjVp4ybhFntNb5DmhRfbELTxn3sIu6xYesmlhi2MLzi4tLN3ZQuJzLcTtbiF0bwtB++SYz1sYP9HC0KkW+t1a6PFoodOzhYteLbR5t9Ds00KTbwv1fi3U+rdQFdBCRWALZUEtFAe3UBDSQm5oC9lhLWSGt3AmooW0yBYSoluIiJN54lv4JruF++tauLe+hR0NLTi0tXCjX+Yba6FhpoVjeq38ZdDKb0at/GLcKvvOVn4wbeVbs1a+Mm/lC4tWPrVs5ROrVj60bpXn91besW3lLbtWjti38ppDq9xXWjns1Moh51YOuLSyz7WV59e18tz6Vp7c2AqbWnlscyuPbGnlru2tON/XiuP9rdjtbGX6uVYmd7fSt7+Vywda6TzUSuPLrXz8dyv7PVrZ6yljebXyrHcrT/vIeL6tCD8Zz7+VXQGtPBzYyoNBrewMbuXekFbuDpU5wlq5M7yVOyJa2RzZysaoVtZHt+IaI3PHtuIQJ3PHt2KT0IpVYisWSa0Yp7RimNrKmtOtrGS1oqxtlXtzKyfG5XtUb+OATht71rTxtF4bT+q38bhhG48atfGwSRsPmrax06yN+8zb5PmwjR2WbWy3amObdRtbbdrYbNvGRrs2Nti3sc6hTe5vbTg5teHg3IaNaxtW69qwWN+G+YY2jDe10fF0Gy2724h9v433Trbxkk8bL/q2yV68jYP+bewPaGNvoKwnqI3dwW08F9LGM6FtPBUmawtvQ0S0QWQbj0W18UhMGw/FyhrjZI3xbdyd1Iaaoo1rbW2MdLZxaaiNnJU24la3E6HfTqhhOyFG7XKdbifQpJ0A03b8zNrxNW/Hx6IdL8t2PK3a8bBu55RtOyfs2znm0M6/ju387dwu+812/ljXzu/r2/l5Uzs/bW7nNdHOwefa5e+uHTWfdlR921Hxa+e2tOLfLvfodpYD21kKamcxuJ2bIe3cCG1nIayduYh2ZiPbmYlq53p0O9di2pmObWcqrp3xxHbGktqpbG4nbbKduAVZo/4FPI0k4wt4mFzA3ewCbuYXZI91gZOWktUFTlhf4LjNBY7ZSnYX+Nf+Av84SI4XOOp0Qb4PyeUCf66/wH93XODj5y/w+jsXePnjCzxz4gJPel7gCR/J9wLC/wIEXODxIClYCrnAY6FS2AUeDZciLrArUoqSoi/wUNIFNvVfwEn7Io5rL+JgJBlLJpLpRezNJUvJ6qI8A0nOkou0/iI2z8rrx6Tj0kk53k3ylLwkbxnPR/KV/CR/KUAKlIIu4hQshUihUpgUfhHnCClSipKipRgp9iIucRfZ1nKRB2Yu8oTBJZ40usRTJpd42lQyk8wv8YyFZHmJZ60k60s8Z3OJ3XaS/SWed7jEHqdL7HW5xIHNl3jpvkt89MIlPD0u4eV1CW/vS/j4SL6X8PW7hJ//JfwDpMBLBARdIjD4EkEhUuglgsMuERJ+idCIS4RFXSI8+hKRsVLcJaLiLxGdcImzBZdQN+5Aw6QDLbMOtM070LHoYLVlB2usOtC17mCtTQd6th3o23VgYN+BoUMHxo4dmDh1YOrcgblrB5brO7Db0oHD1g7++K2DUJ8Owv06iAroIC64g/iQDhJDO0gK6yAlvIPUiA7ORHeQGdtBbmIHs80dHDDolH10Jy8adXLYuJOXTTp51bST18w6OWLeyVuWnbxj1cm71p1yLe3kI7tOPrHv5FOHTr5w6iTggU7s/u5k66lOtrt3ssOjk3u9Ornfu5MHfDp51L+TxwM6EYGdPB3cybMhnewJ6+RARCcvRMl8MTJ+ooyb0kno+U7Otch5hl08bNTFLuMuHjPpAtMunjDrkt9jF89adLHbsos9Vl3st+7ioE2X7Km6OGzXxcv2XXJ97+KIYxdvOnXxtnMX77l08cn6Lr7f0sWv27oIfLCLs0928eopec+ziw+9uvjYu4tPfbr43LeLr/y6+NZfjg/o4r+BXfwc1MVvwV38EdLFX6FdHA3r4lh4FyciunCL7MIjqgvv6C6C47qITeoiJbWLUtNuKsy6qbHops6ym0arbi7adtNt302/YzfX1nWz+p9u1v7bzf1+3TwS0M1Twd3ys+lmT2g3h8K7ORzRzSuR3bwe1c07Md18HNfNd0nd/JjcjUdGN4FZ3YTndKNzqZtgjR7KDXuoNe6h3qQHpWkPrWY9XDDvoceyhz6rHkZsehi37WHKrod5hx5uOfWg7trDmvU96G3oYev2Hj6hhx+f6sFvbw8RB3rY91cPr/7Tw88ePfzm2cP/vHr4x7tH9pU9ePn14OvfQ2BAD6GBcnxQDzHBPSSE9JAS2kN6WA9nw3vIieghL7KHoqgeyqJ7qIzpoSZW1hkn64yXdSb0cDGxh66kHi4n99Cf0sNYWg8fNMk8HTJ2Tw/vGvXyoXEv/zHp5QvTXr4x6+UH817ZX/fyu2Uvf1n18q91LydtevGw7cXHrpcA+15CHHqJcOwlxqmXBOdeUlx6Oe3aS8nGXi5v78Xy0V4ef7aX8a97+cmvV/bJMlaAjBUoYwX14hnci29IL4GhvYSG9RIV3ktcRC9Jkb2kR/VyNrqXnJhe8mNlzLheKuJ7qU7opT6xl46UXnpSe9lZ3st3yl7+q3uZX9deJtD4MmEml4kyvUy82WVSzC9z2uIyWZaXybW6TJH1ZcpsLlNle5k6u8s02V+mzeEyPU6X6XO+zLDLZcZdL7PgdxnVwMusCb6MaehlNkRe5r6YyzwRf5lDSZcx1LjCMwZXeN3kCh+aXeEriyv8bHWFozZX8LS7gp/9FWKdrvDak1e44nGFIc8rjHld4Zr3FeZ9rrDsewVV/ytoBVxBN/AKhkFXMA++gk3IFbkmX+GuiCscSbjCZ8lX+EO3j5N6ffgb9Mn9uI80kz4yTfvkebiPSos+FJZ9KK36aLfuo8umjz7bPkbs+rjp2Ie6Sx+m6/vw8O3Dz6+PEP8+uX71kRAo4wT1kRfSR0loH1VhfdSH99ES0cdYTB/r0/vYndXH7FIfOzT7+dWoH0/TfpIs+ym06afWrp9ux376nfp5aHs/F77qZ81P/fzr1k+Cdz/Zvv3UBPTTFNhPe5AcG9zPQEg/o6H9XAvrZyG8n5WIfjSi5Lzofoxi+rGP62ddfD9bEvp5NLmfQ2n9LFX1MzzWz5OL/fhrDlC1doAGvQHa9AfoMhig33CAUaMBrhkPsGAywIrpABrmA+haDGBsOYCV1QCO1gNssBngDtsBHrIfAIcBnnUcYL/TAC85D/CGywDvuw7wx8YB/t00gN+WAQ48PYDp8QF2ug+w12uAF70HeN1ngHd9B/jEb4Cv/Af4MUDOCZRzggZwD5bzQgZk3zRATNiA3A8GOBsxIH+bA5RGDVAdPUBTzAA9cbKGzAEihwaoHx8gd+0gpXqDDBkPMmEyyJzpIMtmg6hbDLLGchAjq0GsrAdxtBlko+0gd9oNcr/9ILscBnnKcVDuq4O86DzI6y6DvOc6yH/WDfLN+kF+2jDI8U2DeG0eZGnnIIYPD3LCa5Agn0ES/QY54z9IboDMHThIU/AgF0MGuRw6yHDYoOzhB1mIGEQzehC9mEHMYgexixuU380gDycN8kTyILtTBvn6zCAG5wdxWjNElPUQ+XZDlNsPoXAYosVxiE6nIfqdhxhzGWLVhiF5lh2i7fEh8t6Qrz8aouaPIa4fHcLm5BAPewxxxGdIrg1DBAQPyR50SO6tQ5RFyBgxQ4zHDjEbN8QdaUPclz7E02eG+ChriO26w+xcO8xBg2G+MxnmH7Nh3M2HCbAYJtJymESrYTKsh8mzGabcdlj+5odptR9m0HEY7XXDbNo0zI7Nw/KZHeaMzzBlfsMo/OWYgGG6A4dl7zfMjZBhdMKHMYoYxiVqmK3R8m/3MBY3hylcM8JFvRE0TUbQNx3BwmwER/MRNlmMcLflCA9bjfCk9Qh7bUZ4yXaEt+1G5P4+wjcOI/ziOCLPlyN4OI8Q6DJClOsIyetGyFw/QtXGEfq2jGC1Y4R3HxxB9fkR/vUZwdN3hCC/EWL8R8gJHKEkaITa4BFaQkboDh1hKGyE6fARVkWNoBs9gn3sCBvjRtiTJOecHaFjeoRl/asYGF3F0vgqW02vcp/ZVR41v8ohy6scsbrKB9ZX+dLmKj/ZXuVvu6sEOFwlxekqxS5XqXG9yuqAq5gEXmVf+FXejbzKydir+MVdJSnhKjEGo6Qbjsp9cpSLpqP0mY2yYDGKqtUoa6xHMbMZxcF2lE12o9xjPyqf41GecRzlkNMoH7qM8rXrKL+sG+Wf9aOEbBzlzOZROraNUug1SrX3qOyBR+n2HZU9wihaQaMYBY/KNXOU9aGjss8b5aHwUZ6KGGV/5CivRY3yQfQoX8aM8nPsKEfjRvGMl3ETRolLlLGTRilIHuV8yijK1FGunR7FOmuUJ3NlvEY5t22UscVR/tQZY8BoDA2zMQzMx7CyGMPVcow7rcZ40HqMJ23G2G87xmt2Y3xgP8ZXDmP87DjGP05jeDmPkeA6xtl1YxStH6N30xizW8Zw2D6GhecYO33GZN8wxj6/Md4PGOPLQDk3SM4NHsM7ZIyw0DESw8ZkPz9GccQYisgx2qPGuBI9xnjMGGrxY1gmjhFsPE6N+TitFuNcthxnzGqcBetx1GzH0bMbx9J+HFeHce50HOchp3Gech7noMs4H60b5/cN45zcOE7alnGU28bpunOciMfHaXhynNKvx6n/Zhxtz3HZU4zzSsA47weO80vwOMdCxvENHScybFyud+OcixinInKcpqhxOqPHGY4ZZyZ2HLPEcZySxrkjeZydKeM8kTpOiELG0pkgz3CC80YTNBtP0GMywajpBPNmE6hZTKBnOSHX7wnWWU9wl80Ej9hO8KzdBC/aT/COwwQ/OU3wj/ME3i4ThLtOUL5hguHNEzzx5gSv/zDBAycm+N5jAnevCRJ8Jsj0naDUb4J6/wkuBUwwGDjB9aAJVoInWB06gXnYBM7hE2yLmOChyAmejprgUPQEb8VM8GnsBD/GTXA0fgKvhAnCEidITpI5UyZoSp2gK22CkfQJ5k7LmjMn2JUzQVTxBGklE2xSTJChOkmx2iTOayZ5QX+Stw0m+dd4kkjTSVLNJskzn+S8xSQtlpNctppk3HqSmzaTaNhNYmQ/ib3DJJsdJ7nfaRLhPMl+l0mOuE7y8bpJvl8/SeimSQoPT+L30STP/CD/ek+S7jtJgd8kNf6T9AdOMh00ya3gSXRCJzELk7WET3JnxCQPR05yOHqSd2Mm+TJ2kl/iJjkeP4l/wiQxiXKMzRQP207Jz36Kw/ZTvOswxZeOU/zqNEWc6xR3PTHFp19NofLrFLreU1j6TLHed4q7/abYGzDF64FTfBw0xffBU/wdMoVX6BQRYVOkhk+RHzFFdeQUbVFT9EdPMR0j5ydMsS5Rzk+S17OneGF5CneTaUJNp0kym+ac+bT8rKblZzXNFatppqynWbaZZrXdNBb206xzmGaH4zSPOU2z13maj12nObp+Gu8N00RunKZ2yzSq2+Vc92n2B0zzRuA0nwZN81PwtHymp/EPnSY2bFqer6dpjJymO2qamzHTOCdMsz1xmvSMaT5flNZeo8XkGrqW1+Rzeo17ba5x0O4ab9lf4wuHa/zqeI2TTtdIdLlG5bprTG+8hvXWa/x29zXq/K9xNfAamiHXuCv8GsdirxEQd41w0+ukmV1HYXGdDsvrXLW6zg3r67jYX5fnleu86XydX1yvc/p/14nyuU6J33Ua/a/TE3Cd5aDrrAm5jlXodTaFXWdn+HUOR17n/ajr/BVzHe/Y60THXac04TpNideZTL7O2rTrOA9e58HVM7SZzDBrNsMqixm2W8/wmM0M+2xneMNuhs/tZ/jVYQY3xxlCnWZIcZ6hwGUGhesMnetmGF0/w80NM+hsmsFi8wwbtsxw39YZnrpjhhe3zfDenTP47Jgh+u4Zkp6cIe+pGcp/nuEZ/xleDpjho8AZfgia4d/gGQJCZogPnSEnbIaq8BnaI2YYipxhPmoGzZgZTGNncI2b4Z74GUTCDIcSZ3g3aYavk2f4X8oMGenyr9ospeazKC1muWY1i6rNLIa2szjazbLdfpbHHGbZ7zjLW06zfOE8y+8us0Ssm+X0+llKNsxyedMsj26fZd9dszzgNyvXvVk+CZzlp6BZTgTPEhwyK/uwWQrCZqkLn6UrYpaJyFluRc2yNmaWR+Jn+UN/jnLjOTQs5jCznGOd1Rz3Wc/xlM0cH9rN8aP9HMcc5ghynCPJaY585zkULnN0uc4xvm6OW+vnWLtxjjfvkPMemuOjXXOofTzHax5zfOo5R7jPHKd95+gLmGMmcA6TkDlcQ+e4N0zmCJ/jpQiZI2qO49FzpMTOURA3x7tn5nhmWt43mOeEybx81uZlHzHPFct5rlvNs8pmHhPbeVzt5rnXfp6nHOb5yGme/zrL8S7zhLjK8evl2E3zfHzXPMqn5/H7a55DHvOy35/nX+95An3m6Q2YZzpwHtXgeYxD5nEJneeeMBkvfF7WJWNGzvNT1Dwno+cJjZmX/Z2MFT9Pf8I8s4nzPJA2z3Pp86S2zrO+a56bI/P8abBAjvEC+pYLOFgtcJf1AsJmgRdsF/jAboEf7Bc47rBAiOMCqU4LFDsv0Oe6wOy6BTQ2LGC+cYGNmxZ4YPMCevcvsOPlBUrfWuDXnxew9F1gs98CfwUvyHP8AgmhC/J7XaA7YoGpyAWMYxZwjV3g1YQFMlMXSDe/QanFDbkG3WDQ6gY6tjewsbvBHfY3eNThBgccb/Cu0w2+d77BMZcbrPG9ga3fDV4IvMEHQTf4MfiG3NtvcCbshny+bzASeYOlqBvy2bnBXXE3EPE3OJxwA7fkG1xMv8HX7TdYHL/BP0Y3STG5yYD5TXmuuslqq5vYWN9km81NHre9ySG7m/IMcpP/OtzklONNMpxvMrrupnyWbuK86Sb3bL6J+n038fG7SX3gTS4H3WQm+CaaoTexDLvJgcibvBclxyfd5Nfum5yxXOSi9SJjNous2C5iaL8ozxGL3O+4yHNOixxxXuQrl0X+dl0kYN0iKesX0d26yI5tizx55yIvb1/k07sW+X3HIt53L1J5cBF3/0XZgy6SHbhITdCi7A0XUQ9bxCJ8kV2Ri7wfvcip2EUi4hbJjF/ELHWR70ZlHVOLjE8v8rDhEidNl4gwWyLTfIlqiyU6LZeYslqSz+8S5rZLbLZb4hH7JQ44LPG+4xL/dVrCzXmJKJclslyXqFm3RPf6JSw3L/Ho1iUG/Za46b+EU9AS9wYv8WzIEkdCl/gqbImj4UsERSyRFrlEWdQS7dFLskde4nbsEsbxSzyYuMTepCXeSV7i+xRZW6qsK32JrdlL/GfNsjxfL7PbfJk3LZY5ZrVMqPUyZ2yWOW+7TIfdMpP2y6xyXMbcaZktzss86rLMIddleTZb5pf1y3htWCZu4zJ5m5Zp3LxM/5ZldLct43DnMvdsX+aZu5Y5smOZr+5e5ug9y6g+tEzsG8s87rFMs/8ywwHLGAQv4xqyzAOhy+wJW+ad8GV+iFjmZOQykVHLZEUvUxuzTG/sMjNxy2gnLHMhY5mg28skrr3FOpNb7DO7hbvlLXKtb9Fgc4sbdrdwdLzFc863eNPlFt+63uL4ulv0bLpFudctLPxvsTXgFo8H3uKloFtyX71FStgtysJvcSHiFuORtzCLucWW2Fs8FneL3xNvkZx8C5+KW3x49RYfG6zga7TCmNkKqhYrcg1dYbPVCo9Zr/CizQr/sV3B336FFIcVXtq4wmebVug4tiLXxxX+9VphdeAKDkEr3BO8wnMhK7wVusL3YSucDF/hXOSK3NNX0I9bwTV+hQcSVtiXuMLPySuoF6+gbXGbu61u86z1bd60uc13trc5aXebKPvbnHO4TYPjbQacbrPofBsD19s8tP42Bzbc5sONt/l1020s7pL/B93GN+Q2pWG3uRh+m8mI22yPuc2RuNuEDN/GerWKaNFVEUfWqohR6Vs9FaGiryJOSuYGKuJVYxWxbKIiNpmriM+eUBGXn1URC8+piMDnVYTLHhVxWnpwr4qokg7sUxHd0kf7VcSs9PsBFbHzBRWx9UcVMfCPigg7riIeO6kiXjqlIvqlz91UxJJ01F1FGHmoiFBpo6eKyJQe9VIRCumwtxwrfeajIhalv31VhKGfigiRNvjLMQEq4maQijAIURHrQ6VoFbEuXUX8p1ZF6NfJ1/UqIkOqbVARLzSqiCvSX0o5vlnGkM62qIhdrSrixTYV8Wm7vHZRvu5QEX2dKuLZ1ari7TWq4kddVaGxVlV4SrZ6qiJRukdfVZRIuw1UxUXpXUNVMS39ZKQqtIxVRZmpqugwUxW6e1RFgOS8V1WkSw/uUxVV0sH9qqJX+uSAqgg+pCoUL8o8/8h5x1XFajdV4eSuKtKkKg851lOOlT7xUhUL0v+8VYW+j5wnnfVVFY/6qYqX/FXFcoCqOF2uKhprVcWrClUxIn1TpypU6lXFScmiQVXEStsbVUWh9EyTqmiX3laqiknpv82qQrNFVdi3qopk6b42VbGvXVW06qiJH9eoCQ1dNeEl2a1VE0nSfXpqolzaq68muqQPDdTErPSHoZpYa6QmAqV1xmoiQ9ploiYU0mFTNfGFmZpYlo6ZqwlTCxnLTk347FITO3ariWLp4vNq4r09auLXvWpi9T414S8571cTp6WHDqiJGumFg2qiT/rskJpYkv55QU2YvKgmfnhF1vS6jH9Sxj+lJqLc1ESBu5p42kNNtElve6qJSUnLW+aUHvBVEwf91MSn/mqitkrWVqMmohVq4s46NVEovdOgJn5pVBM6TbIGpaxBqmlWEy+2yBytamL7DTVxSneVuFtvlXzvq4Se0SoRLGUZrxKPm6wS91quEm9tXiWSn1kl7n92laiUDjy3SvRK/9m9StyU/nl+lYjcs0rcsXeVyJee3rdKtElv718lpqSfD6wSOgdXCT/p4RdWiVop9uVV4rETq0SDdPXkKvHdqVXC1l3mke73kHmkXs9VYtFLxvdeJUx8Volp/1XiUcUq4d4gxzbK6y2rRK6+unjSQF20SlOG6uJnI3Wx2lhd+EuuJuqi3lRdjJipi2171MXFverivX3qYkbKOaguxCF1MfGCuvA7rC7OnlQXjafUxetu6mJU+sFdXWh6qAtHT3WRLj3spS5qpSFvdfG1j7pQ9VUX7lJQg7rY0KgusiWa1IVSmlCqi5+a1YVOi4wtfX9BXWhcVBd2PfL/1RpCY42GcNTVEOnSw2s1hEJ6WU9DDEvf6muIVQYawlOyN9QQqdIDRhqiWnrRWEMMSF+ZaAgVUw3hJtmYaYgk6X5zDXHIQkP0SV9YaoiTVhriXhsNsX6PhsiS2KshlNIb+zTET/s1RMABDbHuoIbIlJoOaQj/wxri7EsaQv2YhnjlpIYYkb47JV+7aQgvydFd1is97CHrlV7xlGOk77zkGG8N4S05+sgxUp2vvO8n7/nL6wHydbiG2JWoIX6t0RC6tRoiWNqo0BA50pN1GqJVCmnUEJuaNESu9JRSQ7RL15s1xB8tGkK/VUNsadMQeZLLGk3RpKsp13tNMSH9pKcpVutrigBpvYGmyJKEoaZolt4y0hRT0q/GmiLYRFNsNNUU56R3zTXFdUnfUlOESc9Ya4ptz2mKImn3bk3RKX38vKa4If2zR1OY7tUUMdKOfZqiVNq3X1OufZri0wOaYlk6cVBTWB7SFAnSvS9oikrpy8Oa4pf3Zc4PNUXoMU0xd1JT/HVKUxi7aYpI6U53TVEs7fHQFN3SJ56aYlE65qUpLLw1RZx0j4+mqJD6fDXFF36a4raUHKAp1EM0xaUEmbNa5pTurdEUafWa4uEGTaGQrjZqih+aNIVrs6agRX4W0t5uWbe2lvhOT0s4G2iJJkMtMWmkJd55Tktcl/7YrSWe36sluiTLA1rimxe0xKoXtcToB1pC97iW+PCUlliQjrppCTN3LRErVXhoiT5PLfGVl5ZQ9dYS9j5a4hFfLfG6n5bwVGgJhzotsateSzRIEw0yTpOWCJHylFri2WYtcUm60aIl/m3VEnFtWmLggsx7Uebv1xLzN7TE8GptoamrLVzXaoss6R19bfGngbYwMtQWUdJ2I21x2VhbfG6iLW5Ldmba4uW92uLAH/L1CW3R4KYtjrhri0npFw9tsdZTW4RKhV7a4qSvtkjx0xabgrVFYri2uKteW/Q1aIuvGrXFGaW2eKtFW/zRqi1mdHTEX6t1xDd6OkJdX0f4SC4GOiJTesJQR7RJ7xnpiDnpb2MdYWqiI2Kle0x1xAtmOuI7cx2haaEj3rfWEQGOOuL/Ddd3XBRHG8Dx+CYxAenljjvg6NWCBAEFxMJPURAOOHpVUYkdI7bYa2JFerebqEnUqFgg9opR6d1uYjTFGKOxJDHv88f3s7szz8wzu3e7MzPITQ/jID0IlzZjpE2EHn5aPX6K0mNetB4fxOhRItx0ehwXHbF6fBynx2uxN0GPJ+P1GDBDj8x1elhskFzi4kY94jfp8VAcz9NjVL4ekwukjVhXqIf2ssRfk7Hd0KOmWY9/WvXY3q1H1n09zhroE2Ooz2wjfbk3fdpN9Xllpk+qQp9fxWKlPvfU+tBbn6uj9VkUrk/VGH36RehzWkRF6nNXzNLq878ofQqEU7Q+R8SIGH3axCSdPi/F57H6vB6rz1fjJcd6ud6gj2qjPvtE4CZ9rom0XH35vfRZulkf4zx9tgnvfH3OCV2BPj+IOYX69CzSp1i4FeszukSfLrGxTJ+GCn16fKHPimv6mF/XZ5fwvaHPJZFQr88jsaBBH/1GfSpEnyZ9TorIZn2yW6Rtqz5ZHfo8vanPxTv6rDTpxVSbXvwU2YuKqF70ie7FlIRerFjXi0WbemGY24v+m3txTujyevGDmJvfi7KCXkQU9eK2CC3rxZj9vej6vhebrvdibWMv6pt7MbalF5Ztvdje1Yuhhga8MDLAysSAIFMDMswM+EOsMDfAwsKAL4S/pQF1IkVhIL+NgaxfDRilNWBqlAH/itxoAxxiDEBngG28xE0w4Ov1BnxZYEBqkbQpM2BHhQGGWw048p3ku2HAVw0G1DcaMK7JgDXNBuxrMeBGqwGr2g0YdMsAsx8M+MDAkN6GhpwUWiND7oscY0N6mhhSKjxNpU5ozQy5J2abG/K+hZRbGnJXYUiJlSEzww3pEWVIoXCNNuS4CIuRslhDbsVLWZIhunWG/CgqNxgSu8lQ/s+GLMg1lHW1IefyDInLN+QnYVBoyPkiQxaWGGJYasjFMkO2VxqyeKshdlcMyas35GiDIaMaDZneJLnbZLy3DZlmaMQxYyNumRgx09SIIjMjIiyMuCveVxhRKk4qjahQG3F6pBGXI434VWvE0igjBsYYcVWk6Yx4KlbGGqGIM+JGvBGTM4yoXmWEfq4RVaL/ZiPOi/g8Ix6LRflG8i03IqXIiN+EeYkR9qckts6IuhtG/F5vhGWjEXtEYJORfHuMeCE+bzHCutWIN+1G3DQwRmtizAMx19SYSjNjvMyNOS8WWRpjojAmZLQxMdHGzI8x5osEYy5vNObJJmOW5xpTn2fM3TJjjLcaU11nTMk1Y05fN+bhDWOuNBqTaGTCMmMTvjQxIdDUhBtivJkJf4l15iZ8a2HCCEsTpilMqLUy4YHKhBdhJtiOMZH1rpRHmvBdlInMjVIn5sWY0EtnwlbhE2vCZfEkzoQV8SYoEkzYJ4ITTTiWa8LsPBO8Ckz4pdCEgBLJW2qCrt4Ek0YTdomxzSY87JK875sy3NCUKUamMtebUiu0pqY8EPPNTNlmbkqdhSlplhJnZcrjwaa8GWPKpghT9KJNqRLeMaYYpJrSusSUGeskZqMpZrmmfCkm5JnyWjgWmHJU3Ck0JafIlA+LTblUIm0qTCmuMaX9qinTvjel6Jopp66bYtJgSmaTKa+EQ4vEt0su8fIHUw6ZmhFqZka3yDY3Y6HGjLOhZuRFmGEUbSb/KzOui/E6M8LizbgjruebcbTIjDklZuiXmpF+xQzvG2ak1pvxh1jTYCbreDNGNJnRJbKbzXi/xYxy4dVqxgXxpM0MVYcZ+0VIpxm/3jLDwMSc7cLP1JxrYpyZufy+5qw3N8fBwpyjItzSnLtirsKcXkpzvrcyZ6xKYtTm2FubE2ZjzvMwOUaYs1Vrjm+UOVfF2Ghz1sVIjM6cahEeK/2IOXHmbIuXnAnSl1ifJHmSzTFIM+fjFeYUrTNn2UZzhuWaU5JnTp98c1YUmmNVZ86aenO+bTDnZqM5nzSZc6XFnPRWyd1hzjdGFoQYW9AhZphY8J6pBeXiopkFf5hbsMbCgkOWFoxSWHBb+Kos+GCUBelhFhwdY4Gh1oJBURbUi4nRFvwtvtNZ8CjWgiVxFuyLt2BoggVt4n9J0sdnFmxbayH7fAta8ix4p8CCYnGu0IInRRasKrbA+qoF4+steCWcGy2oFdFNFvwkzFssePddS+KNLVmstqR3pCVnRaLWktVRllhHW/KtGBVjyW2xPdaSgXGW3BAT4y3JS7DEPdGS5cmWbBpnyeF1lhhutCRgkyWNIivXkreicLP0nSd9i8R8S56I1QXSf6Elo4ssaSi1ZM426b9ayhosOSTuNFpi0Cx9tVjy6F0FvcwUbBcDzRX8Y6HgrELBI61CvoMKiFHQLRKSFKxKVjB5k4JLmxU8z1NwokDBT4UKlhQp+LBMgV+5gqvfK8i9ruDkDQWx9QpWNihkfaXgTpMCoxYFQa0KerQr6N+h4LJYdktBwH3Jq6/kqaGSz4yU/GiixNxMyXBzJZ0i20KJn0LJdXFgpJKyMUr6Ryi5Ik5GKYmNVvKrWBmjRK1TckiMjlVyT8yPU/JlvJLgBKX8tkqmJyo5k6bk93Ql1WOVWG5U8o1gk5LGPKWsa5WUiv6FSjKKlPwlXEokR6n0XyZjuabkbb2Svo1KNjQrqW1RomtV8rNY0Sb525V8K7KMrXgr0s2sOGlhxSqFFTZKK8KtrJijtcIgyoqgaCuuxVrJO2LFx+utSMyz4qk4XmDFo0IrNn9vxYl6K1RNVoQ1W3FfdLdZcdpIxXFTFY/MVHyqUDEoQkW5VsWEaBW/5qqozlMRma/ioVAWqthXoqKtQsVfF1T8dlXaXVdxqF5FWIOKB2JRowqLJhXfiBHNKm6LeS0qjFtV7BHD2lR0ik/aVfTqULFTBHWqaBXTu1T07FaxVfjfVNEgetxW4XNHxffi8n0VNk9UHPxDxdNeanRGalYbqzlqopZvuZpHYrmZGpW5mkMi3ELND2KxpRpLhZr9IlSp5q6Yb6XmplpNjrUaQxs1HbZqsjVqLvRRs9JfzkeqmTZazUStmreiJEpNXbSav2PUFOrU9IlVc1Gkx6k5l6DmeaKaSytkPJvVaPLUHBNR+WoeC+tCNUdERJGah8KqRE1kvZqfxLIGGW+jmiXNaka3qrkvvu5SM6JbTcY71qwztOakkTVrTaypNbXmM3Nr7C2s0VlaE21lzVG1NVZO1ixyt2ZrhDWDIq3ZEmXNwGhrpsRY857OmirREGstezJrBiRbk5VizaR0a16st2bTBmueb5JjrjVnN1uTkifXYlO+NW4F1iQXWrOxSI4l1vwpNmyxxrnemlMisdmaP8T6FmtcWqVMJLZZy9xvI3OpDVeVNuwIsOFOlA0Lom3YH2fD5Fwb3t1sI++HDduLbSj+3gafehuui/812uDXZENrhw27jW0xMrNlnoUtcZG2/C6co2xlb2PLOZEaa0tenC2X4m25kWqLf4YtXRNt+XKdLXM32BKWZ4u20JbHQlNsy5MSW5zKpG2lLVMu2bK/wZYlTVLXZouu3Zbg9zVY6GuoMdEQZ6rhqVhnpuGMuYYUCw0vxGZLDZcUGsYqNVRaaxgYpaFZzIjWoBejYacI1mnoFDmxGozjNOwTI+I1Mjdr+DRBg2WihvAkDQ/F8mQNR1M0RKdq+CxNg2O6hj8zNOyZpmHjJg3ncjW82qyhIE9DXb6GCQUa/hPlhRp8izQ0iKnFGnqWaNgugko1fFKmIaRCw21xoEpDRLXcy3ENyfUy/gYZf6NG1usabrRomNyqobVdw/6bGkbf0vDPQw19DO3INLLjrWgwsWOqqR09zezkm25HkLkdHWK2hR1GlnY8UtmxwdaO19iRFWqHTbQduhg7noi1OjtS4ux4KfLj7XgnyY4K8WGqHd1pdryYZEfXZju+zrdjVIEdSwvtiC62w7nUjtNiQqW0qbKj6YYdM+rt0GuwY2ijnczndsxvsuNAsx1hLXbYttlxxNRe9g/2/CKSLe2pU9oz09qeIaH2xEXY82GsPZpke5Zssud6kT2H6+0502RParM9r0Rhiz3b2u0J6pDyX+xp1TowK8oBw2gH9oolOgesYx3QxTnwb6IDM1McuJvmQOkEB37e4MCUfAduFjrwWakDN7504Nh1B8Y3OlDR5MDAZumrRfpqdWCfCG1z4IFY1u6ATYcDJ0RulwNbbjkw+44DX991oN9DB7aZOhJk5oiZhSMHxBhLRx6J1QpHTikduaF2ZGI/R7LGOPJuhCPmUY4cFBHRjvwsnHSOnBFpsY68ESVxjgyId6RBTE9wRJ3iyDFxOd2RlCxHLq5yZFi+I7fFwgJHrAodqRZPihxZX+yIe4kjg8odMal0ZPcuR/o3OPJhkyPDmx1Z1OKIrs2Rp2JjuyM9uhzp7Jax3HZk+U8yrleOGL7jRK6hE3VGTrxr4sRvFk64KZwY4ODEA60TtdFOJMY48UL0j3ViSpwTu+OdeJbshF6eE/fznVha4ERCkRPfb3Xi8DUnupuc2NDmxIQOOe9yQnHTiT/+deKasTO7TZ1ZYu7Mc0tn+iuduS4SbZ1Z7eNMuZ8zqmhnvo91ZnKcMx/ES7ywSXLmRbIz+unO7BGjNjhzepMz+wuceafUmc4yZ3acdMalwZn/Gp3Z1O7MGxMX2bO6sE7hwgQrF/I0Ltz2cmFWmAvB0S7cFCqdC8fEn7Eu5Me50D/eRfZ+LkxLcKFXogt7RWiSi6yJXMhIdeFfUZHmwuFcF1nTuvBBoQv3i1w4VeJCaqkLb8SGLS683u2C6V4XfG648HOjC27NMoYWF7a3ujC0TcYhFre7UNPhgsV7rqQbulJp5EqnsSvzTVypNnVlmqUr51WuFNq78kmkKwe0rqyPdsUzxpU60TPWld3ifpwry+NdsU9w5bRIS3TlH1GR5EpHsiv/zXOVfbcr+bmu1G92ZUaeKz8XuPJ5oStuRa5MLHblvRJX7pa6srTMFU25K+WVrui2uTJ9pys7al051eBKQLOMTxxtdSWuzZXsThnPTRnPLRmPGPOeG7eM3Fhk7Ia1iRslZm74mbuRY+GGuaWbrNvd8LJy4yu1G2tt3Jge6sY7MW7YxEncZonLc+NquRvxDW4UNUp8ixvRrW78IYw63dC/7SZ7G3feMXdHo3An2cYd6yh3akR5jDsLYt2xinPnuHgZ745/ojuO69xJL3Kn8YY7s+rdZU/nTlSjO0/F5iZ3+je70yAOtkpZmzszO925buyBoakHT5Qe+Ed50C6OxXhQGutBR5wH8+M9sErw4LgoS/JgQYoHb9I8KE/3YOwsD/at9+C3PA9mFHoQWeyBV6kHf1R48Oc2DzY2eGDc7EFUiwdPxeZWD7zbPGgUn7R7YNbhwSHR0u2B5S0PjoqSOx6o7nvw2tCTpZaenFF4yjzniZ6jJ/mRnlhGe1It4mM8eSkGxnrSIf5J8ORWkidLkj05nSJtUiVmoyd/iZJNEpfrSadYsNkTdZ4ntSI1X9qJpUWenC32ZGepJy7XPPnghiej6z35Waxv8GR6kydGzZ7yrfeUe/HkD5Hf6klOu4ynw5OjIqHTk1eirMuTgG5PusTJW578d1uuP+jNHpPejDbtzQyL3hhb9uagiFb0ZommN70DepOr7U1TVG9e6nrLs+/NvvTeDJzUm3uLeqNb05uiz3qzYlNvLuZKX3m9+SVfykt6s/i73vRs6M36pt70be7NDaFr602xaR9sLPrIOr0PGZZ9eEfRhx1Ca9OHfNs++Oj6kBLfh3/EFxv6EFDYh8ySPowq68PP4khVHy439eHrlj687ZJ2Bn0pMOxLhmlfdkX15VF0X9kr96WPri83RHZsX8zi+nJExMf3pTyhL7Xj+rJkWl/WrO+L0aa+6HL7UrK5L915fbEv6EvPor78WtyXOWV9UZb35W1FX15V9yWzpS9hbVInQm715fPbfZl5ty93fpB6RT9WqPoxS9uPpOh+PND1Y8KEfuyd2I+vNvajILcfC/P6cSa/H+FF/fAp6UermF/aj58r+zGlth+d16VNQz96NvZjTFM/8pr7MaClH5+29uO3Tonv7ke1kReJxl5UmXgx1NSLB2KNmRce5l58L2ZYeGFqKfVKL+5bSZlayqy9eG3rxWp7L6YHe/EmUtpGeeEeI/Vihk7K4qQsQfoTaxK9uJbkxcxkL8xSvPg71YsvN3kRluvFmQIvMgu95Bl5sVeMKfaioMQLv1IvOsW5ci9OXvfitwYv9rXJOMz64xbdn8TY/vwjtsb1Z21Cf/om9keZ3J8z4/pTNLE/7+b159tL/clt7M/E1v7otfXna/G8vT/r78nRyJtSY28CTbyZYe4t6xhvHiu92WjlzXy1Ny6O3mgjvflTrIj2Znu8NyMSvDmb4s30Dd5Ub/SmNd+bHlu9iazzZlSTN7+Kzc3edLR4s6jVG/s2bya3e2PY4c3Dbm/W3fRm7m1vVv3ozWdvvfmux0dstfwIW/VHbMv5iJNVH/FuzUe4N37ErKaPZH79iNl/fYS+hQ+xlj68ElUKH4YrfXgo1lv58K2tD280Phz18qFftA/NYn6MD7Y6H86KSbE+9Irz4aCIi5dYsSXBh5BEHx6JjUk+fJTsQ5tYmOKDfaoPF0Vihg//ik9m+vB0sw9FeT4E5PtwR6wq8MGj0IcbYnaRD1bFPvQs9eErEVXmwwvRr8oHg+0+lB/zIaZZxtsqfd70YeL/BhBoOoDpdgOo1g2gPnkAyfkD+L1wAJ6lAzhTPoCDlQM4XT9AvqMDWN4+AGXXALbcHkDnvQG892wAKWa+GNv4MiTClx9Fm9YXh2hfpsf4clznS/UGX57l+lK62ZfWAqkrkrpiX6LKfTl0wBen877cuubLiuu+qBt8OSMmNfpi0CT1IrHZl7diV4svT1t9KW7zpV+nLxX3fOlh7EeEiR/lpn48NPNjg7kfVxV+ZCv9UFj5kanyQ0/txx07P5oc/NA4+bE0xo+TcX4szPCTfYUfcSV+8v3xY9tuPy6eEJf82HLNj8ZGP9Lb/Piq3Y9XHX780uXHelN/VAp/DK38eUftT6S1P2laf6Kj/dkS409+rD934vzpk+CPRYo/YWP9mZ3lT/ASf6LW+su75Y9ekT8HRUKxP2/F7hJ/wkv9eSbKyvwZWu7PQ7Gxwp8Blf50i+VV/rhv8ade2G7zx3SHP0F7/en/leRokvgWf3za/OkSy9sltsOfuZ0S2+XPeWF605/j4oHJQDrMBnLdYiDnFAM5ZjWQdNVA3lcPRGc9kN9tB3LDaSDTfAdiFTuQy/kDSSoZyMWWgZi3DWR8+0C+7RjIwccDuW82iGWWg8i0HsSCtEFYjR2E0fhB9KwYxDdizJZB3N8xiPnXB3G6YRDpzVLXMoj9gs5B/GUWwBbzAEZaBPBEFFsGMFgRwI9iozIAX6sAbonVqgD6qgNoFTm2AdhoAphmF4CFfQAV7gH0iAxgryiLCeCxLoB7cQGsjQ/AIykAh5QAJqcHcG215MoLILgwgNyiAFkvBNBQHsCVygD0dgRQ2hZAXkeAzJ8BrLgp+T8MZJZJIP9aBbLVOpBQm0CuuwaiCAmUvV0gl5IDOZMayJHCQOJLAvmyNFDetUC2lwcSUhWI//ZA/jwayN/1gfzeHMjj1kA2dASy7GYg1+4E8vxJILZvA4nRC2JMryB5B4PobxlEp2hWBrHIKggXVRA3xFx1EGrbIM6Jk3ZBHHMIQs8piCmDg4gbEcTtaImPD+J8ShC9xknsoiB2fR7ET7lBXK0I4of2IDJNBxOvHMzfqsGU2g/mfPpgvqgYjLZyMFmn5fzaYCqbBhPUOZiH4vQfgxn7ajD9rYLl2Qdzzj2YgdpgVsUH054QzPLEYHonBeOREsyn6cFErAhm8OZg8vKCCcwP5kexqUDaFAZzX2woCsavOJi7Yl1JMANKg7ktPi8L5qPyYG4Kr8pgOsXKKsm5RfKI3tuCaRUeO4Jx2yW5dgfzul7yNQbzUmxtCWZ0azB/iqq2YELbg/lDVHQEM6IzmN9FSHcwJTeDGXYrmKLbwQy5E0zwvWDy7wez+YdgTCyHcEI5hEyrIRy1HkK6ZgjrE4bglziEu2Jd0hB8UoewJmMIzTOGcGHdEKYUDGFyyRA+LhuCWfkQvhMndkgfO4egqx/Cl01D5Ds7hH/EFy1DZI09hKjOIbwRu7uGoL01hO0Ph1AUP1TmZZE0lF/ShvKsQBQNZVTJUEZXDWXrlqFs2zGUl3uH8k3DUN5tGkpS81AOdgwlpXMoH9weit79ocy1HMY1xTDmKYcxXzWMBdbDcLMfxrakYbxMHsbV3GE4Fw3DtWQYq7YNo2v7MA7cGIZ+yzBCPhzOduPhxCqG85/YpxxOvNVweqiG8404YD2cQ7bDSdMM55l2OM+jhxOdMJw9icPZnTec5NLhvF8m9eXDOVIxnF5VwzkmJu8YTsM3wzncMJzM5uGyZh3OWTG9czjZ3cPJuTWcKR+GMMsghDlGIfSxDKFDrFKE4KUMoVt8ZhWCjyqEO8LfOoRcmxB+sg0hXxPCcIcQnohyxxDCXEKI9gghe1AIo6JCiIoNkfVICAeTQkhNDsEgLYQJ6SH8UB7CsaYQHG+GcEMsvRPCrfshvPg1BD0rqBZGaqgRNxzlOlnOU0E1Fv5XDEdKwW4b3LYawWCbEfwsSmxHkOA8gm9dRnBi+AiexIwgNHYEexJGEJc4gv8ljeCAME4bgVPmCEasGcHK0hHkVY5gimYkfm5CN5LNsSP5JW4kfyeNxGnCSHpPGsmarJFsLBgp6+SRPC0eKfPESHTlI9lfMRLHnSNpEOsbRvKwcaR8Z0ZS2TKSsNaRvBQx7SN5p2MkR7ukv7sjeWIUyn9moXxjHspRy1AmKEIxVYaiVoXKNyaUPrah7HQOJVMbypWYUJbGhdIdH8rnCaHyLoTyg8hPCiWmKBTz8lBmVoTSuiWUf74I5f29oVxtDJXveiiXLEexxGoUXapRMp+Mkr3iKK4njWJN6ihZJ4/iTf4oxhePIujGKAxaR+HYOYpBt0Zx/uEoNC9HsVk9mj2a0XzvPJrPY0fzMG40pz4dzbO80bwtGE1q0WhOFI/m45LRKEtH41Q+mibhVTma+RdGc+zGaB63jaa0fTS6rtE4KsNYZhWGlyqM0bZhvBJmjmF8GB/G8pQwRn0mCsN4Kb4sCuNIidSXhXFOzCoP41ZVGIFbpd32MBr2hPGgMYxhzWH8Id62hpHWHsZ3HWGou8KoE+03w8AsnOfif5bhmCjDOS1mWoVzXRVOgG04e+zDme0SzoCIcA7GhHMqNpwZcVIfH06fxHC6xfqkcMpSwhmdGk5CejgfZITjnBnOygnh3J8YTv6ScJR54bKmCiekJFz2keFkV4WzdGs4/baFU7UznPdbw7FoD+fh23C2KsdwQDWGdPUYXg0aQ0v8GGYvH8P54jEUVoyhwSqCGE0EmfYRrHaOkDV8BH4rIjDJj8ChMIImUVgSwe6yCK5URfDNrghi90dw5HwEyxojZD8TwbOWCNy7I7C1jOSuMlLWFJEoNJFcFvPsInG3j2SdQyQBjpH8Ihw8IpkbFIlbciRj0iMxHhfJncJIYksjySqPpNfLSG4ptGxXaYlRa7liq8XTTkv7GC2ucVo+j9dilirn6Vp+Gatl3AQt8wskplArc46W4GItv4ttJdK+VMu7ZVqOiEnlWpQV0p/4tFJL7yotN8WmLVqGbNXyVOi2a3lvh5ajImunFqtdWvp8oWXnXi3lLVr+bdWyv01LRruWcx1acjplPN1a2XtrsbinZd59LV0PtAT9KDkfaVn8XEu/FzIuqygGq6I4GRWFNiOKHmOjuDI+iqDSKKLLo7haFcUBRTTjlNG4q6NlTRmNU3I0dzOjWZofzQ8F0RQXRpNREi172GjcyqP5YGs0J8TFPdFsaIpmZ0s0ca3RfNgWTWNHNI+6oinvjibg52je+y2aTuMYnprG8KFFDNMsY7BTxNAo/KxiqFDFEKGO4R3rGA6JOtsY+tnFcFfsc4xhekgMhZExuMfG0C2GxsfwTOxOiEE/KUb2lTFEZcTgWxbDIxFREcN/4lBlDMotMVzYHUPPwxLXFMP7HTFM6YyhviuGECsdqWodSwN05OfrSC/ScaFYx/wSHb1LdbJe0EG5jrlbdNzcqiN3m46c3Tq6vtCxrUvHiZs67H7U0SS2PtKx2iRW/jOx2NnG0iwG2cUy3SmWWPdYTo2I5a/0WEbNjmWxKo5wmzj+E2q7OConxHFsUhy6NXH0L4nDb0scfW/H8Z1lPM7KeJ6r4llgG4+fSzxFifGMTornX/Fzejwrd8Tz68547nbFM8AqgZ7WCdSIdIcEQsMSWLwjgezTCdzqSMBdlcgtEWqdSIMmEb2hidQlJvIoOZGqlERcMxLpFiPGJbJyYiIONkm81CShdEhi18gkTJOSuCxi0pL4rSaJsjNJbO5OYvA9Of6RxNK0ZJKKk/mpLJmcqmQ8tyQTfzQZg2PJRNcm49WZzI+iokuuu5P54GYyJ8XsW8l43E7mjgi/m8z/7iXj/CBZ1krJ/PNjMoceJvPxT8loHiXTKtY/TibzV8n1l+R6nUyWQQppihSSrFO4aJPCQtsUHmlS2GKXwvuuKdyOSZHnlYJuQQraJSmEr0xBszmFkO9TuPCrnFunslCXyvmEVH5KSuXE7VSqrNLopU7jWnkaX+1I4/ndNNar0olNSmfVxHSy/0rH/WU6XlYZxKsz8LPNwCoog+u6DFoSM/gnOYMjKRkUpmcwJiOD98Zm0GtiBj5FGUyolPqtGUzbLrG3MhhxJ4MSzVgGDRpLz/ixNI8dy/QJY4mrGktp11jO3RzLUutxzEwdJ3vjcXjtHMfrm+P49ME4vleMZ6fDeHoMHc/GseN5Z9V4pl4YT1LLeILbx8t/fTy3uuT68XjWvJPJPv1MjigzmWGViZsqk1jrTAI0mfR0zmSBSyYHB2SSOySTccmZqFMyqUnP5KexmSSPl7J5mWwuzuTd0kz6l2fy6ktp25LJc6HtzGTvrUxs72SSbj2BlqQJ/C91AjUTJvBq/QQCKyZwyGYiFXYTibOfyO/pE5kwVq4/ncie8onkV01E1zmRI+Mm8WbhJHmPJ9GnaxI/ibSbk3jv7iROixlmWWxQZjFfncUT6yxeO2VxxDmLhKQs1qZkQWoW/4natCx+zcjiy7FZaMZnUZiZhceULCbmZ/GmNIujZVk8qsji+c4sDuzK4t4XWfzSnsX2B1lkj/6Y6+Uf807Vx3hZT8ZOM5lucS1lMhaTJnO0YjI/V03m6Z7JHOuYzISbk1l3bzIj70/mN4MpdNhOYbjjFAxCp/BB3BTiMqbwYs8U6rqnMP/OFHpkTMV/3FS+HT+V+OKpDK6cypOtUxnfOJW/u6ZyvHsq2+9N5ZxqGt6aaaQ5TePqomnM7Z7GwzvTiDSYzleK6ZxNm86Cqun02z6duL3TMTw7nWd107lXP52Xt6bz8MF00sxnEKeYwRrrGbyxm4Fl6gy06TP4PmMGa8fO4O2EGejmzGDSmhmU7J6BefcMlt+fwUKbmRxNnMnBlJmoJ82kJGsmXuUzmVI5k3vbZuLTJXXdM9l9bybf/z6TPJNshqqzOWmdzSKbbD5xzMbbKZvfxcfu2RinZ9MjK5sBM7NlPsxmdnk2b8bOwu/LWRz6ahYLtZ8wJ+UTnmV8QvHWT/hf1yecvfUJ/sazmaWbzUdLZvOibDY9f5mNpVUOf8Tm4JOcI+9YDnNSc/BNy+GFOJqew9yMHPzH5vBSzB+fw8DMHBZMzKE2K4d/JueweGoOy2bl0GN2Dqvm5ZBYloN1VQ7donJLDqlbc7DdlsMtsePLHB7szWHXvhxcvs7B41AO1edyuPEgh6gfcxhiM4cw9zkEJs3hdNocVo6bA+PnsCB/Dj2r5pC7aw5l38whs3suk2/P5fjDuaTbzOOVxzymZ84jcPc8JjTPo+y9+XIf89kwcT5Pd8zHsXq+zOHzMbBdQLnDAmZmLWBt0wKWW3/KucxPGVn7KV8//JTMCQsZOnUhBpUL+XrnQnKOLOSDEwt5emch+g8X0v14IYuNFmFgv4gPly/iyx2LqN69CD37xaRlLuZZ6WI6GxYzsnMxO24vRmW1hEDNEv4TYxyWoExbwrfjlpC/dgk7NyxhVdUS7u9YQs+9S3j18VKWT1nK26qlOO1fiv6tpdSLwttLsb27lNoflmJstIyvzZYxy3wZZRbLCMxexk/fLGP0/mX4H1zGav3llHst51Hkct6JWc7tT5ZzdcNymvKWc+YrqbuxnPP1y4lqXI6iaTlDm5fTs2U537UtZ8PN5ZT+tpzIp8s5JNyMVqA0WUG0dgXDo1eQPmMF2uwVuG9ewXrxaucKuk1WMrLvSgbGruR1/krZk68kxGQVX4oKs1WsVKwiXLmKoapV+A9YxbXIVSjmreJU7ip+3rwKbd4qDgsKVtFSuAqTA6voEJO/XcV10fvSKr4xWs1r29W8HbGaeN1q8matZnP+au7Xr2ZO42r+a1nN0T9Wc/P5agKM13DSYg3va9dwOXoN8TPXUCuu3lhDYf0aNjauIbplDUfFj61ruN2+Bqc/1vC5ULxYw/zNn1FV9Bm/XfyMKY2fsebjzzHL/pycTz5n4LzPaa3/nNe6tawrXMtP29Zya/9aMq+tpfqZnBuvY1D/dZRHrqM0R4756/j833WY7VlP1LfrMaxfz8G29fz7eD27/lzP1N82kP37Bj4I2chuNnK/YCMbnmwk5feNFDzdyBvh/WwjZaLHnxv5WMx8sZGvX21k0euN9OuxiT4mm/hbfG+6iUEWm/jQchNZ3pvITN3EF4c3Eeydy1O/XMYNymVJQi4Op3KJbc6l5lmu7Afz+PJMHtMe5nHwaR4xJvlMNyzgQ+sCHvQvYHBUAeezCihdUUD2wQJ6mBUS+lEhxb6FfB9YyOaYQsKWFpKUX8iZI4UcPiXqC3m/uZCQlkKePCykx+NCXoUVkb65iDGHi9jbVsRnJsXMdCumLruYsNnFmBUVoysu5tChYh5dLcb9WTFT5pTwbFEJ4UdLmPi4hD39S6kJLWVmfil3ZRP/y8Eypjwuo/pNGSfiy0meVM7iJ+Wc/b0C+78qiDCt5JBFJa8tK2lSVPK1shIrq0oGqisZ5VPJx76VfO5fyfiBlXQequSeTRU/+lTx69UqBjlv4VDUFlp/3sLrF1s4E72VypitXJm8lYw5W8nps43M6m0Mm7udLYe3s2PwDtxid9DybAcrP9nJwO938tJ7F46HdjHr8C5UHbvYa7mbP513s8l3N4aDdvM6ZDfpui8YEvsF2fFfcOzJF3j99QUX//mCEco9BH67B6e/9vDfmz20qvaxce4+jHfs43L816TUfM3Ged9wZP039Hr9Dc/89pOds5+guftxnLefD+fvZ6F4IqKX7Kd2837uFuzHrng/75fsJ710P3u27Gd6yQGijx8gv+YAnq0HmPHyAGc++pZpt7/lmvIwrxIO455yGJ+cw4yZf5jNWw5TNPsIQfOO4FtyhAee1TwfUI2nrprHcdU0x1dzKqGaPYnV2CZV8yy5mqyUai6nVmOaUU322Gr2f1zN2U+qKc6pZtmcav4SU+dWs+7Tav4TPy+sRm9ZNSn51RwsqybO9CjPY46yPuEoB+Yd5cOlRzH86yjblMfIVB8jW+84J02Pcy3gOJPTjhMy7zgphcdpFPuKj2NfcpxisbL0OK9FavlxTlcc56vK4xhtOc4b4bfjOFXVx5l37Di/iczjx4k6cZxLIqjmOIo/j+Py6wm6fj/B5acnSPjrBMWvT1D13wnGGdfwWl3DveIaEktqqBfHTtSwt6UG+9YajNpqWC3+EbPba/hZjOuooUNoO2u4JAZ31XBEeHbXsF1Y3ayh560aFovnYurtGhru1BB6twbfezV8LUwf1ND9Yw0hz2uoEd4vatgj7P6qoVgYvqxhlfhbfPKqhsdi7Osa2kXkmxouiqC/Jec/ku/fGnJFz7eST0z9r4b7ouGdWk73qOWb/9VS8W4ta9+r5aRlLQMUtfLsa5lpX8unrrUkuNfycFQt3fG1rEypZcHkWvTn1hLwaS3sqGXfzlp6f1tLdVMtA5Xfccr5Oz4K+I5NV77jze3vmJh8kuaik5zoPIntglP8tvAUifGnCUg8jU3yaSalnWbEvNN8uPA0j1edxqXsNJvKTzP+5GnCL53BpPsMa3Rn+XvuWXLmneXu/LMkLTjL5PyzRBaexbnkLB+WnSWs6iznxdEtZ/HaepY94v0dZ7mx+ywLjpyl7ehZVLVn+fe7s6ScPovigvR58SyDbp7F7dVZRl4+h03geRYNPk976nn67zxPyuHzaI+cx+/oeQ6IncfOY3v8PCYnzrNOLK45z0vhc+Y8rmfPs02oz52nvPU8K9rPM7nzPA9EW9d5orrPM/v+eRpenWfKRxfQC7jA2JQL3Dt6gVMnLtCn9gIfnrrApNYL2Hdf4J9bF/jvnwsY97xIdsxF7BdcxPLTi/y56CI/Lb7IzSUXGbL8IjVizmcX8Sq9yF7hVHaRA8cvol9xifdPXWJ8xyVu/HgJ1xeXsPnrEh+8usQK8Y+Y9/oSz8T0N5f4SYz/+xK3RPM/lwh5e4lTYu87lyn832V+M73MecvLBCsus195GQ+ry+wSdqrLlAsL9WVyhb71ZVaLT20u80Jk217mF5Fid5k2EW1/mbMOl5nue5m6gZdxCbrMVlE0+DI9h1wmgsuy/79MwAo5Bl7BZsgV/ht2hfHpVzg2/goJ066wY5aUb7hCxtdXOPXHFVyfS5koe3GFNS+vyPiv8LFlHYG+dXzkV8c3wsO/jl3CbmAdFUIxqI58YRhQx1rxXmAdy8TfYl5QHc/E9MF1PBYTguu4K1KG1NEuYobWcUOMHlbH0OF1fCf8Q+o4JPpRx17hMqKObcJmZB0lwjy0jtWj6lg0uo4p4XUy/9ahiq1jfVwdb+PrWJBQxwuRnVjHryIrqY77Ij25jk4Rl1JHgxiTWiff3DpC0uo4JQLS66gW3hl1fC3cx9axU9iNk3scX8fnmXUsnVDH3IlyP5PkfsTdrDoOT6tj3/Q6crPr6DWrjta5dexZWEdCvozryzo+2Ct1d+XZ/F7H7wlX0blcoynrDoue/cgS1xfozXrBl2P+4v/N+87b</binary>
            </binaryDataArray>
            <binaryDataArray encodedLength="8292">
              <cvParam cvRef="MS" accession="MS:1000521" name="32-bit float" value=""/>
              <cvParam cvRef="MS" accession="MS:1000574" name="zlib compression" value=""/>
              <cvParam cvRef="MS" accession="MS:1000515" name="intensity array" value="" unitCvRef="MS" unitAccession="MS:1000131" unitName="number of counts"/>
              <binary>eJzdXT2ILVtWLnVAA4MWRlR4yBEnmGCEDgY0EO6q4wV/MLjCBIYdGBp0YGBYDCIdGDQichEZNoNBJ8JFRG5YwQQ3khs+DKTCF4jc8CEi1u6zv9rfXmftvzrd77YGm1Onatf6/b61f6r69DBMr4bHNozDsEg4Xj8lHLc23DNIPMb3Hjlo0H9Y7ZrX9mlt3zkOw+u1fbUe36ztbjxdd2Q369O6B7HPn/V5Ah9Yl7dvCHZCptsZF9+WcP9hjMeQu8fGSxp06jh5ux5W+z6u7XrN2S+v7X3I2VVoS2d84aP3+zrI8L7P5D/njPFQyj3y4ejevfhnOwdJ5c8hHr+1xsKNp3ZD8dij18LGG8+LVcefr+3njye9b4kvXtfU4qeOWcU2Lwt4tGJfaj6f03jCiIyxHvncwl6RjF3AIeluxbtlo3VuCXbM4Zz20dLB+fe2fVjv/8lxmB5+Zxh+8fUw/O7rYf7262H6x/X7D9b2xdp+am3/sObsz0LuDoRxrafHzxJe97SSDs6Tt93jbgh1ewq5fORswLwzYtbjS699RZmUe64jLbq4Blt+1GQNhGGf94cQLyH8A0sWztgG6NLfuf9cwPAcuAybenOB+8Brj+WfW9uCMQE1bzzVq7swxt+rcX027IOfsHPjB8VfMvdZcnRMLV6w3OS6xPrOmNnDLZ2fmv2HwKu/Wtv31rrx+2v71bX92/r9Zm0/OJ6u34UYY7y8hFfs82PMxogPjUuNfes8xz9nF/o5dW2m+0q6hsAhYEnr3Ow2OKLxfBViOYXPa6pnuL+1hg2kFzHVXLbwoLHFckrYqdWfnFzYpeOf5G0sYzdXry7BoaVDqOnrpZpQy5mVlxxOL+JWwPUcsDaFOeIt1mcNOc6d8/dfrfXgT9fm1nYfjv/meBqbt/FG0rVgj913wd53ZPubkWJGHKnhcZb0vhYcW9iy+nOecnjJcaElLkl9UbjJ4acb/7SmRI1zBkZytm71U1KbRN3P5z0uJOT0EPLLcmqcq8XYsrmE91LuwSHEKGdDKR+MEX/s5ye/fTyNsb+wjrW/srafWds/r9/v1vat42lMeB/mNlhvacy3YgB1dw45Rm3g7xPJrPJV4pyp1ZZFYgPmFrrfimELv7uwTv7ldOUwAixs94/5fvq8xj+44iS1qWZDThfnt7U+cMzBd//dkX3gKuOjh0sJf8cUMz15a8Kk8pnjcBXGvr9YefXTK89er+2P1vYba/uf9dw/HU9r5T9e29fjaRzD/iDjVfNvD/6s78ln0HcdxjvUn0OoBTfhE/mRTnt030XOrw2St1n3GyTOKWr5KtmY07mX+8h/S84uqS+1e0u+9PIIfjFnnaRjA65buc4db7yhOM3h3BvaXzyEMXumPi7gFRxhG3M1SLStRlxKudquy3kNhR9WncliMtz/JtQJCfNYz8E5zEHnMa6BMZfm/Wf43sPDWWKN9e0+yP4q6BKaGyHfqMWluA6SrrM43pPQnkwP1iXu52AvaSI5s5yv7Szcor5BHnDG9tU4hO8iSnYjV5krpZzxeeRKCO/Mw80epUPL5vuRSxHao2KZmTzl7OUYMBfYV7ZPMvKtxrllny17SjY7OV8zaFt0vnN1IocPfc2Sjfpg5amEpR5+6+++oV4wdlvix329jC/H05zlZ8N+3R+sTdb2m2v77/X8x7X9aG1/u7Y/PJ6e5bwP9WR73kmxSTDS4Xsp9sl50nUINvAacBjTZyOMix6c5jA3BF7dBL0+hqjfTuL6Dsc5bOTywjbmsNyDoVIfzpkL8XxL45Tfr72l/VrUW/ho1okWW+hzljhuccy0np441mLMOB3G+CxUjqf19LePp7UznhG9D2M4xlDsL25tjz3BxyvCK+Ksa0eNTy0+X4e5hgtzgvuAX34Oi2ebiP1UiPWssDmo700YVzhn3Jd0s44sBsP9mNNi7TYRV2elT8imntgCE/eBP8DTHM5hfx42SMAT79e7hti1tk0e4kgYQ82E/0vQp/UXa3BDTBAX1GUJnzPZxPlv5Qtjk/O18Vlhy2oL8R/PUB5ofTILvZdA6xTXYmcGi1suyGdn1ZILGnwSSY9LMV1Cn4MxF0fdGMIc4a/X9mltv7bODb4f3g/wex5+3/57x9Oeh3+m6mvnHa3lNL+747cz5lyXhHx6zOMYnwdMNLa1cKCEe9zj2F+lX/fN+WHFDNjWOC/Z3OsHxw06UC/wWaqVli1WbrTtJZwKtV4saR3VOkE5aq0pW24DZxaJ46ofc99h3AmYE8Icc7TmF2xxZJfPxxLaddB3TTV3UmtE5nhrLAelb6C5kX8X8k+Op+d4t8fTO2Ufxvjc7Z7mTzcjjZmhFWvUq9S/GT4GPxbKDeS4Bp+Ym1fBrvtg84dgL/ZvvT++pn33eKpvGDO8bt7DmBr0lmxBbnSuXCtPFBaH4Nt18Mu/++jr+O+t7c0xvNMVcvfDtf34eHpPz78fiXm/1421HvxznT5q/4TyCTuBB3BsUd9LvsNPj3v/Xs9DOJ7GuDZD47UhY3po1INjJ3EsQb6AZaHjXM3Q11l2Kyf5Pm/HYYx7jV+EXH83YPc2zD15DTOQDzk7i/gaIxaYj1dU31Dv0BdxQ9twUag5yNk1yeAcwAedQyuGmy7K0SKxXs6UP8iflOxcbrZr1FdIDuzHMxktKycXfXEf+AHZeK48SFzb4PpCenJxafoe8o31zUOol9hzOYwxF1jX7MHxRDh6zEXQ42vwT9b21dr+Y23/vrZ/OZ5q2acxvs+NvfcrilWrDaZNFOPtnbUx1k1fR7En9uUY19WYUy5CnxU7dAx4f42xrrFWW0NwrdEyajHwOXgbYup99XskfozHPomvt2+Dr9dj3IuH7Tlua9vQlzEqxnFTXaLGfD+rARU+F3NUqTNoG46VTVxXtA1SsAkc9zK5puPcrLDjSFdrDCdJ53gS2ofA/09jfI8fc1muQcBvK9bhvwvnUO8l2DBLGq8SVkXi+A4bSnmaJc7V8R7wRDIQU+abhYVWbCI2eP7JOdKYt+TnzjGuROL7UH78/Vbgqp/Lfj3G96CxTkF9qeUsxzPEkG2YxfD9Vfq+DuOR5W25K8RC86WFrz385nyUagQwAZ+w5sNc4jCm2CnKoeOkBlR8YMyUYgFOH1TeWV9LjUi4wLYq/4AFrP388RXhfqH+pRgjvo/jzPE0r/3742kc8u/i3BxP49G7MT77HsjHjc9sdwcWvK33Yc7zEOYafty7CzzCc3yhmjuTnpa4wn9dA/j4KfDdei+uzcF3v1b84dr+bm1/ubbvH0/jwR3FHOP/Qna34InxuQSMIu8aFzmcCOW6J8d7YlWL25Y3SWuy5kYOFxoLzJEExw14Yt1Y8zmJNZrttPIhQu8G0XzfSTq/S3AamhPb76aYk221mHMsdT/NKZ2LFn4J2bLQp6Nrc2NO2AbEyEHuq/R8E87GU93D3vsSvjtVixg3LbXIUX9utRz08InjoHNUu1/zgo97bND3aru0Ldy3Gcsd9lTPSeQk5m9XVHfBWSs2PTZsMjgO+tjgU82f7Xy4D/PuD2FN7f9+zL9r8uPj6bnSdWh+3J9pboU9beyhaz73+Aq8zxKfkx/COO/Hez93fgjrnS+DbsyhdLx64q25JfTJ+c7hX8fYykMuL8iB5p0je1A/cvI0xjQHWc+k7pOMnFwOezDcy7FSn9yxZX+pMZ/Qf+Y4ECecRF4x7xz3LehJ7KM8Yk4sZEeOuzX+sm2sC9fgm9e77Zt14FvzapZ03sJyTDvJxgSfjfnXmGxtsGmLOcdIxRocq8V8i7WOffATsa7ZDL90TFjmInFMsZ5P9sau1HK4yuKB4pWTYeXikiZK3xXHxMBiCY/6fNZ+1ZdxhLF+pnPMqx6fgQPE1JE8zRONFQvv3ibsKyX78GN87wh7AXieOHfaDHtF4rM9/j0R7OFxnBzZbeGmhqPNZyP/j7Ef43pgok8tO4d9/s48niXq2uoJ9kPH9NmOzhfLzXGNbVoIP7hWy4tj/aq/K9hl4WmQdA2Vy4mOJ9vMsoCtyeijMaxtsnJRsiMnp3R/Kz9F0hrjyHaN55xfRQwgRmPcB2ceQb/O9x6/2E7mykC1INFJubNiyeetWLTa2NIPfF8kXUsjNlwLtncGVQ0Ssm3K2NdrM+cDsYOtnNeNWw247Mmtk/S9I/+MwT+T9c9ofym8J/jra/uv9ft/ru1f1/buePr7ZP+bIPg9rndjfHdBQj13ZDfw0oK/EmeXkBeP8Y80Tt2EtR7eV72jfWqNw1z8Suc2XlKfTc4eHJBc4NHJ+ZjRylfGJtcRi1c1PDiS4UT5RPhs5ajuM2iZmXugD89C+RnlTDZKow2brvCJWG84eRVlJzlX/nNOOEdWHnQ+WjCBfV6cA0YWYE1SPuXqSk8+2JdF4jhyN8Z3iPE88iHs9+BZCt41G2juJpKuGy2OmHZJHFO8HS7onYJu/D0knmvzMwsn/Xi3dD9iisZRPBPE+zvoM6u8NulS2EGDD8A6nqEsyp+cTNjE3NX1oJUrG47VfbCT6wD8YPy2chFY8/fh3aobquGLpLxk23Wetd3sN/it+djDURNTpIttFKWjJSYtPK3m61V8jwu8EDn/bU/mes1vS0dSqyq+sh4+x1hdqOkaJgXZpVhpvSU5uXOPWB/T/ZTDmL5LtvWTiAdLT42/wCg4tkisP9APexC/SfLjT1NT987wQeVpIH2Wzpp/jDHkAT6ivuIdNew/YG/gEcNjqhuyavqZp/ANtnCs/ZjyLsx9P47xPYFDsGmWdJ0gIQ9cO/ZyXHMKcZ5F9VFcqPGuJyfaFiFdNbs33BOeEFvGJOtr5TLHFjxj/5HHyZCXxYZEbM9knyVD28D9gMMevrH/XTxVOJnJf44H+9oaaxMTSr7GoJWfPY35iXxgf9Fz0a8v/Tu6/hO/P+zf2/kU6sQ0xt9NRK3wn1fEzZ44sD8z+Yt8TxLnK9j/9NdwbqL7a9yDDpG4pp1JdlIHOmRbehg7OdxprnLsHOnXGO6xRfcFf4fgP+bc70IddmGd4Wvwfcj3ItGegxoXXIc9Nf75uANbd2N8VwzjFXQ7ifMWjk2WI5UcQsZMeIbu4Xh6F9TzwP99yBLWX+9ofXIzpvOWQfrXyll8EAeEGr5PkvZnHzk3e2pTDk+bHsIFsKCxnfTv0NPCH8ufHj2mjkK+cB584PjDd5Fz2WZTcUQTOc+r5jzLbvG3pW4U7VU4gjzG4BI+eQ4JTsysv4CRnO3Qw2sBrF1vx2gL1vHgnq4Rvfio9dX8HMb4GwVvx/jeP4+h2L+ZQ33BuMNrG+Y4cDVIv/2lhpxw/h35M5ENum8NR9x3q0EWBjNYyMV6MGzZ20xOEGYQC8bmnlqW4xP4chjjeusQxuPbMf4GGtbAjvwGtjWfWn0u2TVJ5JUf975zPM0F/d+N+d8t8L9Z4N8x+yK0j2HecBvwLmP8fQDIytWe1jhy/MEH1ICB4rPN5yhXiA/XrZpu9HPUhLFn4GAPJhObxH7ffqA+rE9jshS3OcRmIbxN4dy2x0E6tMxarLbrFC8vk/dPGKcbllVOcrrYNm2jFZ8aR3WtacYm2e19WCT9HatbGn9mSW1l+0T5XIurxkMPfwbK80IYw3ptkeiXlYdibOhzIDmHMeW9hauc/7i+SEan0WZRY31Fdg0XfFzCZlaepHPvzW+JdQRx4bi7Blzm6ghiDP5x7DXfOGdFHQZOS3jQ/rTykeMMO0XZPBhyexrizzUPz/kdjV83Y/xbqEHi325cj2k8OaetPOYc4xrqxCTpM2nL71r8IG8huQcaIzEGcHzPcF7JN/s9k50si7neanuJg5Y8iyObDfpT5aGEH9bVWiv4HGNWGmWVZJb6aVtR0ydq3Md1yHcSseLzjDmWk/N3c7a+HAMjty04gCyRPB+seIm6ZmJM4jsNXgc4jfcT0WbyoTV/3GemuHD8+R2Drb/U45TDruZda4wH1VowWONMj362o8V+2Ik9ZwnrZ7yHdE/z/y2mHG++1qDn8Zi5VMjFnrj0xKsmm7nNMeV+fK1V5pmdErnCMiejbw/nNS51nBkj0Ic6YeWn5hPu1xictR7yGX11XDWHcDwbvvTklX1GvUK8F8k/f7NkIVYcZ1F2zyQPeuBrC4bZ/0fZoZ6Cm+/DM4Wvaf/rTdgr4Pc9F/rsrWtFfowpbhb6xPEWD0nn0CUss42QjdzrayU5Fo72+Kr5p/Fauge5x1joSAZzIpeXku1n55TMXp60xKpmD9eTWkyRP+YE8rwnd+Av28A6gP/tvTTCZlecDX8h51EW1fIlfN/qRQazVs4gewnXuJ7o/jkegKfAXeJvJabsGz6Zez25sfKZ8ElsX0p+sRyNI4sHre0MF1qetr2TW5utChNDxocaF0u6Sva05E6UfRo37FNTfMP9c8AluLjJNHigvzvlX1W3xPuw78+Yccb9ll6dG9avbSrFE3Jgj48F9hMWijNiD7lzQcfGIeSK1pWcP83dZgxQHAeyF++zeduWoHeW9D0zR589vLQwyueYHzWZOW5pH3O6GP86/01cU7aWuMu1wUkqgznYkjcnKQ6cYYP2vQXHWx2o+MPxdspujmkLHqBvIT/896sxjZXI+d9BNMlXumZlH3O3lnvYw39/5b8fxlS2yPlcJBdTC3uca8a0sLxMPmr5mulTc1fzUOthX5D7BX6N6W80zZL+FpfFh5LNQvoHSfdpnZZZwQL0aH60Ykjbm+OU5Y+pQ9R1Sy43Kzevzs9bejm/lk3sk9M2NPBMyxKl14qJZQ/yfWZ3o37w2De8G433BIYx/ta0SPrOopCdmm85HFh+ZONE9s1y/vsYnPtWPOZiuR23xk2oVo1RBmwUsl3jsJaLSdJ9ARfOcew5Ni3+c5x84z38QemaKZ8cnx4dLTxo4nvhmijbz/KY4Rn324sbxK7Wd5B0nprjR7VJqhe4479X0ThrqUOah4P0+bc3hiUZJTyzfXw803eNhxo/wFvv72GM/w8Iz28ONDY7iqlr5AR0MF5x3anve1vCzyeQV8uR9iXBzQ55NRxZvF0kzmd4Hav9r9lY/G7IYny1YLnmYw6fVi0txknZzVgFn5vkNNpU878VC9w/h6EWWeAj+6rHhR6utfiqY7q3JXW903/Gdwsmd9tn6Nz4Fr6jjlr6cA84y/icJMqq+aPxleRJHT+V/yV8OGVPax3UuO/JpcZmDTMlecwb5KI3bmy/tq+JRxmZtVj26ijhssW/mqytr6Rz+FnlWGMm54+V65LuS3DeW697769h0DdfP27G+P8a8ZsQt2N8L8O37b3sDBdyOa3V0TnkTv8NOGoczu0dR4AH1LmaLM3HnA8sp5aH1vokHTKT64T7Gm9y/l+CMT0+6HsR05661F03DEzm8rbFwB+Pcf8P71LOhEF8at21PA3G/ahPpTg8FdfhX3KtJe+N+KvmQ+nYUx96sGFicofsLFY677EwacWPa5OFrR7dT+FrLwate3T89+S4hqOara0YKt1v4UjX8p6a1oSZQqxbzovk+/bU8ufAj2XrU2GjNVY1PrbYBl/1GNzrS447+HRUR1riWpLP/pRwwcdbfXpl75vpvhp/3K+3jj0nLvbacNFYJem+tMXXmpxW/TncP0VMS/ZijsPjppD/T6HnEh9qfH4KOZfGN1dHL81fa33GeLdIfAaIYyfq7/cy9aWUU+0T6grn25LVOqb05vDSeQTstWSY40Rnri7J9yUYsfI20J4/czwZq7SsCv8HJevSXDxHy9oT/NPXGcstvuTi/jkwsEdHjvu9Y9xz+dOaA/709Q7PJIHvG/xtg6S/06DnSRYmSroQox7cPFdun2N87ZX7TfP/KXxOapiqh71j2V6+tM5LSuNLaTxsua/X3mSMeEZMPNXc7BJZepz7nH7peVivjRYW+L5WDD8313tqf+vxc+WGY486gmP8TR3GIlxHrDnePD+zdLTMs546L615KNmuG8fgOXKkMdyLpaeI2Usb519CHcb4qjnwkuL0VG0PBl9Ka7X10nF1ry2mPqo//xdibY1Revx+KXnecy/noTmHnfp5POS/KdcxvTQnnzPOn7O9BLu/CRueQ8fnit03qVevoWu19yXg6aW2XL35/xqz0lrmuX0WhdNL14tPlX9r7H+KtUvPfE4kfe/4oNauLoy1Gq8b9yWua3FNr3G1Xdx/Jjk6L1Z9eUlzvl4bPgf2tR4rflbennNf4Ulli/psjIH/nJVNIumz/8/dhHwDR67G+P/p8PuZ/HepS+Drojg9U71h7oK/tfl7LZfQA25vz2TodysmSd+tZL2i9GuctuTEqqfl9r8vrV7r</binary>
            </binaryDataArray>
          </binaryDataArrayList>
        </spectrum>
        <spectrum index="2" id="sample=21 period=1 cycle=1 experiment=3" defaultArrayLength="2628">
          <cvParam cvRef="MS" accession="MS:1000511" name="ms level" value="2"/>
          <cvParam cvRef="MS" accession="MS:1000580" name="MSn spectrum" value=""/>
          <cvParam cvRef="MS" accession="MS:1000130" name="positive scan" value=""/>
          <cvParam cvRef="MS" accession="MS:1000128" name="profile spectrum" value=""/>
          <cvParam cvRef="MS" accession="MS:1000505" name="base peak intensity" value="256.0" unitCvRef="MS" unitAccession="MS:1000131" unitName="number of counts"/>
          <cvParam cvRef="MS" accession="MS:1000504" name="base peak m/z" value="390.999350424425" unitCvRef="MS" unitAccession="MS:1000040" unitName="m/z"/>
          <cvParam cvRef="MS" accession="MS:1000285" name="total ion current" value="144.0" unitCvRef="MS" unitAccession="MS:1000131" unitName="number of counts"/>
          <scanList count="1">
            <cvParam cvRef="MS" accession="MS:1000795" name="no combination" value=""/>
            <scan>
              <cvParam cvRef="MS" accession="MS:1000016" name="scan start time" value="2.171583333333" unitCvRef="UO" unitAccession="UO:0000031" unitName="minute"/>
              <scanWindowList count="1">
                <scanWindow>
                  <cvParam cvRef="MS" accession="MS:1000501" name="scan window lower limit" value="100" unitCvRef="MS" unitAccession="MS:1000040" unitName="m/z"/>
                  <cvParam cvRef="MS" accession="MS:1000500" name="scan window upper limit" value="2000" unitCvRef="MS" unitAccession="MS:1000040" unitName="m/z"/>
                </scanWindow>
              </scanWindowList>
            </scan>
          </scanList>
          <precursorList count="1">
            <precursor>
              <selectedIonList count="1">
                <selectedIon>
                  <cvParam cvRef="MS" accession="MS:1000744" name="selected ion m/z" value="861.045847747842" unitCvRef="MS" unitAccession="MS:1000040" unitName="m/z"/>
                </selectedIon>
              </selectedIonList>
              <activation>
                <cvParam cvRef="MS" accession="MS:1000133" name="collision-induced dissociation" value=""/>
              </activation>
            </precursor>
          </precursorList>
          <binaryDataArrayList count="2">
            <binaryDataArray encodedLength="11976">
              <cvParam cvRef="MS" accession="MS:1000521" name="32-bit float" value=""/>
              <cvParam cvRef="MS" accession="MS:1000574" name="zlib compression" value=""/>
              <cvParam cvRef="MS" accession="MS:1000514" name="m/z array" value="" unitCvRef="MS" unitAccession="MS:1000040" unitName="m/z"/>
              <binary>eJwN13dcFGcTwPE7OO7oHB1RwEbUWGMs0agov7F30WBJorHFEk3UWED60TuK2BvGaNSosaCisXBgRYoKCBo1BjFvLNiwIBzv/vH97D67z9xtnZmt8Ljs7/6u0H+fa5H/jpJS/x8dyv2bb73j/8z8rr+L213/Zh53/b087/q3bnHXv0fbu/5ffHLXf9Cnd/3/XnzXv7zjA/9v+j30X2dX7e/Tutr/L5d//UMc//O3sn/h76t/4f/I+4W/qtUL/4f/e+2/1eONf733e3+vbu/9B3V/73+z73v/Ra4qntiqSXdRc95NzYFWak5ZmRHuZMYknYanFhYMtLLgqZWWJzaWDHOwJOupJb1eWeJqa81ke2t8XK0Z6GZN00drMFnzvd6GBEcbdjra0d3NjrU6BwLsHAi2d6DSXM9YnZ6VlnoGWjty+rkjLXVOPPR0Is7MmRi9M60sXVhp58qrtq6ssHHHzMGdfEsPnrXw4Em8B3ttmqG1b04fh+Ys1DfH3KU5c1o051Lb5hTae7PIyZtsZ28G2/sQ4uDDCsuW/HapJbFWrdjp3ppRoa1JUbXhkroN/TRtlHNqo5ybL7PtfYlq5ov9IF987Nsxtlk7Eqzao7NtT6Rzew45dOAnrw5stP2Ur/WfMtalIxmuHXH16Mguy04stumCjXMX3mi7EubeFRvXbox368Z9j26MterOKYfuzGvZncOm7hw360lTs578YdWLh/a9SGjXi7BBvXhi3ZsA195Uf+xNhKk37ey/wNHpC9Lrv6C5Ux92e/RhvqYvpyz6st6uL7GOfXnj0xf7918yXN2Pvc37cd+9Pw/n92fEn/3ZdrY//er7k/6xP/809KeXqT+JTf35SzWAbmYDiDYfQIVmAJ9qBxCqG0Cp5QDaWg/gmu0AvO0H4OE0gK/rB6BpHMCBpgGo1X5MMvOjUePHrzo/Xrj40WqIH31O+/FJkx9FdgNp4zCQ664DydYM4lfbQajdBjHNZxAGR396Zfmz1w5evod/3YWNnkKDj6BtK8p9HMw3roPRewwm3XcwazVDWO48BDvroTx2Gco296F88BjKarth/OI6jH3a4ejch+PdfDirWwynttVwZtmM4ILtCN64jKCzbiRRziPxcxuJq2kk6fajeOEwim1uozG5j+Zv79FktxrN87rRjH03msPvR+NUP5plH0cr12k071VjmG03hpJmY+jVNAaDbiyPLMcqz+pYzp8cy/Vm4+jWfByzK8fR2XwCCTYTGOE6gUNuE7AonMB+bQC3PALo6xnA9uYB9GoVwPe+AczqFMCVhgC6mpR1s4lcMZ9IN9uJZLlMpNF1IrO9J3LVZyKjNZNooZvEf1aTyPOcRIbXJNa1ncTsdpMY7PAVoc5fMbTxK6LUgbyzCsTPNZATdpOZbzuFiW5T8Gs5hcHWU1nlMZWBvlOZPXkq33hMI7vFNBy8p3Hv02nMvjWNhe5fY+v+Dfnqb/nD41vat/2W9b7fcshqOmm201nsMJ3RTtN5dXA6Ta+n82PddO6/nc6499M5/2E63T5OZ2fDdBxN04lqmq6c0wxums8AixmssJ3BVw4z6O00gy0tZ/Dh1QzOvp9B1/oZODbOIMjjO/a4zcTTYyYD+83kSP+ZWPnPZMDfM5lqOYvbbrO4P3AWPd7OwtdtNvO8ZmNsNZv9bWfTVT+HoAdzmPx2DnyYw8n6OXRumEN24xw8muYo7/hczMzmssp8Ls80cxltNZcvbOdicJ7LIre57Go5l4CxcwlRf88r1+854f09XVp+T1+7eWjc5rHafR7dU+fx/V/zcDebT4F+Ph+95vPy9/n88WQ+y9/N5/n7+cytn8/9j/MJbJxPiWk+w1QLuKBeQF/zBRzRLKCjdgG7dAtoYbWATOsF2NkuwGS/gJX6BfSMXcDUjQvYUL8Ax4YFaJoWEKpayDv1Qv6nWcgkq4V86bCQVq4LcfZYiPlXC3FJXUiY4w8cffsDXd7/gKfpB443X8QB70Xct1hM+2aLadliMc09f2SX60+4ef3E0r9+4qzFEj7TL+GQ4xIOuCxht+cS2rRYwpgPSxjVsIRrjUsY0bSEYWZLGWKxlEE2S+ntuZQy1TICbJZxw2kZ4z2XUeK9jOJ2y3hm/7Py/v/MS/efWdLsZ157/czPPj9jpl5Oks1yUu2X46BfjpPzclzdlG0vlmP3ajlr3yrj98tZ/2E5zT4uZ4/FCg7brOCk4wr+dFnBVNuV/M95JT+4rmSJx0p+nrKSbz+u5GHDSuaYlH1NK2nrsQpnVRDNzYM4Yh3Edecgyt2CmNU8iB+8g3jpE4TliyCcXgfR4m0Q7T4E8VlDEDmNQVxQBTPOIpgHVsHUOQTjuz+YE6+CmdEYzF6H1Qx1X83LVqsxfLKape9W098yRKlzITx1CmGZSwiR7iFUl4aw/m0IPk6hbPw0lGnOYZjqwxjnHY6+Qzjr3ofjXR9OG1UEbawjuGAfwUh9BGnBEZyKiMAnNoK26RFEW0ZSZh3JU7tIzB0jiY2N5IA6ihSLKP5Ii+JQVhS91Qb22xlYam9gtMHA3WgDqjQDmesNHKs3EPLRgDQYsG00cEuxxWRgdpOBTqpo3iieOkVj/SGadRYxXHKIYYpjDNqsGGo+xHC4PoagjzHQEKPEx7DdFMO8phhSzWKZbB7LL1axSt6Oxc05lgeK5OhYvrWM44x1HM3t4vjCJQ7fqDjaNsSxVBvP6VXxxAbFMyE4Hq/V8fyrOBYST3hoPCPC4nELj2dVZDxExWNviKdK0S82nojGeCxtEtiiSqRQl8ipOEVaIsOsk3C1SeKwbZKSg5KIck1i44okVsQlEZaWxJN1SbTemERpXTKrPiYztCGZ6sZkjpqSaeeZQoutKcz7kIIqJZX7Gal8qEpVrleq8ryn4tWYyjPFn6ZUztmksbZZGns/TeNQaBrjwtM4kZiGT1YaJ63Tlb4inQ3B6RwKSycsPp196ek8fZvO2XfppL1P57sP6XSvT0fzMZ09DekENaYrvUcGc10y2Ls6g+CQDKXvyMA7LIPMCGV7ZAZ3DRmYbcrg6McMYhsymNyYwW3LNbS2XcNChzU89VyDJmYNielr+FS3lkcD1+I7fC1Nukz2WGUSbJ3JGJtMZX4mbxVLHDI54Z7J/thMtqYr44xMTmnWkWqxjmNW6/jGZh0+5lkM12WxTJ/FMMcsskOzuLUuizX69WhT17O4cb3SB2zgUfIGppg2sNt2Ix0dNmKu38gM542089lIzPuN9KzfiN3HjfzZsJFFpo0Mbtqo3KdNPFMsbrYJlWET3Ww2s9Z+M6LfjJfjZg6kbCZp42Z0ui08UMQ4bKFz6haW6LdSumArN+O20j9pK93Wb+WezzYOhm9j+tptfLNxG48qttFFtZ0LZttZnbZdObbt5LjsIM+wg18Td3AwfQeydgc5WTuw2LyDWMud/Om8k8vNdjK350765e1kRf1OJQfsxL5xJ08VV0w72dO0k2hVNjPV2Qw0y8bLPJuPituabHIsslmrzWaJLpsxltl0ssrG2jqbx4oCm2yybbP5wymbfZ2y6RuajUdYNm8Vt8KzORKRTXpkNoujshlpyKZDdDaPYrIxxmazMy6bLxOVuUnKvBRlfX027zYocQ67+NFpF/+67uKk1y42xu9iZMYufH7fxfiGXRx1+YVpib/QN+kXbqf8QteNv2Cn3s08293oHHZTo4houRvPz3YzP2o3l1N2szd1N5vsfiVv7a/cefcrxqZf+c9iD9e0exhrvYej9nvwcN7Dtx57+GLVHs5m7OHVtj1o3u1R+uW9fG+9l3Nue9nhvpeRq/fiELqXLkl70Sfv5eK6vYRsV5ZNewl0+g3XtN8IcNzH3Jb78I7cx2XDPpbG7uPT9/uYbdrH0KZ9dFTtx169n1eKcrP9nDLfz1bNfiIs9jNbu59huv28tlL2We+nk15Zd9yPU6v9GMKUZdR+JV/sV3LkftwS9/NP1AGeJR4gYMMBfmg4wFX177TT/U4Ph9+5H/E7P0f/zqp1v5Nld5Ch+oNkex/kYNhBMsMPEhxxkE6Gg6THH8Q/6SBWWQeZUnqQzZpDfK89xBjdISLsDzFKf4hCl0OEtTyERfghnihORh5ie9QhYg2H+CH6EAExh9DFH2JxyiG2mR0mwOIwiUsPU7DuMDM3HuZ042FG2/zBHK8/qI78gx9i/+CS9REGhhxhc/IRDClHuL/2CG9+PYKf5VG2exxl9oqjPK44infTUXSqY7xU5JsdY4H2GNdtjzEm5hhfxB5jWtoxJfceY6rDcda5H8fZ6zhnWh6nbbvjSq45zuXI4xyJOk5c9HEuJh9nc+pxzPYfp9M5ZVx/nMMflW0Nx4ltPM4S03G+bjrOEFUOn6lzaGGWg848h1eKvzQ5XLLI4Yg2h626HOItc1hmlcO31jkMs8nhc9scrOxzuKrPYbtTDstdchjplkO1bw4np+cQNDOHwatz6BaSgzYsh5eKu+HKb0bkcDQyh21ROcr9ymF6TA4jYnPoFZeDbUIO7xQPE3NIS81h57858D6H78xO8IXmBNlhJ0gNP6HcyxNKPj3B+KgTynt2gsMJJ6hZc4LZ909Q//EENxpPcNZ0gsVmJxmiOckaj5P4tziJZ9hJtOEnlWflJNciT/KL4SQZ0SeZH3uSVNNJJqpPMcjsFEW6U+RanqJdi1O8izxFYNYp/nfsFHaVp9A3neKDbS6d3HOZ+mUuw/rl0rN/Lm0G5JIYlMuq4Fzmrs4lICSXQaG5dA3LpUV4LtYRubxXPIrM5WZULhcMuRyKzmVLjBIXq8TF5TInXolLUGKSlJhkJSZFiVGsyszl3dtctn7MVepMLt+bcpnUlAuq08p9O42P2WnszE8reey00kOepkB7mqO60+y0PE2a1Wn+6HqaNsGnyYo8zTLDab6LPs2A2NNYJZzGKUuZs+80fdRnsNCc4aHFGYbYn+Ft2hnKt5/hT82f9Pf8k3Epf/LX2j9pqz1LtMNZftaf5Wazs4wJOYtf6FlmJp7ldcNZpRafpcx0loKms+SozvGr+hzrzc6xSnOOjlbnaG59Dlubc7xrfo7HLc6RFXGO+YZzdIo7x18NylzH8/i5n+e3QedpFXKemvDznI46z7bo89ilnqdgzXlC15/n3s7zbKk/z9LG88q1OM9Q1QXsNRdI97pAQ+gFnoddoCDyAieiLpASc4HZ8ReUPHqBX05e4I1NHuKRx/awPKIj8niVmMejpDxuJ+dxNjWPw2l57ErPIysjj9Vr85iYlYfFljzeK3J25uF7II8Xh/I4czQP73N5GAvyiLyaxyeleSTczePHe3nMvJ9HTG0evevy+K8+j9+a8pRex0ia2kiUmZHl5kYG6Yz0tDRib2NEbWukyt7Ieb2RKR5GdvsaedndSFJfI2FfGlnSz8ic/kYmDzAy0s/IgIFGPhtkxNffiAfK3MFGHg1R9o83Mm6VEYKM9A428ulqI14hRhxDjWjCjLxTPAk3ci/CSGmkkYIoIycNRg5EG9keY2RNrJHYOCNB8UYWJRiZkWgkIMnI0GQjfVOMdEk10irNiEu6EcsMIx8VtWuMPFxrpCzTyJV1Rs5kGdm1wUjiJuW4txix/cXI41+NHN9nZO9+I+OPGNGeNPLslJEHuUZunTZy6YyR038aOXjWSEiekREXlXO7YuRCiZH0W0YMZUZa/mWk/KGRqU+NjH5mpMVLIzvrjWR+NBLfoMQ1GvnRZGRWk5FAVT4j1PkMMMunu3k+vpp8mlnkY6fNR6XL543iX8t87lrlU2ydj9EmnxO2+eyzy2ebfT6LnPJJb5NPQPt8Kj/LZ2j/fGokn8eT8wldns+H8HzKovK5Yshnd2w+fdLyeZmZz/GN+WRsySdmaz4zd+Sz/nk+ES/yueNUgNGlQKmrBSxtXsCr4AIery7gTkgBBWEFnAov4GBEAeujCkg2FBARXcDymAIWxBYQEF+Ab3IBnikFPEsv4NraAj40FJCnvkii9iJap4tUuV4k0usirftdJGv5Rc7FX+RYwkXCUi8SYnaJJrtLXHO6RFSzS8xqcQlZf4mPqss8NrtMttVlGppdpsxwmcLoy/RfexnL65eVPuIKGfZXWOF4hac+V7ifeoWfN11h6tYrhB6/Qs+3VyhXXaXA7Cr7La6ySXeVeKurrLS5ijheJTL8Kg2pV9m46Srzdlyln/oa4/pfY07wNYaGXaN3xDXUcdcYv/UaPzVcY37jNWaarjG16RoBqkJGqgsRs0J6agrpYlGI3qqQMn0h55wLCRtQyOWgQnJXF3IgtJDdYYVsCy9kfUSh0ocVkhBVSKShkODoQpbFFCo1uJA5cYV8G19IYEIh4xILGZ5UiH9yIV+mFNIjtZBP0gvxySjk6pZCdmQX8uGvQqxV1zFXX6fO7Dr/aq7zt8V1rlte56LVdeUb7TqL3ZRtn17n9vjrnF19ncCk61zZcR3jzuuk/3adgKrrTFUX8ci5iPbdi6gaUETGz0UErypicXAR81YXMTOkiK9DiwgMK2J8eBEjI4oYHFmEX1QRfQxFfB5dROcYJT62iNZxRbSIL8ItoQh9YhHWSUVokotoUnxIKeJxuhL3exGLGpXfNhXxjaqYCWbFSh0s5kttsZKDi3GwLya4fTE1S4q5uLKYX0OL2RlWrOTiYpKjigmJKeb7hGL6ZxRj2lJM9c5iSnYX0zevmKsVxXjWF/O7QwmRHiVMalXC5f4lnPUr4diKEn4NKmFncAlbV5ewIaSEtaElpIWVkBheQkyEEhNZQkhUCSsNJSyLLmFxTIlSf0uUe1PCjPgSpiWUEJhYwoSkEkYnlzA8pYSBaSW0zywhPqeE4FMl9L5cAqYSBjSV0FdVSi91KZ+ZldLZvJT2mlLaWpTSXFeKvXUpx7xL6da/lNzJpVgZSvkQW0rB2lJOZZXiaHYDK80NTNoblDneIM/tBufcb3Da4wbHPG8Q0f4GIR1u0CX2Bm0SbnB72w3yf7lBnOYm3+lvYt3pJnmbbrIs8hY/Rd3C8OIWc5tuMcq2DD/nMt59UUbmT2WEhJURHF5GUEQZKyPLWB5Vxs+GMpZGl/FTTBk/xpaxKK6MhfFlLEgoY15iGXOSy5iVUsaMtDK+zihTalAZf5iVc9i8nEOacn63KOc3y3L2WpWT5VZOsnc5HX4qp92Scj5ZWo7vsnLaLC+n1cpyWq4qxyeoHO/gclqsLqd5SDnNwsrxCC/HPaIct8hyXAzlWKWU82ZnOVVnyik/X86FCuX/nij/UVfOnrfl7H5fzq6P5WQ3lLPTVM6OpnK2qSuUHriCreYVbLaoUHJABWv1FWQ4VRD8uaJHBUE9K1jVS9G7ghV9Klj+ZQXL/CqY+LNieQUTVimCKhgfrFhdwbgQRWgFY8MU4RWMiVBEVjA6SmGoYFS0IqaCkbGKuApGxCsSKhieqEhSJFcwLEWRWsHQNEV6BUMyFGsqGLxWsa5CyX8VsLECv50V9N9TQZ+jFXxxvIJeuRX0PFNBj3MVdC6voP3/KvCtq1B6bkWjwlRBmyaF6jZt1AozhfltWmsUFgqtQqewVFjdppW1wkZhq7BT2CscbtPSWeFyG68Ot2nxrWKxsr7kNt5Rt/GJVeasu027Y7fpWnabzypv8/mD2/R4eBs/VSV+6koGaSuZ0qeSbwZWMi+gkuCfKglbUUlEUCWRwZVErVaEVGIIrSQ6TBFeqbx/lcRGVhIXpTBUEh9dSUKMIraSxLhKkuIrSU5QJFaSklRJarIipVLpxStJT6tk7dpKdv5ayfOGSl6YKnmlquK1uoo3ZlW811ZRb1lFg3UVjTZVSr2pQutahYN3FR6fVPH5gCqlHlQpvW4VKfFVZKVVcWKPsv9RFX1UdxhieYcxdncY73CH2oV3cAy7ozyXd/CIuoND4x0Gudwl6rO7HB1yl6+SlKX+L/QJf5Fpfo/1mnvKs3ePOx73GBZ1T/k+u0dg7D0l199jbuI95ifdY0nKPVal3SM84x72DffwNbvPgbb3+X32fVzD7iMJ9xmffB+/pvsE2z7AYP+AbS4POOX5gPDQBySEPyAl4gFrIh8oNfoBWwwP2Bn9gN0xD9gX+4Bj8Q/IS3pAw/oHjHH8m5jwvzmf+Dc1GX/zcu3fdN7+N1sdH+Ic8ZBmkQ/xiXqIr+Ehn8U8pHfsQ35Ie0j6uodkZT3k4KaH6JoeYqf6h080/7DQ4R+SXP7BKeQfukf+w6JEReU/BN/5hyH1/7BYVU2ippp3LtVc71FN6opqtqyq5pegavYHV3NkdTWnQqo5H1rNpbBqisKrKYuo5m5kNdVR1TwxVPMqupoPMdWo4qqVb9tq7BOqcU2sxiupWultqulUXw2N1YwwVTO+qZopqkfMUD9intkjVmgeEaN9RIruEZmWj9hl/Yh9No8wdHhES79HNHz9CFWEMs54xH/mNdRb1GCmq2GEvoYJjjW06VRDXFANacE1bFhdw46QGvaG1nA4rEbpi2q4EFHDlcgaSqNqqDLU8DC6hv9iangVW8PHuBpsEmuU76UaOqXW0D+9hrnraojfWMMfDTXkmWq42lTDTdVj7qgfE+f2mMSej3Ha8RjzM4/x+PCYTz3+JbTVv8S2/hdN7L+82P4vmxz+w9vwn/Kd9B/fJvzH1rT/OGX/hCEtnvC9zxOaOj9R6tgT5T16wtwNTzDb84RK9VM6WD1lpO1Toh2fEhfzlJyEp3TMfEqW/TPeuj1TvjufUW14xoSUZ6xMf6Zck2dcyHrGtHplu8VzXg15TsPz53RrUUt/r1puB9dSs7qW1yG1qMJqsQ+vpXlELe0ja+kVVQuGWsZH1/JtTC0LY2uJja9lbUItOxNrOZNcy5WUWiY11DKzsZafTLWENtWSpHrBRvULfjV7QbHFC+Y6viDN5QUXPV5we/ULas1f4ql7yY92L9nr+JIOXV7yXehLOiW/pLf9K2K+fkV25is6Wb2my3evaWl4Tbfo1wyMec3Y2NdMj3vN4vjXhCW8ZmvSa35Pfs3T9Nd4Zr5mrfkbjli8wd/hDd9NeqN8373hbcQbtFFviE98w2ZVHYXmdfylqeOZRZ1Sm+voal3HONs6Pv26ju8i6lgaWUdUVB1rDXX8El3HsZg6CmLrKI+r43F8He8S6hiZVsf2zDoebqhjivotWy3eclD7lnO6t/jav2Wy41v+bvaWXj7KuMtbOnz7lqNz3zI+4i0OyW+5oHlHne4dJ5zf0bfjOy589w7/eGXbmnd0uPmOPyzfc8j9PWdnvWdF6HusYt9js+69Uh/eszjzA4b6D4Ra1jPepR6f5fUsCqrnYXg9ofH19Hf8SHr0R8Y2fKTnZw0c39WAu7aRQZaN/KtvpNGxEYuERp5nNuL8qlHJ9yYyLUx8amfiG0xUzzLRKdKEf5SJyQYTi6JNGGJMbIw1cSjORH68iReJJiySTTRPMTEkzUTGARNtVU30VTexV9vEWV0TtyybUNk04WbbhKVHE+sMTbxSqyTUTCX7NCrpZaGSUVqVPNepRGOlkubWKtk2SCUPRSX6oSrpGKMS/1iVTIlTSUO8Sv6+opL3V1USfU0lu83U8pm5Wv5UDPdTi4W/WjIUv6GWnqKWC4odoWppZlDmRCv749XSOk0tl9LVYjyrlogLarHNU8tho1r656vliuLEFbW0MzMTbzszeYeZjIw1l/d55hJrNBfnfHPZoehcYC7DLprLrEvm8kIRd9NcfDQa6WuhEQ8rjdyx0YijvUY8h2mkR6hGidfIznyNjLioEX9zCzmUaSFtfreQGUYLsSmwkJyLFjKk0EJmXbeQ8CILsS+2EIdbFtJSrZX+Zlq5pphqrpV/FSs1Wmmt1YqfTitBVlo5aqOVwf5aeYlWOg7RyvChWqlQVC1Wlue18leBVkpNWpnRpJVahZ1aJ1sUHc10kqsYbq6TtxqdxFjoxEWrk+46nVxQjLPUSY+BOpkwSCcPFSp0kqbwFp30G6yTQsW0ITqZNVInkaN0siZGJ5XJytwrOmlZqBM7c0txcrSUuyMsZWmUpUTEWcqTDZYyy8pKoq2tZLCjlQzyt5K6UVbyPNJKWl21Ev9rVpKktRY11jJniLU8GWEtNtHWcqzcWjZrbKStlY28dLCR/NE2snmcjbQLt5E7ETZiirSRlgYbOaK4FW0j72JsZH+cjUxPsJHV523kQp6N6ApsZKMi09xWhlvYSj9HW4nIspUPF21lhbmddE2xk+8t7OWIzl7+N9JefptkL6MT7GVpor00nbeXNGsH6eDgIJqxDtJxnIN0n+ggG+IdpF+Gg1zLc5ADBQ5iuOkg3UwOMrnJQZ4owlV6cVbr5VdFXzO9FClmmuulTpGg0YuXhV4OK0Srl9uKH3R6aVKstdRLrpVeltvoxcpWL1sVn9kp8Y56SXRW4lz0UtBCL+kD9dJ2kF5OKh7462UZeuXu6GWzoutgvRgVXw3Ry38Kp2F6aRetl4BivZjMHeUYjrJpiKOMi3KU88mO8mW6o8hJR/lP4yRzLZ3ktjjJosFOYjbESZLynGSVpbPUjXcWt1Rn2a+4PNxFzKJcpIvBRaZGu8iRWBdxNLrI42au0rq/q5SOdJV1o10lM91VJpi7yRC9m5j83GTvUDeRCW5iOdFNehjcZMVNN2mwdpcpdu6ic3WX1LHuMnG8uyyOcpeLjh6SPctDVMkecjnFQ1oVe8gfNzzE+U0zKRzjKefjPSUgzVP+2eApj254SqcmT/nGvLm80TaXOOfmkmnXQkozWojR2EL89F5y189LXMRLckZ4ScB6L/nlqpdYabzlkLW3HLPzFucB3rJ4vLc0hXjLmjPeYlfgLekl3hIwwUcSAnykPLGlmC63FPfilvJ7VUtZr20lR5a3kjapreTrtFbSrqCVdChpJV/oWkuPr1qLTGktz6Nay9uU1tItrbUsjm8j3slt5NIlRXEbSS5vI0fvtpGL0lbCJreVntcUw33lpmJhrK/sjfOVb5N8pXyTr6y77iunH/nKEOtP5OboT+TAsHaSMKKd+MS3k8mp7aTd38pY215OtGwv/ca0l/tr2surS+1lfGF7KS1qL4dL2suL0vZScrO96Mvai0NVexlt10GeKTo7dJDrii6lHZRj/VTWuneUmuEd5dSVjtL5Zkdp4dJJpn3VSX7a0kke5HeSgSWd5Mq9TtKntpMsdussZ8d0Fp+bncVL10Ui+naRsvVdpINtVxkS3FWmne8qmuKuUnGjq7i4d5Mzad3knyvdJGr8ZzLmymfy1K677C3rLps0n8sKy89lq9vnctm6h2TQQ94k9BDPTT2kwKGnOA7rKZ3ie8rx5J6Sk9tTblX2lPs+vSSmpJf4POgli1b0lk8s+siXTn3k3cQ+8rSyj9gl9ZU/C/uKtqSvXLvfV8Yd+1IWeveT18P7ybOb/ZRj6S+P9APki7EDpGrSADnm5SfVE/xkQqmfDJw0UJ4uGiiHbw9UatIgWeYwSLxSBsnVtEFSsXWQmBUq45pBEj/QX6Zu8JerVcg/I0WeTxgsTYmDxS5tsBj3DZYB1wdLlvMQqZ48VP6MG6pcv6Fy4NpQ8Xw4VDpZDpNar2EymWES5DZcOb+R0rtkpIz+b6REOI+Ss81HSc/Ro+TN1FHyy7RR4rx8lLzOGCU3N4wS86/GSIs1Y2TuprGyevdYGV44Vm6VjhW97TiJdxgnBa7jJNljnHzVdpzM9hsn3UaOkz/HjZOWE8bJhMhxMiVxnGTsGCeh2ydIxpMJcl0bID+1CRBvy4nie+kr2X/1K1mhCZTbXoHi3DpQHrUNlB/aB0rLDoHyqmOgTOscKJn9A6XDsEBZMzxQeo8NlKUBgdJuYqDcUQR8EyhLpgdK1YxAcZsTKFcV2gWBclrx48JAqfwhUC4nBEpyRqDUrA8UzaZAWbw5UPZtD5RB+wJlWUWglAVMlu7TpsihH+dI5L2lMicySio+j5XjsfFyp9U6MW3cIFGXtsqLDztk/A87pV/FfqnJOyU5qafledM1aTPolsQcfiTznjyX/wPGTFlr</binary>
            </binaryDataArray>
            <binaryDataArray encodedLength="1312">
              <cvParam cvRef="MS" accession="MS:1000521" name="32-bit float" value=""/>
              <cvParam cvRef="MS" accession="MS:1000574" name="zlib compression" value=""/>
              <cvParam cvRef="MS" accession="MS:1000515" name="intensity array" value="" unitCvRef="MS" unitAccession="MS:1000131" unitName="number of counts"/>
              <binary>eJztWa+P1EAUHnECgahAIBAr0KQOedPlH1hB0PsHIJDIhhCCPHECWXnyQhDIyguCIJGVCEIICsmb63vbb+dmOtN22t2EFd91Mzs/3rz3fd9M95Qqz5UXWiv6Q5+1v08flGecq13afGNOiMvtseRQ6Q6rQqn3hIqg1kr9pud3wmduN2hMX9MHxtlzak/7lFwdA0x8mrFUXQ6957EwOarYkwxnsqLljeL23fc9HJhr/1JDxbGhBmJrE9Mm7WbvrwiPSFPPCY8J2brVVVl0elrxs/ZxDPg3VmMpeLnUOpgD/BzyVF9u7Dnt7/Bsi+VhTD5S5GzSHHo/h305ckH6ptImrq9Zg8J/8QecP+S3dlyh2IbUbKrOXLH18bAc6EWpuDOHru05l/SryTVjXhqPviL8INT82eAD+7bxdm15diwHFY+75XuRvu7HkMvBa/EZaJDxfRPvEuIPrviW1oxvnK3tJe6LobhjvNvVLtzeMOfv890lJ5ytW10YjWyLto/x8Bo8XbSEPhqqF+pPdFXBPNgvtBfR2K7fSI1JTK64p+pW5s7hXcvk9QHl94bfxb7xHTLnHDees8QVi/TRnlrExu/qk0pzuz0c0P+G6hTvMX15GM23kXGJXoT7dqwurqCv5vzeb95TfhKePKN2wkvCa8ILwlPCH/ruF+Ej4e26fbdZsTeY8X/ZF7bwjlMigPt2DmM5aecmNteybqW7/T6kuO+tW4+74XPePK/Z08qie5cVf6tQWzNwMpYHS54xKfc0pna4Z/Q/m899Y6V+DdTwloeFpR1rviG1xjMjae50p9cNa0ueJmZzPmj4LaGy9tGXG/ssSV3jvj2ZWLf8m4i5a1zwmbficy/js1E7ahNTEwV5E4+cwr+58oE5kdpJ3MJN28tDOgnlx6cbbLf9eUre+rxeR+5RxhlunPH5847wifCV8IVwTbgkvCEoPp+u+Gxq2OM3cEaJB9S4fo+n9MUoHKs5Rs24KLpzR+rbwFpa363ZElrcaYPzkXNO8qKLdVPs38t9vuLzmQb2hp6aXDsjc5VifuSua48p4vPNEfL30Jw7L2UubJmzNeiihH7Y17U2csRXZ2kf6inC14x1mwFPFfx2gPtSqLWetXx+mIJ7c/Nzz5M4/7W++z7u4yTuPaTNlAh5fWjPQ/hie1fsHIfMQaq5pa4566bR+3fgofGlzNvc2ohdF70sdUwyd6Xd/wMdnB9oC9XC5bVD9rhEfXy+M1c9YoFnndyT5MzBeu7573n4Huvjh7L+t5By34fK4f+OU95PMBjqBynXjvWSvTvkiDjm4/o/VvkTkA==</binary>
            </binaryDataArray>
          </binaryDataArrayList>
        </spectrum>
        <spectrum index="3" id="sample=21 period=1 cycle=2 experiment=1" defaultArrayLength="6791">
          <cvParam cvRef="MS" accession="MS:1000511" name="ms level" value="1"/>
          <cvParam cvRef="MS" accession="MS:1000579" name="MS1 spectrum" value=""/>
          <cvParam cvRef="MS" accession="MS:1000130" name="positive scan" value=""/>
          <cvParam cvRef="MS" accession="MS:1000128" name="profile spectrum" value=""/>
          <cvParam cvRef="MS" accession="MS:1000505" name="base peak intensity" value="55.0" unitCvRef="MS" unitAccession="MS:1000131" unitName="number of counts"/>
          <cvParam cvRef="MS" accession="MS:1000504" name="base peak m/z" value="650.017052191757" unitCvRef="MS" unitAccession="MS:1000040" unitName="m/z"/>
          <cvParam cvRef="MS" accession="MS:1000285" name="total ion current" value="4418.0" unitCvRef="MS" unitAccession="MS:1000131" unitName="number of counts"/>
          <scanList count="1">
            <cvParam cvRef="MS" accession="MS:1000795" name="no combination" value=""/>
            <scan>
              <cvParam cvRef="MS" accession="MS:1000016" name="scan start time" value="2.339083333333" unitCvRef="UO" unitAccession="UO:0000031" unitName="minute"/>
              <scanWindowList count="1">
                <scanWindow>
                  <cvParam cvRef="MS" accession="MS:1000501" name="scan window lower limit" value="500" unitCvRef="MS" unitAccession="MS:1000040" unitName="m/z"/>
                  <cvParam cvRef="MS" accession="MS:1000500" name="scan window upper limit" value="2000" unitCvRef="MS" unitAccession="MS:1000040" unitName="m/z"/>
                </scanWindow>
              </scanWindowList>
            </scan>
          </scanList>
          <binaryDataArrayList count="2">
            <binaryDataArray encodedLength="28900">
              <cvParam cvRef="MS" accession="MS:1000521" name="32-bit float" value=""/>
              <cvParam cvRef="MS" accession="MS:1000574" name="zlib compression" value=""/>
              <cvParam cvRef="MS" accession="MS:1000514" name="m/z array" value="" unitCvRef="MS" unitAccession="MS:1000040" unitName="m/z"/>
              <binary>eJwM12dcFUcXwGF659KbNOkIiiKKXYH7pwtS5FIVu8YkthijUZF2qYL0jpdijGkmMcXENyoq9l6wd00xRU1imvU9H57f7s6ec2ZmYffO1Bg/Vd4wf6rUs3yq/NzpqfKy81Pl8OKnymF1T5VV7z1VDrF8ptxo90wZ6PZM+ZXPM+VR32fKI2ueKdcVSfsnz5Q3dJ8rd1s8V561fK7cOuS58lrFc6VT9XNl9sfPlYtNXig3mL5QNpi9UH5g/kL5k+UL5QurF0prmxfKdx1fKLcMeqG8GfBCmRP8Qqlf/kJZvOmFcnvtC6Vu0wvlm+0vlOFbXygXW75UfmTzUhnu/FKpcnmpzKl5qVxR+1L5pPml8l7vS+X4bS+V5z99qRy4+1J5yPaV0tf3lbJ0zCulW8Yr5eWSV8pBFa+U/zW8Uj7seqVc+f4rZf6Xr5RXvnmlDDbVIsZMi5/NtQio1CKjSot79VosadAi7agWfie1sDwnx/NafCGmXNBCNaDFXfHmRS3Ul7Q4flXir2uxx1ibh6ba1Jprs9Zam0R7bc6N02ZdtDYNMdoMjtXGLFGb1GRt7qVr81O+NgNqbT4o12bBRm2aqrV50KlNwWVttv+izXJ9HewNdfifkQ5rTHUYo9Ah3U6H84N0UIzSISJah6kJOnyYo8P8Eh3+EHmlOpiW6dAsvMt1iGzX4fcDcn1Qrg/p8LmYdFiHYyL9iA73xcWTOsw9pcP60zo0ndHB66wOnwnVeR2e35I+9HS5LObr6/KH2GCgi5mhLq3C10iXL0SYsS4nRKaJLlVmugwy1+V9MUqhy0JLXU7Z6jIjSpefxTvRuujF6FIrPorVJSVel9IEXYKm6dKUqot9sS7xJdJfqfQnNpTpYl6uS5vwq9DlS3GqUpecjbo8EKuqdKmpllqbdGk5qovPMV2yTujy9kldNp3SZd4lXT7W0+OFoR59JnoMtdDjW9Fso8ehQXo8d9Fjf6we/8XrUV+jx50WPZa26hF4TI/++3pY/KPHDD19fhGNBvqcNNLnUzN9Jpnrk6nQ520Lfdyt9Jkdpc/Xsfqsn6rPV4n6/Jqmz7sqfX4q1GdVkT4ean30yuVYoc/xSmmrk+t6fSIP67PzuD6/n9Qn4Iw+F8/qU3BenyeX9Bl+S5/PDAzIMTLgZ/GFqQF+lgacszIgz8YAazcDWsMM+F1pwIxCA75SG6AoNyCwwkD+pwzorjagvM6A4v0G3DhoQOhRyT1vwKMLkj9gQN91A6bdMODNmwZ0aBuyUM+Qv8UqhSE2Tob4xhrKnAx5lmRIRbIh67MM+XmhIb+VGdJeYUjsRkOuCO16Q042GrK22ZBvWw3Z/pkcDxhSe1xyThtidsaQ8GuGWP1qSK62EQ9Fp64R8fpGXBOLDYx4Kr4yN6LQ0oiltkbMcDTiVKQRM6MkXqyPNuJoohEOq4w4qzZidokRvwu3KiOG1Rlxvd6I5w1GtLcZEdBuxIpDRlifMKJHpJwy4q7QPmNErZh9XnJF94ARwReN8DI0RmlkzFxjY1YqjIm0MsbA0Zh0d2OMPIz5Q2nMvWhj3oox5p1kY5pTjPkvzZikBcaMKDamTySpjbkjlpcYo11qTJ3wLDNmh1CWG3NePKkwprjSGNuNxrwnfqg2xrDGmONNxpgfNGazCDpkzF5RfNIYu1MSJ0JPy1jOGBN3wRjLa8YEXzfG8b4xS38xpuelMVf0TJhoZMIGExO6TE2IsjLBydaED8VyZxPWTjbBbIoJyyJMKI02wTHGhG0iO86EX0RQgglJiSbUJ5mwIFVy00zISTchOduERbNMeDjPhO1LTfhsnQlP8ky4XWJCXZkJXuUmRFaYcFE4VUl/4kS1CTM2yVhqTNhfZ8L9ehOaGk2IbTbh9RbJ22rChI9NOPetCSsOmOBz0ITXDptQecSEwhMm2Jw0If20CT+J3edMWHjZhN6bJqh+N+G7J3KuZcoobVN+0jFlmaEp3samfGJuymSFKb9bmGJrZcp7IsPGlE47U4LsTfEdZMrrLqY8GWzKeh9T/g02xWaMKR0TTLkzyZRvwkyJiDSV52LKwzhTeqaaoko0ZfU0U4yTTBmabMpucTvFFJ80U6JVpvyWK/fnmbKp0JTyElNOlZnyvwZT6ppN+arFlMVtptzYborhQVP+OSMxZ005fd6UPy6YEnJN+vtV2n8zxe5PU/mGmnHR2IxcazN+F1ttzfjV3owQJzOOjDdjeIQZ2glmeCea8bVYNN2M8+lm/J1hxqiFZvi/Y4Z7kRkDxWZUlpgxr1zuiY8rzVBXm+GwyYwPxO+1ZhTVmeHWb8bCQ2bMP2Ym334zSk+b4XTGDMcLZkwcMMPuuhn3dcwxMjKnTQw1NpffN3Pumpiz29ycADtz9FzM0R5rzjeTzPFNkKNYmirSzUkpMee+MC4zp10ElZvTJ1IrzPlemGw0Z3iVOdOrzdncYE7GZnM++c6c8r3mXDlpjtcZc2LOmlN/3hyfC+bcGDBn12Vzmq+Zk3zHnEGvzInQU3BBLNRX8FRsNFDgbqhgh8BIwSWx2FjBc7HJRIGnqYIvRbSZgqviDXMFr0SdQoGPhYI4SwVLrRTctlWgb6+gRQQ4KHjbScEwZwV3lApWosAwUkGbGBqlYK9IiVbwvVgdo8AkVkGnGBGn4IBQxSt4INZOVaBIUDAqUcGv0xRYJysYm6LAPk1BjFrBNbGkRCHfDQV+ZQp2iVvlMo5KBXs2KkiuktqbFMQfkLaDCgIPKXjniPRzTMGpcwr5ninYPqCg6rLM7aoC3xsKpllacE+ssrKgw9qCXnsLKlwtuD3egpsJFuhNs2BPkgUpyRZoUi0YOd2CQyJfZYFNugXbCyyIKLRgQDwvsqCm2AIvtQU7RUuZBYHlFkystcDpoAVfHbXgxjELHp2zoOi8BWcHLCi4a0G5niWu+pb0m1vyq8KS9y0tuWJnSV60JfeSLXknxZLzGy3ZVG3JrRpL2uss0T1pyd5Tlow9Z4n2ZUvevWaJ2tSKvolWfKm0YsFUK56K6gQrvBKt2Cnip1lxW6xMsqIz2YrgFCs+SrNCt1LyNlrxoMqKCTVWnBHzaiWmyQrLM1bcGrDirYtWGF2y4pmRNWbm1mTYW/OdizVvRlqjE2XNvmhrbOOs8Uiz5vcsaz4qsmax2pqJldacFTVV1ihqrTlZZ83MNmuOHpbjEWv+FF8cs2bFCWs6TlrTdsGaKn0bvAxsSDC0ocfYhp3mNvzlZMNXzjZ8GWmDJsaGY0k2VKTYEJpuw+xcG14U2lBfZMMDtQ15JTY0VtjIWtUG7VobChts2N4oxyM2PBmw4ZS2LTW6tvjo2fI/kaxvy49inYEt1oa2bBOTjWx5zdgWlZktv4rfbWzJUNryUHwaacvyaFtCYm25m2BL7zRb+ots0aqXmEZbBjXbMqvDlhvHbZlz2hbvs9LHOYm5LHWu2LLQzI4AhR1FlnassLEjd4IdnpPsCEy0ozbdjrRMO34R27PteFhnx5kWO+rb7Ohrt+PmYck9acfCATsyLttRcsWOuGt2jHxlxz9a9vxPx57Rxvb8Ym5PlKU9z23t2Wdvj8LFnk+S7dFMt6cu3Z4hGfbczrFnTrE9e0rkutOeN4/ac+y4Pb+etufzs/a8d8FevnP2jLhszzo9B56bOLDM1oExXg4EhTlwM9qB1qkOjEhwIDfRgV+THdiW78CSQgc6ixx4pnZgZ4UD0yodyNvoANUOmNY4cLbWgdfqJK/BAZ9mB3aLmfvlvN+By8cd0Jx04PQpB2acc+DnAQe89Bw5rXAkyMoRH1tHXBwcWevkyN+RjlRHOeIb7YhZkiMxxY6ElTpypsKRI1WO1GxypKzOkfxGR272OXLxgCN9JxzJOOmI0zlHPhcfDjgy6rojJnpO9Ijz+k7yLXRimKkT1eZOPLJwYrCVE5/bOhFn54TS0Yn3Y50wmupEt3ie7MTM6U4szXeiq8CJsYVOnBWvFTmhU+xEmxipduK4mFsi8eJgmeSUO/GP2FThxO8bnfCsduLDZqnTIfmbnRh6wIm/+53wO+REn6g44oTXUSca7ziRe8+JVMUgnGwGEW87iO32g1jtOIg3YgehHzeIZykifxCZ5YP4Q9xrGYRd2yAKTw4i8fQgpp4bJHuzQYTdGUSFuTO7Fc6oLJwZbOvMt+JnR2eWRjljGOeMJsGZ19Kc6c9z5p8NztTmOxNQINdiRqGcF8tR7UxOmTMVe51J3+dM5VlnvM85s0dkXJTjZTlel3wtF2q1XfhX14X/DFx4auZCg7kLQQoXtipdeD/KhWvRLkTEufDhVBf5/rqwOtGFyCQXjpe5ML/chfYqF/7pl9zDknfUhdZTLiw848KZcy4sPu+C3gUXzg+4yL5Tat10oVHLleHarhwV83Rc5XfQFW0DV9rFGUNX9IxdOW/iSo+ZKxPNXfko3JVPceV+pCsuca48SnSlfJor3kmutGa7cmyDK6/yXRlVKLnFroxTuzKpzJXb1a58We9K4z5XBo64svSoK7ZnXNkunM67knhBYnXcOC+W6LphrOfGFjFZ340rYqWBGwpDNz4Qa4zdsDVx476pG3/ZulFj54b5BDe+DHejWOnGLtxIi3QjO8aNQ3FunExwY2yS1BZLkqVmqhsfprkRqXLjltg9043XF7nxap0bize4oZ/vRpeYUODGRbG80A2zIjfeFxHFbtwQq9Vu2JS4sV3cL3WT/aUbg8rd+Er8UuGGx0Y3vhNV1W74b3Jjv5hR48a/or7WjaA6N46KefVutDW4YdDsRr5GxrFPzve70S0mHnBjRb/M7aAb24TykBufHXEj/qib7PVk3mfcCDwrcxQt590IueDGKbH9uoxZyx0zbXcidNwZZenOGWFg7U63eMvWHYWdOx+ISHt37B3d2eXszu/h7hxQujMiyp2F0e6Mi3UnfKo7309zxyXZnZ0iNcWdh6I81Z2+6e5kp7lTp3InKN2deRnuaGW6cy7LnS050uc6d/4qc+dlpTtTaty5Kqzq3NnQ4M6gRne+FmXNktfhzuI97iw57c7jS+6yL3HnqMNgtJwG80bkYGYlDWZUymBmz5Tr2YMpLRrMisrB/FYzWPaLg3mtaTCunYNRfziYQ4cHM+fIYJYeH4zpicGsPTWYL04PpuHCYG79MJhlLwZj9nIw20Tkq8HcEeu1PHDS9uArkazjwUNRoeuBr54H+8VMfQ9ZG3rQbOBBiKEHp8XrRh4YGntga+aBh4UHl+w8sHTwoGiSB99N9iBjigd/idowD4aFe3BM6Cg92CwmIPHi4ygP7kd7oIrzIDXNg8eiLdMD0xwPflnlwfU8D9Zs8MAu34MdIrFA2kVpoQdeRR70iZxiDxrVHgSXeLC41IPeMskr92B1heRVeuCzywOTvR5sFY77ZX4HZH6i/6CHvIMecNyDQSel71MezDnrwSux/IKHfPc9iL7owbeXPVjyQmK0PRmi58krfU/5NngSbeLJfTHMwhNdK0/2OHhi6OLJb4M9WYYn5pGe5Ed74hrjyS6RHutJTZwnkxI9eWeaJ6UpnoxSeXJG7FkguXmebBHhGzy5Kd7N98ShwJMvRXKhJw9FZZEn/sWeHBRz1DIW0V7iydhSTwbEijJPLMo9+VjEVnjygyiq9GTwRk92i6wqT+qrPRmxyZPFNdJfrSdr66Vukyfj2jzR2+tJt5jc58k1sXqfJ3b7Pdkhph3w5FdR3u+J70FPDohZhzx5IdoOezLmiCcXxPKjniiOefKRiDnuyffiu5OeZJ7y5PWznhid8yTgsifzrsgzuCXP8AdPzr+UZ/ZKnpmWFx+JGG0vCnW8cNf14juRqefFP6JB34tgAy9eN/SSPZUX74nbxl6sN/Fip6kXFXZe9Nt78fMUL7zDvdgnPo7yIiPFi5PTJS7Di3MbvFiW78X3hV4UFXkRUurFGRFVIbU3eWFc68WIZi9u7PDiy34vuo56MemcF19c8OLwJS+OvvJioZY3+tre9IgwHW9uirW63jjpefO1+EPfm+OG3iwy8madqTe1Cm+CLLy5be0tv5/epNt5U2fvzQgHb6ZFePOr8Mcb+1hvquK9OTLVG71EqS+mTPPmhjg+3Zv3VFIj3ZvgHG9iF0rNAm82qL2xrPdmu7A46U38KW/Zh3oz+6y3/C9703nOmwnnvam+5M2xy95suepN3nVvMm5Knzo+8vvig5OhD8NNfBhs4cNTSx9arXwYY+3DgHjLxgcrWx8+Fb/Y+XDIwYd5jj50OflwY5APj6b4kBXtg0W8D9pJ0i6uJ0vNVB/SpvtQl+bDKZUPO2ZJ3nIfrub7sKbAB4dCH74SFgek5iE5nvGhe8AH5Qsf8l/KGLR92aHnS7WBr7xnvsw092W4rS+nxIf2vvzo4Iva0RdvJ19mD/JF4+zLdRdfvprkyx+TJSbClxJ88Yn0ZU6UL9rRvjRN9eW3JF+OpviyKNWXu2m+7E33JXWGL52rfdm51hfVOl/+Eg3rfQnJ8+WsWLbBF4t8X7aLhAJf+Qb5UlHoy5AiX46IhcW+GKh92SKUJVJXFJRK7TJfZpT78lzYV/nKPt0X8zpfPhaHGn2JaPHFrc2X8O98uS3c9viyW+Ts9eWZaOvzZdw+Xy6Ld/ZLjQO+fClS+2WOovagLyMO+XJamB+RuiL+qC8/i/Jjvuif9MX9jC9pF32pvyR1nkuNl/KMxPRXvvwp6rT8CNb244xYquOHQtePT8RUPT8q9P0IMPDjqFhk6MdWIz8ijf24LzKt/Gi29mPAxo/f7f2ocfDjlKMfcc5+PBDfTvaT3wA/QsMlRtgo/dghzGP8uJHqR1SBH95Ffswt9iO8xI9rlX6MaJQxNPnxa4sfgW1+bOvwY/NhP74+7YfqjB+jzkmNC9LXRT8W35Axv/DD4pUf20Wilj+/iSptf4bp+HNCvKHrj6meP3H6/vwsyg38GWLoL79b/vxg4s9BM3+0bPyZ6OTPNfHhKH+KwvyZE+FPuLyRBZH+ZCX7s2a6Pytn+qPeIDn5/ugV+jOz0Z8dh/z5/YQ/Nef8WXbBn02X/Fl6Rcbwyp9PdIbwm/kQTloMYbvVEBKth/BQnLIdgsJ+iOzBh6BKHMK/qUO4nDaEb9KHUF4msY1D6N07BP/DQ3j9pMSfHULqlSGEmgTQqgig0yaAybYBzHIIwMs5gCi3AILiApiUGUBeVgD71wYwZ10AW9YHQF4A34uSDQH45QdwWCwqCMC4MIDa8gBGVgRwXkxuCGBfUwC+7QEk9Qaw7LsArHYHsEOk7AmgYW8AF/sCeGdfABMPBuB2OIC9YtaRAH4+HcDKSwFsfxDAGy8DMH8VwDStQB6LWu1ARuoEypo2EDu9QK4ZBqJlGshds0CKzAM5qAjE0DKQSutAVjkF4jAokHaXQPrcAxmYIufKQPIiA3GPkjaxeGogwUmBqFKlTmYg97IC8c2RGvmBsq8MJLYgkI2FgTSWBvJLXSCnGgIZ0xpIV6fUPyL9nJPry4G8uhZI9/VAtv4WyOHngZi8DOQjkfAqkIeiRmuovBNDOSdW6gxlp+5Q2vWHMtd4KEsVQ0m1HIqL7VDMnIcya/JQFAzlf7FDmRE3lNqUoWSrhlKUOZRNM4eSt36orKeHsrx4KF+qhzKhTOpUDiWmaqg8czlvHopey1Aq2+Re11A8dw3F8LuhGB0ZysOjUufsUA6fG8rHF4ZSd3Eo8VrD5P98GHcNh+FsOYwAu2HscxlG9ZRh/BE3DOu0YXwp2tKH0T13GAfeHMa4vGHszx/Gi7JhHNs4jOYaaasdxjWxu28YyaeH8afIuTaMg1pBuBoGMcIsiHWDg9jnEUTYyCCcYoP4OimIe6lB+KcFUZAdxLM1QbyZF8SkwiCelAbhVhfEtoYgBpqDWN0SROhJOV4PIvBlEJ2WwzluM5wltsOZ4jicu+I/1+FYThmOVcJwniYOxz9FYsSSVLlOG8699OGUZAznWc5wBiqGs79tONl9w4k7M5zas8PZ+mw4sc+HE/JyOK5aI/AwHIGp8QgKzUew3H4ErYkj8EsegVXqCMrTR+CQNYJdIiR3BKHrJX7DCBblj+Bc1Qjq6kdwpWEEg5tG4Lx7BB9fHMGTSyNouTyChc/l2jyYFotgvrYNpts+mAcOwYxwCiZxcjBfEYxvSjDHhPX0YFyzgwldE8zn64NJywumvCAY/ZJgrKqCCa4LZkC4NgRzpzWY//qCyT4TTMy5YF67FMy5G8Fs0x3JFrORHLQaicp2JEr7kYSMH0lb7EgeZ43kQv5IVlWM5JOqkTg1jGTXMXF+JFMvjqToykhyb4xkjnYIn5iGkGIWgot1CJWOIYRNC5G9TAhBySHsSw3BNC2EnzJCsJgZwtHKEBybQpjTHMLqzSG4akJ467Tknw/hH/Hu5RB+uxnCrvshND8PIdBmFGfEILtRzPAYRUXiKF5NH8WWtFHEqUZRnDmKPWtH8V/eKDZvGEVi+SimVEpM3SgaG0cxvknyW0Zx6uQoTM6OIu3cKLrOj6JmYBS+lyXn5igumI8m23o02jajSYwfzfcJo/FIHo1N6mi+EX+pRrMxczSzckeTPFtiq0YzUD+aDZrR/HJsNLXHR2N2bjSPB0Yz8dJoDl0bTZpzKM9EyeBQmkJDuTAulCFRoSQkhLIxKZSRyaGszQ3lv/mhxG2UmKpQ7lWHyl41FKOmUNKaQ4lpDaWhLZQ77aG8uzmUw5pQbu4P5d/joUSeDGXs6VBWnwtl5sVQvnAcw/uDxvCT6xjejh/D/qljsEgcwz/JY9icMoYlWWP4dMYYckrH8EvlGOo2juFI7RjSm8YQ3zKGUR1jCD84hk2HxhB3bgynL4/B9eoY9v07hmjFWB6Kk7ZjsXQcyyPXsdQmjKVk2ljWJo9lQdpYstPHoskaS8XMsfy+WOLUYwmoGYtp01h2iMj2seSfHcvnl8fy/tWxcGMs9TfHYvR0LL9ajsN20Dj+J6I8xmEzbRyJleO4WjsOZdc4jpwax4uBcTRcHccD7fHsNB/P39bjueE4HrXTeIIjxvNt3Hhqp49nXNp4ylXjOZo9njlvj2fGxvE8rBtP4KHxuBwbz1enxrP9zHjefzCedr0J7LeagJ7DBGrdJzDScwK3x03g8+gJ6MRO4EORGift0yfQlzOBP/Mn0FEwgcaiCXhvnIBbtbTXTGBM9wR89k/gSP8Eco9PIPOk5J2eQMLZCfwl7l2agMO9CdRbTuSmzUTWOU4kzXciSdET+VfExU6U/4mJnE+Te6qJVNZNZFT9RFbvnsgHJyaScHoiUwYmynd5IlWXJ/KJ/SReOUyiy2USyRGTyE+bxHnVJE5nTMK/aBIzGyah1zwJrdZJ/NcxifbuSdz4eBL1lyex6eokZjydxC3byQS4TJY10mRKpk/mUvpk3p05Ga/cyXjMnszNlsm8OjqZ3jOTib40mcabk/naeQpjVFOoyJyCc9kUHKunkHZ0Ci9OT6Hz6RQe64bJMxUGYWARRoujcAmj2S2McK8wfvULozFJqML4JV2OWXKcITHrwoisDCO6VtSH0dEQRkxzGPHvhTH9cJj0EYb+5TAMr4ubYcy4FYbx3TBMfghjv044LmbhrHYKx2uQrKY8wwn0D2d8WDgN0eF0pIYTqwpnoD1c9pbhZJ8O57ur4bQZRxBjFsGfYm1oBDVREfyTGkFiWgQz2iL4sj2C1r4Ith6J4OXRCBYMRGB9MYLjNyN451YE/jZK8m2VXLZTcs1BSbFSyXWU3I5S8m+Kkm1pSj5OV2JWouTNSiW+dUp+6lCy5ZiSNy4p8bup5HtjWOAMwf7w7QRY2A6uu8H0AnxuEsmYQZE4RUUybGokH1dG8lZ/JFvPRZJ6PpLsgUju3I1kmXEUXzlH0REexUeRUWRGRXEgPopryVE8booi5P0oPjwQJXvoKMwPR2F/NIp3T0Tx6HwUcQNR/COyr0Qx71oUb9+K4hudaBboRjPUNZoyNzkqoyklmtGR0RglRmOVFM2bydHcz4hme240XQVybIompzma4x3RfPtdNO590ZjbxJDnGEOnWwxzI2NwiYlhf3oMyzJiGFgbQ39ZDJbNMTi3xrCjP4boMzG8vBPDQ7NYtlnE4mIXyxr7WO46xTLFOZYOl1jck2P5PT2WaZmx/LAplmfHYzlwJpa887GMvxjLrOux5DvG8c6UOLJj4vBOiGNqahynC+II7o+j5mAcHx2N49vjcdSdi+O7y3G8fiWOo1fjaLwVB7fjGKkbzx3xwjCeiRHxsjaM5ynx8lzjcYiNZ116PLE58fwrts2IZ8GseHpb4nHfHM+zw/HUXY9npcFUfoyYShRT+Tp6KvNTp/JFw1QONE2loX0qo96byjd9U9l1fCr5Tgms9EzAMyKBJ1EJ+CUksHxWAjZ5CUQXJ/CPWFyWgN1BuXc4gcti3NEEHgjzUwnsFoevJLD0XgLXdROp0kuUvXYiD4XGIJEkw0S8zRI5ZZdIqnMi77gnEh+eyHPxSUQiM5WJsq5MZK9YFpmIR1QiZ0VhdCIhMYncFw2xiUTGJfK3yJiaiFFCIosTEzk+LZHlcxIpLUjkQWEirUWJxBUn8kx8rE5kRonULpXaYmmZ1C2XuhVSt1Lqin+qEnm/OpGaxkQWtiXivC+RWwcS+eNgIr2HEtE/kojjsUQ+u5qI9fVExt5O5LHjNDYOnsYjj2l0eU6jI2oa49LlmDGNl5nT+CxL7jVNI6VlGl+2TkOvZxpfi77T0yizSGKcZZLskZLQdUli3pQkDoclcT0iiWplElNIYnpUEnlxSbTUJHGgIYmiviSsDyXx6FiSvHNJ+A9Kxik8mTvKZNljJjMQl0xZfDI605JZkJTMB6pk9mZIe1YyX+Ymc2y2xBck01WVjHNtMvfrk7nSlszjjmS27U5meV8yF/dJjf3JjD+QzG9C059M8sFkdA8l87UYdCSZE2LD0WSCjyVzTzQeT8b/bDK/n0+WtVgyt+4kM1Y7hQ6dFLT1Ulign4KjQQp3jVJoME4hyiSF/8RHpikY2aZw1DUFC+8UNk5OYfKUFHrDUkgLl3sRKewSbypTcCeFc6I4MoUxUSk8EB3RKSTGSB+xKXwhFsRJP/FSe1oKJTkpbJ6ZQvs6actP4ZgYUShjEI1FKfL/nMJT8bE6hdySFKxLU3inLIUzzSkUtqTwqj2FHR0pzO9MwWGz5Iv1mhSGd0kN0dAtNXok770UnvelMHt/CrYHUljTn0LtoRQ+OJLClRMpTDmVwuIrKZy+msJP12Wct6TmbRnTHRnPPYl/IDVsU6lxSOVvx1QUzqkERaRyRzQoU+VrlyrvfCqfRKYyKyqVQ9GpBMamUhuXyj/xqVgmpuKflMqTlFT60lLxTU9l2YxU1hem8lydyqclqcwpTcWuTOpWSM3KVOrqUlndLPltqUzsT+WRMDqcSveJVHYNpJJ6LRWDe6mc1Z6O2ng6+ubT+Ub0TpxOduZ03s6eTmjVdFKbprPz5HTKL03nya3pfKebxiD3NF5MSuPryDTORqdBehp3c9J4ujpN9uFpXNydRsWeNCbvTeMPsbUvjax9aSj2p7FfrDqQRkB/GjdF3cE0og5Jrth+OI05R9LkNyONYyLvWBrBx9P4XrSeSJO1VBquZ9IwHkjj8ztpnHuRRsnLNMa/SpP9bRo9WipU2ipMdFTsESt0VfjqqbgqqvVVRBio+Ft8aKhippEKa2MVh8RaExXDTVXcEwddVDwPUbFrgoqLk1RUTFYxZYqKP8X7YSqyw1VYRKg4IN5RqmSHrOK2aIhUERMlueKzaBXzY1Syt1QxOl7FA5GSILHpKmYsVJGwQcXiAhVuhSpKi1RMKFaRUaKir1TFyjIVN8pVHK9Wcbpbxed7pE6fisJ9KkL3q/hFaA6omN6vwuigiu/E8kMylisyhmsq3v1XRfNTFVrPpa5WOlu00zHXTSdAP50xZukYW6SzwjKdOXbpvJiczo4p6SwIS8c5PJ0zojginXHKdH4TPaSjikzHNCqdPrEyOp0hMencEHWx6UTHpfNMfBafzryp6TglpHNSFCam05WUzsgN6fwo2vPTSSpIR78wnW/FkqJ0vIrT2ahOJ7wknb/Eh6Xp5Jals75C8irTOdIo9zvTMdyTzrK96fj0pXNVVO9L59/96XxyIB37g+kcF/mH0nl6Svo+m46ndgZhuhnUDcrguXMGCq8MbkRkyDsm1yIlJwPf3Axs6zI42pfBrosZdOtkctc/k8OZmXwxN5OdKzP5YFMmtrWZZHyXyYHdmazZk0nQ3kzui9a+TKbty0R/fya7hG9/JtdE7cFMdhzOZOERyT2VyTGRfzqTxEuZfHs5E++rmdRcy+TZ9Uwm3cnkT7Htbiajn2eS/jITs1eZ7BfDtLO4J1p1spimm4WeXhbL9LO4ZpDFDuMsFHZZrHDOot41i8/HZ/HhlCzswrM4LgoishijzJK/XxbtsVl8nZRFUn4Wa1uyCG7N4q3dWdzak0V8XxY792Xx5v4svA5k8exgFq5HsphzIotRFyTuRhb62tnU62UzzSebExOzKZqUzbjJ2TwS703JJicsG+vwbI6IvIhsRiuz+UV0k016ZDaKqGz6xbvR2YyIyeZH0RmbjXF8Nn1i1dRs/FOycZmdjf6GbL4TK/KlrSCbW6KxMJv4omx0irP5RixVZ+NTkk1daTYvy7K5UJPN5OZsxnfIvT1yb28210RdXzYx+7J5Jd44kM2mg9nyjcnmtSPZnLqczbZr0odODo26OUzVy2GnSQ5LTHPIn5LDw7AcrJU5/BqZQ15sjqw/cvh5Wg6KlBzWpubI3iwHlSqHlWtzCFiXw7S8HN7Kz0GnJ4f6PTlo9+XIWiuHuH45Pyjtp3PYdS+HVr0ZtCtmkGo7g+EOMxg3ZQZzk2agnDGDrS0z2KwzkzGmM5k1aSbzImZyXjkTq9yZ9OfPROuvmbTY5jJ2XC5nJuZSNimXfybn8umUXBaG5bIpIpdoZS47yWVpZC7XZ+Ryfmkua9fn0rshl+MFuRQV5vJnUS5vdOdi+F0uP+7JRbM3l/S+XEIGcvntZS6TdWcRbTQLG5tZzJkwi8pJs3gjbBYJabP4p34WnzXMwql3FqP2zuI38cOJWWw+OYuXF2dx+8osPrGcTYztbOa4zWbhpNkMnjyblRGzGaacTUDSbNasnU1YwWxKqmbzoGk2I3bPxqZvNq/fnE3b09lU6cxBq3gOi6rm8F7DHPI1c3j6yRyMb8wh6fc59FjPJSJmLg8z5rJr5lzKCuai2zIXh865rNozF/Xxucy9OZefnebJc5kna4h5bJs2j0GZ86jOmodOzjy25M5j5qx5/NU+j8865tGimce0vnl8M3E+q9PmE6KaT9Lr8/FdM58vN8wntmk++zTzeff4fEoMFqCYuYAr5QuoOb6A5VcWML9uIU9bFjLs24W8uLCQPpdF5KQvYvTFRdhcX0SB2WsovV7joe9rrM59jbMLXqO5+zXeuvIaH5gvJt1qMUcHL2bM5MUciV5MUNZittUsZmPTYsa3LSbp6mK231lMme3rvBfwOptjXyd/1+t8a/oGLjZvcMn7DTyVbzBszhtEbXqDigFpd36Tq6LZ5U0m5r7Jy/Y3MRm0hBLnJei4LuGBzxJas5awadsSHj9YwlqXpZhOW0r2/KUMb1vKPM1SOvqXkn9+KZk/LSXXaBnrXETEMtTVy0ixWc6LGcspbVhOQdtydvUsZ8pPy/nReAUt7ivIj1rB3pgVbIhdwYSkFXyVtULWEytI3bqCY3tXEHN4BcorKwgpeIu/mt5idMdb/K0RPW/xzvtv8fzAW4w9vJKoKyuJv7WSH7XfJkbzNrHn38bWdBV/Dl5FaOIqEtWr2KVZxdquVRw8toqS46u4dnEVQZp3eHTpHeZPWo1D8mrezlnN9aLV7K1ZzbzNqzHYv5qzB1dzynANyyevYce6NZir13ClbA0/HF7DyltrOPTPGnx936V98btM3vYur/W/i8GJd3E99y5Xddbyg/5afoxcy46StTwvWwvfrKXy0lqsr6xluv465hitw8d4HSFm6/hbHLZcxz7XdYyNWkdRzDq2zVzH1WKJKV3HicHr2cd6GmLWMzB7PSbq9ezftJ7J7eu5f0jaX62n1j6PHS55/DUlDwNlHtdm5KGZmce/xXn4tOSxy3gD/i4b+FW0eW+gYPEGbhRtILBkA7oVG/DZsoGl/RsIObiBf0WobT77vfPxCcinKzyfQGU+vfH5DE/JZ0NRPpml+RSU5aPflc+FT/NZtyefv/blk7E/H9cD+Wzrz8f0YD5xR/M5fS2f1jv5PBel9/LZ+jifSIMCTA0L8LMoYLVVAUdHF9AdWYBeVAF5CwpIWV7Ah8UF1FQVsKqngCvizvsF2GwvYOm+Ap7tL6D2aAFrzhXw9vcF/PKogFkJhbyXXMizNwv5JK8Qqw2F6BQUMl8cFTWFhfwpdhUVoigpZFxpIYfKCvmmopC8ykI+2FjI9a5CTvUUEtxbyL9i75ZCFn5WyMf7C3nrQCFHThSy6UIhMd8XUuFVxFfeReBbxN2hRewJK8IzvIgS8UB8HlGErbKI1eK6CKOIXmEYWcTroimqiH3RRfjEFFEmPkiR+NlFTJkjMXOLOCVGzpM48Z/YN19iF0isaC0s4rmYVVTExuIiUtVFxFcXEVxXxISuIob3FFHcX8SPIvJUEZ8NFPHsiozrfhE5fxYRolPMTv1ipimKWaUsJjW2mH1JxSSnFDNBVcz7S4t5N7+YW0JZINfCtLCYpeKCGFtUTIfQKi5mnthdIvcri/m5ppi1dcV80FHM5s3F/NNVTF93Md49xXzVW8yKrcVEby/m9K5inv+vGNWeYor2FvNpXzG2+4pZLd48UExofzEvRcbhYr4Tt44Vs+xEsayZigk6LXWF4e1iqu8VU6OlJkNbTaqZmimWas5YqRltraZVfO+hxtpLzTvix9FqyierSZmi5mvhHKZmg7gvYsLVfCKsItS8La6KyUo1vcIQNW+IM2J0pNQVL8WcKDWHRWC0mhrxRGTGqNktPGLVlIifxRdxatbFq7FTqXHNVVMgfhBxs9R8Kmxmq1ktrovwOWreEyZz1SwV58XYeWo6hPZ8NfNF0AI19eIf0bdQjc8iNQ9F/mKZi7B6R82e9WpK89Q45avJE/dEdIGaj4VlocxRXBGTi2SOwrBY5ihGq2V+4qWYUyLzE0NL1fwlftWoSe5Sk/2Bmt8+VOO+X81Pwr5fTfNRNc/F7GNq+daquXtajcEvkv+bmqxHahJeqrHQLuGy6NEp4XXdEs6IVr0S5uqXsExRwiLLEoa7lfChTwmT/Uo461/C1BElLI4oYQ4lKKeW8HVeCYM2yHVpCdMr5dhbQu2WEoy3l/D9Ial9vIT/TpeQ+biECq1SSq1KSbYuZZdHKTa+pQQML2XE5FKeillTSjkoAsJK2SSeiKzwUvYK74hSysUjMV1ZyrfCjVJ5e0t5IBIjS/lCOEaVkifuiU+iSwlNkJpJpXTOLEUnt5STYuSsUprFCzFndimHRd2cUv4ROXNL2Sf85pWSPr+U78SvC0r5YVEp8a+Vor+slDNi+7pSrmwoxbiglCXivBhXWMpmoVtUyiJxSoQUl3JELWPrkrF1y7jE6t5SPtgiue/LfD4r5d2vZZy7S3m+t5Sh+0rZeKAUxd1Slt4vZaZ2Gf1iiE4Zm8QTUaFXRrJhGTsGl7HGqwxTvzKWiYGwMl6PKOOs6FCW8SKyjN1TyxiUXMah2WUoVpTxXWEZxeoyftlXhtftMlLulfGZopztluUowsoJCy/HLKKcFWKyslzWL+UcTSrHaWE5CwvK8W4oZ2pvOZ37pP1EObkXytn5sJyfH5Wz42k561+Vc1e7ghidCrYMrmCSdwU9vhWcC6mgI6wC3fAKTgut5Armz63g+PIKTmwQBRWcrKogtKuC859XYHm+gsevKtitVcnv2pU8Maxk6/BKfoyo5Le4SjKTK3k1q5JFcyuZ21BJ7EeV7Py8kr67lbT/Vkniq0pctDZSKNQ6GzlqvhF79424eG1k3OiNrJ28kS/DN5Kk3EhN3Ebcdmzkv282suZPifeqYoZ/FY8TqniWXEXUkiryCqvYVFZF5kdVfHK4CqufqvB+WEX2oyrqH1exxqgaN7NqvhxSzS8B1RiGVPN0ajVHE6qZklLNV6pqDtRV499VTdCn1TSJrV9Us/2raib1VdN4sRrVb9X4Pqzm07+r2TBqEz+KU1GbCEnZxEezN/EsbxNJJZtor9zEjWq5X7OJ7e9twuHzTQR8tYn+Y5u4fGoTcWc3MenhJt55tInKPzfxwX+bsNOvQelYw9XAGo6NrOGNUTXsjKhhW2wN/yTWkDtNvFHDk5U1vNxZA/+rYeg5iR+ooem3GsY9qsH0cQ3XheeTGg79VSPrplpOe9aSOqKW6uBalk6qRTGtlrSUWvpX1mJSVsvWmlpcv6hl35e13Dgiscdrafu+lsZfaxn/sJYP7Oro8aojcXQdi8fVcSq6jjmJdXSo6vgwo46vFtUxbmUdmvI6DGvr+Lexjv+11zHyizr5La3j47N1+FyoI/9KHZE/1PHqZR39evWcD6pn+Kh63hhdzweh9WwcV8/f4kxMPZbJ9dwTg1PraUur58eMevSW1RO+vJ6+d+s5WFCPWW09JVvrKdhRz54v6ll4pJ5Rd+q5frce5aN6Dv1bj7NFA81WDSy2bsDYqQHbpAZ8UxoYO70Bt/QGOuY34KBu4MJ7DUze2oDqywb6hOnuBl4eamDR4Qa6TzbwxekGys40sPR8A4UDDYy810DRDw389EsDiscNePwh9f9qYJB5IwcUjZyza6TYq5GB8EamxTbSPbWRK+mN3HyzkZxljewsb2RDbyPenzYy97NG2g42MuvfRkL/a2SmThNHxdXgJvRCm1gq+sc18WhSE2008Ti5Cf3pTXyW1sTvs5pwnd/EH+Lmm02sXNHEsbeb6FrVxEBnE/u6mij7oon3+ps49aCJXb828cGTJi7920SvaTMTLZtl7d/MTI9m3vZqptevmT1BzSwe0UzLqGaUCc0UJzbTPKcZnbnNfDqvGfX8Zh6LjoXNuC9u5tXKZv4taCZZ3cx3wq+kGd2NzVAlsV3NjOxp5u/3mpmyp5my/mZST0ofouO85F9s5sQl6et2M288bMbpcTNv/dnMD/82k2/SQpSihXvWLbJWbGFDcAtDQ+R8XAt/Kls4ntzCnJktZC9oYWR5C9UbW7j6fgtPPmjhk89a+GFfC6OOtPDbqRYiX7XwmTiu3Uq9fiuvhJNRK8HWreh7tVLp08rJoFZSg1t5XdnKkcRW7iW1MpDayovFrTi+KTmFrSwukmNFq+zbWylrbMWyq5Vrva2c2tqK7WetDL7cSt1PraQ8amWPaHrcyuwnUkO3jTyrNn4WKus2xni18aN3G/lD2xgY2UZoaBvHYtpontqGT3obk+a18XB+G1kL2vjrzTaev91Gyro2Htxr48SvbXz6Vxsu2u3M1mnH2LAdd4d27Ae1U+3ZzgKvdqZ4t/OxcPRpZ/qQdoYFtLMisJ2QsHaalO38NLWd0HntGCxqJ3N5O0YF7bIubWdqTTs/tLVz8vN2Yne1Y9ov8Yfaqbkk+ffaCXrcjpdXB4nhHRye2oFRcgcrxR3xv5QOls7vIHllB055HURUd7C6pYNHWzsYva2DqC86OP9VB2Ffd5Dzvw5M+jqoPtJBxrkO/r3Vwcd3Ovjzbgez7nVwUoy/38H7wvb7DlQPOhjxs9T+tYNrv3dwQKuTEdqdvKPTyX2RrNtJoF4nLcLNvJNHNp38bN9Jv0MncYM7qfXo5HXPTqK8OvlCDPbuJNy3k7n+nViM6GRlqJxHdPLt9E5s5nWSL4a90YljXidbiqS9tpNtXZ087u7keE8nY3s7eU/YbOnkyHudrH+/E9+vOnHo70Qt/hAnD3by/qFOek50EnmvE/f7nTwV537qpE17M5tDNpM6ejMbp2/myazNjF+0maDyzdyt2cySj6T99maeioV3NjMglHc385lwu7eZ/8TC+9IulN9Lu3D7Qdp+lDax8YGc/yzn4r8/5PqlnL+SWC0NbtoanopFOhoGhFJXw+dio560i0X6Gi4Kd0MNVWKRkdw3lnMTDc9ElbkGLDTsEK/ZanjhruH1wRqiPTR8KTw9NbwUb3hpuCKivTWy59Pg5aOhfpSG2+Eahig1NIu30Mi6UMPeRA2daRqmp2von6Ghe7YGizkaMuZqGDVPw5HXNGxZrMFmiYZtb2k4+baGBcUaoqo1LG/VsFKjYU+XhqHdGtqEUY9G9sAa7ouUXg19ImiLhg5h/J6Gd0TqVg37ROf7GtZs05D2gYbgDzWYf6Thgej+RENZn4a/xbl9GsL2a9guXA5oqBD/igX9Gi6IiIPy7A7Jszosz04sPqbhsvA8Ic9CfH1Kg9YZDa2XZX63NYy8o5H1o4Z14meRcU/DITHqvoYekfe9zPkHmfOPGsb9rOF9MeE36edvDddfypy1u/ifThdDdLu4o9fFNP0udotVhl04OnXh4dnFJrF8iNxP7KJb1cXgBV20VHZh39LFN71dGOzr4oMTXUw53cWOc12E3OqiR1je7iJPHL3Txda7XZy630XZD13M/7GLpN+7CP6rC5v/utj4qotI7W48dbq5rtvNO8bdhHh00y3K/bv5RxiO7CYjtJsZU7u5lNJN7fRuvBZ2s2RRN31vdJO+tJu/VnazoKybHeXd+FZ1c3NzN//TdBPQ1U2rMOzuZpX4XqT2dLNfBPd2oxGKLd2sF7+Io+91Y/t+N0XiD/HxBzK2T7qJ/7Sb3G+6ubanm7i93fj1ddMk9Pd185a4K5L3d7NXBB3oplO82y9jO9jN6EPdFBzu5rGYeaQb5Qk5vyT5t7tZeUdyxdr7MsfvuzkstvzQTeGP3Zz6qZtJD2RcT7oJ1OqhTbyj3UOaTg+Wej0c1+/BwbCHEnHOqIdxXnLt3SPfpB6u+vdweHgPi0b3kDCuh7LwHtbH9/CraJrew85ZPfjO7uHOnB465/XwXkEPRYU9ZFT1kNws+V09xHb3MP3zHgZ29hD4XQ8FfT08PdDDics9OF3twfNGD4t/6qH2SQ83/+rBT7uXOTa9ZPv1cn1ML2kTenkY3Ytpdi8ZC3oZsrqXVvF6RS9XxZCuXlqEYXcvP4i0nl56e3uZsrWXT4XN9l4e7JXcvl6OiK37erHf38v5A72MPd7L3yd6sbzRy6Rbvfjd62XVfcn/oZeqn3vZp7UFZ/0tLDbYwtPBW4jx3MIq7y3YRWxBO2oL56ZvYWfuFppmbWHUyi1cyd9CRNkWrtZuIa5uC7vEkPotHP5/w/UZF9XRBXDYXuMbYxKjohG7scQYjVhB9G+LJTF27AU1lpho7F3sNUVj7zRBQEDYviws7dJh6XXpZSlLExDEdz48vzsz95yZsyz37swdR7yeObL3hSN2zmKO145iryXm8HWkQefIwWCRH+rIgHhHzuc40i7fkaUFIvYLJ3yHOzF+lBOnv3fCc6ITGisnvpnrROclTsze7MSN605UODnxrY8TNzVO/GFw4k6xE/fqnRgxxBn/Wc78vtKZHzY6s/mAM1fPOBNx15l2z535wtGZeqE42xm3T12omu7CPzYu7MSFdctcKF3vwjZ7F/qddcHiugv//evC4dsurL7jQsB9F3576cLn3i5017lgG+1CpsGFxYkurKx3YfI7F8a9d+H39q48+8KV6Rau5A5wpXyCKwPnuHJkqSsDlruStsaVaVtcubnfFfMxV16fcWWvoys6J1cm+rkiz3bFp96Vw91eMbrPK+LGv+ILm1cM+fEVC1e/YujmV3D4FfeOvOLfE6+YcEncu/uKNfdfcd7lFeUJr3hX+orpH19xoK0bC3q7cbaPG3/vcuOHk240XXTj3AM3ej5xY6SfGyf93UiQubE+1g1TghtH89yIaXajW293tk1w58kUd57PccdljTttd7jz9S537hxy5+hhd2x93AmOcadfnDu579wZu/A1y/e9pt3+1/j9/Zojjq/ZHvSaRMNrFImvmZH7mkN1rzna1YNdEz1oxAP9XA/St3oQs8eDiwc8yHvjwaFAD0piPIiO9cAmy4OZDR5c+uDB6x6eOPX25OpXnpz4xpPPx3qSauXJd1M8Mdl4UrrCk5LdnugueSK5efLe25N4mSc9lZ60xHkyoMiTcyZPJjR4MqODF4aJXuyd7MUzGy8S53qxfLkX4cLHQ14cOOzFQwcvFLe9uPifFyufe1Ht6IWvuxcngr3YGuKFJtSL2mgvRiV5YarxYsh7kfvRi7+7vKG86xvy/veGNl+9ocHiDT4j3hA+8Q1BG97w5eM3fBBuKN4wJOgNNfo3uIa+oX34GzZKb5ic+IbQujfYtPfG2dKbm4O8mTPUm8M/eFMx35v2m7z57Zw3Kx280fzjze8PvKl76U1WoDdT9N4EhomcGG+KE72RJXszNNeb+jxvuhZ7M6rVG992Pnh39iH1Cx9Wfu9D9jQfps3wIX2OD0nLfXBe6cO4TT78ucWH4h0+PD7qw2fHfLgoRJ7wYeQpH3LP+OBzzocRDj5k3ffhzGMf7ih92K72oatOXEN9xD7JB48iMX+jD/ebfTB29sW6qy97P/Glqacvswf70jrUl++tfBm8yJcZK3xZucaXzft9OXbIlxPHffl425f4/0Tb0ZcsN1/evPbF19uXL+S+HFD4YhHkS6XeV5zvfSnL8uWvXF865vmyqMCXSYW+1BT7YqzwJbpW5E96S5jVW4pXvOWTK2+JuPaWxzfecuT2W5LvvCX62VvKHN/yj+tbtru9xcHzLU5hb5G19eN5Oz9MHfyY2NmPrG5+rLf042dbP5rw48pyPwwr/Xi0wY+1m/2YecQPawc/jv/nh1nwcvTjf85+8MqPVLkfjWHimubHzTw/nBv8yHzvx9JmP8KEER/8+NDqx/6Pfsxv68+/7f1J7u2PVR9/Bvf151w/fxqEPAt/Vvf3J1rYZeVPjnBouj8xs0X8GhG7zh+H9f4oNvnT7k9/lp315+05f0Y5+LP5oj++//qTdNcf3T1/Ml/4M9LJn37e/vwp9ydf689fQf5U6/1pivFHFe+PTYo/Tp/JGDZAhuUQGSdHyegxTcauWTLGzpHRd66Mq4tktFks+ltk9Nkqw7xNxnZ7GUu3y/hmp4wpe2XsPiGj01kZO8/JiHCQYXNexugLMo5ekjHymgzTDRmJt2V0fyKD5zL6v5RxylHGrVfi/luZOBPJaFco43OzDM/3MoY2y/jxo4z1HeTstZAz7js5s6bJyZkjp9NKcV0l/CrGdstZdUhO/6NylCfl7DkrJ0+IOSdnwAU531+Vs/a2HLf/5Djck9MkrH8mZ9ILOZ86ytnvJGejs5xAFzkPXsm56i/HWifnrTAzVKwlyTmTJOd6rRy/BjkrWuT8/VFOblsFq9speP+JguAvFdwepaBxtILCMQo+WikwWyvIslEQMVPBTFsFY2cpeCn0m63gL6EzCk4KdcKuOQpyhei5Cpgn5lqgYP5iBVdWKvh5jYK3dgpurlPQYb2CamHWJgXjNitwEvpvUdB1q4LTwjthzzYF+cIaewVztyvQCG47FPT4VcF5IXG3grQ/FPy0X9R3WMG3x8Q8wt2z4v45BX84KCgWEs8rWHhBQaDw6JKCXpcVHLoi6rmm4NOHCr54rkByVKB2F7FvFGz1F3XKFRjV4u8QqGBfkIKhoQoeCB1zFcwuULDUrOBqGyVVbZUsa69EEmZ2UDK2oxKLTkr+Ed51VpLfRUlcVyUXeygZ30dJm0FKKgX7wSJniJJ+w5VoRylxH63EdbKS/6YoeWKj5PPFInaJksPCP8uUdFmupGCFkvmrlLTaKZl7T8mE+0ruPVCysEJJdo3IfaekuUHJqBYluz+KWgaocByvYsRkFU+E1pkqDtqqxFlWRboQPluFDSrE04PjHBX956r4V9g3X0XiAhXeC1WMXKRi108q3H9RcXm5ij6bVdwSOm1RcUqw26Zivr2KAOHRDhXf71Xxz0EVRYdVrDmtYtJZFQ/PqZh9ScX4yyparqrYcl2Fzx0V2c9U4jdLBS9UqIQJL1Xcc1SR4aJiob+YL0DFoFAVl8JUyCNFTpqKhGwVS9+rGNeiYnMbNT+1VWPdTo2fMLa9mqaOahZ3UXP6EzU3+qrp2E/N44Fqrluq+XWwGqOweoiaWGHeUDVa4eFwNeaRanK+UbNylJoYode3aiZMUGNvpSZqspqKGWpcbdVYzlKzdY6aCz+q2bJMTfgWNbIjav68p+bgUzXLnquJFJQv1ER7qfFoVLOgVY1OONlOg76jhsauGrDQ0HaghuFDNdwYpqFuuIbXMzUMsdXw+SwNNbM1zJ+rYcR8Dem/a+h5UMOiMxqmndXgK6Rd1JB9Q4PPXQ3yJxpcn2q4+0yMvdQg+WrEa1zDEbmG0wUaNhRpOFSuYU6VhukNYu1WDfnttRg6aHnZWcuBblquDtTSzlLLrkFa7AZr+XGIlm4jtDwYq+XaDC3HrbXsttGyyFZLsDB3tZYRdloub9XSZpuWXHst2lNaOp/Tss9Bi8d/WjY81PLCWUs/Fy2jNVpWBGnxDNbSO1TLnSQtunStOCMG0LtDAA+7B3Dv8wCWWgVgtySAoFUBeG8KoMvxAM4Iy04FiPd9AF5xAfxYHMDAmgDGNQXw08cATnbQ8U4o7qhj9UAd0wbpWDlTR+QaHU/X6TiwUUfWJh2/7tQx9KCOnWd1FF7RYXtdx+27OvHs6+gXqOOTIB0XhIQQkRevIydJx5M8Hc0FOqa+F+0OgZzrFMifnQPpYBnIO2HfoEA0QwNpOzWQWdaBJK0MpHldIHdfBbLeX4zJAzmvDmSxLhCXxEAy0gK5XBJIYW0g4a2BTGwThMOXQczsJ4wR7e+C8LILoteRIDoeDeKPY0FMPxXE8H+CSLkbxGDPIP6WB2FWBpFVFkR4fRDLWoNw76ZnVT89M/rr8Rd6D9RjHqQneYiefdZ6gmzFvRV6hqzSk79Wzyd79Dgf0LPkmJ77f+tp+leP3X96Ft/VU/9YT+ZTPY8d9RS66pnyWs8kfz0vZXqy1Xpao/V0SdHTLBxM1fNzhh5Npp7rRj0VeWK9d3riGvXcGhfMXJtgps4MJmZdMC9OBWN3PpglF4LpdC2YljvB/CQPxlkVzG5dMBuNwfjnB7O1LFic8UK42imEQUNDuDAthCUrQijbH8KXx0LwPBeCzwsx7hzCOXUIu7UhFAnBgSEogkKoMoQwv30o8g6h3O0Vyu7eoWR8FUpI31BezQjllzmh7F0Tyr3Dodw4EkrupVCSo0OZWxPKZw2hFHYKYzFhfLoyjKI1YfTdHIb2YBhnj4fRIhSfDGPLqTACzobh+TCMkY/CeCl0exrGBeGqLIzlSSI/M4wBxWKu5jBu9gvn5A/hrJ8TTtaGcH7aFM7r38N5fiqce6fD6X89nJ1/h5MvbHgaTvrrcPbLwlmpDGdEQDiN+nCCksOZkRJOn4xwSnPC8SkMJ8wcjrY6nO4NYv5GESdUNYWzuTmcwNZwJrSRcGor8aidRMeOEvZdJJ59KnHjM4mKLyTiv5JY3EcioK/EtH4S/sJ4CwkPYWR/iQcDJHp/LXHaUqJ6kMS2ISJvnAQTJb6fJOKEb6wkHIWBkyUeCr2nSPwj9JgqcUXoME3ijNAsHJ4uUSPsnSFRKmyzljAKa20kUoRfZkrECAtsJdSzJKxmS3yLqHmOxM15EtdWSJxbKdEqHF0lUS/8vlqiXNixRiJP2GAnkSasWCsRJyxaJxEmzF4voRWmbpDwE8ZvlHgtvNwkat4i8bdweauod5uoVaixlxj+m0TxnxLZByXsDkkkCUsPS0QJ849I6AWboxJKYdIxCW9h7HEJV2HoCQmLkxL/Cb1OifqFC6cl2pyROCE0CJkOEqvPS0RekJh4WWLIVYk71yS8/pMYfE/isdD3vsRt4foDic4PJRyEVuHYI/H5hYrHEhufSix5LjHnhYSzk8QgZxEnE3HCHwqJDJVEoFbCJVBibpSEdbSoKUF8p/kSy4ol3E0SP3WI4KxFBBOHRjBkeASbpkfwfl4En26N4I/tERTuiOD3gxEoj0fw15kIPjkbwWWh1iEC7wcR5PtE0FsdwRVNBB21EXwQKnQRrNZHcDIrgoPZEUyujyDnYwTL2kbi1TGSExaRxFlGYmEVSfupkZwWCmZEMnNWJOOJ5Js5kZy0i2TvukjSN0Rye4do74mk55FIDKcjmXc2ks8uR3L3biRHHkZi9zSSX55Fci88kkepkdxIj8SjIRLnxkgGN0XyRLB4H8mt5kg6fIjkrPBBONoaSWDvKGZ8FcWkPlH4CO59o7C0iOKR0Ld/FDcHRNF+YBTNwrJhUSwaHgUjolBOicJqahS+wsjpUVyaGcUZ2yiMc6K4+1MUq1ZH0WVrFOeFQ/ZR2D+K4oYyiiOaKHJ0UTyXopiQFsWLDDG/MYpxrVE4fYyi5atoSvpFs2pANAsGRjNoWDTzvo/mT+to8UREM/THaFaviMbKLpr2W6JpEQ5si+azA9FMORPNrYvRFD+NZr48mriIaE6lROPWGI1jUzSW76Pp1xzN/rYxLOsUw5Y+MazoF0OCsKB/DGmzYvCbH8PfS2LYuzwG63UxvDwYw6dHY/hwPIatZ2J49DyGnW4xPJDFcFseQy9FDLeET5QxXBH8w2OITo/BqnssO/rGit/lWFynxXLXOpZzs2Lx/TmWZrtYjBtjadwfy6TTsXS+HMvo+7Gcfh6LrUcsF+WxSJmxvOwdx61+cXTpH8eaYXFkWMeRuyoOuzVxzDkSh/ZoHO4n43h8Jo5r50XchTgc/eI4oY3jt8A47PVxrAuJwzYyjoeGONqlibGcOMrex5HaGodHl3hGjIgnf1I8gdbxKGbG8/2seB7Oi2eRXTzXf40n9aAYOx1P2u14ku7E4/0kHgvHeD53juejWzwZvvEskYkYbTz3g+O5Eh5PdIqYLz2eaZnxdCqL5315PHb18cQ3xDOzJZ5v2iXwdccElvZNYHG/BGYNSGDnDwlkTk4gfloCodYJzLBNwG5dAsZTCRQ9T2CVcwLfeydwX57AHUUCO8ISWBadgEt6Av8aE/g0L4Gr+Qk4FCbQWpRAc3ECv5sSCG9IQPs+Ade2Biw7GLjXycAXXQz8I/ToZqBbdwPNnxpI7WfAeoiBaUMNTB5mwHG0gfqpBj5fa+DKBgO6lwZsHA1MdzIw1dnAt24G3NwNDPcw0EVuoCbAQJXOwO4gA2XC9mADW0MM5AmbQg1khhlYG24gXXiRJWrJNvB1joG7uaKWfAPdiwy0lhlIfG8gtsXAxb6J1A9MZN/gRHYOS2Tpt4lMs0pk2MxEHJYksnJzInFbE9HtSsTn90TGHEik8UoiMxwT6SVPxCo/ka9qE1ENSsJ5TBJblybx8WoSp64lsfZ5EkmOScS5JLHgdRKugUmMCEpiSEgSlmFJfB2exMOIJC6mJnE4L4kG4VB+EvVCXUES2bVJHJiTTMSOZKSdyfxwPJlBN5K5cz+ZW0+S+fRpMjeF7i+TuSo4uCdz7G0yZm0ylbpk9gYls7gomZCqZNx7pjBgaApXZqXQdXYKF+el0LQ+BdOhFHYdSWHVC8ExhVhZitg3pRCjTGFRUAoLg1OICE1BCk9hTkoKIakpkJmCPieFwKIUpjenYGWRysTpgq2wKlWcw4XNwjbBPhW/31KRnUvFyiEV+Y1Upr1MZaY8lUBVKrbqVPQhqRjepbKiOZXkllTsB6ZRNCiNHcPS2DcxjQPT06i3TqP96jQenkjD5UYaQW/S2JmVRnluGnd7pDPKMh2voemU26VTvzmd/mfTeX4hnQ0+6VRq0rmVmI6lMZ0Rheks/pBOZqcMjF0zaOqTQZfBGXw3NYO30zPYsy6Dd5szcD6RgeeZDHzOZTAhJAOrsAwOFGRQb5mJ/4xMrKwzqVyRyYWNmTzcmUnMyUyWns5k68VMTvyVyYNHmRzUZXIsKJOu4Zncep+JU7ssar/O4uTgLFqFtkOz6DUqiz0Lstj+OItbblk4eWexKTiLXKFXYhZjMrNYVpJFS10WCz7JZueX2bRaZNPdMpsXw7NxHZnN2VnZlG3K5vuD2UQczxbnmWy+u5dNyotsbvtmkxgs4lqyGfUhm44/5PB0Wg5TZ+VQty9H/KbnME6VQ4Ixh/X5OUS15LBjoJEXY4xsXmkkX7i0wciDLUZebjPy4bCRM0eMdL5jxPmhke+fGLF6amThSyOu/kZ85EYmKoyU6I30jDISk2rk5zQjGzON5AnVOUYOGI3cLTZyqsWIwwcjI77OZfu6XO7Y53LkSC4vz+QiyXKxisplakEuzVW5/Niayx6LPP6ckEffqXm4Ts/jO+s8fIWRy/L4bWMe7w7lceFoHteO5XH3RB5jzuQx+V4egffzSHucx7oneZie5VHpn4eDMo//Fefx+Yc8pI75VFnmc3NqPu7L8vm4KZ/wM/n8ci6f1Q75tH+Sj6djPvPU+aRq89miE3GR+UzOzccmL5/lhfn8VZmPfXM+5pZ8DnzIp/h/BQzrU8CKgQXsGlxA3ZACZo4rYKptAbazCvhsSQH2dgUE7ijA87BoOxbgGFDAopACTkcV8HfvQkIHFFIzpJDLkwvR2BTSY10h07YUErOtkF/sCzl1ohD1+UKu3ypkhGMhVs6FGJSFzI8opH1CIVPTRGxGIfXGQr4sLERRWkhw/yLqBhfRYVgRv9gUkT2ziIELijBsLGLf1iJathUxbFcR/Y+KvkMREU+KWPWsiPznRbi5FfFaWcRgqYjMnCI2GYv4I6+IuS1FLPlQxNUOxWQOKGbT18UUCj2Hir5dMcdOFFNxpZjp/xbz8UGx2GMW4/K0mLkvi0l0LKbBtRi9dzG2umKc04v5KaeYgtZidn4sJrpbCb0/L2Fn/xK6WpZwQ0gZWUL7HSU0nC0h7J6496iEcuHjExHzrES8b8WYvITn2hIW6Uv4qrgEY2UJIU0l/Pi+hNTmEv5oLeHYxxLOtyllcZdSfhxSKv7nS5k6rpTR00p5I0Rbl+K3oJSERaWsW1vKsQ2ljN9WytW9pfTdV8rFY6UUPCllqawUo7yUo6pSBgSUsiaklMNJpXxbL7Qro1+PMlZblhExuoyfxpRhmlZGxfwyJv1cxuwNZXy2vYxb+8tw/LOMy6fK6HOmTOw1yuh1vYznN8qwcC7D3qOM38PKSM4q41JeGWvbm7Dpa+LHfiZiheUWJtKFjf1NFAq7BpgwC2cGmrhmacJisInXQ0yMH2oicJiJ9SNNVHxj4sAoE6dGm/h7iomvppp4JIydbsJHsJphQiPMsjax2MaEQVg908RWWxOlwsfZJpzmmZi0wET8QhN7l5jYtMYkzrUmrq830WuDiRcbTYzcZGLCZhMKIXiLqNFe1LbdxMEdJjr9amLZ7yYK/jDx/oCo87Co84iJoGMm5h838espMX5auGbi6g0Twx+ZiHkqcp6Z+MzZxGGViRahi8bEPa2JrwNMhASZWBlsYlCKicQME22N4nObxbp1JpQtJtZ0L6dn/3KsLcv5cVA5scLhYeVsmVvOl0fL6eBQzsyn5XziXM6y16KvLue3kHL6SOWMSS5nZK64tq/gTLcKlnxWQfaACoYPraDH2Ao2T6zgu2kVHLGtoFU4P6uCbrMr+EvoTQXz5lewbEEFg3+uoGBTBebNFThsreChfQW6nRXM/VWM7anA5Y8Kbh2rYONZkXuhgreXRft6BX1dxHqyCuzlFfwQUEFiYAXGILFmToXYM1Twb3EFDz5UkNqukuoOlRzpWEmrcL5TJUO7VnK8ZyXtPqukom8l1/tX8nhkJbFjRH9KJe+nVtJ5eiU3hAczKhlrU8keKqkR1q8WsesrebWhkgWbK4kTpN2VVDlUMviyGBeGPK5k1fNKvF0rsXpViaW6kpFhlbREV1KbW8m2+kruNVUyprmSvW2qxBmtirKvq9ANq2LZiCoe21bx07kqjlyoQnm1il/vVbH4WZXYR1VR9UK03aro5lXFkzeirxPX4Co+RFaxu6SKee3NbOloplTo1dXMfaG5n5neA8zsHGKmzwgzW2eaKRMSfzFTt8HM8Y1mYuzNLNxnZpmDmZLzZtbdNWPxyMzJl2auOZrxczFzzsPMf3IRqzbTKdCMTYiZxaFmzOEiJ95McKqZygwzGwvM3CsxM81kprbRzNctZuzbVtPzf9WM6VnNV32qKRpQTTvLaoq/q6Z+fDV2U6o5PUe0N1VTeLwa4/lqLlyqZuvNamY8EfefVZMn9Heq5kpANXp9NaMiq5kcVY1/cTUWjdVMal9D7241DBhXw46JNWyfUUOM+Na6LaihbHMNjX/WcPN0jXin1DDxXA1bntUwV1GDVWANAUJLSA3dw2p4EV4j9vc13DfVUF9dQ3rbWiZ1qeWHibVMmVFL7Z5ahh+tpfxkLWrPWuwUtVxR19I5pBZlWi19jbWsKajFsrSWGS21dGxbh7pDHf9a1HF1SB2/jKzj3PQ6bM/XUXqxjiVP6mjjVsfcgDou6euoTK/DNbuOgrI6HD/WMbZNPRva13OsRz3zR9eLPVo9ZTPq2W9dz9hZ9UxYW8+dB/WUPq3H8WU9YxzreaKqR6epZ5eunotl9cg/1PPtl+9IG/iOb8e+48CUd2x++o7Jwe+oyH7Ho9J3OHx8x6TxDXxl1UC4bQPmhQ28X9tAxKYGPm5twOZwAzGnG7ju0MCUxyLGqYFMTQO7Q0U/vYFvcxuQ8kRsYQP9hjYynUbUCxtZ/rSRLrpGvKRGJkc08oOxkdMFjRxq28S+Lk3c6dZEzadNXP62ie6Tmuhj3cRomybSbZu4QhOdlzUxdX0Tizc0kSzs39REizDPvom9O5oYt7sJhVD9WxN/nGyix+km9pxvol44faGJ8w+bcHvcxJpnItapiRUuTcSrmyjUNDE+qEnsMZu4kCnGjE0EtzTxf3kbJ5g=</binary>
            </binaryDataArray>
            <binaryDataArray encodedLength="3176">
              <cvParam cvRef="MS" accession="MS:1000521" name="32-bit float" value=""/>
              <cvParam cvRef="MS" accession="MS:1000574" name="zlib compression" value=""/>
              <cvParam cvRef="MS" accession="MS:1000515" name="intensity array" value="" unitCvRef="MS" unitAccession="MS:1000131" unitName="number of counts"/>
              <binary>eJzNXDGW3DYMVZkixR5hjrBHgPxygC1Sptgj7BFQunTpkmVKly5Z+ggpVeYYET2EBWEBEKSkyRZ4lEjgA/ifs6PhjD1NE0ymgbMWMWBjsbxaasTIdYlRrvGE2jR8uYbVplo7z9/Dm4YNxnwP98Qp1ZQa8dE5i/uFcsws93p9m+/zoMTQNbLRyyu15T0mI6bFZS/HEf16c3iYoFhPvdE60JjvxYnEWP3KGrR5D5/ziR31S76j/WqcSU4T+c37fc5rbemaFB9kY6sOOZcMzsCJ+Uhm6WVpDmxd6zuST/JvXWuxnj4RjGj/LYxRX2styh0aHHhatXSwOE117am8D632sto/1b6X1+Bq3+b7+1Wx1/V6qvcZtteqpb28nlh/ANuzwK1iPlV8el+U9SPD8fpE2D9nTLxehb+INppZvFrr0JiP7I8zfFCMfF7bLxbmKG+RHjTsI3OWXqDEUH6NB5rX/Hv6a9V1Fo8RTkd0tHij6yR8uKERE+3jCB+api195JxWv4zRuM9w/xuX2P3ERqtPiV3yJ2U+wpHU2+qrh2upr8wha49ijvpENW1p2MKWcTRaPXqa7mLZ+x/WMRt1ajVr+VGJ8bQoawnu+3WpI4pYTW/uE/WjOgDevzdZvXAsqx+tFs6BpzevN1cu+GjFWVx6enk1HFmXfsTvUvsoz3tP9Rnve33uKutfqubTvPXLMZLBoZbnnX6zHc+NcibQ90pmGC0uKF7DkXEaTsSn14BZqaXo8O9qv31an4dX+2u1P1d7qeO02u+f7j5ptc+r/b3a23zX67meHxWcDJslUS/lk/3/9Kt43+qzf664hP9UPyMkeP864HppmkjeJQ8lboFNbzKaoxykYYY9h5rm3n5I7B6cOIm9MF7pzI70o88xnu6oXFMtWh/aXAuXc8rvNVxNKxTzHpdavZRbxkncnj5BYPC6QPh52BzHygH1NVZeX398mn6+9srfx6W+Nuj19zazz8WEOe8/G0e4w8rX87w9I76w992ylmHTk/zBMIvzYkvNk+q1jEUWo/Hr6dXaK5bGqeHrxUnj+0PT2sLqrTnio+kxkiNaM+W70TkKvP97jAaexrenpRXPc2i5uD4yTuPNqgEFnuan9aTxlQRP2IiJatKjW5TnCEZL31HskZ69WMu3pQHNo7Me7dvDj87JOjwtJB9RXSL6juiOxvWIWTVY2o7y3cMbBvyjmBEsj98eDnu11HrQrjXsnn56ahnFHrERnnv6iGjmxXj8P4KTSL+tvnt0les9/r38nMFnbz9Rnjy8liat9QTj+75l2IiRtXm4PTw9Qsur4pPBh8alzFF8crUF7p8py2fAr+xsh5+9kGWnZmDrdKZ8m/dnNVF9R3nsiZe+kVhU5nrzWvFYxydxHp+VvF4+Xk+0x1/47DvxG9P/xs4Z8gB+mV9Yj3SOpdWaQD8zlHMgri2OWtxp9wj7/crvJ9DPEFr7gc/JmqLW0t3LV/if6llrOU/6Uc9ccz17+lZf8zBv38MUrUn7G9uXXj2ka+GIfufxNm/nTa9sjyXYn8NqOmickh4L7wum3e85nub3ryVZs9xD3JffS1+5L2iOciwdOkl7rpyVc/DXOn6p5/Wf6zWdueC8fVdGXBCXsv5iGfZ/+3PVqMx9njfOSHsNg/fK8xA258HrucVDy4hjOgenGoCdj0rNuPEarf5A+Ms9JOPoPgkMuU8Si5OcWLzI+QU23cvaS90Xr1XD53k7e4W6X2ivUB/ZyZdg+65hge29gNfJsWStKMas9J0Fv9Y+4bx7HFlaj/hI0/rU1nMQg3PJ++f9jdTZ6ruFeTRnNJ774UB8FHuknqu4+Qi8j/he2bdVUyunpbEVV+bxhBrP4KK3V8tyoPejPZ/RX9SQxUb0SrB/n6HPLXSPsL3vLk5dIPAS6PnTA7gCLfcc55T8qA8rV4vbEV21da5Rpnv6LUP93EHPufR8S88vL/P2flr0o++nEfxnF4sH2iOEs9R7ylXm+Jjh/XOM1EnmRWbUM4+n+hPzs/aBnAew81ocUE6KyWK9dw+MWoI95/T7+xv7PEPPmnQ+sDQ4QiUP9bywXJlhJYEj+eTXhM9rz6DXAwqexa/MocVosS3trT44JgaxvPqJR00LnqPVT09Oi+NR64mPaHN2zkcbrw0H4mRvZ/X6SJ0jGB9ZQ2lSR60PrZ8reuzFbPl79Z9Zi+ULnThSC3kfqSOSj3w4PirrR/nxfLw1re8RDaP9gzDuh8I3qoGFp9WhzVt6WBgjfJe5BOwsemZnvvD+ORCNvrglJybSQ6t+PqLBk8VrD19Wbwn2z4r87JP/+wTiUPIhMZGt8Z6k0bksxSSnT9mj5CgpMR7n1lovfzIGxdijgVdnVGOuJ430fVDRlH6zigwHmFk5iV+KW1hMcjC0vpLBj5ff0r4n1tOwR/MRXTjPKO49zi1cycGRHs7mxKrx7NwRPwj4WmsfkdOPmovsUTk/Cic9mKP5IXAdxQc2ns1HtJ4rdLhScw8DhD26xytyFhw0sOV4hHtrPYKd6ogDvY34ReJKLRm255sFNi5/1lufvTL4/JIlNid/O0a4Wm1o4EptpbV4kH4eJ1Z9dN3SLarTGXqTPpJ7yXWrX1rPjVoIT9PpbE64Dq26rTWrTnDmrtJWxmo1jGBaPfA1L5fHc7Q2gMnVI6rbFfxbMZYeV2h/dS+9/UU5+T96pLiz+IniSD88MU+LeysWxXqkF4T93/zciOVcJ9jOWm71u/0f9TfGWL/zfWOW2HfAC2xnbVQD7yEp/f7KXZ8R6DeQX+tvC+i3za8s/43N83/zAKxXnhsU4zXs6py3/yeDeCh+T/NW+8LiuT4A9rORps1i+Gj7one/HTUU97InuS73kceBh+v1K/PvdHPiNA3KmMRo1RKxo75HtMQAhsVBNO+R+kbwz8zXi6X5Y4fv1QaBvNa6F2utyTkU83I8Qx8LS+owqm00bpTnKzS/EtvS/pH1RLSRa5YvBHyu4v9ovkh8y8fi6QrdruYPBus+EgPKXG+uIz2fhXsWHyOaHa33CPdXmMyTwP7OHJjJ+MSusV6j8F1YDCq4Hu9aLRLjLA4exb002aNXq1UjNHwk162+JVbEJ4rd098ZmvT2runS28cZvlbdZ3ASwezV1ePLwz/K7Zl8RLCO+GAg1tO+ZUnJgwwLIIYNxrXv8x9kx01O</binary>
            </binaryDataArray>
          </binaryDataArrayList>
        </spectrum>
        <spectrum index="4" id="sample=21 period=1 cycle=2 experiment=2" defaultArrayLength="2115">
          <cvParam cvRef="MS" accession="MS:1000511" name="ms level" value="2"/>
          <cvParam cvRef="MS" accession="MS:1000580" name="MSn spectrum" value=""/>
          <cvParam cvRef="MS" accession="MS:1000130" name="positive scan" value=""/>
          <cvParam cvRef="MS" accession="MS:1000128" name="profile spectrum" value=""/>
          <cvParam cvRef="MS" accession="MS:1000505" name="base peak intensity" value="158.0" unitCvRef="MS" unitAccession="MS:1000131" unitName="number of counts"/>
          <cvParam cvRef="MS" accession="MS:1000504" name="base peak m/z" value="485.028821004874" unitCvRef="MS" unitAccession="MS:1000040" unitName="m/z"/>
          <cvParam cvRef="MS" accession="MS:1000285" name="total ion current" value="115.0" unitCvRef="MS" unitAccession="MS:1000131" unitName="number of counts"/>
          <scanList count="1">
            <cvParam cvRef="MS" accession="MS:1000795" name="no combination" value=""/>
            <scan>
              <cvParam cvRef="MS" accession="MS:1000016" name="scan start time" value="3.340766666667" unitCvRef="UO" unitAccession="UO:0000031" unitName="minute"/>
              <scanWindowList count="1">
                <scanWindow>
                  <cvParam cvRef="MS" accession="MS:1000501" name="scan window lower limit" value="100" unitCvRef="MS" unitAccession="MS:1000040" unitName="m/z"/>
                  <cvParam cvRef="MS" accession="MS:1000500" name="scan window upper limit" value="2000" unitCvRef="MS" unitAccession="MS:1000040" unitName="m/z"/>
                </scanWindow>
              </scanWindowList>
            </scan>
          </scanList>
          <precursorList count="1">
            <precursor>
              <selectedIonList count="1">
                <selectedIon>
                  <cvParam cvRef="MS" accession="MS:1000744" name="selected ion m/z" value="855.038523345506" unitCvRef="MS" unitAccession="MS:1000040" unitName="m/z"/>
                </selectedIon>
              </selectedIonList>
              <activation>
                <cvParam cvRef="MS" accession="MS:1000133" name="collision-induced dissociation" value=""/>
              </activation>
            </precursor>
          </precursorList>
          <binaryDataArrayList count="2">
            <binaryDataArray encodedLength="9704">
              <cvParam cvRef="MS" accession="MS:1000521" name="32-bit float" value=""/>
              <cvParam cvRef="MS" accession="MS:1000574" name="zlib compression" value=""/>
              <cvParam cvRef="MS" accession="MS:1000514" name="m/z array" value="" unitCvRef="MS" unitAccession="MS:1000040" unitName="m/z"/>
              <binary>eJwN13lcVFUbwPFZGJZhR8EF99w3TMslc+P3uGFuJZappVmWllnuIMuwySKCCrhbrqW9pgklKigDioAoogyk5kC4Vaiog4owwLz3j+/n3nPuOc+9M3d5nnPB6Ya/35Uq/zmGav+7RdX+T4qr/V9frfbXllb7u92o9m9nqvbvXlHt73ez2n/k7Wp/D/Vd/6Q2d/1dBt71z2l1339Hl4f+Z7o/9Fd1feb/fq9n/n/qLf7xbSz+S7xf+Y/q3uh/Rtvsf7xjs/+GOzb/azYVNrWaza3VLO2rpstjNTtaaVj/UEPaPxqO/6uh8D8Nd2s0WB9p8H6iwa9WQ8hzRSs7PujgwCNnR/q4OTLJ3ZEvPRy55eXE4Y4uVOW58ETrqhx35bZXK9o4tmO+TzvGzWrHJ9fbYRrUnlIvXwb7+jKqoQPedh254taJR227s8XWnXinnnR268WgDn2ocOzLYd++lPn0w0vdnz7O/Tnr1Z/nPgPo1HYgazoNpKBpIMN9/HBq78eyV350dRvCUvchqLsPIeHhEBZ7vcUXjkMpTRxK1/xh/PpqGJMbhrGtcRj3rcMY3DwMQ8swSmzD6KAezlLNcE5rh2OvG84o/XAueAzH00vpaz0CB58RFKnfId/nHd5uO5K3e76LWTWaQZrRXHcczTT9GNJ8x9DNdyyTrWOZ4zuOMFd/3mztT+59uOwsXLQJHm3Hs9h9AlVtJ5DYaiJ9cifRyXcyXSZNpqlxMh83TeZ082R8bJNZpQrghjoAP20AOn0AL1oH0LtjANG1AYx7HsA+SwDbmgNYbjeFIy5TeMNrCttfT4GLU/nt9VSGtkxljmYa/3lNI9VrOm08ZnC13QwOvJrJItX7rPD4gGbvWUQ5BtKnQyB//R1IaKvZ2Hl+iGfbD+nU+UNeen7EUY85HO06h/Duc8jpPYdu+rm0bT2XHap5TLWfx271fAbq59P96XxSns3Hw/4Tlr/8lKpXnzLj9acYGz5lkPVT9jd9SqTtUxZpFlCmXQC6BeicF9C/8wLO6BayusdCWtp/xqUun1HZ8BmBPRZx1+1zXNt9zmcDPkejWcyvrotxeLKY0NrF1D1dzJLni6myLCbwxWKKXy5mXP1iBjQupl3zYja3LObZ0y9Z3+YrFjcuobRlCel2S/m941Ku6b9mpPvXrOz8NVN6f82Xbb4hZtA3RL3/DTltl+H1YhltO3/L6rpvmaJbzuQxy1lQt5yb9csJbFjO64HfccLze4qbv2eSZgVDuqwg0LaC73xWkVy3GmPLGlzd1/HPs3V8bVnH07p1rHq5jtDX61A3riOpZR377ILYFxnE9hdB6H2Cmdw7mFGOIYxqG8qJbmEsehXGZ13DaekRzsdPw1mhMTDM1cCRjwzMiTFw86qB714YyH1lILbewHuvDXg1KP2KvY0GFlkN9GkyUKv4vdlAcIuBMTYDOlUEm9URzNZE8GlQBDvrI7hkF8nfDpEMbYwk3xpJ+5ZI1AujOJoYRZouhginGF6siyE2OIa7ITF8timGIGsMFc0xdLXbwEPXWO76xdI7K5YR5lhuR8URVBnHhoY4frGL52vXeMIT4vnxdTzfNMQzvDEenTWe64q9TfEsbY5Ha4tnjyqB94MSOL0+gQC3jbjGbMQzfiPBGzfy3uaNpLzcyDctG6l2TOQH503M2LiJHVs38cW/m+jROomVkUkMSkzivaYkOjYnscmWxHxVMt/aJVPqnsy9N7fgkbiFps1beMthK+YlW3FYu5Vj67Yy90elrU2h1DEFN88U2nmmsvBcKkUvU9n7KpUV9alMeJ2Kb0MqTxUXGlPZYU1lXHMq3i2p1CjCW6dxuG0af61KQxuUxrHgNPqFpnE0PI2uDWmsst/GSo9tHN22jVO67Yz22o7Rup3tTdvp67SDnHU7WJiwgzWvd/BIt5PbHjtZtG4nAUk7+cNhF59u2cWwrbv4UL8bJ5fdlPXezaSE3eRt3c0PrfcwI2QPTal76PjeXi6l7KXeupdDTj/gH/IDD6w/sLblB3I1P+Ln8iNBPj9yYdOPxP38I3te/cgndvvo6rWPXm334dR5H5Uh+zgbug9z/X6iVQdINxxgfvwBTt49QFbTAa4HHSSl8SArrAc5pjrES69D9Aw7xImmQxzTHibO+TC/BB0mIfgwS9cfZnLIYfqEHsYp7DBLIpV21GGOxB6m99bDfHX4MG9bD3Oq5TBrVD/RRvsTvp4/EZb0E4dUP5Pl/TPP437mpPsR7sYcwZJ4hP/Sj/D76yMENR4h4vVR+liP4tJ0lBvNR9lhO4ra5Rf2NP3CRNsv9FP9jzPa/7FLdYyJ2mMURh0j1nqMb5qOsc/5VxrCf2VK0HHuhRynKPQ4x8OOkxp+nGDDcfpHHWdewnFONR4nsuk4S5qPM73lOBr1CX7XnmC33QkidCeY5nACm9cJhq46wemIE3wTfYKRySdYGPobLYbfcE/5jTmtT9I//CQ1qSc5+PokGxtOMtd6EmlS+ptP0rrlJPdtJ+ngm86TDuksmJ9OsSGdmKh0lkWnE56TzozcdMz30imoTaeqPp3C1+mcbEhnV2M6kdZ0vm5KZ1ZzOqNa0ulpS8ddlcFrRbU6gyJNBunaDOWaM4jWZbDMPoPZDhmMccygt1MGnvoMGhTFLhnsdctgg3sGB7plYAnO4K/1GVwMyeDX0Ay2hWVgCM/g/YgMRkZm0D0qA7foDOoVf8dkkBGbwZ64DL5NyODa5gz2b83g5z3KmF8zaF2RwfLnGdheZtCo/53/wn7ndfPvnFL9wX71H+yN+oM/V51ixpZTPLp1Cr+GU1jtMzmqzyTVOZNnXpmc/z6TDkGZOARnUqeoWp9JcUgmmaGZHAjLJCk8U7l3mSyOyGRUVCbqDZk8VvwWn0nsRiVWWiZdGzNxtWbysEmJ15JJpPo0E+xOM0R3mlm9TmMJP01xxGmyd51mQeZpLo8/Q8HaM3wVcgb/sDP4hZ/h+4IzNNvO8KD+LGWvz3Ki8Sx7rWcJaj7Lly1nlZxwFlRZdNZk4arNwqpQeWZxxyuLy62yWD84izPhWSyMzsJrWxbfP8viYX0WFxqySG/MYr81i+SmLMKas1jWksVcWxYBqmxGqLPppcnGR5uNzi6bOsVdXTbX7bPJccjmuGM2e52y2ajPJtg5myUu2Xzoms0Et2zeds8m2zubhpHZfCLZ9J2YTcDybOaFZDMlNJt3wrLpE55NG0M29hHZvFTcj8wmLE45lpiNQ3I27+7KZuvBbD63Ksfdz3E19Rwzz5zjZcM5/mg+R4zqPKvU5xG785j05/nc8zz32p7n7MHzyn3OwT0oB1VwDnfX51AWksPh8BxiI3KYEpPDjcQcNmzJoeOOHMZU5FBozmH8qxzaNuTw2JrDSVsOKWoj/RyNlLka+a67kc96GHn8rZH0FUYOrjSyZK2RueuMvBdkZHSwEb/1RrqGGPEKNaINM/JS8TDcyE2DkaIII1mRRo5FGfkh2khyjJGIDUZWxhr5PM7I7HgjExOMjNhopG+ikQ6bjNiSjDxLNnJ3s5EjqUZCtxv5doeRBTuNzNxlpPUJI2crjFheGLn30sj/GowkWY0YmoysaFbithiVZ0OJq8pV7mUu/TS5dNTm4maXi0qXi0Vx3z6XCodcZnvk8np4LvrQXOV6lO2+XN7X5THePo9ho/KoXZeHKTiPS+vzOBOSx7HQPH4My2NLeB7RhjzWRuQxLyqP6dF5WBLy2LYlj5q9eUQczmNCdh6er5V2Yx4XmvNIVl8gUnMBl04XeBR+gVTrBeKaLrDIdgFX+4v0CbmILvwiD9Iuom+8iE1RZ73IP00XudN8UamxLip17kVOq/L5VZ3Pfk0+adp8EuzyCdPls8I+ny8d8pnrmM90p3xEn89w53wutM7nWL985TuTz18h+ZSG5ivvRT7HDflsj8zHEJ3P0g35fBCXz7Qf8mnfmE8v90t08LhEnx6X6Bd+iZdRl5i19RJlv1+i8I9LlDZe4pL1kpKrLnGy+RI/tVxii6qAWHUBIZoCVmgLmK8r4AP7AkY7FqB3LWBVcAGBoQVMCStgXHgBwwwF9I8owKoq5Lm6kH80hUqNUEiMSyH91hdSFVnImX2FWH4vZN7FQgKshQxrLqSHrRBfVZGydinCSVPEDYciCh2L6N+uCNvwIs6vKWJXcBFxIUWEhxaxJqyIZeFFfG4oYm5EEe9HFin5sYhx0UUMjynCb0MRPWOL6BhXROv4IpwTitBsLOJZYhFXNxeRtbWI9JQi9qUpfc1FVNqKqFBd5qr6Mvmayxywv8wuh8ssdr3MqbmXCTJc5sPoywyMv8yL5Mukb7/MrJbLjOpSzPa3ilk7vJiDK4oJXVvM6nXFLAsq5ovgYj5ZX8zskGKmhRYzMayYMeHFyn9UjF9EMb0ji2kbXYxnTDFOG4pRxxbTqKiJL6bySjFp9cWENxazzlqs5NBiPrYV84HqCqK5wijtFQbqrtDZ4QptHa/w59or/BB+hTEdr3I65CpbIq8yKvkqC1UlfKwu4W2HEtq4lPC7bwktw0t4+G4JWctKmBlewhRDCeMjShgTWcKQ6BIGxJTQe0MJ3WJL8IkvwSOhBLvEEs5vL+EzWwkfqq8xass1hqRcw27PNTo3XMOz6RoOLdeo0pVy276UcodSsl1KGdWzlJXRpQzeWkr3tFJ8dpTiubOUKU2lVPhcxynqOg82XueP7dfpZ71O76brdG++TgfbdTw1N5QccIM6pxtMDrvBmRc3aNO7jH5ryui9towe68rouL6MNqFltA4rwz6qjHtJZVQnl5H2SxnJx8qUelQZf72MluoyHtaUUfCqjIv1ZeS9LiOnoYyz1jIym8r4VWXioJ2JH+xNpOhNDPMz8dYgE4PfNOE32MSAISb6vWWi51ATXYeb6DTCRId3THiPMuE12oTrWBPO40w0TjSxf5kSY6WJxDUm4teaiF1nIibIRFSwCcN6E2EhJkJCTQSHmVgbbmK1wcTKCBPfRZr4Nsqk1EEmlsaY+HKDiS9iTSyKM7Ew3sQnCSbmbTTxcaKJjzaZCEwy8UGyiZmbTUzfYiIgxcSkVBNjdpgYtdPEiN3KNf1mwj7dhF2GCdUfJp5nmai8aOJOvoljd0zseqCcv97E8kYTy6wmpRYyKc+acu4WE4ttJj5XlfOZupwFmnI+0ZYzz66cj3XlfGRfrtRB5cxyLGeGvpxpzuW851JOgGs5I3zKadurXLlX5dgNLsc6tJx/xpVzbVo5he+Xk/NhOccXlrPn63KSVpYTHF6uvF/lrIoqZ0V0OUvjy1m8sZyFSeU0Xy1X1vflZKgrOKmpILVtBSsGV/DNsAo6BVfQYX0FviEVtA+toF1YBW3DK5Q8XIFPRAWtoypoFV2BR2wFbnEVuCRUcOdMBWerKjjQXMF25z/Z5vIns1b/yfTwP5ka9ScjTv5JN7ubdOpyk45BimDFeqUdogi9See4m3RJvsmoJkXzTUbbbjJGdYsx6luMtbvFePdbxBhusXffLdKSbrN9822GttzG3/4v/n74F61sf2G/9A7u395hQPAdZiXcYdHmOwTvvEPmyTu8c/8OgbV3WNlwh1iVmXi1mUSNmWStma12ZlJ1ZuW7ZOaIi5kMDzO53mbudTXjMdhMqyFmug03M2iUmbtBZv5db+ZRiJnaUDPPw8y8CDdTbzDTGGGmOdKMKtqMXYwZhw1m9LFmXOOUOPFKnAQzPhvNtEs0K7nbTOckJW6ymR6bzfTbasYvxczgVDOyy0zUcTOb05U5d8zK+tZMaJMZQ7PS32Im1mYmQVXJJnUlWzSVpGor2W5XyW5dJfsdKjnsWMkRp0r+p6/khHMl6S6VnHKtpK5zJW8NqWT00EouzqtknKGS96Iq2buzkpt+VfSRKnTBVXiGVtE+vIpuEVX0i6rCL7qKITFVDNtQxdi4KiS+Slm/V2Fb+Dd9vv6bTYa/2RrxNz2cqhH3aqZ5VhO4ppovgqpZGlzN8vXVrA6pJji0GkNYNTHh1SQYqtkcUU1aZDX7oqs5HFPNb7HV/BFXjTGhmksbq+lirWaYrZpJmrtM1d7loNddVgxT9mPukb3tHqfP3eM96z0WttxT8vp95Xff507EfVSx9xm7+T4RO+8z03afOaoHLFA/4CvNA9bYPVDy/wOueTygyecBKa8f8D/rA/SOD/Fyeog2/iH3Dj3kiPUhH3j8Q966fziS8g+XXP6lyuU/hkf+x6q4/5TavIZtq2v4Y10Nl4NrqAqpoSa0hhdhNdjCa3CKqKF1ZA2jN9QotUINXyXUEJZYw6PGGl5Za3BuqWGY5hEf6h6xw/kRIZGP8HJ4TKv1jxka9ljJ+Y9J2fCY50mPlZz/hKSQJ1Q+faI8A0/YaXvCT6pa0tW15GhqKdbWctOulvu6WvROtbzhXMsgl1omu9US6F7Lrz61FC2rJS60lqcxtbybWMtnybXstNbyU1MtxzyfKuvHZzxyeEaA+zN6dnnGzB3P0M58zsBZzxkV+Jwps5/z1UfPOf/Jc3ZHPOd01HM6NT5nrcrCQa2FM30svBhgYcoEC0smWTCusNC0xsLw9RYmhliYHWrhizALq8ItRBksyvNiYX+khd+iLOREW7gWY6Fyg4Unscq8OItSV1hov9FCn0QlxiYlRpISI1mJsVmJsUWJsdVCSoqFA6kWTqYpc3coc3cqc3dZmLTPwuIDFqIPWUj/2ULuEQtVv1hoPmZhcrqFjzIspGVaeHbOgu28hfwrSrxmJV6LEs+mxFPVkauuo1RTR5W2jqd2dbTo6nB1qKOjYx39neoYqa9jinMdH7vUscS1jiC3OuLc69juUcfPnnWc8qrjhU8d3drX0bt/HcMG1PHFoDpuTa7D/VNl+00dXaLqOLepDueUOtqn1uHl8oKZXV/QJuoFX8a9YF38C4qSXuCU8gI//Uu+d3tJUOeX+IW+ZEzYS2aEvyR/w0v+iXvJyshXbIt+xekNryD5Ferdr1iZ+wrzq1fk2tUrNXw9Dk71SId6/oyo57/IeqxR9bRLq2eeuoFvNQ38pGvgjH0DVxwaeO7UgJ1zAztbNZDj3cC6DQ3sjWvgv8QGljo04hPQyIiPG1k5v5HQuEYOJTRSl9RIv32NxJsb6a2xctvZyld+VroGWpkVoexHWgmJsrI52sqhGKtyrVauxFr5O87Ky3grThutdEy08uYmK+OTrMxJtrJss5WjKVbOpVq5nmalYbuVRJuV/aomijRNSg3chMWuCXv7Jto7NOHn2AROTRhcmuj/RhO7hzYxNLKJAclNfB/RzMebmjEea8amb2GpRwsfRbWQXtCC/koL7rYWZmhsbNXZOO9gw+Roo7+rjdpYGzNUKvlL8aVaJRZFqEYljlqVpCo626nkF8VQnUpyFe/Zq+RPxSIHlQQ5quQnvUredFYJo1RSoogdq5IfxqnkD3+VjEUlH4pK7iq+Ha+Soskqmb9aGWtQSb8YlUTlqOSwRi3ntGqZZKcWk2KBTi2+jmr5WbHFVeGvlpvj1fJsglpe2dSic9FI/jiNFKRp5NpPGhmTrZFDRo2cz9XIlDyN5I7RylfjtPJSEemvFXe0skdxSrTCeK08namVAoNW7kZopSlSK/FRWjkYrZUvYrUyM1crjTe0Mm+sndQo1o6zE52/nXTBTvym2cmBCDvZu8FOpuXaicskneycqpMTBp2MitBJseLjSJ38q1gTpRO7aJ10jVGOK4o3KH1xOgnJ0UmvXJ0suKCTXfk6GV+gk2eFOglyspfgKHsxb7aXmgkOcvy8g1zNcZDHRgdxznOQXYo+FxzkjOLmRQfZ5uIouWMdZd0MR9kX5yhv5DhKmdFRWl1wlIOKIRcdJVLtJHVOTuI13knWznSSSbOcpGO4k5QYnOSTCKV93knmXXCSx4qIZmVci5MMsTnJRcUslV4eKFar9WKv0cs2RS+tXk4rJtnp5ZZiiU4vjYqN9nrxddDLMcUnTnqpVYTr9fKmi15yFe+76mWCp17m+ehl7xi9nB+rl7/H6eU7f72o0ctWRTfRS4biiwl6eaWInaiXtpP0UpGgnKdALwuKlfEmvTxr0ctBlbPkq53lg97O8rW/s3QWZ5mmdpGedi6yd5yLrBEX6bHeRVImucqOda7SdNlVbru4yTTcpCLCTZZEuklylJvM3uIm/ylsRjcZdNlN5l1zk3h7d7nj4i5aN3eJM7jL8Qh32RztLjvi3GVYnrtYLrjL2Evu0vE9D/nN4CES4SEpUR7iHOshO/M8JO+Ch3hd8pCeOk9Z6+Ap9hM8ZdUMT/k52VNGbvaUdkWe8q6Dl0Qf8JLzx73kRrqXrM73EjdNKxmhbSWL7FrJW/6tpEgRMKGVpCW0kkZNazFdbC2/qLxlrNpbKhTLNN6i1XpLvp23WHTeUursLdNHe0v5OG/xE2+Jm+AtnSZ6y5fJ3uJS5C2Li73FR+cjH/v7yKv3fOTf6T6SeNtHlk5pI9aYNhIX30aSLrSRrmPbSUV4O1luaCcOEe3kemQ78dreTj4ztBerIjWivfSNaS/dN7aX2kvtpUNJe3lzsa98Eu4rfaN95YLixRZfeX7RV85f8pXuV3xFl9JB+l3qIGmqjqK27yjLnDvKKs+Ocsiuk+yd1FkmpXSW2ILOkurYRdp6dpFX3l2k4WwXWXKuiwyf3lUSZ3eVNzco9nSVy1O6yWcx3STySjcJ1b8h305VxL0hqUlvyNIdb0hiyRuiuf6GrNd2lzmx3eWOroc0evSQ/YU95KMrPeQT157yZXRPOXe+p4zI7Snxl3vK7hs9JUrfS3w9eoluaC/pM6WX2E/tJfen9ZJuM3rJouheoonpJfVJypijvWRM697SLaG3bHLqI1Nd+8hHrn1lz0d9JXdbX3Eo6Ss7b/eVjk795K5LPxlb2l+KKvvLzOr+8qZmgAz5dICMuTxAchwGSvKEgdJ50UBpdPeTe55+Mmayn/gm+smhQj8ZphskAzcNkk6mQTLS40255T5YZrceLKlzB8t7VwfLjJ1D5HzpEPFyeUs0bm/JlZtvyde6t+VIwNvitmGYRBUOE81Hw6Xv5uFycuYISSkYISfc35GYdu9Ijw7viDVgpBg3j5Slo96Vx5veFdWVd+XVtXclsGi0zLw6WqZeHy3/VY2W3WPGiLV8jNQ/GCOTd4+Vlgtj5dfSsXKiYqzsnD5Obu8fJ5rt/uL7s798et1ffo9GvBOQ1hXIi1njpVvIeJlbPl5u/z1e/po5QZ5tmyDt358oW+dMlDFbJsrurRPl85KJ4nVtouztNEn2b50sP44PkJFbA6TmxwCZezlAnuqmyNV2U6Sj9zRJfn+azFkyTSZsmib1is1p06TflWkys3SajPxzmszynC46r+kiU2fIw1kz5PpPM+TswxnyT6uZcsJnpvw+faa0nTlTBn4wUxI2zhRL5w/kbPkHsujpLMlsmiVH3QNlQWqgxB8KlNfHAuVBcaBMvRoo10sD5cmNQHEqD5Rziu8rAmXTzUAZdytQXirm/xUo1ZWBMvnvQFn2X6A8fxwo1zxmS7b3bOneZrYM6DRbTnadLe/3mi0PSmbL1vYfSdPhj6XNrrnSftoCqdm1SCLKFknc3GUytv1yKdwZLO2vrJdHP0RK06ho6Tk4Tpb9FienLyfK+h0pYr8iTZxObZM28btlfut94jxpv9TMyZbqPnnin1YoDcHFctTZJKsf3ZLVD/6SKxVP5MCAp/Llojpp+bxO/g9ADJIs</binary>
            </binaryDataArray>
            <binaryDataArray encodedLength="1112">
              <cvParam cvRef="MS" accession="MS:1000521" name="32-bit float" value=""/>
              <cvParam cvRef="MS" accession="MS:1000574" name="zlib compression" value=""/>
              <cvParam cvRef="MS" accession="MS:1000515" name="intensity array" value="" unitCvRef="MS" unitAccession="MS:1000131" unitName="number of counts"/>
              <binary>eJztVy2T1EAQHYFEBEchqAgEAhGBp2cxyJXI/IT7CSnUKQqJjDxFrTw5AnGKQqEjT1Kok/RUupPOJJOdJDPZqwLxKh87me5+/fFmlareqQEAlKoRCtp793cf1Ma1iuxWMP7d97zE5qMAx0ZooOec+b5YTJJ7GD4v9elc/tbUzFL7aoLbGHa7bzl/AfX6KBAj5gnwvDD2qpW6QhwRlR5yzvf1BF9r6iIkn7734PQacL1HrsFY+zC/SrfINT3PzMEYHKfEnvZr6HO8Zp6lisX9rvOT33l8jeW/a2uNDdYLwJo8Ud/b65ODUvd4/Y34isgItn4r6HuQ50ftyQ2/4/wZcc/fx+Ln3HlH7st+GfLFakFB8XEso3wmrrepeSDfLclpw1xjPDeIhvJ6TTkudfsbxz7qL7YVaNO4/u3QrynPH5z3nDTR9sEH7Ik3iLeII+IV4umh5dZQn1heG+K9Jm6V7s8ac5zO1QX3GWuIRUH5M3JfWHEOpbUAwzzWwue5/dbkQQlfDfFUEmeZ4Ms4Me2lO8z51IySfsz17Ja6VgHxsm+FmM+FmNMGRA5FX8/NNbYXi2+esTafuZg7Db3LdO+PkbZkv3jinuJ7yYyc2teNeYmmpK7H0HUxfPLNWDkbma9QjbRr7X+LW8SDnZc4O0+IO8QD4hfiO+IzohKz1p5FfuoWds5+IQ3jGpe9MtKhFXxyLR5JL0txNrrSvbbyWahx54SHuzkfos0RwUPlchG495b5tUc/LLUBlCPOpb3eUR3eUk6vqZZYe3I91MPaqXVff/jyIdfLOTOlLXvy5r4DqpuMatvywHFM+Rra+3vmOwQNDHPh05MQP0L6XOoq610D43rqcpCY07MgPwvqkRJn8A/Ei/dKvUQ8Q/zB52+IT4iPiNeH9j9jTf11T7P6pPu+Yt6bwBjnZkrXU6QFJdl9fmjP66wXlajlTPezkXvaiHmZqt5S7StnSQqfpdbxf46c7ge6F1C/ss+kVu6hGazTnT3R95LDJZodkpuYNeBqR8heW9aA4InXbT6fbOR0qw1bAxnVMIgzJOudXD/Hs8uDu7bri53ii4YL+zrFVSo9vHReLm3/P/5dhNZeTD1Mi79DzLu+</binary>
            </binaryDataArray>
          </binaryDataArrayList>
        </spectrum>
        <spectrum index="5" id="sample=21 period=1 cycle=2 experiment=3" defaultArrayLength="1972">
          <cvParam cvRef="MS" accession="MS:1000511" name="ms level" value="2"/>
          <cvParam cvRef="MS" accession="MS:1000580" name="MSn spectrum" value=""/>
          <cvParam cvRef="MS" accession="MS:1000130" name="positive scan" value=""/>
          <cvParam cvRef="MS" accession="MS:1000128" name="profile spectrum" value=""/>
          <cvParam cvRef="MS" accession="MS:1000505" name="base peak intensity" value="114.0" unitCvRef="MS" unitAccession="MS:1000131" unitName="number of counts"/>
          <cvParam cvRef="MS" accession="MS:1000504" name="base peak m/z" value="485.028821004874" unitCvRef="MS" unitAccession="MS:1000040" unitName="m/z"/>
          <cvParam cvRef="MS" accession="MS:1000285" name="total ion current" value="97.0" unitCvRef="MS" unitAccession="MS:1000131" unitName="number of counts"/>
          <scanList count="1">
            <cvParam cvRef="MS" accession="MS:1000795" name="no combination" value=""/>
            <scan>
              <cvParam cvRef="MS" accession="MS:1000016" name="scan start time" value="4.342416666667" unitCvRef="UO" unitAccession="UO:0000031" unitName="minute"/>
              <scanWindowList count="1">
                <scanWindow>
                  <cvParam cvRef="MS" accession="MS:1000501" name="scan window lower limit" value="100" unitCvRef="MS" unitAccession="MS:1000040" unitName="m/z"/>
                  <cvParam cvRef="MS" accession="MS:1000500" name="scan window upper limit" value="2000" unitCvRef="MS" unitAccession="MS:1000040" unitName="m/z"/>
                </scanWindow>
              </scanWindowList>
            </scan>
          </scanList>
          <precursorList count="1">
            <precursor>
              <selectedIonList count="1">
                <selectedIon>
                  <cvParam cvRef="MS" accession="MS:1000744" name="selected ion m/z" value="1066.083006580966" unitCvRef="MS" unitAccession="MS:1000040" unitName="m/z"/>
                </selectedIon>
              </selectedIonList>
              <activation>
                <cvParam cvRef="MS" accession="MS:1000133" name="collision-induced dissociation" value=""/>
              </activation>
            </precursor>
          </precursorList>
          <binaryDataArrayList count="2">
            <binaryDataArray encodedLength="8920">
              <cvParam cvRef="MS" accession="MS:1000521" name="32-bit float" value=""/>
              <cvParam cvRef="MS" accession="MS:1000574" name="zlib compression" value=""/>
              <cvParam cvRef="MS" accession="MS:1000514" name="m/z array" value="" unitCvRef="MS" unitAccession="MS:1000040" unitName="m/z"/>
              <binary>eJwN13dcU1cbB/BMIGFD2LgVtWqtq1grqPwe996jWu1wobZaFyuLJGwVFPVtHXVhW62oUMVBJSwRAzgIOANFRRE1ShAZWe/54/u5557xcD+Xc8/zJNK7NmKtT23Ear/aiJDNDyKMAQ8jugU+jQjp/jTin+b6iGflDREdlQ0R/LsNEW73GyIGeL2M6O1ujDjsYIq4+/WnCFPYpwi1LwfpEi6kPbiIfcmD+Q0PPu94WC4WYqCbEx65ueC4nxu4Eg+UOXhimosP7noF4bQ5GC7demG4pA/6iPuiktMPfJcQjPIKgSgkBIUDQ+D+PgQ7PQdjtO9QzA4aConTSDzrNRLdfEcBAV9ivk8oVraFwtweiqmdoTjQFYoX5lAMt4YikjcaAwePRr15NMZ2heG5JQwp9jAYOOH4ghcONT8cDwThkDqGo0ASjpDwcWizjsf54An4KRjo3gP4tovQLXgitB6TEOQ1CVO7T8I658k46jcZlq6puGKdCl/7VNznTsNQ/jT84TQNF/ymYULLNHjwp2OI43TcbpkJY9tMbDXPxJe2mQgWzsJfzrNxrmkOvvOay+LPhdFlHuZ9mIcN3efjC+8F+MFvAW77L8CE9wvwTcBCLDEvRphwCYb7LoHEaynG9VyKv3otxQr/b3DYeQUWBa1ASfAK6Jy/hbZzJTr9ViEyYBWej/gOf/h+j+n+P+Ci5Eec8lyNlYGrsX7aauzuswaPPluD9DdrsL5lDepNa7Dw4xro2tZgQvsa5HWsQRx3LSTNa5H6Zi28hq2HsWM91nStZ+90PRZb1+OubT2mcCJRyI3EGH4kcgSROOkYiWBRJKYFRGJscCSy2iORYo1EO3cDNvM3YKFoAxr8N+J29424FLQJB0yb8Lv/z6gI+xlxx3/G595bsPjdFsDpF9wL2opkp+3I8NyOPa3bse/TdtzutgNzeu/A2PU78DFgJzg9dyKibxTq3kVhgykK29qi0PEpCtyuKIitUdhti0L/zmhctkbjP1EMKv1j0dIrFsVvY1EWLMfdd3I8/yCHsk0Oc5sCie0KzOhQwKtTgYfMkS4FfjArMNCigJH5x6pAjE0BIUcJHZPOVaJ6pxK/RimxMlqJfjFKvGHCpErEZSmhjFXhrzQVnn+nRr80Na44aaAUaeDtrEG6hwazEzSINmvg652AUcJExLgnwt0zEUM6ElHkkYRusUnwlSdhg2sySrYnwy8tGffMyThiSWb7KRl37Mk4zEnBOm4KRvFS0EOWAuKlItkrDe+4u5DK3wWx2y70id0FY9oujPDfjdmZu9HNuhtVvD2ocEvHDwfSkemdgXN+GTgs3YtC1T4kJ+9DeVsmfmnPxKSOTAR1ZuI9U9yViY2WTDTbMlGlPADp3gNwFR3EJ9lBuOw7iDHRv2J/3q+oCv4N4XG/YZ/bIRzadwhjuh1BWscRdDMfwX3LEcTzj6Eu7hismceg5pzA99wTGM87gdDgE5iRfgI1v55AxqET+LHjBF7JT2JRykm0t5+EQ89T+NB1CrejsnAmOgspMVmYGpeFgdIsiGRZeM2Uy7MwJSMLTfuyUGPNwmPn07D5n8Yupz8gaP8DIfK/4GL5C4+Dz+DkqTMYxDkL95izyD5yFh7Cv/G3+m9oM/8G99DfcHE6h7aOcxjllI3JHtmYHp0Na2w2nsdlo1yajWxZNmIU2VilzMZgVTY61NmIt2TjivI8NqrPo2fieQzwvYgV0ovY2nUR35gvgiwXIbFdZGdeDuaNz2HPnoMuWQ5K83NwqyMHFztz8FtXDuLNOdhgycECaw7CbDkIsefAnZOLDqaBm4tyXi5y+Lk4JMjFJodcLHLMxTinXHiKc/HMORc9onNhisnFOWkuDshyoZDnYr0iF31VuXBT56KdsezOxfG9uZjblItcYy4ec/9Bl/gfHHP7B6MT/sFlziX4e13CxL2XECS9jGcpl3H41GUEeObhg1cejvrmITg6D60xeaiPzYMuLg950jyckOVhtzyPvZs8rFHmIUyVh1GdeXhpyUOG+gqkmiv489AVTD52BYl+VzFq5FXsjrmKdXFXMVR+FfdU7Cq7hmD5NXQorqFReQ2FndcQbb0GcK5jGPc6jjtdx8Wh17FVxa67rqOm4zqKO68jp4uNma9jj+U6ZNbr2GS7jm/s1zGNk4+vuPnoz8uHLz8fQkE+Wplnwnzcc8hHtlM+jojykSrOx2LXfHC98iGLycd0aT7GyPIxUJ6PYwnsPjUfXWfzweH+i1CXf9lz3sB/8TdwPOEGyK8APaIKwIkpQJa8AAcUBfjvUAESjhcguqgAK18UoH9HAcRdBVDztFgi1GLIV1p0H6PFlfFaRO3QYka0FuExWgyN1aJXnBZeUi34Mi3amJdyLR4qtChXanE9Xou/VVocVWuxR6OFMkGLrYla/JikxaJkLSanaPFZmhauu7WwM8/StajO0KJ3tha/vNXicJcWu81aKCzs3srW2bRYaGfrOIXsPRViEK8QHGEhTMwLh0KUORXiqqgQZ8WFOOJciGpFIbYkFmLujUJUWAqxSlCEjT5FWDmmCJcii2DeWYSG6CLoY4pwNa4If0uL8LusCBnyIuxUFmG5qgiz1UVI3luE5q4i3LUU4bKtCKvDirFjezG6xRXDU1oMgawY7cwbeTHqFMW4pyxGaXwxrqiK2bdajN81xUhILEZ0UjE2JRfDKaMYFw4WI8lSjGncEoTzSjCcXwJXhxKccS3BUbcSJHiUIPhOCZa3lsDeVYJWcwleWUrw1FrC8loJSuwluMIpxTluKY7zSrGfX4oUQSlkwlL84lCK2aJSkJhdu5eiVFaKJ503cdN8E9ctN3HRehOnbTdx2H4TGZwyJHLLMN+hDFMcyzBQXAaxaxn+9inDkbG34C+9BXfZLfQ6cAs1R25heect9LPfghe3HCJeOW45leOcczl2eJbD1o3d9ymHZ2g5Pn1VDrmU9cvKsUlejh8V5fhGWY558eWYqirHBHU5RmvK4ZxSjg9p5WjaVY6SjHJc31uOKb+X49jFchzMKUedvRyuu27jbfptVpvocFiiw55ROiR+qcP2KB02ReuwOkaHb2N1WBSnwyypDpNlOoyT6xCq0GGoUocB8Tr0VOngqdFBlKADN1EHUxKLcUCHfZd0qKvQYX+7DvIuHTZbdFhv1WE+pwJh/Ap8LqxAwIwKXIutQG5cBbJkFTgqr8BBRQXSlRVIjq+AUlWBrZoKeNpZn2clpF9V4n5UJXTRlSiNqcSN2EpciavEUUUlMuJZ+3YlJj+txFp7JZZxq7CAV8VqzCqYPKswV16F6YoqTFRWoXdiFd7tqYIwrwrrbFX43l4FgccdeP96B56WO7Da77Cz9i5e8+8iz/Uu9sjuIkV+FxrFXexU3cVW9V0M33sXC7ruYgj/Hg7U38PQrnsYYLmHvtZ78Ofchyv/PsYp76NteDV6xFTjfUo13qZW4+HeahT9Vo2Lx6px7HQ19p+phvpCNRreVuOeqRoVH6tZ/q1G2adqlLSzuR3VKOisxjVzNS5Zq5Fjq8YhRz3+56RHjESP6f31GPmFHsOH6TF0uB5DRugxaKQeA0bpEfKlHn1C9Qj4Wg+vcD08xukhitAjeaceiVF6aKL1UMXooYjVQxanR5yUxZTpsVOux3aFHluVemyO1+MnlZ7lND0iNXqsTdBjdaIePyTp8V2yHt+m6LE8VY9laXos2aXHwt16zN+jx9x0PXqe1sM9Ww/OJT1sTHmVHsX39Mh+wp7/Jfsb7Xps6dRjk1nP8p2e7Q8W36bHGrseP3JqWG1Qg1W8GnzLr8FyQQ2WCWuwxKGG5bsazBPVYI64BjNcajDJvQYNVIOCxTWs7qqBTFqDaEUNO2tqsD2+BttUNdisqcGmxBq8qKtBxfsaXDfXIM9Wg9PiWqQH1SKxdy2+G1+LhdNqMWdWLWhJLXpG1bJcWovg2FoExdUiUFqLAFkt/BS18ImvhURVCy9NLcRpteg8XIvfOQ/wq9MDHBQ/gKbvAyza8gCzZQ8wS/kAo248QLedD9Etmol9iO5xjPwh+p19iDDLQ4TbHmIc5xHGCx6BXB5BLX/E9tsjJMY/QnLCI6SlPMKrtkdosT+CifMYFvFjxMY8Rvbxx/iK8wRjuE8wlvcECzyfYPWZJ/C2P8EUv6dY2+8pyydPsSDlKdRHnmJd21Ns6XiKrZ1PWf35FHGWp1Da2Jj9KRI5BuzhG7BXYECuhwHeIwz47GsDrmww4MYmA+qjDHgWbUBjjAFNsQa8iTPAKDWgRWbAR7kB7QoDupQGWOMN4KgNEGgMcEwwQJxogGuSAR7JLGaKAb6pBgSkGRC8y4B+6QYM3WfAqP0GzH1vgMJqQKLdgBROHXZx65DBq8NBQR2OOtQhy6mO5aA63POpQ2evOjiG1CFncR0mKOowR12HLbvqkBRUj44d9eBE10MYUw/XuHqWS+rhI6tHoLwe3RX1GKSqR58b9Qgrqcc4ez181/6HLTH/wVnQAP2gBkzb1oDZ2xuwbGcDVkY1YHV0AyJjGvBzbAO2xzUgRtoAhawBGnkDUhQN7LxqwP74BvymasAxdQOyNA04m9CAln1s/EIDfDobENTVgBBLAwZZGzDM1oBQewPGcp5hqfAZIp2eQenyDAc9nmH40mfQHmFt3+c45f8clpDnsEU9R/6B57jm/AJCvxcok70ArC8w1/4CSzmNWMVtxDpeI37mN2KHoJHlqkZoHBqxy7ERh0SNOCluxBnnRuS4NOKqayPqvBoRGNSIyb0acXN4I1QzGvEophEfpI3gKBrhp2pEiKYRRx6ytV2N6O38Ev+LfYkLspe4Kn+JQsVLfJv5EqHnX2LA25d4wn2Ft/xXmO7+Co29XkE58hU8419hdvIrPJ3SBMXOJuyLbsLhmCZkxTbhfFwTrkibUCRrgk7eBL2iCXXKJrSomiBIaIJrYhN8k5rQM7kJA1OaMCK1idXOTdjGfY0k/mtUiF/Dd+prXN72GqPjX+Nw2muc3vUapz69hja6GbdjmlET24z6uGY0S5vxUdYMu7wZImUzJPHN6K5qxkB1M0ZqmhGe0Iypic34NrkZ61KasTW1Ga8ONMP7ZTPedDWDY22Gs62Z/d5vRi/OG4Ty3mAC/w3m33yD9qC3MEe9hWPMW3jHvsWXsrfYl/AWZ5NY+9FbHOp4C53lLdouvMM2yzvssr3Dr/Z3OM0xIodrRAHPCB3fiIcCI14IjWhxMMLqaIRYZISf2Ig+zkZ84WLEWFcjFrob8ZOnEbFerO87I07IjchXGlGjMuKZ2oj3GiNESUb0TmHz04xYtNuIn9ON+PCbEWHHjTj4pxHzG4xY3W6EvNOISrsRn33xHq1x7+Emf48gxXsMUL5H2usPkLq1IGxhCy6saMFmWQtk8hbsUrRg48kWODubkBZiwuQ4ExZJTVgtM2Gb3ASVwoS9ShOOx5twQWVCgdqEOxoT6hJMeJdogiXJxGoSEwJTTRiYZsLoXSzGbhZjD4uRzmJksBh7Tdi3z4QTmSZc3G+C9gCLcZCt/9WEz46acPcvE3KvmqCvNEHUxuZb2Xwbm29n8zmtKOS24i6vFfX8VrwXtMImbIWrYyu6ObVisKgVX4tbMd25FctcWrHetRXRbq1Icm9l310rPvq2YlhQK9TDW/F5eCtyY1vBVbayfdyK8ZpWrExsxe6UVhxJbYU5oxXO+1rhcKoVRQ4fsT/mI/qrP2Kp5SOe7GzD26g2WKPb4BrbhqHSNoyTteEXZRvak9vQ2tWG+8J2Vle3I9OzHd472hEa1Y6p0e34Jqad5eF2lHa1Y3xyB/raOvClvQNTOZ1Yzu3ET7xOZAo6cVrYiasOnahz6kSLqBMDXTtxZ2Unxqk6UZzSiYPmTpyxdLJ6thOXqAsDeGbMEZiRIzJjvMKMBUoz1sWbEacyI11tximNGVcSzKhINOO/JDPaks0QpZoxbJcZS/eYsSndDGWGGfv3mvFvphluv5rx5SEzDHwLTAILAh0tGOpkwWKxBRudLfjX3YJQXwu2aSz4kGrB8C4LVvtZcTnSimCpFZPlVixXWLFFaUVCvBWHVFZcUFvxJMGKD4lWCJOtGJpqxc+7rZhw2orXFitsViur52xYz7dBLrDBLrahJcyGoF02PLfY4G63oS/HzvKgHXN4dqzh2xEnsGOv0I4/Hey44WiH3smOJe52/ORhh9rTjt+87HgeY8c8hR3yeDv2q+w4q7ajSGPHwwQ7JqfZ8YTDobVcDpkYJz6HMpkeAg6dYaKdOJQu4tDgsRyyjOOQ9wQOHWXGg0MVTP8pHHKez6Ercg4lqTiUc5JD7Tc4tLGEQ/dtHNrB4dIUAZeiHLhUM45Lx6RcGqbmkkM+lx7O5NHqWTwaO49HnHgeZRzlUegxHtlu8Ci1gEf+Wh6dYoYV8mh6EY8eMC3FPAor49FUI1sTxqfAcD79wYwcx6dCZtZ4Pj1h1k3gUxsTH8End/DpMDOQ+HSZwUQ+3WVWTOJTM7NzMp8EU/iUwXSfyqezzOhpfJo3nU/fz+VT3Dw+TdnAp55yPp1jxij4VMYsVPLpGfNzPJ8sTLKKT75qPt3Q8Gl1Ip+qUvnUUcSnf+x8es0V0F6+gNa5CGjnBAEJIwTUEwI6x3xNAtInCehVjoA0xQIK4QnpzUohNUmFJJALqZdCSOeZMKWQdMyyeCHtULExtZD2Mr00bJwJSxBS/0IhXWJWFQupuoz18RxoGd+BdgocqNLRgXxmO9A4pQMdnOJI4QWOVMnEFjqSc5Ej/cYMLHakKSWO1F7qSAk3HcmnzJFG3nKkX6yOJOM50RG+E+UWONEPhU60t8yJ7t13ol8sTtR/vojk8SLamyiivH9FNOWGiB4y6wtE1MmkaEUUWCiiM8zXRSLSMcuLReRaKqKCmyLyqRLRrGYRpb8V0Qi7iEqYBRwxNTLbuWJy4InpANOfL6YrzBSBmB4x64Vi6mJSHcT0t6OYxjqJqZIxisQ0zEVMz1zF1M9DTA88xbTWS0xu/mL6q5eYbvcWk2s/MbmME9MR5sZ4Mc2eIKb/mM0RYuJCTHuZ3iSmXIYmiqmG+TSJrZshpoKZLM5CMZ3kONNIrjOVMot4zhTNd6ZDAmea5eBM8wc4U8REZ5qqcKaqJGc6f8mZfp7hQi0ZLrRvvCuFTHClK8y0CNaeyNrMtfWu5KhwpRSeG53nu1GkyI36hbvRFaZunBttHu9G/AluNDDCjfKZRdPdqLvCje0/N+qtdqOZyW5ELW60nOtOoya40xiZO1Uy38nd6SOTpHCnIKU7ZTMR8e5Uw1hU7pSudqc8jTtNS3CnLYnuJEhyp5cp7vT5DXfyKHSnk0xokTtpStwpoNSdRizwoFUyD/rIJMk9KFjhQQ+UHrQh3oOeazzofbIHTTrkQcIiDxpS7EHNJR4kK/UgFydPyi73pIjbnjSI70Ujv/amHhO9qX6SN42a4035Um+2z71pvsabBu/1prhr3nSjwJt+0nlTL6s3XWZm2LzpGRNl9yZXjoT9DyT0FVdCVcyPPAl1Mel8CfUTSOg6M1cooVdMnIOEvBwl9CcT7iShama9SEJ2Zr9YQp85S0jLLHKRkNJVQn5uEjrHPHSX0E8eEkqQSCjYR0IifwnN7yuh/K8lNG6chJ1rEtowXkKcCRI6wAyOkFARswQSMjJqklDARAmdZyZOktCWyRIaMVVCq+dK2HcjobXrJXRVK6HIUvacNglJOD50hhnP9aFaZhPPh/h8Hxoq8KFSprujD+0U+dBdZx/6zM2Heof50FWmZoIPbYjwof+BzSUferPUhy4pfOj9Qx86bPOhdo4v9eX5kq/Ql+6F+1Kj1JdGqnzpMs+P+sCPvrT5UcBmf1oi8yd/lT9dYCZq/ckiCqAVLgFkGR1AWbIAOqYMoNHxAXSPWa8KIJ46gH5jMhMDqDQpgG5rA0ijC6AyQSDZpIF0UBZIX8gDqZz5XhFIZiZTGUhD4gPpJrNSFUgZ6kBqSwik3YmBtDQ5kIrzA2lAQSAt0wZSK7O4OJDmlwfSJ34Q9fYMogxpEA2SBVEJ8608iNqZDEUQfaZkfcyK+CBKVwVRsZq1NUHUlhRE36QG0b//BlFKAZvPCaYffILpxr/B9P3tYJoY0Y38J3ejak03+orXneqdupNB3Z2GW7rTGHt32sLpQS7cHvQHU8frQecFPUjp0IOiZvagFGFPWivuSX+59aRr4T1ps7Un9QzvRUMm9KIpk3tRnbw3GeN70315Hyq39yHupL600KkfOaAf9ZX2o6PyfuQkCiGTVwgtiguhTGkI3ZOF0GZ5CLkrQiibeaMMoZT4EBqgC6Gsmf1JE9+fSlT96Qd1f+rS9Sdu2gB6VTqQqnmDaBt/EK0UD6KNGEzDdIPp/vghZJo2hGIcPif95M/JUPA5jZ8zlJLWDKW3SUNJVPsFzcwZTrdKRxC3fAQtWzCSFt4fSYtdQikLoXTWeTTlTxxNUsVo2ho/mp7sHk0pd0bTih++Inr0FT2KGEOXBGNpVdlY2iYKo0teYVSWHEb++WG0qDyMMjLC6dmCceRxdBxNEo6nco8JVD8hgm44gu6oiMaUEen7TKLP504i71WT6PLjSXTbYTK5GaZSnvc08uo9jYakTyPZ4WkUYZhOF8JnkmvVTCp7NJNedM2kZV6zSJQ+i1LTZtPZytl0f94cGvV4Lg1unkcL9PNpss9C8vFfSA/SF9PRW4vZub6EfvnfEjp9ZwnNqVlCX3otJUnXUhqpX0YZrstpZtJyOpC2nPrOX0Udyu/o2aHvaeq69VTZawOVL9tI3q+3UdsiGWV6q2jRfA1dXKihK99qSLlSQzmvkujPqhQ64JdKN9wyKK7zCP009HfK+uIEdY48QXsXn6Qje7Lo0JJsMm+9QNHFufQu8x9yWZJHk0w3aUR7JXHyq8jxzmM69sUTmhFpoNPcOvo/pbNUdg==</binary>
            </binaryDataArray>
            <binaryDataArray encodedLength="1128">
              <cvParam cvRef="MS" accession="MS:1000521" name="32-bit float" value=""/>
              <cvParam cvRef="MS" accession="MS:1000574" name="zlib compression" value=""/>
              <cvParam cvRef="MS" accession="MS:1000515" name="intensity array" value="" unitCvRef="MS" unitAccession="MS:1000131" unitName="number of counts"/>
              <binary>eJztWCG22zAQNCwoyBEMC3ODrvJ6gBzhw8IeIbCvr+CjvkCDgsIPCw0/LPwwoAcoLOwq3o0nG8mSLDstKJjnxJZX2p3ZkZKmObxtkmhoRM743JhLxSqaU/LoZH6qXAfG+tv5LVGX3Hc6utXFmjmXxF5iHT5GzzjRWB+9T/Ls3hxfzUf12rWxo/lI/p3MqeOWnn9uzAZrscLacmoWu2bzad49qa84/srYMPZy9WgZjRvGXekhMC/R7XrXgNWH5fQe/YJznvOVWrVSR61bF/Bt1RFN1OmuPU8D1yTcd4xfksOR8ejEh9yInkZYv0jVzfbMEnqJxb3wkxmfaORMeUVfRn+eyxnu5T1NnxFitcL7If0vUc9YjXVfCs1do8FWdLUV72lEkyTPLvNm8NoE6hN7prFCNQ29V1rbGi5S767lE1PeFNJjqua91Pco3vJux77C+MQ4Mr4yPjP2DGJ8Bx86Ckiul96E3pnb41uJu3XjXtjDcwKUcrEk79X9VRhzLV01hq9c3nSf0bNJK5z1co/k88aBp5rYXcZcUxou6YUzZmhTc1VttqJLEt37/DQv7AOrz5vPC/F5gjnVi/V6gGe5Xjk1znpyKex+OBWvdh9TPvDsd8L6AA9k1jG310J8h7TW0+hxDwL1Pb9Gj9bBu6CnkKepf4a0X+Mbqdqj7npe7yveJ94zesZPxjPji9x7vRv2jm+MH3L9yPgAZ3TN2/If0yTmR8Ctj/Uscxzc6Edb0YEf37rb/aSG+1iv1PaM1VJMC7n9fTVeoD6mHteADmt6IFUbzEU5tL5ZFB/0ePFpge5N9n3khuj6GvKglG/dCzEvsONwnb4e3mue3HCee5Ke2MN56yS1Ul3ob2arsZR3q75wbJE2C7Uc4irk6aWxUVulnKd0jOi0H+V5H8gH3924kasXN/jvXjzvAbzu4m0E5y2YdxYfZP7zSegwR6chzPHk2NiQBq1mlAc9u5LJLZRraN7Y51m6mwHl1uvjUfZCv/e+2bFudsP333L/Ac7qBwMC+LjdRC5TdddYfj1nD3bj7zrVIl5zc7R6TnkMPp/q5VqOSjzGekBP1/8/0cR6KSNn5IxgLpx7zrpz8l9T35hTaM579Nl//Cv4Ay4yMHo=</binary>
            </binaryDataArray>
          </binaryDataArrayList>
        </spectrum>
        <spectrum index="6" id="sample=21 period=1 cycle=3 experiment=1" defaultArrayLength="5898">
          <cvParam cvRef="MS" accession="MS:1000511" name="ms level" value="1"/>
          <cvParam cvRef="MS" accession="MS:1000579" name="MS1 spectrum" value=""/>
          <cvParam cvRef="MS" accession="MS:1000130" name="positive scan" value=""/>
          <cvParam cvRef="MS" accession="MS:1000128" name="profile spectrum" value=""/>
          <cvParam cvRef="MS" accession="MS:1000505" name="base peak intensity" value="81.0" unitCvRef="MS" unitAccession="MS:1000131" unitName="number of counts"/>
          <cvParam cvRef="MS" accession="MS:1000504" name="base peak m/z" value="650.017052191757" unitCvRef="MS" unitAccession="MS:1000040" unitName="m/z"/>
          <cvParam cvRef="MS" accession="MS:1000285" name="total ion current" value="3927.0" unitCvRef="MS" unitAccession="MS:1000131" unitName="number of counts"/>
          <scanList count="1">
            <cvParam cvRef="MS" accession="MS:1000795" name="no combination" value=""/>
            <scan>
              <cvParam cvRef="MS" accession="MS:1000016" name="scan start time" value="4.509916666667" unitCvRef="UO" unitAccession="UO:0000031" unitName="minute"/>
              <scanWindowList count="1">
                <scanWindow>
                  <cvParam cvRef="MS" accession="MS:1000501" name="scan window lower limit" value="500" unitCvRef="MS" unitAccession="MS:1000040" unitName="m/z"/>
                  <cvParam cvRef="MS" accession="MS:1000500" name="scan window upper limit" value="2000" unitCvRef="MS" unitAccession="MS:1000040" unitName="m/z"/>
                </scanWindow>
              </scanWindowList>
            </scan>
          </scanList>
          <binaryDataArrayList count="2">
            <binaryDataArray encodedLength="24844">
              <cvParam cvRef="MS" accession="MS:1000521" name="32-bit float" value=""/>
              <cvParam cvRef="MS" accession="MS:1000574" name="zlib compression" value=""/>
              <cvParam cvRef="MS" accession="MS:1000514" name="m/z array" value="" unitCvRef="MS" unitAccession="MS:1000040" unitName="m/z"/>
              <binary>eJwU13Vc1df/wHHg0t0g3SCgAnZR90U3CEgotk7dnM5tOoO8dKegSLk5F266DhVpAztmbMbmwuV3PfP3/v3xfNzP55zzfp9zPvdzzz1nh+4DZb3eA+U+/QfKjwweKL80eqDUNH2gtDF7oEyxfKBcW/ZAear6gfJWzQPlpMYHyrCmB0oN44fKFPOHyhsTHip/tXuoLGx4qDzS/FB5vuWhMnbPQ+WnR+Ta9JFS4fpIuVn1SHm4/JHyt6pHygm1j5SOBx4pDxg9Vh41fqz83vSx8rHZY6WX5WMl1Y+VG2ofK39pfqz8qeex0srwiTLU+IlyrekTZYv5E+X1iifK3Ponyum7nyh1bZ8qq52eKh+4i21PlS/UPlWmtj9V3lBT4xMzNbIL1SirUMOiUo3T1Wp8XaNGZ70aZq1q/HNUjfRBNdYPqbF7RI3gMTVMTqtx8owaz55Tw/SCGnuE90U13hMhl6ROqK6qEXpbDWdLdd4UO23VmY46KyLV0Y1WZ1asOgUJ6pzKUOfVYnUCS9Q5ImJU6mwtk7aV6lyvUsetTh2TZnXOnpSYx+ps1NLgsajU1sBaR4MoPQ22GmjQaKhBkokGnREafBipQXiUBvEqDb4QK0s12FmmgUG5Bm3iUIUG8ys1OCm+rtKgokaD5iYN4gY00B/WwGNE2oj5oxp8Myb9ndAgdlyDHWclp6aClVoKfhf52goMdRS0Cy9dBe+JUD0Fp0WWvoJvxQsGCtQMFdQIOyMF+8U0YwX9IsFEwXWx2lTBn6LQTIGPhQIHWwUfokAZoeCcuB+p4OUoBZrRChqEU4yCN8WsWAWpcQr+i1dQlqCgJ1FB1UIFR1UK4kplnGUyTpFfrsCoQkGH8K5U8L44U6Ugt1rBD8KxTsHlEQXLRxXon1DgeVLB+CkFGmcUPLigIF1bk0pdTV7V06RfX5O9xprMttNkIEaT3ama5KVr8kKzJjePa9IzpMmUYU1WjWqyc1yT1ouapN/W5EdNLbZqaXFIR4sMCy3UrLQgVotTpVq4Vmoxv0qL76u1WDKoxY4hLTqGtYgY1eIDU20+jdRmVbQ2N+K1WZugTXKKNq8v0GZBhjZvZWmzqEib38q0ZZ7aGFdoc6xO6se0OXVGmwsXtdlzRZvVmjr8LVRaOlhq63BcR4dkXR1eMtbB0FKHv2x0CLLTkXdTh4hYHZbH6dCdoMPNJB02p+uwOEsH31wdhot0SC/W4YUSHRQqHRqFa6kO74qzZTr4Velwt0GHTY065PbrMDQm9yd0uPWLDkYKXTqFv6Yun4s4LV1uiLXaujwQB3R1maWny5h4yUCXXjNdnlrqMm6jy247XT611yUlTJfnw3VxRpeQCF3OiF8idTGKlpwxusTH6nJTrIvTxS5BlzfE5ixdGot1cS3RJUyly3mxtFSX/4mCMl1My3UJqNClXyRV6nJLbKjSZXGdLlOHdBkUqcO63BWNo7q4jelyWBSd0iVoXJcXtPRo0tbDXUeP94RSV4+LYrmeHn+IEn099hnoscBIj2/EX+Z6TLfSowg9vo7Sgzg9Vsbr8XGaHje369FfokeySo87YmOpHuplejQKt3I9DgtlheSu1ONPUVKlh2W1Hq+K6TV6TOrQw2hYj70iaVSP58f0aDihh+tJiRUl49L2jB4zzuoxIiZe1OPGJT3evqrHi+r6fKzQ5xktfex19HlLzNPVZ7GePqlG+twVLxjro2miT7Nwd9RHfYY+ObH6bI/TpzNen/dT9JlZqC+/QX2SSqVNhZSJK5X6TKjR5w1h0qCPdos+Ne36nNutT/KA9DmqL2ucPvvG9fn+rOS9rE+jiLgqseKssQFLTAyYYW7AqOi0MuCFYAMehxuwO9mA5gUGRGUYcE2EZhtwqcSAM+UG5FUYUFRpwPZaA9IaDPhglwHXTxmw6pwBJZcN6LluwC11QzZqGMq7aMh6bUOeiCt6hlQZGHLQ0JAeW0O+DzFkSrghuhGGaMYYEhdnSHSSIe9kGPKw0JCaIkOciw1RlhhyWfynkvhSQxzKDAktN2RFhSGqWkNs6gw5INYMGLJ6RNoJxzFDwk4YclFUnDKkX92IlxRGdOgacVTPiLv6RrxoYMQuUyNiw41owgivGCO+TDWSeRvxcbq0KzRCt8SISSojjonUUiO+ES+XGaFXbsRuca9S7quM0K824niNEd/WGrG32YjLw0asGTHCecxI3msjOCF9XJS8l6S/y0ZsuGKExlUjJt404vS/Rtg9NeItsULdmEoNY95RGBOuacwlsVrLmAeiWtsYZx1jDgt0jbkq1uoZ80jU6RvjZmDM+yLK0JjrYr2RMU+Fp4kxsabGtJgbc9vSmCM2xiTbGnPPwZgtjsYMOhtTNNGYRKUxOhHGdAj/SGOOidQoaSe2RBujH2NMpwiIlRiREWfMD2JbvDHGCcb0iGmJxoyKrCRjDqTLuIplXCXG3FAZ81ypMd7lxnwqEiqMuSWOVhvzcq3krjNm17AxKaPGfCP0Txiz/bQxM87I/K8a4/WlMfM0TViuZcLf4oquCc/omXDT0IRBCxNm2JhQPEHKY0zYmGiCZpIJR5NNuJdiwmuZJvyZb0J4kQmXxaNiE9xVJnwkjlWYkFppwtYqE2gxobHNBM9dUj5uQs85E6adl7wXTbC+ZMLdhyY81TEl0MiUIWFhasrSWFMc403xSTalPN+UdUWm/FphyptVpqyuMaWu1pT8FlPmtJlyRnzZb8r9IVPeO2lK2llTkrTNMNQ144qRGdMszfCfZ0ZmtBmWsWbMjzPjQbwZtQlmuCea8ZGISzLjtngzXeJyzWgsMKO3xIwZKjPySs04VG7Gc5VmKKrM6K8244caM3bWmmFeZ0ZNoxl6w2YcPGHG1ZNmHB0344NLZuQ+NuN/4p2nZlxTM+dZdXM0NMxpE34Kc/rFfU1zzuuY84m+OYkG5tgpzXlHeCWak5xkzivJ5nyQbo7eQnMyC81pLjXnaJk5aeXmfC+MG8zRHzFn2qg55SfMefe85FGzYKu6BX0aFsxWWHBGLNe04F9Ro2WBu7YFH4sEHQvuii26FhjpWdArlhlYsNTcAgMbCyqw4P0ICzZHWVAZZ8GtBAtOJlvQVGyBT4kFR0WayoIfxM5SCyzLLDggQsotuCSeVljQUmmBb5UFP1ZbYF1rwZU6Cw62WHB50ILWYQv8Ryx4+4QF105akH3GgtKzFhw6Z0HnRQtm3rDggYYl9QpLPtO0JEXLku/Edm1LzHUseV1c1LWU99WSnwwtOWxlyY1IS6bGWMp4LXGJt6Qh1ZJ/qyyprbZkbaMlA82WLGyx5MAlS65ctmT9FUss1ayYomlFrpYVcwysiDC3QtfSin+trdgSY4VxrBV+iVYcF4dSrJiVbkVDphU+C61wrLTCqMaK1XVWPBG/nLFCddaKc5fk/rLEXbXi/W+sWKJmTY26NdZa1mzUsabewBpvQ2uKjK3ZbGZNj7k1jyytUXO2ZpKLNSHR1qyPsaYj1prAOGvy4q35W7gnWvN9kuRJsWZTmjXGi63ZtdSa4WXWTCu2xq7CmuhKa9kXWLOv2pq5Ndb8e9qaI2esOXRe6i5Yk6VmQ6LChnvCQsuGN8U1bRue17Fhhp4N4+I3Ixuy7Gx4MdqGfxJtOJJsw08pNhSn2rA/w4bgTBtCCm14rsgG7WIbOsX0EhseqmxoKrXBt8yGAZFVbsP/RHmFDS6VNuystsGqxoa3xTONNqg32bBLqPXbkD4sYzhtw9kzNrSes2H4vA1pl23Y+6UNP2rZUqRty2QzWzwtbfk7wpaMaFu+TLRlX7ItLgW2fF9oy7vFttwuseWLMlvGamz5rcGWt4/ZsnrUlqdiyUlb/hWuZ235RMRetGWTYgLrtCeg0JnAbjHJYAJexhOY4jqBWUUTOC+eKZ6ARskEOsTy0gk8EsPlEyipn4BjwwQ+EP6DE3A6PYHvxycw9dYETqvbsULDjlxdO1Qmdhy0tuNcnB0aCXasTLIjZ6Edf4oLL9nRttOOhwV2TCqyo6HEjkGVHR812PFDox3fttjx+bAdaSfs+EkUjdsRc9mOu+LBYzuantiRp2bP3wp7/tS2p8LUHjcze5xs7Nk0354+7LkcYY9OrD2zE+25ILSS7TmfYs+5BfbsybBnaKc9i/Pt8S2Ua7GoyJ76YnsmltkzKHLL7amrsGeg0p6/quzxqbEnp9ae4032ZDfb49FvT+Zxe/4njgzK9ZA9R0ek/ISUnZPPC/b8fs2eBnUH/DQcaNR0wF/LgWGRpy33Og6M6DqwRM9Bnr8Dy60c+CLMAUOlA6E4sDnCAaNIB0xiHDggXopzwDTeAbMkB94Ut9Mc+K/AgaZCB0aLHGgrc2C8ygH1Ggem1zrQ1eTA7GYHLgqdVgcutzkwcVD6HHHgwagDy0468EgEnnbglFh9zoGwrxxY+tSBh2KKuiMnxAoNR56IXQpHgjQdGRertRxR13Zktzin48haXUc09RzZK2brO3JRPGvgiI6hI9dMHQm3cCTS2pGIcEdui1eUjljiSEyEIzsjHbGNcuTHOEdqUh3xy5D+sh05me/I0wJHOgodmVYk+Uskv7iockS3zJH8Rkd+aHakfJcjAQOOqA3JWIYd6Rp1ZMMJRzgj+c87olB3Yq+YreHERfGcwgk9TSf2iWAtJ66JzdpOGOs4cUBs1XPiGwMnOQ878ampE4nhTvwa4URlpBM50U74xTqxNM4JjSTJlSK5Up0wSXdCq8CJbjG30IkrYmORE4bFTuwX4SVOfCksSp04KGLKpA+RXy79VDjxgUiudOLzaidqap0YqHNiUb0T/4rJjU6cENP7nTgn1h13QnvAiR6xachJzhNOvC7iTjjxrfjrrIzxvBO7Lkp/N2UM6s7sF+EaznwltiqcsdR0luOtM4XazqTqOvOLyDFwpsHQmSfGzrSbODPPwpkXLJ0xtnLmtrUz22ycOWzrLOc8Z7ydnKkOd6YlwplLMc5siHXGIM6ZL+OduZckeZOdcUhx5iORlupMRZoznguc6ReNGc78pHKmrNSZv8qd6atz5nq9My82OPNWozPRTc582CLjaXdGrdOZ0B5n1h51ZsKwM0fH5P68tFNzoVLLhePaLnQZuHDF0IX3zVz40dyFBmsXpuGCU7wLn4rhJLlPdaFvgQsvZ7hQlOXC/p0uHCtx4W+VCyfLXJhT6cKmKheMq11kj+NCYIsL42LHBy6YH3fBd9SFEfFkzIUNpyT+tAvKcenvnAuaV114/rELhk9ceF1EPHXhjtih5soEdVc+ECkarvwiKhWueGm6MiAWa7nKXtyVNm1Xpuq4clas03Vln54rofqubDFw5V1DVxKMXPlBnDR3Za6VKwtDXPlLNIS6MilMysWqcFf2Kl0xjXTlLfFNlCuF0a44xrjyiciIdaU2zhW/eFeWJ7iyJ9GVjcmuGKW4ErTNlTPi5k5XrApcKStyxb3YlX6RW+JKi8qVwFIZU4XUV7lySCRWu3JfHKt15d86iW+Qsja57nBF2S/zHXRlaNiVxyOuzBhz5fWTrtw55YrduCvD56Tfy67oP3Flv+CpK7fFDjU37NTd+FD8quHGZR03Nuq6YaznxpviU0M3Mo3c+EOcNHFjlakbR23c+DnYjcdhblxSumEU4cY3kW4URLnhGC0xoj5W2se5sTreje4EN15OcsM9zY1FC6S/HDfGt7uxdocbOjvd2CfC8t34SrxS4IZNoRvvi5QiN34RVcVusg90Y1gsU7nxVOwudWNWmYxXbCp3w6TCjbdETKUb34riKjdcqt04Ippqpa966afBjQ+a3Zh0RMZ11A3NY270iOB+N26ILcfdsBpw47BIGnTjJ1Ex5IbXsBuDYsmIzFl0jLoxc0zmLjaekGd1Up6ViD7lxplzbqRdccP3CzdGRftjeT5q7rwpotXduSeKNNxxVrjzucjSdOcf0azlzqu67ij13Nmh787wbHfiQ9y5L/LC3TGOdJd3zJ1vo9w5GuNOTqw7/4qp8e4YJLoTkeSOY4o7C1PdaUxzZ3yBOxfy3TEqlL5FcbE7LiUSp3LnXJnEVLhzQBRWuaPX4M5+8eFb7owdc6f7uDtbB915f8idX4fdqR5xR+OElIv5F9y5IbZcdJczlTspl6X+ipTfdcf/qTsnxGo1D7TUPegVoRoesv55sE3hwQRNDz4UC7Q8+F3UaXswSceDU2KNrgfaeh70iVv6Hmw38MDO0IOPRbqRB+tsPXB08OCsswf6rh68GOqBRZgHSeEe/CQqlR744MGIWB7hgXqkB11ifpSHnH09qInzICTJg0+zPHit2ANliQf5Kg/+KfMgqMKDg00exDd7cF/MbffgzKAH0095UHbWg8FzHiw978FT0XlB6i96YHXZg/dE6hUPTn4hY7/uQfsjD8yeepCg5skfup6sM/BEz9CToyae5Jp60m7myWVzTxKsPPlRrAn35A6eZEd5cjDOk+5kTz5K88RgoSdRWZ7MK/Bka6EnC4o9+V2MqyRnqSf9lZ6cavTkbosn/xzzpKXfE5NBTzmXeuI94smKUU8UY570iNATnnwl7E95cuGMtDsncY89KXgiY1Lzol3di1kaXlwRlppe1Gp7oavnxX4Rqe9FsYEXc0y82GLqxQdmXkyx9CLaxguVrRc3Hbw4E+rFG+FexCi95CzhxT9xXvyc7MWJVC/WpHnxaKEXL+d4YZ3rxYRtXnwk/truRfMOL6bu9OK8eD7fC5MCLw6KhEIvfhSVRV5MLPZiTKwu8UJb5cU+oSz14q4oLPPCpdyLY2JRhRcLar1orPPCqNFL/s+8uN/khWabF/ntXjh1yOcR+TzqxRGRe8yLh6Kj34vZx734Qrw8IGMc9OJ9kTbkxe+iYdiLsyNePDcqecckr4g7IblFxUkvfE55seq0jGtcxnRG5npentVFeVaXvGi6Ks/nnhd230nux/LsnsgYn3rxh2hU8yZQ3ZtzYoOGN8YKb94W8Zre/Cgqtbzx1fZGR9eb10SEnjffiGJ9b/YaeTPf2JsZFt5stvQm1dqbM7be2AV784lYGOLNP6I1VNqEeXNZbA735rDSm//hTX2EtI/05tkob96K9iYuxpv7YmKct6zV3mgnePNlmjd/5Hjz8xIZ1zYZy05vTgjdAm/2C1WRN0PF3twu9eZxhTd7Kr15pVr6q/fmZIfU9XuTN+LNg1PezB73ZtoFb/S/8ibgscxZbHjijclTbw6KRDUffhY16j5M0vDhtFiv8MFA04c3RayWD/dFhbYPE3V8GBNrdH3Q0fORd9SHUgMfPA190DT2oU+snO8DIT64h/kwKJaF+6Ch9KFXhMkKcUcURviQF+VDcIwPD1J8mJ3mw8IMH/4RbZk+XFnoQ3qOD9/ulNwFPgyLlYXSR5HkLvahpETyq3y4W+6DW6UPna0+fNnmw/kTPpid8uG3Kz78esOHhCcyJ/2JjP8/k4kYmU0k0WYikydMxCp6Ih+Il+InMjN5IplpExnOn8ip2on83CDtWicyZddEas5NxOTiRH67NJHAKxM5/MVEHnw9kQ3qvgRp+fKXri8ter7yG/Vlm6kvuea+fGXpi4+LL8Ohvvwc7UtKgi8Xk3xxzvFlYJsvy7b7otjhyz7BTl/uidJ8X7wLfBkVawp9OVDki7/KV9YcX54r9WVzleRu9KWzyZfgZl9cWn05LmL3+nL4iC+pR335QzQf8+VKvy87RnxxGvXl9TO+uN/1Zf8DX04/9mX9E1+MnvrKd+9Lkpofv4kGdT+CNPzknODHv1p+tGv7cdfQDx1TP+6b+THN1o95jn7YhPnxINyP3Uo/ApP9uJ7uh2OmH0fFT3l+TF7qR9c2P4Z3+tFS5oddpR+5VZKnwQ+zVj++aPdj0R4/VvdIzlHJd8KPT8St034UjvvJucWPqgt+HL7sx5HrfoR/6cfXD/wYfeTHmsd+vPnEj4Snfvwi6tX85TfszwWxWcOfjxT+LNT05z8xT9uffB1/BnT9Wa7nj5a+P9EG/mww9ufofH+WBPujHuJPnyDUn2/FxHB/jPHn9wh/pkf58zTWn+44f1QJ/ngl+jMmGlL9ycnwRy/Xn7nb/dm5Q/LnS/4Cf/ldSh+F/lQXSXmFP69V+zOpzp+bzf78dMSfgGP+nBfDI/6sHvVHd0zGf8qfi8Jm3J/Qc/4MPfZn1ROpe+rPG6JOfRIvKiYRqjOJMb1JNMdNYkb8JI4mTkIjeRJT8yZxY+ckduRPYqBgEtpFk7Apm8Tj8kl8UzmJwF2TyN09iU0jk1g4NonWc5NwvijlX0xi3pNJfCUKnkqM8WRyTCajNJvMtrDJLI6dzNnEyVgmTyY0bTKHMyfzz8LJmOZPZn7RZK7VS7uGySzqmczw8ckcOD+ZM08m46s1hee1p/Ce+xTZk09hT/QUShdOwXfJFKq3TeFqwxQcm6bg3DGFG11TWHpmCvvPSvkFKb80hb0/T+HnR1OY+mQKK9QD0NEI4H+KAG5oBWBiGkCoRQDYBRAUFiDragDNUQFcjw7gdlIAz6UGoPVKAK+Lpu1SviOAHTsDmF8SwAflAWRVBMhaKfFVAVRVB6BoCCCuMYDVbQF4dwawdjiAQyMBbDodgNOlAFKfSKxaIDlagUTpBHJfXNELZKt+ILdMA3nOIpAe60BqbAMhKpCTqXKfEcihHYGEFQSiVRrIAbGyJZA77YGM75bygUAmjASSeCKQ30XryUC8xwN5ei6Qny4EUnIvkI5HgZQ9CcRWPYj/aQbxnF4QH+kHyTk1iH2GQVwzCeKwRRBdVkEorYMIsA2iwymI1Ogg/hYdMUGExAbxYkIQf6QEocgKIj47iN/E5Iog7KuCSKkNYkJzEC2fB8mZTurHg7C6GMTiS0G8fjkIn+tBlD4OIlkxlQqTqVTZTsUveirnRErCVCanTMUxbSoG6VNJz5jK9IqpvNAyldVHphJ3ciol41MZujaVhIdT+V3s1JvGswbTyDWaRrzJNFZaT8PcZRqO86dRmTiN7AXTmLNwGsdyp+G+choHd0wjsWIavrumcU7c6JlG08lpzDol11emkfrlNH63nM5a++k8mzqdj9OmsyNnOidypxPcMJ3KxumMtkynpnM6DaemM/P0dFadn87hC9NZeHE6zz+dzmydGeQYz0DdZAYJpjNY6zEDU88ZnI2U8rgZ7I+X8oQZZCycwYryGbTWzCCgfgbLWmag2zqDh20zaO6YwZ3dM3AamcG60RmYjc0g5dQMGs7MwO/8DLSuzuCI3kwOGcwk03AmE6xnUhM1U97ZmfjEzuSMmJ0+k1cWziRj8Uw+KJ3JgfKZdFbOlPd0Jo3VM3FtmMny5pnUjczk5uhMfE/MlP+5mTifmsmwiL0wk5BLM6m+PBPH6zP55uuZvGkwi1TDWXQbzaLKZZa8m7PkXDaLG7WzsGqehUHrLLLaZpF8chb/iL2nZlF5dhZB52ZhcWUWTw1n02kyG0xnc9d8Ntc9Z7PFZzZTs2cT9cpsmmtn83XdbIoaZ/N4z2z2dEm7sdkEnZyNzbnZaF+ajY7JHBLN5/Cl7RzMYudQUjSH7SVzWFQ9h9fq5rBtdA5DJ+fwwZk5hF6dQ9HNOXz0aA7mFnNJtJvL3yLKYS56UXM5JIIWzKU3f67seeZyvXwuRRVz+X33XDwH5rJxeC4DI3P5fGwu756eyw+X57L59lyWK+axSGse2trzmGs2j68s5uFsP4/QhHl8LwoXzMM3fR4/1cwj89Q8Usfn8VBMVZvPP8wnIno+u2LmExY7nx9FfcJ8biXPpyB9Phcz5vN53XzZ487nbfHfnvn0ds4nuns+i4bn8+21+dy9MZ8/tYNpMQrmmm0wV+yC+TUimKlpwUzODKZwYTCv5Qdz4GQwrzwK5gXNECzNQjCaEMJHIio4hI6wEHYpQ2iNCiE0OoSmuBC+jw9hXmIItWkh3F0Qwpe5IfK9hvD4bAh71EJlvxpKu7mwDCXcXjiH0uYWSph7KD+J0KhQWqJFvJSvD+XX4lA6ykP5rSqU6LZQOneFknEqFJ2boaxXD8NWM4wNOmGM6Iex1T6Mb4LD+F52c00RYQRHhvGDaI4Kk/NHGPdFS0wYuxLCGFCF8WxpGKNVYWyqDsOjJYxXh8JIGQ5jnkY4XUbhqE8I55uIcOojw/kuKpym6HBaYsMJiwsnMimc1xeGczA3nNaycKKqw3mzJZzuoXD+GQ6nbyRcnl045lfCOSqsvgjnUy0lq7SVHNVR4mqipMRaydf2Sm5HKpkVreTPZCVqmUpMy5WsqVDyxWdKPrukZKsa9JjCqwvg8nG4Mwwv3QD3m5CiE4GHZQTmRPBCVATX4yMoS4gguCSCVysi0K6J4D3xaV0EP3ZGkNATwcr+CNYPRDAyGMGZ4Qg5r0SQdjGCzifSVjOSvVaR9CkjeUIka2IjZX8YSXlqJMHpkShyI+ksimR9VSRvDEaiNRzJYWE0GknA2UhW3Ijk2t1IVimisNCM4mWdKH4xjmK3SRS6VlHkO0RR7hTFdWUUX0dEERwVxaSMKBqzoqjZESVnuSjUWiW2IwqH81HY3ZV4w2hGrKLRIZoPxPKIaJ6LisYhOpqTYktMNHrp0QTuiOZgSTSflEYTezyaw0PRmGnG8LpJDJmmMRyziCEsOga/tBhycmJk7YyhvSuGSZdiSLsew5huLG9FxXIxIZbApFg+yohFa0csx6tjWX0sFuv+WDwGYikalPqhWO6IkJFYEsZi6b4Uy5PLsZy4HsvVm7EEKeJ4rBNHlUMcP4XHkRUZx42FcYTnx9FTEIdJSRxn98bx5WAc1UNxrLwSJ7/JON69HUfr0zgu6sTTaxiPd2g8ZWHxfBceL99GPH+L1yLiyYiMRzsqng/Fquh4vOLiUcXH05wVz8WieJpU8XIejsd2IJ7ZI/GMfxHPA90EEi0SOGebQJhDAhfCE/iaBP6MTCA9OoHstAR+yU4gqiSBvbUJrBxKwGo4Ae/RBMrHEph9IoGOkwmMXkvg5esJ3FQk8otWIl3aiXKmSCQuLJFH4u3wRBYrE2XPmsgx8XxEIq6RiZwXRVGJTI1O5BvRHJPI/rhEdBMSWZuYSEhaIr8J7+xEfsxNpL04kYclibylSmRRqeQrk3xiQ3kiLhWSTxRVJhJZk8g/Yn9tIgvrEvm0PhH744lMHkykfiiRsOFEfhd9I4lojSXyoXj5UiJPryXy1+NEHDSS+EM7iZ4JSeyJTOJJVhKF/UkcupVE769JjIYmszUsGd/wZG6KWmUyISTLmTmZBZHJfBSVzHMpyVzNSWZ+fjKri5OZUJLMKfFXeTLhPcl8dzyZ9oFk4gaT+XA8mYDzybh9kczRp8lcUk9hliKFMMMU3rFOYdg2hZTgFCIiUjCKTsE9NoXJaSn8q0rBpDyFX6pTSK1NIb8xhbdaU7jWkcLZnhQaP0vh788l5lgKx8TG/hQ8jqdwRZQPpDBnMIWfRdeQ5B9OQTGSwofCbiyF0yL/RAotp1IYPJtC8MUULj5N4b56Kns0UklSpKKumSrrQyqrtFI5qZ3KDp1Upuim8qllKmr2qWx3SuXa/FSqg1MJDknlN5EelopuuLQRzypTcSaVC6IkIpWZkamyPkv+KMkdI7nFybhUmhNTWZySyuxFqbyzOpWV+VJekMrdolRailPl/UzlgTAvS2VIbKxLxb0+lXNtqXzfnsrT3dJ+r4yvS2K6pX1vKq3HUonpT2XpQCpbh1LxH06lYSQVRlM5MCbjPi2xN2Uet6S/2zI29TSZdxoammm8G5yGdWgaJ8T2sDQmh6dxRzQr04gijbcj0lgSmYZFVBojwi8mjTfi0zBNTOOlpDR8ktOoTUmjPz2NI7lpVOSl8d6WNGwK09hRlMbXxWm0lqQRo0rjkXinNI1lZWlYlacxJr7aJfl2S669abzem8b11yTHYBrzhtL4VVw+kca6H9NQmS7gt7kLyGQBnlELCIlZQFbcAgayF3AgbwHfly5As34Bp44voH1oAQnDC1AbWYD92AK6LyygUjudB1bpHLRO53RoOlPD03lzodxvTWfD5+m4H0nniqg8mk7wsXR+F6/1p5N9PB3jgXQGxEuD6fgOpfOVaBxOJ3JEcoqDo+lYn0jnpNh5Mp17p9JJGE9H/Uw6gf+mM+dpupyd0+lVyyBDPQN9jQyOik2KDLw0M7guarUyCNfO4A2dDMz1MmgzzOCpUQbDDhnc98zgj5AM9odmkBOWgUl4BoPiZWWGnJwzuC2aIzKIjszgkXg3KoOV0RmMx2TwQ1wGqQkZaCdKnsUZ6CzN4J8tGdzbkUFCfgbqBRl8KJyKMrggyoozmFuSwa+iT5WBYVkGm8szmFqfwVBHBjF7MzjTn0HR8QxmDGTwo+gazGDBUAa6wxlsHMng2qjMZ0xyPpFcapnsU88kSyMTI0Umx0WTdibROpk8Et5mmfjNyyQmOJPH4nBIJqtCM7EPy+ScKAnPZLYyk59Fr3z7GRGZGERm0i82R2UyMTqTL0VjTCZRsZk8FO/GZbIiPpMJCZmMi6LETGYmZdKdnMmmtEym52SStz2TEzsyCcrP5DuxuyCT5MJMtIoy+UQ8V5yJe0kmV0W1KpOw0kz+Em+USWx5JhYVmYyJHZWSo0riqyW+RtrXZ5J6JJPPjmby/LFMrvdnUns8E+VAJv+KtwczWTaUifVwJqdEwUgme8cySTuRSf14JhFnMjl4NhPb85kkPsnkWbWFuKkvJFSxkL9EntZCPjNYKL/NhayKXMiHKQv5PnshnTlSXyfXAws5MryQRycWcu/iQn5SzyJTkYW/dhaFZlnMMM/iQ7ssXB2y+Mcpi9OuWQx4ZTFBmcW7qVnU7M2i97MsFn6exeCRLLYezaK9P4uk41l8OpCF11AWN0TkSBaHR7P441QWB05nUX8ji1VfZfHjoyy2qGUzST2bdo1sWVuz0dTM5mfzbFImZLPJPpvg4GzyQrMpDM9mplLqRC/ZGEdm80pUNrtjsnk9Oxuf4mw+LM3myOfZtBzL5tpgNnVD2TwczsZ2PFv2ydn4P8mmVi+HCP0cqqbmYD0vh9OieH4Os4Nz+FW8GpJDbmgO5mE5jImd4TlMV+bwo+ghh8yIHOk7hyHxSlQOAdE5fCc6Y3LQi8uhX7wUn8NH6TkceyUH/+053BXtO3JI2pmDVn4On4tNBTn4FOZwS7QU5RBXnINGSQ4fiw2qHDxLc7ghGstyiC7PYV1lDl9U5XCoNoevPpV2R6TdUWlzTNr0S5vjOTwVHwzksH4wh2tDOdQN58izz+GRODyawzNjOfx3KkfOXzk4nsmh6CuZ650cfB/ncEckPs3hM7VcNqnn4qORS5NuLmr6uVy2zyXcMZfX5uVSEJLLzNBcfhE54blMi82V30oumSm5Mq9cEotz5Rwg8fW5tLSK3bmyZkquo7mo9+fy5UAusUNyPZzLx8LrtLS5k0uy2iImGS1icdgi5rKIF44v4t7oInovLOIXg8WcNl5Mscli3rZeTHDoYv4Sb4ctxkG5mOySxaib5bFkbh628/I4J8rn5xEanMc/4p2QPFaH5uEclsdVUReeR5Qyj4/IkzNbHkaJefycnIfB9jy27chj6s48fhR9+XmcKsxjbnEef4jlqjxuVEm7pjymHM3jO9F1LI/M/jxMjudRMJDH60MyhhHpf1T6H8vjP2HxheQRfyuW4Ky9hCDTJSiDl7A+dAnPrlhCzs4lRJUuoaNyCY1tS/j52BIWH1/CoeElvHhqCWEaS3HXWspN8anVUtInLCU2dKm8i0tZEbuUX5YtJaB1Kb1Hl6I6vpR/BpYScnYpQVeXcuDpUtnDLyM3ZRnvpS9j0/Jl2Bcuw612GQn1y7i7exmn+6VsfBlXDJdzYN5yjBOX8/2O5fTsXE5S3XI+P7Kcl44uZ8qx5bSfW07AhBWkzl0h+5YVfJ67gok7V+BVu4KixhX8tXsFHntXsPrICmYNriBpbAV611aw6ssVuH61gjWPV2Cot5KvjFeyaf5K/INXYh22kk9ZyZ2tK/G5tZLMOyspfLKSobmruJq2iqbKVfzWswrt8VWct15N3fzVrCtbzSdPVmO7cA1T31jDlpNrOHtzDX/9s4bkpGdQW/wMa5Y9Q3T1M2SMPEOj1lp2WK+lIGMt4V+uZdG9tcy0Xcf5+etozl7H0ep1zKpdh1/DOj7qXEdg1zoe6a/nrut6DLLX01+/nov6z6Lr+izL057luVPPssjiOQJ3P8erF58j0mYDn9tv4Fz8Bn5ctIErr22gW+d5tjs8j2XO85iWPY+qVq5vPc8KzY30aG9kwGUjdsqN6Kdu5GLZRvI7N5J5ciOqOxtZr7EJd5NN3LLaxMi8TczI2sTkNZu4WbeJ/7Rf4L1pL3A48gU2Jr/AGcVmLK020+awGf2izcSVbObx+GYGL21G9cVmAo1eZH/EixQsfpH/Vb7I4JkXuWP5EoFxL2FS+hLnRFvlS/TUv8Rtx5dpPv0ym669zPEHL7NMdwsxtls4PWGL7Em3sKZ8C4f7trDv9BZ6725hWHMrZVpb+WneViIjtnIgeSuKoq3ElmzlbtVWWf+38t/trUx4vFX2zK+w3uoVvLxe4XDCK/xZ9Ar6Fa9waOQVLtx6hevm23gjchu7CraRW7hN9rnb8Fdt41fxqHwbxyq2oVu9jdOidHQbMWPbOHdiG00nt+Gpt52zLtuZ4L6dpaXbyRjdTp3ODha47ZC1ageHw3bwW8IODubv4EHhDlZV7uBuyw5G9uwg/PUduIzsQF13JwUWO7nkthObRTv5aclO7gzuxEgjn6+18olZms+Xxfn0lOSzSpXPb6X5bC3PZ3dvPhuG8pk6nE/LyXyeO5PPuYv5NF/K5y1FARs1hV4BsUYFvONVQHBYAfkLCmgoLOBPcae4AD1VAevFmu4C8g4V8NfxAhYOFPCZKBgs4GsROVQg60sBi+8WUPZ1AS/eK8D+1wJC1Qs5rVHIFEUhDeJPsdS4kGRlIe8JawrZKm6I1ZGFaBUU8ldhId8UF9LVV8hzBwo58W4hr79fyK6BQuzvF5KrXsQ+syLWhBThHF7E39lF+C0tYm9BERqFRZwQ9UVF/CEyiov4VBSWFPGNWFpXRF9PETq9RawVgX1F/Cu0DhRxWtw7XkTMQBFviTlDRfiPFFEn1C4W0Xm7iNE7Rfx+t4ix74t4UaOYbkUxWdrFstctZty8mF2uxVS6F5PiUcxO/2J+DyymKaSYnNBiSsOK+UEkhBdzSFgqi9kibopQiukTOhHFrBNnRFBkMQ/EoqhijgvP6GKSY4p5X8QvKebG0mJClkmc0FlezFpxRgStKKZV/CeOr5S4VcX8JJxfKia8oJhnC4s5L6YXFfNIDBUX41NSzEeqYiLLiqmvKmZudzFH+2TM+4q5L6relPIB6WtU+horxvhWMa7fFGP7dzFn1Uu4qluCrl0J6aElxISXoJlYws8pJax8pgSD58XWEqwLSrgllIUl7BcGRSVsELOKS/hLVYJbWQmJ5SWo1ZSwqquE/p4SPHpL+El07S+h+UAJnm+WkP92CVEHS3A6VkJcfwn1I5LvVAlffVfC6NMSXDVUeDmrmOGl4o6/Co9gFakhKj4U9qEq8sU3IjpMJf/TKszCVbworotgpYo+oYOK9eKcmB6hol08EaORKvyiVNSLP0VWtIojwjVGRam4L7bHqTBOUHFVDKWoqElVcShdhWOeikLxrYhdouIdYbFUxRZxU4QtU/Gq0F+uYoO4KGatULFHqK9UsVKcFJNXqWgS/atVeK5RUSF+ER89I/NbqyL0WRUXnlORnK/iAzGhQMVOEVWo4i1hWiTzFddEcLHMV+iUyHzFOfFEpWJZqcxVuFVIXLUK/0YVP3XJM+uVZybM+lS8JJ59VcW9t1R8elzF4UEV1kMqLn2lIuCOCvffVBz8Q8qfqIhQK+UL9VK0FaWcE+2apTwRY1qlsqcvZdi8lBK3Ug67l7I2XOqVpexeW8oZVSnxNaWsbJbynlJmvVNK7UApPw1J2ZlS1jwspf9pKT9olLHNqozsgDKcppahNr+MU6IluIwHYklIGcPCN7SMOvGnyA4r45jwCC+jQvwqFijL+EQ4USa/xjISI8p4T9hGlrFTGMWWUZ9SRtCSMtrEY7FsaRmjwn9ZGY3iH5G7vIzjwntFGdUiuKCMPqFXWMZFMbuojL1CUVzGrpIy2b+VMVhWhnul9FVbxppWue8o42BvGa3HyhjpL6PhuOQdkDldkjZflTFZrZwm8Z8YUi9nokY5deJPka0o55j4TbMcF+1yfhSFuuUcdilnh2s5B93KOR9ezmrKSUss52ReOQ+XlOOxqpzv15YzYX05r28sx7OwHLficpxU5XxbVs6GhnIyj5bz1o/l6P9ezoBaBdkaFQxMrCB9SgVfBldgHFpBaFgFrwnD8Ao2iTlRFaiWVrC6sIJxMVhTge2+CjYfrkCzv4Lfb1XgcaeCj3+qYMfTCqzUK7krojUqsVJUclurkq06lVx1raTPrZL5HpXM9amkO6CStSGVzAiv5GxEJdOjKxlPqeTUhkqCnq/kaUElz/RVcv1UJQcuVPLdz5Xk6lcRMqWKCeFVJCqr2LCuCsfCKjLLqzgqwl+t4u4bVbx2pooD56owPV/Fgq+qUPupCpVGNcuMqmVPX02iWzVvz6/GNrQa+/BqHidWc6qsmnsHqyk9XE3th9X4fVzN/oFqPMar6blajd3tat75s5qWp9Ws0aih36wGNf8aOkJrMCuo4cWGGrS6a1gvtuyrwe2NGloP1qA4VMPGyzWEf1fDne9ryL9fw5Gfa9ikXctW3VoyjGr50beW4Gm1vLu8lqj8Wjhbywfna9H6tpb9f9byqVYdHn515PrXMSS0Aur4PLyO37fXkV9fx0cNdaxrq+NgRx0n36zD6J06yt+ro/GDOjQ/rmPF8TquDNax8rS0/U7qvq8j2qSeHzzqcZpSz6/iv8B61k+rx1lZT2NEPRdS6nHLrGfisnpZb+qxKKkn5c16lEP1fHS2nqQv6mn9uZ6I/9VT87ie58wbMLNs4KxbA8neDRRNaSAiqoFXExs4lNxAw/oGYhsb6N/XwMoPG1Aca+Dq2QZufdHA93caCLwnZd828D/1Rs5rNlLk1UgJjexa0Uj22kbOvdDIxK2NFKoaWVDayL8tjaT0NrLn1UbC9zey5M1Gag41suFEIzfvNTJZq4k88yaCLJrw9WrCNKCJK9Ob5H1rYtGCJkbFsheb2PRyEzqVTTg0NXHwUBOXP29i7okmXhWLxqX+bhPf6Tbj7tZMVFAz7wq7qc38GtLMl5ua+aOgmazGZjL7mrEZaiZ9uJl+se1EM7G3pf5OM3N+bUbvr2YUD5oxU28hyKWFMwEt3FveQp2qhcs9LVx4rYX9+1tY+WYLnxxs4bfBFtrOtvDqvRZe+baFbJdWNni30hHQSvY0oWxlSKjiW+X81UrUilYOi7KVrfwunNa2MraulWX5rfSpWvmkrJXg9lYmvdbKLnHwdam/1UqcRxsPfdt4VdmGKW34x7XRJrKT2vhxSRsZS9vQWN7GF4IVbahWtpGzqo3KtW38/HIbboVt/CvOFLWxr7gNk5I2Ple1MamqjdGeNoJ627j3ehufHZDc77ShOdDGlbNtRNxtw+HrNsJ/bcNJYxeJFrs477aL+x67UHjvYrHvLp6btkv+w3dRkbyLxvRdZGXtonbtLhw27eLbol0cKd7F8XqJ2beLuyd28cnJXaRf3cUKp3aiPdqZltTOM8vbWbutne78dpIK21nQ045/bzsb+tpxfrWdKjHpjXaq324n9Fg7jufa2X+9naO/ttP6WztL/2xnjmkHGeYdzHTvoE9859HBJwEdvD21gxkz5FrZgScdWKZ28N+yDta81MGBog48mjoIa+lgrLcDo30dDA528MMXHUy+3kH6Nx288G0Ht8S+nzvo1N5NrdtuHghbz92UiBneu+mfuJt2390cCd/NTaR82W4+fmY3Fc/u5ufnd/NsyW6uib2DUj+6m7BTu5n+826a/tjNGd09NJnvQdN1D79N3MPDiD1UrN3DmY/38Oune0g5voe37uxhwt09lIo/xJKv9zAu9n+zh+nf7SHjhz3Y/reHTvVOjio60dLq5F3DTiLdO3lPhHl1sj2gk7/DOlke3oktnfwuSpZ2cmpZJ5lrOulf18miXrkXs/o6sdjXSYGY/lonveL+/k6+e6OTPW918vLbnfKedLJsoJM3Bjs5OdZJ/slOwr/t5K/7nfhp7mWXeEFrLw8t9mLpuZcjzXt5vncvG17dS92xvbgO7IXxvRw6t5fqq3t599ZenG7LtVh9Zy+XhfKulAunr/fyn3D6Qeruy+fvEqfWxQP1Llnnu7gslIounDW7qBYPxBUtYdCFm3MX11y6iHLt4n3h5tZF/f/z7GK9VxefhXTRGtqFZlgXL9DFlPQutmZ1kbGoi56lXZit6WLsmS5mrO1in5j5bBfWm7sIK5I+y7t4UtfF0e4u/Hu66BC6vV28JL4RqX1d9IvJ+7rYI/Re7eJlcU8cf0362t9Fp9j6ehfpB7oYFIFvdPHDm11YftSF7ZEu+V/o4oIIHejioHAY7KJS/CtWDXVxSYQPd/GuYKyL2hNdRJ6SeZ7uwu+LLr6/1UX3nS623+3ivlj4dRcjYto3XfQK03td/CR+/b6LUz9I/j+7qPmni2a1brQ0u7kjrrnLZ2I3L6V0MzWjm7+XdBO6rJvVK7oJK+zmvZJuNCq6+baum/uN3bzf3U1MXzcfi8TXutF5vZsD73VT+n43d4938/Ptboq/7mb+vW7cNHpoEN5aPfzu2UNcRg/LlknZ6h7U1vTwpdi8roeU9T0s2tTD8hd7+GBrD+p7e0jo6uEz4dvdw0s9PdwTA709cu7skfNtD8b7etghfhQnXu1h5mvSx/4egg/08JZIPdyD1vEeXhB3xbGBHiYP9vDKUA8/iMzhHkaE+WgPdeM97LvSQ+ttibkjYxJ3RcrdHvrF5K976BTbvumh/mcZ46MeXlbvZVCjlyBFL5NNewl06cXJu5d1Pr1cCu9lZnYvLUt72bSslzvCcKVcb5BrseSlXoJf7iXqlV4+LOuls6oXx8ZeqsVYRy/evb1UDfaifamXF0X+1V6Uf/RiotVHuW4fd937eM+vjyOT+wid3sfp6D6eLu3D97k++a/p43+lfdzY20dsVx+7uvv4tqeP9N4+pvX1yW+/j5DX5PNgH1s+6GPrsT4W9vcRPtTHYTFprI85l/uI/KKPtXf68P66j+Nq+xj6v4rrPC7Kan/guCKuV2/d3JcUcdfIyt1IFD6KqV3T3FNRcL+Wdi1NRWURM81bmSXmjsMmyDLD7MMMMMDwyM4wyC67bCKiCKTp7/z+eL/OmXO+c57nvJ6Z53y//WRcfUeGYpiMjNEyLo8TYxNkjJ8pI3WhTOSsMga7ylB7yJi0TUav7TJqhV92yyg8IGOvjwyNr5jzk9HbX0b2TRnRt2S8vi1jU4iMuSYZDxLFmikynllk7M+TMeWZjCvCuEnBnPoomP/NCuZCWDCjVcGMqwgWzymYye3B/NUVzLu9Q7g6NQSXmSHM8gjhzLYQvt8RwjmfEF5dCWHGnRBOWEMoqQrB/mUIpwaF4vFJKNGfhlLmF4rRP1TUbqFsOBdKYnQo7opQbtpCmdkUyoDWUOQTw6hcG8byH8K4cTYMz3NhbLkexsWbYYy4E4aPLozzKWHkVIaR/CpM1BLhlL0TjpNrOM6fhXN+dTj3T4bz+ZlwVpwL5++b4TTnhbOm113O97nLlXV3idp7l28O3WXHnbugucvx1LtseXCXy/+K4IljhDjzItg5J4IVSyMwb4ggdVsEl49FEHciAg9lBJ89iRDvxUj8/xkpcslIvl8YicI1kstukeJ/F0l0ZSTK2kgOP48ksz0SV6d79L9wjz/V9wgsv0frw3tsarjHoL/vYRocRfCQKF44RBE6LoraCVGUvx/FGuco3tsZxYpvouj0jmLl9SiWh0QxLy6KXHUUU7VRxCVG0ccWxY3KKC73jGbwwGjcF0Rz+MdoPH6L5roymtbkaOzyotGVRRPXFI35STQ/DIjh4IQYzn8aQ82GGDbcjGHi7RhOmmOYlRrDKEsM5c9i8O6IobAzBrtXMcztE8uggbEsGBJLg2Msny6L5b5/LJv/iOVSqJhTxXLPHMvY5Fh+F/qmxPJU+MwSy6oaMVcbS+iTWOpfxDL1dSzru8tR2Ml5214uaic5e/vJ8R4oR+Ygp7ujnPcnyImdK2eeq5w57nLCVskZvlnOBaFxi5x6TxGzU86iQ3JeficX+Zic/QFiLeHhz3LaA+X0C5VzSlhpkdOWLdpcOalP5Fx5KXRTUGGnYE0PBenvKFg4UMHN0QrcHBXkTFSwbZaCVjcFsWsVDNyuINpfgV+AiP1JwblLCrFvBR9dVzA3VMFfCtFPVHDUrKBF0BYr+KlU9KsUeFUr2F2vYPALBabXCort4ujvEIfkGMfk8XGcnxqHw8w4xnvF8dXOOFYfjuPto3F0Cb1Ox3FcmH4xjoQ/4gi4EcfnEXH4GuOwL4qjviaOqGaxRg8lv/VRsmKIktNTlLi5K3FaquTIMiU+K0V7UMz9V0nFYSX53komn1Zy6IySDy4pkd1UMk+mZFiiks+SlVRblbS2KPmwQ8moTiV/v1bSx15FwRAViUNVDBihokN4f7SKO8L48SoCJqi4P1fF+Y9VOC5U8bWritGrVLisVVHuo+ILX/G9cypG3FLxi9B6W0VpkArLHRXOMhX9I1WMsqrEWauisk7FYzs1RT3UVE9Q83yRmgpXNYtQ47RYzfAlanYtVVMqrPpUzcZNarKFYV5qLLvUKHar6bZPTbPgc1xN5gk1bb5q9vipWeOvZugZNTvPqln2u5q1IWoGKdU8SlIzNlVNebHo99Dw7hgN62ZqODFXg9O/NYzYrsF1p/CNhlFHNez31Yg6QAP+GvTCuDsa3pJp8AjRoNBpWGXS8EWKhvtCm6TB3Kjh1zca/tNdS9woLe+P0zJyvJZdLlruL9SiWqQV7y8td4QRblp+EXqj5bmwb7EW3LX8Y5mW2uValn6mxXGlloDPtTSs0hKzRsv07VqChYueWvp6adm/Q0u1sGSXFoc9Wi4LV7/WojikZdFREXdcjPlqGeCn5S9h62kt+cLyAC2JwtwzWqKE5h+1FJ3TEvinlldXxbVuaukepGW1TMubOC2diVrOWrRMzdByyarlYZVW5NRadDVaxnSJ2O46dtrp+KKHjoX2OtSCU08dMmFkLx0XhRe9dVT30eE2VEeJow5pnA6X8TpUgtMEHSMm6vhVqJ6sY9MUHeluOkIW6/B11/EfTx1XdunoeVbHs991TLulE/mcjpVFOlIF2wA9qlF65o3T890iPc2Cl6ueYmGVm178nvRiHT1bPtWTL0xeoedfa/T8vF1PL0897UL5PhH3rZ53/PWiHtej+0FP1DU9u2/pxVmn59/Retzj9dwz6jmaqGedWU9ljZ6BDXrC2vX8s0OPpbsBpZ0Bpx4GZMJv9gb69TTgKxzsZeCRoOhrYOm7Bo6NNdAm7HU0sGGcgWxh4CQD54TWyQa+n25AN8/AW84GPlxkIEw442bgOwx4LTbw9zIDRdsNvPxWtIcNBB8VfT8DVWYDQTYDPg8MIs8yYOwwsO+VGBc228eTL3zcK57LQ+IxOcYjzYnn5tJ4GlbHE7ounswv49noGU+ucGp3PNP8ROyteO6FiH5UPKsV8exIiyf1UTwRb+K52s3IwO5GjtsZ+dLeyJ3eRvGOMjJiqJHG4UYcRxvZN9ZIlaCYIeZmibiFRpxdjVzCyA53I8YNRiZtMrJwm5FATyO/7jMy1NdIbz+xTqiRQ+FGDqQZSa80QpWRhx1G4rubeD7AROFsE+3OJvKXmJj0jUnkQiYaTpvQh5rwSjHRnG/C/YGJS1Umav828WH3BJGrJ7BuaAJZCxNgUwITNydw6XICAUkJDK1O4GVNAvvfJODxr0QaP0qk7WvR+iSS/1siG64l8l5YIivViUQkJfJzsvhclsijykQ8mhKZ1ZFIQI8kDk9OItIpCZtzEm/tSiIoIYnj5iSiSpK4XZrE0YdJLGtOosvejKavmb4OZn7ZYOakl5lvj5jx9jFj/cNM1BUzp0PM+MaYeVdjxl5nZoXRzIwEM7cSzXimmvmu0MzmYjOUmjnwwsyyLjNH+yaT4ZDMVddkwtcm430kGdczyTj8lszWwGTOhieTm5HMf/OTmVOUTMmbZDp7p7B2cApOc1NwOJrCM+8UUnxSuOOfwslfUygxpbAgM4UvKlPIFEbWiX5HCh79U/nPkFQyFqcyclkqZZtSOfdVKl8dT2V+UCpba1KJrk+lrSuVDa9Seb+bhYIxFnxdLIxbYyF+i4W5Wy3U7bTw/hEL+09YKDtp4ZM/LWTJLLTcs+CjsXA0RcR0WjC9suC0LI2C1WmErE+j47s0Dh1OY553GoGn0lh+O434oDTi7qRxW56GLT+Nb5rTONGZxpOuNLa/TKNU2PAqjcWv01jYX+L4QAmPIRJpwyQYLmESPh4h8eFICdkoCdUsiY9mS9wTpswRY8KYuRJXhSHzJC4KA+ZL/CjYfyzhI7wUjjhLtAlffSLRIOxYIFEhfOki8UBYvVAiZZHEQleJOW4SExZL/M9dovc6CT/htXB0vUS7cHCDRLOwe6NElbB1k0SRsPZLiRxhxWYJi+C2RcIozN8qoRQ+9JCIFCZvk7gjjNku7tlT4lfBfoe4T+HwTonNeyR+Piix6bCETVh1RCJDWPq9hFlwOSqhE2Yfk4gVnI5LhAnjvSVuCiNPSPwhvHNS7EHo5iOJ37FEh9DiK1HrJ7HdXyI9QGLmWYkYwTFQ4tIVsd+rEseuSXxzXeKxsOeGRI0g3ZaYIZPYppewGiQWGyVul0uMeiiR9Ug8ky6xx8H3+ffY+wy6cZ8hhvssfXZfnEHp9BmRjvfIdGaNTyffJZ05XulM2pmOw650rp9J5/G1dDbdTOeSJp3Q1HSuFaYzrChd5ETpTOlMZ+Rf6Zx9lY6sbwaP385gxeAMFg/JYPawDOTC9OEZTBqRgcPIDK4JD8ZnoJucwYJ5GfzsksFa9wwubs/gtFcGRccycD+RQahvBlc1GQS/yWBAj0z29MmkfkQmvs6ZlO7OJNwvk/ygTAYnZLI/NZO7OZmoXmQyoyOT2qFZPByWRYlTFkWuWejdsxjklcVXe7NQ/5CF4/ksXK9mMeFWFvPKszj2JotS+2w8R2RjHpPNBOdsIvZmM+R6Ngdk2VjDs3muz0YqzeZitxy8xuUwZ0kOeo8chu7OYcrJHEb65uBwNYfMyBzs4nPwEdpNOewrzyG5LocPmnK425yDuUcu1bNzqTyUS9rRXJYcy2X2yVx6h+eyMS6Xj4y5DE3J5avWXPJf5JLyVy6je+YR2CsPl9F5yMfm8YFjHhem5bHeN49xv+SJOjuPlqb/j7Hi7mCl5zYr/sL0E1bqf7eScdOKOchKwh0rLjIr80OszAyz8mG4lXajlUMmK1stVorTrFystvJTrZVzdVZ6NIg1+uZzclQ+iTPzCVycz/Gz+byjyeesIZ8pjfn8ryOfkrdtzHe08Y+Pbdi72Ni/wkbROhuLdti47G2jPtBGxXUbq0JtSJE2QpNsyJJtjEuxESTcTrXxT6uNn/Jt9C600VVho73axqFaGzVPbCzpWYCpXwGG/gWMHVvA1IACppwpoH9QAX2DC/ghpIDDmgL2WAoozS+ApwVcH/+AXX4PyFE9IMP0gHTzA+KcC5l1QDhcyOxTgk8hcwIK0QUWor9ViHNIIe75hRR2L+LQx0X8vK+IayeL0MiK2FtexNfVRRxuLqJkeTH7NhYzyreYa0KjrpjA4mICHEq4OLlEXKeEktUlzA4o4fHtEvwixVhKCXMsJRyoKuG9NyUitygVeWYp314oZUFpKcF2ZbwcW8as2WVo55Rx5LMyTh0vo+lGGdPLynCrLmP4+HJSj5XTeLqcufHl6IS5D8s5MP0hloSHdMt6yPb5FZhvV/AguIIF+gpSDBXo8isoK6mgqrSCQxUV+FVXkOdSSfmmShx8KvEOr2SVtpLIykrkVZV8/24Vi6dV8WJGFcPnVzHtkyq8l1fx1KMKfWAVC65Usai4CrvaKmY8rqJ2czUFX1cz9Gg1pf7V/Hm7mmOvqwmbViNqxRocztZQHFTDgLs11BbXsMGhljFTa/nctZa3l9cyeEstF07WEv6oltj6WpJf1jKydx0z+tURM7WOdT513Pqxjg0xdZBZR1teHetf11H9po6Vox4xafYjhvs8Evt4RHncI1ISHtGnRz0fLKrHy6uedSfrqTlVT4dvPYEB9Qz8rZ7TN+uJMNWTl1vPmzf1bOvXQP+3Gkgc1MDw0Q2YljUQs66BSV4NvNY38MfERh4vbSRtayM6ZSPnXjbiMaqJ70Y3cd6hibfHNuHk3MScT5qwujRRvrCJn7Y0EeTRhHZ7E8meTRR6N/HXqSaeBDXRtrVZ1OjNeCY3i/y8mZxJj0nY8pis3x8zIOQxm5Ies/rBY8aMbuHvCS30m9TCqD0trNzfQumRFoJOtLDe1sJ3zS2k8IT8W0+41PSEr189YZ5dK0/GtfKPia3MnNJKT7dWZJ6tJOxoZePBVoJOtaI814rz+VZirrcyq7IVu0etnFr8lOQbT7mgesq10qdcqX1Kj5FtzHVrY4hPG6d+aCO92zOs7s9Y2fyMNrfnmI4/p++Pz+lX+xxnx3Yq32tnlXM7/i7tXNrbTur+dtZnt9Pp3MHygx2cOd7Bep8OWowdTG3tYPKbDhqXdLLAp5ORFzp50tiJYkoXnTO7uL2gi2kuXVxb3MX8LV0UbO1im0cXDcJbnl303dvF5VNdbPTvYsIfXdjf7SI0sQvMXXgUd/F/qEUAPA==</binary>
            </binaryDataArray>
            <binaryDataArray encodedLength="3048">
              <cvParam cvRef="MS" accession="MS:1000521" name="32-bit float" value=""/>
              <cvParam cvRef="MS" accession="MS:1000574" name="zlib compression" value=""/>
              <cvParam cvRef="MS" accession="MS:1000515" name="intensity array" value="" unitCvRef="MS" unitAccession="MS:1000131" unitName="number of counts"/>
              <binary>eJzVXK2a5TYMDSgsuLDwwsJ5BGVwwTzCgD7APIK+ov2KFi70V7SwcGHgwoWFeYSFhY1nrM2JrmTLSe62Bfri2PKRdI5v/meGYaDh1dJiU7G8T2WrjcuYNz405gtGqvjifnKwjsRv+co+F5s65up+cvqseR4nOC+VnDQ/7MwdYNzK6dXGtxrn0n5e7Gl828/tHONSfDAWKWwX38nnYXyLx3Rbw2DsS/05F2lP0G/xS2q/pbvFe6sWT8PWHI+v1r7mpzUezcfCa3GQ+c8a5vZMqxab8QrOntpRp0Tr7xT3KVB/rU5WfbJPxpiFhftT2Z+LSb4zcFXT0qonylOr/uT4WjVauNqvlUcrp16tIjVG6rD4TWorY3qfYIs40Vpr/nPZToBPat4eTmq5pBLvZXyzPxf7sthfi30t28+LvV/sw/h2PH5fts/lmD6Ma+7kbHXcbNeCM5TtA2KVc1EqvpdxbeNWay79WmdPf08PK++oxli75FrzrcWuxaQKhhejlovWKOK310QD1MLKt5V3jSt2xrMmM63rimldNzJGNNzwin2Yz0RwHhxX7InWc+IM86yaB7KPz5auROsxoqW/5jGiS21/z9yadlbutXo8PI8nL3bLGDCiNUveyaiNjf4adg/vR+bq/CNcz8V3ptvzEiksS9tojp6me7B6+CCjbe238kXtZVvjmJRFddUacQOnl29L40TrmpZ7NIyncxCMVIk10e15uZbbrPot/vQ2ojca5tTCqa0BsUTb+5gJTDhLwBlukb9aLkzbew9SY1aOE63XcAz9Hjetuj2zMJAbqxadQyTOHmtp2Bq3chVuRdds13INzeWaW66Dr+P2+la0Rz2tuGiio9ZLuNU59uiIWK9+8LuPrIEWto7Dql+46dFSt4VPzQXyY9WcOc1a/b3YL4/D8LTYH4v9ttjvi/262E+L/bzY8LjeM72U+6T3ZfsxczZur0EnyENzJDwMZb1k3LTYu4L1VNov4/rMQdaRrAOpbWpwNImvuiZmGMM5NbyoSX3Iv3Buaa318TBruWC8a9HjCTS6wD0o1i1cIC9efIyleUauWc2xarZqstaJ5sfDOtt64tR00fkjN6IBG1uNi1zV4nlj0n8pa+HTYj88vv228298yuuj9HF5ZvKurCF5npH1fYJ2znMKxOZSqxw3UjkviA204iXarmXZF/wJuLDWj6Xbqw/Ugb8BaQtOAlzMx6vRysHSDrnQcxLd4qJ/bT1Y+XhrQ/Au5fjwjf+itRzDH8btuVlymCCGF5tVLN1mY56b93iLU7NW7d4crxarP5qDtc020Xoem2h7vsx+F6i5pj3yKtjJiIsm4xNtdQjroeL29Lfwvf2JtseaV55G+/yfDAxP1yMae/yw2kbne+09OURitbg/S89Wfho774uGWstoXmSMW3mcpbkXs4aB3BzRvrcudnxqde3B8+a2+Ivoe0S/ntoi/hyoqadmbzzKY4232hzM9SivZ1urdtlPgTqPxG/p2cNzTaeeGiJ+lk9PbK/uvJ8qOL0co35ktL15EV04gCUYHPCLal3LTefjYTFstT9R/ffeym9v/d54pJ4or2i940fjIu8W9z21e/lbY5EYidbnbA/l/k2+WXiGe7rJiYU1Zp8r3P/KdlZ+tdwkDu/gyaoNcTyeahzu1bsHR+d3GbfPvl45GbfPLZMTC7VgwLe41JpgbHlOI9pJPpILqRgWl5K7aOHx7XFGhmnePP00J2KSE241Rq/eNQ5afdE4R3Ay9/L+8Rmei8v7FR7XZ7wJauJKPIb685y8Tnhcv5NlGMP1cFPHuH73l22i2+dC1lro4Qv7La20j+Rci6XHPI64cCNcfy7H1R8fh9d3IM/wjmsqfDCtmgkvEm8C7MFoDwTruhzHr/Du47noLDx/005hWVxpDSQfou1xIqJRSzvEYNXfq7vWRNecHF/s92rSa6DGXy1PL3fkWvLPuWc9v5Rn3x/Lb/pT0VZ+U7h+UO9E6zrX8dEnt+V64ALP7hP4S9urdVZ+uFaYtliDsR9dL0fWRESbGk5vDKbt2kt0+y00g28tH/St5Y5zzuBE90faRzjr1eT/YpEaeuqsaXwPvvbGafnUxinQPoOrKF72Y5jDpZ8Nvz217tEf5060PYd681IgD4tvrL+libffo2mPLpgf9mltLENNI1z3aC26zDIG76Ak5mzkiTlFtbBqsOZrjmo1Rett6SM8sOrbo7vOvxU30XofiPc/8k3BS7nmeYB74VnlKLkTYPVw8Y33ccWUd+jyLcEFrulm2v6dn1UT9rPhM9D2Gm8Y12c/U2fuuG7EEm1j1fhAHvesoR7T/EhM+YYFeUaOGeZgXZpbWU9M22MpG3P1HI3n8eZxZOWFvlK3tx6i3GOMyBzto+vXnFjGRrs2T/No1Rvh9J52JOYZ+WqO7sVBBNfT6+w534vbKIbnR6rdi2f5axzP15t7Nk+R+TUfXQ931BOJ38NPLyZaCvKwl+89dZ4VS+ed21zBPyOHGibT8eMegSEm8jh1zG/lIJz11Grp4OLK+zp4/pwI3jt14iIXuS1YDH0RHRADty29vPGIzl4OEb0i+GKZE7zOFC08bjxeZiO3UI1jG9sa89bBGdyHc6e+byqiWkd8W3NER4uze+Z3tkkNNT05gHNPO8Lt2Xm0uDozDvKv+6I5RWJEfc6oby+G5uBozD3179GuhdMT4wz+PW7vHeNM3CgWQW2Jbs+/BFsPkxRWavgjp6wwojX1+KN2tVp6OMN2a572QU6PaHeEq1YfG+ORXPV+OqmmVhydd2rU6NVXq/uIXr317+WrZ94RTaiBEdXrXvn9G7h74kubg3P0dirtmdb/h5Xf0XwobSrfq8h3Tvi3pVf4HiZBLC6YRIPJlXzzIt9RPcO7gmv5fovK+CwY8D4P4yWy/8a1xQfT+k0Yk32/mBSmVV9yatR9lmZ79K75RHG9fHvzisbag93Sb28ue/jv1aVH69p4hLeaz946z+JnT7wad3vysubwAcwj3HxvXs/URm/vpf+960Dj71hHjb//Aqd0pzxifPwDu+911g==</binary>
            </binaryDataArray>
          </binaryDataArrayList>
        </spectrum>
        <spectrum index="7" id="sample=21 period=1 cycle=3 experiment=2" defaultArrayLength="1412">
          <cvParam cvRef="MS" accession="MS:1000511" name="ms level" value="2"/>
          <cvParam cvRef="MS" accession="MS:1000580" name="MSn spectrum" value=""/>
          <cvParam cvRef="MS" accession="MS:1000130" name="positive scan" value=""/>
          <cvParam cvRef="MS" accession="MS:1000128" name="profile spectrum" value=""/>
          <cvParam cvRef="MS" accession="MS:1000505" name="base peak intensity" value="32.0" unitCvRef="MS" unitAccession="MS:1000131" unitName="number of counts"/>
          <cvParam cvRef="MS" accession="MS:1000504" name="base peak m/z" value="485.028821004874" unitCvRef="MS" unitAccession="MS:1000040" unitName="m/z"/>
          <cvParam cvRef="MS" accession="MS:1000285" name="total ion current" value="44.0" unitCvRef="MS" unitAccession="MS:1000131" unitName="number of counts"/>
          <scanList count="1">
            <cvParam cvRef="MS" accession="MS:1000795" name="no combination" value=""/>
            <scan>
              <cvParam cvRef="MS" accession="MS:1000016" name="scan start time" value="5.5116" unitCvRef="UO" unitAccession="UO:0000031" unitName="minute"/>
              <scanWindowList count="1">
                <scanWindow>
                  <cvParam cvRef="MS" accession="MS:1000501" name="scan window lower limit" value="100" unitCvRef="MS" unitAccession="MS:1000040" unitName="m/z"/>
                  <cvParam cvRef="MS" accession="MS:1000500" name="scan window upper limit" value="2000" unitCvRef="MS" unitAccession="MS:1000040" unitName="m/z"/>
                </scanWindow>
              </scanWindowList>
            </scan>
          </scanList>
          <precursorList count="1">
            <precursor>
              <selectedIonList count="1">
                <selectedIon>
                  <cvParam cvRef="MS" accession="MS:1000744" name="selected ion m/z" value="877.0250494229" unitCvRef="MS" unitAccession="MS:1000040" unitName="m/z"/>
                </selectedIon>
              </selectedIonList>
              <activation>
                <cvParam cvRef="MS" accession="MS:1000133" name="collision-induced dissociation" value=""/>
              </activation>
            </precursor>
          </precursorList>
          <binaryDataArrayList count="2">
            <binaryDataArray encodedLength="6500">
              <cvParam cvRef="MS" accession="MS:1000521" name="32-bit float" value=""/>
              <cvParam cvRef="MS" accession="MS:1000574" name="zlib compression" value=""/>
              <cvParam cvRef="MS" accession="MS:1000514" name="m/z array" value="" unitCvRef="MS" unitAccession="MS:1000040" unitName="m/z"/>
              <binary>eJwN13l8zNf6wPFZs0wkkY2IBLVdWsrtYmkrKp/HVqG0tL0oWuXaWt2U7JPMZCUkEUQrLVH3ahUlqBspkYloTBAySSkRQVI/1UGCLJPJ/L5/vF/fP845z+uc55zXc863a3BlxM1nKyPye16I6BV8PSIs5HrEc/2uR4wbcj2i7XxDxKt/NESEOG5HXB3SFPFJkD1C398eMT/wYcTS1x5GFHk0R6wMao7ID34cMfUfnREnDGom9tZw4K6G3/5Pw4cPNSzyceMvLw+m+HrwapUndq0XO0K8OOPvzbee3Vns252zbn784B/II88g3ugWxJyAIMo8glGF9MY4pS/de/bjLVd/fvUbwCTtIM41Psule8/yZuBz9HEbxiL3YSQ6nufN3iNY2m8Eq4Jf5J3+o5naPpqtHaN5wTkaY9doQtVjiO0aw4qAsXzrM467AePI7DGO253jGNU1jgzXOOpU4YzUhGPWhvO7Lpw493AueYQz0BCOtVs4Omc4czTjcerGM81nPPltr/PRJ2AJmcgN9SR2952Et2EyXmGTueCYzGehU0jpN4UH/lM57pxKD9dULqvfQG94g3mD3uBm4DR6hU3j3qBI3tVOxxg2nedapmN/Mp03W6fzc9t0/Dum84VjujLH6WxzTadNNYNQ/QzO+Myg8rsZ2JwzmGx4k57dZzKn1yxeGPI2Ix++jTNoNqm+cygNmcPeHu9yque/yOk7l9Xe89n88H00ze/zWcv7PNf+Pq94LyCi5wKsYQtZ/WQh9U8XMtKxkF2dC/HrWkizahHV2kVs8VxEreYDjvh/QGDXB4QEf8h5z8UM9llMet/FzBm0mEOBH2F55iNe6LeEXv2X4v73Uuqbl2J9spQJrUsZ3rGUd24uwxy6nIghy1nTuhx723LqHct517mcqq7lTFGt4LR6Ba9oV3BYt4Ln3Faw232Fkq8VZDhX8Kl2JYvdVnLaeyWZvVZyv99KDKNXsufsSsYOWMV7fh9z2nM1Pv1Wc8D3U57p+Sn39F8S1LaGIz5fMar7V4zv8RUHn3zFJfe1PO61lran65gbHEXmoyj8W6LY9jiK0KdR7GqN4qeOKP7ZGcUxZxSnVdFYtdHM1EcT7RfNvgfRWJ5E84cjmsk9Y+j/fAxfBMayMSSWcV2xPB8Ux8pn4vjwrTjOtMbxuGc8CwOM+PU2Yss08mWOkdRWI5FtRvzbjVxR5HcYWewwcsRp5G23JJqjkujVmkSX2sT8PBP3203s6DIRqDNzMiqZXrHJ5G1I5vHGZKIcyXRzJmPyS2HMGymMzUyhdk4q19am0j0jlSVZqQxvSyUsJo3K9WmM6UhH70jnkiK/M105Z+loXelcVCzctIE1KZn8lZ9J0beZlBdk8rdzIxPTNjHNtYl0ryziJ2Yxe20WL3RkUePI4kNNNqUJ2az0zWFYUA7N23L4fPNmqj1y6d8tl4TUXB4/zqXiSS6ft+bSuz2XBwpLRy55jlxWdeZyryuXzaothG7dwv2dW/jCayvznFv5ZO02slq3EfE4j7NP89jTbTvJ/bezfu123LdsZ1D3r/ls69dI928ozfmGbOMO3DftICw4H/eYfLbG5TPX61uavL9j7tbvGN5nJ0VxO/HX72K8YRftXru4GL+L/k93UdG1C7OqgA/VBbyuKSBMW8AxfQEzPAoY5lnAn4YCshILWLC1gJfX72Za9m4y1N9zJ+F7Cp98z49Re8iI3sPQuD14xu+hImUPU7L3kNu2h0O+e5mXtJfyLXvRdO2lbu4PfLzhB4Y6fiDP9QNG54/4qPfRrMjX7cPXcx8dGftozfmJdd/9xISe+5nRdz/frt9PcNZ+2vwP4Iw5wO3YA1TEHWBR4gF2bT+Aeu8BkjoP8I3uIJeNB0kxHWSV+SCvbjrImS0/E7zjZ050P8SBkEPUhB1mxMDD/NZ2mCTHYVZ2Hma287Byhg8z2HUYX1WhUnsKaVAXUqEp5LC2UIlbiFlfyHiPQvwMhazuXsi1mELKYgsZaCrkk4xCns0sZP3mQmq+LmSCrZA/1EeYNukIy7Yfoc15hJfcjvLexKN4JBwlJPco+rajpDiPMt91lFDNMdy1x6jTHeMLz2P08T7Gue7H6JZ+jPqYXyiI/4Vxpl8YkPUL2ebjRKQd53becU6a/8dp3yLeCiri7dgiJsQVMSK+iNCEIgzGItoUjYlFVCcVcdpUREaK0rahiHxHEVHOIua4ikB1Av+YExzuOMEuxwk2dZ4g3nmCj7tOMM91gjdUxYxVF/MPTTE9tMXodcW0KG7piznlXky+ZzHRXsUs71bMznXFzI8tZlpcMUMTiulpLOZOUjGl5mLWdCj9PH7lS/VJbIaT/LrmpDLXk/RNOMkx1Smy/U8xqvUUjo5TnOo6xXv6EppfK+HOuBIio0oIjy5hREwJz8SW4B9Xgja+hCeKpoQSrhhLqEgs4URSCT+ZSvjWXMKm5BISU0r4IrWEj9JKGLu+hGc3lBCaWYJrYwkHj5bw+X2FU2nvKlFyUcJk1WllrafJ9zrNsADFhtPY15VSHlPKfFMpL6eUYs0sZXdWKek5pUzeVop+RykWZymb1BaW6SyED7ewZJyFxkkW8iItjI628GyMhbBYC35xFnTxFloVfyVYuGG0cCnRwpkkC8dNFn4yW/gu2UJOioWUVAtRaRY+TrewKMPC2+stTN5g4ZVMC89vtBCYZaEm10LxVguLXRbeVZXxhrqMcE0ZL2jL6KUvw9utDJV7GY8Vv3Qr4/ykMl6OKeNXcxkTN5aRvaOMPzvLuO4sU+6jMspcZexXnyFDd4bP3c7wpucZxHCGa7FnMJrPcPebcp67Vk5jWznX2sup6iin3FHOic5y/tNVzuLQswxLPItv8G/45P3GaOdvDHL9xld+FaTFVlC/sYK8rRVs2lbB3PwKhhdUcF59jmLtOYyGcyxLOsfklHN4Z57jp5ZzmNvOMd95jtfUVob3t7LvMytxa618HGVlSbSVBTFW3om1MiPOyuR4K+MTrIw2WhmRaGVIkpV+JivBZit+yVY8U6x0pFppTrNyO8PKtfVWqjdYufTASmGLlY1tVlLbraxzWFnutPJhl5W3VZVMU1cimkrGaSt5WVfJ8/pKBrtVEuxRSVFMJXviK/k2oZL0pEpWpVSyJLWSAzsryfc9z5no81R9dx7j2gvMSrjAkJQL9E+9QEP2BQq3X2BH/gXlHrvASI+LnA25yLFrFwlyXMSv8yIa10U2x1WRkVBFsrGK2KQqlqdUsSitinczqui7tQrtjiqMD6vo53aJ3u6XKHrvEqGuS3jqLivv0cucCL6Mc/Nl1COqOSnV/PPLavpGV+NmquZsXjUHdlWzd3c1H/xaTdO9aspaq/lRbSPPw8bnPW18Gmzjgz42Bo+ykbrORnKUDVO0DWOMjfhYG7FxNqLjbaxNsLHGaOOLRGVMko1PTDal/tpYkWzj3yk2JSc2FqcpsdJtLMiwMX+9jbkbbMzZaGPSFhuhe22s7rDxscOm1GObkn9lXJeNpS4bH6lqlLuphkWaGhZoa5ivq2Guvob33GqYaahhhlcNw0Nr8B1WQ/3EGqITaliZVkPkNzUUddZwUFfLTt9atvaoJTukloQhtcyaXkuf6FpCY2rpHVtLSFwtveJrCU6opUdiLYGmWgLMtfgn1+KdXos+u5aCzlp2ddWyzfA7M+N+Z1rq70zc/Dth664QFq2IuUKfWEWcIl5hVCQpTArzFfqmXOHVp1d4reMK4a4rSLerTAu7SlKMIvYqprirmBOukpJ4lfSUq6xPu8qG9Ktkrr/Kxg1XuVX+B5HdrvGO/zWyXr6mvFevgek6O/dex+y6zsWQOpr619F/TB0vhtdxN6aOv2LrsMfV8Si+jscJdbQa6+hIrMOZVIfKXIcuuQ5Dah3eaXV0T68jIKNOqY91DMqqY0h2HS9vqSM8r46WS3WYuupIddWRqb5BtuYGezxucLjbDV6Jv0F4wg0iTTdYFlCPKqoefXQ9njH1eMfWKzWvnqD4eiUf9fRPrOc5Uz0jzPW8mFzP6JR6Xk+rZ0pGPQPb6xnlrGe8q165k24SqbnJHN1NZa9vssDtJv/2uMnAFTe5k3OTLxtvMsizgWcNDczwa+Dc0AYWrmtgSVQDK6IbWB3TwJrYBozxDSQnNCjvlwa+NjWw09zAo80NtLc0MLizgeecDbymusV07S0+9bzFqk23+Kz7bcabbjPJfJtlrttc8LnDjnV3qDHeYdM3d5jlusO/VI0sUjeyTNPIam0jX+kaidc3kuzWSKZ7I6d9Gvk7sBGVsRHfpEb6mhv5KLORfY5GDB5NvOLThKVvE1+OauIGTRQtbGJvXBOnjU3cMjfhSG1Cm97EElsThzqbuKP5E1+PP7m39C7p6+6yI/oue2LucjzuLqXxd7mQ/X+89vY99q29R33sPe7F3eNx/D1cCfcITLpHpuEvBvW7z5U193Gsu4979H0CYu4r5/U+z8bd56Ok+5z45T6mp/f5b7vSR/U3y6r+JrPrb7a7/uY/KjuH1XZOaezKP4GdKzo7d/R2HrnZcbrbMXja6WmwM8DLzmvedj7xsxPjb2d/DztT19mZE2VX9sRObKydtDg7B412ihPtVCTZlfXaeZBsxzPNTv8MJfZ+OwntdrY77Pyn0w6eD3jf6wHrvB+gin/AqKQHVGQ+4LPUhxxzPSTT+IhvEh/Rtf8Rp/XNLIlv5suEZkzGZnISm9mV1MzPpmZOmZu5mNzMjZRm/k5tpjOtGa+MZkLWNzN0QzNjMpuZvLGZdzYpMbKUGNlKjJxmlhY0s3lPM36XlW9XMwWuZg6pWpT/thaqNC3Ua1t4oGuhS9+Ct3sLYR4tyru5hVcNLczt1sJy7xbSfFv4r18L5QEtrO7bwuXRLfwrrwW3pMeMTn5MdNdj/vzzKU/cW3GYWvlnaisPb7RyyKONWSPbiMhrY5Srjamqduar2/lE085/9O1Uurdzw6Od3Kh2/hvdzrqUdvLT2knc0s6thA6y0zsYluAg1uQgy+zg+2QHx1McVKY68FzvIGyDg3tPHRi7dbIyp5PPEp18Y3Lys9nJtRQn27OcDFV1MVvTxXJtF+a/uvB1dfGK2sVMjYulWhexOhc5ehcn3V3YPFzc83TRo5uLCB8X7/m6+KS7C7Ofi6/9XSQkubiS4iIkw0Wkm0oCJqgkU62WXhq1DLSoZcEOjdz5TSO15zXy0nitzHhdK9cUyyZo5YkiKUIrvmhlh2KoaOWYgolaqVK8P0kr9xRrJ2tFN0Ur2Yp9U7Vy5g2tSIxW+iVo5RWjVs4q5iRq5ZZidZJWOhXpJq30MGvlSopWTmzRiqVEK4NdWpmv1slPOp3McdNJYrJOVm/XyWSrTj4P1EuOWS/PJOslr0QvcWV6GadxE48p7tL3pLucP+Uu90vcxavUXb5WDLW4y5Uyd0kpdxe11V3iLrqLt9ZDenl4yBhPD9lt8ZDmVg/Bw1PaT3lKyGlP+VFx3+Ipz5d7ymyVQRoVa9QGcdMYZKviH1qDHFdM0RnkqmK53iDr3QzymodBFngaxNfLIPnjDXLydYOoMUiOQiYaJHiKQea/a5DdXxikodQgf0zwkn8keMnAGd1kUW03GTzBW45P9JbBU71lWKK3xET6SH+zj1iyfKSH1lee6n0lzegrvRN95YAiIslXlpt8ZecGX7m211dKT/qK6s3u0hHpJ853/eSqyl++mxIg4xID5K8NATK7JEC8VYGyWzFWHSgXFB9pAqVDkaUNlEG6QDmhmKUPlD8V/u6Bslfh8gyUEq9A2e8TKI8CAmXb0ED5ITxQasYHysrXA2XrhEAZFhEodgLFLIGyKjFQ/leixOkKlB9VQTJfHyRpbkHSxz1I9r4eJMsig+SEpofg1kNyl/eUgbae8un4YBk9IVgeng8Wx+leUpEQIg5jiOQmhkibKUSepITIY7fekuHdW3ZLb2lN6C3vJ/WWdTNCZWxuqHSeC5WWWWESdTFMjnj3kc5pfWRbZB85P72P5C7uI10+fWVpWj95eOEZGT6tv3h4DBDTlAHyYuQAKVAPlAwGyvy8QZKzabBc6Rws/SYNkVmVQ2S471D5feZQWTtrqLS9PVTS04bKw9BhklM7TMqHDJdRfw2XsIjn5fWZI6Rn+Qj59/URMjd4pByMHCk9zo+U+1UjZUnNSHmke0E2ur8k8zJflonnXpZ5PqOkVj9aVlWOFl/PMRKUO0aGN4+VmLOvyOiUVyX/wasyqXqcpL8VLq6KcDnjMUFC10+QrEkRktMHGbEVUV9AWrNFjs6bKJ2lk6Rg1hQZWTlFjvhNlYrKaTJgVaQErI+UIaumy6GAmbJ3xky53GO2XJ0xW9y3zZaZ29+VFfPmyZPF82Tv8nmybNM8ebRjnpz9fp482LtAGgZEiV+/aNkQbpTRPxvl9+IkqX7RLL10qfJSboa8fzZPcg99LTt1u2XB2O/lwoSfZNbsYvl43ClJ/OKUTHy1XNISz8metD+k4/gtqe77WP4fj2W3iw==</binary>
            </binaryDataArray>
            <binaryDataArray encodedLength="656">
              <cvParam cvRef="MS" accession="MS:1000521" name="32-bit float" value=""/>
              <cvParam cvRef="MS" accession="MS:1000574" name="zlib compression" value=""/>
              <cvParam cvRef="MS" accession="MS:1000515" name="intensity array" value="" unitCvRef="MS" unitAccession="MS:1000131" unitName="number of counts"/>
              <binary>eJztWLFxwzAM5AgewSN4A0OZwCN4FJUpU6ZUmdIjaISMwFFCXAAJgkWKEEmdL5fiT7Ilg8Dj+eDZuf7qFnDgnr6LIfauJcYR2MoHn0PAQHDda9TAOQHBCdTiORUjJ34tngDm6ynw34vaa/bCUhPqYNKEyqOFPrjPkosj9VZa4y5OKmq5BUp7oDmtwtnOtax1M0Zw036c1lCeFOOpJB+rFnPXkj6a4mzNZ5EDT1zwZ/37nJg1e879wutI/jnyHKNZNlAfgXpnjR/LW/Z9T82sHUd5Q8BHwDtdL1SLh7mmXtYM2znKnqx5uZWDnPNEzRltAc9P1gDiTpxBJ/jTyKxr+mx5N/P5IfOmAdgPz4Hbz4CvgAfyj+cH5JvuT8T/TZwrPPdH7IVhpa6Fz6ir9uBSXmrOK31+s+6lZv26zp7ohS+C4Naaa+5ZQc4duV6Lfuk1U/e1AFqLFeLXyDGnVqsugTR0pr3t6Z5nLfMg56720bW8Ytor8UjpL+hF35jz269XPci7uI6LmB88MxZniMR6A9cKcwz2uxa9LdWw9qjcHGO/4Xhb542icwL15SZ0xxoblPb0eslaRBxIvF+KvbXHapLPRpm32HcttBeLl8vb077v5v+gsKd+Jf9UH2NcpbRaWus//gp+AFv0xXc=</binary>
            </binaryDataArray>
          </binaryDataArrayList>
        </spectrum>
        <spectrum index="8" id="sample=21 period=1 cycle=3 experiment=3" defaultArrayLength="506">
          <cvParam cvRef="MS" accession="MS:1000511" name="ms level" value="2"/>
          <cvParam cvRef="MS" accession="MS:1000580" name="MSn spectrum" value=""/>
          <cvParam cvRef="MS" accession="MS:1000130" name="positive scan" value=""/>
          <cvParam cvRef="MS" accession="MS:1000128" name="profile spectrum" value=""/>
          <cvParam cvRef="MS" accession="MS:1000505" name="base peak intensity" value="21.0" unitCvRef="MS" unitAccession="MS:1000131" unitName="number of counts"/>
          <cvParam cvRef="MS" accession="MS:1000504" name="base peak m/z" value="391.021631851736" unitCvRef="MS" unitAccession="MS:1000040" unitName="m/z"/>
          <cvParam cvRef="MS" accession="MS:1000285" name="total ion current" value="15.0" unitCvRef="MS" unitAccession="MS:1000131" unitName="number of counts"/>
          <scanList count="1">
            <cvParam cvRef="MS" accession="MS:1000795" name="no combination" value=""/>
            <scan>
              <cvParam cvRef="MS" accession="MS:1000016" name="scan start time" value="6.51325" unitCvRef="UO" unitAccession="UO:0000031" unitName="minute"/>
              <scanWindowList count="1">
                <scanWindow>
                  <cvParam cvRef="MS" accession="MS:1000501" name="scan window lower limit" value="100" unitCvRef="MS" unitAccession="MS:1000040" unitName="m/z"/>
                  <cvParam cvRef="MS" accession="MS:1000500" name="scan window upper limit" value="2000" unitCvRef="MS" unitAccession="MS:1000040" unitName="m/z"/>
                </scanWindow>
              </scanWindowList>
            </scan>
          </scanList>
          <precursorList count="1">
            <precursor>
              <selectedIonList count="1">
                <selectedIon>
                  <cvParam cvRef="MS" accession="MS:1000744" name="selected ion m/z" value="650.134917565885" unitCvRef="MS" unitAccession="MS:1000040" unitName="m/z"/>
                </selectedIon>
              </selectedIonList>
              <activation>
                <cvParam cvRef="MS" accession="MS:1000133" name="collision-induced dissociation" value=""/>
              </activation>
            </precursor>
          </precursorList>
          <binaryDataArrayList count="2">
            <binaryDataArray encodedLength="2392">
              <cvParam cvRef="MS" accession="MS:1000521" name="32-bit float" value=""/>
              <cvParam cvRef="MS" accession="MS:1000574" name="zlib compression" value=""/>
              <cvParam cvRef="MS" accession="MS:1000514" name="m/z array" value="" unitCvRef="MS" unitAccession="MS:1000040" unitName="m/z"/>
              <binary>eJwN1GtQ03cWxvGEBIgQQBDxAqjFsWu1Vet1VQjK96dVEUu1rNZbqLcKai22oqgQAkn8cxFQqVqL65D1Dluoo4hR1+IfVy2YRUQQFV2t1e202NZS5ZpsXnxenRdn5pnnnPTg+qgA/ztRrW/djSqsa44KHvpbVEtIW5RTq+IzjZo+f6gZ5+FNsq8vT3/1Z35NH3oGB9M5MJS73oPx8hzOII+3GTJ4NPWBE2DARJ7pJvKmTzgTb0TwU3sE4Z0RFHRF8EN3BBMdEWQ7I2hR6BjjpsOk0tGk1jHCQ0eqp45bGh1bvHXUaHUM8tWxyKGj1KlDqYwkzi2Sk6pIGn6PpDZ0GrFaUPhBe5sg1n8GSSGz8Ow3m+OaOawfOIcT2mhaB85l/ZC5NHTHuHbHMNb/fWbaY/lbQBzHPBYRGPARvwctIcZjKXf7L0Xbbxkfu+upCdXz8hs9G//U8+iVnth2Pd916BnTpae4W4+/Q0+GU89tVTy4x5Osjedf7fH498Rzs9dK1oau4gvP1VwatJq/atcwPfQTAn9Zy3f/S8DUlsDm1wm8aE9gTWcCj7oSWNiTQJ0jgVmKRKqUiUxRJXJanchIj0T+4ZlISK9ECr0SOdCZSHZPImpnIqmKdXymWseuAevw81nPBdbT4reBJ+M3ML33p6wct5GbnUnM7U6ipieJOc4kZrltYrr3JrI0mxk6bDPDhm+mbOxmpvZJZsWoZG6/2sIX6q1k+2zlgk8K+9tSCHmVQvHrFOI6t9E3ZAdFSTsYHJDKD4FpzO5lRHRnou3JpMiRSZvCxEWliQdqE5UaM2v7m0npMrvmZg47zHQpLNh6W0j0knjbT8KSIjF/m8SZHRKGVIk5aRJBBonSdImtRgkyJO5lShw1SXTkSXzQKRGdk8Xg7GwuDsnhaU8uRmcuuXm76N87j9aePC458tC559OcX0B+ewHqrgIGpe3mc+Ue1vrtJdztSw757SPGsI+K3gdINhwgpuMA8X2+4p8BB/km/yC104oYkVrEO3lF/OVGMTccxRx3FmNSWFmhtDLNzUqoykqXy14PK/M0Vpb5WumfZqXBYOV0upVPM6z8aLai2WOlVHGEwd5HXJke4XbhEcwNR7hrOsZi6Rj1PseZFHCcE/tOcEhzEu+Rp3BmnaKo+xQjFSX4Kkt46dLoVsJ5VQmH1CWku5fwiaGE6PQSXmWUYFCWMruglPWmMhaYy5hsKcOWXcbU/DIW+ZazvF+562bL6V9UzmvNacq9TxNpOY2n4gyTu87w3s6z3O84S5LjLEudZ5mpqOBdZQUhbhV4qip46dKirkDSVDDLu4I23wpWDKkgXXuOXyzn8N19jkJtJfOjK6kxVlKZUYktr5L7nZWu3p7nzdzzTOg5z7teNhbssDE91cboNBshBhte6TbaXX402ridYaMq00aZyUaR2cZqyUac04aP6gJN7he4YrpImnQROeASgwoucUx5mbXul2n0rOKqsYqTmVV8bapil7mKw2lXUGRfYfveK3weJJMULpMTI5P+scziVTKkyEzaJjNiu0zoDhn/VBl1msxrl58NMg/TZW4ZZa5myFRmypSaZA6bZfZYZCw7ZVIkmQ1ZMvHZMgtyZN7LlZmyS2ZUnswb+TKBBTKa3TJdLlK3zEaHzEqnzEJFNTq3asaqqhngXo2PRzWnfKpxDqzGMaqab83V3Nxfzcbr1TzffpUW1XWGjb7OuD7fM96tBuFWy9G0Wvan11JgrGW9pZblUi13D9ayMM3OBwa7qxd2ZhjtjDPZGW6xEyLZCcqy0zvbjjPXTscuO49323mwx86h7XVkG+rYkllHgqWO5rxbjNhZz9CsekYm32ZBfgMp6XfYYrzD5ow7rJPusDr3DqUejZzUNBJkbGReehPzjE3EZDQRbWliVl4TY2qbGOpsYtm0ZjJTmzEZmrEYm8mRmtld0MyL7mba3O5xqPAe4V/eZ/juFvR/tPC1+0NuHH3IDK9Hrp/wXyb7PCZy02OU+x/TGPyEDvNTVFnPMBx4hu3wM+4rn1M84Dkzc1spOdWK1OcFxX1fsHzYC/b4/Uqr5iV/7nnNt39vxx7VRaFPN9ODHZT9x0mVu0Kcf60QDWqlKAlUithopdiXpxTaK0rR9W8P0XG5l1hj9hY517RiVJaPeOLVW4TnBIjx1wJEbXag0M8NEj89CBIf9u0vwvyDhUdMsKifFyyuZAeLnH1hovFgmJhVEyY+soeJHQ1h4rfGMFFY/JZ4OHmE2Bk9Vji0k0Rx7BRxM3eq6NUaLk7URYpBJ6NE4/4Z4mzwTLHg3mwx8GS0aFkVK/YfiBNZP8eJ94ctEedGLhEfBq8UOdcTRPn4VLFygkk41Bbh7f2VKFpcLEKnnROXF9rE1KfXxDua78X/Aa8aZ48=</binary>
            </binaryDataArray>
            <binaryDataArray encodedLength="252">
              <cvParam cvRef="MS" accession="MS:1000521" name="32-bit float" value=""/>
              <cvParam cvRef="MS" accession="MS:1000574" name="zlib compression" value=""/>
              <cvParam cvRef="MS" accession="MS:1000515" name="intensity array" value="" unitCvRef="MS" unitAccession="MS:1000131" unitName="number of counts"/>
              <binary>eJzdlMENgzAMRb0ZPxswCiNwZIQee+wYjNJRiBO7mBRoo0CEODxFKFby/f0JUd9QNd4gGlyk87Qe8jwRgYcQa3X9kH7XRLQh0fmlcU33j3PZE/WC14d40stdXAfjifUo15MsbZmUnq19pd6eqTlHu50JMybz2TrjCP3qS8jBTvaO8sLO4ky/tR+In/b+UFsxA6P0HP5vN8Nv1cvF/dbNc4etx7Knf7KgMyx+QwoyXZu1PF1R5/2YAO/4ZCE=</binary>
            </binaryDataArray>
          </binaryDataArrayList>
        </spectrum>
        <spectrum index="9" id="sample=21 period=1 cycle=4 experiment=1" defaultArrayLength="6192">
          <cvParam cvRef="MS" accession="MS:1000511" name="ms level" value="1"/>
          <cvParam cvRef="MS" accession="MS:1000579" name="MS1 spectrum" value=""/>
          <cvParam cvRef="MS" accession="MS:1000130" name="positive scan" value=""/>
          <cvParam cvRef="MS" accession="MS:1000128" name="profile spectrum" value=""/>
          <cvParam cvRef="MS" accession="MS:1000505" name="base peak intensity" value="63.0" unitCvRef="MS" unitAccession="MS:1000131" unitName="number of counts"/>
          <cvParam cvRef="MS" accession="MS:1000504" name="base peak m/z" value="650.017052191757" unitCvRef="MS" unitAccession="MS:1000040" unitName="m/z"/>
          <cvParam cvRef="MS" accession="MS:1000285" name="total ion current" value="4035.0" unitCvRef="MS" unitAccession="MS:1000131" unitName="number of counts"/>
          <scanList count="1">
            <cvParam cvRef="MS" accession="MS:1000795" name="no combination" value=""/>
            <scan>
              <cvParam cvRef="MS" accession="MS:1000016" name="scan start time" value="6.68075" unitCvRef="UO" unitAccession="UO:0000031" unitName="minute"/>
              <scanWindowList count="1">
                <scanWindow>
                  <cvParam cvRef="MS" accession="MS:1000501" name="scan window lower limit" value="500" unitCvRef="MS" unitAccession="MS:1000040" unitName="m/z"/>
                  <cvParam cvRef="MS" accession="MS:1000500" name="scan window upper limit" value="2000" unitCvRef="MS" unitAccession="MS:1000040" unitName="m/z"/>
                </scanWindow>
              </scanWindowList>
            </scan>
          </scanList>
          <binaryDataArrayList count="2">
            <binaryDataArray encodedLength="26008">
              <cvParam cvRef="MS" accession="MS:1000521" name="32-bit float" value=""/>
              <cvParam cvRef="MS" accession="MS:1000574" name="zlib compression" value=""/>
              <cvParam cvRef="MS" accession="MS:1000514" name="m/z array" value="" unitCvRef="MS" unitAccession="MS:1000040" unitName="m/z"/>
              <binary>eJwU13dcFFfXwHFg6VV6kSIdKSp2RRHYH72DdBTsNbEbYwO2sID0IgKaRE2i6b0aFaVj7yamqjGJyZPEFJPYeM/7x/czOzP3nnPv7MwtK00eKIctHyidbR8oZ9s/UOZWPlCu1D1Qnqp9oPyz/oEyuuWB8sOOB8r/PXmg/NXyodLA+qHS0eahcuyoh8rF9g+VWxweKmsdHypfcHqovBckvzc/VIbXPVQ+1fhQGfbhQ+Ur1o+UR20eKUN9Hynn+j9S9lc/UuY1PVKO6nqkfMXqsfLHUY+Vj20fK+3sHysDHB4rIxwfKzOcHisbXB8rqX2s7Gh8rAzb81gZZf1EWW77RNnt8ER5dfsTZVzDE+UfTiPK080jyluvjyifi9bj3QQ99jXqMTSox3dDemgu6DHqoh57ReAlPd4Tcy7rcfOKHtprehxV6LPFWJ9jZvr8bqtPeKQ+YxL1eS9Hn0StPgsq9TGq0ueVan3M6/XZc1KfoV59cvr0+U486Nfn6Dl9tl7Ux+uyPtMf62Otb0C+oQHfi8dGBjiZGDDe1IDLZgaUmhvwi2i2NKDC1oCiBAPMMwxwyDXgZbUBkzQGpGgNuC6WVBrwh9ipM8CiyoB24VdtwDtido0Bw2JtrQGPxLWTBtzrkVh9Uk749UuZAQPyBg1wPmXAQbHjnAHbv5C4Rgr+EGXGCixNFHSIAFMF74koMwWnRYG5gjtig4UCPUsFdcLNSsEhMdlaQbdItVHwhbC2UxBkr+Csg4LzsQrmxSm4K56JV2CYoKBJvJaoYHqSgtUpCvanKTiSrmBhpoKDGgXhWgXHRHKlgutiiU7aJ8qqFFhVK+gUgTUK3hfRuxQU1yr4SWyuU+DRILHF9EYFfaJwr4LfBxSYDynYI6JOybXTCjadUZB0VdqjMOSmsSE1poZ0mxvyiY0h7faGhPgZMogh6+IMmZJoyFdJhuxPNWR8miFJ6YbYVBoSV2XIgmpDtjQYcrRPrvcbsui0IWaXDDGyMKJFfIQRb5ULrREFOiMMq43oGjYi+LwRPsbGPGtmjKWDMVecjCmJNCYo2pjLMcZcizfmWLIxj7KM2ZVtTH2+MVvVxphpjPmq0ZiXW4zRnDQmvNeYviFj3jxjTIiBCYkKE5YZmqA1MiHD1ISnzUx4LGrNTRhtYcKrYqalCdG2JlxzMsETE07HmvBsvAmmCSZ8mGjComQTXkg1IXeuCbfVJmzQmKDQmtAs3q40IUpnwvwqE3obTXAcMGHOGbn/uQlWClP2iVBDUz4TyUam3BAPjE2pMTHF1dSUV8R0M1MGxQ/mphhbmrJb+FuZohplygFbU9bGmDIn1pSzYn6cKVYJpqxKNuWh2JViiluqKT+lm3It25T7c01ZrzLFQG1Ks3hHY0q01pQLYkGlKfdEuc6UUVWmvCAmVJvSLdbsMmVEvFlnyq8NptS2mWLfI7H6JdaAxBLvDppycciUhcOmVFyWmDdMOWhgRo/CjFuGZiiMzfA1MeM9oTQ145JYZGbGn2KypRm3rczIcTLjqpvUiTMjO17qCcNEM7o1ZmRozfhOrKs0Q19nRrN4t8oMzS4zXqo14+MmM/5rMeN4vxl6Q2Y0Ce9hyXHajL+E5owZeefNGHvJjE9F0mUzekfMGG1izixTc86IX83MCbc0J8vKnJvC0MacVmHtYs7QLHPux5mzL8Wc46nmrEs3J3G1ObdbzNnUas7U581Z32OO+5A5XRfMuXrNHLcvzDmoZ4G5oQXuVhbMnmzBx1EWPI6xICbWgkvCJcGCSakWHM204NssC9ZlW1CXb8EYtQVuOgvW7rYg+kML/IctWHregp2fW7D/CwtaFZYEGFryxNiSRhNLrppZstzckigrS/62tuSpQEssoi0JSrLkwzRLXi+05KstlqyosOShqFNZ4qW25B2h1FhyRSzTWvKf2FVpibvOkjdFVJUlF8X9akuqaixx22WJc4Mlw62W/Npmydu9UrdP6gxYsmTYktGnLblwxpLsJ5Z061uRZWDFbXHL2ApTUytCzaxkvrBik4UVJpZWGDlY8XGsFUlJcky1wqBYyqqs2Ky2olMjdSut6KqyYly1Fdk1VpjXWnGizoqcZit62qy4dMJK2mBF3YAVDFnhfdqKz89Y4X9ZYl2zok0EXrfim8+tcBux4qKeNf/oW1NjYI27wpoYQ2sui2VG1jwQtcbWeJlY867A1JprYqWZNY9Eg7k1PhbWvC/iLa35Qqy2smZEHHW2ZpOrNd2jrdmINSax1nSK0DhrjouseGu+F1sSrDFPtGafmJBkTY/ITbbmJ2Gdai3jpjWT06wZEL9nW3M215oPNNYkaK25IZ6utKZVZ01glTXfVFuzvsYao13WhNRak1lnzW3R02jNiv3WvHfMmmP91jwzaM3Us9YcvmCN5mdrXlHYcM7QBncTG94SSlMbVpjZ8KGFDU5uNgxGy70EG/4qsGHmThverLAhRiVl1DY8Eo0aG3y1NnxVacM6nQ17qmwIqbYhq8aGF2ptuN9sg7ZXzs/aoL5kw4UrNrxtNIp9lqMotxlFhO0oauxHyTw3ir+TRlG6cxRVZaOgYhRHNKOw0I3ieRHWM4qdfVJ2aBQ3To1izelRNBvayrtkyz1zW7QWtrTY2DLkYEv3LFu+whbfNFuS020Jz7KlXxRm2/KkzJbACltuq2yx0thySmvL0zVSp9aWnDpbvmmV8u22rD5ly/Zztpy9YMvnenY8pW+HgYEd7SJEYUe3yDG0Y6eRHfut7Pg92g4ldrySZMeyFDsmFdgxr9COk+V2OKntiNLYyXdlx4jWjmM6O3ZU2zFrlx0XxKf1dqQ32HGwyY5ve+2YP2jHn6JqyA7PYTveE+tP21F8zg6jyxLzSzucv7HD2sBexlV7ZijsOSsWGdrzr6gzssfX2J6PRaqJPTfFFlN7rMzsmWZuzxnxj4U9tZb2fGRlzzM29iyws+e+qMYer1h73hffxNnzfII9JUn2mKfbM5xhT2mmPWOy7flA7J9nz6UKe5ar7HksWtT2HNPYk6215yexs9IeB509r4g5VfZcFiur7RkRbTX2BO+yp1vk1NrjVG/Pa+JKjz2reu3R67NntwjttydvwJ5fhGrQHuWwPZ+LvjP2FJ6153dRec6ed87b8+UFeyZdtsff0IEjItPIgR+EnYkDh0WkqYPMNQ6MmDnQZu5AsIUDv1g6UGHlwHg7B951dCBf6cCvQoMD6+Id2JfgwGCiAzMyHHg114HTNQ642jryr5MjH8Q7cjbHkRfrHNG2OPJNmyNu/Y68IzYNOjJj2JETZxyZedmRiSOODIk6fSeyFE78KN4wcmKdiRPPmTrxn7kTb9k4sd/OiZmRTrRFOXEvxonD8U5cSXBidaITiiQnOsVgshP3U5woy3BifbYTk9VOBFY64VbtJGtaJxJqnPhGWNU6saLeiV3NkmePE4uPO/Fsv8QccOKpIScMh51kTeXE8CknFpx2IuCsE3PPOfGLSLjoxEuXnbh0xYmB6054GTjzofhe4cx2Q2deM3LmeVNnzpg588jcWdZszgRbOnNSrHVwZqqTM1WjnXkx0ZmIJGc6UpyZkOrMs2XOXKtw5mmVM8ZqZ/aJKRpnTovFWmceipZKiaVzpqDKmXvCsc6ZNwT1zlg0OjP/pDP3RX2PM0d7nWUP4Yym35n3BpxJHnTmptg65My0s84sPedM3wVntnzuTMKPzhQbuKAydsHW3IXrFi48b+XCMhsX1s5xYQAXSmJdqI9zwTPJhdg0F17McGFWpgun57rIuOTCx+UuZFS4UK5ywUXtIms6F87XuLB8lwvdjS6c65d4Ay40nnIh/4wLv4uD112I+NyFaANX1itcuWTkSpeJK5NNXVls5kqfhSu6Ua78aOfKOw6uvObsSme6XM92RV3kynSVKxfECrUrBhq5JyZqXVlU6UpYlSv/VLvSUONKQpsryj2uhPa4cr/XlSNDrswdduXD0648c9mVw1dcGXfTlVIjN/It3PCxcqPCzo0tLm4ciHcjIsGNy2J1ohvPJbkxlOnGkx1yLHOjXucm84wbBdVuHN3lRm6tG1V1bmQ0u7G9w40HH7lR2O3GJ4Nu/DLkhnbYjbcvuzHWaDTdpqOZazeaXxxHS47RmCSNlv3LaJ5PHc3FtNGsSh/N6dLRzC8bzT+iqXw0wRWj6RX/qEbTqB7NPO1oxupG0yOKq0bzt2ioHs3JmtEU7RrNicbR3DsxGr+e0RwV9wbk99Bojol7w+L8aPyvjGbXNYmv7y5rfnf6xL8Kd5lH3Ak1knNRYuxOqZk7LebuDFjIb0s5WrvzBe5sSnDHJtGdL5Pc2ZzszqgUd7akuWOb7s6zme58m+3Oe/MlTpnUr5B6KncWqN15KJZUuzNplztdde6saHCXvbU7V9rdOdHtTuugu6yV3Qk/LeXOuNNx1p0z59xZdt6dqRfdWXnJnelXJM6IO216HozX92BILDbw4InYo/BgoqEHZ8QyIw+6jD2YYuLBebHS1IPnzDyYYe7BAUsPtjp78OUcDzZHeWAb7cFr4tsYua70kBHPg7dEYqwHt8XOOA9c4j34IcEDVaIH7kkefJrqQWC2B8VzPXiY58FwmQcj5R50VngwWeUh76gHhhrJKWZoPbgkTHWSW1yr8sCyxoNtDR780elB2wkPXhz24NlzkvOC5BRplz3I/0LqGnhySZgZehJp5MnnYqOxJ9YmnrIW88TB3JMyS0/ZS3tSY+fJzihPforxRKP0JCdWrsV50p7iycRUTwzSJVaG1J/riU2OJyvLPHmh3JOICk+uinUqTyzVnhwSMRpPvhJbtJ7YV3rypnCr9uQDkVHjyc+icpcn3rWe5NV58oeoq/ckqMGTfxs9aWnyZKjZk5EWT4zbPbHq9GRKtyerTsj5SU/2i1k9nlwT63s9Odznydf9nmwd8MRx0JO3RfKQJ+6nPPlI+J31pPCcJ3+Ls5elfQZePKvw4i1DL5KMvKgw9uK+hRfX7b3Y4OCFtaMXP7p6MSHOixmJXlgkS7l0L74XFRleuGd6UZ3tRfdcL8bleTG10ItN5V7Eq7y4KUJr5LzJi9ebvShr9UI34MWxQS8Kh7xoGvbipfNe2F/y4pOrXtRe92L2Ey9G6Y3hV8MxxNqM4We7MRxzGMNe1zGoksdwJ38M71WMwVczhpk1Y8hsHIN/8xje6BxDYtcYFg6OoXNoDFOHx3BJrDk1BuWZMaSfH4PuwhheuDaG69fHsPbxGCyfjOGwiB0Zw3dih543rvrefCAyDbz5VdQovGUv5M1JMd/IW9bx3rQbezPJxJtzYpWpNyZm3jhYenN/lDfDdt687uzND7O8GRPpzWcif443TVHehEV7szTGm4R4b24Lj0RvPhG5Sd4sSvXmSro3cVnevLjDmy93epNW4c3PQqfy5j+NN21ab85WenOwypuoaikj0mq98a335rj4t0HKNEp7WrzZ0uaN+XFvXhbbT3jjclL61CN9Er193jzu92bqoDcWw97sPO2N2xlvas95M/a8N33C/Ik3jHjLM/HBTd+HbAMffhNjDX1YaOQjY4IP1mY+vCYqLHwocvEhM9KH3igfPk3wIS/Rhz9FY5IPYck+sob1QZflw7y5PkzO9eGjIh9W7vDBZKcPL4roMh++FlvLfXCu8OF9kany4VexS+1DkMaHPrFQ6yNrXslf6cN0nQ9XxPoqH2yqfXhdJNb4cEeMqfXhqCis8+HCBz4YHvdhv4js9uGG2HLCB8eTPrwr0nt8+EVU9/oQ0OdDjyjt95Fn5EPngA/TBn24LNYNSZ+Hpc8i4ZQP3wvVaR+8zvjgesVH1jU+rB3xwUrPl9dEgr4v3wuVgS9eCl8+EwWGvvwjWo18CTf25awwNfXlJaE08+VbscPcFzcLX2ocfQl08qVXbHDzRRflS0mMLx1KXy7jy6QUX55O9eVwmi+x6b5MmOvL2nJfrCokv0hQSX6hVvtSpPXlX7G70heLal/iany5JSp2+XK/zpdzDb64t/oSfNyXQaE44cuSQV9eGPJl9rAvTqd9+fWKL/ce+xI64itrT1+W6flhpO/HARFl4MfXYpvCD1dDPz4Uc438+EM0GPsRZuLHKbHc1A9jMz8OimhzP9ws/fhY5Fj50WTtx4pRfnxr58fLrn7YR/vxjkiP8eMXUaP0Iwg/+sWiWD/04/x4XsyO9+MLsSXBj/cT/chM8qMu2Y/BFD+WpkreuX6Yz5ccZX6crvBjpcoPU7UfSo0fHpV+HBEFOj86Gv1oPukn+wU/bvX7MeWUH7pzfvif96NHLLjgx4jYd9GPiEt+vHfFj9Drfvxp6s8xG3+KR/nzQHTY+vOWgz+ecf58menP9wX+fFHuz7MV/jir/PlArKr0x1znz2GhrvZnRp2/jGX+1Df5c/GEP18P+bNj2J9PT/nTdsaf6ov+KK7488/n/rz0yJ/pBgGyHwngN1FvHCDzcgCmZgHcNg9AbRFAt2UAj60C+MA2gNWOAbwaE0BvbABfJQSwPTGA0UkBfCLykwOYnBpAcFYAy7MDmJcfwEfbAsjdHsDfonVHAJN2BnBBrC0LwKY8gDdFakWAjE0B1KgCGKsOYFAs0wRgrA3gRaGsDOCmqNAFMKYqgONiXnUAj0RXTQBbagNobgggsC2Azr0BfPtZAGVHA/A8FsBRUXw8gIeiszuAGScCuC6eORmAU08A74vs3gD+EE19AUzoD5B1cgBPDwRgNRjA6yJ5KIC7ono4gIFTASw9HYDRGWmbUJ6VtomuixLzscR8Is9JzB0J4E/RrBdIuH4g58Uag0CsFYG8IVIMA/lZ1BgFMmQcyMumgcSaBXJbqM0DGbEM5DmrQEaPCuSKfaDs/wLJcgqU8T+Qf8TuKLkeHcjGmEDslYG8nhBIcmIgY5MDZXyUWGmB+GQEsiAzkOezAvkqO5Dp+YGsnR/IirJADpUHcqciED91IAbaQA6IbysDKdMFcqwqUJ5vIHtrAonYFcjW2kBc6wL5ROxuCGRqYyAOzYFMaAtEezwQ/+5AnvQHUngqkAei43Qgky8Gcu+K9Pux9PtJIDYjgbwp0vSC+J+o0w8izCCI02K1IggLwyBeE0lGQdwV1cZBjDUJYlAsNw3ikFkQd8yDWGwVhI9tECfEPOcgmBOEOioI3+ggesTCmCAMlEEcENHyhX8nKmKDGBMXRLcYiQ/i68QgHqUEcSMtiPzcINrzgvigMAj/8iD6xJKKIAxVQbwoUAdxW2g0kkMbJPuaIG5WSf6aIL5pDmJDdxAXe4NoHgwi/GwQb58PouFaEG88ln4+CeIp/bH8TzEWK5Ox1JmNJdVqLM5ZY/k3eyyfF44lTjWWO2KZdiyHK8eSoBvLipqxJNWOZVXDWG53j2X54FheGRrL3eGxhJwei+XZsYy7MJaz4t3rY2n/ZiwbjINxtgyW8S+Yz2yDeWwXzNcOwVjEB/OaeDslmEvpwcwuCMZ7WzALtwej2BEs64Ng2BnM96KyLJjA8mAGxPKKYMxUwbwizmiDeboyGGtdMG+JjKpgJtYEk1sXjFtTMI+ag9nXEsy5I8FkHQvmT9F6PFjWltKek8E86AmmqzeYWX3B7OgPpnQwmFvDwfifDmbS1WAOPQim5lEwIY+DsRoJlvckmHS9EH4XTfohTDQIYaMihGNmIbxgEUKibQhvO4bQHBnC5Dkhsl8IwTk6hAcxIXxFCDtjQ+S/DsEgIYTYxBDuCF1SCEHJIYRnhLBGE8L1qhD8GkL4uTmEs60h7N4jdY6GsOBYCPf6JHa/xB0M4eFwCJGnQ7C9EkLAoxAGxPLHIbKmCeE1kToSwq+iUS9UvvNQLoqNBqE4KkL5SOQbhtJlFMos41BOmoayyCyUl81DSbAI5axVKNPtQilxDOXY7FD054RyUBAVyh2hiw7lVEwombGh/CFa40KZEh/KNeGWGMoRMS8plBERkBbKivRQPskJpSg3lDn5oagLQukvDOWr7aGM2Sn5hVF5qHz7kr8ilLtinSYUO20o74sOXSgRVaF8KRLqQrlwXPpxIpS+/lBShkL5VYSfCuWScD4TSuFZyXFB8l6S/j0MJVkvjAb9MMINwvjEMIwokzBuCo1pGCvNw7hnGcZMtzAmh4WRFBnGc4TxR1IYW1PDiMsMwy4njNzcMGblh3FjZxhe5VJOHUa9JgxnXRhFVWHE1IQxXBvG4bYw9g2FMWc4jIDTYfx5LgzjK2F0PA7Dw2QcCebj2Gg1jk7ncXjEyLFgHLNV46h5cRxZR8fRMziOtFPj+O3iOJoujeP41XFs+XIcZ5+Mw0FvPB9Yj+eW7Xi0ruN53308uVHjGRU3nqiM8eTljGd+2XgUuvH8tns8+oPjiR8aL89mPKnXxtN6fTyJj8bT+Hg8k56M56rYOjIeD70JmBhM4FWRqphAq+EEphlNYKfxBLLMJ3DLfgLGsRP4ImECfUkTWJ48gbdSJnA/dQLfpk/g8Fa5t2MCO3bKvXK5VzEBjXYCpyonYFc1gQ/E560S4/gEcgYmsHdwAutPT0D/3ATMrkqOJxOYrReOVj+ctYpwPjYMx8MiHDOrcALtwil0DGeLWzj5seEsKQ7HZ1s4K7aH886OcKLLw7mgCueVynBSdeHcExU14QztCuep2nAK6sN5tiWcpBfCWX5M6hwP57/ucDb1hfPqYDhpQ+HsHg7n/sNwOh+FE/k4nFsiwHQiK+0msnz2RHTJEwlNmcim1Im8mjGRE6qJVFfJteaJ3OudSFvfROafmoji9ET+sZyEucMkWRtNYp/TJO44T+JI9CQ2JU5iUfIkLmVOIid3EnUFk9BvmERy4yRmnp7ET8aTmWQ6GXPnyfydPJkJ6ZMZmTuZF3MmM7ZwMq7FkzHbMZnsnZMZ0kxmZaPcb57Md92TuXByMhN/mYy+/RTaHafQHzeFOalT8M6cwlNZU0jPncK5HVNYuWsKNrVTuN00haGeKZgMTCF2eArTTk9BdWYKZ89OYesXUzA1mCrPfypF1lNpUk5FHTuVzfFTsU6ayp+pU8nNn0pE8VTeqZ6K6e6p/NoxlS19U+V7nIrt4FSmn5vK6u+mMmwyjXcspuHqNA09t2n8EDeNyQnT5D2aRkXiNIKSpnFWbEqehk3aNELzprE1fxob1NNQVE3jFbGvZhrsmsbPIqxhGt5N08jbPQ314DS2DE/D69Q07lyWmFenyXw8HRuz6cwzn84Zh+lsdJzOD7Onk58wnZcTp+MydzpXy6bze8102ndNZ07tdG7UT8ereTrfH52OY9909IemkzE8nX/Ec6emM+vsdI5cnU61/QzCHWbIXmUGL8bM4G7sDAKSZ+CeOoMbhTNo3zaDUt0MWutnoGqeQe6VGTwWQSYzuW83kytuM9FPm0li5ky+y5nJxsqZHK2eSU79TNIaZ7K7ZSaRrTMJ6Z/JqcGZjLOI4LxVhLyDEezxiKAwIQKDxAiykyLYlxrBxLkReBZG0KaOYFplBOFVEYTURLCmIYL3WyMw2h1BbnsEh/ZEyLpTyh+LYF1fBK79EVgNR6B/NoKNjyP41GAWeqazeGg2izq7WVxynsV2l1kcipPfObMYKphFZ+0sGhtnMdw1i896Z1E6MIs3h2dx2XC2fJuzecNpNq+4zOa3hNnsSZzNjLTZlOfMZnvebF7tmE12p5QbmI3e8GxePj2bjDOzSbwwm98vzeaeaSTRlpFUOkfSERdJa1IkEamRsi6MJKQgkrLCSC4WRXKmJJK4qkja6iJpaYjky85IXhuU+/cjWWU9BwfbOdjZz6EleQ7Hds/B4OQcXhd5PXPQ7xX9c3hNjAzN4dXhOaTfEF/NIc4oik7zKH6ziKLDOoo97lFEB8q5Ooq4hijiW6L4syuKwyejmDsQxYjIOxOF4eUo3hQuhtGst4pmaFQ0m+yjuR0ZTUtsND/FRdMaH01UUjS/iL3Z0aQWR5NRGs2jhdGc1EbzVGU0btXRnG6Kxq8tmu17ornSJeVORJMzFI3x+WjeuxjNp9ejOfZlNP23o1GaxvDvqBgqI2O4HRtDY1wMs+JjiEyM4a74JTmGF7JiaNHKeWUMu3Vy3hvDwf4Y0gdiyBqK4YnIORVDwZkY3jsfw4nrMbh+EcNbIzGyNlBiZ6LEz1ZJpJeSJH8loTFKvo1TcjtBCWlK/s1S8nGlEp9GJReblfw5oJT3Scm755U4XFVSZQzfm8FdC9jmCzVJ0JaGrGWhez4c2wEHm+GVVuh/Dur7wfYqvGMey3yLWJxHxdIrLjjE0u4RS0l0LJ/ExLJUGStjWyzPJsbybVosdemxNKlj+VkTy/O6WF7fFcunDbFM6IjF7kQsq09K+Z5YNvTGcrYvlm39sXxwNZa2R7FctIxDZxPH5FFxmIyOY0ZkHPdj4liQEEdPchxrU+I4lRpHeUYcbeVx7FPF8a86jmytnLfJsTOOuO449p+II683DqO+ON4Vpf1xHBmIk7VxHE5Dcfx2KQ5zg3h+tY7nuHM8OuKJjI/ng7R4ynLimZofz4vz4smaH8+f5fHka+L5azCeJ8PxvPplPBuNEshXJmBCAh+IRbEJHI9L4On4BLYkJnA3LYF52gQ+qUzAqSqBczUJfFGbwHNNCRztT+Cb0wn0XUvgmmki7o6JTHJN5EFEItuzEkkvSOREdSLKpkTWX0gk7noifwtHxySej01iQ0ES9fOSMNqRxImyJO5qk7CrTcLvZBKXRHhvEnP6k3huIIlbF5JY9XkSQV8m8f3XSTiNJBFllIyleTIrLZIZskwGu2Rs5ibzVU8ytb3Jsu5OZsWpZLacSebmjWSMFCncMkvhN6cU0l1SuBaVwg8xKbQrU4gjhfvi5dgUcuNSMI5PYWlCCv2JKTIOp+CXmwKFKVxSpTBJk0J2VQqK1hQ2tKfgcjKFGf0p/CR+/TKF5fqp3DVOJSchlWdSUnmQmcrp3FTsd6bKvjuVJb2pMhekUjWYivXNVCY9SGWbQRpfKtKoM0zjV6M0zjqmscQjjRlz0uiMSiM5Oo1H4o2YNOYr07AmjeNibWwa3nFpXBCq+DT5htJoTUzjflIah5LTyE9JwzQ1jZVpaZxKT2O6Ko2fRIc6jSRNGg/F69o05lVKTJ3EFGuqJF51GpN2pWHWmManYlmnxDmeRnRfGn+IuQNpGA2msUo/nQVF6aTtSCdCk867unSCW9N57Uw6886ms/erdI4pMnjGKYOlHhm8G5mBU1QGz0ZnEByTwZeiXpnBPTI4GJvB3LgMefYZfCRWJGQwOjGDoxkZ7MnJYOa8DF4ozyCrIgNXTQbjKjMoqMngs10ZTDmRQWlfBnb9GWweyGD/qQzczmXQdSODwicZXNbPJM0ok8UmmbzllEmkeyZzPTP5YE4mp6IzaSETq4RMeW8zKcqTaxWZ3FRnsqIxk9stmRw/nonfiUyuiqqTmczsyeR/4vneTDL7MlH0Z/KhWD6QidtgJqdF2VAm4cOZsufL5MHpTF4/k0nJ2Ux6zmWy6XwmtRczSfkyk+n6WdwVew2ySFdkoW+YxXtiqVEWw8ZZ7DDJYrxpFjdFnHkW/4l5llnUjsoick4Wv4uDUVnkRGdhGpPFp+IpZRZeZHFRaGKzmBaXJXOG5IjPIi1BciRKDrE0SWKnyu+dWSwpy2KCSvKINnUW8ZosHojXtVnY6bL4sjqL6F1ZFNRl8e5eKb9P6r4g5UXr/iwedWfJeJgFA1ncF68MZrHmYhYfXc9CdSOL1K+z0PtG6n37/33Nlr5my5o0myErEZXNuJhsvhOtymwZxbJ5IN6IzaY0Lhv7+Gz6xZaEbEISs2lKymZXfjauW7NZXJ6Nc0U2w2KHKpvdmmwStdk8Eo5V2QyKbdUSs1bi1WUTsz+bqyezOdCXTcSpbPafzkZrMBcvp7l4d8wl/qO5nDoxlzs9c+nonUtq31xUQ3P5aXguhmfmUjkylzWGOUSa5FAencOkmBxOZOcwNieHA6ty+GZzDg+25LC8Igd3VQ41NTlsasihfU8O2Z/m4Hs0h6ui5pjEOJ7DH+Ll7hwKT+RgfTKHk2JzTw7BvTl8LZr7cojrl5jizYEcFg7mMDyUw87hHL4/lUPqmRxWnMuh78scztzKofJJDjNHcmR/Lu3RyyVXP1fmiFyOifWKXAIMc/lC1BvlEmOcy33xqkku28xzOTcql+vOuSzxyWWqfy5XZ+cyZ04uf4pDUbkURediE5NLj3hGmUsouXwrWmNzSYjL5ZF4Oz4X18RcpiTnkpWay6dpEiNL6mfnsn17Lh07c0kty+XD8lw8VblcFDp1rowfufwm8itz6dblsrEql6aaXD5pyeXJc7mc7c5FdSKXn0/m8nxPLnN7czHty+Uz4T+QS8kpiX8ml/Czudy7Im28nsut/3Jpf5BLysNc9B7lUmCQx2bDPIKN8njBKo8c6zywz2Ofax6VU+VeRB6ts/NIjMzjsXh3Th5Lo/IYHZ3HeaGJyWOGMo//iQPkkRubh0VcHt1iY3weYxPy+Eo0J+YRn5THQ/F2ch6LU/JwTc3jjFCl5TEtPY+fxdzMPI5l5fFmXh5flOaRuSlP9rl5TCzL4wfRVZ5HRkUeRqo8PhFPq/Pw1eRxTdRq84iuzONv8aouj5KqPOyr8xgUO2okxq487oiu2jxZS+Xx+kd5rD0uebrzUJ7M41/xRk8eTn15nBLl/XlMGcjjrnhuMI/soTxMh/NYfyqPgNN53BCxZ6U/NySefj7XRJQin7+Fg3E+Q+KIRT5fWOWj9crHaHI+d2fnsyE6n69i8uWbzued2HxGx+fzW2I+q7LyOdqXz9pr+ZwwLCDUuIDdJnJ0LiDas4DXvQpw9i7gmcAClFEFzNghx+cL+N+nBRw4UkD+ZwVYHS3g2WMFjDtewG2RfqIAo5MFrO0pIKC3gBsirr+AZYMFlJwpYM3nBfz8qID9jwuwHCngpNiiV8gt/ULeNStk/ehC/vEtpGp2IZGRhfwlXp1TSElUIY7RhTJXFFIRU8g0ZaH8/4XkxxZiHVfIhIRCNqQUUplfyJaFhTy7o5DOskIyygv5rKKQIHUhBbsLCX6ukG+OFeLbU0juVSl3vZC2bwo5ol/EV4oiSiOKcJpVxGmhnl0k68YifhMvzSmiOKoIu+giBsXOmCKmKIv4WeyniLzYImlHEb1ia3yRtKeIH8S+xCK6k4vYnFJEaGoRN0VHWhHp6UUkz5Vr2+Wa6Ngh13YWYVRWxGdifXkRQRVFfCPaVFJWXYSBpoiPxRptEf6VRdwQCVVFPBGraoq43FjE6Dap92kRX4vkz6TOUakj/I9LedHcLXVOFDEiPjhZxOqeInx6i/hcNPQV8e5AESsGi7g6VETtcBGvXi1C83kRh28UkTZSxBG9YoIMivlGtCmKSTEs5hOjYgJMihmOLObXqGJejC6mKKaYMoqZGlvML2JnYjE/JxVzILmYSenF5GUWE1xRjJGmWPYwxaxrKGbNCYlzspivREtPMR8PF2M2ah7P+8yTOXaejH/zOBMzT+ajedzaOQ/Tinl0i7t183j21Dxyz87jwMV5HH0wD1uz+VTOmY9/6nx6y+fz6NJ8Wq7N57sb8/nTuITDM0twmVXCeVE1u4SoyBL+EW/NKWFZVAle0SVcEw0xJcQrSxgRH1HCmtgSAuJK+FoYJ5awOamEccklOGaXcOvZErbtKGHSzhJ+FvYVJahVJfypLuE1TQmLtCU8rCohu7mE9CMlmHxWwnHxzNESnj9eQl53CTYnShgQh3ulff3SPnH5qxJ6H5Uw+UkJ/xNn9EtlbVKKnlkpQRalfCsyrUq5O6qUi7NK2TW7lPfnlPJ8vFzbXkp8ZSlZu0q53VXKhYOlrP2kFPOjpfSI7cdK+d/xUpxOlhLVW4qz3gKOmS7gjVEL8LJbwOyIBYyJXEDTnAUoohewMWYBYcoF/JmwgMVJC3hHtYCfqhfwds8CVvQu4MuLC/j52gJ0NxZgenMBCXMWMhy7UPawC9mTv5DndAu5GrmIH5WLiElYxEPxdNIiopcsYuP2Rcw7sYhTw4vQnlpE9oVFOLsvZpfHYkY8F/PGnMV4Ry/ms+LFvFiymPmli8nes5jyA3Lvs8VM71nM65cX42u8hEHXJQQFLOGHyCXkblvCrrolrDuyhNDPlrD47BK8zi3hzM0lBBgs5aHJUj40Xco6s6UUWS7FL0qOSUu5ULGUz6uXMr9rKV3dS5n9eCnPOyyjvXUZa82Xs81jObZHlsPR5fzWvZz5Jis45L4Cn7Er6I1dgd78FViXreA17QrZt61ge/0KKjpWMG7fChY+v4ITjiv5ct5KXlOt5HDjSpQnVnLk65WstlzFKftVHHNaxW6vVYzyXoV+7SosB1bx8ItV1Bmvps90NXczV3Pw1dUsd36Kl7Ke4tCZp7hz6ylyR55inv3TTJ7xNKv2PU354NOMM15Dq24NRg1raBxew26rtVS4riXcdy3fZa2lvWAt1yvWckmzlifNa9nUv5ZOy3VsDl5HW/w6mpPWoSpYh2nLOop719Fzax0eLutlzltPUdN6bjSvx+m59RifXY/RhfUc/W09/9hs4E/NBjZUb+DIsQ3YGG9kWfRG/p63kWTNRlw7N/LfwEa2n95I6s2N3DXcxBumm9g5ehNGvptYrNzEL0mbWF25iTXVm3i2eRMf9W2i+9EmLIw205+/mTTtZtkLbsahejN76zazv3EzQW2bmdi1mdn7N5NwejPjb25mg/EzbIh/hmMpz7BG9QxHdM8QWf0Mj048g6NiC3oJW7hduYWXdVv4pXoLb9Zs4e/aLVzr2AIntlDTs4UDN7cwEvMsfunPYln8rOzHnyW3R1x9VvYLW9mUtpWH6VspyN/KR6VbmV+/Fe+GrTxo20rK11vZf2ur7CO2YWGzjR9it/GSehvLNdvYpNuGqmYbqa9tY6RvGyf7t9EyvI3JF7fxeGQbTYbbmWu0nedMtvOT2XZeN9/ODuvt7LLdzh6H7fzuup2D0VImZTuTs6Wcdjv2TduZdnY7srnnQvwOthbv4JhqB3GaHZzV7qC5cge5uh0cqN7BzPodPBHFfTs4PCD3v9hBdvFOvuvZyWqTMuY4lmFUXsawcFGX8ZXYryljqbaMkMoyfheR1WUoasoYEOm7yxhzsoyj/WWoBspoGy6j/EYZ3Cljj145D4WPQTkasc6wnEui07OcZO9yNviUc1W4xJbzV1Y5Pywqp2d1OVVPlWNSXs4K8VdFOXmqcr5Tl4OmnEPCTFtOeGU5t6skbl05wy+U8+f+cj4+UM6Og+WYvlTOhJfFiXL+FkdOllPeU84tEddbjkVfOU+L//rLWT9czt1b5dh9X84mMfNOOZ8aVlBsVsGP5hXU2FTw7sQK/phawXvKCiJjK/gkoQJtWgVT51WQVlpBw+IKcpZU8HdFBZ7qCqy0FTyqrGDWwQoGX6xg56EKLp6o4OHJCvx7K6gS712oQHVN4tyS2D9WsHqkgrcUKnJHq3jfR8WLfiqK56qIW6yidrmKQ6tUPFeuwqBCRaNKxZ8iV63iU1GhUZGgVbFXp2LnLhXT6lWYHFARflBFmyh+UYXPSyoqRfM7KtTvqWT+Ucn6XsX34rleidevYsa34gcVSfpq/rFUc2OUmgBfNSPj1YSEq6kXf01X4xOtplKkxqh5Rzgo1WwRX4oo1BwUJrFqVomJcWp2iwdiXryaE6IqQc0v4v1ENRdS1PyWrmbvXDV/5KpRFKs5Ol9iLpD8Ys5CiSdMFkmsxRJL/CfmLZFYwn+pmoxlapyXq/lGKFeoMV+p5ven1Kxfp0Z/g7R5o5qYcjVmFWo6VJJPoyZbq6asUo11lZoxdRKvRc34A2rui8KDao6JZ1+Wcq+r2detRtOr5q0+NVbn1JQoNPSIeBMNp301TPDT8J/4X4CGY+M0VERrWBmr4VaShlEpGpanabBcpqFytQancg3KCg0WKg2XhY9Ojrs0FO3XUHVAQ+ZBDRGHNDwvSj/TkNytweGEhie9Gg6d0qB/VsOweOeOhpgfNTTqaTlspGWdsZYpdlqmBmj5O0hLwVgtQZO01IrqSC1Zc7R8KEZHaSkTt0VCtJY3hG2Mlk3iCxGp1HJQmKBltTgvpsRq6RBPxECclpB4LY3iL1GQoKUyUYtLspbvRGyKFutULRtEe4aWj+drqSjRckcklWp5S9gv0LJFfCmiF2p5SZgv0rJGXBLTF2vZK5Ys0TIsxi3V8o8oXqalW1Qv1/KrGL1SS7mwW63lqae1/LJTy85yLbdEfIWW18UolfRNfC4OqqVfGumXmKKVPoknYmGlllCdPDdxvkH61izPaL+WzQflmQjTlyS+GHlZS+Ibku9Nea7dWu4Jr5NafhSpPVreFU69WraJKZe1LPtWy4PvtMy/Kc/lRy3GP2s59a+Ue6Jl+4hc06vERr+SDeK6OGBQibGiklXivOgwrOSJuG9ciZdPJRqR5lvJu8ImoJKNojmkknMxlUxWVvJNciWz0ipRL6pEVVvJU82VLGmtJHFvJd0vVbLs7UrauiupPyn5hivJH6XjQzsdFfY6lo/WsTdEx8MwHUtn62iL1FE6R0efaIjS8ZcojNZxXPjF6KgWv4m5Sh2fCE908tXr+EmkxepwidOxU9wSdgk69ifrmJqqY/p8yVWiY2KpjnbxWCxcoGNAhC7U0Sz+EcWLdJwQgYt11Ip7Im+JjsqlOn4RTit1fCuuPC3teUbH52U6DpbruFShY4ZKx3NCoZZc4qyYpNGxRzwRi7Q6BkVLpY5/xfVmaet+HQkHdNgf1LFFWL+kY4PoeFXy9sr1b3VE3pJ6IzrGGlTRIP4SxxVV1BhWccSoip+Nq9hiWcULtlUY21XR4lyFu1cVO7yrSPCp4k2BXxVf+FexNrAKk7FVvDinijVRVayKqeKCSM+owi2zigULqugX8xZVcXt1FXZrq/hMVYWPuoq72ir2fFDF4g+r+PV4FZknq/hQqHqqSOqv4uofVay8X4W9bTX1wdVUj6vGNrKaZ8RXImZONYdFVHQ1B2KryS6tZllFNT+8UC3r62reflLNW3o13NSvIcGghjeFo6KGbSLeuIbXTWs47FCDtWMN17yEdw2zfYRfDQcCalgTWENEUA17Y2pYoaxhCjWci5VjXA1dCTVMTqlhZH6NvANiofwur2FJhfxW1TDtcA2rXqlh7YkazHsktrDoq+G6eOdODS4/1fDTvRqsJuzinTm7SI/dxcHVu0jcugt1xS681LsoqNnFotZd7L+3C3e9Wtx9a8nyq+UT8VlALX+NrcUhspb1ebV4L6rF9/1arhyv5dDJWuz7aknsr+Xsz7UY/q+WpwzrsDGtw9O6jpLZdSQk1DF6XR3hz9bxVkUd9yrriH9JfosPDtXRdbGOb67VMev7Oip/qaP7SR3FNvVYB9TzZ1I9CYvq+W1pPceX1VOvqWdfVT0OdfUMt9Zjc6ieqe/U4z9Qz+RT9XhcFN/U8/Sdeq4Kkz/r0X9Sz0PTBrrMG4iwbOB16wa22zQQ5tiAjVsDmugGkhc18N1TDSwqa+CpigbiGhqoam6gqbWBywca2PlyA2MON1D2TgPp7zZQ8H4DLd0N7DvZwKHeBlwHGigebqDtVAM/X2zgzp0G9js1YubcSJBHI2/7NvJXQCPLZzeSlNzIu+LFrEZMVI0sqm5kqLkR1Z5GLA43UvZqI8VvNDLj7UYOiDfebaTto0aedDfyRU8jyquNOH7bSNhtiferlPmtkZf0m3hH0YS/cRMKsyZeNm9ii0UTjTZN/CeGRzWx17aJfOcmvg5r4pfMJsoWNDFhSRMpqiZCtE1sqGrCuaaJ75qaaGlrYuxLTTKnyvk7Tdz4uIkPTjbhMtxExLUmMm82ce9uE6NGmghVNHPBsJlNxs08MG9mkUUzfrbNxPk3Uze+mea4Ztm7NnO8rJkp1c3crZXr7zTzWk8zDr3NzPijmZB/mlll3EK/RQufjGphUkSLjKEtbFC2MG9uC4lLWri2Vq5tbGHK5hbuaFtwb2mh8FALK19pwfa1Fta+3cJHd1sY83MLHf+1MM6oFX/zVsJsW8lwbGX32Fb8ZrYSH9nKu0mt1Cxq5S/hsryVQ6tbqVvTSriqlQ0NreS+30q3ODTYisXZVt643Mord1tx+LmV5/5qZflIKxPN23jbso0wmzYuOrbxvXMbBgFtrBblQW38PblN9oRtpC9u48MVbbhtbONlVRsN2jYWV7Zh2txG0EttLH+5jdmH2qh/q43fe9ro7GtjTX8broNtlDxu43293Tyn2I27427W+uymc8JuGf92o4nfze+5u7lXuhvdkt0MLt3NxGW7Kd20G+vK3Xx3ZDf/HN3NK2d3c/nP3XzxeDeVI7sJ12+n0bod66B2DoW282NYO9pp7ZjMbOfEgnbaF7ZjsKid64LFcm9JO7+L/qXteK1sp3RVOz4V7SxStbNV085yXTuXxe8vtDPxQDvfH25n1bl2frvQzt5L7ay/3M4ft9qZd7udIfH89+3o/9pOzG/tPGO3B3+HPdj77SE0YA/t4o+xe1g6fg97Ju2RtfIeStjDsEiL38O20j2sWrSHa+KNxXtIXrGH7qf3cGvTHqZX7CFLLfe1e4ip3EPGHon7osR9eQ8Wd/ZwSr8DK0UHI0YdWFh08KllB2t9O5g+voMnWR2kLejg8cIOVizqYGCpnK/oYNKaDrZUdbD9hQ7iX+yQua2DTUc6cOmWeyc7eF7suSL1f+wg9o8Ocv7poMSnExu/TpmvOnk/qBOz8Z3Mn9Ipc34n2vhODiR2sjWpE6/0ThZndHJe7JvbyYVFncxe3Enryk7GlHcyUdtJ5e5OXjjYSc37neiGO8m53clJ0fl9J00/drLip07cfu5kgUEXLyu6sDPsokz0GnVhZtLFJjFi1kWEdRcONl38T+g7dvGeUxdz/LrYFtRFQmwXl+K7CFvWRfVTXfxe3cVQTRcHdnXxpKmL8pe6sH+vi773JUd3FwtvdNFps5evvPfiEbCXavH72L3oK/dyQ9TH7uVs4V7aFu/ldNle7jfs5cDhvUx4bS9fv7WX9T17aenby84Le/nwxl5e/24vrjf3Uin+FKW39nJGzLy9l0PC4fu9VIhfRdEdifXDXnJ/2su+u0J/H+YG+3hGZCr2EWK4jz0i1Xgf+qb7uCE+MNuH0nIfn/vsI853H8v893FZvBmwD+fgfVRH72NRzD5eU+7DhX38IWbE7SM8ZR8N+f9XcX3HdVX9DxxXRFFTKzO3KcNMS0u/jjQNhRdameVeZYmAmKZWlqY5AHGkNjRzw/0s9v584PPhM/iwx2XJVgSVPQQVMRUc9Tu/P56Pe+45533Gfdx7zzkBfLUpgDzhfY8A9nsH8NLWAPYKfr4BHPQPYN2RALKEhLOijjpAvHMB+AgzggM4EBJAakQAV9MCmJceQLgwLEP0IWy/HcBvDQE8FUpaAhjqECjORoG0vR1Iz4WBfLwoEPWPgbzkH8jKI4HotYFsuRrI2LJATtUE4l0bSLkQWxfIG/UiT+gWvBtEvvBGk8gTXFpEHeFUu0g/EP4R6UdCVyCuT4UeEk97SmyxkSgXXHtJjLUVef/PTuK3/hLP/t9AiXh7iX8dJBY5STiOF2nhzNsS370v0RuJXUL9Eok9KyT2fSlxZ5NElofEdE+Jg14Sd7dIaLZKzNoucWSPhPMhiWg/ic3+Ej3+kjCclViqkHhHKXFJ6KuS2C00CMvVEinCFI1EvyDRh9AorAiWSBX2hkqsCpOQwiV84iWGGCT8hMcpEp6pEiVCdJrE6HSJE0KXsDlDokxwyRRzzZKoyJb4XZb4M1/Mp0Iio0ZiWq3EoDqJ/cIdYW29mJOgapB4pVGiXVjfJDG4RcJXuC8cbpO43VOB2UbB+V4KetsqSOqtwHmUAnsHBdscFTiNV9DjTQUDpikYi4J9KxUc36hgjIeCSm8Fsb4K3vBT8FTYflTBx2oFnwUrCNMpyMlRcKFSwZRqBQdrFDyoV7CgRcHlTgWDHis49lzBlh5K4nsq2dNPybHBSh4JC4YoufKGkoxxSpT2Sl52UKKfrCRwupL82Uq+/FrJMHclxZuUbPFSsmOLkh+3KQnbpWS/r5IffldilpRMUii5KNgplewWGoU0lZKpaiWSMEij5IDQJqwPUiILwcFKDocoGRWupCJCydeJShKTlUxIUXJO6J2qZJdQJyxLU5IsTElXEiDsy1DSKqzJVDIjS8lcWZSVinSFkk9ui9haMU5hWZ2SFGFKvYgTfmkQccLaRiXZwuY2JZb/xDPpqaJJeMVWxYJ+Ku7aq/jCQcVsRxWhQsl4FSMWqHB1VTHFU4X1gIp9h1TM9FVx2E/F1r9UBFxQ8VxSUa9WsVyjwjdFRYfwYZqKhjIVG66r2FurIq+PGv/BahzeUeO3X80FPzXPA9RMVIi0YKdUs0fIVKlRq9VMilcTZFBjSVJz2apmbYqaHGFWqpojaWpK09XIuWqG5atJrFMzoV7NeaGxQU1Go4i/q+aisKyHhoJeGk6M03DeUUPxWxr+mKQheIGG/E80TNio4Zzwk7sGtYeGnVs0DNimofEHDR/5inI/DUOOath2WsOavzX8rtTwr7BEreGXIA3f6zRsytHgWaNBV6uho0mDx38abs4M4oRrEJUEoXMPwmFTEHUeQXydFkRyVhCK7CAWFAcxojuIJ+OCaXEKxuWDYKo/D2bJ0mBe3xjMUeGxoPstmCdngqlTBuMVFMxDfTBbrcGMzQimJjMYS30wAQ3BDGwM5vnDYLr+DebNASFE24dwzDWE2T4hdB4R94YQfsgI4a/CEJaUhfC4Tyidr4dy3ymUzyeHUrcwlK6PQyneEIruq1BqPENZdyiUkL9CUQWHci00lLCMUHIbQ9n/MJQ+/cO4OTiMXvZh3HsvjMkuYZTuDuOlmDDuPgojc0Y4rR7h5G4JZ9fOcKb8Hc5HinDcdeEUJ4fTtyIc7fVw5leH8+XtcBxbw9nXP4IrUyPYujiCtJUR1HtEMOloBIOOifuLEZyJiMBkjWBkUQSLmiNIeiWS9OWR9FoXyd9fRvLVV5G82B7Jul2RjLdE8r97kZx+GMnufyJZ/ygSj/ei2OYWRfrCKHp8HMXEpVEs8YziV/8oGtRRPMiM4sKtKOJtowlxjGakUzQ/jI/m0Mxodn4QDQuieeQazRaikbyiGbM1ml7bohmgiSYyPpro0mjero3mvy4R8yKaBpsY5tnGECecGxTDqtdj6Ds8hpUTYiidHkPZ5zFUuMfw5r4YPj8aw4YTMXwWE0ORLoaxphimZsfwU0kMr9+OQa6N4enjGE73jcV7Uix7V8RSsimW0TticToSy2fHY3kREMsgVSwH02PJK4xle00sMXWx4tuIZY1NHHmCc684ltkJI+PwnBqHo0scna5xaBbHUeoex/rNcdz9M44aKY4tGlEvLY5+mXH41sVxsz6OA81x3GiJY+adOHo9iOOjh3Gs6akV/xEtOX20zLXTMmeAVpybtfwwQcvEd7VsdtNyQ5i1SMvZj7Ri7FruChs8tKi8tBz7Scsz4a2DWrb7aMn11eLvryXulJbY01oeXdCSKYl2FVqq1VpmB2k5F6wlI0xLlVa0b9AyLkMo1PJ5sRaHZi0PW7Qsu6/FeZCO+qE68ofpeG2kjsZROq7a6xjxPx12rjo+c9PRtUZHoYeORE8du7x1tAijf9KxzE+H3xEdl3/VceKsDs0FHS56HQqDjr3pOjwydFwTwrN0VMk6uKHjbJMO7xYdA9t1NHTqWNE3Hs2QeA7NiKd4dTymNfGMPhzPacHrSDw1J+JxOx2P+9/xhJ+PJ+5KPEpVPCfV8Xia4gksiWdhRTwjr8eTXhVPfG08i5ri+awtnqTH8Rh6JjC0VwLlvRO42T8B++EJdE9M4NSUBOSZCSyam8DSBQmMWZfAGeG7jQlUbk4gwzuBkmMJeJ1PoPFKAsawBBxjE+hlSMAjMYGf0xI4nJ2AU3MC5scJ9OlOoPppAhNeJHBFOPZvAi+EUBs9fW31VAzV8+kwPbOG6zk/Qo/fSD1PBNcxeoaP1Yt1Rc/ZGXoc5uupd9EzcpOeDg+Rt12P7KvH2U/PCX89u4/o8T6tp/y8HvtLejar9GSr9eKcKPIz9NwUpGw9z27rWXZXT+6/eo7ZGUi2N+DnZCBytoF8VwNqNwMjFhr4Q+hYZGDeJwZ0wserDORtNGBwNzDcw8DvwolvRNwuA3/6GMQab6BT2OJnIPewgbePGBh21ED3BQNrFQaCVQYOagzcDjIwOdTAikgDH0YZ0OoMvGo28CzVgL1dIueFv19LZPuoRAodEkmckciBHYls+yWRWmGqfyIhgs/RRA5fSOTLS4k4qhNZHJJIljERZWoiuZmJ+FUl8qw2ke/rEmm/l0j1I9FGTyOFNkaeDjASN9TIjZFGHow14j3OyBRHIzedjeTONzJ/gRG9MNnFiFoY6WrEDiMHhH+EWjcjaxYaCfnIyKcrjMxbb2T0JiP9PIwcEh4L67yMFAlJm42Eexvx/8ZI81Yji781MvFHI2E+Rsb5GjkvDPQT5cJT4fvDop6QesRI/Ckj6YFGhiiNnBTuqYx4qY04B4mx60X/yUZSMowczzaizDdyqdLI7zVGsX8X43tsJOA/I/d7mvCyMVEtrOhlYr6tCYMwubeJQ3YmHAaYeGmkiXv2JqocTMiOJnG+E+XjTYx800TfCSa+fcvE+okmFk0yYRX2LjDxrpuJMQtNnBX0y0w8XmliupeJzD0mtu43scvPhPth4U8T+/82kXTBxMuXRd9GEyHZJgpKRNl10WaNaFPY2WZi4BMT2/4zEWVj5l5vMw7DzMTOMvPvfDM/LTDTLtxwMbPM1UyO4IwZjZuZrkVmdn5kZs5iM299amboEjPKjWa+9TBT7GnmIy8zycIVbzOrtpmZtt3M+R1mnPzMDD5s5md/M/eFm0fM5B81s+mUiLtk5n9qM+HC4UgzO+JF24lmTqSY8U4zY59lFvtHM7/Um6ltMFPQbuZDGwuTe1nQCH/ZWujf24Kv0NzHwumXLKwbbeHNsRZOjbOwz95Cp/CNg4UaYa2jBac3LVwWTkyw0PGWhfMuFjzcLCxfaCF4tYVlX1iYssFCpbsFg4cF990iLUzZaxHvj4U7hy1s8rew4KyIDbDgorLwcaaFrmsWvr9tQeqRxMS3k7g3N4n3FyXx8tokOjcmUeeexBPvJCq+SaLH7iTSfYRzSZy5mMRKOYmdjUk49rByWfjFxspD4QtbK6WC2s7KX32trH/NyhwncZ1qZa6LlXhhNFYGuFnxF6I+sRKw2EoPTytlP1kJ9LEyzNeKnZ+V6edEvtLKqjQr/W9ZudZiJazNis09K249k9lol0yl4NIvWey9kjnslMz4aclir5hM0p5k7uxPFutAMrnnknE9n8ywtGS605OZVJuMz4AUXoxO4WWnFHb7pLD4cAorklIYmZrC/fQU1memML02hX4NKeieprC0ZyouNqmMt01lp30qdZNS6eeSyuJ9qSw7mcraK6lMN6YyLS2VkpxUhhSkUlWZyor6VORHqUzoSuWMTRr+A9Ios09jwOI0VmxN42RwGk9C0vAIS+N4WhrTq9JI+S+N1mXp/PZTOqsV6fwcks735nQGpqdzTFhenM7ElnRGt6azpiudac/S2dEjgz0TMkhdkcGRTRlMOp7BF4YMbO0yaZmXic/CTMbtzeTdC5nsv5LJY8ErMBOrMpNN8Zn0yc7kZHUmP97KZEKfLLKcstBOzWL97Cwers2ixiuLl7dn0fBdFm/syaLllyzM57LoSM6iNj+L86VZHK8R5fVZvPoki+nDshkzPptNLtn4rMkWe+Bsbh7MZtHFbNZassGajaopG1O/HF6ekEPOnBze/DCHbzfkEHEghx5+Obx7IoevzuRQnZVDwI0cfuzO4b7g/kzkCWuf55D4Xw6tdjI5w2UYIZMsfDBSRi9EjZIZ+oaM7TiZx1NkSqaJshky02aKMmHiLBmNMPZ9mcvC0NkyZ4SBc2R+FWw/kPERngl75sp0CtvnybQKnh/KfOEsc01YPl/m4wUymcJ8FxmLMMtVZrybzPmFMmdXyvy7WmbvGplHwndrZdoF73UydcJX62UqhVVfyBQJn34pky24bpCxCnO+kkkQpn4tEym8tVGM2V3mkjB0kxivh8xx4ZCnjO5bmU0/yazfLbNsj0y+8NHPMumC814ZkzBzn0ycMPkXmVDBab+MJIw6IHNOGHxQ5ndhv4/MLl+ZrX5iDhdlTl2Ssbss0xAo85lSpipKXGNktphE2iyzxiLuk2SOlMpoq8WzaZJ5Z3wuSVNz2Tg3V6ybufS25vJCKEvPpefNXDbU5iLX55LYmMv0plxs23NpuJ/Lyae5FI3L47X383jfNQ/Nqjxe2ZLH2T154rvOI+BoHiOO5XExJI9OSx6Gxjwsj/JIeJxHcFceDt15/PEsjwHP8zguaIfnM2FkPuud8lkxPh8m5HNrej6z5uTz1tx8Aubl84dzPl8uzOfPpfn8b0M+Z9zzWbxN1P02n72780k6mE+oPp95z/MZYlNAhGOBWAsLCJtZwPLVBRx1L6BWUUBXbAGr9AU8Ty/g26wC3GpEnYYCDv5XQKtNIRl9Cxk8vpCIGYXwRSHj3Au54VvIzIBC+gYV4p1SSENFIUtvFDKmXtRtLGRAUyG/CrvuFLJszFVCna4StvwqSzyuYj1wlfl/XyU98ir3LFdR5V3lJZsiZg8u4t0hRQweWUTj3CL0G4sI9Shi2v4iphwo4qJvEQP9ixgkFdEQUkS3tYg9VUV83lCES3MR77QX8e3TIrY8K2LEwGK0TsUo3yqma2oxK9cWUyLMPFiM8+VioqRiHFXF/BZSzDexxZzOKqa6tBjXG8WkCk51xSzuLibzaTGD+5aQM6oE6c0S8X8pYd6CEhJdSghbWMKERSVc/qSEkpASXqovwbFXKWN6l3Kmbym/vlRK25BSGoeWUj6qlN1zSvnqYiluqlKcNaXcSSvFI7OUjVmlLM0v5URTKf2aS1n9tJTE3mVM7l/G555l6HeU0du/jFeMZXRkl/F2axlGh3KeuJUT+V05DrvL6f69nBvKctaqy1mtKWe+thzHzHKUWeXsrS2nS9hTV45L3wqS+1dwamoFP1JB0aYKrnpU8JlnBYXCEq8KQo5V0JpVwUybaziOvkZfrrFGc41C0zVcGq5hfPU6M32uM+vodbKuXufT2uus7LpOWfd1rvWoZK1NJc2OlYz1qyToZCXvXqxkd3slR59X0uV5gwzpBl0ZNzhmX0XSgip+9qgieH8V0T5VZJyqYt35Ks7pq8T+rpqo2dXsXV/NOr9qLl2pxjjrJnv33mSE/02q0m6iqbxJ4cBb/DvqFu9PvkXumlusUt3CM/gWqcm3kMff5o9Zt3HhNg4Pb4s9ZA3zhtZQMKKGg041vLq/ht2na4i4UkNLeg3NN2v4c0QtmjG1LHWuZbFCXIfW8d6Hdcx0rqPmyzoubK7ji+N1XLbWkZ9Vh7NtPdmu9ZS51WM+WI9tjwaOvtZAUWYDprIG5jU30LmwkU5rI49qGjnd0MhhtyZW+zTxnbqJy4lN/FHRxLrFzczb3MwIn2Zq0psZ3dLM3cQWXNNa8H7RwntTWhm8sJW9R1sZEtfKB2mt5Ka3Enajle79dwi+dIeiwDsoku+gbbqD9OIOz95oI+SDNpLmtbHEuY0dLm38eKiNpyfbuGBtozqjjeF1bTT3aGd7z3acZrTT58N2rF7tZEnteDa1M/W9u8xZfpfrK+/y9am7HMq8y8R/7rKl+y4PbO9x2u4egwbfY8/4eyxoucfMPvepXn+fb3LvU+fQwa+zO1j0YQdfb+ggxbODk8c6CDjTwaGUDn5L7WBqRge/jH3A8LcfsGPqA9YrHvBn1ANG5T5ga9sDWvt0cn1QJ71GdRI6phPde534O3eS7NrJUK9O+ls7OXGnk/BHnUx2e0jk6oec3vCQnekPuVH1kN96/kN1n3+oPPIPOSMfMcTvES+fecTCwkfkzHzMu/MeM0D1GN83nnD0zBN2Kp6Is8kTbvbrwmlMFx5+gks3Az7tZuPX3Rxx76ZhczdbQrv5P4ldBjY=</binary>
            </binaryDataArray>
            <binaryDataArray encodedLength="3276">
              <cvParam cvRef="MS" accession="MS:1000521" name="32-bit float" value=""/>
              <cvParam cvRef="MS" accession="MS:1000574" name="zlib compression" value=""/>
              <cvParam cvRef="MS" accession="MS:1000515" name="intensity array" value="" unitCvRef="MS" unitAccession="MS:1000131" unitName="number of counts"/>
              <binary>eJzNXKGW7DYSNViwIGBAwML+hPcJ1XMWLByQD5hPCAhYsEBw4YOBggsDFwoGBj5omE9YuNYb3fh2TZVUcrvn5ZzUsS1V3aq6V+221fOyLIts/22GI86rZXVdLanrxfDR11F/C1v7jXzYl3ETjSXlZ8UnNWf59fpM5GPxG+EokWWqyevF61+0/3XH/LSdy2aX69t5tTqPuNzs6fp27NVex0uzpR2RM6uaevXielW16340Hz39Zmw2rteXhTniIVIDdM9irwFvXUT7sGpMag7XVeeqVV03pdVUxP+c8Xge1BvR4qmtV9Tw1CzJ7T1MY2U1PtKEexfkc+L0mBhm9Wzx3tOWNYnijPr1MGe5mtUxwiNrxz1a/GquZnNb2nt4ehw1ZPHvRSPNkuPLPX7Fbuv9ZbPfNvuy2a/1fl0/A5v93O7pRfZ7Ms6ZS91nnV+bXRrG15qu+/dCJgzGieoGX12DxyuPeTG9/JZPnvA9YtzvCAfce2tG16N9EGflnOnhSL9aUytvoR5F9u8LPHNgPqt4jtHj3DsfI70kspp7bZZl/x5DLUXe94SaEo1r8/Ja/Ole4ZcDvXi4ES50rdb5KLflU+tZB1x4eaNWAniFrsFRMvy9nrPsawDnls4it1pZfDAu16J9rbpSZ97S3utthudZf9Yd3Gs+LY00j6NektNzT0evtxGO1sjSKitfjM9grwYWz7NZGB5XFneWBt71aM7rsfqW1lc91vfLVei95fr+OaSI/SyBvi1uPE573BcVz5pZx6hB8ySx+3aUe/B4ue7v7vye83rdefuDX4O/6FpAfJb++5zWI9JLhEM+52vd14zp9eD1xDrq/Myj1zv7V+4WegZfrvtzxmrkelfL9bZeq+8i+/rgmj1/D0tULNfS41tjab1GWlnzkbyjHqtVjern5D+b/e15WX7Y7F+b/XOznzb7+2ZPm/3j+e3d6b/N99/t3elze5eqGK/taOW9tH206l8axu8N76XZa8PV72Pgqci+19brH/PwR25R/lpDj1c9lo149snKZ1bjiD9wa57Xtjf5c+Pwc+NxbXNy3fd/gLvK7XMfHxMdwSUsy21/R2rPsmurNbE05fVk+Y/4HOlq+fT8rFxeXRiz+OrhVv+6Zn9sn8tPm102+26z/21j3z+/fX7wmYTG2Keu59C4tPEyyAnfteV+aVg4Ym8D36ts6B/fv1lhYx1Z/JSG8Yn6wBrhOBGfu9TRJjnxmOPxJP06La1Rv+7VWxNJ4XJeWG461D2qX+hz/Rn32HZPQ35oonvRPWAc/OL7FrEck8S+R1q9FMJlf08vi9/edcQ8vqMW6bX2ic8G1vqFPhuad08DPZaDfvo6UXw9rrI/3yYHZ8QvazbLaXE4S7J/B720NVxEfc9f7WdGcc4X6htHMea0rsyLPnrrgc+zEWNpE+G6Z5x35BedQ+9WTLTOiF+0f55DbYmuezm8eUsLtkjdM/6e9tyL9juCO6ORx5MXP4M74uVIjVFNrBwpENvD0lwBL8v7+xn37/E6yjGq09N9xPufxUa9eJpFe/P8zuDH05HHrdpHNfauIzVH/K3+PU4wnu/kqFdHr05vTHN7D0/39BLROJo3wtcsRiQG8ytZvS5Gf6Pc0XwzXHlYR7lEnfmOujKdR2I+0R5zohoQr3lOEsM+ws1Iu5r70p67see2tPeYVd7vB1m1cw/VH39fFOFOxx/phw315obD+B5fXr7sjEdqHM3nVhP2Ri/t/R17NeCyyO3vCaLMy13oOhGGKL/Vib/xv97uvRS5XRewRLk4t65Tj0W5TM48tO7hoKcLrU2M9XJDI+jFGvT07mkT7Tdimpt6jT2zl7b/m9ueYaI9opcr/S0J9ZXF5vlGW9rz4/OIDoxVGhbuNVhDmqekYnXvFge8Nixe9bkVG7EUjMmy7xN9vu57eH95fvvtY9mOa9MKPthfrdyAnyz2Xk6vhkQx+F0Nv8tcaD0slJN/QxOyREfGL2Lfc3AUZVyfV/usX0/fUTz3Br55TWTy6dU5WguMoXlZxL/H9fB6c6xB1Qf79l/aWvvr89u6w293r7Q2oKnWknN49fI6KbLfN/7Yo6bPPH6DYp00ruYYVjFw7+H7tIj/WxafQ4Ms7+8VEV2SLK4GmFsHftF1M1oLyJNk1w9H/NaDnrWO4MHEpu9M7sPixOI6Ymf0r3vxNGNdPfNij9QzMub0rHzan3WRjt+3sHtqEANDnz+6x9kcOdjHvTzcU+OsRnoe12nC954ahCyKmVRsCcb0OD7CbTZqYSyRWx5zMGdy/Hr8H+3Byztr3Du4ToofK1cv55H+UEfFLVRLpvFRbb06lkGsxrb4sfKlwfwisXU+wuhxW48r1c/jeuxsq9j8PJjauy/ef/F3MHjv+arn9fY5MBEWax3JzTx85Zn2AsHJ0/WWH+aP62C9rfxC+Fov9k/qaPlG9UgqxovjOXBYjB6FcIuDk5zxXu6IL/eANVFreFLvwZlqhy/OtV4aG7WzXxb7czDSQ+vH4z39vDge0z6F+lxk39Pt8XxUAw9jZFH9Z7Gs2iO9HKn1jL5TwOcevs6s/ezcMz31ND67l7PxP7L2s7UHRm7n6UAt0bEjtfWwz8yLuBTkYcY01iP1hJajPnUuj+t7tBtpFdXf03mEOdJwhJHUvHce0W+US4J+o1xZzaMH9rfGetiWL+NHuJvVfZRDyI7i6xxZ7OdxPrdivRw6zvI/2sMMv9V3pZhVbp9z0XsEF1iL7M/ewC4U62FkdVwN/7P17uk+0vEsG+WrfPC/f4Q+mi8da+Fm2bkCTrR3xOi5QtiWPklhRHnRWLMaa98k7z/DkbjZumfwenUc7Xu2Lkvno3ycUWcPI4o/i3EWv0dwztb2DI4eXUMazI3ivfl7Ys/W04sVslHdKYDVy695jvSjfXpaPdJQB3Mj6jypsdneenEjzkWNHa1hpPGMdpaN9ItyMPS73h6T3H7fcrynm1VrTzOc54M8Wb51bJW9h3u0ifRzj7Yc7/Hkce3hRGu+13Su3MmjNbdqTI7/kbrO6g+1WvXO5NJ+aSL2ERxI0O8R/Op4McY+iodvxT9bIv/S8WE/yzJh4PdW/Pt0od9f8e+lMVdk/+zi7+Kz2Hsj+lgx8feF+P/84N/Fl1bLj+33vEJ9JLl9F+WxIv17GPzwe3OmaxF7v4NzADvL+3urxa9VS0/L2XUhg3kLXwK+kdzf2j6qJi9PNL/W6FH8a1xxYi2s6NgjOdX1fpS+R3uO8PrI/Nr/o/n6Fvo8Km8P8xE6x+3/HPj4mg==</binary>
            </binaryDataArray>
          </binaryDataArrayList>
        </spectrum>
        <spectrum index="10" id="sample=21 period=1 cycle=4 experiment=2" defaultArrayLength="333">
          <cvParam cvRef="MS" accession="MS:1000511" name="ms level" value="2"/>
          <cvParam cvRef="MS" accession="MS:1000580" name="MSn spectrum" value=""/>
          <cvParam cvRef="MS" accession="MS:1000130" name="positive scan" value=""/>
          <cvParam cvRef="MS" accession="MS:1000128" name="profile spectrum" value=""/>
          <cvParam cvRef="MS" accession="MS:1000505" name="base peak intensity" value="10.0" unitCvRef="MS" unitAccession="MS:1000131" unitName="number of counts"/>
          <cvParam cvRef="MS" accession="MS:1000504" name="base peak m/z" value="431.010184370378" unitCvRef="MS" unitAccession="MS:1000040" unitName="m/z"/>
          <cvParam cvRef="MS" accession="MS:1000285" name="total ion current" value="7.0" unitCvRef="MS" unitAccession="MS:1000131" unitName="number of counts"/>
          <scanList count="1">
            <cvParam cvRef="MS" accession="MS:1000795" name="no combination" value=""/>
            <scan>
              <cvParam cvRef="MS" accession="MS:1000016" name="scan start time" value="7.682433333333" unitCvRef="UO" unitAccession="UO:0000031" unitName="minute"/>
              <scanWindowList count="1">
                <scanWindow>
                  <cvParam cvRef="MS" accession="MS:1000501" name="scan window lower limit" value="100" unitCvRef="MS" unitAccession="MS:1000040" unitName="m/z"/>
                  <cvParam cvRef="MS" accession="MS:1000500" name="scan window upper limit" value="2000" unitCvRef="MS" unitAccession="MS:1000040" unitName="m/z"/>
                </scanWindow>
              </scanWindowList>
            </scan>
          </scanList>
          <precursorList count="1">
            <precursor>
              <selectedIonList count="1">
                <selectedIon>
                  <cvParam cvRef="MS" accession="MS:1000744" name="selected ion m/z" value="672.018067710734" unitCvRef="MS" unitAccession="MS:1000040" unitName="m/z"/>
                </selectedIon>
              </selectedIonList>
              <activation>
                <cvParam cvRef="MS" accession="MS:1000133" name="collision-induced dissociation" value=""/>
              </activation>
            </precursor>
          </precursorList>
          <binaryDataArrayList count="2">
            <binaryDataArray encodedLength="1608">
              <cvParam cvRef="MS" accession="MS:1000521" name="32-bit float" value=""/>
              <cvParam cvRef="MS" accession="MS:1000574" name="zlib compression" value=""/>
              <cvParam cvRef="MS" accession="MS:1000514" name="m/z array" value="" unitCvRef="MS" unitAccession="MS:1000040" unitName="m/z"/>
              <binary>eJwN0f9fzHcAwPHS9f1KXUlRKdW6h4f2EHvwsAeNe72TZRSGB7OJLZPH2JS0k77d9eUK65vMw5eaHtiaL8XDXbp4sC5soUmtz/mSZbPmITMiarra/fD8C55HA1pUPRE3VY2ut1RPUsyqif73VBUB3arTId0qX48elXHsY9WHXk9VvROeqronv1INRAyogsKGVJEyO/zc7TjrbcffPnbM85RR7GPPr04O1Hs6EL3dERc3J9qdXTC4yendIqfH052EMaMZfuxBrJOCO+UKNikCMbtOwHd4IldtQ9jiEIpGFsZRv7d4IA/H0zecoXFK0iYquSubzAKXCHSBEcR7v80ZTSRSwFSO+s6kaGQ2XTZR5NpFcdDrPdQec0jyiybAP5ptAdE0hc+jwW8+P8ljCVEsoGNoIa+94vAIWYzb6KU4+yylQb6MsDHL6Jq6As/hNWhG1oB9AjtnraXP61PO/ZdIxFAi1ZZE/pGtZ4f35yg9NqAc2YC/bxJ7/JLoDUpihSWJd+02Yi/bRHXwJpa4bObWmBRurEoh6GAqnv2p+L1JRRucxheBar7uVfPtSzXhg2oqBrLosGj5bETLpA35XC4rINlBx6N0HW6OhUxzKCJuzzf0FBaTuLuEtYMl7C8s5ZD7Hn53qqDSZS8x4/eyLn8/6VUH6Lc9RE1pJS6OVUTkVfH9yGFybapZZ1uN/dhqXpQfYbntMX44cIxXmuMstpwg3PEk74w+ybTikyTknOJWdi3Ksjpqq84Q7nyWQEc9uX167g7qOTCkJ9+iZ8uwntUjeubZGIi0NeA/yoCjnYE+qy6ZAZ2Tgc1qA88zDdzLMlCpMRCbb2Cxpp66wnpmFNdzLeccHV4NqDIbaNM2ULvRyNwMIwPZRto1Rvx3Gek5YASbRtzsGmna1UhMeSOKvY10rDzPpNsXWJV7kfNPL3IlvYmakSY8M0zIMk28turNMnE/20RbjonLGhMnck1U5Zkoyzeh1plIKDKxdKeJmF0mgotNxNo2EzWqmTBZM6l5l3nSfYXGoSv0u1/lmeUXjtu3MF3XQpLlGi0Hr7Pv9Q3GyltZnNXKTG0rOTk3UeS0MZjfRul3bWx0a6dndztlfp2kTukkdGsn+5wlkudIrFslsUQtEb/DKkMiLtMqS2JRtlWOxEKNlVbig1yrPIkF+VYFErE6q0KJ94usdlrtkpi/W2LuIYkZ5yRC31hZrIYlQmzMTLQ3E+xqJbdyNxPkZSYgzUyg1sxO3W0cfe4gH3+H9UX3afLvJrnkD37LfohNwUPcCx9Sr3+ETea/NNc8Z+W+F9bbfsq1/RT3D2AJH+RUqYVL3sN0xdsI4zwHUaZ1EmdanEWYh4u4sN5VvBytEC9+VohLrt7CnO0jBq77iI/6xopt8/2EFD1OfOUeINbeChSBq4JEnTxYjCJYPFsWLFSKUDHgGS7C5Eoxa5FSpMcpRfKpqWKrbraY4hslytxiRLcsTlR+Ei+mNy0XlatXiJSedeLBn1+K+NpksXzbDrF9dYbovZEn+nYUi64jxSLncIlQJlSIDQVVQt5aI8on1InO2+fFqB+bxem0yyL04xsiabskao33xYzIbvEy6S8RFNMr/ge4jjYg</binary>
            </binaryDataArray>
            <binaryDataArray encodedLength="124">
              <cvParam cvRef="MS" accession="MS:1000521" name="32-bit float" value=""/>
              <cvParam cvRef="MS" accession="MS:1000574" name="zlib compression" value=""/>
              <cvParam cvRef="MS" accession="MS:1000515" name="intensity array" value="" unitCvRef="MS" unitAccession="MS:1000131" unitName="number of counts"/>
              <binary>eJxjYGiwZ0DBDA6o9FDCIDfT0t1D1Wxa2oUc5g4OENyAFg/UsI8cMxhg7rGHuAlEPwDSBxywyA8SDHOPgCPQfY4QWsERVR7mbhgbJc+i+Qc93IZivh5cGACr1Ot9</binary>
            </binaryDataArray>
          </binaryDataArrayList>
        </spectrum>
        <spectrum index="11" id="sample=21 period=1 cycle=4 experiment=3" defaultArrayLength="240">
          <cvParam cvRef="MS" accession="MS:1000511" name="ms level" value="2"/>
          <cvParam cvRef="MS" accession="MS:1000580" name="MSn spectrum" value=""/>
          <cvParam cvRef="MS" accession="MS:1000130" name="positive scan" value=""/>
          <cvParam cvRef="MS" accession="MS:1000128" name="profile spectrum" value=""/>
          <cvParam cvRef="MS" accession="MS:1000505" name="base peak intensity" value="6.0" unitCvRef="MS" unitAccession="MS:1000131" unitName="number of counts"/>
          <cvParam cvRef="MS" accession="MS:1000504" name="base peak m/z" value="189.99301608111" unitCvRef="MS" unitAccession="MS:1000040" unitName="m/z"/>
          <cvParam cvRef="MS" accession="MS:1000285" name="total ion current" value="5.0" unitCvRef="MS" unitAccession="MS:1000131" unitName="number of counts"/>
          <scanList count="1">
            <cvParam cvRef="MS" accession="MS:1000795" name="no combination" value=""/>
            <scan>
              <cvParam cvRef="MS" accession="MS:1000016" name="scan start time" value="8.684083333333" unitCvRef="UO" unitAccession="UO:0000031" unitName="minute"/>
              <scanWindowList count="1">
                <scanWindow>
                  <cvParam cvRef="MS" accession="MS:1000501" name="scan window lower limit" value="100" unitCvRef="MS" unitAccession="MS:1000040" unitName="m/z"/>
                  <cvParam cvRef="MS" accession="MS:1000500" name="scan window upper limit" value="2000" unitCvRef="MS" unitAccession="MS:1000040" unitName="m/z"/>
                </scanWindow>
              </scanWindowList>
            </scan>
          </scanList>
          <precursorList count="1">
            <precursor>
              <selectedIonList count="1">
                <selectedIon>
                  <cvParam cvRef="MS" accession="MS:1000744" name="selected ion m/z" value="656.061570378381" unitCvRef="MS" unitAccession="MS:1000040" unitName="m/z"/>
                </selectedIon>
              </selectedIonList>
              <activation>
                <cvParam cvRef="MS" accession="MS:1000133" name="collision-induced dissociation" value=""/>
              </activation>
            </precursor>
          </precursorList>
          <binaryDataArrayList count="2">
            <binaryDataArray encodedLength="1196">
              <cvParam cvRef="MS" accession="MS:1000521" name="32-bit float" value=""/>
              <cvParam cvRef="MS" accession="MS:1000574" name="zlib compression" value=""/>
              <cvParam cvRef="MS" accession="MS:1000514" name="m/z array" value="" unitCvRef="MS" unitAccession="MS:1000040" unitName="m/z"/>
              <binary>eJwNzm1Q0wUcwPGNjbHB5uThEBAr5uyFinVXUkfHPP3+NCs9O/N8Iuvo2mR/L803JVQ8uIFzgAgT6CA14kzFhzPjLkXQFAIMOzQKLxw5TzJTCWWKIAH54vP+Y0n0LxLV0KI9s4cWJZjVPFSF8HxkGAHDFNShU2nXRXLNEsdp0wxmh1soUc1ErZnJLcNcsuKTSdfNwzLtJVoj5jMU9RrXp6WxeyyNlIk0vJNp9KlsvBhiw62xcVVrY7bOxhdhNq7obXQabaydsHFYswC3bjH3zcuoi3mHyphVlCatJmV6OjOj36VGn4ExPIPxvz7kXIOdU0/sJP9n55txO3GT9qcnB9s0Dga0DpYbHAQHHehUGxkK2YhxupN/R5w4nji5PuZkzbiTyxNOlqoUzqsVUjUKJ7UKc3QKdWEKe8IVTEaFQpNCZrSCd1zBbtnEgYStWNd/wmBwG2dMWSyNyqInNosHSZ9xz5LL42AuFSO5NE3kcjYsnxaPi5VeF8UGNyvKCsicLKBXX0iOpxBFuwOD3sOKWA8flHhYudPL23uKOGQuIWXXbtaOl7Elp5xfHvkw+qqo2V/FcnM1OwuqmW/5ij8qvkb1uJbl0XX87avjhK6epKx6Xsg/wp26Ixj1x2gtPI4p8gT3737H6tCTDHsaSC9tIL68gVbPD2yY10hl/hn2GppoKW9icW4zMdub0bqa6Tec5bz7LJm+c7jzLrAuroVZoz8Rvr2Nyad+3tFGzq42loa1I8+2c6Ggg2MRF1novoivp5N8dxcbd3axoaiLJuNlfi+9wtHEX8nTdXOrpJv2L7t5z/sb+6b2MGv4KipzL668Xpbor7Ewxk9yth9cfhSfn1JNHxVVf3I6IcCFxADtMwJkfx5AVx1gwZQb5ETd5NqbN/Fq+7kT1U9c1l1yjANUThlg3+EBTrkeMKgNsrcoyFhZkH92P2Qg9BGjt4fxloxgLh1lftkooSa1zA2o5V54iKzX6GRloUkKWs3yrXqqFHdHin5VrHReSpQfo58RncEqCUarHIi0SnmsVTbFWaXDkCz22Jdliy9Fio+miv9YqpiqRUY7lsmuBeuk8vX3pTb+Iwkc/FiaIz6V+uMuqWneIW9srpT9Wysle3OtbH3roNw4d0JUcxokJtggh15tlCepjbLG2yiXnmuXJZt65PuMPsmsvy3ptYPyyr778j+4hY7/</binary>
            </binaryDataArray>
            <binaryDataArray encodedLength="88">
              <cvParam cvRef="MS" accession="MS:1000521" name="32-bit float" value=""/>
              <cvParam cvRef="MS" accession="MS:1000574" name="zlib compression" value=""/>
              <cvParam cvRef="MS" accession="MS:1000515" name="intensity array" value="" unitCvRef="MS" unitAccession="MS:1000131" unitName="number of counts"/>
              <binary>eJxjYGiwZ6AJPuAAoR2gdIMDhM3ggCRGLoaaA6MPEDAXxV40mgFmFjX8TaY5VLOfxhjmzqHi3qGOCYczAGsxrCw=</binary>
            </binaryDataArray>
          </binaryDataArrayList>
        </spectrum>
        <spectrum index="12" id="sample=21 period=1 cycle=5 experiment=1" defaultArrayLength="3944">
          <cvParam cvRef="MS" accession="MS:1000511" name="ms level" value="1"/>
          <cvParam cvRef="MS" accession="MS:1000579" name="MS1 spectrum" value=""/>
          <cvParam cvRef="MS" accession="MS:1000130" name="positive scan" value=""/>
          <cvParam cvRef="MS" accession="MS:1000128" name="profile spectrum" value=""/>
          <cvParam cvRef="MS" accession="MS:1000505" name="base peak intensity" value="23.0" unitCvRef="MS" unitAccession="MS:1000131" unitName="number of counts"/>
          <cvParam cvRef="MS" accession="MS:1000504" name="base peak m/z" value="650.00747609946" unitCvRef="MS" unitAccession="MS:1000040" unitName="m/z"/>
          <cvParam cvRef="MS" accession="MS:1000285" name="total ion current" value="2866.0" unitCvRef="MS" unitAccession="MS:1000131" unitName="number of counts"/>
          <scanList count="1">
            <cvParam cvRef="MS" accession="MS:1000795" name="no combination" value=""/>
            <scan>
              <cvParam cvRef="MS" accession="MS:1000016" name="scan start time" value="8.851583333333" unitCvRef="UO" unitAccession="UO:0000031" unitName="minute"/>
              <scanWindowList count="1">
                <scanWindow>
                  <cvParam cvRef="MS" accession="MS:1000501" name="scan window lower limit" value="500" unitCvRef="MS" unitAccession="MS:1000040" unitName="m/z"/>
                  <cvParam cvRef="MS" accession="MS:1000500" name="scan window upper limit" value="2000" unitCvRef="MS" unitAccession="MS:1000040" unitName="m/z"/>
                </scanWindow>
              </scanWindowList>
            </scan>
          </scanList>
          <binaryDataArrayList count="2">
            <binaryDataArray encodedLength="16952">
              <cvParam cvRef="MS" accession="MS:1000521" name="32-bit float" value=""/>
              <cvParam cvRef="MS" accession="MS:1000574" name="zlib compression" value=""/>
              <cvParam cvRef="MS" accession="MS:1000514" name="m/z array" value="" unitCvRef="MS" unitAccession="MS:1000040" unitName="m/z"/>
              <binary>eJwV1wVYVcn7wHHhUoJiYGGghGDnrq3UlxARFBRUDBSwV9f9ubZS99KIdAhSFwxUkO6uq9ixdoBdq67r2vzn//B8nnNm5p135nBPzMzW+Wq5sM9Xy0UxXy379vhmObvXN0tPnW+Wu/p8szT5+s3ycs/vlk97fbfsb/Dd0if6u6W5xg/LmX1/WI4P/WFpod1pWRzZadk2oAvmYV1IvtKFgqtdcLnehb29lbjdT4mJUiXiDioRfVWJNoky21SVmW6uTI1UGXuZMl4Byri2KvNBVYK3moRu6hISBWMNCQWCWVcJbcJSTQn/05LQpZuEcGFgdwnze0h4aS1hp42ESFsJenMl5AhO8ySMc5TQTyrhZoAEr0AJHwTvIAndgyWYhEgoFF6ESdgRLmH4WQnP2yR8vSJhhqoK+3qroO2kQkKoCmtbVFBXU2X4ElVyZaq86a7GCj81RoeoMfyKGsk31KhTV2ebhTpRMnVGh6qTItHgjqoGX9U0CFHXYIeWBh49NHhrrcF+Gw2i/DU4I9XgskwDn0ANegZpUBusQUqkBtdKNFBu0WCypCuWGl2RanZFrtWVDpuuHHftSlRgVwyCuvJ7a1csznWlVKLJeQ1Nxpppct1Kk3WhmnwWdMM1GXNFk9/VtbiorcUuRy0cnbSwPafFtL+0+KLZjUc23aCuG7qXuqGh0p3HAd3FPLqDojuzvndnsESbayrarFPV5qsQpqbNUHVt8gU0tPlL2NhVm+9ChKY2BlraFAo23bTp7K5NlLY2w3toc6+nNmMHafPIUht1K21qrLVxstHmiaA5V5sUocFOG5d52vzioM1SR23uyLQpD9Kmn6QHs1R68Em1B2use2A3vweGsh70rOtB+LKeHI7qyYWWnjhf7Mm5ez35KemFsWovdLv14qJZL0ocepGysBcVvr04J+tFfGgvwqN6sT22F24tvfhNqTfH1HpjpNmbjbLerGztjd7Z3uxW0mG6RAcPFR3CVXVoV9dhjZYOq3vroN9Hh2GDdCi00iHaX4dqqQ7OMh1eCAcCdDgeqINpkA4bg3XY1KjDmGYd6gTXFh32qfWht3ofjglXNfrQ2bUPw+z7cHFBH7QW9SXxj764d+nHf4KTpJ+49/uJ36of6b378dO0H6a2/ZDY9eN1YD/OnutHxPl+5Kj259nU/sjn9ueYT39Mffuzxa8/av79+VXanzZhaVB/+ob3Z0JMf2oK+zO+rj+f6vtT1difQS39OX62Px+v9Ges0gCcVQfQS3MAGt0HMLzPABLCBnCjYQAXmwfQohjAVVVdjLV1SfPVZZqfLhv8dZkk0xX/X11iAnWJCNFlRKgu78N0cY7QRXpIl6dRupg067Lzmi4tKgPppTuQnuYDafYbyPKAgfwr1AYN5EXbQPzOD8REYxAzbQdxxWEQK70H8Z8Q6TOIUb6DxPM3iAbpIJYHDeJfwbV6EEa1gwhpHcT7s4MIvSDiOkWfLoOJVBpMk/Jg3LsO5ovgOWAwPeYO5v78weQ4DsYreDDnQwezIULEtAwm7txgVncOJrbLEBRKQ/ipPIQEyRAmqQzhvLBOdQi/qg/hkvC79hByzIdgZTGEPZZD6MMQ5tsOodhuCEm+Q1CRDmG6bAhXBfPQIdhFDuFc/RB2XxzCFokeXVX0xHOkR66mHg4Wekgt9Zjpq0c3fz0spHrcE3bJ9NAJ0OO0MDdQjwUhegSE6vEhXI/wg3r80aiHU5se95WH4qs2lHPWQ3niOBSF61D+9BlKu99QiqRD6RU1FNvooZhvG8athGG4NA3jYPMwRrUM49jPYVh1DuORsL+LPrpK+hQJC5X1eSuESPQxVtFnpaq+eA/oE6+mz0V1fTZp6KPeVZ8lpvr8K0Sa6TPWXJ+zwloLfZQt9Xlso4+LnT6j7fXxmK+PfL8+Zgf0uSv09dEnXwj0E3XBok54GabP5wiRN1qf36r1ya7R50GtPvvq9BlQL+bUoI97sz5bFfpondVn4Hl93l3QZ9pVfSJu6/OwUx9nZQOuqxuwQ8eAqZYG+NgYYO5twH1hj48B/X0NKBQW+hnwVgj1N2CE1IAmYY3MgE7hcIAB0wJFHuGPIAN6BBtwUpgbYsBToSrMgLNVBqjUGDCn1oA7wq46A/rWG5AvODYY8FoIbjTAuMmABsG92YAfQlKLmFerAdeEbQoDtM8akCPYnjMg+qIBxddFuYshtkqGPBH8lA2plBiyVMWQC2qGvDQ15BqGzLUxxMrRkChnQ0qWGtLdV8T7GeImMxS/qyHKCkPenjdEVcmIDMFM2UjcJ0bslRihq2JEsbBI1YgINSPWaxiR2dUIc00jdMyNcLQwYgRGNAuzbYxY7G3Ef4FGSMONiD9rxNVzRmxrM+LFBSOGXzKiQVh92YiUK6Jf/+HcnDWczzbDWeQ/HGKHE3ZkOC8bhyNpHc6vz4dzoY8xSjbGtC82Jma/MZMPGHNZ+N3bmB4+xpwW5vsa80oI8TNmpL8xrcI6qTFqMmPkgmWA6C/4BhozLMiYGmFFsDG7woxxTjNGr9qY5TXGfBOSao2ZXmdMvwZjCgXnRmMmNBuzpcWYk63GBJ81puinMVFdTJioZIK2xIRTgkLNhPXqJuT3NUF1qAn+jiYc9THhqa8JMj8TjPxNqDhrws4LJvS+ZsLpThMcuozgjRCuNII25RFsloxAS2UEOYKd6ghGqo8Q/+8R4lsyAkxHYGg+QjwrI8gQhlmPoFbI3j8CL98RyP1Enk6RT2Mk5zVHcrrXSPG/G8nb/iP57DyS3W4jxTMzkrlfRlK/dxRr9o1Csn8UHBjFE8HEZxQtwnrfUXT1G0VRmIiJH0V+1SiUFKNYd34UC66Nou3HKLp3jhLzH4Vjl9HMUB9Nj76jMTwwGqva0bR8H03Oz9HM7xzNW+GK0hi2K49hicoYvgj6GmP4t+cYqmePQcl0DJiNYZftGDrtxrDObQwe3mOw9R3DzKAxHAgew8HqMcxpHMOJ1jGYXRpDhNJY8Y0dy6peY3FxGYun71j+DBhLcctYrnQbxyjV8XyxGY/p3PG8jRiP+9fxSL6NZ/LP8dwQhnSZgHzOBIqcJ3B7/wTOBUygMmICmgkTSEyagFrNBD63TKDf+Qm4qU5kwtyJeC2fyJcDEzH3mYiudCKqARNZenAiE6MmsvXCRMbYTyI5YBIa4ZOQnpxEV63J+M+ZjIb9ZBbOn0zt7slkKyZz7OtkDDV/wWPfL6Rd/YVtt34hvu+v4rf8lUK7KWxqmYLq4ymE20xlhN1ULgiatVOJaJ7KrrNT2d53GjNXTEOrZRr/3plGZ7fp/GM5nRkZ07FvnM7rW9P51HsGhq0zyFCeSX2vmUxaNJOdDTNRU5vFK7vZ3HGajdR5Ni3LZ4vrno1K/Gx+nJvNgvOzufJkNm9s5pDTOof/+ZqyIdZUvP9NUWo2hV5mJAw2I9bCDDMrM94Fm3Gs1gznBjOU2sw4ZG5OtJU5c6zNOeZhjsoFc9wumuPY24I5cy14KWQ2W/C1xYLsVgucFBZiLWHBRg1LfPpYohtmyZUoS+IaLdG8YknNYNBeDl77oHo/GPrDPinYnwfP6yD7Dt0srFhracVmKyt0ra2Y6mdFTZ0Vr85bYddphZqKNatVrXlrZk2OlTWO9da4NlqT32RNl5vWbFW14balDYHY0GFlwxwbG/6da0OvBTZMbrShv4otzX1tkRjYMtjWFmM7Wybut2WWty3mh2y5ftiWDTds+TJkLl9nzqXWbC7iCeOonh3r7ewYe8iOA8l2aFTb8ajRjkNNdrSct+OUxjzCGuex/eY8nlnYY409ajb29JtrT7Oww86eyVJ7OoRomb14f9mTGWhPQbA9HiH2XMu050WzPXNb7ekaOJ9bqfNxrp9P36b5mLTM5+TD+azp6kCDpgNFgx3YOdSBJDMHvps7cMrCgZWWDmjjQI3wu5UD+tYOXBb8bByYbOvAY8HKzoGj8xxYYu/AOUcHsX5z4IWQ6O+AndSBb8KKAJEn0IFhwaK/8DhU9DnowP56B/ofduSs3gL6mS2gRTBlAe+FTKsFTJi3AK0FC3DyXUDCoQX8fXYBQfMW0u6/kJqahRjVLeSGEFS/kDcNC0ltXMjCpoVImhcysHUh3oqFdJxdSOy5hXxtW0iyshNKKk6sVXVigJoTZ4X96k6M13CiXcjRcqK+uxOZZk5oWDhRLvxm6cRQnLgiSK2ceGHtRLKNyDNX5Jgn+s0XeXycmOAnzoVVAU5i3SFypomy0JjlxOk6J+43OTH/vpNY7znzRMOZcRbOPBJiLJ05ZeVMs40zE/yd+S5zJjfAmTWBzvQNcuZGvTN/NzqT0eTM4mZnKlqcOaKyiCsai1AbtIhqq0UcDlzEj+pFFDYvIufZImS2i5k+dzGjdyxmQvxi5iUuJqR6MXNqFvNByK5dzLK6xWjXL6Ze2NGwmFGNi7kvRDUtxrp5MV+Fs4rFBPxczIzOxeIdvZiMLi64KLmgqexCtWCs4sJt4ZOaCyfUXdir6cJ4LRdC5rjwj6kLR81ccDN3oYeFCw3CTksXHuJCjJULttYu5Nm4oObgwhZHF+Z7u7DR14WZUhdqA13YHuTC6TAXdGtd8KtzYXiLC08uuHDtqojp4srcOa78EPJNXVlr5sogc1cuCVILV6ZbuvJGyMAVFytXtKxdxTfQle02roy0deWe8M3Olbx5rnjau6I735Xzgp+DK68cXal2cuWwjysLfF1R9XOlTNji74qh1JW/hDCZK+YBrpwIdGVVkCutwSI23BWVg67sj3Plabwrt2tdOVjnimW9K5+FUw2unGtypeqsK8ZtrphJltBHbQkVWku4Z7EEXd8lXBB885ZwoG4JeU5LWeu8lIaqpTyuWUpi7VIc65aiWr+U3xuWYty4lPyWpbx8upRdXZbRobQMR8kyylWWYay2jMqBy/hj0DLOzFjGKrNlYt26DDvHZaj5LmOE/zI2By6j/afo08UN95lutM1yw3+2G9PnuPG3kGXqxnIzN3qbu9EqHLBw41dLN14J6bjhauWGtrUbjcIzWzex53YTz4Ibqt5uVAp/+LgxwteNB0Ksnxvz/N1QlrqxVeZGVKAbRcFuHAxz43S0G4Fxor7ajTs1oq3WDds60V7vxuYGNwwa3bglRDS5saHVjY/XRU7l5cRKlmOvshxl1eX8FB8AH9PlYi+3nG0RyymtXc69+uXEnBdxj5bzznQFfS1WoN60gsEDVjLHbCULFq2kZvFKWletJD9qJbdihA8rGTBrFUGzV2E2ZxX/Cbmmq1hntoq/zFcRYbGK+9arcLBdhfPeVbw6sIpM71W4+azinO8qPGSruBqwip1VqxhfvYppDat4J2R1rmJFF3dO9nNny2B3qie5U2jqzmYzd4zM3Znl646e1F381u68qXGnX707FwWDFnd8L7mzttdqKs1XY+a7ml1Bq3lRtRq3mtXI6lYzp341d5pWc+DHanJt17DfbQ0esz2IMPVA28GDZ+4epB/w4GWSBy9qPNh8wQPnnx54anlyebAnXTw9+bbXk83hnmxM8WRdlScfJV68cvBCssiL9BAvvpd5MabSi4p6L+4OWUvLsLVMn70WN7u1PD2wltKmtWKNspYVd9cyxXwd3ePWkXhpHfMd1+PbbQNF2huYPmsDJ1dvIHjGRn7M3UjKgo3s7rqJNaM38XH1Jsz2b0LRsgm7vzaxqvdmlgdvxuvCb8y32UJK5RaxJt5C4fktbLq8hV72W3nivpVewVs5dHYrd8b/TtCa34mS/c7CgN9pDv8dE+VtZEm2MWfFNhzDtjEubxuRV7ax4Oo2tnRu47rRH3xa+gcfVv3B+zV/0HT5D6Z1+x+OqtvR9NtOeMB2LgRtJy52O7pJ2ylp2s5Rvz+ZEPIn74U/wv6k5fKftD/9k0sBO8Q9vYPIyzuQ9diJ7sCdmDvsxD90J0tidxLYvJMNWrvoPXgXW0x20cV2F48DdjEqeBcV2bu41bqLId13U2e5mya/3UQG7GaT8h7eSfYwTW0P87vtYU3vPWzx3cP54D0cDt/DhsY9/PHXHgxV9zJLay/SIXtpXL6Xl157GSPby9/Cn4F7mRa0F6vQvdQ376WbYi8u5/byous+2vvt49TCfZwM2ofMaj8P7fZzQbaft6H7UU7ez/Km/UxQ7CenxwF8dA6gZnmA/tYHGLbxANF1QvsBNqt709rPG2c/bwb4e3NPWCvzZnSAN7uDvJkT7E1LiDdXarypavYW43tzSRja5s2Ql95oq/gwRdWHZ+o+bNP2YY65D6MtfVhn40OEraj38OF/G3346Osj3sE+ePv78F+AD5dDfKiP9GFxhg/7M314KGzKEvUnfOiR68OEOh+W1PuI+9UHnwYfjjX6sKVJtAvaD324Kqxs9+Flhw/2j33484mIU/VFS90XA01fGrV9GdvHl6njfUn7xZc/TH0JsfClH77sFu4I6Va+qFj7Yu7iy6C1voz83ZegRl92NftS0+5L7mNR/tuXjA++jPvoywtlP37b7IfC149//Pxw8fejXPCV+vFYsJX5oR3gh3qGH58z/Vgu96NGUD3ux7o8P6LO+DGj0Y+yDj+UnvsxTtUfqbo/53v787KvP2Gj/Gkf48/oif5Um/ljYO5PgPBCmG/hzxmhj6U/u4S7ghn+ZArqVv5cECZZ+xMn1Nn4UzjXH3cHf+6s9sd0jYgT1D382SjEefrzRVjh5U/QWn/2rvfnN19/LguN/v78LfXHWebPunR/7mX7c7zan4/1/jxr9CdURcp6QymxRlLmIOWLo5R8byn9fKRY+krR8pOyVbgmJPtLWRog5WWglL3BUh4IR0OkYl0l5XWGlP1yKX9lSxl0SsrPRiktTVJu35ey6aGUgx1Sdj+TskRJxktlGQUSmdh/ysjsKaP7QBnGQ2VcHi5j1SQZb+bIKDaVMchMxmPB1lzGKaGXhYw/hdvCHEvRV1BHxmbhkvCrlYxE4aewxlpGizDaRsYh4aPgaCfGFVQdZTxdJcPOXUauoLNaxi7hrmC+RkaWoOkhY6twVZjmKSNZUPKS4SWcFcatlfF2vYy5m2Rc2SLmtFPMZ5eMIm8Zuj4yOgQbXxk9/cSchVvCHH8RI2yWivkKawJkjAkU8xP+FRbEimvMlLFDMJXLkAud2TI8j4p55Mkor5MxtF6GVOjXKGOvQJOMv5plXGgV13dBRliHjIfPZGIPGYCaJIBLwq8qAXioBjBGLYCAvgGU6wcgNQjgheBgGMAjowC2GwcwbnQA6b8EkGYeQJ5dABcdA/D3CGCuT4B4zwZwNiYAt6wAlPMCsFQEMPtcAK5XAhh0PYDA9gDmPQlgZtdA0oSpowM5NSUQd9NAmoRRZoFECDXmgRhZBBIs/C2UWQaiJ3Zx/sILocAqkAPWoq9NILtsA1nrIHIsCER5VSDrhUnugcQLP4Q1qwNpEcasCSRK+E9Y7hFInWDiGYirVyABa8XYfwaS6RNIV99ApvsFckSQ+AdyQfgcEIhDmhhXOJ0hxswU9ccD8cwJJK4mkOZakbcuEL+WQI4/CmR7uxjvlRj/ZyArlYKIUA4iRCWId8Ji1SAqhMEaQbRrBjF/WBD79YPoEGwNgthtGMQJoyB6DA9C0yyIGeZB4n8dxGWLIKZYBpEsKBHEF5sg6uyC8FoVxML6IIqF5w1BODQG4d0UxG+Xg3jdHoT8fRB/qwazUyeYTyOCOWYajLZZMGbmwdy0CCZwVTAvPILx9QqmYG0w532DiQkKpiFclNODyc8MZn92MCq1wWwS1jcGE9IRzOtXwdj9DCZPmNslhL5KIZxWDmGvJIRHgo2KoBaCjnoIu7RC2NEjBPmwEDT1Q8g0CGHmiBAkpiFMMQshWZCYh6BsGcJ6mxB+sQ8haUEIie4hTFoTQufaEM79L4SEHaIcIMpC0qEQUuSiX1YIl4+GcORkCDMKQ5hdK8ZoCOGPphC6tYij0E0h5vUohHbB8V0IL96H8EESyj+qoWw0COWIYShzxoZye0Ioj+eEij17KOFOoWhsCsUjJpR5p0JxKgjFqyGU/B+i/WcoDp2h6CmHUS4JI1QtDKVeYYSYhDFydBjjx4exZUoYA8zCWGQVRptjGFOcwtixNIy/PcKo8hT13iLeJ4zYgDAuBIdxJTSM+XFh3DwWRr/TYWyoCiO1OoxZtWEUPAhj4EMxzuMwPj0NI+Z5GKbvwjjXJZxJSuEoKYdjrh6OVddwnncLx6R3OCf1wlliHE6fX8JJMgsnYW04Bb+Hc/tAOP38wtkTHc7aI+HMTA/nQHY4m86EM7YmnL6t4WSqHqSXxkHUjQ5iP+0gvy88yAPng1gvOsgCr4OUCoFrD5ISdJDtoQf5J/IgU86IcvVBVrQe5EfHQe4/P0jxq4Ns/ecgt7pEYK4UwYhhEYRbRnDBOoIqrwhSN0bwcmsEMf+L4MifEeRKIzgdEUFddASRqRHMyozgWXYEpfkRnCuOILkkAv3qCKJrIxhzLoIfwqNLEQy6IvJei+Bfoe/TCIKeRxD1MgJbw0PMH3eIIkHll0N8szpEm/UhVG0PUbv6EBd8DqHud4hm+SEWFB5iWv0hbjcc4mnTIRybD9HQeoip5w7h/eEQoR8PceW/QyjUI3nTPZLJvSIp7BvJGP1ILhpEwvBIkiZHYjc1UqwxIvnLJZJT7pG4bIokcnMkW7dGYv57JNciIrleE4l9fSTDrkZScyeS548iMeyI5P3LSBpeRfLzdSSX3kTy67+RvNaIoqJnFEa9orC1jOINUURZRzHVNopfHaPYvDKK68Jyjyg6N0VhGRXFgdwoDM9EcbMiiq2KKKyeRpHVJZoeStFsUotG0TuanL7RVOtFk64fzT+TojGdEs0Ui2j+ZxlNwbxoOhZGi2uIpmRzNH/sjObbQdHvcDTTMqOZcyKaV/nR6FRHo9EQzZvH0Sx6Hy3WNjE804gRa+kYyvRjWG0Yw93hMcyZGsNSsxg8nWNY6RkD62IYtD2GC/ti6HYghofCYb8YLKUxRAfG8FP4X0QMf0fG8HtaDLoZMXTJisGvIIYISSweKrHkGcSy1CiWBsHcJJaakbFkr4nF0TOWjHWx2G+IpetvsczdEkvytlgiZLFcCIjF7mAskyNjiTwRy7a6WAIaYnFrjCWpKZbnd2O59FjkfxvL6n9iWd4rjom942juF8f4CXHkTopjoEUcUiFvQRzLV8cxxCuOgg1xaP4Rx3ZBOyCOiKA4vgrDw+Pwk8exsjCOiw1xzFLEceRhHDuexuH4WrS/iWPEhzgGdcaRqRVP2PB4vo2Kx3lcPAm/xPO3Qzwuq+NR9ojnpiDzimfiuniShcIN8Xz2jWe6fzx7pPHkhsczLTae5enx/C8znorj8YTciCewI57er+Jxex+Pj2YC3/QTuGyQgI5RAt7C4uEJjDFO4JaJKM9JEPduAt2sE7g6N4HX8xKIWZOAhWcC29cncHRzAlbbEljtI+qlCegGJvA1LEE8pwlIjiagfzWBTY8SxPUlUPYsgeVdE9mplcgMk0TiJiUim58ovsGJ/BCueyRi7pmI1CuR1HWJtK8X5c2JjAhJZHN0InkxiUxLTeRKcSIVjYn8eykRw4eJND9OxOFZIi97JRGon8Q5gySmGibRwyiJvcJ2iyTsLZP4QRIfbJJwmpeEZH4S4WuS+CJc9kjCzyuJf39LwtM3ieigJDYHJ0FIEuqRSaSUJdGzI4n6x0mMe5JE6bMkLF4K/yYx/0cSxj+TmCE5TG+Vw3gLE9QO86f6YTq7HuZNj8MU6R/mq8Fh1hoeZsDww0iFFcaHGTvqMCVjDlNlcZg4y8Ns5TC2VoeZ4XKYLStE/fbDPIg4zKCMwxgoDpPxRtR1SaZWO5n8PsmUGCRzfEQy2rOTUbJMRt8qmUDbZCo9ksW6XdSFJFMUmszXtGRWy5O5WpTM6PpkLM4m8+pyMk1XkrnyMBnd9mQChH+EPk+SyXiWTI/nyaS8TGaCUgopwk7lFKolKaiqpvBQmK+Wgol6CjGCbs8UIvVTuGWQgrVhCgXCV6MUrg1P4cTIFBJ/TWG2ZQoDSBGr7RT62KTw69wU9NxS0PFMIWlzChq/peAUmsK5jBTxPkkhS9CRp+AjLMtKoVX4NTsF12MpTDqewqHSFDaVpXBTuFgv8jeIsYT+jWIMYUaz6HcuhfYbKUQ8SiG/Q4z/JoUqyRESVI7wP9UjxGgeYavWEQp6H+E/3SO0GR4hecoRzm08Qub2IyzZfQTb/CMUC+HXjqB3T3h4hDDhq7Du0RGuC5btor5D1AtfhOuPxflTcf5CnL8Uxw/i2Cn6KKWyXjmV64KlJJUzwlAVUacqymriXD0VuqVya1gqhfqpHDJI5adgY5RKkUkqv41JpcIilZGWqThYpZJgncojm1SSnVKZvDqVl2tSafZIpdf6VN4I57amcmJ3KnmyVG6Gp6KSnMr21FQWpKVSLYxJTyVJ0MhIZYfwWHDKTKVWGCcXeYWuWansFJ4Iztmp1Anjj6by7Fgqi4+n0iBMPJFK95xU0k+l8rYwleVFqZwVVpam8qk2Fc+6VK4IZvWpnBYGN6QSInwW1jamYtEk5ijoNacSJqxvSeWGQGsqwxSpfBc2nk2ly6VUGh+msq9dXKuwpENcr/DL41QyhNdPUml9msqUZ6lMf5nKUeH9q1TmvBNz+JDKfOU0VFXSeCTsUE9jet80NhmmYTIijf2/phFinsZQ0hizIA3P1Wms80wj3ysNow1p/OWfxiFZGncC0kiLTGNFnCinp9Ep3MlIozI7jfjaNJIb0njVksabh2koHqUxrT2NbCHnSRp5z9PQe5HGlM9pWCmlc1eSTplKOo7q6Tztmk7jsHR6GKRzQPgwPJ1Cs3TUrNKptU7n9IJ0jrmn83F1OuUb0onek857aTrBgekYh6cz9lA6uYnpVKSmMyotnURBPT2dHcITwTkjnXphYmY6qYK2PF3su9PFs5WOQsjOTsf/qBhXmHM8nW6F6bTXpYt9RDo1wriGdFIErcZ09ggvBNemdHxb0lnZms6ns+mcaUtn84V0FlwR1/UgHZOH6cQJ7Y9EnnZxHcK4DpFH6PZY5BCWPElnytN0dJ6l4ydUdqajoZTBAZUMrmhkEK6ZwW2tDNKGZXDWIAOP4Rl8N8lg04gMvvySgdK0DILMM7C0zCDBJgM12wxK3DOIXZ2BZE0GfwiPhBqPDLp5ZbBhdwZZvhmckmYQKhPlgAxsAkVcsIgTStMzUM3MYLtQJ88Q+5wMph8T8fUitjGD+KsZYm2WQXN7BqZPMzgt3P9XzE8lkx6qmSxXy8Sufyabp2aiSiZvbTI57JnJlQ2ZJO7K5Lt3Ju6RmWyKEY5kckcoS81kZFqm+L0y2Sn4yTN5L7TWZuLZkElkUyZdmjN5IJy/n0now0w2PsqktD2TyU8zWdhFTp3wVlnOV1U5K/Tk3NKX0zhczp5xck7NkJNtLqevhZz9c0WMvZwurnJKVskxcZcTJ/y5Ws4TYdEa0U/Q8ZSzxkuO+Vo5W9fLcdggZ9xeOSHecjb4iPxCqa+cHf5y5DI5fQLklEfJ+Tdejs8RORdT5ZimydFLl3NQuJchF+8TOWez5YwvEnMqlTOtRo5xgxzVRjn+LXLyFXKGXJYjfSBHuUOO+zOR47kcj0457cpZrNXLInZYlrgHsrA0zkJ5RBZTFmTxbnsW9wOyCE/Poiozi/PZWaTkZPGgOovtj7L4+DiL4jdZvPqRxfcu2dgrZ7NGJ5vJA7LFNzQbu5HZnBybzeBx2SyYmo3pomwer8imaWU2Ae7ZfBJurM7m67psRm/Mpucf2Yzxz2ZOgMgTls3+3GwKz2ZjfC8byYCjrBh2lGyLoyzxPspA36N8jz9KWtJRctKPMinvKB8fHWVaz2OMnHSMlxbHaLc+xue5x/CZfwxLx2MM8TjGVs9jTIk+xvHGY0gVxyi9L6gcR6fvcQztjlOy/DinPY+zcNNxOnyPM1B6nAey43wMO05yxHESoo/zPOE4g1KP01x5nJ5njzPq/HGKLh2nvuM4E56L/p3H+aFxgl+0TuDf5wRTp5ygq9sJcr1OsGPdCYZuPMED7xME+53gvv8JNgWewP7QCXrHncAr9QRaxSd43XwCs5snePn0BMZ9c7gyNAeG5VAs2EzIwXNyDmOm51BplsPdeTlsds4hxCWHsJU5tK/Kwd0nh+SAHHqG5jDlSA7LTuWQ8FDUt4v+z0T8hxz+/JlDicZJEoxPUmJ9UtyzJ5m37iS/bD6Jxa6TuKaf5GLWSQLzTvK26iQptSe533yS5x9PYvTfSeKFlG8nxTf/FON7nqKz7yl0jU8xYdEpVDadYmjQKTaknkK18BTdS0+RU3OKce2nOKR0mm5qp7mpfhrVHqfpGHCaK0NO84vhaTKnn2al2WlSvU7jcuI0BidPM73wNLuKT/NKWFlymvhzp7F6eJoXz05T++k06YNyCRqcyyKTXHTG5TJjYi6nhBhy6TM3lz0OuQQ65RLsmYvh+lzCduTSQ5rL4KBcVkXnEp+ZK94Lufyal0v/1lxSrucy6ZmIe57Lu2+5WGvlcWFAHtf08wg2yuOH4DA6j5m/5uG4Mo+1m/JI88mjj28etwPzqAsScSl5GKfn0SjPIzQnj0mleWwvz2NwSx7R1/P49VkeVj/zMJWcIUnlDNqqZ1A2OMMOYYXhGayMztDH+AznZ54Ra5IzXDhwho2BZ+iWeYb18jNoHDtDU/0ZTjWcIbbxDO+bzuDVLHJcPIPljTPkPRTtj8/Q9dkZ9gtTXp5hs2o+vl3ziemdz5D++ewekI+SQT5/Cs9M8vl9TD6ff81n9rR8Ps3IJ35OPprks3VHPi6++Uil+eQezmf9kXxOp+XjfTSff4QDJ/NZW5ePY30+wxpF+b7o1yHG+p6PsWoB3/oWMEq3gMCBBTwZVMBPowIOTSvgxowC1C0LmGpdwElh5oICfltSQMGyAoJWF2DpWYCmTwHeQrNfAX6yAhYFFuAaVoBZeAHhiQXEHSvAoriAtJICJtUV8FdjAXVNBexvLeCDUPVA1D8sYNAjUfdM1AkLXhSgeFvAPqVCvJQL2aheSNXYQsxnFzLPphCnHYXslYo2WSEOAYXIowqxSC8kPaOQLvJC/hSuZRUyN7sQ9eOFPC8sJKulkJFXCqm4Ucitl4V0f1uI2pdCtH8WsqtPEfb9igjWK+KPGUVMnF1Ek3kRRpZF9KCILVZFRHgWsWpfEc5+RQTJirgTX4TVkSIuHCvCsrCIcUVFNDQWMf1OETwsQqWjiMYnIsezIt5/KaLlWxGzvheR/KOIKqVihkiKiRbWqxazSqsYu27FvO5bzH8Di7EcUkypkKlXTI/hxWhOKSZtRjGhM4sxMCsmQdBbWMxaz2JG+ReTKvSVFjMiq5jg7GJ+O1VMfGUxBc3FDH1cTMnzYma9LUb9ezG7lEuI7F1CWv8SduqWEGdYQveZJQwxK+H//yKsSxg5r4Q9niW8E+56ldCytoTKXSVM2l3Cpn0lfPAtYb1fCfeFImkJ4QElvAovYUJGCYMzS8g8VoLiZAmeZ0qoqy6hprGE2c9LuKJZyrDupfzXp5SjeqVEDy8lcmop+yilZGkpG/8Udd6ltPuWssSvlInSUpYGlbLsYClx8aU8Sy2lNr2UKRml9JCXMv10KXsaSnknjGkp5dP1UnIelKL9qJS6x6W4vyjlL6HfP6Uc6FLG1J5lOPQtY0a/Mu4PK2OcYRkVI8qY9msZAy3LOCSoU8Z+4aOw0aqM89ZlYFPGZ7sy3OzLGL+6jMFrysTevQxvjzI2e5bRISz1KsN6bRlVwuR1ZWTtKSPet4zufmV8Fbb5l7FSWsY8WRnJgWXMDivjcnwZNgllVAsvkss4klbG24wy7maWUZwl5nO0DK06MbYwtamMpOYyjl4pw+6lmNu/ZRh3iljlcpwl5SgEM5VyxqqWM0itHA31cjo0ylnWtZxcvXLuGJTjZCjiBFMjETe8nEhjEWdSTvWocnJGlxMwtpx35uVYUE62VTlbbctJti/He1E5n4RNa8q5uaOcgl3ljNpdzuxUUZdZziV5OTZZ5fQ8Vo5PZTl/N5SzqKmc7zfKSWovp7OjnPZOEdelgrtqFfwcUMHtgRWETa/g4cwK/jSv4LXgYSHqBVMqkFtVMNi6gs82FXQuqmDA6grU1lTwr3DZs4IarwqS14n2HRUY+VXQ27+Cv6UV3JOJuASR62gFOrUV7K6r4J0Qe76CQdcq+KdD1L+owOpNBQu/VuCoVEmRciVjJZUMUqlkvkYlTUJDj0qm6lUSNqySPfqVfBA2GFTyUFhiWMlFwcaoklPDKwkeV8lE80p+WFbymkom2FayYE0l2Z6VDPES5xsq6fZbJX/8Wcn//CspCajke7BwqJJjyZX8U1+Jx7NKlv6o5DdJFQ2qVYxSr2JN7yq8dKuYYljF1RFV6FhUIXGvIs2rigFrq3i6voobG6p4t6OKdTurCAytYm14FfPiqshqrGLrkypClaqRKFfzj7BJUk2HsGdYNfWG1WiaVPNyRDUGY6txM6vG3ryaWRbV4rtczZSl1QSlVfMuvVrsB6pZXF/NecGqQbQ1VnNaONJUTURzNR4Pqzn3qJqTHdVseVZN4YdqLn0W7ZIaPqvWcLV/DWf0a/A3quGadQ1B82rQdq5hrmsNp3fVcMS3BsvcGl4U1tC/vob8hzXIOmpY/qkGx84a7IbV8n54La/n1DLNopbsebXcc68V755aamJqKU6p5dCxWroeryWvplbsnUXMrVoUD2r55VEtR9pFe4dof1zL5reiXqmO4Sp1+Pev45B5HQ3WdXyaV0eAcx127nWoeNXhvL6OkZvq6JdQh19iHcVH6uj8WkfrzzoqOuvQktSzQbWeVut6TJzqeexSz1SPej6uq8c+oJ4dYfXUZtSjnlfPxop6cmvqyait5+nDevq9E3Hf6pnRpYHZgxvwH9bAfa8Garc18GZnA3f9Ghh0uIFNxxqYUtyAZ2UDF1saqLrbQNjDBnKfNdD9ZwMpKY1EHmnEta2RA+pNFExtoqdXE7VxTRxPaOJ0QxMTHzfxd2cTcerN7BrWzEGXZjJ3NDPqRTPHu7TwYmQL06xbMLJtoT6xhczkFjRTW5j7dwvv/mtB0aeVGONWOs1bkXu20rqnFcu9rQzObmXVyVautrQS8amVp19bufutFccfrRQPVDBxkIKkIQr66SnwNFQwcqoCuTB0moLDQr/pCqKE7jMUBAsqMxX4CN+EnbMUfBB+m63gheA5R4GbqYK/hAtmCuaaKzCzUFApTLVUMNxKId4VCjRtFWI/ocDPRcFPYbergn+F35coeC2sW6qgXVi5TMEtYbGbgkuC/XIFLYLlCgXVQtFKMf9VCka4K4hcI+bmqcBb2OEl5rBegfMGBQt3KmgTTHcrKBem7FFwRhi7V8ExwWifglRh0H4F//koeOKnYIlUgaNMQVmggrwgBUdCFBgkKPA/rGBbioI3wvojCibLRd1xccwXxxIFn0rFOHcUPHyiIOa7grAfCk72O0u8yVl+TjuLj99ZZh87S/eqsyg6ztL4z1n+9+Ms0oHnSDQ5x49R59gx7xw2vuf4GnKOKYXnyH16jlP/nSPi2zlUfpzDWrWNNz3bqOvXRo5uGwF6bXyc2Mb9X9oon96GekAb75La2Hy4DdcjbVwTSjPaGCtvIzm7jZiyNp7WtOFR28aYVnF+uY3cW23o3W3D+2Ebd/5r4+TPNpwtz/N9zXmG+58nQ+iTeB71w+e5lnGeJffOM1PzAvtHXOCV6QWemF3AzuoCc2wucGXJBSR7L2AacIHhaRfQ+SbKPy+wTvciaksv0uR5kdlrL1K07iJ56y+i738RadpFRnRcpM+zizwyvETwr5c4b36JSTaXSJl3iXnLL1G78hIdYZcwi7lETMolDpdcYt/tS2y8f4lFHZdoGXqZX4wus2DpZdp2XWaUrziWXKay4jJp9ZdJbriMuuIynWcvs+XiZXSfXKa3xhXUta7wVOcKWo5XiCq/gpP1VWZlXaXo6FVO5FzlR8VVttVe5VnDVdY2XuXa2avodFwV+4GrlKpeY+/Ca1huuEa98Dn4Gh3drqO/8zpLMq/jIr+Oc/Z1JlZe52j9dRLarvP50XV2tl9n++PrOHjewH7tDbFXv8GLphs4Pr7BiV5/oTr3L1zlf3Gu8S/qnvxFucZNCqcLq2/yy/qbzEi6yczMm7RcvsmFFzd5anCL58a3+Gpzi9yEW4xPvMVYw9t89rzNEb/b2GTcZn72bbI6btOueYcn3e4gG3YHNf07JI65Q7P1Hcb73kH+7Q4Hlt9lovo9ijTuEex8jxPB92g/fI8NR+7xtvUe6/veJ/63+6yX3sci5T4zDR4QMfUB9rIHPAt9QHnVA+41PcDu+wPm6T4kgodMlT5k0pGHPDr6kJ5tD1l19yE9nj4k/cVD0j49wk2pnRiDdtyC2mn16WD98w7+W/6YQOljtGSP8Tv2mGW3HiMzfsK63U+Q+z5hfMwTUhqfkNX0hEbFEy69fsKrNU/57vmUbzFPSU98ivWRp/Q99pTtDU+Z8PIp5brPCJ70jFzPZ+SlPePqg2f89v4Z0y2eMy3rOSfOPKdQ9QVd3V8ws/4Fx2+/YJzySzYOeUXosFfYGL9ixYhXXDV9xW7LV3QKI9xfcdHjFYs8X7G49BXHO14x48kr/I1fc1msMu5aveaA32v2PX/Njp+v6bvsDcf2vcG76Q1tN94w6+EbNqm85b2gqf6WQyZvkVm/5e6at5z/8ZbbJn8zy+Fv1tf+zY+6v3EzeEfw9HfcNX3Hla3vsPJ7x6zQd2gveE+ix3tmNbxnj+EH2kd9QMvsA+Mef2CA2j/Uuv+Dls8/PJL9g6rSR/LHfeSY30dyoj8iS/yI9c2P+D3+iLfqv8gz/6V4+CexNvtExpdPeFX/R/SD/9jx5D9k//7HLZPPyGw/89P/Mx3tnzk69Qs7LL9Q6fCFGyu/YODxhcdrv/B/W+m3cg==</binary>
            </binaryDataArray>
            <binaryDataArray encodedLength="1732">
              <cvParam cvRef="MS" accession="MS:1000521" name="32-bit float" value=""/>
              <cvParam cvRef="MS" accession="MS:1000574" name="zlib compression" value=""/>
              <cvParam cvRef="MS" accession="MS:1000515" name="intensity array" value="" unitCvRef="MS" unitAccession="MS:1000131" unitName="number of counts"/>
              <binary>eJzVW8uV2zAMVAlbQkrYEqAOXMKWkBJYQkrgMcccc1QpKiXmLseCYAD82t4c8CiS+AxmZEuW7WVZaLkZseOSSV/MQ0MO7h9yjsDWYl6zavG55rewnNyP1+jptXa/hc+W3F7eElclLUjM07incf0af1zHjb60iSwGxyVeieVGrKfdKH+juvKeLJzct6QbGT7W8YiVtJhpj6jFeUj5N7bmceRpZOHVYgKdNYvKWq9eVh+f89XnMxixoxxvdLzn7uS/Pj0MkpsRnCo/HTlSb5crr38Tt1eLV/uzfr2fpfnH1d6uduN+/eICc0t7zttbzveecwU6YjmPWPcwB2GU87TyBQOGjc7aeThC9u+p16JNqnPJ15c0XjKHIesRM/5N8Ag+0BN4krl5P1Hsa1oSnd9rWvqX5whwYi75JBEn93r4RZ+SCy13a02cE1TIofFkrXtxLdzX+vfU7NGhJ+Z/sqD0aun8aG48TWfWGslFRo6enDwGOux0XH/kHteFxJz7yVHDbXFd6iPljHRcX7ccg1HDyGNhHoc7nT+LkJJb9leLHfmsWC1Hj7awH/n6R3Tci1zyfcVOx7VE8rbQcc1c2DywfckjcnA/vmb1Zumgrd/8U0/5HulXvhf7ne/BPtg9WOrxfT36kDi4Fjsd59fn8Xqeaz1oPXHeLK48jcEdxyx9NN4khlpfztNHfu2DM8rnzgbOBcYbf5nzN/is9+eLZuBcw6kdW/sep6X+OY5TT0psKOTpNQ1fbX8atlJsC0e1uV5lj8TXm9vjU2o1C0MwfENlvZ5erbwyFxnrXt0WPCT6bO2lViuZ3+sfPlHBaPEzainPRvl5a671xp67Et1fG2p40TCjt9pzQNNL8sPXW/L12J652eh4boM5niVgHXvAS4Zp/AD7+3o8B0ef0Gln8YHs+yXJA/RGjMWVNydnrWQaTnmuzNDNOi+wtmWfhAcaYq2mX1lro+Pc1vRGXYxRzDkHLVrI9Z3Ngcfzlxp43IOvUq5afWp41faiGL3YWlw9+HviSjG1Wo+Yx/csfh6Vo2ShUM9bC45PS76RXp/BUUu9Ep/fxZ6Jk8Ro1Z2BIzT619bU/Eist9bWsMucNfhm6VeDv6WW1kcw9kc4klrI8VF8zc7Ne9sKeTUeydjX4rQYDbvn7/Wu1dc0G+GT6Pz9LY43su/jEKNxTkaMlavFvHiON434Xhr32ct672txbOmO3nY6/zYo0v35RiLGwh/EHjQguud1hDuNQ65jKT96lPG1+rToKdcDnT/jpOPENXQgOn/Ggw7gkh8jTsbwOjVYNO0s/xmczNK8hHdUN5jGjTWvwVDyCcyHj16c3Pf6klpqvtZaL9892tTklDyVMNdi7Il5dD8avhk4Z/TQk6MXe00vM/kZ9W/B/2wDljABV0+8FjODL5qIpxeH5R8bcll+reuP1o2cPb4mdWmpnXwD3Z+roRJnT58lPDL/SA0vloRtRt+cI8k7uNK0w3qyOAkzt2jUHdFplO9a43xqnGuYa+Y9fXIe+Zq2l+bbhP5HOZZ45V7CCY6tWlaOkv+zepzFLYm1V+HyLH4DDBqPJa7SfiD7szH/Tnphv80i9r+APftudP7vRaDz6w1YgoMNOVLO9FuBn+y7b8rPeNIefncZWW7UtPqHL3AR8wtsT+Kq4bFWj1m6evtSx57cWo1YmeO7mNXLLB1GrEWjmXh7cr2Kr9q6vfhm5/f8WnOMcP4qvWws/wBRlkGf</binary>
            </binaryDataArray>
          </binaryDataArrayList>
        </spectrum>
        <spectrum index="13" id="sample=21 period=1 cycle=5 experiment=2" defaultArrayLength="163">
          <cvParam cvRef="MS" accession="MS:1000511" name="ms level" value="2"/>
          <cvParam cvRef="MS" accession="MS:1000580" name="MSn spectrum" value=""/>
          <cvParam cvRef="MS" accession="MS:1000130" name="positive scan" value=""/>
          <cvParam cvRef="MS" accession="MS:1000128" name="profile spectrum" value=""/>
          <cvParam cvRef="MS" accession="MS:1000505" name="base peak intensity" value="4.0" unitCvRef="MS" unitAccession="MS:1000131" unitName="number of counts"/>
          <cvParam cvRef="MS" accession="MS:1000504" name="base peak m/z" value="189.998193333354" unitCvRef="MS" unitAccession="MS:1000040" unitName="m/z"/>
          <cvParam cvRef="MS" accession="MS:1000285" name="total ion current" value="2.0" unitCvRef="MS" unitAccession="MS:1000131" unitName="number of counts"/>
          <scanList count="1">
            <cvParam cvRef="MS" accession="MS:1000795" name="no combination" value=""/>
            <scan>
              <cvParam cvRef="MS" accession="MS:1000016" name="scan start time" value="9.853266666667" unitCvRef="UO" unitAccession="UO:0000031" unitName="minute"/>
              <scanWindowList count="1">
                <scanWindow>
                  <cvParam cvRef="MS" accession="MS:1000501" name="scan window lower limit" value="100" unitCvRef="MS" unitAccession="MS:1000040" unitName="m/z"/>
                  <cvParam cvRef="MS" accession="MS:1000500" name="scan window upper limit" value="2000" unitCvRef="MS" unitAccession="MS:1000040" unitName="m/z"/>
                </scanWindow>
              </scanWindowList>
            </scan>
          </scanList>
          <precursorList count="1">
            <precursor>
              <selectedIonList count="1">
                <selectedIon>
                  <cvParam cvRef="MS" accession="MS:1000744" name="selected ion m/z" value="825.065604869181" unitCvRef="MS" unitAccession="MS:1000040" unitName="m/z"/>
                </selectedIon>
              </selectedIonList>
              <activation>
                <cvParam cvRef="MS" accession="MS:1000133" name="collision-induced dissociation" value=""/>
              </activation>
            </precursor>
          </precursorList>
          <binaryDataArrayList count="2">
            <binaryDataArray encodedLength="836">
              <cvParam cvRef="MS" accession="MS:1000521" name="32-bit float" value=""/>
              <cvParam cvRef="MS" accession="MS:1000574" name="zlib compression" value=""/>
              <cvParam cvRef="MS" accession="MS:1000514" name="m/z array" value="" unitCvRef="MS" unitAccession="MS:1000040" unitName="m/z"/>
              <binary>eJwNyXss1AEAB3CuOnfnGWky1LQUzaOG6eFu8/3mj+SxRViW8kj00DI1f6BzXnGeZTe0bpS2hllYM37zun5dr5XFZE3SypjaWOkhh/zx+etj8HkdYhTNcTpnC+JsFDjraIssuT06bZygnXFH14QHOhSeSLDzwjaZPx47+KNsPRgfzZTwkyhRuEmJXAsluv4oEbemRIxEhYcWKvyTqfDb9hhCfCLh2xqP3P4kVG9Nw3hDOmJX0zGylo4h8wx0bs6AizwDs1aXEWyZCS/faziynoND7flIXrmJ+utFeJCrxXCFFh6GCqRY1qB/vRYLVrexVFMHY14DUtX3YLVDD5f7Tfie3oKkzG4Ma/tgM9eHcoUAz3wBUrWAXxu+FggY1QgYLhQQVr5xFQJ0AwLi7wxArh+ET6UBunoDgixFNKtF6ApEaDUisotEZBSL+Fsl4nONCNceEU4aI8arXuC89UtEv5pCTMUnjDTOwFkzi3NtcxhwXMb8o2VUF65AKjXB2cKEWIUJYRoTmppNuGAn4UChhBNFEuaVSKgrlTC2XMKmSikXBCkTzWVsPCDjfL+C3kXWvFJsw5GL9lSVOjBAvp2pt1y4b9KV+nE3jj13J2t3M9R6D8PVHswv2cvpDi/2fvDmXTdfTk37MtvVj/UnAuigC6DBMpBfIo8yrVFFs1gw5Qx4VR7KxZMRvBEfwcMJETQOJbJ9ZzKftSez7t0l7rLKZKi3hsKohiNZtdzv0UCZeTMzxRb+DGxlkKGT6jfdjI5+wh728lTbIPO7n7LsuJGrfaPU245xQv+eDj6TDH/7jQejFhkT8YNdUUtsKVnmfwvhEd8=</binary>
            </binaryDataArray>
            <binaryDataArray encodedLength="52">
              <cvParam cvRef="MS" accession="MS:1000521" name="32-bit float" value=""/>
              <cvParam cvRef="MS" accession="MS:1000574" name="zlib compression" value=""/>
              <cvParam cvRef="MS" accession="MS:1000515" name="intensity array" value="" unitCvRef="MS" unitAccession="MS:1000131" unitName="number of counts"/>
              <binary>eJxjYGiwZyAdOzAwODhA2AwOZOgfYtiBxn6ktflDAwMAdh54Yw==</binary>
            </binaryDataArray>
          </binaryDataArrayList>
        </spectrum>
        <spectrum index="14" id="sample=21 period=1 cycle=5 experiment=3" defaultArrayLength="211">
          <cvParam cvRef="MS" accession="MS:1000511" name="ms level" value="2"/>
          <cvParam cvRef="MS" accession="MS:1000580" name="MSn spectrum" value=""/>
          <cvParam cvRef="MS" accession="MS:1000130" name="positive scan" value=""/>
          <cvParam cvRef="MS" accession="MS:1000128" name="profile spectrum" value=""/>
          <cvParam cvRef="MS" accession="MS:1000505" name="base peak intensity" value="3.0" unitCvRef="MS" unitAccession="MS:1000131" unitName="number of counts"/>
          <cvParam cvRef="MS" accession="MS:1000504" name="base peak m/z" value="363.987817734788" unitCvRef="MS" unitAccession="MS:1000040" unitName="m/z"/>
          <cvParam cvRef="MS" accession="MS:1000285" name="total ion current" value="3.0" unitCvRef="MS" unitAccession="MS:1000131" unitName="number of counts"/>
          <scanList count="1">
            <cvParam cvRef="MS" accession="MS:1000795" name="no combination" value=""/>
            <scan>
              <cvParam cvRef="MS" accession="MS:1000016" name="scan start time" value="10.854916666667" unitCvRef="UO" unitAccession="UO:0000031" unitName="minute"/>
              <scanWindowList count="1">
                <scanWindow>
                  <cvParam cvRef="MS" accession="MS:1000501" name="scan window lower limit" value="100" unitCvRef="MS" unitAccession="MS:1000040" unitName="m/z"/>
                  <cvParam cvRef="MS" accession="MS:1000500" name="scan window upper limit" value="2000" unitCvRef="MS" unitAccession="MS:1000040" unitName="m/z"/>
                </scanWindow>
              </scanWindowList>
            </scan>
          </scanList>
          <precursorList count="1">
            <precursor>
              <selectedIonList count="1">
                <selectedIon>
                  <cvParam cvRef="MS" accession="MS:1000744" name="selected ion m/z" value="1050.122741672233" unitCvRef="MS" unitAccession="MS:1000040" unitName="m/z"/>
                </selectedIon>
              </selectedIonList>
              <activation>
                <cvParam cvRef="MS" accession="MS:1000133" name="collision-induced dissociation" value=""/>
              </activation>
            </precursor>
          </precursorList>
          <binaryDataArrayList count="2">
            <binaryDataArray encodedLength="1060">
              <cvParam cvRef="MS" accession="MS:1000521" name="32-bit float" value=""/>
              <cvParam cvRef="MS" accession="MS:1000574" name="zlib compression" value=""/>
              <cvParam cvRef="MS" accession="MS:1000514" name="m/z array" value="" unitCvRef="MS" unitAccession="MS:1000040" unitName="m/z"/>
              <binary>eJwNzX9MVAUAB3DfA88ErJcEKai7kuaaP5CJmpfIuu8XNzPNOc3wnxB1ijWQIZnovePu3Q+O3RlC523CnFpr/bBpOC47JwYn0+nzDMf5sEIYHFiaLkvEyY/r/fH5+7P8jX/Mm43D5pKlT83Zaak4+WwGRj7NxpLSHJyTliBvWi6SekwYGMvDYnEVOl9Yhc1iPt40FuBI53rMH/oQ28UiZD8vQsrZbXhgLEHvaAkyM8rw2qt7ce7FcswcrUT/2H7snNgPOesA/M+smFOvIGVcQZcuNO7Gjmm18Gd48e1zLz4b9WLZ4TrMitdh5GA95mb68XYggL+ONGJE+RqB6m8Qnd2MAWszehuacfGDFpRPtGD1pCByhCCmJATxhzWIfY4gvlLOI1sOwbT8ElrkS0iytKHR0YZEOYxOWxjnlTDqXWGYfGF0yB1I815DcPF1UFRx2qLqlwqPXYVNUbHTrWKLR4XZqyL3sIph8QYqxm+gtCqCFUoEC50RpHsiuN0QwUn5JqqsURyojqLSHsU+JYq9ziiOS7ex4ZCG92WdVcP6ap1Nwzq7hvccOqeGd2t0Hg1rajUUNOi+0JA1qmFuXCd24/XEbhjTu2E/eAcO+Q7qan9D6ys9uHWlByvL+hCw9yHP3Y/kLwfwiyWGK3IMEWsM0eoYYvYYdvhjsFyM4ZR/ECcODeFf1xB+XXQfuc77GBT/xjHLQ4w5H2JqxSMUf/4IH7n/gy31Ce7VDMNsn8AZ9wRMQhxFs+LYJUxijkPgicsJNAoG/plgYMNkA88aDOxyJHNpazLb2pN5s+AlmkSJEV1xgsRhnSdR4uzJEj+ZIjFVkthnlthIiTOFlymK05mVNJ1HXWls7Z9Bb1sG92zMZNrVObSHjSwT53He3QWc37mMq9W32Ls1n1vC+WxqN/OBo4ApH6+h7521NPo2MBTYxHu5RbRu2kahazcrC8v4e0c5b/VWMTPdxsGoiz87anhM8PFClo81hU0UHjfxrvIdt8a/p+voGf5U2sz+4hALt4f4Y9UFrpTbObXwOnc9ecyKFU8Z+WGE/wN6M3TK</binary>
            </binaryDataArray>
            <binaryDataArray encodedLength="68">
              <cvParam cvRef="MS" accession="MS:1000521" name="32-bit float" value=""/>
              <cvParam cvRef="MS" accession="MS:1000574" name="zlib compression" value=""/>
              <cvParam cvRef="MS" accession="MS:1000515" name="intensity array" value="" unitCvRef="MS" unitAccession="MS:1000131" unitName="number of counts"/>
              <binary>eJxjYGiwZxhwzOBAuRkODrjNwieGz250OWq4E93NIDMdqGwuLd1MqVuIjZ+hhwHWPpa9</binary>
            </binaryDataArray>
          </binaryDataArrayList>
        </spectrum>
        <spectrum index="15" id="sample=21 period=1 cycle=6 experiment=1" defaultArrayLength="2797">
          <cvParam cvRef="MS" accession="MS:1000511" name="ms level" value="1"/>
          <cvParam cvRef="MS" accession="MS:1000579" name="MS1 spectrum" value=""/>
          <cvParam cvRef="MS" accession="MS:1000130" name="positive scan" value=""/>
          <cvParam cvRef="MS" accession="MS:1000128" name="profile spectrum" value=""/>
          <cvParam cvRef="MS" accession="MS:1000505" name="base peak intensity" value="32.0" unitCvRef="MS" unitAccession="MS:1000131" unitName="number of counts"/>
          <cvParam cvRef="MS" accession="MS:1000504" name="base peak m/z" value="650.017052191757" unitCvRef="MS" unitAccession="MS:1000040" unitName="m/z"/>
          <cvParam cvRef="MS" accession="MS:1000285" name="total ion current" value="2252.0" unitCvRef="MS" unitAccession="MS:1000131" unitName="number of counts"/>
          <scanList count="1">
            <cvParam cvRef="MS" accession="MS:1000795" name="no combination" value=""/>
            <scan>
              <cvParam cvRef="MS" accession="MS:1000016" name="scan start time" value="11.022416666667" unitCvRef="UO" unitAccession="UO:0000031" unitName="minute"/>
              <scanWindowList count="1">
                <scanWindow>
                  <cvParam cvRef="MS" accession="MS:1000501" name="scan window lower limit" value="500" unitCvRef="MS" unitAccession="MS:1000040" unitName="m/z"/>
                  <cvParam cvRef="MS" accession="MS:1000500" name="scan window upper limit" value="2000" unitCvRef="MS" unitAccession="MS:1000040" unitName="m/z"/>
                </scanWindow>
              </scanWindowList>
            </scan>
          </scanList>
          <binaryDataArrayList count="2">
            <binaryDataArray encodedLength="12068">
              <cvParam cvRef="MS" accession="MS:1000521" name="32-bit float" value=""/>
              <cvParam cvRef="MS" accession="MS:1000574" name="zlib compression" value=""/>
              <cvParam cvRef="MS" accession="MS:1000514" name="m/z array" value="" unitCvRef="MS" unitAccession="MS:1000040" unitName="m/z"/>
              <binary>eJwN13dcFEcbwHF6EcSCig2QAw5U7MautB+9CQioqKCCNYnRxGgslDuOO46jKioo0u0VBBWR3k7FlqiJxt6jMW9i1ESNvvPH9zOz+zy7M3e7O+Wk2XvP/1m891yhfO9Zrn7vObTnB884yw+enf0/eCaZf/S80vOjp0Wfj56Vqo+ejrs+el7v+8kzcvAnz3nZnzwLt3zyvK/VwelHHXwNdMky1mWviS4T++pyNkWXawpdDFW67E/TZVumLha6ejw20OM/Qz3URnoEBunRkCJKhR4/CwlKPcxUejik6XFcmK7WY/FFPa7/rMdfhvokGuljbqxPviA10adKcDPV54Iwp5s+T4QMc30Gdtdnr9Booc98b31+E9b56GPgq0+OYOOnz0Fhkr8+/wbqowzSp0+wPn8pRRsqfbqn6VMgOKn1OSFcTNenm1Yf60v6HDIwYGEvA+JnGjDfwBCdvoZc9TfEIMWQo2pD7LYa0mVsRJvWiKUGxrwV7poYc8HLmMhZxugrjHm5zRjXLmPqDEwIMDThlrDCyAS1sQkDTEx42s0EI3MTuvuaEOhvwpRgE64oTFiYasKfQpLShM/pJqxpN8FDa0KVsSmLTU15LbSam9IeYsrqVFNylaZIVKb8rTalj8aUA3mmhHSYkqM1JeqyKe8Nu2Hu2o2GoG6MUHTjQEY3/NzNyJKZcSfPjN1NZtzVNRf9MyfEx5zbAea8nW3OtRRz0lPNGaw0R6U2J0yvO9/rd8fEoDsNht0xNhelojvrlN0xVXWnsrM7Jy50x7urO7evdWfV9e54GFjwk7DU0EL0wwKNkQW2xhZUCphYcENYYWrBRyGrmwUSMwt8zC24KXzZ3YKTPSw4a2VBgZcFLt4WhPlY8FhY72tBNz8LCoXR/hZYBFkwPtiCilALbiks+DrVglqVBaqfLJhm0INLwve9ehDZpwdhoT3AqCefjXsSoujJOFVP/kjriaumJx8yerK9qydSw15o+/TiZHAvXoX3YqasF15pvQi/2IvFV3tx799e6On15oFZbwr69MZrfm96q3uTerk3j3QsuahvyWIDS/4RMgwtCTK25G9PS/y9LRnvZ8k5YUKUJf/JLHFOsaReCFdYkpBqSZ7akgiNJQczLWlqt0TWackmoz70Nu7DbM8+dPr1YYF/Hy6o+6CzpQ8W/n25E9aX4Tl9WZLfl6EtfUk06Ec1/bjm2w99/34UCG8D+5ER1I+uiH5MzehHY1M/Bl7ph+/VftjqWVEjPNa34htjKyx7WxETbMWsUCv8E6y4kWzF1zIrjORWFAofFFYMU1rxp8qKb7OsKM22ovc5ce0FK5ZcsiJPpz9uZv15Ed2fU0n92Zfanx2a/ozS9kd1sT9r9AdwfuYARoQPYLl8AO/SBvAyawCeOwZwRjuA41MHMtV3IF/6DSQ+ZCAtioFkKgdyNn0gL7UD2fJpIE4mg6g3G8SCxEG8E+bLBtGSMojs1EH8nTmIxvxBOLQLWpF3YRAdZoOJNR9MXP/BmHsO5lf/wXwfMBivmYM5HDaYf5MGsyV5MB2ywXyROZitnYMZqR1MpxDfNZiuS4PF77JmlK41WiFOz5pPwg59a8YaWNMl7DSy5gtjawxMrZnczZofha/MrDnobs09D2seeVkT5GuNzM+a0ABrCpKtGS+zFv+ByFdYU6q0ZrrKGnO1NdI6a+JbrCk/Z83+LmtG3rXG1MCGcmGGoQ3fGdngb2aDXogNxUk2TE224bqwWmaDudyGvYJHig3rFTZYptpwRPBT2jBTbUNJsw0NF0VczxZ/Q1ueCB3dbTnvbcsqf1v2BNjiOMuWdxG2uGbb4rDDFmWHLZ3nRf5Ptlhft+X9TVsO6QwhzGAI842HsNVkCFPMh1AbOISuvCEYbh9Ce8cQrC4N4cK1IZh/GsI+wevzEO4Lm3XsGKBrR7UQqmfHK0GtbyfGCTvGGdtxSVhpYschKztmu9rxRshxs2OEux3nhCUeduh52nEDO6z97Ij0tyMzwI5JIXY8CLMjIdyO4GQ7lDI7GuV2/Jtix8VUO4xV4rzGjnlZdvwj5GXbcbfRjk1Nov1WO/ads4PzdgzssuPeZzt+6S3hWV8Jin4San0l3AyWwBwJ5QkS3BMl3BE2JEmwSpZwQgiVSXglpMsl4tuW0CYsUkj4LOxMlTBJKeGasEYloUeahEOCn1rCE0GeLuFthoT+WyU8LZRg0CChRJjRKOGWsL5JQt9mCZVCSIuEl0JaqwRpm4QWYWKnhNVaCQfPSfA9L0F2QYJtl4Q5FyV017Hnsa49Mj17bPXtqRPeGdgzxsiei8JKY3tMTOzxNLVnoJk9Hz3ssfC2Z1ygPQ9D7LmaaM83Sfb4yuyJVtjzj7At1Z7kdHv0m+zRtNuj/WzPUh0HDHUdcNNz4I6wUd+BAQYO1AizDB3EHO9AlpEDI4wdOC8sM3GgzNSBU+YOHHd34KWHA2pPB4YHiutCHbiQ7MCmBgdsOx2I1jrw+YoDYdcdyLzhwJAejtQLtwc6MtfHEVWQIzNCHXm20ZFpSY78kOzIX3JHSo84cveoI07tjpR0OuKmdaTHbUc8/3Nkno6USgMpmUZSLvaRsshbyiY/KbMDpKwJlrJ1s5RxCVKuCN8kSumRJOWIEJQs5YWglkkZKpfSKSxNkWKkkFIueKZKeSAkK6UMUUn5mCZlSrqU8GIpiWelnK2XMq9BygehoFHK5CYpPwvrmqX0a5FyQshpkzK6XcrXHVLSzon7dkmp/iRl1mcpr4VcHSfG6DpxWN8JtaETy4ydeGTqJMY5Jzb1cGKCuxPfeThh6elEgJ8Taf5ODA1wolO4He6ENsGJvUlOPEl2ol7lxLYsJ1Z9cqLHZyeOCME6zvwuZOg6M0LPmQvCl/rOmBk4c1DwN3RmqLGzeIbOGJs6I+nljGsfER/vzCNXZ+Ruzti7O7PIw5lST2fccea+0OjtzNkAZ5CLPOGBypmF6c7cy3DGOt+Z0AvOjBwwFKuwocyZPZSOlKGMvzWURZuGQcIwHgtOScNYljyM/bJh+MuH8ULoUgyjY+cwKs8OI6x+GFsbhnG9cRjT2oax7+Iwfrs0jO6fh5GjO5yxesNxsRyOre1wyn2HY58wnCWJw5mgGs79jOFMPTOcwvPDkVwczsUfh9PxcTgHPw0n6PNwXgljdF24Knyn50JffRdmG7hgZ+KCr5kLGy1dsJ7uQuwMF8TKhTN+Lsz3d+GzUBzgQnCoC/kbXZi6yYXmBBfxDERd5cKvwvtmF9b97MKBzy7ivx9Blu4IpKYj8LIcQafPCG4ljKA5aQRxySMwko2gvHkEsztH8EGISBpJzpVR/P5xFOM+jeK68D/v0Wz1GY2d/2jeykZzL2U06+pGs6h+NMPPj0Z+czRH/huNQncMpt3HoPEdw2i/MYQEj+HfhDE8ThrDpjpRbxzD2rYxvP0whjDfsbgEjuWnpLE0pI9lyqWxTPcex2XfcViHj2Ps3HHMzB/HirDxlEeMZ1TGeKrPjGdw63jM28fT7cp47qd+gceuLxg5eQJDvScw2HcCZyMmsChvAgu0E8i5OIE/LSYy3nciyX4TCQ2dyH7VREifSFb7RL7omIjt+Ym0CY6GkzgXNont6ZP48tokesyYjDx6Mmvkk6lpmEzhz5NJ/3UyBTpTaDCbgp33FFb7TGFhwBRu7Jgi5vcpvAmcyr3UqSzPmUpd51Rqzk3l2IWp/PHjVGYbT+NlxjRmZE3Dutt0vjGbTrnndOZ2TMfdfAa/+c3gQ9cM+vRyJTfIldUKV5qyXdFtd+XdY1fycGPHJjeM77gx/64b/Q3c+a6XOxOnuTNNfBXPhBne7rj6uvOb8Ncsd/rK3RmY5o5djjv/NLmT5+/Bu3APsbb3YE+nB2FaDyLOe3DyqgdLrnnQZubJ3zM9KQ71pHWxJ4+bPCmYCZ8i4Ek6nNgBt1oAGy9Oe3hxwdeLiNleTJR5Eab2oneTl1ifeeF1yYvw/t5Y+HnzTaA3fzd687HZmwMt3hi2eVMpxLZ7073DmzPCsk5v+mm9xbPwZpWhD2X+PnSG+eDd6UOp1kesQ30JzPVlUL4vmfP9kbX4c/q8PzkGAWjNA8jrFcD4oAAOdIrjCwG0GgaidA/Em0D2eAWyxDeQdr9AHgcFUjEzkC2KQPTTAhnaGkisaxASjyDwDiLCN4h9iiA0miAxdgbR3haEU0cQ/ueDsLkcRO9uweT0D6bALZgA92A+Cgs8g8X3GUyD8I1XsHgvgrkiyHyCeeQbzOzAYFYEBzMoJJj22cFMkgXjnxLMIYW4Tily00ReejCm2cFsbg5m7foQKpUhvL8QQt7nENr6ziRs0Ew63Gbyg/tMXJnJn8KAlJnMUc/kadNM0rUzqTQKJdonlNV+oTiqQzHIEvXGUFTNoUxpCeV3oag1lNC2UPTbQ6kRlnWEMrAzVLQVyiTdMHbphRGiH4auQRijTMJo7h7GjF5hRLiHYeIRhi1hXBUmeofxXOgfEMbm5DAeyMLIk4fxPiWM3sow1qnCyFSHEV8oYsVhHCoL41F9GDntYYTdCOPhQ3EP3XCxpwsnyTicTe7hvCecw17hxHqHY+kTTruQ4x/OueRwNsvCeSgPZ1tKOB8V4YxUh3NfsG8O54/WcCLaw8XaYxZXTWax22wWtv1miW9rFg/Xz0JVMIv81llc6pzF/J4RjPOIQM9LvNBREfwjXD8bgbo+ghkNEfwl7GmMYG5TBBbNETQL37dEMKw1gjtCblsE3u0RvBeOdESwqDOChHMRBHVFUPJjBFM+R4hxPYJSnUgidSPpphdJvXDTIBIPo0jeChu7RTLKLJKHwnbzSF67RtLDI5IWYZ1npBjpI7knxPtGMsAvkrCgSJTySP5IicQqU5xrjGRCcySbuiKZqhOFaY8o/psRxRK3KAa5R3FZSPGIYrJnFL8LpUQR6RWFmXeUmDOj+M4niqG+UdwWcv2i8PGP4lhAFHGBUXQFReEVGcXYxCieCjuTopiZHIWhLIrTwtfyKOxTorghaBRRuKdGcUAZRYwqis40cV16lBgnxHUakZ8ZRWZTFP80R7GoNUqMtVGk683GTX82fYxm49h9NiOCZ1MYPZuylNlsS5vND/VzGNkwh/zGOYQ0zcGweQ61Qk7bHF6fn0Pz5zms15nLCN254j2dywGLuez0m8vlqLnE5MxFt2kuWa1z+dAtmn7TorkgyKdHM3lGNH8IFa7RzHOLprd7NJ1Cgkc0X3hG80IoIZoor2ixXo2mVdjgE81o32ieCoV+0ZgGRNMo3IyKJiQhGsPEaOqENUnROCdHc1fIk0UTII9GLyWaU8IqRTSOqdHcEnKV0VSnRbNSHY1dejReGdFM2SViDdH4NkXzWahujubLlmgkrdH8Ini3R3NdG43mnGhDbx55+vOo7jGPV27z6Ok7j/ageWzTzGN1lojtnIe0eR63Bf/Weaw6Pw+ne/MYrj8fc9v5LHCfz6GQ+aij5tPQNp9XZgs4PmgBcxYsYNqSBbQmLaDSPIb+02K4LLjNiOGdcNQ1hqVuMdi6x3BDyPKI4bNnDKu8YpB6x7DNJ4Z6vxi+mBnDT7NjqIuNwWxTDC3Ci4QYopNisEyOYao8htfCurMxjKqP4alQ1BBDj6YYkppjGP8phorPMaTqxXLDKJYmi1i+dIvFuTaW8Q2x/C5UNMbSrzkWZUssAdpY7v0SS+erWPZ8isVKZyHuegsZ3W0h/m4LqXNfKNatC3m5aiFjNy3ELXkhK+QL+TVlIZaNC1mUtIia/EV0372I6zMWk+W6mJGbF3O5eTEhnnHcy4xjR1EcrafjuFUvyvtxTLOM57+p8ayZHo/LjHjSPcRxajxrs+M50xzPnRvx/PNrPHfdljDLYwl7Q5dgk7aEGO0S+t9ewhCbpUguLaUsYBnXgpZhorOcE77LmRmynKi05TRmLGdS1nKG3F5O/p3lPHZfwdWwFeQvWEFo/QqOtq1g0fCV9Jm+EqfIlYRGr2RM/Upmm37F8+lfEZ37FYmBX+Og/Jrmjq/Z8Phr3uuswqFxFX/dXMXngd9w12Q19xpW89R0DR+D1nBbswavy2uYeu47jG9+x+NP3/GbwVqqe63Fx3EterFredu6FveutWQf+p5TT77H1nodSUHrQLOOG/rrqV2wnljFek5mrCd653o2uP+A7aIf6Oi2Aal0g1hHb2Be8kZsZRvFXLGRPxQbqUzdyEfVRhrSNvJD60b8Ojdirt3I4csbCf55I249NpFrtwkMNyMbvhmF12YmJIu6fDN3VJuZkrmZ5qzNbG/djEHXZqoNE1glT+DUngS6NSbQEJNIf3kiJSmJLFEk8oMqEU16IkOzEwk4kMi7S4lI9JJYbZDEfKMkit2T0PdIIss3iVHJSfwtjElN4p2wYXcSb/ck0dWYxOimJPGsk0hqScKsLYlt7UkEPkoi+/cksbdJxm9EMjM9k7kSkExEfDK5yclif5JMd0UyDxqSMW9KZkdzMks7k2l4kIziYTLPhOd6MvKkMg57ytidJEObLCNbJuO1UCuXYZ0iY5ZaxsVSGf+Uybi1V8ab4zJkTTJ6tsi4Ifg+lnHTVM70bnLq3eQEecg5LvTxlLNe+FVwQ46xl5yVwkVhrLec+T5yVL5yZvrJ6RYo51isnFsL5bguklMmGC+Ws0K4KIyNE/nxchyXyPkqWc4XMjn5wkchVi7HOUUu5io5a1RyehbJeVsqR1IuZ8E5OS//ltPbM4XvhbyQFO4mpRCXkkKOIoWzqSmYpadwtSWF4e0pSG+mEPgkBYWeghpXBYPcFCQKj4TD7gp6eShYK9wUZngqKBOMUfClcFnI91LwSVjkraBDmOOrwM5PQarwm+Afq2D9QgW/Cu6LFFQI3RYrWCX8KEyKU7BLiI9XsGWJgnlLFbxapiBsuejDCgWHkhX0lIk+CGVy0W6KaCdVwUy1Ah+Ngl8yFLwpVPCySMHAEtHnUgXl5QrSDij4s1HBs2YFQS2iP10KvtVNZbpeKkb6qawULguvTFJptk0l2D6VTQ6pHHBMZY1bKtPcU/Faksq41FQMS1KR70tlWFUqL39M5ctbqfR9kkqtrlKsi5ViL63kFyslbSOVvJ8hSlclw9yUZAl/C3PdlTQIDh5K0oQ/hFmeSmxQEuylpL+3El8fJYeF3r5K9vop0YtRsj1WyaKFSlwWKckVmhYrcYpTohFqlipJXqZkRpKSMsE0WcnXwo/CuBQlO4RPQqZK3D9TibxISUKJEosK0fZxJe2N4r5NSv5qUfJQq+TOPRF7oKT8oRKdZ0q26KhYoKtiqJ6KLGGuvooGQW2gIsJQRaCpiqe2Kh7aqXCTqqgQYkepiBqn4pcZKnZ5qnjjpyI8WCX6ruLvOBWRMhU1zSostSqcddNYNyMND9c0LNzSWOORRjfSWO6fhu3CNMbJ0qgsS+PMkzSs/ktj8+c0Hgp+OmqO6KnpY6hmg1Bho2a1rZpudqIUpknVlDqrMRqnRt9VzQphl5ua5e5qJniIuqDnqeZigJqCWWrGLhBi1VxYrCZ+rajLhBQ1Oukinq3G4KCab5rU3BB+blOLNbWapBdqnv2hRq2bzp9ClF46b0zTueqQztfO6ZQOTacuNZ2tOeksOJtO5sN0BnxKJ/hzOn8YaHhjouFSLw37B2p4aqfhN3sNBuM1YjzTcMZLw3/BGsbN1BASq8F6oYYXgkO8hqYlGhau0DBqpQbbBA3z5Bq2l4jcMg1HD2swatBQ1qjhlyYNt1s00KphQ5tGjMEa0h9pWPBUg8szDe2fNGLPo+G8TgZjdTOYqJ/BRtsMFPYZ/OmYwdahGVxyyWDkjAyuuGcwySMD2YIMjnwt4qkirs6A3AzKSjK4WZrBoHMZLHudQdjHDLI+Z7BLP5M1Rpmk+GbyTWgm/SIymRmfyXerMtm4OpOQ5Ew6SzJZcCST+LOZfFGfSVCrcCeT1JeZmOpkEWaYhaNlFmMkWWR4ZnEzNouXcVm8Xp2FhTwLK0UW/bKzeCqocrM4l5fFT6VZmJdncVvwqsjif/tErErk12YxtyGLHm1Z5N/PIuFJFrbPxPk/soj4L4u+htnYGmdzvEc2NoOyKR6WzbGJ2bwLzmZqmChXZpP/VTY5qmzCSrMZVZGN6YVsXr/IZsTv2Vj9lU3/D9nUjc4hPz6HFUtycP8mh5NrcuiRk8PqfTlE/5TDs/s5aB7mUP08h/fdcukyy2WCeS6JPXI55JJLmXsu8xbnsiMul4BluWxbmcuyL3P5TZOLNDOX2MJc3pbl8v5BLv2f5hLxLJdV07aQu3ALz9ZsYZNiC365Wxi8RZQVW+h7ZQtF/beyz3YrP03Yiq7HVq4Jlf5baQ3cyu+lWzF6tJVXT7YS+3orxnZ5DLTPY6RjHged8sR8lkemfx6FoXmExOXxWJ7HelUezhV5nK/OQ1Wfx+qmPFyv59Hrfh5xz/P4y2wbg2y3MWr0NubO2MZADyF0G2OXbsN3+TZ2f7mN38u3ob93G2OObaOidRtmT7YxT2c7EtPtaO22UyTZToDDdg6O2U5PtqO3eDuK+O1EL9mO8bLtZCRvJzd1O03q7byt2E5Jrx1c7bsDF+kOXszYQQw76Fqwg/iVO2gv3MH1ozvIebaDEW928FonnzibfJrt8nnnmE+Jaz5a73yuB+TzaUM+xYn5rGvJZ0tbPp+FtMv5tPyaj/RZPiue57Pw73wSehUg6VdAmX0B4Y4FDJcW8I1TAZeHFTBmZAGnPQvIoYDD3gVMjytAFl9A0dIC3nxVwK7WAhw7Cph8oYCeDwt4LjQ/KuDbJwXcFfbo7yTRYCcvhAlOOzEavlOsY3dyavlOqtftRCdlJx4lOym6spM1D3cif7GTGv1dWEt3oZq4izPuuwhZvItP63exaf8uDFt24dOxi9cPdrH30S76PN5F9JNdrHm1i0d6hdTrF2JoWEiQUSFOxoVsFXxNC1kpKeQXwdu+kCphiEMhb50Kme5ZSOmSQnosLaRFVUhATiHzSws5L1iWi9ieQmpOFqJoLaRvRyGjrhby331x3ctCdhjspkmxm4Cy3eju243Dsd3Y3NvNe2Hp/d14PtjNMeHaI1E+243muaj/K3I+CbpFaASv3kXcsCpiy/gidL8oonhBEcdVRSxXF+G3tYgHRUXUFxfhUlJEgfB9aRGPhLCyIkaWF7FLMK0oYp3ww74iuh8s4m1jEVebijjSXMTgliLUwj/CT61FeLQV8b69iA13i2i9V8SmB0X8Jsx+WES78OeLImJeFrH/9yJy/yvC0KCYb4UsSTGO/sU8Di0mdkExNcuKsfyhmPikYrxSivkqtZiHmmImPShG/rCYt0+KiRxSwktJCXLHEg45lRDoWUKtkLO0hK+XlXBbSFpdgnFJCd8Lj4Xw0hKahTFlJRQJL8pL6LO3hBn7S6g6VIJhUwkPhNDmEhqEkS0lFAobWkt4LiR3lNDVWYL/XZF7X+QKjQ9EzsMSZj8uQfa0hJhnJTzRLeW8YSlTjEq5alKKZZ9Sno8sRTamlEtjSymMK6UjqZSK5FJmpJSSrijlflop20pL+a6slKbyUkZXlBK9t5T5J0S+tpRu90t5+2cpjpIykqeXMditjOrAMoYWlxF0toyctjKKfy3j0N0yVtwvw/dBGdsflnHBppxf7Mopk5azdmE5jwVZXDmvU8sZpSlnS0E5rsXl2JSUo2osJ+VuOVX3yzlqXIHOqArUnhU886mgamEFvb6qwCKtggxNBZsrKri9vwLtuwrmG+4h03gPT9mDz6I9bF+8B5O4PdxK3kNO8R66mvdQq7MX9357+W/EXr512yvWzHvx89rLV1/u5YRyL+u27kWzfS+Zh/eKPcReZB9EXW8fx833Eeu4j5AR+ygYu4+AgH1ULdjHlS/3ce/bfTR/t4+pSfvITN5HRfU+Ilr24WOwH327/Qxy2I/upP30cd3Pw5D9jI3Yj/32/TS07ue7m/uZeG8/dx/sx+Pdfo583o+V+QHO9DvArC8OsHXRAXJWHIBTB/jh1QEufhD1IQcZ6X6Q5T4HGRN0kIi4g/RMP0hmmSgbD9J68SBXHxyEhwdxfnSQ4c8OMsX6EDY2hzCyP8Qmp0P0jD+EUnaIN9cPoXP3EIufHcJuwGFCHA5jyWF6JB3GKuUwtqrDbN1zmKqWwyS0Hab1/GG+uyWO3x1mGUeYFnuES7IjGNYcoc/go3TYHOX3YUf5yfsoxb5H6Zx1lFXzjpK45ii5OUdRNhxlcdtRKs8fpenSUf58dBSd5yL3zVF6GBzDxuQYG4YcI27SMX4IPybej2Mklx5jZvkxtjcfI7vjGJ33j7H61TGkBscpEA6ZHGdjt+OscDnOEo7T7HWc5VHH0V9/nBO7jhN44Dia48eZ3HIcu9bj5Akjrx7n25+O43pLnHtynFLHSr5xqcR9ZCWOkytZMbUSnxhx/G0lVZsrmSGrpFJZSXtBJcvKKrGrraSluRLTtkpCOirZfK6SWzcrmfyikgLDKuYMruKUpIqjM6vwjKvC8PsqbhRXYbevCr/GKrKbq7DtqOLA4yqq/qhC/2MVEsMTfOp5ApNBJ5g26QTDwk8wWH6CteUniKk4wf8cqvl3aDVPYqvxWlTN5GXVlH5dTUJSNf/bVs37neL87mpCyqr5em81ZQeqyWiqZn1zNafOVaP/czUWt6vZ866aaR+rWfO5mkCrGiQDapANrMFtcg03ptdQ7lWDq6yGYfIaApUinlbD6MwaPu2poaKphqr2Gvr9UsP9JzXEv6yh+nMNs3uc5PcBJ3HnJEMDTtJ/8Un+F3eSli9P0rjmJFapJ3mcf5LlFSc5v+ck39ecZHXzSfxaT5J5R8R6nAL7U2xxPMXrRac4uOsU1w+dIui3U9z5cIpy+9OccztNjftpsZc9zX2v03R5nyZx8WneCqtXnOanlac58pWoy0+LOes07/JOs7v4NBcPnOZe3Wm2/Xuakwa1JBrX8laYa1qLxLyW3yxqiZfUkiMVMadaho2t5bxnLXu8ajFeWItXQi0HEmupUtRScKKWuJO1hJ2qZVZbLRmXatl8u5Z/fqvF6FMtdsPPMO+LMzhNOkMNZ0j2OUNVzBneLDpDfdIZesvP8EfKGWqVZ3iQf4bIkjNo953h8YkzYu1/hlvaM3To1iG1reOepI5L9nX0HlmH3dQ69rnXcdqnDoV/HXtD6ji5uI7GtjoSLtfR+mMdw4zPcnDwWT6MP4ulx1lSZ5/laN1ZTv9yFnudeix169moVy/20fU8FMqM61lhV4+/fT3RbvVM86jHKrqeVfJ64prquS2cbanHuKOe15fqWXyvHsdH9fj+K84ZNtA0pIG78xs4tqyBw0kNnNkrylMNSJsaaB7SyAm7Rno4NFI3txHb1EZ+LmtE9qiRqveNFPVtwtSjiVVLmpDWNrHg7yZuD2jBYHELv8pa2PBVK79Xt+LzoJUjr1pJ+diK2qiNW33aqJS0EZDURvzuNkKK2yi52UbqF+2cTWxHsbOdcyfbqf/UTnFKBwNudWDQo5Pv53Wy5kAnV2s7sdLX0jBAy5hBWroctZRP1GI7SctOod9kLblC9yla0gSDqVrWTdPyl/DVdC33ZmiJdtVyQ/Bz1+LmoUUWqeVNlJZvZmt5KSydo+WB8MtcLRHRWi4LgfO0dAie87XUC2NitJTFinYWa9m8RkvLei2uP2iZsEHLiI1a9glFm7Rs26yld4KWTOG0UoumQMujQ1p+rNOy9qGWtmdamtLO0efwOVY3nuP53XO87H6eE33O82b4eS64nWfIoAss9rrAf2svMK/pAlbnL+B46wKTk7oov9LFi34XMZde5FH9Jb6cell8w5eZ5nWZ0S8u8/qfy3QOuoqd9CpXpl6l+r+r7DD6kQMHf2RJ64+s+EswvUavSdf4qeIa3z+8RuT865SrrzOp/888HPwL3834hamjb+Lv/St1t37lC6M7Yj9/h9N2d4myuI+J40POmz9mZfMT2s2eorF/SmboU8bHPxU9eUbpoudsffycm4NeMHH6C4JcX2Ad84LlCS9wPfGKNv7gueH/WF7yJ3HGfzPC4w17dr7h9O9vcDN6S4PNPyLnH/5y/JfPnv/SPfFf/g+egcPd</binary>
            </binaryDataArray>
            <binaryDataArray encodedLength="1304">
              <cvParam cvRef="MS" accession="MS:1000521" name="32-bit float" value=""/>
              <cvParam cvRef="MS" accession="MS:1000574" name="zlib compression" value=""/>
              <cvParam cvRef="MS" accession="MS:1000515" name="intensity array" value="" unitCvRef="MS" unitAccession="MS:1000131" unitName="number of counts"/>
              <binary>eJzNWMF12zAM1QgewSNkBKgTeISO0BEwCo8doUeNkaOOHaNWQjzCPyAIknLcAx5FEPj4+FAkxcuy0PLFyPCNmIcjZylfa7PyP67X+7qquPv1Rp+m8zmbrrE4dawzAoyzdEE8gmv0SSz2tFTiImejM9PGRh7DvjVPmeHb3a5347v9Wj/ndfh2KvcHAx6uMuNd8UNtR+d4drzWCrlZ82P6qvcMH69eT0/IfXP6GdHxDOvlUusT9Se4ln3KdsTvKiZV4hGPjTiCGG+u6GOFyfl8c/p6lr6R2R+89mzXtfBLakUs7A0xa36cXy9XD/OoeTy/fuZn2vJjWf7e1995/56fc3/yM056uKyP906q1Na1Utbtkp+hl7VomKhoaN0bqGNSPr229GMnlmGfqHDEZzxRuTetepFZRizSk3evaO1va9H+lmd+y98pMgfR4GNdy98kaiP4knNZS89WbK2nDfQSP2JY/XLj/PBd13K/HBzlOwxreveF9pPa98wRLRn9pkqcxaU2jwi3D0w1r2O/qXPERp1rGnmcLF4WX7xOldweq/Gtxc7M1dKgl8PoXGe5C0athzNzazM/g3/rDDlGcmZmZ+VG8Lw8ve6wT/k6NXJ79RNjiGvhSXyiov2mOOr8VMEkKv8/cyVmq+QtTo7XVyRnVEOPwzFPeU9d85qyb1nLvEVbjwOrWI8b0+N7ngFDn9VwLmv5vuP8fSG93BRv+VawcPT9oHnv9Ih15G8qB7EIMBP536heX5jXM1+t4Vv+/YDlt6G8P/Cv+K21PmJ4cyN6/H7e835v5Hqcaznot+I4EOOZ8CdlMmvBpsbq1bZioxxF4x7NerWfxejFma15Vu/PNj03At8I/0gOKTurjxZmrz/S42gPicr7a88+1Nzji2et3kZ0icQKLlN59xwm72T9/5TuUWJr9TWuvD8ljyEuMiN24iImPXg4I/fBl5mq34+QPyt/TTOrXx3LsEcsa76oA+bW6m6Qq/3Iw9PP4mDFWrOhCobF35v7zFw9n8dvpkZ0nqjFbD+zFsXq6au3Vwv7FT0+K/+MWj0caCBnlJ+uRdSuXTuP7L9jDlaNw8cN/tFZaaxePi0OeD7Sayu+1VsK1BANGM6TsbfqsMJo9VXj2+olqhX6rdqyat4YZ/GxYlraRLTXXLzeon32aNibN1LnmTivsu/W7Tv04pNwWlzP6CXC1aoTrU0DObO9ROrMzGik90hcD6caNmKkTi5nzn9G4zPnQsbZjB7/i1k9yW8cO9X/z6eKyXlS11teWcUQxX5zebU+Uf0sHV/NLWb/AJXmw5E=</binary>
            </binaryDataArray>
          </binaryDataArrayList>
        </spectrum>
        <spectrum index="16" id="sample=21 period=1 cycle=7 experiment=1" defaultArrayLength="3864">
          <cvParam cvRef="MS" accession="MS:1000511" name="ms level" value="1"/>
          <cvParam cvRef="MS" accession="MS:1000579" name="MS1 spectrum" value=""/>
          <cvParam cvRef="MS" accession="MS:1000130" name="positive scan" value=""/>
          <cvParam cvRef="MS" accession="MS:1000128" name="profile spectrum" value=""/>
          <cvParam cvRef="MS" accession="MS:1000505" name="base peak intensity" value="42.0" unitCvRef="MS" unitAccession="MS:1000131" unitName="number of counts"/>
          <cvParam cvRef="MS" accession="MS:1000504" name="base peak m/z" value="650.017052191757" unitCvRef="MS" unitAccession="MS:1000040" unitName="m/z"/>
          <cvParam cvRef="MS" accession="MS:1000285" name="total ion current" value="2931.0" unitCvRef="MS" unitAccession="MS:1000131" unitName="number of counts"/>
          <scanList count="1">
            <cvParam cvRef="MS" accession="MS:1000795" name="no combination" value=""/>
            <scan>
              <cvParam cvRef="MS" accession="MS:1000016" name="scan start time" value="11.189933333333" unitCvRef="UO" unitAccession="UO:0000031" unitName="minute"/>
              <scanWindowList count="1">
                <scanWindow>
                  <cvParam cvRef="MS" accession="MS:1000501" name="scan window lower limit" value="500" unitCvRef="MS" unitAccession="MS:1000040" unitName="m/z"/>
                  <cvParam cvRef="MS" accession="MS:1000500" name="scan window upper limit" value="2000" unitCvRef="MS" unitAccession="MS:1000040" unitName="m/z"/>
                </scanWindow>
              </scanWindowList>
            </scan>
          </scanList>
          <binaryDataArrayList count="2">
            <binaryDataArray encodedLength="16548">
              <cvParam cvRef="MS" accession="MS:1000521" name="32-bit float" value=""/>
              <cvParam cvRef="MS" accession="MS:1000574" name="zlib compression" value=""/>
              <cvParam cvRef="MS" accession="MS:1000514" name="m/z array" value="" unitCvRef="MS" unitAccession="MS:1000040" unitName="m/z"/>
              <binary>eJwV1wdUVUfXgGHg0hEsqFgoUgRU7BpjbMB96YiUACp2xR5j4he79N6LoiK9iL2BIopIlSK22Eti16gxamI0Vv79L9azZu7M7DlzD3PPmV2i+1FZqfdR+Zv+R2Vjn4/Ku8kflYMzPioXFn9U3tL7pFQz+KQc0OWTckLXT8qj/T8pN0Z+Uu7O/KR8nPVJOX/vJ2VYp8/K+D6flY5pn5VLdb8oawy+KM8bf1H2SfiinJ78RXkg/YvS3uCrMqzrV+WWbl+VcRlflWvyvirPdO9QDjRSYb6dCg+TVahIV+HjZhU616pgc06FqEsqBFxV4YHoekOF3N9VGNNDlW1mqtz1UaV8rSqlkaqcilLFLVqVq2JujCovxbpYVUYnqFIvJjSqEtOsSq/zquxQVcNFR40uTmqETFGj1yI1TkepERyjxt8iJFYNq3g12hLU0G1SY6v40qpGQpuM0VDwtwjVVNBJS8F2Ya2toFzY6yhoF9N0FTwRq/QUqHRSkCx2dFMQaazgopOCmc4Knos1LgrSXRWYuilocldw10PBB08Fr3wU3IhREBwr14lToB+vIFvYJCg4n6hgRpKCZyItRcG3aQo2bVNw9YyULQqmtyswuaAgQVudUh11fnJWp4+rOmVCO1CdD6HqWCeps2qzOkOb1IloUed1uzpHrqhToabB9CQNzqZp8LpFA7drGtBVk5Hemnj7aJIyVZP1kZpsi9KEGE1WZmnyTl2L1k5abO6sxX60GOOnhX+kFhnRWnRK0MK1UYsbIkRNG32FNrnCTl2bauGhoc1tsVRTm4+it7Y23+po0yICdbVZrafNgZ7aHI7SxiFam0viTYw2w+K12ZSmjUWLNnXXtLl/XZuRCh0yNXUo19KhRE9H1qNDVi8d/Fx0UI3VIUMo43XonqTDkDM63GvWYWWLDiqtOvQ4r8PwTrr09tflr1RdSvN0CVDT40qUHqpb9VBr1cP1rB7vL+rR51c9loR3IjmiE2aRnTgsFkV34l18J/YlduLDmU5cOteJub92Qltbn+2d9HlgoM/Arvr8bKRP1TR9fCL0eSi0o/QZEq9PrfBL0Gdosj7Jzfp8btNH5bI+/a/oc1y4X5XYW/qo39YnQc2AgwoDHNUNuCIWaRjwUSRpGmCmZcARgbYB18VSHQM+i1RdAyz0DKgQLp0MuCWW6xvQITIMDOjf2YBK8VsXA7ScDMgWds4GnBa+LgY8FmtdDdB1MyBXDHM3oEE88zBgg6cBBpMNaPYyoJuPAZHfG3A0ygDXaANui82xBpyIM2ByvAEaiQYMSjKgRvgkG7CmReZrlfnaDLim3ZlDrp0ZOL8zVyM6sySyM5XRnbmh2YWwzl3Y6dqF79y6EO/RBafJXVCZ0oVX8V0wSuyCZWoXKoXL2S7cFtnOXdnt3pUJHl1JmdyVSq+u3JvSlVyfrhj5d8U/uSs/VHXleltXtrR3xe98Vw52dEVNrRuDFN04Y98Nc/9uPErtRv62bsTtkPJMN2a1dKO8rRsxF7tx6FI31G53Y6zCkPNivroh/4lkDUOKdAw5p2uIu7Mhbd6GHPUz5GmIIbZRhvhFG/JMhMQY0j3WkElxhlwRWxIM8U8y5IV4mWlIry2GBDYbomwz5KZYcdaQ7e2GvL1qyEe17qQputNfvTsnxUTt7lwWS3S6M1CvOzHdu9PbqTu68d2pb+7ON+e78/Rrd1x9e9AQ2wP3xB7oJ/fgvUpPrNR68r1+Ty4Y9sStT0/sHHoyybUnV8Vyt57M9uzJbd+eHI7viWtCT1Yn9uTTjp7saOtJ6rme3P21J3GqRhxTM8JLYUSmnhH5PYx4hhFqnkYMm2zEET8j1vobcT3ciBURRuRGGtEeZcSnaCPqY414kmhEj2QjSDHijhi22Yh39UakNBjh32REtzaZ85wRY84bMUOtF2/FC41ezHbqxf7JvfhlSi8WJ/aiJbkXc9p6UdveC70bvej1tRf3Onqh0OqNtUFvAjv3xty+N4WevXn3fW8uRfSWfdYbtajeZIuz0b1lv/ZmWlJvvDJ6Y9fQm9Sm3tSe6c0CtT4M1Ooj96QPee59+BTWh/SoPtjE9eHv+D7Une5DbHMfTM/2wfh8H7wu9MHoSh96XJdxqn3RdunLFde+LPfsS553X9LD+jIzoi9pkX0ZGNWXf+P6ynuqL29q+mJ1RrT2pUa8aetLwtm+BJ6Tuqi50JdZKsYMUjPmg6YxGVrGnNE2Zo6OMUMMRFdj5nUzZqfSmDJnY1Z7GLPWy5iuU4y5621MU6gx82OM0cg0Jr3JmJZWY862GzPygjHnRM4lY5ZeNkbrujGfOowZqmpCq/iqZsI2hQkj1E04JxZpmKCqacIOMVrLBHUdE7Q6mTBe34T1RibsdTDhnqPUlSa4OZnwSJS7mBDhZoKPhwn9JpvQEWbChQgT+R9IfJQJRbEmTIgz4ed4E3l3mJDdaMKBiyZcVjNlhcKUEnVT/qdpyjodU7rrmuLf1ZQopSlmmLLH3xSNMFPGhZtyTfwUYUqnSFPKhGOUKWujTTGMMeWAcIs15ZE4Gm9KYLIptqmmzEwz5T+RmW7KxVpTNOtNKRTjG0z5udEU/SZTfj9jyvQLpqRdNGXQJfmsZsY6hRnd1c14p2fGH73NWNHfjDcOZiQ5mrHTw4zfPM2o9DHjL18z4v3M6P+9GUH+ZmQEmNEaaIZWiBldws14EGEmz00zLGPNmJRmxr4MM1wzzbDaZsaLM2bcuWTGwctmuF8x4+ZX6VPtx1mdfizS7Udwr34YuvUjwkPKwH4cFAvj+jF8Sz8Cmvqx8ks/dn3th1NHP+6LTSrm9FY156j4S82cenVzZmmYy3vEnJFa5izTNkdLx5wSMXWSOf+KdHtzBjuY0yYWOpozDnO6OJsT7mqOiZs5VWKQpzk5XhK/0Rz7EHPuiHWh5hwJM8cr3JwXojbSnBlR0h8v/SI22ZwfaszxaTDnmxZzdrWZc/+sOSHt5lSeM2fARXO+vWyO7ldz/NQseCXmaVjIvrPgJ20L0gwsWNjFAs8eFtQYWfC7iQUJ5hYEullg6G3BVn8LSkIscAiVPrE+zAKjcAsqhE+EBX+JxEgLeTZb0CTmRVvQIXbEWPBtrAVXxc9xFnSOt2CfcEuw4ImITLRA/bQFE2stuC3W1lnQo96CI2JKgwV/ivhGC6ybLGgQc85Y8EVkN1swpsWCK+KnVgsM2izYK1zPWvBYrOywQF/Fkr3CVdWSxyJCzRIzhSXVYpq6Jcu0LOVsYUmpuKdjySZdS65gSY2bJVkeluh5SWyExIrISEv6RVkyMtYS482WFNRZcrteylYp2yyZ8KslPlctseuwpFVoqFpRJOzVrGR/W7FBYUVvdSuOie81rOTsa0WqphWDtaxYrG1FsY4VDrpWbNSzwl/fCsduVtwThx2smOJoRYLSClusOCPyna3o6WbFK3cr2StWLI2w4nSKFdvTrFiVYcXDM1bsP2fFs/NWNFy0Yu4lKzpE7q9WlF+1ou2GFS969MfTsz/PRUdIf2oT+rOlVtou9We7qrWsy5ofHKypcrcmy9Oagb7WBGy05l+xeZM1I0OsuSRWhlrTOcyaA2JyuLXsTWsSIqwZEGlNi1gUZY1mtDUlQhljzQMRHmvNzHhrPotT2dbcq7bGtEbqYsZpaz6J7FprxtZZc0OsqbemZ4M1FcKv0Vqet9YMO2ONfos1+8TCdpn/nMx93hr/a7KeW9Yc/WrN9x3W/CMyVGwYrmrDRfGjmg0GChv2C091GxI0bGjVtEFL2wYnHRu2drMhzciGeGMbsuxtMFTa8AYbhjrb8IOLDR5uNjwXAzxsaBGak20oFU5eNmwPtGFgiMwnloTa4Bxuw5d4G1xqbJjQYsO/F2248quN5Aiyjq82dO6w4YDwUrHlpUhWtWWwmi3tYrnCFj11W9w1bHku4jVtGaBlS4tYrG1LmY4tzrq2kh/ZMqm7LTONbGGSLQ0OtqgpbSkSDrJjOlykz9OWMVNlbIgtTWG2BIfboh5hi2OcLf+csiWzxha/eqmL9HO2eF+zRf+LLec6D+CaxwCMfAfI+24AmuED2CmeRAxgQPwAkjMGsLhlADfuDSDXcCB/Tx7IvI0DUWwaSIkgZCCPRUzoQGzCBtIsFocPRCdiILvFipiBrEsbSJ/0gXQ9NRDfmoH8IzafHsjp5oG0fxnI8q8D5R4N5LXKIHn/D5J32CBuaw1iV5dBnDMcROceg1jdexCjJg3iuMMgNgYMonDaIJIiBjE4chDfxA3Cu2kQV5sHYdQ6iNyzg7jbPoioT4Ow/jyIZrH4yyB5Lg5ir5jcMYi/RJqKnewZOyoVdkxVt+ODGK9ph7m2HRq6drjq2WEywY45E+14Ym/HcqUdm53tmOluh6OnHQ/FFT87fttoR8gmO+pD7JgfKrFhEhtux09RdoyLsyOlRq5RZ4d2hx17RCe9wTwxHMyfEwdz3HEwJd6DWRA+GMeEwcypG8yktsGM/zqYsI7BWKoMYa72EH7tNIR2wyHcMhvC3elDmJM9hJvnhvBJeygBLkPp+v1Q1iYORf3CUHZ+Gorb56GkfRnKyK9DuSa01Iax22kY12YPI3PjMG5tGsbozcPolzWMvqeGUXdlGPdVhuOiNZx9+sNZYTic5F7D6esxnPmew9k7eTjfeQ/nVNRw3sQOZ0vccIK3DMdn63D8a4dTeWE42Z+lXWMEbdoj5Fw7gjz7EUxyH8Evk0fQ22sEe7xHUBcxgr6JIzgt9maN4LszI2hvkfLCCC5+HUFir5HsVo5kkOtIeruPJN57JHV+I/G9PJJOZ0Zx+sIoCi6PYt7tUVyfPpr/XRjNiO7fML/3N/j3/YbVLt9Q7/oNZZ7fcMPnG5Zd+YaM29+wQHcMiV3HEO42hjzfMZA4BoemMSxvH4Nvp2/R0RtLWI+xrDYay8kpYwmMH8u7xLGMvz0WxeexqHp9R6H3dyg1xnFdbxzqRuOwsxrHy4hxLGseR3DrOOYrxvOv3ni2GYxnY6/xHGgbT4fRBHx7T+CT4wS2uU3AwX0CEzwnYBc+Af/WiXy4MJHiixN5eXsiK3Qn0b3rJOb2mcSo6ZNYGTuJjtZJeDybBJ3tycu2lxh7pl2252d9ByY6O7DFzUHeDQ6kOTsy3sWRiW6OvPVxhARHpjQ7cui8IzXXHDHQUDLORImrt5JfUpWsU4GjvcBgBgRvhG0pUFMFVY5OLHdyInayE5rJTsxJcWJRmrTVO9G7wYlt550IuupEg7YzsZ2deefoTLHSWc6rzgxMc+ZtrTNT6p3Z0+BMYKMzGk3OHBFzzjhzstmZn9qcOa7mgnYPF26ZuBDiKKXShalRLqQ0ueDfxZWuzq6YTXOlKsaVNa2uNM5yY0+7m+SQbqzq6U6ZqTup3u6My3cnXd2DL1oejHf04P//Vrt7MGqyB29CPdhU74GjnidTenkyxtETZzwJcPYk2tOTUm9PHDd48jDKk0fZnsyZNJlMp8lkRU4muHEyNs2TserkRbCJFx4OXnwW+x29mKX0wgAvTouVTl6YO3txSUS4eDHS1YvNbl44uXvxTpR5eLHR24vYcC+eRXixPdKLfdFe/BgnMfFeOCd7cS7Di751XhSf8aL/715cE985TSHu9hS8fp/CLSNvCvp402bqTU97bwY6enNHvMGbYxHebIz2ZkWSN6NTvXFP98ajwZtuZ7xZ3ezNhDZvXgm/dm/aL3gz7JI3zxU+5Kj74NDJh/tKHzLxIcjFh59qfbCq8+GaiKv34bsGH16K/EYffJp8UJzx4ZhY3OxDnxYf+c36sOWsD67tPvxy0QdVdV/KxUINX3pp+tImNmn50kXfl9eTfPF38EXb0ZcT4gelr+Qhvvwqopx8GePsyzOh6ibx7hLvIbGevqz28+XvAF857/uyJdIXlyhfPgqjPJlfbMqXvgJf1uz0pXuDL2eEXZMvvwuafZnR6ovKXRn3wJej6n4cmuhHq70f9x39cMGPj2K/kx9znP0wdPFjrasfePgxc7IfgUF+PIz0IyvKD7doPz6LgzF+zIv1I77Bj1eNfmid9+PUxO+xtP+eZenfY1XwPbW6/th08ufAOn+unfInocafiaf9+VvsrPVnep0/BvX+1IvVDf4MbPTnd5HR5I/zGYlr9mdeiz89W/0JafNn8jl/vuvwl/eVP0UqAQSoBqCrFkCN+FkRgLV6ALdEikYAjpoB7NEKYINuAB76AXSIfyYFUGYfQJBDAJ0dA2gQa5QB2BHAPbHZKQBX5wA+i0MuAfR2C2CSbwBd/ANwmxbA5NAATCMC+FXERgYwLiqATrEBhKYGcL42gBf1AeQ3BPB9YwA/nZE1tAZQohrIZ61AbncNJLd3IJsnBOI2MZAjkwJZaB9IX4dALooox0DGKgN5KYoIJMApED3nQGrF/1wCGeAayG8iwy0QF/dADnkEssAzkN6TAxkRGshT4R0eiEZEIFViRWQgllGBXBdJ0YE4xATyr9gTG8jsuEAM4wPZlCBjU6Q9I5D+tYHcEil1gfxXH8j+hkDmNQbSsymQs2J0cyDPhXW7fBdxXXUq/yqmkmowlZ7jpqJjP5Ua8ZvjVBo8p7J1ylTS5siY1KmMrJ8q59ipnGqaSkbLVArVpqHaZxoOptOY7jKNx+7TuPT9NGznTOPliWnon5pGg1hXM40hp6fxSGyvncaJ+mlYN06T8/A02R/TsLo1jbTb06jvmMZD1elsV5vOnknTOeswnXDH6YxRTpf7OV3u53S0PKazynM6W05PZ+/Z6USdn86pO9NpMg6i5/ggIicEMXZiEK9E6aQgZtgH0c0hiBYR4hjEaGUQL0QhQQQ6BWHgHESjWO8SxDDXIJ6KXLcg/NyD0PEIwm5yENs3BaERGsTPYUHYhgdxV2yJCMIjMgi1qCCOix+jg+gfE4RrXBBH44MwTwziU3IQUTuk/5T010j/6SBui4xaGVcXRIc4Wh/E8oYgLBqDSG0KkvsRxJHmIJa0BHH+RhD1b4L43+cgvDpkDSozOCnuqs1ATWMGi/vMIJQZjJwyg+eiwHsGWUkz+H3LDFRrZ3Bc/Fgn9SapC9W2Gay8O4PtHTPwVpmJlupM/qc2kx6OMyWfn8mfGTNZqzKLYKNZGE2cxX6HWSxwnCX7dBY/eM4id+osNobPIm3LLDY0zGLovVlcHD8b+4mzeS8OTpqNmcNsrotUx9m4KGdTyWx+dJrN786zGeIxm+LQ2fwTOZvA2tk0180mrH42rxtms6txNlE3Z/Py62xs9eaw3HcOb2bOwTB0DlFhc9hYM4eXp+dQWjuHWXVz6Fk/h1/OzuGCylwwn0u/iXNROMylWsQkz8X+zlw6fZ7L7vHzMZ44HwOv+bzKmE/JjvlYX5jP4mvzuft5PuHZC7DKW4B5zQIWXl1AS+9gjo8Plt9yMMnuwfwYFiz5XzDfFAaz+1wwNy8E83bCQg5OXIhX4kI8axbx1H0xk6cspmvpYiyOL6a6ZjE3Ji/h9ZwlXN2yhB4HlvD4whKe7l1KYctSui5dxudNy7i4dRkTcpbRq3EZ688u40Pf5ZRPXI75qeWk6f2Anv4PhM76AY/rP6By+wcCOn7gedQKGlN/ZMndH3EyWkmPqJW8b1yJl9dPFIX/TEz7z4zpvArl76skX/wfX2f8wrvGXxjb/Avu6qvR01hNZ+3VnI1cTWHaalZpruG49hqGOq1hlcsaJsav4VD1Ghwa1+DavIbpGmvR7b2WYbZrmThnLTtj17I4bi0D49fisWUtno1rOa+1jqke67gZtw6bwnVyvl+Pb+J6diSvl3x4Pf6qG1inu4EOvQ1YOm2QfHQD/j4beBW9gc9xG4hI2MDF1g04u21kZMJGdO5uJKzrJvx6bGKq2yaWTtuE6qxNHAjdRJ+4TSxM2MSMpk0Ma93E8bZNzNYPwcExhMy6EEobQ9BXC+Xq1FBmTw9lY0gofhGhFEaFsjA6lNcxoVTEhhJUF8rIplBOnQklojmULW2hVF8MZdf1UCzUwnj6/+aH8TY8DNmA6ESHER4Xxr6UMDJ3hpG1N4yp9WGcFA8bwnBuDGPkmTAmnw/j8/0w6h6E8fxhGPOfhlHxLAw9rXAmdgvHWxlOuUjyCyd1QTi6i8M5GRGOfnQ4hYnhjM4Il99sOL6/hRP9MJzxGhGEukXQMieCZasiyAuLkDw4glZhFxFBmgiIjMAkKoJw8Ui4RkeQExuBfWEExUKrKIL/iiOIKY2gaFcEGrsjeHs6gn31EaxqiOC6+K4xAoO7EVQ9jCDsUQRjn0aw988IDqhGskg9kkldI3k0MpLMSZHyfojEwiGSGDHZMZLDorsykrXijrAnkmKh5RTJMpHlHMlMl0juukfi6BGJ55xIbs+VOefJOKE1P5KlYsQCGSs+iJnBkfRfGInu0kiero7kh/BI5kRGkhQViV90JA9jIjGIi6RfciRGWZEMLYqkx85I7OojMX8UycZ3cm3VKPS6RnE3LIqycKlHRHFFfBsZRY54HhuFV5z0JUSRWRDFexFXFMWf4mhxFNd3RqHYFUW76HIwinOHoxh1MgqP2ih0GqLIbozCvCWK9W1RXLwXheeTKE6/jOLSlyjytKJxs4jGd1I0x0Rf+2hCxSPh6hAtz9ZoujpG84u4JSYqoyXniEaLaJaLi2K0UzTbxVcxzzmaZjHIJZo08VZMc43mlDg4JxrDudGsFXeEw7xoSoXu/Gh+FJfFtwuiyRGqwdEEizYxZGE070X84mi6LY9mx4/RhIRF81DsC5e1RURzU0yMlLUJrShZl2iOiaYoRcYVyvcoku9RHM1qcak0mvDKaJJqozlRF41ZfTR/iMkN0RwRW+7LvXgjn79G01k1hlVigloMRUJTEcNFMVo9hvkaMbQIX50YjHVjeCwO6sVgZhFDlOgYEIO+fQzXhYZjDEvFq7kxVJXFMK1C5jwbQ+qrGHy6xfLZOJaPE2MlF4qlSQy0jyVVvBXTHWI5LawcY4kXr8T3yliqhCmxPBNeTrE8dI7F1SWWbq6xOLrFstwzlhFzYpk3N5ZmYTcvlgzxXtgsiOWNCAyORSc8lhXislBExvI1Kpa4hFgmZMYSUhjL2uJYhp+OZW6txNbFMqNe4hsktjEWk+ZYgi/Horwfy/yOWDJV4vggZqnG0SgGqMWRKt6K/upxGOnGsck8DleLONZZxqFnE8euCXFctY9D0zGOSyJHGcdAN4lZEEdieBxPYuMoyIgjZGccL+riKG+MI0kRj692PA86x7O3Wzz/WceTaBdP14nx7JoUz06HeLSd42n1jmeoTzz+s+IxmxtPtDBaEo/Ting0NsWzJDSeC6LnTul7Gc+mjngeioMqCfRQTeCBcFVL4IC4r0hgvUYCE00TKOmXQLFFAistE5hglUCRdQLLRieQY5/AaNcEFvkl0D4zgW0LEgheJOXKBEaESVt4AtkZCVwsTWDMzgTGVydwvU7mq5d5G+U69xIwepxAyNMEkrUS0bJNRNcukQPjEjH3TCQrM5GKg4nMr0sk50wiZ58ncuRLIr2/JhImIlSSeCbM1ZP41CmJp+ZJVFsn8XFwEuqjkjjplMQsjyTapySxLigJ33lJBCxIIiM/iR92JqG7K4nyg0l8W5PE1dNJjK9NYl9jEp53k+hzL4m6x0lMep3EApVkUrsl02SYjKFZMiaWybzpn8zwQcksH5LMzWHJlJLMPN9kuoYlUxGZTGRUMlNjpT0tmV/SkzlYmozf7mRq9yazoDaZ8tZk+rYlc+ZCMl8uJnP/j2QGvU5G9Z9kslRTOKeWQn+DFJLF/K4pVAxIoWVoCir2KYxxSJFnUwoh/ikcD05h1pIU3kWl8E96CvM2p7DiiPSXp/D4WApbqlPY1JDC5MYU1NtT8L+XQvCjFBxUU/HskkqtWSr33FPxD06VZ3sq7aGp7IxI5XhMKqFpqdRlpqIoSmXkvlQW1KVidzaVWzdTsbmbyv7HqZx9kYpr5zQOWaYx2DYN2+FpXB2VxtpFaayMSGNHZhoW+9IwP5rGwro04h+kcfGvNIz+TqPXpzQi1NNJ0UznSKd0VnRL57FJOm9t0xlnl8774enoOqfT7JHOl+h0Mrek07kwnaLmdL75PZ3lT9JxeZ3OxK/p7DfI4IfuGVSOzpAcM4PzLhmM/V8Gwesz+DMkg3fFGYwoz+DpsQzmnM8g4mkGnf7JoFE9kyirTKztM1EPyMR4YSZ31mTiHprJt2mZlG3NJCw/U85QmaSLmJ2ZGNZk8nNDJp5nM9lxPhO/XzNlns1MNNtMlflm/rLZzKrhm+n27Wb2TNnMR9/NnPfbTMi6zTLvZjQiN/MoYTN/ZG0msHgzW0o2M2bvZmorNrPkxmay/tjM7ueb6f5iM7NHb6Fo0RY2RG7hRNQWKlK2EFq8he9LtpBZuoX1+7cw96iMebWF6ROzGEoWGlOyCPLNom9AFiOXZ2EeksX6xCyepGURUJDF8qIsPjdnYduehf/FLHa+yuLUmyy+1dvKMautnLPeioHtVi44buXA5K1YTN3KwQVb+W3xVv4L30pJ5FY6R22lOnord4tl7K6tWO+Rzye3crt+K4cbtmLcuJUt57eS/3gr1//aygTLbYRabWOw/TaCFm5jxKJt5IkVK7fh9NM2KkK2sSx6G8FF26gr3Ub1/m30P7uNlkfbWP1kG1VPt+GotZ0DYuvA7VjP284XcWLJdjJ+3s6U8O10RGzncdp2FMXbJY/ZTuCd7Rg93M6md9vJNM1mjGU2na2y2SD6D8/mf47ZfCGbq07ZrHfP5sO8bHoGZxMhekRmMyI6GxKy+TsrmxlF2Ywqzub5uWxm389myONs7j7J5vjTbLTeZMvvdQc7FTtIsdjBZcsdTLLawT4x0n4Hpxx38O/3O5jrv4Ne83ZQvGAHmot3cGi5tBXvwGf3DkYc3cEa0xzUzXOotMjhpEMOto45qCpzGD0rhwfzcjBemsM7MfAXGbc6R97zOYwrzaG8PIdFR3OwP5ZDxIkcep7PoeRiDpPu57BP9H6Qw5yHOYQ/zmHNixw+/5PD+3c5dO7IoUEllxpFLic0c1mhnYurTi7/6eeSbp6Ls2Uu/axyOT0ql/0zc4mam8vtzFy+bMmlZ2EuZ4ty+bY4l1LxsiSXTWW5NO3KZf2eXO4fyuXfulzm1edyQcxuyqWkNRezR7kki0NPckl4mkvc81w50+ayTT0Piy55jDPP44xdHg0j8vAbncf9CXl89cgjNzKP7KQ8vLbmMTk7j6qCPH4szaNydx6uR/L4eC+PRffzuCqUD/I4JJIeStsjaRPKx3mYPpE28UEseirtwvSZtP0/1Xw+isVq+VwVSkU+ZuryWUPqmtKnJXXtfNDJ55NuPqlm+VSY5/PVIp/llvncnZjPAPt87jnk4+WYzyryuS+8nPIZNjWfjfPy6RKczzdL87mRLDFp+fyWlY93QT52hflkC+2ifFaLR8K3OJ9aMaQknxyhU5rPGvFY+O3Mp07kluWzblc+DbvzebY3n9DD+XSryCeiMp8+tfnEiXdiQV0+vwr7+nwOCOOGfP4TCxvzuSIONeVjeiafa83y/VryWdqWT8C9fEbcz2fqw3zOiJDH+fwpWp7kU/I0n5NqBQxQFLBVjOpcwEezAq71K8DdpoCFjgUcVhawaIG0iSPBBaQuLCBreQHbfyxAb1UBLWsK2LWhgOuRBVTGFlCQXsDx4gJe3ivg2wcFvHlYwPlHBYz7VMAPikKq1AsZaV7ITqtCTCYWYulQiI9zIfOmFFLhV4jR3EJUFhfisaSQrUsL2b2qkE9rComPLWRgQSHbhVZhIavFY+FXVMjw4kLyxaaSQl6I1tJCOafINUT3skL+Fn33FDL1aCHK6kKW1xSiUVfIKuFTX8hpMaShEL3GQtaLZ2L0mULCmwvZ01rI4XbpuyJrv1uIzb1CsoTG/UL+J3weSOzDQjo9KmSDaH5cyDdPCunzvJAnqkWMUBQxQ6OIEPMixloWsUtcH13EMt8ijvsVYT23CMW8In4WQxYU0Sm4iA3im0VFNK8q4u+IIiZGFZEYXYRLbBHHhGm+xBYWYVNUxMPiIoaVynWOFDGzoogLdUXsr5f5mot43lbEX9eLuPt7Ebr3i+j+qIhB74uI+FTExc9FGNsXoyHZ5LQZxawLLqY4upjbecU8KSzGv6iYuQeLeVtfjFdzMTktxbg+KObN02JMnxdToFqCm1YJ7aYl9O1Xgo1lCVuFplUJq0Vj/xIuK0uwcCphpXMJN2aVMGp+CblLS3ixrITIX0qYt7qED6ElLAmTmMgSnoiAqBKahEV8CflJJSh2lGBaKGNbSnj9pASlSik+ilJ+1CllvWEpH3qW8nV0KXscpa4spXxuKZ03lJIXV4p+aSkvxe+VEnOlFMdxOxk3eSddp+1k9OydvPl5J/b5O+lespM+e3dy8tJObj/YKc/VnQx9t5NzijI6NMoYaFrGuX5lpFqUydm5DOXIMirE7AllnHAqY+uiMoyLyqiqKaNfQxnD75WhMNhFu3IXWj67KJ+1C6vZu7i5eBfuS3aR8vMuRv4i9bW7OJC6i0N5u3hRs4sbbbvQu7eLbmq7yei3mz2Wu+lrtZskEWu7m7+G7eYKu3Fy2s0aj91E/rSb5tzdfJu3m0W7dtNQu5uQ87t5fGs3RX/sxtZsD0WOe3j04x6SV++hZ8weumXtIeTAHuac3MOfZ/ZwsXkPVhp7mW20lx0D9uI2fi/vnfdS4rOXhql7aV6wl3FL9pK2dC+Wq/fyLnUvk8/sxf/Xvdz+ay//Guxjd+99BBjvY5v1PqZO2IeB6z4uztpHbMQ+muP2Mb5oH2tL9lHUuI/k1n3o/LcPpd5++vTYT7TFfsr676f3mP10iBfj9zNzwn5Gu+zHwGc/ljP3M+Tn/ais3U/71v38Wbaf7Mr9uDXvJ+b1foo+72eg4wGe+R9Ae94Bwn48gOHGAyyKOcDOuAPsqzjA6L+k/v4AbYqDTFA/yHfKg1yZcpAtAQcp2HKQgEJpLzpI+56DDG8+SMWLg7z4+yDv1A+xROMQ6dqH0O12iKBeh+hpdYgR3x2iyfEQVfMP0bboEA/+d4jY8EM8yjuEdeEhvEsOsfHoISzrD8lz5BBmVw9R9+QQZR8P8a/GYX7TPIyP1mG6Gx4mzvow5QMOo7/iMJsSDzM65TCLSw7z5/7DrKw8jE7TYTmfHybjxWHKXh2mi/oR3PscYa/LERRTj+Afc4TwzCPcKT7C/tIjLKw+QujDI4zvOMJ71XLyTcs5blHOqv7lXLQuZ93Ycq59J20Lyrm1sZzQsHK2RZXzx5ZyZmSVs6eonGPHyhlUWU7f+nLSxLqGcjybytFuKWeT6Hu/nJKP5VjrVtC7RwWXHCo46ViBZDdscq/AOLKCdBEcXUFlYQWFRRVo7a4gr74Cw4cVrHpUgcuTCoY/raDvHxXcfF5BxF8VtPU9SrzpUQ7aHOX1pKOscDoq+cJRtBKP8iT9KM6ZRwneehSr0qNM23WUXseOwr2jXHh+FOP/jpIuND8cZfznozztOIqJ4hhTjY+RbXWM9IHH8P/2GG0icdwxVMcf40+xwvEY16Ydo8+8Y4xfeAyjVceYFHGMHlHHeBEtfTHH2B93DP2EY7wuPMadomMY7jzG7KpjbGw4JrmDzHXrGI5/SPvrY8RqVfJD/0qaRlTi/m0lFt9VstSxkgBlpTwPKnGgkvUuUs6tpHie1BdU8lr4LKykNLSSxRGVTIqqZF1sJa9ETEYlu3MqGVZUyeTjlby9XMn1vyuZqX6c0ZrH0bE+zl2f45R8f5yMdcf5N+w4y8OPMzXiOCcjjzM86jj/ZRwna6uMzzmOQd5xYvccZ/yJ49g1H8fs1nHOq1Xxe78qggZX0W1MFfGiQxQ7VtFHWcUmqngrhrtWEe5excCgKnTmVxEq3onlC6qYFlyF88IqTgn9JVW8Xl1FxgapR1TxUTyNrOJKlMwfJ3OL7oVVJIrg4irZu1UcK5Vrlcl1dlWhrKniSX0VMxqq2N9URcq9KgZrnKBE9NU8wcq+J3A3OYGv5Qk5n59A2+YEN4ae4DfHEzhygmnzT/B2xQnMV50gJfYES7NOsL3sBL/sPsGf4lXDCU5ePkHNvRN0fSh9Rif5xeEk8x1P0qI8ySROsnTKSQrnnCRk3kn+Fcvnn2T6gpOMWXiS/1afxCriJN0iT7I26iQniyR+50l8d51Ete4k68Rrca7hJBsenmSuSjU3xBTVao6qVVOiqEZXo5oPYqVmNU9FuU41RbrVvO9UjatJNVMtq7kgaqyq2d+/GqdB1Qx3qMZAWU2M8HWupk3sDKhm0nwpw6oZGlvNvuPVuDVVo3WxmvPvqun/oZoU1VMc0TyF+4BT/K08hWLOKYx/OEXNulMUR5zCPu4U4dmneFV0iltHTjGh4RTPrp2i+uspRnacwlC1hkSxTFFDkHoNDRo1rNKtQa1fDevF32K6RQ1F/WvoY13Dc9saug2RsfY1dHKq4U/nGha41DBldg32c2oYu7gGxx9r2B5XQ2ZaDSqFNQw6VcO5+hpWPK3hqTB5W0O7ymmcVE+TpzhNqvppbmqd5rPVaX6zPi2/ydP0LzzN3P2nmfjfaSTrxnpGLRGzainaVEufkFr65deS2FbL6Iu1jLpfyyyVOsbp1WGmX8ekwXX4j6rDanodPy6s41iefC6tw3R3HWVX6rBWreehRj1XNet5YFTPCKt6mkfV4zWhnl4O9YxyrWdDQz2fr9bT/kDGva3HpEcDB60bUJ/fwILgBu6vbWBefgMjaxuwrmtAv6GBxxcauHarAc9XDcx/38DEjw1cUGtkd+dGZvdopKJXI1+MG5k1oZGW6EY+JjZydEcjC/Y1MuV4I69Pi98bcXnQyA9fG+V82cQRiya+bmjCI6yJm1ebqP+viV90z3DJ8gx1zmcoPXiGpx/PoPx6Bg+dZr7Ra2Zb/2Z+mdrM003NzAtpZmZxM3lHm7lc3Qw1zdxrbqblUzMj5rfwLqcFw7IWBt1swfxWC//918KrDy08+djC3E8ttH1pwUjRyslOrWwwbOV071aO9Wllf99WzExayRZxZq2o92vlmlUrPv2l75tWSsZI/7et7BA9x7aSIfS/ayVeqI9rJUx8EmvGt/LDhFYWTGwlaFIr14WvfStuDq00CXvHVqrFGGUrR0R/p1YKxLrAVv4VK6e28qdYNK2VB2LW9FZuCv+gVi4KzxmtNAvlzFZqxPDZsq65sqZ5raSL0AWtxPwk617TiuvaVhrEpHWtnBDfrG/lsBi8oVXyoFasNraSL7I2tbIxrJWO5FY2b28lKVvKslY5d7WypEXGXmil4nkrIz60ovVV1jm2jR1z23COb6O+rA2b1jaOP27j7cs2Qr87y22vs5REn8Wu9CwPa87i0HCWkDtnuavaTl3Pdkr6tPO2XzvmE9rxXdqO18Z2ToW0UxbeTkZUO0Mz2nmd3U7l83bcP7bzR59zeHKOQW5SbjpHq3CsOsfWy+cIvn2OQ+/PMfi/c9h8OEefT+e4qHmeeb3Oy5n+PO5O53m85zw/15xH8+l5kuwvsFF5gRu7LlDWdoHWOxfIeXwBVfWLJPS9iMLkIs/HXeR17UWe1l9kx+WLvH9/ESfFJdS7XeKT4SVCvC4xbtYlLBZcIj/yEs5VlxhYe4lL1y6x9uUltmn+yvnZv+JX9iv7j/xKYvWv9FO/jInGZYbaXmbjt5f5J/gyReGXWZN2Gaeiy3y38zLHxbL6y5IjX2bOmcv8elb6X16mxP4KqW5XSPC4QuPiK+SvvUJ5/6voRF/l3O6rVFdc5cCpq+Q3XyX2+lXa1K7Rz+IafnOuURp/jQSH6zg+uE5V1xuMsheuN6hwk9JfLLjBt4k3OFkgim7w05ibrFHeRH36Tb4ru8myezfponWLq863eD//FmHLbvF37S3Cz96i8f0t5uvdZsS427h2ukPJ6Ds89b1Dx4w7qM++I+fF30j1/42l//uNdet+Y37Tb5x9/Bsr5/2O1U+/c3LN7/xy7nfGWdxljc9dfr13l2v377JUcY8Yx3v0c73Hzh33OJp3T86p97hsfZ9Va+4z+uF9FioeoLPgARMjHzDqxgNmv33Am9EP6ZjzkLBfHqJ55iF9Wh9y4O5DwjseclnvEWdNHnH9+SPiFI/ZqvFYcr/HTFU+Zl/EYwK2P2ZS2WPytZ7QyfoJB757Qv3MJ3yc9BTL758yKvgpvcOeUhv1lNuxT3m3/SkbHz3FcecfVNT+wdi6P/Bs+IODz/7gbfQzVhU8Y3TZM2rrnzGl8Rl3/nxG/77P+S3mOff2PWfH2eeEmb1As98L8oa84JnDC7KdXzA7+AVhi1+w5OcXvAp5wf9CxdYX7J/6J2z6E5OcP3HZ+yfF9/7kb/uXfJn3krKFL9H58SWrGl8S2vSSV+1/0Zz/CqMTr/hi9ZpeNq/5yeE12bxGZdNr5ka95p+jr/l85zULbd6wYs4bPBa94fH9N8RZ/U3PHX/zsvFvFp77m+qOv/ml/R8yvd7yT+pb1uv/y7D5/3Iz+F8U4f9y9sm/rHv6juMn32NV/x6X52LIf7LO/5ho/wFvhw/kOH2gOvwDrtUf+D9kqBQW</binary>
            </binaryDataArray>
            <binaryDataArray encodedLength="1836">
              <cvParam cvRef="MS" accession="MS:1000521" name="32-bit float" value=""/>
              <cvParam cvRef="MS" accession="MS:1000574" name="zlib compression" value=""/>
              <cvParam cvRef="MS" accession="MS:1000515" name="intensity array" value="" unitCvRef="MS" unitAccession="MS:1000131" unitName="number of counts"/>
              <binary>eJzVW7uV2zoQRQkqwIHCF6qE4atgS9gStoQJX+jQIcpwyPCV4JClmNBizMvRABgQ1O76HM8BCMznzr1ckqLkEAKt/1aLqwXDqLDu3S/5sMNfj5ZZeTyYarmsuomfJY+3aV1a7bpaWG3Oscku07tPVPGs8oox7IdcA/e9PZX4PMpFj9Vw6j05ZjjWPJd0j876Oudn9F2Lmcl3/lvrMcenc5BXe0nnWx4p2+v0fh4mvwW4myscCu8SQ+CvsRLk1Wb5tvjp4c7LuXUOcCWuxnnpmDNHNV41FtEwWYnDVm+a4x4OvZocyevhkgrzo/UtLmp6pXHJ60z76/Jon1xY131a+7hX6+mIzr3cxRwbKxzVeMM93Q+BTyu21FOs9MoqD4PV+LFqop5aIw+nmrtSvR5NS7GlHIJb7g/4vCJc1jQRv4X2vCMfPbg9eHtjSnkS5nSPXNL98N8Q/lntutq31cJqv9b179nSPfRteo+55fE6bdf2dD9Fzu62rv1Y7b/M6x+O8nFQ/oItwnpQ68lEH4Z1qV07bwjyerhCH+n7AjzM2SetEe3/HphsLJzjAu2fczy4MV7nL8U2LffylnX+Ob33meb/5+emV3iWl75FC6ZH/YSv5HcFbmJeD5ONE3vCUeai/UKP96gS3x592eFnaapNepO+hQN9vpdwWrlRa32u6Nje/lu8SE7sQzQXq/EXFS7ksRdL7x5iQ/4s7jAf9oV5tL/26+GcVJ6jOiGnWv+S30itUp9U2cO1I/z0+rWweOLOwHa26b56cZytkWXcgeGzOaz5sPQC13C598u1nGmvA0N8IPue1ItP61zLZZ0TtdiEbZH13NN1Kn/2LuWvYRLuXqbtmQfjIm18a5yyX+uH1X6LB48WrPxbPWq9U5+X/Ax1y89OIb+LusB7J32+kFqT/sWfaBtZjYgnwrrMA+Qg8Ctp5uGpxUcAHl7z54C3af8M/TJtnyWkn8XIg9qE/DntHpNzR9qeSbV2EjtjDuXf0rh1fo1wJFj0Ghnz0lpU61Yuln4z79/zKJpcQYeF9tcvzanGgTERYmUtwHoLZ4A8d82mvQ8XYlrcefSraXDEZtqupcJJKzeRfV0rGTnjenL2GKnRw90or2djr/Xx7Lqf3b8XyxHMVkxvnjhQo6TpM7SWXKyOZ9ru9wu131VY85pO1l6Ld5zHfMxGTItrT90WJtE30v69ibxvusH3dHff/O7oku8L8t5RTPNCtD2/E/jPtN2TRBfxj/SokaVrq2eMw+NaDPbi0b9Up8ckv9S9Tfucs8Kk8Vg9MuREfxwtzK0+a31jvR4+vDVbfrrHkXiZs4qLjTyevnu4GeHrSF5SxyN1z8SpsXlshOcj2Ef6fZamR+pZexb/1Ig5W2tvjY/WboTbkbqa/xF+ejCPaOjNyyfh0PkQl+ZvRKMebFb9s/qUeFbmwZP8Zlhr8YTcxgP4yciRbKH99244j+Ava97+sA6BYS7Lnwu5rDqj2nk5LO1bPdxt2ve80MatcDpDnKdn4bLGvxWLnCNvZ3E3yvEIDuS/lv+sfot6Z6tp8xW4flatWt8fieXsel9Fz1JfH8Gtt0bs8H8W7rmQmxpzHdM6HuEvHXMee/O2ehs1PqE/Lwcj+awYVnPJM6u1Wn5u7Ft10ZDDnp57eZC92JFf4+zFwA4fzWWJTw/WHq68WD01juim+/Ti92g8wsloLA3Gn22Wrh5sPfitGjNt7+nldw3X/H2yvMOPtP1/L6seUfmdsswlf8ohv2MQi7T/zQDDaOkU6fG3sxpbTd94kMserj/L/gaMX63/3hjL/4wcf4OGHmzJh42YWixX9r6aPfbxG78cUq8=</binary>
            </binaryDataArray>
          </binaryDataArrayList>
        </spectrum>
        <spectrum index="17" id="sample=21 period=1 cycle=7 experiment=2" defaultArrayLength="163">
          <cvParam cvRef="MS" accession="MS:1000511" name="ms level" value="2"/>
          <cvParam cvRef="MS" accession="MS:1000580" name="MSn spectrum" value=""/>
          <cvParam cvRef="MS" accession="MS:1000130" name="positive scan" value=""/>
          <cvParam cvRef="MS" accession="MS:1000128" name="profile spectrum" value=""/>
          <cvParam cvRef="MS" accession="MS:1000505" name="base peak intensity" value="2.0" unitCvRef="MS" unitAccession="MS:1000131" unitName="number of counts"/>
          <cvParam cvRef="MS" accession="MS:1000504" name="base peak m/z" value="392.010079744368" unitCvRef="MS" unitAccession="MS:1000040" unitName="m/z"/>
          <cvParam cvRef="MS" accession="MS:1000285" name="total ion current" value="2.0" unitCvRef="MS" unitAccession="MS:1000131" unitName="number of counts"/>
          <scanList count="1">
            <cvParam cvRef="MS" accession="MS:1000795" name="no combination" value=""/>
            <scan>
              <cvParam cvRef="MS" accession="MS:1000016" name="scan start time" value="12.191583333333" unitCvRef="UO" unitAccession="UO:0000031" unitName="minute"/>
              <scanWindowList count="1">
                <scanWindow>
                  <cvParam cvRef="MS" accession="MS:1000501" name="scan window lower limit" value="100" unitCvRef="MS" unitAccession="MS:1000040" unitName="m/z"/>
                  <cvParam cvRef="MS" accession="MS:1000500" name="scan window upper limit" value="2000" unitCvRef="MS" unitAccession="MS:1000040" unitName="m/z"/>
                </scanWindow>
              </scanWindowList>
            </scan>
          </scanList>
          <precursorList count="1">
            <precursor>
              <selectedIonList count="1">
                <selectedIon>
                  <cvParam cvRef="MS" accession="MS:1000744" name="selected ion m/z" value="841.061605879957" unitCvRef="MS" unitAccession="MS:1000040" unitName="m/z"/>
                </selectedIon>
              </selectedIonList>
              <activation>
                <cvParam cvRef="MS" accession="MS:1000133" name="collision-induced dissociation" value=""/>
              </activation>
            </precursor>
          </precursorList>
          <binaryDataArrayList count="2">
            <binaryDataArray encodedLength="844">
              <cvParam cvRef="MS" accession="MS:1000521" name="32-bit float" value=""/>
              <cvParam cvRef="MS" accession="MS:1000574" name="zlib compression" value=""/>
              <cvParam cvRef="MS" accession="MS:1000514" name="m/z array" value="" unitCvRef="MS" unitAccession="MS:1000040" unitName="m/z"/>
              <binary>eJwNwwss1AEcB/C77pKr49xd7q7/cbQObZS2arVlav/vb2WKvFJr0rx6YcRaaYUW5/RQOhmy3TyXRk5UZLvKacdFRkVZk3YVsjahYudRn+1Trupi9W6j7JzrD3ZB/5PlrJ9iR4V/WHexEA1yEW4pJOhxVMHGU8PIeMCk8MVBpS+2rPDH6SwWxnXA3COgwxYAj9lgjEhCIJCFo9czHMUOEbAoIjBii4TW8Si+i44hVBKLBfc4ZDPxOM4kQLGcAAfhGVzmJKJelQyuZwqqnFNRpEpFKJOOPq90DFSmY2L5PDLVGaj4mwE3l4u46ZKJHepMmF2ycE6dhQO8HARJNOgt0OCjOA/f5FpYl7WYb85Hqf017BbfRjxXB+/DJZixlcEqvwe+ohxjUj30BXo03qlA0tpKvLtRiT05VRji1+JXTB1mL9RhsfABoiz1aC95iFd3DVCUG5BW2oQPeU+R5NgKgbQVuXltyFh8Bn9NOyA1wvX+c4xkm5Ccb0LKkgmB3E7UaDrBbDBjSmNGtbAbW6UWjPN74S3ow5LdAAIUbzHl9x7y7EFMc4YhVA5Dc3UYxpZPeFH7GYPuVkTqvqK4cAyhvydxUjuLouJ5bBJzqHQVjxh/Hul0K2m1yI7S+uwptUtADUMCetmxhrqdhbSZ60DTJhGl9DiRoV9CcXwpeQ85k3qFjNp0MmL6ZaRyYshLy9DZxx7ku9eLCr5spH3bfGji/+vbfag+dhfpgvfTk8kg0kSFkZ8hjLqjT5As7hRFcxNpPCKXmg7l0pFLGlKZCimkt4aqzY3E7jRR2Rsz9Yhfk7JllGosVtL6TJLyygwFts5Qc8wc/QNgEw2Q</binary>
            </binaryDataArray>
            <binaryDataArray encodedLength="32">
              <cvParam cvRef="MS" accession="MS:1000521" name="32-bit float" value=""/>
              <cvParam cvRef="MS" accession="MS:1000574" name="zlib compression" value=""/>
              <cvParam cvRef="MS" accession="MS:1000515" name="intensity array" value="" unitCvRef="MS" unitAccession="MS:1000131" unitName="number of counts"/>
              <binary>eJxjYGiwZxjFdMAMDgPvhsGNATGEeR8=</binary>
            </binaryDataArray>
          </binaryDataArrayList>
        </spectrum>
        <spectrum index="18" id="sample=21 period=1 cycle=7 experiment=3" defaultArrayLength="154">
          <cvParam cvRef="MS" accession="MS:1000511" name="ms level" value="2"/>
          <cvParam cvRef="MS" accession="MS:1000580" name="MSn spectrum" value=""/>
          <cvParam cvRef="MS" accession="MS:1000130" name="positive scan" value=""/>
          <cvParam cvRef="MS" accession="MS:1000128" name="profile spectrum" value=""/>
          <cvParam cvRef="MS" accession="MS:1000505" name="base peak intensity" value="4.0" unitCvRef="MS" unitAccession="MS:1000131" unitName="number of counts"/>
          <cvParam cvRef="MS" accession="MS:1000504" name="base peak m/z" value="485.037093055284" unitCvRef="MS" unitAccession="MS:1000040" unitName="m/z"/>
          <cvParam cvRef="MS" accession="MS:1000285" name="total ion current" value="2.0" unitCvRef="MS" unitAccession="MS:1000131" unitName="number of counts"/>
          <scanList count="1">
            <cvParam cvRef="MS" accession="MS:1000795" name="no combination" value=""/>
            <scan>
              <cvParam cvRef="MS" accession="MS:1000016" name="scan start time" value="13.19325" unitCvRef="UO" unitAccession="UO:0000031" unitName="minute"/>
              <scanWindowList count="1">
                <scanWindow>
                  <cvParam cvRef="MS" accession="MS:1000501" name="scan window lower limit" value="100" unitCvRef="MS" unitAccession="MS:1000040" unitName="m/z"/>
                  <cvParam cvRef="MS" accession="MS:1000500" name="scan window upper limit" value="2000" unitCvRef="MS" unitAccession="MS:1000040" unitName="m/z"/>
                </scanWindow>
              </scanWindowList>
            </scan>
          </scanList>
          <precursorList count="1">
            <precursor>
              <selectedIonList count="1">
                <selectedIon>
                  <cvParam cvRef="MS" accession="MS:1000744" name="selected ion m/z" value="1082.039168959399" unitCvRef="MS" unitAccession="MS:1000040" unitName="m/z"/>
                </selectedIon>
              </selectedIonList>
              <activation>
                <cvParam cvRef="MS" accession="MS:1000133" name="collision-induced dissociation" value=""/>
              </activation>
            </precursor>
          </precursorList>
          <binaryDataArrayList count="2">
            <binaryDataArray encodedLength="800">
              <cvParam cvRef="MS" accession="MS:1000521" name="32-bit float" value=""/>
              <cvParam cvRef="MS" accession="MS:1000574" name="zlib compression" value=""/>
              <cvParam cvRef="MS" accession="MS:1000514" name="m/z array" value="" unitCvRef="MS" unitAccession="MS:1000040" unitName="m/z"/>
              <binary>eJwFwXssFAAAB+CLo/PaEgqH8yzLrRqLZiX5/WplbY3WZlr+yaOYUWfKucPhyKNhVNZIhUa3VGN6eF1EUaPlrC3HEG3SYw7JFfV9Ga4fwpwc9WESOwlKHSQ4ae8HnTgIYk0waqzOIsXzHOKNJTiVfgtpiTVIHKpFr30dWsrvoNL0Iaolj7Bm2YpXV59CqX6GPVkvEC7ohIdCi61KLVaytBhUaVGn7sPkSh/arvcjOXsQGvkQEu4PI3l9GKuFo/DYr0OeXIecTB1Sc3VIKNAhVjAGb+NHVDfqkW7UIyliAkENU4jLmIZcOY2Oomm8dZpB/OwMDkhmMa+Yg0g1h6H0eSSFfEW99QKc275jbHkR0RuLSMs2IC/HgLu5BvTkGzCiNmCywACrYgN+Cpdgs3kJ0dZLeN6+gqPrv5DcvIqudyY8qDKjMN+Mo6/NaHFRxKMyC5qbWPKY0JJFBVbM1Frxb7c1/ZQ2rBixoTZjC5UhtozV2jIyy44PBA58f9mR0n/OdPQSsyJHzHvBLuxTuLBS5cKhbFfuy3Ljmy43zlxzZ+CGJ20EXmwUedFD6k0T9U6eF/myP3QX3YulNK/azZhef867B7C+JJA7Lh3i8a7D/DR1hIrICP54HEnL7VGsPRNF/xOJXHNN5YBeTk+fTNaPqrhJlkcfTT7dAgo5qSzklfJC+o4X0bSxmNnzxbzQUMq4tDJqHCoZE1vFlqYbFPbepLTsNo0DdYxtfsJwWSuTUtrZvNDNzr09lP7R8vPplwyd0LPp9xeOy76x1XWZHRMrVG5b5X8hPQ6K</binary>
            </binaryDataArray>
            <binaryDataArray encodedLength="40">
              <cvParam cvRef="MS" accession="MS:1000521" name="32-bit float" value=""/>
              <cvParam cvRef="MS" accession="MS:1000574" name="zlib compression" value=""/>
              <cvParam cvRef="MS" accession="MS:1000515" name="intensity array" value="" unitCvRef="MS" unitAccession="MS:1000131" unitName="number of counts"/>
              <binary>eJxjYGiwZxiSmMGBQjMcIGZQbM5g9uOgwQCD1HDs</binary>
            </binaryDataArray>
          </binaryDataArrayList>
        </spectrum>
      </spectrumList>
      <chromatogramList count="1">
        <chromatogram index="0" id="TIC" defaultArrayLength="341">
          <cvParam cvRef="MS" accession="MS:1000235" name="total ion current chromatogram" value=""/>
          <binaryDataArrayList count="2">
            <binaryDataArray encodedLength="1284">
              <cvParam cvRef="MS" accession="MS:1000521" name="32-bit float" value=""/>
              <cvParam cvRef="MS" accession="MS:1000574" name="zlib compression" value=""/>
              <cvParam cvRef="MS" accession="MS:1000595" name="time array" value="" unitCvRef="UO" unitAccession="UO:0000031" unitName="minute"/>
              <binary>eJwV0n9MlHUcB/D0GMVzXd2Wd2j66NFGYz49+bAbDWo99/nszCBznqPHZGA41nGJ/JpXUyn50TLimHVLL8q55o+g1MjngJVBwMXIOdbysfVYE9ia+AcQxkIfhI6id3+8/nn2fn++n32/TzwgqdVFkvrjbkmVyiS1pVxSJyskdUuNpLaHJdV2UFLL3pLUo9/FfGv6Y752yB6I+fohfzDm+wX2JGK+GUgZivnsN2K+Nrg8FvNtXxRoFDL+FigEnXAH8pICNcAwCEsCPfSAnU5AV5qdTsddJHe5KAzfwjK0drvIAHePi0qgI+GiGUgZctGGqxqN39Bo76hGF8GCp8c0ugwjkxrtnNLoJGRNa9QNi/DPvEYt9zQ6vaDRKiuCnSLYKUIl0ABnQFiK0KaVrfQGfAx9sMLWSs9DQVorVcICPLsjSutejtIR+AJG4DZ4d0Up55UofQrfwy3YWBqlWtgfjFIMPOVRur9Up+1BHd90atun0zgsw2OVOj0Hr8FXML9fpzVhnUqhHa7A54d0ctbplGjUaQJqmnRqrTSQNZA1SD1kIGPQCNwGZ51BGiQaDeQNSm0y6EOQmg06Dp73DAq9b1AE3B8Y1HPFxP2aFISIaZIBd8B93aQ8qIepMZM2jZvUBy9NmNQPBbdMqpo2KQrd4PvDpPJ7Ju7cpDfzRtGz8D4WuhbyFv0ON6csvJFFW6EKorAIr/5lUTOch6fmLMpdsGgYzvxrkX3ZoiehF2ZzkzS/LUkr5gTOtwTuWhB4GK4nBV4E/Ge8DmQIwLvLArfBOZj930o759jsnJlq53wogn0QB/cpB+8+6+Bq+K3DwdPnHLwEjvMO3gAKBKGl08EnoB+uwhykxB38AmztQR8a4FfYs8PJE8VOTnaI6Ivoifwl5MZFdveIyItcAtUw9Y3ISaBLInOfyIXQDJ/AgQGRL0A/2AZF9u7y8MViD3vKPdhDxvkyzpT5wUsyJ3tlXt8nswIMFwZk/glsgzK7hmQuhpIfkIcoTMLPxQqvLlV4IxwvUzBXYedehTPAC5thJ2RVKJyoVHgC7kJ6lcLP1CpcA7VhhY9BOyxB9usKFxxUuBgW0ry81uHlnFVeLkr3ctpaL88ECTOJQ7AtTOgTvw3H4OEDxB7QoBxCdcSdcPIw8TW4CVn1xI1NxL1OP88+4ueKdD/m+lld7+ePMvz8J2zJ9HPq435eDa5sP3YPcEZdgL2wGTQIwbXDAb4LWfUBfrEpgLkBbnonwJ/B1+A4EuCj6YU8llHI92UW8qNPFPJ/2gdCzA==</binary>
            </binaryDataArray>
            <binaryDataArray encodedLength="1132">
              <cvParam cvRef="MS" accession="MS:1000521" name="32-bit float" value=""/>
              <cvParam cvRef="MS" accession="MS:1000574" name="zlib compression" value=""/>
              <cvParam cvRef="MS" accession="MS:1000515" name="intensity array" value="" unitCvRef="MS" unitAccession="MS:1000131" unitName="number of counts"/>
              <binary>eJxVU1tIVFEUXUGE5FADRWqQDBIkUTCklR9R9965+yglMfSmKObDNMLCwMLC4NID7YEMPWCUCotAK4khxKSCRrEygjJSmY8+pqKQMjAo6KOide65Qh1Y7OfZZ5919kHDS0G4VaGJsmxRJYb2VGLyuML+MwqtjQqAwvoWyksOvHwXSFBudJG4Qn3ARbRMYJ2n3ubASrqwqqmfcJB5Rzlhw3sRA/ZxTx3tt4TrwmunfED/TMfPsebSHuee+S6yHwVrOxTi2xWaRWH2tkpk+hSqJgW9ixQKCxRuflDoWa4wWcG+PrFGCffPcpE5x9rFRJi2Yv07RA/ju+groK+S9gYXucvUszF4RZSD7O0i/RalR+kSj4lG2m2UEcoW5nZRL2Ut6qgNMBZDw2FBZkxw5IbCvUsKpV2CCPlbHFeYWKiw5hB7/EqO8xUaQwqpHwLvukJunkJvMWNRx/DA8+ESW4hVrH2YyCfu0l4Z83nCihgsmz1X0TdKXCCEsT1EiPpWygbmzaf+k7KfvZ+m761jfLeJPiLM2DXGzjJWSHuOeSNk6T9A/TP1ozFEm9nrMUH/SUHDc0FFTjCxVOHXFoV0ncII9cVVColvgn2jgvIS3imsMMyZmSpSiP4WZL8I8mboOTIrQy6Qs4AOfWeelyauOKZ/zUWSKGIPk5SdlskdYc4gfad0j4Rnm7y99D1yzBtu0nVtsydCCfqXxExuR8ChrlkR1IXmx/bn2d+X5xg7TfmUWEbETU6EM45yB5EdgvgfQemQYDgj6LxFyTunqSdcw1X4BeMjzO+0EX0oqN/MWc4yznuPNvFPPRGk3giS7NfrYR4sc47m4r1j7GTAie5J96nvo98wQXkweOOobQitD2aG/eFEzK+TOs+6KV3TMm+tOZg+56zjz7TPqY5N2aaenoFpDjSnun6KfzIkvh7fzX9ew1m/6qLqPmeBSLQLuqv5J++I38pEivd/JX6/hd3kiv83O8A944LmGoXkM8HUa8G/K7qaebWCkZ30V3NW+H/gBRzomc85Rtd/Ix3wFAnurt8tFHDUapt3y1jm7v6y/H+VXKBrrvPr7mgJzk/b//Xhn4mA13AAnaPP5nz59b87Zh6TAUeZ6XewTH34fP8FovYrrg==</binary>
            </binaryDataArray>
          </binaryDataArrayList>
        </chromatogram>
      </chromatogramList>
    </run>
  </mzML>
  <indexList count="2">
    <index name="spectrum">
      <offset idRef="sample=21 period=1 cycle=1 experiment=1">2824</offset>
      <offset idRef="sample=21 period=1 cycle=1 experiment=2">85551</offset>
      <offset idRef="sample=21 period=1 cycle=1 experiment=3">151249</offset>
      <offset idRef="sample=21 period=1 cycle=2 experiment=1">167834</offset>
      <offset idRef="sample=21 period=1 cycle=2 experiment=2">202627</offset>
      <offset idRef="sample=21 period=1 cycle=2 experiment=3">216739</offset>
      <offset idRef="sample=21 period=1 cycle=3 experiment=1">230083</offset>
      <offset idRef="sample=21 period=1 cycle=3 experiment=2">260692</offset>
      <offset idRef="sample=21 period=1 cycle=3 experiment=3">271131</offset>
      <offset idRef="sample=21 period=1 cycle=4 experiment=1">277060</offset>
      <offset idRef="sample=21 period=1 cycle=4 experiment=2">309054</offset>
      <offset idRef="sample=21 period=1 cycle=4 experiment=3">314078</offset>
      <offset idRef="sample=21 period=1 cycle=5 experiment=1">318651</offset>
      <offset idRef="sample=21 period=1 cycle=5 experiment=2">340052</offset>
      <offset idRef="sample=21 period=1 cycle=5 experiment=3">344229</offset>
      <offset idRef="sample=21 period=1 cycle=6 experiment=1">348649</offset>
      <offset idRef="sample=21 period=1 cycle=7 experiment=1">364740</offset>
      <offset idRef="sample=21 period=1 cycle=7 experiment=2">385843</offset>
      <offset idRef="sample=21 period=1 cycle=7 experiment=3">390009</offset>
    </index>
    <index name="chromatogram">
      <offset idRef="TIC">394190</offset>
    </index>
  </indexList>
  <indexListOffset>397810</indexListOffset>
  <fileChecksum>411d474fbbe58f854d827a7c10200647518f6330</fileChecksum>
</indexedmzML>
