# Supplementary material for: Genomic and proteomic characterization of SuMu, a Mu-like bacteriophage infecting Haemophilus parasuis
Source: BMC Genomics. 2012 Jul 23;13:331. doi: 10.1186/1471-2164-13-331 (PMC3447690; doi:10.1186/1471-2164-13-331)
Supplement: Additional file 16 — P22.mzML YP_398561, Phage-related minor tail protein; pfam10145, Clostridium phage c-st (Myoviridae). [file 1471-2164-13-331-S16.zip › 1471-2164-13-331-S16.zip.out]

<?xml version="1.0" encoding="ISO-8859-1"?>
<indexedmzML xmlns="http://psi.hupo.org/ms/mzml" xmlns:xsi="http://www.w3.org/2001/XMLSchema-instance" xsi:schemaLocation="http://psi.hupo.org/ms/mzml http://psidev.info/files/ms/mzML/xsd/mzML1.1.1_idx.xsd">
  <mzML xmlns="http://psi.hupo.org/ms/mzml" xmlns:xsi="http://www.w3.org/2001/XMLSchema-instance" xsi:schemaLocation="http://psi.hupo.org/ms/mzml http://psidev.info/files/ms/mzML/xsd/mzML1.1.0.xsd" id="081007Emilie-080807-22, P22" version="1.1.0">
    <cvList count="2">
      <cv id="MS" fullName="Proteomics Standards Initiative Mass Spectrometry Ontology" version="3.18.0" URI="http://psidev.cvs.sourceforge.net/*checkout*/psidev/psi/psi-ms/mzML/controlledVocabulary/psi-ms.obo"/>
      <cv id="UO" fullName="Unit Ontology" version="12:10:2011" URI="http://obo.cvs.sourceforge.net/*checkout*/obo/obo/ontology/phenotype/unit.obo"/>
    </cvList>
    <fileDescription>
      <fileContent>
        <cvParam cvRef="MS" accession="MS:1000579" name="MS1 spectrum" value=""/>
        <cvParam cvRef="MS" accession="MS:1000580" name="MSn spectrum" value=""/>
      </fileContent>
      <sourceFileList count="1">
        <sourceFile id="WIFF" name="081007Emilie.wiff" location="file://C:/Documents and Settings/ezehr/Desktop/wiff files">
          <cvParam cvRef="MS" accession="MS:1000770" name="WIFF nativeID format" value=""/>
          <cvParam cvRef="MS" accession="MS:1000562" name="ABI WIFF file" value=""/>
          <cvParam cvRef="MS" accession="MS:1000569" name="SHA-1" value="52731191d04f9d4f8dc646854266c78a04905c6b"/>
        </sourceFile>
      </sourceFileList>
    </fileDescription>
    <softwareList count="2">
      <software id="Analyst" version="unknown">
        <cvParam cvRef="MS" accession="MS:1000551" name="Analyst" value=""/>
      </software>
      <software id="pwiz_Reader_ABI" version="3.0.3324">
        <cvParam cvRef="MS" accession="MS:1000615" name="ProteoWizard" value=""/>
      </software>
    </softwareList>
    <instrumentConfigurationList count="1">
      <instrumentConfiguration id="IC1">
        <cvParam cvRef="MS" accession="MS:1000495" name="Applied Biosystems instrument model" value=""/>
        <softwareRef ref="Analyst"/>
      </instrumentConfiguration>
    </instrumentConfigurationList>
    <dataProcessingList count="1">
      <dataProcessing id="pwiz_Reader_ABI_conversion">
        <processingMethod order="0" softwareRef="pwiz_Reader_ABI">
          <cvParam cvRef="MS" accession="MS:1000544" name="Conversion to mzML" value=""/>
        </processingMethod>
      </dataProcessing>
    </dataProcessingList>
    <run id="_x0030_81007Emilie-080807-22_x002c__x0020_P22" defaultInstrumentConfigurationRef="IC1" startTimeStamp="2007-08-10T21:00:07Z" defaultSourceFileRef="WIFF">
      <spectrumList count="19">
        <spectrum index="0" id="sample=22 period=1 cycle=1 experiment=1" defaultArrayLength="21514">
          <cvParam cvRef="MS" accession="MS:1000511" name="ms level" value="1"/>
          <cvParam cvRef="MS" accession="MS:1000579" name="MS1 spectrum" value=""/>
          <cvParam cvRef="MS" accession="MS:1000130" name="positive scan" value=""/>
          <cvParam cvRef="MS" accession="MS:1000128" name="profile spectrum" value=""/>
          <cvParam cvRef="MS" accession="MS:1000505" name="base peak intensity" value="114.0" unitCvRef="MS" unitAccession="MS:1000131" unitName="number of counts"/>
          <cvParam cvRef="MS" accession="MS:1000504" name="base peak m/z" value="650.017052191757" unitCvRef="MS" unitAccession="MS:1000040" unitName="m/z"/>
          <cvParam cvRef="MS" accession="MS:1000285" name="total ion current" value="9749.0" unitCvRef="MS" unitAccession="MS:1000131" unitName="number of counts"/>
          <scanList count="1">
            <cvParam cvRef="MS" accession="MS:1000795" name="no combination" value=""/>
            <scan>
              <cvParam cvRef="MS" accession="MS:1000016" name="scan start time" value="0.167366666667" unitCvRef="UO" unitAccession="UO:0000031" unitName="minute"/>
              <scanWindowList count="1">
                <scanWindow>
                  <cvParam cvRef="MS" accession="MS:1000501" name="scan window lower limit" value="500" unitCvRef="MS" unitAccession="MS:1000040" unitName="m/z"/>
                  <cvParam cvRef="MS" accession="MS:1000500" name="scan window upper limit" value="2000" unitCvRef="MS" unitAccession="MS:1000040" unitName="m/z"/>
                </scanWindow>
              </scanWindowList>
            </scan>
          </scanList>
          <binaryDataArrayList count="2">
            <binaryDataArray encodedLength="85636">
              <cvParam cvRef="MS" accession="MS:1000521" name="32-bit float" value=""/>
              <cvParam cvRef="MS" accession="MS:1000574" name="zlib compression" value=""/>
              <cvParam cvRef="MS" accession="MS:1000514" name="m/z array" value="" unitCvRef="MS" unitAccession="MS:1000040" unitName="m/z"/>
              <binary>eJwM13V8U2ffBvBK3N0aaaRJmjRle6fPBDsXUOpefBtjvjHmzHCpUDd8MJdnxjb2THGrOwUG25gbc6P2Xn98P805575/dtIkZ4n5ovCI5aKw03ZROOy4KOg9F4WU5ItClu+i8Gn1RUFSd1Fw1F8UpjVeFG5vvig83nJR2LvlovDL9otCdNdFIfW1i8JRxYhwQTUipOpGhALDiLDEOCJsMo8IuywjwtvWEeGMfURIdI4IUfeIMNkzItT4R4SnAyPC2dCIcPukEWFu7Yiwun5EaG4YET5qGhG+ahkR/m0dEe7fOSJs3TUi/PDsiDBJNiqUKUaFJvWo8JJmVOjVjQoXDaOC3zwqZFtHhRtto8KbzlHhtHtUuOAZFRK9o4LVNyo8GRoVvkgbFY5WjAq/VI0KoupRIVY7KkyvY7z6UeGuBsZrHhX6WkeFlO2jwvJdo0KpfExYqRwTmlRjwkvqMeFjzZjQrx0TvtWNCWP6McFgHBOCpjHhWvOYkG8ZE2rtY8KzjjHhvaQx4R/3mKBKHhO83jHhxsCY8FDKmFAZHBPeDo8Jx5ePCb9sHBPmVY8J99aMCetqx4QtdWPCa/VjwqGGMSGxZUywtY4Jsc1jwvQtY8KcrWPCPdvGhJO7xoT4Z8aEtOfGhGnPjwmlL4wJq14aE1peHhN+eG1MiHuD9e4dEwZk48KEYlyIqMeFEu24sEo/LjQbxoVXjOPCkHlc+MEyLrR6xoX/Jo8LB73jwknfuPCTf1xISBkXbMFxYU7quLA0Mi4cTh8X5l05LvxSOS7cXz8ulDeMCzsax4W3msaFP1rHhSu2jQtZ28eFR3aOC//bPS588cy4oH1+XLjmxXEh/6VxIRA3IVhUE8I6/YTwhnFC+MQ8IchsE0Jm0oSwyT0hdHknhIv+CUGXMiEEgxPCdaEJ4fbUCaGjga83Twgrt00Iw09NCBd2TQiipyeEpGcmhFnPTQgPvjAhNCXG4aQkDjdL4/C8Ig4ZqjgsUsfhe3pIE4evjXEwWuLgSY1DGeKwfmYcQhlxKM6Mw2f0d1Yc1mTHYUtOHN7IjcO1eXE4RncUxOEPOlwSh5kPxiG6nnEq4zBtUxw6aE51HL6gHXVxSK2Pw9KmOIRb43B3WxzWtcdB28E8nXFo64pDSXccPqd1vXHQ9cVhO4X64/AWTRngGiodjMN5umeINZ6Mg36Y62jK6Ti004AoHj+K41ErjUeSLB4v0GJlPOrV8Viij0ejMR4eUzxeoavM8ci1xONWazxkGfFoouTZ8TicGY8/suOxKicem3Pj4c+Lx7X58fi0IB5ri+KxrTgeb5XEo700HiNz4vHThniIy5mDXBXxuKIyHgcptyoep+m3TfFoqYmHtol7KdTM/TS1JR7LNsfj8yPxuHg0Hobj8YiciMe7FNcZj01k64rHR93xmN3DPnrjcYEe62P9A4yTkID7xAmolCTAIk3A0zRJloAPaJY8AQMkViWggV5WJ+CQJgF52gR8QrfrEvAHjVoSMCUlAeemJ0A3IwE7aH5GAp7PSsBl2QnYR8M5Cfg1NwEr8hKgyE9AK71RkIDrChNQUpSA7PVcQys2JkBZzusUqEjAm/RFVQKWbWIeeromAR/WJiCjLgGDtLg+ARfotlcTULWPsY9wLwWOJuD6Ywloo7LjCfiSxk4k4Jn2BGR2JmCIfulKwJPdCfD3sha6vi8BJ6i0nzlp2QBzUsVgAmwJicgWJWKYfhMnYqUkESppIoKyRLxFU+WJ6KC5ikR8TQ8oExGnSkQ1OdSJeIH2axKRo03EaVqtT8Q2QyLeMSZiuikR882JmHJNIrRCInpmJGLhzEQ8MisRooxE1JN7diJeoaszE3GECrMS8SndnZ2If2ljTiJ25yYiPS8RH1BGfiIG6eeCRMiLEnF9SSLa6MtS5l7IHjYmIlSZiLepqyoRCzYl4jt6pZY56piD7m5IxEUyNTE2vfky+/tvIs4dSMTNxxLx5PFEKE4kYjN1tifi245EJHQlopZc3Ym4qodxqLA3Eff0Mc5AIp6mzCHmixfhvyIRrhGLUCIR4Tw9JxchVynCGfpLJUKaVoSZOhEGSGEUoZVSTCI8ZBWhziaC2y7CFbNFyM8U4a4sEf6lDdkimHJE2E2TckXIzBPhlnwRfqdVBSJsKxTh3SIRUCxCH91QIsJP9HipCJPnijBvnghZa0XYsUGE6EYRnqxk7ioRNlNwkwjTqkVYWCOCpE6ERrq+QYQ2+rpRhAeaRIhvFqGWrvyA+Y+IMHxUhDXHGe+ECIPtIvzSIYKqS4Rwtwh76adeEeT9IgQGRJBKxPBLxZgiE6OT5svFECvFaCSvSozX6Xq1GHM1YnxDD2nFSNSJ4dGLcY1BjONUahQjziyG0yJGsU2MZXYxxmnFLDG2Zoixd7YYyBTjyWwxP4fFCOWK8Q4JeWL8lC+GolCMYJEY04vF+LFEjMdKxWgtE+P7JWLMW8P8G8Rop7kbxfiWHi4XQ1QhRgN5K1kjXV/FNTRvE6/V8Bp5a3m+jufqea5RjOb/ipHyrhhP7BOj76AY/cdY4wkxUtvFmNkhxgCt7BLjvR4xZvWKsaRPDO2AGLHT7DlOgilSCTppgUyCR+USBJQSvEXTVBL00CK1BI9rJNisleAmgwSpZgkmXy3BlqkS7J0mwYzpEvwqSPD+TAnWzpbAkCnBpCwJzmRLcGeOBP+QOU+CZ+lAvoSf2xKMFkpgL5bgyhIJzpdK4JorgXydBNggQT8t3ijBL7SyXAJNhQTRSsan2VUS3LpJgnXVElxSK8E+yq2T4CzdVS/BRapokOCKJsZtluChbRKkvC/B3UclKG6T4P52CeI7JKij9i4JvuuWYHmPBNJeCVoopU+Ct0nol6CP1EMSDA9L8Ncp5k6UYpjWi6XIl0kxJpdik0KKl5VSnFBJMUctxcMaKcRaKZrIr5NiD03TS3GDQYonjVKoTFJsowyLFH9audctRccMKb6fKcWjs6QIzpZiRqYUA3RzlhSrs6XYlSPl/58UH9MneVLcnS/FCNkLpXiRviqW4sESKXxlUkydI8XKx6VIXC9FA3k3SLGoXIqfaFulFNEqKd6n26ul+JsstVIcrpOiqF6K+xukiG+U4vUmKTqbpVBuluLH/VK8d0gK8zEpnqPLj3M9nT/B9W1c3y5FPSV3SPEGTemUoosWdbHfbim29zBnrxSn+qQoH5Di+UEprhxifaekuPET7h+X4kORDFliGc7QnRIZLlKlVAa7TIaX6Gq5DMepTCHDNyRRydBCKWoZ3iFoZLhZK8PvtEYng0Evw9N0qUGGfKMMn9GESQa3RYZOqww/2mQ45ZThDpcMb18rw4GpMnw+TYY4QYbXIcOUGTJ00aKZMlygJ2fJoM6QYQd9OFuG7EwZPqGRLBkcOTK8TNfkynCClufLICuQYTOFC2V4l24tluEv2lAiw3OlMlxRJsMRKp4jw4NzZZi2XoabNsjwK+nKZfi0UoZ7q2So3cSaq2WYXMN6aFEta6ljLfWshWINMnxEzhYZ5m/mfF6W4bLDMhyiwiMy9J2QYXGbDL/RmnbOpYNzof/rlOF8lwz3d8sQ3yNDPb3Zyzr6WEe/DLsHOZMhXjvFffFyFInk+IIeEMvRKJHzc1WOt6hfJsfNcjl+p2eVclyukuMwFavleFAjh0grR0Anx6BejlsMcvxJ641ymE1yPEdHzHKUWOT4mh62yhG0yzHkkOOp6+TwTpPjJkGO32gN5DDMYB2zWAeJZjNuJuNmMW4245I5V47n6WieHKX5cnxDjxTIIS2Uo5VuL5HjX7KXybFtvhz5t8rhWinHyjXMt1aOS9bJsZ/y18vxOd23QY74jXI0kK9cjj0kVLBnurlSjj9oXZUcpk3sha6oZj9UWsO8tcxZJ8f/6uXIaJDjFLW3yPFjqxz3bpej5UM5Kvfz+JAcTx6WQ31Ejp2UflSOfZR3TI7PaNlxOeJOyFFP3jbWQP3tzN/B/LSuk313MT8d7ZajrId90/JeOWR9cmyh1H453qfMATnO0F2DcozSpiH2f1KOG07J8TPtPsN6ExW4Q6zAf6UKXCdT8HtTgUVyBS7QSoUCWqUCu6hQrcB5ekCj4D1W8LNOgRSdAnvpNoMC/5DdpMDLtMCigMamwE6aZFcg36HADLcC865XYMcUBRoEBTBDgRczFPghU4EnshRQZ/MapecosI/ycxX4jO7LUyAhX4FG8hco8DbNKFRgiG4tUuBvspco8BJdU8rcZQoUzFeg8iYFjjyoQGw942xQIL6ceclfwf2V3E+3VbFuslezbrq2RoGFteydVtax93oFLm1Q4KEmBSTNCmx7WoH1H7D3wwo4TygwuU2BG9sV+JXWdChg7FTgWTrapUBZtwLf0qM9Cih6uZfS+hTI7VfgU1o2wJoGFdh6XoHoHwqsnlDgmTglLo9X4giVJiixTKpEo0yJd+RK3K5U4lW1Et0aJW7UKrFWp4RJr8RzdKVBiWM0x6jEd/S4SYkdZiWCDiUeu0aJBybz9VQlTk9TokZQYslMJWwZSlwzW4kOWpipxNPZSnyTq4Q8X4lt9FGBEnmFSnxGCcVKNNGdZUqMUPUcJabOU+Lm+UpsWKBE8lol/l6vhGOjEl3lStxQwdqqWBvNrVbiB1LXKnFJnZLfOUp8SdJGJbZQpEmJD2hZixLDW5SYtkOJmXv4dy/XHVLi4cNce0SJD48q8ekxrjvOek6wl3Yl7upg7i4l3qRbe1gDOfqU+C9193NOA0qsG1TCPKTEC3T1SSXaaPs5JX77VYlv/1WicEyJ2WIV7paoME5vyVSYIVdhiG5XqPAvVSlVcKlUeI361CrcrFHhZZ0K1+lV/I5X4VdaY1TBZFLxeVaF3TYVHvaoEJ2pwkeUN0vFzy8VWiicqcJ7lJWlwlm6N1uF+BwVGmhvrgp35aswRrUFKngLVdhDKGI9dHsxaylR4fVSFfrLVCifq8KiG1UYXqXCHatVENapMEhVG1jrRhX+qlDBUaXC5E0qrK9RwVqrwkt0bZ0KnfRrvQprG1QwN6rwAl3dpEIbXWhWwdCqwrMkeYUxj3AORxn3GOdwXIVpJ5ifbmlT4W9K6lDhVZrSqUIv/dmlgr1HhVfo+l4Vuun3PhU29HNmgyp00W9DrP20Cvvj1fgyQQ2ZSI19YjW+kKjxkJTHMjW2UppcjXyFGufpQa0aEp0aH+nViJjV+JA+sKvxmUONpsvVuFdQ438z1GjMUPM3FV9TZqaa39t8naPG2Vw14vN5rYDHlFnIPUU8V8xzJWpklfK4TI3mG9VIvF3Nzw7WRI9sVENersY22l+hRlGlGopNamynA9VqFNeo8TU9WqvGjjo1LqlX45sGNR5rVEPVpMZOurRZjUNU2qLGt/R4qxrqzWrsov/bosYRKtuqxnek2a7GbrpshxrlH6jh+FAN92E13iDPcTX2UG27GjM71RjvUsPfo8ZeOtOr5nOiGnH9nAGlDLBPyhxk73TvkBoJJ9kfhYbVeJ8+PaVG3lk1PqeCzzl/Mvyuxm//qvF6ogbTRRoM0G1iDS7SJokGHqkGewgyDU7SnXINRqlWoYFPqcHbNEulwWm6W63BBL2r1SBTp8FZSjBoEDJq8D7lmDT4jO43ayC2aLCZPrJqsM2hQSxJg0s8GjwIDaQzNNhKaTM12EeFszT4ipZnaKCYrcEOuiRTg0NUmqXBd/R4tgaaHA2fZTW4PFeDYzQ3T4MfaWW+BoYCDZ6jqws1aKOFRRr8QmuLNbCUaPidosG1pRp00U1lGvxBG+do4JirwX+pb54GQ6vZ+xr2vU6DdyhjvQZnaOkGDX9LaNBEoXL2WaHBp3R/JfusYp8U3aTBx/RltQaP1LCPWvZBl9SxD/quXoMnGjTQNmrwNF3RpMH8Zg1+ImOrBr9t0eDvHcy/mzW+y5hHGPMoYx1nnBOM0cZZtDNGhwZXdmlwghZ0a/AzvdjLnvo1+JPKB3iPh3jPTmvw8EUNnFItBJkWd8i1vK9a3lct9iq1mK3S4hO6V61FokaLFvpQq0WeTosv6GG9FnKDFtvpkFGL70xa6CxaXGnV4gRN+T8tZl6pxeKZWryRocVYphZ1WVqcy9Fic54W0XwtPqblhVo8VaTF/xVrcZTmlmj5LK3FqlItbpqrxcZ5WiTN1+I1Kl/F16v5mqav0WKQ7ljLuqlunRb+9Vq8S5kbtDhL923UQlTOfBSt0KKwUouv6dEqLdSbtNhFl1drcYzm1Whxgcx1WrxI19Vr0U2VjVq82aQFmrW4q0WLCSrZocUzB7RoP6jFokNa/EbrD2thP6LF1KNaDNBtx7R45wTraGMNHczdxbzdzNujxW66vFeL+X1a/Exr+7WwDGjxMl0/qMUtQ1r8Q5tOcha/aBG6qMWOMS3+TNTBJdbhDeKHIyakOv5m0CFXoeNnpg5ylQ5zNDqs0upg1OlwrV6HLlps0OEvcpl0ODRDh9KZOjyfocNNmTpUZOnwZrYOM3J0GKa7c3XIL9BBWaTjfdFhfokOF8hSpsPkOcy5Roe89Tp8QU9t1OGych2O0fwKHaxVOrxCt1XrMEK1NTr4a3V4lx6o12Fbgw4/NOnwQosOj+/SofdDHd7Zp8Osdh3u7dAhsVOHVop26bCPirp10PXq8Cx19OlwY78Of9CbgzrED+vw8SkdxhP1aBDp8YFYj0ekej5H6mFX6XGnRo9xatTqEdLxOn2h12O5QY9dRj3WW/RwWPW4y841Dj0+TNJD7dZj/3V6JAt6HJqlhylTj94sPW7N1uMi1eTo4c/V413KytPjM3owXw95gR476NJCPY7SvCI9LtDaYj2sJXq8QgOletxRpkdwrh7vU9481kOOG/U4c7ceT6/To3yjHjMq9FhaqUdilR6ttH+THiXVenxHK2r0MNTq8QJdW6dHDy2p1+Nfqm7Qw9eox17KatLjU3qwWY//O6rHuuN6nGzT44luPXQ9ejxHXb16eAf0eIcyB1n/ST3uiTegNcGA70UG3CozIFdpwHl6RGWASm3AbmrTGHCD1oBynQEuvQF7aJbBALHJgK00x2LAT2SxGTBgN+BxtwEJMw2cpQEv0W3ZBoxSMNeA/DwDviJNgQHPUGehAYuLDPydb8A7JQbI5xiQtMCA0wsN+PEmA5o2GPDxRgO+LTfgyQoDXqg04LoqA+qqDUipMSCv1oAv6Zl6A65uYDz6u9EAb7MBe+mzFgMyD/MvKY4a8BRdfsyAE7TouAG/U/kJA9xtBrxFGe0GnKX7OwzY3mnApV0GHKMF3QZs6DHgjV7W1mfAsn72P8D+6fCgAetOGmAfNmD4lAH3nDZg2mesKcGIf0RGVIuN8EuM+B8tlxnRqTBisdKIv8mnNiJbY8QjWiNUOiOu1BvRQTcZjPz/NcJrMmIvfWY24mGLEe02I260G6FwG5E504hP6akMIy6fbcQNmUZ4snk+x4iHcnk+j2sLjPiTKguNSC4y4h36rJjXS4xQlhqxi64sMyJrPvMvNOKLO4y4frURY2uMCK8zYqLCiEiVEa/UGHF3nRHx9Ua0UlqDEQfpp0Yj1jQZYWs24jU61WLEz1uNGDxkxF2HjThw1Igfj3HNcV5rM/Jz0YgtNKnTiHldRvxCST1GvEmf9Bpxf58Rlw0YcZwqhtjPSfYzbMStXxixJMGEi1SXaEKKyIQPqEBswjf0hMQEg9SEF2myzIR+ukNuwgQ1K0yIKE0oVZnwI1k1JghaE5bqTNiqN+GIwYT5RhOcZhPOWUx4wGrCo24TDk434YJgwuszTLhvlgk7Mky4bLYJizJNqMwyITnbhPM5JqjzTPhPvgnddEuBCfWFJnxYZEJhsQnf0sulJkwtM6F1rgk/zzfhf0tMOLzWhF/WmfBguQm7KkxYXGXis6oJgWoT3qf8GvZUy37qTBioN6Gl0YS0JtZEF5pNmLnZhJ1bTdi0gzGPm/h5yro7GKuTcbpNqOlhrF7Op8+EJ/tNeGnAhKFB5h024ddTrCfejHekZvQozbhNZcYYRTRm7KcftWbY9Wa8TjMMZtxvNGOnyYx2sxk1VjPet5kx1WnGFrcZ5zPM0GSacW2WmZ+bZtyebcY4RXPNOEAX8sxYn29GUoEZb1JGoRnn6KEiM5TFZuymkVIzPp7DHIvM6FtnRssGMx7ZZMaz1WZcU8O41FTHmPWMSRcaGK/JjD00u9mMh1vMULWacesW9kGNW5lrpxk/HWa+Yzzfzt46zSjr4l7a02PGp73c12fGM/3MMcAZDDLHkBk/D5ux4ZQZztNmzDtvRsVPZpyYMOPGOAsKEy34llaKLHhVbMFpiYXPMRbUKS0oVlvwA63RWGDXWvg72IIH9RYoDRZcbbSgm241WRCxWHCAnHYLZjssODTNgnnTLSgXLHDDguwZFuhnWTCYYUFipgVb6dIsC47TDdkWVOdY8H6uBQV5rIVW5ltgKbDgTKEF9xexnmILriyxoJNGSi3ov8GC+JsseHmlBf+uY63rLQhtsGBtuQVvVliQUWnBw1UW/jay4NpqC/rojhruqbVgMx2ts2BhvQVVDRZ+11jwHn3TxN5bmWuLBVlHLDhPumMW3HPCAlGbBdvo/9otaKObOiz4h9b2WODoZU7K6LPgU3q438LnRQsuGbbgu08siE5Y8GucFeXxVuQmWvEVGcVWvELLpFbO2oqnaFRhRaPSiojKioO0UWOFR2vFXsrRcR89oedegxUv03SjFadomcmKKy1WdNKo1YojU63wC1asmmHFuVlWqGdbsSXbiktyrLgh14qaPCs+yreiuMCKH2ltoRWOIiv20OfFViwvsUJbasXkMiuG6J45Vlw2z4p2Wjzfios0ZbUVJ2npGiska63YQVess6KDlqy3YoQaN7CXjVbMLbfiVyqvsCK50oqvq6xYsckKc7UVrxL/+fAJPVBrhbLOiqfpmnoreumOBiviG63YTJc0WXGMbmi24i+qabEipZW90I+b2ccW9rCVaw7w2iErSo7wPK07akXSMSuyjlthaLNiuJ0z6+DcOzl3uqrLilu7rRinlh4rYr2cIS3ss+IP2tRvRWDAig+oaNCK72nNkBVvnrRi9jDndcoK3WkrXiTJWSt2jlnRHGfD4XgbNiXa8IPYxudOGzJlNugVNkxV2iBT29CtseE2rQ3jlK63odpoQ4rJho/oR7MNTqsNb1OWzYbH7TacTrLhfqcNNTNt2DDbBnemDe+QOceGV2lGrg0P5dlwXYENA3R3oQ2iIhu2U0exDUtKbJg/x4bf6YN5NvyywobP1tmg22DDizR1I+uqsPFz24aeShtur7Lhxhob/qFwnQ3JjTZ822TDqmYblm/mvi02LD1sg+SIDVcdtWHimA2tx22YdMKGY3RjG/dSuMOG/TSn04byLhu83Ta8RwU9NnxHq3ttsPdxPv02nKfHBmwwDNpwZsiGZ4bZwxkbnhbZcbnMjpjSjhq1HWVaO36mjTo7VhvtsJvsOG+24xWrHYLNjgftdjzrsGOS147KoB1ZsOOF2XZMybRjWZYdsmw7dtN/cuzopTtz7diaZ8dl+Xa005ICO0YpVmTHX8XMWWLHvlI7vp9nx4uL7bh3lR3S1XbsoqvXMAbdsdaOhHWMQ/+3nnHo5g2MQ00bGavcjiO0qMKOv6m20o5wlR37ae4mO36lymo7fDV2fEBFtXb8SOvq7Hin3o7cBju+ppWNdlib7HiDMprteLSFPW+2Q73VjqFtrGcn63/ajvRn7diyz45L97OOA3aMUNNBO9IOsQ5adJi9Ue0RO0JHWQfNPcY6qPK4Hf4TdhS32fETrW+3Y2+HHXmdnHW3HXsos8eOL+iJXjtMfXa8SjP67XhkwI5pQ3acovtP2qEctuOqT+y4Z9SOsQQHjokc+FfsQL3EgT9kDgQVDsxROvALVagc2KtzIE/vwLdkNzqwh7JMDnxJZosDersDL9P06Q48BwdOznDg2gwH7p7twFVZDtyR7UBCjgPb6PJcB27Jc6A134FLChxYXOjACDUVOZBW7MCiEgfqSh2onstzqx24Ya0DkfUOHKKajQ7sL3dgboUDgSoHyqsd8NY4eF8cvC8OuOsdeJfyGxz4jpKaHHibVrY4kLnZgSe2OPDIUw7odjnw+34HLhx1YOMxB5KPO/AerW9jjHYHnF0OvEO53Q58Q6t62Hcv+6bsPge+ohX9DlgHHJg96MB5ah7h/OKTEJIlYZMiCR8rkzBHlQS/Jon/F0mo0CXBp0/CB1RsSMIFSjYl8XMlic+LSXBbk/A/WmdPwl5HEnLdSXAkJyHbmwQ5kiCblQRpZhJ2UX9WEu7OToIkJwlP0X9yk9BH4vwk7KSrC5LQS3cWJmFHURKuLE7CHSVJSCxNwna6oiwJ3ZQwNwmXL0zCrYuScMuSJBxekYS/VyYhsjoJC9fwNR1al4S/1ichdSNf05/lSaitSEK4Mgk1m/i3Ognza/i6lq/r+Lo+CX9QTQNn0ZiEA/RHUxKqm5OwvyUJ81r5enMSft+ahOBTSaj8MAmB/Un4iMoO8PggXx/i3yN0nNdOcJYdvNaZhF+pqovnunmOfu3hcS+P+3hMc/p5jqoGkpAyyHM0Z4jHJ3k8zGOac4p9xTlxJMGJRYlO/EMNIif+lThxVOZEo8KJY0onblQ5cZGa1E6ka3iObtI6MULNOp7TO3GcFht4bHRiksmJEzRmdqLN6sQSG19Tq92JSx1OTLid2BF1Yso0J1SCE8/TCzOdeGm2E59kOqHLduJcjhPLc53Q5zkxI9+JRwucMBY68SrNKnLiMzKVOPEaZZQ68UQZ61nrxGVVTnRSfLUTd9Q6kVjHXHRVvZPf2U7c1eCEuNGJp+g/TU70k7TFid002OrEvZudkG9x4vqtTjy3nTXucGLaLifOUPoJ9kkt7eyjw4l2uqWT/dCWLubuZm66rceJhF4nttOVfU700J39TogGnNhJVw8yL90zxNwnmZsGh5n7lBPPnnZi8hkn7v+EsznL3Oc4l8847wnONs6FSfEunKAlCS6M0+ZEFzpFLtwmdqFH6oJI7sJO+o/ChX56WuXCkNoFpdaFKToXNAYXXqTpRhfO0iMmF/RmF16hmRYXXre5MNvuwhf0vYfXpvEazZjuwmOCCybw+gwXvqQVM12wzXIhJ8OFb2jNbBecmS7spYIsF9Znu/B+jgsluS78TBV5Lnyc78KcAhd+p+pCF0JFLhykv4tdqC9xIVrqwkgZ+5zrQhstmefCZQtcSFjkwiUrXbhllQsTdPkaF7rpjrXseR17Xe/C0g3sd6ML91e48EKlC9OqWH81+6px4fFaF8x1LrxBmfUurGxwwdHowtu0rtkFd4sL79GFVhfKN7vw21bWtZ05D7pwxRHOlsTHXHiKrjnuwiBNaXfhND3Y4cJLnS482s359LjwGs3u5Yzo7X4Xcgdc+I7cQ8xBRSdd8J/iLGjOaReMP7kQ/teFxHg3dtJ/Etzop6WJbshFbjxLk8VunKIHJW5opG68RJC58Sk9KnfDpHDjdcpUuvElrVS54VC78Tbladz4ntZr3fDo3HifftG7UWlwI8Xoxn760+RGndmNqMWNo3Sj1Y0RarG5cavDjfgkN3a73chIYcxpbuROd+M7WicwJp+i3qeSGYw5kzFnMSbNz3DjL6qfzbiZjEs3ZbkxSq3ZbvxfjhuddFuuGwl5buygq/PZdwH7LnTjGZpcxL7pwWI3tCVuvEwzStk3PVbmhnmOG1/PdWP1PDeWL3Vj65Nu3LnSDfEqN3bRtavdGKL71rihWuvGCzR9nRtnafl6N4wb3HiNZm/k3GhlOedW4cY7lF/pxg+0ocoN7yY3PqSyajeqa9wI17pxkBbWufEPNda7caLBjSWNbkzQ1iY3rmh2464WNyStnB1dt9mN+7e48eJW3rPtbnz0jBvB9904/hHX7+P6/W700F0HuOcg99B1h9w4SfcfdkN9hHtJOOrGOXrsGPs/zv5PsP82N5ztbrxLhR1ulHe6EehyYx/N6+b9pboe3ode3ge6qY/3gTb3u9E14IZoyI2naPCkG8uGOatTnNNp/o334AWanuDBOXo00QOTyIPXKVPswde0WuKBU+rBu1Qo8+ACVcg9mK/0oF7lQZrag2N0s8aDLVoPLtd50EN36T2QGDzYTdcZPRimB0weaMwevEQzLB58Ro9bPbDYPNhDOXYPviVPkgchwYND9C/fge0zPUjI8GBatgfLc1hfrgdf5bG2fNZWwNqoqJC1UUWRBynFHuyn+SUe/E0NpR6kl3lwgrbN9eDKeR700d7FHmy904PJSz244gkPnl7hwUOrPLCv88C/0YN55R7+DmCPleyRtm7iumoP7q7x4JlaD07XcX29B/oGD/5LGY0erGzywNHM2FTQ4sFPFNjswV9bWMdWD2LbPFiynXXs8KDrIw9+OMocJzw43s5znayti7WRvMeD52hqrwefkLGffdPXAx6sGfTANeRB8UkPfqFDpzxYdNqDSz/xoJNuP+uBLi4ZC6XJuESejHZ6SpmMIVUy7lcn4yVNMj7XJuMJXTJs+mS8TXmGZPxAG43J8JuS8THNMyfjL6q3JCNmTcYttmTE2ZNxtSMZSmcyzrmScSwlGVuuSMaZWcl4bXYyfs1JRnVuMlLzknGEbsxPxihtLkjG5YXJ6KG7i5IhK07GlBLuo9fLkpE5Jxlfk3se9y9Ixje3sp41ybi1PBnXVLLuqmTMrE7Gedpbm4yCumRU1CcjpSEZB2hhYzL+peamZFzanIxO2t2ajOs3J+MUPbQlGfqtyZi9LRm9z/D8vmREjiXjKC0+noxxurItGf2k7EjGCyR0JuNTsnazlh7OpS8ZC/qT8Q81DSSjYzAZtw8lQ3QyGcPDjH0mGas/ScZ7ZzmHc5zTaDIGaNlYMlTjyXiRZkxw9vRknBf2eC/eoYIELy5QZaIXQZEXB2mR2IuL1Crx4jKpF910l8wLqdyLZ2mqwotPaLnSC5PKizfoO7UX6zVefKT14i+dFw16L9INXrRRosmLp+hasxcn6UGLFzqrF/+lDJsXX5HL4cV7VOP0IuLyQuXz4pvrvEie7MWHNGeKF39S/VQvYtMYl26d7kWC4MVOuhaMTQ/MYOyZjDuL8WZ7UZrpxW9Uk+XFsWwv4nK92E6DeV7cl++FusCLl2hmoRdJxV6Ey7wYm+Pl/6kX9873QrnAixtuZs8r2DOZV3mxh3JXe/EDbVzjhX+tFwvWefEvNa/34tINXnTRM+XcV8F9tLzSi+83cX0119dwfa0X/9Cl9V7c2cDZNnI9TWnielre7MWbLczTyvVbvNhP/2zlup2sYbcXz73txWN7vXjigBe2g7yPh3gfaeyoF1uOsf7jrP+EFy+2eYF2LxydXhR1eTHR68W2Pi+u7vdigNSDXrxMs4a8+IJWneTchjmzU14s+YSzPcu5f8l7+bUXp7/zwnfBi/k/s47fvVg6xtgTXnxGT8b5sDfeh6IEHxaLfZigV+Q+uFQ+vE9lah9+pzqND7v0Plxn8OEUPWz0wWDy4XXKNvv4nOaDz+rDxzTf5sM/dKnDh2edPrzt8aEk6sMt6T54r/BBeg3PXe/D1uk+XCX4MEDqGT7MmunDl7RqFvNnMD+VzWZ+qsv04bZsHxJzWAddn+vDI3k+5BT48D1tLPRhf5EPC4t9uEj3lPmAuT48Oc+H4gU+HFvEvCtYD01b6cM5emyVD9bVrIUK1vhwgarW+hBe58MRWrye86BtG3y4eqMPg3R/uQ/aCh/+S7Mrffia1lb5kLzJh49oXrUPf1FjjQ+X1PrQSdJ65qVpDcxL7zT5UNjMfFTVwnytzEeLNzMfPbDNh8wdPqzbyZ4/9kG0z4fdNHm/D2do+QEfzAd92EN5h3z4kSoO+xA84sMhuvGoj+8nzvcY53uc86X7TvigaeO9pYx2H76iDzt9mNvFeqmxm/X2+NBFsj4fnqMnBnywD/L9QUVDPvxCkWHOkpac4nvgEx+MZ30YHfXhynEflk3wPsb58QplxPvxFa1J8MOT6MeHNFfkx9/UJPbjUokfXXSX1A+ZzI/n6EmFHw6lH8UqP36jNI0ft2r9SNT5sZsm6/04Q8sNfpiNfuyhfJMfP1Gl2Y+QxY/DNGH14z92P3xuP/q8fmRP8eN72jjVjwPT/Lhhuh+jNAA/7pvhh2amH1/P8sM724+PaX6mHy1ZflyW7UcPLc3xQ5nrx4s0I8+PL2hVvh+uAj8+oDmFfvxJDUV+XFLsRyfJStkTTS/zo2SeH7ct9OPtm/wYfMSPK1b6sWyVH+rVnBVlrPFj7Vo/ktf58RHNX+/HP9SygbnLmbvCj5mVzEvuTX6+v/zorvXj7jo/5PV+vEDnG/woa2Yd1Nnqx52bWcMWPz7b6kfSdj8i+/w4Trfs92PXAc7yIGdJlsOsiwqO+LHpqB/HjvlxfRuv0YVOHndzfS/P9fEcLe/n2kFeo01DvH7SjyXDfjx1itfO8PhTxvuR/cYFII4P4GmamhDgb8UAHk8MwC4KYC8ViwP4jWolAcSkAbTT7bIAJPIAnqFpigD+pwqgXhNAujYAqT6A52i6IYDPaIUxgPdMAZSZA/iDGiwBdFoDkNsDeJ7gCOA8uZwBzPQFsCAWwPCUAIzTAniT8qYH8CNVCgGEEcBRunlGAPEzA3iKrp8VwGkqyAzgZ6rOCuB4dgC35gQgyg3gbB77yWc/BeyHigvZD9UVsd5i9kN3lLDuUtZN08tYN62YE4BzLuueF8Cf1Dg/gEsXBNBNsrUBzN0YwN+kqgogY1MAX5O3JoCR2gCuqg/ggYYAdI0BvEbZTQF8T+XNAQRbAjhMi1sDiNscwE66dksAj2wN4K1tATyxj3M6EMDqYwF4jgfQ2hZAf3sA93UE8GpnAFldAXxHG7sDSOkJ4BDd1Bvg904AO/oYqz+AU/TIQADmQcakX4YCqDkZQNpwAG10+ynev9MBPEvTz7BfWvEJ+z3L2scCyIlLwV3KFLyoSsGX6hQka1PwMS3QpeAibdGn4CpDCgbpAWMK9KYU/GBOQaUlBWFrCpbYUnDWkQK7MwXv0u+uFGRclYKaqSn8XZGC54QUaLNS8BplZ6egPCcF8fkp2EWTC7inKAUlxdxHDSUpuKQ0BV10d1kKlHNS8BKtm5cC3/wU3LQiBRN0elUKHl2dgt/WpqBuXQomrWcPG1LwVXkK1lZwbWUK9tO2TSl4uCaFvzFZT30K0hpS0E53NKbg+aYUoJk9bk6BYXsKcl5OwX0HWePhFBw9moLdx1PwV0cKmjtTcFlXCpZ1p+DVHl7vTcH3VNGXglA/19KSgRScG0pB0nAK3qfm0ym4/EwKhLEUnKeRuCCuTghiiB5KDPLZLIg99LM4iBpJkP9nQdwpC2KmIoi1yiD2q4JYpA5ijLZrgrhGG8QpsuiDeIeKDEH8RpNMQXTR3eYglJYgXqYMaxDf0HpbEIfsQdzkCGIwPYgLlwahmh7Et0IQGxBEyowgDtPimUHsmhXElIwg3ssM4u+sIFqyg7g8J4h+uj83CF1eELn5QfxEJwqDuL0oCElxECgJ4jytLg0iuSyIfbRtLuudF8Qw/bYwiHtuZE8PBVH6RBB/UtOTQVy2IoheWrYyCO2qIF6jnNVB/gYMonJNEKlrgzhOt61jnvVBPEvCBuai1RuZqzyIhRVBjNK2Suar4nxo+SbOpzqI32uCuLQuiG5aWh+EuiHI57ogshqD+J7Km4IINQdxS0sQz7QGMX1zECu3BPHR1iBGtgXx2Yc8/igI98c8Rwv28Txt3R/Efw6wN3rkIO/HoSDepqLD7JXqjwRxyVHmpaXHmPM4850IoqKN9Xex9u4gPD1BfEwLe1k/betj/f2sn5YPBPm9HsQfQ0H83zBnRMtOcT6nOZ8zQcz4jHnHmHecfVLxBHulhrgQLo0PoYfuTQhBkxjCq5QtCuEHqhSHEJGEcIJul4YwQx7CWkUIPmUIB+h6TQhnKUkXwvs0Vx9CqyGEK40hDNKDphCM5hD2UKElhF+pzhrCJFsIXXSPPYRXHCFkJoXwHd3qDuFZTwjj/hAck0N4j/6eEkLLVMaazlgCY4AxZnDvrBAqMkM4nhXib8kQJDmsLY+15bM2uqkghLjCEJ6iyUWsk54sDsFZEsK80hC2lIVwck4ID88N4Z15Ifw+P4SGBSH0LmTPK0K4Y2UIslUhvEBfrw5h/ZoQAmtDOEw3rwshYX2I76UQtleGcKYqhMc2hWCvDmFODWumwboQTA0hvEWFjSH8RvVNIVzSzFm3cNatIbxGOZtD2LQlhLatIdy5LQT5dub7mPn2hfD0wRA+PxTC6sMh7D8Swg1HOfPj7IWeOBHCB23soyOE4c4QHukK8Tk1hL1U2hPCn9TcG8LlfSEM0J4Bzm6QsxtiDSdD6KZ7h1nHKdZwOoQfadMZ1jjK62N8T9C94yFoJ1gn5caF8RNVx4cRSwijg+5ODEMpCuN7cRgVkjBSpWEcp9tlYbwgD+NrRRhL1GE8owljjS4Mnz6MA3STIYw4Yxi7aIopjBXmMNyWMD6mMWsY19nDeNwRRlJSGP86wxh2h1HqDQNTwvBPC/N5M4xp/Ka/YVYYT2WEMXl2GOdoNDuMM7ncm8e9+WG8T/MKwrhIWwvDOFUUxqPFYdhKwvgfzSkNo7UsjKvmhDFED88NwzIvzPdDGAMLw7hwZxgpq8I4QresDuPZNaxhbRg3bwjj6Y1hTC9nP5XspyqM3ZvCWFUTxv5a1lXHfprYD403h7GjJYzrW8M4S09uDsO1JYwPaeuuMN46EEbD8TDebA+jvjOM3q4w7usOI783jF+ori+MS/rD6KFlA2HoBsN4g34ZCmPScBja02HknQmj9pMw1L+H0RmXimpRKl6VpiKmSMU9ylSoVan4Sc1jbSo66R4dz+lT8RrlGlJxgWqMqUg3pfJ7IRUaC69RrpWvk/jXmQptcipeJ8N/UtE4NRWXz0zFQ7NS8U5GKq7ISsXenFT8lZuKlrxUXJWfCmthKsqKUvEPbS5OxdUlqRim5aWpsJWl4n80d04q/qUtc1Pxn3mpOEWPzk/F+wtS8cFNqTiyMhW3rEqFZHUqNq5NxbF1qbhtfSpkG1KRWpGKqupUtNek4r917K+efTewx0b2SEubWHsz+6DcllT8TLWtqZi0ORU9tGxLKnRbU/EG1W9PRd+OVDjfSsW6A6n4vi0Vle2piHak4q7OVKi6GL+b8Xs4h37OgfIHUvELXTqUil66/yRnM5yKPVR0KhWl51LR+mkqxr5NRWSEeye4NyGCP2URXKmIYIj+p4rgX3UEWzQRfldH8LgugiR9BGOGCHYYI5hsiuAcrTRH4LFEsJ9utEYQb4tgN023R3Ce/EkRHKaZ7gg2eiL4wc8YV0XQNiOCrswIdNkR/JYTQUNuBJflRfBOQQSlhRH8Ta1FEVxdHMEwPVoSwfulEcwvi2D7nAiunxvBWVoxj/nnM+9C5lwUwRfkfTyCg7T4iQgSn4zgWcKKCL6iDSsjCK2K4BjdvjoC+ZoIXqLMtayN0tZH0ElLN0Sg2RjBr+UR9FdG8GBVBKZNrI/+qmZdtRGcIkd9BB/QgoYIRmlHI2fTFMGntLI5guSWCA7Q4tYIEjazji2sg9ZvjSC4LYKqpyLY+0IEyz6MQP9RBL9/HMEV+3kP6JEDEcw9FMG+Y5ztcc71BHtsi+BoRwTSrghepNndEXxPVT2svZe10z19rL0/wvdChO8F9kCXDbEPKjsVwT90zZkITpPzbAQT5yL4biSC6FgE6okIP1MjyIuL4heqj4/i/xKi6KdrpFHcoIhimiqK87RWHUVAE8URkuqimK2P4nuqMkSRZoyik5aaotCao3iDCixR/EaX26IYJKsjiutcUaxwRwEfz02J4uGpUcydHsU2IQrPzCiezYji69lRbMyM4s7sKJQ5UeTkRvFAQRSmwijeob+Lovw/juI/JVGcJldZFB/TDXOiiJsbxW6aPi+KLyi4IIpj9PKiKG5dytpXRHHvuij+2BDFB5VRfF7Nnmp5rS6KF+uj+KEhimXNUehbothDRa1R/Ektm6O4aksUj26NImlbFB/Swu1R7NrB2eyMImVXFLKno7h0bxSpB9nzsSjmtUUxQpM7oljdGYWvKwpJTxQv0Oxezo6q+qKI9bOmAeYbZK4h5jrJXMNRnKKPTkcxcYb9nI1i/Tn2MhrF7WNRKMajeIXq4tLQF58Gc2IavLI0iBVpeJ4ylGn4jqpUaUhTp6GL7tWkYY82DUW6NPxJLfo0XG1Iwyl63JgGpykNH9EN5jTEWdLwNAnWNHxFG2xpCNvTkOdMw4FL0+C6Pg03Tk5D/JQ0aJCGpplpuGJWGk7Srqw0TM9OQzA3DXfkpUGZn4ZXKbcgDb/QZUVpGKCHi9P4/ZeG92h+aRpGaWdZGqbMScPntHZuGgLz0nCUbpufhrNPpOHgijTcvJL9rU7D2+vT8Ek5+92UhlhtGpbV8Vx9Gkoa0vA3bWlMw4rmNHhaWDPd3JoG0Waup+5tabhkXxr8R9NQ15bGZ9Y0PNSRBmsn6+hKw9Qe5u9Nw7E+9tCfBsUA6x9k/dQwlIbLT6bhkeE02E+l4QNaeDoNBZ+n4Td65ps0rBpNw+ExxhLHsFMSw3lpDOtkMaiUMbxGeaoYGtUxPKqN4QZ9DPGGGJ6hGcYYvqZyUwwd5hiWWmLQWWMotsWw2R7DNY4YPqEVSTHc7IpB7I6hOjmGeUIM+Zkx/EZNWTEMZ8fwWE4MztwYbsyLISE/hmfp24IY0opi6KJlxTEYSmJ4m0pLY/iHtpbFcN2cGM7R6rkxHJkXg3xBDD8vjOGyG2LYfXMMCx6K4b2NMdxdHcMbNTH8WRtDa10MZ+pjeLIhhiVNMUiaY3iRfmyJ8bsuhks3x/DQlhisW2OYviMGvME878Yw81AMc47HMEI7TsQwpS2Gz2ldewzBjhju7Izh9a4YCrpj+J1aemI43RvDE30xePpjOEA3DzDXIHMNMdfJGPqHWeMZzvBcDPd+FsOnX8awaoK9xKXjCnE6XNJ0PC9PR4YiHdXKdFyiSodVk4752nSM0y5dOgR9Or6ijYZ0RIzp6KClpnTozekotaTjH9pqTcf1tnR8Smvs6Qg40nGU8l3paLs8Hb9OTsfDGemYkZ2ObygtNx3dZMpPx16aW5COEdpZmI6pRen4gtYXpyNcwv2kLUvHHvp7Tjqum8c89NqidFx9Uzrqb+O+x9Kh2pCOFZXpuHVTOnJr0nFlXToer0+HuyEd++nmxnRImtKR1ZyOn6iuJR2XtaYjaUs6ErZxBts5gx3peOgp9vpKOn4/zFgn0vFKG+tvT0djB2N2puMUPd7FuN3peKk3HT/3sYb+dJwcSMdjg+lwDqVjHy0+mY7MU8xFtafTceO5dCR+mo4fPkvHpO/Yd9wkjMgmoUM1CfeqJ2GHbhKm6ifhC9pgmIRU4yS0k948CW9TmWUSLtIO6yRMsU3C0qRJ+NfF19Mn4a2Zk7A+cxLCWTyfzfU5XJ/LePmMRxsKeK2Q8WhpEWMWcw2VlTAm7fh/ius6PKpra8A47hrigtYt7jqZN56ZZFyTiUMMAoTUW7S4JMQNh7rd0vb2luLuxA0rdW+p27e+P37PsbXXWnvPzJlzjBJrkljxoEV6Eousvhy0+dKe5cudbF/ezfPlk0Jfhi/3pWq1Lzkv+DJqiy/fbvWlepsvQdW+PFXji892X46IMXW+vCTS633Z3uBLSKMvfWJWsy917b7M2eWL7YjkO+Mr79W+bDnni/95XzqF50VfDoncS74cuCw5O305KsZ2+/Ky+KHHl9peX0L7fOkXmuu+nL7tS8pfvvw8wY/GiX5ETfLj7BQ//jPNj9+n+9Hm5EfcDD8+Fmud/XjIxY+LYrGrH++5+WF19+Mf8Zi3H9fEiNl+7BfNfn4sjfQjK9oPVaIfocl+LEjzY1K6H28IrcqPJrUf0Rl+rM70436NH+fEQq0fB3V+mPV+/CV2GPyIN/rxqVhv8sPN6scHItvmx3C7H/vEK/l+pD/tR/+zkmuNH+df8OPv9dLTZulJLNvix4db/cjZ5sfIaj8OiLQaP2q2+xFc68czdX7y3OXHcTG/wY8JjX68LrRNfvwsmpplXVqkt3aZ11t+GE778ZtoPSNrc1bWRqw958fD5/1wvShzvuRH8hU/vhZbr/oxs9NPPgc/Crv8eLXbj7s9sta9ftzo8+O+AZm3ODgkY+/6kTTWny3j/Cmc5M/4yf7cneJP41R/Iqf5c0Osmu7P/U7+nBMLZ/jj5OyP1cWfv8UuV38S3Pz5Qvh5+NMpnvD0x9vLn8NirI8/r4iVc/zZmegPSf5sSvbn8VR/vNIkRuSnS4zKn5/U/kRkSqzGn/u0Ukfvz7vCapBaYpdRapn88bf40yV8bP4cFeOy/HlVNDr8ee4pf5at8ueHtf7UrfNnxQZ/zm70Z/pmfw4KyxbJsU3G1/jz5HbJUSs5RGGdP6/V+6Np8Ce6yZ9bYk2zPw+2+HNRLG71x6XNn/+KrHZ/fjzrT/056fe8rM8FWZ+L/iy65M+My/68J2xX/PlX7Lnqz9fX/NnW4U9Qpz+94pkuf050+1Pc48/kXn/eEoY+f34Xbf3+KAb8eWxI1u6WzGF0ACvHBvDvxAC+nhxA0NQAnp0WwJzpAZwUJU4BTJkRwNvC6BzAn2KHSwBK1wA+E37uAXSKJzwC8PEM4Kgo9ApgvHcAr4tffAJYOzuAyrkSgxwny3FaAI+kB+ChDuCQyMsI4OXMAH7SBNCgDSBKF8BqfQAPGgK4KFxNAXwgHOYARloCOCDSrQF8L2ptAQzZA1iRFcC57ABm5ATwTX4A858K4NPnAijYFMC4zQG8Jpq3BhC7TWrXBHBVLNsuPdQG8JHIqwtgbH0Ar4jMhgCaGgO43RTAC80BPNwSgHub9LdTevhvAA8clj4uBBBxOYBVV+T4agAXxOJrAbh0SK8iu1NiugLkP1h67Q7gB1HXI2N6A7ghVvVJ3KDM83YAMaMDOTw+kJbJgTw2LZDHpwfi7RTIUVE0I5AJzoG8IfQugbS5BvKpW6D8FgJ50jOQmV6BzPcOZJJPIG8J48xA/hC3EgMZlx7IL6pA4jICWZ8puTWBPKENxEcnucVEQyBvCoNRxoh2UyBKcyCfiwBrIN1itj2Qk6IkK5Dg9YH0i3s2BrJwUyDvbw4ka0sg+7cGkrYtkO9FXXUgETWB3BCrtwfyYG0gl8TSukAO1QfKO2AgmU2Bcg8KpLk5kNiWQO6I9a3SX5v0tkPmskvmIn5+V3KflRyXZPzlQD66Ekj+VZnXtUBeE4ouWQuxsVvWoyeQp3oDmdUXyAlR3B+IeTCQf8SeoUBqbgSyY3QQz40P4oepQdRPC5L/1iCuzAhimXMQha5BvOEWxO/uQezwCCLQO4jyWUHkpAQRpwrCLyOI2ZogSrRBTNUFYdUH8a/Yawgi1RjEdyLCHMRqSxAPWoO4LCptQRy2B9GXH8TCoiBefzaIu+uDaNoQROfmIGZtlXzbJFdNEPu2S55aySPq6iRXfRA3xZqGIB5qlD7FkWbpsyUI0+kgdp8JYvu5IC5dlDqXgvC4HETBlSAmXJV5CMO1IP4QOzuCSOgM4iuxrSuIge4g7usNYnFfEG79QWiHgvhNPH87iLI/ghjxdxAviqdGBlM6Opjh44L5eGIwnZODeXJKMCXTgnl3ejA2J7k2I5h052B+FNGuwdwW69yCecw9mA4xyzOYE6LEK5ip3sEcFDafYIbNDGa/iA6VXNHBzE4M5sXUYJ7JDGaOJphybTAzdMG8L7L1wYwyBPOSyDAG87NoMQUTZw7mU7HJEkyPNZiz9mAWZgWT4wjm6yeDmbQimL2rgrm2Lpgn1ksfG6TPrcE0bgsmpjqYO2JDTTB+24PpEnPqgjktyuuldkMw/xXZjVK7KZhfmoP5rDVYngmD6WsPZvGuYBLOBfOVCL0QzAOXgrkkPK8EU3RVal8LxtwRzD9ib2cwqV3B8o4UTH13MFE9sk5iXa+sU5+sq5g9EMwpUTYYjNOQ1L0uc70ZTPh3wTz8QzA7R4Xw+IQQfCaGcFwcnBzC8KkhHBBxTiF8KjbNCCHAOYRe8ZxLCPe4hnBOVLiF4Ooewoci3yOE8Z4hvCEMXiH8Kb7xCeFYcgi2NMmXHiLPL5IzQ3KKTZmSUyM5xfPaEO7VhXBeLNaH4GYI4ZCYYArBaA7hL5FiDeE7EWkP4bZ4LDuEpx0hzMgL4fNKGbsmhPrNIXy8JYT1W0OYWxPCWZFXF8K4eulLGBqkL7GrMYTkphC+FbXNkrMlhKfaQ3D6XwgPnwjhqig9HUL2WTm+KsfiiWshnOyQ850hTO+Sa90hjO4J4RWR0B9CzUAIYYNSe1QoFeNCcRsfyiFRMCEU06RQ0qaE8oP4ZFooAU6h9InnZ4RywTkUD9dQjogit1Amu4fyH2H1CGWYZygt3qEofEL5XOxThvJAaijH0kMpVoUyVR3KyMxQNJpQeacJJUEXyleiRh9KuCGUG+IFYyiPmELpEE+ZQzltCSXPHsoeh8RtCiVsc6i8y4cypzqUhTWhuGwPJb82lPF1obwp9jVI742h/Cg+bZb67aFcFlU7Qnl/dyhXz4Yy63yoPEOHMu5yKG8Iw5VQ/hI/XAulsSOU2E4ZKzZ1hRLYHcqKHsnRKzn6QvHpD+W4KBkIRX8jlORboWwYEcbSMWFMHR/G75PCSJoSxobpYfQ6hcmahXGfcxgXRaVLGF6uYRwT09zDeE9ke4Qx2jOMV0WyTxjfCe97w8hPDGNCUhjm5DD+FT+nhvFlehjVqjAezQyjU5zThuGuD+OwKDKEMdkYxjvCZgpDYwnjN5FoC+MbUWsP43ZWGP4O6Us8nyM95YZxdFUYC1aHoVsXxu71YWzeHMYT1WG41IZRUBfG2/VhWBrCGNYYxosioymMX0RbcxgJLWF8LW61hbG+PQy/HZJzl4w7JeNOS+0LUltEXQrjYxFwJYw+sfxqGPdfC+OyqOoIk/eYME6Ksq4wZnSH8T+R1xMmz2oy/z6ZvzjQLzUHpc5N6f9WGE6fid/CUP4r6zU2nA/GhzN+YjhvCvOkcH6eEk7b1HCYFk6kUzi3xfoZ4fg7h8t9IZzlLuHc7xrOZTHTPZyToswjHGfPcP4n3vYOx+ITzvCZ4bwofp0VTt3ccHpSwvFWhXNClKklNiOcCRqJ1UqcLpwMvcSKHYZwEo3hfCvqTOFEm8O5IwKt4QyIVbZwHrKHc02454STszacN9aFY1ovfW8KJ2prOBu3SXx1OP1iZY3Ebw/nqniyNlzu0eGcERX1Mr4hnMNifmM47zaFk90czmst4Rhaw9nXFs7d9nC2nw4n4kw4G86G8+AFGXtJ4q+G8941ie8I5/XOcIxd4fwt9nXL+vVIH73hfN0nvQyE87EIHJK+r4dz7lY4bhMjcEyJ4J9pEaidIvhFtM+IINE5gm9FvUuE/A9G8InY7BZBsHsEQ+JRzwi6xLNeEVzwjqDSJwLn2RHY50VwNDmC4pQIctMiGJ8egSYjghRNBD+IJm0ECl0EX4hqfYTcLyK4JfxNEfSJFeYIeUeP4Kp40hrBHFsEi+2SM0tyZkcw3RHB8PwIVq+MwGV9BIfEwY0R8iwsc9givVdL3zXS9/YIYmoj2FoXQWh9BDfE2oYIfBsj6BEPNEcwu1Vy7pA+d0Vg2SN9HYlgw3GZy9kITpyT+VyQ/GLyJcl9NYID1yLI6IjgV7GjM0L+/yJo7I4grkfmI6p7ZT59Mh+xvj+CgIEI+sXKwQg6hiI4f0Ny34zA+5b0MDGS+ydHckXMnhrJWeExPVLeTSL534xI3nGJxO4aySi3SF4Tf7tHst8jErVnJL+IHV6RfO8dyYiUSL5VR1KfEUlsZiSfiW2aSG5pI+nXR7LSEMnDxkg6xEVzJKeskaQtj6R1RSTfrIwkZnUkoS9Esm6txK+T2A0SK57ZGMnMLRIvFm2NxH1bJMXVkUyvieQDkbc9kom10qew10Uyul76FP80RHKgMZJdzZH82BJJbXskn+yIZPHJSBznI3nzQiSWi5HoLkey90okqquRtF+L5LuOSBo7I+X5N5IvRGRPJB+LTb2RDPVF0jMQybWhSFk/6emW9DI8ikmjohg2Loq9E6JonBLF9mlR3JkeRciMKK4LP5co+sRDblE84x7FvR5RXBJnvKJY7B1F6cwopsyJwnBfFD+lRBGREcXHYq1WxhhkjFHiTVE8bo5itiWKaY4oPl0o45+KInljFDFbo/hMhFdHsbEmiqDtUQyJF2qj8K2Lolc81BBFp3i2MYr7mqK4LM61RHGyLQrH3iis+6M4ciyK4uNRvH0mCu3FKH65HEXK1SharkVBRxTfiPrOKGK7omRtoqjpjpL1kbmKzb0y374o+b5F0T0UxYM3orgmnr4ZxT23ooj6K4q546I5L3wmRFMxMZpjk6IpmxzN/KnRTHKK5qBwzIhmnHM0VpdoXnONxugWzb/iJfdotB7R/Cn2ekaj9opmp3c0P/lE0zozmm9nRbN9bjSfzovGECcxymh+RWIS5HpSNIrUaDZlRLNOE42/NprVumh69NEsN0TzoDFavpfRPGOK5rI5mics0cy1Sq+i0hbNTLv0mxWNZ3Y05Y5oXHOiKc6N5p2iaMYsiObp1XJ9QzTHN8p8Nsm1LdF8uDWa96ujya2RuO3RjK2L5i1hrZd5NURjaoxmWFM0LwtdczR/if0t0WS0RrO7LZodO6J54bVout+MZuQZiT0nsWLPpWj5XGReV2Re16L5viOaps5olF3RfC3qu6OJ7YmW+4CsR280UX2yJmJrfzQhQ9Gsvx7N4A3JfTOaa59EEzktRv7LYrjhHMN6lxgGXWPwc4+hT6zyiJH7awwPecdwdWYMZ+6J4buEGL5MiaE2NUaeYWWcRsZpYxjSxbDaGMNjphi5d8bwsCWG560xPGiL4Zq46IihMi+G2C0xbNkuNWtlfF0MIfUx8i4Ww4aGGIIaY7guApqlD7GmJQbf1hh62iXnjhh052M4cCGGPVdi+PVqDLuuxfBzR4zcA2NI6YrhJ9HWHcMPPTG09MaQ0BdDU38MyoEYFEMxfCWOT4ylfFIsxdNicZ4ey0digVMsTjNi+VBMc4nlA1HoGst/3WLJd4/lPY9Ycj1jedcrlhzvWCb4xJIQF0t9UiyxqbHUqGL5VB1LZGYsn4itmljCtbGE6WO5LTYbYgk1xnJLhJhjuSmCrLHcEIPZsTxaFMus5bGcWRmL54ZYeZ+K5fimWNy3xOK2LZajorQ6lpLtsfIcFcthUVwn/ddL/6K4QXpvjqWoTfpvj+V/YupOmYd49UQsr5yKxXA2ln//3/lY/r4ci/aqbMWBa7H81RHL/s5YNF2x/Ckye2QrMvti+UNkDMhW7B2M5fehWFqHxZE4Mo7mcXEkjI/ju6lxNDnFoZwRx7eiyVn2XeJodJWtWxzfCKWHbEWjp2y94oj3iaNhZhyKe+OoSxTJccSlxPGlSmTIcaYca4ROjkWdXvYNcXwl6oyyb5J9UWeWfYvsizqrbG1x1NvlXJZwyH6OnMsVhVJzkfS6Jo6WDdL3RtluEltkLlvj+EEkVctWJG2P40fRWiv7dbIv2urjSG6QfdHWGMdPTXG0N8eR0iLbVtm2xbFjZxy/7Ivj35Nx8nuNY/iFOEyX4zBfjWPktTheF5YO2XbKtiuOUd1xvCGsPXGM7o3jTWHri2NMfxxvCfuAGIpj7PU43hZZN+LIvhXHO7fjOHgnjg9/iWPRWAUnxylYPFGB9yQFPlMUnBEzpyk4KyqnK5jlpOCcWDZDwWxnBedFlYuCOa4KLojH3RQ84aFgnqeCS+JJLwVP+Si4d6ZCfvcKHpir4Ll5Ch68R8E36QqaMhT8oFXQqlOQpFfwo2gzKLhrVLDDpCDVrGCnRUGaVcGvYrdNgcqu4OX5CpZskp62SE9bpScxp1p6EI/XSO3tUrtWwT11Cq6Ip+sV3NcgPYhnGqWPJgUd4rlmBV0tCh5uU/DoDgWrdyrw3aWgX6zZrWDb6wqU70nNowr+OqngwCmFfB4KbJcVvHVFwbhrCv4jHB0KJnQqyO1SMKlbwfsiv0fBlF4FH4jCPgXT+hV8KOYPKHAaVFA8pMDluoLSGwrcbioov6Vg0ccKTt1R8NOkeFKnxPPbtHgynOL5Q/ztHI/eNZ6X3eIxe8bztk88782J5/7QeLrC41keEc93qnjaMuPl2TSendp4ftXFs0cfj9oQzz5jPBqT5BEvmiWXJZ5/hckWz+v2eCxZ8byZHc+4nHgcufFMLogneHk8SZvi+Umkbonn922Sp1rGb5extfG8UhfPiAYZL6yNMrYlnndETms8+e3xLNofj+G85L4Yz6hLcv2K9HxNrnXE80FnPEVd8Th1x/ORKO6Jx6U3nqOivC8ej/54ToiKgXi8B+M5IyqH4pl1PZ7Hb8Qz72Y8l8XTt6TfEUryRik5Nl5J+QQlJycqWTxJyZypSi6Ke6Yr6ZyhZLmzkkdclPSK1a5KfN2UDIi17koCPZTcEJE+SjQPKpkdpeRKjIxRKPFDyaBYl6AkKFHJTbEpSUlYspJtKUqiUpV8LuLSlXwtvlcrac1Qkq5V8pvYq1Pyl17JiwYleqOSYSYlrwqzWcmbFiV2q5JxNiXviCO5StqfkuPVciwmvaCkYK2SaeuUfCgWrFfiskHJUbF4s5JlW5XM3abkkrhWo+S57UoeqpU5NcicGmVO4k6z9NiqpLZNyRsvKak5pqTllJKk09LjWelRWC8rGXNFSfZVJROuKeVzUsrnpOR/nUqcu6UvUdajxKNX1lcs7lNSNSC1B6W2uP+6kudvyPrelPUVwXeUbB4HNRPgu8mQPBX+mQGvOIPJBd50BbsbjHeHgyLXA6Z4wgeiyAtmeMOJmVA1B5bfC/4PQG8SRKngc5GogR1a+E0H+/SS2wAvG8FogpFmyW2BcVbJLabYJa8oc8DMPAgqAZ8VcHM9cr+G9m2QWg2/iszt8FKt5KmDN+rB1iC9NcHkZskhZrTCEXGqHZ7YBav2wf5L8O9lGH0NeWeF9zuhoAv5XoNbr8xDVPRJzX6ZzwBcGYRnhyD4tqzL5xA7PIF9YxJ4ZVwCEyclUDo1gcXTE7jHOYGr4jmXBB5yTaBHrHZLwN89getig0cCoZ4J3BHVXgl86Z3ADzMT+HV2An/PTWB0XAIORQJPpiTwaHoCa1UJBKoTUGgT+FYk6RO4K3YZElAbE/hTGMwJvGFJkO9jAgfF1KwEeU9NYO4zUmtlAs7VCRwVZ7YnsKxWztclcFk8U5/Agw0JdItVjQn4NSUwJA7sTuCB0wn4nk3g4/MJxFxMIP1qAsM7pUa31BB5PVKnN4EPxYl+mftAAucHE3hiKIHlN6T3mwn0i7W3ElB+mkDdXwlohyfy/ORE+qYksnZqIlumJxLllIjSOZF2l0R+c01kn1siOvdEhnkkYvVM5KBXInneiUz1SaRkZiJPzk0kJT6RVxISOZ6WyDptIh/rEtmmT5Tng0QSTYnsNCeitiTyp3jRmojRlshIeyLvZycyIyeRhbmJVOUn0rYykctbEllTnUhATSI3RERtIp8LZX0i34v2hkTSGqU3sb9JemtOZHhLIq8Le2si77Ul4rQjkcPi7ZOJ5JxK5H+nE5l1PpELwu9yImFXE+XdMpFfu2R+3TK33kReE+P7E3lXTB+U8aJsKBHP64mcEfNuyhy+TOSlrxJZNDqJxyYkMSjWT0zi2ylJ2JyTeNcliQLXJKa7JXFYlLsnccYjiSrPJOZ5JXFVPOKTxMezkriiSKJfmcRakghOkHMiKSWJPalJ/JOWRH6G5MhMwlMrOcRVfRKPGpMYECHmJO6Ib6xJtNiS2JuVxDBHEvacJP6zJompa5OYu1FqiEc2S/6tSaRsT+JXoa2T2HqJbUhiQmMSRU1JLGpJwqc1ifvbkxj9UhJbTiaReCYJ64Ukxl2UOV1K4sjlJLyvJrGpO4mIniQ+F/Ql8aPY2Z+EeiCJv4R5KIl3rsv6fJpEzcRk0qYkY5iWzOQZyRQ7J+PmkswpMdctmSviEY9k+kWIVzJ3hMInmbaZyfw+S8bNScb9vmTOJSfTmZqMRpvMa7pkbPpkiozJHDMlU2FOZpYlWd5tktmWnUyMI5k5G5K5LEK2JPP9tmTSa5L5Q7y0PRlTbTKj65LJq09mWkMyh4VXk9QQq1qT8W9L5u0TyTx+Nhm/C8k0Xk4m6Uoy2mvJDOtI5g2R1ZnMpK5kTvYkU9mbzNW+ZJ7vT2ZwIJkNg8l8NpTMTzeS2XUzmffvJNMzLoVvJ6XIWqTwu3hxagqmaSmMnp7COyLPKYXpM1I4LBY6p+DtksJ58aRrCg+4pdAt1rinyP9rCts8JZeX5PFJ4eW0FCzpKRSqUziWkcIsTQqXxDPaFB7WpdAv1ulTCDWk8KmoNaagNKXI7zGFDEsKf4tXrSnYbCksdcj4jTJ2k4zZIvFbU6jbJvHVKeyqSeG12hTsdSksaEjhVGMKlU0pzGtOYXNbClHtKTTtSCF5ZwrvXUphzrUUrohHO1PY2JVCRHcKX4ife1PY25fCiIEU3hI5gylMGUrhkMj7LYUjv6egmpbKezNSKXJOxcUllRNiqWuqfF9SuSqWu6fi65HKdfGVVyrN3qn85pPKgZmp/DcllQWpqdyjSqVDfKNJpU2byp+6VF7Wp2IxpDLOKPlFkUnymyW/WGqR/NZUVthS8bOnckNEZ6dSWJBKxeZUuSel8mVNKsb6VEY3pPKOyG9MZXFzKrNbUnmsLZWVx1OxnZMezqdSdSmVrsuprL6Sys7OVP7pSuX17lSyelKZ1Jsq9+hUSvtS8exP5ax4ciCVtUOpfHI9lZ9uppJzR+ImpPHJtDTuOqUxwiWNt0SOaxrT3NLk3pLGIvc0Znqk8YhXGoNio3caET5pNM1MY8zcNLY9mMZmRRqWxDR+zEjjTW0aU/VpXDSm8YxJxpnTGBBNtjR+s6cx1pHG75vSeH9rGm7VadypS0PZILWbpbaY1Z7G8zvSePZYGi+fScPjQhqhV9LY35HG6K40DorC7jSce9I4ISp705jXl0aHWNWfRuBAGrdFzi3p/eM0uT+kUTAqHefR6eROTeeKUzo3ndPZ5pJOrGs634kdbulkuKfzr3jDI51sz3Q+8kpnoXc6M33S2Tw7nfR56TQo0zEmpjMmKR3XlHQMmnRGa9M5KAp16ZzQp1NpSOceYzqrTekEmdPl/plOrSUdrOnstaWjt0tMTjoj16eTvyGd7dvS+ak6nT016ei2p7O0IZ2OxnRWNUlsu/S9K52Xz6ZjPZfOwOV0Nl5JJ/JqOq92pmPvSufZvnQe7U/n28F0xg5T4T5CRdkkFZunqYieruIboZ6h4nVnFQ4XFYddVVS4qZjtrmK5h4pbnip5HlGh8Fbxo9jto2LELBUn5qiYG6/imtibpGKdWkVYhoqXtSqsOhUT9Sq8jSqeNal41KxiSMRYVWTYVbyZpWK6Q8WqPBX7ilTUr1JhfkHFwxtVTKtRMadWxco6FR/Xq6htkAfERolrUmFsVvFei4r5rTKPNhVPtKvo26Fiz1EVumMqRh1X8Y4oPKHC5aSKU+LxUyruP62iV6w7oyL8rIovRPM5FfaLKiZfUnFI3Lom8+xQEd8p8xR7uiRfjwrXPhUPDMh48eWQirQbKs58o8JzuJqnR6h5ZKSamNFqvhU7xqjJHKvmrXFq8sarSZ6mxuqkZuIMNR+KMmc1z7mq5V1FzU2xx1ONzkvNKG81B8UDs9WEx6ppjlOTplDzl3gtXk22Us0U1BwWFQlq5iSquSpWJqkJTFZzR9SmqElIVfOLOJCmxpyuZpxKzX9FiVqNV4aa8+KZTDWPatRcF7E6NVqDmpFGNf8RBSa13IvUrLepmZqr5t7lasJWqvlCNK1Sk7pazZ/i1TVqsl6QntZKT2LROjWz10tPYuUG6Wmj9CTqNqlJ3KzmV3Fgi/S0Vc0H22QNtqu5UatGUa/mR6FvVDO6Sc27YqBNzaZ2tfy+1Tx2XOLEthMSe1JixZ5TEn9a4s+omX9Wjfs5NWfFU+fVPHxBPotLajRX1Iy4KvO5JvPpkHXtUrOhW01kj1re19Xy7inz+0R6GZbBxREZ3ByVQfyYDN4fn8GjkzPQT89gtFMG7s4ZPO2SwSOuGQyJLW4ZxLpn8L3QemYw0itDnkMzKPLO4IxPBg/NyiAiIYN/MzNw0mWwTJ/BfYYMesRXpgz+sWSQa8vguF2uZcm17AzWOTIIz8mgNTeDxzdk4FqTwRPbJVdtBgNiU10GMfUZ7GyQek1Sq1lqtUgfOzJ4d7f0ty+DVy5mMO9qBp1izbUMQjsy+Fy83p2BoyeD6b0ZHBOVfdJLv/Q4KLVuZ/DAxxl0T8lk3dRMwqdl8pVQO2Xyr3hrRibOLpmcFI+7ZrLJPZPvPDLRemUy0jtTvq+ZuM/M5OlZmTw6O5PS+zL5OjKT03GZPBSfyaAoTs7ELy2TW2K2NpNVukw+1WfSaMjkNVMm0yyZHBOV1kzutWXSI9bbM4nIymR4Tib/Ea55mRxYn8nCTTJuWyZ/VWfi2J7JhoZMvmnMRNMsfbRJH+2ZpB3P5PUTmZw4lUnfmUwuXM4koSOTyd2Z8v6WSUVPJnN7Mwnrz+RLoRrMZNgYDfsmazBN0bDKScPfLhpOumt43EPDA54a+sX33hrGzNLgPUfDvREafJUabonJyRoWp2iYl6qhS3ydrqFdpaEoU8M5jYabOg01eg2/GjS8ZJR4s4bDYp5VQ1uWhoxsuV6goXa1hqPrNGzYqEG7RYNXtYaL4vkaDXe2a6iv1ZBcp+HVeg3TGzUcF8uaNMS0aijdqSF1n+Q9LL0c0dB9VMO6YxoijmvYcUKD5qSGkac0vCsWnNbgeUbDBfH8WQ3+5zR8LOrOS/4LGv4Qr17U4LgkNS7L/K9KjQ4Nhi6NvN9p+EDM7NXweb+GnJ81OP2iYc0wLWHDtXwpWkdoyRipZfgoLf8RRaO1uI/Rck48O1ZL7Xgtr0zUkjVJy7TJWmKma/le7HHSMstVS4i7FpWnlmFeWh6bJddj5brYE6fFoNAyLl7LB6JcKfFouSZWJ2gJTdTyhWhN0qJOlvopUl8UpUr9NKkvnk3XkpSh5bhWS5xRi8msZYJFy4dikVVLp03L509L7HKJXaHFb6WW26JulYxbreUP8eoaLY4XtDit1XJCPL5Oy4PrtSg2arkrLJu1rKvWoqvV8n6dltJ6LT4NWlY2Su4mLc3NMr8WLf+Kt1u1FLZpcWuXmuLZHVp8d0pNUbtLau6WmuLVPVJzr9TcJzXF4/u1/HVES+4xLc7HtZwST57Q8shJLdWntHBayy9i6jktlee1bLqoJfaSlrkdWtZ2aono0vK1GN2rpaRP+uvXclkED0qPonlIerwu63dD+rsp63dLy3nx7G0tf36iZcbnWsr++f/PWseIUToOivmjdXiO0XFRBI7T0Thex1sTdeRP0vHHdB2vOelwctZxUjzhomObmw67p44pXjoqvXVsnqnjx1k6zHN0TJyr4/kIHa5xOh6L13FL1Cp18nYqucRrCTpyEnXMSNJxSjyRrOPhFB3XRXWqDtJ0ZKl0HFfrqMrQsUWj44BOx1Kjjj6Tjh8sOvZadUyw6zgk5mXr6Ba7c3U8u1KH3yodH4v61TpS1uj4S+St1XFmndTerONEvdRskDrNOn4VL7dIvVYd09qkXruOF3frOLpXch7T8d0JHYZTOsad1sm7v46FZ3TMPatj3Tkduy7o0F+U85fk/GUda6/q2NmhY2yXTt73dcy6ruOFGzrCP9Px1Ug9o8foKR2rZ8142Z8s22l6vp4u+856+e3IsZuecHc5J7SeesZ4yfEsPYsT9fQm6fkxRU+fWs+mDD37NXom6/RU6vXcb9AzIBQmPT8Lm0XPVKueZTY9D9r1ZOXoOblAT8hmPTvr9Ojq9Yxt0LOwUc+cJj2dYl2znsgWPd+J3a16enbq2bhLT8xuPea9eibt03P+qJ5Pj+sZdkqP1xnJdU1Pd7ee9T16vu/Vy/uYHlO/no8G9Gy+LrXvSO1pBrY7G/jDxYCLu4Gz4o6ngTRvA/+K//gYKJppwHOWgUtixWwDo+4xcM+jBkYkGBiXbmDQYACTgcfsBm6Lv7MNvOUwUJhjICjfwOdC9byBsWsN7N9k4MFtBqqrDfxWY+DV7QZyag041xl4pl5qNknNZgPzWwx4tRq4LD7YZaB7jwG/twzMOyT7YsNHBmIOG/hR7D9iwHrUwJRjBo6JquMGHjph4LqoOWkg8ZTMT7x+2kDeGQOuZw2cE8+dM/DJeQPDLxk4KIovG/C5YuCqWHPVQPg1A+O7DBwS9/YY6BMv9RvIGjAwfdDAk0MGHr1u4JZ44R8DEf8a+FbsHmbEONzIhBFGPhJLRhq5b5SRfrFltFGeg4z8Il4eayR7nBGn8UZOiacnGEmbbGTVdCPjXIzEeRi5K056G3l0phGPeUam+hrZEGMkNtbIT+JAnBGbQs7HGzkuHlcaeQQjN0VtgpHkRCN/iTeTjBQmS44UIxdFcJqRL8TCDCMbNZJPK7l0Rux6GW8yUmc28rfFyFtWGWcz4mk3sjJL+n/cyPDlRkpWGJm50sg1sXaVkcjVRr4Te9YYmbTWSOU6o9y3jVRvMJK40cjrm4yc32Lk+a1G5tQZ6RYb6o3ENMg8hK1J6rYaSWk3ErbHyNdi/H5Ztxel/0PSx0fSx2Hp/4iRS2LlUSMhx4zsOG5Ef0LW66SRD8W9p430iS1nZJ3PGvlVnLlgJLrLyA/C2mNkSq+sU5+sz4CRoutGdt02Uvy3kapRJh4abeKG+GusicLxJlZNNLHNyQQzTOS5mHB1NfG8m4kgdxMaTxM/zzJxeq6JZ+aZqI02kRJj4m/xdqyJojgTXgoTV8TqeBPhShPfiN2YMCaYmJho4oioTDLxYLKJIVGTYiIp1cSf4s00EwXpJjxUJi6KlWoToRkm9BoTH2lNvG4yccFiYmy2iWefMxHwvImW5SYyV5gYvdLEf8XCVSbmrTbRIzatMaF4QXoWL681MWO9iTPi040ybpOM22xi1BaJ3SYxNXK9Ts41yblmySUWtkiuVhOOnVJvt9TbY6L/iIktR00oj5n4Tbx2XNbphKzTSRPnxfJTJoJPm2g/Y0J31sShcyYGLpj445KJkA4TE7pNLO0x8UCvzL1P5jwga3Vd1vFTEz/+amLjCDM/jzTz8igzz4010z/ZjJuTmRUzzIQ4m9npYsbgamaCm5nD4gEPM0MiyctMkY8Zr5lm9s4xo481Mz5OrsWbqVGauZJkJiLFzHdiSrqZR9VmbotYg5m74iWj1LOYCbSa+Vwk5JoJKzLjscKMeY2Z+vVmSjeZmb3ZjHONmbOivc4s924z4xqkfouZt1qlhzbJecjMjCNS+7SZ+efN+HWY+US0dJoZ3W2WZz6zzNlM+A0zj90x8/5nZnKnWnCdZuFrJwu7Zliod7cw3NPCu6LMy0K3t4Xc2RZC51l45AEL82IsXFZa8E218KfGQpTRwgGTBbvZwnSLhdMiwGZhXLaFzkILd+dbOLHcwtsbLJyttvDldguGOgsT6i0cEVUNUrPJQnqz1G2x8J4oa7XQ22Zhc7uF13dauLTbgnW/hd3/s2D+0MLxQxbuHLbQdMRCxlELo49Z+EBUHLdw3wkLA6L6pEXuxxb+EsFXLBzrsKDusbCoz8I9/Rb6xbYBCwmDFrxvWLgmXrxt4au/ZB3+tmD6x8Kkf2WceGKYlUeHW/lYNI2wynOxlYrRVl6eYiXUycpTrlY+cbPS4m5F42HlQ08rS7ysPOBt5bpImWnltXusrL7fiiPOiovCynmxIl7GK63yW7XKb9XKiUQrh9KsDMu0otRbedFqZXKulWPiyWetjFkhucUDqySvqF1tJXWNlbK1krNG8tRasdRbmdpg5bMmK7oWK5VtVm62Wxmxy8qDH1kZftRK+TErCSetuF+0sv+KlZ1dVo73WPHtk3kIzYCV7B+sPPKPla89bFi8bFyIsrEq2kZ4jI3vxL5YG/Y4G04KG2fEc/E2gpU2vhK7sGFKsDEl0SZzsvFUkg2/ZBufibYUG7pUG+PTbBwRVek2MjJsDDfYeE8sNNq4x2Sj2mwjyWJjc5YN71wbh5+SuOdsjH7exodiyXIbD6ywcUPUrbSRtsrGiNU23heL1ti49wUbA6JmrY3SDTZ6N9pI2GxjY7WN3CYbl5ptrG6xEdFq4wdxoM1GdrsN5x02Vuy0sXe39P6S5DwkuQ5LLlFzxEbyURv/ioPHbJQdt9F3wsbWkzb5rtkoPmNj0zkbcVds8nxu426XjZe7pVavjRcHbITdkDW7JWt228ZZof5X5jHczn9H26kYY+eeSXYGxH+c7Wx2s7PA085MLztdwme2nav32nnhYTvfRdpZHmtnd5qdUyo7z6jt7My087TOToDezhfCaLTzlNnOJLudJ7Ps3HrGzs0VdpassfPANjt11XY+2G7n/jo76Q12RjbKuRY7aa3Sz27Z7rcz/H92hg7Zef+IbK/aua9btqLihsTeknG3ZdzHkkeMHZPF49Oz+MQpC51zFhNcsvjULYs29yye9Mri8zlZTL4ni6fvzSKSLK5qsvA2ZtEh3rRkMd+axUxbFpvsWfTkZLElN4tjL2Thty6L09uyCK7J4muxZ3sW+xuz5DPLwm1HFpfE/YeyUB3OYtSRLJYezSLzRBZVp7JoPZNF4NUsLB1ZfNudxb6eLLJ6s3DuyyJiIEueybN49VYWnh9nUflnFuP/ldhx2VyZkc0vLtls9MjmD89s3vLKptg7m16fbP6Zlc3B2dmUz8lmcG42afdko3ssmxdis4lPkLikbPlflWuqbBp12Rw2ZPOYKZtPRJs5G70lm+PWbJ62ZRNgz+ZLsSsrm+U52YTmZrM/L5vAldnMqc2mTyTXZ3N/UzbXRX1zNodas+U3nc2xXTJ+TzZrL0qvl7Ip7cpmoDub7T3ZfNCXzZL+bB4cyCZzKJsnbmTjezObz8SOW9k0/Ca9TnTg6+6g3cOBy2wHd+c6eHWeg857HWy6zwH3O/hTxMU4+FW8EetglsJBj9ga7yBJ6eBfUZ/k4KTaQXCmgzV6Bz8bHLxmdFBocuBtljxWB3+JMruD2mwHxwsdPF3kYEaJg5GPOwh8TvZXODgv/lznYGCjg7TNDpZudaCrcfBVnVxrdBDZ7OAnUdAqedukT5G+18HYDx08fkjm8pGDHYcdTD3q4LR48YSD3884mNAh9TqlTpcDW4+DqH6Zq/Aecsi7iYNv/nHw5bQc7rrkUOCWg7d7DgmeOTwxJ4fP5+ZwjyKHxxJzmJaSQ3haDipDDr7mHD4TZquct8n5rBy8cnLYuiaHmoYc7rTk0Naag6Eth+d35BC/L4fLx3IYdS6HM5dz2NQlNbpzWNSbw82+HBr7c+Sem8OxwRyeHsrh6+s5uNzK4bePc3h7ZC7bZuSyxDWXl3xyuf+eXAb9c+X+mkuoIZcEay4Tc3LJKchlQ1Eua5fnUrwtF7/6XL4Q1sZc1jTn0t+ey+O7c7lwJJeYY7nMPZmL7UIusZdzeetKLke6cnmyO5eAnlz29kqegVziBnP5XZRez+WeG7nU38zlzpg8fnHPk3tTHuk+eYyemcec1DwOq/J4Qp2HXZPHH/o8yo15NJrzOGHN41lbHi9m5eHlyKNTbM7JIzE3j3/F+3l5LMnP4+GCPO6ItsI8zs7P425xHrPL8hi2Oo/2tXlsaMhD2ZjHX+KBljxui5bWPPRteUxuz+O0CN+Zx0/i1V15FO7OY+aePHpF9d48Qg9K7Yt5LL2ax5ruPGJ68pjXn8eQyBzMY/xQHsfEM9fz+PZGHrm3pN/bebzjls/9HvncEnqvfE575xMxM5+fxGuz8hlzTz7xyflMUefzrTmfA5Z8PG35PJqTz67cfFauzye/Nl/ur/kcElVN+XzZnM/elnw2tOfz3s58vjgs+8fz4UQ+D5/Ol2fYfH6/kM/bF/NpupLP5GtSV0R05vN6Vz7j+vP5flDyXs/H50Y+PeKJj/PZ90k+iV/kU/FTPs+OK6BgYgEzJxXQK2omFzBmagFbXQqYH1cg72gFHEkvIEhdQLemgG3aAp4wFDDCXoBfdgFfir2OAhLzC1i9oYCyzQXct6UA/bYCVtYU8FZtAaV1BegaC5jcVEBkSwE/i5K2Ahp3FHC8r4AfBwooGiqg7kYBGTcLGPi0gKgZhZS6FHKvayGrPAuJ9irkbe9C7ptZyLk5hawNKMQ5vJCv1IXsyyjEU1MofRUSaCyk2lrIGHshR8RTWYW87CikIKcQ+8ZCvqwuxLG9kI8aJLapkG/Ei82F5LUUUtNWyMDeQk5cK6SxtxBdXyGT+6X+QCG/DRZSfr2Q2zcKabtZyMXbUse1iBDPIjSzipg0u4iouUX8Kr4NLsJbV8RP5iLOZhfxTm4R/ysuYtPKIsZvKqKlpogLtUUsaSzi0aYi9jQXkd1ShEdrEZ1ia1sRo3YU8f2uIt4/WYTnuSIW9xXxSH8RuweKyBoswn1IYm5KrXHzmT1zPpsfmk+4fj53xRuG+dxnmk+reT7rbfPBPp+q7PkcyJnPzLz5VK+Yz7fb5hPbOJ/FzfPxaJ/PiHPzye2bT2//fDIG5zNxaD7v3JzPp7fn0/nJfPR/zOf49AXY3Bfg6rGAa2Kz5wKOeC/gaZ8F7DIuoMO8gDTrAsbYFvCsfQE/Zy2gzLGA+3MktmAB8zcuoHnzAi42L+B/bQuYd2kBl64uYEHvArm/LWDG4AIui41DC/hiWjGzZhbTMKuYqKRiatXFfG0oZra5GL21WO6nxayzF/NhdjHmwmI2bSxm1/ZismqLWdFUTExzMUtai3msrZgvxfk9xaw+VMzfHxWTdLaYuxeKefNiMZ9cLia2p5ilfcX49RfL85fUGCrGcKOYDbeKGfFxMT99UkzLtBLC3Up4271E/t9L5DMvYfLsEu7GlLBFV0KavoQThhKWG0tYYinhgK2EfHsJs7NKGBQGRwnTc0rYkCvXt5QwVFPC5boSjjaWUNFawhdtJeTtKCHzQgmvd5SQ1VPC9r4SJg2UED9UIv/NJZwbXcrTbqW85VHKZ16l7PUuJcenlPpZpUxQl6LILKXWWorGVsoUeylklzLcIWNySrmbW8rnBaUkl5Vy/6pSrjSUMqa5lIxTpaT2lDK2t5Q/+0t5f6CUZYOlBAyV8p24/2YpFz4txe1uKRvdynjes4xKnzJuzynjq7gy3BLLUKaV8bO6jC81ZViMZagtcs5exrCsMg6Jnx1lVOTK9Ty5VlKGx4Yyjmwr47nqMvzqyvBqKaNX1LWWMa29jNG7yjguvt8v567Juc4yqgbK+GGwjAdvlNH0cRlMLecbl3JecS1nl0c5q+aWo5hXzvqkcqLTyvlMUy69lONmKifTUs5kaznrbOUk2ssZlVXO89nlRDnK+UME5pXTXl3OPy3l/K+1nLvt5czfU47XgXJcPyrnclc5q/vKie8vZ9hAOR+J8KFyDl4vZ+mNcr69WU7J7XL23ClHPWIhL05dSIPLQra4LwTvhYzwWcgfsxZSNWchTo8tZL5hIT6WhXTYF9K0cSHJNQuJq1vIUw0L8W9ZSGnbQgp2LqR990IM+xfy99mF7OuQ/f6FqIcWMun6QgK+WMieCYvYOmMR61wXMdp9EXGeiwj3WUTlrEUEzF5E+dxFWB5exFDiIv7RL+KrrEV8krOI6/mLcKxcxE8Ni6hoWsQ3zYt4tWURD7YtomDHItz2S56eRbzbu4g3BxaxaHARjw4t4pXri9h3axF1X8r4cRVkTK/gBdcKqVvBIa8KIn0q+F28P7OCJXMr+ENZgYe5ggZLBTX2CjY7KogvqiCmWM6vqGDa2grWb6wgtkbG1lUQ2ljBO00V/NBSwZutFXzTXkHpzgo+31VB0Z4K7t1bwZwDFTx7pIL2ngrcBytwvlFBhzj/ieT9voKIn2T87xWkeSwmyXsxq2cuhlmLGWtYzHHzYlZaFvO8fTHPOBYTmbOYP8Sv+YtJ37qYk/WLGdm0mBXNi1G0LOZwq8S2LebvdonfuZiwvYup2r+YqZ2LmdyzmAtiU+9i0voWM7F/MXOcljDkvoRWjyV4eS1hQDR7L6Fv5hIaZy3B5Z4ldNy/hKczlvCLZQkHrUt4O2cJS3KX8F3hEh5bIONqluDRuIReYW5eQkPrEoxtS3BtX0Ly6SWM7Fki7+BLGNG/hJUDS4gflP2hJQy/uYR/P19C9A9LeHL0UqqclxLislSewZZy0FvMWso79y7l7eilLDYu5S3bUvyzZJstxw7Zz5H9XNnPW8oPRUtZun4pP9fLuAbZNi3l3Z2Sc5ds9yzln7PiwlKGdSwlrmspIwaXsnJoKcrrSxl5Yymjbi9lzadLWfv1UsZ+u5RLIysxuFVi9Kykx6tS1qISy+xKvlVX8qOpkv+YKwm0VnJXvJtdSZWjktCcSt7LreS/BZU8vaCSv4orWb64ko2rKqnZWoluWyUezZX0ieaWSlrbK7HvqOTzNypZN1DJ5luVqG5XUv1ZJT9PW0aV0zJ+nbGMJ12W8bT7Mg55LmOYzzKOiNHzlnFK+Gcu4z+aZfIcuozDWctYnr2McUXLiNi+jD/Fh7XLWN2yjITWZSTvWMb4ncs4J7peWsbGrmVc61/G9oFl6AeX4TK0jG7RcH0Z5hvLuNetSt5zq1jgUcWXnlWUeVfxxswq3plTxbK5VYTMq+K5B6qwRFbhFVWFf5pcS5fz6ip+Fe9nVBGpqWK4oYpVxiowVTHaXMU6SxXqrCqmZldxRVQ7qugrqCK3uIoJq+Tamipq1lahW1dF1/oqGjZU4bGpin7RurmKrC1VzNxaxQ2RV13FvJoq9m+vYn5tFQ/UVfFKfRWPNlbxZlOVPCtUcbelioOtVfwfxXUdJ1X5t3EcBUnpVkLCpltQqQ+gdCMgpRLSvd0727Mzs9O1s7O9SzeoqKSKdJcCEtIdoj/xuZ4/3q+Zc859f+vszsz5JrCciJzlvAgu55di5dus93uX0+eX5ezZt5xKB5azTzIOLmfIIdV3WPWJ5YhqOao6jquOk8v1LLqc3LPL+fLcclqe14yk7R/LuV8uhPWvhBDzagi7qoVgqB5C/xohVKwZwi9StU4IJ+qH0PC1EM7J5EYh5DYJobhZCO3fCiHi/RCu9Azh30Eh9B4aQtlhISQND6H6mBBGjwthwoQQfpsYwrRJIbwzLYTkBSFcjQphR1oIZIRQ3hjCz5KaqVzmEEZmheC0hTDFFcIMbwjrckJYEgyh4/chPJH9P4dw/XgIc06GcO9UCGtPh7D4TAhh51XDbyH88HsIsRdC6HNRuf4I4cCVEIZfC6HtoxCKKofyv1qhfNoglP0NQ6nVKBRH41D8b4Sy8q1QMjqGUnFQKNWHhnJmRCjTx4Yyb3woDyaEsmFiKMs+D9XnWSg7p4Wy7yutnx7KdyGhZEaHcj4hlOzEUAqTQ7mdGsqi9FA6ZoTSNyuUQfZQ/S4P5ZQ7lIneUJr4QvkqO5TSnFBeKglly3ehlN8ZypE9oVj3hjLmp1Dq/xzKpH2hvPFrKCHHQtl+IpRyp0PZK1XPhXJILl5SzMphfFU9jHm1wnhQO4yNdcLo3TCMgY3CGNU0jHpvhHHzrTDCe4exflQYL48PY4+EzQ7jeXQYH9nCqO0NIzcQxo1gGO3zw/j7QBiDjoVx7lQYU8+E0fxsGEsvhGG9Hsa1MuHYq4XzZ+1wHtYL1/NYOCENwvlfw3B9B4dToXE4v8iwpuEcfyOcG2+F8+zDcH4fH87jKeH894UYwhmQEk4zUzg/u8NJ94RT0xeOwx/OhUA4TwvCNZdw/v45nIwDinUwnDUnw/nmTDi9zoWz93w4g38Pp/qFcI6K/WI4n10Kp36tCPy1IyipF0HbBhFsahhB6GsR9Hg9gh2NIqjXPAJfiwhevB+BpVcErw6LYMyICM6NjOD6mAgefxbBxxMjGDg5gnHTInhregSrZkTweVwEBQkRrE+KwGRUXEcEH7oi2OmO0LN8BCvzIihbEsFeeW1/BNHHIxh6OoKm5yP4Qwp/i2DDReW4HcGCuxH8WCYSS7lIzpWPZGXlSJrWi6R1w0heNIrE0CSST5pG6jknkkOS1SyS31pE8vZbkQSGRpLxWSTNJkVyVYonR+qzO5LqMyPp6YkkzRdJzexIjosrEMnlYCRt8iPZVBCJY2UkM7ZHMvanSL4/FEn/I5HE/RZJduUozM2iuPVWFGvejsLaI4oJY6P4Y1wUbSZEkToliiFTo5j0ZRRXv4qiZHoUGXOjGD4viikLo7gZHUVlQxQHJSspirHJUfyeEsVyYxQvMqNIMkfxsTeKWoEoPDlRfFMYRZ/iKIp/imLrPsU6GMWZw1FMOxrFhktR5L8cTVqlaDyvRkOdaEIaR+NqEU0m0RSPjqbd2Gi2jYsm6rNo9k2IZtTn0ZybFM1XU6K5PTVa363RDJwRzTBbNKft0fgc0bzpiuaGrHZHs9gTTRdvtH5zRJPoj+ZIIBp7TjQTgopdEE3v4mjKlyhfaTSDT0brbz9av8ui6fRbNH/J9t+j6X8xWs/20YxoEMPtRjEsaxLDf01jGNw8Bk9LGR/DokkxdJkcwz/yw5QYjn4RwxvTY5g/M4ZAZgx3zDGcdsbgd8XQ3R9DSiCGk8EYvLkx+v0Vw5LCGP4tiqH4VAx/XIwh5nkMn5aNpVq5WCaV12ulWBZVi+W4dKkei1v+rKnj2rGsbhZLjeaxeFvEUvPtWHa9G8ub78Wy5v1YTrWKpXvrWHa3iSW1bSzL2sfSo0MsI3rGkjcoll8Hx/JoSCwHRsTyeGQsl0bHUjgmlqpTdRwXS9OUWJ6nx5JojGVlZixTLIpnj+WeL5YfVur8qlgWr1Ed0nVtLDvXKff6WJKlx6ZYtmyP5cL3iv9jLE92xPLZzli+lca7YomVy9J/dyzFUmVPLPOl417F+jUWj6w9GEv24Vh6noil0jn1fkm9y+Q/Yml5WT1eiaXWVfUlp+Wd67GcvxlL6zuxmOWRRN/T3gexzBX7w1gmPFL9L2KxlI3jsTR+JY7i8nH8VzWOadXi2C1vV48jTTbUiCO0ZhymOnGsbxbHxbfjSGgVxzVZ2TqO6m3i6No2jn9lars4UtvHMayD1kq3XnGcI45gvzgeDYhj7CdxbJNGn8bxw5A4mg+N47qsHhbH0uFxnJLuI+LwS84XcfzyZRxjpscRPSMOZsZhmKP1UnOe1s2PY++CON5dGMfIRXFskojFcfwuvZfEUWGp8ofHkRUXR5OEOEoT4zhmiMOdFEfdtDhaG+MwyyPZlqmaTHHEyKuWOBbIUZlsjSPZFsdZRxzLc+M4Ix/mxXGkJI5JK+J4ea1qlFbrNB8Zsz6Of3bGcWu38u2Po+oBzeRQHHcOx2E9oVmd0Zob6udmHDvvxpFyT7N9EEfuwzg6lIknrVo8d+T3GvH0rhnPnFrxDKoXr98d8fzSKp7WreMxy5W28UzrGE96p3hGdo7HPTieqUPiGTFMe4fH02dEPHNHxnNIjk+PxzUvnp3z40ldEM+whfFskN8WxXNwSTw9YhUzPp6xCfF8IysM8XyZEs/r6fG8aoyna2Y8/8puk/KZlc8ST8OseC5K3Zx4egXjqZAbz42CePaXxLN8dTxn5aM18eTIr2vjebIunj83xPPpznhq7IrnlCzZF4/pgPIejGebXDkUzyeH46l+JJ6T8v7xeL66FM/DP1TT1Xga39LrbV2/E8/P9+JpdT+eR/LJI71/pjlVTOCjygk0q5aAQUJqJHBOetZM4O/XEohulUD/1gmUSNU2CRyXbm0T+E++bJfA++0T2P9xAs96JjCxVwLfS/PeCSTJDRnSJ4F1UqdvAqFyXnqRQJ5U6JfAHDkoHfon4JBJAxLYIW9+kkCKDP80gY1yYWAC/w5JYPfQBN4ZlsCo4Qm8NkL1SclI1TYqgZ/GJLB9cgJrpyrfNOWTc9LzC+WTCl8mMFsOSoevlE+ey6TpyjcjgdsyfKbySd+vE6g8O4HR8xPYIq8vSCBGLkvpwgQ+WJzAS0sS+HZZAk2XJ5Agf0phbALz4hLoHJ+AW6YmqGYZZVCMJMWQainan5rAL2kJmNMT+CwjgTeMCazJTKC2KYGz8rE5gQMW1WRLYGkggR45Cfwa1GzzE+hdlECnEsVbpXuzWvHWJNBqp2LJZ7sUa3cCiTJoj3r8JYG3fk0gTRoeSKDfQdV9RHsuJDDjUgL75MaVBK7cSWDlXeW6l8CH9xOY9UD3VX58pNpfSaRF1URuSf3qifStkcixmol8WTuREW8n8lKrRL5vk8jQdomsl4RuibzbM5GYgYlcltODE/lwSCLlhiYyS3YMT8T6WSLPZNhXijk9kYvCjESK5dWZiSyU49JtViJ+eenrRKbLL2KZnciEOYkkzVXOeYn4FiXSekki45cmUhSqczGJhMeqzjgdS5X4RBbIcemWoPVSJjGRn+WJQfuSEtkuzZMVU27K0BT1IvVTE4mQC9I3TfHkeLriZCiOlDGqJrFkqiaTYpgVQzZYtM6mc65E2uaoX3kmE4OJ/CgtcxNJkdsyIi+RTVJakEi1wkQWyynpUZRIQMoWa26yX9qVJPJcJpVqjnJ3RSKbVybqb0HzlsuyYnUiS9do5msT6bA+kckbEknfmEijzYnU2ppIp28T2fNdIsbtifz5QyJrfkwkdEciBTsTmbcrkZ/2JPL+3kQey2c/JfKdNPs5EYMM/UVzkb6/6j7t1xwO6L4cTKTNoUSy5IfD+ls5or6k9LhyXUok83Iig68lUvfPRPpcT6RQqtzQ35B0u6k5yi+3dA9va153Ekm+q/0y/J5iPNAcHiVy4HEinheJmMsYKH7FwMnyBrIrGChb0cBM+VXSqhi4J42qGqhV3cBZ6VnDQJ50rmVgb20D39U1UPU1AyEtDJyTje8bKNfOwAH5u72BMZ0MNOlsIF7WdjHQrbuBNh8a9GxiIPVjA3dkZE8Dm+X1XgZi5Ip80tvAKqnZx8AyOSsf91VuqYCBuXJYOvcz4JYX8kV/Az/J+wMMmGX8Jwa2S7NPDdyUYQMNRA4ykDPUwCvDDBwU53AD/8jYUQYSRhu4Lr+PNbB1soG4KQauycCpBtZI7WkGfQYaOC+9vzBQIJW/NLBAjkm3rwz45KXpBqbLPmkzw4BVPp9p4Ee5O0v9fm3g0zkGls810GuegUrzDXgXGGi9SH0vN/B9lIHoWAOXZUCcgZVSI97AGfk4QTOQComagRyWzgb1nmSgeapBz8AGhqdpZkYDuZmKZTWwyW7gtaBmK5/kaq5SM08zlYoFBo7IV0Wqa4WBrutU/3rd+00G2n2veyi7fjDwzo8G1u8ycGqv5vaz7vNBA1GHVN9h1XNUMY5pzWUDD2TINQMT7hlocV85HxpY8lISpyX35STKl02ic7kkXsgPFZIYWSmJgVWSCFRPYmqtJN6tnUTT5knUb5nEJen/ZhKlcuatJLLeT2JbmySatFWczorRN4m6g5K4IFWHJHFoWBJfjkgidXQSadOSuCdLZyZR4eskysxJYp9MmpfEg/lJfLsgiTcWJpEo85cn8UVyEqPTkxhsTGKd1MtMorpZ++VjSxIVs5KYJ0elrT2Jd5xJPM1XjaVJ7FmfxLUtqmFfEs8PJbHrsK4fSeL2sSQ2H0/i91NJLD6TxO4LScReSeKqlPyZxIzbSfx9J4nx95No8SCJO7L1YRLxj9T30ySKKiTzSuVkjNWTeSibayXTqHYyfd9OZkarZKa2ScbcNpkJ7ZJJa59Mk47JJIr942T+lqk9k9kj7/VKxiSPZULvZH6Qln2SSZV7MrpvMtukCcn6FZHMDRnaL5kNcrl/MqsGJBP6STJFnyYzd3AyviHKPzSZ9sOUY3gy749I5seRyVwZl8yxScl0m5zMgSnJdJiajFP+lZ+mJdPqi2Sy5Jl8/mUyGV8lM256Mq/PSqbe7GT6z0mm86Jkpi9WncuT+Tg2mflxyZRNSGaWHJSOicm45GdDMruSk3mUksz1DNVqVJ2mZH4zJ1NsSSbPmkxFWzJfunQtJ5noYDKrc5OpnadrhclMWaV5rNYs1qj/dZrb+mRuyrANyVzdmEzdzck4fkjGsiOZt3dp775klh5IptKhZAKHk2l3XLEuJrP9brJ+P2teD5VHrGVSeC67X0rh3ZdTMMlj2VwhhU+qpFCtWgpnpEfNFHJkZp0ULjfTteYp/N0mhaftUmjeKYVRQ1PYJk2GpTBseAqbJHZECtdk0MgU6o1KIVL+kAGjU1glk75MYeicFK7MTaHWwhR+k+JFyrk4hcpLU/CHpPB1aAr/i0jhp8gUJken8GNsCr0zU1hsSiHPnEL3rBTcjhRaeVKIKE6hYFUKH65JoeLaFObJMflgXQovbUyh6Y4Ulv+q/ftTWHIghROHtOZICtlHU5h9LAXv8RSir+v6vRSq3k8h/4HqeJjCQunxKIUuz1KY8HIqGWVTeSBXqqbyR/VUVtdIJaxmKitqpbK0birZjXS9VSpJ7VIZ2T6V+E6pXJeobqms+SCVPj21rlcqr/ZJ1XdEKocGptJ5UCovDU5l+tBUnMNS+VfajkjFLpPGpjLu81SSp6QyaFYql79OZcDcVGrPU875qfy2QPGWpFIxLJWvYxQjIZW9qamYMlN5IhNNqeyQx+ZUJlhUf1aqPmdTuW9LZbs9lVRHKhuCqZpfKr+vVMxVqdRcnUrfNalUX5vKMjknfdalUm29ckmvDal8tCWVhVtT+WpfKj8fTNVvgFT+EesR5T+ayujrqWy7mYrhTiq3ZMvdVIbf1ywepTL0cSr1/kvl0zJpUC2NUllePU2/LdMokeU10zgvfWqlsay2Xuukca5uGr3rpVG5RRqV3k6jQus0jktOG2mXxtz2aRyTDzqkEZDyHXVOjsoHndI40jWN7G5pfN07jUP/r28aLw1JwzM0jZnD0jggnYbrWGaOSKPMqDR+nZPGf3P1Oi8N13y9X5jG9EU6lg6LZanOL9e5KL2PlkRJSsOdoRgmxTIrjkVxbTq2K3ee6ihSXWtU01rVuC6Ngt1p+l9Vf4fU5+E0iqXGsTR9Dqex7loacffSaPQgjXhp/CiNps/S2FExnSeV0nlaJZ1dr6bzXtV0JldLJ6t6OlNqpOu7KR1b7XQ8jdMpaJ3O4jbpVOuQzjI5J306pvN7l3RWdE1nQ+907gxMp9ngdMYMSec7uT80nXHD0vleWg5PJ10eyvgR6fwgb41M59nYdCaNS6fs9HTy5qazaF46p+TVBemckaKF6ZQuTWfl8nSuRKTzTaJyGJQjSXUb0/nLpFrN6eyzpfOKL52QQq1bmc76VenErk4nfm06N2TLunQar09n5IZ03tiYzrFf0ik8qNqPplPrmOq7lE7Xezp/P52KD9NZIB89Us+P0zktQ/9Lp8nLGbR+NQNntQymV8+gY40MPPJSzQy61MqgXO0M5shRyamTQc8GGfz+egZvvZvB/nZa1yGDWeLvmMH8Lhk06JXB8L4ZOIYq1nBdH6HrMmdUBrtn6f38DA5JlwXaI3MXZhBclMGCxRl8vCSDs0szKFmWQb+QDIzxGTyRzxMy6JCSwUeZum7KoNicQYglg2WlGUStzuCq3FibQZP1GdyRbzco15YMPvwxgzM7Mli5O4Ox+zN451AGZnkm/xzJwHUsg5nHMzh2Uu5ksPCe+rufQaFUfZDBebn4KIN6TzLY+DSDnf/LYHF5I9dfNWKoZuTb6kbSahh5ID/WNGKqZeSpTKptZI/Y6hj5rbGRoc117W0dv2tkZisj2a2N5LU1UrmdkcUS0sHI+s5G0rsb+fdjI6lDjGQOM/JErCOM/CNdxmif3JhsZMNCIyMWG3ljia6HGLmVaKRbppGqFiPrbEbGuIy85zUypMjIJmlUrDUyqkQ1S/NS1S0PZPwK1S7mlUZ9lxrZK21WG5m+xsh+6bTWiE+OrjPSfb2RXKm0wcgiKd6o2jcZ+V36bzYyeKuR17cZSZC3txtZuNvI8r26Lv1/MrJK6v5sJEquyIZftH6f1svIX9X3ftUknx3Q/oOamew9ZMR+WPUcUS1HjXil7DEjc+SodD+umqTSCdUkIaeMrD6tHGfU73kjO343suSakbNS87qRT24YWSsNbhqJkT+lyW0jd2TMHSMZd428f9/IFw+M7JP2D4289MjILDks3R4bCUiFJ0YWyEn5+KmRZc90r2XQ30aOlcukSvlM/a1kclb6VMikRGpWzCRMPqmUyVqJrZzJliqZNHk1kyS5K2OrZrK7eiYdamXycu1MZssR+aBOJkFxN8vkVMtMlr+VSb+3M1kldd/JZOO7mTR6L5OHrTLZ0TqTaW0zadcuE5fMbJ9J1w6ZnOyYybLOmQwekMntTzJ5NFDrhmTy0rBMvpbDUnFEJgvllPQcmUmRhIzKpOV41TM5k6YzMkmWNrMzeSFLF2TCwkxWSp1FmWxYnMnrSzIZtVS1LFPt4ZlciFZv8cqbmcktUyZZ1kx9tmXisSumQz1Kd6fm48lkVp5yrFDsNZlkr8tk/vpMojZnMmZbJvv3ZXJ8v3IeVK7DmUTKFWl8NBPj8UyeyL8nM5l+Sn2ey2TzrUye3s1k771M2t7PpMKjTBbIgKeZxDzL5Lp8/UK1VzMRWd3EFdlYw8SdmibG1DKxp46J7PomWr5vYl47E8M6m9gi97uY+OUDE6EDTcQONjFiiIlt0myoiVSZMMxE1nATf8uXI0x0HGniw9EmXh1jYpn0G2ti6GcmKk81YZxhoniuiUvzTLy2wES8jFpoYvdiE7YlJv6Vk8tNVA81cVHWhpn4Nc2EN91EuQwT/U0m6plVm8XEG1mqTcZbTewQi83EF3YTx52q22ciP0/nS1TPShNlV+m8FKxWTWsUZ61irDexVR5s0LqNJt7bpD7kb/lys/JtNXFCqn1jYv8OE0W7VfshEzUPq34ZeMTEenn9qEn3woTzpInDp0xEXzPR9LrquqE53jFReNdEyD0TF2TAfRMNHpiIk/RH6vuxCfsT9S0V/jLxcVUzRXKxmpl11c18W9PMk1pmHHXM/CfBemYiG5q5KofeNVO7tVnPlWbGtTPzRQczH3U24/zQTM9PzQwcZGb7EDNvDTXz8zAz7Yab9f1k5qjkjzTTf7SZ1VJ/jJnr0mq8mSlztVbaz9OaBWaWLTQzYJGZNdJgsZkbMnKJmW9kzzLVtdzMrBAzh2VJmJlhkWZsMWZ6J6iuJDM1jGbC5A9pZDIzxmzmbYsZk/ySZaaD1UxZm5m5EuIw4/ap51wzI1Yoh+xZpRyrlWONmdy1Zs6vM8N6M6uk3gYzMfKnDN9optkmM49k4mYzL7ZoPlvNVP7GTLedZrYcMrPriHo8qvrkX5lxzMzZE2b6njRz7ZSZ6ItyQ7FuKu9t5byrnPfMVLmvvHL9oZmvn5np/peZW+UsnKhk4YsaFvaJr6aFV2pZ6FnbQrHUrGNhY10LnV+zUOF1CwPaWFgr37WzMLWDhfYdLcztZKGos4WBXS38NMjCsSEWQoZZ+HS4hXXy2ggLY0Za+F7eHmXhuXwx2sL8sRZ6jbNQ6zMLm8dbmDFJ+7+y0G669s+ycGe2hU7zLSxYYOG09F5oofYiC5FyVYYutrBF3lhiYeJSC62XWXDIfzIvxsLgeAvBZAv9Ui08ybDwkdlCoVS3WLgkG7IsNLJauCtWu4XpDgvfeC1QYuH4Gq1fayF0nfparxlI4w0WkuSevLdJe+R/cnCzhUpbLdT7xsLP2y10PKgZHlJ/ckpKD6vuI6r3qOqVh8cslDlp4ajkn7JQ9bRmdcZC34sWPv7TwovbFg7f0dweWEiQ2zLmoeYnbz+yYJYvH1vYLxWeWlgoZ+Sb5xYWVc1iVbUsrlfPwlgziym1suhQO4t5dbK4Wi+LS42zWNoyi5WtsohpncU3bXS9va530PVOWfqczCKtSxZtu2XxUfcsLvTJ4u0hWVQYnkW9kYorLUcrttQen0XE1CxmT8+i1ZwsHFJtfhaNFmaRJPfk/cVZ/Cszl2RxWD5YmkWeXFiWhTUsi+nhWVRMyyI2I4u/MrP4wpTFr9LZrJyWLPpmqR+pZ1W9ckNG2rL4TlqUZnF6VRbD16oPabFOdUmdzbI7ixH7VeuBLPyHFOeIepa6RxVH3jyuc6ez2H85i37XslgjlhtZHLyZReXbWbx2V/XdV70Ps8iVZY9Us6x/nIXtWRZH/srSM7OV3eWsuF6x6jeClb1VrFyrbiWjppWnMqWWFV9tK6frWFlR10pMPSvTGlr5uo2VY1LY1kpYOyub21t5o4OVVHkkeztaadvJStnOVubKSbndz0rSYCuth2rvMCtDRlrZImmjrDyWn0ZbaT/GikeGzNW5eVYmzbdSbqGV+dJ7kWqQOoutRMt1GbnEimmplb/ki2VW9kv/UCs/hls5HGklJdbKaKOVrEwr3cxWcuVVi5Xl8mmWVf8/Vv3/qC65Ly85rES4rPzi1flCK85iK1tXWvGvsXJ2rZXV66zUX28lTr7fYOWdjYot0zdZydusOX5r5cR3ViruslLwi5XQferrgOZ3yMqNI1bMx6x0PaFcp61E/malwx0rZ+4q3n3V+UAx5Z2HVv4nMx4p5mMrVZ9YCZFLsvGpZvuXle/+tRJV0caAajbWiaG6DWdNGx/XthFZx8Y1GV7XRst6Np5J5wY2El+30aqxjbtv2xjWWufb2KjU3sbaDjrXUdc62yjTxcZsiexm45sPbGR2txH40Mbz/jYaDbJxfbiN70bY9Kxpo9toG/Mn2Fg50cbkr2xcnWfDuMDGtIXas0i1LbHx+lIbu5bZaL3cxsAY1ZGpa7LEZOM3MVhs3JM6DhubfTb6BW2skYRcGzvybKSstvH5Ght75ZV1Nn3X2IjfYGPsRps+v2zYJGKr+tlm46OfbQQP2Khy0MaGQzb9XteeYzbOSN/jWn9KfZ21YTpvo+E1Gzv/VM/Xbbx0w8YcGXlbvUm1+zb+kPSHNp7K1Ec2Oj22UfZvG4uq2On/qp3EqnZO1rDTu6adFRJTy873te28U8fO0bp2ljey07SJneFt7OS2t1O1g53BHe1sljc62ZnS2c6SrnZ+kyuf2PlroPYMsXNR/CPsLB5pZ90oO0mj7bQda8ctt8fbKZ1kJ2uqnWFf2Wm8wM5PC+0sXGznnIxfZme3nA6xUybSzmzJS7YzLd3OBaOdgZl2Uk12HktHi/LI4iw7E+2K4bSzy2OnjVd7g3ZOSGmuncMr7BSstFN9lZ2Wa+wcXGun2UY7T2XaJjtdNttZtsVO2jbFlcbf2+nwox2fLNqhHnbaObvXTqtDduYe1sxkxRE79Y7auSVjjtl577gdu/wnx0/YKTlpZ/RpzVPePWNn1lk718/bqXnJjvmyna23Na87mus9zfW+nSEP7GyRjId2nsm0R3YGPVWdz+ykS5W/NVcZ+I/m/q+dTmUdPCrv4LdKDlKqOPjpVQfnqzlYX91Boxo6rumgfS2dq+2gfx0H66RRXQcT6znYK+3r63xDB/2aOFjQysGa1g4S2zi4J23b6Vx7B2eFDjrX0cGETg7OdNFxVwe7P3Dw2kc6Lx60tp/2DtDrQAd7hjhoN1TnZeEwxZB+w7V+hIP7MnGk1ki7UQ688sporZNz0m+Mg7Xy+lgHSTJxnGqVdp85KD9ePUzQtYk697mDAVMcfD7NQYUvNQOpOEuv0mSBgykLHfwinRY59D/soPJiB0vlggxc4mCTNF3qIE2mLnOwTzovd5AjVUIcXJRBoQ42yxthDj4wODAbHczIdFBoclDT7OCajLA4+E5mWh0clSi7g+uy3eHA6nRwzOXghsdB2SLNThJL1NdqB761qnud6pUB63X/NuheyuSNDp5td1CwW7l+dvBiv4M6hxzclDGHHTiOOChz1MFJ6X3MQf3jDuKl9UnFP6V7c1r3UfacVV9XHDS/7uDLGw663XSQJ9VuOQiTb24r/l0HR6Twnvq57yBS/pSRDxz67FZu+fqRg+NS54mDGLkp7z9z0Oe5g1XS4G8Hd2TBvw4+KeukeSUnRjlQ2Um3Kk7y5MqrTt6s5sQs/8iR6k4+rOEkqqaTUbWcvFvbyYk6TmLrORlb34mzgZOGryvGW4rxtpNq7zgZ9q5ivKf9MuN9xZAPW2l/G+1v62R2O8WQXu2drJBxHZ1s6OHk8YdORvRzktXfyawBTj7+RHk+VZ6BTl4e7OTeUKeeNZ3sEe9wJ+VHOFkkG0Zq7ygnU0Y72SedxzhZPtbJlnHq8TP1KBETFWeak/Yznfjkt1lOms52MnWOk5B5TobOd2Ja4GT6QieHpccip77rnXy/xIltqZP/ZPYy1S29lzupH+LklXAny2KcfJDgpG6q4qc52SGVLE6WygV5w+okXZ5JNYeTMLkqH3ucxHh1rUDni518W+Kk7Fon84V1TtZI0nonD6TSJicZW5Rnm5Pq36gXuSYjvtX8vndS7wcn/XdpNkfV2zEnaSedTDvlJPe07sVZzfB3J5OuOGlx3clzGXXbyep7mud9J3sfaCYPnfjF+rf6+8fJsYou6lZ26TveRePqLlLkkQRruni1lotttV2Y67j4R0rquahT38UtcTV0kdzIxS+NXcxo7mJ5Kxct27g40tbFR+1cjOngolVHF/M7uVjbWWu7uJjcVeslp5tifeSidS8X/fsob18Xl/u7GDfYxS5pM8TF+aEuBgxz8esIF1dHuRg+2sW38mKMi6/Hujguvca5aDfBxaefu8if4mLVVy6yZ7rY8rWLzNkups9x4Vzg4uWFLvotUh3SaLFqkclLXIQsc1Ea5mJ7gotKaS4uypZ09WB0cdPkYqzZxYIsF+ck1eZiqt1FrsNFmNPFSq+LBJ+LvX4XtfNdfLfKxew1Lk5K77UuGqxzMXG94m50sUwGb1JsabFZvX2n3ra7SPvehX2Xi2P7Xdw56GL8IRfewy4qHHGxWH6XgUddbJJmx1z0OOHixkkXZc9oZudcdP3NRfwtFxXvumh+34VRpj9wcVhaP3HpmUe5ZMAzza+cm3decXOyvJvVFdw0rOjGIENfdZNQw83emm4u1nazpY6bGfXcHJWS+m7GNnMT9Y6bH99143zPTX5bN3+2c/NDezfvdXDzckc3/Tq56drVTZ6Ed3Mz8gM373Z3U6aHm+SP3Fzt5aYvboID3Fwe7mbYCDffylsj3byQ3qPddBqn4wluvpnm5v48N1UWugmRbxbp/GKtkyqh2hvmJitcfUSo/ig31njFznCzL9NNF5Ob7RblznJjl9NWN9jcNLK7SZFH8qtD9bndfC/veVS/V/X73HQLuOle5Oar1W4OS8xaN7dk3Do3bde78UqFDW6WyKCNbppv0pw2u6n0rRvzdtX8o5ufdrjpuNPNmYOKecjNOml82E2qTDvipsYxN5FyXUYfd+M64WbhSTcbTynu726OXXLT8w/N8K6bazLynmq872b+A8V6qFiPFEueyLTHui9P3Yx55qb1X272/Odm28seUqt5OFjdQ/caHm7W9DC2loedUr6Oh8UysK6HzdK8noe/pV5DD5XaetjWzsO/7T2s6ujhYScPkzt7yO3i4ftuHs519zCgh4ev++n8Jx7eH6zjoR6aDvNwe6T2j9H+sR5ejPOweryHvM89lJvqocwcD3PlwHwPNReqHhm7SPWIZ7GHQUs9bBHTMg/Hl3tYGeLBEOrhgXQO93AtwsN7UR6cci7aw1dxHj6KV8xU9ZnuITrTQ1uzB69UsHhYIoOzPLS0ejDL1zYPJ+Shw8M+p4euLg+jPR5+lJ9zFa/UQ8gaD5dl2FoP76zzYJN1Gzx8sclD7S0evvnWw5ztHm7t9HBxj+If8WA5qlnJ18fU73H1dEY9yZRLer2iWq55SL7lIequhzb3VZ9UeKD9MvihhzcfeZj92MPrT7VOpj7zUPCXZvTcw66/tf4fzfNfD/7yXg5V9bKnhpfLtbwMr+3V738vf9X38lUDL/GveQlr7OXv5l5mtPByTFa29DLpLS+5b3u5/o6Xxe97adnay/+kT1svr7fz8kj2t/eyq5OXS128DO3q5Rv5r5uX7X28lMXLeTH29zJmiJcLw7xYRniZPdLLKek7yssaaTTaS4rEjvPSYbyXKhNU40Qv30nPaarjSy8R0714Znp5c7b2zvHyxXwvPRZ4Gb/IS2Cx9izxEirNQ738I8fDvDyM8PJrpOqK9/J2gpd5iV76G7ykJ6l3+SjFS+tML1vNXl5YvGBVXLuXYoeXuk4vd+Unl5eObvUc9HK7wMtvK7x8sN5LodTe4CVGbstnG9XzFi8Lt6mGb1WDHP9O/ezyMmufl6kHtO6Qaj2iWo96uSrlTnhZJP87pfhnvEz4XffhopdrMuqSF/cfmtllzeyql3V/ejl8Q3O852XpAy9DHqqnR16sMu+x+nriZYO88dRLhjyXo880v790L+Xhcy+3/qf6XvbxaVkfX1T0MbqaD091H0tq+LgoQ2r62CZv1fJxpraP9XV89KzvY3JDH91e87GomY+2bXwMa+fjO3m5g49POvr4p5OPWZ19nJDVXXzEdfcxtLeP4BDlGObj0ggftlE+5o/26RlAa8f5eDLeR/FEH10W+Kix0EeUjFvkw7/YR+UlPkKk3HIfL0J9GKJ9bEr30TxDuWRNpo9GJvVg9vGhxUeJ1Mvysc/qo6tNsew+bspuhw+Xx0d8oY/IEh9XVirmGh9b1/rIWuej/wYfG+SNjT5mbvLRY5uPPvt83D/oI/+wjz1HfQSO+Rh1QnM66aPCKR/vnFHfZ32clxbnfTT8w0eSPJKpl30ckDpXNQO5KxOv+fhZIq/7uCHtbvp45a7mfE8zua+ZPFBvD32cfOxj7RMfjZ/6dK987Crjp/LLfq7IiLJ+3i/nZ0h5P7YKfuZX9HNOTlbx81dVPyur+zlQ009RLT/j6vtp38DPj6/5+a2pn4Fv+GnZzM+c5n7OyIYWft5o6Wfmm36Oy5fv+Knezk+kjG3vZ5dU6egnVEZ28vODlO/i5+UP/Lzo4af/R34a9fbzVFb0Vc7+fuoM8HNXWg/zU3G4n2Xy3kg/TikzVnWO91Nvmp87X6m2r/18N9/PooV+ti3yY12sfpb42bTUT9NQPxnSO9zP4Ug/Ecl+QtK0PtOPw6Q9Zj+DLH6a2/38K+udfowuP2s8fo74/PTI8TMp10+3PD8FUjvfT6zckQkF6rPIT5S0Xemn0irFlhGr1d9aP5fk23V+3l3vp+wG5ZK3Nqk+abHVj1n+ldd2+Plol5/6u/0Y5KEc2OOn+17NQmL2+fnpVz+d9vu5ecBP+GE/o4/42Sltj/rxSeVjyi1X5L3TuqfnFPuSn36X1c8VP32u+Um5qRnc8vPojuLfVW/3/CTc9/PrA/X3UPN+5CfviZ/bT/2Mf6Z8f/kJytDy2TgqZGOrnE3Lqtk0r5GNWf6V2TWz2VArmzdqZzOrTjYnpW/dbNLrZTOjfjbPGmbzWqNs/R7P5ovG2Uxukc3nb2XTqXU2u9tmE2iXTdX22YTLdRnTIZvsjtlU6ZTNNRnVOZsd4uuSTaWu2ZTtm80gVEu/bF7qn02LQdnMGZyNaahyj1TuUdk0GZ1Nn7HZrJHG47JJkxmfZdN7fDapE7JJmppNgy+zqTcjm9oLsolels0tCYaonqhsQhOzaZOaTUVjNhXM2SyTP+T9rGzcUt6azTBbNu/Zs1niyOaSDHVmYw9mszA3mwXF2Zz/fyuy+XRlNmVWZzNP/lubzdl12XyyXnVvyMYi/8mATbI1m01i+i6b9T9lw75smh5UT4fkqN4f13xP6L30PanjUzo+nc0J6Xsmm7/PZpNxUa8y85LOS98/slkrzy/r/VXN5ZrWyHOZ+afWSMYNHcuJm3p/W3N7oD3S5KHWPNLxY71/ovdPtea51rxQrDIB1kmTlwJkyKyXA5yQvmV1XpqW03npWz7A3xV0vWIAKgUwVtVr9QBf1wxwSvrVCujvJsD/5Os6Oq6r43oBZtcPcPq1AAOaBdgo5uYBXsiAlgE2yfm2AV7qEGBrxwC/dwvwdvcAZXsEGPxhAMdH0ivAxd4Blg0M8P2gACNHBGgzMqBntQA7RgdoOyaAXyqPDXBNsj8L8Of4AIGJAV79PMDYSQF2S9UpAcZNDVD9iwCRclO6zA5wf1GAxKUBpiwLcEB6LA9gCAnwSBqEB/giIsBrUQGexQaYHhdgQ3qAZhkBTPKvzDUHOCufWAJslpZZAbKkjDXAfDknvzkCfOsJUM4XYHhOAE8wQMXcAMvliozMC/CjtMkP4JNKBepPRhWqR/EXBQgrDjCmJED7UvWyIsCelQE6rgoQtTrALflpTYCYdQHuyMT1AWI3Bti3KUC3zQEKpc6WAPHSfVuAYjn4bYCUHwN8tSPAUem1M8BqabQrQJr8JTN2BzguffYEWCtN9gZY/7Pu5z7dw/3q9ZB6lUFHAlw4FmDI8QDOEwGWnAxwSd4/HaDCGd07+eGsejqve3IhwHWJ/EP3QD67HCD3SoAaVwPclp+vBbh3PcCkG7oft3Uf7gZYeV/34EGAp3L0oep7rPpkxhPVJ32e6u/xmfK/nMO3sv2VHAKv5hBdI4cJNXPoUiuHuNo51K2Xw8H6OZQ2yKFBwxyS5LH0fD2H1xvlMKdFDhfezSGkbQ7t2ucQ3iGHjp1yCMqtzorTNYfYbjms65vDlk9z+H1QDs4hOSwZmkPbUTn45dXROVyXsWNyqD4uh6dTc/hqWg69vsjh+Zc5lJmdw6A5OWyTHxflELZE6+XnENUYlkP3iBzqRebQOy6Hhak5LM3IoVpWDjdlvDWHzrYc8iXWnsMkRw7zcnP4NC+HoYU5XC7OoU2p6pCwFap9VQ63V+dQsDaH++tymLw+hwPyeGMOX25Sv9+qh++V++ccZh7J4aSsP5pDs2M5vHlS+U9pHjLynGZ5MYeJl3Io/ENzvJxD/1vq5U4O3oc5VHqUwzVp/0SxninP3zk8+V8OG18K0vzlIAPLBSlXPsj3FYJUqhRkV+UgXaoFmVIjyAFpUCtIsjyRo7WDnKoXxPF6EF+TIH82DdKxWZDbzYMcfzfI5tZBXm4b5IK81z7IlQ5BqnYOclPyuwbZ/4H29wxy/ZMg3YcEqT80yJFhQXoOD7JaTo0MYhkd5D8ZNDbID+OD/DpFa6cGmTU9yMYZuj4zSKeFQWotUrzFQXosCVIiSUuDfLksyD8hQS5lBtmTFaSGLchdKXYolzPIY3HnBKkQDHJVRuUG2Snt84IEpFp+kFtSpyhIgqSVBjm5Isj81UGWrgtyWdpuCPLZpqCeC4PM+DbI1h+CLNkR5A8ZsVM1i39XkCq7g4RLyr4gT+WNA1p3JEibY7p2XNdk3IkgnU/qHlwIsk0cF4O8ckm55A8Z8Yfy/Kk8t4I0uxPk/N0g794PsuyBZisjHwYpfKr5PQ/S/39Bxrycyy7pUDYXY+Vc2tTIJbxmLp1r51K7Tq6eGXPZ0DCX5q/lUr1ZLtHyQYtcHrTPZWqHXFZ2zOX1Trk8l41dcsnqmstL3XLp0SuXvn1zOd8vlyuf5NJ+YC5nR+aydVQur4zJ5Q8ZMTaX2VNyOT03l9aLcrmxOJfPluTyk3RZmkuBNArNZUC4juNyWZWYy2qL9lhzsdtzKefIxe/KJVCQy+3CXK6uVR/rcwlKjQ25TNqoOjblcmJLLqHbtX9nLum7FG9PLnOP5DLwaC7b5MpxrT+Vy12ZdDqXOldyafAgl2SxPM5lwZNcfpfa/6hvyXiRy6/l80ipmEeV6nl0qZnHo1p5NK2bx9x6eQysn4erQR4VGuZxVe41yqP4nTy2t8mjVds8KrfL47P2eRR0yCOxo/bKF53y6NVZMbrk8a+4PsgjpHsecR/lsW9kHh+MyqPB6DxOjMkjdEEeCYvzmLYkjyPSa2kea6TJsjz2hOdxzZjHA3MeUy15rM7K43/WPObY8jgr2+yK7chjuTOPMa48anl03a+aA3m8m6NzuXnk5SleoWKtzKPzqjxqr1Zd6/KYtz6P8/Lthjyub8pj72b1viWPOlvzCPshj6478iiUoT+pzgN5ZB/No+qxPLqfyCP1ZB4xv+Xx+sU8Rl9V3j8V424ejx/kcexhHuse5dHscR5mKfNEMZ7mMeG5epfkf/Io+18eK8vls6ZaPvNq5DO+Tj4/S7e6+dSvl0+LhvncaZzP/ib5THsnn2ft85nRIZ9+HfNp2Skfm+zokk9O13xiuuXz+cB83h6Wj1P2jMgnYVQ+5rH5LBiXz9DP8pk4MZ+8L/N5Y2Y+r87J5/SCfMYsyWe3PFyWz5HluhaqPVImTHvC8/FH5BMZqdhR+ayIzmdrnHLE5zMwK59vxG3Np5Itn3rOfJLkiWQG80ktzufY2nz6rMtnvVjW5/PjxnyiN+czeUs+H23N5/3v9Ho4n7lH8zkvN0/kM+FkPh+cyifxgvr/I59/7ivHo3zCHudT/DQfx9/5XP0nn8cv8vmwWgHeWgVUrl3AB3ULKJFPGhTgaljAg/cLaNu+gOodCoiRgx0LWN2pgBedC/itSwFjhxWwV+qNKKD/qAI2yZujC1g2poDO4wroOLmAdbMKuDRbseYVMHxxAe2WFJAjU5cV0HN5AcPCCpgSWYApuoA2cQXMMxYQZS5gkqWAj7IKaGwtwCj/yhB7AX6HzrsLOLCqgOgNBdyVjzepLnmxuYDftxQwdGsBcYeUU44cLqD3kQKaHVUdxwoYcbwA+58FhNwrYOvjAt55UkDY0wI9OxXQ8HkBc18qpFXZQj1bF/JGtUK+qF1IVt1CLtcrZFf9Qjo2KGRiq0Iy2hTyP/mtbSHRHQq5Kz07FbJGTJ0LWdilkIvSp0chzT8sJL9nIeeHFdJ6RCF+qTZSe2TN6EKajtHasYXsGFdIzfGFnJtVqL+tQl7MLyRnUaH+nwv1/1zI+qWFLFmuWuTtSK1JLKR9WiEtMgu5aipkjLmQmdZCttoKqeQoJExuyj5nIStchWz3FmLJKeTOGuVdV0iZDapTRmxUbumwqZCEzYU8ErYW8vGuQooPFtLgUCHPxXdUOY8VEiV3pOlJ9SplThVS+2whVa9qFnJXplwrpOL9QiY8KOT1R5qXBJ4WEvtM/fyluTwvxPp3IREvF3FbSqsX8VqNIobUKiK7dhHV6xQRI/dlfb0imtcvYkzDIrq8VsSkN4o4IBmti8hpV0Rc+yL6dixio7TsVMTyzkWM61JEarcing4t4vNRRawaXUSTMUW4Pi/iq+lFXJ+lvfOLiF9QxJuLi3BI+SU6L58tLeIX6b5Mdcnry4tIl//JbyFFDA0tom1YkZ4ZiiBS+6KL+FOOWXScpTrkTatiSnlbESFyXT6zK650dyiuvO5UTJnnKuJ3Geouop2niJreIr70KZa/iE3iyC4iNFDEvpwinCVF5K4tYvr6IgZsKGKLuDcWEb6piFvy+eYi9stHW9Tv1iJM8vS7ItKOFvGPzDmmGR8v4ntpc0I9nCqi/UXFuFLE7ptFnLlTxLd3i7h3X3N/WES5x9r7THtl6HPtk7m1ivlN2tYpJq5uMZcaFzOsdTGP2xZzsl0xA9oX06xLMRYp/qCY8z2K2TisGMfwYnqMKmalZI4uZuGYYkaOLabTuGLqflbMM7n/eTFHJhXjm13MgiXF7FxaTMdlur68mFZhxVQLL2ZXQjEFicWsNhXTxVpMkTSwFfO3nLcX871DtTmLyZF4VzGVfcWMX6vc67R3YzHJm4s5u6WYQVuL2fxdMWN2qf6fiql6oJiWh4uZcLSYX2XVsWKaHC/GJItOFPOHdDmlXKeLqXW+mCmXFPNaMUPuFPPoXjF3HhXT+0kx66XF02JeeVbMchn/l/r9W/3+U0zCyyWMrl7C0Nol/Ci5dUqoXbeERPmmfgnvNyjBJ9NeK+GofNW6hK1tSujdoYT1Yu9YQkinEj7sUkKTriVc7lbCmV4lvNNf74eV8L+RJcwbVaJn5hKSxpYwa1wJrceXEJC7k0vYOaeEqssUf3kJ4WElrIopYW98CYPTlNuk3HLMUqK/4xLetpbgkghbCbdlkr2EQ2Jzap+nBLO3hCNrS3hzfQkOubmhhJ6bSmi2uYRyW0r4U1ZuK6H+zhKiD6qfQ4p7uIS3jiiuVDqquHLoWAm9jqs/aXFC8aX8SfUpN2TCqRL2y+rTJbxxpgSLXD1bwrhzmuWFEt67r5ofagaPS3BL5SclRModmfK0hMPy5l+qUQ78rRr/0fz+UzyxlCnl55dLea1iKRcrlfJ1zVIS6pTyRD6tV0qr+qWcaFjKkWalLOpUyh9S3EXru5aSIf9K5+6l/NOjlHo9Sxncr5T3h5by7shSokeVcl+OjS5l85hS3h5bSpVxpdyVvuNLmfx5KR9PL2X116UsWaD4S0opWVbKi+Wl7AktJT1c8WVXZCkXYkr5PaGU2lmlDLKVsl0SHKWcdpYScJcS7ylly9pSPOtKeXV9KdM2lMJG5dtcSpT02V3KRrm9V3l/0vHPpbx5oFSzL6X38VLNvpSWZ0rpdV7vr5Rif1DKrYc6fqxjafFE56TCU52Xz5/p/F/a87yUDeVWcLvaCu7UWkGfOivYKJsarNBviBVUabKCKJnWYgW+1iv+j+O6gG7qfB84jm/IDKngMGRjYziluHyRMWBDSgvFdcLYsNIWlzHGBIaUFvexXy1p3NpI06SatmnqLT7YmKClQIH/c/6H8zlN7n3fx25I7uXN/vEUD4jHMDCeDwbFUxIUz6Qh8XwYHM8p8fbQeFaOiufptHg+/SyeAdPjsc+KZ2BIPFdC47kWHk/EN/HkfBuPYk08XdbG03hdPKM2xHMkIp7u0fGwI54H38ezbG88qb/G0/dgPHsOxVN5OJ5pR+LpHxPPZ3Hx1B2PZ8bJeAafiufl6Xh+OR9P2O8SN0niqOI5Kpqq49kkFmriKRAabTw9dRLbEs++nHja5sfL90M863yytziepJJ4lBVSS6X08mc8U/+L59n9eFY9kB4exRP4WHqoiWfmk3icYkhtPCPrJTCpRQK73kzgk7cT6PtOAlWtErC1TmBAmwQuin1+CVz1T2BGQAKnP0qgvG8C/fonsGpgAtXis0EJOMRvgxMIDErgR/FSXB+SQOPRCbw5KYGWUxL4aZYcF2tCEgiZncCBsAQazkngtpgzN4G4RQmUrUgg/tsEGqxNIHtdAk0iEogS8zcm4BFjIxNoHp3APTFhcwIfbJGceyTOjwksPZxAsZh0JAGj6B0j9Yp3jiawW9SI/seklxMJ1DuTwLyLCXyvkB6UUn9KAoNUCVwWr9QJJOoS6KxPoJEhgT/FW7YENuYlsMSbQJGYUJSAQZzyJfC4OAG/8gR6/pHAttsJVP4t8/sngYD/ZBYi4YHU9yiBO2Lu4wRSahLo9iSBzbUJ7KxL4PDriQxqnchl0bZNIj+Lm36JZPon0iUwkW0dEznUK5HIDxJR907kfp9ElvZNlN+7RD7ul0jtgES+HJhIlbAPSmTg4ES5Fom8CpIYwYkkDU3k7nCJP1FiT0pE+2kipTMSscxMpO+sRNqEJPJMfD07kaCwRNrPSWS/qD83kfXi86WJlIv+yxOJW53ImbWJtFqXyB5RKz7bkIhD1ItMZK0Ii0qk016p8+dElv2SyNNfE1l1MJHphxJJF78flhxHEvlF1I9JZGRsIkrRLS6RD08mEngukQWXEzmoSmSjOpG/xFhtonz2Ezkm3tAnsl2UGhKZmZoo9xKJnBXTSyW+aFCRyG3R6obkFil/JTLp30Q6PJJzjxMJr0kkV8TWJjLjVSId6ycxq0USf72VhPadJHa0SmJl6yTKxJQ2SVz0S2KffxIvxI2AJGYHJnG4XRL6jkn4eiXRoV8Sd/onETcoiW2Dk3ANT6LzyCTujkoi7OMkNk9JouOsJBqGJPGnmDc7CY94LyyJ2hWy96skVnwr+cSN9UlkbkhieEQSmyKTMEYncWaTrN2dxIifkjAdSKL1wSS+PpTEzMNJBB9JIkE0PprEgtgkKk8kcflUEv1+S+KC6JqQxOuJSVxNkfWqJDJEgjqJThrZo00iUtwVOn0St9xJXC9IIskruX1JFBUnMbFE9pZLvXeS2Hk3ifX3kuS+OokxD5J4+EjqfpzET7VJvBLd65Jo/iKJ0pdJnGuZTJtWydSJYX7JHPFPZlNAMosDk+U3LZnVHZJxdUwmqVMyif2SeW1AMv+IRQOTMQ5K5szgZFoFJbNHHBom70fJmvGy5xNZPyWZf6clc3Z6Ms9nJDNrlsQOlWNiSZjkDU+m68Jkli5Oplg0+yIZ/6+TiV2TTPO1ySxfl0yp+GNjMnMik1FFJZO3I5knPyfT6ddkGh9MJkr8Lc4ckTpiknkmrh6V/LGS57j0cCKZSSclzsVk/kxJZp4qmXwxTp3MSY3E0kosYzIHxVJnMj1ykvmlIJkGhcloi5Lp5ZM1xclUlyQzo1TWlkufYmKV9FUtPVxJ5vrVZN69kcz9m8k4/ksm8kEyEx4l0/ux1CVa1yTzvXgmVj9JJqQ2mXvPk/nkRTI/vUpmbn0FircVNGupYKu4L0pbKZjSWiHf7Qra+in4Waz3VxAeoOBEWwVvt1OQ0FFBi/cVfNhPwdcDFMwaqCBmsIKmQQr6D1UQOExBveEKTo5S4ByrYO1kBRNDFJybreCHUAUr5yuIXKxgxOcKun8hsb5UsPEbBd+vU3B9vUI+3wqaRyq4vEmOb1Fg2KbgwD4FE35WMPtXBdsPS4wjCipEh1gFH51QcPOUglFnFLx5TkH6BQVNflPwj3gZL3UnK+Q7XEGwSsHrGgVLtVKjQXoTvSwK3FYFR+0KsvMUHMtXUFUoPRYp6ORT8FqxQp5DFHxcqqBfmYKAcoV8dygYfl3B77elr7sKjt9XsOuB5HioYMYjBYmPFXSpUXBEbH6iIO2pzPOZgr31lHzfSslz8U1rJaFtlGSLHv5K3gxQUhWoZHpbJW27KJnSX8nAAUr2D1TScJCSu2LhYCV+wUpyhynZPVLJ4o+VBExRcmeqktkzlWSJkbOUHAuReLOVPBZfhEpccWSukmXzlBxYqES7Ukn3ryXXt0oOr1Vyb52SdhslR6QSb5SSidFK+mxSEr5VyeqdSrb8qOTjg0oCDyv5WdQ/oiQ/Ron+qJIPY5WsOq3EnKzkJ6WS9SlSj5inUso9nqwRH2qUtNYqydErGW1QcsIo9ZuUXDMrCbFIfTYl951KFuQrMRZIj14l+8S6IiUen5IPSpS0KpXZiROVSux/Kon+W+ZyX0nRAyWTHirp+0jJBRHwWOoQ42uV9H6qZG6dzLh+ChnNU4h/J4V7rVKwtUnhd78UlgSmsLFDCgs7pvBTlxR076dQ90EKc3qnsLpfCrP7p6AakELPgSkcF7WDUpgVlEL34BR2Dk2helgKLUalcHl6Cu1npPDPzBQWz0rBJ1JDUug/O4X9oSk0DJM84q5YNCeFSXNTMIuL4SnUn5/CueUpfBORwg0RtjGFHDE6MgW1eD8qhZMia4fUsEty/5zCl/tTeONQCjvEl4dTmHEkBZcYFpPCu0dTeBybQlWcHD8m70+k0PxkCs7TKQw9k8Ln51OoFM4LKSReTCHmUgorE1N4oJS/KSl00aRwRDTVyjGxQpdChUjXp8jzkpw3ynnR1CR/02SNVY47ZF2GvM+U4x45JpoWyV+xwif7xafFEkM0K0thq1hZLscqpIZrKTz6J4UvHqYQWyPzfCJ1P02h23Ppr05m3kTF7DdUZInslir2tFHxjZ+KGyLMX0WOGBOgolegilMir72K0x1V/NFZRX4PFT++r6JeLxV/isIPVJg+VBHwkYr6fVR4+6oIHKDi7kAVRYNUWAar6B+kot0QFY2CVUSJ4qEqokeqKEPFtPEqHCJhgoqYKSqSP1PJb4uKESEqlKLHbBVvhUqtc1So5qo4Ea7iw+UqjF+ouPiNioZrVPjWqkhdp2LAehW/blDROELii6UbVZSKKZEq/helolO0itc3Sb4tKrpsU7Ftu0qehVXs/E7y7VWxe5+K7/ermPur9Cw+PKTirGhzWMU+8UqsO6LijpgXo6JALDyu4sApFfcvqFiVLPWlyCzVKm6KXI0KrVbFD3rZZ1DRx6ziX4eKozkq3B7JVyhz9qnQiF7FMmPRqkTFXvFCrC1VEV6mgnIVH1XIfKtUbBAlN1Qc/kPFu3dV1PytYuR/Kt65L9dRfPNA8j5UoXukkt8rqb1GxUtx54lcp6dybZ7LzOok75tqJrRSYxJ9W6u5IALbqPlFRPqp+Vt8EqDmUFs199upWdFeTYVI6qhmVlc1lt5q4geo+XywGsUQNf+MV3P4YzXdpql581M12dPV9Jqp5rS4HaKW+y81BaJPmJqGcyWHWByupljsWqam5Fs1U9ao6bxOTbP1araJh+LzDWpmRKgZvlGNUvSIVPNdlJob0WpyN6mpt03Nn+Lkz2pa/qLG+KvEPyzxxT/CGqNm0FGpLVbN1jiJKb45LXvPqNGdVeN3Xs2GC2qKLqrZ/LuaH1RqXop1ajV3xHyNmkIxUavGLPrp1FwS7fRqDojGBjXR4j+xzKimTEwzqXGIIWY1Ry1qWqSqqRFZVjWjbGr2OtSsTVdz0SXH89SE5Mv7IpmTmOeTOYkJxXJtRN8SWSfalqrZLxqVqYkS/4ll5ZJPTKuQfGJIpZpE0bVKclZLbBFyVfKKUdfUnLouuW9I/bfVjL6vRiPWP1Kz4LEar5hUI9dV9H+i5jfRvlbNr6LJUzWbxH2x4pma5Dq5zi/UxIldL+UaNNLw9psangvP2xoM72gIbKXhF/FPaw1T/DTYRZC/hgQRE6Bhe6CGL9tqyGqnYVR7Da06aljXScMd8VtXDcu7a8j9QMO53ho29tHwST8NVjGov4Z4cWSAhmYDNTwSXwzScEWMDNKgEu8NkXjBGm4P1XBvlAbnGA1P0VDyiYbBUyXfDA3e2RomhWpIFZfDNHSYo+Gg2DJXwwOxMlyDa56G4fM1tF2mYb/w/0ZDg2+l/vUamm+QHkSNuBqhIXujRn5fNPSK0rAvWkPRZg1Nt2uo/EmD8hcNJ/ZrMB3ScOmwhgNHNDSJkR6PytyOaxh/SoNR9Dktuc5o6HZRQ61SQ5hKQ57QqzV8pNFwXvys1RCp07BUr2GqQcMus4avLTKrVA0BNg3vZsixQg2rvbK/SPb6ZG+xnCuRfaWyr0zOVWvgqoZh9+WaPdTwxyMN/Z5o2PxUZlJfy+UGWg411PJ6Iy2TW2gJeUdL/TZa/hbFflps/loSArQ8aavlo45aAjppadhZS/C7Wr7toeVkHy13+mlZ0F/LxwO0DByo5XfRaZCWZoO1fBmk5YrwGyZxh0tcAVoujNdi+VRyT9eydYasmallVIiWXrO1/BiqZfEcLfeWapm+XItyhZaeKyXuKi3+67T8LEo3aHFEaDkWqeVWtJbMHVpW/qrl1GEtrY5o+StGizVWy40TWjad1bLinJZK0eqS9JIg+RVyTCXHxHS1Fpd4Tyv7xV96LXlpWi7aJGa6ltZuLaYCLe29MqciLVvEQ/GFT0u1yCrWcqZUeizTsrFcy/MrWuZd0/Lynpb197UsfKDlk4cyx0dauj7WclS8UaNllxj/VOLVafE21dGupY5fxeetdVSJzDY6zvjr8AvQsbStjqHtdRzvoCPmXR0tuun4qY+OT/vrGDZAh0L0GKij5SAdL8S6wTr+FL4gHTeH6/htlI4x6P7/X+/xOgIn6IieqOOeqJykY98UHX9P1VE3Q8f8WTq8Ii1ER/xsyReqY2eYjlrhmatjfLiO9vN1PFogMRfrOL9ER8BSHY2WSUxxT4xYqUMlIr6Uer7RMXidji7rdRwVTzfo5H5NR/hGHfnCHKmjf5SOw9E6mm3S8dVmHaFbdOSKcVt1NNmhY9YuHaN269CIs9/piPpeR/leHRk/6EjZJ/X/pOPOIR1Fh3VYj+hIiNHR9aiOWLErVnKKb+J0TDyuwyJqTunkvltH3hkdnNXR95yOS+LgeR0hl6SnyzpWxutQJ8r8k3X8q9CxTKmjtUZ60upYrNMxVS/XwygztuiwpeoIStPxlk3HIKfMTWzP1THbpyNHjC3WoRcXSuT6lks/FTq0lTo+rJL5X5VreVNy3NJx976Okgc6gh/peKdG+qinx/KOngEt9XRqpad5az1z/fR0DNSzva2epp31rOqiJ6+rnm099Dz6UM+4Pnra9dPz5QA9V8XYQXr04tcgPVuG6LkSrGf2UD1jxuj5YryeAx/Lsel6dDP19J4l70P0bJ6tJyRMjs2RvwvEMomxXE/blXr6rJXYGyS2CI3QkyvGbZTjkXouifZRel6P1vNYfLVJzm/WwxY9fbfq6bdbT4fv9NTskbq/1zP+B+nnFz2/H9BTe1BP+GE9E4/oSRUDY/T8T3Q+queNWL1cR71cQz1/iMJjerqc1PPmKT27xeSzeqxi8Dk9757XEye+u6CnTiy8pCfpsp5uv+s5Jloq9KSr9PTU6OW5Ss8+UU+nZ6NYqtdTJhpY9CxP1dPIoWd0hp4mmdJ/jh5jofThlR6K9BwS233Si8gvkWtUpiemXE+LCqmzUk/8Fanvmp471/XYbur5646ek3/rGX5fj99DPT+JBo/0/CeWP9ZTKTRP9HxYq2fTMz0PREidXLdXcr0bG7j5moGjzQ2secNAt3cMvNPSwOLWBkpET38Dp8S+AAOudgZGtjegFis7G9B1NbC1u4GufQ1818/AwgEG7AMNnBhsoGWQgR9EWbCBT4camDnawOgxBrSi91gD50XbcQYOiNcwsEU8El+ON3BNhE4wkCuMEw38NsnAjskGakX4FAPx0wwUzzAwZaaB4FkGFKLVbAP1Qg1EiH/E0jAD5eKzOVK3GDFX6ha9wg34zzOwab6BkIUGssXYRQbaLzFwUDRdamCbqBGrlhm4IfKXG5iwwoBFDFhp4H/ijS8M3P7SwCerDCxZIz2uNfD+egN+Gwz8LBpGGOT5wcA9sXKjgSoxK1LyiTFRBvTio2gDF8XBTQZe32zgsbi+RXJtkzzb5ZrskDw7DewWz8TtXQYW7DZg+87AkD0GksSJ7w38/YOBnF8NHDos9R8xsF08EV/HyLUVc48aKBATYw2kikFxMkPR9ZiBWPHWcbl+ok6sPWHgT1F80sDUUzLb0wYizxn4Vyw/b2DURblWl+Ua/W7AHG9gV5LUozTQXSXXWy3z18j8xVKtzF+4dAY+MBg4K/YbDTQ2GdgsHojDVgM7bXJdRZBTZphlYFyBgb6FBjp45ZoXyTnxjc/AvGIDXvFxiQGrGFxq4FiZfFbLDewVL4WqWq7rNQMd/5DZ3DVw7oHU+kg+U4/l81RjIE+Mf2Kgf62BO8/ls/pC+ntpoLKBkcyGRuJaGFn8lhH/VkY+b2NknL8Ro+gXYOQ30THQSPO2RiZ3MPJvFyMVXY1ouxnZ1tPI272N7BHD+8n+AUZ+EZsHGrk6yEjoYCMEGTGJy0OM7Bpq5MfRRqLGGJk1zsitSUa8HxuxTTby+iyJJ2rEzRCjPO8YSQs1MjjMyLtzjLwz18jSeUZc841oFhj5YJWRs6LJaiNh3xqxrDEyYK2RLuuMvLXeSJ34a4MR50YjDzfJuW3yfqe83mvkyx+MqA4a2X9YXscYuSY8R41MiJV1cbLuhJFPT0meBCO/JhnZmmzkhsLIXKWRVxojy3QyN72R0QYj7UxGVlukj1Qj3W1GWtmN1HcY+TbLyG1h8hr5vcjIm8VG1pVIbFFaKvHLjGQIdbmRXhVG5lwxki9CHsrcH8u8REyNkTeeGNktnou1tUZKnhq5/srI8iYmbrcwcfptE5tamnggBvqZ6Opvomc3E226mzC/b2LJRyY+62NC29dE734mLognA0zMG2TCKxRBsn6IiVPip2ATnw8zcVWYR5gYMNJE7CgTb402sUe8FOVjTUwfZ8It5C6ObyaZKPrYxM9TTTSaZuLYTBP/hJiomG0iK9REnzkmLold4SaeiYXzTZxdZCJgsYkmS0xsFY/FqqUmCpaZCFphIkl0X2ni6GoTBzeY2BFh4o+NJnyRJpTRJiZuN9Ftp4nj4oddJsZ9L73tN7HgkKwRTWJNPBLX40ykHTeRe9aE6ZyJvy+ZaJtiYrXaxC1h15oI1pl4T2+isdHEZtHKaiLKZkJTKHl9JmpFeqmJYWUmUsRrlSbm3DKx956JiPsmjI9Mcr1Mcr1MvPnExPpaE0ufSt91Jo68MOGqb6Z3QzPNGpvZIW69YWZ/SzNNWpmZ7GdG4W9mc1sz19uZSepopkcnM190NRP2rpmJ3czce8/M7F5mVvQ1Y+pv5n8DzMQNNPNqkJmNg838K6qCzMwaYiZH9B9q5nfx/XAzy0aaqRSG0WaOjjXz5jh5PdFM5lQzS2aamT7LjFvoQsxcmm2mY6iZI+KNMDkXbmbUPDm3VNZ8YebiV/J+jfxda6bDOjNrN5jl/5eZxRFmPtsoa8SoSDkXbZb7TjO7NsmazbJ/m5k+v0js/WbKD0ruQ2b0h810ijETI9bHmlkaZ6ZCzDhm5uUpM2PPmel8wQwK6V9tZqXGzBUxQWfGIroZzLQymrlvMtPTJXPMMbO6wMz8QjPpXjPnfGamlZvRVJjZWW2m9KrUcV3i35GY9yTmI4n32CzfjWb5bjQzqNZMonjw3MycF2ZO17Nws6GFpk0tbBed/CwcFW/5W3gpqgItmNpZiG9voWVHC2ldLawdZOEvcTnYwr/DLSSMtnB8jIUG4yycnmShZrKF+VMsLJ5poUy4Z1kYHSJxQyVumIU9otVCCx8vtTD1SwsXVllosdrC0m8tlIuxay0YRdx6C3s3WIiMsMjvq4UPdlo4Lw7ustBstwX9XguDDlj46aCFRocshB+x4IixMOyohXOxsuaYhR2i7ISF6SelDtH5jIX0BKlfaWGGysLvGsmjlTw6C/f0Fq4aLOQbLUw0WehpsdAkzYLGYeFiuoXJBRbaFsmsfNJbiYXMUguPH1r4+pGFeY8tFIn0GgvqJxYOP7Uw64WFHNH1rVTsrVMZ2iaVFNHWP5VnAamsDUzlL2Fsn8qDznKsZyrl76fS/0N53yeVT/qn4hDDBqSiEs0Hp7JLPBd3g1KpGJJKdnAq7w5P5eHIVIaPTeUwqfg+TcX5WSq9Z6RyUcTMTOXNWam8FP+GpJIXmkpqWCpJc1I5PTeVbfNSubZc6lkl+b+WeGtS2bQulZvrU/kwMpULokNUKm9Ey94tkv/XVGYdTpV77FQSRZvYVGriUll9LJXGilQua1KJ1abKTFOpp08lSnxhkBzCbkpld5rkdKWyKFPqK5LYvlSOCE9ZKkuvStwbqXS/mYr3nvTwUM49SmXP41Q21qTyn1j5JJXgZ6n4NUqjVYs0OrdK40GbNK77peH1T+OTgDTUgWnsaZ/Gfx3SCO6SxuD301jTO40mA9PIDEpjzJA0+gen8T/hnCh7Pk2jw4w03pyZxiuxcZbsFZ+HpHFVhM1Ok9/pND4OTWNoWBop4vycNFqEp9F2SRpBn6eR+k0aSzekYdmYhn90Gj12pGH+Po2Tv6ax+EgaWTFpjDuaRkKs1HE8jSdixqk0tqnSqBV/qmWdRo5p08gWifo0uhvS2G5Ko8Ii8WxpvFeQRjNvGrvE+qI0/hbLfWnkFacxsSSNNHGuLI0NlWn8I0Kr01h5K43h99KIfiRzErraNPo8TeOy6PwsjTjR8nka+0TDujRuvUhjwcs0fmpoZUsjKwGtrOxsbWVdGyvL/azk+VuxBlhRBlo519bKoXZWWrS38p2I6GBlZUcrYZ2sTO5s5VFvK2P6WVkcZGXmECuDhlpJEnmjJcYYK5rJVqZNt6KfYaXrLCuNZ1u5Eyrrw6xkz7HCXCtmsXyRlV7LrOxZYeXeSiuZa60krLfSbYOVk2J/hJXtG608FX9FWpmwyUrIIStDjlh5P8ZKu6NWDov/4qykn7Cy+pyVD5Kt+NSSX2NllFZqEP/TWTmut9LaYOVn0cRo5YXdSs8CK3Veq8zcSkGx9FZiRV1qpXeZlbcrrDSolPnUWPlbVD+xElpr5eOnVlTPrFx8bqVjnZWsljbGtbJhFgF+Nnb529gQYGNloI05bW107WOjST8b28TSATbyBtpIGWzjQpCNDkNsxIi3gm3UH2ojWjwUt4bZWDDcRvfRNk4JxwQb5VNttJth47DYM9NG5CwbX4bYmDfbhivUxugwG/FzbHSba2PHPBvr59v4R/y4TPaskj1f23Cvscl3sA3/DTaaRtjYKZ6L9RttXI20URhlQ7vJxrEtNnr+YiP8kI1phyW+GH3EhkHEx0iOozZOCr9YiRFnY8VxG1dE2Akbw0/Z6HPaxk9nbTw5Z2PiJRs//M/GOaXUnyK1iD0qG/XUNqLEAzFfa6NYfKqzMdBgI1H0MNoINNk4KJqbbURYbEy12hhls9G7yEacz0bLYhtbS2x8W2pjSZmNCjGxwsaHVTY6Vts4Kn64IrP9U/I9sFHyyEbmYxtna220eGbjZp3kfiFzeWnju4Z2pr1mJ+INO//52fnc3851ER5gp0hMDbTjEqPb2jGI/u3sJIju7e2cEv4d7PwqmnW0s0vUiYhOEkt83lnidJE4YmpXOxli9LsSR/TvZidedO8ucYR/D4kjmvWUOKJO/PeenWvvy/5esu4jOd5XjovwARJnkMQRAwZLPSJgiOwXzYLt7BYvRMRQiSG+GCY9ifDhdnxi2gjpSYweaccoBoySGKLHaDunRcAYOwdF87ESS3yB7Btvxz3BzpiJdgZOshM5xU7mp3YOzbQTFWLngSgJtfNZmJ1xc+yYxeC5dpLFe+F2zol28+wcFm/Ot/O9qLfATrR4KP5YaGfhIjulYsZiOyyxE7TUjkKcX2bnrRV2Gqy0k7LKzgdf27kUYac2ys7daDtVm+yEbraTLyZvsdNnm52u2+38ssPOjp12eRa3s2K3nQP77DT9Ufo8aOe7w3a+irHL87adBUeldjE91o4lTmo9LvlO2ll92s5t8eEFO1t/s9Mm2c5rCrmOapmXVq6Jzs49o/RskVkIc6r0aLPzY7adNbl2eS62s79IPgclMr9SmXuZnaQKO0NuSq135Vrel9k+tDPvkcz2sR1Tjcyq1i6fU5nTU5nRMzuPntv5us7O0HoO/m7swPm6g+7NHbx8wwEtHRxt4+AdPwdLAx1yf+cgv62Dkx0d+HVy0LSzgxtd5e8ABzvFp0EOzEMcDAp20H6Yg80jHNwZ6aBylIOPxzj4fZyD/ePl9SwHDvFuqMQSB8IcNJvj4N5cBxcWOahe7uDB1w5WrXYw81sHvdc5eC3CwcpIB3OjHBSJadEOXGLMJgcmMXCzg7NbHLTb6uDPHZJzpwPPLgfa7xysO+xgxRHZG+Ng6lHZJ4yxsifOQZI4e0z2HXdwRLx5wsFesemkg8diyWkHs884GHHOQbcLMpdLUovCwecpDq4Jt9rB+zoH58XbBgf7RCOjgy3irslBmMXBlFSZq0iwOjhkdxCd7qAiw4HKK70VOdhQ6uCLMpmlmFfuoFhkVTiwVDoIqnLwQbWDi6LjFQex4uk16eWmgzV/O2j7UGp+JLN+LPWKb2oc8nviIP2pA/0zB/2fO4gX3escnBaBL6QG8eiVg8X10/m4YTojGqUT8Fo6372ezisxq0U6t1qnY/NPp2vbdPzapXNAvGifzsYO6dwXtzqms7BTOhO6pLO/ezpNe6Rj/SCd0gHpzBiYTu+gdLoMSee42B+czq6hsl9EDEvnnvhyuJwfK+eF9WPJNTOdPiGSb3Y6J0SzsHR2i0XhUs+8dJovkdrE4uXpjFybjl68GZHOXtFgYzqbRcamdGp3pDN2TzqpB9K5dDCd1ofTqTsieWMkr7h5NJ0FsemcPCn9nk4n6ozM4EI63X9Lx5iczjiD7LHIntR0hqWn064gnRixrzCdq750wovT+bQknaCydJTiYnk6nStkT2U6r1elU3Y1ndxr6XS4l876h+lcf5Qu9/vpBNemoxK9n6bLvZT0+Uz6FH7Ppdc66etVOpPrO7nW1ElqCydt3nbiaeNE7++kf4CTBNEj0MmRtk4atneyRdSKtR2c/C1WdHRyVSx+30libyefDXLCYCeqICe9hzj5TRwY6iRquJOH4s4IJwWjnAwc6yRJ/DTeiTvESVCok85znBwTTcOdtF/mpPEKJ79/7eTbtU7GRjhRbnRyKdLJ8SipM9rJ11uc5G9z8uVeJ/8cdGKNcaI+Kntinbwb5+SUOHjMyffHndQ/4WSzqBGpZ508+s3JmAQnL5VOHqQ4ma2RusQnWifvG5x0NDrZaXay0eIkwu3kxwInTQqd3Cxyyn2sk0klTnSlMqMymU+5k7Ni0nUn7f6Q9/ec/PdI1j52UlrjZOYTOVfrxC76P5Pzz2W9iKlz8vYLJ9tfOnkm/nslaxtk4GiYwbkmGTxvmkF5C3n9Tgb322QQEpCBsW0GcR0yMHXPYHevDP78MIMh/TL4dWAGLQZlsEfcDcrAF5zBp0MzGD8sgzRxamQGh0ZlMHFCBu0mZ5A+PYNdoRlEhmVQNTeD0PAMxs7PIGhBBr8tlHiLM7i6PIPTX2Xw8boMBmzI4HxEBq0iZV+U7IvO4IH4elMGSzZn0HVnBvE/ZeA8ksGgoxl8EJtB57gM2hzL4ICIPpHBtyczGHoug2e/ZfDl73JekcFyjdSqzSBLJ7XqM9AYMuhuyuCIOYMfLdKzXda5MvBzZ/CaL4Odok48KM7gdkkG7vIMLBUyg8oMTlZn0PBaBlvFuusZ5N3K4LP7GQx7mEGPxxmcFUdrMvjpicSqlVji62cZeOsyGPcyg1Rxqr6LW01clL/m4npLF6WtXDjauBjo7+L9ABfHAl3sb+uiWTsX9dq7iBYrOrqoGuwiLMgFwS5ShXqoi+7DXTQZ5SJitIv7InScC9dnLizTXfw+08XhEBdvzXaxPdTFM/HVHBdT5ska8dFCF4GL5fXn8vdrF6vWuFi81kWlCF0nOTbImo0ujkS5eDvaxY9ixyYXS7a66LNLcu92cUa89r2LpftcFP3oouVBF1GHXfx1xMXyGBdXxfRYFxPjXIw45kIvko675PvJxfzzLmZecBGkcpEieqtdXBanNFK3VurWudgnGuulfvFcRBikT7HK6OK2WGKSuYgwswuvmGZxyf2EzCjVRZoYmuZCI/paXcSLHjYXZ0V7u4uj4meHi9fTXewSL0WU08UjEe52sSffxZMCF2VFLjw+FxnFLsaUuDCLoFKpWfQuk5rFu+VStwiskNrFW5VSu2hcJbWL5yKiWmoXq65I7WLJValdhF2T2sW061K74IbULrQ3XfS75SJBnPvDRextF63uuPhFRP/l4tu7Lg4+cvHGYxeNauT6ig1PXNwTX9W6+EMsfirXU4Q+c1Eopj534Rbj6iSHGPpC5iP6vpT5iLOvZDb13BwVLeu7edXAzeOGbu42crOisZt5TdyUiBMt3Hz1jpu0Nm6G+rnRiAR/Nz0D3JwTHQLdxIpWbd38Ipq2k1hiU3s3NeLvDm55PnZzXUzu4mZ0Vzcm8W53N4E93LzV082WQW7WDXbzn7gV5KZiiJvZwW4KhHuom+DhbtSi7wjJMVpi4Wbwx24uT3Zz6hM3Taa5GRniZuBsN5dCpeYwN/5z3Lw5180PolG4m/vz3CxZ4GbOQjfjF0s/q93ErXWzf52bZuvd1N/g5uZGyRslOaPdxG+R4zvcuL6XnD+7ufGrm7FH3JyNlR6Pu/nkrMzukvT9m9SldPOdRmJo3fyrc7PIIHGMbvqluuloddPA4Wavx83tQje+IjfZPjcjStwYRHKpmw/K3Jwsd7Ojyk2deFjt5upVN+k3ZF433aTcctO6xk3zJzKrWpnTUzdhdW75rnGT9cLNxfqZxLydydrWmfwjbrbJZKFfJrP9M9G2zcSvYybF3eRYPznWPxP3gEwSB2fyfpCcC86k0bBMnouNwzO5OjIT55hMRo/NJGtaJi9nZ/I4NJOVczJZMDeT/PBMxs3P5L1FsndJJrfXZ5KzMZNJkZkYozJRRmfSe1Mm3TZn0m6L1CV+2ZpJ022ZfCeebM/k1c+ZjD+ciU3oj2Ry6WgmXWMzCYzL5LB4+1gmP4ldxzP5/FQmFaczCT2TSeZZ2Xcuk14XMzmpljXaTGr0mawxSN+iwpSJPUdyeTOpLskkvTwTU0Umgysz5Z4zk+bXpL9bmUTezyTkcSYFgieZDKvNRCeSnmbS5bnEFgF1mbz2MpOwhllo2mSR4JfFe/5ZXBCdArI4LvwDszgo9rXN4kW7LKLaZ/FIfN4xizsfZjG5bxZ9B8jaQbImKIuXQ2RNcBb/DJU1w7KoHJ6FckwWzSdk8WBSFmnTsnhnVhb/hWZxOyyLpXOyyAuXvIuyKPpC9kRkUbExi9DILLzi06gsssSE6CzsYuSmLIxi8GaJK37fksXZrVk835nFxl1ZPBR3d2fx/YEsZsdkMT42ixFxWRiE8lgWvY9n0f5kFrGi9aksWpyWteL5Gdl3TmLFS35VFtkayaWTXCJFn8X/DFn0MGZxThwzZfGrOYvGqVnsEGusWSyyZ5GTnoXalYW2OIv+JVn0Ks3iZJn0W5FF/aostogN1Vnob0n+P7OY9FDmXCszfprFrudZvBL/vZDjLbPp2yabC37ZvB2Yze622dRrl81mca99NlO7ZLOjVza9BmXTakg2+0Xz4Gy+F9uGZvNcPByWzTfDs/l8RDZho7Lls56NaUY2nWdns2VuNqOWZFO+Opv49XIsIpuAjdkcFvWjs3kqNmzKZsHWbBJ2Z3P3p2w+O5BN8KFs+h3O5uhRyRcn+cS3J7L54mQ2xaezGXAhmw8vZrMsKZuroqdW4uqlB0M2P4nvjBLfJPnFaovUZc0mx5aN057Ni+xsanKyyS/IZkphNuO92RiLsjlRKvmrs1l0VdZfyyb1Zjab/snm/dpsLomuT6WeZzKD59nMa5BDTPMc1rydQ0mrHPJb5zA4IId3OoiPcggfJMcG5zAlKIfxQ3JIGJZDlxE5tB0p+8T+UTlcmprDD9NzKA/NwRuWQ86cHJxzc7i7IoevInMI2ZRDocjenINlqxz/QWIclhhHZH9MDi2O5rBX7IjN4aVYdyyHVcdzWH4ih7SzOQT8lsPahBwGaHLoqJdYRfK6LIfL5Tmcq5BjlTn4V+Xwc3UOdVdz+Pd6DvNvST0i8L8cmt+XeI9zKKrNIe9pDpOf5eAS457nYBUj6qTnFzmkiC71cjlaP5ebr+cyt1kuh1rn0tA/lzoRGZDLY7E2MJev2uayrF0u14S3Qy4fd8olrbPs7ZHLtH65KAblEhCcS8uhuewdlsuO4bk8GZHLX6Ny6TY5l2bTJO6nuSyclUtYSC7u0FzGh+ViE+q5uXRYIOeX5FKzNJchX+cSHSH7xbqNudwTX0dKLHEjKpf8zblM2JrLqG25BG/PRSv278ml9odcxhzM5aMjubwXk0u72Fx+jcvlteO57BbPT+QS9JvUlpzLYnUu1aJAm8skfS5OMdaQS6oYZsxlkEliWHI5nZrLzCzJlyN58nLZ55NYxRKrROZTmssjcac8l+UVufiqcplyJZcBN3KpuCd93s/F/Fhm8ySXnk9zOfksl7bPZWbizRe5pL+ex56WeXzun0d4YB5BnfLo1zmPbl3z2NUzj4ED84gflMeh4DwaDc9j04g8Tk6RtaF5TJ6bh2mevF+cR83KPD5cnyf/R/N4KyqPptF5vNiUx5PNeVzdnof9uzzMe/K4cziPmbF55IupcXk4j+Ux+GQeSafy+OB0Hkvi8whNzEOpyuOYLo+Whjyem/OItOSxKi2PP8VNax656XmQIbVl5dE+N4+1RXn8J0LK8hhwJY8z1/M4fDOPJrfzKPovD/d96ak2j7Mi5lkeb9blsayhh2si7m0P77T0sKWNh0g/DysDPSxp6yG0vYfpHTykdvaQ+K6Hzj08lPX3MHuAh/GDPQwK9pAiEod65JnAw9GRHv4b7yE2xMMvoR72hnloMsfDLlFvroet4rmoCffw9XwPU5d6MK3w8N6XHg6s9rB9jYfatR6+2uDhRoSH8EgP3igPmZukhi0eDFs9LP/Fw+RDHvrGekgSv8d5OH/MQ5fjHtqf8LD/lIdtZz1cv+ThQoqH0yoPARoPLbWSQ7yh8/CjeF3vYY9oaJC8YpPRw1MRYfLwSKwxe1hl8fCnmGeVWh0eJqV70Lo8HMzz0Dzfwzc+D3+LL4s93BbLSySvWFTqoUqEl8msyqUHMb3CwyeVHiZUeUgXY6o9pInhV2Ruf3hofdvDZ49kzWPpV4x5IueFsdaD4pmH+OceLtV5ePeFzLVBPrsa5lPdLJ/w5vmY3snnvF8+nf3zaReQj19gPvva5fNf53wqu+VzqU8+3frmc2hAPtuC8nkYnM+qYfkUj8pn1uh8ns7I54/Z+VwLzWdBmOwRJXPyCZmbj3VBPkMW5XNqeT6+9flM3pjP8Oh8gjbloxH9N+fz0ZZ8uUeV3DvyObwzn5q9cj5Gjsfm835cPr+Jc8ckxvF84k7k438yn5an8vnxdD7fn8mn0dl8np/LJ+p8PrkJ+bQw5fOdOZ8GFqktNZ+/bfkkevLpUZDPBbG5PJ/HFfncr8wn7Ho+n9ySOm/n0/duPu/+K3Ge5PPv03w+f55Pfr0CptUv4C//AsLbFVDUvoAZHeRYxwL5/iwgqXsBhz8o4N6AArnXLyAsuIDCoQV8NqyArOEFOEcUYBlVQC8KeGdyAfNny/mwAqbMlfNiUngBGYJ5BYyaX4BhQQEDFhXw+5ICZkcUMDmqALcwby5g6JYC1FsLUGwr4PKOAs7vLKDD7gLa7Clg248F+I4U8OnRAj6JLSBTTIyT/GLcMYl9vIBhJwoIOinxT0n8MwVcPFvA2XMFdDpfQLsLBbS6VMAPlwvwagrwaCW3voDBFsllLaCrvQB/ZwG/ZhTQ3F3A8+wCQn2So0xiVxQwsLqAFNH3SgHdrhdw+kYBzf4sIPKfAiofFVD6WPqpKaDgSQG5tVLjU6lRjK4rQPuygC6NCjkjTjQu5M+WhVS3KWSeXyEhAYV4AguZ2raQsR0KOd+9kNM9CvF7v5CnfQuZPbSQSSMLsY8qJHhsIZ0/LmRVaCFL5hYSOr+QzxYW4lhSiHVpIZoVhexfU8gbawtpuq6QvaLBhkJeiYjIQm5vLmTBtkIqxdzthYzaW8hbMYU0P1rIrrhCNh8v5OHJQpadK2T+hUJ8lwoZkiz1aAvxNxTSJLWQrdZC6sSa9EJKswuZ4ilE5yuU+8RCulcUEnBF9j2Ufmqk5qeFjHheKL/jhfSu56VXfS89G3h5t6GXzo28/NTMS9TbXp6IiHe8rPDzstTfS0Wgl9B2Xvlu9eIROR29OLp4sXb1MvJdL8O6eTEIbXcvip5e+rzn5fFQL98O9/L3CC8LxnrxjveSP8FLp1Avp0T7MC+Bc7z4zfVyRBwM9/LGfC+vL/TSeJGXuiVern3l5coqLxM2eEkX4yK8jIj0YhbaaC+DNnn5cKuXjru83IqRPHFeCk56yTvlZepprzzveEm94GX4Ra/8hnvRiIGXvfT73ctH/5O+k7ycTpbcauld66WB0csLk5dnZpmDRXpI9bLa5uUf8ZfdyxcOL7fFrXSZi1Nqy/AyutBLQpnEuOHl7Ztevr/tpeGfcq7GS3itl6JnXgqfe6F+EcGNiwhqUkT/14uIb1bEz35F/OhfxGuBRewRDdoVyfN/EVvbF/FCbO5QxB/di7jZo4hZvYswBhUxOLgI1dAieo0sovvoIjqOKyJqRhH3Q4r4dnYRX4cWsWJuEbfEjfAiFs4vYv6CIipF2cIiTKuKuLShiHMbi4jdVMSb24uYdLoI6zmJ/VsRF5KLaK8qIk5dxBvGIvaZpDZLkTyTFLFb7Ewros5WxDfuIrLKihh1pYg+t4s4UFPEL09kXV0RT+v7yPfzMTXAR474JNAHHXz06+nj8gc+en7oI2Cgj6OiVZCPd4b4aDLSx65RPjaP87HmYx9fTvUxO8zHzLkSK9zHp/N85Ilp833kiikLfExa5OPieh/nInx02eijU6SPU6JDlI/20T6Oi7hNkmezD/8tPnme9nF4q49ft/t4e4eP5rt9NP3OR91PPqJ/8fF1jI+vjvr4S3wR6+PzOB+3xa1jPpYd93FTXD/h4+pJH+Vnfcw552P6b9Ln/3xkJvgwaXzodD6C9D7UBh8qo4/+Jh9JFh/xaT5+s/vo4ZCaRbd0qdvp4/sSH43LfOwWOyp8vKr0sbVK6rnq46mIuuYj4oaPB7d8/HtH6vnHR3iNj7InPkKe+fCJz176yK5fjOO1YqxNi+njV0yy+Mi/mETxQWAxvdoW8367Yo53L2bvwGJeG1RMoyHF7BKvhhWzdXgx0aOKWTe+mL8nF7MopJg54cUULipm6vJiMr4qxvZNMUFRxQyOLmbg5mKUW4vxiy2m1fFiWp4o5p2TxRwQLxTFPFMV89hQzANzMd9YJaa9mOVZxZSVFBNWVkxoeTHe6mJmXC0m72Yx3C9mdE0xaWLUE/krUmuLGfG0GPOzYkx1xRhfFBP8shiDUDcuIalFCQlvldAjoIRubUW7Es61L6FLxxJOdS3heM8S2r5XQuv+Jfw8vITmo0rYN6aEhlNK2DK7hE1zSrj/VQnfri7hv29K+GetWFfC3YgSvows4a+oEpbvKuGWuHKghKojJcw5WULY2RKKL5bwmbYEj66EHGsJ2fYSJhSVkF5WAhUl2K+LGyWMvVnCmFsljHwgHpdgqSlhxBNRW8LwFyWY6pVibFxKUNtSdCKoQymDu5ai7Snek9e9Shn0kRhQijq4lIHDxQh5PVb+fiKmiulirhybL7GOlzLaUMoYUyk2cymTikvJLCllcmUpn1SXki3y/y2l8FEps56WymdI1JVS8qqUsAZllDUqI7xpGfPfKuNq6zKWtivjjy6iaxkru5dxR3w7qIw1QWJIGWuDy3ggHg4rY93wMh6NKGPDqDIei5rRYkwZtZRRb0YZO2eXsSu0jEZzytgtGs0to8k8Mb+MPeK1hWUcWFVGm/VlxEaWERdVxrFNZbTdXMbxLWW031pG591lDDpTRtD5MnRivKYMt76Mxb4yrheXsaKijC+qy/jrShmrrkmNt8uoXyu5xa6nkvN5mXxHlXG6TTk92pfzXsdyLougD8tJG1COc0g5GcHlZA4v55OR5eSOKid/bDmfh5bzV1g5d+eU8/fccu4vKKdmSTkbl5ZzMKqcQ9HltNlcjt+Wck7tLJffpHKGxpYzLK6cEcck9vFyJpwtx/NbOZ9dLmeRupyl2nKW68r50lTOA2s5EY5yDvjKaV1azomqcs5eLefd61LnzXLe/6Ocj5+XM+2lxBCfvSqntFEF0YEVvGpfwa5OFfzcvYKYXhV06FPBmb4VJA2pIDm4AuXQCvoPq5DPTgXaERWsmFPBbbF6fgX/igcLK4hcWkHbiArOR1fQfXMF/9tagWFPBaExFYTHVlAVV8HdM7LnXAXfnq9g7QXJ+78K3kipoJ2hgnNm2Zcq8TMqCCuR9WUVXCmv4N71CuruVND6UQUnayvo9FRqExeeV8jzQQU9X0h99SsZ9XolSwIq+ap9Jfc7VrK2UyUPxcn+lXQfXCl1V2IaVYlldCX2sZVMnlDJ3KmyJrSSrfMq+X5RJae/rGTw+kqGRVQyLqqSjOhKeRaTtZsrydtSSf7WSrzbKjkYV8mRY5WcOFlJ59OVXDhTSfz5Sso1lVzRVXJNX8lSQyU3RbS9ko+KK0kpqURdWsmQcslfVclnNypZcKeSeo8l3vNKDtdJfc2qqPSr4lZgFfc6VLG2YxX9B1UxdEgV44ZVMWF4Fa8+raLxjCr2h1TRfm4VXedV8cHCKoKWyrplVYxYXkXWF1WEra6Se8Qq6m+uYqd4bWsVR3ZWkbiviukxVcyNq6JCLDpexdITVfx7Wtafq+JdZRUXhUlfxWhjFdmWKuY7pCan5CqTeqqr0F2pIviq1HSjiil/VLG3toofn1bx9vMq4l5U0fZlFSdEx1dVnBZd6lXTrX41l8TvDar5oGE1//hVc8+/mg2B1US1reaZeNmumvodqmnUsZrXO1WzTzTvXM3P4q0u1RwQLbtWc/TdagK7VcvzeTWj+kis4dWsG1nNljHVvBI/jq9m/4RqpoRVUzmvmgXzq7kqvlhUzdYV1fxfw3UeZ1P9P3DcLqHiqxqNYUaYkG+lxTpje6EUSsg6Y4Si0rfNNmZhmCyhxTJhxjKIiCKy7wblV0hhhruce88595677/cy+L3/eD7mnvP5fN7b3Llzbv2pEneaxJhu4tcvTPJMaOL0bBNv55sYWWDiw4UmFi8z0bfUxOCNJt7aZOJvUXuPifaHTOwUzx8xceCoicPHTJw6YaLWFYl33cQ60aZSehXPVJn4UfRTJLZmYozDhMMlvURNJCdMtKs2seueiUt1zQypZ8b8sJnJjcx839xM6VNmWiWbOdbazIouZr7raqZ5dzPrxIYeZsp7mtmVaebX3maGvWrGM8TMxrFmfsk2wyQzFaLJTDPt5prpkGemX5GZN4vNVC0yM36xmZwlZkrWmHm+1MxLZWbObDLz+H4zrQ/K6xNm+p80c15cPm3GWmGm8RUz6ddl/00zR6rMZN4yc9ViplIxE3GY5Xu7mT53zAyqNnNJDL1n5ooY9cCMXsvCtNoWfmtmYWCShYtieLKF0S0s2Fta+CDVgkfUaGuh8/MWbN0tOHpYKO5r4aF+Fpr2t5A80ELlcFkbaeHzMRbujpX94y3MF19mWag/x8Ji0SjXQvv1Fi5stnDksIWbJy3MPm9h/Z8W+vxrYcB1C3/ftDDptoXpZjlvs9DJbeH1oIX8agvmR6182NRK+D9WliZZadzcSlKylbWidYqVLWJPKyvHW1u5kW5lQnsrO7pY2dfNyqBMK9l9rQwYacU0RtbGWpkyzsr/sqyERO4EK4U5VvwzrHyXZ+WJfCslIrnASmqhlXLRp9jKG4sk/worz6+z8vpGK3+KnC2Sc7+Vdw5bMR+xMvGoFeOYlY+OW4mcsHLnpJX0i1YOX7Iy5LKVezes1K608vUtK81NVtaLlmYrm8RexcrLNivd7RJft/LfhJVfxIgaCqaaCvZaClNqK/jqKOx8VOHnxxS6NVV48wmFv4UpSeHDZIVPWyjMSlG4K/JbKtRopcj/EYUnn1ZIaaPw33SFh7oo/KebwvaeCrszFPZlKhzqpdCzt0LfPgrnxOV+CnUHK7w1RsEyTsGVpRCboPDoZIVvxeNTFDp/oLBfjPxEYfZMhYWzFXkuV3gqT6E8X+FqsUKzbxUGrZM61yuMK1N4f6PUsEvh4s8Kf/2icOegQqOjCuuOK3Q8pVD4l8LWfxReuqFwy6QwwSx9W6Q3q/QuHtIUHBHpLaGw4I7kuq/QroaNZ2vaOPCkjdEpNmwtbUxpZePDVBuPp9vY2t5Gj0423n/Jxuev2GjY3UabTJv8ndrI7GvD+5qNP0bZGDHGxtixNoJZNuLZNnlv2Fg00cbRaTZeyJP9omu+jSPiQqGNv+bZmLzQxmNf2cgusfHZOhtfltl4eIONlRttPLnJxlrRplzq2mmj9xEbQ47ZUE/acJ+y0eyCjTXiyVuyT2w32dhtttFLkZoDNv6M2XgrLjnu2nCK6D0b9+7bWF/bzrkGdmY1sbOsmZ11T9hpm2TnWLKdgSl2/hCz2tgZ8oKdlT3sbM+0072PnVf72Zk9yE6TIXZeetvOomw7KybY2TXJzuEpdl6famf/LDtn50iMXDk/187NPDuTCuTcfDuFRXZ2Lrbz7wo7H39nJ2+VnUdL7Kz93s7xMjtDN9lxbrFz/wc787fbGbDXzqcH5dxhO3WO2Gl41M5Tx+1knrFz8awdz0U76Vft/HXdzts37FwXY27amVhpZ69qR3PLvjt2Bt+1c0WMu2dHv2/H+0Di1lC5V1NlUW2VFXVU9jdQefAflaJmKhuTVF5MVjneQqVvispbrVQmpKm811qlZjuV6MsqP/RU6ZChyvtf5VIflTf7qtwZqJL0hoplhMqkkSq+d1Tuj1b5ZpzK4+NVvhdtsiV2jkqPiSoV76oMmqQybLLKf6arjJqpYpul4pqt8vEclRm5ElPUylN5OF+ltFAlbZ7KrvkqXReo5C1TqfxeJWutilVMXqcSWC/3y1RqbFBZIB7aqJJarlIu0reo7BQDtqv8Lkb+qLJ+n8rAQypDD6v8LSqPSLyjKoqYckyVzyOV6cdVgmLGCalH5J+Umk6pFIsGp1WWiSZnVFaJ5melTvFThcoL52Wu4tLvMr//U0n+R2WDqKiUvqtU/hTDbqmMua1iEhNNKpqYZlbxik8tKhEx2yq/KzFPUalrU1ksGttlpqpKiqaySezQVTo5VDIMlVOiv0tlsFvlQ7+KXzwTl7mJrndUzt5VebVa6hJv3lO5JkbdV7klJjxQsQt3DY2Pa2qExMxaGgW1Nb6so7GirsaaehrJ9TX6NdJ4+xENXxONo8kavVtonBWvpmhca6kxqpXGhFQNu3CnaYRba1Q/rVGnrUab9ho/d9B4qaPGQdGki0bzrhpp3TS2iQ7dNXaLzj00uvfUOC4qMjSG9dIY01vDJLQ+GrF+GrloFPXXmD1co+5IjcbvaHwjWo7W+HGMxt6xGq+M0xiYpfHOBI0qkZ2jMWuSxsbZGtvnaPySq5GRp9E/X+OiGFmosWOJRqelGs1K5Oc62SMOr9cYUKaxb6dG6iGNLeL5IxrnjskcTmssq9D47Q+N6Vc1av+j0fBfjZLrGm1vytkqTZ4x5PxtmYtF5iKWqHLe0PgwIHXENU7dlfVqjav3pM77UucDjWce0jn9lM7AZJ1RKTq3hNpSZ2orHY/4NFWntK3O7nQdOuhUP6+zuLNOn246Y3vqWEQgU2dFX52Sfjpzh+qsHqZzaKTEfUdijZUY43UeZOksyNb5aoJOkxyd+h/rdPhMp/8MnapZOtmzdd6fIzlFJFdnzlzZk6+zVDxWoLNSlBbKmfk6e8SLRToHRc8FEmOhzpBiObtY55MlOrlrJZ9YVSp1bNLJ2Cy1iKFbdK6JnG06C3/UabpLp9MeHf8BnbyDOrUO6TQ7In2Idsd0njuu0/WE9HpS55wYdErnT3H9tM64MzqTzup8dE6n+U2pTbSu1OlYpTPAJLO0yCxFjlVmIKYpOnGbTk1VZ7mms9eQ2flklmGdbyM6rWI6P8V1DiR0TtzRuXBXJ1rDwQtPOCDJgT3ZwYJWDs62c3DwRQejujj4vLuDuKjZ00GxaJjh4PtMBym9HLw30EHkVQevDXNw/W0HzhEOZr7joFokjXXwUpaDQyIj28GbOQ5qv+egfJaD9NkOdokX5jjYL/rNdXBBDM5zMDLfQZWYUCD1CG+h5C5y8PACB32XOKj8ysGvqx0cWyPXJQ4uf+/Avd5BtNRBbpmDBhsdrNnkoMVmB89tcbB8t4N2v8jPo1LzcQc7Tzh4/qSDbqck52nJcU5yVDhY8buDlpccbBaDrzhodMNBq0oH18wOblsc6FYHM2wO0hwOOjgdZLqkz4CDpSEHZREHg+7IPO5JLaKqgRNfQyfB5k7qtnCyRPyS6qR3ayfD2zhZ3sFJeicn3Z9z8mQ3Jz/3cPJyTyeHxfVeTqb0cdJioJN2rzq5+oaTD4bK2jtOeo1ycla8PcbJDTFurBOrmDLOyZwsJyU5TlImOtksXpjkpMdkJx9Oc/LodCdzZzspnuPk61wnW/KcHCxwcr/YSdGXkmuJk07fO9kr+qxz8vp6JyNKnVSKwz84Gb/TyXu7nPz7mxPjkJOHjjlZJkznnKz+w8lzfzrhspOnbjrZIG6ZnQSsTgptTvZFnPSNOXkj7kS7I/fuOWlew+B8HYNb9QzqNjTY8YhB18cMLjQxWNXcoG2ywa8tDP5uZeBIM/iotUFyusGArgZjuxtM6WEwJ8PgpX4GsdcM5g4y6P2WwbQRBo+ONmg+xqBfloGeYzDzXYNq0e59g11izxcGZ2ca1M43WCQeKTD4TiQVGhwrMri60KD+UoOvRPpyg09WGeSuNvimxCB1rcE2UVFqsHSL1LpV6tpmUONnyX3Y4IsjBj+eNDh52mDMOYPJFQYP/26w9ZJB1RWDwn8MelQZXLpl8O9tg5YBg2eCBvaYwecJg5XVBk/dM+hew4WrjosnGrhQW7iYluJidZqLeAcXrXu46JLhYnAvF3+LUb1dPD7AxVrR8VUXs4a6mDDaxYyxLqpFSraLZya4+En89a6L4ZMk5mSJOcWFX9z8n4vTc1z8X66Lt+e6yMpzYRefF7i4I15YKOvFsrZS1lbJmvh8jYvH1rrIKJM1MW2zi8ItLppsc9F5h+T5zcWIg1LHIRcfHHYREDOPuAhWuLh/3sXCay7Srru4WOlizC0XFjH5tvQsvrS46K+5UBwu8l0udvlczItJH3dcnLvnkmc9N8/Wd7OjqZvuzdx4k9wkmrtZmuxmdQs3m1LcHGzlZkRrN1ViebqbZs+4Gd/dzdQebuplunmmj5vXcXNFvNPfzcQBbta/7ua9YW46j5bzYsQ4N9p4N0UT3DTIcZP2rpuuk+X1LDfrZsvruW6Oi6H5bqwFcrbQzafz3MTFqgVu0ovd/CQ6f+mm/0o3ymo3n5e4WbPOTfl6N4fL3FRskPyb3NTc6mbGHjdr97rpd8CN5aAb9yHp5bibU5fceKrcfHZL+hRNzG5SLG52W928pEgMm5urdjcm1U0tp5tHDDdt3W5e80n/fjdPx2RWYsAdNzfuuqm+L/Oo6YG6Ht6s56FlYw99H/MwpImHx570cLWFh1ppHh5p7eGppz10buth5DMeJrb3UNrNw4EeHoZneni4n4f1eNjR38P+AR6yB3lIG+uh+3gP/hwPRe96aDBJ7k3x0O19DyfFpakehk2Ttemy9rHs/czDf/NkLd/DzCIP98QTxRJXJK33UCbalHp4vszDmQ0eXtvo4S9RtclDzmYP4XIPNbZ6mLvHI98vpP6jHlaLFsc8bBYvn/BwRFw46WHMaQ+eMx7qVXhoet7DvmsePrjpISBmVUpvtz30tEh8q4cRioddTg8vGjIPt4f3Ex68Yt5dD8uqPaTe9zCgppdhtbxk1/bycH0vtxp76Zrq5Y80L9PayL10L0+393KtixdrVy+ebl469fKyT3Tr7WV2fy/fDvQyaYiX2FAvTYZ5afm2l6/HeRn3kZcdn3lpkefl5QIvfQu9+Iq8VC/wcnqJl1pfe3llpZeLq7xMLfFStNbLgTIvGRu8/K9cYm3z0mWHl877vPL9y8u2o14qT3qpc9PLJZPUbPFyweFFf+BlVW0fR+v52PmojzPJPm6n+MhP9VEnzcdSsfVpH+H2Pvp09+HL8PF1bx+egT6ajvCROtLHn6N9NMn2sUZ0zPGx6H0fwTk+HuT6eCrfx9D5PsYX+bCJWQt93BftFvto+I2PDd/65Pfs4/wGHzPKfXyz1UfvHT4q9vkY/KuPssNyfcyHcsLHixU+Dol/LkgtV3wETBLP7OM7q490m49jXh83/D5WR3x0iPk4HveRc9dH7fs+9tb082dtP1V1/OTX99OjkR9zkp8nUvyUijYt/VSk+pnRxs+Ctn7aPePng05+2nf2E+ni59mefk5m+Nne30/PgX6mDPLz1Cg/m8TRMX76jfXLZ4Wfj7L8hEXKRD9bxMlJfkZM8fPVND+eT/x8/qnEzfUTFLPn+qmR56dYNM73s7nAz9tFfnZ+56f/Bj/RzX6M437iJ/wUnPSz7rSfmRf9/PCvn/9e93P1pp8vbvnZYJb8iuS3+8nV/JQ4/Ky568ddM8DF5ADXWwTISgmQ2ypArdQAj6UFuNI2wJT0gHzvDTCxX4B6AwJ0HBbg9ogAd94J0GC0nB0f4EZWgPpfBFguSgoCFH4doM13AQ6UBpi6KcDMzQHKtwb4+qcAG3YH2L0nwMe/Buh9OEDoWICeZwI0vhjglz8CjPxT4l4NUFAZYFlVgKdvB7hgDvCREqCpGuCaM8BYI8BWX4BGMdlfLftrBEmqGWSj2F0ryAuPB8lKCpLZKkiFCLYO0ik9iL9jkL3dgpzqHuSLzCAn+gUZ2T+Ia2iQ/iODPDlOzo8Pcik7SOXUIEdmBynID9KvKEjOwiD/Kw6yfJHcXyrXa4LES+R6bZCXSoP8URZk2AY5Jz7ZJGuicHOQ+uUSd0uQo9uCzPs1yIBDQUYcDjLpSJCfTwZpcSXIVHOQgFhkDZKhBlliBJmQCBK7E+TxexL/gdRQI0RlzRDz6oRIqhfilYdCfN4oRLcmIf5ODlGSGuLHDnKdEZL3YIjLmSGK+4ZYNjzE4yNC7BoZ4o9RIVxjQnw6NsSMSSFyPwrJ//MQk/JCNCwMkTwvRLk4XRRi+ooQHdaHeK0shHVDiF7b5N6OELd+DnF3r+zbH2Lx0RDbj4d4/kSI7NNS04UQX1wKkfJXiGcvh+hbGeJ3MfFWiPZWqU0JcUos0kOkOkM8kgiRUR3inBh/P0TdmmGWiQUNwjR6OEzPxmGWNg3zXXKYaWlh1rYJ07ldmM2ZYTr0CnO6d5gzb8n+rDAjPgxT/HGYbZ+EyfwszIncMAPnhhmVF+b9/DCPzQtTIm4uDJP7dZit68J0Wh/myfIwPQ6EyTscpvRomAEnwnzye5h5f8j1P2G2m8K84g9TdC/Myvth9teIkFQ/ws3kCN+1ilCeGuHXtAjBThGMjAgFAyPUHBVhsWg6OkLrMREeyYlw970IK6dGuJIX4aeiCMOXR/CsiFBdEuGTjREabo6wpTzC/i0RMrZG+HdbhB4/RZj+c4QPD0YInYww56KcM0c4eE/O1YzSu16UT9NE+ygLOkdZ9WKU3zKiXMiU675RnusvewZEqRwY5d03o/QdGSVtXJRLWVFenBxl8bQolplRmuVGUQqiLJsfJX1BlFMLozKbKOdLozTaHCWlPMpPR6JcPhYl92SUOqeiJP0e5dm/o2RekzxVUXkei/KeFmV6NEpBLErHO1GuV0ehYQx/4xizH4kxr2WMN5+OcVP8012uM2J06h1jyeAYu4fGsA2L4RgT42B2jN8nxJg0McZf78eYNi3Gj3kxAvNizJkf4+8vY6iLYsQWx3B9HaP4W7n/fYzXy2J8vDHGW9tifLE9Rp1fYjyxV2IdjRGuiLH0eow9N2NstcT4zRqjtxKjyhbDCMV4JBpjw/0YK+vGaZMSZ0xqnJvpcYq7xbFmxpnWK05S3zhrRsWpmx1nX06ccxPjuD6L8/2MOPlz41TOi+OeH+fVRXEOlsbpWxaXz4U4wzfEeW9jnKWb45SVx3ljW5ztO+NM3SN5jsWJHI9z4HScXmfiLDkfJ3AtTp1/41y2xrEpcSYbcsYfZ0Eozoq7cfbfi/NujQRd6iZo2TDBD+KFRgkqmiWY1yrBylS5l5bgcOsENzsm5Hk2QcdeCTJ7Jzgv3uyToFJ4+iaY0S/BA7GYBE37J1gv2g5I8PqrCY4OSVA2NsHP4xLyvJbgjBicleBfMSE7gVN8OiFBtViYk+DRiQl2vpvg+KQEAycn+Oi9BC2mJdgmDn2QYMRHCUwi9+ME734heWckyJqbQBd38hI0LkiwRqQWJnhxnuQXf81PMLoogSIKFiZ4qDhBn8UJhi9JUHtZgieWJ1i0UmpenWDBugQ/liYYsCHBZRHdlKBBeYJvxXNbE2T8JDUekvmclLmdkhmJi78nGHpV+v9HYlxP0PVGgrtVCUpuJ3jZnKChXeYWSXC2OsH/A30t1xM=</binary>
            </binaryDataArray>
            <binaryDataArray encodedLength="12216">
              <cvParam cvRef="MS" accession="MS:1000521" name="32-bit float" value=""/>
              <cvParam cvRef="MS" accession="MS:1000574" name="zlib compression" value=""/>
              <cvParam cvRef="MS" accession="MS:1000515" name="intensity array" value="" unitCvRef="MS" unitAccession="MS:1000131" unitName="number of counts"/>
              <binary>eJy1fa26JMmSXAIBwQYCAgINBQQa6AG8BgvMI1ywDzAPIOBw4IXzCQVceOHCQPtdeKFgAgHBhYI62Z3eZWll7uFZZxbEl5ER7ubmZlm/p07Vtplt2/YxDIbT+bE/YW8TwwlHrWMuxw1Y35I55xzzXcTGmDSfJweHeJXnJ58BNf7y2LZfP8bXj7E9fsRMqsEasgZ4HlwCf9pVK+Y0GrxXtQ342on55aG15X4M8JSXqk/FHzHUdaBGpSX2wlh4nmla1WU/Wd9OfvT95bx2wmvshzlmerAPOIwwYz6pj8BR/indvchVeivOvKc8V1rv557SmWMr7zifc7g28lW5qj+l3crX0DfjtKp36HO5ph4/jjv1PoVmE84V/xjTrlycsFHfzFeHWKUH92oCj3VgLVzEsXcqN9Mg1lm7qg+Mq3gfazvwm1Y/viJW5oWL+Exjs1eemf4KFz1nvop/pX+Wy/uZRzh3wMm0jP2R7LG+nLfS2SkeuWU9KC8GrFV11Yjcb48rD+z7mE/7cf/x7bzfOPZ2u97mVS+KL+6jtny+2fW5DvaDGkYPe6Nf1hKxBh0V5xUe+oB7oVnwVTUwb8A5Htn3THfF7/scfEYOwU3x/vp4+hCe+4mFeSuNFJ/AzPxlXZA3c+3UxXz0TXkSezPhjn6zJztoYqDViq/ymXMG8ML4keSzphU26mp2vf5QB6w9KBd9YZ1/O19DHM9x/fG8jqa9vraZ1CdeA6j9Reeir9AuroEJMQOwMHeHeKx38P9yvr4bdr12JmGgnoobe/WTw+Oq8YQ5aspz9jHThHPQa5yzx+xpVYPPUQuuNygmG18ez/jIDc1RG+TuBa7yXfU2aT04ZBpkWnANhYG6ZBiddYe50T7rwfuMzTwH4ZitcWOwH4yluCtfVtoHturrUu+hNai0ZdyZ8FWeb0VsxQE1cVpj/VZ4KpZ9zHixHrw37Xm/iF57gpOtZddAaL3b83lf1Ptyvs7dHs/nLr+ez13drq+fFPesr2HPxwPUb1Dsd9zH9XYxi9653y8n19+Px5bzvcTfz+Nfz3E8dho8/oTeUQc1R14Rl3lqNPzUMTjtUINrsVfsd3hyrH0Fj7bH08tNYP/kIXoxmKMnbtdrD/1GvwbE7/a8hgbk8HViVEtpifphvEPMJvLUGvvBPWz2+vjMdZxwBuQMEcN8FL8jPm5rkfeFnrNEzIS8O/2zxioetfEkzymv0mfFr/Idc3bBT/Fmf7dF/MqXz3g6oDZ6iNoiHsYqHkY5gTFhj/tUnIIXPieetBexge2A3+2/mg9ai7o7rK/0zriwXtncoccpenTCcsJgTKe54tHpwxt5zId9DX4RNwh3wBwxMGYWHCMe6zA/1FnpwTkuMDIdkP+gc8VH6T0JD31DffnY9QSxYvz0KOlp2PU9wR1yjzneZtlf9g/1UTWxLxPr7CViZT1Uuld+rvKU9k57FQbiYL/YS+avJXPO/+lRsl9xwj4c5rPACN/ZI+bLuq84rbzDXK7fxagwVR/HYG0V/rDe9TBoHzVXA/c4b8Jaxl3lqvPQk7m4OEYPO/VT9YEc3a63h2nX2wZ6i0dPcHa7vld7jC+PJxbjomeBY7T+PfbxfIwO/DgPrAk5DmtK60nHQbkO88BFjd1eNVa+V35wvNIGzzNPGcMhHnXAOPQPY1fcB+Fk/Zhdtb/o/sgxVO1ha17BHfviofA5p+pX8T362e3H6+9//hj/93wvYf8Yf8D7Db+d+98ez/dUBtSP91XifTPuy2htQm7FL/NohA/wfs5u+n5skCaxP0ivadfn0wNrWX59sdY7nA/aw3OsXeFmGqhrJotXubw3YR+5MU70wb6xh3d6UvpmtZmbEUaGjT5Fntvr7ZC14TjmuNJf9RI5067X5zD9OIg574zIx552mCOHqkfGzDx2GFHL7fW655rsczYc4gMXzzO/uY4LvM30fTb3y1p0PODY79zO+8z4LMXXx/P+9cL38eph5QXqj73ieYwJuRPwYr7b9bFP8eDjFHGZhoGpesGY4Il+DREb9QfhIQfkxh7tIk7lsHaKO/eFOKHvMP26biv628+9v5x/17Dz8TkeC+2c43uy6EscEd/FYP2Cs0Nedwy7PgZm/WZ+BWfUL+Y76YmecB9cL/52f/wtZcIY53Of30+Nfzs1jucd3zV4PD+jG9wGcfoVcoa9fr6BrwG+ppSWUfvAiedfX8DvAfsDMJWe2xl7nH87b+O/Pp750RPqvgsdg1foGf3aie8Qo3rE62oCrts1N3qPc7xOBmFiz6gdrgX2bk/9vj6e72HFnOMVdjVQI8xD7j/XH/r+gTG5NvMxOrrIif1BGKzZqobK9QRD+aTwOH/CvopTeqjYzLPQGr3KuK10Zm5RdybYGO8ixux57R/HuG/66+P5N+3fz/EFbs9Rd9jzeUY8lg+qFzUMcuIYmgyIw9hJ5w5H7iFiv8J1jpiZrnhkDugf1t3JK8bx5HxQLNZlDjhHHMR2wsvwle+q/i5qRe6w7UUzHpkm2XkM7DfOw0/kw1hqTeFzTHganw/YTD+eRU78b1LFmflvv2zbf/4Yf3yMf3yM//Mx/vUcf/sY/+tj/PVj/NPH+B8f4+vH+N8fdf7l8eP4j/M9kp1uj/OsE3ynvd7PhlesT6XRkROfwf4vH1z+28f4jx/j3z7O/9MvP56/7CePvz1+PE/czmM8j4nPxGyP5+P9pLqecDG78q+uoWM/tNjt+XmPn8+bHs/3WUMjxN0Fl7je2E/UGq8TFxh8fWR94n6cs06IM2huIk75Gj3j9eD2+nnxrA/lWdav2s9izV773+z5/GjCevDMsAZoF9fCtOfz1+97j+vfAxGL67lddUKeMZx4d64BnBscEYu5qRzkF70bzB0w0X/GyXzANR6sE/OqNED9Amc/udnj+beSnXSJ+GnXa3kArqqLPRrFOmBFvUl7nJPhGuRslMuaGOEx9oS50jN4Kk2rPMwfdFRclcfMddCc91WfiBv+hg+xpjwbBfZmr7chpbnbtcakvY32BmFlfnw5X9sfj9vH4/3xmPnllx+P58fxP/zy43X/OB+X4n+3432W3a7/k+vEBz0OzlHbbXt5bODr4tLj4zmO29wfZ92ojXyGPe9Dza5+sRboj7pW2FenmFjfER/ea8B1fH6vavAees8cIh51Zo+z0cnBPpEH+7QRToat+gpddthnf2It4kNrPA8c1g+xsl6DL/fLGNiXw8D6W4KR1f76eN42sN601+tS4Qw6Dy44XMRmfaK/3Dd7h/nhx2768QfzFefME6VZeDDF+qRz9GzAHOtwv3eG2SsmYqEHOJBP5quJfe4l6kxYx704OuUzT+wnMAJ32LVmaIy9/eRIrzWDV+Vt4EzAiXq75Z+Ty7xA/PDXee+hn5fx/wywPqyT05rZVbMddX7o61r1FbzjveNvj+fnDaZdr1usX/kaWlux7na9XpziGFthGc2Vfpluce4JFvet6rCeqCnzOLC+wd8rMCdqub1em9k1wXuKQ2CF5tHPbtf7h2n1659Mc9wbdr3mBsWg17zX8W2z63s60Vs871Lcs354jteB2udrYcDetKufgRPH3fRzBeUtaot6OuVGzZVnq4H1QkMjLOyffeN6RmvRg9ItajlhrAZqN+icPdyTnEoHHNNea+FQecxF7StNplhTvatame/BL7gOe952JmBmOKvzyHe7vqfCPuD/dQ7AcTpmfSl+PEdMxnOKVzpl+Jk2XKPSCLnFfAgtVhyxT55HXGCu8CrenD+pltv1/iDOlfasYYxhr58VmZC/J/0pDzju53va8Bq4q0dwi76n0MVhnmlY6TBEHHIMHXBsdu3BBa7Z9tKj6hnjBhx36m+FaWIfNQus3a7Xx8oH9mvQOnrCOitdqv6VnrGO2jDeoPg7A30OLqE9rjnMVU9qjrnME9ed4jGPtVD42IfSHjWblNcd7BEf8W+S6Ne0631Thqd0ZH0maWK0fwc74zPs9bnXbq/XGHuAXKa9vk8xknjVB/cXmu7n+W7X58FOGAobcZEL14z+nfZV71iLa8aegR6XWo9XjGyg9pGLfjEGn7NOZvo1MfuieERvA9YcMFE/1KXSif3ZxNq0nBvqajRw/zj/+rjmoc8D4pir8iK8RW2M1pHHXmiraiE3gznjDnu9vSndeW0QJuqMnk57ehr+boSbecO6KY/iPZ7A474rjZTH7A32Ev04DNZH1Qg+e8Q9XnNc5ChPmesQOYNiVP+sfczDq4wHa4bcGCvWh9HnPek+iLGRA9cJb7g3S/Y2wuK/JznkOq2v/MRj9Mj9ZF5iDHuPGuCem/5s+aCYlXfc62bP6zrTNvNC9YE5A88fzzXsb1B+NtAr7IXPmQNrobRRtUNbs9f38NU1oHzNePG6U94m8jknG1lvoTXzV7ywfuQdGuxifbPrNaj6ynTl+oO0CL6ROwlnpQf7HvjYO3JUXlbaGuUHv9ALdQ7tYgzCy7RSI+In9GR2fc2gcLIes9qsDWsZ54P22FunPcUr8wzrqfzMqwoLY2axp3COXvZG/djbQYPog/WocFj38Bh1HUa3leQ1AvvU0c4BT+Gv9Kr2o3eHOfKe9vrYtMLO6rAeoeOEmK/wd5hJuSt/Ig/9QH+c+uhodeTtUMft9X5j5R1qPOz1mnDY3yhup33WE+sh9qDzGJPylE/Il/3mOMZwinPaDw679V6zZV4rn1ADhavwVa+hf6ZT9JDxZW3QP6VpZyDHvdADdUcvV96x92pviCPWqvxRHFFHt9f3ho5jfAedwnaBqc6z+YBawYNxxqKu8nzA2m6aJ/s07FqbNf2O8bjebkIrx5hCk8wLjgvOX+i+eNr1tmX2eltb+X3pZxGL2k9YMxjTthfdKk7ojeqdua56OY7x/4X4/9WhYXi08qCzFnhT9DHs+ZnSyosB+TthZNdDthZ8WP+VnkoPVSPwVl6oedYD7g3ogzG4ruoRNcDzSv9qIL8B86xnpXHk4h72OYueEcdpXe11ex32WofrK30rz+O4E8focbP8uQ6OSy14fxm9HBSPPm2w/w3uL3fC2ax+TsFcuIbTOWum8Ibp5+5u1/cilMfonUMeH7m3jBP7jYP1zfpZjXHGTsrDo9KP11VN9HHa9bEw84AxQq/YY+1xreLisIZeZvp1fcjqq3zEcFt/3tDhGDHYxzD9nlTF1QiTYzMtjvXdrrfTmM8TY4f43cRj+UNftxEz7FVrPBrlZT1yvNE+6lnpFt5GH6pO5tmg2Ez71XCRO+k8roGomfWSabI6j3roZejCNbLeURvlWaZH5p3TfqzNJC/D2klH9HrYtVY2MA97Re+qHrlfp4F5sTZE3gqP97K+ZoKjep4Jv+iX+a88DuwNMFaabSJe6c7z3a6f543Ph8eaQ1ymMWrI+CoHNcl8YXyDeVb34Pzr4/mdhv/zl4/1j/Hff/nxP3/H/8v/1/M4zv+Pj+/MiN8iiv+L36Nnem6XccZe43cSfj3/5/Dv53Gc3xHwB/wP/heo5fb8O2esVR461R7gY/iF2L7Iz7xSnvO6ur4GrLltUj+FjX6a6cdEvj54bU+wcC3zEGOD86A1zgssPkau0kH1jJxiPkQsc0bcDDvi8DsXMg2N9jKfshq8xrxUTIZnNM94Kh/Yt0yb3a7/f7XZ9fbH3jIu4mdcK78jbyY1Kn3UGPa8P/zb+X/Ef4f/JY5e8fu6+DdY0PsYyJdjQq8D6y/nfWDcvzGO8i5yEVP5iH/TCt8MYhhro/1h1+cWE2IyTYOLisF6k2pzrNMx8xE14ppTxEdseHnM47te4prGofphToo7x+L5IIzQ4liLa8AJUw3GQZ5Kt5VvlZecn+GoOthflYM9DMs5Mb6KC5wJ5xzL2in+e5Jb9bDSBmuiZ6w3+zDPEd9rtJ/j2y8/vtfoGMf3LP12Pn+K76T+jnle3/j9B5u9PmbyudJd8Tt0iu/TjO/W/O18rhjPE+M7jtxe74uGvd4PZdp9j4Png/E8Mm7HUWPY9TZceaGuA16L427P1wCoB+ujvEQczquurYiLayDrK7t+Vj2amCuckayHL/GYeTx+/r/zmjy+NyS+9+vv52sJg/EbPJcPbtgj9xZ9Yx/xGiG+4+8fcB0ea/H9XjHUtYZrnXHUx98/wO9lYm8qTzLv1XXCfLNrJ7y608+KU8YDx/iTsIwGx3iB14nPeKN2Dnhuud7H3jR4z/pxfa8884hrMn8ezMcpJ/Km0NEJg7F32jOIzzTj+pn+oWe1z9jdtWHP5+hf6T7lNziP/sYZyzoqXVA37hm1jPx4TyL+TjUBR+nqhInYlswzLlFjCN6Vp+yb4qJ4eJLP2nAfWV/qmuB4rj1EXjawt05sZ13Frfpb1VB7E9bc9O0+00phj3M+CHsQTgev28NKq0ovp7gJ85Gsq7yqt06vblf9q1q4lmF/Vu+R5L3T22f9/vceBiPOWd93+twTLE9qZVjBbTaxsBeMGbC20mKINYxDHgrXFvkZf4wZIjfzAeO8iOPBemb7HIvxwbOq2+2B91eeub0+rla9q71KY09wKj6Zn7jf4ZhxzfxZ9ZXlrGI6nlajw9loT2nAOFn9A2M0e+/yjvm4oUlnjrxW/WXn7LPSruNtV9+Oj5U2zLfrQVa30lmdR/4gnLs8uuvdXu9wUF5lujj03uGCeZ/lWfmG65UXyB99xPOVTqu+WT/FVWG4rXmovIpzx4vgW/XlENvx3uHo9loTz5XG40ZfuJ/5tdJE5d0ZK9/UGBQTHrBW2APrltVTGCvdcLg4Ises/4z7jHP4253inuE7xJit7287nmdrlXbv7imtM91MxFd4rM2Kx7E/KGfFuep3NmJWdTDurr6co86PsROPSif2CM/HIgd74Rrvao1jUKziY+LIa8wz88iT9W4fCvcOHvd5lwvjuL1q9lmOKj7qGA3lD/PgWLWOdbL6K75u773G/4xOf1ZOhqHWMy2id6VBnM9Yezw/S4TeTMBY9ZZ5yrnHcdjr34juavZnemJizrqaiO3ssw7ozV2MFY8Vx7saZVqs+ujq7iLOYGQ4luRmtR2OjL3iORfcjzESjKqPLB454vnBYz/j8PdE4vMO3/ce1/d/d6qFnF2sr3SPtR3yhl0fd3bIm9b/G0HGU2k5qE7nGujWzrxWuqy04l7Q1yyvw1nl8JrT+nE+7Xkt/fwtL7t+ji+OO+Ep7lHDCQP9d9iPuvhbB0447P20+jk966v0ccD6Pn88/59i2PV2wjpjX5U/lWd8HDR+8kr03Ys99Ff1zHEZR+V11W9nPzzNYvF8QK/xfx7x2am/nZ/bOv4v41/Oz0bHbyTgbyyFX3jNsL6ZjgPWsn78jIvfl4rPG8bnPuI3GuOIHqteN7te226vGkWMcx+PVx/4Gsj6mOCP0d4qn0fwinl1LVVrndHFqXrC8xVv1Wu2l2lZ9ak8UPV4bYXtxDU84t8mG3b9LfJvcE2ZXe+bDfRCzgY1M60n5eLvmKo8pWHEjXNtJDmcW+F3R9ZXJ2+Vu+o9W8vmGQfFpeK7wuxyrTA7te7o7YU2luyr+E7vKseLvApvT3Kjxljw7dT4TC733PVjhfMZTpVeFV6G3/Hc4fwObjf2HQ+zofThfcWN81Z1O/1ldYzGHb9wf1j+/G6lZ1Y3W3N7fQxW84jLamf1uzp8VrPuPtfxYp5pgfNxzqe9fm9nxsXt+j0e4XfUR52H5Xwjb9rrfaqLNcTcLP+Osq04d7GGNe/6hLguMMxeuXR85z32JMNVPTjlzUQjrPN9jf437K42qxilSWd08rDHTL9srmIPvNHUIsZormE/yPeuLpkPRqOTjzzv+O92vY2/wzXbr3iY1a9FOJfrWDJf8VX9q7gVdxdY2X6GgXFZD3f9qPbvnqMOSu+uZqwVY3JMpq2qvdLN7fnYZKYft3BeaaLyq74zTt31kexlunVqhA4Oxyovi3mnZ7Nr7W5udyhdsKaLuM5Y9Yr7oe+qhtGROVc8ZhI77IpbeRF4Rucu4jLOnH+3b8azIq6DrXhnc7WGmq5qDcrp+NvllMWPRizncS/Y42d0q3JXfHg909BFTlan4xnXOuLHG7xU7dmMzbQ1mkd9xaHTJ8aNRe1KS9ar2xPmd/muNDF7fbwO/N2uj/Ps4R0eBvEq76gx7XofwP1m3mU6j0Y810JNECuLZ00qrzlWaa8w4nwmtTv9KZ3UXtazisG4AXOH46qOqqV65/PVnL3E/ay/IfIrHWYSzzgqRmFn/mc6VvxU3ys/My4rH4zymKsleN1aHf7VflYj0z3bX/WuYhg746HqKl+6fd7JtUY8742Cc5bDdTIMjJ8NTqGrwRz3lea8xjwcjjvgsp8rnZDbHR9Zqzv5q9iVR10c7MtEruI+kpxMt5Xv44zD76Xs9JD5vRp8DVR1qhqs10pfPI+1YdfnTZVmMWbBtdPDyrOO92b5Y2elSVZv5R96xpp2xqAj1+pwHxTPPDqcsh7Hon/ue+Xfnb6q/JWmyHkWvWZ6q5rTnvp2eFlDD6Ut18j04rnaW3lnlMvaxPpY4GR+rXyueugOT/J4bdjz9jqb3NELpz1Vm/Xs9Jx5tMLxJG41Z68/4wHGHvqyrhmXyqcuh5Xnq3pdPl1d1Zh29TjrNfaP4w5xo8B2se+Cm6qJsXvRB/NGrtEf15mmn4thXsdfxQW5Zx5x3ar3Tt2V1xkX9Ci4hDbHHuoe+rDOcc4+bxTnIg41R94RP+G4U81Mu0zfSsuV91yr60vXn3dwcKB/sbYXOBlWeIMaZ3lOxzu1Op6ssFa573gUOeMNHJVjyfwur7nQAYfaR27h14A9xcstf/z2pB/MwRp3fMP8TLMKwxsxHc1Xa6r36ry71+XD+mQeZrxtsVaNUfAbprGrvgxGxfEOltp3ivNFTsa/o1MVEzw+009VxxfxXZ/v9Mv4kaO4rPit6h7r4ybuHQ0c4nC+0sVhrculq73qN+sJefAe917pgF665c+ROtq84/MqbxUTvLtcMs+yfI5fabnqf+Uxxkft3a4+DYrBPZV/xE+IRb1wDXt1wFnpgcOB77T692OQx0rXATkdTRk3w1e8PhOn9LmLg5zZX7f670qxvhd7aj3zu8uzm6P8X/WS6cicVfw73AblDnvePtCHmeRPyg+eO63f0anybOWPU06lOddbcTV7xTOB1cVR/aLmWW93B3OuesbY8SZ+x6dKp05drKl6WPm94utWvzcTGA7xFd6AnI4uiI3zTEOjEZxYo8rvjkYr/1QdnDOnafp91Y5OmQZKc+XjimtWayziOhqvNOO8FcY7I/Cin4zHHf+9oUUnftXrsPVtL8PwIkZhZTiVFqhnB3N8sm4Vm3mw8qa716mpeHcxme8Ke8Wp642L+Ay30+9ndO70t4pXPG2hgeLd4T+aMau+uO7Ku1X/vFZ5nHnmxX7Vjwt9qjzWyUR8t0/FQZ1nGvC60l7FRtwUvXT8Ro5mr6/d7/jf8SpqrPBUj1Xtis+qNsdUfqkxGn1XeHPRP/JC/gPWDMZdbSqtB8WxNty7wrMCb6PYih/Xx75d7GfYOO/4u+KkfKp8RB7M2xt5WOeIH3BeacA6HmPa9Tdhv5zf0/Yr/PZdfB9axB71doGT1ZOawW9pfjl/ay9+w3qCNtHbgPPNrt/Llnn7Uvvx5L2TFl/huwv4+sh0VXqq8+oa4hylHfOt8NR59Bzfz5DF43CKCQ8w14uanRpK31V8p++V1hnP6NnFXqYLr7/LJzCsgcH8MjyFoXqpcNVahr/SYDRiQwO39ftUBrGZtxEz7FXfrP9JsU5YXGdQXObZoFzFgXWImAqbazC20bE7qjyDoTRXetytr+p0BvrB/PCY9bXizH3vlt8vKC07mEpLM30dK66473a9nphD5fOqj1Xuu3p0PDiO82YeasLc8Ri4btfvHT7mA2LDj8oL1H4selJYjBG/VaOwokbW+w75x/w3+N7db4/rd0xHvAPuLjCZs8FQsV/gud/P7y19XJ/bRc3Qeyd9NqqBfnavh8DEuni+wTrjBBe+Dgbtu8hXI/zI+mCNXcTwdZBpwFjDNF6Gw707HTujw7XKy3KGiB1FfIYZOftCD4O1WXBTvnEc62cUU+mr9FwdV9pXmKv4u35mwymONenyjjnrr3ypPOjWVnFR3wE3w1vhdHV1mrOemTbHGEIfzFOajQVXxBlFHOuz8uBu7Eo/5tzNqfSp/H6Hm+r3s7U4z+FY4WV7LmJGwj3zMKtnDV57gue2SY0G7LN/d/THOoiJNe7gVJ5WPuLeJB4dz9T5iifqq/aG6fthg33OVf51uay8i3nGWfFReC76CsxVP12+2doKH89nswbzNhqrWhzL5w5HpVHmR3jS0QzzPcnL6jjgOIxh6/sG5uGEh/VGMlfxZlfd3vGRe5y4Br8ldxz/OM+/we9U7WfcBIzQRfWGnDEGe834ZZ5ceMPrSOQXv5FkjyuPn7nw2jfWMl+ygf18OTn4iR2a7JZ/Dkv17rSutAmu2TXQuS6m9T3I9oyG4t+ZK3xe41hL8qr4VZ93tAzv3V6f0ygNUBvej/NBewPm7/B2mEc+Yjrh8jzTXO2tPB0wn0lOd3D+CgP3qp5XeJ7ErnxX2q7w7npbeRLxTvFOuZbkqjpdz5gT95xhdXpCTI7FHpUWx95o9rDyX3mrOPOe6o3XVn7c5cV6x3zQWqduN77K7XL2RS7ucawXcYg/TGuZ9Yf5nd67sVgP+ay4GfSgdMw0noQRtUYSz1iow27Pz5Qcz73+ev7+3+/n+OfzMyZ+/hZgfP4jfhPQ7fp3iGnX98ejFvbJ/sb6d67wG4PfzvHryeXgN8/5dnKKz8F8Oc/jsyGoy27Pz6BErUH6d3xD3cbJdQMO9gB/zj5+fTy1mHQNDKi3i5p8zSCvAX3FudL4oq2Yq1o898VezGeBldXrxitPMAavo6oGe8k9mK3r8hrnVjzMttSPCm/FoeKVaafGXvDOOGZxHKNiY8xFTaXTyuPVnMco9hyOJnJiP+PJnprI7Xi10jTWPMF12L+jYcWDe1e9Ki1Xa7zX8bTi/GfEr3Qbi/3KSzVX9RQfjuO+uj0MiMde5gKDvc48M1rj2qhJxZPrZF4aYQ2Rhz0pfive1ohhLlFrL3hna6s6WU4nfsXhnbHyqNvbO/3HGMVeF2uK+PEmn5VHjMd7HZ2GbVKzY93P80E4nuCZXW/Tbvq98Cy/0hq5xXyIPYx36GHl5+o801BpjvXv4K287+rTwTGR09E9/KtqKezPaB1YnuypdYXf6cOSdR5OON2a/x6D+Va8lG7s1btc7+ZlNQ0G95DVcMi5yw89uuPbXc0/OzK9Mv+rPj/rc9cX9DLD8wVGVUfldGJWvmW4uD7t9bpb+c/7O+XG/ij4Zl7jXqZBx3uM6catfOt42Ym/k5PpdHftnR7e1abrZ5fLu3p1cjvxHc9cnFszd8VjNHJ5ZB4acHUR987AXNbhz8L9DM4d3e94/k6tO/qs9hxiWKtOnY6+jIPaeJJrMFYax3w0+85iMi6r3Hc8xv6czgfEsBeoidIy0w3XBuUrrG7PvMZ+rHR6x6eKgxrsazdvpU1Hpy7eO1iVH4Fdee0C35N5R188rnTyxT73kcXiuVNehZN5yliqp45XHFv1yzqbWMtqZNpkOqzGyrcOh6rmikdVc4WX1b3Lo6vVZ8Y4j8r7lcZ3hpm+/1v5zDwqTaPGHZ1X66t+V/7FvtIX9dgbPDLdKn9QE4PzYdfPUWAc7g2xr3qIgbW2M38S1k8c+NzwsFeuSjOlkdNxUv2oc6lNNSptuefqGsg4qnWuvRpcR/FX+B39Mi85t6tFRyeu1+kdMUYjfhZ9M17Wr+p5pa3R8AVf1l35qjRT/DBG1eQcp/OOVnf2qj6iNnKaFBfaWRLP/WSaZjw7vb8zKl7hS8Wr4rjq3ROcO9wVVsaT/e30gGPeiM96X2nS5aQ86WKayO3U7K5VmOzTLHC9wFK9cHzsVThKi2ze7f1uPRdYWS+rWnf8wByD3A5mp06mrVq/w/EY440+O/xW8Xe97fbsYk/VUj5Vdd/17G7eO7jH2GH+Z3ja9SXj0/Fg5XeG944fd/ji3Gm96iNi7nAdtKfwPcnFtRWvDPNdvT6jdwfzbl3W/F3emS5Gx7u9ZHGxt6r7Gf09wfGi7l297njqYu0d3Va+3emtE6tijI4Zj6qXOz53494Zd7Df4XE3p+t9tbfCUPvZmhf7f7ZXBuOuXpwzCxyHPYwblNPhkem20trF+qo3PHY9rMf/B2IfQxI=</binary>
            </binaryDataArray>
          </binaryDataArrayList>
        </spectrum>
        <spectrum index="1" id="sample=22 period=1 cycle=1 experiment=2" defaultArrayLength="2298">
          <cvParam cvRef="MS" accession="MS:1000511" name="ms level" value="2"/>
          <cvParam cvRef="MS" accession="MS:1000580" name="MSn spectrum" value=""/>
          <cvParam cvRef="MS" accession="MS:1000130" name="positive scan" value=""/>
          <cvParam cvRef="MS" accession="MS:1000128" name="profile spectrum" value=""/>
          <cvParam cvRef="MS" accession="MS:1000505" name="base peak intensity" value="63.0" unitCvRef="MS" unitAccession="MS:1000131" unitName="number of counts"/>
          <cvParam cvRef="MS" accession="MS:1000504" name="base peak m/z" value="189.998193333354" unitCvRef="MS" unitAccession="MS:1000040" unitName="m/z"/>
          <cvParam cvRef="MS" accession="MS:1000285" name="total ion current" value="66.0" unitCvRef="MS" unitAccession="MS:1000131" unitName="number of counts"/>
          <scanList count="1">
            <cvParam cvRef="MS" accession="MS:1000795" name="no combination" value=""/>
            <scan>
              <cvParam cvRef="MS" accession="MS:1000016" name="scan start time" value="1.170716666667" unitCvRef="UO" unitAccession="UO:0000031" unitName="minute"/>
              <scanWindowList count="1">
                <scanWindow>
                  <cvParam cvRef="MS" accession="MS:1000501" name="scan window lower limit" value="100" unitCvRef="MS" unitAccession="MS:1000040" unitName="m/z"/>
                  <cvParam cvRef="MS" accession="MS:1000500" name="scan window upper limit" value="2000" unitCvRef="MS" unitAccession="MS:1000040" unitName="m/z"/>
                </scanWindow>
              </scanWindowList>
            </scan>
          </scanList>
          <precursorList count="1">
            <precursor>
              <selectedIonList count="1">
                <selectedIon>
                  <cvParam cvRef="MS" accession="MS:1000744" name="selected ion m/z" value="825.086422857259" unitCvRef="MS" unitAccession="MS:1000040" unitName="m/z"/>
                </selectedIon>
              </selectedIonList>
              <activation>
                <cvParam cvRef="MS" accession="MS:1000133" name="collision-induced dissociation" value=""/>
              </activation>
            </precursor>
          </precursorList>
          <binaryDataArrayList count="2">
            <binaryDataArray encodedLength="10588">
              <cvParam cvRef="MS" accession="MS:1000521" name="32-bit float" value=""/>
              <cvParam cvRef="MS" accession="MS:1000574" name="zlib compression" value=""/>
              <cvParam cvRef="MS" accession="MS:1000514" name="m/z array" value="" unitCvRef="MS" unitAccession="MS:1000040" unitName="m/z"/>
              <binary>eJwNl3dYVFcTxtnC9r6UBZYOKopiV1RQ9x1p6qrYo0msMaCxxBoLnQWW3rFg7x3sFCsLgkIAFVEIls+aWLAjIHz3j98z554zc5/7nHvOzDsLBFW6KaIq3QPrKl2a+rZutfVtXY28RjfNtUa3lH9X96e0QfeB36h7b92oe+vaqGuyfagTq5p1FlbNOhtNs87etlnnom3W9XBo1vVxatYNdmvW+fRq1o3t3awrW9Cs22XZojth06I7a9eiu+ncovu3T4uON7hFd+zVI13pm0e6aJvHuiL3x7qGPo910uGPdTN6P9O9Er7QbdC+0F1ye6F70OuFLrb2pa6H2StdpOiV7qDsla5K9Ur3j8UrHcvmlW688ytdm/2/ujUWb3R7NW90sz3e6Fzk73T7qt7rTtq26iq1rbrnDq06M+dW3TD3Vt1T+486e5ePupFuH3W+qs+6LT0/60Isv+oSrb8y3/lV52feprvbp003dmCbbp9du67VsV33UN2pm2bbqfPu3aUr6t+lW8tngS1jwVbOQqCShb/ULKRZsHDYkoWrVizct2bBncNGvYiN7QfYGGLLwUoBFwdEXHgquPBTcvHKmossiTlGqs2x2tIchXwelvMF+E8sgEgqgIdMgAC5ACa1AC7WAmgkQrSrhUjji1AoEGH6XREG8cRYLxDDTCrGeakEP+QSHLCXQP1Dgr1CKSpEUgy0kiLOSs74KWApVWCDtQKxLxWo4ClRJFVCrFDih5USQQIVspUqvFKr8MBGDWeBBSYKLdAhtUCwwgLrpZYYoLBGisoaUyUaFMo0UCo1+NtSg061DX62ssFWhS1+tbSFeootpGw7eMvtsFRhh51KOwy0s4OOp8VavhYtci3GqbR4ZKnFJak9PlvYI11jj29CByyQOGCY0gF/qBzQaOEAqZUDXikdMd3CEV42jhgX4ogbcicYhM7oLXJBS6cLllm64j+NG3bL3ZFu4Y4EYQ+Ui3rAUdsDD5U9oVH3RL1VTyRxe8FP2gvXLHrhVEcveFl7YKXGA+ns3mgQ9MZGXh9ste2DI259kMfxRBPXEw48T8zje8JD7ImPMk+0cfpilHlfWMn6ItSiL/6y6QuWti/m8Pphubgf2qT9MNmiH4od+yHM2gtCWy9MsvNCttYLvzl5oR+nPxpE/ZFn3R+vJQOQJxqIS/KBCFINxDnNQPywGYgk9iDmPA1CyL+D8B97MD6JByNONhj18sH4TTUYfYVDsEE0BGXiIWhVDIG91RD0UwxFk91QrHEYig9uQ1EvG4ZLqmEYYTMMrW7DkNM+DIni4ThhMRzJHsOxn++NULU3Zlh744m9Nw55eMNMPhJ7lSOhsByF+q+jmLPggxGWPnhk7YP7dj7YedkHdM0H/97wgY/JB/+r8EHzLR+8bvPBqHYfpHUwc50+GNrlA2O3D/4x80V/ti9iOL64z/VFb54vtvB9USfwhZvIF+vFvrgl8YWDzBd/yn2xTO2LSxpfnNH6Al6+qAr0hfsDX8xt9wX3hy9mdfnieLcvWKzRmM4ejSOc0fjBHY294tEYLxuNT4rRIKvReKsZDXf+GLiJx8DFbgzWO43BOs8xOKwYiy7lWHBsx2LMvbG43jUWLgIdakU6jNDq8F0EZg8AvhqQWwOXbQArO2CdEzC1C7grJ3gqCcnrCf+Kx+GrfBzOW43DDdtxqHUYh6sKP/S28sMjjR/eaf3Q5eQHR5k/7in8MUDlz7zMHxPNAzHBIhBrzIJwSBDEnP0gBFsF4bR1EPryxyNQPB6HJeNR3ZsZ9x+PT9wJmCObCB/LieiynohfbSbiYOhEDDNMRLxSD5m1HjMc9Wh208OrVo9a+SQMVE6CvWYSvFwnocFsMkz8yZginQy+9WRU20xGf7vJmO04GdGuk1EnmcLkmCnwsJyCZKspuGQ7BY3uU5DXMAXp3GAkiINxQR4MnTYYh+yDscopGA3OwRjpGoxBvYMx+jozL52KRuVU3NVMxbfhU2FWORWdZtOQI52GSuU0VGkYHKdhgPM0LHKfhsAf0xAnn45P1tNx3XY6Kpyn45vLDKT4z8CNmhmolMzEQNlMbJfPxAfnmXgmmgW9ZBamWc1GiP1sjHaaDe2S2dig+QnPbH7CEtkc3JHPgahtDs4r58JVPReFdnPRq2Yutn6bi6uCn9Hf4mds1PyMNW2/QKL5Ff07fsVHs3m4w5mHs7x5eCGdh2GqeRivnYcw8Xy8l8wHlPMx124+qrXzUekxH9biBUiQLGBy4gL8IV+AKaoFeGq/AOVOC+DtsgDHXBeA1WsBXvRegKq+C3Cy/wL4v1uAM5KFkCgXIly1EI1WC5lztRAD7BZin3YhEhwX4qnrQiwbvRCp7Quxm78IVcpF8FUvwu/2izDJaRGGuS7CMbdFTO5ajGLZYiafLUayxWLctVuME9LfAO1v6Of4G1Jcf0Nf6RLw1Evwu/US2LouwUTR79hk/TvMHvyOcF4IXohC4GkZAq0mBKsdQ8AaHIKLsxh7LAQ/voRg7bcQvGsLwW/tIXjUEYKZP0JQ2xWCALNQXGOFYgQnFIXcUPThhWIfPxRaYSiyRKGQSkJhkIbivTIUv6tDEWQTytyLUIzShsLBJRRy91DoBzLj76HIaw+FsjMUxh+h4HaHYovZUnxjLcVC3lI085firGIp+qmWIkK7FPU9lqI0YCnk0mW47LwM5tw/8EH4B447/IEtHX9ggNVyOGmXQ+O4HHKX5Wj+sRx2titwmbcSQ8UrobVdCYnrSvzosxJDpKuYGrYKPWxWoUT1Jwa4/onp3X/irnA1891rsEK9BiLRWqQr18JWuxZLG9fitHgdzsrWwWS7DvWu6zDNnbHr1uFc2zomF6/H4q712KregN1WG3DIZgMuu2zAiqEbkNK1AQ1Wf6Hd5S9wevyFkd1/4ZrZRvixN+IWZyMeCzeiW7WRqVEb0dtxI/722Ig04SbskGzCAzvGem5C0Z+b4GW+Ge2WmzHAZTMuum7GQfUWbO29BUGKMGy2CcMplzAMcwvDFfcwBPQMQ5giHGnqcPjahaNCG44HjuFY4ByONy7hCOJF4IQ4AgZ5BLzCI5AVE4HZsREQ34hA6r0ILOyIgEdnBGawI6HlRGK9PBI+ikgstWLslkhUhkVCFR+JBwwXkiKRkxYJVk4kk8ei0C6KgoUsCnUxUXgbF4XqjCh0FUdhyKcoDBdEY7o4GlpJNJ6ro8G2jkZHXDSMCdE4khSNlcnROJkZjbVZ0ZgmisEoWQy48hjcZpirjMEbVQzIMgaeNjF4upqZT4jB5R8xiOuKwaTuGGjMYnGUFYs/2bGo5sYi2zwWPuGx4EXE4m+GrZGxWBAVi11dsRhoZoAz14CHAgOGiQ2okhjQKjcgWmnAY7UBTUYDViQZEJ9pQCUvDh+FcYgTx2GfKg5e6XEoyolDbG4cxu2Ig51ZPDaz4+HPiUeyMh7v1PGQRcdjTno8lkoTMFCVgGyLBBiiErCNa8RAkRH9ZUZUyo3IURiRqTHird6Ii9FGGOKZcYoRzjlGCD8ZIe0wYos0EXvHJWJZVyLeKpIQaUjCYXkyU++TMagxGQc7k7FMlIIsqxQstE7B6qgURBlS8Cg9BZs7UpDcnYLvyanQZ6difHcqXgrTMFuShqmWaWhGGiLC05CVlIbFyWnQdqfhvSAd14TpGCpJB1+ajiardFwPT8fJmHT4Jqajd1o69phlwEWSgWd3M8D/koFdHRlYxMrEMHYmTnMz8YOfydSwTDxRZuKFYyampGbiak4mLnVnolKahauqLIz9kYUlrGwoONngSbMxS5GNo+psOAhyUCnMwUdVDirUOfjTMgd+TjnYGJ+DLRk5KJXnQqPJhZ82F6s350KSmYsP3blYy87DBE4eYiR5WKjKw2ptHhyW5GFmbB5kSXl4zjA2LQ+a9DyMz87Ddd5WFCi34uCqrThn2Aq1cSv+YzDnbWP05jYst9kG9+RtOJm6Da8yt8HLbDtCuduRKduOv1XbEWDcjiLBDihVO/AfQ7lxB56k7oCXJB+lsnyMV+bDTJ2P74Z8nIzPx0/inRCrd+JO2E6MStmJ56xdjH7bhesyBotd2Ba1C/KMXcht3YUq1m4cE+xGnHA3GtbtxuSI3dgUuxtfUnaDMnfjzM3dmMXZg1L1HgzDHoiNe7AvaQ9GyvciVb0Xyyz2Ii1lLwoV+7Dfeh8eahkbuQ/rE/YhKmcfzn7fB0fxfmyT7ccX1X50x+5Hfvx+3GYfYPTxASw1P4AA6QH0lB3A4bgD6JVxANacg7gYexC/ph6E04+DWKs4hKzEQ1DsPITh6sOI0hxG3JzDmBN1GGWGw4iPP4y81MNgZx1Gw47DeNZ1GEfMjmAg9wiE0iOolh1BP7sjmL/lCE5HHUHvnCOozzuCMflHkCw/itNDjuLk5qNIjT2KH+lHsTznKBrYxxBhfgyfhMdQYncMVsZjSFIeh8B4HE2ZxxErOYH/KU/ghPoE5lqdgNjmBB5FnGDy2wms+nECAtZJFEhOoi3mJPONJxHVeRJDuk+CzTqFGvYpvE8/BWP2KTRuP4WD+aeQtPMUdrJPw5l/GlLlaXxmmJ12mtmP01BwC7BYVIAhkgJGdxTAqCpAm3UBPMML8CyyALejCnA2ugA7YgoQE1uAZYYCTI0rwMj4ArgmFDD/rACfGI4lFyAzpQCbUpm16wXIZxcillOI5dxCyAWFTP9WiN9lhfBWFEJrx6xFF2J7UiGmpRYiZG8hTh4pRJvZGTxhncEs5Rk8szyDE1vOICTiDIIjz2Bk1BnIYs7gG0Ol4Qym8c9iVcpZXM0+i6zcs/iefxZ7WOfwK/ccmoXnsF1yDm/V53DN8hyOWZ1jasg5NCWew3ir8zgTeR4J0ecRZDiP+ewLmMi5gOHcC9hpdQEvHC7AJ/oCPGIuwDL2AliGC3jDEJd4Ae3pF3Ak+wL8uBcxyPwixPyLKBZdRIT0Ip5YXMRm94u4GHURnxMvojr5Ir7mXmTu1iXszbiE1MxLaGQVYROvCN8lRdihLEKwZRFWOxUx+rMIbRFFuBZdhFMxzFpsEYyGImyIK8Li+CJMTSjCWGMRvBKLoE1ifJMZv3RmLreIqflFjNAvRgenGGf4xTBTFuOiRTGirIuxfmIxYqKKMT+mGL6GYrwwFqMgmfHJLUbYsWJ8KCzG1+piyF4Vw4pTwuiRElzhlyBfWIISyxIctSpBvKYEi21LGF1Wgl6rShC2sQRzN5dg/JYSjAgrgUd4CawjSsCLLMEXhmdRJbgTXYLrMSUoiC3BbkMJUuOYuPgS/JHAxBqZ2EQmNomJTS6BJqUEz9NKUJhZgl/ySvByZwkGmkrg3F0ChVkpzFileM/Qwi5FDacUpdxSHDcvxQ5eKdO3lmKPRSlery1FekIpvFJL4ZBWil8qSuEYfhlR8ZcxKPkyhu+4jE+dl3He7Ar0Pa4gJ+IKPOOuoNV4BU8Sr+BA6hXMzrqCoOwrsM+7guv5V9D//hUUdF/BXrOrWMK9ikDeVYzgX4VMdBV3pFdxUHEVucqryF5zFZWRV6FNvooKwTWMUF3DlZXXmLx6DbcyruF01jVodl1D8c1rcPh2jcn712Fndx3p4dfRmHQd3nnXoWy7jrWcGzikuoHfrG9gtO0NPM28gXtZNzB+1w34ssvgzi2DlFcGM34ZLkjKkCEvQ3/rMmzwLsPbiDI8iSzDvagyVEaXoTSmjNn7MmyNK0NyfBlCEsvwc1IZpiSX4UdmGfK3l+H55TIEPC5Dy6syrPlQBlF7GfawTcjmmBBmbsISvglzBCZMEprgLDXhhdKEi5YmnBxjwstNJjRtNqF2iwmmMBMuhTPzESbsjTQhN8qEpGgTImJMWBtrQqjBhF/iTJgab4J/ggmjjCYMSDTBPckE22QT5CkmcFJNaGN4m2bCk3QTGjJMyM81ISOP8ftuwv+6TKg2K8d1VjkusMtxjFOO3dxyRhuVw8grRzi/HGsE5QgRlmOquBw+0nKm5yoHT1WOzunlaJpVjqV/laNPeDn+jSlHQnI57uSXY+fecvzOrcBUXgV8BRUYJKyAh6gCX2QVOG5ZgT/sKrBmYwXGhldgWEQFPCMr4BJVAU10BZOLKsCNrUA7Q6uhAs/jKtAUX4HSxAocSa7ArpQKRKRXYF1GBey2V2BEZQX+4dzEVd5NrJLdxI6Em4hIugnu1pv4sO0mvnEq8ZZbiW3SSoQrKmFrVwnzFZWYE1mJsTGV8DJUokdcJezjK/E9sRKPUipRnVaJ4oxKuO2rRISoCiskVfhZVgVSVmGQugq9LapgY1WFofFV6EypwufUKtzJrMLKXVUYe6MK9ctuQRl7CynZt/D7tluobL2Fn7pv4ZPkNtPn30bBsNtYHXsbMxNuo0fabQizbuNt7m28yLuNuu238Z5TjTv8ahyTViNfXo1cRTWGO1TD2rUaMTHVWJRQjZmJ1dBzahDArcFIXg1EshqMi6yBd3QNo+dq0JxRg7KcGqw3/I2A1L/xjFsLg3UtYiNqsTy2FiGGWiyOq8W8+FrMSajFTGMtghNrMTGpFoHJtRiZVouBGbXom1mLXlm1OP6Csdw6uJnXwY5fx9zXOojEdWhV1OGhZR3qretw1qEOqkhmLaoO5jF1jLapw/PEOjxJqoMpsw6XcurQu6iO0eL1sGTVg2dez9TqejyW1eOCTT1GR9Yz9agew6PrMSSmHv0M9egdVw8nYz20ifWwSaqHPLUegvR6sDLr0Z5Vj30d9cj/UY9k9h3Ece9gvPUduG+4g9rsO8gT3MUvjnexxMBY411MSr+LkdvuYoXhHhYn3cP8lHuYl3oPdkX30NpwDxe67uEovwH7JQ2I6NmAgb83QB3TAGlCA/ipDWjf3oCdrPvYbn4fWbL7mBh9HxNi72O84T6CEu4jMJEh6T4Cku/DL+M+nGWNcLJgsGqEo3UjHFwZa2BIaoRzViNcdjRixJdG+HY1YrTZAwRYPcCmVQ+Qt+0B2ngPwbd6iMjwh4iOeIiYyIcwRD9EQuxDJvc8REbSQ2SnPMTW9Ic4uechRrCaMIrdBF9OE0ZzmzDWvAk6XhP8hU0IFDUhSNyEYEUTZls04e/ZTVCFN8E2ugnamCY4xDbBydAEl7gmuMY3wT2hCR6JTeiT1IShGUzsjiaEX2hCT0Ez+oqbMcGmGa7rmvFLSjPyDjTjsOQffIv4B9L4fxDd9Q/KVS1o0rTAeX0Lxka0YHNaC8LTW7B7WwseH2uBO/sRJksfYZb8ERapHiHN/hFcIh8xuf0R8nc+woiuR5jCeYzj1o9xWvMY52we47LdY8D7MXZEP8apuMd4nfkYVrwn6LvrCVYKn0JvfAr5saeYavgfcnnPcEDwDPfkz7CC8xyxvOe4vv45FiU/x+rU55jx93Ow+S+w0eoFOL1e4GnMC/wb+wIWiS8YHfACd8xewlv6ElMVL7HH5iUurX+JP5NfIjntJXLSXzL95EvcjXiFD9GvEJ/1CvO7X2Gp2WusYb3GR9lr2KhfI0jzGgH619iR9Bo16a+xSvwvtvT4Fxkx/8E76z8ci3+DB0lv8CHlDfjst9AL3uI30Vu0WLzFDMe3iNr0Fn2NbxHd6x1zH9+hdds7bO14h1es91gqeY/+2vdMb/Me4kPv0Seqlbn3rUy/3cr0GK2MHm6FTVYrNm1vhS3/A3oJPuCOxQdIbD4gLPwDkiM+4GjUB9yL/YDdWR9gYH1EIfcjrpl/RC3vIzqFHxGp/ohS64/w38w8x39k9CgzTvmIxWkf4Sn8hJGiTziv+oQTSZ8wO+8TVrp+Rs+Yz3iQ+hmbtn1G8+7P2Kv8grsWX9Bz5Be0HP6CWsFXPBF+xRVrxtp8RUz0Vya3f8WbhK/4YfyKY9lfMfrtV/CF36ARfcNT928YEPcN0xK+YUPiN1xJ/YZ5W79hBqcN9vI2GC3b8M2uDUk72hDJ+Q4P6XcEZHxH/tvvaJW141ZSOxaad2CXoAMbLDrg69iB23EdeBzfAWFiB+qyO3D2VAdsznXgI7cTPF4ns1+d8BJ0AsJOzBR1Ypm4ExGSTtQpOpla3Yl2VSdkFp2Yp+nEZl0nCuM7UZ7QiSZjJ1oTO8FN7kR2VidG5Hdiw+5OVH7uxMD2TqjUPxCq6IJjdRdOq7uxzr4btsZupmZ3Y3VKN3andeMjy4yGmpvRBJ4ZveObEVdoRt/HmVGsnxkp/M2oZ4AZWcSY0flYM6o2mNHjG2Y0vdKMBnBYtIHHokMCFr0dw6IjYJF5PIumprNoFpdNe/ls8hKw6S8xm7aq2PQqgE014WxKjmKTTTSbDjIMimHTFYYJsWxqZFhsYNNHhrA4Nonj2ZTL4JbApgIGHyObqhhmJrJpZRKbOhkSktkUkMb4l7FJZGL8GdzKGX+GqgrGr5JNPxisb7Gp/202ycGhHQx79Bx6GsmhnkYObbnJoQNCLr1Xckmk5tLAwVyqyuBSUDmXegWakyjYnHwSzeknDo+K/Hh0359HV8p4pDfxaFk5j67x+eTtyKfikXy6rOdTRiyffk/mU9sdPnlyBVTCMN5cQE0M7TwBGfkC2qsUkIOVgLJHCKhmnIC2+AtoQpCARugFlBEtoKcmAQ3iCGm1uZAyeUJy5QvpjkBIBWOF5BYkpBkpQnKuEpLulpB2i0V0XiGiOUEick0Q0dosESXeFJGnuZj0PDHdF4npi5+YhiaJaXaymK6niem7SEIZEyWkXyMhl3AJJVZIaGGNhObXS+h5l4TWcaTkKZTSZJGUeiullKuREouk1GOclIL8pLTCnxkHMkxknvXM2jQp/S9KSuuipSSIkdI2hr6xUrrCEGyQ0jOG9XFSEsZLaTvDc6OUdmZJya9aSvmBMlJNkdHiOTLqjJJRarSMAmJl1MSw3CAjVpyMshh6xsuoiOFykoymVMhoLktOqSI5cWRyWukmp69+clqll9PlyXK6ECunIIOcfrkhp2V8BUUbFXSmSkGDhUrKlCspIlBJcyqUZFOpJDJTUZi5ip6KVSSRqujfABUV61XkzVFTDcNCrpraGC7y1DRMpKZqBuFYNf0KNX1mCDOo6eh1NeWY1ORZrqY0jgW9NLcgrcGC/G9Z0JR6C4rnWVLdeEsKCLakxTMsqfauJS0LtKJtQVZ0nm1NnSJrWhtgTe5l1rSi05qSOBqaaq4hW76GcqGhr+M0lOKnoX/0GuqYrqHJkRp6xRAQo6HHDAqDhg4zNMZpqNaoIbMkDfVP1lBaqoZk1zW0pEJDs6o1JOLa0H5bG3pGNuQ90YauzLAhdowNfUuwIWOyDRX+bUNeXFs6aWVL68fYUu5kW0qPsaXZCbZUlGJLrzNsKSjPlkJO2lJhnS0VK+3ojaUdjfW2o17JdpQp0lI/pZaOBGppq1FLrGQtDUnRUn6alswztbRqu5b6lGtpynh72hZpT7sq7Mmb7UDLOQ7ka+5ADxiO8B1oksyBrqc6UHy1AwWZO5KW70jpEkcKi3aktARH8jQ60oFaRxpT50g9HzjSLrETjZA4UQODVOZERxjOKp1oksqJwlKc6Pl2J7p9z4m4952o3N6Z9gx3pn2ZztSc5Uwetc60vd6ZZkpdKMLfhQKNLvQu24U4Cldqd3SlrXCly4GuNG6SK30JdqUts1ypJMmVDqW70u5KV/L425Wsml1putSNPjH0k7tRiMKNwtRu9NnSjey1bvQiyY2ivrvRUrE7eWa4E+emO7U0uNNRqx50ubYHjdP3pJv8XnTVrxfFhvcin9xetKKlFw0Z70HrJnjQ/s0eNLbYg/6t8qBTcb0p5lZvqlb3oXf6PhSV0ody8vrQF4Un/Z3qSaZyT1pu1Ze+pPZl/PoS715fGjO1Hzkn9qNjyf0orKIftcu9yEPtRW/ivWhhlheN2t6fHikG0MqFA2itaQB97RhA3ryBdG3qIKpbP4haTg2ihD8Gkz5hMJ3eMZi0ZYPpduNgGsUZRueFw2mAajgtp+H0ZvtwGlUznIRib7of6E1ONd70NW0EvcsYQTmZI8g3awTdmTGSvoeNpKtpI8n/zkh6fW8kbZ4xivbHj6LG7FH09s4oWin2oeZHPpQt9aWkyb7Ub6YvHSsfTcF1o2ny/dG0TTCG3gvH0DbJGILlGBpFY2neDh3Fv9bRqCBQ1nhQ3kTQjkmgw9NBx2eCzsaASuJB0dmgI1lEWefGUdyTcRQf7EcHGvzoucSfglX+9IfGn3z9/emnicx4ij+5TfOnobP8KXCuP4VpAijeNoBu1AZS37uB5NcYSFMfBlKnIogE6iAqswyiNvsgMncKotWzg+hbVhD9NXgCtb6cQOsfTiRblp5eyvQkVutpmYWeFtvryXu0nqL89TQuSE9fGWZN0JNgop4uMYTq9bR5sp76TtFTC0NqsJ72TNNT8HQ9LZqpJ8tZelo/W089f9LTf3P15LJQT9GL9DR4sZ5mh+hJFKqnrdF6OpTCvDdVT8I0PRUxaDP05JWlJ/OtejrPoNmup0qG3vl6amJ4t0tPu3bribVXT4UMJ4/padOBSSQqnUT53jOoxm0RXeu9jv6020IHnmfTwL259GjFQQrse5y+NBynj/tPUkD8OVo1t5j+mFZDjbOfkKLxJdnKP9HqCZ+pPvkzOQu/UXLBN/o/cQMVIA==</binary>
            </binaryDataArray>
            <binaryDataArray encodedLength="772">
              <cvParam cvRef="MS" accession="MS:1000521" name="32-bit float" value=""/>
              <cvParam cvRef="MS" accession="MS:1000574" name="zlib compression" value=""/>
              <cvParam cvRef="MS" accession="MS:1000515" name="intensity array" value="" unitCvRef="MS" unitAccession="MS:1000131" unitName="number of counts"/>
              <binary>eJztVy1WAzEQjuAASCRHqMCTRSMQCCSCA3AARCUSidyjrEQikT0Gksljpk3T7GYymaQpD/G9bfcn883/jDHra5MNY3ewgDVdM8+QyM753udYKm9R/sz5dE9btja4/Jbek+iofd5SDHDODn2awzPFV8PGmnbhyrCBfnPyR7j/NhhzdmPMLeAFrw+AC8AHPPsEvALOERvMzTFh3z3Z9L7d56etNytGBOceC6EfS/jFckpD/xS3Fj1Dqr9mfueepeFTgsutFebqFeTtE+Ie8AX33jFvJ3zPDNhfh3ze1sbzl/o11/c95BeHkybPHnVuyU1rtirtt7V6Ro6cnmPBR0mvPhUd57ieEn+pL1rqWLOXF/NC+L/pWZgDmrFiInJq7b499WPSNzY3aPmYG/O+Dw6+QY40O7ldaePmJrh+48zldigLePR2JHedZnQ7gPX8b3/nOZIZi7+aPtGc3Wv7jnZQyVwR5l3qW4t+MehjtxOP6HuHO8AlxsFEtQRn7VFox8njFepawz/b8+xuX5/C3PDiM2UvKYdW8c6NndwdSeIXaX2W1Mk5nrE+R3GvIbelP1M2k/o4ZgO23xjc/H5Ymuu18ii3zkpte2zuNeSU1BnNGlCqW25NlGCbC8NuNnL/N0z5FP8t6rembR3vZ2/OWOF8scJZYvJsEUNoA+rhufYo0YH7zATccmOttx60VNf35kz6zeTv94Vj6+hzyvGBBvee9G/JS3o+Z0apxanmrvKPv4m52Zwzs3P3mpS8PvADVCA9lA==</binary>
            </binaryDataArray>
          </binaryDataArrayList>
        </spectrum>
        <spectrum index="2" id="sample=22 period=1 cycle=1 experiment=3" defaultArrayLength="3191">
          <cvParam cvRef="MS" accession="MS:1000511" name="ms level" value="2"/>
          <cvParam cvRef="MS" accession="MS:1000580" name="MSn spectrum" value=""/>
          <cvParam cvRef="MS" accession="MS:1000130" name="positive scan" value=""/>
          <cvParam cvRef="MS" accession="MS:1000128" name="profile spectrum" value=""/>
          <cvParam cvRef="MS" accession="MS:1000505" name="base peak intensity" value="248.0" unitCvRef="MS" unitAccession="MS:1000131" unitName="number of counts"/>
          <cvParam cvRef="MS" accession="MS:1000504" name="base peak m/z" value="485.028821004874" unitCvRef="MS" unitAccession="MS:1000040" unitName="m/z"/>
          <cvParam cvRef="MS" accession="MS:1000285" name="total ion current" value="172.0" unitCvRef="MS" unitAccession="MS:1000131" unitName="number of counts"/>
          <scanList count="1">
            <cvParam cvRef="MS" accession="MS:1000795" name="no combination" value=""/>
            <scan>
              <cvParam cvRef="MS" accession="MS:1000016" name="scan start time" value="2.172366666667" unitCvRef="UO" unitAccession="UO:0000031" unitName="minute"/>
              <scanWindowList count="1">
                <scanWindow>
                  <cvParam cvRef="MS" accession="MS:1000501" name="scan window lower limit" value="100" unitCvRef="MS" unitAccession="MS:1000040" unitName="m/z"/>
                  <cvParam cvRef="MS" accession="MS:1000500" name="scan window upper limit" value="2000" unitCvRef="MS" unitAccession="MS:1000040" unitName="m/z"/>
                </scanWindow>
              </scanWindowList>
            </scan>
          </scanList>
          <precursorList count="1">
            <precursor>
              <selectedIonList count="1">
                <selectedIon>
                  <cvParam cvRef="MS" accession="MS:1000744" name="selected ion m/z" value="855.038740154534" unitCvRef="MS" unitAccession="MS:1000040" unitName="m/z"/>
                </selectedIon>
              </selectedIonList>
              <activation>
                <cvParam cvRef="MS" accession="MS:1000133" name="collision-induced dissociation" value=""/>
              </activation>
            </precursor>
          </precursorList>
          <binaryDataArrayList count="2">
            <binaryDataArray encodedLength="14604">
              <cvParam cvRef="MS" accession="MS:1000521" name="32-bit float" value=""/>
              <cvParam cvRef="MS" accession="MS:1000574" name="zlib compression" value=""/>
              <cvParam cvRef="MS" accession="MS:1000514" name="m/z array" value="" unitCvRef="MS" unitAccession="MS:1000040" unitName="m/z"/>
              <binary>eJwVl3dcVFfTgHdZ6tKroGDDEltsib3uMzbsxl6iUV9bYkyMRqX3LqBi7z1qrNhFKYJKsbKgRkExahQrINLZ735/PL+9Z86cmXPPztwzc75Jtm65Z7ZumEeubpltgW6WR4HuSeN/dG6uT3UejZ/qWro/1bVp+lTXoflT3XetnuqGdnyq2+JYpDvuVqTD8rnutOdz3eXWz3W13Z/rXmQV6z7kFOuqbhfrNPeKdTYPinVu+mJd33+KdcHOL3TXx/yrG695qdto/VI3uf1L3fyOL3Xud17pvnF4rbvU6rXu8TevddkOb3ROTd7orJqX6F43fa9raftRt8fto+5Sk4+6d80+6k40/qzLcv+sa+L5WRe15rMuwLhMt8O0TDetTZlu4b1ynZ/LF93Vxl90C1tX6Rq+rdGdravXrW3RoLvo2aDL9DTowp8adH1eGXRGNmrWOKoZVq3mlJMRPq+N2PifESfeGHHrrREvSoyofWeE8wcjOn80YqSJhvmmGraYa1C7anjwXsMkM2M62hkzyMKEUkdTxMGM4bbm9La2IMRVS7umWkXHkmStJeetrXhsY8WtplbYtrBisqcVO1tbEVylPDvbUGNkS4SLLXpXW4qb2/LB0g5nazvm2drhamGPpZ093e3tuWHpwBNLR8LsHPlq6sRqrRN+9k44v3XCy8qZVdbOnJrkQrJpI7raNaKzqyvuTV0Z1cyVIA831rk0Zpd9E267NkHVuAm/vW3CobomWBuagJU7RbbuLK9x51CtOymOHqxz9WCpQ1MeOTVln7YZvrbN6ObQnEKTFlRatqC9tiXB9i2pcGxJqkdL9FaeVDp4YtLUk3eWrdlv2ZZZtm2Z7NSWROe2dLZux0mndvzmquDRjs/N2vHavT3Zr9oz5k17HN+351NDe7xNOxBt14GxTh3Ic+nAFk1H1rh1Qu3eCe/6Torfb5lg+JYvpp3p5dKZ666dsWjcmbFNOnOsRWfeWnWlyLkrZubd2KLtxiXbbng5dKOVSzfq3boR596Nhx7daGHTnSS77tTbdyeh0XdoPn6HrfX39HP4ngjH71nc6HvCrHvSzK4ne1x68qFRT/RNetLCoyefW/VkeYee1Fb2ZER1TzbV9ORlbU+61fcksKEndww9cVf3YolRLy5qemFq0ouJpr3or+3FY6te/Ny8Fwk1vXhW2wvfhl7kGHoxybQ339r0JteuN12a9WaqeR8yXfow0aMPCzf3QWXbVznHvnzv2pfOW/sysb4vIdp+HNnejzeO/enR0J9oQ38KVQPwMxvAffMB5FgNIMVpAH+1GsDUhgHsth3I1kYD+eA6kLsWg/B0HMTuukHUWAxmnOVgJtgO5i+7wRxzGsz0D4MVXzqm2sFsJ7jmBvmtwUQtZFsKHe2FeBehTy9hwlchQTuE642H8KfHEO41HUK75kN422YIX9sPYWLiEJo4DCWxyVD2NxvKjN5D6W4YyiLLYTSzGUZXh2H85zSM69rhvHcYzqIOw7n8y3COOo8gzW0EPu4jWHJpBGEVI6irGcH0uhFcrB+Bi2EEK1RePFB70VnjxVpjL96ZeDHCzIvD5l6YaL3o5eDFFycvJrh4caqRF+FNvXjZzIs9ZYq8wYsMu5E8dxrJjMYjcbAYRRfrUSSUjGJ56ShqrEbTqu1oTlWNxqFmtHLGo9mrHcNbhzHMTB/DK/OxJDqMZa7pOAY7jeOQ+Xi+txlPO+fxrHUZr+TdePq1Hc8F2wmcdJmAzn0C+51+wMLlB+bZTWST00S6NJ5Ig+dEHn+YSInFJCY7TGJjq0kct5tMU7fJhDeeTHyLybQxm8JA5yl4u01hlPsUOraZQmG3KXS+OoUWtlPZ0Wgqpm5TEY+ppFRMxaCdxkSXabRzm0aHh9Po4TSdltoZ/O0wA1OjmfyhmYnaaiYJTjNpcJ7JypqZvLadhbfrLCY3mUWG+yw+dJrFoHGz2PB5Fr+XzyLC/kdM2/5Ig/Vsbnw3G0P5bJZVzObZ19mMq5pNavVsutTOZm/dbOwbZnPWdA4mlnNY4jaHKx5z+GT1E6ea/YRxq5+Y+P1PdDOfSyPLuXzvPJfGrnM55jmXPbfmcttiHlb283jkMk+Ju3nsd5+HS9N5RDWbR13zeXh3nscy6/m8sJnPAMf5WLvNZ5HHfK63mM9Q6/8x9ev/oPp/PDJbwFS3BeC+gIseC/jj4AIS3i3A7MMC/D4uoPzTAhaXLuBZ2QImfVlATsUCLlQtYH/t/z8v5GqLRRxrtYju9xbRq24Rp+oXcc5xMe6ui3niuRiPa4tZULNYyePFTKlfzHDVEvpolrDfbAlebkuwbb2Eg5VLaFq9hOj6JdzV/kya9c/0tf2Zw44/U+3xM/99/ZkMw88MUP/CcqdfeO/8C3bqpZRaLKXQdiljnJaS4roUQ4eldHy3lAnaX7lh8yvLO/7KvzW/0sV+GTEtlvHh22W87rqMNx+XseDzMv4tXcac8mUUfVnGjK/LOOLwG/udf6NFo9+wb/4bVp6/kWTzO57uv9PP+3fGVP/O7ZrfGVX3O16G38lSLeemZjnpFsvp67Scrp7LOdVqOfmqP5ho8gd60z+UPP+D28v/YH7ZH/yv4g9+0a7gveUKfrVbwWenFZR7rMDaeiXD3P/kZMWfjNCs4r7ZKv61W8Uvzqv43XUVVm1W8dloNcHa1ZharWar42rmflrNz2WrWVGxGnXNarT1q9ljvIZnbmtwKF+D+9c17K1cg5ObN9sae9Ng7IOLpQ+d7X2Y7eFDaQsfhvX04ZmtL5ltfBml9uO8ix9jv/dj/As/fnbxx9fNn+Ft/fFUB/CzdQBuzgGccwtg+qcA6jSB6M0C8dQGUmcdSJpNINscAukcEMiI2EC2xgVSW6HIvwYSURnIqKpAHKoDeaSwsyaQebWBtKsL5KPC2fpAvBsCGWgIxEQVRI5CgjqItZ5BzF4TRGvvIN4pnPYJor9fEBr/ICYHBrE7KojemmBuGAfzg2kwqxOCqa8JJrYumMYNwRQrHDEEc9Q0RPlmhDA6JITf1oZwMz6E99UhfFGF8tQ4lES7UA42DWVYfCj/bg7ls1kYF83DCLIIU+qJMBLswpi7KowOq8Nw8w3jhcLdwDDCw8I4FqmM14dxqiYMq/owChR2N4Qxyyacz7bhrPALp3NwOMtiw5VaJ4LxVhHYr4rg9zURHIyJYIBZJLstIuk4NZIrqyMJXxPJG59IXAIimbgxkstBUTQNjeJ8WBS7q6L4pTqKXjVRmNRGcV9hZ10US+qjlO9uFDtU0SxSR3NHE81Ck2i6m0aTaxZN0z+jeacwwS+aSxHRNIuO5oe10fxeEc26X2O4uyaGPL8YxiXGsKEihvrKGL6rjaGPIQZzVSzLjWIZFBBLstFaYjRrlVptLVrPtYx6vpYWmjj6WsYR7hDHZMc4JnnHcXJ9HO774nhaHcffNXFKvsThUR/HB4WrDXHMUsXTSR1PvUKCVTxuOfHK/x/PNXUCQ8wTaG+dwA/OCbRencAW7wQWhibQIy6BeZsSaPw1ga8R6xgQs44TGevY/2Ad5xzWM3rTenJr1lOo2UC92QbumW/Axn4Dbfw28H7jBr5aJbLTJpEhgxLpEZBI8y+JZFUosq+JLK9MZGhVIk2qE/mkcL0mkS21ifxSl8jg+kRKGhK5ZkjkpM1GNGs2Mtl3I3r/jbQN3si48I3krN3ISvUmbtls4qbjJip9NuEduYlxUZuojd7EydpNfKfZzHPjzWxy3oz1hc2krN5CYOgWvg3fwueKLYyu3kJw/RbOq7ey1WwrftZbiVm1leH+WzkctJXq+K10SdzKs41bidu8ldYVW7lat5VJxtvoZLKNndbb+NVtG6NityF227nrsJ2AkO10DdvOxsjtjNm4nX27thNmuwNj/x28j9pBcuUOfjTZyXuzndww30lYk52cC97J4bidnKncia5mJ8frdzLPsJMS61342O1iQOQunDfuorPVbjTeu9nsuxuL8N1MjN6N7frdvKnZzbSG3TQy3UOV1R7WO+8hZt0e2iTtYUz9HnyN9pJrupdtTnvp2mgvzn57qUjYi039Xryc9+HssY+lK/fx1X8fqxr28Vm9nztG+5lhtZ9lDvtZ6rufkOD9PA3fT7v1+/lbdQAXhwNYTj5ApM8Bmocd4GrEAf7ecQD7mgOcrDvAGMMBvlUdJNb4IGa2B8lefZCjaw4S7X2QJT4HGeF7kHZ+B7HwP8hbhawARRaiyEIPEpV6kMSqg0ysOYhz3UEqFPLrD7La7BDV2kP42Bwiyf8QlSGH8I87xHXDIf42O8xY7WH+cTrMuQ6Hifn1MKWRh7m15TCGK4dpavIX183+wi72L25s/Itm9cqv4S8emx7hufMR/H2P8JPfEcwDjzA17AifNx/h3NYjZKccoV3tEazqjvBJ4UG9Im84whbDEW6bHGWD2VH+ND/KVY+j2HkeJcfnKOv8jvJD/FEOJx5l/OajjN19lMCKoxQYHVN6tmNccTzGApdjjO58jIc+x/gn5BhLIo7RY90xmm47xsyaYzxoOMYj07/Za/43tdZ/MyLhb1Sq45SsOs7d1cc5u+Y4832PkxF0nEfbjiv90XEuaU4QanKCHMsTrGh0gpFrTtDV+wSNfE5Qr/Cv7wmy/E5wwv8EiQEn8A48wZygE1SFnsBi0wmWbj9B8rMTBNedYHH9Cb43nMBIfVKJhZOc1Zwk1+kkWyadZLzvSS4GnWR38EnCQ05yOfokk+JOYrHuJAXrT+LecBKN4SS7jE6xOPwUybGnGLTuFPsbTim9wCmmOZ3mScxp5h4/TZvnp9lfdZqY6tP8UXOaGbWnkbrTdKw/jVPDaW6rznBOfYZfjc9wqNkZpvqcUeLmDFWRZzi18QwBKWfonX6GFtfP8KzyDLeqznC6+gzbas4QXHuGn+vOKD3JGfo3nKGN4Qy2qiSqFIrVSWQZJXFGk8R24yTl3JJYaprEZLMkBpon8Y1FEvbaJCXekpR+JUn5jiUx2CGJ842S2O2aREPTJOb2TqJ2RhIW3kmUKTzxSSLDN4njfkls8k8iMCCJxYFJTAhKwiY0iUqF52GK3/AkdkQmMSUmibq4JFr/rdjWJ+FUkMRPdUmUqs4SZHKWPTZnqf/hLKunnWWq91l8Qs7SMuIsVpFnKUg8y7zHZ/n05ixja87youEsuYaz7FWf46nFOY65nGNm+DlMo89xI/YcYfHnCK8/R1f1eSLNzzPE5zxdfM9j6n+efuvPs3HreXYcOM+3qeeh6jyNa85TWHeeaNUFbE0vcNXiAjedLpDU8QJm3hcoV3jmc4Ec3wtc8LvAPv8LxAVcUGLqAguCLjA++AL9Qy4o+XwB57ALqMMv8F7hUcQFMiIvcCrqAj3jL1Cz7gKv119g46YLJF9XxrUXlBy7wLWGCxw1XCBYfZHpmot0N7lIM9OLLPC6yNo5F5nocxHTgIs8C7zIxeCLSpxdpEn0RRyuXCTz2kUW3r2Ic9VFDltcQt30Eh8UNCi/Ky/h43OJSX6XlLrpEu6Bl6gMusTL4EvcD7nEtdBLzI66xKjoS9xKuMTijZdok3OJ4XWXeKS+TJLmMn09L/OD72Wq1l4mL/4yaQmXObnuMo3eXCbikyKrUsY1l9lZe5mYususqb/MwobLTDJcVs7/ipLTV/DTXsHT9goq+ys8dbjCLzOUsfcVCv2u8EfIFRpHXmHYhivokq/Q9eoV8quucKZGWVt7hfi6K/jXX2FpwxVmGK7gpUqmtzqZtkbJuGiSMTFOplzhhUky902TSTFL5oR5MjstkonRJuNtmcxiq2SG2iTjaZfMxCbJXPRM5vSqZPy9k1nqk8xM32RG+iXTxz+ZRoHJmAYlU6HwMjiZvJBk9oQnEx+h6Ecq+lGKfnQy+/clo1JfZbHFVSJ8rvJbzFWmF1yldeVV5b+4Sn7tVc7VX2Wi5hrfmVzDyewaZ62u4el8jbjV19gbfo389dc4uPEamzZdo8g6BZV3Cnm+KWT4pbApMIWIoBQWh6TQMSIFj8gUbKJS+BydwvW1KZyNS8FroyLbmkLfQynM0qdwqzCFo89S+PXfFFyrU9DWpFCrkNKQwmlDCvtUqSw0TqWDeSrejqmMcUnFq2cqdn1TUfdL5WX/VPIHpHJkcCq/DlFks1JZ/WcqM1anMmpNKgO8U+nsk0oL31Qc/FKVOjmVCoXXAak8CkwlKyiVK8Gp/B2Syq7QVOLDUgkKT+WPiFTmR6YyOSqVYdGp9I5JpX1sKu5rU7GOS8Wg8CIhlb8SU2F7Kmn7U2mekkrCrVR21KQSV5tKYF0qy+sVOw2pSmwpdlRpShyk0cEoDQ9NGjbGaahM0ihTeGmaRoFZGjfN07hkkcZOyzRCO6fRxieNj/5pHAlJY21YGgHhacqe0hgenUafmDQ08Wmsy0nDRZ/GoQ9pDDFNx90iHW+ndFz+TMdiVTofV6dTvCYdvXc6N3zSueSbzt9+6ez2T2ddQDqhgemsCkpnSXA6M0PSGRuaji4sne/D02kbka7EejrWUemootN5FJvOpnXp+GxIZ9jmdBy2p1OyMx37qnSMq9OpVLhXl875hnSCja6zUnOdGSbXsbG8zm3b68xcdZ0W8dexOnCdS1XXOV59Hd/66yxruK7UVNeZosqgmyaDL2YZDHfOYEePDK7PyKA6IINZsRn0js+g+eUMdmVksPljBoaaDMprM/ivLoOn9Rnca8hQ+uIMLqoyOa7OZK9RJhs1mUQbZ+Jvksly00wWmmUywzyTsRaZiDaTXpaZWNhmUman6H2byZu+mfznk8k9v0wy/TO5FJDJicBM9gVlEhuSqdSomawMy2RYVCatYzP5WJ+p5NQNhlvdYF/jG8zxvkHzwBtog2+wO+YG7Tbd4HPlDZ5U3+BezQ1u1N7gSt0NTtff4FDDDXYYbrBOdZMI9U2lFrzJLJObDDe7SXeLm8xzv0nPXjc5veImK7xvstjnJrN9bzLS/yafw2+SFHuTjnU3lRr/Ftkmt/CxvsVC21vY+t/CJOAWdQplgbd4G3SL/JBbRMXcYvXXW/xQcwuv2lv0rL9Fa8MtmqiysDDKQqXJolLhg3EWT0yzuGWexXltFtOdsrjfP4tzq7LY5p3FOp8sIn2zCPDL4k//LJYGZDE/MIsZQVlMCM5SasUsBodm0Sssi87hWbSJyFK+B1k4RWVhFJNFtcLn2CyexWVxOyGLjHVZnNmQxZHELPy2ZtGxMouqOkWnPov/GrIoMmRRoMrmtjqbTKNskjXZJBlns80sm3Xm2URaZLPKMlvpMbMZZZeNXaNsDK7Z6D2yOdMim30+2YwNy2ZgRDZHt2Tz2+5sjp3PpndGNnGPsvnzSTYz67NpZZzDF4scdnfPYfN3OUT0yGH4gBx6DcrBfEEOxUtyiF2ZQ+ifOSxdk8P/vHP40SdH6X9yGOOXwzD/HAYG5NAzMIfOQTl8E5xD85AcXENzsA/LUfqCHNQROdQolEXmUBKVo9RaOeSuzSEjLofj63JYtE3xl6b4rs5hdW0Ov9XlKPVeDnMbcphuyOEHVS5ilMv3xrl8a5KLnUUu76xzSXHM5eZ3yvi3XA7655IQlIvRxlw06tvUKbwxvo2v021WOt9mqPttTH+/Tab3bS763ua0323WBd8mOuQ2v0fcZlb0baar79DQ6w4z/e4wxf8OQ4LuMDD4Dr1D7tA99A6dwu7wTfgdpea5g3vkHVyi7vAh/g7/JdwhaesdQqvvsLT+DnMNdxiluUsHi7u01t6l0OUuucPuEhR6lymxd2lVdVepZ+5i1nAXI8NdPhrd463mHs9M7pFvdo+/7O6R4HyP8Eb3WOp+j5Ge99jrfY+goHv8GnaPOZH3lNr8Ht3W36PVxnv0Ud2nk+Y+b0bfp3HAfS5tuk/nmvu4G+7jqnqAs/oB9kYPqDR/wCftA15aP6DLgAfMXfVA6Q0f4B7zAIe4BwSa5jHVMY9+7nn0XJ7Htyvz6PBnntKD59FyTR4ePnk4+edhGZSHeXAepiF51Ifl8Sk6j7exedzbmMfNLXkk78jjxN489hzKY+3xPNaczWPVuTwGZeXR5a6yvjCP4vd5PPmYR3pVHinVeVyuzeNCXZ5yH+dxpiGPk4Y8jqv0HFXrOajRs8dEzxZzPRu0eiJs9ax21vNzYz2Lmujp1lVP5256OnXX0+E7Pd98r6dNDz2ePfW06KWnaW897n30uPXV49xfj8MAPdaD9Fjo9KTNVnws1rN3qZ4dyxT7f+hJWKEnapXiZ7WesDV6Qrz1BProlZ5Mj6+fHm9/PasC9KwM1PNHkJ7fgvX8GqLnl1A9S8L0LAzX878IPfMi9fwUpefHaD0zY/RMj9Uzda1e6U30Sj+mZ3yCnrHr9Ixer8drgx7ZpKfvNj29t+vpsUN5r116uuzW03a/ntYHlPc5qKfmgp7SK3o+XNXz7pqeogw9j27quXlXT+Y9PRcL9Gx7pez7k7Lvz8r+qvT8Xq1nWY2epbXKmdXpldxS9tigZ4FBz3xVPnPV+cwxyudHTT4zjfOZbpLPVNN8pffIZ6J5PhMs8hmnzWeMZT6jrPLxss5nuE0+Q23zGeSQT3+nfPo659PbJZ+ejfJp1zSfN4Py+Zd8bo/N5++5+Rydl0+Abz7+fvn4+ufjHZDPmsB85R7OZ2VwPr+F5bMsPJ8FMfn8L1bZx7p8pm1Q/G/KxyE1H6OcfLI/53PaqIDjJgX8bVrAxkYFrHcroPnqApqtKaCpdwHuPgU08S2gsV8Bbv4FuAYUKPViAS5BBTgHF+AYWoBDWAH24QXYRRRgE1mg3PUFaGMLsFhbgGFTAQdqCthfW8C++gL2GArYrXrITs1DNlk9xLfrQ8b5PmR0yEOGrn/IkA0P+ebdQ1pXPaSF1SOaOz7Cw/sRTX0V/BSCFUIUwh7RLFqZj39Ei62P8NzziH7VjxjQ8IiB6scMNnmMWClYP2ae12M2bX7Mx7rH1Fv+g8r2H4zs/8HU+R8ltv+hc99/2Lb+H/Zt+YdD2/9Rcu0fejT8wwDNE+Y3ecLipk/Y1f8Jewc+wdLnCe6hT5CtT/Da8YR2Fk/xcn0KIU9ZtP4pKzc/xXvrU3y3PSVox1PCdz1F958yV/GUXyuf8mfNU9bUPlXq+6dEqAqJ1xSSaFLIPm0hSXaFPPIo5GPrQsw7F2LTtRCRQvbPLyRvRSEFKwt5uqqQZ6sLebGmkFfehbzxKeSdr7LGr5BS/0K+BBRSGVhITVAh9cGFqEILMQ4rxCy8EG1EIdaRhdhFFeIYXYhLTCFusYVKTVpIs7hCWsYX0mF9IZ03FDJgSyFRpwqVvRYSWF9ISEMhEYZCpV8sYq26iHVGRSRqithsXMQu0yL2mhVx0LyIvyyKuGRTRKpdEdfti3jiWkR1iyIW6YoI9Sqih1+R0nMUMSOiiN/XFnFgexFtU4rQ1hZhX19EC/UzdjR/xoGWz8ho/wx7v2c4+z+jZdAz2gQ/o0PIM3qGP2N87DPyjz1jntlzFpo/J8H+ObucnlMz5zmGn55zMOw59+Oe83L9c7rtf86KV89pYlZMZ8tilrsW87hjMQOXFzPpz2Kmrypm9upi/remmCXexSzzKWalbzHefsUE+hcTFlBMdGCxch8WszG4mG0hxewJLeZYeDGnIoq5ElVManQxN2KKWXO8GG1lMc1ri+lQX0xPQzHDjV4wWvOCaSYvmG36gssuL+gf8QLNkRf8bvcvpxr/S3bTf2lY/a9yF/3Lva3/slL9kvjtL+lb95LxhpdMU71ijvoVi4xesdbsFY1CXtEs9BXfhr/il7hXbKh6RVLdK7pZvyZizWvKwl9TG/Ga/gmv+THxNXmq/3iv+Q9Ts/9YEvsfYw3Ks9MbTvq+ISfgDf8Fv8E4/A15O97QP+MN/kZvOWH2loW/vGXf8rf0Cn6LLuQtsQff4mRUQqVrCTvalWA+poTUNSVke5eQ71PCM98SSvxK+OJfgiGgBIugEpyCS5ScLaFdaAnfhZUwILyEEREl/BBZwo9RJSyKLsE/toTItSVsiCvhr4QSZu4rYcUnxWZVCS6GElqo3jHK+B0zAt5xJPwdG3a844/T73B89I5XRu8ZafWeuTbvCbV/z3bH9wzzfM/Ktu9x9HmvfDve097vPaMD37Mh/D09N75nwdb3PP3vPR1MPuBv9YFHwR+UXuwDnrs/sNXwgUOqj5xRfyTF6CM5mo88Mv7IS5OPlJp+RGvxkUbaj3Sx+kii00cuN/pIVvBHXoR+JLbmI4fqPvKP6hMVRp9oZ/YJ228/sWTbJ2JUnzlk9Jmzms+8M/uMqfYzTpafOdlekc//TOG+zzRuXMo3TUqxn1BK8x9K+XZiKf0nlTJycinTppSyaGopf04r5fbsUp7MKeXtT6WYzi/Fc0EpP/mV8pt/KduDSrkZWkp+WCllEaXsSSylfUEpvR+WMvlxKbnFpZi9VmzWlzK9oZQzxmX0tCkjtk0ZXzqVoelchkOXMrp0K2PMd2X83KOMzH5lqAaXsXJpGXV/ltHOu4xePmUM8y1jsl8Z//MvY0VAGSGBZawPKmNvcBmnQspICS3jblgZReFlfIhQ1kaWYRldRuMYxUasYmOtYiNOsRGv2EhQbKxTbKwvY8OGMvYllnF6YxmpmxQbm5X1W5W1O8oYvqeMBfuUvewvI/SAonuwjP2HyjhzuIy0v8r4eKwM95NlLDxbptRJZYSfL+Pz1TL+vaO8T0EZsx6W8fp5GU9KyxharfisU3zWK3YaFJ8GxaeqnDR1OfeMynmmKeeTcTkNJuVYm5XjYV5OR4ty+mrLGWlZznSrchZbl7PGppxI23I225Vz2L6c8w7l3HAsJ9+pnMHu5YzzKGd203ISu5fzuXc5swaX02hMOWemKs/zy1EHldMltJyx4YpeRDk7Y8opPlPOtbRyHKy+MEj3ha+BXzAN/kLb0C/0DPvCsPAvREZ/YUvMF/6K/cLFtV94HP+FtwlfMJ9ewZEVFXT2q2BcQAXBwRX0iasgbkMF09RfWezwlbXylcNhX7kY/pXsiK+8j/oK8V+J3PCVCrNK+llVctChkltOlST4VbLPv5KuEZUsiK6ki10Vq52qGNS8imvzqoj0r1J6kypOxlcxU11NkKaaRONqDplUc8m0mlyzaorMqym1qMbYsppGVtW0s65mrG01P9lVE+FQzVbHav52qua+SzXuTarJbFVN6uBqOgZXMzCkmv+FVbMzsppTUdUUxFQzY0M1HpoaxjvVUBFYA2E1TA6vYV1UDUY2tTjb1hLrXIurfy0dA2oZFFjLxKBaFgXX4htSS0JoLQfCapX3ryU3opbnkbVURNViEVOLR2wtXdfWMiSulmnxtSxNqCVoXS0b19dyNbGW5btqmV9fS5ZRndI711FmXIepaR2NzerobF4HFnVM0dYRaFVHonUdR2zqeG1fR41DHZ8j6vmhol6pUxqYaNSg3P8N6IIbWHC0AVtDA33UBsYZGVigMeBrbOAvUwPXzAyUWBjoaG1AZ2Ngm4MBu9YG2rQx0C/AwIRAAxtDDBwLNZAeZuBjhAHjKANdYwwMizWQu175PajYVankicJCtUrKFPyMVGKuUUmiQjNjlRxV6GGikjSFUaYqeagwz0wlHxXWmKvE2EIlCQpNtCq5aqkSla1Kcl1VsrevSl4NUEndQJVEDFJJe51KBqGSKaKSsKEqOTNcJRbTVDJ6pkp04Sppt04l2/cp8jSV/KlSi5uRWg4qdNWo5arCcGO16BXmmKjlvcJqU7VozNQSr9DEXC2HFby0ajGxVouZo1rSRC2qYLX0SVCLVbpabNRG0tncSDIHG0mRzkhSRhnJOG8jORRiJC5xRrJ6p5H0v2kkm+4ZSYNKI/8z0Yh/T418N1AjaQpjBmnkicKiwRqpUAjWacQWjexQaCcaKRmqkV5eGhEfjfQJ1MhNhUlBGnmhsCxYI3UKLqEa6RqmkWsKd2I0MjNWI62zFV0TY7kz0FhmDjKWVYONxURnLM0xluMKt8RYnIKM5WqwsYwMMZZHCgtCjUUfaSxJscZyaLuxaNUmcmmgicweZyIfFE76mEiLQBPpH2QiOQrTg03kjcKfISayPlSZC1N0FPqHK/MKbyKUuUgTMY5S5hVyYpQ160ykbZqJPEg3Eb8ME/nmhonk3TSRKQ0mEjfVVOZGmEphgql0MDKT64PMRO9lJpnBZnI7xUx80szEMt1Mtim0u24mlxQeZZjJwkwzqVT4IctMBqnMJQFzuTPEXDqOMJeYUeYyIchc1oeYy7w0cylXCEk3l/3XzeVMg7mUqSxkv5GF/GFiIf9zsBDvdhYS0FcZD7cQdYSFrIq3kOHrLWRxioXkpFuIdaaFdDdYSIbCRJVWXimsVGvF1EgrmxTaarRyUWG4sVYeKyw20UqNQoypVpqYaeVvhX7mWrmt8KOFVmwttdLVSisTrLUy1F4rMzy1Mr2/VjoN0srYwVp5rvCbTitqtNJStJKkIEO0kq/wdahWpgUrumHKfKRWDidrJTFDKwtrtOKgspQ3RpbS0cRSzllYipO9pRxUGDHYUs6EWMqCMEupVChJsZT2Nyzlbp6lTKi3lGdqKzHSWCl5aiW/mFpJgYWVTMBKtg6xkuXDrWTTCCu55GUlDX5WsjbYSmLCrWR+lJWUr7WSiLtWcs3CWrx01kqWWMu6u9ZSqbaR5042YuJiIxcH2MimwTbSTmcjZkNs5PMPNnI60EYIspEChcXBNhIfYiPDw2yUs7eRt+tsJHeLsi7dRoqu28j4mzYSqbeRmoc2svaRjWSpbMXdzFa+BNjK4hBbuRBmK84JtmJ21VZ+vG4rxrm2ctnCTgJt7eQXFzsll+zkYZCdbAixkyuhdtI90k46XbeTdIVDN+ykz007Scq2k2W5djInz072mNtLjzB7WZtmLwvMHeSMvYPY9HKQcWMd5FqEg9yPcZB9KQ4Sk+4gL1WOYmPkqMSSo9zROMo8Y0fxNHWUnlpHKbZxlN2DHeU7naNkKXzBUaLEUc4OcRTtcEepMXKS4zZO4h7uJFNvOcl/DU5yVOUsBWpnWWrkLBqNs3Q2dpZMhZkmzvLXIGcZOFgZi7M0HeYsM/ydxRDmLM9jnGWOykXyh7vI7WsuUqdtJD09G0nc2EYyP6yRVDi4SpthrlI4xlX6jXeVcUGu8jzUVQ6lu8rmW65yM8tV3B64ynKNm/QxcROnoW7y20g3WeHnJnuC3KRXsJt0C3OTunA3SY1xk9o0N/kxw03O57rJmbtu0t6ssbS0biz64Y3lx0mNZW5gY7kR3FhWPmss7UyaSEv7JlIZ3EQqIpvIlJtN5FpuE9lo5y5PvdxFvdZdFse7yy69u3hWuEs/aw957e4h7l4eMn6kh+y+6SEWxk3liFlTOaxuJms0zaR0cDMpHNVMVNOaif36ZpJm2lwWapvL5QHN5Sddc7knzaXd2OayeFNz4XZzibjfXMwsWsgKlxayblALmXu/hXgMbylzbrSUU4Ut5dfRnjI82FOah3rKk3RPuXnXU3QOreTX6FZit6GVTE5rJU9NWkvo9NZiN7aNFC1sI5N928jooDZifauNRHm1FdWEtrJbwXl6W+kb01aeKPRIaCtlG9rK1ZHfyFD/b8Qz7BtpHv+N/OrcTuJbtpPvR7aTAgVtTDuJWdtO7m1pJ5/17WSmQ3uZ06i9OI9vLwMS24suu738dae9LH3QXraadhAzuw4yZEQH+WZkB1kyqoNcm9JBdNM7SOPoDtIpsYMkV3aQO9YdZcz4jnI3pKOcPdJRLt3uKOsLOsoLs05ywrKTzNzeSTpldpL2zxQcvxXL69/KwwedJcOsi/Qc3kUyvbqIZl0XWeXVVRy13eTouG4SNKubtPmxm3zZ3E1yb3WTkQndZWNOd+mT210ybb+Xc7HfS7+H30uNpocUSg9ZH9tTwuN6Sl58TzGJ6CWWm3pJ/V+95LB1b0nZ3FsWWvWRNUP6yLTRfWRAaF/ZHd1P9Jv7icWtftKpsJ8MbtFfjt0aIJOyBsjh3AEyIn+AIAOVfBkoi7YOlG2Rg+RM0SAZP0Unljt1cjxXJ6vtEF8HpNdw5GI4khmr8AgpsRQxdhHpOEykd4zIt+OHStWWoZLydKg0dhsmDSOHyfTRwyRyyjC5FzNM/GOHSeWGYdLdbYQM3zNC1vw1QoyejJCW070k9J6X7NF7yc+PvcT3jZccNx8pYzqOlPe6kWIeP1JGHRgpQw6PkunZo+SE02jZFTdaih+MFv8NY6Rs0xjpkDtGBtwZI9EFY2TM4zHycNJY6bBzrGyZNE62HBknn7LHSfjjcbJz1nj5/p/x8kZhpc0EUTWZIJo5E6Tl/kly7s4k+fBgkkzSTxKL/ElyVeH3gkky+PEkqVA48s8kKS6aJBufTZL655Mk6OUkKX0/SQ5+UNbWThKd6WT50Xyy3LWbLMnOk6VVo8lS3HSyXP5msgy/Ollyp02RLQXTxLTxdDl6fq4YT5wvD9wWib3T73JlpZ887hciPl3DZSvh0qNfhLQfFCFb38XIHX2sPLoTL7tdE+XY/Y2SNnG3XP60V5wW7ZMeu46JavVxsVx5Th49OS/9xqVIcHKmnP7xhlzrfVPafMgVn/53ZNSou0oOPpT04ofid/2pPHj5Xnp/qpL/A54Je9A=</binary>
            </binaryDataArray>
            <binaryDataArray encodedLength="1596">
              <cvParam cvRef="MS" accession="MS:1000521" name="32-bit float" value=""/>
              <cvParam cvRef="MS" accession="MS:1000574" name="zlib compression" value=""/>
              <cvParam cvRef="MS" accession="MS:1000515" name="intensity array" value="" unitCvRef="MS" unitAccession="MS:1000131" unitName="number of counts"/>
              <binary>eJztWiuTE0EQHkEVCB4RiJMROEwEAsXNBktREQgEInjESQRi5QlEBEUhECMQSOTJlciTJ7dQyPsJ9Fy6s72TeWcmCVUnvkqyO4+e7q+/7t07IdpTYYWQ499S2seMxkkcB+ilf25ov9zxqeuY88h+yX7zNXPX53NL237ssJ3LvFbi7ClrxI71jaN7CvlOmDZCzJr1vY7FfB/xDXGshi9rzA2twfNUj1U4vuf5W9jfu/r2kPntyreY3Exdn7ju4nwtP+TUkBv+NOs83dQp/n3PHKlxXrOGxYwPxTZ2fIk4ufL4GOol+VZ/TrTmAy4AP/G7Qn5JHKOYVtnOGeLdqE+pxKlQrdqH33vmr66iPaXPUqpXLGU38bNHHlKPopCvfJ1Y7tWy95A9S6l9jsEGM/6kK0oOv23zeZ04dK8Sm0f76qtzzmD6PqYf8p0np7/xjmH1JraemGtqbT4HHVkC7s/hPuAEMAXcA0wAv3QdxGcirT36+ahlPCRehvpG03bq9VvUNs7vfca5xBgfyDcdQp972Qw6rth98/zUd/hs4D1MrXza5MMeYhE6b2gu5/YMe7lLwJP5+rMDnCE076bNOMdpjZANI18znaA4mj7LiYuw5EOKLpSOjU/bvJqP93XPco7xWEA8PgDeAD4DZoBXqDuXGLdvqD0rjBdpUIrWkC861JklrjNhaymXzyrkE+eFRL60XAuYFtI1FxdCfDB9VEPv+HjSryn6dtEMeiea4Wx0FrKN8san/VwLi+gc+ZbZQr4m//vyyGZDrk18H5WwBo8r+Vsgt89Y3tB1ftbe8GcMDzZj5bbdsbqZmzOhMaQNpB3nqB0L9Ie2b8Y0hNsrjXNZ95PDp5KFuejhg497tK9i32O0OpZTqbzO8UOJnNnSoIh9fHPoHsWYx9rMmVhN5ZpnakvqejreWmP/6no2F+I7QLwU4hHgKeAh4AHgCq7/AHwBtIB3gOfzdS/UN+vevsX8oF7oxsZGjGpfjZzm0No/wf31M8gVnk2hfQvErBnqhGT+5Lm5S0765ub6gOJt7qFj2HHtsXDRVYNK1Z3g/Mpx39VG03ep/uCxpp5F54TmHz3/3pmvuXiBHFxhDymxl6F6QrHkmuHaU8lx79Gx8bExz4l7yvhdOKXn9niOaTM8+9KZpRy/F1ZMZ1xnL6VFMbp/SJi6JuXwN2r6bsv/FM6HrrnWKuJ7pn8+e0rGwlzLVn9Lrp8V89NBO7SmPAbd+Qq4C3X8NeAj4D3gBeAarv8BrACf5ut3d2+xrmvd+t0MfTC9a+qZ73P969JbV/xu4oy2PEP7ThDXWOtX9P8WrAdRJtcDmlqCH7T2MWiAyz6qGx3Thl1i6YtdyBdkk7ZliTy7wDgum0HfyVab1pt7kC50mAPmmNwaQLbyT9uYGP9Y/YigOtcz3vK8key6ee7QHjlnHsVzB674/BQ7h3zSsbw2fcTXzzmzLWZbfoi01xxvszVGM1J9bq6Zy/lScWsxF+k9Er1TWTQD96WRX60c8twXx02NcPg2ZHMJrTbXSOFIDhdDXCkV0xp1jOdAin45Ibf5Xjveh8L/bPstblFDa3MR6s1c92N7usPjH/i6iLU=</binary>
            </binaryDataArray>
          </binaryDataArrayList>
        </spectrum>
        <spectrum index="3" id="sample=22 period=1 cycle=2 experiment=1" defaultArrayLength="10956">
          <cvParam cvRef="MS" accession="MS:1000511" name="ms level" value="1"/>
          <cvParam cvRef="MS" accession="MS:1000579" name="MS1 spectrum" value=""/>
          <cvParam cvRef="MS" accession="MS:1000130" name="positive scan" value=""/>
          <cvParam cvRef="MS" accession="MS:1000128" name="profile spectrum" value=""/>
          <cvParam cvRef="MS" accession="MS:1000505" name="base peak intensity" value="117.0" unitCvRef="MS" unitAccession="MS:1000131" unitName="number of counts"/>
          <cvParam cvRef="MS" accession="MS:1000504" name="base peak m/z" value="650.017052191757" unitCvRef="MS" unitAccession="MS:1000040" unitName="m/z"/>
          <cvParam cvRef="MS" accession="MS:1000285" name="total ion current" value="6221.0" unitCvRef="MS" unitAccession="MS:1000131" unitName="number of counts"/>
          <scanList count="1">
            <cvParam cvRef="MS" accession="MS:1000795" name="no combination" value=""/>
            <scan>
              <cvParam cvRef="MS" accession="MS:1000016" name="scan start time" value="2.339883333333" unitCvRef="UO" unitAccession="UO:0000031" unitName="minute"/>
              <scanWindowList count="1">
                <scanWindow>
                  <cvParam cvRef="MS" accession="MS:1000501" name="scan window lower limit" value="500" unitCvRef="MS" unitAccession="MS:1000040" unitName="m/z"/>
                  <cvParam cvRef="MS" accession="MS:1000500" name="scan window upper limit" value="2000" unitCvRef="MS" unitAccession="MS:1000040" unitName="m/z"/>
                </scanWindow>
              </scanWindowList>
            </scan>
          </scanList>
          <binaryDataArrayList count="2">
            <binaryDataArray encodedLength="45496">
              <cvParam cvRef="MS" accession="MS:1000521" name="32-bit float" value=""/>
              <cvParam cvRef="MS" accession="MS:1000574" name="zlib compression" value=""/>
              <cvParam cvRef="MS" accession="MS:1000514" name="m/z array" value="" unitCvRef="MS" unitAccession="MS:1000040" unitName="m/z"/>
              <binary>eJwU13VcXNf28GFkGGYGZoYRHAYf3N3lfCFIIBAC8VRSue2t3ra36W0bIUDQBItbJXV3uW08IZBgIcTb1G5/ddckkHe9fzyfY3uvtfaGOWfv210vKz3ay8qw+2XlJ8NlReVxWamzXlZe872snPW/rPS2X1b2dFxW4vsuKxs2S5sd0mbXZcVn92XloT2XlR+fv6ws33dZeV17RTmqu6Kcd7ui/OB+RfE0XlHyTVeUOvMV5SbLFeVN7yvKMZ8rygXfK0pB0BXlifArylsRV5Trb7mi9DRfUbSdV5TS9VeUO3uuKM/1X1FCt11R/rXrihL57BUl6NAV5RfVVWVAf1X50HhVeb3tqnKh46pS0nNVmd97VanZdVVZ8dhV5dJTV5Vfn76qFGumlUbttHK7blpZ5TatDLhPK8/pp5W9hmll0jitfOUxrUybphWzZVqxW6eVXM9ppdZrWrnZe1rZ4Dut7PGbVt7zn1ZGA6aVv2zTypLkaYWuaeXu9dNK84ZpZWvPtHKob1o51z+tlGydVu7cPq007ZhWDu6eVr57fFpZ/dy0MvPTtHJNN6MUGWaUBuOMcrvHjLLaNKN4+c4oxf4zyh2BM8oa24yyOWhGeTF4RjkYMqOcCZ1Rvg+bUZwiZhQf+4wSHzmjrI2dUbbGzSgvx88ov1bOKE9eP6Mkr59RdvbPKG8MzCjvPj6jfP7kjPL3nhnlouc1xeZ7Tbk+4JryXeI15YXma4pfxzUlb8s15R/brik/PHZNSd5zTZn11DXl8kvXlFsdHQhSOfC8UGkd6BH+Ogcm3R1YpnfgCQ8H4k0OFFQ48EmlA02zHbitzoFN9Q68NM+BL9Y5YOlwIKbTgbdEcZcDC7od+FxcWe9A6wYH3uyV634HTJsciNrsQONWB15/0oG1Rxy4c9yB5gkHdpx0IHLSgTdE4SkHhkXjlAOfiTtPO3BK5cgKtSM3ujnionfkOYMjsz0c+cnkyMNmR1wtjgRZHXlBZHo6UuPlyHnxi7cjK30cqQtw5PsiaV/myMUqRwZrHfnnXEfW1jtinOfIdhHZ4Mgb4nijIxUtjkyJ71sdeWid5GxzJLBd8or0DkcOippOySFu6XLk5Q0Sr0/i9UuMjY78+KQj4YcceVU0HHGkddAR8zFHdgll2JHFxx05POVI7WlHFqic+J+418WJDrUTXq5OnNI68ZCbE2tMTlz1cuI7fyd2ljpRMsuJMbG43InU2U7cXOPEyjlOdDc58fRaJ/Y1OzG7xYmz4uZWJ34RK9c54dbmxGaR3+HE/E4nPhde6514QpT3OHFjrxO7tzqx94C0P+yE7ogT4UedeE3kDzoxLOYfc+ILcc+QE9Ni+agTj445oR2XNiedGBKfTzqx6UupQeXMWXGzizO/iFVqZ9xdndkq7Bpn3hBFWmdOiIU6Z74U97k54+DuTLfw0zvzjEgzOLNfnDc6MzfCmbdxZrzUmW/KnHlwljOqcmd6ha3CmRdEVqUzR8TcKmcuiTtmO/O3WFftTMIcZzoXOLO3xZmqVqlP3LxO6hOr2pzRtzuzTUR2OPOmGO10ZkmXM1+Lf3c747zemR4RuEHi90p8cbnPmccHnFk+6MxPQjfkzBYRMezM62LkuDOLTjjzwIgzTqPSd0zqG3fmM7WKaVcVT2lVpOpUXHBT8Q93FWv1KkwGFbvEe0YVXbNUPFOuorZSxd9VKlpnq3i8WsXNtSpW16nYPldFdL2KdwTzVJwU1zWo+F483KhCM1/FJrFokeS7XoWxVUVZm4ob2lX8KLZ0qrB3qXhDFHer+Ga9iv4eFcN9Khb0qwjcpCJrs4qj4tMtKtr3qpg6rmLbqIq3x1S8fkrF6JSKJadVfKtywVXtQqHGhcVaF74WLm4u9IuFBhceMLoQZHLhC4sLz3u5MFnqwg1lLmwrd+GHKhfcql2IrHFhYo4LW+a68F2DC181iXUuvNIhxy4XFvVKvH4XHj3swttHXfjpmAvvHHdh+YgLhjEXjKdcOHPaheNOahY5qxlxVbNEoybcTU2xu5pxsUyv5nvxsEGNzqhmi4j0UONulef5atyK1EQVqyktUXOjosZQqqZilprfytWsrVBjrlRze7Wav8SeOWoO1Kq5OldNZ72aIw1q5jWqCVyopn+VmtdWq6FVzaSI7VDzvqjoVMs7Q83vorlbjWW9mqQNavaJmh41H4l/9qq5LNr71Pj0q0kfUPPZRom7RWLulH4Hpd8haXtEje8xyTukxvGEmqARNS+L/FEZ/5iaFeNqXCfUbBI/nlKz47TUcUbN/otqBj9Vs9LBlSfVrqS4ulKrceUurSvTYsDoyuseroybXPnB7Cpz48rmclfsFa5Uz3Hlonh2riuZ9a4MivsbXAmd70pGkyuvtroyts6VZW2ufC8ebXclrceV+l5XHPtd2bbFlehDrjw1KPePufLZkCv/GpZ+J1wpHJE+o65UnnTltklXDB9LfkcNcSoNVS4aLojb1Rouiw5XDb4aDce0Gv5Pp0HtrmGTeEuv4ZRBQ5OHBrNJQ7JZQ61FwwZPDS5hGg4Uafi0WMMraBgt1bCsTMMP4tFZGvTlGnaKuAoNH4jZlRouin9WaeicrSGnRsPCORpW1GrYUqdhVr2GM+KWeRpaGzQkXa/hyVUaXmvWUNyiYULc0KrhZ+HRpuExkdSuYb+wdUv+9ZJ/g+QXO3s1xPdpOL9Dw1OvaZh7RMO/jmpwGtTQJ14/puGXYQ1PnNBwcESej2roHZdcEzKeMxpCzmu40UFLvUrL5+I+Fy3Oai39IsxVyxtiuVaL1U1LmruWL/RaWixa0j21HBENXlq+FJt8tJz20/Knv5bEfC03KFp+EU1oMZdqeUKklGk5JOpnSS5xX7kWVYWWARFeqeVNQZWWKXHzbC2/i5ZqLU/XaMmYo+XBOi2uc7VsFu/Waymfp2XRQi37b9aSv1rL7rVakprlWtS2aPlU3NuqxXGdlj4R2qbldaG0a5kUyzu0/CaaO2V8XVqeEundWhrXy5jEgxu0RPVKnj4tt/Vr+VvEb9PKe0SL/oiWXSLhqJZ94pNBLfcc0+IwpKVXhAxrKTkuecRvJyTHiBbPUckhMsa0zB/XsmJCi+aklq3i/Uktlae0/HNKS9dpLS+d0XLdOS0HL8r8XNKidtLxrrOOcpWOc+Kyi45OtQ5/Vx15Gh3LtDqMbjoeE8nuOg4IlVEnv0kdb3voKDPpuNWs4y/RbtGR66njuRAdOwt17C3S4ajo6BNTpTr+KNOxbpaObyt1PFKl4945OvprdYTV6Sidq+PPeh1t83T4NkgMkXyrjh3N0m6dxGmT+906TqyXenqlHnGwT8cX/TpSXtXxzV6p54iOWUd13Dao46UhHZYRHemjOuaP6aiZ1HH6jI5GJzfiXNxw0rhRpnPjjPiHmxt/i053NwL0brwkrje68ZTJjUGzG19b3HjY6sZ34W7Yi9w4X+xGEG6UlLrxe5kbORVupFa7sWKOG9tr3fiwzo23G9xQmt24pcWNF9a5kd/mxs/tblg7Ja441uXGwm43Hlnvxu4NbiT1uPFFrxuu/W78d8CNjzfK+RE3Yo66UT3oJv8DUvOQm3zLJbaYPuHG+hHJMSY5xt1on3Djq4tuJFxy45KjO/c6ufOOyp0Ztbusb9wp1bpzUu/OOqM7Ph7uPC9GTO5cZ3bnZ9FkcedpqztfKO5sqnCnqsqdu2e783aNO38scMd7mTuO/3EnaK07r4m/W9wJWCcx29wZ63Lnhm53WtZLuw0Ss9ed4QF3zJvdUY6488oxd4qH3PE/4c4L4+7kT7jTOunOL6fdefas5L7gTryLnn3ic7WeOK2eB9z0xOr13G/U86lZj4tVz2YR4ynnPnreLdVTWabnonAsl+sKua6Ua+E4W4+9WtTJfXF3vdybJ+cNeqoa9Tgt0HPPcsnVpCe+RfKKua16vhAPrtOjbdOzXSS0y3WnHl2Xnh3ioQ16/q9Pj/uAnuSNeg6Jxk16vhIPb9aj36LnMZGyVc8RMX+bnke26zHs0LPsZT1/7tXz6mG9zImefxzVc1kwpOeM2HBcT9mInnOifELPnSf19E/qiTgldYvKKT0fCaczejaK98/KfFzQM+cjPQHOBl4RJSqD7E0M3OpikN+xgS61gSBXA68LNAbOiNu1Bq6KDToDoW4G3hSz3A2cF3foDVwTfQYDEUYD74hKDwN3mwxsNBuItBiothr4l6eBLV4Gan0MfCYeDjFgCDUQXWLgU8XA/RhwLTWwTcSVGdgn5s4y8D+xotyArsLATpFUaeCQaKwy8LV4eLbEqTbImtJAWo2BQbFwjoHvxKpaA0/VGciaa2BYLK038JPwajDIu8JAbqOBwkUGTooH/mng/+4ycHqNgduaZLxiw1oZb7OBt0R5i4EL4q5Wg7zDDQyIyDYD74vqdgOXxL86DLh0yjhFbJeBvaKu28AX4sH1UnOv1Cye6DfIesjA4o0GftlqoGWbgRe2G/hzp4GOXdL/iPQZlDEPyZjFkyMGMkal3pMGfp800HZK/manDThcNLDWycgfLkZecTWiaIyEuRmpcDdyUXxgNPK5h5EdZiONViMeXtK2zEhAuZFXhVJhZLrSyNw6I7vrjaxuNPL0fCM5K434rzHysihpMjIlbltr5KroaZYcLUbeEZWtRj4S964zsqXNSGy7xOow8lCnEX2XkbRuI3m9RgIHjLwm3tti5JOtRmb/18gj+408ecBI5kEjx8Uvh4y0HDbie8TI+mNGQodkHMNG9o1IvDGJNy7xJowcE16njORPGZkQb5w18v5lIwuuSe2OHgS6eHDN1YN+jQfvaz34TOfBTncPFhg8yDXJc6sHd3h5cFuhB5+UeHCf4iF7MQ9WzvLAXO7BaIUHv1d6UFrtwcAcDz6v88Ct3oPBeR40NXrAGg8ebJV76zwo7PLgSrfE6PVge58Htm0e1O/2YOtBD2485sEfomPIg6BhDy4c9+DuEx44j3gQO+rBPvHVmAePjHvgMeHB9ZMe/CYcz3rw8zUP0rQmWRea+FlnkrW9if+KOSYTn4sVZhNpVhN+3ib6/Uxkxpj4Ot/En8UmKjCRX2ViQoTVmHhHVM0x8Ym4v9aEts7E0bkmfqg3UdRoYnq+id4FJtyXmPhlmYnrWk281mZic6eJuC4T+8UzG0yM95i4qdfE36K7z0Rov4lLAyZ2bjLx4jaJf8iE75CJkmETj4yZ8Bg38ZTImTChOSPthMPHJu50NOPkZGaziHU2843KzLNqM3muZibEFY2ZcJ2ZGjczn4kH3c08rjdzwWymLtDMl8JPMXMWiVMmccSqCjPWSjMFVWZ6q83Ya8zUzjHzP/GfWjOGOjNPiqy5Zm6sNxPSYOZSo5mpZjO3t5i5JvauM2PuMPOMuNJlZs4GMyN9Zt7eaOaTTWaWbTNT/aGZJ/aZ6Two9w6beeCImd1HzaQNmvn1mJm2ITO2YTOuI2aSR80Mip/HzLSOm3l1wszhKTO+Z83ced7MqLOF5SoLf4luFwthagvvimpXC5+JFRoLeq2FJ8SIzsKNbhb+FKF6C7MNFh40WnD3sPC4yDBZ6LRYCLFauN7XwlCahesUC7+JoFILb4r7Z1nQlVvYLdIqLHRUybPZFt4S6bXSr87C76JqnoUHGiwcny/13WnhH00WpkVUs4W9or7FwtfCus7Cc6KwzcLt7RY2dljY32mhocvCt2J1t4UX1lu4o8fC9/0WmgYs+Gy0cNdmC/P2W/jnYQtxR+XekEXWXRaUYQuqExYSRywcET+NWmgds+A/buE1sXPSQuopGdOUhfbTUvsZC5VnLYw6WrnJycpl0eNsJUJl5b+izsXK/4lH1FbMrlaeFQUaK5Nio85KjJuV/cLbYOUlcdZo5S4PKyqTlW0i0Wyl1WrlYy8r93lbWaBY+UE0Y8W31MororTMyr2zrLiWW2XPZWVZpZXfREeVleDZVp6cYyW71srceVaK5luJX2RlUbOVgFYr97dZOdFh5fY+K2VbrFy/V86PWIkbtPLasJWPjkveE1Z571t5dNKK5ZSVwikrp4XTGSuHz1qxOnji7OzJW66e7NF5cqu7J98ZPfE1eVJq9uSiuMHLk/Xe0maWJ7lVnvJe8CS2xpPX6jzJa/ZkU6v07Za+GzwZ6JFnvZ780OdJS78n/gOevC4qNnpySTy52ZPsLXJ/l/T//456Uj4o94Y96T/hScyIJ/NHpe+Y3J/w5N8npc+kJzNTniw468nJjz0ZuubJnw5edDt6MdfZi6+El4sXitqLe129OKH14lu9F00GL3yNXpR5eNHv6UWMlxcHxAJvL6bKvbijwovkKi95x3nxvnipzgvNPC92i5EGL640erGzyYu0tV7c2OxFZKsXr7V7Ud7hxSWR2OPFb71evNfvRe2AF307vJi/Sxz0ovWQF88OelF4zAvVsBcpx70YFn+d8MI+6sWHYt6YxJvw4t+TXnx90YuV33gRe82LhQ7eBDl584jKmxdcvNFovNktMrTejIibdd5cFf/zkDYmb543e3OPVZ55eVOb6c21Am9mzfJGX+HNHpFb6c2kOFbtzYe13syr8+b1em8+nefNM43e3LnAm+OLvHn4Rm/OrPHmriZv1Gu92SnSm705IW5q8eaK6G/15uA6bxa2efOzaGv3JrjDmzmd3nwpVnZ549ntzUtC/mm4KO7b4E1OrzcT4rY+bxz7vdkikga8GRTXbfTmD7F+kzcRm+X8oJwfkloPe9NwxBv/QW/eEJ8d8+a5YW/OHpfxnvAmc9SbW8a8mRGbxr2Jn/Bm6Ulv/nvKm6bT3lSclTGKFee88Tgv91U+1Lv40KT2IdPgw61GH2bEUZMP3RYfqnx8eMHPB498H/bO8qG6yoeXqn0orfHBvdaHPSKvzocd9T70N/qweIEPtWt8WN3kw6trffik2YcVLT482+pD0TofzgpNuw9ZHT6Miy1dPhzr9iGqx4f94qdeH7Q7fBg7KrUM+nBNbD7mw+CQD9cP+9Bz3IcFIz60jfrw3pgPX4/7UDnpg3nKh+fFqzOS85oPzzn6UuzkyzmhU/ni7OrLdrHOw5evzL6ssfhS6emL2duXOwN8aSrx5Q3Fl3+X+zJR7YvTHF+2ifh6X46IZfN8iWz0JWShL8ojvpxe5YvrGl8eE1lN0kfctlb6NUs/kdLiy3GxvNWXq2JgncRqk1hiWbsvf4oNHb5EdfqysMuXn0Xoel/+K+o3+PJWry81fb6s6vfFe8CXV8WnG315frMvF7f4cv9WybvLl87nfBneL3kO+HJFDBz0Je6Q5BHLDvvyh9hwRGo/6st+sXBQcomOY76EDUk+MW/Yl5bjvrx9wpfVo748MuFL6aQvHwvjlC9uZ315Utx53pfpT2R8Dn6ccPRj2smPRJUfg6JX7cchVz+WaPzo1vqxT+fHAjc/2t39sHn4yRrLj6/EGrMfvhY/qqx+fCE8vfx4qcAPj2KJWePHUJ1Y5ceV1X78tdaPmBaJ2erHwnY/fhHhnX68v96P7zb40dLjx5cb/ajcInG2+VG6y4+Ig340HPXjB/HOcT9qT/jx+oQfs0/68T+xctKPiik/Zp314zoHf/4SS539idT4s1/87O7Pj0Z/Qk3+zDP784NYZ/En2OrPe2J2iD8Vkf4UFPpzpsSfvFJ/npjlz10V/twx2x91tT/ZNf78c44/WXX+7Gj0x2mhP7Er/flzlT+9q/2JWePPYbG0Se6JnrX+HGqWY6s/0evkXCxp8+d3saHdn4Md/izu9CeqW47r/Vm/wZ8DPXLeK8d+f34b8Kdruz/z90r9omOfnB+Q40F/9h6V80E5PybHYXkuwk/IfTF/RK5F+Jhci84JfxZMyj0RMSXH01LrVan1mj/LHALk+xLAEacAljkH8JfoUwXwtzqAo5oA+nUBDLoFcL17AJfFoCGABFMAN5oDSLQGsNwzgE1eAST7BeCuBHCeAJ4pC6B4VgAPlAdgrAigpDKAi8JjdgDPC9OcAB6qC8AyN4CXxKz6AMobA3htcQCxqyTnmgDimwK4Ya3kaJHYbQEcF6mdAYytD5B3awC7+wPIHghgUrhuCmBqcwDarQEU7pS8jwcQfSiAQ+L6QalbDByTmocDuCqOn5BYYwE4TQSwQ2ScDGBcZE1JPOF6RnJfC2CjQyCJjoEMiZucApkRW5wDSVEFMiIc1YFsF+mugYyL2zWBTOoCecI9kKeMgRjMgZRYAjF5BvKC+MQrkC8DArGFyHVxIKUlck9YCeQVUVEayBfijVmBNFUEUlcVSMvsQIKrA2moCaR7biCR9YH8OS+Q3oZAjjYGMrwqkJtXB3JNbFsTyFhToLyvAlE1B7JLZLdITeKu1kA066Q2kd8WyBnh3hHIxc5AytYH4tkTyKvif72BfD0QyIdbJd/2QOwfBHJlfyAbDwSSdFByHZI8h2W8RwJxGQxkz3AghccDMY4Ewmggl8RDYzKWiUBqTgWydiqQH84E0n42kNRrUpuDDWdHG7tEtpONSXGXsw2tysYeUeBi45y4X23D4GrjOYHGxiXxkNaGVWfjFfGFm41V7jb89DbeFHMMNoI8bPxkshFhsbFfLLba+F28F2PDt9hGTYmNr0WzIm2x8b5oKLXxo+gok36zpJ9YXG7jD9FbYSO20sZRkVJtY0TcWmOTb4iNnSKrVuqtl1rn2Xh1gY3QZTZuX2XDZbWNx0TuGhunxb1NNtzX2nhGlDTb+EisaLFhabXxsqhYJ+MRq9pkPO023hK1HTa+Fa2dNj7osjG/28Yvonu9jagNNg6KpT02/hL9vTYS+mwMiZv6bVwT2wZspG+08c9NNtSbbTwu8rbYOCP022Qud8hc7pR2+2yM75d2B6TdQWkn8g5JO/Gvw9L2iI1nhXLUxsfiP4M2PI/JeEXVkI0vxZphGwHHbfJetvH9CRvhozbZr9tYNCbzL3rGZR4nZB7FDSdtXBVbJm2yP7ExKm6bsqE6bWO3cD9nw/+SHB2DeEaUOAXxsXjIOQirKohXRKVLEF+KNeogAlyDeEfM1QTxg2jXBsl+OIjFbkH8IeL0QQyK5YYgthqDSPMI4p+mINTmIPIsQRg8g3hOlHoF8ZVvEA3FQXSVBBGpBHFIJJUFcVxkVwRxd2UQblVBPC2KZwdhqQmSPbPUUSt11AVRP1dqEO31QUTMC2K/WNwQxND8IE4uCuKB1UG8uCaIz5qCWNcaxKI2qa0jiDvWB6HZEMSTorAniPPigd4gTH3SXpT3B+G3MUj21hJrexBlh4J49HAQYceC2Ct+Hwpi+0iQ7H2CuGssiKKJIFaclPomgwg8HcRPZ4LwcAimwyWYCHUwA5pgdrsFc9o9GL0hmE+NwfiYggmzBvOHZzBD3sGc8gvm1fhgjhQHc2FWMC9XBFNZGczV2mDS5gYzLu6oD5Y9RDCFDcE82BhM08Jgjj0UzJymYG5pC8apPZhd4l+dwRi6gvHbEMyBvmCW9gfzt0jeGIzL5mBM2yT+gWB+ORLM+qPBHB0M5sZjwWwbCiZjOJhJ8cyJYB4eDcZ7LJg3xJxxGcepYE5MBfPYmWDyzgZzVpjOS+1Xg7lnOhj3mWCeFaXXZIziUYcQfB1DeEvUOYXwg+hwDsGuCuGgWOYSwmWxWR1CqmsIY8JVG8IeUaQL4aKwuofwqmgxhJBgDuFWSwi5niHc7xXCe34hBBeE8IFYUBjC76K3KIT44hBuKQnBSZG2hHBG3FcagkdZCC+K8lkhrCkPIbBCYojGyhB+ETtqQsiaE8K9tSGUzQ2hviGEn0RXYwgZi0Lkf0rqWhnCQ6tC8FwdwuuiZk0I34p1TSGErQ1hv1jSHMLfYmNLCMmtIYyK29eF8GRbCCs6QnitU/p1hfCNWNcdwr710q5Xxt4vbcTFAWmzSZ5tkXhbJd42mav/hnBpfwiPHAjB56DMqag7JHMqOg6HEHkkhMMi45jUKT49HoLfSAjviPrREKLHQzgirk2EsP2kjHMyhFPi+akQPj8dwuozIdx0MYSPfguh7a8QWfuHyN8vFD/HUN4W9U6h/Ci6nEOJVoVyRFxzCZXvcShZrqHM14cSbwzlMVMoeeZQzol/W0IxW0P5yjOUUO9Q9orFPqEUB4YSFx/K4aJQtpWEkqmEckrcQyj60lCeF7PKQvlCrJ4VSmB5KO+L+RWh/Cp6KiVXVSjDwrlacgpLbSjVdaGE1YeyXyydF8plMd4Yyp3zQ9EtCGXu3aHc/mgoritD2SOKV4XysfjP6lC814TypqhrCuUH0bk2lKhmGae4sUXGKra3yljXhTIl/tUWirE9lBdFRUcoX4q1naEEd4XyoVjUHcofon+95OyRnL2Sr0/yCY8doTi+GMoDL8sYPgzl1r2hqPaF8rgo2B/KBbHiQCieB0N5Xcw5FMp3ov1wKPYjoRwS1x8NZVpsG5T5OybzJ+4dCsUwHMoLovx4KP8TH4xIHaNSx1goSeOhjIp/ToRSMhnKJXHuQigZM6FMinuuyfw7hPGCKHcM43+iySmMIOcwPhALVWH8KQZcwkhWhzEq/ukahkYTxlNC0YbxiXhUF4afWxjviHnuYcQZwhgStxjDuGAK43VLGB2eYWT7hnGfXxgm/zBeKQgjvDiM60rCuCq2KmFkEsYpcW9pGIayMPnthvHlrDBCKsLYKxZXhvGXGJ8dhltNGM+K0jlhfC4C68K4dWkY96wOQ79GxiTKm2RMYu3aMIKbw/hQLG6RGGJTaxip6ySWuKtN4rWHUdYhscSaThl/Vxj0hfGZeH9AxrxVxiwuPRHG3A/DcD4gYzsYxkOHwnjzcBh1R8KIGQxjUNx8LIzHhsK4aTxM1sBheJ0K44epMKLPhJF/XubnmsyPuNUhHBfHcJ4QRU7h8h0O52HncHxV4bwt5rmE84vYoA4n3jWc4+IfmnDU2nCeFMW6cC6JR9zCedc9nAZ9OAnGcFxN4TwlVlrC8beGM98znN9En1c4T/uGYykO5zUxpySc70SHEk4U4RwVy0vDcSwLZ7fInxXOeVFXGc6PorsqnNjZUmOt1Fgntc0Np6decs6T2oRrYzgl88P5RAQsDOd9MbZE2qwO58SacDRrw1Gaw1m4LpyU9nDGxfOd4fI+DGfphnDu6wtn9kA49k3hHBYOWyT3jnBKj4azZjCcoGPhLB4Kl7VwOC+Jr0fDiRgP55C4NhHOzpPh5E6GM/d0OD+J9WfCWfCxxJ2RMTpG8B91BIm6CLTuETQZIsg0RzAlTNYIXhHVnhF0eEUQ5R1BgV8E64siWFUawezZEbRVR7B8TgSP1UqcuRG8Ux9Bw7wIfhVuCyIIXRxB3uoIzouH1kTwVlMEPc0RjLREsLY9AuuGCN4QdT0RxPVF4DoQQdDmCJZsieCyePntCBbsi+ClQxFsHIng5GgE94xFYByPIHIygsenIvj4dARpFyL49uMISn6KYO+1CLY62slysnNaPOBslzWcnddFnYudH8V6tV32TXY0WjvPiDKdnbVudkLc7ewXy/R2dhjsnDPaWeFh5xeznV6LXfaedu7wtOPmZafFx84NfnYc/OV+kZ3nS+xUKHZasRNRaufGMjuPzbJTWG7nI/FIhR3/SjvviQVVdv4Um2bbSau24zHHziuiptZOzFw76nl2aLDzmVjTaKfxETu/i4FH7aSutDMh7lllx7jazsuieo1dvr92OprsRK+1c0zc2ixxWuzsEUqrxBJr1tkJbrOzTyxtt3NVbO+wk9MpYxVvdduZt97OryK5x46+z05Vv51vRNuAnaMb7ZRssfOJWLLdTvEHci5WfWjHttfOh2LJPjtXxLb9drIP2DkrHjxox+uQnTdF/WGZT9F7xE7SUTtj4q5ByXXMzouiakjyifZhO4PH7dxywo7LiIxhVOofs7N3XGqfkNqF95SdhtN2fhMTZ2UuzstcXJB805JvRsYj5l2T8Yg+h0iSHSMZF3c7RWJwjuQlMVsVybeiwyWSIXUkrppInhZfaCM54BbJ9e6RXBO79JHkGyLx94jkfbHQFMlmcyQZlkgsnpG8LuZ6RfKzuNM3khf8Iqn0j+RrcSEvkvcKImV9FsmmIulTHMmUuL9E+irSV/xMJD2lkYyWSf9ZkVRVRPKNaK+MJLoqkmPi1tlSU20kN9RF8lF9JI/OiySgIZKt8yMxXhdJzEoZg7htVSSa1ZE8I8rWRNLSFEn42kgOC6eWSJ4Qn7RGEtQWyV6xtD2SHR1SZ2ck/+mSWrulzg1SY4/U2BvJG30ytv5IfhG9A5EkbZR5FHdvknncHEn1lkhueiySt1+WnB9Kvn1yfSAS54ORBB+JZOaozN2xSP47HMmi45Fkj0TKmjqS+yYjMZ+SsU9JzDORdF2I5OinEndGxnMtkpdFjUMU34tuxyjinaI4Ie5wjsJNFcULotIlim9EuzqKaNcojol/aKJkDR0lv+0o+W1H8aWIcI/iiFAZogg1RXFA3GCO4pI1CptXFHvFtHcUeb5RPOwXxaKAKLJtUbgUREFhFF+ItUVRhBVHcUjcWBIla+sonhDF8qX4VASXRbFfXDcrit3lURRURHF1tsSsieJyncSrj+Kc2Dw/in8vlNpWSl2ro7h5jdTVFMUewVrJJZqbJVeL5BLLW6NwXhdFU7vU3hGFY1cUj4uibsnVI7l6ZRx9Mo6BKD7YGsWvH0Zx3/4o3jgQRd+hKMxHo7h3OIq6E1FMjMr5WBQe41H8NBFF7ekoNlyMwnhJ5vinKEauyHzPyPm1KO50jKbaOZo71cItmhFjNDXmaAxe0bwsaryj+UG87B+NVYlmoDQaz/Jo3hINFdH8LjZWRpNeFc1p8e/Z0XjPjeav+mhWNEbz7vxo/l4QzblF0USsiubm1dE8vSaasqZo1q2NZrA5Gk1rNOXromlvi6azO5oXe6KZ3RvN92KkP5q7BqSejVKDqNkUzY9iw+ZoxrdEc8/WaHp3SE17onHeF82TovmAxD4ajXYomtgT0RwXL45KnJPRvDIZzU+noumZiib5dDQTwnw2mtfFwPlo+c5Ey7xEk6GL4W99DEvMMUyLnZYYCqwxrPKMIcgrhuu9Y3jcJ4YS3xg+E2H+MfyfLQa3WTF4zI7hl+oYPOtiaJwbw+b6GLLmxXBWvN8Yw+L5MXy0MAbHpTEcfDiGGx+JwfnRGPYIVsbwP9G6KobI1TEMCm1TDM+JyrUxfCu6mmOIa4mRb2wMd7XGkNIRw6Ro7I6RtXgM5zbEcLVP6h2I4ZK4cbP03RXD0Nsx3PNBDKYPY3hdzN0bQ/r+GE6LBw/E8O7BGGyDMq6hGJqPx3D0RAzPjsZQMSb5JmL4+VQMqadjePtsDLHTMZwQd8zEoL8WI7/jGOY4xPKT6HWMZdIplvudY/FUxcqaLpb5LrH8JbaqY8lxjWWvNpbrdLE4uMWyVh8ra+ZYXD1i+cYUi9EzlldFmk8sUyIvMJaVtlheyYulNj+WfxfFcrkklqCyWJzKY9kjSitiqa6J5QeRXBvLn/WxZDfEcl480hhL4HzJtTCWkkWxNC+O5R9LY6m6LpZPH4klbGUsR4Tr6lgq1kgNYnRtLBvXxZLRFstD7dKuO5bwDdKmN5bKvljiB6SNMG2K5XVRvzmW38VD22Lx3x7LB2JmRyyP7YyleFcsn4lbH4/l0Q9iaTsQyx2HZBzHYnlvKJadx2NZMxLLodFYnhmXGiZiufuUxJ2KJfNsLP85F8vnH8Vy8gup/Uos9quxDIp/TMeim4nlBVF9TcYuehzi5BsYx0lxv1Mc7zjHsUAVx98iTx3HQU0cy7VxfO0WR5w+jlFxtyGO141x1HvEyX42jgBrHB+K6zzjcPCKQ/GOI9UWx+KQOALz43AsjONJEV0SR11pHL+IgbI40mfFsaI8jv9WxLG0Mo5r4rGqOF6qlf71cfg0xPGeWNwYx1WxdmEc4YviyH1E6loZJ9+yOLqa4hhbG0djq9xvk1o74yjvlnsb4rinJ46Gvji29sdxcSCOoE3yfHMcqi1xdG6LI2mfjPVgHLcOxjF7KI6e4Tgmj8fxwIk4isbj+FQMnozjtsk4dKfieFHUTMXxk+g7LXWfi2PmfByRH8fhrYrnqks8n7nGY9fGc7sunpfd4pnjHk+6IZ6HjPF86BGPozmeUks8bdZ4TnjGc5dXPPN8pK8Szy7iOTYrntrKeAaq4tlbE49TbTx7RFldPF+J0fp4ts2P58iieG5dHE/10nhZB8az+dF4slfGM9kSz+72eEo64vlCtHbGE9UVT/2GeC70xhPcH89BcdNAvLwT4/HfH8/bg/FcORbPzqF4Cofj5bcsYzgRj340nrqxeDaNx/PIyXjUU/FUnpYcZ+PxOR/PtQvxmD6N5+MZqcchgVsdE6hxTpD9QwL7XBN4WpvAYmMCj3kkoJgSeMMzgdv8E/glMEH+5gk4VCXwpOioTiCuJoF75yRgrU1gYV0Cu+YmUFSfwHBDAvMWJLBtYQJ5ixJYsziB21sS0HYn8PP6BB7uTWB/XwLL+xNQDyRQtTGB70Xq5gS+2ZHA5VcSuGVI6jqewLmRBGxj0m4igd7JBNJOJXBG/GdK6j2dgMvZBJ4RKRcSiJ1JYFRcdUxknSqRGJdEFmgS+UKXyOemRKItiRwXd1kTMXkmctkrkZ3eiRT6JPKZMAUk8qYorJB2VfJsTiJFtYlEzZU+9fJ8njwX8xvkWaPEnJ9I6wKJuzCRE+LuRYm8tVhyLknkiihelsjV5YksW5XIis5E/LsS2Stu6E7kmfWJpPUmEtifyPKBRNQbE+Wbl8jN2xPR7JDnY4lUjifyvThzMpGbphKpPpPIzyLzXCIVVxNJnZH7jkk875TESnUSbtokIgxJvOGRRKMpiZ3mJNZZk4jxTOId7yQW+SQxIx73TeK50iQyy5PYWpPEcF0Sb9UncXVeErsbkihpTKJ9fhLei5J4X5QvTeI70f9IEv9YncTcpiTuWid92pJY2J5EZ1cSCd1JPLA+iQ82JHF9TxLOvUn09SeRPpDEIxuTCN6UxCFx6+YkdFuS+H1rEj/tT+Lo4ST+Gkxix7EkRo8n8d5IEktHk9gzlsSBU0ncPJWE9nQSv51JIvdcEpfEXRcl5uUkPnVI5iFdsqzvk9Hqk1lrSibSnMywuMuSjNmazLRnMo97JVPqnczXotsnmVO+yQT4JzMUmox/bjILSpO5Kr6alUxSRTKb5yRjn5vM2/OSWdQgfRYkk7wwmZuXJPPi0mR8m5N5rjWZiE6JIe7sSmaqT+oYSKZuczL5W5MZ2Z5Mw/5kHjiSTM5xqWskmeNi8Xgy351M5uypZA6fTua2M8nozybzmmg4l8zfYuf5ZFw/TeaTL5JZN5PM9U4p/KxKock1BbsmhXd0KVxzS6Fcn0KIKYXXLSk0WlO4Ig74pbCtIoXCyhQ+F+uqUhifncKHNSncOCeFOXUp5NWn0DwvheiGFO5tTMFrfgrOC1N4Rvy0KIXsJSkML5NYTSn8b10K+zpTqFsv8XpSaOtNwXcghb0if2sKvz4mMYZS8BxO4X3xzIkUcsZS+Fjce1LuTUrsKbl3NoVLok2dSpxrKtv1qRQZUvmfSPBIZVLorKl86Z3KQ36p3BqQSqMtlRpSiS1PZVz4VqayvCoVzexU6qolRo30q0tlxdxUXm1IpaExldOLUjmyJJU3lqWy4LpUpltSWbo+laqeVH4Sl/pSae5PlfVSKo89mcrKw6nknJDY46m8dDKVuZOp7DiVSvGU1CL+czaVoHOp3HY+lcxPUvm3QxphujSW6NO42SsNnXcaqQFpbEhM42B+GtdXpLF9dhrBdWncPjdNfldpLJqXRmVjGjkL0mhemMbYojRuWppG/co01q9J47m2NAo70wjakMabvdK+L42n+tPYuFH6bErjExGzJY2zL6bxxLE07h9N45WJNC6fTOPbU2lknE7DfCWNrdfSOKVPJ8iYzhHhYUrnaUs6s63pbPZMZ9JHnvmls6U4nS9K0mlX0nm2Mp2QunQs9emoGtLpWpjOmUXpPLo4nbob0qloTmdjSzqftqZj60jnsHhmfTq/bJA4PekU9KbT0ZdOUn86UyJkYzrPb03H80g6NxxN59vhdD46kU7TSDq3TKQzM5nOnlPpVE6l85/z6QRfSOeOi+ks+zidS64ZxGozCHTLoNojg99EkTmDL0WXJYMUawZePhmMlWXwa7U8m5NBRH0G987L4MOGDG5qzKBxQQZXxZMLM/hsSQZ+/8lg6+oMCtdIjKYMjrdk8Fp7Bj91ZXC6J4NXNmXww9YMBrZlkLs9g5DdGXy7P4MVRzI4cjSDd49lsGwog7rjGWSNZcj/dQa2yQxczmTwgsi6mMEl0fJRBhWOmeQ5Z5LkkkmYayY36TLRuWXymrBbM7nPM5P9Xpm84ZPJM36ZFJVl8n+ie1YmaeWZnBcBszM5KIw1mbwtnq/N5M+6TL6tz6S1MZPJ+ZkEL8xkULyyNJNVazKJ35DJsd5MPujPZGZTJk9tzmTNzkzGdmWy9lgmMUOZTIg7TmRyw2gmDeOZPDmRyZbJTApPZcp6X9qezWSlKkv23Fk8ps9iozGLzz2y6DBlMWLN4qBXFu/4ZOHil8Xysix0s7KoqcxiR1UWyuwsvhHxtVk8XJdF2Nws2f9ksXtRFlfastjcmUVhVxbd3VkM9mVxV38WngNZuG3KknV1Fn9szaJ/Rxb+T2bRtD+Lm47Ks8EsHIeyqB3O4k+x63gWZSeyyBuVmsaySBnPYvVEFoGnsrCczuK/Qns2i2vnJNbHWdg/z+JVt2wWuGdTY8im35TNZ+ZsIr2yGRPqomyuFmczUpXNA7OzOVydzR012VjmZKOry+Y18Wx9NmWN2XyxIJuHlmZzbFk289uz+b47m7wN2XwuOnuyOd+bzUS/PN+Yzdtbs5nekc2vh7PpGMpmxUg2xpPZvCNePpVN41Q2T53O5vcz2ew8my370WxOXspm+d/ZtKty8HbLYZ8w6nN4R1xnyMHVmEOjR47s2XP4Q+yy5FBmzaHbO4d0nxw+Ei2+OcT75RARkMNhWw43VOXwXE0OxfU59M7LkX1SDu2NObJWyWFocQ73LsnBdJ20WZ7DwX/lsP2RHBrW5zAjfujLkX1lDv8nNmzMIXNTDme25NB0JIfYozmyxsxBPS5tJ3KYM5nDn2L3qRy2nM6h6EwOX4ves5LzXA6fiuOXcqhyzmW7Kpc811xWuecyrs9lhSEXsyUXN89c3hQq71xq/HLZ7Z/LlsBcvrbl4qXk8m5pLovKc5k9O1f2frkU1ubyf6KnLpeUebmcF00NuTywMBfbolzmLc/l19W50JTL92Lj2lwKmnP5UmxoyeWTVmnfnstIVy53b8jlxn6pYUBqEC6bcnlJzGzO5ZktuTy+LRdlZy7fifWP5bJmTy4PHsol6HAux4TlWC5vD+fiOJrLlbFcdp3M5cdJqX0qV/YbuSReyMVdlccVbR5bDHl8Y8yj25zHx5Y87g3IY5GSx4vk0VCax4z4tSKPouo8vhK9NXnkzMnjbH0eMQ15TIrR+Xny+8/jjaY8lqzN44/2PHZ35JHdm8dnorMvj1Ob83h0Sx5jW/NYsS2P+3bk8cHhPFTDUsdIHntG82T/mSdr5jwuiOaLecR/lMeqj/MY+TSP45p8AnX5eBry8fDI5zpLPq9Z83nJK5+5vvlcEXv88qnxz+dPUVGWz5aKfNn/5JM/O5/smnya6/NZ3ZDPZGM+j8zPZ8XCfEIX5TO4JJ/ch/I5uTaf8JZ8RoVXdz439+Tzbm8+N/TlM39LPle35fP3jnxm78rnd1HwdD6LBvNxPpaPw3A+08fzefpEPtVj+Tw2ns+Ok/mUTeZTeCZf/v/y+fJcPuc+zWfs//Kx/JpPpboAdAX8IL51L+B/HgVcshbQ7llAkk8B58Ra3wJW+xewIqSAXSUF/FhawPezCsivKqB3dgEZddJHfFQvfRoKOC+aGwtYs6CAqmaJ21VAbl8B6/sL6NhcQNqWAhqGCnhuuEDWRQXUjRRQPVHA75MF7DxdgLe+EA/PQpb7FMp6rZCseYV0NxSS2VjIJwsKSV1SyNDqQu5bU4itqZBjYrC5kHtbCvFvK+TO7kL2DRSyd1Mh/9hayAfbCnHeX8j8A4W8eLAQx8OF1I+IsULmThQyLZ4+VUjdVCFXxFNnC6k9J8fzhcz5qJAdM4VsdyriJ+ciylyK2KYp4kc3YSxiq0cRimcRP4gtXkV87y3XvnIUJf5FbA4uoihbVBexsaaIb+aIerluKOJbsXGBWCTni4vYtESOS+W4TI7Li/i5W2wQvUXM6hcbi9i5qYhfNstxSxHlW4v4VezaJsftRTz2RBHPHiziheEi+d0V8dJ4EapT4nQRr4ill4rwVRdzWBzRFBPgXsy/9MXcZywmxKuYEZ9ixgKKyS0ppr+0mK/LitlYUUxRZTGbq4rZUl0s75lifplXTEVjMb8vKObOVonTWcyDfcWMbyzGvrmYqK3FRG8vZkpcPVLM0oliNCeLeetUMTdMFWM4K/GdS9imLWGHWwnl7iX8KnbrS/jdUCJrsxIafUp4xb+Ez5QSvigt4buqEqgu4UexvaaEsjkl1DSUcFlMzy/hhUUlzF9cgsuyEvpbSihoLWHTuhK2tpfwd08Jz/aXUD9QwjXRuKkEp80laLZL7kMl/CbmDJYwd0jujZdgOFXC+8J8uoS94rYzJRw4W8Kd50oIuFjC8Y9LuFGlYHBROKhVSPRW6PRT2BSs0KwoJKFwUbSVKqSVKXwiumYpZJUrfCF6KhTyKhW+EluqFX6qUSivVdhTr1A7T+HZBoV5jQovzldYskjh3aUKHtfJ+VqFN5sVrm9RcG+Ve20KH4gDHQpHuhSG1iv8p1dh626F7UcVfh1UsJ5WGD6v0K2Bze6g6KHcCH+bYMYCr3qB1gfeEjf4gsEP3he3+CPfS3hApn1UgbI6+KseXlkASxZKmyVgfhTWtEJhN+zqAc0Wub8NHjsBCyaQvTncfga8z8I955A6IOwinP4YnlKX8pquFDf3Ut4RJkMpe8W9plLZp5ZyxquUL/xKcSkq5XVhppSjZaXYK0tZV11K95xSfphbyvb6UpwWlsp3rJRfWktZ2FWKf38p0ZtL6dhWSuZ2ebZT+h4qpX6yFOPZUj4Qh89Lrgul2C6WsuKjUnbOlDLXsYxrYlhXxkn3MlbpyzhnKGOTpQzFWsZfXmW4+pdxIaKM5LwyviwoY4YyXigtw1BRxn/FPyrLsFWX8Xl9GQUNZZTNL+NX8eyiMhoXl1HfUoZDaxkvizM9ZbKXkbhbynDcXoZ5dxl3PFZGz4dlzDlYxvzDZbgcKeN1cf1RiT9YxuGhMk4cL5N9cxkfjZXROV4m39UyFp8r46YL0v+jMpwcZvGKuNtlFgHqWQyLSc0s3vacxT7vWfzb7/9xXBdwVV/vA8eniDm7u38rN6fOmJsBfpS+wL10C4jdiqiAwOXS3d2pIN0YiN3dHVPn5tQZ0039P6//y9f79Y3znOc853i59xw9zg3XY8cIPWLH6DFpgR7XRTB6TF+oxwORpq9HvqEeZcZ62JlIPzOJt9TjTzs93jnoyT5CD5tAPTpr9KgRe4L1OBKqhzJRj6R8PaYd1OOuiDqkx6+H9fhd5B2TfCf06HdGD6/zekRcltirevx3Q4/a23pofaFPRk99nPvpM2moPjOG66MzUl/2o/rUoY/bQn36LtLHy0Cfi4b6lKv0OWWrz3Y7fb6x1+cnR30ubdfni0B9dosZUfpkxUp8mrxP12dKpj69D+uzR/x6WuIu6FMhBl/RZ9w1fbijz7YuBmi6GWDUy4CS3gZY9zFAu68BtcK1nwH7+huwZoABIwYacEJcHmzA/aEG2BobsERhIPtkA0abG3BaeCsN+E5lwExLAz7aGlBmZ0A3B2kPl3bhHWFAYowB5QkGHE4xYHyaAZGZBvyaZUDDaQM2nDPg7HkDvr9owKKrBqiuG+By04A9twxw0jZk2peGnBtsyD8j5V7XkPvCXt9QPoOG/KsyZKOttNsZ4m9vyI8OhkQ5GjLHyZBfNIbUhhnSL8KQdZHyHGfI76I40ZBD+w3Z1GbIhAOGBLQbEnNI8p005MgpQ15eMCTnoiGfLhnieMWQqoFG+AwzYvZII8zNjehtYcQajRGTQoz4KdGIhyIhyYi/k42oSjOSc5cRc/KMuNVuRMRBI4LPGDHzrBFvzxtRdMEI7UtG1Ikll404eMWITVeN0L1lhGVHY9w7GaPsacznIcY4DTPmsa4xbzGmaKExVouM+cnGmARbY7AzxsLBmGluxjwINJbfAmP+DjJmfKQx+XHG9E8ypl0MOWDM1nZjrh005ufDxqQeMWbnMWNWnDTml3PGtF425tRVY6w/S2xHE271NsF5oAm9B5mwbrAJY4aYcFb4DTVBZ4QJfeebsF7HhHG6JvLbaSJfmCZY6puwxdiEVDMTeliY8NzOBBcnE94FmlCiMaEp2IRhoSbcDDehIsaE8wnSL8UEqzQTLHaboDpgQqd2E2rFkoMmDDxkwmGx5bAJXx0x4aoIOWrCz8dMeCrSjptQdtJEziEm7BGvLkqeyyZ8fcOE5V8ouKmlYK62guciu7MCsy4KqroqcO2moF93Be1iRi8Fj4VdPwU9+ivkt02BzlAF+cMULBmpYMAvCn6fpyBtvgIjHYX8bSoo11XgtEBBLxTsE+sWKhi7SME5EaCnYJq+Qn73FCQYKFhoqOCtKDZSYGOsoKuJgiaxQqFguKmCE8LbTME8lYIXQmmpoMZKwWEbBV/ZKUjyUDDRT0Gwv4JZAQqeilS1AsNABf+KMo0CxyCpJVhqEWtDFIwJlVpEQJjUEi61iMQIBe8ipY4oqSNaQbcYBc1iZayCU3EK7iTInJMVWKQoWJqm4Fi6rFu2gg55Uut+BSfbFPgckLh2WZ9DCl6J/MMSf0SB9lEF9WLpMQVDjktfse2Egr9OKzA/q6DjOQXu5xWEXVbwyxWFnM1lPe/JWt5X4Ktlim5nU/4WBV1MaexmSn0/U+YNMeWFUA4zZfBIU26MNpXfZlP+t8CUxQam9DM05aDIMDUlxMqUXyNN8Yo35a8kU3KSTTmabsq2DFNuF5nyoM2Uf9pN+XjJFOcrpmy6Jn1umOJ61xT7jmas7WTGxp5mhPQ241kfM7RGmOE+z4xB8804IrbqmBG1wIzhBmacV5pxwNYMU2czalwkxtWMpWozfggyozjUjP8lmfFnihnmaWYMyTSjdY8Zuw+acfCwGZ5HzOh0yoyTZ8xIv2FGdWdzrHuZ09LbHHU/cx73N+f6MHOG6pgzeYE590Q85vTUN6fW1Jwh5ub8oDInzsKc9bbmPHMwx9RJ3rmZc8LfnPtqcxICzflHY87EMHNyIs3pFG1Oe4o5N3eaU7JH+u03Z0KbOZdFyAFzZreb86fIPmiO+SFztA6bUy+WHTFn2FFzToodx8yZctycByLxhDkfTppjfNOcVx/M0XyhZFYHJb8LUy0lHTopqREe2kqGdFbKb7ESny5KJndVcl8kdFPyvruSPj2VXOutxLK/EpNhStxHyPMcJRFzlbyYpyR/vrTpKOmqq6RZrF6gZDRKzovAhUpmLlLKfl1Jhp4Shb6MayDjCg9DGddIxhU+xjKuiYwrEhRK9EyVtCuVvLJSMtZeSZaTxPpJrPDxV/JjgMSKRLXEBir5IMo0SpyDlPQLVnJQbAlR8k2okpsiKkyJTriS16IoQoltpJIeUUrWRyu5HKMkJ16JdqKSRjE9VcnndCWDs2Q84ZMtteXIeCIhV8bLk/HEw71KdrcpWXxAyYB2pezjlGw9qGTSISW3RexhJRxR8laUHlXS+7iSNhFxSsm800q6n1Oy9ryScReUXBTaV5UE3JDxbypZclfWrIOKjI4q+b9S0bGTijqxVFvFqc4q/LqoMOquwruXSs76KmIGqygdqqLXcBWbRqiIHKVi3mgVhWNUrBuvonKuSv5GVBwT3joqftBVcU8kLFDJzkrFB1G+UIXLIhX99VQcFl76Kr4zUHFbxBrKBttIxTux01iFo4mKPgoVX5up+J+1inAblZxxVFi6qjjur8InQMWPahUPRFKgCgONiv9ERZAK12AVA0NUHBXbQ6WWMKkjXGqIkBoiZexoFZNiVfRNUrG2TcXlAypC21X8elDFX8LysIquR1SsOari0jEVz0/I/RkVOddVdL6p4lwHC2ZpWaDUtpD9klz7y3WwBdlDLeg214KJehbsM7bgK0sLbgh7WwtKnS1QhFiQk2hBl2QLxqZacFH8km7B1loLprZbMPyoBQHHJOa8BT1uWFB814KuWpZ89aUlb3tZcrCvJR8GWpIy3JJhoy05LbbNtuSHXyxlT2BJm8qSGCtL/rG2xNnWEh9vS1RBlrQEy7s4S8riLalJk+cWS8bvseSyCNtrydx9lrwSRfstsWuzpNcBSw4Iz3ZLvj1oyW0Rd8iSRYdlfLH7iCWuRy0ZdMyS48L3uCVTTljySJicsmT5GUtGnrXknFh/2ZI31yw5/9GS2Z8teS7yvrDCqoMV3TtasVds0LLif52suC6itK3kN8CKt8KpqxX9ullxWGzvbsXkHlYY9bTis1ja24ozfaywGGDFhMFWvB5qRdVYK5ZMt0I524rmX6xY86sVl+dYETbXinnzrPhbFM+3wl7Hit66VrSLLQusmIQVd0XCQiv0F1nxn6jUk1z6Vgw1sOKUmG5kxVORZWxFZ4XkF+HmklcpeYWBrYxvZ8VpByu8va3o4GdFvVjhb8WoACvOi2C1Fb8EWvGXyNdY8WWwFfvFphAr+R6x4paIDbNiUbgVJ6KsyIi1wizOCu14K8YmSt2pVvRJk3H2Sl37ZSwR0GbFjANWPBPZ7bIeB63oesiKVrH+sBUTj8iaHpU1PWbFO7HruBVTTlvx8pLUfFPW9L3U9Vnq+sIa247WtGlZ49nJmjva1uT0tCamnzXv+1uzc4w1CXOsMZhrzUdRPc8aj/nWDNex5qwI1LXm5wXW/CnysMZqoTU9FlmzX2zSs+YbfWtuiTgDa/QMrflXVBpZ425szVATa06JmabWPBN7ldZ0cbLmmI81Pr7WTN1hzWOR7meNmb812gHWNIk1amvGB1pzRURorNEJsuaN2BlsjXOINf1DrTkqfMIkR7j0jbSmU5T0i7ZmXIzEx0lcguTIkPH2WtMi1u2zZuJ+a66LqDZrFhyw5h9R3m6N60FrBh2y5oTwO2zN9CPWZB21RnXMmq7Hrdkjbpy0ZuFpaywvyXyvWqP1WcbqYMMVMV/LBt8uNjzuaiNnURv+GmPD73Ns2Khjw9e6NvI9acN/4qyeDRp9G2Yb2NDL2IZ6cxsuqWx4YmfDwsU2PFfbYKORd5E2DM+yof9+G46JJwdsyGy3QXXQRj4DNuwRXx2xkfOeDUVnbPjxgg1ml2zQvmzDh+s2nOxji/FQWyJG2qIzypZ3IneCLQf1bfnX3JZKpS3nLGzxtpN3fra0aGz5O8qW0mhbBsTa0j3JlquZtkRm2bIg2xa7Ilu6lNnSc48t7eKHfbY8FKn7bTFts0X7gC3NYl27Lf87aMvSo5LvhC1aV2Xcj7ZYf7LlwGdbvL6w40EHO1I72tHcyY7/utpJrXZsG2RHyBw7Xs+1Y+c8O5zn2zFQx44Twl/XjpkL7OSzZ4fNQjt6LbLjoNimZ8eP+nZ0MbLD0NSOejM7nOztOOZgxyNfO8z87Gj1t5O9krQF2VERbse5SMkbZ8ehZDu+zbJjUaEd5i12dGizY/UBO6612+F60o72K3YcfyVx7+zQ7mBPVDd7ln5pT/FAe44Ptmf4THtcfrFn0K/2nBTqOfb8PNeev0ThPHsc5tvTT8eeo8JX157pC+x5JnKxx3qhvczBXuZgL/Xb81hkGtijMrSnm5E9nsb2aJvZ87XSnjVW9sTa2PPeyZ55bvZM8rbnvkj1kZgd9rSKDX4S62/PHZEYYI+R2p6OgfY0irUaeyYG2XND6IfY80n8G2kvfx8yh0R7dqXYszjVnpcZMrdMe5yy7JmyS/rvkb57pe8+e+L2S982ez6LugP2rGq3Z9xBezlj2hN9yJ7qI/ZcPmbPghP2VJ60J+yMPXMu2fNanLhlT8Bte2bdsefbj/YoPkvdXzjQIjZ0cCBRy4GO2g580d2BNT0c+HeIA6OGO6A70gG/eQ4U6DjQb4EDO3DgJ0MHeps4sF3lQLu1A8kBDnyV6EBjmQOG+xzk996B+HYHOhySd2ccSDjvwK3LDqy77sDtuw58p+XIfWGm7Yjnl4486udI94GOchZ0pMcwRwbMcZQ9qSMhSkfCrB3Z7ONI2g5Htkc40i/RkWPCZJ8jnfZLngOOfH/EkexTjpy+7UhWRyfO9ncieIATF4c4oTfaicFznSjXceKmiRNaZk5k2jhh6+TEUWcnZi52Ik/txIdYJ/STnDBJd2JPhvQ/5cTc005wwYkN153wuuPE47tOZN9zQvcvJwo6OlP9pTPLezrToa8zd/s7M3mIs+zdnJkx0hnH0c6cGuPM63HOuE9wlr8pZ+bPdeadqJjnzNL5zozWceaKiNZ1Rm+BM59FA86yv3bmkMKZBCdneng7M83XmfwdzvT3d5ZzhzO7Ap1x0zjzXYy0x0t7ojPqVHmf7sx/2c6YtjiTvc8Z6/3O9G5zZla7My/E+6POGJySXJeduXhL6uvgQv1wF27quLAXFzwXunBL5UL4Yhe+2uLCvHgXLDNdmJnjwk/7XCjc78KgAy5sPuFC1ikX7l5z4bdn0vbRBafPLoR0WIxJl8WU91mMR9/FjO63mA4DF5MxZDG9hi1GS2cxZQaLWeuwmHuOi0l1Wixn6MXkhS1mXtRitBMWczJ1MZXti7lxaDGm9xZztJsrLX1d0R7lypbRrngpXBnu7EqkiyuLFrvyWTS6urJ7hStRAa4MTnLlnFib5sqRLFf8sl1ZkufKyoOudLvlit5DV7545EqPLm6sGeLG7FFumM1yY8RcNwYuciPBwo2fbNx4LqIc3BgX6YZjhhtZ+W483efGyDtuxN5148hnN6b1dae4nzuXBrjjNNydx2PdMTFyZ6+FO0XW7kTZuePp6M6PTu5MyHJndr47N067s+yjO7d7LeHX/ks4OnQJc4Yv4Z0Inb2Ex3OXYD9/CecNljDCdgmxdkuY77uE6MQltGUvweWw9Lm+BOt7SzD/bwnfdffAfLQHE+Z7kKbjwVkjD5bZydXDg+9TPXginNI9GJrhQXSmB2t2Sfs5D6Jue5D45VI6Dl3Kabul+AYuJTN0KYHJS8nPWIpRzlKSq5cyrHUpxnuX0nXfUq5eX8q395dyqdcyVg9chv2QZSwfs4wpPy1jjt4yHhsuw8F6Gaucl0HsMv7KXoZH2TIWXVjGnovL0LqzjMnDl3Nj1HJ6j11Ozvzl1OrLff5ycs8uZ+j55Ry+tJySG8vRMVhBs+EKdpmsoIvlCsY4rmCqvzwHrOBd2goqG1Zgdn0FLbdXENR5Jau+XIn3xJW8XrySQV4r6RCxktHnV/Lv9ZU8vLsSq06r6K+9isjOqzjUdZV876xiWs9VvBDHDFax3WQVF61XyXe83Dut4p3/Kko1q8gKWcXGhFXkpK7i56OrWKW1mrSuq3EatpoQ+9X86rwa+7jVHExdTUvGap7lrqY0bzVZZ1ejuriaM5dWc27wGtqM1jDHZA0XHNZwwnkNPj5r6By/hqLsNVy7uoYvb68h9M4aLPquZdHgtXwatpZ3I9eiMlrLbbe1XA5aK+fftYRErkU7ei3lLWspvLeWXR3WceXLdXiPWMco33X0CV7H8bB1NCWtozhvHbY915PUez2HRq7H9df1hKjWE2C7nh0O67EMWk+vyPUYR69HK1XeZa6n90WJvbueeU/W80xrAxO/3EDK6A3YjNnAz6oNVHhs4KHPBlw0G8gJ3sDo0A3cEbciNuAYtQG7hA2EHN6A/pEN6B3fwD9fbmTTNxuZunAjVQYbmWK+kdcxG+V8vpE3GRt5m72R1raNnNbaxICBmyg33sRf5ptkX7SJUL9NpKRsYs6pTew4s4kvzm2iz2+buPvPJsbpbKZ44WYqFZuZYraZuQ6b0XHezOx4uaZupmPaZoKzNnPk3GaSb2/G5s5mRj7YjMujzRh28mTdaE/uzvPETceTrxd6UmvsyWYTTw7beBLh4MkJtSeRgZ4oNJ7EBXuSHOYp8/NkVLQnuTGefMr1ZOp+T16L5oOeHD/lyaaHnvz3xJOLbzx51mELHXtt4RejLQyy2YKd3RZWu23BU7MF75AtfA7dgjp8C5nJWyhI28LTjC3sytzCoUNb6H50C/tubyHs0xYGannh2tWLdb28mN3Pi6hhXvQb4cXQ0V7M1fNisp0X3s5eFKyR935eXBQuGi/GBXmxLMSLb0O9+EPsDvPil2gvUtO8cM/y4oc8L84d8iL+sBeWR7wYfNQLx+Ne3D/hxZXbEnfHi7z7XgRrb2XWoK1oDdtK7Kit/PHrVirmbGXavK3EOG5loPNWRrtuJSVjK7OLt7KnZSuTbm2l+vZWZt7dyrkPW1nZcRt7umzjSPdt7Bywjb5jtuGsv41/TbdxVLWNMsdtnPLYhpvvNp7s2MbrgG38qtlGYPA29EK2EZ62jaTMbRS1b2P5wW3MPLqNkee3sf33bazqsp0evbczuN92xg/czg3ldrJU22mw3Y6b+3aqg7azOXg7s0K2cyZjO+l7tnP22Hbij29HcXU7Kde343BjO/dvbkevo7d8Dr2J7eSNhbY3Qzp7c0O4dvXmaTdvjvTx5vuh3swe4U3cWG86f+9NFd74WnrT386bR47enPT3RqX25kmwN9pR3nRM98Yhx5v/2rxRt3vLvsybvWe8qbjmTauWD9e7+XByjA/fzvehp54PBUY+zPD3obvGh9MiLsgHq2AfhoX4cFvkhfrgEebD83AfqiN88Iz0ISjGh6R4H5IP+uBwyIcxh31YddSHH4/58Fo0Hvdh/kkfJl7wYf0lyXfThzptXw539SWsmy+K7r58O9yXN/N8OW/mi4+NL1H2vnxy88VhuS8L1vmyMNiXGem+/Cv0s3wZXOaL2xl598mXP0bs4OGPO+RvdgfOdjsod9jBDKcdqAJ2kBu4g7mhOzgStoM+u3aw5/AObJ7uwLGDH/tEr05+rBePu/jR/o0f12b4MVfHjxyhayYxrn58WulHrL+fnEf9GKH2454g0I9uGj/8Q/y4kuCHT74fd8XFCj/u7PWjcJ8fK/b7Edfmxxthc8CPFjGy3Q8/8UAsOuhHiehxyI814pyYdtiPsUf96H/GT/bLfqy768cFMeOeH/+Jtvt+BD/ww/ihHxVi9m9+ZArtP/yI+dOPxudSq5Y/ftr+PBBruvjzvqs/+7r5s2WcP6u+8ee3Sf5c/MEflx/9+d8Uf0KFx3R/0uf780mE6fpTs8CfrfhzQ8xd6M/SRf4cF036/vIb4s/1xf7McfUnR7xy98fXw5/ipf5MW+7PptX+uK31J2KdP9s3+GPg5c8yP39+8PfHJsCfFuGv9ueh6KnxxznYn5IYf6bH+dM/z59rwnGX3O/2p61Brs3SdkBqPetP4R1//v3Tn2d/+bOuRwDmvQPYNj6A0xMDmDU1gPIFAWwkgCtiuEEAi9wDmOkRwJRNAWT5BdDRP4AlYlJAADHib2GlDmBkYAD+oldQABnBARwOCSAyNICXwjc8gIURAXwdE0B9bADPsgLYmhPAijwZV0zJD2BcYQAmRQFUipOlAWjKAphTEcCJygDeVAXQsj+AUW0BBIhHwuBAAH3aA8g8EUDvcwFcvhOA+70Amh5IPS8DOPY2gN++UPOrlpqlndScEHs6q3n3pZop/dUkiH/EvgFqfh+oxmqqmpHT1MTOUpM7R02nuWrZx6nZK8bpqAkST4WJrpoqMWCBGi9xU8xHTb7oslDNSnFaTF2kJkl8EI56atrERH01IeIPYWag5o6hGl0jNeeM1fRUSQ3Wah7ZqDF2kfyLJb+4Iea5Sn7RxU3NCnFaTHWX/OK9cFwi+cVED8ktapdK7mVqFixXs3iVmm7+alaLc2J6gJpU8Z9wUas5KL4OVBMh/hINGjXDg9QsClbzc6iax5GydrlqJuepiRN782U9CmTNRFWhGp1iNV/tUhNYqyZzv5qjbWomHVATI14Lm3Y1rWLMQYkRRodkPkek/mNqnp+QeZ9RU3lJzfF7ajQPZY3FwN/U6D9Xk9wxkH9Fu1YgDdqB7OgcSPSAQN5PCGTc5EC+mRdIqHkg9cpAvJcEUuIRyMWlgcxaFkjsCrlfF8jarYEE+QYyyC+QbWKBfyDFokeAtIkMdSDugYEcFbZBkjc4kN/FrIhAFmYEciI7kMk5gcSLd8I+N5D94o+8QMzzA6kTQwsC2VkYSK+iQLKLAzlZEsimikA+VEvtNYE83hfIzbZAurUHMuNgIOPPBZJzOZCP9wIZ/SiQoifS91UgV4RNBw1jO2rQiN+FQktDjUBbg19PDan95H6ohrDRGlRjNOwep6HfeA1bhPNUDV9P0/DnXA3KeRrqxfD5GnaIh0JfRyPnaA19dTVsFtfF3AUa8kUXNKwSZ8X0hTKO+CRcF2k4Ir7T0xAjXgtbfQ17RJCB1GaoYaqZBhdzDZFKDf9z1GDhpKFRjHTW8JswdNFQIfov1shnWsNNoeOqoVB0d9OwVlwQs9w1ZIgOSzQcFz94aIgX74TDUg37xcRlGkJFw3INnqs0zF+twXyThj98Nfj6aXgg9Pw19AmQOYprYq5a5ii6BMocxVkxXSNzFK5BMj8xKVjmJ96IvSEagkOlPUbDsFzJKfTzZO1E33wZV1wX8wo0rC6UeVRI/ZVSc7WGyTUabjVp+LBXQ8R+Dc1tGp4c0GDSrmHQQQ3bxYbDGmxOavjxnoZEYfeXtH/ScPezht4dgtgoroo5HYPIE521glgppncKIlW4aQfxtnMQ+7oEMaFrEI+6B+H1ZRC6PYM41SeIsQOD+GpMEE/HBTF4QhBh3wcxaEoQpVODWKErORYE8Um4EkSjfhDbjOTZLIgj5kEcdQrCxF3ilwSRviKI3X5BTAsKIig1iIlFQXzYH8TfB4JYcCyIV+eCsD4fRPCFIAwvB9HzmtT+RGoXe18EMf5lEAVDgjn3bTAPpgejPyOYxLnBfBAu84I5JL6dH0y0eC3sdILZJyboBhMq/hIWC4JpEqMIlm/YYJ4KxcJgaoTvomDK9YLppx+MrkEwGwyDZU8azERVMBvtg7ngGMwy52BOiakuwSSLj8J1cTBHxCTXYOLEO+HgFkyb+Mo9mJfCekkwrcJ8aTC/LQumankwpb7BzPULJl+s8Q/m5wDJrw7mtEgJDOaT+DpE5hktdYmNcVJzttSbI7XmBuOVH8xt0atQ2sTcomC6FQczZZ+MfyCYiPZggg8FM+SYrJeYfTaYbNHpnOS7I8+Pgjn8ezA/fBGCU4cQojuGYKcVwsROIXKGDqG8RwilPUPI6B9CwOgQHowNYev4EO4IJoSwU/xvaghz54XQfX4Is3VCZJ8WQmfdEFaKcyJjQQhui0J4YxBCnVkIP7qEyDqFyDqF4OgWwtfuIbzwCGHHqhAeimB1CKM0IQwOlfwRkic+hJ+rQphRE8KT9hAmXw2h8UEIQ56E8LhHKJW9Quk4OhTb70IpmRfKpvmhXBfzdULZoBtK3sJQYi1DaXIJpcYjlKploUwLkPvcUIbmhfKwIJRd5dKnOpTVraGc2x/KH89CMXsRyuCPoRh8EUaFGNghjPtioFYYA7TDuCv6dwlja7cwPPuGMWdcGF2/CaPL5DDOzgtjuU4Y0wmjg2kYP5mF4eEcxtR1YaT6hXEqNoylyWFo5YvCMFZVhHGhJoxu+8JY1xZG4cEwep0KY+fFMAJehjGhQzjWHcNx6B5OfN9w3IeE02tqOJ4/hTNUNxwLo3C+sQrny7Xh9N0cjnlAOBp1OP1KwnlaGc65I+HMOx1OkehzLpyzz8PRfhHOBbHhdTgBX0TwVdcIvv8ygt/HRzBmYgSTJ0cwY1oEP0+PYM2MCIbMj+CpbgR79SIwcopA6RrBFs8IGnwiSAyKYGpIBB+yI9AvjyCsNoINbRF4tkfQ/1AE4acisDsdwddnIvj3XATjH0Zw5a8INr+MYMEr6f85guh+kfwxPpJrP0ZSPi2SUbMi+Tg3EkezSA6KSeaRWC2OJHNZJNrLIxm4NhIfEbA+kpCNkXwfFsm5yEgOpEWyf1ckMWWRzK6O5GpNJCW1kfSuk/iGSNRNkfwuQluk/WKknH+k/XIkg65Ju3gkrv8Wif1fkcx6HcmD95EkdYhiulYUQ7pHMalPFB37R1E8KIpb/4vi2bdRHJ0cxcypUZyZH4UnUaQqolhnHoX26ihWi7J1UQxYL/ehUdRERdE9JYqq9CisyqJ4VB9F5JEoNp2OIvFyFEtfSh7R+00UMf9G4TggmpBR0bwQ78dEc/nHaOZOicZzajQTFkQTqojmW7NotFTR/GMfjdPSaJKWRdOyLppe6mh2aKIxC5JrTDRj4iSPMC2O5naFvKuSdzXRTGuQnAej0T8czccT0fQ9G43FBcl/MZrr16J5eCOa6DvR/KYdg2nnGJYOjGHU5Bj2/xiD69QY3syOoUE3hjZiWLMkhj0rYvDbEINyYwyHNsfAthgeBsZgrIkhOjaG3aUxnK2IYUeN5Dscw6RjMQw4HUPo2RiuX4qh7LK0P5J+T2L4/KfcP4+hx4sYxr2OwfFNDD+8jaFKKxbtfrE8GBDL/sGx/DsklvYxsYR/HUvUlFjeidE6scxaGIuBWSxVIsMylpvOsXT0iCVwRSw/rYml//pYlnnGkhoVy8roWNlvSXtFrJwbYzGsjuXjoVh6HI1l/tlYFOdjCb0Qyw+XYvnicizV12TMZ7HkP4/l/d+xlL2LZbZ2HPpd4hjUOw5lnzgi+8bxVrwaEkfhiDh6TJDnyXE4zJR2VRwulnEcEynucbJPiWOFOLMtjn/94nALiaM8TuJ3xmFWGcf4KsknjlXHod0Sh/nJOKIuxvGPWHwpDssncbj/Hkf8C8nxMo7Nf8eh1TMe0z7x6I2P588J8Yz8Lp4+P8bzQKyaHk/TrHiSFPJuZTxT1sYTvSke183xdNsST4VXPDVx8SQnxnMxKZ7Y3Hhm5cezuUDeF8ZzbHc8/9XGc+RUPJ3OxPO/C/HMvRmP9aN4Mv6M5+tX8eS/jufem3gmdk+ge88E2vskkNw3AZsRCQz7KoFHk+Q6LYFucxIoXZDADP0ENhkk8EGZwGlVAqOsEwgRxq4JNK1JYPr6BG5tSEBvYwKDNQnYxiXwQ3wCqxISaE1OYExmAu9LE7hblsCs2wnU3U1g6gMZ73ECHZ4mEPtnAiYvE+jSI5GvByTiOSKR4kmJ5E1J5N7UREb8nIj97ESs7eTd0kTerEiU83MiNWsSyVifSIpnIk98E/k1IJEi0VedyOmgRExCE2kQi8MlR0IiO/ITiS9MZFlRonwPJ2JemkjT7kTuVyfytjaRuw2JGDYmUieONSfiuE/GPZjIIcGRRMpPJjL4VCIdziZieSGRxIuJfBbzLkvuK4n0+S2RU88TGfsukW6dkpjWNYmN3ZI40jeJLv2TGDEwib8mJGH3UxLMTGLy7CSuGyax0CiJH1VJpIsbFklU2SWh555E12VJjFqRRIjIXp+E4cYkzoQmEROZhHdMEr+Jr+KS+E+UJCSRUpSEU20S9a0S156E2WGp4W4SBveTOPEwCePHSUQ+SaL5D8nxZxLl75Po9DGJoM9JvBQevZP5tU8ye/sl4zcomatDkzn1v2RMv0nm32+T8fguGZ/vk/lqkbQbJGNnmkxn82T0lcmEqpIxd0hmtZv0E7gno1mSzGGPZDKWJjN6RTJL1knujclc2pxMmWcy2tuScQtIpkCdTO9AyRmajFVYMndik3mRk0xmXjJmpck8K0/mU2syVe3J5BxO5t6RZBqPJvP+mOS+kEzwg2TGP0nmrxfJtL5PZme3FEJ6p5AyNAWPcSlYTkzh3x9S+H1KCm1TU5g+KwVnUphrmMI6RQoXrVJIcE1hpVsKuu4pDF2SQtbSFO4uS5EzSAoL10ufTSm0b09hjzqFLzTSFpbCr1EpPEpO4XVpCid2ptCrLIXLFSl0q01hs/i1MYUSsa41hVUHU5h3KgX/0yl8/yaFsH+kT4dUVnZOZWjXVOz6plI6OBWLb1IJmZ7K33NSubIglS/NUtGxSKXZNpUtLqncF4rFqVxyS+XFklSOeKTyYJ08b0zF0TcVr5BUKiJSeRWZyqOYVK7Gp6JMTZXzbKrsbVLlc5+K9q5USipSmVydyrK9krc9lZFnUwl4INe/U1n/PpXQXmnM7pPGgX5ppPVPY9/ENGKnpOE0PY0B89JwN0vjsk0af9ulsd8pjUjXNM65pTFidRq+69Jo2JRG2ZY0SgPS8FenkaVJ425sGhPi01hTnMbZnWmsrk6jqiZN9iZpxLdKvqNp9D2VRuM5yXs3DcuHaWz8LY07wvhxGh+fpLH79zSGPUuj4M80rP5Ko8tLiREVbyT/f2kUaaXTr1M6B7XTyeycTrcu6dwXzV3Tie+WToeB6dgPT+fmmHSixqXjMT6dsgnpDJmYzktx/H/pbP86ne+/TWfDd+ncFg2T0lk4O515+hIrNAbprFCmU6FK571zOoGu0lc8WZKOhYf0XZrOxmXpshbpJG1OZ3ZBOntL0xlWmY5LVTqnxB816UytS8f8kMQcTsfvTDo9zqfz3cV0Ll9N5/SNdP68lc6+e+lc0s7AvkcG+3tl8EX/DGLGZzDupwwSVBnyfZHBL/YZDHTIoKtrBmdXZvDjhgwebsygNDYDdVwGi7IlpjCDYQ0ZLG6Utv0ZXDqWQciJDFxPZuB4JoOtFzOYdy+DofczCBJ/i1MPMpj9MIMBjzJ4Lo7+lsH0xxlYPc2g+7MMzP/IYM1Lue+YiblWJnvFd50ySRF3tTMx6ZyJfrdMFnyZyam+mRwcnEnDmExWjstk0fhMIidksnRiJm5fZ7Lzm0ycv8vkyA+ZjNDJJFS46WZyVjgvzKSPYSa/mWTS1SyT9apMfnXJxM89k95LM5myXPJszWRfeCaDcjNxzMvkhJiVn0n/AokTfwq7wkymF2WSJ3oXZ2JdksnjnZm07cokoyyTbuWSuyaTG/WZ6O7JxPVAJmfEnHapTww+mIlGvBLOh2ROYuCRTPodz8T7lOQ6m8nCB5lU/pbJyMeZDPs9kxcvpI5XmRSJY68zmfEmE4uPmZhpZaHXO4uafllcHpDF+0FZeAzOYt7wLOaMymLAxCym/piFanoWP8zIIkOk/ZyF2S9ZmOhk0WFRFrpWWYRZZ6Fjm8VO1yxKl2ThvyqLvhuysNuYRa/tWfT0zaJ7cBb7Q7LwDMvi28QsvknP4nNlFqurpIa6LDiVxbIbWXy4m8XSe1ksuJ9FpRj1QJ4fyvMjqe+3LC49Fr/L+z/EK2l7L9cO2USID2KBVrbsAbMZ3UmeRVVnuXbJpvrLbCL7ZLNwYDY1YsygbK6NyWbcuGzGf53NZ7F6UjY3p2aTapDNZsNs7otJxnJvkk2bRTbbnbN5Kn5yz6ZwdTanNmcTtC2bYJ9s3vll4xEodQTJ2KHZxERnsyomm7sZkiM3mzTRNS8bT/FQKPOz2S9+KMgmQ3QrzOaRaCvKZnJxNj1KstkqLEuzaRdTdmbTc5fUIJ6K/MpsyvZl496WzXkx/0A2u0VYezb/CI+D2VwUuoeyqRSjDktt4oO4fETW42g2109l882lbJLF1HvZ9Lqfjbf4Xdg8yOawyHuYzR+PsrH7LVv+9rLp9yQbf+H4NJvi37MZ+CwbtXB/lU1Lxxz2aOfwXeccfPvk8HJQDozNYey4HD6Kr77OQeubHO5PyqHtxxwOTsvhX3LIVOXgvjiHcLccLrtLnyUS75HD2hWSb00OD9floFyfQ/+tOThuy2G5OoeFgTnUCO+4HH4Xjkk5DEvPYXVeDo35OfyvIIfU4hymlecwpjmHln057DuQg+UhGVfMOJbD61M5TLycw6HbOagf5ODzNofaDrls6JzLjF65BPTORT0xl79m5TJ/Ti5xOrmUmOQyfmku5qvk/fpcbANyeRybi1VcLq+TczmXksvtrFxSc3LpkpuLp3gkVHm5HBBT8nPJFr0KcvERz4RdYS7HxMyiXIrEq+JcXEpyCduZi7I6l8k1Uk99Lqv25tK4L5ek/bncb8uV+eSS2Z7LtoO5PBXTD+fifySXF8LpaC47j0mf09LnTC49Lkq/u7lo38tlk/jhgfQVTx/KPB/nculZLskvcrHsmEe7yNXKo0ffPPoPyKNkfB7nJ+ZxZmoeC2fk8cv8PL7Ry0NlkMfPJnk0uOSxwTWPe+KMZx4jvPJQB+RRH5zHgOg8dsfmYZ6cx37RmJvH4NI8plbn0acmj4TDeWQeyyPqbB4HLsm4l/M4fF/6P8zD53ke373L4+9p+aT8nE/+r/lkmeUTbJHP93byvF1E5/MyJp+R8flcT8inKVFik0ROvqx/Pr8Jy7x8Don8/HxWleSzZVc+RjX5eNXl031fPkf351PUlo/mQD6vxdrD+fhcyOerB/l0fpjPIzHwZT5f/pPP5f/yed6xgNV9CrglZg0s4O2gAsLGFHBtbAHJ4wvwnFAg+70C6qYVcGFBAT3tCnjlXkDM0gKerSzgi60FfBVQQHhMgWzpC2QbXsCSlAJILcAkvwCz2gLmNMr1ZAGv7xQw5VEB3V4XkNWjkJa+haT3K5R9ZSGTpxSyY2ohp6cVMlu3kG56hWy2LKS/cyFmGwrps6mQM5sLmedZSGREIR/jC1mdUEhmUiHPawoZtacQl2OFxJwopMOFQvpdLqTj9UIs7hfy+K9C2gcX0TCuiFuTi3g+tYiKn4owm1lEwTx5Vhbx0LGI6c5FBLkUoedaxAPPIgZuLaIloIiI1CJ2ZBbJn7/E5xcxr6qI7/YXUXK6iPtPi1j0vAjd90VEjyvm5ZRijswoJn1RMa9ti/nkUswUt2JWrypmy8ZibDYVc0zM3lzMTjHcs5hwsXpLMbfE5K3SHiZt4dIWUcyTBHlOlPgkuc8upntdMc/EqMZiprUUE3KkmJUXitl7sZieL4pxflmM1Ztihr0rxqR/CX0HlrBsbAnaX5fwenIJuykh2KCEBaYllKlKaLcqIdG5hEi3Eo6vK2HtxhLWBZRwMqqEz9UlfN9UgupyCWfvlZDwoIQef5fw4VMJ6dqlRPcsJXFaKQ9mlbL611KuzS/FUKeUVvG9bin/KUvZsbmUxZ6ljPMuxTa1lI/ZpazNKUW3qpRTtaU8bpB3e0s5c6GU8ZdK6Xy5FLsrpey+WsqYa6Xcv11Kyd1S3j8q5ezbUmrelfLsfSkOH0p58rGU8K47UfTaif+QnVwYuRPHiTt5PGknu6buJGraTj6LPN2d9NPbib7JTlKtdvLceieF/jv5ELCT69E76R+3kz0JO/FI30lD2U586ndSfXEnWy/v5Jmo6bSLbd13UT9mF4sm7eK76btYMnMXHr/s4o71LqI9dvFt0C4MI3exP3EX93N28WftLia37yL/yC4eXdrFjke7+PhmF886luHSpYxb/csYNaoMrdFlPLAso8y6jPtryqjYVMa4zWXoepWRnVQmv7llbMgp40xhGcNqy/gsXreVMfBQGatvlDHnXhlTPpdxonM5hr3LKRlQTuTAcj6LM5PKyZkq9zPLif+lnP6Uc3thOfWm5fxtXs4F53LeuJYzdUk5tzaVMyKxnE1J5RwrKOerhnJeNZbztK0c+wPl1LSX4364nMlHy9G/WE709XJ87pQz8nU5Kf+Uk6a9m6mDdrNw1G4axelpu/lv9m7aFu6mzno35st28/fa3eRs341+zG5Wx++mLHE3Vwt3c7hG7mt3M7puN171uzFrlf77d7P7gry7tZs4ofhTPrnPd7PpxW72v93NvH+l76fdHNeq4MduFSQOruDIqAoujqtg9pQKukyrYJtonltB+QJ5XljBnyLYoIIP4p6qgl8sK9gtXG0qaLGt4PLiCmzWVnDSq4IZwRXcjqpgXU4FvgUV7C2q4HV5BWdr5H1DBUfbKqg4IH0OVTDliPQ5XsHfpyqov1hB5qUKrj6q4PzfMt7bCm5qVxLbtRLn7pVsGlxJ0oxKus2sJIFKzMwqGbGmkhjx+9pKORtXMmlDJTliwpZKdnhV4rG1kv+iJUdKJb3yKtlWXElGRSXvKisZW1vJk2bJcaSSWRcr+fql5PmvkqZPlaR1quKv7lU8HVfFvG+q2D+1ivMzqlg0s4p/5lYxxLgKB0UVAVZVJGyoosSzim/9qigPrWJZQRUjyqrwKpe4qipy6qoIqa9iVWsVlnuqeLO/iuVtEttexfSjVRSdqiLvfBULLlfx79UqrK9X8fOjKhJ/q8LncRUzfq/ii7dVPBEDP1TR73MVNR2r+adTNVcHVPN8SDUDvqumXLcaX6oxXVSNoWU1G5dWc3ZZNf9urubDtmqOBVVTHVzNL0nVVIjxydV8mVJNj8xqbuZXM6u2msS6asr2yn17NT6HqrlxuJr2k9WMvVrNq2vVdH9QzbKn1ST/Uc2bV9UoX0uet9Ws+Kca1adq+SzX8E/nGlZ1qWFutxq+6l7DiX41DJxQwyehN6WGP3+uofPcGl4sqKFsUQ1j9Gr42aiGctFTWcM9mxrWu9bgsKyGH1bUYLixhpJNNWh71nDduwZTnxpu+deQEigxSTUsSq7heXYN0/Nq+Lq6hu8aasgRj5tqeLa3hqlt0rddYkTboRr6X6kh5l4N3R7XcOpviX1TQ8v7Ggo+1FD6uYZx2rV82bkWVddaogbWsnhwLaVDa6kZX4tyZi0Tf66lcIG0Uctqs1ruiceWtThY1aJlJ/H2tSQ41fLj6lq2rq2l+ybp51lLg3cte/xrSQ6p5W5YLfuTagnPr8W5sBaDolrMdtXypLYWx7pa9OpraRVTGmopEsMba4kR2k21XGuuRdEiNe6txV/c3VfL8f21nDtUS/uJWvpfkFouybNYdLmWFlF4pZZhV2uJFluvSY7rEntDxvlN6v+rlqeva9F/K/WJ2H9qefm+Fo8Pteh2qCNcq44/B9Qxc3AdG0fXMXVcHbHj6wj8po4/Jtfx+qc6lk+vo2ZmHQ8W1vHGtI5aZR0XrOrQt65jr7jmUce3W+vIEZu316EKkFxBdZhH1pERLe15kq+ojvfCrbyOH+rqyBdeDXWYNNWhdaCO8kN1/HNExjhax9VrdRTck34P61j3uo6WtzJ+l3qyutZzsUc9gwbU0za4nudj6nEfW49mYj2Ws+pZPKeenjr1qMUa3XqGLaqnxKyeOst6PNzrue1Xz8yQemwj6vmcWM+M1HoKsuv5ulBy19fzqaGeTY31eLfXs/RgPWFH6yk+L/2v1ON6o56Eh/WMe1NPpXYD/3VpwKZ3A98ObuDqsAYsJjVQOa2BkfMbiBfddBpYodvAyQUN6NDw//++X9hAvuik18ALMcewgWyjBoKUDThaNLDLqgFbuwYW2kv04gai3CTWXWLFzSUNmHs08MeKBtpXNZC+poGPaxto9Wpg1LYG3mxvYPKOBob5NbAsoIHb4ri6gVxNA4ODGtAKbmCrMAttYHNkA8+ESbTkEn3jGuT3uYG3WQ2czmlgRH4DXQsaeC1OFEn9xVKP+KJe+jQ2MH6/1Nsu9R5q4MdzDfheaKDgiox3o4EOzxr4/KKBn1834NC9kS97NfKodyMJQxthfCPxExtZ8X0jOjqNdDZsZLlRI95WcrWWq0MjvpsasfZsZMGWRrr5NfJGrPJv5KekRlLzGxlQ34hbYyPftDSS29ZI/WHpe7yRxpON3DvbSPP5RmyvNOJwq5GjbxvR/djI8M+NrOzQxOmOTST3aGJT/yYGDGkiTDwf2sTcEU28HN2ExdgmjH5qInRmE7fmNXF8fhP1Ok2yZ2siXwxb0ESM6EITPuK1WLGwiXvCelETpwR6TUzRb6JYJBg08cioiXPGTVxWNlFp0USGZROe1k242TRxXRyxbaLWrglL5yYKFzcR59pEN7cmdoi3YpV7Ew+E7ZImzopFHk1MW9rETjFmWROBy5v4INavaOLiSql/VRNt4vCGJiI3N6Hl2cTSLTI3ryZ0tjbRKAq3yTjbZQxvye8jOXc0Ueon+fxlfUTPAMkr1qsll6aJWUFSd7CsS0gTRfFSX2IT78TqpCbskmV+Ym9KE+PSmkgRJllNzM6W+Yol+U2yb5I1LGrizzqZd73Mt7GJ6OYm7rY2sfZAE78Jg4NNzDzUJPv2Jv652MT+K02UX23i1b0mrB400fxQ1vmN/B++ldo+NOHVoZmbHZtRaTVzTHyv3czwzs107dLMqq7NNA9uZstYeT+xmWH/ayZW6H3bTOqkZnKnNqP9UzN3pzezVacZ+dQweWEzIxc1468n+cya2WzfzH3XZsZ5SB9xdXkzPmuaGbKtGe+QZmrimvGtaGZCbTOe9c34tTbT41gzxiebGf22GZf3zRR1a6FHjxb2DGzhj6EtHB3ewm9jWvhqQgt3vmrh46QWKmdKm04L13VbiDRpwcashcm2LUQvbqGzawu+4o3QX9LCbo8Wnq1rYd7GFvw9W7jv24KeXwsz/FsoF8YJLdzOaaElr4VPhZKvqYWw/S10aGvhxrEWGk+00PN0C9XXWhh4v4UJT1pY8qoF9acWrn7RyvdarRSI4Z1a6a7dyuUurTj2amXQ0Fa0h7WycngrWmNb2SbujmvFZnwrZ4TehFYm/K+VndNaCZneyq2ZrUzRaSVZt5WgBa18FJtp5Q9xXdVKonUrDQ6tzHNrpci9FbP/a7i+o5sq+wCOU5ayZL2slkKZCogIiIxSoPAFlFdUFLAyKlCmgCBIC2VvUGQom7KXiCL6IlBodpvVpG2apHtkJ0136WSU9/njc27yG8/vyck9595nfQJ7f0jghbA4OoFs4dFmEd+RIO5D8X1fAu2OJxD1SwKPT4p1zibw5dUEnikTcKgSmGFIICxX9NpEn0Os6RS13gQKaxLY3lTC2mYSFjSX0KqVhLB2El50kLCkk4T3u0gY2VPCV30kTO8r4cYIERsrofNkCWe+kjBmqYT7wrHlElrvkxBzRMLcoxKcJ0X+ioQPb0m4fk/C9xkSNudLeK9IwsVKCReaSOkcIOUnYXUzKVFtpMzoJ+XaACl73pZyfqjIhUlpNkHkJ0pxCvMnSbEI22dKqRHCZklJ+UrKuoVSrq6SsmGNqN8oJXiLlGk7pCSckvLzWSnfnZfyy20pxXek2OOltJFJKZFLWaoQvVopK7KkFAofOKW09Ej5sVRKY42UvNdSpgbIONJWhvstGeoOMgK6yHB0lXEzUEZwkIwDPWU0CseHyMj6UMaTMTLWhsnImCAjZraMjWtkTFsnI3eTjGN7ZOhPy3h6RsYfZ2V8cF9G/f9krH8go0jwJ8rYa5bxbpEMS62MYQ0yzj2XsfWljPgmcv5oJae+rZwPO8r5NUjOgz5yJgySEz5cTrzQb6Scnz+Q03KUnISxci7MlvOfOXKyI+TkLxL9P8hpiJHjPizHf0JO41k5ty+J3F05Tf4RfU/keA1ybmXLOZsjJ7NAzueFcgY45LxwySlxy1lWJ6dAUDaI9ZopWNFDwb89FTweqqB+uILTYxTEjlMQOV7B52EKuoUrKESB9DMF9z9X8O0chXhPVHD3awX95ym4KLxYoOCHhQpGbhT1mxTsiVZQGqPAtllB2FYFw7YpCD6goPqQghGnRc8ZUXNO9AnDLiuYfkvB6n8VTH6s4M94BW8mKeiUoaBXgYLFDgXJJQqaVCmoEkbVKbharyCwQcH+Zkr2tVXyRycl87srsQiTApXECyOCRFwY0FNJt2AlJ4SXvZTYQ5TM7Cv6xiqJHqekXFgVqsQhzB+vxCpowpSMnCj6hYGTlFwWuoeLnslKnChZMFWJPkLJlK+VXJuvJGiBkpPCWwuVHBSSFyuRLlEyOkrJfaH9ciU/rlMSEqOk02YlR4SHO5TcPaRk1lklgy4ouXlDSYJUSZxZSXiOkl/zxV6qlUyuVfJOvVj7uZK1L5UseqWETiqieqhoP0iF8j0Vf41VcSpUhWq2Cv1CFWM3qAjfquLqdhXbdqnI26Oi9WEVrp9UbDypolQwn1bxVpyKdZdE/rKK1CsqHl5T8ft1FSduqnD/puLDhyoGPVLxY7yKJKmKgQoVV4RehSp22sUMj4pRXhUFpSr+rFTx+LnYQ7NEUtomsq9TItO7JXI8KJHWPROJCU7km96J7B2YSN+5iSxelsj6zYm0eJAonpmJTIkXshKRCENyEllXlMjrl4lseZXI2sZErvRIIigwiVNC+6AkbvVLYsTQJPaHJvFa8IUlkTchiXuTk9g7P4mfliWxbGMSx2KTeHAmieM3k6i+ncQEYxIfOZJQCo+cSQx3JRHWkERkgJrHzdWMaKEmt5uazSFqqoTwAWpuj1BzaYKajZPVTJ+m5lmEmne/UXNgiZqG79Qc3Kcm6Kiam2fVrL+oZtklNVduqHl+W41brub7ZDUvrWrWZqrJz1Lzlk2NrVzNtCo1Z2rVSBvV9O6hYX2whs4DNUhmaeg3W4NmgYbLazR8tVHDlE0apMKdGA3Dj2lYd0qD4ayG2isaEm+K+n819Hioof0jDT8Kux5reCFEx2uoFNY80eAVljzVkC9EJGgwC59KNOiEcTIN/wrvyzXif9ZwRqnhzUQNg4waZls1pAoJmRpGZ2kYmi3m5Wi4JPTI1XBSaJ8n5got8sVs4YUQXSDmFoqZNjHPLuYJODWEujRc82hYXa/BIyxuEL/xuYZ0YeYLDVphykuxp1diP41iL020dArQ8rOwt6mWL97Q0jlQy1GhVZCWkmAtH/bT8rcQNUTL91O0rEDL04+0RC/QUikoFmvpslxL2xVayqK1BO/UsmGvFs1B8f2RlgiNFptNS6BPy7kaLZ7nWka300EPHZV9dLw5VEfoKB3NQ3X0nKYj7xMdQ77QcShKR8MGHdZoHYYYHarNOo6c1xEbp6NG+OayjvHXdex9pEMv0RGo0nE0XUevUh0nynTMqdEx+LkOSzM9ndvoeb+rnt7d9SRP0DNgip5jU/Vk/1dPx9l66ufqifpaT8hiPd2W6PlotZ7z6/U4o/WYN+vRb9EzLVbPhK16FGf1/OeSnuNCzFU9f9/R889jPb2e6umaoCdPqSdCpecPrZ5bWXpa5ekpKtQzx6FH7tKz94WY9VpPodCsTTJ/dEnmRtdkQrolEyf80DOZoNHJJIYnM5xkDnycTGRkMk+XiJroZHFGFvX7k2lzLpn7N5K5ciuZdneS2fN7MgFPk7lVn8zUMQb+N87AsFADZVMMfPa1AYMwboGB9ksMLIw1sO+AgbZnDFguGXh8zUDcLQMvfzeQft/Az08MtHpqoFpiIFthYKzawFWdgZHZBnrlGaixG3jntYE+TYy0a2ZkcSsjG3oYMQcbMfYyMiXEiExYOdSIfriR3mOMHB1npE2okcbxRpZ/aRTnFiODFxi5LZQvNZIfayRtm5EdcUaG3DFy8g8joU+MvJdg5KbEyJd6I5F5RiIqjQytN1LUNIX5PVKYE5hCy7dT+H5wCgdDU/huYgpzp6RgJIWnC1JYuyqF4h0pWPaksO1ECtG/pBAfl0K5VPSqUkjQpPBQm0LH1BTIS+HvwhTeeplC3esUnndJZW33VALfTmXNsFQmjU4lhlQ2z0+lYkEq7shUhu9K5d3dIncqlcenU6m6nsr5B6nsik+lUVghTaXOnMrcnFRG21L5jzeVz6tTCa9L5dbLVFo2S+PwqDSM4WmUz07jt6g0Bi5N47rQZE0ao7emcXd7GjlH01D9msbtc2l85koj0ZPGKH8aceVpBFakUVeXhudFGskBJqTNTTxpYeLvN0y82dFEVpAJTW8T4X1MjOln4uB7JmaPM/HeFBN9p5kInm7C+6UJ/TwToZEm3o4ysW+1ifs7Tcw/aWLiBROjL5r487KJE7dMJDw1MVhuIk5loluSiKlNbEgx8d8sE/8UmLhXaGLAgHSuC2ffSedpeDreiHTil6Xz8f503jybTuP5dEovi5p/0+nwNJ3dsnQaFOm0d6TzozOdA6509rrT2eVJp96Xzs2mZkKam1H1MXPoAzOF4Wa6zjPzerGZ2Cgz47aYeRhr5vIeM75TZtynzaivmpl6zYz8upmJN8xIhXG3zIy+babfPTO97pvp/MBMudzMKpWZ5YlmopLMOIRFajFDmK8180+mmTYeMz8K8+vNzH0u1mxq4WFLC8EdLOzoaWFtPwvzB1sIHW1h7BgLw8ZbuCcc+9hCyVcWFkZa0C23IP/WwrsbLQz+wcKBvRaeHxKxaxYmXrdwNN7CVqWFmEQLm5IsrEy2MCXfQniBhTCbhY61oqbOwr6XFrY1sRIbYGVDCytnPrDSfKIV92dW+sRYObfVyuntVrrssGK7aCXiupVMwXrDytS/rMQ/tNI/UdSqrQTprRw3WXnLbGVXnpVop5Vql5VKj5V1Pitri6xMa5HB1JYZhLfKoGhmBkP3ZHBnfwbdzmRw+mwGneIyOHo5gx+vZ7DxaQau5Aws+Rmk2zL47T+ZtJmYydqNmazamolndya2nzPJPZcp9pTJ3JuZWH/LZPbdTJITM5lszyThVSahzbPEPZzFhwOFQVk8CBfI4oPZ4holLM9i1OYsHu0RDmUx7kIWk55kES7NQinLYqo+i6ym2eS8kY2jRzaVY7LZ+nE2b3yTTeuobNosy+bX77MJ3JbNsLPZDL+QzT9x2YTdzUYXn43Nks1iq+jzZLPveTYPh+Tw5dQcVkXkcOj7HOJ25zDrTo74r3I4kp5DUH4OqY05+N7KJaBXLm365/LzgFwuDM0leFgu/Ufm8nhCLuMm5VI0L5eGqFwuxuRyQ5KLwZTLkrxcrjTksiooj2df5dFtRR49VubxZFMes3bm0fVCHsGX8vg2IY+ApDy+dOXRvTGPdcH5/Dkyn7Cx+WjG57OQfFZ9lE+b2fkMWJjPJ9/mM2dtPo2x+RScz2fL9XzOvcrnnaYF3BE29SggILiAn0MKeDK0gMVjC3AK68IKiJ1UwO7JBYz+ogDT9gIsOwpYf6CAd88UEH++gDZ/F3DEXEBis0LadC2kYXghPcYV0md8IY/DC+m7oJBfYwq5v6OQETsLybpViK6gEKerkMOtbXweaCNdsAXbcPWyUdXHxot+NroNtlEw1kbJeBvjP7VxMNLG4Vgb0v02vj9uI+6cjbtxNvb/ZUP+1IZTaSNAZ2Nero1fmtg50M3Om93tnBxpJz/czoXldoo32dmxxU6bbXbCD9g5ctLO4PN2tJftmK/aCfzLzldP7ESa7ZzOtxNXYOcfh51xLjtrmjto09pBxzYO4ic6iFroYNcSB3d2Ophz0EGWEHLSwcorDnrecRDxPwd7nzjoJXPwa7qDmHoHnV85GNnUydhmThKE37s4adrfiXSok4+GOdFMcZIc4WTrIiedljp5d6WTEaucbNzoZM0BJ7UXnBy85ORhvJMShZMOuaKuqYvs3i4WhLjYOcaFca6LwCUubka5eGepi/RtLlbvciG9JOJSF8MULnSJLmarXRRoXHi0Lkp1LjYnu5iXLa75LjraXYR5Rb7YxaWWbsa0djO9rZsr3d1EhLjJE6r6uTkyw01dhJs989zcX+RmxlI3z2LdzD3kxn7ezaaLbrZfcvP2DTef3nFjfuIm56kbR4Kb5RI3fuGAws3gTDfSbDeTc9yk5Lr5Is9NQb6bDTY3NcIWu5vdDjctnG4OC2F+N4kvxD4a3Sx67cYllDTxsC7Aw4umHnY289C5pYfbb3r4o4eHB4Ee2g70cH+wh+xhHlp96OHeOA/uWR5azPXw2Tcedi3z8Gyjh093eph21EPxLx6UFz3oL3koueZhbIKHGVIPfXUe2ns8XPB6xPnCQ26jh93NvPzSwku3ll4mBHrpPsDLruFeJGO8lC3wsmGhl09Xelm52kuHnV50+72kH/BiPuVlyBUv8Ve9tLrr5fKfXpLkXmYovDTXeumq97LFKuoKvbTr5GNofx+jB/j4+G0fU0f5xPnZx/vhPlZM99HxEx9PP/eR+aUPb5SPiPU+em32MXO7j7sHRd0hHw9O+8g57yPygo+SOB/ORz6OJoi8zMcnKh/fJPnYnuHDUuijm9fHX0U+DCU+PqwXawtHA4qY26oIa9ci1vYoon1wEX3GFfHRhCJeTymi5/QisuYVEbqsiN7bi5i+uwiDYNtbxLJ9RZy4XkSwrIgYaxEPcouY7Bea+5nZyc/avn4s7/p5e5SfbTP89PnUz/O5fppH+Lm6ws/GbX4O7fDz604//Xb7+U2Q7PUzeZ8fwwk/Ief9qC/6WX3VT4ebfk4Jy9R+bhr8DMz2Yy/wU1Io1raLWSV+dj73Y21azPLmxQzqVszsoGJahhSjnVDMzInFRIUX893kYp5+XMzRWcUcWVjMO4uKuba6mBFbivloazGn9hSjPCCuR4sJOlbMwLhifrpZzJ+/FTPjUTFV6mJsecUU5xfzoraYD14Ws7lpCa2al3C6Zwl/9iqhqn8JMQNKSBhSQseJJSRNKcE3TcQjS8S7QgmH15TQGF2CfWcJiYdKiDtewpyKEkKalvIksJRPepYSEVyKv1cph/qU8nhAKXNGllI1qZRpX5by7eJSopeUcnt5KWNXlhIZXUrM3lL6Hizlzi+i9mop1ddLib1RSpObpVy+Xco8ZSlvmkTOUcrmFmU0CvtalpHatox53cso7VHGrL5luPqV8enoMsZOKuPxjDJ2fF5GVFQZ25aV0Wx5GYeFUTvLCLtcxo83Rf0fZQyVlLFIUcY9TRkdc8o4K2xxlNHOVcbbnjI+8Jbx7osyApqWM6JDOR37ltO7XznpU8Xnb8rZuqKcnt+WM3h1Oatjyxn4a7l47y7HcqWcldfKeZVczpaics68LiekdQWhbSto2amClAkVtJhSwXkq8K+oIPG7CtrtqGDxvgqWH62g9loFre5V8L2sgixnBWvdFcQ2VHC8eSXe9yuJDq2kZG4lG7+qpGZRJWHLK9m/uhLj+ko+j62k6Y5KDguvDlSy7PdK2ukqaZlbSZe8Stz2Sl40VnIloApJsyoudK5iZkgVsf2q6DCgCvOgKhyDq1geVsWJL6q4vKCKUZFVHFtaxZSVVezcVEXd9iq+uFxFoLaKQkMVSnMVvZ1VJLmrON7iGeagZ/SIfMYPO57xz55nbL76jC1Pn6GVP+Nr1zOi/ltNl5XVvLW+WpwnqgnZU03RgWo63q1muaKa99XVtG2s5rvmNRxrWcPHrWtY2L+G7wbUIB9cgy60hkEzalD+twbVDzVM21/DyoM1HDxRQ9D1GjJu1eCQ1TBdXSOeSzX8nlfDy4YaTr+oIbh/Lfsm17JpVi1n59fSd2ktsVtqufJTLT8ravFn1PJFfi3BAXXcElr3riM6qo6IVXWo1tURI6ujk6IOmapOnDHqsOTW8UlAPRMG1jOeer5dWM/gxfWs3lrPtR31NNHUMyW9ngP59URW1jPkVT0f92xgyMQG7k1r4M7MBmZGNpAhmJY1cOvbBiK3ifiuBm4ebGDntQaeKBsYVdjAg+oG/g8hoZJ+</binary>
            </binaryDataArray>
            <binaryDataArray encodedLength="5920">
              <cvParam cvRef="MS" accession="MS:1000521" name="32-bit float" value=""/>
              <cvParam cvRef="MS" accession="MS:1000574" name="zlib compression" value=""/>
              <cvParam cvRef="MS" accession="MS:1000515" name="intensity array" value="" unitCvRef="MS" unitAccession="MS:1000131" unitName="number of counts"/>
              <binary>eJzdXC2T5MgRFTA0GGBgYDDA0GCBoUH2IMMBhgYDDAz3JxTcMDpgsLCAw3HwoIFBwYMXRgcFL4wMD7prp3L19Dozq0rq2QsbZEiqyo+X75W61ZJmlkVkWZarSbPUjnVM9xNt2cSYl8AvshEfzzfDeGrb3LaPl2Upbfzh8jqenJ4K9ZNhuwJfzA+OMbdCuQTyZciT5TZ/j5/I/wy/XlyEDbnHOYtn5b9q89D0qXwU4MTqj/dF9rx6OC3NouNEsb2+Z/kTisWeuXaUM8m2nutx5fJzjouvywxmK9bLpXgqjqpnqudbs7r//vKK68NlOxfrtsYVuT3vsB76FNnWDc+J3GqaDZwJxjPE6fFCY5aWYvhzHUv3YsxHWltr4lOOC3B12ffJ+bCPROPRWvB0Z2OePN/UycM1e3NRHZznPjnOy2f1gmOWNpbmbOi3yqt2Wba1uQa9q0+PK0tbxpBoP5FfL555wBjGmYOeuAbGFtm+M5eAmxHsikPzi+w/Q73j7OS0dMmUm/OJjJ13ls4RZ6yJ1kc+k+wxcEyExTuOuGZNESvXVu5eLq/27mrPl017/X5DX+abtUfuEYfqwvwlisd8mWK5nx4fq+HP9ZjnbORZnFjLR8gsbRGL1fcZi2r2OGM8nq8Xy9yN9sbzrIkYYxYe3maIw3gLJ/oqniL2OVsCHiyOuDb2a/U6wnVP5yTb9VqW23PPitMY1TIZeaP+LOxWLeUvUxznr7bK62fSP672Q72Ofbp+Tl3tN1f7sY39p16bXu2bdr1b7bHZu3bd+uFif6ekDp9qq+Jq19J1+22r+dJqvmvX4fgbWOP098FKvCDnyg2vkUhn1E5k/92d4Jj1tDTMxnwPg8ZaGkZ52N+L4/wLjWnP1R4vGxerbFxzLo8DtgI1sN4s/sh6HLNvIf/e/gg+Sxs0izc+Zl2iXtEy5UPORzhJtPVwePuW5SDPqGkPiY57MSP4ZizTMeKJMOi+9o/7xRjjvpk/r14x8DF3mNeqmeX2OnEFf66BuZCThcaE/C0/xm3pmGS7h5Jku65ewbLcfi9aenHvFm7dZgO3h/+IeTkifNZ4kr3uQv49rkdwYF7mtBdnbXMnNhljOm7pYeGJemNLtD+rL/ecZOw3ONb2+kLTnKz5SO3VyFW3RbbzB7ci9vUPbrG+OHMi+2tVzmdxxD3NaIB5LXwWNxzbqyPG/ijGRDG83zOuW/PVz8Sv2vX0P9r96w9tX+f0Wr6ug8fL9gzjU8+XDRfet7BqW5rovObQOstly6eaY11cMzqGaydTHUszxpWMec8n6ifKoca1RteLxyXjsjBZPsnY92oU8EMdECPqwD0Uh48IO/oImaUF47F0EbHPpUiLSOsZnTnG4tyrN8KXNRflYV70N7SOZfJdO/U8XpPc/uawOIl6Wxq+TDkLxOoc98W1sA7zkw3/aA0ksc+F0vh63z5DP7bPU2n2cNnm3sFzQqE6qgPX8DgrMKb3YoRyIV+YF/XVmAzHQrF6/6U++/z507L86mrftV7Xq33dvk/0e0WfhS+X7XN+lf01uObNMK+6F8CHvGu/RfxrhCzbfS3lPik/uu4v23eNfu8l2fOXyFRr5S+Tr7Vu1Nbmo/rr8XLZ66g1UEO1FWrpHOrEWuKctZawR8arONQSxLGfjmXa4jpCvEJ+PRPajvh7vlauHp4cxKK2I/hRXw8H+qpOtYY+O3ps13Ef6T7s+3YO6eeOarsKrbmgN9U4GTi0zgpjBWIWypFlvzZ4PeC6YM4K4NVcmk9jGafGIYeMyxrjecxv6Zhhnv2xT5wXymXhL7BvrQM8LkEfifa92qvsr6nROMbKYXFWt89tff7paVn+crVvrvbvq/3ran+72j+v9ver/fVqf7za89WWp9fnDfX5Q2rfKd+175sP7Xvk5bLnOBMuXR9Wr4/teULN97On12ccD612rftjq6ffYZWbd+3ceg/fZ6vYn7u8LlAvHSuyreuXdo7qd0+NxXfHpGFW7KqV9qhrIlNt3mfdUGPMJWLr7q2fz2OX/fdElu379VGfF4n9mwD58tYWWjF882Bsrfvc9P3+8rpf2np4aRrrtVpqW8WvHGTZf+9jbuRRe8oQp/rrvvqrrhbHbNy7xlh4LO1nzFoHUW7rWIxY5MrKZ2EW2r/R/NL/LIzWiYBZPKMV2WspHX/EwX3wvueTKE+SWz1Wx9/jE30f2vV7vRf0+6dl+XWzX17tt21bPxt/aH7ftPNHr6fxWl9/4yg/GWomqDmyBjJsX1rd9+0cftfOU/xsrHF4fZ2Rq8uGwarNfHnjil97e2ifH9r/I/Ih+899Ef9ctziw/Hox2J9VS/Nmis1G3kTxieYWJ0+mmAQ+Vn9er73+M8UnmlfuOabaB/iux/Wr38H6LEnzZ+D0Uy5YT3W7Orh5H2MW2b8P4vWNnCfY73HF2moPHj4rb08TT6M04B/FWjhG1oiVn7fICa8N3M9y+1nB/I0Y98K1Ob+FS4w8EY7c8atjq2yfYXr/RX/f6frXmqwJY424wfHs+Iz0hXmK7J8XIE5rHWSKR/8RTDNYUU/mzOrH4tXTmjnGfnPHdwQz6mz5JdnWzirb9b6a8ulpMYOlN4Y95o4/YkJesG/mr4dBKBePWZhE/PcbUfeIM/Zlbbg39mXMnBPnuUbPMuVGTjU/1rA4wLrcD/OjPEd8eTVYt0IcWD4Wf7jv8eVxfsS49ur0GXFgcYvjUR/e2Ex/Hq+MTcfyAZ64HudItI3wJMLU09PqLzlzFteRj5Xb09Mb4zmrPuP28FmcRrFWbeY04tara8XMjPH4EQxRvqN5mZcoPom9nq34MpjPGs+OXy+fF9/T6ghnimsUz2wNrKX9a72juUZ6ZT2P8BPVsjQXWW76EvK35npjOZi3Yme58izRPvaW5DavVYdxJjl+Dd7z6fGp/SSjN4+3CBvHcT8WnmSMebWTkSvyt/aR616OheK4v2z4eRpa2iVnnsdFbn/PJyOnZ56eWFfze/i9Pjg3HzP34uTp1elpJs68d5xkv+57cTNWDvR2xNfqOZ/APYpNaJ9jsuEb6dYbzx1f1fPeXFox3PsMHpH+NQ/7jOqWKAdvo/0cYGFuuI6Vt6fBUb8czCfYelijWqvQ+1yX/W97i1fWzKuBmHr9e3msmlEuixsrR+7Eevu9miPHM5YhB+6fxSdOriiH6m3NlSDXiPYjc0n29yazEz/aE3KjW86VjFwcM8NVpI1VK6qHx5WLYvSSKR7nBGJF4jqJYj2MKcgR9R6NC5ilzQg/PQ0SbZkv5ggx9GphDg+bxekIbivW4iPJ7XcFc2vhnMVX/VbZ/1+bQjVYN08P1ATnchC7UMxze7fgob0nV/9W/w9X+3Oz3z29vrdR32+r72l/397b+Nie6el7otqP9b+WmGfmQt97eLlsf0f0dcNTj7+i9yLksv3uylAHtUMOI20QX2n4RW7fr8oyfz7hOsFYXk+jNuJv5R3F26tn+c/0EPmmwM/qydJU9VvrPL13p/rVuWzk9jQpsj0T1r+z0GM1jdNjCzvWf2nnj55HpeHU/wf3Dt4PXSFnlv36TlDDqinAx+f3EduYvpui71dpTtyP9EhGrRV6xZ4Txejx5/+FZ+SMtI8MuTqSg31Vf30X7bm9N/YePo9QW+WgwD6uEaEaulXuP+Gmd3SZc0sXIT/FwzGeMV8eN9Yx9zTC60j+Ea1UI3znRN/rq58B9f/NfAvv55Y29wLv+6l+qptq4dVNAt/bbV3o+4p6nuF7MKx/oVw6P9Ir5qlx+r353M7j54ZB32+vYyv1xr1YtUVuz3HsW/N+znm5ve7A+J6+n3G1PO8ut+tXaL/HWQZjHDr2AOtlbe+l/uLp9TpoeXp9l1/XjP4tzEc4P/Xzswi9I2rgwx51nei7p/q5ou/A6v8D/fx3eMCvQL4ywItqnGT7OwT8WzHF7WkkhrEmEYZIJ56zjke0jrDP1k20r9ytwJXqbeVnLkXiz2GBfIWOE+Xs4eVakS5HbJX9/5rU9ftjO0ee4RpGz5fq9wDrN9GWMbr6XLbPHc2Jf2+p46qPyNj5wVrnVivBvtYY4aindYRlVp8ox0iuns8RfJ5PD1ekzSgXq4CGsGVNkrEvFIvzHq4k48/7I58Rbs7oOBuLWvSwHaklxliEh/WbnR/l/wj+s1yPjs9g7PXa8+F6I/we6f0Ij2c1GK19Nn8+gQE1SmLzn++AcbTfe9ZR0556dY/qJM4Wa5/hBcdXAyvWjep5MTP8Wzlm+zujMWo5kyfiaIT3I9olmiuyXTMmse/XVL8cYL8Hh0d77PnfC5OXS7X7NNeeJyiXj5f9NThyW7wcB+pHMSmY83QTirf8LP2tHMWYeyt9EA/j83q9JzaLC9bV8on4i7DX40y19Dep/p+HVfb3q+qW/yaNc3maev3qvWz9n0P4v4ey7J9VcU019U+yv89Q2rzG6ZjF00K+kYaaQ/UZ7TniYmQMx5MxlwlLgq21JkbxJGc80tXKNxI/wj9qhf9757E98/zQ7qV8bPcDv2r3V/T5jdbRtbK2fLpecoeXTMdLy63PNh7b/ZtnOl6bb4FayJfe67G0VZ8i+/umirfIlj/i1DPEM6ObxlicWeuAudMeUqdOr36v9lHzOPDy7zRtWqyyrTN9FrbCeLVi5OxxoryxziLbsx3Ohf1kymX1nCV+z5hzetxEfCVjXOt62LQn7HkERzTem7PqR76Z/C3uRviJsMhgrOV3pOY9zMufOvOzuGQibjT3TM4ovgT9c508iPkeulk575H3SO0z+iNuK87LJR2fCMNRniKcPf9ebDqBy8o7gjWaS3fAYOWydPOw9viY1f1eNlNj1HeEb4snIevVRz9Pl5/CRusfxTkSh/wyx1GeEe0iDc/0YmE+khtjrH7uhdeam+Gvp9VRLDx+lsNZXNVyJ7daov7vqYflk2i8pyfGjOKb7SMBD4nmWIce7mh8tN8jvbCW1fJkHvXXPPW4UN+z/Ho9zfI3osmM5hqzEp4k+9+YXp0EcUdqv6WJbPe6quG7P4ts918Vd4a4KK/+X1zkrR4X2dZLTw+NL7K/D5SCGPUZwci6sX5YZ1Q39LdiIuxfwrLsn8npPcVqa/NR7ZV7xCtgHvfZiLH2I4yeb6T7WV5n6h3NZ2GN+JzBMOLX4+ksh0dzvBWmXuxMbk8j5PQsf178/wI/Z/pSDtOA3yw2mfA92hvm93o4avkErrN6zeRQ39H+j+I7Ejca0/NLjq+3/1PpxmNnMY3WORofYbyXdl7do3mPcDCjxRnNRuuM+NX5Uvfb38xk2T9bFvCLsJegv+zUTic4uBeXIzlE/M+Gt8Dbw8Icev6WdpmOS6c3PF5hzMrtmaezDMb3+jyiSQ//iN5Ha0bzaJ5flv39CSsmQ84c5LJq4/hKdXB7hJs6XsT+uybEgf6j+K14D1My/Ho9jWqreBPN93Q9ar2cPB/565yF3eI62s7iZF8R/z0P9s10fKTmUc4V54zWvflZLD3uZ+tafmkwbqbmKAezed9Ca9aca781FqveCI4ermj+Hj318mMPxfDPRp/JiBca0/1E+c72Ncu3DOxH+i7GFjm4tz4RxtE8rNdoTFQzyndGz7M5LNwzuVLzL/UY3hv9nKf9NkvSvw628Kyyfy8+t7k80X825hWTFzur11vri3xH2p2tOav9PfNZsSM1ZjFYOXs430rfe8SeyfFWGGdi3hK/lfte9e6J28uF4+kOtTlfMnyssShfgn3dRviEtkc4FWPfis2TeUd5uKf2/4/5sc6XqnWmz57fPftIXxD7Pbm3ch3F2Ds+k+tesffkztM9QR2sJ3Sc23GCGA9fov1eH1GuM5wc5Y/58PiZydGLe4v+v0Set845UuOsziNzIzXu2b9AvhksXxrnvfiulqjvt9A9HczxJWv9VNp4+IS2b6V/v85/AT7ZVTI=</binary>
            </binaryDataArray>
          </binaryDataArrayList>
        </spectrum>
        <spectrum index="4" id="sample=22 period=1 cycle=2 experiment=2" defaultArrayLength="1942">
          <cvParam cvRef="MS" accession="MS:1000511" name="ms level" value="2"/>
          <cvParam cvRef="MS" accession="MS:1000580" name="MSn spectrum" value=""/>
          <cvParam cvRef="MS" accession="MS:1000130" name="positive scan" value=""/>
          <cvParam cvRef="MS" accession="MS:1000128" name="profile spectrum" value=""/>
          <cvParam cvRef="MS" accession="MS:1000505" name="base peak intensity" value="156.0" unitCvRef="MS" unitAccession="MS:1000131" unitName="number of counts"/>
          <cvParam cvRef="MS" accession="MS:1000504" name="base peak m/z" value="391.01420463876" unitCvRef="MS" unitAccession="MS:1000040" unitName="m/z"/>
          <cvParam cvRef="MS" accession="MS:1000285" name="total ion current" value="86.0" unitCvRef="MS" unitAccession="MS:1000131" unitName="number of counts"/>
          <scanList count="1">
            <cvParam cvRef="MS" accession="MS:1000795" name="no combination" value=""/>
            <scan>
              <cvParam cvRef="MS" accession="MS:1000016" name="scan start time" value="3.342366666667" unitCvRef="UO" unitAccession="UO:0000031" unitName="minute"/>
              <scanWindowList count="1">
                <scanWindow>
                  <cvParam cvRef="MS" accession="MS:1000501" name="scan window lower limit" value="100" unitCvRef="MS" unitAccession="MS:1000040" unitName="m/z"/>
                  <cvParam cvRef="MS" accession="MS:1000500" name="scan window upper limit" value="2000" unitCvRef="MS" unitAccession="MS:1000040" unitName="m/z"/>
                </scanWindow>
              </scanWindowList>
            </scan>
          </scanList>
          <precursorList count="1">
            <precursor>
              <selectedIonList count="1">
                <selectedIon>
                  <cvParam cvRef="MS" accession="MS:1000744" name="selected ion m/z" value="861.048718829734" unitCvRef="MS" unitAccession="MS:1000040" unitName="m/z"/>
                </selectedIon>
              </selectedIonList>
              <activation>
                <cvParam cvRef="MS" accession="MS:1000133" name="collision-induced dissociation" value=""/>
              </activation>
            </precursor>
          </precursorList>
          <binaryDataArrayList count="2">
            <binaryDataArray encodedLength="8892">
              <cvParam cvRef="MS" accession="MS:1000521" name="32-bit float" value=""/>
              <cvParam cvRef="MS" accession="MS:1000574" name="zlib compression" value=""/>
              <cvParam cvRef="MS" accession="MS:1000514" name="m/z array" value="" unitCvRef="MS" unitAccession="MS:1000040" unitName="m/z"/>
              <binary>eJwN13d8jdcfwPE7ktzs3CyCDNSsTVGbfL4qxIiZVq1SStpSq4TsvSdilxitrUaQGJWbUGRZiahfa0SqVqwg697f88f79YzzfM99zrnnOed8Zd5Vb22nMu8lDuXePzqWe9c43vHWu9zzbut+z7uD5z3vHm3veX/W7p73vNn/8z7R6m/vyBb3vX/xuu/9ZNt97z2tHnp3a1flbWlf7Z1p+8R7r/0T7w4eT7z3uD71nuL80vtMq5feh1u+8r7i/spb1eaV9yyXd95tLeq9v+1Q751krWK3lZpAZzVpLmoqmqvp567m7EI1cToNR100hOi0XLPWsshdS1e9GWVm5sywNme1jTll/1qw1FpHqo2OCRaWPLOxxNrOks72luQ5WuPlas1UnQ2V9rZM19nRy9OOgS4OVGr1pNs6kmvnSONdR+xeO9Ja58RhN2faWLow1dmVw66u7DE1I6WlG5W2LVjYrBVNXq3wtnBHb+NOK2sP+jt6ku3sicnCCy9nL5b80po8p7Z8Yt2OHQ7tWWfWgV02HZnm0pF1rh250awjPSw7U6PvzE8enUnXfEqBbRf+MuvKDl13jtt255JjdyqbdedyY3cMbj3Q6HpSb+pNkqYPbez74LmyD787f8Z0+75st+rPGaf+LPHsz7S2/Uno2J/vW3/OiLrPCXYYQIDzAP61H0i500DsbQaR7TiIvm6DeOUwhCfOQxjoOoR/mg9hzLkhvL4whP8+DmFw/RDSGobwqHEI/YxDSDAN4X+qofTUDCVKO5QKs6F8ajGUYN1QrlsOpZ31UFbZDGWZw1B+cB5Kl6ihfGkcilo9jKmaYezTDqPechjjrYcxymkYW52H8dR9GH62MNsFvnODTS2FRi/Bw30k61p9wSRzH9ba+ZDm6MNMNx/OtPDhlXY0Ga1H885lDGc6jGGFyRd3x3FMCh1Hl7fjSH43jgkfxnH04zic6sexvGEctxrHKW0Yx1ea8eRpx9PPNJ59NhOUPppA67Z+ZL73I7nZRF43n8jBNhO55TaZfm0mc6V2MvMalKN2CrEOU7G1mYZt3TTGuvvT1ehP89Zf0nfhl0xVTWdCq+mYd/qaVXVfs1w7gztuM6h2mIljl5m8d5rFwpez6GOcRcu2s4k4NBvT29n88342fh9n80fdbHo2zGZn42wcjbO5qZ3DCYs5rLeaQ7XdHE5dnkOP+jnYWn9Dc5u5GJzn8tBjLqkd5ipjZR7zXefx8JN5DOo0j8/ez2Oa/lvaN/sWuxbfomk2n9kt52NfM5/T9fPp1jif7Kb5uJnmo9Es4I5uAXZOC1jY/Dva/bcQl+cLKdQvIm7fItQHFjG6ZBFNtYtY+WERLz8uYkH9Iv5pWIR/0yLKjIvwUQVwUR3AQG0Ax8wC6GIRwC5dAO5WAayzDsDONoAYuwAWOgfwVbMAunkFsLd1APsGBEBkAHs+BLCxPgAzUwDBqu/5oP6eUuvvqfP4ns8N37Pe5gd6NVvMweaL6dRiMY/qF1OqXULIuaWUfljK+LqlFNcv5VrTUq6olnGszTIeXV7GFMvllLVbzmL9CmocVzDRsIKqeyuI1KzE3GwlKfYr6dJ9JYmvVuL6cSVZdStp0bCSX0wrGeX+M72P/sxSt1XcrVvFw8ZV/GdaxQ/q1bzSrKZLq9Wo61dj3bSafraBJL8OxOltIFnvAnF/H8jOD4F0rAvkYH0gOU2BfKFZw32rNVS2Wkt48yAsWwSRpQ+mZ49gzFuFMO99CH6eoRzsFsr6j6F41ofSuymUGIcwNjuF8Z9LGLuDw3BIDqP3mHC0IeGkhobjFBdOWWo4x+rDKWoKx0sVwczkCB58iGC/RSTLZkcS1BCJNEZi2xTJLcVWYyTfmiLpqorirDqKKE0UyW2j8JwQRfukKLbUR9HPPprYLdEENkRDYzTlTdGEWMQoc3QMTgkx7EmMpT49lunrYpm0Jg6PtXE8UZwIiiM0OI4xIXE0C43jgeJgWByrw+N4/bsiKJ7mSfF08UxgWFQiBxMSeWCZpHxTSeyrT2J1QxKuTUlUKbbbJNMUmsy55GQ2ZiSztzGZ46oUpjmnKG1KYWxjCh5NKbxQnDOmkGxKoZs6lRJNKtu1qdhbpLLUMZV7Gams0KURMjKN5+/TOP8hjdSPaXxTl8bthjRlLKTz29p0PEPSGZqYzonkdL5sSmenKgM3bQbnzDJ46JjB1uAMZkdm0Csqg18aMuivyaRJl8mO0EwGxWRSEb2OE1brqQhcjyl4PftC1+PbtJ7XbTbgaJ9FfFoWg7KyeFibxR7bTVxcu4noj5uYWbeJvvWbsGvYxGPFucZNjDRtwkO1mWL1ZqaabcbcYjOXQzbTduNmetpsIcxlC/UdFYlbWNRqK3lpW5V54hfy1v5CX9MvLNm4g/Nbd1Buu5MfHXZizNmJfdNOniuuGHfyq2knUaps5qqzGa7JxkObTYPijlk2OebZZFpks1SXzXjLbLpaZWNtnU2hTTbv9dns75pNm57Z/CfZDAzOxi0km1uh2RwLyyYtPJvFEdn4Rmaji84mNE6JSVTup2QzNi0by4xsljjtYpzzLi4120WW5y6sv9+Fb/ouIjbs4u+Y3XydsJu9jnu4ErqHhfF7WFG3h0H6vTQ67uWe017OOu9lzdS95Gfu5dsNe/kz4le6x/7KaJvfOBn6G15Rv2Fltw+f9fuYpd7PZbv97PDcjyl+P59+3M+3xv2MMu2ni+oA9uoDvFGUaw5wRnuAbWYHCDM/wLcWB/DRHaCL5QEcrA6w3fYA4XYHeOt4AKeIA+QnHeDe2QNYNSnXGQf5ofEgE5sOKmvMQVSqQ8re4BDlVoeYYH+IR46HGJ9yiDubDzEn/DA/xx9mRsJh5uYc5lnoEU6HH+GXiCPERB7hh6gjTI4+QuvYI2hNR9iuOUq09ihL7Y5i53iUVc2OsiXqKO8zj+L0+ihrU39nm+YYQy2OsdH2GPq4Y2xJOsaXjsfB/TiHxxxnUvhxStOO81p1grvqExRoTnBIe4IssxNMqD/BTvVJEjUncfY4yakuJ/ln5UleJ5zk6/STdL1wkr/qTnKp/iRHG06ypfEkMU0nWWo8yQzTSb5Q5dBLnYO7JgedNoc3iv+Z5XDZPIdtuhziLHNYbpXDLOscfGxy6GObg5V9Dlf1OZxwzCHBOYdsjxxaBedgEZLDa8W9UCU+LIfj4Tlsj8ghPjKHFVE5jInJoV9sDh/iczidlEN3/Skuu5wiofspTgWfIiX0FGvCTjEx4hRDIk/hGn0KdcwpYhNPkZp9iu92n2Kx5jTTtacR/WmmrD3NtfDTpEedJjj6ND3iT7M39TQjNGdooz/D1OAzeIecIWjdGXwazzDNMhffHrk4DsvFqDgSkIv18lxWr8llwdpcJgflMiI4lx4hubiHKmVhuXxUPA7P5WZELhcjlZioXLZG55IQo8TF5jI/TomLV+ISlJgkJSZZeTY1l1tbc0ncoWjM5TtjLlNNuaDKU/o6Dy9NHnbaPCrM89hpmYcqKI/fwvKIisijZVweVvF53ErM4/fkPGIf5BHSlMdD87OssTmLv91Zxv96FoPTOca3OMfOuHMs2HeOeyXnELPzfGZ+nnYW5zGzPM/iNec5ue68MhefZ6H5Bb6yuMBc1wusjrjAg8QL/G66QGHGH3TY9gdhjX+wrOkPzlhdZJvNRV6GXORm2EUKwy8q4/Ui2tSL7DZd5JeQfOUd83mTkM/jxHzuJOVzLTmfXWn5bEjP55v1+UzZkM+Ajfl03ZTPb9n5rNibj+3NfM7fyefmf/mY1eXztD6fHGM++0z5pKoNRGgMrNQaWGhm4GtzA30tDcq+3MA7WwN37Q38oTew2dnAV24GjL0M/N7fwJ7PDSQONBAyyMDSwQbmDzHgO8zA0OEGeo1QnhMDx8YYGDvJwPGZBpbPNUCggf5rDHy61oBHkAHHYANmIQY+KJ6FGvg7zMD1cAOFEQZORxo4GGXgl2gDGTEGYmINBMYZ+DHewJwEA5MTDYxKMjAw2UD3FANtUg24pBmwTDfQoKjJMHB7nYEr6w2c3WDgaJaBXRsNZG0ykLBZeeetBjpkG7DdbeDfvUo7fzWw9aCB1EMGPj9h4FaegfiLBn4yKM9cM5B2S6n3HwMv7yt1PVba81R553cG1jUYiGs0ENRkYInRwDyTAX9VAWPUBQzVFNBbW0B7swJamBdgZ1GASlfAO8UTywLuWRUoe7UCDDYFnLItYL9dAdvtC8hwKCBGX0DP5gXYtCxgX5sCtrUt4IcOBQz6tIDVAwqY4qeUTSvApHAMKaAutIAH4QXcjijgSmQBKXcLeNug1O9cyI7mhcS3KOS7XoW8WVPIv2sLKQwp5HBYIdnhhWRFFBIWVcjK6EIGJxTikFLIg/RCdh8spK6xkJdNhSRYXMLQ/BL7Ei4xJeMSnlmXyHG5zFXzP7no9SdO6issnXeFH0Ov8HX4FUZHXqE47Qrqxiv8a7xCueoqY/VXmRN5laiPV5npfo0e4dc4lH6N2A3XeLnvGo1/Kud115hrvMZ00zUmq4rwVRdxW19EZosi/uhbRO7aIg4GF7E9tIissCJlzSwiPqKINVFFLI8u4oeYIubHFuEfX4R3UhEvsoqUtaMIw7Yi2jcW4WgqwlpVjFZdTKOiVlPMXYtibuqKKbYs5rRNMd81L2bJN8WYlirXQcVkhRcTFVXM0thi/BOL2bW3mM/+KWa6uoQpmhIlFy2hs1UJMT+XKN99CXODSpgRXIJ/SAkTQ0vwDSthZHgJwyJKGBBZQp+oErpFl9AppoS2sSW4x5XQLL4EfUIJb1NK+HFPCcsbS5ipKsVfXcoXZqWMMC+ln66UnpaltLQt5dKqUjaElTIzsRTvtFKyjpbi2FjKMfsylrUq42OfMp72KyNldBk715SxbW0ZG4PKyAwuIzWkjITQMqLDyggPLyMoooxVkWUsjypjcXQZi2LKlD4sw2tDGbkHyvBrKMO3sQyMZQw1lTFQdZ1+6ut0017np4Dr/JdwncqU69y3v8GF5jc41eIGO71uMCz8BrvMbjHP4xaPvW8TEnybNaG3CQy7zarw26yMuM2yqNv8FH2bJTG3+T7uNtPW3+agRTn7deXssyxnt205O+3LaftzOS1CynGNKMclshzHmHKqflfK68vZ1VCu5GTlbDWrYKNVBWv6KD6rILBvBav7V7Dq8wp+HlDBsuEVLP6igkmrFYEVTFyjWFuBX5AiuIIJIYrQCsaHKcIrGBehiKxgbJQiugLfGEVsBWPiFPEVjE5QJCqSKvBJVqRUMCpVkVbBF+mKjApGZirWVSBZFXhvrmDYzgqG7qlg0KEKBhyvoH9OBf3yKuhcXUHHF4qXFbT/UEG7ekWDolHRpDBW8IlJobrDJ2qFRqG9Q1szhbnCQqFTWCqs7tDGWmGjsFXYKezv4OV2B8/2d/Docgf3zxWDlfNlihXK/SBFqCL8DsPUlQw3q+QLp0q+HlxJ+JpKItZWEhlcSVSIIrRSGTuVxIRXEhuhiKwkLqqS+GhFTCUJsZUkxSsSKklOrCQlqZK01ErS0yrJzKxk3fpK1m+o5NCJSp7VVfKysZKapkpeGSt5p7lLrfYuH8zvUqe7i9H2LhrHu9h73FV+4y5pCXfZkHqXU7/eZaLDX/zY+i9Wtv8Lh+C/8Iz+S/me/sLRqJyb3WOI0z1yzv+PWXF/syjxb2Iz/yZjw9/0tfiHsBb/0Db8HxZn/oNtt/t8t/o+yWH3lbnwPnui73Mm/j5Fyfex0D6gh80DBtg94MAnDyhLfsCDtAcMVj0k3PYho3s+5NGqh+hCHmIX+pATW5Sj6hHDLB/xhdUjqrY+4qvyR4xteKTsZat46lSlzONVrF9Vxe7AKg6sqeLY2irOBFXxR3CVkqdUURJaxb3wKqoiqngWWcWbqCrqoqtQxVahi6vCPr4K14QqPBKrGJBaxaj0KjZsrWKMsYqJpip+NntMtMVjknWPuWj/mPFtHzOz3WNafvOY5pGPlT3+Y+5ve4z97sd8alvNMtdqgvpXExtYTeqaajaurWZHUDW/BVdzNKSaM6HVXAyr5kp4NdcjqrkbWc3DqGoaYqvRxldjk1BNu+RqRqZXM2tdNXb7ldgGJa6pmnxjNbVm/9La+l8et/kXy/B/+VL1hGCzJxy3fkKp3RMlv37CnYz/+OD2lGbuTxka85Te258yQvsMf/NnrLZ8xoklz1gQ9ox9Mc/4JOMZDWbP0Vk8Z/2I53wV/pzKpOfK2v+cyPfPeer6gpYtX7Ao8AW/hrxQ9qkvuBPxQknFX2AV+4K9qpesc3mJV+uXaPq8ZPBcxaqXHFn/ks66Gu6sqaF6bQ1vg2pQhdRgH1pDq7AaOoXX0C+iBiJrmBhVw6zoGr6PqSEwtobM+BoOJ9ZwNqmG8pQavLNq6FpXw0/GGoJNNSSqXnFC+4pS81d8tHyFi80rTjd/RXL8KyZufEWN9rWy53nN5ajXjE55TUbmazrZvaE0+g3TUt+gdXvL8Oi3TIh5S0j8W+6lvuXT9W9ZfuAt+RbvmKR/h3/sO2bte0eRtlbJI2rxsqplqX0tmZG17I6q5UR0Lf/G1WKZWMunybUMTKklOKOWo+trubihlsMW75X5+z1u1h/41OYD/0V8wDvuA1uTPzA46wO3rT9S1fkjkxM+Up3xkaStHykOqmNSVJ2SW9XTI6peyfsb8WvWxEfPJrQbmlhnbiRAb2REKyNuHYx8GWnkxygjkdFGNsUYKYgzcjfeyKsEI62SjfRKMbIs3cjxdUb+3mCkncrEeZ2Jp1YmVDYmmtmaOOpswizexKRNJiX/VImlViV7rVVShEq2jFLJMR+VXPlTJVOvqCTqmkqemlSSrFZLL61abpmp5bm5Wn61VEtZqFqehKlFFaGWFpFq2aMYHa2WwFi19E1Qy4cMtfx1QS3+rho5NFwjH9DI2HEaCZmgEbc/NDLtpkY26bTyq51W8iZo5USCVroVKueKY1e1skpjJn5jzOTeRTPZWWAm5wrNhDIzmWlmLh3Hm8vGSebybLq5bJhhLk8izOVGvrkEF5jLdK2FPFGYm1tIma2FiKOF5IywkLlYyGtF7hcWUnvRQhIuW4i6yELSFO1vWEiISid2ap3kanQyWquTO4rvzHQSba6T3jqdLPXWSSo68RSdZPno5I2vTvpF6KQySScn7SzltqOVrJpoJQ6RVvLZGSv5ZKK1jAi2lpep1lJ/2VpGh9mIMdxGUiNspHWkjdyKspEF0TbSMtZGXsfbyNlLNvLPZRvJvKKUldpIm0m20s3cTlbq7OR8uJ1UxdjJf7720iXJXmaoHWSwmYO46xxEa+8gXfwcZFGkg+xIcpBblxzkQrGD/PzCQUJVenFW62WvYqBGLyWKuVq91CrizfTiYa6Xowqx0MsdxQ86vZgUmZZ6ybXSy0Nrvay00csgR728d9LLSFe9NA7TS9pwvbQboZfTirHeermvWI5e6Rm9bFH0GKkXg2LaF3p5qng0US/J55U6/tTL8at6MWodJcPMUfp6OYqvwVHG3HaUH9VOkqVxkiM4yXdjneS0hbPMtXGWRGdncYl1lo0RLlIQ6SLTo1zEL8VF1ua7yIZLLpJS5iK/DXeVQb6u4pHgKplFrsr/30y6jmgm2yKaSfmfzeQrVXNJn9FcWic0lyzcxD7fTUyX3eQn3xbSGNNCEv5sIUHXW8ggn5byMbKlrMhuKS2ut5R7/VqJbkwrmRXUSlIyWslHrbvMdXIXzXV3cRvlITXjPeRmtIcsi/eQw2Ue4vqlp/gleEqbJE95k+wpO7M8Jd7KS/b6esmUCi+Z4NRazmxrLbPM28ggaSMPJ7WRU1PayPD4NtIrvY28KmkjuT5t5XZsW1k68hOZWPiJTDFvJ9107cTCqp20L2snLXTtxcG3vYwd214Kx7eXn1Pay/HU9tJ/c3tpP7KDXIjrIJMLOojOsqM8Hd1Rlt/sKA6mjhLi2kk8m3WS0u86Sa+STqIv6ySvrneSn251kh53OsmPNp0l2b6zFDt0lhTnzrLbp4t08u0iMW5dZfzErlKa2lU6/t1VKuy7SaBDN6l27ibBGd1k2NVu8mdRNzkS012GO/aQmC97SMviHnJc31POFPcUq/KeMt+2l9wc0Et6ju4l42J7SfHU3qL9qrfciO8tN/V9pKSkj3S36yu10/qKZ0Jf+dq3nzyc0U+aEvqJ+dV+0mFBf0ne0l/G2w+QPtMHyLjrg6Rz/SDJGjtYNicNluCNg8Ujfoh8kzFERl8fIgtchsm5jcPk2dTh8ipWkThc3qwfLl/dHi7LkkZISeYIOVQ0Qv7o7C2mdd7SIQM58wH5YZuIKWGkWCSPlIvpI2XHjpHya/ZImTFnlOy4O0p87X3kkquP3E3ykaubfOTWVR/Zfd1H1uhGS7TVaOmfOloejfMV7wm+YpnqK6uLfaXPX75SMGWskD5Wbm4cK8H+4+Tp/8ZJH5/xyngZLzmbxsugivGycuYEmVkyQf4onSAbLf0kzsFPBuj9xOTkJ4WuflLTwk9s/PzkxiQ/iZzsJ2Om+UnfVD9ZWOInA59OlDOrJsnZ65Ok7c1J8kv5JPndZrKs00+WGS0nS5eNk5X/fJos0/vLt2P9pf8Ef3mm6DjFX/5S1E3zl8P+/vL0a3/RzfKX1G/8JXSBv2xb6C8Vaf4yIsNf9mf6S/AGfzHb7C+Ltyj3tvtL713+MmrLl3Lm5Vey5NIM6XVigRxIWChN/1slnX5aLW+7RUi77REy7nmCdJ2YLO22ZkhHr0ypHJwpj77PlNsz1suUWZvl1rBtcqPldgkM3y5zZu2QHu13SYZ6j3QP3yNDT+6RwL/3i+HyQTnx6qh8NilPglqeldxl5+RU28uS1/ZPiXx+TRr3lsjaH6/L7Mzrsm7dDTGMeiVhlm/k/2dX9dg=</binary>
            </binaryDataArray>
            <binaryDataArray encodedLength="900">
              <cvParam cvRef="MS" accession="MS:1000521" name="32-bit float" value=""/>
              <cvParam cvRef="MS" accession="MS:1000574" name="zlib compression" value=""/>
              <cvParam cvRef="MS" accession="MS:1000515" name="intensity array" value="" unitCvRef="MS" unitAccession="MS:1000131" unitName="number of counts"/>
              <binary>eJztWDtOw0AQnQaJgiIlQhQpOAAHQGIcLpAjcASOEFFRUlCk3JKCigpRUVJyhJSUlIiKWTyDJ5vd9a69cYKIxJODM2u/mXnzAYDZOXgBSD+4ei9kH4M9Fzvb9bmbxl/lHYMhn04rgBvCnPDJV+R7I8IL1nbG47+b6yFjtAjorASHYn5gjR+uVThuqZxyzri2bXkC5nhlc054IxjCK+thgU3Mgf36fVaCBhD9faa0323PiGkmxg1wGdiDV8k6kfh34YSRmPhsXtB/rnTdS4xDPSfFp9i5oXt5V+3nagk5R1OuY1u/tqanDHTy1wktZ7diTnKsJR6CPjlI8cvXqzYRj9x3/uqCNDImPHHfn/Jnw/fHah+w9kb729ZfcbkOfHlI5Z1qV6LedF+1/toZeF/Ve9OU9yR7NY7WfL04xCe1b69DS2vTZ8f5mDKLczgg5nGxdlbnl4SDCeWX8EjYuwA4IhwTvuj3Z8ID4Y5wQtif1DXzXtX6sDVzywDepX1+uf27dA1oDZ8ynznzs3vejLmN+fqz47GeJW4mUrPbij7aS7GL2UqPlH6htSg5Dp0fYk+RuThzriOVd61HyX9qvHJ5A+8mUDUzyLBeR/yd/C06U/xy8tg5lmp2pb637V2pvV40dMPz+MPGgvrMNeGMcMh9ByZ1PV8xJG7AsYSq2X80R1eH2XmT88xT+obkTvshdjquffUdyrPUneUDfHXrsOicKcA7x64v51T9id0Cm56xCPQDgx5+kXro44P0C0TVr7DReMlYbSu0fkHFwPW/S02X0E7bGbcPxWbjuuagD3rmDflu9Pjtfr8JnYXy2ycu+qz2K3V+tmLg3FnIzBnzDjPiOQy4+r/qnJkbqo8hfduhO3Z5+n/xjc2vvrvf9uEbV5tKgQ==</binary>
            </binaryDataArray>
          </binaryDataArrayList>
        </spectrum>
        <spectrum index="5" id="sample=22 period=1 cycle=2 experiment=3" defaultArrayLength="1269">
          <cvParam cvRef="MS" accession="MS:1000511" name="ms level" value="2"/>
          <cvParam cvRef="MS" accession="MS:1000580" name="MSn spectrum" value=""/>
          <cvParam cvRef="MS" accession="MS:1000130" name="positive scan" value=""/>
          <cvParam cvRef="MS" accession="MS:1000128" name="profile spectrum" value=""/>
          <cvParam cvRef="MS" accession="MS:1000505" name="base peak intensity" value="50.0" unitCvRef="MS" unitAccession="MS:1000131" unitName="number of counts"/>
          <cvParam cvRef="MS" accession="MS:1000504" name="base peak m/z" value="448.208777867624" unitCvRef="MS" unitAccession="MS:1000040" unitName="m/z"/>
          <cvParam cvRef="MS" accession="MS:1000285" name="total ion current" value="40.0" unitCvRef="MS" unitAccession="MS:1000131" unitName="number of counts"/>
          <scanList count="1">
            <cvParam cvRef="MS" accession="MS:1000795" name="no combination" value=""/>
            <scan>
              <cvParam cvRef="MS" accession="MS:1000016" name="scan start time" value="4.34405" unitCvRef="UO" unitAccession="UO:0000031" unitName="minute"/>
              <scanWindowList count="1">
                <scanWindow>
                  <cvParam cvRef="MS" accession="MS:1000501" name="scan window lower limit" value="100" unitCvRef="MS" unitAccession="MS:1000040" unitName="m/z"/>
                  <cvParam cvRef="MS" accession="MS:1000500" name="scan window upper limit" value="2000" unitCvRef="MS" unitAccession="MS:1000040" unitName="m/z"/>
                </scanWindow>
              </scanWindowList>
            </scan>
          </scanList>
          <precursorList count="1">
            <precursor>
              <selectedIonList count="1">
                <selectedIon>
                  <cvParam cvRef="MS" accession="MS:1000744" name="selected ion m/z" value="634.054168191661" unitCvRef="MS" unitAccession="MS:1000040" unitName="m/z"/>
                </selectedIon>
              </selectedIonList>
              <activation>
                <cvParam cvRef="MS" accession="MS:1000133" name="collision-induced dissociation" value=""/>
              </activation>
            </precursor>
          </precursorList>
          <binaryDataArrayList count="2">
            <binaryDataArray encodedLength="5840">
              <cvParam cvRef="MS" accession="MS:1000521" name="32-bit float" value=""/>
              <cvParam cvRef="MS" accession="MS:1000574" name="zlib compression" value=""/>
              <cvParam cvRef="MS" accession="MS:1000514" name="m/z array" value="" unitCvRef="MS" unitAccession="MS:1000040" unitName="m/z"/>
              <binary>eJwN13dYVMfewHE6C+yyuyywNBfs9cbcm2ISBXW/441BvWo00eS+MRFLAlZMAQuKCEvvoNIFNJorNqI30cXEgAVRlF0lgkY58UbBEkWNgkp5zx+fZ2bOOTPPM+XM/OZ0R6OxVnvB6FZ70bhG9atx1vBfjY+cW4ydbi3Gh9oW4xXvq0aN52/GQQG/GYcZfjOGuNw0FvjeNL6yot141O++sXTsfePy0odGm4GdRv/BncZxQzuN7w/vNO6++ci4yeGxMcb7L2O41zNjydRnxk8VNvSobUhT2LJWZ0vRI1tWOdlhdbXjrpsd9io7Zmjs2K6z49XndgQ6OjBe58iDDifOuypwVSkY6a5gqlrBmypX5ru7EhroSq9aiT5dzcdqHZKnN4/8valx0uPrreeilw/Rrr60dPkzySaAa/YBjHEzgN5AZk4gdeog/usXhM2zILrcBrLYfSi/aYbyu3I4ge7DcVaO4IB6JOucRjPJdTRxbqP5wG4M1xzGUKkYw3LlGM4H/o1NLmN5y3ss+QFjueH1d474vsbwAW/ylnIcCapxbH0xjh/t32Ku01uUO7/F4b/eIdlmPFdtxzNMNYEG9QQ0XhN47hbMNFUwPkOD0YwMZsuFYO50BzPhRTBZL4P5X08wb/YFk9IfzHWbEF61CyHePoQrDiGMcgohxjkEiyKEIa4hRLmFcE4ZgsE9hDXqEHw8QliqD6Ht7RAWlIeQ1BCCQ28I8/tCqOoPkfs1kV6HibxQTKRMPZFi3USE90TuBkzEdt1E1ikmMcRtEoP0k/hWOZk9msnM/NbIp57gexsmPYMTzoJIVyHP5xRGBk3h+qApVCvepfblVHK077HY5z1+7H0PR9dQFrmFymMcygZ1KFc1oRgHhhKnm8Yfl6fh4TKdaVems8FjBp/6zmCx6l80qWfyD+1MzN4zifWdSb/DLB64zWKddhYRPrNo9JXzDrNZ6DGbo36zqRo4Wx6H99n48n1U6jms0cxhrONctvnPZYviA+66fMBDzQc80X9Ard8HTFF/yFnlPBy085ixbB5nPefTO3I+l1UfsUn3EWPsP0al/5gRJz6mz+v/+ND/E84M+4QKhwW8o1rAd+4L6MtdQOHxBWzw/ZRvlJ/h4/UZFvVC0C4kd9BCfti7EFP/Qk44hbHTJYyXqjBWqMOY7RFGnS6MPr8wvusP42vHRQxzX0SBehFK7SJ+8l3EFPvFNGgXE/a3xdxRLGGndgk8X0JF7xLs7Jbyp8NSwpyWsl2zlBXeS+mtXEqW9nMe+3xB57Uv+FD6giO6cAa9Ek74gXDGmMPpfRrO113hPOgOZ+mLcNpehjOvN5ymvnCm2kTwi20E79hHUO0QwWinCCqdIwhwiSDPNQKVMgKTKoI+9wiiNBHU+UVQEx/B830RvP0kgu0vItD2RJDSG4FDfwQxNsvosl3Gavtl3HFYxkXXZUxVLuMX1TLSfZfh5L+M4c7LKVcsZ23UcoR+BUf8V7D61RV8/toKOvtX4Dx0JceUq/hevYqRnquIH7IK22Gr+PezVbzqvpr96tVUeq1GG7SanxwjeUMVyQFtJFWekYzyjmSYbySBgZGUBEXiNSKSfzquYbznGj5/+SXLXb/iT/ev6B75Fa6uX7Pb8Rt+1H7DvFPf8MA7ikvPopjXHcXV51EseBnFzZ4olvRFcac/ik67aL5yiKbLMZr1ztH0K6JxUkaTooom6u1oXCfL6bJoYrrlfG80GX3R6GzWss12Lf72a1ntvk5ex+s4ELQOb7f1DHJfz1jteqIGr2d/1XqWaDeQ4beBQI8Ylg2M4ZDbRtIDNpKl24Sv1yYqvDex+ekmavo2UaCIpcM1lnGqWJq1sRR6xBK+MZaxm2L5S3Y0NpZNm2Nx2RLLRVlefCyBplieJ8cSnxqL57ZYGkpjmdgfyzmbzaxw3Mx91WbWztnM665xDEuM41BmHI05cczYsoXlpi30OMdTpYwnLyWepz3x/G6TwH9sE2h0SOBHRQI6twQuxiawNymBw44mVriaaFCa6FSbmOFh4nCiiV2pJlalmXiabWKBIpHRPokcTExkXVIiY7MTycxN5L37iVxWJGGjTGKMOoku2ePJcjk1iUFdSRzrTmKnIpkyZTLp65J56ZHCQq8UTFkpVGtSISmV11+m8ptDmjxX6eQ5p8vrMJ1St3Q8PdL5d2Y6j5IyeGd+Jh7LsqhKzEKRmUWeLpuWR9kMfJpNRHc2pp5s5vdmM6ovmx5ZuU0OfylzGLI+hy5ZcUwOqzbmkBaXw8ykHMZrcvl5Zi7jTbko7POYosljVGAeTSl5TE/PoyQrj8jsPHxz83gg62rMo+5FHvM1+czxyud5Yj5fZ+YTmpWPfkc+BtVWSjy30rhhK9asrYxTbEPrvo2fvLbzfdJ2JmdtJ9C1gBj7Qq47FZKuKCTYtZDkhEK+Si1krE0Ry9VFCE0RH3kVMT++iJXJRYzLKuLrvCKeK4upci/mU00xWo9i7slO6oop9SwmyquYlTnFTM0tpjm/mEXbi7HRlXApsYTdGSXcyynhdG4Jd1WlrNeU8otnKcmxpXyXXcr5raXs3lbKJLcdvJ64A5G7gzLbco7ryjnlVkGFsoI6UwW3cyow91RQ6lrJZXUlLl6VbPGp5EBGJdOyK1HkVnIqr5JI7518k7WTzN6dnDXtIixvN0rVHgLj97BZtZel3ntpHbSX97P2krF1r3zeV8nnVhVp2ioa9FVYUqu4llvFrvwqWrqr+MRxn7wH7aNPs48tafvwydpHfc4+Fu3ex62afeg89jPUbz9ZSft5kr6fsrgDlKceYGX6AcZnHiCt9ADDNAcZ/s1BzjgdYr/fIYrjD+GWcogjttXUelYzaUM1HhurSdhSzYcJ1VSnVjO3V07tvych+XtuZ37Pma8Po0w6LMcOR3hFe4Q/dUfY632Ek9uOsLL0R/wdjuLseJSVyqNkTz3KdtNRTIHHuNR9jF+eH0Nlb+al7I6DmcFqM9P9zDwxmEn/u5nrMWaObjKzJ9bM1s1m4uPMfLnFzMJ4MzMTzISYzIxJNOOXZMYl2cztFDNlGWbezTUze4eZ9l1m3ratYbhdDd72NTg61PBEdtOxBotTDfsVNYQra5inqqHGq4YknxrGjq7h/zbU8EdcDc8ya3hQX8NT9XFW6Y8TWnyc+srjhKX8xBrPn5lg+hlr2s9c6P2ZXNsT9Lue4FWfE3yYfIJ9/r9wdEMt7m51fK+t40vvOib61dFvqONWUB2fpdShyK7jYU4dN3PraM6ro2ZrHQe31bGtoI6UwjpiiuqILK7D5nwd+57XkdRTx1CHk6wMO8kb609ydstJChJPsjn5JL25J1njdIp/K05xW3uKi7pTDE07xfXdpwh3Oc0C19Ps8z3NyKGn6Zp4msum0xxOPs1r+acZse80AyPOcDz1DGMLzvBf53oqXOpZoKkn1KOetrh6mrfUU5tQzxs+Z1G8dZa2jLPMLj3LUlUD0zUNjPdoYJRngxzLNqDRN3Dbv4FhKQ30ZDRwP6uB2vwGLjbJZcU57rueY6fuHHle50jzPsed8HOsLjjHmJfneWjfSGdhI/sDLvBa/AXWJF6Ux/siD8suUqNskmOJJvI9mzj+VRO5MU3MS2nCe3sT2oImsg838W5vE/7OFnQuFu5rLbR5WvjV24JVb6HRx8Iv/hYOBFrYG2RBmmnBY7MF9ziLfMZYcIy3cCvVwvV0C82ZFixZcp1sC2dzLJzKlevmWTieb+HoVgtHtlk4tN3CvgIL3xVa2FVkobzYQkmJhYJSC/llFtLLLcTsshC5x8KMQxbe/MHCkzMWXntuYfRLC0N6LQT1yc9crEjuVi7orDR4WjntZaXW28rPeitmHys/+Fo56G+lKsDKdwOs7DJYKQ+0yrGBlcKBVrYOspI4zIpDjhXbXCtd+VaebLXSuc3KzSIr10qstJRaaS6z8rn7JY70XiLa6zJfbr7M+y7N8t7azMKMZgb3XyHIs4WB22UFLQze2cKQ3S0MO9TCVK9WpnrL9K2859tKqH8r0wJkA1qZbmhlxsBWZo9s5f1RrSz/qJXc3FZ5HbdSWNxKUWkrpRWtVB9rRaG/iirgKvGbr5IUf1Xe569SmHOV/5Re5eqJq8zVXuNTn2uMTL2GsucaRz2u8yDmOrqU64zIvs7H5dfZpbjBCc0N6rQ3OO1xg3c23iBk0w02ZN2gtvIGcVdu8IZTG9OVbcxStTFf3cZqrzai9W1kF7Xx7Y42zLva2HSpjbv32kjTSOR7SFR4Sez2lqjSSxz0keS7kSTH5xI/+UvUBkicGSBx3iDRFCjRHCTROlDixiCJm4Ml2odI3B8q0TlM4ulwiecjJPpGStiPlnAeI+E1VmLwPyT+/obEG2/K334i8eIzCcViCe/PJX7NlHiQJ/EkX6Jrq0TPNgnbAgmnQgm3IglNsdxGiYRvqYShTG5rh8SIcom/VUj8o1Ji3E6JCbskJn0rMWW3ROgeiY/2Siw/ILHHLNFQK6F1/J0V+t9RvPk7x+b/ToTiJpUeN5lj+h8Zmf+jWf0H/9P+gaP+D9x8b2H+5hbfldym3LedYwHt1A1ol/vfzuXAdq4HtXNrYDuKYe1cWteO35Z2xiS0E5HWzu3CdrqL27EpbcelrB2PHe3M3t3OzP525tt0cFfTwSifDmYGdDB/QAdhhg6WBXbwVVAHMQM7MA3qIGtwBwVDOqgY2sHh4R38NKKDplEdtI7u4MCGDjrLOlBWdtDsdofPTHe4kH2HWWV3aPS8izXvLnEu93jheY/x/vfI8rhPke4+dgPuk5hwn0dOD1i19AHB5Q9ornhIt6KTEq9OHmZ1EuP+iDkbHrE065F8l3hMludjnOL+wi/vL35NfEq4xzPii7pIK+6mrqybjvJuzjs/Z67hOU8yXrBo70teePRQW9bLnfpeRvv1cXx/n/y/9PNZQD8Vgf04JPezI6ufNx1txHQnG/G1u434I9FGVDfaiD9NtiL4pK04b28ndqvsxQy1vfjBYC++nGAvXplpL5pn2Yuw2fbCZY69ODjXXmRl2IvEXHux6Iy96JSVmBzEwVJHUdbqKPbMdRInfnMSTj1OwtPJWVTK2hTOIkbnLNa+6yxer3cWTkqFmJygEDdPKcSS6S4i+6yLkD53E2d+chOr693EFBeleB+lKJiiFNYkpQhJU4rkc0qhUKjEj++pxK0UldgT7S4CpqpF5gK1aHHSiORpGjGtTitWX/IQR+boxJwEndho0onLSTqRn6ITJ1J14oM0nbgni03XCe8MnZicqRPbsnViTI5O1MrYqhMO53WiQDa2USdOyQKv6ERoi05srvIWZQq9aHTRi1qlXnyk0osZGr1o1elF7BS9GB+qFxHT9MJuul4UyOpn6EXXv/QiY6ZeHJ+lF3Nny/US9UJk6IVbll68k60Xika9uHhBL76I9hFz3P1Etc5PuLzrJ8ZP9RN3zvuJuEY/4XXFT3iKASJBbRArZxvEfpNBbEoyCL9kgzgim5ViEPdkplSDGJhmEDWyeekG8ViWnmEQIzINolb2SZZBdMtysw3ilRyDOCtbnGsQ/bLCPINoyjcIp20GUS6bsN0grsjWFBiEqtAg9shuFBnE2mKD8CwxiFulBuGy3yD2HjKIg/UGMe2sQfxwziD+PG8QQy4YxM+yjy8axFNZVpNBjLYYxEKrQfTItl8yiNcuG4TDrwZRJmu+YhCrWwzi+lWDiL5mELrfDMK/TX7vPkKszh8tln/3mpiX/LYIDpgiftf8U7xumiveWPCx+LNgiZgb9bmY/OVmMeBDk/g+0iScr5nEyeHJouudPFFeXSGCQneLoi3VYrhPjVjyz8eiI+Gx+H8P9T7v</binary>
            </binaryDataArray>
            <binaryDataArray encodedLength="556">
              <cvParam cvRef="MS" accession="MS:1000521" name="32-bit float" value=""/>
              <cvParam cvRef="MS" accession="MS:1000574" name="zlib compression" value=""/>
              <cvParam cvRef="MS" accession="MS:1000515" name="intensity array" value="" unitCvRef="MS" unitAccession="MS:1000131" unitName="number of counts"/>
              <binary>eJzNV7FVxDAMVcEAN8KNcCUdCtWVjMIIKRnhypQ3AqVHySjIZwkUn+M4jhxS/AeXyI709SXLAP0bmAAwIPW89TeOCktfkfY6dwAfhC/CnXAjOMJ3F96N/D2Hwd4Vfl/zirz2SFzV5L3EvrWWrPbfQ/OPvJOGetbVJ2FgvTnmH7pgt7bWH8+VviziyfmR43DJvuS9r7MT11yPf9Cx5WpoDQeWGlri6wi9NauhjXuY+qX0pPVdo6e9uV9bN16vA06fLfncKp5WM8CRtV+TM/k/14cm2lU9TOYHyf2cb1oHc/24Na+p+ED5Lu9L4milj9q1cR4tubXwqdRWr3nSFPcW4LP0LDMGzx1j1H/WzqZam5OZOLFnrF+Ls6iFfa4X6HhrtWENmZkufF+Bd4Ar4ZWAhBfC2AX4u8xJ7jYY5s+e7zaO9eI2xCi+SP5FY3J/Sukz1UeseIm1bTnn/Po60/vm6vO/9WLBa806y9zuHW+cy9pzrtRu6SzaqqOsJlXd+LoF7hEeyOeH/ztw/ep1pbNRCdfye1Dn1LiBdxv8AFabbgA=</binary>
            </binaryDataArray>
          </binaryDataArrayList>
        </spectrum>
        <spectrum index="6" id="sample=22 period=1 cycle=3 experiment=1" defaultArrayLength="9530">
          <cvParam cvRef="MS" accession="MS:1000511" name="ms level" value="1"/>
          <cvParam cvRef="MS" accession="MS:1000579" name="MS1 spectrum" value=""/>
          <cvParam cvRef="MS" accession="MS:1000130" name="positive scan" value=""/>
          <cvParam cvRef="MS" accession="MS:1000128" name="profile spectrum" value=""/>
          <cvParam cvRef="MS" accession="MS:1000505" name="base peak intensity" value="92.0" unitCvRef="MS" unitAccession="MS:1000131" unitName="number of counts"/>
          <cvParam cvRef="MS" accession="MS:1000504" name="base peak m/z" value="650.017052191757" unitCvRef="MS" unitAccession="MS:1000040" unitName="m/z"/>
          <cvParam cvRef="MS" accession="MS:1000285" name="total ion current" value="5647.0" unitCvRef="MS" unitAccession="MS:1000131" unitName="number of counts"/>
          <scanList count="1">
            <cvParam cvRef="MS" accession="MS:1000795" name="no combination" value=""/>
            <scan>
              <cvParam cvRef="MS" accession="MS:1000016" name="scan start time" value="4.51155" unitCvRef="UO" unitAccession="UO:0000031" unitName="minute"/>
              <scanWindowList count="1">
                <scanWindow>
                  <cvParam cvRef="MS" accession="MS:1000501" name="scan window lower limit" value="500" unitCvRef="MS" unitAccession="MS:1000040" unitName="m/z"/>
                  <cvParam cvRef="MS" accession="MS:1000500" name="scan window upper limit" value="2000" unitCvRef="MS" unitAccession="MS:1000040" unitName="m/z"/>
                </scanWindow>
              </scanWindowList>
            </scan>
          </scanList>
          <binaryDataArrayList count="2">
            <binaryDataArray encodedLength="39604">
              <cvParam cvRef="MS" accession="MS:1000521" name="32-bit float" value=""/>
              <cvParam cvRef="MS" accession="MS:1000574" name="zlib compression" value=""/>
              <cvParam cvRef="MS" accession="MS:1000514" name="m/z array" value="" unitCvRef="MS" unitAccession="MS:1000040" unitName="m/z"/>
              <binary>eJwU13Vc2/f2+HEkhCSQEAguwV0KFCu02OcFBAIBSr3rfOs6d18Nd6/P7ly67Tu9szquLdB27Tp3u7O77bbQ/s7vj+cjHznvc877neQjyarziuJ0XlmtPq/c6Hxe6dKeV57WnVfecTmvjLqeV87pzysq43nFx/28ssx0Xqn2PK9c63VeqY88r9zywHnl363nlbG288qn7ecVddd5xb/7vJLYc14p6D2vrOg7rzy047zyuOaC8rr2gnLG5YLyi+sFxcFwQfFyu6DEGi8o1R4XlGtNF5QnvC8oZ/0uKP/xv6D4BF1Qbth+Qemqu6B81nRBKeq4oGzrvqD091xQPuy7oBzvv6B8veOC8r+dF5RXnryg/K6aVxZp5pU+/bzygmFeOW6cV857zCsGz3kl03teudJ3XhkMmld+CZ5XNkXNK49EzytnW+aVX1vnFb+OeSWxc165qWdeObBjXjHunVci980rbU/OK+tfnldu1C0oW1wWlD7XBeUF/YJywLCgzLgtKN8ZF5QF9wXFw7SgRHkuKDleC0qV94LyoO+C0um3oDztv6B8GbSg/GNeUJyaF5RFrQsKbQvKuvYF5baOBaWuc0HZ3bWgvNK9oPzSt6Ak7lpQXn5sQSl4dkGJ019U8g0XlZVuF5UbjReVre4XlZdMF5UfvS8q9r4XlXj/i0pBwEXl5ZCLys/hF5XE6IvKrXFy/pGLyrGmi4pT20Xlzu6LyqO9F5WQPReVqx69qLg9KzHGS0qa/yWlLOCS0ma+pEyGXlLOh19S3rn/ktLSeUl5ouuSctjJjhlXO37Q2+FjtGO9yY55TzveKrQjX7Ejt9QOfYUdOZV2DIk/q+1wqbEjvt6OrxrtKGizY1zUDtixd9COlSN21I2J43ZEz9jxhsibtWNUrJqz4wtxy0k73E/bsfqsHc842NPpbM9JnT3BnvbsCrbndJE9D5fY83KpPcfK7NlaYc+rlfaMrbInYbM9d2+zx6/Wnrl6e65qsOdn4dRkT3qLPWda7dF12HNTjz3zu+zZeEjGH7Yn4qg9Kwfs+Vwoo/ZMie/GJNe4PVcft+elWXt2f2RPvqMDa1QOLDg50KJ2wNvZgX+JRRoH3hclWgdmxZU6B34SPa4ObHN3YLWXA3U4YCxy4O1iB9rLHDhY7sB1NgdGljtw6woHnq11YHGdHBfl9Q6cFtc1OPC72NzogEuTAztFRLMDy1ocGBWrWx34UvT1OrC/z4HfjkrsMYkbkLhBB/5PLBuSWLF62IGvxO0j0r9oGXXAZ8yBD8cd+HXSgdeOO7BqxoGLdo6Uqxw5La5zcuR3sUXtiKuzI7tFlMaRN0S+1pFxsVbnyDfiLhdH7FwdaRf+ekeeE2kGRw6JCjdHzoiNRkf+FNvcHZn0dCTQ1xGlyJFpsaHYkR/EfSWOqCyOdAtzqSMviawyRwbEcqsjN5c78j/haXPEUuXInLhtuyNP1TmSUu+ItUF6F9c1Su9iS5Mj+mZH9ojoFkfeFAWtUl9c1ubI9+LedkccOxzpEkGdUlMMdEmtHqnTJ3UGpY64ZsiRX8Ujw47oRhzZJSJHHXld5I85MiHWjTvynXhxSnJMO5LtpGKlWsXtzipaNCp8tSqeETYXFWeFu0HFu24qio0qJrxUHAxW4VSoIgcVq4pUfCn8LSrSS1UcEQ3lKj6wqSirVHFabK1WYViuYq+IrVHBChUnxBUrVfwsHlqlQrNaxQ4RvkbFn3Uq/tOs4o02FVPtKtRdKl7tVjHao2JNr4qgHSo+36Xi8D6pMSjxQyqMIyoeFZsnVLhOSo2LKjaonHBWO5GnceJ7rRP36ZxYpnei2+jEfncnsj2cWGVyYtDHiVvNTqRGObFXceIdnNhc4sQeixMxpU68La60OvGL2LDOidB6ydPgxJhY2+jEd+LVFjnW6sS6NtnulM9uOS7u7XGit1f2dzihHJGcA5Jz0ImiISdmxOYRqTnqROyYE+9OO1Fy3Am3WScS5px4eV5yOKq5T6VmwllNhIuaN8TlejWbTWreLlBTVKhmVhiK1MQXqzlVomaRVc0BUV6u5sYKNf+IRpuapyvVzC9X01qjxm+FmhWr1NyxWs2b16jZsF3NTIOaqxvV8ntU82izmvda1JS2qjkt6trVJHeqsXWpOSdu6lbT3KPm2V416X1qavrVfCGCdqnJ3q0mY0TNgFgxqubOMTXBE2peETuOq4k8oebKWTX77J2Jd3DmPVHq6MxGlTN/iXonZzzVzqQ6O3NYfKpx5latMwviW70zBe7OTIt3vZxZXuDMF6JTcWY/zkSVOsv35cy2cmcO2Jy5UOXM1yucWVnrzF11zvTUO/NagzNTjc64tjizV3zU5szf7c40dDhzZ48z9r3OdImS551xOeKM5Zj0NiAxomHQGa8hZ9KGnakZkdqie8yZkHFn8iacuXzSmX3Tkt9Ow2YHDXpHDY+KBJWGD4TVScNZcaNaw3nR4qzBT6PhBZGl1TAsVus0fCt2uGp4S68Bg4ZZcY2bhts8NXR6aYgL0HB7oQY7RUOXyCvSMCkeKZF6FqlXKvXEiE3D95Ua7q/SoKnWUFKj4foVGu7crsGhVkOPCK3TUFCv4bi4qkHDb2JrowZjk4YnRHKzhsoWDZ+K21qlfpsGc7uGV8QjXRqOHtOwfEByDkrOIckpwoY1vC4KRzRcParBY1zDF5MSM6Xh/45LnRkN22ZlrKOWGpWWu5y0OKq19IpwZy1vCEWjZUZco9Xyh6jTaXnaRcsKvZavhMpNS5+IMGoZ8NJyr4/kKtHypVCVyjnxZpmW+6q1RNdo2b9Fy5btWh6v1ZJcp+WQqKrX8rm4o0GLfaOWHhHWpOV1oTRLfXFNi5Y/RV2rFs82Lc+I9HapKZy7tOwUMd1a/i0sPVr+16vlxX4tt72uZeyIlsuOannkmBb9gJbHRNKgloOickjLZ+L2YS12I1q6Reio1BaFY1JzXGpNasmY0nL/cS2aE1piZ7ScndXykUrHJicdrWodAc46XhZLNTomxC9aHVt0Op5w0ZHiqmO5XscX4i6DTtZMR6RRxyl3HWNeOi7z1vGIj46/luiYK9JxXbGOxhIdS0p1jIqHrTr05ToeFVU2Hb1VOq6v0fG3eGGlDpc6HZ816PinVUdTm47xDqndJbW7Je4FGXNEx9sD0uuQjv0jOq4c0/HdlI5PZ3TcPqujZ05H0SnxPznu4MJelQufql0o1rlwStzg4kKg3oVcgwtJ3i6o/FzwtbjgXu7Ch9Uu3FHjQnODC/6NLrwkhttc0He6yHXXhd29Lqw5KNvHZHvAhbdHXbCMudAx4cLslAtZp1y4We0qzwquFGlduUHnyv9EkKsrvkZXXhTPerpyp8WVHaWuxJS5EmFzxVLpykdiocqV01tdad/uSnCtK0qdK3NiY73kEa0NrgQ2uvKKyG9y5a9mV15udeWqdlcmulzx6nUl5JArrx2TcQMyblDGiaBhVwpGXLlu1JW/RfOYKwHjrjROueI37cqy4640zLiiUelJdNJzUHyp1nOPsx6NRs8ekaDVc0B8oZPjLnqcXfV8qNdzt5ueXUY9lR56VIF67NETVaTnthLZtuj5uEy2raJSz7nlevpWyPmVev4trKvkmLhttR6HNXJORK3V866wrpPadVJbJNZLT2J5g56vxH2NerRNevaKQ816alr0fC3ua9Wja9OzokPPo116krv1rOzR861w7dPzmDjar2fVDj3fiYd26tHv0vP9Hj2jL+j554ge8zE95wf1tA/pCR7WyzVHDyN6TokbR/XMi84xPaHjej6a0NM9pcduRk+viJyVeYmyOZmXuO2kzOuUnn4RfVrW56yeneLRb6W37/RMzetpcTAQ6GjgVVGoMjArNjoZOC/a1AaCnQ28LtAYOCVu1BqYF506A2EuBt4UJa4Gzoib9QYuiR6DgUg3A++IMqOBc8LBw0C/iDYZeE9UeBr4TNzpZWCXt4E4HwMafwN7xaEAA5sjDUzEG/ig0IBNMfC5uBsDzkUG9oiEYgMHxfISA1+L+y0GdKUGHhXJZQaOilVWA9+Lh8oNGCoMPCnSbAaGxNpKAz8Jj2oDz4is5QY21BioXWHAe6WBq1Yb+FP4r5X5bpe51hl4S1jqDZwVtzYY5PpqoE9EN8mcREWzgU/FnS0GnFplXiK+zcABUd1u4CvxfbeBh3sM/KvXwHCfAdNOAy2PGbAelfgBiRuSOHHfsMxnROYjkkdlPuL7MRk7biBj0sBlUwaeP27glTnZt3PD29GNF8RSlRtT4honN5rVbgQ6u/GqOKlxY5PWTb47N/nu3Ah3ceNjVzccDW5UGt3Y5+HGUZMbSrAbVxe78ZdoLpHxFjdeEwtlbnRZ3Xin3I2yCjfusLlxoMqNr6vdcK1x43HRtNWNV7ZJnVqpI7rqpE69jBFlDW6cE3c0uqFqcmOXiG9246DQt7mxrdON34+6sXHIjQsibMSN28fc+GbSjbTjblx3UvpRGTmtNtKrMRKtNfKesOmMcj0wckxvZI3ByKS7kb88jAR5GrHzMfKsxUh2qRwXQeVGFq8wErreyGtbjVzabuS+BjnWZKS2xYhPq5GXRF6bkY3tRjo7jNzVbWRRr5HVfUa29BvZfcTIkaNGrh420jJiJHjUyBvi7JiR28aNHJw0UjNllHuCkaePG2maNXLgIyMBnxmJcnKX65o7rhp3LtO5U+/ijp+rO/tFod6dGw3uXBTvGyXG5M4TIjvfnb8L3AlR3NlT7M7WUndeKHNnmdWd68vdOS86KtwJt7nzjvis0p27q9zxWeku1zJ3ore5M1bvTlOjO0FN7uxsdSehzZ2V7e58LzZ3uJPT5c5/drmjHXBn/ZA7dcPuvDLizs1j7vSPuxM74c7DU+48M+3O5HF3rjnhTtuMO5/OufPYBXdusfcg3tGDQ2KlyoMfxGYnD0xqD54X12s8uCA6tR7yDubBk3oPmowenPXwwMnTgz3C29eD6EAPfi3woL7Qg1cVD07jwc5iDxJKJK9F8opcqwdRNg/5v3rw1koPbt3swU/bZHytBy+J/DoP+ho8iG30oKbJg6WtHrzX4cHVvR6E9nugG/TgcZE25MGI+GNYehnxIGXSgyFx2ZQHv4mA4x7UnfLgAXsTBgcTT4kljiYmxTUqE/+IdicT4WoT/xYVzia+EPdrTOi1JjJ1Jq52MfG3aHM1EaY34Wo08aS419vEPUEmgnNNNGPizSITd5eYeNxiIq3UxBVlJv4Ub5VLnE2OV5q4stpEy3IT1hUmnlhlImO1iYfuN9FbayKmzsQBUVNv4nuxucGEZ6OJF0Rek4lZcWOziUuiv8XEoVYTBZ0mToqbu0zYd5vYKRJ6TBwRq3tNfLTDxE3HTNgNyPFBE4fF6iET24dN+I6Y5NnHhDIqceLWMROqcROLJkw0TJkImDbJe5+JO0+YcDkj62bvyaS41sGT86LL0ZNIlSfvi2onT74VD6s98XD25HmRq/GU52RPuV550q/zJM7Fk216T/YbPFHcPFG5e5JQ6Mkviid1eOJX5MmroqjYkztKPOV9wZPFpZ4Mi8vLPGUtPWmxevJFhSdPVXrya50nrzd48kmjJ7pmTzraPNnR60n9iCdPTHjyz5T0dtyTF2Y9OTnnyRtnPWlSe/GWsxf3ab2YdvGiV+/FKjcvijy8SM32YkTcX+qFocyL41Yv6qu8CKj2wrzVC+s2LxqavXijxYvPWr3Qt3uxsdOLi2JNjxeuOyXnLi/qBrz4v0EvLENe3DPsxfVjXiyIwxNerJ704hdRP+VF30kZd9qLHZ95kfC5FwM/euF00Yu/7bxR1N48pvGWdwpvXnXzptjoLfdfb+529yYxxJvmMG/yor05WuBNeZE3z5d4M2fxxrHMm2GrN1eUe9Ne4U11pTf7q725s8YbzQpvPrvMm6vrvIlu8GZlozf/1+wt70/e3NvqLddvb54WJ9q92dThzWCXNxu6vflThPV6U9XnzYWD3rx5zJuTw97cMuKNatSb0TFvrhr35h8RNenNh+KnKW9qp72xnJD84t4Zb2486Y3Xj978ZudDk70PwQ4+vC1sjj58LR5W+fCSkw/zOh96XXyIc/XhiFirl1g3HyqMEhskseKReB8u5fowkO9DuOLDcnzYWuTDJyU+3GPx4UarD8kVPlxh8+Fv0VHpQ2SVDyuqffhJ1C73wb/Gh89X+HD/Sh+eW+WDaq3sb/bBuNWH58WpbT7cut0Hda0Pj4r0Oh/GxbX1PlwQvQ3SY6P0KH5r8iGkxYd3RGWrD5vbfNjf7gMdPtzV6YNLlw/Z3T4cF/a90lufD3/1S187pKddPgwdlv0jPnwx7MODIz54jPpweswHzYQPU5M+XD8lcz3uw4YTPrw/60PNnA/bT8ocTvnQb+fLMXtfLnPwpcbJl+1qX/ydfXHX+XLRzZfLPXz5r7D6+hJV4ssqiy+/iIZSX762+rK/wpcimy/3VPqiqvHl6Gpfflzvy4NX+FK1zZet2315rdYXS50vn4n7630xNvhyutGXrBZfpsUNrb4c6vKlqceXkF5fco/6oh7wlfdKXzIHfeV5wJdLomvMlzUTvnw/7csXM768OOdL4Ulf7jol/dr78ZGDH3c6+vEvlR/ZTn7MiJvUflyr9ZNnHj+5jviR6OJHh96PKIMf/3HzI8Tdj38LP08/3s33w4ofnsV+PFfqR16ZH6eEptyPJRV+HBeLqyRHjR9rVvuxfJ0fJ7f4cdtWP5y3+fGEyNoucWJTrR8OdX7y7uBHar2f3H/9uKZB+hB9jZKjyY/Lm/34W3S2+BHT6sdvbX7UdPrxTY8fSU9L/GE/LoiEo34MiMuP+fGX6BzwI3rQj0Ni7ZAfLcN+hI/48b74edSPt8f9KJrxw23Oj+dFwUk/pi9KT5f8GLf3l2uwPwtih6M/i1T+XOnkT7fanzhnfy7T+NOu9ed9vT8/Gfypd/PnMx9/7lb8cSrzZ9rqj0OFvzxD+zMurqv056L4db0/X270J3G7P4Pi92Z/mtolR6c/Lcf8WTnoT8iwP++Kn0b8eWfMn+/H/Qmc9OfbKX/KT/jztfCZ9afktD9FZ/3Z4BjAEacA1qsD+FN0OAcQrQnggEsALfoAVngE0GgK4F3PAGq8Aqj3DuAH3wC0BMh7fwCzlgCyrQE8XhHACVsAGSsCSF8dwN61AXQ/EsCxzQFcviWAv0XcNtkXG7YH0FUbwF/18tkQIM8QAXQ2BxDTIn10Sx8iancAa/cE8Nth6WMggIjBALkvyvawbI9If+K3Udkfk/1x2RerJ+SYOHBCPmcCWHNSPsXldoF02wcS7xDIgLjcMZB/RIKT7IsrtYH8T/TqAuW3G8iQIZALboEMuwdytUcgC76BXGcO5Jn8QPIJ5O6iQLmGBeJWGsgL4uOyQO61BvJieSBUBPJSZSBFVYF8Kh6oDqSkJhDLqkCu2BpIf10gY02B7G4JZHFrIBNiY1sge9sDmeoIZFNnoLzTBvJ4byC39Aei3R1I8bOBxB6VOQzIHAYD2TEWSMp4IJcmZPxUIPuOBzJ9IhDVbCBXXZIadkEssg9iRFzrEMRFscsxiFRVEBNio1MQ9uog9op05yCmhUobxBJdEDPiFpcgee8P4l/idkMQz7gF8bxHEOdMQbh7BfGS0OcG8XGe7BfIvigqDOIz8aASJE8KQbwqSouC+EpsLg6iwhLEtyKwLIi3RX15ECEVQbwn/mMLYk11EH+I9uVBXLk6iP41QSy+LIjkLUGMiuu2BnFJ7NkWRNr2IKbEplrpuy6Ix8SSeuldaBqlb7GsKQjXliAKWqVPUdwh/YmHOoPw6gpiS08Q/r1BmHcEUbMziN/3BPHXh1L7UBAXRP9hqX0kCLtjUlNMDwRx42AQjw8FMTcchG40iKdF3lgQZ8Td4zLvaZnvcZnviSD8ZoJ4U3w/G0TtXBDvnpR+7cw42pt5TCxxMDMjbnU0o1WZeVrkOpn5SNytNmNwNvOCQGPmU/GA1oynzsyroszFzFfCX2/mB4NZrh9mgo1mVrqbafEwE2ky0+VlZoevmev9zdwcZMavwMyb4vtCM3WKxGPmPbGyyMx/REuxmUMlZtZbzPwlukvNxJeZGRTa5dJXjZmiVdKLeHC1GetaM9+IbevM3HSDmfTNZqbEjVvMOG0184TI2WbmpLhjuxnXWjPPicI6M+fE/fVmTA1mXhGljTIfsaVJ5tRs5i1R1WLmR9HQaia0zcwHYnW7md9Fe4eZmE4zR8SGLjP/iKQeMyPi2l4ze/qkn34z00K908yTYukuM3fuNqPfY+Z5UfaYnD8kvR+WmCMSI5YeNXNK3HlM4gYkTiiDZj4RDw6Z8Ro285qwjsjcxbZRM4FjZrnOmvl53EzEpFneS838d0rWf1rW77isn5g/YWbXjJnFs2YeP2km+5SZ20/LWpyRtRAnL8ka2QXjah9MoUMwn4gHHIPxVAXzqihzCuYbsU0dTKBzMMs1wfwimrXBROiCOSj+cgmm2zWYm9yDOW0K5i7PYAxewXzmHcxDPsG0BQXzW4F8FgZzuXz7/xNjxcFsLAnmWWswBeXBfF0ZzDvVwdQsl/xi/cpgelYFM7I6mGvXBGO3NpiMdcGcEFc/GMzNjwSTuyWYe7YGY9wWzBfbg3mrLpif6oM50BjMuqZgLrYGk94usR3BaDqDeUrkdQVj6Q1mS5/U2C29C7tHg3nkWDB+A8H8OChjR4L5r+geDSZhLJhhsXciGO10sLwfB5N/PJiPxbsng5n4WPp2DOEf5xCStSFs1IXg6BLCC4YQPncL4WFjCD96hBDuGcKITwhphHBzUQj3WUJ4pTSE7dYQzOUhvCcGKkPIWxmCaXUI1utDeGirjN0eQk9DCI81h2BoC6G5O4TDPSH094XIbyuEe3aHEDcUwqDIGA3BZTwEnympd0L6mQvB/UwI+8XsfAi3L4TgejGE50XRJelPPGIXip99KG+JaodQfhEtjqFEqUI5Ii53CuW82KkOZbFzKFPCWRtKvi6U+11C8XQN5TVRoQ8l1C2UD8U6Yyh/iY2mUHK8QtnmF0pHYCgf5IayJi+U/4ru/FASC0IZFdcXhvKYIrGEckrcVRTKy8WhWEpC+Upss4QSVBrKu2JVWSi/iw5rKNdUhGJnC2WuMpQvlofy68pQ2BDKZyLtulA+3hzKA1tC8doayuvix22hNG4PJbw2lEPisrpQ/if660NJaQhlUtzYKPNrCuUp8XGzzLFFxreG8kObxHdKbJec7w0lry8U285Qnj0oa3dE1uxYKBnDodw2EorLaCjPC8ZC+VxsHg/lnQnpbzKUgelQLh0PJWsmlFmhnwuV59xQ+R7C8LcP421R4xDGf0SbYxixqjAGxNVOYVwSe9VhZDmH8ZI2jG0uYQS5hrFaH0aXIYxEtzCuN4bh4RnGq6LcK0yemcJI8Q/j6cAwfs4NoyUvjEwljFmhLwqjpDiMr8TWEsllCeM9sbo0jD9EV5nktIYxKjaWh+FYEcYTYpktjDPivsowTFVhVFSH8YNoXB7G9KowrNeG4XZvGM6bpa4o2BLGJ+LBrWH4bAvjTVG9PYxfRGttGDF1Mkdxdb3MUextkDk2hjEn7mySXM1hvCxKW8L4RtS2hhHSFsaH4sYuqdEdxkO9Yfj2Sa6dkmNXGJqnpfcPpe8DYagOhvGkyD0Uxllx/+EwvI6E8bqoPBrGT6L5WBhRA2EcFVcOhrEg9gzJWg3LWok7RsIwjMq6C8tYGF+L7eNhBE+E8ddkGJPTYTxzIoz2U2Hc+7GsySdhZFwMY0bcfknW2i6cl4TFPpyvxXaHcIIdw/lArFWF87focwonRR3OpLjJORyNJhxFG85n4hFdOP4u4bwjVriGk2AIZ0Q4GsN5UhzzDueSTzjuAeE05odzuCCc+cJwdivhZBLOrLijKBxDcTilJeHUWsI5UBrO4vJwpsWtFeG42MIJqg7nffHf5eH01IQzsSKcwtXhnNgSzu1bw9Fvk3kIy3aZh6itDSekLpwPxfp6ydco+cStTZKvOZwXxJctMs+2cP5qD0fbHQ494bzXJzX6w/nPhzKHw+GcPRLOA0fDefNYONUDcly0DYbLtS2cIXHdcDjLTsi5OTl+UuZ/SeYvNtpF4GQfwb9EvkOE3L8ieMgxAj9VBG+LFU4R/C461REkOkcwJm7QRKDWRvCUKNBF8Kl42CUCf9cI/i1W6iP4Q3QbIkhyi+AZ9wg2myII8IxgtVcEyT4RTAitXwQpwRFk50VgKojg/0RlYQQ/iRYlghgiGBTXFEVgXxzB42JZSQRnxP2WCN4sjaC6LIJ2awTx5RGobDIPkVcZwTnx+3Kpv0J6FptWSh+rpI81Eby3NoL/rovg5g0R6C6PYHxbBDduj0BTG8GzQqmLIKghgr6mCF5sjcDSFsGFzggyuyO4qyeCpv4IonZEcPXOCEYei+CO8QjcJiKwTkbwvYicjuCouOp4BB/NRHDfbARvzEXw68kIOk7J2p2JkOfFSFZqIunWRlKsj+QrcZkxkvMi0yOSOXGXKZIfvSJp8Y7knL/EhUVyZXYkHxRHsq4kkn/ETGkkr1gjeXB5JH41kbwjkldF4rImkrD1kRwSS7dG8sC2SHy2R7KiNpLfxUR9JLrGSJ4XxU2R1DZLfEskC62R3NsRyabeSOiXnnZFcuJwJHcciaR5IJJrhyJxHI4kfySST0TAWCRrxiO5fSoSt+lI9ovy45E8ORfJI6fk2LlIgi9FckBcsIsiyyGKk+J1VRTVTlHye4pCo43iOXHINYoFfRT7DFFku0XxkbjfGMWkZxQ3e0XxoncUjwdE8UOEbBdG8Z0SRWRRFPYlUeRZojgnHi6NIqAsijXWKP4WO8qjmKmIwlgZxavCVhVFa3UUccujuKEmimdWSK11UbzzUBT/fTiKvkeiWLw5iuPi9i1RuG2N4hVRsS1K7n9RtGyPIrY2imGxsS4KdX0UTwulIYovxLbGKEKaojgoNjRHMS/2tshcWmUubVF4t0fxlvijI4qezihu7Y5C3xPFy+KH3iiu2yHz/VcUWz6Mwnwgig/FZQejuCD2HIpiyeEoTov7jkiuo1G8KWqORfG76B6IInkwiilx65DkHZa8wjoiuUXzaBQxY1EMievHpedJ6XcqigPT0udx6fOE5J+XvBelR7HikvQpeuyiSbGPZlrc5hCNwTGa/aJcFc2PosUpmjh1NCPiBudonDXRPCtqddGEuURzWFxyjeYxfTQPu0XznjGate7R/CMyTNH85h3NpG80L/lHc705mndzo+U5J5q/xY58iSmIZk7cXRjNcqLpKopmUbGMEbeURKO3RPOysJZG84NoLosm1hrNsNhYHs0zFdF8ZZNeqqQXcVV1NI+siOb9ldGsWxVN1hrpfXM0m7ZEo9kazXOieFs034j67dFE1EbjUB9NQUM0WxqjCW6K5oBYaI5mX0s0Oa3R+LVLzx3R/N4bTXefrNHOaJ56UsYfjCbyUDTXHo7m0ICswZCswUg0AaNSX5wfi+b0RDRvT0Wzajoaj9lokk/JWi/IWl+Mxu1SNK8Im10MP4t2+xgSHWIYFzc7xuCiiuElUeYUww+iWR1DrHMMw+IGTYw8a8bIfyuGYl0M34gGlxgiXWMYENfqY3jKEIPiFsMXYrsxhqs8YvjUM4YFnxge8o8hICCGp3NjIC+Gr0RtfgzhBTEcFVcXxuCgxPAvUSBX68/FoeIYriiJ4ZJ43BLDJ6UxBFklV2UM66pjWFITQ+aaGFaujyFtg/S1WfoS9Vukr63Sl7huWwyq7VJXUCt1RXi91BSOjTEUNkmvzTEcbonBvi2GJ8XWDqnZJTW7Y8jricHcF8OynTGceTKGFR/G0HsghsUHY5gRdx2K4Y3DMdQcicFjMIae4RiOj8Rwx2gM3RMxJM/EYJyLket1DJ0fx/DLDzHcMi/sY9E7xLL//3OOpUITS7s2lluMsbziHssvHrF0mGTbO5a7lsXyRm6s/GZjmS2O5Z6SWE5aY7m3PJbMqlj+vTqW67bGot4Wy7OisTaW6LpYhoSmIZbnhaUxlu9Ec1MsI82xbGqJpbU9loneWAz9UkdM74rl9t2x9D0Zi+PBWL46FMsNw7GUjcYSPx7LTROxvDwZy6szsVTNxtI1F0vKyVjSzsaSZBdHqlMcKzRx9Gvj8HGNY8Ejjk8849jiFUewdxyHhL1vHE+KQr84Rovi+NkSx23WOIzlcVRXxDFTGcfOmjiyVsQxv1riN0js5XEceSiOqx+Ow/GROJ4WbI7ja9GwJY7orXEMCe32OF4QZbVx/Cja6uJIqI+T+1MctzbE8WpjHN3NUqMljrtbpU6H1OiJ49HeOD7tkz77pcZOybs7jqn343D/MI7XxR8H4ug7KHM6EsfHA9LPaBx1Y3FEjsdROhXHD+KWE3EYZqSG+G02jp65OBafjOOfj+K4+WIc+ktx8t+Lo9Iunl9Ft308Mw7x3O0YL89G8ax2iucfsVsdT7ZzPEHaeK7QxfOESzxfuMYzYIjneWM8pe7xtHrEU+0dj49/PD258aTlxbOUeDYXxct/Jp6nLfEUlcbTWRlPSlU8Z1ZKvtXxfLlOxm+LJ7E2nklxuike/5Z4LmuNJ789ns9FRGc8ZT0S0ycxwn1HPK+L/+6M54O98WzYF0/kE/FcdUDqDsWzbjSeC+LRsXhyx+NRT8fzw3EZPyPjRebpeOo/ieeXL+IZmo9HdzGel0TFJTkmuuwS5H6QwAlxt0MCXo4J8g6fwBpVAnudEliqTuATscU5gSOaBK7RJuCkS8DikkCrawJZHgl86JmA4pNAg28CB5YlYJ+XwFOisSCBscIEXiWB9JIETon7LQn4lybwvthQlsAl8YQ1gcLyBL4U9RUJuFQlsF/YqhPwXZnAu+LEFVJ/s9TfkiDXdKm/LYEfRNv2BKZqE7ijLoFVDQn8LXKaEtjcnEBIi8S3Sr9tCTwrfmhP4PYuielJQLVLjokXPkjg+EGZ8+EE9h1NIHwwgY1DCWiGE3hRdI3K+owlcM94Aj4T0otYN5nAvMifTiDyRAKbZhJ4eTaBuVMJHFuQsZcSsNolMu+UyBfOidRpEhnWJnKjLpFXXBK5wj2RIlMicV6JrPBNpCMvkceQuGKJK0mkqixR3usT6bMmklGeyJWViTxdlch31Ykk1CSyalUi/4g9qxOZuyKR4K2Soy6RmfpE7mlIpLAlka9EQ2siMW2JjIqb2xP5b2ciO7sSOdudyCM9iYT0JqLuT+TdPYlc3JvI1EAidw4m4jmUyJrhRC6IR0cSyRtN5HNRN5aIfjKRV0X1VCI7phPJOi71ZxJJOZ3IG58n8vd8IqedknhQncRB5yRU2iQsuiSSXZM4IZ4wJuHulcRvuUlk5CdxWvxUlIRfaRJ21iSeEkXlSSTYkpgSb1clkV+ThNvqJL58KInXtyRR3ZjEzqYkPm5O4vq2JLTtSdg6knioO4lrepO4f1cS5w5KjbEkeselzkQSH4mHJpMwTyVxWKiPJ1F+Iom0Wel1LonAk0lcfSqJ1LNJxDktknehRXgYFvGWeNNrETH+i7g1QJQv4suqRTRUy7n1i3h/8yJUHYt4sGcRQb2LuKZvEeU7FtG7cxEv7VvE/qcWsf7QIi6KlLFFzAr/iUV8KJ6bWsTP04s4dULGz8j42UUcFtfOLaLi1CI2fryIV84tomtBzl+S83bJHBKb1cks1yWzyyWZSEMyN7sl86hHMl+akrnDO5krgpPlPp9MakEyFcXJ/CrOWGRcaTKhZckMiFfLJUdFMssqk6mrSmbNimTmxd1rk3lvXTL/eSiZ3oeT+awumbGGZNY2J/NESzK0JvOt+KAzmee6k7H2JHPgw2SuPpDMjQPJrBxK5h+xbzhZ3iuSiR9LZlLcOZ4s/51kNkwmYz+VjGU6WeacjHk2mevmknn5ZDJ/nkrm36oUTmpTeECXQpBLCn8aUqh1T2HUI4V1Xik86Z1Csl8Ks+JgQAovBaWwLUW2rSlcUy77FSlsr07h7RUSuyoF/SMpFGxNwa8uhYrGFPqbUohsTeGWthR5dpeYzhSKulKY65GavSns35FC9c4UQj5M4ZhYeSiF5qMpJB5L4bi4eihFrgsp2EZS+F3sGE3hkzHpcTyF6IkU1k+n8NOJFB6ekxwnJYfYdCqFD+xT6XdKJUqTyq3aVEy6VN4R611SuSQs+lQG3FN53ZSKNjAV3/BU7ieVvyyp7ClNJa8slS9FozWV6fJU7qlIxc+WyofixapUPqtJJXZlKhPCcW0qzwnTlan8XZ9KUnMq97akEtCayrVtqWjaU2nqlhy9qfy5M5Wpval8MphK7VAq0cOp3DGSitdoKu+Jy8ck33gqv01I/5OyPZdK9mmJOSu+SiXBeTH+2sVoXRazV7+YfMNivhbNbou53rQYnediVngt5lHvxTSULCbesphrrIvRlC9mv6iukHE2GVcp48T9yxcTVCNjVyzmofWLGbhsMW6XL2bNFYv5V8NiupoWE9G6GFP7Yu7qX8zwwGJuGVzMp+OLiZ1czKS45rjkPrGYv2cW8+DpxRyyT+O8Ko3TmjQ2a9MI16XxjmsaDoY0dhjTaPBIY9qUhr9XGofE6cA0nixIo8qaxt7yNL6uSKPFlkZyZRpz4sGqNG5cnsa6FWmUrUrjlUfSeLdB9ntkvy+N/v406nemEbdL8op7dkvuPWm47EtjciKNa6fT+HE2jf0fp2H6NY0/Lqbhrk7nAUM6NxrTMbqnY29K51lR7pnOTq90lnmn06yk41CWzp/WdOknXfpJ5+GqdFQr03lB7F2dTv6adL4RbWvTuXVDOglN6Zhb0jkm7DvSeU783pnOrq50vuqWHL3pDPWnc8uOdFIPp/P+QDr7h9K5eyqd10+ks+NkOrMfpRNyNh2Pc+loHDI475hBrzqD49oMjrpksMk1A3u3DJ4TFcYMvvHIIMI7g9qiDGKLM7ihNANDWQZvivXWDPmuMxirycB0dQZ52zLYXCf79Rnc0ZCBT2MGuuYMVrdk8GtbBl92ZNDcmUFYTwYf9GVwdX8Gr+7IYOXODOqPZmAezODfwxk4jWbwkiiayOCm2QwuPyn7pzJYfjqDZKdMPtRmcq0uE6shk6+NmXzkkckWUybjnpm4FGTybXEm7SWZpFky5VqZybbSTGLKMpkU91gzCSzP5IjYVJGJmy2TDZWZOFZlyn8vk7+rM1myMpOE1Zk8uCaT01szuatWjjdnyvUyk562TGY6M7m1JxOv3ky5R2TyzZ5M0ocyqR3OJG4kU95ZMrl/NJObxzO5ajITzVQmr4r5aenlVCYqlyxeEv9zzaLEkEW/WxZLjVls8snicr8s1liyuCRsZVnss2bRXZFFQ2UWiVVZzIrR5Vn4rsjioLh+ZRb6VTKuIQunxixqmrL4V3MW37RlcX93FkM9WbjsyGLtzizsdmXR/FgWtx7L4vWhLOxHsnhe/D2axWNjWRSPZ/Gz6JuQfiaz2Ho8S+5jWbx/MgvOZXGTZgkm7RKu0i3hNZclXHJdwk/GJUx5LyHKuoQJEVghMZVLuLJRzjcvoa9jCUs7l7C4ewlnxPaeJcT1LmG4fwkHdy5hxZEl7B1YgjK4hB/FweklbDy+hHdOLGHV3BJinLMJ0WZz0CWbja7ZXDRm85dHNr94ZnPON5tNpdlcZc3m/8qzWVuRzZNV2ZRWZ/N9TTbNq7IZWZ+N+xXZeDVn81ZrNis7JIf4pSeb3L5sGnfK+Cez6T6cTfhwNoGj2RwTl09ly/N3Nq+I505kY5nLJv+U5BVLPpLcZ7Ll+SKbhz7JZuzTbD7R5rDFNYdpfQ5+7jkcEdd45qDyyWG/yDfncDYsh6CCHNyKctCW5FBTlsMF8bQ1h19sOXRV55C6IoeINTkMrsvBujWHP8S+bTmwPYf+2hy+qcuhsz6HpsYcUppy5H07h4m2HMwdMkbc1pmDb1cOm7pzcO/J4ereHC7rz+Hizhwij+QwKYaPSY+D0qO4aSgH03AOH4jrRnLQj+bgPJ7Da6JkJoeekzmc+0jy2S/FVbWUt8Sr6qXYaZbygnhat5T/6Jeyy7CUr9yX8rDvUp60LOWP0qV025byZeVS2qqWct+apTjVLaW/Yynfdi5lavdS7t+zlIFHl+Lz+FLeGVzKlUNL0Q4v5XXxwvhSlk8spWJqKX+Jn2eW8v3cUtpPL6Xu46WcPLeUWdUywjTLuFu7jNtdlnGN+zJcPZah8VzGKp9lPF+wjCeKllFavIw/RJFlGf8Ru0qXyfP4Mr60LSO9ahmfipTly6irWcbWlct4ePUyotZI3vXLuO4a+WyS/C3L8G5fxqaOZVzVs4x1O5bx4u5l6I8sw3lwGa+JmrFl0qvUnF5G8YzkPbeMpx1z+U2TC7pcfhG7XHLp1+fS6Z5LhmcuzV65RJtz6SvLJaciV9Yql0+r5fjyXOLX5rJ8cy77GnP5sS2XvI5cvhef7Mrlo325rB3I5aXhXC5M5PLkiVwen5Xzn+YycSmX2zV5ci/P41ZdHj76PDYZ87jBIw8PUx7X+OaxNy+PX/Pz+KUwj15rHp3VebSvzCNzVR7nLssj9fI8kq7NI/ThPEI253H3ljzu2pbH8PY8guryuKM+j4Emyd2Vh1dfHgd25GF/LI+VI3lcGsuT7y+PheN5zM/kcf6jPCrP5vH0J3kUO+ZT7JTPXnU+RS754JbPL6Z8dvnns9Oczw95+eQX5dNfLtsV8rlcPmvk2EqxOp8f/7+1sr0+nx2X5bN7az7/qZdcrZKzI5/fuvP5vT+fR3flY9mdz5+P5nNpKB+H6Xz2i1dm83n1ZD6vnc7nzS/yOXQxn5su5eNtV8AxdQH+mgLu9ysg3L+AbwoL6C0qIM9SwA+iv7RA3m0L+FkotgL2VhdwcFsBN9cVcEtDAb6NkkMEtRcwIoI7C7i3S3L1FvBAXwExuwtIfLyA+YECLg4V8MJwAXajBaweK2D9VAEbjhfgerIAw+kC3hPGMwVsOic5vyig276QXsdCclWFFKgL+cO1kMf1hZQbC6n0KGTBs5CkZYV0FReytKSQb0WvReJLJd5aSHFlIb+LJ5YXcn5lIc+sKuT5NYVcWlvIZVcUkr5VxtbKmPpCfmgoZEejjGsq5Gexr7WQkrZCXuovxPC45DhWyFODUndIcolnhwtZPlLIRbFyrJD944WsnZC8U4VccbwQlxOFvDdbyPVzhXidLuSwuF6tcKNG4Radwh2uCkF6hVA3hWl3hbM+Cov9FD4VucEKySh8LJqKFNKKFT4TbSUKWRaFr0RXqcLSMoXvRJ9VIb9cYVeFwr5KhfLlClUrFF5erbBmjcK/Nyg4ble4sl7BtUH2xbWNCsYmhRuapZd26aVD4Z5OhRM9Cif7FLlHSD+7pMY+yf+owvyYgudJ6ckJ0pwh1wUq3OF/4qIJVN7wmtD6wlV+sKUYXlwFl62FY1tgdBvM1UNSI3zTCo91wap+0OyC9/aAaR/c/CjEHoY/xiTvBPIeKePOwPTHEOFZxCnvIr7yL+KHwCJWRxTxbmERNxcV8UBpEWfKi/i2qoi9NUU8v7oIh7VFvNxahLq9iPc6izi5s4iWPUXsfqyI6w4V0TVexO9TRdjPFsn/o4i3Thax6aMixj4uovHzIh69WMQNzsXY+RWzX6zzL+atgGJ+yS/mKaWYaopZW1yMuqSY90uLMVcUM1NZTO7KYopXF/PZI8VYa4tZ31iMX1sxQyK1p5j23mK+6yumZk8xBx8vZv5IMS8eLWb1sWKcBoq5crAY/ZDkFDcMF3NspJjxsWLOTRWTdbyYb8S+2WLePlPMbU4l3OdcwoymhGaXEjJdS+jRl3DJo4T1niWEB5QwXVBCelEJX4qu4hJyS0r4Sfy3tISnykqotpagsZVwdpWMXVuCbXsJ8+KqhhLcGku4qakEv2bJ0yo5OkvY21PC370lmPaUELSvhLnHSugYKGHXUAn/Gilh3XgJb0+UsH1Wcp2VXGKTo4VptYUzGguO7hb+T7xvsvAWFq4pshBosTAqososzIpdlRb+rLLgudrCFxssLN1i4ZU6CxvqLfKeYsG7yUJ8m4Vfuyys7rPIM5WM322Re6uFub0Wdj9hQXXMQuSohZJpC8tPWHCds3D8Iwtbzlj49pyF/AULabpS8lxL5Zm6lP+J591KcXIv5aCplECvUmJ8Sjkp6n0lLqBUnvFKub2qlODqUibFmZpSrm0qJbOzlP6uUnnmLOWdyVKumyrFc7qU0BOlfDxbyq5TpRSfLsVwrhQ7VRn3acvo1pfxjqmMY15lROXLvlLGu6VlDFrLKK8pw+n2Mn6oLyOko4zNnbLdU8bGg2VEHCljRnx+TOLHyrhhXMZPlfG42sqIq5UYg5XbfK3y27SiKbEyWGol0mplTqRVWPlSXFFj5cAKK3bbZbvWSlmbla/6rfyx08r801bMh60kHrViHbKyaUzyjlt5dsZK+EdWas9Yue+ClWtV5UQ4l3Mqv1z+CeX8JZ4tKmdVcbn8J8p5W6RXlNNvK+eZqnLeWl7O3SvLqa0tZ3FduVxzy/mjoZy72uRYhxzrLOeaftnfWU74rnLYV47mUDk3HC7H90g5wyL2WDkfiSWD5ejGyvGfKCd+qpzWaTmmruB9lwoC9RW0Gyt4zKMCN+8KQnwrOFFYIfe0Ciiu4E/xdEkFuesqiG+toK2tgjt6JaavgjePVnDdsQq8BioYFPcNVhA9VMFp0TRcwZKRCr4Xe0YrKBur4IK4bKKCDycruHWqAvN0Bb/PVqA6JXlOVzD/aQUvf1bBX/MVjNrbeMjBRoKjjXaVjV+cbPKd2ahytslzpY3/E1drbXjobNztYiPC1UaD3sYHJhubvW3yjGBjT74Na4GNebG/0Mblig0DNg6K24tshBbbOC62l9hYbLHJfcJGX6mNojIbf4nnrDbWlNvQVNh4V9xosxFQaWNMPFxl45NqG8tX2nBcJT09bOPoZhsnt9po3GYja7uN78XuWhtldTYuiJfrbWxokB4apQdxW5ONkGbpQWxvkR5apQfR32ajuN3G3+K5Dumh00ZXv6zB4zL/J6Wfg9KPGD9s45EjNpKO2vhUdB2zUTBg43fx1KCNFUM2nIZtvC02jtjwHbUxIj4elzWdsBEzZ2ORqpI/1JU87VzJKk0lm3SVjLlU8rBrJZ2GSkY8K/EJqiQuuBJTQSX7ikVlJRVrK/HuqaStv5L1A5W4DlZSO1LJSxOVbJisxDpXyYK44lQlR05XcupMJZGGKn40VnFtXhVD+VU8UFBFXGEVH4s8qvhNPFVUJf+HKt4RVFRxa3UV6SuquLCqirvXVfHThir86qoYE581VKE0VbG2pYqQ9ir5X1TxSk8VR/uqiNpRxeO7q9h9pIqF/0dxXYBVlbwPHFcRxc51dXVdO1bXWHXDFr4qNt0IIijmYoIKEpfLpbs7RREUBaSlUwWxOwB701p/u6v+3//j83nmnDnzvjNzuJ6ZqdFhcL0OteJggw5TGnXwa9JhUbMOF1t1OHpZB/PrOpy/oYPDTR28bsvYeuny8QtdCpbosnWpLo+1dAmTVezv5bqcWKFLhbYuoQa6mBvrMnyTLs420tZVlwvuuhz10MVSpctEX11+99dlZIguBom6TKjS5YbwrtZlfo0uv4mkWl1063RRq9flnLBv0OWrRl0uitnNunSIiAu6aF/U5R+RfUmXxVd10bihy+hbuvT6qIuyix4/ddXjpYjvpscGNT26dtcjT2xR12N4Dz2ahUtPPWZq6NEuVvTW43/iZB89BvbTw3+gHn8O0pO/tR6G38r9Yj0WL5E6kbZU6pbpoaGpR4nYpaXHN+hxRXgu1+PHFXq8EPEr9VivLX2vkr7FltXS9xrpW7islb7XSd8ifL0eKzfoka2jx0ZdPe4a6LHUSI+fLfVw26zHwv162LlKrJvEChd3PWZ5SKyIUEispx7/iGylHlZeegxW6cmeWo+pPnqcD9RjT5AeN4L18IjW42y85EiUHEnSf7LkEFbpejge0+NUlR6bqvUYWqNHvThUq8f0Oj0eiJB6PWjQ470Y0KzH7Yt6FN7SY949PZ6L2Pt6dHkoc++qzwuxQU2fr3roc0k80dDnU299zvTRp6mfPisH6fOPeD9cnxMj9LnztT4O4/XZvESfYUuljXBeps8MTX0ei3AtiUFiRM5yfaxX6DNkpT71wklbn2mr9HkgQlbrwxp9stbqY7lOn4Hr9Tm4QZ+7Ovos09PHz0T6sZRxuOrLflIfFw99Zin06RCRnvqsUurznzjtpY+NSp8vvPU54iPj8JVxiJX+0meQPtND9BkUKX3E6/MuRZ/x1frcED41+iys1ecPkVqnj2G9PhoN+rIX02dckz4pF/Xp2aLPb1f0Mbgm19f16XFPn1dqBiR2N6CohwE7ehowWsOAn3oboNdX6voZsPMLA34dbsAiTQMyVhuwVMeAo0cN6OZjwM/hBuhHGtAzyoDd0QZcizGgPNEA20oDLlQZyP8fA0Y2GqBz0YDulwz485YB5+8aYP7YANNehrJWGHJigCHRIw3J+9qQr74xpEW4jzEkTsuQDRiyfYUhSm1D/DYYEmxkCMaGrHAypFRlyDgfQ9bEGNJ6zpDx5YbcEL7nDVlcYchrcazSELMqQ/pXG1ItDtYY8m2tIQ9EaJ3kqTfkH3GqwRCbRkOGNRnSLI42GzL7giFPRNcWQwrEtlZDlt025LsHhoz+aIjXJ0Pmfzbkd5HaxQijrkb07mbEebFXzYhJ3Y24IwLVjdDsYcR7kdXTiI0aRtT3MuJIbyNm9jGiQ+T1N2LkQCMchhlRN8qIR7ONsJtnxIgfjPBdbMSSJUa8EZlLjTBfZsQATSNqhKOWEdOR9iJ8uRHaK4z4T+SulHhtiV9lhPtqI16sMUJvnRG7NxjhZCQxxkbEHDVinasRXd2MOCe2uxsx2sOIK0KlMGKBpxF/iDSlESZeRvRVGVEppvoYcV/842fEKX8j5gQbURwmY4uWscUYMTBWxlAu/VcY0VJphEeVEa+qjUiqMcKg1giNOiPKxJ56IyY2yPtpNOJksxHOl4zo1mbEX9dlfHeMsHxvxOEPRkT9Y0SX/2Rsn4z4s4sx6V2NMe1mTJWaMQe7G/OtujF2vYzl/GBMwghjqucb82ihMeGLjFm12JiP4uwSY7YsNWbkMmM5UxjjqWnMz1rG/CZSMcZouTF9VhhTKfavNGaqtjH3RegqY1auNuZfkbvGGNu1xoxYZ8wl4bFe+txgTC89Y/bqGzPR2pgPNsa8P2yMy1Fjvnc15pmIczNGx90YdQ9jisVuhTHjPY25KfyVxizzMuadyFIZY+VtzBAfYxqFi6/k8DOW86bEBxjTPVDixbhgiQmVtuHGzI6S+ljJGWdM6XljHCpkHJXG3BGBVcZoVcuYRE6NMTa1xgyrM+aCcKs3Zl6DMS9FYqMx+k3GTLpozPIWY15dlXnfNkbts4yxqwl+3UxYqmZCVncTrNRNGNrDhKM9TWS/asL/Bpjww1ATVo404cwoE7Z8bcLl0SaYjjNh3zITQrWkboUJ81eZkL5a6teYELXBhLU6JnTVNeG6vgkJ5iYo7Ey45mDCaVcTfleYUO1lwrsgE0JiTdCvNaG8TnI1mnC22YT6NhNmXTUh7poJJTckl4Yp2f1NuTjQlF8Hm1L1hSmRw01ZO8KUsaNM+XKsKT+ONyVlgik/LzdlirUpId6m/OdjSr9yU2rEofOmzKgwpVPEVJqyocoU9WpTSoRDjbSvk/b1pnzdZMpV4d1sKud8U1SPTHn51JTmf0wx/mRK38+mOHUxo6OrGTHdzGQdMuNuDzPcB5lR9pUZ339nhtVSM75YZsaPWmby+zOT358ZtSvMmKVtRtwqM8rXmMmabEaKlRkzNpsR62pGD3czpijMeCBWK80Y520GvmaMDJCYEjMenjcjosKMNZVmdK0y412zGcMvmaF71wz1rubs6WbOfTVzuvQw55aGOVf7mePb3xzlEHOuf2/Om5/NGbbQnItCscicnxeb84fIWGKOxVJzBi8zp1Ec1TRnnpY5r0QK5hgvN6f/CnMZvzmHV5rLHMx5JhJWmdNrjTmV4uBac6avM5e9hjkbNpjT1dCclabm5JlJnbM5MS5Sf9QcdVdzysReN3OmuJvzUER4mLNGYU43T3OKxC9KcyZ6mXNXaHubs8PXnLF+5gT6m7M8wJx/xd+h5rTEmjM/3pzMBIkvk9hyiT0vcRXmhFZKbJU5n0VBtTk7a8wZV2suZzNzvmkyR+uCOW+vm/PXHXPK/zVn/WcZWxcL9na14GE3C7qpW+DQw4L7PS1Y3cuCwt4WjB5pwY9LLUhfZoG5pgW/Lrfg6CoLBqyzoF7M2WDBS9FfzwJDcwuZpwWlPhZM8bMg0t9C9kgiXPLGWDA51oIHoijTgq6VUopfqiyYVC19XrQg/JLUtcp1mwVT31qw4V8LYj5boNPFkvKulkxTs6RdTNew5GBfS2YMtmTml5ZUf2XJz0ssZQ9pKeuIJZc0LVmAJdkbLGnTteS6uSValtJeYUk/P0s551gyINiSoyES22zJjzcsGTV8Iyu/2cgnsWbCRhYv3cg7kbNsI7aaG/Fjo/x25dmGjQyy2oib9UY2bt5IqmIjf6o2ci1I2gTLdZPEtmxk/I2N7L2zkWePNpL0eCPG7RuZOdyKS2OsGL7QisvCe5EVSxdb8bc4vcRK9v9WfLPMipsiSNOKlVpWTFphRb/1VtSJayZW/GdmRR9nK+YcteKVSHO1wtzNiiHuVnImsELhYcWRcCtOxlnRs8yKCjHzvBVJFVYMqLKiQbhVW/FnjRXHa60IuSh5rkvsLSts71mR8Vn67mnNhSHW+C2yRmuxNf+KnUutubfMmmcrrDloLKWJNe4W1oz2tKaLyhrLYGv0yqzlm2PN3AprfhMfaq0Z1yDtLltzVm0T4T02YTN6k+yFNnF64SbGLN5EyJJNqC3bxMp1m4jX3cQns01MsdzEB/dNzPbZRKrvJsz9NrEtWMqKTRy6sQnV3U009rLBvbcN3QbZcHqEDWu/tuHcHBu0l9hwZ7UN6utsSNOxIdrEhh8sbDhuacOmjTaMtLJhxSYbPou9m23otLVh4FYbFmyz4dR2G27vtGGQjw2+UTZoRUvOGBveJNuQnWKDXaoNt9JsmHnchiGVNuyotcH0mg297tuwpOtmVvXfTL9RmzmxcDPe7pspK9/MsOrNXBYNVzZz6vpm7t7cTPf2zfQYYEuluD7UlpcjbPH72pY3i20JNLOlm4UtA31s2RkgdaW2bC23Zex5W+6KDY22vL5gS0SrLVuu2zLuky0l2GGpbccfG+1YetQOU4Ud3ko7pvvYcSDYjp5JdnzVYMfhC3aoOuxw/2THnl5bWDFgC2u/3MK9r7fQd8wWUmdsYZr2FjbpbeGm/hb0LbeQ7LqFMN8tbA/ewqDwLTyP2cKIeIlJl/vqLVg1bWH4/S2c6LWVhv5i7FaKVm+Vs/JWNiZsRaNiK36NW0nra4/rYHs6h9kzbbU9f+vZ08PcHns3e/70sYcQewxj7Pnrhj1qD+3p3WcbWuO3obF8G7Vi4cpt3Fq3jV8NtxFvuw29o9vYd3ub/Ga3EfNgG9pDt2M1ajue2ts5uGY7adu28ypoO8eDtzMkYjt/x26nuWI7G5u287l1O5Ovb0fnznb6/r2dKZ+383b4Dj7q7CDHYAc/Be7gnegRuwPzmh0Mr91BQI+drO65k+oRO7HV30m+x05OKHdyw3cnk6J3khyzk671O6kQl67tZPHtnXIm24VX/13M+mIXuQt2MXbpLlxX7+Kv9buY57uL12JawC7a03dR1Gs30/vvZsvA3UR9sZvA4btZt3I3VwN2Uxa5m49Nuxl3fTfHJ/zCd5a/0Mf/F2bG/sJvIvP8L0Q2/ILb1V8IGeiA+wgHHL9x4I/xDpxe7cDkDQ6YuTkwwt0BI4UDA1UOtAploAO/JTrwd60DcxscONvoQFaLA3dvOzBefQ9DV+1BabSHSvM9OFvtYd6WPVxV7eF11h4Gt+1h/Y09rLq3h+3qe7HX2MuzXnu5P3wvapp7qdDeK2fxvRQZ7KXAbC+7tu8lWbVX9oF7+cZnLw/FyNC93IreS2TSXrQb9qLRuJceLXtRXtlL92t7qRWF/faxf/w+vl+4j78MhOU+9thIXdA+3ift47/KfZRV7WNhzT5Mx+xnj9F+5pjt54DFfuZZ7ifAaz8D/PYT7L+f8ND9GIbt52bUflkf9/O/hv0cbtrPv837mdr9ANN7HmDcsgM4Gh5ggekBPlkcYJnVAV56HuCk8gCzfA/wNuAANbEHaEg4wNrUAzjVH2BF14Os73mQ2/0Pcn/QQepN5N7yIAM2HmS47UECPOXa6yCXhb73Qb6LPsii+oNUNhyke/NBtC8eZF2rPLtykKhrB2WP58jZFY7sW+nIgjWOGBg7MsrckU2Wjvzi4chrhaOcER3pEeDIyQRHvit15L8qR55fc2TuHUcO3XNE1e7Iqg5H1n52JKSrE/rdnPhCzYmb4kEPJ5J7OmGj4cSEXk5k9nbi+wFOvBX/DXbi7jdO7Ndy4gNOdNF2Is/ciZKNTrx0cCLR0wlrpRPjvJzoFN/6OPGrOOXrxDt/JwoDnHAPceJRvBOni534stGJ2yKuSeJbnNh92YmCK04EaxziUb9D2A44xIuBh/AeeYjPmoeYsOEQS90P0U95iGHeh7D0PURb1SH6Xzsk385D/Kl2mAPqh1HvfZh1fQ8zYchhGHUY58WHCeUwuzce5rPyMBsDD+MXe5hjNYf5o+4wZm2HmalxRNbgIxSMOMKz5Ud4o32Ez2uO0OR8hMGuR7D3PMJ05RF+8j7Cf6LC5wjL/Y6g4X+EzSlHmJNxhOr6I6xqPMLlJqlrOUKLmjOJPZ3lXTrzSx9n5vR15r1YP9gZiy+c+V3LWc6tzlSsdGaSjjPqxs7MsnZGw92ZYZ7OPFc5U+LnjE6wM0XRziyJdeZaojP2uc7cu+5Mr4fOXBRBPV2w6ePCD6NcWKDjQqShC6/NXJizX+rcXVjh6UJvpQstItTLBSOVC195u/BApPq4sMXXhW/9XPhdHAxw4UqoC8ciXTgc60JeuQsDalwYU+/C8QYXdja6MKvJhbfC+YILSy+60P2SC+U3XVA9cWGb2lFu9DnK3EFHOTvqKLmrj3LX8ihlyqPUhx5ldOpRrt88Su/HR3mv4Yr9IFcGjXelfo0rr3Rd+WDvSqGLK4HurgxXuHJfbFG6Ms3LFX8/V3T9XbkT4MqtKFdupLhinebKvmOuXKlwJavGlTl1rpTXu/J9qyvvb7vidteVne2urFJzo393Nzx7uhEz1I2cUW7cGOdG3Hg3PgrrCW5sXenGow1uZNu64WXvRrqrGyHubrwVxR5ujFK4kenpRi+lG7/4usm+zg3DVDdmHXPjQL4bCwrcyKhwo2elG9vFJRFa5YZJtRul4usaN9xEh1hR6yZ7LDf61LmxW8ypd8OiwY3zYmyjjKFJxnTRjXUtbuSKg61u/HHFjZMP3djY7kaVmNDhJmu2Gy/F2k43Bj9x45aY/9SNBPH7cze+fOnGmLdu6H12434Xd2aquRMi3oqv1d0Z19udG33dmTTGnaHj3HEUvaa6M2a6O09Fr/nu/KbpziHc2b3GHYt17gzScefOJnfUNrvTJKbbunN0izuX7d2J3ObOqZ3uTHWQHI7uvHN3p9TDndEKdzrFSk93soSD0p0YL3deebuz3sedM8LJ153xye4sTJOcGe54Zbsz5JQ7oyrcWV7pzr/V0rbOnX6X3PkwxIMPkzwwnuFB1iwPJizwYOZSD9mXezBylQdxWzzY7+pBopsH3dw9aBJvPDxkjfOgRHzt6UGn0FZ6yPfbg71eHpzw96BvgAexgR54J3rwRbIHPVM92C4i0jywSPegQtzN9GDxcQ8WnfZgxhkPxuR5cCpf+jnvwdsKD7KrPdhXI33XemBX50GjMGqQPhs9SHgkZaf099SDoBfS/xsPBnVTcEAsVFOQLC50VxCqrmCNhoIegxVcHqOgZpyC+JkKLi5WELZEIWuRAi/xQqzTVHBGDNVS4CTuiaUoSBM9lyvYIVrE9ysURArLlQq8tRX8KnRWKfhytYIjQl9HwXMrBWutJc8mBXfFEhvJI3puVrBdtIjvbSWP+J+wtFNQJSZukXxCZ6uCfPGlvYLd2xXU7VRw6bACTTcFvdwV7BJtYp6Hghjxn7BWKKgVf3jKGJQKRnop6BArVAr6eyvYK/YnKbgptqbI+xEzU+UdiffCLE3BeXEmQ0FGpoKdx+WdiRWnFHx3VkGXKgWN4m21ApMaBWXCs1bBMxHZpODxJQXNjxWM7ZT3Kc48UWDwq8y9iyeTu3viJ/oM8sRyoidVwn2ZJ3e0PNFe48nAtZ503ebJeldPDrt5ouXuKeuwJz8pPOni6UmjOOvtyTU/T74M9cQh3JPxMZ5cSPJkQqon3kI3zZMR6Z5kZXiSlOmJ/XFPwk94ci7bE6cqT5ZVe7KrxpPgeumnSfpr8WTuY08+itcdnjx45ondK08qfvNE2U3JcXUlhX2VDB6g5KBIG6hk3mAln4TNECXThipxHK9kwzQl/WcoMV+kZMJiJT7iN6G3RMk5MXKpElfRKbSXKeW8q2SQppID4o5YrCW5RU+U7BSXxbzlSmLEJ9GwQvpaqSRYmGorKRdjVynxEnmrlTivUZK1VsnC9Uq+MVDibqXkqVhtreS0GLJJKb9DJffEMhslGaL3ZiW/iKviJ1ul7PeVdLVTYidmbFESJv4WFluVVIqJ9jIv8bvQ2ybvRazaoWTXbiUVe5VMd1Zy1E1Jh1jpriRbDPSQOYrbYrFC5ih6esocxWUxTylzFNNVMjfxTph6KzkvCnwln5/EBkh9qPSRqOSrFHlvafK3EHfEknQl6WJXhozxhJIplTL/aiWe4rk4W6NkWK2Mo03exV0lWx8pmfVYKd99Jf4d0u6JkiPPlDwSC18qWd7Fiyxxq6sXi7p5kSp6qHmxQ1wW87p7ESMa1b1438ML855eVH/jxV9jvPhmnBcvxPrxXpwVX07wYsVELwZM8uKP77xQzPRi2GzJNc+LVk3Jo+XFXB0vXPZ6ccrNi/vuXmR6eNGgkrwZXgzM9mJUoRfjar34X6sXxle8eHDTi5GdXqx54kX/5zKGT16UdFWxR0PF//qpGDdIhe5gFX+OUTFmnIoN41V0TlCxaqKK4Jkq/pitovh7FRcWqYhYrMJ6iYo68e1SFUHirTBbpqJCTNBU4SP+EAZaEidGo5IvoYoXIm+5Cu2VKgZrq3ASmqtU7F2tYuEaFT3XSm4dFdN0VXxjqCJho4puVirsxSXxvbWKKPFR2GxS0SCm26gIFX8Li80qJtuq+EuU2akYu0WFl/hVjLRXsWabiiPbVTwSsXtUNO9V0d9VxW2R5qaS76OK3eKqsFeomOOpolGpYoaXiineKnaFq1ifLONPVXFKOKVJbIbEZUqM+F+2jKdKxlCjwl+o6lQU1at43qCitU2F1mMV6R0qfulUcfmpioF/S0wXbzZ29aZWTO3mzVtRoeaNb3dv/hSl6t549fBmlIY37uKZWDfGm46x3miP82bIeG8OiTsTvekz2RsH8fp7b+Yv8yZZ9ND05gctb7riTfAqb4zXevPbOm/srLz511ryb/XGU+nNwABv+gV5szjYm5hIyXXKm9TT3qyv9Sa33pvrrd78dMWbo8+9WfnKm0lqPvio+2DYwwevnj6M6OfD6v4+nFzkw/ElPuxf6sPSZT4cE+laPsze4MNmHR9UVj682uSDro0Pis0St9UHzb0+xLn5sNXdh1lePjSqfDAL8WFSqA9FcT64J/vgckxyXPBhRqsP45748PRvHzo++/BFV1/axRdqvtDfV763vtwXAwb5sucbX9LGiQm+aEz15edZ4ntfti/xJV7TlzhtX7au8yVWR0p9X+w2CTtfvt/iy+fdcr1HHJDrg75cdBcKX+Z4+9LFx5dLQb78kOpLQrrky/Dlymnpp9IXhypf0qt9yaj3pW+TL/vEgTZfsq754vrCl/zfffH4yxe9D778+dmX8i5+mPXwI7iPHzV9/fhnkB8RX/ixe4ofC6b60etbP+5+L8+N/LA09mOerR+X7fy4stWP+dv9+GWHHyNd/dD39ONPlR/vA/yYUORHdankeubHpV/9UP/Tj53ixmtpp+bPrP7+uI31l7XFn3XL/Bmp6U+hlj+/4s+Urf4EibBt/rTu9kfdwZ+d4qr4z8ufO0H+LAv2pz3Mn29i/FGJ0WclT6M/VS3+pKkHUDclgB++C2D/8gAOrQxg1JoAKtYHMM02gN47AijeG8AJ1wD0lAG89w7gO98AugUEkBwYwIGQAMkdwIKUAPbkBXBLHM8PYEBBACvOBbC9OgCH2gAmtwSgdjWA1GvS7rq0uRHAwJsBXOsMQPNZABN+DyDszwCOvZecfwcwfWAgYSJ2cCDbhwSSMzkQ3+mBdJkdSKs4NjeQ5T8E8uOyQC5vCCRZJ5CH+oE8NQxksn0gOATSsSdQ9q+BnM8OJDAnkB/OBOJyLpB1hYEElASiXhGIZWMg91oC+fpKIIufBfLgeSArXgSS9DqQuqFB7JoVRMeSIMauD0JNPwjNTUH8ahvErR1BTN8XRGFmEAtPBdGzJYioG0HcuR3E5IdBdG0PYn9nEMufBJEjvngaxIVXQfT/I4jcP4N48yYIi7dSrx7MURHaK5gzA4IZMTCY+iHBvJgQzNtJwVhMDqZQM5hf1wZTvi6YdL1gRm4LRiH6OQQzfG8wbkJvXzCeQcEExsp1ajDv0iRPejDP8oLxLQjmjWgtCiaiMpgtVcE8rZO89cGMaZCyNRify8FMvxLM5ScynhfBuL4OpuRNMNd7hdA8MIT8L0JYPzqE+qkhBM4Owfr7EHbODaFkVQjRa0Poui4EhW4INgYhnDMNob99CLd+CeHJnhC+OxBCpGj1CuGedwhuviEE+IdATAj/ZoTwPCuE8dkh+IvHZ0LIrAyhT2MI98Xw5hBeiviWEAqvhBB1PYRtN0KouCtxj0OY/SRE/m4h/PUyhPOvQwh+E8LaLqF8UgvFvnsobUK7ZyjDBoTiKp4MC2X16FA+jg1l3rehTJgZyuC5oRybH4rdylDu6ISSZRKKj00oBfah1GwP5fK+UH70CMXAK5TJqlAueodSFh5KfEYoAVmh6OSG8n1eKLeqQxlaG0pTQyg9mkI5eiGUwEuh/C2sW0J5+SiU+7/KeN6GMu3vULZ+CKXfP6F4q4VxrUcYTweE8X5QGIwKw2JOGDPnhhEjKleE8fOqMGYbhtGxI4ybDmEM3RtG6b4wPuwPY4mnxKnC+Ck4jLzQMAkPw0vUhIdhlyplZhhT8sNIOxfGo8IwJlSG8VtdGOENYXwS5y6EkX05DNe2MPSvhKHRHsaKDmnTKW2ehnHoRRhvX4VxsU84P/QN548B4XQdHM52MW94OIu/ketvw8mcFs4JrXD+XBPO0g3hBOuFs2F3OMr9EiMeHQ3nS2U4x3zC2RcUzoywcBoTJTZDchwLR+d4OH2yw1mdE47F6XB8Hodj2R7O/XfhvBwcwTejI5g4M4IxcyPQ+DGCaUsj2LAqgo06cq8XweYtEbSI1K0RONpHsHxfBGmqCH7wj2B1YARD0yL4mBFBZmYEnTkRvM+PQLs8Aq+aCMxrI7hTH8HJtgg+X4vA/k4Eff6JIL9LJPu6R6LRK5KEfpHc6x+J11eR3BkXifrkSE5PiWTmrEhi5kndhkhm6UcSJxo2RdJrVyRJeyJ5tz8S6wORbPaMZL0qkn+8I9Hxj2RyaCQ3UyM5dTySEScimV8bidpNib8byar2SIJ/i8T5z0ieifK/Inn5LhIr9SiSe0SxViMKl0FR7BkdRdK4KHqPj0J/RhTbZ0VxcnYU45dFESjKlkfRbW0Ut4S2ntxbRPGFdRRRNlEo7aK4sCOKvruiuOwQxbE9Ucw4FEWLRxQ/K6JIF4c9o9BVRmHkG0WV6BUSxZ/JUWikRbFPXD0ZhVtOFHero9hYF0WfhiiKGqOIfhTFncdRVPwaxR9/RlH/l7R/E8W7btHYa0Qzo280/46N5uWEaAwnRjN9UjSjpkaz8dto5k6LJmhGNENmR+MqoudE80YrGiuimWwYzSexzSiadKtoyjdFE24TTY5tNCPsovlTmG+JpptDNMn7o3E8EI320WiOeETzVJQropnqKTFCqYrGwjuatX7RtAVEczwwGuuIaJblRtPYEM365mjiLkfjfzWaBddlXE+iKX4WjdHbaNTfR3NILYYnYop6DGHis9jRIwbNnjE09orBvn8MXw6MYf7kGFZMj2HXnBhuix1aMWgRg9fyGK7rx7DMIoZtm2MYbhdDu30M67fF0OEg5R55tj+Gv1xi6OsWw3ZFDKqAGEZFxGAVGYNrbgwP82IYVxDDP+KH5hg2tcWQcSWG/JsxzNOIZfCgWFRjY0kbH0v0pFjZb8aiPSUW229jKZ4Vi9uSWOKXxaKhGcuIlbHorYnFRD+W2QaxaJrGYmUeyzC7WMK3x3LUIZY1+2O5djAWd0Uspp6xhHnHMjM4lpyIWCpjY2lMjaVfuuTPiuXESWmXHUtZbiyfy2JxuRTLyOuxzLgTS3q73HfI9ZNYHj6NpehZLCHPY/kotr2Qvl9Km99ima8Wh4l6HLViVo84SjTi+NwrjjN94lgxLI6CsXEEjovj6vg4lkyII1sMnxiHp/hLWE6Ko8e0OIznxrH+xzh0NeP4VisONeK4J7SXx3FTL44Oszie28Xx3dY4cnfGEa6Iw1YVx/z0OIZkxJFYEIfqfBzWFXHUVcdxrCWO79vimPMwjpj2OCY+iYNncax7HYdDt3iCusfzrF8848fH82J6PP/OjWeKZjwricd8bTxxOvG028TTzS6eeo94+kTHcz4mns9n4qm7Es+Sx/GMaI/njbDuiOeSmN8ZT6YY+iQed/G7MH8aT8LLeHq/imf3X/GMexPPrK4JdHZLQFctgfNiWvcEooW6egJ7xboeCRT0SuC/3gm8GZjAjnEJ3BYrxieQJ8ZMSOAfcW1iAssmJXB5SgKLpibg+W0CpT9Km0UJjFqWwHASeC2slidwUaStSqBMN4HuDgny7UhgkGcC0/0TuJCawE9pCWQIt/QEfhNmGQnMO5ZAqjA+nsD3JxI4nJXAM2FwMgHHHJmD6HIuga+qEngnbKoTaBWLahLIEl/WJqAUr0Vzo+RoTaDvZYlvS6D31QTuPExgeUcCmk8TyBV2z2Uur2TcvyXg/iaBR+qJrO+RyNpeiYT2S8R+aCJnvkjEb1giym8S+WtcIpkTEsmYnIj51EQaxdO5icT/kIjG/ER0FiTycGkin7UTub02ka2GibzZLO32JVLrnEjP4ERiQhMpSUhk16lEVp1OZNtF6adV2j5ORKs9kdEdifiL/4nrnVL3ROqeyvNnUr6Q8qXU/78/E9F8K3UfpH3XJP4R9t2S0FJL4oz4prvoncSNPkmMG5dEsPgkdo5PYuWEJArEzklJTJiWxK7pSagtSKJ0idBMYh9Jsk4kUa6dxAy9JAyMkzA0S8LZJon6zUkctUvC1T6J33ckMWR3EpkOSfy1PwmrA0lcEktcpc+gJLqEJdEjKQmd5CTOi9iUJDRSkzgoOoVeWhKVYkZ6EvGiV0YSjkL/WBJV4tDxJJ4JwxNJzM5KIkn0O5nEEVGXncS83CQG5ydhUZDE0MIkvCuTeC9sq5JYWp2Eb00SH8S12iRy65Lwr09iTJPM+1ISe64m0fN2Et8/TqJ/u8xNvBQmHUmYPU2iUaQ/S+KP50lk/5nE4+7JTOuRjEbPZJL6JvPFsGQYm8zYccl8FLfHJ8t7TSZ0YjL3JiUzeUoyK1Yk89wgGU/LZL7enIyf+J84Z5/MhG3J3N+ezKNdyQw4mMxoj2RuKpLRDUjmbmoyC/KS8S2U++pkauuScWlI5pUYfimZrW3JTLyRTN2DZPneJPPbo2SaHifT0pnMiKfJzH4n7d8nE6eRwpUhKdSOSaFpfArHJqRgPSmFv6ekULcqhVM6KTw3T+G4dQpd7FMYvj+FzQdS2OKdQvfAFFzDUyhNSqFnSgoHxROhn5pCtZidlkKScElP4ZVoykjhdWYKrcdTWHwiBd+sFF7mp3D3fApFFSlMrkwhUqhXpdAudKtTqBCHa1MwrkuhXqTXpzC4IYVLjSm8b5YxtEndDYl9JHGPU9gv2oVuewoJHSl4PEth0YsUYrukYtgtlRS1VI52T8VCPZUL4niPVLx6ppLbK5Xu/VMZMFaei+ZxqWyemMroyancmZLK42mpZMxKpWJzKgr7VF6LTdtSuSyWbE/lrwOpWB9MJccxlVuHpI2HtBGtilS2eaXydWgq/qJ7ZCo7klP5PS8Vy/xU9jakcrctFeP2VNI7Usl7k0qVWhrJ3dPIGJTGxHFpeM5Jw3F+Gh2koTJI493GNGyt0nhgk8anHWnUO6SRvieNVlUa//mkYR2XRnFSGk9T0piblsaQ9DQ8xF9idGYa83LSOFaVxtvqNMbWpTG+NY1QUdGWxu/30xj5KI2Al2l8FPdepVH+Po3Goeloj0unSDyZkM79aenM1E5nvkU6PTalc0A8EXM3pzPENp3gren8b3c6yxzTGRWczqeUdJqPSfvMdOxPpKN5Jp24a+mcuJnO1UfphLano9Ulg4gxGRwYm0Gn0JqUwd4pGWyYlcHzlRl4r87grUkGyfuk7lAGD1wz2O2VwXeRGaxLy6AlP4NBrRnUv8hgZJdjXFI/xozex5g8/hg/rjgme9hjNNkdQ8PlGHfdjzEs9BgxEcfoFXkMq8RjTLtyjJZrxzh9/RhHnxyjpEsmqRqZKHplUtAnkxlDMsmfk4nZxkw+WWeSdSCTkQcz+U/cd8wk+VAmrw9nMtNTroVjeCYmEZk0iQfRmczOyORwQSanCjM5Vp8pZ71MfmrLxP1GJkMeZ7LnRSb6LzO5/Vsm1d2P822v47KWHmfAuuN8NjhOhNVx7B2PYxB6nEujT9Bn1gnM5p1g74YTvLA5wbT9J7h68ATpqhPkxJ7gY9IJlPUnuH7hBI43TrDo1gnaH5zA6v0JNP+W+hFZ/PJTlpxjs5i5IovBK7PYqp1FkW4WoVuyOLUti/r9Wfx0IEvmmYWecxYbPLMY5pVFpXcW5eFZ2KZlyZk2ixXZWRSUZbH0URYtb7I43OMkv4r8gSeJ+fok2nNP8l7zJCnLT/Kv0UnivU7ipjqJh99JtoefxD/pJG0FJymrPsn9ppN8vnySv387SfWbk+R1z8a1dzYP5maT+UM2ixZn04tsvjLI5sK+bF4dzKbVUZ4psxntm01SZDaDorIZUyRtmrIJvZTNi5Zshv+Rzdn32Xz7bzZrP2VT2y2HvqNzmDsxh/tzc6iel8Op+Tk8WJ7Dr+tyuKWXwyyDHAba5BDgmMNh5xwcfXKw8JV2GTlMzcpha3YO7bk58h3L4XVRDkGXchh1J4feD3Nkfc6h9kkOO//Kodu7HNQHnML3y1N8N/0UfX84xfrlp+j3yylKDp/ihfsp3JWnuON1ipi0U7x6cIrEx6dkT3aaCeqniRI3e57miyGn6Tn2NFennUZf8zTztU4TzmkOLz+NSu802qanKbM5zazNpzkUeprJ2ac5nnuabwtOs7r+NJMunqbfpdM8uHmae+q5+EzIxWBuLo3i9LxcIn/IZe/qXJauzcXBJJdftuSyfmcuiw7mEu2Yy0sXKZW5vPHK5Y4qFzW/XDZE5nIhKZeTGblcysllV0UuC6tyMW7JZdsVuW7PZXxHLq87c4l4n0vyZ8nd9QzH+p3hl6Fn6D/8DFGaZ/Bfe4Yu687wzugMT+3OcPzgGUY6nuG2/xnUg8/wKOkMBslnWJhyhlxRV32GiNoz/FV3hsCWM9zvOEP1izPMenuGdJHX7SwLe54lRuMs73qd5caIs3Qdd5Zhk86yYNFZgozPstz2LN4OZ+k4eBYTx7NMPXSWBPFIeZZJ3mdpiDjL+KizRItxKWfRTT9Lbd5Z7ladpab6LL3qpGyQslnKi2fZcv0sY2+d5U3HWbZ2niXq17P0+e0s8/88yymx/cNZFnXP44w42yuPKQPy6BiWx7LheXw5NY8u3+bxQqyYnkfZ7DxuzM/DwCCPAcbS1jwPk415+G7J4/nWPKqc8rjvnke0Zx7vlXk89MpjbUoeleLYI7nuzMOtRz47xubTNC6ftmX5zNLK5+aKfCasz6d+k5Sb83Hdn89Cx3w0nfMZpcinMjIfZWI+L9PzuZuVz+nsfPbl53OlIJ/ZhfmMLMonWBwuzse2JJ/bYn1pPj+V5fOoIp+p1fkMqcnno3hWm8/ea/lYXM9nxY18SsVXtyTuTj75j/M59iyfq++k3w/5hIgj/8vHT62A6+oFBA4pwGloAdu/KuDStAK8fy5gAAVsNCrAxayAmG0FPDpYIN/dAra5FzDFs4B9XgU8F5aqAq6IlrwCtPILUCss4DexuaiAD2VyXV1ATW0BP9XJfUMBaTekr1sFpD8u4PTTAnT/LUD1qQCN7ud4I/b3Psfcfuf49YtzpI0+x4Zx55gw4RwDJp6j37Jz6Kw6x0P9c/xofo4ttuf42fEcX3ie46vkczSkncPn2Dl088/hXHOOG83nGHb7HLEPzrHj6Tm6dSskV72QVb0L8ZhQyKwphWz4vhDXZYUYaRVyUfz/v7TlhXRfWUjSmkL26hcSuFnubQvZYldIw5ZCJu4uJE5k7yvk+KFCtI4WkuFaiLN7IQ88CjFQFNIslngW8qVXIYdUhbwKKOSHyELGRRXSP7qQJzGFtCQXEppWiEZ6IUfFW/Ewo5CtJwvpllvIlPxCDp4r5FexqbCQmqJCzJoK0bxRyOJ2afOkEJ1nhfz8tpAbHwqJ6VrEKvUi5vUoos/QIjpGFvFuUhFfaRVRuLKIGdpyvUqYF2HiUcRynyLMw4sYE1VEv+gi/icGpBexJrOI2BNFWGcXsSC/iLySItk7FnG0tYhLbUXUvCxiyd9F2P9bhObHIkZ+LuLT4GJmjC8mZEIx+kuLaRZLlxVzTnynWUya+EqrmGDRk2JcxFuxfXkxxiuKaVtbTK5BMZMMi/nSohj7jcXM3FTMKJtiQkWvzcW8Fztti+kQpnbFrNhSTLkYY1+M57Zi8vYVE3CgmK2OxbJPKMbAqZiMw8WMPCI5ROvRYua4FXNCRLlLjEcx/4g9imI2ehZzTaxRFjNRVYyOXzF/R8i4ooqZF1PMgLhilKJrajF2aTKvDJnH8WIOFhTTUFhMflExRuXFWNQUc7upmPpmGc+FYtyvFbOtvZinz4sZ/FsxLe+LGdqlhK5dS7DrVoK+Wgnp6iW49iyhQ6OEj/1K2Ne/hKmDS+gytkTOClI/pYRNM0v4YmkJWzVLuKBVwtcrSviwsoQ2oxJGWJfQblOC6eYSVtqWUOcoOTxK5AxTwnrPErb7lJDlX8Lw8BJao0rwiithWnIJv50rQa+ohG/vyrN7JbjcL2FQh9Q9LSHhjxJ6fCohTq2U8i9K2axZyhJK6b2ylDWrS3luUcoNy1LyrEoZvqmUIKFtV0qFuO5UypfOpUzwKMVHUcqenFLqTpcyrLgU55JSVpaXQm0ppWLjzVJqb5VypKMU0yel3HtdKmfpUm51KWNxtzIKxHdqZdRplOHat4x3Q8roHFrGsBFlqI0t47XYNq6MR8JkfBk5E8uIm1RGtylltHxbxvjvyoiZW8bneWX8/kMZYzTL8NIqY5Z2GZliyeYy+m4p4/bBMr52L+Olokz29iK4jG8ipZ/GMhZcK+PDzTI2PSrD80kZ+5+WsflZGc3PywjsWs6HXuXsmFzOy3nlbKectuXl9Fhdzu+m5WjuLcfDs5zPfuXURJaTGl1OVHI5qpRy3p4oZ9qpcrwLy+lSVC57yHKGdD2Pn3jT7TxXu58nddh5NEedZ/A35/l24nlGzjvP3Z/Oc+Hn88xdfZ4c0XvHeb50P89Nz/MoQs7zKvQ8l6rP87zxPA9vnWfm4Ar6j6pg/ZIK6lZW4GhQgYN/BXOjK7idUUH28QqGna1Ao6aCvbUVfHWngvQXFYz5p4KlXSoZ160Sf7VKrHtUoppQie/0Svi5EqOllVQuq+QnzUrZG1Wyc0MlN3QqydKvpN2+kl0OlVjtqWSvUyUrjlTyyL2SvtWV+DVXottSycT2Sh48reTys0ry/qnE52MlG7tU4TKmij3fV2E4t4qNC6soXVzFyJ1V8r2tYl5AFUdOVuGVV0VTYRVzi6sYfKOK3Y+r+OlJFZHPqgj7XxU3PlbR+KmKberVXBteTcOIarJHVjNxVDWJIuTrahSjq/lP1I+T+0lSP6Oa3j9X81EcnF/NH2LbgmraxfpFkkNMWlpNH02pp5qmDdWc0q2WM0M1ZabVnDarlr1DNaki3KKa/pbVcnat5sOhau4fqcbYuZrLoqdHNTkh1RxJrGZtfjXmt6qZe7carwfVRD+tZsO7alI+VLPrv2ochtfQ+l0NvebU0LS6hhV7apjrXIOzWw1ZXjWMV9Xw0aeGCwE1ZATX4BpWw6OIGk7F1HAkoYYXiTXUpNTQmF/D1MIavi6q4e+SGvaU1rC7roax12vYdruGaQ9qcHlVw/2/awj7WIPXpxoOf65hlVotTkNqCR5Zy8UxtXycVEvnwlq+W1ZL/NpaCgxqWbixlgeHahnoVkujspYxYbV4RNSiFyPP42r5nFTLrpRanlTWcuZ2LWl/1DLyqzq++6mOe4vriKKOaSZ1ZIhAszpO7KrjgKqOiKA6RpfUUVtVh19bHbM76wiaWo/nt/V4zavH7qd6li+op3dcPRFlUtdUT/ndetQe12PwpJ4bf9Zz9b96Ers2MLZfAx5zGni2rIG/nBuYqWiQs2MD5lENdEluIPxcA25FDRwsludiZ4m0FTalDZiUNXBVcL6BCjG/ooFZlQ2kVDWgqG2g7GYDP95q4Kz47nYDx8X4Ow0kihF3JbcYcK8BX6F+v4F/xc6Hkl/YPGpgfXsDTYKOBhZ0NnDvfw0Y/9PAFbHu3wYaRcV/0uenBgK6NuI6oJHoEY0M+aqRQNFrZCMDJjdStamRKzsbsXJqJD+3kZCWRpKeNZL+YxMDDZu4bdbEo61N5Ho3Mc2niYVpTRSJ8Mwm/GubOHG/iZ9eSru3TfK3byJ7WDO/ft3M9InNHBdXFzWzYkkzZ5Y181q7mZ83NhO3qZmaHc00H2pm4tFmFsU0MyG+meDEZvomNeOa3MykkmZiS5t5V9GMdl2zrDOS81kzXUZeoGnsBToXXcB68QWuWF1gpq2Uv1yg3eUCNe4XmJ5xgQnHLpDUcIEfrl9g6ocLeP93gcZJF1k05SIfl11kxaqLaJtd5HfHi9S6XEQ9+iJ/xl5EJ+kiaRkXCS++iFP5RTZXXuTn+oscv3OR0fcuEifePb6I1d8XWf3PRaZ8vkjBgEvYjrxE8dhLZEy4RPmcSwz/+RI77S7xb/wlniVdIjDnEvcaL3Gi8xILercweGILNstaCNncwqGtLXw80sL7zBaeZLVw9HkLYwe00jmilaKxreSNa+Wrya18u0DqVrYSaNzKK8tW/H5p5YR7K4lxrdzPbMWtuJVzDa08u9HK3+qX2d/jMrf7XEZDKdfpl0kvuIzb7cuseXKZ6b9e5s2Hy5zr0cbrL9owH9nGsGltVC1uo3xJG2912qg3byPYvo0eO9qY5NFGkKqNHxPaMCxoY3VRG6Nr2hhS38bu1jbW3GojrrONfs/buPa+jcP9r2Ax7AoXv7rCj2OuMGP5FRyMrmBjdoV1nlfIDrjCibwrqFVc4Xn9FcIeXUGj8wrbf7tCy7srLBt3lYnTruI35yrv5l/l3OGr5Dpf5bjrVRZmXKVUbKu5ypPaq5g3XuVm01UqrlwlqPMqb3+/it3bq5zRuMau8dcwnXaNpfOu8eWKazwxu4at+TUGuV4jSNiEXaMy9RoLMq7hWHuNffXXWPLwmpwrrlM/8jrfTb1O74XXcVp+ncVbrvPztuuYpF1nXvF1csuuM7XqOomN1znYcZ19T67z19Pr6Hy6zn5uMMnnBuP9bxAfeoPghBtcu3+Dy+03mNPjJl9PuMnQ2Tfp9LzJzbSb3Mi4SWPLTZbfuonWo5v8POgWhV/fIn/JLX5wv8WPSuF1i+LwWywpuAVNt7jw8Ba31G7zbvFtPm24TcT+22T43eZC6W3WLL7D7dV3sNG7w1S/O9Ql32F1+h0e5d3hf3V3yHl+h+9e3GGf9V367L7L/dt3Gf7+Ll5T7hH63T2+nHWP2Quk3HqP4fH3iBU/Hr8n+417jL9yj80v7xH/+R5JXe5ToHGf9uH3mTT7Pg3291m17T4PYu9zt/o+uxrv4/vNAz4secDhpQ/QMX3APYsHVDg9YHrUA5ZWPGBN5wMuiS2vHnB80UNmWj1kjvVDZhx9yLUMuS99iEn7Q54/ecijrx/xy6JHfF76iOgVj1iW8oi/Hkrd/x7x37+PmNHjMXf6P+b5t48xW/YYK83H2Gk95uihxyQ2PKbmyWOufn5Mn97tJOm2c8e8nY+b2lm8q51bqnaqYtp5ndKOVp3cN7Yz5mU7z3t3kD60g5FTOhg3tYM1dNAi4u066O3YQbhTBwP9O1hZ1kH5yE5Gf9uJ2tpOgqw7mXCwE8ujnfRRdqKd3En30k4iWjtpvdlJ1bNOlj/v5P8aLruYKusAjLPyhJLrQkCXDBpofiFmuXVhAsl+xzSb04tYytTDaWgzddhITZ2uUYbphbaWTM1UmBayPqbe4I5TjtDmB+Fk5QeQH/3f9/9+v+c9HM77Iprn4nfxPNfPnj1PSbagu1DQPF8g1gtGdgpydguOnRLUtQvuXRToMcHmS4KZ3YLcPsH79wWrBgTKoGDDv4IvHgp+UQWuK2hICBaPCm5k6Hsq6H8m+CRLwSxWqC9RGJ2ikL1I4fxShVC1wpwahe2tCl0xhWePFS7oCjWOQvkThVulKvveUrn+kcq8RpUFX6l0/K7Sc0VFu6pybTCjx0om5krKpspMbiR5FZK7Ycn1iMx8L8m0byRzmyRV30ruHZA8PioZd0JyvlVy+DfJrbjE7pa038x4IY23izXayzT+qdSor9KoXaZRGNWY/rHGkV0alT9rXItr9JsaH4R02gp0dpTrvLZQpyesM7BXZ9EhnQ0dOr29Op6pU/OiQVWFQelig09XGdxpMhhpMVgaN6i+ajDYazDNMfhvyOAl3yA/ZBIqMMmbYXK7zGTlHBP9DZNNB0wKj5m0ZNjZatIfNxlWzUxXWMTftIhUWqyJWGyNWuTXWRSvs7h/0mJzi0XqV4vOBxaTpcUWxyIn26Yj32bSDJu/ZtucXWLTH7Vxm22WveNw8F2HybsdXr/oMP6hQ8x2WOE6fDjGZcI4l4FXXHoqXIrDLj/Uuqysdzn+uUtep8u+EZfTJYnMHk2wJ5zg7LYEG2MJ+DtBjZ5gxxQPq9yjOuwRRD1qd3m81+nR0OXRp3hEX0hyMJTk1TVJ5jcmaY4lWduZ5E8jyYSpQzyqGmJu4xA356Xw9qTY3pSibX+KotEUdZFhkvYwY/1hxmeleXl1mr7jacwzacb8kWZdjk9Tgc+CqM9onc/yL33yW3zsLp/vhI9fFHBuZkBpZUBkbcBnkYCvawOaowGPGgPafgzo/SlgVnvA95cDiq4ENPwf8BzI5g4l</binary>
            </binaryDataArray>
            <binaryDataArray encodedLength="5436">
              <cvParam cvRef="MS" accession="MS:1000521" name="32-bit float" value=""/>
              <cvParam cvRef="MS" accession="MS:1000574" name="zlib compression" value=""/>
              <cvParam cvRef="MS" accession="MS:1000515" name="intensity array" value="" unitCvRef="MS" unitAccession="MS:1000131" unitName="number of counts"/>
              <binary>eJzVXC2XLEkRLYFAIEYgEIgRKxCIEQgEImoOEjE/ADGCH/AEPyAE4sknEE9xUnFWvsNBrEy5cuXKkiuRSDrfZEzduh2RH909uw8Rp6oy4+PGvdnV3VXVvSwiy7KQSbWyn0+mdT/BPPqrM5ZgDLcZ5jaKzZQH97VR38ZSzZGD+egY+/Vy23jBcL8uy7t1x47cKOXi/ApbizfMXr/LunPCPWFOxqrOeK8/7LHnF3Ea+Zgf6444hXx7mnka3q07x2kSvzrjUb0W9y1uIn+tnCTZ14PxVOxhPc57HCUwrVygr3Ft2BPFv+Y8xcnJ3p/s/nFZ/nva/udkTyf7uvBb1uT64mdmehacAvhZT69vi1Fb63VrWhpO68vTYak1ka8njF/PYy2vccLzC4yrnPeS63aj+Eh71KG1FqK1Io051D3CwnqgXw9L1Iu7fgb6YV+BHsw3NXL1cHn9RD16veBxlnPtZzFZbA7mEo2xPubH8RFm20/EiVA+jIn44VgcU5hD7Xp8MBaL9TQ3X6EY89/K/rq/zpOcf2aJNG5pylxxbY8zgfGHdT8nScW2yT621LFMNbw66JOoFnNlPZs2CeLtGGt5erXWgzeutZc7sIf6PvK5/3XXSmXXx7ixY9PaanB/kXYl9/26973JcY3xvrc2WG+bRy49fEoxHpeeXp5/lCMyxt7jaTTfjLFWuD48bj1O1MmpwT7GpwYu1DaK9/xRJ97XTo7FiePx5OBp5VE5P6fhNgc9c33Ej/gYQxSfySfqj3ss++V8wPnPju18cbJfPy7Ln0/2x5P97WT/PNnzyX5/st+d7Fcn+/nJfqgxuZ5vnuvnvoJ1C3B7+iXYjzTJFlPrlM+rn9YXDAXzN+X8Uz83my4KNe/XnZtFjjqEnBCvGWLv1v279FJz36/n+ibKpU5+T1fUjznhnKw9xtu4Svu92MvHmEZ8uc8k5+8Lm9Nnq5aXv4XDM6Vtzy/KyXixV+Tcq+Pl6vXkcVO2mep7uLzeGPMIjh7/kZaZYgRsREOua7Ea+GLuFGDGHBGfHibjOFez77Q4vtXxmZ4Zb4tnzmlxZvj9fwOsxpfK8bOZp09U02Ish6eLF+P1aXa/HjkzPFirVUdpjLcelhltvFxKcd78qIYj8962FZvALzfqYT7Tg2tFvZg2Goz3+sx0jLlQe0/PVh/MTY/jni6Yr6crx21lfz1/7WGPUS17PZgl8sGeme8erpn+b5HP/LiHS/XQxlwxvm65iL8mxcnnYV2cY57Lst+XeILv33bN4Q6u1X7OVfcV8qhTw3zFYmTPwWshUy/RusCYiJdRXbwavfjWfBqI93hqxchADK6XJOfrp1WHOcdank5enlzHNmdOBzhp8eRpxL15+LyaQtuIZ+bE8mXjpH5vtNeB9Z+AM+w70jDCirlMkyRHLOazOGM43lsD2DPWwvxK5vXV4r2FAet7vLHurDPOFx2Weg6Teh57V/e1fu9eSLcs+/dh0zbijscZp+G7g+/qrPvm9NjjDHmxtffxZN9V+1SvHaR6HeFjvY7wUDnYoE7Zf1iPWiMHqP8GtRPsR5wgDw+1/rt638+Ot6rRcz22+qYdHifIl6jGKx8d7sx3k/29DPVOst8bRQ0TxLfWHWNgbQ/+6zneVt4RP7QUjHOeJOc6erq25rFPbx14czx+xk+j5xEr/lle1tUnWPuF9/tqWXbNmQuV82cperxjTxavcjyfef0nqoV+I70mymU1bXwT/zxu8YYTMfX6sxye9q14q2vcI55EcYjfy6fOWAv3Jr4uQvuRzt689VLOw798XJa/nuxfJ/vmZJ9O9u+T/f1k/zjZH072l5N9dbLfPL6cC8s5+2eP+zm6nAs/wPna7oVFtQ9c1PjynMW368t17VIn1zpf1+vb72qNe7ivZuejJ6iLawF1jnCI7M9b2HvTA73W7P6dQt5XDkl3runpobDPmJIzzrpbbcyJ9e3a+N26XxPn52FYG+zNWz+sm/myv82nqs+HquFW7fv15XmaVN/n7XuarZ2Ce5Pz91CvNnPLutr+HWn6tO73p82Me9si35FeXLulJ+qKPEdca5C7Fdfiwgz55BqRsQae4VowHLzt6WTHWzDe6hW52Rp1ik8OYr1cSc5rI3eMx9PP8pT1/ovHF/vtyeTx5Xz3VR1bHl/e93N9zdg6fa5r1z5v3sPreoP6CrVV/O+ZNn8H3yee6uftZziPPsM55A5eK8af9YTHG9SMtE+yf461vuy9Isvx+rRx7/HbWhc4lmg+WkOsmzrj1ufrdXM5fz15OZOTe5Pj8zC4XiI8ieaZC3XmU+Bb6tq5N9W1pXUdvKuG7x94/StDDZXl7DMQ14/0QczIkWlvvLC/yLk+zJv1aHktn8XercfPKEr5o5zRsUAs54yM80TaRzGj+YXGcHxrYDEtRnBjzqgv9EsdvxHbap4nW8eYd/XXiOmS4Djip6U950b9R7jyxm099taANnJ5+yLH10GUy469PrBHrm/7ica5F8aE+ew9xs6tSj6Wn3sSmGO8WCc79VWOn+GRJ6W8yeEqQ7zKOaaW3h6HSsdePGNg83KwFh4WL69SXEvXqCevXuQbGWqFWFvaRz22MHuxPWytHnnc+hCaG6nRq+fVsf08ka+VlzlrxfCcUKzH+0zPUf4ZrtTxa+Xp4RvBM9qrN86cebWS+K/bGew9X5Xj65CPRdr6amfew2F9ZWlrJY5dom+iPnocSWO/xWvUQ0ujqLeedqMao04RN9fWwjl15kZ1m8k/q8MoZwo+CtvsYPdyIT6R43tE2U9yfn2FeZnlp2eInXOzNi39lPyjPB7no70hTqVY5Dfi3dOmV39GV+34zejXqznSp4dpFhdy4/XJ+xGHkY692pHWoz14NXCfMXscevjLduvgmdEYx5S2yL2nI873ePL8uOdIm1beS7Rp1fK0ieK8Hj0dR/QQyuNpP8qJSvu8yPp5Osz2wHGzPERYMC9r5nEU8YHHG9RK0n499bhAPIn8OdbqRfrP9MTzVjvLfl3SthGHM3pivAY+I/1wLPuNYhvhJ8KmjZhRrqLc0ZzCtld/pmeFnlLDr6Vri/9ENUZx9XRp+TIWnlcYV2e+V3+U/x5/VjvBuNcX+rT6Yt49rXv4PC4jfkd65votTvIoPuc5r6g3j0+OEbBeT+gX4WN9oxjbt2cfiv9GMVFfPN7Cazjsd54Jcnh5bLxgKZp8rM+dlHu/D4/L8qfHl+dy5PHl3vB39dmJVO/R2W9F8b9HNofriHO7p/dU7/1+qPf7nuvzGQr5P6w7h/j/Mipxf6hFpl4/44Rnawy/cZYdjkd0GBm/xFDfBGOtGtqZ59yck2NbuWwuQQ7PH3NH+T73B9o8m951PdzDfbYc1MiN/Mah1Sna27pQOa4n8+v1js/lPq37c2Of6vNFVsee67L7TAp1F9qqU6fF6QIY8DlN4wh74bUhcuwT1wNykmTnSyGnxxHjxx5wHbTW01k+6A9/P2DPChgu48P68vJGXBo3Xp+8RlrrAvMl8s/Ew4ilYHwmx0xcpGuUK+rHNChcmlbluaJv4f3kXX3m431ds/jcB2qicn6vVIN6xvl9fS+x14Q9F4q6Mn7O6ZmtAXwm5bm+l9nzRJvsr0OlvFZva3DH/WAehVjExLmYK+TMOMA6jKOFDX0U/LhP9M2yn3vL1v6zobznl88b/6nbcg79oY7bf57h70/wPGpaq1OPcZq/nTtSPY+kmvt53Z8Ns/+xsGciUEOPF6828o/Pg+DvAQ1Tlv59UtZZnfkIm+nd03PEcA0depzI39PKdGWNo54ZG2Py4l5t3WOz7Bx6XF7az4w/6qiGD84tZZ2W59+/g3PqUs+hmxw/12Iuy5c7tV+5gjV6V1+DJa/9Jsz8E2yT+K8T1ADXjQLeJMdnsEc4sroRxzze0jZaR17e1JhnLrHfnt6Rnwzs4zFz38rHPXOcV884LzpliE+Uy6upkCPyEcKTHJ+oj7ewFhezuFo6j+iutG1hjep4/bTwRXk8DUdqvIUeI9z3fC/RZcS3p4Nnkb4/Jpe35OGteBbab8WM6o15EoyzJqP5LtVAwK7ljXlq9WzH1m+v71sY5+Sa6oyN8omxOGZb7t3LNVN/RpcR31ac4eKePT5xLEPfaLfsgWuyJTl+zt8EPm9CfJb+tV6e98ZmsI30NuOfCfOlnHJcpLen/1kO4Nn4x++lXu4eVutzA/802G8eyB9hwX3rSeC4l9d8xOFqVusR3RY5XoOxMY8DccZGdZkd72HtWfETWENP9Xuj/b6vjN+v5+dT69vGGJ/pU3Lab2rL2Cbn18bu6fyB2h5wwpincQYsifJ5/IuTN8qNemM8Y5UgfkRDDwfz3oob0ZxrtPx6Pl4+1Mes4LL/R/lY7b7eL/y+XtN7v+6/YS1rwtYJcsz1WmsBOSm57L6urUW7R/l+Pd7zxd+XWq5ENSJueD0kGE+UKzlx2IvHqYcn8sOco5aErgkQF0IW5W9hN+NY9oviIp1n+kQMrzjW/Xf/nzVcj9fzmSeu28KAWmGccaiwL+Jr2+OGdVHHn/EylpZGPY4LRxv5cXyPr2gsD9S/dA2M5tSGz4j2rTwzOv8YNlp3BPe1uUZ936om+1yiiZBFNfTC/Ndw1cPc84/y93jTG/c5gn+kn0s5vYVvD+Noroj/KKenhQT7qF26oL5Qjlty2urxGr2vxTSDw+ONfTy9RvD06o/UnuXV0zvBXKTZT6GXjaVJ/17fsz3O6jBqXl+9+tzHCNaRsVbdGd8ZTWb8WvlbOPXKuiM5onwKY6YXzmfw0yDHjF0ad+t4fO4Hxzm/0D77Me94nJz5a03l/Psf15jhSOX4/b0XG82LMzfSeyvfTA+eLpFGXiza4mxbfTJmb/5SXhGnXecqemU5XsNXMBtDrCnIK1QDc7W4m+U5yhHh6mFl3L3ano4jml5qyPtnbPDMK+vBtb1eWFsbzx3spmd28qLGvf7FiW/x+/9gvAbeqg7y1qrpYbg1rqiGBHNR/KivdvLcqt9eXItrneTgLXR5i549jS/h6i1x3aKGV++WPf4Y/egV/Udz6vhKsL0F1lvzNKKh15sXi8ezXFt8K87mtYMbeR/ly9Px1lxGnL6FliM1ej6FkyTzzw0L5bAt1uPtDI9RTCuXOnNvrXELS5LjfUwNfDxNuF+R42dUpblR7Tzd3toYx4j2Xh8i8+eGHrYWB1ynx9dIvRnOetgYn1ffyzHT0zX9jubu9TpaTwb4uKV5+WfqR/OmqwzmGbFEuZSOsUaZyxSn4uPo9Xst9kvjOe4WHN6ij1kcb9UH61Z0No038Z+f0gaORLGbHNexQlzUU36D3q6Nu4bvmdhR31v6XdPbrfPM5pArYn9KE8Dr9fAWvfRyznLJPr0Y/Ql6ulXMW9i1OG7Rx624mMmTnBiO/1I0uoSDWexfeq/6BWD40jny8OGYdnyP9j8oa4or</binary>
            </binaryDataArray>
          </binaryDataArrayList>
        </spectrum>
        <spectrum index="7" id="sample=22 period=1 cycle=3 experiment=2" defaultArrayLength="1206">
          <cvParam cvRef="MS" accession="MS:1000511" name="ms level" value="2"/>
          <cvParam cvRef="MS" accession="MS:1000580" name="MSn spectrum" value=""/>
          <cvParam cvRef="MS" accession="MS:1000130" name="positive scan" value=""/>
          <cvParam cvRef="MS" accession="MS:1000128" name="profile spectrum" value=""/>
          <cvParam cvRef="MS" accession="MS:1000505" name="base peak intensity" value="24.0" unitCvRef="MS" unitAccession="MS:1000131" unitName="number of counts"/>
          <cvParam cvRef="MS" accession="MS:1000504" name="base peak m/z" value="424.980340652961" unitCvRef="MS" unitAccession="MS:1000040" unitName="m/z"/>
          <cvParam cvRef="MS" accession="MS:1000285" name="total ion current" value="29.0" unitCvRef="MS" unitAccession="MS:1000131" unitName="number of counts"/>
          <scanList count="1">
            <cvParam cvRef="MS" accession="MS:1000795" name="no combination" value=""/>
            <scan>
              <cvParam cvRef="MS" accession="MS:1000016" name="scan start time" value="5.514033333333" unitCvRef="UO" unitAccession="UO:0000031" unitName="minute"/>
              <scanWindowList count="1">
                <scanWindow>
                  <cvParam cvRef="MS" accession="MS:1000501" name="scan window lower limit" value="100" unitCvRef="MS" unitAccession="MS:1000040" unitName="m/z"/>
                  <cvParam cvRef="MS" accession="MS:1000500" name="scan window upper limit" value="2000" unitCvRef="MS" unitAccession="MS:1000040" unitName="m/z"/>
                </scanWindow>
              </scanWindowList>
            </scan>
          </scanList>
          <precursorList count="1">
            <precursor>
              <selectedIonList count="1">
                <selectedIon>
                  <cvParam cvRef="MS" accession="MS:1000744" name="selected ion m/z" value="877.027170119558" unitCvRef="MS" unitAccession="MS:1000040" unitName="m/z"/>
                </selectedIon>
              </selectedIonList>
              <activation>
                <cvParam cvRef="MS" accession="MS:1000133" name="collision-induced dissociation" value=""/>
              </activation>
            </precursor>
          </precursorList>
          <binaryDataArrayList count="2">
            <binaryDataArray encodedLength="5604">
              <cvParam cvRef="MS" accession="MS:1000521" name="32-bit float" value=""/>
              <cvParam cvRef="MS" accession="MS:1000574" name="zlib compression" value=""/>
              <cvParam cvRef="MS" accession="MS:1000514" name="m/z array" value="" unitCvRef="MS" unitAccession="MS:1000040" unitName="m/z"/>
              <binary>eJwN1nlUk0cXB2BCEkICIQGCIJviLqLV1mKrAjW/WwsqbrgU0dbWqgWlVv0Q2ZOQAIIoINoqVavWBW1dwBVQliAIAQQJiktAVKxVTDVoEUKS7/3jOWe2c2fOzLz3nUkT6qV/ie5IN4nuSheNuydNuf1QKpY8kkqGPJIOdXsk9XJ/JJ0w/JF06qhH0jFeL6QHWl9I3wj00hEivTTP7Y30rPsbaZ3nG2m39xtpia1BqhxihThnFnIkLPDcWQgVW+PsC2sYX1kj+F9rrBRwMZlri9haW7i78NHkbIdpZnvcdBLCOCDEY74DihzFmD/UEbvdnPDQzhkrRM6YapbgR7chsPZ0xaohQ7FB7IFCW0/A3hN9fG942Q9HlsNwhDj7INlmBA56jkKuZDQaXUZjvdsYFIjH4he9LxR2E7Ca5wf+UD/0eExCDGcy7Fwmw5k/Bd+4+ENmnoYmyzQ0cGfghHkGfHwC8HQwAP7mAGRaAjDZOhBKdiB8bQIRaxcIjX0gnIYEYqHjl/Bwmo0Q79kQjp6Nnc5f4WJCMPKGh+BwfwiumkJwhzUHr7hzwBXMwSbOXOjfh2JBXyjOfwiF00AothpDmXlC8YslFOHW81HKno8xxfMhMs5HuMsCbBi+AONdFkHithiRYxfjmCQM093DsMZ1CZKcl2H+kGWIdlqOS17LUSf5GoXicAQND8eSseFYqg1H/bsV8PeIwMTREWDZr0Tnu1WYPuxbWHq/haP5W7SyV0Pt8wO2ua5FsNdaZFutw1PXdWh0X4dZfeuQ47ge7iPXI7tqPda/XY9QUSRuiiPxangkHo6MRExfJDqNkVhuikSzORLBVlGoZEVhOjsKRZwoTLCJwjFeFDz5UcgXREFoH4UfnaOQaYrCz+wN8HHZAI+30SgWbQJrzCbccdqKRV5b4S/ehnnDtiHGJw5OvXHw/C8OR/riMLY/Dn8OxGEhNx5T3sbDzEnAKVECtkoSMcwpCTGjUqDMkmHeBxmc+mVoZxwckGGNUYbxgzJcNMmwzFqOkxw5QvhyRPMVsMlTIMykwBlhKljiVHRlpcI7LxUXB1KxRKBEuKMKNjIVvs9W4bl3Ghp3paE7LR0fPqRDa5vB3IcMpi8DLcYd6NyRhYt5WYgxZWNR+i7I3+9GkGMOXltysDEzF2mDudjvkIcNojz0uOfBl7cH8W57MCpnD7b05WP2h3z8258P9UA+Ng7m46U5Hz9/tQ+30/ahJWsfZnL2Q521H0nsA3htdwDvbAqwUVSAjoQCiHMLkMD5DTWZv6GHdxBjnA4idvtBfH7gEGrOHsISx8NYOeMwHDN+x0nLESitjqKdcxSXuUfhxDoG553HcDruOEISj6PM+QRC005iUvpJLM8+iUspp3Cn7xSemU/h1wOF+OZBIS6ZC/HM/jT8nU7jbOJp3BWcgXXBGegz/sKhrL9gSjiLq/JzGCM+j8LPz+NOyXlsdr6APbsu4ENGEWRHinChvwgHBoqgMBZhw2ARlpiKEGAuwhhLEURWxehiFaOIXYwCTjGibYqRJiqG2bsY/PhiPEwoRqSsGDMUxVi1txg3CopxfONFROy+iKF5F/Et5xIqXS5BtfsSuHsvIfy3S9hsvoTZVpcxhXUZOs5lNGZdhmD5FVxJuoJdKVcQL7uCdfIr8Bm4ghvmK5AJr0Ijv4pl6Vfxo9U1zLK+hj75NajSr6HfvgQjA0sQllgCz5QSCGQlaFWU4JySqe9k6tklWLKvhJmrFCPjS/HvL6UoGijFEWMpdg+WItlUimhzKSIspZhjVYbPWWUYa10GLqcMvYwWmzJkCcrQKCnDftcyrEwsg6usDNN3liFnbxk4qdeR9et1eGWU487OclzcVY7Yo+XoOlMOq5JyXLCU45KoAvPiKvBRQgV8EivglFQBdnIF3jOep1SgXVaBOnkFShUV+DO1AoeUFditqsAPGRW4mVcBx4oKLLVU4CurSmZ9lfBiV+KMoBK77Sux1aES+uRKFKZW4ntDJf6wVGJHSBWMsVWoSajCn0lVUMqqEKWowgJlFcamV8E9owoVYjU2z1RjbpAavglqeCWqwUlWo4/xKkWNDpkaLXI1birUuJqqxp9KNQ6r1EhLVyN6hxqrM9UIy1Jj0i41jLlqtOWrsahIjcclamwyq7HGosZyq2p8zK7GaE41hnKrIbSphhWvGi9sq/GIX40r9tU4LayGnXs1zNJq/LOxGtd+rsah6mqs7GXGmKqZfFaN9byb6Mq9icicGjzsr0GNsQalgzW4YKpBOqsWW9i1+JFTi1XcWoTZ1CLQthbjBbV4KaqFyv4WDO63MCLxFjoVt3Ai4xYmmW8x31od+th12OZYhz+31+EHWR0i5HUISa3DLGUd7DLr0JhTh56cerTuqcf+A/VY1VGPH6drULBVg6RYDWK2axAdp8HaeA2+SdBgWaIG85M0+CpZg6AUDabJNPhIrsE4hQZuSg0cVRrw0zQYSNfAkKHB00wNHmZpULZbg+1GDSJNGnxv1mCFRYNJ3AYM4zWAL2hAm7gBh1IasDGtAa55DWi0bcR3bo1oj22EJq4RN+MbcSGpEX+kNEKpbISU2wSxsAkcURM+UTZhXFoT4o4xjE2YwL8NkcNttLvexrtDt+E4eBsmy23wpjQjNrUZW5XN+EnVjIgdzVie2YzFWc0IyW6GP6sFlfkt8LS0oG/vHcx1bcXMn1sxbUsrvqhrhfBRK6ZO1mLcp1qUfadF8VotVHFapMZrIUvQIjlRi8QkLeKTtYhN0SJGpsVWuRY/K7T4KVWLjUotolRarE/TYm26FmsytPhuhxZLd2mxIFeL4Hwt3E5rYXdei2ijlslTzFizFussWnzPasNq6zas5LRhGa8NCwVteDOzDYei2pCY3Ma8Adpwwfoudgy/i5Exd+GZcBduKXfhmHYXln13oW67i0OseyiwuYdf+ffgNbEdXtsZ8YyEdngnMpIYMoaCoWzHsB3tGPl7OwKM7Qh2vY85Hvfxtf99yLbfhyKBkXgfyuT7UMnuM/f7AQKDH2BP9gMcP/AAxHuIzR8eQW5+hHQrHfI4Oth+pIP4Yx2643V4laiDPkmHt8k6vEvRoU+mw4BcB5NCByulDhyVDrw0HQTpOgzJ0mHoTh08s3UYtkuHCXk6+D7VId2iQ6ZVB/LZHfhveAf6fTowS9aBzdkd2PtLB/gJnRAmdsIxqRMuyZ1wT+nECHknJqR2gnZ0YtXuTmzN78TRw53wN3VinvVj1O58DNb+x4h27cLTSV1YEduFqPguxCR2IT6pCznyLlRkduFVXhcqS5g+2ydIWfcEwpQnmMh9inmCp/CTMU49hdu5Z1hkeYZwq26sZnVjE7sb2zjdUNl0I5vXjXzbbhTwu3FM0I3Tdt0osu9GQEY3ju7txqmk57iW8hxf5j5HtPPfCDD9jZfiF5g69AVit73Ab/EvUJX8AlrZC9QXvMBZ3j/Y7PkPXia9BF/+EhLFS3invsSpnJewM7+EH+sVjtm/gtj1FTRHXuFNbA948T1wTuhhzr4Hs1J6cCajB9ee9eBkfw/+N/ga2ebX2G95jRNWehSx9Ci31kPD1jP/cj2ecfV4a6OHiaeHgK+Hq0CPkXZ6zBTqEeKgR4mrHlOn6TEiRo+PtumxNE6P7+P12JSgR2KiHhlJepTJ9ahT6NGWqscTpR7/qvRYtkuPOUf1iGzSw1/xL9LGvoFL9BuEL3+Lh6vfwj/+LV7bGjDNwQCfKQYsSzJgbbIB/0sxIFVmQJ7cgCMKA86nGlCuNOC2yoCONANepxswmGFgcp4B7lkGjN9pwGfZBny1i4mxm4mRw8TIZWLkGbBnjwEV+wzoPM2UzQbmndmLZutedLJ78S+nF2ZuL4S8XnjZ9mKuXS9W2PciUtiLDFEv+L69mKzsxX9He5nc8A7FTu9Rue899uf/h489+rA9sA8R8X0YNPVB6vgBIVb9+Mm6HzMd+nE3qx+q2/0YVzaAL2RGLJEbkZhqRI7SiD9URlxNM6Ih3YjHGUa832EEP8uIlr1G2NgMotBhEM8dB/HUy4Q0hQnnlSb8M2jCEmszItlmeH5hxsocM9axLcjjWnCDZ4Gf0ILFMgvOKC1wz7RgzC8WeAisSHzHio4HsChXyiLbYBaF5bJooIZFt+tZFFBrTXJHNk0NYlMlY/4XbHrI+HEWm94zFFI2icCm3xjjiU2XGfiSTc2MVbPZxAlmUy5j8VzGOjZNl7GplrFUzqYnjE0KNu1IZdMxJZvWprPp1/1sumhh0ywrDv3D4lCsNYc4bA59GsKh1y0cCpBz6ZyKS/b1XEp2tqHLs2woPtWGjqptqOKRDTWW86ingkd2VTw6wBiv5tE1xpZ6Hh1k21LTl7bUX86nBbV8imEJyMZaQGPZArrKCOYIaIAroIlfCCgPAhpBAipmtH0poPoQpl0loMdpAuqqEtDlmwL6o1FAnzYJSG4R0Ci+HaWK7eh1ux31fmJPPovtKeqGPV2dJaRNENKcxULasknI7KuQqE5IUfVC6ghyoDKpA3XBgSB3oEGFA41QOtCzbAeKkIroRJKIGpNF9C5FRBkyEXnIRXSW0aYQUWSqiAYZOUoRjVSJ6HmmiOKyRDQ1W0Ty3SI6cF1ExypF9J4tpr8CxLRstpg2KMS0qUFM5U1iKuU60lNHR3oV7EiTXJwordmJTApn8qtxphVNzvTE7ExCKwkdY3zOklAT4wdrCQ0wctgSGs2RUCljEVdCfzMSbSQUaCshC19CPfZM20wJFQZKKChIQlazJLSP4SeVUBXja0hISRJ6N0dCRWkSirZ2ob+4Q6glcAhx6odQuNCV4n5zpZ6brvTDUjd60upGm2RDSXJnKBWEupNR5k5qlTvFTPOgwCAP5nw8yFfpQbvyPKjG1pNuXPckRxcvWrnEi9pueVFhoxe1dntRir03RQR703+Msp3etLjBm+xZw0g3bxiNvDWMzrUOo7AmH5Ld86ErdiPpYf1I8kobRe8qR9HTmlGkThpNtZoxFOAwlmxCx9KYw2PpFm8cvbk7jhyGjKcri8dT+9Lx9DHXl55f9KVwtS/VNPhSVrMvfSuYQKwgP1KF+lHlPj/qavYjgdaP9ggn0nXxRJruPpGSPSaSsGkinaRJdNHlI5K4TqbHUyZT4t7JxLo9mT65M5le8qYQXziFwlQf0+Fhn5D19E9oesMnNHnPp3RS5E/6/f4U/bs/Hcc0Wto8jY61TKOwjM/oh72f0R9zZ9CSNTNI1j+DhnnMpN6QmbR4aAAV1gdSX0sgbbEJorzQIMpaHkRft3xBPkNm0Zads+iEs5QOLpRSrseXdH7lbNpcP5uaXYPp3cJgWnU8mN62zqGY7+eSv3kuHRwxj0o08yg2cwEd3rWARrYsoKr2BTTaYSHNd1pI/4UupJi9C6mvdSFlL11MX+0Mo9d3wiitM4zu2C4h22/CyS80gp4wxi2OoCtLI+jB8ggyhUdQ8YoIWrc6gjQbIsg7J4L68iLo5YkICnZYSfVT1tC52jTS9efQN76/UsuaAyRHIV3KKyTzoTJqW3CDKoeX0yteI1X+3ER94laK3nqP/OPbqaqinZ7ZPaQn/zyi64876KDsb3Le8IYOmgy0fWIf/R/ljhgh</binary>
            </binaryDataArray>
            <binaryDataArray encodedLength="444">
              <cvParam cvRef="MS" accession="MS:1000521" name="32-bit float" value=""/>
              <cvParam cvRef="MS" accession="MS:1000574" name="zlib compression" value=""/>
              <cvParam cvRef="MS" accession="MS:1000515" name="intensity array" value="" unitCvRef="MS" unitAccession="MS:1000131" unitName="number of counts"/>
              <binary>eJztVtERgyAMzQgdoSN0g4ZNOopj9JNRGMVRKiepkUJAAcW7frzTUwkv7yVBgOEJIgDl97lrUnH27HMkLD/E+jxtPINhDXrXJAbjckLGv0UuuZ7E3rfU96re9ZKHJl9xvtee19iZvjFekn7g9QflS3Ut5Qm435tv/MCe1LtffoUzj6/d4pldd1MAI87g9WCfc40Af/dK6lyQR8rXM+oOeI8w3chnDOiVyiP0/VadSvSqprGLc1ezNmbCe8JLLTVmn6Na9KK5w9fHOOpMnUr69bQaw6VndIBHyRyqWXc1tMqd1d1443lAtUvn5cobz6ecvg/ludcTwujmt+3FYcLD9Z9xnOk6sHyQ5SCeIS621K+tfIMUtw1o8W9DmvLZRmdCivvK+4PqXeq3nH+jIzhK+5XMsCpcmL98bufOAF/fHubcH9fCeTXzAV7mUQE=</binary>
            </binaryDataArray>
          </binaryDataArrayList>
        </spectrum>
        <spectrum index="8" id="sample=22 period=1 cycle=3 experiment=3" defaultArrayLength="454">
          <cvParam cvRef="MS" accession="MS:1000511" name="ms level" value="2"/>
          <cvParam cvRef="MS" accession="MS:1000580" name="MSn spectrum" value=""/>
          <cvParam cvRef="MS" accession="MS:1000130" name="positive scan" value=""/>
          <cvParam cvRef="MS" accession="MS:1000128" name="profile spectrum" value=""/>
          <cvParam cvRef="MS" accession="MS:1000505" name="base peak intensity" value="13.0" unitCvRef="MS" unitAccession="MS:1000131" unitName="number of counts"/>
          <cvParam cvRef="MS" accession="MS:1000504" name="base peak m/z" value="233.995359484266" unitCvRef="MS" unitAccession="MS:1000040" unitName="m/z"/>
          <cvParam cvRef="MS" accession="MS:1000285" name="total ion current" value="9.0" unitCvRef="MS" unitAccession="MS:1000131" unitName="number of counts"/>
          <scanList count="1">
            <cvParam cvRef="MS" accession="MS:1000795" name="no combination" value=""/>
            <scan>
              <cvParam cvRef="MS" accession="MS:1000016" name="scan start time" value="6.515716666667" unitCvRef="UO" unitAccession="UO:0000031" unitName="minute"/>
              <scanWindowList count="1">
                <scanWindow>
                  <cvParam cvRef="MS" accession="MS:1000501" name="scan window lower limit" value="100" unitCvRef="MS" unitAccession="MS:1000040" unitName="m/z"/>
                  <cvParam cvRef="MS" accession="MS:1000500" name="scan window upper limit" value="2000" unitCvRef="MS" unitAccession="MS:1000040" unitName="m/z"/>
                </scanWindow>
              </scanWindowList>
            </scan>
          </scanList>
          <precursorList count="1">
            <precursor>
              <selectedIonList count="1">
                <selectedIon>
                  <cvParam cvRef="MS" accession="MS:1000744" name="selected ion m/z" value="656.050318431464" unitCvRef="MS" unitAccession="MS:1000040" unitName="m/z"/>
                </selectedIon>
              </selectedIonList>
              <activation>
                <cvParam cvRef="MS" accession="MS:1000133" name="collision-induced dissociation" value=""/>
              </activation>
            </precursor>
          </precursorList>
          <binaryDataArrayList count="2">
            <binaryDataArray encodedLength="2188">
              <cvParam cvRef="MS" accession="MS:1000521" name="32-bit float" value=""/>
              <cvParam cvRef="MS" accession="MS:1000574" name="zlib compression" value=""/>
              <cvParam cvRef="MS" accession="MS:1000514" name="m/z array" value="" unitCvRef="MS" unitAccession="MS:1000040" unitName="m/z"/>
              <binary>eJwN1GlYE/YBx3FJIrkTEhJuhGI8J6gtzqoPsc33b2strvXATp9nqFUiiaw6rEKdExCQW1RAVFSGR/GgYqu2Hq2TroqINIrTuXoQRxUFFakHk8vx4vP+++L3/H4Xest2LPCOLTHiV9s+c6tNqX1im+39xFYX9NQ2yOu5Ldb03LZ66Etb6YuXtoXGPttdvz7bfrMH7X4e1JkldPtK2B0pxTpJykutjO9my/CVy6nXyrmkUtCmVjBBqyRJocbT05ubam9OBZl5rvSjUhJEc8AgHhhCOKwMJU8XSoUplG8DQnF0hbG3O4w7PWEcCRlCmdcwfjEMY5lyBL6qkSRoRnHKOIq/yyP4j08EVd6jsYeOxql/i2fqSLJ0kQQZInFIJhBonMAc3wkcD5gIhig6I6P4bWEUWzqjaO6J4vd9UeS+juL2ACtjJFYypFb+LbMy0tPK3+RWktRW6jVW7L5WRlyz4my1UvXaSoxkMr2yybiU7/DK731alR9SbYymKjgaTUg0K7qnM0HyMeN0MyjwmcEt1SwqtbOI/McsRvfNYoz3bGSGT8jWzWPnmHnMlP+Jm9NiKdTMZ3TXAlQ/fEqKcRGjPBfzr8A4Gjrj4FUcJ7riCO+JY3dvHH6v4ygYYEcisZMstfNYZudTTzs35HZ+VNlxdNipVyxhjWkJ8b5LuOO3hOmqeMoN8Sy5Hc85LweaQAeTyx247jlY2emgqdvBJ70OLvc5mDrASY2Hk4lSJ3vkToKUTrQaJ+u1Tvp0TtwmJ8eCnRh6nHR6LGW5dCmT9EuJMC5lb8BnVBmXERiwjEmK5ZxQLuebNxK5vGUFEWNXMkS2ipsjVuGpSaZJv4a5qhTWeqWQ9iKFQV0p7O9O4c3eFBIlqTxQpTI3M5VKWRpl6jRqleloVqUzPT2dvZnpJKxP5/HqDC7lZOCtzuzfWSZRJZm0l2RRrszmoCyHZwE5nEjJ5dH6XNSduRxW5NGszoPsPHSyfGbo8zG9LuAL3QY8Bm7EkrUJSdFmFnsUMV5SxMGCImqSiknOL6b9VTE9hVsIUW1D6rWNBd7buJ25jVPaMlJNZcQWlhHuuYPGjB2U6ndSuWEnswaWk6wq57qmgu2mCpRJFeSmVrAnv4K/yHfTotrNxeR9eLXso7PxS47qKhlvrOT+nv0otQdo67c/9wAnuw/ik3uov+8rruZ8xT3VYdL3HOazgmqsW6tRb69GoTjC7tKv2ak7yqofjlJjPs4hn+PEbfyW6NyTTO05SYXiNCvST7Mw4zTW9acJyD7Ny8Lvid36PW+ZzhBedYaJ8rNM9j1LUMFZ3r9zlkOqGlqG99P+k6nmnxilOYfXonOUrjuHfsM5HMrzqNad53W/F+nnKc4/j9urlipzLYsKLzBv4wVmrqvj3Yw6spUXecN8ES/fi8yvuEhXVj05xgbeDGmgxv9nKta6SMtwkZjlIiHbxdubXQwvcXFedZlORSPtqkYeaBq5rW/EtPYq4UHXkBZdJ3TDDYIybnLFfIexA5tYbm5iU1kTCy81scvkpsrXzXF/NycD3PwY5KY22M2lQW4uh7i5FupGPsrNoHI30/a7+cDrLvKtd5mvbeblkGaqi5u5vr0Zb/9fufvXe0zJucecovs8CWuhc3ALiQUtbCp5wGDTQz7PfsiNzQ+xq1rJ1LbSsqWVgT5tHMtq48CuNnoyHzMx7zGBF570/2g7w0raWWF8Spr3U74b0kF1SQcO7TOkfs8IKH5GquU5W3Z0Ure9i1el3cRH91Ia0kdgQR9Ju/oY93Mfv+R5iKEWidiBVKyZKRWuApnoaBgozB95ioNquQgplouadxRiXb1ClMm0Qih0YmehTjyK0YtjlXrRXasX/2s0iGlzjGJlqVGcyfAWU31MoqbBLAbk+4kyub+4Mt1f9MzwF47oANHgChK7lMHiz+pg8bkhWBjMwSLmD8HiSHioSJoaKjwWhImzawaLm42Dhb/MIsLlFlHfL15hETFai9iks4gIvUW8F2YRIRaLWDTFIjzeswhHjEU0LraI/8YMFZreESLh1jhRO3e8SBv7tvhoR5RY/fhdkXj8A3EkIVb0Lo8VLX9cIDwOJAvT82RxaesXYtXIdaI1IUM03V8vOo4WCsOr7eLR1T1iWfxe4XIdFKahXwum1Irqb+pE4E9XRHtim6hKbhM9wzuEz+bfxP8BORDWKA==</binary>
            </binaryDataArray>
            <binaryDataArray encodedLength="132">
              <cvParam cvRef="MS" accession="MS:1000521" name="32-bit float" value=""/>
              <cvParam cvRef="MS" accession="MS:1000574" name="zlib compression" value=""/>
              <cvParam cvRef="MS" accession="MS:1000515" name="intensity array" value="" unitCvRef="MS" unitAccession="MS:1000131" unitName="number of counts"/>
              <binary>eJxjYGiwZ6AbZnAYXOaAMdAsBUcGhgVA2sEBwofhAw4Qu7DZh88NuPRQFUPdCHc31F4HatgLNEMAGCYBjhD+AjLCgFKM7CeahuMoHtSYXvFPlXwziPwzWPHQ8D8ACf1KTg==</binary>
            </binaryDataArray>
          </binaryDataArrayList>
        </spectrum>
        <spectrum index="9" id="sample=22 period=1 cycle=4 experiment=1" defaultArrayLength="8825">
          <cvParam cvRef="MS" accession="MS:1000511" name="ms level" value="1"/>
          <cvParam cvRef="MS" accession="MS:1000579" name="MS1 spectrum" value=""/>
          <cvParam cvRef="MS" accession="MS:1000130" name="positive scan" value=""/>
          <cvParam cvRef="MS" accession="MS:1000128" name="profile spectrum" value=""/>
          <cvParam cvRef="MS" accession="MS:1000505" name="base peak intensity" value="75.0" unitCvRef="MS" unitAccession="MS:1000131" unitName="number of counts"/>
          <cvParam cvRef="MS" accession="MS:1000504" name="base peak m/z" value="650.017052191757" unitCvRef="MS" unitAccession="MS:1000040" unitName="m/z"/>
          <cvParam cvRef="MS" accession="MS:1000285" name="total ion current" value="5147.0" unitCvRef="MS" unitAccession="MS:1000131" unitName="number of counts"/>
          <scanList count="1">
            <cvParam cvRef="MS" accession="MS:1000795" name="no combination" value=""/>
            <scan>
              <cvParam cvRef="MS" accession="MS:1000016" name="scan start time" value="6.683216666667" unitCvRef="UO" unitAccession="UO:0000031" unitName="minute"/>
              <scanWindowList count="1">
                <scanWindow>
                  <cvParam cvRef="MS" accession="MS:1000501" name="scan window lower limit" value="500" unitCvRef="MS" unitAccession="MS:1000040" unitName="m/z"/>
                  <cvParam cvRef="MS" accession="MS:1000500" name="scan window upper limit" value="2000" unitCvRef="MS" unitAccession="MS:1000040" unitName="m/z"/>
                </scanWindow>
              </scanWindowList>
            </scan>
          </scanList>
          <binaryDataArrayList count="2">
            <binaryDataArray encodedLength="36792">
              <cvParam cvRef="MS" accession="MS:1000521" name="32-bit float" value=""/>
              <cvParam cvRef="MS" accession="MS:1000574" name="zlib compression" value=""/>
              <cvParam cvRef="MS" accession="MS:1000514" name="m/z array" value="" unitCvRef="MS" unitAccession="MS:1000040" unitName="m/z"/>
              <binary>eJwU13VcG9n38HEgIQJJcHf3FmpAKZoPIRAIECCUdqVrv3X371ZxL1Zf6bpb162CWyml3q67u9Z4zvPH+5WZO/eec2Yycq+L01mj0fms8S3Xs8aP9GeNvxrOGpXuZ41+HmeN2V5njVf7nDUOB541/hB81ugRdtaYESH9m84a7c1njW93nDVOdZ41ftJ11vhH91ljSt9ZY37/WePmbWeNj20/a9yjPWf8WXfO6GQ4Z/RxO2dMcD9nzPY4Z6z0PGfs9DlnHPc/Z0wKPWe0hZ8zajvOGdO6zhkLu88Zb+45Z9zUe864pe+c8dn+c8avtp4zljx4zniT63njgP688bD7eePXHueNZz3PGw3e541RPueNoyHnjX6R5413NZ037mmV/bbzxjPt542/dpw3KrvOGwt6zhtv7DtvPL9DYuguGJ/VXzB+637B6Ol1wRjrfcGY5XPBWOF7wfhE4AXjO0EXjLrwC8aIiAvGHT0XjEN9F4yKrReMLzx8wfi99qIxz3DRWON20bjR46Lxea+Lxv3eF43HfS4aXwi/aDwRedH4U9RFo1PMRePptovGoK6LxqW7Lhrvffii8e1HLxpjnr5orHCaNx7VzBtLguaNj4XNG3f3zBvdts4bY7fNG7c8OG884OyAUutAkIsDT4lDng7c7u3Ao1kO3FLowH9iV5ED0VYHssqlfb0DX29y4JFGBwqaHfBqd6B5swMPbnXg0yEH9ow58NkhB9znpE3EHXHgNZF71IFJYT/mwOfi5uMONJ1wwOOkA/GnHOhydMSsdOSouE/lyGa1I09rHLlf58h+N0fUXo487+3I736OjAQ58lOeI84FjpQWOnJSrC1yJKPEkQqLI27VjnxR68jiax3prHfkyQZHipscuaJZ4rU4EtLmSORmR14Sy3sc+e4hR8r3OaIbdOSzEUceHnckccKRt8ShSUe+nXLkysOO/G/Okf4jjqQfc6TyoiP1Dk7c7uzEBeGrdqJI68QaFyd+FPe7OtGncyLd4ES5mxMPFTqRYHKioMiJ1WYnvhWOJU50iZNlTnxe5cQt1U7ctcmJgAYnnhInm5y4ptmJ38X6FidcW53YJl5tcyK73YlJUdshubudWLjZCa8dTpwYdOK3Iek/7ITLiPQX0aMyRtSOO+E35cTjInXaiQ9EyUEn7Edk/4QTV51y4vwnEuM/J0qVCk6Ka5wV/C42qBTo1Ap2iFiNgtdEnlbBtKhzUfC1uNNVgYNOQZcI1Ct4WiwxKNgvTrsp2OShIN5LwRtixlsBYQoSUPCmmC1UcKlJwffi3iIFSrOCXvF8sUL+VwU2i4JPxE2lCh61KjhWoeCXSgW+jQrSmhTsFZZmqVlc0yI1iw2tCvRtCnaKuHYFr4v8DsktLulU8J24p0tBT7fk6FHQ0q/APKrgqjEFv4p14wpcJhTsmZRznVJwUGyeUXB2TvoekXP9Q8ELSiXLnZV8rlJym1rJBeGvVfKk2O+ixOqq5Ix42KDkqLuSPd5KslAyLuyFSgaLlTSXKtlYqcRgU5JQpeQtMVet5PIaJT+JB+xKVq1S8lCzkivalLzWqaRkVMn/jUnbhJKiKSXGWSXaI0pePqWkQOHMpUpn7nd2ZovKmVfVzhzUOLNa68x34l4XZ5xdnekXL+ucydY70+vuzDu5zuwyOrO+yBmd2Zk1Fmdcy5wxljvzU4UzU5uc6Wt0pq7FmXtanVG2ydgtzqwblnGTzrw15czVc5JXq2Kri4poVxWzOhVvuKvYkafiXZOK4iIVJ8SfZhULLSr2in/LVLRYVTxRruKTShXnbSourVfxo/hfgwptowqaVRwRV7ao5H9V8VCbxOpQkbpZxT5h7VHxkTjbq6KtT4V/v4qnxNIBFcPitq0qQrZL32EV7WMq7phS0TOtYtUhFffNSr2HVcTMqTAeUTEnkpzUFCvUnBR/K9U0OavxVqlZpFZzi1bNBdHpouY5VzUr9WruMagZcFOzx13NOi819xep8ShTs1ucq1DzVbUay3o1T29S82WDmjsb1Sia1PSJiGY1r4ifWiVnp5pTYrhHjWO/mh/3q3lnSI15WI3PmJonxZJxNXdMqumdUnPZjJoHZ9W8e1jN9UfUzJ5Rc8hBw3onDXqFhodEslLD+8LirOGMuEGl4axoV2t4VqMhQ6thXNS6aPhG3OOqYatOwxt6DRg0HBVXuWn4Q3h6aLitQIODUcPLaMgt1DAjLjNp+Fk8ZJZ8xZJPfFiiIbBMw3flGjSVGraLE1Ua+ho0RDRqeFXkN2k4LK5o1vCb2Niiwb1Vw26R2qZhvyhv1/CJuLVDQ2iXhpdETrfkFZdtlrwipU/D5yMa7hjV4DQmOUTkuIY9Ym5Cw5WTGn4Xiw5KzjkNHsc0fHZCw+BZDYsVWoZElVLLnc5aFCot/SJKreU1cZVWyx+i0UWLt6uWJ8RdBi1KN63851qi3bW8Lv7y1PJmgJbePC2ehVoeE4tMEltUFWn5QiiLZYx4vUT6l2p5u0pLQK2W0ku1pDZq2S8qmrR8Jm5v1uLYoqVPRLZq2SOOtEk97Vr+FN6dWp4US7u0fN0tsXq1XN+vJfCAFv2IlgWjWvaJ8jEtt41riZiUGOLIlIyf1vLNrJYdc1oSjmh5V9x4TMsppQsdKheC1C6s0LiwwcUFN1cXdovP9S686e7Cv54utHm5QKEL/mYXMotdmBSrS1z4QVRYXXi2xoXbW1xwbHWhsN2FtD4XBsWX/S68/rQL14+58OKECy6HXfjkiAvfOrnionSlX+NKh86VNW6udBtdOVLoyuIyV5IrXflA3LTJlcvbXPlNjHe6ktrjyj3DrpSNuco5uvLmpIw76Er4jMQ46kqig473xYBCR6xSJ98tHXl6Hf7uOtz9dXxp1FFepOMzEV+i4yOLjs2VOq5eqePkRh3nNunoqtcR1qDjVXGsUce1TTr+Ex3NOoJbdLwk8lp1zImr23T8LXI6dRwSB3t0XN6r4zdR+ayO0GEdrwjjiMQS147qeHlcR/6Ejn8mdbRN6Qia1nH4oI6/ZnRcMafjuaM6fj+u45mTOjRKPbvEPmc9X6j03K3Wk6zVo9bpSdLrUbnrcfbWk+ij530RW6jn7WK9PIvyW6ZnoELaKvWU2PRYVumprJc44p4GPZpGPTtFSpPEF7ZmPV+Ke1v0aFv18izq+apdz8IuPQ/16Knp0zO0RY99q55vxe7tehbt0DMi1u7S8++gnutG9XSN6Qkb13NiQs8Nk3p6D+l5c1bPmcN6bp7T43BEL/MqPTFHpUax5YSeO07rUZ7Rs03MORj4x9FAsMLAy6JAaZB5ooFrnQ2cFZ0qA2FqA3sEGgMnxA1aA+fFZhcDka4GXhdFOgOnxU16A/Oiz2Agxs3AW+JWDwNbPA2862WgzNvAp+IOHwOf+xswRBq4eYUBdaGBnSLZZGCfsBUZ+ErcZzbgUmzgIZFaYmBI2C0GvhMPlMr4MgNLrAbGRF25Ac9KAxk2A5Pi0ioDDdUGfGsMzK0ycH291C0iGw28IcxNBs6IW5oN8i4wENcqNYqyNgOfiO0dBpI6DewV93ZL/h4DTTulbVTaROWYtE1KTcI+ZeDxgwYuOWRgZs7AFUckr8KNZ8UKpRuHxFXObvwtXla7cVzjJtfPjShXN4p1biS4uVHu7sYXQuvpht3bjQk/GR/oxuoCiVHoxpUmN4zFbtxQ4kaPxY23St34uMwNZbkb28V9NjdGq934s05irnGjdaMbQZvceEkU1MuYRsnXJONESbObvENkbKuMFfva3LC1u/FztxvP9LgRMuBG3zY3mobdCBhx4wVxdNSNa8fc6B6X+JPSf8aN+w+5oZ91w8vRnRknd/5SuBPi7M5NaneG9e5c6enOq97uFPq442mW4yXutFmkT6m0lUk/qzsVle7ca3NndY077zXKdrNst7nzi9jc7U7tgDvOg+6kDEm8cXf+FmGT7rwmiqbcOSPWzrqTMefOqePuTH3kTqyzhzzDHtyr9iBA58GLokDvwXHR7+ZBnLsHty73YKfJg6EiD7xLPHhWZFs8OCzOlnrQXebBW1YPLOUe3FXhwUOVHozaPPiy3oNb2j1QdHhQ0+XBd2J9twdX93rwn+jq8yCy34M3hWXAg0/E6DbZHpI4wx5oRySWWD3mQdWMB2sPeeA+68FVcx50HvEgcN4DHDy52dGTbU6eJCk82S9qlJ58L9Y7e+Kl8uSw2pPNWk/ecfHkc1dPdHpP/nTzpKnAEyOenBQ3F3pyoEjGmj05X+rJe1ZPDJWePC5K7J4oNngyuNET3wZP5ps8GWj2ZG+LJ57tnqzokBzi3W4Z0+tJRp8n//TLuGFPXEY9aZ3wJHTSk4+mPFEf9CRtxpNXDnsyfExyn5IcTl5kKryYEVcpvfhXdDl7EaXy4m1RpvbiPo0Xeq0Xj4mDLl5c6erFP+IzgxfTHl5c4emFxccLVz8vlhR4MSEuN3rxp2jDi7BCLz4xeXFXkbSXePFIufSv9uLuGi/eXOXFdfVeXBD9DV7EN3qxV1Q1efGdWN/shXeLF8+K3FYvjoob2ryYF1vavUjs8GK/qOn04gexsctL1oNePC8G+7z4qd+L6v1e5A15cUzcOOyFw4gXW0XyqBcHRO2YFz+K+nEv+SZ7YZz04pS4ZcoL5bQXO8TCg16MiF9nvHh1Vq6ZozdXO3nTo/DmPaU3lc7efCPWqrzxVHvzjMjReHO91pt5scXFG7vOmx/FJr03Rjdvdnp4M+IpcTK9+dnozRmTN2qzN4uLvRkXf5Z4E17qzedl3jxe7o2t2pvmJm/2NHvT3enN0V5vHPq92SpWbvGmacKbO6e9OX7Mm+GT3qw+5c3NTj4sVPrwhtqHzzQ+POHiwwWdDx96+nCHlw8Pe/vwudmHJ0t85Jny4WKpDyvLfXCt9iGjxkfuNx/qWn0o6fDhQK8PTf0yfocP59/ykTW1D7oJHzInfUg8KMcO+RA068M9cz7MHvXB8JHkE84XfZiY92GNgy//CJvCF6PKl4c1vizV+soa2pc4nS97RYCbLyZ3X1LCfbku15dVBb78Jv5n8uWZIl9yzb4cEzcV+6Io8WWnGLf4cnmpL3+LKKsvleW+fCs2VPjyYqUvb631JX+jL7du8mWqQfI0+9LQ6ktgmy/Xd/uyfbMvl/b6yvvAF5+tvjKPljzjvhwXyklfWdv5svmgL7Ezvnwgfjwk42d9efKoL1u/9OVNJz+8nP04pfKTNbAf17j4cV7U6f1Y6yHtXn4s8/Xj10A/WoP8eNfohw0/7jb74VTqxw4xXubHP1Y/Yir8+LHSjwabH+4b/cjd5McJcUu9H6oGPx4SSxv9mBZXN/lxTvQ3+5HY4segqGv14zcR3u7H1x1++HT58aKg248PxZ2b/Xisx4/r+/xkfeVH6oAfY+LyLX50b5Xc2/24bFDqGPbjA/HjiB+No34EjflhGffj5JQf9cf9+OykH8OO/vzp5C/3vz8/OPvL/MMfDxd/8lz9OSkOGfzp8vJnvsCfvUX+/Gz2p7nYn68s/ugq/FlR6c+DVf4sqfan3+5PUq0/rzT4Y26UGC0SQ9zW6s9suz/bO/0Z7/JnTbc/FQPSZ5s/OUP+HBeqEck16s+2cX8WTvgzJnqm/Nk/7c/Kg/68OufPnSf8uc8hgGcdA7hDEcBjygCWOwfIHCmAFNcALtUF8ItbgHwHA/ifbwDP+wXgHBJAZX4A9QUBBBoD+JIAvE0BFBYFcI85gKeLA8gtCUBTGsCjYnFFAPvsAfTcEoB6UwC7RUZ9AIfF9Q0BODUGyPwygEVNAUyJq5olvxhokRpaA7isLYDN7QHEdwRQ1xlAY08AIb0B+A0E8IqY3B/AuQPSfzCA5KEA/h6W/iMBxI0GsF/UjQXwm2gfD6B6MoDygwHsORTAi3MBqM4E4OgQKO+CQNY4B9KrCmRIHcifmkD2uQTSpgvkR0Mgoe6BssYJZJNnIC/5BvJhYCCPFQWSZQ6UZy6Qh0sC2VUWyMV1gWxbH8jEhkDObQxkYJPEbAwksSmQS5oDZZ4WyO9tgXzQIXE3B9LUI7F7A3lLlG0JZMPWQF7dFsg744FUTUgfETolx8U3hwLZOBtIwOFASuekRlUQ+zVBsgYNIsY1iChDEB+IJt8gGgOC0BIkNQZx1BzELcVBqEuCWG4J4ohQlQWRaQ3ixvIgHq4IIqMyiBtsQSirgnhILKsO4vqaIK5bGcSuuiB61wUxvD6IyzYE8Y/o3RhE4iZpE5fWS5tIbAwioSWIzW1BrO4I4i/R3RnEga4g/uwWvbLfF0Rcv7SJVQNS/9YgfnsviPZ9QUTvD5K5aZB8d6RNRE/I9qQcm5LtaTkmag/KMbH3kGzPBrHyiGwfkzrmpSbHYJKcghkRlymC+Vf0KYNJdg5mjTaY/0S/S7Dc17KvC2ZAH8wCj2BS/YK54B/MtoBgdsUEk5sfzElxV2EwelMwzxYHU1ASLGulYO6xBONeGsxzgrJg7rMG41EezPPi/spgfFdK/g3BXNEQzDmxsCmYCXGhOZi01mAWdwRzUDh2BbO0O5jDvcHc2BfMI/3BHBkIJntnME8+GEzvSDCjo1LnWDBnxYKJYK6cDOa8SJsOZkpcczCYa2eDcToczA1HglEeDSbjWDA3Hw/midMy/qLUMB/MFocQFjqGMCGudgrhotiuCGGRMoSD4lrnEBxVIewSS9UhzIobNCEotSE8LDJdQnhMFyLzzxBuM4TwpFsIBs8QPvIK4V7vED71DaE4IISTK0IoyA3hQ3FPXgge+SE8LwoLQvifMQRvQnhZFBeG8KVYbwrhtaIQyswhfCPqi0MILgkhvCyEd0WXLYRLqkPorQlhy0o5h7oQJjeEML8xhJ2bQlhSH8IhcX2D1NootYrMphCOiFuaQ9C0SN0iuzWEE+KOthB07SE8LfI7pE5xT6fU2BWCqTsEn54QNvSF8M7WEKYGQ3AYlusxEsLy8RBunQjBZTKEJ0TuVAinxV3TIbgdDOFZwUyIrCfknOZCCDgSwuui+4zU5hCKwjGUh0WmUyhHxC2KULTKUJ4QOc6hnBJ3qUIxqEN5VqAJ5X5tKN4uobwsSlxDKTeE0uQWyrvuofT4hDLqG8pW/1Bezw/lu4JQGo2hhCHHRU1hKL+IdlMo+4tC+dscSm+xjCkJ5QpLKIvKpI6KUHZvDCVrUyjHxe31oegaQnlaFDSG8pG4rykUr+ZQXhJftoSyoTVU5gahvCEq2kOJ6AzlfVHbFcrvoqs7lPjNoVzaE8q/or83lAV9oUyI+f5Qlm4JZVbcuDUU1bZQVmwPRb8zlI93hXLVXjm2X44dkGODoTwqVgyFckLcMSz9RkJ5RhhHpb/wGQ/FMhHK1+KtqVBs06H8JPbNhLL9SCgzR0NRHhcX5dwcwtA5hvG0KHAK42NxvyIMb2UYL4sS5zC+FptUYQSrw3hL2DRh/Cz2uYSx2jWMXl0YyfowdriFscQ9jJNeYRT6hvGAXxi+/mH8lh9GZ0EYccYwhsRl8m+kmsJwModxa0kYrpYw7iuT2JVhVNkktoipDmNBbZi8X8O4aV0Y6vVh/NgUxqrWMHrawriqI4yLYmlXGIfF6Z4wXugLY2JXGHmPhvHcYBimoTBZ48qYCalxUmqcCuPq6TC8jsh5HZXzEvXHwnjsQhjZF8NwdwjnBbHBKZxL1eGkasNp8QrHNTicm9LDScgP5+uScOot4WyvlLaqcB6vDudMTTgv14bzwMZwohrD+bspnP9rDefhtnCOt4fzXGc4n3eFy1oynMDN4bwpKnvCOdAXzn/94WwZCCd7ezi/j4STOBbOzolwlk2Gc0S4TofztHhgJpwfZsM5eTKc2y6Eo7sYzjOicD6cz8Q6hwgCHCN4Q1Q6RfCzaFdEEKuMYFBc5hzBWbFNFcFidQSHhFobQZ5LBB+K+1wj8NZF8IqY9IzgEe8IvvKP4P2cCFbmRvCX6M2LICU/gv8riMDJGEEWEZwQdxZG8IIpgi+LIthkjiCkOAJ7SQQZ5RGYbBGsr4qgqiaCkVrJtT6C+zdEYN0UwQ+ipT6CqIYI9otLGiP4T8w0R3BDi9TXGsHjIq9Nxon72iPw6ZD+3dKnV353RGDcL+c5HMGa0QguiLnxCHkfRcBUBJ+JwIOSeyaChFnJL3bNRXD0SAS3H41AfyyCd05G8PIPEbhcjODT+QjedIykyimSBGUkI2LeOZIMdSTHxO2aSAzaSJ4XRS6RfCk2uUbyri6SP/SRKDwi2S1OeUYSGxnJhfxI9IWRPCe+NEWysSiSEHMktcXSX6RYIpkU15ZGctoaiVdFJK+IsspIvhdRVZGcrY5kW00kN9dGsm5VJI3XRHLDukh5HiJ5QuRviORj8b+NkfhtiuR1UVkfyc+ioyFS1sZyHuLKJjkXsatZzqdFzkfc0RqJW1skL4ji9ki+Fg0dkYR3RvKBWNUVSX93JKmbJWeP5OqL5IH+SN4YiMS2JZLMnZF885DUvzcS5b5IHhU5+yM5I+47EInPYCR7RPlQJD+KtmG5LiORDIk1o3J9xM6xSNLHIzkqbp+Q6zsp11eYpyL5StRPRxJ2MJL3Rd2M1DIbyZNzkaw9GsmvxyNZdjGS2+blOjtE8bwwO0bxlah3iiJMEcX7ok4ZxT9iwDmKNFUUN6qj0GiieFJ8qo1inUsUga5R/K6LYrM+Ch+vKPaI73OjiM6P4oC4vCCK82KHMQqDKYoGcxQRxVHsFatLolhcGoWrNYpnxBflUfxli2JuQxS3bYxCv0lqE+Z6qU00NEQR3hjFB2J1k4xtiWJW3NIqMdqiMLVHsakjikObo7ipJ4rUbVGM74ti94EozgxG4TscReVIFL+Ia8ajcJqIIntS2qejeE1UHoziZ7H7cBSdx+XY6Sh+uxAl6+kornWIxtkxmsdEnlO0vO+jeUARTYAymjdFtXM0v4vNqmhS1NFMies00ai00Twu8l2i+USsdY0mUBfN26JGHy33fzTTbtFc7x7Np57RvOMdTZ9vNARG45UfzauivCCaH0W7MZp4ohkVVxVG42iK5hGRXRTNaXGfORrf4mheF7+URNNliSapVGqpjkZtjybtkmgOiZoN0dxQH42mIZqnhLExms9ESHM074m6lmgGWqO5pT0aXUc05s5oGruiObc5mh090ZQORBO7NZphMTMUjXYkmrDxaD4Q/01E8+LBaCwz0bQciuaKw9HMi4fmosk6Eo3teDTJJ+W6nI7mzovR/OAQw25lDB86x9CrjWGhSwz1hhjC3WLY4RFDmU8MHwXG8NyyGJLzYwg1xfC+WFUUw79iaXEMI9YYriqXOBUx5FTG8D9bDF/VxeC9JobodTE8vCGGFRtj+L0hhmda5FhrDA1tMezqjOGe7hj5pkjsvhiu74+BLTHs3RbD2e0xpO+M4aeHYtj6Wgy3D8bw4lAMQVMxvCv+no5BcSyGcw6x7HCMJcMpluPibkWszAFiqXSO5RfRrYqV+yEWjTaWp4XJJVbef7E0uMZyQR/LKbdYfD1ieUP0esXynG8sTf6xRAfEcnO+7BfEUmyMpZlYcs2xfCTWFscSVBLLO2KlJZatpbEsKYvliHi5PJafKmLl+x/L8lWx2NfG8pcYWBfL4vWxHBa3bYjFbWMsL4myTbHyPYmlvT6WhIZYxsW1jbGommJ5QhibY/lcbGqJJbw1ln3i0rZYzotd7VJ/Ryz3dco5dMVS3R1L3+ZY4rbEEro3lg/EJftiOSd27o8l80AsJ8W9g9J/KJbXRdVwLL+L3pFYUkdjOSRuGYtFPx7LC8IyEcv3om0ylvipWMbE/03H4nwwlrDZWPaKSw9LLXNSyxGJfUFiX5Ra5mP5Q/Q5xJHmGMesMCjieFGUKuP4QbQ7xzGhiuM6dRxqTRxPiUJtHF+KBpc4DrjGMa+L4yNDHGvd4mSeHEedRxw23zh+Ewv943g+MI6SoDjaguPkex/H1rw4luXHcUzcVRCHlzGOPcKGjBE9hXHMmOJ4wRyHpTiO70WCJY5xcW2p5LdK7vI4Iiskv7iiMo5HbHHkVMXxXk0c/9njOLEyjjdWSe3r49BsjMO0KY6vRVN9HNENcVzVGIdTUxyPifzmOMJa49grLrTF8WB7HGc64ninS+rsicO7T2rrjyN1i8TYKzH2xaEYlHMejyNoUnKKVVNxnBWZB+M4Ke6diePNQ3HYZ+P4SyyZi+Oo+O2YxDkh+//K74U4br0Yh9t8HC8Jq0M8P4kux3hSnOKZFjcp4nFVxvO8KHGO53vRpoonQR3PuLhOEy9zrXh5buLluYnna9HsGs/jhniMbvF8LiI94rnCM57dXvF84h3PBb94nsiJh9x4vhQNefFE5cczJK4siJf5VzyPiXx5k24qjGe/KZ7Li+KZF4+Y48kpjudjsb4knhBLPB+IS0vjCaqI513xjz2ep9ZJPevjadoQT8zGeEaEsl7yChokr2hslJxNkqslnoJWqVXUt8VzoF3q7YjHsTOevK54PhX7N0vuXqm/L56LW+Lp3xvPH4Px3DESj+doPLaxeNImxEw8tx+Kp+JwPD1z8aQeiWdWLDwZj/5CPC+Kny7KNZ6XbacEDjon8JMmgS5tAikuCcx4J/CzXwKL8xMYKEzgr+IElloS8LMlcP/qBEY2JHDNxgRUmxL4uj6BloYE4hoTuLYpgbbWBBLaEri+PYEbNydQ2ivx+xMwbEnAujWBX8RtOxJw35nAb7sS+HJ/Ao0HEogZTGB8LIHrxhMomUxAN5PALXMJpB1PoFqTyEp9IjsMiSx3S+Qhr0Q2+CQS5puIo38ij4qbYxN5viiRWy2JvFKayD+2RE5WJ3J/TSKraxPZ+L9EIh5I5Mq1iSjWJfKEYH0iX4nmDYnEbUxkTFy3KRFtfSLPih8aEjnYlEhFayJ3dSSyrVvi9UjuLRJnWyJ7PkjEtjeRgX2JLN2fyHFxdiiRD0cS2TeWyJrxRBqnEomZTqT4UCLfi+TDUutcIouPJ3JEPPBhIh98lEjShUSmxU0XE9HPJ8qzkEi5QxK/il7HJFm7J+GjTJI5RBJn1Ems1SSxV5vEbtck8nVJRBuSULsncYt3Em4+SfyWncSS3CSOibqCJM6KMFMSVxQl8YQ5icLiJCYsSbiWJfGCKLMmsbk8ibFLkuisTyKlIYlbG5PY05TEstYk3mtP4pKOJFkTJvFMbxIlfUn8IGYGkji5I4mgXXLswSRGdydx7aNJVIxI/jHJL+4ZT8JvIol3xNOzMuZIEh7Hkth6IonLziTxxUdJxJ6X3OK6C0myVkjieVE2n8TPoschWd7NycyJu5yS8VEk85b4T5nMLudkPlYlE6FJxtklme9ck+nQJTOjT+ZWQzIZnsmEZCezJieZx3OTIS+Zr0VLfjIGkqksTGbAlMzSomROiPvMyQQWJ/OeuLQkmXmx25JMU1kysdZkxsX15cm4ViTzorBWJvOruKc6mc9WJvPR2mTWr0tmcH0yV22QmjYm87TorE+Wa5qMZ1MyO1qSyWpN5kOxvi2Z8PZked6lf0cy33cl809fMmFbkzHvSObZ95M5vC+ZTSPJXDuWjGY8medE6UQyP4u0qWSOiLunk/E7mMw7ouFwMmNzUueRZJacSOaYsDikyHs1hc2OKfymS+F+txQ+cE+h0CuFVu8Upn1S2OOXwt/+KbxdkMIN5hReKk5hwJLCstIUgq0p7BVrylMwVabwrfCsScFuT+H5S1LIXJ/Cug0phG1MYVDEd6Zg6Jb23hSuHkjh3HgKD02kkDuZwmcidlpyHExBP5PC2rkUnjmWQtrJFD6+mMLG+RSiHBZwreMCTjovQKldwFOiy3UBc7oF3KVfQIvnAhK9FvBS8AL2FyzgaNEC4msWcLN9AaOXLODqqxeQ2baA4Y4F/Na9gKv6F/DTlgWyzl/AvuMLcD65gK/PLyDp4gK+Uiwk0Xkhb6gXMq1biKdhIZ/7L+S/vIXYi2S7eCEeZQt5XcTbFjIlPFcv5MfWhdzXsZC9nQvZ37+QZdsXcs2uhTC4kMPDCymaWEjv4YWcmFvI/44s5OpjC+m5sJAQh1T2i3TnVIbVqUwYUjnok8rtvqm8uyKVRfmp3FeQyj5jKqrCVH41pTJQlMr64lRGSlL5uyyVxopUPKpSefKSVPrXprJsXSqnxbr1qURsSGVHQyrZjanENafi2ZpKXVsqdKTyjbi7OxVFbyqWvlT6+lO5dlsqth2p6EdTeVXkTaTyhWiZTCVpKpUZccd0Kr4HU+X+SuXSmVQcD6XyhDhwNJWsUzL+YipvK9NYpE0jxDWNPw1pZLmn0eCRhqd3Go/6plHol8a+oDSeD0kjJjKNm41pfFuURqc5jdTiNI6Kq0rleFkaf1jTSKuTOJelEflAGq+uS+O/9Wm0bUojoDEN5+Y0ylrS+E1saU1jU7vE7JCYnWlc6E7ju540unqlloE0dmyXcUNp7B1NwzqRxu9i66TUNp3G/GwaPUfSWHI0jZPi+hNpBH6SxhO6RfyoX8QSt0Uy915EhMciWbMuItV/EUkRiwguXMTf5kXsLF5EbskivhCzpYsIsC7iyvJFlFcuwrd2EU/XLaJ01SJeeWAReS2L+ErMtS0iqGMR+4SmS2JsXiTrikXc3S9jtyxCvXURf25bJHUvonnnIlm3L8JnchHvisumFrFlZhHLD0nc47J9YhGfnFzEC06LedF1Mf/oFrNLv5ivDItZ4L6Yl70XU+2zmH/FQ76L6fBfzP2Bi9leuJi7ixdzlWUxbRXSt3IxR0RI1WIOiIdrF/PtysW81rgYU8tiTrctZqJjMV5di7lzy2I+2LqYL3ctxjK5mC1TkntOch9ZzNfHJMfxxTK/W8x67RI8dUvY77MEF78lVPsv4Z0lS3jPvARVyRLeqFrCfPUSSuxLZO21hO82LmF9wxKiG5dwS9MSdrQvoa1zCQu7lnBU3N+9hLDNS1jVJ2MGlrBlyxJmty9BN7oE88QSPp5awr5DkuvwEmrmlrD7iIx1WkqY21LcPZbypij1Xsrnvku5IWgpOQVL+dOylB2lS4moXMrHDyzll8alzLUu5Y3Opfy+eSntfUt5cNdSfEaWUjW+lEcmlvLR9FLiZ5aim1vKE0eXsvX4Uo6eWkr4maVc9vFSkrTLcNMv4/uCZXzEMhoKl5FgWoahZBmvC8fSZTwt8sqXcbJyGfaVyzgvItYs4+rWZdS2L+PXzmVE9i3j/YFlPLp9GQseWkbo6DJGxI1jy/AYX8bbonJqGUmHpe2o7B9bxo/fLGOdKp3bNOl8oE3nVdd0ntCn85shnVjvdKxB6ZSSTldROkvM6ZwWm4rTiS9JZ0bcbUlnsDSdS8vT+acynR+q0hmrS+e6pnQMzelc0pKOojWdZ0VFWzq39KXzypZ0duxIZ+dwOkvH0vlQNIynkziRzmFx32Q6YVPpjIibptN592A6V8ykozmUzsvi/Gw6jx9Op2Qunc5j6Tz6aTrmz9KxXUjnhCIDN20Gl7pkYNNl8J/Y4pbBF+4ZbPDKIMg3g+v9MnghMINHgzMYM2Ywb87gqeIMrCUZPGjJoLk8g6MVGdxelcGBhgwua87AuUXGiG0dGezZmsEz2zPIf0HGD2XwwUgGrmMZrBqX9okMKiYzME1ncM+RDK48kYH2ZAZ3qzIJVmfyrjaTp/WZWA2ZZHlmctI7k40+mXgHZuISnMmnRZnEWjK5u1T6l2VyZUUmBxqlf0cmhV2Z/CRu25qJ/7ZM/nw4k/ODmTwxlMmukUwSpjNRHc3krxOZzKqX85Z+ORfdl/OUx3Ksnst52Gs5Ju/lTAcvJ4HlXGFZjrZ0OY7W5TxasZze6uUcrlvOD+uWc7RhOcEtMr57OTkDy/HYvZwPppdzzcHlvDGznMsOLeel2eXYD8u4k8vJPLWcz0Tb6eUkfrScqE+W86xDFnH6LGZFjX8WF8RTAVlsD8nCrTALbVEWq8xZ/FWaxWe2LOprsohemYX7ZVnsWZPFp81ZrO3I4mBnFu/2ZeE6kIXz1iyO7s+S+X8W9w5lETacRcBoFoPixrEsvMazeHMyi8unslBPZ/HcTBZPzGZRdETyHs1CpVqBg2YFz4ovPVZwymcFgSEreLVgBRVFK/hXlBSv4MGSFXxRvoLUqhWsta8gpnYF71wu45pXcK5lBTs7V/DN5hUc3baC+3auIGLXCgyjK9COr2CPWD2xAuWk9J9ewSenVnDP5yvovrCCTYpsDqmyZc2fzbP+2eSXZPODGLBkk12azTfiC2s2abZsTlRns7Y2m8hV2UyJ0EuyufnybOYasoloyWZSjLVl49uVzT7h1pvNZQPZPLcjG/tENg6Tsi0uTGVTdiibHUez6T+ZTeeH2Xz4STZPO+bwmyaHLfoc2nxyaPbLISUwh8OhORiLcvhJDJTk8I0lh6/Kcsgolz7VOSyozSGpLoffm3PY2ZbD9o4csnty6O3N4ePtOZx6MIfnx3OoPJjDOVF2OIdH53IoOpHDL6ck7pkcArW5/GjKlW9hLt+J3vJcvqrI5cyaXMbrc7mtJZfA9lxu6cjlQE8uN/Tnsm8gl71bc3EczWV+KpcLh3M5fyQXk2Meu5R5FKqFax7ohUceP/vk8ZOfCMpjW2Qeebl5fC+2FMh2kWz/f+Wyv1L26/L4QeStlnHrxAaJ1ZLHztY8inrz+H1bHn/sELvyeGYwj6qhPJ4bzaN6TH7H83CazWPl4TzqjuShOp3Hq2LQKZ+bFfkEqPIJMeQT5pnPlHc+Eb75xITm83VBPr3GfFaQz7eivzCf70z5MnfLJ9ecz/cirySfbZZ8firNZ3tZPr9W5LO7Lh/LqnzeW5ePT0M+NzXm49eUz6C4tTWfwLZ8bm/P567ufO4fyGd2Sz6Ht+Xz5HA+50fyUc7k87JYfSgf1Ww+r83l8+5JifFpPt3zkkddwM+aAgpdCnjUrYBS9wLOehZwLLOAT/IL+NxYQI+pgBVFBXwjcooL+F5sKSkg31LAj2J7aQG7rAX8UyVjawqorC3g+VUF1K4u4Mt6Gd8gY5oL2NpSAO0F/NFZwH89BTzTX8DuYRk3UsDjowWUjxXw1HgBtokCnp0s4MXpAjSzBbwmrj9RwM2nCqg4W8C7zkY81Ub2Cl+tkdt1Rib0RiLcjGz0NnKywEgqRj4Un5qMdBYZyTAb+VKsKDHyrRiwGPmx1Mj5aiPKOiOKeiOvNxrxaTcS0m3kf71G5vqMdOww0jdo5PshI1uHjfwxZuTfCSOXHTYScFJyOMP3rvCgAcxucIkfpBXDFivsrIDn7KBZBZuaYUkb5HZBRT/Yt8ituxMmPoBvxsD1qNzGx+GGEzB5Gu45Awkfw8PKQl51KeRqfSF7DYXc7lFIom8hJ8TH/oW8U1DITYWF3F9cyOnSQpZXFPKNGKgs5JnaQmpWFrKmu5A7hwvZPlPIU3OFlMwXMu9oQqU0cZ3aRIzOxCmDiRWeJiy+Jq4MNvF+iIniAhOVmKgzmXityMQVZulfYsLXYmJI3FZqIrTMxJRYUGnCVGti/xoT/zaYeKrRhEOziYBOE4k9Jr5438Sf+008esBE+aBJvmUmnhsyUTtswnnExB6xZtSEfszEe+K6cckzYZK5gYlpceygifoZE08eN2E7YUJ72sSbwktZxAFxq3MRk6oiYjRFtLkWYfMsIjCgiPUFRSQbizgtWihip7mIi5YiXigtIrq6iC9XFrGysYgrmou4sbWIXX1FeO0s4sRgEZ8OF9E9UsT2sSJM40X8KSomi/j2RBF7P5X4nxcRqTLTqjWzzMVMns7M025mrveWtkAzljAzK41m1Ji5qtDMPpOZSbOZ+4rNHC0x02Axk2U1M28zs7rajLbGTFidmc8vNfNSoxnXZonTZSa/x0xpn5mzwn2bmaJHzbiNmrlpzEzMpJnUaTN+J8zcddLMlKqYn3XF/Gco5hm3Yq70LGafVzHBPsXE+xXT5F9MT2Axz1mKGSwvZqaymLW2YpKqivmttpgtPcW8OFDMdduKWfFwMTcNFtNxTG5oxxI+15WwM7iEG7JLsJpKeKGohNXmEt4pLmHUUiLzmBJyKkvQ2EvwWVnCsLitq4T1m0uoHyqhZ6SE3NESHh4r4brpEu6ZKaFxtoTdR0sYmS/hM4WFCZ2F+/QWWtws/Olp4VUfC6pICz0JFqoyLZzFwnOFFrknLWiKLLwtfi+38IrNwi01FvmGWqi9zEJIs4WSTgvPdllY2S19N1sIPWBhRnw0ZKFz2MKuUQsB0xZOzlj4ZtbCG8csNJy24O1cSrS6lMd0pbxqKOUKt1JSvUt5OaCUlnyZIReU8o3YZiyVp6OUv8VThaWoikp5U/yfuZTR4lL5jpZSWF5KY20p/U2l/NFciqKtlNfEVe2lDG0t5c8HS3l7fyn3D5VyariUtpFSvhstpXi8lOcmSgk8WErSoVK6zpTyvLaM1S5l/ORRxmMhZUQWlDEnFlMGpjKeKCrDubiMN0VGeRnfiWl7Gcvqy7ihtQz3vjL2i4iBMuq3lPH4gTKqBstQDpXxurhmuEzWMmWMintHy4gbK+OkaB0vI3OijJ2TZbwwXYZ+poz4M2UkK6x8KLqUVnKcrfwsHlFZZc5l5VXh6WJlSLh6WVEGW3lDtOZYycy1yrfZys48K5Z8K+fFiwVWLjNaMWBln7it0EqEycphUV9kZbHZKu9vKwPFVgpLrPwtnrZYWVlqRVNm5R1xg9VKULmVlEorCruVttVWYjZaOS5aNlnJqLfyndjRYKWk0co58UKTlUubJW+L5BW3tloJb5O8or5d8nZIXrGl08o/XZKz24q2x8qCISufiJ5hK/kjVn4Xj49aZY5gxXncypvi2gkr/pNW/jdlJWlarpVwOmzFesrKp8pyep3LKVCV84S6nOtdypnwLmc+p5zh/HJ+KJTtonJOlJYzVFXO3dXlZNaW43lJOfe2l1OxuRynnnJytpbjt6ucXx8p54sD5UQdLueuU+Vs11TwoksF7roKYgwVPOhRwWm/CnYHVnB/fgUfFlTQbawglwp+E48XVvBWUQXXmysIKq5gWvSXVrC0uoKvhXtdBXetqqDtkgqGH5A4GytQ1ldwbUMFU40VrG2qYEFzhczjK+hrqeDptgpWbK+gUj6CKY9UMLevgjUjMna0gqrpCgIPVXDbiQoyTlfwvag1VBLmUUl8YCUB+ZUUFlbyrKmS1UWVHCup5PXySlpWVzLQWMmdbZWs6Kzkrc2VpPVXYt5SyTMfVKLfV8k+cfv+SqIPVNI6WMnyoUp+Eo8MV1I5UolitJI3xXVjlQSOVzItNkxInMlKvhBbpio5O13JCwcruXymEo9DlXx7upL3L1TS5GAjw9HGg042yhU2HJU2XhP+Kpt8e2ysU9tYqLHxufjPxcbzrjb2BNnIybXxq3g8z0ZNvg1NgY13xc1GG2HYmBONhTbSTTaZE0r8IhtWs8Qvlvji/0okvkXil0r8MhtF5TZeqLDhYbMxJO6psvG7XfpslD6bbKTWSw1iS4P0bbRxVrzQZOPyZhueLTaGxb2tNj5ss9HdbiO/w8bebhu3b7bxc5+N3f02/B6WWI9Ivt02Bh6VOI9JjMdtfLnXxksHbFwxaMN7yMaouH/YRvKIjY/F32M2nh230XnQxq1zNr790EbZxzau+VTOz7GK78SDTlW8oaziWucqAlVVHBTbtVVYXKq4KIo8qvjIt4qVEVW8klPFVblVrM2vYkFBFZ+JAaP0oUq+BVW8WFjFGlMVXkVVjIr7zFUkFVfRW1IFliouLatiyFrFn7Yqcuqq8NtUxaRYV19FakMVX4itjVUUN1VxXrzcXMWVLVX4tFbxQJvkbJdcnRJ7cxXPD1ThsbWKqMEqjou2oSpWDFfxi3hspIqa0SqZu1QROVHFMdE6WUXWVBU/i+qDVVSdqeKdD6sIdazmB0U1cxr5danGpqvG2buam3yqyfSvJjy6mqi8an4vrmZ1XTVfbagmsLEap7Zqrm+vpqGzGvW2am7ZXs2r+6pxGK3moalq2k5U86SmhjO6Gnz8a0gNrOG1kBq+i6ghs7iGaksN+qoaDl5Rwyf31HDdphrSG2v4QTzSVMN7LTWsGahh7dYagh6swba7hvnXamh4q4aoD2o4Ltr31pCzr4bfxVP7a1h1oAbDYA2D4p6hGhKHa/hY9I3UYBqt4ax4aayGK8drZD5Xw6RYP1lD2lQNX4kd0zW8MVPD4dkaUj6uYe5CDc0Xa1g+X8PP4jEHO3ZHOy5OdvaKOxR2YpV2TotuZ7u8P+08p7bjqbUzKh5wsbPQ1c42nR2L3s68uNbNTpC7nZN+dgKi7Nyyws7xbDt/5Np5Os/O6nw7bgV2hsS9RjvJ2PlUDBTaMZvsnBevFNk5WGzn4VIZX24n12aXtaQdx4123hRz9XZaGuxkNdr5RTzeZGdlsx1di5394q5WOx+12eltt2PqsHNWXNllx6/bzpSo6JN6tkk926WeHXY+e9DONfuk3v12ZkT9ATvLBu38IB4ZslM9bEczYud9cfuonVNjdryn7Vhn7fKNsXPjnNQzb+cJx1rqnGrRK2o5IBKda/lE9Ktq5RtdyzXaWgJdapkRV/pI38xainNquSD25Nbyf3m1BOXXMisaC2rJNNbyk3iMWuyFtbiaatkv7iqqJcFcy0eir7iWopJazolXLLVcXVpLvbWW9PJavNfVMiEWbajlG7FrYy0Vm2pxrq/lHXFLQy1RjbWcEJ1NteQ31/KXeK6llstba/Fqq2VcrGuXGB21fC12dUqMrlqU3bWkbZM20flQLbftqyVmfy2nRfeBWoyDtfwrXhyScx2uxXeklimxcbSW78dq+WCyltjpWnoO1nJ2plbmpXI+J+X6fFTL2/O15ClW8pdYrFnJMu+VuPitpC5yJVtjV7I3byV35q/ko4KV9BlX8nPDSvTNK/msdSXfDqxEs01+B+V3RI6Pr6RoYiWHp1eSrKqjVFNHhGsd+fo6/gmtozu3jm9W1+H/QB3vNdXhuKuOyIfq6Hq4jqserUP/QR33761jwb46yg/U4TxYx7vitqE6zo/WETJRJ++eOv6YquOH2Tp0R+pQnKwj+nQdtRdlf76OQXGfwypSHFfxhWjTrSI+eBV/5qxiKn8VmwpWkW5cJf/zKgymVdxZuor3N63ippZVdLet4nDXKrI3r6Jq1yos+1fheGAVjTOrOKlZTaHLaib9VrPRfzU/BqwmO3M1zy1fzZqs1fiuWE1mzmp+EU/mruaSvNV45v+/jusCPKrje/g4ISG405YCxYIWbwttafFvcChWoE0gLriHBOKb3Wzc3T1AEuLuHoK7S4TgToH+Wvo/7/vk+Txz78yZMzOb3Xtn9GgU9gv1mLlIj6ciDj026erJ2HrUiiNL9Ji+VI8OsX65Ht1X6GG1Uo+WVXqUrtEj5089JtvqEWanx2/2Uuegx35HPSY46XFPBDnrsUKhR2cXPQrFHqUeY1V63BL+rnp8VusxykOP6yLLWw9LHz2G++qxwF+PE6F6JMZL3zLpVy79KqSf8K/UY2mVHv+JvGo9dtboMbpWT/bxeoxo0mNRsx6fROZpPczP6JF+QY/XN/X44o4ezaL2mR7f/qtHyGc9unTSp0Ts19DnXmd9gjT1WamlT+cu+uzV1qdTD33G9NLHr7c+V4bqoz9HH8d5+vw4Xx+9hfoMWKRPo3BAH/tl+sSv0Md2tT6xa/TZtFafjRv1+V1Pnwe2Mo6LcNOX973kDtMnoFxfziD67KnSZ1y1PneERp3UiT31Up6SslmfFWcl/orM7bY+Yf/pU6axhYOdt9DabQtTem+h6ostNM/ZgsuiLZxfuYULa7eQ+ccWBgRtITVqC2E1W3h0egt5I7cSMmErc+dv5dKirfytuxXNNVuZuG4rXX/fitXGrRzV24pv0FY6hWylQPRv2ErGua3suLIV63tb2dSylRNdDZg22AD7YQZ8MdKAVz8byHfMgPlzDfggTs4zwGK+ASMWGHBN3F1sgPYyiV1vwPvfDTDbZMD3FgY8tTdgoJMBzcLD1YD/qQ3kjGZAibcB6/0N+CXcgMAEA2IqDNhUaUDfKgMaxKhmA369acCwOwbU/mPA/Z6GVPUx5MpgQxbNNaQcQ6x0DfnVyRAfpSFRkYbYlhvyQ4Uhz8Xxi3L9ryFfdTIiW9MInS5GBGob8b6vET8NM2K3jhHjxxjx1y9GnPzViBtzjdBcYESp+GaFEQl2Rnx0MsJabcQtPyMOBxkxN8KI+HIj9CqMGF1nhM1VI87eNGLPRyPMehuzrJ8xxfONebjQGKOtxgw1MOay8DI0ZrGRMYXGUudkTLSrMbe8jXGMMUYr2ZhpqcY8FgcuGDPgijE9u5pg2tMEzb4mPPjahLfDTdDTNeF/S01oXG1C140mDNEzIUJlwm8+JlT7SmyoCWXiQpQJbfEm7DxrwrhzJsy+bIJTJ1Nma5iSPs+UWwtM6brSlB9Wm+K7zpTkTaZsNTQl29OUrEBTxgZLXKkpv1Wa0qPKFPuLppjfMeX2Z1N6dTfjl55mrO9nRvYwMwp/NWPyXDMq9c04bmCGqaEZH6zMmG9vRrSztLmZccHTjMXeZvhHmdFRaoZ+uRlfVphRccpMzm5m1F40Q+eaGS33JLa3OdqDzTEfZk7tL+bcm28uR29zNFabM9zNnEwfc66cMqfqjDl3L5ozoqcFvfpYMHGgBVNXWjBebUGLGORhwTkxMsCC3sEWbI2yoGucBVdLLcistpBniQUejRaMPmeB6pIFH+9Z0K2/JZ+WWDLe0JIyW0ssHS05EWSJutQStwZLVvfYxrCB2+j15Tb6jtqG1dhtRJrKfek24s5v43/XtvH7vW28+7yNhq7bMe+zXX6z28mct528zdsZuWU7f6i2szRkO1s1dqDS3iFn+R38OHgH74TTgh38uXwH23+XOqMdbFHu4ErtDv53cweFt3bw69CdHFPuxFy1E03fnayP2smz5p30u7wTx+s7ybizkx13d6L/fic/aOziix67WN1rFxr9dmHbfxdxX+9iydJdWK3axd0Nu1Dr7aKLcheTT+9ixbVdxAzYTeOQ3YQs2k3P2t3YNO/mwq3d7Hy6G+Oee3iis4eIJXtwWr+Hj5v2YH9gD2kRe1Cn7yH/+h5iu+7lWq+9DOy7l8Lhe5k1ci+D9PaibbqXCIe9/Om4l+tOe/FX7sVbvZde7ntx89jL30F7mRq9l59q99Jxfi/3uu3D54t9aH+zj6Al+/Bfvk+ed/uoDtvHv9H7+LpxH95X9jFZcz+Gg/Yzf8l+Oi3dz9zl+/m0fr+ckffLXmY/99z2E+2+n60e+7njuZ+h/vv5I2Q/6vr9aJ/dz8Lb+/mp+wH++uIAVl8d4NDIA3yne4D9Sw7wesUBZmw6wD79A7x1PUCut7QHHWDB9QNU3TjA1cEH2TjkIHN2HqSH80F+cz/IRe+DBAcd5M/Ig/zUcJDJXQ8xrcch3vQ+xFz9Q1j5HKLI7xC6kYeoaD7EgjOHOHvtEAG3DsnZ14rGzlYs17KiZxcrznezYl0PK670tGJYfyuSF1lhgRUfVltR/bsVbLKih55QWOHlYsVqpZW8Z6246WlFpJcVW7yteBxkxc4QK6aEWlFca8WceitWnbOi73kr1l+U3JesmKZ1mL+6Hqas52F6DzrMttGHmet2mCr3w7wvP0yPxsP8cPMwf3axZpi2NcbdrHH9yhqzOdYU61pju9haPntrPFdas2W9NQ82WPPjFmtO21kT7WKNpdqab92syXC35r2nNV0CrOX3aM3vDdaUXbFm4TVr/G5bs/6ONXVaNuwaYEPuIBsWfG2D5hAbEsbYELzchphVNhivtqFkow11f9gwwtiGVBsbeittqA6yYWCEDWUlNtyqtaH9pg0v79gwRfMIOVpHqBhyhN0TjuDPEe7+cYQzbkeY7H+EhaFHWB1xhPjYI2TVH6Hp9BEKHx+R98RRpnU7ypvBR3GZchS/+Uf5dcVRdm86yjizo1xxOEqS4iiTlUd5KbJVR/lHfZQKt6M4ux+lm+dRTgsDv6OM9j/Kf6FH+T7pKBQelbP8UVQNRwk4dZQ7p48y/txR9G8dRaFhy1lNW/y0bNnQxZbB2rbyWdvyuLstaT1sycJWzkm2VCyx5aaLLUYqW7Yn2PK/s7bwVGI/21KqaUezth2+o+zYvMyO4N/tiLG1o9zZDn+VHRtd7RiituOuiHezw9zdjhcedvLct+PPQDvyw+z4r8KOmko7VlTbMbLejjaR2mDHzkY7pjfZYdtsh9YZO9acs+PxJTs+XbXjl1Y7en62I6+LPQN62nOirz0/9Lfnq8X2qFbbU6q0x9/NHu1j9ngft2dqvT1ap+xxvWLPntv2fLxjz9sOew4Nd2C+gwPrnR0YrHDgjjBXOjBJ5UCuqwOa7g6s9XRgoq8D2X4OHPZ3oFOgA5+jHNCrcuBjnQNLGh0YcdqB7845MLqzIy6iQ6RpOnJJy5Et2o6M7uXI5T5S9ndkxShHMkS/0Y4cEAfHO6L+1pHZUxzRXOjIpEWOvBIL1zhydqMjZVsc2WPoiJ+TI+9EkbMjwxSOOIgHIsXFkRkqRwJFqasj1wIdGR/iyBdhjqyLcsQ3zpHCeEeSEx0ZnurI9VxHhpQ7klThSNdKR6ZXOfJebK52pER8U+OIo2gVi2sdSRU96xzZLS6I4HpHPgn9BkdGNTqyvEnWKvqecuTpGVnzfUfCHjjyj9ja4kiVGNPqiKt4Ila2OXJSDGiXNT90pFOHIy8eOXKnkxOnOzuxScsJxy5OtApdbSd+7u0kZ34n/h3uxM3RTpiPceLPSU7sm+pE00wn9s9zonaBE2sWOfElTtiIW2KurhNx4tRiJ4qWOqG/yglNE+kjfEydeCN+N3OiUARvc6JiuxNnDzrJO9gJJ4UTbWKJixOXlE6o1U48FQ4+TvTyc6JzohON4vdkyZcpubKcOFbphHW9EzXnZB4XnbC968ToViceiQHtTtg/cSL7lRPfdXKmQsOZgVrO8rx2JmicMz995yx7QGdGLHRm1kpnftjlTGcnZ8xEk/B1dmajwpli8Y2LM06iTZxQOtNH5YytvzNd4505K4ISnNFPlDHEqmRnDqc4szLdmeZMZ/yznJlSIfnE8CpnnEW7WFbtTJq4VuPM7FpnOSvI2GJjg7P8X6Wu2Zko4XNGxj0n1xed2X/PmUktzrwRs9/L/P9zpn9nBb9qKogVFloK4vsr0PlCwTgdBe7i67EK6iYqmDRDwem5CgLmKdCbr5CztoLRCxSoxGOxaqGCLDFokQJrcVvMR0GC6KqrYIc4K75brCBYjF2qQC1ylyk4ulzBPbFwhYJkcWGlgsgNCv7aouCRgeQ0kpxinrHkE11NFGwXZ8V3ppJPfBJbzBRUibHmklussZD84p6lgqj9CnY5SW4R5qzgH2GoUFArJrgoeCnWKxUUiKEqBQ6iVfRRy/yCFTTHKfCPlzmJPxNk7YkKnoidqQp+OKbAPl1BY5WCzTUKSoVLrYIVdQoG1sscmxSceiBjP1JQ+EyB5WsFgW8ULOnqIucnF7aMdWHsOBfSF7qwXdcFHRMXXMV9MxeiLF2Yst0Flb0LRxxdSHFy4bKzCz8pXGh0ceGJq9x7uODn7cJ70RzjQkCsC5VxLqjjXXgm1ia4YJfogmWqC1tzXEiqdqF7jQvhtS741rugbJR8Z1xYfNkFoxYXStpcsOlw4dJjmccLFzZrKFmtqeS+lhLZDNLcTUlCPyUzBygJE/UDlWSMVnJhrJLBk5X0mapk23Qlz+cqWTdPSb4YOl+Jg2gTSxcoSRf9Fyo5JG6KuYskp+iKkp3ivJipK/nFZ2G8WEmDmLREia94J/5YqqRMqJYpeSJyliuJXS1j/6YkZI2S/4ni9Uqi/1BSuFWJk4GSh2K5oZKTYqCRUr5XSm6LBcZKkkQPEyV7xCXxk6lS9u5KNMyUmIlTYqq5kg9C30JJpRhrqcRNvBAF25Q4bpf1HlTSekjJM3spHZWkOSnp5yxrFTfEXIWsVcxUyvrEZ/HeVeLdlHztIevzV7ImSD6vOOkvlsYrsUpQkpioxD9VPtfjSjwrlWysUjKiWomLWFWj5F6t/H/q5DNokDXclbZ2JV91KNF5pUQtXP6V+/+UHNBQMaezinihranivJippSJMfBYmXVRM1lah11VFhSjorsKph4rZfVVsHKVixGgVLuKxyNZR8dUYFbZi8VgVOyeo8J+kos/3Ks4tVOGnq+IvsWK5ii9WqEhdqWL/KhlrjQp3IxVfmqk4Km5YqLiwTUWnHSpG7lWxep+KmwdVWDupWOisIkVoKSXWW8XVGBWxsZI7UUVlkoq31SpOnVXx5oKKoVdUtIsDj1RoPFNR/krF89cq1r9RUSjstVx51t+VVyNdGTnala/HuLJovCvxE11pnuPK9LmuBAnDea58O98VH/FO/LnAlQoxZqErbuKlKFrkynBc5QnnympdV3KE/WJXWsWApa5Yi2vLXeUc7Yr5askvora60tnAlRBDV/4VxkauNIjJxq74iw9ivKkrm8xcKRWjzF1RiZn7ZB6HXElwdKW7kyu7habCFUvx2cWVRqUrm91c0XGX+Xi6sivQlUcxrgyOk/mIgQmu3BXHEl05kCR5kl25lOKKQbor7pmujMh2ZUaFzKPKlW8aXDl3QeZ/35U9ba4cee/KrQ8yxn+uTO2klnOpmlrxrrOasVpqhnVT4yS+6qFmYC81N/qocR6hpnWUmqWj1fJskHodNTai71g1v05Qs3Oimovi82Q1TVPUvPlOTeI8NdoL1VwQsxap0UAt5xlpX6wmcImab5epeS/Uq9RkrVPjbq5mlKWaB7vVLN6j5rWTmucKNU+Ualrc1Mz1VdPdT82OADVGYWpGxKs5mKbm5yw127PVPK1Ss7ZaTb5or1PzZYNa9oZq9p6TuV2Qsa+oeXlfxmhRM7xNzW/tagY/UsNzNZ6abgzv7sbA/m6cGODGjNFu+E5w4/dpbiyc50aq2L3YjdlL3Bhh5IaTmRsd4uR2Nyr93PgtRupi3bh/3I0BaW5ol7sRXeGGZa0bRufdqL/oxuRLbpS2ubGskzu2Gu60iKWd3ckQS7SkFDZd3Unr5o5uD3d6jHJnzmh3fh3nzi/furPze3d+nO2O5jx3Zs13J3KhO50XuXNmrTvh69z5ztgdsz1S7nUn9P+xlnsHd8IchVpi/N05G+KORpg7Winu7DjmTkK5O3sr3LlWJWNVu5Pc6M7NZndSTrvT/5o7y1rcyWxzx77DncGP3Xn41J2NnTz4trcHH4TGcA/2Tfag51QPbk73YMEMDwqWeOC1zgNNMw8uWniQut8DI38PLEI9mBvnwY14D0jxwCbVgxXpHkyt9CCk2oPTNR48ueVBTZsHP770oOOzB8M7e6Lf3RPL/p6cEzsGeuI61pNp0zyZ/7MnQxd6ym/Wk01LPGlc5cn3azy584en7DM8KTL2pMzUk78sPIna40mcpycHfDyJSfJEO9mTk+meqLI9uVEluao9OVLnychmTyac82TKBRnrqicjWjy59tITg8+eaHT2wlL8qOlFjNiv7UV+by8CB0k52guLyV5cnurF8ple3NL1wvs3L4zXeZGwyUve+1607fEiZ68X1o5evFZ5ccHLi0N+XpyN9qI92YvZ2V7Ei+45XuwT83O96JvnxRcF0lfkFnoxtMiLJ2JUiRevRH25l+wnJaZR2k55oRARF73QvCS5Lnux+LoXJbe9+HjPi8FPvJjxxguNt17M/cuLPh+8sP3kxU1tb5Z292ZsH2/2jPHmmpg71pth33rjN9Uby/nedF3ozd613mRs8GawqTeOwtvSm/pt3szZ7U3rPm8UB7wZfcibbUck1tabF87e/KvyZqiPN3r+3ixJ9abjmDfRWd6YnvIm8Yw3dS3enGnz5upDb5I7vOn73huT7j7s6OnDL718eN7fh98H+JAzwQezqT5ETfPBa5EP78W1pT78vcaH/YY+uJj6UGbmw1YLH+rFVEsfPgubXT5ccfLhkdKHnZ4+jPT3QTPEh98ifXgVJfepPqhFRJoPl9N9OHTSh4xMH77Kkphsac/xoSrXhzlFPsw640OM6HrWh/nnfHh60UfOWTLPVh9ut/mg2+7Druc+LHnlQ+07if3gw96PPmho+KLu6ktKb19K+vsydZAviwb7ojXSl0wdX7pP8sV2ii/n50jcIl+q8MVksS9dlvoyb5kv2St8Uaz05cNqX9m/+GJt4ctyS18Mdvry6x5feu/15eQ+X4oP+LLlkC9udr7EOPnK+cQXlcqXiWrJ5eHLVdHPy5fxfr74iMPBvowNl76xMq946ZvoS0KKLz1TfYnP9KUo1xeLQl/21/jyW70v5075Yn7Jl5tXfLF/7EuH+O+5L7qvfQn5y5eyLn4M7e2Hb18/tkz0I3GyH87T/Gj6zo/w7/3Y+YMfOT/6MXCeHw5L/bi0yo+sNX58/7sfr/70Y8JOP1Id/TBX+fGTqx891H48dvcjzNuPzYF+TEzyg2N+pIviE34kZ/oRW+CHY7Efw2v8OF/vR3yDHz6n/Th+3o/VF/3wbPXjvdj50I+5HX4ceeTHysd+PHvtx5Bu/sT08qfua3+qRvqzaLI/xVP98Zrmz/A5/mzS9efpCn+6rvHnwwZ/pm/xp83Qn6mm/mw380e115+hh/0xjPJnUKo/Oselrxh00p/vikWVP/a1/iw85c+6S/4YXfHn8Q1/TFr9ud3uz4v3kqtLADu0A0jpGsCq7gHY9g0gYUIAf0wO4O13AXLuCmDtHwEsMwsg2DKAS9sC0NobwIl9AdjvDyDGSmIOBzDxaABXFAEccwlgg5fE+weQI6YEBciZNID4hACOnghg/cUAfC8FMPd2AJvaA9jzIoAnrwI4pBGIXbdAvHsEsn1AIM06Ylog3WdI3exAPi0O5OCyQEJXBTL9j0C+MwvkmWUgLw8G8tYxkKfKQHm2BrLEN5DxoYEo4gOpSghEnRFIRGYge7ICcc4J5JuKQJxqAznaFMiY5kDqLwTS5VIg9+8FovE4kEFPA3kk7rwPpLhzEIt7BbFvVBALxgfxcEqQ/H+COLYwCPtFQTwSbUuD6GcSxBizIPK3BWG4I4iZO4M4uCuInN1BzLML4qgiCFNVEB/cg7jnFYSbTxDDAoOICA7iWXQQ5YlBTEgKIkBYJgcxJyWIcceDSEoLwigviMjKILKqg1DVBDG9LoiTDUG4NAax83wQlZeC+PZyEP+J/7XKPB4FofM8iAfvg/D4EERUt2CW9A1m8dfB3PommCFjgqmdFsy06cHsmRFM2MxgwucFo6UbzMsl0r4ymFdrg+myIZjM34MZujEYV7NgvrMIJkrcsQwmZ1swy3YHs/xAMLFWwfysDKZNFUyRazDn3IL5KjGYjFQZ57jkPhHMuIZg/hGDzgXj3hrM2cfBJDwJ5n/PgzF/EUz/V8FcfhvM879lTv8G46YVwoW+IfzaL4T1A0KI+CaEtyND+DA2BJsJIcyfEcKrH0Nw+zWEwvkhfFoQgsGGEDYahci+N4QQscskhOtiv2WIzDkE9+0h9Nol+Q6EMPFgCPcdQhjtFMLPihDGq0KwdA0h1COEQREh6MeF8F18CE/TQyArhBX5IUytCmFPdQiurSH0eBhCxssQ/LqGsnpgKFO+DkV3aChPxoSye3wobyaG8sOkUC5MC2XO9FBShe7MUHm2hmKxLJRNK0NxWxPK+N9D+Sx2mISSbhqKi1kor4Seeah83qFy/gvl8S7JuTeUpfahHHUOZZ0iFH21tLuFstE3lPjgUOqzQzldIbFXQxnSGkpRRyjOT0Nx/xjKjc+hlGqFcblPGEvHhNExPYzWzWHobw1jtVGYjBdG8bYwYvbI/T6ptwrjqiKMLaow1vqFUSY0AsLYKfrFhrEhLox9J8LIzw2jpDaMpIth7L0axv/uh2H1MIyMJ2EYvQvjjJjRKZz0LuEk9wtnQP9wln8RzsWvwrk2IhyD0eH8qBOO1vhwbovcCeGYfhuOPKnZujQczVVyvyacT8bhmJmEc0GE7w+n4GA4W2zC6aEK54BfOIq4cDqnhLMrOxzjvHC6F4cTWRtOxLlwVl4IZ+HlcBJbwrFrDeexqG4LZ2q75BKFHeGoNSIw6hzBbM0IkoWDVgS1XSII6B7B4QERtIqloyLIE6NGR/C3MNeJ4JKYNyaCNDF4bASnxkXQd0IER0X/7yNoXxBB2cIIvl0UwR4kh24Er5dFsMUkglmmESSIvmYRaFtGULgtgkU7I1jtHMENlwhGqCLo8Iyg0kvmlRiBY1IEQzIjMMyKoC43gui8CDSLIshvjODZuQgmXY5gRZvkEQ9eR7DqTQTj30aw+H0EV7pEkvZVJMrBkWiNiuRfnUgWjY3EZHwkv02PZMKMSHx+kHJhJLsXRWKxOJKU5ZFYbopkmlEkLcaRODhF8qtfJKcCIjFKjOR9cyTnTkdidj+Sr1sieSvOtEYyu036ihftkTQ+jGRmRyQbH0fS42kkXV5EsvRNJP+8jeTCh0ima0TRo3MUazWjmKQVxSrtKMZ3jeKfHlGc6R+F/qAoogdH4Tcqih2jo7ghFutEMXJMFF7ib2ExNoqMcVHMnBZF+/dRaM+K4q8FUSiJwkA3Cr2lUYSsiyLg9yg+6kmceRS1llHM2BaFzfYo1u+IYunBKJydojjqGsV0N8kbGiXfqSheiS3xUTSLnxKiSBIDE6NwFM/FzOQo4kXflCg2pUYRcyyKyLQo2tJlTRlRrMiNolDkFEdxrjqKOTVRHBdf1UbxRhjURTG7XsZuiMLhVBQVl6PYdS+Kay1RjGiTNQqL9igWPowiU8x/HMWQJ1G0do4mVCua1drR7OwTzfb+0WR9Ec1WnWhSxkSjNzGaWd9Gc2RGNFfXRWPxezSGptH8vCOa3vbRVDtHY+0SzVrvaJYfkxy5kqMyGs/70fwtrjyIZlFLNJlieKvUC4s2qWuXOjH8oZSPpO6JXD+T63dSasTwt7DsHMMizRhGaEmpHQPd5bqHlL1iGPllDDdGxqAzIQY/8Z+4OTEGrQUx1BnGsNkkhlnbYxiwI4Yfd8VwwT4Gd4X0d4sh1zuGZYExaATH0BITw5rYGMrF5LgYwkW3+BisRJtYlxBDpZiaGEOk6J4Uw2HRLtYnxxCVEiPnvhg6xO/HYphxPIZfS2NQV8ZwsSqGjOoYhtXI2OKjMK+N4bJYWBeDZ72sU1g2yNzPxMgZJ4ZVl2NovRFD7IMY+rTEYCueiB/aYogXz9pjcHoUw1+vYzB9E8P8tzHs04ilpHMsEzVjOaAVyyTtWCK7x3J8cKw8Y2LxEf+KTuNi2S0ipsbSd2YsCxfFsmxZLAUiYHkspkaxeJjE8klYmMZyVWAm/c1j6XlA+ljFsk0Ryy5VLNqesYSlxHIoNRabE7EMK4ilojoW9/Ox7LwcS9ODWJJbYnndGstfD2NZ8CiWgZ9iydWIY5dmHLfFtS/jeDY6jiadONZ/H8fRmXHsWRiHtm4cUUviWLExjtmGEmcWJ+/cOD64xrHMM45Csd87jim+cYTFxtE1Lg4r0S7Wx8dRLWYkxBEj+iTGYSf+TIrjx+Q4ksWglDjcj8cxvjKOYNGlKo4DokWsrY6Tdcj4NXH0rI3DqSGOrY1xHG+SuktxLL8n/e5LP3HwQRyVLXFMbZU28bgtjs3tccx6KGO/lbH+ikPxIQ6Pv+MI7xRPTed4+mnF81zod4mnWQT1jufU6Hh+1olHOSaei2PjmTolnns/xbN+WTyVG+N5YBzPIMt4zm+L5/rOeJbsimfKvniSnOJROMdjqIjHQxnP32KbSmLE0kDJHRRPS3A8hXHx9EmOx06EnoynojGeL87EY3JW5nMtnsn34/F7F8+8f+PJEHt7JTCrfwJnvklAUyeBFhE9NoEe0xNYr5vAmt8SuLc5gd3GCYTtTmDjkQS+cUugyCOBibEJ8v9I4LB4KAYmJvBadDuRwLe5Ei8mlSewuTKBd9UJ7KmXXKL1ZgLabQlsaE/g+4cJJL1KYLt2IvP7JPLHoERSvkgk7/tEpi1N5PmyRPSXJ3JiRSKJ6xIZb5hIsEgwSeSNaSLX90ibfSKfHBLZ5pjIDbHUSeKcExkel8iu+ETuiKNJiWRnJVKZm8j9ZilPJ8q7L5Gku4mc70ik7GkiJ7smMaJbEv/0TaLHwCS+/jKJRJ0k9k9IwmhyEnN/SMJ7ZhJP5iexZGUS67ckscgoiU77kphnJe0uSWR4JBHlk8SWmCS84pJ4npREdFESe+qSuH86CZ37SfJdSuKvp0ksfZdEpGYyCYOTGfR1MqE6yWwem8zW75PxmZlMp1nJjFuUzC+rknmxLpkZm5NJMkhGZZjMX+KRaTKR25Op3JvMCudkSkQvl2T+c02m3SeZJ8HJdI5LpkXUxMsYiclcSUrmZJa4IrnvJHPsfjJfP0jm4+dkMrRS8OmSwrheKXTtnUL2lyloDk6RM2YKZ0amsHZMCqPnpZC8MIUfVqXwdF0K3r+nEGKRwt2dKZjsTeHRgRQ2H0xhqFUKuw6n8LNjCk7KFMYGpHA4MIWmIKkPTSEvKoXg6BR65KWgn5/CaTG8UGKvpjChLYU5HSn4PpLx3qbQ8D6FY3+l8HX/VKYNSsVnWCo3RqWyfHQqmyam8nFZKiqLVH7Zl0rioVSSXFLlt5FKtDqV/X6pDElI5R/RcVJislI5U5GKX1UqA5tS6X0mlTHnU3nUlsreR6n0fJuKzl+ppPc6xqx+x9g4+hjZ3x3j11nH8PjlGLq6x2SPeYwxRsfofegYDr7HUCcc45MwSTvGqPxjDC8+xo6aY/xVfwyLhmOEXjiG5s1jtIsf2o7R7dMxrP49xvUvjmMw6jhbxh5nz0/H2cZxSpYdJ23XcX46dJzPVscZ6H9cfs/H6ZV9nOArxznbepz5H4/z9O/jLOh2grxhJ3igdwINixP8uusEWntO8PjACWwOn6CP6wlM1Se4Kqb7nyAt+QTPc09QWHyCGQ0n+PnSCYJuS+ydE0x9doIe2mm4f5mGtk4aKbPSGLIhjc8ibVMa78zSaNmdxjibNDxUaTgEpPEyNY3UnDR+KUijpiGNm9ekb2saW9vS6NWRhua7NEI+pNH3nzQedknn9fB0tuukkzExnYHfp/P1j+m0/ZTODt10Jq5Jp2x9Ol+Zp/POMZ1/XNLZo0zngZjqm45FWjpdctNZez2duJfpfHqVzro36Yz7mM6JThn4amRQNTqDgVMy8JmRgfa8DLbOl/rtGUxwyWCOZwY6XhnE+WXwc1AGtyMzOBOXQa/EDI5eycClJYPtrRn82J5B+NsM3r7LIEvrJCFdTnKt60mu9DtJ/ICTGI0+yewZJ7n0w0kG/niSv8VIThJscJJS45M8PHySqpMn8S8+SVn9ScadPkmY2PjgJGbtJ7kuvn50kr7PT/KXOPnpJBGamWzrksnKQZkM+TKTs4Mz+XdMJsmzM1m3MJMXupksW5LJ8HWZtBzM5K11JoftMglVZrLYK5NTfpnkxGayJjGT9JxMRuVmElKdyY3aTFLrM/FtyMSgSWJPZXL1WqbsrTM5JnwfZbLkaSa2HzLZ1DmLcVpZvO+SxTbtLLz7ZDFoYBbdvslixYgsisZkcX1GFv3mZtEwPwtzspi+IotpJlnyLM7ioZnEHshi5aEsfnbLosw/C42gLM4HZzE/MgtyJXdlFnZ1WRxrzGLgdblvkdh2qevIYmy3bEwHZTN9ZDZzfsrGnmzMdbP5bXE2r5ZlU7Emmy7rs7ER5b9nM0MvG40t2ZQYZFNkmo2eZTbnRcHubP53KJs9VtnMt84m2zkbF5dsPrhls8EjmyzPbP7yzuZuYDY9o7L5OSmbHmnZjMrM5laplJeySb8tHoiH2dx+nE3dk2xCnmXj+Cab7R+zcdbIYY5WDh+1c8junoNLzxx298/hf1/kMFknB/1xOUydkMPW6TmYzMuhRjeHHxfn0H1pDj+vkBizHGbsyeGkIgf3QGlPzmHb8Ryu1eawsi6HEQ05BIqfm3MIOZ3Dpss5DLyWw/7rOdi05PBCjHiYw5m3Oaz4nMNrjVz69cxl+qBcNozO5X9jc/maXHaZ5eKnyMVMmcsNke4q9QG5aAbmsiUvlyX5ucwoyCVZ+BbmcqQol5fiRnEuq0tyqRHppbmElOWyoyKX3ytzOSUmVktsk9Sdk/vzuQy5novWjVxMb0q/W5K7XXI/lLwduXz3IZfXn3K59XcuT7XysOuex7qeeVz7Io+VX+bx+9A87s3MY8OsPPzm5uFCHrt18zBakUfw6jzmrcvj0sY8buvl4WOax8+WUn9Q+h3Oo8k5T37beZSp86gLzSMxJo/ahDzGJOWhmZZHYUUeXlV51NTmEVqfx8eGPDY3yfWFPBQX80i4mod3Sx4GPfPZPCwfm5H5TJ+Yz6mf8pn/c7487/NxXZlP7MZ8qv7MZ61ZPmOs85nnnM+3inxixBcu+ax0zcctOZ9eaflMy5S43Hyy8/KJzs9naHU+2jX5zK3P5+c7+ZS15DOzZwFDBxQw78sClo0q4PjoAv6dWcCBWQVsX1jAfXF6UQELKPj/fwm6BaxdVsCWDQV83Cz3xgUMNinAW2iZFnBEvBJrzQtoEJ22F2C8o4D9ewsIOVjAp0MFFNkX8MapAEtnGdelgK9UBXgJG9cCBnkWsCesgOT4AvwTCrBPlFFTCqjPLuBEXQG7G6XvjQI5mxdg+LEAHY1COjQL+X5AIX9+Wcj97wtZOLOQwl8KGbKoEG0KeSsWLCkk8c9C7m0pZKqh1BlLjFkh9gcL2WQlbAtxcCxks3MhZ0WJopA/1IUsCSrkh+BCLsUW8k9iIb/kFrKmqJA7tYXYNhXS3FzIu3OFLL5eyIq2QsIfFvLbq0Js3kmezkWYDinCfmwRJ2cW8eynIvIXFDFlYZHMrQhf0ZUi7MR23SI2LS7ijGBJETOWFuG0vIibm4vI/bOIQsMiphkVkSSGGRfR3aSIv8RO0yJaxR9mRZSZF3HcoogQyyI6thehaVWExeEi7ohma8lhU8TUI9LHTmKciujtXMRllyKqlEVkqIqo9yhiV3ARF0KKOBFWxOjwIq5GFREdW4RGfBFmCUU0JcqcU4vYfLwI25IiistlrhVFfKwq4lJNEZW1RfRvKELrbBHbWoq4J3p2yBhPihjwvAjtd5KnczHrNYuZr1VMgZjSpZih2sX4C4euxezsVsyf3Ysp71FMWK9i+vYuxvKLYoq/KubFqGLW6RQzb4z0G1vMkHHF+Il+U4rhx2L2/VJM5txiNiwqZiHFTNMtJlm0Ly3mvEkxxtuKuW5VzLeqYja5FxMXUMyTa1J3vRidlmL6txbznxg/poTqWSWo5pfwbEEJJgtLuCkaF5UwRbeEHktK0Fpdwjd/lvCtYQn2xiX8aVrCUrMSKsSP5iV8tCrBTVHCS5cSagJL2BFWQkl8CY/TJXd+Ca+qSrhbXULH1RK2XitB93kJfT6UEPSvjKFZSqIYqlVKjy6lOIlPokO7lC19SsnqV0rboFL0vihl3IhSjowqZdvoUu6LzTqlnBMR40pxH1/KqwmlbPiplOKfSwn9pZRbuqVM21iKi0EpN4xK6WVeyv7dpSgOSnmolCdinrWUilL6hJQyPbKUhfGljEwspW9SKRdqS6msK5XzZyn/tJfy+Vkpg/4u5SuNMu6PLOPduDLOzC3j77VlhGwq4/PmMl78UcZ2ozIuGJcxybmMJtcyfgkpY0ZeGWH5ZfQvKEMtTBvLOPi/MnQ6lTNQo5wdmuUM7VbOgR7luPcr503/cgaMkGtxZGQ51TrlfDu2nMmLygmknF665Vz5rZwP+uV0Mi1n4rZynHeUs9KqHAOXcuaryhmpLudqhLTHlTMtr5xJZeXMqi2n9mI5n6+WU9pSztg26fO6HMW/5Zj+V87MzhVkiMlDKkgSS0dWcHBsBTqzKyicL9emFZw1r8B0VwU+zhV0VVTgKBa5ipAKxlVVENhSQf2HCuZ+rKBA/PZfBXu6VPK/QZX0HVOJqwibVMnWaZU0/1TJy8WV5C2vhD8rGbylkgTTSgLNKmmxrOT7g5U4+laSnlxJdEol2RmVHC+opPRcJSNuSl1LJTl/VzL8n0r6/VuJm9j5n+TuVMUajSrGalWx77sq3s6uovvCKpzF/0TguirG/FnFZoMqVLuqsNkt7VZVTFJWMd67ih15Vbwsq+K76irMG6pI71RNY9dqXvWupqFfNUX9q7k8uJr5Q6r5bmg10cOq6TG8GoVYNVrqdao5Maaar8ZVkzZL2n6uxmp2Ndt+qaZF6P1azRWxek4138+TGNFzoeRfJDFIm241gfrVPDSo5rphNX3Nqwk7XM0A62qeHqlmmkM1meHVvIuuZnKi9C2qZk1ZNYsbJP81yX+9mgU3qykRne5Vc+NBNf+8ljW8ryZZowZtrRr2d6lh1rgahk2ooe/EGvZMquHQDzU8XlvDZZsaGo7U0MehRs4dNWSE1aCOrCE5vQa74hpMS2s4UlvD7roa1tyq4ZQ40FKD7fsaNn2sIeafGnasqeXLTbVY/1GL0riWW2a1bA+ppT6jVvYytWTdqMXgfi0u/9RyvlMdQ7uIIXXYDatj4cY6Jm2uY9CfdRhtreO2fR11jiK/jsNldRhW1DGjrY6gh3U4vK2jqG89d6fUUza9nui59VyjHg2Tev61qedHx3p6NtWz61o9G9rrWfawnn8+1uPat4H9/RtQjG+g6acGdDY00HdjA1MNGlgS1kBheAO1SQ2MOtbAlNwGHAsbeF3UwM7iBjqEcUkDm0sbWF0m/UVFeQOzKxrIE2YNDay42sCCaw38eL2BbDHlRgOpQudmA9Ei8JaMd7sBd9HlTgNWdyX3Pcl7X3K2NDD+YQPxwuVxAw8/NmD0qYFNfzdwUcz+t4H/OjfyXrORv/s2MnBII97i2aJGXus3MsKskS/MG7E91IilSyMDvBrJDW5kXHYjGvmNOJxvpONiIyevN7LyVSOb/2nErFsT6+Y3MZUmOd83yT6niW/2NOGzt0nen018jmjiVkwTJxObiDnfxK62JjnDN9H7ZROe/zbhPeEUJlNOcXbaKRbMOEXfH0/RaeMp8rbKtckpeu8/xW82p/jG4RTjm04RdPMUr++e4kLLKQZ2b2aXfjPjzZpJENMONqO0aeaJbTPNjs3ENDQz9WozT+824/O/ZjZonmba16flXXBa9rGnSV51mpDfTmNldhobq9Ostj1Ns/jZ4TQVcacZl3SaF2mnuXHyNPpVpymrO839i3J96TRed0/zRvsMT7ue4czwMywbcQbf8WfkUzjDvMVnOLvxDJrGZzCwOMNmyzPU2J/hRfQZUo6doa7wDOPaz/D9hzOM/3SGym/OyvfpLN3MzlK19ywrXM6S5H6Wm2ln+arwLNolZyl7e5YHmueo63aOsH7nmDTmHCHjz6E76xxjfz1HjwXnWLzqHHPMz7E96Ry9C86x5t05Ar8+j4nOebaOOc+F+efJO3qeDa3nGd7rArojL5Cvc4HsMReYt+UCk4wv4LLjAnlRF3BLvUBj4QWuXLlASPsF+ndcYIj2RZQ9L7L264tUfXORJz9cxGzWRcYsvUi8uOF4kZ6tF3EXc3UuoTK4xHe2l4hxvkRHzSXu1V/iWtMl+rVd4lety9gMv8zhEZfZPuYyV4wus9bkMkfVUu92mXuBl6mLvcycxMv4FV7GueIyh+ouc+nKZYLfXsbx82WsNK9wbdMVEg5d4Su7K/g4XaE9/Ao3467wR/wVLiddYX3yFYryr3CwTWI/XiH9q6sET7zK4h1XqRfHXa6S6H6VgRFX8Yu8StjEazSduga3r/Hj8OvM0rlO3vfXyV0p1w7X+VF5nQKVcL3O7LDrlCZfp+7UdR58dYPdM27wft4N/l5yg39X3cB72w0OP7+Bb9ebGK65SR+rmzTG3+RA1U0+1d1k8qObTHl8E62Rt3ix5RbWJre4GHCLnXG30Da8zQCz24yMuc2XZ26jNfYOD3TvoLS7g5/THXbG3OFD/B3eNN0h5r87HOt8F5shd3l//C7zHsj1q7usXnIPs533WJ14j3FF94h4fY/T/9zjfZf7BBndJzT0Pt9F3+fZ3fvYtdynS5tcf7xPz//us2LsAwpnP+Co4QM+i5GOD9D3eMCTsgdENzyg4/IDht97QE37A852PMCuawsvh7bwv29aKJrXwvlFLbw2aCHKooW4ihbet7Rg39bCz5qtnNNupXV4Kx1LWxlztJXHylb+UbdiW9tKUOc2fAzb2OHYxgm3NjxC2jDJb2NAWRsPG9u4+7QN65dtDOzSzv6Z7WTMaUdbr50gh3aWqNqpCW7HLrqdbrHtMtd23pS383dFO/1r2tl+r53399uxedDOv8KppZ37L9qZP+whoeMfkjrxId/OfsjcLXJv+RBN1UNmej5kcfRDbFofUv/sITtfP8RJs4NLf3TgadjB7LMd2LZ14P2wg2XPO7Ac9oglho/4w/gRX257xCLbR0xXP2K/zyO8/R/RGvGIhuRHxJU/4vX2x0wJe0xb9GMatz5h65EnTIp4wtn3T9Do+pTT456y48+njLN+SkfdU2a3P+WHf56y+ItnZCx4hrviGSl+z/jl+DN+0nrOEJ3nHJv9nNcrnrPO4DkKk+eMMn/OYevn8tt8TkDyc+qePufDby94bPKCPnUv2PngBSbDX7JvxEsG+7+k+eVL3D6/JOqbVxjOeoWu8ysOpr1iUvErmrq95qvBrzGc/ppbC19zfOlr3MNfU/n3az6o3rAv7g3RiW8g5Y38z9+w+cobHKzeola/ZYP2O5pc3hEx/T3vVr9nWfl7itvfE/T9X/xU+xfrtD5wY+EHttz+gM/ujzzN/8jM+x+Z+/kj9/p8wsX+E38oPtGc/Im7KZ/4Px1wDYQ=</binary>
            </binaryDataArray>
            <binaryDataArray encodedLength="4692">
              <cvParam cvRef="MS" accession="MS:1000521" name="32-bit float" value=""/>
              <cvParam cvRef="MS" accession="MS:1000574" name="zlib compression" value=""/>
              <cvParam cvRef="MS" accession="MS:1000515" name="intensity array" value="" unitCvRef="MS" unitAccession="MS:1000131" unitName="number of counts"/>
              <binary>eJzdXDuS5LoRpCFDZhsyZM4R5gjVa8ncI+gI7wgw15CxIUOxJkyZa64JU6aOwCPIlKnGG9QwmV1VAEjOvheK2AqSQH2yMtFsssnZZVnk8e9h6WG5WXnY0sZSm18MS7RdDF/NXeCYfTBPojnOpbGZ8ngY1Zd9uC+vrpUX8wnksnobNSu2nIy3fHLDu8qmNfcRxfe4njHknDntaYBzkXYaO8JlCnKpvdz3mIvYa0nzCPhaGvQ4t/i6VQz3tzxfH9sfD/ve7MvD/nVv/d63GrfmX8cS1WXOcS5DLMbX7e3+3CfaKhD3sNeGB7F9aVsJ8lh6jmqKcYnGPH7Zh+twLOJijOwf+UU1euvEm+thi3BG/j1f3VfcdZsJS6Stp80Inl6s5durH5nVt2eVgyLbeaNu9bOw3Le5232PPUE81xLZr90EVjr+QnFri8lwnGU7B4hs3xmjOmAM8pydHKhH4v7uy/s5tBh+PS3ZV/vMQYzOr80Wqm3phHoIxVjzSZ5xj3LMukonfiaf4o78emNe3iP+eqyYkG/WFOcFzMKQxK6TaGyEx9H+ZnQWef7sR7mTkaNXHznAbQnyJNnOWfXa6J8Pe/n0Zn9+2B8+vV2PrHB9kh7213btULdyf7s2WJoVqN3D/+t8y/f5Yd/adckqbzl1LSTZPsNZ9p/fTHVWh3+M0TjNifpYa8lbH0fMy2Npx/OJxjw/7l05xDkhizDherHmtMYsN716ng6KIxvzHqceTxmOUxBjYUnG3CwHHibEwrqzXh5PHl5rHnmw+BrVKcl2z/LSzgkv9+2zpvcgGXytHj3MWivLXn/WQnNLq3lr5ylpVuTtXPZy359XMuVLUM/Cp+crke3aT7Flwoz9ejqK7H/PUVx67yryzJXFnfbtaRhpKcG81ovWx1l/5CvCwWO542/1iesE98sEXuZtDTBkGEctezqM9ORxzTVK219lf7/AmDIcW5g1j9A81kzGPOLwNOF8Ue+JcuBcEVtfi1erD0sHjmW+chDTq+/VUa4/t3NZPdZzV4F41GZ1erB6TBSPvHq4LG7EiWe/RMdWfJQ7GhcyT4dePR5XXQVyWFxaeG7359hqxeHC4svCnAxf7olxs3/u4MDaieYiTRWb/tbIHCVZQo0sbSxdR/aLg5l5QNyqz+d2naD3O+866H1P8y+y/95H3maMtbL01rzYV3Lisb9V9ud7xbrSWISdMUQaIoYsNjbUNFHc+1i7rvrcti9wXanHiFv3PVyWn9VHMvLob/gVyy/N6v5XuA/+Be6HV+IgE4/IjY4zPwvEWRiLbN8NL3AfzT4ZciWjBtd/5+S+rfcCvEQcW2vD8o3i0XInxtJvxph3z8fijHHtuDMwpk5sxCXGW3kqT1Uj/YxIO3fdyHQNeM+VNH+EtUBchhjdsmar2J835io3XNhrkWcs4uSzOLP4SuTr8c5b5CXKH2nKY6qHxYs4cVa/lafP7dninz4ty98e9o+H/f1hXx8mD/tL29bf+crD7z/t97/v7TyW4RyX2vlMnwEqTmtdWD3mZt9avtKec+rzztTGXtq8ft/WPlbZ1kyBfIvY9x9sGqc59Jp5la1GoZ5UX9bW4z7BFvGNWMWh3ycrjOF1hbWuvF5xDTDeBMfWunlta+Bb0+YraKXfbxXbF/je1e9lzK1zzIuFN0G/+Ix5hTwie23wGLlmbRLV4vqMm+Msrqw+RPbYeM1Y1ptnDKNx2FuUdyaOdYjwRZpHvjq/gh/qqz7FwKe4vul569Oy/PHT2/mvrud/tzX8o62xV3jmoNdJn/kZxn1/Pc/11PQ6T5+B3O7bNap+rxYw5BP7Q24X2V+PY02MV5wrjKEh35irwLyQn6WZ0L5aEf+cIrL/TCgfrJ3Ve+SDvoxd+0xBPq+XBPHveI04K+9XuM7SewH9nblq83rftNdzPeZErTk/8898JNnOma/3fT+WdtpXNnyYR+RT9c6QJ1MsYrc47Olq4bDGrDkrnsc87a11cMQ8DJaunr/VM+KunBbZ9NBzjmqKuqp2lh5Yo5zoGXvT/NwzblkPj+8R3T3+Ij+rZpQnG/5erVWen1Mv+H1AuVCro31iXvUpYms60gdrw3xlgbVHOBEPj2sexCmBv8VDxJUVgz1wHPel85nmMJa3vfrenKVDpHHPZyQuyjPS1yjvM7hn/Hq94zbRWKYcPL8Yfr2+e5xdodNIr2yj3CaJzwderuT0HtVOYp9LOC4741ZMj18xYnv8oH92YkZ6tni18nCuROOWj4ffmvdwJNjv5Yw06NX3cuSJ2pZPEvu+jOuM6NCrXW2luCh/lGfUN4F/L9abT+Tj8SRGLvavxx7XireXY1TbUf9R7kfqzejTq618MCcef2f6GIm1tDzDVY+TqN6RXq8wcfajuV7/KfA5wjnmm+U+0kJk/tyN+9mIP9Ir9ibkF3HJPSkmjuf9AtsIv4WT8WletUw+FgeM0bOVcns9e/qM6Grhs8ZnbFT3M/lHdKt+K9SfwcExuMX9qmWB8SLPdaK6US8zWrKlARxWXenMRzxZ/l6NXm8SxH+Ecd084NPr8yMsiX1tNoolcxy9exZpM4ov4knHE+zjsdVDL897TXj2WJpPcXJwzUK4SxBT527wbOdre4ZUnyvVZ+q3Zt/h2eiX9vu/vn+j7yRprbq/GvVUs1pX3zPT56/63F2fK+jfxeDfBIs8f99k6EXu+/fStb/eOkBs0Tyvqd7asjhnH8Wpmlv1ohoaG2Gaycc+SeLcXmySTbe1HetzSIHf8au/zr/HUM1k4Kl+hUxzrGKfN5TrX+s2HF/aewCvbavvfynOFTAoz5zf41z7177f17LRl8exBPmxL7X3/iZzJSevlUPPTWvbX2X7rOL5QPVKRh7WMsnzGmBerBzYv9WrF9PjpBcz4z9rI/lrvy96nmxr90czPYfq+VnXn+ausUXsz3aCGrou3vm9b39fpOOv9FzOy9Prqfqvsq0pfd+A37vRWhZn6rPCMdZPsseC/Y9YMTTQPJrL6tvidFTzLNu5KLXv5WrLw/4Luuvfp+pnr7ScdfsCPArVTLKthdt9e89X3wHXa4Mi+/fTtAddB8wD96a1i2xrl/9ejv92AHnBMYs/rodmrTUe55xWHI8pDwnmkY+eIS+LEaf5LA48bnQ/GWPcb+VdddZ3Fn+B9zv0egzf9Vnl+fvF6lfnVFv8+0M9LyXIw5p42lnciOzfDVJN8G8Je9p662cES8S95+OZcotbD8NIH1astW742NsfqYfH2keB/iKco9qzRrM8I98jfrO8JKMvxu/FpcH6M1oc8bVwj+gT5fXGZnxH+rP8Is5n8szWPcNNT4ur/K821jTi+Cq8ntZHtDjS55EevNgzcVGuI3MzfajWzEtP/0X211EjOM7oNstzT/sRPHU+t/110N8bT/Jc2+JnWtP7/v5QjWNYXx1fxb8P+Gg9Iz68WhFHniXKE8ULmY6tJ3utpjrVfPp+v/7NvGLE/UWefxv28Fo8ZScuytfjKMt+raQgh6flDBYv/0dZluffs6xesjHnGfPl6Rhx72k4g0Vk/5trjcN1+Ar3jHpvr/4RTo+jGlegrtZKlDeD/yL+O8LK3Q3OeRor8oyjGGMebpH9vX2k1Yxp75qHa4hhXp4zOLx6Vm7luvJX9cL/m0j/rzX9vUH/n7Tbff9+uZrmzJA3U72It4W2NRb/30j9resFMGbZ1+GeE9XiY5H931glef4c8DGb16OuBY97T+ckz+txNeZTJ09vbtRGclxR54gV3b/vf6eupvygDj0ttY8s+/OZpYmlP/qI48+1hMYsfBFmtlX8d39G8PR0Ro5G/Hs1uP/ZNXDWmNsehlleez5H841o5PV4xn62Rlf2Emkghs8VvWqONJAbMfTmRzBepdUZTgQs6tubj+LO9mrV8vLM5D/L+xGOZ3qM/M5iP4PhTO4e/mg8Sfz/FB/V6Ey+sxx5+UZxW36pU4fjrJpX8zbDRw9/hDXCdETnDGPJ2b+q74/MNcIpz4mxH/mN6MN4hI6P9jjLH/snZy7q+wptcse3V8fqYxRbpAvrkSEmU44IJ89Zfl68FTfCx6jvbD5vXrnK4JvIx6s3wp3WSI4/Yuj15+nl4daaq/Tvy49Y1PuVOaMx7TPLXsuoV4+/UXyz/e30gd9RFKf+H2XqX+T5d048Rhy5bTEG/b1etV6S53UT9Si0ZVxHLNJqht+PsIpNORYa59oWDjHy1P0SxFixVr2Ig1FORuLyYK4j2kTzKRhjPUbqnOljltcj/pHvbN0ofraOwHYEhzjbn8H3SI4rcn6kTiO86VxyaifHP7JEfh/J01XGff5Mna7yE7DRWOn4RPPMWS/HVXZ1Po/HM739FhhHODuD60isdOKjPqJ6dS7J/l4Vj0cxi9gYRuKwrtcLHjO2WY1n+bewcL9HuB/FnZ15b3ykD9Wde7C4jbi7on9L7zMWYVE+tVftl/u2ciBfFg885/U1wpVXpzc/ymOUv4cvy9h9ZjQ/OtfDlzq+IzxYx6h1D1+CGPblMTFyXMXbR5vFlcdfj4dRfX9GH1fVHunlTG3ke8Q3ydj7YInm8gkOzvCpvowRez+qzxldr8h1VX3mQI8T7Fs+Vp4MsUuQx4vX/SRj12QepiO6foQGPH9Usyu0HuHzt7Irtfp/5+r3rMvP4HgWk3RiR/N5fjN4PpLP34Nd2V/6HfRzDQ//A5uj/ow=</binary>
            </binaryDataArray>
          </binaryDataArrayList>
        </spectrum>
        <spectrum index="10" id="sample=22 period=1 cycle=4 experiment=2" defaultArrayLength="432">
          <cvParam cvRef="MS" accession="MS:1000511" name="ms level" value="2"/>
          <cvParam cvRef="MS" accession="MS:1000580" name="MSn spectrum" value=""/>
          <cvParam cvRef="MS" accession="MS:1000130" name="positive scan" value=""/>
          <cvParam cvRef="MS" accession="MS:1000128" name="profile spectrum" value=""/>
          <cvParam cvRef="MS" accession="MS:1000505" name="base peak intensity" value="4.0" unitCvRef="MS" unitAccession="MS:1000131" unitName="number of counts"/>
          <cvParam cvRef="MS" accession="MS:1000504" name="base peak m/z" value="255.130407469479" unitCvRef="MS" unitAccession="MS:1000040" unitName="m/z"/>
          <cvParam cvRef="MS" accession="MS:1000285" name="total ion current" value="7.0" unitCvRef="MS" unitAccession="MS:1000131" unitName="number of counts"/>
          <scanList count="1">
            <cvParam cvRef="MS" accession="MS:1000795" name="no combination" value=""/>
            <scan>
              <cvParam cvRef="MS" accession="MS:1000016" name="scan start time" value="7.685716666667" unitCvRef="UO" unitAccession="UO:0000031" unitName="minute"/>
              <scanWindowList count="1">
                <scanWindow>
                  <cvParam cvRef="MS" accession="MS:1000501" name="scan window lower limit" value="100" unitCvRef="MS" unitAccession="MS:1000040" unitName="m/z"/>
                  <cvParam cvRef="MS" accession="MS:1000500" name="scan window upper limit" value="2000" unitCvRef="MS" unitAccession="MS:1000040" unitName="m/z"/>
                </scanWindow>
              </scanWindowList>
            </scan>
          </scanList>
          <precursorList count="1">
            <precursor>
              <selectedIonList count="1">
                <selectedIon>
                  <cvParam cvRef="MS" accession="MS:1000744" name="selected ion m/z" value="841.062044111198" unitCvRef="MS" unitAccession="MS:1000040" unitName="m/z"/>
                </selectedIon>
              </selectedIonList>
              <activation>
                <cvParam cvRef="MS" accession="MS:1000133" name="collision-induced dissociation" value=""/>
              </activation>
            </precursor>
          </precursorList>
          <binaryDataArrayList count="2">
            <binaryDataArray encodedLength="2100">
              <cvParam cvRef="MS" accession="MS:1000521" name="32-bit float" value=""/>
              <cvParam cvRef="MS" accession="MS:1000574" name="zlib compression" value=""/>
              <cvParam cvRef="MS" accession="MS:1000514" name="m/z array" value="" unitCvRef="MS" unitAccession="MS:1000040" unitName="m/z"/>
              <binary>eJwNkm1U04cZR4WQV/kHkpAQAkQEJyp1bArVapldfo8StIBJZh06qFVbhztWPaNutmKAEBIg0co7BaoBtgIqVjctYFFegooTBDlGoTmrOmGKtEYGWKSY8eGecz/cj9fovqvykzlVwQqnKiLEqTIrR1T1oSOq5kUjKn7kiOqm+IkqXzamalS4VN1BLlVuhEt1NmBKtdVvHtTXWTjtz8a4Jw8ChoeSMR6M3/GxnyOAUMpA87YQHI4E23kSNAb4oYwrxTM/f/zRR4HU9xV4yycQaR5BUHGCsE+sRLVEift+SmhnQ3BNsBjJPuEYEoUjMSAcauWcM8swIIuAkvMGZMLlOBywHJ3ySPAVkRgKjkRSbjSaxavgEK9BtWgtHsvWIlq+FlZZDJYGx0BnjkGeOwayQKB+URx+nIxH4st4fP1TPP48E4/LrATYBAl4KUnEC38N+l5pEP2zBuxgHfb8QgeLbAu2B2zB7vAt2Ba2FXuE2+EU/gGHvHdghNkBhXwnLAE7URO0C4/CdmHHil3IUOzGXSYVW2dT8XfpfpQF7keE6AD6pw4gZeYvCJo6jPDpw7g0exjt8z7Fh6IjaAg5AjOTDqnyKNThR/GbQD2uB+mxc6EeY6F6hL2hB9+QgcJUA7R5Bux2G3A7w4i0XCNEvByEScxo9jND4W/G6le50CXlQcTKRzqTjx98LdjmZcXeLCscM1YcFB3HcXYBDgkKMcErQTe/BK+MJbidU4KZvBJcYpfi6YZS/DKnDMOWMrxlroQktxINrCo8K6iCyHwK+SdOwZltQ/IxG84V2LC3yIZHvBrwpTUoN9egp6IWhVdroWb+hlH2V/hEVIf3xHW4VlyHDlk99lnqseJYPVyl9Tjg2wDd8QY8KGiAprQBh06exjrzGcx+1gihtRGtheewXv41dKbzGC06j2WV52GwXsC5kxfQnfMPPMj9J+LYFxHFuYhx3kXEmi6i1noJv674BkXeTairaAI/sxlaaQsGslrwV1MLBNYWVBW04EfRZdRlXMYH2ZeRQt/iQuG3mPRpRWZeK9zlV5Fju4oBpg2lojZ8KmlDgqwNqGgDZ3U7nu5rn3uuA0sVHQg3dUCU3okmQyfOZHdio4cdK1h2BLDt+MbbDrbejrtZdnQb7GjNtqPcZMdZjy6kmLpQUNaF0exrkBuu40v9LeRm3UIPrwdNR3pQq+9BaWYP3vy8B75MLwalvWgM6sWSoj7MMv14aOnHY+YONkffgUoxgMUhd3GG40AD1wFFugPSLAfERgeYXAeu9TtQzNzDOs9BEDOIouJBvHAPws0MQbJwCIFLh6AwfIeNcieSFjjxceH3+JflIaYXPsLr0EfYZvoPjrKHUcEfRjMzjOriYbSXD+N+5TDOfzmCjtcjuM08wZ9OPEGUcRTNwmeIDRuDbtEY/u33AyY9n2Oz4Dm6rC6g1IX1wS/wVDGOGq8J2KQTyPSZRB9vCr8XTWGy4CWaOdO4VzeNm7U/o8s4C5dpFuWfz6LxxCxCvngNi9KNrYXzSO3lQUIPT3qH5UkH2Z4k43rS6TgWXTGyaCLbi8bvsIm7lkM7waHQDA6VZc+5iUP/ZbhU5MOltPtcYtQ8knTyyMPEp6p3BXQjU0ABVgFFecyns8x8WryeocZMHxq1+9IztYjSNovoTaOIHnSKaIuXmPq5YvqgXUwL7klIfV1Kei8ZTQtklHxCRid7/CmLI6cD3nKK3yQntVtOkokAet+gIOfGICobUFLy70IpyzOMSjaF0S2fRZTCLKYb3CVUKV9CmltLqOm3ETQSF0GNccvp4c3lFLNhJfUWraRj3ChyXYmi1Z9Fkz9/FSVb1tBz5m26Ioyhfd7rqLLoHdpcoCLW/0DWPCLnAyLdwHrK79tAZ96NpTXVsXTyoJp8/TdRfu4mYnrjqXWOX92Jp6+OJVDYNg2pizW00K2hj9haeiLXUmS8looStBSbqKUUjZYO6bQ0/p6WBElaCi7VUt8cH1bNdafmOpuWXlVraebSHlqgTKVs9V4an/8xLWvdT7vxCaVFp9NHSXm0aqKYwpVfkMxVRYmJp2i4u4sC07upXnWTbI9v09HUIfp+5WOS3PiJ/g9TY7b4</binary>
            </binaryDataArray>
            <binaryDataArray encodedLength="80">
              <cvParam cvRef="MS" accession="MS:1000521" name="32-bit float" value=""/>
              <cvParam cvRef="MS" accession="MS:1000574" name="zlib compression" value=""/>
              <cvParam cvRef="MS" accession="MS:1000515" name="intensity array" value="" unitCvRef="MS" unitAccession="MS:1000131" unitName="number of counts"/>
              <binary>eJxjYGiwZ2BgcGAA05RgXGYQaza11ZHqdhimttlUxYPdfVSOo4FME8M5vEbx0IzfoYxpEwYAR3s68A==</binary>
            </binaryDataArray>
          </binaryDataArrayList>
        </spectrum>
        <spectrum index="11" id="sample=22 period=1 cycle=4 experiment=3" defaultArrayLength="410">
          <cvParam cvRef="MS" accession="MS:1000511" name="ms level" value="2"/>
          <cvParam cvRef="MS" accession="MS:1000580" name="MSn spectrum" value=""/>
          <cvParam cvRef="MS" accession="MS:1000130" name="positive scan" value=""/>
          <cvParam cvRef="MS" accession="MS:1000128" name="profile spectrum" value=""/>
          <cvParam cvRef="MS" accession="MS:1000505" name="base peak intensity" value="8.0" unitCvRef="MS" unitAccession="MS:1000131" unitName="number of counts"/>
          <cvParam cvRef="MS" accession="MS:1000504" name="base peak m/z" value="430.986791329713" unitCvRef="MS" unitAccession="MS:1000040" unitName="m/z"/>
          <cvParam cvRef="MS" accession="MS:1000285" name="total ion current" value="8.0" unitCvRef="MS" unitAccession="MS:1000131" unitName="number of counts"/>
          <scanList count="1">
            <cvParam cvRef="MS" accession="MS:1000795" name="no combination" value=""/>
            <scan>
              <cvParam cvRef="MS" accession="MS:1000016" name="scan start time" value="8.687383333333" unitCvRef="UO" unitAccession="UO:0000031" unitName="minute"/>
              <scanWindowList count="1">
                <scanWindow>
                  <cvParam cvRef="MS" accession="MS:1000501" name="scan window lower limit" value="100" unitCvRef="MS" unitAccession="MS:1000040" unitName="m/z"/>
                  <cvParam cvRef="MS" accession="MS:1000500" name="scan window upper limit" value="2000" unitCvRef="MS" unitAccession="MS:1000040" unitName="m/z"/>
                </scanWindow>
              </scanWindowList>
            </scan>
          </scanList>
          <precursorList count="1">
            <precursor>
              <selectedIonList count="1">
                <selectedIon>
                  <cvParam cvRef="MS" accession="MS:1000744" name="selected ion m/z" value="672.019021227901" unitCvRef="MS" unitAccession="MS:1000040" unitName="m/z"/>
                </selectedIon>
              </selectedIonList>
              <activation>
                <cvParam cvRef="MS" accession="MS:1000133" name="collision-induced dissociation" value=""/>
              </activation>
            </precursor>
          </precursorList>
          <binaryDataArrayList count="2">
            <binaryDataArray encodedLength="1956">
              <cvParam cvRef="MS" accession="MS:1000521" name="32-bit float" value=""/>
              <cvParam cvRef="MS" accession="MS:1000574" name="zlib compression" value=""/>
              <cvParam cvRef="MS" accession="MS:1000514" name="m/z array" value="" unitCvRef="MS" unitAccession="MS:1000040" unitName="m/z"/>
              <binary>eJwN0G1QFHQCx3GWXdhln1lFOXVB8YTNsUy966AOrf3+U/QULLSbS63TshTSRhsuEUN2gV0e3EWBQsHFAUwjamRUVkq7kzY1PEJAcaGxREHPS+IEdYgHl9sXn/m9+734uqa2miu8V8zbQq+bB6Z3mY3TbpijI26Y783vMT8f3Weujbpr3mDoN1eH95ujdAPmOxEPzAGzHpi3hQUwTSdho0HC+SkSflEFcmhTICdDpNwYVRKs0lEg0SMJ0pMk1/OhQs8XPj1b+kNxKQ08UBtYp5jEo8lGFDFGthkiSA2JZP5IFEfHovh5PIpMbTS31DH8L/gphrTzkLc8zeqepznxeCFO1SKOE8tvyueJmfECz/niKZiI59nAxeRIFzM3eDESyRJeCV5ConIJLz98kQAdjIcs5Wb4UjTKZfQbEmg1JtBdnEC7aiX7tSuJU66iXLUKx6NVSNWJXA9YTbL2VV4OSuYldTJXq5KZE7aWtrLX6Jz9OqXK9UjU6zmv2ECo701Gpv6dZbKNqJUbWajYRNvY2/wwvJlfZe8Qq36Hu8qtqKdv5ebYVhICUmiSpNAzOYXjk1KJm/0esY/fY4F+BydCd/DpczvpMHyAMTKNivE0NLpdxIyk436SzoRhN44ZmfwtN4tIWxYj+Vm8WZTFRZmV4GIrt4OyOT2azZ6xbBoycmjJz+ENhZ16u50/2/KYnpePbV8Bk+SFJCgLcaYUUqlykGZz8I3DQbrWydJ/ODHkOBGVRbz1yX5qgw7QFHKAJFUxfc5isoNKeCIvwaUtxRn0McGaj5mbV4Y33095kO35FTS7KrhYcJirdhfh+1wclh7hhaIqhnuraPZVsUlSjVFazZeR1Wy3VlNdWk2cpob979b42x1lRHmMQ7ZjdGiOc1TxGQudtey0fU6lug6Lpg59aB3Lp9ZxbnodmtB6ttrq+bWgnhpHPTdDTjJcfJLc/FOMO09x23ea+rEGf8sGbE8a2OFrYP1EA0sD3CyQuJkR6GZI6uYnmRuX3M0jrZu0yW6CM92csriptLq5fNdNfPYZnso5Q1juGeyFZ1AUNnJrXyPlU75iZ95X3LF8TVP21/7Ps/xXdhaD/iyLbWf5q+YcQvZPol3nKVI38VtsE9ul3/LL6LekST1skXkIx4Ms08Ow3/29Hn7O8tBu8XDB6uGLHA9Hcj3Y7B7S8zy87/Nv6Hc0Z39Hiu0C8yyXSPzkEv8KaeZU+mXsI/9mVNVCvrWFucU/cHVKK1syWllibcVkayXK3sqMvFbaSluZqbqCJecKDyVtWCxtvFjURrC6Ha21nc6idppK27H3tjOs6KBP04FrZgejpR1UyK9x/ftrvCbv5I39nXyquk6Z0svuRV7WvevllQwvqz/ykpTpt9dLYpafxcsqq1+2l5U5frle/mL3siLfy/ICv0K/fV4SHF6WFXmZPeEX0MVsiV9gF1EyP7lfSBezNF0YM7qwWbqxW7u5du5HNHk/EVzeQ8SRHj783S3elt8mQ3WbVF0vnrJetPl9xBX18b70Dt/r7mDW3SWt+B7PTrtP8sX7zP3xPpu0/UxVDrBWN8BnoYOkHRgku3iQ4pJBwlyDWCYNEZsxxHj5EC3Oh/zxwAgy/SgD6jEWOMZYM2ecmeU+Gqt8fOCcIGaXRMxXBIqyvECxOUgqhvz2NEqF+nKQWC6Vi1cvKER4glIUqlUiMNAgElUGUd0cJrapjCI/ySiG1xiFfUOE6C2JFEFlM8Uu1SzxjW6W+P1Hc8TeQ9HC/ThGyENMYo7aJGRak6jxOxxuEoeMJrH9GZPIXGES4WtNotGv4XWT2PGWSRTMe0YoNiwQmSF/EIr/xAm9Pl6kdq8QA44kse7WGvGniC3CN2+3OGgtEbqmg2JNbqVIKq0UhvgaceJYjbinrBWRT+pEx8MTIvXmaXHJ0SA2V14UYYvaxGFPu0is7RT15d0ifc8D8X+6MqTL</binary>
            </binaryDataArray>
            <binaryDataArray encodedLength="120">
              <cvParam cvRef="MS" accession="MS:1000521" name="32-bit float" value=""/>
              <cvParam cvRef="MS" accession="MS:1000574" name="zlib compression" value=""/>
              <cvParam cvRef="MS" accession="MS:1000515" name="intensity array" value="" unitCvRef="MS" unitAccession="MS:1000131" unitName="number of counts"/>
              <binary>eJxjYGiwZxgWmMEBO3swYXR30cPNuMwdrGFEqb9I1eMAFFvgAKEZHAZRuDggaAY09w0aNxIZH2C3O0LCeQGUfQDJT8h+dEBio5tNTX8PxjAcvhgAs4kkvw==</binary>
            </binaryDataArray>
          </binaryDataArrayList>
        </spectrum>
        <spectrum index="12" id="sample=22 period=1 cycle=5 experiment=1" defaultArrayLength="6392">
          <cvParam cvRef="MS" accession="MS:1000511" name="ms level" value="1"/>
          <cvParam cvRef="MS" accession="MS:1000579" name="MS1 spectrum" value=""/>
          <cvParam cvRef="MS" accession="MS:1000130" name="positive scan" value=""/>
          <cvParam cvRef="MS" accession="MS:1000128" name="profile spectrum" value=""/>
          <cvParam cvRef="MS" accession="MS:1000505" name="base peak intensity" value="41.0" unitCvRef="MS" unitAccession="MS:1000131" unitName="number of counts"/>
          <cvParam cvRef="MS" accession="MS:1000504" name="base peak m/z" value="650.017052191757" unitCvRef="MS" unitAccession="MS:1000040" unitName="m/z"/>
          <cvParam cvRef="MS" accession="MS:1000285" name="total ion current" value="4008.0" unitCvRef="MS" unitAccession="MS:1000131" unitName="number of counts"/>
          <scanList count="1">
            <cvParam cvRef="MS" accession="MS:1000795" name="no combination" value=""/>
            <scan>
              <cvParam cvRef="MS" accession="MS:1000016" name="scan start time" value="8.854866666667" unitCvRef="UO" unitAccession="UO:0000031" unitName="minute"/>
              <scanWindowList count="1">
                <scanWindow>
                  <cvParam cvRef="MS" accession="MS:1000501" name="scan window lower limit" value="500" unitCvRef="MS" unitAccession="MS:1000040" unitName="m/z"/>
                  <cvParam cvRef="MS" accession="MS:1000500" name="scan window upper limit" value="2000" unitCvRef="MS" unitAccession="MS:1000040" unitName="m/z"/>
                </scanWindow>
              </scanWindowList>
            </scan>
          </scanList>
          <binaryDataArrayList count="2">
            <binaryDataArray encodedLength="27156">
              <cvParam cvRef="MS" accession="MS:1000521" name="32-bit float" value=""/>
              <cvParam cvRef="MS" accession="MS:1000574" name="zlib compression" value=""/>
              <cvParam cvRef="MS" accession="MS:1000514" name="m/z array" value="" unitCvRef="MS" unitAccession="MS:1000040" unitName="m/z"/>
              <binary>eJwU1wdUFOf38HHpvaOICkoREMGCvaDAfumwwFIV7L33LlJ2F3YXll5N1ESNxprE9GKlo2KPJqZaYoum/FL+SSzvfQ/nc2bmKffeYac8U2Xzr+JW/38V433+VXxv/FfxzP4/RW+n/xRDnP9TdPb9TzHS+J/iZJ1weq7w8H2uWGr7QlFn/0JxyOGF4qHzC8ULlxeKriEvFBb6FwpN5QvFV7UvFM/qXijO7XmhiHB8qXjS56Xiqd9LRUzlS8V3DS8VfzS+VPTsfam45/tK0TfsleKNqleKE3G9mJTSi1UVvThf04vAa71Y8WUvXr/Viy32Jsx3MeFXYeVmwrneJnzdx4TCZBP8UkxwyjDBU23CDa0JyjIT0qtN+LfdhOavTLhvbsoLC1M+tzZlnKMpza6mOEeb0i/RlAPCWCxbtSlJWlNuiQUlpuwoNcVOZ0q4wZRukV1myvNyU76oNOVZtfS3mvJeu/R1SF+nKSMumLL9a5lvbsYCCzN+FwWWZthbmdEsAqzNeF9E2JhxQUyzNeMnsc7OjF72ZhhFPwczDorRjmacEclOZixyNkMRbcZl8TjGjE2xZpjHmVEtvOPNOCLaEsxQJZrxvXBXmhGeaYZebcYprRmJJWbcEg56M3aKDwxmbDSacaPdjHkdZuR3mjG424yL580w7THj8CUzJlqYc8fSnDO25ijtzHFxNGe7qzk1UeYcU5hTHmvOaypzPk4352qGOe/lmJNvMOeS0ZwZFeY4d5nj/Z3sm1tQb2nB01QLmlQWfJBuwUa1BTUVFuxss2D+VQt2Xbcg3NSSSHtLcLFkh5slrt6WOEZbEh9rydlUS1LTLJlRbEmTxpIPtTKuxJJrQlllybJqS/4V+hpL7tRb8l+7JR9ctURxzZJbZlbss7TCz9mKt1VWrNNY8W6JFTN1VjwVJe2y32PFvZtW7DKz5raFNf9aWuNpbc0hsdHOmnlO1qxyt6aXwpqp0dbMjLHmmdicao11mjWRWmt+K7GmsNQaZ501b4gRemvOiBSDNd8Lb6M1DtXWtLRaU9NhzYlOa4rPW3Onx5o1t6wxs7TBz8qGa9Y2zLOxQWNrw347GzIcbFjvaIO/sw293W14S2z0sCE9Vo6VNuxR2zBCY8MZkaq14UdhUmpDjTihs0Ght2FTpQ0ObTb80GGDT7cN1ldtaBbPb9gw2dqWi+KZjS2+2FIaa0vfOFuGJduiy7AlpcSW+EZb3C7aMqbHFqWlHf/Y2ck4O5Zm2/Gb3o4v2u1Y3WmHaZcdtcLUzJ4Ac3viLewps7PHy96eeY72HHa2p9jNHue+9qgU9pjH2/NfkT03NPb8o7UnQmfPlHJ7/j0nbW0yr9Oev7vtuXLRntJL9ly6Ys89UwdCLRxIs3QgxMYBK3sHAsJFtAMmGQ5ybTlgrXHgtNYBVYkDm0od5Hdw4L5B9sscOGt0wKHJgbBmBxaec+DdVgcUbQ7yeziwtNsBnwsO1F5z4NsbDtTfdOCzWw6s/dqBfq8ciDJ35LpYZOHIv6Lc0pGBVo6cEFg7clMstXHkuai0dcTXzpEPRKy9I1+L5Q6OvBI1jo7UuzqytrcjFn0cCfZwJLS/Iy0DHZnm78h6HLGKdmSnCIlx5LRQxTpyX2yOc8Q23pFdYkSCzBGPEh3ZluTIm8mOjFY6MiPdkV9Fn0xH5mQ78u4MRz7UOBKndWRliaNcH47UiUCdI8l6R74XQ8sduWd0JKta9ttlrpkTeksnvrR2knNxYm6ME6o0J24UO+GndeJjkVDixLfiJ4MT2lYnItqdWNThhPqaEz2mzrxr4UyOozMHnZ3RJzoTlOrMP9Ocuat1Zm6nM0N7nPnjmjNLzVzwtHfhc2cXDiW4sDDJhcQUF34QDhoX/ihx4T2dCysNLpwpd+FgpQu+tS4k3HDhe9F+y0V+HxcaTV0ZaubKGfG2pSv/WbuyItqVkFhXErJcOaJ2JULjKtebKx/Vu7LplCtdHa54d7uSd8mVd6+4Mu1LV/aZutFj5sY8czeMFm74Wbrxibhj5YaDjRtz7dz4W+hxo1btRpDGjVMiXevGI7GjxA33UjcOiaV6N+oNboTUSNs5N5a1yn67G2dFdocbfbvc+KrbDatrbsw3dedfUWXmzmBzdz4XaRbubLd0x9XKnSnW7vJ8cOeVjTvBdu6cEQN6u5OjcOedaHfWxMq4KhlX7c6zenfeuOhOxWWJcdUdx4TevCXqk3uzIKs3P5T1RtPWG+2l3nS96s3fvfpwI64PZgl92Cn2ZPThRG4f3tP3YZKxD02Vffijug9HG/rg3NGH17r70H2+Dz9fkjFX+uB4vQ8XbTxYYOvBczHNwYNSRw/uO3vwaooHnckeDE714Oc0D5wLPXhb3CzyYGWxB5ZqD3aJMRoPzpXKXJ0Hv4mJ1R6Y1HrQJEbUedAhKho86L/Tg5OtHmS2efB+hweR5z24JS71eDDjqgefX/eg+EsPDtn2pcG5Lx8m9CU5sS+9k/vyrrovEaV9Wa3ry+yKvuRc7Iuupy/vXe3L1ut9sTX3xMzKk9fEaGtP5tt4Um/ryS9Ongxy8aTIzZO0SE82xnlyMN4T0xQZk+ZJRaYnVkWevCHGF3tyRSxRS7/Gk50iTOvJeTGvxJPnIlTnSZv4W++Jb4UnH1Z70uu0J3XnpL3Fk79aPals82Rahye/CUOnJ593eVLY48me254MN+9Hi1U/jDb9CLDtx8+O/Uhx6cc9936MS+zHy5R+hBbLGG0/ygz9yCrvh7aqH/3r+vGB+LSzH+9e78c0m/7k2PfH4NCfDNf+fOren1Ux/bFM7s8ecVXZn8sZ/ZlZ0J+/RXBRf1pFlVr2NbIt6c+Q0v7k6frzp8it7o+xvj/Zrf051S5xO2Xb1Z/fuqXtYn+Gmg6gxnwA/9gMINRuAAcUA/iaAUQlDGBj4gA2KwcQnSp9xQOYox7AcO0AFugHMKZiANfqBrCifgBzuwfwXJy/MICxV6X9xgDqe3kx3MSLLvHS1IsmMy/CzL0wsfRijJUXS629MLfxYreYYOvFCjsv9tp7sdrRi7ecvHB09eJtcaS3FzF9vNgY4cUPUV68gxc7Yrz4KMGLQcleGFVeLCj04pXYWeTF6GIvLoklaomvkdhaL64J61IvwnVerNV7EVkm8cq96F3lxaM6md/iRa9WLy63eWHR4cUesb/bi6/Pe7HlkuS76oXyuhdmJt5MMPXmmlhp5o2NuTf7xRQLb74S6y29cbTylnePN+623rIu9uaDSG8G4s1nIjPam1/EmVhv/orzZmiCN88TvWlM8pbr1pvxqRJbvFHozaQib74Ua4q9sVd7c1BEabz5VmzWeuNW4s1xEV/qzT1RoPOmn96bD0WqwZsnoqTMmy/Kvck2evO7CKr0ZkaVNzvrvLnZ5M3bO725fMabZWe9sTznzZticov0ibWt3rJGkTFC0e7NT13eFHV78/F5b55e8Ma/x5uqy960X/FmzlVvmq55s+dLqdF0IN8Jd/OBJFgMpMhyIAOsBvKxUFkP5ETfgaj7DcQucSD3U6QvbSBnMgZitWMgGwoHyntxIGOMA1leIcfVAzlaM5B+9QOJaRnIqc6BvLowkLcuDyTiykCKbwxk1H8DmWE1iD12g/jSfhDeSYMoVQ9it16ODYOoaB9EcMcgdnYN4lr3IBQXB+FxaRB51wZh/3IQb4voV4P4UeT38sHTxIcPRZqpD8+EwcxH1k4+nBMzLXxkneFDo6UPo6x8uCSWWfuw2c6HGhcful19WOTmwx53H2729uHPqT6ERkq7WBjlw26FD5OQPuEc48O9WB+K4nzwivehItGHoUk+zEv2YXyKD2tSfViV68P+fB+2FPhwotAHZZEPT0RpsQ9+ah/yND78I6x0PuwTEXqpxeDD43IfRlb7ENjmw4t2H5o7fBjb6cPb3T5w3ocdF3zod9GH8kty/MqHH0Q/E18+Er+Y+tJm7ssNK1/WWPtSZOfLZFdfXkT6ci/Gl8JYX0ITfTmY48vSfF8iC3z5Tmwt9MWjyJcPRFqxL89EmdpX3sUST8zV+vJKvFbiy/hSiS/W6nxx0vtyVMQbfGXd4ou6zJdB5b6cFCMqJUeVL/urfVl0yhfz0768Kaac8eW22HzWl97nfDkhUlp8+VnoW30JaPOlRcxul7rFzg5fxnX6cl2s6fLFsduXIyLuvC/3xcCLvnwhll3xZf5XvjS/8MWhlx9HRJyJH/dFsakfA838+EJMM/ejzsKPHks/lln5YW3th8LGj3xbP/rZ+ZFh74eZsx+93fww9PbDMcaPn2L9sFP6MSLDj9WFErtI4hb7oVb7MUjjx0nxf1o/Gkr8uFzqx0qdjNf7cUiYnfXj9jk/trT4ybXsR4dY1MsfCxN/9ooIU3+55/zZZuaPp7k/H4kMC3/53vWn0tKfUCt/zovF1v5Y2vizT0Ta+vO92G7nTz97fz4RO9z85X3jT00ffw54+vNepD8pUf78LAwKf4LwZ160P3ti/Pk61p8+8f6kJfjzizAm+rMwWfKnSV6VP8OK/LkgrNUSSyg0/hRo/fmp3B+N0R/nWn8Se/xpuezPqyv+bLruj439YN4W69wG8477YLb1H0ybcjDzUgbTkzUY99mD2V0wmC1Fg6nSDOa+bjC/VA1mSe1grOoGc6pxMGadg3lTRHQN5vGVwdx5MZhmkwDGmwawwSxA/hcBWNsEcFC87hhAH5cADvcJoHpqAMMjAhgcHYBJbABviG/jAshJDKAuP4BROwK4IlYXBOBUGMBxkVwUIPdjAIbiAIaoA+gUizQBWGoD2C8UJQHcEUWlAQzSBXBazNAH8Fy8Zghgc3kAibUBFJwMwPtUACdF3ukA/hM7zwQw4WwAt8Smc1JnSwAfiPTWAH4XI9oDuCQcOgM4KhK7AngsOs4HsPCC5LgSwIcvA8h4FcD/RE2vQEaaBHJZrDINxNEskGPiiXkgBotAFlsFYmUdyGz7QHY7BLLdKZCF3oGMjQzkhlARyPCYQB7HB6JPCGRRUqCsSQJ5S0QrA+mlCuSfrECCdwRysDAQf3Ug8zSBRJYE8oMoKA3khT6QSWWBbC0P5FOjxK0KZO+5QH5sCeRMWyD1VwI5cV1qfCE1vgzE6VUgx4WyVxBPhdEkiFDTIC6I5WZB2JkHcUQkWATxWOgtg+QaD8LKJkh+3yBibIP4SZTYBWHuGMT37kHs6B0EU4O4J9QRQfhFBtEi5kYFsVcRRKRc5T+KouggBsUEcUbMig3ilbitDGJbShBfpUvcHUG0FQaxoEhiFwexX6AOQqMJwqw0iChdEGcNQRRWBLGrIYh1Z4JY2xbEyC7RE8SaS0G8ezmI1deDGH4riGNWQ0i2HiLroCFcdBqCg8sQhrkPYWW/IXwYN4S/lEO4mTqEtoIhHCgaQodmCEP0Q1hiGEJo7RB8Tw6ReziYF67BFPQOZrZHMCZ9g4maEsyCyGDsYoOpUQZjlh8s75Rg2BHMfVFSEExHYTAJ6mCeiHJNMBe1wfJdGoxjaTDviFRdMGPOBPPJuWD+bZGY3cHcFe0Xgll0MRirnmAeXwqm+etghr4I5oJY/jIYh1fBpPQayq+i2mQoYaZDWW82VJ5PQ8m2GMod+6GU+A1l9NShsr4bypzYoXQlDuVD1VC+zhyKV/ZQTomo6UMJyBvKwoKhjNUNZYt+KC4Nst05lJevD+WNXRJr91Cs9w7l5NdDWfxiKLYvh3JEJL8ayjNx1SSE9aYh9DYL4WPxj3kI31mG4GMdwjybEEIcQnB2CqHBJYTZU0LYNzWEnyJCSIsOoS4mhDGxIdwUbySGEJUUQoAyhB9zQvCfHkLSjBDiikIIVYdwSazRhPCNLoQd+hAGGSR+WQgHykM42xBC5m6p4WyIfJeHYN0ZwrOuEKq6Qxh5PoQNF0L49GIIvi9CSOwVKs+rUD41DyXCKpTjdqGYuIYS7RZKcO9QrkaE0icqlNSEUOoSQ7mVFMoAZSgP00LltwylQiPzS0LJrwllfl0oJ8+E4t4Ryn+doezqCmVqdyia86EsvRjKvOuhnLYaxgGbYYywH8ZV8anjMILdhnFBzEwYhjZjGE7Zw7AxDmNb9TB+Oz+MsRdlv2cYYbeHMc1kOKschuPqOJzzbsN5PXI4/8QOJyhxOC7Jw8lWDudf4Zo7nHjdcMwrhnOofjjWrw/niFjfNpynz4dT9WI4801G8JvZCLmXR1DsMIJ1k2Q/cQT2SSNQJY/gL6FJHcFK1QhyMkYwNn8ErQUjsCsaQbhG2ktH8KFuBNP0I+SZM4JhxhHMrhpBYs0IBjWMYO6pEfScH8HaCyP4sddItCYj5ZkyksdWIwmzGclZu5GylhvJSreRXPccyRGvkRA7kv6JI5mXJMfJIwlQybjckdTrRmKsHoln+0jmdozEsnMkh4WyayQN3SOZeH4k63qFUW8RRoB1GCttwnCzDeNjkWsXxn77MOIcwij3COO9KWEsiAnjWGyYfB+EsTM+jLsJYZQmhhGSFMZJZRhzU8KwTA2jURXGD+lhaDLCmJAXxjB9GFfFRkMYp8vCmNgexoXOMHp3h/GZMLsQxkGhviztV8KYeT2Mt2+E0ee+xLYaxUbrUfSzGYXKfhR/i2HOo/gfo7gcN0r+36PwSh/Fw5xRRO0YhaZ2FL92j+L7C6NwtR/Njy6juew2mtTE0Tilj0YzbTQ2+aPlXT2aUcWjUepH80PDaI4eHM3Z1tEMuTiaJ9dH4+wyhlzXMSS5j2F57BjuJ4/BoBxDR9oYXsseQ/m0MVzKH8NmvYwzjuFgxRiaqsawrW4MvdvG8LmoPj8G+6tjaPhyDG+Yj+Vni7E4OYzFxGksB8UXfcdSrRjLBwljKVCN5YVhLL+WjyW8YiyrascScngs3u1jcekcy8yusVh0j5W14Vj+7/xYvrsk21tj2e8wjinO47gvmqPHEREzDmPsOEbHjaMofhxBCeMYkDSOJcnj+Eg5jr/TxrE1ZxwfloyDsnHsbB1HZfs4xnSMQ905jitd43h+eRwJV8fhZDOeGbbjueU6ngK38axkPL2jx2MbO56cuPEciB9PdfJ4xivHE5o6nm1p41mYOZ5fDeN5u2k8u8+Pp/DKeN67NV6+RSbwOHoCN+MnsCNhAgOSJ9Aq3tFN4IBhAn+VTWBX+QSijRNI2j2BiZ0T+Kp7AkMuTCDrxgSSb07gY4eJWDlNZEzfiayJnciS+Il8mjARm6SJTMicyI/iZcVEGmonMqVuIkPbJ2J5eSJ7rkv/VxMJdJjEMY9JxA6YxOyYSVzLmoRHnmwNk7hYPgnvikl8VjOJubWTsGiYRP7ZSXS2TpL7ZxLnxBedkzhzdxL25pP5UORYTeax02TOeU3mKJM5GDOZnuzJdE2bzPK8yfQqmcx/pZP52TiZzTsnM2DXZFbunsyZc5Ox6ZzMCZHbNZnj3TL2wmTeuDyZ+CuTee3qZKbemMy9m5MJNg8n3yKcLVbhnLcOx8s2HE/7cFSe4fwSF05TfDiRCeGEJ4XzQNxVhrNeF45TdTjmjeFE7w1nTks4xzrD6dUdzj8Xw/n1WjjN18OZ/FU4Lb+Ek2w+BWyn0GQ3hUj7KTwR9Q5TiI6eIu+6KQzLnsJOvYwxSF/5FKqrp/Cqawpv9Uzh7ytT5N6cSovdVFzdpuLceyoNsVN5lDCVgYVTWVk2lSX1UzFpncqR9qn06pwqz6CpvN0zFdWVqaR8O5XXLCPYaRsBDhE89YwgIiWC+tQIYowRvFYRQWx1hKxTImRehJxDBNkXIzjaE4Hp5QimXYvg+PUI3r0VwbJXEfSzjqS/bSTtosM+krUOkWzyiKQ2OpKm5EieKSP5b3Yk57SRrCiJpG9pJKt0kfTTy/iySLqMkWxriORacyTFuyN53hZJekek5I2Uey8S855IPrweyc+WUTRZRRFnH8X/xJtOURiJoiomismxUTwQU+KjqE+IguQo3lBFsS8jilfTonhcEkWkLoqEiiisX4vi6eko/miR/vYoUjqi+Fe87IriUHcUvW9F4fl1FKesFAz3UKBRKBiBgm/EDzEKymMVjI9TcE88TFCAUsH+dAV5agWflCiYX6rAWaeQ9Z6CFWUKnp9XcOiCgsU3FJz5UoHOEhQO8DAZikpgQhk8MQKVsK8GPmiC5bvA7xv48js45RjNGpdovF2jsY+KJjQpmu350dwrjsa3PhrXs9Gsa43mycVoChxiGO0cwzHPGOYOiOElMRyJjmFaTAzvx8bweXwM3skxBKTEcDstBp+KGIy1MRxuiSG7NQaLthhOiNevx+BmHstZscoiFr1dLM8cY4l3jmVjv1h+jo1lZ1wsaYmxvBRXMqQvL5aV82NRFscypySW9YZYdpTHEmKMZdvZWB63x+J6KZbnt2OZ+30s7eZxXPaIk2/IOAbExbE5Po6AhDhGJsVhTI5jkjKOppQ4bDLj+ESMzI+jVReHjyGOS6K2Mo5DtXGcboxjRVMc/Zslxs44ftgVx+y2OB73yPxLcbxzLY4J38bhYh7PM/t4LFzimesaz2m3eAb0jmdq/3gOJ8ZzdHo8oXPjcdPHs9oQz7G6eDya4vnu9Xg07fG4X46X79N4ym7E897teHw9EuRdksC15ARG5CXwgSFB1nYJfLtL2s4lUNySgO35BBZfSKDvxQS+uJXAWOdEsn0S+f9/GxMSqVUmyrdSIiE5iTyenoh1ZSL36hOpa0hE1ZyIy+uJfNuSyOS2RLkXE7nVk8iDy4n8dTURixuJmPyQiLtFElF2SagckpjjlISLcxI/uCdR1TuJcVFJPBCNiiS5EpL4SxyITqI9PknyJ8k7NonrWUnc1SRRq03ifX0S68qT8DMmoW5OYvHZJPRtSTxqT6K5I4n4ziT+EbcvJVF2OQnj7STs7JJ56ZaMRXwyHYnJ6JTJNKcmY1OazFJdMuHGZJ6KmiPJ7DubjHlLsny7JrOgNVne28m0i03tyQR2JHNL6DqTmdCVzCOxszuZoxeSqb6WTNDtZLaZKgkxU/LMQkmLrZL1dkpu2Cuxc1MyYaqSx2JnhJLESCXPxbEoJTMVShxRclqsjlbiE6PkiiiOVTIqTin3sZK6eCXRCUr+EgcTleQkKbFOVvKpWKpUsj1VSWiakkqVkqnpSn4VZllKeuco+bJQSWmRkvHFSh6JZrWSBI2S/8RRrZIZJZK/VPKLVTolg/SSXxQbJH+Z5Bf15Up59ir5W+RUKrGpUhK+R0n+OSW/tynlOaUko0OJRacS40UlpleUzL+qZM5tJd85pHBLkcK7aSnMUcl2XgpfFacwT5fCnooUTKtS6FOTwqDOFNZ/lYKzfSrrHFLROaUywTmVN/ql0tc7lY6IVL6JSqVCkcpvpPJjYirqdOkvTGWROpWV5ak8bUrlwN5U0i+ksrgnlX6XUtlikybvsDSyHdNY4ZxGs3sanpFp8i5L429xKCYNv4Q0dIlp7E5OwyEnjV0z0thRnMYIdRp3RIw2jQ3Naaw5k4b/2TS+FLpzaUxsSeOp2NOaRlpbGmbtaXwk+nWmUdCVxqyeNFoupaG4m8brpipSzFSYmKt4Xyy0UNHXUsVwaxX/2Ko4Yqdihr2KDY4qprio+CpcRfkU2Z+qYl+EisxIFdZRKj4TKxQqBqLiqtBEqxgXo+KReD1WhTJO4sdL7EQV+Ukq6pQqjqaqMGbKcZGKEcUq7oh6tYpYjYp/xVGtilklKlpLVfKdruIbUWFQ8UeZimlGFXYVKvyqVHwpJtWo2LlTxYnXVXjsVtEt8vfIebwhud5UsemAiuNnVbi3qGgXW1pVhLSp+E5Ut6ugQ4VTt4r151UEXlAxtUeF6qaKj2+puPS1il7fS7w7ci6m6TTZpPPSNp159ulsd0xn6sB0+kSk0yW2R6YzLCqdH0WdIp1Y0vlXHItOl7VcOm6x6bSLofHpfCdITOdvMSM5nbKcdPSz0knckU5+cbr8zuncFQ2adOK16TwXc0vT6dRJDoPELpc4Tem07JJ5LelMbk1nb1s6me3pfN6Rjm9XOpPOp8uaMp2S79PRmmbwxCyD3eYZeFtn8IlDBgOdMlD1y+BmRAbhURkMjs2Qb8QMzqZnsKsig19ey6C5NYNH3RlcvZTBH99nMNcjk34DM+kRH0VnkpGYSVlKJk80mSx6LZNX72fy5clMppzO5Hdx4Ewm089m4nguk3NiY0smwa2ZfCdq2jKJac/kXzG3M5M+XZl0ix3dmfI9n0nzhUxMejLxupxJ5vVMbG5k4v0ik5KXmUx8lckzsbdXFramWZwSa82y+No8iwqLLKIss/hLHLbKYqZ1Fu02WWyzzWK4XRZ3RaN9FokOWbwSapcsxrlm8UT8LySLL8OzmDo1i4MRWeRGZuEUlUWL2KTIIoQsfhB10VnExWTxXLwbm8XF+CyKErJ4lJjF7qQsLJVZfCbyMrJYWpTF1eIsStVZTNJksU+bhX1plqyBs+TazmKuMQuPiizOi1FVEvNkFp5nsugRT85lsacli4zWLL5oy2JNexZfdcg5dmax/WIW93uy2HkpC+XlLD6+ksWyq1LrLcn1SnL1yma/STbTTLMJtsimn202PaIuPJv4KdmcmJrNwohs+kdmc1loorKZoMjmqdhLNlnR2djFZHNGrI/NZkhcNt+KmvhsYhOy+U+8m5jN/KRsPJOzuSiKldm8kZpNRlo2+TuyCSvI5oF4rTCb1KJsLIqz+VSsVGfjp8nmpijXZhNZks2f4nBpNrN02bKmyKZT5BskRlk2P4nXymVuRTarT2fz9ZlsKs5moziXzf+JYy3ZzG3Npk9bNufF445sTnZns/Z8NgEXsrktqi5mM++y1HhV6r6dzaVvs/E1yaHMNIc/zXI4bJ7DLIsc0mxzWG2fw3sDcmjxy6Fwcg4ZU3NYF5lDUFQOz8lhUHoOD6fn8E5BDhPUOeRoc3AoyeGGMQdDRQ7uNTnsqM1hV0sO1m05rG3PoaYzhysXcpjck8NvYpzJNP5ymEYf52mMdZ3Gm/7TqJg6jX8iprFaOY2F6dP4XDsN313TaDk5jWGnp3FPNJ+R/pZpBLRO47Z43j6NEx3TsL8m+9bTuWY3nT8dptPaezpLB01nVsR0ekdO57woipouv+10XoufTlrCdE4mTpfn8XR6pU7n92nTCVJPp79xOutOTmfFuen4tUxnUcd0vDqnM7V7OivvTKf79+mEvJzOGtNcelnmssg+l2n9c9nmlcvsSblcmJyLOjyXCVNy+UW8NTWXvIhcXCNz6RQ7onIZo8jliXiTXLKjc3GMyWVEXC4PRHpCLmcSc9mYlItJZi4WBbmsLcwlqCiX70V9cS6J6lxWaXMZXJLLbVFTmsuH+lyWGXLp2ZmL6clcPhGrTkn/aek/k0vc2VxeiQ/P5bK8JRff1lwq23Ll/5fLwK5crlzLpfR6Lh63cmn9ORer/ySvSR7fm+bxqUUeqy3zeOmYh9Ejj2cReXQq8vg5Oo99MXnsiM/DKTmP7co8PtfkMaQkj7WGPJJqRGMegXvyCDiZx6qzedS25JHQmscnbXLcnse3HXmYXpcc3+Vh/nseza/yuOcwQ9ZnMzicMIO0whk4lM2gVXzzyQyCz80gtXUGIy7MwPHSDLZfnoHL9RlMcp7JsT4zueUl4mbyTfJMHufNxGXWTOYtnkmXdiYlZTMJ2T0T5RczmdY+k/FdMznz3UyG/zCTPT/OJPvOTHbcm8mMBzN50HcWf/jOou/kWVwWf0+ZxTtTZ7EoYhY3I2fxSjGLj5lFQMwsecfPok05iwE5s9iWP4vcwlmcL5rF/9SzmKedRaJxFp9XzKKldhaj6mdx5LVZDD81iwci+8wsnM7OokP82jKLJd2z+Or8LKovzOITm9mstp3NXpfZJCtmMyxmNorU2cw8O5s+52bzf62zea9tNolds3n6YjbfWMzhT6c5JETMYW3KHIJT59CePodH+jlcLJ/D1Io5/C2mN83hdpu0XZxD76/nMNFuLpuVc8lLm0sf1Vxi5szlk7lz6dbP5bXX51K4Zy6pHXNxvTGXhttz+cJpHoGe8+gYMI954fMYMGUeKzXzKNbP4xvjPJb3zKP58jyKrs3j0Lcy5rt5bOw7H5/I+YxWzmfm7PkSez4aw3wWtc2n/tJ82kwW8KfdAhxcFpDRdwGfsUDWUAswSVpAv7QFWOYtYK1uAZubFnC6ewGvmS1kjc1CfrJdyJt2C9noslDeYQup7rOQRu+F5CYspE/iQlnjLuTY5YU0X1uI042FPLNexCGbRdTbLyLceRErXRfxKGkR+5MXMUu5iDu6RezSL0JVv4jENxZx7s1FmHYv4pTw+noRlg8XsfDvRXxos5gQu8UcCV7M2imLmTBjMX7li9FXLea7xsVkXV5Mz5XF/GSxBKXtElJ7L+F61BL+3bkEs+dLOOSwlLO9l9I1aCm7UpeSOWspwyuXUndyKb9dXUq3xTLesVvGcvtl9Hdexv4By5iZs4x+Jctw1C/DpHwZp8T4imX0bV0m57eMsG+X0dNnOWUey5kevZyUuOVsS17OeOVyTsxezm7dclkvLqf+6nK+tVrBdxkreGRcwe7qFUS8toKX4veuFYy2W8mmlJWsUq1kcNZKsstXMqVrJZ93r2TZlZX43ljJz5arGGS/iu9EruMqfhu0iiczVvF05yrunlnF9LZVaC+vgiurWPWNeLWKB2arOWC+mjuWq7nqtJpDgatZG7eaS6WrsTes5lzVaj5tWM3T3asJuryavddXM+32at60XMNO+zU0OK3B0msNl5PWUJ66BvfSNdTo1lBZtobP9q6h9tIa9LfX8LbVWu7br2W+41rmuqzls7S1rJ6/lmeL1/JG6Vq8y9fyetVadtaupfyztVj2rOXVw7V8arKO8Tbr+NhhHWFx6/ijdh0b6tfR69o6TL9ZR7rLem72X08///Xsn7ieMTPW86dIM67Ho3E9686sl+frev5uXc+pnvVEXltP2831ON5dz7t2G/jbbQMtgzawOmUD76dtIKBoAx9WbGBc1Qby6zcwpWED0a9vYH3LBrZ3bSD1qw3EmGzEynQjdhYbuWy9EZXtRm7YbeRxv418krKRrakbmZS2kfK8jRg1G1FqpV+/kUbDRr6v3Ehbt8y7vBH3axtpcdzEmLhNvNJv4vSBTUS2biKuYxMB1zex9qtN9DbbzH2bzTy138xqx81sdtnMc9fNtPXZTEW/zaT238xYNvNZ9Ga2x2xGE7+Z11Sbma3dzGLdZm42b+bwG5vpPLcZQ8tmZnRvZuHFzRxx2cIK1y3cGrQFNVtom7YFs+It/FW9hY5TW4i8vIVfzbaywWIr/Zy38r3fVjTDtrJo/FYOJmwlNGkrDdlbmZazlVjdVlRlW7Fo3sr6jq2c7NpK14Wt7Lu2lQyXbSz32IZf9DYOx2xjRew2ea9uozx/GyHabZwo2cZ43TZO67dhXb6NC6LSuE2uhW341mzj9/pt1OzaxttntvFhyzYud22jtnsbFl9uQ3lLYjzfRo/ZdjIstsu34nZ2W21nsM12HolR9tv5S3Q4b+eDftKnlb7S7TwUO8q3M7N2O380bifvje0s3beduXb5/OOUzwW3fF4o8smJz6clLR/v7Hxc5uTjsS2fYnU+NSX5ZJXm00+Xz3dirz6fhYZ8gsvyOVGez0ZjPiVV+fzelI9hVz4z38znWks+ja35DGrPZ3lnPn905bP9fD4RF/Ixv5hPp1hzQ+J9m88vP+RjYr2DdvHAcQceMTsYkbWDLVU7SKnbwcmTO/D9egd3LQoosC1g1vQCrs4t4P6CAroLC6goKuBbdQEflBawRVfAkKoCTlQX4PJmAaPaCvg/UdxRwL0LBazsKeDgjwX0PChgbK9CHpgWEm9WyFEx1qIQX6tCNGKsbSGPgwv5VVFI3+hC9iUWcj6pkGHJhfxPvLuykOFFhQxQF/KjQFOIjbaQS2JaaSGK/YVYv1XI3bcLsT9cyOmjkud4IVZnCqk5W0jOuUI+F14thRSKuyKmtZC3hV1bISvFP+2FnOooxKdT6hQJXYWs7S5k3PlCvr1eyLUfCmn+sZCZdwo5K0rvFvLOvUJc7xeyQfR6UEi7+OBRId88LmTqk0IO/FrI/T8KUb0qZIlpEcPNivjMvIi3LYs4bVOE1raIdfZF9HEpYpFbEQv9i1AEFWEzpIiWEUWkKqSPIm6LKdFFdMcUYZdYRGRWEc9nFPHG3CK65hXRf2ERD5cVMX1jEffURcRqinDQypiSImaVFpFVUUR0VRGrqot4XFfE5H1F7BE/Hiyi8XARbsdlzCnpPyt1dBYxrKtIrqEi3r9SxKUfivC9W8Tun4owfVDEAvH7Q4lhUcwL+2LSnIr5zq+Y3MBiTovfYovpH19MWHoxaxYU83JhMUGLi/lhaTGKZcWcW1lMyupiTIuKWSC6REhxMVXifyJLXUyRpph7Ik5bzBFh1Bez2liMqroYz5pibOuKebK7mKV7i+kRefslt5jydjF7xZJDxYw4XEyt2Hi8mD/fkzyniok/V8y6lmJuiomtxXS2FVPZXsz9zmKcuosZerGY+T9K2x3ZPizG5JdibpmqMTNXs0gMslLL9apmo42a4fZqlriqSfNX8/tINbvHSttUNbUiN0LNKVESqeaRSI5S855wV6jZLL4REfJk3CesotUsEz2iIUbNv2JGrBpdnJqfhUeCmm3i5Ew1786W+XPU3BZT58p8YTVPzVLRI8LmSwzxjzi7QGIsVJO6SGIslhhCsUTNryvU2BSpuSLGFKtpFrPValpFkEZNuUjXqulfoqZA3BWOOjVfigl6NQsMahIr1Py1V830fXKewne/nKt47y013x6Q8e+oiT6lpvOsmqpzar5okf9dq5oHYlmn1PBETcbPch6v1MRaafAM0nBoiIY1wRoWhGjwitSQHq/hbKqGmAxpW6KhSyiKNBwUdsUaVolOjYY/tRqmlWjYptdwvUxDL6OG6ZUa/n5Dg/9eDTrxs/hwn+TZryFfOB7QcFNMOqhhxmHJI1RHNRQc0+D8jgaL9zSEndAw830NiWc0fHNWQ1W7hhNdGlZf0PDiRw3fPdBw4KGG8Y81/PWzhsC/NfiYauUdoWWRtRaDnZblLlru+2g57qtlxWAtHYFatodoKR6j5ekULaqpWj4S/SO0FIh7Ii5SyzHhEqVlg/haTFFo2SeskJjismiO1vJSzI3RMjRWS5X4Q0yL0+ITr6VEpCRIvkQtv6m0JMzW8o5wm6OVa0jLNyJyrpa3hO08LavENTF+vpbXhckCLd2idqGWv0XeIi1nhH6x1LlUi+tyLX47tDgXS53iKzFFLXUKK43UKcZopU7xZ6nUpZMaa2ROnZajjXK+b8q57pVzFWMPaJl/UEunOHNIchyWut7R8tlZLZpzWh6Kba1alnRqmdOtJfi8lpwLco4XZc4NLS13tATd1XL4oZZlT2Tbq4R1JiXcEuGmJVialTDGvISXIsSyhFyrEk6L+7Yl/M+thM98StD4lvBIePiXsF3EDC7hSlAJkyNLuBRVwlxkbnQJRfElvJtQwrYFJfwgDhaX8IamhF8MclxRwtI3S1h5vIS6SyW43yyh/70SHB9KLaLtWQmnfi3h6W8lWNiW8oFfKeFDSrkSXMq/U0qZPbWU4IhS/hDTI0s5LfyjStGLDEUpnwpvSuWpUYoyupT3Rd+YUuJiS/k2rpTHmaUczyllxYxSGmeX8kLMnVNKhwiZW0qN+FuUzy/lo0WlFC0u5cbKUl6tkZwbSuW5UMqE4lLM1KXMLC3lqaGU9DKJV1fK5n2lOL5VSu+PJNbZUh52SO6uUtzOl7Lnssy9V8qCh6WMeFTK709L8f2llM5XpQzrpaNWtJroGGKq4w8x3UyHwVxHiaWOB9Y6uT90WA3RcVWMCtExfJiOqhE6bCN0rBI3xLIoHVfEInTMi9ERHC9jRLpShyZFh900HT8v1vHxEh0JK3RsW6lDsUbyFejw0OvIF+5lOraIN2p0bDqs461jMu+4jrHv6zjzhY73W3W8267j0jWp7Y6OR/d0xD7RcVT8ZqZni4uenYP0VAXpqQiW48l6osP1bJqi5+sIPQci9dyK0rMaPRNj9VjG6bkqdsfruZikpzlZT1eqnk9n6xk4R8+jeXpS5uspWqDngXBbocdllZ6I9Xp27dATYtBztlJPeY2epH167u3X885BPb3f1uN+WM9WEfWenoWdek7e0ePzQE/JIz2Jz2WMiYE74kczA8fNDbhZGdgiNroY2OBmYH1vAzd9DOwNMLByiIHrQw2sGG7AYowB02gRa2CxGBMn+/EGTFIMXBSjUw0sSjPQnCfmGlgwz0DTfAMX1AZGVRjYfdjA8vcMXBNfnjSwtsPAgU4DX3UZuH3RwLv3DCQ+NND3kYGfnhgoemrgo98NBFqVYRQzHcsY6lTGHPcylvmXMTGwjPChZXw9ooxDo8q4M7mM/pTxJK6MjMQyfJLKOJVSxu6FZWxcV8bDgjKGGMv4S+zdU0b9mTK6z5Zh0lbG/gtlBN+X2A/LOPpPGYUvy9CZl5NlUY6/ZTl5NuWMcCxnsUs55m7l3OhdTv7Acgb4lfNYDBpcTmZAOQ3Dy8mILudzcSq2nMFx5QQllDMzUfqU5bwQlYvKmbG4nNolcrysnCnrymlRlxOsKWesoZy3q8pxri5n2uvlXN5fjuPhcuKOSb7j5fh9UI7t2XK+EhtbynFrK5frspyfOsr54q7keVDOsqflvPmsnG9+K6f/31KzqZFxZkYszY2yNjOyydqIn7ORMy5GmvoY+cjXyH9DjIwcamR3qBH30UZWKoz8ECvtaUZ2LTYyaakR22VG3l9t5NR66Ss00qfYiL5E4pTK/gEjO0TyQSPph4z8dthI1VEjw44bufqekb0njNi8byTiAyNvC6cPjfT+2MiEFiP3Oo0kdRnp3y2xLsr4a0a+uiFjv5Sx4v5XEvMbIy9/NPLjQyO5vxgx+Z+RL/80MuUvqfcfIxdNK4izqSDFrgKjYwX/OVcwwb2C+54VzBlUQe+gCs6GVnBsbAUHFBV8i7TFVFCWUEFwkoxJrmBJSgWXxUFVBX0yK2idXkFIbgXZiyqYuaSCYUsreCnCV1bA6grc11Rgvb0CC70cl1cwt66Cr5oqGL+/Aqu3KrgpPA5V8ECkHK4g4JjEOS7535e6Wir4sLUCrzaZe6mCp1cryLxWQf630vZ9BVox5n4FK3+q4PijCpRPKlhmV8le/0pcAyt5MqSS9OBKBo6tpD66klVxlTxKqmR6SiXn0yqxz6wkOquSxHmVDJhfyc/iQkElB4or+a20kreMlcRUVnK9sZL9+yoZ9HYlQw5X4vCOtL9bydkPKgn/tJL5ZyvZ1FbJi/OVjL1Yya2eSn68LPmvVnL1TiX77lbS+6dKdoiUB1LPQ8n/pJLXf67E93+VLPxL2i2r+NWqirPWVQTbVFEj5tlW8bpdFcsHVbHJt4o4vyqK/KvwC6giL7CKhqAqXoo1Q6s4ElJFd1gVjmOrGKioQifOIjFiqrCIq+Km+DGhihOJVfycVMXxDOmbV8V5MXVhFUtXVvHd6ireWVMFW6tkPVJFkrYKZ2MVYbVVmNVVcW1XFe37q1j/dhXfiuOHqvA4LLUck1qOV7H33Sq+ea+KB+9XseiTKlo6q8i9W0XovSpsH1SxThx7KP2Pqlj8rIpH/1WRYVHNSTHYspoKccC2moue1azzr2ZDaDXvDqvGc3g1ZqOraYmqJkRRjW1MNcdjq8lUVTM3o5qVWdUcm13NpsXV/Lu8mnkrqhmqlXG6ar4R/uXV+B2tZuaxaq6/U82Cj6rZeraahe3V2HVW8+fdakofV7PvmeT7VfJa1qC2rsHoUsMK9xpuiqMhNfQJrWFcXA3fxNfweXoNm1bWkLOmhqFra7i8rgaP8hpuHRAf1PBXew1Humvofb6GeXdrePKghsyHMv9JDcMsajHY1vI/8bBPLd/61pI9uJbLgbX8MKSWpJG1DB9dyzpFLSVJtYzMrGWniMyupWZOLXvn1RKyWGKsqGXGylqOrKnFylALZbUcF5cqa7GvrmVAbS3T62pR7JY5+6Rtfy0bxPei5EAtQR/UUtdRy0uRfb+W4J9q+fhxLWFPa8n4rZaql7VSax39nepoca5jilsd3wyu41lgHZ+G1vFPTB0nEur4NbGOYcl1PEyto+/iOq4uq8NlRR3uW+p4rbgOhUbadHVM1tfhbKjj9T11fP1GHb3ekhiH6hh3pA67o3UUv19H3pk6Ks7XkXq7jrC7dTQ8rGPZozr2/1JHolU9M23q6RS17vVEBtbzU2g9qcPqGTS6nnTqSYmvxy+hngNz69k2r577onJBPf+IO4vrSVpSz0fCZ2k9s5fVM2Z5Pd+tqCd+ZT391tdzfXs980vq8TXUY9FYz9S99RwWGfvrefFWPYsP1BNwuJ63jtZz71g9nx6v5+P363nWWc+V7+v57249zj/V88nP9VQ8rSf5t3rs/6xno/hRjHlZz26zBnZZNxAd1MDXIxvoF9vAL0kNWKTIfloDWvGryM1uIHZ+AyeE14IGfhej1zRgWN/APE0DPWJLSQOVuga2ljWQWt5AYE0DtY0NHN3XwPAjkuNYA3nvSIwTDXze3sCSiw00XGnA43oDlt80sPuHBgbebWD2vQZ8Hzbw4NcG3n3ZwPtmjfjaNOLq0kidWyM+gxuZHNLIw9BGlo5o5IboE9ZI0+hG3lI0UhjfyIqkRm6J48mN8oxtRJ/eyB/i1rxG3pnfyK8LGsld2IjV4kbsVzTy6UqJvb4RJ00jX2gbCSxp5KvyRhY3N9LxZiMJ+xvpf6KR34TNh41c7m7kwPlG2q428vq1RkbfbyT/SSOnf27k5rNGon5pZK95E/auTYT7NXEnpInMMDmOaeKz2CauxTfRO7GJP1ObiMhu4uScJobMbWLZvCaOzW/Cc0GT1NgkNTZhs1jmrmxi0wYZo5H20iYWGJt4XNmE+vUmDu5r4sTbTcw+3MTeI01UnW+i9VITa680cf6bJvLuNUl9UsNPTUS/kjaTZhzMmvnNupk7ds0MdmgmwqmZI+Jj92Ys/Jq5PbSZ0yObWTGqmfdGN9M/vJn/idRImTO7Wb4/mnkhIuc3s2dVM6+Km4nSNHNclGhlnL6ZZWXNDKlpZltTM2cPNfPkXRl7rpmTF5ox6WnmravNfPNlM2H3m+n+uZm2V80km+7kN8ud8lvv5H8+OxnntxMn/52cHryT/9dxfUA1ff19HFdR1DqrVuv4O3FXq62jtdaqvN1aV6tWrYqIVtRa6+zQOhC1jjqrkp2QhEASRgIZEFbAAIIIgpOi7CVuHHX0uec5nNfJHd/7ub+E81tvR4ZwihAmTQ1hzbwQHItCUKwLodGGEHYEhzDwcAg5x0L4UR/CoOgQNsWE4HaH4JsZwrOsELTZYn1+CJ+VhtC+LITdQo1wqlpkC+baEO49DqHFmxD8mkjEM4oEnZeEDk0l/CHUCWnNJMi8JbRsLmF1GwmfvC9heh8JYwZK+G2QhGFDJHghYbMwZpaECD8J3/uL9hoJ7QIkpKyViGcSCfrNEmbslLB7jwQ/jYSOWgn3LRLmp0v4IUvCrnwJ5wsk3KiU0LlOQuZ9CaPrJQx/JGHOEwna1xL+N0AqrtNSaj6Scmi6lOHzpFi/lVK6Wspcfylv1kl5b6uU+duknNol5f4+KdsOSTlwWsrI81L266S0M4j1QnGklAHpUg5flrInT0rIdSlflUjpWioV709SngqryqTkCOPKpeiFfRVSHgjtqqUsqpGys07K2UdSypvImO8lI1EY2lRG3/dk/N1Txr8+MroMkREkrBwq4/OPZCwaKWPEJzKOTJLxpa+MCGH0DBmt58i4/p2MQytkfOYvo36NGF8rQ75eRmWgjCGbZZwXzvwsY+wBGXVBMpTBIuuIjIQTMk6ekzHlvNjzgowDKhmX1SJHI0MrdAwVecJSrcjUyVAL7fQyPjHIUAjFFhnhbnGsaTKeCPpLMvZ7RE2OjN+FxVdkVF2VEVIo43i5jJdVMrrVyvCvk3GwXsayZzJaNJGzXXB5ybnQVM7WZnKKW8gZ8J6c1x3lXO8kZ003Oat6y9EOlFM/SM6YIXIqR8mxzhE18+VELpKzf72cVkFydh6Sk3xYzrxTckrOyPlJLaeRWc4m4VSUnClpcn7IlxN1V866EjmFgm+p6As9y+S8EgrLxViF6NeIvrCuVs6xJ6LdIMYaKyhsosDXS0G0cL2FguNtFLwWpvVR0LevgpPCO+H2YAX/DVXQ6GMFMz9VMHii4KugBAUJUxTMna7AJQydoaDFHAUL5itIX6Wg3WoFS/wV1AUoGBOoIFRY8bOCZ78qMO9X0OuIgsDjChKVCj5SKQgRWqgV7BDKhQUaBcnC8FAFUqGlVsFOYaFOwcd6BTLhcLJCPAMryBcmpopc4U+3gpfC2jQFBcLkdAU9L4nv6FHQO1PBCSEwS8FN4XSuAkeegq3XFbQtVfC7sKRMgbpcQUalgn3VCr6vUaCvFd/ZS8nWpkqkLZXsek9JmzZKLH2U3OqnZOAgJfFDlLQbraTDZ0qKZyk5P0fJxNVKIoWj/kp81ou6jUp+2aqk70El355UclKl5Gudko7RSoKtSmYnKfFOUZKUqmS3R0mdsDRDzGcp+SJbifqukswSpbimKdEJXSuVBFQpxf9YyY/1Sv5+KDRTcaiDishOKk59qOLTPipUwrJ+KnIHqPAdoiJ/vIrNk1X8Ol3UfKOidImK/61RMShQxfyNKoK3qegUpOLccRWXz6nocl5FvEJFc5WKHUKFsFCtIlVQaFS0DVUxVqfigF6F0aACowqLcNKkYkGMiq0pIjdVJb6XiuFuFTJhcbqKfR4VKzJU/JUjxq+J4yhR8Vu5ihrhSrVKnGcqit+pCGmkprKxmk+81IzzVuPfQk2v99Rc/1CNsreagz5qogaosQ1WM3Scmq6T1MyaqmbkTDX3Z6mxL1Rzzk+N12o1JUKSv5rha9S0DlAzZp0arTD3JzXSLaK/T82T/WqOHlQz7ZCas4fFmiOi/qiaTn+pOa4QeSo1A9VqFFo1WXo10RFqsq1qCm1qJqSqMQn5V9RszFPTqEHNr+00lPbTIJ+nYegaDRd/1LDoJw13dmho8YsGv90azHs0HD+iYdAxDZq/NOSeEvNyDReUGvG7a/hWLfphGpwGDaEmDZ3sIitRw6l0DdIMDQPLNFyt1vBVjYaetRpaPtAQ/VTDz/9pCPQOZUfLUCLbhtKrXSj2vqFoBoQy56NQvP1CmbQ2lP/WifbPoaQHhXLqSChHT4Zi0IcSEx3KPUsoa+6F0qY+lOUPQrn2XyhHOmuZ/qGWfgO1TBym5Y9PtFycqsV/lZaSQC0/bdGy54iWCUe1yGRajqu0mPRa/jFoGRahpY1Ry91ELYpkLfeytczL0eJ3VcuT61q2V2upEBY/0jL2sdjnmZhvr8PdRYdrhI6YL3QsnqJj41wda/10VK/RMWu/jkOndZxS6lhi0LHBqCPWriMwUcfMJB2tU3TcS9fhn6nDmqVjR7YYzxO1d3XcKdXx8p2OHC89rXrp6ThAz9Kher7+WM/iMXoiZ+hRL9HTYY2erPV6um/Q8/5mPZnb9Cz5Q8+bY3pWn9Kz86yeamHJOTEnVCv0xIXpCYrWU+LQo7uk58wVPa/z9SQW6Nl3Xc/CWj1T3gpdwnjoE8axoWGMnh6GcWEYt74L49zKMF6sC+OLvWHcDg5j75Ewkj1hrLoSxvhrYfQsCOMvYcyNMB7cC+PjB2EohbPPw/B+z8D5Hga29THweT8D7T8ysGaYgaNfGEiYZMAfAynfGLi60sDmQAOHNxnosMVA1W4DZfsMjA8x8Epj4GutgYOXDEzLNnA/34D3dQNLbxjYUGng9wYDK58b+O6dgdJm4ax/P5y8PuG08AnnV2Hp4HAih4SzZVQ4unHhBE0Lp/2scBxzwhm4KJzSneF8ejCcw8HhFB0K5/npcKYrw/kjPBw/SziDYkVOVji1lUJtOL+1jeBqxwj8+kWwemAEbYZHEDA2goNTI5i/JIKIgAgar4vAvCmCC3siCDwbQd/ICCwxEQy0ReDJj0BSHoH+WQSDWxq53sqIvI2RsV2NDB5i5PCnRkaPMfI7Rp5MN/J8tpE7c4zivDWyP8CIa52RTuuNvN1kJHenkVf7jbwLNpJ9zEjeSSOPzxjxP2tk2N9GFEKF0sjUcKO4fouMQiMryo1MrzFSdN/IjmdGqoWcBiObGpv4srmJTu+bcHc0kdnFxKJBJi4ON3FsrOh/Lsanmhg9zcSmRSZu+5v4c62JGVtMrNtn4ptgEx6h5oiJyr9NPJebMGtNYDARG2dir93ETYeJnskm7maZmF5gYv5NE/2LTSR9YKZLFzNTepop6mPmuI+Z1UPMTBtq5tUwMz9PN7P3OzNrl5op8DdzMtBM24Nmso6aKfzLLM47sT7MTGa4md9MZmx2M0/doj7NzIhcM+cKzOyoMnPnvpnbDWb+e2lmsVck73lHMuP9SA71j8T5USTBYyM5i+jPiOT1gkgyvokkdGMkSzZH0nVHJN/tiiRbmBscybUzkfhoImkfF8l8eyQXsyO5fSWSmnyRWx7JHuF5fSTzHoq855EM8opibPMomrWMwrt3FAV9ovi4XxSdfaI4IvzUP4rFA6LoMSxKHEMUI6ZH8cHiKHb5RfHHrihqd0fhczCKuqNRXFZEMd0gasKjaOyMwjchitGXovDKEJ9VUTStiaLiQRTZD6No+SKKJm+i+KxFNAO6ROPwiUbZP5rFg6LRfxrNX6OiKZwRTe7X0XScH0386mgqA6LpvymaNduiiQmKJuRgNEWh0ZzVR7PKHE3L9Gjml0dzoz6agifRbHseLd7zYhjoFUPE+zH83jGG1V1jWNkzhu/7xfBydAzRn8VwfkIMY6eJGuH0nBi2rRbz/jGwPgbrrhgm7I/hxZEY2p6IoeFMDOvCYkgzxLDHKETH8CQ+ht5pMZwTnqSLuTsxpFfEsLG5hZiWFja1toh7i4WP+lnY2t+CY6CFvXMsfLXUQtn3Ft6ttfDhBgumPRbm77ewIdiC6oyFuToLUUYL+hQLN9IszE63MOaShV4eC2lZFtrnW+C2Bf8yCynlFtrct5D30sLQdlbud7bSs5uVQT5WXve30mioFdcwKyc/tuI/0kq7cVbyFgkbrJzbaqXHAStPL1qZrLLSWWPlqLBSa2WGzsr/wqxEGq28NFv5PtbKtDgr3e0iS/jVYWWN04o73kpfl5XWiVbuJVmpSrOy74qVb69aWV4o9hHir1sZccPKw1tWvr5jxVRkZf8DK0OeWKl5ZmX6cyunXlrxfiWOvUUsu1vG4mkVy96usTQIOUNjCSKWJjNjaTU3lqYBsTwU5q4TNdtj2bM3lgkHYnl7MJbq4Fi+PxTLQUksbXWxOAyx/BgTy5y0WEzpsQy7HMuSglhCS2L5tzqW/k9iGfkiVuwt9m0aR1LrOPa2i6NzpzgafxDH+a5xaHrG4RkWR9+JcVzxjSN0ShzdVscxamMc/tvjiNwZxwdBcWySxrFWLWo1ccSExrEuLY5/hNmX46i6F8fykjgaKuIwPhPrvGxUt7DRvYMNZRcbxz628WCEDekoG29H23g2yUbgZBvZvjYmYfv/P80UG4+m2fhypo37c2y0XiJqVto44W+j6RobRQE2GgXaSNhlY/FuG8X7bXwVZEN10EbdcRt+J2z0P2Xj5zM2Vpy1sfmijWUhNnpobJwWmoXbSEqz8WOG2LfQJt5pbaTX26jysjPa286BFnbOdbTzvLedhgF29nxkxxu7uDfYeSrcnWKn2wzRn2nn5DI73bfaubfdTuk+O/ogO61P2+l9XmRJ7VQp7GyNsNPIZsfitPPIbScnT2QX2pl6047hlp1Z5XZ8Ku1sq7az44Gd8Y/tdH5qZ1pLB0GtHVS1cWBu72BgFwcPujqw9XWwbJiD1yMdDJvsoJuvg5NCcxzsFp4JOVMdjJzuIG+2g75zHaxc4ED6rYMhyxz84e/gubBxjYMyYepaB5+uc/DZJgedtzvw2uHgkfDNLgeTfnEw/FcHWsGw18G/+x30P+Sg+KSDj884eHHOwdLzYh8h4qLYK8TBLrWDOK2DDQYHS8Id/G0S2TEO1ic4qEx1sNztYHuGOJa7DhaVObj90EHsYweZXk66ezvZ2MJJmRDRysnF1k4y+zkZ1t9JqDBtiJO64U4u+zqpmC7GFjiZvthJ7Aon3/k7ca1xMirASft1ToKF1eudvNnmpHa/E1WwkxOHnOK53onfSSdXQ53MixDrY5xIU0RmupNxOU7OFzo5U+PE1CSe2W3jud81nu4943k3MZ7tk0RfuD05nvm+8YybFc+g2fG45sczaUk8f/nF4706ngahzD+epIB4CnfF0+FAPI2D4tklfHUinphz8Qz+O55PNSJXK3J18fyZLD4z4nl9JZ7a3Hjm3IxnWmU8AU/i8TROYEKTBLo3TeCM8KpZAtebJ1DeKYGn3RLw6pPAE2FJvwRyhUSfBEb3T8AkSAYk8GhQAr6fJzByUgJhgn56Am1nJlC7PYHVQQkcPJnAJImoMSQwIz0BuSeBgvwE5pUkoCtLQNHIhXcTF8ubupjVzMWXbVzs+NDFN91c9P2fi2l9XRzv7+LZABe1o10YJ7o4OtlFIC5+nOVi9hwXtxaKvp+LUiHzkAv7YRcjjrgIE9x/u4g572KtxsWeJBcdGydi8U7kTItE/uyVSN3YRO5PTcS+KpERfol8/kMipwITGb8zkb/2JfJifyI3gsTcoUSaXUzEZEqkMjqRb1MTcbkTcVxO5GluIrLyRO6+SCT5VSLZjZJwNU5C7pVEZoskUnon0coniT6Tk3DPTWLUYeFCEgvMSVyOS2J0chIX/02iw+skJjZK5phXMh0+SubglGQWfJfMznXJRBxPxudEMlHnkvlRnUyuMZkzKcm8TU0mPz2ZC7eTWVGczA3BVJLM/efJvN82RVxrUmhyOIXfBNn5FGo1KeLen0LNzRQGP0yhtEsqc7qm8kn3VIzCgZ6pvBEc/UR7YCo7xqXyUFj/RSrLxqfi+TIV5wRR+1Uqj3xTUS9L5ezyVJ6uSGVhYCrj96QSJzTfn0rrs6m8c6SSkJjK4dRUbqeLjJupNK1OJaMhFfOLVFa9FftNdTNklZv+gW7W7XLTZK+bzfvcBB1xc/m4G+8zbl4JRQo3IzRufELdbIl3UycscbmZnehmar6brDtuKHIztNjNxEduZr5ykyaceesmrF8aw8amcfPLNBZMSOMv3zSKf0mjxx9plB5Pw9eRRu+ENPZcS2PsrTQeFafR7Ekav7xNw+SVzrlm6bg7p9O9WzozhqbT9/N0Oo9LJ++rdEZNTid2djryH9Op/Tkdf0M631xO52heOgNep/PL0Eu0nXgJzY5LjDx2iQ2nL5EbcYks2yUa6i+harhEv8YeFnbyYO7iYfCHHjYEeMjf6mH4Tg8dTnt47PCw0emhSlgd72FJgoevXR6SEj2MS/IQKwzO8RB2y0O/2x7kwtk7HtoVefhTaPaPyCgW6+96+OeeWF/i4UKVhxPVHoJqPPxU56HPU7HvSw+L/xV7C0lvPBxvnEGDVwY/Nc3gRLcMnvfIYMv/Mggcm8H3UzJ4vDyDXgEZdAjJwGPOIDg1g5iKDH6ty+Dhqwy6eGWyrGUmYwZl0uuzTGJ8M1FOyST610y6Hc0k60wm7UMysWsy2RKRybMeWUyYmMUXc7PwXpNF631ZGI5loTyeRZgki0OKLL7WZbE5Ooue8VkUtL+M8YPLXN57mScJlylIvsziJdls2JXNt79lExScTfmf2Wi02TRJyCYwL5ueRdkE383mXnk2BS+zedMlh/MDcvh9SA7mZTniHpbDxoActu7MQX0gh15BOdw8kUOf8zlsi85hYF4OssocTr3JYa3XFWYuvYLfhivMP3AF7/grNLiucLl5LndW5RK/NpfYdbn0OZDLiz9z+eLvXNLTcjl8NZf1D3Mpfu+qeD65yo3vrnJt6VXiVl0lv+wq8dVXCX52lZVvrzK+WR5O4YMZeRTsyCPzQh6+IXl0D82joy6Pdvo8errz+CVb1BXl0aY6jyZ1eewVLnjnc7xlPss75xMwJh+rbz7zVuYz2T+f1zvyaZScT6uyfM6NuEb75df4++A1pqivYddd44jtGr+4rrEl+Zp497rG1KvXaFV5jZZV1xjVvABDqwKOdimg8dwCrqwpYObaAsZtKiAoqACPooAvQwv4prCAG4sLGfxzIWmRhaRGFTI5uhCtu5B+6YVcvFzIztJC8b5xnYTW17k/8zrOHdcx77uOqucNAnfdoPaXG5QF3+B66A1cL27gbHmT1KSb5D2+yXdNb1HW/RZd29/m+rTbbFx6m+2rbzO48jaW+6Ltd4dPDtxhROMiZJ8UsexAEavsRYy5VcSEoiI+HvUPU8f/w7vQf5hX9Q+aRsUsbFdMcM9i9k0uRjmrmAd+xVw4VUy2opgb6mL2mIo5ElVMZ2sxKzzFPLxcTNdxd+m7/C6TVHeZ/M9dAprco8OUezgV9zicdY9tU0uwLCjh3aoSDPtK2J1Sgre7hJJrJRhLSrCXleCuKCGkXym3l5UiO1PKJ+dLmVNUSumzUjT/ldJ9UBk3R5bh81sZRQfK+L2ujI5+5chXl+MfV05xXTk+Kyu4dqiC3ccreGyqYEdSBe+7K5ClVfBlbQXZbyqY97aCgp6V/NS3EtlnlYyYVcntvZWcPFRJjyOVpLsq+SJbtG9WcuddJRO6VfH1D1UkJFVRdK+KE5VVdH5exb8B1XQ8WM3nR6rZIqtmq6eaOXnVRDSt4T/fGk7+VsO9AzX4VNXw6HUNIwbXUjqtFvnSWt5fW0vj0lpCF9bRYUUdPTbUMTG1jtLqOlo2vc+8efe598N9Cm/dJ3ZqPckL6gncWc+4PfVk/1FP5+B6wg7Vk3q2nja6evLj6unhqueCpx6vtQ/Q/PCAAyEPqEp5wMDKB6Q9eUBtz4cc7fMQ9f2HvPB+REce8fmaR6w98QjZ6UdcSXiEPe0RcWMeExfwmMF/PuZ1xGNKax/zxePHNOvwhLvjnyAPeMKaVk9pPvIpF2c/5e7qp2j2PSX1wFMaHX5KaO5T3r14SgefZ4QI4f2fYZn3jB/CnqFs3oBiUAP1KxpIDGrAWdHA6kbPORPynN7TXjAt7QW7PS/4dPxLwme+ZGvRS5JHvqLXnFc0fvWK/wNue3PB</binary>
            </binaryDataArray>
            <binaryDataArray encodedLength="3028">
              <cvParam cvRef="MS" accession="MS:1000521" name="32-bit float" value=""/>
              <cvParam cvRef="MS" accession="MS:1000574" name="zlib compression" value=""/>
              <cvParam cvRef="MS" accession="MS:1000515" name="intensity array" value="" unitCvRef="MS" unitAccession="MS:1000131" unitName="number of counts"/>
              <binary>eJzVWr2Z5DYMVQEONnDgcAMXMCVAV8GWsCVcCQgdXuiQoUOHDhm6BIcKXYJDj/aIE/QGAEFJc58d4CNF4ufhPY5mpN1pmmjaGcG1Zxk/9MnmvtJGMHh7vXVSNs3TVNd5G5e7vdznpe29ylzFrvvrnNs1Q52lreu4SvuYCCMb+9Za1LfudSQWx55h7x7WDAYPi66zri0ORgsL1tfco0ZoFa4trT2+rGuCORu4ojw9bbIaj/igBlkNexxleimGv6et9ls/n7e7fbnbb3fju/1+tz+a/XK3t/Z5/6gxbzlE8+hcIBdLu15aPLf40q6tvj1+dS8Fxh6neo86exzERxpy0r+nlYcP8Xt96n3kzeK2KH/RnWnTx9KI6REH6i95sT5DXKTXiD0z3uJY96l59DTFNZyPYGQ1H8GdsYW2z2cB69W0+rG0zvCb5eKsr2gZxZeED/qP6PJNz9k/KxpnGcASYdC1ilof5dLCLGsLff2tuH73LLS/90vf2qy+cQ17KMLdvH3HySj1asvxOm+/QzX3TNMDH57mohXT9h0nmi8qn8cZq9Hzjc6KtdfTLeuHeLD2yuNL41d0FH5JXVt1yFnXe3rf4zDqAblGjrRZfRaK83v8W7kW9Gm/vX76NE0/3+3Hu70q++e+93f7LfbWfo99buf41q5vbY9pf2ZlzgrbOn9fPwMtz1ur/97m65qc41ubi35Te5ab5v1nweJGsKx+ry3fi8pdAKPk8bjWaxW0kRhPZ8wn/cg9gRqHv7b527z1KM+8U7tHLFBLaltaaz1QB+/8nDGrT8zPgb/28XL1ampb1P7K0609Y/zVzhu1c83qDFPzq4q/SX1XIJf6HIhO61zu6bJejL6Y9mepwj7RvubLHHNJxlzjI7ge1Vfw97Qh1ffrvJl8/93U+Zb3N8ircI+4dd9FjagH4sJ+iR5/X1TDx+rX4zhjBGPkE2lQVQ+auyOYsDbDdTZ371yMGBtm6YF8UjBHDrGexQE7uay6mOOMDqOaeWvrWC/KdTVWjy+tdSbPEXyon65dKH724GBP+1Ta33cQs+4x6hf3iuOHdbjjdwWvHo/ZWj2MmDeqM4ph9S/0eI/x9PF09njL8mdxcITP0Vj0K9Cz5dfj4XtjRivK7xu3cz4+U6sM5Mjw4/Ft1bf0eTa3EZ5ejx7eda06fl4dpv2z22gvRI94WNlR3qI4cnKP6O2NkpeNWMSgR8Rj+UZYMz5RjSss4ups3UyMp8vR2laedV6c/dLJc6ZPXK/0+DuYYU3w8AAGiZNc6/zW3gGtz+nTp6/vhn749PU9U2nP7fJ8/qreDWEOqeHxNCn/dXxT7wDkvW2lzXa5Zr9HpvieMqJJlkc+EF/oER8761YdXUN6lfdr+h0InhMxwSC2wF6GmzXuvb2/eW/vIuU9mXznS95qxEsOMfn/EeHB4tLjwOKoqHlVvouq6cX2zojVi+ZZ+hEuCtnPIzrG6kn2hT9di8C3whoZPjhGXGb3vZil2U2dDZq3/xv6wAufZdEfOba4Z9reU1fa/qcAOUZtJa7Xq/gVMs7x3D+LmKuCT9Qfq7iejla+SG+de8X0pb37Lu2+/2f7m8Bn9Z5W3hMKF3IPXlR+0Y5pf26lzkLbPUM+67d5+x7RxnCNGk5QBzXVvhYvlvXOwzMtU1v609wgJ1aeovayXODZ8XxRI1mrbb7Q/j6g30WT+nup1etuTf3WkFE0L0YMYqqwJtdRTMRr7zqzx2o/o/9o/qvyFIWR21gCfwLr1V1zVgODx3Evp5cjg6XXk+dztg7mPoPVwjwSi3F8EMsRnjjhl+HGyvkMy2iQzZPVHH17GuMY1fR8R9bO+EaYLC3ZwZzh54zmXn9na2Xjiex6UfxVPIgGmveMtmc4qao20ePvQ48HhnlPPzbWMU+vz2LsZbXiYJ+COfYbaSIYK22/o+QZKor1uBEMhR7fN0QxmZyIBf0tjrI6ZdafZVY9UqPuswz0GOl3hJee/0ic+K69VVLvNeV/e+b9MzxDXMSbzimcreuLwQmpGI9XJvsce1gsXAw5z/AdcVrVvOevecWer8Byps+qRuFuHW/qmfFNvY+Q/wv76Kc9HxaozWQ/H7q9t7zf/jeQ7PsaQbzOLfOifIqxzzQ9nKGi5hHPPV4zvHPg26uBXJ6xbK+iwQdH896vKh/xL0Yu1An187jo9Yw6Wnzh+mh9i5ejOmFMT4MjWgrfvXgyYkfNi43qW3qMaKu5fwb2K82qka17VP+ztSx9zuT39LI0jfL1MHi4iewzxjBeqbmHFWv1+IuwWbG9fNG+5qvnq316umT4GsFfAvwZ3qLaTH0MvT4lz2jPVp5RPTMxR7W50jeK97izeLL6P4Pf88d1DvbO9h/l03sWT1H/1jyDfdQ30ifje4RPHWvFe/pluY44z5queYQXvUcnsBzhN5OL1ejVyGhztpcr+7uSoxFOslaMHJiPlLGRw8JXDD/UuYcf62HOZ+qEfGizerY4u1KnHk6NLeJyter0YvmXRO6MoeYZzj2fiGuix3c2UZ963cPo8WPh7a1lcOhxof37E1amcVg5K/n6VYjH3ndY5hi3hwPnHs5e7gxnWXyZGr08MtecVdr+Jwa57Gnc6yPKl+VK1jydR/rO2CjmM70dwXekl4jXaG0UW1YTL7YkcT6DO8zFA3FZHEfwPrP/CPtV3I7wk8Whc+I+0VhNcuZX9S5zviDXM/E9Q/uremNjHvlfwRU549W8j+TlAd8junq99uqi/7O4inTOYLT6s/JTEOP593DKeFbDZ5iFqdcnctjrscdRhhcvPtIzqtnz4xP5erWiPLJfBvpimlx9tA8HOSKtM9xn9IjWenFHNM30GHGGfj0dRmyNZWc90/sID9nrI/3wgbgzvI3kGa1j6TGan4K90dys5iP5sv7ok61xtLcsv0fyj8Zk/Ss9/k1dYq1+Cozc6ZuMeZan/4qNcI++R7QeiT2TX6ynh9QoB+t5MZTwuUK3Xn//JyMYRzg+sn8V5pE65Myv4u6qHN+DuxGtj9u/9CHLXg==</binary>
            </binaryDataArray>
          </binaryDataArrayList>
        </spectrum>
        <spectrum index="13" id="sample=22 period=1 cycle=5 experiment=2" defaultArrayLength="389">
          <cvParam cvRef="MS" accession="MS:1000511" name="ms level" value="2"/>
          <cvParam cvRef="MS" accession="MS:1000580" name="MSn spectrum" value=""/>
          <cvParam cvRef="MS" accession="MS:1000130" name="positive scan" value=""/>
          <cvParam cvRef="MS" accession="MS:1000128" name="profile spectrum" value=""/>
          <cvParam cvRef="MS" accession="MS:1000505" name="base peak intensity" value="10.0" unitCvRef="MS" unitAccession="MS:1000131" unitName="number of counts"/>
          <cvParam cvRef="MS" accession="MS:1000504" name="base peak m/z" value="391.01420463876" unitCvRef="MS" unitAccession="MS:1000040" unitName="m/z"/>
          <cvParam cvRef="MS" accession="MS:1000285" name="total ion current" value="8.0" unitCvRef="MS" unitAccession="MS:1000131" unitName="number of counts"/>
          <scanList count="1">
            <cvParam cvRef="MS" accession="MS:1000795" name="no combination" value=""/>
            <scan>
              <cvParam cvRef="MS" accession="MS:1000016" name="scan start time" value="9.85655" unitCvRef="UO" unitAccession="UO:0000031" unitName="minute"/>
              <scanWindowList count="1">
                <scanWindow>
                  <cvParam cvRef="MS" accession="MS:1000501" name="scan window lower limit" value="100" unitCvRef="MS" unitAccession="MS:1000040" unitName="m/z"/>
                  <cvParam cvRef="MS" accession="MS:1000500" name="scan window upper limit" value="2000" unitCvRef="MS" unitAccession="MS:1000040" unitName="m/z"/>
                </scanWindow>
              </scanWindowList>
            </scan>
          </scanList>
          <precursorList count="1">
            <precursor>
              <selectedIonList count="1">
                <selectedIon>
                  <cvParam cvRef="MS" accession="MS:1000744" name="selected ion m/z" value="650.149087207967" unitCvRef="MS" unitAccession="MS:1000040" unitName="m/z"/>
                </selectedIon>
              </selectedIonList>
              <activation>
                <cvParam cvRef="MS" accession="MS:1000133" name="collision-induced dissociation" value=""/>
              </activation>
            </precursor>
          </precursorList>
          <binaryDataArrayList count="2">
            <binaryDataArray encodedLength="1884">
              <cvParam cvRef="MS" accession="MS:1000521" name="32-bit float" value=""/>
              <cvParam cvRef="MS" accession="MS:1000574" name="zlib compression" value=""/>
              <cvParam cvRef="MS" accession="MS:1000514" name="m/z array" value="" unitCvRef="MS" unitAccession="MS:1000040" unitName="m/z"/>
              <binary>eJwNkn1Q04cdxgN5ISEhQGANFHzLbb4Nq+fN7mZH1Hy+gtBqdStjHqtY6ctgsy/e2amnKK/hNaJ0XSsHHJloKUKnAkOsZ/WXQltQcaTgaKlT6sRalSlSrhAy/vjcPf8899w993kjtN+RFdHvWLJtwBEd9bXjfvmQQ33xuuOG/VvHY9NDh2ruQ8d/4sYdfwjWEmUyMM8XzEJdGGmWcJL1FkZNFnS6CD4Kj6Bc9RPOu6xoXE/i0MXijpiN2jSf0AfzGetbwIOwRaQExvGeOo6vNHHM1sXxa+0SwuYtYVfwCjbpf8mBuyvp0T5DxWQ8w1PxPD0dT4k/niGVnWWBdvLVdgY0dhbr7OwLsnNVb+enwXb+YrSj8dk54bfPbKwidsMqskMc1BmgUpNA9EAiSUHJjEUms7jrWZ7/YT3eqfVMqDbw6ckNbDduYoV5E+Pa35AbkErBRCqRls288MRmXjOn8XLkFpZNphM+nU6uP539lgw+m59BSPTL3J/I5NUfM7k+mUmqL5Pe6UzWqbK4EJDFSnUWfw/KItaQxYtr/kSn+XWem3qLdYE7aI/agcu8k4ddu/CE7WZO7B64fwCvL4/Ilnz+6C/AoC+iWV/KM0bXTM9FUMghxp2H8AVV0lTyN5LmV/Gxs4qi4mqOGmo4M7cGe1ENt4Zr+G9ILV2VtfxeXcc7K+sw++r4fobj/jryVW62BbhZHehmltrNNY2bNq2bSp2bOIMbT7qb/S+5eT3XTZGxnkHjMda/eZw/Vx3HfvgDGlQNVOsbSLU0sNzVQIrzQxL9H/JzVSM3KxuxuRu5bj4x40ET94uaWHGsGW/xR4SE/4PWgFPc2nmKvPJTrLGc5krFaQYDWsjRtiBhrUh1K9qJVqqmWin0tfLWdCundG1UB7Xxv+w2hvXtnA1upzunnd8521la3M62sXZu6M6wwncGDB0sze4gdn8Ht3I66Mvt4EJeB78t7mBSfZbTQWdZEnOOR3nn+PfQOVbqz3O09jzLoj7hn7kXWFdygV2jF/kkTOG1DIVZexXC9yloshV+mOHufoVvDihczVH4NFehPU/hRL5CbYHC4UKF3UUK24sVtpYoJJYpPOVSmDykkOFXSA7wYA/08DONh2ithxG9hyvBHhSjhxciPeQUe/irtpPl5k5S9nUxWvY5ntBu6g9347b2UJ/dQ05eD5f0l+g0XCIh9hKLDJeZZbyMzXkZTdllnjRdwee/Qk5UL1uLevGFXGXp3D7i5vXxTUUfNTovLpOXYrN3xmMvrzi9ZJR/yUuuLzkZ2E+Ttp9jwf3UG/t5P7Kfiph+nisYILl4gFlvXmNO4TWmTYP4QwYJCBtkc/ogW1xfz/gwxAemIRpDhjhjGeJXQcPEpAxzwfQtA+G32B5xmx3lt7lmHuFG6AgJMSO0LBjh8VMjNAfdoWD2HZwLvuMXBd+Ra7gL737Pu+Z7dITfI6HsHmsaH1CqGqV08CGrCx5xUz9GoHGMjabH7NFOoBgmyHL+yGrz9MzvfmrWqCRVVOJ/WyXTe1XiKFTJ3sQACXYFyCuFgRL8uVpSdBrZadVIWaJGNiZrJLlTI2n1Wunr0oo33yivFhglSWuSaZ1J9GtN0tRjkqkvQuRgd4iozaFS6wyT+I/DZHdeuOyusEiZKUJa1kZI7boIKXk2Uvo/e0LmBFrljlhFl2eVnnyrLHZaZW6JVSxfWOXI89FSejVG2tJmyxbtPKkqtMmOIpuEFtskr9Qm4+U2WXbQJls7bXKkayb32iQ7eaEMbFwkcnGptMctl6+2rpLa3rVy9FySpIwnSc+RF6U77W2pTtwjvJEv2pP5sv1wofxri0vmPH1QnHePSMLC43Inp1nuDbbJ8NEbMlp6Uw48ui3e5sfyf2mlgig=</binary>
            </binaryDataArray>
            <binaryDataArray encodedLength="144">
              <cvParam cvRef="MS" accession="MS:1000521" name="32-bit float" value=""/>
              <cvParam cvRef="MS" accession="MS:1000574" name="zlib compression" value=""/>
              <cvParam cvRef="MS" accession="MS:1000515" name="intensity array" value="" unitCvRef="MS" unitAccession="MS:1000131" unitName="number of counts"/>
              <binary>eJxjYGiwZyAZMziQroccvQ5AtQyODAwLHCAYLO6AMAOdHlCM5q4FBNxECzcTa6aDA1L4DoawI9L92OSJ0UMtP4LDDYpB6VLBEWq2AyIsF0DZ2MKWWu4gx0/0iGdy4m8w48HoXtq7CQDTDxLb</binary>
            </binaryDataArray>
          </binaryDataArrayList>
        </spectrum>
        <spectrum index="14" id="sample=22 period=1 cycle=5 experiment=3" defaultArrayLength="425">
          <cvParam cvRef="MS" accession="MS:1000511" name="ms level" value="2"/>
          <cvParam cvRef="MS" accession="MS:1000580" name="MSn spectrum" value=""/>
          <cvParam cvRef="MS" accession="MS:1000130" name="positive scan" value=""/>
          <cvParam cvRef="MS" accession="MS:1000128" name="profile spectrum" value=""/>
          <cvParam cvRef="MS" accession="MS:1000505" name="base peak intensity" value="9.0" unitCvRef="MS" unitAccession="MS:1000131" unitName="number of counts"/>
          <cvParam cvRef="MS" accession="MS:1000504" name="base peak m/z" value="425.003570115266" unitCvRef="MS" unitAccession="MS:1000040" unitName="m/z"/>
          <cvParam cvRef="MS" accession="MS:1000285" name="total ion current" value="9.0" unitCvRef="MS" unitAccession="MS:1000131" unitName="number of counts"/>
          <scanList count="1">
            <cvParam cvRef="MS" accession="MS:1000795" name="no combination" value=""/>
            <scan>
              <cvParam cvRef="MS" accession="MS:1000016" name="scan start time" value="10.858216666667" unitCvRef="UO" unitAccession="UO:0000031" unitName="minute"/>
              <scanWindowList count="1">
                <scanWindow>
                  <cvParam cvRef="MS" accession="MS:1000501" name="scan window lower limit" value="100" unitCvRef="MS" unitAccession="MS:1000040" unitName="m/z"/>
                  <cvParam cvRef="MS" accession="MS:1000500" name="scan window upper limit" value="2000" unitCvRef="MS" unitAccession="MS:1000040" unitName="m/z"/>
                </scanWindow>
              </scanWindowList>
            </scan>
          </scanList>
          <precursorList count="1">
            <precursor>
              <selectedIonList count="1">
                <selectedIon>
                  <cvParam cvRef="MS" accession="MS:1000744" name="selected ion m/z" value="1066.081132376923" unitCvRef="MS" unitAccession="MS:1000040" unitName="m/z"/>
                </selectedIon>
              </selectedIonList>
              <activation>
                <cvParam cvRef="MS" accession="MS:1000133" name="collision-induced dissociation" value=""/>
              </activation>
            </precursor>
          </precursorList>
          <binaryDataArrayList count="2">
            <binaryDataArray encodedLength="2040">
              <cvParam cvRef="MS" accession="MS:1000521" name="32-bit float" value=""/>
              <cvParam cvRef="MS" accession="MS:1000574" name="zlib compression" value=""/>
              <cvParam cvRef="MS" accession="MS:1000514" name="m/z array" value="" unitCvRef="MS" unitAccession="MS:1000040" unitName="m/z"/>
              <binary>eJwN0W1Uk4cBxfEkTwgmFCIQoALaqsW30tZ13arrLMq9IhP1gFVrW46tolZR13omIi95CHkTkIIgOl2nkzHtNqtzQNVqjwQQaAwirg8Oq1FTR510phLwUAgky4ffx/vl/sP+5Uq+Onk0+ZsQOVK1EzArMwoxu2bii6ZZMEUnIl4+D/e881A4ZQF8z6egYXoKXqpPxdmYpRAMK1AashIlYe+idux9ZCk+wEjMB7D61+O76Vl4e3wrun1b4VXtwPT4nYiIzMEjfy5qh/MwcyQPCZtFNJUZsOwnA3pHDDg6akBNmRnzH5bg6FgpBH8psp8rx6nbVThfWQ3boQPQRtegdbQGh701EPIOonP0IMqXHEHpa7UoqTwBl+qvOPbMKfR9+jmuyk/Drj+DK9YzMHrrscBXjxn+emhlDZilboC9qwFp4w2ITz+HlpxzuFdwHrPN57FIfxGTj1xEpfoSdvguYansK8yXf4WD+5tQDhumFtoQobdBEG14GvB9kQ29BhvsxTZcMtpQabFhTakNc8ptqPDa8KKiGR0TmnE0pBlSfgv+JLbgvaBWPDu3FcNiK34oakW1tRVZ/tbAX1dwQdaG0/I21CraUH24DX0/teOkrx1pYge2R9ix0mjHb0x2LL9/FQNbHNDnOpCzx4F1BQ6s0DvwrNmBcIsDH4858ENoJ5zaTnyu78QJsRP7izvxVHENHS9fwz/116AJ68Isaxfcim5Uit348tANTMv7BitfkDDpDQnOtyRY8iSY8iUYCiSIhRIK9RLyRQm5RRJyDBJ+VyzhY6OE35okbDdLyLZI2LRXwvpSCZn7JLxbLmGHV8KHPgkbZT3YIO8BJ/Zgl6kHxybeRIzhJpJkt8BnbkEcvwOz/w5C5jrh1jsxIDoxVOTEsMGJ0WInxo1OyMxOKC1OBFudSNjvxLnQu5gt3MMx3X1k57vwUYELOYUu5OtdMIguWIpciBpx4XW/C86pD3Dr0QO8I+uDRdWHutE+HP72e8TVPsSQ2B/o348lx/sR4utHtL8fT3L/B6/sMerlbjgEN3qVbvwnyI0BlRvjwW7EaNxYrXXjoOjGmNUNhfJHmHOeYPc7A/DsHUCd4MG/X/Rgjd6DTaIH1cUe1Bo9OGvyoMnswXWLB3etHjze68FYiQchZR7E7vNg3ieBTaUHpmoPDhzwoFk+iB+Vg/AFDWLyhEEkqgfRHjmIjX8fROPQIIrfHsIB01M0Fg0jUz6CsphRZER4cb/Ei6elXqj3eTG53IvFFV4cP+PF38LGkGYaQ6ZhHDuLx2E1jqMp2IfNgh/adhnNN2TsSZKTRXI6fXL+rFlB8YqCZVcVjH1T4GtJApsDbi8UuGWRQGOywD9C4GwKPBeQu0TghgyBHQaBHxkFbtorMKtD4NdUcs1iJXemKGmzKak0B1FZGsSpZUGcplLxYpOKD0ODuTkmmHWtE7hltZpdBjXXVKi5tUlNR4uafTINc+QaqhQaHgqYKWg4GqRhXLCG34VqeHmhhmcvaHhhUSgzjKFMTAlj3a4wxqdqOVSkZVyxlmcCko1a9i6fyG3GibypCOejBeGUdYbz8rVwNr4eybK0SO7xRzJUpmOXXMeNCh1HA/YLOl5S6pgRpGOhSke/WsfTYTomJekoW6TjoYDEZB3XQkd3wOIUHRfKoygIUZwSHMVtyVG8uzKKw7Jo7t4XzTc+ieYN4yRuMMSypjiWLxlj2R4wcDmOL7TG8b+TnqNpzzQGrZvO9WIC79oT+BfLDPben83jaYn0fZvIgqqXudA+l+taXmV8xM/5fMov2Lj0l4ESv+bhCnLPihT2XF/K29eXMWTVcrZFpfPW1+mcsWIVTeWr+Gb6atqr1/LOkbXMjsrkr6Zk8fzvN7MxdSuH/5DNuAfbWJ65m93W3WxZVsCOwQK2bSxkyEwTxUQTHz+xcHtqKefrKpigquKGVVXM+LSa3VOOMPrJUdbW/5mvpNdxzpyTdL96knfSTlFXdZoLPvwHVZ+dpSjV88T6L1m54yLf0nVw0md22rVOFvbf4/8BNSriAw==</binary>
            </binaryDataArray>
            <binaryDataArray encodedLength="180">
              <cvParam cvRef="MS" accession="MS:1000521" name="32-bit float" value=""/>
              <cvParam cvRef="MS" accession="MS:1000574" name="zlib compression" value=""/>
              <cvParam cvRef="MS" accession="MS:1000515" name="intensity array" value="" unitCvRef="MS" unitAccession="MS:1000131" unitName="number of counts"/>
              <binary>eJxjYGiwZxgUmMFh8NqFrt7BAVXMwQGVJsUeBgdMddj0IYsRkkd3B7XCDGwuED9AwgKOEPkFDgi/wNgwd5Abt8hm0AMTtMuBcDwQY8cCaNgtcECYeQBHGiImvZAapsSIURpHtMzPyOmKnPDApR6fOQzQOCM2/rGVGeS6i9p6hhYGALyXKdg=</binary>
            </binaryDataArray>
          </binaryDataArrayList>
        </spectrum>
        <spectrum index="15" id="sample=22 period=1 cycle=6 experiment=1" defaultArrayLength="5622">
          <cvParam cvRef="MS" accession="MS:1000511" name="ms level" value="1"/>
          <cvParam cvRef="MS" accession="MS:1000579" name="MS1 spectrum" value=""/>
          <cvParam cvRef="MS" accession="MS:1000130" name="positive scan" value=""/>
          <cvParam cvRef="MS" accession="MS:1000128" name="profile spectrum" value=""/>
          <cvParam cvRef="MS" accession="MS:1000505" name="base peak intensity" value="158.0" unitCvRef="MS" unitAccession="MS:1000131" unitName="number of counts"/>
          <cvParam cvRef="MS" accession="MS:1000504" name="base peak m/z" value="568.111261569656" unitCvRef="MS" unitAccession="MS:1000040" unitName="m/z"/>
          <cvParam cvRef="MS" accession="MS:1000285" name="total ion current" value="3699.0" unitCvRef="MS" unitAccession="MS:1000131" unitName="number of counts"/>
          <scanList count="1">
            <cvParam cvRef="MS" accession="MS:1000795" name="no combination" value=""/>
            <scan>
              <cvParam cvRef="MS" accession="MS:1000016" name="scan start time" value="11.0257" unitCvRef="UO" unitAccession="UO:0000031" unitName="minute"/>
              <scanWindowList count="1">
                <scanWindow>
                  <cvParam cvRef="MS" accession="MS:1000501" name="scan window lower limit" value="500" unitCvRef="MS" unitAccession="MS:1000040" unitName="m/z"/>
                  <cvParam cvRef="MS" accession="MS:1000500" name="scan window upper limit" value="2000" unitCvRef="MS" unitAccession="MS:1000040" unitName="m/z"/>
                </scanWindow>
              </scanWindowList>
            </scan>
          </scanList>
          <binaryDataArrayList count="2">
            <binaryDataArray encodedLength="23700">
              <cvParam cvRef="MS" accession="MS:1000521" name="32-bit float" value=""/>
              <cvParam cvRef="MS" accession="MS:1000574" name="zlib compression" value=""/>
              <cvParam cvRef="MS" accession="MS:1000514" name="m/z array" value="" unitCvRef="MS" unitAccession="MS:1000040" unitName="m/z"/>
[truncated: 66,193 more chars]
