# Supplementary material for: Genomic and proteomic characterization of SuMu, a Mu-like bacteriophage infecting Haemophilus parasuis
Source: BMC Genomics. 2012 Jul 23;13:331. doi: 10.1186/1471-2164-13-331 (PMC3447690; doi:10.1186/1471-2164-13-331)
Supplement: Additional file 17 — P23.mzML P44227, gp34 (gpT) major head subunit, H. influenzae Rd KW20 Mu-like prophage FluMu (Myoviridae). [file 1471-2164-13-331-S17.zip › 1471-2164-13-331-S17.zip.out]

<?xml version="1.0" encoding="ISO-8859-1"?>
<indexedmzML xmlns="http://psi.hupo.org/ms/mzml" xmlns:xsi="http://www.w3.org/2001/XMLSchema-instance" xsi:schemaLocation="http://psi.hupo.org/ms/mzml http://psidev.info/files/ms/mzML/xsd/mzML1.1.1_idx.xsd">
  <mzML xmlns="http://psi.hupo.org/ms/mzml" xmlns:xsi="http://www.w3.org/2001/XMLSchema-instance" xsi:schemaLocation="http://psi.hupo.org/ms/mzml http://psidev.info/files/ms/mzML/xsd/mzML1.1.0.xsd" id="081007Emilie-080807-23, P23" version="1.1.0">
    <cvList count="2">
      <cv id="MS" fullName="Proteomics Standards Initiative Mass Spectrometry Ontology" version="3.18.0" URI="http://psidev.cvs.sourceforge.net/*checkout*/psidev/psi/psi-ms/mzML/controlledVocabulary/psi-ms.obo"/>
      <cv id="UO" fullName="Unit Ontology" version="12:10:2011" URI="http://obo.cvs.sourceforge.net/*checkout*/obo/obo/ontology/phenotype/unit.obo"/>
    </cvList>
    <fileDescription>
      <fileContent>
        <cvParam cvRef="MS" accession="MS:1000579" name="MS1 spectrum" value=""/>
        <cvParam cvRef="MS" accession="MS:1000580" name="MSn spectrum" value=""/>
      </fileContent>
      <sourceFileList count="1">
        <sourceFile id="WIFF" name="081007Emilie.wiff" location="file://C:/Documents and Settings/ezehr/Desktop/wiff files">
          <cvParam cvRef="MS" accession="MS:1000770" name="WIFF nativeID format" value=""/>
          <cvParam cvRef="MS" accession="MS:1000562" name="ABI WIFF file" value=""/>
          <cvParam cvRef="MS" accession="MS:1000569" name="SHA-1" value="52731191d04f9d4f8dc646854266c78a04905c6b"/>
        </sourceFile>
      </sourceFileList>
    </fileDescription>
    <softwareList count="2">
      <software id="Analyst" version="unknown">
        <cvParam cvRef="MS" accession="MS:1000551" name="Analyst" value=""/>
      </software>
      <software id="pwiz_Reader_ABI" version="3.0.3324">
        <cvParam cvRef="MS" accession="MS:1000615" name="ProteoWizard" value=""/>
      </software>
    </softwareList>
    <instrumentConfigurationList count="1">
      <instrumentConfiguration id="IC1">
        <cvParam cvRef="MS" accession="MS:1000495" name="Applied Biosystems instrument model" value=""/>
        <softwareRef ref="Analyst"/>
      </instrumentConfiguration>
    </instrumentConfigurationList>
    <dataProcessingList count="1">
      <dataProcessing id="pwiz_Reader_ABI_conversion">
        <processingMethod order="0" softwareRef="pwiz_Reader_ABI">
          <cvParam cvRef="MS" accession="MS:1000544" name="Conversion to mzML" value=""/>
        </processingMethod>
      </dataProcessing>
    </dataProcessingList>
    <run id="_x0030_81007Emilie-080807-23_x002c__x0020_P23" defaultInstrumentConfigurationRef="IC1" startTimeStamp="2007-08-10T21:13:28Z" defaultSourceFileRef="WIFF">
      <spectrumList count="18">
        <spectrum index="0" id="sample=23 period=1 cycle=1 experiment=1" defaultArrayLength="17892">
          <cvParam cvRef="MS" accession="MS:1000511" name="ms level" value="1"/>
          <cvParam cvRef="MS" accession="MS:1000579" name="MS1 spectrum" value=""/>
          <cvParam cvRef="MS" accession="MS:1000130" name="positive scan" value=""/>
          <cvParam cvRef="MS" accession="MS:1000128" name="profile spectrum" value=""/>
          <cvParam cvRef="MS" accession="MS:1000505" name="base peak intensity" value="40.0" unitCvRef="MS" unitAccession="MS:1000131" unitName="number of counts"/>
          <cvParam cvRef="MS" accession="MS:1000504" name="base peak m/z" value="650.017052191757" unitCvRef="MS" unitAccession="MS:1000040" unitName="m/z"/>
          <cvParam cvRef="MS" accession="MS:1000285" name="total ion current" value="8192.0" unitCvRef="MS" unitAccession="MS:1000131" unitName="number of counts"/>
          <scanList count="1">
            <cvParam cvRef="MS" accession="MS:1000795" name="no combination" value=""/>
            <scan>
              <cvParam cvRef="MS" accession="MS:1000016" name="scan start time" value="0.16745" unitCvRef="UO" unitAccession="UO:0000031" unitName="minute"/>
              <scanWindowList count="1">
                <scanWindow>
                  <cvParam cvRef="MS" accession="MS:1000501" name="scan window lower limit" value="500" unitCvRef="MS" unitAccession="MS:1000040" unitName="m/z"/>
                  <cvParam cvRef="MS" accession="MS:1000500" name="scan window upper limit" value="2000" unitCvRef="MS" unitAccession="MS:1000040" unitName="m/z"/>
                </scanWindow>
              </scanWindowList>
            </scan>
          </scanList>
          <binaryDataArrayList count="2">
            <binaryDataArray encodedLength="72048">
              <cvParam cvRef="MS" accession="MS:1000521" name="32-bit float" value=""/>
              <cvParam cvRef="MS" accession="MS:1000574" name="zlib compression" value=""/>
              <cvParam cvRef="MS" accession="MS:1000514" name="m/z array" value="" unitCvRef="MS" unitAccession="MS:1000040" unitName="m/z"/>
              <binary>eJwM13V8VfX/B/DF3e3u2r27vd2VfMVOOC8ExrpHivC1AxsFRDrWHYy0sBUFvxYi0uveaMFu/RkIi9/rj+dj95zz+bzr7Mapkl0WcoyXhW3Wy8K7tsvCsOOy8KPzsjAee1l4zH9ZWBe4LDQFLwvK5MuCOe2yUL3psnCu/LJgr74s5NddFpY1XBZ2NV0W9jVfFs5suSz81npZKH/pslD63mXBpLki5OivCEuNV4Rj1ivCre4rwt2eK8Kz3itChe+KcCZ0RZhWcUVYVX1F+LTuitBTf0X4t/GK4G25IqS1XhHmb70iPLbtirB++xXhrZ1XhIO7rgg/vnhFmHjpilCnGhV6tKPCN7pRwWcaFd51jgpJvlHhdv+ocF9wVFgRGhVeThgVuhJHhYtJo0LcVaPCY5NHhXumjAqi8lFhatWo8HztqDDaPCoEWkeFzG2jwt4XRoVzL40Ksa+OCkveHBUcPaPCSsWYUKccE/arx4Q+zZjwnXZMGNONCUHjmHCTaUzINo8J/7WMCc9ax4QX7WPCh44xodM5JlyMHROUcWOCxzMmXOsdE2b5xoQ7/WPCk4ExYXtoTHg/fkw4njAmnA2PCXMnjQkP3jYm2DePCamlY8Ls8jHhkYoxYW3lmNBcNSa8VT0mRDeMCdbGMSG5aUwobhkTVreOCW9sGxMObh8TIl8YE5JeGhOmvDwmPLB7THj+1THhwBtjwn3R40K9flw4YBwXIq3jQqJ9XJjiGBcKnePCg7HjwirXuBAVGBeswXGhOWlcEP1nXJhUMS48Vj0uHK8fF842jAt/No4LcS3jwjVbxoVZrePCwq3jQtn2cWHXjnFB8/K4MNk+IdzpnBCeip0QylwTQqdnQrjsmxC0gQkhGJwQDiRPCFGTJoRzN00IK7dMCPWtE8Ln2yaE4e0Twi87JgTRrglh0osTwvyXJ4Qdr04IM/dPCF8fnhAK2iaEeyIj8Iw0AlWyCDjkEZikiMAMZQR+UEUgQhOBXdoIJOsi8CFBH4EummOIwDe00RQBgzkC7dYIaKdHYHV6BJozIuDPjMA7lJsdgT9zIvB8bgRuKIhAdmEE9pZGYEoZ91BxeQSuVERgfWUE3q+OwO01EWiji7URuFwXAV0Dj5siUPBSBPYcjcClExHQtEdgC4U6eI5u7YzACXqom9dpbQ9r6Y1AK4X6IvAe3dbPNVQ4EIEL9NAgrw8z5wivnYxA0akIPHw6Ap9GR+KnmEgsFUeiUhKJV6SR2C+LRJo8Er8oIvGMMhKx6kgc0ERiWBuJ33SRkBgiUUtuYyRep+tMkThImeZI1NsikfifSEhnROL0rEjcmx6JP0mZGYkmOpodiQdyI6HJj0SoIBK3FXL9nEj8vJ65NkSiemMkrtnMeHSyNBJ3l0XCWxmJt+hoVSTyqiPxTw3313F/fSTeo9sbIvHl4UjMaYvEd/REeyTKOiJh7YzESzSpKxKf0szuSAxSbV8kDg2wvkHWNxSJpy7y3JVIqCOj8GhMFMZoszgKqdIofEw/yaPwjCIKMcoouFRReI2uU0fhC7pXGwWVPgp7DFFoM0bh7NQorEUUvpsRhci0KJTT1elRSM+IwjD9nhmF57KiIM+OQiO9kxOFm3OjMPt5rlkXhSVlzFsZhU9ooCoKy2qisL05Cmd2RuHvXVHoepkxvuD+w1F490gUio5F4SsaO86aT0ThhbYopHVEYZAWdUbhN5J1R8HXw1x0S28UCvuYpz8KmwaiYB6MwlVDUVh+MgorxdFQSqLRTO9Jo3G7LBrtVCKPxjcUoYxGOdlV0XiFJqujkaGJxkm6RxuNP2mVLhpqfTSmGqOxLCkav18bjaenR0M0IxrV5JoZjdfp+rRoHKbcWdE4Rw+mR+Nf2pARDWNmNHbSx1nRmJEdjQG6Kycav9Ly3GjI8qLRQL78aLxDtxRE4wR9VRiN8aJo/LEhGis3RkO1KRot9P7maHSWRmNuWTS+p6fKoxFdEY0qiq1kPXR9Feuh3OpoXK5hHbWsoy4aKfXRmNkQjUWN0dhzIhodbdGY3R6N7+jJjmhEdXJfN/f1sA+63BuNXf3RSB2Ixie0eCga6d9wNt9GY/ef0RiTiLBZKoJVJsJLdLVchHuVIvxNa1Qi6NQibKMkjQgfUr9WhIU6EeQGEQJGEfbQd2YRnrSIcINdhE2xIvw7S4T16SIYM0RIzRQhLUuE/8sW4fkcEdS5InyQJ8KyQhGkRSI00OL7Rdi6nrE3ihAsE2FKuQhdNK9ChB9oaaUI4ioRaslTLcItNSIU14rwDT1eJ0JkvQiVFNsgwmu0uUWEl7eIcGarCJ/uFKH5NREe+lSEK7TuCxGGj4hw91H2c0KE6W0iLGoX4Td6rkMEZacIQrcIPfRzD+vsZY19Ivj72Sv9MMgaRkR4m4pPiRB1RgTXWRF2/CGCRByD26QxmCOLwffkUcbgbbpFFYMSdQy+pSc1MajWxsCti0GEKQYV9Jo5BkcsMVhii8HIpBjc858YtMyIwb6ZMUBaDH6ZFYNQZgz2kpAVgx5akB2Dn2lZTgzkuTEI5sXgfZqaH4OfCmLQWBSD94pZw7oYtK2PgWgT6yiNweyyGHxHT5XzXEUMashTyTrpliqupdnVvF7D67W8Vsfz9TFop9kNXNfM1y3scUcM6l6JwfwPY/DbsRhsORGDD9picEd7DBZ1xOB3UnfFoJU+7I7B9J4YLO6NgaY/BlspaSAGH9HMwRj8ORQD7UgM8v6MwTfjzBMtRoNcDL9CjPdoilKMbpqvEuNnWqYWo0kjxl6tGNCJ0UsL9WL8Ss8ZxFAaxdhCCSYx/keLLWJobGKcCYhRliTGG/8Ro/l2MfZNESN1lhj7KT1djFN0f4YYl2hDphimLDGuzhYjO0eMh3LFGKXSPDFs+WLspsMFYuQXivFokRgVxWLElohx42wxZj0sxj+PcM8TYjy7hrWuFSO0TozfNojx0WYxZpaKMUx3l4nxFxkqxNhJV1WK8RltqhHDWivGy3RNnRiH6EK9GEsaxJig15vEON4shqiVcXeJIXzMfYdY1zHWRYePs64TYkS2i+HuEOOWTjHaaHaXGN+TpIfzpUAv9/ZxfnRnP+dHzw2I0TooRuKQGOtOimE8Jcainzib3zi3S2L0jLP2aAnGZBK8ppDgRqUE36okeEotQZ1Ggj1aCaboJOimX/QSrDBIEDZJ8CHNMEvwl0UCkVcC5yQJzLdJECFI4IIEwZkS/r9LMC1Ngn5aNEuCP2hVugS6DAl20P5MCTKyJDhND2ZLcIU250hgy5VgN12XJ8FR+jpfguhCCWooPFeC9QskeOZeCa5dLcH8jaxpkwSJpRJ8RCNlEtxbLsE/ZK6U4CWaXCXBIcqrluACPVYjQWStBFXkrpPgbbq1XoIOWtYogaJJghb6sFmCe7awx1fZ6yHmPSKB6Shj0uRjjEmPnWCsNgmqKa5dgneos4N1dUrwM63okkDZLUErJfawRhrplWBjvwSWAfYwKMFhKhhijyMS1FL3KQl2/sRZSKSwSaU4JpOiSC7FUwopxEopAiop9hLUUvTTIo0U/0ertVLodVJ8rpci2yDFeXrEKMUEVZqkcJmleIvmWaVQ2KUYcUoxN1WKKkGKB2ZJcYVK06WwZ0hxY6YUx6kkS4rvaWm2FNIcKZooPleK6XlSDNHd+VL8TdcUSZFfLMUf86SoWSNFzzopFq6X4nfK2sw6SlkHVZaxjnLWQZ0VUsyvlGJFlRSqaim20qc1UmTUSnGaHqyTYpTK6qW4qVGKNprTJMWyZim2tEjxym4pjr4qRd8BKa4+JMUXdNcJzqFNil3tUvynQ4qDlNspxQV6rEuKyG4pqsnTI8WUXtZJC/tYJ+kGpNhJnw9KkTPEdSNSvHuS605JMemcFKu+YfwIGS6KZIgWy/B/MhnWymV4USHDIaUM+SoZvqIn1DK+d2Twa2V4n6bpZBig/+pl+ItMRhleomtMMhymArMM39BTFhkarDLss8lwt0OGpXEyVFzHOGkyYBb3p3M/rctgjEwZXqZrs2Q4QoXZMjydI4MkV4ZGCuXJ8D+akS/DMN1bIMO/9GqRDB/PleHWhTJsXyxD7/0y1D8qwz9PyHDVWhmy18nwJT26XobIDTLU0J6NMgibZOijPzez51IZjGXsga4pZw9UWMEe6OlK1lDFGii+mjXQfbXMTZvrZLipQYY2mtsoQ9VWGeK2yfDCLhmm75Zh02sy2D/nmoMybDssQ8oRGT6jrKMynKclx2SIOC5DNXlOsC7qa5Px+5510doOzqWTddG1XZwLFXXL8C0t7ZFB2itDMyX0yfARpfXLcIoeGJBhlMoGZYgdkuFNunVYhk5aMCLD8ydl2HlKhtwzMgTOy7CXrF/JcO4H5vhDhgcvyTBG+RFyhKLlmCGS474YOS6TQyLHzVI5OugXmRwahRw7aJJSjs8pVyXHBXpcLYdII+f/jRwBrRz76A6dHEN0SS/HJoMcNqMcr9FNJjnaaK5Zjp9ohUUOtVWObXTAJseXdjminHJsiJNjjk+O5X45VAE59gflqL5WjuTb5dg9Q44bZvJ6mhw/0vJZXJMuR0qGHJ9RdqYc5+nRLMbKlqOWfDlyTMuVY5A25svxaoEcNxayFppbxBpK2Mdc1r2APS+SY/5i9nmPHP97QI4XHpdj8hNyND8tR3ipHOPPylG5TI7eFXL8sFqO1rVyvL+JsTfLcU8pe6bXytlrhRztNK+S86OVVZxhNWdIk2rkOEh5tXJ8RU/WySGul6OBQg3MSw80yVHeLMfbLXIc3S5H5Mty1JDvFe57V44/P5JDeUCOx77gzA/L8eZxOX5vk2N1uxyGDjlepGs65ThCRV1yfEfPdMsh75FjCyX1ypHZJ8c5WtLP+AOc0RD7oDdOyrHgNHs/K0fheTmWfinHJxflOPuVHN5vueY73tcf5Dj8G6/9wZouyfH6KNdGKfAdPROtgFykwDmxAkskCtRKFdgrU+BfhQJOlQK3qhXoojs1CvxOa7QKGHUKvETX6hU4SsUGBb6nZUYFlCYFtlKKWYHPKNuiwJf0uFUBkU3BZ2sFZjgUKI9VYIpbAbNXgRM+BVYEFMiLV+DjRAXsVytwzfXcd4sCwdsVeAcK9E1TwDpDgfaZCvySpsDKWQro0hXYRVdnKHCICjMV+JaWZikgy1ZgCyXlKPApZeUqcJ4ezVOgLl+BQIEC0wtZR7ECrhIFemcr8OccBdrmK6BdqEDBIu67m7U+oMDkpzmjZxVopbvXsb4NCrxOL5VyBmUKHKOScgV+pOUVClxVpcBByqtW4Ct6qkYBSa0CzRSuY4+UUa/AWVrSoEBkowL+Js6d7m9R4AqVbWFdrZzRVgXWb+d8X+ZcdyvwyNsKRLzDWR9g7C8Y7wjv3VHGOcZ7d1yBfSdYc5sCJ2msXYGKDgXiOhV4l4QuBfrp7m4F/qFNPeylV4E3qKtPgT/6FVg7oMD1QwrMGeYcTnKmpxVQnOWcflDA/SPv1Z8KzP2L90WkxKkYJcbFSnikStwrV+JfKlUoEatU4i3qVSmxSK3EX2TVKvEa3axTooN+1ythNCrxMh03KTHHrMROqxLf2ZV41qFErksJSZwSEyElDt2qROpUJR6boUTDTCUeSVciMkMJf6YS+2hGlhIj9EC2EpU5SuzJVQJ5rClfictUWqDE38VK2Gcr0TVHifYFSsy/U4mfFivxyeNKnFyuxD3rWD/dvpF109+blNi4WYlby5RYWK7E/9G6CiUslUq8SjdVsQ/6vVqJV2qVOFGnxNx6JX6h5xuUeK5FiV1blFBtV2LSDiW+oCV7OK+PlBjdr0TFZ6zzAOs7qIRwWIm+40r8c0IJR7sSb9JtHUr00KJOJTZ0KWHrVuJ1uqVHifV9nGc/ZzmgxNohJW4cUeK3k0r8epZ5v1XisxgVLopVeFKigkSpQjN9qlLhglqFJzQqiLUqNFFYx/P0pV6Fxw0qxBhVaKSwSYVPKMbKY8qwq9DgVCE4SYXTd/DvTP5NUyEyXYUzmSo8kqVCXbYK/8tRIS2Xx3m8ls9zFCzgmkIVoopV+LBEhSVzVJCuVeGzdSps2ahCyiYV8jar8DU9XaqCvEyFz8tV/J5X4ZlKFRRVKmylq6pVOEgFNSp8S8/WqqCsU2FSvQqFDSp8R8saVdjRpMLhZhWObFWheJsKP9KuHSoMHFZhzzEVRk+oUNmmwvvtKox0qPBApwrjVN2lgq9bhX10qkeFh3pViOhToZYC/eyNooZUqKfQsAqPneRsTqmQeF6FnC85b5JdZK3fqrD2sgrOaDWmitS4J0bN72g1ysRquCVq7CFI1Rii+2VqjFKlXA2vQo33abpSjZP0oEqNCapRq/GBRo00rRqP6NSI0qtRTyGDGh/RYyY1YsxqNFHYosYFqxpfO9VYGqvGMo8ad09W4wmoIZmmxmd3qJE7nddp6Qw15DPV2EpXpalROEuNnRlqTM5U4yiVZKnxE63MVkOfo8ZLdCJXjXl5avxGa/LV/G5W46ZCNRYWqfEnvTOPPSxkDfersX6ZGq7n1Rhcxd7WqjFjnRoPr1fz954adRTayPopYxN72MweStkDJZapsZ9yytV4uoI1VrK+KjW+r1ZjeY0amlo1dtE1dWoco5/r1TA0qrGgWY3XtzDHS9x7VI2vqLBNDW2HGsc71VjdrYapR43ddFOvGp20sE+Nv+itATX6B3mvhnivKG5Ejfdo+kneC4o4zf6/U+OFCfYj1fB+abBPocFMpQaPqDSIVmvQQJ9oNMjSanCRntJpINNrkGrQ4AsqNGrwPS03aaA1a/ACzbVqcPM0DZwzNHiHqmZp4E/XIC1Dg7P0aKYGoiwNmigxW4P9lJujwde0NFcDZZ4G2+lIvgYlBRr8RM8XamAo0uBlurFYg4UlGvxJjjkaTF2twQDdt4a51mrwwTrmWs+YmzX4hp4p1WBHmQaTyzU4SrMrNPiFVlVqYKrSYDfdXK1BFy2q0eBv2lyrwbt1GqBeg2F6oEGDmkYNAk0afEjLt2kwb6cG6w5psPc4Z3aCvXRo8BnldjJnlwaqbg120uQeDeb0avArrenT4LV+DXoGNLg0qMH0EQ0iT7GnKC02ibSYkGjxkUyLJxVabFVqMUmlxSEqVmvxEz2v0cKg1eIVukmnRSfdpdfib9ps0CLeqsXHtMqlReEdWjw3XQv9DC1epk2ztHg3XYtpGVoMU0SWFnUUn63FJ5Sdo8VFejpXC0WeFneXaOGZo8XMuVo8sJrnNmhxdKMWazZrYSnV4nWqrNDCV6nFB/R4tRaSGi22UGqtFkV1WvxIK+tZY5MWd2xhHUe0eO+EFo+0a5HYqcVnlNel5W9DLZZ3a6Ht0eJFur5Xi3a6s0+LP2ljvxaxA6yfIoe1SBjRYj+9fV4LpVSHyTIdfpfrsE6hw1SVDoN0v1qHcQppdfiYsnQ6XKSleh2UBu4x6nCcplq5nh6w6VBr1+H5mToY03R4lW6ZpUMP3Z2uw2WqyNDBl6nDBzQrS4fz9ES2DrIcHbbSpFwdjtDsPB1+oTX5OlgKdHidbi/U4b4iHcaouliHYAnrma3DtE06NJbqkFSmwwEqKNfhe3quQgd9pQ6vUHeVDourdfiXymt08NYyf50O5+iJeh2kDcxPkxqZs1kHa4sO2dt12POSDr8d1aG+XYf9HTrkderwLS3v0kHbrcONPTos6tXhEnn6ddhLaQM6PD7ImEOMN6zD2pPcc16HK1I9/HI9MhV6KFV67KQTaj0WaPTYqNUjVqfHHpqu12OJQc/vXT1WWfQwW/V4nW636TFu1yPk1CMnVo8b4vTw+PRYeZUewWv0+Hy6nnPXc+56VGfo8XGmHl9n6fFsth7qHD1eoOtz9bgrT49/qCyf+wv02EtphXqco23FesybrYdoAXPfpUf0SuZfo8eKTXr0lOpxd5keV6iqXI9AhR4fUValHl/RM1XMU808dH2NHh10Vy1zUVmdHvvq9ZjVoMd5erJRj+1Nekxu1uP/Wth7qx6nt+qxZbsewot63LJHj+NH9Zh/jNfJdULP/3s9f8Pq8Vi7Hq0dekzq1OMoze3SY323Ho4ePd6hab16nKQlfXq09OuROqDHIVo7pIdtWI+mU3pEXNBj98+cz7+sOcqASyIDMiQGXKBdMgOukxtwl8KAf+hLtQFPawxQag3YSdfqDGinhXoDPEYD9tEskwHnqdRuQJzDgL103mnA9hkG/Jlm4Ge3AefoyUyeyzLgmmwD7swxYHMu9+bzfIEBikK+nsM88wy48XEDXt1ggLnCgNdpSqUBg/RglQGR1QY0UlKNgc+gBhTVGvAzra4zwFpvwFskNBgwQg83GtDcZEBqswGHSLzdgFZa+bkBEYe59yj3HOf6E1xPD7cZIGrn+g4DDtPsTgN+o/VdBji6DXiXpvcYcJokfQZspav7DThG8wfYK20aZL/DBmi+NOC27w1IH+dcaXGUEd/GGLFcbERYYcQB+klpxCqVEW+qjRA0RgzTw1ojRDojWihVb8QcgxG/03qjEXtMRpw1G3Ex1gjbNCPmpxmxeZYRcelG7KP0DCNUWUa8QDdkG/HfHCOuUHWuEZ/kGWEsNOI1erDYiKgSI5JnG+GYZ8SJhUY8e7cRTz1thHKpEXeVGlFRxlorjfx+M+LWaiMiao1IqjPiIJ1uMmLyFiPu3G/Er8eMePeEEbIOI67tNKKd7uoy4hL5e4z4mHJ6jVjRZ8TgAHMPGtE0ZETKsBGHaM4I854xYq/EhFqVCYUaE36iNVoTbDoT3qZpehNO02MGE7YZTWgzmXDJbEKFxYSPrCbk2EyIdpmw8Q4Tbpplwni6CYmZJnxOxVkm/ELrsk14N8eEGbkmPJlnQmeBCf8tNOHHEhNWzTbhr/tNKNlowvpNJsRuNuE9erHchBsrGK+S8aoZj36pYaxaExx1JsysN+EcPdVgwguNJnQ3mXB3swnhLVzXasLZ7SaMtfG4w4SiTp4jR7cJe2hGD/fSU70mKPu4n7r7TbhngPmobpC1jJiQdsoE9Rn2ddaEXpo4Z8IXX5ogiM14VGJGu8zMZ0wzflSZsVpthk1jxhmtGU/ozNipN+N6gxlddLfRjFGqNZkRNptRbDHjaYcZaqcZjW4zem41Y/d0M26bYcaDM82ITjPj73Qzv6/M+Ihyssz4jlZmm2HOMeNNQq4Zp+ixPDO255txbYEZiwvNuEI1RWYcKDbjlxIz9swx491NZpzbbIaqzIz7KsyIrDSjiVKrzDhC86rN+JNKa8z8fjLjQ8quM+Nbeq7eDFODGUKjGSfp0SYzpM3MtcWMWTvNkHxqxq8HzdAeNeNEmxnBTjM+pfwuM34iew/z04xe1kBP9ZnRN2BG85AZ/lNmfEzPnzHj4IQZGyMt6JBZEFZacJB+U1mwQW3BPo0FGVoLDHoLXqOpBgtGSGKyYDtda+Y+Ctss2OiwIDOW1+MsuCnNguZ0C67KsOAYLci04B+qyLLg02wL8nMs+DLfAk2hBa/QrUUWDFJriQVtsy24bZUFQ7R1jQW/b7QgbrMFWaUWfENvllvANwEer7TwmdCCXXRjtQU9dF+NBZG1FjTRVXUWHKUF9Rb8TRUNFgQamZ8ubLFAvIPnvrDgp8MWrD1iwbPHLdCfsOBVGm6zYEm7BdIO9knXdVrQReNdFjR0W5DcY8Fhmtdrwcf9FuQNWPADrR5kX8Pcr7BCqrKiS23FPRorxqlBa0WKzooj9JfeioDRinyTFWvNVjgtVrxPs6xWXKTX7VY85rQiY5YVb2ZYMS3TiiezrFBmW/EiPZhrhSjPilaanG9FOy0usOIK1RZakVhkxRfkm23FnnlWlDxgRc7DVizZaEVEmRVXlVtxZ4UVlyi+yooDVFxtxW8UV2vF/+j5eitmNFpxnpY2WXF8hxXXHbHi6HHuPcG9dKCd+zq4jzxdVnxIOd1WrOqxwtZrxbuU1mfFBdIPWDF10IrHh6xQDLOHk+zhlBXJ56yYd96Kb7+xQvejFX0xNjwgtqFdakOFyoag2oYijQ2/UpzOhmy9Dd/RKoMNNqMN75LeYsMpqw1P2GxQ2m242WHDJa8NK5JsmDbdhqE0G5bMsmFnug1RWTa00OIcG0apLteG5DwbDtP8fBv+pooCG0KFNnxGvxXZsLHYhg9LbMidbUP6PMadb4NpgQ133GnD9att6KH71jD2WsamtnU2LFrP+JS8kbHpn002VG624UCpDSVlNmwut8FbYcNPlTasrbIhttqGvZRZY8M3tLLWBkudDe/QjHobhCYbv4NsULXY8BLt2Mq82zinnTZs+4Q5vrDh5xM27Gu3IauDM6LnOzmjLhvSum24SMt7bDD22vAmne2z4el+GzQDNuymKYM2PDZkw8CIDQ+dtOG60zakXLBhk9IOr8qOjylPbeczlR3rNHbs09r5fGDHd7RKb8cegx2zjHZ8RStMdpjMdrxF0y126Gx2POGw42WnHbvcdpy7jX+n29E/w47JmXa003+z7GjMtuOqHDvuyrXjcL4d8wvs+IeqCu04WGTHnGI7/qT9s+0omsO65rEu2vmkHZfW2HFgox1/bLKjdLMd/lI7fi2zY2O5HZ4KO3+3su4qO1zVdnxA2TV2fE/v19nxTb0dKxvssDba8S6lNdlxkUwt7IHe2GrHqzvsePQlOx7ebceWt+2YfYB1HGQdXzBmG2O127G6w469nXZkdtlh6+FMKL3Xjq/puT47LP12vEMzB+y4QMsHmWOIOeiZETvOnrJj+092HP+X/cY48KfYgYDCgWKlA7/TZpUDn6od/L3g4PvBgU1aBz7WOfCL3oENBgfijA58SHkmB34il8WB/1GO1YEfaJ/dgb2xDrwTdODmaQ48mO6AOMOBGzId6KWYbAeuz3Ggh0R5Dmyla/Md6KboQgda6ZoiB+4tdvC3lANbaPJsBzrpnjkOtMx1oPG/DlSvcGD+SgcOrXLgn9UOhNc6ULXegb82OlC5ycHfWQ7Elzswp4KvK/m3mr1SqNaBz2l2HY+pvJ7nGhwINjtQ0sK/rQ58RsHtnMtuB0rf5Fw+d8B/xIGiE5xPG/928ByVdvJ8F4+7eUylPTzu5Sz7eEyl/Ywx4MB+Kh7kOSod4rlhHo8wzykH/jjNGr5hP5FOHI5yYn60E/+KSebEUYUTdyqduEx1KidS1DxHCzV8rXPiGN2ld2KUUo1OPjc7MWZyosHsxFUWJ07QYivPUaPNiTa7E1fHOdFOw1OceHKGE6fTnHgt3QlkOHGWzmU78UyOE4ZcJ96k6XlOPJvvhLHAibfoQqETy4ucMBc7kVbixEWyzHFi1lwnVs5zwjbfiY5SJ+4pcyKy3IlrKpyIrnJiK11X7cQDNU7E1DqxnfrqnHio3ombGp14pMkJWbMTt7Q4oWh14ratTqi2M+9u5nuN/R9jz8fZM911gj22OTGpnT3RfzucmKDmTvbXxfx0T7cTUT1OtNK1vU500/19Toj6ndhG1w8wPz006IRkyImddNOwEwP0yIgT8pNOvEgvn+GczjnxxkXOfYIxpLHok8dCoozFLhpUxeIlTSxGtLH8bRgLtT4Wu+mMIRavm2JxhzkW5+lZSyyM1lhctMVijyMW6U4eIxYZM2LxLRVkxuJX2pQVi+KcWBzMi8Xc/Fj8Q4mFsbizKBb1xbE4URKLllWxGNoYi9OlsdCVMw/dUcE8tKwyFqaqWLxDadWx+JpW1sTCXhsLV0MsPqS8xlhsbIqFr5l5WmNxzeFYnOtkPd2xeItm9sTiK3quNxa2vli8T5n9sfie1gwwzmAsfhlircOMMRKL/VRxKhbxp2Mx/wxd5oyiXHg42gWZyIVbY1xQS1wwyl14m75SuPCD2sXPeBfcWhc+ogKdC5v1LgQMLhygOUYX/qIqkwuJZhfutLhwhRqsLrTZXGh1uPD9VK6fzutpLnRkuHBPpovfvS5speuzXeijh3NYQ64LL9CteS6M0BP5LmgKXHiNphW6cI6eLXLhnWIXZpW4sG+OCzlzXfj4SRd2PO/CTatcGKRHV7ugXOPCKzR1rQtnaOk6FwzrXXiLZm5gb7Ryowv2TS7spezNLvxInjIXPqGichf+oIOVLsyrcuES1Va7kFLjwnFaXOvCBLXUuXBNvQvd9ECDC+JGF3bSzU0uDNFjzS5+T7sgbHHhmVbOdivXfc51B7mOHjvE64dd2E3CEfZ31AXTMfZI3xx34YM2F3LbXdjY4cJnnZx1F2fdzVn2uHCEFva6MEpNfS4+i7vQSfcNuLB90IUbh1xYMsxZjHAWNPUk+z/twtdnOLfzLvx5kecj3Zga5cZZeibaDaPIjbcpLcaNb2iV2I1fpG5skrnxt8KNJJUbR2mR2o3JWje66QGdG2K9m89bbtxscGOYHje6oTa58SpNM7v53nJjmcUNs9WNPfSdzQ23w40Cpxu/0XV+N9bc5sYXghv109xQzHJjSrobSzPcMGSyJkrLcuNrWpXthjPHjQ8oL5f10aY8NwL5bhygOQVu/lZwo6bQjZQiN47T4mI3Ikrc/J5y49rZbjw0xw3pXDdepNvmuaFb4Eb1PW7cupL9bXajp9yNByu4ptKNF+hklRtPVnNdjRtv0IxaNy7Syjo37PVu5DS48TNtbHTD3+TGZzSnmTOjmhY3krewhlY3nt7FPl5046/jrKXDjd5ON2TdbpzuYa+97LWPvVJaP+dPsYNu5A9xRlQ27EZohDOi+SfduEwNp9zoOO3GjrNurLjoxnZFHFTqOLxK0zRx+JKsuji8T1n6OPxIPmMc9tNsUxz+pmpzHJItcThO/7XG4Xp7HBTOOLxCiYE4PDgtDuWZcUjIisNhujM7Dk05cZicG4duejAvDtL8OLxAtxXE4RQZiuLwNqUVx2F1SRxcsxljLmPMi8PC+XE482gc7t4Yhxs3x2GQ1GVxuKM8DhfouYo42CvjEKiJw+f0b20c6uviMKk+Dh20szEOI01x0LXE4U36ekscVrXGYfwY625n3XSuIw7LOuNg6YrDe5TVzd5pQw/7743D3L44XKK6/jhcNRCHdrp3MA6ioTjsoJuHGf8kY59i7NNx+P0s6z8Xh/D5OOwe52wnOFtaEeGBLdKDvXRQ5MH8GA+ulnggkXmwVOFBhsoDj8aDT2m21oO/qUbnQYregxN0j8GDaKMHN5k8GKInzB5oLR68QTOsHnxNq2wexNo9+MPhQTjWg7un8vodPD/Dg8I0nqej6R4syvAgItODVro+y4MBejTbA1WOB6/SHbkeXKDn8jxw5HvwW4EHZYUexBd5sLDYg5YSDx6Z48H5eR4+13iweaEHobs8aHzEgwNrPKhf58Gk9exrswe+Cg8uVfJcFc9Ve9BJ99ew71oPXqDTdR6YGjx4l35o9GBDE/c0Mw7NbeH6Vq7ZztcveTBlrwc5X3hw6LAHY0c8aD7qQe8x1nLcA3uHBx9QXqcHCd0eHKa7ejyYoC297LPPg356tJ99DnjwGk0f9OD5IQ+cwx58SAUjnBFVnvQg8gxnd56zkXjxfyovqtReJGu8OEF3a72I1nmxg27We/GUwQu90Yu3Kd3kxXe0zuyF1+LFfrpk9aLe5sUkuxed9IDDiymxXnx1hxfPT/cidgZzzGT8WYxP96R7cUumFyfpnWwvMnK82JDrhS/PiwM0L9+Ly9RY4MXkQi/kxV68Qijx4jytmO2FfY4XH1D+XC+Ozvci7hkv7l/hheQ5L16kKSu9OEvPPu+FZZUX71POai9+odI1XsSv9eIw3bXOiwnast6L6zd4MUCPbfRCs8mLN2jmZi++oTWlzFHmxac0u9yLv+mqSi866P4q5qxmvhovltV6Ya3zIreeuai0gbkamYvuamIuam32YrDFi8e3eKFt9SJtqxffkmc7+93rhegzL3bSrQe8OEVLP/fCdNCLPZT1hRc/0aZDXgQPe/EF3XnEy/8XL1qOenHdMS8ePe6F+oQXM9q8WN3uRUkn66Wrunl/6IEeL17q9eJcnxfL+72wDXixj/IGvfiNjg57sXjEi8iTXhjO8N6c8+Lz817M/9KLvnEvlkx4oYrw4XWaEenD17Q6ygd3tA+fUInIh3+oLsaHSWIfHpD4IMh8OE92hQ8f0B9KHypVPiSpfThOd2t8iNb6cKvOh1O0VO+DyeDjM7QP2UYfQmYfFlp8mKBWqw832HwYpLccPsxy+vAd9Xp8eNXnw4bbffh8ig+PTvNh5nQf1szwwTPTh4ZZPlyd7oMi04dpWT48n+1DbI4Pxbk+/EU1eT5cle9DB91f4IO00IeXaGqRDwWzWe8cH5Ln+nDPPB+OLvbhwHIfVKs4B5qxmnOgS+uYYwPr2MRZlPn4f8IZVPrwYJUPsmofXiHU+HCBVtb64Kzz4SP6q575G5i7kbmbmLuZuUlo4dzI0co5ve3Dsc98eP+QD2VHfPjvMR92HOes2nx4r92HnA4ffqGyTh8SulgjLe728bmC6+iWXs6Wlvb5YO7nHsoZ4B4qG+SeIa4f5voRH7aT+TSvnWGcc8x13oddkX7cHuXnbyQ/lkX7YRP5sY/yY/z4gyrFftwr9eMFmR9T5H7YlX78j1I0frTTfVo/XtL5MVXvx3l6zuCHw+jn87kfRSY//qQas5/Pgn500ANWP2Q2Py7Y/Vjp8KPO5ccktx8Pxfmx7mo/DFP8eJeypvoRDz+O0PY7/Fg6w4/3Z/qRk+aHKNOPXbQsm/XmsF7Kz2W9VJXnR1s+6yrwQ1LI2mhqEesq9sNZ4sdfs5lvrh9d9PIaP4S1fnxJK9f5Ebvej7Xlfngq/JhX6UdzlR8D1X48XuOHttaPt2hjvR/BBj8O0V2NfkQ0+XFTsx8j9HSLH7+2+nF8mx/j7/vR1+aHpsOPN2lWpx/f04YuPwLdfnxBC3v8/Kz3Y2svY/QxBj3d74dpwI/3KHfQz/euHxVDfiQN+3GC7h3xQ3zSz+dC9nWKM6fnTrO3M5zlOT82RwawWxnAHaoAvqLV6gDiNAHsp7naAC5Tsy6A6/QBDNDjhgB0xgC/BwLIMAXwI202BxBvCeAILbYGsMMWwK32AM7QMkcA1a4AHk0LID09gMOZASzKCiAym+vo1pwATtOzuQHY8gL4gAryA/g/qikI4KrCAB4sCkBRHMCrNL0kgK9p7ewADswJYMHcALbMC+CG+QE8tSCAnIUBVK0NYM0mni8LYLg8AGNlAO9RTlUAv1JFdQBJNQG00X21AUjqAniZUB/ABVrVEIC7kTOguU3svznAz+oAntgSwM9bAyjbFkB4O/s5FOBv1gCWdAWg6Q7gTUrvCWBTbwChPs6DFvcHED0QwE66fTCAs7RiKADHcAAf0T8jjHGK8znNvWe591wA//2SdYwxd0QQg1FBVIiDSJYEsUYRhEcZxAGarwpijEY0QSzVBmHWBbGX8vRB/EHVhiBSjUF00oOmIBTmIF6jGZYgvqV11iD8tiC+oIX2ICIcQWynW5xBnKZnY4ModAfxH08Q065lrhuCODQtiOJZQfxDDelBaLOCeJsys4P4mUpzggjnBnGc7s0LQpwfxEuEgiAu0KrCIOKKgviM5hUHMUpbSoK4cXYQw/T0HPYxlz3MC+KhO4O49kHWsDyIv6huRRBXPxdEDy1ZGYTm+SDeooxVQfxIm1cHkbAmiGN0z1rmXhfEiySsZ25atYE5NzEnbdnMmZVxXuVB/F9FEDWVQUyqCqKLHq4OQlUT5HNNED/UBrGxLohQfRBHSNQYxNSmIM7TyuYgXC1BfEpXtgTR0srj/TymuZ/xHLUcCOKGz9kbPX2QvX0RxPv0xyHen8PMdTSIo21B3N3O+rqCcHcHsZ+29HImfby3tLQ/yO/lIP4cDKJ2iPdjmDOgJSPs/2QQP53i3E9z7mc4d3r5HPONMt8Ye5tgbxEhPBIVwpvRIaSLQjguDuFeSQgvS0OYJgvhK1ojD2FCGcIt6hDO0HJNCA5tCB9RiS6ES3StIYQBesIYgsEUQq45hCpLCKnWEB6yhaC0h/A6pTlC+J42OUM4GhtCjDuEF0mIC+HDW0Movi2EPQL3I4TOO0I4NiuE7bkh3JrH3LQiPwRnQQgf0+zCEP6l5qIQhopDeKokBNPsEGrmhvCfeSH00PHnQnjl+RDWrQ7BvybEe8w85cxTEcI/1FDJ2qtYd3UIxpoQ3qM/akOorgvhqvoQukndGEJGUwg/UVlzCIktIZyg+7eEIGtl7btCyH6f8zkWwuU21tMewg0dIT5PhbCPCrtD+Ivqe0KY3BtCPz3eF4K+n71SzkAIv1PVIHMOhdBFjwwz7wjznmReSjwdQhvJz4aw8XwIYz+xxlGuGw9BMxHCW5QZEY/yyHgkR8WjnRSieGwSxyNBEo875PFYr4jHYlU8BE08LtBqbTw+18VjoT4eEYZ47KDbjPE4R8+Z4uEyx2M/zbPEY4xarfG42RaPU+RwxOMjao6Nx7ArHrpwPHBbPL6iL6bE466p8Yi7Ix4Lpsfj7Mx4jKZzfwb3Z8bjck48WnLjcUNePEbIWhCP/1FxYTz+ocaieFxXHI9BMs+Ox14qmBOP/nnxeHE1694Uj8iyeNxeHo/nK5inMh4HaEFVPCZoezX7qGEPteyhjj3Q/Pp4jNPWhnjc0hiPM7SiKR6xzfH4hEZbWN+WeJxuZW/b4vExXdkej5M74/Hsrnj851A8Hj0Rj3fb4vF7ezyqO3jcFY/snnj8RlW98biqLx7dpB2IxzuUPchrVDkUj67heDwyEg/NSR6fjsfb5+LxpjIBP6sSUK5O4HNVAjroIW0CVLoEvEWZ+gT8QhWGBKQYE/hZnYCHTQlQm3mdMi28ThVWXrfxOj1s53UHr1Omk9died6VgF89FExAPhJQMDMB9WkJMGckYB8VZibgb7ouOwFD9HROAiy5CfiAivIScImuL0jAMC0tTIC1KAH/o5LiBPxLzSUJuGF2AkbIPjcBo3cl4L7NCXitNAFpZQn4gUrLE5BYkYD0avZM5TXsuZY908N1rLmeNVNmQwIqGxOQ2pSAJc0JeKclATlbEvA7Vbcm4D9bE/De9gTk7UhA/FHGPpGAtvYEPNCRgDc6GbuLsbs5jx72TZq+BLxN2f0J+I2qBhIwaTABPaQfTsAeyhtJQN3JBEw+lQDTGc6ECs8moPEcZ3I+AR9eSMBNXyfA+W0CRP/HuBFhNKvDcOjCmKsPY4y2GsK41RjGWVppCsNtDuMA3WkJI9Iaxk6aagvjAq2xh+FzhHGIFjvDuMMVxgZ3GPFxYbzmDaN8ZhidaWHkZIRxdVYYe3PC+Cc3jMa8MK7PD2OYnikIw14Yxkc0pyiMUWotDuOWkjDO0HOzw/hsDvPPZb4FYXy3KIyDy8KIXhHGiyRbHUbamjCS1oXRQeoNYfxnM3OVhVFYztjVYXxMozXsrTaMc3Xsqz6MuIYwPqe7GsOIagrjBUJzGF/TupYwglvCOEr3toYh3RrGq5S2LYzS7cy1I4wln4Sx59MwBg+E8fTnnMvxMHZ3hjGzK4wfKKmH9dBDvaypL8x7F+a9C+N3qhkIo28wjCeGwjANh7GPikbCuETNJ8M4eSqMT8+EMf9smJ+HYfwWkYjqyETcKEnEAnkiIhSJ2EFTlIm4QGtUiTisTuRzZSIk2kTsppm6RPxApfpEJBkS0UEPGxOhMSXiHaq1JGKyNRED9D97IkocibhMbjfP3ZaI47MScX96IhQZiXiDKrMSMSk7EcbcROylwrxE/ENN+Ym4oSARJ2l5YSJiixKxnxYUs86SREydnYiLFJybiKP03qJEbF+WiNUrEmHfzNdlifz8Y/2VrL+KtVcnIq0mET9SWW0ikusS0UlL6hOha0jEHsprTMRf1NCUiOuaE/FMSyIcWxLxCY23cjZbOZPtiQjsSMTGzxORfZi9Hk3Ere2JWNWRCHF3Il6hmT2cEZX2MkdfIh7pZ44B5qC8QeaghiHmGE7ECD07wjwnEzH/VCImaOdp9nUuEcdI/iX7G03EvWOJyJhIxC9UFZGED6KToNUkIU+bhL9oRJ+ET41JWGBKQoQ5CbtIsCTha1pvTUK8LQnHSelIQpYzCQOuJMzxJOFwIAmRtyUhmJkERXYS3qTfcpJQnZuEq/OS0E/WgiR8SHMKkzBK24qScFtxEr6kNSVJ8M9OgmxuEtLnJeEXKrkrCYXPJuGHVUlIXpOEmzbydXkSSit4XJmELlpSlYT3q5NQUJOEf6i5Ngk31iXhNLkbkvgeSsKixiSImri3mfu2cB8taeXa7by+KwlbPmD9R5L43Mf6OpIwu5P10bauJNzezdp6khDoTcJRuq8vCfL+JLxBmQPskWoGOYehJDw9nISPR5IwfjIJO04lYerpJHxF689wZmeTcO1FzujbJNwvT0aWMhlD6mQ8o0nmb7xkfEoLdMmI1CfjBZpmSMZGYzLaTcl42JwMrSUZeyjfmowb7ck4Tc85kuF2JmNRbDJmupPxZTAZvbcnQzkzGW/RH2nJcGYmYz/dmZWMqOxkvEh35CTjO9qcm4zOvGQsyU+GviAZ71NhYTIuUUtRMm4uTsZZWlWSDN/sZByme+YkI2NeMn6lgQXJOPVcMq5al4wn1ydjzsZkrC9NRnxZMh4sT8Y7FcnIq0zGX9RYlYwbqrmeVtQkI642GQdpcV0yxPXJ2E1pDcn4iSY1JaOPnmxOhqUlGXO3JGOcpm5l/G3J0Oxk3F2cw4vJ2Hc0GVeOJWPr8WSsbUvGsfZk3N+RDFVnMt6mhu5kXN+TjOW9nFM/cw0wF6UNMhdVDjHfMPPRkyPJsJ5MxtdnkrFQmoJyRQp6lSmwqFMwrknBDm0KvtalYIM+BWFDCtrpYWMKdKYUvEeF5hRcohZLCm6xpsBvT8F9jhS85UzBH7EpqHel4Dp3CpbHpeDpUAo+npmC+Wkp6MpMwaNZKdiXnYKSnBRsy03B7XkpWJefgviCFDxUmAJNUQr20D/FjF+SgnOzU3BkLmPPT8H1C1Nwkl79L8+vTkHjxhTIylOQWZGC2soU/u5OwQgtq06BqyYFB2hRbQrEdSnYTbPqU/AzVTWk4OrGFAzQ0qYUOJpT8Cnd2ZKCqC0p+KE1BVdtS0HErhTsouuPpOC5oymIO5aCu48zdlcKFnczbg9rofTeFPxK1X0pmNyfgiF6diAFzsEUfEZ3DaUgZjgFaSPMT5UnU/CfU8xPL59LwY/nU/DNaAoSxzkTWSqKNam4TFu1qbhdl4r1+lQkGFLRRg8bU3kfUvE+XTZzjSUVt1lTcYHW2bjGzutOXqd/Y3nNnYp4TyoempaK9+5IReF0Hs/i3kzuzWL87FRcpPU53JvL+Hncn8/9VFTANYVcU8TrxaloL0nFI7NToZ+Tir10ZW4qpsxPxVcUvjMVd65PReWmVAxsTsXC8lSkVaZicnUqhii2NhUHaFFdKt8HqXiV0htSUduYimubUrG8ORUHW1JRvy0Vp7an4rkdjP9hKqYfT0XFiVTYO1Ih6mLM7lRU9zBuL+PSs32M3Z+Kz2nxQCokg6l4jTKGUvE71Q2n4rqRVJykQ6dScc/pVLz1/xTXdXxUR9vG8QrFWizElQCFtk9l47qx/cWTTbKb9Y0LBEggQEKAQLHS4hZ3vG5PXbG2OIG4ByntU6elDu17v398P+fs2Zlr7plszjkz9BSzrz3FF8L6y1PMH6/g1QkKzkxWoJ+m4E/RbKPg+nQFz9oqeMxOwQVRaq/A1kHBu2K/kwKcFXwttrkoKHNT4Oiu4L4ZCuI9FTQoFMxPVFCvVqBMUbApVcHcNAVnRYlGwTStgreFMV1BlF7BTbHFoKDdqGC5SYGDWcEH4l6rgu8yFOzKVOCTpaBbHMtRMFgo2RsVnNus4O4WqWG7gid3KLgiynYqcNqlIHu3gqN7FCTuVfCD2LtPgV+Vgj4xo0bBSTGvVsHEOpm/0NQrCG1UMCrONUudLQpsWhWY2hTcES98qsD+gkKeHQoyLio4dElBXLvUdllquyK1iVUdCtw7FfL3UFDQpeDlbgWpPQpui7peBRv7FcwZkOxBWYMhyR6WbNE2InO4quDjGwp8/5SsCV5MmOTF7cle1E3xImSqFyNi4zQv5tp4cVaUTPfCxtaLd8R+ey+iHbz4n9jh6IXCyYtO4erixadinJsXL4mHZ3qx3suLM1FeTMOLr2O9cEn04he1F7UpXgSnejEsNqR5MUcj44gSrYyTLuMIs86Lu2K/XsYzyHhih9GLLpMXK81euFm8OC5SM6XuLC+e2OBF0BYZc6uMvU367ZJ+u6XPHumzV/rskz5V0kdMqPHiFZFW6yXvVV4o673kHdiLC41evN/sxb2tXhwWMw95oT/qRdlnXnzyudR8zotzF7xYfNGLdy95YWn34uBlL+KuePGd2N3hRW+nF5VdXszo9uKUKOrxYlKvF7o+L5r7vbg54MWVIckb8eLvn71ouOPFsnu8GR7rzfSJ3hx6yJvvJnmze7I3fVO8WTPVG89p3nwmFth4M3m6N28Kva03fwuVvTdfie0O3igcvekUx529KXDxZoKrNxo3b34TDe7etHvKMV6OSd6UJXvzsdqbF1O9SUnz5hdRq/EmVOvNqNiU7s2jOm8uiFK9N/YGbz4Q95u8OSqSzN78JIKs3gyJ6dneHM715skt3rhs8+aVHTLuThlvlzfhu725Lp7b483lvTL2Pm+cqrxlf+9NbrU342q8eUmk1npzW9TXecvfxJtrYnODN/9p9JZ3LG8cm6VmkdPizdhWqbnNm4+OSC2nZP0+9+b8aan1jDd2Z73JPOdN8CW5Lja2e/PIZam/Q+rv8pbntfTp9uaWqO6Rdr3ejIiNfdKuX3KE/aC0F1lD3oz5ypuwB3zQPOTDlik+PDnVhw6xYpoPrjY+HBeF032YaOvDa+IPOx+a7X2IcvDhptjm6CP/Jz50CXcXH06Kea4+POTmwxtC7+7DX6LVw4f7gn14QeXD1Rgf2uN8+CTBh7xEH8Yn+RCR4sOXYkuqjJ/mQ4VGxtbK2Ok+PKjz4XWh00uWaDH4oDL68LXYYfKh2+zDaosPn1l9mJLpw3/F3Swf9uT6UF7hw+7nfCjZ7sP0HT7cu8uHxN0+VO/xIXivDyNi0z4fHq3ykb2JD8uqfXCs8eFjkVvrw9g6H1LrffhVNDT4EN7oww2xpckHt1YfTogjZ2Qu7T68ckXWscOH38XNLlmbblmbHh9W9frg0edDUb8PkwekPnFwyIe4YR/2jviw/qoPNg/5Yp3ky32TfUma4sstsdnGl/bpvpTZ+uJs58sxUWDvy0QHX3m39eVPgbMv/xM7XXzxcfWlV9jM8CX0YV+uiutBvjwU7sv6aF8ikn3ZqvZlRpovn4kFGl+maH3lGeKLOd2Xf8UhnS8Jel9+FFUGX4KNvlwy+7Lc4sunVl/yM3zlPUrGz/Jl+jxflq3yZct2Xzx2+XJKTNnjK3sMydrry+F9klUlWaK6WrJqfBkVz9T68lidzE2U1cu8GmRejb482OTL60Lf7MvfIueIL/M+82XfWV8Cz/kyLC5ekFouSh3tsg6XfdFd8eUv0dbhS3SnL9+K3V2++Hf7MiDW9/gyp9eX86K0zxeHfl8+ErkDvowb9OUVoRny5Q/RMuxL31Vfzl735YGvfLlxjx9d9/mhfNCP66Jzkh8rJ/vx2RQ/Fkz1Y+o0P94RFhs/7p3uR5KtHz+LWjvpY+/HNfGcgx9POvrRITyc/TglFrj4McXVj3vc/TgibnlIu5mSPVsy/CQ/xI9FsX6oE/34MtlP/mZ+VKb68UWaH8UaP97T+pGZ7scYnR8viBS9H7+KRoMfEUY/bortJj+8zX70iDUWP2ZZ/TgjbDP9yM7y46VsP9Jy/Phd+BT4MW+dH29v9yNsjx+KfTJvsbrKD89qGVcU1/gxvdaP90VmnYxd70dqgx+/iaZGP75qkpwWP/rE061+PPGOH3+e9uPbs35cvOjH8kt+OLf7Yezw4x9xqNOPhC4/2RP6UdMta9Uja9Ara9Un6yxmDPjxuVg06IfNkMxZZA7LuCMyz6t+6L71o22MP24P+nNSvD3JH8tkf45O8ef2VH8apvkTYePPTbF9uj/etv70irV2/py192eJgz/2jv58JCY4+6Nz8edv8b2bP/vc/Qny8OdxT39c4yQ3UXJSJCdVctIkRzyt8edhrT/nRGm6Pw46fz4W+Xp/Jhr8eV3ojf7cEQdN/sSb/flRVFv8eS7Dn+Icfwxb/UnY7o9itz/dYuZef86Ij6r85dnhz/gaf14TulqpTcTV+1PV4E9Ioz9XxaoWfzxb/flCXD7lzx/n/Pn2gj+Bl/zl2eDPfy7LdeHe4c/CTn+mdfnznnigx5+XxB+9/rT0+RPdL30G/RkRHqP+ZF2Xuv/15/r9AcwaF8AbDwaQODmAWyJsagBfim3TAvC2CaBPPD09gDm2AZwXy+wCcLIPoNAhgEmOAfxXmJ0COOocwG2XAL52C2DAI4D18QEUJQdwf2qAPKcDSEsL4HfRoglgb3oAQboARsRmfQCPGwLoEKuMAcwwBfCF+NASQK41gPEZAbwm7mQGcDBLaimQPjsD8NwTwGmRVxXAhOoADDUBHK4N4Oe6AOrrA4hoCOCm8G2SesQjLQHMfiWAirMBLDofQM5FyWyXzMsy7ysB1HUEEN4pfcT2rgB8ugPoF+t7pG9vAOV9Abj1B3BSTBsM4D2RNRTA2OEA0kcC+FvEXQ2g5loAyusBrLsZwPWfA9j6i7gvkLZJgfwwOZCt0wLxsgmkVzw9PVDWNZALYrldIC72gZwQRQ6BvOsYSKZTIC87B6J1CeQvEecWSI17IDc8Atk2I5A+z0DWzQxk7qxAJsYGokoK5BuxJzmQJ1IDcUwP5FNRqAtkkj6Qt4TFEMh9xkBeFGmmQP4QreZAYiyBfC+qrIGEZAQyrSCQx5YEYlohdWwOJHy7fN4dyGVRsScQj72BfCFK9gWSXx3IgzWBvCnuqQskpT6Q30R0YyCRLwfy8WeBtJyT7AuBeLdL3WLdZan7SiDlHYGyNwvkM7GoK5APuwNlLxzIG72BGPsC+VeoBwL5VTQPBsJQIPuGA7k2Esi3/wZyalwQORODmPBgEEcnBaGeHETzlCCYGsR3IsQmiGtiy/QgvGyD5B4RxDq7IObaB+HuGMRnYpFTELbOQXwo8lyCmOgaxJvC5BbE8+5BpHoE8buI8QyiemYQN2YF0f9wEBvmBLE2IYg5iUFcEGVJQbgmS546iOkpQeSmSlaa5GiCuEcrWSIlXbJEq07y9EH8IKoNQSiNQXJPD8LHHMSA2GgJ4jFrEFeEZ2YQn2YHcX2XfL9Hru8L4rJYWSXfVQdxWiypCWJeXRBT6oN4R2Q2BDG2MYhXhK4piLvicHMQSS1B3BZNrbIuB4Lw+DCIbz+X/peCcGiXccS8y5JzJYh3RWaH5HQG8arQd0mOONwdJHtnWedeWec+WWdR1R9E6IDUKHyGZA5i47DUOiJzEGevBlF6TWqdEMySicG8OymYcVOCeU3opwZzZFowaptgfhMt04OJsQ3mB1FjFyzP2mC+FDscgvFzDGZIPOMUzBqXYB52DWa5WzCu7sGcEos8grGdEcxHYn9IMDmJwfyZIuepwcSnBVOvCSZSG8z/xJ70YLkPBXNVbNEH42UIpk+sNwbzqCkYT0swZ4RTRjDHRVFmMG/kyHibg7HbIvXulnpFyx6pd6/Uui+YsKpgvhK7qoMJqAlmRDxbG8xTdcH0iEcagqloDMaxReo8H8zHYmy7rMHlYI5eCSalI1jeL4Np7QwmritYnp/BRPRIvWJPr9TbJ/WKLf3BeA8E0y82DAbz2FAwHWL1cDCzRoI5J5aPyrpclXURi64Fo7k3hKcfCqF9UgilU0M4MS1E9mUh2EwP4UPxll0IVvsQxjiEoHMM4a444hSC2jmE30SrSwg/uYZQ5xZChHsI3jNDuDAnBG1CCL8mhRCjDiE8NYRATQhXxRZtCP/Rh9AhKg0hzDZKe1FmCsHdHMLnYrElBAdrCMfE/IwQpmaG8L6w5IRwf24Ia5eEcKk0hOqNIXg9J/12StvdIUzbG8IHIndfCA9WSd3VIehrQ/hHHK0LkXf6EPY3hBDfGMLPoqEpBFVzCFUtIShbQ1AcDKHgTAhZ50IYdz6EQ+0yh8shtFwJIbYjhB9FXWcIkV0h/E/s7Q4hpCeE62J7bwhDfSFs7g/hqYEQesSjQyGsGg6h5Jr0mRLKN2Lf1FBCpoWywyYU/+mhDItnbUNR2IXSJzbYh/KYQygPO4VyUXi4hHJaOLuFckLYeoTysZjsGUr2zFCe8g3laEwo0YmhfJ0cKu8rofilSaZGMrWh9Ir16ZKpC6VDVOol2xDKCmOoPFdDOSOcLaGcFIusodhlhPKJmJoViqYwlF2LQ7lncygN20P5bkcoYbtC+Ups2xvK0L5QNldJDdUyjlhfI+PUhtIp1tSFMqc+lIqGUM42hvJZcyjHWkN543AoljOhJF8KJf5yKD+LxiuhfN8RSk1nKOFdobK2skY9odwQO3pDGekLld92KAMDoWwaDOXp4VC5f4SyejSUC1dDWTlOid1kJZ+Ih2yUvC2ypisZb6vkDWG2UzLGXskrQu+g5F/xgqMSjZOSv4XaRcnvIt5NyS+iyV1JtIcS5Swl2+YoWeqtJDJBye5kJdfVSkZSlTyXpsRLo2RAbNIqeSJdSY9Yp1PyqF4pv2+l/L6VzDEquSRmmpWyn1LiblXyhViSoaQ4Syn3cCWb1yrpWi/nO5QU7FbKfkrJeyJnr5IH9yl5S2RWyVyqZS41MpdamYsw1Cm5p17Ji0LboOSOONKoJKVJyZ/iQLNS7u1KfhWtrUri2pT8LBr3y/wOKPlBVB1WEvCikvzjSt49IflfKOVvo+Q38ctlWYsrSn7qUFLfqUTVpeQ7UdOtJLxHKfcfJft6lYT2KbkpdvUrCRpQck1sH1TiPyRrJbYMK/EeUTIoNo8qeeqqUvZcSjZcU/L4dSXd4tNbUteEML59KIy9U8LkfTOMXdPCCLIJk2d1mLzPh+FvG8aI2GIXho99GINis0MYCscwNjqF8YRzGN1inUsYa9zCmOsexmVxcUYY+yPCCEmWXHEtRfprwxgSm9Olvy6MfrFJH8aThjB6xHpjGP8xhfG0OYwrljAqrWHMyQijXazKDGNWVhgrssM4lxPG8twwwneGsWePjLFXxhA794URWCVjie3VUntNmOyDw9haG4ZvXRjD4rn6MLwbZB7imcYwnmoKo09sbJa5tEgdoqstjJdOh6E7E8YLZ8M42B7G75dlPlfC5HkQRnxXGM3dYcT2hHFLNPaG8WNfGPX9YagGwvhe1A6GETkkayuqh8PYNyprfC2Mzt/DODUhnKKp4cy3CZd7fjiFtuFMtQvnA1FgH84Uh3DyHMN51ymcHOdwHnIJ5x2R7RrORLdwxnuEY54dTqg6nC9TwwnShHND7NSGE5gezjWxQxfOVX042wzh+BvDGRVbTeGMmMPZYgnHxxrOkHguI5yB7HB6CsM5vSGc47vDsd8bzjGxYF84dlXhfCqKqsOxrQnnE1FUG870unA+FvPrZQ4N4Xwk5jWGM61J5tMs82iVebSF8/4BmcvBcMa+E84DH4Tz4ulwtJfCuSueb5fj5XA0HeHcEUc6w0nrCudvcaQ7nNQeOReHe+W8L5y/RMqAGApHPRLOwdFwkr4UX4Xz44MR/Dglgh+mRVBvI8fpcrSNQGUn56LOXs4dIvhe1DnKuZMcnSOIcpFros5Vzt0iqHUXMyKIfFjMjaA6QSRFEJEix1ShieAbrRzT5ZpOjno5GiL4VlQb5WgSlghqrHI9Q85FRJbIkWv5olDyl0bAxggat0dwa1cEsfsi+Fk0Vcl5tZz/v9oImusiZC8aQUtDhDw/5dgkx9YIbov7r0TwqhjTKUcxpjuC14S5J4IHeiN4XVj6InijPwLrQATjBuVcjBuO4E2RMRLB+NEIMq9G8PaNCN75OgK7fyJYMiGSpZMiOT05kuXTIvGwieSsmGEbyTlRbheJp30kKxwimekYyQVR4RTJLOdILorZrpFcEqvcIqn0iGTujEiuCIUikq+JJCopksa0SGI0kdwSTdpIYtMj+Vk06yKJ10dyW7QaIkkwRvKraDNFkmiO5HdxwBJJsjWSP8TBjEjUmZH8Kf4tjCS7PJJjGyP5YpvMYbvUultq3SO17ZPaxMoqqa86knaxuiaSy7VSY10kHfWRrG2IpKsxknVNkWxoiWRTWyRbjkRyz9lI7jsfieVSJP+9EsnbnZE81B3JeyKvJ5IPeiMp6Itkan8kRUOROIxGckI0PRhFwuQoUmyi+Euk2UbxvF0U6fZR/CtedIhC7xjFK05RGJ2jGOMSxVseUXz0cBT74qLkHTmK26JNE0WSNorfhVonWeKwXvIMUdwVzxsl0ySZ4iVzFAZLFPdZo3ggM4rXxfjsKP4rsnKieCc3ikn5UtfOKJJ3R/GnOLwnijt7JWdfFNoqyREvVUttNZJTG4W5TrLqo3hDZDRIXqPUKfJaorDZH0XRgSiOHYxi8ZEoNrwp87gYhfWSjNkuY16O4sErUbJ/kfYdUUzujOIDUdglfbuj+EQU9URh1xvFcVHcF4VTfxSnxJKBKFwHozgtlg9FcW44ihUjUcwajeKSuHItisduRPHy3Sg8p6i4ICptVHROV7HOVsXjdip6xSZ7FU85qBgQzzqq8HFSMSK2OasIcFFxXexyVRHipuIrEeahomaGih88VTTMVBEzS8XP4oXHVOj+I3kqFc9Fq/CNUTEqAuNU3BBNKSr+0Kg4pFWRmq7ijnhepyJdr+Ieg4qXhdGoYoxJhdWsYrxFxUMZKt4Ttjkqpj6nYv4WFXZbVZTtUrFqj4q1+1Q8VqWiW2ysljnUyBxqZQ51MgexrV7m0CDji92NKkKbVFQ1q6hvVRHdpqJ5v4r4AyqK31Sx+j2p74yKN9tVZF5WMfGKSv4uKvm7qPiwU8WxbhWLelQ49ar4TJT2qXDrV3FWzBxUMXdYxdMjsqajsgZXVSiuqfj1OxXL/1GxdyL8OQ2O2IDBDnnvA6sDTHCEHCeY7AwfiEIXmO4Kn4qFbuDojuwVwW0GdMyGx2OhWg0NqfBLGrRqkN8+/CEOp0OaDv4RL+pBb4D7jfCasJpgvBneFjkWGcsK8zLgWCasyINZG2F0C7TshoQ9cHAv3NkHL1RJTjXcVyM5wlIrOXXwlsiph0kNkiXmNUrdTZInPm+Bpa3g0QYV++GxQ3D7Vch6B9rOw8vtyF4dHuyE90R+F/I7hwU94NAr8xVL+pB1hfIBqW0Q1gzBU6MwKP76RtpPjmbF9GjW2kXj5RjNsNjqFM0N52j2uESjdI3mG1HrFg3u0TR7RJMwI5q0mdH8HBRNf1I0O1KiqUqL5gdNtNxfo7kt9uuied4Qjc4YzX2maPkdRsvvMJq3xZLsaNrzoglbGI22NJqZlXK+KZr/7ojm+J5oSvZG47IvmtOirCqaS9XRVNZE010bjaJe6muIJqBR6muK5tvmaJL3S/aRaHKPyjxei2bDabl+IZroS1KjSLoczZ/iyBUZryOaezujsXRJn27p0xPNlN5oivqiKR2IpmIomivD0awbkXl+HU31nWii7kbzk+ibHIPv1BhCbWL4n/jJNoYWuxgS7WP4Q2gdY7jHKUbuszGYnWMY5xLD2yLXNYYpbjE4eMRwSnh4xvCFfww/RMSQRgznkmOYkxLDutQYBtJieE4Twy+GGNqMMfxtiuF5cwyvW2N4LzOGkpwY8rbEMG2rZGyP4bHdMXjvjWHHvhiCq2L4WqhqpK5aqakuhiP1UldDDK82xmBtimFCcwzvivyWGGxaY1jUFoPzfskSZQdimHkwBvszMWy4GIPiUgw3L8dQdSVG9sYxNHXG8HuXzLFX5igsfZLXH8M7In9AahqM4VPRPhrD5usxHB8Ty9mxsfw2NZZD02LR2MTyyvRYLLaxjLeL5R2Rbx/LNIdYPhXFjrGcdoql3DmWyy6xPO0ay+NusTznHoufRyzXRVhsLC8nxeKskbbiaV0sT+iljSFW3j1j2WuK5XtzLI2WWOKtsfwuNJmx3JMVizU7lgk5sYx9JpaPn43FaUsse3ZL+z3Sfq/UWCVtq6VtTSyvCmttLBPrYnlPFNbHMr0hluNicWMsXS2xbGyNJfhALD8fiuXkJ7H4nIql7otY/jkr87oYy7FLsVRciWVORywbOmNRdEn7nlhqeuXm0yf9xIuDUs9wLG+JT0ZlXtdi0f0bi8OYOO6fFscbIssmjiLbOBzs4lhuH8dMhzged4qjXzznHIe/Sxz7XOOIdJM+M+N4Uyx4OI6Y1Dhui381cbyijWOCLo73RKE+DltDHCeEhymOC2K1OY5HLXH0iN2ZcbyeH8enK+LIeCaO9zfHsWZbHH/tjeOFfXEYquJ4oDqOt0RuTRxTa6WtKK6Lw6U+jrNiTmOcvOPEMdocR2hrHN+K+rY4YvfH8dnzcfzaHofmisyrW+bUK3Pqi+Pp/jgGB+KoGY6DkTh+EYVfyhy/lTGnxvPWtHhKbONZaR/PIw7xPOMYz27neMJd4vlBNLnG86dbPP+dEc/iyHhOpMQToIvnplAZ4rkl2ozxpJjiuSteNsczwRrPe2JeRjynMuNpz47nidx4gvIlc0M8P++JJ3VfPA/WxPO+mF8bz+d18Syvj2dWQzxXxFNN8exojueblngO748n/UA811+K5+Rb8Vz7Ih7bdjkXg53xBHfH8z9R1xNPTG88v4pDffFo++O5byCeN8SiYZnf1Xh8r8ej/iqel76O58Lf8TiNT+ClaQmYbRJ4d3qC7OUSsLNL4JRYZp/AZYcE1jkm8JRTAsNih3MCoS4JfCv+cEvgqHsCHrMT2Do3gZ8DEpifkMDs5AS8UhL4Pi2BF9MTMOkkWy/ZBsk2SraYaZZssd6SgMKagDIzgbF5CZxYmsADWxM4vj2BtbsSGNydwDd7E6jfl0BcVQK/C32NtKlN4C1hU5/ApcYEnmxOIKRVMg4l4HM5gciOBG6Jts4EUroS+Edk9CTwUW8Czv0JnBGPDCbQI54dSqB6JEEesgkcuJpAyc0EEv5KwHgnAf+piWhsE7nPLpE3xFSHRLmvJOLulMga50S2uSYS7JZIvXsi8R6J/CEMnom8MzMRu9mJ7FMnEpWSyD2aRF4XU9IT+USU6BJx0ydyQVQaEnncmMiA+MYsWRbJskqWeD4jkch5idwSFzYn4ludyA1RVZOIqjaRX8TBOqmvQeoTOY2JsodN5FJLIk+3JvJVeyK/XUnkSEcius5EHuhKxLYnkVNieW8is/oS6RAb+xNJG0nk2DXpeyMRlx8T6bmTSOm0JDxtkhi1TSLcPokfRYpjEv+KTOckJrsk8Ym46JbEEx5JDIk7s5KoVSVRnpCEX3ISb2uSKNAmYZeexCkxW59Ep/A1JnFDVJmSuG1O4pAliXRrEmMyknhL5Gcm8cueJLT7ksirTmJ6TRInxay6JDrExnrJaJAMUdWYBE2S0SwZLZLRKhnCdr+MdTCJTYeSeO9YEmcvJLH6YhIDl5JI6kiSvVASH4kLvUms6ZM59MschHpY5jeaxJSrSSy+lsTNv5N4dEwyL01I5vEpyQyJHVOTybJLpt0xmavOyRxwS+aUZzLEJPO/lGTZAyXzYHoyi3TJuOqTOS/WGJJ5wpjMTlMyYeZkWi3JvJ6RzOx1krUnmQ3VyfjUJHNdVNUm82tdMofrkxnbmIxjczKnRV9rMsH7k7lzMBnr+8mMOZnMW6LgVDJ2nyXzuVjxeTJzv0imVzx3Wuo5k0zCuWT2dCQT1ZlMerd8N5DMlsFkvhmSrJFkMq4ms/erZMb/m4zNRDX+k9X8OVXNg9PVLLJV42anZq29mlEHNZFOan4WB53VjHFVU+Cmxt5dTd8MNcEz1TTNUpMYqeaOeCVKTaZKzWTUfCqWRKvxjFFzWWyIVeMTp5Y9iJqqeDXRCWp+E8YkNeOT1bwvFqjVDKep2aVRc79eTb5BLfcRNVssMpZVzbeiMUPN3Uw1WdlqpuSoOSZm5qnZmK+mfqOahE1q/hYvP6MmY7PU8qzUIhY/J3VsUROzQ83RnWou7FXzVJXMr0bmJw7WqkmvU8seUs07Yl6DGsdGNWeEslVNa5uaNw+oGTkpbT+XdqfVtF1Sk9au5pEuWQ8R0qPm3z41r/eryRlQYzOo5qRYPqTm4WE1/xuVdbomNX8pY05J4QGbFBxtU1htl8Lj9insdEgh3DGFn8R+pxTud0mRd8AUCl1TcHBL4bRY6Z7CgEcKpxJSmJOUQs//06XwnD6FIEMKyaYUXjenyP5Cvs+U78S32XI9N4WWZ1LYtj2F1F0pfLE3RfZsKWyvTuHHmhTaalPQ1KXwVr2M1ZjCqqYU/tOcwqDY2SJ1tUpd4kBbCmMOpPDMlRS+7kihoTOFu10pTOtN4YTo6ZdaBlIIHpSxbqRw5YFUuien8q9NKo86pLLdMRWlUyo/ijbnVO53TeVtUeiWyln3VNYmyKYqOZXn1amYUlK5mZ5KnS6VVwypZBlTmWpKZbk5lYctqQRnpPKduDc7lfycVHYWpHJqdSrvbEiV/VMqd8TW2lRC61L5XrTWyzhNMk5zKnvaUrm9P5WJh1I5+mEq5y/J2O2p7LuSSnRHqrzjpzKpO1X2RKnM7E1lc18qyYMyD/HGUCp5w6k8djWV3lupmP9J5cMpaSTapfGafRrTHdNY4ZRGmGsaP4kDbmmM9UjjPeHqmcbLc9IITkqjJTmNvemygdSl8bt4QZ+GxZBGqSmNWeY0usSzljS+W5RGdFkaTuvT8NqXRk1VGnHVafwlsmrTOFmXRll9GnMb0ugTYU0yrjjQnCb3yDTGtabReioN59NpXD8rfc9L+/Y0+i9L2440Dnam4d6bxtf9aTQMpJE0mCbzS+P0SBqPX01jROy5lsbzN9J4aryGa+KgjYYPbDV87agh2VnDPS4a3hSjHhrGR2koVmnwQMMVsSlaQ0CMhv+JplgN98Zr+K9Yk6ThpEbDI+kaBsQOnYYIvYbDBg0Go4aJJg0fCU+Lhk7xbYaGt7M1zM/R8GW+Bsd1Gs6KNes1KDZIXSJ2k0b+9zVkbdZg86wG0w4Ns3Zr+GGvRt47NSys0eBWq6FdbKjT4FcvcxANDRr+bZQ5NGkoaNbg0CLZYo1s7p9qk2xRtV/yD2j4S7x8UPIPazglVhzR8OhRDZEvaLgtjr4o476k4dXjGj4/qeHxzzTs+VzDC6c1zD2vIfyizK9dw3ddGlq7NWh6pLZeDQv6pJZBqWVI1nRY1nRE1kkUjMpcr2o4J9Zck7le13Bd1NzQEPelrO89WhInaqmaqiV2mpa/RNZ0Lf+x16Jy1PKCk1ae31qWu2rZ4a7lZw8th2doMXpq+WSmllmzteyfq+WZx7U8GaXlqqhSSRZaXonWMj1Wy+fiP/FaSNRyUq1lZ5qW2xotk3Ra5hi0bDNqCTNpuSUOmbUYLFomWrV8LJZkyBiZWrrFliwtodlafhQHcrTocrWMy9Oi2Kgl/hktr22WGrZq+WOflmk1WipqZdw6LcOCBi2/i4wmqaFZy2Crll1tWuYekfwTki+2nJT8U5IvZp7R4tmupa1DS3qnjNOlpbhbS0ePls29WsYOanlfbB7REjSq5Tsx9rqWB8am8554Zmo6gdPSabVJRzM9HQ/7dK6IsS7pLHJNp8MtnbYZYm46D0anY9akM6BLZ6c+nUhDOr+K543pWEzpnDCnU2ZJR5WZzhur03HdJv2q09HWpPNBbToldel41qfTKZ5rSCekMZ0fhb45nQkt6fS0pRN2IJ2HDqfz1EfpzP8inQ8705nZnU632NKTzk+9UsdAOksH05kzlE6f2DGcTsSI1HBVariWzms/pPPbZB2xdjr+Eq/a61jjpOOGs45Cdx3OHjr8PHUsTtYRlqrjSJqOl4w6skw6rll11GToSC3QcWChjnvW6QjYpGPrVh1/7NVRWaNDUavj33od/23QMa9Rx8ZmHf4tOtnf6NC06Sg5ILmfSu4xHebjOiaf0HFClJ/U8dgpHXs/0xHzudQmXv1CR+5pHfZndJwVXud0PHNZx4QuHaXdOvp6dOzo1ZExoGPaoI4nhnUE/yu13aNHf6+eiffp+UQsvV9P/xg9Ox/Q89tYPS+O03P9QT21D+lJnKRnvJ2eJfZ6Zjvo6RXbHfVEOOm5LZ531vOEu567M/S84aknzkfP0Qg9lkg9U6L0PI4ep3g9M1P1hGv0nNLpqdDruWrQE2+SfuINs56LVj3fZOrRZkt+vp5fC/RMm6/nx016Dj6jx7hZz9AWPZ7Vkl8n+fV6pjZInqholHGa9FQ3S2aLnn/Em616Ctv0XNqvp+BTPf4n9Hz0mZ7T5/XM6NAzuVf69OupGtCzcVSP+z96Jt1vINfOwDl7A76OBrl3G/jAxcBiVwOz3Az0iu3uBiI9DGR6GqicZeBumIE3ww0URhhwiTTQLjZFGQhSGfheHMCAPtrAgzEGjonlsQYejTMwJPbGG4hNMPC3eD3RQH6SgQvJBnbrDOQZDTiYDJwX68wG/CwGvhHjMg18JHblGLAvMHBmjYE1aw189bSBxnUGUtcbeGCDgfdFyUape5OBHrH9Gal7s4FfRdZzBqZvkX5bDYzZaWDmbgNetQZuisY6yaiX6w2SIUoaJaNJ+jdLvzYZ56Csx38N9B8zsPO4AdUJA3+IV05KPZ/J2gm/Lwx8fNbA0nMyj3YDG64Y8O8woOsysKxH5t4rc++TuffL3MXrAwach2Tdhg0EjsiajRrYdp+RiPuNvDjGyPrpRr61NaKzN7LX2Uisi5E7wsXdyDMeRg55Gnn8YbmOkcIYI+2xRrq0RtaajPiYjXwtmi1GNFYj4zKMDGQZic4x8lqukTN7pU2VkaV1RubWGxkUexokq1HGEG80SWazZLYYCWkzMuWgkVkvGsn81MibZ41cPm/E0m7k88tGfhwxsvK6kfNTTTxkZ+Kqg4kaRxP3OptY5GLivKeJhkQTl9NNbNaZuKU3cdRgwmo08ZXFxPhME49km/hyg4lv9plorTIxscZEea1J7vGSJ2rqTSQ1SF6Tid5mEztaTLzaZiJvv4lNB008+amJG6L+mIkHTpjkXmHi7EWpp8PEE10mron3e00s7jMxu99Ev4geNMk7m4nCYRPKqyaev2bC8I+J6/eaqb/PzCk7M6vszYx1NvOR2OdmZsEMM5vmyvVYM++kmvkz3Uy7wcxmo5lQk5nnzWYyLWYqcs0snWcm4Rkzr20zs36fme+rzJhqzHxWa2Z1nRmvejPNDWY+bTKzvNks90Az7x43s7bDzEM9Zk6KL/vMNPabSRsw8+iwmdnXzcR8aSbE1oKtg4XvnCwccLZgcrEwxdXCajcLXu4WvhbpMyzYh1rYqLTwY5iFw+EWrBEWbCItnBZroyz4qSx8K/ZjwRBt4VSMReZmQRFn4SvRHG9Bm2ChPMnCsMZCid7CHqOFWJNF7mEWFlgszLBa6BY7Miz8mWnhtSwLV3Is1K+xkLLWwgNPW/hILF1n4ZH1FkZE9QYLiRst3LfJwnti8TMWBjZb2PusBc9tFjp3W3i2xkJYrYXb4qU6Czn1FhwaLFwUmxotBDdZuCWONlvIbJH1aLWwvs1CwH4LP4j3PpbMTyXzmIW44xYWnbQw85SFXZ9Z+L1dcrssvNgtuT2S2SuZfRZC+iVTPD8gmYMW7IYsnBMbhi3yPyprOCpreNXCY3ctfHiPler7rcRMt/JfWysz7K30CHcXK3+6WSn0sOI2w0r4XCunVVYOJFqZkmzlc+GTYuV/6VYmGaycFKuMVr4yWdFZrJywWmnOsnI8x4q2wMr1Yisf7LRSuktUWZlbLePWWEmqtfJ+nZw3WklssrKkRb5rlfP9Vu7rlO/EnG4rQ+K+Pvm+38rwgLQflO+G5fOIfB6VnGtW7r9uZeQbK//5x0raxAxuTMrg2NQMnrTJYKJdBk85ZLDSJQOFawZfiYc8MvjaMwOnpAwitBlsNWTwhzEDd0sGXUKVkcFfoigrg5kFGbxbnMF3ezP4sTaDjPoMbBsyOC82NmbI3zGD55szyG7JQLk/A+2ZDCZfyuB0ZwZPd2XwQ3cG5/qkbX8Gtwak7aC0HcrAYVjaj2aw5UYGhV9lYDc5kxenZfKsbSav2GfS6ZjJNqdM/nLO5A2XTIpcM5nhlinPs0z+8chk36xMEmdn0qHK5Komk091mZw0Z7LaksmR3Ezs8jP5dXsm99Rmsrguk+TGTJ4+msmrlzJZ2JXJB32ZLO2XvgOZ1A9mkjqUyfjhTI6Jr0Yzab2ayZsPZRE/NYvR6Vmk2mXxlGMWLU5ZfO6Sxe2ZWTA3C8fQLNrFvIgsPCKz6BFzYrKw02ah1GXhasxiuymLO+YsFlmzmJ2RRVVmFmOys/hI3MjNYvWaLHyqszhYk0VIg/Rplrb75fvDMuYnWbR+msWU41lYerLkd55FaL+ML14eyCJ/MIu7I1k8fC2LT77MIvuHLF4dk83xydlstM3mZfts7jpn845LNnPcspn2cDZTA7LZpsxmSJvNWH02XxnlmiWb02K9NRuX7Gw6xFt52SgWZLOhJBvNtmxer8qmryabvbXZfFifzeON2dwQuuZsDBelX2c2/3TLWD3ZLO7NZm5fNqMibSCbCYPZnBAZo9nYXc3moth8LZvw69kkfi05DjnonHIIdM0h1z1H3llzwDOHu+K5J3J4OT6Hz7U5PJ2eQ4BO2hhyiDbn8I9YbM2hPjMHTVYOIwtymLknB3NdDtPrczgvnmnIIawxhwsXcjjUm0NGXw52/TlcFM8O5BAxmMOf4s2hHBYO5zA0ksN903L5UBjtclE65vKb8HTJpV/sc83lE/dcVnjk8s2MXKxpuUSm58qeKZcRccqcyxpLLjmZuXRm5RKTk8vSvFxu5Ocybk8ul2ty2Vqbi6oulzvinfpcGptySW/OZVJLLi/vz+X3nlzZO+Yyqz+XmoFcJgzlUjmcS7B7Hq945LHtsTxKEvKoSs/D2ZLH/XV5KBryuNycx9aWPGjN4922PFoO5lHfnkdwZx4pfXmM78+jciAP/8E8XhjKw20kj4SreRz+Mo+9k/KJs8/nPod8PhKHnPPJdMnHwTWfyyLaPZ9lM/L5yjOftpn5XJydz505+YQ/mc9J8ulOy6dCl4+3XjKskiEan83n93351Nfmo63LZ1J9Pl+IkMZ8Zrfk8/n+fNYdyCf4YD6/illH8kl7Pp+B7nxSevNZ259P4EA+P4uXB/MpHMrHc1i+F9Uj+Uy4ms8psdCuAKVLAW+6FrDIrYA57gVcFY0eBRQ/XCDvLAV0mwoYay3gmFiVUcCLWQV0VhVQUVeAT30B34vnGwroaSpgXGsBx0VlWwGlHxbQd6mA4Z4C6noLmNRfwGmxcUCyhwt4ZKSA5tECbK4V8Oz1AvbYF1LpVIi/cyG3RKFrIZ5uhQyKNI9Cfp9ZyNyHC7n7WCG/GAt5xVTILEshw6LeWsiZzELeyimkfEEhjXsLiaopxKmpkF3NknGokNrDhRy/UMiUrkLe6S2UPUEhX4kDA4XsHC4kfqSQT0cL+elaIX9Mncd9TvPwcZnHD8Lh0XncipzHSc08bqfPkz3NPKab53FRbLHMA+s8/hVHs+fJ//c8DjbNY9z+eRz6YB6/Hp/H6yfmcaR3Hr398+iaPJ8b9vNpdZiPxXE+9k7zGeM6n4c95zN99nx2meaTaJ7PWMt8Tog11vkEZcznV/F65nx+rJqPrn4+0xrm81zjfO5pns+H4sW2+RTun0/9wfnYXJ7Pyz3zmd03n6b++VwanM+2ofmsGp2P/9X5PDG1iDuORbznVMRy5yKeciniW3HUtYg8tyI83IsYELUeRWhnFDHFs4hzYtBYRJ2piPOWIp6zFkFGEfdkFlGRVcRP2UW8nFPEaF4RtoVFXBaXthZxe1cRGVVFTKgr4jMR1lDEO41FHGkpwr1NxhHaA0V8eraI/e1FvNtbhKK/iO9E/mAR910v4pGvizhut4ASpwVkuS7A1W0B43QLCDUskHvYAnRZC7hUvYAH6hZwXCxpWiD5C8htXSD5C3jjhQXcfH8Bky4s4NaVBTj3LiC1fwFRQwv4cFiujS5g7vUF3HZcyFcuCznkupBst4W4uS+kxmMhUz0XckHcP3shx4Q5YSEOiQt5JX0hzqaFPJuxkDdyFzKzbCGfbF/Im7sWMli1kHWNC3m3eSE/tC7kpbaFcl9ZyN4jC9nRvZBTvQvxHlrIy8MLWTCykLmjC9F8KWPZL2KbwyLiHBdxwmkRTzsv4gf3RcyfsUh+I4v4/fFFpMQtoiBfrtUuordxERdapE/rInyOLOLvvkW817+IW4OLeHVokdybF3FzZJHcg4vRuRVj415Mu9g4s5hOQzEx1mKezixmdHcxVVXFXKwpJr6umHH1xZwSGxqK+aexmICWYtlrF7OkrZgn9xfzrZh9qJhrwubFYl4/W0zBxWIudRXL/IrlmVtMVH8xQUPF/C7eHi5GMVrMgmvFhN8qps+2hJ2OJeBaQqhHCe1PlnB/YgkvpJfgZiphQBgsJXRYS4jNKWFVYQn12+TzjhL+qZbPtSX82FjCK00l5LeVMHN/ifyPl7DrhBz7Stg9WMLZ4RK2jEj/0RJOXi0h6GYJdr+W4DRlMWftFvOA42JOivVOiwlyW8zv4jXPxSSpF1NmWkyJdTFPZCymOX8xfrWL+b5hMY82L5bf1mJmtS3GdHgx2ucXc8+bi/nrrcX49C9m8aD0GVrMd+Kl4cXkX1uM283FvP7PYq5MWcL26UuIdlhCpesSQtyW8M2cJSyNW8Je6xKmZC7h3nlLuH/3El5vWsL3LUt4bP8SCg8u4av2JVzvWEJO1xIG+pZgGlhCx8gSpl5bwiUxzbaURKdSJjqXckbgUcr9M0r5ZFYpyodL+eORUh4JkO808p2hlJPGUiLNpdxrKeWYWJlbimZLKc9WlfJZjfStL2V9g7RpLOXp5lLCWkq5Kz5uLZX7eyl/7S8l8FAp5UdKmfVRKTu7SlF3l3K+p5QH+0s5K7YMlHJ6SDKHS4kZKWXsqGSLZ66WsuFGKUG3SnFzXMqQsDovxcVlKQ2uS3FyX0qfqPNYSo/nUvSzlmI3eykdc5ey68mlbFAt5U/tUt5LX4pP1lK8cpfyRp7kbF+Kc/VSeuukb730bVyKfctSuvYvRXtkKZu6lqLqXsqJfskYWMp9Q0u5d3Qp668u5dj1pay7sZS7PyyV95Zl/OqyjLdd5ei+jFL9Mm4ZluFlXsYbFjnPkGtZcp4j8uV6kbSrWUZZ4zL8mpbxTvMyyluW8VurHPcvw/+AnIt3Di7jj5eWcefYMo51LGN9zzIie5dxb98yjouNo8sYc20ZeuflOLgsp9Z1OUa35fR5Lmde5HJupS/Hx7yc2+Ity3LGVi6nrm45Tg3LaWhcjrlpOZkHlvPly8tlP7ScjV3L+axnubwHLWfr8HJ2XF3OwTvL+di5jLUuZdzjVkaURxly4+LZ2WUYA8rIV5XxY3IZXqllskcrk3eyMsKsZXyaUca6TGmbW8b4wjJ2F5eh2FrGsdoyIuvLONlQJnvUMqKbyhjbLHktZcS1lnG2rYykA2WkHi6T/5Uyul4o45fjknVe2l8q40p/GfsGykgflPFHynAaLaNfuF0v4+H/lbHl/nL6Jpcz36mcR53LecmlnNfcy/l9Vjl/zynHX13OnbRyPtaUc0JXzkZ9ufy+y3nAWE57Zjl7ssrRZJczPaccx3y5trkcp+3ljOwq55HqckobyrndWM7bTeWUN5fzZ0s5H7SWs7qtXPZm5bi9JddPlPPZ2XKmtEt/YewqZ/ZgOTfF0aFyiobLefN6OctvlJN7t5yISSsYcF6Bh9sKHp6xguc9V+A1ZwU/i7uJKzinWcEU3Qp6jCuoN60gJ2MFh7NW8Ni6Ffy5eQWHGlYwt2kFT7au4I22FfLbWcGYF1aw7uQKXu+Vz/0rWDkoWUNybWQFUaPy/dUVPHttBfHXV3Dhxgpqvl7B0YkVfP9QBeedKtjpXIGNawWdwuBewYBHBc0zKjg8q4JHHq7gG/HzIxWc9RaJFTRqKrhlrqDMWsEHmRWcyKkgJq+C8fnyvdheUIG6sILSbRWs31Mh76kVWBorGG2qIL+lgq9bK+SdpEL2ZBX8dKCCD49UsOFYBbovKvC6XMHfnRWs664gob+CSQMVXBJ7BiuwG67AOio5VyuYc6OC4psVBH5TwUPjVqKZsJJim5WU263kIbeV7HFfKffPlVy0rsQuayUN2SsZt3glaQ0rmd64Up4LK/nl0EoWnlnJ40Mr+VEEjK4k8vpK7r+xktnTV7HeZRXj3FZxRqR4rGLajFV0CtPMVWx6chUvZ6xiZc4q/s2Vz/mrsCtaxfySVYwpX8W62lWcrl/Ftgbp1yR9WlYx0rqKA22ruPnmKvx6V8meeRVTRlax//oq8m9I3s1V/Oy4mn9cVhPrvpoLHqvZPWM1Wk+59p/VPKxbzWrzau61rqYtbzV5+av58ZnVDLauZs6B1Zz4fDXXBldzZGg1j4+s5icRfG01L3+/mt8eqmSFSyX/uFZy3K2SOI9K9DMraZtdiVtEJQ8YKukxV5JpreT5zEoWZVWiyK5Eu7GS37dWEt5QyeeNlWxtqiS5uZJpLZV0irrWSqxtlXjsr2TBwUomv1TJ3N5K/hqoZP1QJRNGKjkvdo9Wkn61koFrlXzzZSWv3qzk4/9V0nK3knNj1+AwYQ3jp69hjtMalrqsIdpjDYOz1rDskTXEx6yhRreGdyxrUGasYVrOGrpERt4aTi9cw5W9a1hQu4af69agbllDd+saZh5Yw4HhNfw4uoaTN9Zw7/i1POayln/d13LSYy1JnmuZOnMtdbPWYp29Fs+H11I8dy3nHl/L+4a1jDWvZadlLa2Za8nPWssj2Wv5TryRs5agvLWcyF/LTzvX8nfjWjY1ryWuZS0Pta5lzVHp+4K0bV/Lzf618sxfi+/QWv6P4bqOr6p+AzgOBmJQKxpFsemxkRLysZUY22CAgCAqSq8oYd15e93dN3ZjvSEY5BoEA/2JSrONFPg9f7xf957v+T51Xveee27grwd55veDKC9IzlGH8B13iIjxhxj20iHKXj3E5ncPseeDQ8x2P8THKw/J/5dDuK47RMiGQ7RuPMTZ2EO0pMv+rEN0irCiQ7zQfIjnfjiE+sdDqH45hNevh9h6+RBjew/R9nQA958JoH1wAK5DAlg3NIDQYQF8aBdAqdhlH8AnbwbQNTGA1EkBRE4J4JJYMjWAStE9LYArswNw/yCAAR8HkPBJAD3CY0kAo5YG8PayAJ5aHsBxsW1NAGs3BpDyTQAbtgZgvyMAX9Et+u0KwN8ngIuxUjM+gJkJASSJ/8T6xAAqlAHYqSRvdgAflAcwpEJ6Fi/rpQ9DAAfqA1A0Sfz30vcPAUQclz5F+qkA3NoCWNARwI+XpbcrAWy9EcBJEdwbgPdzgTwaFMiyoYEYxJ5hgYx2CiTzpUD+mhjIB5MCGTI5kHYxc0ogyWLp9EDOOgfy1oxAHncJxIlA7n0cyNpPAvloaSDlomtZIGnLA5n4eSAemyXnF4H4bAskZmcgI3YH8otYFRTIn8GBzI8OpCc2kB2JgbSKCapAPikLxL48ED8xryKQDPFYZSDxVZJPH8hBQyDvGAPZcDKQV05J3OVAXK4EEnEtEMcbgdT0BWIdGMS7zwSxfEgQvwwNYtGwIPa9FMSkSUEkCNvkIAKmBPGnKJ4axMPpQbw2I4iRrkF4LQoiaonELg3CKEYsCyJveRAD3YKYviKIKauD+GNTELptQVzeEcTSnUGc3xXEU95BqH2CeCcmiJlxQTwQ0QmSUxHEYmUQLuogmSuIJyqD+FL8JCZXBaEQfaJWH8RFQxB/2YLo/DGIklNBDDkdxG7RKT5vC8KzI4j4f4LwviJrIu1qEP2vBbFZTLwu50TgzSD+J7x7g+gSx54N5vZzwYwfHMw/4uMhwVQK/6HBZA8LZoBdMFuEyj6YBodg/nUMJvm1YAZNDmbWlGA2TQ3mqPCcLnkWBLNmYTCfvB3MucXBPPVOMN+I/I+CefBJMBuWBNPPIxiHz4L5WTRtDibii2AWbwnG9Ztg3LcHYxadu4JZ5RvM8X3BbAsMxiUomNdCgnkhNli+B8HMTwjm60Q5LyaogrkshmuCUWQHU1wezO6KYCbpg+kTnzcF09scTG1LMB99F8y6H4O5+lMwbsdkhpPBzD4VTOifwVT9L5ih14LpFl/dCOaYmHozmLU9wWQ8HcJLg0K4JJYODsEgfh0SQopdCI/EJvsQehxC2PVGCGlvhrB5Ygj/TglBPzWE/OkhzJwRQrxrCJWzQ/jjwxCmLQ3hwooQbn0dQtjWEJZsC2H4dskpCnaE8OzOEHaKdpG6K4R9/iEsDgxhVnAIXmEh1Imw8BD2R8r5mBB+iA0hMS6E1fGyniA9JkqPYrgihNnqEKJKQtDoJcdPkl/0PxHC5JMhNJwKoe0fyftvCJevhjDyegi/i3dvhFAseDIUuyGh+IkFQ0PJEQ/tQtloH8r66aHccA4lyCWUCfNDqV4QyuiFofwp3l8USpkY9nYovuKsmL9Y4sVWQjklkt6RXGLju6G8+V4o85aEsmVpKPeXhbJhueR2C+Vjj1As60L5a30oH24IpULs+SyUcyJvYyjPbApl1ueh9N8cymYx+utQtm0P5dGOUA75Ss3gUJ4KkToJUicxlImKUPrESE0oo7JC8S8PZWFFKNsrQ2kT/fWhTDGEstYYSs9Poaw6FkqdCDseytIToXx7MpQLYuhpydsWSmNXKPbnQll3IZSTl0J5cDmUo1ekxtVQ6q+F8tL1UK6IQzdD+aAnFO/+YZx6PIyJA8I4/1wYBYPCyBgSxldDw5g+LIzv7MKIsw+jR4x3DKP45TBemRSG++QwgqeEcVF8PDWMKrF/WhhF08Pwdg5j3owwvnEJY/cnYTy5NIxNy8NYsyKMq+5hrPAIwyKCPMP4e1MYTpvD8NwRxgs7w/h2t+SKDcMnIYz5iWHkiIGKMHkeCCNWG8aD7DCeLg+jTTxWGcYxoakK474o/EH2nA7jxbYwLouZl8K4ciOMsT1h/NYXhv+AcD5/Lpx1g8PlmSCcDZPDaZgaTtS0cNynh2MV45zDeXtWOOr5cn5BON+J+IXh9IrVi2S/cF8cjuGdcLZ+HC7fm3D6lofz8grJI4ye4Xy1PpzbG8Op3RzOzu3hPLkznK/FKbF5dzg/CrV3OOt9wpkdFM7fMeF8EhvOH3HhvB8fziBFON3iLWU421ThPK4J53udnMsOR1Uazuvl4UyoDGdfdTiLj4Xz9Mlw2sUTp8NxaZX8beFM/SecmCvh3BRXroVjuS6z3Qhnyc1w/uyR2L5wvnwQzoIhEewcGkGHGGAXwWlxzCEC5fAINkyJ4M2pESSINdMiiJkeQZ2z7F0YwUduEVQJx+0R+O+M4Lwo3BXBmd0R5HlH8GJwBONCI/hXfBsZwaK4CAbFR9CeGMEcRQQzVbInM4II4VgYQWd5BNsqI5hdFcET+ghSDBF8aYzgoUnijkuPJ6WumNUaQbp4ok367Iig+3oE82/I+ZuSQ8ztiaCtN4Lbj6T205EcGBLJBfHS5EjCpkZimRZJ0IxIhs+K5Pz8SH5aEol2aSSblkWiXBFJokckw3ZEUrQzkqG7IlnoE8l8v0iy90QyPSSS1+MiWRMfSYwiknplJHXqSCI1kbxbEomPPpKzYqEhkjPGSB78FMnU45GoT0ZyXyhPRxJ6JZJLwnw1kjE3RE8kS3ojcewfxf7Hoyh5Jorzg6IocIpi2yQxJYq2aVHMnh7FAOcoZrlG0X9pFDOWRZEsZrjJqzi+IorNn0Ux/Wt53SGvO6N4JH7aFYVut7z3iyIpQERF0S8+ii+Fc4LEKiSfUvKo5FUt6+KEaK2QmpVRZIitVdKDmK2PIlMMMEQxxxjFUyZ5rY5i0YkofE9G8fapKArFkNNyLIpao/Bri6K4XWbqiILOKOzORLFHjL4Wxd9i6fUoTGLMjSiCxLKbUZh7oxjXF0WIUAyJ5o5QDovmqF00nW9Es2BKNPli0NRovIXv9Gjedo4mckk09UujmbAsmmjhtTyaBvGKWzQ9os89mrUe0WR8Fc3Ab6KZvz2a3TuiGeIdTW90NLdio/lMEc33YooymhB9NFZDNDWmaK5XR/OqLZrHj0rtE9H4nY7mvNjbFs1vwrEjmgPigki5Es3Ma9FsvS51bkazQ+zujaZb/HwrmjH9Yug/LIY0uxiesI/hG9EqMh1i2O4YwzynGBaMiCFfxL4ew8RJMdwTx6bG4DwthmTx1fQYXJ1j2D0rhuvvxrDuoxi+/0TyLpe8bpJzRQxt4smdMWTtimHg7hi6RJ53DPZ7YmgJjqEwIYZfEmMoVciaMoYLYm9pDO+XxeBUHsP/RJg+hivihjGGu5YYOBxD0wmpdyqGI2LS6Rjui02tUq8zhjldMficlZpXY9h5LYbFN2Ow64nh8uBYXhoayw3xnX0sKodY7ouNjrH8KKY5xdJveCx+Y2PZOjmWhdNi8Z8eyy/ijxmxfOgSy/APYnllaSxxYuJyiVkRi070c4/lS+HqEcs2z1hyVsZy5ptYCrfG8u72WP7dFcvy3bFYRZ9vLJlxseQlxDIoMRZfcU6giJVrEMtIdSx/i6WaWMK0sXjoYrlUGMvt0lg05bEcq4hlRmUs31TF8rQhlm6x0BjL6B9jcfsplshjsaw6LvtPxLLuZCxHxObTsTzeFkureLpD5uqK5fVfY9n7dyyV/8Qy4t9YLoqWa7G8eT0WpUi6GUv/nljm34ql6Kk49g6M4+IzcfQOjmPtkDjuD43jp2FxTLeL42v7OE6LnY5xDBkeh/H1OG5OjKNpUhxTp8bRb1ocTznH4esSxzuucTjMjCPk/The+jCOzGVxDNsYx5Pb4ugQ7IyjVHy0Ow6DsPnE8YZ/HEsD5TgujtHxcQSLmgSJT4wjWrypjENTEccXlXEM0MexXQxqiuPBD3G0H4vD54TkPCl1T8VxQPwpPNrieLk9jljRJz7tiMPzShxHrsXx5Y04+c8Xx8yb0ndPHDvEkL443rsVR8L9ONyejOfZQfF42MVTJ044xZM+PJ7OEfGkTYln21R5L/KnxcvnJ57GmfG8NiueN5bFy3NIPFtXxNMuGlbHU7Mznp5d8ai84xngF892cexQPPci4xkUF4+vcEqIJ0IRj5cyntdV8WxUx/OjSNHE83yaHJfE83hZPEv18bxgkL3CyxhPk7hniucJi9QUysZ4uk/E8+HpeIJb47kkatvi5RrEk9Udz/6f40n6PZ63rsbjfy2eyuvxBN6Ix3ZTeuyJ53BvPFf+i8c8IIH3hyTQZ5fAp/YJLB6RwNYZCfw7K4Ga2Qn8/mECc90S8F2RwHLPBA6vSmDchgTCRdw3CdwWX29PYNBO2SNG7E7gJR/J5ZvAV/4JzIhK4Ep8Aq8mJnBHpCgTaFcl8JY6gcGaBPzFb6I2KYHvyiSmIoFTYnZlAtkCfQJlYrwpgSjRI9ZUJzDJnMBDMcuawMQfEig9nsC3JxL4Syw9mcALpxKIFDfF6tMJZLYnyPclgd2itDMBS7fsOZPAg59lzwXJd0VqXpOa4tz1BHmmlXl7ZI6+BFpvJ/Dc3QSmDUwk/5lEfn82kZBBiXgOTuRJu0T+cEjkY8dErjklohiRyH2ROzGRoCmJ8j8pkdvTEtkwPZHHZyTSIRbNT6T/J4n8tjSRqmWJBC9PxMMtkXqR6pHIds9EilYm8ueqRD7xSmTAjkR2iG5xYFciL3gnssYnkcPCZ08i14MT+SY+kXbxoSIRg1ilSsSpOJHHKqTnykT2VEnfwqhPlM9SIpurE1lfl0jz4URmH5WaJyX36UQi2xK5Kb5rT2RuVyKfn0/kyyuJ5FxN5Jdr0uuNRO72JHKsN5HFtxMpFZueVbBrkAIGK3AaouCQqBmqYMIwBbHillhvp6DLQYF2lIJXX1OQ/oasT1Hww1QFB2YoWOKi4L93Jc8yyeGmwG2FxLtLvNjgoeBbLwUTv1HwSLRuVTBmpwLVbgUPxJfeCk6J2T4KnvNV4Ct+FVV+Ckb7KwgRG+MVuCQoeCpR+lNKfpWCWvGyWsGPGgUDdAock0WWgoMVCi4KW6XUr5Le9QqeNCroFrEWBTuaFew8pWDxaQWl4lCrgr+FW5vMLV5uVxAn7oi0TgUBZxS8d0XBlasKPK8p5J4s/fUoeL9X+utTkHtXwbx+SrlOSqbbK+l2UFLiqOSPqUqOOCuZMkPJ4y5KtopOscBVyZl5Sg7NV9LyiZJ9y2WviFqhZJqHkmSxaKWSi6uUxK1WUr5OydHtSp7YqWS76BIlu5Qc3K3kb+HmraRGvOyj5I7Y6KvkmHDxU7LbX8nkICUvhSvZHK/kpJiVoOS5RCW/ig8USsKUSq6LrzVK/qeTGVKVDM+Qc3lKYsqUnK1U4mFQUi8URiU51Ur8zEo+tCixr1cy5Ecle0TpKZnptJIVrUrqREKbkpkdSsZ0K1l9Rkn/n5XsuKqk7JrkuqHktZuST3zRIzl7lfj3KfnolpLQISquCa+hKlpEfzsVdg4qDohljiomOKmIFZ8NV3F+pIpRo1U0j1Gx/wUVwyaqyJiq4ulpKrzFKGcVV8WqGbJH9HNV8bWYP1PyzZJ8s1W8N1+FPSouitUfqzgsJn+iYuFSFcXinpuKz1eoOCGy3VX85qHiyCoVP+1U4bJLau2WHN4qqoSXr/QstH6yliBrYnSizCNaFCp0SsmrVjEoRYW/OFOlkvujiuEGFUHismg0qnjDpEIlHoqlVpnZpmJjjYpn61TcbFAx7pS8irWnpRcxtVXFjjbJJ4I6JI9o7JQ8XSq2dKsw/aZi81UVJ8WF6yo29Eg/g9UsGqbmXzs1yyareXmKmrviY2c1L8xQ84OLmoEz1ZwXa+ao2fe+mrgPZX2ZmnNuaqpWqBntriZMfOehZvtKNStXq/lgu5qjO9Wk7lKzc7ean8VkPzVv71FTKgL3qnlzvxq1OHhQTWaMGt9YNb8K50SpqVCzW5wXY1RqKnRqdClqDhSquV+sZkKFmllVagbp1ewRF8QtoxrXajW/mdXyuVTTa5U+bWrG1qu5fFyN9qQap1a1/M6qaWxTU9SpxqFLzT/i73Nqhv4ls12RvNfUZPWqea5PTfUtNT8+UDNugIYxQzXsstfwroOGKjHGUcMNMWCEhp/F6FEajozWsHOseFHDExM1MEnD4SkakqdqqJiukc+ihhCxeoaGKS4adrhqOCOYKeuzNCTNkbW5GqYukRhxdqnELNcQKta4afhOTF2hIUU86S51xM8izFPOr5T1VdKPl6yJI2s1TPtUjtdp5Ldew8CvNLy/RUP6Vg3G7RrG7dAQKXrF+p0antmt4XkfDVGiT/zoqyF6r4as/Ro2HtJQE6PhizgNBxI0/CValRrs1BpWaDQ81GrYotPQJlryZLYS6a9U+irX8J5eI89AGtYZNXwvnq6WGhYNLjYNrx3ToDmtYVGbhlIxvF2uU7f0fE7Dxxc1/HlJw+mrGuZe0+B2Q0OdeO2m1BNbejQs6NVQJA71afC4peHKPQ3mgVoSBms5PUTL38O0rLDT8rq9FkcnLZ7DtUwcoeWxkVoWj9Ly3vNaBr+mxfa6loKJsneyFtUULR1TtThN1xIoVjpraRa4ahk3T0ukULyrZf77Wi59ILk+1rJNfLdUS8oyLeeXazG4yb4VWnqFn6eW30XsKi2fe2nx36bl1E4tc3dJPW/pzUdqiq99tSzy0/LDt1r+CtHyapjUEQsitByN1+KTqJVnAy0m8YJSy3GVlllqLTlifrIc52upKdJSUaVltF4r/9W0rDVo+dWk5aNqLePNWpS1Mk+jlrs/aHnjhJbg01pWt2qZ2qblqXYtu8UHHVqiOrX0ieZftVy7ruXIDS0De7TE9GkJeEbHj0N1ZA3T8YedDqu9jpcddCSI+6LVUceh4TomjdQxYbysifDX5XWyDvtpOpqm69A5y5qrjh7hP1tH0Vs6HObrGLtYR8vHOrn36ji3RMe4ZTr6xE/LdfxvhQ6Fh44tnjqCVunw8tJxWLh9pqNgq45/tumYuEMnv4863tmlY5239CkyfXQs8dNhjpa6iTr0Sh2RKh3ZGsmp1fFqko4jaTp8MnTUlukIqdKxRi9rwteo42OTxIqXqnXEibZjOlJO6fjltA5Tq46YNh0HO3V4dOnYcUbHvl90VF/TMe+mDs9eHc/f0RElhg9NYvWwJI6Ip+2T8BGOI5K4MzaJcy8lMW5SEg3TkqiakUSESxK9Yr1rEj+Jtz9O4sYnSXSsSGKRexJlItQjibWesrYmCf+dSdh2yTmfJEJ8Zd0viQz/JBT7kujcn4QyKIms8CQeRSWxPDEJVEn0qJN4LCWJ4+lJeBuS+FV8ZEyitTqJ+eYkisU0m+Rplp5OJjG7NYmJHdJrZxLvd0nf3UnMPZvE4KtJnLmRxDs3ZZ+I7EmiTxzvTSKvL4lht5LYdTeJ8+Lu/SSKHiRhfSyZOUOTyRd2w5I5KDztkplsn8yHjsncc0qmeEQyq0cl88nUZLZMT6bMOZkdc5KZOz+Z55cmEy0uuyWT5p7M0x7JWD2TUaxMpnNVMm97JTNqdTLr1yTjvk5y70rmKe9kPvJJxizifZMp9U8mdE8yn+5NxmVfMvv2J/PGt8mkJCRjUSTzQJlMhyqZME0yN8U6bTI/ihxdMvuTkjlSlkw/fTJnxEZTMieFrSaZV2plribJczKZl1slj9jSJj21J1Muwjukr07p6YzMezYZ75/l/C9y7t9kjl2W9WsSez2Zir5kRt9KZsPtZAb+J7M9TCZgSAr+dinyvUvh8xEpOI1K4ejoFGaMSWHL5BR6pqbwr3MKK2ekMNA1hVdnpbBpXgr/W5SC99IUvnZLIcI9hYCVKbh/kULkthSm707hT+8UhkemkB2dwsuJKXQpUqhUpjBWlcJqXQqZSSn8lZzCiZwUeitTOF6VwndGiTVJP9VyfDyFjNMpvNmeQnWn7Ps5hb+vpuBxTXroSaFfbwpnRcytFBbcSSHtYQqNg1NJHpKKdVgq/exTaXVK5eaIVNaNTOXc9FQ2zkrlhPBZnsrvYolbKq+tSKW/e6r85qXyvkcq4z1TuS8WrUplyPpU5m1NJXhbKjk7UmWmVJ7wSyVxTyrf7E1l84FUTiakUpSYykxVKt+qUzmsSWWaNpV0sTwpFUtlKoqqVAyGVF4wpnJPfGlK5ZotFdfaVN47KrGnUskVw06nckk8157KX2JFh/TZlUpNdyqPnU0l4Vwqgf9L5cmrqbxyXfq+IT3fTMUkXuxJJV78Jzp7U1ncl0rUrVRO305l/p1U/nmUim1AGpsHp7FgSBobhqWx1iGNH8S/TmnsHZnGilFp+IxJY8nYNMwvpHHmxTSOTk7jf85pNMxII8kljQGuaZybncbDuWl8My+NioVpjFmUxpr305i0NA3fZWnULk/D6p6G0iONqtVpzNuQxq6dcrw7jRd903h+Txoxon2v7I2TcwmyPzGNfso0TCrZo5Y9ujTeTk7js4w0ruSmsTovjccNksOURoIljeKWNG4eTmPGsTSaT6eR2prGn21puLWnkdyRxoXONJZ2SX7xRrfM/XcaPVfSuH49jcAembs3Te4jaWTdSWPI3TQOiH/EM4/S2Do4ne5h6cTap9PpkM5ix3QWjUgnfEw6HtPTaRFTndN5dkY6k13TcZuVzqTZ6fyyOJ2vl0qMW7o8x6YT457O257pRK1Mp2xtOqfWpXN1RzpefumsPJCOe2g6TeJNRTpJYoAyHR+xVJVOndCp03lSI5LSeT0lnX7l6Zw1pvOeKR2TeKk6nYdiq1mOLek8sKZzxpaOsSadF2vTiRf3T0g/J9PhVDr3TstM7fIqOjtkrk7psSudcX+kc1d8+Wc6HSLmH1m7LGs3Za0nncpeWb8l7+/K+n15/0jyDM1gy7AM9HYZ/GefgWFEBmdfz2D79Az5rmXQ3yWDj1wz0C7O4M9lGfJbm8EK9wymeGSQJp7xzOAv4b4ygyEbMzj6RQZBuzIo9M5gvW8GYfsymH8gg/iYDLYmZKBQSG5lBh+oMuT/eQZKsUOTwXmh1mVwISOD+swM3HIySM3N4Om8DP4pySDAmMFVsdaUwaxqqWHOYJ0lgxBbBqfqM1jYnEG5GNOSwReHM2gX1tMZ7GrL4JP2DF7vyCCpOwPfMxksP5tBg0j5OYMDFzLIvZhB0ZUMRt3IIELc6c2g6pZclzsZvHM3g8f6Z/L7E5kE2mfyqUMmsx0zmTciU36HMpk6LZPDzpk4z8hkiEsm3wq7WZk89pHELMnEb3kmTW6ZXFqZSetnmTz4IpMJWzJ5YlsmSTsy+XNnJs96Sw6fTLJ8JYef5BDf+2eSuyeTiEOZ1ERl4pGQiZdS1lTSg0Z60GbyVnIml8sz+aEik7zKTHqNmZw2ZbKgOpNJLfJ6MpMvT2eib81kfFsm8WJreyZnhapTeuyS3N2ZzLqQSew/mTx5XXoW9TcySbmZydM9mbT0Sj+3pJ/bmWx6kMng57Los8vic/ssKhyyGOeYxWujs7j4fBbVk7L4dUqW/C5n4Tc9ixXOWTSJo64SMzeL7R5ZnBMfeWbhsyqL1NVZ/L0mi5Vrs5i8LYsjO7KY651FkRjhk8Um3yxaxX3/LCbsy+KX/VnyO5xFe4TUS8xiqCqLQ+Kq+EmdxdjkLEypWTyVlUVzdhbf5mbxZUkWtoos/qjKwk2fxXPGLFaZsrA3ZxFhyyL3SBb72rNw6ZTjs5L75ywens9i+YUs9v8pPV+VnsWg3ixW92WRfyuLsrtZKB5k4fFYNqvsslnvmM0J8ZZTNq5Ts+VZNpv5ztmMnpHNVy7ZKGZm8+usbN6ck83IRdm0Ls1m0bJs4pZn4+ORzXLPbNJXZnNpVTarvbIxb8jm2d2SyyebPBHsm82YPdlEi3vivX3ZVIv6b7Px1ki8NpuF6dnMLszmo/Js5pqyKRZYstlhy2bZ99lsPZ3Na23ZDGjPZlpnNlki4mw27TdlT182tbeyOXI3mxC7HLY65fDh8BwcnXN4fXYOOvHUnBy+/CiHy8tzmL0ih52rcvhVfL82B5ddOXzmncNCnxwe+Eq8Xw42/xz+O5RDbGQOMcocvlHlcFY8pc3BQ5eDc1IOOWJDSg7lqVInM4dTeTmcrsjh+SrJI94w5vC0KYcj1Tm4mnPIE7V1OTg155D4XQ4Np6WfthzmdOQQ2ZlD08852F3MYXxvDgliya0cUm/ncH5oLt875HLLKRdG5DJrai6d03N5xzmXCTNymTYzl0zh+HYuny/OZcfKXH4VS1blkuaVy6DVuXSvy8X3s1zMO3PJ8cnF3jeXm+K0Xy6L/HN5YU8u/fZKnDhwIJeSg7noI3IZk5DL68pc9qhy+VusVOdyVMzU5JIvwrS5bNbl0iGMSbl4p+SyISOXZ/NyebtKcohEfS79DbnsEr+Jg9W5vGXJpUzU1OQy5EQuH7XlMrsrl6/O5PLe2Vz8zuXy4c1cnu6V2ftyGX47l647ubxyLxdF/zz+G5LHR8PyqBFv2uXxjH0e+8S/4keHPIoc87jrlEf38DzeH5HHxVF5NEzN49D0PObPyGOcSx5xYptrHp/MzKNODJqdR+ncPMKW5/GFW578fubx7oo8nvTIw8MzD5eVeYSsyqNnfR6/7coj0zuPoT55XBcnffNY4JdHhXjeP4948euePJbuzePa/jyWhOdxJSGP44l5lCmkriqP86JOnUeaRs5p83hQkUd9VR7p+jyuGvJYZ8xjsC2Pz07l8XtbHtM68gjqzGNjVx6tQt+dh+JMHvbn83jptzyeupbHiJt5PH0rj3+E1+08Zt/J4+y9PGz387j0II81D/PYPjCfYXb5vOiYz2NO+TiMzIfR+aRPy2edcz4nxfMu+fRzzec3MW1WPpOW53NiRT7xHrLmmU/TynyyVuVz0yufxp35BO7O53hovtzn83FNzOe2Ip/X1fkkiR+1kjs1n1ElktOQz07xu1hulDzCvjofjTWfAbZ8/MTIuny+rs8n8qS8nsrnzdZ8nmuT2p0S2yWxYnm3xJ3Np1fc+z2fgdfz2Sum3JL+BhSwanABo4YWEC0+sStgiEMBLw4vQCmaJxTQNr0Ao3OBfH8KWOlaIPf4AoYvLqDigwK+WFpAnEcBj4S9VwEhole8uraAB98UMMC7gL9FsW8B5/0LWLKngAaxcX8BHCjAP7KAwAQ5TpRjhdQRLysL+EFdwGhtAdt0BfwiGpIK2FFeQFNFAZ36AsyGApKMBTxjKqDcXMA4SwH9rAU821jAAXH2+wI8TxWQ0VHA0E7JeaaAp87KTD0FPNFbgK/4S8y6VcDWOwXU35VXu0I+sS8k06GQQMdCNjkV0i7eGV7ImlGF/CTKRheya2whv4sz4wt5xrmQy+LTGYUscCnEe2Yhf4p7cwppXVLIy8sKeWp5IXvEj26FjHUvxHGVxHoVUrO6kLfXFeK/o5DlPoU4+xaSK874FzJ4XyGHRFtUIW/FF/JHYiHfKQqJVBVyTl1IvUb61BYSpCukR3QkFeJXUcjcqkJKxe+GQtyMheSZCnGqLiRcTLLKLLWFLD1ayLh2maOjkBWdhRR0Sb/dhcRdLGTK1UKe7SnkgLgi1vUWsqivEL146VYhKvHkbaklLgqvOzKXmHtXZrsnOcQjsfN+IYf/K8TlQSH5YvhDqSEGPFPE/WFFNNoXMc2hiGxh71hEiOgTXzoV0S0+GF6ETbw5oohUMXhkEYfEdfHZqCJaxeLRRZjEK2OKmP98ERUieUoR66cVsWh6EQNmFOEv/harXYr4SYybWUT/WUXsFn+ImXOKGDm3iKVvFeGwoAivj4soXC5rbkVEi//EthVFNLkXMd2jiBwR5lnER6uKqBVDVxcRKN5dK7U/LaJrt/TsI336Sp9+RTy9t4gtkUXy2S7ipLqIl7RFPKmTufOL2Gso4rixiAWmIp4wF7HKUsRcq/RoK2J/axEL24vQi5c6ZJZOmUUc6yrire4iykXimSIeP1uEj/joUhHv9BRRLV7rLeJKXxGG20Vo7hQx8K7UEmvvSe0Hcj1EzpBi6uyKmWJfjJ1DMR84FVMj0ocXM2REMZ+PLKZDvDG6mINjirku1o8v5u0Xi5k7uZhxU4oZ41zMhRnFuLsU852Y6VpMzMxinOdL7LJinltRTJu7xK0q5rR4ek0xJ9cWM/6LYvp5F7NLHPEpZpZvMSv2FOO6t5gd+4tpOVDM8KBiziiLCdYU0ye+1BbTlVJMYHoxyVXFXNMX85lB8otqYzGvmYp5trqYDeZiWsWr1mKesUnN5mI0p4u51FrMp21SXyxqL5brWszATjnuKmZhtzgnfhPXZe9Nee2VPWLvrWLW3pa5h5aw3r6Etx1KeMaphCti/fASTovFI2RtVAkpr5cQML2Ez51L6BTvzyjBKt50KSHQtYQe0TVT1meVYBMTZ5fwxdwSPphXwqS3SrB7uwTn5SVsXVHCL2KZewn5HiVEeZawbWWJPKeUUOBVQvTqEh4I9w0lrN5ZwgLfEl7yK0Et9vqXcHJPCYa9Jby8rwSteHq/9CuyFSU4KEu4I75WlXBOLFGX0CgitCU0J5UwI1lqipiMEh4rLKGyvIRLlSUs0ktO8bJBcoorRpm7uoRXzSUkiXdsJVjEGzUyf53M1lDC9uMluJ0oIfZUCX+cLmF2Wwlj20uIF/07SvifKO8q4YXuEp44U8LfYsOFErZcldl7pJdembVPZhW/3yphxe0SvhPFd0rod6+Euf+VUDe0lK/tSxnuVEriuFL5b1LKgVdLKXAtpWROqfyfL5XnkVKOijkr5bxXKfPXlLJjeyl/7S7Fy7uUt3xKqRCf+pdi3FNK0t5Svt1XyrqEUmzqUkK0pTillHI4rZRYYymPxC5TKZ7VpZSZS1FYStnYVsq77aVYRVBnKdPOSMzZUu6LVb+VEn2tlAdidV8p+lulTLhdila03ZX9/5Vy5oHkf6yMZfZljHIsY+XwMn4Q40eWcWp0GR+8UEbNtDK+nlHGrllleM4uQzm3DNP8MrLdy4jwKMNtZRkzV5XRf3UZPsJrTRlfbSojzLuMb3zKOC+W+ZYx2r+MWNFvTxmV+8r4RVHGcqXEaMr4S1yoLONfYxmfmiR/dRnJ5jK6rWVsaivj/fYyJneUsbVL4sTMMxL3cxnFPWX49pVx8G4ZN8S9B2UMti/nS4dy8pzKKR9Vjmp0OXvHlGMZV07Vq+UcnlLOzKnljJ1WzmPTyznhXM4rLuUkiedcy+meWY7TnHLc55VT9lY5P1PO1uXlJLiX4+dRzlrPck4K08pyArzKmb62nHkbyjmzs5zh3vLer1yeMcvZv0f2BZXzKLIcB0U5K1TlzFaX86S2nHW6cqIKyzliKOd5UzkK8WR1OafN5fKfqhyzuGUrZ1ltOa515axpLOfVZpmnTfJ2lHNVvNclOX+WuF/KuSRS/y2n//VyLoov+so5K/66W079o3Km2FWwf0QFV0XNqAocxlSwfWwFZa+JaRVcca6gbUYFk1wryBRz5sjavApeoAJ39wq+F3M9KlB7VrBxVQXve1WgWV/B/J0VdHtXMN23gnwR41fB2QMSn1RBuRifLHVTKqhNqyA7vYJjxRW4VFaw1lDB1+YKfhGzrBWUiBdbKqg7UsG0oxX4tlbIPbOC250VKM9WsPfnCtrPVZB4o4Inb1awvqcCa28Fv9+uYOQjqSu8+1Vyw66Sjx0q6Te8Eh9xUQSPruTrMZX8ItrHV+I/uZJ1Uyr5fkYlFS6V5M+pROFWyeUVlWxwlz2ixqMSx5WVRIr5qyvRi5fXVJIkxm6oZLtPJVV+lUzwr0QnevZU8sXeSs6KT/ZVEn+gkse/reRCkMQpK+lVVfKlupJmTSWJukr2JFWyPllqpEkNMTOvktuVlaiMlQw0VbKpWs4dq2RLayWz2ispFc93VKIUT3VWclV0dlWSd6aSEWdlzp8r+d/VStx6Kynrq0R9q5KIflWsdKxivlMVycOr6J5WxeMuVfiLS2K9axWt4t2ZVUyeVUXk7CpM86p4xaOK5auqmO1VxfU1EudTJf+VJG6PxIn1e6uIPlDF2PgqRqqqiBX91VX4CrRVWIRDUhUR4j+xMLWK7zOryK2U80Y5Lyaa5Hy1nBd/mmWPtYqqeqnbXMW6U1VEtVVxsb2KxZ1VmMX97ir+OFPF0PNV3BG5vVWM6KsiRvjcquL07SreuVNF1t0q3J7V87mDno8d9RQ56dk7Qi+fez3TR+vJF/Fj9Lw6Q0+Ii5474q1Zel6erSdJDJqj55b4eq4et3l6joq5b+kJWKBn/GI9Y9wk3wo9n7nr6RDxK/X4r9JzSWzw0pO3Rs8bPnru++rlnq7n9b160sSwfXrCxD2xfb+eC+KnA3oWfKvHIF47qCf0kJ5fVHoqNHp5XtOjE8/ppLY4kixrqXq04tk0Pd9l6JmTqefFLDnOlt5Mep6u1nNT/GzWs9Sil++VrNv0fNGkR31YzrfrOSi+6NBzuFNPzy96+m7KfH1S57a8F1/fkbnv6qm8p8djoIEFgw2kDjFgtDfwuoMBO0cDYWKHk4E/xLHhBtJHGggfZWDtKwZOCeurBv55w8B70wxMnW6QZ2EDG1wMTJ9poEDsnW2gc46Bjxca5L5i4C0PA1ViyEoDweKO2LbKwO/C00vqrzEQulZqfiq1NhiI+sLAiG8MdOw24Oxj4Ek/A93+km+PgSbhutdAsTiw3yD3IgNLvzXQIg4FGEiJlHiVgdMaA+9qDdjEFJ2BXBGbZOCxZAPrUyQuz8DWCqmtl3kNBu6JHUYD1dUG3jQbiLQYeCguWmVum9Q8YmDFSZnllIHtbQZWtsu1EaYOA290GnjQZWB3t4E1Z+QaCetZA8PPGeh/3oCvWNVjwNxrwPGWXLN70o8Yed/A4/8ZKHpkQNHPyIH+RqY6GBnpaOSyk5FnXIzyuTWSLELmGPnoPSPblhnJWGHkgbtRfqeMxHkZcfnUyMMtRkp2GznkY+S8r5Gjfkaq/I28fcBIW4CRx1USr5G9WiPFwi3FyPo8I2/ojUQajLSajNRWG5lmNpJgMfK5zYj2uJHXW43UdBrlOcrIXvHTdSMOPUb+6TUy5o6RRBFnb2KPg4krosvRRLOTiWdHmvhxtImk10xscTHxq3gw28TFOSY+nWvi7EITRjeTzGLiobsJHw8T/4j3V5qoFwovEwNXm/hWnFtjInWdiWHrTbyz0cS+zSYs20yUepsY7yO1fE3cEt/4mfhNePibMO0x8cZeE5ni0T4TpxUm8lUmRqtN8ttl4n+pJlanSb50E3/oTawymBhRbeJxs4lui4kWq4kymwldjYk7tbKnTmo2mJjUKLMeNzG508SmMyaWnDUx+2cT5eKlczKv4DcTS/9nIqzHxH2xs9fEX+LdWyam3TbJNTMx4K6JA+KG+PKeieX3TRwVrz4wEf7QRLRDNZ85VfPx8GpmjqimVLw4spoz46s59Wo1HzhXUy+ed6nmGddqPGZV4zdPYt6qxmtxNeOWV6MUT7tVc1C4u1ezwKMak3jDU3KuqeYxn2r2iBa/aibsqWbnvmoGRVWTrqomUl3NI/GvpppGXTV/pFbzYVE142tlT101hiPVTGut5sfOat7srsbpTDX9z1az5Fw1rr3Sa181NXel7sNqrjxmJtHOzHkHMz84mnljuJlM4TTCTP+RZq6Iw6PN/P28mbYXzHi7mumYaebDWWZcZ5spFdo5Zv6cZ6Z2vhnPxWZalppp8DCjWWlmu5eZP8Q7a8woPjUzcJ2ZnI1mGnebGeRr5q7Y4Sexe8wsPmjmWriZlETJrzbzotYs92Ezg3Vm1iSbOS3UaWauVppZpjfjYDLjV23msmixmJltNTOsxsw/tWZmNpgZ0mTmYJuZXuHZYebtTjO5XWb532dmxC+yv9dM+C0zPrfNTLhvJlmE/WfmtoOF6SMsqEZa5D+ehW2jLZwcY6FgnIUTL1rIn2Dhm1ct/C4OTreQ52rhqVkWPOdYmPy2hZ/cLIzysJAgBnhaOCA8VllY5GXBLHJXy/k1cl4cWGuhR2zZYmH0NgvWXRam7LaQ6C25fSz85mthpZ+F42Kxv5wXU/ZYGLPXgkIc3CfnDkhPBy30BVjYGmjhdoyF/yktvKe2UC9e0Fq4q7PQmmyhIcWCS6qFwekWQsSuDAsbSi10Ct8qC916C4cNFuYaLVSJfmYL/uKK2GSxcEYss1o4Il6vseBYa2FzvYXlDRZimy1MbbMQ0GHhj04Lp7osvNttwfmMBc1ZC2vPW9D9JnV/t2C4YSHjpgW3WxYm3rFw856Fr+5bCLez0uVg5bCjlfThVhxGWOVzaMVfXBWfj7Iyf4yVv6dbednVSqqInGnlkfCdZeWyWDrHyry5Vgzi9XlWHp9vpXqRlZy3rSQsttKywkqlu1WetazYe0q88Ftp5YrYtMrKWXHUy8pbq60YxRtrrAxfa2X/p1a+WmdlzEYrCnFrk5U/PrcSsUNq+FnZJ66LL/2tnBc/7bGyaK+Vyfus5InR+yVODDxg5ZBwDrByMVh6jrSSr5S8KisBaiu3xWqtlXqdlReTrQxJsRIq/km1MifDSrle5jVKj2Yr8TYrB2qsLK63Mq3BSuNhK0d+tBLYbpX/2nLcZWXCGSvJ4uFZK8vOW8n61cqWC5LnkpVve630iK/7rPwuam5bWfeflQ5x7jEbYYNs3HCw8aujDU8nG8fE4uE2bKJghI2msTaOTLVxc4YNZtqYPsvG87Nt8ixn47FFNnLdbGzzsPGnWO1po2GlDddVNl7ysnF2rY2+z2y8u8vGd/425u2xye+Cjbh9Nnl+sPHOQRvaABtdwTZORMk5pY0RKhs9aht1OhvOSTY+S7PxZqaNAdk2JpbZyBHv621MMNpIFo9MNrlH2LgiPjfb5PnMhpvFxg/CbJX+bDZu19rYXmej5ZiNonYbgztthArvLhv/is+6pe45G/Hi+g2Z7baNEDHvvo1vH8pM/Wu4aVfDFvsaVjrU8K5jDXWixKmGpOE1PBxRw6ZRNSwfXcOkaTU87VzD9hk1tLnU0Oxaw1dzazj7tuRYUsMj9xp+XFnDolU1WMSutTVs3VTDH+L9zTUE+tVwR+zwr6FqXw2Z+2u4FF3DOmUN3yTVsDq5BtfUGlLTaohKr2G2WY7ra7jeVENuWw2j2yW+Q+I7Jaarhrlnath2Xvb+U8Ovl2qY1ldDofC5Iz3dreGHezXk/1fD0f61jH6ilpHP1pI5rJbhdrVsdajlT9HqWIvTyFoujK4l7flaHh9fy4szakkSES61+LvWcn5mLcdm1WKbXcv0ObUUicGLa/nhk1oWLqnF262WS2K5ey35nrWoV9YyaFUt/3rVsnG1rK+pRbW1lupdtYz1lnXfWj7zq+WMWOZfy/fCvKeWvL1yfFDeH6rFoqqlQF2LRiO1tLU8EJuSavkxuZbC1FqeT6vlUV4t7oW1jC+phcpa+htr+dVUy4nqWlwstUyw1mJvq2VLbS0xTbV8eKyWxM5adnTXclE8+0st//2vliGXa3konG/Ucr23ltS7ch3u1+L1oJbTYqFDHUOG1+E+qo5jgtF1lIyp48WxdSSLvc/XsXJ8Ha9MqCN4Rh0bXesonF0nv611fPFWHcfn18m1kRyr6ngornrVMePTOuzX13F/ex3TvOuI8K2T+4/k2VPH1oN1GALr6FXWybNlHW/o6lAk1RGYXMc/KXXsrqrjB0Md46slzlzHwYY6LpysQ98qe9tkX4fs66zjs646zojl3XVYz9Qx9Wwdup/r+F9vHYdv1THvdp3cv+tQ3a1j/2P1/PF4PRfs6mm1r+dDh3qaxajh9eweWc+/wm10PcVj6/l6fD36CfXsm1JP27R6lC71POtaz6WZ9fw8qx7nufUMdq/Hz6Oeq+ILz3rKveo5tLaei5/Ws35dPdc/r+dx73rafev52K+ew2Kefz1GMXFPPbli7N561GLQvnpCxQPhu7+eK+L8gXo8v63n3YP11ItXAurpCpE+Euu5L9xV9czQ1FMmXtbWkyYcdfXEiieT6jkobontyfX8JZak1mNOq6cgvZ7TOfXMzpN5imRvpewV6/T1FJrq6WepZ6+4IbZY6/ldtNrketXINamt5826ekbX13O5UXpskr6+kxk65Fp01fNrt+T8tZ7aC/Us/FfmvVlPXo+c763ny9v1nLpTT++gBnT2DXzt1IBxZAN5oxoYO7oBv7ENvPFiA6NeamDzKw0MmNHADpcGul0b+GFmAylzGrCf28DRBQ1MXN7Abx4NfLCygRyvBl7d1cDT3g3s9mlgk28DP4tjfg2849+A654GXtnbwMD9Dew60MBT0Q04KRr4W9XA7ZQGfkxv4FCOHOfKOUMD/xgbKLM08LK1gXThZGsgoKaB1043cL6jAc9O6fFsA/PvNLDuYQMrhjRy36ERb8dGNjs18t6IRl4f1Ui2+G1cI80vNBI+oZHYGY18NrORFbMa+UnUzm5kxLxGLs9v5PMFjahoxPRhIy+6N3LQs5G/V8o+L9m3upHyNY1krG3k3z2NbNrbiMe+Rt7dL3W+lTpCebCRCXGNHFfKuqqRSrWsaxp5TtdIqPgquZHVKY20icOpjVSnNcrnoJEOY6P8b2ukWKRYGnGwSp/ikK2RjbWNbDjeiE97I6c7GzF2N/LYuUb2i17x1/lGSm/K3LdkBrH5tqwPaeKZ4U38Jz4a3cStF5pof7OJAdOa0Ls28ebMJsbOaqL/nCb2iR6xdW4T6+Y1kb28iQ7PJkq8mpiwuon4NU0MXNtEoJj3WRMmkf1NEze3N/Hlnia89jbx1v4mphxo4vahJnYGNLFF0cRCtcRrmwhKauK+8EmW+PQmBhma+MbUxJ9ihrWJV2xNZIg1DU1Mb5a6oqC9iejOJp7oauKgOHG2iYi/myi/3UTWnSaUd5sIvdfEnvtNONs1k+jQzAPHZtpHNLNwVDPpY5p5ZlwzR2c0Y3VpZsQs2SOuzWlmzTzZM78Zm3Be0MyyVc24rm7G7bNmfhIe3s1M8mvmBf9m7uxt5tK+ZuYdbOYbTTNd2mYWJzXzekozEWnNbMhs5nxRM0eMzbxsljqWZjprmylqbSa1rZmvupr5/kwzi842k3WuGeX5ZoZdbOZCj6z3NTP4XjPhovGR1OzfwhsOLeQKrWMLt4e3sHNEC/+K8yNbWDmqhQ9Ht9Ai0sa14PR8C2tfasH1lRY8JrUQ5NzCf+IrlxZqZ7WwY34LRYtbuPB+CweWtVDtIceeEreqBf/VLVwXf6xp4ea2Fux9W4gV9/xauOLfwuq9LYw+2MKs+Ba+ULfwm1itafl/xfUdV3X9PXBcTUsty8qBIOJsW2blQgT1pVl+y9KcKO7StplbxD3ShpWKCAqOHNl2oYAo97L3XXC5cC+Xu+Gyx70g+Du/P56Pz+e+xznn/bnwue83kyNT+PNkCsdOpVB0OYWut1MIFy0i/m4KbySn8Ny9FIZoUogSNUUprC1O4YOSFP4pTeFCWQpPNsp6WlLkHZTCgPYUHJ0U3OiqoOczCt7ur+CeCPRRsMlfwfS3FCSLU+MUtE9QUBsobe8oiJ6nYPNCBctCFeQuVhCzTMFz3yrw3aCgyyYFq7Yo+N82BWMOKPj0hIKwSIkbpeBytILff1Mw65aCqAQFu5MUfKNWYNIo0GilXadgbLGCHwwKik0KTtQq+LZBwZpGBdNaFAxtVRDXVUlJHyXv9FPK+U/JcwOUxAo/XyXf+CvRBMj9a0qGjlcSLX6aoGRfoJIVk5T8OUXJkneUqD5S0h6qpH6xkrGblGzeruSLcCV2MXOnktu7lHiOKkk+ruS1SCWXxbCTSnyilKyLUVIpTKeVqM8omRWrpN8FJVsvSrx/lcy7riTkppIX45WcF90TlHyWJDXfVZKXrOTde0r+yFUyQ6ckqEjJTeFXomStUUmYSclVi5L7biWv10hbk5I5LdLWKutsUxInWjuUfNoplbk+qfzll8pJ/1SeHZTKD2Lk6FQuiq/HpspvdCp3A1MZPikV89RUCkNT+X5zKiu2y5hdqcR9n8rMY6mEHE9l8MlU+kal8pPYcCmVrf+lsvp6KiYx7VYqyWJCfCqjbqfil5BK78RUuiWl8rcylSPqVEqLJH5xKu/pU0kXJ5pTebpF+sQmbypftKay4IH0t0u/uNwpja5d02QPkkZunzSiBqTRxzeNuFFpbHozTc4paawck8ZrgWmMmJjGsaA0Pp+cxvAZaSR+mMZ389LYsCAN28I0li9KY35oGmmLpW9JGsOWpXFto4zdnIbvljQe3ZZG3fY0VuxI4+n9aWw+mMaXh9L4MDKNc9Fp9DyTxunraQy4kcbGeBkr7LfTeD8xjQl30zhxP43uijTeyE4jTC3jStJ4yiD1GNPIMKfRvzGN2hapoTWNqQ/SeO5hGrMfS2f5M+lM6JfO8z7pnBX+A9J51jedH8S2gelU+adjHpRO3uB0PG+lUzMmHevYdNlXpTNvfDoFIn1COkmB6VybmE7cpHS0s9MZsiCdaBERmk7d4nTC16SzdpOM35LO1G3pjN8u48Wo8HSunJB5kenMjJOYt9Nl/5LO3QSpKzGd0VnpHM1NJ16XzptF6aw2pTPSJnPrpdamdPo0p7O/JZ1PW9O515HO4C4ZPOiWgbtPBuk+GdwdkMHrfhm8MFDaXsvg/NgMAsZl0HNGBlULMghblMHc0Aw0GzMYszVDzkEZXNqWwQ87MugRkcE+cetYhuzdMugdlcFjpyROjIjPoOROBvMTMjh9PwPfFJmbm8EKXQYLiySe+LA4gxn6DBTiTkkGkcYMdLYMzlVl8L/mDF5qzWBIWwZH2jP4eUAmT/pm8qhfJo0DM/naP1Oefaac5zJRBWXyz+RMvv8ok71zM7EvyGTlwkyuLs1k8PJMTon+KzL5RTSvlvnfyryNmVSIkeGZPLFL7vdlYv41k3uRmQSdzGR4dCaxYmBMJj/9kUnW9UzevpHJmFuZ/Ctejc+U39xMzopeiZkcEt2SMmkXuapMUtWZ3NBm8lJRJkOKMzmmz2SfIROnMZNpFonpkryVmYQ0ZnK4Vep9mElopyx0Iq9zFj4+WRwZkEXtwCw+989i1aAszozJ4sdxWTwyIYs1QVl8EJJFyJQs9r+TRdj7WbwwN4vB87LkvS7z52cRviiLzGVZBK/IYuz6LMzhMm5HFqqILGbtzCJlVxa+J7J4NjKLx09mcUB0jcri6+gspp7NYtJ/WfSOz8KVmIXyfhZB6ixui3M6yVEkOYqz2FeSxVdlWeSYs0iyZPGbJwu/VonTnsVrA7KJ9stmzohs0p/L5t7z2Uwan835idmsnJZNx+xsVs/LRrUgm1kLs1EuyuaNJdlcCssmbmk21ZuysW/OZu62bLK2Z6MIz+blXdnE7pa5kdmsj8om4Lds2etlE5GQzebEbCbrsjlbks0gg7QLZ1M2S1uyebc1m6lt2SSL+AfZ/NueTa9HcvB2y6HysRym98qhR78c9ouI/jmy58uhySeHz3xz+GBQDm8NzUExOofnxuZwbHwOBwNzaAnK4eOQHGbPy2HaghyuLcrh+/U5tG/IoXRrDv8Lz+FEZA5PRuWw91QOnaNzaBObYnJ4/M8cyq7lkHUzB+WtHKbE5/DvnRx+T8jB724OfZNzcKbmsK44h9UlOZhFiSGHBaU55JXl8JND2mpyGN+cw98tOQxuzSFG+Lbl0OdBDkOfzOXkU7l82S+XNf1zMfrkEjogl7m+uRSKWX65ZItk/1wGDctl6NhcBo7LZVtQLh5RGZxL2rRcaufk8sHCXHLE6LBcTqzI5fK3ucRszCVyUy4/b86lfVsuW7fn0iJsEbmod+fiPZpLfmQuM6Jy+S8ml1Gnc3n5TC7Hz+by4LdcmhJz+fyu1HQ/V/YOuWDI5XdTLgNaZYx48kEu+9oldkcuqx7J49E+eWzul0eTKPbLY/7APKYH5DFmaB6JY/O4NS6Pt8bn8a+4FJhHQFAeMcJ3Uh4HJudxeXYev8zL44f5eexZmMecFXk8si6Pzzbk8eHWPP6LkFgn8hgYnccHV/L46UYevW7msf9WHt7beeiT87iaIXML8vhUK3NKJH9zHn+35jGyLY/fxQsP8hjWnsegjjwGPMxjRL98zomTPvn0G5DPr6KXXz6P+OezU0S/nk/fN/LZOyafbePy2Tg+nwZRPSEf68R8TEH5aIPzmTU5nxzx7pR8XHPz0S3MZ+6ifN5eks+UsHze35gv50Pp35RPyJZ8kkT81nxeDc8nZmc+z+zJ5+H+fMIP5DPxWD5XI/N58WQ+F8WIqHz8oqW2mHx6xObTNS6fLefyqT+fz5//5XPiVj4/x+dTdS+fU6p89hXl06U4nw6xXZ9PnUH6SvNZbcxnSbnUasnncEM+Gzz5rPNKva352NrymfcwH7XI6lzAtEcKqO5XgNWngJUDClAPLCDfv4C0gAImDykgaGiBnC0LMIoF4wvQitzAAoKDC4gPKWD0lAIGzCig10zpm18g+4UCAsMKeG15AUNXFRC9WuKuLyB0QwFFYt7GAt7dUkC6mLS9gAQxIbyAMTskVkQBr+4s4Kq4tKuAc7sLyIgsIOBcAX7nZc6tAqbHF6AQk+7ImGSJn1LA0dQC3i4u4J6+gFHGAl4xFXBFDKmQ2qwFcj4pwFJfwOyWAgrELE8BM70F8g6SOaLfY4Xo+xWysH8h7/kWypmkkCn+hQQPKiRRfP5mIYvGFzInsJAZkwp5eXohO2YX4p1TyKaPClm9sJCw0ELOf1ZIlw2FhG8sZOPmQtZvkfkHC4mIKmT7qUJaRdGFQkb/U8iZG4WcvFXIsfhC+twu5Mc7hfRKKOTRpEI6JUt8sel+Ic3i25RC1ikK+UJZyLzsQqYWFnJNW8gfRYX4GAs5IfqaCvlFPFMu+e2FbHUUUu8qpKBR1tNSiNJTyJ22QiY8KOSWeKmziuhuKnb3UrH9KRV1z6j4vI+Kj/upsIplPipKBqhY5KuicKCKD/1VvDdIRepgFSlDVNwYoWLfWyq6jpEYovNYFRGiQ2wfp6JNbBmvwiM2TlDRJNYHqqgXX09U8ekkFZ8ESy5hDlGxfLIKo1BNUzF7uooRc1UMnaciTgTMV3FaDFyg4pSIXKii3yIVx8SzoSp+Fr0Xq/hR9Fqi4vEwFYdE96Uqui1TsXO5ipxvVLzzrYr7G1WEbFJxVwRtVpEgJmxRMXarrEm8tU3Ff2L0dhV/i9fCVfwhXtmh4ndxdpc8tz2S55CKb35WsfaY1B2pIuykCn2UCt0pFbmnVSSfUzHxgorrF1Wc+UvqvCb1XZd5N6SmeBV7RZfbKnaJ9jvyzBLkGSWpWJcsz0Qh8dJUvKFT8a/4q0jF1WIVV/QqzhtU+JSr+NWswtAiOT0qFnglr5jXqkIt5rTJdyY+fKAiT7zfrmJmh4pMcb+zmhPPqHmiv5oePmoOiscGqNnjq+ahn5odA9Vs91ezZZCa6qFqVj6vRvGGmsCxat6coGZ0oJo/J6p5fKaaTXPUrApVs2ipWt7hav74Rs2ZzWpObVVzfLuapyPU/Ci+36mm21418yPVzD2pJidazf9i1Lx7Ws30WDXEqbl9QU3Av2qO3VDT56aa7+5IbQlqOier8aSoma1Vk6tTM7NYzdRSNfdFsFHNG1bJ06zmiEfW06pm7wM1OzvUtD9U4+2sYdmTGub01fCej4Z3fDWkC/w1hARo8H1Dw5EJGg4Eaeg0WcPqDzQsn61h3gKZs0hDofgwVCPncQ05SzRkLNXw9nKNnMs1nNugIXaThoDNGk4L/y0aYsTArRpZv8TepuGk8Nmu4dcdGn6O0HB0p4bv9mpoPKqh6riGz05ocERqWHNSg118HKXBKlad0mCO1mCK0VB6RsPiWA1FZ6Wu87KGqxom3NBw45aGa/Ea3rytYfQdDa8lavhT/JGk4aVkDc/f13BeoeGsUsMveRoe12jYX6ShW7GGvWJXiYbOBg0PyjRsNUmOJg2hzRr0YoFHw3yvBq2Y26rhozYNsx9o+KBDw/sP5XmI9Ee0vDxAy0u+Wi6LF/20XBIXB2p5zl/LBXF+kJahg7X0fUlL13FauozX0nmClohALTsmamkXX83QUjZPy8JQLbrFWuYt0TI3TEv+Ci0frNSS/bGWxPVaEr7VMm6zVv4/tfwbruWP3VpeOCC5Dmk5e0TLsZNafo3S8uwpLb+IZ6K1HBU/xWjpfVrLD2e0PBmr5UiclsNntXx3TsuBi1o23dSyIV7Lt7e1NIpvErTUi6+TtNSKr+5qqRFfJWv5PEWLXqulqFjLfL0WbYkWjUGLulTLR2VSs1krv7la7jZrCfJq5X0rHkidfXVc8NExYoBcxbCBOmIH63jmLR1H/98YHb3HinE6OVOI8TqenCACdXwvek3UcSRIxxOTdHRHx/7pOtrn6tg+XyzQ0Sa2LZSr2LZIR6vYGipX4V0slujYHKZj0zKxXMfGFWKljqZVOio36vhsk1zFp5t1uLboWLtVh3ObjjXbdTjCdXy8W8fqPTqWH9ax5FcdoVE69KdEtI6FMTqKRVGsjlk3dbyfoOO9uzqyxTuZOqbpdHKmFAYdiV4dE9tEu47AzkUEPlLELZ8ibg4oYuxAuQYUcWNIkewjxfAirr9VxFtjiuS9U8S1QLlOFEFy//+miulitrTNlet8uS4WS+Q+TK4rxVqJsUFibJJ4WyX2NrmGi52S75DkE7cji5gQJVcx4ZRc/190EXdOFzHxfBFBV4oIvlFEyM0iksW9hCKm3Ctiem4RM3RFvFMk9EVkGoqYaRSmIv5XUYS6pQhNaxHaB6K9iHkdRegeFlH6ZDHL+hZj9i3G4l+M66VivnqzmNoxxez6qJg9C4rZu7CYbqHFPBZWzAHx2NJiDi4r5vFVxRwWJzYVc3KL2FqM7/ZiBu4QEcUE7C7mjBiyv5i/IosZFVXMm2eKuRFXzIxbxaiUxazWF2MTDkMxzrJiOrVITm8x+9ok5wPJ1VFM94fFnPfVc9Ffz+UAPfEj9Uwdq2faeD0zAvWki4yJet6frMc5X0/VIj1fhOpxi6blelpX6+nxjZ6+2/WcCNcTuUPPgAg95/brSYzSExytZ3KMnpTTehRn9ChjJdZFPbOv6Fl2TY8jXk/lHYmbIHET9dQn6zmULzEL9Dyt1dNfr+dkiZ7zZqnJoyf7gZ732vXkdehRdy7B3LME6xMlrO9bwsb+JTzwLZHftRIeCShhjzgwpITxwSXcFtYFJVQvKaHTmhIuhZdwZUcJkw6VkPljCSWRJZSeLMEYVcKK6BIqY0to+a2EI/+UEHmzBL/4EmLvyJzkEt5KlfFFJayrKMGnuQTfFunzljCktYQRD0p45WEJf4j/uhjIf8rA6gEG1voZqBtk4KVxBl6dYODaRANjJxmIFxnTDDQvMLBpoUH+nw20hxroHGYgZLOBqVsMpG418O52g5zFDeSGS8wdBlQRBpbtMxAVbcD/tIG4MxL7nIEF1w2E3jBgvGlgZbzkvm3ALpx3DPJ8DVSLuiQDjXcN9M4yEFgiOcoMTDcaOOSRtjYDPh0G/uhWyuuPlTK3TynLfUoxi1r/UhoGleIdXMrWIaXMCi6leEop7ndKOfJRKecXl3JxSSl/LC3l72Wl3FlVyhcbSukaXkrvXaUsO1XKz7+XMuZmKSG3S7kv0hNKyUosZU5yKXvySvHRlvJPqYwxljLPWcq+llIOekrp1Sox2krljF1KdEcpZx5KPf3LaPApY4tvGZ39y+geUMZLL5aheauM4jFlmMaV0RZSRpepZRykjD4zyli/sozdn5RxZ1MZM7aVod5RRtiuMip2l7FmbxmBp8rIPlNGXmwZL8aXMfJ2GaPulJGUJPHSyhigK+NccRlXSsr401DGm2Vl3BDB5WVMNZehFOfbypjUxciHjxk51NdIgJ9RfgeMXBCX/Y28MdjIddE0ysiJ8UZemmTk1WAjf4vRIUaSpxqJXiRjlxj5I0zGLjMydrmReHFis5HYrTInXD7vNBK4y0iiKDlo5M9oI//GGHnztJEb4vYZI0GxRu6K2ReMqIXripGnrxl5Lt7Iy7eNvHbHyMQkI9OSjaSJeQoj6zKNtGRJvVojN/VG7pQYmWQwYqwwcr5Bamoy8k+zxPdIbK+RlFYjs9qNLHhoxN7FxNDeJpL7mVD0N5HhY+IjPxMLB5ow+ZtYMciEM8DEt0NNfBVkYv8UEzFvm3DMl88LTdSLLaEmwheb6LREYnxmwrXeRJctJp7YZuKX7SYiw00ERJj4fZeJnIMmNh418cNxEy9GS5sYGWPibzH2jImkWBOT40zMPGfCesnEpqsm9v1lYmqCiRmJJjLF7Lsm5idLDSkmdqTLPLXM0UrtOhNmg4nN5SZO2E2MdptY1ix1ek3UiR0PTHRuN3GxazmvPlqOpXc5Pn7lnPcvp8uocm5NKCcxsJzC4HLmhpRz6N1yZs4vJ3RROR8vLqdjWTkX1pRz5/NyNm8u5/U95YzZW07K/nICIssZdaqc4rPlbLpUTsbNcubfLuebu+VoC8rpXlLOk4ZyjpeWE11Wzkvl5SS0lRP8oJzlXcz8+riZ358yk9PXzCe+Zpzicz8zTQPN7Bhk5okhZvoPM+M/3Mzi18wcHmvm+HgzAyaYiRYBgWZGTDTzcpCZP8WoSWbig83cDTGjnGxmxhQzS6ebmbnQzIeLzOhDzZgWm1m5xExlmJm6pWa+XWamRTy12szPwu8TM322m3kuwswrO82M222mcL+ZSSfNfBBtRiXmxZhZE2vGc9ZMxzkzC/4zEx5v5tAdqTnBzLFEM4PumrmYLHPTzFzQmNGWmllYZmawy8xjbWZ6PTDzk/DtMBMjBj80c04kPFJByoAKKgZVyN9gBTWDK9gytIKnnqtg17gKng6soP/ECgYFVRAnhk+q4M/gCl4PqeCaUE+r4LN3Kjg/u4K5iyooEqGhFZSJNUsq+DKsgm3LKngodi+voNuKCg6KJ1ZW8KOo/aaCnpsqiNoiObZKDjF8WwUzd1XweZTUI9afkpqiK2gX1y9U8HZCBe8nSp67FbyWXUG5SuaWVhBsriCjooLtlRWcqKnA3CprapN5HRU83tlCQFcL3/S2oBho4W1/C1ni/UEWCoVtiIV1wyz0fsHCK69I2+sWjG/I50CLrN/CKTEoyMKISRYmTLZQPM3Clnct1IZa2BVmodtSCy+ssjB+i4VEMTfcgj3Cwmc7LVSLH/ZZOLbfwr/fWdh73EL3ExYOi58jLUSdtPBXtIWk0xayYy3MirOgP2th20ULhy5b+PSmxBA/Jlh4JtGCb5KFGKFLtXC+wMKiYgubSy3sN1roabLwdLmFdIf0uyw8Xm9hequFDFHQZmFlh8R6aOF6DytvP2Glb38rwwdY+cvXyht+ViYMtJIkpvhbSRU5g6x8GGBFIwyDrSwbYqVCfDXMysbhVnaMsPL981a6jbNyUDwx3spPos8EK5HCL9DKGTFsopWL4qUgq/zvWBk9ycoNMT7YSqKYHGJFKWZMtpItPphiZSmSS7imWflyupV6se8dK2M+sPLRR1ZMc620LLCye5GVR0OtfCd6LbZyVPRdYuWk8A+zEiuGL7VySbyyTNa53Mq7q6ws/8TK2jVWNn9q5ZMtVirFV1utNIiN26y0ih3brXQJt7Jf9NwhaxVPR1gZsNNKjDi/y8rV3VZG7bFyTSTstRK8z0qKmHdQ6j5sJfx7K+VRVlafsvJFtJW9Z6z8GmfF56yVzEvS9oeMv2Vl/h0rehGWYOXjRFm3+DJJarkrNdyz0uO+5BcDFJJbTCiW70gvaymxUlZqZUWZFZuoNlppL7eyyyzPwyLPwSrPwWYlToywW4l3WrnnspJfJXV7rYS0WVEIdbt8xx3yHT+U59DZxqYuNh7pauPZR22cEMO623i5h43zPjZCBtqY4W/jg0E2FgTYMIhlg22MDrQxYaKN1CAbuZNs2CbbeIiNPdNsPP+ujez3bVxZZOP2Yhtvh9koWWajYrmNtz638ck3NoLCxfc2uh63cTLSxshTNv4R92NsTD9tY81ZG1Wi9G8b7n9tHL5h45ebNsYn2EgUykTJm2TDmGzDfs+GJ8XG96k2ArNtPK6VeHobY0okv5hVZkMlDEaJW25jS4WN76w2ZlfbuNdmY36HjaUPbbR3sdP/UTuOp+xc7m/HOsjO2gA7brF1iJ1Do+2MG2dn8ng7swPt6IRpoowPsrMjxE6XyXYOiMen2Imcaid4hp0Z79j57D07PT60889cO4ZFdpaH2qlebKd5iZ2nl9u5uNLO+2vszF9rZ+kWOxbh3mpnT7idx3bYOSx6R9gZssvOb+KNPXaS99qZts/Ouu+ktsMy54TMibSzLcpO92g7R8TTMRL7jJ034+xMP2dHfd7Oggt2zvxhxz/BzpVEO68l2Um4K2tKtpN7z86c+3ZWKew4RUSanX6Zdv6Xb2dugZ2v1XaG6qUG8abBzr1SiVtmJ1PMMkpskzyzcjueCjudrXZ62uycb7Fzw2snsNXOew/sFIqSdllnh501D6VmMfxRByMfc5DT04HxCQdfPOkAHwfpwj3QwTf+DnoMdvDMEAexQx3MfsFB6IsOZo1xoBLLxzmoGe/AM8FBeKCDzhMd7Bc/BjnoM8mBf7CDs2LUZAfXxPgpDuZOc8i73UH3mQ4uve/A9JGDXQscPLXIQUyog6xlDiI+lvhfOTB87eCnjQ6ubnGwLMJB3H4HFd87uHJM4h13oI9yEHZK2kRVtINtpx08FHvPSN2xDn4QV845GHfBwbrfZT3xDjrdcbBP9EyQ+pIcPHfXwe9iVLKDqfcdFKRI3kIHXXQOzusdjDY4mFYmazY6WGhycLrJQYjXgVLktTqY0+agSCx54MAs1nVI/k5O3uvuJKq3k/oBTp7yd/LuMCfmEU5q33QSMcbJWxOd3BaKICc5k5yUhzhJn+nk4Gyn/MY7Za/mpFI8v9KJ6hMnYRuduDc55cwrcUVAuJPz4sUdTt6IcHJLBO10cl9k73Ly4W4nWhG6x0njPifPHHIS952TkSedrD3jZH2sk/A4J13OOjkgnjjn5KjIvexkzhUnS36X+TedbLnjpEPsSXDSPdHJ9+KZJCdn7zq5muzkxj0nyfedzFI4Wah0sjndSbvYneHEL9vJA40T32In841ObCYnn5fL1S2fvU6Wtzr5rM3JhgdOdrY7+a5DntVDJ692cdHWw8XwJ12M6+3C3sfFzv4uDvu4GOHn4oq4NtDFeH8XGYNcvB/gYuUQF18MdVEvjoxw8fRzLowjXWwZ5eLmGBfa8S4qA100TXSxNcjFvkkuega7CJjs4s2pLvq956J1novTi1wMC3VxWby6WHIvl7grJOZqFyc+dnF1jYu/NrgI2+rCu93FjnAXj+xwcVA8GeHiFzFlr4vsoy72n3AxOMrF36dcjIl2kRrjYu4ZFxvOyvrEqEsurPEuam67iEhw0S3RxXfiWJKsM1nWKUbdc/F1mouQPJmjlmegddFb52JxmYsqo4ujFS5esbkobnbxrVfmt7m4/tDFhE6VJAvTI5U0d6vkfL9KORNVYh1YyYZBlbSJnQGVPDq4kt5DKjn9aiUjJ1byrxgbVEmieC+4EpVYEFKJc3IljVMqeTi1kr7TK4kStoWV7FpcyYmwSvSrKnn+80q6bagkLLySbyMqaRURO6VtVyU391WSc6CSikPSdqQSv1OVjI6pJPdMJcWxlVjipJYLlfI3VsmzSZVEikF3K/kruZKQ+5VyRqzk5exKpuplPWWVdDZJzeZKhlVU8qG9kk+clXhclXzaVMkRTyV/tlUS3F7JF52r6OhSxZQeVRx4qorjA6uI86/ijYAqJg2u4vPhVawNrOLbiVX4h1Tx5+QqgqdWYZhWJXuhKhSLqsgLraJksYwNq6LH8iqGrKzilVVVbN5Yxaktcr+tiqTtVYRGVFEuPtlZxVN7q7AfruJwVBXnoiVuTBWpZ6oojK1i5dkqnvitilGXq4j6t4pvblfhEccTq3j+ruS/JzG1VWiKJVZJFV5DFRGlVXQrkxpNEsNSxXZHFe/UVHG5pYrs1irCHlRR217FD53cjOvqZvFjbo487uaFAW5u+7p5cqibhrfcPD7OzeUJbpYFu/k8xM3myW56TpW2aW6KPnJzapGbCUvcZIfJ56VuNq5w0y76rnYz8hPpWy9jtrkZst3NtXA30yPc9D/q5uFJN0dPuTkd7WZ4jJuUM27eiXUzN87N8rNuvjznplFsPe9mwEU3LfFuut5x82KSm79EerIb9T03i+67+STFzXqFm2fS3PyT4WZspptEcdTgJqZUai1zc8PoZqJJcpS7yRNzzW5KxIoKyWVxE+tw85zTzVXxV6PEb3azxuumtdXNs+1uosTgDlnTQzefda1meI9qmp6q5uMB1bjFet9qIvyq+XBoNTEvSN9r1bzwZjWTx1STJp4NqmZkcDXjQ6opnlLNvunVPPF2NaPfraZ2ocxZUk3QsmpSxMqV1TSvqmbtl9Uc217NXzuqeSuimgSxZk81rx2qRnu8msUnZPyZavJjqymNq+a7C9X8c6marCvVhF2tZsS/1Ry5Xc3JO9UMTqhGn1wte7BqvrhfzQFFNTXZ1bi01VwoqeZuaTXZZVKbsZqlpmo6VVSzX/SyVPOmvZofq6v5r62a5AfV+HWtIeHRGjIeq+H0kzX80L+GSwNqWBdQwyvDawidWINZrAmqYU9wDa9PrWH9jBpOzazh3oIa2VvV4Ayt4emlNQxaVsMFMX5FDXdFzsoaeTfUMPDTGsZsrGHJnhr27a/hiQM17P2pRv5manjjdA0hZ2p4L7YGtTDH1VBzVmr5Tdov11B+XfqSpE+E3pW+5Bra79Xgo6hhlkHimSReeQ2/iKnWGj6w1dDJVUNRreRurWF5Ww1fPqihSVzoVMu/nWv5+tFavn+mlqB+tQwfVIt6SC1rhtXyxwu19BpVS+8JtRiCa+k2tZYjYuLbtRTMqCV0Ti2/zK/Fd0EtCYtqsS2ReCtrWflJLS1rarn0eS2frKvl9IZarm6s5Y1NtXy2rVbON7X4RdRyVizfW0v4/louHqrl+ne1ZJ+pxRFXS/NZaT9Xy/Fbtbx8u5bxd2o5db+WoSmSL7uWw+paCotreWCo5WhZLT7GWrbZaol01HLNVYu1Zx2HetXxpm8duoF1xE2qo8/bdbw/s46MJXXUrK3jxS/reHVXHb6H6hh7uA7biToUp+swx9axNq6OcxfqGH+xjtLLdfj8Wcdzf9WxNamOznfrCLhXx770Or4uriPaUEd8WR2TjZLLVEdYeR3bKup4xlrHuNY6qtrrWN9RR5vo0ame7K71rHi0nnWP1ZPer57B/vWkBtSzdVg9E1+o5+zkeqqm19P2toxZUY9XnF5dT8In9fT7sp4RX9Xz5pZ6MrfWs3x7PRE7pH2ntO2W+wP1xBySviNy/1M9U4+J0/U4Y+vJuljPnEv1TPu7np+u1zP3dj3rEySP6JlUzwvJ9Yy9V8+3SqkhvZ7kzHrWaOvx19eTYqhnrbGeOnGwvJ4T5npuWOpRWut5z1ZPg0Pqd0ru9nqudkjdjzTwU7cGSns2cMGnAZVfA+8Pb+DZFxuoHNvA+nEN9JzQQFxgA+ODGqgJaeDY1AYU0xvIWiBjFjVgXNFAx6oGxmxtYNo2ibW9gX93NzBhTwP3xbt7G/A91cA7pxtYeKaB3ucaeO1CA2m/NdB8WWL808ChhAaeTmzgUlKDvFcb0N1r4Lk0yW1s4KC9gW+7N7K3RyMDH2/kvJjTvxHz4EbeHdXIp1Mb2Uojd2Y0smpxI4oVjSxe1Ui3Txpxf9HIwZ2NDN7dKOfxRor3NfLR8UauRzcSFNOIUjTHNpJ7t5Gae40cSGnkhKIRX1sjr3saGdmpieviXo8mtvZqYvnAJlr9m/Ab3MQ5oRjaxP+GNaERGYFN2Kc18eK7TXy0pIlSEbCiiS82NfH3tibMO5r4NKKJPrubiBYj9jQxf38TQw83cTO6ieCYJtLF8jNNrIttYnec5DknMS82cfpOE+MSm3gnSeLcbaLr/SaOiJgUiaNo4k/Ru6SJK4YmRpc2cUdkl0kdxiZWm5rYWN7EQ3HA3MRlSxOvW5vIsjUxx97EflcT++qbmN3SxPG2Ji4+aOK19iZCOmRN4kHnZvZ2aabXI80M6trMiu7NuHya8R/YzDdDmmkTe4Y2c2F4M6+OaObmSBk3UcaFyJypck8zF8Wtac08ObOZjQubiQxtZvSSZh4ub6b3ymb4uJnNa5uZ9mUz333TTJ9tzczY0czze5uZFNNMmph1upnypGbeVTazI72ZV1TNXBclpc0cMDVzp6KZHEszZneznGmaaRUZj7TwbO8Wzg9uYeSQFoqHtbBieAtfTWyh5yRpD5bPU1v4lhZGz2jh1yUtzFnewtOrW0j5qoWZX7fQvrWFK+EtzN/ZwpE9LYzf30JdZAs9zrbI99NC1UXp+7OFbX+34H+7hckJLWy628Kpey3kK1qIy2hhV1kLr5a34La0yP6nhTseidHWQtf2Ftn3evhfZw+/dvPg/6iHKd09fNzTg19fDw99Pdwd5OHzIR6axI6hHs4N95D2nIffX/HQEOzhx8ke4qZ4mIgHpXjwtod9MzwMWejhh6UeXlru4T8xa6WHyE88pK7zcHKjxNvm4adwD69EeNDv8lC120PHHg9X93s4/72H12I8bInz0Pech+fPe+APD2v/8rAo0YPvPQ/BKR4yRInCgzrLw1NlHoYaPeSXy3pqPayr93C8UWr0ehjwwMOkDg8fPvTg7uTl3Ue9DHrcS/9nvFT187Khvxerv5fsYXI/0kvOeC/dgrxyLvfiM8nLy8FerolJIV4+mOxFL/6c7mXPTC+j3/cybZaXvxd7eS/My7KlXpzim2Ve9i338tQKL0NXevldvLXKS5J4e7WXHmu9vPSN5N/g5ZnNXu5t9dIa7mXvDi+Dd3p5Y5eXBDF9t5eFe7yYxed7vXTf7+Vn4XfAywXx6kEvH33n5US0zIuReae95J/xUhHrpTlOxpz3yvvOy1//SS3xXgoSvIQmenk82cuv4vZ9L58qvTxZKrUZvdx0e3F1ePk/UoWKjA==</binary>
            </binaryDataArray>
            <binaryDataArray encodedLength="9980">
              <cvParam cvRef="MS" accession="MS:1000521" name="32-bit float" value=""/>
              <cvParam cvRef="MS" accession="MS:1000574" name="zlib compression" value=""/>
              <cvParam cvRef="MS" accession="MS:1000515" name="intensity array" value="" unitCvRef="MS" unitAccession="MS:1000131" unitName="number of counts"/>
              <binary>eJy1Xb2ZIzuSpHAGjHjimDAmJM+CNWFNWBNSXHHFFSGeGTDhTCgzTrzHeYxmVDAygWK/E/BVFZCIjJ9q/jWn53a7xe1thLkOs65HV4uRclwNxez2oeex4PldjePJA0fM6R7wcJxTajvNwAiZe4wpenPjnPs7jtrHzYXgcI8r2nbmlL/2GAWGau56otbV8xwyV10u35DxmJ/xuncwHnO3+5nHaHyrPHV5MR/45HxhTaPBWfVnPyeduxydvxWnFReHW+11+UWzNhf9M+rcdrLi+UEYjovzbVBtxjv2Tevu5+sZnsskrB/P+3PG+T4CDvMNOVa8tV6vR7y8x7Xudz5G1PdDyr40e7vcVF/ld4dV4XXZOQ9YY8T551b1d/1Xg31y2Wr+3UiDteq1659iHHG+fzqP0XPQEXNHvH5ueD/rVf8r7cCedD1pH+eq+LtZMhZzSjmGWevwldNNcH7dX1hdbaenynLGGZOxO+48BtVHvDIAf16fskd5ZTHv9GScn3/ZM/VppUXxmMeP+7lu0nmEz935jeOQ2vmcO6R/mvqI/vWv0zXoWM05H3a9U43QxOeqlfmP8I+/6mGaOXilmDzH2bhcVHMQtl6zbw5Pe1XeaY/HOOL9Xhrs391nCe6OC/dSb3nfoT7cz48NyisE+0Z1mmsS/kFzM86vhSLeXzN1WtATR3gEf+DRiLPuGeefrSkaqlzVYz3XXLAGLo+5H09f/3H/8/y//xj/+mP87cH7/udj/eP485n1r/v5HodnGf5nt/NuVcv8oXcSf2R3u794PdZ/3s/8cAQe3xOaYeWn+o51Ph+0jjX016w4izTzymtnvesBbaq9wp+0x9VWnFVXEh77NOgc9ejpeFVcKn7uOuk44/yz9TjHe58j6N6Kc8bOq5SaKie3x2Xo9EW831cu06PpOQTb5aYacT0EAz5lnB+zlH+X1YoL8Fg7j4xXVvDkoIGMGaPrz9idF8yLubA3I97vH9fXrslnRNyLc1c+lYfOT9U94v0eHnL96WCP1Gc31/VTnbgepGPG+8/3yhPFzjg/fk/RMwyO+sp+89wR5/sF127vzeyvzqucf9L72Sm40OX0VDnOoOyez72353jgPB5HD8Eccb6fnTbNdtBa5XPKfMT5MZAH94X/vH9KzaeDdSo3xWafkuo6/zV36GCsIXU7mriWuXAvnh9BGd37exHeguOXz/fzc0dSPbLU3CpP1BdcgyMyd1qPQu+N9nbZgNeM99yhmXFWWQBL82D+Sefu2OWeUs+4Dsdp5VyctorP8TwfUgPv8DqMMVPOK8+ghTkeZo9yctkPWv/5fE/06/ke6dfzejx5Bz3mQceM83ujMEN5I/dB+9BfM2OeK1+4P/xgHkP0qi/MUTm4I+fHmKvhfAFnXLOfyrHDZTxkw37z/YDBevWe4KP2dzlzjWYJPr/n7v69UKXTrWlWzF25ZVGDuRk+PzfnfNA69gzeD9LveHbZVgMZMtaI8/MA6majweFCl2phbF7jc/ZZMTUXvp6EEbTviheaB3Am1fE881UdWus8d1o1V/V7SC1wwWEU+1x+I96z7fpVvlU9ks7VK+djNzhzd2RfO7yQc+YAPGg+aF59d1lCH48bYQEfQ71gLzsNjFNlMQoM1e/qgX3EuY/L2vE6zZvPptmDCsd58Lie8X5fTcFULyp8jFn0YE0HzR0NdpfjENyVjyP895oizve+wxjCYYT/vQvnHbJH+SuPjHOm7CdzdFiVdyHn8PrY2O/wWP+XL/fz/c7nlZ8Ze345Dhnnx+VD9gN7XsB13E4apZfzeJWD5jukRv1y3lV6gM84YWp29HMNshzkCWtRnrs9XBaa64z+52zH8xmveyEJh/3XefXT6eHaYfDVu6CRgr3yy+UNDvCIc3feVv7wNfvKXldYqr/zqNLCnvA8dKlPWeB2Xj2OB2EcwpF7KA8ch+wZtMZ72RPu6/hVOXGGmie4ZJx7Vrm7nCvfVAdr4c/O2Efnm9P3hVd8dhdynHLNvmBdeyqG9kFuGLpXdVdDs2b8jPdMMLTnKpMMnytnNeN1T1SZVjoee/7x/H07/IRHk47AZzxkX+WOz+W5TrWgZ8cRvYfU8lHn2f9HD3w3Ff2G1PN1l0vKUbWxH5oH9xh0ZE4Jrnf/msZx5D4z6LHtmSly+OfzuxWPvMdz7tfz+ON5DxyCx75X+bBXp/vhfn5tCE03+rz1iPNnT+jttGb09/ikc1zDW+7BNZUO6P6ap+82D9qf4d+7JGGxrkl+8v3Cw3pZaNZap63SyTy5lj8PD8FgfkfBUfshh4oD17O3X/3uPRf28SZ1ykV9wZhmfUgt8kHtSjdzmkXvNDg72E5LVQt/pvgJjYP2scaOA/YBO+R8xFk7eLh+3HcI3qC90BAymCv2HwX3oPPHY18+HpP+GP/5X388/v0xbn+M/73/eXyM+cf5f/zXn3X/fP4O5l/Px7G/0++hf9zf+TM/cDqExw/5fhvnklIbcc4kn/vj/nr8/vvzyNdHvL7DG3LOPQYdk3ockhPqJ3Hhe4Pn+J6Y5EXGuQcfHV7I8eveuL9n7/gpvhtOA+8Zcg0tg/bz6LRUvdgb9s95EAu8yjv2UHVqvl/Y4jNqXWb4LicwjujfHyon1YJc0W/EuXflk/I6DL7bA96cK2evmld4ep00ptQMU++wwPHvz5/xf9//fKwaz8e0/3k+TuVzDo8FyOMx8Jr/dq991bxO98bzse+nHDNejzkH9tHrb/as0olzPK7itaz6xpniPsDczRx3Bh6T+b7i3s6X1X3F91AS9pD9M87PkdhT3QtuVFo5e+SOnH5RhqgB1gj//dSqF2vGQG9co0fGK+OkGtwvlVdOM74v8c/nz8M/nt+dCHoexHMjekAXMsc1enyd389c8BrqB92XfN8gQ70PbtT3kH3OQ+cn8mNvwZXrU3CqeyipNmT/TebcgG8heMiT8Z22lGvWwjmAB3t8C/+acKXZ6f+NJ6+NZpw/X+V7QP3lc+YbtIc1fQ16r/9Tvouk3lQesjeYO2RNNTMWfu7BfaovognXQ3B3/GYs5YTH+UP6vXlmtKdcqy/I1+Gy1xHv79e4n94LN7lOwft6vCl4o/8ULK5jb26CW43KsyonzrPSMuP13IH6NFh6rf6wb8xXOQ+5vsneKhtoOAQ345238sP+EWeubijGl3f3179lwnvEX/Rcwc8nO7pwjv1fOimHx/VPet7E3mk87Xo4PklY8HOSX6ip/Kl8rLydtJ5yjiN8OPkhGMpr0F6HyxkeVIfH5SF1h9GjPow4c2beR7zzj3g9/uHoPFKd7JvLAticV0ptlYd6xHVHvN4P4PXVJP6cPXuuvbTGcQAenjP5e6qH4Lg+Q47gz95zxrv+uL6sBf1mvN97zHMKZpUdMMGR9TB/eJJ0nHTeec1H5MmPNw9sfu3Or6edby4H59dXHb0WQ1/GTalnfDc/6HpQHXoNwT7inFN3X2j/Sjdfp1nDHHKb0lP336Se9f+4v78GrDJx3J2uEa/XZ1N4cya8T7HZR8cB63zEXu6reBV/9oQ18DmyZ25HvHPrvGEPgJNyZF27/ms/eDxl/yAdzB313G+FD0/UZ+Bzz5U/WJvEY9A1MtX3wdq/wg6qB+8hGM7nEBydh2+cL2cIn444Z69YjKH8K+8Yj383z3hhPKt6KTZwUD9F2xB/Vzm7vHF9EIbiq1/qmdOjvoWcA/OI8/3G35sNWRux99yrvtwEY8jaKhP1nPdgQMuUGu1TjUn1eg/oOTCnrN/kfcXNYGkug86RxRHnxyjVXOlx+fI5/h7D1+8pzHvjpD5OQ+Uf1sCb+7NPnH8KptOlfrlc4RH6fOHe372oeqk2rZ2ij3UNmmcsxnDeYa/qYb58L2S8399T8FQX+8L3Z8b7+6kZ7zycHyPO32s4jGb24jDalS978eCB9+ju82LVzxgdfggO9sIP8B1Um3Ku2CF9wGkSVtL1T7on+ffhk3q5nJ0+nXd5IRvwYD2Dan/IZy2rXtxvxvv3sIDP3Ea8/94kBdP15zyAm4Kdcs5+VlpuZv+Icx7KcdJR9Va+AYP95npkfVB/zKs/zic9d/587X1+zoY+3K/KN+OcAfPuMnRDc1GfseZ0d7iqAdg3M8eah+BUmeIc3h7i747+DP97GOh1HrtM4Bn4jAKH84vw/+ZadTvumstvjPvrcY4zhb+azU6OwOa/d8rcDrpmzxV/pWvE+88x+jue7CXXsi/KIw1ex9Hp0qwxDlpnX1hDl6ebdx4xxuMan5XMeP97KTPO9x7jgBPXo+dB+7F3Us0tvIZqMIbmMqSW65KOrrbKbFAte3/InObsjhX+7zn5bsigOuZ/NLgh58gjn/iMA2/S9MTIOPNMqkOGR7x+FnCOn2/WoHjsG2ervn3h3F91M86ZOH8rP4CnPeAF41e4bsCDQUf4yn2BW2Wo/Hnv4/zX/fzanP0EPus6FvjQi9yAg33KFzorrnzN+0a8vnMJTM6w2qcZJ63DY/5e+k0+C3J4eg7uQ7Az3t9/qO+6xnoU+yBc/H6If3ejWOpBxrl/xjkPtw/Z8mcB0/igfXgvfFbP8V2jvz1/34Xv1uH3vQftcffDMP01I86AvRxx/s4WfL3JPvUH6zu9mYP2noSDwf4cG9ghe4AP7yftczl3/IE5aD/2wM+kWsbOBpvxmdsR769ncFQvnPeHeKK+a37A4Tndy9iT1mZ4L1W3+sXXX/X0u78HH/5brV1G7DXXqmZgTd4rj6PqjZ5z3YjXe/Qh9ajTfN1IquU9OrfyQLNTPfBC11LqXK2uuR6DsE4emz0p65ob7gH1rvPAcXE4qDuodsb7+4edXtxnxuvnA3qS6tgH1g0u4MG4IXW6j72DFubEnoCPenqY9SG9R9xsbp1P2HNQ3SCPftfd/eM7c8denYPGfH4v99/P58+8v/5dzY/nc9o/5Xc1rI+1Ox3IE8+Rv/CdX3zeSs+bk/BvcX6sVP7qodPL/uL4i74Tj6zYb9XB3sGzIfNh1h0Oe+80DDpXnzPOmtiPyhfFHfHOmZ83nO7Oa+b5uObPdjm7W/jHkAqPtbss+ZxxK/1a+7g+hJv2XGEj50n8knAcD3edcfaMMwuzr+OimWn2HQ+3hrkp+9PUKUYUgzE0X81rNX7XyXfEKx1VnvAoqSYLjFHMO3+17oHJv5OpcNQb9ZL/7VdSvbsPNFvmz3p3vF5ljX5D1plPt199Ux04z/DaKs/5vPJcOaH3pL5Dejs9nUe6t+NSrYGT01b1dDWsSden8Mu4pnXEey/2i4+zwTrErwq38q46Dtmr2jq9vAc4SWvgOwtuXc6Kres60GPIfMb5XnM4IWshc+qb9tjRo70UQ2uH1D/OjwW25scYVYbV/qB97N0uDvNEhknX6rd67LCG1LtsKryI9+erqk+F7fRXPVE7zL5Kv3rtfNQ9Tovi5WKP7p3P84PWpuHmtOJ79j/v9Jn4/V2/alrxUu907as/jaRjmmv1yXnnMlbOuJ6iKc1e1cnzg3A4i0HXilH1r7ir/xVWV+OyWuWm+XH+YdbUo9/z93fvXc+QvaptpcXl7HhVGEfs+8jrLreK6xC+6t0Oju4fxXrlA/ZUvu74rYP3ZVPjcK7o5Tn0mXH+uyR5f/831Ppv2B76D8O761/5g/yRA/5OxZBRaVQ852m1rhz4vPNTPf29937WgfPOF+6hPb/O7/W9WM1VXo3FPuVyxUdcZ3GtPnN/ztjx4XrHhbPrclvp1Dw6vMc4Co2u96N2xvt7yBnvvwPa4a7eM9eI/mdG5xxnzaeqrfJWPatsFaPKuhqjqIcX7IfzhnkiF3x/8d/Pz8T/hx4b+TESvR1eFv1W+X7N0+/wjievX+Y7a8wdfbFfvd3xdeWPux94fjTYSTiMx9lXHnF+k/bs3CO7dTzU484bd73TM2lfGIwul4rPaDA6rErHTj1n6/Q7bZWXSWvqoXJ4rB/x+r0S/v5bxPn9HPNRXiFrmonTjbpB5+DS5a+9Tt9Blb/jwLWoGYQ15MjzR9DvRAWXNbLXLvOVD+qj+rna5/B1D2NVezUbV+9yn+KD7qsy1DnGyTjnV+nHHv5O5I5Pit/tqXQ4rbjW2kG9V/wqf1Yj5Fyvv4PXeTGKvSG1K5/dusNm/Pmh1h2fkWPEuQfn67LvtKWpddxVE8a8qNH1+yTvHa8eY8j1FRzV3tWpZ0nHrr/mOGju2OCYZq7Lkfll1LhXMn2MKXxWe+diXffv4qJ2p+7TUeGz765Gc6k4Bo2qxwP/iNc947xa+RZmrPLoapQHc9X5Setjo7/j4/rB+539VZ364Y5VxqueO3PcQzNUDs7rh7cH+ZNS4/Z1w/m0i3G1165HHa67HrK22uM072ro6lLOgwbvrfrvaOe9w9RW2IdZY986X9Ps3c3Sre9kuvLFZTqKfSnHyk/1sMvZaeFzx0X3XvGu82LlWZXvTi/o0PzVpwpPPd3hkPHu8Q7fQXs1w5XnVzPhNe45nmvqTYT/LMDx6zjz/GhquDalNot9lR/s52p/pUP1at473q/4V3wqTorRYSrHK/7t9uh0ON1OH+o6v1d+XeW30q+eRzOPuRHr9zGayVWOnX7H8wqHB//53DueR61lbRnvP2edpx0XzZE5dHjTzLm6lPmdPeqNO+967XofzXrFiefZpwq/8zCbdXe+w0nPlVfG+d4BhxEefxAW69Ej91HdO9mudFXZMo/O62pP18thqA8dTueH7unW06x3nlSadzJBr6TrzqNBa2HqVx4zxqC5lY5B/R7nR7z/TZMqjyor5zlr2PGvqlNfV/l3/dzear/j7zJxOLt6q6FaO79XXji+V/J0uBnr54WV97s8XZ/VWPlf8Xf9NOeux/iAa6d/GD+u+Njluqrf7VP5pnPA+Cs8qkaF7XjwmvM2TY3zNM281jpvHD+H3+W1k9VujhH18+XuXKfDeaw146IXWeCseHZ1mtWKR7XutK1qKpyVht2MR4FX+djh7uTZcb2S2V+R73f37ejEvPNTde/4V+WlPXfXXe47Xu/OcT8eSet6zjhHg/lJxpXPWdSBT5XJKPBUz07uK10dxk59LrCu+LyjdYUbsm83qwrb1YyidsVpVZOLuqR6PV7NWLEqPhUnh6N9dKw4Vxo6X3ayVG9zoxfWR5y/E8i8O5yOm9PD+Cs/uj2V5i5r54vbr2Ms1q+MLq8u312/nJaVvx0+zh3PHdyUPTucHPZOL7d3d5/yZZyKy7iI7XiufN/1E2vVPu7HGgftVd2D5jpeXc9VRpN4uNw7/W7s4nC2mjPPJR217ir+7h43P/+iXk5DxLWf7109Vb32Rm6rbHXfoLmgscNpbNTreqdjJ5PVscLc6fPpmvN8xUfHldwqbyvMjqdipdQO07/C2dEJzIz3x2HFDRo7uJ+MKI5X9MwGq8qtm/tU75Brl9OOn6v1KqereMp3Z7/DGk3tKHxwtSnXn/hU7ak4VLjKZSeXioPr7fRVdTv6VtirDCudqxywNhoeXBNm7Ho8N7Srn51W57fTvPKrw1QOVU/1IOL82sBpUc+Srivt6vtqKKfOp6vZrPx0vbrMVhl33js/qxxX6xWnSl/Keucr5kdTc3X8f+J8gs36XWZXMNVbhxGm/oreTneE/2yuyrjLvtK2w6fTzHNzQ5OOccGfLgdXe8WPVYYOp6qt5jvOfOw0p2jr9EX4e3iYuYpTxPkzki5bl9mO3xFnXY77jlbNvvN8h+PYqHPrzqeVN7ucgF9lmqbu6lhx5Gwqje6803KF79is+86oNO74hLVBGDj/vef+/u/BGCsFh71kbjjibzIccf5bBxnnv9cOTswro36flbSHe02pi+L8bdD/M7by052v1tW7K9hai8H+VXXsZYdV+mLqVxp0OH5Xx26Oaeqy2Jc0p/gZ9d8fUxxeZ61V3m7fKgPOk3U5Lh3Pztuq3vXptLj5Fa+VV7pe5VZl/BguG+29yqPTwfPo5XTtYHwynNc79R3HkNpd3BXe0dRnvJ4fkuaueIHcOXNcd1o0m5XmT/NjbMWoMvluv10+K0+qTDs9FWbSdcfxU915AcNl33lS6dUxLvSssNPUXPFqVa/41f4Ou+uRZs+g+bnJNwqsFMykea13vEKwkJvLZ8dzztDxDbPH+YmRcX6t2/EZ4e+5jNtbVisumhfw2d+dPZpv5b1b43w7DOdzhbsaLvcozrvhcuiy2+Wjmip/Ks90Hlk91lxWK24pOKq/0lv5rHOVvh2/Ot0rLup3FjU7c/DJea+ZOqwdfh2PjteVfL47ul6xqFHen/T5rr7K+xk+412eg+aSjrnYzxja+4oe3Rcyp9c8zxwrvtmsA3sWe4fhknJd+dHxgl8jXp//BI3OsyGYuncUvCvMpL3KtcvBeeH6ZOHBSmc0dVXWbk+HU/XtsgipdXqG8NS1NHuHXGtvd73KdRR7OfeVJ6vMVhgrjrscOHPnPY+UvZ2XVX/FdPPKaRfTcdH9WejosCu/drNZXa80fNePzhu35vZWvbI4X+1HFpz7pLkf9P+IPuaO5765wVn5uV652Oc0jWLPaDzq/Kv6u3yqDKvh6kdR03Fw592+746dTHY1r2rzggd/BYdq7RM/P+EGvVlg8FqXvc6t+IwFl6C5TqPj13H4NFPW6I5Xvf8kV6dzB2/Vq/Oa19z5p/2v+oWRGxgdtzQ6VzxT1ne5O64dtzDXFV7FPQRnh3OHu+vTX7UPNauMkMtVLp/UOy6a1ZVeO/OfYIcM59knee9wcHxcn097q4a/cignvdaelc9Xsrqac8pclf8V7KvZXMVTj3b3r+qBmQVnNzc28D/N0uF8irXrwY7fn3Cv5jP6585u3yccVlqu8nej0lL1DbN+xdNPfeN+Y6MH6odc73i1k5d64ea592j2d7nv5N9l1/WYDZdo1tQfN5zeT/ivuFR7dnLq8Lq6bk/G59/n+e6Ym3Xgn89zxxNzD0z+TuvxvD7i5fmM9++Vqufa81E7uD/9/6IHrQ3Zq1g3wsg4/35qSj3WdjIHxk49a+TaKn/1RNcUD0P1d1jqUVfDubh7oNOivFd1U+o7XpX3rsdOb/WCh/YdxhM9r7IGl5Trymc3Rvi8O9279bt+rbKu9GiPKkfNRnNgL7rsK80uV5ddNe/2dn35/MFzxvvn8zyXcf69mfrh+qqfXY6omc+j67OrZ+XnTh67nl4dXW5X9e7sW/lyxdtqT5fDJ97sck45rzxx+69k8InPupYbOJ9699197Hvn49V+K4wq1y5DHfmhdsclZO47eJz7d3JUTiteTguPYeaS9joNuxlV686DCrfT9Ek2K087jjtrVzK+6uEneld7duY5G5dTxwdrxwWe8G/lM4/H3FzswRib/MPUrfxaebHjVTecvp3eK88/4bLD7ZPeiqk1O9zcnk5nSN3K011/YsOXFdaM9+8qpuzP8L1GoTMJFz0e44jXzxF6Zrz/TEa8/xxp3yCcpD3zeX4QVufzl66718O6R4PZXVcZqW+ojeJceWsOq3vA9WNs9HN+BQ2nx/FUTVUOTpfj2vGqPF75XXniNOzwqTKvap1mxkiZT9m7qxPXqiPNvPbcHSs+s/Epmv1J61d4qX9X91/JdyefaPY6z6seLl89Py5yZ28qHq4f5zIaTqucFOtKRtp3pWfXw10OyK7yZ1fHbtZVdjv8Vzh6nlIzPtCy44HLPWQ4Ht/x182lHFe6V/2rvjt8Ku1R1FdYyv2qZ65fpUG96zx2OHzNx4z6eanyg6+TcMKMHQ0pNcr7k3yc/t1cvjM6vp3HK+8rP6uMO993xvyAs9ZUe/MCBnOPqHF3uHVruahzGWodtA1T9ymv7wzuu9LnfKh0X+Fd4e1ifLJe7VlxWdWv/PhEQzbrq15/FZdqTvV3XHc9/W7mYc4r/jzcvMsXOp3Wq7w+1V/xuppx1afTXnmp/u1wGBtYn3pU5V3N7fR1Oh1m58NVfblRu5N1dT3Dv/bmuqS1Gef7g/l1vmVTMzY90qyq/Cq/Iv4PezTCvA==</binary>
            </binaryDataArray>
          </binaryDataArrayList>
        </spectrum>
        <spectrum index="1" id="sample=23 period=1 cycle=1 experiment=2" defaultArrayLength="2773">
          <cvParam cvRef="MS" accession="MS:1000511" name="ms level" value="2"/>
          <cvParam cvRef="MS" accession="MS:1000580" name="MSn spectrum" value=""/>
          <cvParam cvRef="MS" accession="MS:1000130" name="positive scan" value=""/>
          <cvParam cvRef="MS" accession="MS:1000128" name="profile spectrum" value=""/>
          <cvParam cvRef="MS" accession="MS:1000505" name="base peak intensity" value="59.0" unitCvRef="MS" unitAccession="MS:1000131" unitName="number of counts"/>
          <cvParam cvRef="MS" accession="MS:1000504" name="base peak m/z" value="391.006777496324" unitCvRef="MS" unitAccession="MS:1000040" unitName="m/z"/>
          <cvParam cvRef="MS" accession="MS:1000285" name="total ion current" value="71.0" unitCvRef="MS" unitAccession="MS:1000131" unitName="number of counts"/>
          <scanList count="1">
            <cvParam cvRef="MS" accession="MS:1000795" name="no combination" value=""/>
            <scan>
              <cvParam cvRef="MS" accession="MS:1000016" name="scan start time" value="1.16995" unitCvRef="UO" unitAccession="UO:0000031" unitName="minute"/>
              <scanWindowList count="1">
                <scanWindow>
                  <cvParam cvRef="MS" accession="MS:1000501" name="scan window lower limit" value="100" unitCvRef="MS" unitAccession="MS:1000040" unitName="m/z"/>
                  <cvParam cvRef="MS" accession="MS:1000500" name="scan window upper limit" value="2000" unitCvRef="MS" unitAccession="MS:1000040" unitName="m/z"/>
                </scanWindow>
              </scanWindowList>
            </scan>
          </scanList>
          <precursorList count="1">
            <precursor>
              <selectedIonList count="1">
                <selectedIon>
                  <cvParam cvRef="MS" accession="MS:1000744" name="selected ion m/z" value="861.05314280229" unitCvRef="MS" unitAccession="MS:1000040" unitName="m/z"/>
                </selectedIon>
              </selectedIonList>
              <activation>
                <cvParam cvRef="MS" accession="MS:1000133" name="collision-induced dissociation" value=""/>
              </activation>
            </precursor>
          </precursorList>
          <binaryDataArrayList count="2">
            <binaryDataArray encodedLength="12740">
              <cvParam cvRef="MS" accession="MS:1000521" name="32-bit float" value=""/>
              <cvParam cvRef="MS" accession="MS:1000574" name="zlib compression" value=""/>
              <cvParam cvRef="MS" accession="MS:1000514" name="m/z array" value="" unitCvRef="MS" unitAccession="MS:1000040" unitName="m/z"/>
              <binary>eJwVl3dcVNfTh+ltl+2FpRcBiV1jj22fgxUbqMTEbuyaaNRYIipdegfBjr0bC1FskcWOBLFgixpF4i/2Fivw3veP5zN3zs7eu3vPnJnv5PpcMF+UVZjXqSvMoVsvmxd5VZun+1WbFzhfN8+XXTfPUl83T9FfN4/2um5+7nXDfEVzy1xjuGXOCr9t/u2H22ZZ3m3zK/s7Zpnmjlmlu2PWGe6YTW53zF7ud8z+nnfMQd53zM1875hb+d8xf93kjrlT0B1zt6Z3zD91v2MuHnbHvMV417zbdNdc6nXXfMrnrnldi3vm4rp75rHq++Y8r/vmdT73zb8F3DeXBt43W4Lvm683u2/e7PHAfNTngbk64IE5oO0Ds9q31ty3aa35g6zOvMK7zrzSt8683b/OfKRJnflm0zrz/76qM/+le2x+YXhstjY9Nus8HpuDvB6bRwc8NlvZ/2suNf5r7h/0r9lN/tQ8T/fU7Oz63OyvfG4epn1uPuLx3PzE57n5ivNL83PZS/MCw0tztttL8x73l+bzni/Nj7xfmj0CXpp/DHlpnqF/bS73eG1+4PXabOX72uzl/9o8Mui1+Zemr80Nrm/Nf3m+Ndd7vzVHBb812yj/M0/T/2cuuPPefED2wezt98GcEvzB7NX6gznK9Ml8weuTOaXpJ/Mt7Rfz4S5fzPdlDWaZosE8XtNg/tutwSz3aDBP8GkwHw5oMD8MbDB3/qrB/M7DiqMu1lyRWTNeY02mzpptemv+MFjzws0aR3drOnhac8TZhmoXG/6V2dBeacNAlQ0rtTbs09lwXm/DJb0ts53sUCvt6Olsz0KZPbg6EKV0oOofB+a4OOKkcuSW0ZEnMidcXJ0IUTjRV+nEFJUTCWonNmucOK11wtbgxEIHZ244O/PBxZnOrs4cUTuz38kFvdyFbxUu/KVxoUHrAg0uLHCSSfeQ0d4o44SHjPueMqrHyghzkfOTTE6OXM5NhZxknZyu7nKiPeUUO7ty1sWVb5WuLFG58j+tK20Nrkz+zxUHmQKZVsESg4JZDkrJV/JMrUSrVdLHU8lgR5X0TBVnXFSkqFRY61Ss91DzykuN6ys1a1w02LtqaaXXMtKg5aZJi62HloUuOj676ghX6biq1THTQY/WR09vFwNfFAZ+kRlpozJyTGvkeYaR/Qo3HijdmK11o4+zSfq+iZtyE84KE6MNJk64mYj2MjFV6U6hyp2WOnfeurmz2d6DGgcPHBQedFZ6sFbtQZXGA1udBx30HqwyenDJzYO2Hh5M8vRggr8HW208WeDqyQ6FJ2q1J6EaT3a7e+Lh4kWc3IsRai/e6rw4Y/JiopcX1n5eXAn04omtN++dvWku82aC3BsblTezNN4Ua72Z4eyD0tWHx2ofhut8SNX7UGbwwUvuyzBXX9QaP0r1frx08idG7U94oz/7HAI4rg6grS6Aa65NSFQ3Ici9Cab6JtxRBWLSBOJiDKS3WyAxpkBs5UH0dA1iqSKID6ogKR+D2GwKYqZ9MH/LgxmtDCZXH0y1IRi1WzBp7sEkOTelt2tTypVNOaVryl77EFq5hvCTQrKaEPbqJGsMYZ8phJfuIcz2CqFQ/hUeyq84aNOMcnkzklXNiDQ1o9C9GTPlzanXNifW0Jy//JrjG9CcK/IWGBQtmK5rwStDCxaZWhDq1YJq25Z879CSR04t+VHWkm+ULRmia8mwVy3JV7RiiqYVu7SteK1rRSdDK5YaW2Fxa4WzeysGe7TillcrOvZshchtxUtla5ZqWlOubY1M35qhhtbM9GjNAc/WdK9szf/kbXDStGGwtg0FujbMcmuD8GxDdJC05twWG3VbcrRtmWlsS72pLemebanxastU37Zct23HAVU7/I3t6OvZjia+7fgruB3bXL4mUfE1mcavealqzzea9lTr2jPN2J5GU3tMjh14oOjAYnUHOsk7ckTTEQddR9YbOvLM2JEupo44+3WksrEjGxw7SfncifnKTozVdmK3rhOf9Z0ocOvEDN9OFHXoxMXGTrxx6ozZpTOZss5M13bG0dCZZb6dKQ3szD+KLpw2dMHeswtvfbow96suDFV1pVjdFXRdpb3vSq2hKwmmrkz360pb52+k/PyGA8Zv+CjrJr3DbnTRd+OesRttTd2Ic+9GiFc3/Py6cSagG543u/HNp248/NKNDg3dSG7sxl9W3Wlt05042+7U2HXnK4fuRDl257JTd5q4dGeBrDsX5d3xVnRnz5bu1Nv1oFjWgzeqHqzW9uClrgeV6p5sU/WiQd2LnbpeWBt6MdKjF7FqM7c0Zu4azOT7mXnlAFZK+FYF+9Twux4MHrDpBkxxEFyQCX5VCO5qBZkuoVJ9DpXqbihD1KHs0IRKZz6U0fpQSgyhqNxCmWYKxeIeipdnKLF+UkyLUO52CyWkMZTJyt7EGXuT69FbyvE+DHfvQ0pQHz4068Peln1o1akPTzV9eeDXl4jgvgy078cOh344OvWjvaofYTrJ10u+sR+nTP3w9pDWffqxvYnkN+1Hp7B+PLHvTz/H/nTS9GefsT8XPPrTENCfScoBlKsGcF83gB6GAaw1DqDebQDfuw+gxmcAHfwGkOs/gDcBAwgPHCD1kzAuy8LIVIRJexjGXk0YaaYw5D5hiL5h6D6H8Uk+kKPKgaw1DORv74EMfj+QuZ8HSvs4kA9WgxhpM4ijtoPwtB9EsGqQVA8HsThgEGuDB9GhcRBy18FUKQfTVj2YXM1gRuoH4+U2WMrNwbwNHMyI4MEcVAzhrmYIvXRDaO0xhC1OQ5klG0p7xVDqVUOlnjqUI+5DqfUeyi6/oUy0Cud7x3AiFOF4qsPprw9nryEcnVs4d93DMXuGS/8hnHUXwjF9CqeXPIKtrhE4GyLo4h7BDO8I6V1EYN0kgimBEUx0Hka+6zAmqobRWitZ4zAuuA2jwEOyPsM4vHUYVteHYbQazr/Ow/FVDCdROZzj2uGUuQ9nrO9w5slH8JfrCKK0I/A2jWCE1wiCfUewsukIjttHstgUyUP3SMI8I3nlF0nzoEg6t4hkms23LHb+VuqB3+Jg+paR1d/S6DKSafKR9FCOZLtqJLnuku8l+b4jKbD7jh8dv6PW9B0Nvt8RUf8duzTfS/Xxey6Yvue+3ShC3Udx1X8UewNHMS9mFKUVoyStMJph6tGUaUbTWjeatfrRyI2jWew2msem0YzwGE1b79Gs9xlNlP9oRgaO5rnTGKl3jMFsHMNvbmN4GDKGLv+MoafTWDLkY7mrGksL/VieuI/lotdYkgLGotk1ltd7xtL4Ziz3/hvLkA9j+ePjWFp/HsuGL2OZaDOOK7bjwH4cZ1Xj2KYdR5JhHLfcx9HcZxwRkeMYpxgP6vEc1IzHyTieRW7jeWIazyiP8VzyHE+O/3jmB46nrdMENjlPIEk+gaGaCbTXT8DdbQIN7hN44DWBM74T6PnNBIIUE5GrJzJJP5ETpols9JxIks9EfvKfyIOAiTi2nMjHbhNZ7/gDI1Q/cEH9A7/pfiDQ8APL3X9gqtcPdAz4gd/v/oCVwyRGu0xik3oSNoZJ/GKcxBO3SYx1n0Rfr0m09Z3EqFmTKK6fxELbyTyzm0yZy2Spjk9mt+tkVqom46qZTKx2MnhO5rDXZDb6TsbkPxnbQOlaMQUH7RRa+k7BPWAKUcFTePliCnPsptJUNZU03VSmuU8l0msqx/2mogqZyrPCqVKfn0Y3zTQ2GaaRa5qG3GMacZ7TmOg/jYjAaVwImoa56TT8W0rrb6dR/24a899P4/mHaUz+NI17n6cRWT+NqoZp9LWazinr6XSxnc5+u+k0c5jORsfp5LpMx1U+nQWq6bxQT5fqzHQOek2ntsV01F+mk1w/HbvG6by3nkFLzQy2amdI9WQGyz1n4NJxBsGOM0lSzGSpeiZTjDM54TeTFkEz6fRuJts/zuQv5SyEcRYn3WbRxmsWK5vMknTMj3TW/oibz48o/X/knMNPdJP9RGv1T4ToJKuYzXbNbIJ0s1nrNhuD12xyvWeT4Tcbx6DZfOM4h99lczigmCPpwjkEeM6hf+Mcypx/5oTyZ45pfpb0088cdvuZNgE/07z5z1xRzqVaM5ehRgn3uVz2mEuVt0STuQwJmsufwXN5KpvHLNd50nuYJ/Wiebx2n8cbr3nM95/Hh5B55OjmozfMx91zPmt957MhYD6BTefTZN18qTb/winjL2D6hSH+v1Ad8As1Qb9I+nkBzw0LmOO2gIzgBdz6uIBfHRfiIF/IVtNC9noupJ33Qkp8FtLjoYRyEX01i7ikXcRQ/SKuGxbxndsiJnos4rHnImZ6L2K+3yKWNllE/dNFtPmyiJL6RZKuWEy8bjEuhsX4eC7mlP5XaR5Ygt5zCYcDluCjiaKlPopublGEeURx1TOKN/5RLG4SRXJwFG+NS9nrv5RiwzKauS0joPky+rZdhuz9MgqdlvN10nLiUpZzNU2yTtEEuUZLOjOaT3HRkB7NvNxo/pDFcEsRQ4w2BqU+htWGGCYYYzi4IobFSTH0So7h3/QYfsuIYWFmDD2yYnDIjuGSRG5ODP55McxxjKXRKZZaeayk0WPx1sYyTx/LzIRY2iXGkpEZy4GiWJ5+jGXJ51jEl1jk9bFclYiziUNnF4edMo6D2jiW6OIIXBzH0vQ4+mTE8TEnjrQ3cUQ7x9PfJV7a63jOKuNRGOIpjI7HLTGenSvicUiJ50+JlanxTEiLp1l6PAmZ8ez7FE+uawIGbQI/pSawIicBRWEC7e0Tee2cyDGXRIbKE9mnSGTVkkRexiTiXphIky+JXHVagZV8hdSTVuD16woeSxxcsoJlUSvov3QFxKyQnrWClukryMxcQZEqicGJSSxJT0KXmcQEdbKkwZPJ1SXjk5xMaUEyD2UpDDakoE5K4Z7EruQU9GkpxOSksMk6FYVdKodcU3mmSuWoOpVIbSpvdKk8ikslOkHyU1J5m5pKy8xUvkhs/5RKqDqNp4Y0kt3SEIlpRCen0SE3jY35aXiuSWP33TT+sEvnVFI6WcnpWKWlcy8rHdP5dHZ9SserPp3jDen4uGRI5zhD0gkZ9NJkEKPPoC4pg5C0DIoyMpiRmcGd7Ax252SwNDeDwy6ZJMky+co1kx9VmfytySRWl8ngpEwsKZnkpmayuCiT8R8zafspE7vPmVyT2Polk5NWWSx2yOKmaxYFnlnIvsvi5dIsXGKzaJKYxZiVWXzVkEVvm2wcnLI545rNDGU2hzTZZHlmsyQxm6252fhszuYXlxz6yXLwlOfwIDGHUck59M7N4Y/8HOLsc1mjyGWqLpc9nrm8S8/lfEYuppxcHtnm0Uaeh4NrHnsVeVhr8tihzSNCn8d87zxuz8ujf2YeplV5ks7LZ61LPnNl+Xi7SlaVz1ltPkHJ+WzLypf6fQEdnQqYaSjgnHcBd9ILOJBRwOHcAjQrC9jisJIal5XcU67kwIqVdFy/Eq19Ie9dChmmKOSWqpCOukLpDBYy060QbXIhP6cV0j+9kMuZhcR/KGT0x0LafyrE9XMhj/4fQxEnjEVYkopYnVzEnowiHucUMSe/CE+HVTjLVyFUq/iUsor49FWMyVjF/7JWEZy/ik7q1SzQr8bObTXrU1azOHU1LdJX8yV3NTts13BcsYYB6jUc1K0hXb8GdfYaYu3WonNcywLDWl7lrWVrgeSvWsuF1WtprVnHP9p1tHZbx9yodchT19Euax1L89bxXf464jesY6LLemmP1ktnbT3TVOvx06ynQeKWdj0/GtYT7Laee6b1jE1dT0rWeupz10uaeANB6g3c12yQfu8GFG4buBO3gXsFGxi2SvLrN3C+YQNbGzcQZ1XMBOtietoU42VbzGeJG3bFUn0qZrlrMV2VxZhUxfwnMc2vmKKgYjKji3GML8aSUMzopGKuphbjlC3F5xWzqKqYSpuN/OG8ke/lG+nsupH9qo1kqjfyWL+RkOyN/JOzkdJVG1mwZiMGzSZauW2iffYm3uRsYn/eJvTHNnHeeTNT5Zvp67oZR+Vmzqg2YzFuZvqv0nqmtJ61Wdo36frAZkrlWyhy3cIx7RbWpm2hZ+YWHAq38Om/LajkW6l23Sr10K101Gzlo3Yrv6Ru5eTWrfym3MYIzTYyfLZRkr6NUVnbWOO0nSeu29mn3E62ajsNuu0kum3HtWA71Su3c6hwu1Szd3BPt4MVxh14Ju3gfvYO3Ap3YNiwg2ZWO1FY7+S6zU6W2++kmZN07bKTtfKdTFLspLlqJyr1To5qdzLZsJNjHjvRxOwkPHMn6fk72eC0i3jnXdxT7CJVvYsc0y6eee/iss8ueqzYxUK73cTLd/O1cjcNqt1k63bTy7ibVkt3c2/5bmJTd5OTu1uq17uZU78bJ+s9TFDuoY9qDy3Ue9Bq9lCu20OGYQ8yjz2YU/bQLXcPf1n2cEm2lzrtXg5H78U3cS/OWXu5nr2XyIK9yIr2cmPVXu7u3ouT0z5eSBx32ccm2T7eqvdxW7NPyvF9+CTt41nyPv7L2cfd3H38unIfbVbtY6DsN54ofiNZ8xtztL9x1vQbpfm/SXm8nzLdfn417ufi8v2MiN9Pt8z9xBTsl2rQAb5VH5Dq6gG+0h5AqzvAOrcDVPkeoOvgA7QuOMC1ogNMXHcAR6uD3LI+yB/Gg2TFHORC8kEOpBzElH0Qm5yDTPp4kA/1BznrcojfZIekM34IN80hanSH2Gk4xHK3Q3gvPcTelYdofvIQ+z4fYtWXQyTUH2JOwyFGNR6it1UJbaxL8LQpwdG2hNcSf9mVcNa+hP0OJaxwKmGucwljXEroKyvBWVHCW4kLqhIOqkvoYCzhx0UltF5SgsPSEl5J3FlWwoHoEubFlTA2voT+CSVcSikhI72Ex3klzFwlxWh/J9n4OxeX/E5A5u98yvodz9W/kys/jLP2MEtNh3H0OcwbicMxh5mWcJjszMN45R+m1OkIp3RHKDIcYbzpCMOjjvDziiOMTTrC8/QjZOQcYb1dKTiXEq4vZZxfKU97lhKxpJReUaVSXpXiuawUl+WlfJB4FF3KlZhSTsWWsjeulNXxpSQnlLIwUYpPluJTpPhUKT6tlLr0Uj4fLGVRfSlTGkoZ3ig9x+qo9A6P4mNzVKo1RzntcFTK+aOMlB8lQHmUMPejdPE4SnjwUeqaH6V3+6OMjztK94SjvE86yrr0o7woOMr2VUdJu3KUN3bHWON8jBSXY9LceYz2ymNSTzrGJd0xuiw9RkbiMR5lHuNq1jEy846xLP8YAwuPEf/xGBFfjlGrOk6W/jhj3Y5z3vc4aW2PM6r9ccoSjjMu9Th/5Ryn/+rjfFh/nFrnE+QqTjBPdYJ2uhME6E/w0O0EV0wnsLifIDzlBNeyT5CfL9mGE5xuPEGJ1Um2WJ8k0fakdHZPclJ5kr2qk/ysOynNCydRJJ1kc8ZJErJO0rzgJAfWSjENJ5mh+4NR+j+ICPqDPsl/8OPKP7CyP8VribNOp6QZ9hTWhlPkW5VhLSujTl4m6YIyFuvKmBlcRmLHMuKWl/EopYyLaWWcSC9jY2YZ+Vll9Ckow351GR8kZHvKiL5Qxo3rZQx9U4b6Qxl2H8v43t5CU2cLRVqLNLdZmGy08NrHQvcWFlZ2tpDSxcLSrhYmdZPWelo40c/C5gEW2g6zsG2OBa8lFtRRFuyWWngv8WSZhbvLLVyOtnA6xsLhWAu74iysi7eQnWAhIdHCohUWZiVZGJdsISLFQp9UC13SLJJWtOCXYZH0oQWnLAsvsi08yLFwLdfC+TwLG1daSC6yEFRs4epRC2ePWQg8b2HZ/yxs+GRhxRcLS+ot/NRgYWKjhUircvpbl9Pdppy2tuUE2pVjsi/H1aEcK8dy3ko8dirnjnM5f7qUs1ZRziJ1ObM05YzXltNXX05rYzlGUzlxTcrpnFGOX1Y5lwrKWbOqnMP605zufpp5oadZHneaMYmnuZhzmtmrTjNo7WkKd5/GcvI0O2tOE/jwNMkOZ4iQneGl9gy39GeoNJyRZrozFHicYbjfGd7FnuHfuDM0FJ7hTdEZ7q4+w7YNZ5i75Qzdnc5yTX2WXfqzjPv6LGeTz9J55VnerD3LvfVnuVh8FkXjWfprztFTe06a9c5x1/Mcm/zPcS32HOeczjNRe57vdOelOew8PYznaW46z/WM88wrOs+E1ef58OU8oxUXGK68QFfNBXokXuBi7gXK8i5QWHSBJW4XmWe6yLKOF+m4/CLHMi5yKPMiu7Mukp53kdmFF2lWfJGAjdL1l4sMsK7ARlYh9bYKahZUcGBJBbuiKti8tIK1yyooWF4haYwKkmIqiI6tYHFcBXPjKxizooLIpAqGJFfQL6WCr9MraJFRQVBmBaqcCpxzK/icV8Hb/AosayrI3lSBurGCL9aXSNJckub2S4x3u0Rvz0usXX6JguhLzEm8JM11l2iddYn/Ci/xWl0p9fZKPnSuZOqvlUxYUsmoqEoil1YydFklA5ZXEhpdSY+YSjrHVtIurpIW8ZU0TajEP7ESQ1IlquRK3qRX8neWFLurktFWfxJu8ye97P+UevafPNf+yVn3P+mbIfmr/+Tjmj/J1FdR37aK+52qqJpdxZZFVaz5tYqVS6rIiaoiY2kVycuqiF9eRXR0FUtiqpgbV0VkcpVUd6romllF09wqPAqqeLWuioGWKjqek+JeVTHgSxXdG6XP7S5z2v0y7ssuo4m+jCLmMvZxl/lf8mWpTlyWNPNlLmVd5ny2FJdzmSP5l/lt5WV2F15me9FlXrhU81heTa1rNSeN1azxrSYlsJofW1RjSq1GmVGNXXY19TnVvM+r5k1+NS8LqqkrqqZyQzULnK/wveaKlGdX8Aq6QnXuFbJkV4nSXmWh/io/G68yy3SVGe5X8exylQXLrvJd6lWGp19laOZVeuddReRfpVfBVboWXSWk+Crt3a7Rxv0asYuvsTTqGouWX2NB9DXmx1xjdvw1fkq4xqzEa0xPusak1GtMTLvG+PRrfL3jGgetrrNBcR3j8us4ZF6Xfvt1rPKv837tdTL0NZJGquHXtjUsblfDovY1/Ni7huFzawhfVMPQxRK/1jBkiURUDYOXSiyrYdByiegaBsZIxNYQFicRX8OABInEGvqvkEiqoV+yRIpEag1902ronV1DaI5Ebg2ioIZea2vo+HsNTT5LfJGol2ioIaBRwvoGATYStjfwt5Owl3CQcJRwknC+gZ9cwvUGvioJww18jBJuEu4SHhLeN/CaL9lEiSQpJkuKXyndc/0NetrdxOx0E+F6k97qm/Rzu0l/j5uE+dxkdM+bxCy5SWzUTeKWSiy7KeXkTRKib5IYIxF7kxVxN0mKv0ly4k2KVt+kvOomr61u8dbmFv/Z3aJBfgs77S36Db3F8qW3KMq+xdbVtwiT35b68G1m+NzGdcltPONu45twm8Ck24Sk3KZ7/m2pF98mfP1tDl6+TajhDn2NdxjkfodI7zvMDrlD3Jo7pKy/Q4n6L/50/4vHv/7FXtld8grusqbwLpOz7rFjwz2K9ffZ53afs1730be6z+Il90lbfp/s6Pusjr3P3sT7HEm6T0Xafd7n3+dLwX18nf5mgv5v1vv9zd0Wf/Mq5298Yh7QN+kBybkPJH3xgOKVDyhd/YA47UP2uT/E4vWQ6LSHlOQ95Fj+Q6oKH2Jf/JBhex5yTVnLe10t9sZahvrXsnNxLft/reXIklr+iKrl7NJaKpfVcm15LXeia6mNqeVJbC0f42txXFEraYdaFq2sJWNVLaUbaun6pRbqpXs11hLv8Ig0x0fITI8Iin/EqcJHxP73CH9ZHRd965jZvo6MxXWsX1LHtqg69i2t49TyOs5H13E5po4HcXX8G1/H64Q6PifWSZqujsl5dZSuk+I/1/HblzrKGurY7v4P7rH/SLriH7bl/ENZ/j+8WPUPmvX/4LHhH2k2f8y3Xo+Z5/uYGVmPOez0P0za/xGg+x9NV/2PIuW/bMv8l3M5/zJ0w78sdHqCveEJ/6U9wSbjCUuKnpC46glr1zzBtP0Ji1RPWaV9yuyZT/kq6ik7Vzzl8PqnHPj0lD9DnnEx+hkzMp5xKv8ZAeuesd/6OSu0z/no+ZzXe5/j7/GCSJ8XvFnygqFxLxhd+ILZDS9IsXrJFpuXlNm95LDxJW+jXtIs5iW/rnrJNvUrQr1eSfnxCv2aV9zb8ZoC1RvWpLxhd+obuuS/of3WN+y3f8sDp7do5G/xd33L36a3vHJ/y7G1b2mx5S2LG96y0/odx2ze0crlHdHKd0z1fof3knfExLxjU9w7Dsa/43TCO64nvsMp5Z1UV9/RJf0dozLf8WDlO94UviNwzTt+LnvH387/SXX4P2yb/8fOvP/4Svae08vfszDlPddcPpC6+gN2so+MV31kis9HTGs/ovb5RPDbT9hFfeZ47mdpTvxMh1WfCTN+keaoL2wo/kKbHV+YZKzHz6+ewsx6eioa+Dakgdj4BgoTGriV1MDL5AbW5DQwxKaRbPtGfvFqJNW7kWKfRg77NrL0q0a+WdbI6DTJrmwkubGRU/ZW4rjMSsxXWIlIYSXmxFiJilQr8TndSoRkWYn9p6zEgStWwsbaWngprIWj1los6mUtOvW3FssHWouUsdZi9kpr4VZpLdr8aS2eX7YW5desxbRGa5HW30YMKLMRKda2oqezrWg52Fa0+85WHEy2FV4ZtmLoKVsx8ayteF1jK3zs7ES9o53Y2tdOJITZiZAIOzF8kZ1wSbETDpl2IkdmLyrH2IuLmfbicZa9oMxeRJXbi/Hn7MUP1fZij7WD6GbjIC5KfGfrIB5L+Ds4iH+dHEQTmYOokjuIarWDKO3tIIYMdRBfwh3E0xgH0aXQQfhckr5b6SBcrR1FMxtHUSoxxc5RBKgcxRyzo7DCUcyNcxS28Y5CVuYoBtg7iUBXJzH8gJOYa+8srqmdhaW3s1DGOovfjzsL19POIrLKWSxzcRG5ShdxLdRFKLNcxPWPLiIjRiaIk4nCHJlYe0omfimXiaYL5MI9RS52SXTNlIuUs3LR4ZFc5A5zFS6pruLZFldx85Kr+OKsEAvSFSLtuEJMc1aKhyqlkEcoxTqJp8OVYlumUmw8pRS7TivFuctK8aRRKbTWKrFFoouNSlRKTLBViXcSSXYq4WWvEvskbjioxExHlWiUCHZWiVKJQS4qsUauEk16qcR9s0rMRSUchUqskhjRWyX+lajsJ91ngEpYDVaJY0NU4uFQlXg8TiVmTFWJ3zMk/7NKLPRSi8lharF4iEbcG6ERfyu0YoFSKzaotOKim1YkD9CKpQlasT1RK76r1AqjQifG9NeJ4AidKI/VCc8EneiepRPqDTpxapBe5GbqxZdTejH/nF5MuaYXMQqD6K0yiB59DeLnCIP4GGcQwxMNolWmQQQOMQrlCKP4foZRlCUaRWC5UfS6aBQ3JFKvGIV7jfTZa8mXuQknVzcxRekmzgo3MTPcTaxMdRPRWpO4e8UkTFp30SLGXXwV7y4sEumJ7mJFmru4f8NdROg9xK3OHqIs2UN8jvUUjUme4vvjXmL6Mm8RmeYtqvK8xYYCb/GswlvIb3qLUIOP2O/mI3pe9hEx13xEotZXDM30FV+d9RUFDn6ito+f0Kf4iVEZfqLR3l8onP1FqdxfdC7yF37r/MXL6/4if0CAuDQsQGweESDcRwaI6JQA0WNwExG6vYk4fq6JaH+xifikChRqXaCoTwkUR/oHiRungsQWp2AxTh4sXPsGixMrgoXmarBIvR0sRG2wKE5sKqJWNhXhZ5uKrEtNxZDLTcVLiczqpmKWQ4h45iThGiIuKUOEqzpE9E8NERNPhIg+p0OE8kqIWDKimXib0Ex0WNFMnFnfTIy53Uyc/dJMxA9sLiYWNBcH1zQXJwa1EAeHtxD/hLUUcwa3FGdGtRTP8lqKF9UtxbXkVuLbp61EuWNrcWFoa/FjeGtRN6K1OG9uI+qHtxGhkW1Et8I24vX5NuLrqxLKtuJ+RFuhv9BWBHZoJ7r1bicmD2snwpRfi4ilX4vWg9uLq2M6iMjkDiJxdQcx42oHsfZmB9G/uqM4fKejmDy8kwga0FnMD+ssPAd2FtrBnUVkUmdxzrmLCBnZRTzP7iKWFXYRt8olbncR8+53ERN1XUVr/TdCXPlGzHTtJt54dRPHMrqJb252E/0duovUvO7i65XdRejN7qLts+5imqqHCHXsKdD2FOUOvcTpG4ihw4X4JUaIxj+FCOofKpy2hAoHu95i1fd9RPiYPmJPfh8xqqCPWLqvj2izpq9osauvGG7pK4w1fcUETT8RFtdP6PX9xajAMOn3h4m8QWHCbnSYiJ0QJq7MDBMBaWGitihMLLKEiUeTBolRzwaJ6nODhfrGYKHTDxGTvYaIbYOGCNmQISI2YogY++0QsaV4iPhUHC5WHw4XRX+FC6t74WJ2QITIzo4Qd1dGCMWmCDGgcLhoP2CEiBk9QuQeGyEcPCLFGL9IMbNppPANiRRJX0WK180ihaplpHhGpOg4OFI8kfg5IlIED4sUoSMixcRvI4VxZKSokPj3+0ixdlSkiBgdKRzHRIpjEnPGRorAcZGCCZHiwqRI8fWUSPFYwmF6pDgqcXNmpGg3N1IMSYsUbQokWxgp7IoiRa+1kUK3IVL08fhWXHv8nWhyb7w49t188eV8vHh7dIXwfp8jWvTKFbrwIrFx9gbx/febxLbY7eJVzi4xM+qImBV+WRzffkNMufKPqHj6WGwa91YI2Xvxf5NbAVo=</binary>
            </binaryDataArray>
            <binaryDataArray encodedLength="956">
              <cvParam cvRef="MS" accession="MS:1000521" name="32-bit float" value=""/>
              <cvParam cvRef="MS" accession="MS:1000574" name="zlib compression" value=""/>
              <cvParam cvRef="MS" accession="MS:1000515" name="intensity array" value="" unitCvRef="MS" unitAccession="MS:1000131" unitName="number of counts"/>
              <binary>eJzlWb1ZAzEM9QAUjMAIbIBCRckIFBQUFIxwJSNQZgzKG4MyJSNQYif2nU6xfbL8c86XQl8u8Z/09PykJEoND+poCtT0LDGA0x6jtrudftT2oe2g3+/hNA4wz43t5Xzh+oTnKXse5xyuxfxw8cXmUP8kfmH8uLiYXAxwvo/v2e0r4cEx9zseXrl4l7Qe/EzZQzKXruHcLTznbF4BH/A4HePeDYk2gOc+cHyS+uPDPoptQa5R7NfWS8ZL6Sv3XA4GnLjB1ilTo466hfQLr9s3iE+CRwp3FvMEORbVq8ScleCGZF1Ml0JrQYq9IKYW+lBjzdq8qZdBXMbm4xu3vwqd557HxPyF6mfsbBwH1Xwp9lzMOf7l7C9dx+n5wWouWE12+jsiHGvGk1NjJX1WC/xL8yC2v0RPOftyuJMT95re+z6jdzs3nlL5LVmbONqX21duYSkaKep/PLxp3Svn5LtUL5F797jY0n165JzP31BNE+EP9juNq5uItyXwCHGDy+tcbm6ZozWfc+vbFlj0ptu1tMKY4ejB3g/zer+zv9naPtPMcXdnOgNm7ef2sCHO1MSSi9sB5r4Fx+7GaHyxugeeGGv5vuV+a7mVfofoVe+CMWmuvGj71var7elRqXdtb9petd1o+7Njg7ZbawN6HVF9GgLcorwK4bTYw97nEa119Y+Ld2ptSu2les73AtOCvNnD/L8fnoPfp/YOpXAEzA+P5sfOoRxNicGtHWHpBz5TwhfufJ+v3LWlsJfs00LXDVeNVpn/rj/t/9df2n7sq7Fn+7nLocvfAeb6yu0VFNEw2mu0iv9Mb9EdjXGRw9MaunppNmmNTwdXalQqHgBpv2/HcpmqQz3lrqQvDodcTd7yXoe4knN/LymHLc5t8V2gOSaEI7SXo+M+zi941pFG1LQSeSrJQ8m+PfZp12rXiqtPY6hRTeLU3br2D+NLgRM=</binary>
            </binaryDataArray>
          </binaryDataArrayList>
        </spectrum>
        <spectrum index="2" id="sample=23 period=1 cycle=1 experiment=3" defaultArrayLength="1781">
          <cvParam cvRef="MS" accession="MS:1000511" name="ms level" value="2"/>
          <cvParam cvRef="MS" accession="MS:1000580" name="MSn spectrum" value=""/>
          <cvParam cvRef="MS" accession="MS:1000130" name="positive scan" value=""/>
          <cvParam cvRef="MS" accession="MS:1000128" name="profile spectrum" value=""/>
          <cvParam cvRef="MS" accession="MS:1000505" name="base peak intensity" value="6.0" unitCvRef="MS" unitAccession="MS:1000131" unitName="number of counts"/>
          <cvParam cvRef="MS" accession="MS:1000504" name="base peak m/z" value="129.0845925536" unitCvRef="MS" unitAccession="MS:1000040" unitName="m/z"/>
          <cvParam cvRef="MS" accession="MS:1000285" name="total ion current" value="33.0" unitCvRef="MS" unitAccession="MS:1000131" unitName="number of counts"/>
          <scanList count="1">
            <cvParam cvRef="MS" accession="MS:1000795" name="no combination" value=""/>
            <scan>
              <cvParam cvRef="MS" accession="MS:1000016" name="scan start time" value="2.171616666667" unitCvRef="UO" unitAccession="UO:0000031" unitName="minute"/>
              <scanWindowList count="1">
                <scanWindow>
                  <cvParam cvRef="MS" accession="MS:1000501" name="scan window lower limit" value="100" unitCvRef="MS" unitAccession="MS:1000040" unitName="m/z"/>
                  <cvParam cvRef="MS" accession="MS:1000500" name="scan window upper limit" value="2000" unitCvRef="MS" unitAccession="MS:1000040" unitName="m/z"/>
                </scanWindow>
              </scanWindowList>
            </scan>
          </scanList>
          <precursorList count="1">
            <precursor>
              <selectedIonList count="1">
                <selectedIon>
                  <cvParam cvRef="MS" accession="MS:1000744" name="selected ion m/z" value="659.282457764184" unitCvRef="MS" unitAccession="MS:1000040" unitName="m/z"/>
                </selectedIon>
              </selectedIonList>
              <activation>
                <cvParam cvRef="MS" accession="MS:1000133" name="collision-induced dissociation" value=""/>
              </activation>
            </precursor>
          </precursorList>
          <binaryDataArrayList count="2">
            <binaryDataArray encodedLength="8244">
              <cvParam cvRef="MS" accession="MS:1000521" name="32-bit float" value=""/>
              <cvParam cvRef="MS" accession="MS:1000574" name="zlib compression" value=""/>
              <cvParam cvRef="MS" accession="MS:1000514" name="m/z array" value="" unitCvRef="MS" unitAccession="MS:1000040" unitName="m/z"/>
              <binary>eJwNl3d8jWcbx5t59l45JznZp0ZprKKU6vO9bUXsvUup8qI2aUJE9p6ITVVjvdSeTZAgVuzYM9SqqlUv7/PH9/Occz3ncz+f+zy/6/r97lp1y6XW6eVSte6kdNJwUtJlnZLONjwtFbY6LS21nJUyHGel2MCz0uch56SpmgvSRMMFaYztgtQ37IL0NOSSdDngivS47hXpr8+vSLMqq6Ul16qlux+rJav9quQMuCq5XVel8KCr0qfBV6Xmn16VWtW+Kn1T96qUZr0mbXBel+Y7b0p57pvSurCb0m7PTenCZzcl36Y3JZ/Tt6R0x23paNhtSfv5bSlRc1c6YLkrvQq8K3WofVeq+uqutP/QPUmpvy8FGO9LM4LuS4nB96XC0PvSr+H3pV2R96WKT+9Lzob3pWvWGumZvUbyctZI1sAaadrQGmmN7ZF0J/CRlGJ/LK0MeCyFG55KvSxPJb/wp1KzT59Kq449kwxVz6SnmueSx/hc2uh6LlUEPZfuBT+XPgl7LjXzPJeSPpNxvJDKAl9IuXVfSK0iXkqDPS+lsbZX0pc3X0m/z3stbdW8kba43kjBYW8kd4M30kT1O2mu8510zP1OahX5Tko0vJc0+g/SrYAPUlrYB2lUvQ/SVIUXq1Ve7FF74a33oqPJi+FmL2ZavMi0erHO5sVBuxcKlxdn1d480njjo/PmC4M3o03e/OvwZkEfbxr6+nBc7SPXfHhg9+ELlw9v3vjQW+FLssqXaq2vvK4vbVR+DNP7s89HQbWvguM6BUqjgqU2Bd38lUxQKFHrlNTRK+lgUDLGqCTBpOSwRUlfPxUfLGpWO9WcjlBj9NPI9zUkmTSUmDVg1hKj1LFSpeNPjY45Rh0PLTr0Nh2N7DrKXDo6++mJ1uk5ZNTT0KrnndNA+yADT94bsOmMfKU3MtJg5L8mI1fMRgJUJtqoTYzVmNitM9HYZKI8yMS4MBPFajM1FjOaIDMDlRY2qy0sMFqId1i47LTQw2hlrsnKr2Yr5yxW+jqsjPe3MUVjZ4XWzp8KBx3UDqZpHEQFBOBQOlHpnby3OHnmdHI7xMnXShfntIF8aQikUWAgkn8QMyxBzHIGEa9180Tvpo/JzUurm6wAN4eUwYzQBuNtDKaZKZgfzcGstARzyRqMzh7MRmcwp17KNXUIcwwh1JhCGO0KIUUfyjtjKGMtofzqCeW1JoyOljBe2MMYqQnHYAhnjzmcMfZwvvKNoJE1goWmSNr5eOii/BQf7aeE6Gsx2FCLXFstTAG1OB5YC7WiNuXq2rTT1eaQtTbPvOqwyVCHKHMdntnqcNtRlwhnXUa56rImsC7zNJ9RZf8MxfvP6O1dT9ZIPb4w1sMWXI9FlfUoVdRngKE+46z18Qqqz4ut9Rno/znLFZ9z2f45v7g+56V/FF8qo/hZFUV3XRRjzFG8sEbR3B5FjCOK0oAoVK4ougVGERoSRbPIKIK0DXhuaECZpQHR9gYUOhpQGdaAr/waojQ3RAQ15KamEd6mRqQHNeKiuxFbkxoxztCYrcbGtLM0lvulMZdtjQl3NOZvTRMW6puwxdKErs+a8Nz4BWetX3DL/QWeCV9wxNyUIbamZLiaUsvdlNURTQl81ZTl9mY8cTQjyKs5/n7N6ehozg3tl8w1fEmg+Ut+iPySWZ+0oMKrBUpFC5oZW2ALaEHxnRakP2jBCb+WbNa1xBnaUtZoS7SRLVlWtyU//NOS+eqvmKH/ikMfvqKzrhVnlK2ZbGjNgJDW9IpoTbT/1/xt/JoIQxtmGtvwwfQNm4K+wS/4G7aEfkMtrUSMTmK+SeKOS6JFkER3LazTgcICQ60wIQimhcIkteCcQbDALKhxCLqb2mIMaMtYZ1tKXW2Z5m7L6eC2zA9ry7XwtmR62kLttmj07ThobMcpaztUme3QqdvLumrPeWN7Hljbs9TRnj9C2tPE2IFMUwdOujtQN6QDCaEduB3WgfX+HVEoO3JJ31HWTUeyTfJ3R0cOOeWauyMdFZ04pO0ka78TV4yd6GHvhN7ZiXXazvjrO1Nm7Mw8S2dmBHfGrOoia6ILm8xdSHN2ocTdhSC/rtxQdJX13pVEU1cemruid3SVe7MrE/TdyDV3Y4+9G7HObrJmulFb1Z3r5u6stnVnXEB3GgR2Z2e5XPOLRlJEU8cWzV+OaHo7o4lzR2OMiKanvgc7DD0IMvVgprMHUlAPtCE9GFbdg7vve/CNtic6Q0/OBfSkhasnYzw9qVD3ooG2FxWmXox09KIgUCa8F8MqejFf2ZtoTW/6mHuzz9IbX98+/KTtQ1tDH+5Z+9DV3ocDwX3ICOvDME1fFhv6ynOjr/yO+9IlqC+/u/sSHNKXvFp9kbr0JcXYj6GWfvzH1Y8rgf3oMLEfpVX9OPe+H18b+tPL3p+x7v4MNQ1ghW0A5yMG0MYzgKavBrDy9QDSNQP5VzuQMfqBtDENlGf3QCbXGcgUn0HUUg3iUsAgxoQN4lz4IDZ5BrFEM1j2hMHcNwyml2mw7BWDmRUwmBrnYMqCBtP11WBW+g5hlHUIkmMIoa4hfJM+hA+6oUwwDKW+bSgDg4Zy3D2U9aFDeRs5lCT7MN46hlEvZBi9SobRpmoYmIazzTwcj3U4lUHD+Tp4OJtDhhMWNpyc8OFM9QynX+3hdPUbwUH/EfxoGEG0eQS/2EfgChjBbxEj6FdvBJWqkWzVjqTIMBKtaSQ/m0dyyT6SzgEj2e8cyaqgkTxpMBKLahTHTKPYYh1FkWMULwNH8b17FFeDR9EtdBTNIkbRsPEo/gz4jg7u71gb9h2d63/HE9/RfKsazRvraO44RtPPORpn+Gh8PKN5Wmu0rK0xvLCNYUfwGPq6v+dKw+85rxvLYeNYEnTjOOsYx5rqcWwz/oB/4A/8FvUD41r/wArleALV4/E1jifGNJ7J1vG4Lo8n1u9Hrhl+pJ/pRypsP9JDPYFOugkc0U9gn2kCDe0TOP/JRFppJsrvciJrbRMpDJxIVvBE9KETUURMJD5yInNrTWTag4mU+vyHjYb/yL74H7zr/Ifm6kk0NE5ik2kSnzon0co0mZbWyey2TaaZazLbAyfzhXsyjUMnc95nCmcCpxDtnsJjzU+y//3ETyE/kWOdisM5lSLXVELDp7IiYirLPk5llfc0jrmnMUA7nTvG6Yw2T5czwXTG26YzPXA674KmU500ncYPp3Pi7+ncfj+d594zmKeeQZZxhjyPZ8gzcAb7w2fI2p5JpWUmF+wzueGcia3eTB5pZ2F1zmK1exabQmcxtuEsklvMQq2cLe9hNu0ds6kMmM13pjlMsc5hiXsOv7+fw0z1XAqMc9lun8vqv+bypS5G9qEYDnhi6FArhlkNYvBpFMOSpjGstP9M68CfMdb5mcFHf2aDJpb3ulgSI2KZmBhLk6RYDGmxnJMpSo9laEYsDzNjKcuNZeS/sTT2j6OjKg6DOo5PdXE8lmlljMPHFEef2DiC4uL4LjmOHalxzE2LIz8zjp6FcYxfHEea3zxcinn8qJon+/88niycx6ykeShT5jE4bR7TCubR9N08xifMp/HC+SQnzaffzvmkquIJ0sTzky6eOdZ4fgyJZ0xsPK4F8dyWyU2OJyY9nvYZ8Vg0C+hvWsC++AUkLFjAb4kL8E9ZQGHqAry0CdgtCfikJxCUl8Asw0LWpCzku8yFRGUtZLJ/Ii5HIgWpiVxWJHFOk0RmQJLszUmUZCVx0ieZfGMy7+zJ9FiQTNiiZDZrU/jWnIIqLoVZKSlYlanMVafSOjKVx4mpvM9MpbZfGq9lbpvTcNvla2IabzPT6L88jfW6dGbq0wlLTOfzonSeqTMYpsvgE0MGh+IyOJaegTY7gw05GVx+n4FdlUlMYiZdFFm4lVk8k1mvz6KrMYtScxY9ErIoT8xiW1qW/OwslmdnMTkni7B/sgjwyaaJIpsfDNlMDcjGGptNw/hsorKz+SU3m/0fs+nrn0OePoeWxhwGWnPk2ZjDofk5fL8gh9sLc0hKyqFKmUtXTS7h2lxyLbkY7LmsTsmlS1oubbNzyc/LldfKZZM+j37GPHra8rg1Lo+3C/NYnp5Hp8w8HMvzWPMgjwpVPkvV+XTQ5lOuz6fYkI/bnM9RSz7d4vOZk5ZPE58CtvsVkOJfwD5DAd+bCrBaCtiQXEDeogLqqgrpu6AQv4WFNEsppDinkJOaIv5MLqI0pYgnmkV4jItYkryIvurFjDcs5qnXEt5ql/A4aQnhuUtYriqmx8xixsYX8zahmEGZxRzJKaZCuVTOxEvRWJayeeZSElKX0iJ3KTN8l8l5dBk9NcvkfLOMgjnLiMlbhm3pMtpolvNGu5w0w3JqBSyne+xyZi9YzpPE5QSkL2dV6goGp68gMn8FndfJn/UrGW9dSf/AlWSmr0SZvZLYvJWsWrFS7uVVfGtZxWfWVXztWkUHn9XYzat54lzN29TV9M5aTVXuarLyVxNVtJq21jWUOtawKmANRU3WUJ62BuWiNWz/sIYrmrXMta1ladpa/shZy5CAX4iM/YVvE36Rs/A6xqjX8VS3Tvb2dTS3rKNW4Dq2p69DaH7lU+2vzMv5Ve6h9dyVOZKynrKc9STnref8u/Xy+eo3jKbfuDL/Nz5k/8YNfQn37SVMSyhhwMIStqeWUD+rhDV5Jby6XyKfPTbQxLCBbOsGNM4NaLtsoNPcDYxN28BS3424VBs5kLERVf5GPpo38V3AJh5O28SyeZtQJG6ib8EmJuk2U23eTPPEzexN3UxK+mb6Z26mdvZmruduJqdgMwFLNmP03cINvy1sUmwhRrWFPcYtTLJsYaNrC+X1thCRtIXZGVt4V7yFVW+2MD/tv/Qs+i/F+q0kGLZSkbAVS/pW3svcz9hKnN82phi30cCyjbX1t7EwbRttM7fhzN6GoXgb12J/l/vgd/zyfid+0e98vvR3eY/baTt7O00XbkebtJ3XMreTt/NV9nbWF26n5bbtxGp34DTtwM+8g32hO0j/eQdeCTs4m7ODhot38LJ4B+s/7qCx307G63cSZN5Jn8CdcqbbyfG4nfIc3Ull2k5E7k4a5u3kVNFOqt/tJFe9i/b6XfL/vYsNtl0ssu/ip4BdiC67KEzYRUbOLqZbdqNw7iYhZDf34nYzY+FuolJ2o07bzaHM3WzK2i3PtT3k2vdwKnQPqqQ9pGXsITJvD+b8PbTT78XLvJfEgL38E7eXu/P2osjYy73MvZzL2stY1T6CgvaxN28ftjf7yNXvB8t+Glv3yxl+PysS9nM3az99F+2Xc8MBDhgO8CDogJyzD6AvOsCWjwdwqw5SpTtIkvkgS+MP8sLvEPcch9jjOsTi+EN8s+QQeeY/uKIv5RdzKVPspXLPlPIipBT3nFIOzyulJL6UYcmlWDNLeZZdyu2cUiryStmbX0ryolJy/y1lzv9K2aEtk3NrGb2sZUR9XUZcUhmDU8v4K7eMQ4VlPPq1jI/vymTPOEw97WFUhsPcNx2m1HqYyYGHaZ90mIYph3mSeZhteYf5e418z3GEcwlH6JV9hA9FR/B7dYTj5qOU2I5yNPkoW1OPoig+yqz1RxliLJfzaTltLOVy5izHz1lObGo5rXLK+WtROX8sk+sV5WTpK4i2VWBNquBCRgWF+RVs9T3GSv9jZCmPybPlGC3Nx6hrPcZ/w46xaM4xWcfHeJlxjMeZxyhadIxHScdZmnOc7xcdp7PXCQKUJ+Qz0gl+tZ+gf9gJhiSeoH7GCVS5J9i79ATNtpzgin8llcpKDqgrGeCsZP/sSkivJCKnkpb+J3FoT7It8CTG5JOs+fsk8W9P0kB5ir/Np7hmP8XZgFMcdZ1ih/sUJSGnWBF2im/TT6FafIoU+2kSHKeJCzhN1ODT9E0+jUg/TZuM07LeTnNl9Wnq+5yhtu8ZHpjPcMV2Bq8FZ7iVeobL6Wc4k3mG4SVnqNGeZYfzLMX/O8uLpCrupFdRnVXF9qVVrFtVxaaPVeSoz5GkP8dcyzkGpJ6jVdE5Giw7x5N95+ihOk8H/Xm+CDhPQ9d5hmSex/DHeVRHzlNkvUBuwAVZ4xcoUF8ky3KRDPtF0h0XSXVeJCn4IgnhF+mYLJNykXZZF2mbcxFp8UU8by8SrrhEmPYSoaZLBEfI1+xLhC++ROTaS3RwXKaz+zLxP19mQexlFhVfxsd8hbz0KxRkXmFp3hU6aaoZZK9mbHA19dOqaZ5TjVRYTd/gq0yofZVZRVdJX3GVnFVXKf7lKnss1zjlukbWkGs4U68RlHaN2lnXaJR7jXFrr7FOdZ3tuuvs0l/nbdh1bHWv02X+dSalXSc59zpFhdeZ4bhB77Qb9E+/wYjMG1zfcIOpmpustN3kcthNFPVusiL+Jnezb/Iw5ybvC27iVXQT45KbnHx9E4/qFoOttxhhu8Xx1Fu8yr2FV8EtgpbcYrf9NleDblMTfJuODW4zPuM2d0/eZnXAHcYk3WFW6h3W5dzhwqI7aAPu0insLgcb3eV87F1mFt5lgf89+Wx8j/Zh92gz+h4xE+4xPv0eszPvsaXgHpeW3KP+untUhd3nTsR9Dre5zwrnAyLiH9Bq4QOWZT+g28cHNHHWcPmzGvzH1aBbWCPvs4aYnBoW5ddQtaSGfr/VsNjvIRHWh8QkPSQ75SEDlj+k1PKISusjeoU/YornETnpj7iW94isXx7xo+JPQhv+yfnkP7mZ8ieTiv6kZ+RjUus8ZmO9x2xPekzXgsckLXlMsu4JG41POGJ+wnXrE1yuJzQKesIG+1O+af6Ur1KfMiLjKc8XPaVg3VNKTM+wuZ7RIOgZ3vWfyT74jG6Fzyi2PWfSwucEp/xFpvUFB/NfoFnygu7uv4lv9Delc/7mYO2XzEh6Kef7l/xQ9JL7L1+SbfwHu/Mf1of/w56If/hfrX+45XyFT9ArPMGv6JX5isf21/R2vyZ/yWvWFb9mk+MN91xvSE57Q4n1LY/+ekun129Jdrxje9E7nq1/R+uQf+mf8S9njO/xCXvP9X/eU53wP2JNH4gL/sDG+h+4kvSBwLQPZJV8YOzWj6QaPhE+Ci+h7OAlSjp6ifk5XqJVmZf46YSXmOTnLYapvUWcyVus7ewt+qt9xNctfERWBx/xW0cfYe3qI0ZE+4jP83zE91pfERvtK9bn+4oVZb5i32Ffcf64r4ip9BW1O/qJaWl+IuNfP/FZO3/RpYu/ePOtvyiM9xcNMvxFUra/uOSjEGN8FeKXOIUIS1CIkFyFKCtXCK/jCvG0nVK06KoUFTKt05Vi8hGlmNJBJbIqVCK+UiWmXFcJX4NajDGrxda6apGYqhaP9qtFpEojqtpqxMouGpFToRF1P9GKrl5aoflGKxL7a0XIfK0YlKcVE7ZrxeYyrejUTifuJuiEKlEnSj7qxJi9etEj2iAOJBnEgHSDWH/OIL6bYhRj0ozijskkagWaBBEm8ckJk/BuZxZ1FppFz0Sz+CrFLEanmkVltllMPmEWf50yi42XzGKHziKaBljES2Q6WUSnby3C42sVy5OsIvqsVXhjE8HtbeJkb5voMdImVh6wiQ5nbGKp0i5GW+3Cp5NdRHezi8IMu2h03C6Gn7CLmFSHUHZxCu9uTlG/p1Mc6OMUbauc4vxlp6ircIlSmTSVSxxQu8QenUtUhbrEh24uMaKHS9jGusTTIy7R/YRLrLnjEn9dCBQ3ugeJ232CRHlFkJic5Bbt0t3iXpZbdMt1i2EH3aLBH26x7KhbTKxwC/Uxt7hy3C2s6mCxwBAsHkrBwtM+WIw9HywmfRIijjQOFYXRoWJe/1Cx5/tQcSE5VDzJDBWe7FCxoiBUqNaEiq2nQoXpSqj4422YqP4jQhxXRIr1KZFizLJIMbAiUhQcixRfHI8UVTKTTkQKQ2Wk2CDz8GSkWHgqUnhOR4pSmeFnIsVHmeKzkaJlVaS4LDP9XKTYej5S9LgQKdIvRgr/K5FitUzM1UjR73qkeCUTfzdSHPH2iNZ+HjHL3yN2KDyit9Ij/pZRaT2inc4jQg0esV9mkNEj3skUmTyimdkjplg8wmT1iE0yf9o8ItnuEUccHjEqQF7P5RGzAz1CHSb/3utT8Si1jlhpryeGHaov2jVvJNa2aCx2aJuIi71aiV0RktD4IGJsbYVH310EREeLX0dHi1MrokX10H4iYtpoof95rFj88ySxos000dMvXrQclyZUrXJFP/NK8XjAahFyYa0YtHWTKL+1Q1yb/YeYuO6wGJR+WjwYWyW+u3dD9N5eI+rveyr+D1AmnPA=</binary>
            </binaryDataArray>
            <binaryDataArray encodedLength="340">
              <cvParam cvRef="MS" accession="MS:1000521" name="32-bit float" value=""/>
              <cvParam cvRef="MS" accession="MS:1000574" name="zlib compression" value=""/>
              <cvParam cvRef="MS" accession="MS:1000515" name="intensity array" value="" unitCvRef="MS" unitAccession="MS:1000131" unitName="number of counts"/>
              <binary>eJztWVsSwyAI9GblaD2KR+nRmkzHToqGIoJo4sd+JMHA7qJ5GMLzEUQI8AE+l8Vu5+IGgHxcMd4SDflSrVDgfbz+jxM1lgIcNHwRGkYjTRNvgN8cUj5UDKuvGtCz71K/f3PiYxQLDO4W9Z/VJNWW2wOZPgp+SXlg7WvycHNKa6udU1w9Ofprc/G6bytAoC8Vq752Nq67lj6N4GnN/LZYd73G99Z+BK9rapyhXqneXvPdMl573fH0X/u5W/sOcyfMPs81ePf+9rmjL1fjw+FU+nYdBRp9eEVPF+x8Xv0yJ5ZvCwu+ONsj2vc9Ir5m8G6L93hwLVr/ym3wBpRx+8c=</binary>
            </binaryDataArray>
          </binaryDataArrayList>
        </spectrum>
        <spectrum index="3" id="sample=23 period=1 cycle=2 experiment=1" defaultArrayLength="23028">
          <cvParam cvRef="MS" accession="MS:1000511" name="ms level" value="1"/>
          <cvParam cvRef="MS" accession="MS:1000579" name="MS1 spectrum" value=""/>
          <cvParam cvRef="MS" accession="MS:1000130" name="positive scan" value=""/>
          <cvParam cvRef="MS" accession="MS:1000128" name="profile spectrum" value=""/>
          <cvParam cvRef="MS" accession="MS:1000505" name="base peak intensity" value="84.0" unitCvRef="MS" unitAccession="MS:1000131" unitName="number of counts"/>
          <cvParam cvRef="MS" accession="MS:1000504" name="base peak m/z" value="650.026628354592" unitCvRef="MS" unitAccession="MS:1000040" unitName="m/z"/>
          <cvParam cvRef="MS" accession="MS:1000285" name="total ion current" value="10093.0" unitCvRef="MS" unitAccession="MS:1000131" unitName="number of counts"/>
          <scanList count="1">
            <cvParam cvRef="MS" accession="MS:1000795" name="no combination" value=""/>
            <scan>
              <cvParam cvRef="MS" accession="MS:1000016" name="scan start time" value="2.339116666667" unitCvRef="UO" unitAccession="UO:0000031" unitName="minute"/>
              <scanWindowList count="1">
                <scanWindow>
                  <cvParam cvRef="MS" accession="MS:1000501" name="scan window lower limit" value="500" unitCvRef="MS" unitAccession="MS:1000040" unitName="m/z"/>
                  <cvParam cvRef="MS" accession="MS:1000500" name="scan window upper limit" value="2000" unitCvRef="MS" unitAccession="MS:1000040" unitName="m/z"/>
                </scanWindow>
              </scanWindowList>
            </scan>
          </scanList>
          <binaryDataArrayList count="2">
            <binaryDataArray encodedLength="90988">
              <cvParam cvRef="MS" accession="MS:1000521" name="32-bit float" value=""/>
              <cvParam cvRef="MS" accession="MS:1000574" name="zlib compression" value=""/>
              <cvParam cvRef="MS" accession="MS:1000514" name="m/z array" value="" unitCvRef="MS" unitAccession="MS:1000040" unitName="m/z"/>
              <binary>eJwU13d8U+XbBvC2SbP33mlGk7YO5OcCERnnYrV0T6aiOFFRRAEFWYVC9y5lI6g4UBRBRRmyKXQPKFtwD0QcYEvLe71/fD9Nznmee53TJKdc3iM0qHqE6eYeYb2tRzjk6BFOO3sEvbdHiI3pEQb5eoQkf48wNdAjzAr2CMtie4TCtB7BtbRH2FLYI1ws6REk5T3CXZU9woiqHiGrukd4pqZH2FXfIxxf3SOcX9MjiNf3CBlv9QjztvQIx7b2CIcP9QgPi3qFImmv8Km8V7iq6hXM2l5hqL5XSDf0CnNNvUKxuVc4ZusVRK5e4Q5Pr/CIt1coDfQKO2N7hfPhXuFkQa/wz8pe4YXyXuH72l5BU98rPLCmV0hc2ytMXdcrrN7YK3y0qVf4dUuvYHy3V0h9v1fY+FGvMEB2S8hV3BLe09wS9mhvCa26W8JKxy3hE9ct4YznlnDVe0t4NnRLuH/gLeHpEbeEIytvCWcLbwnXim4J9tJbwl1lt4SR5YxRcUtoq7sl/LjqlqBbc0t4aN0tYeD7t4QXO28Jv4v6hBGyPiFH3ic8p+gTFir7hGpVn/Ceuk/Yq+kT2rV9wk+6PqFP3ycYjH1CyNQnDDH3CWmWPuFJa5/wuq1PKLP3CVscfcKXzj7hirtPuOnpE5ICfcJjwT7h1dg+oTDUJ3wW1yccj+8Ttuf3CY7CPmFAUZ+A4j5hYkmfMLO0T8gv6xM+qugTDlb2Cd1VfcLV6j5BVNsn3LWqT8hb3ScsWdsn/LapT4jc3Cfc+XafMGNrnxCxnbVd7hPMqn4hQd0vDNf0C9nafuE5Xb+wSN8vfGDsF/ab+oUuc79gsfcLdzj6hRHOfiHH1S887+4X6rz9wgFfv3DK3y9MLu8XZlX0C+uq+oUd1f3C33X9gqK+X7h/Tb+QtLZfmLauX5izvl/4YlO/kPZev/Dutn6h/eN+IdF5W3jNfVto8t0WvvPfFnoCt4XGebeF/6pvC9ra20Ko7rbwzOrbwukNt4WrG28LA7fcFsa8zXXbbgu6j28LmZ/eFr6JjsA8WQTeUURgjzIC7aoIvKqJQLE2Al/qIwBDBJpp9uAIfPFwBD4dG4FHxkXgUmIEbiRFYHtKBIakRuAoPZsegdrMCPizIrCNRDMi8PULETAWRmA9JRRFYERxBE5SXkkErtDM0gj00vKyCBjKIxBfEYETlTxXFYFlNRGIq4tATn0EXlgdgaHvR+D4gQiEjkbgZkMEwo0R+LaZ51r4nvJbI6Bri8BaCrdHYAcN64hAA+V0RuAyvdAVgf9o2akI6E9zLcV1c90Z5qXcs1xHL1/lPESRcMoica88EomKSMxTRSJaHYn3NJG4XxuJ6fpIXKM3DJGQGiNRRV5TJD6gB82ROEAplkicoevWSJxzRWL+GP5NisTf4yOxKDkSR9MikZkeiYs0IyMS2qxInMiJxMw8xpsRiYH5kdhD05ZH4neqWMG4hYxbxJjFkXizJBKK0kjU0kdlkXionDEps4Ix6UZlJJZWMW51JNZQuCYSO2h4bSRW1LOvtyKx/WAkvj0ciReORCLheCSEhkg0008nIhHRGIlisjWxluZIPN4aiaskaWevHeyVznVFInQmErnnIvFydBQKJVF4SxqFAbIofEWPKaIwTxkFjzoKqdooPKOLwt+0WB+FYaYo5JqjcMvCPbYobBsehfjRUdhFP42NwuxxUYhMjMK946Owj8YnR+E0PZkShTdTo6BIi0IdBdKjsJ1MOVG4KzcKX5J4Evflcx+NX8Z99OTyKFynNwuioFwRhU9WRmFoYRQaKLcoClfoVnEUVpZEwVLKmmhAWRS+pqsVUZBWRaGavlgdhUMbo6DbEoXwdsY7xDoORyF4hPGOMh59dywKLx3nPBqisOdkFLoao3CtKQoLmqMgb2HNrayZhrZF4ThdaWfuDubt4trTUXiiOwqzIkQoihThtFiEJ6NFuE4LJSKopCLUU0gmwg4aLhfhJE1QiPADvaIUIUIlQgk51CK8S/dpRNhPyVoRztDTOhGvgwgagwg7jSKMNInQRD+ZRXjALsJcnwjegAjPjBBhF0QQRokwZbQIv9CcMSKIx4pQQZ5xIgxKFOEwPT9ehP+oIFkEU4oIm+juVBG+orFpIjyeLsIfND9DBHmmCNuzRBiaLUIDfZcjwsqlIljyRUhazp7pyQL2u0IE9UoRVlO4UITPaEQRa6Wfi0UQlYpQTh+UsY5y1kEZFSLe/6ynUoQeMlWzFrq7hrVQV60IsatF+HGtCK4NnNuHImw8JELnERGuHRVhwTERFMdFWEXDT4gw8aQIrzaKENUkgrtZhAdbmIcyWpmHXmgT4a0OEU51sc5uEfqkYhTKxHhbLsZ+hRgpSjHO0lK1GHqNGOtptE6MDpqmF0NhFCPWJMan1GgW4yeLGK9axRDZxNgmiHEMYqQlijEjSQxTshibaECKGF9TYqoYp+nJNDE0GWKsofhMMR7NFqM2V4x7nxDjqXwx/lgpxoJC5ioSI1Qsxg4aUSLGlFIxfiFJuRhV5KsQ42MaWilGA+VVifEDvVIthrtWjPepr16Mm+vZ234x9hxm/KNiLDkmhu64GKomMeKaxdhFQosYrfRoqxi/0xttYgQ7xJjcJcacU2IcvSjGuL9ZT1Q0mkXRkEqiUUMBaTR+lkcjWhmNKhqqjsYJmqCJxo/0qjYaIl00KmibPhrHDNHIMUYjwhyNRUOjsWtcNJAYjatJ0VgwPhrK5GjUUzglGo+mRWNVRjRGZkVjanY0fqMdedGY9Gw0fIui8drSaFTmR+PjZcy5nDkLovETVa7ksULWUsTjNLGYx+m1kmiIS3mefGVcQ0PLuYYmVnANvVbJNVXshU7W8HgtX6+Khn8zazscjbgj0Rh1NBrXjkVD1RCN+BPR+JxGn4xGBz3RGI0/aWFTNDTN0VhLCS3R+JLGtEaji6a3ReM6LW6PxobuaET2MrdIguhoCYZJJWikX2QSzJNLIFVIsEMpwQiVBC30u1oChVaCVRTWSbCT2vQSTDNI8Ae9aZRAZZJgDcWbJfiCxlgk6KTpVgm/3yRYbJPgK4cEZ2Mk8D0owcihEnSMlOBxQYI/aREkODVGgr/HSjAgievGS7AlVYJv0iRIS5fwO1CCFzIkuEVFmRLYsyQ4nC1BVo4EL+dK8NBECX6YJEHhqzw+RwL/Igk+oSlLJJDns+5lErQvl+BagYSfGRKsWynBHYUS7KZxRRKcpn+KJcgvkcBYKsEmuqdMgn2UUi5BT4UE71RJcH+1BJdrJHipVoLbVFongXsV861jbR9J8PwRCbYek+CB46ytQYIrNOuEBOUnJfA2SjC0SYITNLFZgrktnHWrBLX0WZsEQjvnSn90cKadEqi7JFhLd5yS4OluCXIuSxDzPa/Dz7w+fVx3m3WLpFgWLcVFmRTFCimcSimOq6TIU0vxI1VrpQjopBihl6KFrhqkWGCU8npJccoixVNWKf4ho50xnFK87+H+/0nx8CgpP8ulmDdGCtlYKepoVKIUTyRJcZ02Jkv5GSPFXkpOleIcPZ8mRS8Vpkthz5BiKz2YKcVRysmSYna2FJU5UvhzpZg6QYr/FkphWyzFK/lS/L6Cda1kXYVSrKE7iqTYTc+USHGDlpdKYSmT4m26r1zK3zBSXKZZlVJEVklRTh9XS/FIjRQvb5TC+5YU9Z9JEb9Tit/28+9BKcxHpTh0jHuPcy/NapCi4oQU209K0dTIGppYQzNraJFiLd3RyhoosU2KbrrZLsWKDimsnVK8Qw90SXGYsk9J8R2Jujnjs1IsPC/Faz9IIflRihp6+DrnfFMK320pmiNkeE4iQ6FUBrtMhvdokFyGY5SrkOFHek0pg0QlQy3FqmWARoYOekIrw1+0RCeDQS/DWzTQIMM3lGaU4RLNNMlQZpbhI4sMQ60yTLHJkOOT4bOgDNdDMkweIMOwUTKsGyvDneNk+JrGJ8pwjmYkydBLjmQZ3qeHUmQ4ThNSZfiZ5qbJIEuXYRXFZcgwJlOGU/RvlgzLs2V4O0eG+3OZZ4oM3umMNYMxXpTBly/DiGUytNK05TL8SboVMqQWst4iGW5TWbEMnhIZmkplmFomw1VaUC6DuoK10l2VMuyh5CrWSreqZXDVyvDrKhmq9sqwY58Mmw/KMOuIDP5jMnxKbcc5qxOc1UkZ/tcowwHKaJLhMlW0sK5WGT6hEW2sjaa1szZa3CGDvlOGTTSwi/Oll09zTzfXneW6czJ8e4lrv+exXxmzVwaRRI4q+ksuR75CDpNSji10n0qOQ5SlluM7mq2RQ6yV8/9SjqBOjs9olF6OTnrSIMc/tMwoh9kkx9t02CxHtkWOH6jWJsdohxwFLjke9MgxNiDHeyE5Phggx8l75Jj/Pzn23CfHwiFyvDRMjtaRckwT5LhOhlFyZI5hvkTmSmKu8cxFy5KZK0WOd+iBVDmOUE6aHD/SnHQ5pBly1FE4U44vaGyWHKfpmWw5/qOVOXLYc+V4KE+ONZPkuDVVDvdjcjRNk+Pq43Jop8sx4Ek50p6SI/plOYYu4rGlcmyge/Ll2E9py+T4ll5eLkdlgRz+FXJ8SsJKOdrpiUI5/qb8Is6kWI77SzgXyinlXGhOGessZ530RQVrrJTj2SrWR4XVcjhq5BhSK8e6ejkurpFj+3o5RmyQ4/GNnA3dt5nXZ4scr77Nvt5jT+/L0fChHDM/leM2le3g+p1yfL9bjhMH5Jh8UI4Fh+RQH5ZjPd19RI59lHpUjktUcVwOXwN7oJEn2AM9cZI9UH4j593EPuiBZs6bcls4b5rbKoesTY56im+XYzcldshxlmZ0crZU3MX5npJjGz1ymnOmRWfk0J2V48A5Oa6cl6PrWzluXOa98Z0cv/4gx96f2cuvrOUqc15n/H/k6LspR8l/vC/6eX/eZu+RCoRFCowVK/BstAI9VCRRwClV4EN6WKZAI02VK3CVFioU0CoV2EgDVQp8QxlqBS7TKxoF73EF73EFYnUK7KLRegVO0dMGBVYaFbCbFHifhpgV+M2iwAKrAmkOBaJcCjzlVWB+UIHIeAX+vVMB690KvDFQgXX/UwCDFFj+kAKqYQrsgAKdoxQoGKPA1rEKDB6nQAP9msj9SQqox3MP7Utm7BQFLtHLqQpUpSn4TKjAZzQqQ4EueipTgRu0Iou1ZSvwHj2Uo+DztgKTc1kjLchT4J6JCuyn/x5ToHAa5/IE50IDn1bgu2cUiH5OgS9mKND9vALPvaCA4RUFDs9WIGGuAknzFOh/XYGyNxTYPl+BEQsUsCxS4B2asEQBZb4CaylyBesqZF30dBFrKmZNJZwXDSlV4CRNKeN1IG0FrwENrFTgAGVWKfBqtQKSGgVqKVyrwIxVClxfq8ADGxQ4SnkbFbi4hXne4RzeZewPGPdD1v+JAnU7FHhitwKD9ihwjCbsVeDubxQQHeL1pF2HFRhzhPfIUQVcxxV4pEGBZvrzhAJLTipgbFRgC93fpMAR+qlZgXktCihaFVhDd7YpsIdS2lkDvdTBOjoVqKTPutj3KQVunuY9d0aBprMKPHqOM7ygwH0XOUfKucS5/MQ1P/M++kUBx688fo3H/1Rg9V8KfP23AjP/ZV83uaaHeyOUOBypRE6UEvNESlyUKPGSVImgXImdNFqhxCn6T6mES63ENnpEo0QzPaZV4k9aqlPibb0SDxiUOEp5RiV+pjdMSqjMSqyjuy1K7KM0qxLf0is2JT53KDHDpcQtKnEr8bFHia1+JSYFlVgQq8TGkBLSBCXi71DCP0AJ3KPE0wOVuEmOe5UYep8S1+5X4v5BzDdYidcfUqJUUGI7lPhntBLvjVXioXFKnKSFSUrcm6zEIcpJUeJHmpuqxJo0Je5MV2IPpWYocYmispSopthsJXbRmBwluum5XCV6qSRPCc8E1kttE5X4exLjPcEYT3Hvs9z3HM+/yDqobSZreYk1vMK8c5VQvM45vKFEeKES4xYp0b9YiY58JT4oYD8rlGiiJYVKmIo4U3qgWIljNKFEiV9pfqkS6jIlNtA95UocoMwKJb6j1yo5ryol6imhWomvKLlGiQv0Uq0SkXW8rqt4XWlMvRLT17M2mvoWr9NWXieq3M7znyjx7A72sFMJ25dK/PEVr+teXtd9zHWQuajqOPtsUGLsCSXO0IyTSvRRaaMSMU1KfEJCM3ujp1qUuEErW3nd2pT4kIa28x6ixzqUuE75nUq826XEoFNKNNCb3Uroziixie49y9mdU0J5gffRRc71VyWe/J17rrPmXtbTx+slUuFzsQrPS1ToJ59MhR3UJVehSKnCRyoVhqtVaKMCrQo2nQoP61VopEcNKvxJS4wqvGNS4UGzCsdpkkXFz14V3rSqcK9dhcOU41Bhv1uF17wqpPhVGJ2gwrN3qHBjgAqvD1dBOUKF7wQV7hitwrdjVJg1VgXxOBVqKS5RhaQkFc7TzPEqRCarEExRYReNTVWhm2akqdBHZensIUOFT6krU4VnslTooX/zVFgxQYVlU1QwPs4ap6uw4TkV7p6pwj664xXGnqfCuPmsbZEKQr4KTy9j/wXsfQX3FqrgKFLhkWIVmmlaiQp/0bJSFaxlKrxHQ8o5F/qzQgVzlQqDqlVooKs1KhjqVDi2SoV5b6mQ8KEKFz5RIXGnChGfs5cvVLi1VwV+2aH4oArbD3H2R1VwH1NhxHEV2ulGgwrOkypso2GNKrTSE00q/EMFzSrYW1T4gIa2sj6a1sb6aHm7Cu93qNDUyZrO8Rp9q8KiKyr8+guvy++ceZQaMrEa+6LVSJeocYVkMjVW02WFGvUqNe5Qq5Gq4XuarVUjQa/GHko1qPGKUY1okxp1lGBWI96uRrJDjUs0c4waiYlqPgOoETlejVAy36eocZ5mpvJYmhrVFEpX4ws6n8FjWXydrUZSDt9TdR5fT+Rrqp6sxpfTWFs+612mxnfL1ZhToIZ8hRpr6O6VaiiK1VhL35So+RtOjXllaqwrV+OeCjUOUHalGj/S61VqqKrVGFijxkH6qVaNN+rU2LhKjf/Vq/HzajV+Xa/G5i1qLHpXjWsfqWH9TA3bF2o8dUDNa6SGcFiNTuo5oob3mJrPBmrcalCj7IQaoxvV6G9So6JZjUCLGrtobKsaZ+mFNjUi2tWootgO9kuJneyRZnapEXVKjRrafVqN8d1qXKRZZzjjs2pM/FONtggNRoo16KCnozX8TaVBsUQDr1SDTwkyDU7Rc3INblGZQgO/UoPPaIxKgzP0vFqD21Sp0SBWq8HnlKjT4DzN1GsQZdCghsJGDXZTskmDSzTLrEGCVYM9dNmmgcyhwRrKdGlwPKxB7QgNvh6pwWxoIB2lwWq6c7QG+yhjjAbf09yxGijGabCO7knU4CDlJGnwM70xXgNNsgab6L4UDY7ShFQNfqOFaRoY0jV4mwZlaNBAUzI1uEZLszQYkqNBE03L1aAgTwPHBA1uTtKgayp7flyDv17XwLNIA2ExZ7KUM8nXYCeNXaZBZIEG1RRewX4peaUGF2lWoQbRRRqsojuKNdhLc0pZfxnrp4PlrL1CA22VBvdXa/B7jQaLajUw1mkweJUGJ+nReg1a12owfR1nuFWDFV8y1hEN0o9q8B0pjnMODYxFP5/QYP5JDTY3avBAE2dKk5s1+IOWtGhgbtVgKw1pY680rZ3xOjRwdmrwET19ivcDxXRrsIOU3/F++JPzidLCJdXiYxJkWnTRs3Itdim1OKfSYqZai3itFl9Tqk6LK/SaXgu5QYu1NMCoxUHKMWnxM803azHZpsUTLsbzalHu0+LDgVrsHsw8Y7XYTuVJWiQma3GBXk7RQpyqxSq6I02LuRlaqDK12ED/y9LiCE3I1uI3WpSjxTu5WjTmafH3BC0KJmrhnKTFR4u1GLmEdS/V4haV52sRWKbF55S4XIvztGoF46/UYh9lFGoxr0iLjcVa3FeixVGaWKrFVVpcpoW5XIut9HCFFs30RKUW/5K7WotPCDVanKYZtVrcpldWazFlkxZnt2px/aAWyw5p8fRRLXYe12JcgxZ1J5m7kXmbmLdZC3WLFpvovlYtJrVp8QctbdfC0qHlZ7IWrZ1a3OzSoviUFjtOaxF5Vos5F9h7pA7uaB220/NSHXbLdUhR6CBX6bCODql1yNPo8Bst0uowRK9DExUauc+kwygz91l0qLbq8E+iDiuTdDidrENEKo9RXJoOX1Naug5XaE6GDvdm6TApWwdLrg5teTqcn6xD9FQdnE/pYH5Zh9ZZOtxeokPVUh02FHDtSh0+KNJhWLEOT5foUFaqw8VyHV6p0GFNpQ4DqnQ4SLnVOvxKC2t02LxJh/E7GXs/Yx/QYUeDDmNO6HCW7mjSIbNZx9/1OuhaddhCJ9t0eKxdh79pRQd769ThExrVpUM3ZZzR4a1z7KFXhxFRenwVrccxuR7LlHpsU+nRpdajSqtHWMdzlKrX4wrNNehxn0mPKWY9/qRlFj0cVj0+ohl27nHo8Z2L69x6NN6vx7QH9BAN0cMwTA/JaD0OjtFj0Tg9TIl6vEetSXo8NV6PHipN1iOQosfnlJSqxyWanaaHPF2PdTQwQ48jNDFTj6u0NEuPD7L1GJ6jR1+uHhV5eoQm6LGbrkzUQzVZj420dL4e/Qv1eGCZHo8u1+NvWlGgx6iVetQV6XFnsR776ecSPd4sZa1lerxLQ8r1mF6hx39UUqmHv4p1VetxkWbX6CGrZV00sI510cRVzFWvx4g1etRvZf0H9cg/pof9uB7Pn9Aj4qQe8Y167KXMJj1+pPnNeuha9HibHmrVo4meaNPjJhW36+Hr0GMnvdLFHKeZo1uPkef0iIoyIFtswFaJAV8qDJijMkClNmAT/a01YIXOALfegE/prMGAl4wGHDQbYLEZ8AE5BAPuHGPAL2MNaE8yoCLZgFCKAV/R96kGvJ5mgCbdgM00KMOARno808DncQN82QbspMQcAy7S7FwD5HkG3DvBgCkTDfiThsww4Og85lpqwN4CA35aYUBrkQFPFRvQS+UlBsSWGrCbUssM+I7mlTNnBXPSoErmpMermJOKq5m3xoBd9GqdAYpVBmyg++oNmLqa/a4x4Nw6AyZuYo/vG5C2i/UdMuASvXqY649wPR0/yvXHDPA0GPg/ZMDaRtbZZOD3BOum5S0GOFsN2E6j2gw4Qy+1G7C6w4ABnQZM6DLgKgndBqw6a8Bd5ziv/1h3lBGbabDIiCZ6QmzETfpCYkSy1IjLNFdmxFtyIx5UGNFIN5RGFKuM8KuN+Jy+1RgxR2vEA3ojTtI0gxH/UpHRiF0mI5LMPGcz4jG7EZdcRnj9RqyEEZ+NMiJxtBEbxhrxd6IRF5P5OtWI+9OM2JnJfVlcT69mG6HMMWIjPZDL2HmMPYGvp7KWR43wTTPimSVGfk4ZsTffiMxlRry53AhTgREdK4x4bqURNYVGJBQZ8WuxEYtKjLCUGvEBjSgz4vlyIyIrjKijOyuNOEC5VUb8TkuqjbDVGPERCbVGdNOLdUbUrzJiQL0Ry9YY8dJ65t/DvUe49rgR20ho4LoTXHfSiMONRkxsMuIaLW82wtlixCc0ptWIWW1GrGs34t4OI47R352czykjXus28nnOiMAFI3qiTCgXmRArNuErSo82Yb7EBIPUhK30iMyEdrotN6FGYcJvKhOsGhO2kaA14UWdCWK9CatpgMGEwzTJaMKftNxkgstswliLCX6XCfM8JuQJJuTDhI9HmTBqtAkvjzFBOtaEwiQTdo034XKyCZtTTRicZkIz9aabUJFhwteZJmRkmdCVa8LzeSZETTChjv6YZMKYqSZ0zzRh1RLmKjDhZKEJN4tMCJaYsJvml7GXcvZSYUIHPVdpQkSVCbV0ZzVrqjHxmYp11ZrgqDNhO93Yy9jHTFh23ARngwnnT5iwsdHE31CMT483MweVtjBPK+fWZsKPtKDdBGOHCe/RsE7WS1GnOJNuzoQKzpgw7pwJl0h1wYS3aM9l7u3n3tsmTI4241uZGXPkZjykNKOFqtRm7NeYsVRnhl1vxiiDGedIZjJjPd1vNuOmxYxSqxlBmxm7yeQ0Y+YgMx4dYoZnjBlJY824TJpEM4YkmfHMeDPuSDFjWZoZznQzPqGxGWZcoFczzdiUZcagbDOezDHj1wlm2CYx31QzHs43Y0ehGZeKWGOxGeoS1llqRnU541WY8Q1drWTcKjPG1ZhxkV6rNUNVx15WsZfVzLfejLc2meHYyjw7zVDuY+6jzHuM646bMbjBjGZKaGQ8ym1iTFrWzL0tZnxKr7VxbbsZm+mhDsampzvN6KcDp8z447QZy7vNcJ1hvbTlPPu+YMbBb824dtmMgitmzP3BjKE/mfFYhIXPqBasp/vlFvyqtmCJxgK71oKP6bzOgtl6C5QGC54yWVBltiDBYsE3lGe14Cots1ngslv4nGrBXTEWTPJZsCtggQcWbB1jQedYC1YnWjAwyYJ/x1tQkmzh97oFP6Va+BxiwbZ0C85mWDArk7VkWbCBHsi2YHqOBZW5FuRPtPA3qwXjJlvw9lQLDj9uwYhFFpQvs2DvcguWrrDAsdKC14os2FJswZASC9poVZkFA8otOEJTKiz4m4oqLfzetiCt2oIf6c0aC8y1FnxIQp0FZ0hWz7xrLdi/zoLPNlqQe8AC9yG+JnGDBf87YUEDTTtpQVmjBaEmC/ZQVrMFv9HSFtbTasEndLGNdbVboOmw4OFOC9rpuS4L6k9ZcM9pC6wXLKjut8AbZcUH0VaMlFixQWZFo9yKa2orCjRWeLVW7KJknRXf03y9FUaDFe/TSKMV3fSSyQqpmXup0WLFk1YrEuxWTHBwj5t7PFZ8eKcVrUOt2DLOiiGJVkSNt6KejiVb8WiKFaWpVsSmWbGHfku3YmmGFY5MKz6lb7OsmJtthTbHikdyrVg7wYrHJ1nRQ/unWJE71Yp5C63QLbJi2GIrTtGLS6yYvox1FFhxgP5cYcWKlVbEFFrxOZlLrNhG50qteKXMirfKrXiogjXSs5VWRFZZsYruqbbiKD1aw5rqrdi6zorh662YucGKqQesyD9ihaHBivdoxAnO4qQVskbOgh5ssqKZnmq24nCrFVParPibgh1WfEWOU1aMO83+aG43Y5+xQnLeiqIrXBdlg0Nqg0xtwwZq1tjwtNaGfrpbb8MRijXZsIeyzDZ8ZrXhDbsNRocNs1w2RMbYcNNvwwDYcHWsDcvH2eBJtGEnJSfZ8D0tGG+DOdmG8yk2vJpqgyrNhi30cLoN92XZcJKmZ9vQS1U5NtyRa8NfeTZ+T9uwaIkNtqU2jM234RLpltswvMCG0yRbacNGaim0IaLYhmMlNjxWynqovMyGuHIb9tO1Chtiqmz4gtKqbfiJbLWMWWfD3FWMt9qGl9ewlw02SA5zBkc4g6OM1cBYVH6CsU7a4Gu24UtKb7HhZ1rcaoO9zYZPKLHdhstk6LThfRrZZcPm0zasPcvezttw10Ub3ou0ozvKjoei7Tgps2O63I4pKjv+pVK1Hfs0duRq7fiDCnR2pBnsWGy04xOTHR9Y7RBsdpyl2XY7VA47rsfaMWeAHTWD7Zg6xI5hiXYMTrajlZ5LsWN1qh33ptlxgqan23GLqjPsuCvTjsM0NYu5qTSbuXPsyMu1Y0WeHUsn2eGcbMeCqXZ8M9OOc/PtePtNO2YuskO62I6NNGgJ89CzS+2Iymcu+t8y5qInljMXVRcwx0o7blBZoR1/FtvhL7XjK/qtzI78cjvcFXbspJRKO36ghVV2WKvt2E7f1tgxr9YOQ50d79O5Vey9nvnXMfd6O9ZstOPr95nvGzt66c6D7Iv+PcR8h+0IH7FjPxUesyNw3A7PSTt20aImOz5ttiOxxY4rNL/VDlObHdvoQjtn2mGHtpPXqsuOWafseLjbjk6SnLXjwXN2tNDJSAdqRQ4clDoQUjiwj64pHfxd60CmxoFlWgc8Ogd2UareAbvRgU8pyeTAd7TA7MBHFgfGWB2Ya3NAcDhwjmY7HXjJ44Dc68BbNHqYA2+D78c40DHWgehEB9bTg0kOtNCz4x24L8WBJ1Md6Ke6NAfuSXfgOD2e4UB1pgN3ZjkwNduBGxSf68ABmpTnwMrJDqRNc+DK0w5oZjrwzOsO9C7insUO/LPcgdICByasdOCPYvZU5uA1Y08VDnxOaZUO/ExLqhxIrnHgB7LVOfAJza93wLyava1x4PW1Dry30YHOdx343w7O62sHYg9wVgcdKDzkQMFRB2KOMf5xxj7B2LSkkbNqdeD7NgfebHfA2uHAdhrX6cBlmt/F+Kc4Pxr+rQObf3Bg0O8OPHDNgb/kTuxVOvGnyomAxok9lKN1YqXOCb/eia8oy+DEVSowOhFjcuJL+s3s5HO9Ex6rE+k2J/LtTvzsdGKJy4ktI5x4eJQTGxOdeCjJyWdHJ54f74Qk2YnBKU600YxUJ9anOTEo3YlWei7DCXGmE+vogSwnWkiU48Rauj/XiWZ6Js+JpolOPD3JifumOFH7jBMVC5yYutCJG1SxyImExU4cohtLnChf6sTBfCcmr3DiQKETpcVOxJVQuRPf0KQKJ7//nQhX8T1NrOZ7Ctc6sZ/+qnPi+jucyX4nCg87ETzCOR3lvI47kdvAYyf4+iRfN/I4FTXxfTPft/A9Bdv4nvLa+Z5iO/me8rqom+vPOLHvrBPF55nnohMlv7HuCBcqIl2YKnKhUuzCoxIX/qM7ZS4coSqFC9VqF+7WuDBN60KNjq/1Lhyjxw0u3KLjJheeMLtwj9WFPpsLdXYXBjpcOEH3xrhweoQL5xJd0I134X2am+KCPtWFD2hUmgsXaV66C8YMF7aRKduFj+hyjguWPBcSJ7jw2TQXSucy/nLGXuFCY5ELa0pcaC514dkyF9aVu/BghQszKl2IrnJhAw2uduGFGhektS5sos46F2aucmFzvQtDV7twipRr2ctx9tHAek+6cLvRhfom1t3MHPR0iwtRrS6spZY2F55rd2F9hwuDOl38HcXYpxibOk+7oDjjwiNn2S+pzrtw9oIL711yQfjWhdHfuZBxzYU9/3BekW5Mj3KjnxrFbkRK3GiRuvGczA2x3I12hRsvKN14WO3GSxo3lFo3unVu/gZ2Q2NwYyuNNLpxnuaY3NCb3fiATDY3rtjdWOBww+lxYydtHOTG64Ib40a5YRvjxg5aMs4NV6Ibuyg7xY0/KC/djZIMN8KZbhygyVlu3KAjOW705rrRMIE1T3Tj3slutD3qxvOPuVHzJo8vdOPJRW7cptWL3bhviZvfOewj3431NHgZ+yFZgRuzVrLOEjculbqxvdyNxAo3vidHlRuf0c/VbuTXuOGpdeNLWrGKda1mPWvduHMDa6HfPnej4AvmPMh5HXHjoWNuDDvhxhmafdINbaMbaOIsWtz4iMa1uvFmmxv2duaglA43lnYyRxdzUOYpN65SoNsN0XduDPqex/52Y8+/btzsYb+3eTzSg/U0OMqDdnpR5IFc7MEWeiTag26aLfFAI/XgPboo82Ce3AOTwoNEpQff0UKVBw61B79oPPDqPNhN2XoPCg0exBo92E+TTB6Umz24w+LBY1YPam0eDLR7EOn0YM39HuQL3MsnmuxRHvxBhaO5dwz30pFED24leVA33oP/JXvwdIoHUamsN431prPeDA820yOZrJdmZ3mgzfbgfXo91wNzngfbKWmCBz/Qrkke7JnqwYDpHuyc5cGBuR5EL/JgIw1Z7EEXvbzEA9VSD96lkfkenKe5yzwwLvfgIxpXwN5p4Qr2vpJxKK3Qg19peZEHvmIPvqbcEg+uU0mpB3FlzEVTyj24SVUVHtxd6cFxml7lwW1aXe3B/TUetJCkzoNN9PAqD07RrHoP1Ks9uLDGg4/Xcf7rPVi0gdfqIw+GfezBsT0e9O/l/v3cTzO+YYwDjEEPH2QMmnWIMQ57sJWEI4xFrx/ljI5xRpR03IPFDR64Tnj4fejBviYPJjZ78A+Vt/D6tfJ60LQ2XhNa1e7BvR0eNNGznR6IuzzYQA+d8uCl05zdGc6O5p7l7M5xbuc9eOZnxviPM47w4t1IL0ZGeXGBTGIvPqbEaC9+oMUSL1xSLz6nqzIvggovJim9+JcqVF7cqfbiCY0X9Vov7tN50UIz9F5IDF5sotNGL14xeaExe/EejbJ4cYnesHphsXnxKSXbvfiJljq88Dq9yHZ5cY3CHi+meL0Y4PPiKT/XPeLF7uFe/DmC5wQvpvJurRnlxT2jvThBUWO9GDzOi3eSvDg/3ou5yV4YU9gPJaZ68T0tTmM/6eyHMjPYE63M9CI2y4v9NCnby99JXlTmeHF3rhfHaXqeFxETvFhDbRO9kE32Ygu9NtWLsY+x9zfY93wvxizxYmc+Z1LoRX+RF6uLvbi/xItWer7Ui81lXgwr9+IMvVrhhb7Siw9pbJUXV2hhtReOGi92UXqtF7/TijrOfJUX++jfeta1mnWs4zy28W8j62ny4sVmL+QtXrxNw1u9OEdz29h7O3unxA4vlnR64e7y8jOJsz3F+XV7cZCmnvGih2rPejHwnBcbL3gxtJ/zEcXgqjgG30hicFMag2pZDETKGHSpYqDWxGCUNgbf0nxdDD7TxyDVEMPfUzEImGKwlyaaY3CXNQbH6UlbDCLsMRjkiIF0dAw207AxMfCMj8Fu+jM5BvGpMThMt9JisCo9Bi0ZXJfFddkxOEtzcmJgzI1BYh73TYyB+RXmXBKDffnMtSwGlctjsH4l6yuMwfvFMRhdEgNHWQx2UXp5DH6nlRUxiK1kT/RfVQwG1sSgkZ6tjUF0XQz/z2MwdFUMukm/OgbbKHt9DM6/w31fcs3eGLy2PwbKkzF4l95oYg0t7LuVfbfFYD/dbOesOmJwT2cMxKdiMLs7BuPOxiDnRgw6bsXgpb4YqPpjsJW+vR2DBRE+2CN92EnpUT5cpUKRDyGxDwdoarQPdRIf7pX6MEPmg1TuwxYyqXzYTj6tD3voX50PlXof7jb40EAikw9DzD7Mtvigs/rwIS22++B2+PAlZTt9UPl9+PFhH/KG+fAPVQz34a4RPkQJPqwn3WiuH8f1lJPow3UqTfLhjvE+RKT4sJY6U314Oc2H99J9GJ3hw2V6M9MHZ5YPn1Nmtg/X6HCuD315Pjww0cf/IR9mTvLh0hT2s8CHTxf58OtiHwqW+LB/qQ9Ny3l8hQ/DV/pgLvJhX6kPk8t8uEk15T4MrOAaeq6S66p82EzDqn04R3NruKfWh08opc6HXyhQz7g0eTX3r+H+tfz7jg/P7/Dhwk4f0r7wIXa3D4p9rO+YD1sbWHsj627yobjZh/gW1k+Pt/pwm9a0+dDRzr47fFB3+vi878OYLh+ukOs0Z9vNWdGHl3wY9y1r/MuHVb0+vNvvA26zb1oQ4Ycj0o9dlBnlxx/0eLQfayR+fCD34zuFH4uVfuSq/fiLyjV+3KX1o4Ge0vkh0vuxkR42+NFNrxn9MJj8+JjGm/34iZZZ/PBb/Zhk8+MmDXT4IXX5YfX68dn/G+pH4TA/OgQ/3h/FnKP9WDTGD/dYP3ZT7jjmpvJEP54ez5zJzElnUvyYk+qHMc2P7ZSc7scvVJDhRyDTj/00JcuPHqrL9uOFXD/ezfMDE/y4RAsmsvdJfqx/zI+HpvlR9YYfjfP9eG4B63vTjy00YqEfF+j1Rax3MWul9CV+XKWipX7E5ftxmB5f5sdtWrPcj0EFfnTSrBV+aFf68SGNK/TjB1pa5EdMsR97aGKJH/9SVakf95QxNz1XzrwVzFvJvPRGlR+2aj92UkYN81JRLfPWMS89vop5afBqP7rolTV+6Nb68eM6P/LX++Hb4MeNjZz5W7wuH/sh3ufHJnpkvx9nae43fpgP+PEppR704zdaeciP0GE/DtJjR/zoo9VH/XjwGK8RvXzcD00D7w8ae8KP72nJST+8jX5MaGJPVNXMnlr8aKIZrX7I2vx4m0a2+3GR5nf4Ye/kfUeZXX6UnPIj4bQfR2l6tx+RZ3hdaMhZ3lc05gc/6vv8eOm2H+qIAD6gsZEBfE9LogLwigL4miaIA7hB1dEBNEkCkMkCeJsEeQCXaIEiAIcygOuqAI5rAnhKG4BIF8AmekQfwFmaawjAbAzgU0ozBfA7FZoDCFsCOETTrAHcprW2AAbbA/B7AthPBcMDCI4I4NGRAdQLAWhGB/Ah/TAmAN+4APbSpMQAapMCuHd8AC30YnIAypQArqQGsCgtAHd6AF9RXkYA/1BlZgD3ZAXQSLKcAEbmsoe8ALInBvDW1ABef4y55wcwZUEAPdS2MICXFgWgXswZ0dglnBEtXRpATD7zLwvgJtUuZw0FrIFeXMEaVgawuIjzKwng+fIA5BUBvEuoDGBhVQC7qwPIrWE9tayljrXUc67057YAju3jDL/h7A4EMO9gAJZDAXxGfxwO4OjRAJ48FkDUcZ5v4GxP8PzJAHZQemMA8c081xrARhraxjU0t51rOriGrnYGUNzFdacYi6K6A9hAZ89wzTnGOM81dPZyAKX9ATwdEUR0ZBBv0fCoIH9LBvGGKAi7OIhdlBUdxHUqkwRxlzSIE/SMLAiJPIjNNEIRxHxlEA5VENnqID/zgrhbG8RJelYXhFQfxNs00hDEJXKagviScs1BVFqCaLQGIbcH4XYFkecO4l9q9gbxfnwQrw4PwjgiiE8odWQQv1GhEEQcgogcHcQGGjomiM/GBVGSFMRTyUGIU4IYlhrEebKnswcqz2RNWaydns1mTTmsiUbmsiZ6My+I3ROCqJoUROBZ1r44CNnSIN6hb/NZ2/IgJhQE8WJhEKqiIMYWB5FfEoSvNMjvuCCmlAVRXx7EgxVBdJKuKoiPaHx1EL/QodogHq8LImJVEOtpSH0QO9YE8cfaIK68x/4PB/Hf8SDuPxHEyyeDSGoK4mcqaA4itiWIgzStNcjvsCDWtXF/exDdNKcjCHMnY1FGVxDXqPRUEHeeDqKBnunmdToTxBYaeTYI13nO+EIQ1ReDaLnEXi4Hob8dxABFLLaqYjFaHYsYbSz20mRdLHqoXh+LBw2x6CS9KZbfU7EotMQizhqLIzTdFosoeyw20iOOWNhdsbjHG4vnYxjPH4v4O2PxzeBYvC3E4lvEYvz4WKxIjsUTqbGITOM+Opcei9czuDczFp9TdlYs/qJ7cmLRRM/nxkKZF4v3aMyEWDw6ORZ9tGZKLE5PjYXpsVjcfjMWZxaxjwLmXcHzRbEYXMLz9FppLHaUxfL3ZCz+oNKKWJyojAVqYnGZFtfGwlvHvmnyKva7OpbfDbGYvSYWNftj8cuhWAw/HovdJ2Lx78lY3NsUC21LLLbR+Faep5VtsQi3cyY0vSMWos5YbKLhXbG4QM7T3E953Yx5Jhb3nY1FG8VdikX7T5zPLdbSF4veiBD/z0L8PwtBJg/BpwphP/WpQ1irCaFbG8JcXQgWfQg7KdMQwnWqMIYwwBRCEz1vDkFpCeF9GmsN4UdaZgshaA/hIE1zhBDhDGGoKwS7J4QvqPPuEEY9wBjDGYOWI4TYUSFsHBPC/HEhOBNDuJEUwqyUED5ODSElLYTfKSEjhGcyQ5BkhfA2ITuEy7Q4J4SY3BCm5IVwi9ZMCOH0xBDmTGLtk1n3FNZNLzwWwp0vh/D5GyHkzA/hH6peEMK9b4bQSi8tDEG7KISPKHlxiL83QyhcEkL80hCO0dP5zL0shC0kLGduWlzA3CtC2EdTVjI/rSkM4aEizq6Y+Us4O8oqDaGyLISB5SE004sVIagrQ3y2CyGpKoRfKFwTwhF6sjYEcV0Im2lhfQh7Vofw2nrO6y3Oi0Rf8fieEDx7Q5i8L4ReWr0/hMHfsG+ac4B5D4bwGWUeYu9UcTiEe44wN714lDmPMyfFnQjhKD11MoToRvbUxJ6aQ/C2hLCXprSyJ1rTxp7aeU/Q3I4QrJ0h/j4IIbsrhL+p6lQI/zvNOVLy2RB+o4TzIfgvs54+1tPPOVDW7RD+osqIMAZGhtFC20RhFEaHkSAJ4xlpGFJZGO/QKHkY39E3yjCGasI4T/O1YTh1YeymCfowHjCG0UmzTWEYzWF8ShmWMP6kcmsYA2xhNNEL9jBUjjASnWGsdIUR5w7jKAkxYZyNDeOVO8JYcW8YN4aFUTucMUcw5kjGFLg+MYz4pDB/34bxdjLrSQtjWnoYERlhbKBHMlkbLcgKw5Udxlc0MSeM/6g+N4xBeWGcotcmhGGeGMZOypoURuuUMD56NIzx88P4lYoWhPHswjBki8J4l0YvDuOtZWGMWB7GJVpYEIZ3RRhrC8Owl4TxJeWVst4yzqGcNZOpMowdlFEVxnWqqA7jnhrOmWbWhqGpY05KXhXGb1RcH8Ydq8NooOfWhCFfG8a3B8N49EgY/XT+GHs5wT5OhjG4MYzTNKcpDGtzGLsopyWMf6imNYz72sLooFfawzB08FpQeievQxdrOBVGM808zRq6ec0p+QxroOKzrOFcGOMucl0fa6WZ/WFob7NWSomIw+9UEhmHu6LicJKeF8VBKY5DYnQcfqFnZHF87o3DdHUcxJo4bKbL2jgs0cXBr4/DNzTNEIeNxjhcNMXhTXMc9lriMMUahz5aa4vDw/Y4nKU3HHGY6IrDf1TvjkOOLw6V4ThEPxIHDIvDd7R0eBwOjojjc3AcYkYzXmIcbo1nnGTGSInD7jTGSI9DD63OiMO8rDjYsuPwBd3IiUNdbhwezItDF1kmxiF7Uhx2PBqH0W/G4QdatjAOTy5mL0visIWwNA6RxXHYRJdK4rCoNA6PlsfhNm2oiMOwyjh4qtkTTa2JQz8NrYvDeVqwKg7u+jh8TbdWs8+1cZi0IQ6OzXFoPR4HXUsctlNaaxyuUXlbHO5pj8NLHTzXyXOU1hWHAafj0Ewzu+Pw8Zk4pJ6NQ9k5HjvP9xd5bXopIh6NlCyKR4k4Htuk8fhdxvdqvtfE8/mU5ynFEI+rVGqMx92meH6XxENjicdHlGLlcRuP23nMydfueMz0xuOVofF4dUw8ahLjkZMSjwfT4nGK5qTHw5oRj9zMeNykVVnxGJQdj7k58bDlxuMLmpAXj/+ofkI8Bk+MRzcdXhiPrcvj8WxhPBKL43FHaTxmlMVjfAVrrWStVayVXqxmHTWsqzYef1BZXTxaVsVDtzoef66Jx//WxSNzYzz+oo634vHE3ngUHInHM8fi8UtDPApPMG5jPD5sYtwW9tXKfknbHo9rHfEo74zHwK54tJLhNON0x6P6TDy/t+NhPh+PXZRzIR43qO4i+74Uj9NkvxyPi78wfk88TvRyLvIEfKFKwH/qBDykTcAZekOXAKc+AeuMCXjElIALtNCcAK8lAfvpMWsCIm0JGGlPwFJHAgLOBES7E/A2jfYkoMCbgLiYBBwjuT8BDaMSMH5sApoSE6Abn4DtdD05AbPTErAzPQE5GQm4QXWZCRiUlYDTNC87AY6cBOymSbkJuEVr8xIwdEIC3pyYgH2TWMdk1jElAVemso5HEzB4dgIen58A0YIEbCG8mYDvafnCBIQXJeAoPbOYNS1JwK9LE1Ccn4CPCxKQtiIBpuIEPrszfxlzlzN3RQImVzIvraviHKoTcJEW1iQgpjYB39DjdQmIWsUc9f/HcF3HN3W2DRxnuEvdKHQ+mrq7/ZqmkrRxbeqFTpk88wHDXereAhvjGfN3z5zhMhzqjs3dhW281x/fz0nOuS+57yQn91nEmuZF3NmyiJz2Rczbv4i3RO2BRUQdXESveO+w9HlqEatPL2Lx2UVkn1/EpguLOHtxEQ9cWsTsLulFFHQv4kdR3bOIiF5Zo75FuPcv4h3RNCif0ZB8PsOLZK+8iM6xRVy5vIiVV+QzuLqIimuLOPPPIu7/d5HcAxeRPy6QH8SOWwLpGh/IYxMCMU8KpGlyIB9PC6RzRiBpMwO5KirnBDJlbiB7Rfa8QL4Sm1wCUbgGclY86BbIHPdA3hBaj0B+EpFegTzuHYinTyDviRa/QBLnB7JgQSDVyXItVa6lyTUxXhXI3bmBfCLuzQtkhjoQtSaQ78S2/EDCCgJ5VBvI/3SBmPSB/C4aDYHEGQMZFPPN0rMosgQyzhrITpFuC+SEI5CXnYF8UxTIhZJA+p+QeawIZO6aQJ7aEIhjUyAdmwO5fVsgx0Tl9kByqgP5WmyuCSSoNpBzYmldIG/VB6JvCORXUd8YiG9LIB+JwtZA/hVp7YHc0RlI1VuBPH82kCPnAqk4L/FdgTzUHci8Hskh9L2SQ9T3BRLTH8iAeHpA8g0G4hwK5Ka4NhLImtFATo4Fsv1aIMu/CmT6v4HsE+qbsi4i7BYFl8Rj4xW8O0HBnxMVjE5WoJqh4NwsBW/NUaCfq+BXUT9PwYCLgmdcFfi5KdgvitwVjPNQsEtkeCr4VKz1UnC3t4JPxH0+Cl71VZDvp+AH8fgCBX1ZCgpzFFzLU7BGreBOjYKToipfwYwCBRqtgh06BRF6Bd3ifaMCu0nB36LdrCDFouCKuN2m4LhYbFcwzaHgZbHNKfMpUhDwiIJJKxSyX1EQtErBefHwagVN62RuWxR8Jc5vU+CyQ4GxWsHvoqlGQXytgmGxrE7BgnqF/AYVlDUomNioYI/Y1Cz5WiRWLG1V8HabjNmloOu0Ats56VG0n5f+LihYdVHBHZcUnBBVXQqmdyt4RWh6ZC1Eda+CyD4FPcJ7QNZkUEHnkILrw7Kunym49R8Flf8qmHpTgefEIFKnBLF6ahA1s4KImh3EU3OCZM8ZxH5RNC+IW1yC2C0yXYP4TKx3C+KMexAPegQx1zOIt4TBK4jfRKN3EPE+QSzzDWKBXxCHxG8xQWxNCeJeVRAFOUH05wXxtDqI8QVBvCCU2iC+EBt1QSj0QZwTSw1BuBiDeFuYTEE0m4NItAQxKp63BnGbLUg+myD2CXVhEDucQTxRHIR3SRBdjwQxeWUQe8X764K4vjGItZuCOLU5iNlbg3hDNGwPIm5HEEPiueogFtYEcViU10psncSKnPog+e8LIqxRcgrPZsnTHsTjr0jvh4NwOxHEO8JyMogbIuWUrOPpIGadC+J1oT0fROzFIJ69JGvRJWshJvdIbvFNr+TtD+I/A0F8MBiEYyhIfltBfDoi6zsaxEOXg/jjahBf/xCE8e8gVtyUdZsUzNfTg3lsVjD2OcFkzAvmU7HINZgzYp57MCaPYP4QY17BrPQO5nafYI6LKt9gZvgF85oomB9MnX8wzy4MJiczmMdVwezODWajOhiFJph3CoKxaoNJ1QdzTawxBHO3MZhT4gFTMHPMwbwlDJZgfhfN1mASbVJTPG+Xmg6pKaoKpaZT6hXJtZXBNKwPZnhDMMs2BlO5OZh9W4LRbA3mR/HMjmD8q4M5KMpqgplcG8y3dcFsrw8moiGYHvFkYzC+TcHsF8XNwYxvCUbVGsxX4lJ7MON2BfPr/mCmnpLc4plzkvN8MIfE5IvB/FfkXQrme7GjK5jI7mD6xNM9wfj1BnNAlPYFM6k/mJdEzoD0IHqGgvEZkZqjwXRdDabwm2A++zuY9f8E8/DNYNZNDOGemSH8b3YIljkh/CXa5oaQOi+EtS5yzTWE0+JBtxD5jOS6h1z3DOGqVwhrvOW8r5z3C+HugBBOhYTwQLJcSw/hz6wQWlUyJkeu5coYdQhvC7NGcoi2fKlRIDW0cl0nNcQ8g4wRZqNcN8l1cwjXxFpLCGesIbjYpU9hcYRwQzy5KYSXtoaQsy2EyB0h9In5NSEcFGW1IfJbCOG/Iq8+RPaCIUQ3hjAgnm0K4XCz5Hlf8ojPD4fwwskQecYO4YkzIZScC2Hiecktci5I3kshPN0lubtDOCTKe0KY0hvCy0LdF8KP4uhQiOz3Qrj9aggf/RlC8V8hTLgRQsS/ISybHMqv00NpnBHKHbNDuX9OKP83NxTTvFDaXEJJdQ3lmljnFsoi91DcPEN5V+z0DgWfUL4Qm3xDGb8wlB/vDiU9NpQyQvlBGcqxnFCW5IYyMy+U39ShJOWHclmsLgjlLm0op8SDulDm6UP5n7AYQvlbdBgljymUz8QGcyhBllAuCE9bKC86QlEVhtJbFMrBklDKS0PRlIfy3LJQApZLvRWSa30o/2wIpXNjKJ9vCiV4SygTdoTyksitDuU7UV0TSlRtKAPi2bpQ2b+FsrghlOmNobwmfm0KpalZ+mwL5bQ4dzqUW85L7QuhRFyS+uLprlD8u0Nl3UOp6AllWm8or4hf+mQ9+0NJGAhl1WAodw7JHEdCsY7KWl0J5dLVUHT/hmKfFEbvtDBemRVGwewwfhGNc8JImBvGqnlh3OUSxinxoGsYLm5hvCNs7mH8I3Z6hPGlZxhbvMI44BtGmV8Y8QvDGBWa4DAeyAjDkhnGEzlh7FOH0ZAv1wvCWKmVnDrJqZecBskpbEbJKTLNklNssYQRZg3jKVsYFY4wphaGcbk4jNUlYegeDGPZ02G8+VwYfy4LI21FGJ+KeVvCsG6VvrZJ/A6Jrw6jRzxVE8b8WslTF8a0+jBeFdqGMNlPhZHUFCZ75DDuaQnj4dYw3m8Lo7A9jLZDYQQdDaP0RBiu58OwXwjjpth9MQzVpTC+Edu7wuQ+E8azPWEs7A3jqJjVL30J44D0JtoGpb8hmf8V6eP3MAJvSr7p4WyfHU7knHAGRMC8cO51CWe2azhvCZNbODdEh3s4oV7hdIsnvcOp8A1nml+43OfD+W1+ONcWhBMdFs79keE0Z4ejyAvnP+pw9mvCmVwQzssiXxvOz6JBF06iPpzLYrUhnLPGcB42heNhDmeCNZyXRJ4tnB9ErT2cOEc4dzrDebE0nEsbwvHdFM6rW6TOtnBStkttsX6H1KwO56L4T0043rXh8sweTmldOFPqw9knChrC+UU0NYbLWodzVQS2hMteKByvNulVlLSHs/eDcFZ9HE7dsXDij4dz10np75NwPjgVjvN0OD+elWvnwhk9L+MuhOPeJdfEhB6JFXm9MkbU9Ul8fzhjYtVAOHcPhnNGeAzLeLF3VMaNyZgr4fw6IYLfZ0bQMiuC1NkRBM+N4Il5Efi5RHBIvO4WgcE9gj9Em0cE6Z4RfCY2eUXQ4x3BUz4R+PtGsNgvgjfnR7BMEYF3TgSv5klOjeTMj+BTsaEggi5tBE/qIpivl9yi0hDBDGMEb4i/TBGyR40gwxLBF2KLNYJwWwQLHREcE3OcEfyf2FEawfLyCPIflV6WRRC2IoIFK+Xcxgge3BxB4dYIftgeQd2OCOKrIxgTq2siuKc2Qp4lIni0LgKv+gj2i9KGCCY3RrBPFDRFyL0mgubmCFJaIrgugtsiONwRQefuCD76P+n9Q+n9owgGjkSw55MIPr4QQdnFCKZekvkKXZespWjtljXqkfXpi+DpfulvIIKqwQhmD8kchGo0guqxCHnuj+CD67LGEyL5a2IkTI6kf2oky6ZF4pgVyfjZkfw4J5KEeZFcEYGukVwQ/3GLxMc9koOiwiOS1z0jZX8ayZ+iw1vy+ETypdjqG0mEn+QUL90aybaQSBpjI7kWF8lpZSTF2ZGkqiPZqIkkND+SHvF0QSQLtZEcE3P0kfJ/EInNEMlNkWOK5HtRa44k3hLJeVskj9kj8XZEMs0ZSfCDkTz1UCQfPyPvn5MeVkgPz0eSsknOb43k6LZI3t4huaojebFG8tVKPnG5PpI1DZEsapT5if80yfyaZW4tkcxojeQNYWqL5Ib4uiOSVWciOXc2kgPnI5l+MRLjJVk/0dkVSWa3jBHbeyKJ7o1kSDzfF8md/ZGcEQ8PROI5GMlHonQokinDkehGpNexSNw/lTUYH8V9k6JImhHFNdE9K4qnZkexYE4U986NYu68KPa4RtHgLmM8oljvGUWwVxRd4ilvGecTxVFhny/j/KP4cUEUVwMkNiyK+7Oi+FQdJesdRW9+FM8WRHFCG4WrPor3xERjFP8Vv5qiaDFHkWqJ4jOx2Rolv4Uo+sRz9ig+cUTxYGEUHzijmFQcxVcPRjH6TBRX1krdLVGy34nip21RNG6P4voOqVcdRWhNFD3imdooAuqkrnigXmo3ROFslNpNUbwsCpqj+E20tkSR3hpFRHsUA2J5R5Q8X0fx8M4ozu+TWm/LXN+LYu9HUdx2JIqvT0Vx97kofC5EUXkxipmXonhLWLqi+Fe80B1FTk+UPL9FUd8bRWKfrItY3y/rNyDrLJ4ejGLhUBQuI7IeYunNKAwToqmZHM3YlGiOzIjmpTnRqOdG84tIdYnmM7HZNZpwt2j6xTL3aG73iOaUWOoZjYdXNB+JMu9opvlE87ow+kZzQ2TNl9z+0cQtiOZSQDSRimgOqyRnvuTTSj6xXBfNHfpoTouHDdF4GqMpN0Uz3RzNG8JkieZvsdsaTbYtmu9FnT2abmc0AcXRnBDhq+T6pmhyNkdzbWs0G7ZFE7o9ml7x7I5obq2WHmujmVov/Qljg/QndjZGo2qK5jvxdHs0U3ZHoz0dzY5z0cSej5b/gWjWXIgm8GI0F8WTl6Lx74rmmLivO5p5PdG8Jyb1RbNP6Pqj+UO0D0STOShrOizxI9G4XI3m5F/R7BoXw/5pMZRPj+HH2TGyB4rh07kxhLvEcKdbDI+6x+DtEcNBUekZwyyvGP5P2LxjGOcTw0uixS9G9vkx/EwMTZkxzNHEMKEgRv6HY9BqY/hdfK2PodoQQ5wxhjGhMMfwtCWGE9YYHrTF8KE9RvY6MbwuTM4YfiiO4X9rJXaDxG6KYe1WGVcdI/v3GKbVxfCGMNfH8K94sSGGnxqldlMMnzXHsKUlhvPtMbzyQgyx70mdD2NIOxbDtuMxLDgdI/t4qXU+hr8vxMi+JoaUbokTg70xct+QufRLvHh8IIb5gzEcEe8Nx1A0EsPk0RhujMnafB5D4txYwlxi6RfLXWNlvWI5Kx5zj8XXI5Yqz1jmesXyrnB6xzLJJ5Z6/1jCA2L5z+2xlCljeTMrllhNLGMiqCCWbvGMNlb2ibEcMMTytikWuzmW8ZZYXhZ/WGOpdcSSUBjLoVWxvLIull0bYtmyJZahrbGs2hbLou2xXBQnqmN5sCZWvmexlNfFMqM+lreEtSGWcY2x5DfF0tYcS2ZLLFfaYmneF4v7sViunZMeL8QyIFZcjOWuS7GcF493xcqzTizHxP09sXzYGyvPljKH/lgsA7HcFC8NxvLrkOQdjoWRWL4W8WOxXBWhV2StxPKrsbwxIw7LzDhuCs3sONrmxMHcOBJc4rgqNrjGEeYWJ7/vOFa4x3HeI47HPePw94rjfu843Hzi+FCU+cYx3S+Ot4R1fhx7/eNoXxhHXFYcfdlx+KnjOCpKC+J4UxvHOH0c+YY4fhcdxjiUpji+E3XmOJIscVwXEbY4hsQlRxxLi+LwKo7jgMhdHIdiRRy3rZR+N8dRuzWOxG1xbNoex8rqOBbVxHFRBNTFcVIsrZfYBokVixvjmNMUxzvi1ZY4jK1x/CNebIsjozOOr0XNTpnzC3Es+FBiz0vcBYm7KHGX4nhXvNYdh6lH4sSLvXH82id99Mu6DUgvg9LLkPQyLP2PSC9j0r84dE16mRbPgRnxTJkTz79z49kzL57fXOJpd41H6RbPd6LePZ5PPeLZ4hlPlFc8IyLIJ54e8ZxvPHf4xXNGHPWPx1sVz7yceJp08aTp4/lSxBnjuSI2mOIJM8czIO6xxnNRPGWLJ8Aezyfi/aJ4rKXSw7Z4NNulbk08ybXxfC621cUTUx/PmFjXEE9IYzx9YnlTPBea41nYGs9JsbQtnoPt8VR1xFOyM57xL8TzzIl4Ks7GM/mCzPFiPC9dipd9WTwd3fGoeuLlPyiext54UvukX7GjX3oekJ7FhsF4wofiGRQrh+NZNBJPl3jsssz3Sjzu1+KZ9ank+Saeqf/GUzs5gdFpCaydnsCFWQk8PDdBnmMScHFN4ENR5pbADPcE3hYOjwQmeibwqjB6JfCP0Pgk8Jvo8E0gyy+BH0Tj/ARS/ROIW5iA4vYEnklOYFpWAvqcBG6IF3ITaFMn8HlBAtu1CcTqErgiNugTCDckMChWGhMINCXQJZ41J3C7JYGz4j/WBPxtCRwXno4EDor3nQmUFCUwvTiBt8SE0gQMZQn8vELybJC4zQmU1sg8amUewlGXwKR6mYf4tyFB9s4J/CF2NieQ3ZLAT6K5NYGMtgS+EbXtCXzakcD6XQkM7JY8rydw7nACh48nMOtUAu8I69kEbjmXwMvixnmZ44UE1BcT+FVkdSXwvWjsTiCtJ4EvRXVvAgl9CVwTUQOy/oMJhAwlcGkkQT6rBPJmJJI2J5GvRMK8RK6LLS6JRLsmEuqeyIBY6ZHIIs9EusSzXonc4Z3IOfG4TyILfBM5KR72S+Tw/ETu80/EbUEilQsTeTcgEWNmIt/lJtKQl8i1/EQ2F0hefSLPGySnUXKKZ02S0yw5xROWRBZaE/GxJ3JE3O9I5OPCRP67NhHVpkQytiSyqTqRyJpERsTaWslVL7kaEukWzzUmcr4pkSebEwloSeSUeLQ1Eb+2RI6JB9sT8exIxGVnIq5HE5l4KpHXxH/PJHLjbCIvnEvkt/OJdF5IJPtiIvXdiaT0yNr0ydqIsYFE+e4nync/kSHRO5LIM5cTmT89iaUzkvhgbhIzXZIock3iTbckbO5JTPRI4lVh8kzipvivVxI67yRuiBd8kvjdN4lOvySy5yfxs4i8S8alyntlEuu1SYTpkhgSq/VJBBmS6BP3mJLkO5sk39kk7rQkcV7cakvitHjMnoS/I4kTYmlhEj7OJCrKknivPImAdUmcEo+tT6Jqq5zfLud3JFFSncSMmiTeFs7aJKbUSf/CVi/9N0j/wtyYxLimJNn/JqFvTuJvsaclifzWJP4Uu9qSyGtP4leh6kziJ5G5K4nG3UnUvihzvCDzu5iEsiuJH0RGTxLfiPreJFL6kuQek0RNfxKJA0l8JrYNJhE3lMRVsXk4ieiRJMbEhtEkwseSWHs5iYErSfReS2L59SSq5ySTMDdZ9mLJbJuXTJxLsvwvJsu+N5lot2TGxAb3ZCI8kgn1SmaVd7Lcr5PpFSt8k+n2S+aifzK3L0zm9K3J+N+ezNTIZDKykqlXSa58yVUgubSSRyd59MmMiLUGyWdMZlCsNiUTbE7meUsygdZkesRyWzL32JO5JJ51JHNnYTKPlSbTsSYZ5fpkGjclk7I1mR07pP/qZLbWJBNbK/XE5jqpV58sz37JbGxIJrIxmVGxvimZ8OZkhsWaFplLm8ylPZk+8dzuZI6+kcyht5JxfzuZm58ky3c7mT/PJ8u9Ipmdl5LJ7UrmV9HRnczPPcm09SaT1ZdMS38ymQPJfC+aBpP5diiZtJFk2ZNIj2PJ8vyXzPbryfhMS+HAnBSq5qbgNi+Fj8USlxQ+ck2h0i2Fue4pfCDmeKZQ5pXCLO8U3hUlPinM9E2h2C+FqQtS+D9RuDAF+60pNGakkJSXQrU6hYSCFLZpU4jTpbBVn0KsIYWrYosxhSumFDaZU7hsSWGjNYUxWwob7CmEO1MILU3hvh0peFSncFDcW5OCe630WJ+Ca2MK+8WSphRcmqVXsbglhXmt0nOb9NwuPXem8P4u6W9fCuYjKYw7mcLLwnA6Re4RKejPpvCv2HshBd3FFP7uSmFPdwraHjn2plDQl8IN8WK/vB5IIX8khRdGU9CMpfCn2H05hT+uyPFqCs0zU/l+TirfzUulySWVDFd5LZrc5OieSqOHnPOUo5ccveXok8q3vnL0SyV9fioN/nJckMo3Ij1AjiLtLjnek0pqZipfiVS1HLVCn0qdQd4bU/la1JnkaJajRc5Z5bVItcuxMJX6YjmWiIpUMjel0lqdyk81cqxNJatOXou2+lRUDfJatDXK66ZUfhbtzany3yavRXZbKh3tcuxI5RfR0ZlK565Uxl9I5VXx2qVUrF2pTOyW12Jibyq2vlQm9afyhrAPpDJ5MJU3hWNIjsNyHEllymgqUy+n4rySyoe/pHLvP6kcm5rG0mlpHJ+exvzZaZwU/nPT+EScckljoVsap8Xj7mmc8UjjVq80nvRO4zafNG73S+PZBWk8F5BGsjKNRnUaTflp/GRIo82YRrYpjV9EhzmNTmsaakcaGmca2tI0Dq5K4+GNafhtSuORzWks2JZGwI40nqiW3DWSuy6NOxvSuCiebUyjqymNZc1prGhNI7AtjaCONL58Mw3z6TTZh6Ux9VIa07vTmNmbxntidn8aH4iKgTTmDqaxeCiNj4el7mganpfTUM1MJ98lnb/EHtd09rqnY/BI52XPdExe6dzinc5E33TsfulMnp/OW6LQP51pC9KZEZBOXGY625XpfJWdzvfqdNoK0snWptOpS2e3IR2NUXKLF03paM3p/CP2WqSGNZ2bYp8tnfGOdF4T1sJ03nCm4yhKZ2pxOh8vSSdrczo5W9P5uzodfa2Mr5O+6iWmQWKErVH6aU7n7ZZ0ilulp7Z03hVl7ens35lO1a50/P+bzu/H0jGeTufVM1LnrMzpnNQS716SsV3pzO5O5wNR2ZOOS6/UFlV96bj3p3NIPDCQjvdgOkfF0qF0/IbTOSkeG0nn9Gg6T4ylc9vldM6LZ66ks+xaOkGfyVxvSM7JGdw7NYMHpmcQMCeDu10z6BYr3DJQuGfQL1Z7ZBDimcGQWOeVQYR3BmNik08GMb4ZXBPb/DJImJ9BtX8GytskJiODUDIYFuszM4hUZnBZbM7K4Loqg8ScDFLzMvhGoMngB9Gan4GqIINfRJ4ugz9EgSGDv4XBlME4cwYWSwYTrRm8IRy2DKbaM3hbFDsyKHdm4FaSgX65vF+TwXtr5dy6DB7eksG57Rk8vSODO6szWFaTQW+tzKde5tMg82mUuTTJXJoz+KJV+mqXvsSPnRlk78qg5XiG3B8zmH4pQz6PDOZ0Z7CkR2r1ZuDdn8ExMX8wg1Pi3HAGz4zI/K/I/K/Kenyegd8/GdxxC6jmwC9CPQ/+FHtcYJ8bsoeCN4TDE6Z5QYk3zPaBSl9w9QMvf1i6AOYvhE/ErbfCOfHMbfCzFjp0kKeHP4TWCC+bwGSGCRbJaYWpNsnngA/EsWJ4uASerQCX5+D8KtiyEeI2QUEN/C3+Wwuv14O9Ad5uhFnNEitcW+GguL8NjrfDxV2w6AUI3QOdr8PRDyH+BHwuvv0ElKfl/BmZ61lwdsGMbnhPzOuFe/tkTgMyp0Fk3eC2Ybgg7hmFXrFqDL64DumfwV9fwdg/Ej8zk/JZmdw3J5OH52Xi75Ip979MFnlkEuaVyajY6J3JdZ9MdvhmkuSXScP8THIWZnJZk0mtNpPvdJm06DPJMmTyi9CYMrkhjJZMxlszeV1MtWdS6sjEoyiTpcVSoySTC2WSd2UmeeszKd6ayQfbMjm0I5MHqzM5WZPJs/WZ3NOQSa9Y1ZjJSFMmMS0SI3a0ZtLUnslrL2Ri+iiTA4cyOX4kk+SzmTSey+Sn85l0XJDcFzPZcykTfZeM7c7E3iO99GbyUX+m/LZlzkMy5+FMTosnRzLZek3m9kUmN29Ryh5dyaWZSpbPUqKYrWTdHCWRc5Ukuij5UtS7KvnBTUm7u5I/PJS86KlE76VknLeSV4XNR8kUXyX/E6V+SubMV/KRuNdfydEFSh5eqORMgJK0VCXfid/SlUzOUvKkRkmwVkmyUSn/vUoaTUqUZiU/i06LEo1VyV6bEpNdyQSHkjfEwWIlex5Scn6rkro6JRn10ptob1CS2yj9CX2zkltalDhalXLPVFLeruT+TiUndiq59pGSleekly4lrd1Kfu9RouuTufQr5X9VybRBGT+kZN6wkgPi/hEl/xlTyj1QycBV6fFzJX/+o8R1YhaHxIYZWXw3O4uWOVnoXLK4KexuWZR7ZDHPM4sDwsc7S54Js7jNN4uLYrlfFoPzs4hakEVyQBb/3iHX0rJYh4wvyOIBrYzXy1iDjDVmEWTKYkisN2cRbcmi2ppFqi2Lb8ULhVLXmcW4oiymlWTxrqgolX6qs8iuyeJ38Vp9Fo6GLKY3ZvGeqGzK4qGWLOa3ZvFUWxZ3tWexeWcW8buyqN+dxYXXs7jlgyzOHsxizZEsIo5msfVYFo0nsvjlZBa2M1k8eSmL0J4sRsXmXonty6JzMAvNUBaTR7N4W6z4NIu0GzLXqSqip6t4c56KKjcVnu4qHvNQccFTxaC3ivU+Kmr8VHw/X0Wbv4o/F6gwBqj4IVhFd46KsTyV3NdV3NSpeFWvwm5QMc2o4j1RaVJx2KxiqUXFMzaVPE+o6BNrHSoiC1VcFdudKpKLVLQUq8guUWEoUzG+XMUbwlmhYlal9LFZ+tgifWxT8Ve1iv/WqHi7TkVpvYq5DSoOiAcaVfg2qTglnmxWcWeLih4R1qbistjariKxQ0VTpxzPqci6oOJXobukYlyXitdFYbeKmT0qPhBVvbIWfSqOiYsDKpYPqggeUjEsNg6riBtR8blgTOZ8TXr8SkXKzGxaZ2Xz5+xsSl2yOeCazYNu2fi5Z3NaPOWRzd2e2fSKNV7ZXPXOZrtPNim+2XwncudLrNjrn82khZIjIJu5t0r87TJmUTbPZGRzIyebc9psYozZfCYyzNnkW7N5xZaN3Z7NNEc2iwuzcXdmc1Q8WpRNQHE2F8TykmyGS7NZulFybJIc27L5aUc2O6uz5T8imxn12bwvljRkc7wxm0vN2YS0ZtPUkc1bu7O5ti+b718Vn2TzyEXJeSmbZV3ZBHVns6knm/jebL4UjX3ZKPuz+VXoB7MZP5TNm6J4OJvZI7IGV7I5+Gc2D/2Vzdkb2Tz7dzYD/2TzrmuOPIfl4O6ew1Fx0TOHUe8ctvjkkD0/B9OCHN5emINyUQ6r03JIJYd/lDnyH5nDDfGyIQerMYd3TZLDksOj1hxutUkeEerIIcmZwzcipziHP8XkshyGt+fwVXUOqtocfhcv1Umd+hwmNUgtUdaYg0tTDs2d0se+HNpP5GA/lcP00zlUX8qhszuH/J4cXuvNYWZ/jtzTc7hvIAefwRyeGsrh7uEc+sS6kRyiR3P4VNSN5fDz5Rx0V3NYOT6X6Lm51M3L5ReXXHa75jLePZc3RbFHLnM9c+U+lctDXrmc9c5F4ZvLsPhqfi5Hb88lUp1LjSaXjw25PGiUMSYZY8llSGyy5tJkzyXbkcvewlzMzlymFOVSWZyLe0kuERW5pC/PpWiVxKzPZeq2XB6vlpx1uVwXuxull+ZcedbMlf1BLkvbcgnuzCVpVy7fiucO5xJzIZfPRcPFXPZ05VLRm8tj/bmsGpT8Q5J/ROZxRcZ/kUv5xDx+mpHHrpl56Gbl8ebsPAJc8ljhmsdltzxSPPL4XnR45pHvlcdN8bp3HrN98/hY+M/P45wYWZDHtwF57MnMw6TM487cPIzaPI4a8ug25bHanMd1Sx611jx+seVhcOThVpRHV0keEU/lMWFDHjXb88jYkYe+Jo+yujwebchjVVMekc0S15IHrRIrXmjL4+0Oyb0zj7o9edxzNA+fs3l8fTGPvK48eZbOw9GTJ88+eXwk7u/LY35/HmfFd8N5tI/koRmVOV7P46vJapLmqflW/OuqZo6HmgNiqaeahV5qVnirCfNRc0Xs8FXzk58anb+a8QvUdN+mZs3tan67S8390WpuTVdzDTU1mWpeyFLjZ1LznFlNkEXNiNhqVfOdTU2HXU2+Q82lEjV716jx2aBm82bpYYuam9vUvL5drtWqWVmnJqJeza+Nal5sUmNqVjO5Rc3iVjVebWpOins61MTvVPO1+OmgGv1hNW8fUVNxVI37MTXHxRPH1dx1Qk2/WH9SzZefqMk5reaVM2ocZ9XsPyfzuyTx3Wp296gx9Kr5X5/k6FfjMSDxg2ruHpJ4sWFYLfdZNbljav4Wz3+qRjFBw7BInqThO9ExWUPBFA3jpmp4bIYG1VwNM1w1zHfXcE4s89Bw2VNDmrcGD38Ndy/UMCA2Bmh4PFFDX5KG3DQNf4tX0zU4MzTMRsMBsTRTQ4BSw0WxMktDhEojzzgaarM1ZOZo+E28lKvBkqfhfbWGezUaTudrCNJqmGDScNyi4QmrhjynhoMlGtY9ryF2pYYvRdMqDTmrNdwQr6zRULhW6q6TuuKh9VJzg9TcqKFuswblFqmzVYNftYazIq1ew09id4MGQ6OGd5o0LG7W4NWiYVGbhs3tGpI6ZF12anj+fenzIw1nDmnk9yqxxyRW7D6u4f8uanDvkh67ZV16NCT0aWjr16AZ0HBTlAxpcBnWcEQ8NqKR/bus54R8Qibmc1lUTc/HZ0Y+u+fmM8klHy+3fD4RCo98RkSKVz4/CJ1PPhN886n0y8dzfj5P+eezXp3P15p8+oxyNOfTaslHbc2nxJ6Pi0Pel+Rz11P5bFyVzxMb8xnclM+mzfkUbMunfEc+i2rzGRKb6/JJrs+ns0Fyt+RzUgS2Se2OfHZ15rN4dz4zj+ez72w+ay7lE9OVL/fqfIr68pnXn89h8dhAPncM5hM/LL2Im6P5nP9brs0s4I7ZBWhcCmTvWMCbrgWUuhVwj2cBg2KzVwFJ3gV8Lzp9CtD5FjDBr4BT/gU8s6CAtFsLWJRewNaMAvYXFLBKX0CjsYAiSwFzrQUcFo/ZCmRPVMAGRwHtzgLyiwr4v+ICyksKOFlaQGB5AdaNBSzcUsC82gL66wvY2FDAt40FaJulXksBb4tn2gvY0VlA1KEC/jlSwNHj0tsp6U28c7ZAnjkKmNVbwMdiaV8Bt/YXsHaggK8GC3hqmpa0mVoemKvl4jwtue5aXvfQUuKp5QlvLcl+Wgz+Wupv1+KdpuVZnZZgvTygGrXYzVpmWbQ8bNVym03LOruWtkK5XqYldJWWwnValldruV6jRVWnZV6jliPiP01a7mqW3K1afhC72rRM6dDyvrivU0vjC1pyXtTyj3j4oJbeQ1rWH9YSf0TLt6LjqBbtMS0Tjmt5Ryw5oeXMSS11pyX/ecnbpeVH8UGvFv9+mZdYNaDli0EtzUNa8oa13BTuY1qevqxlx1UtGde0/PSXlvwJOion6Xhuio59M3T8Z7aO3S46jK46FnjouCiivXS0eOtQ++h4y1dHuZ+O4AU6/gjQ8fKtOhy36UhOkbhUiUvTMTVdxwfigQzJgY5LYnWmjhilji9Fa5YOjUrHLdk6/k945Ur9PB0hah1XhVOr44hOx5BBxxajjlSTjp+E2aJjulXHR+Ihm45uu0721zr+V6zj70odT90ruVboCF0peUTdKh1/rdbJPUfHPRt0pG3SYd2iY8ZWHet36Eio1tFZo+O+eh0XGnSsbNQR1aTjC9HcLPNt0XFTvNWqo6JNh2e7jlPiuQ7ptVNqiNqdOrJ2SR3xym4dRS/oOPqijif2SM2XdAyLbXt1zHxFx2uHdCiO6RgVnNDxm/jvSR2HTunYfFbHj+d0xPfo6OjVybOgjkn9Ot4V5weltyHpbVh6E80j0tuojnFjsn6i4rLM+4qO0+K5qzL/azquifrrUvMzHSWf63D9Qsdx8eYMPcfc9AR66OW+pWe7p57fvPSy79DzmJ+eu+br5ZlQzxZ/PSkL9PwkXlyoxxKgZ+ltem67XU/inXq+Fzvv0lMVpicnSc8nqXqupOupzdDL06Oev0SxUo9rlp7j4kmV1MzW83i+nrsL9Pyi02Mz6Jll1HNQPGrSs8mi50ernhdsesx2PdMdUrNQajr19IoNRVK7WM+uEj3GUj1TyvSsrdQTt1hP5VN6wp/Vy+9QT/1qPdlr9PwtXl+rp3SdHvf1eoI3So/ir83S21Y9f9To2VerZ7RRz+/Nel5u0VPYqmdum54j4vF2vewD9Gzr1JO+U88db+t56JD0clh6OSK9HJV1ELuO6Zl6Qs+tn+j58JyeB8/rWXdRz7eXpMcePQ/06unq08tzqR79kJ7Jw3reF/eP6FkwqufrCQbaJxpYM80gvzkDl8QaTwPfeBno8DZwv5+cn2+gS6z1l/MLDMTfaeCFDAM2nYFDegN3GQ2kmQ3stRiwWw3MsRk4LP5jNzDsMLCt0MBvTgNHSwxQYeDCJgMTt0udGslXa0Bfb+CDBgPdTQbWNxtIaDHwvdjVamBau4H9oq/TwKadBl7cbaB+v4Hlhw18ecrAfecMfNht4NZeA71iQ5+BpH4DP4gZQwYeGTZw54iBAZE6ZuCly9LjFenxqoHjXxr4aIIR6zQj8+YZOSpq3IxkuRt5zcOIu5eRT8Rz3kZCfYw0+hrJ9TNyUzy/0MiXAUYm3m7kPTE+00ifxijrYeQeo5HtJiOYjRRZjbjajOQ4jbxZZMS7xMgXZUbWVhlRLzfyR7WRk3WSv8HIdZHbJPnF/zUbWdxiZFWbkfYOI7pOI7fuNtIrbtsvR7HxYyPJB4z8JPYcNGI7ZGT2YSOHxeNHjCw6amRUVB8zojxu5C/x2gkjpSeNeHxi5JRYdspI2Gkjn4qmM9LTWSO3nDPyP1F13sj8C0bWXDQSd8ko3ykjO7uMGLuNPNxr5I4+I1v6jfw6YOS/g0YKh2Qdh40cE0+NGAkalTX6VNbkeyP+/xiJv2nkO7FrnAnTLSamjzfxsXhkgok7J5oYFOmTTbw8xYRzqonj00yEzDDRMNNE7iwTi+eYMLiZuN3TxF4fEw5fE8f8TAT5m7gisheaqLjVxAd3m3gw0cTGZBM/p5h4KdWEPc3EnHQTR8QTGSYUmLgsajNNvJElcSoT3tkm2vMkNt/ErQUSq5NYvdQxSG6riX+Ej8NEtNNER5GJKSUmrt5r4uQzJkKfM3Hv8yYurTSRsNrE7jUmLGtNzFxn4rH1JvkPMPHXJhOnt5r4YruJ92tMPFBrordO+qw3kdwgPTZJX60yF1HXZuLfdhOVnSbOHTTx9WGpecTEwAkTRadNuJ0x0XzehOaCiT29MqcBiR2UOYnaIel3WPoVPmMmYq/IOv5pYtEkM2Oic5aZR+aa+dPVTKSXmcm+ZtIWmJlwl5mnQsxcijJzOdFMbZKZ7GQz/4i3UsxUpprxTTNzQaxONxOXYeZbsQszpkwzM5RmDorHsszcozJTnW0mK8fMDfFGrhlvtZmzYqXGTEy+mWk6M3cZzGw3msk0mXnNbKbMYuaM1cwKm5kou5mvRLvDzBSnmY/EYLGZLU+Z+e1pM588Z+a5ZWbCl5v5XLSsMFPwvJlJK828Lx5cZea21Wb6xOY1Mse1Zn4VL68z47pBYjfKmG1mimoltlFimmV8q4xtk3Odkne3nNtjZt8+M0sPmNl6yEzGYTN/iFePmCk9aub0Men1uPR5Qvo8aUb/iZn9p8z8dc5MdJeZ6b1mHu0zM9Iv6zEgazEoazFkpmLYjM+ImfNi9agZ8xUzh66aSZ1g4Vfx8kQLbpMtLJti4fOpFlqnWfhwhoXBWRbOuFjodLcw3dPCAVHtY+FNPwuV8y34+lu4IL5faCFZYWGNysJ9OgsbDRZSjBZ+EUVmyW2R3FYLX9gstNkt6BwWphRa+Eg87LRwZ5GF7cUWzpVb8H5exldbaK+zsL/Bwl1NFobFjmYLf7dI3Tap2y51xZoOCwmdFmy7LFx/0ULEYcl/xEJLt4U7+i1sG7Dw+pBF5m4hbkz6FDvHW4l2sfK4h5Urnlbqvazc4mPlHRHgZ6VXpPlbKVloxTPASsxtVsYHWtEkWPkz1UpcppXvRUGelTvyraw1Wkk0WXnJbMVhsdLmsDJabKWmxEpVuZVLm6247bASWWMlsFFqirxmqdli5V1xa5uVLe1W/uiw8lqnFe9dVs6J1buttL5sRfWGlW8/sHL9gJWmg1byD1mZdNjK0FErRWetXO2x8tCAldsHrWwfspI5bOWGeHPESuWo1B+zknTFys/ixk9WzP9aOXzTypPjbCydZGO2u42j4mkPGyGeNib72Bj1s3HT30ZvgI3Vd9lwT7NxWjyfbpPfoMQobYSqbDyaZyNAZ6PCZOOC2cZai42frDb22mwsL7QR5bSxs8jGrBIbh0VBhdRYZqN5udRYZWPcWhv96238udHG65tsJG2z8bOw1tt4ptHG50022pptTGu1cUC8e8jGbUds3Dhm483jNjp7bJh6bczss/FUv41PB2y0DNrQDtnYPyz9jdi4Z9TGmHjvio0ln0veP2x0zbKTOsfOK3PtFHrYOeVpZ4WXnW+87ezysTPHz077AjvTA+z0hNvxSLRzRqxKshOXbOd78WKKHUeqHZc0OyfFsnQ7URl2vhY7sWPOtMs62Tkqns6yy3rZ+Vy0ZdvR59g5mGunTm8n12DnFqOdd8WDJjuDZrvc++38n83OQoedXrGl0E6G087rRXYUz9q5KiYtt/OReGSFnbuftzMm6lZKvlV2xq+2854YWmtHtd7OfRvtBGyy8+ZWO93b7ZTX2rlYZ2ddvV3+C+zsa7RT0mTHs9nOObG6xU58q50fxUttdpztdtw6ZJ1EzE4734kXdtl56GOpccBO9UGpc8jOTfG/w3buP2JnwSd2knrs/CJK+iR3v+QWqwfsJAxKbrF3SHIP23EfsbNy1E7smKytcFyxM+03OwV/2bnyj8zxFgd1ExzkTXTw/iQHd05xMDTTwY5ZDm6d50Dp6mCLpwO8HLzp7WCJj4MeXweVCxzMX+hgY4CDtYEOYlIdWPIcHFc7eFbj4Kt8B50FDo7qHHxpcGAyOThidvC51UG7zYHR7mCmw8GhEgchZQ6eWOzgkTUO1OsdfLBVetrhYEKNg4drHdxV52BU1NVLnw3yvlnei9xW6bnNwdJ2B7Wd8n6ng5H9MofDchS1Z+Vcl1zvkWO/g/ED8npQ4ockXuSNyLlRySEmXHNw91fSx7xCDrkX8qRHIZ95FtLmVchhn0La5xcyc0EhX91ZKM8khVQYC9loLmSxrZAeeyGbHYX8VVjIveWF7K4pxKWukJiGQr4XexoLKWwqxK25kDNiVUuhfAcK5TtQyN42yddeyLmOQtZ0FvLLzkL27Sqk6Ughuy4VsrynkO96Jb5f4gckdlBihyRW7B0uxHNUYkXS5UL8vygkYrKTr8XJaU5KXJx4uTpZ5+bkN3cnfl5OusUmbyd/+Th509dJlZ+T/vlOshY4eTXNybDaySNaJ1d0TgoMTg4YnXxqdtJmcXLE5uQZu5Nwh5OdhU7mFTlZUezEWebk50onP6yT3NudbK9zMq7BKf8vTkbF/lYninYn18WXu6W3PU4m7ZdzB5zQ5aSmzymfjZMPxD1DUls0DUv9ESdTR508Oebk+DUnt8wrYopHESFeRXwu2r2L5JmziBf9i1gTUMQPcUXsjS/iQmIRqclF/C5eTylicWoRWRlF3KksQqOSsYYi3rYXcb+jiIhlRXwtdi8v4sb6IgK3F3FN6KuLeKZWztcXYW8owrWxiITmIn4W5a1FdLcV8XdHER0HijAfLOJwl+TpKeKXwSL8RorYMlrEx58WMW5aMTaXYla5FVPuWcw/PsW841vMg37F3Dm/mFHR4F9M/oJingwoRm0sZrKpmLn2Yp53FPNjYTEvO4u564liZmwu5veaYgbqi6luKObR5mIULcVcF22txRjbivmhs5jp+4vJ7C3mX6EdKubwcDHPjBTzzWgx7leKqfq0mMQ5Jbw6t4TtriWo3EoI9Czhumj1KsHoXcIPfiX4LChh88IS/gkoYSC5hFn6EkrNJfhaSvjXVsLdhSVcEUeLS3BfXsLaLSW8sa2EoR0lfFlfgmtTCWuaSwhoL2HSzhJCdsv7l0rY+WYJbmdLeKq3hK/7Snihv4TCAckxWMI5kTpcwp+i/nIJU6+WyH6qhFdmlhLkWspnwuJeSpJXKa97l8r9qJQav1KmBZYSll/Ken0paYZSHjCVMmYuRWstZbqtlOfspewtLMW3qJRuoSwp5aa4Xl5KW0Up4TWlvFhbirOuFM/6UjY2lJLRWMrf4p2mUh5qLuXullKuCkNbKbPaSzkhVnSUUrGrlP7dpezfU4q1u5Tf+0q5bbCU+iGpd1X6mFjGR3PKuMu7jFl+Zby6oIzKhWU8bS7jO0sZJbYytjrKCCouY2dJGTdWlvG/VWW0rC0jYWMZjzeVUdhahmdbGRfF9V1lbDxSxi/dZbzWU0ZAXxmHB8uIHi7jB1E2WsbkOeVEzCtnvGc5od7lXPQrZ9P8ct5fUM6jC8upySnnaXU523XlfGMqZ4+5nGJLOT7Wch4vLOcrZznO4nKSN5VzX105+sZyZjWV83xzuTzXl/OreKO1nHvbyuWZtpwVu8qJ3y3nReyRcirPlpN/oZyfusqp6yvnyEA5ywbl2pCcE0Ojcn6snLifJY9bBXd4VDDbu4KTYpVPBUm+FbzlV8Gd/hUYF1bwwB0VvK2o4L3ECrq1FXxsqOCgo4KnCytkL1SBf0kFU8sriKms4PMNFXy1o4JtdRXsba5gfmsFfaK6rYK89goOdVTwbGeF3GcrqNxdQcGeClbsrcDwmsScrGDapQpG+6SXQellqII/hqWXkQruHqvgqnC5WkHAXxUo51Ty4dxKStwq2eFRSbRPJZV+lQTMr0S7oJJ/FlXyP2Ulr1oruc1eyeqiSr5dW8m7DZU80lhJUFMl3q2VdIvs9komdkj87kpmvlRJ+tFKTvVUsmuoksLhSrxGZMyYjLlcyQHx9JVKPv22kvLpi7G7L+aix2I2ey5mv/diFvov5kTAYpJvW8zbty9mmX4xYUWLaduwmIbaxcyqX8zqhsWkNC6W+8divhC7Wxfz66HFWI8vZtPJxew7u5j3ehYT0rdYfqOLyR9eTNLYYgqvL2aLzxIO+i3htQVLuBywhAcNS/jUuASHeQldliVssy5hsn0Jh0Vc4RJ+FW84l3BX8RJspUuIWbKE16uWcHbbEiJql9DUuIR5zfJerG9ZAq1LGNe2hA/F9x1LqNy5hJf3yfn9S9jfvYQfe5fwSp/UHljCppElTBiTXq4uIWhuFf2uVcz0qGK1ZxXveVfxmE8VIb5VfC1e8quibH4VC/yrGBINC6qYE1DFcwlVJGZVMWypwmCrkntvFWcEhVWMc1bJ82oVTxZVEVlcxSNPVvHG9ir+aq4iuK2KPe1V3L6vivvPVbHzQhWa7iq+GayifLiKplF5P/leJrrfS5znvSzyuff/Ka7rOKnKv43joAiCSC0NAoL6M+jGQMCPSkh3tyJsd9ds1/Ts7NTuzs6CgXSKSSlKd7cFKJ0qPtfzx/t15pxz39+a3Zk5VLVZrO/bxfT8YDEHxy2mzsTFbJfIqYtZNn0xHWYu5rSUzVpM4znas2gxI/IX84lpMUH2xeyT752Led21mPsS7lnMH97FzCtfzJB9i4k/sJibBxdz+chixpxcTPbpxWw5u5je5xcz85fFHP11MV8/vYSEuks43mgJIa2X8GqbJQTaLsHRfgn1Ri3hBxk8ZglfTFjC5UlLmDVlCQ1mLOEnyZ25hG9mLyFpzhLuzF3C3A+XcDB+CTOzl1BmX0JQ6RKKnUsYVraEtzxLiPYt4UX/EnxVSzhSvYRtm3X/6BLqHF/CplNL6HlmCYvPKc/5JaS1DuZhm2A+bx/Mog7BHJ4cjHlKMLumBRM+N5gu84JZuCCYCEMwF3KDSTUH08YdzHFp5AtmjxSWBzO0IljfN8Fsk6fXBDP/K107qvNjwfx9IphNJ4MJnA9m7oVgTl8MZvLlYNrXCWF9UAiLWoTwUssQLsms1iGUtg3hzkshet4IIW14CC0mh2CZEsKYqSE8Oy2En+W9GSHUmqn7s0J4c3YIwQtCWGAMYa8jhMLSEOqUhZDpCmGQO4THssUTQoI3hH6+EGqsCsFxKITxh0MYcSyEp4+HsFOyToQw5KTunwoh6XQI98+ovrMhdD8fwvILISy+GMLLl0Jo/6tquRpCp8ahtGkaSknLUH5sHUpOm1BS24XyZvtQHsmmDqHEPh9Kr46hvPZiKAv/F8onb4WS9kEot8eEUjk5lMnTQ2k2I5TRs0L5eXYo+XNCeWpeKJnzQxm0IJTED0P5whPKEm8ov/tCWVARSv3PQjFuDWX+4VDOHwnlwKlQTKdDGXUmlIyL2ncplMdy+8kwBrUOY8BzYdyXzp3CuCJHh4Xx1cQwek0LY9X0MEJnhHF1Zhhn54dx/MMwBpvDeMMWRnhZGN1cYfwpy91hLPaEsaA8jE4VYVRUhjHLH0bJZ2F8fzCMWycV61QY186E8fnZMF4+r7UXw7hwKYwzdcPJaR6uWsL5uk04D58LZ1O7cOLah/PonXBCRoTjnhTOxGnhWGaE8/78cE6nhlOnOJzNjnBuusPp6gtneXk4y/zhxOwMp+2JcFwnwzl2OhzHGe09G07Tc+EcEsv5cMZeCGffxXAqa0fQrHEExmYR5LWJoPZzETzZIYKt8l/HCP7qEcGoURHUnB7BdzJwZgRfz4ogeXYEb8yJ4JEkzIvgUG4EP1q13xGh7+MIBrsjqOGJ0HN8BGle7fNF8K98Xa69Fdpbqb3ypV/7qyLoH4jggcQujaDvsgjWfRJBp68iaPFzBBP3RLD7WAQjTkSQfyqCYacjePqM8sl755TzfAQ7JPtCBFyMoNalCDIvR/BZrUj8jSJp3yyS51pGckY8rSJp1S6SE+JsH0mL5yM5JpM6RWJ7MZLv343kq1GRJI6L5P6kSGKnRNJ3aiT3ZP20SO7MiCRqViS9ZkdyS9bMieTmvEi6L4zkr0XKURSJt1jx7crjVHx3JM19kUysiKRpIJLDMu7TSMasjGTU+kiyD0aSdSSSd45G8uSxSH0eRGI4rvMTkTxxMpLMU5EMOR3J4HOR1DwfyX+/RPLGI9XWJIoNQVH0bSYto+jTRtpFsa5jFL1fiOLO/6Lo1TeKW0OiuDk5itVTooiYGkWPaTrO0HGmjrN1nKP7/2++zhdq3WIJiSLGGcXdMh3diuvRa9nglYooYiuj6FcdRdyyKO5/EsWDz6P47lAUg45EkXEsisHHo/j+RBRDTkXxztkoDOd1vBBF9q9RNKwdjbVRNM1aRnOsTTTTOkVz6oVobk6IJmpqtP7norkj66ZHEzMjmj4zo/VdHc14UzSTHNG0KNU+mVIWjcsdTRtvNGcqovW/Fs2c6miurInmxpZoHv4QzVt7oqlzMpq8U9EMPR3NT2eieeZ8NLul+EI0A5rH8EjebBXDv/J16xjebhtDjedi+E6e6BDDNnn/xRgq345h7qAY4ibGsHlyjH67x2CYG8PwRTE0CI6hc24MK/J0zxzD39YYBjpiGFym/a4YstwxvOuJobY3hh8k1xfD0PIY6lbE8JMUVsbwgT+GZ6ti2CvGQAxjqmM4sDSGI5/GMOyQ7h3TPTEej6HxyRisp2KYcDqGZmdiKD0bQ6vzMZwU94UYZlyMofxyDBd/jeHXP2K4d1d11opl91OxtG0cy7KWsSxqFcuV1rF83iaW4LaxhLePpWeHWG5LTMdYvv5fLDu6xPLLEF0bEYthUix5U2MZNTOWhrNi2S/m2bEEzY3FMS+WS4tj2RSnNRmx/GzQmpxY2hlj+cgWy6qyWGK9sfpuieWhPK7U+dZYhuyK5cihWKYciaXV0Vg8x2Lxn4xl/qlYXjgdy6+y7EwsH5+N5eq5WO79EkufOnEcaRHHrLZxnH8ujhc7xPHJ83G81imO77rE0XxKHNOmxdF2ehxzZ8ZxeVYc1bPjWD4vjpD5cdxYEEe/nDgG5sfxY3EcU+xxnHbEMdsZR8AVxx+eON6ojuNf+XZpHC9tisO2O47rx+LofVL3zuiefHs2jvRzcQw5H0etC3HslNyLcey5HMeYX+No8ptiXotj3tPx/FI3nrSm8TzZPJ7dreIpaR3PmDbxHG4bz+R28bRqH88peb5jPJckpUs8W4fGM3N8PN2mxdNvZjwD58RTY66uy3vz4/lpQTyB0HjqpcTT2hCPLyuejjnxXJZFefG8mh/PNVlREE9EYTx3i+LZWBxPQkk835riecoaT74tnhH2ePY54jGXxtOsLJ5jUuaK57wnngW+eH4vj+eziniCK+NZUxVP3+p4PefF88H2eBrsiOfEj/G4d8Uz5Fg8tY7HM/xkPM+eUkwZf0YxzyreOcW6FM/nv6if3+JZ93s8j2okkPpEArlPJTCsdgL16ySwV55sncBOyWuja88lML59Asc7JNC+UwILX0zAMTyBJ6YmYJqpe7MSaDY7gRlzE5gSncCJvATGuhJY7k9gfXUCo75I4MzqBH74JoFfTiaw7FQCa84mEH0ugYfnlf+i8l1OwPp7AgceJfCodiINn02Etok07pDIYWnbKZHKFxJZ8GIiL72UyB/yy7BEpk7R9Wm6Pj2R5TMTCZ2VyJ3Zibw5L5Gt8xPZ82Eiq8MTSS9NZIgzkVHuRM6VJ+KvSGRhZSJFexIZdCqRJ08nkn9Gec8lMuVCop7NFfeS4l5O5K2/E5lTKwlzoyQ+bZ5Et5ZJPG6TRNZzSTTvmETHF5P4VYL/l8T6V5L4vnMS8yYkETo5iTtTkqg5I4kDs5OwzUmi9bwk7i1KYk1OEjG5SfznTNKzZxLzK5PoVZ1E8rIkrD8lcWVfEqOOJ3HkRBIXTyex9EyS/v+S6HwuiRvSsnYyM5ols651MtntkmnVKZkV/0sm4uVk3D2SGTIpmWPTkpk1I5ng2cncnpPMjgXJ5C1MpuFHyYTnJxNkTibEkUxSWTI73ckUeJIZ6U2msS+Zw+IsV46KZNpXJnMzkEyNT5LZLnsOJtP3VDJfn05m97lkyi8lM/9yMuP/TsZYJ4XxT6cQ0SCFFs1TmN8yhSutUohsk0Lftik8lK+fS8H0fAr/jUnBMTGFaZNS6DothQ3TU9gxK4X82SmMnJPCkbkpzJyfQq0lKTzKSMGSk8LZvBS2GlM4aEnhljOFRFcKo3wpNClPwVWRwqzKFDr6U/hVRmxNIfjHFLrvSuHHPSnUO5nCXml9JoVXz6dwXdZeSKFLrVSOPpOq5/RU/TZJxd8qlb/apLKmbSpvtEtlW/tUPng+lUYdU3F2SmXGC6l8+lIqxi6pTB+XyuCpqdSelsr4Gam0mJlK+axUFsxO5dqcVAbMT2X4h9rzcSqXF6dSVZRKX3cqf0uWN5X65anYK1Jp509lWVUq3asV69NUPt6RSsa5VPZdSKX6l1Ru/5bKtFpp9Hg6jbEt01j9XBox7dL0vZhG405puF5IY/aLafz+Uhpf/C9NfwdpDBqUxpEpuj5N16fr+ow0vvo4jVdMafwpa8xpXHWlscqtOD7FqUzj101pTP8+jQ5b09i/K432u9N45lAa906kkX4qjXdPpzH1XBrPnU9j729pzKyZznfPpDP82XSWS8MG6Xrv0zksfRumUyZ/y6xGWicdG6eTLb/J8iZaH6S1UtY0nU7N9bplOi++mM7I19Jp0jmd/7qkM7drOtslv1s6V2VU93RWSVCPdGLkuLzRM53mg9I58246rYanc3tkOq1Hp5MiQ8akU2dsOt3GpWORtAnpXJDgSem4l6TzWF4MUc5QxZWgMMWVN8LTqRGRTkFkOm/FaH9GOmEF6cwoSuf5YtVfovqN6lfKTOn8I7mWdCb609myLB3H5+k8lKwvtHZFOpEr1Z/8uyqdravT9RspHe/6dBZ/l87d79NJ35bOMzvSOfKT7u9OJ2+PatmnOvan45OdB9IpOpjOdWlxOJ1EaXMinQbn0/npmvL+lc4maXM9nVS5INxIZ6nUvZnOPulwJx2DrP8vnaQaGQyqmcGlpzKYUTeDEc9kUNAwg7WNMmjeOIN4OSWVTTKoFZRBl6YZ3JKJzTLI75CBoXMGv8rhrhn065aBS/6VOd0z2CYv9cjgmozumUHTXhnEyVu9MxjzjnJI6IgMen+g3CMzyB6Vwe/SeEwG0XJMXh+bgVfmj8vg+njFmJtBxbwMOi/I4OHHGawI1voQ3Q/LYKe8Eq51Mi4ig/WSFJlBnWjVXZzB5pIMLhozeNeUwSdS35zBLGsGubYMOi3PYOQXGQStyCBWTkj5ygyeWJXBLum8OgOjTFyTwSZps1a1r8/g0QbVsyWDg99n0GdrBu/vzuAzeXaP+t+n/vdrnjLmQAYdLyn31QyuXs9g1A3N9mYGA29lcPdOBpn3Mqh+nEHOE5lMejqTf+tnMrZhJuukRaNMEmVw40wC0re9rnXK5KyceDWTXZ0zMXXJJKJHJo97ZlLYO5O0YZkUjMrkL1k3WmvHZFI9NpPgcZnsk5yJmdQLzuSAOEMy+VuaR2TyRWomCzMyuViYyVxjJtul0JTJdTlvyWSrI5M6/kxWfpGpOWVyUipWZlJrVSYfyc/SdXUmFpm6JpOvpMPaTH6T4esyabw+kzvfZvLL9+rzh0yG7srk9Z8z8UrN3ZkY92RySzbvzSRjXyaXZej+TD6XhgcyiZSjMuCg9kiNQ5kskB/ktcPaK5uPaN9RrT2u84va/0smX17RtavK9Zf2Sc3r6lM631BOmXRTNd3KZPlt1f6Ugbuy6BkD9+sb+OZZA9kNDPwhHzQ00LSRgTjxNzZQu4mBHkEGrjQz0OpFA892NdC/m4H/5IfuBkp6GJjU00BGLwPLexvYPdBAt7cNWOWbQQY6DjaQI3/IyCEGVkvTdwyclkEYqPOugb3y6D0D379voMVwA0kyZISB0A8M9BlpoEwKRxu4LqljlX+Cgd9nG1g1x0D8XAOn5O15BqqkznzFk54LDMxcaCDvQwPXZMxHBtbJv0sMzA02cCPEQJswA2nyWbiBoxEGakYZWCgr4gw0TzNwIMPAP5kGthsMFGUZGJ+tPTkGYo0GTorfZGCPWfOxGHjBZuCdUgMfVRqw+A1MqzKw7TMDG5drzxfKscJAg5UGfT4a8K4ysGu1AfMaA39tMbDhKwM/fm+g81YDJrkjU7YZ6LDdQJb8Jit3GAjaqR5/UH8/GnDsMvDSzwbG7TaQssfABfl0r4GuFw3ckz8ua96/GDjzq4G6v6sXGfqXgUbXDUTLcXnzhoEKqXVT75t0v2XggXx3W3O7o7nJmLsGwh4YmP1kFtdrZfFzvSym18/inUZZLJNnGmcRJofE3SSL/+S1plmMaJFFzc5Z3OuSRcduWVyRIT2zWCqHemUxuV8WXwzJIm14FotGZbFbHo7OYuaYLP4cm8XYcVm0Hp/FZxOyiJyYRcSsLJIXZlH/oyx2fZxFTnAWSaFZnJPw8CwOy67ILMxRWSSmq7YMXcvMor8hC4+sydN5oV4XZVGjWGtlmjGLb6SjSfVJC4tiyjkJt2m91HRkkRLIYtzyLDbIm6uyqJSea7JwyCP537osCiV8t/aId49mtD+LTgeyaHUoi4tS57xmcS2La39lMea6rt/IIupWFsdkz50svq6Zzcb62QxrkE2ThtnEykl5u1E2TzfOJlj2S58m2ZTJzqBszTkbo9yRr5pl07JzNu92yeaNbtnU6p7Nx7JHevbI5pHM7plNUa9sfuuTTdN+2dR8I5vpb2Xznfw5MJtxb2fTZlA2aXJZhg7O5gtpPCSbGDkpA9/JpkrqoJpkv/R5N5vHMu+9bH6Q195XTTJ1aDZXhmWzdrjq+iCbYyNVy5hsSuWVcdlMGp/Nl9J+QjbvTM7m19nZDJ+TzUoJmput/+1sTsvgedlUS7352YTJIem/IBuP1FyYzUKxfpjNjI/Ui+QvUh+Ls6kbmk3fsGzcsiA8mx/FHKH+YrK5JCfjsrmWmk1qus6lUab6lIEG9Sj7s9Rbtq4XZ3NCykzqU6Zas+lky2a9PZvWlXqvqvQ+BbIJSN+lyrMsG8snqn1FNqGrVK/UXJNNt7XZPJCmm7MZ8qV6/z4bdmRz++ds3t+vHAey6X4hm5uXlOua5vlnNp3/ysYk064r5w29TzL2ZjYbJO2W/l5u6+/lTjZ//JtN8n+ac40comrmUPvJHPrUysFcO4d7El8/h2XP5nCkQQ7lDXNY1CiHPdKzcQ47muTwSlAOt+VSixxudsjhxEs5vNQlB0O3HD7onkPzHjkc65VDxeAc9g3J4Qd0PjKHylE6H51D2RjlGZfDixNyWL1A+z/Kwb8ohwMf5/AgOIdJYTn8EZ7D2ogcUiJzuCjvR+XgzMmhc14O7xpz+EyiTTkMNOdQJU9bcvjJpriBHPqvzNH3bw67pcfqHP6WHWtyMK7NYeq6HPLW5/Drxhzs3+WwcK/2ycN9Obx8QMez6u+8+pNmv+bguaq9f+Xw6nXtvZFDp5vaL6vv5PD5vRzqPtTcHucw/b8cchvnMrZJLm2DcsmQEU1z9bmWy7fdc9ncM5fUPrlckmX9c/nwrVweDcxlztu57JBXB+VilDsybbD2SP6QXK7LhHe0X9qRS8v3FEfih+ZSOSKX4A9yOSB9R+bSY3QuDpkzJpfXxirOuFwmTsil/cRcvLNy6Tknl39l3txcfpDO83KxyFcLc9nwUS7VIbk8E5pLuByRirBcngrPZWFkLrOjVUe8ciflciItl6r0XHyZuTxpyGWvzMrN5ev8XFJKcgky5fKWVWtkkUN7KnOZulI9SdaaXEavzSVtXS6JG3Jxf53LwL25hO3LZfGBXPoczKX7YfV3Xr38oRqv5nLrz1wm/5VLx+u5bLqhOdzMxSDD7uTS9G4ubz7K5WGNPO48kce0J/MoqJXHDelQO4+hz+TRoEEe0XJCAg3zCG+UxxGp3SSPvkF5fNQ0j93ybes8Up7PY0GXPGxd89jRLQ9T9zy+7pXH+D55vD5Yx1F5bJY/RueRPjaPEePyuDg+jyYT83hnUh7NQvN4LyyPuPA8zsgnEcodqdwSHp3H3vg82mVrT34eg0vyiDTmMdCUR5WEmfM4LLWteSyRJ+xaL3PL8hi2THGW53FSnlmRx5sr89i/Jg/32jz2rMtjw9Y8Mrfl0WpHHsf3KObePCr351HnQB6+g3nUOpTHYtknfQ7nUfNIHo+P5tHteB5/y7hLeXz2Zx71bqlOOSpv3FYMCbmTxyH5ulY+qc/mc1maN8wnWYY2ymeFJDTO55zEBeVzRj5pmk9Im3xKO+ZjeSkf08v5vPxqPi92zqdQJnbLJ6d7Ppt65LOhVz6/986ndd98fpVBg/OpPyRff8/52Mfm87fMHZfPD9JlfD6vTcxn/Jx8Pg/Np1FEPkMi8zkZlc/S6Hx2G/K5W5JPiSmfO1JkyeeWTLHm8410cuST68znT2n6WT7npcnyfOKFL/JpvEI9yBl5Z2U+MavyiV6j+HJiXT7V6/M5uimfx7vy+XFvPl33qUbpciAfqzySOQfz2SkPDuUz+3A+rx7L58p19XkjX3+3+bS9nc+wGgU0e7KAhLoFNH62gEYNC/Q9XqDfSgV8Kg0b61xOBRUwpGkBS1sXENG+gGPPF3D4tQJCuhRQ0bWAQ90KGNC9gNq9CjjQrwBf/wL6vV7Ak4ML6DO0gN5jCqgxtoCPxDVOx/EF9Jqg1/Lh9AJ6zivAuaCA/xbpGKqjLAzT9XCdy3/yc4ReR+oYpWO0jjEFlOXonpQVKb6xgD3iMuloVk6LXktNq86lt02v7QU8UV6Ad2kBi5cVELxSda9S3av1Wgas0eu16kcq1qm/9epTQjcWULmpgLe+KyD8+wLe/lGz+KmABvsKiJEh+zWrAwWclncOanbS6JBmJ2fkncMFfCYc1VGanChgxfkCki8VsP5GAW1vFpApf8iGWwVk3S1g7L0Ccv8uoOipQrbVL2RHg0JmNypkp1gbF/JDk0K6BBXyt+xqXoi7fSEnuhYS1b2QkzK4RyENehZySmJ7F9JiYCF6cuTLEYXcGFVI4ZhCpo4tpHhcIbfl5QmFlEjXGYXUnF9I7Y8LqR+m/RGFfBJZyJmoQuJjCnk3tpDkhELGZhYyOa8QY3Eh92R7SSFmYyEPZKepkB8thfxjLeRJVyHBnkJSlhcyZnUhG2XC+kLuflnI7m2FVP5USL09hUTvUy4Zsr+QRgeUT5ocKiRB3j9cyApJPlLIqqOFPPqtkH7XC/FJ8I1CXr9ZyNO3CgncLuT4nUKW3i3k2XuKJ+mPC3ncoIjdDYvo1agIl9RsXMQi2Sd9mxRRK6iIJXJQKpoWUadZEaFS1byI4y2KuNy+iNwXi3B0K2Jhd8XpoThSs6fiyD6p1Vv7paJPERcHFtFtlHKO1pqxui9LxhdxSAZPKeL7D7UvtIjg8CIqI4o4FlnEwKgiqiUutog/UxWvsIgBRUV6btM1cxFn5ZcVRbReVaQ5FtFuTRE58qdMWFvEFilYV8R361Xnl0VM21uEaV8Rs/YX8feBIuYfLOIn2XtYsY+qHqk8VoTzSpGewYt49mYRMXJa3rlVRMJt5btbxLp7RbS5r/4fFnGtQTHGJsXsCCqmc9NibPK3zGtWjL91McvaFvPTq8X6PV9Mve7FnJCzPYt5t1cxX0hy72LW9Ckmo28xOf2L+WpAMbPfKqbXoGKGvFfM8yOL2TWumB7ji6kxoZiP5M3JxUROUSx5bUExcSHFnJP3QotZISlhxXwQXsxaaRNRzBXZHFlMh6hi8uS6fBNdzEsxqjNesROKccpHicW8n1FMHWMxR2WgqZhqedZcTIx8bikmyFpMorSyF/O7jHYU0660mL2+Yg5XaH91MS8vL+bfFcUsXFnMbum9qhiPPLm6mCVyUF5fU8zxtcUMWlfMJxK3XvVvKOZ/Xxdj/1bHvcXs3Kc4+4txH9S+Q9ong44W0/aUcl3WfH4r5us/i7nzl+ZwQ73c1Kyl7FYx+2+r/nuq+34xTR+q/3+0rkEJMxqWsF06NyrBKj83LqFnkxKeCCphQNMSKuXd/5Vg7lpCjR4llPcsYWDvEs70KeGD/iXceqME59u6PriEo0NKWPd+CW2HljB3ZAn7R5dwbGwJy8aV8N6EElInlvDc5BL+lO3TSvTZUUK0nJarUSVsjS1hUEoJTYtLaGMsYbyphE7mEgrltmyzlPCatUS/n1WjvQSXRDhLGOYuYaxX9VWV0D9QQsNlJWz8rIT2n5dQ8kUJXVeW4JC9q0rou7qE2mtKWLq2hBXrVc+mEoq/LNFnTQl9vinBK0336/pB1SlfHyrhxcMl7DlWwpETJYw8W8KOiyXYL5XQ/EoJf10rYdb1EkpvlPCffHSzhH63NA+pc7uEt++of3nmWSOXGxpZ18jI102M3A0yMrOpkb4tjNRuaSRURj9nZO7zRtq8YqRPNyNPdTcSIgN7GPU5bSRWzsp7vYy06G0kTX6TjX2MtO9rJE9uyMv9jfjfNFL8jhHf+0amjTayVV4dY8Qij+TnsUZ6jTPiluDxRupPNHJG3p1k5AtpNtlIqvwqG6YYuT7VSOswI1vCjXSKMFIo2yON2KKM/Ct9YpRLlsUZOR9vZGiCkZaJRjYnGXkrU/kKlK9Q+WSFUXWbVK/FyPdWHb1GzOXqf42RDmuNevbR+g1Gam0y0nCHkeN7jTTeb2T4Ac3moBGDXJWvDqnHw0ZmHTHy31EjH5w2En1Z/V0x8v4NIxk3jYy7ZeT2bSMz7hj58J5iPdC8aptoX8fEwGdNxDcwMbShiVaNTIxvbGJmkImd8lEzE5XNTdRtYSJS3mlp4nNp2spEsoxsbeLhcyaWPm/i8csm9r1iIqebrvUw8VNPE716mXDLW320Rs71VY7+yjHAxAuvm1g+yIThA5M++00clPrjTfofMZE20cTvMnaSYk4zUTHdxBOhJs6Gm2gZaWJclIkvpVO0ia6xJhwyIN7Ea2km/pG+GSY925toazQx0WTiGzGaTcy1mNglPa2qS560mTgsb9lNxDk0g1ITs92K79cMAiZafGaicLmJGV+YWLTSRL3VJqLktHyxxkTztSbGrDOxWZ5fb+K2PN6oWX1p4sPvVftPmt1uEyl7TWzcZ6LDfhP5cks+PKT7UnFY649otkdN/HrMROdTJv6V0RdM/PaHiS5/mtj/l2q5pbnI79Lxjok7MvOu+r9nosZ9Exl/a75PmFlaz0zWs2b+lP81NDOvkZnQJmaOySdBZho3NfNBMzPr5HpzM9+1MDOkrZlTL5j5qruZkh5m7sucnmZ69DLzZG8z8X3NXJD5b5j5YYSZxSPNvDnKzPnRZoaNMdN6rBmDTBxn5hsxjTfz8wQzT01Sbhk02Uz7aWbGzjNzd74Zc7CZ3SFmBoeb+Ux+iTAzKtKs7yIz+TI92sx26RJjxiH/yaJYM1VxZp6JN+t/yswV+SrJzL/ZZvblmPmjQLUVm3nCaOawLDWZaWhW3TLcYmattLWamWIzY7WbWegw09xlJk3GutVjpdb4tW+V9q3WPhm+RnOSnLWalUxZZ+Z7+We9mb0bzPTbaKbuJjORwmYzudvM2HaYeWm3mbl71P8+zV0+228m6ICZjQfN3Dqk/g6b2SGlR8zUOGpmzQkz354ys+eMevzLzNnrZlbd0Fxvmrkm39zSe3lbc5X5d8z47ppp9sDMb/LlQzOuf8w8qmfh6WctfNHAwrhGFu41trCriYVaTS0ck6TmFjq0tLCjlYUvu1oo7mZhdncLPXtoTU+tkUG9LDTpbdHvDwuj+ljIfcvCmncs/POehXmjLPhGW4gYY+GkLB9rofk45RqvWBMseCZZCJ1s4depFjpOt+CaaWH9IgsNQi0MD7PwfYSF1yIt2OSjKAsDoi3ExFhoE2chSybHW/hOXklQPjlVYGFFoYWXSiw8kJ+Nym1WbnnHoj6ludVCmvwh42wWvpIX7Vovcx0Wepda8MryMq1zWRi8wkKn1ZrLGtW7VvWu07X1Fj6Xe5ssHN+qXnbq/CcLc/Za+Elq79fegxZ+l3GHLGyRn48o9lHFlpPHVMcJC5VXLdS7ZuGMGP6yYL2hHm9ZqH9bfco5GXpH85Q2dy1Muad53Nc85KMHFuIeWTgva/+2MLqRlaLGVr2HVr2HVsKaWhnSzEqz5lZ8ra3oD5lVnaxM7Wzl465WNvSwkt/TyoxeVt7ua+VT2dzfSqcBVmq/aaX5QCs3PrBSY7SVxXJIlo2xkjjWysZxVjqMt1Igd2TmBCs/yODJVlKnWNky1crTM638M9fKpSVaE2LFFWalVriVUDkmgyOsfC5NI7VHfpdxUdor82Ks7JbTcVbei7eyUq4lWPku0Yo1ycq/EpdqxZmpvgqt+E1WYs1Whlms+p+1qlUrOXJDttlUv8PKYVlWqhm5rPq8tuLx6NqnVkYv17xWWOm10opXwlcp5morK+TqGivfrLXy8jorFvlHFq63sk8GbLBSJbmbrdyUrlusVO+yEv+TZrPbyvL9Vv44YGX8QStfS78jquu4lZqnrCyRTues/Hxec7qo/i5pple076qVFjesXJGXbymffHhb+WTAHeWTdvetdH9opUzS/rHy0mMrJlnwn3p+0sandWz0rW+jQuo9a6NNQxtTG9no0thGqSxuYuOwDAyy6bPdxq9NbfzcwkZ5SxtnWtlo3NnG3G66JnV72IiSM/J+Txur5K9eNqb0trFVOvex4ZAafRWvn+JJcn8bYwbYKHndxn3p86aN1QNVx9s2glBNw2zcGGGj60gbL42z0X+CDb8Mn2Sj3WQbrqk2lk+38c1MGx/Ms5EUYqM4TLGkT4RqilQ9sjrKRna0jW0xNsYl2vghQ9eNqtNk47rZhtNqI9hm46ikOmyYnTZeC6jGpapxmXKtsHFLdq604V5l46nVNk7IF2tsXFtr4/F6G4c22Fi20cbozTaubrdh22kjZq+NYftszDigvdL9oPYespF5xMakoza+k+STNnpeslH7sub0m40jf9j4+08bC/+yEbhuo8ENG/Ey8qaNjfL8LRv3ZM5t9XBX83jKzqln7AxubOdzadbEzoQgOy83tfNLCzsPWtnJb2fntlx52U7/Hnb8sqGXncLedu7K7D52domvr52n+9mJkvf721kjbQfYuTbQzuhhdjoNt9NrrNaMsxMpp+X98XbaTLDTbZKdWpPtnJDMqXa+XGBnzhI7dUPsDAu1kxdmZ0a4nR4RdsIj7bwbZad1tJ0suS7bY+z6rWXnyTg7LRLsvJZkZ3ya+ki3Y5F1JarRZMdrVn6L8ssZed+qOqWtzc5NWem0s7hSMwjYsVbbiV9jp+8GOxXyzEY752X9Jju9t9gZ+rWdH7614/nOTp3v7WzbZafmfjtH5fMDdpoftDPxkB37YTuHj9hpesxOmkw4bmfRSTv/nLUz9qJd74udolt25t620++Onfp37Yy4p7wP7XT4RzOWYTUcRNVykNvIgaeJg4ggBznNHNyU6c0d9Gihay0d3GjtYGcbB23aO3C95iCrq4Nu3R2E9XBwUujpYFpvXevjoEzC+jo4ISv7OfTb18H2Abr+uoPrb2n/27r/rva852DHSAfhox28O8ah31MOsuWGTB+ne+Ie7+CpCVojp+TdiaphktbI9MkOuk/R+XQHp2c5eH+Bg7MhDvLDHNyRXeEOekc4OBfpYHiUg/XSPtpBgdyVn2IcPBPnYEO8gw4JDi4kO9iY4uD5VAfFBgdV2Q7+Lnawv8RBY5ODsWYHX8k/FgcfWR0clLdsDr52OHhc6uCQ08EfLgffuh187nPgXOogdJnmtlJzXOUgcrWDM/L+GgfPrXUwa52DH+XuJgf+bx28vdfBlX0Olhx0sPyQg61HtP+Y5igrj2t2JxzUveBgzmUHHX9XfVccXL7qYPQ1B9ZbqkE+vq04dxx8d8+h71kHM2qUsvbJUu7XLeXvBqW82aiU3xuXMr5JKd/IK0Gl/CefNSslvXkpk1qU0rllKcdblfJO61J2PV/KvJdKqfqf1nUrZXH3Uj7vUUrznqVkyDVZ2beU+m+XMnJQKa+/o30jS3GPKaX22FIi5IwMHac6pGJiKRcmlfLB5FL2TS0lZL72LyhlYXgpSyNUW6Rqi1Jd0aXYZHlsKdviS+maUMqt5FLKU0vZkF5KYlYpX2WXcrOklBnGUuqaS4mW9ZZSOlhL9ZWqum2l7JH+9lISHKX6/CzlCV8pYz5VjytLabOmlF7rShmxQTFl7JZS3ttWyu3tpXTaVUrLA6XsOFhK90OlDDtSyt2jpcw9Vkq9X1XvH6rzWikrrpdy/UYp02+W4r1Vytnbyn+3lCIJ3C8l6UEpLz8qxV/LSXo9J7MbOanfxMkl2Rzk5GAzJ281d3K1hZMurZw82dpJ21ecVLzm5JPuToJ6OOncy0lobycnZVUf3e/rZFY/renvxPSG9g7U3kFOXhzqJHyUk9Py/mgnc8Y69azvpN84J2MmOPnfRCcfT3LqucTJsflObix0Mv1DJ8uClSNMOcIVP8JJbqSTPtGKL5dinIyKdfKlLIp3ci3RybYkJ9m5Tg4UO0kzKrfZSS2LkzA5Jc/ZnOTLGKcTa5kTg8dJSaWTrNVOdq5x0nOtE6/ErHPywXonG6XTBicLNyqmlG1xMvMHJ2cPOFl/0Mnzh5zsO+wk9aiTPyTshJP3TqqvM6rjkpPmV510/9NJxxtOiuWhBN12ckUm3XGyVZ6656TggZN7Mu+hkz2y6j/Np2YZvzxZxqCGZexsXEaPJmV45XxQGR80LWOjdGpWhlE+bF5Gl45lhHcq4/6LZazpXEaj7mUkyfgeZXwrIb3KWN27jNl9y/hZGvQvY9yAMr6WV14vo81bZcwcVUb9MWVsGVum3w9lWGTwhDJGTdX5NL2eUcaM0DIuhZfxZYTuR5ZxI6aMH2PL9BxYxuiEMr5ILuNynmo3lelzSfEl2FrGccFWxirJs6sOh+rxlJHvLWOur4zfK8oorC7DvaaMOmvLOCcb1pXRcX0ZJfLhhjJ2bNb6/Vp/oIwBB8tIPqR98t3hMq6eKuPVG2U45ImbZYTKCXn3lvLIc7e1V6rvltH4nub1oIwyOfOwjOK/yzjwTxlv/at1DVy83sjFUklt7GJrExddg1zUbuoiUs7KhmYuHjV38WELF5+1dNG8lYtM2dnaxcoOLm4/7+Lnji7WvexiShcXdbu5iJELYu7h4khPF4N7uWjd28Ut+amPi8R+LpYNdNH0bRd9h7loMNzFm2NdfCJNxynOeBfbpccEF16pO9HFyEkuLJNdPJbFU1wclRVTXeRMUw0ye7qLfjNcTJjlovNsF8XzXOwJdXEl3EWdKBfnZES0i43SKcbFP7Io1sWgOBfLpWW8i2yZmeBil1Qmuvgm2UU3k4sos4sPLC42yQtWFyY5YlNfdhdfSI5DvUmVU/ldyu920bvKRdGnLh6IbbWLE2tctFvn4o0NLoI2urgmL33loslWF+d3uNi8U3Xud/HxIfUmQw6rp6Mu+h9zEZDb53W86CLlkouJl9X7Fe27qbV3XNy552LAA8X4VzEfa07yWO7WdFO3jhtrXTe+xm7GBLn5Sl5u6sYuNZu5OSnvNXfTvoWbB3KgpZuE59yMa+cm60U3Za+6OdLVTZvubm7LgJ5uqiV4gJt2b7iZ/6abN99yM/RdN1Gj3Xwwxs2LY92Y5bHkTXAzd6KboMlu0mXHFNUyVXVMd9PlIzebPtb6xW7ahrjZGeGmZ6SbcomPcvN1tJtXY9w4ZFicm/VSEu/mb/kowU23dDcxGW5cJW5qGxXLpLxmtz773NyTZqVu6rvcRHjdDPe52bDcTccv3Axe6WbOajdL16iedW6e2eAmTr7e6ObJzVqzxc3hr9TvN27SvldN27Rmu/bs0Z69Oj+g+g66+UW+OeTmtcNuSqXTMTcfH3dzVO6e1Owuuvn+upuuN9xE33Tz5S03/7vtpsYdzfyum4f33Hx4381BafnQzS3xPnYz/RkPic96iGrk4aUmHmoEeQiWE7KmqYeHzTwcbO5hVisPP0vjNh6mtPWwXWo97+GPzh5Gd/fwldh7eAjr6eG0DO3lYb107O3BKEP6esjr52Fefw975cc3PHrO8lDzHQ/r8HBnqIfeIz1MGO2h6xiPfk94eHqshy3jPLw83oNNak7wEColkzwsmuyhzVQPd6XbXOVe4OGnUA99wzxUSaNwj/4fVWeEh+6RHrwSF6WaYz28EO/heIKH2Wke7hk97DN5+NTsobnFw0yrh342Dyl27XV46FHqwSdjyzxEuj2ck9wq9RBQrJUezsqIVR4sqzW3NR7eW+uhwzoPj+TQeg9fbPCwa4ti71XsfR6uHvDQ85CHLkc9XDim/o57OHbGw+qzHh6c8/D2BQ+tLnq4La9f9tD0Fw/+3zx8cF3931T/ckqG3vLwz20P79z1sEoK7nm4Lwfue/Teeqj3hBdnLS+RT3kJfdpLx3pe/pFV9b08eNbL2w295DTyMqexl9ebeFkmM5p62SVVzbw0au5lewsvF9p6Se/ipU83L35p2N1Lskzq4aV7Ty9e+aWXV8/VXj0HeKnd18sTA7w8fsPLleGKMcLL+FFevhP3aC8Xx3j5aqyXV8d5qTXeS4S8NNGLVUImeTkpxilejk71wjQv7aarXvl5nvJ/6KVLsPaHam+4l7PyQYSXzXIqysvQaC/r5aMEL4MTvayQW6lermd4iS72MrpEeSxaa9Vam9ZKR7sXk/wrix1ejslKl5eZfuWU6iovQQHNQP6UPktVhzRc5iVFJn/ipeenXiZ87uV76bxSM1jlZctqL6+s8fLkWi8j1nnZJJ02eVmy2cu8rV72yVvbvLTYrhol8wfVKb13a757vCTu97L1gJfLh7x8e1hxj3ipc1Tzky9PerGd0rzOqd6LXtpf9vJIhvyqWf3mZeHvXuZf9fLJdS83bniZdVO9SP9bXjJue5l+R+/xXS8776uPh+rhkd4nmfCvckq3x5pJIx+LG/s4Lmub+CgO8vG3LGrq46isbuajsLlP39U+FrT2kdvWx/7nfOzt4OP6iz52dvZR2cVHw64+Jnfz0bO7j3LZ1tOHr5ePZ3r7+FXG9/HRta+Puv18xIlrgI9Lr/t4PMLHsdHKN87Hwwk+npvso0AeyKEpPvKn+bgvX8zw0Xqmj1ZzfHr+85EW6WNalI+rMT6mxvpIifdxRSoSfTRI8vGHTE72MSnNhyfHxzclPjobfcSYfLxm8VHb6iNaLsirdh9RDh+jSn284vRxvszH5iofLwV8DF/qY5Ns/NRH6Oc+Nqz0YV7l4+RqvV7j47+1PoLX+Xh/vY/1YtqgnuTERh8dN+tcOn7lo/0B9XhQ8zyk4xEf7xzVtWN6fVzXTvh4dFKvT+n6aR/tzuj8vI+PLvhYdVHnl3wUyZHL8pvO/9D1vzSv61pzQ/du+RhyR6/v6b6suq97D3T+UOf/6P2sV87HjcspCdKxaTkdmpezuEU5x1uX82/7cv57uZwa3co5/f96lnOmTzkj+pazWcL76zignC/fLGfLkHK+HVVO7Jhy6o4vZ/yEcrpNLGfr5HJ8U8pJmFpOr7nlNJxXTnVIOZkR5eyOLOf1qHKyosuZHVPOHvk0tpzbceXMjS9nn3yWUM7A5HKWy92UcopyVF9xOSdN5QyzqZbSchzucsZUKLe/nMsyrqqcroFy4qpVw7JynvlE+aXHZ+X8ubqc6WvKCawtp8m6ctLlL5mxvpz+G8pZKk03qj6ZtUn1bS6n+ZflzNlSzr3vyhm0tZy228opkMPby1m1o5yjP2gu+8uJOFTOOXnqaDlRckFGHyvnayk7Xk6dE+XEyNiT5XQ5pRmdKed7qX+unO3n1eMNxb+t+HcUXx7I4bt6Xx6Uc0xe+LecV56s4EKtCkY/VYGnbgX16lXQqFEFqXJNpjWuINCkggHNKmjWvAKD3JQ3W1ZwolMFk3pVsF2u9qngx74VNOmvdW9U0PH9CjqPqcAlsWMrGD+uAu/4CupPqCBRJk3UnskV9J1awczpFfpfq+Dp8ArGRVTwnXgjK0iIquB3mRRdQc+YClJitUemxVUQlFDBr8YKKswVNLBUMNWqOm3Kb6/gL7nlrGBfmeqorMAk/0mIv4JhVRVsklFLFf9z1b5cfa5QvNUV3JCW6yq4Iys2VNB2YwUF8lCObKrg5Bbt2V7BxB3aJ7N+1r39FXx0oIKjYjyk+EcqOHesgpHHNcPzmtelCty3Koi/rXpl4p0KtkmDe+r9gXI+rOCNv3WtXiXVDSq50bBSz/eVfNa4kgVBlRyUlU0r+bh5JV+2ruTlNpXUa19JgoR3q+T7XpX4eldypU8lffpVEpDr/SvZPaCS2u9WMnlYpT7vKnl3fCXmCZX8J6ETFWdyJU9NqeSZ6ZW8Pb+SER9XcmlJJZ9GVXI3upL5McotK2MrWRxfydWMSn4zVzLJUskO6WWt5Gd7JZ84KmlRWklsZSW/yFZ/JT2qKlm6tJJua1WbJK2rZMr6Sn6Qvhsq9fxQqf+HSvK+VA3fVxIl325VLdtV/05d/6mS/+3X9QO6driSRPlD+hytpMmxSlqdrOTxmUrGXqyk6yXdu1zJ5Zuaxa1Kut+upFyS71Qy7W4ljx5VMuMpP10b+XmmsZ9EmdLET58gP0FN/WTK7GZ+9krrFn5qtPET287PyZf9/NHVz80efh729rOur5+a/f18NcBPzFA//471s2Scn6cm+omWsZP8dJvsxyfJU/xMm+pnxUw/G+f4eXKen6SFyvuhnwthihup11F+fpC+0X6qZU6sn0fxfv2G9PNikp/IfF0v8fOcxU+RnLD6sdv91HL49f3h56J0c/q5UuZnqsvPj9LM46ddueqq8DOs0s8m+Z/fz7Wlfn5Z5Wfbaj+Va/z8tdbPzHV+Plvv1/eGetri584eP+33+wk+4OflQ35KZfwRPz2O+kk7pvXH/bxxws+Hp/ws/t3P6zf83LvpZ+EtzeyunzAZec/Pa/f9uKTeAz8JEvS3ZvREFUfqVjGlURXNmlSRJbdlXlAVg5pW8W+zKoa3qMLZsopfWlWx57kqxr5QxScvV/FDD+3ppbW9qzggg/pUsUpO96tiRP8qXhlQReSoKpLHVnFNpo+r4if5dHwVCydWwaQq1sq5KVXEh1UxKbyKPhFVBMQQWcXKaOWPqSI4topT8kp8FWXya0IVxflVNDFV8balin+sVSyxVXFShtur2CwvO6qoU6q1MtFZxXbpVVbFHLful+tepWJ9pvirqwhZo3rXVrFFXl2n61J3vWqS32Xyhir6bqyiWuZtruK/LVXU+1Yz+66KH+XKriq6Hawi5ZD6lBmHq/hZXj9SRaujVTyQDcerePFEFTZpdEa1/Kp4N6q4c7OK1bereP5Old6rKr1XVXS5X4VH6j+o4qq0/LuKD/+p4qiMrRGg8KkAJ2oH2FQnwMR6AR43DHCmUYCvGgf4sWmAFs0DHG4R4InWAWa2C/DLCwE6dwnQv3uA+z0Cek4L8ELvADYZ1zdARb8AewcEeGNEgI9HBhg6KkDvcQHmTQhwUFZPDFBjcoAwOSejpgS4Ni3A9OkBfpb8mQEWzQpwdlGAmMgAQTHaGxvggAyO037pEK8YCdovoxIDPJusvSkBPk8N0DotQCA7wPzcAHtKArxpVI+mAEvMAYZbArxiDVAm8bYAk+0BfpB+jgDNSwPclYXOAFHuACsrNIOqAMc/VaxVAQ7JkNUBzGsC1FwbIELOS7f1Acrlrw3qe2OALzYFqPd1AMc2zWp7gPCftWZPgH8OBDh9MMCIQwGmHQ2wSwYcC9DqeIA8eSCLTmjfqQBdrqnmGwEW31S9t1Wv5N4P8NGDgL7PA7z0SD3Xr2bms9W82aCa4EbVnJIRjavZIq81qcYt9YKqSZQrMq1pNT/Jp82qcbaqJq51NUvbVrP1lWpWdanWc3g130p5j2oa9qwmTf6SWb2q2SsDe1fTrk81JfJYzvStxtu/mhmvq4Y3lGuQcgyupuCdavqOqab52GruydFx1awfX419QjW/TKxmx6Rqmk6pJkvGz6zGMLuaJh9WEx5RzZjIar6T7lHVVEij6GrS5Yb8H8V1Hd/U+bdxHIZsMINhLQ4bTJkgpcXlM+YMp1AcZr8Z2lJcN6Y4LW6rpE0t7qm7p7jDNmaM4RR9rueP96vJOff9tXOa5ExbEEeFpEXG8TBK9UarXin/Po6UTXG026yatsTxwdY4vNJtWxxPxsSxVCbHxlEmKdvj+HKn1smlPXHcT4tjeIZ6tKg3m3qTB3LaHofPEccyl2YgTQrjGFQcx5WKOKoq49hYHUfdQBznJKtG9R+OY5XMOBJHtXQ+FscmeeS4ejwRR46sPhVH/XNx5J6P483fNf/LcVyU3lfiSJDbV+NwXI/jhRtxNLoZR7RMuBVHkXxXG8cdaXw/jpIHcbSpE8/JuvFcfjyes0/H67dDPJ1bxLNJHmkZzzzJaRVPj6B4rgfHE/tsPF++Fo/39Xi6vRHPHnmqezzLZEqPeCokrWc8HXrFs17OhsQzonc8TcPiWSkz+sQzekA8i97T/pHx7JanRmm/TBkdT7kMHKO9Y+OZPU57x8fzRrj2T4jnqrSYFs9NyZwdT5O58VwR0/x4xkTFcyM6no8XxXNYYpbE8/Bb9fNjPOaf4gnZGE/LTfG8uDWe7dJoWzx/ycSYePrGxtNmezxf7Ihn+e54ohJVR7rqyIinjjmeczLSEk+WHLDG08wWz2q5JrPs8dSIHsKwShdnPNukoSueixLqiec7bzz/88UzICeed6viuRSIZ3KNcsiAQ5qXdDisXEfUs5yTkUeVTw4cU77j8bx5Mh7PBdV7JZ5iSb6q63A9nlMy/EY8PnntZjx75elb8ayQ/8RUG8+vd9X//XjeqZPAS3UTWN8gga5PJHC3SQJfNE1gefME/pPBLROYH5RAXnAC/3RIYOLLCfotk8DWngn83iuB0N4JfBeawImwBJa8lcAlKX87gUWjEvhbJo1OoFR+HptA1vgE1kxIYFhEArGTEsickcAbMxNo+nUCM2cnED4/gT4LErgXmcCXUQlcXaQ8SxNouEyvNyTApgS2bU4gaksCf0j41gSKpM+2BH6MSeB0rNbtVB97FDcugY9MCfp+VC1W1SL97Qm0d6hXmeNMoIc7gZ3+BCZnJdCqIIHEqgSCqzUD+TyQwEn5oCYBn+w9lECTwwmslCvC0QQs8sfxBCacSKDunwkcu5TAuBuayc0EWt9SHPnidgKnZHhtAqvuJlDvqUR+k8QmiexrnkjTFolclZktE6mRmKBEHgtOJFq+6ZhIVZdEtjyfSOGLiVx/LZEXuyfSuEciG0MSeaR3IvPkV8kPVcywRL7rk0iTAYop/UnE8mEiXUYksnBkIhNHJeo3TSJ9Ryfy85hEzo1NZNS4RHLkm/BEGk5LZMiXOj9H5+cm8kDOzkukxwKdj0zklkQtS+QPub02kQ0bEgnZrJxbEvFtUy+xiayS7TsTGbgnkQPxiTRIU850xTMl8lBGWRLpaU2kpS2Rb+W2fGZPxONIpJszkT2ywpXIFalxJ5KWmcijVaq9OpES6RdIpH1NIusl5EgiQUcTuSOfH0vkpHxwXHM6mchbVxLZcTWRJdcSuSRTridSKYNvJGKSZ29qrtLgViKRclEm3Fat0rc2EaO0u6O65aHMvpvIeRl9L5Fc6XU/kXhZ90D55fOHyl3HwDOPGHipgYG8pw0ENzXwxTMGTsnwZgYy5Y3mBg5IsxYG1sgN+aSlgaPyTisDLnk5yMAueSrYwHL5T6a3NlAtQ9sYsEpMWwOPtTMQLX/JpPYGyqRjRwOb5LdOBsZ1NlAgYc8aaPKKgco3DAzubsAkz/UwsFUa9jQQJX/IxF4GSqRfiIEUad/bwAapG2pgrlyQsWEGevcxkCjBfQ3ck6z+Bg4OMPDNQAO35NNBBjyDDcxE60ZqzSgDX442cFpGjNF66T5We6TFOO2T4+MNvBduoNsEA3vl6kQDsyIMDJtkwC7/TlHN0w2M/NxA7ZcGfF8b2D/bwOo5Bq7L2/M0t/mamzy5QHOT6ZEGAkKUZibPLzTQKNrAPzJ5kYFBi9Xncs13g9Zt1LpNWrPZQKxM3qrz2ww8G2NgizSI1YykZLtmutvAj3sNrDto4GaCakszMC3doN9vBraZdD3MBgZaDaRLJ5uB+nYDFyXcYaBY+jo1T7eBfI8Bg1f3Q57i5Bt4q1R1Vip/lYHF1cpfo2slDQ/rGsmfUnrEQP+jBuYfNzDntO6zM7oO5wwc+0szuKzer6gfCVw1YLtm4IXrBrZL4xsGLsnUm7oPZMgtA11u6x6q1T0kk+6o5rsGNt8zkFwviYf1k0h8NIn4x5P4rGkSx+W1Zkk80zyJ1XJDPm6RxFF5p2USbnmlVRJ75OmgJFbKrOAkDslbrZN4qU0ST7ZNgvZJ2GRqpyR+fT2JsO7K1SOJ8z2TGNMriTzpHaLc8mPvJO5Lrz5JfNc3ibvyZb8kfhmQxMlBSfgHJ+F9M4knRicRGKPYYxVbnh+XxHZ5fHwSS+RfmRqehGVCEuXTkiicnUTbuUnMmZfEBcmfn0TogiTaRKqOqCRGL0zi68VJnJWEpUms/TmJ9zeo/41JNNuUpGfoJPZt1Sy2aQ7iiU1i7/Ykrh5I4kqSaklLYqkpicsy3az3gkW1yXar6rLpvFTbk/T7QMec+utJ4pIviX/yk3isOolFUhFIYnBNku6BJJ47pOOHk4iWv6XiSBLbjun9cb2X504lMegPrf0viWev6NhVvb6u1zeS2CqP3tQxmXRLa2v1/o7eS/ld7buntfLcfcV7JJl/Gicz5XH9fSqZIU2Ssfy/5snEtkhmcctkprZKxhqUTNfgZBq3TqaqTTKPt0+Gjslc7pzME12TcbySzNXuyczqkcxheblXMk+HJLNSrslHvZM5Im+HJvNKWDJ75J1+yXTrn8xeaTogmf1vJnNrWDIfjkjW50Yy8WOTCRqXzJfjk/Vsl0xOeDK9JiSTIMETkzkXkUzbGclEfp3MH9JgXjIR85MZuCCZrZHJTF6YTJdFqn9JMie3JPNFbDKd05L5Oz2ZGHMyjSzqTy7JVKv6EqstmaWOZJ7yqBdvMj9VJnOhKpmwQDLtapL1PZRM3UPJzJPfJPxwMqlHkul4NJkBJ5J59qTynk7m4H/KdzWZ05J9TTVfT+aHG8l8fTOZ0bdUd20yde4ka/5GmjxlpPkzRm5LVnMjPVoYudfSyFetjOQGGekdbGRjeyP1Ohjxv2GkRQ8jd+R0TyO9QowkSHBvIz/I7FAj52VMmJF8adfXyO/9jDTCyNW3jSSONvJgjJELY42MHWekQIzjjWwIN3JxgpHnpxnJ/tzII3ONzJffZcI8IyXSf76RNImONDI5ykiFDFloZHu0kaWLjLy81MiBlUZqVxkZscbIo+uNLJKqDUasG43s2GRk+WYjV2TmFqOeqYzslaYxRtbITfk01sgJ+WC7epWWO42c3aU57DZSZ5+R8fuN1BjUt1m9yEOLkV+tRsbZjPS1G0mR+k4jg9xGXso08nSWUZ+vRhpXG7ksMwJGhtUYccrLh4zsEf9RI28cU67jRtZJ7kkj4Wc1wyua+zXN/bqRSPlDJt4wUiYDbxoxScwtI0tuG5lea8RxRznvGtktd+qk8GijFHY+kcL+Jin0ap5C6xYpPJRfW6bQLyiFVOkUnMKQtik065zC86+msOy1FGa+noL7jRTW9kjhtpzqmcKHvVL0+aj98mtoCn37aL8sH6Q1pPD5myn89HYKH41K4cCYFFqMTeGOfDkuhTOSOz6F3uEptJ2QwsWJKZRGpDBtagrDpqXw8vQUmsxIIXNWCuc/SeHK18o5P4XfFqYQHp1C/0Up+Fel8MvqFO6tSaHgG/W0IYVvNqZQK7mbFXdrCj9L3W0pzJffZUBsCs9tT8G5K4XP9qbw4IBqjkuhgSWFyVb1a0/hXVcKXjnoTuGuJ4V2ZSk8Xp3Cf3I4kMLbNcp1SPM5rFzyxZEUTsvIo8orbY+nEHtaa87r/W/acymFpGspPHIjhT8k4mYKZTLoVgpdb+v8nRReu6cZybf3U4h6OpXrzVI51jyV91uk4pe4lqm0apXK9zI7KJULMi44lS1tUnm0bSr/yGedUvmtSyolXVMp75FK116pbJcnQlJZLu+GptKnfypnRqYSOjqV9mNSqTc2lYpxqVjHp/JCuOJOUdypyjknlfvzlGt+Kv0iU0mTfxemMj06lbcWpdJtsdavSeXQ+lTcG1LZvzGVbzelcke+3JzKWRm9JZV86bAtlU3SICaVhTIlNpUqsW9XzbtSOSk/701l/j7FS02leYZiSb45lTBLKn/btMeuPYIjlZecqeyWk+5UQryp+v2SyuCsVFbkaF55qdyrTKVvIJWtNak8diiVxfKv1BxOxXUklW+OpVIrxpOq61QqG35PJfHfVMqupLLjmuJcT+XjG6kclw9uppIpPW6l8nttqn6fpBJ7T/O8n8ovddIIqptGcb00GjdMo3OrNBYHpfGvuFun0bytXndKo2P3NKb1TCOlTxqB/mnsG5hGzTCdG57GmDFppI5No9O4NO5FpJExO40uc9KIleVz0/hoXhr++Wl0X5DGj5FpzItKY8LCNEplUHQaZnlycRrHl6RRd0Ua8+UPCfk2jZHr09i0MY0Gm9KYujmNV7am8c22NM7GpFEQm0af7cq7I43v9qbR/0Aa6eKLT+OT1DQeMaWxQHZb01hjS+N/9jTyHGmEOhXPnUa0/CPdfGlsL02jTZXWV6fp90IaQ2vSsMmaw2l8fiRN/xtpjDqq/dLheBoNT6RxSV49nUbRuTSO/pbGxiuKezWNYdfTcMq+G5rfzTS+lTty7lYahbfT6FebxrY7abxQL52FjdJ5tmk6jZ9JZ5nEt0indct0LrZKpzwonbx26fpfSGfA8+mc65FO55B0GvVO572wdLr30bp+Wtc/nZ0fpNN7ZDqbRqXTYHQ60TJtTDqvjkvngLQYn853ck9ME9PZHpHOk5OUf3o6+2el8+acdL6dl07RgnSei0onVpYvTOeafBydzgeL0klcnE69pen8Jf3XaM1arflGa2TYT+k0X5/Oii3pXJfsbekYYtJpF5tO/e3pBHYo/+50Zu9RP3vTMe9LZ8f+dG6lp7PEms5ledeeznxXOn/IUI/69afTtiCdVVXpnKpOZ0QgHWNNOpsPpfPo4XQWyztH0/Udk07EyXTGnFM/f6bz+bV0Tsuo6+n0uZFOinS6mY6/Np02d9N55F46A+tlcLdZBheaZzC+RQYDWmZwIyiDz4IzCG2TwZH2GfzcKYN1XTM4/UoGR9/IoGePDNb3zCCqVwau3hm8GprBAfkuLIP7MqdPBoP7ZdBkQAZfDMzg61GKOyYDk6wap/jy2fgMRoZnkDIhg60TM1gSkcH7kzNoOzUD94wMDs5U/jk6tiCDNlHKJ/UWKqdMjc4gIG8tyqDVkgweyrylivN9Bt5NGbyxOYM4+WlLBnW3ZrBA/hBHTAavxGYwe0cGv0r4zgwG7crAIi/szmCXfLE3gycOZlDHlMEkcwaVgkV75RVrBvtknU0x7NrvyKBULE7tdWXQ35fB0jzNolo1BTKIOJRBhbx8JIO98u1RzVq+PqZ5S8lx7T2hvSc1k/OaxW8ZDP8zg2zZ9HcG065m8Pa1DF6/nkHQDfVwM4MWdzRn+bqOiZ31TDzZyMQN6fCMiVnNTRyV91uYyJKNrUw0CDIRLf/K4WAT77Y20aatiXUvmxj8qolx3U2UyPM9FU/OhpgY09tE/1ATGfJkHxM35X99TZyWUf1MFEjf/ibS5NkBJmJkGSauSu+3lG+0iUsyfYyJ1uNN1As3ESV/S80EE29PNBEXYeKnSSbqTjbxl1RPMfHaNBN/zDDxdaSJ0igTloUmXow2sVuaLjLxjdyR84tNjF9iYtcyE02WmyheaeLpNSbGfmOiSPr9qJlsVq1bVV+MiSdiTXy2Xe936P0u1SuP7zaxQq7LyL0m8qTPPhOpErNf5w+Y6JRs4hOTiQ/NJkItJoyyzKb3Dr136r10cqlvt4kTHh33mujoN/Fxlt7L1lydy9Paaq2VrQHtr9H5QyZyD+vYEe0/qn0ntOakXp9SvjMmws6Z2HbRxKd/qr5Lqv2aifzrJmJvqpdb6k1G1ZpIv2Piubu6RvdMdG1gZoc83dDMarktZx81M/YxM0XywtNmSp4xM6iZGYu82NzMbvmmhZm7Et7KzLetzUxoa2ZIOzPzupiZ1NXM693N/NzDTFRPM9N6makRb4iZNqFm6oeZiZbDfcz4+5ppOMDM0YFmhr9pJkd6DzOz9S0z2943c/0DM2kjzMSONPPkKDMr5cxos74zzfQfayZDuo5TD/L0ePUgt+XLcDPjJpgploETzZhlV4SZtZPM3JGvJ5uxTjUzZ4aZobNU86dmWs9WzdJjvpmNC8wsijRzWY5GmXl/oZksCYk2kyQdFpnZLI8tNnNFji8x8+FSM/mrzDz/nRn7JjMttph5KPO2mvU5YqZqm5lhMWZc8kusmaDtZn6Smp1muu82M2OfmfYHFSdedaerXpPmbDbzq8VMmVXztZl52W5mnzR3KK7TzEWpcimm28xrHjMHJcirevNUr+ysMlNbbeZ8wExpjZnBh9S3rDti5vejZiKOmXn1hJlWJ83UPaVaTus6nTETf9ZMg/NmjlxQrF81syuq4ZpquK78N9TPLTOTbyu3DKs1E3xXs5MVDS1UPWNhWDMLwS0s/Cz1WlpY0sbCibYWwtpbSJUxnS0MeNbCr10tbHjNQoPXLWR3t5Dcw8LWnhYa97KwXAp6W+gXaqFLmIUdUtvHgq2/hftjLEwapzzjlWeC8kjSZAshcy18usDCKWkSbWGttFxmwbvSwrG1Fuast/DLJq3fbGHhFguX5PBWC+9ts5ApSTEWlm1X3p0Wvt5r4a9fLDQ3W5hnsfCHeGwW3rBbiJfLTgvD3Raa5aj+ItUUsDC3xsJFmXRItR228PoRC3Fy+ZiFzqcsxMi6C1r/p4U/r1uYcsNCQN6+qRol4ZaFtrctfHzHwpcPVXs9K3XqW/lb+j1hZWITKzS14pRXn7HyczMrM1pYOSK9W1npFGTl8WArK+SGnG1tZXJHK9tfsPLeG1Z6dbeytYeVxj2tXJczvawM6G3FLHtCrTQLs7JOJve14uln5bmhVh5518r096wMHGXFIi+NtrJXmo+x8p08kPljrfwpU8ZZCcjb4634pEe4lUTZNMHKYxOtLJWr8kmElZMyapKVjMlWuk6xskuaTrVyV2ZPs3L5Iythn1pJlZB5VozSab6VbfL4AvUoN+XzSPUpY6OslMighVas8lK0lX3SYpGV72XBYis1S6y8u9SKXxqtsLJMPltp5bS0+97KNxusVG2yMmyzlde3WGmz1coGabjNymL5Tz6KsXJC8mKt+v1sZe1OK3dk4m4rFfLhQStr4q1cMFkZatF1slr5yWZlod3KJZnpsHJUPnBaCXVZedZtJVa+9Fop81mpl611MjNHa3J1Pt/K6gL9rdI6WV2t2AEr4TVWymXoIeU4bOWg/HxE+48qlxw9pvmd0LU/aaX2lJUJZ3TvnLXyyzld14tWFv1rpe8VK+nS5Jpmft1KxA31L8NuWnUfWtkoDWutLJEr8skd3Yf3rNx/YOXiQyufNrBxWkY3tDG2qY2Xm9nYJy2b26jbwkak/CPTW9rIamXDGGSjc7CNJ1vbWCW35Ms2Nsra2nC0s/FqexsfdrbxdBcbU7rbCMg7PWz07GnDIB162dgijUNsep61caa38obasIYpbx8bP/RVzn42bg+28dlom74nbAwca9Pvd52T6RNsvD9RtcjqyTYazLTxn0z5n2J+ZWPwHBszF9gYHmkjLMpGmjy3UPVE27gjvy2yMWyJjU3LbBSttPH9GvXznY1PNtqYGmPjkLwXayNTQrbbSJZVO2203mfjQoqNoWk2Pjbb6G+18Z3dxnyH9jm1x6U9EuK20cmj+r02epfaeKPaRoK0Ddh4rMbGNfnskPo6bKNYrEc086PqXS4dt/H2eRsH/7Sx7j/FvqJ5X1d9N2zEyOqbNt6sVcw7indXPcixena6NrQT/rSd15raiZOrzeyMbmGnSAa2tGORlkF2fpS6wXZmtrYzvI2duR3s8LydT1+282F3xelpZ10vO/dlXoidP+XdUDshYXaM0rmPndq+dr7uZ+fsEDulQ+10e9NO8DA76+W/t+yY37UT+YFd3/l2vhmlHKPt/CGTx9gJyDtj7fil43g722RVuJ0LE+xMmGjnzFQ7g6fbsUv9WXZ2fqW9s1XDXNUwz67PDjurF6gG+S3STkSUnWEL7XSPtpMoWxbZubHYzudL1NMqO6eleLWdVt/Yqfet6tmkeJvt1GxRzK12MiVkm/qKUdxYxdyumDvsvLXTTo9ddgzSYbedx/fY9XygGe+z49pv5/UDdtoetHP9F/VusDMrw04/s50XLHa+t9qpY9MMZLrdzgcOOzkS5tRMZKfLTlO3ZiwpfjsXsxW73M7/ajRTGXfIzqtH7PwirY/a2SANj9lZIlfl9HH1dMKO7aSdV05p5md0fc/beemC8lxTjut2Hty0M/+WncO37WTX2gm9Y9fvRTv37qn/+3aeretgTj0HHZo5+LWFg8qWDjytHHQPcpAojVs7WCHhnR38r5uDNm84ONvDwbieDob0cuCQV0McbOzt4NFQB0vlTJjO99Hxfjo2wEFDHCyRX4br3EgHg0c7sMuScQ6uymfjdVzGhjsokcETdF5aRzjYIEsm6fgsrflMMb9QrnkOHpvv4Lr8b4HqkbJIB0OjHDjltYUO4qVttINN8tgiB8vkhny+2ME5KVviwLXUQbvlDjbL8hUOzq90wGoHbtmy1kHFOgdvfqfZbHTw1WYHSdscbItx8GSsg1r5eruDSTscvL3TgV967XKQLJ12O4iVd/c7CDngYPtBB02THDyT7uChDDc7yLA4eN7qoLnNwfdSx+4gSi7JTIeDYzLC6cDscvCi28GPHgePeB0slFbZDurnOBid52BQvoPgQvVSrV5qdK0OOfjysINhRx0YjjlYdUL1nXYQ+a+D/P8ctLymWBJ93cFl+eiGg5Pyym0HBySo1sF6OX1X1+OeZv1Q86vj5I36Tpo+4+RbeSDzmznp09JJhjzfyknzICffS91gJ1FyvLWTkW2ctGrv5Gf5pKOT4k5OBnd2cvcNJ6G9nKRJlxAnu+SZ3k6+kwWhTv6RY2FO+vV1MnqQ9smgwU5s0m2Ik4Ny7k0nW95xsnaEk8OjnLw/2kmOhI1xki5dxyquNBunuFJnvJNIuSQzw1WfjJjgpED6T3Rikf0RqneSk/qTnVyRT6c4OS1Dpjl5bbqTOGk7w8nymU5uyheznEz4SHXOc/LifCf7pOUCJ/UinXrecPKffBLl5JSMWeikRAZHO3HIq4sUT9osdrJJHluiuHJDvljq5LxMWOakQjzLnfRY4cQgHVc6iZE7q5xcXO1kyhon+T+ohx9V6wbVudnJ5i1OGm118us2JxNjnLwV68QnyduddN7hJFae3qnZyT2Zu8vJn/LBHs1ur67nPid7xBanORuUK9VJTbrmadYsLU4eynGbZmfX3Byam9NJkMtJA7eTsx4nCX4nt7N0HQudrKzRa/ntkJNJh50EJPOIk5CjTnYc0z113Mk6eSAjTqmP005eOuPk8Yu6f/5TDhl/00n320461DrZJk/e0XV+oGv80Mnlui4G1Xcx7ykXw5u4WNzcxRU508KFq5WLrcEufm/joqati6x2LqI6ufhXRj3r4qXuLvbLzz1cjA9xUSbu3i66h7pIlG1hLlb3cTG1n4tD0meAi+cHunhksIv4N10sH+Pipkwc56JKnp3gYoesm+jigfwT4SL5Ixed5rn4Zr6LezJvgYvpkS6OyodRLvKk30LVEq1aJGiRi/8tcRG+1MXan9XTRp3b7GLJVhfXJDzGRYV4Y10kbVfcnS7m73Lxl7y8z8X6/S4aHnDx+UEXF9JdPGdRTdLU6uKhXLK5mGV3cUJGOVwUySCnC7t0c7lo43axwuPiK6+LST4XXbJcNMt28b1cznFRkueifqWLT6s0Y+le48IgTx1WvXJP5h1RPTL9qPqUD4+5yJf+x11YZP8J1XjKxXWpPKP6zrv45KqL0zL0uos3bmj+su2mi7u3XPx5WzO4p97uu3i7rpuoBm5+auqmvLmbYS3cJLd0s72VmyZBbh7IP8FuurVz84vc7uDG86Kbga+7mdTLTXaIm/Tebj0fuWkR5uZHiR3oZuYQNyOHuln5lpvJ77hZN8bNpbFuise7GRzuxiHtJrqZOtlNs0/djP3czYw5yjFfOSLdfB3l5v1oNznSaombn2XCcjchK918t9qN61s3T33vZtMGN403ujm02c2L29zsk4axbpbKxB1uuux2cyLBzS2zm98sbgJWN+/Z3LzgUM9ON0tcbupmuSHXzdwKN68EFO+Q6pYpR9y8dNxN0Ak31afdhJ5Vj+fdXLug+VxWDdfdmqubjjdVyy03f992c7zWzaC7blY/cDPgEQ+/PelhWTMPES08VEtWSw+hrTw8H+Rhj1xr7aGqrYfmHT38KPU6ebgqZzt7GPeShx49PCTJul4eHspHvT2MCfVQKkPDPHTv4+FSfw8xQzysfddDwoce5o3yMGO0h+OyJtzDXZk3QccmeiiM0LGpHo5N9/DExzLfw2q5K3MXePhLpkfqvIyI0noZuNDDq9Ee2i3y6Heg1i3RmqUe/v7eQ9GP+rvRg2OLcm/10GGbh23yVIzqkfsyc7uO7/Ywer+HEumR4SFZ/rN4OGP1MMzuwStGh4fnnB5S/R7eyfMwudrDgUMeWh/20OiIh9ty8aiHV0562HzKw5wzqvGc6jvvof2vHj69oXgy7JYHn6Tc9rCrVnO9o7ne1Vxlwn3FfuChVV0vNx7x0qiRl2PPeHm9hZeYll4ig7yMae2lVHq09bKjnZfv2nsJedbLlNe8bOnh5W5PLzNCvByXot5eBod6cUhimJeOfRRHnu7r5YH8289L2QAvbw70snOwlx+GeFk10svcUV5GjvEyaKyXDuO1R54O1x75d4KXCTO8/PKF8n3pZeZsL2/M8+o3upcmC7zUifSyUD6JUl2L1MdSL++v8HJwlZfWq71E/ehl90YvP27ycmGLl4itXt7b5uVArJfGO7yslDk7lXuP+t7r5eF+L5cPeNmcpjxWL9ttXtbZlcfh5VOnl4Z+L/8UeKk95OXPw6r7qHo+pvOnVIe0uuBlwB+q45rquOnVbx8vbWu9rLnj5Z7Ue8RH34Y+5jX2UfKEjz4tfJjkpZY+DkjrVj4aB/mYG+zjL0lq56Nzex/Zz+r1Kz4mvuEjp7sPcw8fq0N8zAz1MTrMR4++Pnb283FtgI+aQT7eH+zjlaE+fpH+I33EjfLRfrSPb8b4eCCRY318PM7HuPE+ymVYuI/nJ/rYK+sjfCyf5OOWfDjVx6BpPlxf+2g218fieT4+n+9j0gLlkfcjfeRKvygfFnlloXJKu2gfW+XJRT7Wyn1ZsNjHJTm1RHmXKq8MW+bDJ6nLfXRd4WOPtFrp49FVyi9H1vgYsVbzWa+ZbfLxt5zc7CNlm48uMT52S4tYHz9Jg+0+lslN+WqHj99lyk4fh2X4Lh8FMnC3D7u8tsdHh70+YmXdPh8L9/v4T84d8DHhoI+wOF0XORDvo2eK1lt9NLFrrdRx+IiWK/KZU3tkgstHtWS7dU09Ptr4fGyWNX4fY7M103zNtMDHG6WaWbUPa0DXpEZzOuTT95uui0Qe8XHmqI/xx3xUyNvHfew/qfvhtI8TZ3W/nPPhOe/DeMGH4y8f3a5p7w3tueWj8rbW1/rIlLA7PjLkxbvaL63v+Xizrp+u9fx0bOYnVpo093O+pZ+JrfzkBPmxBPt5pbWfOGnXxk94Bz+rn/PzTxc/vhf8PP+Sn6Gv+/HIxV5+poX49b/u59k+fm7085P3lp+Ho/1cHuOnT7gfk7w8wU/biX62yNtT/Wye4efeTD+zvvSTNttPo3l+SiP9eKP8hCz0kyqtFvmpXexnxlI/LPfTcpOfn2X2Fj/F2/y4Y/z0jPXTZbuf3dJyh5/lO/3ckj926f0BrUnQ3yTtM/l51Ky9Fu1x6JjLz3r5y6P4XvUXUH81fk4d8vPiMdV2ws/4037CzvpZe8HPout+LtzwM+mmnw9u+Rlw249dOt7xs/ien6S6mfxYL5NpDTMxNsrk0ScyCWqWybwWmZxqmclbQZmEBmfSpk0mT7TN5L6Ed8jk6ecy2f5yJj/1zOTPkEyO986kJDQTwjLxSGofxemn/YO1f0gmX3yYyeERmXQek8lOaT42kwbjMpkenskx6RWhPbJ3UiaNpmSyStp+lMn1rzMZMTcT17xMesxXjfJoVCZzF2byl8yMzuSkjF2UybDFmfil95JMXlyaSetlmaxdrppl8Tqt36h1m7Vui9ZJ6NZMDmxTbzGZbJGo7Zl8uiOTc/Lerky+35fJ2ymZXDVlcsiSSb41kyS7andm0tCVyXL5053JDE8mPp/y+jNJl/2Zyp2lWLmZXKrJpOpwJu8eySRb+h7NpMPxTJqcyOSRk5nc/TWT079n0uVaJitvZHJH4u5mcu2B5tAwC0+zLLq2yKJxqyzuyb9BWXwSnMVZmdA6i35ts7DKq+2yuNkxi7+6Z1HeM4uXe2fRLjSLdWFZjOifxYbBWdwdkqX7O4uFY7I4NC6LgvFZDArPwik507RmgdZEZjE/KotL8slC5ZEJ0VlUS+6iLPovzqLB8ixuyewVWVxfl0XxD1mc35RFxGbF3KJ4W7NI3palz7UsWsYq5nbF3JHFmZ1ZhO9SzXuySNyrOAeyWCZhCVm0N2Rx0ZhFtCWLX61ZTLZl8aE9iyJxO7Lo6cwiRTa5s4j0ZnFZIvxZdM/OoltNFtsPZVH/iOLJ7KNZnDiWxdjjWbx1IotMqXc2iyVy/LzmcUNxpdetLFLl+dtZ7JfWtVmsvaMZyYcPlPdhFkHNs9kol1tm82mrbM5LQXA2g1pnY2yTTZe22axun03kG9nU9NDxXtk4xRiic72zaRymc320Xz7rm01Ev2w9K2XTdVA2QYOzefBeNlfez8Y9IpvosdlMGZ/NERkRnk2xvBCRzZZJ2Vybks3vU7MpmZ4NM7IJ+yKbr+dk02dBNhbZHpXNjwuzaRCdzXKZtTibfsuysUnnFdl8vk2xYxQzNpv0Hdms260YB7M5a8rmfYtqtqpeezZ7ZKMjmyhXNhfc2Qz1ZZPmVx2Z2VzM1Z7CbJ4NZDP8WDaFMvi4apfUE9n6nM/GfyGbBVfV43Wdv5GtGav+2mzq3s1mkVyXL+8plox+kE2ZdKubQ7x8/nQOU5rkkNEsh6Ytc1jaKodbMjsoh5nBOVS2zuHdNjnkSMsOOTTqmMNqyX41h3s9cviwdw6FMiQ0B4+80CeHrX1zeLpfDkv652AdksP6N3MYNzoH29gcDONyeHZ8Do0nKI5ETczhP/lfRA69p6oO+f2rHMxzc2i2IIc7kTn6v8ihJjqHnktySJWnludwY0UOr3+jc1ty+HhrDoFtObhic2izU+d25/DO/hySDubwIF71WXIIseVQ36XeZJYnh/d9OezLyuHJnBw2lmpdWY7u6RyaH85h1ZEcPjuWw4gTOXAyB69knMrhmbM5nL2QQ8qVHL6+qfncyuGUjL+tOcm7tTnkSvLdHLrcy2GvbL6vHA9yuNYoly8b5/La07kYZM0zuVxtlsuxFrm81SqXV4Nz9Tmfy2/tcyntmMuwTrlkys7ncmnRRedez+VoDx3rlUun0FzWh+XSqE8uq2VK/1wSBuvYUO0foZgjFXN0LlliGJtLy/G5NA7PZeGEXL6YmIttSi7PTstl7Yxcrs3MZfpHuXSdn8uWBbk8FZnLI1G5nI7OJXxRLu8vzmXQklxc8sKyXIrX5/LYVtUSq152Kb5s3JNLU3MuDSy51Mo8ay6X5Jwtlwh7LoekyJFLqCuXjp5cdsh//lxGZ+dSJgPLc/n4kNYd1rojuXiP5tL7WC4vH9f6E1ovq05pz+lcPj+Ty9SzuTz3Wy51/8jlhyu5zL+WS7da9XlXc72Xy8UHuYyrk8e7dfNIqZfH/vp5LHs0jxZN8lgvFS3yeKdlHv1b5eGQ7kF5dA3OY5883SaP72Rp2zz+aZfHhx3zGNopj1eezaNR1zzGvqR4r+bxSY88InrmcVjMvfPoFppH57A8dsmGPnl81T+PP6T03TySPshjycg8hozLo/f4PJpP1PH/5bHnqzzOzMvDG6njUXlkSMfoPHbK+kV5rFmcx8IlecxYlkfDb9TDxjz9ls3j/OY8Jm3JI3NbHpYYxd6Vx00xHcjj8fg8Hsogex5pjjx+ceYR68rjc18ev8s0fx6pOXlMLc7jQEUev9bkcexQnr4nNYdjmsNx9SdNTubxgzQ4lcf803lcll/P5GH8Ved/y2Pr73nY/82jzZU8ym5p/229r1WMOzp2L49t8sP9PO48yGNB43zaPZPPj83ymdYqn7FB+VRKXnA+Pdvk82LbfNq3y2d1h3y+7JTPy8/n80SvfM6G5nMoLJ8P++RTLP6++ewZkI9zVD6/jMmn2TjtGZ+vZ/J8Xpmazzcz8lk8M5/Zs/LJ/DSfLV/kM2VOPgPm59NjQT4HI/P5aaHWL8nXs0Q+Q5bnk7Ayn7pr87H9kM/+n1TfZtW2JZ/3tqo+SY9RPbH5xMlHe1ST9DmQr8+WfLbG5dMgQTXa8hlhV43ypkO5pY8zH6skufLZ585ngT+fSWX52CvzeaZGNRzNp/pYPn//m0/JlXxibmo+t/J59HY+q+SeXK3VPO7kc1Fm3FXNMvSB6nusgBeDCugQXEDz1gU0blPAWlnUtoAbMrtdAYc7FOhzpIDnnyvQ53QBX/Yq4FRIAeG9CwjI8NAC/W4swCdhfQrY26+AJgMKWDmwgLuyZWwBK8YXcEcWhBfwn3w+oYDfpSqigIJJBQyZXIBXQqcUYJbqT/T6fwV8MaeAwvkFPLewgNbRBXqeK+CHRYq9WLXIxaUF+FcWUPxjARExBYyMLeCt7QVkS/8dBaTuLOCFXQVs363+9hRQZ18BiZYC9lgLCLYVcMWpGC714imgyFtAH38BVumaVUDdqgIuBAoYc6iA70+qljMFzDhbwIHfC2h3sYDcy+rppnq6pX5uqx+ZXlvASRl/Rz3IB3dVvwy9pzrFer+A1x8UkCxdHxYQU6eQh48UsqheIWWPFvJ8UCGxwYU0a13Iz9KoTSFrZE67Qn2GFPJJ+0KOdiikomMheZ0KcXcuZE+XQla+UEiH7oXskNu9CpkWWsi4sEI+6FNIoVj6FdJ1QCFtByreYOWURUMKOY/ival4wxRjeCE5YwpJG1fI8ohCrkwq5MNphdhnFLLx40Ke+KQQ/1eFNJ5fyLzIQv6Vz6IKmbpQuaILqZILawp5/9tCCmT/D8rzcyGL1xfi3VrIazE6FqsathcSIzd3qa/d2rOnkMp9hby3X+fjCknOUP+WQuraCrkl/9oL+dWhnpyFer4txOrVnPyFfJNdSHiB6qwqpP+RQnoeLST+WCGdjhdSfr6Qpn8Wsv5mIY/f0lpZeluzkel3CwncKyT38SI+bVFEVasiCoOK6Nu6iBfaFtGhXRFPdigispOO9SoiJaSITWE61qeI76R+3yJWyKwBRZQPKiJvcBFNxhbxgzw6rohV8kCixxcxO7yIf2TKxCKMUxV/WhEHpcP0Iu7OKuKRuUXMn1fExMgiDsnIqCJCFhXRbXERzy0potHyIpasKGLeyiJa/1BEz21FdI4tYrcEby9iizzYWaQ5qpc9ym/Xa2cRl+RTVxHT3EWM9xSR5SsiIauIujWKJ7el9JhynSzCJF1OF7Ffrlwo4o9fixh9sYi/r2o2NzSbm0V0ry3ipTvKe7eIhw+KmFunmPxmxbzQqpgOQcVsCi6mYZti0p8rZm/XYow9ivmlZzHf9y5mVWgxD2R8/2Jcg4rJGFxMl6HFfDusmDVji7k9rpjL44u5GF7MmQnFjIooplxen1rMzunFtJqhGLOK+WdBMSeiigksLCZ7UTEDFiue7F9WTLvlxWyXDSuKubuqmAtri2n7czFRm4qp3lbM8JhismKL6bWjmG47i0mUfbuKid1drM+FYurt09r9xfRPVLxkxbcVY3IUc8BVzJPeYi5lFvNblmoLFNP9SDG7jxUTfLyYrdL0RDE/SaOTxdSeKub6pWJGXC3Gc1211xbz8K76u1/MzIfFRNQpYXTdEizNS+jYqoRdsiWohCVtSpjftoQ/2pXQ7vkSGrxUwkoZ0r0En+wNKSGmdwnNQktYL//0K+HkgBJCh5bwY3gJdSeWsCCihCtyfEoJw6aXkC0DZ5Sw5rMSXptfwvMLSvhFtkRpz8ISahdp/eISdn9TQvxWxY8pof6OEq7vLGH2rhIuyQBzCU2cWi9rXSXccZfwlbeEsNwSniguwVWjuEdK6HC0hEYnVMfJEpbJ1VMl/H26hMSLJZRcU503S3jjlnLcUQ93S1h3T7nul/DvwxIKW5TyZstSXK1KCQkqxSTJwaX80rqUXW107MVSInqVkhWqNWGlvNCvlNYDSjn7ZilPjixl1ahSPXeVkjexFNukUl6ZUsqnn5Sye04p0ZGlzIouZfKiUo5J9WKtWV7KyytLabe6lE5bStkji7aXMm9HKf/JFztL+VOq00vxmktJtJWyxVlKI3cpC72lXJfq7FLeyi1lf5HeV5Qy/FApXU6UckCanC7lJxn3eyn1r5Zy85piXy/lxK1Swm+X8u6dUvrfU1/3S3ntQSlGOd2ojO5NyvipRRkLg8q4IXODy/i8dRmz2pRxTo63LSPQrgxT5zJady3jyRfKqPNSGb91K8MQUsaB3mV0CC1jl2wNK+OZPmWs61vGyn5lPJCPB5UxYYj+ji7DMrGMNyLKeG5yGe2mlPHN9DJuzizj5a/L2D+7jFuRZRQtLSNnWRnDN5Tx6tYykqVTTBltYsv4YUcZUbvLuC7n9pWRFac8aWV8ai5jrK2MKhluL6NE8hxlDHGW4ZO+rjJ6udWDJHvK6OwrY69E56q2ojKGlZbhLSujY3UZdY+UcVcWHlUe+feY5nG8jD9kysky3jxbhudcGWHn1f+vZWz4o4zv/9S+v8uw3Syjx60y0uWXWsW7U8ZuaX23jBhpfq+MjfLUffUic+uWM61+OaMbltOySTkRweWMbV1OtZS2KeedtuWkdiznmS7lrJeePct5tVc5nXuXs1c2h5XTpE85jfuWU79fuWZezuL+5SwYUM5V+WpgOWcGl8Owch4bUc7R8eUUTNT7iHKyxD2pHOvkcprPLGf5x+V0n1dObFQ5T0eX02iR9i8r5701yvldOQ02lPNQ8naUM2RnOf12lWPeXc6BfeXs2q88yVpnKSfeWs4+Wzk77KrbWc5qdzmXfcqdXc7cmnJOH1GfR/VeRhwv590TqudkOQNPlfPCOe27oJxXyhl0rZyXbpXTvracbXfK9f+rWM0r+DKogvFtKxjZroJyeb99BTkdKnj92QqWvFLBmyEV9A2twCG9wipI6VPBS30rSJQD/Sro0L+CmAEVtBhYQf0hFTyUce9W0GR8BQ0nVLBsYgV3ZWFEBTflv0nKObmCydMq+GBmBUM/qmBaVAWBaNWwqIL3FlcweGkFPjEvr+CXVRWExFTw8vYKDNJ1RwUHpdPOCtruqqDl7gq2yNWDFfwvroLz8VqfVsFecwUbbBWscFbwQL7wVvB4pfIcV54T6lXeO6lcpyt44UIF8XLxcgXDblbgv1WB63YF1toKPb9UkC7d7lboOV5r72mt7L9fQfsHFeySmIcVNK9TySZZ90glq+tVcrVhJduDKtkSXMkzrStZL0+2qeR7eaxtJfXaVbJCHkht+0qud6jUs04lM5+tZHOPSpb3ruS+RIZVMqdPJf/KF30r+aRfJb/J2f6VnBhQyYSBlRyWMYMqiX+nkp+HK87YSj4dV8mU8EpOSnlEJe9NqqRIcidXkjmlEvfUSkKnVbLno0rC51dSEFXJmwsryZFB0ZX4pN+iSpzSe3ElVum+pJKOKyrZLa/GVvLi9koSpMuOSg5Ix52KJ212qe/dlTTaV8m3UudAJbPjKnnZUsnz1kqCHZXESAun6nVV8qinkke8mocs8VVyw1/JV1mVTM+tZFJeJT3LK+laVUm7gM4fryTqhNbIP6cqmXxO9Z+vpOxX5bteybXblfx1R/3freR3mXmvklP3K4l4UMm4h5XUyKg6VRQ8UsWb9aro16AKl9gaVvFyoyq6Nq4i5skqVj5TxV+tqjjVuoqINlXUtK1iePsqSiWnYxX+TlX071xF6LPaK//1qOJwWBXlfavI61/F0AFVDBxYhXNQFZ2HVTFnZBUjJlTx/sQq3o6ogkk6P7mKvlOq6D21ioxpVbT8pIqGnyvn/CqOLqhiVJRyLlROKYyuotPqKtqtqeKHdVV8+10VVduqKIupoihWsXYq1q4qXttbxfP7q3g6oYrppirGWhXDrhhS6KhimLOKXBniqmKAuwqPhHirsEh3XxUvZVaRKBNrqhh9uIoPjyiH5B2rIuu48pxQv6eqSD1TxXPnqzgowb9pZvLI31p7W/XUau3dKkwPq+hWt5pO9atp3bCaVU9UM6t5tZ73q/mgdTWlUtimmmFtq7F2rMbUqZpXnq2mS5dq/f6sZl73av7qWc303tVU9a2mrF81+QOqyR5YTdiQahzSHa0bW80X47VWPguv1vN/NRMnVfP+tGqKZcjMagbMqqbRvGrWydLIaiIXVnMlupqvF1VzYanWr6jmmJSsqSbz22pabqlm+Y5qondVs2B3NXP3VPPV3mp+31/N+PhqWjmrae6qZr27mrW+aqKyVfuxahKOq/4T1XQ4Vc2D36uZ/Xc1My+r35vVvHtLvd6uZmitepBBd6rxSf+71aQ9rKZbnQAv1Q1woF6AvfUDmlmApo0CNH48wDdPBPijRYCZrQJMCwowOTjAxNYBfW4H+KB9QPdlgHc7BMjvGGBw5wCZEtolgE06vxJgXc8Aj/YKsFbqhwRYJXV7B/Q5E+CBLAkNcFeiwwLclsg+AW7IvL4BrsrsfgEuy5f9A/wjfwwI8MnAAL/JrEEBpgwJcFIihgY4JuEEOCxdxir/uAD7pcP4AHukbXiAnRI8IUCstJwYYKs0iwiwSZpMCrBenpwc4Ed5fEqA7+SxqZqDrJ4WYMX0AA/l3owAi2YGmP9RgLkfB/hPvv4kwBefBnh/XoChkQGyZVBUAL/0XxjAI32iAzil9yLNSHotDujzLUC6pCwN8OLyAF1XBIiT9qsD/L1FvW7T/GMCnJfpsep5e4DjO9TrzgCjdweokhF7ApTLB3t1TeTdfQHePBBgyEFdE9mdrr5s6kset6svecwR4FtZ4wzwiCtAHXeAZbLEo2vh1XXw6Tr4dR1kTmaAz3JUR57ug/wAZ2RccYDqkgBvVwQIORzAIj2OBDDJ60cDpInxWIBfTureOqV+zgTYJW3OBog5p3n/GuCp3wLU+zPAr9cDnLuh2DcVWybf0jW9rT4lvFa57uieuxdg+P0AZVL8IEDhwwDD6tToM7SGno/WsKNpDY8G1/CN1G9dw8o2NfzbuYZpL9QQ6FZDWGgNIWE1mPvU8Fq/Grr1r2HzW1o7vIbbo2r4K7yGzybU8NvEGmZF1HBBpk+qYerkGiZPqWHi1Br+r+L6jm+q/B44zh6iXwEHUPZUlJ8iMguFQj9MEXAxSyllyFQU2ZS9RHCyoYslbgVRaCkbQUVcTdLsebNXk6ZJGO3v+Mf79ST3Ps95zjm5Se6dnF3GxJllqMT1eWW8uKRMno3KOLy6jANrymixtox94oncMvaI3RvKuL9dYn9UhuPTMsx7ynjjYBll4pXDZYw/UsaogjJuihGFZQw9WsaQY2XsP1smz05lfCgeKS6jSYnUVVpG/Ytl1L1UxobLZVRdLyN8swz932W8qi7jjqaM37Rl3NKVMVIv+RkknqmMNEsZxVbpk13yVcr4NFZGsyqJmSxjp2h4T+LeL2OL2FBdJs/oZayrKSNeR4XrIRVlj6t47QkVfz2p4k4LFS+3VHGlnUr+g1T8LPp2UXG6m4o2vVS07K1iv9jXR8UTfVXsEY/1U9Gsv4qPxaMDVHwoHklVsUs8NEhFozQVm4eoqDVUxbphKlajYupEFVoxeZLsP0XF+EzZW4ybrmJslooxM1T8KobnqLg0R0WvxSq+fEdF93dVdFqu4qjouEJFoWi/UkW+yFslOa5WyWelImWN5LlWRYtcyVU8sU7Fp+tVNN+g4qONKv63SXLcrGLnFsnpAxXVYskeFYG9KhbvU+EXC/er8Ir5B1S4xbyD0i8x95AKRTgOq5h1RIVNzMxTYRHZ+SqyClRkFqooP6rilc9VTDil4vaX0sufVfQ7p6LPeRU/it7FKs6IXiUqfhAvXFDxbamK/7uoosclFV+JbtdUnBD7/pD+/q2isVr6qVFRXys91am4b1KRsKqIKJKrT8W0KulrXPqaUKERk5Iq1OL1eyr+Fa88UPFntfS6Rj7nWmrG1FGT+j813z+hludqNU+1UfO56NZWzfF2ao61V1PYUU1BJzWHu6o58JSaBn3VbBX1+6mp11/NpgFqaqeq2SBqDVSzXtSIdYPU5KapuS/WDFazeoiau2JVupqVQ9VUDVOzLEPNuyPU+MeoWfSSmumT1EybokY7VU35NDWTM9WostT8k63mlRw1d2areXmOmj/EmHlqRs9Xw2I1g5eq+Xmlmr6r1ZwVfdao+WGdmp7r1XTfpuaUKNqt5sinap44qGavePyQmj3is8Nqmh9R84lolqfmY/FRvppHC9Q8UqRml3j4qJoPRKOTarZ/rmbbKenBF2q2fCk1nVGT/FHN8nNq3itWUymWlqiJincvqImId0rVVIglF9WExduX1IRE8LKaxVfV+K6pWXhdjVd4bqhx3ZJe/KtGr1Kj1qt5wyB9EG8Y1ZSJ101qXjNLX8SrFhnFK1Y14+3CoWacIr3xqRkRVDM0piYtqaZUpN1VM+iemhIx8L6a4gdqBlSrOS8G1EgPa2n4qY6Gbx7RcLKFhm4tNZxopeF4ioYurTUcbauhfUcNn/XS8NiLGpr3Fn00NOur4RPRtJ+Gj0XT/hr5LdDwkfhfqhioYbd4OE3Drv8M1tBkiIYPxM50DY2HaWiEhobDxQgN9cZoqHlVw4M3NOROlFGsnaThvlg7WcM9sWaKjGLNVA13xeppMopkpoZV0zWszNKwIltDXKyYqWHZbA3vzdXw1rsa/Ms0LFwuVmjwiQUrNXjFglUyivmrNXjE/DUyinlrNbjFvFwZxZvrxAYNymYNji0aTJ9oMO7RkLlPHNCgF9o8DVPyNZQXiEINk4s0TDqm4dXvNLxyRsOfP2sYf17DnWIN4y5oeLlUwx//uahh7GVxRcNvNzWg03BdYNCQYdSQ7tFQelfDoGoNA2uV079FOedEv1bl/NymnL6dyvlxgEgtp/dAMUhep8k4RKTL6/9kyOsRMr4m4xtiipgq7/8zTV5Pl/E/WfI6W0bRe6bIEbPFHPGmHBd9lpVzdoWMK2XvVeX89J/V8nqNjGtl3CDjRsltm+S4s5wB+8spPlBO6mEZReoRkVfOwPxySv5TIArl/dFyLhwrZ9BxcUKclPci7YtyLp8r50pxOUMvlnNVDLss4xUZr5ZzTWRck1FkXC+HW+X8Wl7OGH05L1nKGWsrZ7y3nNeT5ZSJN+6Wo7on4/1y1EJTU86k2lqm1NOi/U99LebHtGQ/qSWnlUjRYhOOtlqcHbW81UvL2721hPtoWdJXRlHRT8vSQVreG6xl2RAt91/Ssnmyli1TtGydqqX+NC2NsrU8PFfL3ve0tFypJX+DlvabtHTbreXUh1q+2avluf1avjug5YXDWs7kaTl/QsvFr7SM+Ekrz11aRp/XMrZUy5+XtUz8Vcuk3yTf21pma7XM1WsJObSsCGh5ENVSK66l7l3JQdS7p2V7tZZHG+ho94SOAtGxpY6jonMrHV1SdHRtraNbGx0nxal2Or7uqKP4OR0De+oYPkDHiFQdowbqGD1Ix69iTJqO24N1qEfqmPqSjnmTdHLPpcM/VcfiaTrC03VUZOmIzNARn6Xj/ps6Plmp49NVOp5YKzls1tFhi46irTp+/Ez2Oaij9JCOIUd0XMnTMSxfR0aB7F2o42aRjrEndFjO6LCf1TG/WPa5oGPJJR3vXdXRQqfjgMg3SX1mHWf8kuNdHb/d08n/n46/anSo6ujJbqzH0URP5RN6clvrqRb1Ouhp3FnPTtFroJ4zYsAQPanpekrEoKF6LmfoGT5Cj/E1PXMm66UmPUuzJY5YkaPnwRw9Wxfo6bBKT5HoskbPybV6vt2g5/QmibtZz/ltEnO7nvSdEmu3njf26uV3Q0/mQT05R/TYhStfT6BIT+yEno/P6Gn2o57OpRLrop4Xruu5elvP6yo9kzVSi17WGGSNSY/HrKdhUE+TsJ7CpJ6jd/Ucv6en6309px7o6V6t55saPc/VMvCdyG5hwNHSwJxWBpxifmsDobYGVnUycFfk9TLwVX8Dpwca6JNm4PxgA4PSDVzPMDB2pIGFr8u8qQbWTDPwQKzLNLBhuoHaWQa2zjCwPdtA45kGms8x0GqegY4LDVxZaSBjlYHhqw2MWmNgzFoD49cZ+Ev8u97AxwcMPHbIQMsjBgryDRQVGDhZZOCLowas5wzMOm+Qz9wg/6myxy8Gmvxq4GuV1KM20FNjoFhnYLDBwFWjgZtmA79ZDNSpMvDIXQOf3jOw576B1jUGjtY2YmtpRGllxJ1ilNqNLGpjpKq9kWQHI/W6Gtkq9j1rJG2AkYyBRv5NN2LGSGC0kcNTjJzNMXJxjpG/FhpRLzayfKWRe6uMrF8ja3ONPLTeSNONRm7vMaLab6T8gBH9QSOmQ7LvEdmvwEhQLD9q5KnTEu8nI1eLjdwoMXLrgpHfS41MuSprRJ7GSPtyI5/rjHTXG+lhMPKjycggq5EdCSMfJI1So5GPRNN7RqnVSIsHRg6KlGojR0S7GiMFomMtE0/XMfFNXRPP1TOxrJWJuFiVYuKuWNvaJN8JE5vbmtjWzkSj9iZ2ikc7mtjTycThLiaOdjPxTHcTk/qaMPQzkdXfxMwBJuakmnCJeQNNeEVFmokdmOj6sonu40z0GG/i9AQTE6aY0E6TddNNzM82EckxUbLCxNBVJlht4hfxd66JietNTN1gwrxRYm4xye+CiSviep6JW/km/iw0oTlqYsoxEwtPmTjwo4nvimWPEhMvXTVRfsOE5aaJVhoTvU0m+ptNDLSYyLDJeYeJ15wmtkZNNImZ5Lti4tR9qeuBia9F31pmhtU1c6ueGX1jMxsfM1PU2szz7c38IH7tamZpTzO1e5up38fM/gFmnhtipu9QM+fEkalmTmSa+SbLzNlsMwNzzHRbK3PWmflenN9gJmOzmTtbzfyzzczr283M3Gkm5YCZpw6b+faImdN5ZnrnmykuMHOtyCzP/2ZuitvHzMz6QvY8a6bwZ9mj2Mygi3L+spnRV8z8ddVM+XUz3ltm4r+b6aw2c0Yr9RjN/GE2M9kma2JSS5WZn+JmuVc0c0lcu2tmzH2JL8Y/MPNatRlTLQv22hZcdSyE61nY2thCp6YWjosJKRb+Ea+3tmBpa+Hjpy2cf8HC8N4WbvexYBpgkft/C9uGWfgIC73GWlg42cLbUyy8N9VCbqaFWtMt1MuysF00nmHhA9Eix8Izcy08/6aFhqstfLjGwmdrLfIMbuGAKFpv4eQGC903WvhKDNpqYcwOyWGXhTp7ZN4BmSdSDlpof8hCl8MyX3Q/IvPF2XyL9NTCH8csaE5Ibj9YOPWThdPnLAwusTCq1MJvYtoVyfWGhYh47xcLj/9h4ZLKwp1yC+U6CzaDhdlGC/NNFqosUo/Nwia7hV2KhU+ccr7KwoKEhQbVFnaIJjWSUx0reaJLPSs/NLDiaWaleYqVtm2sfNnOynftrfzYwcr5jlYGdbJi627lXKqVgQOtDE+zcktMGGLlhVetvDTJysQpVhZOt7Iky8ryGVYSYk22la05VvbOsVL4ppX+i6xYllppmmvlyXVWWq+3ki+ObbDSbaOVodusvPK+7JFnJT3fyjUxvEDiF1q5I2Yet7LopJVJxVYyS6yYRc4FK2+WWvGKxRetvHvJymc3rKT9YSWukf11VhrprTxmlFotEleRNT4rDSJSd9LKkPtSR43ErWejViMbm8WF5jb+fdJGeQsbjlY23kyx4RGh1jZWtrVxT9RqL3PF+x1sPNzRRvNONlp0tvHDUzZ5RrVxJNVG10E2nk2z0XeIjVHDbPyVYWPGCBtfvSbzXrfJ/a+NV6bamDTNhk5Mz7QxL8uGT7w1w8Z72TYezLRRd5aNT+fYuPmWjcXLbKTk2vhivQ22yDExZquNP8T6D20c22Oj134bE45IDUKbZyMz34ZZ5BTYUES9EzZ+/sZG6rc2gj/ZWHHORoMSqeOCjb2lNg5ftPHtFRtp121k3LDJM4CNlw2Sv1AbbdjN0gurjXdtNtY5bHzispHnsbHznozVNjrU2OhWy06P2nZerGPnQl07w+vb+bOBnVcb2hmRYue1NnYMbe3MaGdnbns7izrY2dXVzrkedub1ttNsoJ3Dg+wUpdl5doidF9Lt8vxgp2SoHTLsTBphp+E4Ox+IcVPslE+1o2TK2ul2fOKtLLtcf3ZqxKaZdnbkSB4L7Cxdamf7com/UuKutfOt6L/OzuD1kt9GO56tdurutNPvU8l1n+R3QHI7JOsO26kSq47YeSAeKrDTtNDOHjH8lNR6zs734sXzdtJL7FwX40rtvH7RjumSnZzLdtZet7PzFzsf37Tz/G075/+ws01rp7HOzm7RwmDnkGhnlNzMdnpZJDernWs2OzNddpJeO2kxO3PuSZ5i0X07YbG6WnISH9Z2cKSug4GNHLyY4iC1tYOhbRyMa+dgVkeHPDM4aPq0gx49HPze04G2lxzr7WBBHweNUx20S5P5wxzoJzvImuLAJuZMdbBomoOwiGc62DHDwcPZDvJzHPSd6+DJ9xwULnPQZbmDsysdpK+W2Gtkz7UO3sh1MH2dA4twrXdQb4uDy7scsNuB71MHy/c4KDokaw9LTkck33wHG4plXomD7aLJBQcpFx08f8XBGTH8uoOcWw7Gahy8Vu6g0uBgm9nBQxYHzawO9ooOdpmvOCh2yjyPA41X1vglXoWD4zGJE3fI/biDv+85eP2+g8fqK+Q3UDjZUOGFxgrpTRQ+eVKhbUuFQtEjReE78WJrhZ9FahuFi+KXtgqj2yn8IV5pr6ASkzsoGIS9o8KbnRTe7qwQEeu6KtTuprBVNH1aoWV3hWPPKDz1rMJX4nQPhbE9FV5/QeHdPgob+ynU76+wQzw8QOFj8XiqwgHReqBCgeg8SOFz8Uyawrei12CFn8SAIQqlYmi6wg0xaqjCbTFhmEKZmJyhoBczkDzFm8MVvOKtEQrLRyrcFbmjJN/Rkq9o+pLkO1bhiHhqnELmGwqhSQpLJyvExeopCtVi01SFBtMUdopHMqWH4onpCgdF2yzppegyQ+GU6JGt8L14cab0VAzMUciYpXBntsKrcxTUYupchfnzFAJiyXyF+wsUNixUqLdIPq+3pe53pMb3pKblUtMK6buwr5R6Vin4xNurFaJi+RqpSaxbq1AnV2GbeGidwm7RbL3CXpG3QeH4RoWnNyl8LfpvUbi2VWHkNoXfxfjtChN3KFR8oLBsl/Rnt8LzexRG7FcYd0DhHzHxoIJOZB1SsIo5hxUWH5E1YlmeQlLk5ivUKlDYIhoVKuwSe4qkv0flejgm/T0u14N4/oRCyUmFIZ9L7C9kzmnp/xk59rMcOyf5FCv8K7IuKNiEt1Sus4tS5yWp87LUeUXqFHuvSW3XFTreUPjmF7m+b0qfbius+Euh7j8K20WvcrmmtQpj9NJ/8apB+i+mGhVMIseksMCsEBTvWhRWWRUeiI02hfft8hkr8vk6Fb5wKfTxKKR5FYb7FMoDUmtUoUNc+ppQ6JlU+FH0vyvfsXsK18Wo+3JtigkP5HMUk6sVHDUK82o5ebu2k6hYUcfJPVG3npPtokl9Jx+Jxxo4KWjo5OeHnPRMcdK/tZP0Nk6ui1FtnUxo58TQ3kl2ByfzOjrxi5Wdnezo6uThbk5yeztp3Ncpz9lOfhIXBzkZlubkFzFmsJNXhzjJGerEKULDnMQznGwe7qThCCePjnTSYpTs97LsMcFJ7DUn7aY46ZvpZPB0JyOznPwuNsxxUm+ukwPznFxd7GTiEqljuZNTq530Wevk13VOuux0kvWJ1LlHctvnpPiIxMhzMqPIiV34jzpZcszJE6ec9Pta9j0n9ZY4uVHq5M5FJ4lrTmrdcLL3ppP8W06sfzlpUy656CWWuGqQHM1OHBbpg9XJOzYn1XYnpT4nH8ac9Eg6Sbvn5Lf7TsY9kH1rZF8xr5aLJbVdVIqvG7no2djF1RSX/Ge7eLeDi4adXewSeV1d/P2si0O9XQwd4OJOqgvLIBeLB7uoEHeHuHg8w8UXw10MGeVi/BSJMdXFzGku1mS52DLDRaNsiSX2znSRkuPi81kuvpvtYvibLja/5WLPEnm93MW4FS5mrHLhEPNWu3hnjYuYWL3WRbXYnOui1QZZu8nFpO0yd4eLmkMuOhdITPFsoYvvRe8iF+fF1i9dFHwjef3gYtt5F02KJdcSFwdE0QUXz190cUb0v+Tigrhx2cWYKy4yr0mNYvZ1F7Z/pAdaia13ccXo4l+zi8kWF4rVRcjmImF3UVtx8ZBTehNw8WrQxeEqF8fjLr5JuBh418Wtey5evu/iHzHxgeRdLTWKeTUuAqKqlps1td1sqeNmd103BfXdjHrIzfHH3XzzhJtbLd283MrN32Jiipt5bdwExLtt3VSJNe1kbXs3jTvIetG8o5vCTm7Ovejmtz5uZvZ3ExrgJpHqZtsgN03S3HwkHh/s5qA4OsRNt3Q3X4mbGW5io9zsesnNvrFuVkxy89lUNycz3Tw73U3vLDe/Z7uZMNPNotluKkTqGskv1032ejcOUXuzxNvuZthONzN2u3njkBudyDosuR9x4xdVeZJ3vpsasaXATdFROfaVm7Fn3dh/lnPFcuyim56X5dg1qfu6m/m/uHlP5eYJrZtD4jeTmzKzG6PFjcsqudjc/F/cTd+EmxKRnnRzQ7xTLb2p7WF/HQ8DGnjIfcTDJ496qN/Gw6NtPZxq76FvRw8loryLhzVPe3i/n4dnB3ooHuRh1GAPc4d6iA3zsDrDQ59JHkZP8WCd5sGX6WHJdA81WR4OzPSwbbWHJms8HM/10H2dh2/Fi+s9XN3gYeRGD7fFK5s8VG/zcHaXh18/lBz2eRh62MMvYn6Bh6A4ecLD9yc9XD8le33h4Y4o/9LDm197SDvrwXLOQ9tLHo6KF654+EkMv+Zhyg0Pnl88rLzlofVtD4Xi17887C338IXOw3N6DxlGD7fEBru8d3s4Iwx+D2MTHpx3PYTvybkH0p9qD/m1vJyp42VYPS83xcJGXiY95mX5k166tvbypXi+jRfaefm3vVfuQ71yn+/l8jNeZj/nxZLqJTbIS63BXg6le2k/1Muo4V5sI738MN7L3YleOk+TPTK99J/u5VaWl8nZXhbneImITbMl3hwv6kWy9j0v3y3zMnqll9dXeVm61su6XC//W++l5QaJs9HLKfF/mySeGLbFS852L9v2ezl5yMv3h72k53n5RbyU7+WNAi/ZhVJTkZdlR73cE01PeNkrCk9Kzt97WVAsOZZ4qV8q5y56Sbnk5ewVqe+qV/rtRf+3rP/XSwO1l30aL68YJVdhNXmZa/ZS2+blYbuXT8TnipfTTi/9XFKb38v5qMR74KVA/Fbbh6WujyX1fTzZ2MeHj/u43sqH0sbHsnY+7okN7X006ODjA9G0o4/WnXy80MXHla4+RnbzMf1pHzahetFHaZqPYYN93BIvD/ExOd3HrKE+PGJVho9DI3z0He1j8TgfK8f7yJ7i4/40Hw2n+9gl2s7wyf2bjwVzfRSt8NFrlY9Ra3y8ttaHI9fHzo2SwyYff2z3Edzpo/5BH/sOSU6HZb7olefjToHML/SRVeRD97XEO+vDed7Hpgs+GpX66H7Zx3ei+IqPmn99XNT6KNP7mGrwUWXykW/z0dnuo3lS5t7zMeSBj5xaflbW8fNEfT/9GvkZ95Cfls38pD7u571Wfva18dOmrZ/rHfxEuvh59hk/VT392FP9zB/oZ9dgP82G+Gmb7ufpoX6Kh/kZkuHnJfx0Guun6UQ/T0328424PtWPPtPPzOl+FmX5+Wimn9Oz/dRd5KfXEj/Z70kuy/1Uix5r/PRf64dcP9b1foq2Spxtfv56X2Ls9HPkYz/1D/nZf9jPt3l+euf7GVvoZ9ZRP7FjfmZ846fRD35++NHPrz/5WVfiZ+cFqafUzx9/yPk//VzUSGydnzf1fgIiafBzzCKxbH7S7X5Mip86Hj8pPsm5wk/nuJ/nE37OihF3/dwWjvt+Fjzws7zaz6YaybtuAFvDAMFGAZo/HMD/WIB3Hw+wr0WAb1sF+KdNgMltA5jE7HYBvKKqfYC1HQIUdg7Q6rkAP/cMsLVfgCb9A4xKC5A9JIBTRNIDVA8NsGVYgIcyAnQaHmDhxID8pwRoPCVAx2kBfswMcDsrwKszApSLrOwAC2YGWJ4jc2YHuDwvwIOVATavkverZc3aAKdE6roA2g0BlI0Sb3OAj7cGWHUwQI3YekhyORwgrSDANfFnYQB9UQD30QBvHQuw+niAWicCbBMFnweIfRtgzw8B3jkfkGfTADvFvgsBjpYG+O5igD6XApSIW5cDjLsSIHAtwK5fAvT7TerRBsgzBuhpDvCTGGQJcFWMtsq+Qm8LkGOXvcV2Z4BHXAFe9AYY6w/QNBLAmgjQ8H6AQw8CDKgV5JKYUTeIIhbWC1Ih8hoF+bJxkKUpQda3DtK8bZCD4tn2QVo8HeSL7kEGPRvk6d5BBqTL+owgW0cEsU8OsnlakI8zgzw5PcjomUHWzgny6JtB9olOS+XY8iB71wZpkxvku3VBhm0IMn5jkHmbg4RE420y54Mg8w9InMMS54jkIzrnSU5iUlEQo5h1NMjOE0GeORXE/3OQBsWSY0mQkxeCvHY5SPaVINuvB8n8PYhNbLoTpOc/QWarg3hFPa3Ubgwy3BREa5YaLEGecgaZ5pX5IuQL8k5VkBEPglTWCtG3QYgFD4UIi06tQpwSz6eEGNQ6xKx2IdZ1CFGvY4ia3iGKB4S4mRpi3MAQtkEh5qWFWD44ROP0EB+LFkND5Imxw0P8Iw6+EeLkxJDcx4bwTAvxdmaIKrEzK8SzM0OcFiNmhfhDvDY7hE60WRDC+XaIrFUhuX+VfdeEKFoXYvrmEHZRvTVE4Y4Q37wvOX8o+ewNSU9DtDwSIl+czw9RVii5HQ0REp+cCNHrVIhfzoTYfE7en5c8i2WuuFkqdVySeZfl/XWp768Qn2pClOhCDNOHGG8IyTOe7G2UHplCrDRLPiLFFkLjlBxdIRa6Q5QGJfe7IfbXhGhXK8wJcbp2mAF1woysG+aOWNcwTL1GYZo3DnP14TCTW4Zp1CbMV+3ClHUMs7xLmAei29NhSrqHcfQIs/D/wjzSM8z3vcLUGRCmaWqYM4PCHCLM+QlhMqaFKc8MszgrTNucMM/OCnN5dpg35sp+88OoV0mc1RJjXZjcbbL/9jArD4bZdijM0SNhhheE0RWGcReFeftomCrR/ESYDifDnP08zKKzUkOJxCsNYxCzLoZ551KY3VfCHL4a5vafYfkNDRMUn5jCtDSHuWCVvGySkxKmUux0hWnmDvNrLMzqpPTmfhh/7QqW1qngarMK/mpeQe+UCia0qUAjstpWsLhdhfwvV3BABJ6qIOO5Cq73q6BocAX90it4bVgF64fLuswKSsQrWRW8lV3BzpwKOsyWGGsqmLKlgs92VJDyfgU/5cn6/ArGFlQwtbCC+UUVrDhawZ+nKlhUWkHtSxW8L9pfkeM3K+hWVgFq2UNXQQN9BUcMFXxlrGCoWXKzVdBckdjxCkbeq+COmPOgQv4DKmhcK8LwehF2to5wsE2ElztEyOwYYWGnCCt7RKgRfw2M0CQ9QsrQCN2HRZg4PEJySoRG0yIUZEZ4JydC17kRfp8X4dX5EUpWRYjnRvhwfYTfNsuxLRHcWyNk7IqQOCDHD0V48nCE3nkRLoiMfFkrXi2IoBM5hRE84p0imS82HI3Q8FiEFscj9Dkpe38ZwVcSYemFCJtKI3xyMULRpQhPX47wvbh0JcLIqxHuiInXJPebEQb8FiH13wgndBFeMkaYb45QIVZZIjxqi7BftLdHOCmec0T4SWS6Iqz2RLgZjPD2XamxOsLXQlc7Sk6dKBvrRfm4fhR/kyhHH43yTNOoXBtRTrSM0qNVlEEpUSJto9RuH+X5TlEqu0XZ9XSUx7pHcT8XpeELUboPisozRpTJQ6L8OzJK70lR9FOitMqKcjk7yp8zo0zKiWIW/5sb5YV3opwXw9dEMa6VvXOjTNka5aFDUU4fiTIgL8ro/CjzCqO0Px7l9e+jvH8hyrlLUVxXo3x0I8rE36K0/TPK9b+jvGuMcsUmMRyyRomy0hkl7X6U6dVRFtdEeaJOJV3rVtK7XiXUr+T1BpVEm1byQfNKmrSupHWbSlZ3quT0kEpS0yuZOqwSm4hkVMp9ZiWdRlZyYUol96dX8uPMSgblVHJdBBZX8tTqSkaureRPMW9dJR02VfLK1ko+fb+S2fsrScurZF1RJQ2OVvLd8Uomf15Js68q+eLrShadr6R+ieRWWknN1Ur2X69Ee6uSemWVlGrkmL5S/pcrSXFWUitWSXGikj3VlbSpqURdJ0ZW3Rjr68f4vlGMmW1iHOsQ48eOMdZ1i/HRUzFODYjhTYtxb3BMrn2ZOzJGp6kx/jczxn5xblaMnLkyR9x7M8bxBTHSFsV4ZmmMsmUxclfGaLAqxujcGAvWx9i1McaRTTHubI0xaVuMedtjsDvGnI9iTMiP4SmIcbcwxqaiGK2PxbhxQmJ9HaN+cYwnS2J8dyEmv/sS52qMr2/H6GiI0csYo0RkmGK8bo5hFHMsMYJiuTXGdluMA/YYHRwxvhDDnDF+F8s8MT6/H+OVmhg6oX20invNqpjQogqt8LasYk/rKk60kWPtq3i3oxx/qopbz8m8AVVsSa1CN0TGYVV8PrYK/fgqHrxSxfIpVezIqeLL2VUwt4o/xM53q7i4rIq6q6uwra9i+kdVuPZX8b8vqzj1VRVTLlZhFQsuVREVu69U8dS1Kk7/XsXA21WUq6rYq5V9dFUcsEpsW5Xc61axylXFSH8VjRJVZD+o4m51Fa/Wi6MX1Q3ibG8Yl/umODSJ06JlnNYd4vzUMY62c5wXusfp0lOO94ujSo1zfIicS4/jy4izf0Sck1lxnp8RZ2h2nOWz4nw1N05kQZw1C+PoVsZZtlpi58a5sC6OZUOc77fGUXbEuZoXJ1Eo+5+S/b+IU++HOOdK4qy4FKf5lTiXrsW58XscpyHO28Y4bSxxnrPG+dUWp48nTm4gzjPhOFtjcSbejVNQHeeHmjiptRKMrZ1gSd0ESbGpXoLPGyQIPZSg6/8SjGmaoCYlwY7WCbq0TdC3XYJFHRPExLpOCY51SdCja4KcpxNsfybBwp4JfumT4M+0BJMHJ7CKj4YmKBqW4JmMBINI0HGMjK8lWJslx2bK65wE42clKBczZydYOifBfbFtboIDbyaoXJRg5CrZc43stT7BWTFrUwK/aLY1QedtCRzvJ/h0VwL9xwnePphg46GE/O4nCBcmqHM0wQci/1iCu6cS9Po6waRvEzz4OUHT8wm+Kk7w14UEU0sTNLqc4BPx67UE028n8OrlvDnBRYvkYE1QZU9w3Cnn3Qm6BROUVCVodV9yepBgcHVCrnvpV+0kzesmOSz61U/yb4MkzoZJ2jVJcqhVkm9SkihtkyTaJWnbMcnnorhTkozOSW6LeV2T7HguyeheSfmPT/LskCSD05PcFBOGJtGJWcOSLM+QfYYnOSJeGpVkyZgkD49Nsk988XKSVycleXxaknzxVGaS1OlJromXs5KoRfaMJB6xdWaSR3OSHBB9ZicZOSfJ32Lq3CQOsWFeks/mJzm5IMnzC5OYFidp8Y7suSaJa22Su7lJHlmfZL/osCHJixuTXBB/bkpi25xk0ZYkjbYlWb0rye7dSWo+k3l5SbnPT1Kan2REQZK/hL0wSeNjSdocl31OJPn9ZJL7PycZdSFJk8tJXriapOHNJMduJUn/LcmuO0mulidx65K8q09yTxwwJvnKJHWYk5xSZI0zidWd5LhfehiT2h8k0Yj/B/JL9Ho=</binary>
            </binaryDataArray>
            <binaryDataArray encodedLength="13316">
              <cvParam cvRef="MS" accession="MS:1000521" name="32-bit float" value=""/>
              <cvParam cvRef="MS" accession="MS:1000574" name="zlib compression" value=""/>
              <cvParam cvRef="MS" accession="MS:1000515" name="intensity array" value="" unitCvRef="MS" unitAccession="MS:1000131" unitName="number of counts"/>
              <binary>eJy1fS2a7EqSpUCDgQkGDrhLuGAWYFEreEt4YBbwlmCwwICCBQ3NV7DhQIcDGw4UbNhL6NQt2Y2jo2PmrryvgX9yudvP+VEoIiMjI7fNbNu2z2E0tnM47W80MN+buJWRNbgf1xwLdSoMqibPVXzOg7ThXmqeeQfub69t289zP9cyLqCeQd4xdurLvIL2UEeHI+JX3vNe1hl0zrVn3la+Ks1R286/WQ3O67xFHdlXhXkFU9ARNVvR6sd4/TPn8N8+598/x++f4++vf15LH+fax3ldHbGD9Kv0zWMIfTL/2Dtq5zUQdr1mWSPu5VRv5o+JNa6jas00VX6qfl0++6f4Yky1p/CyX9V1EgU+hzzuz8ech731dKpV4WXtcowzZhc8WCesFYDj23ktH8c/4No+HgPjzBmozet9PaY2St9KM9zP+B20+zh7sz7qGkCOynfulZqhJonfKTbjkwfrif53PHmw55xvYj6KvRzJA71gbRT+n+P15o7eehUP9QJize6ceG0X2GY9qvPZ+pO66InigFrn+oA51mHdKmzZa4eYH8fXG0PuOewz/hC1cbCfM726fdaAOVZH5p24vcjp8pXGqF1ATFh9j+o0UDoEne8Cj9n1+VrhrPoY1ctaBrUczkPkrvRDrKw5ape93K7XOmNlLXMeIibr/azx0rVm14DTHGMGjNzb7f08M+x6n1N+VH0Tc2ofwDPs/pyCGiqdVI8KE3PO3ruI24WOiQ/XBuzN+uN8FzFK08SptK24cy9v9gxikIvRMbGUngpsWHu3670k1/N82PX+MPOWsWDegHnGsT8Ba8h1RdNqn2N4DXX49rriRJ3Sr0F7qi7zmo7X+7F95H686sdbzllnO+vkevrImiv9nI65Pihe+f0z/vW+N6UGjP2I+e3AeL42t/N18e/neWqd4+N1x+KgU8dpBbe6LjA/4LgDjwFxZlevMjZOvvm65wN+xhj2vtcY1Kg45J5TDnPKdTftafYZEJfrP71+vfNwP3M7DJWOM3+s2MNeqWfqv8N+ahoQj7V2qquwcO8VbnkMWD8w5bWc60f/76+75rvdvc0xqMeKjt2+wo0+K93wGjjw/Pa6vg5JDkbjCc5O68ojXgt7641cEmOuZcwGXqDurIXSROFE71d543Ww2fV+sJ0YA2IG4sP38kRNpZHiw7kzrE41EBv7gPcRxBl274+4Vwbmo+c4R8xu1x5BazNtFDb22igfB/qY+uxi3+3+M0mHQfmmcGRPp3l3DXR+rGiUfH6uva7P4Yg1eXd1mSfzZeyoudna+z+5b1RDcUwNd5Gr9OBaUiOok7U+4LlE+cU+dr6V/on3JvEcezjtjYIbevNxvr776/n7hn/7HP/+Of77X7bt/57r8Tn+3+f4B/w+4qj7jY75mjDsfp9hDwKwBGFSmmdcvn9sr/fv2n57vX8+2O19TZnp58BBmBgXapp8KmxG+Vljt/u9BbmGXTXAmM3mj4UqDnEm18v1RJhYi43WKizdNYV8HNZzb8Cctet4BtRlDujfDnnop/LNi5oKA3ut4lDLFV6oVwDmgHXuh30DYqp+vO52x95xtqJO0JFjZvxzfxf9uSd63MXlEbGxhqzVDLPykutmbsWjWwtee71/L4U/p27wuYJx6jbs+hov9VT6rPjhmQ+vY930+2xO5wF1guKZL2Jiz5SG6UHQUXEYkJNaOdRGTSoN8jhoHbnnCNOP2U5vxMf6YY+w7caf/XC7X6Oz3mqeNcOur8myduer6uewt4INfUE9j+NOOBVnroG9B8Vl/kyrTkPMQyxGIz37weel9WTcSkvFjbmkXk77Jd7X+/NKGGeUj30YcxT1EVPH0SnG6ai0n3kz04/9eeI16pJaj6IXx3d9VEzWR90VpieD/c0+q/qyV6q2U62qJq+ztmbXe/1xHKDLZvXvxWfYWXPs4WJ/BX+3z/WN1pKHU9xXPFaepM9Vf9R+hWs0sezZjzjxu9fZCLs+R+52fe5F3E/9Ry1w7Ha/J7jdn9+Vv6nJoH2nY64Pu/+sqPizzp1HjM/t3t/tjq3Tinub3XvN6lTYw+7vB2NN5MJ6494QOUpzzEUsUcw3EVvp7bSea057ClNVk9fCnl37XAdxhtDRgX/6EqJWxX8/47+/6Pp9ad1xLUy/Vhvn8YPuIZmjeCuNHM5ZU+RvVDvnKn9V9+yBuNzujyfOdapb1Ve5uY6aIo6tyOtGhefHoPf8jMaKbuiD6nec7/a+tgzWu3oKv0G9xM693SacBb6gGllzCE3M9HXc8VHcuB7uD9O1mZvZ9XrE+uhpnPMdsGMvxq548NpKTGrE+EPkIp8Bc9zLEVCTteJ6qAfWRM6MR/mS81HMsU5QHR6YU2m5onnqWXFG71EH1UsN5s8esr7ci3FnDNeqNGAuPJRvFZdOS+SCGDl2Vn9PTK/3MZ8D8282cl3p+nOfNDPYYx+NYjBHcVYD+2LdQbpwrBrjHMfvov52/i7q387538/xHX4vlO9pZN5+6pP9HXoH1N/g9Urq8g3ych39zD3UovMV+e7nyN+pfYP3e4dd8Q7KTw5ZdyddkVOeJ36Fz+l8E/GoQ5W/2/0659o7rIddcede8k3+VtSqOJhYZ2+ybl4v+Vm3/Bycnb7kNfTb6/3Zt42ui5nvqr/yk3XI6wF9cKoxaI1roZ4B54bY6X1J1lrxMrHOug9Ye6JRjoD5EHUQQ4h6fA2kNkG5qC33yLUQ8RvV5TzMGZRT8R92/cxc2P05rtItOWU88lZHzEX/FccV3zg/YN1NvzZcqY+Y2feqXo7UE+/vXGtMcJgYuJc+O5w77Xfcqt4Ky27XayM1wHn2zLV8Hss9t/fvVFA/1Q89Sx0zD3PzHP1OjKlZ2PszmBvsbyKPOR+fR/lvf9m2//U54nP8n8/xj8/x18/xx+f435/jt89hn+N/fo7/8Tn283WCncd/hXv8Tnogn1HsHeP766o/ammAV2nJIz/PMj7Hv3zi3f7yz+PB828n5jg/h3PEObzGydcMeT0gZtYRuSRm9AevHfQwj4P44F56+nHi/X7qm1rxdYc4jEalHV4/qbVTXu5nTuqB3ELU5jq8l7XC7trkXK3nSMxu788sIQ/2gHEpHbInxjjFMAejI9dF753ih12fkzCWceMYwPPj9f6ZJT/LgH9fgR4zJ+yHXiOmgNyg+IC8yvsdYlBDlYNx6WvGMR6nepX2qh/2YMzMEf3Iofol3mP/pydwT8nXvKg56pzXg5t+vV9xxFylf/q5va51UR8XtZVmTuu7yEcNeXRc0Bfsx9dBco0GO9dgXOxjaodeY85m/eOReyqOqTX2ys9bbudzUf7d/k+fxM8PWKvDozxETfbkdGLIe0iuI1/mzjiO4/fzs6zHc+1/fB7///m6IMfxXPwH/Dyez2dx6pCPj+QZduUZhJn9Hfb+7Bb7ro45sqaf2BIffiY3B14fRmOzu252YkXfc56fc8b3Jtyu13X2Q44G+z8/w2b36yTXlWeoDeoR1CNj2P9OTxXDmjCGgDX23UW9ap2xYK8Kp1Fs1kbPHfbR+x24uV05VP3c9OOJPUZP0hf0ueuh+CM29RnyHfqrOgZ5Q+AIu19XA8477S89aL7DuYsY7LkLDFifdVfe5Bx9SC54HVR8UBMHDYL2Ov6Vj0on9Cs9yPeyXdTlHhdd4D60wfoAPXK/0qDSHtcuOr6u650/nI9ahl2v52PspJHCfeG/0N/s/jOiFfdw9AmxMR/kgV4GxCXOHfbQH6NY7MO9lc7cH9eyN/Lys+/31/11Wuo9qK7S2Uz35nj0U/Gsaij9neK7XN7HfJwrD5WOirtaT/3yiPpjf453W39sVngUL6zrTY2fa/D7tO/wWMnHzQ61+fMnlfaIPeyKV8UP6++7w67P4YPqs77dnPvw6DyZcc5c9CLsfu9HzJV2jCMojnn/PIfX597kq+vCqKbDSB5u98fosbeLXlh7s/s1HyIWj1k74wfF8Jh555Sf56nXgPMN1pQfjAP1Nbv/bTHHo4aKj9KPR9BI3FnT7V5f+Y5jF/vo/YD1QfUYc6WbU06ImMwddq3rdr1mgnJYHzwfFJs+YT+sy/qt+MH9zO7XEHs/q8v8UAPGlXu7Xe9Dw+592BvkXXmDGBR2xpLnWRe1xngralQDNUQtcr3CXa3xnLmhjzjHPkPkzbyseCEGpyPjVH56UQv3smZAHNeZYR92xYbaKD4rWuT5gPPd7o/HmQYrvrMOOZwGrnEdPOIIu+NB/CFqcKwX+9jD7Pp4qHwbVAs9Qg2wxyhwpseVvg77WQf3Mjb7Ic9jbbeauxqoa/ZE34LmrCPW6PpxTOrw8bruM3bmrXghTtQE15Rv7I3ipvYHHBkzxoZdscw0Yh3c9PumzIP14prVWuLP/V1othe8Og6MR/FBTTbYVz7N+gzKy/Owq0fsE+uJNZ32UheHEVRriFqVB4gnqCZ7bnZ9DLBOqs+w+703ICYoB/lVtRk/8sbcHHuh6czXWW+Mw7rIdwds2M8pn3XJETTfIDbrYU/WJc9HgZc5mqg1TPs+8x65BsUiVxc1WVP0WXHfqDZjVtgY+4D6WRM9Ze5Y02HOPFBDxqpi87gLjCpu5gPySCypU1As6s68vKhX9WSN1TnWTn24LscpvgrzEPnK9zwP048T9DCaepU3ndd5HnDkHsnHi3xVX+m02/ueNKCm2x1PVVtp7XZ/jCos3UC8AWtKa4W1w29Ql+MG1YyiDs7D9PspvK90y8+ouF2fE+x11xAxH8dd1Msc1jDPMw99z5o76c36zPxXfM30zwpVj6of5uYc9Ug+P/Lpd0L5eQLux/qo/og3tcq4rMX8XNTpuPHIGsOu12LO2d9Kr7D3/XMHXY49/LzLgLwo5ohDecBxHVdVC7Eirx3WUYcVHdlD7qlwqh4532FtAObEl71mdTHGaM1hPkz/nFNpqbzL/N3en3/5/Rz5f3iSS/ZjX5VW2DPjjvz8vFv2zHWMV/yZE3rGOIbdX0vnEf1mrJV+Ujv43RjW7nBzL6PcAG6J0e16/XRYN8jhftkL9XW7a4FeqME6oL7MG/lgTe7pdMQ6qGt3DaBWx8Dvq9wBy2bzx4zyinFlb9Qj1xRmroWczd7338TKWoSooTzGmqz9MP0zwoquFR/2XV0HOA+rX+twv5kfaq/zoBqDtAraN6qDXDJfadTl8pF9m2HOeLerx6y/i3q4l+f4Of3UIEdVB/dZz510xd7sjeLL/bLOD3yv99/HHvO/w+d8AriwLnlkf1mbnO/2vtcPe3+uJv/O4zvcY/C7vFVvHIiD/UNPUmOzK+6damV/dS1gL8xhzm7XHllL+cS8uN5ONVUce6uOyLOrxXVZZ7daG4WHuR2aDLtfxxWGFUyo8RDrXa1Zf/Rx5nmeJ4aAnLD6Xj3Dh3Ww30x3HKlPxg04MlfWhTWvcHIPn+R1uA1qqDjWoquJ+ifvyns836m+W/9e5Aqv1CRM+4E9mGd3HKYf151+nIv3vSCMK1y5N/IdjSbsk2f8a5vWR4x4zDic75Drdn1u6XApT8Pun71Tvqlctec0T+xZc1CdKGopnaqYKh6xhKjjdK7w4Nqw+3XEfHnOeBzOcYRdtUfNduKssOO+Q030ILEE5bCejFPh7daw34C6yiOOT9yoverVDfYR+XI9VTv5s3/JZxUHau5FTMXNm70V/gr/ZjUOHDtxRSyMieszB9azwrsTZvRvND3YH4XviW6sX+eXi7UcIfIYK8cPe79PMez6fKZ4cf9cYx3M7v3Rl4B1p5xOI7V3YP7j/Bnsr+ff6//jPOb3y/z8Did6HzF9Z+02u18DP/2Bn/Oy/27vnwvD5tee8rPjjzpzbeWxUy1Vl4fTPHnMuKSGeex6qOuF86p+GecQZ5Mc5s86qL5exCoMK7pi3CAdOmxVjdVeBmPm3yw+ICbs/ppK5VkxsNaMF2s949NplZo77Svc2G+399/+5ne67Eb3S8Ks1hm70lFxcchdvQawXkDu0S/vk8fIv8XO/0WU72f9fv79Nf4cgXVW+itdMne393tkf7yu37WS99b8vphBfZVf6Ctqn179xAP+hfXP84k5bLvc7zfrX5Nh72HX60FdE3jkfeRlJ44qvuKxw140PFNHha8anR4qt9NtpWd1DeQa6pLnySmvg/RklZuq+VUODvsm5l8dRvNZzSiwxXn8fj4ut/P4HX4Xm+v4/ZipTR47XE90m3FJPQ9PPwDPfuYkT/Zbzb3Yn/k5Tr3wuxwG9a947TBP/Thu2PV9pRUNsRZ7orRV+BAL92WteG+GMWM+zuspn3t+vD4/z/M7N/7+en8XSNj9/przoKPCp7AqXdLX4zy/1/Tbie/Yy+8q+XjV1zxrVOlwHHe7fqZhpU4UmrN3XI+5Zn7QOmumOHLNsOs1f9Hmtd36M4YcjGGmZedp7u0i788YM295n7HyfrX2pDfHsF8qL3uMCSfFy8R5hSUE1zHBr2p0HLqBMQYjsSS+/NxRfi/t3+BngLD7+xid3h0vh2NX69jfC/7sSanpC77/0K6/2xmQi/WzdnLGHnluVj9Gd9tu1wfHVJpl3SjyeA33otljvE71VkbHpxsh1rpcp7wOK/phtJ46om9Zi71kzfIYor/D/kxHrNd5xTlYP8+P+RA8uA5yVfuVjqz7EHnMQ2HnOmqMB7iU7syXdWX9O42ZE+9VfmIs5zMus/paUbkrcTHh1+na9V7NZU/Y3xVNVS7G7ZCbGla+zfi72OtqdPtPPPOFWjNORmPFJ6WVysej8k3VjoJfhWXY9ecZs/XnBfS+w7Lih4rxpjbHqziu1WFR+7PeXIdrso+4PiaYcC/g+CF+dmEMlW7pV9j7etphXnmPdVEXp7q5rzCteN/5uurFaq+VGC/iZrnMfUUDpVvlxQrur+B1q+8ZZv3jUfmt+g67/vwwRA+c4xHnQ8RXPJkX11rxDTVa9Z79MLvX41ylexWL+ijcKn6GdcZN1Y1FLSpsM668H7SmPMn1Ixa/Z9Lt+j9cNrv//mvmMeudY5bX8eb9SisX611fxjXDMOM7GyuxvhCntPBGly5PxaJvlRez/JluT7XLEQt1O0xZA+c/cLze17/Z9WfwoFodboO6G9QwGjOO7OmKf1mb8Xa6Mx7lOWunenJ9XK/iWedOnw6j9KX4bG2lHcYllijiVLw3+zkfVLPziXMZc1BsdUSMo8iZYVE+OB1nHLpY1Lzymz2o9K76Kq8rbWfcV/Z/tdZMg1mvr/ZXfeKcR5Or8lY4HmOf4GR/Ki+/6sUsptNqlSvudzqq2k7r3uTkHufMOKzo+FQ/5jDs+rvH3eC9m1ddR/Hwcx5Q3+3+97ucx5iUNgb7m93/3mnGnWtWPdy2Gy61X/WsclfwpV4r/ob11xyeO6wrflyHdZphQc+rGl1NpzilDffknE63zqvEvll9D6j0UfqHWMOcDkvlZ9fbrb8mjzEofrf34zxz3e6/95x5n/sD+ufYoXbWDeLpopbRmlGNTkdVL+x+baBW3tRTXPFnc9T/SY2Z/6wl4mceM006bTusvlBD9Qm7P45Gk19pty9gHAKnwl7hxmug6lXpsKLxbHSYnnKZYYhiPsNX8TcYVW4UdWZaVRqgX0qX3NtpDIP31V7X1zxm9/vSKj/cczhmrR9r8L0Mw973WcVB9TIxD5gjDqd1pdGMl4ofQuMZ7mpPnat6CiOvWXFU/Xyyr3hVfHySU+nroo7iM+vfzVd9XRmH73HO8+gwouHaeT6LVTUD9llHpXGnK2pldP4VDk51nnDm3rMald64nv4onApzFf/EM9Wj0491X9WLRzT1FYbxgA/r1cXP8Ff8v6o75z3FEOd5wHqXX+lb5XxVj1kOxuExJr1X6nO8W+3PaPIC5ulV2P3eWeHC86r/qjY4nI4rnnVrM029qTHrg7Ur3FUOr7Mfyuc8dvq4qBHFEePYl5nOM706rbo4p1gXezMsQedVz1U+X+HaxWOMm35/sPK36xPF3hN8Ztf7gNJK5fxXaFnFIk+fxD71TumPGthElyfeYx/mMeNTef2kZ+XfrA5iNhjMZcaDtcxcF+urPJ/EddwQTxRYAmIG7A1buy6V1084mphXWqgeKz5VNdD/rDOKPDWcjkrfmT5B+biXvj3xv8JW6RFwjjp0fUNg3Zq8Khb74RprknsDaj3Bx9qzxpU+nO+kk6qPcawtnivePK/qc9yq1+rcrb8PK+8qL5F75U2ns1q3SVxiT+6jwMV1Ok4qlnNmHFe8Y79m2pndv4OX81Weip3hd4jL2FiIZW4GMRU+5a9hP/g8E9ao9IpCG7frY5PzK107jayop/yfzat95q3wIZaurtI97NnnMqqeiBHrYQxjXB0malX1HPa4hou12bnip7h1HrIeq7zDrteu4plxih/37LCqXOaptK3yKgxB653+XX3Fif2vYmYeuIjtclY0WOWM5+M8Bq27XX+3NuvpZ1zGoxe5/vP7Uqy+HjovDGJ8IQdx7Ys6zbw2kW/FPM+Das76KhysWYhYxlppMvPT6biaOxqNntbzZn/Gr+rV9U5tWcsVvEF7JubVuartYq3CxTpV2lcauV39DtP3T4xbGR3PWZ7ivzRe83tB1/fJXqczesL+VHjQv8x7qh3XWeWVvQZh6DRAnMh1FDkrODrMK1oc/fdzvtP6WKyhemYue+J0rLTNGpuYr3Cc6Rhf4KUwPx3o18wza+I4R8UwXuUDnlc1eN3ouDI6LDMeRjW8qaE8q/B2+Q5j5sOxHg80qWIqTxDHrBbiXOWLurrp116Mrao70xQxznStxjf4HKriOuONOU97V3lerHdaIX6V/6QW1+MRRc6Y9AjIHfb+2QTzGDt7M+NfYXbC7lBjVlutB+RmLW/yXawzrw4/66F6ILaZxyt9cl71q4bRWNWWdVF6cm7QGnOf+TzTgvsGnbOfOTgO58hrRcexGF9p+SQGtVeaMV88hl0f13uR12lhNHCdcbL3qo5TjIsY7sPeYi2lp8JQ6VThjQmPyjvGpfTscqs4xXPmpdKsqtHVr3Czd0996Pqghsea8oM5Oc3Rg2G1J6r/DPtMrydcV+Mrb1fqrsY+wcJ+HccQ+au1VLzyvfPHYc9gVDVUzoruZl/7W8WKI+KcYQkxTx45qrysOYBDmP49bodjppPRYNys55P6uZdcq1jOc8hTnjzl6HA+82ymFfPDHqo+98H1w8ugvBxB50pX7PsrOintmSN7Wfnpdr/ucw2585rCx/5n3qqHrLXyhjXrvGZcq7quYkw8Obgf91F9USP2boYz6Fj1Y212wqw8na2xpisDeSqfftUThXWInp0/jEnxHKZ9X/HO7Xptjz+Bdx7D5t9vwBxtEUPGu+n6ygv2m3Wo/FN+Vnsh8HXYZt6mjoy5wsS1XKyt6FppM9ur9DWrNa5iVe2ven4ch8hLvIfGH+f3vv92Hr/B/xPJ/wP0+/mZqWHvv4t1u97DRsO5wu32fn12jMSwnf8fI7+7fYP/yZLx2Ocb/U8W/g6UKDTMfNQ+MYW9tdizxuv9/++M6iWHXAs6GvRSvgecp5apK+JHPrhWXRNWxOUeaoAYtiI3KA9xVFhUfh7Ty+oaUZxYF9Sr0wNrIOcBc/SL6yrvNto7jrtdv7uada3qVUPxwrrsdcc7Y0LsKV6oOeZ3vULgZT7KB9SSMTAHhTfrsLYzXRTWFS0xf4j1FU+q/kG8Ohxu+ppyiqv0y35dHvZSWKsYxKRyO14r+mXNmMQxlyjmHY4clT6sc9b1IrbrGUUOrmdc5bPyAPcc6mD9ipPyT8UiXz5nLRj7MYZdn2cYY9d/hk35qnpU89WhfFjFjYP16upUHFjjFb0Qv/LoGGH3n5s7DrzG69wra/M5Yut0qfgwrqD+Cq+qj3kdFoUnmthuYM8VTzufuzwvMK7kKr6VpuznCielt38B02xdYUrfV3Wo6rDWnQ+r9ZQuCv8sruuFY4ja3XlX1yc6MH63e48n2Fk3p3PFQXmygkHhyHPF2Wh/Rf8ZZ8Wt61t5503+iuarulS9OyxB58onteeUrzRBXYbdXy93uhxr6rNfOFe9cQTE4JF9yrWsjfs74OTjEw9wLXsOEa+0Y7yq/6A6T0aFdVaLcXV6KJ7sYfqFXvzYf11f3wbVm/XGnsPez9OoNWuaOU5z9tJt7f0Y5s06R5Ozor/yA3syv8305/o6zKt7s1HhZAy8t1q/i00tUJMZh2jiEONouFRYUMf9AccO94w/6pA4D44fr/f9btj7PdwPeA85zze7f3epQd0Zxh/j9e41zvPM3+EcaydWo/pVH87foAbj6OqpflkjipxKhw6rW/082XGr+LInyqOuftYbIg/zW58bvKifwq10VOtPtGGNq1zUXvGr+HRr1uxFw0nhVdwUtvQnCMPMM4N8xllxZI8YI/dNzitY8HzAfIcalSaMCT1WsS5in2iuNFCedLwr/LjnTT7zU/xV/64m43Axr7CZWFM1K21N1Bh2/Z91vJ91jpg451HwV7hZq92uWDabPx6UvlxDedPp0fnTxeN6iP3UZqWf271fLORWfjvVHAu80qsd9tzeryl2qP2T7/k6B7/jflh93eM6+894mP+w+33dYeyUm3EVz1Vd3fR1HHZ/vt2sfz5k/bMu1+cc5mPFXpWfPSqteQ3nO5xXtVWdKrbj503eV4bCglopr1Z8RE1+1ntdOSg9K+1x7nZ/HmbvlUbcA/O8iFNYO5+6WrzmIq/qhTGdJzOPx0IM46p4qDjkMfOD9zt8M8xPNFzhq+IVL67FffM8znnY9XMrFc4OU8d3xrvS/UnuCq4VHlUO6zjzM/fjPA9Yn8Vzn6/ohrm4FrQfol7HnfEpnDh3WkOe7IPZ/T6FGFVfhT9o7vZ+3v+g91xynn0G9T72d7u/LsPzSu+sjX0/4POBO2BF3g5HE/OZ1pvdPyuOe4mJvVVcsEbAOfup8KhaJs75OsC6uM/nK0NhUxi79a+Mr9bq8mZ7PFbrdf7leXyx3lO+eO7Ehbl2dR1iHY4rOLxY73TvdGBPOt9UzZw7rYeo02EN0/eZzOf9J151OrAv3GMs5ip9A+acE4VGSlt7yL2qOcPNHqpaTzROTQfMVzyY4VRacY0Z35X+lW7V+Sxv5s+Mh9v1Gu287equcHE64jp7wGudvjMtfCFG4ap6zTx8ijHn40F+paXCEF/ExiNE/5n3bvd7IPvZ+Rt03vHouFV4OUZ5ajRn7Vf9Za4ruJ9wyTrjYT2lqdKhyo/FuF/lPYtXPJzWFUcV46bvS+xBpdO+gLnSW/Vb0aGrsaJ11xOHN/ms+7Dr7xh2Ed/xwb2so7SvfKg8nunwFf6ZG/bsfYYVzZ+Mr9ZjbTt9fSGm8yX9/LM4zLSc+eFN7lNsq/4rnVf6YrwX86f6/Qpn1O4Jny7eJzlVLq/N8HhTZ1bjz9a4GyHWdsKGeEaB0cWa0f6qzr/Cx2neadx5UeFQMdWx83g2MM8X4xVudc6+YC77pHxb0ShHTPhjjxnPr2rppn8nXtVb5cl4Kw92EVvlrnBRsV/xaaY152ZvpR/3CNrv+FQ9V7w58nfT76nHYi3M3ahOTPJz7LA+bP7chf1CxCkPzfR1o2rjvtNaUC3Vy+E403HFU7XP2NCP1V44qrw8Zx1MzNHzSl/monxhnjM+Mx+7/MxVfqqcGSfWrNNL5YVY5zqIofJrlfvMTxU/44/eKswz3Wa4V3Q//m7pj/P7V8axDt/Jkp89+w7fG5Ofr0fcM4wBx/3s+e31/m6aj/O7X7L+fuLIPsP0c1unFa7v9r7H5HfHDLv+vjfnuZf9sj/2ZSzo3aovWSPOOOyX33cToq5RfNeTr6eV66TTNPeV9koT9MlFXEAN7sn1MG6Fx4oHq5pU+hiNX6l9xI4HNSoclUZ57jQ/enY+sCc5FA41wq7XC/IMyq/qb3a/5lTPo24+ljdRK2OyNx47fbEfepSYuMcTz7mfGskD45VGsx6YV/mmNGZ+RrGIs8LC652PXd4xdrs+R3R5s/rHyL8RY51RK+zDvrld81Ebh3yH9Y5fpRX3q/ZzXmnzjf5GNf92Db9nLSj/mO8THKnBfu5/h+f0rHHsD6HJzCPUNux6r1D+GOV218LqOmJVe5y3wmvWHwfH73b9uRTj0J9c43OOCdN9FEbOnXFmDqPIVX1W9fozB3Nf6fkruFDPHHEe09vKS8bnto5FeRywFrDHvb+qZTdf8b/STGnxVU9mfdUa917Nr3K82Gf9VV9cW8X1BB9j+BWevB8TPTD2q/52GFZrrvjwK1qY6MF91L6bvtf/qp+zuNVeaq+qyzWruEqnWW+3t54z76Phx2tO5139Wd+OQ3pthC8e1PgVPXEtJjwq76p6Xb8VHSss7GMVN+u1kvvVudrrtF3xdIVDl5t7bmuvqRWnjkvWDDrnHBc5qxpw/Ip/3TpzUvszD30h/jiORYxZU/k6w5fzStcQe51WnTarXBSPztNVz5inw/qTev+V3J8M7rNad+af0s8ppvMrz4+csPvvQlmrJxwVruyTv8MYMLfX9X1CxJNxO5znMNPvieR8B44V9gF5Wf83+H1Hfj+/we9FMjb//j9x4PcPXTgXWrJmGZ81B9QZdv0M6E7a7kVto4H6VP4x1tQa++D1s3J9VOecjxiVPoxNxSTmsOu1lLEBsU61mVulCY70LH0asBaU09VRPBGfU5yqq/bZ39lgzB1exvRkBJ13HLq+yA/jR5FbefxkdLhmvuAee+2m9cc4o/UVXwzGVtRS+jz1BvFznTxn7ypPlEecz3U4V/VRNWeeZV+3GkPXp9LU7d5bYaxwdZ53o6r1lRqxiK/yy2DMcK5q4FZfC6taqBEPYjvs3sR9VUueh9CAj5g305prI5cVjbuY3Mta4zyGyFMeuF2vw1kv7FHph3suauB6xjK2Sm/Grmo+8X11D73quHe6req8ymOFJ2pjNr/mjPJmI7EGnHf6hNX3As6rdFjxj3ms8Amqo/qrOpVeXawJHWa+d7pyvhcxT/xmLZVOq0PhWfXGRH6VE9brqPI6PkqbVdyz/jxf9epJbVzrdJnVdLGmdFnhZJN9HG5v/zk2YI995B6qj9v19c4T735lcL8K21cxKa9wnT1a7aH85XmHe7UX9sN6zMsgRnl8nA+7/w2w4qNybSHmKceZfl0tF2urmrIvSq+qZqVBLPBY6bHC4Sm/VV+63pUnSrvufMYPfZ3h6WLx3GmdY5VeFbcVXbt63fpMxyf4EENQHuN7wnHmQ6eLisncjjvmP/XjSfyBJWzt9dVq3cTANRUv5U2n5+qIogb7tuLBKufZfmqN2udRaVX5NWAeWfN1/btJ9hH17jBbEbvCE3sht694qXDe8/4TpMM+dA==</binary>
            </binaryDataArray>
          </binaryDataArrayList>
        </spectrum>
        <spectrum index="4" id="sample=23 period=1 cycle=2 experiment=2" defaultArrayLength="4510">
          <cvParam cvRef="MS" accession="MS:1000511" name="ms level" value="2"/>
          <cvParam cvRef="MS" accession="MS:1000580" name="MSn spectrum" value=""/>
          <cvParam cvRef="MS" accession="MS:1000130" name="positive scan" value=""/>
          <cvParam cvRef="MS" accession="MS:1000128" name="profile spectrum" value=""/>
          <cvParam cvRef="MS" accession="MS:1000505" name="base peak intensity" value="110.0" unitCvRef="MS" unitAccession="MS:1000131" unitName="number of counts"/>
          <cvParam cvRef="MS" accession="MS:1000504" name="base peak m/z" value="255.124408093138" unitCvRef="MS" unitAccession="MS:1000040" unitName="m/z"/>
          <cvParam cvRef="MS" accession="MS:1000285" name="total ion current" value="199.0" unitCvRef="MS" unitAccession="MS:1000131" unitName="number of counts"/>
          <scanList count="1">
            <cvParam cvRef="MS" accession="MS:1000795" name="no combination" value=""/>
            <scan>
              <cvParam cvRef="MS" accession="MS:1000016" name="scan start time" value="3.34245" unitCvRef="UO" unitAccession="UO:0000031" unitName="minute"/>
              <scanWindowList count="1">
                <scanWindow>
                  <cvParam cvRef="MS" accession="MS:1000501" name="scan window lower limit" value="100" unitCvRef="MS" unitAccession="MS:1000040" unitName="m/z"/>
                  <cvParam cvRef="MS" accession="MS:1000500" name="scan window upper limit" value="2000" unitCvRef="MS" unitAccession="MS:1000040" unitName="m/z"/>
                </scanWindow>
              </scanWindowList>
            </scan>
          </scanList>
          <precursorList count="1">
            <precursor>
              <selectedIonList count="1">
                <selectedIon>
                  <cvParam cvRef="MS" accession="MS:1000744" name="selected ion m/z" value="842.496534617675" unitCvRef="MS" unitAccession="MS:1000040" unitName="m/z"/>
                </selectedIon>
              </selectedIonList>
              <activation>
                <cvParam cvRef="MS" accession="MS:1000133" name="collision-induced dissociation" value=""/>
              </activation>
            </precursor>
          </precursorList>
          <binaryDataArrayList count="2">
            <binaryDataArray encodedLength="20508">
              <cvParam cvRef="MS" accession="MS:1000521" name="32-bit float" value=""/>
              <cvParam cvRef="MS" accession="MS:1000574" name="zlib compression" value=""/>
              <cvParam cvRef="MS" accession="MS:1000514" name="m/z array" value="" unitCvRef="MS" unitAccession="MS:1000040" unitName="m/z"/>
              <binary>eJwMl3d8jWcbxwmRfU7O3udkD1moPUqf76NGa2+tvUrt0r5VI2ZC9t6RxEyiCErsGVuQmBF7VIsWLW2V9L3/+H6ec6/rPs+4r+v3i/U5Lc33Oy2NCzgt/ao7K900nJV2W85KG2xnpeW+Z6VmTc9L1cpqqazZJemf0EvSfo8aaZdXjZRkqJGiLTXS55or0lyva9J40zXplcsN6TeLwHZDehF8QzrVrE4641on3TTWSb+G1Ek611vS1vG3pIMvbkmP/rslNVHUSy7e9ZKHul7y1tZLWn29ZDLWSzZzveRnrZeC7PVSmE+9FOVXL7UOqJfaB9VLnzSvl4a3rpfilHekjYY70kX/O9K1wDvS7eA70sPQO9KioXck1553pYFX7kr6xvekli73JDzuSX287kljVPek5aZ7UobtnrTWcU/a7HtPqvC/J+0LvCcdD74nnQ+9J92NuCc9jbonvWp5T/r3o3tS07b3JK/296QbU+5LL87dlz6tvy8t0z2QEg0PpBzTA2mD5YG03/FAOuX7QKrxfyDdCXwg/RL8QHoT+kDyjHwgPTU9khx+j6SIgEdSx6BHUs+QR9LQ5o+kieGPpLmRj6TEVo+kvNaPpNK2j6QNGx5J0Z6Ppf6fP5bKhz+W4uofS6bfH0s3XJ5IRu8n0lfmJ9L/rE+kWPsTKdvniVTq90TaG/BEOhP0RLoZ8kT6pfkT6Z/wJ5Jb1BPJ1PKJ1LHNE2nVkieS6tITya/mifTZwJ+lpxN/ln4p+lnqd/Znadz5n6XSKz9LS92fSmmeT6Wz6qfSbe1T6Xf9U6mx6amktTyVgmxPpfaOp9Jnvk+lUf5PpVmBT6XzUU+lOy2fSk3aPpU6dn4qvTjyVLp5/hcpWfOrVG36VXpo+VXqHfSrNK/5r5IU/FzqO+mF9PbNC6mT6jdppu43qcb2m+Ts95tkD/hNahf0m7Rg5+/SurO/S1vNL6Uz1pfSY/tLqZHvS8ni/1JqF/hS2hDxUtpkei09sL2WRgS9ll60eC19rP5Tum39U+r5xxvJSflWijO8lTQ+b6U2fm+lYQFvpQVBb6VpLn9LV61/S+/sf0t237+lbaF/Sw+930lumndSC907aZHpnbTO8k46a3snGfzeSROD3kkHm76Xxnq9lypU76XB5vdStc976S+/95JP4HspN+y99DzqvaRr9V7q0vq9NLnteymp/XupsuN7yb3re+lL3kuelgapna1BGu9okBJ8G6RK/wbpYWCDpAhpkDo0b5CSIhukfS0apMetGiTvNg1Sp3YN0uQODVJKpwbpQJcGSS01SF3kBilzSIP0cnKDNGTzf9ITRSO6aRoxTNuIGbpGrNA3osLYiDvmRryxNMLD1ogR3zYi3rUx690as9+9MbUejXnm2RgnRWPMysb0UjVmnLox32sak6xtzGZdY47oG3Pd0JjfjY1xMTfGbmlMW2tj+toaE9jEiVnNnIh1caLI1Ym9bk7UuDthVTjRx9uJySonlqidyNY4cUbnxAO9E/8anNCYnAg3O9Hd4sRoq5g/yolHjZoQrW5CrqYJL8KbcMSjKbc8m6JSNuVTVVN2NXHmvMIZh9qZThpncZ/OnDI6o9A144DeBb3ZhdrGrsx0ceWZhyvuXq6EKlzpqXRlircrq1SuVGlcqXR1w+jpRo63GzfVbph1bvza2J3vle7keruzX+XObbU7DRp3uundGW9w54C7B428POiu9KBa40Ebgwf5Zg8OWTy4Z/Wgid2D5Uc9+Nzdk1kenqR5erLby5ObCk8+KD3xUXmC2pMpGk/WaD35UefJZb0nfxo8MZg8GW3xZKnVk9N2T547PFH6etLKz5MjQZ6s7OLJoX6eJF3yZOt9T065e4n780Lp5UVrhRfDlV4s9PaiWOVFldqLXzRe4pl40UrvxTCDFz8YvVhr8mJQVy8qKrxo5qGgpVbBQr2CYoMClUVBO6uCDTMU1H6rgByFmKNkkJeSU95KXqiUaDRKOmqVjNUpidEr+dGg5IpRyTuTEl+Lkh5WJTNtStLtSvY5lNz3UeLip2RwgJJjfZQ8KVWy+KCSxs7efOfqzQsPbzorvJmg9GaHypv/GbxZa/TmlMmb38ze6K3eTJrtzYoPoq+Zit9dVEz1ULHPS4WHt4qPVCq+UKtYoVGxRaviqk7FB72K78wqiiwqnK+oqL2p4rBajet/aqJ0GhaptOJ5aKkza/nkVy29PXUM0eh4YtPh4qRnh0aPk9XAZx8bWPrCgL+HkeVeRh4ojRRpjRhcTWz2MOGmMDHN20SeykSEzsQho4k+bUw4e5n5Smlm82Az3ZpYuN7MQmc3C8UeFq54WmimsNBBaeFrbwuFKguX1BaaaC201Vn4Sm8hz2DhgtFCI7OFVhYLk6wWsmwWztotfHBYCA+2cKK5BTyt4p6taAxWPjVaWWCyktjPys+uNoaqbMSpbRzW2PhTayNEb2OUwUaK0cZJk413ZhsTbDay7TbOO2xM87exsbmNmr42srzs4nzZcfK2005lZ4baTonGzg2tHS+9HQx2/me0s9Vkx2S1M9LfTnKAnfIf7LRaY+e0s4PuCgc7vB08VTlwaBwM0TqI1zk4pnfwj8FBlMnBZLODbg4HnVo48J3pwNvgwyF3X6K8fOml8aW73ZdVpb4sbubHS1c/3mj8WGX1I9DNn1Zaf656BTBPH0DJ4wAOOQfyrlmgOA+BhHgFMlERSL13ICZ1IBd0geL5BPKNXYz5BdJnVSBNPINYrAhivzKI7dog3IKCuLA0iKcuwdz3DCbPOxijJpgafTAqYzD9TMEkmIM5Zwmm3aVgVipCOKEMoashhNn3Q/jdI5RZilC2KUP53TuUKLVoa0RbK9o60TaEMtsYynZTKC/NobSwirZNtO2i7RBt31AM7s2p82rOl97NcWib88DQnKmO5lR93JwzNBf5K4zzqjAUmjD6acNI0YVRqw9DZwxjmCmMHHMYtyxh2GxhjLGHUewI46FPGFP8w3gWGEZEcBjHC8N4/zaMrn+HsfSfMIY4hZPdJBx7s3DGuoSzzjWcJ27hTPcM5ztVOPvU4XzQhNNNF85yfTgnDeG4mcL53BxOkiWcGms4t33D+Z1wWnUPZ/6n4STfC2eXUwTRzSI47hKBi1sEn7lHkOQRgV4RwUhlBIXeETxQRRCkiWCaNkLkwQhe6SNoY4zge1MEB80RNLZG0N0WQaw9QnyjEXj7RjDYL4Js/wjqAyLwCYrgWWgE/0ZGcG9rBP5/RVDkEslMj0j+9opkqXckJ1WReGgi6a+NJF0XyU19JHZjJBNMkWwyR/LcEklLWyTf2iPZ74ikkW8kq/0jqQ6IpMXHkczvGsmF7pEoNkTyX3Ukvqoopqij2KKJ4rU2ivb6KBYbojhujMLNHEU/SxQZ1ijqbFH4OKKY7BNFuW8Ur/yiaBcQxaJAMTcoCteQKCZFCjpHsfTrKMoULRigb8FdYwsCzS2YbmnBBd8WXP60BdoxLTji3ZI7upYEGVqSMKole5Wt+GBqRddzrfjX9SOue37ETu+PmG78iCXOrdG6tma0W2s2u7cmRtGayerWzLK05oFLG054tCFG0wabvg1TDW3YZWyDwr8NIwJEX3gbFqjaota2JcncVnxPbTniaMtwv7a06tYWa5N2FLq1o0bRjr3qdjTTtmOQrh1F+na8MLSjo6kdMeZ2XLG0w9fWjln2dhxwtMPNtx3r/NvxMqAdXYLasSa4HTdC2jE3rB3TnNoT59GeYEV7jnu350dte/7VtaeXoT1ZxvY8NrXHxb89r4LaoxrTnmkX2/OHawck9w4sUnbAou7ANE0HKrUdcNF3YKihAxuMHfjT1AEsHWjh6MASnw5U+3ZgX2AH/unUgdqKDmz5s4PQAh25pu7It7qOVOk7irPUkUmmjjhbO5Lu1xHfIx055NaJRspOlKg68VrdCbSdxLfUiUf6TuJ77cQqUyeumTsRbO3E/2ydOGPvhMmnE9N8O7HfrxMbGzpxz6UzVz06c1bZmUOaznjrOjNe35mdhs44mzoz1NyZzZbOfGbvzEb3LiTou3DX0IWF9i5849eFeZ914dXhLrRt6EILp4+ZrvmYkY6PKW3SlXeuXenr3pW3nl35w7srPdRdydd0RdZ3JcfQlRfGrmRYuhLo0o1qr278T9sNP4O4GrtxwSR+W7px3rcbA5WfsNn7ExpUnzBY8wnl2k9orP+EH42f0MT8Cdusn+Bs/4QvHJ8wPuwTzjeTCPaUWK6SuKOXxLOQiDdJPDRLdLRKpNgkMn0lXvhJ9Beyx0UDY7SwRwdKA0wxwiETiJLHTCuctIHdAYH+sCgArgbCyhD4QSFzRSmzUi3z1CDTzSSLXCfz2iLTLECmXzeZrCsy4+/K7L8ns+BnmebO3cGrOwWK7pSpu4v62p1Ruu7s1ndnqqk7x83dsVm7c8nenVCf7iz37c5tv+60DehOcmB3+oeLdRFiXVR3Jis/Zb7mUzqYPyXd8inHgj/lUOqnFDXtwQ7XHlz17kFLdQ9+1vZgiLkH2y09hMbuwRR7D2y+PYgK7IEU2oOC5j1wePbkhqInz9U96antic7SkznWnlTberLKpycPfHvS1b8nfwX2ZFM7MW9ST5Yt68mA1WL8WE88b/XkB69etPHuxe/qXnyu7UWZrhcuhl5MNPbiqKmX0OW9+MHaixs2Mc/Ri1QfMddXzPXvRWmAmBsk5gaLec3FvLBe/DigFyeG9MJzfC96ufTG2b037dW9hW7ozUB9b7YbeqMw9Wa6uTdnLb0JsfXmkaM3RX69+SKwt9Azn7FM8xlRSz9D1/AZA5t9Tguvz0Vt7YNV1Ycxpj4cNvfhtzd92P53H/EN9yHYuy+xqr78ou7LHp++fNmkH8td+jFT0Y9Wqn78penHCF0/9uv78bVPP1ID+tH7336EuPVngFd/1uv6M83YnxaW/qRZ+/PW1p8Rjv74+PVndkx/Nhf05487/enyW3/uOA+gjWIAOcoBfPAeIHzNAKH/BxCqGyDO2QBeGQYwxDSAveYB4psYwFLbAB7ZB9DTZwBbfAcwL2AANwIH0Dl4AEUhA2gROYBJXw/g+Xfid6IYOz+Ai7UD2PV0AP81DOCt80Bx3wNZqh5Ib91AtukHojUOFHVtoPBgA5GsA/F0DGSOz0Cu+Q5kbcBAmgYNZGrwQKpDBpIdNpBxkQOJ7TAQ3acD+bV8ILu2DkTlOogumkGs0w7CTT+ImYZBQnsPoqN5EGstg3C2DeJr+yAuOQbR1ncQjQMGMSVwEBeCBtEqZBDZoYNoaD6ICeGDOBMxiKioQWS0GMTYjwZxrmYQLa8MIqtejHsP5oxqMBMMgzlrHEwL82CyLIP5YB3MRLvocwympa/o8xtMg7/oCxzMuSDRFzJY7DGY/5oPplXUYHJaDOanosEYGg1huesQfBRDhDYawkHNEAJ1Q4jXD+EPwxC+MA3hmHkIodYhImcM4W/7EMb4DOGU7xAi/YeQETCED4FDxDc7hHMhQ/io+RCmRg7hUtQQ4V+H4ukxlNteQ/nReyh99UPZbRjKKvNQfrMMZahtKGMChjI1bCia9kPZ1WUoQxjK/HdDGesxTGjbYVzTDBMab5jIW8NE/hlGeMMw/ms0nD1ewzmjHc5s83C22odj8BnOVM8RXPEaQVflCH7RjuCwYQThTUZS4TGSWMVI2mpHCg0wklTHSBp8RnLVfyQjw0fSTfUFW9RfMMr4Bf5RX9Cg+5Ibxi/pbv4Sh+1LEuxfcnLwl7jP+JLHzqOEZx3FMfUoWmhHscA4iqGWUZywjuKZ/yi+vDoKo/doanWj8TGPFjpsNLcco9nrN5qQgNFs6jCavt+NZljJaB79M5o+6jHimY8RHmUMnsYxPDOP4QvrGM7ZxtDRMYYynzGY/cYI3TOGqUFjuBE8hp6hY+i2cgz9k8bQ4t8xPPEay1DlWOEDx9JOPZbNmrEYdWNZrR8r9PxYppnGCj81ls+sY9lvG0u4Yyz5PmPx8hvLbwFjuRg8lqY3x9Kj6Th+9xzHWMU4LivHsUs9ju+N43hmGscF6zi62sex3TEOX99xpPmNo2nAOOYHjmN4yDjOhI5jS/g4kqLG0ajlOE62HUePy+MouDqO45rxtNGNZ5N+PGbjeFGHxtNgHs9s63ge2MYz2DGekz7j6eA3nnL/8dgCx5MUNJ7GIeP5JnQ8T5qPZ3j4eDpHjWdri/GkfTSe79qO55d24/lr9HhuXxxPkGKCyCET8FRNYIl6Aq81E5ikm8AN/QQ+M04QtWwCLS0TWGedgN4+gdWOCbz3mcAsvwk88J/AkMAJnA6aQKeQCWwNnYBv2ATSwyewIGoCn7aZgGr+BE4smkDrMxOIcZ/IUO+JfKyZSKB+oqjjE/EyTSTaPJE/LRP5yjaRevtE+vlM5LjvRNr5T6Q8YCKOoImkBk+kWehEFjSfyPiIiSS0m8jPf08krukk5rlMYr1qkvA2k/jWMIlnxklCq02ip20SB+2TaOUzCYv/JJICJvF98CSuh02itOUkHl+exPhmk/lbO5kZ+sk8NExmuGkyF8yTwTqZSttkIh2TWeczGZPfZBL9J9MkcDLfB03mt+DJTAydzM3mk9nWYjIBrSazv9tklk+fTLJqCl8ZprDHPoVInymY/acwp+lX3LN8RbX9KxrCvqKPcirr9VPxtExlgt9UbvlPZdiHqfRsNI2OTabxlWYa97TT6G2aRmfrNOx+08jyn8a4ntNo+t80Oim/JlL9NZs0X9PM8jXR1q+56/81wwO/xnHma0789zVNvaczVzud57rpfGGezlXLdPrbpgvPPR3ZZzqHfKezM2A6EUHTWdlC/H47ndJ/puPdeAZndDM4bJwh8vAMfrLMEH5iBlvsMwj2mYHNfwbZATPQBM0gMXgGbqEzWNF8BnH9ZlDtMZOftDNpqZ/JFsNMQkwzWW+eiY91Jvm2mRgdM1H6zcQlcCbLg2byX/BM5obPZFrUTNopZgkNNwudbRYp9lnE+c4SGnkWKwJm0ThoFouCZ/EuZBbfNZ/FH2GzmB0xixeRs5jaYhZPWs5i58lZFNTMolQ9G1/DbAqNs7GaZ5NjmY3eNpt0+2xUPrNJ8p0t9MJsVgbPJrr5bP6OnC3OxGzm3p5Nc/0cgkxz2GCeg791DsW2OTgccyjwmUOu/xwyg+aQFjoHVdgcXFrPYVn7OTTqOIdO2rl0MMyl0jiXdua57LbMZZd9Ljt859LSfy5RQXMpj5hL86i5hLSaS1CbudR6fkOt8hsGqr5hgEFg/obLFnG1fUN/H4H/N1xsLmjxDS+185itnyfq+jzmmObx2jyPb6zz+MM2j/l+83jrP4+/gubxv5B5/NByHodL5/H923kkKuaTaZiPwTRf6Mv5mK3zxXuYLzTFfIr959PK61swfUu1z7eMCvtWeKrvmK77jjnG74TX+A516Hcsc/8fH9n/R0ff/3Eh5H8M0H3PNf33TLB8z3T797xyfI8u/Hs6tv+erD+/J/if79n94XtmKxbwn3oBSYYFOKwLaO5YwDafBez1X8CJoAUMDlvAuzYLWNHsB/QeP5Dv+QNRqh/4Sf0DPQw/8Nj+A698f+BDwA9M7/YDSw0LcTUtJNG8EJ11obiPhfg7Fopcv5CWfgup9F/Ix4ELqQpayOchC6kNXcj9cPH754V4KxcRqVsktPIiuhgX8bllEVesi/jSvginoEVsjlhE8heL2D5uERfPLGLYuUWcubeI3t6L+UKzmIfaxXytX8yfhsUsNC3G2bKYBOtidPbFFDoWE+S7mG1+i4UfXszhwMX0DF7MpZDFjGi+mPthi5kWsZjXkYtZ0GIxcR8tRttmMYHtF3Ox62KGf7KYgH6LaTtQtIeK+PMXczVvMT8XLmbo6cU4XVrMG8USXNRLKNEvIcy4hJ9MS/jYsoRT1iX0ty/hpmMJ432X8NxvCfMDltAQuISY4CV4hy4ht/kS/MOXsCViCW2ilnCoxRJ6tlrCw7ZLeNthCVlTl3DpxRLhraN56h7Njx7RzPWMpp1XNO8FRxXRrFJG85l3NN6qaK4KctXRjNFEE6CNFpohmm/00bQ3RPNBcMwYTYwpmqbfRxO1JJoRK6MpjYnmn9XRrIiLJidRrE0Sa5Oj+T03mr+bLaWX21LGei7luddSdiiW8p1yKV28l9JEtZTTgkT1UuHflmLWLqWlYan430t5t2Ipk9YsZVHCUtySlvJlylISnJdhdlkmvOkyYjyXUaxcxhTvZfypWsZ+9TLhT5Zxzn8ZY+VlvIhZxidrluEat4yLglEJy0hPW8agD8to7L2coerlzNMtp2z0ctavXM70Vcu5HyeuzVYQ77YCq8cKzitXkO69goXaFXjqV3BFsNKygh5JK1Amr6AoZQVfpa6gZdoKLFkreCjonLuCtoqVnFKuJNl7JSNUK/FTr2SnZiXddStp3G4l/VatpOnPK0n3WkWwchUvBfu8Vwlfukpon1XoNau4JyjVruIb3So661fRzLCKS4Ic4yr+WbaKoStXEZayijeCQ6mriE1bxcD0VTzJWMVrtxhiPGIY4BmDxStGaKEYtitiWKCMQfaOQamK4aZgnTqGmZoY2mtjcNLFcF6QpY9hnCGGt8YYhlhiuO0TQ2V4DKWTYvh4Sgy1X8VQMDWG1BkxjJoZQ/CsGDomxOCcGMNFQW5SDJOSY4hKieGdoCo1hqS0GEamxxCYEcPvgtlrY9j5awz1TWOZ5h5LG49YznnGkukVyzhFLOHKWP4SHPOOJUEVy3B1LP6aWH4T7NXGskIXSz99LGZDLI8F242x/GCK5VNzLCpLLPWCTdZYvrGJ+L6xPOgVS+vBsUQmxvKPoCopluTkWL5IiSU4NZbXgkNpsaxOj2VwRizPMmPZkxVL35xYehTE8kG9mgztav7Wr+aEYTX+9tX86rea6o6rscSu5nb6aqSs1eSWruarxmtooVjDeNUaotRreKdfg2PNGlbFr2FQwhoRfw0/uMWh84hju2cci7zieKyMY4kqTrz7OJbp4sS9xfGrIQ7V6jjuCnQJcSxOEmNpcfRPj2NVVhxxeXF85hHPz57x/OQVz3JFPAOU8Ti841mtjmeYJp6junhGGeL5xxiPKUL0tY6nZGw8Lb8Tc9aIdlw8QfHxpCTGizMbz9mUeKakxVOcGc+Pj+Mp9Eigk1cC7ooEbgo2KxP41juB7qoEtOoEHggqNAlEaxPop0vApk/guWC/IYE1xgShtxIINifwVjDelkBLewKNHAlcFBT4iPWxCTjiE/giKYHs1ASxdwJt0xNwzkjgimBdZgKfZCfgnZPAvsIE6jwT6alM5GfvRPaoEhmqSSRQm8gbwQldIun6ROEBE/nImMgcSyLdrInivCXSe2oiypREDmUmMjo7kduFiTwvSWThv4mMapTEx85JfKJOQqVJ4r5gmS6JgfokoVeS+PzLJPSrk/g6OYlOKUkkZycxwjOZ5l7J/Cs4r0imQJnMTO9kuqqS8VYnc1+wQ5PMcm0yg3TJBOiTeSM4aUgmy5jMV6ZkOpiTebUmGdekZG4Kfk9LZkJmMs2yk7H+l4xz0xTSNSlM1qawKjGF98kp7MtMocXeFG64popcnSpqaSrhulTWGVK5vjKVR4mprElOpblLGh8EVs80jnmlkaFIE3PTiNWk0VifxiZDmvBoacKLpfEgJo0v16TRJD5N5Ow0/hacS0ljbWoac9PS+DQ9jSnZafQvSaONUzp9PdKZo0ynu3c6JlU6zwVH1Oniv6bzlTadzrp0lPp09hjSiTOmC/2aTp1gqzWdN4npFCSL9SlifWo6x9LTycxIZ1pmOh9npbM/J51X29O5fTidu64Z7HLLYJRHBtsUGSxXZjDcO4NwVQZX1RmUaTI4b81gflIGPTIysGZm8EqQl53BrJwM5NwMjudnIK3NwFCUQaPrGfzpmskZt0zxvjKxqTN5LTilEW1tJnN1mfTQZ2I1iH7Bpz6ZrF+WSdCaTC7HZXI1N5PyvEwkQxYnTFn0XZbF9dVZtEjIoj4xi60e2UxfkE3A0mz+FTjHZHMgIZuTqdnMS89m7NpsoZ9z2OCZI858DoMVOYQpc2jinUOdoEKVI85tDmM1ObTT5qDU5fBEkGHIYboxh59W5XA8LgffpBz+EVxOziE6NYe7GTnsycwhMSuHj3NyeJGbQ6B3Lh8EV1W5rNTkMkqbK7xmLl76XDKNuSJP5mK35PJWcG9GLluTcumdlYtftphTmMuhtbm4eeZxX7DPK4+3qjxG6PJwN+TR2jcP37g8vFPy+EVwLDWPvLQ85qfn0Tcjj0ZZedwUGPLzKG6Sj4tLPu1V+TxT51Oozae5IZ+mxnz2mPKZasnnrS0fpX8+RXH5LIgX85PymZmaj196Pu8F2zLzmZCdz8vcfNbn5zO8MJ/PVAUEqQtopCmgTrBLW0CiroCv9AXi/RTwl7GAcnMBHW0F3P+kAHllAZsSC2ibUsCz1AJOphVQlF5Ai6wC3LML6JdfwMziAs64FrLerZAl7oVUKQopUhbSQl1Ivq6Q7/SFuJgKKU0pZEVqIa8yCvk9r5DIZmv5n/taBqxYy9P4tSzOWEvbrLWos9ey9txaJrgXccWriARlEVO9i0TuLMJXXUSDoE5TxG5tEZ8Zigg2FpHdrYhHE4oYE1/ElNQifNKLuJlRREhuEffzimhRJNb+XURYQxH/eBRzUFNMrraY73TFDNYXC+1UjMJYzGlTsfA4xSy1FDPaWkwnWzFGezHxvsVM9SvmU/9ijk0qZsrSYp6uKSY6oZhRiWJekpiXXMwbQU1KMdtSi0lIK2ZaerE4Y8UEZBbjlFXMXcGBbLF3jtg7txhlQTFnCovZuLaYFUXFlNUUs9u5hDkuJZR4ljBKUSI8bQkm7xLeCq6oSqhQl5CkKWG6toTeuhJC9CU4G0o4Yiyh0FTCCEsJr20lBPiXEBtRwsxlJexIKKF5SglPUks4kSZip5cQnVHC6EwRP0vEzy7hL8HVnBJ25paQklfCrPwS+hSUEFZYgtvaEn4WVBWVMGZdCQ9c1xGmXcdT3TpO6tex3rCO5cZ1jDOtw2ZZx3tBaOo6qtLFWMY6lmWKsax1dMtehz1nHTn563hdtI5mzuvZ77We75XruaJZz07telJ164kyrmdIynr+SFtPbfp6UjLXMydrPf2zxVjOehS56/lN8PLdei79u57zTht4otzAI/0Gflm5gc2JgowNxGZu4KusDbjmina+uBZvoJ3TRn5QbKRevZFFuo18bNiI3biRsbaNHPPdKOr5Rrolb6R71kYCszdy4O+N7FRsYr73JoyaTUTGbEIZu4lXgtPZm8hqvJkp7pvp5bGZ27rNFBk2M9G0me7mzfxq3cxW+2Z2J27m49TN+KRtxil9M48EmzM3syZrM9OzNwu9tBl13mb+FMxTlTJMXUoHTSkWbSn3dKVsMJSyx17Kj0GlTEovpWdGKc0zS/HKKqUmu5SfckrJzi1lQV4p3QrEvGKxdmMpfgdL+flQKclHSxlyvJRBqjLea8q4qy3jmK6MDfoyYg1lfG0so6+pjJbmMrSWMv4S1FnLOGgro8hexmSfMrz9yzgZV0ZpfBnxCWXMTixjUFIZbZPLMKeU8UFwL7VMfF9lbEovY01GGTMzyxiQVUbr7DKMOWX8K7iTK/bOE3vni70LyvinuIz6kjL2Hy9D0bicic3KhVYp5w9VOfs15SL3lQtdUc5kfTm9DOWoTOXcMJczZUk502LKORZfzsDkcpGjynmQVs7J9HLKMspJzCxnblY5Q7PL6ZhTjj23HKe8cp4IzuaXs7WgnNTCcr5dW85s9RaGaLZg021hm3EL35m3MDJmC3kJW/grdQtH0rfQLmcLjfO2MHHhj0xN+BF78Y90M23l29VbUSRsZU7qVtwyt/K7YH/2VopztjIofyuOwq0UlGzF7LaNycptLDFso5V5G0bLNh5bt9EQsI19a7aJHLINt5RtXEvdxsG0baxL3yae4TZmZ25jWNY2Ps7eRkDONjxyt3EjbxuH87exsWAb8YXbGFm0jW7F21Cs20bq9m1k7N0mvN12jmm2Cy+0nWVTtwvPuZ0D8dt5m7adO+nbqcrYzpbM7aRlbeeH7O2Mz9lOr9zttMzbjjF/O/8Jfi7YTnXhdlYUb+frku0MWredjuu3c3jzdra5VJDpWkEbzwpKVBXM0VTwia5C5KMKvA0V/C24a6zglKmCrWYx11LBYmsFk2wV9LFX0NS3gnUBFTi3ruD8sgpWrKzAY00Fn6VU8FFqBU3SK/hVUJNRIfSb2COrgjXZFczNqUDKq6B5fgXqggoeFFZwdm0FO4oqyC2uYFlJBdPWVeC+qYLU8go+XK/g0X/iv7jt4CvFDqH1d+Cr2sEx7Q4mGHfwuWkHrc07uGrbwUH7Dnr472BH3A6mJ+4gMGUH2zN2kJO5g2VZO5iWvYOAvB28yd+B58Ydwnvt5IJ+J80TdnIxeSeVKTspTt1JXNpOoV12MipjJ59m7hT1cqfIsTtxytnJM8HV3J0cytvJpvydJBfs5POinbQt3snsnTsZ934nLo120cV1Fw89djFKtYtP1bswaXfxQreLa/pdHDHsotS4i7eOXYwI2sWfrXfR8NUufli+i3urd1EQv0t4A7EmdRfP08Sa9F2cPbyLG2d28fSPXcLL/oSh509YV/8kvNxPmNN/Et7hJ0bk/4Rc8BPSGdH++yc+bbQblya7ud10N2e9d/Nq8W5ORe+mc+pu1Om7uZK5m8NZu8nI2U107m6m5+1mWP5upILdRBTuxrh2N78X7Wb7ut2s27abGtc9QvvuYaduD/ONe/jcvIevA/agSNkjPO8eSjP2kJG5hxE5e+ieuwdr/h7+LNjD+uI91HzYw31tJRd0lezVV4qcWEmqsZLFpkqmmSsZaqlEslYSaavEYq/ExVHJXZ9KzvlWssevkuSASr4KquSTkEqcwyopiapkSUolX6dWMjytEjm9kpYZldgyK3HPquSt4GF2JRdzKjmQW8nmvEoy8itZWlDJzMJKRq6tpEdRJR8VV1KzoZJfXlSyz3UvI7328rN6Lz/q9tLHvJeOlr20ab2XQyv20iFuL7eS9nI6eS9TM/YyLHMvLbP3ipq4V5zrvfwteJy3l5r8vRwpEDEK95K7di8xRXvpvH4vB47v5aPre0l03ke4YZ/QVft4I3hg3ke2fR/f+Oyjk/8+MsL2kTBwH2tW7cMavw/3hH1sS9mHLWef2Gef2GefyIP7uJIv+gv3EVe0jxYb9tGy8X78lfv5TbWfs5r9zDbux9m+n4O++9m7ZD8VCfv5Z/1+ikv3k1C7nwu39/PFf/t54HyAMv0BYo0HMEQfoHb5AWasPkBx+gGWZB5gVtYB4R8P0Dn3AGF5BzDnH8Ct4IDQEweobnKQdp4HCfY6SLT+oKhDBznjc5BK34McyDgoctRB8rMOEpd9kN75B+lYcJC/iw7ykfYQD42HqDUdIs12COIPcTX1EBsyDpGZeUh4/UN8m32IKTmHGJZ7iB55h2iff4iQgkP8UnSIm8WHsLgfxtPjMHO1h2ltPEyg6TA682FR/w6z13GYOL/DTF1+mJdrDrMr8TBfpR2mU+ZhwrMOY8s+jCLnMP8JXuYe5l7eYS7nH+ZYwWF2Fh5m/drDZBQdZlXxYb4rEWvXiRhbDzPhz8Ns9D5CluoIvqYjNLUc4Y3gjP0IbUKOEDHyCBNjjzB09RG8Eo+wKOsIM7OPQN4RWucfIajgCIbCI0KTHeFfwfOiIxxdd4Sd64+QufEIMZuO8P3mI7T88QjFu0Xso0c45XpU+KKjPDYc5YzpKPvNR/nRcpRC61GW2Y8yz3FU1Pij9PY7yunRR9mz7CjnUo+KOnSU7elHKck4Sr+8o3ySf5S8+qOM0R+jrekYCusxvg86xg9pxxiceYweWce4XXiM0v+OsczpOH2bHaeN63HxnI9zQXmcaN1xJhuOc8P3OFXLjlO5/Dipq46zKuY4HROOC492HNeU46KOH+dMxnGyco4zJ/84jVxO4G88wX/mE7y2nKDOdoIVASf4X+AJBoWcwC/8BM5LTnB/6QkSYk/QPfEEutQTfEg7weOMExzNPiE00glKc0+wsuAECwpPMHPtCYYWn+DjdSe4W3YCtwMnqP9wgrnNqpjiUoWbsoqLmioqdVVs0VcJXVdFhrGK1aYqFpmrmGupYrK1ii9sVfSzV4GjivY+VYT7VuHjV4XOX8QIqBL1vYrXgVX80bGK2oFVnB5UxYHBVUSvqGL+yipGx1RxOL2K0swqCrKqiMmp4ofcKmbnVTEpv4oRBVX0LRTx11bRrkjEL67Ct6QK9/VV/Cd4urGKms1VDN1Zha1SxK2qYvGrKsqbnKSL10laKU5SrT/JccNJfjSdJMtyknjrSb61n2Ssz0mG+J6kq/9JXoeepHTNSRYnnmRe0kn+yD3JzqKTbC4+Sc8yEav8JPe8TwnfdYotulPMsJxigvUUfe2nGJ4hrpmn6JB9irtFp7hafIpXjU+zxfU0JW6nWel5mtfm0zy1nBZ19jTn7Kf5Zelpzq84TdOc07zKFWN5p7mTL/oKT3Ns7Wn2Fp0mf91p2hjP4G8+w3PHGWb2PMPE6DNCJ5whO/MMy1+cIdbtLH+ZzvLEcpYrtrMcd5wlcvVZbqWeFbrhLDm5Z2m78SyHa87i6XKOfO05vILOETz+HLNzzomad44BBecIKznHjH3neOZ1ntvK85QYzpNnPE+8+TwrLeeZ4jjPAL/z9PY/z7uI89wYfJ5JMee5nHde6MnzHC84z4HC8/y09jybis/T4tp5VP+d533jCyzUXmC+7gJTDBcYZ7zASNMFBpkv0MdygU+tF+hqu0ArxwXsfhcw+F/AO+ACa1tfYEX7C1QsukDW0gukLLvAtNgLjFpzgf7xF+iSdEFo7wt8yL4g8s8FLq29wNRtF+jZtBp/92q8vap5rq7msaaaWn01p4zVHDVVs89czVZrNSX2avId1WT6VJPsW80av2pW+FezKKCaMaHVDAqrZtjiagYsqeaz6Gq6L62m67Jq/GKqOZtRzYnManbmVPNjbjXF+SJWgYhVKGKtFbGKRKziapaUVPP9umq+WV9N7/Jqwtwuclt/kRrjRS6YLnLKfJFjloscsF5kj+0ieX4XyfS/yMnvLtIz6SIR6ReFbroo/N5FqjZdpK7ZJQ54XiJXc4kPrS7RKfkSjsxLWFwuc8F4maOWy1TaLlPuc5lNvpdh/mXexFymIvsyP+ZcFuf/MhvyLlNQcJmMtZdZXXKZZ2fE2M3LqJxqeOdSw+/uNVxW13DYUMN+Yw27zDUUO2oo8KkhJqiGhaE19G9TQ8uVNSJXiTXpNfyVUcMfmTU8z67hSW4Nd/NruFFYw9W1IlZRDWdLaji1roYjG2rYWVrDtrIavttfQ+TlGoJra5jnXssAXS199bV8Zqilp7GW7qZaJHMtXS21dLbW0t5WSxt7rfhOakWOqSXUr5Yg/1r8A2rxCazFFlSLObgWQ0gtmtBavMJqcQ+v5U2rWhTRtTxJqOVhYi23UmqpSa/lbFYtp7JrOZFTy7HcWg7n1XIgv5a9BbVUFNWytbiW8pJaNq6vZd2GWvI215LmfoW5hiuM8L3Cx+FX+GbpFcKKr+Cx/Qqfe15FUl2lq+YqXbRXibJcJcx2lVD7VUIcVwnyuUqA71V8/K9iDL6KMvwqXhFXcW1xlaatrjJt9VU+z7tKr4Kr9Ci8ilx0FYqv0mnjVbY1vUa++hqppmukmK+RaL1GvP0acY5rrPa5RqzvNRaEX0O/9Bq6ZddQr7yG1+preK65xvuca/ybe423a6/xpugaZ6qvUfLhGgVNrpPnfJ0s9+tkel5njfU6q20C+3ViHdeJ8RH4XmeV33WWhl4nuvl1Fkde57v21+m35Dp9ll3n8xXX6Z4mSL9Ol43X8dHcwEd7A78CQeENws/c4HP7Tfr43KSv/036B91k8fybrIm5SfyamxQU3aRo/U32nbjJues3cTPW4W6qw8Nch6elDi9rHQpbHUp7Hd6OOlQ+dWh869D61Yn6Uoc+oA5DYB3GoDosoXVYm9dhC6vDHl6Hb2Sd0H91JK+pIzOpjuKsOjbm1QnPUUdpQR1lhXVsWVvHj0V14l3XsWN9Hbs21LFnUx2Vm+sYqr7FCO0tJphviTp3i69st5hqv8UMn1vMD7zFgpBbLGp+C6+Ft1AvuYU2+hY+q24RFn+Lj5Jv0Tb1Fp8X3GJgkYiz/haTysT6LbfIq7rF7ppbHLp2i+76enob64UHq6evuZ4BlnoGWesZYqtnmL2eEY56vvSpZ7RvPWP96hnvX8+kgHqmBNYzNaiemSH1zA6tZ35YPd9H1LM4SsxLqmdhbj0rCupZVVjP6rX1Qt/Wk1hcT/aGego21bOpvJ7tytvsVt1mr/o2h7S3uWi+TY3lNnX22zz0vc0Tv9vo425jir8ttONthhXdZuy62xQ2u8Nz2x3+cNzhH9879O90hxnxd0jMuMOeojuc2XCHDi53Ga68yzz9XaJNd9keeJcB8XcZlXSXySl3+Sb9Lgs877HFcI/z9ntcctzjZdA9PPLu0W3jPfJ87rMv6D6XEu7zNv0+fTbcZ9Ht+1je3WeE8wNKNQ+4ZnlAvfUBD2wP+MPngfgvD9AFP6BV+APaRzxgZPwDFqsfst38kIPWhxy3PeSs/aHY6yHXfB5y2/chD/0e8ov/Q14GPORt4EPeBz2kSchD3EIfomz+EH3YQ6zhD/GLeEjgkof0WfmQsbEPmbFGrM97yKP8h/y19iHOJQ/xWPcQx8aHhG9+yLiGh6Q4P0JjekSI9RGdHY/A5xG9fR+Js/SI9ZGPKF/wiL0LH3E1+hHPlj+iX+ojYnMfkZT3iCeax7zQPuaN7jFq82N8rY8JtT2mveMxXX0e08P3MX39HjMq4DGTAh8zPegxy0MfUxzxmJOtHtMo+jFtYx5zKe8xfxU9JmjTY7qUPead8xOmaZ+IPPKEnC+esGP0E7qnPGFW5hOyjT/TvPnPnMv6mbbrf2ZC6c+UuT2lufEpXcxPWeT7lJyAp5QEPqU86Cm7gp/i3eopv/d+StX4p+zJeUpt/lNuFzwldONTWm16St+yp8Q2+YVExy+U+P7CyKJf6OnyK3rrrxQk/YrZ+IwW5mcMsD1jc+AzdgY9417cM5ySnrFr7TPur3uG2uU5n3k+55n5OQr7c0yO57TwfU5nv+f08H/OoIDnjA58Ls7Dc+YHPyc65Dnxoc9ZF/acreHP2RfxnKrI59S3eC7q1XNW5z8X5/45lUXPOVH8nFvrnhNZLtZvF2P3nrPY8wVOxhcMbvOCPeUv+EH9Gw6f3wjz/Y2J639j0cbf6O/+O7ao3yle8zsv1/9OF8VLkrQvKdC95KTxpfBkL7kR8ZL2bV6yqONLJqx6ycptLzG7vGKz6hXjHK+I93tFrv8r9gS+4kHIK0IjX/Fi3itmL36FPe4Vc9Wvhd56zfWw15jjXnMx6zVf3fmDYt2f3Df9ycjsP3lR/CcfbxJX5zeM9XojasEb9vu/4XmQaEe+4U27N+L8vuGzpDcEFryhbeEbUdffssD/LV2XvIWkt4xR/MVp7V8i5/zFoDV/47Phbxb4/IN36D8szfiH/637h+ub/+HX0n9Y7/6OPR7veKl4R4PtHYdD3pGy+h3Nkt8xOP0dJdliLP8dv5v/pW3ev4wu+BfNpn8Za3yPx6T3HG/8gRtOH3he/IFPNn5g6KYPfL35A9GlH2i0/QPTvBu47teAU2ADhDQwPLSBmc0buBnVQElRA5XFDTxc1yA8eAPKjQ0Ebmqg4+YGFpY30NvyH4/8/sPRtJH854BGssegRvLfJxrJ+z80klO8Gss2GstXVzaW/0ptLLc91FjudamxvNPJSe7h5iTbvZzkMsFxhZP8tKeTPGSQkzxmhJM8aZWT/FrwstpJTvBsIuepm8jz9U3kmD5NZP/BTeTtgmFDm8hzhjWR44Y3kSMzmsiLspvIO3KbyPMKmsgDLzeRD1xtIu9/10R+0Kyp/JF7U7mDual8tWNTWR7cVL4S21Qet7qpfPlSU7lporOcKuhx2VmeWOMsvxYsrXWWC644y+FXneV9gj+vO8sRdc5ypnsz2VPbTM4ThOqayb0szeRpfZrJcYOayV2XNpMLVjeT+yY3k0uON5P/PdlMHny2mVxT20y+c7uZXObhIo9t7yJP+MxFbjfIRW592kV+Ue0iL7roIvvVucjqrq5yi9Wu8qJkV/lMkavctp+bvG6Gm3x/pZu8Is5N3hDvJnvluMmry9xk37Nu8q0rbvLNpu6yoZO73KGXu/zXIHe5xUh3eUqcu1yZ6S7XZbnL6Sfc5fAadznN1UOuXOIhT17pIQdke8h15zzkgn895H/cPeUHCi85rafgcy85d4WX/HOqlzzrmpc8sIdC1g9RyFOXKeS7qxXy6XSFfKZaIXeqUcjjahVy7BWFvPWqQv7kmkKecl0h96gT8+4o5H7eSjlfrZSPa5TyQp1SfmlUyqVmpZy8QilnxyrlzilKefRxpRyt9Jb7D/CW96/wln9f7S1/k+ItH672ll+5q+SVHir5R0+VfLyHStb2VskjB6nkL06p5J+eqOQZjdXyZFe13NdDLSsGqOUvFqhl9Rq1HJ+ulu1n1fJOgcsFtVxXo5bPGTWyj0Ujjx2gkbXHNPKfvbVyd7VOLrPo5N+qdfK3NTp5SVO9XOiql19Jevnz7np5cw+93KS3Xh7QTy/f+1Ivn0zWy3+m6OVrp/Xyt7V6eX5Pgzx4gEHeNNQgt0g3yJMvGuQvnYyy2cUoX1QY5SyMcpRslMd0N8rHhxnl9muMcs8s0X/aKHuaTfKu5ibZqZ9J/j7TJD+8ZJJvXjPJc6+Lvj5mefxAs2w/Z5ZHuFnkoUqLXNLDIhf1tsjN+ljkxHiLfCTHIm/61CpvH26VvzhqlUOPW+VptVbZ57VVzmhkk2962+QFBpu8Pdkmy9U2eXGNTf5VYZfHfWaXV8XZ5a8z7eIZ2+UvPBzyKS+H7PGZQzZnOGTdLod86LRD9tf6yNuG+cij0nzkg+U+cr9LPrK5sZ/cROUnP/rUT7b19JNXn/CTW1zyk+/W+sm7r/rJg675ycXe/vKhXv7yfzP85WEZ/rLTZX85wiVAPifYoAqQ/9QFyPdXBMixGQHyjxcC5P8uB8hDXAPlNfpAWdEkWLZ4B8vztMHyGP9g+Y8vguXUL4PlJTHB8qWMYHnkuWD5xoVg+cebwfI6RYh8SB8i77OEyNeGh8j6kSHyq/MhckFaczl7cJhcNyRMjqsJk397ECa3V4fLXzhHyE80EbK0JkKecCVCPvkkQq7xjJSbayLlHcMi5VBNlLyrT5S8aniU/NMXUfLwL6Nk1/wo+fmoFrI6toX8p6KlvKa+pWwzt5LLM1vJOdmt5C45reT/DfxIVqz4SG585iPZdOkj2f1ya9mlvrXc97M2cn5eG3lWWlt5wIB28vaMdvK0W+3kgZ7t5Y4F7eVx7h3kvnEd5M63OsgPBWc+7Si/+byTbE/sJG+t6CR3ut5J/tbcWQ4c1lnks85yvr2LnO3TRa5Z3kVesOFjOePOx3Lnhx/LCUO6yrfGdpWnJ3WVnw3pJneP6fb/Buo9tuY7jON4/6CJjBG31uUcWo0ziUSyTSQ1Uuf31m/PvnzlPDWX2dJVnC2ZbK1ESElF8Ecpoe2m6OnttO6XWBshISGZmjgZ0s2o6mFtRRUNNnfC88cref54/vj88Xwesrdl0f9GFkvasmhKZPFozizmLw6yLBLku2iQj2uD5PweJJ4IMm2Mx3SfR7nfI5jm8SrgcSfbY0iex/B8j59KPUIxj5OtHuf+8Tj1N2wZNVt/8mzSG7JJupHNkuGGEr9h6jhD2XjDzDRlDMtLDL6oIa6Kqg2BGsM1tbHWkKgzbK03ZMYMPeppo2HUUZ2vG962GxZ1GJIThoudhlVdhtZuQ7DXcOE/Q//Pcnhen8PPE0IkoiFe1IX4rT3Ejx9ZzqZYClItxaMtpWMtvT7Lbr8lOd0yIsPSOtGy6ktLhbMkiaUlX3e2WFLKLPlVlhkxS3WD5W2j5X3qHM49n8vSAY5+Yx0Rn+MPv2P1OMcn4x1tKjPd8UC9y3AMDjh+neyIz3NUfes4ludYsdTxecTx8gdHU8zRvGMeeZVhHkfDvNsbpuVAmBG3w3Q/CdP+MsxXw4TSgNA2Q3i6QCj4WpiwQygpE6aXC32qrkK0v8LVSmHDLmHqbqFH7dkjzK0S3qumqBCpFlJqhEuquFaYUid0ql/qBRMTXqsjDUJeozB0r3Berd4nTNov3FLbDwizDgr/q/2HhMWHhYFHhLPqi+NCcrPgPyF8f1ooOi9MbhEOXhS2/ik8uSzaBeGMKmgVMq8JD5VcF71N4aS6clPzt2v2W5q9Q7MnhKTbQrOK3BFS/xXiqrhT6OoSdnYLOXeFNyr/njCsR7igiu4LiV6h7IHwTZ+w8rFQ+ELoGJlLwJfLorRc7m2O8GnTJlYMKmfQswoK11Syflk1a9bV0LfwEGszTnCpMM5f3mU+AOUvknw=</binary>
            </binaryDataArray>
            <binaryDataArray encodedLength="2576">
              <cvParam cvRef="MS" accession="MS:1000521" name="32-bit float" value=""/>
              <cvParam cvRef="MS" accession="MS:1000574" name="zlib compression" value=""/>
              <cvParam cvRef="MS" accession="MS:1000515" name="intensity array" value="" unitCvRef="MS" unitAccession="MS:1000131" unitName="number of counts"/>
              <binary>eJztWqGS5DYQFQgICFgQGDAgMGBg2LWnAgICBgYELAgIXBAYYHgodXVooWHgwYMDD14FHQgwvE84GGmmn/UsS7Ikz2S3Uge67PVI6u7Xr59le43pXxhjxJyPt7SYDxF/3Z2frO07Y3bWRrlcO4/FOL5Ga9T6ddeM9XFUP+7crT2oHxxzuCCeEn8Dx87zKnBHPA6jlzbe99a+Pti1FS+jJhGMaky0Bg/W7hUjXreEKxizil/ENzAqwf8avM1hxXnELJcr47WIk3gwFuTBPicOJXDM4SLieXLX+bVSdTURP9P64teLjW2tTdXcCPZrc0MeL/LKcNNob7j+29ve+9HayZ4/ar+YULcoppqe5FrDXN9DR8CZLRhLkKtb86/uks83mteDaot0Jqq9JX6qaipLng4Jfq7VvAabEr1iHoR9cKJ+5p4SrdW9csZp6Qk+MnjOej1St0F9hlqQysWdu35/Y+2jtQ/WXqmdgnhTGCz6XmO40zUM+NnAx5LahH1YW99F3Qp5aZSLLsddN+cpr20a48K6d4dLbX5VXTlaM4dLjY7ag8C/L4x7DQ/UC7pV0z+G5roY3T7kHcX6oJx/6/YRNg85XHL79nDh4WPnNQ37i9L6h/iv1XKtLsDCYfClje8Ha18dLhrv4t/r/RK6G4t1De8SXrTq+YRLRd1i1xgH1GQUf98B90v0sjUX1j5o00D+FtgX1ALzeK7R3HrVw0flK3p9DHzHdCfGPcaytZYtGKbqH1sjxCHXN9D72Hh3fU943ek+IcWRWGw1msl+ec4Q4UUJR2t8Mhdv1ctG1xfV0V73Y+9Ug4xq6yC0HyzwN/st5Gykvltwa9XBRd+scIM1AmOgXTiHhWtwvrV9Cr+owSh+T4f6xbAowQX1OInXq3P89Kw2q3ukfmuxo093yqlH7O+7+V6O86zBZNR472jv3iunT5zLi7mf1Nqpvi7legmPJRFD2AtVvlO2sb9S8Y2cQyG/w99CHUDvlPI45HN4LVxv0fNBTuAGa7CzHd5fdP4ZBHxjH1VaRnP2eh8z2idH6pN72iMw7znOEoN27XV97DH5Pd5Ux4IeR+yIJaZxuVpy/NAh9DOeW1N1auqDRq7H1i/t8dYYgeesxglMpzHi9wyscTw+xxlcH6gWqEdP6+bmGpk/o2NuSu8W/ZvhS8of44L81ubx3ylMWAOAC6zPzFureS62a/C4ZY1UbzGvzvliv70yryUmia0lft/gnot/Ohjzh7XXevzlcHmP8UHfNb3t5rwdNuIJPot+/3DvSB6t/WPtb2u/WXPvGT45DT3ouwfV14fOa+4aJmH/9jK/x6R0kG0LLya/1BO5fi2t6S11OcQkyp8Ex9d6cNIV8ff/Afwv5PtijHg+iL7D+qTvsd7rvf5lN3++QN9Jhsu5HgQmjM2QGb+om47f6X5ktPa95fmf1n639rO177T/jspXHIHfQHjmfAIb7ElGoW9GV+bQGj8lEm94nuPQGJlbqpVh7VI+RPxxEK8VO322Onb+HBrEWrS2/oI/Ca1prc81cIjWQy73iz3hgHcZQ5B/Sj9LNfWa/CvRlBQW02/Ub6g1rvc0n/M+iUniUJpDDD/wLaVbazlC+0zlGi34i/i96hkPPI/JPKa+oGdq+I38YuNL+j/6e4RTV+FyZI2ZTshy3yCRWMIca/WjhKc1+W7p9dg8QziwTtfGyNgedZ/wkr5z9aprg3iuhvedNe6hx9x83GsN3btr8cS4UdfZ6X54x/obrJu8p/C1CLfCuak6luCcG7Old1Jzczqeq1dqHHOONX4LLuAU+FvaJ9DrmDYMsr7/hJ9B+em+R3xxuDxbfdRvE690v/xG9zb3ytnQb9QHxQKOcVwh5qk4R5nfO3Eua/4bubVVy7kuXJPWtWIcRA3wfl86/z37Xq+NhHlNXuE4+GOdKMln5ofWCvUl1ztVPhLGfRWbw38jvnP9Or+vGjX/aZ3KPo353qJ31+B5WMscRiV+YrmlsGYOnxTfMeIfscU0I+V/ENIEPaIX+oIYW/jVy/y8hN+tOiOybX4tn2I6n/KZ661WHof922d8l/oDNxz3znsmmb9zBm9CrLfkMt0TOq8pi9wCnEsxqo3vlpy5pa+YVtfMn8bTkevAta+9JzGnptjEf9vk3qldm3NvmXsL7JPYPjHfsnXPxCaS7r3V+MGdgvFN6/MY4s8sLylfM8yZ1wn/Ls1lKy9rMKvV+VtxJ/TFuLqex/tRvE846jPVuYb0vwAh92pwxDx3HCQ+t7SeJbnV6G6ubrXaujae76VPpZGTiTd8Xxz13P0+6m+DeA5UcTqSN+NUi3NqfMlauDYqp/E/CfhOcmJeruTZ2uexObV5X3Nsi6XWR6+diCvgDt8L+iDvlBZcC+fa3MCFME7OcStupVzdmvOWuazThnqE9Qs+clx+Fjr3Ir1negpsnyL3p4i71td/jWm4F8ph95zqfY1+arnfluypnhNOz90+Y/UZr/9D/iltKNHXa+Z+7fv7tI8t9HeL+jCui+dG8e+D8U3tQZ/b3XMO/vdu383zCfdxQtaaS24fG/JAKAbEn1svxp1tWP8LLI+zew==</binary>
            </binaryDataArray>
          </binaryDataArrayList>
        </spectrum>
        <spectrum index="5" id="sample=23 period=1 cycle=2 experiment=3" defaultArrayLength="1752">
          <cvParam cvRef="MS" accession="MS:1000511" name="ms level" value="2"/>
          <cvParam cvRef="MS" accession="MS:1000580" name="MSn spectrum" value=""/>
          <cvParam cvRef="MS" accession="MS:1000130" name="positive scan" value=""/>
          <cvParam cvRef="MS" accession="MS:1000128" name="profile spectrum" value=""/>
          <cvParam cvRef="MS" accession="MS:1000505" name="base peak intensity" value="28.0" unitCvRef="MS" unitAccession="MS:1000131" unitName="number of counts"/>
          <cvParam cvRef="MS" accession="MS:1000504" name="base peak m/z" value="190.003370656136" unitCvRef="MS" unitAccession="MS:1000040" unitName="m/z"/>
          <cvParam cvRef="MS" accession="MS:1000285" name="total ion current" value="42.0" unitCvRef="MS" unitAccession="MS:1000131" unitName="number of counts"/>
          <scanList count="1">
            <cvParam cvRef="MS" accession="MS:1000795" name="no combination" value=""/>
            <scan>
              <cvParam cvRef="MS" accession="MS:1000016" name="scan start time" value="4.344116666667" unitCvRef="UO" unitAccession="UO:0000031" unitName="minute"/>
              <scanWindowList count="1">
                <scanWindow>
                  <cvParam cvRef="MS" accession="MS:1000501" name="scan window lower limit" value="100" unitCvRef="MS" unitAccession="MS:1000040" unitName="m/z"/>
                  <cvParam cvRef="MS" accession="MS:1000500" name="scan window upper limit" value="2000" unitCvRef="MS" unitAccession="MS:1000040" unitName="m/z"/>
                </scanWindow>
              </scanWindowList>
            </scan>
          </scanList>
          <precursorList count="1">
            <precursor>
              <selectedIonList count="1">
                <selectedIon>
                  <cvParam cvRef="MS" accession="MS:1000744" name="selected ion m/z" value="634.049596476505" unitCvRef="MS" unitAccession="MS:1000040" unitName="m/z"/>
                </selectedIon>
              </selectedIonList>
              <activation>
                <cvParam cvRef="MS" accession="MS:1000133" name="collision-induced dissociation" value=""/>
              </activation>
            </precursor>
          </precursorList>
          <binaryDataArrayList count="2">
            <binaryDataArray encodedLength="8100">
              <cvParam cvRef="MS" accession="MS:1000521" name="32-bit float" value=""/>
              <cvParam cvRef="MS" accession="MS:1000574" name="zlib compression" value=""/>
              <cvParam cvRef="MS" accession="MS:1000514" name="m/z array" value="" unitCvRef="MS" unitAccession="MS:1000040" unitName="m/z"/>
              <binary>eJwNl3dUlEcXh2EpW9hld9ldFhZYQLFiNM2S2OL7jLHEmmg0sSVGkogldtFYaNJ7V0BQscUSS9QoalTQiA3BjoU1GsEvEVtUFIFv/3jOfWfOO3Nm5v5m7r3zrp2WxjyqkCaNPSsFOZyTIkznJKeOF6VQw1UpxHxV6jjzmnTcoUa67VsjpV67Kcl1tySd8Zbk7XVL8rPcktr43pLaW29JwQG3pG5tbkkfvrgtTXe5I/3mc0eqbHtHyvazSfXdbFLVh3el/U/uSrv8/pJ6tN6TBne8Lym7PZBqa+qkx571kqN3vdTer15q9Puf9OWRR9JR1wZJqWmQ2mgbpN76BmmMoUEq9m6Qqv0apH/8G6RLyidSg9sTqZ3uiVTh+0T62/pEcgh8IvVs90Ra6fxMmmF6JsWbn0kOAc+kycb/pCOW/6TlHf6TbOqXkkz7Utrh/VLq3ual1PhOozS16bX0a+trSWl4I53xeyPt1r+Vgr3eSgHt3kqm999KPf1apPVuDsjcHdlicuSYpyNdGx0pVsg4qJTxPzcZvu4yvtfLyDPIqDDJ6HZexh6lE3WeTlQ6OvNS44xe60wXnTNO3s4EKVxw1rsw3+TCv0pXlG6uPDW4otDJ+cJXjixEzkhXBckKBedUCv5xU9DJXcEPOgUxegWx/RWEuSrxUis5qFfyxqCkxaBi0SsVeY0qbsxxY8ACN1bvdmOYSm0fr2GcWcMbby1rlTq+0+rwUuppadHzh4cH78kNuGgMdDMZcPIxUKk20qQx0l5rJNjTyAZ3Ex96m9jeauKIqyeDVWZSPMwMNpspV3hRbPRikNKbMJU3N9Te5Ou9ife14Oruw0daH857+TC1jQ93tL7UmnwxmH0pfuHLQY0fj9z9SPTw4w+DH+lefnzn50cXNyu5Givn3K3IdFZ66q3M8rCy3mDlutHKCD8rXZ5aGejuzzKtP2ON/hT4+LNIEcD+gEBWuLZhpqkt7S1BWOqDOO/QjvnKdjT5tMPh03Z092jPI1N7vjR24LSqI70COzLHqxMTdZ2549GZFkUw5epgBmuDOacPxt0QTLopGJNXMKstwWxQdKGTWxe667owx/EdUt3eoVjelT7arvzr05Vent1YYe6G0tKNAP9uPG3TjYXO7/K16j3CtO+R+Pp9/F0+4IbpA25aP+C524dUaz/ke48PqfH60H6O3dmo7c4TXXf6eHTHz7M7u5U9WKrvYfdfT2bqe6IM7Mm84J40mXoxxNyLXK9ehCX24tmrXpzTfcSX5o846fkxLr4fM7Xrx6zX96aDb2/C/HpTYe2Nd0BvQgN709KhNz76Puw19+FLSx8aAvpQb+hLtKUvF/z7ktW7L2P/15eHjX3p86YvaU19ufe2Lz1a+pLQ2pfbDv14V9aPaKd+XHPuR2fXfiyX96NK0Y8gVT/Oqvsxd1g/bq3oh3NzP8a39MPRsT9jZf3Z6tSfZuf+vFT3p8DQH+HZnwz//ixVfMIS9Sdc0HzCYl/7d/gnlCgG0KIfwDbjAPYGDeBEywA6qCViTRLrlDBKDQ5asEuZSTJBvVnYfSV45iN46y/4vb3A5bVglH4gi/wG0ilgIA/bD4SOAxkk/5SWgE/Zoxhk9/sg6oyDwHMQr70GMdYyiB+sg1jSZhArIwbhrx5MTMBgpimHcFw1hAz9EIYZh5DsPNSuxaF87jmUjn5Due8/FClwKFvUnzFXNYwLnsNQ+w8jTD6cCe7DWeYxHMqHM79pOLmtw6mVj8BJPQK1ZiQXtSMp9RzJaM0ofnMfxQDjKEpMo8j0HcVX/qMY0n4Uzk9HMcJhNCcNo3np8jkPDJ/Tu+3nfNv1c7a5fsE83Rdc9vqCjy1fUOTzBTmtX/CdbAwV+jG8axhDjnEMzaYxjHYby2PdWL70GEsn37Gk+43lg85j6aP4khLll8RYviTScRwV6nG87z6OfO04+pvGERswjqeB4/i67ThGqMeTqBvPC/143vccz1bdVzw0fkUn769o9fmKy9av6OL0Nc+1X1Pq+zXOThMYIp/AfsUELmkncMZ7Aj18JtDWMJE040SSrROJ7ziR0c0TKXCbxLvGSSz1msT71km4B04i1Wcy/m5TaNFMYbZ2Cu+YplDgOQW11xT+sUzhgeYbXpu/oSDgG9B/i8L8LYGB3xKvnmp/16ay2XMqFq+ptFimMsZ/KqcCpqLWf4en9TveBnxHVpfvGPb8O3Ybp9HOcxo/+k1jZMA0FshDeKgIodothE81IZS6h7DIHMJlnxAG+4VwxBrC1M4hFE0LYX1zCDs039No/B5Xww8sM/5AvcuPOHv+yDOvH9kW9COzldMp8ZzOPwHTOdRpOo3DpvP1nuk0v5jOwlfTaWiczvdvplPbNJ1xzdO52DKdwQ6hHHcM5WOnUPY4hxLsGsoGeSi+ylCyVKFo1KEs1oViM4bi2DGUja9CyXsTSkJzKM6tobxynMEcpxk8dJ7BYPUMunrMwNVnBuG+M3jtN4OQNjNI+3cG7zvPxEc1k3j3mTjrZrJCP5NGj5lMsMzkaOBM1NkzeaqcRZ16FiOMs+xxbxbCPMuut1lEd57Fi66zmOk4mwtusznlPpv3PGfT0Xs2JZbZZAbM5udOs9mr/Qnbhz/xrvscdmrnsNVjDu2Nc8iyzmGv+1y6Guay3TiX9t5z2WiZS1K3uTj1nMu4R3M57DGP3sZ59LTMo9o0n8p35zOi13z+dVvALM0CZusW8JNhAfN9F/C6ywIc+ixApVpIun4hOeaFmL0X0lW1iF1ui3hfs4geukX8rl9Eb8MiLgQs4lr7RYxwXUxU4GJGvljMuMbF1LxezOSmxfz1djEhLYt52LrYvscwnsjCWOAcxiuXMH6Wh9GqCCNBE0aQVxibvcP4qUcYyxvDcHwThqo5jJSWMAwOS/BxWkKx8xL2qJZQrlvC/uYl/E+9lFXGpag8l5JqXsoay1IqOy3F0+1nexz9mRs+P9Mc9DM/LP+ZN6ZlmHyX8XvbZei0y+nrtZyT3ssZ5rMcfaflPPhoOcm+K/i1zQq08nB6asIZHhROyfJwpq8Ip9vKcA6GhxOdGM7DtHA6rwlnaUs4/VvDOesQwQeuEcyOiqAoPoLgxAhOOUeS7BLJG1UksepIez4SyaPYSIJSItmdGmnfdxRj3aLYponC3xJFyaoo5iRH0SslCofUKHuuEM0YVTT33aLZro7GLyianE7RTEqM5lFSNCtSotGmRZP/JpppTdEcbY4mtiWaka3R3HVYxS+Oq+ggX8VfsatIeLWKi+YYVnvFcCIqhtzUGCYrYtnlHsvHybGEpMXi9zAWpSKOLto45LFxTEiPs8eReOYo47nsFk+FIZ6qpnjOyRM465ZArjqBaZoEux4T8I9JICYugYacBA7lJmByS2SXOpHlmkSGeyTia05kTF4indclcqYx0X4Pksi2JDH32yRGxSZRGp/EuMQk2iclMbAgCQdVMrsNyfTISmZDTjLzcpN5UZbMXocURstSCHRKobdbCjXqFH7RpNhzjxSmrUghMiaFlZkpHM1Jsa8rlbn6VO4aUolNTGV8UiorslLxz0nFVJTKQEUaX5jSyIlK42lCGmlr0/BtTWOYPJ2n+nRWeKWTFZ7Omvh0+iWmE5OSzoX0dCbnpbO3yd5+m8745nQ6t6Tz1k5lazrzHTP4aUUG/8VnEOWSyUVFJr7qTLLdM/lRm4m7PpNfkjNZnpJJUFomwfIslqqyaKPOYk6HLHqszKIwLYtPG7N4/DqLrmHZBMVmE5aQTZukbIpTslmYms1/6dmczsjmmUcO80w5+PrmsCQqh6VxOYyKz2FZcg5fZOZw70gOcY65TJblYnPOJdE1lxB1Lke0uexIyOVWSi49MnJx3ZNLz8Q8nHSrqbFTlbba7sM1NCevYXnLGpTqfPz0+VR65PPeqnwepufzc1E+hxQFzFQVMEVXQC99AXqPAsoNBaw1FvAwrAB5agGzMwoYnFnA26wCrmQXkGIqxCGikNcxhXyXUMj55EJOZRbit7UQN8Na8nzW2mNSESfcixijLyIsvoifU4sYl1aENqOIP14U8dy1mG2KYtZGF9MnuZj9OcXEKNax2LSO3n7r8EpbR2jWOja3rsNbt5494etZGbeeNP0Ggo0bUJo2sNB/A9ZVG9juUEKGqYQNbUrI+ayECQklfJxYwuukEq4nl/B7Sgkz1pZwTraRGS4bCTJtZIPXRhRJGzmdvJEf0zaypWAjv7tssucrm/BWbeKQehNrkzfhmLEJnXozT+2U+W7GNXczdXYuFW2mQbOFTN0WLMYt3DZtITd8C//lb0Gp2Ur7lVtJSNxKTdpWLl21W99fkPX+hdk5vxCs2EaEZhuWjG3I8rdx9uU2rrtux1OznTLtdiTXHYx038Ehnx30i9lh188OlHE7WJu4gxEpO/ggdQd9W3egcNzJSPlOlrnvJNVzJ8+Td9I2eycW5a+cM/7KZ96/4rLyVwZ67cI1YReHk3aRmLKLT9J32fPj3ejMu/lf1m46F+zmT9UefjbvoSByD6ui9tA/Zg9B+Xto37qH8fq9DPDYS0XMXjon72VB1l7GyH+jrfU3Ns78jZdxv9Et/Tf65P9GV/0+FCv3MSh2HzcT9+GSvY/y3H3Itu3jjG4/B3z3Myp9PzXr9pPgcIBezgcIcjmA1vUAXXUHWOh1gJSVB/g+4gA9Uw9wtOUAMzJ+J6Lwd9ZnHGRczkGqCw6ycdtBPjcdYpvfIeYHHOJ41CESMg8xIPcQe+WldHcvxUNXyhlDKQdXlrIlvJSciFKiI0uZH1XKt9GljFxVaj/fUrrElmKJK0UZX8orO5cTSzmRVEpRin2eLPs8OaV85HgYF+fDPLfzl8thdioOU6g8zFK3w3zqfpjHHof5icOsiDtsvzOH+TvtMHsyD5OWfZjhqw9zR3aEr1RH6Kk+wjrjEXt9dYS+liPktj1CRMIRuqUeoa3pKE7mo3w05SiL8o6y8r+j7FvxB08S/mDu8z9Y73CMaNkxfnA+xsfyYzxxO8Zd9THK3Y+xOvsYs/OOcd/1OGczjqMqPk5P+Qm0qhPc0Jwg2+MEDn4nmBhltwknGJR7gotFJ1hjKCPZWMb35jI+8ClDbS3jZGQZgallGNPKaEov43FGGVeyytiVW8aGvDKmFZYRdaWMuLdlLGsuY5xDOe87lZOhLWeJvpxWSznxC8p5vbKcR+Hl3I0o50pkOUeiy9m9qpyNMeUkx5UTEV/OwoRyJiWVMzq5nIEp5XyUWs47aeUEppeT7XSSBOeTrHA5yQ/yk/RyO0mZ8SQnV5y05+an+Nt4ioDwU9SuOkV88ikWpJ5icrq9v/EUgaF/sjfpT7Ym/8mijD+55HyaK36n0a44zcOI04RvOs0j5wpGmyqYFl6BX1wF5ekVdp9V8HhLBaU7K/hec4ZJ7mcYpjtDoOmM/b6codXrDA98zuAz6gxd48+wes0Ze3w/S4HxLNHms3SLOGvX/VlSss/ycfFZfEvOsnfZOUYlnEOWfY6rR89hbjlHQtR5oqPPs2LVeRbHnIeU8/RNPc+ugRd4nXyBzfkXmP/2ApMcKhngUkkPeSXtVJXUGys54VPJYd9K+7hKZsZV8kN8JR2zK3ldWMmZa5VMiL9ITclFNuy6iLuqCkdNFbXGKmpMVVz1rGJzYBXhnav4ZWIVnuFVeERUoYyy/7eqyv6mV/F3YhXn06uoyKjiZGYVx7OqOJJdxcGcKvblVrFjdRVb11SxMb+KdQVVFBZWsXptFdlFVaQXV7FkUxWuLtXIXKt5rKrmhq6aK/pqTpmqOeFZzQHvan6zVLPLp5rtvtUUBlSzJrCajLbV9O5dTXNmNc9zqrFerSbc9RKLlZcI1VxihOclAtpd4t/ESyjuXCJffplvrZeZE3mZ7+IuMzzjMh/lX2Z+42UWRF1hzqor/JhwhclpV9jhcpUM76to4q/ilngVVdJVZFlX2dB0lRz1NZK8r7HsvWuI3GsENV8jUHsdq/91fIdex2fcdfzjrhOQfJ02RddpW3ydoC3XGdXhBlnZN8jNu8GawhsUFN2g2a0GuWcNWmsN3h1qWBVZQ0JMDUmxNXbN15ASX0NuWg35mTVsWF3D9qIa+shu0s/pJqO1N+3x8ibjDDeZ6HmTT3Lt7YRbTEi+xXrVbXttfZtd2tvIY24zYPVthhbcZvn22xz86g7TE+8wN/kO2wvv0E5WSyenWkZpavlGX8tMYy0LPGsJ967l4ju1fLCqlmGJtYxOquX79FpCM2qJzqtldWEtm4prCTlfy+zKWhZV2fsMNnsuYGO9yWavI21sN9vY5WVjn7eNgxYbR31snPC18aefjXNWGxf9bVwJsHEj0MadNjb+amujLsjGv+1sPGlv40UHG6872mjpZMMp2Ia8i41Zko3cz2zsHGXj7Jc2qlJs1KbbeJhpoyHLhuNqG65rbLjl29AV2DAV2vBea8NaZLP7wkbHdTbeWW+jz0YbAzfbGLrFvsanNnzkd+nmdpchurv86HmXjW3u0vj+Xf7+5i530+4yectd+5v1FwW5fxHifo9owz2+ibtHXMo99mff41XRPQZtv0eu633u6e8zJeg+r1fdxyH2Pks9HxBpfkCZ/wOc4h+wMu8BaWsesLXwASdaHtDiUsdWSx17fOo45FtHmV8dtwPqaNOpDoepdbxaUYciog59ZB0P1tThs66OwZvqyPu1jmaPerw86+nsVc8M/3oWBNQT06aetLb1rG9Xz8XO9fzVpZ4Ha+vZKX9IypyHFCQ95HrGQ6xrHvJ93j/8LfsXD/m/zNb+y9vUf8lxf8T1yEecz31E26JHNMsbUCkb+CmtgYrcBjzXNjDJ7TFFuscovB8zN/AxL4IfMyPmMcVrHxNheMJdyxPaBzxBtvIJt9c/4WbeU467PGOexzN7/fGMr9XPcfJ6Tkrgc7yCn9Nh3nOmxD5n/rbndl3+R/8uL5jb7QV/mF/ye8xLbsa9pDnhpf1evYTUlwwqesmvG18SqXvFD9ZXvBf7ih0prwjOecW7uY3sXtvI1eJGNCWNhKx6zeS2b7i59Q2nVE00qJuQuTch79WEMrEJv6Qm3ni8Zd6Hb9kT95Z7fs1UdGpm/Jpmuue3ILm3ssvQyiljK4OSWklIbeVeZivbCltpKG5lmKuDsA11EENVjmKYzlFM0zuK7gmOQpXiKPqWO4q5LjKxXi4T36hkQjdQJnLjZGJcokxkZcrExM0yseGsTAw9LxPDtU6ixk69yUkw0Ekov3AS8VFO4mGSk3jnpJPYc8ZJZDc4ibZyF7FQ6yICE+ykuojl5S5CbXQVlyVXcW2Qqzg51lVMjXUV7YfIRXmaXDhmyoVbnlxcL5eL+S5K+3iliBRKsThVKRzjVOLuCZV486dK5Du7ieTxbiI+xk3MGKUW1XFqsT1RLZ6mq8U9V41wFBqReUkj7v/pLuJdteJLo1bcGa4VLzO0YqGbTlwYohMT4nXiQKpOJKzWiXd/14lBZ3XixGYP8fy0h9hV5SEGVnuIV24Gsa+NQXw4xG6HGcTlOIPITjCIsUkG8Y+d8GSDcEw3CEuBQcw+axC7LxrE2tcG0U9hFBEao9Akm8T4DJMoUpjFE41ZaIaYRehnZjFlhFl8FWcWIxPN4oEdU7JZ3Eoxi7xMsyi9bBZDrpvFfzIvUersJf5x8RJ/Crud4CXSp3uJIUu8RanGIur1FuFtsIg9drBYhMtQi6gYbRFTP7eIJjtdxljEmMkW4f+NRQzNs4h3In3F7NFWMXqiVYyfYhVDYq3ivp2YRKsITLKKw3bGJVvFMzvJKVbRMdUqTtiZlGYVjXYy062ia4ZVVNiZlmkVrXbWZFlF92yruGhnRo5VrMu1imt5VrFljVXcybeKJQVWYSy0ir/XWsX+Yqs4ssEq/iuxiqbNVqE5aRVx563ijwtW8XWlVbywk3bRKoKrrOKUnW+rreKDy1Yx/YpVOF+1iivXrEJ9wyqkGquIvWsVEa7+Ym9EgPh6UDux+Fw3MdL6nvAe8b7QZ/QWx/f0E7/dGSR6qAYL47OvxemcH4R5009i0sdh4uDsXJG3pkDserNW/CgrEkP/WCea0kpEyfDNwtBti9g5/RcxR7tPJKkuiYjd98T/AeoR65A=</binary>
            </binaryDataArray>
            <binaryDataArray encodedLength="588">
              <cvParam cvRef="MS" accession="MS:1000521" name="32-bit float" value=""/>
              <cvParam cvRef="MS" accession="MS:1000574" name="zlib compression" value=""/>
              <cvParam cvRef="MS" accession="MS:1000515" name="intensity array" value="" unitCvRef="MS" unitAccession="MS:1000131" unitName="number of counts"/>
              <binary>eJzlWb2VwyAMZoQbJRtE3uRGyAgur0x5pUdxeWNklMBFxNhBgITA8UuhB4/IQvr0B8SY8WxIMpBen+wIBA9XJkUl8p3MGzxGrvxeOkrkhvzUvFaWJnHkSnhTOHPjkKNbDV6aeknsiOluMG8hky8xHFzOj5Yug51b+rN0w/kX0og8T/nwKi/cm5u3lE21cUZ91ypfuH4syQMpfinK7WcgPrbAoQSnUr0pG0vjq8YPpba4vjZbOtm8+rF0dfll6Xt4rAHml8/pcMzZKdVfO9c4saXpA2qflH0TLCNgvZth8QMHu21eS2K1FAvNntbL93vuw8X3HfWtwjcSpxz79ugB0t8onlobjub7vW3R7kdHsn0PHfxZwfe08Pzu13P+2fJJe5oGNq3vWts7i4be/n7kfRHuo1WPWvqit69rY4TLT90FnjEf+E7SY2IxdhSMNOSV4vZOmLi1GdZzf09z7yC/+B5ywnuaCei/1g6BnzH/ufiHtWICs3pzaeVPDYKErdIc/WTK1YuePeOod0qJTjX49OiZvfz+wo91yNVCf5b0Z5wRlv+MUvWPi/EqByLfap7ZeHQHvuLKtg==</binary>
            </binaryDataArray>
          </binaryDataArrayList>
        </spectrum>
        <spectrum index="6" id="sample=23 period=1 cycle=3 experiment=1" defaultArrayLength="19901">
          <cvParam cvRef="MS" accession="MS:1000511" name="ms level" value="1"/>
          <cvParam cvRef="MS" accession="MS:1000579" name="MS1 spectrum" value=""/>
          <cvParam cvRef="MS" accession="MS:1000130" name="positive scan" value=""/>
          <cvParam cvRef="MS" accession="MS:1000128" name="profile spectrum" value=""/>
          <cvParam cvRef="MS" accession="MS:1000505" name="base peak intensity" value="86.0" unitCvRef="MS" unitAccession="MS:1000131" unitName="number of counts"/>
          <cvParam cvRef="MS" accession="MS:1000504" name="base peak m/z" value="650.017052191757" unitCvRef="MS" unitAccession="MS:1000040" unitName="m/z"/>
          <cvParam cvRef="MS" accession="MS:1000285" name="total ion current" value="8989.0" unitCvRef="MS" unitAccession="MS:1000131" unitName="number of counts"/>
          <scanList count="1">
            <cvParam cvRef="MS" accession="MS:1000795" name="no combination" value=""/>
            <scan>
              <cvParam cvRef="MS" accession="MS:1000016" name="scan start time" value="4.511616666667" unitCvRef="UO" unitAccession="UO:0000031" unitName="minute"/>
              <scanWindowList count="1">
                <scanWindow>
                  <cvParam cvRef="MS" accession="MS:1000501" name="scan window lower limit" value="500" unitCvRef="MS" unitAccession="MS:1000040" unitName="m/z"/>
                  <cvParam cvRef="MS" accession="MS:1000500" name="scan window upper limit" value="2000" unitCvRef="MS" unitAccession="MS:1000040" unitName="m/z"/>
                </scanWindow>
              </scanWindowList>
            </scan>
          </scanList>
          <binaryDataArrayList count="2">
            <binaryDataArray encodedLength="79756">
              <cvParam cvRef="MS" accession="MS:1000521" name="32-bit float" value=""/>
              <cvParam cvRef="MS" accession="MS:1000574" name="zlib compression" value=""/>
              <cvParam cvRef="MS" accession="MS:1000514" name="m/z array" value="" unitCvRef="MS" unitAccession="MS:1000040" unitName="m/z"/>
              <binary>eJwM13V8U+fbBvA2SePuSSONNEmbCvtt78YEPRdWqCs+NubGlG3IsFKoe9FtMObuG9sYDoUadWywMXeXUnmvP76f5pzzPLedJidZJR8SahVDwvuqIeGEekj4VTskSPRDgs0wJCQbh4QJpiEh1zwklNuGhDcdQ4LBOySM9w0JiwJDwgPBIaE0cUj4OnlI2Hv1kLCnfEg4WTkk/FE9JKTWDwm7twwJ57cz5g7GfHJIiD49JOTtHhKefm5IeOf5IeH4C0PCLy8NCW8pLgsi7WVhguGyUGm5LLxjuywct18WzjouCxO9l4VbfZeF6sBl4bfIZSE15bLQVnZZaKq/LPzXcllYtPOy8MOey4Lj3ctCo2ZYeFE7LJzSDwtfG4YFrXlYCFiGhYccw8KbrmHhZ++wIPYNCymBYWFVeFjYWTYsSKqGham1w8Jd9cPCmgbubxoWvtkyLAxvHRYSdwwLWU8OCzc/NSxU7hoWdu0eFuQvDAvLXuX+j4aFKfIRoUgxItypHBEa1SPCi5oRYZ92ROjRjQjf6keEEcOIYDSNCCHziHC9ZUTIsY4Ie5wjwofxI0KHa0S45B4R/vWMCOqEEeHG4IhQHhoRngqPCH9ER4TT14wIP48fEc5uHBHmVY0I91WPCFtrR4RD9bzWMCKIm0eE1C0jwrodI0LLzhHhx10jwpTnRoS7XhgRkt9iTe+OCOZ9I8KYclSwqEeFydpRoVA3KqwxjAr9llHhB+uoMCV+VLjbPSqs9YwKPwVGBXtoVChJGhXWR0eF+KpRYUHtqLCpflTY2TAqtDaNCsqto0LCtlFh+ZOjQuVTo8Lup0eFjt2jgu65USHx+VFh5cujQt0ro8K3b4wKZUdGhRjVmFCiGxPeMI0J5yxjwo2uMaHSMybs9o4JQ4ExQZ84JoRCY8LtSWPCSyljQt6aMeHnsjGhrZ6vt44JTTvGhMGneO7pMUGye0yIf2ZMeP+lMaH95THh0itjgrdvTIjRxaCSdutjkGqIwYcEYwxM1hi8a4vB8+kxSL86Bik3xKB0egy2z4jBWzNjMHFWDO6aHYN/aN2cGLyRFYNj2TFozo/BtYUxyCmKQePcGJxeEIP3SmOwbBPjVcTgvuoYXKaNNTEw1sYgqY5xmxj3hRi0HuffNsZvZ/yOGBR2xuBzuqcrBv/ShlMx0HfHYAeFe2LwNk3qjcEJKuqLwRdUOhADwyDX0Dunef1MDE7S0LkYxFyOQY0sFs/LY3GlIhb9yljUaWKxXxeLOfpYDNKvhlisMMZCZopFA3nNsXiZrrHE4iBlWWNxhm61xWK1PRY+Zyyujee+6bFYOSMWr8yKxfiMWNw+JxaB7Fjk58biAt2VFwtdQSzeLozFpKJYlM2NxfvzY/HLHbH4ZEMsZpXGoo8eK4uFe3MsXqT/K2dOyqpgTrq1Mha/U3N1LPw1sXiNrquNxTHKr2OOeuZojMU9R2OR3BoL4UQsOsneEYtn6YpO5qL+rlj8fCoWv33La3/HQhsrwtsiEcqlIlhlIuymdLkIH9FjKhHq1SK8pBHhGq0I2ToRbteLsNYgwlajCMNWEdIcIrw3XYSpM0TopPkzRfiWqjJEeG62CHMyRRikW7JE+I1WZ4ugzBEhkCvCDXki3FsggrlIhA+LRZheIkLdfBHmrRHBsV6ETzdwfyn30y0bRfidVpeJoNokQgsFN4swoVyEE1RcIcKyStZEm6vYRzX7qBHhY5pZK8JNdSL8TLIGEf5rESFlmwizD7KWI4xFwaMivEkTjjEeFR8X4UsaaRXBdlKEZ+iTNhH620W4uUOEVZ0iKLpEaKYJ3SK00qUe5u9lzgERZg1y3WmuOSvCV2MiPCsSY45EjEG6JU6M3+kJqRhqmRhbKSQX422arBCjjeYqxfiaHlSJEaMWo4qcGjGep6u0YuynTJ0YZ+g2vRhaoxjbaapZjIetYtTYxHDZxbgjXoz1LjH0bjHegxjCNDG6aOF0Mb6n5TPEkMwUo448s8R4mcZniHGE8maLcYHuniPGf1SWKYY5S4xdNDNHjJV5Yr7nxQgUiHGikPXMF6PzRsa6mftvEeOZDWJcUSrGPpq9kb3TLWXsnZ7YJIZmsxjbKFwuxjs0pUKMDnqkSgxxtRi1NL6WsWionrkbxfioSYxZzWK88LoY/x5kHUfF+PWYGKuOi6FsFSPxhBhv0eSTYrTTvDYxvqWH2zmTDjGu6WI8yjvF3mh3rxgD/WIsHRDju1gJjsVJsEwmQblcgmcVEmSpJDhLt6slMGglSNFJMF0vQS/9YpBAaZKghd4ySyC2S3CtU8LPRgn+o12ZEqRnSfAxDWZLsCZXgqR8CboLJNi5UYJomQRLNjNGhQRbKFQpwZQqCTppYbUEj9ZIIK2VoIFer5NgQr0EJ+jrBgnczRK8RPlbJCg9xFyHJcg4KsGfxySYcVKCPrq5TYJfSd0hwTaKdEpwqkuCxack+IlWdEvQ3MN4ZyV4LC4OMmkcJsnj0E5xqjj41HH4RhuHVw1xuM4Yh+MUY4nDzOvjkDwpDtOmxWHJ9Dh+/sVBPTMOkVlxeI+QEYduWjUnDuGsOLxLp7Lj8FNOHFbkxiGUH4epBXH4sTAOiuI4BBfGQbIhDvU0YSNfb+Zr8pXH4XWaVxmHb+mRKl6r5vkanqcJtXE4SY/Ux6Gtiee2Mu/BOKiOxGEb/Xo8Dqtb45B0Mg43t8fhN9J2svauOHxIut447O2Lw+5LcXhDKsX3cikeU0jxtkqKRRopfqIVWimUOim2UFgvRbdBiiSLFB+QziHFR04p9nmlmDZVip3TpJg1Q4r1s6RIny3FnDlSnKV/M6WwZEuxh3JypbgnT4phqsiX4upCKb4okiKmRIpq+nq+FH13SHFkuRST1kqxcJ0U75ZKod0sxd5yKQYrpPirUooNVVKYqqX4tEaKrFopztNddVIMkb1Biufo/xql+GabFA07pJB9yH0HuPYI19LdR6W4TFe3MhcVnJDiEj1wUgpvuxSPdkmR2C3FO7S6T4od/cw9KEXpGSnMZ6Vw/ytFcITnY2XYK5JhlliGvyUyVCpliFfJ8BJdp5ahlUo0MjyilSGgl+EtWmyU4WdSm2X40CLDgFWGv2wybLDL8IxDhgNOrgvIMJgkQ4wgw6uQYf50GT+vZHhshgxr58hgyJThaUrPkmEfZWbLcI7uzpHhMjnyZHiBrsmX4RgVFcjwFdUXyfBmsQyL5rLuBTLMu02Gq9fJcITEpTL4NsrwBnWWcc0m1lguw3aKVnA9na6U4Z8qGTZWy/BsjQwP1MtQ2yCDt1GG12likwwrWmRI2sre6O/tMuzZydeHZLAc4x666rgMX7TKEHtShjpKaGNO+qlDxucKc3bJsIOip5ivW4Y7emT4lzb1ymDrk6FwQIa7PmePl2RQ/CXDapEcGrEcOylFIsfHNDtOjrN0p1SOISqXyeGQy/EijVfIcZyKlXJ8Q4+o5JCq5WimRI0c71KvVo4/dHKs08thNMixmw4Y5cgxyXGfWY4aixztNjkW2uX4kVROOf51y/G8V45rEuT42ifH51PkvH9y1JIXcrxOk6bJ0UGLpsvxM62awbpnsuZZcpzLkOPybDmcmXJclyXH3Gw5Hs2RY0uuHJE8Od6nGflyDJClSI4H1skhWi+Hb4Mcb9KUUjlO0ZKNcvxGa8rk0G+S42nav1mOsQo5PFVyvEYTq1kHLaphDbWsoU6OT+rlyGxgHTTcKMcrzXKcbJFj73bO70nW8YwczxyS44sjzHtMDv9xOaa2ynHTCc7ppBx5HbxGD3TKEdslRx35TrE2mtLNunpYF63t5Sz75cgd4LrTPHeOcUUKHBIrkC9R4BI9GKeAWKrA2zIFBLkCPXSzQoE/aI9KgcNqBQo0CjykVaBRp0BQr8A7NM2gQB/dYlTAYlbg/ywKFFoVeMSmQMihQJlLgWKvAt/QqakK/C4osA4K7J6mwP+mM/cMxspgLMJsxpmjwF9Umsl4WQpcna1AUY4Cy3MVaMlTIJyvwAc0s0CB/woVcBQrMG+uAivmKTBnoQK6pQo8vEyBuY8qsO1xBZ5ar8C4DQrsp5xSBT6n+zcqEFumQD35NynwFgmb2TPdXK7An7ShQgFzpQLP0v9VKXCEiqoV+JpktQpE6lgHzaxX4DTd0cB66KUmBa5vVuAkLWhRYOUWzm2PAu8/T58oMLhPgfL9XHeA6w5yzSEFNEcUSDuqwKeUfUyBi7TsuAJ1rQr4TrA+mnqS9dHNbayPNrRzPh2sj67uVOAoFXdxzvToKQXk3QpspaQeBfZSRq8CZ+muPgWGqbJfgVcHFOgYVGDxaQV2nVXg4DkFJBd4f6n4DwWq/lOg6zLnGatEWKzEHXFKDFGFVIl4mRKv0A1yJRYplPiZnlAqoVMp8TRdoVbiAOVplPiCHtQqIdEp+b+jRKJeifdoukGJAbrNqMS/tNmkhMOsxPUWJZ60K5HjVOJzmuZRoixBiRd9SvwQ4OtUJWxpSrSmK6H+nxKpVyrRO16JeROUWDFRiYtTlIgVlHgbSvRNU+Lv6Uq8MFOJE7OUmJ/BGLRythKaOUrspLRMJT6lnCwl7s9WQpSjRAMFcpV4h6blKdFPjkLWQNcVKXGSVpUooZ2rxP557HE+e1zAfhYrUb5EiYfvUGLiMiVuvF+Jbx5W4s/VSjy3Rom565T4nlasV2LHBiW/qzJnmRL1m5innHOoUGJTJXNVKdFWrcTCGs6WnqjlbOs4W7qiXomDlN+gxJf0cKMS0iYlmincrMQHdNcWJTzblHidvn1aiWXPMu5L3PeGEpF3lPiQ3vhAiZv3KjH+EyWO0879SjxwSInBo7zXx5RwtSr5m06JdW1K7GlX4v86lCjuZDx6rEuJ7aeUSOlWIqtHiQsU28c+KNDPudG/g0qsPa9E0UXOgD77Ugn/N7zf3/H/5kclDL9w/T9c/y/n+x/jilTYLlHhkzgVGuQqBBUqTFeqMED/qVSoUKvg0qjQqVXhRp0Kv9F6vQpmgwrP0tVGFY5RiUmF70htUWEn5dhUeNCugsShQhOFnCoMu1R43aPCiYAKHVepsOcaFXZcr0LaDVw/QYXP6cGJXDtZhZ5pKrw4U4XrZqnQRgszVDicqUJRlgrf0KPZrDtHhZRcFbLzVLhI9+erICpQIbFQhdNFKtxZrMJlqipRwTNXhcnzVPhzvgoLFquwawnj3cR9t3Hf7So03qHCmodVSF3BWlaqEH5ChbNrVBhdq0LCehWcZSq8TIs3q7CunP1XsH86XqnCD1UqrKxW4akaFcbVqnCQ8utU+JIeqVfx96gKWym5UYXPmlRY1qxCfYsK725RYcZWFQbpzm0qTNnJXndxhi+oMOc1Fe57XYU73lZh6fuMe5DxDjHWERU+PqpC5jEVLtCy4+y5VYW72lQYoep21tuhwpskdKrQS/90sf5uFV6hCT28l3Rjrwq/k6Vfhedp/qAKj51XoeUL1vY1a/tGhU0/M+eICg+PMlesGiKxGndL1aiVqeGTq9GvUOM/pRoVKjVeU6sxWaNGN92sVeMvKtOpYder8RK1G9T8TqjGOpMaZrMa11jUWG1TY5ddjZ0uNfI8atRF1HgnSY3BZDXuiKox73o1vhTU2DpNjewZanxOkllqzJ6txn1z1AhmqfEezcxW4zSN5LCmfDWGCtRwF6kxpViNHvq7RA3nPDU656vxxwI12harsXe5Gu+vUEPYoIarjPVT9yY1lm5WY1O5Gq9UqDGxkntoSZUatho1rq9lH7S4To3faH29GuMb1ThBC5rUMLaw5q1qLH9Ojca31ag8pIbnMHMc4YyOsabjrKmVNdEtJ9SIb1PjVTrVroajS42NPZxXL+dFN/Sp0UG/96uxYYA1n1bDdFGNNZfUOPybGjtiNEiN0+BTuiTVQC7XYBvtU2iQo9TgYZUGMrUGWymq0SBbq8EX9JBOg08MGjxo0iDOrEGWVYP7Axo0jtMgNEGD2JkaNNC5DA0+yNTgfBav5fBaLo/pfB6PC3hcyNdFGohKNPhwiQYpa5mbHlnPWjawtlLWRnkbNVBs0mA7pW3W8DuaBl+Va6Cs1GAHpVdpcIAKqjV8zmvwWI0GqloNdtK4Og0OUmG9Bt/Q4w0aqBs1uKJJg6JmDb6lFS0aaLZo8DQd2arBd9s0WPWUBj/u1mD1Mxo4P9bgVRKOaHD7UQ2GyHtcA7RqMEDDJzTwtWnwDk1v16CuU4NAlwbv0cxTGpylmB7OhBJ7OQPK6GPvdF8/+x/QoIn2DmrwwBkNWs5qkHROg4/p2K8arPtbg0kxWrjEWrxOUyVa9NJtcVo+17WolGrhlWnxFkGuxQDdqdBimGqUWvhVWrxDM9RanKG7NVqMUb1Wi0SdFu9Thl6L83SfQQuRUYsmCpu02EuZZi0u0gMWLbZYtUi2afEJ5di1eNihxXanFh9M1GL2JC2yBC0+p4eghWyaFtsoZboWn1LeDC2+okdnaqGcpcVOGpehxSEqmq3Fd7RijhbaTC120VVZWhyjudla/Egn8rRYX6CFtVCL64u06KAlxVr8SWUlWtwyX4s3Fmpxx2ItWm7XouBezmAd+9+gxbs0s1SLs3TvRi2/R2rRSOFN7JEyN2txgR4o1yKugn1StFKL3CotvqTl1ay5hjXTuFrWTEV1rJl0DVr81KTFmmYtnmvRom2LFr9v1eLl7Vos3cnZHGS8I4x1jDFaGYMOneD+k9xP+nYtnqHWDi3WdWlhOaXFC7SkR4u/6LU+Lab0857TbQO85xRzTosHL2jxoliHTokON8fpsFmqg0umQ79cx/uuwyy1DudIrNWhmS7pdVAYddhBRWYdnrHqcLVNh1YqiTLONB2/c+lwZ4YOwTk6vE8ZmTpsydYhmqNDXq4Oj+bp8L8CHY7S3EId2kt0+HOuDvHzdbh9oQ7+xcx1kw4/rtChb50Od6zXYZhqN+gQKGVMytiow3m6v0wHySbGp+hmxi/X4bEKHTSVOlxVpcO8ah3W1uhgqdXhBbqhjn3W6+Bu1OFNQpMOdzXroHtKh+8+1eH3QzqUHtah96gOtx3Tofq4Du+2cg4nmI8kbczTrsOnlNehw9f0WKcOu7qY75QO87t1+IXW9+hg7dVhQp8O5ks6PBerR1ihx17KUurxBT2s0kOh1mMnXaHR4zCVaPVYo9Pjeb0eHQY9/jbqUW7Sw23W402aZtHjbqseT8br8T+XHp+E9ZiYrsfFqXpsB69n6jFId2fpEcnR42O6lKvHsQI9XirW47+5eijv4blSPZZv1OOXzXqsL9ejp1KP26r0qKnW40KtHrJ6xqP0Bj2KG/V4okkPU7Me17Wwpi16vLVND+NRHh9jnfT3cT28J/R4m2ac1OMs3demh7hdj0879Mjv1PO7ox4ru/QY363Hnz16bOplX32suV+Pewb0SDqtx6uxBkwRGfgsMWCB0oDfqF9jQIPOgLDegI/oUaMBV5kNaCWnzYDXaKrdgDGHAR/HG/Cly4BFCQYUTjBg23QDXswwYMJsA07RrXMMGKLqTAMCWQa8T7OzDbhID+UYoMg1YCddkWfAUZqXb+DnhQG2QgNept8XGVC/hrWsZZ51Bjy23oDFGw3YVGaAe5MB95YbIK4wYH8l81cZ8B2trjbAWGPA89RVa8DSOgP+o9mNBlygh5oMkDczL9m3GTC6wwD/QZ4/zHNHDJh/jP2dMCCp3YB99E2HASs7DXi2y4COUwb8221AZY8Bvl7G6zPgwX7GG+BeumKQMc8agBgjTtM9sUaIREa00H6xEYUSI1bHGXGDzIgahRFBpREf0i6NEf+nNeIELdYZ8Sdt0hvhNhgxw2jEWVpmMvLZbcQ2SrMY8ZPVCKvdiLDLiJt8RlwIGvHODUaUTjVCgBGDZM4w8n4YMXG2ET102xwjhqku04iPsozIyTbi8RwjxucZ0U7/5BtRWWCEr9CId+lCkREPFRuhKDHiSbpyrhHxC4x4g+5bZIRksREv32zE1Q8YkbqGr9cbMVZqRFKZEd9uMmLVZiOM5ey3wohbK424TInVRuyl7BojvqTHao14po411LMGuqmBNTSyhiYj3qPZzUY83GKEcosRV201opUWbTMi47ARF+mpozx/jOfpj+OcW6sRnhNGvjeMmHnSiPP0QJsRsnYjrugw4hgt6DTiN9rYxX5OsR+a1s0Z93DGvZwxpfcZcZjm9hvxM20Y4ExP836eZc2xJnSITfhXYkJVnAkBqQkfUKbMhC9ot8KEa5Qm/KMyoVJtwvsaEz7XmrBcZ4Jab8ISo4mfNSbMtphwkR6xmqCymXC13YQ/BRM2w4R3pplwYboJD83guQwTymeb+NluwsNZJvxfjgkn6MZcE97N57lC7i/i/mKeKzHBN88EzVIThh4y4YU1JkQ2mLCPVm80wVxmwos0aZMJvXTnZhOayk0orDRhTZUJ1moTXqYpNSbcXWtCbJ0JLXSw3gR7kwlCswn3tpgwbxvrfsWEyYdMaD5iQspREw7Qj8dMeLWVa06akN5uwhGaccqEc7Szx4Tjvax5gHtPs+YznGOsGUtFZgxRrdiMRIkZH1FunBnf0EqpGUaZGS9Qj9yMMYUZySozitRm2LRmDOrMuFdvhsRgRrrRjCM032TGRrMZLosZb9FnVjNOOMzY4zXj4FQzHNPMeJ2unGXmXM1ImGOGJtuMzhwzbsk1oy7PjI/zzcgrMONb6i824+4SM0RzzTg0z4zD682YWWbGQ5vMUG42o63cjJsqzPiXqivN2FtlRk41a641Y2KdGb3U3GBGSqMZJU1mOFvMmL7FDPk2Hh83o7TVjPgTZrxJD7aZoWg34+oOxqWbOjmPU2as6jHD1GvGizSpjzWRaMCMLZQ2aEbZGTPcZ83Iv2SGOcaC5QoL9igt6FJZcJvaggaNBclaC/bTer0FDoMFD5gsOGmxoNpmQdBuwV56Kd6CcV4LpNda8NVECzwzLHg2w4LrZ1v4mW7B6BwLmjItKMm24GcqzbEgPteCN2lXgQW3FFlQONeCJxdx33oLDpVZ4C634G3aU8UY1aynxoIDddxfz/0N3N9owSPNFjzTwjq3scbtFsx8yoKHj1tw7QkLOim5nXuouIP76K0uCy6cskDdw310XS97pdv6LIgOWHCQfhm0YONp1v6ZBd10+wULmi9aMP9HC/6JsfL3kxU3K60Iq60o0Fjxus6KhwxWqIxWjDdZ0UkNFitKbFa4HFa8TVqXFS1eK+b7rLgi2YoXZlhx9ywrxBlWbKMrZltxnBbPseJvqsq08tlnxV56IJ85C6x4iq4utKKdlhZZcZnqi63YX8JaNlqxjwrLrLhQbsUjFVbsqbSiu8qKO6qt2FJjxdFaKxbWWVFRb4W/wYoPKafRitVNVliarXiFhBbm2Mb42xmfknYyPrmftkL2iRX9x62QnLDifyet+LfNipp2Kz7psOLHTivePGXFzG722mvFs3RDnxXBs1aslNjwcpwNp6U2LJPZ8JTchqsVNrRTg8qGZLUNB+lXjQ1lWhve09mQqbfBZLRhqon7aJmZ6602DNts2CvYYJ9uw+v02Qwb9syyoSfDhq1zbPgny4bqbBs+ybGhINeGH2l9ng1v5dswq8AGXZENz5Nkrg07yHePDfo1Nkxaa8MA3bvOBul6G3ZS2wYblpbacJmSy2z4bZMNCeU2WKpseJXOVdvwYI2Nv0Ft2E2n6my4o96G2AYbxjXasLjJhr8pscWGF3Yy/pPsYRdzPm/Dlv2s85ANs4/b8HirDVNO2jBI13TY0EmjnTY0d9mQesqGI7Sw24Y/6aNeG/L7bPie3hxgT4M2fE76M5zpZ1wjsvNz0M7fiHY8prBjUGXHMrUdco0d12jtOGqwY5HRjiqTHYlmO3602KF02/Fuhh2Zs+1YNceOh7PtUOfYsYduyLWjlyT5duygpYV2NBTZYV9vxxs0c4MdF+nRUjv0G5lrE3NttuNpGl9ux+0VdmyptGNclR2RWjv2U0mdHQkNdv7v2fEt2ZvtuH+7HUt22dF/yI57D7PWo3Z00m3H7EhvteMY7W+z49d2OzZ12JHbZcd3tPaUHV/02PF4rx1T++14cMCOntN23H3GjqvO2dFGf12047TIAaXEgeviHBDLHFiqcKBJ6cBCtQN/06daB37ROVCmdyDB4MAHlGN04Ftaa3Igw+KA0ebAyyTYHdjjdOCGeAc+nOzAQIYD12Y6cIpE2Q6czGH8XAeG6Ui+A4sKHKgudCBcxDxUUuzAr5Q3z4HvadUiB5YvYW23OjB+HePQHesZa4MD2+h/pYxJN29kTGosY9xNDvyz2YGacgciFQ7sp7mVDvxG5VUO+KsdyK9xYEOtA1n1DnxNTzQ4YGt04A36vIn9tDjwEglbHHhoqwOabQ5cPsD4Bx1IOcS6D3M2NPeYAx+1OlBwwoGfqPSkA++1OfBWJ+fS5YC524FX6bMe9tHrgK7PgRdoSr8DqkEHnqEbTjtwzxkHpGcduOacA1105QXO6SKJnDgmceLGOCeSZU78qnIiX+vEj1Sqc+I9vRPfGpxYa3TCYXLiS7MTqyxOWKxOvEYzbE5cpHNOJya5ndBPcUIDJ5ZNd0Ixw8nPWSe6ZjtxS7YTozQu14lWuinPicZ8J1IKnDhCiwqdqC1yIqnYiYM0v8SJqrlO7JvHmuY78dFCJ9652YnqMid+3+xEUaUTm6qc/F7Kemuc8NQ5kVPvxLoGJ59NXEuZTU58TRlbnLhEK7ey7m1OPL7DiXn7nUg8yD1tTnxHrg4nvul0Yk2XE191O7G6xwlbrxOz+pz4giwD7HWQvZLpjBPPXnLiT2k8/lDEI1EVj31Uoo5HuSYeAW08inTx2KyPh98Qj4+ozBSPBHM8PqR8Szw8tnh8QO854yGfEY/rZsfjqcx4dGfF467seMTlxGN8bjzuzIvn+z8eO+nqgnh0UWdxPL/XxOPw6ngseiIe/9Dhtfy7Lh616+ORvCEeC0vj8TcllcXzeR6PvzbFY34F/9L86nhU18TzMyEef9bxdT3/Nsajqike4Wb+3cI+Po1HcH88PqHy43zdyh6p+EQ8fqPykzxu43E7jynYyb9d8ag4xfPdnEUPj6mil/Pp4zn6rZ/HA/Go+TcedbEupMhd+E/hQoPShWMqF4bULjRqXEjT8pgu61xo0vPY4MJxusnowjC1ml0YsbjQbHXhhM2FK5wuLI13YZS2uFx4TnBhaoYLL81xAZkufEaPZrnwcrYL03JceCzXhVfzXHi8wAVzoQuv0RdFLqwsdsFa4sIblDHXhUvkX+bCn8tdWLzGhdR1LixZ78LYZheurHAhtsqF7dRZ7cI1dS4+g1y4q96FuAYXnqJ7mlyQNbuwi+7b4oJiqwvP0P3bXZi004WzT7vw/jvMsdeFvw64sPCwCzceY6+t7PUE87QzT6cLolMu7KCru12Q9LrwJI3vY/x+F64fdEF5xoU9NPEsZzbmQnqsG620VOTGKG0Ru9EuceNOuRsShRtP0j0qN3ar3bhB48YyrRvP6tw4rXfzu5QbWqObz343zpPB4sbLNN3qxkUy2914nX7y83iqG48LPIYbX05z4+0Zbqyb5YYrw433qHSOGwmZbhRmubE52419OW6U5LpRledGON+Ng7SgwI1/qK7QjWiRG0fpxmI3OhZw/SNunHjCjVvWuDFG29a6cdU6NzrpjvXsZQN7oWtL2UuZGxM2uTFA6nI3nqdzFay72o0VNW5Yat3IqHPD2eDGO5Td6Ian2Y38Fjdq9zHnfjeaDrgx7iDzHXIj5rAbXUfc2HPCjUkn3ThDD7W58WI7ez3lxupuNxw9jEVZvW78PMAeB9nfGTf+oEPn3BDHevAkXSvyoIfuFXugkHiwh07HefCQ1AOtzIMX6YLcA7PSg9cpQ+XBl/SE2gOnxgOv3oO9VG70YL7Zg1qLBzfaPLhMzXYPrnB4cKvTg9h4D2ZO8iBrqgff0V54UDjNg19o/kwP/qajGR4sme3BMLXM8aA904Pbsjx8dnowPod10r25rDPPg2doYr4HukIPXqJpRR48Xuzh+8OD2XM9WLrSg/9b7UHcGg+epuvXetBP96/zQL3eg+dp6gYPztOjpR6YNnrwGs0qY3/0xCb2t9mDdymn3IMfaGOFB75KDz6m4ioPfqeDNR4srPXgX2qo8yCt3oNWWtrgwRhta2QdTR500a4WD27Y4sEAPbDVw+eqBy9Q2W4P2l7kuv1cR3cd8EB6kOvphkNcTw8c5vojXE/CUQ8+o8ePsd/j7LfVg69p7QkPXCc9eJ/y2jwIdnjwKf3VyfvS5UH0FGdMS7o5Y9rS48GVvR500B19Hkj6PbhuwIM+ev40ZxXjhTrWi+dpqsiLx8RemCVevE4ZcV58TWulXrwv8yJP7sVmhRdBpRef0nyVFykaL7bqvLhK70UX3WXwYpfRixtMXjxo9kJr8WKa1cv3rhdv2b3IdHix3unFQY8Xeyd78dsUL8KCF03TvLh2lhe9dF+GF6rZXpiyWAdlZHvxFa3N8cKVy1ooP8+Ln2lzvheJBV7sp/mFXvxD9UVepBV7sbTEi5i5Xmynq+d50U17Fnixe7UXE5/womyjF/vKvHw2eXF3tRfyGi8m1XrxcJ0XhnovXqGZDV5coicavXA2efEe5TZ7samFM9jCnFu9+Jtidnox/ZAX7xzx4oejXoy1MW+7F4ouL56lyae8OEePdrOvHvZFX/d6sa7PC3e/FwUDXvxKlYOcx2kvDtHQGS+e/ox9/ODFhFEvxikScJ06AZ/rErBSnwC7IQHZxgT8QGWmBATMCdhH8ywJ+JvqrAlItSXgFnsCep0JuC8+Ac+7EjDVnYBJMxJwlpbPTMBrsxKQkZGAr6kwMwG/UVVWAm7MScAw3Z2fwN+gCXiGzhZyTxHXlyQgaWECti5OQMnyBFx4IgGizayvPAEPVCTgpcoEfFGVgNXVCXDWJOA9+qk2AYn1CThACxsS8B9d0ZSAO5oT+L5JwIQtCTBsYw1PJmDdoQT8fiQByccSsK01AT0nWP/JBAjtCVjRkYC3O9l3F3vuTsB+WtCTgH+psTcB4/oS0Ea39yfg6YEE3DCYgIdOJ8B9PgHq0QS8QNPGOEdaFeODI9aHdylX5MPPVC724aDEh06ZD3fJfZApfNhD55Q+zNP78DfVG3w4YfThKbMP11t8eMjqg97mwyv0ld0Ht9OHwngfql0+bPf6kDDRh78mcc8UrocPA/TgNK6b5UN0jg/H6OZMH8Zn+9BHmlwfXqTpeT58QavzfThS7MOSEh+w0Icf1vqwf70P/23woanUhys2+tBBz2zyYfJm1kqPlvtgqfChrMqHBTU+3FnPXhq4hiY18noTrzf78CZ938J4Wxlnhw+fvevDygM+hI/4MHLUh6uP+9BN97X6kN/hQ2WnD0ldrIduOuXDGG3vZu09PvTS/b0+vNTnw4x+Hy7RmgHO4rQPNWd8OH7Wh6XnfIg978OTdOfvPlw17INy1IfnCWM+3hM/nLF+JEn8uCnOj/EyP7QKP2Yo/fhD40et1o8TOj/EBj+eptNGPx4x+WE0+/E6zbH48S2VWv3w2/zYR00OP7+n+XFXvB8ylx9T3H58Rlcn+pE70Y9rBD966cvpfqyZ4Yd7ph97qXgWc1LqbObL9GNClh/Ls/0w5fjxBmXm+vE9leX5sT/fj4UFfgxRV5Ef9xT7oSzxA3P9uEjO+X68TwUL/PiNkhf5sXSxHw0r/Ghf6cedq1jbaj/20JQnWB89vsYP21o/3qHcdX78TBXr/Yhs8OMI3VTqxxht38g5lfnRRw9s8kO32Y9XaFa5H1/T+go/Eir9+ITmVfnxNzVUM28N89Yybx3z0pR65qUVDX7YG/14l/KamJcqmpm3hXnppi3MS/3b/NDv8OObnX5seNIP31OcNy19mffoEz8kn/qxiybu9+MsPXrAD8tBP96i7EN+/EibD/sROuLHIbrxqJ//c35sO8Z7cpz3hO5v5f0/4cfLNPOkH1/RujY/Pm73Y24He6FxXby3p/x4ttuPqT1+XKCVvX44+vx4j/L7/aga4MwHWdtpP2LP+PEkBS/6sXjYj55RP5aN+aGJCeBlmhkbwFe0ThSAVxzAxzRXEsA/1BgXwBXSADpILg/gWXpfFcCtugDE+gAmGgI4S48aA7CYAvjJHEC5JYCwNYDDtMQWwBjtsAfQ7wjAEB/AbFcAQ94AglMCOECLpwYwTFuFAK5BALNmBOCbFcC/GQFcOSeAkrwA/qL6/ADGFQRwZyFrKQpganEAq0oCcM5lTXTbwgDiFgVww20BLL+dOVYF0P1EAMvWBKBZy15p5jr2SuvXB5CwIYBPaH4pc1HzRuYrC+DeTQGoNgfwIk0vD+ASeSoD/D/iLGoCeL4uANQH8AU90RCAqzGAvVTcxDppXEsA7STfynnRxW0BxO8I4AMq2sm5HeDcDgaQeySAXyj5WADHaMIJzpKsbTzuDPC3SABP04RunidrbwBvU25fAD9TZX8ASQNcS6LTATxFZ8/w+nlep1su8to3AbSOcTYxQcTFBrGbJouC+IxWiINwSIJ4jwrigvidaqRBpMqCOEm3y4OQKoJ4hqYog7hAK1VBfKAOolAT5OdTEHXaINJ0QdyhD0JmCOJZmmoM4iLFm4P8DR5EsSWIP2mcLQiFIwg4g3C7gmj0BLEvJYhv/hfE4KQgHp4chGlKEG9S9tQgfqRyIYgIgjhKN08LInZ6EE/RozODeGdWEL9kBFE1O4hbM4OQZAUxKZt95bCvXPZFBXnsi2rz2VMB6yxknUWsk6YWs05aXRKEa24Qdy8MYvriINrWBnHnuiDk64MQNgTxRCnr3RjER/RSRRC+6iAW1gSxtTaIvrogHqwPQt8QxGs0pzGIw81B3NQSRMyWIJZvC6L1ySBueyqIaS8G0XIiCF17ELM7gviOyjqDSOwK4hAtORXk8yWInd1BXN8TxGla3huEpS+ItymvP4hfqXogiJTBIE6Q9EyQv0fZy9kg/ncxiEVfB/H6GPuXJaJQnog6RSLuUiXiS00iEnSJ2EcL9IkYoq2GRFxjTEQfPWhKhMGcyGdKIjItifiByq2JiNgSsdSeCJEjESviE+FwJcIzPRGvzU7E93MSEZuTiHO5PJ+fiPepsCARf1B9YSI6ihJxd3EiVCWJmDE3EV/R4gWJ2L4wEdcuSsQgPbI4EblLEvHY2kTY1rHWjVy3ideqeK06Eb/UJqK6LhEp9Yk4SXc0JELWmIjnCE2J+ILWNifC28K+trAv2ro1EcYdiYjblQj3nkRMbk3EZ1TSloi/aVlnInRdiXiVNncnItyTiKMk7kvELprcz/W0aiARewe573Qius9yz3n2TeIvEvGWJIRqaQhyRQjTlSH41CEs0oSwQxvCu4YQ8o0h/E51phDSzSF00N2WEFTWEF6ib2whlNpDCDpCOERLnCHExIfwFE1whXCOirxcOzWEb4UQEqeFEDsjhKdp0swQVs4KISsnhJ+oIjeE5LwQWun2/BCkBSE8SygM4QtaWxTCwpIQhmn73BCumxfC8vkhvL+COVaG8Bc1rgrhytUhnKJlT4SgWxPCa5S5NsTvXyGUrwshaX0Ix+m2DcxRGsIeEjYyB60tCyFhUwif0sLNzEXby5mrIoTT9GhlCNaqEAqqQ6ivCeGK2hDurQtBUx/ib48QZjeEsKkxhHBTCJKWEKZuCeEiPbE1hAXb+fpjvv4kBM++ED6hBZ+GcJm27Q/h2gMhDNLyg8xxKIR3KP8w5091R0IYdzSETrr3GPMdZz7afCKEYydDuLUthLh29tARgreLtZ9i3d2su4d106O9Idj6QnyuhlDYH8Kf1DDAOQ1yPmc4n7Oc/XnO/TPmH+G9H2WPYyH8QfUxYVwRG0YX3ScKQysO41WaIwnjByqPC6NVGoZMHsZzNE0RxnplGAdUYdyoDuNJTRjx+jD20lxDGP9SizGMq01hPGQOw2QJI88axm9Uawsj3R5GB93jCONlZxgZ8WF8R5tdYUTcYRwjISGMxYEwRqlkUhj/UPPkMPqmMObUMGbPCuN72pwRRtLsMI6TNDOMZ2laFuvLDsOfwxopJi+MiflhnKd5RWH8R1uLw7DMC+NdKpgfxh9UvyCM/y0MY9miMHSLwxi5h7ke5ixWhJG8Ogz5mjCep+lrw/iaSteFEVwfxmHaXRrGlI1hPFHGfZvDuL4ijMcrw3BUsf5q1l7DedSyfnqoLgxzfRhvU15DGL/TuCbOn+5r5vxbwniNftwSRuXWMKLbwrhzexiKHWHM3BlG6KkwjtDh/WGIDzI3rT0cxv4jYUw4zj4p/kQYH9G8k2EM0da2MK5tD2N5Rxi2zjDeo6KuMK7qDuPBnjCf1bw/VNvPGgZZw2nmPhvGyXNhfPllGDt/4vXLrHGE10c5nzHWSFkxEfxEVbERpIoiaKO7xRGoJBG8TBlxEXxPm6URJMkiOE4yRQTP03RlBF/TRlUEieoIlmoikGgj8BsiOEBLjBFMMkdwgVZbIvBYI9hHC20RjNAOewQ3OCI4S3vjI5jniuA/etQbQZEvgr5ABLePj2DPxAi+nBTB+skRBKZEcIhEQgS76XM+tddOi2DxjAiemhnBxFkRfDI7guE5jJsVwYrsCOJzGJ+GciPYlhfBtfkRnCZ7YQQfUElRBP9QS3EEj8yNwDovgsL5EVy1kD2uZm9rIjhCt6xlLetYy/oINmxgLaWshXaXsedy9lsRweSqCC5SQg1rqmVNdZxBPftvYP+NESxqimCUdjZHcL4lglVbIliwjbPYzjqfjOC6XRHM3ROB6UAEfxyMoPtwBKdaI7iig3/pja4Ick5F8CvVdkcwrieCLtL38RrVDESQPhhBJ913OgLdGZ47x3PnefxZBJmjEbTHJCE1LglViiS0K5OQqeFrLc/peEz36JPwmiEJWcYk/EzVpiSkmZP4bEnCvZYkaK28Tlk2XqdqO685eD6ex64k/OJLwl+zkvBeZhKas5MwkJOE5blJsOUl4X0qzk/CvzS+MAmD9GhREj4oTsLckiT8R1vnJuHaeUk4TY/NT8J1i5OwZ2USblmTBOnaJNxWmoTWzUlQViTxe1ISKqqSEK1Ogro2CXPqkvATVdWznwb2Q/c2srYm1kxZzUmoaUlC+pYkvLEtCbnbk9C9MwnGp5Jw8JMklB1NQuQY47Ul4STd1Z6EVzoYs5M9nmKs7iToepLwOuX0JqG2LwlX9CfhFL01mISHz7Hv80ko+iwJ/9A1F5Pg+CIJ275kfSOsaywJdZJk2NTJ/H6bjBJNMs7okrFCn4x4QzI+phFjMnaakjHRnIzP6AlLMrzWZNxoS0asPRm7aKojGeudyQjEJ+MwLXUlo8ybjOMJyVD4k6ENJyM7koykack4QffNTsaV2cl4KCcZLfnJGF+QjMcKk7G3KBnDxcnYUZKMCXOZZ34yPqWpi5IhvSkZvhXJOEg3rUyGeFUy9hBWJ+MrOrYmGbevTcYP65Nx78Zk5GxKxm/0UEUyf8Mwfm0yPqpj/Hr20sg+mpKR0MxYLdy/NRml2xhjezJe3Ml9zyTD8Eky/tiXjP79ydhwMhkvdCTj+85k3NOdzHkzfi/XUU9/Mt4bTEbx6WRsPcPZnUuG63wynr7Amr9MxszLyWgbSYZmjDOIieJXqouN4iFxlL9Bolgpj2KfIorFyii+UEexXhNFUBvFC/ooZhmiqDBGkWKKop3uNUehs0TxBuVao/idGmxRXGWPoo9szig+oLnxUWx3RbExEMUjk6NYPS0K0cwo9lBkdhQ12VF050TxYG4U5rwo3qWi/Cj+oS0FUVxbGMUZWlkUhbuYtZVEETM3il00dV4UG+ZHEVoQxe0Lo1AsiuIlqrqRtd8dxZHVUTSVRfFReRQLKqL8DGI/NTxPsrooMuqjqGyIIrUximVNURiao8hvieIvumZrFIP08fYoFu6IYtXHUfx2hL0di+LD1ih2noxibXsU/o4obumMQtrFGZ2K4nuq6GbMnig66L5exu2L4i3K72dsah5g/MEoTtPjp6OIPxPFJ7TobBSXzkdR+hl7uhCF8vMorviSr4ejOEa3j/DcaBQvU+ZYFD9TbUwKv+OkoJss4hSUSFLwmTQF36lScJ82BW/pUpCvT8Ff1GxIwXhjClzmFCy2pCDGmoLdJNhS8BVttKcg4khBK6njU1DvTsGVnhQ84k3BvgkpeGZSCjA5BY3TU7AwIwVPz05BKCsFd2SnQJWTgqxcrs9P4fMjBR/S/KIUTCpJwfq5KQjOS8Ft81OgWMBaF6fg/MoUxK1J4feOFMxcm4LvqXJdCjrXp+CfjSm4flMKbq7gmsoUPEffV6VgWW0KjHUpeIcK67mOtjak4FxjCg40c31LCiRbuHZrClK3MxatPcL5nEzBw20pmNyVgs8psTsFx+iOnhQoe1PwCmX1peBXqu9PwVUDKVg+mALH6RR8RAvPpODLc5zLZynI/Zzx/0zB7JhUfChJxfy4VKhVqfhNnYrHdKmINabiGZpmSsXXtMmcimRLKu61pkJvS8VbVGBPxRZHKq5zpuJmdyreD6Si7apU/DgxFZOnpWLD9FTcOTMVr81KRU5GKlxZqdhHN2anYk9OKqbnpuJbKs9LRUp+KoyFqXiHiopS8S/dUJKKwLxUHCHFglRkLkxF3+JUOJawlltT0bIqFUvXpkK6LhUZ61Px8Eb2sSkVI/RleSq01al4g/JrUvEXtdSm4tq6VKyqT8XBBu5r4r5m1ks1Lano2ZKKqTtTsfHJVHx3KBXvHUvF5eOp2NmaikknUvE5hdpScZzubE/F6x2p+KMzFeNPpeIMrezmHHpT8UIfY/an4opBxqS9Z1IxdjYVu86lYtulVChFafhUloYl8jRIFGl4jmYq0zBOnYb5ujR8ZUhDsikNbXSvOQ0GSxrepiJrGv6lbbY0rHOk4agzDSpXGnpnpOGjWWmYNicNnVlpeC8nDXNz0/BkXhom56ehtCANkcI0nKB7itKgK07DW1RQkoZ/6IZ5abhAa+en4Y6FjLkoDX8sTsOlFWm4dnMafBVpOExZ1WlYUZeG/fVpuLkhDdLGNLxAPzWlobY5DVe2pKGP4remQbQ9Dc9S1c40PPBcGs4eTcPqY2m4tTUNBzrTsLSL+0+l4UWa052GX6iuJw1X9aZhgFz9nBHdNJCGuME0PE8Zp5mLas4wz9k0PHouDZ+c5/wucH4X03CfJh3vatNRokvHTn06JhvScYk2GtORZErHSbrXnM55puMdGrJynS0dk+zpKHWkI+Lk9Xhed6WjyJ2OL7x8nckYOYyRy+t5XF/EuMU8LmGu+em4vCAdTy5Mx3s3pWPuzel8/6ejrzwdS6rSkVGTjrradFxVl47H69PhbkjHfrq5MR1zmtPR0JKO01vScXBbOm7Zno6Xd6Tj1OF0xB5Px4zWdPSeTMfyNsbqSMdPXYzTzRi96ThAS/vSIetPx0v020A6Vp1Jh+9sOg7TbefSoTzPPcPMO8a1seOwRTUON6jH4W7dOBQZxuE/2mkch0umcWi3jMP91nEw28bhfdrlGAf8P8V1HRdV+j1wfO1cCyUERHR1e5fu5kPDADMwMzBBI6igoAgoPXYHneaqu26Xm3asXXQZ29373XXjd35/vF9z5z7nOec8d2buPHe2A1+KLdYOPGfjwC1hOceBFDsHbBc4yJ7dgaMhDvSFO2Af6cA50aRwYG2cA5fiHchXOvC2yoGORAeC1A5s0jjwrNaBG2JlkgPhBgeWL5f55Q6UV0iOSpmzwYEZGx1I2iT1tjlweJcDUbsd2L3HAddaB3rF3HoHFjU4oGxy4DfR1CzranHgcpsDY084YH7VgffEiOsOdN1yYPVtB+bccSCr04FjXQ7EdTvwqxjudcDUJ732S90BB6YPOvD3kIPsMRx4/r4Dvo844jTBkazJjuSbOZI8y5F/xD5zR0IsHNlm6YiDlSMlsx05Ye1Iho0j42wdWTDPkbz5jgwGOEKYxEQ4UhzpiHWUjMc4EqtwpCHWEa84R2YkOPKOSE6U3GKfWnJrJLfWEcckRzpFabIjtjpHjhkceX+lI6+XO1JkcuSnDVJjk9TbIrG7JVbY1jpySmTVOTKh3lH+/x3xbXLknniyxZHIvY6cP+jI50cdcfnAkWfPSq5zjlidd+RjMfaiIy+Knz9xpP6SI0OXHTFdcWTZNUd0Nxw5cNORb285svO2zL/jSI8o63TkbJcjud2OtPU5EtjvyK1ByTcs63zgyIcjnPhptBMLxztxSeRPcEI3yYnwR534VvROdaJ8mhPnpjuxeIYTD2c6EWzuxBfCwdKJO+LUbCeyrJ1Q2jrxu/C3c+KBeNreiRsiK1TGwmVMNEfIeKSMiw1RTjwT7URRjBMfKZxIj3Xil3gnGpRO+KiceDLRiauiQO3E+xonRiU58WOyE++mOrGl0gnVOiee2+TELWG9xYn47VJDNO+Q/Dud2LjLiZu7nbCqdeJjkV7nxLh6J+IanGhqdJJr78R9cb3FiZWtToztkDqXnDBellpXnIi+KtdG1F1zwuu6E0PiiZtOzLotcWJUp8R0SYyo65aYHieGhalX4vqcuCIK+p1IGZTYISeOiD8mOxMwxZni6c7YzHDmlMg2c2biTGdeFQmznPmfCLJwlu+vM51CPceZbfbODPk6c9XfmY8jndkU58zteJmvcmZSojOJamfaNc4EayU2yZk3jc5oU5wJS3PmsS3OHN/mTN0uZ9bucebJWmeuiRV1znxU78zYRmdeEr81OdPc7MynLZK/VWKvSuw1qXfDmfG3nHlZKG8784dovePM553ObOmSPrudset15t8BZ8KHnLl835mOMS7oH3Xh8BQXfprqgvd0F26YuVA004WJFi68KhIsXeiwcuGr2S702Lgwys2FzQoXHGJdWB3nQnKCCwcTXYhUu/CDqNW44KV1YW2SC08mu5BpcMGz2IXgKhdmrnfBf4sLm7a68Pw2F+x2uHBWLN7pwtRdLhzaI3lqJY+oq5M89S7cFTcaXTjZ7CL3dxcmtbrwsM2Fbzpc+PCQzPvARX5fLpy4LrVuSM83XfjrlgshdyRG7Ox0wa3LhX5R3e1CQa8LLw9IP8MuXHrgQurnLpR/58KRf1xYMsaVxomulE5xxW6qK7oZrowwc+UFET3TlZ9FwyxX7pu7stHClecsXbktSq0kfrYri61d+clOYua64msvY/Nljqsr7/i68jyuKKJc+VU4xLrSJcriXLGPd+WCyFO6YqZy5bgwJrgSq3alReNKgNYVp2RXukW5zpWZRldSU1wZk+rKSyI+zZVFVa5MrnblmY2u3BJnN7tyeLvU3uGK3y6pt8eVTnGhzpUXm1z5vdmVoFZX0s67Mu6CK99ccmXwiuS45cob4uAdVyI7XWUP7Ep9lys+3bJmsbFH1tzryh1xvt+VpQPS76D0OyR5h13x/MGV0DFuPD3BjdzJbuimuDFiqhuHRfN0Nz6f4cZWMzecZrrRIx4zd2O5hRvmlm58KCbMduNVkWjtxj4bN8Js3dgzx431c93IiZBc0TI/TubGu1GpdGOByo2CBDc+SnQjU+3GRI0brwm11o2/xYEkN+p0bmw0uGGf6oZZupzb4obvdjceiHm73Vi2x41ZtVJfpNe5Mb7eje+b3NjQ6sb7+9wIfcGN915x49x5N8ZccuMlEXLVDY/rbqy74cbNm24sueMmz3VuGLskpltihLLHjf+Jp4fcsLsr88WM+24c+9SN+ePcsZjgzkcic6I7jVPd+WyaO1umu+M0w51esXCmO1eElbk7J8Wjlu68KQ7Pdkdh7U6grTvb57hT4OdOQKg728LcZR/hTlGUO6ej3fkj3l32ru6EqNz5RuxOcOe2xp3VWnfmJrlzQeQnS80Md/wq3Lla486U9e54bHNnWKzf7s6sPe58KCbUuXOowZ2oRnd+FgHN7nwuqtvc0Z5y5+Yn7thdduecWHrFncQb7vx0yx3/OxIntnZKbLc7Z/rcWdzvzvQBd46LlEF3xg6587JQTvbg+yke1E31wGeaB44zPOQaeHBVrJzlQa6FB9MsPTBaeRBu60H9HA+OP+5BwlMezArxICPUA0WkB8/GeVCg8uBEggfZiR68pfZAp/FgpNaDF0WozoNaveRO8yAl24MfN3vQsMWDz7d64LLdA7vdkq/WQ74PHkyq9+ANcaTRg9+bPGhr9mBTuwdnDsj5Cx4kX/Sg/bIH312RnFc9ePyWB+fueLC00wOzLg8+EBN6PHhdKPo9+GbQg557Htz70YPXJnny2xRP9kz3xHuGJ5vMPHGc6cnj5p5cF6ssPJlj6ck5sdTKkwxrTybaePKGGDHHkzg7T/4QdfM8+XS+J65unowN8KQi0pOiaE9sYjz5INaT1+M9SVJ68ojKk9gEmSM6Ej0JVXvyvajTeOKrlRzCOdmTflFq8MQy1VP2456EbPPkO+Gzw5MHoma3J0/tkZhaTy7WSVyDJyfEokaJb/LE2Cx9tHjyT6us56AnFh958vdpT5wueTL3msTe8OSVOzLe6cmhLrkG3Z609XhCrye1fVKj35MtA56ceuBJyXgvFk32YuqjXrwrxk314lWhnubFv+KF6V4oZnjxuwid6cX34jNzL7ZZeOFq6cWgWGflxQIbL2zmeLHUzovXo72IiPfCM9GLe2KT2gtHjRe94skkL26K0mQv7HVefCIK9F6cMngxPcWLtFQvzm7w4tEtUn+71N8h9Xd60b7Li/o9XvjVevGF2FHnhXu9F8NiQ4MXzzd60S0qm7x4otmLG2Juqxe5HV5M2O9F1lUvXrnhxeFbXoR3esl914vGLi8Cur34SuzqkX57pV+xqc+Lvn4vaga8eGrQizVDXswf9mLlXentnhezHniR+o8Xr/3rRctob+ZO9eb0dG/ZF3ozw8ybD0TGTG95dvNGb+7NaAtvXhaJlt68YOWNYrY3v4sOa2++muPNhDBvfov2JlThjX+cN/eU3mxSeVOT6M3Tam9uizKNN49pvbkqipK8mZPszXlhoffmpJhm9CYtxZuJqd7o0rw5Uu4NNd70bZT5myV+uzeTaqUnoa/zZky99CTUDd78K+KavPmf2NfsTUSLN82t3mzf6824K968Jl685s3D694cvCG93vQm7LY3P4jATlmD2N3ljXe3Nw/E1h5vXHu9GRTd/d5UDXjz5KD0e0+uyygfHhnvw8GJPrRP9uGHR31kT+TDp8LNzIchsWGmDw6zfOgVNeY+PGXhw22xwMqHa+KitQ8FNj4smePDTDsfptj7kBzsQ2KID3FhPvwS4cP3UT4ExEgelcxPlPmiTC05ND5yb/Zhts6HM2Kp3odFRh/8dvjwhbi/y4f1tT701Mm8Bh/uiPJGHxY2+XBd2Lf4cEnYtPlwTmTu9yHrnA/vnvdh9CUffr/uw883fWi55UP9HR/8O33k+sj6un3Y1uPDygm+nJ7sy9JHfVk01Ze3Z/iSYubL+Jm+vC6SZ/ky2tyXl8V/Fr4ctfQlxM6XPfN8iQj1pTXMlx/CfamN8sU32pcvxM4YX4bjfHk2wZduUZXoy5NqX/ne+Mr3xpeFWl+ui5IkX+bofRks92X5Zulhqy/Hd/kyaY8vbwljrS/j6qQPkVwvfTRIH0LT6MsjTb6yr/FF1ezL3+KFFl9iW335U+xv8+W3dl86OnwJPOjLgrd8ee28L/9clrgrvsRdlTjxy03p/5Yvobd9+VE03fEluNOXb4V/t6/8Dn3x6fXlc7Gjz5f7/b5sHfDFbdAXp2Ff1t/1pea+rO0zX8LG+8FEP/ym+HF/hh9uM/3YNMsPZ3M/BsR6Cz95LvOjV5is/Hh2th9P2fhRbuvHd2F+1Eb64Rvlx65oP7YrJEes5IiX+So/BsX6BJmf6MdatR/PafzoFp1Jfjyp8+OWuGHwY36KH8WpflxO8+Pn9X74b/fjK7Frlx/eu/34TGzf44dHrR9b6yR/vZ/stf3Y3OCHS6MfG5v8cGqWfkV1hx9Z7/mR9pEfRy/58ed1Pw7c8CPmph9/iN9u+9Fxx4+fuv0I6fXjBxHcL2sRDQN+BA76sfu+H5+M8ufEVH9yp/nz8XR/cmb4yz3Jnw9F9kx/3p/lT5a5P1Mt/HnUyp93xTvW/oyz98dH4Y+n0p9PxXaVP/fU/mzR+OOm9eeuGE72Z1Dvz4DRn750f0pK/cnf4o/FTn9O7vaX/3R/ZtZLXZHb4I9Zoz8fiZwm6aFZehCLWvyZ3urPB2Jau/TS4c+U/eKgPyPO+vPiJX/+u+zPv1f9Ud705x8R3+nPQxHXLa/ir15/DvX5E9svx+LggBwP+vOnUNzz58dRAXJfFmMDCBkXQNOUAILNxCxhEUCjpZgdwHfWAQTZyqsIsgvgW9EwV47t5Vg0PBZA/RMB1PkF8HWUvEYLRQAB8fKqlFeVnBd1CXKcGMA3/08j77XyPkmORV2y5DDK+xR5L37cFMBPOwII2xPAz3UBtNUHEN4gx6KtUY6bAvhFtLcG8GtbAB3tAUTuCyDhQgBJtwMYfSdA/tvluFOOuwJI7g5gTE8ArwldbwCv9wUwbkBehX4wAMNwAMZ7AaQ8CGDOtEDsZgRSZBbI5ZmBrJoVyBXzQOZZBlJiFchq20A8/QLxDgokKDqQ78T3ikCaYgP5SRlIpDaQP42BnDQF8sm2QC7tCORGXSBr6gO52RBIRXMgT7YE0imebgsk/lwgY28EYrgZSMrtQCbeCSStM5DJXYEcF1N6AsnqDWRaXyAfikX9gcwYCGTJsPTyndScGMS+qUFETwvif+KfmUH8Zx7EixZBqC2DeNkqiFetgxhrG8QbwjAniLfsgphkH8SHC4LwCQvi64ggvo0KokURxF5lEEe0QSQkBfFSchAaXRAj9UGMTw1iYnoQ3muD8Fsvc0TY1iBidgahqpWa4qU6iW0IIrkxiDFNQbwuDM1Sr0XqtQWR0R7ElI4g/jgXxIHzQcReCOKFi0GMuCLjt2T8tozfCeJ9kd0ZxIyuID4Wud1BzOoJ4pTI6w3Cqi+Is2J5fxA2A0FcFCsHg7AbCuKymH9X5o8Nxn5qMGUzgrljFkzVzGCemRVMj1hrHszzFsH0iw2WwThbBTMstswOxt06GG/bYL4QofNlTpDEBwfjQDADYmNIMC6hwdwVW8OC8QgPZmdEMF9GBtMaG0y0Mpj/iYOqYOISgvlbJKiDeUQTzDGh1QYzOimY18RkQzAvVQXz1tpgUtcFc3x9MOe2BrN6VzALdwdzS1TsCeapWum3XvoVW5qkx2ap1xpMxP5gKt8PxvNUMLtPB/PBnWBmdgWztDuYgt5g5g1I7/ckx0jYNh48J4DfJGQ/AeFT4V8z0MyC18xBbwETLOFtkWYFU2bD+yLbGsxswHIOBMbCoQSZlwgvqmGUVuYlSbxO4vUSLxYZ4KQRrFKhPwcmr4H3xKVq8N+G/K4hbg/8LdR1MLIeXhW6BpnbAkvbwG4vKK/DG7fAeBsyO5HvASzuBoseWN4Ltn2SU9wYgPJBeHIIuoTZLzJnUggF00N4bGYI3eYhrLUIYbNVCA22IUR5h+CsCOGLuBC+V4bQogohLCGEh+oQjmhCGJkUwqtiqiGED8WltBB2mUJQbg7h/R0hWO8Joag2hHl1IXQ1hODQFMI3bSH80hHCX/tCuHYuhIFP5NzVEKJvhsh9KARdZwhvd4WQ3i15eySvmDMQwq2hEKqGQ3j2bgjbH4i/QvB+KLVGhHJrcij3poUSPDOUKPNQDlmEym85lHSbUKbahjI2LJQ3xZSIUC7HhHI7NpTn4kPpF36JoTSqQwnVhLJXG4oiKZSH4khyKGpdKKP0oRgNkj9HcptC0W0IZfrmUJZuCeXC1lCubw9leHco2/aE8mO9xDSG8kJTKL+eDCXnYqg8Y4fy+NVQHK6HsuVGKB43Q/lc/NEpfXaFouyWXnskb28oE/pCyeyX/AOhnBCzh0L54IdQTo0O49LYMH6fFoZuZhjjZ4WRaR7GCYswLlqFsWp2GPOtw6i0CeMZ2zD6hKtdGBVBYTwICcMvLIyM2DCmx8kcsUoVxmMJYdwUlYlhPKsOY6MmTJ4nw/guOYyDhjCUxjAeSQlDnxrGhLQwfqkKQ7tW8u0Iw39XGC27JaZOYuolpiGM441hLGsJw7Y1jJ8PhtF9Ooy7Z8P4+nwYjRfCsLkZRsmtMBw6Zbw3TJ6tw/hbjB0Kw21iON9PDuf16eHkzgzHYlY48yzCuSH6rMLZODucQNtwfhCD3uFkhIQzPTScEyI/LByb8HAWRoYzHB2OtyKcr8XLqnAmJIYzUxPOaWGXFM5VsSY5XPZc4XSL9fpwXAzh3Bd+KeEcqAnHsC6c99aHU74lHLft4Xwm/todzlt14aTXh5PXGI51UzglzeGkngun+JNwfrsRzsGb4ShvhfPqbclxJ5zJneGc65Z19IZzU3wxGE79UDj77obz9NfhPHgoaxgdwboJEeTPjMBmVgSl5hF0Wcg5ywi5z0ZwX/hbR9BqE8GfthEcmROB2i4C19AIshQR1KojCNZEyPc2gtikCP4ROl0Ex/URcm+J4KwxgmtbIijbGsHG7RFMqo/gPbGyKYJbzRFUt0Qw1BrBoX0RPHsngi2dEXh1RRDaE8FvQtUXwcj+CF4XqQMRTBmMwHpY+rwbwck/I7j6MILF4yIJmBJJ+9RI/p4WKXvCSM7OipTPL5KbosoykuetIhkStW6RfOATyf0gmUMkFlGR1CgicYyNxC8+kmhVJA/FiwmRvKuWPNpIViRJruRIthsi8TVGciQtklOVkby1OZK52yNp2hNJeG0kh+siUdfL+YZIMhojmdEUyWnh3RGJ//lIvhc/3Y4ktjOSV7oi5b4SySd9kTwxEMmGwUjqhiNR3o9EPyGK7ilRMCOKA2ZRpJpHye8simWWUQxYR/G1bRQRdlH8T2jsoxg7L4q/iGJVZBRro6PYo4jCVh3FVdGvjWJLUhRNOpmjl3hjFNmpUcxKi8I5K4pFO6MIbohiZHMUaS1Rso+N4tkzUbScj8L9RhRjOqN4W2R1RXG7N4qfB6Ow+zSKs2OieTAhmiqzaHbOiuYH82g+to4m3yaaUKL5XbwQEk12eDTnI6JJjI9mZWI0j6mjuSNctNGMNkQzM0XOp0YzPy0a57XRjNoUzZ6d0QTviuZMfTQrGqK53RiNqSma2pZoDrbJnH2S40A0dS9E8+fFaCZejmbxlWievh5N9O1o/hb6zmg+7IqW/9ZorvZE82xfNIqhaF4Zjub6g2jaZ8SgMIshZVYMJ8xjWG4RQ5VVDI6zYwi0iWHdYzHUBMfgTAx7QmKIiI8hWRXDpIQYyjUxPKuNYXtSDH7JMXwvYvUxpBpjmJ4Sw+c1MazZHMPAlhh5hpA8dTE8qI/hUFMM6uYYxrbEYNkWQ29HDJv3xqA6HcPoMzFknY1h1rkYzovi8zE8fiGGHrHxYgyRl2M4dkXO98XgORhDy1AMUcMxGO7FyOcRw8GvYvj97xhyH1GwZqSCZ0YpGBB+YxR8LzrGKogbp+CR8QrSJyiYMVFB52QF4dMUTDJTcG2WggpzBT9bKVBZKxhto6DYTkHrfAUpCxU0Byj4O1DBy0EKjMEKpqDghFgeosA+VMFNUROmwDlcwaeiNkJBSKSC34U2WsH4GAXvicUKBdaxCsriFAzFK/BXKdiXoECZqGCUWkGmRsF5rQIvvYIWg9ROVVCQrmBehoIN1Qo8ahR8JZpMCiLXKngojq1TYFgvPW2QnsSyjQrmbpKeRM1m6WmLgrqtCkK3KfhDaHcomLBTwZJdCnbWKQisV5DQqGBRswLLFgWlrQqealOwtV2uXYeCjAPS8ykF5acVPHdGwbDYeVbmnZPrJQ6cl/kXFLxzUXJ8ouCJTgWbuxR4dyto61Gg6FWQ1i/XfEAh+16F7HtkLcNyPe8r0Pyn4JexsVyeFEvZ5FjGzIjlHfGMeSzbLWL50TIW5exYRlnHUjonlu7oWDbGxPJfXCyvxccyQyXv1bHyjBZLqzaWmKRY/hUz9LGcERtTYhm5M5Yf6mPZ2xBLdnMsF1tiWd0aK88zsQyIHztiWXMoljknYvn8Uizzb8ay7lYs7rdjab4TS1RnLP+I0z2xLOiTnP2xeA3Eyu8plteHY2kcH8eCKXEUm8fxpEUcSus4RtnEkW0bx5KFcRwIiePdsDhyw+N4WRPHtKQ4TotN+ji+NcRhnh5HaUYcg5lx/FAZR/DGOOZui8O0PY7GnXH8vSuOnvo4fBrj+E50NMUR3yz5W+N4tiOOYbFrb5z8F8ahuhLH6KtxXLkexx+342QfGodHXxwt/XH8NxDHrOE4dkyKxzQjnqaZ8aRZxGNmGU+xVTxbreP50SaexXPjuRccT0hIPJ2R8bTHxGMZH49OE8+j2njmJ8dzNyOe3Znx3DfFU7s2ntB18YTXxfOXSGmIZ3pjPI83S84Wydkaz7iOeJbsjafgZDyPnYqnS2w8HY/XmXi+Ex1n4+XZMp5R5+PJuRDP7IvxVH4Sj+OlePpuxsv/RjwH7sST2BnP+K543hdLu2UdvfE098fLuuIJfhBP7CglI0YreVNkj1Hy/HgloROVFE1R0jtVyY/TlRyYoSTRTMlNc6XstZW0WCnJtFFiYavkE/GcnZK7onehkvefVnLaW8lKHyWP+8p8f5kfIPMDlYwPknGRF6zEDiW3xNoQJe6hSr4SrWFKFOHST4T0Iy5FKbkfo6RWoeSMUskTCUq2JSrRaJVMTFLyoVivV/KNQUlcipJRqUreFieXy9wqJeXVShxqJIeoMykJW6vkL3FsnZKU9UpmbFDy5CYlA+KFrUqStimZv1OJ924lY+qU3GhQUtOoxLVJSXOzkpgWJf+JN1qVZLXJ+tuljijvkOu2V+qI2n1SZ7/UEccOSJ2DUueQkrOi+AWpd1jqiR1HlAQeVXL4RSUnjimZ87aSV04pOX9GSelZJUPnlHBBydGLci0vK7lzW4lXp5JvhW2f9DSg5EvRPCh9DSl5ZFiumci6q8TynpLLovy+rP+Bkgei/lMl4Z9Jjc+VpH2hxOxLqSWe+Vry/6jk0K9K3vtHPuP/5LMYoSLFTMW5mSp2WqgItlRx1EqFfraKU9YqVtqoZL+uYtscFf52Kg7NVaG1VzFpnoqPxfzHVHSJTwJUlAWqeC5IxT1RG6wiDJXsPVS8HKIiNVSFWZiK86IkXMXTESqGBFEq/hAvRqs4o1DRH6ciOUHFCrWKhRoVvcIvScXBZKlllFrih1QVnotUVK9UYVGtorxGhYNJxQNRv1ZFxDoVf4tX16tI36Bi1kYVF8WaTdLbZulti4qXalVMr5c+GqUPsatJemmWPlpUrGpX8WSHih17VRw+qmLZKal9WmoLn7NSXySeV/HBBRXel1XY31CR16XidreK9T3SW6+K78TePhXvDcj5IRXf3lXRPjoB5ZgEjo9NYMm4BNlby/GjcjwlgW8tZWx2Ardt5dgugc2BCUwKSaBXkcAL8QmsTEhguzqBQE0Cv4kdhgSmpSUwlJFAy4YETFslz64E5uxOwLM2AVV9AuMaEnhf3GlKYGNzAuq2BCa0J/CRWN6RwGN7E4g5lyD3RJlzM4HvxKbuBH7sSeBgbwKaPqk/mMDp+wk8Y5ZI2KxE/hLlVok4zE7kUxFlk8ibtonMtkvkK/tEYkkkISqRZGUiRQmJ7FQn8pI2kZSkRMySE3lOn0i9IRGrtERU6xOZtymRwZ2J/G+35GyQfE2JuLUn8rUYu0/GDySy7MNE5n+UyOaPE/E7kcjP4oWTUuNUIlNOJ3JarDqTyFNnExkSu88lEnpeehWvXEgk/WIi5p8k8lFnItt6EvmtN5GjfYkY+hO5N5TI2w8T+f6/RNQj1EwcqeZjUThKzcLRavpE0Fg1L45TYxyvZsYENc9PUtMwWY1pupoOMzU9Fmq2Wqr51UrNkdlqztmoqbNTEzFXjdV8NUovNfN81fzir0YXqGZqkJozojhYzTOouSvCQ9X8LV4LU5MVLvMi1HwVJXNj1PgrJU6jZrZejZtRaqaoUaWq+SBNzYgqNYur1dyqUbPBpMZ7rZoD69Ryr1MTukXNK1vVXN6upqtOjV+D1G+SXK1q7onaD9VcO6nmm9OS84yahLNqPjynpveCmpTLahQ3pM8eWceAmn/E9WE1++7L+v9U8/bfUu8/qfeIhoMjNCSN1LBqtIbwcRpenqkhfZaGSgsNX1pqGGutIdBOw4tzNax303DXR0Otr4YIPw3/iDf8NWQHaLAO1HBDrA3S4Bms4TuxHw3qEA2TQjWcFCvDNDwZrmFQ7I7QEBap4aF4LUpDZrQGqxgNV8U3sRoS4jVMUGr4WISoNVxJ0uCq09Cu16AyaChI0bAgVUOfGLtYQ0+Jhk/KNZRXaHCq1PCFaKnSEFetYUyNhvdEvknD/LUausXWdbKu9Rp+Ey9u0JCyUYPZJpm7RcPnYt5OGdstY3tkrFbG6jRcFOX1GhwbJHej5G7SMLpZcov5rZKzTSPPMPJ6VHo7Kb2J7ac0BJ/W8D/x8hm5tmc1mJ/TcFlUnZc1XdDwtWi/KOv6RMP4S7Leaxr+Et/c1vBEj1yrXrlOfRpmD2rwGJZrK/bf1TD8qYbj/8l6RmgJGKXlN5EyRsvMsVriJ2oZO0nLgke1/DlVK8+ZWp6w0jIo/rbWyh5Oi/UcLevstHjN1fKDOGivZYlSS6dKi3+ilookLc7JWr4UbTotSr2WcQYtH4oCo5aFKVr6xc5ULSFpWqwytVyr1nJgrfSxS+bv0fJRg5bHm7QMiLAWqS2y26Ruh5Yf92o5tE/L1ANazorVB7WMPyc9XpDYT7Tobmj57Lbk7tPiOSw9ioN3tTR9pkUzKonJo5MIfDSJU7OSuGeRRL1lEl02SVyxT2LfY0ncfyKJ6UlJKA1JDKUmsScticrdSUQ3J/FuSxJLW5N4ZW8SGfuSsNqfxDXheDSJ/R8k8ehHSZwRpR8n8emJJJpOJrH8TBKnbyfxbKfkFqN6knisL4k+ETKQRPZQEnMmJfPilGTOzkqmxTKZeKtk9tgm87ZdMlYLk/F6Qsb9k7kcmIw2JJlxUcl8JB6JS2abKpnghGT+FFnqZHySkvlZGHXJmOmT+URUGpL5NCOZwRyJz0+muTKZyHXJvLM+GTYn8+qWZHx3JPOLcK9NZmpDMm3NyahakrnbnszxfcmEHpKaHybz7qlk/C8l88KNZC7eSuZMt/QzIGNixaD0NFZHyEQdr0/SYTDXMdNCx7dWOvbP1jHVRscaWx2Oc3R8KU7a69jirOOKjw5PPx0/iEP+OvQBOmYE6rgoKoJ0uAbr+EbsQ4cmRMeUUB1nxeowHV+E62iL0KGK1DEhSseqaB2xsTqGlDqiEnQ8ptHRJ3ZpdbyZrGOxTkeXXserKTqyU3XcStPxUqaO+2Uyr0LHmEodH4rCKh1PVOsYFnU1ksukY+RaHcfFsnU6FqzXsXuDjvCNOv4VSzbr2L5V1r5NR84OHb82SN5GHRbNOq6JtS06vFp1HG7TYWzXUb1XR/IBWcdRyfex5Duho1/sPik5T+n4Tyw9o2PeWR29IvS8jtyLOrZe0rH5uo6AGzr+ELNvS61OHS92SZ0eqdOrw7tPx0/iSL/UGtAxa1DHZZH0uY6n/pG1jdAzPFJP3Sg90aP1PDJRz7ti8Sw9ObP1dFrr2Wqj59U5erLt9Oh99bgH6JkRrMctRM/5GD1lCj1fx+pZo9LzVYIetVrPGY2e1Vo97cl6Juv1fJah56lqPfUb9IzepCdmm55R2/UU7NAzVCf1W/REtep5r03P8nY9j3fI+316Fh7Uyx5MXk/riTyrZ8Q5Pcf/3yU9I+/oGeySOb0S3y85BsQ9Wcd9PXFjDHIPM1A83cBnMwxMnGXgeQsDbZYGSq0NONgYaLc1MNnOwBnxpb1BnmEMHA4w4Kcw8EqCARu1gc0aA4FaA1v1BoINBv4SrxsNdKcaSFhn4MAeA7paAzPqDLzQaMDQZJDP1sBPIrXdgEWHgV/3GUg/YODmQQP+LxjouGpAfc2A800D0+8Y+L5L5vUYmNlrwNQn8/sNHBmQuUMy966BLAsjNpZG7ohcGyM9tkZ2zDHy9lwj1/2MjIozck9pZJXayHMaI5+JyclGzog1OiNf641MTzFybbORxXuMhNcbGWoyynOOkY9ajaxsM/JMu5GWDiNfHTDywlEjf982sqTTyJ5uI5E9Rt7vNVLYZ+TJfiNNA0bGDxk5KZ6/a+QLoblvpOJTI26fGflrUgp3zVIYZ55Cu1UK561TCPBL4Q/xqn8KiwJSsAtMoVvsCEohLDiFodAUnotKQR2TQnlsCq5xKfyWmMLL6hSyNCnc0aawNSmFWmMKH6am8HRpCt9UpKCrSsGsOoXb61NwrpOY9hTe2ptC/vEUpp5K4YKoOp3C65+ksOtKCoXXU/DpS+FYfwo2gymEDEv98akcM0+Va5zKO9ap5NukcmJuKiX2qeydn8rHpNIRlsqW2FRWaVKp1qfiaUhlQVYq+8tTCVufyrVdqWzYnUpvfSofNKWyojmVxLZUprSncmRfqvwXpGI8lYrmWirWd6ROdyp3e1OZ+FDO/5fKnyPTGBiTRvb0NFot06i0TuNHmzTS56TJ/jqN22Lr3DTm+qXhFZ7GLyIzUmLj0ziqTsNaKzHiHV0aAdVp7N+cRu7ONObtSuNKUxo5bWn0tafx5YE0zE5KrVtpjOtM45vuNA72pDGrT+YNpPGnePhVGh0z09HOSqfPOp2v56ajn5dOl2869pFyHJ+OuTKd6+JscjrlunR+0KdzxJBOmjGdOynpbEuV1+p05m1P51BtOpsb0vm7MZ1lzek80ZJOQls6v+xNZ86BdHrE80fSufZSOnEX0nn/Rjp+3enM70unvj+dsiHJey+dnyZkoDfL4KF5BlW2GfTaZ1AUJO/DM0hLzuB9YwbPpmaQnJ7B1YwM7pRkELY6g5pNGczblkHZrgzZC2dg0ZbBTbG5PYOCfRkYTmWQ05VBf3cG4/skrj8Dt4EMuofl/KhM0swysZ6ZSaf40CKTLbaZHInNZKRe3gvLtEwWbs9kQX0mqsZMLjRlUt2cyW8tmbzWmsmrBzOpO5GJx5lM7M9nEnsxk7nXRJcc92RybCCT7MFM+ocyafgvk3MjshiakoVqWhZLZmUxbJ7FFKssLgpf6yz+EEtts1g4J4vEuVlMtc/iklg7Lwu/+VnsUGYxKiGLdG0WNklZdIkoXRYn9Vm4GrN4MSWLvyqyeLI6i48bJK4lC9vWLLrF7rYsTnVkUbY3C7d9Wfwksg9kYX8wi35x7nAWVUey8DoqPXZLj71ZmPqzeGMwi7yhLDT3srh6Pwv9V1lEW2Tz0+xsjllnk22Tjb1tNvF22Wgez8Y/JJvD8dkM6bJp0mfzZ2o2T2Vkc3dXNldqs3m3IZvRHdnsvJzNw+5sCnqzeaYvmy/E7cFsIoazOXFXcn6WjfKLbC5+mU3+jEXyvV2EbtYitlosomT2IrJsFzHZfhGapEXyDLqIa2KVcRHf71zE3D2L8G9cRMXJRZReXsTg9UU8370I275FTBpchO/wIvzG51A5I4dPzXPQWeZgbpVDhHUOJ21yZP+Sw89zclhgn4Nmfg6zY3J4MjGHqOQcxupyOC3K9Tl0pOUwOjtH9g85NDXmkNiUw9XmHD5oy6G4PQfXrhx+Ese6c+SekENrn+Trz2HLYA5hQznYmOVy0TyXAMtcjlvlctgmlwzbXOzm5NIvGuxyuWyfS60il7jYXI6oc8nU5DJXm8uAmKbLZaM+Fwy5fGjMpSQlF5fUXH4UOem5zMzO5YXVuSxan4uhNpfOulz8mnP5S7zTkkthay5ft+WS3pHLnL25bDiYi+Mpib2Zi393Lu/25DI4mMv0u7mE3s/F02Ixv4ucxxfzq99iCpMW81zyYq6lLmZv8WLsdy/mVONivJoX81XbYuz2LqZx32KWHl9M3JXF/HRrMbN7FjO5fzH/DS7mlXuLWXx/MXu+WMySfxdz2WwJzFrCCPMlfCxet1rCQZslvBu8hJcTlhCvk7EUGRP9i5Zwo2EJZ5qXoL6zhG1dS/DrW4LysyVcM19KuOVSxlgtpWPeUn73Xcpw8FLuaJbykWEpy9PkfdZSRlYu5fm1S7HaLPF7l/LwwFKOH1zKE0eX8plY1b8U54Gl/CQ+H14q96qlzPxsKV4z8njJPI+FlnkYZ+fJvTSPGXPy2GaXR+D8PMLC8xgdkUeSOo/LyXls1OURqs/jlCGPSmMe0+rzuCa2NOQR0ZjHuKY8zoqa5jwCWvL4V3zQmkdpWx7u7Xm80ZHH0f159B7Oo+dWHvW384jqzmN8Tx7nxcf9efwxmMfbQ3msGM7j+7t5cl2l/pd5TPlW+vsnT+5z+dy0yGe9dT7Y5DPSNp+KOfn42OVzfG4+P83LJ++xfAxP5WP9dD5HE/JZlJhPf1I+Tcn5zNLnE2vM59GUfC6LsLR8Fi/N58g6idksYzvyWd2Qz8ut+TzZns+8ffnoD+Qz+2A+S27mc+h2Pu1dcq5bzvXkk9iXj1m/9CSq7+fj9FU+r49exhqbZbwzZxl585YRkCDv1cv4n2YZ3xiWcSBtGUMZy9i+eRkf717GsZZlvNC+jJiXlpF8bhme3ctw7lvGsoFl5A4v496DZez9dBkDny/j0R+WsfYXGf9nGYMTltMycTn1jy7nT9vlvGm/nEc9lvNjxHKmGpezLWU50zYsx71xufzfL8epZTnL2pbzXPtyntq3HPvDyyk/uZy8K8t58dpysm4tp717Of29y0nql7yDy9l9dznbHyxn8mfLuSzujynAMLEAyykFTJ9ZgMK8gCirAibOLmCjdQFhNgWMtS1g1NwCqu0LKH+sAN8FBax+vIClzgXsiCmgJqmAwOQC/AwFlKUUUJpewB8ZBSg3FbB5VwGhdTK3uYATrQVUtklcewH/iI86JH5vAd77CvhLvL+/gP8dLODdQwWseqGA3w4X8MZLBRQcK0BzqYBdtwq4fqeA7Z0FbO0pIGKggPGDBWwYkhrDBZy7W8C6ewVwv4DRDwo4Iz78VvJ/X8CDqYXYzSqk3bwQW8tC+q0LSbYtRDu3EAv7QqpCC3kkvJC/YwpZrSzkT1UhvycVUqQr5Fd9IW8ZCllhLOSn9EKWLSpkaV4hTxUUcs9UiGG75KotpLeukKb6QpIaCrFqlLwthXQLdVshXe2FdO4rpHZ/IeMuF7K2s5CRfYUEfFbIf+LE54V4TFjB8Ykr+GPGClbNXkHR3BW4PLaC15UrcEyQ18QVFOjl2CDHRjlOkeNUOU6T43R5XSRz6lbg2rqC38TvHStw27+Cd4+u4OTtFZweWIHp7gqC763g7P0VhHyxgvPfrCBu/EosrFfSLbS2K7Gcs5LmeSuZ/dhKWhas5KnwlfyavJIi/UreMa7kj9SVfLBoJRX5K4moXsmlmpU8unElN7aspL5uJep6ydO0Euu2lbS2r0TfsZLBvSspOb+S8AGJH1zJtM9X8viIIo6MLOLr0UV4mhexxrIIH6siqucUEWRXxJm5Ray1L4J5RYyZX8TiiCLeSSjiPU2RPOsV4acv4oShiMCUIk6nFmFKk9j0ItZnFvHSuiKe2VDEyYYiqholpknyNUu+liJCWosY21bEBbGhvYjwjiIm7C3iktiyr4jo/UVcO1DEjoNF3HyhiN2Hi5h5tAjLYzLnpsR0yni3jPcUsae/SJ5xi+gSDUNFaIeLsH1QRMenRdh/XsR9ceCLInK+KWLb2FV8brGKl6xXsdRmFc/armK53Sqc5q7iF/FZ0Cq+CllFhWoVE3WruCymGldxQ+xKWUVL1ipsF61iY/UqOjfJ/MZVFDTL/JZV/LtvFVUHVrH+hVUcOi7jt1dh7Fkl/++r2N+3iscGVpE7tIqds4rpn11Mq3UxRpti7toWk2FXzOdzi8mdV8zPC4u5mVhMgqaYecZivk4rZsOyYj7YUMypzcVc3FbMcx3FuO4v5nex+mAx/xwq5srFYqZfLua2+PJOMYW9Mt5XzPH+YrwHJUacGCqmariYoLvFnL8nee8XE/GgmEmfFnP9kRKSx5RgM7aE9PElbLAoYaJVCdtnl3DHpgQruxL6RdvcElLsSzgdXkJvfAl2CSXcE49rSuT7WYK7oUTuQSU8klbC2vQSxmeWUJtTQlxlCanrSvh0fQkvbCjhqU0lvLK5hIItJThvLeHdbSUE7y4hqq6ER+tLuC52NZSwv62EzPYSlu4r4bn9JfwoRhwtIewl6evVEmpOlrDnfAmJF0qwuFhCyyclFN8u4eGdEjb2lhDZV0L3UAn6uyUs/LSEvM9LePFhCR+OKKViZCnXxpWinFBK06RSKi1LGTW7VO67pUy2LeW62DWnFPO5pfSIZvtS8p8opcCvlOMBpfgElXIquJRLoaVoo0r5M1FyakoZmVRKhK4UlVHmpZSiTyvlQIbkWi+5NpZi2FyKb20pYQ2lTGgsxayllE5h217K/o5S/roqvVwvxbK7lHl9pRzuL+WHwVKmfCGvP5YS/Wcp8x9ZzZujV1M3ZTXjbFezdc5qGuxXs3DhahSJq6nXyLF+Ne+mrqY0TY4rV/PfutWcXr+ax/evJvfsagL6VzN1WHLcXY31/dUc+3w1v325mrPfrqZt1Bq8rdcQNmcNKvs1LH18DT8/sYaJz6+hX7mGX7VrGKFfw82UNWjS1vB7zhpmVK7BrmYN98Uh0xp+WLeGog1r8Ni4hprNa/ivcQ3XW9fw1f41vH1mDQU316DvX8Obd9ew6p7k/WoN7V+v4dh3a7AcW0b7uDL5LpaxYEIZxyaW4Ty5jN/Fujll7LYvI3NBGQVPlGEbUMZTwWWcCCtjubJM9v1ldItmXRlGfRkOqWW8m1bG6vQy/DLKaNldhn9zGedbyohpK2N6exmNHWXY7SvjgXjuYBlvHyrj1ktlvH6ijI+vlzHQWUZGdxmv9pZR2FfGX/1lfDRQRshQGVeGy7C4L+OflrHwszK+Fn9+KeNfyfkfyugXCyeXUzClnH7zctxsyuUeW86EueVcEQPzy+l4rJwVT5Rz3ascm8hyimPLZQ9dzmp9Ob6GckYYy9mUUo59ZjlHs8pZml1OYVU5NaZyrq0rJ3tzOd9vKeff7eUo2svp6iineW85xn3ljD1ajv5cOW03ywntLWd3fzmzB8t56q7UuV/Ofw/KOfJNOf+bXsEbNhUU21awYW4F0fYV3JlXQeP8CuwXVPCZCHq6gt/8K3igqmC7rgKVvoJ+QwVPpFbwrShKr+DfjApOZ1awPquC24sqaMipQJ9bwe95FYRsqKC1voK1bRWEt1dw+EAFSw5W8OuhCi4drZA9WgUugxX8T0y8V8HqmZXybFfJtzaVRM+r5KmwSl5TVlKkkveaSl7WV7I2tZJH0yvRZVYyN6uS60srUdVU8taGSvw2SXxLJf+2VbLgYCVfiVNHKvnofCU3PqnkQVclR7orCRmQeYOVHL5XydL7ldz7txLDiCrmjaziC+E2Rkys4qE4OamKyEerOCamTqmSz7WKO8JtahVN4qEwTpM4MW96FevEF6LATOKE20yJEw+F17NVtIq056o4KzY9X8U3QuFQRZFjFReDqhgbXcVl8VxMFTvFcUUV5bFVBMVVcUiMi69isbgq5iRJX5lVnFlaxcY8ySVi8qswW1ZFj2hbXsUThVXErahi1soqWFvFYXF9XRV/rK/CfpusaUcV7jur+Fuk7KritHhsdxXRe6p4VcyorWJ1exWJ+6uwPlDFB4ercHmpij/F2pdlreLYK1UUvirrFQveqOK1N2U9b0mPJ6v47ZTMOV2F7ZkqHojQsxJ7qYpV16vwvlFFu9h6q4ofhMUdqfupzP2sioofqpjwk/Qq6n6uIvmXKj4S4b9VofyvimmTq3lzWjXPzqxmh9DNrubYs9VMfa6aO8L9+WpSHao5IxY6VrNJfCvecKrG16WavSLbtZoIv2rigqsxp5p+MU9RzSux1ayMq+ZJVTXjNNU8qq9mVIbEi2cyq5meV03Gsmq2Lq8mcEU1B8WSldXkVFUzx1TNp+L0hmoWbKxGsakamx3VVIojO6u5tasa193VbKitxqy+mtf2VXPypWpiXq6m95VqRr4mdcSO16tJfKMa6zdl3lvVhJysZvKpavZdqGbXJ9XYXq5m+VVZ5zVZ4/VqNt+oJuB2NWPvVPN7ZzVPfylzvpF631bz8Dvp5YdqNgrFj9XM+kl6/aWay0L7WzWvjqqhakINoRNrOPtoDfFTa3A0q+F/4uOZNYy0qqH3qRp8nq7B9vkaPJxqeMKlhsTwGjYrangrtgbLuBrWiPHKGq6LacYalLk1GPNrCCisYdyKGq6JL8pr6KmsoXB9DQmba7DeIjV31LBlp8TvquEdEbynhpR6id9fg/2xGnxfrWGvGP1aDYvEc6/XsFv8JpLeqOFDMffNGiLfqmH625JfXHq3hqmXavj5ag3qa9L39Ro+FeE35PzNGrrEhds1PH2nhh3ivU65Bl0S/5XEfFvDiu/k/I81/CLUP9Uw5+caqsVnYtqvMi6e+aOGjr9reGWEia+mmCieZmL/dBNjZ5jk+pmoFRttTDy0N3H/GRMZDiaedjSxwtXEH/4m5gWaWC++EjFBJl4XM4NNlIgBEYCJA2JciIklwinUxJpIE0FRJiZGm1DFmXhXzI43Eao0MS1Z5qfJfNEv/NNNLM4wcU04ZZqoF4YsEwuyTXwrhnNMBOeayF9sommJibSlJs6JKQUmCoVnoYmdK01EFZuYUWIid7WJb8pNmFeaGBITqk3kiZvCtUZyiFSTiSfWmtgqrNebqBRdG008s8XE3G0mTOLV7SbMdpjoE/t3yrXaLX3tkZ5qTUxqlH6E914Tl/eZCDwsa3vFRNtrJrJeN/Ha2yYKTph45JT0dtrEr0J7xsSHYu5ZyX1OPofzct0uyHW7KGv+xITyiomQa/9HcX3HN1X+bRwHAZEhs2xEEVFcjJYtIsIHByqj7D0UcbAplCEg0L3S7KRtms606UqTtEwHOHCh7L3E8RNFRmnLRp7r+eP9Osk59/1dp+OcLWT+uoWHLmxh6u+a9Z9baPO/Ldz/ewvXLm2h8+UtRFzdwgmpX7WFW9e3MKN6C0/V6B7K2NotzK4XxdX6UfRqEsX0plG0ax7FOhnRIooCadIyiudDotjSNoqZ3aP4omcU//SKItA7irV9ojgnw0Oj8EjjsCiWSHX/KN3XKJ55I4oh70SRJR+MjsI6Joo9Y6O4PC6KreFRek+JYvnEKBZMVtyPo3hyYRQxMmJJFEuXRvHiCp1bqTyfRjFwSxQZSVEYU3QuNYqgUbWaojgvmKMolKWWKI5IXVsUT+VE0SEviivFylUSRQtfFLOCUXwtiRVRHPo6is++i6Lr91G4fo7ix1+i6LlfMzgQxZfy78EoKg9FcfxoFG3+isL0bxTTLkcReyWKsVejeK1K165H8XNNFO8+iOI7qakTzeh60fRuFM2bzaI50DKafq2iccp/Mq91tGYZzSPdozkoL/SIJua5aFb0jOa43OkTzezQaHqERZMkVfJXv2ieGhpN+CvRbJVOw6LZKH/IG69GUyoth0ezUk7J0BHR5EpDolkoB6TfSNUg/8m816L5Tj5/I5rgqGjavxXNyLejKZLj70QzZHQ09rHR3JU546J5NjyaZJk0PlrvStE8NjuaTTJqTjQ+WT03mjPy6rxo8qXxu9EskcMy8L1oMqTu/Gjmy833o5mxIJrTC6NptDiaQ9J/STTp8t7SaG4si+byCvW3MppXVkdTuTGaDZ9G87u8vimaFpvVp5yUoVvUpzSMUo/ijFZfMdHUxkbzW6J6To0m1aR9dn1Oj+bLTMXN1rxyNK/caFbJI/m6T6WqvyyaXsFoEirV41fRREng62jWfRPNvR+iMfwUTbXE/BzNmF8U84BqOKgaDinflWimXVWc6mha1UQTKYdvRPPrg2ia143hhLz8UAw58nC9GD6WfvVjcMqXDWPY1DiGgkdjWNoshnotYrjbMoYN7WI43CmGuo/FMKlrDDtldLcYAnLhqRj8vWNo2ycGQmM4HhbDf/1j+H5ADA2Gx/CRvDBS59+JIXu08ozVdXkhPAajbJ8Yw5Z3Y7i1MIavFin+khj+XhpDcFkM7ZfHcHaT6tkcw7ItMbwUFcPVhBj+SoohwxzDL9kx7M6PIa80BpcvRv+3YrD5Y5gTiKFbperZGcOKXVr7RQzvfxnDwn0xpP8cw/xfYui1PwaL9DgYQ+zhGP6VT4/GMOpYDJ9fiOHO5RgMV2O4XBVD9zqxBOvF8nWzWHo0j2VKi1g9h8Zysl0sC5+L5f0XYkntFcu03rF0CYul1YBYeg+NZc4rsTw3LJYamfZqLF9K/PBYrsqEEbHskC7E8sbr2vNGLGfl+KhY6o6O5duxijkullrZHR5L1MRYXLNi+WB2LKFzYrHLvLmxfCcvzIvFJHvejSXm/VjyF8WydHEsg5fEkiUfLY3lgKQti+WB3FkRq/8rsSyWzM2x1NsSy/bEWEoNsRQaY8k1x/KIJZZ3HbFcdMfSPjuWc7nqNz+WniWxVAZjuf51LJ9/E8v6H2IZsS+Wob/EUv+g4h9SPZdimXwllvHX1F9VLH/LhupYQmpjOS9Nbscyq24c30jNQ3FMqxdHQv04WjeNI6JZHCelcYs4slrG0b91HHVD4lgg89rG8b282C6O9V3jWNMtjqKn4mjyTBwNn43j215xPB0ax5JhcRyVrFfjeHh4HB/LD6/FMfuNOLqMiSNKxoyN49NxcfxP3gqPo9XEOObPjsM2J45/P4jj4kdxjFoUR5vFcayTVkvjiJQRy+IolIjlqjEijpdWxnFoVRy7P1Xs6DgKUuJ41BDHcjkhQ1PjyJUlxjgGm1SLOY6HrHH8aI8jMTOOUyWqvyyOZfJIeRyHZZA/jgOBOH6uiMNRGcfO3XFc2qN4P8eRfSCOgYfi+OhwHPsl/UgcocfimH42jj0y8UIcr15VDde0XoZWKWaN4t2IY2adeHrUjadGujWI54mG8bzRIp7WLeNZIyNbxRPZOp4RIfF42sZz/8l47j4Vz6xn4kl8IZ5dveLZ3ieerWHxVPSLxz8gHt+geI68Fs/CN+LJfDOen9+OZ/7oePqMiWdueDyxs+MZP0frPlL8xfGcXRKPd2k8LZbFs0rOSOHyeCJWxHNKlq+MZ//GeKYbVGtqPNOM8eyWKeZ4djjjCSmKp1lA6+WUNK2IJ+tz1fpTPNb98Xx3IJ47B+OZcyie2Ufi+VaqLsQz9lo8W6ri6Vwdz0XpeFM11UmgTd0EPpE29RJYJ2X1E6BZAkUyvFUCEW2kXQLHuiXQqHsCQ55OIKtnAgdeSaDv6AR+HpNA2tgEFozT93Adxyfw/sQEnDN0nJ1A6LwEHkjo4gR+WqLjUn2X+cv0XUKX67vMX6FjhI4rdW5VAg55sFbfNyWw7//FKldiAmEpOhoSqGPUUfqalF/qmvXZpqM9gYfSxZ3AQW8Ch0oTWOjTUR72JzAooGMwgcEV6kMWVSZwRLK3JtBwWwIrfkqgYJ96P5BAoTQ/mMAZGXEoAa+0OJzAKhlxRJ+PJnBWOJbAyFMJlEjHywn8JZXXEthclcDY6wk8Vp3AFhlbk0CX2gSibyYQczuBnXcSiLufwLfNEpndIpE7LRN5sXUid2VuSCL9Hk/E1TWR7GcSWd4zEU+vRFb0TuTVPokUyMrQRCL7JzJyQCKtBiYyekQil0clMnlMIoljE7kuU8cl6nkhkWrpMSGRZyclMnNyImHzEvl4QSIRyxI5LUQkMjFGdaQmsldeNKoe+dGSiMOaiDc/kU7liYz1J7JNHgskEiXhwUQO/5BI458TWXUwkbOy5nAiv0rZkUTePJbIC38l8tM/idT5N5GHriQy4GoiC69pn+RVJzL8ZiKd6yQxqUESKY8kYW+WxPzmSYS1SCJNPmiZhKtVEh+3TuKQDApJomGbJBbLUcltm0Tjdkmc7pDE+seTGP1kEnN7JnG/VxL7eitGnyTqhiZRv28Sfw9P4ovXk+g1WtfG6NpYXRuXxH7pH64c45PInpCE+cMkFi5N4rAMXZFEvpREJpG8OYl15iTetCSx0ZpEcbFilifRJZBEt4okareqnt1JPPVzEtXSY38Ssw4ksVdePJiERe7Ku4eS+FH6HE6izpEkFkj/o+pTGp3QuotJ/HIpiVeuJeGRR6uSWFOdhK8miT9rk9h+K4nY20kEmiQztWUyM1sn8628EJLMgnbJ5HRM5q+uySzsmcwRGdYnmZFhyQT6JTNxUDJPDU7m5pBkNryZzNNjkvkhPJlFk5KZOz8Zx/vJtFmSzB/SaVkym+UfGbc8mR0StyKZyRHatzKZZKmV5yOTmbdaccSxJpk6a5PZL0PWJ/POlmR2RieTn5rMo8ZkVsoZKTYl09qczFr5TS5ak3kpOxlffjJRhcnYypLZ50tmcCCZZcFkTsiwimSaVyYTvy+ZKT8nM2t/Mj0PJGOVfQeT6XsomXQpPJbMnyeTGX8mmT3nkrlwUT1fSaZGzNeSuSM/ViVTtzoZz41kzt5Uj3eTWfNICpMeTSG5WQovtEjhp5YphLZKIU0Otk7Rz14K2fJImxRea5/Chg4pVHZMwd0thbefTWH88ynU6ZPCfmkYlsIx8fRN4Y8BKfz7RgqJo1KY9lYKkeO1b1IKy+ak0P69FJouSaFkaQohy1LYsiJF71kpONfoXFIKlwyKm5rCLulmTGG6KYXnzSl8ZEvhkAy2p3C+IAVfYQpPl6bwny+F/v4UMuXhQAqLZWgwhVUVqrkyhfVblXtbCt9+n6JnwhQifkmB/colIQd07WAKjx1KofuRFGpl5tEUSs8o9pUU9l5N4cG1FBZUpTDgunqsTmGJvFKTQoFE1qqOGylsvKk5PUihyaMGzkhIcwOfyB/ydgsDFXK5pYGJrQx8Lt1bG0iW/9oYyGxnILKjgfMS7GGg5nkD83sacPUysKi3AU8fA81CDaySc/JamAGftOtrYFs/A1MGGOgx0MDcQQYGDzFgHWng+mgDX40xYBpr4N1xBsLCDaRLvfEGjkjeBANNJxo4KyMnGSiVDZMNXJ1q4MIiA28uNhCQzUsMjF9qYJd0W2YgUeZHGHh4lYHF8sYaA/s2qs5NipVioMxgIM5kYKrZwDyrctkNDHHofJqB/DLVXq7P0s5vYEzAwHZ5Iqg9UiVTK1TvVtW7zcDC7QZe3mHg08+U62sD1T8YWPKLgcL9BloeMLBGRh1UndLpkIEtMuGwgc8k+YhB99JAz2MGHsiC4wYOyMATBrKl0UkD607rvpwx0OZ/yn/RwNHLmvNVA+XXDGyqMug51sCT1cor39QYeKFWs5UBNw2cuGXgtzsGou7pnt7X3B9K5X8NUhnzcCqLmqYyvmUqu6S2VSo9Q1J5IAPbppItjdqlslxOye7OqRgfS2XhE6nUPJ3KsudTiemVylXp0UfX5LbMC03lR6nfN5Wj0qx/KufljQGpdBiYysyXUmn8SioXRqXS6e1U/pWnR6fq/StVf+9TyQtPZeX4VM7KaxNSuTgxlXGTUkmYnMoLU1N5ZEYqx+ancm5pqt7DUvlbwlek8u1K1b9K9cuByFQGrU5l2oZU3JtSeTs6lRbJqYxKSSUozxhTuSWh5lTSpZ4llSPisaYSaUvlV3k9KxWf1Oam0q5IccsU15dKTrnq96eyQgikUiobg6n8JTsqUulamco3W1N5cVsqVvlP9m/XTHfouCeV9b9o/vLEgVTi5bp8fTAVy6FU7sv7h7VOBhzR/I9q3Un1fTqV0+e09jcd/1LOi4p/WTXJgSua0XXNtTaVTXdTSXvEyMJGRi4/aiS1uZEfWxgJa2lkcSsjha2NtAwxUtHGyGNtjcTI3fZG3utgpOmLRsp7GunQy8hmGd/bSEofIzdlTqiRtDAjQ/sZKZDgACPRA41kDjFy8Q0j3UYZyR9t5M2xRvzScZyRf2ViuJFnxqsO+WmC6phoJEMWTzJyXNZNMfLOVCMfva96PzLy8BIjRUuNtF5m5E8ZvdzINnlihZF4uS7TI4x8Iw9WGvlglZHBkUZypclqI7FbjBwxGHk51Uhzo5HVckFGmVSzRJuN7LEYmW8z8oucdhjBaWSWS9dyjbgLjDzkUwx5udyIR5r7FUdGBTSzoJGr8lylEbPckwHbjDTabmS5sMNIqbTdaSR8l5Gz3xtpsN/IsAPq5ZB6kScOqxfpedSIXeocM/KhHJK840ZWnTDS/5yR2X8Yef2aZnjdyBfyTLWRd2uM7JPMWiMnbxgZcdPIX7eM7Lyt+3PPyLSHTLRtbuKihLcwsUueamkiWX5oZSK0tYl0GdbGxLZ2Jj7qZCKnm4ny7iYaPm/ilIx4wUSJhPYxUT/UxCLxhplo1dfEJzK6n4kZA0x4Bpv4YJiJTpi4LBPeNnH7HRP7RivWWBPL5JSUjFNN4SY2yq7xqmWCiQaTTdSbpf0LTTRbbOJXCS4xsWeZifvLTeRGmGi60sR58a9S/EgTA9eZaLTFRL94E+2STNxK0edUE5nS0KhcUmoy8bdZvVtMfCa3rCbm2kz0tZvY4DOxs9xEN7+J2QETr1aaCNlqYuw2zWaH+t1pYvEunf/MRMYeE0u+0p5vTAz/UfP8ycSPv5h4+ID6OWiizSGdk+5HFPuY8h83sVRGnFAN0vak6pCIf01Mumpit9y7ZmJ/lYlB19VXteZWa2LKDRMLbpl49I6J3+qaqW5sZtGjZoY1MzO7lVn3zKx7ZmZXOzPPPG7m7JNmyruZGfWcmcM9zWztYyY+1MyMMDOfDDDzP+k2SHsHm3l6mJlGI8zsfk1rx5hpMc7MWnkn3Mw2eWK8mRr5boLiTzXz1DQzP003c/49XV+oa4vM9FliJk3qLzXz6jIzxRKy3MwGuSjhK7RXukeYMcgt2bfSTL9VZtzSKNLMGfGtNvPvGjOT1poZvN7Mx1vMfJFsZr/BTFOjmVVyXoImM53NZmLkmkyzmBlqN7POYWa008x2ycnV2jwzN0rNhPnMPFxupsxvpl3AzCa5JF8EzfSoMGOSQVvN5Mqj25RHRm03UyFVO8w4dpnZ+aUZy3dm8n/QTPap1/1mvWOa+fugmc8PmUk9bKbJMTNfnzRjP2Xmkd/MHPrLzJCLmtM/ZpZcMTPiqvJfU94q5bxu5p7sr1beGjNv3TDT5abu0S0ze+XiPTPf1LeQ0thC40ctvNjSwketLByRoa0ttAqx8ImMbWNhpyS3tXBT5raz0K+9hdc7WpjS2cKYF3Wtp871ttCoj86H6nxfC1+JrZ9i9lecgbo+xEJglIWHRlsIGWvhooSPs/CZPB1u4Y6MmmShQmZMsbBX0qZa+GeGhfdnW3j4feVarFxLVIf4V1joFGEhWqautFA3UnHXWPgv1kJSkvKlWDhr0LpUC1eNWmOy8LUcsyi3TXntFowOC3dlvtNCjcvC0iwLvmzNIF89F1r4tcRCXJlq8VnoU24hXUYELPpfa2Fz0MIHWy0UbLOwbruFP2XfLguLv7Jg2WvhqZ8srPzFQpcDFv1v1d5DFhoc1t4jFtoftfDguIX/nbJQfUF1X7Kw+pqFbVUW5lRb+FFiblr49pYF522LnpcsvNbUSptWVjbKhNZWeoRYuS9D2lrJ7mRl1uNWnn3OyssvWCmQ7r2s3JZfelsZ2MdKZKiVt8OsPNHXSq3M7mclMNBK50Ha/7aVmjGKMdaKa5yV5eFWzsjr4634JWaClWkTrfSaZKX+ZCsjplgplfZTrUyeZmWPPD/dStFMKwfnqqZ5yvu+lTkfW4lbYuW6zFhq5Ts5vdzKyBVWyqVjhJUouSpTV1pxrLKyKNKq5yPVkmrlEZNqNKtGi2qQ3jYr6dLBaeWKTE2z0jPdynCXlQ88VlJ8yltuJanCyg35qdJK/61Wft1mZeaXVl77Snt+sPLqQSu7D1t5cMRKyHHN84SV/05auXfOyuh/rbx7xcrPMvCqlbnVVvbJhVorW29Y6XpTMW9baXJHM7xvJeKB6mxkI9DcRucWNma0tLGstY0zEtPGxvS2NvZKn3Y2Hm5vo3dXG1eftfHNczZ6PW+j/gs20nrbWNLHxinxhdroGGYjSq7KtL5aK7362XDKkv42TopvgI2pg3R9qNa/bWPkWBvlEj1OOcNtfCu9x9toMMHGUjktIydqjXSapNrkmkyfrHVTdH2qzk1XnTPVxxwbGfNsLH/XxuvvqTe5Pt/GGx/aaLTIRsViG12W2IiX2UttNF5u47xUrrCREGGjVuastPGjrIy08au8tdrG2+ttbJOuG2y8G2VjTYyN0bE23ou3sV/WJto4kGKjZaqNcUYbn8kzJhsmWWC2cUhettgolB52G0OdNv5OszEpS7Pyqr9SGw39qlvOSiBgozpo4/sKG5mVqn2rjQjJ2mmjyS4bA7+08ftuG/nf2Ni438buAzbqHLLxsWw+YuOyTDlqw3FM8zyl+3dGszmn+q7Z+EvCq1THdZvebW38U2tj4g0bdW/ZaH9H9+m+6vlPM32gn4k6dt6oZ6ffw3bmNbaT28ROajM7d+X95nYKWthp1dLOF63sPNvajkUeyEchdo7KK23stGlr54X2dh7qYOeElHW0E/eEncbd7DTrYWfMs1rf286wPnaKZXKYna/E0dcO/e1ED7BzTc4OttN/qJ3br9qxv2UnfrydHyfYaTLJzrbJdpKn6JoUzbazZ672zLdT+5Fdv8t2shfa2bHYjmGJnTtycbnqjLCzOdKOe4OdD2LtXIq3E5Nip5HRruddO5XyhNnOTfnZYueew86kDDuhOXYeydU8PHbGetWbz87ictXqt9MpoBjSqNLOeXlrq52u2+wM2mFn3U47/5NnPrNz5HM7p79SvT/Ysf5i5+P9dv3PtLPloJ1ph+z0Pmyn4RH1LHOP2xlwws6ak3aePm2nz3U7K6rtnJPKGjtJtapR8m4qxy3lEPMd9fSIg6JGDpxNHTRt5SBSRrd2sENSQxzclUNtHLzc1sGpjg5iOzto8riD1k852CiLn3HQ+Vmt66k1vXW+j4OJoQ72yAthDhxSr6+Dkf0c/DDAQdZA7R+kmEMchAx18NgIB6+PcZAT7qDZeAdr5E95ZqKD/6ThdAfLpWKGg2fnOQhd4KB6uYOdqxx8sNrB1+sc9PrEQfgWB8NjHHwX52BSqoMXjQ5OmxzEWxzMsSqm3cFel4MNeYpd5uDVcgdRfgdXZW9AcYMOXNKowsGvcmerg4PbHBRud/DVTgdLP3Mwdb+DykMOuh52cEs8R9XrcQe7Zc4ZB2vPOSj7zUHyNQfzqxwckCHXHRRI62oH/8hXNaqt1sHjtxzckHm3HeTfcfCggZOqR5zMaOTE3djJkWZOips76dPKiUsatXayLcRJtzZO3m/rpGEnJ+ekZQ8nLzzn5OeeTvJ6OXku1IlNFoU5OSkj+zrxS00/J7P7OxkwwEmzgU4WvuQk+xUnD4Y7uT7SybG3nDQd62TXOKeeV5x0mOjk+0lO+k520mSOk6PvOmk/36nfF9W42MmrEU6iVmrNKl1frf3rnIxIcvJjipP+Bqf+vjn5XBaanZRbnMRZnVTLTzYnuXYn/3Oo1jTV7Hbyi8fJEJ+TXgEn54NOnqx0UrRNPe9y8tgBp97fncw9qB7FcdRJxXEnT5xw8vUZzeS8k3a/Owm/qnjXnCyuUt8y8rr6lseqtV9qZW6N5nXDyd/ivOWkwW0nlXecTH2gOddJY2XdNL5qlUbP1mmkyfKQNLa2SePJtmm83y6NQzK0fRqhndJo3DmNZ7qksaN3Gvf7pPFqWBql0rFvGrP6pfGj5PRP4/EhaYS8os9vpnFgbBqfhqfxr0wZn4ZrgnJOTOOdSYojpslpDJ+apveDNHbPSiN+URqDlqTRcmkaG6TnctUlDVeksULOy1sRaXRbmYZB7smwyDR+WJNG9to0mq1L45+UNH41pvG2KY3tkmpO40OLarWqVptqtatWcaSn0SAjjbNyJzONJr40ImVMeRoWfxqLAmmMDKbRpSJNzx5pvLQ1jQJpvU3xD6RhPKS4h9PodDSNWNl3LI0Wv6vePzWfi2lUX0rTO5p6uKbaq9I4VqO1N9Kokdq66TzWNJ39j6bzafN0Qlum06RVuv4WpTO2dTrWkHQS26XzXvt0pndKJ6p7OjOfTsf5XDqpL6bTqXc6c/qkMyg0nX/C0pncN50L/dN5bkQ6Z0inYmQ677+ezidvp7NiTDrn5Xh4Or7x6cRNSKdgkvJOVq7p6ZyemU7VvHT6v5dOroQsTeeyNFmRzpuR6Vxfl07eeuXZkI5lSzq3YlRXbDpFcek8bEjn7dR0tstxUzqFtnTCnOlkyb/56ez1KEZJOq/6VK8/nY1Bxd2qPqX6C537Mp2fZeMenfsmHffBdFYfSudP+eJwOvWPprNMzorvpHL8L52cy+k0rEonQurUpPNabTpBGVsng4dbZGBulcFrIRm0b59BtMzqkKH3mgy+kV49M3goNIMl8kZYBnf7ZvBBvwx+eTOD7Hcy+Gt0BnvGZNBjfAYVE3V9UgadpmaweYb2zs3gx8UZjIvIwL4yg7ciM9gu/63OIHFdBilJGcQbMrgh+1Mz8BozaGvKYIvMNGfQwprBZFsGfewZZMpmTwbnfIpRnkF3fwYLAxkEgxk8UZFBsiyozGDY1gxKJXZbBnO3Z1C4I4O4nzLIO5DBpYMZfHsog9DDGbhl/NEMXrmQwZzfM/hZBv+RQYFc+TOD6f/LoMGVDJbL6aoMDNUZfFiTQcKNDAbdzcAjzR9k8Il8Uc+FpaGLxY+4+Lmli4JWLkJau9gsLdq6+Eee6upiQXcXn77o4rueLv7u7WJSHxeuUBdNwlyslj/ly74uPeO6eLi/iwgZPcDFLrEOdJE81MXkt1w8F+7i3HgXb01wYZ7oos4kF6fk9ckuDFNc3JOquS4GvuvCI2kLXXy22MXTy7VeFq9wURnh4qNVLh5f7aJsrYtO61wM2OLihSQXNoOLZalab9J6qWN2cVresGiPzcXBDBfXsl38lKMcuS7ypXWeepPLMi3fRT+PixxpXuBivfwjoV4Xbmla5OIvGe1Xb2ILuKgXVE4xVyrPNhdbZfjnLm594aJ0t4t5X7nYLy9/7aLdNy6i5brM/tbF4L2auQz4wUWe/Puj8ux3sfaAiwkHXWQcctH4sIs/JPyIZiwvHNV8j7n4TZ474cIuy09qfhc0kz80azn6p4tDF13U/uNiyzX1el19VrvYJFfkhxoXfW+5+OS27ssd9XTPhaN+Jh+1zGRkq0zuts7kg5BMjsmINpl0aZtJotyWV9tnEt8hk5sS2zmTkO6ZfNMrk4t9MvVslMnX0jssk9V9MxnfL5NGAzJ5cVAmPYZnsu11xR+ruOGZHJmYyfBJmdyanMkrMzIpFe/8TKrez2Tzh5lsWpjJp0sy6ReRSYuVmaxfnck/ErY2E/f6TFxbMpkQnUnj2EwiZawxE6cpkwhzJp9bMnFYM2lgy+RXZya29EzOZ2TyVm4mW32ZnPLrGMjEGMzkgfy3NZOF2zJ5fXsmT+7I5OTOTO5/lsmdg5lwOBO/JB/RTI7q87FMHj+eSZKMOK/Z/Krjb5kc/UPHPzMpl+EX9f0fHat0/brWym05Wq1zNVojXWozWXBD52/peFvXxH9f5+u6OfqQm8fru7nT0E2gqZsPm7l1X9w80VqfQ9wcl5S2boLt3bzWyc3Cbm4qn3HTrYebrc+5Of2Cmzq93Gzr7aZ7Hzd1Q90slu1hbs72c/NWfzeWAToOcvPMYDdvD3HjfNNN+hg3u8e5yQh3M2Gym69kzVQ3uQvc5C9yc22Zm1nL3RSucFMV4ca7yk27SDfRUi1zV7spWuPmSJSbj5JVW4qbCnnDqPxmN29a3CyxKafDjVXOO908l+kmLdvNIzluVskfsjvXTc881SGR+W7+lF4Fbv4qdNOnyE1YqZvLfjc/BNzkBd18WuFmRqWbH2XgVjce2bxN9cqs7W4G73DTdqebKPlll5uYz93UyI3dbt7b42bYV27KpPPXbhLk/W/Ug9zZq/l/r7n/oHlLxU+a9c+a4QH1cMjNssPqQd454maXPHvUjV0uHHMz5rib50+4WXnSze8y7pSbF0+7aXTGTdPzbqb87mav9P3DTYs/3WyQf6X/X+pJNl3UfC9rrlfc7L/qZug1N3FVqlk617i5JUdq3dy9qZ+N226euq/c9bJY3TiLnOZZfN8yi7xWWVxtncXMkCx+kqq2WfzSLot5HbOo92wWjXplESlNQ7PoPyCLVgN1fUgWrwzL4i5Z7Hw7i1XjshgfnsWkiVmETcqi+eQs3pubBfOzuP9+Fh8vyCJ8WZaeIbLIXqnrq7K4JHmrs2i9RrnXZrFPCtdlEYzK4tnELL5MzqKxIYssYxafmLL4zqz1liw+tWZxRWbasqjIyiI1O4vTOVlY8rJYlp/FefnMk4WrKIs1xVnkl2ex2Z/FS8Es2ldkUSPvVmaRsE217czi4T1ZjPsqi4nfKtderf9Bve3PovMB1X8oS+86WRjkvpw6ksWbR7NYejyLHlezWHEtiwvyRVUW6dc1q+os/icTa7LoU6vebmcxqn42tgbZXGqazebm2RS1zOa91tkcb5tNRpds2nTPZoukPJ9N957ZPNcnG6esCs0ms282mwZm89LgbJ4lG72hM+61bOaNyeaVsdkkjsvmg/BsKsZnc3BeNn8vzubTZdnsW649K7LxSvuIbGrl0MpsfKuyeWptNnXXZXNOLm3K5uWYbBobswkzZ5MjLSzZbJQZ1mw9v2VTY1dsh/a5stnlVn1Zqk9WZWfTJzcbt0zLz+YH8XjUS0E216VTUTYJcqYsmwh/Nr9Lr2A26yqy+a5SM9mdTYM92Xz5VTY9v86myTfZ9NubzZAfsrnxYzb1D2bjOpzN2iPZ7D2qa8d07WQ2/53V3l+190I2v8mDy9ksvqLZXMvm4apsPqlRX/J9bTYDbmTzfJ0cIuvmkNw4h54tcmjSMod+rXPYHJLDNZndJocnO+ZwtlMOTXvm0L93DvtDcxgalkOJdOqbw2053i+HdwblkDY4h5eG5TB/eA6BETk4Xs/h8XE53JdnJuRgkwYTc/hNPpmSwyUpm5nD03NzsMqX76qO93KY8n4OIR/k8OIy1bQ8h7Xyt1StVO7IHEply+Yc5mzJ4TFTDh+ZczgpT1sVR05lKVdODus9OWQHcvQsncPMihz2SYetOcTJpt05JH6dg2dfDu/+ohoP5DDqUA72wzk8fCSHlfKHZB/LocVx7T+hfadyeP90Dnf/ymHG1RzaV+Xo74n6vZ7DEXmyJoc6tTkskXPy2Y0cnr+ZQ+NbOVyUybdzyLujPu5qDg/lUrdpLqMfzeXv5rm0aZXLsJBcHm+Ty3053TYXR/tcGnbIZULHXBr3zmWNtAnLJUrm9dX6frnsHpNLr7G5eMfnEjshl/kTczk/RXGnas/8XPKW5RKyPJe5K7Q+IhefdFmZy87IXKo+0eeNuTwWn8uOxFw2peqczDHmUmbKJcmcyylLLqOsufSwqR5paM8l15nL/nR9zs4lUroU5HImkMuuYC7PVeTilIuVuUzemste6b9NNW/P5dWduRh25fLZ57l8vzuXAXtyif4qlyV7c6n4JZeHDuSyTP49nMvgo7kUSfyxXG7JaydyWfVHLn9K/rVchlerz9pcMm7m0vRWLpdkZr08Surnkdggj4Ft8iiQdm3z6NYhj2Ud82j2WB77uuRx54k83ngyj83P5HFd/umZxw+9tLZPHiPD8qjXL4/f5OXBedx7KY+lr2n96Dy+HZdHXnge8ybk8erEPFIn5VFnch5L5Ly8ODWPR6flET8zjw9m5WGbk8fKuXn8KYMX6fNyfZbciDy2rFRuObhKsSLz8MsTqxVT6qxRTBm9No+e6/KYsT6P4g15GOPzGGLIo3OqepSPjXmckp2mPJ415+GURpY8VstFmWzNI8aex4r0PPq48tjvzuPd8jyeDORRN6iZyO6KPHpV5uGW5lvz2CBXZNa2PBbuVK/fa82+PH7Zn0fpgTySD+r8oTyeP5JH46N5rJVpxzQ/GXQ8j2dO5zHxrGb+Wx6drqlOOVWl2qpVW00ea2TgjTwKZcGtPF67ncdWefpOHknN87knC1vk81bLfHbJ863ySZfGrfP5R6aF5POjDGqTj1c6tM0nXj5sl8/29vl4Oudz47F8GnTNZ0zvfHr1ycctzUPz2ShXZFZYPkP75pPSL59F/fP5fEA+nwzK51/5/o18Ysbl6xk7n9fG59N9Qj5W+XZSPv0m55MvUVPyqRHL9HxM8/I5tCCfrh/mU/ejfJYuy2f38nxaROSzf2U+r6zKxxCpGtbq83p93pBPz02qY7NqiMrHZcjncmo+paZ8HjPnkyyLLPmclXesqk3W27VGZjq0zqk9efrsySczkM+GoGJJWWU+Xbbms3ibzu/Ip9lO9bsnn6ty4Id8Dh7Ix3goX89c+Yw7ks/mY/lcl+En8nnyZD7VZ/OZ8Fs+eb+rvz/yibuezxs1+fSozcchjW7ks0b+lqk3Nf9b+aTdy+fSfdVW38PMBh6WNvfwq2xq5WFeaw+H5Pe2Hr5u5yGsvYdciergocFjHgY97eGjHh52PuthUS8P7/T2kNnHQ7NQD/vDPLzS14NPHu/noU5/xZZNgzxUyfCXPEQP89D+dQ8vjvOwIdzDL+O1foLWT/RgkF8neWg51cN1CU73MGGWh/zZHp5518Pq9zz0XubhyZUe6q1SjfJNpIc2azzUyqCNHk5v8vDCFg8RBg8TUz30N3pYYPZwQp61enDKNLuHlxweOjk9JMlGl4f1Pg+XZVa56vGr9qBqlwsyrsLDHsmp9NB6q4ctUi3vbfNwRLrv8PDwTg+Td3loelhxZOYR9SZDjyqePH5M/Umd44orF2TPCcU4rRgy8oyHSvnrnIc7Fzws/9vDa1c8/Fjlofi6aq1WrbKoxsNZGV3r4Qs5eMtD4LYH8x0P9e96uPWfh38fKsDQoIDM1gV6HijgYJsCXm1bQEAi2hfwh/TvWEC7TgXMfKIA+7MFFL9QQFWfAuaFFnBYKsIK6DCwgHj5eFABzYYUcODlAvxDtX9YAW1GF9A4vIAZ4wt4eUIBpdJlYgEpsnRSAeMmF5AzpYCoqQW0XFLAwysKKFpZwJerC+i1poAWawtYuFl5TAXYzLpmK2CRo4DRzgJwFZCUU0BrfwHzAwUck9eDyldZwFq5JC9vK6BMDNsLCN9ZwEPfFPDttwVMOqC6DxVw5nCB3k+U51gBm6RK5h1Xb1JxooCGpwr48XQBY88X4PyjgG/+KeDk5QKev6o+qwowVxewsqZAf/MK9K5RwE91ChnYopCFrQp5p3UhWSGFbGpTyHV5t20h9vaFfN2lkJyehbzep5Dt8m9YIcb+hcS+WcipUYX8Pa6QH8MLKRlfSMqEQi5MLOSDqYW4phfy1fxCrn6s88sLWbKikHEROidhKws5GVlIs7WFzF1XSMUnhXRfX0jkhkLmJRTyskH12ArpZVdN0tJRyGZxphcy01XI7JJCHgQK9bNcSHhFIfmVhbTdWsgteXFHof7mqP5dhWz9rJBLXxQy48tCvvu6kD7fF9L6h0Ke36e6DxYy7VAhP0mXI4XUOVpI/+OF3DlRyMcnCzkjvU6r53OFNPijkIuSdUVzqCrk2euFNKku5BO5LLNqCjkgr9YWEpBuNwqxSIObhaySv2TqLc1JXrqtWcljdzQXeSC/3S1k/L1C+t0vxCNx/6kO+fiB5lDHyxeyvb6XLo96SWjp1f3yclZGt/ayW/qEeMmR1m28REmtLGjr5YS82c7LTnm+vZcMadbBy0a5JnM7ejkkIzp5ebqzF7s88piXf2RGFy++x73U6+rlTxnUzUuT3l5eDfUSkKfCvFjl4b5eIuWiTOvn5ScZ0t9LqXQZ4CVV6g70slx+l72DvAwY7KXDS14S5Z6cG+JlzMteXhzuxTBa68dovdwL97JovK7L2Ale9kjoRC+50maSlxi5Kacme3lripfP5MWpXtzy3nQvwTleGs7zslpuL/Ly0WIv7y/XPFZoFhGaw0rNQeau8lIZ6eWZ1V4c8u8aLw3We3lpo5fz0ZqdwQsmXTN7mWn1sl/8NvXs8DLV6eXxdPUp37m8tMv1cibPy5f5XpoXe5lT7qV7QDMNevm5wssrlV7KpetWL2apv83LSvlLpmxXzh2a207NQZbv8jLxM8X8SrkPell3SLXJzMOqQQJHvHQ76sUiDx/TfZC/ZdpxL/vk5RNeyuSJk7qPp7xEyJ/y4KyX387pZ+aiZvWvl8PXvWyt9tKjxotTGtd6+UQuy+wbXg7I8Juap3S/5cUmj9z2skZm3FFfUn5X87iv+/+fF2OdIorrFdGuaRE3WxTxYcsiWoUUsUVq5f02RZyQXW2LeKFdEZnSvH0Rm+S6vNehiKPyXKci0uXRzkVck8OPFfHJE0VckUtPKUdoESlhRTyQ3/oWMaFfEd/KgP5FdBxQxH1ZMrCIrwcVEf9SEXlDi3g2XHEmFMHEIp6ZVIRTPplcRMXUImbNKGLGnCL+WlBE2YdF1FlRxDIZuLIIr3RaVUSy/CdLI4sYv7qI/muUa20RiVKwXnk2FzEmqogzsUX0iS8i21jEDVMRn1uKWGAvYpSjiM1pRRxzF1FVVMTI8iJ6+IvYWlFEk61FzNlWxCFhexGV8u/eIoIHirAdLOKRQ0WslUvy6pEinjqqc8f0XWYeL2K/BE4U8cvvOl4soltVEQ2v67rMqC5iWI3O3yrCelvn72jdXcW4X4S9ZTHrWhVzWQ60LqZx22IOtitmRPtiHB30vWMxV2ROJ53rXEylNOlSzNaniqnqWaznpGKe71dM8/7FVMvxAcW0GFxMy6HFjBpWzMkRxYSNKyZP2oYX035SMXfl/rRiLkwvJnxGMb/NLqZobjHTlhbzc0Qx3VYV0zCymDVySYavVx0bi0nbXMyRqGKiDMWEmIu5JaOtxeyWhY5iEtIVz1VMkruY/6ROnuKUF9M9WIxdGlWoVzlYWcz67cW88UUxt78vpu9P2ruvmI4Hiql7tJgV8qdMOVZM2fFi6p8s5qL4T6u2M8Xwu3q7pJzXizknS24UM/6m8t0ppvReMTktSwhrU8LidiX8KuHtS5jUuYQ+oSWc61vC2H4lfC2JA0r4T/YOKuGXV0vIG1NC4fgSOk7QeVk2sYTvJpVQMrmEfdNKGDq9hCZzS9ggDy0vIUJejijRu3QJlpUlPLyqhDVySfZHljB8dQkVcm1tCa71JSzYWMKs1BJ6mEpoai5ho7xhLWGnvGgroaW9hA8cJdxNV90ZJbxWVMKdctVTUUKyPJA/KtXL1hJKt5XwxPYSTFJ/RwmR8rfYPyvhra9LaHyohKvy2pESMo+W6Dm/hC9PlND2VAkp50qoc179X1Vv10voUl2CUerVlLBKptWW8LM8dbOERrdK+ESuyNzbJRyWkXdK2C6uuyU0v6fY8nLDUkJalnJb+oWUUigP2pSyvG0pk9uV0rVDKcceLyWrayk/9Cjl3d6lRIeV0rd/KZMG6Zw88VIpaa+UUjWslOwRpXw+vpScCaW0mVhKnJyfVIphaim73yul3fuKsbSUnstLubWilLMRyruqlOTIUuqsLuVPmbKmlOc2ltL801JqZMEm7Ysq5UJ0Kd/FlOJMKqW/pZQUaylT7aX4HaVcSSvlBVcpo7NUW3YpgwOlmIKlNKgo5R+ZWVnKfknbVsr17aXM36E435Qy7EAp1w6pnqOawbFSFh4vZdyJUr6RzqdKcZxTvb+WEvN7KQ9dLGXXFfV4tZSiavVUo3O1payU6TdK+VmG3SzV33zN4rbmer+ULnXLSGtQRo9WZdS0LuNkSBlvtynjS2nXrowEmdShjO/lpY5l/Nu5jJFdynj+8TJuPFHGxz3L+KZXGStDy3i6XxlOadq/jI1yXUYNLKN2RBkPXi/j6DtlnB9XxoxJZeyX4ZPLqJQeU8pIl2ZTy/hUquXt6WXcX1HG0gjlX1nGkFVl+OTJyDKs8sjqMtbJ3DVl7FxbxoCNZTz2aRnLE8q4YypjvKWMx21lrLaXMctRxkHBWYYrrYwW6WVskQ8zyvgrq4yfs8vY5Stjb7CMkgrtqyyjwVbt26Z9wvYytolrh/bt1L5dZYz9rAzDF2VU7CnDs7eM3w6qtiNlXDmqmo6VcUSyTijOOc3qQhkf/V7GM9XqraaM92vL2H2jjLCb2isdbpXxv9tlOO5pbvfL+K+uj4ltfHwvj7T36f+mjzc6+sju5GPxYz5eetxHw64+vnvGR+uePr3f+hjcx8flMB9Z/X36efexdoiPXWO1dqKPMtk11UevaT5yJG66j6tzfKz/0Mf15T5OrPDhWenjwSof/4v0kbbWx6PrfLyz3kfBBh9non10jvMxM8HHGpOP2WYfOyw+7tiU2+7jV5ngUB6nj65pPiwS7/bxco6P5V6f/g/6aLHVx035aJuPcdt9FO/w8fhOH4c/8zFqr4+873wEfvIx4oiP5476cEmLYz6iZMMfPqok9C8fK/72kf6v8teo11rN6JaPIbd9+OS9ez6Oy4o65bz6UDlnGpRT1LCc2Y3L6di2nGSJaFfOsx3LGfdYOc4e5dTrWc73fct5qV85Pnmyfzk2eW9gOaGDy/lrSDmbR5fz4RjFk7Fjy/la1owv5195fWI5bSaXc08C08rpPr2cR2eUM2ZWOd7Z5VyaW85r75azOKJcP8fl+FeV81RkOQ4pXFfOyI3l7JDYTeXcFUe09sWX0zmhnBBDOUNN5dRYyulvL8foUE6n+kkrp2dGOU9nq6bccj72l7M3UE5psJyuFeVY5JHKcj6Rq/Lu1nKOS/KOcrZ9Vk6rL8q5LZe+Vz+Hy1l3rFzvnOUck/yTmseFck79qTz/lBNeo9gyuLacRjfLuSYnbpXz9u1yCu6Uk9LMz8rmfkJa+7krk9v4+UmGtvWT1s6v5z8/tTKwk1/vIX7eetzPjef99A3z06mvn0v9/Bzq7+e1AX56DvSTI20H+YmXZYP9/PqKn++G+Wkyws/RN/1sG+NnSbifH8crxwQ/AUmb6KfZJOWRs5P9jJvip+s0P2/PVJ5ZfjrP9pP4nq4t8VOyzM8Ty/28F+HHEOkncrWf19f6mb5B8Y1+8s1+Olj8JEtdq3qTizLD5ge7n+0S5/RzT5am+enh8vNUjp9rhYrp9dO73E9EwM+BoNZXaL28UOknS0K2aq/ck6Xb/Pwh+7b7mfi5n2+/8jPrgHo/7OeBrDiimo762S8jjqlvef64n9gTynnGz5Bf1ecffgb96efURT/1qvx8Vu0nr8ZP+1o/SVLnhmqXmTf9jLzlZ4e8eNvP/Tua7V0/W+/7ee4/P688FOCZegHS5VrrACdCAvRrG8DYLkCD9gGOdQgwqmOALyS0U4BOnQMYJKlrgIPdAvTsHuBOb8XoGyCqX4BbsrB/gF9lwoAAP4h/YIDugwI45aOXAoQPCdBtaAC7nBkWYMxrAfa8FdDvVYDLMndCgKPimaRckwNETglwSeZMDXBEOsxQ/rkB6swLECE58wO4lwSYujzA3ZUBlqwK8LvsiwwwbHWAZ9cEcEnLtQFiZPG6AL/JT58EeGV9gKAs+jRA86gAE2NUa3KAp0wBNpkD1MpHFtVsDeCzqW57AIc0deiafOgMcFb2pgUYnK410i0jwKeuADXyQWaAb926lhXgyWz1LBtzAjQuCTC2LKD/OQGslQHe3xbgtIzZHmDgDp2Xrjt1TTbsCnBdTn8me7TmK507EuCbY1p7XGul6wmtlQWntEbGnNZ1GXhGuc7p/Hnl+1M1/BWg+qLqv64aJbxGtctLtar7hnq+qX5v6V7dDdCsbpCnGwT1jBCk+cNBtkigUZDJrYIMax3k2ZAgMW2C/N42yJR2QfbJq+2DVMpzHYL80jnItseCPN8lSMjjQeLkf08EWdE9yF/Ss0eQw72DfNYnSO/QIPlyqW+QN/sHCR0QpNPAIPUHBVkjl+Wtl4LMJ8jXI4M0eiPIdQkfE+SpcUFuhAf5eHyQCROCfC8vT1Ttk1S7NJ8c5JYsmhLkgkyaGuRHeWVakKD0mB6k5Ywg0bJkpvqRKbPUy2z1MSfI6mVBwiKCFErnlUEarAqyVq7Kicggb68Oskf6rwlSJOa1QT5ZF6RKum4M0vjTIJujVVtskKgEzS5ZczEFSbAEeSAHbUF6OYLkSbIzyENpmoOEuhQ7WzEKg9jkbJHq96luv2oOaPbBIH9UqNbKID/L1q2a9bYgWRKyPUi8rNih+DuDPP6d7t2BIL8d1v07ot6O6j7Jc8eCuKX18SDLT+j+yPSTQQ7IjlO6R6eD5MrwGtUsz9cGaXMjyH9y8WaQXbdV9x3N6F6QUw9V8HzzCna1rmB12wrmtqtgd/sKunSswCxVnSoY81gFTZ+o4OOuFfwqPzxZwdRnKni3TwX9wyp4om8FG/tVUC0f9K/guwEVlA+sIG1QBbcHVxD/SgVxEypYPrFCz5IVHJTXJlfwfxTXd3wUVdfAcZAO4oPSEzoCgtjoadQfqICKAiEkoYMKFhQpIYTeFAug9BSKVAELZLO9ZDe9J9tSNj2bXlB6SXjP+8f3M7Mz555z7p3d2RmN6Ls4mjnB0YxfEo1reTSvrorm7a+iif02ms4boxm9PRr97mja74sm8mcZczSaNsekV+E4Lr2eiGbgKal9Oppll6LpcC2aMDHqltS9HU2LWKKIxlMVTTt1NKHipi6akWbpySKfk6N5kBFNVI70Z5Pe7FLfGc3q/GiGFEYTXSrj3TK2JpqhDdFM/TeaHnejsd6Xvh5Ec+VhNP0eRXNUbHscjfezaPa2RPNITG+tILCbgjdfUXBR/NJdQUMPBSt7KpjbS4FZDO6joEtfBVP6KSgYpuD6GAWDxio4LnaOU3BPrB2voFhMnqggapKCZi8F7/oq0ImjkxXkT1Uwb5qCknkKUj5WEP2JglHzFZwVPRYo+EG0iI0LFdSIpf4KrOK9RQoMYmyAgqui/2IFv4qOgQq2i//EZ0EKXCIxWME/SxQMX6rg6TIFWSsUXFqlwGO1zGWDggnfKbghBm9UcEJ02aRgl3ggvtgsvYmFWxSkiqkhChRi1FYF50TPUAWHxHOxaZuCWrEsTIFNjNuh4NhOBZ12yVqIyXtl/vsVfHdA+j2kIOKwggNHFGh/U/D2MQWXhedxBUdE+xMKtok7Ys1JWV8x75SCeOF9WsH6CAWZkQpmRinQiH2XFaivKQi4rZDnAAV9YhS0USoIEQ0iV6VgkkbBTXFKq6CrTsFXeok3yDmLgr05Csqt8tkm4+1y3R1yzZ2SI1dyiEaxKk+BV4GCoS4Fb9XL+jVI/3cVVN5TkH1fwawHMhdx+aFCvldyfUX7xwrChO8zuWatY5jcIYaojjHYusQw9ZUYYsS57jH06hHDj6J1zxjqhaNXDL8PiCFuSAz/GxbDrTdjaH47hmvjYug8IYZ7onhiDCmTJI9XDK97y3gfGesbw6mpMaydL+dFyoIYeWaWc2JuYAwTg2K4KU4Fx/Dp6hhK1sfg/00MqzbF8OHmGP7aEsOrITF8ExqDLiyGd7bHcEVM2RPDa8ekd7HxRAy1wn4yhjmnYphwOobrYvCZGF4Mj2GPOHE9BtdtGRMjY0R3pYxTyTixTC3jNDFgikEjPM0xtLdIT+lSKyeGX60xFNljWOCQ/oXCGcNPeTFUlcSwyx1DQoPUvBfDDXHyfgxdH8RQ8TCGmY9j6PAshu3ifCslf7dTMry9koD/KaGbkv+6KynsoSS5p5IpvZSM6q2kdV8l3v2UhPdXcmCAkvcHKxk0VMnbr0n8KKXcJ5X4jFUSMU7J9+OVfDdBKe/ZSkxigpeSId5KHvsomYaStu8q+Wuekur5SpYsUGIV7y9UYhTj/ZVcFycWKXkxQMkjUb5YyeJAJZliZpASrXgnWHKtUNJnlRK/z5RsXqfk4HolS7+Vet8pOblRSddNUlPMClHyRZiSz/coSfhByYbfJO6YkpdOyXmx/rSSoDNKssW74UoGRio5Lr48K/O7oER5Rcnkm0p8bytpFaOkXnipZQ5imEbJy1qpLZpFrEHJTaOSKrOsZ6YSf7sSlUPJRacSj1wlR0T7PCVh4j9RlK9kQYGS0YVKfilSElqsxFWilPcdJefKlfSqUDKvSta/Tkndv0osd+Ua3FdS+1CuwzMlp1urONFVxdhXVDzsoaKip4rAXiqyhK63ijF9VAzoq+KY6Oyh4itPFTsHqfj1dRVvTlBxSRydqELlo+KirwoPPxULP1GhnK/ijQVyTIT5q1i7SEWxWBgg5xbL2ECJDVJxRLQPlvNL5LxQLZPjK+TzKhXr1qvYsVG2m1SUiPTNKmZsUaEWb4WouCz6bZVexI5QFffFF9tUlIpFYSrYrkIj3t4hsaL/ThW/iZ27JFZ8uVvFwKMqgo6pyBaG4yrGnVAx6KSsieh6SsVe8VisP60i+IyKHPFeuIrrESoGR6o4JV6KUlF1VsWScypuXFDxv4sqnolll1X89aeKV/5W8eFtFXHin2gVkQoVrZQqtogGsUqlIk/MU6u4rVExUqvirFhjUDHZpCLUIvPKkv5tcg3sKnaJrxwqysVip1wrMTBfxYsF0lexiqXlKuZUqNhYrWJ4vYqf7qp44Z6KpAcqLjxS0eexisPivycqPn8q17BFRcdWagJeUPNtVzUTu6lpeUVNbXc1K3qocYp/eqkZ0VtNjz5qDonGvmoSPdVE91Nzvr+a3gPUfDZIzbQharSvqbk6Uo19rJpJ49X8JSImqPlhoprnYtMkNR95q/H1UZMyVY3HDDXbUXNPrJupplQsmqVG866aLrPV7BbZc9Vc/1DN/nlqln2ixmuBmr/F8IWSW/zgr6bVIjWbRYNYFaBm3mLpUfgFSp/ifJCaX4LVtF2iZpsoWqpm+nI1b61Q02mVmi9Xq5n1qRq9yPtWTcIGNec2qum1Sc3Pos1mtTwfq7kjPtuiZkGIzHerGpV4M1TNJeG5Tc2vomOYmvviy+1qFu+QvDvVjN2l5uRuNV33qNknnog5+9X8eUDNsIPS02E1C4+qufybmt+OSU/H1ewSX51QE3hS1kCMPy3rIP4XruaZ2BChxhGp5oMoNRYx4pyaKDHlkpo3Lqv5XRy5IuugVPO6WtZA9NGoOSzW6tT469W8HyfXJEn2s9Sst6txi2CHGquYkKvmpng5X833IqFQ1rNIzW0xqljyid4lav4rVXPFrSa/Sc3Hd6TWf2ra31NzV5Tel+v5QM3Mh2quPVIz8LGswRM11U/lOraoiXwu36tWGkJaa2gSa17QMLWtBqV4o52Gjh00jO+iwfdlDdt6aPi8p4YZvTVyX9LQxUPDHvFY/DVAQ8EQDZ8M1ZAsprwq44dpODpccozQYBgleV7X0O0NyfWOhrBxGv4TTNQwZpKGq2Kgl4a93hqW+WqY66fh78kaUmfI+AUaHoivFmrk2VyDcZGGGwEahi7WsCpYw+SlGr5YqUG/WiP3LQ3PNmr4bpOGWrFis4b4LVIzRMNtcX6rhl9CNdzdJrFhGkrFyV0aZv6o4aVfZMxhiftVQ59jGtodlz5FwEkNs05pGHtawx/i1BkNB8I1NIvcSA311zTMuy593JDebmk4E63hZYWG78VzsTlGw2qlrI/4RCXrI6aqZX00Gi4KT62GX0UnnYZdwmrQ8KdJw7BYDRGiu1nWIV6DJU1Deo6GazYNg+wa9jtkrqLWKfPMlV7ER3kaEsSoApmrOOzSsL1QQ1mRrH+pBnODhq3/alh4V8M792XNH2jY91DDhkcanI81fPhExjRraN8i48T8DloW9dAypLeW02JTXy35Hlo+9tTiOUCLbbAW3Ugt897SMmeCFrPwmqjlbzFiklbeB7T85KWlxEfy+Eqsn5Y/Jmtpmapl1XQtU9BycaaWfrO0/DNHy/VPtDQs1LLaX0uXIC3VwVqWLdGyY6XEbdTy6yYtnTdr2S0qt2ixbNXiHapl8U4tV7/XsvIn+Xxcy7kTWnqf1PKL2H5KCxe0DL6opeNtLV9Ha7EqpE+llp/Vci5OaiZJfqvMyablkV3LUqeWuFwthwu0rKvQknpXi+aeVtZMy6AHWk6K/Q+11D2S9XisRflUy4stWnm30vJRax2JonM7HV931ZHTU0dsLx2TeusY0UdHlGjnoSNMRA7U0WawjlCxdoiOzKE6bg7ToX9dx6dv61j4jo50oR2j4/l4HY0TdBRO1LFgko40McNLx9VpOt5+T8dLs3U8+1hH3Sc63vLXcVl0DdDx3WIdSUE6eS/SMW+ljv7f6di7UceGTTr5jejkNyLHt+iYEqJDKd7cKjGhOo6JvdskJkxH3nY5vktyihf36OQeKvsHdaiO6bhyXMfAE1L/pI5mUX9Kx6rTOgpEyhkd6nDpL0LH/PM6xv6jY1GMjgwxXqXjhghXy/y1Ov4V28yyPok6ylN0dMjSsT5XR5VYlqfjw3wdo106cktkDRol1786rouX7+oIuSd5H+iIeKzjv6c6TC06tr+gZ1QHPUc76rn4kp6pPfS83VPPwF56/tdbz/V+eoxD9JhH6ln/ph7HW3r6jdWzd5yep2LDeD21InmiHtUkGeOjp0UU+um5MVVP6Aw9O2brefKxnqQFErNQzxV/PQcC9GxerKdRFAbqWRgkscv1nFsjeb/Ws+obPac36um2Sc/3otVmPSGieIsew1Y9f4bqCd6p5/ZuPXv26Rl/RM9Pv+oJOq7HKuac0GMRo07p6XxGT024nlmX9OTf0vPJbT2DYySvUnKq9ARo9Lyr1XPYoOeBUc+tHD2d7Hp2i28dMlascOpR58na5EtPLhkrSopkbUr09PxPz9wHeuLExUd6urc2MKqXgQvCo7eBX0XnPgaeiA19Daz0MPCJp4FXBhoIHWTgPxE4xEDKKAO3xxrwHG/gN9FlgoG94qlYNcnAfC8DM7wNXPcxMNTXQJvJBr6YYmDuNAOjZxh4NtPAgPkGNi80UORvIGORgbOBBjoEG3gorq6QPr4wULHRQPAmAzYxd7OBOOG7xUC0GB1i4KLov9XAcdE11MB+0Sw2bTPQIArDDPhvl/xi1g4DBjFhp4E/xfBdBqJE791Sd4+B9XsNzNtvIEmoDhh4+6DM6aiBBccMcNyATow7YeCmGHbSQKToecrAz6LdaQM7xAPx9RkDlWJpuAGH+DDCQKKYEmlAKd6KMnBFDDxr4JTods7A9yLkvIHSCwayfzfw/kW5JpcNfHfNwEe3ZT0UEhsjsUqJFa1UBv4Va9UyRizWGMgRs7UGbukM/K6X62KQ62I0sNFkYKHZQLqYECfzSzGgTpW1zDHwhs3ASw4DLWKz08CiPAN/F8jaFxnYI+qK5VqWyhzdBtpXGnBWG7hWZ+DlBrkO/8l1EC33DWx5YKBJvPfYgEl4PTEw8qkB13MDH3c00rarEcf/jFh7G5nTx4hvXyOjPYz09zSyub+RJtHlVSMPxxmpGm8kd4KRjyca6e5j5CexdLKRUIxsWWCkZKGRAH8j7y8ycizQyP4gI81ic7CRT5cYKVxj5O/PjRRsMpK22ciEECPDtxo5EmokareRb/cZyd9vZNwRI71+NbLzNyOPRPUxI5+cMDLjpBGtuHHKSORpiTljZEWk7F8zUnNDxv0tY27LfrQcV0i80ohO9NIYeayVmgYjGI3oxV6rEX+HkQzxW76RrCIjo0qNmKuMtL5n5D/xxX0j5eKDh0ZeeWrkkGjzzMg2Ud/TxJpeJjJ6mzD1MfFPXxMjPUxcEJ6eJn4Tm/ubmD3IxLrhJra9YUL9jokxY0z0HGei/XgTO0X+RBPzJ5lIFeO9TfwphvuYOOJropOfiSdi9RQThcITE1tmmbC8b6Kdv4mHYkWAiU8WmyBQxgWb6LPExK1VJuLWmdB8Z6LDFhO7xGPh2mrCuM3ExDATf4sL2028uNPE4j0mxv5sIv03E8dOmmg5ZaLptIk5ESZiIk2cPmvCHm3iD6WJcJWJGq2JmQYZazbxeZyJUtFgM1FsNxHgkDk7TbyRZ5L3NRPJxSZulpqIKjOxtMnEsLsyp/smvntgouihCfNjE95PTHRrNuFsFcuwtrF82jGWym6x/NkjlqO9YmnsE8scz1jihG+/WFYMieXRO7F8OyaW1yfGclH0nxTL916xtPaOZZ5fLMli3JRY9kyPRfFuLAfmx1K+MJZeQbFsXBJLgziySfa3xFISEsvirbH4bYvlalgsZ7bH0n2H5DsYS9mvsUw9HsurJ2PlvhJLx9OxPBUbz0gO8Wl4LLMjpa+oWNpdiGXhpViO3Ypla3QsXyikD2Us01Wx3FTHMlwTy1nRVxsrz6GS2yA5LbG0z4jFxxrLFVusPG/Gclq0dcayMk/y5ceSId4tiMXLJXO7H4vugazNw1hGPIpl/5NYngtHcyyajmZudjLzeW8zQX3M2MSwfmZ69zezeaCZGxPMRE00c3SSmWYvM03eEudr5kM/M4li33Qz++eYaREe880cWGCmwt+Mc5GZlAAzMxab0YkJgWb+Ep7BZlotNVO5zMzEVWZObzHzSoiZn0S7rWZ2itXbzBSKRWFmsoTvDjNv7TTTc7dZ7u1meT80M+6o1D1m5rkIOW7mP+E8aUZ/WmqdMfO3uHTRTO1VM4tvm5kbbWZMjMxHRCllPirpXW2mXGvGoTOTnmDmdpKZy8lmDtvMPLOb2eSQ+YrPnTLnXDPafDPnXWZ+KzTTtcjMtUYzve6YCb4n5x6YZX1lfo/NvPTETOunZu6Jr56Zmd8iuVtZeNzWQn07Cxd7WOjf08JJ8XIvC4dE294WtguLp4WYfhb+6G9h6AALdwZbCJ5g4aOJFpKEbpKF8V4W/hJhfhbui/WTLXSaZeH9BTJ2oYxbZOFIgIXmxTI+0MK6IAvlwhlsgaUWBqywMGijRd7dLXTYbKE0xMKHoRbOb7ewco/k2Weh/W8WGo5ZKDluIfCEBavwDLfwUoSF78W+yxZCrkg/Cgvd1NK7xsK3Wgt1YrXOQpFQGy2ci7XgYbZw0GLBnGThi0wLPRwWOjotrM2TueVb0LssvF5k4ZJoXyo1yy1oKy2semhh0SMLWWL2YwuqJxauP7XQ6rmFUPF1qzj82sbh0yeOaPFm3zj29ovDPSCOw8PiyB0Zx+BJcfT0iqOTdxzNYtaUOK4tjCPCP46WgDj+WxzHl4FxDF0eR6SoWh3HwS/jGL4xjm9C4pi7LY4TO+Mo2RvH3wfjeHZc8p6KQxEex1sRcdw9F0fBhThW34iTd8c4ZqjjMIjR2jjuGOMYmxnHiKw46m1xBDkkxhnHoII4zog9hdJ7eRxvV8RRdi+O1AdxeD2S3p7EceRpHJ2fxbFPfNUSh3+reAwvxnOubzw/eMbTpl88o4fGM298PFcmxdPFJx7NtHjGTY+nz0fxrJkfz6WAeAYtjqdHYDx7g+L5ckk8k1fEc35VPF2/iSfsW4n7TvKExFO1PR7Xjnjm7JIce+JZ9kM8nofjiT4Zz1un4rkmuobH0zpCxom6yHhsZ+OJuBjP3zfj8VfEM1UZL+8N8YxUx3NKE8/P2ng66uLJSI1nkzWeCls88x3xvOeMxyw8C+L50SXHi+VzWTzK8ngOVcWzszqe8lo51hDPjaZ4mu7Fs/RBPLnC/Cgev8dy/Ek8ea0TyHghAUubBFRtExjTLoGC3gnE901gikcCp/snsHdgAs3CNSSB7KEJaIclcGB8Ag8mJPDNxATsXgkYfRLw9k0gWrzll8DFBQn84i/jFiXwQXACuiUJvLgyAfXGBP7clMDvmxMYsCWBkNAEFm2XmB1S97cE/j6ZwKDTCYSLI2cSaBUhNSITmHcugXMXE1j2RwL54q8/EzCpEhimTSDLnECVM4GVuQkE5CWQI94oTOClkgSWVkgvNQn89DCBDo8SeCa2PE7gP/HVExknlnRPZH6PRNS9EvmzdyIX+yQysG8iPTwSOSw6eyby8aBE0oRySCKrRyVy4p1Eno1NxDoxkQ8nJZIsor0TecsnkT+Eh18iP05OpP2URJ7OSeTa/ESGLkjk2MJE/uefyJNFiXyxOJFKkR2UiH5JIreXJpLzXaI8u8vYUKmxPxHbj4msP55IyYlExoYn8lqE9BSVSKtziTwQZRcSOfpHIu1UiWxWJ/KlJhGFUXpNTuRhdiINOYlk2hOZ40hkmjORW7mJ8oyQSFS+9FKQyCFXIitLEgkolX4eJZL0VMY3J/J2SyLXxfDniZwXJ1sl8UrrJOraJuFsn8Smbkm83TtJ3veT6O6RxLZ+STwQ3/ZPomxAEv8MTaLn2CReHJfEo/FJrJuYRMGkJPy9ksgWSd5JePkmyfcliet+SfwyNYn5s5I4PjcJ9cIkBgckESF6L05iZ1CSPMsm8a+oWpKEbVkSvisl/6eS/7MkDoqmtUlUbJEaIUnM2JaEQUSHJdF/ZxKt9khvYsPeJBrEwgNJzD2YhP54Ep9HJbH0bBInL8u5P2Qu0Ul0ViSxXzyMkT61SRh1SbxjkLkakzhtSsKamMS43CR+K0hiS5HMuT6JAw+TaP0oie2i8kkSK55K3LMkPmpOYmaLxLVPpqJnMtm9k6FvMu94JnNTXOyXzFdDknlvuBwfl0zMeDk+QY5PTCZ8UjIlk5Np8U+mPiAZxdJkBq5IJmNtMm9sS2bdnmRs+5IxH0jG72AyQw8ls/fnZD78LZmfziTTITyZ+xHJNEQmU3A2mcuXkvn2ejKR0cl0i5G8Svmslr40MkafTKwhmZfjknmQkMwvOckszpW+8pO55UrmfFEy+ppkrtclU3Y3mbx7kqNZ6ojnLcl075JC5xdTUPRM4e1eKQzsk8JLHim090xht9jaL4X6/imUD0jhw8Ep7JmUwnLfFBb5pTB5agoaMerjFDotTCHMP4XAwBQygiTXshR+XJXCgzWS57sUrCEpfLQ1hRQxKzSFYTtSqNuXwmf7U2hzNIX1v6Uw81QKr0akcCoyhR5REnclBfVVqRUttZQpvKlOkWfCFAZoUzgjlpulljWFGIf0kJtCZF4KLxek8LPo5ErhSG0KU+/JnB6l0Pux9PMkhb1PU6hqSWHV8xSKxY2eqQzqnco+j1TCPFP5sn8qCwal8sHgVE6PSOXPcakMnZCK58RUuk9K5aBXKk+9U1nvm0q9CJiSSqf3Uzm2KJWfAmR/cSr7RevAVP4NSuXiJjm2NZXtoanUhqWydEcq+cJ/ZypWMfiA5DydyjcRqVxXSB6V5FHLeG0qX+tTKTekssyYis0kvcSn0idPYkS3fKlTkMoOVypPxPqiVNLLUkkoT2VsZSpXq1J5914qQx5L70+k96ep7G5OZWKHNF55MY2sHmnM7ZmGX+803uqbxkWPNAZ5pnG8Xxov909j5VD5PDqNoPESO0FiJ6Yx2SuNid4S75PGYL801vinsSggDauID0wjJjiN/61M4/HqNO5vTiMvNI0/d6Xx+u40zu1J4+HpNGrCZVxEGuln05h+XmpdTeMX8ZcijasxaQxQpXFAm0aOOY1USxpxccKRhneu5Bd/5aUxOl9ixbACiXelcawwjW5FMq44jQ1laXxRnobtURofP04jQ8x+ksaMp2lMaE7jUJt0WrVLJ6RPOqs903l/YDrjh6Tz2qvphI1KZ/3odCImpfOKdzq/iK+mpFM4LZ1P/NPJEHMWpZMkrgSn8/PydJpWp9N5YzqhmyU2JF2e2dP551g6bx5P57o4eSqdo6fTeelMOvvCZdy1dIqi08mOSZdnpXR8NOmoxJs6iRf/i01nvzmdDfGSW3yZIONt6XRwpNPamc5TcS83nca8dL7IT2dNQTq60nS61qQz9mE6f4tBT9KJFB5Ppb7o8SydH5slb4uMfy55W2eQ1T6DlX0yyPHI4CPPDNLE+/0ymNE/g/NDMggfmiHPkRlcmpBBN+8MDvpk0NY3g91im18GjwSzMrgzP4Mi/wyCFmWQK9IXZ5AYKOeCMpgcnIFiSQZ/LZX9bzMYvTEDzy0Z/LQ1gzbbMrDtycB1IoP3zmRgDM/gdmQGF85lcC4mQ34HGbyizuBFTQZ7tRk81WWwwZDBmfQMvrRnUOGQerkZmF0ZTCmUWHcGxQ0ZTL2bwVsPMjjxJEO+8xlsapVJfetM1r6QSauemWwXTb0z+axvJsGemcwamMnMCZlYhH5iJqpJmdzyymSUTyaRfpmcnJzJwWmZtJ0usR9kYvgwk18WZdIlIJP2iyVnYCYPgjJZtSyT+SszyRJ/f57JpXWZfLMxky82ZZIRmsmcbZn47MhELUbvzuSHg5m8fjqTa+L3M5lEhWfSLyKTl6My2Xk+k9ALmay/mMmZ6Exq9NKvIRN7bCbLczOx5kvOgkySXZkcrcok8L9M4h5kMu1hJr6PMtGIiY8zUYgxT6Qf8cbTTHl/yOS1Z5lcFuebMxnQkkmEOPk8kx6tsujyQhZ722TRum0Wz8TDdllsbJ9FXpcsuUdmESV69c3imDjskcUhzyw69stiv2jTP4tdokWEDchiy8AsNgzKwj0kC+ewLJJey8L39Sw0YuLoLDzGZHHXK4tvvbNoFF/6ZFErPvOVMaLEL4ulk7MoEB9Ny8IyIwsDWbw6O4vIOVnMCc4iWby7JIs4YVqahXZZFldXZTF4TRZnPs0icYuM2ZrFmLAs/hZvbs/iuhi5I4srouu+LJ4fyOLJQYk5KedPZXFDjDwt58WFM1mcjsiid6TMWfx4Nou257NodSGLHeKpaLgktf/KYoAyi57qLH7RZNFBJ2siWvSyDsYsshOz8EvLooc9ix+ccj5X1iovi/sFWawrymJgk6zHnSw63ZPcD2Q9Hmex6lkWpWJZcxZBLVnkipltspnaNpuLnbM51yWbtq9ks7VHNo29svm8TzbLPLIpFJ/0z5b7WjbGwdn4DclGI0aMyOaS8BiVzY9vZNP8djZrx2ezZkI2KyZms2RSNgFe2eR4ZzNjcjYTp2VzY0Y2jz7KpnhhNo5F2SwIyCZjcTYpgdm8FyQxy7IZuzybU59m89LabLK2ZJMWkk1cqIzdlc0XR7JJPiX5zmTjEyHxkdm8fi6bn69ks/9aNk+vZ5MZI/HqbKZrsjEJb102w2Oz6R0vcYkyv7RseW/KJt0puXKzeTcvm3gxqTCbcUXZvF2czdnybPpXZHPSnY3/A4l9JLGPpe7TbHybJbYlm5pXcqjsnoO1Tw4f980hU3zgkUNcvxymDMjBZ2AOanFrcA4jX83hihg2LIezw3M49VoOzW/lcP+dHMon5LB0Ug65Xjn4e+eQ7ZPDe5NzmDAjh0vv5hA+O4f/FuawMjCHwOAc5i/NYfLqHEavzeG6GPZFDlVhOazYkcPQIzm8cjyHjqdyOCDans6h5UwOYeE5PIzIYVNkDhuiclh9IYclF6XmJcl3JYdZ13MYHJNDb3UOx8WPuhw663Nob8ihKS6HjAzpPz+HiwU5nHPlMLAwhzNFORwpzaGdW2pUSsz9HHnnzmH2wxyShPlxDtqnOXg/k7k058i7hKxFSw5/PZd5vWBlaBsr/75ixd3LyvI+VorEkr5WAj2sfNzfStoAK7MHWnnrNSv7x1tpO8HKHtF6opWdokWETbLyVGz1svJIbPa2cl9852PlG18rTaLez8q6yVaqxWdTrJRNtbJimpVi4ZpuJWiGFQdWFs60ov3Ayh/zrby2wMqwhVYuiiH+Vs6LgYusRIl+AVbCRd/FVk6JXoFWjovuQVZ+Fd2CrRwWXZdY+Ul0WWrlB9FxmZUDot1yK3vFCyus7BLPxfaVVp6JLautzNpkJU7M2GzFLKZusWIUfiFWdMJ7qxW1mBhqZfw2q9yLrHIvsnJzu5XRO6yM3GnlqojYa6XPfiuPD1v59ISVVSdlzqdkzqet5J+R+UZYsYn5kVYyoqy8e97KzAtWLGKfWvrTWNmhtdIswnSyvnpZX4OV/4yyhvGSK8HK0kQrk+xW3syzckNcKbAy3CVrUGGl9L6VgMdWnGL+U7mmz6xkig+brcxpkbm1tqFta8OrnY3rnW382sNGpz42vhcH+tpo62Fjr3jB08ZzsaOfjWaxdYCN+wNtrBphI2iUjffG2DCOt+Ez0cZtbxt/+9j409fGDT8bV6bYuDjVRj9s/LvQxtrFNtyBNlYH2QhcZiNPBCy3kbrGxqAQiQu14bHNxrHtNl7aZeNn8eJuGx32Ss1DNpp+tjH/jI0ckRVuY26kjBWcl/qXbJz7x8bxGBs9lDZ+E0dVNn5R2/hJY2OP0cazWBuPLDY2xct4h420XBsJBTZmumzMKJQcpTY0IrpC5lFp48RdG10fyXjR5bGNQ2JPs41dLTY2tLNT+D87H/eyk9LXToKnnZn97EwfYCdWnBhvp/tEO7+K/3nZ+UX85G2ni4+dH0VnXzsH/ezsnWJn91Q7371nJ8/fjn+AHbuwLbaTEyj5g+x8uMROukheZue95XbiVtrx/cxOzDo7r31n59VNds5tsRMVYqf/VjuRol+onXDhsc3OadEnzM5J0Xu79CaO7bBzdJedw7vtHNpnZ88Pdlp+tFN/ws4XJ+3UirWn7FSLz0/bqRKfnrHjFqvD7VSIVRF2lkfZ5b3dTvA5OwG/S79X7Bhv2fGLtqNU2pmokj7FeLWdaDFOY+e2GKO18494R2fnT72dNwx2borRRjvXxSiTnauxdoZbZH5xdi7ES9/pdn62yjra7PzgsNMuz84+0TbfzvYiO49K7az8186yu3YK7ttZ+ETWUix4ascqPnkm/TXbyRLzWuyktXIwt7WDWe0cvNHHwfW+DkZ5OLgmrno6GNHPwRVxfpCDqKEO+r/qwGO4g07jHLSb6GCPl4PnPg52+Dp45udg22QHoVMcPJzm4KvZDnl3drA4yIFjiYMFyxzYRM5yBx+vdPDBGgdpnzpIXOfAe7MDZYiDiVsdxIgJoQ4U4naYg7HbHdwSf+528Po+6euAg7OHpZ8jDk6cctDztIMeZxwcE93DHfwmXolwcFS8HOngiOgW5eB/Zx38Il4656DreQc/XnDQ5XcH2/9xsFnl4IG4r3awUePgnrirdbBB5+A/8a/ewTcGB3fEeqODRpODr2MdNIivzA7qRU28gwK7g9w8B4vyHfgXOFjocmAXCwvlDl/kYH6xzF9klzr4qNxBulvWoFKuQZUD40MHuicOfJ860D6TNWl24PVc1qWVE2VrJ2M6Ohne28mlPk5e9XRybqAY5GTgYCd9Rjs5KY6Od/LyBNmKbhOdHBHdJjk5LP7nJVvxkrfwcfKz6Orr5EU/Jz9NdvLjFCddpjo5JDpPc/LDdCcHZzrZvtBJs9juL1sRtsjJMxEW4OTp/1vsZFugkyciNEi2Ymuwk8di6xLZipClTh4uc7JluVjh5N4aJ/WbnHyx2Umd+GKLbMW6ECe1Yt1W2Yq1oWKbk8/DnFSLNXudBJ90EnTGSWC4iHCyOMpJnlh0wYntmpOcv5xkKZx8pHLyocZJxv/Tyr7OSapZxDlJsDmJy3diLndiqnHi99CJ/rETXYt47kTTLhfv9rl4vZSL6pVclH2FRy6KMbmM88ol2lu2PrIV43xlK8b5yXaybKeIabI/S7bviYVisQgSwWKJnBPjloplsr9ctitlu0q2a2T7aS7jv82V30Gu/A5kKyZsk+3/C5P9HbLdKXbnMvFgLpOO5qI+lovmlAgXEdJ7pGyFT1Qu2rPinOyfz0V/NRe/P2Qr/K7nYvgrF5M6l2m6XGL1sjXkYhbTjcKUi8Ui4nMhMZeZabm8n5srz6y5pBaJklzSSnP5sCqX+Q9zcTTnsqh1HrkiqFMeBWJptzxKeubhHpjHp0Py+OzVPL6dlMdd7zw2+uVxf3Iem6fm8Yg89vjn0TYwj3ZBefLsncexDXmcDs3Dc3seb53O45/wPG5F5Mk7dR7T/8kjSZXH++o8ZmvySBGp2jwC0/Mod+axOi+PtUV5fFGSx9fledxx5xF6J4/9T/Po0JJHx+d5/PhCPi+2yedsz3zO985naN98fheveuTz2oB8rg3MZ9SgfBK88knyyWe2Xz4pIn1KPoUf5FMbkM9XQfl8HZzPv0vzubc8n5DV+fy6NZ8TYfmE78onYnc+w3/IR3k8n8nh+RiFJSqfzCv52K/nsyomnwrxqSqf47kSX5hPVFE+g0qkJ3G7Pp9Zj/NJfiK1n+aT06qAPQMKaDOwgL3i19cKGONTQIxfAV8vKWD90gI2rSggZFUBYWsK2PVZAR6bC7ixs4A3dhWg2FeA+kAB+u8LiD1UwPQfCygNL+DzswU0XSjgm98L+FdsvlxAf00BUWKwroB34gq4JQwpBSzNL+DTogLqS6ReWQEXnhQw9GkBw54VyHt4ASOaC/ijpYBxbVwU9nRR7eFiraeLr/u72DLYxSMROcbFxfEuRkx0MdrLxZveLv4S7/i4GOvr4kGAi62BLrmnuGgOctF+uYtOK1x0WenilTUuRq134bXJxdQQF7FiZqiLBPHeNhfJ4uXTLrqfcXEmwoVnpIuzUS6GnXdxWXDTxfzbLmwiQOEiKMbFEqWLCrWLz7UuNhhd7E+Q/nKkJ4eLW04XE/JcaPJd+BS40IkZRVKrxEWKSCt10e6hi25PXfRpcTH0hUIUHQvRdi7E1asQd99CGvoV0mF4IbN8C0kUH00pZNH0QmrfK+TunEK6+RcSvriQgUGF/L28UO4Hhby/tpCl3xTyKKSQ1mGF7N9eyPLwQsrEl2cLaRRJukJS9YXMNxViF58mFPKbrZCLeYX8UVAoUy1kTFEh/jWFfP+okN7NhZwWES1yvF0ROS8V8bBvEVs9igjzLKJ1/yI6DizikOg3rIgVXkWs8S6iStT6FNHgW8R6vyLuTS5ifmARi4KKcAUXUb60iPuriuT9oYgOa4uYsLkI89YiCC0iZVsR2duL8N9ZxCtHioj4tYhbp4oYd7oIfXgRSVFFzD5bxMILRQRfLGL5JYlRFHFdXcRUYxFzzEVMKS2iy/0izj0pYsjTIv5uKWLM8yKiRZsexXToWUzvvsVc6lfMzQHF/DOwmClDi1k0spj+PsUM9i1muF8x9+cVs+2TYn7yL+bIIokPLub1pcXyzl/M5m+KObCxmJ4hEhtWjM/uYq6FF3MrsphxUcXEiMQLxaT9Xoz7WjHf3Chmkr5YepTjpmKyzMXkxhXzZXIxnbKKeTuvmCXlxRSLancxL9QX4/e4mGlPirGI2c8kl8huLmZ+SzF2kf+8mJNdS7jVvQRTrxLmeZSwuF8JBWLjkBIGjS5h5rgS0saXkD+phO8ml9B2egm9ZpUwcnYJifNKKPcv4dNFJVSLLwJKaBAbA0uIWlVCh9ASfgsroef2Ek6JyB0lDNwpY3eXMGZvCe6fS3g1vITLYmRECYqoEiaeLUEjZl0oYc7vJeRcLKHpjxLuXS8hRi19akuYoSvhE2MJeaYSgmJLKBLLzSUkO0sIKS2hVXkJ1+tKWP+4hH/FxiclfN9SgrZjKR+8WMorHqWc8SzlYv9S3hlUiu+QUqYNLWWCdyk+PqWkTy5l3pRScqeWMsu/lOrgUu4uLZX311K6bS/l1I5Shu8u5Zp4Z28pt0XG96W8HV6KPrKUqVGlzDxbSpIo+r2ULy+XkqcpJVhbyleGUppEv8RS/koppd4uefNKuVFaindFKbqnpSQ2lzK7pZSFrcpoalvG2JfLmNK9jKI+ZTztX8aOAWUMHVbGmyPK+EcoXytDP7IM2xtlfP5OGSe8yhjmW8ZV8adfGb5TyzCK+ZSxbFYZZWLP3DIufVLGzAAZF1hG5ZIy6paW8e+yMkJXlNFmVRmdVpexdUsZO0PK+DG0jJe2leGxvYzhO8u4JhS7y5i8t4zZ+8vIOVBGxQ9l1B4qY/9hiT0q506XESsSz0hMeBnFUWXsvljGcX0ZA4xlvJ9QRpp401kmz0dlvFtQRopwFZVRXlzGhrIytjyS+T4uQ9emnLnty1nTuZyY3uXo+5QztW85szzkuGc58/uV4xCu/uV8OrCcpkHlbBhczq/Dy/nw7XLaepXT27eccDHAr5zz4vUp5cROL2fpu+VEfVzOyuByti0v56sN5bwcInGhEieubJPYsHKit5ej3VFOzf5y7CekxplytkaU0yx2RZbz6u/lvHOpnOHKcq6Jd3Xl1MeWcyihnGfOcjrll3PGJTkLJV9xOZNKy0kuL2f2w3K+fFbOg+ZyQluk11YVHBTHX6jg97YVfNSlgg3dKujdq4K/+lYQ41FBav8KPhxQwb2hFXR7TY69UcHTiRV08q7gZzHAr0LmWMHoKRV4T6tg2nTJ8X4FbeZWoJpfwaKACpYurmBNYAU14sugCkKXVPD9sgq6r6ggamUFK76s4NfvKvhzSwVjQirQb61gamgF726T2mEVrN4pOXdX0Peg9BVRwdhIyXOpgu8uVzDyzwpSblWwS1PBCX0Fr5kquCEmmiuYbKkgVqxMqsCdX8Haggp2FklvxRUcENcrKrjlriCpuoJZTyrkeaSCBc8qCG6uYN1zqdnKzdbWbprF923ceLZ3c7OjG0sXN3dednOuj5urfd0oPd0Y+rmZ3t9Ngnh/gJt08fFAN3bhGuSmfLCbz4a42fyqmx3D3LQe7ma/+HmEm4Gj3Lw52k3jODcPxkvNCVJT7J7opt0kqS1e9HJzRPTwdnNKePq4OSuG+rq5Ikb5ueU36GbMZDcxwmuKG72YNtVNvEib5mbedDc2ETDDTYFYhvQlame6+XqWm//E5nfdPBH733cTMdfN9Q/dLFjgZrW/my8WuWkS3wW4eShCF7tpEXsC3bQPcnNIdA12c1T0XOLmtOi/VNZJvLpM1kqMXu6WZwE3Y1fIugmflW6MImGVm9mr3WSIT9a4cYjAT90UihWfuXGLtZ+7aRDfrHVzT7T90s17m2RuojzETd1WN3dDZQ7bZA5iR5ibF7a7OSA675C1Fi/vdHNcRO5yM3i3m4vitT1ubojovW4m7XMzZb+b1ANuPjroJv97N0t/kDU65GbQr278T8sxUXrGTU24m68i3PwrHke62R7lptVZNx3Puel23s0xEXFBxv0u63jRzVuX3Ggvu5l1VXL8IXmvy3dJ5aZM5+ZTvdQQXxukd6P0bpK+Y910Mkvf4rhF+o13MzJBvoNClyTXMc1NfYabkzb57uXL+hXImhW6KRLrit1sKHFzX3StkOtQ6WZYlZvxNW78at1k1ct3+I70eV/W4KGbtx/L/MWkJ5JbTH0qa/tM1lbMa5bvjQhocbP8uZvPW1WyvnUld8WWFyrp0q6SvzpVYuxSydR+lcSJeQMqcQ2s5PPBldSLkKGVfD+sklMjKrk6spLISZVc9qqU5/xKvH0rme5XyezJlTycUclzKvlxViUjZlcyYHElF8StoEomBFeiEe8urWTRcsn1eSXX1kkPGytRh1Xy4c5K/HdVki+e7qsk9mc5driSticqOXKykh6nJP6M5ImoZHJkJfd+r+Q3ZSUX1ZXc0Eg/yZUoUyuZmyFxeZX8ky+xBVJTmF2VzCqsJFUsL6nkkLuS6jsyl0eVjH5cybgnlfg9lZriw+ZKml+o4td2VfzTp4rxfavQiMkeVbzrWYWtXxUNA6s49mqV/KdWcWZcFfpJVTh9qqj2q+KryVX0mFHFsJlVvDmrirT3q6icW8UXH1RxdYHk869CLVIDqggIrGJFUBWNwVVsWFLFvmVVHF9RhcfKKl5fXSXv3lXM/KyKRWurWLa1igrRYYcc2y/HDlbx7aEqCk5UsfZUFQ9OV/H8TBVDz8rYc1LjvOS9UsV3V6t4QV1FF00Vh0UPbRXndVXcNlQxyVjFNFMVJZYqauKqaJtUhSGjCpWrCr/CKj4qrmJdWRVN4lF5Fd2rquhXLXOrqWJqfRW77lYx8lEVxidVfPCsCv9m6Ud826qaB2Jb62qeixNtq/FoV83V9tW817kaR5dqqrtWY+xdDX2qSRL+HtVs6C/jxKtDq5k4rBqteH9ENSUjqwmYWI1LtPat5oA47FdNj8nVXJhSzdvTqkmcUc1cqskSS2dVUy6+9q9my6Jqnon/BVbz+pJqzMuqmbeimu8/qybl62oGhEj9sGoad0n93dWE7amm875quu+XnKeq+TyimnrxbaTMJ6qafWer6XSuml/E+QvVDPtdjt2UekrpwyS5zDKXuGoq4qt5Mbeao6JnXjUjC6q5KWYWVbO4pJon5dVMrqtmwqNqMp9UU/ZM6jRLrlY1/NK6hn5tajgvZnSooah3Df/1reGfQTVMGFzD7KE1ZArrOzUEjKnBJQZ711A3rQbj7BqCg2r4ZkkN90Wn5TX0X1nDO6tr8FlTQ/KnNfQMq2Hkjhr+FGN31vDu7ho+3iPnfqlh17EadGdqSAiv4YULNRwUly/VkHGthnuaGrZqa9irq5H/6RpiYmvwyKthRUkNX5bWcOy/GvQPanjyrIY3X6hlettadnWu5cc+tRzvW8swz1q8+tcy/LVaat6spcS7lvu+tRyeUstkarn8YS1zPqnlh4Ba/re4lqjAWgKW1zLrC4lbX8uoTbW8H1LLgq215ImlobVUiMZttbTZUcv3os+uWr76vpYRv9QSe6SWB8dreXqhlm6XZHx0LfmqWtxq+WyoxcNYi8lcy0xLLd8k1rIwW2JttZxwSo95tVwX7+RLnoJaPi6sxSGCi2qpL67l25JahrhrSayu5YOaWsberUUtmh7VcuxZLW89r0UhgtrUcaBDHVP61pHvWce6/nXcEZsG1NF+UB3nh9QxfGgdylfr+GREHU5x1KuO3t513PKtQ+9Xx/TJdSSJD6bUETC1jiJRM62O5zPq2EcdZ2bV8fd7dfy1oI6FAXVULq7jpyV19F9WxwUxdkUdmauk/uo6boTU4Rdax9oddTSJjTvr8Nwr9ffXkX6wjuO/yOdw6UtknK2j4rz0fKGOHy/VobpWh/um5Lxdx2xlHQWqOv7V1LFFW8fP+jq6G+o4JTSxdayMryM5v44SVx3fFtVxrbyO72ql9r/S26M6XM/r5D+onpAX6tnXpp5B7euZ3qmeJNHn5Xr69a9HNbCeyYPq+WVEPUu869nlV89r0+oZN72eKTPqcc2sp3pWPc/fq+fK3HpuBkh8YD0Lg+tZsaRe3lfq+W9pPZ1W1HM4pJ5b2+oxhNXz0Y567KJ+Vz2PdtezY089bffWs/VnyR1Vz9Sz9dz/vZ5fL9cT+0c9yTH18nxaz3mD1I2tZ2dhPSeL6+lfUo/P43o6tmrgF2Fo28Dcfg3kiAcDG/AY2oDlnQZCpjUQQQPvvtdAp8UNXAlq4I3gBiqWN7BuRQObV8rnzxrIXSefv2zgk10NuHc38O+eBnodaODqwQZ8fmhg/o9y/KcG9p9poEt4A29HNeB3VmqI6gsNfP17g/wvNhB6sYHfLjcw7GoDcX80MOJ2A3WqBk7oGvjL0CD3/AaShC22gQZLA9/FNTAxpQG9GGyVunkNHHU1EFnYwLWiBmKKG/AtaSCzVHK7G2hd2cBB8VuVzLFa5lzfQEBDA6sbG9Ddb8D+sIHSRw00Pm7A2KqRZW0acYuBAxqZNKiR5mGNvD+6kZVvNnJ8TCMdfBv5WXT3ayRveiNf0sjkOY3MmdvIxfmNRC5pZOjSRvyWN/LNahm7uZFN+xp5Jt76oRHXT40cutTIP1cb+UnTyBv6RkyGRu6ZG2kd18ix+EbOJ8iY9EaMhY3cLW2U56pGXnncyO2njeS3NFL1vJGvWjXJf1YTrV9o4qU2TRwXnm2b8O/fRNvBTfwoBg5tot8bTXSa2sQR0XtaE68sbMI7oImFgU2sDGriQXATh5Y2cXJZE6+vaOLep01M2NxEypYmzu9oYsTOJsr3NrFuXxN9v2+S/+8mxkY1yfeuiQ/ONRF0voky8fkFOXatiWc3m4j6W2iaGKZtorOliaNiWHwTN8SdlCaGZ0oeWxMfuZrQVTRxsFbmca+J+8+a8HrhDivb3eH9rnf4fOgdugy/w83X7jB91B22TbrDD1538PK7w8Ipd3g47Q4dP7jD/zVc/1FBVnccxxFsOHLqdlY2lIn5M1tqp7aWQwF9h22VdeyUqYj8UDl6XP7I7IggE5BiR6u53PAXvwSEoc3SZdtEEOdkYTqbpzk2QCGcdMZ8nvs893nuZRj7/vE6z3PP/d7P9z7/3Ofc66kOozMcfiWqM2V+lcOX2Q516x2mbHWoyndoL3QIdjnkFTvElzgM7Xd4oszhxQqH25UOG6ochlc77K9xmHnUIaHO4Wq95P3e4V+NDvnNDgdbHJZfdBjZ5vDbTyXvM4fCDoeYToepN2QfPQ4rv3Co7ZP9Dzn8Z5jLQKTLu8Ndcka6FNzv8nisy604l1emujyV7DJ/hcv1NJeZq11GrnfZ9JpL73YZ73RJKHA5L1J2u+w/6PK3chen0uWNKpch8XK9S9sHLiVNLmOaXWrPubz3F5fwHy7JXS6tIu2mS/wtl1n/dtmqXV68R2GiFUn3KxKmK07OVlQlK77zE8W7yxXlqYrGNMU7qxSf5CgWb1eEeYqNpYrHDysWlCkyKxR9IvqI1Imx1YqpNYoztZJxTJH1oWLzSUVBo+IXZyW7SVEpTjQrnjinaBILWxRPtymWXFKs+VRx6p+KtV2KbTcUE3oUtWJur2J2v2LRHUW6VbRFeLQP89gU5VH+NY+Ur3u8FOMxY4zHtu96xE/02LfA49XFHpVpHg+t9DghmtM9nl3ncU1s/6nHtzZ4HBAduR6r8jwGd3iM2+nxYYEH+zz2HvCIPejhVHiUHvE4XSP5f/TkHPLI/5NH9AWPsX/2eP+ivDse90X6PDvK58h4n0+m+RQk+GQ9I+PnfSa94nMqwych02fRFp8ruT72TZ+qn/u8WuEz9ohP/TGfy02y7guf87d92gd8HonQfB6pSYvSTB+hWTdSEzNBMy5e0ztZ88MZmvHJmkVoSNX8OkMzO0uzOVtzfotm6Q7N2SLNpT2ajrc1pw9pWg9r+solt1Zz8phm+WnJadR0N2nWtmpcseSK5qW/axZ0yrouzeobmqGbmje7NaN7NP23Na/3aY76ml0DmqLIgMwRAe+NC6gZH/BRXMD/Jsr44YDWHwQkzQtoT5SapICjBMx6KiB5UcDE1IB68d/0gKGMgLcyA8ZkBXRmB0SsC/j29oCrOwKmFQV8VhzwfJnkVgTsqwq4WxdQ1xAw/3hAm/CapOZCwOKOgP7OgK+6AmKt9IoMSYoKqXggZENcSObkkJKZIQdnhcTMCxmXGPJIUshdQkalhNy7QsZbQ0bnhvwmL+RyfkhOQUhUYch9RVK/O6T17ZATh0KulYUk1oQ0NISkHA/ljAiJaJY+HSG/7Ap561Yod+CQlwdCusSeuyHlX4VMHwr5QMyJMGyMMsyONqyJMdwRQ7GGyXGG42LeVMOD3zM8lmBoFFfmGrxEw5cphsGFhlE/NpxZZri83HAz1ZCbZqhMN1zINLy22lC8xlCaLevXGvlPGxZuM/xVLM0xdIsXdhpeLzR8c5fhgJhUbDgmlpUY3thrmLLPUHvI0FZmyK4wTKs2zKkxnBd1DYYl7xtmnJQ+H0vuGcP6s4YRzYbYc4Zq8VGLYcUlw/5OQ0+3zPUa9oon78h3WEPVoOF3dw3tQ4b+CEtJpCU1zrJgkqX5UXk+aVE/suQmWO6Za+UOZXlgnuXhRMspcTHJ8kKypV30z7dMSbE887RlwnOWvMWWYcssJ1Itz6VZPhfpKy19YnO6ZVDsyrCUZloasizfX2UZvtFSucmyKc8yIIp2WL6Rb6n/meWxnZYzIqXAsrTQoossI4otObstUXssD71juVYq9Ycs8YelvszSKFLKLT0Vlvwqy/xaS5vY9bHlwT9IX3Fvs+XRFot/wRJ90bLmkiXhqqXluuytQ+o6LWe7LKbbUtcre1SWOYOWLUOW/wNMbgUh</binary>
            </binaryDataArray>
            <binaryDataArray encodedLength="10924">
              <cvParam cvRef="MS" accession="MS:1000521" name="32-bit float" value=""/>
              <cvParam cvRef="MS" accession="MS:1000574" name="zlib compression" value=""/>
              <cvParam cvRef="MS" accession="MS:1000515" name="intensity array" value="" unitCvRef="MS" unitAccession="MS:1000131" unitName="number of counts"/>
              <binary>eJy9Xau2JElyLCgg0EBQoKFgAwFBr0ECAv0J8wkDBAX8CA1cILAwoIDAwoXxCQsXJlyoT9DNnvROSytzD8/qOQJxMjLC3dzcLOtdde/j8bDHt2HHcJjbsefH8SHOHeJwDLHePXdaM1jjHKc9pzwTeWpPxd0Ze7+fno/HhKMf6xv1FZrNpH/msB2xduBxbfRM6fdt/nz1MfTidY7BoWJZ22q/8rrybYVb9aAGe6FqqJoDdMi4orYx32jsfnz9GH86hj1/WwufHGqs/Jn2ejvc5/t1iPmDeGe4w85rdhYaZ7pFvrouNuqNr4OME2vd8dcpv4pnHqs45jKLWL4Opp2effN8UR/rsM8PwFNabbA+KMZpHdeQs9J2r/f5g/uvH+Pnj/HnY/xlv34/xh8/xi/H/h67X4v7GHYeH8+z9qBaqi7vm50485h/Oep8AezNzusu8iZhVtcHahF5n4/b6nbMv/E/atvzvO9nPbMxkmP0hj2zN0PgKS2zI2uq+GIOaqnq4jpfY4qf0sZJu8of3BvE1Rr5SguHPNS/g1V5HBhu5/WhMDNtIy9GVgv1M8LI8Ctd1JG1Vv5nfUQv2Bc/Rwntu96FNozvi/yIYe6Zno+D613/Mx9Cy4ddr5GHweOEwOBzJ1zuyeh80LrbvdsKxrPmk/rBvEHnjB2e73HbMd/svI/HGAfMwHV75bbP4/nQqr+qZzwOiuFz5IIx6E2VF8cBg/kjFmrNNbkX5mCEjfkO8YxnhME1OzwG5Trtd3xBnhkvF/Ghb7de5H06Hv/Dl3gO8Pl47rHZee36MR92PnZO0hO5xh77jJwzDWLsGMEv6itP0dcNYuO1SDyP4n6+13yevaGOKw2VZ+hBrAV/xRt7Cu2VhwY4jM9DaZ6db7DGnrAXE7RTfXXq8pG164wBPJRfuMY9rfRYDnqtEzUc5ugNr1deVYO1xd6qnpjnrs3u+XyDh8LFvpCX09oQ68Ou+jwEJq7f9Sr6Dbxh19u4qsceGsWt6lWauYhDXlzv+7zxPI17Yo9UXadc9A416Q4TR5yjF9znqhZjZ16gb/NYi+MQeFkN3o+1lccVd0/yFTfWLuuTNVUj47znbnber5tdfR8Qy1wD0+3VU8ZiTzINMj1RN6M4rMVa4HwQx6zOzu/z8f7P/l6Q/fR4/MvH+OeP8W8f418/xt99jH/8GH9/jD8f7x99PZ5rfD7e74g58jO7vpc+SBPkuCU8v3t6vE9jx3tVfrwP+8eDix18gte0631g8InXrIG78oc5IfeZHIfp91NZl8hRdUys4RgFt4y7JXFKc8Ss4qMvg3kWF9pUXLIx7FpjELdBeEbrSleljeqbvUDsYese0Hf2Kst1yMNc1I85qz5X3vGew1D9KlyjWMXLRFxgMlalJWvIeJWmypNp533PZtfbLWNWXLOeN8pFbMbLeLtpvdGPjnY4BmF187gW+x7n2Ou7uFwjMIM79sBaKMzIVx4OiBm0/p0LPL65PV76fVAOnjtgo6+cH0eFPUWviIc97euf4PXbtFdPmKfS/h3fnPZQK4WL3JzOZ1IrenSYY18Vx4fp2yNrHmPa9b0gzN2Pn5+vn7EY7FtSh7UIbDxnTRkv06bjD/ag+mcMh3XWuOLFaxzHtboYVTz3rPY5lnkoDRTWgPVMN7PX5z6sYYaN2qN2eMx6dLEXXBxiFEeOyzhO4jvsynXYleMgPOYf55X+2JclI+NrwFnVz/JQp0zbKfJQm6zfrG7mNdd2Oq56UWsxNnv1KMNVfCPekzyneLdrDdaD46v6oTPuT5GbaTDEGtfio+ovetooLrhU+rK3WGvQOWIa5DOe8hg/bzC7vj7PdEAt2AvMQYzRiFXrzH3S3kwwMs5T7GfXAOvMPWd1lEasFe4rr7mu6hFzK69UTdUna53xqvwPTuj3Sies65bjKu0zL1VN7G3AsdJ+z5kwH4SFHjhpxj2wnkpDNbhmxpNxnOIGxTOGwlVr33GeV9+yvJFgrXTHPrL4YVf997VJWCbm2AvXUR4gPg8Xe+h3hqvW5rG+Hzc4d7u+p4j1wg8T2Gqt0pBjOL/ybR9fnudx54qf707IDd2d8hlziBrMjbEUf9QMex1JTra/5+59/Xx8V9KP95sHvCf+9Xl+1yAwPtHjLOKp89Ar6kXMNP38MuvdAMPtfL9/s/P7nbHHXCI3NED+g/yYlIfaGR0DYx4csK7yexIHjPnW9/PKE3vIrgcVh3190/z4Lmx8n+Ln4/ONr8/re/esR+iZ1X1AHPaDGOE98x2wpjDx+Dk+R32CVhTDPBVH5KH4sF8ZXlbPRb5bDw9rT8hFzqEx65l5lOnLXLMYFT8gPuY7343qs76Kk5pzD5nWJjDczuvKTd+WO34i5qD8TLcMO9ZRv8BFjshdaZDhZp5nemXacl9ZrQp/mP5clGtlOrJH3qy92W+PYftnup8/xn99jP/5GP/+Mf7jY/znT799Brx/FvxPH+N/P2L/evxeYB9/OD5zjc9ef4HPXYPTJA7oVfSLI3oMPTC/8iry4jcMfzy4jmP87fh82+G42fkc5efn9bnXsOu1perve/EYH+cj4Yucuc7X4/Hrl+PxZZ/j79E20sUBC/kEXlwDTjFKN6UvXnPoDfamric1MB/rDFjH6+Vh1x4V76wX1NvFWhaLPKddeRjgVVzYE9Rw3/90ePsHeK7438fzi1+PdXw+Fr8hCU83u97nbYlGOI/9WcRyH1Erfts2Di7xPG2IHCcs1vj7eJ7XvfLKKVetZ9dA+IecVF7khrebnb//iefFRre9iNlAz7g+qjrMFbXaj58JM9bD82GvzwMzTZQ3gamujdSjRMNpr7cp1AKxM794zscB+aFDR19Vf7Prffi063vaDjnoC2uIsai1qht1Am/Y6YPy8Pv8eNzc7wMeP/32fav9vuEffvrtcesvx+PZz8f4BK9B+Pd4w15ff2TaI6fqWuFr5Mtxe/HnWRdvHxvhZdopnSM/esHrgb1iXoE1QYfgxJ/bowaRG35thMfD7Yo1CDOuA6W/um5YH9Vr9PCg2E1gRN4wXTsbrKnSGPXDNdQjzgfM43kNXwOoW6aXOjeaZ3qGrwPmmSbxnCt+D7LH/no8Dsbz2s3Oayx6xPd5uAb6qHpFrwN3wL7ielmD7zlOwhyEnemHvNG/aVcPlWa4PpP1VZ7ShHWp8t1erz3sJ/RnvR+mPcFzXnc67+qd6RCch72+18geKP7KU9WH2+vtzkx7W/Hl/rLzTIss5x3v0fPv6+K9rqov5RPWRT6cO0UfnuBkOobvleaIyX1NkYsxzGHCPtattBmCS+api7yV7lk+aj8WR9Sz46/DMWpNilEcVR+Ry7rvXDY7f9f3iZ6zTbv+PtaNrmXq0Y/cyMN+2SM+Z154O+G6qs9My8xLb+Y6HVf6874TFnpb1Rwwj/W54FhdB8wh/H7xz66+MTbXCU57/HbMN7vetjbgtAmMux7FccI55k/KUz2wn9jvIDzsBbGUzpX2kc+ahSfDXq83NdCv4IvryAH3M56o66B4s6smqj/UUunGPQ/C8wQ348zHqBE8h73ehlS/qNkkjlmvzKfihNwyzhkear+KwfmwulZHZ4UdYwMOofWW5AyRH2PC8VvOU2MYDMxTmma9qf3VvKsT80OOwXPa+nWTqjftFdfh3EXOOyNqBL8OLvu80itiWCvGc9p3e/U6xiawHPY7eiGvyn/lXdUH8pyLHrPcTO+snwy360nV1xQxm10fi1Y8uS/WHr02OI/a0649Dnut54TvduV3ZzBf5LmRFplnvBa9uJ3X1Cy0y9aNcL7XgvcRKz+rfnEwN9Qz67lTJzvnOWqENSfEucjt4D9MX7943vGB5+jtA+asLeuuuEffik/mX8Z1WP2Y3PEwesM+Mkz2JXTF71ShNoPiGYc5djRR+gT/VbyLvKq/SstBa8Ff5Vqy3q3Na8F9QN4gHFVXacyadHRkPJXD67OhhYn8jfKYf0fTYfn920pr1jPzKNPGYR7H8GpQjurNKC4+MzC7/r1MpxExUQe1M3v9zslmVxysbbRe9aw8nKJ2pSHynnZ+t/XT84qtPF15hB5Eb6EFerDKZ19jPknzh8BGbZR2rFdwnBCv9M50NMrFa4HjB81V7EpjHKgDc8A596bqsCZ4PigPc9GvjDN7g5+x/QKfg3vUel7x2E/VJ58Pmu8jPrd0EZNpzz0GR4WRcayuic41oGJYkwFH5pxxY/5VfJbP/CKOteXY4Ik+r2pakhO9Tnu9Xlc9VH3diR12vS5QU/blnRrsN8dO0og1Yx6so9uam+pZ8VcezQVWpUWlu9pDrQbFZPOqnidzVXc24rJa7B32EuuZjmbn9RffRdvsvM/bIGY/xucZU9Q1whyQn/3GY7Prc49K89DGaS/WHPY8wcn0X2mrfMG8Yf064cWA9QlYys/QiH1djbuxSq9R7HG+01HxyHytYnBPaRDzQefMV+lrYs/FvvJSYYwkZ6X7yj+lG+9t1nuMdMHTk1gcA+bsieJV9ch6jySGj3vsFHxUrax/5I1eBvdMA9YV15zWVvkcr7CZ1wqbz7k/1mSQFuxlVivzmH3K9HmIc15X3nYG9rHyM+uJa3cxKi/e6SWri2tKR85TfkWf+/pMYle1GeshcuMYuBXfO/Vwfy44Z554wqfip/rbx2bX94KGvb7uq/pU3gUO95j5zh5cxvP8ncOvx/fH9+9vz2Nt52/wmjpeT+P7WcFF6ZFpzftu5/eg4n++xN8jd6vvs9Qac4h55WvkTLGGeIPOHY4ZPl8fneH2+hoA8fma8KKOquuQp9ZX/FGXbt8qXuVWevEaa8I6rDA6c1/sc0z8nYOR9FrxyvYcRsVNaZz5GWMYPO7Da75p52u+OEd+TvPvmM/6vULmu0Eds9f3VrNrATXY+cd9bfzNhXn8nu4Pxzz+n9XP8NuuuN+J//vwoL5X10/V2ziwvh614u8E4Hvk+H5lp9cVj1gPPPTIYERs+PRN77jvt/O+OK6Nr3Cfz726WJ9iLUbofMkT339Fzoo/9qmuCeSHv4liDQbMlUaM3/WHe17hOM1Rp1VNK2LN9PNXT7BWNdSIusqrfS/+Hnj8T7Uvz/N/vO3cNjs/Rxyif/SJ/cd4p/27nqmcb/WfdD/Z0DLTF3UaIl9xzfqqelPrjFFhMn87dNjnX5/n/wvcP3v523Eev6X/63Ff8qfn+Rnotx7oN8NZfe45449jv37iMSB+n2UHr83O+178/647j1lomHlnVn+HaLPrey9fnq/3k6hBdv3gtYJz5RPu4xoeR4Kj+kBtEIf7wHrltVPopfpnvIrzqh/m2vW70mvl10pfrsEauFjr4HGMwn4XT/kS883Oz2C/HK8pfznGtPN2GLfB6H0/Tuj5zrVRabZjxvO6eB0bepit9Z0QO0U85yL2sNfbeqUv7xkcV94ZHUcR65SHHFU/FTfFg3MU/yyuUyPrTcVHb5Xu7JvCy7hyHnvMmL7ArfhUOVV/7K3D+kqXrNcdYya8M23Zl5V/WJfjWccV9xjsjxpZjOKc1cx8reI7sZXvXe1xzYu4h4i7qzfXVL7d6f0OB8V5QEy3p2pUGKpPPt7xssJHLOz/R3zzxX4X5x2tu/Wy+E69jOtmp57sUQdv2Kt2yvuKL3qX5VSj6x3XNTFXWnb27g7My/iPH6iR+X0Hj+NYr0w/s1c/V/UDb4i9LMdpfdAxq6H66mrijXmXf2f/He/v1OjwVh7e0Xc1htXPcaad14bBHPMDo9N7xE17/fwr42JwNMCpfIu9mcR0uCr9V37wvi9ynY6qd8zlfdaBtQp/Vr0ihyqm2qt86+ApHjHffdzs+tuEYdfrSPFXdQfEVzl3tKh6eBc38zXzSem9wsx4OsTg8IYOvN/VLeOPdVda2SJuxZf1wH4Vv2pt3NRHcb7bB/a+0otjOzXDCy/6+5FeMs6/hw7Ky07+qqc73HD4m9p0esjq/Iied/vtxI5FXz+iudn6e3yZx/tR6fajOjoc9zHt/Lx+2Hm7+ob71BisU+Bk3FSPLmKyeBdrK06Zb6tz5hMj8wL74JiKS9fTqD8SXlVfkdepv8J8lzvrmmlY6dzlr3zs8Kt43eUROUPkusDYz6fgNUVc5o/TWtc7pbXyboUz7bzfGJHzvP5+JtYVXuU59+aAU3nJ+dXAXjOO3fw7eSof+1Mx72KzDhVnVbvyqMthFZPFrby+U1Ote7JexSo9MG9AfsXdKc5pbx/Tztec+N2in+F7JvGdi3jMNnv9XdWAeaav0hp5uJ3PE2K+EXeec++8xoN1mcne6jpgTIx3iqu8Z5wsjzVknoyzLfj/f4xMx0rblfZKbzUc4laxCpdzQk/8n9/Kf67X8dEp5o5enKv4dz1Y5ajaZvo+jrXJ6q20qvweSc6Kc1afsVf9V/VYE+zDIaZTI9Mm6+EOblUn82ylXcUX58yzqtfpq8td9WFinfvM5k45WY/ZGnNQvBXHqlccA/Jn0kPlW6ZPhjOKPlR8xb/SRflVec7DFzlq36z32KJ4eYKZ8ejqgHy6vVc8OQ/xndaznjLdRrMv1UtHg0q3Ds+Vfpk2nvDDNe4902DlmyV5PKbAUxwU5w5+h+c0/XuCOz12vGJ8t9e/obry9W7f6sh5bvrxftgrNxf5WNPpPGKniOU+FUfG6+qjxs5ho1jWdOW3i/ysH0/mK7+6fCqczIdVLtfO9K9G1qtaZ0z2eFXTC9wqn/13wDOB+Y5+Cn+FNUUcxiM/xhkNblbEMR5q64SjtHLKVfxULytdlb7IpxPPOcxVYXF+hyvmKP+Yv6pT1e7q5WIt+t6PY9GDOl9xVDHseccnpZnCwHW3/vXEHiitAiurm/Wr1tjrjgZGays/M49UX4E1rP77FFkfGOdwDMyImUn8yp9BeSutVgN5V3HKg2ze4YVao49m925/naE4cQ2FO4o9XLck/l2uoUOFk2Gv/Mx8Y94r7irGBVaGHf7v80n7qoduv8hrJrGZRqqe8sCTeUejbN0WWJxbce/mV/5VuNy/iXXlZ4Xb1YlrdkelGfKb9v7f16pqq/OsB/Rn0Pkdn1e+ZTlGa0Z7KjfT8x3PK+/vYFXaushTNXl/P44G/zucOt5VHrHHI8nLfFH6dPTo9sk4Y4Gr+P+obj+ar7SreljpnemI4x3Ned3FOnv8jjYrjyKeNeC63GunRy9iUPcK1+z6vmalh9O64owxq56rOh0dVP0Mu+tvpqnitNKr6klxY325juq36o+5Ka86moxmvQxzQDxjIc4suHZ7X/mw0iDLH4K7ylX9V950ea74V16idszRREy2biLuR4bCZexxrO3HaefnIWbX54SI53a9P3PCXfFHTTH2E33XG2tzrNK0qsU5lZ/cg6rb2etyrPh297qDuaOuvKe07/ZzJybrq8Jw2lc9rPyqcvaxHcfR6OVO3yv/h53eoDaoveqD81ZeK90jJtOs0pj5sb8qz2/GZ2Mk/VT+P6zWN+tzpUlVb6Ub5iA37q3ioTCzwf1XPmd4Gf+uf914rqH47f2MJvdVXbfXx7pOP8qLSueHiMl87+jQ8SyrcafHriZKgxVPjuVaXczK945O7L0XsczvrqZYp6trB5f9dcrPajrEjyQv01hxHZTPvDo93NGy6u2urtwr9hAj0zzzuFNLaaXyMpxVrxnPrt6sScbD7bwG8Mi5nXoPu/7+o6rNOax95cWKW9UrzuPcE5yK8504zmFvx838zOcuRxNx4VtVnzXM6jjNu5opDObE3C1Zj9whYpzmMbjuqtdMd44PLNSvGkP0vhqKS8UZe1N1lJ7ZvPJnWP15SbWuNFAczOrXgpkWWZ8Zj1XMCqfb/93zTr3wWekU+gyI+wx/Izr+fvTn4/h9zc6/7xz6bIA1Ct3QE4PcyJv2W63xPP/nHv4N3agbPBzGZq+93/Hwu07P83eVcW52fb/WaR7n3B/jY6+hU+wPyMswlL8xJtUKTl5g3KmDfWd56txhrjRRcS76CY1Gwo1rfssH7+JvsMf/ajY7/WWNfIEfHLCW4sVjpfmkXm2B5fZ6/TGm8nXV3wqnigk+HFvVdFpTnKq54qJqqFodjbyI6+jd7eEOXqZdFc8aqJqK7yjilf+Znl2eKg/zuzgZJnJ1e71fUTVjzBv989xoPfRUmmVajGbvK51WdVQ+88zwx2I/q2siJ843W99PsHddDljXaA3PlU+IjzWHiP/OH/4fxr4+AQdzoj7uV1y+j2fdt9rj+nhc1fPFvuqr4tPxbMXfGjjssdrr1MX+Lck3iO1wuqtDlVPhZHzv5of2Wf3R6KfLE33OhuKy0lWts6+jqOeEdbffru/ZPmvS9W0UfQ2B2xnYi/JCYXb7r2oqDOZS+VhhdfVUYzaxDIbD8W69Tp+rfqyhE+I45Cn9q7pOxw43pcs7GvFaxb3iw/ndXMwbYv0d39yu7+2gXk6xyB+xuTaeR85m1/f/XeRV/I3wVv7wHvYbe9P0/6802Ee9B8UOy2ub5f8zzSBfacp9Y4zSFvviHlX9SreMb4XDmEbnChe1VT5nYzR5sJ6oH2uu9pTOVZ3Yj/+bF+9Lfob3kOx5/bvffIyaQ3BkbZBj1HE736vaACvWDHCnvfqPOjzEPsdOu96m0dPNXl8rZ/WC0zB9vSjtlT8qt8LC+qh55bXCGMcc+Su+yLOqgzxGEZfxwfOsLuvH/iu/FH5H56rHbl/Ixwgj0zzzWsUoPpkGXc68Nqz3vqLiq46VRyvdR6ETazoanJWuwY+1VVpn/nTWMiweDscBx0F76P2qd9YK9cWeNtJi2vlZlsJZafIAPOxjpUE2stxMexydHOV96GCLHIU7ixzEY19XY7Pr4zJiTXu9b8RecD3zkL0P72J/QFxgmr3+zc+R4GeaKX5YF3VSfuD5RueMofi4vXLJeCvN2NuR5HYG4qo+VW+rWqt+s7zwH/VQvNRADTDek/gKu1rf8TY4H6b1Hw3O6Xie3AN3x5sNLSreVV7Xo0zTjo4Vvi1ymGcWv1pz6hV9XOGgFx0PKh3v6NUZHDtM3Ac9r9yVjxWu0o1jzPL7t6xX5Rd73uX7e42qFmvy7jXAOnVyOGYmexWG8kHFu+hvLDhyfNWfwlBcTMwHxH4+XuN/Pr6nsmvy5Xk+z5z2+twiegsML2qtzj89r+/pfTluZ/j/w2Mv/OIj12UdlU7Tro8JG2FtFM/6qXpO8w4Xxe3Ouhd7Wf5dThzf5cjnd+t2MNkbtZ/tdXnteYMwEPdHvV3pZQ2MjraMc5d/VyvW3Gm/Wq+4deNjPmhPcc/4KA8UL4XPOEqTTl+M4cU+1hkJlspFXiOJWXGrfFK56EvHd+V3h1+md3BUnCos5WullYs6WVylY7dfxslqm73eNjL8kfCr8lajm6s8WOWaiFPnaj6PY+ZHxTHTOda7GmbcVnFKqxVHxY1jBmmDax3smDvwjHMX+ZXHnP+OJ5k/HX23JIe5V7gxnHL5fKUp+rDqd4i1rkYdfR0G96hq4/7WrMe6ZrxdxCqcqo7yqfIh8+xHNK5G9Liq/3vUVvkrHe9gdvk67Fd13+n/jk+h/WjkYCzmdLhluq9iWCej9Y4WClf1q3rq9sL1uvxWelRrvshdcVX6dvNHsreq1/G60iDDz/Su+K+0RuzMC9Sv0gWxmOvKu6iz4sf5mSZ3dOrEezLvYFd9VT6zf1ncHWzWnfdwBD76ibpnGCsNpp3vDXL8yk/kb/bqC+MZrbGmfM6YHV6+2M80Qa2r2u8Mxs14q33WrFPr99ZFeflun48kJpuvOHbqvYv5rtad9U6/73DYz8cx7/rGY0DetOv/mP/+ncYnfHcR/ve8Leqa2HPiHlh7nfi/uBP62oCXQ47BmFRHxT0oh/XEum7X93Ic4jI/UI/QcuWfi3XlMfrMXuO8wuHhlDtvYKyw7wz0Q/XHfPBcaaxwOnxXMay38i7rh/2OMURuVnfa9TqIOsEH/4+uOlZ1UacBa4pL5s0grH2+Ff10vch05lqdGsjbkx5VXIWHPmT7jBlzzlF6Ki6Yb5SX9RTrw64+Z/tZH3d0Vucr/6t91Pobf/jbIxPiptCLdYk9zNugfuwNkct6KD+d1pnHtNdre6VNV7dKf15TvTBXoziFz/1WNVhPHCPhFMfxhjZVTqZ5peddrK4PP1KbMe/mVZ50+36n/47u7J+L2I7Gdz1cYc0Fvgnud7WpvFztdbwKjisPV7oof+4Og/GOTpU2Ki/zb6UF9mlFv3e43tVJ5blYW/HAnE6uiXiM8WSOebzuAqfTvzrvYA179a7qE8/VepWz8ow1yepmGqz4u8jtaqW87sZV8Q45qzjWPovNaq58vYu18jeryVpnvHC98q6rdZXnN3KzOIXBvCvdup6omLt93+lLadv1Y9jp+bDzvSUHjLHggvPA+5ZzvC8Xf/Nxx42/A/mAv82If4fxE8wNRnCramd+D6P3Cp7n3/LD9wv32O1jfH2er9OGvX6nODi5WMuuGcUveOFvwAfgZjXRD7erVlVdxMa8SrtM25UGHHcXB3ms/MWcYdfrheurGlw/48hrM8lRNSpfOtp0YhXXbq1Ka4XhYq9T9w63ar/SffxA7Y7WKy5xXmm0Uc5YcHJ79ZZ9X/G7q7eqd3c/wx50fEdvVT+0qnzp6oGYvMZ+qZhMq4zXnd73MS3/XMFFzkxwMEdpq2I7a+yP0eAcXA8u2MfW0IzxVjGVdh2sH/XwzljxQd4rL7rDCeNOH5nH3dhqf4h4T/I84ZDVYmyFW613anT07mit1rM1S/bY48yvlf9Vz3f7qnTNfDGrbwN36yIGz7k3Va/S493R9Xu111m/4/2dPgfFs8Z3OWdxHawq5s7wAq+7dmewdnf9rvyrfM8wjPIr/Ir/O553MbK+qnwv9lRs5vW7/t7l28HNsE3sZ15yz51+fRGT1fo99Mz4jAWmQSxzNMtfa3BOpndVE2tXPVce1V78Hxp70yg=</binary>
            </binaryDataArray>
          </binaryDataArrayList>
        </spectrum>
        <spectrum index="7" id="sample=23 period=1 cycle=3 experiment=2" defaultArrayLength="2062">
          <cvParam cvRef="MS" accession="MS:1000511" name="ms level" value="2"/>
          <cvParam cvRef="MS" accession="MS:1000580" name="MSn spectrum" value=""/>
          <cvParam cvRef="MS" accession="MS:1000130" name="positive scan" value=""/>
          <cvParam cvRef="MS" accession="MS:1000128" name="profile spectrum" value=""/>
          <cvParam cvRef="MS" accession="MS:1000505" name="base peak intensity" value="33.0" unitCvRef="MS" unitAccession="MS:1000131" unitName="number of counts"/>
          <cvParam cvRef="MS" accession="MS:1000504" name="base peak m/z" value="233.989613975332" unitCvRef="MS" unitAccession="MS:1000040" unitName="m/z"/>
          <cvParam cvRef="MS" accession="MS:1000285" name="total ion current" value="50.0" unitCvRef="MS" unitAccession="MS:1000131" unitName="number of counts"/>
          <scanList count="1">
            <cvParam cvRef="MS" accession="MS:1000795" name="no combination" value=""/>
            <scan>
              <cvParam cvRef="MS" accession="MS:1000016" name="scan start time" value="5.514116666667" unitCvRef="UO" unitAccession="UO:0000031" unitName="minute"/>
              <scanWindowList count="1">
                <scanWindow>
                  <cvParam cvRef="MS" accession="MS:1000501" name="scan window lower limit" value="100" unitCvRef="MS" unitAccession="MS:1000040" unitName="m/z"/>
                  <cvParam cvRef="MS" accession="MS:1000500" name="scan window upper limit" value="2000" unitCvRef="MS" unitAccession="MS:1000040" unitName="m/z"/>
                </scanWindow>
              </scanWindowList>
            </scan>
          </scanList>
          <precursorList count="1">
            <precursor>
              <selectedIonList count="1">
                <selectedIon>
                  <cvParam cvRef="MS" accession="MS:1000744" name="selected ion m/z" value="845.066839218386" unitCvRef="MS" unitAccession="MS:1000040" unitName="m/z"/>
                </selectedIon>
              </selectedIonList>
              <activation>
                <cvParam cvRef="MS" accession="MS:1000133" name="collision-induced dissociation" value=""/>
              </activation>
            </precursor>
          </precursorList>
          <binaryDataArrayList count="2">
            <binaryDataArray encodedLength="9516">
              <cvParam cvRef="MS" accession="MS:1000521" name="32-bit float" value=""/>
              <cvParam cvRef="MS" accession="MS:1000574" name="zlib compression" value=""/>
              <cvParam cvRef="MS" accession="MS:1000514" name="m/z array" value="" unitCvRef="MS" unitAccession="MS:1000040" unitName="m/z"/>
              <binary>eJwNl2dYlEcXQOl1e6MuHeyiSSyIotkznwVNLKsilthNRGOi0UgSBUR6XzoIdqOosRsL2GJvAewixhoxdo2xC9/74zwzOzM7M++dW78MOWHq/Pyk6XevUyavwDOmMcHnTHPkl0y+cZdNzx2vmJ65XjG9O3rFVKtoMOkMjSajZ6MpwLvRFOLTaIrs2GjacP+GaZnvTdPhVjdNZ9rcNB33v226e/qOaav6rql/67smd9U9U5rPPVOp3z1TVcA908mQe6a37e+ZnEPvmQpk9006r/umEON900D/+6bvgu+bElvdN61td99klj8w5WkfmNxlj0zPXJ6YnOVPTOHqJ6ZNns9Mf/s8M1n5PzN1C35mGvX0uUlYvTBVOLww/Sd7YeqkfmH6UvvCFB3ywjQu+KUpSP3KFBX0yvRzyCtT6PHXplznNyZjpzemjK5vTMM9P5gc9R9N4+2bTa6KZlM3Y7Mp27/ZdCe42RTerdk0z9mKPlorzrta84nKmgFqa9bprTlosOaymzVP3a1Z6GvNdw42pDnacM7FBlu5DV2UNnyhsmGa2oZ4jQ2lWhtuG2x4EWBDX7UdYV52yD/aYae2J0TmgELvwMP3DjipHDlv7cRGZyfaKJxIUTuxRuNEmNyZPWpn6RwXXrq4oJe5kK52xfuyK7cdZLRxlvG7XMZVhYyPShl+ahloZPyml3EwRIZSLuczhZwVajlHNXL+0cqlM+V8YpAT5SbnF3c5A+0VqL0U/KxQkmpQcsFdib+Xkn7eSh67qtDLVfRUqGjQqFjmruK4h4q2QSqStGo26tREOmn4wVmDSakh1UZLJ4WWJDctw1Q69lrriW/W86fcQJTawE2dgW/cDTz0d+PXEDfMMneW69yp1bvj5uRBrIsHt3096KrwZLzekzqNF98YvDjr7kWJ0QuTgzfz5d7c8vImQGVkpNpIpsbIAa2RlzojrQ1GxrkZsbgbeedpJNTbyBlfIyVyH2xUPnRT+/CtxoeVWh+u6HyQG3zAzYdYd+m3qy8LlL5sU/niq/VlhM6XUA9fuu/25bGXH1dU/pyzCaBaE8DXhgAa3AP460MAx60DeeAYyGyHIFTKIDw0wVh0wbR1C+GWrBVLVK04Z2hFn8BWOMpaY6tujUnTmlCnNmx2acN3ijY8VUl9ndTq2/C9sQ2XnNoyVtWWvzRtWWFoS6BHWxJd23FG3Y7zhnY8DG5HbUs7Zsra00XVnvnq9uzVtOejtj3H3NpT0L096Vvas1TVQdKFDjw3dOAnjw7s8+yAtXcH0nw6SHLpQGlgB9zsOzLGoSNtXTqyXdaRN/KOLFJ1xFXbkSG6jjzy6khnY0d+9OlItW9HAm1D+VoTykZtKC90ocS5hXLYPRRnz1AGe4VS5B2Kn28o3YKk8ZBQnik7MdOrE4syOjHapTPfundGeHfG0ekTbrp+wmXZp1zVf0ov+Wfs8f6MC82fSXrQhVRtF87pujDdrQuRXl34St+Vh5270l3WDQddN8z6bvTw6EaqZzec/bvRy6U7ma7dOazqznhtd/726I6DfRirHcMwuYRxQxbGQmUYZ1RheGnCiNGGsVsXxki3MF56hJHvHcYtYxh3OoZxenmYpDM96KbqwSVND/TuPZjq0YOdnj3Y7xzOSnU46MK5awjnkmc4rbzDiTWGc9InHA+/cMYGh+Ol7inpWk/eefdkoE9Pnvj1pHhVTyL39aLnu17kve/FnQ+96Nrci4yWXly3iqCTTQRJthFctougrUMECx0jqHeKIMglgvmuEfgoIpijjMBdE8EBXQQaQwSfhkcwbXgE7ZIieLs5glHNEWxsicDaujcjbHqz0rU3/TS9CQ/ozU+yPpIt9uHUuD78Kvsca8PnpOpNdD9rYojkOqyUsEUNu/SgdIOv3eGYEXx8YWEQXG8Dq3wEH3wFI/wFvwUIxG7BOP3/MHr/jzqf/9E16H/8E/I/anV9KfTqyxPvvsiD++Kr6EdnTT+2ePXja59+XAjsx7wr/bii6E9b3/4cchnAIN0AHN0G4OMl9QOltu0Asu0iWesUySFZpLRHJA2qSMnWI2ltjOSubyTLAyKZ1yaS6sWRzDoayVTlQMnPDOSy70C6+g+ko/sgsj0G8YX3IGS+g5jpN4jT/oN4EDwId4cveCf7gl76L9jy5gsWOnxJtWEwP6uHSLY3hM91Q+jkNYRXxiFE+w6hxm8IfgFDKFMO5aNqKG30Q3nuNpS5QUPp2Wooy1sP5YlsGPe0w1hrHCadN4zZfsNYFjSMXlozPTzN2BvN1PmapbuZsQ4yM+FTM8UtEg7DKZZL6IZT4jWcj97D6ew/nHs2IxjqOoI9shGM1IwgyzCCf91GcNx/BEVB0phxJPXtR/LlsZG0rxvJBNcoeuujULtHccczikHeUew0RklvGEWqXxSHg6L42XmUFANGUeE2iu89RyGMo3DzG0WbVqO49HAU8TbRVKmi0WmiiddGM90YjfZDNO1tR5OmGE19xGh+eTeaPuoxkm8ZQ1evMQSGjuHjiTGMfDGGK+5j8TWOpez1WO68H8uB5rEMcxyHi3wcR7zH8YnPOG68HMcrzVdM0X3FZufxzFKOZ592PB3043noOZ71fuOZHjKeln/Hk26YwEDvCVQbJ1DhN4F65UTOek+kt89ECgIm8vLeRBptJ3HQYRLfKidxWDuJ4b6T2BA4idyQSWzqNEmKx5N5oZ3Mfo/JdPaajMFnMum+k7kdOJkRwZPxbzeZmcWTWe44hVPqKURopxBsmEKC5xReek3hG+MUGn2mMNhvCof9p+AbMoUBnaagPzyFMQ+mMNdxKqGqqfzoNpWH7lPpb5zK5XZTubh1KrvfTaXDh6ms/DgV95apZFtNw8ZmGrG203hsN41JDtO44jiNP1ymUaqaxiiPaXT0nYZt8DTedZuGg/ZrAkK+QffoGx76TcccPJ20qun8tHE6K59M58mb6Ux7N50b76cT9XE6dc3T6W8VwyHrGHrYxrDNLoZ2DjGscozB2zmGQpcY5LIYUuQxzFfF8FQdwzfaGMluYthhjKEkMIa0kBiW9Iyhw/4YSt/FkPExBruWGBZazeC19Qy+t51Bo+MMal1m0F82g0PyGazVzqDcMAOt+wxWOM1kiHEm+/1ncvzZTL7UfcsB928xBn5LTqtv2aeeRZh2Fq09ZrHacxZ+3rOoMM6iwG8WjsGzuNdpFiNLZnHI+Tu8PL/D4vMd71p/x4De37FJ+T2FPt/TRT6b7YrZdFbNpqN2tpSPzCbEYzbqdrM5bjuH3e5z6GKcwzb/OWwJmsM5/Q8M9fyBLz/5gVtNP0jfPZd5AXN5FTiXH4Pn8jpkLm/bz6XYbR5uHvPw9J6H0XcegcHz2K3+kXDtj/Q2/MhRzx/xevij5DDnM0E5n9nu80kPms/g/+Zz/tV8ot7Mp+HtfL56P5/bH+YztXk+/7TMZ6Z1LM9sYplrF8tr+1hanGJJdInFQRaLXhPLpz6xDG0by53Jsbx5FYv1u1hcPsaS0xyL1uonSqx/wsv2J/aH/US2+SdaND/TO/hn+rn9wg3lAt7pF7DIbYEkxwUE+i5gd+AC9N8voJf7QroeXSjlk3Fke8ex1DeOEP84NgfESXE6jgPBcdxqF8dNUxxd7OKZIY9np0c8EV7xDPGJ56pvPJP843kUEM+8oHiag+NRtYmnvG08XULj6Ts7HtfX8RS9iWfd+3hqmuO5b5XAHBsJWQLd5Al8kDikSCBFmcBAVQIqdQIXJco1CVK8TiBIl0CqRwITjAncWJDA6oUJTI9LIDQ+gdrFCfimJPBZegJlOdLavARaChJIclpEiHwRzzMXUZe7iG+dE0nUJuLsnYg6PJHirETGZScSm5eIQ34iWR8SuStbzBzFYv7WLsYjczHfZy/GJ38x9yRcKhez2j6J4S5JeLsmcVfCTpnEGQmZIYmj/kncTk7CNj2J4KwkvEqSKLJPJtIlmWuuybQoknmgSaY0Kxnj22QanFJYrE6hzi2F9p4pXMtI4WxOChPzUrhXlMKW4hRSXVMZKktliyKVn5WpKNWprNKkMkubSs/AVDxTUumRnUp5biqhllTeSTwtSkVjl8ZrZRrZ6jRGadJ4ok2jS0YaJVlpdMxJ463EGEsarfLTeCERtiaNTzTpnNSm88aQTp57OgMz09HlpbPRkk6JLIOJ+gzeGTKkHDJDum8Gf9lmEqnIZLAhk7jcTJosmZKvzsJDlsVQZRaPVVnkGrLwScvij+wsxudmseJEFlYu2ZJfyCZcni3VJtls1WbzyJDNvuxsdqlzSNHkMFKbw3+6HI7oc4jzzcGSkcP3uTl8W5FDnTKXXRm5jMrK5WBJLo+t8qhU5hGXlscvljzJJ1j4UmXBe5CF21kWPuRZeH3cwpKTFikGWrj1zsL29xZSPlgY9dFC22ZpjURti4UVVvn8YJ1PX5t83G3zeSCxzy6fXPt8JjrkS3lnPtG6fK7Ozyfol3xeS5xckE/Fwny+i8vn8/h8mhLy6ZyUz+XkfI5n5DPOks/awnx8DuWzvyWfAa4FPJUVoFAXsFNTIOVZBcwaX0BhUgHp6QVczpLmyguYrSwk072QMYsLqcwrZLalkCcFhUSUFFJdVsiv6wpJOVSIyraI+sVFrEov4kR+EZUFRcwpLMLXtph/5cWSbIrpry7GqCnmuLaYfoZiKW8r5mjXYgITignJKGadpRhzQTHxJcV8oy5Bpy2ha34JJ6xKuexSyuR5pUzMKGVtaSk97cqYoC2T/G4ZLyT8c8t4K/HJ6jIpzy6X6sJyglXlUv1UTkVGOZdyyknJK6dbfjmqgnLKisrxrC1nZEs50fol9M9YwrzCJbQqXoJVyRIyy5ZwTl5BsrKCh5oKjmgrWKqrYKihgg45FRS/qeDrlgrOZleizq/kocSxgkqWF1bSqaSSyS2VrLNdis5xKb+olkp14FLmG5bS3n0pEWlL8UhfyvrMpfQoXMqayqVSPbGMPxTL+Cd4GbHpy1iWs4y4omWcKltGg3Y5v+uW81/OcvwKl3Ns5XLeuq7AVrOCct0KFO4r2JO8gs35K4gpXEG/ohWslK0kV7uSmbqVUs25koPuK3mVuZKVhSt5XbqS7eUrabd0Jc7LVrLAdRX39asweq1it3EVTfGryMldxUfX1ZQrVvPYYzU5c1dzJXs1u3NWM8Kymi75q5ldspo01zW0UqwhWbOGTuY1uMxfQ5ukNZI81xCu+pWuib/SyXUt7tq1NOjWYtd9LScS1zIjeS2euWtpzFuLQ8laxlrWMbN0HZ3K16FZso5nr9ahs6+iWVfFGrcqPsmp4k1uFQ15VeyzVLE8v4rEgiraFlchL6nimcTOsirGVVQRZLseH9f1zHBfT9PP6+mat56MovVU2m3gkssGFsk3MFWxgfaqDVRrN9DBfQPLvDfwTcgGhuVtIKd4Az7lGwjTbaSP90ZGp27EXLqR506/UZX4G9Ozf8M97zeulP/GeZtNUk68iQWKTXRQb0Kr2UT7xZtwLt7ExZJNTFNuZpBqMwM9NjP4h83Myt5MROlm6qy20BS0hccZW6jJ2sLRoi0UlGzhl9IttLHdKtn3VlRuW9ncYSvm1K14FWxldPlWbi/dyqllW7H5bytKp21scd3Gev029vls437INioSt5G8eButUrcRbNmGIn8bryW2FG2jrHgb5rJtNNZu45b1dpbYbec71Xbaarej1W0nzWM7sz23M9prO7V521mRv51xRdslfd5O9IvtNFjv4IjNDh7rd3DQbQdV7ju4mb6DS4U7KCzZQc8l0px2J00+O/FO38mSnJ38L38nSeU7md28k75Wv3NK9TutCn7nQMnvRFX8zomPv7PPeRfPNLs4rttFhtsu1vnvolvuLjov2cW5j7tIkO9mj2E3MZ67sSTtJjR9N7Vlu1nrvIcL2j0c0u1hetEeoor34FO2hzfle/h7yR4pb99LRspeYgv3sqB6L22a9uJmrGZraDUFEdUMMlUzan411xdWczqumj3x1axLqKZ4UTVJidX8sLiaiUnVDE6uJiKlmvap1XimVeOcXs1riXsZ1VzIrOaPLGnP7GrJZqtZkFdNjKWa6Pxq+hVU06WwmqCias6UVTNgkzR3sZpvm6tpZVODwbYGe7sa/pW4bV9DvUMNBxxr2ORUQ6VzDVHyGvoqauiirOGppoYafQ3rDTX86FGDn08NPeJq+COphp7lNThX1jDmhrTOeh+HNfvYpt2HwrKPKTb7ueCyH2XCfnYW7qd15X7+VBzggPIAKZYDRBcewFh6AEXZAVok5tke5LzlIL8XHGRhyUFCKg9yaNVBRqoO0V57CKX+EEu9D5Hoc4iOQYeITznEyPRDnM4/xL6CQ9yT/cHKwD94U/EHDYrDJOgPM8jjsBTvD3O74DALlxwm2O4ISxVHcPU8gqXiCEW2R/na8ShjnI7S3fUo/vKjpHscpb3/UTYlHGVH0VGqio/yS/lRoiuP8qfhGDN8j0n1/TH8Eo7hkniMryzHGJ5/jPOVx/jhV2lMfpwHyuPSmxxHlBwnrPQ46orjDFef4L7XCS4uPkFF+gnaFp3AreQEo3Un6W84SbPxJP/5nKR27knuZ59kdOVJLm44Sc0paWzUKXqnnmJF2Sk+OJ3mr3an6Rd3mp15p1mTf5riwtOkFp8muuI09mtPc115huOaM2R5niE98QwzU86wWnGWefqzDMk6S2T2WSZa/UmF75/4jfuTPaV/snbJn0RZ13LFrZa6ebX8urCWFXG1VMTXUpxQi2VRLVmJtaQurmVRUi0LkmuZn1LLnNRavk6vZVJGLcOyawksrsV5SS13V9Tyr3UdT2zq+Me2jrt2dTQ41HHRsY46pzq2KerINNQxPaWOAdl1kq7Woa2rY+CHOgIW1mNIqEezqB5FYj3Oi+uxT6rHOrmetyn1PE+r55+Mev7OrOdqTj0n8+vZV1TPhdp63K3Oobc+h7PdORzsz/Ha6Rz/Op/jT+05junPsWTLOaYozzNGc55R2vOo489zK/c8B5acZ0/leXYsO8/Oj+f5rPICw5wv0l9xkb7Ki7T2vUh0wUWGF19kZ8tFlisvYW+5hE3hJf5bfkmS9WUyvS4zZMFlItMvE2h7BT+1hOEKvh5X8FkskSz1UyQyruBffIWAiit0f3aF8NdX6GN3lb7qq/TTXiXS6yrFJVcpr7jKwdNXefrxKtaqBmzUDdhpGyT9bWDk2AaSExtIWdxAWlID6ckNks9pICu1gbyMBiyZDZRZGtj5awPdWhqIsL1Gb7trmByuIRyvMcXrGtO8r3FwqDRWeo3xa6/xibyRKJ9Gon0bmRDQSFh8I+EJjfRJbITFjUSmNDI4rZGRmY3MKW5kQXkjy52vs0V5nSvG6zT4XOdewHVCC64jyq+zR/EXj4x/8dTnL175/YVd8F/om/9ilPIG0Tk3SCq9gWXJDdTTbvK6+CatV9xkcNVNJulv8a3bLRZ43pJq21vkLbrFPcstOiy7hfLNLak2v02+8jZ7DbdpDrhNrOU2FSW3ydTdYb3HHXZ53cGccocHlXfY63qXi8q7/Nz6LncT7+KYdhdF+l3GFd7l08t3sXP/m5GBf/Mm7m96pf3NoI1/S/HmHg+D7vHHhHuSb77Hiop7UsxrYoqmiVL3Jr7q1MSThU28jmuiJb4Jp0VNqBOb8FzcRGBSE+2Tm/gspYleqU30TWticHoTozKamJjZRExWE3Oym/glp4mk3Cay85q4Xiata5bWtUjrrO4TY3OfFPv7vFTf53ib+5xacp/hHv9g7fmArwIfUJn7gMD8h+w3PKJf4CMWJD3iyIpHZG1/xGjnx5zTPmZZ8GP80x/TIeMx6wofc9f+Cfr0J5wseUKD1VP0nk9RdnyKrOAp7r7POK97znyrF5wO/pcexf9yafm/mJQvueXxko2VL2lc/hL56peMMv7H+oD/uOX8iuF5r2jQv2aE8TUeRa8ZrnmD4zdvcPF8S8Kn73AMf8e/Oe9ot/wd+wrfk7LsPZtWvCf8/XsK5R8kmX/gxpoPXLH5yJPCjxTaN/PQ0Ew7z2ZGtWmmX1YLbwtb+NXFSsxTWAk3lZVo1d9KtM20EhF/WolTEptyrcVpnY242NNGHP7JRuw/ZCP2nbER0S624muVreg/xFb8mWkrai7aCrXCTvyGnVhxxE5MGGgvdpjtxfOz9uLFOXvhonQQ59QOYks3B/F+roPYa+Mortg6ikCVo9B6OArbZEeRL9En1VE8TnMU/Y84ipRjjuL2SUdxzd5JXFA4iUSVk/BPchJJe5zE7aNOYtEFJ/Gvs7MoVLqIwHQX4VIvtZdcRI8BrqKswFXID7mKtsdcxQB7mbSHTHzjIhNO/5OJOf1lIv8LmajNkomlhXKxYbdcnLNSiA/OCrGuXiEW6JXi2HCliB6hFFeKlGLxeaXodVEpwtUqkT1aJdwyVeIHi0o0K9TijlothiSqxdwjarHOQSMWuWmEU2+NiFqkEW/3asT35zVipbNWZMm04nSUVlSlasWFNK3YkKMVjwu04uoprZhzTit+U+jEXne98BqqF9FpevF1rl5c7G8Q9wcbhBhmEHPMBvHdIoP4XekmOli7i/807sJP7SEUAzzEb+c8RIiLp3ik8BRehZ5ih8Smck+x54SnuH3RU4yxeIn9J71E7JfewjbPW8zI9xYdT3qLpRe8xQOFj5id6CN9i69YNMRX/OPnJzYN8BPba/3EN5f8RM5Af+FywF8o0wPEhlMB4o/3AWKtJVCseBsonkYGid6Dg8SmgiAxsT5IWJyDRV95sMixBIsYpxBxICpEZCSGCClrFd4jWonuo1qJU+WthNepVmL6/NYiIKO1mJjZWiyztBb3BrQTHc63Ez0K24v+Ze1FgbyD+PdIR+GyKlQMa+4kSgZ3FsGZncWLk51F8anOosnwiRj6xafij5pPxWa3z8QOy2fS+38mul76TOz07iKqRnQRfUZ1EXctXcTFgi7i+pkuQhHZVfTK6Sq6N3YV61t1E2+iuwvX4u4io7a7aHWuuxDXu4v/FGHiZr8wkRUdJmIV4aLdyHDhNjZcRJ8NFyXPw8Xcj+Gizxc9xeXhvYRVWS+RY+4t9pX2FhWFfUSF+XMRWPC5SFz6ufgYZRKycQhjA2JstBAeS4VoqRUCXV8x+kw/YRvQXziP6C/ajOkvUsb2F1UF/UXIkv7SfQaIYwMjhWdDpIhZN1BMuDVQ5OkHCa/Wg0Ro4ZeivWGwuOY7WHyYNkwcmz5MHNWZxQtfs3ANMIu9bczCr51ZtB5iFqOHm4V8hFk8jzaL1aPNImqMWbiMNYvvx5lF4FdmkT7eLHpOMIunEiMmmYXjZOn/En5TzeK8RNjXZnErwyxuWMxiQ6FZfFVkFupisxhXYRa5y81izCqzUKw2i7lrpHM2mMXV38xi+Fmz6K4eLq7OjBLHvSeLxlHTRdz2RaL6brKIqcwTyXMLRcXsIpE/olQMalsllp6sEsHqDUIn3yK8nm0VT//ZIX7adlBUTDgmXOaeEAsGnBSvzWeEqrZWdOv8VvwfKhaA5Q==</binary>
            </binaryDataArray>
            <binaryDataArray encodedLength="732">
              <cvParam cvRef="MS" accession="MS:1000521" name="32-bit float" value=""/>
              <cvParam cvRef="MS" accession="MS:1000574" name="zlib compression" value=""/>
              <cvParam cvRef="MS" accession="MS:1000515" name="intensity array" value="" unitCvRef="MS" unitAccession="MS:1000131" unitName="number of counts"/>
              <binary>eJztWMtRxDAM9YECKCElbAcoVEIJlJAjZeRICRy3DI4pBXtiLYrij/xdw+zhTWbtWLJ+T8oqtbyoExSc13Ad4Lyv4BdBeXCWD1am69yIoHa6/OCy2WdfyG6XjoM+x1kV8SWPke9dn05ffKX6Snwe04+6XDZBog1UX47NufbhXbkNqTK5jJM90noV+PyQjx5+KI17bk6kxjt0RpwLgRrk51fY8Twr9anxrfGu8aYxaSiNq97f7HsYu1Z5mCNPnB8ZaNIXCmXW4gORbRXtx7pEvVI7audRid+ka3xPWt+hNeTU1N7AuZTWMO9ZUk7z3dlwxEVzxpfG06v+rZ8f8762ML0bv7/ARzSPUuaC2MxR6odWOZtaK07AzumrxcXy+mS5XeJH9A2wGEbtFcRFEjsa8w3csl11QeN68CUc5ca48HS+IKYuv7XsYblyUriOxidUmy25vFefSNYD+3wF8/40s5XhSVN/KC9WBy4Op7WYc+/WsZByaK/8CMHXE1LzIGc+KO01IRtGyIXUvDnY05Efa9//Hnql/VRy51FzpOQ+yJtm7jFzBNjv3Yl885r1FffJjGDO0xqT1hvK4nMMl9HCv7E5WZIvtXJAenaEGeFed8DcXGyurBZA1sATU9f8ldpbVqv/yvJVIiMnj6TcMwL4/F+rb+fanMt/NX3Sc+a+6bK14OPkUB2E4trLHyPm9l9Djz70wAP/Hbf/ETx74/bnH3M4iJI=</binary>
            </binaryDataArray>
          </binaryDataArrayList>
        </spectrum>
        <spectrum index="8" id="sample=23 period=1 cycle=3 experiment=3" defaultArrayLength="1212">
          <cvParam cvRef="MS" accession="MS:1000511" name="ms level" value="2"/>
          <cvParam cvRef="MS" accession="MS:1000580" name="MSn spectrum" value=""/>
          <cvParam cvRef="MS" accession="MS:1000130" name="positive scan" value=""/>
          <cvParam cvRef="MS" accession="MS:1000128" name="profile spectrum" value=""/>
          <cvParam cvRef="MS" accession="MS:1000505" name="base peak intensity" value="23.0" unitCvRef="MS" unitAccession="MS:1000131" unitName="number of counts"/>
          <cvParam cvRef="MS" accession="MS:1000504" name="base peak m/z" value="189.998193333354" unitCvRef="MS" unitAccession="MS:1000040" unitName="m/z"/>
          <cvParam cvRef="MS" accession="MS:1000285" name="total ion current" value="27.0" unitCvRef="MS" unitAccession="MS:1000131" unitName="number of counts"/>
          <scanList count="1">
            <cvParam cvRef="MS" accession="MS:1000795" name="no combination" value=""/>
            <scan>
              <cvParam cvRef="MS" accession="MS:1000016" name="scan start time" value="6.516616666667" unitCvRef="UO" unitAccession="UO:0000031" unitName="minute"/>
              <scanWindowList count="1">
                <scanWindow>
                  <cvParam cvRef="MS" accession="MS:1000501" name="scan window lower limit" value="100" unitCvRef="MS" unitAccession="MS:1000040" unitName="m/z"/>
                  <cvParam cvRef="MS" accession="MS:1000500" name="scan window upper limit" value="2000" unitCvRef="MS" unitAccession="MS:1000040" unitName="m/z"/>
                </scanWindow>
              </scanWindowList>
            </scan>
          </scanList>
          <precursorList count="1">
            <precursor>
              <selectedIonList count="1">
                <selectedIon>
                  <cvParam cvRef="MS" accession="MS:1000744" name="selected ion m/z" value="825.083465246697" unitCvRef="MS" unitAccession="MS:1000040" unitName="m/z"/>
                </selectedIon>
              </selectedIonList>
              <activation>
                <cvParam cvRef="MS" accession="MS:1000133" name="collision-induced dissociation" value=""/>
              </activation>
            </precursor>
          </precursorList>
          <binaryDataArrayList count="2">
            <binaryDataArray encodedLength="5680">
              <cvParam cvRef="MS" accession="MS:1000521" name="32-bit float" value=""/>
              <cvParam cvRef="MS" accession="MS:1000574" name="zlib compression" value=""/>
              <cvParam cvRef="MS" accession="MS:1000514" name="m/z array" value="" unitCvRef="MS" unitAccession="MS:1000040" unitName="m/z"/>
              <binary>eJwN13dUU0n7B3AIIaSQkEIKJIQmYEGK/VWB9X4fRUGjYtdXca0LKv5eZVVcpZdQQxVRUZFddy3rWlEx2CCACsqirArYXVa3sIgdKb/88TnznJkzZ+5z5zl37uxi3WRc3JqYHWcfMg6qdsbJsZ1x07Qzntp2ZphLOzPFu5150vqI+c3jMbNu+RPm2KsnTLjkKfNk+FPmy8injMvEp4yF93NmvOdLZurgl4xK3MEMlnYwUxUdzG6XDuaGZwezkfuKuSB+xfyreMV4Or1ixjm/YkJdXzFDeX8yn5z+ZPTefzLDPP5meMJOptmpk+kUdDEnHLuYG5ou5ndtF2Ph2sW4LOtivmZ1M3HsbkYn62Z2Kt4xpap3TOOZd4yH/wcmeOQHZq5jL/PRrZcxjOtlnqn6GYNPPzNhbD+z5j/9zCW+Je4KLBEjs8RPckto1ZbQiFj4WsqGlQMbdSprvJFxwBXbYK2Yi1QJFwfUXCwS8RBjx4Pclo9LEj5WKPlIUvHRnslHCU8AN5EAD0W2+NvZFiMUQgidhNjuIsQ1sQgymR1Os8SYaSPGVq4YdRwJ2gQyLFLI8NBBBiu1DD4aGcpFcsyxVSFJqMI3do6IttTgCFeD7Q4abOrRYJbACXkqJzQ4m4m0YIm12CDV4oG9FpNFzvB1cMYsD2fEOrhgqtgNl6Ru+Ch1x3q5O1qEgzBY6AEHqQccvTzwyMITz2y94CzywqbmwfDlDoGvdAg2yoagy3EIEgXD4OQ0DG1sbyQpvPFGMdy87nB88RkOpbUPDtr4IErgg1qJDz588oGrxBexSl9Uq3zBc/TFTLUvijS+0Nj64ajIDx6OfljM98chgT9e2/pjvXIEpqhHIMPD3MpGIt9pJKJcR+KL/ShMVozCROloNNuPxnbJGFyUjoWr01iUu49F16CxyBSMwzTlOJDreGzgTgDsJyBUOxFRfROxXxSAgLUB2PUxAK8/BWBiTwByvwTgRW8AxvQHIGMgwJx7IPxYgUi2CsR9diCGcgKx0yYQv3IDMYgfiK2CQNyyDYRWFAiTOBDrZYGY6x6I4wOBsLQMwhGrIPSxgzCbE2TOJwgH7ILwh0sQ3NRfoXX5JMTwGGQXM2jsZrDHGjgvB+yUwBg5waAgzHMlzJJMxlL5ZFQ7TkZ46GSssZuCQvUUdGqmoEUcDH9pMPYrg/FZFYxq/lQ4207F39KpeCCahlWqach3mYYfuSFYKQgx72EIdtiFYJw0BLtkIXhnH4KTyhCIHEJw0C0ENeJQSHnTcVsxHdkO08EbOh17BDPwSDYDz7QzYOMzA6pHM2AS6eAl1mGjSocRah0c3HQI8NQhSjQTk+xnYZ7DbFx0nI09fbNx3i4MIfIwxDiE4bFjGBhNGP7nEoYDg8IQ4RUGp7dhENrNwRjXOfC/Nwcr383BDclc7LKfiz75XPg5mlvNXNx0ngt/17mYL52HKtk8XHechzynefBxn4eV/fMgUS3A+4ULwHFYiP9zXIjKkoUI6l+IQt4iDHFYhHvaRYiyWQy9aDHe2i1Gv/y/CLNZivnqpRihXQpTw1Ls6VkKMWcZVtkvQ3XvMhhsw/FYHG5eLxw7HMJhLViOz8rliHRYDm/n5fCw/xpc5deYLV2BWpcVcPJYgc1DVqDEbiVWy1figWIl1getxBfBKrRrV2GmyypUu65Ctv1qhDuuxj31alznr8E42zUQStdgocMaVLl+A6t/v0EULwIXFkbgUHQE+t5H4NuPEej8FIE1PRF48iUCC/oi0NQfgakWkbhmGYnxVpE4zY7EME4kym0ioeFFopAfCaFtJFKFkfhXEonhzpGw84iEzbFISHojkdEXCfZAJFZy1qHdZh0m2K0DR70O/j7r0PZ5Hf6Wr8da5Xro7DfgnHoD/J02wMtlAw65bsB/ZFE4rozCYIcouGiikOkehd3qjbBx34i7PRtRod6En4duwhtlNNw9vsVZ0Rbc99wCft825PRvQ7FlDNRWMRjOi8FpfgyO98RgwkAMnvK2Y73Fd1AIvoOv5Du4+XyHzfY7kKDcgcOynfCR78R09U5c8NuJU4JYhIhjsd85Fp6usfjFLRZjB8XiikcstvvFIjgwFi5XYpEri8MsbRweOseh3yMO7t5xuOwXhw3j4tArjMdr+3hcjI9HXEI8fsmLR3R+PDKK4rHcNgFOCxPQw0+EjyQRFQ6JGOAmYX1qEjyykmGXm4yZA8l4ZpGCRZIUbPkmBdGxKeDEp+CYPgWq/BQ8NzvQn4JYTirGClJxUpSGKFkarjqkwaMoDaMFelwX6zFToUegVo/ufD24gnQMV6Tjz+R0xGWko3V3OuSCTPxul4lljZkQsbNwMy/LfI5kY7IkG5eU2ajPy0b5rmxM2p2N2awcjFTlwFWfA21RDnKKc/BMZkCi3ICRagPOZxjgvMuAD9tywU/NxZicXHyXl4sZ+bloU+RhoSEPvbl5eC7Jx8bYfDT05CPPogBN3AJcFxbgnLQAy90KMFlciPc5hdhVVIgkuyJYSoswWFGE++nF8Endjabi3SjZUYK/MkqwKbsEQsUe8Gz3osxqH+Za78PwnH0IlZSiU1uK+ZL92KrYj6Ul++GXeQDV2QdwzeUgTuQexHWLMqRyy7BVXgZBRhnKs8oQXFQG4+4y2JWWIdniENbbH4K18hDGag4h0+UQqlMP4fzZQyjWlqMpuxy+qu+hN/wASecP2DXwA9SSwyhJPYxww2G45B3G9YLDqLD4CbsNP2Ht25/wwfoIGkVHEC05ghanI0iLPoKTnKPItjsKvfIo5qUdxZjco1i59Ric3x1DJP84tqQehzT/OG7uOw5P1c8YafgZF61OIIJzAv/NOIEG+1/gdegXjOecRK78JDYZTkIjPGV+Z6fgtf4Uziadwr7kU+b6OoUJ+lPmXE/hrZlV4SmcFJzGvsTT2JB8GiW7TqNCeQai5DOYlHUG0YVn4Fd8Bi17zkA7cAY2FmdRwzqLDLuz4G8+iw/6syjNOov6hHMotamAwKECDeoK1MVXoDGzAkUlFViwrwLj2OfxtcN5dGjPY0jyeWhunQe/+ALulFzAH9KL6PrxIjqElTghrsQvyZXYl1KJjNRKbEurxJx0c1xQie0nKlFbU4nBmktITryEwNRLaCi5hCUDl6CwMmK7wIgIWyNG2xlxVGFE6E4jxscaMSTOCGW8EZwEI96bvUw04m6SEdeTjTiVYsTBVCMMaUbE6o3YkG6ek2Wek23EB4MRv+caYfWbESP6jXAdMOK2VRWq2FXYx6lCpk0V7kqqUC2tQp68CsuzqtCfV4V/8qtQKLoMmeIyLBIuoyz1Ms4VXgYpr2Bi6hVz/V1BMusq1rKv4ob2KjTZV+FZehXd1tcwXnoNlopreG+4hjDr69jybTXsc6sReqAafxyuRiCrBnf4NRhwrMGzhBq0JNbgRlINqpJrUJJWg2x9DYbn1qCvoAale2vgfbEGg17UwO1TDcpYJhRZmZDBNiHW2oS1NiYs4Zowk2cC8U1on2jCrwEmmGJNuBhnwol4Ew4lmFCcaEJWkgnxySZ8m2JCZKoJy9JMmKM3ITjdhIkZJvhnmszfLRMcs02wyzHBymDCJzN5uQm1R8xjn01otKjFeVYtjlnVosi6FhmcWsTZ1GKdcy2OTqnFU3EdrALq4J1QB7fEOnMN1oGdUoces67UOrTp6/D6QB1ayurwxaIeN63rcZVTj9Hb69EdX4967g1U8G/AN/UGfjPcwK8vbyC87CZWq2/h0sxbYAkacO5AA44JG6F0b0RxQiMykhqxKr0RvOJGjLa5DSfBbfM/zm38LruNyQm3odHfhvLsbUzg3EFC8h0MLroDbfEdHP75jvncbkJCQhN2JDZha1ITNic3YUl6E74yNEFl0QweuxmzdjRjWmwz5NnNkOY0Q5DbjJ8/NSObdRferndxfc9d7JTdw6Tie/B3bMGS/BYE72/BsJMt0Do/gDbpAVyyH2CSzUNMd36IgoKH2FX8EL38VliKW8GStELk1Gre91YUZLdil6EVpYWtGDvQiiB2GyZZt4HhtGGupA3LlG3IH9MGVWIbHJPa4JbWBq+MNvjmtGF0XhtC9pn7OO3w4rZjCK8dW73bcfR4O5rVj8z78AiFVo9RK32MNtVjyIc+RlHxY5TsfoxtyifIlTyFbckzlEufo6vpOYoVLzAn9QXO8F9C5vAScHkJbsLvOKbpwK+JHfgzpQNf0jowRf8HbhX/geuxr9Cx/xXy2K/hbv8afbv/hHv+X1jD/wfc//2Dnwr/Qfeef/CdtBPk3ol/UzqRnt+J1R874VX0L7rnd5lr+A0OFr7BNetuJMi6Md/3LaL0bzHR9iPCRR/xa+5HbLP/hI/qT7jI+QwPlx50DO3B87gePOzrwaroL7iQ+gWONr3mu0gvwOvFAn4v4m17USjsxRFRL6Yre1Gq7sVpfS/W5Zv7inpxeVcvzpX34uXVXtzW9GGosB8Kh35cd+1H+Kx+fP6+H97CAYSoBxCcNYDNOQPmZ7Sgu7YWZJ9sQWnpFjQpy4IazI6ILCm6wZL+5rMoOoFFI5NZdMVsegqLHpitTmVRt1lsGosEehYVmw1KZ9GCTBa9MDMaWNSSy6JV1Sx6YxZbYx6vZdEpswX1LMq4ySLlLRaVm/GaWKRiWdEruRV9q7CiYwYr6rNh0w88NtUTm0RhbHpXxyZPljXZTrWm06et6V6DNZ0Tc6gyg0PTMjmUns+h0YUcuqyzoTk3bMibzaUeDpcybLjkIeSSrJpLrq1c8n/CpZFWPKo222zNo1G25ngKj2bW8cjpPo+WhPBpqYFPo2/ziR0koPdTBLR3loCMtQJ6k2dLa2tt6W2zLc3mCOlbgZCGxgjpRaKQuMlCCksVEk8vpL1mv2cIaV+WkGIMQjpZI6RtU0XUmygiQ5KI3JJFVKkXkXWmiObniUi2wI5eX7EjdoMdHUgT06OrYmq7JaYXHAlVB0soIFRCLxZL6EmhhD5fldAFjowa+TIaNUFGT6bIKDpYRg9vyqj+now82PY07Ad7mt1vTwMpchqWJ6fyYjlF5Cjom0AlRYYq6RJbRXOsVXQ5WEU/z1CROFVF4zJU1GR2NVdFCxtVtGShI9UmOpLujiO9y1FTnqWGCus1xOY50X6z/7C09D1bS5WkpbuztBQ91xx/5Uxzwpzpm0fO9JutC7nbu9DB+y60ZbwrGQNdyT/VlYL5bvR9nht127qTQOdOl2a708Fr7nR3hieVbvMkToon+RV5kfKOF2VbDqaq0MH0deZgGh06hEoWDaHM7CEUvnAYRdz1pveG4ZRm70fn9H5kecCfbjX603z7EeQbP4IcmkaSy+xRtHrvKFrRNoruCUeTddUYulU/nlS5E2hR4wT63jGAkucHUt+tQKrhBdGoxUH017yv6K+VX9H90kl0Qwgauwd0sxW0pQ2kmz+Z7hRNJq4umFbODKYf7abSlAfTqEYeQiUxIZSZF0ItoaH0T/YMShqqI/VMHQ2fraOgOTrqMiubqyOr+To6Y+a1WEfpS3Q0fZmOwpfrSJOvo0Yz30IdVZToKGu/jsprdeRfMJukP4TR8b0badm4GDLsiCcapKcGQSFd+1hCTYNLaXT0ftqsKSP2r2U0ua+cKgN/oYbaK7Qo5hq1cK6Tk0cdCTfdpBUF9wjdv9Hf0Y8oJeY5iaSddH/WW/p/ORJO3Q==</binary>
            </binaryDataArray>
            <binaryDataArray encodedLength="364">
              <cvParam cvRef="MS" accession="MS:1000521" name="32-bit float" value=""/>
              <cvParam cvRef="MS" accession="MS:1000574" name="zlib compression" value=""/>
              <cvParam cvRef="MS" accession="MS:1000515" name="intensity array" value="" unitCvRef="MS" unitAccession="MS:1000131" unitName="number of counts"/>
              <binary>eJztV8ERgyAQvFIsIR0EOkkpPPNMCZaRJ6VYSg49MsbgeaKHmMmMOzqKsOwtiwK4K7wBBg8DH/f2BJj09Rx6Lop89p6XZE5aetYyRmkNWB7BzxbghngiWsQd0SA6fObJ77DgMxC0KaF5DdpOOUjXcQ3cc3XX7Cf4EOzgU4d42MGXHXmzJe1Cm6W+c/iP8z6nttIxt2qbev+ovN173DOsDY7zGfmXqFPcNzTyXNODOX2P5xnPLeVYwIUybppnPRS+O7U8mZORaxAzP6IhzRwh5SmYuT9+zuV8sq3imtaoDbfOSoLjEWtQA88jayUd70idvPn+T/CCPE99I5yp3tIa/dqc/tgObg+vwzMvSo5gRg==</binary>
            </binaryDataArray>
          </binaryDataArrayList>
        </spectrum>
        <spectrum index="9" id="sample=23 period=1 cycle=4 experiment=1" defaultArrayLength="17826">
          <cvParam cvRef="MS" accession="MS:1000511" name="ms level" value="1"/>
          <cvParam cvRef="MS" accession="MS:1000579" name="MS1 spectrum" value=""/>
          <cvParam cvRef="MS" accession="MS:1000130" name="positive scan" value=""/>
          <cvParam cvRef="MS" accession="MS:1000128" name="profile spectrum" value=""/>
          <cvParam cvRef="MS" accession="MS:1000505" name="base peak intensity" value="60.0" unitCvRef="MS" unitAccession="MS:1000131" unitName="number of counts"/>
          <cvParam cvRef="MS" accession="MS:1000504" name="base peak m/z" value="650.017052191757" unitCvRef="MS" unitAccession="MS:1000040" unitName="m/z"/>
          <cvParam cvRef="MS" accession="MS:1000285" name="total ion current" value="8242.0" unitCvRef="MS" unitAccession="MS:1000131" unitName="number of counts"/>
          <scanList count="1">
            <cvParam cvRef="MS" accession="MS:1000795" name="no combination" value=""/>
            <scan>
              <cvParam cvRef="MS" accession="MS:1000016" name="scan start time" value="6.684116666667" unitCvRef="UO" unitAccession="UO:0000031" unitName="minute"/>
              <scanWindowList count="1">
                <scanWindow>
                  <cvParam cvRef="MS" accession="MS:1000501" name="scan window lower limit" value="500" unitCvRef="MS" unitAccession="MS:1000040" unitName="m/z"/>
                  <cvParam cvRef="MS" accession="MS:1000500" name="scan window upper limit" value="2000" unitCvRef="MS" unitAccession="MS:1000040" unitName="m/z"/>
                </scanWindow>
              </scanWindowList>
            </scan>
          </scanList>
          <binaryDataArrayList count="2">
            <binaryDataArray encodedLength="71900">
              <cvParam cvRef="MS" accession="MS:1000521" name="32-bit float" value=""/>
              <cvParam cvRef="MS" accession="MS:1000574" name="zlib compression" value=""/>
              <cvParam cvRef="MS" accession="MS:1000514" name="m/z array" value="" unitCvRef="MS" unitAccession="MS:1000040" unitName="m/z"/>
[truncated: 259,507 more chars]
