# Supplementary material for: Genomic and proteomic characterization of SuMu, a Mu-like bacteriophage infecting Haemophilus parasuis
Source: BMC Genomics. 2012 Jul 23;13:331. doi: 10.1186/1471-2164-13-331 (PMC3447690; doi:10.1186/1471-2164-13-331)
Supplement: Additional file 18 — P24.mzML Q01259, gp30, Mu F protein, Enterobacteriophage Mu (Myoviridae), Mu-like. [file 1471-2164-13-331-S18.zip › 1471-2164-13-331-S18.zip.out]

<?xml version="1.0" encoding="ISO-8859-1"?>
<indexedmzML xmlns="http://psi.hupo.org/ms/mzml" xmlns:xsi="http://www.w3.org/2001/XMLSchema-instance" xsi:schemaLocation="http://psi.hupo.org/ms/mzml http://psidev.info/files/ms/mzML/xsd/mzML1.1.1_idx.xsd">
  <mzML xmlns="http://psi.hupo.org/ms/mzml" xmlns:xsi="http://www.w3.org/2001/XMLSchema-instance" xsi:schemaLocation="http://psi.hupo.org/ms/mzml http://psidev.info/files/ms/mzML/xsd/mzML1.1.0.xsd" id="081007Emilie-080807-24, P24" version="1.1.0">
    <cvList count="2">
      <cv id="MS" fullName="Proteomics Standards Initiative Mass Spectrometry Ontology" version="3.18.0" URI="http://psidev.cvs.sourceforge.net/*checkout*/psidev/psi/psi-ms/mzML/controlledVocabulary/psi-ms.obo"/>
      <cv id="UO" fullName="Unit Ontology" version="12:10:2011" URI="http://obo.cvs.sourceforge.net/*checkout*/obo/obo/ontology/phenotype/unit.obo"/>
    </cvList>
    <fileDescription>
      <fileContent>
        <cvParam cvRef="MS" accession="MS:1000579" name="MS1 spectrum" value=""/>
        <cvParam cvRef="MS" accession="MS:1000580" name="MSn spectrum" value=""/>
      </fileContent>
      <sourceFileList count="1">
        <sourceFile id="WIFF" name="081007Emilie.wiff" location="file://C:/Documents and Settings/ezehr/Desktop/wiff files">
          <cvParam cvRef="MS" accession="MS:1000770" name="WIFF nativeID format" value=""/>
          <cvParam cvRef="MS" accession="MS:1000562" name="ABI WIFF file" value=""/>
          <cvParam cvRef="MS" accession="MS:1000569" name="SHA-1" value="52731191d04f9d4f8dc646854266c78a04905c6b"/>
        </sourceFile>
      </sourceFileList>
    </fileDescription>
    <softwareList count="2">
      <software id="Analyst" version="unknown">
        <cvParam cvRef="MS" accession="MS:1000551" name="Analyst" value=""/>
      </software>
      <software id="pwiz_Reader_ABI" version="3.0.3324">
        <cvParam cvRef="MS" accession="MS:1000615" name="ProteoWizard" value=""/>
      </software>
    </softwareList>
    <instrumentConfigurationList count="1">
      <instrumentConfiguration id="IC1">
        <cvParam cvRef="MS" accession="MS:1000495" name="Applied Biosystems instrument model" value=""/>
        <softwareRef ref="Analyst"/>
      </instrumentConfiguration>
    </instrumentConfigurationList>
    <dataProcessingList count="1">
      <dataProcessing id="pwiz_Reader_ABI_conversion">
        <processingMethod order="0" softwareRef="pwiz_Reader_ABI">
          <cvParam cvRef="MS" accession="MS:1000544" name="Conversion to mzML" value=""/>
        </processingMethod>
      </dataProcessing>
    </dataProcessingList>
    <run id="_x0030_81007Emilie-080807-24_x002c__x0020_P24" defaultInstrumentConfigurationRef="IC1" startTimeStamp="2007-08-10T21:26:38Z" defaultSourceFileRef="WIFF">
      <spectrumList count="19">
        <spectrum index="0" id="sample=24 period=1 cycle=1 experiment=1" defaultArrayLength="14668">
          <cvParam cvRef="MS" accession="MS:1000511" name="ms level" value="1"/>
          <cvParam cvRef="MS" accession="MS:1000579" name="MS1 spectrum" value=""/>
          <cvParam cvRef="MS" accession="MS:1000130" name="positive scan" value=""/>
          <cvParam cvRef="MS" accession="MS:1000128" name="profile spectrum" value=""/>
          <cvParam cvRef="MS" accession="MS:1000505" name="base peak intensity" value="229.0" unitCvRef="MS" unitAccession="MS:1000131" unitName="number of counts"/>
          <cvParam cvRef="MS" accession="MS:1000504" name="base peak m/z" value="650.026628354592" unitCvRef="MS" unitAccession="MS:1000040" unitName="m/z"/>
          <cvParam cvRef="MS" accession="MS:1000285" name="total ion current" value="8075.0" unitCvRef="MS" unitAccession="MS:1000131" unitName="number of counts"/>
          <scanList count="1">
            <cvParam cvRef="MS" accession="MS:1000795" name="no combination" value=""/>
            <scan>
              <cvParam cvRef="MS" accession="MS:1000016" name="scan start time" value="0.167433333333" unitCvRef="UO" unitAccession="UO:0000031" unitName="minute"/>
              <scanWindowList count="1">
                <scanWindow>
                  <cvParam cvRef="MS" accession="MS:1000501" name="scan window lower limit" value="500" unitCvRef="MS" unitAccession="MS:1000040" unitName="m/z"/>
                  <cvParam cvRef="MS" accession="MS:1000500" name="scan window upper limit" value="2000" unitCvRef="MS" unitAccession="MS:1000040" unitName="m/z"/>
                </scanWindow>
              </scanWindowList>
            </scan>
          </scanList>
          <binaryDataArrayList count="2">
            <binaryDataArray encodedLength="60220">
              <cvParam cvRef="MS" accession="MS:1000521" name="32-bit float" value=""/>
              <cvParam cvRef="MS" accession="MS:1000574" name="zlib compression" value=""/>
              <cvParam cvRef="MS" accession="MS:1000514" name="m/z array" value="" unitCvRef="MS" unitAccession="MS:1000040" unitName="m/z"/>
              <binary>eJwU13dcU2f7+HF2JoEMCAGSkAQChL2XOx8VUWQJbrvsXnbXtk5ABQfbra1tv51P927dGwciQxxttWr7dM+nSwV+1++P9ytn3Pc17pPknNOsuuadH3bNezbqmveH6Gveea5r3qsPXfPev/CaN7r2mjet7po36blr3tE7rnkXvnjN+9xL17wXXpU571zzPv79Na+f7rp3vvG6933zda9/9HXvF/HXvR2t170rnr3u3fzcde/n71z3LtXe8LYH3/DuCrnhdYXd8E4x3/Bui7rh9Xfc8JqdN7zT4m54WxNueH9dfcNrWXfDu3v9De+NTTe8H7xww3vsxRveP1664V3wxg3vWOWgt0Y16L1HPehdohn0tmsHva8GD3p36wa9vSGD3kH9oNdgHPS6TYPeorBBb3n4oLfJMuj9JGrQ2xU96L1iHfRqYwa9Dseg9+bYQe+FFYPeyMZB76y1g966pkHvpuZB75stg17/9YPeiA2D3pSNg97/bJecLw96X/tY8gUOeV8LGvIu1Q95XzcOecMtQ96xUUPeDfYh74BzyPuTa8gb4R7ypsQPeWM2D3nXPDvkff65Ie+/Lw55C18Z8pa/OuRt+c+Qd9ebQ97V/wx5syOHvY9bh73XXMPeEfHD3h/Thr3K6cPef9uHva9vG/b+/NywN+D5YW/UC8Ne99vD3hlXh71zB4e9v/v6oPT34WeFD7s0Pjym8+ETvQ8PmXwInehDfLEP74pLJT4El/pQWe7DF+J/FT4srfTBOc2Hqyt9GLvGB0OzD8dbfXig3YdrYut6H2qelbm7JMYRH0Z1+VB9yof7u334R9SdljE9kqPXh/fE6D4fjomafh8ui/vP+PCvqB/wIUrpy8tit8qXlmBfXtX5MiXUF4XRl9dNvtxh9iU2xpdfJ/jSXuzLwRJf/jfFl6WlvrjKfLky3RfjLF8WPO3Lo8t86a/35ZYVvixc6Yt6nS/OJl+ONPvyd6svnk5fPhJrTvryVI8v9j5fZv3hy66/fRkM9ON5hR+fKf3oU/lRFuLH5yLY4Mcm4Tb68eEEPx6d5EfkZD8Wl/mhLvfj+jQ/Hr7dj2sL/Ch/yo89dX5oVvkxfbUfDWv9CF/nR1qTH4UdfiRv9mPDIT/eOezHyCN+HBPTj/pxVSzo9GNQmI/78YLYdcKP27r8+FWouv1wnfbjbdHZ40dNrx9XREO/xD/jx+2B/iwJ8meTwh+30p/3xBiVPyfETLU/a7X+vBzsT7bOn73izlB//ie2GPzxM/vz/QR/npjoT0CxPy3CNsmf10V+iT+HROVkfy6K+6b4869YWeqPaao/O0RqmT+/VPizvsof1zR/Rlb789B0f6Y+7s/kFf4EN/gT3+jP+2Lsan+6xHdr/Hl8rT/+6yRPk+RpltitErPdn3c3+/Pp//mzsVN6OO5PU5fU0C01nJbzff48L075BDDHN4DvRKt/AP8JCOByUACDigAalQFc0ATwlzYAvS6A5JAAPhG36AM4GRbArPAAjhLAQxMCyJkUwH6xtCKAxKoAbqoOYHJtAL80BLCoMYCxawM4Jb5fF8Aj7QEc/CyAHQcDSDsUwC6RdCyA204EkHAqgJ9OB7C+N4Ax/QFs9A1ktDKQNk0gDm0gb4mRwYEcF//VBfKGPpAaYyBXxcOmQBZYAkkuDOQjAuV7HsjiiYH8PDmQD6YG4i0L5LT4qTyQpysCUVcGslG8XxVI97RANkwP5L0ZgYx6QuIvC6S1LpCZKwMJaJC8jXKsOZBZLYF8Kx5vlZra5Hh7IN+/Foh7p8TbKzn2B9IjbjsZyPyeQD7tD2TSmUB2XQxkvTqIsdogusVPwUFsDAkCfRC3GIIYN1KOjQpi05ggxo8Lok98OiGIO4qDmDIliHtKg/hHhJUF8aLYVx5EeUUQF8X9lUGsrgrCMi2IV0RudRDTaoK4LHxmBGGdKdtPBuFcGsTc5UH8KH5dGcSSVUHoGoLYJpIaJZ/4c00Q6U1BTG0O4gtxrSWIhtYgctqDCNgqMbbJ2D1BDOyVsfuCeP5AEIc6g3j4eBDNJ4J482QQx7uC+O5UEO/3BHFzXxCL+4OYdDaIYF8FZ/0VvBCkIFOhoFypoFCroFPMCFbwX/G4TsG7oQrG6hV0i0VGBVqTgi3igWgF4aMV+HgVjBivYEOxAvckBX0lCm6brEBfqqCxQsGj1QrmzZS5syTfXAULblOwaqmCq7UKHqlT4F+voFU4Vih4W8xbpeAnoW1UMGmNgrvWKvhbVLUo8G1TYG9XyHVWMKpDwZ1bFPwl5uxV8KP45ICMPaRgxWEF2UcVHBRVnQouC9/jCkaflPhdEl9ouxVsFSU9Cs6Jl/oVHDoj44YUJAcouRCopFGh5FWlknyVkqNiulrJf8XjGiVBWiXrRVywkg8EOiV94o8QJctDlRj0Sp4XGQYldpTMm6DkZ7FoopLgYiU7Jym5d7KS1VOURJYqeU10TlWysULJQJWSQ9OVXJ2hxH+WEtdsJY46Je+IsfVKlq5UErpKyXOirFHJ8GoltrVK3hSj1inpEj83Sa5mJdtalOxqVXJfu5I1HUqKNig5Lp7epGTh80qm7VTyyC4lvXuVGA8ouXxIifOoksyTSiq7ZF+0dCs53aNkWZ+SHf1KDviruBKg4pFAFf5BKtqESaMiW6viarCKR3UqYkNVjNerCDOpWB+hwjBexfPi/RIVTFbx5xQVh8tU/LdchaJSxQZRPE2FZbqKp2epKL9DxRtLVCxZruLZWhXpdXKsXsVX4qEVKnxXqmgVzlUq3hXeBhW94rZGFXWrpZ41Kv5P1KxT8Y14oklFQouKj8XdbSoa21W81qHi7e0qfn9OxTNvqrj1Qzm+V8X2Qyr2HFZRdkRiH1Mx7rjEPCm9dElMkXtKahfTu6V+8eRpFcoeFYm9Kj4VF/pU3NuvwjogPYiAiyq+/UNF1rCKr33UPOar5mN/NcUBaqIUakYo1ZwUz2nU7NOqqQxWc1kEhKhpFx+GqpmgVzMg/jGosZjUHA9Tk2ZRM96mZmWMmvwRamaNVKMdrWabKBur5j3U9I9XE1GsZnaJmtRSNXuEX7kaV4XMrVTzd5WaVdMkZrWaV8WP09UsmqFm3nw1oXeouXqXmp5FauqXqEmpV/PQSjW+q2R+g5ozjVLPapm/Rk3ROjUnxM9NapY0Sy8taqraZL6YtEHNLVvVzNwtNexT89V+6eug9HVIzdnDalYfVfNGp5pRx9TcfFzNb8J4Uk1Ol5rDYvopNd+Khd1q1KfVJPeoudirZkGf1NIvdQyoaTin5j/n1bx+Q81NQ2p+FQYfDS+IGj8NC/01qAM0JAdqmBqkYYFCwwcqDQNqDf9qNEQHaxil0/BbiIb/02vINWg4ImYYNXwntGEaUsM17BEBFg3nozTciNbw1UgNH4/RMGmshrfR0DteI+ut4VVROEnD3BINWaUaDoot5RrKKjX4TdPw1kwN5rlSy50afn5UQ8rTEmOphvuWaWhariGmVsO74u96Da+v1DBylYabGjQsb9Tww1oNz6zTENyk4Vmxv1nD1RaN3Ac1KNo0bBKftWv4skPDxE0arm/WsG+/nDsk54TnsIad4uIRWYejUk+nhjYRd0zDh6L4uPQn7j2hYVD0nZI6ujVE9mj4j7i5T8Pv4uUzGmaf1fCTuHJJw1PXJLaPlou+Wvz8tbgDtEwK1DIUpKVZocWh1MoznJbxKi13qbX8K27TaflTrAzREhGq5TUxQq/lpLjJoGW5UYvJpKUzTMvscC0/itAILU9FaUmzark7Scu2sbI9TotyvJayiVq+Eg8XawmYpCWhRMsn4ovJWnxLtbSKc2Va7i3X8m6llmvTtLxVo2XsdC23zNFSP1fLvJu17HlQyzu1Wrx1Ume9ltUrtESv1PKmmN+g5S8RuVrLqDUyZ50Wc5PU3Cw1t2j5TYS1aXlZzOnQcnSjlqe3a1lzQIvtoMQ8pKVfWI9q+fuYVu5LsgZdWizdWk6dljp6tKzo1dLVr6VuQMtzv0q/f0hNgcFUBAVzRWxWBpOsCpb3i2Auq4N5TBNMUnAwu8RlXTBBocF8ZQhmgymYh83BJFqC8SWYNvHgRPksls/JwXxcGswXU2W7LBh3RTAllbIv3NXBtM8I5pOZwUyeFcyUW4O5eI/kXCb5lwfzeK3UUBfMnvpgKlcEs7chmKrGYNLWBrNPLGwKRtMczFNtwWxvDyajI5hv1wfz9IZg3tgZLP0Hc+1wMGuPBNN0PJgJJ4O5tyuYIVF8Opj7e4Lx6ZU6RVyf1HdG8p+TvJeDyfk1mGh/HeMCdPSJOwN1XBNrgnTYFTreFSh1DIh7VDpuiCa1DqdGx/tiolbHeXFfsI5hEReioyRUx4N6HR0GHaUmHR6zjscsOvZG6XjaoaNtpI71Y3UoxutInqBjj6icqOPJYh3pJToOiJrJOr4TO0p1HJmqY0m5DkOFjtppOvlv1TF6lo6H7tRhW6rj7uVSl2iqlbrqdHwgiut1XBAPrNDJ/U1Hu/h0ldTToOPhRh0bV+tIWqOjYq2Oq+KJdTq2NUn+ZsndouOZVh3Pt+k42q7jpw4dxg06TmzUEf+yju1v6vjygOQ/qCPwkMQSuw9LnCMSo1NiHJMexHfHdcw5peOV0zq6enS82S9rfEZHuH8Ir4pTASFEK0J4S9ytCpG1DcGlCWGSNgR/XQhloSGkGUM4IELDQ5gTEUKtJQSrLYR7YkJYEBtCysgQeWaUWOKvCSHETgnhI1FSGsKX4qGpIQSUhbBRJJWHsFs8WRlC5rQQDouZ1SH8KF6aHsItM0O4a67kfySEN5eF0L9caqoNoblO6qqXuKJkRQhfiIBVElMkNYTwTWMIC1eHELwmhCNrQwhrlppapJ7WEBrbpN72EOgIYfOWEL7bE8LvB0L4oDNEnolkrlh4KoQd3SFknw7hqJjdE8IvorY3hPPnQhj/bQjG3yVOYChng0K5TxFKvCqUT8Vldaj8XkNRaUN5OVTOhYeSEBHKscJQYseGkjY+VN6VQuX+EcotJaE0TA7FOkXGTQ2lvSxU3jVCeaIyFE1VKM+KtbNCiV4aysCyUIaXh3KlXs6vkHMrQ5ndEIqrKZSLzaEcaAvlh/ZQjOtDuXVjKBO2hHJeBO4PpeZgKC8dluNHQ7EfC+XBE6H4nwyV+24oN/eG8j/RcTaUsX56hvz1tAbo0Sr1zFHrqdfosWjluE5PW4ieMr2eK0Jr1NNp0jM3TM+9Fj07o/Rcjdazw6bnLaeeBwv1bCzSkzxCz15hGK3n1Bg9f4/V8wV6HhqvZ+RkPafFHVP0XBPrSvW4pur5SEwu03NJPFquR1WhZ5vIqNRzWMyq0vOzqJ2m5/VqPS0z9Lhn6vlsmZ7j9XreWSV510heUb1Wz3di8TqpoUnPy6KoWU+3mN+iZ22r5OiQmBv1/CJUh/QcOazn1yN6xh3Ts/uknqouPc+c0hParef/ROFpPV1iTa8eR5+eR87oeel/ejb4Gdjrb6A6wMD3IlZt4H8hBiYaDFwQy8wG2qIM7Iw2kDHGgBcDfhMMbBDfFxtYMsnAnVMMlJcZyK80cFLcWmXAUW2gpMbARfHodAOqGQa2ix+XGXi91sDulQaqVhk4vdpA81oDZU0GFjYb0LVInFaJIxwdBrI3GbBuNfCumLjNwKWDBh47JMePGPjjqAHbMQPviS+OG1CcNLBVHOkyyH+GgajTBsb3GEjrN/DzGQPmi9LfsIHbAoz8I1xBRkoVRvLURk6KNVojHwUb5Z3byGqjEYfJyIfi8XAjxyOM/Gkx0ugwMinfiH28EXWxkWOTjPyvxMizZbJdbuTmChknYqqMXJpmxLDUSFutkYQ6I1X1RhavMDJ6lZF7Gox0NBrxrDaydK2RM01GfFuMbBD7W41MbzPyk1jebsS73sg5sWmjkTEHjPQLn0NG1ouITqM8q8r5Y0YeOG7k0Ekjs7qMrDhlJKrbyMTTRj4XD/cY2dZr5Gif1D4gPV8w0uxv4rMAExWBJv4rngkyYVCYGKU0Mawy0aE24dGYWBZswqwz8UCoiQC9iUMGE8XhJnIsJuowMX6CCUWxiaxJJqaUmnihzMSpchMtlSbiq0xUTjPxWo2JMdNN+M008e0iE9ErTLwrbl1tYt0ayd0keVtM9IkZHSYmbDRR+7IJ/bsmtu808fR+E+8cM/HcSam3x8SiXhPGPhP3nZGYAyYOnjVh8gnjfr8w/P3DSAsI45CYrAzjTm0YbcFh7NWF8bkhjIeNYShNYawzhxEbEUaFJYytBWF0FobxycgwnhkdxitjZD5hDE0JY9/UMH4uC+OdijCKK8P4UuRXh9ElrteE8cPMMD67NYyDi8J4cnkYKxrCeK8xjMJ1YbQ3y/wWmd8aRlR7GO+Kx9eHod0QRvfGMO7YJLGeD+Oxo2GcOhaG52QY07tkvKg/JXO6ZY64eDqMF3qlnv4wkgbCmHE2jEsXwrjrYhjD4sBX0uvX0sdQGJnD0ou42Secv8Va33Bi/cL5TFT6h/OtCA8MxxsUznmhVIazXfwQHM5yXTiWkHDeEhpDOG1h4cwwh/OzqI8Ip8gazu+OcDrGhJM8NpwD4rdx4fJsEc6FynBOVofz7uxwFt0Zztml4WxbHk52bTj/1oXTXB9O/IpwihvDuSjuXheOb1M4h5vDWd0ajrNNatkULu/84dzfGU7TyXB2dYXz46lwarvDiTwdzuO94YzoD6dX+A6Es0lUfh7Od2L91XDah8LZPxzOKl8zH/qZ+drfzDMBZoyBZl4X44LMnFSZadOYWamTc3o5Z5DjRjPnxAKTGUWYmVVRZuzRZv6bZ2bpeDMRE8xsmmImvdTMTVPNrCszs6vcTG2lmcgqM++K47PMXJttZuESM6FLzbwiRi8zy33QzAPLzQTVmtkmcurMnBDz681cF20rzHhWmtkvZq4y85tY1WAmptHMR6JstZlvxOI1ZsLWmpEvLp+LR5rMFLaY2dhm5ki71NUhda2XujaY+XGjmZItZrY/J+f3mknbJ2PEvP1m/hLrDpiJOyhjRfUhM3WHzUQdMfOemHzUzKvHzOR1mRk6ZWZuj5nYPjPf90uvA2ZyvzQzxy9C/jsiWB4UQYkygrOaCJTBEeTpIrgzJIJUfQSTIyJ42hLBKyPl2LgIhsVN4yPYPTGCmuIIfhYrJkVgK4mgdHIEi6ZE8EZpBI+VRaAtj2BERQR9YmtVBNerI2iriSBpegQHxKolEXy7LIKlyyOIqI3gUl0EoSsiGLNSahH5jRF0i5vXRdDcFEFMm4xbH4FqawSnt0Xw0v4IzhyIYMPRCI50ypjjErMrgk9ORbDsdASWnggu90bwVF8Er/VHMP+LCNb+HcGrvhZ55rBwTqgDLBzSWPhLa2F6iIVyg4VvRUmYhcvCG2Fh2G7hkzEWJmPhqjBNsPCG+GKihYESCwsmW1BOsbBDnC61cM9UC35lFo6XW5hfYWHeNIkv1lVb2FNjYcZ0C7+KqDkSb66Fnx6xcGaJhQeXWlAss/CcyF8uscTdtRKrziLvRRYy6yWmuG2FhRuifaWFlFVSv5jXYOFv0dRoIWG1hb1i5hoLv4mqJgs/irpmC9YWCx+Iqa0WzO0WvuqQHjdK3m0WUl+U9fjEwrG9kmOfheuifb+F5AOSQ8w7KH2IpkMW4g9LDjHziOQQjUctuDotfCamHbNQf9yC7YQFyykLz5yWNeuRNRPjey2E9Ft4Rbxw1kL/OQt5n1sYvGThnysWHv/LQpZvJPP9IhkU6/0j5T4Qyb+BkbQEReJRRHJAzFFGskcdiTM4Up4NI3nXGMlkUyRXxZvhkUw0R/JkRCSXR0RyYVwkj3ojGRgfSVFxJPdNiiRvciTd4u4pkfiVRrJFnJgaya2VkSRPi+Tv6kiW3B7JhsWRpC+JpH1ZJCnLIzksbqqN5B/RUif11Es9Yu+qSFY3RhK7OhLHukg+FVVNkbLukdhaIilvjeQ7UdoRyTeiZGMkV8Qzm6THDyLZvT+SnYciWXlE5nVG8tHxSKK7Ipl6KhLLaelpQHo6G8nCc5GMvxDJl+L8V5G0DUk9PlH8I5L8ojgoZgdF8T8Rr4xityYKly6KX0KiaAiNwqmPYpohihhTFJ+I+vAoPjZHURERxffiK08ULxDFgxOiZK2iUJRE8ZzonRxFUGkUPVOjyK+IImd6FCfnRpF+dxSHn4yiZZHkXhzFvCVR/C1alkbhWSbHxNzlckw010ZxoE7266P4SzSviCJxpRwTc1ZF8adoaogiYW0U65rks1n6aI9i76Yopu+O4jfRuCeK2L1R7BLT98n+ftk/IPvit4Oyf0j2D8v2Eem9Uz5PRrG6S46dkv3/rz+KPRektmGp1Sda7q3RtPhGy9pFc0j84x8t7yHRJAfKp0I+ldEcFv+qojmiieaaNlr+F6MZDIsm3RzNBks0WxOiGT02mrPi4XHRjCGaR8dH8/KEaEImRfOqGFcSzefitSnR6MuiGV8ezUWxsCIaY2U0b4hLVdE8NS2aN6ujqX4gmrmLomlbFi3fu2g66qK5vSGaLWujObUumm3N0dzbGk1gWzT3d0SjWB/NC5uieWhLNJqt0QQ/G03469HUfCZxDkrdR6I52hnNjWMS52Q0WaeiubNbaj8dTXdPNPf0RhPQF8120dsv8Qai2SH6z0bz4vloRl2QtRiK5pbhaK6LDh8rab5WOsV8PytDYqO/lcwAKyfFnYFWfIOsbBE5Civd4h6llQCVlQK1lV5xv8aKQmvleTEi2MoCnZVzoVZ0BiuviHFGK0+YrLweZuWtCCtXLFYioqx8E22l3G6lLsbK42Pk/Fgrl8ZZecprlSdZGSsmjbdyVSyeYOW9iVZKi638V0SXWPlQfFpqpXqqlYYyK39UWFlbaaWl2kpSjZVjM63k3WRl9+NWOhZb5fcvx8TtS60Mi83LrGQvt3JK3F0rPdVZ2S4K6qUv8cAK6WmllYFVVrSNUt9aK1+3WHm/TWrusFK1wcqXb1pp3m3l5r2SY5/k2G/luLj9gMQ/KGt2SNZMBB6xUnjUSr9QH7Ny/riVR09YudglvXZLn6clbq+VT85YueuKlaxhqcnHxnZfGwV+NnrFA/42VAE2XhSjAm2cE48G2dApbLwqUNq4KBaqbLyltlGisXFVLNHaiAy2YQ+18an4VW9jr9HGbJONP8XhcBvXzTYyLDYMsTamJdl4uciGZayNqeNsfCfqvDIfmS+qx9v4RTROsBE3UWKJ2cU2/hItk2wklUhMcctkGzfEhik2Mktt3DnVJvdTG9tEfrn0JF6olD6qbLxWbWPyTBvRs218KO5ZYiNwqY3nRNEyG2fEQ8ttaGulNjGuzsYX4sl6G8YVNt4Uk1ZKv2LJKum3wcYHorzRxg9ixWobjjU2dorpa20kNNnYL+Y22/hHtLXYSG210Snmt9nY3G4jp8PGiI02Ht5k45XNNrxbbJi2ybk9cm6vjW5x7z4bQftt7BAjDtgYEA8ftBF8SOYI72EbX4qnjtgIO2rjbTG508Y3Ytkx6fe4Te4RNipP2IjtkutxykZzt6zfaVm/Hlk/kdVn4+5+G8+ekf7PSf/izc9tBAzJmvjY0fraeVmM87PzpVjob8cUYOctURJo5xuxLMhOtMLOR6JSaedn0aCyy73XzmyNnb/EbTo7Q6I71M69ejtBBjs7xAijnUdMdnRhdi6F23k3ws63Fju1kXbibXbm2u2kOew8PcJO6Sg7a8bJca+dA2KefGv+FR3j7aRPsHNc3DnRjl+xnW2iYJKdPmGcKvWKkjI7X4tl5VJvhdQrqiqlXtFQZSdump29Yna1Xe7tdlpr7KROt9Mp5s+w4zPTzhaRO8tOj7h/th3lHDuj59opvtmO63bp7xk79y2yo1hs53kxaomd0GV2/iMuL7djqbPzgVi5wk5zg8xvsvOCGN1s57x4rMWOvlXGi+I2O1fEknY7kR12Ktbb+Ums2mAndqOsr5i9SdZXtG6WGrfK2n1g557dsn3CzrDI7bIz5rSdz8WTPbIWvbIWoqRPrp345IydXwdkXc/Kmp6TNT1v55oYOSQ1+MSwxC+Gj/xjaAyMIS4ohn8UMbQrY3hWE8P4kBjKDDH8IFrCY3g5OoYnCmN4c1IMh8piyK6MQTkthhdEzs0xHF0Yw9anYzAvi2FlbQyFjTGcEQ+vjmHC2hgui7ltMQRuiGGHGLkxhnNi0pYYqrfHcMuOGD49GMPvh2LwHInh1qMxDInNnTHkHouhVzx4PAbNCalFeE/GcFE83SV1dkudYuXpGFw9MewVc3pjONEfQ8BADCPOxvDouRi+viDzvpE5/40h/0YMfWLBYAzaoRheEeOHY/hKLPJxYPF18IGo8HPws2j0d+AOcLBfzAt0cE1sCHKQpXBwStyrdKBQOXhRjFE7+Fw8qXFg0jp4W9TrHDhCHMwKdfCXSDU4OCb8TQ6KwhwMiEfDHRRHOFhmcVAd5SBmlIOdYsZoB3+KljEOUsbKPHHHOAd+XgfbRREyXzwy3sF/JkiMiQ6uik8mOfi9xMGRKQ5uK3UwodJB1DQHv1Y7WFPj4NB0B8yVWhc75H3XQdhSB++Kqcsc/CBctQ72ijl1DrpWSH+rHLwgxjTIHBG22sE7YuoaGdPkIKNFxol7WmVsm4wV76yX8xscfC/+2Sxzn3Uw9gMH5o8cvCfKP5b1/MzBdbFxp4PsXQ7u3+3gpT0OvHvlGuyX9T8g63/QQfwhBwfFzYcdDIpNRxxEnnRQ1eUgsVv6EQ/1OeRdz8GVM7KG5xxM+srB8ssO7Fdkzb9x8Pj3Dt76Qfr900HZ35L7moPTNxw8MOhAPeTgZcGwg0tikY+TSF8nH4oqPydr/J0kBjg5JG4NdDIs8hVO+sVDSievq5xMVDu5KpZpnEwPdvKHaNY5uSPUib/eyXPCYHLylpgS5uRbUR/uxGl28k+Ek4xIJ2OtTspjnDQ6nExIcOLIcfLUCCcVo+TYaCfxY5zcMtbJoMjzOukTC3ASPN7Ja2LiBKlBLJ3oxFrs5FMxfZLUIppLnKRMdnJM3DlFaiqVmsTIqU6eKHNiLHdSWuHke7Gy0omrysleMXeakw3VTtQznDBT1mW2k9/mOFk714lnnpOBW6TOO5zce4+Tcfc5qX3SSfozTk6KexY55T/TyYti7BInX4qnljrlv8LJ+6JiuZOfxepaJwl1sr7i1npZX7FlhazxSllj8fAqJyENTv4jJjU6+UbUrnYSs8bJLjFrrZO/RNs6yd0kuYWiRfKKL1udPN3mJKLdSWWH5BPKF52cfUPWYpesxW4nAXuc7BCj9jq5IJ7c5yRsv5N3RdkBJz+KhoNO3IecHBA3H5ZrIDYfketwVK6DeKjTie6YfBdE8XEnX4vlJ5zYTzrZKWZ2SY2i7ZTU2O2kS9x72sn/9ci69Tq5KJ7pc2Lpl++dWDsg63vWyfxzTrafl2vzpVwb8drXcvwPJ75/OskdctIrFgzLd8DHxeui2NfF12K5nwu7v4udYmaAi79Fe6CLjCAXXeJehQul0sX/Ca/KxSWxSO0iUuPiI/G71kWnzsWTBhdhRpe8Z7soN7loDHMRH+7ioHgk0oU+ykW91cWrLhdvjXLx/WgXK8e4iB3rYp+4aZyLG2KT10UeLvrEQ+Nd6Ca45D/LxewSF/+IrCkuusUDpS5emeriz0qprUbqmu5i42IXOUtc9IgFS10EL5NeRfFy6VXU1rqIqXOxS8yul3hi/QqJt1LqanAxoVHWYY303uSCVheXxZI2F5+2u5je4aJ1veTaJLk2yxpscRG11cXHomabi5btLo4/6+Lu51z473PxnBi138UFEX7QxS+HXKw57JJ7l4vbj7rw65Rzx1y8d8JF4ikXR8TIHlnHXhnf56KiX44NuJh/Vo5dkHGfu0j628VT112sG3KRPCzrLu70iSXQN5bnxRi/WHlOi+Vp/1gsAbF8KKYFxvK7aAqKJUURy3FxlzKWIFUsL4ix6lguimc0sURqY/lYpIbEotDH8n9inCGW6WGxnDTHcm9ELCpLLC+Jy5GxzMuJpXB0LI+NicU4NpZ3RNm4WH4Ujd5YEojlsLhtfCy+E2J5VoycGMt58WRxLBUlsaydHMsXZVJzudRcITWLaZVSs2iuklqmSS01sZyaE0v1EtlfFssJoayN5au6WJbUx/LZilgyG2LpFg80xlK8JpZHWmOZ0h7L98K9PpaD4tYNsWzfGEvYlljeE/97MZafP4nl6GfS917p72As4w/HckXYj8ayS8zujOWNk7FM7orlO7HyVCxx3bEcELecjmVYbOuJpag3lnPiiT6J3y/xReWZWH4V6wZiST4byzFx1zlZ+/Ox8s4sa3shlsWfS61Dsk5+caSp4zgpYkLi2C3mhMZxTWzSx5FniKNfPGKMQ2+Kk/tDHKVhcfwgGsPjSDDHcVjMj4jDzxLHc8ISHcdH4g9rHC22OCpGx5E8No67xsXxFXHkTIrjoZI4pkyJY1VpHPFT47itLA7fcpkvPq+I46lKiVMlcUT1NIkl7pseh2ZGHK+Kr2fGcdOcOLqfjGN4cRzbl8QxYmkc58XCZXGYl8fxgZhWG8fvorlOeqyP494VcahXxjFhVRxn18bxS3Mcx1vjeKk9DjrisG+Q3jfG8dO2OBa/Hcftn8bRs0/q3R/HGwek5oNxfC/8j8bxZWccnx6P468TcYR0x9HQI730ylr0xTHmTBxRZ+W8SLgUx/OX40j8KY4N/5PY/8ThHZR19nFzXWzydXPGz81j/m55z3HzrqgIdPOLWBfklt+PW34/bu5Rutmqc3MuxE243s0H4neDmxajmzSTm/vC3LwW7qbY7KY+ws0BixufKDfPipHRbp6yuqmxu8l0uLEmuRkscHP/WJkzzs0kr5tvxQrcxI13c1DcOsGN70Q3o4vdPDPJTVSJm0/EjMlu/hbrp7jJLnXTK0LL3Lwlppa7+Ul0VroJmubm/wTVbpbVuImZ7maPmDvDzQ1ROEv6mOOmaq70MM+N9hap8Sk3lqfdfCRqnnHzp2hf5CZrsZvTYsESNyFL3bwpSpe55XnQTeNyN4m1bo6KO+skb72bF4V3hZvLYtlKyb1Kcou5DZJbbGmU/KtlLcWTa6SOtbKeYto6N3+I1iY3p5rdPNDiJrjVLe9Gbla1u4nvcHNYjNvoZskmN5u3unn/WVnHF9xc2inHdrmx7XazS8zZI9dXbN7rpmCfm7Piif2S64DMEVUH5fqJlkNu0g9LPvHAEcl3VPKJyZ1uvhcNx9wkHHdzRNxxwk3gSemty429281uUdgrfYgn+9xyb3bTNuBm9edyDb5ws++yXKtv3ez4S2q4IfkHJf+Q9CqmDUuvotUnngzfeLrFg37x6PzjeUNMCYjnB9EYGI8nKJ5OcZciHoUynpfEeFU8V0WtOh6nJp6btfEMi+3B8YzUxfNpaDy5xnj6RVpEPF3ifks82sh4XhcJ1niOiDts8QTa47kvPZ7IUfF8ImaMjudvsX6MxBgrMcSj4+IxeuN5V1QSz2+iebzEniCxxf0T45k8KV6eH6WmMqmpPJ594ouqeKKr45lVE8+/YtrseFrnxBNyUzxPLYhn9SLpb7H0J+5eEo9yaTwviwnL4vlGxNbGc1CMXRHPJbFkZTz2VfFsbZT5a6TetfH83hZPeoes3YZ4SjfG88pWWbtP4pm4O576PfHE7ZUYYv6+ePz3xzPugKzRUalNPNMZT9Qxqe94POZT8dR0x9PXE88jvfEY+uLlniyxB+KJ/0o+B+U6iQeHpP7heN4UU30S+Ems9U0gxS+BE+I+/wQ0AQm8LkoCE/heNAQlkKhIkPtwgrwTJvCNOoE4bQLzgxN4QZfAPn0CtxgSeM6YwGhTAovDEtgakcAFSwL/RiewyZrAo7EJvDgqgaujE6gdk4BrbAIHxK3jEnjem0DMhARumpjAqEkJfCmsk2X+1ASeLksgqjyBDdMTyJuRwJ+zE2i+I4GgRQm8JCYslnpE/RKpaWkCh8TtyxIIWC75BLWSU9TVSc56ySluWyE5VyYwblUCzkapX/iuSWCHuLQ2gaXrEtjbJPU0Sz+t0k9bArvbExjqSGDRxgR2bpKatifwmbj+bAJhHyXQ92kCWXsS6BWP7E3AuC+Bqv0JZB5MoEdUHkmg9WgCGZ0JPHQsgYoTCfwmWk4mcLpLjp1KILQ7gbdF+ekEfhXNPbJ9RrZF00ACaWcTeOtiAvf/ncAbg3LthmTbN5Fgv0TeED/5J7I2IJH7gxIpVcq2KlHuz7IdLJ8hibypT+RnQyLrjIl0mWQ/XPbNsh8h+xbZj5JtayK9YxMxeRN5X2RPSCSsOJEPRHhpIjVTE/lL5JUnMiCeqEjEXJnIR2J6VSL/iI3TEsmvTiRieiIfi39nJFIwK5GttyWy+J5EWJRI/eJE4pYkMmF5IkfqErmzPpFXViRSvDKRuxsTUa9O5Ps1iaxem4i2WXpplR7aEnmgPRFdRyJT1yfyi0jbmMiCTYmEbk6kZWsiD29P5OreRA7tT+TVTpnXnchbvYmU9yXS3J9IxhkZM5CI4Wwif5xLpP289HhBevwikQ/F319Kb5cSOSs2X00k1cfDg74eQvw8/ObvoSXAw/sKD38qPfwb7KEwxMNOvYdBg4dtRg9LwjzYwz3sFeMsHg5GeQi0ejga4+H5kR5eHudhFR66Sjy8PcXDo+UePqjwUFPpYesMDyNnelg8y8OOuR7uucPD0qc8OJ72sF/c+owH/0UeXhQs9vC1WLHEQ/xSD0fEXcs8qJZ7eFWU1Hr4Qayp85Bc75FnGA8PrPCgW+nhLVG+ykNvo+RfLbnXeuQ900N+k4eFzR7mtEofHR5i1nvYJ27d4MFvo4f6zRJ7m8x/3kPqZx5OiQU7Peh3eXhXVO728Ido3+MhZ6+HM+KJfR7M+z18LGYe8LDosAfbEemvU9bnmIe64x4On/Dw/SkPq7ulztMSv1fq65P6zkh9Ax7CznoY/tLDd9c9NN7wkDTo4YS4b8hD8LBH/ss8lPkk8ato8U0i0y+JXvFhQBL/BCZRqEjigrCqknhOk8RYbRKXxR0hSUzSJ7HakMRJYxIPmJIICUvibVERnsTvIjsiiX5hjkziY3EtKgk/RxLLs5M4mJPEy3lJvDUiifKRSbSOkvGjZbwwj5XxYua4JEaQxC0TZV5xEi+KlSVJaEqT+I9oKkvikYokCqqTOC+eqUli9/QkbpqRhM/MJHaIutlJ3DU3idfmJTHmGcm9KAnF0iReEZOWJfG9SKlN4n8rkuhYmcTZVUkcapL+mmVMSxI/tCaxpk3GtCfRJRZ0JKFfn0TVhiT+FAs3JxG1JYmdYmhrEp9/loT/niQ+6Uxi2/EkRp1I4kCX9Not+U4n8WCfzO+X+WeSWD+QRN7ZJM6JHZ8ncfRiEkduSL2DSaiHknhdlA4n8bNo9kmW54VkesSjfsn8G5DMlsBkRgQls0SRzH5lMrepklmtTeZBXTKhIclUhSbzp1ivT+acIZmnjclEm5LZJW4KS2b3yGRuHpWM7+hkXhDfjElm5dhkEsclc1zoSOYt8fv4ZAYmJst7XDLDJck8NzmZo1OTubssGU15Mm+IqRXJtFQm80l1MqNnJHN4VjL/PJXM4kXJxCyW+kTg0mS5xydTvCxZ1j2ZU7XJGOqTeV/UrEhm08pkPl8lcxpkzFo535TMgmY535JMdWsyhe1yriMZ+3rZ354s94pklh1K5tDhZO48ksxrR5P5uTOZ5mPJ9B5PZvupZMZ0J3OkJ5n/9CXza38y2QPJfHYumc4vpbdLyVR8lczZK8n899tkPvgnmS+vJ+McTOaguGNIYg4n0+SbQoZfirwrpGAOSOFGYApjFCnUKVO4R53Cb9oUcnQpRIWm8IIhhW+MKXjCUnggPIVQcwrTIlLYaEmhMDKFfdEpBNpkPz+F8HESZ3wKT5WmED01hd3i5rIUuqpSWDAthZqaFJbNTME1K4U7Z6dQ9UyKPJuncGFxCvuXpsj/lNS0QmpamcLsVSmMa0zhqrhvbQoFLTJOLGpNIaYthfntKTRtkD42ptArEp+VXPtSMB1J4UOxrTOF0cekp+MprO9OIf90CufFbX0pBPWn8OMZmXs2hYjzKXwq3vsqhaXDUpdvKjmBqQSoUnlJ9GhTeTQ4lU90qbwXlkpNeCr/iM3mVEZGpHJRxEamclj8bk3FlJZK2+hUbvWmMq8kFZ/JqSRUp3J/TSrvTk9l2gyZO1PmzUrlsQWp1D8j5xfJuSWpvLUilanrUsltTuWcsLWmEtSeyk8dqTSvT6V4ayrp21P59LlU/jiYyoGjMu5kKk93pTK/O5VXT6cypSeVX8RAXyrRZ1LZIwLPpvKyKDknPV1MpfGvVLw3UvlGrBpMJWkolZm+adwQnsA0ErVpjNGnyX9gGtfC0xgdkUboaPkcl8bxyWm8XyrHp6ZxpTyNFRVpJFTKsWlyrDqNbTUyf2YaD85K44PZEu/mNBbcksZHd6fx2KI0fJem0VubhqU+jUmr0mhqSCNqTRotzWkMtKTxakcaU9an0bYhjdyNaZwTyq1pTN2WRv6zaRS+lAb703jiRBo/dcucnjSe6k1DcSaN10TpQBp3fp7Gm1+k8dJ1yXEjjebBNM4MybjhNOb7pqPwS+c1UeqfjkORzpuqdDp16dTo0/lXbDOkc8WYzkpTunzv0zkpHgpPx2RO5yMxFJEOkenstKXzSFE6vqPS+WF0OkHj0/l1QjrtE9M5X5zO4knp/FWazqWydOrK0zlWkc6Maek8W53OuJp0GqankzIjnW5hnpXOpyJ3kcwVby1LZ2SdzBXHV6TzwMp0DKvSmdmQzqBgdTqr16Tz2Lp0LE1Si7i5OR3/lnReFjnt6TzTkc6dG9JRb5QexaL/pBO1K51bd6eTvz8d18F0Dot3DqdTfSSdrUel707p+1g6D59I58VT6RR3p9N0Ol3WOB1bXzq396ejOpNO+UA6/xNF59K5KGrPS38X0tEMSi5ROZTO5uF0Ev0yeCEog4mKDL4XVk0G+0S5LoOi0AwuimOGDAymDD4Us8Iy+M6cQbolgycjM/jdlsFyh3yOyuCLMRnEjcvg24lyflIGT5RksGdyBn9MlTEVGTxQlcGOGpk/PYO1MzLon5nBpZszWHBbBk/fk0Huwgx21WXw28oM7l+TIe/qGYxvziCjNYOFbVJbewaq9Rls2pghzzcZPLQ1g2d2ZrD+WAa1JzKY3Z3BsCjuyaC5V871Z1B9LoNt5zP45kIGG65kUHld6lBl0qzLRGfM5F1RY8rkung2LBNveCb/FWvMmaiiM6m0ZnJLbCbR4zPZK1QTMxldksljpZmUVWTyh7hUlUndtExOVmfyUE0m4dMz+VTcNCOT87dnsm95Jn/XZ6Jcm0lyq8xty8TSnsnr6zOll0wub8rk1JZMIrZlskts3JFJ14uZFB7OJOF0JifEp72Z+Pdn8oroGJBzZzO5KGrPyZjzkuuLTE4rspivzmJLcBYNIVmkhmbxhD6LfYYs1KYs/gnLYmFkFu9Ys7hmyyJ8bBaWkixum5xFRanMKc/iycosrFVZaKplTE0W26dnsWR+FoEPZ/HfxVm8V5fFYH0WE1ZmkdOQRefqLHybsnhJXGzNkufPLDZvzuLqFom3VeJtz0K7I4vxL2ZR/qHk3p3F4oMyvjOLupNZJHZlsbUvi9VnsuT9N4t+cfBcFkOfZ9F6MYvHfbJZp8jmK302ScZsusVjpmxuD8/mLXO23OvkfFQ2Lls2G2KzeWJENuWTswmpyuYDMWtaNi9WZ/NLTTbf3ZJN9m3Z/Ls4m4Y12dibsrmnWca2ZMs9P5vhVhnXnk3h+mwuCc/GbCI3Z6PZmk3Ntmyuix+ezebX3dkMHsnm+aPZtB3LZs+pbKp7srkmxvfJGHHibDYPnctm7o1sSlU5LNTlMNuQw0vGHH435bAhLIfL4TmsMueQGiHnLXLeKp+xOYwal8MrJTl8XZpD49Qc0styOFKRw8dVOQRU5/Cq+LMmhy3Tc1g0OwfTvBxuvikH7bIcOupz+GpFDk82SLy1OZQ25dDfloOjI4d5G3Mo35zDX2Lrlhyytuew8/kcPjuUg+JIDj8cy6GrS+L05DCjN4chUdKfI88xOaw/k8OIAan1XA5Pnc/h8AWp54scxlzL4Rux5noOmTdyUPrlMs0/l2tiQmAuBYpcLorTqlyeUOdyQJPL3dpcPgjOpTQ0l836XL4x5JJpyuWsCI/IZaeYaM3lJxEal4txZC7RxbnsF7qSXHyn5DKmLJc15bk8NC2XXdW51MzI5fKcXPrm5XK8PleeUXJJb84lrF3iiVs7clGuz+UtcX1DLsWbcinakotpRy6Gz3KZtzMX2+Fc6rtzSTot9Yone3I51Jsrz8+5fCxeH8jln7O5bD+XS+uFXD65LPGGcmkIyONMYB7HFHmYVXlM1+YxJF4MzmNUaJ48C+fhNuXxSFgelvA83ovIY2pUHjn2PEYU5PHu2Dz+II9N4/NYOzFP7k15PDY5j+gpeewXH07NY25ZHq+V5zG+Ko8fREF1Hr3T84iZmYdpdh63zsnj4to8HmjNQ9WRx9tizOY8bunKQ3kqj+ruPG6IF07nUdKTx8bePEb35bFsII+Es3kcOJ/HG1/m8e9gnjz/53HFN58PVfk8F5zPz7p8RoTm06jPJ8OQzxJjPlHh+ewX8yz5VEXlc86RzwPkc9uEfN6ZmM9wcT7eKflcnJrPscp87qjO5/2afGZPz6dipsS5KZ9Hb83nmzX51Dbl42nOx96azxHxQFs+8zvy0azPZ+aGfHw25rNtcz4/bsmnbWs+hdvySX82n3telHn78tl1KJ9ZR/O50iU1nsons1vqEUtP5xPfk88pcV9/PrcOSG1n85lxTuoTf17Ihy/y+cq3gHT/AroCC5ihLWBYtOkLKDIU0GAskO9lAUvDCjgVXsDj5gJuiyrA11bAvNEFVI8tYAsFFEwsYFVxAQOTCnBPLuCk+KysgFvLC1BXFOBTVcAromxaAT/XFHB1RgGeOQUsnFvAhqcL2FdXgHJVAePXFtC+roDVzQWcbyngdFuB/HYLOCr2bCggZJPk3Sx5txYwKP5vm9S6Q2o4VEBjZwGZx2Rct4zrKeAj8WafjOuXcWcK+HOgAM4VcOVCAXdfLSBGVcgeTSE36QqZYCrki4hC6i2F9EcWEhddSLStkPvshcxxFeJNLGR1ciHfjSpEX1LIjvJCxlbJviioLuQr0VBTyLIZhfJ8WYhjdiGdQn9TIZ+IqoWFTH66kOxlhTy6opBdDYXc3ljIB6sLmbumkKF1hXIPKSRvfSEDGwtZsqmQmK2FLNhWiOr5QlxHCwnuKqSst5Bn+wop7i9k45lCxgwUcv6C1PFzIW8PFfK8XxF/+BexJaCI9qAivlYUER9cRLeojijiJUsRG61FZDqLeHpUEXdSJN/XImYVF3G9pIifpxaxvqyIryqLaKgqIqmmiJMzinhsZhEPzi7ilpuKmLy0iK3LivhpeREdtUU01ReRt6KISyKpsYjYNTK2qYi9zUXoW4vQtBfxvpjTUUTg+iI2by3ix20ydm8RDx0qYv/hIt4+UUTVKalBbO8pomigiCtizdki/h/FdQHe5PU9cBx3dyguG+yH2zao59ukmrZJk7RJXWhxaKFFWqjE6po6zmBjwwaMCU5xd/dtjAkwxpgh//N/+nyevLnvveece5O+udd6cyqZt6dy8c5URvw7ldOvp9KliTMRzZ3RtHbmP/FnW2dWtnNG1d6ZZ+L7zs7c7eose2RnLvV0Jr2XM8N6O3OonzOVo+TV2ZkvcEbn5cxGpTO+Ps7U+8qYYBmjcWas1pnrIivEmQ90EkOkhTrL88aZZKPkjnVmi9mZz6zOKAqdeVjqTH6ZM9YKZ87VOHNkhTNdG5zZI7487kyj01LnGcl92Zmyq84yP2fZlzoz/pYzt4T5tjNL7zvzXgsXFrd0IbGjC992cqFdFxe2d3Nhcw8X9D1deCc+6+XC6r4u/NHPBY9BLvwsfhziwtgRLpwZI+1KF+pVLvzi68IjtQu3NC5k6lwYoXfhkjgX6sIpowsLTC4cjnRhdpQL38W6oExxIS/dhRvLXVhqduGkzYVjuS7MKnChR6ELX5e6sLNc6nG4YKx0wVDtQqMaFzaJDXUuBNa78GK1C3VrpO2kCwHnpI6LEveSC79ecZHfUBfKr7vgfEPqFZPvuHBPGN66ENTElfVNXfmlnavsu12Z3M2V2z1csfZ0ZWwvV26InN6ujOrjSqaTKxf6u7JkgCsLh7ji5eWKu4+r7Bdc5TdRxoTIGJ0rN4VZ7yr7bFdGmFxZk+MKea64lLhSVC45Kl1ln+PKxGpX7DWuzN7uyvZDruhOuPJOaE+5svG0K8FnXPG75Cr/d66orrnyu6i7LnlvuFJ12xXHXVfKHrpyqrEbKc3c5DfejYPt3ejW2Y0uXd2Y1s1N9mtudOzpxu7ebrRzciO6rxtt+rkR2d+NiIFurJ3kxsspbrh7u/GzKPdzw1ntxo+iSOvGh3o3Hoi8MDc5m7sxIdyN25FuZMx1Y9gCNwYuc6N/thvzLW70tboxz+aGk92NI6JPnhsNYnahG4eK3DhQ5saMcjemO0SVG12r3UiqcSOxTmpc7Sbndze+WetGh/VS66duGA660eSQG40b3OQc5sam426EnHKT/1c3NBfceH3JjQ1X3eTM5cZ/IvCWG+p74oHM6Q83lE3deS7qmrlT28qdZx3dqenkDp3dUXR356n4rbc7nk7uVPeV135igDu//r9B7vzs447DXwSJEHd+0bnjHiavojpdYmVKrByJ+/8s7njlulNf4o6qVDjc8a4SNe5oD7rz7og7Icfc+eKsO6EX3Nly0Z1ml+VVGK+5s+26O9tvuhN+y52Wt+VaRNxzZ8d9d1o/dKdnEw+c2nhwVCzo7EFqdw9O9/BgSB8PzoqhfT0Y1t9Dvp8elHt54Kr04Ilw9/WQZ6sHz4M8qAv24HeNB/VaD1QhHqzQeRAQ7oE60oMZ2R70zfegX6GH7M8lfokH5x0eLK30IL3ag+E1Hiyr9WBEnQdXhGK3B41OerDrsgcJNzzodNOD3g89aBB3//XgwWsPPFp4Ut3SkzUdPVnX2ZPALp78Kz7t7sm7Hp5s6ulJ496eNHPyZKsoxBOHrycefp7UqT15GezJao0nf2llfIgnap0nwQYZH+pJSJgnBpMnYRGetIqWsVmeTDV7yv+ZJ6oCTwJKPAkq8+S1aF7jyXbRqs6TnaLLGol5xBPNCU/eisanPdksdl/0JO6SJx0ue/KtmHZF+l71ZJ/oft2Tg2L2DU963/SkQSy448mQ+54sfeDJskeezGilYH47BSfaK1jYQUFmNwUjuyu4Lsw9FIzpqeCWuNdbQX4fBR86KXjcT0FZfwWuAxT4DlOwa6yCy+4yxlPGKBSMRcFtYfdSMFGp4L4oUCn4yFvB96LER8FPvgqqAxSgVvBc1Acq8A5S8DpEQWiogm1hCsKNCnaaFJxJVPBuuQJDloKt2dKeI+1mBdEWBe2sCr4W8TYFnewKknIVdM9T0K9I5lOsYHCJgiWlCq5WKLBVKZhQLXOolTqEc72CP9cqeHZEQd1RBauOK/j7hNRwSsF3lyXWFQXdrio4IGZdk1i3FST8rWBYY6jvAN4d4aXY0AXedgVDd2jWA7aJ8J4wzQneHwqW92G5EmqD4G8tbNJD01DYKnYZoWskHBC9o6HdUkhIh30Z0Gs53LSBzQ6/FMLvxbCyBILKoUmljBemKvi2VsbXy/iV4PEFzNsDRUdhyjHwPwPvzkHbyzDjGpy8Cbfvw5onMP4NvGjqRbM2XqR19eJaDy/G9fLi+z5elDp50dzdi/tqL/7Te7E1zItWJi+clnjhZfVCk+fFOxFW4MW3xV4cLPViYYUXI6q8uCrG1nhxR+TVSrw6L35Z4UXNSi8enfKi5LTEOOeF/wUveZZ4Yboisa96yffTi2F3vci858XU/7xwvPZifSMlYU2VxDRXMrGTEucuShTdlKzsrsSvh5LNvZV07KekYYCS04OUeLgrqfdQsk4hY7yVzPNX4qpTojQo+UOow5RsC1fylV1JerGSe2VKplQo+Uk4HEqeV0rsKiXaWiW7VygZvE6JdYOSlweUvD6kxNCgpPkRJe2PKflOJB1X0uOEkvzzSp5dUsoZWEn8LSX7bytZ9kDG/Kxkw1slJ1uo8OmkYn1nFfE9VHTuqWJ2LxWpfVQMcVLJ+U6F6yAV+1xUjFSouClsSLuXikeiRCn3VSr+9FGxzlfF/iAZq1UxNETFcp2KUXoVdoOKyaEqfjNKrnAVjaJUbBEJsSrU2SpaWFTsEDFWFQvyVAzOV3FeTCqWMaVSW4UKjUPGVKoIr1LxdbWKaTUq+tWrWLxCxZS1KirXqUjcq+LMARXXDqkoOqJCeVxFqzMqDpxTcfKC9Lsm/a6reHFDxe0fVeifqvi+jTdRXbw539Mb3SBvRk/1piXedFZ6c8/fm9Y6bwaEecvew5uJEd6URHrzW5Q3f8V4syHWm5OLvXlvqTcRFm88Srz5t8yb5g5vZld7y7Pdm/srvJn7tTd9jku8094UnvHmz/PetLvizYUb0v+dN5818qFFEx/+6eDDzs4+dO7qw/CePrg5+VDfV9r7+TAg2IfW4T50j/ShQXxm8eHDYh9+FIpSH/nf85G9uQ89q31YUONDVp0PY+p96HDQh0UNPqw46cPh8z7cvuxD/hUflNd9+FOsv+GD9qYPTW75EH1b+t/x4doDH8q+98H5hQ8H/vHhzH8+zGjpi7GLL927+9IgBvf05W5vX5ydfPHp58vfYmN/X9RKX96IoQG+FAf5slvvywWjL1kmX4oifGme4UuX5b4MzPJFlyvXNb4cEgPrfKld7UuL9b4cOSDjD/lySYxr8KXkiC9uR31pd92XmTd8WXzLl8l35X5jP8Y39eOBcG/ux+ZWfsxo64emmx/RPfzY39OPub386N/bj9tOfkzp54dhkPQf7kehhx/Onn78/1+itx/D/PyYGOAnZ0I/5uj86Kf3Iz/MjxqTH5eXSnumHz/n+VGb70fPUj/eK/fDUuFHRaUfA1b6cU6cPejHqMN+FDT4yXNbIh/zw3jCD+VFP5pf8SPhqh/drvnRIIbc8CPnph8TbvmR9I8fu5r606SDP507+TOoiz9uPfwJ7OXP1t7+dHDyx+bhjxJ/vlL501zjzy7RPcSfoXp/4iP9ebHUH4XVn675/pSX+HOp2p+cGn8m1vrTbJU/Ncf8+faUP+FX/Gl31Z89ovCWP09v+9PxgT8DHvljeOdPy0YBfNwigKjuAezvEcC4PgHyzA1g0rAAot0CyFYEyJ4oAJQBtA0J4DvRVx/AaZFhCMDVGMAqUwCVOQF8aglgZVEAf1YHoK8NYHddAIn1AfRaEUDe6gDWbQ5g5+EAEhoCOHokgLSjAbx/LIDrwn48gL1nAzh3XvJfCuDF5QCG3wog558AGrVSs13EtlbTpY2aPV3VlPZS49Fbza6+am4MVPNmqJqf3dTUuqvx81DzWmz2VBOpUNMBNfvFPC81g5RqLohslZoJ3mrZB6ip8FHj5avmldjopybUX02rADXfiBlqNU6Bak6J9CA1o4LVFGvUPNeq0ejU7NCruW5UMyVczS8ibLrUNlfN1Uw1tiw1H2WreSJqctT4mtX8J76wqImwSl02qUvMtasZmCt1iew8qStf6hLKQjV/iY1FUlOxmm9L1JwpU9Nps9R0UE3GITWjD6u5J0oaZD2OqHkh1h1Vy35ZTfPjar4SiSfU9Dqp5oT432k1t0XhGTXPzqoJPq/m12tqYm6pZU8mdd+VNXyg5vJjNZOfqGndKJCZjQO53yyQP1oEsr5lIPpWgaS3C+RFx0Du9AjErVcga3oHoukTyC6nQI73CyR+WCA93gtkoWcguQSyzTuQjw3yagzkcLi0RwRSHxPI21h5nxBIkxIZUxrIovJAChyBuFYGsrMmkGm1gfSsC+R/KwIZeDwQvyuBHLoeyLCbgUy5HUjs/UAUfwUyqHkQv3QKIrZbEGk9gnDpHcQzoXEKomnfIPmeBNGrfxAnxdIBQdz2DCJEGcRuVRDTvYMo95dNUUAQn6qDaBsUxF5xKCyIYaYgVkYGkZoexM0Mibk8iK+yg0jMCSLdEkReVRDBsqFqsz6InANBTDoYRM2hIKKPBKE9HcTpc0E8uBDEX5eCZH8RxLxrQQy+HsRl8e621PEgiH3vglA3D+ZC52Aedw2ma69gvh4QjPPIYK5NCSZ3ajCrXILJ8AzmgSKYv7yC2e8dzHyfYK74BjPFP5hfxbSgYE4GB1MWIn10wbQPDaZJlLRHB3N1STB/W4L53BrMQXswKbnB5OVLjoJgnopmxcF8Xx5MZUUw/zqCeb82mBvieX0wA7dLvv2S70AwQw9KLGE/JHkPB/ObWNUQTPCRYJoeDeYrkXQsWH7/gjktlp8IZtzJYB4Jx6lgvE8H88WZYKLOBtP5XDA3LwTLniuY2lvBbL8TzEeNNfws6ptoCGyqoXEzDTvEtOYaerXQyP5FQ0ZLDWNaaahoraFTew3vd9RwQ+i6apjcS8OXThr+HqThwWQNHadqKHDV4Oqm4blY5y79PDS08tTwrZit0DAADReF2UvDh0qNnP0kv0qD2lvy+0h+Mc1X8vtJfjEmQMNDoQrUEBmsobNGw2ExPERDoU6Du17DJwYNbcI07BGDTBqCojSEpErMDImTKXFERpaGsdkSSzhyJJ5Zw7/iC4uGKKuGLjYNDSLNrmFErobboihPw8t8DW2LNOwTq8tlvvUaElZo6LlSYq6S+lZLTFGxRmKulZgiar3E+0TiidsbNczaqWHZXg3j9mnwOaDhtdhyUEPMIQ3dDms4KhY3aBh5RMNdUXpUA8c0vBKfHdcQfkLW9qSGg2LBKfkMTstnINaf02A4r8F2WcOqqxqaX9eQfUtDo3uyjiLhvoZTD2Tej2SdG2vlc9bK56xlVzMtfVpoOSPettES105LVFctR7pp+V8PLSU9tRx00vJ+Py3bXLX0cNeS7qFltKeWB6JCoZVdqpZ/xWYvLdFKLV1VWo6KRd4Sw0fLXVHqKwcfPy2b/LVEBGjppNZyWKQGaikK1nJAp+U9g1bOx1qeRWvpmaUlI1vL2BwtlWYtPhYtr8VWq5ZYm5budi3HxdJcqSNP6siX/IWSv0jyF2vxKtfyt+hcKXlrtRSv1vLpWi1zD2oZckjLVZF7WItzg5a1R7TojmppdUwre3otg09osZ/UMvWUljWntdguaJl9VcvHN7TMuqPl0l0t3zzSonmupX/jECxNQvioaQia5iFc7BjCqi4hfN1N2nuG8HGvEGb1DaGtVwj7RHJACH8EhXBLF4IpLISOxhAOiU4xIaTFhtCsJIT+ZSH8WhGCtjKE1itD2Cvy14RQ+GkIqt0hVO6VPudC5IwaIvtKiX1L4jwMIei/EGa+CWFIcx3t2ugY2VWHqruO7r10jO2j4+wAHafddXzlpeNjHx3ttToqI3SMy9BhztHR0qZjRImO9ErpX6Xje1FVrcOvRsc7saNWR2KdDqd6HV9slrYdOr77TseQvTquirx9Olz363ghNhzQYTyoo8MhHYdE6mEdHzTouCvKjuhQHtXxr9hyTEfscZ2coXScFMtOSj2ndPwgak7rCDijo/FZHdPP6fjtoo41l3ToLuvYe0XHsGs6Cq/r+POGjohbOhbf0fHgro7ej3Rsfqlj1386Lr7RYX2rY8o7HU/F2kZ69I31tGmiZ59IbqrnvWZ6boqi5no8W+h5JTa11BPZSk+X1nqOiqVt9Dxqq+ddez07OuhJ7KjHqZOec+J6Tz0FvfR82kdPuJOeTn31LO6nZ1R/Pd8O1/N6gp45znquuuhxc9Pzh9jorsfkoaejp57DIk2hZyR67osKLz3eShkntqn0JHjr6e2j54zI8tUzyU+PJkBiq/VcC9LjCNWz3Sj9THr6hOtZFSVzSdPTbame9HQ9P2ToCViu56tMPTOy9PTP1nNR2HL0TDXreSbWWfSEWvW0s+k5IBbY9dzJ1aPM1/OviC3U07NIzynhWKHHZ6WeL1fpGbBTat0rufdLjQf0nBXZB/VMPqTnF7HqsJ6QBj2tjujZI+Yf1TPsmJ4boui4nr9O6Pn8pJ5xZ/XsvqDn8iU9G67q0T3SE/FKz5h/pN63Uus7qbWRgedifWMD7ZsaOCi8Wxp4Lfq0MfBhOwOx3Q1862SgoL8BjwEGKlwM+LgaeCO+dDMwzd2Ak4eB88LsaeBjhYHfxFoM6L0MtFUaOCAWqAyM8DZwR5T5GFD5GvhPbPMzEO9voHeAgTMiWy15Aw2EBBtorTGQrDXwfoiBEp2Bf/QGthgMZBoNTDIZWBluoGWkgQkpBj5fauBEhoGMZQbGLzfwWNRlGgjKMtA828A3Yk6OgSFmA9dEgUXmYzXwp9hkMxBlN9A118BxkZEnMfIN/CjqCiRGoYFmRRJDzCmWsaXSzyH31ht4tcnAvP0Gbh4wUHTQgOKQgb/F5sOydg0GehwxcEpkHpWajxn4Wew9aeDfswb2XTUw/LqswS0DH90zkPiTAb8XBvKbhOLeNJQ/xaZmoUQ1D6Vbi1CWtQzlcatQgtuEcrN9KD27hDK5Wyi/CF2PUDk3hrKgVyjDe4dS1icUlVMo2/uGcr5/KJYBoUwZGMozkekcSmv3UFI8pK+n9CMUJ5X0E1N8QlnvG0qYXyiNg0MZqA3lM30oeyJC6Z0VyjpzKKGWUL7Kl5rKQplQESrP1VBe7pXrQ6H8JFYcDiX5aCh3joUy9lIow65LveLfm6HEvA3latswYjqG4d87jF7jw4j3DMNMGMMCwwgPDeNYWBjpxjBaRYbxWXEYkSVhTCwPY1VFGDpHGG0qw7i+Ioy/V4Vxdq2MXRfGs/VhhO4Jo/3eMA6LxfvCGL0/jO9FzYEwAg+G0fxQGN+KeYfDeK8hjFui9EiYPDvDeC2+PBZG4vEw+p0I45J4eCWM6qthqK+FcfNmGF63w/hP/PEgjG7/hrHmTRiGt2G0exfGIbGokZFRjY08EjVNjLIfMNKsmZFvxbzmRm61MKJqZaR/WyMt+hjx6W9k4CAj26cYcXU18lJscjMS5W6ku4eRUyLL08iHCqP8Txnlf8pIqJeRDkojDWKJyshYbyM/iL1+RlL8jQwPMNIoyMiaKCPl041smWdkcYaRMcuMBGVK3iwje8TwHCO+FulrNTLYboQ8I7YiI5+VGAmrNHKkysiIfUYc+434HTDS+KCR3WL2ISPFDUb6HTdySbidNPL8nJEN5438fNlI3U0jwbeMtLxtJPJ3I21eGylqbSK2s4mN3U3sGGuih7OJ0yLHxcTHriaeiU/cTIS7m+jiYeK4WOZpYpLCxC9iDSYMXiaZt0nmbZJ5m2TeJh6LFT4mtL4mWvuZOCBS/U2MDDDRPMjEcI2Ju2KowcRNURpq4k2YicIIk5wlTPSNMfHhbImVZuJhuonAZTJuuYk9IjlTxmeZuCcc2Sb8ckw0MZv4Wsy1mBhmNXFLlNlMeNtNvBW7ck3MzDMxKN/EdeFVaOKvMhMvq0x8Xm0ipsaEuc7ElHoTv4vIlSa6rTJxUjzYJfH3Sux9Enu/xBZlByT2QRPvxK5DJmYdNnGjwUTxEZN8Z03yfTUx/biJqydM/HPKRL+zJtzPS06x6aqJqTdNnHhoYvL3Ev+Niaq3JtTvZI6NwvlOJDcOZ3iTcBxNw/FvFs43zcOZ1yKc3W3CKe4STn+ncK6Igr7huA8Op9eYcLq6hvOhezhPxXqPcH71CucX33COBoSzOigcvT6cw4ZwdKZwfowMl/UMJyUznA+ywqnKlrzmcO5bwwmwh/NtUThNq8Pxqw+nyYpwGh8I571D4ZQfDufrI+HcvSW13Za67kp9D8NJ6xxBfdcIQodHEOEcwcduEfRURRDrF0FffQT9TREoIiLwio1g1vQIapdHkJYdweicCH4ti6BbbQQuayJ4KebtiaDlkQjanIwg7FIEn1yL4NSNCDRvI+jeIZKEnpFsd4pket9IrveLJNolkp6ukVjdItnsEcklRSQV6khGGyI5bIzk53C5zojkR6FbHkl6ViQ3KiJ5vyaSgLpImtdHslc8WRdJyMFIxjdEcu50JDOvRJJ8MxJ9nyiOOkUxuV8Un/SPImJAFJ9OiSJ6ahS9nKM4L+wuUbi7RvGX2OoWRaJ7FAM8orgmij2jUCmieCd2E8VcryjeU0bJ2S+KFj5R7BMZgVFMCoqiuzYKS0gUC2KiqFsShXZpFIfTo1iaEcWEZVH8ItYtj8KUGUXXrChysqP43ByFkzWKlGLp44hiaq201UVRsDKKnaujqFgXxciNUbTcE8V+kbY3ijH7ongsDAei6HgwimPio8NRDDoVRfK5KE5dj8L5ZhSX70ifJ3L/5yjS30RR1T+a2KnR5LtE859rNLPcoxnqEc2qsGiywqP5OCKaTZHSJyqaqkXRbM6Opr85ml+Lovm+LhrdChmzMZr0fdF8ciCayIPR9DgUzd8N0TQ7GU31zWgO3Y4m4n40w/+Oxt44hrTWMXzfM4b3h8bwz+gYtjrHkOgSw0DXGErdYvhREcNVvxg+1MXw1hjD8IgY3LNiqLDEYMqP4UxBDPsqYnhSGcPaqhhc62LYdjiGwUdiGHcyBselGH65FsPZmzE8fxvDzwNjKXaNZZUiluYBsawLiuXTiFgGF8XSsjSWYytjSd0Yy8yGWJ7ei8XpYSw7e8bxoHcctX3i+HpkHEEfxfGZcxx9XeNo4hHHHrHQM44xijh+EueUcTSOjKP9zDj+y45jjjmOOmscTt9K371xPNkfR+iJOE6djMPtdBz/iC/PxDHrbBzvnYuj5nwcgTfiaHUzjsm34+j9OI57r+OY0jiel2JTm3iut4unrH08/h3iadExngmd4ynuHo93j3iMQ+IZ5BEv++14WvrHM1Edz1PxaWA8sUHxLNLFM14fz6+iyBhPk/B49oifI+PR2eMx58Xjmh/PlwXx3C+KJ6QknnuV8dRUxTN4Szy3jsbL+SaeL07HM/BsPNOuSNvVeFrfkPr+i5dzRgJ3OySwrVsCIb0SMA9OwEuRQKFvAn2CE/AzJTApMgFLRgJnzQn8VpPAp7UJPN6TQPi+BPIPJHDjXALLLiWQdDWB4fcSeCj2qKexMXgaNeHTMEdNY1TNNObfmMbnj6ax4+009vZORKdMZKY+ka7GRFIjE0lckMhPdYk8P51IyIVEOl5MxPNyImOuJdLvZiIbGicxsm0Sr7omsbRfEuapSbg7J1EclkQLUxIZ4Ulsi0ziYlwSuZYk7hYkyd4rCXtdEmkrk9i0OonPD8q9Y0nUnUuiy4Uk8i4mobyUxN7LSXxxLYmk60kYbiXR9XYS50TTe0nM7zidoO7TudV/Or08p7PebzqnTdOxh0+n9YLpbCuZzqzS6fR2TOeKCKiaTv/V03H6ZjoLD0znt4PTedxnBtZBM3g7eAYDI2ZQEzmDc44ZFFTOYNSKGVTsncHiwzMIujmDx04zGec1kzWGmZwMn4ktYiabs2bSxzqTARUz+bd+JsPWzpQ98kxcb85k/J2ZZLeexcyOs2jeexbXhs5in/8slkbOYlTsLJzqZnFdqA/Not3hWfx3YxYj7s3iptNsuvSfzWXDbOym2SyMmc0n02azNW02pful7dBs+lycjd+12aTcm01qmzmyhxbM4YT3HD4LmcOtsDlcCp9DYOQcOTvMYVfNHLocnEPbhjl0vTWH3HtzML+ew/Zmc7nbbi7tus/lbZ+5fNV/LsPem8uuqXM57z+XooC5nAicyx7dXFbEz8Vz/lyaF88l8JT0vT6Xx/fnYmw7j+TB8/hXMY+zkfNoET+P8XXzuL9xHj5fz+OrI/N4dnIe127Po9u9eQxsNR9N1/mc7jkfv97zuaqU1+D5uEbMZ2r0fD6Km8/v0+dzyTafQzXzuXVkPsZ+ybJPTObfoGRehSWz2pZMWFUyFWuT0XyWjE9DMsePJGM7kYzyTDKWc8k0v5BMkzvJuDxNZsnrZL5umcLk7in8OSiFBUNSGO+ZwpfKFH73S2G7v7waU5gfnsK4aLkWL5alsMOewsvyFCbVpJC2PoXvvkvhwKUUDt5IIed+CpYfU2j1ewpXey3gc58FjFIv4J+4BXQtXUDPqgWE1izAWL+AWysWEPvpAuy3FtD2/gICHi7gt5YL2dFhIRM7LYTBC2n13kL6Tl3I/oiFPFq2kPw1C+m0YSGTGhbS79FCon9YSMa/C2l4t5Cf+6SytX8q8wak8vXQVPLHpdJ+QiqzVNLmm8o4v1T+EDv9U1kYkMpkdSp/ia8DU5kanMprgSGV5qGp+BhT6RqTSqE5VfaEqWjtqVzJTaUqL5XQ/FR6F6RSX5hKRFEq94pTiS1NZUhZKokVqTxxpLKrPhXrhlTSj6TicjSVtyLruLSdSsX7dCoFZ1MJOJdKx/OplF6Q+Bcl7pVUBtxI5b7YeCeVST+ksvixvLZMY3HrNPa2TWN5uzTc26dh6ZiGslMamh5phPZOI25AGr8OSZPPLo0UVRpT/dJ4I/b5p9E0ME3O3mkUaNO4Y0pjeEwas+PSWDI9jRaFafSpTOO2mFaXxvbVMvaTNDqfSpPnThrPrqXheT8N/3dpdGi0iK3tF+HTaxG9Bywi9YNFuKoWYfZZxPsGeY1dRKv4RRQkLMI7fRErzYtYu2IRE75bxOK9izh+aBHNri/CfmMRR54uwtZ8Me36LSZ88GIeDFnMhQmLeeW2mK/dF5PDYnxMcj98MSURi5kWv5hlmYtpb1nMluLFqKoWU1SzmH4rF5O3fzH6w4tZ2HwJAe2WMKv7EqoGLeHgqCVsnbIEX88l3FQu4bh2CXMil+Acu4TVGUtQ2ZdwJncJJXlLeFa2hPzaJaxdvYT31y5h3vol5Hy7hA+PL6HF6SWcEGNaLWVxm6U4t12Kqv9S6ocsZbZqKUuNS5mXuJRXSUt5ZlnKQttSfihbyrn6paRvXErl5qVYjy2VfcpS3rxbytmm6ZQ2S2dY63TcO6bTbmA650SiZzrbSWeVOp3dMel8MjMdt9p0wlens3FtOpNvpdPzYTpbfkwns1kGp1pk8HO7DP7pm8HpgRncHpLB/g8zODclgz4uGUxzy5BzTwb7sjPIzsmgzJrBB/kZWEsyaFKfQd6KDO59k8H3RzMIbbSM+42X8a7/MjoNXsbw6GX8KlrOX0ZJ8jLMK5bx+a1lZN1bxh+Pl9Hoz2Vos5ez07acFdXLOfDlcvYeXU7mreV0aJ1JRNtMhjhlsm1sJl3HZbJQ3JicKWfDTI57ZnJSlcknQZmM0WRyMTqTgDnSV5RmZWLIzuQbcc6SyWe5mdSUZPLHmkx0azM5+0kmYRszGbQ5E7P4Yksml7dm0vJAJjPEGTH2YCZl4k8ReiiT70S/w5koGzL5VLQ9kskcMeFoJv+Ix8cz6XgykzenpIazmXjfy+T1g0wiH2Yy9FEmNuH/fSbXf8hkyo+ZrBC3f85k7S+ZjPotk2XPMnFvnMX0JlmMaZqFV4ssNrfNYtaILAaOzGL+6Cxqx2TxRuSOyyJwfBYnJmXxvmcWeWKHIku+7Vm4emXR1i+L8IAsLOos/AKziNNk8UybxavQLNJishgZn8WDaVnsmp9Fr+QsWi7IouPiLMqysvguO4vvc7LYZM4iypbForwsmhVIPSVZrFqXRcL6LHQbsli2Q9oOZPHfoSxOHc+i9ITUd1bqE++dzyLogtQkwq5msf9hFkU/ZRH5NIvQP7NYMiSbVf/Lpt+YbDqMy8ZHkU28MpvogGx6BWXjGZzN/2Ky+Wp6Nj3mZ5OTkU1CVjYjs7MpEfqcbL4V/czZfG7JptqRzeLV2bivyabl2mzGrcvGIcLXZxP2peT6KpvvDmTzw0HJdSibL0Snw9lcE1MaslkpfjieTcpJiXkum+QLkv9hNt88kvffZ/O9mPI0mz+eZ7OwSQ57W+QwsGUOj4Vfqxxuts5hTLscBnXIwb9jDkXjcnghklxz+Msth33uOQz2yMEqnogAzxy2i26KHBaJ28JdnlbrREuvHGaK8cocKsW/4qAqh2HeOdjFryLIJ4eHwTl8ppGcUTn8JPyjJV6MxBO3hFusxBMt43KYIc6K8fESU/wjIhIkTmIOS5NyuCc2TM9h8swcaoTT3BxU83K4Oj+H0IU5fCd+ychhx7IcWmflMFtcEJOypb94LaJzcmgQw805FIhnQmvJYbd4ZM3h41yJVSBrVZxDi9Icmq7J4ZQYszaHMvFKGNfJOq3PYeJnElM8+1zGf5HDss0yX6HckkP8wRxGHsrB3CBzOi7rc0LGP8zB8n0O3k+l7pZm+e03o+hkpqCfGefBZlYLx1Az+0abMXxolnOzmZsKM95+ZpqpzSSJh1ozZTFmjLFmbHFmeiaYYZqZT0W7RLM8m81cFh8lmVkhGk83kyBGzTBjnSU5Z5tZOkfuzzfzZaqZQcvM/CzUy+W96JFpZom4JxRZZjaKudkSU3yUY6ZeNDKbiRfHxSiLmVLxpwizmtkrBtskl/hZqO0SV/TMlXh5Ek+0zZd44qMCiVVo5oQYVSRxhLFYxpbIWLG0TOoQY1ab+UuY1pg5IIauNWMXv4rgdWZ2id7rzWSITZ+YSd5g5pqYutHMKpH0qZnTYuxnZv4REZvMDPvczFOh+cKMaouZBVvNrNlmZvyXZvrvN3P7oJlPDplpfdjMbHFR/O+omZci9JiZPWLQcTMWoT4h63ZS5nNG1vusfD7nzJh/MLP9RzOeP5nZINo+kXUUjX6Rz0OM+lU+7z/MTH9pJu0/M1dbWKhobeEfMaiHhZ69LFztY2FsPwtbBltwG2oh8H8Wro22sHqMhWZjLUwXZ8Th8RaGT7Cgm2ghe5KFxR9a8PzIQuOpFg64WBjqaiFX/CY0bha+Ek7uFpaL74W3h4XNorOnRc7gFm4KV4WFdaIlFmaJ82KSl4Ua8VbEKi0cE/9TWSgRL0WYt4W9YpCPBasI9LWwQzzws+DlbyElwEJVkIX/xAiNBb3Wwl29zNtk4VmEha8jLfSLspAlfhS+0Ra2iq4xFnleWLgtPGItfCLaxFmYKy6Jj+It1IvGCRYSxEkxepqFcvGXCE+UdRDDkmQdxFOhmS5rMMOCz0wLt2ZZWD/bwqv5FoakWLiw2MKf6RaCllvonWmRvZiFR0KVZeEL0Slb1kncEK45sk6ipVnWSZwXkyyyTuKtGGmT9RF/CluuxCiQ+yXSXiZ5ai3sXymfwxqJL7zXyucgOq+zkCrWr7fQ6hPpJw58JvV+IWuwxYL7Vpn/Npnvlxb+3Wchcr98B8TvB2RND1r4Vgw4ZMEsfhLJR+V7Iz44ZeHhOQuOBzJOHH5oocMTCxN/lXrFyKcWjM8spL+z0LGxlevCpYmVtaJFUyszxXlR08zKWxHX3Mru1laadrJyaICVJ4OtqIdY6TnUygPh+r6MFZNHWHk2ysr2sVaWjrPCeIk3yYqzh5XmnlZmiBqFlVdeVr72tpIcIPfUVtaI5oFWRmqs/BRnxWualU2iY6LETrJycqaV8llW3p9jpUAMnGdFlWKl8wIrlYut+GRa6Zpl5azFSqzNSl6e1FBo5X6RxCixYq2xMn+V5F8j9W2w0v9TySO+/MzKpS1WErdZ6bvbyohDVu4et/LpCVmPU1ZeXLBiuGhlyY9WGv9qZf3fVl6/trKjqY3mbWy86Ghjbycby4faKBljwzzBxoWpNhq52JgmTomxrjYc4l8R7WbjiPjA3UaxeCmMHjb2i6GeNnLFMxGisPGN6I9NfoFtPBFqLxs7RC+ljWXikfBW2dgsunjbWCTuiPa+klst9QTb+FMM09qYHWFjRaSNJlE2ksQZMT7aRpV4I2JjbBwTI2NtlIm/RHicjYPi/XgbvwtDgo09YtA0G1bxVaINpyQbWeJHsX26jfszbChn2pg3x8aUuTZWi0nzbSQk21icYeOzZTY6LLeRIm4I10wb60TrLBtzxCXxcbaNlaJpjtQqzopqs404i43jotxq42+RUyBrUSTrILyLbXxaKu/XyNqILWtlPdbJOm63UbnfxmsRc8BG6UGZ1yGZS4MN2xEbmqM2up6S/OdsXBZTzku9F20oHkhtj6Tvr5L3neQV5Y3s/CMiG9tpECOa2HkpjE3t7Be65nasLexktbLzZWs7NzrYWd/RTosudt50t/NokJ2uQ+wsFgy188l7dq6+b+fEKDv/G2vnxXg7eyfYSXG14+pm54q7jPW0M1NcEInYGe8lsUSc0o7B3843ajtPAu0EBtnx09hJ19r5TG/nZJSdj9Ls1C62804cyLSjz7YzOMfOzxY7W/IkR4md1WV2/quW9tUSa42drRvt1O2QXDvt/HLQTvAhOzsa7Mw7Z2fqeZnfQzu3ntpp/1ze/2HHu1MuW8TnXXI53y+X/uNzMYs7rrl86pbLAvdcbgp3j1zaeeZyXbgqclkv2pDLPHFVTFHlMskvl+8ic7FF5fKbGBCTi0UEx+ayW+TE5fJEBEzLpXdiLtuTcpmZkcu55bkkZuVyRiTk5HLSksvhwlwOlObyoiyXfeUyZk0un23NZcOOXFbuz5Vzby5jz+QScTWXkmvS714uofdz+f2B5H+cy1PR949ctr3N5dG7XNIb59G9aR5LmuexsGsergPzcBmch/N7eawdnsd5tzwaB+aRGJzHGW0eE0LyaGTIY3xsnvxO5XFqrlzPk+v5YnketUXSr1iU5zGxIo+kFXlMX5dH8615XBSztufRYkceU7+W+HvyuHUmD4+zeXS6lMeW+3lsfZjHrud5ZP+eh/bfPPY1ycfYIp8/W+dzpEM+0V3y+XBIPh7j8tnuls/Pynx+882nKETap+UTnJ3P+/n5VJbnM86Rz4SqfPw25/NkWz6dLuSTKu4ILuaz+FI+98W/j/Np9Gs+s57nc0lcfZFP25f5bPgzn95v89nduIBBzQrY27yAAy0LeNuhgBVdCpjZtYB1PQrY2r+AHgMK5LxYwOQJBVyZXECHKXKtkX5CHy/XcwvwWFjAF2kFjLYWMLewgLTSAu6KmNUF/LClAP+tBVJnAbu3F/D0VAEVFwpQ3Cqg8+0CBjwsYOHvBTj9VcCINwW836WQcT0K8epfSNr4Qu6KRxML6T25kL5+heQGFPJcfF5WSKajkJ/Esg2F7Noo9z8txCx+EdrPCvlO/L6pkOFfFFIi/hJHNxfyZkshCVsLabq9kClfFpKxuxD/rwupO1jIvIZC3I9I3qOFKI8V0v243Bf+JwrZIZxOFpIjNKcK+VYMOi01ieKzhUSeK2T0+UIc4o04fUFyXCpkptj0uJDFPxWy7UkhvX4u5LH46pdCrL8WUvC0kJci9neZ+4tCOvwl8/9bam1UxKVmRbRtUUSy+KxlEZ1bFeHduoht4nGbIna3LULfvoi9Yk23Ilp1L+La0CIyhhexc0QRfT8oIm9kES+EcVQRI0YXMXZsEYnjijgnWk4o4g7Sz7tIzoVFaH2KiAkookZdxPnAItw0RVTOKOKXlCIm2YuIrShi9NYiVm4v4vbZInSXJLcovFzEkStFPP21iMhnRRwVH74oYu4fRaheFZHesRhz52J+ExHdiokZVMzL/xUze2wxV4VyQjGPJxbjHFLMHV0xDcnFnFlQzKwCuVdczBYxoqKYf8X4ymLaby2m5/Zilouvvyzm7Oli5p4tZvTVYo7fL2b342LsPxVT/2sxqufFZP1ezBNhb1lCWKsSNrYvIaJrCUfFmh4l9HcqIWtoCZ+PLKHrqBJ2jS7h3uQSlCElvDezBOe5Jajml/BtSglJaSV8saQEq7UE36ISTpSVML68hMsVJdyvLKFPdQkp20vY/GUJy3eU8NE3Jbw9UELy6RKMF0o4LEZeLKFC3LxSwu3nJXj9XsLLlyU8+a+ETxqXUtKxlJOdSmnepZRrwr97KY3+V0r2mFL2jC3lxPhSZk0sZaSilB7epQzxLeUTdSnbg0o5FVJKm6hS0pJKmTinlBZzS/lhfinq5FIGppSSK+4sKmVLbimRhaVsKCmlY2kpfctLeSrOVpayfFMpM7eWclls2FaK75el9NtRyjNxcGcp5btKeS0K95QStbeUaUdL+fu01HuulDli03nJd7EU02Wp+2op00X766Wkis4/lfL+H6XceFXKt/+UMqV5Gftbl3GzfRk/9CgjamwZ48eV4a0oY4SyjOWaMr7TllEYUsYEfRmHZ5TRd14ZiSllLFxYhqKsjM1iT0UZN6rL+HxLGd9uk/7by3j8lbx+XUb9t2XMPVRG0Zky5p0vo/vFMjSX5P3lMk5dKWPi1TLef1jG7R8k78syBncuxzCsnEujy+k0tpzc8eWMmVhOjfjmo3IKPi5HryzH6l+OMaCcl9pyxunKCQ4rZ6ixnGvzyvGYX87noltyOcvET0KTUs53YtiCcopF7MJyTotVqeW0TisnWfReXE6O0C8p583ScnYuLyfaXs654nLWlpTTrrSce8KnrJwdwlpeznNxuKKcxpXlXBZ/1pbzanM5N7eVo9tRTsKucu7vLsf363K+OiW1ni1n78VyWj0s58bTcj5+KfX+V46lYwVhnSoY1bmCy10q6NKtgh/F0B4V/PX/RlewbXwFoROlj0cFz/0qmKWu4KroFlTBv5oKzmorWBtSga++gqOhFcwxVuAyq4KYeRWcEqvmV5CSXIHTAumzvILWxRVsL5G8ZRUcFgd2VrB6TwVvj1bw65UKDj2uoPKnCjo8r2CR2P6qgqWNHdxq6yCsg4Pqjg72dXXwppuDH3o6GDbGwYlJDlI+dPCNj4NdagcvAx200jhQaR1khzk4aHQwPNpB3DQHO+Y4sM914JXiYJvos0DiLnTQIEanOvhikYPL6Q66LXOgXe7gdaaDzjkOgswOvhUd7A7uFTrYWSR5SxxsWusgZL2D/zY5WLLZgf8OB7tFwU4Hr0TMLgeTv3LI5+Hg7h4H3nsdND/qoPF5Bx9cdvBOzLjiwO2q5Lzm4InYd93BiBsS85GDwMeSVzx87uCvFxLvDwcfvnSwRqz+x0Hea6mjSSV3WldyrHMl47pUMr9rJX27V2IVvwuv/pX0GVrJsxGVGD+opNnISm4KebjybIK0TaykQYyZVEmNaDa5khuCD+X+R9I+RfoESIzgSkyaSuq0ElNXiZNecojnQmmUa5Pkj6gkPKaS+thKWiVVsmN6pXwHKmmTXMk98WpxJZOXVuKfUcmZ5ZV8b63kx5JKgksr2SMulleSuaqSnusrufWF5NlcSfL2SlRfVhK5s5KCvZX8drmSptcqmSP63KjkwY+VxD2ppMMvlUx7WsnUZ5VM/6MS3atKDoibb2Qd3skaNaniZbMqTjavYnWLKtq2rCJV7G5Vxbq2VXRoV0Vg+yqmdazigvipcxX7ulTxrmsVm7pX0b1HFZGDqvjofek7vIqSD6r4T2wcKX1HVaEdXUXFmCo+H1fFr+OrMEyoYs6kKm6IKBfJK7r5VJEp9L5VHBRVflVsCajCrK5ih6aKXG0V/ga5F1PF1vgqxiVW4TO9ilMzJUdyFTMWVuGRWkXPtCqCLVKXXXIUVOFUVIVvWRX55VWUVldhWS3Xn1Txy2aJtUVq2FZF+I4qvvqqikG7q7A3VDHzXBUtL1dxR3S4UYXrHcn9uIpZT6t49rwK0++S/0UVK8TdP6rY9bKKgX9WceZVFe6vq/iwWTVrRVqXaoZ1q+Y/8VmPaooHVbN8XDW68dUcFCMnVFMtmk6sZo7oO7maEx9W0/ZjGSv0btU086jmD0U1iT7VjA6o5s+gak4FS3xNNR201QSFVPOduKyvJiysmkZx1YxPrMZvejVPZlezbX41tmSJIdSp1bxOq+bSomrGpFfTtVjqER9WSjzRoaqa92uqcV5XzbL11Rz9UmLtqGbhzmruiyFfVZOwW+5/LbFOVrPpTDUN56rZdbGac5er2XClGuXNatbdqebhjzL3n6opFfW/VeP7TMa9kHx/VKN9LXNoXMOeZjVc7lBDTqcajJ1raN21hgVid7caGnrX0Hl4DU9E/1E1nBldg3ZcDR+Mr6FSLPmohjVuQlVDO+8aFon3NDXM0NZwRfTW1TDRIG3GGtKia1iVWIN6eg2P5sl1mvTPrOFddg0vCmvYW1rDiLIaHGL9qhr5ftTw9+YaftlWQ92XNfjtrOG3r2s4dlBiHZa+Z2r483wNn1yskbNNDQcu1zDvag03fpeaX9XQr0Mtr8ShLrWM7lqLb/daXHvV8l2/Wt7vX0u3kbXcmlJLg3strTxreYO0aWppratlodgSVovVWEvHiFpuR9eyK6aWQbG1xMyp5eO5tXSeV4t+fi21ybXcS6nFb0Etu8WQhbUUi9ei16JaLCJicS2a9FqaLqslPquW8ZZa2lhryc2vZVlRLYeLa0kpreW+eFNey/z6WlZuqeXR1lpKL9biebmWj67JPH6oZf1vtWQ8lf6/S3/x5o9aZrysZcHrWuyN69jQtA51qzpetatjfOc68nvW8bd42qeO1X3r+GBAHbcH1nFpSB1uQ+v4QpiH1fG7iHivjpOi5oM6kv9Xh9/IOjzH1LFFPJhch9eUOn7wqKNSUUdTJI7w9pJxvnWs86tjhqaOviGSN6yOnZF19IqVuCIiro7axDrOzqmj2zy5n1zH3gV1WJfWcSq9js7LpEZrHf4ldeRW1HHOUcfUSqm3po67K+q4ulrqWFPHxvUyvy/raNtQx7xjdWSeq+Po+TqaXaljvvjqqszpb5mTmNW1ngHd6znVu54hQ+opEbfH1+M9oZ7BE+u5MqketUc9HdT1DNfW4xFajz2snsA4eR9fj0PcTqhn6/R60lLqaZZaz9tF9RzNrmddRT0/O+oxVNZTtqKezWvrmfpJPWM/ryd4cz3/21JPldixo57CnfU0/z+G6zq+qasN4DiuGzDcnRljuDv8hmzvxrDi7gzGcPfBgMGA4dA0Td1dInV3S92bSpo2leHO+/zx/dzcc87znOec3NzcGynzxVsSnWHJZ5mWjMi2xK3Mkl4GSy6LrpWWnBf1Iq7KkvFGS05VS74aS9rVWqJpsOT3/yx5/8ySfi8tmfxOamqmYHFzBcNbKHgoWrZUcED83kbBrvYKZnZUsPELBRO6KbAVo3sqONRXQdEABUMHKfgo8gYrmDdEwduhCmxGKjg1SoFJWIxWMGqMgvZjFRwTS8Yp+G68gnuTZPx0BS9nK5g+V8GKnxQ8WaRg0WIF+5cq0CxT8HqNgsTNCiZtUbB6m4Lx2yXvDgX/26+gyUGpTxSIL/5UUCtWXVKw/IqCo9ck/raCO/8qGHxPanqo4KJKQaNItFFgb6ugi53kc1DwmYuCX7wVFPsqUPspCAhUcEutIDVCgUukgikxChzFhVgFCXEKItIlv17qzFHQrFDBj0UKcgwKfiiXeSoUZFQrcGpQsP4/meOZgnoR/1z27YWCca9lvvcKgptb8UsrK3SieRsrFn5mxfyOVnzoZMW7LlZs72HF1t5WrB9iRcx3VnT83orIMVa0H2dF+HgrHk+2os0UKw6Lg9Ot+Akr5i61Yo6FFdM2W3H2gBVmYXvIilMnrThxxgqLs1YYz1ux6K4VweLbe1Y8FGX3rfjmoRUPxIFHVpSK+0+s0FhbMdTLinxvK277WvFJzPe3wl/cCrDio8gLlM8aK/x0UnuQHEOsyA2zYl64FQOjrdgVbyXv0FYMyLHiuphbYoWX6F8q5+Kt2FFmRZaYa5A+0b9c+sQbsaNC+sTcSukT/aukT7wRO4zSVi1tJmkTb8SOGtmDWmkXO+okVlxvkM/P5PhCzl+KT1Z4N1FyvamSt2JnMyVzmyvxFgNaSLt4K3a2VJIt5raS9tbSJna2kXFt5dheycAuSt53V/JDTyW+YlAvJTf7Kpk/SImfuDVYyUexZ4iSPDFkmLSJPV8qWfCVnH+t5LYI+FbJp+FK9n6nZOEIJU3HKPlxrJIvxylpNkmJbqaSb+YqeThPyaOFSvmNKPl8g5KOm5WM26rERqzdo8TxDyVJB5QkH1bidkqJ/rySOZeU3LgqdV1X0uSOkqL7Spo/UnLAUskvCiW/WisJEd+plDwWbWyUHBEVYomtkjDxvZ0SS9HWXslRUSmWOigJFyMdlUQ6K1G6SE2uSsa6K1GJjh5KxnspqfNWYuerJMFfyZUwJS/F1nAlGWJWhBIP0TdSyTXxWmyPUpIp5kQr8RL9Y+T7EDtj5bsQxCnxEe/jlQxOkr1MVpIvAlKU7NfLPmUpaZmtRFGspLpEyZgyJdbilEFJjVhZLntWoZT7opLz1Uq61SrZ1KAkVWx9KjU8l+/6lZJ3YtBb+Q6aWPNzM2t04mALa8rEopbWtGltTYUwtrOmoYs1k7tZ4yi6dbdm/lBr/MXQYdYUfmlNq++sMYijI62pHW/N5RnWvJ5tjcVya6LEWAtrTq+wpvNqa/7dZU2T3dYUidoj1vxx1ZrQG9ZE3rJm9G1r6u9Z8/ShxLpZY/awJt3fmuNREh9rzU29NQuzrLmbbU37IhlTbI1NiTWdSq05I+rEmjJr4oWDQWott+Y/sbHCmumV1rysspbfkzXvTFJ/rTXHnllz/ZM1b4VfUxWDm6n4sYWKkNYqrNureNFZxdtuKu73UWExUIVqkIrUL1V8O1rFI7F0rIpR41TYTVTxABX1P6koXC4xW1Xc3qHi950qVuxTYfuHSq5bFc4HVWw5rCJDeB5R0f+oiuviyBkVEWdVrLqgwv6iigt/qtjztwr1dRUH/lFhvK3i7F0VPR6oeC5+VqrQiW+tVbRWSbyoFEttJI8YbatCKTrYqTgtasVqexUTHVQ4iK6OKi6KjU6yHtHHRdburiLWX0WKWuYNVfFVmKxbtAxXcVAYxOIIFaFCEamSZwoVJjE+RkXnWBXJcSp6Jaj4Xi/9IiZLhaZE8pRKjjKJF4sN0l+u4rMKiRX/GVW4mVQEfVIxvIkNkc1smN3WBi+xsrMNG7rZkCLoZUPdIBuchtjQZbQNG8fYkCrcxtrQZ5wNOeNt8Jtgw78TbWg6yYagyTZsm2PD5V9s+G2JDfli4VIbvlpmw33RcrkNh0SYhQ0jV9hgJT5faUOt2L3BhuabbSgTuXtsCNhrQ8gfNrQ/YMMJsfKgDbHC/pDUcUTqEPNPSPs5G7pesOHiTRsO3pc5rW0It5OanWy46WZDobsN33jaUOllwxgfG8762lAvegVIvTob3CNs+D7eBockG1pl2tApx4Z+Rhs61Nvg3CjreWrD9Y82XGljy4mOtvKsZssH8WaALcUjbOk21pZ/Jtjy+WJbXi6zxdfCln9X2OK125ZHv9vieciW93ds+e2uLfni6/u2PBStH9hyRIx9ZEs/hYwRv1nZolFKv7UtR1W2VIloG1tsbeXoJvN623LM35YVAbY8U9sSFGzL8VBb4sJsmRhuy6UIWwZF23JbBMfaMinRltI0W15n23Iw35YlBba4ldjyd6ktaoMtlRW23Hpui+UrWz52tONEFzsud7ejcqgd6V/bcXecHe+n2vFsqR23LOxossKOX1baESIUq+z4fLUdTw9L+3FpO2HHrnN2PLhgR+uLdnS9bEf9DTt+u22H9l87Ht2x48UDO5o/saPRyg5PazvmeNsx2MeOX/3sOBNghzLZjvWpdkxPk1qy7OiVa8e7RjsmvbQj+r3EtbRnX1t7rne0p6CTPT99Yc/wzva062IvtdtTI1Z3tZd7pj1Xu9uT28OeBT3tGTfEnpKR9iwaZc/I0fYoRccx9pwV9WL9WHtShMc4e/ZOsKdIjJhkj3my5Jxlz4Of7XH41Z7tS+zlGrbn7hp7Zu2zp8l+exoP2bPxsD0zj9jLvcWe5Nv2/HzPnmAx4r49nz+wZ7q1Pesc7LnhKfP4yTz+9nyKsue/VHtssuzRF9tTUWbPhBp7rjy1Z+czex6+kDW8sWdgBwfKuzvQfrgDid85MGK0A57jHBgw3oEmExz4daIDYeL9Lw4E/+qAYrED9Uukf7kDf1g40G2jAwU7HVi3x4E7hx0Yd8yBv/51oO19BxoUDoT7OdAlwIGL4rNwB0hwICVT4rMduF/kQFC5Aw8bHEj4z4GQFw783cmRxq6OpHdzpEcfRzqNdkQ/xpGh4xypGu/IigmO9JrkiPsyR/5Z7sio3x15ekLG3XJk821H4u850ueBI2F2jphcHHFzc+SRnyMn/B2ZHujIfo0jS7SOLAhx5E6KI7FpjkxKd+Q3vSPKLEfOZztyptGR2U+l/5kjW947cvyTI9Zdndjfz4l2Y504KdaNcyJF3J7gRLOJTlSIiZOdcBIZvzjhttSJfsuc+Ed8EuNWONFtpROXxc5VTmxc58Sc9XK+w4n0PU68OuJE5EUnHO848ds9J7546MQFkfXIiXmPnWjpKbl8nPjD14klfjJW2Ps70T3AiZ/UTuyNceJMshOmdKkzy4meuU5cFWllTkSZnNja6MTjp060f+aEzwsnhrx04spHJ560dOaXLs782c2ZF2JTb2eGjnXGfYIzi6Y7c3mmM+fnOjNxsTPdLORcqP5wRn/EmVn3nWlq6cxBMc/dmRpfZwYFOHNHtAh0ZqXamQTxZbqMzXRmdY4zHrnODMxz5lC+M5+KnAl45ozvK2eOv3Em+a0z0z4586GNC7dGulAxyoV/xrpgGOfCvkkudJ/pIu+qLpxZ6gLLXTi1QvoPuLD/oAvl4sMJGXfShR0PXFA+cuE7hQsKlQuf+bhwWjSITb4u6EWAnwtf+7vwSLQPkH7RTuvCRp0L5hgX7qe7cCLDhXV6F4ZmybmozXZhVq60FbjgU+rCvTI5b3Sh9VPpEz7PXRjyQtpF65cuHBfrmrsy7AtXvuzmSrvurtSJjX1cad/flYwBrjR+6YrlaFe2jnUlWwwf78r5Ca7kTHTFarIryumuFC91JWKZK+OWu+Igelq4ck28E3tXuFIiFq90JVKMX+WKo+i12pW/xQexb40rS9a6EiUmrHOl93pXrouPYtlGVyZtcmX/FlfuHHBlzSFXksXMw654iyFHXLknWh91pVasO+ZKqph93JUHJ1w5edKVDadcSRcPz7gy75IrT/9y5fIdV8bcd8VOdH/gylux56Ervz5y5f0TqUchsX4S6+/K3ABX/EV7tSsNQq+RHEGudApz5VWUK7/FS81prkzWu+Lbwo3SHm7kj3Ljylg3ise54TjBjV4T3fgo+k11w3OGGy1nuXEKN7IXulHwsxuLl7hxfZkb+5e7US4Or3Lj3lo3uu5yo9kBN+4edpPnVjfWHXVjzjE3Tp9wI/icG5/dcUN7z41IHzfG+7pxw0/6MtzYrHdjXqYbGpGf40bsf264PXVj6Cs3Hoi2r92oF9++c6PjezcuiOdiSTN3DrZ059cu7jh1dad3N3c+iQPd3fHo6U5tb3d0A90pGuLOnBHudBnrziVRNM6dcRPcZa3uWEx259lid94ud6fEwp2mq93x2+vOmX3ubPnDnWyxcL873x+Q+IPS97c7b267U/yvO1F33PnnnjuH7rtz6rE7Gkt3avzcZf/deRzozlO1O3uD3YkJkVx6ySUuZ0u8aFbgTrsSdxrN7vR77s7hF+5Ui4Xv3FnXyYO5X3jwpLMHz7t4MKa7B/aiRw8Prok/enoQ18sDj94eZPTzIGqkBxNHedBsjAeHRbVYM9ZD/ic98B3nwWcTPDgrnorciR78OMmDsqkeLJvmQfosDzrO9eDyrx5MWupB/2UeNF/uwRFhEmstPJizwoMOqzw4J7av9iB0jdS0Vubd6cGzfVLTQQ/KD3nIf6oHr0950PVfD0rveKB47EEfpdRg48Fbbw/+9Zc2jQedtB68FIMzPajP8mBErsyfJzH5HrgVevD5c8krfn7pQa/XHgxt6ckDsfALT5Z382Rqd0/qe3rydpgnXSZ6UjfNk65LPClb6onHck8+bPVk20FPwk970veKJ//e9sT6noy/78neB54se+hJmyeeVDl7kubrye5AiQ3zJC7ck19SPZmb6UlxjietCjz5vtiTJiZPdtV7MuKF5BGebzyJbOXFsbZe/NfZixvdvejUx4vEL73wHO/F4Ale3BdbJ3mxcL4XG5d5MX+5FzYWXnRb4cVV4bzBi6FHvWh/zItnYvtxL7qel8+XvTh314vvLb1Y4OzFZF8vtgR44aD2olrrxeUQL7zCvTgT6SXvFZIvyYuiDC9aZ3txUjwo92J/vRfFzyRfE28Sm3lT1MobtzbejPncmxndvdnVy5uvvvVm62hveTfwlvdRbzImeOOzzJsOFt68EO6rvGm7xpuRW7yZs0Ni9nnT5qDEHPLG6Yg3R4958+Ulb0bf8cZerL3vzftH3qx84k0nK2+e23rzq703Zndvqn2kL8CbikDpV0u/zpvlwd44JHtjk+HNJ703BzO9Ccz2ZniON0rxLtebfXne/FnkzZ5ib0qFV6k3D8u8OW305qd6b0Y998ZOXH/hzaGX3qS/8kb1xpuZzXzwbu1Dblcfsnv58GNvH/r09aHnIB/2TPBh2UQfpk/yIXaaD57TfYic50OrX3wYt9iHrGU+OFj4MHqNDzfW+jB/gw9NNvvQ9Q8fKvf7kHTUB79jPsw87cObsz5YnPdhxgUfXv/pw5AHPux65MMDlQ/PbXxYbOdDO28f7vn78DTAhzM6OYqCIB/cIn1oG+3DpELpL/JhR4kPUaU+tK+TPP9Jnmc+LHnuQ4wofu3D3s98sezoi18XX95182Vfd1+6DfXlo+jxja/8t/tydJwvmeN9cZzoy5aZvjxd4MvDxb4sW+bL9OW+dFzhy2uxd6UvFqt8mbnaF1/xdq0vqm2+LPjdlxNHJPaoL7ki/JgvLsd9aXPSl//EotO+DDrrK9+1Lz0f+XJDNHvsy4YnMq8Yb+PLc2dfvvD15bJY6e9LV7XUKEYG+XIrQnJH+RKV4MvSVF+epPuyItOX2Vm+aPJlHYW+JD/zZc5zXwLFg5Z+BHTwQ9fFj3+6+ZHylR+Ji/1QLvXjwHI/mq/2Y/EmPy5u9eN/+/3YediPIvHlMT9MZ/3Qn/PjzCM/9in9UNn4UWPnx1VfP7Zq/fgQ6Ycxyo9bcX4kpPkxKscPe9EiT/rz/fjGIGOf+bH+hR/R7/yY8l5yNPOne3N/Qlv586KXP5tG+VMy3p/4Cf6sm+pP9Gx/fv/BnwUr/Pljoz9bt/sTfsCfxKP+dDvhT/F5f5Ze8OfDJX+m/eOP7o4/2x748/aJPyOV/nRwkHhHfy56+/NQ5y//Hf7URfijTvBnZaYcs/w5luvPokp/Wtb7k/7Cn9Gv/HEQp95Izvf++IjTLQJ4Jlw+DyDxiwDM3QKY2DOAC70D8BwSwMHRAVSLdhMC8J8cQNNpAdycF0DL+QEc+FnalgfwrUUA1qLbigD+FtmrAihfH4BmYwDbtwbwy5EAIsXkowFcOh5Ak0syx5UApt8J4JZ1AIttA2j0CeDrgAA2aCQ2JIDwxABm5gRQlx/A5oIAcoWxNIC1ZQGMLQ9ghCmA1a8D6PsugOIPASR8DOBYs0D0bQPp0zmQpr0Cye0dSOigQBy+DqTZqEDqRdvZgTwXu+cEUios5gZi+0MgveYF0jg/kO0LAoldGEjOL4F0WhLIwuWBjF4byPKNgYzYHEiLrYGcEI1i+7ZACkXs9kCm7wjk2q5A/toXyL4jgTgdD6T/iUB6nwvk1PlAii8EsuxiIDP/DMRfDL8UyK9XA/n5ZiDDbgey/q7EPQrknkJqcQ4k31vy+QfSJCCQg0GBmER4SCDuoYE8CgvEGBHI+OhASAvkjD6Qp3kyR77MUSA1lkg91YEoGgKZ/DyQ7NeB/PhJ1tJSzaDWapw7q9nbTU2FuNtLzb/D1diPUtNnoprls9SoZ6vpPVdNK9Sc+lHa/ieff1Vjt1r6Nqi5tUnON6s5LZZvVdN6p5rdh9WUiuQjajRH1Yw8psZBnDmhZtQZ+SzanlNzVhjOq0m5oIaLanTC8U81/S5JLaLdZTUvhdM1NRf+VRNyT83AB2rui88fqrko9j1SE/pE1qJQY1Sq0Vur+VGlJky42agZYqvmkehop8bDSc1GNzWdvdRs8lHj7afmaKCaOpGnVhOjUTM8XM2NCDUlCWqep0pdGWq0ol2Wmnm5asbmyZ6JCwVqFhSr6VCmZtsLNTffqLn9SdbYRENZUw265hrS22iY31bDVz00dO2pketQQ35vDcsGabAboqH1MA3PRd5kDYumaFg6S0OCmDVbQ4AYMUeDreg9V8Mt0RoNp8VzsfsHmUesmKchWTBfw+gFGhzF6x81VP4k8/9Pw4KfNTxcpKHjrxouiewlGryWaehioeHXVRqmr9bgJ1RrNPRYq+EfsXO9huUbNMzZqEEtRm7SYC/6btbwr2i7RcNZ8VLs2aqhXKzapiFNzNuuIViM3aHBRQzcqeGB+HyXhj/FW9F5n4aio5LzhIY+JzW0OSXjzsuYCzJGvBX7L2owivV/asgUP13S4HFZw7C/NJivathyTer9R+oVy29LTfc0rH6gIeShBtdHGg5YavjZSkOk+Fsle2+jYZuthng7DTPtZT8dZT+dZC/FAHcNR/w19NRq6B+moX247KGoitCgj9QQFiXfT4K0Z0q70GdrcM/V8DhPw+ECqUe0LNNgUS7xVRruiV7PNNwUK15qSBE/vJJrQgx4o+G+2P9Ow5efpK6mWo6JBrG0uZZ4MauFlhEttfRppeVgBy07u2mx6K5F20OLY08t7Xtr+aOPlmsDtdQP0rJtsJYCET9Ey8yhEjtMS9o3WuZ/q+XRd1qejtNSOl7LigladBO13J+sJXGuln7ztLSbr+W1aPKLxC3Rsne5FsNmid+i5cMOLTG7taj2aHE5oCX6qBbfY3J+XMugc1LbBS2X/pHzO1pO3dPyTJTd17LygZYr/lq2BkpNai2BGsmt1WInzgVpeROvJStRy5hMLQ+ytHTIljzivTiYo2VTrpZcsShPy/R8LZ/KJYdRaq2RWsXx/7TseKol6ZnsyXMto19ocRIDXmrZ+EbLzQ9aVjXRcbWFjk49dfKb02HXT8evI3WcG6tj8kQdX03S0W2yjuui+RQdY2foeDhTx+VZOj6Kw7N1mMWWORIvFs/VEScC0DHiB8kn7szTkblQR+SPOlJ/1bHVQkfCCh2+G3R8u1GHStzcpJP7o44z4oXYs0XH6q06Qrfp8NiuY9gOHV12Ss5DklOcP6Ij65iO/x2XvCLtrA738zqeXNBRdEnHsss6kkSHaxJzU4fPPR3W93X0eKDj+UMdySodOhtZj62OQXayDgcd/Vx13BUttTqGhsp8YTqOh8u4KB0u0bLuGBkXp6NObErT8Z1eJ/c7mbtSx6dGHdue6uTZSid7rGPgSx0PRIdXOi5+1GH6JDFNgsgVsU2DsGsexJ0WQbRrGcR58UYYWwUR3SaIs58FsadrEC17B3FiUBBPRengIOYPDcLi2yAaRgZRPCoI3ZggnKcEoZkVhNPsIA4TRNyaID7bEMSvm4N4tz2IA4eD2HRE2o8GMfNYEIHi4skguX8EsfnPIGZdDmLJnSDUd4MYcD+ISw+CKHgUxFbrIBJVQRzzC6JRrAgIIjgwiPHqINzEUE0QLSKCeCb2JATROzuItjmypqIg9pcEkdQg9TUG0fR5ECGvgshsEUxe52AcuwVzuUcwdT2DGds3mNDBwdwdG0zN+GDiJwYzanIwy2cE4zYrmCGzg2k2N5gygln1QzDDFwVz59dgDiwJZsCKYDquDOajOLJKxq8LpvnGYJ6KVZuD8doazJwDwQw6FEyTI8GUHA0m9Vgw848HY3UymBungtlzJpj/nZO8F4LZfymYo9eDmXczmJ/uB9P7UTDtHkv7k2A2WQYTYh/MBa9gNH7B9AgJ5vewYJLig1mdFsy/mcE8LAhmZ3GwvEfJmkqD+d4UjIMoqgvmxbNgKp/LXC+D8XsVjN3rYPgYjL5FCLatQ4joGkLvHiH8K2p6hTC4fwgnBsrnr0PY/E0IkWNCuDM+hHcTQjg5I4Q1s0LoSwgtfw7BfkkI2y1C8FgVwqu1ISzaEMKoTSG0+y2E/x0Jod/xEIpOSf/ZEFpfCMHprxB5Zg/h98chjLQK4ZgqhG8dQrgSGMLW8BCsokMYkRnC5ewQVIUhbCkNAUMI48plrmch3HsewscXIaS9lnrfh/Bl81A2tg5ld/dQ9D1C+a53KBeHhsr7UiivxoUye1IoQ6aEcn1qKIPmhHL8f6F0WBpK6fJQVlqEki76rg5lwYZQeh4I5e3BUGoPhbLsSKi8F4VyTiTcD0X3IJRNilCWWIXiZh2KyU/O/UPJF921Mk4XikdYKO30oczPCeWbvFCOmUO58ixUrsFQToin4tq7UEY3DZNn+DD2fx7Gha5hePcKI31AGMeHhXF2fBh/TAiDyWFYzApj/uww8laGcXdbGFG7wzi1L4yqP8LofiSMwuNhhJ4MI/KinN8M49LDMPp5hRHjH4ZLYBg3NJJLF0ZGdBgX9WFE5IThlxvG1YIw9haFYWUI42BlGL6mMHo8D6PtC2lrEc4XHcI52TGcVb3DyRD+fcOpHhTO5Anh9JsUzn2xflo4K38I5/Ol4ay1CKftkXDW3AlHcy+cMffDGfognEOPwzljE04fn3B5XwxnUWC4fLfhLM+XXIXhNC8Np6kpnDtvwln3IZzYThGsGRTBsGER7BwTwc/jIsiaFsHRuRHsIoKnyyPIWRFBwsoIJqyOoMO6CPpui6Dl8QjOihWnIhh5NoLzFyJYdSmCoVcjiL0ZwaW7EVTcj2DxwwhaOEag941A4x+BW0AEVoER3FZH0F4TQblO8oZG4JwRwc3MCLn+IqgqjSCtNgLDMzl/HYFvk0i+7RpJix6RvBJbekWS1juSI4Mi+earSOZMiuTe1EicLSJxOBjJ40ORdDkcybkjkehORmJxMRL9/Ui+ehxJqnUkAz0iyfKNZL8ukt4RkUyLj6S0PJLMikjG/ie5X0fSrnMU83tEMWVwFH7i5rAoHEdEsXtMlFzTURxbFcWe1VEsWxtFwbYoLtyL4r04cj+KeY+jCBcKRRR3naJw0EXRGBpFC30U27OiCM6Nok2RxIiWT6PwfR3FgTbRmMXC7tEc6BfNpMHRXJoazYqZ0ZybF03PRdFMXBHNwFXRPBYzNkVzf2s0vxyOZs6RaDZclTGPo/n8STR/iRG20dyyj8ZOE82P4dFEiYrMaJZmR8s1Gc303GimlUczuiKaQ6Zokl9F8+W7aBY0j2F6ixjOd43hvdD2juHYwBhihsZwckIMf0yMoVZsmxTD8l9j0CyJIWNNDElXY1DdiOHvmzG8uxWD14MYbj2OISsghlFaaQ+OYVZUDNuTYuicGUPrrBiKcmNYmRfDnZIY8ipiiKqK4YtXMVxtHsvbFrHs7BzLgm6xfNMzluwBsVwYGyvPa7EUzonl7sJYVqyJpePmWHofj+WeaHUylvNizYNYpj+O5aZVLAfdY+kcGcvYpFh8cmPZUxKLW2UsbU2x8vuL5bfXsVh+FsfDXnGsGxBHrvhxUBwNE+J4MSeODqvjaLEmjs92xPHz3jg2HIsj/XgcXc7F0e58HJOvxvHgURwnLeN4KZa7x3EgMI5d6jgstHGcjozjUFQcYfFxZGXGMTwvDkV+HD0L4rhWGMec/+K4/ErGvY6j6m0c9k3jads5ngNd46kTob3isesbz+cD4vniu3ieTIrnwbx4Fv0Sj3llPDtWxbN0Vzwj98aTdDSeBcfimXc5nnFX4im4Hc/1x/FcfBLPC8t4dlrFc9cxntbO8Vh4xPMxUObQxKMPiueX4HhOZUqOvHii8uPlfyue6o4JTO6WgF2PBHr0SqDjxARWTE9ALybMTpB3sASGzU3glEUCr8WWVQm4bUig9s8Ett9NwOJ+AgbbBPq5SYxfAhEBCYRkJXCpMIH/ihNoYU6Q+1ACn94lMLd5IpmdEhnVLZHS/ok8+iqRD98myrt2IpcXJnJ3RSKXViWSsDGRkVsTWXQuEb+LiTS7lsjzJ4l8Z5+ItUMi3ZwSsQ1I5LQukYLQRFyzE4kpT8SzKpEr7xPJbZbEvJZJDGqXRK/2SaR1TWJkryRcRbv+SfBVEuHi7KgkcsYn8b+JSbSYnSTXQhK7SSJ6dRIha5KYsjaJseuS+G59ErG/JWE8lkTU6SSCzyQx+WwSAcLxfBKfPUiiQJFEplUS51xkjE8SwwKTuKxLollQEu9ESVgSiZFJzIpO4lKyxOYmYVOQRP/CJDoVJ/HyWRIpb2Set0nMfZfEhA9J3OiWzPseyZT1ScZqWDKdpyRzZWoyjTOS2TszmRqRPSeZiB+S+euXZDYsS+bGxmRM25Ip3JHMucMy7lgyv9xKZtzdZOzuJ5Nim8x4XTIPQyV3ZDJdM5M5lptManEykw3J9H6XzNJWKagGp3D66xSef5PC5tkp+C9IwXNhCl/+lELF8hQ2Wcj5+hRsN6bwfnsKD4+m0PF4Cv+dTqHqbAr551MIupzCb3dT2HYvBY1lCoecUrioS6EhJAXXhBQGJ6WwJyuF7dkpfPiYwqqWqSS2TqWhRyrDh6aSMi4V9aRUFNNTeTAjlf0/pNJneSqdVqQyaUcqP51MJeR0KlPPpOJ7NpVZ91IJFr4PUrF9nMqgJ6lcVaayzSGVe/6pfB6YyjlNKnuCU/k5MpWmGano81OZVpLK7/Wp7GqQ82epnGmRxquWaexuk8bN3ml83ieNa+JU/zRqBqXRbWwapdPTmE0aA35KY/WqNOLXpjF/XRojN6fx/ek0+pxP49PlNH64kyb/3dL2MI1hj9O4ZZWGh28a/QPTaBacxrbINLINaWSUp7GoIo1kEV+ZJvfJNAJNaRx+ncaGD2mkNUknsWk6sc3SiWyejrZlOpNapTOyTTrdOqST2yedzL7SPjidgCHpDPk6nezJ6YyZk47b3HQWrEknRkzckM7D7elc2Z3OkqPpRJ1IJ+xkOsqL6Sy9n86iB+nEP0xn/qN0osXMJxKjkHmU6bgLlU06j+zS6WGfzj1xwzGd067pvHJL50e15NOk0z8yHUtxLzqdqYXpfF2Wzrlayfk2Xa7tdELep9O7VQbdW2dwu00GHdtmMK9vBuUTMkielkHC9Aw6/yzHjRnc35fBkWMZ1JzMYOaVDIbcyuDWvQxOPcmgTpmBs28GvdUZdNJl0C44g/OhGYToM5iWmcGE7Ay+y8vgm/wMhhXIPIYMboj25RlcE5crMrhYmUGzqgzOCYtnGYz9mIHnpwycmur5qpkem+Z6BrbQ06+lXmrW06O1nnuiaxs9/4qzHfQ8/0LPlh561vXSk9VHz+zBemYM0TN1qJ7xX+rxFe5f63nyvZ7uo/QcmaLn6VQ9K9GTLZbMkzG/Sr41ej5fp6dxu56gYxJ7Us93Z/TYn5MaLuiJUen5wUZPpAiz1RNip0dnr0ftoGeiox5/Mc5Jj5ezHic3Pe0D9ZzR6TkVpOdgqJ6aCD3GSKk1Wo9BlMToWR+rp1CsidOTL1bG6/kpRc+QIj0PyqSmcj2dKvRcr5R8VXquibZGPa2q9bwxS+wriXmjJ0ckf9Cz8JOe4OaZTGuRiU6oW2Yyol0mfb7I5EHnTK70zKR1r0x5vsrk4Q+Z9JiXSfmaTErXZpK3IZOMzZmE7Zb4PZkojmfS90Qm7S5k8v6vTLIfZoIqk5Yhmfwpmodm8jYik7XpmUQUyVyGTCaWZzK2MpM9bbIwtsti3LAsfMXIr7MY8U0W16dk8ftPWRQszyJzVRZzt2Qxe2sW03ZkMfRwFoOOZmEtrI5lyTtWltSQJTVk8ehkFj1OZ9H5XBbX/syi7aUsLl7JYu/9LMzitwdZ1IhdD7OoFjsfyfxi++MsKsUmRRalosQqi0LrLNaossgXuTZZ5NhmkWUn9dhnsdQhi8WOWSS5ZJHgmsUC9yxm+GYxJSCLSYFZTFTLmrRZjA7KwjU0i68isnAU9pFSf1QWdsImOgtlbBb947KwjJfaE7PomZRF08IszolXhixelGfxvCKLJe+zWNg8m9gW2Yzulo17j2x6f5nNw6+yOT4rm8b52VT+ms3G5dmkbM3m523ZhO/LRnc4G83RbAKPScyFbJwvZdP332zuP8zm3qNsujzJprNlNrcU2XSyyuZzVTbXxVW7bN74ZfNCk81zbTYHddn8ESLzCHNENrWR2Ziis7EoyGZ5YTbpZdkkmLKJq80m6G0241vk8E2XHBx65GDTL4cbU3P4bEYOLX7M4U/xdk0Oh7bnYDqZQ/WpHAxXc8i3zCHPKodcZQ4rrXPIsclhqXsOKdocforK4ceYHKKzc4jKy2FuSQ5zDDnMbMgh+HUOQe9ymNo8l4n9cpkwNJfxI3Lxn5TLuNlifi5+K8Uq+bxabJK+3WJPLgEnc5nyUDwWlrlMtRK2uQQ55BKmFppcEotz5X6fy7I3uTydnMeRWWJ2Hq/J48LyPD7bnkfnfXncO5RHz+N5PBK9T+ZhdzUP51t5fP8gDw8x0z2P2Z55RPvlsUCdx0JNHskheSwKyyMjMo8lUXnsKs7DJE4/y6P52zwuv8/jrw959OiQz+NO+Vh2zqd/t3xUPfIZ0iufL/vmM3JYPuO+yZf7cT5JM/L5eVY+qbPzyV2Yzw6LfIxi54p89q/P5+mGfJ5vzOfw5nw+7MznxuF8vjieT+9z+Qy7ko+98LyZz//sJYdjPht889kSIHk0+VSLj3H5nInP51ZWPn51+Wga88lvWUBNxwIOdiuQd8ICmg8o4NLAAloNKuDakAKGTyxAO7OAKbMKiPqhgLzFBaxeUsCetQWc2FrAh20F/Lu/gEeHCxh6soDQqwUsv1fAivsF/GdbwCnnAuJSC7DIlrjcAsoLC9hbVsD+8gLs3hXwe79CXgws5O73hTwZXcjAcYV8N7mQgOmFXFxfyNQjhQSLH08VcuhGIV88KqSnZSH9rAoJcy1kTUAhWzSFVAijtpCdukJMYndQIfXBhRwOK+Sv2EIC8wrR5hcSVFAo97FC5hYXkmoolGeCQiwqC1lZVUiNuZAmL2T8q0LavC6k/ZtCbr4tpMt7qU/0+VRIUqciVnYrorJXEdW9i6jtU8SevkW8GVhE52+LCJ1cxOq5RVxdWkSXFUXYrS1i+IYivDYWMXpTEf6bi8j7vYiDR6X/QhEPLxYx4HIRSXeLyH1YxLrHRWx8IvktizhrX4ROXUS0roi4oCJcCooYU1zE5NIijj4r4u83RVJfEV83K2Z482K8WhST0aGYawOKaT+wmI6DipkzqpjyycUcmVnMn3OLSVghY1YVU7i2mG0bitm1sZhue4vxO1xMxPFi0k8XY3u3GM3jYmZaFvObk5wHFjNCW0xAkPRHFqPMLebrgmK0JcXMNRTT47XM07yExa1LMH5Wwu0eJaj6lOA/sISib0s4OKqEJ1NKuG5RQocVJZT/VoLTqRK+P1OClxhzVsaKiedK0Ijg8zLmWglnb5dg/7gE5yclDLcswUP4KEoYZ1VCgJikLCHUuoTZqhIixQ82JcSKhbYlbHGWOQMkTitjg0rQBsuYUBkTVsKSyBJ880rQFZQwr7iEeFFSXsKmCplX/Gcswf1FCSNfylyvJF5oX0v82xKS3pew9GMJ/7QvJbBrKbpupczpUUqUmN+zlHjxU69SksWyPqUU9C1lXb9STANKeTW4lHdDSnn0bSl9hpeSNbGUtZNLKRblU0rZNrUU87RSXs4o5fSsUlrMKaX7vFJsFpTKu0Ap1SukfW0pTdaVcmtjKSl7S1m+r5SGQ6UcOFyK6mwp6VdL+ed+Ka6WpYyxKmWeTSlv3EqZG1RKtHgaLXXElNI0vpRpWaUUFZTye0kpx8pKuVBeKs8gpfjXlbLmRSm9m5UxtEUZ93qX0a9vGYMmlLFtbhkei8uYZ1HGmtVlnNwo/dvKGLG7jMpDZdw5XcbDM2VMvVTGv/fK6Ha/jFFPyhhvWUaKdRkvQss4FlZGq8gy/omSnHFlfJdQxrm8MvqXlKES48vLmFJRxqzKMpr+V4b9qzKSP5ZR0cvAgb4GXoi/JxoYMNWAjRg2zYCTGD7dgIcYNcOAr5gw08C0WQYWzDGQKNLmGtgwz8C45QYWrzawbq1BnokMbFlnoHa9gQ+bDJzbbKD5FgPXtxros8PAl7sM+P9mYMZeAz/uM7D2gIEdhwy8P2rg0nEDbU4Y6HDSQNdTBnqfNjDwjAFbsfwvAxVXDegtDVgoDGxWGujkaEDpbGCwiwFvNwMrfQ2U+RnY5m/gtwADzwMNvFUbuKoz0DnYwNAwA2viDXydLeNzDKwqNrCxxEC5aCiTvTAYyHpqoP6lgaZvDfwpBn6SmpuUM7ZZOQEiq3U5U3qW878+5WT3LZfrsJzvh5cz/rty/htfzhdTy+k/vRzHGeXEzi1n/fxyjAvKmb2inNcbymm5uZybW8oZtqOcMbskp5i3p5wbR8sZfqocm4By5geVszmsnFYx5QxKKOdyXjlt88vpUVhOUFk5Mw3lpFWUs7O6nFO15Wx7V87BD+XMaVtBcJ8KovpWsGVQBW2/quDspApU0ysYNqOC72ZWMHuO9IvEuRXsWVPBwbUVXNlQwc2NFdhvqUC7vYKMUxUYz1Zw5G4F3R9V0O9xBdHKChZYV5AkFqkqWGFTwXrbCsrEQYcKIr0rmOdTIftcwX0xMryC/0VXsCymgv0JFTwXvdKEoYKB5RV8VVHBrroK0t/JmPcV5ArjxwoGt65kdNtK/MWUvpUs7F/J4gGV1A6upNPXlQTMqGT2rEqSZleSOaeSlXMr2UAlR+ZXMuHXSl6trGTohkoqd0jbyUrOnKqk2elKbpyp5N7ZSnqdq2TRX5XoRf6VSkbeleOjSvZaVvKfeKOopI11JTqHSjKcK7H0lfHaSlboKjEEVbI9uJIacSS0kreiWbjkjaxEEVXJpLhKfk2sZGdKJSF5lSwprKS4qJLNxZVUieNllbQsr+SqKK2vZNa7SqLEyo8S06QKs3jWtIp3zaro07qKAT2rCOpTxay+VWwcWEWF2DmoimNDquj7dRVDv6lCPbyKdaOq8JhSRcDUKuZMr+LHGVVkz6yieFYVDXOqOEkVLqur0G+oonxTFZo9VWTsk+OpKn45K5/FvotVnL1URdcr0n69CtWjKkY8qSJCUcVz2yquOlTRKqCKgZoqtoRXMTi+ivbZVWgLqphXJHWVVeFmqkL5qorv3lQx7m0V099J/g9VrPhYxR9NjXRoaaRvdyPePY0s6mvk5UAjnwYZGfSlkfThRp6NNJIyxUjOVCOl04wcnmnkzCwjMxcY6bzESOUaI7vWGvlik5F7wnOrkYrdRnb+ZmTaYSPxR4xYHDNSIDYcl/YTRurE/pNGXoiPp4xcPG2k9Rkjf4tOZ43cFb3OGVGIQeeNOIhvL0huMfaiEbUI+9PID5eMZFyWvFck3zUjCXcl90MjBx4ZOflY8j4x0sZSalNIbaK3lRErMURpxFEMtzbiJcapjGjEdBsj82yNJIpFdkZW2hspFJscjBx0MnLJxUhbVyP/CG9P2QNvI/2CjLgEGxkZYsRXTAo1EiRmhxmJFinhRpZGyP6JtZFGtkYZ5f/JyNlYI1fijDxOMGKbaMQtSfYjU9adJ+srlFqKpJZiqaPEiF4UlkodZbLfYrdB6ik38lpcqjTSxWjkgbCuNvJ9jZEnL2XPP8i+fJT9+CR706SaT02radO8mhtiaKtqqj+v5soX1XQeVM19sWhCNSsnVnN6ajWjZlczZ241aUjcwmqWLK3Gc101ERuq+XVTNcYt1bw6X83kqzLuWjXpf1cT+7Ca9U+q2WlZzUkriRP/WEt+VTU/OVbzp7uce1TzP/9qLumqeRhcTb8QmSusmlNx1dxMqKYwo5o3WdX8lVONe0E104qqySyR+cqq2WOo5t+qahyqq7F6Uc2sN9WYP1Tz4qPM0czE5FYmef8wMeALE94DTRiGmfj0tYkuw038MtpE4RgTa2eZeDHHxKiFJkJ/NLFwlYk/N5j4Z6OM22Tiqy0m3MSe3SYmHjCReshE+RET7U+auCW6nZL8p03YCY8zJsaeNaEW08+ZmH/eRJLIvmBizUUTpWLbnyaeXzJx/LKJj+LiXyZuXDHx4Krkf2wiSMQ8MfGTpYk0sVxhIl9ssDJRIXYpTdSL0yoTzWxM/CU+szVxWzyxMzHI3sRwBxPjHU3MdJL1OJtIEetcTZjdTLTzkhr9pAatzK8z0SbYROcQEw9Fv1ATNsItzERYhIkfIk0kiEVRJjJFcbSJLTEmnsWaOBZnonWCCWWeiZBCEz8Xm1hRInsq/isz0bLCxDUxyWRiyHMTm96aOPzexLkP0v5R2prWoOxdA/1reDq4htbDargupnxbw6LvakiaVMP2qTX8Ma2GF+LE9Bpuzqyh66waBsyuwU58M6eGcXNriKSG3Hk1rJtfg+XPNcxaXEPakhreWtRwd1UNVqtrcF5Tg+/aGkLW1fDzhhqKNsq8m2t4sL0GzZEaUo7VsOtkDfXizOkamp+pYdLFGoJFxiUZf7mGvVdqOHq1BtWNGm4/rJH/3BoGPq7B60kNEyxr0ImfrGRu0cehBhfHGn51lTV4yDjfGjz9atitraFTSA2jwmuoianhy7waFhfVYC6p4S9DDbHVNdxokFpe1/DmjeT4WMOPvWtJFe/619JqYC19BtcSOLSWM8NriZtRi35mLStn1WKaXcvvc2pp90MtwxfUsnCLxIkN22o5t1Nid9Xyt1DvrWXpH7VU7Jfzw3I8Xcu9C7WMvlTLtMu17Lpfy9mHtXR6XEuElYy1rmW3TS2HbWuZ4VLLea9a/tPWyrVTS//QWsaH12KfKHMm1bKtqJZa8bK4lqaltfQ01HLNLDXX13L9dS0e72op/FRLyz5mxg4w82GYmYtfmuUZyMzAb8z8MsJM0zFmeS8w0zDVTKsZZvrNMmMrtHPMRM810+5HM5N/MTNmlZnla83sWW/m2AYzk7aZmbvdjHmXmde7zTTfY+aq6LjXzHcnzYScMsNpM4vOmNlxzoz7ZTNRV8xYXDNTIJ5dN+N428zOB2ZaPjbzP2szJhupx97MZfGvg5lKdzONHmbee8ocWjMtgsxcE52CzfQJMaMSX4WamRlu5qcIMysizVRHmTkRY6ZJrJkhCWb8E80cSTfTRi+15JkpyzdTV2DmYKGZN+JskcxfbOZvYVtq5usyMx5CazATU26muNJMTZWZuzVmhpnNjK4zk9pg5tJzMz1empn31kySWP9e6vxo5p8mdXRtWsd3zetY27qOnW3qqBdBHevo27OOr3vVoe1dR0bfOor71XFqYB0dBtfx5dA6xgyrY8iUOpxFxLQ68mfU8XF2Hbfm1tGdOgb/UMfU+XUkL6ij8sc6/vtJ+n6pI2lpHUuW1TFoTR0j1tbhJ8LWSduGOnLF+o117N5UR6O4uKWOtlvruCm6bavjifDdITl2ybjfpP936T8h/eLJScl1uo68czLf+Tp+uyD9f9bR7pLUc7kOSzH4rzqcxPdXZKyYelXquyZr+LeO20/qsLKsw0VRJ+/SdUQq6yhQ1fG7bR13HGS9znX09qmjVl3Hm6g6JibUkZAotWdJPdkyb47sR3EdC8vq+NwoY6vr5D9W9spUh6amjq31sr9v6tjQvJ5jLevp0aae633redSvngH96xk+oJ7Fg+s5Okz6vq7nxrR6Bs6oZ/Ksep5Sz/Ef6vkk1D/W88WSej6srufW2noU6+pJ21SPxeZ6Xm6tx3ZnPe/31cvzVD2nTtTz9Zl6Gi7Wc+FSPd3+qifiWr2sT2Ks66mxqWdKSD17I+o5EVnPX1EyPlb6Muv5obieJLGkROY21DPOWM/N+nqKn9ez9UU9taLl63o6v6kn7H09Gz/Vc6VZA0GtGshu08CW/g2cGdjAF4Mb8BnawNKvGjj5bQOGaQ0cmdFAj9kNKMTQOQ1E04BpTQOn1zVwbb3EbGggdHMD87ZI3NYG8kWznQ3Y7m4gcW8D6483UCE+P90g79cNjD/XgE4sutBA+cUGdv/ZgPvVBmb/3cDRmw20vy1zPmqQ77iBsVYNrFFJHeK9bQOznBtocGtgTFADGpEZ0oBbtLTHNvAxq4FL2Q1yL25gToHkLW7gs7IGehsa+Kq8AQ9x3NTApncNvHgv62zayPIWjbRo08iTLo1k9GjkUO9GbvZtxLV/IzMHNuL+dSPHv2/kmzGN+E5rZP6MRrbMauT63Ea60EjAvEamzW/kxwWNHF3eSNDqRhavbaTZxkbCtsrYHY38sbOR6b834nakkYoTjTQ53cjLS42kX2/k/w3XeXQW1RnHcWQHBaykFZOSkBCqspQiQq2krF9EDVgWWxbDUiJB0SNHOWIJxsAbIEQRN1YxkrC7NbRYZE8gEIORtYiSJgECAQKGvnPv3Jl7y9bnj88fM/d5fvfOzJl7ZgYuj5K2UvLzo2Stl7VsiBJzIEpSaZRTZVE+qohSdCTKzJNR5l6KcuO/UVp5UVbeiPLzXR6zGnu839Rjd6zHvYkeB5I9evb1OPh7jwl/8FiY4nHPHz0eGuCRNtxjxgiPyZM93p4qNRke+bM9yud4jMz0SJjnsUmURjxi8zwOL/f4xRqPf6/1eLHQY9F6j3e3e8R847Fjp8fp3TJniUefHzw47bGzxmN1ncehKx5Dmyq+a6P4qa1iyX2KnvGKtETFS0lKvhMUCb9RRLspFvZVHO+nGJuiKB6iOCpvz1+GKm4MUzyUqnhihOLPzygioxQdxijGTFF8Ok3xVYYi+2XF6AWKMyI/T7H7HUXlWsWrhQor5q1TfL9VUbBd8vZIXomiulTRcFCRUyZv6RHFraOKZccVbc8oUqoUqdWKdrWKzHpF4s+KzkYxxSkuiy63JbuJpmUzTd+Wmq8f0KTGaVRHTV6CZnOipqyz5plkzZqHNYe7a97rpVk+RJPyhOagqBinuTZB89pzmkia5oOJmpIpmunpmrYZUiv2ZmqGztU8n6X5Z0RzIEdzaanmPys0sWs0+/M1967XTNqi+eWXmgk7NT/u17Q4pPm0TNNQoRlcKXW1mqcuaF6ok/ormtuhpqq5z8E2PqXxPrWdfDKTfO5L9knq4hPp5tO6u8/J3/l0HeBzKt2nzwyfokyfcVk+O3N8Fq72eaXAZ3SRz0fbfPydPlm7fEaW+1yv9Mmt8mlX7RN7yaffFZ/h9T4Xr/okhj6/vuOzQfRoZFD3GDZ3MOx4wHAmztA6wRDXydAt0ch+anisq6FxT8OR3oaMPoZB/QzLBhp6DDZ8MUH60qVvmqHsZcODcw1bhco2NJlviIkY9i0wnF1kyMsz9F5iGL3CcHOVoTzfUL/W8GqBYfJmg91imFhkKNojc+41lIin9hlOiPHFhloxo8Sgxdz9hqYHDEtETKnh7wcNxYcMx8oM476V9X5naF9h5H/PMPaYzH3S0PmUIbHK8Ll4pNqwWwypMbJXG549a6gW084ZrovZ5w13RG6tod0Fwyrx2UXDrjrD4EuGMZcNz18xvF5vWHRVaq7JdYWG+JtyL8WOW4ZRdwyVYmqjgGvi5l0BCxoHtGkSsFxsahrQs1nAqBYBU1sGXBWzWsnY3QFnEuS4U8CyzgEdkwN+20V6H5GxflI/QLIGBcQTsCI1YPHUgPazApZkBuh5Ac0iAb/KCXh6UcDF3ID5qwM2rAn4ZkPAli8C9u0JWHU+YPeFgDmXA+pMQPP7Q2Z2DOW5h2wQA5JCVj4YsuvhkIzuIX17hbz0aMiH/WV8QEiPgSFzhockZUjtGyGZkZCtn0hGQUj5xpB/bAsZtCdk/CHpK5Pz1SHza0I2ngsZWBvScDGk+fWQz0KpvRMSaWr5pI3lwxjLVx0tLTpb/tXF0jvF8uZAS+FgSwqWcWmW82LGREuzyXJ+iqXrXy3bxJ/SLe2mWxJfkL4XLe+9Ynn0b5KVZXlfrHvL0j1bckX/eZZvxcj5lkrxeo7ltli8wPLxQktxruXJxZaLeZbgbUvcu5btSy098y07xLNrLdMLLFExp9DyzjrL4xstP2yyco8tZp8lu9jSssTygYjdb+lxwHK41DLtkOWNMkv7ckuXw5bIUUuvE5b7f7TcqpJrqLH0OWfZJ4adt0yotcQ0WI6Gsu7blvRGjrtbO5aLxR0cJXGOmfFO9jzH2WTHuccdhf0dIwc5KkXDYMfsIY7Hhjn+97QjJ9UxeqyjdKJjxCTHaVE/2fHaFMdN0W6qY5VISnecmOYIpzv513FMetOx4C1Hm2zHSnEs4hif46gVLRc54nIl/2Mn3wmO42sdFwocrdY7KjY5ln7u+PpLx3N7HXVifrFjTIUj43tZ10+O1DMyX40jvs7xf5CeFSY=</binary>
            </binaryDataArray>
            <binaryDataArray encodedLength="8140">
              <cvParam cvRef="MS" accession="MS:1000521" name="32-bit float" value=""/>
              <cvParam cvRef="MS" accession="MS:1000574" name="zlib compression" value=""/>
              <cvParam cvRef="MS" accession="MS:1000515" name="intensity array" value="" unitCvRef="MS" unitAccession="MS:1000131" unitName="number of counts"/>
              <binary>eJzFXa+vLFtWbkHICBKuGDECcQRiBOJKBGL1YQRixDEkCMQRkCAQV/AHLIGYEEJGIJ4gZIcgrnwC8eRWZAQhTz7ZcuQTI0bSde9et776eq211+4+jxErVbX3+vGt79tdVd1dfc7pJHI6ncCE9nk+M/PVse00p4H/ieKymg18tv0LjGG8Qh7ug/O3xNfDG3HE+Gd5ZjxWOWdeZ31wv7PajWoYt432zbdTjMdPg3xVrjMf3meNFLacR508kXE810Eesn44LuK/A/bT2ecVdWAuuuPbR6535x1zJ548rr3ePW2940i7iqEv4/P49HB4mCv1Vg3xRDgr+aN+op5muLO6ON6cWgLjXp7tuCf4MmyYr1F8VK+SrztjnDfbRxwa9PSosW7izEW9Rhwjly2YQ61ZZzvuzjj7MHfVXtvEJxqr1PL6XOU24gfzizPncRThUBrL4gR8NvukzXnX+MtYsUcPg2eGycNq+11uX2sd9mccRz2iBiLx+YfxZNuoVtZjFOdxnPUZcc09ZX5ergq3XKvReAv2V2uo4+vpVcnLPHMe5injD+esf+4T43CuO5xFGmWc434W38Q/z2b5ozHDrE6/PcHBXLO2ETbWK8POeqHGCnMcj8emI9ZrEteO8DM/7JdxXNFkxkFmrIW3v+G3e/nL1Z6u+y/D7D5/G39/3v0l4aqCq8G2BXFWh3X1+rs4/icntzg+Mx2ydRDlUNiu6o/xUSzzgVqaNp4+3HuEwzjtEt9vVTjDWHUs49njyusn41SdXELz7FPpMdOU82daR7W5BufA+Rb42laHz6fX+NU+XE3H6/uX56HxeK1vvk/nXXtbB82pe5Lj5wt9mPlbjhbwrLT1eI24tnyef8Qx8hJxK3L72p1p0Z2xVcvyMxemJ8dUMaCf9ehx1MVfn0J+zHPWD/bg9RppEXGzzV/Gfpvk4v1VzTKNPJ4qvGcYuB8t1mFMK31WcHl9VTj1tDZTsC71z9StR/NvEKPk42HoNC4Uy5pzn1nfXHfG0axf1p6xev4215O8mO9iMeN6sF0jnsY94LvxmcH7835uYK2Qc68fIYuwmC/q2qimQp6W5JiNRbrwOOvp+XLfWX8YW8nN/h6PSmPma+PNmcftPTyypjP8X8bGmnq92q+v9nG777jaN1f77Tj+atyrPA17f97vLew+JatR1aDLvq7e01q3ff7MrEGdLv75Bn1ma4DxNthGvURjSvORNpE1OZ47snXBa6g7YzPsxp8uxHCvnqkTq8F4NM9cotl7Y1sjHfmi9ZnxH+GxXCLHteTxUMF7gjyZX4bVwxzliXwq+T2zuEzzWayHK/I13rft07ju2bnoA3wuImN/8/uk+fl4nvC4jjBYPY8jHbm9fhqNcQ82hnWjGgI58Xpvx4wx0jPqEXU0i/LhvMptnTbMrg+vYHZ92TTpg7sOMQ3ycA/MZbZWjA/Wh7XvclwjQvO2rxAb8YTrYbtGtnH9/PHz6fTddfvt+fN2u57+alxP7X0/vsdX2dc28o34mhy54DWkcsuVcftu1Hw/th/H5w4CW7sXeDrvde3ziCbHc2C03hod36zD837f8AT71neX29cQ6jpbDzjH6yhaN15eHPPqNTl+JtuGrr/3/FnzD4PXD4NrOe999sGD7V/k+PyG1w+vTyU/NMtv+Ow9xJf1cz7eT8johXVmLEr+XW7XIK4BpW2kUdRzRT/E5vlEtSvxQuPNicnw8JjIfj7ZdPkK7rd/dF03/br9epwvXsY5U877Z4b2urQ1Y1vMK3KridfXjE87X9h7zi77urLXcKc8Uc7Ih3Eg7ia3az7DzH1zPi824sHTjusrbT2OM36xvunX5Xiet++DLJdS3MnZepijNVDBx3wgD0Jjdl17fz5+7nyR47XT01XFf//m6c45GPdW8zSuvfJ8Ov331f7wz0+nn13t51f726v95dWer/bTq/3kar9/tf+5+v3n1f71aq9Xez+274bZ9fsDvAe1Prvs53Eh4zVzGvj62G7vs//qmv/fRv12tV9c7R+v9hcDx58879eW78a1xa47v4D74AZ1DB/yzLhEjp9LVdaFxW353w8cdi7bMNq1zzDaeQvvZeycYmvD7td4XeCxhwPHG/TSx5itQQV9uA+vNzPD0SC/nf/kvGNQOV47OTePifj3NZbnFOTC9cV8Zfwo+Ho9q+x6bPY69Pz6vH9XJUPnD0NTIQ0x3rTuUNf0UMIhzvG2tfslGflOvMbP+/r28jHfKidXE08fHlfKwzk9Xjm/p9sL3COenk+nP3jeX0uv4zX0Db2Otjh7/Zxoq3J7blTZ71O3/Q8jH3MqoKWtNdx6/LBZj4zB1oKneSNfL2fEIY9j/2zeuNWP1oU3xv6ZL8bwnNK+GWNh3Hzs+WzW5XjesjXzdJ7fX9kY9mo9qOOHvhH/6P8y7nt/+nw6/fvV/vdqv7nad1f7/mr/dbX/uNo/X+0frrZdx3807PtxXrLz0zdw36Hn/bPALsfXZ0/0ybi1NbLl/H5cr7fr3HZP8JPnz330Mf7tOEe+juuy3T/b6+2JXm+mg9WJuEMdPHynge80zhkfx73Bh2Ev43ytw3A92Dr5lPN8vIaKgwHXTcQjY+M8Ksd7piZHLpRiuVZlzvab7H2qHNeFOv7v4Lqe9We94NpRGjPOECfnZQwbJzq0/DDWkulln5t0zH0+vkY7caNQh2t7Gn7p4bzzJ3Lbh6etl9v6M33tMyXEh9ojRx5exmC52SfC1B1/7gP3VY6/rbGxS4FPno848vj1ckZ9ZbnxWGG/L2CrzDUYY/28HqI+mQM8Vjlql3F8jxYR1zLJs2F6GefWj8O+Hefil3EtkGGb78a9XYftvU8L+PLqq4OPx1DnJ3t/Bdci41Lk9vNH5kJpzjAwPtT9AtsnqNsAT4N8HO9phP6IUeQWs8cfxlr/mMur6+Vknbz1gVvj2KuB2DXInfWF3HNt059zbnYBXGbIi9dbhoH14D479cl8XSgn5/d6iPQ4if9dhMAc5+F+Tbesrhcf9e/V41p4nOVulMPGRG7reDwp5Yv8zC6E0ePFxrgX7jUaY/4jjr08lyDXjMtMr5nOKn6uTGuP/xn3zHO27+XwaiGPsx4Md5vU5HyZjsYdcjnrhXu+UA7uq6Ij5/Z0Y7xZ743yenmaE5/px9hUjvU8n0oNrjPTtcpphedHsLHeGQ6cx3ymU5f4dVzBKtRf1gvzENXFvB6WGZeP9NKAn0rfj+js5fB4i2KzuXv2batgjJN1wJgMf8RXdKw07vHqxaNvB5+WxDQnlvmdYY80iHiZmTr7ngbZmMfNDC/6yiRuxsEKH9t4c/yreaMx5s6rX9UyGl/hYaZ1xLkG2N/CmC8Pzz19Ymyj+Jlus5rq+HC8yvGzVi+XBuPVvjytqlyv+qzWQYya+Hm5veMe+HgcZrxEeFAjjvfGvfwcE2le0bOqVVWXFf08rmbx3AMfe5xnOaJeP82d5zla0ntUh8c97DPdZ5zIA7mY16znzXpQu8pHRTO2BnlU/Ps0r8dszhvnXmd2T3zEU6QNc5n1FOVawRLlYN49jaP+VeL71dVeVnu0+hWfLHeEsTlzqBHub3YZx418BMyrg7k8vDP8Zl32Z3q+6HW+/azRtqid0lyE0+vL46ZR7Ix39on4iizqMcoX+WV4V31W6xivqxxowWeGkXX0sFV0i3qP/LiWV9vskuSSID7y9zgTsC75Ob+K2fJlPpiHa0YxzemhooWnTYZpZvfEZ/pl8yLz58/uqetxg9zqJEcFD/enwy5BfA+weabJ3IzXam9Vvpm7qL44vh6GqLesrxW8Xn5Pq0rfEZ4OObx+PbxRTy628azC9rzb9kzq31/t51f7s6v99dV+drWnq8nz5+fi+3juDX/rt5n9FsDuGS6T3l3M45mn11Hjt+f9tzI6nq2wZ+3sN6AduFGoq3J8H2/9GraTHH+7YFsFE8gt4p8/vLUSzbMOFZ2iGtk4864Tf/QzDiKMsx4z45xR/6W1slAP+WiOT1SXuRHiJuL7BL6b4Xrd6nc5PpP5cj6uV9MB63q9N8BuuVG/CpdRn59yj9cf/72I7dnc7Vzwq/G6tN8KvI7nfvA3zIYL8SjVm2loHNpvWrfc9tvjJ6p1gToit7+tQg078Gw50LI1ZXleQVer3SieYzgfa2r1G/l28EcuPU153I4vsp+77Vxrz53aubsTFu4Bt16dLvt5mH+/zn1kHEdrQSFPplXEeeQX1fV0xLHmjM1yrdSIcmoS14K8eGzafzde0x+u9ndX+5dh2/P4f/P8+dn9Pp5z/DjOCfa7LznvGj+B1vw7L8Y942fzsd/GfjVq9vGsu4zzkMKxPTN9keN3IepgWNX5Msx+v/Myzn1fDRx2T4LnJ/wNuGHy6ka4RPbz09O4PthvsS6DX5Vb83TOOLa1orJfP/DaJJBXYQxza5DffDiHyGn6erE1ZOvsx2Mt/unV/un58z3q9nvJPxpj9vsMew7XnkF9gftEq9McHB6uSCvzRc2/H9fH78a6+GqskW/O+++wXs/H54CNc8R1SXRrUNd+k2fP7p/kqFlL8POxt/Xqa+Az019hP8KU8Z718BYmwX7maxw/nffnwV/BNh3lfLxWIY9mlTqms/2G7zKOTQMV/3cR3IvV7LKvtQuM2fW/ye3aagVuDv2c1/9uwGWS36vl5URO7HfLH8Z97PYe94+fP59Ptt922W+6vob3l3Yfu+Xg80cHY50qfbaB7ZdwbdPz/vuxl/O+puzveqCevG6y/r01YGO4jkxr++2YrYEGuTy9VnUxTZCzJv7rQOS2flbX/LM1wxpl+aJeKzGrJomt1JbAj8d5q3I8B2zj7+38cj7ew5jvu/PtffxMny/z511XkeO5cUUHG2viPxMf4Znx2AJfhWN1fNTJldX2cFiNGZeMc6U/9qv4K+17tTO+G+Xh+IpWvM/4vX4ijr06s7gfwmYavIWWOJfl83hZ5WLFd6XeKg+VuRkfK73co/mjtVY5mflH8x5vP4Q+q7Ez/X4InWami/F9+LWxVbm9R4ow4b46W4XcM8wCFnE860cgX4SXfaJ+KtpX9bpHx0qf/x8+b4XH82+TXFXdK9adPBLkzsY8fFUuZrH3cBtxxLXM2thufCj4Nam9x0b/Ve4i00m9R/W/h/cfwjfSJNJRAl+PN3XmH+0/wtFkf7+G34fZ3/58B58d4N8cwB4Mr6c91lOBv0El+2f8Xfzv+ZW48HjDcctjffEzh7ZvfWT8eVrO/KN1sKLL6ryK/8wBY/Kw8rHl2sZMd8zH2jTYVzk+92nzvCa8PtSZVznWMH1xDnFY/Q7zOCcUV+FDIPYix88WPG5x36sT1a7qLYUYm+twbLq8jM8n7W9Snp4/26/H55mX8b3c5Xz8Ptw0tc/3bF1EekScMF8cazVex2eH9ndRXse+fUdo34HYZ5z2vXyDnLgf1fa45T5Me/tbJMjDRW4/3/T68szyq9zyF8VkZv16fWbrJuKEdcx8vbnIt6oDY6nysMX3hdxvZRLs4xhqven1NNa1/Z0f+5t09t20fV+w2Ze1B/2Z5kp1Bcyb77JfM2R8P/F+YLC/GbnN2/cH+P2wxSvV4FqZ7kJmMU2Of6Pa9vG7oxUNWqILcxLl4ngPN/ddwVrxjfjKYqK+7LjdgaOCP4s/6HCuxc50ecSUjh/NiZpUcOti7yv4Kr5Vbit9aTJ/D6+P9M4xWWyEN9LJ5tvYKvWOvkp5o/pCMY3iuX6VN8Yhkq/5Jsfzgvk3ivF8Z3x7XMx6WtW8orPHzyzPCo5VzJluq72tWBtxb5034ntWazMlv6o+9/hkHEdzXk+zfqLaSjlmvWrgg2NtkmeFT+5XghyVnBEPFZNg/5E81dyrXGbjpk+ll0f6rOTTQu9vwe+Kv8BWgzkefwtcEY634CHKhfzLG9VUqfMjwTbj2vN9S968fFUuvTjjuJNfd/wxLusjm9OCzypPs5yRftFxBb/HaabLql81vsp5FUsFV9T7LKbS/0zDat4VQ9055wr2e7S5tweP/xmGe2vNuL9Hd+vB47sHObhnkdvXo5cz66vdwUeE+1H+o5zWF45FudgvwlDBc08Pq/lW6qKt5No4udDxtu3FGnbc5Pi/RJvsn712OX7O28X/Pa9C3oqejO0ytva9sNW4QA7rVSX+bD/iSeSIWQEzYl/RLhqr5vC03PrG/3FhY8ZJk10HrNOcfrN6lgc1tZymu0Iuti7H95uVmuiLmCPeonwy2c+0+V2awlYkfr58hj/az3jP/Fa5qeRCrbf9Lse/jWD941pv4l8PWrGuyr6OlXJwbHRseTz+qjyt+Fb49TBV66CP0jjXWsXs8bTS40xPb76qYwWzx6mXB/dbEddbaf9WZnkNPx9nfERc3IO1ye1rvJJrhnFmnu5eTV3Acs9Y5ivBvNezBHkqukV+9+bTYLzChcWv6BrVvkeLaq1ZX1nNio833pI51N/441x83ChGHJ9Mo5kWUX/euEJ/9uzJRfbfCG7z9n+eutzeO0W1FY4tj8J4B78u9c/kmYOorzbJM1sDrGNVn0yjGYZ7NYxyr/ZftVksz0d8RHki7BLYlr9NfDWZi/poMJ9p9QhX9/hXdY2wP4Kvol0lNuI/O8768eJW/Nk02H8L7lY0W8Uukt9XVfq4N25F/0f0qFoL4pBbnfis8jHTZqUnCbYV3qqY7/Gv4GDMs16jeS+vBP7Mf0WLFZ210Pus3wrPM66q+kR4lXwjny6393FZjFB8pd+ZRpneVT7v5S/a563xHMVpsG9+Ft+Snlizt+ozwsnWkrnMdJj9X/Mup8PfIrTn2e1YZF93dow8V/u3OAV/oX3E1mTH14R+uwV/j6myHqJ566HTXHNyZzrhmMVn2mWYMAdznGHCHJr4Gs+V+GjuJLVzVsZfhZuqMXc8z/0qxVVye71nmjSnLvpd5FaLDmO4reJCTBUNec6sF/jxctxjVS1wvhVze/1WNPf6q+Kc8bOK/V5bjZdgu8Jt1HOl3j242XelfoWvDAvXkgJ2BV+M8eLanZjv0f5Rm3GxikecnL+LvrzavPXmM5xeX2+FbdUn4pn9s/wRH9W4FT6yGiv5Mh+b87hZ6VEn8zZX4agyl/k+wu9b5fG4nPV/L6636mMl/6ymwLaiXcZNpf69HGS5q30z9qrO6LuZOjXu6YvzRDkU9qt6WhwfazE2q8NzWc4Kn2+l/YzHR83yev2u4KnwlXGzog3nqvKd1V6tX8HM81mdVugt47jCQcU8zDrBvorF5r1+VjVV2LeYFtQw/xbUzrBGeDy+KrxU6kvgl2nBc1t8d+YbzHs9KnHFfl7fXp6MD4U4jmGbadPFf45ipt+qVXSLMPzQlnHl4bon/2qPVUwzXLMcIn6trP4MG2ud9V+t91Z9V3if5eT+KqaUO8NhXLTFGh6nFX0qHM30mvF6j81yPVpLJD6Pe31Gfl4ca9fIj49n3Da5fY+gSY6sH46z/DP9lY5xHudW9Mm4f0TrmaYzzldqVHxU/OcbGSfzzLqs6O35SzDu6Tfrcza+yidi8XJUcWghZgVnhoF5q+C91zKNVjjJ/DzMj+q50pskdfoiJp30N+Ok0m8L+pjFz3LPdFjVRGg/4mU1X5fbZ1C+cEK/D/PqVHDoyOVhQH/WItII8yscq/jP79pchFVp3MPP2qExjns1qcQwZwpjXkxLcnHvkXYZlpXxt+AH+7nI8XkG5oexe/U6xJh1mLOtxyP6rvTeAJuCRbxzD15PXi3PN+PcxvpkPuIyw8XHjfYz3mZWjdUCF7NczCmPqZNnJb8G/roQcy9HktTx+n7EuEe0TDvWLOMlypWNYz6sWem9J3MeTuwl6mcbbzDu4fPy8RjHef3wmIr/vrLTtspPpWbFP8JfzePx7nG2krsa4/kpza1wKWB8j+XpYvytcJ/hWs2x4nOvxlVNNeBotR/MUeUowltZA6Yh+yj5zHBUa0VzGuTgmLaQ0/Ov9mGYlMYjrbLckc9qrlmvnm+ldpXLDENUr4p51arcR1xv2w55ujO2HbcgHuczHDrmP+WB98AKeZrE6x/zcE7Lg3Mit9d3hTncer1lfXj7Va2ysazvar6ZnzjH99SKsBrvl3FsHDU6Zu6i/J5unn+Ttb8/dK9m93CHOBCP0hz3u8JXhDvv//8A2z4ZBQ==</binary>
            </binaryDataArray>
          </binaryDataArrayList>
        </spectrum>
        <spectrum index="1" id="sample=24 period=1 cycle=1 experiment=2" defaultArrayLength="5092">
          <cvParam cvRef="MS" accession="MS:1000511" name="ms level" value="2"/>
          <cvParam cvRef="MS" accession="MS:1000580" name="MSn spectrum" value=""/>
          <cvParam cvRef="MS" accession="MS:1000130" name="positive scan" value=""/>
          <cvParam cvRef="MS" accession="MS:1000128" name="profile spectrum" value=""/>
          <cvParam cvRef="MS" accession="MS:1000505" name="base peak intensity" value="658.0" unitCvRef="MS" unitAccession="MS:1000131" unitName="number of counts"/>
          <cvParam cvRef="MS" accession="MS:1000504" name="base peak m/z" value="485.028821004874" unitCvRef="MS" unitAccession="MS:1000040" unitName="m/z"/>
          <cvParam cvRef="MS" accession="MS:1000285" name="total ion current" value="441.0" unitCvRef="MS" unitAccession="MS:1000131" unitName="number of counts"/>
          <scanList count="1">
            <cvParam cvRef="MS" accession="MS:1000795" name="no combination" value=""/>
            <scan>
              <cvParam cvRef="MS" accession="MS:1000016" name="scan start time" value="1.169933333333" unitCvRef="UO" unitAccession="UO:0000031" unitName="minute"/>
              <scanWindowList count="1">
                <scanWindow>
                  <cvParam cvRef="MS" accession="MS:1000501" name="scan window lower limit" value="100" unitCvRef="MS" unitAccession="MS:1000040" unitName="m/z"/>
                  <cvParam cvRef="MS" accession="MS:1000500" name="scan window upper limit" value="2000" unitCvRef="MS" unitAccession="MS:1000040" unitName="m/z"/>
                </scanWindow>
              </scanWindowList>
            </scan>
          </scanList>
          <precursorList count="1">
            <precursor>
              <selectedIonList count="1">
                <selectedIon>
                  <cvParam cvRef="MS" accession="MS:1000744" name="selected ion m/z" value="855.038199368683" unitCvRef="MS" unitAccession="MS:1000040" unitName="m/z"/>
                </selectedIon>
              </selectedIonList>
              <activation>
                <cvParam cvRef="MS" accession="MS:1000133" name="collision-induced dissociation" value=""/>
              </activation>
            </precursor>
          </precursorList>
          <binaryDataArrayList count="2">
            <binaryDataArray encodedLength="22724">
              <cvParam cvRef="MS" accession="MS:1000521" name="32-bit float" value=""/>
              <cvParam cvRef="MS" accession="MS:1000574" name="zlib compression" value=""/>
              <cvParam cvRef="MS" accession="MS:1000514" name="m/z array" value="" unitCvRef="MS" unitAccession="MS:1000040" unitName="m/z"/>
              <binary>eJwMl3VcVWcfwG+R0iUStk6n08299qz7PbNz1tzMOXUu7KC7G8GO2a0oMFFBCUEEbC5YoIKNigKS98J9nz++n3PO8+tzzhO/C86F6iOuherALoXqT71uqo8euasuvFOijtCWqNeZl6oXOZeqRy58pD6W+Vi9qeiJ2s6hTN3BsUzt6lSm7upSpu7ZsUzdp3OZun/XMvX/upepp31bpnYOLVOb7yhXd9hTrk51fqrO7vRUXdrjqfrC8qdq9wPP1Ga5z9Sn3j5T0+65eq39c/W/nZ6rz3cT95efq7MKn6tXBVWog8Iq1FnXKtQ38yrUD/Ir1JUFFeqPRRXqplsVauXdCrXF/Qp1B02Funtphbr/wwr18McV6rFlFeoZTyvUI00q1UecK9XnXCvV+V0q1fe7VarN+lWqr0+tVGfavlTftH+pftz+pdrR6rXazeW1Oqzja/WOzq/VJ7q+Vpv0f60+avFWXW73Vi3v8FZt5/xW3dP1rfpNyjv1rVfv1BN7VqkPOn5QD7euVr/vVK0e3LNaPb1Xtfqs02f1q46f1bIun9U/ffVZnXGvRu3rWaced7tOveJunfqopk691/GL+orTF/VV0wa1becG9fO+Deoe3zWox33foC6c3aj27tCiLnRtUQ+yalMPdm1TR3dpU1/s1qY2f6FXt3OVsb9Vxh29jChjOemmct6byVFYyHGylLPERk6WgxwjJznLOspxaJTTr0nOuGY5i1vkVLVTMNBSwXJrBb42CgrsFVQ6KOjrpGD8SwWerxVsfaPg7FsFN94JWZUC7XsF9h8V9K8WOp8UeNUoSKpToGtQMM1ZSV8rFWOtVXR0U7G8QcU5cwPm2hlwttUAA7khu6wMaW9khIOTEb3eGWFqbkxvC2PGWxqzwsqYEGtjXtoZM8/ChCq5KZuN2yEzb0e4dTtO27QjwcyMztZmRNiZsdDZjAFdzZjTzYz37czJszHHwt6cAQ7mbLKw4EB7Cwa7WDDOwJJQB0u6OFuyytWSaUZW/GBhxWhTa8pbbTA0tCXExJZvLWx5bGPLWUdbfrKyI8DRjrGmDjh/cmBzmwPjTdsTaO5If0dHYpwE7TuwxsSJg6ZO/GHpxE4rJ4qsnYh3cMK/qxN3bZxR2jmzu70ztxydMXnjzA9vnRnV4sxRnTOPW50x1zszWubCSQsXrK1d+NHGhWf2Lvz9xQVNgwsmTS6MaHZhXYsLj3UuWLa54CZz5aOFK5m2rrgOdWWT1pVJso5sN+/IYOuO/GPTkYftOhFo1Y3ULt1ote1OUvvu9HTqLt5TD3qZ92C/ZQ92W31FkfNXRKl6YWrUC6V1L1a/70V/496stu3NuQ69Gfvia4od+mDv2IeBVn0JdOjL9fZ9mezUl/sufXnc3Jffv/oGlawf4+X9eGXcj+l2/Who6sfwln74a/uRr+uHWVs/ftL3w9ekP0Mc+uPTvj/XHPtj4tRf/Df92erSn8eu/Xln9h1P7b9jk8EAmrsOIKLHAEqV39PF4nvKv/qecdXfc9z0f4ww/x8/OvyP/xQDcTMdSKjtQCpcB9JqOojG9oOgwyCeOA+ik9VgQp0Go3EeTBfXwXzuPpjllwaTenkw064M5mjRYBbVD+ZMw2C0jYOZ0DyYbS2DeakdzIDWwfi1Dea2fjAu8iH8qRjCReUQDA2GcMBoCJ+MhzDCdAivOgwhaNgQpiYMwenzEMY0DyGuZQjPtEP4pnUIXm1DSFMOpc54KN6WQ3G2GYqRw1DmtB/KEceh3O4ylEsGwxhsNYxSm2EctB5Oov1wzLoPZ4L8BwotfxDf9Ad+c/iBUR9+4LPlCB44j+D65BGceD+CQW0jiNCPoFw2kiDlSB6oRpJnNZJLjiM52GskUddHMsNwFEeNRjHVdBQfHUdR5TKK2G6j6KEczW3r0UzQjuZf3Wgm6kfTIB/DQdUYWkzGcNRsDEkuY1jQbQwLa8Yw0FHNCyc18a5qmk1BZgk/W8E5a7BsD6tcoKQHxNZBV3OJt+0lJrlKJP8o8fyDBOY/ijnxIwvsf2ST64/07vwjXzuMxbzHWA7VjOWdfBz7VePwsBzHOedxuHcdx9Zb49ilGE8ns/Ecth/PbdfxhHQez2S7CTx0ncDkbhNYMWsCY5om8G/zBHQtE/hFN4GLrRNw0E9gg2wi9+UT6a+cSLRqIu8NJjLBaCLHjCdiYDqRpe0m4mU5kS92E/nJYSIWHSbSNGIif52ayK3rEwmqnsiYmonsr52Ivm4iC+onMlg3kW2twqZtIoYWk8i1mkSA7SRaHScx7/MkEpST+clwMjYmk7ntMBlp/GQObpvM2ReTiauazPSPk3GxnoKXzRQynaYQ/WUK1fVTmNY4hXNNU7BpmcJ67RQ0uik0yaYSZj2VtM5TmdQ0FUvtVAbppzLAehqJNtPoZTKd6nbTeWoznW+dpxNbPp3Q1ukky2fw1GAGebYz6G0/gw3dZ/DDVzPwt/mJMWYzeWg9k0N2MzFxmMkwp5nc7TSTPV1nsqLHTAZenEnRo5n0b5zJUpNZtFrMYqnVLAodZ7HdeRbrPszi0cdZWNbOYkLrLKaoZnPFdjZRDrPJcZot/o/ZnLGaw1SHOXTsMIcQpzlUO8+hsesczrXN4YrBXBa3m0up7VyOO8xlsstcarrMJUc3l3rrn1nj9DOPnX/mT+3PJJrM44TVPN7ZzSPRaR7fv51Hoc0vDLL7hbUrf6HY8ldqHH5lgeOvXG39lT76X9khm4+hYj7rlfN5rprPFMP5fGUyH7nZfLrZzifZeT6dXOfz2nIB39otwKz9AjwcFzCg4wIsuizgUO8FXPi4gLV1CxhmvhB1+4UMe7OQE28XYtC4kJnahUyxWcSvLos42XkRqWMWcfDkImJqF4l/ZBGr6xfxrGER05sWkdW8iG+1izigW4R12yIC9IuolS1mqWIxxcrFpBouZo7lYgbbLMbRfjHN7Rezp/NiqrsvZr92MdatixmnWsInsyXcs1wC1ktItVlCD7sluDsuoUuXJai6L+Efy994ZvUbM2x+Y6D9bxxz+I1K19+Y1ek3TnX7jdiev/H669/ImPsbt0yW0tNiKbW2S1lmv5SHDkv5znkph1yWcqPnUmxNfqe6z++k3f6diC+/8854GYucljHedRnuz5cR+HkZZ8yX84/Dcl60X06/TstZdHw5ce+XY/RxOd7Vy6n7tJyVNct5Vruc2V+WU1S/nDGNy0lrWs43Lcs5pF1Oh1Zh07acP1Qr6GC1gj/ar2C20wqxL61gjOsKdq9ZwedPYuyLGKtfwda2Fcx1/QPlpz/EWv0HDUYrWWWykoVmK+lrv5KlXVfy7S8rWd6yUqy/K5nbupLxsj/Jlv/JZqs/+cP2T+Y5/Enfhj9R6f9kvNlfDLf8i2O2f9HF/i8Mnf9CZfU3FY5/M931bzYZ/4Nrt3/o1WEVRj1WsS5zFasaVrGieRV3lKvpbbeall6reVu9muWfV/OiZjWL61bzsHE1s5tXU9yymlutq+ljvYYTNmvoabeGfY5rcHFaw07nNSR2XIN15zXEdlmDWbc15OnX0M92Laft1nK8/Vp2dVuL25i13GpZy2TdWopa14o1ei0FsnWMV6xjaPt1DHRdx/ed13H2q3WUtgha11EiW899+/XMcFrP9M7ruTVjPa8a1rO8aT0rtOv5U7WBT9Yb+Gy3gabeG3Dvs4EYi43EW2/ExnYje1w3Mtx2E9ntN9F7wSa6HtvEidpNjGjdxAurzbS4bEZv7EaAqRt9nN1QjHRj3gc3nn50481nN/6qdeNTnRsb6t1oanDDu8kNeYsbwVo3TFvdiGlzw1npzgkjd8bbuFPq4M4vju60dHXHY4o7PYLcCah2x6bOHZcGdw40uvNVszunW9wZrnfnV2MPgu08eNTXg9ktHvxn48lwO0/+6uzJ5m6eLLP24oONF+vtvKjo64W81ot+Wi8my73ZbuXNQp03cQY+/OXgQ7SLDz27+DC4uw8et304/N6HUZ99mFHnwy69Dx3sfTno4EsfR1/+6+BLvosv0zv68qiTL7918SX0K186tviy09iPdWZ+rJrnx9qlfswL9uNEqB+rw/wIivTDbrsfugI/1nzxQ1vvR3aDH6GNfkxu8sOm2Y+Hgr0tfizV+tFb50e1ILXVD482P0bp/TCQ+VMkiJP7M0fhj4vSn2Mqf/4x8Od7Q3+uGvljaerPCCt/Ajr409DLn4xhwma2P+ab/dnp5s8id396ePjzXnDe05/NXsKPvz/HA/whxp+3W/wZkOrPpDR/klv8udnqz5Y2f17LAphiHsCwOQG8+CUAjXcAvfwC8AgPwC0ugE3bA9i4L4CI+wHMeBxAnjaAKF0ATm0BnNAH0CYPxNkgkBjTQObYBCJfEsiPGwOZ4BVIh8hAKgSSLpA9bYHYqYKYZRokvl8QXnZBzAgKYnhYEB+jgvCJCWJ/fBCfjYLRWwQTZxVMp+nBMDOYPm7BXHUPJtQjmOmewVR6BXPKO5gNPsGM8A3G0C+YO4Kd/uI5QjxHBrMjKpjfooOZFi/GtwsfO4PpeziYfdeCcW0O5lxLMO5a4V8XjFlrsJhbwfzbFswf+mAGyELIk4fQRRXCe8FhkxASzUNYNSEEB88QTnqFMMInhGX+IVSFhKCMCeGWwGVrCEG6EGpNQgltF8o5i1CyOoRyfkMoTzaHovUJJc83FKuIUIZFh7IsLpSW+FA+bQ1lYLswZGZhLLEIo9EyTOxlYaS7hRHiHoarZxipXmFU+IZx2i+M4lChGxlGXFwYl5uETnMYM1qEnjaMyW1hOOrDGGMYzmCLcFLCwzkXHc66XeH0yAyn67VwihvD+bcpnL+bwxnSEo6BNpx7gr26cP5sDRfnznCU+nDRf4azRxbBH/IIBioiuK2MYJlJBG2mEaKnimCbVQQdN0UQ7BYh/rsIfvKO4ENABJdCI5gZH8HlhAiO6SKQFJGix4pkyq+RPAmOJPVtJHOqI7mri2RfayR/t0ViLItitDKKDmZRfLSKYoBLFIe9o3gVFMWT5ihOtETxsjWKlLYolhpHIzONptImmvO20dTMjibYPZpZHtH4R0Tza2w0zXHR7NgSzYqEaA5ti+b5zmgu74tGaovmszKGk+YxuFvE4GgVwwGnGGZ7xNDDMwbfhBjKmmPEehSDlzZGrM0xuLbG8FFwpS2GBbJYvpHHkmQUyyfTWOLMYllrHcuTebH8HBXLrthYWi7F8q0qDgeTOMLbxVFhE8fnTnHM2hzHcK84knziyAuI42hdHB8a4jBQxTPILF6cVeO5sikexa54QnTxfN0Wz3XzLWIN3ILR5i288dtCfsQW0mK38NeuLYzYvYV1ui1sMk0gxzyBX+0S+MkrgezABL6NTMA7JoGmuASK4hNYlyCeDyRwSZ9AkEEiey0S6WCdyAdBlk0ikY6JrB2VyI+jEwkNSORwZCJuUYlMjk6kPkaMb0mk85dEvggK6oV9QyLrGhMZ25SIc3MinwTXWhLZoU3kb10iY1oTsW9LpEqwQr4VK+VWfjPcyndmW3lsvpUki61cWbKVfm5bUbpv5YHgtMdW5nhtpY/3VvSCG1u20tC8lZstW+nctpV6wRflNm5YbGOv5TZubt7GZI9tTPHdxtGobcyI2YYudhu9ErdxumEbc5u2oWzZxq+t21io2I6pars4M25nvdd25OHbKYvZzqAt26lM2E7s1u0M376dv3ZvZ271dla1bsfbaAd/e+wAzx3c8N5BRvQOOtTvYErzDrq37GBe2w5ut9vJEbOdeJvvpI/lTh5b7SRy806Wuu1kTuBOyoN3Yhuxk2uR4v79TnrU7yS4aSeusl3cku8i2ngXyzx3ERK3iy+GuzEx281l890McNhN9cbdOPvtpkvkboJjdpOzZTfhbbuxl+/hvc0eNnvu4ZuYPSRt20Ph7j3oX+5hjGwvL8z3csViL6l2ezHy3Mug+L3iXLMXR/k+jiv3UWC8j80O+7jitI9z7vsI2rKPRQn7+Kl5HzPb/Us783/ZZ/8vU33+pdLvX158+Re3xn/5tvlf3rb8S672XwKU+1mo2s8do/1EW+7nse1+WgfvZ7qfuCbuZ/WO/Rjr9/NKcMLoAGumHuDljAMMWnkAb48D/Op5gCFeB7jjc4AugQeYEXaAfuEHuB9/gOiEA6Q3HaCg7QBBsoP8Jj/IQ9VBTE0Pct7mIM+6H2TdmIPEbTjIK7eDHPA4yKRAcR98kK/jD1KyU8isD2Fif4h/vA7xxvcQAyMPERN7iN5bDtG68xC2+w+R0HKIMrPDVLkdptD9MCc8DjPW+zBLAg9Tl3CYkMOH0Z89zNOkw3ypO8yMpsNYtxzms+Cu9jBJusPEth6mn+wIR62PMGTwEQrdjnDS/QgRHkf40/OI2AeP0Nv7CCY+R3gnKPA9wgm/I4T7H2FlgJAHCnmQkAcLuaAg5AjHQ48wPuIIf8QdwThB3O84Qq+dR0R/eYTEpiNsaD7CQO0R7HVHqBeUtB7hQtsRtumPsEl2lDnyowxWHKVReZQHqqNcNDjKUJOjDLc6Sq3XUQYFHEXedpTDsmNUGRxjo9Uxmm2P0d3vGPfDjzE3+hjuiuP8ojxOR4PjHDY+zu8djvOmz3FWehxnkudxaryPcyHmOPPjj9M54TiKxOO8FBzfdpzUpuOM0B0nUn6CAaoT2Bmc4L35CbZYnQCfE+SFn+BK/Amcj57gTNYJ/JtOMLblBL21JzDTneCT4H7rCf5rO8FC+Um6K09yzvAkM61PcsThJN85neRSj5MUeZ7krNdJ4r1PirPASX72PcmrgJM4xZ+kVfB100lKWk4yTn+S3w1PscziFCs6nqKP+ynSvU4xIPwUOVGn+CnulFgDTvF69ykK95zCpPUUF/SnRB93mgFmpxlqd5qZU04zbvNpTgedZlTYaa40nxbr3GlmtJ4W++VpkhRnSFCeId30DLM3nOF3rzP09znDM78z5PqfoTj8DE9PncEz6wz1TWfEnnaG7JYzHNWeEeepM6xtPUNX2VmM5Wf5KChWnOWS8izTjM7y1PYsBTPOMsn9LN95nKW951laBS+8xLj3Wc76nCXR9ywefmdZ7H+WsQFn6Rt4FpugszQJngafJTfkLCdDzzI/4izqyLNkxp5l5p6zDH95lgstZ9mjPUuA7iwrW0XMtrMM1J9FIU/itiIJf4MkVhgmcatdEnqbJHzbJ+EjJdHhlyTubk5isHcSBr5JvBdc9E/i34AkQgKT+DsoSRzfkugcmoRRWBKXI5IYHpvEp/gkDiUmMboiiX2Kc/ytOkeu+zl2B51jSNg5OoWf479/z/EH5znicZ5oz/Ns9DpPX9/z6PzOc3D7edS7z+P05Tzpjec51HSeyObzrG85z6/a8+K8KXRbz2PXJvQFL/XnuSVL5j95MnsVyQQrk1mlSmaOQTLn2iVzpWMyRzslE9M5mXHdklnXJ5nw1clc2JzMPrdkfvZMZrRXspjHydj4JPPCN5lU/2T+CUpmVEgyVmHJWGxJJunfZPIykjlzJZltV5PxzRT3+cmsKExmaGkyDQ3JPGtM5kZTMuebk9nVkkyANpm/dMnMak1mRFsyPfXJWMpSaBJUyFMoUKSQrExhtypF7Nsp/GOYwhyjFEYZp9DLJAVr0xSaBZXtUigySyHVPEXs7SmEWKaw2iqFX5xTwCWF9r1SkPVO4dMI4Wt2CrcWpHBhYQof16RwfH0K8RtS+H1TCiYeKdQKnnimkOuVwhnvFLb5pODnm8JKvxR+8k9heEAK3QNTsAhKoVHwPFjkGZJCSmgKtjEpvI5N4U5cCgu2CvujKby9mMKlRykMeJbCijcpqOtS+F9bCkayVGoEj+Wp5CpS+dMwlRHGqey3SGW6SyrFfVKJ+TmV0ctTCXITz76pHPNPxTMwFUVCKj47UtlxOpW3KanMz01lqDaVptZUKttSualPpaPRf+Sb/sefHf7DMOI/nkT+hzrlP85p/+M7+QUWml5gksMF7vS8wKzBF3D88QI1Phco871Aiv8FfthygT2HL7Dg2AWi313g74YL/Ku/wBRlGn5mafSzSsPAJo0y2zQi2qeR0jcNo9Fp1AqkzWl865aGi7sY80ijTvDMM40irzTSvNM46JNGjG+amLNpLPdPY0ZAGiMC08RekIZ9cBrykDQ+CB6GppEblsa58DT2RKQRGpnG+qg0JsWkMTg2jauJaZRcSKNLSxrm2jRaBPdbxXhbGif1aQTIL7JKcZFOhhdpZ3SRF8YXxRp1kT+dLtLP9SK1vhfFGnWRIv+LXAy4yOHAi3gHX8Q54iIVURfxjb/IX1su8nPCRZoPXSToxEV6NV5E0XyRYyaX2DTiEoU/XoJll5i89hKPN10i1e0SB9wvEeNxCU/PS/zhdYnZ3pdQ+1yiv+8lXPwuYeJ/iUbBvcBLXA26xKngS6wLu8Si8Es8ib3EL9pLjNddwkp/iVbBQ/ll8hSXmWN8GRffy5j6iWuUuEZfpkmQFH+Z/Zcu09hwmexm8dxymb3ay0TqLuPeepkVbZeZrb8MsnTx7dPppEjHXJmOVpBnmM4B43RiTdIZaJFOtXU6F+3SWeOYzsIO6aKnTcfGU4x7pVPunc4l33SmBafTNzRd7B/pnI9Op/vWdG7uTGf7nnS+OZiO3fl0Nl9KZ1a6iHdFxLuazoVr6QRcTxc5plPSlM615nTRi4vYWhFbl45Pazr/tKXzqz6dibIMhsoz+EqRgYMyQ/QIGdQJKg0yuGeYQaZRBmeNM9hrkkGkaQYe7TJYaZbBXPMMxlpkMNAyg25WGdhYZ/DJJoMM+wxOOmSwzCmDWc4ZXOyWwbYeGQT3zOBh/wz6Ds0gfkwGHcZn0Dghg+KNGZzfnIGPRwb/eGYw3yuDSd4ZDPPJoLdvBu39MjD0z6Be8DJA6AdmkBMkbIIz2B+SQWyosA0TtuHCNkLYRmbgGJPBq7gMNPEZ+G7LYOGODPrszsBkbwZbDmVAawYD2jKwkl1BJr/CHsMrfGV+BQeLK9RbXmFqhysc73qFzP5XePDDFa7/coVQzyt47rzC9qNXaP/uCgbNQlfwquUKJdor5Omu8F/rFY60XWGr/grBsqv8rriKpLpKkOVVsL1KcYerNM68yiqPq4zyvir27at89r/K84CrdIu5yrZtV5lolEmmZSb7rTOR2mdi6JxJJ7dMZB6ZVHpmUuyVSa53Jv/5ZHLEN5NQ/0zcAjJZGZjJL0GZ4l/JxDUsE4vwTK5FZ5IaI/RiMwmJz2ReYiYTt2YyfJvQ2y50dmaSs1f4u5LJqNJMpr/KxK82k6+aMnFszsS0JZMP2kzKdZncbhV5tWVyXp9JgjyLjcosVqiysDDNQi+oMMui2DwLlXMWr12y6DgsC6vhWch/yKJW8HJEFtdHZXFiTBa71FlEkYW3lMWqH7MwnpzFrWlZ/DxX6C/I4s6aLLZuyCJkYxZum7JYuTmLX92ymOyexUiPLPp7ZtHFKwsb7yyUPlnUC177ZvHQL4sC/yzSA7I4HZjFvqAsYoOz8A/JYn1oFr+HZTEnPItxEVkMjczi66gsXKKzMI8RNQg+x2ZRGSfqiM/iQoLIbUcWPfeKfA5mYXgui0kZWRTmipors8hvzOJSUxanmrPY05JFjDYLP10W61pFnLYssQaIOLJsMbey6aPIxlWZjYUqG5lBNrWCl4bZlBplk2+czSWTbE6ZZrO3XTaxZtmst8hmvHU2lvbZyB2yCeiYzfLO2Rz4JpuqodmEjs5mmpSNdkI2g+dmo/o7m63rs1G7Z/M/j2wcvbLReWfz3DebYr9s8vyzORGYLc492UQHZ+Mbks3a0GzxPrLF+xCxIrLpGJ3Ngl3ZJKdl8+sd4btE6JeJ8cZsbuqyOd+WzTmrHAo753BwYA4mm3PQCqrdcqhwz0HjkcN1zxwueeVw2juHf31yiPfNIcgvh83+OfwZkMP8wBymBeWgDs5hYEgOX4Xm4BSWg3l4DrKIHGoFD6NyKIrOIXxLDqsScxi3PQf/IzmMzcihsTmHqpYcyrU53NXlcK01R/QjOeyRXSNWfk38k9eYaniNN+bXuGV5jSyra0TbXaNmwDUCNlxD5XONe/7XyAu4hjb+Gt67r5GovUaY7hperddYqr/GXFkuE+W5jFTk0kOVi7lhLl+McikzyeUfm1zG2+dyoksuw0fm8vfUXOa55WLtk8vO0Fy+ictl7+5cPPbl0vNILn0v5WKfnsvcwlx63c7l4/1chjbk4tCcK+ZWLnpBnTaXNzrhvzWXu2255OpzuSjL44w8jwOKPLYq84hQ5eFjkMc6wzxWGOXxq3Ee00zykEzzGNIuj75meXQxz8PeIg8TyzxqrfJ4bZ3HE5s87tjmcc0uj+UuQt4tj9zeedi5CR2PPN54Ch2vPO5655Hnkyf2mzzO+uVx0D+P7QF5RAXm4ReUx8bgPP4MyWNmWB7fReZhGZPHx7g8ihLy2LIjj9CdeTzUi1wNruNrdF2cd67z2fY6r+yus7jzdfQB10mMus6EhOu07bxOcep1bvx3nX2XrjMz6zpnXl+npUHYNAqbpuuiZ7nO3ZbrXNdeJ113nfOt1znadp09+uvEy/IJlefjpchnnTKfP1T5LDDIZ6ZhPuON8hlpnM/3JvnYmeVzwS6faMd85rnmU9MzX+w9+WzZnE+YWz4bPPJZ6ZnPIq98cWbIZ5JPPmN88xnsJ/T88+kakI9jYL44e+ZzJTKfxNh8IuLyebY/n/DsfN6+y2dis9BpE77lN/jG/gZnutyg35Ib7Ft9gz6eN+jqdQNH7xtY+twQfcsNdIJavxu887/Bs4AblATeICn0BkfDbuAXdYMRCTfosu0GNbtu8HTPDWbm3WB0/g2sb97g0b0bpJbc4E3VDfzrbzC/WchbbjBRK3R0NxjcKmK33aCH/gbOsgJs5AWYKAqQKQv4qCrgpUEBTwwLuG9UwA3jAjJNCjjTroB4iwL+tilgqW0BxkMK0As+DivgwugCDqsL8BtbwPyJBXT+u4BD7gXs8hA2ngWEeRXg613AJp8C/vEt4He/An71L+CngAImBBYwJqiAIcEF9A8poGdogdiTCrALL6BdRAGKyAKaBZ+jCngbXcCzmAJKYwvYsa2A2O0FXDsj8rlYwK0bBSzTFJD2RtTTUkCTTti0FvCmrYCnemEjK+SWvFCc1wrJUBaSoirklEEhu4wKiTcuxM+0kM3tClluXsgCi0IaOxSS3KWQ10OE3ighlwq583Mh5RvEs4ew8yrE37eQNf6FLA4sFGevQkaFFmIeXcjlbYWc3CGejxQy6GghVgWF5N8rpMerQsyMirhpUcRpmyIaehVxbEAR/35fxPb/FRE7sIjQQUX4Di5i85AiVg8t4o9hRfz8QxFDRhfRW11E+9+LCNpUhPfmIja6FfGPexHLPIpY6FnEHK8ipnoXMc6niFG+ReL/LKK/fxG9AoroHFiEY1AR1sFFmIQUIQ8tokVQG1ZEVXgRLyKKRC9SRHGUyC+6iIzYIv6LK2JfQhHbEovoc7CIhP+KiLpQxOuiIg5qijB7W0TB5yLSa0U9X4rY21BETJPIv6UIN20Ra3RFoncv4re2In7RFzFTdpNJ8ptIipuMUN6kn8FNehrepJPRTRyNb2JlchMT05uccLhJ+69vUtvvJp5LbnLZ86bYJ26yz/cm2/1uMjxa2MTf5OGumxTuucmxAzfxPnaTlGs36aG7iVJ+i8eGt5jifAvbCbfI87jFVc9bbPe/RXzALSICb2Gy/RZzkm8xPeUWjVm3qMm+xfm6W4S03GKF/hZLZLeZqrzNcMPbWJnf5rLTbS5It5nvfZu5PreZ4XubSX63+dH/NqMCbjM08DbfB93mm+Db9Aq5TdfQ27iE3cYhXNhH3MY08jb6qNuUbblN4Vahm3SbL5fE2IvbuGtv80+r8Cu/w0+KO0xW3mGs6g5jDO6I+HcYZHQHJ7M7WFrcQWV1h/uOdzjgc4c9vnfY5neHqIA7rAu9gzruDs17xXjSHeZl3GFYzh1cbtyhe9MdOjULHy13sNfewVp3B7PWOxi13UGhvyN6mTvUye9SrbjLO+VdXqru8szgrniHdykxust107ukmd/ljOVd/nG5y5Ohd+m/4C6q5XfZ4XWXYL+7+PvfxSvgLitD7nLz2F0m5N5l9PW7LG+4y3TtXca13mWY7B7fKe7R3eAeH6zv8cbmHl973sPG/x4WAfcoib3Hzn33GNZ4j/4t9+ilE7qt93DR38NRdh97+X2sFfdFj3QfheF9PpneJ7P9fVKd7jNy2H2me91nivd9JvjcR+13n1H+9xkecJ8hgfcZGHSffiH3+SrsPi2J96nbJvw8uc82/X38DItZYlXMLLtiRjkX07ObuP+jmMHrivnf+mK+21BMv43F9NlUTK/NxfRwK6arezGdPIpx8iqmvXcxdj7FWPgV086/GOOAYgwDi2kNLqYlpJja8GJexBRTEVvMk/hiHm4ppiShmMLtxeTvKCZ3ZzE5u4rJ2FPMpb3FXNhXzKmDxRw6UszeY8VsOVVM9JliIs4WE5pUTNC5YgLOF7M2TeR9pZhfM4uZmVPM9GvFTMorZmRhMd/fLubbO8V0LinGtbQY5wfF2D4WeT0rRltZTN2rYj6/LubdO5FTdTG364q5+aWYgnqRU4PIqVHk1FRMZrPIq6WYy9pi0nTFom8pJrmtmDMyDSflGo4rNBxRajik0rDPUMNuIw07jDVsM9EQaqnBzV7DrG4axvbWMLi/hgHfaeg/QMM332vo8z8NvQZq6DlIQ7fBGroM0dBxqAaXYRo6DNfQ/gcN9iM02IzUYDVKg/loDe3GaHg0W0PpHA33f9aQvUjksVLEXqUhZqOGqE0awjeL2G4agt01BHpo8PPU4OOlwctbg4ePhs2+Gjb6aVjvr2FNgIZVgRr+DtLwZ7CGFSEaloVqWBqmYUm4hoURGuZHavglSsPP0Rpmx2iYGathRpyGafEapmzRMDFBw/hEUeNWDWO2axixU8PwXRqG7tYwaI+Grw5p6HxU1HZM1HZcg+NJDQ6nNFieFfWc02CYrEGVokGRqkH2nwbdBQ11lzXUpGv4lKHhXaaG11kaXmZrqMzRUJan4dZNDZnFGpIfaTj6TNT/QsOuVxr8azS414v6GkV9TRrWNmtY3aLhH62Gv3QasR6LGts0LNdr+F1Wwm/yEhYrSlioLGG+qoRfDEr42bCEOUYlzDIu4SeTEqabljC1XQmTzUqYaF7CeIsSxlqWMNqmhBF2JQy3L6G/cwmdu5XQvlcJVaNKeDOmhIcTSiieXMKdqSWiZyuhcEYJN34q4drsErLnlHD5lxJSFpaQtLiEk0tL2PdnCTv/KSFuXYn4biX4eJfg5VOCh28J7n4lojcoYV1QCWuCS1gdUsJfYSX8EVHC8sgSlkWVsCRG1BIraokTNSSKGraKGraVMGlPCf3OltAzReR3pQTZzRLePyrh7ocS0rUl/KcvIVVWSoq8lP2WpcS4lBLZqZRN/Uv5fUQpU6aXMnlGKZN+KmXAH6V021hKZ7dSOrmX0tGjFBfPUpy9SnHyLqWDTymOvqW09yvFwb8U+4BS7AJLsQ0qxSa4FOuQUqxCS7EIKxW9TClmEaWYRpViEl2KbFspup2lPLpSSk5pKSe+lHKkuZRD2lIO6gStIj99Kf/KHrBP/oA9qgfsNnjATuMHxNk9wKffA3754wGz1wnWP2DWxgdM9XvA+JgHjDz8gEHpDxh49QH97z2gR+MDuike0tXwIV3MHtLZ9iGu/R/iMlFcNwo2C9wE7gIPgedDOnoJfAS+An9BkCD4IZ1ChX20YIvwt+ch3Y8+ZHjjQ35oecgIrUAnaH3IyDaB/iGj5I8YrXwk9jeB4SPUxgKTR2D6iB+tHjHW5hETHB8x0ekRPw96RIDXI4J8BL6PCAt6REToIyLDHhEX+4iEhEckbn3E9h2P2Lv/Ee+bH/Gp9RG1ssfILB9j1/Ux3wx9zOq1j3Fze8wA3WP+1/qYQW2PGax/zFDZE0apnqA2fMLEdk+YYfkEt6+esH3oE9p5PhH92hPs/J7QLewJI7c9Yeq+J8w++IR5h5+w9MQTtuY8wVb/hM4GZczrVMaTuWUoV5Zh+ncZlqvKsFldRn/PMr7zKuN/3mUM8iljdEAZsyLKmBNZxsbtZWzeUUbIvjIOnigj9VwZ19PKKM4ow760jIU1ZfzVUMaqxjLWNpWxvrmMTS1l4sxQhpeuDJ/WMvzbygjSlxEqKydKUU6sspwtqnISDcrZblguzrjlHDQt54J1ObkO5dx3Lhc9TjmNvcqxGlCO7fflOPyvHJdB5XQdUs5Xw8r5fmQ5o9TlSFI5//1ZTtnmcp65lVPpXs4rj3Leepbz3qucam/hy6ecL77Cn185Lf7ltAaUIwsqRxVcjlFIOaah5ZiHiVjhIlaEiBVZTocoES+6nE4xImZsOT3iyukVX06fLeX0TyhnQGI5A7eWM2RbOSN3iDx2lTNudzkT95Sz4GA5Sw+X431a1Hu+nISUco5eKicpQ9R4tZwPd8r5u7FcvKty8a7KxbsSurpy/FrLCWwrJ1RfToTsKdHyp8QrnpKofMp21VMxl56KPewpB4yecsT4KcdNnnLK9ClJ7Z6SbPaUC+ZPuWTxlCyrp1y3eUqh7VOsez+lZ/+nvF/xFNdNT/ne6ykjfZ8yOfApoQlP2b9L2O97yq2jT9ng8Awvx2dk9HqGudczrL2f4eT7jI5+z+jq/4yeAc/oE/iM/kHP+D74GYNDnjE67BmTI58xI+oZs6OfsSD2GasSnnHywDPOPX3GoNZnLDR8zlKj56wwfs7fJs85aP+cc47PyXF5Tsvi5yiXPhc9+nPRPz4XZ/vnVCc+R7f9OfZ7n/Oo+TmGygocDCv42rSCoeYVzLSpYIFdBZs7VBDfsQJNnwqaBlRgsKKCH9dXMG1jBbM3VfDL5goWuVWwzL2CPz0qWO1ZwUavCjy8K/DzqSDYt4IIvwri/CvYGlDBrsAK9gdVcCS4glMhFZwLreC/sArSwyvIiqjgemQFRVEVyLdXYL2rgq/2VTDiYAVTjlTgfqaC/ncqsG+uwLmlgs7aCnrqKujTWsF3bRViLlfwg6yS8YpK5hlUssiwkjUmlRyyqeSsXSWVrpXUda7kzrhK3rlV0sG/kh6BlfQJqmRqRCXLYypZF1eJW3wlQQmVRCRW4nxG6NdX8kVbyU/tXrDM4gV/Wb7gbqcXfO7+AsuvX+DS9wWFa14wNkiM73xB+e4XfHv3BYHKl0SoXor595LbFi8xcxRX35fUBr3EPuIlrpEvCdv1kpT9L7l84CXZB19C60smtr1khv4l82SvWCx/xR+KV6xWvmKT6hU+Bq9INH7FIdNXXDJ/xUe7V1gGvGJQ6CvmR71ifewrvjn+ihTdKy63viKn7RWVitdUKV+jMHqNjclrAtq/5n3315zzec0l39dk+73mcaDQCX6NNvS16Llfk1z+mkL9a57I3/BB+YY2gzcYGr0htv0bKmvfME3/hg3Kt3zt+Jaxzm9J8npLjs9binzfovF7y5uAt7QEvcUh7C2Ht7/F7NBbfJLeEqZ8x47O7zjY5R0tX7/jwNx3HI1+h93Od9QkvSPYvIpdllV0dq0ickMVWe5VFHpUUeJZxTOvKqq8q/jiU4XetwoT/yrsAqroHVTF/4KrGBlSxYTQKmaGVbEwvIr1kVX4RFURFl1FQkwVe2OrOB5XRXK88NlYxfuWKhq0Vchaq2jXVoWDvoousvf0lb9nsOI9k1XvCTB5T48O71nR6T2hge85EfKe1ND3KGLf4xj/nqGJ75m+7T3GD96T1vae27IPvFJ8QKv6wCrLD8TZfMCi4wdsPT+IvfMDX3t/EOv/B6b4feD3gA+sCfxAaPAHEkI+cCrsA7cjP8C2Dww9/YGq9A8ca/5ApvYDRboPPGj9wIu2D3zSC/+yj9gqP6I2+shU449EmH+kp/NHZmz+yMOAjwyL/MgG3Uex3n0kuu0jO/UfOSqrJlleTaaimiJlNQ9V1bw0qKbGsJpWo2pMTappb1pNt3bVfGtWTZhtNQfsqynuUM3CHtUovhfjS6rpv6ma3zyqxVyvJsmvmoKAakoCq6kMquZTcDW6kGrsw6vpGlHND1HVTIiuZltCNaU7qkl/V01USzVHdcKf6hMuhp/A5BPa9p/Y2f0Tzn6fWBj8iZq4T0zb8Ymjis/cMfhMueFn3ht9ZqLlZ/baf2bN0M+89vrMiUghO/iZA+c/c7xNYF1DWo8a6qfVYP1TDZ1n1tBvVg0jZtcwaU4N8+bW8MfPNWyaV0PwLzUk/FrDgfk1XF1Yw61FNTxZXIP9shq6La9hwIoaPP6uYY1PDdF+Nez2r+FkQA0XA2vID6qhJLgGy4gaOkbW0DeqhuHRNfwcW8PG+BqOHqth2eMa9j+t4d2LGppe1tD9bQ3X64TdF2HTIvLQ15CsquWuYS06k1qutK/FyLWWGV1r8e5Ry42va1H2r8Xm21q6fFfL1P/VMn9gLeFDagmdWMuwubUEz68leVEtrb/XsvGfWhJW13JnfS3t3Gpxcq+lt0ctQzxrGedVyxzvWpb51LLBt5ZAv1q2+NdyIKCWc4G1ZAYJu+BanobU8jFU5BMmfEQIH5HCR5TwES18xAgfscJHnPARL3xsEfESajmYWMv5rbVkbRM+tgsfO4SPncLHLuFjj/Cxt5av99Uyfn8tcw/UsvygyPVQLYeOityP1fLsZC3mZ2txSaplQnItK1JrCblQy9a0Wq5drkV/tZZvcmpxz69le0EtF4pqWfBAvJ+ntTRU1KJ+U8uTmloGN9Uyu0XkpxX56UR+rSK/NpGfXuQnqyNbXsddRR3PlHV8UtWJNa0Oc6M6XI3r6GtSx3DTOia1q+MXszpWmtfhblFHmGUd263qOGZdxwWbOq7b1lFiV8dL+zq+ONShdKyjq1Md3znXMd21jr1d6zjdrY6M7nUU9ajD5Os6Nn5Xx/3BdVQMqSNSqqPntDp+nFHH7J/q2DCrjn5L6nj0dx3v/qlj0Hqhv7mOa151VPrUUetbh9y/DuuAOr4NqmNRaB0+4XWciarjSnQdZbF1tEuoo+FgHbNO1LH+VB01KUIvvY7VGXVcza7DLL+OXXfrSP0i8m6sQ9VSRzddHQnKL6Jn/8IS6y906fgFv4Ff+O6nL5T6fOG17xca/L4wOPgL40K+MDf0CyvCvhAW8YVHsV9ojv/C7j1fOL33C+aHv5ChqOemsp5yVT0WxvX4W9azxaqexf3qMfesF2tfPf296xnlU89033qW+NWzzr+egIB6DgfVkxpcT15IPW/C6hkWU4/3lnrs9tSzr74ela6enm31Yn+v509FA7WmDay0aSCzfQMVHRoY5dtAUGAD24IaaI1oYFl8A5u3NHBqawNF9Q1kqxq5b9DIS8NGfjBrZIp5I2e6NtK+dyM9NjeS59eINrAR8+BGXsQ3YpTYSIetjazb1cgAeRNX1zUREd3E+X1N1Jc3MV/ejL+ymURVM0cNmrlk2MxNo2aeGjdTY9KMql0z7c2a6W3ezA8WzUyzbGaDdTOn7ZrJtG/mZftmPDo3E92lmX+7NjO+bzP31c0MmdtMnU8zfQOa+SmomWXBzbiFNItep5m9Yc2cC2/mWkQzpZHNGO5t5qSumU/jWlBOaGH6lBYm/9pC6MIW0r1bqPdrwTigBZfAFnGWbIHgFrzDWogPb+FiZAvPoluoi2mhYFcLefdb6KXQ0ttKywhrLY4+Wvr6ahntp2WWv5Y/ArR4BWqJC9JyOFjLxRAtN0O1PA/TUh+uxSRSi2uUlu+itfwYo2VerJZ/4rT4x2vZukXLiQQtVxK13NuqJeRfLbv2a5l2UkvUGS2qVC2zL2rJKhLPei0HZDr+k+soUOgoV+qoVekwNNThZKSjv7FO7BU65prq+LudDj8zHYnmOk5Y6LhiqeOelY7X1jos7HR0s9ex2FHHeRcd7bvqGBSgY1GQjuvhOr6J1VF3VMjzdRg36Wjq2Eq5eyvjfFuZ79fKWv9WQgJa2R3YypOQVgzCW5n5pJWrH1t5p2vlpGEbmUZtVJm04d+xjY/d2sgNayNsSxtftrdhqW9jmFzPdIWe5Uo9Xio9Wwz0HDfUc9VIj8ZYL2z1yNrpcTDT09dcj9pCz8+WelZZ6enYQc9iFz09ffT85Kdnpb8e3wA9WwP15ATrqQ7VowrXExGrx3Kbnj92CfluPdM+6xmn07OgVcj0Ir5MJj0RrJDLpFqBt0ImGStlUqKgk0omnRQMMpBJ2YLJhjLpgWCpkUxyN5ZJzqYy6ahgoblMsnWQSV+3l0l+XWSSxzcy6dVImbR2lEzSCWzHCJlaJo1GJt0UzJVkUqUgeKxMshonk3YLvhovk/KnCf+/ySR7H2EbIJNaBReCZdLsazIpME8m/V0ok5oE/9yVSVKtiKuXSQq5XIoWHFHIpe+UcumKYLxKLmkEiw3k0geBm6FccjaWS8cE35vIpauCklFyacloueQ+Ri7Fq+WSK3JpoCSXsgW/j5VLfX3k0ls/uRQVIJdmxsslv2y5dO6aXDIslkvTS+XSbrlCGq1USK0GCsnBSCEl2yqkv1BIQZJCsvpRIb0dr5COTlJIs2cqpMjlCql7uEL686BCcsxSSIcF32UrpKuC368ppG8fKCSvxwrpZ71CylQqpWUGSklmppSmWCqlL1ZKyd9aKa3+Tik5jVRKxwT/G6WUsgVTRyulJ4I/xiilekGAWilZopT2CHpLSumCgB+V0l3BgrFKqUqgGq+UTk1QSkMmKqW/Jyul9GlK6bcZwtZNKSX4KKUzvkop308pzfZXSpWC1QFKSScID1RKh4KU0nfBSmlSiFIyD1dK86OU0jvBpmilpIxRSnlxSkl+VikNylJKIdeUUqpeKW1WqKTTKpU021AlHTFRSQ2DVNKYUSpp/miVVCXYPEYlGahV0hZBZ1TSDUklzflRJb0QrB2rkvSCqHEqafpElSStUknNviopxE8l2fmrpP4BKumK4GGgSloepJK+CPaGqKSLoSppSbhKen9GJTXlqKTFepVULeipMJAM2hlI8VYGUsloA+mtt4Gk8jWQtgi6+BlISYIR/gZSkeCXACEXbAoUOkFCR5AULOQhBtK8UCETbAoTsnAhE3SJEHaR4horZPEGkmmWgbRD8FW2gfSf4H6OgbT4moHknWsgtcszkHYJel03kC4IXreJeEpD6a3Aa5Sh9BuGUo1g9wpDadhOQ2ldkaEUd9NQ+qQXz2ZG0htzI6lyjJH0w49G0jF/IykvwEh6GWgkdQkxkj6GGUl9Io3EP2skVZwxkkZmGkm3BPOzjKQPAs9sI6ldjpG0S9D7mpE0PtdIWpFnJNnnG0m5N4wkeZGgzUhaJDeW9iqNpb4qYylD8MTAWPrT0Fg6YWwsvTE1lirGGEsLxxpLiv9XWOdhVZV5AMe5LHLPufeeu3GBy4WL7KKgiAsqoCxf9kURLqaWZpZl6VRjppYJF0QEtUTRcRlNbfJxxiwnl8xKWSQFARVE0LJc0koLLRmXcmTe+ePznPd9znPe3znn+b2/91euprRSzTtr1XTWqZldr+aeUN6gxtyo5gNhxAk1jULwKTWfCinNaia3qzF2iXG/WmxliRFuEo1CobvEdaFWLxFRKJFZJImclEgslWgXep0Sr6+Q0G2W6DkmMfe4RHWdRHyDhEuzRMppidFnJCI7JT7+Q8L5X4ldT8T6/RInhCIXmRvCQpXMAFeZjUKEm8wRIdNd5qIw10PmD2HVABmbp8xHQoJapk2YIcn0CiWyjF4jM1wrUy9c08ksUGS6jTJVZpnTFpmxwTLbJshEJ8kcEyYmy1wRXkuRUaXKrBOCkSFN5oV0mftCZYaMb6bMHqElS+Z2towuV+Z4nsycQpmOd2ROOUXsGpkdQsM6mcL1Mto6EUu42iDe/aTM3Scyzn6ZD1w0jFRpaBKKXTX8JCxx0yC7a4jy0PCV4KrWcEjSsB8NGcUa9lZqGL1aw+BaDS9v0RDToCGsRcxdtOSrtLi6aQl315LloRV5oSVJp6VSr+WtJC2TU7X8IAxJ17LKoaWnVMtcp5Y1ZVoCy7W8WKHl3hotVafFtUOLKklHdoqO9egIz9Jx5P/ydMzv0NHholDtqpDirpChVZinU1inKGxMVohMUfhSyE9VuJGhIGcpxGQrjMxXsJcq/FtIdSpcEOaWKaKGKbxXrhC8XCGzQuEbQVWpUCscXamQV6XwvfBzjUL6cRGnXuFIg8KmJoUhXyscEwpOKmxrVvijW2Fnkp5NE/WMW6ZnVomelDI9XcLrlXp+Pq4nrkGP7qye/R4GegYYcPEx4ImBYWkGnl1moE9YWWLAv9TAfqHbaeCVMgP9wvpyAxHLDVyvMLBohQFNpYGSDQay6gxcFqIbDYw7aSCwxYBbm4EnbkbWuRvRqo04Eo0MSDdSmmUkJN9Ixjwje/5qpGurEY4YkZqMbGg18rDDyIjHRurcTHxjMtGDiVuZJkqyTDSUmvjFacK73MS5VSbi6kzcrzexsMmEvcXE5dMmfnAxs0RlRnE1M9bNTLsw293MQyFkgJkjwjVPM4vVZnZJZuJkM1cVM1qDmSAvM6N9zcxMNdMnHEwzi1w3cyjXzJy3xboHzER9beZ5Vy9xTnvRm+rFtkwvTmV5cTjXC5f1XhQ88eJHwcvFwr+EJJWFC8J8VwtubhY2C8PcLTQJT3tY+F2we1o4JFxVWwhOtIhaa2FCsoUu4ZUUC66pFqanWbiWaSE+x8KfxRZUSy3oyy3U11ioWG8RNVOM2yycPW/hgYu36D28CXX1ZrKbN62SN28YvcXZ582ek97su+3NDTcf+pJ9+CTdh4wMH3at9cHR5IOpxYcz7T48OeND6Hkf/Dx9OaP4MugdX35y+jKm2pfdDb7cbfPF1OWLUWUlXLFyR29lRryVz5OsXM6wMr7EygXh1VIrnk4rO4QxZVbOCXPLrZyusIocF89UWaleY+VQjZg3WIlqtHL/hJX3mqyUtltpVfmJ/+XHIw8/mor8iCnx489SP2aW+/FQqFnux9Mr/Khb6cfdRj+aH4l7LjYiPWw0CO962hjoZWP7JBuxs23MKLFRU2rjhNPGMxU2BlULa2xMr7HRV2vjt2NCvY3QRuFrG6vO2QjrstHk4c/MAf68u9if51r88dQGkKALYNzYANJSAvAigO6VAUysDeB0QwBdpwKY62Jnu8rOUew40uw8zrFzeLqdj1fYOVRlZ1K1HWeLnfef2LnQb0cKD+RoUiBrqwKZ924gl9YG4nE8kI72QAIuBLKwP5BM1UBOSwMpaxyIVRXEV/ogopODmJMShCE9iC1Tg1jWGsT5ziBq7wahrwrm3hfBKC3BqNUhfCjUJ4fQVhSCc1UIX64OwftECEmuodzThWLzCuWzZaHENIaieSqMfwqHysL4vTyMuuowzi0LR18aTp4znNQV4Qw7GE5PfTg5zeGcPB1O4o1wbIYIyidGMK04Asu0CIqmR5DwagTWNRHMMg1iYPogHhQPIrh6EPe+GoTONZKwkkjUKyK51RLJ3fORvDFpMCMuDKb68WB0/YOJMg+hMnuI6HuH0N45hPKpUexeHUVvcxTbz0SxXhfNW3nR1MyIxrovmu+eRPOb21A0/kMpjBtKRdFQmuqHsrdlKG91DeW57qFc8x1GhXUY17KG0V0zjMlyDC0FMWwuj2HV6hhaD8bwclMMH12IId4wnMV+w1k1ZjiP6oZT3jqceSNjcT4TS/q8WB4tjeXmsljqy2KZsDaW68K1zbGMOxjL2sEjWHBmBEW+I8FvJA2JI3n+7Ei2fzeSYa6jWDppFObCUTw6NYrQJ6N4rV90/PrRSH6jubt6NPm2OG4fjiO7I47VXXG8eTGO0ptxbHAZQ4JqDMvcxzCpZQwPhBOeY/ls/FjG7RrLcc04mqePoyk5ntzceN6pj+dOZzy39An05iSwZXUCQVsTuH8mgaxzCWztSODXzgQ8ExPpfyWRKGciXscS6Z4ynj/bxpN8eTzxkyYwuXMCveYkkvKSULUmsUCfTE1qMqZvkwkekSL2eQrvr0lhfGCq6JFT+SU3FXEgMv/TVFKaUvnifCpXPeGEHR4WQoEDPnkKkprBowOu5KehOp/G4stpbDSnU+ibzsv2dHbWp5PdlY50KZ1bN9PZ9GM6bxZmEN6ZQUxXBh+UZdLUncnOK5kY3bNoPJvFXmM2y89ms+H7bO545HDDkENXTg51f89h+u4cXkzMZfmUXHq/zSXwei6ugXkcEN4IzmP/M3kMeCmPRZfyKNqUT/PWfA6cy8fSmc+i8/n0j5/IoFUTubNxImbfAlbmFDBnUgFLJxdwpbCArmkFtMwqQL+ygEiHA/8yBwN2Ojgq6PY4WLvXQf8BB6p2BwFnHfza4cBx3oHU5SCs28GaHgfJFx0suewg+jsHV4X/XnHQdt2B8wcHo244+PwnB0G3HHz4q4N9fQ56fIpJshbTJ+zxK+ZpWzFLAoopCy1mdFgxSk8xyYFTSN4+hRPXniLKZyr3rk7FvGgaY/xncWvgc8z4SxkzN5YRObkCvU8l82Pe49mV62nftZ6xW2p5obeW249rSVuwgbevbiC7728s6N2ExXez+JbNeK7ZhuPxP1j4n32cW3eIniOH6Bt9mBElR3lN+wXHlh1j0/ImqtxOItlOsSOtmZbdLeTGtZK1o5Ut5jYmF7fx+s0uLmZf4oUHV9gSco2CtOu4dd3kjuZnfL+/y+ycPoZM6sPyUh9xb/fROvgB/wM+/QaQ</binary>
            </binaryDataArray>
            <binaryDataArray encodedLength="2912">
              <cvParam cvRef="MS" accession="MS:1000521" name="32-bit float" value=""/>
              <cvParam cvRef="MS" accession="MS:1000574" name="zlib compression" value=""/>
              <cvParam cvRef="MS" accession="MS:1000515" name="intensity array" value="" unitCvRef="MS" unitAccession="MS:1000131" unitName="number of counts"/>
              <binary>eJztXC2MJEUULsGfQKw4ceJIJnCCBMQYEjDwpu8EArEJCAhmJQJxEjmCkA2CrCBkBSEtEBsEObm5QGi5QZALAjYI0oqsIMcKQpC8un6v+/Wbqup63T2zl3DiS8/OVFe9+t73vqqumTvn1m84EwCaq4MO8j1rfznw/e6tnDtBXCD2EYeIBaGcYXyYIfbQ+Lpf2WYo3tDn/J41Xs5Vqs0BcgmeT4RbNZyXfB/Mw9FQPA7C11SbXSMnNq2BIe5kPYX0PGbOVn50PVv6bd+DcNxz8D0bWM+o7zuIJwrnzlaN/o/YT6CpgcrA+y70yPmZWgNjfeRK86bAefLrwjFijViSby0odwBdO47JkktnvM/Sp0YsF3PyOFY3c8WQs0aOGjvgO7n+PJVHrkmvtwWtod472Mt5fly3MX+cQ2PbymEoNp43UO3tU8054aGlqr9t6XPO3OZA5jKm6SnerH0+x6dT2toFHzVs8mJZX9p9ktGjtz3XUN3mxsXgOjjF2riG+413EAvCKe1DuH78+lWTn5SwOb4pDsFpbg1a5hXiSrbdVl7m2gf1IHjyHiY5HNLcLmvNAkv9Oej8G8QzoF/TmJOh9StHM9batnA9pm/53tD9racxT7CpeQvm0M1YPubWrCMf82czp+RnC7qW0HmaxYdS+rXWomUtnXp/bK80J99T8vqo+tWu5r+NMWNrtH/NZ2le/8f0nOrrQe6P2UvYV/j+Id3oMaXW9L3WvcwYPq2eH/1MeO1axT00h6vWd2j83Pofwzd76x2xdvNanuO5qRz0NGXQDucI1Pi78EGuI55/RRzJ+cj5aQ7m8FDdX6y9j2tJZ48vF859gfgN8RPiT8QZ4hTxEeJVhENUdOZ1Qnu0A5ore0ol/cRY7yEufb98XrqmNf5QrPFAe0TJ75Q1by6NXLUPRHUFHYd+r3SOuFw1eQVaH/Ypr7WooUrks8dvxG/atquuD37fEvtUDTnof6/hAlphb8nxK2tueXw+m6rp9ULu4Y3z0+vuZG1SHAekg3fJC75FfI34HPEpAhA3ik43+6SZQ/KEkubCXiBfz1kPrKuKvGGP0PIp5hiq59n5G6g5HVPO2GM+BxAag/53SLK9rE9QMeaOz+3leLK+c7hl7ZewGWNurrRPLMjPvIZ/Rjx/y7kXEK8jXkI8jbikz+4gPkTcLJrv4mq875mi+R76jDS1z2fqq2m64dwA1Ypfc/9F3BdezL4gf19QE0cV9M/0U3obo+Whfqy+3UJokmv1kNYXP8e7tOZUrAGxXrAva60m567bDeg6mzPo1hHOJ8c8lqscLnmPc0668dp+FjXqSK+l8GGgNbuG/vqSU9uxmFuvCOxnK+jfH6vhqdoMvS/9n2vK52dv1dXKYiX23io+q543vG3GHOu+ZN4mawn6e/NK8BHS9FQ/4ftYJ+fkczfIY/3V6/eSdHuXPGFJ+/gDsZZXihut4xTYQ+ScW73OWLNSE9Y+pK/l5trn64j8wPPpv8/5jPAWwT/LXdDawueih2Jvzx6htTeFA84XUE369+XvIUroz5fHKgfGnKUGRkLXQs93xDx4Dr25idc5upVtLDrPzRv3yV4Q4l16uPbJ1BhT8pNcLxSHOVoI+fWoGAP5k3/n8JOc28R8WvhNxdFqTemW67kmzZfQnQeE5j8Ut+9ruerW5ZL65XE1x+xLQ/4gx16S5931HnjLrdeI7xG/4p7/L7w+wOs9vB7h9T3Ea4hriH+w/e+Ie4iTonne9T56SfvyY7Fflb9NlZxUSqeaE74nxFPMJ3TucmvR98PnsRe0VrxZNOd4XxbN+uCfeV4smjXkiOZ2QuuFfv6oKB9DudBx5dREqI6k/pgbBsAmN7keO2dNMR816ZlrpBJaqERMcj5jPCKW+0keF+kvxLeVZ5nHNlcBPQ9pxuKrQ/FoTNVyEIl8jImb+W79A7pxZC3Itvr9MeNqrVekc/+86c8BP0aUiD8Qv5C3fIA4oKv3mOtF84zqPaimM48jsQeV84nV9mgI/S2pPg/EHpjPdNYUA8fjoNsfaR7H1FMsp3viPEnmcs5xtgHmp/19BeGErkvimX3woW7peU5yHPKXnHwyfxDoQ1+tHG6T01xdyDnlxpO7hqTaTPHUbXBVU91K8Joqz6IAXPL8OKUF2d7C9654St2T7E/yAd05Gfsa16PmbYwHyVoMcSj7tOjRck9o/hUIvQQ8QvYdGoPfK0UblzmXq/JmHSfv/5e4Dn+HeB+fdX5AXL/t1jdvO3gO8RS+/gbf+wrxNuIVxB7iQdHAP0v5Z6JPiqafC+H58nyV9QSStwzOtN+F2qf6kPfw2uRon+HPGf1e5D7iSZzT33j9EVEVzX7FP+P580i/N/Hn6cd0Tsbr2IL+rpRPAGzGZ62dmGZi88v16Snai81H5sg6ZntPxB+sfEyph2R8Q+B+BCp+rcbT+siF9KiYn1rma7lXrgEP98VUP34Pv180r89pn3e46v7dgPz9D3uB/K40VNehsQG69Zx9hfll3kG029DpCK5CvE/RHMdbQ7fWltD/7Uyu/mR7nndOXOzBC5EnPreqoTvbaX0MOu/O0YfWirmOEv3G+tT+k6On1N+WOhq8d+S8dR9cO/x9L5/fsc+wplIePTQXjlXzONanQmOUQlMWbgDi/Y7REfsB/+YAVuL7en9ddRzK+srhQ/KnY55aB0NjOxWvjF/nd664pOfm9DXWP6081NDVij+r3yua8+xF0fx+pxT7N16neK3yXPFZfuutqp6iMdBn/H1GBd2+04k+tWfH+rTyxT4gfXgs5zn3WfuOtbd4dugzrl+t923ocE6ktLTrGFNx9PzPGO9c82CvkZzp1yn/lf08ShoYgxI2/w8JS55D61muvz5GHse7vO+qx3msmcfYBubYLw59ntNOt/n/1M9/S/d0gw==</binary>
            </binaryDataArray>
          </binaryDataArrayList>
        </spectrum>
        <spectrum index="2" id="sample=24 period=1 cycle=1 experiment=3" defaultArrayLength="2822">
          <cvParam cvRef="MS" accession="MS:1000511" name="ms level" value="2"/>
          <cvParam cvRef="MS" accession="MS:1000580" name="MSn spectrum" value=""/>
          <cvParam cvRef="MS" accession="MS:1000130" name="positive scan" value=""/>
          <cvParam cvRef="MS" accession="MS:1000128" name="profile spectrum" value=""/>
          <cvParam cvRef="MS" accession="MS:1000505" name="base peak intensity" value="335.0" unitCvRef="MS" unitAccession="MS:1000131" unitName="number of counts"/>
          <cvParam cvRef="MS" accession="MS:1000504" name="base peak m/z" value="391.006777496324" unitCvRef="MS" unitAccession="MS:1000040" unitName="m/z"/>
          <cvParam cvRef="MS" accession="MS:1000285" name="total ion current" value="184.0" unitCvRef="MS" unitAccession="MS:1000131" unitName="number of counts"/>
          <scanList count="1">
            <cvParam cvRef="MS" accession="MS:1000795" name="no combination" value=""/>
            <scan>
              <cvParam cvRef="MS" accession="MS:1000016" name="scan start time" value="2.1716" unitCvRef="UO" unitAccession="UO:0000031" unitName="minute"/>
              <scanWindowList count="1">
                <scanWindow>
                  <cvParam cvRef="MS" accession="MS:1000501" name="scan window lower limit" value="100" unitCvRef="MS" unitAccession="MS:1000040" unitName="m/z"/>
                  <cvParam cvRef="MS" accession="MS:1000500" name="scan window upper limit" value="2000" unitCvRef="MS" unitAccession="MS:1000040" unitName="m/z"/>
                </scanWindow>
              </scanWindowList>
            </scan>
          </scanList>
          <precursorList count="1">
            <precursor>
              <selectedIonList count="1">
                <selectedIon>
                  <cvParam cvRef="MS" accession="MS:1000744" name="selected ion m/z" value="861.057459577519" unitCvRef="MS" unitAccession="MS:1000040" unitName="m/z"/>
                </selectedIon>
              </selectedIonList>
              <activation>
                <cvParam cvRef="MS" accession="MS:1000133" name="collision-induced dissociation" value=""/>
              </activation>
            </precursor>
          </precursorList>
          <binaryDataArrayList count="2">
            <binaryDataArray encodedLength="12856">
              <cvParam cvRef="MS" accession="MS:1000521" name="32-bit float" value=""/>
              <cvParam cvRef="MS" accession="MS:1000574" name="zlib compression" value=""/>
              <cvParam cvRef="MS" accession="MS:1000514" name="m/z array" value="" unitCvRef="MS" unitAccession="MS:1000040" unitName="m/z"/>
              <binary>eJwN13dck8cfwPGEQAKEETayxL33arWg5nPuPSr+Wq2jVatWW7VWZO89RUTcYq171IEKTgJaZWsBwa0IjrY4QJARfs8f79eTuzz3vSeXu3u+R1mhduXtIu0sxxKtqqlUu8aqXFtndV8bnFWp3fOwUhs08YE2dPIDrdr6oVZj+1Bra/9Q6+r0UNvZ5aG2u9tDbR/3h9oBnR9qw8wfa290fKyd/fcT7UiTp9rDnZ5q/+zyVJvV7am2ZchTbYjdc+2tTs+1I7tXa+f1rtZud6/Rppi90l7UvNI+sn2l/aLjK23endda+3uvtUk2b7QvnN9oTzq90952ead96fZOK+v0Tuvc5Z12RLd32ug+77SunT9of+v5QRtx96P2kUu9dmG3eu0u409aA8tP2ma3Ju0B52atR9dm7dI1zdo/rVq1i5ratM8c9doRrnrtqBF67UYTGb2tZfzpKOOeWs5bMzmTrOQssZaTZCunwkFO/yY5CnMDXCwMOG1rgJWlIX01hoy3MmToG0NOfVZirFGxx05FlYOKXhbGTLQ0ZoXGmM2WJmRbmSIzV1Nko6bSwow2SzMCjM0ZamFOnrU5Jxws+XWKJd9bapDbasgyt8LujRXvzKw56WjDMqUjVlaOJDh0YLiFE+kaJ/KtnEi2dyLL1YnVGmf2WDlTYu2M6rYzGrULNg4uHGt1JVjuxggrNzJs3NBZujPhlDvPm92JMOnEJJtO3DXoTJVjZ2J7dOZxa2dmt3cmXtaFmqYuhMm7MkXTleK3Xelp3o3+U7ux3qY7OzU9yDfqSbBNT3426cUp21784tiL0269GPehF18Y9WGGbR/sHPvg1aEP2xV9eWDYlwPGfXlp3F/qoz8BDgPQOQ5ghvMAjloM5InjQLo7DOJ8h0GojAeT4DIYbZN0VQ9hnmwobw2GEmkxlOXWQ9lmPpzfuwxHaTuCffYj+NdhBEXtI9iv+oIeFl+w0fIL0hy/4HfVl6jsv+RT7y+Z6zoSmeUovF1HYdZ1FIrWUZSpv2Kp/VeMtPNgcAcPerl6EPSLBxl1Hmxr9OB1kwdfNXuQ1OLBi1YPhus9iGn34JHMk4EGnoQpPKkw9KS30hN/lSelxp50NfVkk9qTfDNP3Cw8cbT25CcbT67ZemJt78klR0929fUkeagnDwM8WZHuiWGbJ/P1nhxv90QuH83XBqM5ohhNm+Fo/lCNZorFaIT9aEZ1Ho2vbAxdLMdg0X8sITe1bJHDaStQdhUkbBPUpgl0TuP402w8XzqNR+8+Hpvq8ewznECL0QRqbScQ230CE20nYuc8kd4dJ3LfYhJH7Sbh5jwJX5dJHOk6iW9aJ2HfPonv1ZOp0kym/eNk6vWTSbKYSpH9VI67TuVNt6k8Wz8VD7tpDPSdRv3padx5P434+mn81zCNGY3TON00DevmaWxomcbfrdOkMZxGk2w62YrpuBhN57X1dF6tnM6Jz9OxbJnO323TuWo4gxLLGTTazGC1+wzG2s5kleNMLrvP5NvPM1mjnkWbZpa0RmdxvNMsLljOZkjv2Zxqn42PwRwG95zDgMY53FbMZYDRXNos5rLNVrrazeV441wiLb9mnvXXpHb9mt9N5nFCM4+NzfPorvJisdqL22Ze7LT0ItLdi2+6SGXb+Ti4z+dt5/kE2vyP5vr/0WL2LWOsvkVpsIBMqwV0sVnAfccFnHFewN+dF6D6vICd8oWYmi+kxnIhrzosxFHzHe8Vi1hruYh810VoUhdx9twi3N4v4ueGRTz5tIiZTYu4/nkRA1sWsb91EVb6RYS0L+KDbDHfGyzmnmIxGC3mnHIxXY0XM89yMas6LOZq02L2tSzGqm0xIfrFTDBcQqnlErBawjnrJRg7LEHvtJTnrkv5svNS7vRbipnV91yv/56hn75H1+kHOnb/gXFtP/C38zJWTl5GYeMy+LyMi83L6Ne6jIy2ZTi2L5P2h+UYGCzHW7Gcfw2Xs1S5nPuq5UwzWU6O6XJeOCwnv2E5HdqWk6Rfjp98BUqbFfjZruCx4wrynVfwdf4KzGQ/cqXTj4wZ/iNW5T/iXfUjN5p/xMVxJe4LV7JyxUrkx1ay+fhK3p9Yyfz8laS8X0lY/UraGlaysXEl/zWtZHnzSp60rMSrbSUl+pVMlK3ihnwVIxWrOGO4ij7KVRxQrcLFZBVbTVdhbraKCPNV6C1WUWe1irsOqzjnuortzauIaVuFYfsq/GWraZSv5hfFar5Xrmai2WpumK/mnGY1h2xWs2PtTxw/9RNfNPxEi3INvzutxd1lLapua/HttZb4WWvZ6/gzdq4/08nhF7a6/YKV+y8kdvqFQZp1dOy4jrlL11HcuI6prevIb1vH5PZ13Jat55ZiPRivJ8dkPdfN1vOlw3oGdF/PLNcNzHTfQEnXDRT33sBb41/5yfRXUmw3ss1hI7tcNxL7biOJHzdi1bCRlE8bsWvaSNrnjXRo2cjO1o246jeyt30jneS/cdHqN6Z2/I253X5jU8Vv3JRvor7DJqx7bWJ18ia8mjbxXcsmnrduYpl+E6/bN/HOwBtzS29c7Lzp4+yNtqs3b3K9iSz2JkHvjY1sM4U2m7H+uJm0+s24fNrM/sbN9Pi8mePNmxnUupnMts3ckPmQr/ChTOnDUxMfTrn78O0sHyY1+lDc5IOpsS8THHwZ1NkPD0d/VnfyZ7ImgO8/BdDBLpAM+0D6OAaytFMgG7sGktoUiFtzIIdbAjkhD+L0T0E4+QXxRFIfGMSloCCKQ4M4lRxEkjwYZVswBZIt+mBqZCEcMg5hjUkIf/uH8CYhhM6pIbQbh5LsGIqHayhvVocyLTSUfz6Hcq45FL+WUERrKGZtodKeFcoufSg/tIfSVxZGveSyPAxbwzAeSn43CmOoKowFVmF0tQ4jwC+MioAwIvVh+MwO50pYOI6R4ShjwymWRCRJdTvCqfkczunmcDa3hENruNRXOOWSvfpwfmwPZ7Asgjx5BNOsI/jVP4KdQREMCIngQUwEhQkRZLVEUGkVyRe2kTxyj6RfUyQJzZEcMoqir2UU862juGQbxbtNUURsjmK2TxSuvlG8kpzziyLQP4rJAVHYB0bxTOIdHAUhUawLj0IVGcXK6Chet0QR1BaFrzyax4pokhyjWfZVNNEB0WSGRxMYE83TpGiMWqJJN46R9uIYLvrGMCc5Bl+TWEYFxeITG4tdfCxTk2LpkBzLP29jMWiN5ZlxHDMj4xi2NY4Hn+PwboljQmscdm1xVEvO6uMIbo9jqyqeD77xnImO59vEeLZviUfVEs8FqwRGJyUQmJLAf6kJPPycIM3BBOm/S5DWXAKubQn8K7miTyC+PYGFskSKDBLZo0ikzjSRx36JPNySiHFrInKjJGpNkiiwSGK3ZRIrwpJw+pTEP5KrjUkkNiWx5HMSg5uTKGtJ4lBrEpvbkpisT+Lf9iSGKpJxNU7mB3UyKvNkTOyTaV6RTLlPMj5+yUz1T8YtIJmcwGS6RiazIzqZiARJazLz25LZL9vCeIMt3Pbbwi7/LYzSpHCpPYWe0VvZ3rKVhepU+lqlctAxlYLmVOoV29htu43fQ7YxM3obfvHb6JG4jVaJV9M2Xpik0enrNB4mpPHgXRpvmtNIa03jpHq7lCNsp3/Edj4f284yRTqvV6WjSk1n9650ujWkE96UzsLP6QxrTse8JZ2Xkiut6aS2pXNetYN44x100+ygzGqHlFPs4KH3Duz9d7ApaAevk3dyZvtOlrbvZK7RLmbZ7+KR4y4uBO7in+hdPEvcxcAXu9lkv4e+jns4GbiH0rA9eEbt4WjsHr5K2CP1t4c56r2k+e1lbsxe/jbfRyfrffiG7+OPmH2UJu6jMnUfmdv2SfnKfuba7+el535WBO9HHbOfu8n7ubxdqt+5n0G7JK37sWjbzz+S2/r9HGrfT5gsg6XyDMYYZOCqyKBFct8wg0yjDFKUGaxTZTDdOIO+JhmYmmZQK8kwy2ChRQajLDNItMlgsl0GBX0yCB+Zwad1GTgGZPB3YAZngjJICs5gbUgGU0Iz6BWWgSo8g5cSXUQG+yMzCIyS4sRI7WIz6J2cQYftGTRK3JszWGl0AAeLA5jYHSA96gA2cQcwTjlA6NEDyHIOkNJ8AEv9AQY4/s6wLb/zh9VBqY+DGMcdJFN/EI3ZIZwSDzG99RBp8sO4GR2WzgOHmaQ+TIvtYc4HHubbkMPkRhwmJu0wKaFHOBxzhKbEI+zbcgSz1iMUGh1FbnaUg/ZH+djlKBbPjjKh/Sh9ZMewkB/jg6Tc4BiXFMfYbXiMIKNj/KA8Rh9jqd70GHvMjrHM4hghdsewDjnGJ0lV6DGuhh1jetQxjqYeY7DZcQ5rjtPV9Tijo46TGXecn1qPM6vtuJRHHkcmO8FLibfhCXb4nOBIyAm6njnBSuVJZKYn+dXhJN2cTtJn6Em+GHeSF34nue1/kpMBJ/EJOsn4kJPSbzzJb9EncW08Ka39U6xQnuJt4CkuBp9ib8gpIkJP8VPYKeaEn+LLiFO4R57iwNZTeKWdQn/1FIr2U5TITjPH6DQjlaf5os9pZq0+zZjk06zOOM2wjn/yU8SfHIv/E+vdf/Jty5/80fEM54LPsCbsjJQLnyXC8iy7os6StPssbu1neS87R67BOU4ozpFmeI65qnM0m57DrOM5fEPPcSfmnLTPnaN86zl+TD/HjOZzNLWdI1N2nrlO52lzPU+t23mylpxn+Prz0r5ynkdB5/kl6TwO5ecJ+3Aeo6bz0p56npvN5zndcl7KDc4T0XaedfrzLGg/z3hZJoPkmbgYZKJSZPJB8sgwk1tGmZxRZrJblUmUcSYbTDL5zjSTiepMhphl4maeiYlFJvWSJ5aZnLPKxN0xk+79M2kfmcm30zIZ6JeJs38myoBM3kseBkpxgzI5G5zJnpBMokMz+TUsk0XhmXSKyuR5TCaFsZn0SMnEca/UriWT3+QX6GB1gXy/C9J/eYHlwReYFXIBj9AL0ly/gF34Bf6JuMD9yAssir/AlIQLXN16gSOpF3j97gI1rRe42ybV6S9wtP0C22QXCZFfJNv0IofUF5nz80U+BF7kSdBF8oMv8nvoRZLDLuIffhHj2ItkJVxkS9JFVm+5yF8tF3E2vESCzyV+9LtEY/Alvoy9hFv6JZp2XKLH+0tgksUg0yxm22VR0DOLb0ZlMcwjiy6eWcyfmMWQyVl4+2Sx3DeLOX5ZjPXPYkBAFi6BWZgGZdEkeRmcxb2QLG6EZnEqLItd4VnEREjtIrNYFiW1i5baxUjtYqV2cVK7+CxqEqQ2iVKbJOneFOnerVmod0j1O7OYeyCL2sNZeF3J4t/iLBZVZ9H4SeqnUYrfnEVsa5b0DstihT6Lr9uzQJYtzYlsOhpkY67IlvbEbF4bZlNhlM1ZVTb+ptlMMM+WzqfZPLTO5hfHbMYPy2b//GyGbc4mPyCbbcHZhIVksyE0myVh2cwIz8YzIhuT6GwaJbK0bEqVl9ltcpnLdpeJcrxMUuplTHZfZqXJFUaYXaFac4VxgVd4EXaFM5FX+CX2Ch32XmHWpSsoHK5iGXSVLglXsW65ysfWq1KucJUy/VXy2q9Ka+Qaf8ivkWZwjR+NrvE/5TUmq65hpr7Ge59r5PpfY1vQNSKDr+Edco1vwq7RN/IaKwyvY+h8nR69rqOdeB1FwHVuB1+nPeE68x5dl8bnOl/Kb/CD5Q3cbG/wVZcb/Bdwg6eBN7gXdIMLITc4EnqDwIgbrIu8gSbhBgWtN6R5l8NaRQ7jlDksss/B2TmHER45jFqSwyW/HPYG5BAWlMOqkBwWhOZgHp2DLCaHl7E53I/LIT8+h6sJOZxOzGFbcg7RW3LwTclh7rYcJqTl0Dc9B+udORjtyuHUuRy2ZuYw/nIOwXdyaL8nxSmTYlTkcKAqB79HOSx9ksPNNzkc/0d6joYcrJpyeNSSQ0lrDkfac9gl0xFioONbIx3DjHX0NNHhbKrDQq2j3kzHIWsdO2x0bLDXMcRZx5muOub30RE7UkfAKB3rvtKxzEOq89QxZbSOQWN1dNPqcESHXuh4OV5H/kQdH+frGLpCx+F1Onat15G4QcdvG3XM9NbBZh0jfHT09tXh6qfDyl+HYYCORsnbQB2Pg3SUBuvIC9FxMVTH8TAde8N1bInQERGpY3OUjjXROhbH6JgTq2NCnI6R8Tr6J+jolKjDNkmHcbKOFkndFh3PU3SUbdVxeZuO02k6DmzXkZauw3+n9Dv26Bi9T0f3DB1mv+uQHZSeXVL7h/S8p3SsOq1j4Z86/s7WceuyjpNXdaRe1/F9ro7JN3V0uCO1y9dx+4WOK9XSOL3ScalJx/5mHVGtOvzadPysl+5v1+Ely2WyPBdPg1wGK3LpZphLB6NczJW5yFS51EteGefy0CSXYtNcdOpcLpjlctQ8lz0WuWyxzGWzVS5LbHKZa5vL7s65eHfLxb5fLueH5nJ4WC6jPHMZMDqXI5NymTgrl69m5/LRK5dHa3IZ5pvLs+BcbofmSmeWXP4Mz+VgRC7pkbnER+UyLiGXLxNz6ZSci0lKLoVpUp95uWS9zeWiLE86l+URYJSHnUUeOts8/J3yoKNU7pLHzCF56Dfn8cEnj1rfPB745VHin8elwDxOBuWREZxHWkgecaF5BIXlsTE8j1UReXwXmceg2Dw+t+aRI79JD8ubtPW8ya9TbjJ3y00+7rjJX3tuMr3uJm8sbzFs5i1W+t5ib8Itom/cYsTzW9wx+ovvNH8xxuYvOvv9xevgv3i18y8e7/qLTNPbJFvcZnbIbSaF3sYg9jb9r94mqfg28tbb1OpvUy67wzGjO/xsdgdjxzs0drhDtvsdvMfdwXfpHR79eoecVKm85w6L9t9havsdljnnMyA4n54h+ViF51MQn09qYz6BzfmsbMtnqT6fb9rzmSMrYIq8AGFQgIeigGGGBfQ3KqCjqgBH4wJMTAtoVhdw0baAP0cUsHNkAVPHFXDDp4As3wLO+hVw3L+AgwEF7AksIC2oQMo9C4gOKSA4tACfsAI2hBdIOUoByyIL+C6qAK/oAmbGFDAptgBtXAFDEwrol1hA9ySp3+QCDFILaJHUbC/g8p4CYg8W0H6xgOqnBTjoC7BqL8BUVkiDQSF1ikJeGRbyzKiQKmUh10wLOWNWyDHzQn63KCR2RCFabSGlswvJnVtITGghmyIKmRxfiH1qIZ/SC3m3o5A1+kJWtBfSxbQIV3URhpZF/GNdxLruRbgMLUL/hVQeVUTcxiJ8vItY61PEUr8iFvgX4RVQxKzAIqYEFTEuuIjRIUV8GVrEkLAi+oUX0TOiiM6RUpyoIuyji9DEFGEaK/URV0S75HN8ER8TiqhNKuJZchHlKUWcTS/i0ZUi7l4r4nVtEQHNRdI5vYgNrUWsaSviR73Uf3uRdKYsZrZBMVMVxYw3LGasUTGjlMUMNC6mj0kx7upinMyKue9QzMzvitkfUMyuwGLiQorxiium39ZieqYWS/l/MTbpxYzMKebJvWL+Myghya6EYMcS6oeWUDeshDfDS7g7qoTCr0r4y6OEq6NLePFTCac2lXDMu4Q/Npew36eE3b4lbPcrIcW/hMSAEmICSwgPkmIFl+AXUsKm0BI2hJWwNryElREl0rwoYXFUCd9Gl+AVU8Ls2BImxZcgEkoYk1hCx20lPDlQwprLJQy+XYJLUQkWpSUceCXFrSthbnMJE9pKQF/CSFkpw+WlDDIopZ+ilJ6GpXQ1KsVdWYqNSSkWpqUozUqRm5fyj1UptdalVNmVsqFfKdailIMLSxm5qZT+PqXYB0l1waWYhJZiFFbK54hSGiJLpXdjKZUJpZxPK2XWaeneS6VoG0ppVt3lldldukTfxT3mLrvb7rJj5j0aI+9xbec9FE/v4f7H38S//Vtag3+zwLCMeaoyxluWMca6DIeeZbQOKyPAvwy/gDJ8AsvYHFTGpuAyNoaU8WtoGevDyvglvIyfI8pYE1nGqugyfowpY0lCGYsTy1iQXMb8rWVM31GG4+UyzreXcU5Wzll5OX8alHNaUc4pw3JOGJVzVFXOH6bl/G5Wzn6LcnqsK6frr+V02lSOu3c5bj7lOAaW4xBUjn1wOdbh5WgiyzFOKEeeWs6nveV8OFBO3R/lPLxUTtXlcu4UlnOztJwrD8s58lGK31jOwc/lZLRK2srZ117OHnkFuxUVpBtXkKauYKtlBfGOFcQ5VRDVsQLfwRX4DJEMrWDzsAq8h0tGVPDbyAo2jqrgV48KNnhWsH5MBeu0FXw/v4LZmyuY5SPxrWCmn8S/ghkBksAKpgdJgiuYFiIJrWBqmCS8gikRksgKJkdJoiuYFCOJlcRVMDFeklDBhERJUgXjkyVbKhiXItlagdhWgXZnBWP2VTB6fwUehyoYcbGC4dkVDL1RwRBdBYNvVjDoTgX971XQt6qC7vUVdGusoGuzpEXSKmmT6Cvo0i6R3aeLXGIgUdyns6HESKKUqCTGEpP7dDKVqCVmEvP7uFtJrCX29+nocB+XYZLh93Hzl8oRklhJnPR9giTlPoMe3Gfo8/t4tNxnrLISrXElEx0qmd1b0qeSeYMlQyrxGlrJilmVBGyU/FZJsE8lIb4Sv0pC/SsJC5AEVkpru5KI4EoiQyShlUSFVRIdLomoJCayktioSuKiJTGVxMdWkhAnia8kMaGSlJRKtm6VpFbyb0sldW2VvNNX8r69kg+yKj7Kq6g3qKJBUUWTsopm4ypaTKpoNa2iTV2FzLIKQ5sqlHZVuPapYvLsKtatr5LO1VVSzlBFWlIVnooHfO/0gB+cH7Dc5QGW/g+wDXogzekHuIQ9wD3igbQ/P6Bb9AMGJEjft0ll5UMGmD0keNdD0pSPOGHxiG5Jj5i++xGZ5o+pcHgs7fWPpffZY5bHPObXhMd4Jz4mMuUxHdql70yfsEDzhMVWT/B2eMLhLk/oE/qEhYlPWJvyBOfGJ3T9/ITR7U+I0zwl3eYpG32f4uP3VBrXp0QHPiU+6KmUkzxlV+hT9oc95WjEU05FPuVc1FMuRT+lcdtTXrU+RW34jM6jnjFi9DN8/J/xLOkZX8meowp4jk3Qc7qFPqdP2HNGRDynu+ELvK1eEL38BYODX7Az+QWWH14wp/UF2/pWc2ZgNbu8q/l9czXHfKSyb7V0Tqjmun81twKqKQqspiyomofB1VSHVPM2tJoPYdV8Dq9GFlmNKqoai+hq7GKq6RpXTZ/4ailnq2bGlmp+SJXi7qlm+eNq3Jqq6dtczdCWaka1VkNbNZP11cxqr+Z/spf8rHgp5XIvCVe+JF71kq3GL9lp8pKj6pdUWL1kXpeX9BzzkuGRLxnyz0uq5DW8UdTwwbCGZqMaTI1r6G1Ww2RNDbOtash2qyHQu4bIzTUk+tSw3beGfX41HPav4XRAjZQH1nAjqEY6c9VQGlJDVWgNz8OkmOFSzIgaWiJrUETXoI6poWt8DR5JNcxLqaHohtTHOylWsxSjrYYcfQ132mu4J6ul2qCWBsNaLI1rGWRWyw/WtfxmW0ukfS37O9TSuVctNd/V8p9/LVYhtTiF1jIjuhbfhFrik2rZu6WWP7fWMvGPWhKVr7C0e8XSpFecVL2mwPQ1W2Jfk5v0ml6Gb9hh+Qa18xtsQ97QK+wNQ8PfSOfeN0yKfMOcqDd8F/2GDbFv2J34hsNJb1j3+xviTd+yXf2WHpPfsi74LbvD3zLF7B/WWv7DbYd/2Bv5j7Rf/IOn678k+P3L2cB/yQ/+lxUt0lXxHxX/+4+F6jqMO9Qx2a2OGt86PvrVIQuowyKwDuegOnoG1zE8pA5C65gVVsd34XWsjqhjc2QdEVF1pETXsT+mjpOxdVyOq6M8oY7qxDqy99WxtK0O//Y6YmXvSJe/4w+Dd+QYvqPY6B226nck2r7jmcF71Mr39DR+z3CT9wjT98xWv2eJ2Xsyrd8zx+89O4PfS+e099wKe091xHvmJ76nIO09Vxw+cDr0A3WGH7Hu8JEJ/T8yMOwjMyI+sijyI2ujPnIi7iPqlI84bf3I9l0fCTWoJ0VRzwHDenKU9XwwqUdrWc+gjvXUBNbjEFrPiPB6JkTUc9mggQJFA/8aNaBXNjDTrIEtmgai3RtYH9xASmgDv4c1cC68gbyIBsojG5iS2ID/lgb2bm3g+fYGhu9poNOJBjjVwETZJ/4n/8Qqg0/4Kj5xUvmJ+VaSTp9YGvyJZcnS532fuGvUSLWyEfPwRgZFNqKNauRFciOulk142zbRP6qJYMVnthp+xsX5M17KZvyNmznk14xLaDN/9GrlTFQrXsmtaHa20m1XK+mnWskLb+PnhDbW7Gzjb2O9lBfo0YboWROmJzRcT3qEXtqf9ORG6amK1vMuRo9zvJ4FSXrWJ+uJ2qLndqqe+jQ97jv0fG7TM9OgnS1G7RxWtnNV1S7FbcferJ2+5u0MdWrng1wmjhrKRIVSJgapZWLPWJkYg0x4CZm4UyQT8XK5OGggF4MUcnFFkqiSi6smcnFfIxcqG7k4ZisXR5CLHl/LRYdQ6V7JlTC5mBQuF2WSD3FyseK6XEwwMRCPtQbi/XQDURtkIGpMFeLrYIXYEa0Qw68rxOMbChGhU4h9uQrRL08hsiUTbypEmeTdLYX4pkAhRpQoxHFDQxFjbCh85xmK+zcNxZLxRuLuZCORHyxdc4zEYp2R8M81Euo8IxFw20jsrTQSJ+VK4WGgFPmSbxRK8UqyyVApjIyUIkVyWqkUb4yVQmWqFNsk/3oqhcU4pdgtqZigFB3mKsWkWKXYn6AUYTlK0XJTKV7cUYpRn5Wirl0pzOUqsUvSx0AlsiSTFCpxX7LCUCU+SQ4oVWKwSiXiTFWi1lwldtqqhG6MSqzTqoQMlUiUuAmV+GqcSrwZrxJbwlXCM1UlftpqLFKuGosDOmNhbWAiPmAi8nNMxPcFJmKrpal4OtZUjPU3FX8EmYpdYabiXLSpWBFrKs6bqIWnhVpUjVWLBNSicp5aXAxUi0lBavFTsFroJYkhauEeqhZnJISpxfJwtWiUHItUC48otRgepxZ7E9Wi63a1eHFULcxvqMXAHLVQ5alFuuTJLbWILlWLB0ZmIirGTByPNRO/hZqLXg/NRW8HCzEt2kLYpFmILTcsxIJiC/F4mqVY8j9L8SjCUoTesxQmbZbibbulCJRphI1cI/6QjDTQiCLJUoVGNEiiDTXC1UgjTkuEUiPuS35SaUS7JMVYI3qYaMR0U414Ltmo1ohB5hoRZKkRhzQaMcpKI/b11oiLYzViqlYjnko2oJFGWSN2SgaM0widZN54jTTmUl9TNGJThFSXohHq4xqRnqMRHe9oxOJ7GjHWwEq4YyUOPrcS+82txZFB1uJqpLX45Z61SN9uI74pshH9Q21FruSbMFvxThIRbitMo22FLMVW+ObYivl/2Yrw27biyN+24vAYOzEl2E5YhtoJ5612ovi6nfjzpp0YZmIvHmnshYWLvYifZi9sAu2FMsReDA21F6FR9sIp2l5MjLEXsVukcom9WJTqIHxuO4i9hQ5isrGj0Fs6iqsTHEU/dQfxy5QOYvY3HcQ2hZNYbOQk0mY6ie++dhJXc5zEpDInUa90Fqd6OQsT4SyS5S6ir5GL+Kx0Ec1mLmK7i4s4NN5FaKa6CJ2fi+ilcxE39S5ibYSrGJ3vKn4tcBWDp7mJzG/dRESsm2hKchPDrruJCp2b+KbYTdh7dBQ6OorPoqNwSu0oZhu6i5Ex7mLgf+7CW91JfKPpJBKmdBJv0joJ9Z1OYk5RJ9FvSmehCugszgV3Fv+FdBaOWzuLY3cksi7CM6uLODivq1hS2lU0a7qJXaO6ibOe3cTU3G4iX9VdtJZ2FxaKHmKqYQ9xW9lD/Lyth1Dk9BCbinqIWWU9xOClPcWCHT3FCbNeQtO7l7Cf1ktsreol7hr1FtdH9RaR53uLLTf7iK3j+wqnSX3Fu1l9xcT4vuLc7r6iOaevGJTfV8ww6ycWz+gnEsL6CYfIfqLDpP7i39T+4uDO/mKs6QCRqxoopv8wUOzbP1CsfThQbDYdJL4OGCSm3x4kopRDxPZxQ8SG1CEiNX+IKCoaIg4ZDxPXS4aJHVbDxX3b4WL2mOHi0NThwm7rcHH38XChmDlCdF8+Qky+O0IElX4htCu/FJZ3vxQrzEaKfk4jhe+tkWLv3yMFRqPE7mmjhNs3o0Rh3CixMX6U6PVolDguvhI/+X8lxL2vRLuDhziX4iHm5HuIp9s8RVvpaJFuO0ZMSB0jNliOFW6aseK2pKP1WLHRZqzomT5WhO0bKy6WjxXyDloxyhXh6CZE1wwhhmrGi+P5E8RK24niUsREYZQ6UazZPlFUGE8Sn10nieawSWJE+yTRqpksSh0mC+vOk8WvsikiyGaqEN9MFUN3TBWF96eKu/9NFePjp4vbO6eLXatmiLptM8TQOzNEmHKmGC1miv/NmCm2fz1TLEqZKQaWzhSd788U8V/PFuvXzRYPo2eLkWWzRciD2cLx2Wzxq8scMbrjHPEo6WvRpfc8sXfRPHHf1Uu87OolFD28RG5/L7Fvppcwme0lxs3zEg7/8xIFkmHfegnVd15i3SIvUbXYSyQu8RIs9RKBy73E7h+9RPwaL9ElzEtUJHmJsVu8xKA06fMuL3F0r5f4a7+XmK73EvOnLhCfjy0U5ScXilDL70SZ42IR575EPBu2VNxa/b2Y/Ox7Mf37ZeKB2wqx8sWPInqrt7Ct9xYhMb4if2qQ+KZ/mPjySbhwMY4S+etixM//pYghs1LFL8e3icqKbSLQYbvYs2K7+Gv+PtGUeVgk7TwiNv92XMxVnBVL1p8Vv/XMEW/W54kLnW+J4VblInN/pRivfiwWTXkiLrd/EP8HnQMUQQ==</binary>
            </binaryDataArray>
            <binaryDataArray encodedLength="1552">
              <cvParam cvRef="MS" accession="MS:1000521" name="32-bit float" value=""/>
              <cvParam cvRef="MS" accession="MS:1000574" name="zlib compression" value=""/>
              <cvParam cvRef="MS" accession="MS:1000515" name="intensity array" value="" unitCvRef="MS" unitAccession="MS:1000131" unitName="number of counts"/>
              <binary>eJztWS2T1EAQHYFAQNUKBAKx4sTJFQgEVXRyCARiJQKxAolAIBERiBVAnTzHGIqVCIpCUZEIfsDJCAQSiUDQs+nedOYmmZlMEuoKxKvsJplMf7zXPZMoVdxTQQCoj4qOJTS/YxAzRtEcII4wYM6x7ZryGWPOGxOrIXHtmldB9/Wp8jdmLJlvi0ypX4iruVIPEM8QK0SF5xQeN3g8Qyyz+l6pEYm++TTUMHoq4KLO+sbb12L5FzJHaM5lfku6p2L/B9aKVC6mxGcuLSsRoz2HDLcIBdsAzW87Z3ZNHNNuWXdlHve2Cdu7ND2EX0F5wHOrrNbhfdThU8QTxC3EErHNahhtrrOahya2rDWXnwXxlvkbot3RAOmxauWBfmuZu4G5jx0LYu7CsqGv9k+hVd8z5HWfr3y9JC6Zmq8cfBprHcHQVtxS+NEXJ+5B5rjO2np3xWrI/H2cCRlr98ZYsM4Zh/8BNvbFrk+7oRzs43+q3ym5cd2jpT1z1cgE2ztBY806TiNuYO+4TX3kHP/vEM+oJ7M2uKZVIgZBNtCYUozl57liOFvvGWFew09TD00cV671iyf+MX3G10dSfdei9vq0PUeuxuiDXTHc92XDbcQxcr7Iaw0cIa7ktSZ2tIZi/jP3VdaOTWiceC3AWlBZe+8TVYtA8MHiRUzNdPFP9Tw7tKaH5sJgQdopqQ6ZfefdvM7LT/z9gdazvI5VtAaR/aw1byInWQusbeaLrP0p6wAVEc8p9TTG3H31KEQXIXbyHK2jpZmYmNr1zWc755+5ZY/tigHAxXcbkkcFdI+3/akEjB5eoDaun6jiNeIt4v2JUu8QbxDPEY8QR4gveN9HxCniJeIV4mFev8sx73HOaI+4FPo6xLUnRq76Z/shz4fWSJU1Ph5TPb6T1/7ezOt97472uAUdF2Kvq7J2vlK15otDDI9998q4g/U/xYehNrvmgoGx6LNd9hvpf4rPFT+H1rFr7jFW7dDCH03XygBtd/kwtDekgu0sSQMl+b4inSjSDa9PK3kfiFqVwBtXf7F1n8If33wurnFN4VpxTseK9j1r4ge/1zBx4fWIdtgcW08WmWrtt0epRxNxqO/Zsn9xDzN8WQpN2T2hL9et81Zsu7gkr80dB64Vkg8uO6TPHKstfUvZYP/6hPiB+I34jviG0Igt4nFe78GvUa/7nDXfW5aCn7I3KEu3KbHhvALldUX7f036OaXasaXzvAbXApIrc3C6FQOh3a9k64b0zbVOi3sZdjw77fNdn1iDfwPSHhDxmspXX73Y50m8m9oRP1dZw9lDnqD9zimmZ8hz7PekOYJmrcLfwhZCX1x/Smjb6bOF4wAO33wYK89zP9vlv6basBF1C0RcwIqRiwsxvLU5FMK1IF88Y4L6bc+1Q58jxHLdN/9BTxHxG5rzg3bE9yol4H0WuO0NtW2MOhGT6xRNucbyORk35oZPI765QDyvhPa50HjMUUOU8HeSZw/MVUngPrgWta2CZh/Ifcu1vunKn7y3Iv85R3qiOEzSUy8J/mXf/+PyIrRnXy5+/wHqun6V</binary>
            </binaryDataArray>
          </binaryDataArrayList>
        </spectrum>
        <spectrum index="3" id="sample=24 period=1 cycle=2 experiment=1" defaultArrayLength="15130">
          <cvParam cvRef="MS" accession="MS:1000511" name="ms level" value="1"/>
          <cvParam cvRef="MS" accession="MS:1000579" name="MS1 spectrum" value=""/>
          <cvParam cvRef="MS" accession="MS:1000130" name="positive scan" value=""/>
          <cvParam cvRef="MS" accession="MS:1000128" name="profile spectrum" value=""/>
          <cvParam cvRef="MS" accession="MS:1000505" name="base peak intensity" value="172.0" unitCvRef="MS" unitAccession="MS:1000131" unitName="number of counts"/>
          <cvParam cvRef="MS" accession="MS:1000504" name="base peak m/z" value="650.017052191757" unitCvRef="MS" unitAccession="MS:1000040" unitName="m/z"/>
          <cvParam cvRef="MS" accession="MS:1000285" name="total ion current" value="7858.0" unitCvRef="MS" unitAccession="MS:1000131" unitName="number of counts"/>
          <scanList count="1">
            <cvParam cvRef="MS" accession="MS:1000795" name="no combination" value=""/>
            <scan>
              <cvParam cvRef="MS" accession="MS:1000016" name="scan start time" value="2.339083333333" unitCvRef="UO" unitAccession="UO:0000031" unitName="minute"/>
              <scanWindowList count="1">
                <scanWindow>
                  <cvParam cvRef="MS" accession="MS:1000501" name="scan window lower limit" value="500" unitCvRef="MS" unitAccession="MS:1000040" unitName="m/z"/>
                  <cvParam cvRef="MS" accession="MS:1000500" name="scan window upper limit" value="2000" unitCvRef="MS" unitAccession="MS:1000040" unitName="m/z"/>
                </scanWindow>
              </scanWindowList>
            </scan>
          </scanList>
          <binaryDataArrayList count="2">
            <binaryDataArray encodedLength="61560">
              <cvParam cvRef="MS" accession="MS:1000521" name="32-bit float" value=""/>
              <cvParam cvRef="MS" accession="MS:1000574" name="zlib compression" value=""/>
              <cvParam cvRef="MS" accession="MS:1000514" name="m/z array" value="" unitCvRef="MS" unitAccession="MS:1000040" unitName="m/z"/>
              <binary>eJwU1wVUG1nbwHGcQEggISRoQhIguBVocckfpxSnvtJ1d61RKFVaXGrbrm/Xu25192J1Wfe+691tS/me73B+J5O595G5JJk78xRX7R8pr9rPq67af1NftRs0V+1P6q/aNaar9vDQq/ZJ5qv22yqv2hWLrtqDm6/aPxy4avd/7qq95vmr9i0e1+xnlNfsUT7X7NXaa/aVftfsMcZr9rsSrtlDVl6zJ7Vdsxeuumaftvqa/f72a/bXuq7Z12y8Zp/z+jX7Qq/r9u801+3O5uv2vLDr9nm26/ZHUq7bXdqu2wNWXbc3dly339t53b7p+ev2fMWY/R7PMfsC5Zi922vMvlU9Zh/yHrP/4DNmH9OM2Z/xH7OvDhizvxg4Zv8kaMz+dciY/V/jmN0rdMw+vW3M3rJ6zD7QPmZ/q2PMvqtzzH66a8zu3Dtm9+8bs09dM2ZftG7Mnv/ymL3hlTH7va+O2aNVN+z13jfsCzU37D/rb9ibjDfsfaYb9pOWG/bflt+wP9Jxwz7Ve9y+RjtuP2oet39jGbdn2cbt3THj9k1Pjttfbxm3L18t5/rleP24fceGcXvQC+P2jzaP2/ccH7f/pHLgcbUDK70deN7HgU80DszwdeADgwN5dgdsJQ5cKnNgYLIDmVMcqKly4Ly4u9oBZa0D3yxxYMNymb/CgaltDnwtrq1yIKpD4jsdaOxyILffgS9fcuDKVgf+3e1Azn4HvA87sFbYjjhQf8yB+4/LmGg54cC6QTk/5MB7InfYgYOiYcSBr8T9ow78JxafdEBzSuaKyNPSwzcODLs48pSbI1s9HHnay5EKH0du0zji7utIlzDpHHldTPRzZKc4o3fkDoMjf4jfihypKnfkrgpH/hL9lY5YpziSWeXIPlFb7ci9NY401zqyts6R3AZHApodKV3syGvLHEldLvlWOOK5ypHNXzgyZZsjPxxy5KWjjiQdc+TWE45cFqZhR9762ZGpLk4kKJwo9nBiWOxSO3HO24m7fJz4S2zxdeKQzonreidGspx4M8+J9YVOfFjkREGxEzNKnGgrcyKw3IkJFU5sE7dXOvG7mD/FiQM1Tlyrk7EWGRMVi504JW5vdeIPMX+JE8qlTjSucEK/SnpZ7cTlDiee7XQido0T5TuduG2XE317nAjb68TYAScMh5wYPeKEv5Mzf7g6s8DNGS93ZwZEhMKZ90SehzOHxTRPZ74TjyqdcfByJlDlzCviLx9nCnTOzCpypqPEGWOpM6+Li+XO3FfhzJLJzugqnYmf4sw7dc4crHfmmwapt8QZ1TJn1oj8Fc4cFTNXOvOjaF/lTMhqie+UuB5n+g84s+Wg9HLImR8OO7P6qDNXB515ftiZhBFnPhcuzi4sV7jg7+HCS6JS6cJdXi78I8J1LmwR+3EhsMSFqjIXzotNk134vNKFtTUurG914ZZlLvSvcCFipQs/rXLhYKcLU7tc+PCYC/bjLngMSZ5hF5486UKuwpUZHq64Kl3JVrnyuLcrHT6umDSufOPrSrDelUkGV/aKq1ZX1DmueJW4MljmygeVrpyY4opnjSsFda6ET3XlPWFe7MoTS13pXCY5V7jy9mpXfuhwxaXLlZmbJeYLVy7vcuXDva7cst+V38TvR1z55LgrTUPSi6sb77i5ccTdjZ8UbvR6uvGs2g1PbzdsPm58IKL83PhYFOvdOJ7thjLPjch8Nz4UhQVuDIv1hW6UFrtxR4kbf4l7Jrvx4hQ3dlS5cX+NG9fFilo39tS78VWDG6umupHbJDUWSw1x6xI31Mskxwo3/l7pRkubG/d2uLGs043Ubjd2i9oeiRUP9boR0u/G4s1unNzuRtJuNwL2u5F2wI26g25MP+ZG+KAb74v5I254/OjGp07u3Onizj8i2d2dHWLMw50gpTs3ad25LOb5uvNCgIwHuvNZpjtG3HlTPF3szh/l7iRUurNVLK92J6DGnX217nxb585/C9zZs8idvCXuHBPzlrnjtdydmBXuXGlzp3WVOynt7nzV4U57lzumbndm9brzi3hpn4ztd2e3eOSgOx2H3HnnsDu5RyTPMclxwp3Tg+68POJO/ll33vhd+nVUMN9JgcpZwXoR66Kg3FXBPW4Krorl7gomeSjYL8JVClArGBZzvBVoNQou+SpY7afAqFegDFTwZb6C3EIFl4sUzCtWUFGm4Fq5gs2TFRyoVDBtioIfxVNVChTVCiJrFHwk7qhT8FKDgtRGBc7TFdQ0KXi3RUH+YgUnxC2tCn4XG5cqSFymYLuYslxqr5TabQqOrlIwe7XUFZO7FGT2KfDdpeCRvQoKDihYdEhyHlWgGVGwY1T6PKnAaUxBp/jaxYNHXT2wunvwnmjx9CDFy4PdwsXbg27xvo8Hi309SPXzYI+4I8iDX5I80BZ6QLkHe6d48H2VB09WezB4jwdvLvBge4sHVYs9+FI83OqB4xIPOoVlqQdbxNAyD+Ysl3orJG+bBw2rJH61B5EdHnwsSjo9UO3x4NI+Dx7a74H5oMSJoUMe/HVY4o544HfUg7RjUl88dcIDxaAHAyJqyINPRdmwB2fFvSMehJyUvM6erHDzxFvpyUaR5OXJDlGj8uQr8ajakw99PDmp8eROrScBOk82i5l6T+YZPFH7e0KhJ0uKPZlb7sn6Ck+2TfakqtKTS+LhKZ44VXlyR60nV0RAvSfhsz0JnSvHbZJLHF4l9Ts8+abLkwVvefLILk+u7vNk71FPGo958oN4+rgna094cnHIk4eGPekc8aTwpCc3nfNkz0VP3vteXh2VNDgpedpZyVoXJV+4KrnopsRJoeRmbyXNPkpe0ijZp1ViNCp5W4zHKVllV/IOSgoKldxWpGRBucRXSXy1kks1Sh6uVVLcIDHTlBhmKSldqGRLs5LAJUqOLlWyaLkS3Qol09qU/CzmrlKys13JE51KoruVfCYm9yi5IB7qVeLYp2RwvYzvVvL5XiXhB5WcOaRk7LCSd48qGT4muQeVvCGODSn5Y1jJK6NKZpxSsumMXN95uSZnLz5y8aLU1Yuz4oabF2aFF4UeXtzl6cUKpRchXl4MqryYo/bC38eLIxovdDovXhYT/bzw8fdiINSLSxYvEgq8+LLYC5dSL3qF42Qvwiq9+FDcW+XFmFhd7cWWGi+u1kn+ei9um+rFP+LuJi+uiTsXe/GfWNEqY8u8WLrciz/bvLipw4vfxcFuL57d4MX3m6Tmm15YPvfind1e2Pd4kX/AizcPe3HiiPR71Islx7zIPuHFMXHLoPQ/7IX+lBe+l7x4wlkl/18V21xVfO2m4nF3FQqFijXicaUKdy8VX6hUTFGreMxbRbRGxZdaFY/6qujTqfjcT0VUgIqyAhVdqIgoldcKeV+portK3ler+LhexYONKmLmSc4FKrY2qahepOKJZqnToiJusdQX37SqeHKJCo+l0pOIXybvV6jwXKlinUhoU1G3SsX6dhX1nSp+6FWRPKBi6gYVE19TcehNFW9tV/HvThVt+1SsPqTixlEV1uMqPhQlJ1ScFV1DKsKHpS9RNqLivHjsgooCF7XsS9Xc6armqljppsbkrmaLQKHmpLjHQ811sdpTjUWp5n1R7KXmjBhXqelUqwn3VlPmo8bmq2ayTs0l4apX0y8UgWq+tKt5DDXuhWrWiNgiNdtETbGab8VTJWo8S9UklqnZJRrK1fwonq1Qy75GTUqlmn1i2hQ1C6rUTKpRc1C8Vq8ms0HN4HQ1xllq9jysxt4kvTZLry1qPhAli9WcFQ+0Sn9L1TyyXE3MSjXrV0u9dqnVIbWEd5eaX3vUpPer8V+rZuteGTukxueI1BhU8/eQrNWomtDTarrOqZnp6M0/rt687e7NqMJb1sibB1XeOKu9+drHGw+tNw06b34Uc/288dF7c8DgzUx/bxwmeWMv9eajCm/6p3gTU+WNV603yXXe7BULG7zJmOrNEVGwyJsRcXez1BDtLRK32JuyVm/OC5elkkPELPNmm1Ct9CalzZvpq7xpWu2NX7s3WR3ezOn0hh5vTomKAelpuzezd3kTsMebN8Sq/d70HZYcRyT+hDe3j3rzrzCd8sbxrDefeviQpPIhU+PDUfGP1od3dT58HeCDZ5APd+f6yI7Eh5+KfAipkDFRONmH+yp9cJjiQ1W1DzPqfbgs/pvmwwczfPjfMh8+Wu3DxXYfHu3wobHbh5/FP/0+vLDJh65XfSg+5IPzER+2HfWR33If/hryYemwD/tv+PD7uA/5ThpuOGvodNHwmatGvtMaUjw0LFZqKFBpuEct4+IzHw1evho2igM6DbFZGubka7giQu0azqNhTZGGn0s0LCzVcEeFhqti1WQN1koNH4nyKRouCY9qDevF5VoNr9dryGuQutM1+M/TMDJfg6pFQ9piDe8u1VDfpuFHMX+VBu1qDcfbNbR1arB0Sb5uDY/1aFD0amge0GB8ScNv+zS07New9YiG2qMaMk5o+HdQwwfDGh4d1bD3lIbTDlrud9TS56QlxlnLdvGqm5ZrCq08K2jZpNJyk7eWEI2WLeJXvZYmg5bX/bXMyNcSaNdSX6LlJzFUrqVjspaISi2fiW+naHmmSssL1Vr5nmk5Iq7UavmgXsvFBi2PNWrxmKplg5g1XUvQTC1nZmlpbNLyi9A3Sx0RtUTLK8u1nFih5Y6V0puYslrL0+1a1B2Ss0vLym4tH/ZoebxPi2e/llt2aAndpeXSbjm3R8uf+7UsPaDFeFBLySEtjxzWMvOYltbjUveEljXDWqaNagk4peUtYT+tJd3Zl6Nijosv/4o2V1+sbr58LL5y9+VWpS8WlS9pGl9W+Ppi1vmiNPhyc4Avf4uDpb7cVObL45W+PDdF3lfJWLWMidBaX8rrZH6DLxtFWqOMTfWV+5jkmubLEzN9GWrypavZl8gWX7aK2sW+6Jb4cs8yX3qW+7KwzZf72n1x7PClT8R2+rJTNHb58qt4q8eXxWt9eWedLzv2+vLLPl/ePODLA4d82XPEl6DjvhSf8OWceGRQejkj1+uo46qTjnZnHeEuOj4T1a46vhdadx05Ch1Dokmlw+6to1WnI9hPxwW9jhZ0BBTqOFukY0Kpjv3irzIdFZN1PFmp44UpOubX6wiapeO3FolZomPVSsnZoSO2W8dOcblH8vTqKOrXoVij4+atOqzbddyzR8e7B3U8eljHxiM6Dh/V8e8x6W1Qx7whHb7DOnJHdIyK+0Z1FHynY7ODHwPOfpQr/FB7+vGiCND4kWjyY126Hzdl+vFtjh/aPD/67X4k4EdmuR83KvwIqvajpMaPx2v9uL3Bj2uio9GPGfP9+F1ktfjR2+pHyHI/3hNPrvRjR4cfUzv9WNzlx5ZuP57o9eOFPj8C9/pxYZ8fXgdk7JjkPeHHRXF82I87R6SeCD4jOc75kTzuxwFxxUFPm6Oez5z0LHDR87C7XvYWetqVerZ66alT6Vmk1hPgrafIR88mrZ7LBj3vBeiJC9Uzw6xneoGe30VFoZ41ZXo+rZRcVXqo0XNWPFKrJ61ezxFxrUFP1FQ928X6RXouLtcz2KbHcbWeWR16VnTq+aRLz/fdet7o1XOmT3rql54G9JTv0TO6X4/LQT23HJbejun5RTQf1xN4Qs+7omRQzxNDel4a1rPvlJ4PnQxUOhuY62LgiIeBnV4GflMZMHkbmOxj4FsxV2PAV2tgszjta8DdT+YEypxgAx+K4mIDVyoNrJpiILzKQF21geYaA4G1BkrrDDy9wIDPQgOvitwmAyeFW7OB9SK1xcBhcdtiA9dEV6uB6CUGpi018LuYv9KAX5uBNwWrDDy62oCy3cDzwrHLwBd9BjTrDfRvN7Bvh4HZO6WH3Qbq9xgo32/gmQMG8g8ZOCXuOGbghug9biDuhIG/Bg2sHDLw04j0elL6Omvgz68M7Hb0l++bPz+7+vOlwp+Jan/iNf60+foTrvOnRe9Pub8/X4vSTH+ezvLnzcn+ZFX7c1+NPy61/qTU+XOt3p+uBn9+m+9PVZM/P4iFi/x5p9mfSy3++LT686rIW+LPKbFxmT/Hl/vjsNKff1f5077an8h2f6Z2SA4R2iXxPRLf6496pz85u/wZFRv2+DO+T+Yf8mf7YX+WHvXHfMyfT8SPx/15d9CfsiF/No/48+hJf7m/BnBaeLoE8Ly41y1A9joB9HgGsE0dgFdgAFlBATycHMATJQGcmBzAPZUBOE0J4FCVzK0OIK42gD3in7oAVtVLXEMA/94fwIMLA3BvCmCjmLRIYsXdzRLbEiD75ACSF0sOMadV8ojuJZJrqeQSs5cFcEWsXh5A5IoAtotpKwP4XfyyOoCW9gAqOwNY0BVASU8Am/sCeGmN5N4o+XYEcE107wwgdpfkE7N3S39i9Z4AbHsln5i2T/KJ5fsD+OxAAHUHA9hyLICvjwfw5mAAL5ySPh0COewYyD6XQP5zDWSmIhCjT6A89wbyjS6QeX6BFBsCuSQ2BwRiDwzkNlsgZwsCcZocyI0pgfRVBXKtJpAr9XI8P5BbFwbS3RRIR4vkaw1k+9JApi0LZGlboFxbIFWdgfJMGIh/XyDvij+3B7JyRyCNuwJZvjsQ655AQvcH8tGhQCqPBfK9WHg8kG8HAzEMBzJ3NBDfM5LfMYhZzkH8I2yKIKZ5BBGuDGKqVxD/8w7iM00QddogPtEF8YtfEIv1QXwQEkRJdBBvxgaRlxXEi/lBKIqDyCwJYljcOyWIDVVBnKgO4p6aINbXBpHaGMSRWUHsfzCIf+cGETM/iN1i9oIgroiOhUFEN8k5MWuRnBPRLUHsErMWB9HeGsTqZUFEtgXx1yp5bQ9iRocci1WdQezokuPuINp6gtjeG8T0viD+FBEDck1rgmjcGsQX24P4fUcQYbvkWDTuFvuC2HpMzh8PYsUJ6cspmH+dg2UvGUysq7y6BxOnDGafiFcH0+MbzBy/YHr1wYz5BzOaGUxufjBnCCa/OJjNFcG8PiWYi1XBXKoN5q36YLqaJK4lmITFwdy+LJhxcWRFMGvbgrl7dTDp3cEMift7gtnUG4zHQDA7tgfz945gruwOpmOP1D4QTNLhYAaOBjPhWDDrTgSTNhjMceEyHMwGMWlE8oj7R4NxPym5ROapYEbEg6eDefFMMF7ngzl7IZhbxoO5JnocQjjgGMJtTiHcEP3OISS7hHBE3OkagqNbCGtFqnsIx4WLRwhZqhBGxUPqENTaEM77hvCkLgSNXwiX9CE8YwhB5x/C26IpJIQn8mQsP4TCAhkXz9hljBBKC0P4RswvCsG/OIRFpSFUl4fwv8oQtlaFMLU6hLaaEGbWhXBFdNSHENMQws2NIQzMCGHCzBASF4RwUNy+MIRxsaYphJRFIRwTdzdLvy0hbBDpi0Pk+S8ExZIQspeGcFI8skz6agvh/a4QfuwOwbYuhPatkn+75N0ZwiGxZncILx4M4bHDIbx2JISLR+XajkvvJ6TvQYkdCqFyWOJF80gIy05J76elvxshHB0PwdnRyAaR7mRkSDzgbMTDxciLIsfVyGnxmJsRtbuR1wQKIxfF0x5GdJ5G3hZlSiMLvIwEqows9jZi8jHyqajXGPlNtPsZ2as3crPBSK+/kaQAI/PzjFQWGPlRtNglBokR9YVG/ieWFxkJLzayXcwoMfKP6Cg1ElMmucQt5Uaui74KI5OqpHfxQLWRF2qk51rpuc7I5nojhQ1G/KYa+XCGkeqZRnbdYuTYfCP3LDDiutDIRpHZZGRUPLzIiFezkVdEQYuR8+KpxUZ8W428JUqXGPlGLFgq17rMyAeiarmRn0XrCiPmlUb+aDPStsrIrHYj8Z1GDojbuoyMi9QeI/f2GtnUZySr38ira4wEbZTz240cF/fuMOK2U8ZF1i4jJ8Uju42o9shcYd9r5IJ4Zp9c034j5QeMfCeaDhrld9TIr4eN9A8ZGTkpfZ+Vvs8Zyb9sxOWGXJejiVdEgZOJC+JpZxM6FxNvizJXE9+JJjcTwe4mPhI1ChPLPEyEeZrYJv5RmujwMslzqonjPibctCZO+Zp4VGdC7WfiNXFJb0Lvb2KLmBxgwhRk4g6Lifp8E78Lm93ELjFb/tv/iZ5CE4lFJu4sNuFUYkJZbuJl8dRkkzzjST9V0k+19CNqa0xcFstqTYTXmdguZtSb5H5korPBRHyjiQPitqkmHKaZSJtu4v4ZJhQzTey7y8R980zkLDDh02Tiq0UmAlpMbF1ion2ZiTkrZN5qE7ntJs6IxztMaDpNvCFKukx8LX7tNbG0T9aiX+oOyHqIzjUm4taamLjBxM97TTxwzCTPPCZ8h0x8Mmqi7qSJ38SRcybuOm/C5YLkHjexwCmUGpdQLotwt1ASPUJ5ThnKa+pQCr1D+VK8rwnlZ20oVl0oBwyhDAeGcktBKGVloaTUhJJbH8qiaaFcXCBzWkIZXR7KIytC2bwyVJ7jQ1nWEcqsrlCSekLJ3haKdkco0ftC2Stu3R/K0MFQXjkciuGYxA+GMnMolO7hUA6PhHLXaCgbT4by2OlQms6FMum61BcPjYXidSOUV0XhuPQp5jmYCXA084GodjJzWSx3NhPhYmanmO1q5qqY4G7mmLhXYcbdw0yep5nJKjM/isVqM194m5nuY6ZTY8ZZZybTz8xjejN/BJn5PstMaI6Zz8XUXDN/i448M3H5Zg6KOwrMONnNbBCZmDkpHi0041Nk5g0RUmqmoUxyiTmTzayrNPNatZn5tWaC6szU1pv5TUQ2mtkjxqaa5fNjRjnTTM3N0u88My+KvPlmzgm/hWa2iMomMz+LJYvMWJvNbBczW8w8tdzMTyvlfJucX2Wmp93MPZ2Sp8vMCyK3W/KId3tlTr+ZXz42c3G7Gf+dso6iepeso3jwgJmPjkhvR83cesLMuFg7aGZ4yMzDw2ZUI2a+HjUTfMrMv/8z894/Zh4YM8O4Wf4vFgIdLXwoap0sRLlY2CNudbUwLta6WXhYYUHtYeF1UexpoUlpIcTLwp8qCwe9LThrLGRpLTzha0Grs/CDn0X2VxZm+Fv4VyQFWtgfZ8GQbWF5rgVbnoXd4pZ8C2Nic6HkLbLwjVhYLLlLLHwqGkulhmgvsxBXbuHOCqk12cJG4Vtl4R0xudrCT2JJjQVrrYXt4mqdheMNFu5vtPDKVAtMk2ucYaFupgXHmy188bSF6c9YODLXwj3zLLjPt/CiyF9g4YJ4ZqH02mThfVG9yMJlsaLZQmSLrI24dbGsjVjbamHSEgsj4pGlFryXWXhDlC638J1oXmEhdKXUE9PbLPwjulZZSFwttcU97VK3Q2p2Wni2S2r0Sv4+yd1v4dG1Ft5cZ6Flg4V7X5B1/kKuf6sFl20WNomc7RbOiqd2WPDbaWGLmLLLwi9i2W4LEXss7BI375U1Fmv2WZi438KwePiA/D8Pyv9TlByy8K1YdNiC6YiFz8W0o9Kr6Dpm4ehxqX/CgmLQQsGQhYti7rCFgBH5zIgNZ+T/fs6C/2+ytn9bSLthYUg8NG5B5WDldVHiaOVbscjJisnZyudimouVK6Lb1UqSm5Wj4l53KwqFlZeE3cPKJTHP00qg0spqlRVnHyubRI7GylnxlNbKFl8rVTory/2s2PRWbjFYGReaICtv51ipyLWyJM9KWL6VHeKmAisDdisTsTIsHi60ynffSmmxleYSK+ZSK1vFjDIr/4recivHK6w8MNlK4RQrIdVWPhN/11jprLVyT7302Sg9TrPyx3Tpc4aVmlulh/ulxpNWvn/GytV5VvrnW0ldYGVQPLTQiqpJ1kaULJK1Ec3NVkJbrHwhZiyW2mLCEqktlMusfL1c1qxN1muVlWOrpXavlcQ+K0fEPf2ybgOybsK+RvoR89ZaCVpn5WPRsN7Kn6Jjg5VDz1m5e6MVt01WXhQXn7dy+3ZZ2x1WNoqzO63od1t5X1TvsbJyr1XuB1b2ieyDMi6eOiRzDsv4ESuXhdMJiRVnB628Nywxo1aiTkqMcDpt5TmRfUbizkrcOZkjqs/L2JdWYsetHBB3OoTh6hjG8yLPKUz2HmE86xxGgEsYH4o61zD+EKvdwohzD+OQuEsRhptHGC+IfM8wLoq5yjACvcKoV4Vxt08YL2nCKNCGEaQLo1MfRqIhjCPi5YAwQoLDmBoSxjFTGF9bwng8Lwzf/DDeFVMKwvhFLLeHEUkYe8WcwjAci8J4TmQXh3FGPFUShr40jPdFdVkY/xP7K8JwqZRrEblTpP9q6b9G+hfttWG4N4Tx6bQw7psVRnxTGPcsCkPRLD0Je0sYX4oFi6W/1jA+E1eWhHF8WRgPLA/j2uowBtrDeKsrjNMDYTy5Joz31sp6bQrj3t1hNO0LY8aBMN48Ekb50TB+FEuOhRF+PIxd4pYTYXJ/CGP9YBiZQ5JDPDkcht+I5BE1o2H8Jg6ekvU9HSbPWrJ+Z8O4JLovSv1rYWjGw3hbBLiHk+AZzhEx0yecq2JAE86INhyNLpy3xWS/cH4Wy/XhRBrC2SucAsLZKDqM4Rw1hfNAajj/FoczZ0o4z9SEE1AbzkfizzoZbwjnvsZwiqeFY5kRznZxanY4T9wUju7mcMbnh5O1MJwz4ummcAyLwmlvCefVJeEULQ1n7cpwDnWG81VPOFv7pM/+cCauCefX9eG4bgpnwQvhTNsSzsMfhHPhc3ndGc6yPeEEHQrnoWPhvHk8nJ9OhGMbCsd5ROaMhvPpqXDyvg7ns28l71g4C2+E87hzhOyTI9giql0j+J9Y5RYhn9UI+axGcI8iArNXBBneETzlE0GtNoI/xFFdBPf5RaDUR1BiiOB7ERYQwS2BETwTEsH02AhOZ8rcnAg6ciPwKohgs/jBHkErEYQXRnBrUQS5JREElUUwtTyCKyJlcgSVVRHcVRsB9RF8JfQzI/hAfPRsBA1zI/hbdM+LYML8CE6IhxZE4L0wgrfE5KYI2bNEsHxRBFHNEewXd7ZE4LY4gheFvVVyiqYlEYQujWCbmLUsguti7XK5zhXSt3hqpdRti6BuVQTH2iNkrxxBeVcEtp4IXPoieEEU9EdgXBPBtbURrFkXwaXPI1jwhZzbGsEXYuY2GRNrtkeQviOCU+LJnZJ3VwTvi9rdsj6iY08EiXuljnhgXwSq/VJPlB+IYNnBCCIPRbBP2I9K38ekt+EIDCMRch+LoH40guRTcv1npMZ1yX1D1krUjUfwp+h0sJHkaOO4eNDJhtrZxpuiwsXGz2K5q41oNxsHxF3uNtwVNl4WhR42vhHNnjYsShs7xM1eNrLVNs6Lud42eQa28a/GRp/Whq+fjRq9jXaDDa9AG6+LsiAby4Jt7Aux4WqysSXWxrPZNj7Jsck+18YV0ZtnIy3fxmMFksMuc8TvSJ5CG0eLbJSX2ogqt7Ff3Flhw22y9FYp/VRJH7U2/muwMdBo44lpNj6YbqNzpo11D8i1zbWxYp5c13wbdy+woVho4xVR1GTjO7F4kY2wZhu7xZwWG06LbTwvLrXa2LrUJp8JG2Ni6iobI+023uuU6+uy8Yfo6Jb17LExud/GL+LgGhse62yUrLfRukF6/kRqfSG5t9u4bYfk3WmjYJeNL0XoHhvbxY29Njbsk2vYb2P6IRsNx238LXpO2EgZtKEdlrUQ1SOyHqJ91EbiSRueF6T+dTkekx7EgzdseI/beEtUOkTyq2hzjCTOKZLD4j7nSJQukbwuylwj+Uksc4skyj2S/eIuRaQ8r0TyiijyjOQ70aqMxO4diUUTSa4ukvl+kTwbGIkhNBJyI/lGNOdFYs2PZJe4tSBSnk8ieV7ky13nS9FUGEloUSTbRU5pJNcrIsmqjCSoKpKr1ZGk10bydF0k/vWRfCymNkQycWokPTMjeXme9DJfehGLF0QSvjCSPeL2pkhcFkXyoqA5kpYW6WGx9CCeXxJJwVLpeXkkjiul7mrpuysSY3ckW8WNnkjW90Zyvi+Sef2RfD4gPa2J5LMNkbz/eSR1X0Typ5iwLZIh8ej2SGp3yjnRuSuS5N2RDArt3khq9kWSdCCShw9GUn04ko4jkfgcj+QdUXUikt9E+2AkiUNybkTOjUaScCqSB09Hyvc0krfFm2ORTL4h/6vxSFROUcS5RnFEqNyjeFPEecp77yje0kSh1suruGyIYpV/FPEBURwV6iA5L+KNUbwdGkVtbhTdhVF8UBJF75QoDDVRfCT+rY2ivy4K/8YoBqZF8enMKNbMjmLPgihuXxiFW1MUL4uiRVEsaY7izsVRKFqjKFkSxeYVUfKsF8Ub7VG0dUpPXVFUr43idzHwuuTYGUXxnij274ui7KDMFb8ei+KBQelpKIqq4SjaR6J45GQUW05F8efpKFLORvHh+SgaLkRxRQR8FcUn4h2naP5WRDPqGY3BK5oBdTTP+kQTpIlmTBvNet9oTPpoCgKi+Uo0B0ZzW3A03xujuZAeTfXkaB6risavOpqGmmiuiMCGaGY0RnNdbJoVTdjN0ZifjWanuHVuNM7zouXZNxrmR/OtaF0QjW1hNPvEXU3ReCyK5jVR1hzNzyJ2cTRHxAOt0by9JJqqpdHoVkr+zmgudkezoCea0N5odgin/mgi1kajWC+xG6J56PNoNF9Es0XUbI3mT9G9Ta53ezRP7pBr3hnNx2Larmiuiqw90Rj3RXPzfun9QDRfH4zm1aNSczia30XnSDQTRuWaT8o1n4rmQ9F4OpozZ6P58Vo0y69HEzMWzWFx341oVOPR8jsRzRSHGH4THY4xJDvFMCT8XGJkvxrDv64xDLjFkOEew1kxVxFDiEcMN3nG0KyKYY86Bm+/GN4R1foYugwxpPjHMCIMgTFMC4phbXAM840xbDfFsD8sBnWWjOfG8ESezMmP4WNxtUDm2WVOUQy3FMdQWBrDdyKyPIYD4oOaGNLrYzgj5jbEsLUxBodpMWwSBdNjuGtWDB6zY/jlphi+ujeGRfOkt/kxuC+M4VWxclEMcc0x+CyOYYuobY1h5gqZszqGO9pjKOuU8e4YHuqJQdMrc0RtXwy9/TFMHIhh4/oYtK9I/c3S+74Yrh2MIedwDG7HYyg9EcPRIYkbkZhRiTkZw/jZGB74PYZ916W3sRg8b8Twupg8HsNl0e4QK/fhWAbFY06x+DnH8p9LLGtdY8lyi2WBeyxmRSw7xRyPWF72jOVHZSwrvGLx8Y6lVxPLF7pYntfHYjfE0uofy5tBsWzNjuXmnFgcc2N5QZAXy6GCWFKLYzkpPiuNZVZZLBvLY1k8OZaIyliUVbFUVsfSURPLhNpYnqiLld/hWGY0xLKhMZa902M5PzeW+fNiCZ0vPYk5C2JxXRgr99BYSppi+UmsXBTLwy2xXGmNZWBJLOeWyrwV0vvKWHnWi0XbEcv7YqBLcvXEyndCjp+L5fbPYnH/PJaPdsSyZ28slw/E8smRWJpPxBI+GMs+4TkcS+eo9H4mlhti49lYdo/FcseNWBTjsWwW5Q5xcr+LY7VjnOxj4/jEJY57POMo9I1jqS6OaL84fAxxbBH/+MeRERjHnJA4OmPjeCo+jtDMOAbz4ngsP46vCuNoKYqjqDqO2No43q+Po6Ehjn+FdXocffPiSJ8fx21Ncby6KI5fmuNY1SJ1W+MwLIljxtI4CpbH8Y1oXRHHwZVx3Ncmce1Sp0tieiSmV3rti2OoX+IGZP76OL48GEfv8TjmDsZhGorDbSQO/zPS+8U4sm7EcUHscYjnlGs8Ie7x3KKI52WPeG54x/OtJp4HdPE06OMJC4ynKiSeHmM8lsx4dFXxTKuO55rYUBNPZH083o3xbBGH5sVjXhHPq93xlPfE86to741nQl88I+Kp/nic1sbz+HPx7NkRT8pwPMGj8WwTt56MJ/B8PPbr8cTciOfhcanjmMB1oVUncMg3gav6BHL9E/DJTaAhL4H/hGZyAo2VCbxfl8DXjQlMnZnANbFhVgL5sxNYclMC0TcnMHtBAkPNCZStTuCZzgRCuhLYLtx6EvhfbwJp/QmcFrevTSDj5QQ+3ZtA0qEEvjgiMccT+FWkDCZwUjwzlID7aAKbRfepBM6cTmDemQTMZxP460ICBZdl/vUEJtxIYFRsd0ik2yVR9kSJhKsTWa9NJM83ka9FtF8iR4TOkMhHYrp/IpsCEiEwkfjgRD7NSmRWdiLFuYmsyktkm11yFSdiq05EU5tIQUMiyxoTiZuayHHx2LREDNMT+WVWImfmJTJvfiLmBYnsFnctTOTtpkSyWxI51JqIdmkin69OpLMrkdPdibzVn0jNQCJ/i4E1Mmd9IkFfJLJV3Lo1kde2JbJgVyL37JH8xxOZMJiIcTiRHeKvk4lcPJ1I85lEDp6V3s7LNVxK5M7rifxzI5EvHZL42CWJVYoknvZMIkSZhIcqiYs+STzgm4RWl8SHYrpfEpv0SRQakmjzTyIxIIlhERyUxOshSfSakqjMSeIDksioSmJRtcTXSnydxDVIzNQkRqZJjelJ3D4zCcWsJH6+MwnVvCQCWpL4Qri2JvGaSF+WxHlxYEUS969M4sd2ietK4u++JAb6k3h4XRIOHycR+kUSu8X6HUn4HkuifShJPrtJzB2RsVEZE++eSqL+dBL/ifyzSXwn1lxP4uuxJD53TOZmp2Re9ErmF1Uyp72TmeeTzDVdMs/5JfO9PpmVhmQS/ZMZFrcHJVNTkkxuWTJLypPZXJXMlOpksmqTiapP5oj4tDGZm6Ym4zwtmVdExOxkEhYms2NRMnc0J/NmWzKPdyXLHjWZW3uSce9NpqovmewBidmVzOET8jqSzKuiYjSZnpPy/kIyf11NJtZ9AifEbZ4TyFNP4G3dBAoME/AKmcDaygnEV08gpHYCO8QPUyewZ+YE3ps9gbGbJhD75AR2L5L3LRNIXTYB37YJlLdP4DfR0jWBo90T8O+dwBfi74EJDK2fgHafnD86gRWjE3jm1ARMpyX+7AS+HJvAR14pVHinkKlJoVWbQoxvCo/rUgj0S2G7eC4ghR8DU/i7PIXllSnsqU6hrCGFjKkpXBRbn03hrXkp1M5Pwb5Q5ooDLSmYVqdwT3sK0ztTGBcvdaXwv+4UenoktjeFSyK6P4Xj4vGBFBrWp3BNfPCZxHyeQuzOFI4eSeHtEylsHEqRvWgKD59OoeZ8Ck5jKSxzTOVDt1RmuqfytDqVGdpUHH1T+UOXSp9fKtn6VJYaUon3l2NzKj7ZMl/MzEklpyCV0SmpmKtT2Sc+rk3FpT6VvxtS+W5qKiunpXJyeioHZqaim53KpGdT8WpKxbg8Fe+VUqstlVdWSZ6OVL4RiV2pjIhP+lLZPJBK1ZpU/hEF61JZ8FwqlV+k8tmeVCYeTmXLYCovDktvp1LRnpe6F1Np+zqVU9dTmT+WylXnNNLd07goQpRpOHqnMdknje+0aSTr0jglDurTeDswjWtBabSGpjFoTuM1WxpRRWk8UZzGodo0Hq5Lw7MxjRempfHVTDm3OE3ud/J+RRqJ7Wk82JUmn9s0FL1p1PelcXkgjWc2pPHx/jRmH0ij+lAaPx9J48KxNGJOpGEcSmOPuHdYxkfTeP2knL+QhumS5BlLo9dpIstcJspneiLJ2omcFhG6ibKnnEiqaSLK/Im8ZJ9IW/FE7p48kVlTJsr9bSKFtRPprJsoe8aJXBStDRPRzZjI9dkTmblkIs5LJzK0eiL7OybyQOdEPHom8o640TuRgQHJt3Yi9x2eyC1HJ3JmdCJPnJ7Ix+cmEug+Se4Hk5jlOYksn0nMDpjE1aBJbAqexP9CJjGnaBKVZZP4qWIScVWTGBYHayaxrW6SPHdMonvmJEqXT+KBrkn4dU+SfeYkHPon8ar4Z2ASv6ydxPT98v7AJI4NTuKJoUncNzIJ39FJ8ls1iVfOTGL9uUlwfhKfeqRTqU7nF590vtKmY9OnY/RPZ4/YEpzOq8Z0ArLSmVaTjkOtvBdT6tK5Iooa0ulpTOfs9HQGZ6az7eZ03rwtncCWdHaIwrZ0orvSMffI+bXpdG1Kp+lQOmMj6fx9Mh1Op9N9Jp2vz6az4lw6D3+VTtl4Oh1OGXzpnMHLmgyKdBl8q89gcUAG4cEZBBszeLowA3NRBpqyDP6bksGmqgzyazP4USQ1ZtA0NYMT02TOjAwenpnB3bMz2L0kg1krM/i+O4OE/gwi12RwXGzfkEHM3gzZg2dwZSiDkpEM+kcz6DiVQfrpDJadySD5bAbWixmc/SMD/dUMXnPIpMYxk6vC7prJLyJemckCr0yOqzKZo8tkpj6TMf9MKgMz+Uc8m5NJcl0mcxszOTI1kwdnZOIzO5P/5mfy/IJMyhdm8qdgUSa/ip7mTHJaMlm9OJNLrZkkLc1kaHkmYSszebwtk/e7pUZPJg19mdwQ3RsymbgpkzNbM5m3I5PwnZkcFU/uysS0O5OAvZnsFL77M/lc3H4gkw2DmWSezKRYlUW+dxY/ibn+WewPykJnyuKO0CzeIIuy0iy+niJjDVkcbcwidFoWB8R9M7P45KYswp6SmGeymNmcxferszjflUVTbxbRfVk8sCGLxkNZrB3MgqEsfhW9w1myD8+SPUOWrG8WR77M4pxDNq2O2TQ5ZxPhls0H2mxc9NmMG7J5MTCbawXZXCGbdcXZ5Jdlk1STTVRDtqynzJ+azTHx1LRsLNOzeWhWNoGzs7n7lmyebckmYEU2H3dko+zKxr1H8vZl86Zo7M+W38Rsatdkc128vDabKeuyeX59NhUbstFtzcZzt9QczKZoKBv7SDa/iKzT2aw+k03a+WwuiuSL2ZwTg99ms8k1h35lDsv8cpigzyE6OAebMUeeWXP4tTiH7PIcWutySKzP4WRjDoMzcli3JIeethw6OnL4qjuHlP4cTq+T8Q05zNiVw9ihHNaeymHgTA5953KYezWHZ67nsEOVyzbvXO72yeUOXS6363OZ45+LZ0guXeW5tNXnkjY1l5TpuSTdnCvPXbkcFKaFuRwQjzblYlyUy37xSHMue1tzeWhJLkFLc9kjApdL/m7J35OLb38udw3kolmXy22bcpm6LRfn7bk07srljd25OO7NpX6fOJDLa4dzuT6Uy7WTuVw9m8uL53KZcj6X/y7mMvnrXIrHcilyzON38ZtzHkWueax1k2P3PP6nzANVHgNqedXk8WuACMrjF1MefaF5FJjl1ZJHXrWoFY1impiVx8+i92Y5vkXyLJb8q0VHHsU9eZQM5PGnKF2bx4Z18ro+j7/Ecxvk+Lk8Nj6fx2u786jbl4fT8TzeOZWH+7k83hVbLuShuJTHe2L2l3l4fJWH3iGf+53zecgjn0dU+Zww5jMYmk96Tj45Rfn8KHJL8vlJ/FKWT0FFPpcr81lfn09pQz7PNeazcVo+z8/I59+Z+bwwK5/K2flcuzmf67fm8+qcfLQL8gnrySdyIJ8hsXBdPjHr8zkplryYj8PBfPlu5eNzJp87z+YT8l0+k27kY1cUcFls8i7gX58CxnQFjOsL2GwooMG/gKmBBXSVFNBfUUDRlAKu1BbwUkMB1Y0F1E2TuUJxs7x2y/zeApz6Cnh3oID31xagXF/AR+LT5wq4Y2MBX2wqIOiVAsr3FPDC3gKm7Cug/lABN50oYM5QAephmSu0owVsFXefLMDvVAE7xP2nC9h9poCHzhZw7JLEONlROtt5ysdOmMbOsK+dWD87p8RZg50l/na+DrKzOtjOP+EyViBj4hx2lhbaSSmyc0lMKrHzjWgvtZNVZucH0V1u55cKO1Ta+U1srLZTUWPnxVo7r9bbqWuw49BoZ+Z0Ox/PsqO7xc7rC+W41c7nS+3ctcyO33I796+wc2CVnaPtdqK77YyKb9ZInXV28jbYWfCpnbbtdnp3S8yI5Bm1c99JO7YLdlq+tDPoCAmukKOEl7Xg4Q/qQLgjCLYFg1latBVCUTX8KW7Uy/hM+FQ8fAto58G988F/AfJcBwebwNoMkYvlkWsZlHXAFVHVBU69MKMPFP1w51rYvg5MGyXuM3joczi2DeZuh6W7oXs/rDkIymH4WNw2IrnPSO5zsOxLKPkBYq/BS26FhOkKme9XSHZwIT+JN3IK+aSgkL1FhTxaXEhEWSFtUwpZW1tIcV0hf4lN9YWcvL2QqPmFFLYW8nh3Icd65H1fIaOiub+QjRsLUbxciONwIbeeLMR4rpBD4qnzhfRcL5R7bhF3uRfJd66IcK8iTquLyNIWYdcV8a++iJcMRTxtKeJyXhEv2Iuopogb4vXCIqYVFeFWXMR74rPSIhZWFcmzTBFnReW0It6ZWUTrnUVEPyu5mov4rVde+4t4eaCImeuK5DNfhPa5In7eWkTR9iL+ElN2FrF5VxGNu4vYsqeIm/cWodonPe4vYveBIp45XMTIkSK+O1FE/lARt50tQnOuCF+XYoLdihnXFqPwK0ZjKGab2B9QzBOBxZwIKpZ9aTGP5xUzv6CYM/ZiliDnCov5WuQUF7OmpJiwumKWNhbLb3wxedOLeXFWMR/dUswDtxXjtriY0q5iHHqLmdlXzMf9xfiuKebBtcUcWlfM0+uLGdlQzKXdxfy0t5ii/dLLkWKeGixmeKiYxJFiLoiVo8VcP1vM5nPSi3sJ61Ql1PuU8JlvCccNJcz3L+FMQAlpQSV8I/ZGlHA9v4RtRSU8UFzC89UlzKgrwaO+hJ2NJZimlXBEPDu9hNaZJXw1q4Scm0qIeLaEEdE8t4SfFpTwwqISHFpKeEt80lrC1c4SXuuSvH0lBA3I3LUllO0owXtvCU8eKCHxcAmPnSrhxOkSlp8r4Rn3UsrVpWzzLeWQXyntgaVcDirlv5BSGkyluIaWcqu5lG+KSrlWVspDVaVMrC+lu6EUe2MpHjNL8ZtdygdLSjm6opRPeku5q6+UxwZKsa4pZVAkrCulbX0pGaOl9J8spehUKX+LF0+X8vSlUhxcypjtWsaTHmV85VWGwreMR/VlXAgo4+egMumhjJE8GSso43+U8VxhGW8Ul1FRW8buqWWsmlVG2c1lfDinjHPNZby8tIw5/WU8vKaM0LVl6LeXEbazjCGxaFcZX+4uI3dvGRv2lfH7UBmfnyrj3tNl/HlJ5o6XscS7HCe/cnwM5fxrKieroJz//+uqLOedmnJuqi3ngfpyYqeWs2JaORnTy/lJNM4uZ9PCco60lvNEZzmLu8ux95XzQr/kW1Mue4Jy+W0p59iGcuI3lnNBrH9B8u8pZ8LZclydK+jyrMCsrWDcv4KjIRV8HlHB9wUV9NkreLmwAn1pBXtF6uQKXqqqoHtaBS/OqOD9WRXsvqmCXQsrZL9SgXVRBRNaKnBeVoFvr5zrq2Cov4LmgQpS1lTAOolbL3HPVfDq1gqe3lXB6d0V/HyigpBTFVw+V0HlhQrZg1TQOF5ButtkbvKbzHH/ySQFTuaP4MlYCibzfxTXd1xTZ9vAcReOuvfeoz6t27paNz+3BEggAcIe4lYQBUVmCAmbBBJIQgji6rDuUWvde886615V27pHreO93j++n0PucY37kHHu4sGr8R74TvRg6yQPpk32IH6qB9f9PKgS5MF6ERPqQR2DB5R6cMTpwf9cHlwRNfZ7sFk0P+jBIRF/yIMvD3twWRiPeDDsqAePxJoTHgSe9GDnKQ/mnvagwxnZe8mDntdkrcj6w4MpNz1ocMeDc+880P3rwb33HsyooiCxmoI/qiv4x02Bq6YCr1oKNtRWMLiBglPNFSS3UNC3pYIXrRUsb6NA1VZBjXYKotoraNFBQc9OCqZ2U/DlCAX20QqmjFHI+1bBz2MVBLsraICC3WL+OIU8ayk4K9InKBg4USHfrQqKJykYN1nBG7F6igK/qQpqeyjYLmYqFLT1VHBc9PZWsMxHwSa1gkiNgieBkjdYwYRoBZ6JCvYnK4hLUdA9VcFFYUhTMDRdwSNh0ymYnKHgP7FGryAoU+oySF1inlFBpyypS6RnS105Upew5Cp4m6egTqGCdmYFhRYFY6xyDmKrTUFuudS3R+rbq+CE6LNfwU1ReEDWHZR1YvkhhfwOVOB2RPaI6KMKjh5TsOS4gqenFDQ/ryD7okKenRQorkgPf0jtN6TmWwp+reKJyc0TdW1P2tT1ZGk9T3rX96SggSdHm3mS39KTUa08UbbxZEtbT6a186Rle082jPLksrsnWXjy7ThPnojPXp6s9/akh68nl4RR7cn+QE8WBnnSwuzJSKvEKfWkus2TzeLdfk92HvIk7oon3a/KHmG85in/754cvO3JD1W9mFfDi0b1vBjR2ouKNl4o23qxpZ0X09p7cayDF4kdvbjRyYsWo734aqwXf4h8dy9G4cVz4TPeixA/L/b5e/FtkBd/Cc8QL6qGerE6y4uFFi8uW73ILvHC2+5FdYfELvPi4V4vpuz34qNYe8CLRYe9uHDZi6FXvZj10It6n70oq+FNWEtvDrbyJr61N5XtvanZ0Zu+7t7cFuPGefNW9FF50zXAG2eQN97J8i2v92ZBljcVed5sK/BmRqE3uQ5vvt/pjXaXN/V3exOzx5tue725KIz7vPl2vzd/C9cBiXHQm+qHvNkqph/2ps0Rb06Iu8e8WXPSm5BT3jQ+7S2fqd7yW84b3RVv7Ne82XDdm7mfvHlcVUlZNSWe1ZVUraFkk5jmpqRVTSXHRFItJX1rK7kjxn+h5F/RqL6SfeLLhkquiNxGSp41VuLbVEmfjkqKOimJGy5zI2RupJKRo2ReLB8ta8YoqT1Wya9ijruSjig5JzLGKRkyXinPHlLPBCWKiVLPJKlHTJsstUyROjykDjHBU8kaLyXB3koaK5W8UCvR+CnprFUyLEhJebCS6qFKtogqybI3VfpIU9IvXfYLi05iZCh5L9bolYRkKmliUHJAxBuV/C9LyR8iP1vJmBwlq3KVqIqVDLIpsduVeDiUfBYby5REOZW0LJccIsklNVZIDlG8THJUSg6xZrnEXymxV0nc1UoKvpe4Pyg58ZuS/ruUTNqj5INYu1dJ2D4lzfYrOSQWH1DS66CSG8J0SAmHlbwRPxxREnhUScNjSvaKuONKnp9S4nZZyTYx6A+p87r0flPOT0Tdkvt5W8lx0e+ukon3Jc9Dif9IzryqSu6/Su6/imo1VGwR0W4q2tRUcVKk1lIxsLaKpQ1UHGym4ofWKq62VzGqo4oXYlcXFV27qTg6WtaMUdFnrIrbothdJb/6VLwXP49TETpeRdMJKg6JhIkqbkxSYZqsgikq3oofp6oI8lCR761igVpFD42KK+K5v4oVASo0WhUXg1U8nqsiMlVFyzSVPD+oSEpX0U+n4q6wZqiYpFfxQazLVBFuUNHcKPVkSx25UkeeCrNZxQGr5HOoWL5LxW97JO4+FVn7VQw/oOKpqDyowveQitqHVewQc4+oMB5T0emSioqrKmr+oaLjDRXnxbBbKp68FtV9+KWmD27NfDjXwgd9Sx/5nPShY3sf5o/yYdc4H3Im+hDr4cNrjQ9vgn1ok+FDrRIfjHYfnjp8UDt9aLXXh+PiwX4fnMd96HDaB81VH7S3fTjQ2Je1LXzZ1N4X63BfPo7wxeHui36iL8Mm+bLQx5c+gb7cXOTLmXRfVJm+7M2X8QJfmll8OSIGl/vyfKUvum2+dN3py0WRvcuXkbt9eSFW7fElYK8vDfb5sk8s2u/LVwd8uSHMB30Zf8iX92LtYV/Cj/jS4qgvx0TyMV/6H/flvrCd8MXjpC9VT/myRcw47Uv7M1LjOV+WnffF94IvY6748sNVXzp89OWcyJSHxW8/+/KPqKyiRl1VzRfV1OwSsdXV9Kih5qrId1MztqaaN+LHWmqCa6tpUkfNIZH4hZq+ddXcFSX11Eypr2ZTAzXRDdUMaaLmYDs1vTuomThQTZcRakaNUvNSrB6tRjtGTcOxavaLeHc1vVBzSxSPk/Xj1XwQ6yeoiZqopvUkNWmT1QyaouaRKJ+qRumh5pKXmtsaNYOD1cxMU9MhXc05YdCp+S5DzVOxXK/GL1NNPYOaOKMaU7aa8TlqBhZKzjI1FqeajS41bZepMW6R/L9Jzt2Sc4+aUyJ9r8Tfp+aJ8DmgpvZBNb+JmENquh9Wc0XkH5EzOqrmrWh2Qk3/U2rsp9XMOqeW5yM1AZfUBL1RU+WDmhkfpc5PUuNnNfWra/hQS8OpLzRca6zheAsN37TS4Gyt4de2Gr4bouGZWDFUw9fDNdwSxSM0TBqp4aPYOErDtNEa2o7RcEZkjNUwzF3D36ISDepxGuqO17BHxE3Q8L+JGq4L8yQNEyZr5FlGw/opGiKnamjtoeGkSFdoGOKp4Ymo8NLg462hjlLDlz4aCn01jFNriPDTkBqgYZBWw9EkDQNSNDwUjlQNXmka3NI1bBdzdRq6Zmi4JHL1GsZkangtfjRoCDFqaJql4YhIypYYORoeCEeuxMjTUCNfYoi5BRq6FMpes6y3yFqrzNklZpnEKpc4FRrm79bQfY+GqyJ/rwb3fRreiZ/3awg/oKHFQTlbkXpIaj6s4bEoP6JBdVRDjxNy9qLwpPR8Xs7mipzJNQ1Db8o5ioV3Ndx5pqHjaw19P2j45bOGOVX86FLVj0sip5ofo6v78Vr8WMOPEDc/mtX0k+dfP9Ka+jGhrR8fxIZ2fvK7yY8zHfzQd/TDv4sfPqP82DXajwVj/Og51o/rYgKyXkwbL2snyNqJfnRSSVyNxPT3Y1yYHyNj/dCl+zFM50e8wY+p2X5szZF1ebLf4ccPu2TtXj9UB/zk/9VPvqv86H7Zj4Irsv+q7HHzZ2prf0509icDf/pO9meA1p+eof4UhfkzIcufL6z+LCrxx2rzZ3aZP+4ufyKW+ZO23Z/6O/3ZLxbv8qfPbn/uCdsefzz3+uO2z59fxfz9/vQ44M81YTroz4dD/mw87E/0EX9eHvdHccmf7Zf9mXfFn6tX/Sm85k+7m/6cE1ef+XPsvT/LPvqj+eTPvs/+JFQJoHfVAO4KW7UA+f4MoEaNAOa7BWCqFcCH2gF0qBvAkhYB3G8ZQM92AdwQnzsEcKpHALcHBDByZACvxI+jAggZHUDzMQEcF2ljAxjiHiDvmwB53wTQYLzEmRDAgqkSxyOA+mESMzkAr9QAaqYF8JvoqZP4ojgjgMn6ALZmBjDbEECcM4D/7Qpg294Auu4P4IqIPhzAT8cDaHVSahH1LgWwX0y5FUCzFwHc+ST9VNHSpbaW0Q21rG6uJbWVFv+2WhLba8kZqCVysJYWw7WcELoRWoaN1PJUrBylJXC0liZjtBwRyWO1DHLX8kQsQ4tmnFb60XJALJmgpd9ELQ+Fc5IW1WQtdaZo2SMWTdXSy0OLTaHFzUuLRaWlm0bLpgAt7sEyt1TLHeGZLPMpWn4TsalaeqZpuSks6Vqm6LRUy9Dyi5in19I9U8s1YTZomWjU8knMytbSOUfLuDwtG/K1dCjU8tasZWSJllcizKalpV3LKfG8TM7CqSVguZbDK7R8s0ri75T4Yt4uib9b4gvzHom/V8tnsWWfltn75SwPaOVZXkvBQa18h2rl/08r/39aOh7VclHkHpO+jmtZf0JL+1Nyvuck/++S+7KW765KbnH7o5aST9JvlUB2iJ7VArkpLNUDmVojkGpugcyvGUhR7UC6NA6kU4tAprcJpEPbQNZ1CGTod4GkjgpkyOhA/hHasYE0cQ/kiBg8LpCACYE0mhjIYZE8KZDKKYEM9AykviaQ/eKhfyC+2kA560AWpAbyVVogt4RCJ3ltgXxpl1ocgWyvlFpWB9JjXyDXRdH+QCYfCKTqQRk7HMgvx+R6Vvb8LmuvyNobgXhVCeLr6kH4tA5iX5sgjo8IkmeGIL4jiB/GBTFaFUSUbxDr/YPooA0iNzAI96AgxoUH4Z0aRHy67MsMookliCElQawqDSLIFkQzexAnxPOyIELLgwhfHkSNPUHyuy+Ir/ZJnitB6K7K/LUgvv8jiJY3gsi8GYTjY5C8x4PpWzWYpW7BBNUP5kzTYN40D6Zdq2ByWgfzvk0wM9oF06l9MJfFhI7BfBKe/wvm++HBnB4ZTOaoYF6PDua8u+xB1kwOppZvMPUCglkWFIxvisRPC6axPpgbtmCs9mBUFZLnVDC/Xgkm9mowt68F43U9mISbwRy6G8zBz8G8rBmCV/MQDrUNYWWHEJp3CuHokBC+/zaEVsNDOCOMI0IYPTKEt2LdqBCiR4fQcUwIl0TB2BAmuIfwWWwjhHnjQugxPgTrhBBqTgrhwZQQBnmFQEAIfwSFEBcWwv6lISQmhfAkOYTlKSFoU0NomhbCcaFLD+GlLoSfMkKI0Ifwn1HWF4VwwRlC/M4Q+u4K4aFw7Q5BsyeEhntDOCxS94UQelBqPiT1Hg7hynH5+2kI9T6EsPRjCH9/kv4+S39VQ8msFsqb6qEsaRhKXutQNo8KZfboULqNCcUyNhQP91DcCGXRuFB+mCqvfUNx+YdyRBtK96hQti4MpTIplOFpoRToQ6liCKWzNRRzSSg7bKHcc4TSoDxUvktCWborlL93h7JyTygt9oWy8HgomlOhNL8dyqi7oaz6FIqxahi+rcN41i6MN9+FYRoVRvUxYfwmNOPCeDkxDENqGH9khFHTEMYjaxh6exjTnWFcLQ+jyCVjO8PQ7g7j3ekwLOdl/bUw/v0jjPAq4XxbN5xJjcLp3TScjJbh/PhdOBNHhVN1dDi9xoYzxiecAwHhDA4M56loGxLOBZEXGs7RaPk7LZx1ueG0tIaz1RbOPHs4PR3hOMrCiaoMZ9Q+2XssnJlXZO0dif9FBPY2EUzrFMH+YREM/i6CH4ZHEDEignYjI7goJo2OoE1CBHFLZa4ogn72CFY4Iggqi6ClMwK/FREU7Ijgt50RPNodwfI9Edw7HIHqbASeVyLYdzWCpdciWFstkj0NI1ncKJJxHSLl2T+S7z0jGaCOpI1/JBO1kfwWGEmVyEjOzIjkXU4kN8ojObQskuidkVzbFYlld6Q8d0TieTmSOldk7IaM3YykbtUohjeNYmO7KGa3j8LRMQrt6CgejY9iwpQoqk6NYqVnFAXKKFZrogj3i+LHEHlticLsjGKvK4rny6JosTuKyUejmH4xivpXo7hzM4pZVadhajGNP9pPo6TDNGyB0zgaPI06udP4YJ1Gb9s0Bi2bxoFfp9Hn8DR8Lkzjv0vTOPtsGgNfy7VFNP+0jaZgRDTT3aM5PiGa2rpo7hijOZ0TzQ+maFqXR5NUGc3+3dFUOxbNxwvRvLsZzVd3ZPxRNJkfZOxjNC1aT2dPu+louk4nbMx0WvlN53XQdNYHT4ey6Qx0Teep6FI5ndN/TCfn+nR23ZzOmYfTGd1qBk/aziCi/QzmT5rBaOUMIjUzuGmYwXv7DPo4Z9Bw+QypfQadrs/AdmMGH+rMpH6nmTwJmMmGaTM5vHQmybaZbHLMxKdypnw+zaRNtVl4a2exPXkWHYtn8fvKWfy0e5Y8O87C89AsJl+axcybMldtNgPrz+ZUi9lsbTeb/h1mM73TbOoGzGZn0GyGhszmtfCPns0P+tmE3Z7N2Mezudp2Doc6zyFg7Bx+d59DjUlzGB84B6VlDgdsc3hVPgfreVlzeQ5XP87haPW57Gk/l96quZiC5pIVOhe38LnULJpLZMVczq6eS/nFuQRemkvJlbn4Xp3Ld1Xm4dFsHmmt57G1wzwed51Hd/d5PAmaR9eKeQRXzqPL3XlcfDSP3KbzeTJ1Ph5Z81laPJ/njvlsPDKfygvzsV6fz/mb83lQLYaubjG0qxvDNTGldQzGtjHQMYY92hhK02M4b4ihSlkMSyti6LAvhgunYqh7NYZjIutaDDVvxVD1QQw3m8dypUMsPj1icR8TS4JvLN8ExrIgOJbn4bEsy4ilwhCLvSiWS45YfCtiab4sljoHY9l7K5Zfai3gm24LiB26gBfDFrBBu4CYwAX0D5JruLyOXMAW+wK+3baAxN0L+G7PAn7bu4CdhxeQcmoBE58toFnzONRt4vBrH8flDnFs1saxLSyOIylxnNDH0bIkTs4ojhe74kg4FEf2jTim3Iyj7i2ZF32/WMiwFgsZ3noho9otJHjEQt6pF/Kd/0J2By1kT8lCqtkXcqxiIWNOLqTm2YUUXF5I8+sLKbmxkAePFvLT3wsZX3URk2ssoq7bIvJqLqKy+SJWuS9i/uRFbJ66iA/ei1CGLkJlXMTvWYsIyl/EzYJFDClfRGLFImJ2L8J0VvZdXUS3PxYx9/YintWIp6xtPJUd4nnQKZ7vO8czo0s8X3eNZ223ePr3iOeF2PxlPBvHx/N2YjxnfeO5FxxPdGg8j8PieRYpc1HxxE2T+eh4GsXF81dqPCOz4iE3njeV8Xy3Mp7z6+L5Z0c823bHM+ZAPOqT8ThOx7P7RjwF9+OpqJVASrMEmrRLwNo+gaTeCcS5J1DkmcAmbQIjQxPYF5aAekYCQxclkJ+cwIXUBMozEvgrK4G12QnE5CQwMDeBbXkJHC5KQOtIILI8gXcrEziyL4Hs/QlMPZBAg4MS91ACLY8k4DiaQKfjCdwRwy4kMPZSApduJNDhdgK3ROWdBB7dS+BgjcUo6yzG1GExS8YsRsdiao9fTLJmMfUCF3NKNA9ZTMfwxTyOWsyzY4tZfW0x1e8tJuv+Ysa8Wcy1j4vpWmUJs6ot4WHTJexus4Sj7ZfQuNMS5vZcQj33JfiOW8LV8UvY6LEEhe8S+ocsYULUErbqlvBZL2OOJVidS2jnWsLjyiXU+W0JMw4s4enBJSRdXcLkf5bwwC2RvrUTUXVOpKxrIhP6JMqzRyLlqkQMQYnUD0nkrMhNSqRJSiJ30hOZnpHIxsxEFhoS+WBMZHdWIuNyEjmRm0i9skROC3V5Io8qE3mzMpFa2xO5vzuRfYdk/mgiZ0TRsUTanJA4HxMZ9lnyVluKj9tSrtVcSnjtpaz5Yil3WizlWeulTOy4FP9RS/nKXeY8lxIcuJSwzKWUupZyd9lS3l9bStr1pZy4uRTX3aVE3FuKqnYSPVonEdE9iSc9krgxIomP7kmMCEriYHASa1OSMGcmoTYk0caYxD85SXzKT6KBOYmZJUkcKkui06EkXh1NIuycrL2WxLSbSXx1K4mkp0mMeZbEimrJbHFLJrtOMjRLpnbzZPkOTGZ/x2QMnZI55p5MPsnyvJ7MsIhkHqQlk1OUjKUimX4rk7FdTuab68nsvJHM6dvJZFRJoaNbCm9qp5DbMoXPHVOY2iUFe7cUQrqnsGJJCvlpKajSU7iuS5HPtBS+zkzhmRiZlYIrP4W/C1OoUpyCpzWFc7tT+HF/Cu8Opsi5pxBwPAW/RykEVU1lcv1ULjRIZU+jVPSNU+naNpUPHVKZ0jmVteJil1QcXVP51DOVrL6pjByTypGxqYz1SqWWdyonxWx1KkWaVB5GpNJoZiorUlLZnp7KbV0qZKSyWqzJTyWmQGIXpvLZkkqlK5VfKlNJWp5Kw3Wp2NenErE1lZu7Upm5JxXz3lReC799qewQ7fencleMP5BK3YOpnBWdj6Ty8XgqT06m0vR0KlXPpqI8n8r5W6nYbqcSfCeVbndTeSym3ktl4f1UnA9Safs0lTrPUwl4KXP/pvL0UypbPkt8tzQW1EvDq1Eavs3TSG6RxoiuaQzpm4ZdhPZLI6t/Gn+PTaMFafJuTiN6fBrHROGENLZPTOObqWns9khDr0hjrWcal7zScHqn8T9VGlt80vgQlIYiNI0XkWlMmZ1G4zlpxInc+TIfk8aN2DRqxaVxSvilp9FBl0Z9vezLTKNGbhp3CtL4vjCNeqY05olzwlCcxlVrGk0rxdo0XOvSmLY+jV4b0igQyZvSGLdZ9u5O44c9snev7BP/7UvDeCCNDQfTWHY4jV+PSZ+npM/Taay8mcbpW2m8uy293E2jyX3Z81cagVXT5TkjnanV02laI53CWuncaJTO5i7pTOuVToP+6cSISe7pOMfJnFc6K73Tma1MZ4AqnfGR6bjPSmfO7HS+mZNOqWgRk87o2HS+S00nKi2do6JXusQWL4Val86von1GOmninmiQmc7vIjknnQMF6fQsTOepWF2UztnidEKs6SyukLjL0lku+i9PJ3BFOrtFxbp0aqxPJ1r02ZCOWbwW/hvTObYtnWq70knfKz3sS6fR/nTKD0j+w+ksOJbO9lOS/3Q6E8+kc/FsOpHn0/n6QjoFouHldIbdkjV3Ze6BjD1L59KrdL59LT29SUdXRcfCajoqquuoXkOH2U3HowY64hvpqGyso7ipjsBmOpZ00NGjq44feuv43FfHiZE63o7SyW90HbtElzE6MsUj4TFWxwbRzF1HgvhDjJZvmuWi1jgds8QpMWC8Dqt4L4Im6Ngruk/UYRR/Ca9JOhIn65g7VYfNQ8dHEarQcUD09NSxzUtHjEqHPkTH1FAd60WzMMkprolR4ZJT1IrQMVOcEgMiJaf4VwRFSU7RfZrkitaxWbScrmPVDB2DZ+nwmatjwnwdP4qjC3QUxunYsVCHZ7KOTaJFio6xqbJe1EnTMUcMSpdaxQcRqpNaRc8MHbniqVDppW5xN1PHeIOOWKPEztbhl6tjUYGceaGOkyYdl1xyP5bpiBbHRd9KnfwG0RGwXM5bdFkhZ7xSR4N1Oi6KYXt0OEWVvToiReE+Ha9EpwM6MsSUg3JPD0n/R3X8flryndcx7baOY6LPHR077+oY81BH3FMdrd7o2F89gy9rZHCpdgbaehlsapDB6kYZnOiaQb9uGXTvkUGXvhko+mWwpH8GlcicQsa9M+gTlsEbwbQMqs6QdbMzuDA/gyqxGTxOlj0pGWwULVJlr7gp3NMkvqibnsE8cUEM1WVQJqpkZHBEmPQZZBrkmi/1mDJoac4gUdwUx10Z9K3IoEi8FdplGXSrzOAv4b08gwarMnCtzqD69xkE/ZiBck0GKT9n8H5jBpO2ZbB8ewbN9mbwh1i5L4M6+zM4fDCDwkMS/1gGUacy6Ho2A6NIOi/xfs/AcjmD3n9l0PqZnNOLDGa8yiDis+ypomdnVT36anpiauoZ1UjPcjG7sR5bEz2fxKtmei620fO0ox5VJz1ru+i51lXP5q/13O6lZ0B/Pe9F7kA92hF6uo3UkyX+FspReraKtqP1pIh7YuIYPT+LxmP1LBRXxUh3yStqIbnFGTFonNQgPonw8XoOi68n6OW7QmoS/hOldpE5Sc9j4TlZzyUPPcMVeirEDE+pzUtPifhP5Cn1PBd/+ui5odbLs7meHkF6csRT8UuwnvYhetLEAzE5VM860TRML+9TPX+IMeF6VoovIvTME+fF0Eg9ZaJqlJ4ocUz0maanSLwVgdF69oju0/X8I5Qz9GwT92bqWTFHz7m5ehzz9PSO0WMSAbHSa6IeQ7KeLSl6WqfqSRZ3xYQ0PWtEo3Q5O3FFjNTJ2YlaGXJ24owYpJezE+GZEksUGvS8Fv5GiZslcbMlRp7EEFdEZb6sM8kas56uxZLLKnlK9Pzl0tNmmdw7cVdMrJR7Jxovl/smRq2QHkTtlXoGr9Lz5ns5p7VyDhul781yvlv07N8t575Hj3qvno779GSIP4XHfj0bRYsDehLFTXHpkJ5TR+S+ntDL7xI9Z8/rOfK7ngs39Dhv6om+paffbT0W8V7sv6On512JL9T39OwQHe9LH//o2fVUj/dz+f8Tk17qGVclkx/FgqqZXBYjqmVSKWpWz2SWOCMG1cjEJj6JCLdMjoheNTMxiTdCWyuTf2pnsq1OJpPrZhLaJJODIrdTJs/Fr50z6dglkwyh6JrJRtGyWyZLxW1xtmcm9v9l8rBvJi36Z/LDgEyWjMzk0uhMho/JxG1sJjPFafGNu9QhDiO5x0nu8ZnU98gkVpz2zKRDRCY68afwiMxk35xMrqdlEqPLJNwg+4Q2KxOfnEym5mWSmJ/JclMm/1oy6VmSyallmexZmYn/5kyG7Mrk2KlM9p+R+RuZNH+QybnHmVT9KxPL35m8epqJ6kUm7V9m8qiaAb9GBv5qbOBBUwPNmxtI6WagaQ8DhX0NBPQz4BhuYNoIA8fF+5EGQkcZOCi+Gm2gQLwSAWMM7BbdxhrIEk+Fj7uB7aIDBvkGNvBIKMYZ2CRajTeQLO6KnycYaDLRQIK4NNlAmYfkU0geLwNfexvYo5R4KgO/+hioHWTAGWxgeoiBk2JAqIES8VGEhxk4LHqFGzCLtyIwwsBe8WWkgedCE2XgN9F5moFM8ZfwjjawVbSdLmcgbs00UHeugYp5Bs7MN/A5RnqKN7A4yUCDFAMjUw0sF3XSDMwV58WwdAPlorpOahOnxMAMA6Xik4jQG+iTaaBIvBP5RgPGbAMeeXIeIilfzrxQzkB8bzJQ32xgRJHkEb+Uy7lVyJktkzMTd8XaSlm/XNaLG+KHFQYWrJTaVhmw/Sg5RceNBrZskvu2y4B1t4EPotdeOY99BnL3y1kcMHDhtIHTZw1EnTfgflviiLg7BmY+MGB/aODF3wZUz+T+PZc6Xxho/VJ6+Sy9VDFSJP4VwVWNHBD/q2akQLwSAdWNdK9h5JnwdTOyQ2TWNOJdy8hWkVbbSEI9I/MbGfldfNdY9rU28rCjEY9ORlp1NpIk7oqJXYzyPWWkaVcjiwXdjCzsLnu/NFLtayO2Xkbe9zHS5RsjI0cZ+WK0kXnid/HtGCMVouZYI7PEYHcjpeOM9Jlg5PkUIyqFke2ig6eRDOHpZaSNt5FUsVRlJCzMyCHRK9yIf5SRNfOMXJ9vxD3GSINYI3Hi3CIj5iTpN81Ijngu/tZJPL2Rx+KCSXIsM6KvlL5XSH8rjdxbZSRmrZHa643MEefFmY1GHJuMRG82clL47JHz2ifnJdrtN5Iu/hQpB420OGxkwhHp9bSRAReNdL5j5Je7Rhr+Y6T+MznPl0aGvTZS/NFIUJUs8qtm8bx6FjtqZvFTkyyuN82iXsssLovlrbL43CmLQ92zeNonC2X/LDoMyOLPb7KIHylrxdhRWTQYncVVMXpMFqtE7Ngs+a7PYj5ZVI7LYu74LComZHFckcW/qiy+9s2iQCMxg7LYFp5FWlQW96OzmDA7iy/iZU9CFoNSsziZlsXAdKlBHNNnsceURa45C7+iLLa4smi4XvJtyuK7HVkM3p/FNwez6H88i95nswg9l0Wv81mYxa5bWWjuZPH4aRbpL7No8zaLFp+zSBKTqmSzTjSvms1ScUesrSavq2fzc81sxtfOpkmdbG7UzaZx/Wyui0UN5SrcG2Uztkk2DZtmc02MbZbNyE7ZrBAxnbOZ3zWb5d2yqdM9m2H9snENyGbIyGxmjsrmjBg8OpvqY7IpG5tNNfdsTotq4+QqqnpmEy1OemfzjTIbuxjok41Nnc3n0GwGhGdzIkKukXKNyub4HBmfK9d5MjZfrjFyjRVx2ZSKz+J4vLxOyJbnR7mmyz6dxMvIZlqO5DJJDrPkdmRzbl02NTdlc3G31L8nmxH7pCcRsz+b2IPZrDqSTf3j2cSdzGbh6WzGXc7mJ7H2VjaJt+Uc72bT8n42aU+zafc8m3TR/mU2OvHkdTbb32Wjep9N18/ZaKrlsKdmDvl1cgj8IofgBjkcapTD2S45fNErhxixsncOCwfk8MPAHBoPzmGvKofXPjm8VefIWeRgD8+hfFoOY2Nz2Jqag7UoB7eyHJ5szKHT5hxe/JLDhz05lB3KYdSpHFaJa6cl3pkcGp3N4bpocj6H9Rdz8LmRQ9bNHGxPcjjzj8R9msPsZzkse57DvBc5XBQrXuZQ91UOsWLU6xzi3kistznEv8vhhpj4Xw4tPuTw8FMO26rmyu/uXHa65eJfK5c9wvRFLvZGuQxuksusprmcExXNcqnVPJffxfIWufL+y2VUq1xadMwlSTzsnMvjrrls75bLP91zef5lLn375mIVUf0kXv9cqg7IpcY3Ek9UDMrFY0wuj8bm4jNO5r0klyqX82KFOpeMsFzuJOSyOy2XegW53DDlssacS0tLLn/8mEuHjblkiuzNUvOWXAK35eLaJWsO5PLyZC6Fp3N5Kw6dyaX0fC6nLkj8i7nEXc3ll9uy904uxX/m8vlxLt/+k8sysfC5xBbuL3K59VL6eZtLyKdcLJ9zGVA1jxu18+jQII9F7fOY3ClPPuvz2NEtj17/y+P7/nm0HpxH5Kg84sbl0XhCHh6T8yjyziNcmcdRMUedx4UZeYyfm8dasWl+Hm1j8tgem8euuDzyFuZRujiPMSl58hs7j3Visy6PWgV5jCzMA3Med4rySLXk8XdJHr6leQx2ydqVebRYJflW56H6IQ//n/II+TkP69o8qm/I49uNUt/mPJpvy6PPmTyizsr4+TwqL+RR5/c8YsTNS3kcvpXH1Qd53P5T+vxLcoidf+fR7Z88XomiZ3n0f5HHwrd59Pycx1uR1yCfwIb5zGyaz7Jm+dRuns98cVmsbpFPrW75XO+RT5X++QwZkC+fMfnMHZhP/UH5LBT9RuWTND6fM575PPDN55W/xAvIp3F4Pn9G5tNnZj5Rs/KZEpvPJqFbkE/2wnyqLslnly6fFdn51MvJZ785n6+L8jGLAZZ89rjyKayQfCukhpWydk0+PX7OJ1/0WZfPqfX5DN6QT82NUo9YtSmfBpvzWSTGb8nHY1s+7X/J5+TOfNx257PzUD5rTufT7Ew+U8/m43texkTehXxei/vXZf3NfILu5PPxrsR7mE/Js3yin0sNL/Jp+Vbq+S+fvxsX0L1pAXlicMsCZnQt4Gr3Ajb1LED3vwJ69S7A2beAkf0LWDSggBti3cACbN8WMGV0Ace9C7igKqCebwGJ4QVkRBbweF4BXWMKeCnWLy6g89IC/kuWfRkF/KkvYHheAc/MBTx0FDCrUl4vl/0rJM7PBaxcW8DCdZJHeG4soNOmAhoeLGDioQJGny5g8ZkCbouNZ6W+c1L3hQLpt4A+FwtYdrmAsVcLeHuzAOOfBZT9VcCcvws48KqAj68LcL0t4PK7AvpVKaSsbiEX6xXSulEh6eJ1k0JiWxaS06OQf/sXyudCIQ0GF3JTTBxSyJkRhbiPLmQvhZwYX8hbRSH9vAqxie3qQt6HF6KbUYh1USHz0wvJKCjkb/HOVMhRcyGrLIXEWwvpuryQXFGyspAqqwqJ+76QP38s5PNaybGukAUbCmFjIS02FeK1uZCXWwrRbi2k97ZCPgl2FOK5s5Beewr5eLSQF2cKCThbyLTzhZwWQy4UcvV3qfViIc0vFZIktFdlz22J/bCQX18Wsu59IeoGJr5saKKssYm5TUxcEqOampja3MRm0b6FiWvdTNDdxNv+Jv4ZamL3MBOmb03MG2Fi62iTPIeZmIaJqh4mzosGniY2eJnkd5+Jv8QupYmBviY6BkicUBMtwkzcjzHRaYGJF6L3QhPTF5lYt9iEKtFEjRQTQw0mgvNMzCow0dBk4raYbDbRrsiEXuwtNvGVxUSU1cQpUafUxODVJjlDE6/XyN6fTRwW1daZuCBGrDexSjTcILHE5I3S2yYTT4XfZoknvtoicX4xkfqriQ77TbidljMR98+a2HZO6j1vYtIVE88fy5m9NFEoIl6ZmP/GxMN3JgxVzfSqbuZbNzM0MDOgqZnRzc181dnMtC5mKruaud7NzPruZmoMMKMYZCZ7sJnSoWYuDDOzaKyZje5mBnmaaaE0kyKUKjOhvmYGqs24acy8CDfTbr6Zp2JvjJmvY80Ui+gFZobFmam30ExGvJlliWZ6pppR5Zk5XmAmxmTG3WzmZ6EsNnPMKvHtZq64JP4KM5dXic2SY5+Zn/abyTsk46dknXCeNrPmrJk/z5nZcd5M/gWJddnMibtmXPckzyMzkY/NfPGXGd0/ZvY8NctnsvT8XPp5ZUb/Wmp8a2bFv2Y+fzIzvEoRF2oWMbJWEW26FdG7dxHD+xZxt18RW/sX0WlAEQO/K6LH6CLGU8RqryJqqIv4UVNEM78iksXNyCJezSni8FyZm1/EXHFJjImRNbGyRvwplAuK2CG6xxVRIN6JEwuLGLRIYicU0XpxEeolRRxMK2J7ZhH/5RdxuqCIRaYiJpmL2CTaFRXxTAQUF7Ff9LYUUSKqWqUPobAV0cVeRK54LUIcRbiXF2FaJntWy7ofipgpGv9UhOcamV9bxPz1RbChSH5rFdFzcxFm8UFEbSli8y9FtN9exHPxdo/0eLKINWeKSDlbxCOhOldE3YtyBiLvZhHr7hZx5R+J8UJiiClvpN8viomrX4x/o2J6Ny5mZpNiLojvmxbj1byY4y2LyWhbTFjXYmK7y/xXMta3mEH9iqnTv5j1A4oZOaSYp6Nk/5hifnAvJoli/vQq5jfvYt4ri1nkW0ygXzErQovZGl7M9rnFdJ1XzIYFxbSNK0YvZsXL3yb5WyhLijlSXsy4ZcWsE7rKYk7+WMzCNcW03FTM+a3FjNhWjPv+Yn4WdU8VM+m0jF8upuCPYjreLiZLlN2VGv4q5vQ/xbx5UUzoy2Kuv5a9VSx4VbMQXMeCfwMLRc0sLGtroU1XC937WvhXDO1v4fYAC1sHWsgcZsH+naz3suD0tvCH0sIGlYW2PjIn5mosuPtZ+FproVGEhURxX/waaSFimsSKtvB6poVBsy2UxViYH2vhmmgTZ+GpGJtgQZUiNWVIbr2Ft9kWjudYeFVgYaDJgtpl4dFyCz1XWvgoVq+20OR7C1E/Wfh2jYUlP1vots5Cvji13sKdjRY6b7aQK96I41ssVGy1UHebhYXiltjyi4Xs7ZJD1PnNwvh9FtwOWZgn5hy30PKkhb/ET2cttDhnIVU8Eb7nLewRX12wYBGfxczfLVwQP1yUOi9ZUF63sFN437HQ467Uec9C5VMLHs+ltxdy1q8sLHot5yty3kpd7y1M/s9Cpw8Wjlaz8qKulZimVp43t1Kzlfwt2raxcq29XDtaudrFSsBXVg70lb/7W2GAlYyB8vobKzUGW7kiGGLl6VB5/Z2Mj5TraCvzRMZYK32R/R5W3DytPPO2olVaOSgcKhnzsTJfXBOZaivjA6wcCpQagq0YQq0MiLZSe7qViTOsvJpn5YtYK3Hi2EIrC+Ot3BJvFls5vsTK4EQrQ1KtdNVZaZBpJbrIym6HlVSXlSfCuszK7Eorfiulnh8l7xorsRusXBcTNlpZctBKs9NWfM9YmXXOyprzVlpesJIuuGyl3zUrdW5bWSBC71mp+s7K2H+l149Wxn2Ss/osPYjAKiWUVS2hVrUSYsV1sal6Ca9qlHC7VgnhX5Twa/0SChuUMK1hCasblZDUuITfm5UwqnkJP4rUFiUYO5UQ3LmEo+KbLrKvRwlDvyyhSe8SPvctYWa/EloMKCFNaAaWUH1QCXNFmyElaIdK/m8lv+gwvITTY0toRAnNJpXg7lFCTe8SKnxL+DJI8oWUUBJewuUI2RtVwjNRb04J3eZJXbElFMdJPmFbXIJhqdSSXMKpdNmbWcJHsS6vhAGFJdw0ldCpqIQccbK4hOWWEhZbS9BXSEzhrCxhwXLpY5XMrZZ9G0pou7GEwE0lDNxcQrnYurWEt9tKmLevhPH75QwOlPBSfHe8hFZnS+h3Xs7zQgmVl2XsscR7WcINkfiuhAdi5n/Sb7VSjlcvZWSdUjR1S7lWvxRF01L+a1bKiBalFHQupWm3UvZ2LyWlfymPhe8AeS16DSylVFT/ppS54qoYN6iU9aLd4FJeiqNDSpk2vJTxY0vZINq7l2IUCeNLCfWW3GKIspRKcV9Vyg6fUr70LeWTmKEu5SdNKde1pWwOLKVTUCn/Cy/lUkQp1eaXYogtJXhBKcfEoDipe1Ep5xOkl8Wl+CWWUjOplCp66clcysYiyV1cildpKb+JKRVS9+pStBtLGbCpFKfI31rKk+2lqH8t5Y/fShm6pxTL/lL0h0r5+1Qp/c6U0vl8KacvlPLd76U8uigxr5Xyzf1SJj8t5czzUoa/KGW1SHkpcV6VYntdysr3pTT6T/quYuN4VRteNWx8drOhr23jTl0bukY2/hH9m9hwijpNbdwSU5vZ2CYKmtuY1sLGOfFXKxu12tp4197G8I42VgtbFxtuXW0k9bSxsZeNsD42GvWz8dUAG1ZRbaCNOWLDNzbaDbLxSoQMtvFgqI3gkTbuj7bxjaeNHkobn8RMlY2ffWwEqm3U9ZPxABu/a20cCbbxa5iNMZE21ojD02y4oqWH6TbMM218FIoYGzMWyHoxJk7iiIyFEj/extgMG8sMNhoU2lhfbGPCChuOjTambLbx9y82Ru+2ceWUjfZnbCw9b6PGRRsTL8ma6zbO37Zx6J708tzG65fS4ysbJ8XK1zZi/rXxbSM76iZ2bjSzk9/CznsxspWd9NZ27rSz497Jzjph6GwnpIudIV3tPOxmp8aXdvr3sdO9v52fB9p58Y2dysF2dg21kzPcTr8xdra72/mIzI+3UzLVzvfedlKVdv4SfirZ72Onjq+dheK28FDbmelnp2GQnV4hdvLC7URF2Pknyk7yfKkzxk6fWDs3F9iZEmen60I7BWL6Ijuj4yX3UjvNdXZ2GOxczpL1BXb6FtqpZbJzS3QrsjPGYqeN1U6mGFJqp+UyO/VX2FksrKvszNlop8NmO0232Zm1U/LusxN3UPaL7YfsrDxhp/FJO47Tdmact7P2gvR43U6ju3aSxCPhe8/OPmG/b2fBA1n7zM4vL2TdSzvmT3bCqjk4KZ7UcHDAzUG/mg4+13HQvp6D1IYO+d3moLyxg57NHMxt7mB8CwfvWjo428rBD60d1GvvIL+Lg/diWlcHo7o5WCNadXfwXCT2dND7KwdTejno1tuBoZ+Dl2LYAAdfDnVweZiDnWMdWN0dVMfBxHEO8sY7sCscrFM5MPo4eC0G+Dv4KcxBUISDY6L7TAffzXNwKMZB3QUOvOMc/JfgQJ0icXUOrmQ4GGF0QJH0UuzgtMXB91YHX5c5eFXp4NsVDlaL6j85mLTGQcHP0ucWB17bHKTslTpPOFh1SuKfceA6KznOObgvSi446HXHge9TB3tF3HMHc17Jubx2kPvGwb8i/rODmo3KKGpSRpWmZcwWT9qWMbNbGReFZ78yevYvo9qAMiYOLGPZ8DJ2jCljAmU8VJTRx6sMh7jtLetUZVT1KeN3TRlG/zJOBZThG1rGvKgyWswp44sFZcQL//QyDgl7pqzNK+NYURn3SsuYWlbGmMoyfhbmDWU8/bWMwB1lbD5cxuvjZTQ+K7WJg+ck15UyMu+U8VKE3i3jpPj2XhmrRdr9Mv4R2gdlDHpYRr/HkvdJGbv+KqPLyzLevpGxqk7iqzm5J7yrO/m6hpNYNye3RHEtJ2saOmndyMmBlk4Wt3aiauPkShcnm7o66dTNSZ5Y28NJ1pdOAvo4qTvQye5vnNgGOYkbLGtGytwYJ61wohdpE5wcmehk0CSJOcVJPQ8nvT2dvA52khHm5Hi4k6ERMjbbSe05TjznOvlNlMxzcm2Bk6dpThINTu5nS/w8J7fFFJOTuUUyL96XOom2OXm2zElQpcQTQ5c7WSmarnCSKv4WASulDjFolZNK0XC1k8fi4PdOlvzoxOcnJ3tFnZ/lXNY6qb7JSYy4IYq2OJm4zcl/O5wY9jo5vc/JiP1OfhT6A05eiJCDTk6Kbw85ST8stRxxMuSo5DnpxHVacpxx8lD4nHWyT/Q9J71ecvLVZSdbbjmZecfJJbHxrpzxPelL/H7fydgHTkY/cvKzaPNYzk3o/3byUjx7Jv0+d3L0lZPBryXXv06WitrVyqnpVs6OmuVYa5XzR91yxjUpZ5PY0Lycda3KCW9fzvMu5QR3LeeEaNKznGW9y6kzpJx7osbocnqOLWcK5XSdUs50ZTnuqnI6+Mh+dTlZAeUYg8o5HVZOq4hyhswtJyW2nL9EwIJyjoiGCeU0SCxnSXI5/XTlPMgox5FVjpepnJ3iK0s5btZyFojbQlFSzm/if6XllAg3Wzmx4pbYYZdeHOV4OMv5VVR3lRMjqlWWc0P0WFHOvO/LMW0q57OYvbmcq2LClnK2iK5byykUn8TsbTL+i4yLLtvLufJrOZt3yN+/lVMgZu0sZ/zecj7sK6fTkXJmHC0n72w5nJfzu1hOx0vl5P6/63ImN+V6q5z3Ivp2Ob8L9zvlrBcd7sqc+FdE35M54X5fxh/IuPhXjP1T1ooOj+S1WP9EPJe1L2XstawT/4roNzImOryTGB/l9WeppYqLDlVd5Irp1Vz8LjZUd9GxhoyJi24u3GvKmMir5eK9oI68FnlfuLjU2CXf4S4+iJktXXRu52JzZxddurgoFJ/E7K4utnRzcbWHi7l9XfwxwEXRNy6qj3RRY4yLW0Ix1sX/3F244WKBuC1qTnBR28vFPVFH5ZLfnC6+ULtIEP21LuqHuHgkDoa6WBbmYmm4i8eiMtLFoGgXATNcDJ7pYsgcFydiXbSIc/HDIhevlrgIT3QRkSz9GqTXLBf/iRnZLrqZpTaLiyklLraLmi4XceKO8KpwsUv0WubCLmpXulgk7gnlchd7RJ8VLspEnZUu4sV9oVrlYq/ou9qFU9T93sVi8VD4/uBiv6j/kwvNGulFDPzZxYpNLo5tcfFsm9T+i4uMX10M/03q3uXijGizx4VRRO51cU6M3udirWi330W2eCemHXBxQYw96GK96HBI7ql4L6YflnsrOOJio+h0VO6j+CAuH3Mx/rjcR9HlhIvrZ+Te/O6iRHhecvH1ZRfqWy4G3HZRIRrckbMXj4XfXReHxDf35D6IRvddJIu/RMADF0fE4IfSn2jyp4vnT1y8eS71v5TaX0nd4tI7F7P+czHxg4tqVSu4KTyqVbBD/K96BW41KtjpVsHXNSuoXauCRaJPnQqaNK0gqFkFq5tX0LxFBaEtK/ixVQXhbSro3KWCAvFRTOhWQVyvCnb1rqB3nwr69a+g3oAK/hQHBlYweIjEGlpBqvhH/B9Hdx3e1Pk2cBy3je033N0Zg+GuX2BjituwAsMGE9xdpshwbbSuSRpPU/dC3S1tmhY2tuHOe1/vtetzneSc57ntlOTkr02a7M23U735HW/ypnvzZqY3pZ/Jnnne7BEL5nuzZpU3mWKylzchovNqb56LdWu8Ya3k/lZyizobJc9Wb/bv8Ea9y5sph73pcsSbDUcltuhxXOKLzSe8+fSkN0ZR72dv9p2Tei5481bhTZHSG5PKWz6vvDkvftTIjIRN601jX2/m+HnjFB/5e3NDjAr1Znm4Nyf00kuEN78YvWkWK73GSR0J3twTSxK9aZnsTW6GzCpL8uZ4M6zMG6X4X7k3Syu8SRKjXd5oRetKuQ//evPeE4khWj6XHC9k3i+9mV5Xwdl6CjbXV3CxoYIprRSEiN9aK8hro6BhJwXDuis40EPBX+JBbwUd+inI7q/gz48UfDFEwYCPFewYquDxOAUbJimoM1XB59MU3P9MQdsvFejnSo55CrbMV1AszAsUXFqoYNsiBTVLFYxdqWD6t3J9vZzfqODGZgXx3ys49KMCv61Szw4FG3cpaH5YwZFjCqb9rGDQGQXNzkptf0qe8wpKb0ottxRYxQBvBVdEY4XUJdxirlJBtPhYpeCWeE+tYL+4J5ZoFCSJUVoFWtHKR/oUt30VTPRTECg6+iv4RWwJVjAnXMFgnYK9egV3RbpJwSmLgr5OmaFoGKVgq3CJ2dEKIsVHMdKXeCdWwR5RKxbGSZ9iRLwCtWiRoOCwWJ6oYHySAn/RPlliiyeiNlv25Cj4N0/W5Mu1QgVrixSEF0vucsktGlbIXIVLzHYpcIqPKiW3eLdKahYJbgUjqyWnaOlR8J9YUSN9iMBaBc/uKrD8oyDqgYIhD2VeovkjmZWY8UrB/HpKYsTQ+kq+aahkbCMlq5soKXxHyYiWStSiZSslK1orSRcT2igJFM/aKlnXTkmu+LibEm9xoLuSv8XSHkrG9FTStpeSR2J1byWb+klMcWOQkttDJcYwJR2HK/lF5I1QMn2kEr3oOUrJOVF3tJKBY5VcFcMmKPlgopJxk5W0n6LkiVg7Vcnm6Ur++kzyfKkk8yslF+cpaThfyTbhErMXKBm8UMlN0XyRknui9VIlx8Rvy5UYVyr5yUtJhfh6tZJI8dEaqVHsXauU3+5KNOuUHF2vJP87JRGblSzaKufF0e3Sxw4lnXYp+VXUHpRrh5SMPKzkwRElK49K3J8l1q+S65ySPhekpotS0yWJfUXJqGsyD28lfZVSs0pqFkM0Sh77KekWqOR/OiXL9NJvhJJT4qpNSQunkqBoJRtilSxOUfL6jpLt2UqqRHSO3Idc2ZOv5MsyJR+WK2lWoWS3aFWlpN1/SqY9VHL2kRLbE4n3VMmRl5K/roqnTVRktFRR1EZFx64qZnZX0WyIit3Ca7iKySNUfDZaxa+TVRinqlj2iQrdAhVhK1WUeqkYuEYls5IYW1W83q7iux0q+u9SUX1URewfKv47oyL4nIpN51UUilkXVJhF40sqVFdUvLohuW/KuVuyz1vFZdFYIfvFfKWKODFcJWtFS7WKI+KORkWIVsXvPipGBKn4I0xq1KkYoFdxRcRHSO1mFV/YpY9IFYucKhKFNkpFm2gVx8WaGBVZ4myciu/jVdgTVNxNUkG6ivI7KppnqUjJVtE+V0VenooZ+SoCy2QO5Sp5ZlSxsUJFgTC5VDSqUnHYI/n/VlFzX0X3RxLviYpBT1X89FbF7Dpq+f2mZll9NYEN1HRsqOZX4W6qZk9LNSfaqPmxg5zvpuYXYeqhpm9PNZdEo15qkgarmT5MjUF8PEpNp3FqXomRU9RoReupasZ9pqb6azUt56oJm6/mzAI1zZeomblCzcWVaravknxinpeaWKFaLWvXqFn6nZov90i+I7L/qJoFx9SMOC45zqjZdFaN5ZyaK3+qaXpezcILku+imjaXpGaRc1mN/oqaNwo1m5Vq3tGoSdaqmR+k5miImtWhar7Wq7llUOMbqWZGtJqzyfI+TS3P5Wq+y1TzWZYaqxiYraZZjpq7IilXTVyJ1FGqRlehpl6lGpc4VC11PFJTK7a/lL0faLCKgS00XBPNWmpknhqWtNKQLMa01tC+jYafxXOxoa2GfLGzgwaPGPyxhlvi4FAN98XyYRqCh2vYPFJDibCP0rBvjIbx4zR0Gq/h7mQNn07XYPxcw4y5Ggyi9zwNF8T2+RrcYv4CDXGi1SIN8oXE2Q0aftyo4cwPGry3avjfNg2HxMrtGibt0NB1p4bT4q34arfUtEfD7X0aDvys4fc/pZbzUov44oLUI25c1ND8koa0yxomXNEQ5K3htUJe+4hgDV+GabgZrmGiQUOpUcP3Dg1lIiRGww+pGiqyNChzNLTI1fBAeOVpiCnSsLpUI983GmJdGvre1/DsgYZ+jzUkPZU5PtMw4JWG7+pqedNYy5n3tHi11NKjtZbKNlpatddyTKzpoMXSX8vNj7XcHqZl0nAtp0do+XqUlo9Ha/lvjJap47SEi/S5Wuos0DJvuZbWK7WcEN+u0jLTS0uTNVpqRNF6Le9u0uL9o1Y+X2TvNlm/U0uHQ1peCOsRuX5My37x8S9a3Ke1tDmn5ZPzWnZf1JJ8Scudm1q6e2vluUHLIj8tvwRo2RSopWu49CFm67UoDVK7UcvPdi0TY7S0SNSyLFtqFJ5SLYllWtpXaBl2T8urh1ocj7UMfqLlal0f/qrnQ/12PsS19+Gdrj4s6+bDxO4+8tzrw7E+PngN9WHHCB9Gj/LBV/w82odNY3yomuyDZboPV2b78Md8H4YukvWLfej7jQ9Nlvnw+0ofLq3zofF6HxZv8MF/uw+bd/rwvz0+HBZee30Yc0jOiy+P+tDoZx96/+nDogs+jL0o58WrSz7Ijx8CFBI7zIeZOh/2GHy4J15m+vBFtg8O0anEB2eZXK/0oV+V1CR6PPRh+yMf/J740OGpD0vq+PJHPV8q6vuy4H1f2n/gi6OlLxFtfbnb3pfrPX1Z2duXvcN8mTTCl1DRfaQvW0f5UiXiR/vyYKIv0yf70ni2L0vm+NJ5nsSb70vMAl+GL/RFI54u8mX9Yl90y325sMKXcV6+WHf5ot/nS+AhWXPMl8qzvsw750ucaHfelxdi0wVfvrjoS31vX7aJBQpfHvv48q2v1B3uyyGLL2ejfKkX7cvoWF/+SfMlI92XlExfTmf7UifHF5eYm+uLT57EK/DFVOrLO+WSt9qXtvd82fdQYr3wRftaeq/jx4CGftQ08+O7Fn44W/rxuLUf+W38GNjOj+viUic/7nb2I62LHyFd/Yju48eUoX6EiyUj/Bg/0o/24/zoN8OPv2f68WqOH1/P8yNKqOb7sX6hH4Xis0V+XF3mx/3lfsze5Me3P0mObX403+4HO/0wiD27/dhy3I+el/xIuOFHsdqP/SGSW+9H9wg//hQeox+LTH4ki0CzH/Ntsi7Gj8hYP/7KlLqy/Tif40dwvh/1C/0IKPbjbYkfP5b68e9/fng98CNL9HvkR7PHUrNYUM+fgPr+PG7lT057f6519Cesjz/bP/TnzGB/qob44xruz+bx/hyf5s/gGf7M+tSfQbP8ufGlPzNm+3Ngrj/vLPRnxSJ/MoR+sT+9lvvTw8uf8yJ+mz8dd/gz+5A/w477c+qEP5tO+tPqD38UZ/357Lw/LS5KDWLdJYl/2Z81KqnHx5/+Qf68G+7PfvGPWKXzB70/EaKfwZ8rYn+EP/fFSqO8N/vTxy6i/Lksmsb7szzBn6mJ/vROk7oy/NmT6c89EZ7tz8Ucf3bnynsxOV+uF8g5sazIn/QyWVPuz927/jR+IGtE+kM590jeP5F94p5Ifyr76gbI80EAvRoGoGsSwN8tAljRNgBDuwCadQhgZccAMoShUwBXOgeQ2TWAiG4BrOoZwIE+Afwr3hsawCfDA3h/ZAAPxdpRAfxvbABHxLfjAhg8PYCvvg6gdG6A/J0FEC2Gzw9AK9otCOAX8VJsXhhAmZi9KIAYMWJxAD6i/ZIAfhWvxfdLA6gQc74JIFaMXBaAr+iwPIA34ocVAbjEvJUB1NsUwDax6LsAQn8MoOHWAGrF0m0BpIlJ2wMIEz13BHBBNN4ZwG5xTyzbFcBtMWW3zEX03hPAJdF0bwB7xd8iY18AU/cH0OdAAJfFvoMB3BcrD8mcRL8jAVwVB44GkH0sAMvPAdh+D6DF6QBa/RnAM7HxfADOCwEMvRggzzcBnBIvxNdXZE5i+FWZk/jlWgCvhMtbelME8JNa7klEAP+Y5F6YZcYxMofbAfKZIv3mBjA+T3orkh5Kpf4yqa9caqsI4PjfMsfH0leDQPY1CmTNO4G0ahGIpnUgse0CUQ0NpHR4ID4jA/l1VCABYwM5PS6QazMDqZwfSP3FgSxfHki2VyBH1gby9aZAvt8SSI/tgZwXF/4IZNrZQAzi2KVAnojIK4G4vQN5qw/kR0MgCyICCTIG0s0UyDnRwBzITrHUEkhBtJxPC0R3J5D9mYH8LzeQReWB7K4M5J4Y8yCQQHH2YSA7HgVSI5Y8DmTSk0B6PQ2k6bNA7ous51LfK+nnbSB/NAjir6ZBLG8WxNr3gohpGcSIVkH4ip/aBFEldnUIYmqnINZ0DWJjzyC8hwYRPSJI5hBE+1FBvBVVo4MIHit7ZwbR/fMgDs0OIn9OEJ0WBzFwVRDrVwdxYmsQX2+XNTuC6LgziDq7gnCL5N1BhO4J4udjQfxxIYhtF4MIuxzE/atBrLomOZQSXxVEkjqI8RqJrw1iXlgQY8ODOKcLYqc+iNuGIFrbgrBmB9EyN4jn4rs8yV8YRL2iIHqXBtGsLIjTHrn2bxCjHsr5x0HUiKVPgujzLIgDz4OY9kEwEaJfi2AOtwxmXatgPm8dTKTQtAmmbdtgXovKdsEsaB9MojjfMZjdnYLJ7BzMhu7BRPUIZnjPYDr0Cuan3sGk9Alm1JBgOn8czPahweiGB9NnRDBXxLsjgzkoHoi1o4LJF7NGB2MXQ8YEoxLdJgYzYKrE+TSY518HEzcnmNFzgzkzL5ja+cF8s0DqXRTMocXBFCyROr+R+pYH8+HaYG6J+puC0W8O5odtcl4kbQ9m/I5gmuwK5tqxYIadCpbP7GA2/xlM/PlgJiulJnUwXQ3B3IsIJsMYzFGL1B4ZTJs7wezNCWZVrtRSIGtKgvnAJf25g+l/NxjPv8E0fyS1iJ+eB8tnZwgX3wshuE0Ie9uFsKp9CB91DKGicwh/Dwth5fAQLCNCSJwXwpDVIVSuDSFvYwj5W0P4bUcIAWdCaHguhBV/hpBwOQSv6yHyHBFCL1UIGp8QfvIL4XRYCHd0IdwwhPA0IoSNxhDOWWSfNYSQ6BDs8XI+N4TSvBC6FobQqEjyFofwfXkILtGzMoS17hC0nhDq1Iaw64HkexiC9+MQTj4JYcvTEOY/k3UvpBeR9yqE4oahZDULJen9UA60CGVty1DyxeetQunfIZQfeofKfQ/l4shQIseEyjNFKGOmhbJ3eijuWaG0XhjKwsWhfPldKJk/hLJlWyi9dobSaV8oriOhmH8PpehCKJ0vhzLzmsS6Fcok71B04rEylFGaULpqQ9njE8oQ/1DSgiS+LpTVEaHMMoZyKTqUksxQGueGcl/k5oXyaX4oN0tDeacqlEJ3KNf+C2XTw1DmPAolXlx4EkrTp6HsE2uehbL8tfRRN4xKsbBeGJPqh6ETGxqFUSKaNAvjZcswUlqHEd4mjKttwzjcLozHYkP7MDp0D6NVnzBOiaZDwnAODaPj8DAyR4ahHB1Gz6lhFCJ754XJ91oYa74JY+fKMO6JFavC5HdHGEu+DePm+jDyt4UxfEcYvqL+rjCWHghjwKEwthwJY8HRMI6cCKP0ZBh/nwnjzsUwPrwcRuq1MPrdCOPYzTAeqcLk+Uuu6cKoMoYRFx3GmJgwgsSF2DBGJIaRmyI1p0t9d8JokxXGW7E0J4zbYlpuGEZxKy+MlvlhfF8gfReGcb04jP+VSA6RWBZGc5fMQMyukvhuiS/2e8K4/1cYQx6FUfMkjIynYVyrH05Js3Di3wkn+N1wRn0QTpOW4axpFY5fm3A6tw3Hq3042o7hrOgSTkbPcJS9w/mpbzjfjQwnaVQ4zceGUzounJAJ4VyaGM67k8IpnhxO3lfh5MwL596icNp/E87A78M59UM4L7eHU7kjnNSd4eh3hXNjdzgn9oTzQuj2h3P9QDjzT4Sz8XQ4CRfCGXcxnMuXJO5lyXEtnJ7Xwzl0I5xHIu6W1O0dTg+F5BYHlZJbJefV4QRpwjkQFs668HCaRoTzQASawymyyXtnOF9Fy/sYOR8n5+LD2Z8s62+H822OnM8Lp1mBnC8M56JLXldKnKpwNjyUWT2SWp5Kfc/CmfM8nF4vw5n7Jpzxb8OZ0EBHmOjTUMdV8ayRjqQmOhY013H8fzr6t9JxorWORW11pApDOx0D2utwd9Rxq4uOH7vp+KifjtoBOpYN1GEfqcNnlI4GY3SsRUe3mTpiZ+m4+LmOefN0TJgv+USfBZJPvL9Qx1HxTFQs0pG8WIduiY5+SyX/NzpeiO+X6agUU1boaLlKxyvxo5eOJat11KzT0Wm7jvydOqJ26Ri5W0fXPTr27dXR7JCOksM6Zh/R0euYjsviyHEdZSeklpMS57SOGZd0DL6so95VHTvEPeFzQ4eXtw6nQsd/ah29g6S2EKkrTEeVXkdEhI43Jh1bzTq+sehYEanjTLSOhjE6Po+TGuKlvwwdC7Ol5hwdP+XLjIp0tC3WMbRcx32XjtWVOvJEVJVO/s51fF2ro+c9HQMf6+TzU0frJzr+eKmjcV09sfX19Gio55Ioa6xnynt6lrXQ0761nuHt9QR30fNDHz2rP9ZzcISe52P1OGfqaTlPT8YCPTMW6hm8SI//Mj3nl+u5slpPt616Log+u/RcE//bree4OHtUT6NjkuuUnpN/6Gl6RU/JVT1h12XNTT2Vt/QYFXo+VOpRiDpqPZ9q9dTo9WiNes6Y9EyKktwxek6J12JIgsRL03M4XU//TD1PSvWUl+lJLtejr5B1lXq2VkkMkenWM7NaT8caPQMe6Gn1UI/9iZ69z/X8Wt/AvQYGchoa8GtsoH1LA16tDTTqZeBf0fYjA86PDfQbbeDUGAOZ4wwUTjZwDAOV0w1Mm2ng908NRH1u4OKXBgbMNfDzPIM8CxjIWmDgh5UGNKsN/LPWQMG3BmLXGfj8JwMjtxrYtMNAuUjZaeDtHgN390oNBwyUHjYw94iBJDHxqOQ9bqDmhIGhPxuoPmug4wUDZ8Tei1KjWHvJQJEIvWLAfd1AA4WBr1QGQtQGtvgYOBpmIN9koLnNwCKHgV3R8j7GwBex0kOinEsyYEo2MChF3mcZ+CjXwOoCWSOCiwwsLpOYlZLnH+nnkYGMxwY+fmpg3QsDxWL8KwOv30h99SJY3zCCuY0imNg4gptNIhjYMgJvUbd1BKvaRJArmneI4IiY1jmCj7pEsKZ7BAVi38AI/hPrPoyg64gIeRaL4JGYP1pijI1APT2CzC8j5N98BMli0vwIDGLHIom9OIKgpRJ7WQSnvSJouzWCetsiiNkRQa9dEbj3RNDkYARJh2XfkQj0YsDRCFofk/3HI7j9WwRvL0Tw2eUIipURzFZFkCBG+kdgDpH3+gj6RUh9MRGU5khf+VKTyC+SHMURhJRE4CmP4HxVBD0eR3D0SYQ8q0Rw7mUEG15H8FtdI/XqGdklvmpgJLShkX0tjUxqY8S7rZFrnY3UdDXi38PIxZ5G3u1lZHEfI/Q1Mm6YkVMjjOSMMtJjrJGNU42Ui9RpRqZg/P//VNONnJ5hpMFMI3vEvyLhUyP9PzNS5wsjO0TkfCMBC4wcWWSkcrHsWmVkkJfsFe1Wy941sudbIxPWGdGJ3lukph+MzNhlxHe3kWZ7jZw5ZKTRYSMPRPJRI7+fMLL2lJFZF6S2S0aOXjbS9YaRCwKFkXMqI03URh6JDRojZWKvv5EvTEa22qQnuxFPtJGsGKkv1siIOOk/3siQDCOdMmW/2Jgt/YrUHMldILlFRLGR4nIjAyplrm4jhdVGbvxj5N5/RmIeGvngiZE3YuUzI7ki+rmRK3VNvF/PxEvhqW8isqGJgEYmujc2seV9EzM/MPG0lYmq1iYqO5qwdjZBTxNN+5jYOMxE6nATH400oREPR8vr8SZSJstxqol9C0xsWCivl5josNTEGfHwGxOmtSYebTEx+CeJsd1EuVi4w8S0nSbMYvAuE1rRabeJc6LJHhMHxKa9sm6f5N9vwiKGHDDx50ETBw+ZeCy+O2zCJRYdMZEuOCr1io+PmTh/3ESzEyYOicWnTNwWQ38xcfg3E0vPm8gQjgsm/C+a6HbJxEXR/LJJ7p2J5+L7Kya+uWoiU3xyTeYk3rtpkmc3Ez/ektmJLG+TfJeZCFSauKKSuapN1GhMfOZjYmWgiRahJlpFmPhF7DSa+FusNpkoEF+bTcQLncXELauJ2ZEmJjpN6IUiysS6WBMfJpholCTzTDPROVt6F5tzpZ88E3eEX4GJd4tMHBHuYqmtQu6ryK40cbfGRP8HJoofm5jzxIThqcR7ZqLhCxMPxPqXJqa+llnXMZNez4y1vhnfBmbeaWTmsKhqbOaXdmZmdzQzpYeZjr3MnBUf9zczeoSZv0ab+Wqsmf7jzdSfaObbSWbmTjYTMcXMoKlmVKLDNDNnRGPM7BePxMbpZirEwhlm0oRlppkun0rOWWaeiS2fmVn6uZnQeWZ2LDTz9WIzE5aYGbDUzB/fmFm/3MzUlWZMYvAqMxrRycvMOdF0tZmD4on4bo2ZxWvN3BEzvjUzbJ2Z5hvMvBCejWayN5mJ+k5q32Fm3U4zKbukz90SV/gdMtPtsJlLovkRM8fEC/HjUdkrso/J3uMyhxNmgkXvkzKPn6XWX83EC/1vUu/vZkrPSI1/mtl8UeYpelw18/41M7k3zMTcNHPT20wrhZldSjP3xRy1mSTR2FdmJdL9JUe4mRZ6M38bzPJbSmKbzAw0m1GIdhYzp0VDq5l9YoNNZmo3cyTKTHW0mW9izPKZYsYZa2ZUnJkPEsy8EX8lmilIMvMg3cyCOzL7bJm9+CZX1otP88yMzDcTJHoVmLkqPig0c0q8EX8VmfEqlhji6xLpWbQtl/sjGlaY2Ss2uMwk/Cv3/ZHc88dyz8XCJ9KTmP5U/t7E0Gcya9H1uZmLovkLmbPIeSX3/43Mpa6Ff8Taehbm1rcwuYEFoxjU0IJaNGls4aB4IiqbWFjS1MIdMeIdCwGibUsLv4v/Wlkoa21hQRsLqWJaWwsW4dPOQpf2Ft7pYJHvYgs/dLRQLZZ1srCzu+TtYWFOTwtJIqKX5OwtOftKTvFYjBgoeUSPDy18NcRC+QgLXcdY+HGchbETLfw7xcK6qRZKxLxpFlLEVCwMnm6h2UwLz8T3n1hwi5+/kP5mW4hcaKHnYgsHVlnY5CXx11rw2iDxN1rYut3CXbFqh7zfaSFOjN9lYcBuC8MOyrUjcu2onDsu505Y6P67nDttod15Cw0vWKi4aGHRJQszLluwi9MKC/uVFlwqCxMDLZwNlvzhFq7qLZwyWNgRYeFvscZooUjMMcksxGSz3AOLzEN0tFo4J57aLIx2yv2KsZCWaeF4roVXYmue1CC+KrAQLyYUSj3FFnmeshBYITmq5J56ZB53ZR5i938W5j+U+yR8H1t4+VT6eWnh0Ru5t3WsjKxnJUhcq2/l5wZWdja0sraRlcFNrfz+gZW9LazMaG3lSlsr29tbGdTZyrkuVqq7WSn4yErWCCufjbQyZpQV2wQrwyZa6T7JyvuTrZwQb8T2KVb+EqunWikUs6dZSRSTsBIhBk23ynOYlU4zrHL/rPT73Mqir628nWfl7/lW5i60ol1spfMSK+8stfLFciu6FVYUK62cXmWlkZeVA+K71VYqxSdrrYz61kqw6L3OSsv1Vn4RdTdY2S3mb7JyaYvk3iq9bLfSbIeVZyJmt5XFB63MPGTFIUYettLriMxGtDgq8xH/HLPy7XErlpNWvC9a2XTFygKFFZRW/FVWLqulX60Vt17mEiExHJIzysq6aCulYkGM9f//h7/d42XGqZI7R3rOteIROXlWWrtk7qJXjey5Z2XHfzKz51befWNlVR0b+eKrujYSxMR6NgxiUH0batGxgY0/RbOGNg6L5+KHRjaWvWcjW8xqY+OTzjb5HWbjt2426ne3sUc8EBt62CgXi3rauC1m9rLhENf62Pilr416/WzsFv+KBQNsTB9oY/iHNnYNtvG/ETbuj7Tx8RQbvqLbVBuXxHvTbJwQr8V2bKyebqNIzJlhI1kM+cSGj+j6qY1tn9ko/NzG5C9tmITPV/J+ro0uC200X2Tjpdi62MaxFTburrRRsMrG1142EsVHa2xoxar14nsbET/K+m2ybrus2WnDuMtG5z02ftpn48JhG17HbAz+Q+KekRouSC5x8aLUe8nGcfFabLssdV61Yb4mPdy0kaKQvtQ2dmhttNBJ33obZQYbCyNszDDa6GWWWVpt9HbaaBVl42G0DVeMjYxYG844GyHxNv5ItBGWZuPzLBvjsm2czbVxKE/uYZHc13Lpo1L6rZI5eST2Y5t8tss9eCr36aWNja8knthc386Axnbi37Uzu6Wdya3smMSlNnZSO9i53d3OyJ52ZvW3885wO0eF10g7U0bb8R1jJ22incDJdq5NsdNyqp1fRb1pdhZPt+OcYaftp3YazbIT+4Wd2jl2ui6U2GLHYjv3RckSibHUzvBldjaukn1edjJE6Bo7X2y0o/7Ozq4ddlrvs9Nwv539ouqAnXGH7Qw8IjWftHPjrJ1Hf9r57KKdGKG8bKfZVTuHxY/X7CTekJ5u2vlHaadUJf1o7QSJI6F2QmxSX6SdJ6LaaefLaDsX4uw0j7ezLcHOvCQ7e9PtnMuWeDnSQ64dc4GdbkV2/i2R+ZTZiSyXOBV2Pn9iZ/xTqfmZHdsbO8Pe2gkQPes4uCZa1nXwq6hfz8FDsam+g0qxtIGDgY0ddGzi4J2mDl6Kue86ePCBg40tHCjbOOjQ1sE58VN7B14dHBSKoZ3lencHS3o4yBThvRw06+tgzgAHumESc7jEHOEgZYwD61gHAeMk70TJO8lB9mQHn09xECv0Ux18OM3BeRzM+8QBnzrY/KWDQXMcXJzrIH2hg9NLHXiWOZi80kE3LweXxanVDuqscfBik8TY6eD4Hgdr98naww4OHnGw4pjU9ZuD4j8l5gUHv1920PCKgy+vOxiglZ58HNgCHUzSO/A1OPif0cFuk+yxOBhrk1lEOtjmdLAmysH8aAdpok+cxE5w0DnHwQVxItfB6nKZV4X0KXA56F3l4EC19PafrHvkYN1TB2XC+dxB2AuZ4yuZ8Wup660De91ITjeI5FnDSLq1jGRjm0hc4kLHSHZ0juQfEdY9kqO9Irk1IJLZoyIZMiWSDV/ItXmRfLowkoGLI1GJsJWRrF0byb1tkaTuiMS+MxLbwUimnZSjmHNRXl+K5I+rQhlJI1UkqzSRtPGPpNAQyXBTJEFirkP2i7bRkRyOkdfxkZxNjqR/QSRKUVYitVVFsueR1PwikvqvIulRz8k10aq+k4YNnPzV2smCtk5mtnPiFGHtnWR0dfJhDyf/9XZyfZiTwlFObo2T61OcZH7iJGG27J/vJGWxE5ZIjBVOwlc7+fonJ1O2Orm7y8mMvU7+OeRk/WEni4846XrCyaNTTkZfcLLkmpNut5zsUzjZonSSo3cSb3DSwyRxzU6eWpxMdzgZFenkzygnx6OdvBY7YpxUxDoZnOjk12Qns/Kc/FzkZG+xk80lTvJKnVjLpfa7Tto+cjL2hRPNSyf13khtdaMYXj+Ktg2jeNkoir8bR1HaJIoRraI42yaK8vZRfNYxivGdojCI1cOiKBbOEVH0nhzFmSlRtJgVxfefR5GwMArzoii+XR5F4booTmyO4sgOiSvW7YrCd18UV/dHcfdQFOrjUXQ+EUXyr1EEXIyi16Uotl2N4jdFFE+VURQERdE/LAqrSeozR9HeGiXPYVF84ZT10VH4pURRmx9FmDsKVXUU9r+j6PA8iq/eRBFUJxpLk2h6t4xmR5toJveM5mjfaF6JdqOjOSuOjZFrY6PZMC4al1g6XtZNjObNZ9EsXxjN14uiSRbTFkczckk0/ZZGoxR1lkfzUOAVTae10bTYFc2Pe6JZszdafstHE7M/mtaHo/lDLL8UTZ5IvhxN/2vRXLgezd6b0fyqjSZLJ3WYotlpkdz50QwvimaOK5oDNRLjr2gUz6IpfB1Ny/oxPG8QQ5uuMXzVK4ZXw2LIGRmD16QYxk+N4Tox/DMzhv5fxLBzSQxjforh+8Mx9DwZQ9tTMZRfiKHjtRhqb8bQSx1Dy5AY1ofHcNEUwxpbDMOcMTSPieGk2HQ7hpd5MVQWxEBxDF3KYlhXGcOSqhie3othS51YbteL5WajWM42jsXv/VgKWseyomssH/WM5VqvWAaNisVHNCWWY4tiebA4lu+WxDJkRSzHvWL5c1Ms7+2I5fO9sTQ4HMsB8deRWAacimXOlVgCtLE4zLE0ccQSFRPLuNhYziXEciIxlo4ZsSTlxcp3h+Qsj5XPrFjSRC93LHtrYhl+P5bIp1LDc8n9KpZVb2Pp0z6Oh+PjyJgUxx9L4mi6NI6Jq+JI3B6Hdlccx/bGEXcojsvH4vj7XBxPrsex5FYcX3nH4dHFMcIURxNbHEfETnscw2LiGJouCuLYVhqHsTKOj6vi6OOOI/BFHIfexNG4VTyHRXWbeIZ3jKdL53gyesbTrV88iz6K56ux8ejHx+M3IZ4DU+JxTYtn/ExZOzeeK/PjabIwnl2L4kn4Jp6w5fF8uzae51viebAnni8OxDP1oMS6Ek9uWjyz0+NpnBPPztx4SvLjySyIJ90dz5Fn8Wx+EY/ubTzmNgmo2yVwukMCs7slENgzQX7nJbB6ZAJZoxLoPT6Bm/MSWLUkgdHLE9CJj1YkcH5VAjv3JfCfWPxrAq1uJhCrScBjSaDEmkCLGImblsDy7AQ+y01gUIHEq0hA+yCBhS8SWNQykbcdE/mrcyLWHomc75PIzv6JnByeyIIxiWQI/fhE5s5IJGh1Il3XJnJVbNuQSMtDiTQ7nMj6Y4kUHk9k6qlEml5LlPuTyI83JKa44kyUZ7tEnEmJlGYlcqMwkXZFidSWJRJbKTmrEhlQN4mlTZNIbJfExx2TONsliR3dk/jgwySujU7i0owkfliUxPIlScxfmiQzTyJ1ZxKW3Ul03J9EiwNJ1DmURPSJJCacTOK3q0kcvZbEnutJUkcSf4uqm0msuJXEQu8kMsV0ZRLjVUmEqJMYoElCKxYEJ7HekkSRVdbZksgSyXaJGZmESQyMSuJmdBL3E5KYVJREeHESH5UkoShN4nJZEqfLk1jjTiKvOkn+xpP4qU4yf4vieslUdkmWf4PJ9OyTzKwhyTwek8zIKcmcnp7MsK+TsS9LZszyZAJXJNPWK5nmPyWzcFcyYfuS6XwwmUHXkqnvnUyyNhmzbzJZ+mQsxmT6WJLpYk2moSOZDFcyT18l43mTzO26KbRrl8KxDins65jChJ4p+PVO4UrfFJr3T8G1LIXklSlYvVLQrU6h7/YUnu9J4d5vKbhvpOCrSeGIfwpNLSkURaaQGpWCPSaFMbEpBMel0DAlhev5cr0oheLyFMa6U2h9N4WOL1I49SqFjPqp5LVM5WDXVEp7pmLpl0rguFROTk7l0JRUXovdU1PZSCr5M1L5ZEkqceLD5alcXZlKm1WpnBPve6Xyq6i7JpUbP6by085UNu1KZdmeVPmdmUrno6kcO5HK85OpfPZHKvHeqQxXpbImOJV6tlQe2VPJjE5FWZRKoTsVR20q2c9SSX+eivlVKiNfp9KqXhq/1E9je6M0vm+cxpJmaYzokcbMoWlsm5jGv2LzpDTuiunT0/hzRRq7V6exZ0eaPPuk8cnZND66kEaA8NxKY6EyjYyINL40pjHVnCbPAGm8iknD/04adfPSSCpL48OqNAY9S+PA2zTmd0jnWs90+f5LZ3+/dP43Np17k9JZMC2diTPTeTU7nbTF6bA0nXrfprN5QzohW9OZfTSdlCvpnDel87MlnSpnOsPK0gkoT0dTIeeq02n/Ip1PmtzmnZa3OSV0PW7z3eDbNJh6m7fi49m3CRYHltzmpVi94jZfrL5Nighdf5sZ+27T/ehtfj55m/M3bsv3/m1c2tu0iLhNofM2v9+W93m3iS25zXX3bY7clddPbjPo5W0CRL9XsqbuHU7Vu8PCd+/wWb87xPS/w7rxd3CL9KV3iFh5h/c23GHy7juM33OH00fvcOL4HcwX7tD76h3+1tzhmlH2Jd9hkesOaVV3SHLfIbb6DlM9d5hYc4fvXtzhrviybgYJ9TJwNMhgWOMMBjfJIL9jBl92ySBVJHTNYEKPDIb3ymBgnwy69s+gbFQG88ZmsGxBBoUifmkGbdZl8PcPGSzYIft2ZdDnSAaTrkm8W7LPO4O+igx6KjO4os6grSaD330y6BKTQcv4DCJKMrhWlcEldwanPRkcu5vBj/9kEPcig/GvM/Cpl0mHRpn83jSTHe9nUtgmE3PXTD7smUnv3pl06SvX+2VydkAme4dkkjwhk26fZtJ/YyaV+zNpcCWTfdcy2X4jk2pFJhfMmRxwytqoTP6JzcSdkIkrMZMZGZkYczLpUZxJi4pMTlRl0tCdyZvqTO79lUnKE1nzLJO+9bJQ1s+SmrJo2ziLVk2ymNU1i5juWUzpkYWtZxYj+mSxb3QW/4zPYvOELNZMzuLn5Vm8XZXFzjVZPBE/fZvFvyJiTxa+B7PodiSLQ79nkXdN4nlnEa/Iks9diSucqiwmqbMYr8nCKsZqsxjum4VOfOyXxYcBWfiLPkFZNDRn8dghuZ1ZbIrO4q7YEJOFR7hjsyhOyKIwMYtFSZJLzE3JYsadLNq4smhZmcX/qrI4Ld5zZ/GbeHNXav47i6pHsval1FIvm/ENsglrko3ivWxOtM9mc89s7on1vbMpHJDN4oHZ3Pkom6SPsxk5JpvACdn0nJLN/QXZzPXK5vLebN47lE3jo9nUP57NEXHoRDavTmaz91Q2Sy5lk31FYlzLxqnMxuCTjTI0mwsR2bQwZfMoTs6XZjOpLJtxFdmEVmfT/242fe9loxVd/5GYr7P5oVEOa97NYeCAHM6MzuHXcTkUzc8hZ1EO071ymLImB6cY9EMOmm05KHfk0H1nDl135dB5dw43RKc9OVwTHfbm0G5fDpdE2/05XBQtD+bQ4lAOZ8XvR3JociKHLRdy2Hwxh7/Epks53BU1l3NYfyUHj/j2ag5usepGDitv5lByK4dvvHNYrMwhXyxS5ZAnFqilTjFPk8NcbQ6ZYrZPDneEOSKH0cYcjEJvzkFnkR4cOQRE5uDvzME3Koe+0Tn4iD4x0ptQx0pv8Tl0S8jhvawcTuTncLQwh7fFOewvzeF5eQ47XTk8FTsqc9jqzuGB+K86hx88OXxfk8N9sfpfqfFZDp/Wz2VGw1zixNQmuai65tKjWy7deuRytU8urQfk0mpgLr8MzWXvxFwekcs/n+SSuTKXO165fL06l+R1uUTszuXjA7kEHckl8GguA4/l4nc8F5+TuXQ9nUvbS7m0uJ7LBzdyOSP+dzOXd5W5/Cp+UeVyUptLYx+Jb8nlR3su9525bInK5W5sLhvic/Ek5lKRnsv84lzmlOfyVZXkrc3F/jyXMW9zMQlD/TxGNMhD3zAPXaM8+rfKQ9Uxj45987jSP4/3xubxzqQ8mk7Lo/H0PPYvyMN9JA/XqTxWns6j6HIeeco8ctV5fO7Mk+//PKYX5BErplbkEV2VR1R1Hs7aPCb/lYfjUR7WBvlYGuYztpEcG+czqnM+ET3zMYzOZ/i0fPQz5DhTjp/IcZEcl8pxhVglr8Xw1XIUhi1iez4jD8p+MepoPsZjcjwhRzHqVD7Wm/mM85ajMh+bKp/x2nzsfvlMceQzNVJE5/NJXj6fV+TzpSefnBfiZT4L3uSTX6+AVW0LcHUoYG3XAtzdCvhvVAHHFhdwfGkBTb0KOLulgCu7C+h0oADvYwUoTxYw+EoB4dcLGHazgFGqAib4F8hv/wI+MRWQFVdAdnwBXrkFVOYVsKaggC2VBXxfVcD+hwXUeVrAYXHydQE+nQvx7VLIoJ6FpE4s5IvJhXw5pZDZ0wpZ9GkhXY4Wym/DQvR/FmK9XIj9aiExNwuJvVXIp6pCZqlln6aQr30LyQko5L/IQvYlFHKxQGLWFmL8p5Cx/xUy9Ukh054WUtK4CE/zIo53K+Jk9yJ+61XEwFFFpM0qYvXCInatLuL12iLeflvE4MNFDD1axOgTRdzzlnVRRQRHF7Eorwh3SZE8txdx6G6R/H0VM6VpMe8OLKb14GKeLCrmwDfFtF9fzLTdxZy7UkyevphCQzFLI4opFmXGYipMxaw2F3PfXswPjmJCcovR5xczurCY6JJiEsqK2fdQYj0qpt2bYrrXLSGvVQmLWpewrWsJL7uX0LxfCe0+LOH6oBJGjSohemyJfEeWcGdSCQunlrCMElbPKMFnWQn9lpeweXsJDfaXkHOpBPf1Er67JXFUJRzUlNDYtwSTsYQvHCV8HVlC78ISPiwuYUx5Cao6pegaljKiUSkvOpRyokspnXqX8mhiKc8mldJ0eik5S0opX1bKD16l1FlXyplNpUzZXcqCg6UMuVxK7I1SJlWUsqSmlD6vSilqWsaNDmVE9Szjsz5lDJhYxtipZXw5s4zvvypj1KoyzOKTtWW03y3X95cRKD46UEaoGHqwDIMYdaiMcYfLsItpR8uIE8nHyvj8eBmrfinjvQtlnBGaq2UMvF5G+I0yht8sI0KMvlWGRUzwLiNSTFGUESOmK8tIEJ+qykgVX6rLWKAtY7BV9tnKGO8owyGmO2Wd+DRK1kSXMSemjGyxIr6M9YlljCkqY2pJGUmlZaSVlTGvooxCVxlhTyTOU8n7XPKKKS/KmPtG6q1bzsb65Zx7t5wu75czvFU5Y1qXYxVp7cv5ukM5yzqX80P3cl72LGfWiHIKR5ezamw5a8eVc3hKOW1mlNN/VjlDPy9n785y3t1bzgf7yhl0RM5fL8fhXS7fO+Ws9i1nobOcAhGbW86WsnJ6dK7g6aAKhoypQDengppvKri/rIKHyys4tKoC97YK/t1RwctdFbQ5UMFlMe54BV0vV5B4q4LfAivwDatgs6OCliUVTHZXECMSqysY87ICXlcw600FtfVdLG3nolT81MnFgS4u6nR18W53F6dFix4uOvdyEdDHRVhfF0+GuWg/1iW//V0MnOAiWIyc5MIsxk92ETfFxVxcrJjhwiV2zHIxe4mLbFG41MWyb1yUi+plLu4td7FlhYttK13sWeXikJeL39a4aP2ti47rXHRb74ItLnkWcNFhvwu/gy6sR1ykHXfx1QkXm3918a/Y+pvUJV79LmsuuJh4xUXCVVl3zYXXLcmhcPFA7FW50Pi76BfgopfThT7ahSXGxbQ4F+tTXAzPd+EocDGl0MXiUheVZS4m/SMzee7il5cuxtSv5Md3K5nRoZI7HSuZ26mS2q6VHOxZSb1elfhMrKR0aSUPllfy4fpKcrdUMnBfJU+uVXLoRiUnb1Zy3ruStopKlBFyLK6kS4msKatkdIXErZT91ZXcq6lk7ctK/n0le+pU0aJeFREdqpjSqYqNPar4W/zYs4qmfato27+KkA/lOL6KLhOqsE+p4tMFVexZVsVNryoebKmi/EAVH16X/bdkv7EKdWQV/ZxVBApdVBVJsVV4JUrM5CoeCXKr+KCiiguiW6Vcf1Elv99l79sq3m3gZmwnN7O7uinu5uZBTzcvernpOsDN/eFuGo52kz3Vzbrpcn6mm+Ofutm6yI1xlRv3Otmz083ME27anXVTcdXNsVtuuqnc9FW7GaV1E2Nys8UhccWOSIkhDjjdnIhy80GMmwvi4wQ3BjE5yc2iVDcr09y8k+VmaqGbWUVu0sWcYjdLStx4lbqpFhvLpD6xu8Itf/puDrvc/FzppnmVGz+Pm0E1bsLEiFo3o1+4SX0lfbyWet9I/Ldu1tep5i/xfd1qdtar5p2G1bRsVM0lMbBpNQnvVjO5UzWfdK7mhx7VPBKnelfTq381Hw6oZv7garYPq6buiGraj65GO6aaoeOqmTqhmniRPrGa92dWE760monLqokWKcuryVohOVdLPPFqTTWH1sq1zdX47qkmbG81mQereXi0mlanqrksev1STfIfsu6CXL9WjeV6NV/dqqbIu5pKhcRRVbNLXU03czW/x1fzQUI1FXeqGVQo+UqqKS6rpqq8mjeVUk91NX+K7/6rptljifGmWubg4b2GHq418rD0PQ+92npI6ejh764eIvt7WD7Ig320hyljPKyZ4OHFJA+tpnmI+cTDpi88ZC32sGiJh/vfeNi73MNbcWGVhx6r5dp6D1UbJdYmDz9+J693e1i/R96LH/d6eCze7PNwdL+Hxgc8/Cr+d9DDeXHjkIfuhz2EHPEw7KgHkxh/zEPmCQ8LT3pYcUriib9/lji/SIzfZN8fkvOCnL/k4ckVqeeq1COOXvPw23WPPAtLbaLDTQ83Rc9bHnzEQG8PocKs8DBB6SFazFB5+ErtIVts9JH+xFZfD3X8PZTqPTw3yhysHjrbPPSxe/AXgx0edGJ0pAebmBXlIV3MjfZQHuOhNtbDjngPL0XzJA9nxdVkD/1SpfZ8D9pC6bdIei32EFUiNZRKDWUy33IPxcJd4eEfl4dnlR72VXmo6/ZwXLT0eLgkPrrrIe++xH/gYehzD1+8knmJBa9lTm9lJnVq6NCwhrDGNeS+U0PZuzWsaV7Di/draNG9hkG9aljav4YT42toNbGGgMk1OKbKni9qmDy7hoHLagjcXUPm/hqKDtRw/1ANPx2uoe7RGi4fr6HziRoUQn+qBvulGu5cqWHvTYmtqKG3qobPfGoo8K2haXANY3Q1/GGT9Y4ahjhrmBYt8eJrGHu7BndWDf9k12AsrpE51JBdVsPi8hoOVtWgralhQG0NE+/VkP9SYtStpU+DWoY0rGVa41p+6VTL+51rOS/ad6nlppjco5Z5vWrJF0/61rK3Xy1NB9TScmAtaRNruTRDYnxSy8IvatHOr+WbpbX8sbKWy6tq4dtaStbX4tlQy3cbazmzt5au+2tRi/4HagkWww7WYhITDtUSLWYermX2kVpyxdKjtdw9Vsv3x2t5c6KWoydr+f2U5Py5lk6/SN2/1WIQ4VdqsV2t5c71WubfqKVQrLhZS5XYcKuWrd617FfUUk9Zy0nxrqqWs6KNupZrortGahcDtbVM8q0lVuT717IsoJZWYVKfvpYmdsktWjikN9E5shal6Ousle+OWj6OqiVCjIuuxSmmx9SSLL6KrWVxXC2r42upFVsSankoehXWklkqcyurlc+ZWna4ZPZumf3/NVjn0VFUWQCHSdgkiqAOR5FFCAmobKKAcBCy8CMoi4OMo6JASNhC2ARHh00IZAEUREcGXFgMGJawyCgICGFLQhRwGRUdIAkQNql61VVd1VVdJSHM/eM7r99799533+nuOiUSbtyk5OZNOkTkO6m7SbdYjT71NTIay9hcY29rjb5tNI6ItD4av/XVqDdAI188kqKxO1VjABo1gzWMZzU+GKbRbJTkjtHIzNBYMVGjY5bGTtEvW2pM1XhjgUb9hRr3LtL4UDyUo/FtnkZVgeQs1ahdrtFjlYa+WqP3Oo2hGzSufaYxtVDDEq22aBRv1di3TWNQsUb51xp/HtJ4p0Sj+RHZO6bxxHHp8TuNFqc1is5I3i8aa37XOFOpMemiRvSSxvCbGj+L24ZGbkjjnKfR4JbUjNE5G6szv5FOalOdF1vpnBfZbXRaxesUio4ddKqTde4M1MlDJ26QzipxcojO4tE6K8bo3D9WZ614dJwu7/E6ZZk61yZKnUk6tybr3Jets0bsmqbz5HSdZwp0ToiGK2W+XsfcJDFbdDZt1UnfpctvQaftUZ2XynTskzrtTutsv6Kz09TpWSt91FfyzFD8GqfIekgRtFSsaa3o1FbxdGeF2U+R01+xYoDiviRFm2TF7hTFUBR/pClmDFY4YuswxYXRiowximljFXPSFbnjFF9OUPSZqDg7WeFnK5ZPUzSbrtg5U2LeUrSYq1A5isJ8ObNA8c0GRfJGxcuFipmbFTFFigIx+xtFg8OKd0TzEok/oth1VPHUMcVBkXRcUS6GnlBUlioyyxSRcsW8k4p6FYrtpxTdT8v9KhWLquQuFxVrRZtLis1i92U5u0Yx7KpiwnWFJl6/obhaq3irTlEr2sUadKlvcKqhwYhGBll3Gax50OCVNgb3xhusFh0TDA4kGpR1NJjxuEFE/NDfYFySwXVhJxvUpRjkpRrEDzLYl2aQPsQgPNSgxasGaWMNzoiR6Qa3Mw2aTDBoP8ngWJbB2KnyeZbsvSl7cww+nW+wrsCg2zKDF9cYFK83+PEzg4xNBn+IeZ8b1CsyaLrFoHWJQa+jBinHDIIyg0XlBpyWc89JzmWJvyL9XpV+Rcx1g6WiXJf72dJTTIiRsSH+JxKahCgWL8TLXIztEOKqyOsY4v1OIdY/GqLxMyFWiq+SQtiEuGdwCGtUCO+9ELHvhyjdGKJBUYg5u0P8a0+IYftCbDkcomtJiLYXQnSuDDGoOsQZMfJiiPRLIQqvheh5I8T5uhDzY0xiYk2WiYGNTa40MRn1gEn3h026JJj83sMkN8nkwRST9aLHQJNLaSaLnzNpPMQkfpiJN9qk/liTtekmbceZ9M00SRtv8r3YM9Vk7nyTD982eXihye5FJodyTL5bbMpz3yQ7zyQsNqwzea3QJGuTSe1mk7giWdtisnOrycFtJie3y/4O2dtvknjIpKJE5kclrlTiykym/GqS/5vJmCqpWW0y56JJYY1J75D0VmeyXGyNs5jU0qIm3iIv0aLnYxapj1vM7WZxrpdF234WlUkWs1IsPsFiyLMSP8Ti4AiLzuMtvhTHJlgMnihxkywemGrRdKFFq0UW53MtvHyLZ961OLtG8nZYbPhCzviPxaJjFiuPW3x6wuK1Coutv1lUGxbL/7RQMWG+ah7m0MNh+iWEqX00zNPJYS6khrk5MMzKtDAHngvz3Zgw6elhHskJs29xmNIlYbLyw3y5JYwqDnN4T5i1x8JcLg9TVxHmYHWY6TVhvr4R5qXaME3q2XSKtdktzjSwyWxkk3OXzf62NsPb2Yxub3NFzOtgsyzBpnmizZwuNku72tzbzWZyT5v83jZ3J9u8NMimSqg0my+G2vz9eZtK0WusTYmYlWlzOssmcabN+dk2h+baZCyQ+WKbneJUrk20QMYVNq+vsmn8gax/KDkbbEZulByR+ZnNriKbJSU2LY/aFIqjx20Gn5DzS+V8YZTZfFhh8+YPNqWVNkOrbGqqbfpfkztdt+ng2jzUyKH3XQ5pTRyq4hzeauFwsoPDbwkOCzo55PZ16NvfoSDVoQiHroMcfhns8Fi6w48ZDpPHO5hi/nSHlNkOd+c4hAscklY4HF/vMGqjw2VRb5PDR5sdZmyXscRh2xGH9BMON8TMUocHfnc4dd4hs9Kh5SWH1XER+rWNYLePMC8+wv0JEYY8IVIifJIWoUtGhB8XRDixIkL7nRE2741w4GSEFmcjrK2KsK1a5hcj3KyJ0NuKMDzWZVUjl+fiXM61col7xKVze5dn4l2GdXCZkejSqJPLtr4umf1dVie7rBzhUjDO5fNsl3VLXGKWuzy1wmX/OpdWm2VdPL/FJXLApdNhly9EnxI544jLf8Wooy7Zx1wcMf+4y19KXRLLXHqXuxwVg0+6vFLhMuVbl9hTUv9nl+JKlyerXA6JgdWuPJdcXrzoUiUmXnIJiTuXXZbWuHx0xaXdVZftosc1l9TrLn+74VJ302W875L/p8uB2y7JdS4v3HE5LzLredTGeOTFejSt79G9ocd+kdzI41YTj25NPc4181jdykNr5zG7vayL3HiPogSPbzt6jOgka49JbFeZd5Ma/SV/gNRMlTHN458ZHndE8QSPqTkex/M9pi3z+PU9j4yNHnMPeOwp9ehT5jG9wmPpJYmt8Xjpmsc7f8ie7TGrzmN8wyjrmkeZ2SbK4rZRqjpHqXkqSuJfo+yYFKXBNFl/I8rLOVFafBqV7yRKUlGUj4ujdD8UZXBZlEbfRvGroly4EmXnH1FG6VGmqijfB1GybkU5G+NT1cRnUpxPzD0+yQ/6fNDB5+EEny6JPm8+5vNxZ5/iIT6Xh4vRPg3TfR4a5/NVhk95pk/GBJ/2WT4lU3wy3/C5/Q+fhQt8Gr/t03Khzyaxb5HPgByfCjFisc95MX6JjxJv5vosy/O5utzn6/ekh1U+iz/x6b7e54BI3eDLf1/63Ogzt9CXd3efd8WGzT7DtvjkbvdZU+zzyA6fJ3f6vFric0W4R+Qex6XmCZ+kUp+RZT4XxMRyn3cqfILvfbQLPgVVPs2q5Z6i1yWfny5Lfo3PtCs+ra777L8hvdf57G4QENwV8O+4gB59AgoHBOxNChiQHDAiJeC8eGtgwP2DAhLTAnaLMc8FbB8eUDomYFx6QO24gPyMgF4TAo6I6ZMDmkwJaJ0d0C4nIG1JwI+i27KA08sDzn0QkPeprG8M+Eks2hTQoDjgwR0BffcGZJcHNK4IeF9UnZa6FwO2XQv4P5+OVlE=</binary>
            </binaryDataArray>
            <binaryDataArray encodedLength="8212">
              <cvParam cvRef="MS" accession="MS:1000521" name="32-bit float" value=""/>
              <cvParam cvRef="MS" accession="MS:1000574" name="zlib compression" value=""/>
              <cvParam cvRef="MS" accession="MS:1000515" name="intensity array" value="" unitCvRef="MS" unitAccession="MS:1000131" unitName="number of counts"/>
              <binary>eJzlXS2X5EpyLbMFBg0NDBosMFjQwNAgamxgYDDAwMDgAf+AgYYBDOYsmmM0MI/Rwj1GDwq+Y7TwQcGFD/ksdKk7Y3TrKiIyUl2zxCCOpMz4uHFvSqWuUlVfLhe5vJr2rZl0w+OL4zPaX4LYM2YYt3wNMHL+6DjCoU7/39OUtp55fUXWCj7MAW6153i5Xi5P17ft881WeTtuUKNRfFRrdca00JOHb03iIp7E2RewRngibF4ebx7j2Y99Mt3Z0Ld1LtTZj3jgWi3ws/gIm8dhRbssV8ZrlHOWM0+DEZ5qrhk7wznrluVBvBUdmA9P10hnzq2Ua4bLKp8tOK5gHOFvDg8ebuaGOfc4rPbnaRDtZzpo4jvSp4rR4yOrG3HBuRqMrfJ276ByrGNbxhHVZl/OadYmex7py70uwJHHVYW/zH+ErbI/6gu5nok7Y1jLNGw0N9MD61vFKc6W+TN9MU6dOhXez/iinwbj3EfUX5Y749N8FsqpDi4Po4fnrubVv85gDRvb7l83HNv96+9u9nmL7fe1n/p97pZPrvt9lGFX2EY4sZbKfu2yreXE3MxjxHc05/W99RBpHK2Fqg44x3l5fFSHOTOu2T/ihOMzYz/GPsqT6RJx7W1nc2Z4snic8zhkvVv3ebnu69zmG+Qc6bdtF8pd7S3iKONwhjMP0yhnpb6nhcfLrJ5ctyW8iMR/8/GYpyPHKvgoxI14jTDOasQ9c69r3y6yr+/IN9Oj4stcnenFyxFxGOW3PiOc3EtFrwpPjF8Ji1cHx6u9j3Qa1dqs9bHmzEd5NMjFPWPOCDvj4zFv3/hscn9fZBZpwbka5Mv4i3BGPWQ6Zdoyx+LEIVYPwwyWKnaM8/Ar+WQ4RvUwfru/3LbP/V7zY7/XvPT7UBuz+7eFMEYcjrAo5NrWyNqPG82hP9cc9SpymeY/ysn1JJmbzY/xZq2PtUEPjAP10CAOa2w+G/eXq39PtRSxZzywDpEuzcmVaWKGPY/8vboevpGGC3DTZF/DlmeRox5uP1e4jl+Pvkpbrx+Ve62bHK8XWU72xRilsYh76+Gb/zV/HwNre1gbHUcaZlrZ3FP/W3rTZNv+cN0/L9o0e7ne1zMdTV/UEC3Dd4E8a+fD9OXeUK/m8M59MgZPkw37x97zj7ftH/p7Cz9a7/06/wW4eIJrf5N9uzh4eI1k+kjPjfm1f37X4H0Nw809Kx0zjkX2144Vjg0/rjHrx/I2ydepHVsOxuT1jf6ePozd3tu5gBa4FhBDxHHGD49xXi8n82/7nj5sLZnLMEa+3Hfkr8F8NM6YL/1ex96D22zp58iXvl5f4H7pAro9g25cz44Fa0E/ZpbL+FvAnq7+PZdQbi9vxF2ktcr9axnn0SAetUXNPJ9I60Y5vBrGzbY1PVbChv4eFm+NZDg93K9j1/26ZXaR/DMhjPfGonpmW6/ba9hPN/vHD5fL/9zsTzf7zd9fLv972/7qtv2Lvv/fN/uPm3262b/c7B9u9jc3+6W/3/xTty/9+Au912brwThvDsYM8xaznVPrzf76VvdvbyY3+6ebvXx4G9u2v7rZz/Ae+Fd4rXjquL6dY9d7vSONba66BtaO1c77r/168Anei7e/l7a+7NjWovHWoL7tj9YUc9jk/jqAOYTyXmie+6qsKc++5YN7Jbnu1z7TAnkW2V/PrQ9cP8bLKvtzO3ZfpGAXuV97hge59bAiLwvNZxyxn9IY9mi6fuz3U9va/tPNft/vsxq8bnyCdSxwP9Jkv16s4q9jPEYe2IzPb7n6utWuj+XnHN56Yi6YZ+bacjfiScEXtWQtcIs1G2B/6lsbW8DHcBuviM3rl3vhuFHPXg7mcQlqIhcXyieORZijdRDx6fkq+XtceTpFNTLerF7rx4scOfBwKuPqrw1/vNm/fbjN3ew/b/ZfN/vdzf75Zv9+s7+62fOHt/Pypx7zpV/PP/dz0f4OtGcJsVbEfYRzs1Xe8nzt14DN/vLDfh34qV8XrKa9rgms7VXg/Rg5vg/m8XuHs+d87rW+9trYJ9ZooIm9rl1gDPO3RPdoDXpc4VrBfhqMcw2vZ+QD8WEc8mc+OLYUemI80XjGgxZ8oh6judec/V5F+n3Tj31dK9yv4FqzZ2UXuT8fRY6aR1xstkr8+iW0H2njacU1F7lfI2vfmo6GmfNH/HpcImauH+WN6hguy8VrBH2Zo4scz2/MJZSDfSPNeJ/nI16yXkfxGd8VHjO+ZvA1J4/0cbsva9f9WRuBe/yt3iL78+YVDNw3c2/rw+6ZcQ0s0CevD9YaxxrNmdn7SFveVe6fk0csInmtiF9vHTA2s+bEVNZM5utpq0kM84Q9Y0ymL8d7vW98f7zuz6ysfewZ1tQq9/ev3LPK8XrU5HgtsHoWi/sj83RsMMf1FeYvcK8Q5WJtRjhwDPvweH60YY+4rfYwwprF41wL/L14T6OI06j+rFYK20rNEQZx5jI/5pdrZONeLeSRY5DblfJyDvSN+PSw475pv22XYv/cK+dUOWKqWqYl5s90G2Ec1Y62VW5GvFexZxqPsFdistxn9avm4fFGmHCM9yONzY/HPP9It4omFe65XpaXsWT5RvGjWhGfWU2lOa7n5fH0ivpknqKclRqZPgrbTKtKrqiHzG+Gv0ibirYZjoo26oxFuUYcVvjUQq1Kngp33Pus3oyzYhXeop5tTG3/ur8XMuJIKQfzwXUk8dckHnWs9KkUF+k20jPDM6OD1/MajGd9jvRgDjhPFs+cZfUrcdG49bfAOO5XeK707+nbkngvl1KeCkdVrOLg8fQaYZw1r5dMX8OgSVxVAyHD8WWQS8H3LO+M3auJ2CKuMGeT+89/bF+dXiPsOK9OvYzTjKvMPxvjuRHujJ/K+Bnfas1qjWh/hiPG5OnIdUZcjfRb+n4r9KtOvOXXwE9pm2HJOFPya4NYIYvmspoVXFk/kdYVfqv8SGHfuKvg4LgZPFWcaA3wLUHNqK8KtzrIg1vOFfXP+mc6V7X36o24iHJUOGTsXvymR5P71ySv7wvMC+ThuoxLyL/Ct+fziq9/nr/25yB+/eHtWYffdNue6/u5P4tkz/PZMw/2HJK9f78SXuwr4/+uh/7Z2Rf4/Hnpn0H/AJ9P2zNj3/pI+I0waK+36WXP7C/drzl5uLeol0wH9Is48cY9DRlfk/p7/pFfpadoPXmYNJjLzMPu1avma7Kvsef+WZp9B82e90XdUXurK7RFzl/H+lpc5HjuNyeuittyr/J2Lv7Sz8Wf+nmxwnnyAr1t/iv0vsrxfMTjiOctzn4XzZ5h/2jXDLl/ltzqRRraWJMdn8VsZjlNK9u3HNFaMs7tXLZr0rf4a4zFW08KfeGaYG4wV3NyRzXceXq+xp4nu/Stfd7+cj3W4xqsM/us4Ge++Cwy9ouceDqw7wLzNtbAH+M97J6+mU+k5aONa1jdrV/7HtR2Ttpr5/bs4PYc+tOHt3P0537ufL3u3xez6w8+j2qacH9N/PWH+l1gzdj3Tn647t/BtTp2nvAawR55Tmne8gjVsf2v1/2cbLKvXZXjfYJnCjgbYOC1NdLf5ha5f06vyX1Pi9xfb0ZrCmsjrsr6wTjT/WN/dmi7vv/dbc38681+e7MvH96+Y7GtqW18W1+/7zzbfZh9t+H5uvepsj9nhPwhXx7mVw4g/899bW/r+GO/L/sDXZfsemt1v11vr/Pnpmkk1/11R/raeoZ6S8+vsq8vy9EC3t015vDBPFXWV7Q+uFa0HjJO1PGp4hvhOozB/fDG6calaaKABTF5+BhXg619x8Vyt6QXpXxmDcYWOd6/4Xocca3O1uOpynXVp/VaH/s5tX1n6dfdtu8xbc97/9LPOXvum7+LYfcDds6pHF8ruP/N1h7zfN2/z2zPeOt1vw7g30WmFT7f3uTYr6dZxoFdJ141hHudZ8Bi93MX2bcjXb16Slvc5x54bA3is3rZGhrFMpfq+HljWT5Pr0gX69P2ka+ZXh5hnh4Zt2exrbKv8U/X/Tt823YBLprcX8OYF88wZpXj+vN6ZO0iLrxaI41HflXeBHyVxrwczJM4cZme1R4jU9pizajnKhdeLY8HHlvoGLFV+B/5nsU/k2PE3SMwfC/bsOnJOKHjR3E8wzdyPItBnTzv4WA2l+fnaXEW2/fQocKz18N7cZ21DK8mc5U+eR6Pl75tE7kyv5EWvK1okdWZ6R1jPE5meTyr8yjfmTrVGK++Su1++REYZnwy3/YO7OynRZzs12iOcWd9iOz37pxrlrcZzSrcMpcetyO86NPE//wh0szGjVOMqfaZ9aQw5s0/iutKrxG/Xr1R7VaIm+2t6s894v6muyZxvK/BOI9hv6gp68yx0XiF4xl/xNFk/3xz4+Pluv/2zkt/D3WV/f1UO0YOG+ThnrluxB+OL8Cjvc+0jT3R39MN4hvlyzjw1ofVxR6shsB+c3Jl3Ksc14AXw7p4+bN+eE6dPNF6iHzwuNG4cSVyv44U4la5fw0c9aF07MWMcsz0G/lFNTSJGeUwnlT29fupf27ztW8vH94+N/ljf093+/xv+/zmc3+PFd/Htc9O+PvVrzpd8zWH+EXi67Pp3iDezsFP/XOe545/6e/52jMFP8BnSvgeLH72gmuH9c40Etn/PrjIfm1Y5P46sRl+7m0cMTdNjmsvqi8Ui/sKYyo+7ig3YvDWTnW9zcQZ5ovsfC1OPyvlMi4vkvOGpuSrTjzi5vkW5MyOMW+FwxGv2diIb9bkua/Lj9f9uRj7XOUFPgv/DJ9h2mdrrzngPLLrQQtqRdhQk1et4byx5zrwmZgm/jqNauKxp/Nmi8B6usKzBrL3hP4q+9qLao20477PrglNeM34QTMsxgFqK5Lj9Gp7PsYXcylyOegmjo/SXFSXe/OMOfJ6G/llGDJckdZermgsqzuaN60Zj0p9HXJ+gRweT1WOKv5b3ub0ubwzr8gxp9enJrlmxzMOvWPWh7HOcj3LlVdDBjGPxDDTY8ZNhjnLb3m0mAtNaT+Km+FTg5gzWow4wb7fq3WkRbWPiLNsn/01mMvqeJzM4JytNar/Hu4j7Hxc4aniE3Hn1W0n+pmZEzliqPLJMVqMr+T3fLKxM5hHcdjPcrIec1OJVdhGvuqMsW8r9sr6Z75e3apeHndKfUb5PU2iWhVNK5x4422i1mzuqrFe3nG1Fmvh8cX5K7bFbVytkBffE3qGZ5qxhtURyIPjLcHFGDlX5BP1fVYvzx/7ZM0i3Oh3BsNsTLYOznBR8fV65frVmpHOXo0svlpvw7k4/qMaPKc41s+LBcZtX4N4xt0gr9LYTJ9RHxG3Xm7Ts8n7r70jrJocRz2ZH44rzGX4cF7lmHeElzVCq3AV9ejlGuk40jKKH2GIeFDKEdWr8jgyzq20tbkFjr2+Ms5wP+JEwHiuTeCv9DxjUR9VjpEzpRivr5G+rNM2tkj+f6aqvFjeGU5m8mf9zPpGPLXAb1ZrrunxPjLjkrXx4iu8e5hm+hInR5Pj68NIIwnGR1yIHK8jHJ8dR7Ui7rzxSr6MP+Y+yjHKnc1XcWXazOap4tr083Szeebc/Jrcv7apHF9jPO24vwybp/eZ/qPeeEzl/v+XCew3Of5tM+I70lIon/Vp2+b4Z9gxTilvlGOh41lOR1w+KnfVz3q1LRvOj/SJanEujtEgnnFG8dv+pp39roL5LnJ/vfVyci9VPq2Gff90LfQwsuZgaknPsxyOzPIpHVe0qeR9gmcmLv3ZKPuNBPwfQ1vPz/05CuNkkfy5o2gsxHu9/52E1rfb8Qs8n7H0PPbcVgvyeRp5OAwn9mRbGxO5/+6gwjbLOeKDcaLeXl9V/bnWaB/HDNMCebx+Ix2rmke/UeDx5NXJeM54QZyRfl6tRxrn1GIdz8fTMOq9ya6t/YaE/UaJ8bHNXa7x326Gwb6LfpH4+T/EtPmssj+PvO3bd9yf6Ny2tdGcfKgb688cID7mWqCu1VrAR+R+PbNGEe8cl+kxwj1aC+IcWz/IDfbv4c1qcM9ef5EOUe5s3hur8FHpZzauFfy495Fvtb7Hc6aTN9Zk1/Cbz/WIecRvNG/jIsecFQ4wXpOYqmkhfpRbJnIYv7OYpbBv+Ue4sniP24gn1nKR+99XWMF/hRiR4/XVYhTyZbUYL/KKObP+sU+v1khrz29G0yiec2R4KhbxYIbcRX15+CJeZ7GN8DEnlTpZzhncI2xZbk/LWU7QIl2qfGS6ZnWjMeSmDXxH+EbYqpxbrhH3Vc6qfmfzj/gY5fF4q3BZ6c2b1yRupuctzwI4LG8jbJxTaB95ahN9evxW+hpxi7g1GGccq+zf/9h6+Nz/3sHf0XuCv3uMK+QN+Vv7/iLxswt43OT+d8M2s9+6xN8LXMT/TTHm2frm2irH2hGHDba4JiyetUZ+RzVYiwomzF2J9/zO1Mjwe7lZh2ptpW0VZ4Qh0mLElYcJjzNuKv16mC2nwrE69TTJUeFr7fsL1WlFzGhZTJX3jPsZ/SNj/aqcneG3Wotzez6c61HcZXjeo8V7NRvVZIxn/Kp9KfjqZJ4qTta3mm9Ue1Y77HOkiYh/PzFrGU6hLeNSx+dM/dGYp/sZnYWsisfjyfab7FqwJiOevVperxHHGffVsQjvWV7O6F+Nz/qtYB7FIZYKf5mm7+GkwvkjuD2LXYoxPKe0rfSFsaN+3surmYLPWQ0QqxZiZjTNxiMOM+5YzygH6xaNZTWUxhhbK+IZ8ZLxwZhHOb0+q3HefMSZJLEi53/v12Ib7K9yfFZhpRh1ttiDiP/sdKaFgp9hsvpRDxLsV+wOE/w+x4rjzjaqx1hGvEfjOoidMfvfL/b8y8anPe9iv1eCvI+4bXSMPk3296is9ir3z/ngPuogQc4L5Rf0vR6vGcz9WR49DfjYfBCXjXvrIOMuWguHnvt2SXJhPQ/zxcmp5IN+SvMN/DzOm4yv/YxXJF/3nubcA+eNMFR4jzBm/tW5bMyrsx0j50sfW/vYN52vx94tzmKYk4ohzw3GZnJoUtvDZfkbjD1d73uzfjNtGAMerzQuMv+8L9fOsAjNez163HL+Kq5svsn9/0IzMy40wBpxqnK8LlR1Ecolcry2vIcL1t3TyfMZ6Zf5VPJhbfbH3rNcGsSwJhFfzOeI0yquGRvlqerM/q3oNzpmjlowznqucvx/bDYvdFypy71lvPBcozp47OWZ4VzAMl6w9ii/ED5xYiq4vWPOp4n/iNtRrzM8VrWs9Itbjzs0Teay+tx7VIcxnenzjP9Z7h+h2aPzKuWIdI80zWpHms3wW9V41FtW15vLfP/c+s7mr2BEHx3MRz6jGB6f4QdjdMI/qxPleQ+vUexMr4+MHeU1e1QPjXK2pK537PnP1MdcVf9ZDc/ooUE859KJmmewj8ZneqtoNsv9e/yl4PNeHKxHps9M/vfoMJNXBz5R3Qr3lV4kwDCDp4J3xnQyz2zNzD/TZ4aHal4RX4NtrCX5OD7T2nxboYeo9/daVaMZfNV8KjtPTfz3RhR836OpcYy6KPkLxXjjWKM540o+s1wzpqhehs3DGvl5PWQ9o3bVmArGzDeKr+Z9j2mAK+Ig6memrxnLcjySnxkNZ+Y9fmZwn8Hl6RlpdwZLRROdyPsoDr6HqdxfX217Bn+T+8/TsIaXkzW1OJH89aLRGOcZacnYHqndDHcjbDM5olxZPp5nXjOOUSPc2rjH6whPZJyrkqNaa8bnDPYz9uh6np5neKjEca3W9xc5rpNKHpHxb8DivpLfhcYVYjjW4z7K9x6O3mvcg1ePcWcYuP+oZ0+DCj8Cth036mWBPAuMtwGWSCMct9wrjNt2CfJF+RG/zTc4VscfsWHfXCvSt8kRR0VTnOfeuM5ItyhvhEEhljmvGsdn/VUwz/Sd6cLa4NhmC8wJzGdciByvj4vc/9aOyP0zR1F95t/rG3EI5VSYV4mfTxIn70jnaM7jJfKNtItiJYkxvbL8yFGEq9JzpR/UYsQHYvL6Y/0zjBVtqnGMnTGq0+OoRqYf4mhUV6X2nr2HkWMz/rluhbcLxXOPQjajG/J7RnOPk1mLcuP42dxV7DN5Ip6b5L+XJk6uKP8jcT+SLx1gj8ajuO9tyKU64xHff26sEaczmLw+vide5FNpO4vhe2HXEzEehoVyLsCBQkxLOGA9Ve6/S+Dls7kWxG/bFWKrPbeJ3v8/mYBFfNi83W8z7xmHPNfk+HlVVpvHo/2qnqP4Sq5K37MaxPv/B6eIdFk=</binary>
            </binaryDataArray>
          </binaryDataArrayList>
        </spectrum>
        <spectrum index="4" id="sample=24 period=1 cycle=2 experiment=2" defaultArrayLength="2415">
          <cvParam cvRef="MS" accession="MS:1000511" name="ms level" value="2"/>
          <cvParam cvRef="MS" accession="MS:1000580" name="MSn spectrum" value=""/>
          <cvParam cvRef="MS" accession="MS:1000130" name="positive scan" value=""/>
          <cvParam cvRef="MS" accession="MS:1000128" name="profile spectrum" value=""/>
          <cvParam cvRef="MS" accession="MS:1000505" name="base peak intensity" value="110.0" unitCvRef="MS" unitAccession="MS:1000131" unitName="number of counts"/>
          <cvParam cvRef="MS" accession="MS:1000504" name="base peak m/z" value="485.028821004874" unitCvRef="MS" unitAccession="MS:1000040" unitName="m/z"/>
          <cvParam cvRef="MS" accession="MS:1000285" name="total ion current" value="114.0" unitCvRef="MS" unitAccession="MS:1000131" unitName="number of counts"/>
          <scanList count="1">
            <cvParam cvRef="MS" accession="MS:1000795" name="no combination" value=""/>
            <scan>
              <cvParam cvRef="MS" accession="MS:1000016" name="scan start time" value="3.3416" unitCvRef="UO" unitAccession="UO:0000031" unitName="minute"/>
              <scanWindowList count="1">
                <scanWindow>
                  <cvParam cvRef="MS" accession="MS:1000501" name="scan window lower limit" value="100" unitCvRef="MS" unitAccession="MS:1000040" unitName="m/z"/>
                  <cvParam cvRef="MS" accession="MS:1000500" name="scan window upper limit" value="2000" unitCvRef="MS" unitAccession="MS:1000040" unitName="m/z"/>
                </scanWindow>
              </scanWindowList>
            </scan>
          </scanList>
          <precursorList count="1">
            <precursor>
              <selectedIonList count="1">
                <selectedIon>
                  <cvParam cvRef="MS" accession="MS:1000744" name="selected ion m/z" value="1066.077721299506" unitCvRef="MS" unitAccession="MS:1000040" unitName="m/z"/>
                </selectedIon>
              </selectedIonList>
              <activation>
                <cvParam cvRef="MS" accession="MS:1000133" name="collision-induced dissociation" value=""/>
              </activation>
            </precursor>
          </precursorList>
          <binaryDataArrayList count="2">
            <binaryDataArray encodedLength="10968">
              <cvParam cvRef="MS" accession="MS:1000521" name="32-bit float" value=""/>
              <cvParam cvRef="MS" accession="MS:1000574" name="zlib compression" value=""/>
              <cvParam cvRef="MS" accession="MS:1000514" name="m/z array" value="" unitCvRef="MS" unitAccession="MS:1000040" unitName="m/z"/>
              <binary>eJwN13dcU1cbB/BsSBhhBISADAfWVdxYW1Hze1TEURVXnbW2tq62tnWwsghbNop76+sqKtRRoRKmIqBWAmoVMVSrogYBESGEvOeP7+ece9ZNzj3nPuc2u99UePWvVjwdUq34xaFe0eT3j+KV9pFC5v5Y0Vf+WBHg81gx1O+xYnzAY0XYqMeK3yY/ViRLnyh2eD1VHPJ9qnhbZVR8rDEq+HeNCsd7RoWnwagYUG9U3OvfpFgX3KSYEPBMMXP+C8VVp5eKWy4vFd9LmxXJ7m8U7yQmxdoBLYqBTu8Uld7vFM993imCBr5TjHBuU3w+oE0R7f5e8XTYB0XfER8V3wZ0K7526FFcdu9V6Nw5KJBwEe7KRbqMi1NuXOjdubCRc9Fsx8NaZx5ULjzsfMFD7ksebr7ioamZB/NrHr55x8O3Ij5euPNh62QDc7ANJA62GOxoizhnW5xwsUW5qy347rYIl4rxp7MY3zvZ4Sc7e1x2sIdFao8lUgeMcnfAQbETHFqdcUDiglwPV/wjl8HHzg3esz2xwckLNR5euOXjBfELL5zs8cJUF28YeX2RZ9MX72V9keHRF0HOPtjk4oOjrj741K0f6hwGoIYzEJ84DMT+5wPxtzAAieIAVEgC8KlgEMr8BkHh8gnygwajffxgLHcaAh/RMHxtMwzbnIchwWc4lok+RQ4nECpxIMa7B0LZJxClHoH40isQfr6BWOsXiLP+gWjtFwgvv5HY6DEaht4xWOo4Fn94jMXVmHEYbx+E37VBMHcGYUZXEHZ1B+GZOQijLEFQ9wbhtjUI3tzxWM8bj0GO47HKdTxm9BmPP299hheOExAgm4ALDp9jBvcLjOudiCTrRDRwgjGCF4whomBsdA2GeWAwckYEY45kEhb3mQJpH6BUPhURYVNh8p4GB8l0hPebjuNuIeD2CYH9kBAUe86Aj9cMjPWdgaFVMzDl4wws7ZkBd+sM/MYJxT1uKFIEoVhjF4pi+1BESUMx3z0Ut7xC8UnfUDzzDcUXn4fiYVgodllCIXKciUnuMzG0fTZyrLNxzm0OOl2/xAivufjbfh5bC/PwQTgfoW7zYfAIw/tJYah0XoBbvguwtX0B/BwXosVpIRb1XYRT7ovh47sYHc5L8I/XEmSLv4LV6ysUeC/Fs+5lEPGWs7W2Ao98V2K/+yrYe6zCg0GroO9ahYGy1fD3X41/R6+G3OMbLPD9BgGOa5Douwal/t9iefe3EAR8h37StaiRrwW818Lm7VpEm9aivWUtFr5fi6qOtZjSuRZXPq7Fcf/v8X3r9xC4/4DDnHXY0rkOa7vXodG8Dost63C3dx1COOtRzF2PCfz1yBOsR7ZkPXod18O5Zz3WiDZgoXgDEh03InbERhR5bMLIvpvgGrAJx+U/Yn/fHxE5+Ecs+/ATjrn9DG/5z9jj9TPCOn7GCflmhFo3I0j+C3IH/YIwx18xt/+v+NX7Nzg4bEGq4xbIvbegr+8WlMu34rbfVrxy3YZu721o6tmGCf7b8eLddmxo247fOrYj+uN2uHLCscYrHL5nwuH9IRyDusLxuTUcxZwI1Iki8Cwwgu23SPwxKhKBwihEDIhGqJMSQQOUeOirwpt+Kkx7o4IuWY2ybDVmfVTDpUuNB8yBbjXWmNUY3KOGiYnoVSOdq0GdRIMABw3eMBOdNNB6arAqXIPXERpsi9JAnKbBrnQN+mVq0C3RYly3FjedYnBYGYMFEh287XSoluqgTNVBmq5DyBEdVopisckhFuMcY5HvGosv42IRbo4FemKRkBWHh87xGOoRjw/M5vB4fB4Rjy93x2OXQwJSnBPwTUoCTJ0JyE9MxLMdiXianohzGYn49VUihOZE/M0c6EnEeksi+NZE3GEqpUn4xjkJVzckwS8zCeHCZESKk7HYdQd60neg6O0ObDfvQCEvBVudUjD8qxR8FpOCuckp+DktFZY9qXA4mIrB/6TC2TUNe9PSECNLxyOvdHzYno7vUtLRkpWOtI/piEvNQHFRBvY4ZuIrWSZCPDMxUpcJb/ssJCZmYXlSFjx3ZmGzNBvrd2UjaH82nh7IRsKhbLx/n41fOrMx7WM2vLqy0cKUdmdjtzkbbr3ZyOLsxHnHnZgj34kjc3biXMROzI3bCd+MneiO3YU7cbvQ3bwLD7t3wUGcg2bXHHxQ5mCC627c0+7Giq49+OK3fSjJ3Iesx/ug6HMAfT0OYE3SASxPP4B7PQewX3wIJY6HkJxxGC3CIzhtcwRxtkewwP0IRvY5ghWpR/D9+yPQcY5iMu8o+vKPYo/lKGa7HsMo/2MYYTmGfNlxTIs+Dufu45gRdQKDo09ArDyBmxdOYCvnJHqcT8Il6iS2qE/irx0n4ZdxEt/uOoku1/9hfeIpXE49hYk9pyB2OI3XjK36NBxyTmNa92kMNp/GSu4Z9LieQW7UGZzVnYF34hm0Gs+gjXsW7c5n8Vf/s7BqzmFfyjl47z2HbW6/44/w37Eu5XfMSf0do9N+x1tuLjiSXMwMz8XIiFxURuciV5mLbFUupmlzcbk7F/vNufiDfx4+yvOwSTiPt8y1pPP4PO08Fuecx9LD51GtvYjPEy4iK/Uilu69iGMfL+LX7otYZr4IWe9FPLNeZPEsDwd4eQiwyYPUNg/zpHk445aHMfI8bPXPw87pechLzsPAjDzc/JiHi1152NudB605Dxt68rDAkoeJvay/lfXn5OMjY+Tmo5KXjzx+PvYJ8qET5mORTT4m2ebjE3E+nCX5OOCYj0eR+fhcm4/8+Hys2JmP/2n+gP/jPzBDeAnLMi7hp32XIPx4CcutlzCSexnevMvYIruMpRGX0R5xBVVRV3Al+gpSVVcQob6CtZormKe9gokxV+AWewWrUq6gO+MKXr27gnuWK7jeewWP517Fu2VX0aa6iuMxV1GTchU/RP2Jxbv+hLrrT+Q6XcN8t2sIi7qGQOU1eKuu4Xz3NRwwX0NyzzWEW65hofUawCmAL68AZn4BTroVINu9AHf8CrCnfwEMyQWYnlWAkX8VoLSrAHndBThiLkBaTwGUlgJs6i3AMmsBQjmF+IxbiEG8QrjzCyEUFKKdaRIW4m9RIYpsCpFrW4gD4kIkSwqxzr4Q/Z0KsTyqEBOUhRisKkQfdSFEmkJ0MLUxhTBkFOKnnELI9xcCZYX41lyIft/+hbz4vzAn6jp67Ipw27EIh52LcElZhGE5RZB0szJLEYp6i5DF1WMLX48lQj1OOunRMFyPn9bqMStcj+AIPQIj9fCP0sMlWg++Uo8O5j+VHg/UelRq9CjQ6nEuRo+DOj3SYvXQxOnxa7we3ybosShRj+lJenyWrId3ih7WVD3epekRnaPHm8N6FB/TQ3RBj68K9Kj7oMeNTj3OdumRatZD3aPHLxY2Tq+ezT8bh1PM5q4YQ3nFbJ8XgyMsxhf9i2FSFuOKthinY4rZPVmbjmJEyEpwdGwJxNtKYGZM20tgDC+BIaIEFZEl+DOqBOeiS3BIWYIMVQmWx5SgLakEiZklmJ5TglJLCU5bS9i8lGKZsBRc+1I4R5dCoCxFJ/NaVYon6lL8rSlFubaUndFKcU5XikOxpciMK0VcfCnCE0qxKbEUYcmlmL6jFJ+mlsI/jfV9X4rfu0qR0FOKNdZSLOaUIZhXhlH8MgwUlMFTWAYHURkei8tQvLsMB/aVwdpdhhc9rMxSxs4KZSizluEqpxy/c8txhFeOnfxyKIXl+EVUju9tyrHMthxfisshlpbjP2dW78HqvMrxp6ocuepy/NBQzt4DFfhpbAWkHRV411mB5x8r8KirAne7K1BhrkBBTwUuWipwsrcC+60VyODcQDz3Bn7h30CY6AZCbG5gVdQNLIy+gSD1DXjE3MC7uBtoPHwDzXdv4In3TfSLugmP6Js4mXATQZabGGi9CTGvEp38SrwVVOKZsBJ7HSqRIK3ERhdWNqESGZGVUEVXYquyEptUlfhWXYllmkrM11ZiRkwlpugqMT62EoFxlQiIr0TfhErwkitRn1aJvKxK2JVUQmKuBLenEoX8W8gX3MJR0S0Mkd2Cp/stzBp+C3k5t5Cx7xYS999CS/UtLGy8hWd2VdD1qcKh0VVIG1sFf1Rhy/YqbAqvwncRVVgZWYVFUVWYE12F6coqTFJVsf9dhUBNFT7RVsEvpgoeuio4x1ZBHFcFbnwVupm2hCo0J1ZBlVOF0INVSP3I8t1VLMZXYZ2lCt/0VmGptQphnGoQrxoT+dUYK6hmsaYadU7VuCqrxkW3alyLrGZrthoHVdXIUVcjUVsNTUw1InTV+DW2GhvjqrEyoRqLE6tReLAao7qrIeHUoIdbgw5eDVr4NagQ1+CqXQ3EA2tgGFaDrlk1aNxagwfbalAVXoPrkaw+itXn1GD//2rwc24NxtrcxmLlbcxU38Yk7W12FrmN0brbGB57m62vOxifeQeeu+9A3n0HbuY77Lx6B/aWO+BZ78DCZEXfRZryLpJUdxGlvYuvE+7CffddrO+4i6n5f2Oo+W+IhPewIPIepqnuoe7QPSxxrcXgfrX4dEsthm6txcDttegXXgvfiFr0jaxFW2It6rJq4XW/Fg6Pa2F6UYuyzlqUfKxFUVctCrtrcc1ci985BpzgG3BYaEC0qwEL+hswaqQBgaMMGD7agKFjDPhkrAH9gwzw+cwAp0kG7PzFgNQtBuzYakDiNgPitxsQG25ATIQB6kgDlFEGREUbEKE0YJvKwM4NBvyqMeBnrQE/xhiwUWfA+lgDvo8z4Lt4A9YkGLA60YCVSQYsTzZg6Q4DlqQYEJZmwLx0A77MMGB2pgGhWQZM22kA7TJg8FED5KcNcD9rgMN5A3h/GPCkzIBrdQYcf2pAeIcBm7sM+KnbgE1mA4vLBraW2D17DVhrNeBbTh2+4dbha14dVvLrsFxQh6XCOiwR1bG4XIcFtnWYL67DXEkd5tjVoV+/OogD63DumzqcWVOHvRvrEKGqQ7i6Dts0ddiircNvMXX4RVeHTfF1+CGpDtKSOuRz63HGph4/j6mHV1Q95NH18FTWw0NVz+JUPdw19XDT1kMWUw9XXT2c4uvhkFgP+6R6HLbWY7/gPvYJ7yO1z32s+/I+vl55H6GJ9xF8/D7GXbsPX88H8JU/QN/NzFZmGxPBRD6ATzSjfIBg6wNM4j7EZP5DQPIQZP8Q2siHiIl+CJ2SUT1ErPoh4jQPsSPxIdLT2LX2H/Yd/A82+D6Ct+4RfGIfwW/LY0zWPsaWnMeIO/gYOutjxHMasIPXgExBA1xHN2DgZw14GdmA11ENMEU3oFXZgPeqBnSqG9CtaYBF2wCOrgGC2AbYxDVAEt8Ah4QGOCWy/kkNcE9ugOeOBhYLG9AvrQFDMxsQmNWAUdkNGLuzAQsONSDvrwb2DdKA6J4GxPQ2IN7agCTOE6RwnyCD9wTZ/Cdszp7goOgJjtg8wQnbJzgreYIKlyfYOu0JwmKfYKJtI752boTasxH6wY1491sjOOGNEEc2sjjWCDdlI+SqRvioG9FP04gAbSOGxjQiUNeIyQmN+DW7EeMsjZhkbWTnnqfsO+kplA5P8XfqU/yT/hTD7z9FzMunEPGNCHMxsv1qxMNhRsyCEQu3GrF0mxGrthvxXbgR6yOM+CnSiC1RRkREG6FWGhGrMiJJbUS6xoidWiP2xhhxWGfEiVgjzsYZcSHeCH2SEVU7jHiUZoTNbiNmnzBC0mmEn9mIgB4jhlqMGNlrRJCV/QZBE74SNmGLpAk7HJuwN7gJ3OgmuKqbEBTXhJDEJmxMa8KfN5oQIPgXn9n8i/Tv/8Uw9b8I6/kXq3v/xWPNM7TpniH532c48t8zwPIMob3PMM/6DF9xnuNr7nP8xH/O4uxzxIqeI8XmOfaJn+OY5DnO2D1Hnv1z/OnwHDelz3Hf+Tmk2ufw1T3Hp3HPsTCZtet+Dm2f/1gM/g8T0/9DWCvLW/5D6dIXeBz5Ah5dLxDt/xI3Br9E4iRm+0tkhb/EiciXOB/1ElejX6JK9RJPNC/RGvMS7gkvocx6iQ2cV2w9vIKn6yscWfwKA9SvMF77Cg8yX8Fn7yvMN73Cpe3NuBXRjLrIZjRGNaM5uhnvlc2wqpoh1jRDpm3GYF0zxsQ2IziuGTPimxGW0Mz2eTN+TW6GckczElKa2XdFM06lN8Oyuxku+5oRd5L1e9mMp13NeN3djA/mZnAszbDrbYY/5zWGcV+jxfU1Rs18jbOLXuNA7Gs4+ryBefsbuEa+wboLLOW/RbPbW6xb8xb3N77FA+1bPIt5i+V33mKP9S1OckzI45pQxDOhim/CA4GJnRtMaBWZYLExQSI2oY/EhP52JoywN+ELBxNmOJqwUGrCN04m/Ohswu/uJrj4mnBgiImtRRMSok04qjLhvNqEQo0JlVoT6mJMaNKZ0BJrgjjBBLdEE/olmRCYzMZLYf3STYjKMGGP2YSTPSYWU1vAE7TAIGuByb0F/0W2oD2qBeHxLbDPakFmeQsW9rRgD/cdlji9g4/mHYud73CP2wrn+a3wC2vFxIWtmLmoFV8tbsUPS1oRu7QVF1a04vrKVqyObmXnylbc0LXiWVwrZqS2wsHA2ltasbS3Fcf4bQhybMPbLW0YH9mG6VFtWBTdhu+UbfhN1YYYdRsyNW04om3DhZg2FOnacCe2DU/iWJ/4NvQktMEuqQ3y5DYM3sHGSGFjpLIx0tgY6WyMDDZGZhuystpwNLsNF3ey/jltGHKwDZ8dakPI4TZsOdYG3fE2FJ9qg+o1a9vL2lpZW047irntuMtrRyO/HS2CdvQK2+Fg046+tu0YJm7H55J2zLRrx1L7dqxzaEe4Yzs7B7Yjx6kd/3Nux3v3drh4tmOVTzuUfu04NqYdJePawdW0w1nbji/j2vFjAqtLbEdqUjt+38H6HWhHWUc7FNL3MHq+x4VB78EJfg+R9j0G6d7jzfYOOER2YJKyA3NVHVit7kB5XAc2tHUgV/QBbfIP4HR9wEFeJ4oFnRhi1wnXrZ2YEd6JZRGd2BjZyeJ/J9KjO3FU2YlydSd0+zrRcqQTPZZO+HE+IkH5EW+6P2IGpwvLuV34kdcFDb8L2YIunBR24U9RF1rFXRDYdWG1Uxd+c+6CSN0FT00Xhmm7MCmmC0nxXaic2g330G4s0Jjxg9aMqBgz0nVmHI8142qcGdXxZjxNMKMj0Qxxshl9d5gxMsWMqalmbEo3Q5NhxuksMzIKzGjg90Ak6oHcpgeBtj2AuAeLJT34x6cHf07twSilBdNVFixXW7BZY0Gc1oJ9MRZc0FlQHmvBozgL5EkW5GZYoCy1QGa1QCXohVXSi/v9evEuqRdSay8GcKyYy7NiLd+KKIEVmUIrTomsuG5jhcHWimaxFRw7K9ztrRjmYMUSqRU/Olmx18WKL1RWrNNYsTPGirM6K0pirTDFWyFItLJ7WzEy2YokqxWPOBxq43IomschWz6HshlfAYfGCTlUzMwScWiNDYdq7Vk6jEOTwaFqZt08DsWlccglnUMbyzj08S6HFj/ikCePSycYvZRLfwVzKTuES79puLQ6jkvtei7Zl3BpEI9HDi48mjWbRz6HePTLdR71MslFPPLQ8+g4M7OER/cZSyUr5/LJg8enNiGfZkv5xJnIJ3kwn8ZM4lMxM2cynx4xP0zhUwejVfBJCj7tZwYTny4zmMqnu8yKaXxqZrZN55MghE8ZjM8MPp1lumbx6XUUn35X8WmCmk83mIUaPjUxP2n51MMkxvDJXcenkbF8us7MjOPTA6Ytnk9/JPFpchWflnMFtI0nIAFfQOcEArLYCOiEWEC3JwmoebKAhAoBZTI3SUCbpwlIHiKguaEC2jBTQHGzWF4poKMaAen1AjJZBbRCIKQaWyFNnyykOmbNFCFtVQrJXy2k88xEjZCqmKVaIb1ktsYISaBjdbGsLo6lSUL6o1BIl4qFhBIh3WPsyoW0l+nbw9rwRFTFLOWL6CWzTSAioVBEWcwAOxHlM3cniqgVIlKTiByniuiPNSISqFgb5rZGRMM+tyHNLBuausGGcq/bUHCRDb3R25BdiQ0NLrWhkDIbesB0ltvQiRs2dKHahob+bUM3n7G81YYmc2xpFdeWlDxbGiawpZlCW+oW2dIaqS25ONvSCg9bUsfbUn6RLUFvS7XMsVJb4t2wpdF8MZVOE1PIAjH1VYlpW5qY5uwT05W/xPTgupjWFYmpi0nSi0leLKYzzOclYqpilpeK6Q0TXSamg+ViKqoQE6dSTF/3iEljEdPRXjGNtoqpjFnAkdBzZgtXQiKehHYxg/gSusqECCT0kFknlFA3kyySkJeNhM4xX9hK2POT0EqxhEyM1E5Ch5n5DhISSCWUzRz0kBDPW0LXAyTEHSyhL6dI6Cnzs4JdQ0KZTD+SUD5DUyVUx3w3TULx0yV0KkRCy0Il9JqJmimhuXMk1LRMQl1fS8hOJ6F3vRI6xrGjMVw7Kmde8uwonG9Hc0R29LONHfFs7eiS2I7uS+xI4GlHiql21DHNjp7BnlKL7OlCmT2tvmdPgRZ72sp3oKsTHYg7maVTWEoObL050CSOIz2VOZJyoCNdDXaknyc7ks1URxo2zZE+Kh0pLcaRZpY6kqTSkV4ES0nwpZTsw6RkXiGl8ggpqaOkdDJaSjVKKa1WSek9k6CWkpdGSrmMQiulOmZdjJR6mHSdlPrHSukKExonpQZGkCCloYlSmp8kJbd0KWXmSGntCSl1Ma+KpBSll9KxYikFlUhpZamUYsuktMQqpW/4TnRB6EQjHZzIfbETJaicyFvNyhjSONF9ZoPWiaxMVowTFeicaFucEx2Kd6Kuv5xoc7ETCUucqKTUib656USl052p+Wdnqop1ppRMZ/pW70yjKpxpE9eFVkldaLfKhRyKXOgok1ziQrf5rrRG4ErbpK50uI8r/TbZlUKnuZIkxJUOMZdmuVK0ypVqNa5k0brSJ0Wu9ErvSktvu9Kit67kb3Gly8ysXldqYrZbXcmBI2PPXEafcWV0m/mWJ6NuJp0vo4ECGRUw84QyesFEiWTkYiOjU0ywrYxqmXViGe2UyGiInYz0zBt7GcXJZHTFW8aesYzkw2V0OlhGdZNktGGyjDhTZLSLGaaQUQmzBDIyMTqSkedUGZ1nHk2T0ebpMro5Q0YrQ2WUNFNGfrNktFQno3FJMmqoYultGWW3sd/VK6Noq4xkHDc6w0zmulE9s4nnRny+GwUK3KicaRO6UYLIjS7ZuJHR1o3u2rnREEc3cpnsRhsUbjR1uRtZY93YXLvR/l43GmV1o0omhetOBTx39r5zJ3ehO9nautNB5odJ7rRU4U7O092pqdydNlW6E/e+O9WI+5B0UR+6UdyHjA/6kFbkQZ86e1CIzoNOxXnQnQoPCqz0oCU1HpQwyZOekSdNCvWk9XM8KVjlST+pPemwxpPGaz3pb2ZdjCft1XnSmjhP6pfqSaosT7ql96QUsZyKJHL6LlpOOUo5jVDJqZL5Ri0nM5OtkdNwrZwqmFUxcvrIZOjkNCRWTqVMarycBiXIKSxNTtP3ySntupytFzkVM0v1chaD5bSjWE4DS+R0nVlcKqd3TGG5nEwVcuJ0yMk4xIu+mOpFNqFeJJzrReWRXlSm9KKVKi/qZDLUXjREw8qYFVovSo9h1zovKknyotbrXvSX3osWF7M8k2njTZUyb5oy3Zu2zvQmmu1NNru8aVmxN1UU9SWVvQ/p4EN39T50v9SH/qv0oUO9PrSZ40v2XF/6HyMT+FKo0Jfm2/qSicmw96WYSb50bbIvhXD9SMXzo2KRH/Uo/Chf40f1SX70X4kf+ZT5Uf97fjS+x49O9frRVKsfGZlLXH/KEflTxyR/ypjsT3M0/vTutj/9aPEnvx396JG+H2l5/em2qD9dsetPK6L7k4OmP/np+tOjkv405EZ/2nG7P22v7U/DbQbQ5XkDaL12AA17MIB+eDiAPukzkHymDaRZswbSauVAksQPJJf9A6l2dgB1RAXQaGUASdUBlMvM1gTQa+ZmTAB9rwsgxAXQ1oMBtK0kgG5UBdD7+gBaYA2gTM4gGjdlEP2nGUS70gbRRv4n1CT9hIZLB1Pr2MH0fexg9kwH0yc3BpO4cjD9GzyEpmMI5YQNocflQ2hj7xBysA6hXKaWN5Qe2Qyl6+Kh9AUNpXTOMKLJw2jZomHUrBlG6beGkeLxMIqYPZzO8T6lh+mfUtf0QFYXSBGZgfT2biDZiUdQLnN+1ghaXz6CQu6OoF2BI+nW/JHkED2SPLijaHL8KLqePYr2CkZTWsloendrNO2sGk0PbMdQxNUxdLh2DH1sGENTmseQ/7yxtEQ7lkYVj6U3wnFUEjKOrrWMozNzg2hKeRAFqsZT3q7xZORPoO22E2jehAl0es0E2hc1gQZt/pwy67+geYqJNHHWROLeDKZ7XcH0S8wkOlsxiV6PnUwCw2Tytp9C+8OmUOzRKVTxbArZ8UEDjhIFlhKNypxGwzeG0BeHmNshdPfeDHrtFUrzm0JpH2ZS/5RZtGfubKLds+nus9k0+6sv6XDOl3SdP5cSpHPpnz5zyWvGXHp/ZC69cJ1H593nkavHPCpaMo84jfNpxf4wmnAvjD57Gka+7gto3K0FVF+/gPybF9J3IYsoOGcRpbsspsyHiyn7+WI6vWgJhe1aQtX+X9HmuK9o156vqD1tKb0IWUZbZy2jSWuW0eo9y2jOh+UUe3gFTdyxkkqOrKRDRatou//XNHvh12RcsZpG63+gjs4faMl36+hB3/XUuXc9JR1fTwVP1pPvvQ3Usu9H+izsFxo+5zfq8Yyg745E0ISmSNr8SRT5r4iiIU+jSTFXTdJPNVR5QUOLwmLJbVEslc+Np4S72ZQSs4uu2ObQ+hE51C7dTbPm7qPjl4/QnMD/0Y/H/keLpKdIlX6aLl09Q8NTL1CQcx7duvsHBS27TG2uV+jxnBv039/V1LS2hnKsd0jX/DfNe/GaWna30P8BIn7SpQ==</binary>
            </binaryDataArray>
            <binaryDataArray encodedLength="1308">
              <cvParam cvRef="MS" accession="MS:1000521" name="32-bit float" value=""/>
              <cvParam cvRef="MS" accession="MS:1000574" name="zlib compression" value=""/>
              <cvParam cvRef="MS" accession="MS:1000515" name="intensity array" value="" unitCvRef="MS" unitAccession="MS:1000131" unitName="number of counts"/>
              <binary>eJztWCuS20AQnQME+AiCAQG+QUZGgQY5wIIcQEcwDAgI3ApSBRkEBLqCBBcuDAgQDMwRMmN1S0+dGalnJDm7VQteSbZnevrz+rVkY05vzRXGmv5eC97jrzn7c8/G9XIv+qSxb22HNfKwRjxPATJ31ubXmPfXgbqkwgb2GrJ9tQs+3pqT2r1r17pR2uPcWcjVlrxZunfLnvC2G+JNS/eSL3Pnp/h3y/4O9chzAeepJX7+j1hWrasijrW4sYadNXRBzt8Uv3gW70pjKofa4c6hcPjoYMuhb03Z+dpAjo3IdUo/x2Jp7FgzN+HkCn7yHNxTngxc9+VwBuaI98XOXMqp1F6qqfYejw4tXR+JByfihP+9pfVHiq2PQ3BYGxvvx2cdzFNOzOgT2kvhUGuH5yfWxRPYbDHuGV9T+kH2U53J/alzYnO3UcSiOTelfry+ID7VAT3Zuhf4vJZ5TbyvWP+g3qyVkluhcySvOe+zfgNfl2ppai5S8yZrnutnqN5TduT6kK5wnebW8az57Gr90+v2wd07NA5fCd8c3ju8OXRrvDb+9nPR4UxXr/tH0v6GuMyzaymfG7ZF5xQ0XwqczdjXdsyfKS6FNDiUJ7zayLo1kWo/xxcZF/JrTzqwp/pW9PmqBeVYR7kGrR1qlRwz1A7jT8lDvy4QT05Op2ApVubhHemlAV5ayMdovgh+Bns3wM0tedZQXUNaxmvqCZ9zz+Zc4mzJjoX4uaMaVDRXW2Hbimuqz5p6qHPCeSf+eJ/vy06PK9A37jfuE8mTqT7gtXWkL3Jqlrsu9Xv0lfm3pz7zs+eDm0kPDr8cfjh8cvjiUDi8OnQzy8+rC62/gIb5eVXbAXP6gL95f470bnCG/uf3hILumXfIcdQ5bfypPZZaWxPxS7Un0BtRTkYwqkM59DBzH3u3j83+G+cUv9g/1mbuvZCdORuFqK2J2AjlQVVr6PWUOmrqlLIvlYs+Bzvqh+/wjHgmTTtSbfd0z/XstQlyGZs1zBHMP+9F/sp+1fi+JC+9DdHzdSAeo/Cnx0o8kByO5fgWwLxIDmhz01IvV6TrD8Sre3o/YV32a3hmcI3xmtIfo33wPxDaSbVlhC+53GOuZO+dsmm7Z5RW9J7/vQat4v6U58XOtoo1cj3yF/dr9PfWYF+P9DxnDt2zyTuH1w5/iLcXAr/jso6O4lTypOchaa0ph/cz7AHkqiZPuBb1g23LNaEahOo91zNr1zA2VzS58FrCs79/Dy7H/4mixqrqZMOftdy6frbjd8zQ2UvzmMubpw6p31KXt+DbC17w/PAX0WpguA==</binary>
            </binaryDataArray>
          </binaryDataArrayList>
        </spectrum>
        <spectrum index="5" id="sample=24 period=1 cycle=2 experiment=3" defaultArrayLength="797">
          <cvParam cvRef="MS" accession="MS:1000511" name="ms level" value="2"/>
          <cvParam cvRef="MS" accession="MS:1000580" name="MSn spectrum" value=""/>
          <cvParam cvRef="MS" accession="MS:1000130" name="positive scan" value=""/>
          <cvParam cvRef="MS" accession="MS:1000128" name="profile spectrum" value=""/>
          <cvParam cvRef="MS" accession="MS:1000505" name="base peak intensity" value="31.0" unitCvRef="MS" unitAccession="MS:1000131" unitName="number of counts"/>
          <cvParam cvRef="MS" accession="MS:1000504" name="base peak m/z" value="190.003370656136" unitCvRef="MS" unitAccession="MS:1000040" unitName="m/z"/>
          <cvParam cvRef="MS" accession="MS:1000285" name="total ion current" value="23.0" unitCvRef="MS" unitAccession="MS:1000131" unitName="number of counts"/>
          <scanList count="1">
            <cvParam cvRef="MS" accession="MS:1000795" name="no combination" value=""/>
            <scan>
              <cvParam cvRef="MS" accession="MS:1000016" name="scan start time" value="4.343266666667" unitCvRef="UO" unitAccession="UO:0000031" unitName="minute"/>
              <scanWindowList count="1">
                <scanWindow>
                  <cvParam cvRef="MS" accession="MS:1000501" name="scan window lower limit" value="100" unitCvRef="MS" unitAccession="MS:1000040" unitName="m/z"/>
                  <cvParam cvRef="MS" accession="MS:1000500" name="scan window upper limit" value="2000" unitCvRef="MS" unitAccession="MS:1000040" unitName="m/z"/>
                </scanWindow>
              </scanWindowList>
            </scan>
          </scanList>
          <precursorList count="1">
            <precursor>
              <selectedIonList count="1">
                <selectedIon>
                  <cvParam cvRef="MS" accession="MS:1000744" name="selected ion m/z" value="825.082013932901" unitCvRef="MS" unitAccession="MS:1000040" unitName="m/z"/>
                </selectedIon>
              </selectedIonList>
              <activation>
                <cvParam cvRef="MS" accession="MS:1000133" name="collision-induced dissociation" value=""/>
              </activation>
            </precursor>
          </precursorList>
          <binaryDataArrayList count="2">
            <binaryDataArray encodedLength="3748">
              <cvParam cvRef="MS" accession="MS:1000521" name="32-bit float" value=""/>
              <cvParam cvRef="MS" accession="MS:1000574" name="zlib compression" value=""/>
              <cvParam cvRef="MS" accession="MS:1000514" name="m/z array" value="" unitCvRef="MS" unitAccession="MS:1000040" unitName="m/z"/>
              <binary>eJwN1HdUFAa2x3GYGYYRGBgYKVIVWyS6ajQWlMGd72XRSLCgoonPRljDWI4xz8R1LZQBhiIgRVxAXbtEYwN11cGaAZEiRg1GjRp71NheskZDefPH59xzbvnvd25N24/GO8HXjd38bhqD/G8aQwNvGs3aW8bNA24btz68bdwccsf4eOAd4zCfn4228PvGmerHxgtej433Ap4Yu/Z8Zhzl+dyY9OF/jXpPB2J0Spa7OvHUVYOLVsMOLw0z3LuwI8gNd28t8b5ajms9uRPjxfReera5ezNY58vnHv78S+dPg6c/jzRBbNUH03daMFtdQnjt04PHf/bmD10f9nftxxK/fuzX9ucf3QYQFTSAvW8HMCFgIIFug+jtP4iUPoNp7/YBdBtG4k/DCO82nBzXESzzGEFK4AjUTiNp1I0k2i0cz8kRZF2IoL41grZnEYx+F0HBnxHca4tgWEcE2Z0R/ORgYJDCgFlpoFVlIExtYJWzgUsaA71cDHztaqDBzUCwu4GlHgYW6g2c6mrAy8dAVaCBfTsNTO8wsLfTgKNjJFMVkVQqI2lXRTJJHclO50hiXSKp0EfSWzmGFqcxjHKAQkd4pYaJbuATAF91h7XbozikieZz12jeK4rmWLexOGvGkaMZT4fvx/TVxfJGP4EgvwnY9JPo5z2JL7pPJsopjl3aOIb1iGO9egoJuim0e0/hgt8UXuim8mm3qVy8Oo1yj3h+0MdzOCieVz3iqfCdzpXgGST+dwbL/T7Ba9Yn+H3+KY5uM1ngO5PFHrOp8JlNVs/ZeHbMpk43h936OWT5zCGo9zzCCuYxtXcCUcrPWOk4n1t+87nRM4mlq5IYkpXE3QNJtP+exLI3STz/I4m/v0vi9p9JxLcn0dKRxFgHE2ccTYQrTRxSmXhfbWKbs4nALiaKXUxo3Ux0uJsYEGJiwzsTnm0msttNqDpNrHJYQIJ6ATedF3DRZQHtIxfwzHshp/wWEe6/iKCei9jru5jnAxYTpVhCn65LKA5ewlHXLwjz+YL/+C1luP9SJvl+ycSeXxIUsox1uuVcy1/OqM5/0KBcwRO3FeT7ruBcl5UMDl2JRbsKnccq3txbzbwea1jqlsxwbTLqj5KZY0rmbVYynUXJVLcnk5idgr9zKvmeafTyMhNQauZhcAbVmRm4KTJZrM9kR04mEzszcXCzcKyrhQk+Fvx9LZTmWqjXZ/HSkE1IajYPPHJY45lDvk8u84vWMk2fR15pHiEu+URZ8jm1scCe3XVcKVvHni6FdE0u5FhKIffzColqL+RkZyE3lcWMjirmgbKE6boS4rxL+E25nuGaUhb6lPLiTimVaRtINm8gtX0D3q5lrA4uo8i9nB9Ly/mhrZyEDRWMX7ORDQGbuN57E3eTN9Nr/RZsrluJKdjKuvKt3NVso8x9Ox8WbmdvxXbq1+zAsn4HOWW7uGrcjS53Nx+oKglbX8nhjkqCXb/B4vsN+enfMLlgD7XFe/gqYy+fZO4lbsNeNgd+S2zet1xW7CNJvY95Hvu4pd/HfPV+nC376aM7wIiogzSmHqTCfBBz+kEWZhxklOUgN3IOslh1CIP6EG80h3jrUoVqSRVJyVVMTqliVGoV9RlVVFiqmNtWhUldTYSmmr5dqlnpX83pkmpKfA/Tq+9hqr8+zJKCw1wdfYRXfx5hruIol4cdZWXxMVzLjvEg5TiXU49zJu04FenHyc44zvLM4yRajhOYe5wq5xNs0ZxgrvkE/pYTOJSe4EMPK4n+Vn5PtDJ+lZV+a6z4JltRp9h7dvdTrVxOs3LWbOVgupV/Z1jJz7Sy2mJlUZaVmdn2uxwr4bn227VWHhRYOVRk5bOzVpa9s6JzqMHBsYYXdrcUNTQra6hR1ZDjXMMKTQ0zXGrwca8hY1cNHskneZlykozSk/xz10lmFJ+if+kptHmnOVJ0mt3Fp6nTnGGPyxlKvjxD/1x79TpL7T/PYko9y4eac9hSz1Gf9h07Mr6jRGkjW2VjvrONCV1s/F+4jX1j7JJtbE2xUZpqIzfNZs+bjWXpNkwZNmZl2oiz2IjOsjE628bgHBu9c234r7WhzLfxa4GNyvU25h6ycb3GxlnHWo4qatmjrOXfqlpKnGrJVteyxrmWONdaxrrV4ulZS7NPLaUBtTwx19KpreOqZx2xwXVMXVVHaGodqvQ63tm9zKjjQWYdNyx1XMqqoyq3jsq1dWzOq6M4v455xfZ57Hk0QfV8mlLP5NR6/mqu56PWeua8qmeqxwWGfnyBCdsucNOtAbNvA4kBDTSubWDSxgbK/Ro5Mb2RgpRGPDsb+dmpiZVdm0iIaGJdahPxOU0MWtdEkGszOm0zrz2bmbSmmfHJzQwxN/OooJk9r5uZl32RpGMXKfBuYWVqC4vTW0jMbOHTrBY+zm1hTH4LowpaWHGshfdUlwhwvoSj9hIj0r4nMOd7lObLnCq3e3uZuXlXKXNuZUOXVoo9WhmX3Uqo0zXKKn60Z/g6ay3XKS24zs7y65w7cJ1wxxtEqm7wN80NxrncINB8g9DMGxjW32BR8U3WlN/kkNstVL1v8ZnXbX4bdpsE5zss3H+HlICfueR/l47l92j51z2uetxnZP59FHvvs9rpAe+cHrI14CF7Ah9y1/yQ/nkP2eD3CP+0R2wufERC5SPavR7T6PILd32eMHfJE+7kPGVV+TNqvX5lnu450vM54xKes73yOZt1L0jRv6Tm/ZcsKntJ0YGXiMsrbH1eEZzzij8CXhO26TUva16z/eRv3H37O2Gub9jyxxuyvf8gQv+O16o21Oo2+y9vI96ljWS3Nmo82njo2UaMbxsbA+wy23iZY5+va6OkuI2nPh2UhnQwsbKD7K86OePkIDtdHCReHGTuGEfplqaQIWaFnLKLSVfINbvEDIW8tludqRBXi0JK7Q5mKSQiWyEX7LLWKmRgvkLmrVNIvx0KaT2rkFfnFOJiU0ivWvtenULizytkSb1Cxk5UyjazUlzqleKRoZKPalUycLxa7k5Ti/msWro3Okt/lUasdia1RrKdNfLIRSMJZzRyQFzllZeb7M1xk/sKrQxw0kqZ2V7TtfJ1jlaCv9MKNq2EnNfK9w7uEou75Ke5S6jZXQ7bOWa6S1+Lu4w/5y4BV93Fkuwhg7U6OZHiKYuzPaWnWi/LNXoZatSLywS9+FfoJUXbVS6e9hazzVu21nvL+fE+MjvGR/zjfCUs01d6XfGVWV5+cjLaT/zS/GTAbT/xveIvjjMDpCknUC5fDZQmVZAsVgbLdlWwGJyCpfVcsDy7EyxDdSEyS0Jk49gQeXw4RNxzu8s3dm+Luku2soc4d+kh8eNCJWxWqFw5HyqFcT1l2sae0hHeW/LUfaSotY/svN1HBvr1lZ/i+krVmfekqaifDG7oL8ea+ksv/79IV99BsqvxA8kLGCrXAofKkB+Gy5F3w4WYEZKlHyndm0fK0JRwmXYpXH70Hi1bxo6Wp24G2d0SKQ7xSH0eElaMeOyOkoVf/U06RkTLhV3j5P2wGIm5HCPPb8aIw/98LE9DY2XLlFjp+0mshM+MldlzYiU0IVaGJsZK9PxYCVwYK39dHyv15bGSuylWpj2YKOPS46R8xWw5lztHAksS5Ojc/5UQwzIpc0uVXzZlSc576+TzzM0SHbpTqi/slPAtuyRw9REJyD8i9749IsZR/5Ffqk+Jqnu97NvdJEuHXJKs0VdleLdroh95V7z2P5bo7F/FK+i5NLx4IR/0+U3+HxeFAok=</binary>
            </binaryDataArray>
            <binaryDataArray encodedLength="312">
              <cvParam cvRef="MS" accession="MS:1000521" name="32-bit float" value=""/>
              <cvParam cvRef="MS" accession="MS:1000574" name="zlib compression" value=""/>
              <cvParam cvRef="MS" accession="MS:1000515" name="intensity array" value="" unitCvRef="MS" unitAccession="MS:1000131" unitName="number of counts"/>
              <binary>eJztlc0RgjAQhV8JlkAJdODSgSVYgiVQgkePOVqGJXj0SBkefZlsNIP8BIw4gzl8EyZZNuzbH4B6i4wC4Uo2FXAiN3In+8rtCQG5iEMU6Brj39shwv4f8DpAtT2TKzHkaLVW/RvNi7VvVP8uP7W8a5u1np+X1TCxJtBRR6n0bPuOqVfRurc9UpAdOZBSZ1Ohz0Yc7dn07LOBmBD0Ver89/lr75tgBkNjsqvI68y/F8bXNX9jYh5jyG/f+ZQ7U9t9mp8l+v6Xs+Wbd6ecGb7WS+1tE9R643sh4nvMgnkdu2d1/5TMDB6kczaR</binary>
            </binaryDataArray>
          </binaryDataArrayList>
        </spectrum>
        <spectrum index="6" id="sample=24 period=1 cycle=3 experiment=1" defaultArrayLength="12156">
          <cvParam cvRef="MS" accession="MS:1000511" name="ms level" value="1"/>
          <cvParam cvRef="MS" accession="MS:1000579" name="MS1 spectrum" value=""/>
          <cvParam cvRef="MS" accession="MS:1000130" name="positive scan" value=""/>
          <cvParam cvRef="MS" accession="MS:1000128" name="profile spectrum" value=""/>
          <cvParam cvRef="MS" accession="MS:1000505" name="base peak intensity" value="103.0" unitCvRef="MS" unitAccession="MS:1000131" unitName="number of counts"/>
          <cvParam cvRef="MS" accession="MS:1000504" name="base peak m/z" value="650.036204587965" unitCvRef="MS" unitAccession="MS:1000040" unitName="m/z"/>
          <cvParam cvRef="MS" accession="MS:1000285" name="total ion current" value="6515.0" unitCvRef="MS" unitAccession="MS:1000131" unitName="number of counts"/>
          <scanList count="1">
            <cvParam cvRef="MS" accession="MS:1000795" name="no combination" value=""/>
            <scan>
              <cvParam cvRef="MS" accession="MS:1000016" name="scan start time" value="4.510766666667" unitCvRef="UO" unitAccession="UO:0000031" unitName="minute"/>
              <scanWindowList count="1">
                <scanWindow>
                  <cvParam cvRef="MS" accession="MS:1000501" name="scan window lower limit" value="500" unitCvRef="MS" unitAccession="MS:1000040" unitName="m/z"/>
                  <cvParam cvRef="MS" accession="MS:1000500" name="scan window upper limit" value="2000" unitCvRef="MS" unitAccession="MS:1000040" unitName="m/z"/>
                </scanWindow>
              </scanWindowList>
            </scan>
          </scanList>
          <binaryDataArrayList count="2">
            <binaryDataArray encodedLength="50064">
              <cvParam cvRef="MS" accession="MS:1000521" name="32-bit float" value=""/>
              <cvParam cvRef="MS" accession="MS:1000574" name="zlib compression" value=""/>
              <cvParam cvRef="MS" accession="MS:1000514" name="m/z array" value="" unitCvRef="MS" unitAccession="MS:1000040" unitName="m/z"/>
              <binary>eJwU13dcFOf68GFgC3UXWGDpvTcFFVEBKfulwwK7sEtR05vJSTtpJlY6CCqIvSWm92qSXxIbvQgWULHEmN5NjiflxPre7x/XZ3dmnrs8s7Mzz7zgdMXwkfMVw6jLFcPnmiuG37VXDEq3K4YMjyuGnwOuGG4EXjE0RV4xBM+4Yvii84ph71YZt+OKwbT3iuGDl68Y9G9eMbzneNVgp71q8HK9ashwv2q40+Oq4SnPq4bEhKuGhFVXDY5rrxr+teGq4dWNVw1h268aTj1/1fCd+zXDFd01w2O+1wxHl18zKDuvGRLXXzMs2HXNYNx9zfDFi9cMDq9cMzS+dc2wyvm6ocfluuGA9rph0vW6IcrzumG973XDRMB1Q2jodcPjkdcNtZ3XDds2XDfoX7huSHjxusHy8nXD5teuG35yvGGocr1hWOp2w7Al+IahN/SGYWTTDYPe5aZhb/BNw+u7bhr8n79pSH7hpmGJxobHtTbsdbPhOw8bsgw2pJXZ8EeFDc5mG96stKGmxYavO224us6G5vU27NpgwwddMrbbhqZNNjTusOGBl2xwHbQhasiG/43a8OVRG/51TI4dt8HthA07RfSkDe+LzCkbRoXlpA1fiX+dkjynZcy05D0jx89Knc9tKFDaMiVuVdlyydkWlcaWFFdbntHZYu9hy0bxuqctvV62rPSxJdTPlkCDjMGW3/Ns6Smw5XyxLVuNtrxdZktauS3mClsazLa8X2XLmMUW3wZbfm225dU2W4xrbbm7w5bLYsEGW4aEucuWd/psyei35aMRWx47YovPhC2Fx6T+pC3VSjv09nZ86mBHvqMdqVo73vOwI9PTjroCOw6W2FFSaodTuR1bxDsVdqSb7MirtkNZZ8dLDXbMbpRxoqTJjmlxudmOlS12OLdKjIhos+NdkdFux6ho65Sa6+x4ptsO+412LNhkx4HDdvynT+oMyPhBGS8yhmS8sA7b8Y14fsyOpCN23DEh9RQKSpQK7lIpuCxWqRW42CvYJqIcFLwvshwVHBE1Tgq+E/92VmDjoqBT+GkUzNEqKHVVcFbc46ZgjbsCrU7BDjHhqaDOS8HjegV23gp2GhQYchX8lKfgyXwFygIFXSKoUMHrYqBIgalYwQMlCv4RzxkVzChTkNyk4IAoblYwLS63SK+tCjRtCraL6HYFH4jstZJnvcR3K7giWjYq8OxR8PsWBb+9LJ9DClYMK4gcVZB6TMEXxxV8dlJyTSsYUilpd1Di46jkRTHbScm9Lkr+ElNuSm5zV7Jcp+Q9TyW1eiWWXCV+BUo+Myq5q1zJf4XWpOQjs5K8ViUZ3Ur2Dyg5Oabk9yNKVo4r+fW4kmdOKMk6qWTsrJKflSrGHVSonFWEuqjI0KgIdlcxrFPxjYeKdV4qbstT4VKgYrugSIVzqYpoowpDmYpnKlRsNan4pUpFdo2K9xZLnmdUvN2kYqxZRW2Hih/EE50qutfJ/vWyf4Ps75J93SqUG1VsFG/3qDiySYX2qIqd4s4TKtZMqtg1peKTkypKLqoIU6sZt1fzk4OaZY5q7J3UHHNRc8JdzZ3eagr91fy6UM3yTDUx2WqmctT8UaCmoVDNs0VqWoxqvMrUHC5Xs9as5pVKNXOr1DxiVfPuajWTzWpub1Hzu/ikXc30WrX8D9X8KRo71Rg3qEnpUdMvzJvU3Nys5oFBNVdF+5Aa32HJN6KmclTNo2NqbI+oCR5Xs/KkGs0pNfGnpUeFPfco7WlS2fO82p5Z9vYcFg862vOE1p5sd3uW5duzpcCeqEJ73EvtecVkj6XSnqSH7FE02bOk1Z5fxY52ewo77GleZ4/tRnum++X7oD1eQ/a8KPqHZf+YPV0i5Ig97wiXY/bsFEUn7PnfpD2tU/Z8c9qeBKUDn4lilQPnxFK1A1dEu70Drzo4MOzowPdODjzh7IDaxYFIjQP7xJTWAZ27A3tFuYcDF0WQ3oHFPg7YGByYyHXgUp4DK/IduL/YgddKHagpc+BHMWB1wK7BgXcbHchucuC2Zgf+I1a3OPBsqwNJbQ6UtTvw0FrJ2enAW2LJesknVmxwQNPlQMBmB37e6oBpwIGvRPeQA2HDDrwnckYcuH1Ujk048OhRB46fkBqTUkMcPuXAI9MOzFY40ifMSkcUakfC7R15XxgcHJkU/3V0pNHJEU9nR/pdHKnUOPKY1pEeV0dSvBy5zeBIPY7szZUc+Y58Le4qceQloyODZY4sqHbEtcGRpEZHDonyJke+FN0tjoS1OvKeMLQ5cke7I3+IxrVSq8ORgU5HnlzvyJYNjhR0O3LfRkdmDDpyUFwccsRmxJHQURk/7siLE45YjznyvXjquCOfTDqitnPiY4UTZ5RO3Kdywt/eiTfEuIMTkW5OfCju0Tnh6+nEa2KR3olfxExfJ2oznDiQ5URdkRMzSp14pMyJjeVOhFc48YHINTlxt1nGW53YU+NEz2In/rfWSX4XJ1ZtcCK524nNm5x4e7vUHnLCOOlE90mJOy3jpp143saZAVtnElTOfKF2JsLRmTwnZ9a6OPMfV2eGdM64eDnzpbczSl9nNomz2c7cn+OMT4Ezl4qc2VvijGO55KhwpszkTE+lMx9WOfPAGmduiKlGZzJanZkQt7Q5U9/uTO8GZ3mOOst9x5ltG52J63Hm4c3OvL3TmYIxZ96dcMZw1Jm7jzlzecqZxpPOvHzKGdvvpE9bF/lfuHBD7SLPJBfudXLhLRcX0t1dGBeeni5y/lwoLnbhc9Fd6sKZMhfWV8jYShcCLS68LTrrXTA0urC22YWAFhfubHOhtd0Fv7Uu3Nbpgvd6F14VXhtdmLPThXf6XTg54MLkiAvHx134c8KFlqMuHD3ugs+UCyY7Dd+IgyoNX6s1PG6vwcFBw3aR4KjhgCh30rDNRUO8RsN+8ZVWPt01RGVoOJ+n4aF8DbYFGj4uFBWybdbwuUVDYpPkFaZmDU+2aHBs1XCoTYNTh4adYmanhsOicp0G5w0aLJs1/CBmbdPw43YNd/dqpH+N9K/hyqCG4GENjGg4LZaOasgb19B1VMOHxzQUHNdwTthMamQ9I31MaSg6KX2Ih05p2HRaQ/S0hpIzGh49q+HoNQ1/XNfQbqclR6mV9ZmWe1RarogOtZZgey3vCRy0nBZLHbVcE+udtIQ5a/lA5LtoOSse0Gi5Kbq1WiJdtXwkity0bNJpifbQslWvZb+3lqRgLV8atDyGFvtcLQl5Wg4KU76Wb8VTBVqcCrXsEklFWvqEpVjLj+KZEi3PlWqZY9QyJGrKtPwiVpVrmWfSMir0VVpus2rJrJVe67Xsa9RS0KTlnHiwWUtPi/TTquUTUdqm5QtxoENqbdCyvFuL60atPJ+0NG3X8u9XtTzSryV+UHoY01J/TIvXcS1pJ7Rkn9KyyNYVvcKVdKUrR8VfKlfuc3SV8+NKuLMr511cWe7lyvN6Vxb5uBJQ4Mo7YmmRK48YXTFVuLLa4kr2IldaV7uSU+/KtQZXNjRKfJMrRc0yrsWVra2uxLe58l27K69skHyHXdlyROInZJ+Yc9yVYfHbCVcaJl15bcqV4yddCVS5Ma12I9rRja+c3OjXuFGtdWO1qxsvu7nR7uFGjI8bZb5uWPLcmCiU8aVuPGB0o7zCTd4Z3LhU5UZnrRuscePrJjc+Wu+GtccNj82SQ6h63UjscyN/zI1z4qEjbhyccGPeCTfOnHLjhsIdXxd3ot3c+drdnRFPd3J83Lkj250Z+e5kFLtzXFwpcWddqTsfGd0pLnPHscKdWrM7r1e501XtzrYHJccadz4VuW3unBUPtruzZa07VZ3uvLzenQ83uvPbVvnsdedinzt1Q+6yVnTH5og7bsfc6Zh0l/+DO7OvudN8w50zNjq22OmIV+ioUur4Sbyi1pFur+NuBx35Oh0zvHT8qtfxuo8OP4OOt8U0Ol4t0nFPiY7yMh1Pl+t4vkLH7WYdHZU6iiw6vhCPWXXsrtaxuFbHf4R1jY6sRh1Lm3T0NOuIbdGha9fxskhfq+O4uLtDR+Q6HZ+I8W7JuVFH6CYdxZt1XBSPb9GxZ6uO1h0S/5aO0v06Ug/pCOnTsU84DeqYM6RjybCO/4rWER2fj+lYdFSHakrHdlFzSscl8da0jvkKD+5QevA/0anyIFztwcei1N6Dr8ReRw/GnTzocPEgTOPBXzoPQj09mOvjwZj4w+BBGx7cUuTBF6UepJR7MCpurfAgxOzBPvF4lYy3ynixscGDmEYPDghzkwc/ipXNHrza4kFmqwdTYmmbBzdF3FoPDomfOzxY3enB6+s8OLXeg4RuD3rFrxs9qO/x4MxmDx7c4oFyqwfun3pw4jMPXuv14P5+GTvowWFhHZKxwx4YRmW8eHDMg21HPBgY9+D3CQ/ePebB7CkPhsUfJz1wPuvBnXaebFB4Eqn05FNRofLke7Fc7YnO3pNXxEIHT1njeMr/3pNNTp7EOXticfHkTa0n066e1Hl40uHvSbXBE99cT87leWJf4MkfRZ5oyjz5zOxJc5MnAc2erOuQfF2e2Gz0JKHHk0ubPHl31JNnx6X2CaktMk96YnfakyB7L445e2Fx9eJtdy9ydV6ylvLiNX8v4mO9+CvNCzuDF/vyvbhR4oV/hRcFJi8uiOcqvZhX5UXQai+K13hxotGLm01e1LR60dzmxfvtXtyz3ovDXV5c6vaiaaMXX2zyYuN2idvrxfxRL+4e8yJu3AvrhBw/KuNPSh3Rc0riz3qx+aIXfV968ftXXtxqo+dv8amdnh8UelYp9ehVet4Uux308l6qx9dVz92eer6J0PNKvh5FkZ7t4q8SPZ8YJa5MDyY958TcKj13WvRcFd1WPYeq9eyq13N7o54n1uq5b52erev1/N9GPV6b9fzWq8dtSPIK5aie0TE9tx3Rs35cT+VRPX7H9bwrCk7o+UI8MalHO6Un/aSepaf0JE3rib+pJ9jOG6PCm+VKb/Y4eDPX0ZtrTt7UaLx5TefNw57e2Ht587ufN39kexNu8MaEN/n53tiVeLNNDJd6c4vRm/3l3jSYvHlltTen13jzYL036gZvdomURm+OiDubvIlr8aZXhLR7c36dN/9e701Sjzd/bfJm5mFvlvTKdxHZLznFLwPe+A95kz0m/Rzx5uiEN4tPSD8iYsqbT4XfaW8SbX3kmvbBrPIhVevDUbFE58OfIsDbB4csHywFPjQX+hBU5ENpsQ/fijdLfUiv8GFK7DT78HOdDx+v9uGHNT680+DDxUYf3Jp9mG7x4dk2H2w6fEjq9GFY/G+dDxvW+3Bogw+/d/nQ2u1DyEaJF+U9Pqze5MPuAR9mjvhw66iMFxvGfIg5IjEi9KgPPx7zIeeUD/8+7cOlf3zItvPljHhU4ctepS93OvrKGsVX/ou+JDr7ynu/L0Vevjyt92V3oC/1Ob68mefL9jI5bvZlXZUv1VZfnl3jy7x6X46L+xp8sWuUMWJWky9j4o5mySt6WiSu1Zclbb6sb/clZq0vNR2+BHb5Yuz2xbvHl3fEss2+6Lb4otkuuXdJXK8vA30S1y9xAxIz5Ev4iC+fispRX5rGfFl+3JeZSj/+UfnRpfajz96PNhc/ue/68Zbej3xvPzID/Zgd5ceTWX68mu3HuRw/Hij0Y3eRH/eV+LGj1I+RCj9uN/kxUOnHgVo/Euv9uKVBcjb6cajVj8ttflg6/Ahd58cv6/0o7/ajfqMf323yw2eLH++KS4N+NI368dGYHz8e8cN41I/vhe9xP94TJSf8+FZ8dVJ6Oe9Hwk0/+u386VX5067xx+zlz3SmP+pSf1Tl/syr8GepyR+FxZ+d4qjVn3vq/Blf7E//Sn+WrPLnb9G1Wj7r/dnQ4M9fTfLZ7C/PSX/+bPVnfZs/dWvFOn/+EOvWy2eXP7U9/kRv9ueQsB7w58CIPxFH5Psxf9Yel+0T/lRPyvcpfyJPSr2b/sTbBTAgligC5B1KvouNTgFyzQRwxSWAGe4BslYJYLM+gNMLA3DOCkCTF4BrYQDniwJwKwngNbGsIoB8cwAXhb46gKKaAL4Wt6yWfGsCuK0hgE2NAXL9BHBdJLcGsK09gNlrA7i/O4DJngD+tSkAx20BZGwP4JEdAUTsD6BrQGqPyfgjAYyJ2UcDGBf3HAvA7ngASycDUE4FsFvMOyl5hP3pAJ4TadMBnBQPnQnA6WwAL4hHzwfg8nkAL4lNNoHMtA1kRNxpF8gNsVURyCxlIOPiHlUgtupAdogU+0CWOgSidAxkt5jvFMikcHYNRKsLJMcjkCc9A3H3CuR1cVEfiKdPICUBsp0dSG6O7BNPG2Q/gRTmBvJ9QSD1hYF8UhpIlTGQtrJAOk2BRJsDWVQZyN8i3hLIaE0gu5YEctfqQG6KOfWBHBXKRulFzG8KlDV9IHtbAuU9VXrolJoib10gz6wPxGtDIH4bA/lAmLcEckkMHgzk6qFANh0OJKk3kO39gRwbkDkOBpI5FshZ8eq49HoskG+OB+I7KfHCfDqQf/8YyH02QShsg9gt5tsFMSkeVAThqAziBbFQFcQZ8Zg6CK19EK8KHIL4QixzDMLTKYi3RZFzEH6aID4QP2mDqHIP4pBHEH96BpHsG8TcgCAeCAzCJVTGZAfxY04QjYYgggniE1GVG0R7XhCR+UHUFQTxl+gqDOJacRCzSoMYF3Zl0luF9GYK4nnxWGUQr1VJL5YgVKuDeFakrQnilHikXmo1BPGyyGkM4nPxVFMQHs1BvCUKW4L4RqxqDWJfWxDl7UH8LJrXBvFZRxCXO4PoXBdEzPogesXiDUFs7ApipDuImxuDOLYpiPStQVzYId8PBXH/4SDUvUE8J9L7gjgtHu0PQjMQhGFQxol3hoMIGAuSe1AQpiNBtI7L/E4EMTElvdoG87LIsQvmglimCMZTGczbokgVzHdijToYk0MwEU7BHBRdLsHMcQvmfvdg1Lpgpj2C0XoFE+wfTE9IMPsSgqnKDiYpL5gx4WGUHOXBfFQRzCVTMG3mYA5VBlNXFczfYoY1mBHhsCiYN9YE80tTMC3NwdS2BnNjrexfH0zBxmBW9QTz4aZgWrcEY7MrmJlvBLP0QDCqg8F81ReM70AwPw9K7FAwB4alz9FghseC2TEeTNZx6WNS5iXqT0odmxAuKUOIVIfQ4xDCHucQHtWE8KVrCGW6EFo8QujShzDlF8LLASE0hYYQVBLCQFkIt5aHsLUihAfMIThUhnC5Tr7fFsKMlhBWrgvBb30IH4qKDSH8szGE5E0h3Lc5hIytIUyOhvDFeAjvHw3h52MhhJ+Q+lMhJJ0M4d5TITx7OoT06RAKz4XwrQj8XHq4FsLD10N45UYIuTelR7HCJhRf21D2iQq7UC6JdkUovcpQlqhC2aIOZbZ9KEfF/Q6h2DuG8qMmlCZtKH+5hZLmFUqBTyjfikC/UG4GhfJwaCifLQzlz8xQurJCGc0O5e6cUFn/hrJbpBHKv3NDeSNPYvNDWVMgsYWhWIpCuSzWFYcyVBKKjTGUnWJeWSgnxasVoeSZQllpDsVcFcrvosMSitfqUN4TxjWh/Cxa6kM51BDKosZQNjWFktwcyoR4vjWU822hvLtWxnaE8pM4uE6OdYWytFvmtlGO90i+zaG0/V8o/QOhbBsKxXk0FMZC+VLEHgtFczKU1adDiT8Xiu3noej/CuXiTenJLowORRgDyjDm2YdxUrzuGMYa5zBGXcN42zOMEq8wfhDJfmFMiOzAMH5dGEZ/VhhThjC+yQtjdX4YgQVhWAvD2FAkscVhKErDyDCG4VEeRmlFGD+JQ+YwFleG4VQdxsvio7ow7rwljKUrwrBfGcYLIntVGBfE06vD8F4Txgeioj6MS2JtQ5i8+0m/4vamMHnnCGNHs/TeIr2LR1vDcG0L4w1R2B7Gd6JhbRghHWHsF7WdYfwlNq4LY3y91N0gdbukXncYz2wMw6dH6mySOpvDmL89DLedYdxzIAzlwTCeEwsPhXFOPHU4DK/eMN4TZX1h/CLa+sOIGgijT9w6GMZ1sX0ojNRhOU/ikZEwtKNyfkXBWBjfivojYXw2HkbNhPQlJo6Fcf/xMF48EUbOZBgfngzj91NhdJ4OI246jMkbYTx8MwyNTTiviwLbcL4V9XbhBCvC+UzUKMP5W/SowklWhzMh7rcPx8EhnBeFwTGci2KFUzh+zuF8JC67hHO3azjPuYXj5RHOTe9wdvqEM983nOKAcJoCwzk3J5yfMsOJyA7nsLglJ5xthnBSCWdKPJIbjjYvXP4j4RTmh1NXFM7/xLGScD6tkNqWcDJvCWfrynBSVoVzQjy8WuaxRuZRL/MQDQ3hhDSGs1/8rymczc3hzG6RHGLN2nCCOmRO68Nx7AqH7nACesJJ2hLOuFi6Vea4TeoIw3aZo1ixIxz/neF8LCy7wunaHc6MPeGMiS/2hmPaF85dh8JZ2BvOsr5wKgbC6RgMZ2hI9g+HYzcSzrMiYzQc/RE5NiHn4YR8nwrnfVFxMpxL4s5pGXtGxp0N56lzcuy8xF8MJ+77cNbdCGfkZjj32ESgso1gr8iyi5BnTgTPKCLwVUbwoahURXBZrFdHkGgfwZi41yECtWMEz4tspwi+EMudI/jYJYIqTQT/Ffe5ReDoG8G3cRGyXo7g8awIPLIjeFeU5UTwi2g3RBBDBIPijtwIbPMi2CMy8iN4qiACfWEEvxVF0FkcQXxJBJ+XST8m6UfMqJRexIuWCBwaInhJGBojWNUUQWBzBJ+Kv1simNUWwYPtERR0RPCdcNsouXZH8MfhCLp7I7i/P4J/RiL4cSKClqMRRB6LoE/cdjyCm2LXiQjSJiM4I56cisDrZATvC9OpCEan5VyckXNxNoKL5yL45n+SzzmSbzSR1GsjOeAayRW3SLa5R5Kqi+TfHpG4e0ZS6hXJz6JdH4mdbyS+AZF8lhfJ//IjSSmM5KeSSJ4tj+RpUyT/rYykuyqSJEskFbdFsmxNJPvqI7ncEEleayTfih0dkUx3RvLEukjeXy/jNkQy1h2Jbmckn74bif+BSN7siyR6MJI7hyL5ZCyS2RORnBAPH5V6xyNpOyHHpiJRnIwk61QkF4T/tOT4O5Kvrkey+kYk8+yieFwRxXvKKLkWovjGKYqd2ij2uUdh1kXR5RHFTM8oJsQDXlE466Ow8Zf9mVG8lhNFoSGKH8TteVHY5kfxrPAviuL/RHVxFH+Lt8uiGDFFca85Cqqi+EqssUQRYo1iR00UluVR/Cl6VkQxe2UUx8XDq6JwXR3FW6J0TZQ8u6Jor48itiGKYXFPYxTqpiheEIZmySnWtEjO1igOisVtkrs9igVrozgjnuqIQt8ZxV2bo7j4WRSr9kcRdCCK/WLRwSiuiu2Hoph/OIpp8WSvjO+L4gNh7o/isugaiCJpMIqj4sGhKDTDUbwhikei+Em0jUYRMxbFkFCNS29izdEogo9JLyekhymZ23QUv/0qNa5JjetS44aca1F5M4r/im6baJJtozkmHrKLRquI5k1RoozmZ9GuiiZOHc2IsHeI5iWR6xjNN+KwczS7NdFs0UUz1yOa97yimekTzVBgNC8ER7MmNJr/WyjHsqN5LCcaD4OMEf9BxuVFMyH+lR/NGwXRhJVLPnFbRTSfm6MJqIrmU7HNGs286mhOi3210XQviubhJdLbculpZTT3rYrGYXU0L4u8NdE01UcT0RBNv7BrimavuNgczaqWaK63RbOzPRrP7mhMG6O5LI5tiuatLdFEHoompy+aL8WhAZnXUDQZw9EsH4nGfzSaK2PRWI5FM3UiWu6NMgfx0LScrzNyvkTHuWjGzkeTfimarmuS97ocvxGN603JL4w2MfwqOm1jSLSL4Yh4QBGDszKG10WRKoafRJs6hlj7GIbFvQ4xssaL4WWR5xTDd6LZOQalNgYbjxgyPWNY6RVDum8MLyyMgcwYvhENWTGEZ8fQJ27PiZG1Xgx7RbbcKb8UIXkxHBK35MdwU+wpiGFhoeQqiuGcMYZPymO4UhHDdlMMyypj8KmK4WOhr42R3yCGl1ZILytjaFoVQ+TqGAbEXWukr3rpQ9AgfYjGRumjSfoQdzTHUN8WQ1h7DFmd0sN6qdslc+iO4UBPDCu2xnB+ZwxP743h34di8Dgcw/vC3BvDf0V3XwzvDcZgGorhP0dieOdYDOXHY/hdHJuMofSGnF/ReVPOr00sb9rF0qmM5VeHWDQusbzlHssMz1i0+lgueceyzke2fWOZEA/6xdKTG8umolhOl8fykSkWqzkWH2ssH4vtS2Lxvy2WyFWxqNfE8pL4rj6WloZYohtjaWuNZaQtltfWxuKyIZbEjbGMiwd7pN4mqS2Mm2P5TSgOxjI8FIvjSCzxR6THY7Hy/hJL+VQsx0/F8ujpWHTTsXh9HovlQix/i9SLsfh+FUvN17GkfRtLwPcyrxux/EcRh7dLHAs94wjWx3Grdxw5vnF8JRr84gj3jyMvKI7vRUtwHMMhcdwXGsdd2XHMKIqjojSOy2JfRRxbzHHMq4xjWiyriuNgneRbFMfqp+MIfSaOXqFYEccLgpVxfCuaV8URvTqOIXHvmjgc6+N4VRQ1xNHRGEdCUxzjQtsSx9uivDWOx9bGYemM48x6qbMhDr+uOFZtiiNkcxy3b4nj+a2Sb4fk2RXH2j1xHP00Dvf9cbwnTAfi+K/oORhHyqE4ToknD8s56I3jY1HTF8cVkT4Qx4rBOIKGZA7DcdiOxNE4Fsc943HYT0hfx+PoPhnHtrNxLDgXxzPn4/jyYhxHrsehuRkn/9c4ymzi+V102cYzyy6eSfGhMp5t6ngW2MdzTix3iOeAYzw2zvE8K7Jd4mnQxBOhjZc1Zzz2bvH85B7PuEc8D3rG845XPJf18Vzxj2dHQDwnM+N5Iise7+x4Pha35cdjVxBPbmE8LUXxLC2J543SeNaXxbPPFM/8qngCrVJT3FIdz3M18eTUxhO1KB7HJfHUr5C6q+J5ZXU8hWviea8pnmVt8SxaGy/v3PF82Slj1snxrng6NsZj3hLPnyJ1m4zbHo//jnhie6WvIelrWPoaiefqaDwTk5LrZDybT8vYaan5eTxfX4mn8Wo8Q9fiufd6PE434nldlN6M55LYYJMgz5UETojH7BLwUiRQrUzgH7FDlUC6OoELYpV9Anc4JrDWJYEJTQJurgmc0SXwjEcC+z0TsNEnMOKbgE9IAtdCEwjMSOCAuHVhAraZCTwvyErgO9GSnUBsTgJj4gFDAloSuJybQEp+AqfFUwUJfFqYwOKiBG6Kr0sSiDImMGVO4IlKqVElNSwJ7LYmkFmdwJdi5YoEQlYm0CvuWJWAanWCPGsS6KhP4GhDAo80JqBrSsDSnMDfIq01gfNiZVsCh9sTeKkjgYLOBKq6E1BulbG7Elh3IIGkgwlyn5PzcjiBj0T4YAIOwwmUjCSwYTSBybEEfj8p/Z5JIOx6Av3i7hsy5maCPEcSSbZLlHVUIv+nTGS3OpEs+0ROaxNZ5prIdx6JtHomEueVyBFR6ZPIX0IVlMhbhYnyXp/I06WJHDAmkleRyA/CYklkuzWR9OpELojw2kQGhHl5IvNXJtK7OpE71yTyS0Mik01Su1lqtyRyvTWRPW2JrOhOZP0W2b8tkW92JdK9P5E5B6Qn4X8okR/7EqkeTmTXSKL8FxNZOp6IZiKRt8W844kETyZyx5TkOC1zm05k0TmZw4VEtl1P5A27GbzkOIMTLjNw95rB++J/+hk4ZczgUM4MRqtm4GqdQWX1DL6oncHgohmMrZAxq2cw1DiDOzbOQN0zg1fE7C0zuHX7DOx2zODM+AxePT6DkhMz6JqcgWp6Br+emcH+z2fw3bUZxN+YwYSosZ1Ji3ImHvYz5V1lpqxZZ1LtOlN6mckHwqqfSaaPbAfItng/cyZjJtmulG0RWzOTh2pnoqubSeLjM/msaSa3Ns/Ev2MmT3fP5I6emag3zeRVUbJ5JnO3zsRh50yePDKTomMzCZyayWHRMz2Ts2dmcs/5mRRem8mvYsP1mcy+MZNTItAmidfskkh3SeIB1yRc3ZJ4X1jck/D0TkKfnsSs7CROijtI4tXcJHrykzhbkERoURIDwqUkiYyyJC6KPVVJ2C5KQvV0Eq+IuStkrAhdlUS/uHd1kqypkli+KUnu30k4bU1iVV8SSweSiB+TeuNJLJ5I4oWjSTw9mUTQVBLlp5PYOp1E2pkk1jkk46hJRueZTK1XMs/pk8n1TuZH0emTTJJvMlOiPjSZfxmS2Ucy13KT6ShI5kGzjLckc9eiZN5YnEz6rcnctzyZqpXJ/CN2rUrm29XJtK1JJrE+Wd67k3m1OZn/tCQTuTZZ7nvJxO5I5qF9crw/GeNIMnOmkgk5lUy/0Ewn88SFZEqVs/jIaRZaj1lc9ZzF9/pZJPnMYn/4LKoyZ2EqmMWxklncXjaLdPMsLorGylmMV82SdcEsnmifhf/aWWxfP4vMDbNkrTOL8i2z2LZ1lvz3Z/HykVksODqLTyZnyXvTLG75TmIcZuPoPJu/XWazQzMbJ8/Z7NLP5qTvbHyLZlNlmc3xJ2dztm02D3bMZqJntjw7Z/P61tmUb5tN4/hsYidmc8fx2aw9NZvgM7MpvTobP685HBJve8/h9aI5DFTM4WblHH6zzOHgojnyDJnDHcvlc8Uc3hIjjXNo65hD8Po59ItNm+bgt30Oz+6eQ9ezc/j9wBwujM0hdnwOV07M4dypOfz4xRzmfDmHpxUpfKhO4WWHFKY0Kbi5p1CnS+EljxRKPFP4Sp/CDJ8UFuak8FFBCttKUthhTWFWbQqnxQ93pPDLshT8V6XwVFsKSRtT+NfmFJTbUijfnsL3O1Po3JWCfm8KuaMpdI2l8MJUCksupFB2MYUrirlsVM/lSae57NPMZZbnXFkrzyU2by4fFM2lrngupaVz2WaUYxVziTTPZX/VXDbVzeXWO+ZSsG0ur4/O5fjxuQxMzuX+qbmYpuey+8xccs/OJf7CXD69NpckVSqj9ql4O6bygiaVte6p8vxKJcozFV99Knd7p1Lrm8rNnFS+z0ulMz9V/m+prClMZaIolYCSVO4rTcXVmIqiPJWKilR+NqfSbEnl3w2yrzUV1qYS2pXKg92pcq9IJWUolYbhVILHUvEYT+W7qVQ6TqZydDqVJ86ksvRcKrd8nirP4VQWO80jWTeP+7zn8ZHPPJb4zkPlN483xHMB85gVOg+v3HkYi+ZhKJnHPOM8msvmobHMo7NzHg3r52GzdR5/bZvHg/3zZC01jzPH5vHE5Dw+PTWP20/Pw3F6HtVn5nFTpOnmc1Q/nwd85/N38HxeyJmPR9l8bi+fj415Pq+Ic7XzCa+fz5hIXz+fe7bOx3XbfBYfms+bhyWmbz5fDc9n1uh8nhqfz1tT8yk9PZ8/BWfm84voOTuftefnk6xaQJ7nAi6JzV4L+Fa/gE7vBfQHLeCB4AXEsoAvqxbQZlnAmmrZrlnAcTFStwCvNonZuIDUzQto2bKAVdsWcGz7AoZ3LuDhXQuY37uAycEF3DW+gH0TC1hydAEvn1jAninJ/dUCam4uIN0+jWOaNJbq0nD2SkPpncZ1nzT2+KdxD2l8nJuGY34af5akMasyjfHqNO5dnEblHWnsXJPGwsY0vhOpzWm0tqSR3Jom70lpDK5Lw2dDGpYtaRTuSCOyN40J4TuYRq+4fyiNz4bTuGskja1TaXx9Oo3T59JYfT6NwBtp7FOms1iVzp/O6WS7pnPGK51g/3R2FqVzqTidJHM6ayrTiatKJ6QmnQOL01E1ptPcI/u2pMv7WDpHt6XjvSed+/rS8ehP573hdJSj6fw6mc6qC+lyz85Aqc/A4p3BzvwMfi7KIKMkg46yDM6ZMoi1ZBBVncFR8VRNBmO1GQQtykB/awbtyzN4c0sGNtsyKNmdwT0HM1AMZ/DSkQwMJzP4Rcw/l8FXouN8Bt2uCzmvX8hq/4WsCFzIr/kL2VywkK6ShXxbupC5FQv53LyQGdaFnKxZyKrahZyoW8jl5oW0blvIrO0SL5p2LCT+2YVcH1tIgH0mfo6Z9Dlncr82E0/3TDS+mTgEZ3IpJ5P1FZl8Y8qU96JMvrRk0ro4k9GVmQSvziSgOZP+9kz+1ZmJz7pMDmzO5L4tmei2Z2Lty8S2P5M3xOuDmVw/msnVk5m8dCqTF6czuXImk3++yCRPkcUOdRa/22ex3SEL3LPYpsviklcWv3pnsTUgi5zQLLLDs/gpO4ssg8gXZVlsssjn4ix+W5PF5U1Zcr/Kkuski/+KPc9mcW1/Fq8cysLuWBZviurjWdSezuKd6SzePZ+F/YUsfJTZjOqyecIrmye9sxn3yWaZfzZPB2bTmZGNXDn8IDbmZrMwL1vWCtn8VJDNtrJs/q7NZm9dNr1N2fS3ZPPYumx5Tkg+8cSGbCa3ZXNyRzY2o9nUjGfjcCIbt7PZfCZ2OufwpzaH17xzWJuTwze5OXyfn8PCwhz+NufwoiWHmz052G3J4b69ORT05fD8YA5XhnJ4aTgH00gOVWM5kjcH7VQOulM5HBBe0zkcFg+fy+Gxz3MIv5iDva2BT1QG7lYbOGBvQO9ooFfM9DZwTrT4GPja30BaoIHWXANz8gxcFB35BtKLDPwgskoMvFJlQFljYFGtgZRHDNzZYsCt1cBAh+TYYmDtNgPfbDewYYeB3Gcl1wED3b0GFvYZ2DNskHW9gSXHDbhOGXjinIHoCwZCbhqItEX+Q/CO0PqBQy3MaYPuDjjXB6390DMsrzgjcPMohJ+HUxcg5Su4YZ/Lcc9ckn1yeSA3l+eqcqW/XPbV5fLZ4lwevjWX1PpcvhGXm3PZ05LLG2tz5TmSi//GXIZF6g45LvL25OLbl0vIgIw7lkvdSckxncttqjzWuefJejsPs08eNr55LAvL43lDHur8PPTFeTxckofHrXk4tubxofj5QB7PHc7jWm8er/XloRrI4z1x62AemqE8PhX3DufRP5Inz7A83pzOo+6MxJ/N42O7fO5W5HNYmc9DqnxG1fmkuuRzpz6fcP98jouukHwez8onwZDPWdFCPtsL8skvzOf5onxqS/NxMMrYynwSLfmYluTz48p8XmvIp7oxn/tb8/l4az5jO/NZtiufhj35JD+bT1NfPhf783ljTOoez+fCyXzC1AVoPAr4VKz0KaA4uIB/RLWhgDtyC3DPK+DB/ALSjAX8JPLKC9hbUcCvtxTw920F2DQW8JZwbi7g/8Ttmwv419YC+W8UsPNQAVV9BSj7C3hPuA4WsF88MFTAkyMFRI4WMCXeniyg/bzU1RayTF9Ipn8hD2UXsruwkIfLCzFYC/l4USH+ywv5anUh8Z2FnNheyP7Dsj1UyNWxQlZOFrLgVCFbTxdid66Q5dcK+e5mIZtsijjuXcQF3yLS/Ys4mVXEVzlF7Mktwru4SN4DivCqLiKstoh1i4t45bYiPryjiA/ai9B1FKHaUsQdW4tYubOIjt1Fch8vQn+oiMcOFxHRW8SkqO8rIrm/iA0DRWQOFnFJPDFRxFunirj/TBF7vyxilqKYLFUxt+qLecinmF9yitlhKOYKxdx9azFetxXzYFMxCa3FvLu9mNt2FOO+s5hVe4r5dW8xI68WM3G4mI7+YtIHJHawGNXJYmafKybn82LuVJbwm76EPd4lnM4q4fucErYYSsijhL/ES7klWPJK5Jou4UNxd0EJKaUlNFpL+Ka6hD9qS2hoKGF2YwmGZtneWcIHe0pY1lfCmf4S2gZKeGOqhMDpEm5cKKHixxKsN0u417aUpxSlxCpLqXMqJcSnlGS/Usgr5Q9xxFLKrUtK8WsrpX5TKWf2lGLuLeWu/lK8BkoZFE8OltI6XMqPI6VsHy3lwaOlBB0rRX9Gjp0tZfpcKfM/L2XTVclja+QZOyPnFUb2qI30ORn5x81Il4+RbF8jz/sZGQoy8lOmke1ZRoqzjVwTb+YYWWIwosXIQfFwrpHQPCPHRX2+kdkFRr4RPYVGcouM/CVeLjZSXWLEodTIUqOR5eVGEiuM/G42UrLEyGOrjLSsMTKv3siPYluDkaJGI1fFG01GFjdLvRapJx5qNRLSJvVEfbvUWyv1xN+dRj7ZYGS828iH24zY7jXif9jIEfFFn8xpwMhl8fygEdWwzPuIkc5xI88eNeI1aWTXtFHWpUZuOyf9fG4k8oKRmcoyulRlvGBfxvNuZah0ZfL+XsbvQuFfxs2FZTyeU4Yxv4x3KsrQmWW7soyoqjLKmsuI31VGXl8ZdQNlNIyUkTpZxvapMq6fLJNruoze6TIeO1NG5NkyWs9JngtlHL1WRop9Of/WlOPpVU6sdznPBJezIbSc9xaWo88qZ1l2OZmU8x+xsqicE6ZybqkuZ8HicnYvKefD+nJ8G8s53lnO1g3lFHXJ8Y3ltG8pJ+RgOdt6y3mrvxzdYDkZo5LjWLk8F8vx8KngSd8KYvwqODSvgra0Cu7JquBLQwUbqaAuv4KDBRU8UljBq5YKflleQVJDBT2NFfyvqYL2tRUo11fgvrWChTsr+F3s3SVxByTuoMQdqiDicAWnRGtvBQv6KvhV7OmvoGKgAsVgBR+Ke4cq8Buu4IhYNVJB8mgFb4xXcMuE5D5awePHKlj3TwXWaxXMszXxk9hpZ6JMYcJWaeJ9cbfKhI/aJM8FEyvsTXzlYKLH0USek4nFLibcNCaiXU184mlih68JG38TF4NN5IaaiIoy8dp8Ex0LTfyeaeL5LBNV2SYccmS8+JfBRDAmTojGXBOpeSZ+FDvzTRgLpIdC6UHcXSS1S0z0mUxkWUw8VGvi58Umym8x4Xe7iePLpO5K6XO19ClWrDGRVC+9ik0NJvIbTVwRbzSZuKXZhK7FJGsoE0+2mjjfZmJduwnndSbMPSZ+2GZi+3YTpTtM3BTv7TRx1y4T3rslt1ixx8TMZyW36HlOcu+V3OKN5yX3C5L7Rcn5son1r5j45oCJa4dMvHXYhGefiUGxrN/EhQETXYMmGDLxl3h1WM7hERNnxEMnTExNmmQ9buKjaennvPTzufRzQeb4hZwPcddFmeuXJsbEiq9krl+buO17OQ83//9vZ8ZOaeYelRk/tZnD/mZeDDFTHWrGOcxMwCwz1zPMjGSZWZ5tZkaOmS9Fj8EsT3Wz3P/NvJlr5tY8Mx75ZgbFUwVm4gvNXBBdRWYoNvO3WFxqxs1o5okyMzHlZs6JbJOZKKuZM+KFWjP7F5lpu8VM+q1mvNeYGRVfN5jZ3GimsMnMNfF2s5nbW8x4tZoZFs+0SS8d0otY/6yZzw6ZeeiwmVO9kqtPcvWb+U3sHTBTNWjGYchM66iZtDEzleNmQo+ZmTxtpnnajPmcmSDbSuYpKtmtrMSkqkSlruRj0eQo3zWVnNDLd2855lfJAwGVBAdWYqUS59xKIvMrOWOsZNaqSr4Va5oq+amzktbtlezfXUnEs5WUDlRiM1jJgXOVtKurWGhfhYtTFV94VHHFq4qJ4CoKM6rAWsUtNbL/iSpSG6swN1cRu6GKrq4qhjdVkbSlim+E6dkq7tlXhf2nVXwqHvqsilP7q2g/ILkPVnFZvHSoitrDVWh7q+gVT/RVEddfxQXRPVBF3qDUFm8NVXH7cBX6kSpGxcrRKiJPSz8Xq0j5top//ltF0PUqTojmG1UsuFnFJbHXxoLF1oKTnYUD4lGFhSilhbNincpCjtrCX+I1ewtLHCzoHC0MimecLMx0trDFxcJNjYU9HhYGAiwsC7TwZZCFi8kWCmZb8J1rITPTwstZFuqyLbjmWOgTTxosJCDjRE+ujM2zcE28k2/hrgIL44UWUoot/Ch2l1gIK7dwWiyqtFC/2ELHnRaSVliwXW3hQ7F0jYWgegsnREuDhbRGC7+J55ssVDdbcGmxcEjEtlnwXmdhZ5eFp3ZIf4csTIj6wxbm9lr4Wezps1DZb8FhwMJn4pFBC5FDci5GLLw+asHziIXkCYu8d8o8zsh5+MfCvmsWfrexUmNnRaOwEqeyslFt5VmNFb3eSoWflRfmWeldYCU+3cpF0ZNhpXChlevivUwrd2dZ8c+2ckw05liZb7Dyq9grV6kl14pznpVD4rF8K7EFVj4X3YVW8ousXBXvFFu5s8SKb6mVcVFvtJJaJld4hZVHzVaiK61sqLKyutbKZ0usjKywsmKlVa55K9+LHautlK+xoqq38n/iwQYr4Y1WTouOJivZzVb+FK+1WLml1YpHm5VhsaJdcqy18p3Y0WFFuU7ixYPrJXaDxHbJ9naJf83KwwetRB6yclasO2zF0Gvlf+LNPiu398u5GrAyJlYPWkkZsvKT2D1sxTxixWHUyn7x6JjMY9xK7oSVK6L+hJWqk3IOzsp5u2DF5Supa1vNWrtqblFV46muZqV9NbMdqvlezPWs5jGfamJ8q3k3oJpjQdX8FlJNTVg1S2Or+Xd2Nd2Gaq5Rzd15cjy/mqaCap4qrWZXXTWPLKkm6pZqzomKZdVMrKmmob6a+Q3VtK+r5rUN1ezeJPE7pO7han7olbi+asz91XJNVfPoYDXHj1TTPF5N+kQ1qlPVfCIip6s5K+48X43f59UkqGv40ruG7KAajoTWkDOzhnlzajBk1XBnTg3plhpettbwfV0Nmx+tYUdDDY801xDVUsNPG2Xfthpsd9TwwM4awnbV4Lu3hu9erUGzv4Y+sexADTMO1vCNKDtcg6q3hk/Euf4augZq5N5SQ+BIDU9O1bDhXA0Bf9bgcrOGr21r5flTyyfKWqLUtZwTXfa19HvVyvt/LTeDalkaUssfC2t5LbOWW7Jq8cquZUysyakl1VAr13UtT+fX8mF5LaGmWjrNtVyuqeX+B2rZvqqWR+triWmo5YIoaqrln/Za3l4r8RsltqeWTQdrKT5US3hfLVcHanl3sJa2kVosp+TYF7WMXq4l4UYtX4mNyjo+VNdxVFfHXN86fhGvLajj1rQ69Ol1HBENGXXMX1jHb+LFzDoWZdWhy65jWKzMqSPFUMfP4jnqsObWoc2ro188nV9HUkEd34tdhXWYi+pwLK7jkHiipI6ysjpU5XVEWOs4taiOhOV1bFsh+1fK/lV1fCYeXV1HzJo6vhCb6usobqjDrrGOj8VDTXVENtdxTnS31FHQWse+tjrub68jdG0d6zrqyO2s46q4s6eO/+yU+M8kfr/Ei4cOSPxBiRfdhyT+cB03xb7eOh7oqyOsv07es+pYP1Anv3cd18R9w3UEj9RhGKvjHzE5Ucdj1+rYcqMO4806PrVZxKO2i4ixW8QXYpNiESXKRdipFvF/4mH1IqLsF1HkuIiPnBZx3eP/UVzX8VFcXQPHgeAUDVKKO20pFAlWnB/aFvcST0hwSIhAdJOsxLPZbLLZyErckw3WFpdgxR1KgeDS4vq08J73j+9nZq6cc+5dmZnlXOy0nLjOy/nQZTnHxy1nxITl5E5cThjLeTplOTU/L2fx3OUs/GU5mx2Xc0uxnLQIyaOUc9Vyfo+W8xjJl7Scv/SSK2s5N3KXo/t1udw35bhnOXX3LWen6HtA+oTuoNRwSNoOy5gaab8k864up991iSHq/SXHW8tJ/7ycOXUcaVTXkU31HPnWTs4bOjK3qSMBrR1pO9ZR7l+OOE10pN0kR6ImO/IDjnSY5kjnRY5c/MWR7i6OJLg6ynfXkQVKR47pHYnMcGR0piMu2Y78vNeRbw44kn7QkaMXHBlxyZETV2XMNUdUNx356o4jE+45sv+zI0sbO1HW3omNfZ0YN8GJlFlO/DbHia/nORGscGJsnBO7dzuxYL8Tz485obss/Ved8LnmxJwbTtieO3H/XyfyujrLd9yZL8c4c0ZoxjozYZwz70TFeGd5V3Gm20RnLovESc5Mm+zMZ7EDZ9ZPceavqc7yfO7MnhnONJ/lzNZfnJkf5MzBYGeCQpwZGurME5ET5swv4c7YK5w5ISIjnPkh0plXIlYt4/TSZ5A+cSHLmZMVzjTa5cygPc48EKa9zize50zL/c6EH3Bm5EFnCg9J7Yel5iNS81Fnepxw5qrQ/uHM35+cyfvsjGMdF9rVdeGkUNVzkXcYF7a0dOFYHxfOjXFhzQQXek904eeFLhQ7ufCvmwtdo1w4GOdCULwLTxNcaK91YUCGC9X5Lszb5ULwHheG7XXhb5G3zwWn/S5MOOTClEsuNPnThQPi2n0XXj6Xvs8uaOq6MrGeK887u+LW1ZVlI13RjnfFbqIrmya50ny+K+pwVyYoXFkV6Srv5K5UZroSYHXFuscV5X5XeV9z5dQ1GXfdld43XfniX1c+27mxs74bbdq7oevsRt0Jbtxc7EbTZW5ccHajk8KNn5PcWG90o3+GG82z3Qg3udHkqBtz/nSj8JYbrrfd+OOzG1s7uBM82p3O49xJHO9OvYnuuC5zp26QXP/uzq7d7uTsc+fuEXdsJ93xviTjr7tTdMOdPbXuvK7rgbedB2c7ezClqwc1YzyYPdkDlyUeXFjqgcbHg4UaD6pSPGie7oHC6MFf2R547fbg+h4PetR4oD8ic654sOKGBz0/efCnmN/Kk3edPPEZ68mAcZ5YxnvKs48nznM8CVzoyaWlnjxz8qTY2ZP14TIm2hO/JE/+Tvek0OjJ5UxPgs2etN/rSew+T9rUerLrb0++bbqC2BYr6NRuBb0nrMA8Y4V8B1bQaNEK7ofKddgKrkavYIt5BRGFK1i1ZwUbr67g/I0VONSuoPrTCup19OKLHl4kjvVCNd2Ln+Z68SjEi6xoLxpZvPjvghcp1714f9OLK5O8+XamNyHLval08qafize9FN60NnrzzOTNXzu90eyS40Fvdh3zxuukN4uve5P0yZtZTVeys+NKBnVaSbeuKwn5YSUDN6/k94iVlChX0lG/kuvmlUTtXsnf+1fK//VKYo+upPLzSqa3XcXbDqtQ9VhF9OhV6KasYkLoKoYoVrFl2yqGH5K2q6tIsVtNUIfVdOm6mlULV5OybDVuutUsSl3NjqzV9Nm/mtk1qynptoY+PdZQK7TT1nDTcw2h2jV0KV3D0xNrcDyzhgaX1+B/fQ33b64h99YajI3XsqTJWvp+uRZLx7V07rSWhV3WUtNjLdOHreXfEWt5NHYtyUvWEn54LVFX13L/zlqaJ63j6+x1PDi3jlsX19Hg9jpCPq/DwW4995qs5/GE9dyZvJ6l09fzi+d6durXY9m/no416xl1eT3br6yna5MN7GQDAVM28JPLBrlfbGBR5AbOR21grmoDLzI20Cd3AyH7NmA7ugHjtQ0svb6Btjc34FF/Izcbb8T4xUYWttrIhdYbOdN2I+lsJGz5RnY7bWTAeulTbaRZ0kbs0jdy9ehGDMc28qihD71a+mDs7INqrA91pvswcpEPvk4+rFnrQ3aMD06xPnRO9GFRlg+Nj/ow7bgPDU/5MHiWLy8W+zJ4mS9VTnLu4otfhi9vMn15a/Jlu9mXWfU2kdx8E8aemyieuonNnpv4YeUmxq7ZRLxqE60TNvF6/yYCazax59QmFOc2oX2wCad3m1hp58fur/wI7eTHpG5+XBvpR8EUPx5N8+PZz36EO/kR6erHr1o/Dhr9UGf7Md3kx6gjfuw94UfiFT901/0o+duPaDt/mjXwZ15Tfy428yf1C3+s7fz5p4s/O3v703+KP5qlQuFP00h/Toj4KH9aqvzlWcWf+Rp/0mL8cUzwZ02aP98Z/BmR7U/wYX9uXZVY1/xZZxfA20YBZHYKwNo1gG97BfBUlPcOYHDfALb2C2DQlAA6/xKAaXkAPZ0CeO4RgINXAO/ElpUyLjKAhvEBzEsOoEd6AI8yAxhoCmBnTgB78wMo+jUAn90BbN4XwL/7pf16AP/dCGBZg0A6NwzE3CgQt8aB8r0LZEOLQPk8Azkgps4MpPGPgRwXrbwCWbQykMzVgbgoA/HWBPI0OpChcYFEpwSypCqQs4cDWXgkkHZ/BXJZpN8MpOvtQB5+DORw/c3M7LwZbdfNbBy3mS0TN9Ppp80kOW7mivNmctw3c1q5mYzozRgyN2M1bWbESXFrMx/Ertub+c5uC34NtvCx4RZ2N9oi79Vb2OGyhTFuW1gStAVzyBbcQ7ewTrGF1KwtdDZt4dlhGX90C+HHt3Dh9Bb0t2Ts7S38VbuF+w2CWNMoiKL2QZwaH4TcFeW5NAjvqCAGKIN4JmyqIPzUQYzUBPGv2BsdRERMEFNig7iXLPNTgticFsSMjCAeWYNYVh5El4ogXh6Q9kNBjDkcxIEa6T8axBfHgrjxRxDDzgUx6nMQTe2COSW09YNZ0CCYPk2CWd8smAktg6nfKpjT3YPp2CuYht8Fc2tCMN9MDmbk1GD2TgvGflkwD9XBZCQHszY1mJqMYLpZguXzDabyj2CeXAlm+PVgpvwlsW8H0/deMI8+B/O+XgiNG4ZwQiQ2CsHUO4R/JoRwdloIyxaFsGppCD+7hPBREUJTZQjJqhAWqUP4ShOCNTqEb2JlvPCPDyE/NYSazBDamEI4fzCEtEMhdK8J4a54fSyECX+EUP9kCFfPhBBQG8KL+qFsaxDK2Eah1G0cSo2Y1TSUjl+GYu0Yiq1zKBd6htKjTyhrxoXSYWoobxaFUuUayswVofwvI5S9maGcNYVSaw3l+7xQEopD2fB7KLfvhnLpfSjT64bJZxrGwhZh9O8cxqVeYfTqG8bG/mEM/zqMb6aF8Uz84hHGl5Fh3BCWqDBWKMP4VhXGc7FVHcaRmDA8EsNI3RfGvQNhDD0cxu6aMKYdDePMsTCWnQij2x9h7DoTxu/Xwnh7J4yoeuHMsAunVGysH8554dgwnBZNwpnZPJz93cK51DOcywPCyfwunFnfh2M3KRzr1HC8fwrn7eJwIpxkvkc4mrXhPBF/+4RzxD+cQYpwFkeE86voHBnObTFYFc6IpHDapISzSUzODWd1XjjGSmnbGk6jfeGsEsn7w3kjlhwI53fR5WA4d0ThoXCaHQ6X3204Q2vCWX4knD3iwVGp4Vg4LY+H43E2nOk3ZS23wkm/Hc6/wqk2HPWdcH66G06FuHIvnJoH4aysp+APMchOgVa8Fs0aKXjYVMGlLxR42SsI6KlgR18Fpd8paDlQQd/BCmYPUWATxxwUJA5X8MsYBZ8mKHCdqKDfJAXVkxW0R8FmcV0cn6ogbIaCnrMUuM9TUCOezVdQ5aLAzl3BCrHTU0HoCgUFXgqUq6V/g4K/fBTk+ip4o1DI84WCu5EKmisV/KtS0EejoH6cgilJChySFfROUfBY7DMpUJsVjMlRcDRXQacCBapSyVGpYECVgtpqsVeB4YAC54MKYs4omHNWwYTzsg8XFeytVfDjXRnzWMG4lwqWvFHwoU4Ej+pFUGEXQYdWEfwl/usWgenbCBYPjKDLoAhmTI6g8bwIfnWL4H9rI2i/MYLKgAiSgyLIDo/gmCKCARERJIlFkRH8JhRREUxXRhAfHUFobART4iIwJkSQY4nglDWCwTmSsyyCpbYIdonyrRHY7Yjg9c4IPPfIca/k3xdBxH7JfyCCVgcjuCxGH5Kcou5hGScG1ESQdSKCxJOS+085vxXBt7VyLX69E8HduxH43Je+xxH4/h3BlXqRmO0iCWgVyd62kfyvRyS1AyL5dUgkiqGRtHSIxHtcJIPGR6ITeyZE0nNiJCrxSPw8KZIq0XZyJIHiTzGBSHJEoymRrBanxJCpkaQKx2mR7Bd9pkeiEU/FnBmRbBUdZkby38+RuMyKZON8iekqMcV1Md5NYopG7pGsEqfEEA+JKT4IR0+JK/qskLjiqZjjJTG9IwkSndZHMm1DJHV9Izm5JZL2YZFsEfnhkTRRRLJWnBUOEZH8K1wiIzkk+kdFEieeifnKSHaIYnWkPGtHciwmEv9Eya2TnCmSTy/rEJdNkXhZIjkhBlkjeSuW5ci+5UbyWFTlRTKxIJI1hRKnMpLuWyO5uDeSOvsjSToQyZKD0nYokijxQDQ6KvtxOpJd5yNR3pW5DyL5/qV8VvWicLaLIrZ+FM/ED02i6NM3Ctv3UawfGsXUBVHUXRnFrLXSFhbFlvAoJiuiaBYRxQVRJyoKD6FVRrFbFYVKHYVnfBSFuigGmaN4J36xRLFP9LZKvLwofPKjuCy8C6OwVEZxsiqKIbYo4ndHEbg/ij9F3oEomhyM4nWN5DsRRfLpKDRnoxh2O4pv7kSx9ZnU+iqKI5+jSKqj5LVYUldJj3pKbtVXMqOFkjIxvpWSHHGmtZJPbZS42SupEYltZY4o76mkTS8lASJ1sJK4oUrejVHy9zgl88Yr2S46TVASJu6K6RMlrmg9SYmfuCbGTZYcohFK1ogzwmGKknTxSbhNVXJEfDtNSZJ4LZZOV7Jb9JihRCUei9kzlfj+rOTUbCVD5ihJE/8Th+YqeTFPyeTFShY4KdkpujgrUYj7YqaLkgph76qU77qSP8VENyV5oqm7kvXivBjpoSRT1PVU4imOi4ErlOjEO7HPS0m0t5J/xLyVSnaITquUhAv/NUrOrVPydqPsja+sa4uSOWFK7oQrmaZQUipaRcieiKtiXKTsiWgUJXsizggHpeyJ+CSOqGQv1EreiKUaJXuEOlpJx1iJEa/EmiBjk5RoTEqeijsW2Xur7L1onSP1iGtifK6ssVLJOqHfo6T/PvkMRbcDSqLEQ3HzkOzlMSUlZ5R43VLK/U367sn35IGSuS+UHPwo55+VtKyrwleMrafCKhraqVgtzgiH+irSxSfh3kDFUaFtqOKt2NtIRe/GKuY1UdG5qYqKZipufKFiUFcVH8SBbiriuqt4IRb1UPGb6NZTRZR4JGb1UmETHXqrCBa3RXEfFeP6qYj5TkXXQSqCBqsYM1HFsMlShxgwRYXPzyq5f0i/u4r2nhJ/ncTaqMIrUEV5uAp7hbQnyFzRMklF42QVmTqVvEOoGFmh4usDKl6JJQdV7BbqQyru1ahoe1TFleMq6pxS4XRGxdPzKnrWqph7R0X4XRkjWjyUfXqk4u8Xso56aqY3UNOmoZrdrdSoW6t5Kvp2V9Oxt5rDA9UkDVKz7Hs1vQereSYWDFHL/UGNfpyaj8JlvIwT30xQkyhei2UT1ewVvSepiRbPxILJarqiljuDmkdi1hQ11eLLqWpCxR0xfZqaMtFmuppJM9RYflSzYpaa1NmSZ47UMlfNbwvUdFuo5u5iNZuXqhnppKaes5qTYoiLmjTxn3BzVXNEDHBTkyzeieXuavaLfh5q4sRiTzW7RI8ValTiqZjrpaaTt5r7ov0qNUHi+ho1xo1qPH1k3b5S+xY1RaFqWoSpuSrGhavJEU0Uas6LURFqsoVdpBpvcUoYotR8Eu5KNTqVmv4aNb1iZL2Jam4kqSnUyn6YZS8ssg9WNeXCPkdy5KlJL1bjUaImplLNtmrZj71qavbJ2var0Yp3Yv8BNV2OSA2n1ZjOqHE4p+bbS2oCb0mtt9VsqpU676gZfU/Nmftq/n6mZv5z+TxeyGf9Ss2M11LjJ6nvs5qjYmAdDTrxQTjV1XBIfF1PQ6J4LZbZadgr+tTXECOei98baOjcWIOtiYYOTTVMb6ahTGxopaFhGw1nhVdbDUPaaXBrr+Go6NxNwwPxc3eZJ+70kHk9NfL/rsG+l4bNori3hpZ9NPiJayKvr4Zm/SSuuCRGfKMhZaAGl0EaWozTkDteQ9MJGkZP1GAWqydJbjF8soZMURcNJ8WQKRr+E+5TNQycpsF5uob5szT8KrrO1vBIhM/VcF+0ny9rWaChzUINgWKAm0a+UxqWemp46q0haJ2GyRs1HAyVGFFSf4yGtrEariRqWK/VcEGYkzVozBq252gIzddgqtJwxiZ1VWt4sVvDgn0afhPd9mt4ImYd0jCzRoPvSQ0/nNGw9qzUflHDs1uy17c19KiVGu9q2HZP9u6Bhi8faih4Jjmfy/hXEvedBu1nDf3rRtPXLprujaKZ2SKaSlHeKprP3aM50SOaY72i+aZ/NP2/iSZ2QDRPv4+m87BotjpEM2l8NC0mRLNJXBMTJkbzxaRoNhDNmCnRrJsaTcPp0fw3OxqlazRz3aLZIbZ5RKPwlP7N0awMiyYjPJpUldSRHE1objQbt0ezel803oeiOSXSTkjfjWh6PIgm6lk0d/+LJuRzNDPqxFAh2tWNIVjUiun1YigX7exiuC2m1Y+hbYMY7BvFsFncErSIYXKrGCa1jWFc1xg2dosht7sce8RwWeT0jGFDrxh5DxV9YljfL4ZV42PInBCD3cQYVorhk+Ra1Jscw2nhgJxPiSFjagx1f4zBa3YMw+bIcW4MJ+fH8Hl5jPwHxfCHawzpbnL0lDbvGDxXx3BifQyGDXL9/3ykzVeO/iJU5oTLWIWcq2KoEy3xEuWolZjCmBzDKb3UYZW6cmLILoxhVGUMo7fGMGZXDE33i4OyLjHuUAx54srhGMbXxOB7LIbCMzH8eVb24kIMrS7G8NflGIJuyv7dimFGrezpnRjuiMq7MXS4F0PV/Rh+fBhDp2cxRLyIoeubGHbXiaWPXSyxIq5BLP0axXL8y1jsesbKO3Ms+YNiaf59LP7DYtk8MpYvJ8QSPSuW52Lx7FhezonlzYJYDi6MxXlpLCs9YxnlHcuEDbGwKZZpgbE8VsSyUBVLijaWQbpYivJiaZUfS8fyWLZWxPKoMpYoWyxPhH5fLJ4HJf8RyX0qlklnZLxodVZqEJvPx1J+IZZ2F2O5dzmWfbVS8x3J+08s55/HMvpFLBbR+GUsl8TYV7E0ey2x3kicd7H89T6W2x8l96dYtn2OJaJOHI/EfLs4NPXjiG0Yx0txrHkcn1rE4dkyDmOrOLxbx3FaDG8TR5aobx/HanFOjGobx7p2cTTtEEf7bnGEiPAecXTuFcfCvnEs6R/H4QFx6L6TeN9LvMFxmB3iGDMijgmj4mRP47gvIibF8ZQ4/pgtY+ZIzrmSZ77kEbd/iZPnijg+rpT86+NosCGO0RvjyPONY6JfHPaBcfweFsebiDi0UXEcUcZxQh2Hb2IcAVrp18URJGakyLoscazcHUfDvXGsFRfFmH1S//44fMSWwzKuJo5KEXokjrnH43h1Mk6eO+JwPxfH4POyDxfjKL4uNd+SPbsrdf4dx+SXcWx+JXvwJo5O7+KY0iSeBS3jedsmngFt40kRX/aIJ6ZPPPv6xuPzfTxth8UzfXo8pxfEM3xhPM9c4jnlFU+Wdzw318bT3TeeorB4WofHEyhuifYR8fwcGU9kVDz14uMpSY7nSWE8PYslthhWGc/qqnjOidG2eJpUx7NRFG6Np9Ov8Ww4FM+Ew/EMPBOP59l4Ms7J9aV4Qq7Gc+RWPHH/xKN7Hs9HMfil1Pghnpo6CWTaJfBDgwRW2SdgaZtA43YJXBET2idQp2cC/n0TMHyfwOnBchyfwLGfEzgzO4GRc2Ts3AQui4D5CXyxPoH5mxKI8UvgpfgnIoH/VAkExyfwJDGBb3UJJIvx+QkUiIEVCZyqTGB4VQIttiYwdZuM35Ugn1sC9w4moDwsMU8lwOkE7p5JYPf5BOIvyPFWAo61CVy6n0D5I6nrRQLrX0kdouB1Ah3eJfD8QwJN6iTyuH4ivzVIpG3LRH5qlUhU60Qc2yZyWJxqn8iP/ROZOjSRsGGJuI5KpGRcIrsmJVIwI5EDsxP5OCcRH5dE7N0SmbEukdiNibwSKb6JeG5KxMEvkXX+ifwvNJFh4YlEqxPJi09kqS6Rr1MSsUtLZH92Im7mRI6L9vmJ/FUhOSsTmW2TcVsTebgrkZd7JO6xRP47kUijU4kUnk5k85lEbGcT6XQukd4XEqm5mIjX5URGXkmk+FoidWsTOSd+uJPIn3cTmXIvkfv3Exn7TyKKF4k8EvNeJjLgTSJFHxJJ+CRz6iahaZREYIskqlom0aRDEpO/TELVKYmMbknk90iispdcD0riw2BpG5qE4w8yZkISIROT+GNqEpE/JZE7L4mei5M44Z7EMA9pW5nE4LVJNN+QxGG/JHkvS+KjJgn36CT2JCWxJiWJs/lJvC5NwrcqiT/FL9uT+G5HkqxdYh9OYkeN1PNHEtFnklh2NomDYsX5JE6LEReSMItrF5MovZSE/noS7W4lceiOnN9N4vqDJNo/SmL50yQevpTaXicx8G0Sdd4lsaqOloj6WhY00NKymZarnbS87q9l/vdajg3RYhyq5eIwLYHDtXQeqaX/aC2aiVpmzNGyZ56WfvO1JInLi7S0WaIlSHRbpuW5mOumZdUKLefFLW8t3v5azoo+wVqGhGpZG6blpwgtj2K0pCdIDq2W2+L7bKnFIufif3laGhdquS7Sy7WMrZRxVVq22rR0qdbyTOzfquWbbVp04l/huV3LKXF9p5auB7WoxYoaLUNPadlxTkv381rqXNKyUty8osV2VfL8qWXyLS1l4rdaWfc9La0fyvzHMl8kvdKy4a2W0nda5nzQMsAumemNknnaOJlFTZIZ/kUy7VsmU9QumRZdktnTL5kP/ZMpHSBtQ5OZ5ZDMDuE7Q9p/TiZ7tvTNlTnzknm3IJmLTsmMd5Yxrsm09Erm2YZkvHyTydmUzE2/ZBYHJrNblUzjmGTC42R+kszVJRMm5mYIazK/iQb5yQwplWNZMsdsctyazMRtcr4vmcz9cn1Axh5OpndNMlmnk3l4LpkNl5Mpu5JMUm0yTx5I7Q+T6f8oma/+SWZcIx2/ttKxvq2OK6LPlzpcO+qY1kvHvj46vumro/nXOp5/qyP1Ox0rB+o4L6KH6KgZqmPyWB2lov04HfPH6/h3mo6Y+TqOLNARukRH72U6kl11jHTX8WyFjoNe0r9WR/0NOtaJy6Jko4z10fFQzPPV8bvos0lHongv/vDT4eCvo0mADh9REahj0RYdXwfp0InRITq2hunoGq5DESf5EnR8odVxU8xI1tFZp0MlnotlKVKD+E6vY1WqjnFpOh6bdPzPInNyddQt0lFYrIMqHR1sOnl+kTVtlT3YoeOWmLlTh+F3HRd36Wh8UGo5pMPxpKxXrDuto91ZHX3P60gSlouS76qMq5Vxd3RsfqTj6FOp8bnkFC/fyZg6Kcyol8KDxinyHUvhu9YpNOmYwrSvUjB9L+eDU4gamkKd4SncH5nC+MkpTJidQtK8FDzmp1CzJIVa1xScPFL4ZlUKs9elcGJDCg4bU7jhI3F8ZVxwCk+UKYyJTqEqKYWDySl4pqeQY0xhe2YKQ0wpbDCnsD8nhQZVKawXk20pjN2RQoGYsSeFqwdS2Hc4hXNHUuh9IoWXZ1Lo82eK3ItSaHg3hdxnKbi8SiH9Qwqt6+rpbacnUaxppedxGz0D++ip11dP8yF6AsRtcWOEnsOj9Vwdo2fVRD1tJ+v5d4qekz/qeT1bT9ZcPZ0W6FGJZQv11F8sY8VZVz2t3PXcE4meehzW6Gnoo+e6mOKr59kmPWsD9HTYrEchxkTo8VDpOSVaaPTsiNYzM0HPNJ2eqHQ9lzP1LDLp2SfqWPRcFMVWPf3z9LQp1LOlTM/scj0JFXpGVskabHp+qpY4Im6rHtdteszb9fjt0Mt3RGr/VY9mj55G+/VMPSBrOKjnl0N61tfIPhzXE35OzxOx77yeby7o0YvPYtVFPeMv6SkSbS/reSQWXNHz6aqesdellj9l7Tf1BN3WM+qx1PJMj1X8/ELPF29kT8X2t3p6vNPzVpx4L3V90NPso56bn/Vk26WS2SaVP+1TqWqbKu9QqVR8l8qhQXIckirfs1SeiXQHuR6RSseRcpyYyiBS+WpaKt/PkuPcVH6Zl0rG/FQ2LEilcmEqnRZJ2+JUNjql4uOeitozlSFeqQzbmEq3Tam4+KXiF5BKj9BU5mpTGZuSSqE4b0hlXHoqB/NSWV6RitueVO7sSyXkeCp1zqUy8XwqVy+ncvhaKuZ7qYS9SWXN+1QcGqaxp00aX9unsaptGms7prGxaxpNe6Vxt38aYwakMWFwGiXiu2Fp2DmkcXpSGnOnpPFsVhrNFqUR7pLGE7HfNY00tzTquadxReCRxleeaTwXg73SsKxJI39jGvN90/i8SfL5pTHRP42IgDTeK9Jwj0hjVGQauWKXMo1+qjTGa9JoFy1549LQGtKYmZvG27w07hWm8V9xGudLJHdZGoaKNJZXpxH0WxqaQ2kcO5zGsJo0eT9KY8SVNF7ekTXdTyPkicR4nUbcG8n1Lg3jZxnf0oCltYEv2hjo09ZAWAcDAd0M/NrdwP96GFjR08BZMbaXAfveBvb3MbCunwH/AdI/0EDh9wYeDzawcIj0iQFDDVwbZmCKg4FK0Xm4gVfi2kQDXSbLuTiOAYcpknOqgUAxa5qB4pkGbLMNjJhnwCo2zzfwaaGBiCUGVrsbmORhoEwM8TKwyVvi+EgcX4mzyYA2wIAx2ECuwkBQhIxXyniVgY5qA0rxMc7AVJ3kTzHwWoxINdAiTeKYDITmSv1iV5mBqCoDWdUGmmw1kLDdwIHfDLTcb6DOIQNLTxvIOGOg0VkDP1yU9V428NUdA8vvGmh234DvPwY8XxiY9s7A/H8N1Ptk4ETddHQN0olslU5N63R5N0yniX06t8RPbdPZIXq1SydRtPsynSUd0xn0VTrbOqcT3yWdMd3S2dArnT9F0PfpPBB7B6dTb2g6a8VVMWVYOhqHdLaMTJf/9XTW/JDOFdFpbDrHx6VjGZ/O5gnp7JqYzudJ6Rydlc6neelcnJ9O2YJ0Oi5M57lotkSul6cT4JLOf25ilYxZnU5fn3QmbpK+4HSUITI/VOJEpHMpMp3yqHSOqSSHWnLq0gk2p/O4MJ3tW9MpqU2X71w6kx5LvS/ScX0ta/wk669r5EVDI82bGHFraSS0tRGjvZGe7Y2s6GCk+EsjER2N1HY20q+rkcvdjKh7GHHuaaRlbyNB4oHY28dI/X5GPL4xckZYhxu5P8JIwTgjmRONbJpk5JbogxF5SuPiFCN7fjSS9pORbrONtJ1nZMl8I4dE1gIjPy+SsYuNrFpi5NUyIx/cjHi6G6lZYcTkZWT2SiOj1hvJE483GFm00chAH6ld3PQ18uMmIzuEt7+RC6I0wEiLICNjI4wUiXaRRgYlGckQvXVST4qRBplGzDlGphVKTUVG7lQYWWszMqXaSMxWI36/yT4IzV4jFceMtD4p+3BJjleMtLpjJEQ8EsZ7RhrdN+Iryh9L+z9S53sjb+pmMNougzb1M3giDjXI4PuGGTRplMFvjTPo1ySDKc0yqBJdvsjArXkGh1tlENAmg132GejbZtCjZwYJ4qMY3zuDUuHYN4Og/hm4DM7g73EZBE7M4JvJGcRPzeD4zAwe/pSBdq7kXiRtzhmUuGYQ5ZbBCzHcIwOjVwaVazIY4iNzfTO4K77xy2BGQAb/C8wgNySDkNAM3qsy6BCdQaRwiJUaUzIoTM3gC2MGFZYM7PMyqMnPYG6RxNqWwYVdGaj3ZHDxeAZLz2TQ7FwG317I4Me7Us+9DI49zWDTiwxuC+WHDAZ/ysCuXib/1s9kZYNM1thnovwyE6eOmeR9lcmhzplkd8lkY49MVvXOpLJPJu2/zqTekEymD80kZVIm1ydnspVMLkzNJGhWJhlzMvFenImfWya1ovOqTG6rMxmjlbnJmTjqMhmRkkkzQybVJplnyWSiNRN1TiY/5GWSVZJJ/YpM+lRl8lmssWXSfWsmE7Zn4nNQ6riRyblbmYy/nUmpUNVm8kq43MnkpHB4kEnLh1Lb80y2vZS1vZK1vZba32TStF4Wd8Vcuyz2iG/rZ2EQDRpk4SN+a5hFYtMs/hXvm2cxvF0WN7ploe2RxSdR3SuLj72z8OqTRed+Wbj3z2Ls11kUi6hvsng7UdomSdvkLJRkcXR6Fn5zsvhxQRYrl2bh5JYl/ydZrPPN4rroFphFnPggzgRnsTwii++jpU+XxbaULKakZWETZzOzeG7JwtGaxQkxMieLPGGfm0W4WJaXhUN+FlZxuDCLIUVZmMSD4iwWlGTRpCyLr21ZbKzOYudWqWFbFtN3ZLFdJO3MYtLuLGL2ZPFmfxanD0j9B2VNosMhWYdwPpzFSTG6JosC0e6I1HI0i+NixLEscsWwP7I4dCqLA2ezGHAxi7U3s7hcK/XfkXXezSJefBRe97K4KLo8kJzi3MMsSp5mkfMmi9Zvs2j5IYtHwlg3mzl22ewW39bPpnfzbOLts4ltn41Tr2z+EMv7ZrN0QDbNhmUTKO6Lnydm85tImZLNtpnZTJmTjfe8bMY5Z/OlezYvVmQTsTKbLaHZPFBkszBC5kZlM0iVzewUyScM+mwapGZzW+xKy+ZrQzZpokF6Nj7ilkjNyGZjpuTKysbOlM1fop8lm7652dTLy2ZmUTbXy7OZtk3qEL22Z5MkPok1O7K5Kv77VY6/ZdNzVzbdT8j6xMcL2XS7nM3FK9lMvppN1xvZxAmvv+T6plzfkjHC67aMEZNrs6kUcXek7a60icn3pE14Pchm0kM5F16Ppe9v8VzOX4kPEud/2VT9J3PrmvgovOuZmGxnokrE1ZfrBiYuiW6NpF94N5bzpnJsZsLW0sS/9iYud5BjRxP/dTZxpYuJ1d1NbO1hYk0vE9N6m+jVx8QnsaaviW39THzub+La1ybqDjGRMsKEz0QTt8Tvk0zcxsTu6SaaLjJx2MVEsJuJx2KJu4kasWyliaNi+CoTERtN/OFj4lWAiZhIExeiTExSSj0xJrZrTcxIMbE+1cSvaSa+yTbJs46JOWYTe8QAiwmjaGw14S/uink5JvaJgbkmMkWTPBMB4p6Yn29ivxhUYCJLNCs0sVk8EAuLTBwUh0tNDC0zccxm4vg2E213mNDsM/FWeOw3cU5MOGCiXHQ+KDWL92LFIaldTDpsolJ0rZE9P2KCoyZWHZc9FZ/+kP07Kes6ZSLtookGl0zMviz1/Wliy00Th26ZGHLbhFm0qJV9E4/Fkjuyb2LYXRNW0eqeiVDxVCy7L3sphj8woXho4plwfGTihIh8YsL5qYkf/jZRJDxeSv0i5rWJ+Hcm/idWvjex7pOJnZ9N3Kxr5ud6Zn4XX9uZSRMN6pvxFbfF7AZmvm1oZmATMwebmTna2swzezMF7cy0a28mUoz50sz4TmboYZZ7rplE8Z+Y1ttM7z5m1vU1M7OfGbuvzcz/3szDIWaGDjPT0sFMiHgilg430w0zPaeZyZpvxsXJzFsXMxVuZrq4m4kVH4SXh+TxNGMTq70kh7fUuM6M/waJ5W+ma4SZOPFRrIw0MyXKTLX4pDRzM9rMwiQz/+jNnEg1MyPHzE7RN9dMiriZZ+abAjN3CqWGYjObS8wcKjVzrMJMRJUZJ5uZuQfM7BWbD5kZUmOm3mXZvytmWt0y87fIr5U9uWPmhRh7z4zmvqxDbHsiuV9LjW/N2H8wM+GTGe86Fi6LrXUt1G9o4X4TC/07WRjaw4JFPO1pIbKPhbH9LKz42sL3wywsGS5zxlvImmbBOtPC2dkWxs+xEDtX2udZWLfQwo+LLGQus7D5Fwv/OFno4GrB21P6RR1vC8M2WHD3s3BOVPhb0G2x8ERhYWmEhRdRMk9rISxF5ooTepmfZuFnk4XfxTdmC+mikcWCv7gn5lstHBCDcyyYRItcCyHiiViWZyE/30LbAlmLeClcCi2cFuOKLJSKTsUWYsR7QamFnmUWksS6cgtfbJU1b7Ngv8NCv30WUoXvfgu1Yu4Bi3wWFgYelP0QzQ5Z2CIeicWHLdSINkcsPBdORy2cFJrjFib/YaHjNYl3S+KJTbclnphba2GfGHhH4omguxJLLLln4Yiwf2AhQjg/tND8tYWjbyxs+9eCsY6VgLpWFtaz0qq+lVDxt1jewMoJMbqhlULRoZEVlejW1Mq1ZlYyW1l51NqKg72ViLZWnNtZOSXGtrdS3dHKT52tDO5upWUPiSn+FqN6WXHvY6Wyr5WB31lxGWLltCgdaqXTMCsfhLeDlctiynArW8XPo6zsEsbRVpr8YGXoWCv/jLOimWhl8mQrPbDySfw5xUrqAiu1C600X2Ll6FIrbsutnBX/c7Kyw8VKX1crdm5WfMRtsddd6vCw8oWnlSCxZIWVtt6yLh8597WSt8lKpJ/U6W+lWZiVI+FWXkZIzZFWVqqsTFNLnGgrq3RWror6qVayDFaWGq3Em6z8K/pZrWzKsXJH/FJgZYjNSli1FcetsrbfrQzba2X7YSszz1lpeMHKXfHHFSs9b1g5c8/K+PsS+6GVCy9lfXVzGFw/B7N41DKHbu1ysHbK4Ur3HPr0zMGuVw5ze+fQvG8Oo/rnMMEhh4DROeyYlEMDZN7UHFpOy+Hp3Bx6uObwWRxZkUOeVw6RPjlUbMqhq18O6YE5fB2Rw8KoHE5rcxifnMO/uhz6p+ZgEI3ScjhkyGFoeg45oo0xh+vZMscs/WKhNYfDYlhODhG5ObwQ4/MldkEO8eLr4hwal+Twpy2Hmu05TPwth8Tfc8jYk8OSfTm0P5CDUrwWHgdzOC8mHZKaD+ew+0gO3x3NIehYDseOy1rP53Dyrxx5Nslh1e0c+t3JoeHdHPxFj9c51HmTQ+FHWXvdXP6pl0u/xrk8ss+Ve0AuyR1zudc7l3Xf5rJrQC7HBuVS65DL2NG5rB6Ty4PxuUxcmMv6xbkEL8vlqbjilMs051x2CD/XXA655TLMPZccEeGRi5tnLt+tknbfXOz95NpfYgTkcjU8l52KXBpF5uIvcpW52DS5tIjP5WRCLmMScykVnZNyiRXXtLnkp+bS25jLeHMuXS25fBJrrVJrjswvl/lVuczZmss+YdyVy/YDUtOhXP48lyvvX7mMupxL6vVcqm/LWmtz2X83l91PcmnyWvZAHH0jcz7ImI+5TK6Tx4RGefzYOo/fxbdt8sgQj+3zWNY2j+OiqF0eHdvnMf3LPKZ0y2NBzzx69ctj7/d5tBySR5j4RzgNzeOUGDcsj3KR4JDH01F5LB+dR9wYiTcxj68m5xEj2s/No8HCPA4vysNhcR7Jbnmc88pDuzKPfT55fO+bR6tNeZz2y5P/+zw+B8h5cB7jQ/IYqMijRUSe3B/lGC25RRddHjdS8titzyMrNY+ThjzGmvNk3+S8LI+u26UesW5HHn+JZ/sl1sE8bp/Pw3oxj5eX8nC7nMf7l3l4v8rjinj0No9R7/P4qV4+ZQ3zsbTOJ6pjPqv653NjUD4Vw/JJdMhn3wjpG5lP61H5nPgpnxbz8gkVp+ZL/8J86izK55ZwcM4nT7x1yWeFaz793PNJEx+98unpl0+7zfnEhOfzY0Q+9RPzOZyUz3BtvrzH5nNFl8/X+nyOp+VTYpD8xnzCsvJ5JipN+WjN+YRU5NPNls/crfnYb89n2065PiS5D0vNZ+T8Uj4bLufT8bbkEeMf5GN4JrFe57PnTT62D5L3f/lMaVbAmtYF7G5TwED7Alq2LcDWvgB1pwIyuhZQ3qOAbj0LmDy0gF2jCwgdU8CWeQWULSggamkBr8XFZQU0dixgn1sBHp4F/OtfwKzAAvYKxZYCloQV0EdXQKpYoi/gL0MBfbNlfG4BlrwCnmwrYOwOySW67ixgweEC3h8pYM+FAkwXC7C/XYBnbQGXRP+7BWQ+K8DvdQH3xci3Uv/7Ato1LETRrpCXou+XhXj3KGS8QyE9hhdSb0QhvqJmZCGFowr5cnQhh6YV0mVBIQliw8JCzjoWoncu5JZvIe/8C7mjLSQ6pZCfUwtJNhVSZC1kcH4hn22F3K4uZN7WQvK2FaLeXsiPOwsJ/62QJnsKGXmokDfHCik7X0jXC4VsvFjI4UuFGG9KvgeFTHxTSK+3hTR4V8jS94UcF/P/LUTzqZDE5kXYtyvCq30R47oVkdy9SO6nRbTvX4Ra7BxYRO+hRQQMK+LOyCIKRxfRdnwR2ZOKcKeICyJ9ahF/Tyvi+E9F/LhExrsWscy9iAOri/jNt4gmm4sYEVnEV1FF/CtWRhdxXRRlF/FnbhGz8op4XF1E5bYiemwvQieO7yzi3Okiel0sIkU8ulTE2CtFaK8Wce9aEUevF1H7VxF7HxTR/EURk94VUf65iM/1i2nTtpidXxXTvHMxjXsXc9ihmBHDiykUX40oZs7YYgZNLeaUSzGdfYoZ6VdMkYj3L2Z2VDFDlcVoVMX8qS4mKrmYH1OKGaiXuKnFrMgo5rKYkVmMp6mYby3FvLQW0yK/mNDyYr6wFRMingnX6mLYWsx20X9bMemi2XbpF+wspt+vxQT/Vsy2XcX03V3MpH3FbBVnDhaTerYYx/PFTLxQjE2kXixm86ViTl8upvfVYhr9Jde1xTy+L/4pZsLrYnq9kfa30v5R1CvhTDNhX0LfdiUYRPBXJbh0KuGsSO9SQrOuJdBdznvIec8SpvQuwdinhG8dSsgeVUKr0SVEiCvjS1g5rQTrjBLmLCjhgBi2sIR88eWiEmLE/8TaxSXcFHOXlHBQOCwtoUB0XFZCrPhPrP+lhNti3vISDonhjiUUijinEmqdS1jgUsJI1xI6u5Ww0b2EIx4ldFlRQoBvCY/EyU0ljPcroUr08i9BLxoFlLBZPBGOgSWcFhM3l1At+mwpIU00CSohSEwKKaFpmOyF2K6Q9UaUyLt2Ce91JfyZUsI+fQlDUkvIFe3TSvgo1hhK5P9D1p0u6zZK3VlSc3YJn0wlbDBLzZYS6uRK7qoSJm8vYZvot6OEZztL2PlbCd/8XsKtkyWMOl9CifC9WCL/KSX8+kDivpQ9eSt7Iua/k3V/kLXUK+WGfSlvB5WyZlgpBx1K6TiilFhRO7KUl9NL+e7HUj7OKeXTglKOLColaUkpfktLGfdLKb+6lxLhWYrXilL53y8lRTzxLyV9cynNtpQSIiJCZa6qFH1CKe4pEi+1lHJrKX9VST5bKV9tLSVebNxWyl2xaHspR8UPO0opE913ljLh91Ka7i7FdU8p50Xh0VL6nJW2c6W4nS/l24ultLpUyhthvC91vijF/3UpD8WyN6XY3pbS+10paeKf96Xy3l1GQv0yfBuU0bNxGWebljGzZRltW5ehEg5tyygUX7Urw6d9GT06luHYqYxJncuw71nGe/H7YDkfWsZshzIOiI4jyogTn0X56DICx8j86WU0+rmM3fPLuLmojOIlZfzxSxm9HMvIci1j9MoyHq0uw+xTxupNZRz0k7z+ZSzZXMaQyDJyxb9RZdxWltE3roylaWVUGcqYmlnG3ZwySm1S929lfHG4jBdi3okylp0uw/281HapjA9i7pUyEq+Vsel6GZbaMmyPyxjxqowur6Vd1HtTxoR3ZXh8LEP9Xxld65aTJPzrlTOxfjnGBuVcaVTOkS/K6d+mnBb25SjEa+HVtpyr4qd25QxpX06HDuXEiP/EnS/LWdSxnKPih6/KmdK1nG+7ldOrfzmeI8qZObKc9T+Us2BMOQ3Hl+M0oRzVnHL+cSunzYpy8nwklm85PQPKcd1czsfkcuanSNyichpsL2fl71LbgXJeHSxnaE05u09JrnPl2F8t54NoXVvOobvlPHgu416Vc+1NOXfrVVBVvwJrmwqOtqugvH0FPTtU0KN7Bf/0qMD8XQVHvq9g7cgKRo+u4PelFSx0rOD4igp8Ayrkd15B/8gKMkTLqArOxFTwa0oF9qkyJ60CP1sF32yTmAcrcD9cwcyaCsJPVuB1qgLNzQpe3K3A814F+Q8qKH5egfZFBYEvK2j7tgK1uP2ugl4fKxjyqYKOnyv4LJbVrWRivUq2iv52laxsUEnb5pX0al3JizaVeNpXMrRdJV+1r2RTh0p++bKSyE6VtO9dyd0+lSzuW4ndwEpMgyuxH1LJDw6VpA6vJH90JR1/qGT1xErmTaqk3eJKNiyROeLE0krOuVXyOKSSKWGVjI2q5LuESsJTKnktDqRWojVUYrRUcii3ki0FlUwvqiSnuJL7pZXy266kx9ZK3LdXsmNXJZX7K9l/uBKHGol/spLxpyvpe6aSMbWVrLgn9b6s5J1Y/aqS4HeS85PUUK+KvvWreNOgitLGVXzVoopx7aWtQxVDulfhMbiKVuOqeDm5igNTqtj0cxWnZ1Wxfl4VtWLl4ipuiLlLqvjJsYok5yqCfav4fUsVRmUVEaoq/PRVPBRmQxWa9CoM1ip5TqjiUF4VO7dW0Xa7tIu7O6rI/K2KhburOHygilEHq+T3VsXVmiocjlahPVbF49NV/HJRahD2V6pQi1Y3qmheK3XckTruylxRdk9qflBF8eMq4t5U4fiuiinvq8j+VMWJujbG17PRz85Gq/o2osSaBjbGNLLRvIlNfmc29guH9jacu9qI62HjbC8bA/vYiOlr4+tBMneYjdfjbXhPsHF1po2Gs2zsWWjjq8U2niyxsWuZDUd3G7962PD1srFjnY07/jaWBNj4Q2wNtKHaYmNxsI3+oTYyxS2ljYUqGza1jT7xUovOhkLM09sIN9holmVjtNlGuehpkWur1CCaFtgYudVG6HYbL0WP32yU7rHRfa9c77Nx8IhcH5XjWRl3zob+io2wOzZeCa+7cv5Q1vGPjZpnNgxvbfzw0UbLhtVEioWNqxnXpJq1X1Qzwb6areLrttW0aVeNSmR3rGZSl2oG9KrGt081D8STYdUMGVGN2+hqLonCMdX8NKGaWVOqqVpYTd9F1bRcLPHFe7F2STW3xfGl1fT/pRrl8mq2OVfzjUs19q7VnF9bzeD11Wzxr+aZ+CmwmmvB1dxQVFMTUc0PkdVUiNWqaiy6amJSqhlkqCZXfJleLc921Vw2V/MiV+blybxiad9djf8eqXN/NQXin4PVuB+qZsWxakadqCbtj2qizlWz7nw1f1yQWi5Vc/9KNY9vVMtzmowX7nckrvjpbrV816rp9aSak6+q+b+O6wM6qmpr4DglVAVRQDpCIBQVKx2kJP9QFVSkd0IHfYpKrwmhP1EfvQYSOgLC9J6Z9AZpk86kTyY9IZX67fWtrN+6d87Z+5x9TjI393xU+4itLx/RqqmCmc0VuLdQMK+dgm6dFQztpqCqh4J7vRWM66fghYeC/AEK+gxVMHakgsbRCnkfV9B+poKOPyiIn6Ng0lwFQfMUnFiiIGy5Ar+VCk7+KvFbFJzfqqDJHgVT9ino6aeg5X4FlSLNX4HtgIKRBxX8clzBH/9TcPu0gg/OKNh9VnKCFCy9piBJjL6roOGegrkPFBhUCiq0CvaZFByyydxhUkOyXO0KPktRcDxV6spT8EpMqFLwYbXM26DgaHMlJW5KdrVRktJZyeweSs4OUvLOYCVthyr5YbiScSOUDBqp5CdvJV6Tlfx3qpLfZitZMkdJolizUMmLpUq8Vyg5vlKJ2yol28XK1UryNijJ3qxEuVVJwDYZy0/JI3Fpv5JD/koyjynR/0/JZyeUjD4rOVeVNF6XuW4o8flHSZoYdV9Jvwcy1kMlfgYlZVYlqTYlDQlKNMlK/kiRuHwlIQVKdCVKHlRJPc+UTKqTsUXPBiV/ibEvlfRqruKZm4rBrVWUdlbh3k2Fb3cV9SKwt4oQdxX9+6v4eYCKhQNVTBqkImqkCus4FQ0TVWyep5LnhIqvF6g4s0iF32IVPy1RkSda+KjYIcJWqXhnm4rIfSrG+6rovF/FEbHZX4X9gOQdVnHtDxWHT6p4I5JPq5h+RkXmVRXfBap4GKSi43UVfe+o+PNfaX8k7QoVl1QqijUq7uqlZqOKnTYVVWJcmIqnySrK0lUk5KhoW6Dij2IVlmcqhtdIvHCvlVrrVPR8oeJv0ayZmvMt1aztpCa1u5qpfdWYRZ9+aj4bpCbqYzUzv1DzapiaBV+p+d8ENW0mqlnvqWaOl5oYMRH1//8M8VbTbZIat8lqtotH09Qc+VpNk2/UHPhezfwFaj5fJHEr1ASK7SvVVIrVq9SEr1aT9Iuadr+rmbRVTe0ONdrdarrvVfOn2LlPavRV81T84Cd1iY/81VwRzQ+q2SYqxKpDasYeUWM7rubuKTXtz6g5eVHNxstq5gWo6RmopnWQmt2iRkRfV3P8lpqwh2oGKdTc16rx0MmeCKdVTaJNzdvhkpOoxtMu9aSq+T5HTYQIyFNTXqBmS4maw5VqiuvVdHipZslrNcObaLgrfmmuYbGbhmEtNdwRP7fR8HZ7DR901PBFVw29u2nY00dDnZjnriFOfNZfQ+0ADbGD5P5DDddFjxEa1o3SEDNawydjNewap+GZWOetYfbXGqK/1zDkBw1/ztawc47ELJD75dK+UmJ/0rD+PxpqftOQ/buMu1mDdouGT7fK2KLnNg1/i9bbNewWtWLDDg05Yu5OiRfs0qATn+2WHNFmr9QtasU8X+n306AXN/Zr6OWv4YSYf0jDzSMa4k9oMJ3UcPuUhlOnNbQ7o8FPFJ7VsOichgRhPi97dEHDmYsa9l+Sfbss+xagYdoVDRYx/Krsp+gXqOGseBmkIfiGhoO3NVxUavDRaHik03BZr6GZUUOFUFg0XAnWsCZEQ2C4hrbJGgypsvfpMm+WzCuGOWSuXA0dyzQceya5NZIrvq/TML5eg1J0bdRwXOx4rkHzSvaoiZa3WmrJb6VlSzct6d21THTX8kk/Lbs9tLw3QsvgsVpmTdCimqhliKeWQNHdS8ufohVadokasd5bS46YO0kLk7XcmKLlxFQZf5qWhV9riRfDZmixzdJSNlfLt/O1hIsPF2pZu0TL7KVaPl2u5ZrouULL36KNj5Y9ok5sXKklT8xfpeWJmLRai1F8uUbLbdFnrZbTot06LfvFL+u1LNmgZfpGLWm/aAn4TcutvRKzT2J8JUY8F7/4aXGKJfu1cl6XeH8twWLkAS33hMdBLRfEe4e0HBZhR6XO/0ltJ7X8eEr2Trif07IqUPbnuuzLDS0bbsleiOf3ZE9Vsla1rFW00GvZKbINWuYYZX8sWhqCtfzHqqVQLLJpsYRoGRGq5VyYlhWRWrzitfRKlFjRkCSxyVr+SdXSP01ixLvpWl6L3zO0lIoVmbJe8Ue2FkeuzFup5Wq1/H5qpSYxt05LnPCul314LvsgnouvX2mxigFvtFwUR5roaNpUx1axqpmOTDGruY5IMcFNh1oMaaEjSPRoqeNv0bqVjjqxsbWOPLGgjQ5TWx3vtNNR1UlHzPs6dF10fN5Vxw3Ru5uOn3vomNZLx/3eOo700cm5TEeGu8zTT8f4/jpUYoiHzCO6D9Dxl9gzUEet2DhIx+QPZQ6RPUzH0Qk6mk3UUSnWeOqI9tIh33Y+9dZxYpKOfZNlrmk6RkzXYZ6rY/g8HYcW6EhfpGPcEh1/LtMx30fH0FU6OqzR8dUGHWd+1TFzi46xW3U8El2369i5Q8cz8auvjhn7pd1fh+GoDuMZHcevyPWajneVOt6IMpWOlWpZk/heI+sSE7Syf6KjVdYsttp0VIjoUB2eYTq04rNwHaNjdWx/okOfqOOLJB19knW0t+t4KYpTdCxPldrSpM50qStTR8ssHbvEoTyZs0DmKpS9rtXxol7qeqXjSRM9U5rqOeymp0NXPa9Fenc9Q3rpme6u50E/PZ099Jz5SE/9l9I2XNpG6KkarWftGImfoOf3iXpKRbqnnvFIrreewil6Ns/Wc2WZnq7L9RwXLVfo2S02+uiJX6nHvErPiNV6PNbouSCOrNXTdJ2e2RtknF/1tN2s5z9bZCyxeKuer7fpCdihp8UuPfP36Jm8V49JDN+n5x/R31fPefGen4yzX0+FWO2v54cDej4/pKfPYantuJ7RJ2XOi3rWBOj5MlDWFqTn4DVZi5hwS0+vO3pS7slaVXqsYpRa1iwua2TcYMmzyl6F68mI1PN9lJ4okfpEarXrWZIia83QMzBH9i1Xj1ueXs4yenQ1el7V6/mtQfapUeZ4JTlNDMxsamBcMwNKMaS5gSDRw83A/0TbFgb2iUbxc0sDTrG0lYFvWhu42tbAX28ZGNnFwPa+BqrFOncD2WJePwOPxeT+BkziHw8D/QcYODLQQOUgA3EfGhj6sYE74vaXBlaOM+A5wUAfTwPtvQwcEL9joFRkeBv4fpKBKPHZFLn/xoB6toGTcw2kLZDrEgPLlxv4doWBCPHJSgO9VknfWgPjfzGw6Xdp3yL3W6Vvm4Fr4uQ+Ay98DXznL33i+kEDvQ9Ju/A/beCVKD1jwOesgYnnDby+JDUGGJh1xUC0OHjNQNYNA+89MrBGacAhjGoDwzQGOuoMVOll/UYDZpOBY8EGdlgNxIcYsIQa+DhT9jZLasmTecX+AgNal4FJ9RLzysDlJkbymxtJcjPyVgcjr7sYce9lpHiYkcgRRm6OMpL1lZGOnkaaeRmpFjkYGTnZyOUpRgJnGlm/3MhUHyP1a2ScPUZse6XdV3IPG3lz1MjD00a6nzUScVHaLhupuGpkdaAR0zUjvg+MKG1G2iQbmZxt5HiekcICIzOcRnY9M7LypRHDayN33hjp18TEedGxqYmjonkzE8/EhuYm8sRCNxPvdTBh7WTiYWcT3buY+Fts72OiWkzrZ2J0fxObBknbpyY+GmpCP1rGGGfi64kmxnqaCPIy8ba3CcNUE6dmmRg+38TlBSaci01olpnos8LEGbF1pYm1q0w83yC1bJJafjWxQwRtNVG2Q/L2mNjja+I/fpIrlu438a2/SX7/Jjhpou6sCft5E59eMlF5xcTUIBNZwSZmW01420xcCjVxLlbW9cQkzzsTIzNMzMoxES3IlfrE0DwTd8XZUhNb6kxUiFHPTQx+Iet+aeJ9NzORrc180dbMsbfNLH7HzLbOZhTdzPTqYebfvmbuDzYzcaSZJePMfDbRzAZvMx/NNxMoTiww47/QTNlKM5PXmPHeYqbLdjMeh814nZbrWTNDA8y8f1U+35DrbTMuhdyrzVzSmllhlDlSzbzMMDMq28yHOWayC8w8KjKjbjDzaaOZs8/NNH9pZodY8tqMtomF200tuDez0MLNwrKWFv7tZsHax0KvfhbyBlj48RML6SMszBppIW6CBctEC/VzLPxnroXo+RbuLbTQdbGFhz4WAlda6LnKwpvVFmZvt2DeYeHBTgtXd1nw32Nh7T4LNj9pP2Gh+RULSwMtPL5rYYZS6lBLHRoLgywWrojuwRbetlp4JXJCLNRGW5hnt9Ahw4JntoUueRba5Fv4tcDCXKeFqUUWRrss9C6x8KzMwscvJK5ZMHoxtHkwHm7BXH87WM4Lwaz7MBjPccG88Aym/4Jg3l8YzJ+/B/PVjmDq9wRTvDcYn33BZIrZvsFY/IIJ8g/GcCyYCScl53Qwx89I7FWJDQxmmyKYy7pgXhmCGR8cjEYctUt/SjCnnwaz3RXM28+DCWhq5e9mVjw6WvHrbCWpq1x7Wwlzt3J3uJW/RlppO8rKwrHyebyVrhMlXrzlaWUdVqpnW4maZ8VrvhWDGL7ASuoyK+nrrFzfbKXPFitnxXx/K38ekf5zVg5dlP4AK+OVVr5QWTkZLG1WKx9EyTypVnleWdmYbeVhvpWVxVYW1VhJFp51VobVWxnUYKVHo5UTouaFFcsbKx2b2zB42GjzpY1Fw20c95b7STbuf23j4lwbr+bb+GKdjeofbeRstbFgm40kod9h4z/7bKzwtTHW38bZv2wknrJx8ryN4SobpzQ2nhpsDAi2UZFqIyrDhjFTxnVKe5mNeeU2vqySsV/YyGgagsotBGX7EEa7h6AQN/uFcNwjhPWDQlgyOITzI0Po7CUxP4TgPieE1/NCGLQ7hDOHQ/j0QgjbAkLkWRCCrymEl2KzOYQNFokPCSEyJYQRaSFcKgihRXUIf74IoUeLUI53COVx51AaeoayqVcoq3uHki1m9gnF1DdU3mdC+fWLUC6MCuXNmFDGTwzFMCeUPxaEsnFxKIF+odhPhHLwfCirLoXS5t9Q5ihD6agP5aUhlC3GUApNoYyzhnI6NJSW4aFsjgjFmhLKqYxQeS6F0sEZypKSUAa8CCW/SRhfuYUxsGUYv7cNY3PnML7uH0bU6DDuTgljxYIwEhaGUb09jC5+YWz4O4zO58L4LDCMk9fCaHEjjA/vh7FKKTnqMLw1YQTow9hrCpPnYxjOFMlPC6N9dhhBrjCO1YeR9SKMgpbhBHUN57s+4VRNCCfTM5zwReEUrpL7TeGs2B2OeV84MWfCcerCSTSEc8cSLufKcLaFhpMdHs7ElHBGpIZzKT2cbhnhVNaHs7wxnNhWEZwYEEH8qAiOfhOB9/IIgoV6RQRzN0aQ7h+B56EIPM7I9WoEp69H0OZmBOXqCL7RR7A+NILo5AiGpkbwv4wIFuZEcKoogu0lEeR3jsTcLZJ2H0Ty76BIbg6Wz0MjCRoRiduYSFxfRdJzUiQ7p0Zy4odIeQ+JxGtxJKOXSI5PJHHrItnwm+Ruj+TyzkhO7YqkzZ5IrAciqb0QydLLkSQERGK5Gknf65FcFB1uRtLqViT5ukiCTZFozJHct0RyLCSS1qGRfJIVye95kfIOHUm0WxSvekTxy+goZo6LIlqMmxDF8IlR/Cs8vKLo5B3Fh99FMWhZFIc3RfHz7xK7LYqze6KYcSiKYUejGHI+ihcBUXx1M4oBuigKgqP4b0YUlvwoPnZG4fciiopXUUxvFk1pu2gGvR/NX4OiaT46mmdjopk3PhqDZzQZM6JJWBrNI59oOedGs2t9NEt+kuv2aObsica2T+J8o/n4WjSdb0bjezuaRfejqTZE85MxmiRLNKMLounliib6WTTfuMUwvGsMD8VjjxgiBsTw1aAYug2JYZNXDNneMcyYEoNtagwjp8dQPysG08IYbi6J4crSGN5fHkPJ6hjWrpH89TGUb4nhxr4Yso7GUHkuho3nY8i9EMOF6zEc0MdQY4xhT1yM/K3F0CVLxs+P4XTTWFq6xeInxreP5Vr/WNzGxvI1sXy+MJYuS2PZuCoW2+5YfA/FsvCPWNqfiyU8KJbga7Hor8fyiSGWl7ZYbj+JZV5VLLO7x9FyYBzV4+JI9Iqj04w4/hLfzo8jcJl89onDZ28cVv84hl+M46dbcRTcjuOwLo7dBsmxxfEgMo7xWXE0LYqj/o2M1eQxM1o9pqLLY5J6Piau12NMfR5zccBjNCMfs4XHNGx6zNn9j3n74GMGnHvML4bH9H79mG0tnlDU+gmfdnrC4WFPaPbdE0Yue4JK9Fz9hLxjT/C98gTX9SfMy33CzPwnPCp+wu66J4Q3i8e7eTxftornX1HcJZ6s7vHo3OMZ2j+eeaPiiRsTj3ZCPEHe8fSaHM/pKfEc+DqekO3x3N0bTzf/eMZciKdHUDxdrsXT8Xo8L+7EM0Mdz3BjPGdD4nknPJ7rOfH0zZP4AhlDHHfGc6xI5nolc72JZ1qPBMb3TiBpdAKxYxMY5ZnA4ZkJeB5MYOf5BJ6LZxcTWHk1gehbCbQ1JrDPnMBuSwLumQlczErgvZwEWucn4FeQQLPCBPaKXc4ERr9MoF/zRK6Ky26JLOuayLh+iXT7NJHXIxL5dYzcz0/k2OJEJmxJZNiORHmfkfh9Eu+biO1qIpbARMYHJTLiRiKf30pkny6RghAZKywRh0iPSMSQmMjDlEQ65CfStDiRxtJEHr9MZFKTJCzNknjUKolP2yRx+r0kSvolkT8giWWDkuR3nMRFryTiViYRvSoJ77VJtNifxH7R3D+J1weS2HY4iU3Hkph5QWIuJjE+MAmTeEsvfbYkfg1LQpeThO+rJBqbJrOsfTIPBiZzbHQy/uOSKZ+WzJRlyUxcmYxFBGxJ5oOtyfTalszZHcl02ZXMf32T+fFUMkVnkll7NhmnWH0umfzzyfhcSJbvWzKLApJZeCWZdJF6NZmUwGR+uJZMkph1PZnvbiRjfpjMSHUyIzTJDNUlc8+YzB1zMgOtyQSFJNMvNJmromtMMkeSk2mdkkzTzGReOJLZliPzliWT+CKZr5vamdbMzmQ3O94t7YzoYKePu513h9h5NdZOyXQ7ubPsLJxv58kKO9/62Jmx0i77aCdmtZ2oNXbCNtj52M/OXfHRfjsf+tu5JQYdtHPyrJ0T52S8i3b+uGynfYCdt6/aaXPNTqsbdlretNPsrp099+1sUdup0dn5j9nOT8F2Sq12Ntrs8j/IzrowO6sj7SRl2XmcJzUX2zHX2xnZJIVhbikMbZHCB+4p9PRI4ezgFH5fmULK1RTmBqWQcE/cTyHWlMI35hTCElOYlJTC2JcpGF6lMKZpKioPMTiVoaNSUYyRK3KdJ1bIvY9cxdA1ErM3FUNQKmOvpWJWpjLRlIqXLZXJial8nZdKnCuV2S9TSW2axny3NNJbpZHbPQ1nvzTWeKSxxTONrd5pHFicxtntaUx8kEaMIY1vTGnEmdP41pqGb0MarV6ncehNGkebpTP8o3Smjk1n3bx0apenU++TzrZV6Rz7LZ3ue9O54p+O8Vw6k66k87M5ncbQdLaHSV9mOrcL0xniSmfG63S+a5LB3l4ZuPXJQD8hg/ULM9iyIoN6sXt1Bv13ZNDuYQYPQzJQhGagCc9g8uMMqvMyaFqSQYfqDD5pkom8lfDdnkzWH87k/fOZ3AvKZKEqk2WaTDpEZzIoKZP79kwUqZlMz8mkdUMmbzVm8tsHWTwaloVqeBaGkVl4jcnCZ1IW5+dn8WRDFj39pf14FhfuZbHYlsWu2Cw80rPo8CKL602fMqjZU75p95QT7k853/8pZWOfEjD9KWkLn+K/9ilXf36K68ZTVIanhFqe8n3IU+5lPuWvuqecbZDY50/Z9q4D/04OPujhQDHBQQgOUqc66L7AwUdLHBzf7OCT3Q4eiC/2OFAK7V4HY/Y5GO/rIFh4+TmI2u/g2wMOEsTiww5WHZX8Cw4eXnQw9JID3WUH5gAH3lcdxAQ6mBHk4IlIuuYg56aDtbcdUqeDsSYHJmEzS4zVQVaog+IIBy9iHEx3ONjicvC62MFXjQ4mvXAw7aWD9DcO1J2yCemSzfRu2WT3yqa6bzb17tloP89m7shsto7Pph3ZvOedzYPp2RTNzab9smxOLs/mx9+y+cIvmz7KbPS6bJZZs8kTVY5s3inM5mKzHFIH5nBrRA7PluSwY1kOL7bmEHcoh7SrObzzTw7faXP40ZSDnzWHETE5dMzK4WFuDoerJbdJLk1a56J6N5dv389lebdc3nPPZfCAXIYOysX7o1w8xubyaFwuw8fnMt87l8Zpubw7M5fL3+Uyfm4uVrF2SS4lYu+KXJr75HJxTS6tt+fSfkcup3fm0n2XtInA3bnc35vLNH9xPpc5F3Npez2Xszdz0dlyGWTPlfOP5BTl8ufLXF60y+NJjzxm9cyTv4E8Tq6Uzz/m0Xt7Ht/75lF3MI9fz+ex92Ie8+/k8YMpj3uOPL7Jz2P76zxC2+RT5p6Pz9B8uozNZ4pXPvWL8tm3JJ/jy/K5uzKf/I358v87n5K/83nnjMQE5NPpjvQb8uVcns+j4HzG2fJZESFjZch9Yz6TnufzqmkB/bsVMLpnAWG9CljjXkC/sQV8Ma4AL58Cog8U8OOFAhovFrDrUgE/mQrkrFVAs+AC/gkrQBlewMiIAubFFFAaV0C5o4BN2QW0yCugXX4BnQsK8HAW8G9RAb9VFXCspoCYlxL/uoBlbwrIFy+aFXLQrZAJPQuZ0quQpN6FdBpYSN9RhYweW4hJ2McX4uct/TMKmfdtIbpFhfy5ppConwr5d0chq30LuXWkUN6dC5kbUEhNYCG9bxXisBTym62QMTGFrIovZFJWITOfFvJLrvRVFPJxYyHa54UEtXIyuYeTeb2cmAc7+XGck+fjnTSb6JQzvJOYqU4aZkj/AifuPk4iNztZu93JLzucbN/p5LXw2+Wk1W4nR0W3vU4uir77nNz3dfKlnxPLfqd8f53kH5KcoxL7Xycf/eVk3Rknm846eXNOxjjvpPUFJ8fEuxednBTdLzm5JPpddnJDfBTg5IHQXnHy1VUnVhEdKLVdc1Jw3Un5DSf1N538ccfJlIdOzuid9DI4uSJuG518anIy0eJkWrCTODHL6mSRzUm2cIU4qQ518iLMSbtIJ9fTnUQ9dTLTIeNnO8kUy3NkHrE+V+YodOLhcjKiRNb2UvbkjexJkyLedSvilLjZsoi1PYt4r28RD/sXce+LIhpGF7F9ahH3FxehXVKE909FDNxWRMbuIjbtK6KjfxHhZ4oovVDE/stFtAmQ/CtF3A4s4tOgIuruSJy2iAHmIhSWIiKsRcwJKaKLs4i+RUUMqZfcV0W8eVPEN61dBHdy8bK7i5sfuPi4j4u6gS56TnYxZpWLD3a5GLzbxT3x5R4XGjF5n4sY8Z2vi4V+LrLFqv0uikWNv4ttB1y0PuTivcMu7hx1Mf2Ci9kXXaSLpZdcrLvsolz8GuCiQey64qLZVRcHxYPrLsbfdLH4jos1d2UelYynd/Ffo4xncnFG9DK7uCoGWlzcFapgqdXqwifMhUso41xkOlwUZrs4ku/inQIXI10u+tVI23P5/MZFtybFGJsXc7tHMYkfFDOvTzFFfYv50b2YHgOLubSgmH4Li/FaUsyY9cV8+Hsxh3YXM/1SMRmXi6m8InHXi/G4UUwHUzHdzcUECGVwMRZrMd+GFFPqKCZ3UAnj55SweWGJvGuXkL+rhA6+JdzdXyLn6hIGXCjh1PUSWVcJ020lzHtSwoLMEkqySmiaXcKvxSXMeVPC/ualdG5Ryoy2pexsX8rRHqVs8Sjlj4GldBpUyrXBpez9qpReE0rReZby/vRSNPNLebiylN2+pbQ9Xsqes6X4PiglW1NKB2Mpp8Q/5lK+tJSiFeODS5lrK5V3lVLejiiV56DkZJXS4mkp7zpKOS0Cs0sJyyuluLCUv2pL2fxa5m9axjnxsHkZJrcyFrxXJs+JMjQeZaSPK0M5qYyYWWUoFpXRd3UZo9aWsX5jGa9+LOP8z2VYdpfR1r+MCwfKCD5cxk+BZayxlbEir4ya/DKWNi+nyq2c/m3k2r+cVx7l7B9Qzp8Dy+kyqBzXJ+X8Nrocy4RyCr3KabuonMC15XjuLedJQDlBN8ppH1pOv3jpzy5nhqucUS/LiX0l7c0ruOpWwayBFXIuqaDbiAr8xlfQZkIF/T0rSPCu4NgPFXy0vIJYnwp+Wl1Bs7UV5G+r4M2OCg7srKDdrgpm+lbw2r+CiKMVdL1QgcfFCjkzVND2WgWXrlfwhaGCXHMFeYkV3MurILKgggy3SupbVvJem0q+6VvJWwMq+VvoB1dSO6KSDqMrueldydjJlcybWslHPpXsXlfJ/J8rObG7kpjLlcwKqGTarUoGZFcSlVtJTUEld59V0satirstq+jStYpB46tweVWxx7uKTpOreD63igdHqjgQWEXgtSpm6Ks4bK5iiLWKO1lVdG1azfDm1bzftppq92q296vmUP9qPv6smslUo/et5u6Rav65UM0vV6oZdr2ajJvVrLhVTbHYe0fyNdX8ZZJ4azXrHJKfU83ZkmoKKqv5saoarybPyGr7jJ0Dn7FmwjP+WvyMB0ufMXHTM2bvfEbgvmeM9ntGzuVnrIp+Rh/XM4a61XCkXw1/f1XDtIk1RE+tYcSOGprsrcF1oIY2h2t4J6SGm6E11LvVsv7tWs6/U0tWx1oiuteS1qOWEPdajg+UtqG1nJhQi9KzltdLa/nHr5a1B2vRH6uF/9by1tVaQq/VYjHWMtVUy3xzLW7WWo6JTrZazKG1TA6rZXtkLR0yarmdWcsXWbV4Pa0lRvzgkDnEquxa3uTUciu/ls8LatGJWc5aVhbVcrqkFs2rWiJf1/Ldm1peNq3jZPM6ervVcV182qKOiJZ1bHq3jm8/qKO4Tx29+kvbuDq+G1/Higl1lEypo3xZHVuW1/HlqjqC/evkf2gdygt17LDU8dWLOp6/lvGa1qPqW8+K/vUMmVBPmmc9JV71+HvX88anntIb9dy5U4/ZVi9n0Aa2vtVA07cb+NCrgRnecl3ewCMx06eBX1c18M6aBvkON9Btd4O8kzcwbm8D6fsa+N2vgdfi0P4GTpxvQHOxAc9LDVQGNMgzvoHnNxtod7uByYYG8owN1Joa+MvSQKStQc4HDWSIjhENXBBnnzawJ7+BHoUNrCpukD1q4HzzRgpbNeLVrpFY8VWnRmL6NeLj2chmr0beiMM0csG7kXuTGhm4qJGXyxrJX92IdkMjp/c0Mt+vkT3+jUQfbuRaUCOe1xvRWRvJCWmkVXgjQyIbeZHRSJyzEUVNIymvGvk/lwkVSg==</binary>
            </binaryDataArray>
            <binaryDataArray encodedLength="6264">
              <cvParam cvRef="MS" accession="MS:1000521" name="32-bit float" value=""/>
              <cvParam cvRef="MS" accession="MS:1000574" name="zlib compression" value=""/>
              <cvParam cvRef="MS" accession="MS:1000515" name="intensity array" value="" unitCvRef="MS" unitAccession="MS:1000131" unitName="number of counts"/>
              <binary>eJzFXS2z5EpyFTAwMLjAwMDgAgPD+QmpCQMDg4EGBu8nzE9IOPCF0cICDseijQcMFhZc5FhoKGhouNBdM8pR6nR+lVrzHsiQVJVf55xqdbekvndZiJavtgRbMYat9mHDfzH8MiNjv0FtUlvLv5qbE5+oJ+QFe7H8v3O0Lsu2H7+t345px9khTm89XQgMfZrhi1yixh6ODOOwrcBZplWjgxPpmVXPjWo1quMyNnrve/4P66HJ0Enqv6/PfXl4IuxNxXc6uO9GXDP2tSZMz9pFHGf8Vw3z9BdiGeYQjxXnaez5eTmz3qwaVq4ZXknZTE+Wf8YBcmFxZ2HWhnijfmY4kG2nb2u70fGakPFxvO2+DLEzPHvcST1dX8zj2eKLg+PFmLf2W5AX5zBWc+Nh1X4MsRamSDOM9epirUirCFu1n5na7MRH+bK+rXlL76h3D2/GQ2VcazXyNcibaZXVqnAX+chc220D/Ja/9F/RoqJpg9xRjjE/Pi8M+/Sw3z/s54f1h/1xN1oPH/k80RU+Mmo1qKPrdzrOjZ/2z5SSq9P5Nc4qTmusMSIuxIix6MdGTIV3KxfOe+NWX1Y+b11YuDG312uEIzLpcSZ3poOMtaB3j4OIB7EWxDW1z5DL6iGq043+BZMXU9HKi/WwZn1aPXQV09U45sk06EF94UF6/Pr9keK1I/6Whl4dglgrDnW2cI2xjY7vUejL9HyewrzYj6e313+Fe2+uqn9FV32MejFsKzUiXKKbpVOke5bX6rU5cYgTtb9ilp4d8Dby1yxDjgrfFreWL+ae5RXnLO70eBUD5rV0quSz4sWE+42O13pXx7Ncejp4HFrzlb5lPNOuyq3w5/WGvXh4Io4sP90/k3+9NOLEqhPFWJyxkSPTozm5EF/EfUU3Vv5N1e37WFdzTPn73vB52z/Pb+KznueR94j/hfz3P4/PiBexpmI1z1lfmZbsjGd2yq2upS7qWrjwL5poPjSeqAbWk/iuxkXrKB/W1z0N3d/373o/DSz797z3fV2MbafzNWSp2aEmrpWmxq2+tt3nXd0/2FSsxqxz6DoEuRiOm4pDLjLuWW3FdC8EluWLfCLtkcNqHssX1wLOYW1vzJqPdO4P+7yfZzaJWY/zjxu/xngsk3WgNZM5Gcu0sbA3Z9zq3eMiwqB7aUlfEYZMV5zrTr6oBysP79eNPn9cln9/2H897D8f9t8P+8PD/uNh//awf3rYXz3sT0P/x/avH/aX/VoT7ecisY3Or+tm1Q14HPa25x3XmP537D/qLQ/7H6mxflubn/fz37Iea/VrvfVYs/o+mtUD9oc+G8Hnyv0cu+w9Sq1O5/OX1BdsbOCUcav+ouZ1/9LH5vDn5ZR1s+wYlvX8/VjnJVpKa3ChYy02Nab194zAmPK6GCsxqOE4ft/Xxlg/Y73+32P7Zf22hob9+WG/W497q/KeKhq/yWesNe5JsNJ62Pf1Qec8bPSq1xpqx3TGqbFbebz1o7XlvaehlZzHdS7UgGDO0g65Qe21Xi3J7a2bbE1kVllTlXGNxePC4g/HkLex/7avyV/GZ7uPy/LPD/vXh/3Dwz487B8f9ncfv63dcR5m9TlwaPtp339fn5/zsLDJmhhxf9prj3M67/s/7cZ0XO8XazsHH9YzHxqP1O0wx7CVc5FseT1ej7Jm9OcKVrYF/EZa63mdQ/Jjvi3Ihdi6muv0fL3ohN3pLVpDbPiz8rP0/q7Hri/v76ND77/9eJwXhXf5nMe7Bu/rcf7Y6Hi/s3jQfUhv8p210bE+u8qn42VMfLwano5Styn+pZbFYWXNRJpl60F6aca8hwU1jmo2tfX48nqr4KjgjvKw2pe8Fv8zehCdv+d+2t979XcWff5rZH9eQJ4Rt9fHBjGCM9JY55zljuk4R2q9SflacVYPlgZ6TpuljaeZ9JT5VfFbPeO+hVP0+Wn/zPeuzmedjvXBTp5u5BNtvR6Jzp+FRWd9bPE0sx50f6ws4sPKbXHp8VsxhthKrqxGNq/5tXoh8rm1MFs+kgvzVPnRda7ycIePx4GHSfeN/Fa4FL50PPaAx14dMnJVjZMY3Vumj1f/ijaVGDb2rTgPX1U3vT8T4/VzBWvFx4qJdJvJc0cvr8RfqdWSepqbDCP6WTk5wRvF3o09458CX4sfy7iAyRqPclbzVHV7lbeZWIJ9j3uLv6saVDiucEXkX/+14iKdhrWkP88sTqL4O7jx+JnVP+P/jtxVbmS8Ue37Rpafi1g8PsmIbeTrPctZ22PYiG9k9/SKHh7GCsfV+SofqO9VjIhFa07GuBfPgY/OIbrM8qSP2fGp8DHDE/aJnFh5rZgZ/nWOiPcMU2VMa4d1o/5mcEX9V7VA7cVakoeNnmcwVHGLTpz4RT0iRuy503HtV67f9P3+xLiP98t+/PN+f2/4flHXdhrl1431dvjLtUNaz/dOpD+m/Po/1nhT90UsnzvWSNVYxVZ6ibC92rulxR0YrZ4H7rEOhnaNjvsWtMLvfNbztTtPU80n0bHWJK4rjExzrxPpVfr4ou7TtPV4vqKpa5myVknlqPIjXIzt+379XO5b62caBIvmBNeRYP+0x8qzaMvOrcUl8iG8Cw86LuKO6LiWK/120MnixhrHOpJv5NfP1slvrmjnX/BrDJnuMt6MOabjGrXUaypvgxwSI/Ob6kP00eukskZQL8sP10Ulb6X+rGktBetP+3vGz+q+9u/29Sn6fX9OCM71PailOR2xcl9UXkPyvMe2++s1QZDD4hg5+trXepxnPux9d1pO562u6kjNZuRn41h8Jc/bel5rpPJbXEgc5l7W5zX76vqQmvJalGcmxnnx7z8uy998/PasxHhm4l8e9v7x27Nry8fj+TH5PeRnucdNx/uBaL9R/hlCrzc5F4z847eXv+zbvh7PqMnnlPf1eK5io/MaYXrmQfMqPH9ez8/xSC/yOUg0bSrWwqA51XPsxFV0wtxVnT2OsZ+otnBJRf8r2KSfr9yuR13kzMo9/HpQy+KO6axRc2J1vOasYlavUQ2NX86343U4nrf7y27j+ZLxzNK2Hr9HlmeKNjrOm03xwlAbe2A63o//uL+mhv1+P/9+gXO7vB7EtE6eBtJDo/NrtO945XOSvC8vhn9lHWlNNW6tuxer6+J8A1/k0orRc7K+sI8IE5OdP+PB8+MktpLX4w/jER/m/sqneq/Qv6sXzTud78tjfQLre075/Ci/qYj0QV71dw8dZ+FGvB1yVnWK+LWOuzOnuUCuycEQcYP7VTwzuHVujIvyeHMzObw+7sT3Si+vcn8XFsunOnanRndqcXeOqxxwwY/oOe9szzQRa9X7rbmc6V94bYAH4zLucf4KtiimJT5c6DHT6w4MmQYVHr261X50DjL2K3nahRjPr9o3+kVxUR3kXo6bkyvr/w7dZ3C/UoudcdxnyMVqi3MVbLN6oL9VE/3Gfg/6q2qquUL/mdwV6wluy9/jLdLDwhDV0jjbC/gyPJX5qF89X8kt/lFda66qe5a3wT6tx/fxN/XdfYwt6vub9N3oWCfVnjqdr7mN/ff1fK1BX1PVGDL+LewnjtfzPRMycmFe7YP+bODW8WzEetaKftjTiNuMPrJ4r47FBRkxEWeWVXQzMazna1FyDWDZrxf/WV1P2/brWbxv5drWiNO/dWnKvuIy1njWl+ajq942Ou45fth7k785+K76kvuRTfWEuascy5zwsqi8+roLgy/qi1itMTne6Pl33F5vVs5ozYl/VzaO5bqP4NBafdey0AtDLI4xxa9dS58IU6aflbuSM8uDmlnHGqfmddjQ+NN+7+ddremhh9xPEe3lb91pHb72sMb9MS1P+ut+pJex/74e/qO3D+r1jZpVOUW/RufehnU1jrxVc6K/1Y/02RPfSFsvr/bdFIf47E4j+/6opY+HWTSSHExnLYnOumP+DAP6oe6Z1hW/LEc1ptqLN5dpf8Ukby/6N6jNxTg0hm2j82sr08XiozLHyucVLaPcr+jdknme7D2qGfFUzfVK/KuGtRFbVTv0RVyy73FPRo7I+oTvnfx7vetjvthHxCldzDtbM+Mn6+FVPbw6FewE+6/0YmEmY+4O3rW21lwlV6U3by7Tl5SN41bE2Ywc1V40J6/g0b142CL+qnxWOKlg8jSYwa/nsC+MYTWuNSIYZyMHahr1F2Hyals1onoRzitxXozVZ2Xe4qDK3x3WVB/C60b29/NZ3vV8g7EZ7mdirmh6h93R25hvcBzFVDFwId7LZfGvfdnJ7+mGdaJjD39lrJJH5hi2HndRjhlerTGGOU+zyGb6iDip9n2FG2tuRmccZyeP6FntZZbnmVwtwKdztWItOeZkm2l5Fx9XOUa9PD825jGODLM49rj4URh/Ld6zmnyht4o2nl8Ug3Ps9FfNV9XKy1HFN2MMvMzwkemV5ZvhxJvz6rMTn3HLiV+W6wreSHvhsFP8t8+0nz7W2kZaebVn+ZvVPfIbWDbAthkxMo+8RHi1r8Q3en6+e6ZfjIt0ijhh5VvhcLZPix82YlsBI3I48nR6PlfO8jDmNvDDWhlm65jp3JvsV7mOanhzWX4Ljz7W8YIhw9iVye+MBp/y+7+NjmdfJL/mR4570JtoJM8ufH9WZ4W/ubk+/95S48i4kf2uYhqd7xfJnJ4nMOw949/qqwW9au48nysx2GuWj+j5OkaUMzPxrWCr4pip7WlxZ51XTddsdH6WZ2yX/TWon/MZxvR8LQV5luMq933f7/T89wga5Gtq36uh9Wc1tqlx8e2Q2+NI1yIjT4QV82QxWEe2olNWw4rNzOJTc2L1xMZYpEc25vVkzXES4/FUqXm11woWpvq6wXnNB+ryivFF3NG8lbPd1C/WuarJlVqNzudArUnGIZH/GXW2Z/RDvjNevJq6x6iXap+VXNiXtpkaVb6qeWc1uJpf/CPNKrlpwme2Dgfx3tgMD7P+Wa52AeMdevdgvlIv4rJS/y7+SGFhwwfHsh4ILPJtKsbKX+GT93mm5/dcmWt0fN/7or7zjTn9v0vGsfxfE4lvqr4cW3gjfniv/aZqyXdS4b6R/V7ajXwWL2/rMxcV3Sy9Mt4rulTmLZ+My+q4xWWlD8yBPF7B1Yw8s9g8TBZfGXZrDscs3Fd4yHimAJOlSaSN10+Vtys4rPjs+EqNLE/ElfZ5Fat1rPlFTSoWxXi4Iq31cb+A54p27MQQzd3LyvBjPBk+VzFg3tkcFgde/1l+9GHDZxZTD3yu4LWwit66Z7SIOz3fgjozOnOAPcKS8VDxyQx1jXKy4WdpeLWfSJ8KZ5kOP8In44iMfQvzq/1Ec5zEebqRsx/VibCQ0YtXe1YDC2Mz6lIS4/UZ9YTH7Mx541m+ytysVhW/qFa1xgy+wU+ng/9h2z63OXHDp6kYq0+Zs+I1lu/763Hc6fn7g+w3yOnhnNVG9z2jGcZgfT2PeMQsLhn8yPCp2uBT/10F3Z+lEfau55vBCZH/u4gqjzp/5iecWf1KfKQlYu9kPyfBQa6II+xVzwtPTe0jnhnOPIwe7k7ndaRxMPhKbFdYFmM/4ni2dyuHuTV+v449McU1BFeD+ErvHv6qHpsa130id1UeMabaB9alSWwVi+IqtU544G9NjO1Gz/fDMRfW0bHbPtYovgev82veKrqgH2qOsQ3mM+6t3iINotperZ7MR7ksnS1/T8NXDeu/w/vhmG+T/Xu+Vh6vj0gL1JKccSvfTL/VcQ8DHmf9Vc3CHvlVa1a4manFxV5nOLnCn6XDlbwZ11kOMnxbMd7icZYL8dd8sDFfwTqrwZ12Bb+n+atYfgQXmHNGi3axFnJRwXUH9h/BX6XWHfiyfDO6XeWFi3mu8PyjtGkTtdiZIzVfwfEKD1d4/5H8/RYmeBHTFYx38pLlooLPlXoE+1Yv/EJtj2eezFHlx/KLYj3M0Xw15g79x3i/iKk6HmmBnEb8Zn4VXTmpMcuxVeOqDrOa3mlX9P61cVzNTWrb1D7BXKQtwxZjxZqRz8ttbX+0xlEvv4XGvwbuK7WqvsIp39hXVBvnsC7BlidxZzUjnBzMX+2BDBvjXc23SRxN9cp0/IZLz8/0r/tiOG6FeMxR1WJWO8RFhs/VWp7vRs/3gYV/OWbYWrxoXjs9P5/D4K/59HBqjay5TPMrXN2hcTTPBb8ZXBneNuErW9SqwpvX0wzGVzWr1stwzejLie9M/7Maz9gdfXravsJllPcOLiP85Ixn8Qw5tGGMVaNf7IOc/aoeM9zocd2fhb05ub28kb4Wriq+qn5n+38+F5VU</binary>
            </binaryDataArray>
          </binaryDataArrayList>
        </spectrum>
        <spectrum index="7" id="sample=24 period=1 cycle=3 experiment=2" defaultArrayLength="1026">
          <cvParam cvRef="MS" accession="MS:1000511" name="ms level" value="2"/>
          <cvParam cvRef="MS" accession="MS:1000580" name="MSn spectrum" value=""/>
          <cvParam cvRef="MS" accession="MS:1000130" name="positive scan" value=""/>
          <cvParam cvRef="MS" accession="MS:1000128" name="profile spectrum" value=""/>
          <cvParam cvRef="MS" accession="MS:1000505" name="base peak intensity" value="20.0" unitCvRef="MS" unitAccession="MS:1000131" unitName="number of counts"/>
          <cvParam cvRef="MS" accession="MS:1000504" name="base peak m/z" value="424.980340652961" unitCvRef="MS" unitAccession="MS:1000040" unitName="m/z"/>
          <cvParam cvRef="MS" accession="MS:1000285" name="total ion current" value="28.0" unitCvRef="MS" unitAccession="MS:1000131" unitName="number of counts"/>
          <scanList count="1">
            <cvParam cvRef="MS" accession="MS:1000795" name="no combination" value=""/>
            <scan>
              <cvParam cvRef="MS" accession="MS:1000016" name="scan start time" value="5.513266666667" unitCvRef="UO" unitAccession="UO:0000031" unitName="minute"/>
              <scanWindowList count="1">
                <scanWindow>
                  <cvParam cvRef="MS" accession="MS:1000501" name="scan window lower limit" value="100" unitCvRef="MS" unitAccession="MS:1000040" unitName="m/z"/>
                  <cvParam cvRef="MS" accession="MS:1000500" name="scan window upper limit" value="2000" unitCvRef="MS" unitAccession="MS:1000040" unitName="m/z"/>
                </scanWindow>
              </scanWindowList>
            </scan>
          </scanList>
          <precursorList count="1">
            <precursor>
              <selectedIonList count="1">
                <selectedIon>
                  <cvParam cvRef="MS" accession="MS:1000744" name="selected ion m/z" value="877.024498125209" unitCvRef="MS" unitAccession="MS:1000040" unitName="m/z"/>
                </selectedIon>
              </selectedIonList>
              <activation>
                <cvParam cvRef="MS" accession="MS:1000133" name="collision-induced dissociation" value=""/>
              </activation>
            </precursor>
          </precursorList>
          <binaryDataArrayList count="2">
            <binaryDataArray encodedLength="4748">
              <cvParam cvRef="MS" accession="MS:1000521" name="32-bit float" value=""/>
              <cvParam cvRef="MS" accession="MS:1000574" name="zlib compression" value=""/>
              <cvParam cvRef="MS" accession="MS:1000514" name="m/z array" value="" unitCvRef="MS" unitAccession="MS:1000040" unitName="m/z"/>
              <binary>eJwN1nlcVPX+x/Fhhh2ZERlQwF1zyTKvldcVdV4fc0tLzRW3Ss2tvN1CZZ8ZdhBFhdxNMcvdwkzFDRnQdFwwBwWVEG+oP8IxQUW2md/54/k437M83uc8znl8Pp/Tf/J1Q62m1GDvVGp42PmuwafNfUNQu/uGDsH3DV3b3zf06Hjf0KfzfcM7Xe8bpukeGPZ1eWA4Mq/S4BL0xPCi+JnBS/uPQdXlH8Owbi8MK7wbDXtCGg2Zehfaa9W8r1Oz2V/N7/+n5mG1mle+rnzaxpWeDnfG6Dxx92zFbj9fprf15ZGflpogLT6t/fjZ258YPz2qAD07/ULQurWntU97/Nu2p1TfkWhdJzq06kxsUGfq23TjWsAbtPPvydmgXmwJ7sPsoW+hev4WNSF9ydS/S9Cq91gXPIDtzQP4q+nfZAUM4X/NwxjgGEaacxgJmlDuuIbypnsoHbWhuLgMZ79mOPF+Bvb5wsd+o7AEj2Jlh1Fk3/2ANf6jmRo8mh8CxvCtahw/eY5jeOB4PqqfwM+vJ/BN0wRszRN4rZrITPVETmsm0t/vI5yOSUQETWZrn6kEqaYzPGA62T2ns6TVTA61CWNZ29m0/3EOwV3nUfFqHv2a5vG5ej7dPefzY5eFtHMuRK1eRFfdIqa+WES0/gsmeC9mVOfFzG21hEWNS5jesoRixxLGqJZywWUpgzVLyXVdSh93Zd93Gb+2XkaqdjnHui8nIDCcDp3C6dM3nKAmZe0I5/jrlXz2bDWe/0SQ8TyCTS8iaP8qgp4NEVxQReIdGMlyVRSNAdFcJprPusTRkGpkR6ORz5uM9G42Eukw4qYyYVUsCzRxYo2JX1PMuG8wI83x/NGQwLbGBO6lJfG+Twqn9CkMfpXK0pZUpmSkcerTdI77riFdk0G71mv5sHktvTPWETkxk0sRmUStz+TZxkzWvc7EtSmTmuANvOmxkdCWjex4lYWlMYvNTVmcc2bRKzAbTUQ2DzduYmTmZr6v38zZ5i385L+NgPBtlGRvZ5NuB0sSdvDGN98z2G0XKzbvIkGVw2cuOYxQ59BBk0Opaw5fe+Tg7Z3DEF0O4+NzyFybQ05WDpdf5nBdvQebbg9eAXuoXv0DizP38m3DXkpa9nJM+xP7VfvZ4bmfDN0BlrU7wBfTD7DAcYA+qoPcVh/klOYgHbceZLfnId58dYhbqYf5fcNhzm07jE/IEY7EHiEr7gjzTUcIUR0lN+Aobd8+SlL8Udo7jrJT/TPLk36h+7ZcvsjPpaI+l62NuZibclnWnMsnLbkMc+TSw5mLTnWMy+pj5GqOMc3jGNZWxzgccwxtwjHecxxjYNKvhIYcJ3HdcbY1H+drx3FmO4/zgeo32qt/I8XzN+pTf8MafYKc2BNEGk8wLP4EX6lPEhx7kqioU3TccopZTadY5Z9H2cg8FkXlMSU6j5ExebwTm4e3MY8qUx63zHkcTcgjLSmPhSnK8Yw8djedJrblNGHO04xTnWGQyxkCNWe46X6GdO8zfBJyhvExZ3A3neGl4pfEMyzxOoulzVmKms/ywvMcm9TnafY5T2mH8xTGnMeScZ7QyHzeicqnS3Q+bWLy0cTm81LxKC6fUmM+l035nDbncyg+n50J+axLzMeUlM+ClHympebjuzafGzn5lLzKZ6ozn1NeF7jT7gLpky7wi+MC8wIL8FpVgH11AZURBdgiCzgVXcChmAJ6JhdQm1bAd+sL2HO3ANeGAoqbCwhzs/D1UAuzV1l4M8qCX4wF11gL9Yq/4yz8abRw02ShyGzhZLyFQwkWvk+0sCHJQlKyhYgUC1PSLYxeY2FwhoWSLAt7Nlto9YOF3Y0WVjgsfO60MF1VyDiXQkLVhfTXFBLkVoiveyEqj0LuexVyw7uQr1cW4hdbSNl3hVzYXMjjZuVcS6HSTwo5qSoizLOILr5FHDEWkWMq4l/pRVTpL1K39SLFjRe52HSR080X+aXlInPcLvFt5CVGxl1if8YlplZc4q3mSxxN/p2VsZcZmHiZa5mXua26QorXFdZvu0LA4yvMH2LlywgrCyOtzI2yMi3aysQYK6NjrQyPs/Jvo5V3TFZ6ma10jrfSLsGKX6IVryQrt9ZYOZ5pZXWTlc8cVmY5rUxRXWW8y1WGaa7i5X2Vbe2ussl4lVTzVaVervJx2lXO7LzKyehrBGZfI6nxGt+0XGO4+TqD4q/zbsJ13k68Tq+k67iuuc7TddcZfvg6I91u4Gh9A7/mG6QHFrMutphEYzEmUzHR5mKWJBWzMLmYsNRi+m8oJtRZzACXm/RyvUmD9ibBcco26SbtnTdZ/u0fGKx/0GflLTpF3sLHpCi/hdnPxo2ZNuIjbRijbMRG24iOsREZa2NVnI1wo41vTDb+Y7bxVbyNpYk2vkiyKfe18XmKjU9TbcxNszE73caMDBtT1tmYlGlj3EYbw7bYGLTNxoDtNhpP2FjRaFP6hI0lLUqGw8Yip40FqhKlB5YwV1PCLLcSpVeUMNmrhPTwEv6bUMKVf0pYH3ybkOjbBMfcpl3cbdoabxNouo1f0m20KbfZ+/q2MoPv8En4HTqsLKVDpCKqlI4xilhFnMJcSqckRXopnTNLGWgvZVhLKSNcyxgXUsbErmWYoxTRZco7LiPZXEZKQhlpyWV4B91lZ/ZdDu+6i2y5x7jt95jy9D4PI8qpiiznSVQ5f0eXY48p53lsOS/iyqk3ltNoKqfFXI4qoRzXxHI8ksrxTi7HN6Uc/7RyAtPLCVpTTv+scuId5aSp/iTD5U+yNH/iFVWBb3SFUqsVBMRWKN+ygo7GCrqaKuhhrqBPfAXvJFTwbmIFq7IriNtUwfo7FQxoqWCwo4JJmgdkt3nAz+0ecKV3JfNWV7IwopKlkZWsiKokPLqSTFMlexMr6bmzkuzcSmbfqeT440qGqh4y0+0hLjEP2VTzkH7F/2Ov51/0yfgLWv5isbqKFZoqYt2qSHSvIsOjim1eVezxruKCtoo7flU81Vcxp3sVyRGP2BfziIcJj6hOfERbr8fUd3tMqfYJl3o/YWPEE2zGJwxzr6YkqprqmGqccdXozdUsTqvGx1HN/qS/2b/zb96MqVFqvYaZphqSE2vYmFSD974a7rTU8MxZw9ropzwofMq3zU/Z4nzKjyo7uS52zqvtWDV2Zb7a+cvNznN3Oy0edry97HTzsTPU185UnZ3Dgcp6lZ2xq+1ER9s5arRzxmSnJN7Os0Q7zUl2AlLtdE1TrltjZ/oeO1mP7DxxeUZlwDMWdH6GNu4ZA8zPuJzxjAzjcw6Yn3Mp4Tlt+tUyLaaWhbG1fBtXS7yxlg2mWnaba/k5vpbzCbXcSKzlz6RanibX0pxSi09aLcHptfReU8vAjFpGr1Uy1ikZmUrGeiVjQy0bN9aS/10tOc5a5V+sjmJ1HRWaOp651uFwq6ODZx1vedUxxLuO8T51zGpVR4qujqmT6+iZ8IKUtBeUrXvBsi0vuKp5yYwOL+kb+4orya+UeV9PWGS9Mn/raWj1mprG14xVNTDbpUGZww2YNA1kuTZQ365BqZMG8jY3MHJjIyOMTXxiamKxuYno+CYyE5r4IbGJk0lNPEhp4mVqE//KaOLLzCbOZjVRrmkGr2b2axXZzfynpZmixBaC01rYktlCQCsHM3o7CK930F3lZLCLk4/VThZpnGxwc/JVaycJfk6y450cTHBiT3ZyYaeTGLVKun3kIlc1ajnQUS3/PaeWcxfU8s1QjQSHauQnxXvDNXJBMXGERu4pFo/UyEuF2aARHRrZrugtGvlNwSiNFCvmfKCRasX6MRo5OFYjD00aWWHWSLMiNV4jvqka2aoYfloj4dc0skrtKhs0rnLJzVWmurtK9QhXOYyrlMa7itXkJrPMbuK61k122NzkicZdNuvcpXiYuzwNdZfnuMvY0e4SGe8uD0d6SG+Lh5xSlBZ6SH2Rh4x385TfvTyldK+nWAo9pfNOLxlzzkvS8r3kltVLCp1eEu7iLe5qb+mp8ZaTijGu3lKmSHf3lnMjvGUD3rJH5SMz/H1k+xAfCU72kerzPtJwsZVsFF/xMPrK4w2+4tdDK5VoZfJoraweo5UdY7VyaaJWPnfTyeBYnYSYdHJE0S1RJ4/SdHJjvU76ntPJ1PM6Kb+ik93FOhn4R2sJcvGT5d395PTrNvLeWH/ZPcdfQor95aHDX1Y7/cVXpVeeRy+DXPRyXbFArZdGRaZGL2+46uW0YpKbXh4r2njoZZ/ilqdelnjpRTVSL98pCgx6mYFe7IoE0UvQKL0cVdz7QC8vxulluUkvarNevlQHyHjPANlMgGS4BMq5VoHSPihQdpgDZZ+xrXS3tZWO49pJkSVIVtmCpF9csGSZgmW9S4gUmkJkiaqjGL7sKKX+nUQ1s5P8kt5FPszqLpqSN2R16x4S2aGHjL/cQ/rd6iXho3vLwJtvS6ukvlJ2ra9c1vaTK5P6yeP0flKm6y+/e78neXPfl6cdBsjcoIHSUjJI/HYNltnZQ6RmxxBJ3zBUFhYNlfUfhso/biOk9iOD2LWjZbx2rCzY9aF0/XSCfBr2kQTf+Fg+njhJTpROFt8pn8iPt6fJljemS+fe02VK4Qw5O36WFLUPk+7Tw4S5YbJofpjM3Rkmpl1hUvNXmMwvnyO2sM/l5vmF4nhrlYSmrpKtHU2ijV8np1pvFP3hTULnrXLq5vcy232PfBb1k1w7v0/+nHJQuhzPlaPnC2RNfIl8s/iODPr9noS4V8mo95/I/wMgDf86</binary>
            </binaryDataArray>
            <binaryDataArray encodedLength="472">
              <cvParam cvRef="MS" accession="MS:1000521" name="32-bit float" value=""/>
              <cvParam cvRef="MS" accession="MS:1000574" name="zlib compression" value=""/>
              <cvParam cvRef="MS" accession="MS:1000515" name="intensity array" value="" unitCvRef="MS" unitAccession="MS:1000131" unitName="number of counts"/>
              <binary>eJztVNEVgzAIZARH6AjdoLiBIzhCR3CEfvbTURzFUZq8gKKShmj8sK8f96I+A9xxANA9YAHAgPX3X8GCGwaAPA/GH0QMRCXn2SAug8h9JP90tyCHK/hrrdsVao7pjPLEcMIOb6Lyr3bfEhNTvsS5ByXnCHHGIPSQuky1Fcpn1UX2qaoBng6Nw92hrcM3cBipvkGJp+VYaI3bukppy3GOxuL+eJ43x7f373V49px77s2XGS3Vv1zuZ9xhLbwPeoeXQ0de4F3Pfp7mJdLnVB3azFl2hXUPyPlK7oCCfkTyjZx7ja/GOxZvzWEvF3nvsCa47Vlu32L/ld7D03zKmab3LpIrxsfqc4tXfC0t7dk37eCGdk9Vz/7phaeSmtAdOaeW/uzxUU5PNX1T3rDw5diWeN/A+vKeG4WOiEsfaTlT81zKzzlxY306cxfK+d17n+tb+5+fNd1j/jmb7x85+ACZycER</binary>
            </binaryDataArray>
          </binaryDataArrayList>
        </spectrum>
        <spectrum index="8" id="sample=24 period=1 cycle=3 experiment=3" defaultArrayLength="371">
          <cvParam cvRef="MS" accession="MS:1000511" name="ms level" value="2"/>
          <cvParam cvRef="MS" accession="MS:1000580" name="MSn spectrum" value=""/>
          <cvParam cvRef="MS" accession="MS:1000130" name="positive scan" value=""/>
          <cvParam cvRef="MS" accession="MS:1000128" name="profile spectrum" value=""/>
          <cvParam cvRef="MS" accession="MS:1000505" name="base peak intensity" value="10.0" unitCvRef="MS" unitAccession="MS:1000131" unitName="number of counts"/>
          <cvParam cvRef="MS" accession="MS:1000504" name="base peak m/z" value="430.986791329713" unitCvRef="MS" unitAccession="MS:1000040" unitName="m/z"/>
          <cvParam cvRef="MS" accession="MS:1000285" name="total ion current" value="8.0" unitCvRef="MS" unitAccession="MS:1000131" unitName="number of counts"/>
          <scanList count="1">
            <cvParam cvRef="MS" accession="MS:1000795" name="no combination" value=""/>
            <scan>
              <cvParam cvRef="MS" accession="MS:1000016" name="scan start time" value="6.514933333333" unitCvRef="UO" unitAccession="UO:0000031" unitName="minute"/>
              <scanWindowList count="1">
                <scanWindow>
                  <cvParam cvRef="MS" accession="MS:1000501" name="scan window lower limit" value="100" unitCvRef="MS" unitAccession="MS:1000040" unitName="m/z"/>
                  <cvParam cvRef="MS" accession="MS:1000500" name="scan window upper limit" value="2000" unitCvRef="MS" unitAccession="MS:1000040" unitName="m/z"/>
                </scanWindow>
              </scanWindowList>
            </scan>
          </scanList>
          <precursorList count="1">
            <precursor>
              <selectedIonList count="1">
                <selectedIon>
                  <cvParam cvRef="MS" accession="MS:1000744" name="selected ion m/z" value="672.023188736102" unitCvRef="MS" unitAccession="MS:1000040" unitName="m/z"/>
                </selectedIon>
              </selectedIonList>
              <activation>
                <cvParam cvRef="MS" accession="MS:1000133" name="collision-induced dissociation" value=""/>
              </activation>
            </precursor>
          </precursorList>
          <binaryDataArrayList count="2">
            <binaryDataArray encodedLength="1776">
              <cvParam cvRef="MS" accession="MS:1000521" name="32-bit float" value=""/>
              <cvParam cvRef="MS" accession="MS:1000574" name="zlib compression" value=""/>
              <cvParam cvRef="MS" accession="MS:1000514" name="m/z array" value="" unitCvRef="MS" unitAccession="MS:1000040" unitName="m/z"/>
              <binary>eJwNzmlQ1GUAgPFdlnU5doEF3FhACtazPJMpa4Y193kpFREPwMnw6AADs7LkVG6QFUw5KmwUHSAVU8wG2VE6RP8qHiOIoIt5kFheVCo2gFzbfvh9eL494wNumqYF3TQt+fGO6frEe6Z9bg9Mcv0D0/reh6Zk3RPTef8npjXxg6Y4rYL7OgXSIyVRj5xI6nbikKcr6vlqLgyo6XbV4K7RUNqo4R+tO186e1L5mY4hLz0rdHqqvAI4tzuAaZ6TuKJ4mfvPX2aHYjL7xk3mV98pyP2ncMU9mKker9Ht8jqjvF9n3guziNW/yQOvEB72h/DaSAiFthBuyYxMdzCSpzBidTSSrjLS6mRkrIsRta+ROn8jR7Sg8oI1owRBGsEtVShoQlnjPJeOMfP4dng+se5hzNaFsd5lAV2nwonoC6d9KJxyWzjTDBEE9kVw1G0RaY6LGeO/mB2TlnJ+ylKGZJHcr4gk2jOK/oAomgKjkPqjWKiLZqf7Mk5XL8Pb811yJy3nqe49ns2MobN3FZVDq9COrOLuD6vp1r9PcO+HrJB9hJ8hlmMDsVQNx+Jji+UrWRwODnGkKOL4YFQc4c5x7A1ewx7tx9Te/5i4gXg6B+O5PBLPSXkC1aoE/J0TeKxNIGhvAg8d1+IhX8cJn3VcP/8lRa6JlPUmMro/kfLniegHE9ljS6TaIYkv2pOY8DQJq0sy139LYdtICjn/puLfm0plXyoTnqcS65rG525ptPSnEeSwieWvbGJkXCad3tn8J8vje2Ueb6fnYS3Oo84rn8m+m5nSX8C2gQIidGamhZg5usmMLtPMoSwzb+y195AZhfsWIgOKmJu7lQ9f2MZqzXaCy4tp+LaEq2Wl3FKUUe9ZRmbB13gpv6Om5DtSU3Yy3rOCkKIKRn+zmzpNJfttlXwgr2KMoopBu8nOVRRn222rwk+7jz2b9nNux37av6ohpqSGU7oDuMkPMtf9IBfktaxQ1hLsXkvXzFoOZxxm18Ufyck/Ql1BHW7DR2lyqWdfYD2bh+tZP1JPjK2eGXILKoWFHjtnNwt+6RaeZlhoyrKwO8dCdMExzg0eY+PG4zRWHGfjqAbacho4mdvAnMIGKkobKDf8ikV2ghTHE/yjPsF0n0aebG/kTGkjXww30lN4iv/UEnVaiUUpEtp0CccMiT677kyJ21kSrdkSZ3IkjuVKHMqTKN0skWqWWLdFYmmRhEx1mhaX0xwIPE1P2hm2Jp3F4t2EKG9iuKKJQ3ubiNSeI9n1Au2ai4S+eJHMgYsYyi5hqb7EsoxmZuc0c7O0mVN+LTQcvEzY0GUu+bTysLAV/dYruBZfYYNLG7eL21ipuMrzXddYlG4lIsMu08rCLLtsK+E5drlWFuTZ5VsJ22xXYGW+2W6LlXmFVkLLrPY3KwabnbwDg0MHQY52KjunDsYd7qBH9jtzlDf4NPAGmrabtPje4r2C28Q3d9Jn+4PGwjs8e6mLJa53Of/LXzio7lGTfo98zSOOt3Qz9eDflNf8y6xPH/OORy+Lz/bx+ZNB1pYO4TDDhjXeUfykUorALKWwXlOKSJmLaGlVC8NljRij9BBDsz3EgXZv4bTFR3S1+Qi1r15sL9SLzrYg4VxiENPLDcJvl0GUrBwvkpsnCPHnBJHy4kTx6sSJwunCVJEVFirGqd8WoyMXiKw5USKZaFH9zXLhtiRGOK+NEct3bRC10dvFbHO1KKquEan+h8XY/CMiu+snURn/m1B/IokbJ8+KoLoW8bPTHbFw+l3xlq5H/A+EYXBj</binary>
            </binaryDataArray>
            <binaryDataArray encodedLength="144">
              <cvParam cvRef="MS" accession="MS:1000521" name="32-bit float" value=""/>
              <cvParam cvRef="MS" accession="MS:1000574" name="zlib compression" value=""/>
              <cvParam cvRef="MS" accession="MS:1000515" name="intensity array" value="" unitCvRef="MS" unitAccession="MS:1000131" unitName="number of counts"/>
              <binary>eJxjYGiwZ8DADA6YYoMJo7uPWPfSw1/k2uHgQHv3IZvvQIRd6GoGa7qAhR2y+2jiVgdEmBwA0guwhA++cKXUTTD98LQCdYMDEm4YRHGk4AgJJwZHCF6AFHYwtzog+QFXWA7WdDe4MAAJSwjt</binary>
            </binaryDataArray>
          </binaryDataArrayList>
        </spectrum>
        <spectrum index="9" id="sample=24 period=1 cycle=4 experiment=1" defaultArrayLength="8846">
          <cvParam cvRef="MS" accession="MS:1000511" name="ms level" value="1"/>
          <cvParam cvRef="MS" accession="MS:1000579" name="MS1 spectrum" value=""/>
          <cvParam cvRef="MS" accession="MS:1000130" name="positive scan" value=""/>
          <cvParam cvRef="MS" accession="MS:1000128" name="profile spectrum" value=""/>
          <cvParam cvRef="MS" accession="MS:1000505" name="base peak intensity" value="65.0" unitCvRef="MS" unitAccession="MS:1000131" unitName="number of counts"/>
          <cvParam cvRef="MS" accession="MS:1000504" name="base peak m/z" value="650.026628354592" unitCvRef="MS" unitAccession="MS:1000040" unitName="m/z"/>
          <cvParam cvRef="MS" accession="MS:1000285" name="total ion current" value="5067.0" unitCvRef="MS" unitAccession="MS:1000131" unitName="number of counts"/>
          <scanList count="1">
            <cvParam cvRef="MS" accession="MS:1000795" name="no combination" value=""/>
            <scan>
              <cvParam cvRef="MS" accession="MS:1000016" name="scan start time" value="6.682433333333" unitCvRef="UO" unitAccession="UO:0000031" unitName="minute"/>
              <scanWindowList count="1">
                <scanWindow>
                  <cvParam cvRef="MS" accession="MS:1000501" name="scan window lower limit" value="500" unitCvRef="MS" unitAccession="MS:1000040" unitName="m/z"/>
                  <cvParam cvRef="MS" accession="MS:1000500" name="scan window upper limit" value="2000" unitCvRef="MS" unitAccession="MS:1000040" unitName="m/z"/>
                </scanWindow>
              </scanWindowList>
            </scan>
          </scanList>
          <binaryDataArrayList count="2">
            <binaryDataArray encodedLength="36820">
              <cvParam cvRef="MS" accession="MS:1000521" name="32-bit float" value=""/>
              <cvParam cvRef="MS" accession="MS:1000574" name="zlib compression" value=""/>
              <cvParam cvRef="MS" accession="MS:1000514" name="m/z array" value="" unitCvRef="MS" unitAccession="MS:1000040" unitName="m/z"/>
              <binary>eJwU13V8FMf7wPG4EQ9x95AESHCP3CfuCRESQnAoxd0il8tJLnZJoHixUuoUqt9SIBCBYMGdCrTUqEGVIr/n98f7tbuzM88zs3c7O/OazRPFXbsnit/snyjMHJ8oxrs8UYwKfKI40/hE8WXTE4WF4YkioV3qbHuiMLH/T+Hq8J9igON/it6w/xQb2/5TXNz4n+LFvv8URxyeKi46PlWYBj5VVIY/VXg2P1XUtD9VFFk/U1T3e6b43vGZQh/2TPFF5DPFouZnipvtzxQLtj1TxNs/V7zt8lzR0f+5YrLhueLIe88V5wNfKMZtfqGYu/WFYoqdEWNzjHiqM+KjBiNKmoy4327Emc1GbO0wwqHHiAnnjai7aITjJSO2i/DLRnwg4q4YcVoUXTXinlhwzQj1dalzw4iIm0Z8KM7cMqL4thFXzIxZbWHMb07GtLsYM9rbmOAcY17ON+ZvoSowxmGiMdvEPpUx0zTGmOuM8a035k3xqNGYzqPGeJw3Zo+lCSnWJjy0MWFAsgkLJ5rQT2fCJhFSb8LnLSZcNZhQ1WWCTbcJB3tMWNxrgvsZE46cNWHGeRMemZtSbWGKraUpW0SYlSkfiHhrU86KSTamLOtnipGtKU3Cy86U/WKYvSnbnE0pTzblR2GWakqr6J9tyvQ8U14pMCV4oimztKbY1ZuyVSQ0mDLKYEq3sOk1ZbOIP2OKb58pIy9I2yum7BGfXzVln7UZf9maYeNixiYxPM2Mz7PNSM8xwz7fjG3ijzozfq03I6HJjJ5NZgzuNuOISO8xw7HXDMUFM4ItzWl1NGeMszlFLub4uJlzz8OcdXnmlFaas1JljlmdOZO05hzQm3OmQa6bzfm+1RxzcwtC+lmQ4maB0sOCpEQLnNMtOJphgTbbguO5FkwssuAjtQX29RbsELubLYhpseCuwYInrRZ0bZDzbgvun7Zg6RkL/M9Z8JeZJUMsLXmrnyUldpZccLLED0veFR+nWXIl3ZKiiZYUqiz5RiyrsyRQY8nPOkvSGi3pMlhyr9US43ZLDOLABktudFmi6bFk+wVLPrtoSfolSyqMrcgwt+K2mGdhhd7Siu9srAi1s+JFfytaXK3wx4rzSVZMSbbiFxGdZkVDphVjsq0YXmxFYJ0VB0WC2oqLYprGit9FjdYKR50Vu0RMvRUdYlGDFUfarJi/wQrVCSv2dlphctKKoFNWJPZa8ei0FSfOSZxLVuy+KrHuWFFgZk27hTUfWFqjsLLmsvjQ0ZqLidbsSbJmWao1G9KsuZphTVGuNV+rrWnTSt16qSv+0FvTv9EaS4M1+g3WGPVK+RlrevqsKb5gTfoVa2LvWONtacOufjbE2tpwz84Gu0wbvsq2YUmODW41NgxU2xBcb0OS3oZroqDdhm9Ewykbes7bsO2iDXuN+vGyTz82xvXj0/h+VGf0Y3VOPyrq+5F6ph+3xJW+fmx50Y+3HG1Z621LvsKWkGxbbubY4q+yRVFnyxy1LT5aW2bW23J6gy1+Xbb4nrLl8SVbRt+15dcvbBlkbMd9Czvu2dhxxM6OHHs5F5FOdnzlZocxItWOsEI7ttbZcUxtxzcaO77V27G23Y5/TtjxfpcdT0/bkXrRDqPLdoReseNT4WNqzwGRaGYv85E9c8zteSIaLezxt7TnkMDKnutinrU9T0WLjT1B/ez5UKTY2nNLzLez54Vos7cn1MEeE2d7jrjby/tlz3Ls2ZpkT3SyPcfEtyn2rE61xybNnh0iJt2eogx71mXaMyzbHoVS8tTak6q2J1xnz5f19pg32LNZ2LTYc2qDPT9vtGfmDinvtuebk/Z0nrZn7zl7pl2WMVy3Z4a5A6b2DgxwcKDTxYH3Ux34JNOBzTkOrM534PViB56qHDDUSbnagXSNA3eFXaMDyhYHxrU68FebA4vPSNkFB8ouOTD+qgPf3HWg3syRGxaOrOjnSI2DI3oXR266OpKZ6Mif6Y7UZzjim+nI/TxHygoduVTiyMu1jhyuc2SVRsrqHUnrcGTMSUfOC32vI7fPOBJ13pEEEyfazJx4bu+El7sT0eOc6It3YkaCE2+mOzE704mvcpxYnuuEe6ETCVVOrFE5MULtxB8aJ3x1Ttyqd2Kh3ommNieC2p2I3eSEaosTlUec8Ox1Yv4ZJzaedWLAOSfOX3Qi/aoTp546gZEzC4ydMTFx5kczZ6rMnQmxceZ/osLBGZ2jM4tdnDkQ6UxZgjO/iRtI/WRnolOcOS76pztLP52ZkOFMWLYzuTnOrM11JrDQmY/El0XOnKhx5oXamXENzkxvd6ZxgzNfveLMik3ODHjPmZEdzgw76czjU85oLjhjfsWZrWKviQszzFz4RwRbuPCpyLJ04Z5YbeWCnbUL52xcaLR1IcPVhT89XahQuPCHOJ3mwvBcOQp9vgsrCl3YVeTCeKULz2pdaFe5EFHnwlFRoHbhB1GlcaG/1oU3RZzOhcgGFzrET40uuDW7MN/gQu0GFzw2SvujLrzS7UJ0jwvHhf91F7664YLBtD+HzfqTZ96f78R6i/44W/aXua0/W536c8i1P6lu/Vnm3p9fFP1JSu7PbXEqrT9T0vszqaw/g1T9Ka3rT3Njf6I39Ed7qz8PHVw54OTKvVRXxma4cjzblV9yXHlJ7SrP1pVJOld+E4c2uFJ8Xo4XXLlwxZVVd1wZ8sKVJmM3QkzcOCzyTd2oNnPDzdyNV63c6HNxo93VDbWHG3Pj3NAp3OSb5MbVVDfmp7lhmu7GVlGR6cZfYkShG95lbkyvc+NgvRvlrW6884obiYfl3lE3hpxx45+zbrScc+Nhn9S56Ib9FTf2iXFX3bgsfrjjhr+JO7Ns3HkqJtm5k+Xoznond95ydifRxR1LV3c+9nGnPMGdI7nuXFe6s7DWHQuVOzvE8Dp3zoqZanfaNe6c0Lrzu86dAL07OQ3uVDW6s8fgzsPN7pw87k5djzuz+9x5LhbdcafR1INgMw/5vTzwsvQgvp8HU5w9eOjqwdteHljFe7Aix4PvlR7U1HrwvsoDR43U08q9eg82N3pwqsmDklYPXu32YM5JD16ITac8+F+fBz9c8CD9sgf3xNorHjhf9WDZdQ955z3ZY+bJGHNPTC09ZY71ZKONJ3dTPLHK9GR0licXxdYcT/JLPVGs92SX0pNRtVIuTOrknhii9uSMmKHxZKDOk4gGT97f4El0pyfdIrzHkw5Rc96T+xc82XvDk6s3PXnpric2TzypdPXCMcGLPSle9OZ5YSjyIqZazsV/NV78o/LiUb0XIQ1e6Jq88DvjRe5ZL77r8+K96160GnvTbOnNY2tvfnXwpt7Rm8NO3ixWeDMmw5vLYlSeNxcmemNa5E3vS960VnoTVeVNl5hS7c3forXGm0illInyWikTBpWU1XnTKcrV3vwlDBpvBmi9+VPnzR+t3nRs8UZ/wpsjnXI85U3xaXHOm99FSJ+cX/Dm6CWJ+0JymvjQLaaY+vCP+NfCh2grH3pEu40PT2x9iHH34XWFD/H4cEssT/LBIc2HO+k+fJHlw5o8aVfjw8laH6apfIjV+bBF74Nxkw/Dm33oE+btPkw/7cPQPh/OiXmXfXj1ig+jrvpged2H3WLsDR9eu+XDYGNfesVME1+ei82mvgwx8+WcMLbwZZuYZ+XLq9a+XLbxxdLWl8X2vvJu+HJXOLn6kuzmy/4JvqyM9+XtBF++SfKlNs0Xn3Rf6nN8Ccn1pafIl9OTfNlY5cuLGl+G1frSJ15S+cr6V+KLhRpfrut8WVov8fS+uBp8ObLFl6kdvow55cub53zpf8GXDy/78sMVX/yu+TLlicQw8uNVYz9Gm/hxWSw09cPazI/XxARzP26K5RZ+2Fv68ab40sqPNdZ+VNv68aO9H/6OfpT1l6PMOPpkPzpS/GhN82Nahh8mORIzV+Ll++Fa4seuGj/GKv24JpbU+mGr8mO/SKzz465YrfbDRePHeyJN68c3olrnh1e9Hx+JXL0fP4nPG/0obvJjUJsfwzf6YbHJjwsdcjzhx24xrtOP62Jplx923X68IRQ9fnwh1p6Uvpzy433xoNcP3Tk/Qs77cUwsMfIn0cSfL8QaU3/6m/nziaU/v1j5c8zGn5N2/gxz9Mff25+D4/35PcGfxkR/Xs/wl72NP8pcf3zypI34Jd+f+gJ/Qif60yHKCv3pLfZnZok/0XP9WVHjzztKf6pU/jxU+/O8Qa7b/PHa6E/eK/7oNvlT2uvPvgv+HLgs8a/4U3vVH99r/vx23Z9zd/y5bxxAtUkAMdYBfOgUwE/OAQT3D2BVagBWEwN4UBJA7aQATmsDmK0LYIw+gHtNAXi1BPCxCG0L4N/2AFZ2BMg6NoARpwP48lwAG64EcONGAMtvBmD7PIA3RNKLAL4WlUaBeBoH8pHIMwnkF6E3DSTMLJATYop5IEMtA+kTltaBvCbibQK5I1b3C+QHu0ACHQI5IkodA7nuGsjnEwIpiQvkT9EaH8jAhEBmJwbyKD2Q5oxAZmQFsqhM4lQFsqY6ENeaQLKVgQSrAukQ/9YFEqsJ5Lyw1AWyV6zWB3KwQcpbA5nXJvk3SP0tcr5DzncGMuyI9LsrkPDuQPqdDsTrXCAF5wPpvhCI3dVAUq4Fcl/UXA9k//NAPjYOotssiBfmQRjsgxjnHESsVxD6uCC64oO4ogjiraQgitOCeCwM6UHcyg6ifGIQw4qCuCAsq4J4TSRUB/GFWFsThLsyiA9FXm0Qv4gGVZCsaySXmK6WfGKbJohR2iCuiqW6IBzqg3hHpOmDeCBUDUEENAZR2iQ5WoP4aIPE2hjEnKNBmB0LYreY0BHEbbH6eBCuJ4I4JHI6g3go6ruCCOsOolNM7Qnimdh6MoiRp2RcYklvEPang3hbpJ4J4lvx1/kgYi4E0XQ9iJM3grj8PIjFL4KwMwrmbZFqHMy3otYkGH/TYD4Xk8yC+VvEWgRzXlhZBbNPKKyD+UpU2gQT7hZMSEIwx0VFYjBPxRZFMCMJ5opISwnmn/RgknKCOZwnbUqCKSwNZnh1MItrgrFTSn6RWiv5hUoVTEBdMEdEmTqYodpg3qwPJlkv+bdIfqHYKnG2BeO9PZhdx4OZcCKYNZ3B/NodTGNPMLNOBZN3Tu5dDGb15WA+uBKMyc1gxt8K5rZYfTuY6BfB9Io5RiGYG4ewR8SbhMhcEsI60xA8zUL4WEw0D+GRaLEIYaBlCGfEXKsQ9lqHkGATwpdifb8QCu1CeCwGOYSQ6BxCm1sI59xDWBEfwsGEEHISQ3go9IoQIgihR8xICsE4OYSdYnxKCLfEnmzJnxvCWWUI82pDsFKFyD42hK/FYU0IDxpDWNYWgmN7CDe3hFDWG4K2L4TQCyF0imkXQ3ghdlwKYexlqSM+uBrCb9dCaL4eQvSNELY8DZF5MlTW8qEcdQhlsmMoT8RV51CyXEOZ4BWKp08on4gb40L5JyWU8OxQCieGMr84lI6yUF6tDmWNMpQgfSgftIRypi2UPe+FsrhP6l4OZffVUCqvh/LZjVAOmYXJ+jyMR85hzHcN4y23MFn7hrEhIAzbxDA0hHE5K4yl2WE45oRhMTGMgOIwykvCeCr+XC91K8MYWhXGRbG4OgyHmjDeE1nKMH4S+towBqjCOCXm1EkMdRivCYUmjHtCqZWYujCOifJ6iSu26cO42RDGR01hxBrCWNgaRkZ7GLoNYfRsDMN1Zxh+R8M4IiYfC+M/sbUjjNHHw7ghVp0Iw60zjA9FQZeMT7R2hxHTE0afWHgyjHdOSczeMH4UJ8+EYX5Ocl+U3JfCGHM5DPerYXwshtyQ8dySmM8k5nPpk5j4IozHos0onFjjcC6IRSbh2JuG867INAvnJ6E3DyfSIpxeYWkVzutCZRPO8X7hvLANZ3n/cFxcw/nBO5x7AeH8HRfOiAQpT5RyRTiDk8PJSAtnTmY4o0rCuS5WTgrnYrnErZK44qXqcKxqwtkvHijDUdeGE6IKZ0ZdOCbqcPaIBE04X4mjunCe1YfLPkDKT4TjfTqc0jPhuPeFs+yyjOF5OA4vwnlPZBtF8LNoMo5goEkEZ8V80wj6mUXwtkg3j+BHUW8RwQDLCE6JuVYR8q2KYL9ItonggdD0iyDUNoJ7DhHscolgnGcEt4X5hAheE8RF8I1QxUcQnBBBp5ieGIGJIoI9IkHeyq+FMimCipQIXogv0iJ4khfBzYII1kyM4NPCCHkuERSWRTCsXPLVRNAtzGolh0AlOURdXYTsESIw1UaQqIugtj6C4/oIpjVEYNwYwW4R3xRBTXMElZsjGHosgmUdERSciGBIVwS5FyNYdFOex1/CaABZpgPIdh7A+f4DeM9tAP0VA3glZwCbJw5gVOEA1FUDCK0egIVyAK+L5NoBPBBa1QDC6wZwUrxjGEBT2wAubB5Awa4BfNc9gKizA7A9P4CL16Ts5gA23BrA318MoMQukjEOkVS7RvJSYCTLcyPZVBDJmsJIyooj2T89kunrIzGtjOQ1QVUk3wpNdSThNZGcFHOVkVjXRvKm+EkVSWNdJNHqSM6JhZpIcnWRHH8lEpPNkTgdieSQeHw0kg3HIrnWEcmTzkjGdUubi5EsuCT1r0Qy9Jr05br07XYk+qeRRD2LZP7zSPkfRfKbUZTsj6IYYhLFctMoXM2iKDaPYotFFBU2USTYRhFiH8VKzyjcvaI4MC6K3PFR/C6GxUVxVbgnRDGOKLTpUURkRNErfsmOIjY3CqNJUfyojGKELkrWflHc2BJF+XY5F7rjUZSejiLofBSdYlZfFIuuRHHzRhTet6IIexrF3GdR2DyP4m2R9ULiCoNRtLzX0VwSy02icTWNpsQsmn/FNvNoxllE84Xw6R/NEfGtezS9ntG86x3N1AnRGMdFs1cQH80DoU2I5gDR5CVFMzwlmutidWo05enRqLOi8SiMJq4kmqrKaMxrouVdjqZPFc2Sumju6KS8Plr+p3KvMRrn1mjGbIim+Wg0Mcei2d4ZTXBPNG+diuaX3mgun4lmxdlo3M9F82pfNF3Popn9PBqrF1JHZBgNZLj9QIydB+LoPpDNngO54zWQe0kDuZE5EJ/sgejzB7KpciCjqwZyW1RWD8S/ZiAnxEzlQCxqB+KuHcj/RJluIBGNA5l6fCD/nRpI3ZmBHL88kDeuDiT92kC2PJN69oP41mkQkS6DWNh/kOzXBlHkNohc30Hc8h9EetIgDqcN4rvMQUzKG8SXpYOIqBwk66RBvHlxED7XBnFMLPQezP3cwSwsGMybGwczYvNgborbOwdT1jGY5d2D2d83mGGXBvP79cGkPR2M4dlghj4fzDXhaxRDh5hpHIOlSQxviblWMfSzjmGcbQw7nGMo9Yjhkk8MK3xj+GxcDOXjY2SeiiE/K4anE2OorIohsFra1Ug7pZTXxrBQG8NHOmnTHINpawz7xfANMfy5JYajR2LI6oih8GQMS89KvPMxXLsUg/U1af8shgEmsTK3xlLqGssP7rH4eMcyIzOWsPxYkopjWVMayzvlsby0Pha7ylgOisKqWP4VO6pjGVgby0UxTR3Lm5pYsrSxjK6P5VlzLLtbYvlzU6z8N2Jx6YvlxQWJcz2WvhexfGIzhJ2uQ7BOGcKm/CG4TB3CoPoh/NU8hBXtQ+jbNoTfDw9h4/khuF4ewmfiyxtDcLszhGjLoTxwH8ocn6FcDxpKVOpQFCVD+bRpKGPahhK3bSiXdwzl9d6hdN0cSrPlMC64DOOGzzDSi4bRVzqMmeXDKKgaRrNyGAvVw1BvGkbrrmEYrg7j9rVhTL89TPYJw9lvNRxHp+EMCh7OtZzhbCseTt364fRVDmdOzXA2qofzUeNwXLuHU3BqODt7h7O8bzhqqxHYp48gPmcE7xePIK10BDb1I9jbMILethF8emoEb18fQf6NEVRajMSm30gy7Efyuyj1HEm290j+EPHJI/lONKWMZFjqSCLSR3JerMgYyd95I7lcPJK2xpEsbBvJ8JMjuSMu9o6k+8xI9l4cifL6SFbeHEnnrZHyXxtFuc0olruO4iX3UVxKGEWAYhQ2KaN4PW0Uf6aPwqRkFJGGURj3jmLDuVHUXByFy7VRtH8xinvOoznsNZoZ3qPRpY5meu5o3igYzS9Fo3HSjGZD82je3Taam6dH435hNPdvy7HfGNSeY7ANGkNCwRhaJ45hwKQxXBTHy8dQVzuGj86PIcN0LEscxzLZbSzHFGP5L30sUUVjeVwzlu3KsfxcO5aNqrHotGNZ3zCWFU1j6TBI/Y1j2bp9LJ49YzkhKs6M5dVLYwl+OhYLi3HcdB3H7tRxNOaOw7V8HP9px9HQNg7NhnGc3jaOqSfHYX1qHK9cGceXN8cx5PY4KlzG82PgeB4nj2d7yngS0sdTVzCeoNLxnJw8noKt40ndNZ7POsYzov8EBnpN4FbhBKImTUC3ZQL7z05gx7UJpFyfwEKbOGa5xbFjfBwpE+L4mTjGZccRUBXHgqY4XDbH8d7RON7tiOOdE3G86I2j4Fwcr1+LI/d6HPtuxZHUL57NbvH87BtPYmA8D8XG+Hh+VMSzrTme31vjmXgyngPX4uU7lcCGlAQ2ZyXINyqBtKIEdhYn4KFNwKchgdMtCezrSqCwN4HRSYm0pyYyIS2RF5MSKS5L5EdNIp/sSOSPzkR2dSXy5GQib55OpPBMIq43Ejku+pkqsDdXoPVQUJOg4EaigmHJCr5JVTAuXYHZJAW2Grm/ScHjkwp2nlJQeE7BJ5cUrLytYLA5rEiEDadk+WWcxJR+SYz0SuJyehKFJUlYlSXxSJPETm0SQRuTuLYpCcPZJDY+TeK3Z0mkv0gi2j6ZZqdkfnBOZp97MmmJyTwnGbeMZM5kJfNTYTKbi5J5XJzMlPJkNtYk854mGWtdsvy/5XpjMhOOJrPlWDJPTyTzVmcyxV3JmHcns/ZsMqe+SKbcOIXZpimsskxhkE0K39qmcD8phfjSFN6rSOFpbQpGr6Tw/HQKPhdTOGiUSrRVKr/Ypsq7nMpHpOKUnMrClFROp6ayOi2V5NxUThSn8j9NKnO0qVzdlopDTyo/nk/lzwupXLyZSrFjGosS0tBNTKOsLI3c9jSei6UX02i4msbm62kk30jD5HYaU++kUeORzhee6TR5pTM0MZ1WRTo7k9IJyUrn4ZR0tlWks39jOuabpOxEOpdFbWc6sV3pxPWkc/9iOhF30hlimoGXbQZahwz2umRw0DWDc54ZNPhk0JOWQWiGXBfJ9aQMKlQZzDFk8HhTBnc7M2RNlsFflzLofz2DobflaJ7JC49M7L0zZf2RyXeJmWxSZMovlMlf4vWkTCxSMhlal0m7OpMCXSadDZk8bs3kj+2ZjO7J5LlLFnt8s2hPyuLjtCyOV2Rhrc0iqiGL+69k8cm2LE7tyGLv8SzZa2UxqyuLnu4swk9mcUOM7s1i6+ksjpzPYtUtKbudxTqTbJrMsplgnk2uZTYzx2SzNT6bjIRsnop3E7OZosjGnmyOicVJ2QQmZ3NR1KZkMzQ1W/7n2WxIyyYpPZu/xP6MbEoys7HKyuZ/Yl52Nmdystk9MZv8wmw+KMqmpySbVZOy+XlNNlplNqNqs/lBbFFlk16XzX/iHXU25RrJrc1mkS6bgHrJK4Y2ZJPclM1nhmxebpX4Hdl4H8/mrKg8kc2gzmy+FIaubBK6s3kk9vZky5yQjfmpbD4W025L3i+zaTXPIdEih8divW0Oze45/OaRQ75XDtuTc8hOyWFamijL4WZtDnd2SJ1Xc/inM4dNZ3JQX8ph5OUcnG7ksNkqV97dXK7Z59Lokcuvnrnke+fykU8uaxJyuZOYS7MiV2a8XH4XFim58v3NZVdNLp51uUzS5/JdSy76Tbk868zl5qlcqi7kMso0jwzXPAYr8jiWmserWXlY7pTzY3mEHM9DdyKPMZ15/Cx2duWR152HaU8eH4u5J/PwOpXHWRF7Og+nvjw6xeUXeYwyzudHsd0knxzTfIzN8vlAzDbPx8Min9Oi0jKfwVb53BP/2uTT6JjPIe98fovLZ298PoUJ+Vgl5vOZWKDIx598Lom6pHxGJufzg9iekk92qsRPk/hidrrEz5D4ojJTYmflk5Ij8cWrU/KZVS33a+S+qFTmE1MrdcRGVT5P6vLlf5GPszafO/X5/NGQz6SmfH5py2fr1nyytkn/tkuMHfm4vyoxROVOGcMuiSE27JZceySOeGevxNkncfbnk9aRz7QT+fTvzKdHrOnKJ7o7ny9Ea08+N8/ms+hSPtor+cy7mc/wO/l8Lzy+zueMiLmfz3/f5qP79/+fZQEmZgV8JOaYF/C1QwEG9wIGJcq52KAoIIUCnoh3kwqYmlyAS0oBPWJ1agFRaQW0phdARgF/C8fsAo5MLqCytoAYVQH3xSt1BaSpC3gqXHUFnBLr6iWHXnKIJ40FtLUVYP9aAdYdBVw7UUB9ZwHjugr4VezpLqCwpwCrkwUsPFXA1d4Cxp4p4OebBfhZTeRl+4n4O0zkktAnTORY5kTerJjIqukTMamfiF/bRNKPTuRB50T6Tk3ktxsTKb41kRa7Ql74FPKBbyEz4woZnVbI63mF3CksZF1ZIZs2F5KxpZA5HxVy+HAh144Uoj9ayIRjhTwSr3cUUnq8EPsThZwQKzsLiewq5AvR1l1Ick8hT8R7Jws53VtI1elCYs8U8q3IOleI74VCnO4UMuZFIXuMiigyLsLGpIijYqlpEWFmRdwSzeZF8t4X8Zd4y7KIKVZFOFsXsc6miMH9ijgYWMT7w4oIGl9EXFwRj8X++CLKEopwSCyiU6xSFMkusoivxIakIlKTi3gq3k8pYlZqEa9myv3iIjaWFBFTWcQ8ZRF+tUVcElpVEWPrivhVlGiK6NAW4dlRxHlRe7yIESeK+Ens7CzCqruIJT1F3DxZxLfnJfcNaWtUzCSTYo6bFrPSrJhI82JSLYt5aFvM9x7FWHgXEzWumA3ji0mbUMwzcSiumNnxxXgnFHNB1CUWM1pRzM9iD8UUJRXTL7mYDrE8pZgBqcXcFW1pxaSkF8satJj3M4qZmVmMZ1Yx50RtdjE/5RSzK7eYiXnFWOcXEz6xWPZlxWyrKSZXWYx5bTH/EwtVxQTXFXNdNKqLSdAU86d4S1tMha4Yl/piTokHDdK2Udo2Sbtmadci8V4p5vDRYhYfKya0o5hbovl4MYoTxfwj3u0sZnpXMW7dxZwRNT3Fsv4v5kfx6qliCnqLsTpdzNIzxYSdLea2eK+vmGXXi/G6W8wCoxKCjEu4LhpMSog3LeFP0d+ihF5hHV9Cm6JE3tsSlkwpYWZNCZ7KEkarSqhql/JtJbh0SF0x9EQJ34sdnSUUdJXI71fC0p4S+Q6X8HpfCbtNJlFsOomvLSbxjv0kVrpN4mHwJBxSJ7E2bRJzGibReWQSa45OYtCxSXwjtnRMIuf4JMxPTGJx5yRauydx7+ok/ndjEotuTuLg3Un89FTiPp/EaqNSmYNK+cysFAuvUt6KK8U1oZQzYqSiVH7vUvLSS/k4t5TidaV8W1UK+lL+FQcaSpnVWErsllIyOkr55HgpwZ2lbLtViuWdUgZ8UcrCe6UcNi5jiUkZRhZlfCyarcs42K+M7/3KcBtXhmp8GaMnlPGr2BdXxuT4MpwTyjglqhLLGK4o4yexmzKKk8qwTy6jS6xNKSMmtYzvxI60MgrSy7DOKGNlZhnRWWXyrShjaV4ZX+RL2boytlSWkVNVhnl1GZ+LpTVlRCjL+FJsrC0jQ1WGSV0Zn4pF6jJCNWXcFm3aMlJ1ZQQ2lHFD/NdUxtyWMmZuKOPtzWVM21KGcpe0OSptjkkb0dYhbY6X8UJ8dKKM+Z1lBHWVcVO0dJfJ3FTGtd4yGk+X8f7ZMmafK+P8jTKyX0j/jCZzWESYTOZLsdF0Mplmk2XfPxmXCZM5LWriJjMyfjKvJUymLHEyI5Imszd5soxvMtmqyXyxdTJ3j0zGuGMyi45PJuyEXIv0LinrnsynIuykXPfK/QuTuWdazhazciwtyllhWc6Z8eWMjiuXeaycKQnljKWcN5PKmZ5RzsW8ciaqy+mnKefs1nKyjpXz/dlyfr9dzht3ynH/ohyv++WsN5/CX65T8PGYQor/FPomTEETN4WZiVKmmEJGzhSG1k7BXT+FTzZNke/xFKJfnYL3+1P48MoUgq9NYemtKez8egqTTSsY4VvBPr8Kyv0reGNMBR7jKrggdOMriJ9Qwd/iQFwFc+Ir8E+o4LpoSawgRVHBC/EJFYQlV/CFsEir4OfcCratraBzfQVDqyr4SeytrqCspgIXZQVnhKq2gseqCt6uq8BbU8EH9RXcN0ib9gpe+ayCwUcr+E44HK/gpKg5UcGozgp+E1O7pY890kdxsLcC4/MVvHO7AlfjqUwwnYpy1FQ+jJuKY9pUjhZNxf7VqRx7eyo2R6ay/uhUhh2bys9iyvGpuJ2YirZzKi/1TGXRjank3Z6K9R2592IqfUbTyLKcxirraRi7TmP82GncnDCN1rhppMdPwzRhGp+LgYppPBDKlGlE5k7jvtDWTCNeOY3VumkyJ01jQ8809pyZxnX76XwWP52u0ulcqZhO09TpTK+ZjlHddM6/PZ2Xu6Yz2WUGj/1m0B40A58JM7gm0uJnsC1zBseL5HzTDH7cOgPvz2aw8ugM9nbM4FnXDI7em4Hdixn8YTyTHIuZWFvOZFnATNrTZ2KZOZPPJ8/k0rSZFGyeyZ/bZhLy6kxGHZ7Ju5/PZM6Rmdgcn0mXeNQ5k40n5Xh7JpstZ9GQOIvPmMXypFmylpzF2vJZ7NbPwq1RHJuF6vYsjnvM5o/xswmJn82X4t1Js9kyeTY7Z85miGY2w3fP5jfx3a3ZlJrMwdZ+Dtdy5hC9bQ5en89h2Nk5/HR9DtNuzqHn7hx2F81ldPlcDr8xl8+PzuXts3PZ9d9cDM/n8sD8JcbbvYRu8kvEHn+J/66/hJnrPN6Pm0fFvHnoX5vHjc/nYWT1Mu4ZLxOuepkis/l87DOfWL/52KbN55p+PnmN8zn36nzMr8/H1WYB2bYLGOO8AB/vBbw/dgHjMxbg/vICHukXEL9tATXdCxjWu4CM6wvI9FwIPgtl/7iQlGkL0bcuxOvoQib0LuTliwu5eHshu35byFyrRcR7LWKdzyJ6cxaxYtIizFsWUWtYxOGri1h+cxGrkhYTnrOYmXmLKSxdTF75Yu5ULSarfjHDTi5mSe9iym8sxqn/Eq4lLyFh2xJG7F9C/e0lbPVZSqnvUrrilrIuZym/zloqa8yl6HqWorqxlE8tl/GP9TJW91vGwfxlLKlYRuzsZfz5yjJG7FzGx7vE3mU87VxGx+VlGGyWMyBpOfNSllNfs5wmzXLsdMtx37ScEV3LGXVyOc/OLedlixWsdF6BScAKOoXP2BX4T1jBlIMrcL27At/7K0g3W0m+zUoGeK1koO9KDvit5MPAlcxhJT8kreRp3kocNCtln70Sv5aVpOxfyfOelShPrSSrbyX+N1eid17FG4GreClolXyfV/EobBUfhq9i5IBVKAav4sdpq3hn+ipMF65i+vpVTKhfBY2rqG9ehZ1hFVfbV3HsdbnfvQptzyqG3ZJY/VZTOXA1Vhmr2Vu4mtMzV/ONZjVjW1YTtnM1I/atxv3Uatn7rSbgzGpa76xmy5ermXl/NYO/W42t7xoejlvD2oQ1WCWv4UbFGiZPW8PsmWvQqdbQqlnDD7vX8HLvGqrureGJxVrmu67lqedazFau5YRmLVe2i761zL6ylvjbayn5ei1f3FvLOw/W0vVwLW1G69hhuo6KkHV8nLaOsFnr+GvuOvap1jG3bh3R6nWM0q3jqajVr+NF9zpO9Kyj/fQ6is6s4/W76zhvup6J5usJtV6PmeN6nFzWM9BzPR96rWdF0npZJ68nOW09uZPW86p6PY0t6/ljk9R7dT2Td61n1un17Ly/nuHfr+df4W5dyXtelRxKqCQtuVK+85XUqiqxUVfSpqnES1fJvE2VBPRU8kdvJZ+ermT9mUqK7lTyxd1KBppVYWxVRY/4xbuKTv8qMgOruBJUxeSQKhISq7idXMXOlCruF1RRt6OKjbuq8NtTxcuvVXHo/SqOHKlCebSK3tPipypeMa3G37yaRvdqMoOqCQ6rpkBRTXx1NXdV1eyuq2a2upooTTUfaqtZo6tmgKGaQ63VBJyo5lsxtLuab85WU2dSQ5ppDeUWNQRZyrmVHJ1qmOJaw7PgGjLDasiOqcEltoZdCTUcn1PDD3NrCF1Qwx/KGllf1+CjqqFazFfX8LemBlu9tGuvoXBPDd57a3h5Xw3Jb0rs92r483gNJSdqOCxqOqW8q4Y3RL/uGi6KoT01xF2t4enXkuteDSH3a/hRZH5TwwGx4tsaxjyoYc9PNZg/rGHIoxpuOymZ4Kzk2WAlnTFK+g9VMn6YkvBEJR8olNxGye4kJWbJSk6LxylKqtOULMxQ4pSr5NY0Jb0zlETPVPLpLCU9i5Q0Llbyq7BcrqR0pRLzGiUltUr8VErs1EpCdUqKmpXca1Fi26pkkTB5Tcks4b1fydci+qCSNzuUXDqupKJTyQkR2qVEeUbJzxeU5F5U8tIVJfu+VLLxayXf35cY3ynZ/LOS1b8ryX+qZJx5LY8ta7F0ruWtmFqmDa0lTVEr/a9lbEUtPjNqWTKrloeLapmlrOWbulreVtcyWlvLRL2021NL7N5aNopjr9Wi2VdL1uu1rNpfy64Dtcx5v5Yzou1gLaoPavlOfHtccpyo5R3h2FnLMjGmqxZln8QXDhdruSZGf1XLya9reXRPyr+RvN/W8tmPtRT9XkvqY2nzZy1OJipWCFMzFX/bqvjHRcWMGBXNsSoGjlKhSVDxg8hKVHFQ9FeoWC3uiHhU7BWWSSpeFufFkGQVr4gnQpeq4qH4ME3Frzkq3p8q7adJe3Fb7J2uYt4MaSeGzJR24l9RPktF6GxpLx6K3DkSQ3w5V8UnC1X4r1SxtlrF8FoVT8VUlYouEVGnolH8Krw1KpK1Kq7pVBjrJWa7iqN7ZTyvqfhRTH1LRcPbKko+UDG6Q8Wp4yoMJ1R83qkioEvFdyKjW8WqHhnbKRVJ52X836oY95tcG9fRaVpHg1kdn5jXscyqjl1BdayNreP1IXU4K+rkWdTJM6jDvrCOn2bIvZo6FMo69otFtXVcEdtVdQxU1/H3rjrG7q/D/GAdj47Use9EHdaddSwQM7rr+PxkHQ8vyr370uZHafOwjuBf6njlzzoMRmoCTdTEOarZ4qxmuouaf33VWIWq2TVYzZBYNY1D1dRPUJMfp+Zj4R2vplp8I1IT1LwrnBLVrBC3xASFmr3CEjXzxQUxPEnii+dierKakyIqRc0fYlKqmh/T1OSkq/lAFBWoeVChJn2qmgPCZZpafnM1d0TCdDX7hM0MNYvEZTFqpprtwniWmlli0Gw17eJvMXmOmg5RP1f6/5Ia5/lq4heoGbFIzczFat5ZqcazRk2VuC/eUapxrJWxiJtigkrGIizrZCzighiuVvOnVk10m4xnm5qHO+W57JJnsUeehXDaq2al2Pa69OmQ9OUDNf+IyR+q+ey4Gv8TatnHqznUqYZuNW+KXSfVvHRKzdNeNSVn1dzrk7yX1ETcV5P1QM1X30m+X9QE/ybP/pGM+W81y4w13BDjTTTsERamGl4WF8RwM43s0TQ8F6fMNfxloaHeSsMvYq6jhqnOGqb4a/gsUENdkIYfRHawhkPCPUTDepEcquEtMT9Cw6AoDfqBGjJjNFwfqsE8UcM80SeGKSSPmI6G6CQNraIgVYMyTUPoRA1+MzRkzdQwYa6Glcs17KqTuloNJ8WlNg3b2zUMOKHhsTjSqZG9r4aH4sBJGd9pDUbnNTRd1KC9p8HZQssRRy1KFy36WC0xE7Q8EVPjtHSLyHgtLeIPUZqg5ZgISdRSL34VExVa/if80PKDyE7SUpWs5b5ITdHinKpltbgrEtO07Bd26VqWit0ZWi5majHkaenIl/wFWj6bqMW/UIuiVMvcCi1DpmrZJJ6J6dO0nBTR07W0ib/F5BlajovGmVp+F8WztATO1so8pSVvjhbvuVoeCPPFWuaJrUskdpWWm9VaJtRoWajUMrpWy6vCVCU5xXkxSKOlXfwjInRaHov7zdL3Ni03xPh2Gd8eGdteLfb75Jm8L8/ioPT9kJbwTulHl5bXzmvpu6hl+CXJK1y+krr35Bk90uL5WMv2pzKu51pOvZB8Rjraxb9iirGOLjHAREeL+EOUmuo4JkLNdOjFb6LQXEeAhY6fxMeWOnysdHwn7tnoWOyo46qwcNax3UVHrb/cE1kBOioDddwXqUE6XIJ1rBFfirdCdNwK1bEvTMe4CB0jI3XsEIMH6VgUL/HEmASJmajjZXFRbFfoMEbHsyQdvck6ulN1+OXoyMnV4ZWn44FwKNbxYoqOnmk6+c10lM/QETJbh/NiHXfFzaU6bJbr2L1CxlutY2mLjpjNOgp26/DfoyN3r4xP7Dmg4/L7OnTHdHzWoUN9XEfeCbknsrt0fNut491TMo7TOp5f01H/lQ7NPR3593Uc+EHH0/8kt1E9Ecb1sv+t51fzelyc6lkjBofU83t0PfWD6ikcXI8mpp6k8fXcnVDPG3H12MfXE59QL3NxPYup55rYk1Qva/t6Dk+p56dp9XwyvR7fGfW8vbCevup6htTVM1Ndz4DmenJ21nNgfz3vvF0P79az76N6np6rp+dSPfr79eQ/rOfHX+tJf15P5Yt60oz0HBCuxnrWi3viPRO5NtXztUgx09PfXM9XYo2lni+t9Tj30+PgpGel2Oenp5+/nutiQoCeJYFyLsYH6bkWrGdcmJ5F4Xrmx+q5NFTPzmF65sXpuSBGxOvZLkwT9Jgo9AxP1tOXomdYtsjVcy5PjvlyLNSzpUgv76gcp+uZ9ZJYJNeL9WxeKufL9JwRm5freSHOrJCyVVK3Vi/rbT1zWvQYtcpRnBPG7WKj5N6lZ8freka+ocfsTenjAT2j35c+CouDMoYOPXvF4uMyJtGvW4/9OT13Lur54rqe1K/keX2tJ+2ePEPhdl+eoUh/oEf5s54ffteT+0hPiHEDpRYNRDk0sMGlgb6ABkaHNrAwooHH+Q1sntrA0OkNvDSrgYK6BrTqBv5qaqCruYF+expIebOBrAMNeL/fwE+HGog50UDc+QaW9zWw8mIDb19qYM3lBkK+bsDklwbMf2tgvrB61MD4xw28Jvr9IW3+bCDx7waS/m3A83kDNeKjFw3UGjXyiXEjfiaNPBSzHBrZ6tjIDudGzFwaeVmM7t/IQtdGEr0a+ca/kYyARrKDGjFENfLKYGkT08jcIY2kxzXyIL4R78RGasWO/EasChs5NKWRwBmN6ETRzEZKZzcyc34jQxc0sntJIxOWNfLFykb0NY38LkqUjTzZ2Shr90YuCJs3GrnzlpwfaWTU0UbGdTRyt7ORd7oaWdvdyNei9HwjPRcaMbrSyBwx4qr0/VojKXcb8fqqkdyvG2l5IGU/S85fGrn+q8T8vRHnx418+2cjH/4lfTJq4oy4atbEUosm+ts0MdGhiZbwJl4dKGUxTdwUh4Y3UTq2iYsJTeyjicTkJtakNPGV+Cmjic8ym+jKbSI6r4krRU30zmrijflNfLmgiW8Wyb2VUr6+ib2VTayuaeKAsgm32iaqhKquiXx1E6Oam7jW0gRtTXhubOJ7sWNnE2N3Sz/2SJt9TUx6u4lX3mti2PtNbBcvH2zix/81UX+4CesuOZ5touNcE+Hnpc6lJpZcbaL6xyb8Hjbx5Lcmpv/exGmx5VETxo+byHgi8Yyb2W7ajJlZM3vNm2l3bGaIczPzXJr50r2ZMr9mLgQ1kxTezLuiMqKZb8ThqGYeRTdzanAzC4c2cy2xmZU005DejHFOM26FzUwubWZMRTPfz2yWPV0zLG4mY2kzH4jVVc3kKJs5qmqmua6ZjZpmhuuaKTA009bezBNx6ZVmbDZLP/Y38+vbzZx/v5lXDzZjcUjyiW8/bubPz5rZ1yH9O9FMVlczoSebGXammfUXmvn5klxfkf49kL5930zYL830/NpM3+/NWD5u5rpw+LOZiP+a8TJrId+8hXfsW/jGoYVMxxZ8nFoodG7hT5cWBrq2sFGcd2vhmkcL98Nb6Ipu4dnAFj4Z3sKYcS3YjG9hXZzUSW7BtKAF20K5ni51xeHFUn9pC7OWt7BA2cLdZmnX2sKQV1rYJgbslPPdLYzb28KK11p4b18LVa+3EPBBC20ftfBVdwupPS0oT7bw2akW4vtaeEOsudBC+sUWvC+1MPFyCyFXWphytYVN11rYfaMF37stxH7dwrx7LfT7poXl4t1vW3jwoIXjP0jeH1tY9WsLjx+38PfzFlk3tLDZyEA/UwM5FgaG9TMwwc5AuYuBHnHB1YC1u4FbosPHwGk/A9v8DfwRZiAi1sDQoQY8Rxk4PNpAZYKB4xj4L8lAXJqBNekGDmUYmJhlYGy+AX2xgYWzDKheMnBknoHLCw2MW2TgwBLJs8rArBoD58WvGumH3kChwUB4q4EWMa3NwJUNBg5uMhC810CjeOU9g8zpBu4cNMAhA++KOZ8a6BOPjhpk/jDg2m2g/3kD0ZcM7LpiQHHNQMBNGevXBp5/Y2DgzxLjVxn/bwa+f2Qg77EBj/8M2Jm04mnWirddK3EurXzo2orOv5XbIa28Ft1K7eBWQmNb+VvsH95KH63My2plX3Yr0ye2MqmslR0LW7mxqJVvl7QSsKyVa9WtvFHTipOyFa2qlRN1rfygb+XlllZWt7byQVsrxze08ud2ud7dis/eVnhTzg+28rVIP9SK5oNWfhUlH7by9KNWZn3cyshPWok9Kv3oaGXtcYnd2Yp5XysuF1vJvtTKf3daeferVub83MqYX1pZ8WsrXr+3cvRRK+GPW1H83UrM01ZMn7Xy3LQNlVUb2e5tPPJo425IG8Mj2/hrcBvOw9pYLy7Gt7EysY0rs9p48XIbl+a3oVncxrOlbcxZ1sbo5W0cXNnGw6o2lOo2ahrbaGlu4922Nj7b08b2d9rIfb+N3kNtDPmgjcqP2zA/0cY/V9ow3Gtjxv02vH5pw/ZxG4f+aKPkL4n/tI0Mk3b2W7aTZd3O/xzbqXBu5x+Pdp6FtfPSoHZ6hrbjMrKd3jHtKMa388OEdmYktGOU085l8UeBHF9qZ+uidswWt7NQXBcJS9p5W1Qtbed7kb+sncMidHk7LWL6inbOiuEr29kprFe1838d1wV0VNfXsHEgaKG0xYpD0NKW4toWfYBCobi7W+2PuyVIgRaJTDLJuEQmrjOTiQtECBLBiScEt0CAFt79fSvrt66cffbe5yaZOTd0lxvz9kjtvW6M3O/G6eNuDD/rhl7sOOdGkZh83k1+p24cc3PjmVB4uFHXU8aMbqT6ufGFxY0K8WeYG7dEQqQb56Pc+Fe8SXIjKcON7YVudLzhxqg7bjQudWNimaz/gRsXH7nx4JnMee7Gklqp4eTOphbu5ItRLd3p0cadNyJsoDspg93xHOLO6PHuOGa6o5/jTuf57pxc7U7qdncGHHFnz0l37p5x5+g5dwrd3RmoccfD6M4Mf3dOhLiTEerO+Ah3Jie4czPPnbYFElMmuavcufZR6jl5sLq+B/oGHsxp6cHT7h48+MqDM/08qBnsweChHkQM98BzjAf/TvBAN9WDQTM9eLTQA/MqD6av8cAuzqz14NQmD/7c4oHrNg/OH/LghyMezHD1oPkJD6b95cHpkx68EU3/9qDLGQ8muUlu0d/TgwKdB9UGD74yebDB7MH7QA+Gh3swNdID5yiZK1ZGe5AthsZIjlgPplglj82DV+LQNQ8eiqQ8D77O98BDfBSbCjzIF62uy/pueJAg+tz04IOoLPFgZqkHZ8sk90sPhr3yoFmNBz+/lppvZD0iqo4nW+t7ck8MaOGJr/hfS0+efudJv/6e/DHAk9CBnrQfJPdEvyGeeIv6Qz1ZNEqOY2R8rCeu4+R8gsRN9SR9lic+sz35c44nt0XYXE8mLvLk4jpP1L9Krd88mbLVk5PbPBm61xP9IU+6u3jyt/jluCfr3TxxU3iS6OPJy0hPVtg8OR0vMSme/CPeiiP5nvS/LfmKPZn13JOvXnjSqsaTs80VtPhCIXteBa3bKIjoouBEVwXLnBVkik+6K7jUS4G9j8T1VbBfjBmgoM1ABY9E38EK2g9TsHi4grsjFVjHKLgxVUH6dAX9ZyjoPFvB8jkKNixTyLu6AoX4bbXEiNA1Co6uVZCxTsHJTQre/aHg+/8p5H9XwZ97FBhdFOxxVVApNhxXcOGMginnpR93BQFKqatVEG1U0CtQwe9hCtRRCmJiFIxOkBw5Cp5eVTChVMHgCgXd7ytIfKRg60sFXWsUvBGXXitwvFVwp44X5Q286PSZFztbePG+lRfXWnvxsqMX2s5y7ezFum5eHOzhxdyeXih6edGxjxfT+npx5jsv/PvL2AAvHoi5A734dpAXvw/2YsIQiRvqxbJhkme4F33HeDFxnNQZ74VugheHfvai+Wwv4uZ4yf7Ti6glXpxa6kWfVV64i+A1Xriu9eKZUK/3otsmybdF8m31Yu8RL+JdvGhy0guvc16s8PCSPYhcR3nRPsOLhZe92HJVat32ommlF20eerH2ufT4Uvr66EV2XW+G1vPmUydvzn3qzZefe7PoC28yxIAW3vJe4U2Tlt5sE7GtvOne2pszYl0bb66JtHbeTOnozZrO3hzs6k2D7t781MObqv7ezB7gTaL4eqA3nqLjEG9OiGHDvGk+3JsZY71pN80b7XRvymZ4EzfTm6YLvPllpTcbV3sTtMabtmu9Ze3eBP8q9//njV1s3OqNZqfE7/bmwx5v2Yd6E+LqTfuj3rz42xuP81LHw5sEb2+SdN488PdmcpA3XYOlxzBv5od74xMh+RMlf5LEX/LGdE3Gb3izvkRyPZC5T70Jf+FNzUtvVr7yZkSNN48/yDOpo2R7XSU9nZRkNlLi0VTJvBZKvmuppGErJUfaKQntqmRYdyUG0bWPkgHfKWnST8mLwUpmDVfyx0glxeOUTB2vxCZ6omTjBCXBE5XoJytZM0PJgtlK0kTJXCWFC5QsX6xk7WolV0WbtUo065VM36hEuUVJo61Ktooi8fM2JWe2Kzm6S8lzsWevkqiDSgKOKHnsoiTDVYn6qJKOp5T4nJW552Su6OGm5D9xzFOJl48Si1bJEr2Si2KwQeYFKwmPVLIqWskvcUoapyuZlqEkpEhJTomS/WVKUsolX6USa5WS6ieS/5mSTa+UjKtR8sVbJSOdfCht5MOt1j50+dIHbUcfnLr6kNfdh6AePizt5UPfr33IGeBD/Dgf/sCHOyJ5mg/XZ/lwYo7ErPbhs7U+7BX3xZx1Pkzd6MPw/T40PuyDu4sPEUfl3lkfep7zobXCh13+PoyI8GFgtA9q8SjZh/QUH3n/9KHimg+KfB/qF/gwpdCHf6/7sPGGD7m3fTh8V3JU+LC50odpL3xkb+XDb698OPrWh4IGvtQ08qVLa1++6OBLWkdfFF19qe/sy/9EYQ9fDN/44ujvS72BvkQP8qVgiC+T8JX9tC8nFvoyc5vE7vDl4GFfMo740vGML1luvril+zIuy5dnub40uu7L6BJfgkS7Ul+OiZdiRZkvl8TIcl/8xOEKX56IxZW+XBRDqnzZd9+XarHvoy+pdVR8Uk9FuUhwUvFNfRVeokEDFVvE741V3BYrvlDxwVnF5m4qboqJ3VVEiq49VKzvqaJjbxU/9lERKKr7q5g3QEXTQSq+HaLiq+EqXo9VcWWciraoOCpGTFTRapIKw2QV22eoCF+kYtVyFdmrVDxeo2L+BhW9tqhwE922q9i0Q8UBVxULj6pIPaGi4qSKn8+pqOOm4rqnijY6Fc/EUr3kECaDipZGFYfEY7HIpOKiGGJWoRf7/VQ8EPP9VQwMULEnUEW/IBU7g1VsC1PxS7iK4CTpKUXFZfFjqqxNfJmm4oVYnq7ikvDLUNH6goojYlG2iqorKmblq0gU3xaoUIr/SqT/UhUTylR0KVfxtwirVHGySsXa+yrGVKuoeaDC/6mKwy9VZL5SoXmvom9dNdvrqeX3oWZrAzV3mqqZ9Jmari3VrOiqJle4dFNz4Bs16kFqmg5WUz5MTeORatlHqPlzvMyZqGbDLDXhs9WcnqMmdJ6adivUvFwt89eo+X6tGvNmNYd/VfNgl5qB+9XcP6BG5aKm4ria2Sck50k1jc5KL6JUxJ8T7tKTp5oS8YtCjUP08VKjEA281WwRxWKaUs09jRqbVo27UfrxV/MxTM2vUWrOxsgxVs1NMcmqJlp0s8m1XU1UnJob8WomJqtlj6Im4oIastT8nStruSLHq2reiQ3X5LpQ1nZdTcENuXdLzfgiNWHidLFci/UlMibGl8p90blMxsRbsb5cxkRYhZxXqRl3X85F52oZfyRjL+X+vzK3joZw0bmuhg31NBSIcCcNXepreCc2NJDzRnIuNjSWsSYa3n+iIbK1homdNfzXRcPmrhqinDX82l3DTTGph4ZocWegBusgDXWHaCgapaHPGA1x4+Q4XkPDSRp8pmuomK1BNVdD5TwNc+ZrSBF7l2tIX6FBt1LDg1UaMlZrGLxGw5D1GoZu0mAUhzZrWPKrhld7NPx1SMO4o9LbCQ0fzkgfZzXEnNPQ20tDqUZDglbDtzoNStFYr2GHKBezDBqSxHdGDb6iiUnDTlEhZps1JIt+ftKfaOqvoUrMDdCQKjSB0qdFQ7WYH6RhULCGC6EaDoZrWBwhPUZKj1EanojhMRoCHRpWJWhon6ThtViTrOGaGJOiIUR0TNVwUtSKdWka8sW4dA1honOGhtNiwwUNERc1bMrScDZH1ip+ytXwxxUNd4XtqganPA3T8jUoCjQ0K9KwR8wr1pAmBpZo0IrmpRr2iQdiQZk8XzG4XINefF6h4YBYVCnPukrD0moN2WLEAw3LH0mvL6XXV9KrqBUT3srvtq6WuHpa+jhpKamv5ZuGWsobaUlqrOW7JlqMLbQcbqllRGstfqJ1Gy1X22t510WLczct/4kePbXU6aVlSm8tvb/S4tRHS0JfLQ+HaFk4VMvoMVpOjtUybryWv9EycaKWnlO0/Pmzlj1ztIxZpSVUdFqt5ZR4K9av0VIouq7Tckb8JyZt0OL9h5aV+7UEHdDS+YiW0+KduO6iZYKrlg9HpWd3Lb/ptdwWkw1arEIVqGW3RcuzcC2ro7VsS9YyM0WLb6rcT9OSli51r0idPC238rUML9XiUqblxwoteVVaxt7XMuO5lv2vpd5HLR/r6fjNSceU+jpKGuqY3kjHt411+IiqLjoOdNPxoqeO8K911Oun490oHVFjdNwdp2PbBB3zJ+t49YuOUzN1/D5Xh22ejpEr5HqNjjobdDTcrOP7rTpWb9eRf0LH7VOS95yOJR4S5yn3vXRcFXEaHV9rdXiLRjodO0SFmK3XkSIGGHRoRHOjjv3ioVhk0pEphpl1mMULPx0r/HXUBupYb9FRKLoF61CE6UiK0KGO1NE7SUeDZB1bRamYmaLju1QdKtE0TcceUS3mp+vIEEMydBy+oGPZRR2BmTpOZElsntwvlGdWpMOzWPKVyLMQpWJmqYyX6WhWrmOvaFml44jIva/jrwfSyzMd25/rKBfv3unY8F5H47p6KsXcenpSRVgTPR6f6ilprmfPF3qGtNTTspWeI2J5az1BbfSsb6unTgc9v4sDznoWd9Ozuqeea2JsL5n/tZ5RgyRWdBis56TYMETPdRE1VE/3YXrOi7rD9fwpHCP0fDNSz6Af9eSM1nMWPSmT9QyYoufRz3r+m6mn9xw9nqLBXD2lImmeHvV8PfsW6HkoFi3Uc3WJnpClet4v0+O0Ss8WMWO1nmZr9Qxdr6fVBhnfpKfjZj0Jf8r6tsi97XpcxHMxaqeeYDH0sB6TaHVEzwoXPZfFKFc9N47piTmux/2E5P9Lz4szslYPPWPUejZr9Vh10qdeT5lBzyyjnv1meTZ+eo4F6KkRawL1tIvR0yJJz2FxOVl6SdVzSrwTG9OkhohJlxoZ8jxz9XyVp0chZhfoWXdbj7FM+irXc6VCz+hKWY8490rPtNd6kp0MLGlo4HxTA61bGBjTykCftgYatTOwQ7h3M+DU3cAWMbOHgU97GXgkjvcx4NPPwIUBBq4ONjBqtIGfxhmwTJaxOQa6zTdQtMBAwkIDH1caqPrDwJD/GXDZYuC/7QZ+3WHg550GVhw38PysAZuH1FMYaKGUa7FZbWCKRu6LPloDXmKnzkClmKs3kC4GGwwYREujgSNipUlyBkh8oIEXIQbuRMh1pIGvowzsijZwX2TEGBgaa+B3h4GLSQaGJRswi6MpBiLSDDTLNPBAPMoz8FehgUv3DAQVGehQbJD9g4FNJQZuip9KDVhF7zLpu9xAhRhUKc/wuQHnVwbq1Mhz+2jgs3pGDoqlTkZONTDyTlgbGWnYxMiLZkZCmxvp0NXIT92MzO1pxNDLiPtgI7OGGmk82kjeeCOPJxtxmW1k7FwjfRca6b1C5q80UiHmrDKSJgavNnJkjcSsM9J1vZHsX2XOdiNvD0r8ESM7XIzMczWSLoxHjdQ9aWTzOSO3RB83I2ZPIzUKIwVeRg6pjVzWGBmtlf5EZ52Rf4TDYORbo5EAPyN/+UueECPBViMTU4z0SjXyZ7aRO9eMfJNv5JMCI5mFRkZcN7LhppEb4lWRkcgSI1vKJPd9I/ceGMl5YmTTcyMLaoxcFP6vjbx5Y+R6rZGYtzLng1H2Wya61TVxXtSrZ2JAfRO/fm7i5y9MxIlvWpjwEZ+0NLFHLGplIkuMaG3irzYmtjubKBdzuplIE6t7msgTRf1MfDbQxEHxRCwbZGLUYBMhIn6YiUcjTCwZaSLoexMdf5DcY0w8EIvGmmg/3sSCn0ycmGJi3nQTx2aaeC0KZ5mInm2SzxwTFeLVAhNrFppwX2wicqWJlDUmBq418fw3E8X/M/H5NhPPROgOE3/sMpG420S/PSY04rO90pOLiYTjJv52M/Gbu/TlYWKpl4n9ajlqTARrTdzVy32D3DOZ+NHPhMoi98JkHdEmDtglV5KsMVlqpJoYe9VE3Tx5hgUm6pfIMymVnh+ZUDyRtbww4VVjIvONia//lef5nwlfJzNftDAzrpWZrW3MGNqacW1nZl5nM727m2ncw8xfvc1M62/mwEAzZ4aYqTPUzIxhZq6NNJM2ykyrMWYaYiZ3tpkuc2V8nplikTzfTPclZrYtNXNshZlJq8z887uZiG1m3Labub/fzLtDZm4fNuPrYmbpUTOjjplZdVrmnDFTIYaeM7PezYzV3Yy3h5kshZnT3mactWZS9WZqjGbaW8zsDzVzNsLMzCgza2LN9LSZ2WGXvElmQlKlrzQzcVclLs/MgiIzn1aY6XrfzDnh9dTMLzVmEsTKWomv78ezVn6saO3HtrZ+LO3qxyUR4uxHl25+8jnph6GnHx6D/Tg/2o/yMX58MsuPj3P9KFrpx/RVfvK/6kev9X7s3OpH4i4/Ag/58eKsH5z3Y4GHHx0Uftzz8uO+RuKNfigC/PgjxA/XcD/2RPvxUCyJ8SNH/BjrR6rdj6ZJfoy95Mf2y37Mu+LHBeF/1U/2tn5oCvz4764fLUskh3glJpX5cfOxHwee+eH20o/6r/zoXM+flPr+TG7szxet/ZnV2Z/BXfxZ29+f0UP8cR7qT71h/mQM9+fwKH9yxvsz5Cd/Os3x5x8xa54/pvn+tF7gzxuxcKU/WeLbTf78sdWfYzv82bDTnym7/Dl7Vmp4+VPgLbnV/lzQ+ROg9+f7cH+CREmkP7Ux/tyK9aevTcbS/FmX5c/VXH96XPGntMCf2YX+vLrjT9NifxqU+/Pugz/augGsdQrgl5YBtGwdwPmuAQR2DyClVwBtvgpg7MAAdg4OYNGQAG6OCUA9LoDuUwL4bXYA+5YF4LEygAvrA+iwMYC3vwXguy2Ag9sDWLkjgC2HJfffAUSfD6CJewB6cwCNIwO4FBXA6OgAwkT92AC2iyxrAN/bAnidEUDfzAC4InUKAnAXDQsD+PFGACGi680AhhUH8HtpAKteBLD8dQD+jQIxNw1k4xeBuLQKpKBdIHQOpHvvQBp+FUj6kECOjg+kZlIgh6YH4j0vkOULAglfGYj7qkBCNgZSZ2sgH3YEUnQwkJmHAhl8OJBk10AGHQ3kxLFA+v8tOf6RGmcC0XgHYtdKLnMgyvBAmkUE8lSsjAwkTxAVSIzwjg6kaUwgT0TP9EAeXgtkaV4gPQoC8RSNbsn5Xbl/L5Ax5XL9JJDdL6TvmkA8xO7XgSx5I2O1cv5O5r6X2A+BRNSxsOcTCz2/sLC3jYXHIrqtBa92Fp60t+DdyULTzhb2C7paiBFfOYueFiZ+a6FwkIWfBluwiW9HWIj7wULfHy24jLIwZYwFh/hurIWpP1kwTLPw62wL5rkW2s6zcFK8F7/Nt1AkZi6wkCqGLLTgJ9otsnBK/Cf+WGxh1hILacJ/qYX2yyycFn8ut1AqMlZY6LjKQtlqCxfWWFi8zcIlMXq7hXDRfYcFD9Fop4Xd4qFYusvCZTF2t4VI0XOPBYVosleehXgslu+zMG6/hX0HZf2HLTxzsfDqlIVaNwub3C3cEb94WBjoacEoTihkjV4WZnjLGn0s/Ct+97VQLNprpGcRqLdQx2jhoslCPX8L3UKlbqTUjbLQO9bCSpuFPDHBbsEqfOMs3Ei28L+rFrIKLdS/aeGTEot8Vkr+NkH8/mUQf7cPIsw5iIfdgxjbM4ghQ4M4NSxI9uxBlIolY4OIHBdE4eQgXKcGYZwehP/sID7MCaJsbhCdFwSxbFkQTVcG8fnaIFptlPm/BZG9NYgft0neHUG8PRLEZpcgUlyDaHdM5pwMovs/QQxTB/GJfxBPhSE0iHdhQbSPkp7E97FBHEkOIiFV7mVKD1eCUBcE0eZWEC0eBnHuZRA7XgVxXyyqCWL06yAiRI83QShEk1rpoWEwQ1oF4y/atw5mS5tg5n8ZTMP2wSztEEyzzsEc7RbMpu7BpPQIZnDPYA70C+a5ODooGMc4mTM5GOepwfSfE8yK5cF8s1Jy7pCcYsuuYBbsDiZsTzDrDweTeCSYgS7BfOkazB9Hg1nzTzBD3YPp6BHMQoXkMQczJzyYoIhgDlmDWWsLJjI1mMKMYIblBNP0WjAtC4N5K2bekGNZMPfKg0mrCCbwZTCdXgVTryaY++LS62AONgyRfVQIh1uG8EqsbxXC1NYhDGwTwp9tQ7jYLgT3DiGouoSw0TmEsYNDiBQHh4awdlgI8cND6D8ihJE/hrBrtMSNC+HI+BDSZ4VgmR3CukWSb3EIP6wIIX91CJPWhFC7Tu79L4Qvt4ZQti1E9kEhXD4SQvOjIUw7HkL5yRCOnw8hwz2EII8QzntKjCWEVuEhXI2VGrYQPreHMMMh/SSHYM4IoXFBCBOKQ3AtlfvlIUS9CGHQmxBO10qfH0Lo0SCUfi1Cadw2lJXtQpn0bSiz+4cSPCAUt4GhPB4USt5gOf4Qyp4JoVycE4rzvFBCl4XSZEUok1eFYlgdSps1oWStC2XrzlAqRc6uUPn/DeXO0VBaeoZywSuUkd6h/KkNZUlkqHx+hvJ1dCj2+FBKkkKZmyy5xb60UAZcCOVyXig/lobySXkoB0RiZSgTX4XStyYUrWj1OpTj4vq/oVyqG8bGBmHcEakNw1j+SRjHPw0jsVUYg1qHsbhtGPc6hjGzUxh/9QijvGcY83uFEdE7jN8GhVEivh8SxpMJYZyaHMaj2WHEzQ3j3/lh/LkgjFGLwli/NIxrq8J4vzaMH3eEcWt3GN8eCqPZsTB2ngoj61wY3m5hTPcMo5NXGNmaMHlnCKOLOYyMiDCeRoexOiaM62JKbBhL4sK4LI4lSP3EMBQpYbxIDWN4fhjxN8JQ3wtjXUUY3z0KI7gmjF71w1GKmgbhbGwYjnuTcLQtwnnfMpxRbcIJ6hBO407h7OgWztXu4dh6hNNhcDjXhoYz9odwvvpR5s8Nx2lFODvF1O3hfLkvnHku4US4htPraDgeJ8Op6xEOCsnlH441SmpEh/NvTDhRtnB+dYTjnCZxokl6OPvFzYxwpl0IZ8jFcL67Fs7HvHAWF4RzWcy/Fc4PxeGEibtl4cwsl/mVMl8kPgnH8TKc/q/C+e9dOH/UieDXBhGEN4rg0yYRrP8sgtuiccsI9ok1rSK4IYa0iWB32wh2doqguluErDWCCT0iZL0RnOwVQatvIpg3MALvERHcGRPBCyJInRjB2ikR5C+M4KdFEYzdGkGMUO2O4Is9ERwTv++NIHtfBBFHIvBxkV6ORvDjcbkWvU5EoBRh5yKo8Ypgo3cEs5QRZIimqghmaiJIF93MEXziF4FHtNSNiWC6NYKghAj2J8l5irggveRE0CQ/gnUFETiXRuAp7pRHcNEpkvD6kfRqEIlS1DaM5POmkcz7NJIWrSPRdI7kRJdIdN0j2dozUvZskfgNi2TVyEhWj45kyNhI9o2P5NNZkRTNjmTOHMk3V/LNk3zis/mRuIha8duCSEpE1sJIvlocSc6ySNQrIrm/PpLvNkXydEckN3ZGMnVXJEN3RxIo3PZEMn1/JAcPRXLkaCSbj0mN45HMPx1Ja/dIlnhG0s8rkofKSPJ9pDdVJB3UMlcvdUMieSN8IyL5IyqSb2IlLkHGUyI5K66nRZKcHknji5HsF7czZb2FkVTeiKRBaSRPRJfKSJpURdL7WSTn60Qx3SmK4fWj2PpFFPdFXMsonNpEMbhdFPs6RJHZLYrc3lHcGBDF0EFRHBwSxUsRNjyKv0ZL/DiJnxBF4E9RTJwfhXFBFC+WR7F+RRQua6IYsz6K5P/J3C1R3N0exee7o1h7NIpfjkURfDyKbieiaPZXFHNPRdHinyh+9oyii1cU241RDPKL4ry/9BYVRXFiFFHJUiMjiptZUWzJl9qFUby+F8XmIhkrieJpdRStXkax920UsXWjaeMUzZSG0Vz+PBqnVtHsEkVDoskcGs3e0dGsHRON9/hoXInm9wnRjJ8UzaAF0YQvjebY8miero3m5rpoRrlEEymuHY/mpxPRPPOMJs0QzQhjNKHirTma3EjJHxvN38lSKyWaaWnRfHohGkNhNN+VRFO/THKVR1NeHc3immjMb6Kp+hjNNy1jeNQ6hsI2Mdx0juHPXjH07xPDJ0NjeCXq/hCD15gYcsfHcGZiDOFTYuRvMgbtvBh2LIhh4fIY2q+K4dlqGVsXQ71tkmNPDKOPxNDaNYbnZ2P42SsGZ2UMzXwkTheDyhTDB3MMSQExqGNi+DRe8ifGyN9QDCPuxjCoLIaSyhgW1cZwWcS9jeF03Vh21YvlplMsIxvEcr9xLB1axBLVJhbtl7H80iEW3XexBI2IpdOYWF6NjWXTuFiKxbzxsfJOF8tYYv//T98JsRhEu4mxsqZY6k+K5Zm481MsMyfHckFofo7l+i+x/DsrlqLlEr8qlrarY/lH1F8j8eLO2lgi18fSZ4PEi0ebYun5eywVO2Kp2RvLHJdYol1j+fJYLGtPSM9usQz1jMVLEcsg31hytbGgk16NsWw0xfIkLBZ1VCzTrLGkis+SY8lLjcWSHsu3d2WdZbGcLo/lVmUspx7Is3gUS+irWL54HSvfobFMfRtLj/exvK9npcrJSl59K+8aW7n6uZWAFlb821r5pL2V3G5WzD2sdOxpxU0c7GWlRmzubWXeSCs5Yu5EK31/sWIUL2ZYiZ0t53OsjF1o5eUSKw1XWSlabeXcerHVSuNtVl6JTdutFIv5O6xcEuN3Wum3S2rttnJeNN4jtUTJXiv9D0gfoskhKwuOWMHFSpzwc7XS6aiVQE8rXRVWPMWnXlZcxFvxh7eVSrFEaSXRx8oQXysW4aWy0lxtZanWSneDlfsmK72jreyMtfJY3LRamWGzEmm30ifOymmHlb9TrOxJtXI3zUpWujyfAslVZMW1xEpyuZU7NVbOvJX+6tnIFe4NbLxpaEP9pY267Ww8EVnONmK72fAdauPjMBvrRtuYPcbGmLE2YkTfcTbaj7dxVjTCxn5RMsHG/Ik2Lgn7JMk72cbhKTYsv9iYOtvG14ttfLnExvOlNvqttMn7l43zoslqGwfFa/HrGhtlYuFaG1dE1w02FOLdRhvLNttos93G3+LZDpu8h8nYYRuuR2z8z8XG8GM2QsTHEzZunrTxzz9Sx81GuaeNUzobaw02Mo02RptsGMzSv5/07i/xUTZmxNrQ2Wy0tds4Iy7F26hMscnfqo2kNBvD0m00zZfz6zaG3rDR46YNpThxy8YH8ei25LhrI0N8XWRjQIUNP9G50saOJzZevrIx4Y2NgbU2ury14Sk+fSd9v7dxXyz7V57Rfzae1rWztp6dO2K2k51MMaa+nVjRt4Edo+jQ0M550biRnYPitbjSxE6fFnbGf2nHo52dpu3tvBUtu9q53U3ydLczuoedGNG3p+QR7XvZOScO9rZTI4Z8Y6fbt3a8xT+D7BQPscMwOwOH2/l0pJ274+zMGW8nW4zDjlX0m2DHLDpNtOMuPplkp1YkT5GaMyT3HDuL5tm5Kn6ab2foAjsXltppt0LqrLNzbL2dhxvsZGyyU/KHna93S+09dhrsteN8yI5CrHSx8+CMnU2eduK97Hgp7ZQa7Cw02lFG2fki2s4JsSPGzmNxO9bOLKvUF2Ns8uyE0S7PLM7O7/F2QpLkuaTYOSmepsp60u34XZD+L8pzy7RTlWXn78tSu8BO80Kpfd3O9Jt2om5J3Xt23KrtdHltx1NsqbWz4q2dhh/sbP4ov4c6cfRwimN2ozjafBHH3hZx5DvHkdItjkFfx2EcEMfPQ+MYMSyOMNF6RBynxZ6RcWz4Po75P8ThPDqOY2Pi+CC2j41j9bg4bomZ4+O4KEYTJ5/3cXScGCfPOo7KnyTnFKk3TerOj0O3Io62K+M4IxquiuOAqBG/ro6jTCxaE8dV8dPaOIati8N3fRwtN8TxbGMcX+2NY9/+OIIPx+FzJI66rnGsOxrHnGNx5Ijxx+MYcCKOrn/Fsep0HCM94vhHIbl84jhuisMaEAdpcbJPiuN9bhzLrss6i2WdpXE8eR6H4nUczd/E8Z9w+RDHhboORtVzEC36OjnoUN+BmzjcwMGfDR1UiW8+cdC4mYP85g5Od3Xg5Oxgj3ghNnZzUCwWdHdwWUzq4aBHLwc+omVvByfFk6EOnL93oBjn4Nh4B/+JRzhYPcGBbZJcT3Gw7WcHD8WsaQ46z3CwdaGDlSsdXFzl4P06B99tdvBgu4ObOxx02iNj+x00O+LA44TMO+nA01PyeTsY6+Ogv68Df3FM7WC7xsFjsUbrYIDBwWcmB8oIB0Os0qfNwSm79B3vICTRQatkWZ/Ym+LgpShNdbAwzcHkdAcjLjkovOngl1sOzGUOPq2QniulZpWDtU8c5Dx1MP+1g9514rG2iufDl/Hs7hJPcdd4wr+OR/dNPG2/jSdzWLy8+8fTdWQ8mp/imTknnicL42FJPD2WxZO8Op6v1sbj/ls8u3bEy+dsPEU745m/K579++P5xDWedyLPI56LKqmljifXGM9EUzzeMfGciI1ngy2eBfZ4bl6X/Dfi+fxOPKEl8XxZFs8Pb+KJEu5v4+leJwEfcapuAk71EtgrNjslUCYW10/gm0YJtP8ygXpdE3ghSp0TuNYtgSndE9D3TOBI7wRchiYw6PsE0sYmEDUuAXcScJ2QwL8i56cE/p6awNCFCUxfnkDXVQmyx0nAeiwBh0cCwZ4JVCoT6KdOINmYwHm/BLxiEjDEJ7AmOYG5KQmo0xP4UJhAdkkCg8sSaFgpuaoT6OWUSJv6iaxolMgvnyeSIX5um0hUu0S+bZ/Ijk6JJHdN5G6vRP7XN5EbQxNxHpdI/kSJmZFIxIJEmq5O5PGaRG5vTyR+p8S5JjL4RCJvfBL50zeRf/RyNCYS5J/IreBExsfKuDWRYLElLZHhNxJpfysR19uJuJcm8rQ8kYsfExlTJ4ncL5Po0CGJ752TMHVL4rMeSSzrl8SbIUlkD0+CEUmsGZ1E0tgkRqxOYuOGJHn3TOLQziSaHUxC9U8SLbRJ1OiSyIhOwhqTRDdrErPjk0hISEKXlET7ZIlNSeI/4Z2ZRFZuElOuJ2G+mYTXrSQyi5KIK04i5X4S72rkum4yTRomy3dVMq+7JtPsq2Q2fp3MgO+SWfZDMkfGJcv7cDKPlyYze0My23Yms/pwMjdOJnP0bDI9FMlkJCVjTZaxjGR+L0nGUJnM4s9S5HeQguuIFEq/T2HZ/BRmLEhBvziFl8tSyF6ZwsM9KVzZl0LMgRR8DqVw7WgKe9UprNCmYDKmcDdA4pNSaJ6SwglRWZyCV2UKR56nUPAqhdkfUoisk0q9r1Op+TGVlLGpNJmYypXZqajmp7JzUSrWDalEbkml5fZUDu1IJX93KvsOSbyY7JpKzNFUuh+Xo17mGFPplZyKVjS+nkrnolQOlqTyuDSVXypSGVuZyict0vi1VRouvdIo/yqNHd/L8Yc0+TtKY9mkNM6tTKPpqjQur0vDsjGN9tvTaL4jjX070/A8mMYi1zSSlWk8yk/jnztpqCvS2PAqjVJR9SENn8/Sud0qnclt0tG2S2d/x3Rq/58B6aSPSccxL51vd6Xz86F0DC7p/HQqnSTPdKIU6ezzTaevIZ1rgel42dM54khnRWI6hy+k43klnS+upnNKpFxPJ7ZMrhtn0LBJBmnNM2jZOYNmQzJoPiYDp7EZ/DApg85zM7i7KINpSzLYu1qud2ZwziWD/x3LwHI6g57GDLTiqX8GI20ZhKVn0PVCBlXXM/C/m4FbUQYHSjLkfVxy/JfBZ04XaNnrAo17X2D++AtsXniB7WsuUP3XBYLOXCDE5wLOARfIc0hM2gUyCi/gf/MCDe5eQFHnIpcaXZTvjou86HOR0HkXmf/rRabuuUjUvot0OniRi3EX6Zx0kS6XLpJSeJGIiov0qLqId81FNr27SHnrTAp7ZDL0q0yuj85kx9pMfluXyfSjmWw8m8ke30xqxAZ1JuViuSaT+dpMXALk2p5Jt5RMPqZnUpufScSdTM4UZ3K8JJN6pZmsqcgktyqTf59l0rdxFrktsvDvmYXPkCzZQ2RxZkIW1ZOzqFifxYKNWTzankXerizWH81inXsWfX2y6KjK4rgmCydtFtOjs5hbmsW0sixmvMji53rZfN4um9oO2UxzzmZCt2wafJ3Npr7ZnBmezaMfsmkyORvfedmsXZpN1opsJq7MJkWc3pBN6uFs2h3PZsGZbA4ps/H2y6ZLbDZtrdnMSM4moywbR43ENM3BqUsO13vkcLlnDjXjcuQ7OYcBU3MoX5/D0j05ZO/LIW1/Dp1ccjh1NIe3x3NYeDqHZaocfM05tPXLQR+bg481h2NxObjfzeHzezlMr8ph6H85mD7mUKfBJRZ9comatpfwn3yJAYsvsXv1JYyel+R99BK/Zlxiwd1LjC6R4/NLTH15CcX7S6yon8v4Trn06JaLR49cmvXK5VWfXJb1zSV8cC4zyKXx2lwOrsvl0N5cXp7PpaUhlwOOXGLu5aIsk7m1uZx9L3H/5bKwwWXqj7vMR7Fv/GVecZmlKy4ze9Vl0tdc5uBfQneZ7YbLDAi7zFv7ZWalXKb0+mVm3r5MWMlljldfRvHxMufrXOGB8xUW9rzCjN5X5FvvCodmXmHY3ivoD17h2NErXL1whXe3rhB3/wohD6/Qv+dVvphylVczrjJ10VVamq/yJugqv4VeZaLtKsbkq8TcvUq7iqu4VV5lzL9XSRB96l3Duf41GjW9xtqh1/hx7DUGco2yhddQ/XaNx3uukRx0jdbF1zhZdo1j5ddoUHGNHdXXmNY5D0f3PGw98vDon8cC8gjen4fmSB4dXPPI0OWRqs9jnCGPkeY8hvnlES0i/fPoHpLHPkceG1PzqBLr0vIIupnHmfI8Tlfk0aQqj5S6+QxrmE9t53z6/phPkPhqdD6fT87ni4P5HHPJp+6xfLaczmeKOp/RhnzspnyG+uWjD8tnd2o+4+/mYy3NJ6QqnxXNC3AfWkDK6gLGrC2g0+4CfPYU4L23AM/9BTQ5WsChkwVUeRewTlnAGp8CrhsKuGYuICewgPC4AnqkSVxhATVlBTytKuDBwwKW1BQw/20BlnaF9OlQiLp7IZ16FLJ3VCFbJhZyeXUhv6wpZOq6Qr5xLaSdRyGtlIX8oymkubaQjRmFzCouJPF1IVH1r+PT+zqvV11n6/rrLFRfZ77+OtOt18m1XZd3/uuklFwn6cF1Rja6ga35DWJ63yB6iBh+g8HcIGqSWCPW3WDIHzcYduwGP5huMCrsBkmxN/i5+AYrv7zJum43eT32JieW32SE6SbZcTfZVHSTlTNvUbPyFu/W3kLjcot07S1mBtziVfItuhbfks/gWxx3vs2JbrcZy20WzLxN1cLb/Lf2Ns8Nt9njf5uh9e/gaHiHpb/cYcOJO/x28g4l1justt2hXAQV3GHQjTsk3rnDL6V38He6y7Yud1nKXSZvvMupg3c5d/gubVzuUt/vLmPsd5mddJcXmXc5UHOXz9/f5Vrze5zscg9F93u0+ukef228x3X9PcYn3WPYyiJy1xVRtrkI494i/PcV8fX+IoLEdweKCBPRB4sYdqgIm4g/XETykSKyXIvw9SoixLeIweoiYkSitohUXREX9EXkGIrINxWx2K+IXy0y7ihi9YUitmcXkXmviH0PZN6bIuy1RVx8X0RSm2KWdipm/5hi3i8uptfaYmI2FJNwtJixx4pZdrqYHj7FmMXTwGJybxTTbGCJ7ONL2LqzhDp7ShjgUsL3qhKWxJUwLKeEm9UllLcrpfnwUvTfl2IbXcq08aUUUsrCCaWsnVRK/qJSbi0uZfXSUjYsK+WheLOilFb7Smm/v5QpR0u55CNjWhkTLeJLqS4upWRSGTcWlTH1tzLGXy7j4I0yJpaVMa28jNf/lXH4Yxn/1C0nsEE5sY3K2fxZOaudy4npW86uYeX4/FCO8+pynhwq57uT5SSoy3ljLmevXzn9ksu5nlEOheW8ulNOaPsKypwrWN+tgqKBFTQYXsHpKRUYplWwZ2EF36+qYOy2Ct7trWC4awXZtgqm2yt4EF/B7wkVHEuuwHGxAqdrFSTcrODe3QpW3atgS7HkKqvgL3GuvIKeVRVEva3gUZ1KXtat5Hj9Sjo0quTPbpW8Eru6V3KiZyULZlQyaVkl61dV4rSjknN+ldSmVvKhrJLmDapY3LyK/I5VHJ1RhevyKkLXVJG1vooftldRs7eKPfuqcNlfRaMDVXx+sIp2h6pQCfPhKr4+IvFikIvEu1bxy7Eqron5x6soP1HF479k/qkqPojHXlWc9q3CQ1VFe3UVatFdU8VgXRU/6quYbpQ+xB1TFZv8qjhmq6KTowqd6JdQRXpSFbnJVbxIr+LTzCrOiTZZVSiF+VYVE+9JjqIq8sSC4ir2lVdRt0LWJRRVVfSslt7+lT4+VvGx7n3+drqPpsF9/BveZyr35dvoPssm3mf9pPscXnCfoN33Wf73fZpo76PT3yfQcJ/+SffR59wn+e59LPWrGepcTfR31TiPrObvCdVkbK2m6d5qzgrj/moGHazmx0PVpIjFLtWsda3m1dFqOp6s5paqmo2aarZqq6kV+3XV1NNX08xQzTkxO7CaG+KBrRoXRzVeCdV0SqwmKKmamORqpt2r5rOKar67X03l42quNXhAYIcH7Fz9gD//eMCq4w94ceIB//71gA7mB9R//4AZ9R5S7PSQtUMeEv/jQ9l3PWTslIc0OPyQU6aHfGF+KPvihwy99JCOnR7x9PtHpI9/xPwJjzg75REuKx6xf/Mjpvz1CIOv3Nc9YnTyI07de4Si6BGdih/JXukR7g8e0f7hI6JrH1H+7yP+/fCI4haPudfpMQ86P+bPLo9x7/aYdt895qcfH/PrmMe4rH7MmTWPWbZZznc/Zvnpx2xNk6PTEz40eMLez5+ws+cT+n/9hJ6Tn2Cd8oQr2ic80D8hMv4JcRef0OXdEw50fcrUCU/pvOIpn+5/Su+DT8k8/JQyl6cE+T3ladJTdiQ/xSXlKbaMpwwpf8qEt0/JdXrG3PrP+LPhM75v9oxt7Z+R7/yMp92f0eurZzhPeEbYoWfMdnnGa/0zupqf0TD5GV73n/H+6TPsjZ4zo8lzfm36nAljn3N24XPUi54Ts/Y59l3PWej6nGYnnuNU/hz/yuek33/O7AYvmDLwBZN4weD1YvcLZv39gpuikeEF7RJfkJvygjolL/is9AX5lS+41OQlP7R/yZ/9XjJ9xkumuL4Ej5d4GV7Sz/SSpR9ektPgFRHfvWLKWNmx7XtF1yOvOKN/JfvhGubPrcG4qYbTh2uYnFDDVbEwsYZNSTXsTa5h/ZUadl2tYfy9GnLEnKIa7oonxTXsKKmha3kN2ZU1zK6q4ei7Gjr/W4P1vxrGfKghU8z8WMOqOq95KLbWfc2/olOz17x3fs3N3q9x/0buj33NvsOv6e36muSjr3HRvWaM6TWr/V5TP/k119Jfc7xYYp6+ZhtvyD34hklpb6iqV4vz97VsnVdL2xVyXFvLv6J0T618VtXS7kAt3x6sZdShWh4dqUV5tJagY7XUetfST1WLVWSra5mjqZX/tVpaG2oJM9byaWAtnuJScC1XHLX8miD5RN+UWs5X1DLmfi09679lWIO3fDP6LaPGvOWCuDX2Lb4T3pI86a18zr5l2rK3rFj+li0r3tJx01vu/faWZfve0vXQWy4fecv/AeN97Tw=</binary>
            </binaryDataArray>
            <binaryDataArray encodedLength="4308">
              <cvParam cvRef="MS" accession="MS:1000521" name="32-bit float" value=""/>
              <cvParam cvRef="MS" accession="MS:1000574" name="zlib compression" value=""/>
              <cvParam cvRef="MS" accession="MS:1000515" name="intensity array" value="" unitCvRef="MS" unitAccession="MS:1000131" unitName="number of counts"/>
              <binary>eJzFXDG23MgNnMAH+Adw8EMHDnQEjE6gIyh0qMAHwHOk0OGGHW644YYMHW7okEfYI3io39DU1ABoNMl5DvqR7AYKhSqSGnLm63K5yOXnENi3obSuTkyUGw1J4r35Sqztt76/dK7I2Yv3eGU9zvCLtBQ41iC/9bWtj8v1vq99zfpkf5jjEswLYHi6zPgTxYyw9ow9WNjjrH+R51WsKBf91SBm1FPr+wutqcTn1Rl6ermz+h6pO6rHY6TvjL+zOAIjyuH1n/u36/7TbXy5DbmNt77dfH/vx6t8HNtWxL/f4WikywrxI62q+mgxLtIh8nfGE1fTQf0Knm2bk5Nh7F1j36q9jnqK4jLd+Fjl0Ws+znT2PG6A0+R+n3zr53tFt6hnT4+1kLfHr6NYIs9aej5VfMu4aBCT6erFep5v8414RrFRzSh2Js7qV7BmfOM+F/k4n+wYeZmXe/HF2fdGC+ax9xEHjzPqJzQiXjzH+VyzwXrF12htpLPHf6E89O/H/rV+DkU1Rxw9XlXPojjsZ4W+Gqyp3D9DtgJmNDaMb9ePzyZf4bPL2/XxPGpQz45lUOvHfMdZ5fG+baPJ8/0M8WxtgblIL6GcrFaUe4Z/3po6cXvwUQ/zRLp371f/2h/xFWduG29Xfy3i7fXYkjoZDudFOjDeyAteX2/j+63PP27jH58vl3/exr9u40vf/9tt/P02/nv9GH/exn9u499dc+2f77/1a8d4L0GP1ttbz9nqfu849syw4S7y6PHlev9sZWuRlux76/nvvcY74HuxreM1wsYteu2dZwJ44uBF55UCnspzrSgv8/ut6/ut999u43d4PrNnNntOE9A+OpfY0y3nvT/b2b1T5dFH5lnBRx0N89P10aeLPJ8P7JfpWK2H3o3iKvORdza/8f+tX1tvnz+uu79+/rjefu/X23ad/Nb9+t61/tTPZbtXrYnmQhxMk7WPL/Bv4Nv1fp2uwBH5qoPv9abOumHj9gK18By6yKN37OWobuYH4tvgnpg/b13MruN23f3a/dM+7N8qu/ZQS+NgOjTCzvTWrht6bzh2/8z08HpBz40jnleeBh5O5tXIx9Ea8mPPq7WV4rYeV+sZ7jf2b8dFHu85AiOqizU8rszHi/nJaVIzhW3Vu2id50Xu950N387rt36eN7lfE8hBkxo2mtzP5+b0x7qjTiNfon4yX7y6EQfE8upHORUP9o4KXqQR8zUPR3g6iGVM3s+829sv+lLFrfTKcWdy3ou3Z3AdDearfCo9ed57mldqejEe/is1s7mZWq/yd6THKNfr4xU+ZJhKMRjbCjzUwZrh/ypvKjpEtXHeemri+xXlVvtqQeyMh0e0YS+qfc7w1CRGIGaBOZX4/oi5GVde37ar3D87Vfy3/I2bfQb7tT/Xb8+Nv/R3AALP/ha3Un2vbuT9KvfnxG1cOmaz/URf5q7y/D2EDHIrXlfXkMuFtl79kT7ZWOT+bst0/DkHNbMarNUFcsSJ32rYM8xbfx9k77vt3ZtxWzH3WvvcbmtNnn8vYvvGmTGsh9brLRCTaWvYhnvBZw4aiMeYNsf9GY+3rs8K8dbTMsBlTOOMMS3IRQ7Ypzg4rxzshflquth7o1/gvbC9E2zQA/P3amDOAvVYy+z8sFqGY/e6Lf+9c7vI43ndHBzDWiiWzxvjMOsH5uKcebtpYe/m1j7+8vnj3v5Hf5/b+r3dvsuS6zPXFfhjv1z7k2nTvfwO7/h/vjOmfPSUNcCaDx5e7/e8H3nXx+/Z+JwYaWhcWM/IU+RXiR3hIJb1Zb1fnL6qvaF+Iw1mcC1OeL/7vHm/XD/eQf/Z32HaOaD9el/l/g7XzouHc+LqX+O2vq3Zd65fO/5XeC9qOi4QbwN75BorxK+Qv23tndQDz0Az1mbkBevpxRgXXG+Ux/1E58XIa16rnhdVPOzJfNn0/gLvAPG7u4s8+se9WtwC66wpxvMaeuTFeHNKW6839EhlfC/w6jHv2fwzPOWezxwRD4+7F1vpI9NhltfZfb4K42z+RzG1kM8+zcSf4T2uqxy79qpxr/DpiG/qzK3y6McMnlDuGX0oHHt8vblX6CnOnBezvKD2nl6RUzVv5F0r5Hn5xiHDHmFk86OYSl4lthFPjo90Zg84LsKrcPT4sI4qj79x2uZWefyc2yg/OheEYlfKWygGh6ePQv4itXeZ62Cd9WZd1MmpngPId8ST16P4Kh/T9sfoz1ef+vPQ9+v9N3b2m7lNp6/2fHV91nhJ+JqHi8C73uv9+egdnr8U4tEjlef3UZGuttagHm8v8viM52FkvrDWR4f1bUPl/ixqXo28R63QB8Mb6YU9cY2ofkWDkY6e3ir39/vW//v1/r7o7Xr/bZ4W8Ee62Vqjue3Y6qs8e8G/3Y504n0lXHHiKn1wXiV/5I3x2rZ2rUc1Kr5iHYXtDCafG0KYFc0vSWy1n5nYbL2qocI69sy6eD5m/WU1W19v8nxtCcR42OrMe3MR36N94LHSdsZPT2P0Q524rOeZnmZHtb+IV+YDry0J9l7+Z2Fpko9+eX0d5TPjwWxtzzPs56yaHqaXN8KK1qu6R/U5N1tTZ61N9DDyU2jM+FnBHWmzx5cjdWe5vLLuDLdX5+uOetWeRzGovxcrtCZBrtfTWZ5wnQg34lkZraBDxsHTJcJQmFvlUasW5Hi9jTiwd1kO1616Uj3GeS3G7h2IP8KueH328DRg/k2e34PZWqSfyrPfe3tmnCynOs8xszpjnKdftS7vL4NevBwt5ngxkX8jvfd4Kk69KCfrifMizJEvmWYzxxE2aq/OWqR5G/QQ9Ym11Mmt9hvxHPlQ9SuaY62qtTOsUY+s40wPUS32reLhnl4z7ArHvV4f5Vz17Kza1luj+UX8d5ZH+8D9FsyPeoh8HekQYVqPiL9C37a2wjprFnFXmFMYUe/cm9XyuGdzlRyO8eKxvscx0njkH+Jyz00uLn/WFbWtes19cW3GY8/Qe4xbklrIZSWNol5HWJWcmfVqrBeHGtj3NQJ/A4B/57xA33bcer7SfrUfLxbnm9y/T7K/Y38DTuxHhjnSAfO2Oiv0hdia4ET+2hzWUFqP9rG3zOsqH+aQ5Xm9KqypPPfh9T7iORuzV4coJ4sz7Ve5n4M41r6+yOPfJ6jM/TZIIKfJ4+8s7DfT6McC+4KxNK8QrzJ/32qAN6vlKI956wBj1kOMR+1MkwxPHYysjhc3wzfDGOGMas/4lfkw643HXYNYW9vGKo//ZmuSJwXcSm/swaxmNlpRr4qu1nuDOeQ/49PemlX+e/Wa4bT0uYXWhOIyjk3yz58zfUoSy3NZjId5psdRnzi/xz/LUWduFnOUx+t4rDDn9TrqcYazBjF7fEMsj+NRfzJ+hp3x5PVIY6+Hikaj40ofe/uv5kQcPW1G+VUvI/1m+sgwGKdJ/G6E+1WpcVgK3BF7xDfqraLlxsX+Ttv+Dm3bx/9z7YeX1+d3Z9tYE944/1O76/1zjABuI1w7Zk29ntgv1hnn1NEpwtIkbmZYTY9HVr/qY+ZvptsonvmyNhHGqNaZPUb46DPyb0mOx0thG+XaaJQT9Xt2r7N4Xp9n1c7wojVvPsKNfKpy4HWl+YoeMsDZq+VRjc6oM4OB+1n/AqPK39bWvm1FzjPeH9XJ06GK7+l1xJNotMm+OL7Cr9K7168W8mbrHPW9wrtaR4K6r/B5rw9ncJnFYI0ynAp2FjPDrcnds0hL9tTzOMrJes3qnuHRSD+lWkrrs956OZrE2/4i/v9lZRzxmGts6+jhEuTN+prl4HGT5+eLkZ+4vwD/BniN4hW2Gc4K8w3WUOPIW86r+hd5n8VFeRXfcM7iWRuOVYi3bZPnvwHF+tnAmEyjiDt6ihzZ+xEHxo/6qPrDPnh+cM/cA9dRJ//IqOCYlqyJ17fXC49G657ujOVp4Xk205enOc4vDt8m8e9EBOJVYl8rXD1N9vTmaedpWa2V1UZ9ZvhUY6vaVfraOxrgKG0rtSMOI10zX0brM2OkcZvgfVSPI35Vc8/wZRtayJ2tITJ3jp2lSRR7xI8z+M56ejbnV/YfYVdq7uElTt6M3q/SYoSLvCuazfKc0WTb1xP73qvpSJPq3FFvOU9pTmD+DM3O0PxsjNneLH6vH6N6rL8482ePjNOobrS+l+9Zfe7BeaXGmeZcV5K1Kv/M0zP0bDs4zHLaq8MI8wxtJOAktM00PKJ/pidzqNRVih/x5xhN8vb2dzR+1EOT8f1caW1Pf6OcGZ+O8NBk7f/l29663M+ZuCMcDfbPHCP+zCHiUdFlVGtWyzaJI86+StzX+Zr/D3SifXY=</binary>
            </binaryDataArray>
          </binaryDataArrayList>
        </spectrum>
        <spectrum index="10" id="sample=24 period=1 cycle=4 experiment=2" defaultArrayLength="240">
          <cvParam cvRef="MS" accession="MS:1000511" name="ms level" value="2"/>
          <cvParam cvRef="MS" accession="MS:1000580" name="MSn spectrum" value=""/>
          <cvParam cvRef="MS" accession="MS:1000130" name="positive scan" value=""/>
          <cvParam cvRef="MS" accession="MS:1000128" name="profile spectrum" value=""/>
          <cvParam cvRef="MS" accession="MS:1000505" name="base peak intensity" value="8.0" unitCvRef="MS" unitAccession="MS:1000131" unitName="number of counts"/>
          <cvParam cvRef="MS" accession="MS:1000504" name="base peak m/z" value="189.99301608111" unitCvRef="MS" unitAccession="MS:1000040" unitName="m/z"/>
          <cvParam cvRef="MS" accession="MS:1000285" name="total ion current" value="5.0" unitCvRef="MS" unitAccession="MS:1000131" unitName="number of counts"/>
          <scanList count="1">
            <cvParam cvRef="MS" accession="MS:1000795" name="no combination" value=""/>
            <scan>
              <cvParam cvRef="MS" accession="MS:1000016" name="scan start time" value="7.684933333333" unitCvRef="UO" unitAccession="UO:0000031" unitName="minute"/>
              <scanWindowList count="1">
                <scanWindow>
                  <cvParam cvRef="MS" accession="MS:1000501" name="scan window lower limit" value="100" unitCvRef="MS" unitAccession="MS:1000040" unitName="m/z"/>
                  <cvParam cvRef="MS" accession="MS:1000500" name="scan window upper limit" value="2000" unitCvRef="MS" unitAccession="MS:1000040" unitName="m/z"/>
                </scanWindow>
              </scanWindowList>
            </scan>
          </scanList>
          <precursorList count="1">
            <precursor>
              <selectedIonList count="1">
                <selectedIon>
                  <cvParam cvRef="MS" accession="MS:1000744" name="selected ion m/z" value="656.052305916901" unitCvRef="MS" unitAccession="MS:1000040" unitName="m/z"/>
                </selectedIon>
              </selectedIonList>
              <activation>
                <cvParam cvRef="MS" accession="MS:1000133" name="collision-induced dissociation" value=""/>
              </activation>
            </precursor>
          </precursorList>
          <binaryDataArrayList count="2">
            <binaryDataArray encodedLength="1188">
              <cvParam cvRef="MS" accession="MS:1000521" name="32-bit float" value=""/>
              <cvParam cvRef="MS" accession="MS:1000574" name="zlib compression" value=""/>
              <cvParam cvRef="MS" accession="MS:1000514" name="m/z array" value="" unitCvRef="MS" unitAccession="MS:1000040" unitName="m/z"/>
              <binary>eJwN0f1P1HUAwHHugeO4g8N4OI7Dg2BICrFAA7bsvm73/hxS0tqKgW0VZd7hfW0KLaI5Hk4gHhKsHQ8CgYaGsKY9MDMaP2gwT5cQVAabT+jsibGYyoPEY/7w+gtePSNXbZWGMds2yzWbPm/cNmG8bht8eto2HT1j25n+0NaxecE2HaCgN0yBpFYSHeyLv15Doc6PLQYtKqOWqZBASowGkg0hZOiM9BlMDIWbiTeb2RoZyRvhFoYNUdgN0ZjWYqlSxJFh2kRqcDyLq/F0RyaQakpiyPQMt8NSGFpNYUvgVipa09CEpjMQu52pRSvPL1n5dNnKvRUraWtWPl63cstHIlkpUaWSmFBLJGgkSv0k4nQSxXqJKIPEe0ESv/8m8c2yxO41iTPrEgrFDixF8IHFzqQpg33xGaQE72Qu9EUaIrI41ZXFwb+y+FP7MuMxr9Cy/irvhGdjX8jm8q4cTpfm8kf2mxycz0PR+xavR76N2bSHnA17yTM7mMt00L/kIGnFwclVB6Z1Bw0+TpRKJx+qnPyrdrJH4+S2bz4v6fbx4KyLokcuZhZdOJdcTC67yF11MbbmItNH5keFzHMqmT61TKJG5pSfzEZ/mSadTHWgzJ1QmYcJMnv7ZFqXZJ5YkVGvyxSo9pMf/i5ewwFynAfoDS8kIPt9zqYVM+MpZsi/hENxpXwdW8bdxDIezZbTvFhO1FI5vcvl/OPj5iNfN9VON5Mlbn5wu+nRVlDvX4Wq7rGj1SSX1dD+SQ1PttQS4neEiIB66oLrudbcwPWAowwGNmIvauK/mmaueJrpDGqhM7SFUk8Lg5o2Ao3t5GYdp6P2BGPdJ9hVeZKZ9i+o1XezZjpNo9+XXNb1IWvOEVN7ni7tAJbWC6gjL/Jsx0Weqhmk4LNL3Fu7hMvfy/0QL2GHvegqvMxXejlX5yU15ioLbSN8tfFn8utG2dY4StjyKCURYzR0/cKh0GtElI0z//k4PQvjWHsm2FR3g8T6G2x338RedZN65S3ux9/hhQ13mYn9G8+Rqccvs4wpZ9nvWUFrWsfnvEJsHlWLzG6teBCkFwNNevHdt3oxR4hoqQ4THDOKHQ6LaAuKFsIcJzJi48RwWJJI9k0Xmf124bTsFt8fcwrP3GFRe7xCjCzWipL8TnHBt1/knbkivMk/ieHXhoWn4FeRUjgr/gehcXgi</binary>
            </binaryDataArray>
            <binaryDataArray encodedLength="84">
              <cvParam cvRef="MS" accession="MS:1000521" name="32-bit float" value=""/>
              <cvParam cvRef="MS" accession="MS:1000574" name="zlib compression" value=""/>
              <cvParam cvRef="MS" accession="MS:1000515" name="intensity array" value="" unitCvRef="MS" unitAccession="MS:1000131" unitName="number of counts"/>
              <binary>eJxjYGiwZxgymMEBghtAtCMDwwEo2wGKQWoWwNTYI8QImUlrNzvA3AylibWXAUkfOh7ouBgqeHiHFQChY6sM</binary>
            </binaryDataArray>
          </binaryDataArrayList>
        </spectrum>
        <spectrum index="11" id="sample=24 period=1 cycle=4 experiment=3" defaultArrayLength="241">
          <cvParam cvRef="MS" accession="MS:1000511" name="ms level" value="2"/>
          <cvParam cvRef="MS" accession="MS:1000580" name="MSn spectrum" value=""/>
          <cvParam cvRef="MS" accession="MS:1000130" name="positive scan" value=""/>
          <cvParam cvRef="MS" accession="MS:1000128" name="profile spectrum" value=""/>
          <cvParam cvRef="MS" accession="MS:1000505" name="base peak intensity" value="9.0" unitCvRef="MS" unitAccession="MS:1000131" unitName="number of counts"/>
          <cvParam cvRef="MS" accession="MS:1000504" name="base peak m/z" value="190.003370656136" unitCvRef="MS" unitAccession="MS:1000040" unitName="m/z"/>
          <cvParam cvRef="MS" accession="MS:1000285" name="total ion current" value="5.0" unitCvRef="MS" unitAccession="MS:1000131" unitName="number of counts"/>
          <scanList count="1">
            <cvParam cvRef="MS" accession="MS:1000795" name="no combination" value=""/>
            <scan>
              <cvParam cvRef="MS" accession="MS:1000016" name="scan start time" value="8.6866" unitCvRef="UO" unitAccession="UO:0000031" unitName="minute"/>
              <scanWindowList count="1">
                <scanWindow>
                  <cvParam cvRef="MS" accession="MS:1000501" name="scan window lower limit" value="100" unitCvRef="MS" unitAccession="MS:1000040" unitName="m/z"/>
                  <cvParam cvRef="MS" accession="MS:1000500" name="scan window upper limit" value="2000" unitCvRef="MS" unitAccession="MS:1000040" unitName="m/z"/>
                </scanWindow>
              </scanWindowList>
            </scan>
          </scanList>
          <precursorList count="1">
            <precursor>
              <selectedIonList count="1">
                <selectedIon>
                  <cvParam cvRef="MS" accession="MS:1000744" name="selected ion m/z" value="650.143660395678" unitCvRef="MS" unitAccession="MS:1000040" unitName="m/z"/>
                </selectedIon>
              </selectedIonList>
              <activation>
                <cvParam cvRef="MS" accession="MS:1000133" name="collision-induced dissociation" value=""/>
              </activation>
            </precursor>
          </precursorList>
          <binaryDataArrayList count="2">
            <binaryDataArray encodedLength="1204">
              <cvParam cvRef="MS" accession="MS:1000521" name="32-bit float" value=""/>
              <cvParam cvRef="MS" accession="MS:1000574" name="zlib compression" value=""/>
              <cvParam cvRef="MS" accession="MS:1000514" name="m/z array" value="" unitCvRef="MS" unitAccession="MS:1000040" unitName="m/z"/>
              <binary>eJwNy21M1AUcwPE7joTj+VFjijrQZUYWttig7hr3/U0JHWbFZMsGlkkQZjjnw0SOh+PhgBC0GkqEXIopotNxaKei8D8fskRIgQhFU0oXWFAs5ekuXnxefq6GXDM8V3rdsMm32zAQ9qvhaEqf4WT4PUP8bwOGevWQoUU7atAHjBrWBTgMpUEOw5+eLjzv485jTz8+HvLnW59gymNDsQTO5XNVOBnB4dz2W8jIzBe55PESewOXsl8XxV2vaA49G02SewxRVTpeH9dRMaHjwaSOKIeOEqeOOyo9L7voMWn09LjqWTxDT6e7nm2eepIceo459RzRvIF6ZiwtIVAQICz1X8XIrNU4/03mrafJXBxLpm4yma1eKWTHpLJhPI27E2msmUqjw5FGnCqdVnU6p1zTSdR+gq93BiPajSSMZbJyMpN4ZyZZps3M+W8HNeuzcc8yctUvn6bxfLqnClB7FbJlVyGmyUIOaIoY3lbMo53FNGUVk1VuJnSqnF7vStqMlexVfcm6kipeHd+Hm7qar2OqmZ1Tzap/akkqPMAPjjoOO+swqSx8oLYQqrEwMa35GQsRWguf5llwK7CQZT7I/T31LFLqeUHVQLdLAzWuDdTmnWCz6iSNmiZuGpuonrSS6bCy1mllmaqZSHUzV3KaOa89TYbPGQ5rvyd2lw2PHBtPp/2ea+Nmno3WfBsnTDa2F9koPWCbfme54HsBVUkbR5xt+O9ScM1WeDJt0KjQn6PQmatwKU/hmEmhtkBhT6HCRrNCSonCO6UKy8sUlpQrBFUobHIofOhUWKOyE6+2o3exM+pm57bWjuJp51rRZTrNVyhr/pFvjD+x2tjOnOJ2nGXtPN7dzvuqG3QdvEH9jg5WTHZQ7XYLq7OLhNweVhT1gEcvJmMv5sg+9MZ+3j16D1l7n+3+DxjIG6Bq5x9sDXrIVMAjUp8Mkj02yPD+vzixeJicBaNEL1DJRwkuUveFRtTHNTIaN0PmXZ8hxgoPafT2lIZXPKXzupec9/aWgJIAcZoD5fh7wfK3dZZYK0MkviNERuyzJdF/rlz8eb48rAmT1/rCJPBOmKzsXCjn9i2SlsuRctwUJ2NL1ktXT7Z4nDHL22+WykRjtQQlHZJrn30nEemnZJ7RKlFfnZZbQzZZnnNWsjvOSfyyVhlIbJf6iC6xefwiG/p6xXd3v6RuuS9HlWH5HwW7ql4=</binary>
            </binaryDataArray>
            <binaryDataArray encodedLength="112">
              <cvParam cvRef="MS" accession="MS:1000521" name="32-bit float" value=""/>
              <cvParam cvRef="MS" accession="MS:1000574" name="zlib compression" value=""/>
              <cvParam cvRef="MS" accession="MS:1000515" name="intensity array" value="" unitCvRef="MS" unitAccession="MS:1000131" unitName="number of counts"/>
              <binary>eJxjYGiwZ8DADA6YYrTCILsOAPECIBZwhNAg/gMgdiDRHSCzYBibOMw8YvxHahhQEmbIbqZm2FPTrAMwN8LCEYoXILkbOb7w2U3P9DX8MQBc+KsC</binary>
            </binaryDataArray>
          </binaryDataArrayList>
        </spectrum>
        <spectrum index="12" id="sample=24 period=1 cycle=5 experiment=1" defaultArrayLength="4340">
          <cvParam cvRef="MS" accession="MS:1000511" name="ms level" value="1"/>
          <cvParam cvRef="MS" accession="MS:1000579" name="MS1 spectrum" value=""/>
          <cvParam cvRef="MS" accession="MS:1000130" name="positive scan" value=""/>
          <cvParam cvRef="MS" accession="MS:1000128" name="profile spectrum" value=""/>
          <cvParam cvRef="MS" accession="MS:1000505" name="base peak intensity" value="56.0" unitCvRef="MS" unitAccession="MS:1000131" unitName="number of counts"/>
          <cvParam cvRef="MS" accession="MS:1000504" name="base peak m/z" value="650.045780891877" unitCvRef="MS" unitAccession="MS:1000040" unitName="m/z"/>
          <cvParam cvRef="MS" accession="MS:1000285" name="total ion current" value="3142.0" unitCvRef="MS" unitAccession="MS:1000131" unitName="number of counts"/>
          <scanList count="1">
            <cvParam cvRef="MS" accession="MS:1000795" name="no combination" value=""/>
            <scan>
              <cvParam cvRef="MS" accession="MS:1000016" name="scan start time" value="8.8541" unitCvRef="UO" unitAccession="UO:0000031" unitName="minute"/>
              <scanWindowList count="1">
                <scanWindow>
                  <cvParam cvRef="MS" accession="MS:1000501" name="scan window lower limit" value="500" unitCvRef="MS" unitAccession="MS:1000040" unitName="m/z"/>
                  <cvParam cvRef="MS" accession="MS:1000500" name="scan window upper limit" value="2000" unitCvRef="MS" unitAccession="MS:1000040" unitName="m/z"/>
                </scanWindow>
              </scanWindowList>
            </scan>
          </scanList>
          <binaryDataArrayList count="2">
            <binaryDataArray encodedLength="18704">
              <cvParam cvRef="MS" accession="MS:1000521" name="32-bit float" value=""/>
              <cvParam cvRef="MS" accession="MS:1000574" name="zlib compression" value=""/>
              <cvParam cvRef="MS" accession="MS:1000514" name="m/z array" value="" unitCvRef="MS" unitAccession="MS:1000040" unitName="m/z"/>
              <binary>eJwV13VcVcn7wHG6FFBKDEA67U7ifihRFJAQVBTb3VXXr64tcbm0opKCtIiKDShgICWgYnehgJ1r1+pvfn+8XzN35pnnzL33nDMzZ7t+l9zX/C55p/Vd0qP7d0lCj++SXMPvkkyr75Iam++Sb/bfJSb9v0ucU0Tft+8SBa0fEttuPyTjuv+QuG7+IZmw44dEt+SHZMyeH5KIrj8lJ7V/Si53+ykZYfBT4qz2nyS8y3+SU1r/Sb4a/yd5YPefRDH9P8kfu/+T6Hf9JZE3/CVZvvWXZELv35Julr8lb/J/S5K05agcK8fFCDlamuXQPi+H9VU5HK/JcVYIuC5Hu/DXDTlkN+VQ1ZUnRSjVk6dOX56tLvKYT5bHz0eeNuFktGiLkyd9szxNW+TRThVtF+VZ00WBvZoKHHVTYIWnApsmKPCvtwItvgrE+itQE63ARJkC82IUyIhTwCJegWVJChhsVqApTQGNRtF2RoGzTQoknFWgxzkFBp5XYM4FBdQvKTBYUZF5yoq8F8JVFOmqqsh2wUpNkTLhvLoi/+uiiFxXRXppKlIiDNVSZJK2IhW6ilxyVUTJQxFjT0VKhZETFImdJPLFinxximjGK1KeoIhzouhPViRzuyIeZxQxuqjI9yuKtOor0ctDiStTlaiMVcItTonZ8Uq8FVS2KPEkRYmRGUoMPq3EyUYlLK4p8e2lEi6KyqzSUMakuzL7hc36yuw1UOaNlzKXJyuzLV6ZgwnKPNuqzPN8Za6dV+bfVmXsLilj46zCvxIV7N1U0Jmggv5kFab4qNBzqgpG01TIjFYhLFaF+G0qeDeq8OOMCqsvqXBLUZVaVVWSNFQZ3VWVp5qqHIpR5csmVbakqFLcpMqFVlXsL6tSLeQoquGlrMZiFTW+C3vU1IjqpoZOdzXW91TjIGpscFfDwVONH15qTJusxnPhmK8axQFqrJimxuFoNWbHqPGvEBGrRrc4Na6eVmNbkxqF59UouK7G/5TVkaipc1WYo65OqrY69W6i9FTn00R19L3V+TtGHflYdWy2qpPbqM7WFtF+QZ2nl9SxvarOhGvq/LyujnYXDZS0NUQODSy7abBAR4OeehrsMdUAVw1u+Gow30+D8ngNOlNETKMGs85pMOyCBoEXNWi7qsGyaxrE39bgX+0uFHfvwpQeXbjj3IXNki6sntyFvOQuTErrgnxGFyoyuzDxQBde1HShs74LR892Yd+VLry/1oW/FbqSqtiVG+pduaLZlTlaXRnbvSuvDLpy36srBwO6skDWlW9CYkxXDsSKuLiufI4XsRe60qmgyT+KmvRT1qRG6FDRZIqGJnbdNal01UR+qiY+UaJfJvqF/vGaPE7QZFWiJoPSNHmWrgktmri1arL1oiaW1zSZcF2TpTc02fdbkwQFLVyUtLgmfFfWIklFCxNVLY4IqGlxU1isrsVPIVlDC7MuWpQLd7pq8aemFse0tUjT0WKSnhYPhZM9tKg30SLLVQsHNy1qBF93LR4Lqz200PDUIkcYOEGL515ajPQVeaVaVERr4SHTYkmMFtZxIl+8Fm2CRosWY65oEXdNi97XtVhwU4s5ytrU62pzyEMbiac2EyZpk+enjW6gNi5R2lwXzGXaHBP+jtVGKU4bzSRthm7SRn+LNrIGbXo2amPWoo3nWW3sW7UpuKTNIM1uuE7qxokp3fgd1Y0OWTdC4rtx91w3bG93Y7VOd3r16I7imO5cdOrOfbpz2as73yd2x2tyd7Yv6c4aaXeM4kTc7+4gp8Nt4S95HRQUdPBX0mGjsg66KjqMVdVhvpoOVRo6HOmuw10dHYIMdJC56FDrrsPaKTrit9Ghwl+HtgAdcoN0WDpTBwOpDr9lom+bDkfTRH+9DqqtOgy4rsMoRV0uCJuUdTFX0UVTXZdWDV2+dNHFVE+Xh/q6fJToUu6qy1BPXSr8dMkP0GVimC7jInX5L0qXFKkup6J18ZPp8lzYGKOLXqwuewTHOF2uCYvjdfFP0uV1ii5RqbrcTtdFKVOMq9HF4Yz4fFaX5mu6rP6tyxZFPSyV9Dgu+CjrsV5Fj/FqepzuokeIrh4xenrUuegRjR533fS4OEUPpwg9NOL1kEvR41CGHm6ZeuS36nH+gh4bruqhcFOP/rf0+Gqgj9k4fYzd9QmarE9vH326TNXngr8+PwL0qYjQJ+W8PrWt+rRd1uefK/qk3tCn7qY+Xo/12ftDn8G/9VnrZoDiBAOyhEFeBjQLnyca8GyyAft9DEQuA3TDDWhLMCBxmwFmKQb8nWnAXy0GJLcaMPWiASYKPViv1AM1tR7M0+hBqHcPjvj1YHxgD/4K6oFjZA9uCjnSHtTF9mByYg82JvWAzT24vLUHTak92FzfA8uGHhy/1oN+8oY4dTFETdOQ9G6GbNI1pMPQkM+uhgydasjpDYYckhqyWmZIRJohF88YktFsyIAWQ4JaDTG9aMgfKj1RVO3JFJ2eOE7oSU1AT1QjezIyqieXhUXSnihE9yRLGCzryTnhZ0xPUmN70i+uJ43Cl/ieTEvqyZNtPfFI68nZ0z1xqBd9wueGnlifEf1NPTne0hPZuZ5MuNQTvSs92S+sutaTuQq9sFPtxdFuvfDS68VQ716cF35E9CI1shdTtvXiXX0v3G/14qFgr9Cbaeq96avXGz/93vQ26o3qhN6M9urNsMDefF3fm5nhvfki2EX2pkGYESXq0aKU9cY2tjfT43qzOak3CTW9OdUiynO9CbzUG8vrvUm8KcbL9WGrfB8aFfrwVbEP25T68E1FlKp9cFDrw2ztPqTp9uE/wz7ccu6Drm8fDoeIdmkf8V/14WpqHxZf7YPStT7kCiOv96HgphgjZ8QAeSNahLkKRgxWMqJVWKBshLyKEcNUjbgkLFYzQkndiFzhry5GjNU0oljbCMduRtzXNWKVnhHd9Y3QMzRiQy8jSp2NWCsxwtDdiKceRmzyNcI+wIiz4SJPtJF4ZxrxeKsRWQ1GXG82wvuaEfG3jLC5Z8QoBWOWKBqzU8mY8crGrFAx5qCGMeWaxlzuY4wJxthPMEZhsjFFvsYoRxiTL4yJNOaG8HeUMV2lxpQILtHG3BdWy4w5EGMs9kbG9Io3pkKYkmBMTKIxpknGDEsz5pKgkmHMH7XGFNQZM7bemOUNxmg2GrNbWNtkzLFzxtRcMEbphsh7R+RXMOGBcFDJhGOqJlhomFAjjNU1wcTJhCQXExQ8TBjlaUIXLxMip5jQx0fECn6+JsT7mdASaMKvRBP+3GyC4xYTVm41Yd82E3qlmfA63YR+2SJGcDhnwvALJty7LPLeMsH6tgnn1PtS0qcvw4b3JcCxL2pT+xI1rS+To/piHt0Xhfi+tG/qy9HkvtRu60tBRl/ONIkx50XMpb7EXu7L16t9UbrZl7G3+rL7V19cf/flkbBBzpSe8qZUCD4KprwREhRNsVIypU6YqWzKRVVT/lAzRVXdlJ2CXldTTmqb0q2HKY8NTdnqZEo/Z1NyJabcRLS7mbJPMPI0pUoImGDKDm9T/p5iSruvKRv9TPHzN0U/wpQjwstIUw4nmuKYasqVZlO6nDVlt3Cs1RSNX6Y8/G1KkqIZHzTNeN3XDHc3M4w8zFgw0Yz8SWbE+pqhutGMnYJzuBkPhLURZvSINKNc8Iky442QKDXDJtqMRiFMZibWKzOyY8wYGWvGdWF5nBna8WbsEzwTzHgiSBPNCN5kxsBkM1qFxVvEdbaaoVRjRoEw/rQZd4XVtWbo15lxRJhcb8YrIb7BDKtGM+qFWWfM+E/IajJjRLMZ1wSPc2Y8FtSumFEsuFw14+h1M/xumGF3y4xSOXM85M15LEQpmGOiaM4JYZqSOV+EVGVzBqmYc0H4Q9VcvOPNKRYk6uZs0DCnVxdzkjXNUexmjr6uOa/1zEnQNyfWyRwLZ3NqhVAXc34K2yXmjMCcrxPM2e1tzmJ/kSvAnGHh5pRGinlEmSOVmhMiEzHCpVhzIhPFXDaZE54i4jPF9beLMcLDLHH9bHMqd5jTP8+cnQXmOBeac7fOnPIGc3xazbG9aI7BNXMUbpsz7o5ou29O/iNzHH6b0yIskLNAWd6CQsFJwUI8fxasU7Sgp5IFR4WpyhbiXGVBsooF/VQtOCcsVLNARd2CIsFZw4I2YX0XC3p1tWCjrgVVehbQywINUwtGO1qg62zBYeGViwUJEgtssOCMMMfVAnk3C/KEO+4WYn9ogYGnBeVCobcF9ydbsMXPgovTLegfacF5YXGUBWpSCx5FW3Ap3oJuKRaEZVgQe9GC+ksWzL5swZirFtwW9K9bsPmmmOsdC9w0LfnezZLrOpYc1LMkwcCSuYaWhLta8tXdkvwplpiFWLIm0pIBMkt2x1qimmoJaZaYZFhySnjRYElaq3DHku3yVoxUsOKG8FbZSpzbrLDoaUWYmxX57lZUTbAS51sriqdaEbDeitQNVgzZaMVlYVm4FdoRVhwQJkVaiefSioQoK2ylVjQLC6KtUJFZsVOQxFjRLkTGWtE3zooaYUa8FT+F0YlWrE6yYtAWK7xSrAg/aYXxKStOCtNrrPghZJ22YlStFbeEVXVWGNRbUS74NVjxXtjaaMWSJis0m63YJ3i1WGFzzgrlVis+3hDxv6yoEKb+tuKDsE3OmkHy1lwSlipYo6VoTYKyNQtVrVFVs2aX4KpuzTgta6Z1t2aFnjW+BtZs6WHNAENruvayJsjRmi/CChdr9nlYUzzJmk5va6STrbnvZ03LRmsWhVujFmFNiSCLshbf2ZqybdZsTbVmYJo1VnnWKNZZUyg8qrcmskFcs9ma3met8bluzaQ7Yo7/WaP925oDgrecDa+FTfI29FOw4bzwp6INXZRsKBUmKNvwQohXscFW1YZmoUTdBjcNG54IMV1saNe2oba7Db172xDcxwYcbegUpE42mDvbUC+EudigILGhUHAWd/ojIdLVhlB3G34LeR42jPe04bafDUEBNnwRnmy0wTLChkZhXqQNSlE27BSQipwyG+bE2OC0yYb7GTYMqbFBt9YGvzobLt6y4eAdG/5SseWAgS0fHG0Z5mVLoJ8tuyJtiZXairOlLbtjbGmJtyVxky37ttiyaZstrSm2vE23ZUCmLT7ZtnDaluhaW/pftmXJFVsOXrVl9SNbwvXtKBxnxxp/OxQ32LFTYKMdj4WYcDusI+xoEhZG2qEeZccEqR1J0XY4yOwYmWzH+FQ7fE/Z8UFIrbFj2Gk7bggbzthR0GJHx1k7os/ZkXjJjr+u2KF11Y7fD+z485cdmr/txH9nx2Q5e94JgxXsuSqsULRHX8kebX17UnrYM9TQnn+c7MXewJ6dQuZUewqm2bM7wh7PSHsuSO1ZGm1PY7I9L7fZo1gj2i/b0++qPUeu29P0056F/9mLNdCeUmHSb3veCFvkHMS97sAVYYWCA8cUHQhScuCb8EDFgXBVB0zVHKgT5qg7cFvHATkDB2aNd0De0YE/JQ708nSgY6IDhv4ObNzgQN+NIl5QjnAQ97YDHpEO9JM6UC5z4EuMA/fiRNsmB15sd+B/p8U1ax3Y2+zAxBYHtpx1QHrZgXfXHeh524HjQq5KPxZr9OOmVj8+G/ZjoFM/unr2I9WrHw5+/Vg2tR9fA/rxdkY/Mjb04+7GfmwI74dJRD9eSftxVdaPuan9yN/Rj/VX+jHcqT8dfv3RDuzPx9j+qJ3tz/W7/cn/0R/7X/25IJT3GYDTlAHY+A6gfOoAcmcMwHnmAI6GDRB78wHMSR3AvOwBXDs3gFXnB4gzwQCGXhlA7bUBpN4awOufA/hXcSB2+gNpFfr3Gchai4FUjx2I6YSBfJ40kCcBA5GfPpBo2UASkwZSnz4Q/yYRd3Ug6jcGkvV7ICHKgyhSGYS76iD+kgxCc8MgnCMGMSp+EJEJg1BPH8Sj7YNQaRZ9twYR+2sQF38PwkNzMEd0B/PdcTCTfQYz1m8wAyIGszJlMGFpg9GvHUz12cHM8RrCpmlDcFg1BNvUIVwQDNOHcLt+iNhLDOFi8FAkEUORZQylsHkotq1D+X5lKPlXhzL8xlAibw7l79tD+ddkGE+ChtEyfRjym4exKWcY4XnDkKkNx0lnOAd7DSctZDhFiaKePpzc88PxvTWcDSojCOw6gvHdRpDYfQRlhiN46jaCCxNGsGjSCLZNHQGJI5h9YQThs0byKnskR5pGIt8yktTWkXB/JMaGoxgSPIo1qaPouDuKQcqj2dRjNKP8R2M7bTTqs0djIRuN8qbRpKeMFu+D0fTvMobXUWMYHz2GnmfGcPTsGHZeGoP71TFkXhuD8/UxdNwcQ8ydMVQojUVFZSwvtMei7jIWRcYywXMsdv5jWR8wlrTNYxmfPJaL28fypfc4XD3GEeE/jhUh4yifP476xHGcSB5HYOY4/js3Dseb48hWH89Aw/Fs9h4v1oPxXJ82nvDg8TxMH4/Ff+OZZ+CIdg9Hhgc5cn+6I4abHVE87UjJFUcyeznxytqJqU1OyJ11IuiyEwdvOKH6wIkLvZxZ09uZDabOjHZyJtXdmXdTnPkrxpl16c58r3dmhrEL7RIXNuHCFjcX0ia4wCQXnONc+JDkgl+qC/kNLng1uvBFWHTTBZMHLlQrSzilKsFAXUJHbwlxrhKS3CVs8ZRQGSPKbAnuTRJK9cDaFX75g1owmEtFmQmjm2DZbch+CiN/Q5WLK/MlruxLdGX4OVd+y7sRq+3GWB03GkzcuOvjRuVMN16ecuNnnZvY97qh2eSGQYsbM+Td6aPiTngfd9w93YkLdGfJJXee3XTnz0fuKMp5ENfLgwo8xJnZg2tnPeiu5Mk5FU9+TPBkwQxPLs3yZHqaJwszPNkYNYEX2yYwJ3MCk5onUNoygfxrE1hzdwJX5b34jhcLPLxYH+jF3SAvpOu96EzzoijTi/v1XiQ1eOFy3wtlxYlcVZ3ITaeJjHCZSIZkIm5M5LOgFzqRIdET6RAkMRMxrJtIs7CmfiLTr08Et0kYeE0S694k5jVMYtWZSVg3ibbbk3ij7E2YujfzjLwZ5ejNT2dv9rt4M1PijRbe1AjLXL0xdfPmshDl7s0QD286hVRPb1wnePNZKPHyJmiiN2qTvOk92ZsbEd6MjPJmQrQ3P4R9Mm9mxIicsSKnsDTOm77xIl+CyJfojdsmb9pSvXmf7k3/em+cG0VdKDrjjc49b7zavXlnOJlbkskobp+Mcc1kOmon87bnFOxcpqDiPoVz0VPYFjuFkvgp5G2fwrrcKbgUTGHSvSnoGvrwcroPrVt9+J7mg2aNDzdqfYir82F0vQ+vhbwGH3wafVA848PCJh96NftwXghv8eHfqz7sUPBlsqIv8kq+lAmGKr6cFQao+dIurNTyZW4fX945+lLk5Iu/sy9qLr5UC39JfDHBlytCtKsvI9x8eS7scPfF20Pk9BQ5hfkTRF4vXwKDfFk4W+SP8GVglMgvpEl9cY/25buwT+ZLaIwvOrG+NAir4nzZnOBL3FZfxmzzpTLNlz/SfTmyw5d5Ob70yBW5hA15Yr75Ip/gXijyFPlyoNaX2XW+6NX7ckZY0+CLQ6MvW8/48rnJlxXnfIm668uwe75k3fdFrk3MVTD+7YuCkh+9VPxoFYao+eGl4Ud/Fz8eCakSP9zxE/e4H/td/Zjl5oeuux9nhNUefth7+lHv7YfNFD+Cp/qRGOQnzsN+nBU2RPkxUOpHh/BT5kdYrB/NcX6si/cjvt6PwkY//M/4saTZj743/ahUmYqj51Ss/adSFzyV1uip+KVPpeThVMqM/Klf4U+ezJ+MTH+kOf7cOOnP+Bp/3gu7TvsTXOuPVp0/dcI/9f7YNfjzQNjW6I/bGX++Cwea/Alr9hfvCX/OCurX/Vn0058Y8UIa/dufQrkAAuQD0FAI4JSwXDEAK6UA7giblQNwUQngs7BXNYAb4wJIGB9AiVMAIc4BaLsEUC+skgTgQAA/3QI45B5AT88AnnsFiP1oAGOiA3grFMkC6BobgG18AI92BHDhdAAv6wLIqw9gakMAf58JIOtiAMcui1x3ApD7GSD2gIFoKgZSK9gpB9ImTBsVSOq4QDzHB/KfcMQxkPlOgfR2DuSSEO0SyChJIK+FQgIJcA2ki1sgp4UV7oHYegRyX3CfECjefYEc8gpk7sRAek4KpFV4OTlQnA0DUfcN5EVIIJazAnkaHkh2RCBTIgNRjgqkSlgiDcQ8OpCbQpIsEOeYQD4Je2MDCY0LZENCIE8SxZhNgdw5Hcjm2kAkdYF8FfbXBxLWEIhBYyDnhIgz4lpNYrxiEHuVgtBTCcK9dxDqTkH8zzkIG5cg7gvbJEHIPIKwCg1CGhVEenwQ1zcFsbE2iCF1QeTUB3GyMYgp14OIfhBEUtdpOBtPwz9tGmtOTaN/zTQ6he2npzG5dhrKddNYVj+Nn2emsfT2NDrkg/ltHMzH8cGccw4Wv2Ewqd7BTJgczMyQYLLCgzkRGczRmGD+jA3mW0IwT7cH81ddsNgjBePaGMyCriHMGhPC+bEhSMeFMGp8CG+FYscQpjuFoOMcQrOw0SWEYZIQXgoFhBDoGoKWWwgNwlr3EAZ6hOA3IQR1rxAsAkP4NjOEyRtDUA4P4YSwPCIEm8gQ2oS0qBAqo0NYKgvBIy6EzUkhXNsSwuztIVjWhHBX2HY6hIq6EMwaQsSeSeQ7F4LRhRB23xXjFaczUWk6CsrTibOazhun6TRLpjPcdTpFbtNRjp6OUvx00tKnsyx3Ol4F06kqnE5lyXSsTk5nQo2on57O0trp3K8Tzk+nXXEGq7rPYAwz2OM6gx7uM5Bmz2B3zgwcd82g8MoMfpnM5JPTTDpzZ6L2YCbRyqEUG4fyblQol8aGEjcuFKfxoXwRDjqGssApFBPnUH5LQmn0DqU8JJR1G0IZsjGUl0JIRCi6kaGcE6RRoUjiQrmWE8rTU6Hk1YQSeDoU7VqRv17kbgrlW3Monq2hzJCbxXjFWQR6zCJiwiz+nTGLZNksfE/MYv2pWQytmcVrofj0LGbWzsKgbha5rbPQfyQ+/57FYqXZ7DCcTS6zuRc9m+DM2ciyZnP+9GzG183mv8+zkXcKoy0wjA0hYeyeEcbmqDCKU8P4kB9G+t0waizmUOE5h/4b5vDPqTk8r5lDvepcLNPnsrF6Lhq1cxlZP5f3wuTmuYzVncfycfMYNnMeAevm4XBiHomn57Gv93zuGc1n1Lj5WDjNJ3jefBIXzGdt/nxi6+fz/uJ8PNvmEx+ygBsnFpDYvACHLguRt15IgHQhWQ0LKT2/kMsjFjHWfREnZi6if84ielctIiJxMWF5i5FT+4M16n/wtPcftOz+g/1afzIt4E/8jf7iXPBfHBq9hJaGJYRoLaXj9FLmKi+jW+wyziYsQ7Z5GdseLgOTv4m/+ze9ey+nLX45Tc3LGez6Pxwv/o9L6ivQ1VnBdNsVPHFcgdvtFcgZrcTGfSX/JqwkOnslKXdXcuP+Sno+XMnpnytxk/+H88r/sEvyD6eb/mHRg394p7SK6z1WccBiFYOsVvFemD1jFevjVhGauYp81dWskKymeuZq1OauRjN9tThzraZHs6jfXY3+g9X0812DudxavqusJUJtLbHOa/kYtZYtCWvp+nstf6quY6vTOsxd1+EgW8fK2HUkb1rH78Z19Dq/TjwL65DKr8ddYT13VdajN3A9XmPXI/VYj9WU9fwZuh4/6XqW31lPsuoGHozbwKrJG+gVt4H5CRtYnLGBvmc20CmsUdmImv5G2gs34rx7I6XVG9E4vZGWsxtZem8jZR7hrIkLZ3x8OIoJ4bg3h/OfeQQvLCOY7xLBwokR/D0vAvOFEWyNjCBcGgHREZQIoVsjOJsfQWVhBL2LIpDsjGCX8EdxBEF1ERwX3BoiuNwYwcTOCFY+jqD8eQRrXkSgohDJMatIrAZF8kowIJI1gv+8SJKWRRIpjURTFskyYXtMJHWxkeQVRZJcLByOpOhqJHFvI8keHIW9exQnQqKYFxnFlqgoIqOj8JBFUSqMio1iTlwUTgVRXCiMYlBRFNN3RrHtsIitiRLPdxSjG6IwahblOTHukhgn5DyMoumRaO+MIkJ4/1zkfxvFEzkpYxWlKCpJWSDodZPiZy/FfpCUAY5STjlJee4sFcchKYcFPYmU1YITUlRdpfwhpLtJmeEupVaw9JDi5iviZos4wTFMxM2Rsli4IAyeK+KFGfNE7Hwpe5dJuRwpZViUlAapVOwTpITHiPZYKbrJUuJSpZzJkpKXLyW4SMqNg1L6HZHSXCulb4OUp8KFZikKj6TMFzIUoklUimaGZTRVTtFi/Y9m6+JoJJHRdImKZqmwQxrNq8Jo9hZHM/hINO9PRuNcF4355Wh+/YpGb4QMi/EyjjrKCHeS0Sl4OMvYL3R3kbFSuCOMl8goElSR8adwSRjmKuOXEOYmo0nY4i7jozDNQ4app4wY4eAsGbqzZeL3kXFPcA6TUSxozJGxVLgqjJwrY4cgP0/GPKH/fBkpwhchfqGMY4tk9F4s5vSHjNf/E/NaJWNjhIwOoVuUmKMwXirmFi3mIxPziJXxSZgWJyM2XkavAjGmSOTaK2PJIRlnj8gwaJCxTrDpkBH8Vnzv9zK05WNQUYzhkjBMKYY5yjE4qMSwVXijFoOvegwmZjFEC88Fb/MY1lvEkGUbg3RADGOdY7joEsMvSQxNiLGuMSyeHMOeaTF4VcbA0xg2KsUyRj2Wk91iSRsfi51TLMnCRyHYOZYawcIllnhhqiSWKkFKLM8Fb9dYygRDt1g2Ch2Ch3ss6ZNjeesXS8asWMJmx9IkOITFsk34IiTNjSVwXiym82PxWRCLojSWC8LXmFjqY2P5ECfy5ou8BSKvcKAwVrwPYtkjJNXHYtYYy7OmWFLk4vgmNMjHYasQR7IQrBiHpVIcCUK7RhyGpnFsEA6YxYFFHHuFlZZxLLSPo3ZQHKOd45g9O4538+O4vTyORavjKNkcx/gtcUwpiuNIcRx39sUx4FgcL2vjWN8Uh3FnHB/l46mxj+fokHhcHONxco5nl7DcJV7cm/EUusZzzS2e35PiqZoVj2x2PC8Fn7B4KubGI1kmxqyIZ9T6eFYeiqf5QjzGr+PRl0+gXfBQSOCRYgIPlRNYo5qAq0YCXYwSGG+cwN+mCSy1TmC4SwLDSEDBXZQeCcj5JJDlm0DmXGGJsCyBeauEyAQGRyWwPVrE5SZwMS+BKwcTUK9JYFxdAjuFv+sTuN2UwKRXCVjIJ/JBOZGPqoloDkzkqUsii+YlMmJ+InkLE4kMTyQwLpFBaYmUFCUSfSQRhTeJLP+YyKqviTwQvH8nUiE8l0tiinwSxgpJJKok8YduEvv6JLHWKAlz6yRyhiSJ5zyJ5y5JBM9PInlBEg0Lk1BbnsRS4eb/l5uSKC1NQrte5GhNQu6ayPkoiZh28blTjHmSxNXXSQR8TyL0VxJnBP9Rm9i0chN9dm9id/kmsq9s4mvbJv73ZBOD3m+iv/xmRultpkBIcNjM+KGbKXffjMLMzZjM30zggs0o/7WZdX9v5nP0ZjyzN3PmwGbmH9rMg/LNVBzbzLyTm3Gt28yM5s0MPbeZzksi52+RU7hsnkxr/2RaRiXz3juZhuXJPJAmEy5L5t/YZExykrHNS2ZwQTI7i5Kp3SPay5IxPZXMkcvJnLiazJX2ZJReJ/OXcOtrMl9+JVNtuYU5bls4N2cLCku20LhyC/bhW/gp/D6wBY3DWwgv24JpxRaW12/h/aUtLHyzhaKvW9isspW1elup77uVkeZbMbDaimzkVjTctpI5cSujV21ldcFW1HZvpWn/VnYd2opR2VbeCs+rt1L0Ziuv2cZp120Y+G6jNH8bQ4q3senwNnbUbuP3r238MyGFkXNS8JyXQunfKegtTyF5RQrnV6agviqFnmtSuLQ+hT4pKWSkpRCanSLW0hRidqVwbU8K2RdSsLqawtxrKdx+k8Kojyno6KXyxSyVN9apJLulcsM7laiFqZzblIpTWiqBRanUCjolqSw9nMrKC6lcfJPKo8FpJA5No9g9jZlT0tgflMausDTmzE9Db2Ma66RpYk1PY+WxNA42pfHnpTReXknD7loa166n0eV7Gu7a6bgapzPAKp23Q9LBOZ0sz3SxrqbTPD+d/y1MpzNG9JeKtsPpxJWlM6w6nbn16bx/kI5nezprXqazST2DlwYZ1A3J4K85GYTMz+D+wgzurs3AKyKDTZEZXIjKYG10BmpFGbQJ/WszqHmVQZVuJhammfwQ5ptlMs48EwerTF4MykTJOZNQMsXal4m3eyZr/DLZGZrJzTmZ4hqZYq0SsUszubo6E19pJj1jM3mYl8mlwkx0d2Zy5kimOHtmovYmk0E625mot52aQdt577qdTo/tbPPdzi/h3YztWIVtx3DedoYsEJZuZ3XEdobFbkczbjupCdspytiOSfF22sq2s+zGdlzfb0emkkWBWhYqelmcM8tihHkWRcI6iyyeCjWWWWRaZfHQJYuJkiz2u2XR4JfFI/8s7s3KYlNYFgv/yUJfmsW06Cw+JWaxZmcWd0uy6HIwi4TyLF7WZTGgIYtJZ7KYdS6Lke1ZbOjIwr8zC9UnWeKZz2LrhyxaFbIJUs6msVs2/1pmU2idzXL7bD4MzGbU4Gy6D8nGxyUbD9dsTN1EjGc26+Zl80wYEJHNX9HZ4myVzbHcbCKKs8krySb2UDadDdn8epzNH0+yMXiZTf932WLfu4MbFjvoPWIH8pIdDJHuwE+2gyUJOzibsoOoXTvYVL6Drtd2kNi2A8dHO/jQvoNZHTtoFUo6d1D/fAedL3eg+1OUCjn4KOZwSrBXymG5cg7VKjncVcshSjeHFr0c3Mxz6GuRwxwbwSWHS8I4SQ6hrjk88MvBY0UOZitFfGQO02Q5yKXksEQYWZRDsaC7M4cIIbg4h2ZBuySHF0Lj7hye7s3B4aDI1ZjD6DM5lAj6TTls6szhu/D1aQ673oscH3Io08lFySmXNJdcbk/MZcy8XM4tzqUuKpdTm3M5uTWXzLRc/peey4mMXGwzc8kQHm7P5XhWLunZudjk5mJ+NJdfgllVLv8Jt07m0rc5l+/XcpHcyOX6LVF/mMuCR6IuSNpz+dYh6p25uLwU7Z9zMZbPY6FCHtcFE6U8koTvwg+NPG6b51E5JA+vUXk8nZZH4dw8Xi/MI3hRHsMX5xEfkcex1Dws0/JwKMhDrTCPf4ROwbcoj9NC/5157BBWFefxWPDblcegvXmcrcjj8+k8nOryOCDMb8jjmpB0Jo++LXlsu5iHz5081rfn8UII6sjjjDC0U8xD6PY4D51necx4nof+S5Hjg7i2aj6dwoUe+fxhno+cVT4uknwKAvKZOzufK8KCufk4R+azSJqPa3Q+ZcLdwnyKD+UTU55P6zkRczmflkf56HfkU/o4nzE/RKx8AdpmBeyyKCDQswDHOQXILSzg0eYC3qQWYJdfwHZBtaCAfwS/wgLqhEFFBeIsVYDWzgI2CLt2FSAtKWDW7gL27Smg994CEoTKmgLSTxfwv9oC+tcX0KWhgOfCmcYChp0pILKpgJ5nRcylAnbeKED5UQErhHbBp72A00L/jgJyhHWdBfR6UcAq+UK6KRWKPWwhunqFvBN69SiEnoV8tCjE2aqQ8UMK6T20kATBemohK/wLGRBYSPC0QsKmF2I1u5DlYYVMmVNIztxCiiPFmGjxOaEQz4JClIsK0dolcp8uZH9dIc8eFRLYXoi0sxCzjyKfQhFVPYpQNC+iXRg+uIjFzkUs8CpCfWmRWJeLsI0S8osoKiqi+XQRI2qLMKgr4qPwoqWIKZeLmPmgSNzLYuyjIto+iXzDdqLvshOp307cQ3diPWsn6cLK2Tt5LEwN28n7uTtxnr+TYbKd6MXspM+WnTjm72RzwU42Ht1Je8dOgj7tJPbLTv7sVsxdIVivmJ3mxYQPLmbmkGIuCOOHFmPvWEyMTzGfhbSpxTQGFHN1VjHOC4sZ+L9ijFKKmZRWzKasYvrlFPNXYTFLjhUz6LroU92FgsEuHIfuIsl7F3IBu/g8axc3Zu8iY84uFkfuEue+XXwv3cXcY7uYUbeLu+27ePN4F7+VS3hlUsJgyxIkQ0oIHVfCVOcSvkpKaPcq4bd/CdbTS3g+o4Qls0t49r8Sum0pwXt7CQOzSigtKOHGETGmsYR7V0vof72EQQ9LONZRwt/PS/isspsZQ3fz3Gc3vgG7KQ7czapZuxkyfzfTwnezOXI3y6J2sz17N5UPdpNksYd+LnvQcN8j3pl7SFm/h/3he0iM3sOi+D3EFe3h+r49mB7dg/+JPQxs3MPUtj28/rQHFZu91I/ay0a/vQTP3ct5Yc/KvbSF70Wavpf3hXvZcGQvlIvy6F5Ca/ZS3rAXtRt7sbi9F9V24b3weS9OcqW81ilFo1cpXYxLeSNcMSnlqnkpN0eUMtS/FMOAUhKEH8JfgaW0CT5BpQybVsrSkFIeCQ3TS/k1s5RloaWY/1NKmqC6qpQ1wkthxupSytaUYrm2FPV14prC5fWllG8Q1w4vpau0lJ3ppRhklBIn/JlZypTtpfzMLuXhjlJ8c0oxLill/aNSbNX3Uay/j9699tFzxD4Uxu5jS9A+3OfsQ+WffURn7KPbvn30rdzHsOZ9bLiyjz339yHXto9Lnfvo+nQf+97vw/jDPp593Efwp31Uft+HvPJ+soz202Kznxf2+ynvJ+qj9lPvtp84//0ol+/n4cn9hNTt58bV/Vx/uJ/kp/t59mk/Vl/34/ljP1q6B/go3NY7wH89DqDa5wCVxgdwHnqAeSMOYO51gIsBB6gIPIDZ7ANM/PsADzaItqgDPEw5gF/qAVoLDhB7+AAvjx5g5rED3O84gIXyQd6pHGS22UFiRhzkgP9BWmYcZOzMg8xdfJCQyINEbxJ96QdpyjzItuqDVJ88yJzGg/jeOsi/nQeJ/XyQnr8PEix/iHKFQ2xVO8QFw0P4GB3CbPghBnoc4pP3IbEXO4S7/yFapKK+6xCTGg8huX+Ig+2H2PNUxPc6TJntYfHuOEz/kYc56HxYnNEPM2DdYfFOO8yglMNMTz9MaslhKssP41BxmGXHDuNTdxj7m4cJvHOYbvcPi+8l2joPY/rkMHeeHcbw02Hsfh0mWukIzSpHGKt6hMluR/iUcoSPhUfQKDnCqEdH2P/kCBn/HuGwUhk6+mUsNSjDrmcZDuZl6FuU8dSyjOlWZRQPLmOYcxnrJWVkBZShHVjGV+GvoDImri5j+JoyTNaWcT+yjIPSMi6nl+GWUcbIkjK+HBA5qssoqS3jTX0ZcxrKqG0sY35LGQ1ny1BuL6P1Qxn7lcpx1irngHE5GSblDJSU89S/nENh5cyTlXNb8I4p52FCOWcTyzEoKidRyDtSzrPycv6rL6f+bjmRD0S7YgUqFhW4j63AQlJBnl8FelMrxFpSwaXZFVSsriBhbQUbIyoYL62gTMiNrsAjroKS+Aq6b6ngbkYF0bsq6DhSQdXDCn58qODfbyJG/ij9jY8ycfxR1s05yq2VR2kqOkpe01HUrh1l+qOjpHYeFWfpo6xWOMZrwa7HMfqaH+O93TEmjDyGM8eYMfUYH2ceo1/YMe7NO8ZZ6TEco49RIcyLO8bAwmM8rRN9D4/xYWQli0ZV4jKmknNOlahQyfsplXwIq2TDwkoWr6ykalUlu1ZXsm1NJRvXVhIeUcmfkZUERVWKc0ol6RmVSDMr+SYM21HJ6YJKzIsqOXigkjmVlRTUVrL0XiXJ30S8QhW7larI6l5FkUsVWyRVbKCKj8Ji1yoC3aqodq/isVcVh6ZWYRdShfqcKjrmVnFpXhWai6oI+7uKE+FVfI+q4qm0ijOJVbhnVpGbX0ViQRWrC6sYeaSKpmNVGFZXMf1GFZ43q3h1t4pF7VWofKzi0acq9nytwuRbFX//qOKZME+hGj/FapyUqumnXM2fatVcUq/G0aKaXlbVnBlYDSOqeedczQDXar66V/PYo5o/wqp5EVWNd3Q1Y2XVWJRX41sp8lRVs+14NZa11eJMXI3WjWpkgsnnaqbJHWfUiOO8cj4u9ufHuSMs9TjOaK/jjA09TvLs42QsOY7NOlHGH0eWcJyA+uMcbzjOrUvHOfTwONaPRPuX40yWP0GFwgl2Kp7gm/IJFE1P8NDsBEHmJ7gonLI4wX7LE6yxOcGq4SfY7XyCvi4nSPc8wfJZJ5g9+wS3BaN5J+g6/wTNi0T7yhP8iDrBsRgRl34Cv4IT/C4+wfE9J1A4foKvN0/g2H6Cdx9P4N31JMPNT3Jn+Els5p0kX2hbdZKcrSfJO3mSzLsnSe44Seq3k5z4dRIv5VP8UD+FncEpsoxP0W56ikLLU1xzOsWX6afYn36K3RWnWHH6FK8E/7pTuNafwvbeKV62nYL2U1h2niK7Sw1vjWoYPKqGmeNriFhXgySjhtyqGtru17DgcQ1GL2rwelvDpC817JU/jbreacaYnmbT0NMcLz7N6WG19HCuZYuwYlUtV9bUcm9nLVGNot5cS26fOrYa1WE4so4hjnX0+6eOpNV1vFxbx8SYOn5V1XGwpo7mT3X0/lbH2h91vFKu579p9aik1FOdWU/djAYmHmhgaFQj1/IaMd3ZSENtI+EfGgkzO4PF+DNY7jyDyYszXFJrIrlXEz59m2BUE91jmig0bMbBopmtQ5pZQDNjw5pRWNiMU2czRyQt+Kxq4Vd2C6F5LSTubiHwRAtnT7ZQe6oFvYctzH3cQh+Ns7wyOsshi7O0TTuLzayzeDifo8zvHB+zz/Gl9BxBj86Jc8c5LlqexyP4PBErz2MQfR6HO+eZ8fg8Y16c58K38wwwb6XDqZXaoFZiZrcSuqCVURGtDE1tZdDuVmR1rXy3uQBuF7CadQHHmAsMablA3b0LlD68wIJTFyk5e5Fbty/y4+VFLCZcQn3xJXIiLjHw5SUmjr1Mm/9lkhZdpnH7ZczqLrPh3GVMla4wcdYV9KqviLXzCmMsrjJi7VXmZFzlRd1V7O9cxaD9KlqPr/Lm3VUa5a6xyuQaL82vMdP2GpPnXuOCEBFzjVkXr/HR/Tpm/1zHdNV1jNZcJ33DdbpFXmd+1nUeCz4l1zlaeZ3Iu9cZ1/UGv8fcYInnDfZH3aBr4Q3mtN7A6fMNTMxuMkbxFkM9hGlC2C2OxQrxtziefwvJmVvQcosGIVjtNk9Mb7Nk0G1WjLtNXOhtPjy7Ldb5O4xyvIuT5C4fZ91l9Zy7/Nh9l72n75Iz+B4HR9/DIPsebcfu8av+HhvM7mMfep9Ds+6TKb3P/Jz7xO++T8md+zR03MdG4QEWfz8grPkBYx4+4IRLGzpBbfy1pI1DG9sYEdHGgR1tDM1tY86eNk6dasOzto2AhjZuCWvOtzGjo43qr23Uf29jwrCHrAh+iHroQ6zmPcQ19iFTix/y49FD5DoeUuX3iC7rH3Eg6hFtxx8hV/eIk52PWK7czvI+7ciZtOPTr53dY9spG9/OtwntzJjezkNhT3g7TVnt3M5pJ29PO/cetNPR1s5ElQ7ez+xg3awOHBZ2UFDYgevuDm7s7WD+/g6e/xDtjp2sndHJ7Q2dZJR24nakkw7Tx0yd+piA7Y+pK3mMe9Vj1OseY9r4mEFNj5nV+pgH9x8T9uAxi9se80ZY8+gx8R2P0X/8mO1C5+/HzOn2BA+jJwSZPKGz7xOULJ+w2/YJh+yecCTkCXHzn2CR8IQLp57g3vspx92fUjv/Ka/XPmXt+qf8EqQbnqK68Smp4U8ZG/0UV9lTPiU8JTf3Kfb5T3E+/ZRG4ULtU/4585SK1qdMbnvKVSHo4VOxRj/l8aOnyD9+yv6vT1kn/4x0pWfkKT9jhOUzjgt5k57x+Ooz4h8/o/3nMzIUnlPh+RyJ13MKw55ju/E5leHPqYt4zo2o56yJeU5n7nMW5T3njfA1/zmxhc+x3/Wcs/XP+fPRc3Z/fE6S5QtCRr9g2dgXfBK6TnxBbvAL7s96wfEdL7ib94I/Cl7Qe9cLJmm9ZPSglyS7vmS450uO5bxE99RL5t1/yYDOl3hrvELm+YpR3q/wXP6KBOkr1A6/YknjKz4K3+69Ivz+K4wevmJo+ysGvX7FuDev+OfXK3YpvGa66mseGL3m6JjXVLi9Jnnaa/4Je4363NeUzH/N6I2vkUa/xnzbawbveY3CodeEdbzmy9vXaKi+Yan2G2aav6FTMPR4Q8sfb1i05A07Yt+gfvENzc/e8HP8Wxp5S+uct5z68y3VqW9xyntL7i6h4S0Zv99SavyOSabvaDd7xw37d3xxfofuH++oSHjH1gfvyHz2jr+M/+WU078cSviXmsR/aW77l7vK74mzeM8z2XskSe+JOvmeC3XvxZr+nt8336P/33ta1T+wousH+rl+4GXwB97O+cDkTR/YfeoDN2s/4Hv3A6PaRdurD2LP+pE7Bz8y/85HZrp+osDzE1nTPlE55xNuMlFP+ERh6Sc+nP7EutpP6NV/Ike4eOYTi5o/oXvuE29vfWLw/U9IHnwS59ZP3BfmPfzEG+GfR5/Q7vhE385PrPj2CZ/fn9BU/IzU7DOp5p8ptvhM9YzPfIj4zJItnzEq+kzizS849fiK4ayv/G/eVzIXfKXbP18p3PiVivCvjI/4ilPyV1Kzv+KS+5WdtV+Ra/rK6pdf0fz4lWzFbzQ5fWOK8zcuz/uGZvg3pkm/sSDxG4qbvvG54BtKe79xtOUb/wchIQ1D</binary>
            </binaryDataArray>
            <binaryDataArray encodedLength="2064">
              <cvParam cvRef="MS" accession="MS:1000521" name="32-bit float" value=""/>
              <cvParam cvRef="MS" accession="MS:1000574" name="zlib compression" value=""/>
              <cvParam cvRef="MS" accession="MS:1000515" name="intensity array" value="" unitCvRef="MS" unitAccession="MS:1000131" unitName="number of counts"/>
              <binary>eJzdWi2a5DYQNcgB9ghzhAE5QPXigIGBe4Q9QsHAgQsFAwMDDQMDAw0DAwNjTavWzzVVUklWb74E1Cdbqp9X72nccvcsC9GyLIOmY61ceY4781l5uJjOhzG1Xsi59gxrrJ1Yde8yspr36kX6QR824nt6/RYmWNMD8EV5aunn+dViLS2jGCK9zNbP6tviweqvhqUXp1UPLZXx6Xb/++Pb/XqjY79/vp1zRDjm4rOBf6KliqXFW6Qmjq34CJctTTS/rZwtDLUcVl+ab+G5hcVaF70TrOX7tYK3ppnMCbatk6senXo47uVW9xfREHPiulenVv9KXxamfJ0UPis3GfEeVq74e9e9feF8CuQZ4amH+wTzDKOlOymL8BLRwsqFliprlqaI8cP+3Kf87L/drxOsJSe3xppgPtHxfNFYuPgw+FpYMT8beXTOq7pH9kON+2xPhTvhkOm8X7SG1khU/yyqaazjR3r8inXv4dNuv+z23cdl+X63H3f7YbdP5f7PfH7Y7beyb3L/cq7Isc9lT2UuNqrv0a3w9/vtfg75qVjO8wL5hV/BvQJmmfP6X0tfoheXOaazVovK1eIT170eUeOkNEtOvkTn/RPZC3ru7f527M+fC5+Z1y+F12xcfDfsucQJR1/3hlNrLTXQT3OL3HuYhUMyfAhM87bQmVtLK51T96Lj2MllzWXuvhRel487ln38Y7e/dvt1t9ey9nw7nrnC/RPsyxW487TPPgvol2vjc4fovLeFF82PHhP4YxxygdhqfOgYy7+lE0Eez28t9lr2NRduNuCSbsc7ygqWKhiwxkb+fiN6/7zX8cIZ+oqOFp9Rbntjmr7wDsjAkewFS8taPtTR2gOJ7Gd4D/4olq3U2ujQCp99C501RM1qXOtarOZqvUT6tPicwYelxxU8tXirVoSHEe5aPeh10Tzafy/Po7rPwMABP+k9ijWq3RU+HsHPKG4eiBnFVPNLF2vNwDual5RF47jiI5zIu0YqZ6EXOGOtdH4nw/wM4/Pt/D6QPwfFLxmYMQdR/W8o0nNEC8G/GjXlHn3J8NOYJd9LOR89C5d0vxdLZO8/rEl0fL6KNviuFtV7NfIukFPHePyiv4VBaqTSN/Kle/MMc0R17LVcQ3R4Ke/kmSM598tZV+Pw+pU+VzrrKr0T2AJ5kRdSudjJoX0tTltayn2CUbjg8o71d3m35fK9gexj4c6qw0YNvD/xU77LkO/JhA9vrzCdz82In8CnxYdnER/kk6AXzcNizOteInWwP9Hnc+HstejxUu6z7wd4xqLuiCOBbXS85y50nN21jqid6Gz1VuPQ4qiX+16dsN+13DO9/71cc0VqbqH4bzn6WvjUeS2Ooxz0cqZjvFg2/PXcDBvB7uGbXd/jaLRWb45W3R4c22Bdy7+n7gyuorhasSNaj9b31ld6/30PYpORG9gkj44f0aG1ZuUf0ULy5N43Or4zEi7kfyYSnT8zJU44YXWNfisdZ2T8vW2BeczZ4gHr1vSp5fX4bvlGeY3wLbbS+VyKPXIj36oweXzpNT3n9fVWv5xbNhUveBPMzeCnh8eReMTeynW1H4/3WYb5OOAzwrXlO7uPURxXeqrpjHM9vVtrMzFf4d2Ltfp/BI5ozKP5qPXLKq8eZ/Q2wvdsa/Ufjf23+4hi1Thrffb05617dbMlp47lO6oTdfh+C74j3Mn9Gz+34/sSiy+u5LFsDXDh4bnab4+uMs+FA6Lze0UtH66vFV+cF7+kYkd697hFbC0Nrpiu45mu34pp4Y3UvIp5Rn0aiPk/GuoZ0T7R8c660fl//xmuFzr/FoQjQz6Ca43DWruqey1mJIeF1+L2Sv5HxNdyXa3T2wN3YJuBUevVW3tm/1a9R2OQGtzh24OpF7/2T41cqZJDj2zMz+TX0y+iq7639JiN1cOgR8ss3kf4ueJ3tc+WaQ2u4iLnOuI7itnTdzbHIxr2YIj6XvGbwUmPxt8K12wtRuv3aNPLY81npP4juWaFyYux5iN9RniI5uFBTojOdVo1Z3P8X6kzk5dH9DuiO5drbuRkI+aR5tWoaXCf/weSDvcF</binary>
            </binaryDataArray>
          </binaryDataArrayList>
        </spectrum>
        <spectrum index="13" id="sample=24 period=1 cycle=5 experiment=2" defaultArrayLength="142">
          <cvParam cvRef="MS" accession="MS:1000511" name="ms level" value="2"/>
          <cvParam cvRef="MS" accession="MS:1000580" name="MSn spectrum" value=""/>
          <cvParam cvRef="MS" accession="MS:1000130" name="positive scan" value=""/>
          <cvParam cvRef="MS" accession="MS:1000128" name="profile spectrum" value=""/>
          <cvParam cvRef="MS" accession="MS:1000505" name="base peak intensity" value="1.0" unitCvRef="MS" unitAccession="MS:1000131" unitName="number of counts"/>
          <cvParam cvRef="MS" accession="MS:1000504" name="base peak m/z" value="110.039183569231" unitCvRef="MS" unitAccession="MS:1000040" unitName="m/z"/>
          <cvParam cvRef="MS" accession="MS:1000285" name="total ion current" value="2.0" unitCvRef="MS" unitAccession="MS:1000131" unitName="number of counts"/>
          <scanList count="1">
            <cvParam cvRef="MS" accession="MS:1000795" name="no combination" value=""/>
            <scan>
              <cvParam cvRef="MS" accession="MS:1000016" name="scan start time" value="9.855766666667" unitCvRef="UO" unitAccession="UO:0000031" unitName="minute"/>
              <scanWindowList count="1">
                <scanWindow>
                  <cvParam cvRef="MS" accession="MS:1000501" name="scan window lower limit" value="100" unitCvRef="MS" unitAccession="MS:1000040" unitName="m/z"/>
                  <cvParam cvRef="MS" accession="MS:1000500" name="scan window upper limit" value="2000" unitCvRef="MS" unitAccession="MS:1000040" unitName="m/z"/>
                </scanWindow>
              </scanWindowList>
            </scan>
          </scanList>
          <precursorList count="1">
            <precursor>
              <selectedIonList count="1">
                <selectedIon>
                  <cvParam cvRef="MS" accession="MS:1000744" name="selected ion m/z" value="841.050932075258" unitCvRef="MS" unitAccession="MS:1000040" unitName="m/z"/>
                </selectedIon>
              </selectedIonList>
              <activation>
                <cvParam cvRef="MS" accession="MS:1000133" name="collision-induced dissociation" value=""/>
              </activation>
            </precursor>
          </precursorList>
          <binaryDataArrayList count="2">
            <binaryDataArray encodedLength="748">
              <cvParam cvRef="MS" accession="MS:1000521" name="32-bit float" value=""/>
              <cvParam cvRef="MS" accession="MS:1000574" name="zlib compression" value=""/>
              <cvParam cvRef="MS" accession="MS:1000514" name="m/z array" value="" unitCvRef="MS" unitAccession="MS:1000040" unitName="m/z"/>
              <binary>eJwFwVtIkwEYBuDY0unfbG7u4Fz/ltOgMyWmkNnF3s9IYulMwwuF7KhE4MCSNDYm2xwrHZg5Tw1SaDQsM5CK4SLUiUJqNV1aaVO0CxcNBENL7Xnixd80/cfDmqbEiEaREtFkZW5p3vJ34NP1GAwnMfCmCBE8lYAnfCnmVxPhlx3GQNIRaDJO4imTjXvKbPhZ4IQqF3l/tHBua7Gcmo/CkXyEDDr0SgtwY98FHNhThJC7GF72EsaEV3FHdg2srwLNykr0bNzFGU4NpqJroD5aiyiFAS6VAb1qAzJTDchXGjGjMuJyshFhtRHVAhO4QhPmM0wQSOqg49eDI6lHsciGJZkN1gd2xFnuY7m6AUOSRnR3OpC3qwlyYTP0qhasO9oQMHYh5mE3zKXPoHN6kN7qwVy7B8zB55hpfAF7ax/0W/24qHiDBKkPo/L3uLI9iAHzEKocfvRIRvDKOYbf3A/45RhHrGACfbUTqGAn0ZUziUPsFCotUxBZpuHiBNHOC2I3O4sS6VdsqRdQVraAQXYR03sXccu+iC+dS+jZXEG9JYyQI4LVtX9oyObS2k4e2QoZGt9kqMAaRyJ/PHlNQnrEiIk/KqF1RkrMhpwSzquIZ0umY4lpVPIyi2KLzlK69hy5PQXE5JQTV19Og4EqUnSY6OYPExlvW6j8sZ10HU0UpW4h76yTlN9ddDrXTeK2Ppqre03mdz6Ktg5Tmu8jWf8GaK30J9V8XqH9oTD9B36X6YQ=</binary>
            </binaryDataArray>
            <binaryDataArray encodedLength="24">
              <cvParam cvRef="MS" accession="MS:1000521" name="32-bit float" value=""/>
              <cvParam cvRef="MS" accession="MS:1000574" name="zlib compression" value=""/>
              <cvParam cvRef="MS" accession="MS:1000515" name="intensity array" value="" unitCvRef="MS" unitAccession="MS:1000131" unitName="number of counts"/>
              <binary>eJxjYGiwZxjFo5hEDABumWnz</binary>
            </binaryDataArray>
          </binaryDataArrayList>
        </spectrum>
        <spectrum index="14" id="sample=24 period=1 cycle=5 experiment=3" defaultArrayLength="139">
          <cvParam cvRef="MS" accession="MS:1000511" name="ms level" value="2"/>
          <cvParam cvRef="MS" accession="MS:1000580" name="MSn spectrum" value=""/>
          <cvParam cvRef="MS" accession="MS:1000130" name="positive scan" value=""/>
          <cvParam cvRef="MS" accession="MS:1000128" name="profile spectrum" value=""/>
          <cvParam cvRef="MS" accession="MS:1000505" name="base peak intensity" value="3.0" unitCvRef="MS" unitAccession="MS:1000131" unitName="number of counts"/>
          <cvParam cvRef="MS" accession="MS:1000504" name="base peak m/z" value="189.99301608111" unitCvRef="MS" unitAccession="MS:1000040" unitName="m/z"/>
          <cvParam cvRef="MS" accession="MS:1000285" name="total ion current" value="2.0" unitCvRef="MS" unitAccession="MS:1000131" unitName="number of counts"/>
          <scanList count="1">
            <cvParam cvRef="MS" accession="MS:1000795" name="no combination" value=""/>
            <scan>
              <cvParam cvRef="MS" accession="MS:1000016" name="scan start time" value="10.857433333333" unitCvRef="UO" unitAccession="UO:0000031" unitName="minute"/>
              <scanWindowList count="1">
                <scanWindow>
                  <cvParam cvRef="MS" accession="MS:1000501" name="scan window lower limit" value="100" unitCvRef="MS" unitAccession="MS:1000040" unitName="m/z"/>
                  <cvParam cvRef="MS" accession="MS:1000500" name="scan window upper limit" value="2000" unitCvRef="MS" unitAccession="MS:1000040" unitName="m/z"/>
                </scanWindow>
              </scanWindowList>
            </scan>
          </scanList>
          <precursorList count="1">
            <precursor>
              <selectedIonList count="1">
                <selectedIon>
                  <cvParam cvRef="MS" accession="MS:1000744" name="selected ion m/z" value="634.052731866548" unitCvRef="MS" unitAccession="MS:1000040" unitName="m/z"/>
                </selectedIon>
              </selectedIonList>
              <activation>
                <cvParam cvRef="MS" accession="MS:1000133" name="collision-induced dissociation" value=""/>
              </activation>
            </precursor>
          </precursorList>
          <binaryDataArrayList count="2">
            <binaryDataArray encodedLength="732">
              <cvParam cvRef="MS" accession="MS:1000521" name="32-bit float" value=""/>
              <cvParam cvRef="MS" accession="MS:1000574" name="zlib compression" value=""/>
              <cvParam cvRef="MS" accession="MS:1000514" name="m/z array" value="" unitCvRef="MS" unitAccession="MS:1000040" unitName="m/z"/>
              <binary>eJwFwVtIUwEcB+Dt7OgInZlua5s5ZNn1QexByWQbnN+fpMuDuMQblBVIGyPDqK0sHGvp1KYuiixHdBNWYRdLKMRorcC0sgQ9OFCXI02hdXFGmdv6vsruQe5+4ntOHvnE9SinOP+mIGeXzXBhJsR1Zs1y7+4tcXmrGXTZFFiVooRbrkJthQoRaSbebNbANaTBZfFWPJMW4Ii5AKEVLfJjWrTEtZgU6JDL6OAQ6cCzOrBRHUoZPe6K9JBnAGezAUMhkNYJ+K8B04qdqNlWhHrJLvA3d8Oevgfh5BKwG0vgeFmKfWwZtigrsE5SCYWsGuxENRj2MFyCGogTjKhZNqIsasTHmBE7RCbcFpsgSTZhyHQU33JqEfhrwf5/FsysWDAft8AstOIHY0W92IorwlM4bbEh0mDDc5sNAtaOonYHiuNNmHM2Q+ZqxYDLhfKoG8cbbmAp7Q5SL3gROvMAhqbH0DzsRW76Uzjs/Zht6Qev8OFF2yvUxvwIZL7GIc9beKTD6OsYRp5/BOubRzGwOIruP+Nol/HIjvEolkzjkSKIPmUQSV1BJNwKwZ85B6doHr3uBZQ/+YUTG6I45hSQxJdE9DOFjPpUMoytJe9VBX1do6KMSypytakp56Ka2HE1SbabqXC5jiZSTtL5A+eoqqCRqvgminicdLCqlQbNHXTd6aWsvR/oS3iMhOYA1aknKTYyRb7PU5Sf+J0a5YvUs/Cb/gP9jue1</binary>
            </binaryDataArray>
            <binaryDataArray encodedLength="48">
              <cvParam cvRef="MS" accession="MS:1000521" name="32-bit float" value=""/>
              <cvParam cvRef="MS" accession="MS:1000574" name="zlib compression" value=""/>
              <cvParam cvRef="MS" accession="MS:1000515" name="intensity array" value="" unitCvRef="MS" unitAccession="MS:1000131" unitName="number of counts"/>
              <binary>eJxjYGiwZ6AqZnAAIgcIDcIgMQcH6tpByP6haPbgxwDAMWS9</binary>
            </binaryDataArray>
          </binaryDataArrayList>
        </spectrum>
        <spectrum index="15" id="sample=24 period=1 cycle=6 experiment=1" defaultArrayLength="1067">
          <cvParam cvRef="MS" accession="MS:1000511" name="ms level" value="1"/>
          <cvParam cvRef="MS" accession="MS:1000579" name="MS1 spectrum" value=""/>
          <cvParam cvRef="MS" accession="MS:1000130" name="positive scan" value=""/>
          <cvParam cvRef="MS" accession="MS:1000128" name="profile spectrum" value=""/>
          <cvParam cvRef="MS" accession="MS:1000505" name="base peak intensity" value="15.0" unitCvRef="MS" unitAccession="MS:1000131" unitName="number of counts"/>
          <cvParam cvRef="MS" accession="MS:1000504" name="base peak m/z" value="650.026628354592" unitCvRef="MS" unitAccession="MS:1000040" unitName="m/z"/>
          <cvParam cvRef="MS" accession="MS:1000285" name="total ion current" value="1262.0" unitCvRef="MS" unitAccession="MS:1000131" unitName="number of counts"/>
          <scanList count="1">
            <cvParam cvRef="MS" accession="MS:1000795" name="no combination" value=""/>
            <scan>
              <cvParam cvRef="MS" accession="MS:1000016" name="scan start time" value="11.024933333333" unitCvRef="UO" unitAccession="UO:0000031" unitName="minute"/>
              <scanWindowList count="1">
                <scanWindow>
                  <cvParam cvRef="MS" accession="MS:1000501" name="scan window lower limit" value="500" unitCvRef="MS" unitAccession="MS:1000040" unitName="m/z"/>
                  <cvParam cvRef="MS" accession="MS:1000500" name="scan window upper limit" value="2000" unitCvRef="MS" unitAccession="MS:1000040" unitName="m/z"/>
                </scanWindow>
              </scanWindowList>
            </scan>
          </scanList>
          <binaryDataArrayList count="2">
            <binaryDataArray encodedLength="4744">
              <cvParam cvRef="MS" accession="MS:1000521" name="32-bit float" value=""/>
              <cvParam cvRef="MS" accession="MS:1000574" name="zlib compression" value=""/>
              <cvParam cvRef="MS" accession="MS:1000514" name="m/z array" value="" unitCvRef="MS" unitAccession="MS:1000040" unitName="m/z"/>
              <binary>eJwN13dUVNfawGEYkCYCChZUQIZhIIJJ1EQNSaTMj6KRMWIAlUQU/ZSoUVP0mliAKTSxICIIwjBDU1FUsEfpoCJ2Y4lGLBQRS6KXaw/f/uNZu5x37bN2WWe/Z5H5G8VaizeKZus3ij/7vlWkDXyr6Mx+p5DXGmF32QjtdSM+tTXmkY8xuxTGOKoljNVIqKqV0HxKgrW5CdsFuYUJlUKHlQnn15swNMSUBK0peYFmHNKa8XeSGdMzzUg9Zcbzr8x52WiOo4UFKjsLRg+wIKbZggEtFmSYWdJgbUlFsyXnLKz4MNQKt2lWrJral9yv+7JsijU+N61Zqe7HfGMbrprakGZmg4u5DRXCO0sbNlnZEGxtQ28/G0IdbBg1zAbvIBuqhfZgG2xCbbiltaE1xYb9IbbMDLdlRq8t5yV2eGjsGJtsR9l6O/532o6Wy3Y4GvfH2qI/Gbb9cVP2x3Jaf9pU/fFO649EMoAvzAcQbTuARdoB7Dg3gPMm9qyysMdqqj1VGnu6tPY4JNmzS/BNtqdsoz1Z6fZEZtizuMEed1MH1pg5sNPcgRu2DuSFODAx3YEZpx1YHDCQC80DybcYxM7gQSyZNIicyYPYEDqI1tRBtJsMxr7PYHQWg/FNGMx1YalqMG+1g/lf3WAW2g4hRDOEW0MceeTvyMoQRz4LdUSicSRHOKt1ZPJFR6qthnJy/VCOnB3Ky7hhpMcPI7VuGLJ64cwwqlqG8dJoOF6S4cw2Gc6ovsP5k+HsnjKc8enDuXh5OIuuDOeMsRPzJU5kmzhxztQJg7UTgQFO/KZwojPEieY4J3ISnDDVOJEvXNE6YZHkRNslUZc4Y2nqDBbOXEtw5keVM9ZqZwI0zqzSOmOf6Ey5MDTFme5UZz7c4oxZnTPX65250yRIXJBZuYj1c+HPzS4MzXQh95wLK3pd2PnvCO71juCQsStPJa5kmblywdyVHl9X0v1cWRDgyrFJrlhVu7LsjCvTJVL846TcEX6LlzI4QcpBYZpKylNhvVqKp0ZKoxCjldIr5CZKmZAk5Q/hp2QptilSJqVK6RDU66VMrJFyS1hVK2VgnZQKYWq9lMdCSoOU+kYp75uk5JySUmbkRoixGyqJGy4mbpwQFJZuVE1yo13lxiutG31T3Lib44bBWIafRCbmL2O1iQxHUxmHhW/6yDhrLsPMUkahMNRaRng/GVMDZKQqZDQhY16gDOMgGTphVYgMhUbG+XoZ7hdl9HdwZ5qvO5s17ny2wR0y3XmT7Y6PrZyINXK2rpUzdp2cS8LyODm28XLKhdAEOd1CqkrOB2o5CzVyzLRyigRFopxVaXKaMuV8Wy3nrZBTI+ezWjk3hKWn5Bz6V843vXJeCFuMPBht7MFeEw9izT2Y4evBH/4eBCo9sIj3ICjBgw6hQS2ebfSgvNcDpZEnT4QNxp6MknjSIiwx8eRRH09iLTy55egJvp60CW7+ntzDE0OSJ/a1nkQoP2DAjQ+IWTOSorUjsVSNpOX9SPr1jhRjj8TH3At/ay9sB3oxfrsXse+9sPrXizIhtNeLp8JoY2/umHmz3tqbQl9v8PNGPdObPvHepKm8xZkfxeRro1jq8CF+0z/kybuPKJr4MV2DR7PmxGiUZ0Zz03YMHw8Zg9nXY7h681NC7cZxIWgcKabjkTtMIO+3CdxO8OFo4Occbv6cfo6+fIE/Z+8E8HiKgtg/FNRcUxB0FqwDAulNDaRQEcTmoGCmfRVM0I1JWGz6ipLAKZyum8LAxlBumygZYKXknb+SvQFKZiuU2KCkWlgeqMQ1SIkqWMkipZLtaiWTNUreCt8lirgkEScMaVbi1SLGua2E8Glcq52GT/00hp6eRkjLNNaah5FmF0auYxiFfmFYBIRxXPhBEYYLYVwWxgeFsSM4DONJYdwPDSNYE8YboSQtjP/LE30FYWzVhxFdFEZTfRicCmPJv2F8GDCdN0xnTtB0DI3TKZkWTu3GcEpqwrGpC6dOWFkfzsiGcLY0hhPUFI5Pb7jYs3AMRhFYSSJYbRVBqV8E9QEReBNBSFAEzzQROLREUOEbyUX/SDQBkXymiOSJYCCSiMBI+gZFUiOolJF8nRBJH1UkxwQ3TSTXBf9E0d4YydJNkUg3R+JgNoOTjTPofjeTut6ZbJfMwtR0Fls1szCunYX6yyieTYyi2DeKb/2iGOAfxWlhXUAUnyqi6Bb0RBEZGIVNUBQfh0TRJy6K1oQonDdHsaUmipDaKKQNUSzP/5ZlTd/S1u877myfTcTQaDYFRCMPiuZsQjSK5GiisqKZXTuHkn/n8CphLj3BMeiuxDDh9/ksPDmfdXXz2XdyAfmNC4kzX8rm20s5YLqM0PXLGPXXMqItlnMhaTnW2l/YUroCmeUqNJNWcUHxG3nBv9HRZzVWk9ew5PRa9nrEsWZdHF6JcVj9Fccek3jSE+IZ2xTPlLZ4khsSmL1UxehCFT/Xq/BuUrGpS4XeSs0RLzWJ/mpCA9SMCVKjjVbjG6Omcp2aSwlqzqWr+aivhl/2aRjXoEFpoiXGXsthXy3D/LTECf0DtKwQ/hQmKrSYo+WicHuuFv8YLcXCsEVa9iRosVNpKd+rpf6+KF9oWdOrxSBJZLFJIhcFg0ci6YGJ/KhOZGxiIqq0RJSfJDHLPwllYBK185JIm59EYXwSseokhuiTSGpMYrZxMg1ChWUyv7olM9E3mXlByRyvSWZ4fTIdHcnM9kjBEJhCyncphC5Ioa0ohXNNKWSfSeFZu2i/T2GfUSrlklR2BKTyvSKVlnmp9C5N5eczqbS1p7KuM5XQx6moWI/F8/U8lqRhPjCNUP80UuPTGFuYxvjiNAapNnBcu4GfOzYQ0LkBI+lGYv02kn9gIz3HN1Jhsom8jzbxzZVNHI7eTG7GZlol6UxwS2erNp2oq+m0mm1h4c9beC/PwOj7DMp+zMA6PYPEGxmcnr+V2MVbeb4skxVHMsm8msnL55k0fLKNm+O2Yeq3DU3wNn6O3YZd4zZSvsjCIyiLE9osbqZlMbkoi/qaLPbfz+K2UTbOkmzefp7Np4HZeIRnYzcnm6gF2Ty1284Uh+0o525ntSyH9NECObhH5vBuhSgv5/D+RQ4mI3IJ9MnlYGAuc8NzmfJ9LkNe5+JmuoPRTjtQ+u9g0JYdtHXvYLE0j8k+eZQ25RF2NY8Hknwc5+Qz8Pt8Hv+Uz8mt+YzMzOeD7HwySvNZcjCf2Mv5OBvr0Pyio82gI6xQR43QXqwjr1RH+C4dRZU65tfqKK/TiT3XkSosaNAx4oyOD/7Q8ei+jqYHIq5TxzP7AkJHFuA+uQDbyAKk2gIGZBbwg6GAvmUFjGkqwPVKAUtj9QT/qqdqkx5Znp52vZ7pBj26Qj3VdXqaGvUUNenZfUZPcrOevAd6VrfpmdGux+29nnqJgR5zAzHfGvh6noFq4d4yAzPiDfyUYkC9ycDq7QZyXhr4zLOQ0HmFpDcWUthRiElvIYFji2iIKWJZbBF3U4voW1zE7CNF4p1F2J8qwqWriIWving9qJjyT4oZMrkY35XFPMkq5uSOYp5WFtNaVYyuppiAG8U4mZfQ7lTC3XElDJxTwrW5JTzLK2GiaymN/qUcWlDKlcRSfinYSdLhnZhf2kmEdBdmn+zCOGEXrwt34f5qF+lGu/mP524W++3m07W7ic3YzdzK3VRcFdp282RQGR5OZXwSXsaQiDJShbfCD5FltAr1M8pYHl3GgRVlZK4sw/w/ZfwqdAsXVpVR+WsZT+PKSM4qo+5FGWaSPZi47OHLiXu4lb0Hrz/2UNi7hw0D9+I4fi8Hsvfy+tpeVowpZ2V4ORHR5RSsLmfPwXJ+H7qPe9P34S/ZT9SQ/TwN3E9w+H4Sq/bTveoAjXUHeGVagdvECjIVFZREVJC8vIIsfQUvSiuwbKwg/nkFzf0qKR1fiWdUJVNWVdJ2sJJxTZU4zjzId4cOcrn9IC5xh5jQeAid+jADNYcJeHgYvfYI/y06Qv7BI3zdeYQ4+VGqc4+iyT/KD9eOont+lJFOx1jge4wtMce4qjnG41vHOGJ6nJlFx3l37TiL7xwn1+R3qjp+55DkBMeCT3Bz7gnuzz0p/odOcnx4FfPuVhFoXM1XQ6rJiKlmhksNTvtr0NbV4Ph7rbhn60jOq0P1Tx2Th9UjyasnXNJAbkADy+c34fjDKb7MOcXtptOMLTqDpvEML9TN7OUsN4JaeN3nHNri89B0XuSRFzHZfYl+x6+yMuY6kYXXOd95g598bmJIvMnUmpuYvr1JjeIWu9fdYuq62/jM/4ug2L+Yk/sX/514B5N9dziZ0MoEXSuBhlYmFbbyoK2VuWn3OPrgHhcV93kYfJ+rs+5zLvc+PuX3yeu6z5J3D+gMbkPm2M6b6nYWtbbTc7edlAftHOtq56t+HbSN6CDGv4OG0A6mRnfw4+pO/l3TSV58JxY7OnHTddJe0on8ZCdBdzq5fbeTYdKHnPd4SN8vH+Je+JBTJQ+RH3jImtMP2enSxdi4Lr6M76IloYu76i6e6rpIMnQxqKiLkuIujpd2iXy7iyObHlFQ8ohblx7RbdrNDL9u3qzvxnv+Y3Y1P6a5zxM+CnrC0PanZEufkRz7jPbOZ+x78gzfEX9jtPZvZlv9w7Dmf4h49w+PJC/Ed/UFo4x6qDnZw6WqHhbV9NByp4feez2MaOuh+WkPE/P+x4zvX9Lj+krkrq9I1rxiSskrug+/oqfqFa02r5HOe80SjaB/zf8DEffh1A==</binary>
            </binaryDataArray>
            <binaryDataArray encodedLength="448">
              <cvParam cvRef="MS" accession="MS:1000521" name="32-bit float" value=""/>
              <cvParam cvRef="MS" accession="MS:1000574" name="zlib compression" value=""/>
              <cvParam cvRef="MS" accession="MS:1000515" name="intensity array" value="" unitCvRef="MS" unitAccession="MS:1000131" unitName="number of counts"/>
              <binary>eJzVVe2xgzAMY4SO0FGcDTpKR8goGYVRGOU92vjQ6bBjQvr1w+eExLIlQTtNk0yPyDVLzVZk2uv9QmcWjgTueP2sO8XA42cRvNEhA/oKhHcnqmtLT/ay5aelfe9MWjvDTJGaNZedfqhfpnPmhzhr/1t6xr3mZT3/z5Keea73FLcQjs6uXK4J7qVt3kx1yL3lAWqlNQvhCZ0f9WQv1h6XqkWp60vafg80Yz/O7BfW8NyRd0B9Q57cw3o/+Jm3Ry0xPJ8i83te98aRmVQ79UEMbpafXo/I2tL4DH/239Ldmx09XmoU2b537DXLpiPjRvxFTRfYz7L/P9vy4Ey8AnMU/hHeQuvSwLEwI/6NnHuUtiN7edq8o/4o7idDZyp1HfVkBBfu902RB/Ls9WRPKz77Zg09Pq/Q59M836nBr8+B8wise7ic5aT1uRvjDwW1W20=</binary>
            </binaryDataArray>
          </binaryDataArrayList>
        </spectrum>
        <spectrum index="16" id="sample=24 period=1 cycle=7 experiment=1" defaultArrayLength="5238">
          <cvParam cvRef="MS" accession="MS:1000511" name="ms level" value="1"/>
          <cvParam cvRef="MS" accession="MS:1000579" name="MS1 spectrum" value=""/>
          <cvParam cvRef="MS" accession="MS:1000130" name="positive scan" value=""/>
          <cvParam cvRef="MS" accession="MS:1000128" name="profile spectrum" value=""/>
          <cvParam cvRef="MS" accession="MS:1000505" name="base peak intensity" value="59.0" unitCvRef="MS" unitAccession="MS:1000131" unitName="number of counts"/>
          <cvParam cvRef="MS" accession="MS:1000504" name="base peak m/z" value="650.017052191757" unitCvRef="MS" unitAccession="MS:1000040" unitName="m/z"/>
          <cvParam cvRef="MS" accession="MS:1000285" name="total ion current" value="3501.0" unitCvRef="MS" unitAccession="MS:1000131" unitName="number of counts"/>
          <scanList count="1">
            <cvParam cvRef="MS" accession="MS:1000795" name="no combination" value=""/>
            <scan>
              <cvParam cvRef="MS" accession="MS:1000016" name="scan start time" value="11.192433333333" unitCvRef="UO" unitAccession="UO:0000031" unitName="minute"/>
              <scanWindowList count="1">
                <scanWindow>
                  <cvParam cvRef="MS" accession="MS:1000501" name="scan window lower limit" value="500" unitCvRef="MS" unitAccession="MS:1000040" unitName="m/z"/>
                  <cvParam cvRef="MS" accession="MS:1000500" name="scan window upper limit" value="2000" unitCvRef="MS" unitAccession="MS:1000040" unitName="m/z"/>
                </scanWindow>
              </scanWindowList>
            </scan>
          </scanList>
          <binaryDataArrayList count="2">
            <binaryDataArray encodedLength="22308">
              <cvParam cvRef="MS" accession="MS:1000521" name="32-bit float" value=""/>
              <cvParam cvRef="MS" accession="MS:1000574" name="zlib compression" value=""/>
              <cvParam cvRef="MS" accession="MS:1000514" name="m/z array" value="" unitCvRef="MS" unitAccession="MS:1000040" unitName="m/z"/>
[truncated: 38,563 more chars]
