# Supplementary material for: Genomic and proteomic characterization of SuMu, a Mu-like bacteriophage infecting Haemophilus parasuis
Source: BMC Genomics. 2012 Jul 23;13:331. doi: 10.1186/1471-2164-13-331 (PMC3447690; doi:10.1186/1471-2164-13-331)
Supplement: Additional file 19 — P25.mzML O05069, Transposase A, H. influenzae Rd KW20 Mu-like prophage FluMu (Myoviridae). [file 1471-2164-13-331-S19.zip › 1471-2164-13-331-S19.zip.out]

<?xml version="1.0" encoding="ISO-8859-1"?>
<indexedmzML xmlns="http://psi.hupo.org/ms/mzml" xmlns:xsi="http://www.w3.org/2001/XMLSchema-instance" xsi:schemaLocation="http://psi.hupo.org/ms/mzml http://psidev.info/files/ms/mzML/xsd/mzML1.1.1_idx.xsd">
  <mzML xmlns="http://psi.hupo.org/ms/mzml" xmlns:xsi="http://www.w3.org/2001/XMLSchema-instance" xsi:schemaLocation="http://psi.hupo.org/ms/mzml http://psidev.info/files/ms/mzML/xsd/mzML1.1.0.xsd" id="081007Emilie-080807-25, P25" version="1.1.0">
    <cvList count="2">
      <cv id="MS" fullName="Proteomics Standards Initiative Mass Spectrometry Ontology" version="3.18.0" URI="http://psidev.cvs.sourceforge.net/*checkout*/psidev/psi/psi-ms/mzML/controlledVocabulary/psi-ms.obo"/>
      <cv id="UO" fullName="Unit Ontology" version="12:10:2011" URI="http://obo.cvs.sourceforge.net/*checkout*/obo/obo/ontology/phenotype/unit.obo"/>
    </cvList>
    <fileDescription>
      <fileContent>
        <cvParam cvRef="MS" accession="MS:1000579" name="MS1 spectrum" value=""/>
        <cvParam cvRef="MS" accession="MS:1000580" name="MSn spectrum" value=""/>
      </fileContent>
      <sourceFileList count="1">
        <sourceFile id="WIFF" name="081007Emilie.wiff" location="file://C:/Documents and Settings/ezehr/Desktop/wiff files">
          <cvParam cvRef="MS" accession="MS:1000770" name="WIFF nativeID format" value=""/>
          <cvParam cvRef="MS" accession="MS:1000562" name="ABI WIFF file" value=""/>
          <cvParam cvRef="MS" accession="MS:1000569" name="SHA-1" value="52731191d04f9d4f8dc646854266c78a04905c6b"/>
        </sourceFile>
      </sourceFileList>
    </fileDescription>
    <softwareList count="2">
      <software id="Analyst" version="unknown">
        <cvParam cvRef="MS" accession="MS:1000551" name="Analyst" value=""/>
      </software>
      <software id="pwiz_Reader_ABI" version="3.0.3324">
        <cvParam cvRef="MS" accession="MS:1000615" name="ProteoWizard" value=""/>
      </software>
    </softwareList>
    <instrumentConfigurationList count="1">
      <instrumentConfiguration id="IC1">
        <cvParam cvRef="MS" accession="MS:1000495" name="Applied Biosystems instrument model" value=""/>
        <softwareRef ref="Analyst"/>
      </instrumentConfiguration>
    </instrumentConfigurationList>
    <dataProcessingList count="1">
      <dataProcessing id="pwiz_Reader_ABI_conversion">
        <processingMethod order="0" softwareRef="pwiz_Reader_ABI">
          <cvParam cvRef="MS" accession="MS:1000544" name="Conversion to mzML" value=""/>
        </processingMethod>
      </dataProcessing>
    </dataProcessingList>
    <run id="_x0030_81007Emilie-080807-25_x002c__x0020_P25" defaultInstrumentConfigurationRef="IC1" startTimeStamp="2007-08-10T21:40:10Z" defaultSourceFileRef="WIFF">
      <spectrumList count="18">
        <spectrum index="0" id="sample=25 period=1 cycle=1 experiment=1" defaultArrayLength="19333">
          <cvParam cvRef="MS" accession="MS:1000511" name="ms level" value="1"/>
          <cvParam cvRef="MS" accession="MS:1000579" name="MS1 spectrum" value=""/>
          <cvParam cvRef="MS" accession="MS:1000130" name="positive scan" value=""/>
          <cvParam cvRef="MS" accession="MS:1000128" name="profile spectrum" value=""/>
          <cvParam cvRef="MS" accession="MS:1000505" name="base peak intensity" value="69.0" unitCvRef="MS" unitAccession="MS:1000131" unitName="number of counts"/>
          <cvParam cvRef="MS" accession="MS:1000504" name="base peak m/z" value="1597.82567250675" unitCvRef="MS" unitAccession="MS:1000040" unitName="m/z"/>
          <cvParam cvRef="MS" accession="MS:1000285" name="total ion current" value="9049.0" unitCvRef="MS" unitAccession="MS:1000131" unitName="number of counts"/>
          <scanList count="1">
            <cvParam cvRef="MS" accession="MS:1000795" name="no combination" value=""/>
            <scan>
              <cvParam cvRef="MS" accession="MS:1000016" name="scan start time" value="0.167416666667" unitCvRef="UO" unitAccession="UO:0000031" unitName="minute"/>
              <scanWindowList count="1">
                <scanWindow>
                  <cvParam cvRef="MS" accession="MS:1000501" name="scan window lower limit" value="500" unitCvRef="MS" unitAccession="MS:1000040" unitName="m/z"/>
                  <cvParam cvRef="MS" accession="MS:1000500" name="scan window upper limit" value="2000" unitCvRef="MS" unitAccession="MS:1000040" unitName="m/z"/>
                </scanWindow>
              </scanWindowList>
            </scan>
          </scanList>
          <binaryDataArrayList count="2">
            <binaryDataArray encodedLength="77156">
              <cvParam cvRef="MS" accession="MS:1000521" name="32-bit float" value=""/>
              <cvParam cvRef="MS" accession="MS:1000574" name="zlib compression" value=""/>
              <cvParam cvRef="MS" accession="MS:1000514" name="m/z array" value="" unitCvRef="MS" unitAccession="MS:1000040" unitName="m/z"/>
              <binary>eJwU13V8VfX/B/Dl7e7u3bvtLgy+ihgo54XUuoMQEbsTm851B6NtRUXFRFFp1j1axFZsxbGN3+v3x/Oxe875fN51duNUSUeFk8pRwawdFRJ1o8JtxlFhvXlUeNs6KvzkGBUme0eFOb5R4fXQqPBZ/KjQmzAq/BceFdwpo8LSK0eFryaPCkfLRoXT5aOCrXpUSK4ZFW6qHRXy6kaFysZRYVvTqLC7eVSwbB4Vpm4dFXK2jQpP7hgVyl8YFd59aVRI0FwUsnUXhTLjReG49aLwq+2iYHZeFHI8F4UK/0XhvbiLwuHgReFk6KLwe/xFQdV8Ubiq9aIwuP2i8NMO7nvjonDorYvCvfIxYY96TBjVjQl+45iQZh4T1tnGhLcdY8IB55gQ7R0TzL4xIck/JtwYGBPy4saEmvgx4aPEMaErPCZcSB4TFKljgueyMWHWFbz25Jjw24YxYVrVmFBfNyZ81zQmjDWPCZrWMWHR5jFhyZYxoWzrmLB125jw3vYx4fQLY8KfL44JkpfHBOcrY0KdYlx4RTku9KnHhe8144JOPy5caxwXskzjwlOWcaHSOi7ssI0LH9rHhU7HuPC1c1y44BoXvN5x4ZbAuPBY3LiwPjgunEocF2zrx4WS8nGhuWpc2Fk9Llgax4X7WseF5RvHhdc3jQtfbB4XhraMCz9vHReWvjIuvPbauPDTznEhUTkh3KiaEMK2CeEm+4RQ4JgQlrkmhEb3hPC6Z0L4wjshDPkmBEtwQlgRnhD2pUwIMVdMCCVXTQhrayaEUw0TgqdlQpizcUJY2DYhPLFpQti2ZUL4YOuE0LltQvhvx4Rw+6sTQt+bE8I01SXhgOGS4LJeEibZLgm3OC4JjzsvCWWuS8I29yWh03tJGPVfEq4LXRJy4i8Jpf+7JKyvvCR8XXtJuLPlkvB86yWhfuMl4bW2S8Lnmy4Jw5svCee3XBJitl0S7NsvCZfv4PqXLwlpogg8KYlAjDQCdlkEZioi0EfzlRH4kR5TRaBMHQGzJgIfaiMAXQS6aJMpAonmCLxHN1oicMgVgXYhAoWIwOFZEbhnTgSU6REIZEQgJysCJ2lpTgR8eRG4Jj8CWQUR+G1eBKatjoB+PeNsiMBNZYxBX5dH4IGKCKyujICuKgIJ1RF4l47W8FptBO6vi8Cq+ghoGyIwtSkCBc0R+Pf1CNxwKAL5hyOgbo9AqCMCu+hIJ891ReAruq87AhdoZU8ENL0R2Eihvgi8Q1P7uZYKBrhuMAL/0aoh5hjmTGIiES2OxKAsErfKI3GenlREIlYZiWp6RRWJ/6kjsZeGNZG4TRsJsT4SteQ2ROI1+sIYiQxTJG43R+IPklojcaczEs/MiMS+2ZE4MYfHaZFYmh6JpoxIvJkZidzsSPybE4kVuZEI5UeisDASDxRF4so7ImFdwdxrGa+M8UhWEYkG8lVGYkpVJA5SbnUk7qlhDFpRGwl1XSRaKVQfiXfI0BKJH9oiseP9SJQejcSj7ZF4oTMSe7oiMaub/dJTvZEQ9bHGAdY3FIkL5yNxciISRTFRWC+KwjZxFPqlUfhZFoVYRRSuVkXhS8pUR+FOTRT+omXaKCh1UWimoD4Ku6jQGIV15ijMsEXh+5lRGE6PwuKMKPizo3A4Jwpnc6NwMS8KyYVR+JBiSqNw+Z1RSFvFdaujIF8bhbfXRWGsjHHKWUdFFFIro/AJzayKwvnqKNTVRmFKfRR27I3CuUNRePBwFLYfjcKe9ijM7ojCIC3qjMJvJO2OQgO91ROF63uj8HUfY/dHYdYw11HDcdb8VxQU4mgEJdF4h4pl0fiWHpFHI0IRjXKyKaPxEk1SRSNdHY1jtEwbDZUuGq00IzEaP94cjZiZ0XDNisZrNHl2NPZTzpxonKatGdH4ODMaM7OiMUC3ZkfjV3omJxrS3Gg00PX50ZgojMblq6Lx/NpotKyLRmh9NOaWRePx8mg4KxmbJlcxNuVUMzbdWxONUVpTGw1DHXPRYEM0fmuMhrw5Gk308X7+PRyNkvZoRHVGo5Ku7mYcyulhHNrWH43Zg9EYotuGorH8+2jki2KwVxaDDHkM7lTEYIUyBlpVDJLUMfiQbtbEoJ8WamPwKz2ji4FMH4Ndhhh0GGNQYorB91RlicEBWwzKZsTgf7Ni8AXdMycG/5EhPQZbKTUjBp/Q7MwYDNPirBgszY6BKicG7+fGAHkxWJAfg1/o6YIYSApj0ED+ItaxljWsYw307HrWsCEGTfROWQy6ymMwryIGP5KoKga15K2OwfU1MThCRbUx+JYeqYtBZH0MKsnZwHobY5DbFIOvaLw5BpbWGLxIFzax1v0x2ENth2MQPhKDGUdjMECL2mPwGyk6YxDfFYPd1NPNuntYNz3dGwNpH+umQD/nRDcOxGDuIOujJ4ZiEDvM2o7FwHUqBq9TqTQWtfJYeBWxeJOOKmNRrIpFtCYWbm0s3qApulgcogJ9LM7Rw4ZYRBhjUUEOUywmm2NxgM5aYvGgNRZXBGMxeG0snp8Wi/NzYiFPj0UzhTJi8R4JmbHooQVZsfiFns6OhSwnFsHcWLxL0/JiMT8/Fk8VxEJaGItGiiuKxU3FsSh5JBYx61jv+lhcv4H1UklZLP+Heb4iFjXkrWQvdH0Vr9P31bxew3N1PFfP9Q08R29tj8WTb8Ui/kAsph+MRR8pjsQi4Wgsbm6PRT/93sE+OmOR2M2eemLxR28slvXFQt0fi6SBWMwajMXiIfb9dyxiY0XwiUR4i8QyEd6Ri9CtEPG7UYRf6GmVCE1qEUIaEd4jaEVYqBPhV3pOL0KCUYQZJhFuM4v4mS/CMosISTYRVvtEOBknQn6qCN6rRVBNF0E3W4QtlJYmwnG6O12ENRkiGDNFuDJLhM8pK1uE03Rfjghj9HKeCHkFIpylhwpFqCgSoaiUMeeLsP8JET8XRGhbJ8JH60WYtUGEYbq9TIS/aWW5CPoKEbbSZZUifEYZVayL7qkWYZTW1YhgqRXhRfpfnQj7KLee+ejBBhEuUUWjCFOaRajdKMLPm0X4+ogIDx8VIbJdhCpyd4iwk452ilDSJcIPtKSb8+wRoYHiekV4l4Q+EXrpuQERlIMibKTwEGunWcMi2M6I8OY3Ikz/SYRxqRh2uRiv0hSFGIepSCnGd/S4SoxYtRh15NeIsYtu0orRTQt0YpynVoMYiUYxhkxifh+LsdIiRpZdjA/jxWibIkb7dDE/o8XYPUuMRXPE+IOWpYmhTRfzc0eMTyk9U4wTdG+WGOuzxbDmiPEyXZ0rxkEqyBPj7UIxni0R48Y1Ysxfy9frmHu9GOENYswqE2OEVleIYaoU4wWaVCXGPsqtFuMsPVwjRmStGFXkrhPz/12MG+rF6KCWJjESmlkzzWxhL3RHqxj/0I42MSK2ilFJt7/P8/sZ9xBjHhaj+qgYnnYx3qLODtbVKcYv9GyXGIpuMTZSuEeMj2h2L2uku/rEuEBr+8UwD4jxIl01KMZ+2nWM8z0uxq8nxNh0Soy0M2KU/ybG8VgJRkUSWCUSTJZKcIgKZRI8LpdApJCggeKUErxHUEnQT4vUEvxJyzUS6LQSbKPLdRJ8Tll6Cc7QAwYJLlGlUYKdJgmuN0vQQfMsEvxMz1glaLVJ8JGdua6RIHYK41/HWFMlmDpdgk9mSfhdIsFF2pAmgS1dgldpSoYEh6k4U4IfaEmWBJJsCZooPkeC92lGrgRDdHueBP/Q6nwJjAUSvED/K5RgP+UVSXCOHi2WoLZEgmlzJVi6RgLNWglOr2ftGyRwlbN2uqFCgk6aXynBeXq2SgJltQRtlFwjwR5Kr5XgBN1bJ8EYvd4gwbWNEpQ2SfATtbZIkNjKfmn7lxJcuU+CLylnvwRn6eEDEtQclGDXIQl6D0vwxxHO9yjn2y7BFR0SfEE5nVxLD3dJENktQTV5eyR4m27qlaCHfu+TYFm/BNoB3o9BCbKHJHhomGtHeO4U15zj8Y+c83/MNcEaoqWoFUnhF0vxp1SKlTIpDHIpdtAkhRT76JxSihi1lO9VKQIaKd6lAa0Ui3VS/E2r9FIYDVK8QP8zSrGf8k1SPG6WQmSRooF2W6WY6ZfiipsZaxZjEeYwDi1OYxxalc44GVK8SFdlSnGAvsuS4olsKcQ5UjRSKFeKD2hmnhR35kvxH1kLpThSJMWPxVK8/LgU85dJ8dUqKR5aLcWutVII66Too7/Ws7cy1kn/K2edVFAhxbf0RCVzVDEHxVczB82skWKEXq2X4toGKeY2SvEzZbRKcZqmvC5F5Tvs82Ne/0KKo6TcL8UmOnNQiojDzH9EimlHmZ8WtbMGWtnBPjtZB13VxT6psJu90pIeKSS9UjRTQp8UH9HsfimO0z0DUoxR2aAUziEp3qAbhqXopAUjUiw9JsXNX0mR/AP3/y1F4j9S5EXIYBfLcF4qw+UKGT6nHKUMZ+kRlYz3Vcb7KkOcRobddLNWhiG6QyfDBVqnl8FqkOFVutYow1Gaa5LhZ3rWLIPKIsMmSrXK8JVNhofsMvidMrxLt7tleMUrw+opMmTeJMOD02TAdBnWzJDBMlOGl+mn2TI8M0cGZZoMbZSSLsNnlJUhwxl6KFOGqCwZasmfzbg0PYexc2X4l6z5zEFzC1lLsQzZpTLE3i2DfKUMkWu5dr0Mg3RhA9eWsw+6tkKGdppXKcPzVTKoqzmbGhlya2U4R4/VySCql6GBQg0yHGuU4Z4mGVwtMnS3ymDYJEPRFhlat8nw10cyPP2ZDMMHZNhwSIbfj8qwvF2GA50yFHbJ8D092S2DrIfrKalXhj2U0SfDaXqwn3UOsLdB9kbThzj7Yc59RAbbMRm+OyOD9KwMn3wtQ/o5nvtJhu0RcgzJ5PhPLscbSjluUMnRRbeo5fidVmjkMGjleIEO6uQo0svxA7UZ5cgyy/EVPWKRI8YqRz29b5PjmF2OcqccLpccq7xyvOyT4/EEOXZcLcc90+S47WY5/qZXZsoxZZYc82bL8fwcObRpcmyjK9PlKMiQ4ztakilHa5YcSdly7KHMHDkeypUjKk+OOorLl2M3zSiQY4TKi5i3WI5FpXKY58lxdL4ccxfI0bKYeR6VI/lp1vyMHBPL2N869rZBjqvK5Cgul+MneqZCDmWlHJvpsio5vqDcajnO0eM1cohr5UiskyO9Xo5T9GCDHDWNcgSa5HiPZjTLcXeLHBeprJW1bJTjpjY5Vm+W49qtcnz9qhxNr8uRtlOOm3dxzbucxfu8/oEcT++V4/RB9nOEMzwqR0WHHG93yiF0ydFP63rkeL2X96eP96dfjj9o5YAcxkE5XqIjQ3KUDsuhOcYZHpfj+xNyPHlSDvkpOT47zTq/5Zq/5PBKFHyWVWCDXAGnQoGddKNSgV5apFLgb1qjVsCiUeBVuk6rQAct0CnwOy3XK2AwKPAiXW1U4DCVmhR8HyvwnFkBjUWBrXSlVYH9VGBT4Cm7AjkuBcQeBeoDCtwVVkB9vQKPQ4GHZyrQMEuBD2crMGeOAifpgTQFItMVqKFAhgK7aWamAiN0T5YC41SZrYA3R4FdhFwFBunOPAVGaUO+Am8WKHBToQJ9dFuRAv/Q6yUKXF/KOhezztsVqH1KAWEl+1/LNesUWLtegRvKFOiiheUK/EmvVCpwbRVnQAuqOQNaUaOAsVaBl+hInQJz6xU4T7pGBXbQVU0KHKLCNgV+oKc3KTD2qQIVnylgb1fgDZraoUAPLerkzGlNlwLWbtbXw9n3c/Z03YACnXTLoAJ/0Moh5jyhwLxTCiw7zbmfVeBclBKfxSrxmFiJFokSn0qVyJIpcZYekyshVijRTGGlEpkqJR5VKyHSKNFEiVol9lCmTomv6BG9Eo0GJT4xKpFhUuJhM48tSsyeosQHs/h3thIPzFGiNk2JYDrP0ewMJU7SA5lKRGYpUUfBbF6j2Tm8Rg/k8loer1Ewn9doTgGvUVQRz9OHxTxXwuO57GeVEjmrlXhijRKta5XYu06J3PU83qCErEyJjZRarsTnlFeh5PeuEvIqJS6rVuILyq9R4jt6qlYJRZ0Sm+jyeiW+pO8blHi6UQllkxJb6IpmJVQblbiyTYk7Dyhx9xElxqjyqBLvtisx0qHERKcS1V1K+LuV2E3He5S4r1eJiD7OguL62RPNHmBP9MCgEvVDSnw0rETaiBKn6eFjSsQc56xPsp9zSiz5VonRWBXKRCq4xSrsIkhUuFuqwhj55Cq8SzMUKhyje5UqXKI4tQqzNSqcpAe0KkTpVKinj/QqpBtUOENNJhUSzSo8ZlVhiVOFufEqTAkz/tUqiKer0EJLZqrw5WwVCuao8AM9naaCKl2FrTQpQ4WD9HOmCs9nqfBCtgqTc1Q4Qr/lqrAiT8XvShUWFqrwF60pUuGteSpErlHh9DoVHl6vQuwGFcJlKnxKT1SoIKtUoY0uq2JeKqhmXnqmRgV1rYrPmyocotJ6FZY2qPBiowrXNKnQTguaVfiD/m1TYf0m5tqswuAWzmmrCj++pULn+yqc+pJ971ch+yBzHWbcdhW2d6hwVacKh2lulwq/0vJuFV7uUeHaXu6jhX0q/E1r+1WwD6iwk/oHVRgdUsEzwvkfU+G+4+zrlAp3SdXYLVfjAaUa0So1GugTtRqZGjW+pse1akh1amykVL0aX1KBQY0f6BmjGttNahw2q/GbRY0VVjVMNjVeoevtaixyqPEPCW41BqnKq8b7PjWOpqgRSFNjdroap+ihDDViMtVoonCWGp9STrYa39CSHDUUuWpspivy1DhAxflq/ExLC9TQF6rxIk0pUqODFharsaZEDXupGjtpYK4ad85T4yI9uFCNsRWsY6Ua/lVqnFzNPOvVUJapMalcjZIKNc7Tsko1jFVqvEzXVavRRYtq2Autr1Xj7To1UK/GMN3ToMYlSmtW4ww90qKGuFWN79vUuGqLGv0H1Kg4xFxHmP8o+2xnjx1qfEY5nWo82cX83WpspUk9apT2co59nGO/mp+XnOOAGj10YVCNsiE13hlWY8aIGsfoiVNqfPyTGkW/qbFvgnWINfyM1PAzUoPLlRrso6VqDfQaDa7VatBJt+o0+IfW6zV426DBdKMGH1s0yLRqUOzUYP61Grw4k+fTNRimukwN4rM0+ISysjX4mp7I0fB+aHBlngYHqTRfg/NkKtTgVZo1V4Pvb9Fg2YMavPKQBqGVGqxYr8HUMg366I5yDSorNPBXanC6SoNHqjUQ12iQWqtBYR3rbdDw96QGu2jBdg10BzSYclCDd45o8EC7Bo0dGuR2MQc9062BpkeDHTS5V4Nb+jT4i9b2a+AcYI80fVCDEbpvSINPRzQQvtJglVyLaUot7lZpUavWIqTR4mP6WqvFEp0WW/RaTDJocZjmGbX4nVaZtLCZtdhJ0yxaDNI9Vu63cY9Ti+hrtci/XovCmVrcnqbFKFWka+HP0OJ9mpOpxRl6NEsLabYWbXR5jhYHqCRXi/O0Ik8Lc74Wr9GNBVr0U3WRFh8VM/ctWjjXanFsnRb3r9eicYMWSWXMWa7FD/RchRa6Si1eomurtOim26q1+I/Ka7TYXcsa6rQ4TW0NzN3I3FTSpMWvtH2rFvd9yP4Oa3HvUS3q27VI6NDiU8rt1OI7eqZLixe6tZjSo0UnLerV4gKV9Wnh7dfiPTo9oMUjg1pIhphjmDno1xEtVh7j3E5wblR3SouLEh2eUOhwRKXDX2od1mp02KXVYYZOh+MUa9ChhVKMOnxJRSYdfqFlZh1utOrQT9lOHR6N02EsTYfqdB2CGTp8TFmZOjyVpYMqW4ftNDlHhw66NVfHZyMdyvJ08Obr8B7NLtDhNEmLdNhEVxbr8HuJDovv1eHdx5hvuQ669Tpct0GH28t0iKvQIbNSh3P0ZBVzVDMHTa5hDrq1ljnIW6/DbprToMMZeqxRh81NOkxq1mF+iw5/0tpWHZwb2TfNaNPhoU067N+iw/0vcO0Brj3IdYd0mHlUh4fbddjYocPBTh0/+3VY3a2DvUeHt2h6rw7H6ME+zq2fc6PUAR32UfGgDudp5ZAO1mEddpIwokPTcR2+OKHDohg9OmR6lCn08Cn1eJ/SVHp8RU+o9VBo9NhKV2n1aKd/dHps0OvhNeixm+YY9ThDj5v0kJv12EJXWfQ4Smcceshcehxx6/FoQA93mh7v0WMZemzO1OOWbD3+pvU5enhyeY3m5HEfPZbPeAWMR1cVMh79U8TcxaytlPnm8vx8PRYu0OPqxXr8sEqPxA167CVThR6v0WClHvdW6dFYrUdSjR6FtXr8Qsvr9LDU67GThAY9Ruj+Rj1imvRopn3NepS06LGqVY+G/Xq8cZjrjvBaux6pHXrsp5JOPVZ36WHv1uNtmtGjxwl6uFcPcZ8ebXRlvx6HaN0gex9ifzR7mH0d0+PCCT3iYgz4LtbA72EDLlG9zIBEuQF76WeFAcuUBryhMkBQGzBM+3UGlOoN+J1WGwxwGA3YRTNNBjxiNkBqMeCI1YB/bAYMTDWgSDBAPNOAQ7MMmD/bgL9o/RwDPGkG7Kaz6QYoMw3YTtdkGdBFi7MNuEjVOQaEcg34hHLyDDAUGHBjoQGD1FhsQHKJAfZ5BpxaY8CWdQZ8VG5AVoWBv10NeKbSAF2Vgd+hBtxQbUBErQENdL7egJUNBtgaDXiLHm42YNVhA94+YsDJo6y/w4Bbuwy4QBXdBgR6DPiYvus14Nk+A/T9BrxCgwMGpAwbsI9KRwxYc8wA53ED3qHHTxow7Vv2+DNjXTTgCakR4wojapVGJKqM2EsFaiN+JqvWiDdpus6Ih/VGbDIYEbAY8azNiDvTjJig+nQjwhlGfE5FmUacp1VZRtizjXibZuYYcYoeyzVCnmfEVpqcb0QnLS4w4iLFFxmRX2yEpdSIW28xovlhIxpWG/HbWiPObDBiSoURPXRHpRF1VcxXzXxUVMN8ZK8zYhfNqjfiND3eYISi0YjuJiNubzZiZRtzbjPil308PmpEYSf30aou7u3mXprZw730eC/39jFnP/MNsEcKDxnxBRUNG/ErXXvKiJKzRrjOGfF9tAmmWBOq5CZ8qjDhJ6UJVrUJb9LNGhN/t5vwqNYEuc6ErTRZb8LtBhNqjSYkmkz4nIrMJpynVRYT3rGacMZmwhN2E1QOE651mtBLd7lMSPaYsI9KvSYsCJvw5U0mrBVMGJjJ4zQTv0tNyM404Xt6Pot1ZZvwBiHHhOMkyTNhM3Xkm5BQZMJeKixmblpZYuLvQuacb8Kfi0x4+2ETQqtNyF9j4m9AE3bQteWso8KEyEoTmii1yoQDNK/ahL9oQ40JvloTPqSsOhO+I2ODCa+T0GjCQ03M38z8LSbc1mrC1EMmtB4xYWG7CcFOE/K6TPiZVnSbYOthDTSz14TTpOo38fnYhD6KHDLhsmETDtL8ERP+prJjJgSOc96nTdgdZcaDYjO+UJhRrDTjN3KrzUjXmPEN6XVmvEojeq4zmCE2mrGZOkxmLDabMUaJVu6nYhvXu8242m/Gd1ebEZVmxqF0MxZkmPEvVWSaEZdlxh7KyzbjZ1qRY4Yt14xdNCvPjK9IXWDGDYVmfj6YcV+RGRuLzaiea0bbCjMurjLDWG7GG4QKM07QI5VmPuOasY2mVJvRQ3fVmBFZa8bBOjP+qWfuBuZuZG5a0WyGvcWMD18yY/VuXv+CvbWz7k4zuuj2LjMmqKHbjHm9ZvxFZX1mBPrN+JhyB8x4e4j1DrNe0hwzY+i4GZtOmrHvKzOW/Mdzo2ZoZRZIlBZspqtVFnTRHWoLJqhBY0GK1oL5Ogv+pnK9BXEGC/ZQntGCORYL9DYLCmZakD7HAmO6BdMzLDhJj2VaoMiyYAddl21BP8XkWrCRJuVZ0E4X8y2oLbAgXGjBl/RnkQU3rrFg8noLuqmpzILLyi04RLdUWHCBqiotiK+y4LdqCz6oteD7OguW1ltgabDgLZrZaMEZWtJkgabZgpfpxhYLtm604L+tFtzwpQWphxnrCOO0W7CXfuuwYG2nBd4uCz6kH7otWNZjgbXXgrdpdp8FZ+mpfgt0AxY8MmSBfNiCvhH2csKC8ZMWLPqTeS9ZcJvUyud/K5LlVvyjsKJCaUVQZcVnVKi24ldao7HCo7XiA8rSWfE9WQ1WPqNYMdtoxVMmK3RmKwSLFcdJYbPiOrsVm5xWdLqsmDrbigfnWLE1zYpr0q3ooahMK1royiwrbstmDVSXY8X+XCvm57EWqsi3IlRgxW+FVqwtsuLDYit+LLFiRakV9rlWqG+1YsrtVpx4xooty6yYvJyx6a4VjL+S8WlsNXtby7g0f50VleutiN9g5e8QKz6usCK30oqfaWWVFc5qKzJqrPiWnq+1wlxnxVs0s96Kr+jJBvbZaMWrdKLJikebrVC2WPEC3dBqxSA9sJG1tLGWTaxjsxWtW9jjVitufN+KRZ+zxy9Yy5esZR9r2c/+DrAWWn/ICv9h1kS/HLFi1VHOucOKpZ1W7OrinLut+Jqe6bHC0GvFGzS9z4pT9EQ/ZzFgxU2DVj5LWfHwkJX324rtdN2IFQMkOm7FZrrrpBWRpzgbuu2MFV+KbfhNbsM6hQ25Kht+plVqG1waG3ZTptaG72mZzgar3oY5BhvO0bNGG3aabJhhtuEMaa02CDYbHrXb8KLDhqlOGx502RDrs+HOgA03TOfr2TZMyrChnRZn2jBBjVk2XJZtw8UcG+pybUjKs2E/zc+34V+qKrAhodCGv4psKC+2Ia7Ehk9p71ob/lhnQ2CDDXvo1zIb1paz/krWX8X6q214n36osWF5rY3f0Ta8S+n1NjzfYIOl0Ya3aXaTDc8022BsYT+kb7PhoRdsOH/Ahqx27u2wwdFpQ0aXDd/R0m4b0npt+Iae67Nh1gD3D3L/EGcxbMOTIzY8cYKzOMWez9mw/VsbrvvOhgqxHXFyO9Yr7fCr7NhDBWo73192rNPY4dPa8THl6exYo7fDY7DjQ8o12vEzfWC2Y6XVDqfNjt1kd9ohnm3HlDl23Jtmhyjdjs3Um2HHPZl2xGbZsYkmZ9vRQ3fn2Pl5ZkcbXZVnRzfdlW9HdIEdG+l/hXbcWWRHa7EdnSV2TJpnR/VSO/Yts+PLNXaUbrDjb6oosyO+3I7P6a8KHlfyuIrHVFrNc1RRY0eolueopI7nKNRgx14qabTjTypvsiPYzHNU3MJzVNbKcxt53Ma/m+0IHKZ2Owo77NjQyddddnxKv3fzuIeve+0o6uMxbejnfAd4jooGeTzE42G+HrHjs+P8e8KOP/7facb+yo4L0Q7sj3XgFoUDo1SndOCgyoGFage/Qxw4RLfqHBijer0Dhw0OLDI60GBy4DKzA0foNosD49RodeBymwNH6Ta7AxN0yeVAs9uBx+c4oElzAOkOLMlwQJvpwGs0PcuBJ7MdeCPHgRm5DhjyHdhJMwscuKPMgchyB1rpfxUO3FXpQHSVA210dbUD99Q4EFvrwGa6ps6B++odEDc4cG2jAwP0QJMD17c48FCrA/KNDig3O/ASqbc5YHrNgQ/fZ88H2d8R1t3OumlxB2um5k4HruxyoIPu6HZgY48DV/U60E139zkQ0+/AJpo84OBvIeYeZO4h5h5mbtpxzIHh4w68eNKBdX8xRqwTMVIntimcuE7pxCC9oHZiqsaJEXpU64RK58Q0vRNPGJzQGp14jW42OXGGnjI7YbA48SbNsjrxNT1rc2KX3Yk0hxPfkt3lxHu00uPEX/FO/DTHCU+6Ex/RukwnAllOfEpF2U78SeU5Tj47OfEFzc1zojrfiXCBEwfolkInLlJ9kROpxU4coYkSJ5pLnbhyrhNR8504ttiJmzaw1nLWSjdXsFZ6utIJY5UT31Q78XyNE7ZaJ96lzDonfqCV9U64Gpz4kM43OrG2yQl/sxN76I8W1tXKetpYzyYnkjazHrr7gBOvdDhxutOJJ7uc2NnNOfQ4cY6e63XC2scclNHPHLRigDkGmYNyh5iH1g2z72NOpJx2ouOsE/d9yxn+yn4uOSGNcWEHjcS68IrYhXNyFzJVLrg1LnxE+VoXfqP1Ohfi9C7spVKDC39TldGFsMmFA3SL2YXLrS4cpdttLvQ4XPhhmgsrBe6ZwT0zXaie5cLCOS40prlwR4aLvwFcaKPJWS700f3ZLkhzXNhON+SyJno0zwV1vguv0vQCF07TU4UuGItceIvmFLvgKHVhy1IXBpe58NByF15a4cK0lS6cpCWrXNCvdmHWGheeX+uCbZ0L71HWehdWb3DBW+bCJ1RY7kJ5hQvxlS58QfOqXLhAtdUupNS4cJgu1brQUufC/+pd6KZ7GlwQNbqwla5rcmGIHm528TeBCy+T0OrCKfpmE2fzigvJe7j2C679ktf38/oBXifjIfZw1IWcdhd+obUdLgQ6OeMuzribM+7hjGlhrwtNfS5c2e/CXQMuxAy6sJmmDLkwQIoR9k7TjrlQec6FK8Z4fcKFJ6PdeDPGjVK5G9UKNxap3JigSRo37tG6IdK5+WzoxrDejUcMbqiMbrxCZ0xuPG12w2RxI93qxve0wuZGvsONL1xuFF/mxpeCG/2z3FiSzhwZbszOdOMbWpblhiPbjfcpN8eN87Qu1424PDf2Umm+m9/vbtQUuHG40I3bitz87nHjqhI33lvpxt9r3dhe6cbUKjeO0WPVbmhr3HidZta68TU9X+eGrd6N3ZTd4MYvtLbRjc+a3PinmfHa3Lh/sxtX7HHj0FE3LrXzXAdzdLrRS/d3uXFjjxsnaEkv6+9j/f1ufEvLB9xwDrqRN+TGb/TliBvzj7nRcNyNLafcqJN4MEXhwcNKD5QqD75Se/CMxgOL1oN3KVPnwU+0Ru+B3+DBp1Ri9OAfSjZ7cJgWWzyIsHow2eZBPz1g92Ca04PtN3uwc5YHy+d48FGaB7+ne1Ce4UFCpgf76ZYsD8aoKduDSTkedNO9uR4+X3MvTc334DjpCz14k2YXefAtLS/2oKDUgz+ofK4H4/O5b6EHR9Z48FyFB7ZKD3ZTdpUHv9C6ag/iajz4nObVevAf1dd5cHm9Bx10V4MHsY0e/v978FizB2+0eJC/yQPjy+xxpweJBz249ZAHE9R3xIOX2j14utMDcxfn08350JoezqfXg700t8+Dun4PLhvwoJ3uHPQgZsiDLXTdsAfD9OiIB9pjHnxz3INlJzxwnmTOU8x1hrm+8qD3a+b5xgPhW87uHw+mX+K9oWcjvHgv0ovsKC/WR3vxRYwXBoUX6UovfqBVKi/2qL0o0XjxD9VovUjReXGE7tB7EW3wYjNda/TiUZMXGrMXr9Myq5e/ybz4kPLtXvxBFQ4vEp1eHKBLLq672YtF6V5EZHixkSZnejFAD2V5ocz24hW6OceLs/Rcrhf2PC/ep9x8L+ILvdhPC4u8GKerSrzopQdKvZDP9eLZ+V70LPZCvNaLNeVe+Cu8+IwuVHpRX+XF5dVedJK41ovtNLXOiyX1XhgbvHibMhq9+JH8zV7+FvNibgv3bOQeEm/yYtIe1tTuxW+dXiR0sxa6tYd9UWsve+nzop8e6mcvA168Sl8PerF0yAvHMGcywplQ+LgXhyjypBePnPai6JwXMd/zPvznxfxRL16a4BwVPnxEhUof/qQqlQ/Jah+OULTWhy10nc6Hx/U+6Aw+vElpRh++p1UmH3xmHz6lUosPnTYfxA4fdtBTLsaZwzi0Jd2H6zN8OEZPZPqgz/LhLfox24c1OT74c33YS/PyfBilxnwfJhX4ICvyAcU+PFvig63Uh9/n+pA434f37vfh7meZ6zkfbnreh1P01FIfzMt8eJeyl/twnjas8CF+pQ/76dZVPlyi1tU+TF7jwwA9vNYH9TofZq334VtascEHT5kPe6ik3Id/qLbCh8sqfeggcTV7o5tqmJOervXBUsd6KKeeOWlDA3M2MleTD9e0+PDGRh9e2OGD9SUfNr3uw/27fbjjUx9iPvNhK92w14fjtORzH4xf+LCLMr/04Wdat8+H4H4fvqSWgz5cfciHhw77oDriw8yjPnxD/3Syxi7W2M350z09Pkh6mZOm9flwmp7pZ/4BH3ZT7qAPv1HisA8HKfIY66LHT/BenOZ9ueDDaxF+zIz04xtaHuWHO9qPT6g4xo9/SZD68b7cjzyFH0kqP25X+xGt8WMrHdf6sUTnh1Hvxy7KMvjxC603+hEy+bGPLpn92GjxY9DqxyM2P1Y5/fgn5Od71o9vZ/ixYqYfF2b70Z3mx/3pfryc4cfXmX4szfLDme3Hx1SU48ffVJPrR0eeH3fn+yEp8OMFmlboxxl6tsgPWzFrpT9K/Chb5Mdti/14cKkfymXscTl7pBUr/Niz0o8r1/jhKmOv9E+5H5dX+tFFqPHjLD1f64ejzo+PqLCe+ammgfkbmb+Jc2lhXrJvZM4dfhx5yY/tr/ixeK8fpn1+/Lrfj+uPcEb0Trsf2R1+JHSxpm4/onp4rZfXaEkf1/fz+oAf56lskOuGuG6Y60b82EzXH+OaE1xzkmso4bQfB+mdc/z7He/LJT8OU2xkANvoxqgAno4OwBoTwG7Kiw3gD0oWByCSBnCTLIDT1K4O4C5NAGJtAC/QNF0AZ+g5fQB2Q4DPxwEUGgP4i2pMAT6XBdBB91gCeNEawFlbAEXOAP6hl70B3OwLwB0I4BN6NSGAndcEEHddAOuFABZNDyDy5gBuTw8gJiOAqZkBnKSns1hjNmvMYY1UlRtASl4AR0lcwLpoWiHroueKAviomDWVBPA31ZYG0DU3gHvnBSCbzxrowq0BCCsDUGxgDTSzLIBv6WJlgM92AQzQIzUBaGpZH6XVBfAjra0PINgQwD66tTGAiKYANtG1zQGM0BMtARhbA3iHsjcGEN4UwB2bOe8tnMuLAUzZHcBL+wNoPBLAGx0BzOkM4Ada08UZdAfwJS3sCfBzPYC2XsbtY1x6op9xBxiXcgYDfL8GUDEUQNJwAEfozhHes2MBPvdxDsc5B3ruRACOk5z9Kc6erjgTgP7HAKqlcbhZGYdztFwVB486Dp/SXE0cRqlZG4erdXEYoEf0cdAa4vgZH4d0Yxx+ovWmOMSb43CAbrPEIcoahy10gy0OJ+lpexysjji8T/nOOFS74nCZOw4X4+IwMSUOF2bEIS0tDqGMOCzKjENkFvfTDdlxOEFP5XB/LvdTfl4c/qSafMYoiEMn3VsYB3lRHF6hb4rjsLIkDr7SOOylBXPjME6t8+Jw3dI4rFjH4w08LovDNeVxMFTG4R36tSoOFdVxSKqJw1G6qzYO4ro4vEioj8NZWtYQB3cjZ0Nzmzgbam7mbFriMEi/tMWh5IU4TPo8DvajcShqj8M/pO6OwxuU1hOHH2ldL3vt47woeiAONw7G4RQ9OxSHj4a5byQO/1L9McY6HodeUp+Mw7azcTj9Nef+E+/F33G48yLrjg3iqDiIuyVB3CwLYoU8iPnKIMZpoyqIJZogTNogcnVB/EHV+iBSDUF00r3GIOSmIF6lmeYgvqNVliAC1iC+pIW2IDbbg7jeEcQJesoZhNUVxAdUfkUQqxHElhlBTJ0ZxL9zgmhIC2JSehAPZwShyQxiQ3YQh3OCuDM3CFFeEC8Q8oM4S8sKgvAUBjGvKIgxai0OYkpJEMP0RGkQ781lvfOCqHs2iCufC6KHHnw+CPXSIHZS+rIgfqL1y4M4tCKIO1Yyx6ogdpBnbRCf0di6IEY2sP/yIP6sCKKmMojLq4Loovurg1DWBPncEsSc2iB+pLV1QYTqg1jcEERMYxDbaVpTEGfo+eYgXC1B7KGLrUEMtQVh3MzXnwXRspc5vmS9+4K4vT2I2I4ghE72Scu6gnB3B/EpzethTdTay177WBvtHgjir8EgaoeCuGKYfdKDI+zzGPuk9ONBJJ4M4sPvWH9ECN2RIfwUE0KiKIRz0hA+l4dwSRHCSVUIz6hDsGtC+IiKtSFcoEZdCFfpQxigRw0h6I0h7KIcUwi/U6olhE66zxqCwhbCazTbHsIPFO8M4SDFukN4+voQiqYyzk0hrJsdwqE5IUzPYA20IpN1ZIUQkRPCZjqZG8KzeSE48kP4mEoKQmguDGFyUQiPF4dgLAmhZm4IZQvZx3Mh3LwsBPdaxq8IoaGS9VYxDz1aHYKhJoR3KKc2hD+oui6Ey+pDeKAhBFVjCDspvSmEnyncEoJ0YwjBzSEI20LY9GIIo6+G8PoHIezbG8K2L1jbIc7oCM8fZU3tIQx3hPBEZwi7u0Io6A6hvieESb0h9NMjfSHo+jkvyh7gvKhqkPmHQuiiB4ZZw0gIb1D6MdZA4RMh3H0yhFmnQ/ieDnwVQkZEPO6Njsfs2HgkiONxmzIe21XxWK6Jh08bj89poS4eUw3xOE0uUzw+pXnmeIzTRks8rrPG4zjZ7fH4iEoc8fiPrnHF431PPJKuiEfwunicmxqPFTfG4ybE49IMxkjj3ox4PJ3JfVnclx2PUWrJ4d7ceIzQk3nxsOTH4wMqKojHv9RYGI+ri+IxSI8Xx8NUEo/3KL80HvVz49E/Lx7vLIjHH7fE40x5PDyV8dhLC6qYl6bWsBd6rpb91LEfmqiPR1tDPK5vjMezTfFwNsfzuYb9tcbjxEbW2Mb+NsWjdHM8LtLIi/HQHYjHLrr8cDy0R+NR3RGPns54PNQVD013PLJ64vEbXdbH44F4vEVZgzxHlUPxSB2O53spHm/Sr8d57gTPneTx6Xh0RCQgPToB5dIEdMj4WpnA5xq+pvs0CVBqE7CTMnQJOE8V+gSkGBL42ZkAlYnnzTxPFRaes/LYwesuvqZMbwLyZyXg8bQEmNIT0JCZgKuzEjBET2QnwJyTgPepMDcBF6gpLwGT8xMwTEsKEmApTMAHVFyUgP+ouTgB15QkYISeLE2AbW4CWuYn4OOFCVj1XALCFQk4SoqqBLxOadUJ+IXKa9hTLXui++tYdz17ooyGBPxKlY0JSG1KQDc92JwATUsC3qLs1gT8TtUbE3BFWwIe3pQA3eYE/LklAdibgNlHEvAjhdsTcE8H83Zyfl3M180Z9HAGdH9vAtR9CXiTsvoT8BtVDSTg8sEE9NDDQ4w5nIBdlDvC2FR3LIHfeQl47EQCjCcT8O8pzuQMZ6FIxH/KRExRJ+IYPa1JhF2biE9ori4R49SmT8QNhkScoueNiXCbErGXbjEnItKSiK00zZqIs7TClgi/PRH76DZHIm52JeI7WuNORLwnET/5E3FfkLGuSUTazES8lZaImoxEXJmZiD56NCsRxuxEvEf/5iSiMTcRk/MSMUxP5ifCVpCIj6i0MBFjtLEoEdcXJ+K5EtYzl/XMS8SOZxOB5xLxDa1+nvsrEzFCT1Zxf3UiPqa5NdxPN9Sxp/pEeBoS8Tnd2piIqKZEbCc0MwYdbE3EnRsTIWlj/ZtY30uJ0O5JxMudiZjVlYgfKamHffUm8p4k8p4k4neqGWBfg+yLHh3ivuFE7KZjxznnE4nYczIR808lYsvpRLx0LhE/fJOIeycSkRkRRnVkGH1RYVyIDeNTaRgLZGFskYdxkyKMs3S7OgyxJoyXaZY2jB9pgy6MJH0Y9xvCUBvDeIuyTWH8QbXmMCZZwhigx61hmG1hfEDF9jBGqdURxklnGAs9YWz3hhEKhDFxeRjLJ4VxHcKImhnG3WlhyNPDeJ3SM8I4T5WZYVyeFUYvPZIdhiEnjPeoIDeMf6kpL4xr8sM4Rs8UhOEsZD+0oCiMiOIwttK0kjC+ppWlYQTnhnGQpPPDeJXmLAije2EYk28PY+5TYdxYHsZXtLwijP2VnEMVZ1AdxuyaMH6istowkuvC6KQH68PQNoSxi3Ibw/ibGprCuLo5jGF6siWMT1rDmLeRvdKWNs52E/NuC0P3UhgfHg5jcVcYL3Vzxj2cMW3oZfy+MB7oZ+wBxqbcQcamhiHGHg7jqZEw7MfCmH+c/Z1gbyfDWHUqjEOnw7jrTBjGb8N4/scwZBNhvEbnL4VRFZGE96OTUBSThA2KJDygSoJGnYRdlKtJQoM2CZN1SRihp/VJcBiSsIcWGJMQYUrCNhLMSfiGVluScNiahHtsSVDYk5DpSMJvNOBKgsWThDFvEpYHkvDp9UnInp6EebOTsGVOEu7KTII8KwlvUEY291B1ThKuzE1CPz2ex/35SfiQSgsYh6YWJeErWlGchEBJEg7QHaVJeHVuEpYtTsLtd7CfiiQ+yyfhwaok6KqT8C7l1yThX2quTcKUuiScoOfqk+BuSOL7MAmLGpMQ05SEmc3c35KE5FbGoHfbuHcT923mum1J+OntJFx+lLV0JuHGbtbRk4S43iQcpLv6kiDrZy8D7IVqBpMwaSgJH4+w52NJmHYiCedo9ckkhE5xXqeT8OaZJGwSJeNGcTIU8mTspD2aZGzXJWO6Phnf0lpDMhKNyWin+03J0JiTsYvyLMlosiZjii0ZJ8jtSMZLrmTMcifjzoRkBGck46q0ZAzTU+nJcGQk41PakZWMm7OT8T2tz0lGUm4yOunBvGTo8pPxLhUUJOMCtRQm47qiZCwrToa/JBn7STo3Ga9R+rxkDCxI5ndXMlYvSca9TyXj+HPJ6FuVjNK1yZi2PhnxZck4QveWJ+PvymQ0VnFNdTKerUmGpzYZX9BtdckQ1SfjZZrdkIyfqbIxGZc3MRaZW5LxIU20JmPLRsZtS8Y5Wr0pGbnbkrH4pWT0v8YZ7UqG4WAy2g4nY+qRZHxFh9qToexMRnZXMv6kyT3JOEbP9Cbj875kLOpn7gHmptmDzE2VQ8w9zNz02EgyLMeS8RHNPZ4M4WQyvqG1p5jvNO8JLTyfjN+jU9CrSMGHqhSs0aUgUZ+CdrrfkAKtMQXvUIEpBddbUnCaArYUHCC5IwU7KcuZgj+o3pWCq90peNmfgv5gCpompyBiTgq6MlKwOysFN+am4GtalZeCI/kpuK8gBerCFOyivKIU/EstxSm4roR5aFkpc81lLrprHnPNZ64FKTi2MAVHn03Ba+Up/J2eghF6ujoFrpoU7KVFtSkQ1bEOmlOfgqqGFFzZmIIBWtKUAntzCvbQLS0piGpNwQs0c2MKfqTythRctonzoIyjjN+Rgtu6Ga8nBa9QWm8KfqXqvhRM6k/BED01kALHYAo+o1uHUhA7nIKXaPZICn6hymMpuOI485PtZApePJ2Cy8+moGQ0BZukqUhQpOI9VSpG1an4WpuK1Tqe06fiKN1vSOU9SMW7VGjiGmozp2KqJRWrrKmIt3EdaR2pKHCmYqMrFWfdPO/l9dlcn8H1mam4MYtxs3k+h+vp/lzuyWNcKsznOmor4LpC1kCri1hDcSra6YES1leaiqK5qdg0LxU3zU/FOVqzIBXTFqcicmkqZq1NxfnKVFRXpWJSdSqG6KmaVDhrU7GXFtWl8n2SilcorSGVv/tSUduYiquaUjFCzzSnwt2Sii9ocWsqXtuYioy2VPxBxzen4rktqcjekYopL6bC1pGKhZ2piOlKxUs0u5t5e5i3l3npqb7/o7iu46O6tocP12hL0bgLUqS3lLhP9BtPJpNxjysJJBAS6kVLcYg7FKm7y6W0lBZK0RA3AtS9pbe/+rveP57POXPO3mutvWfmnL0l76XlvC+K+5dz28BynhbZg8tpGlpO+PByRsSDI8uZN7qcsrHl3DG+nOdF7sRyWiclz+XlLLyynHd/X86p2QHMmRvAK0LvEEC3YwDxTgFcFY86B8jzLYAzotY1AGe3AN4QZvcA/hEHPALAM4C1PgHc5B/AEbFnfgCngwN4KjmAExkB/C87AEVOAJtUASzODeATsVIdgIMmgNeEURvAX6JXF0CiPoDHDAEsMwZwXriZA7jRGsBhsdseQHFhAD/cH8D2HQHcszOAi8JjdwD5ewK4eW8AT4jMfQF8L/Y1BhDaFMCweKA5QNZ1AZS1BnBHWwDPC3V7AL+KmM4ANnZJbd1St1jZI/Xsl7F/EoDrmQDeErazARw6F0Da+QC+FbsvBBB8MYABcV9fAL6XAuT7CKCkP4DpAwE8K1SDAbQNBRA9HMCkWDQqYxcrx2Ts4zJ28e+0QIKmB6KaHch10TYnkOi5gWx0CGSxYyCfiJVOgTg6B/K6MLsE8rc44BpIslsgX4md7oEEeATi7RXIe+I2n0BMdwbilSnn2YHkKAOJUgUyITbkSky1xNRITK3EFGadxBQH9BLTIDHFTmMggaZA+sXtNqnNHsjl/ECWbQikeWsgd26XHLuknziwW/rtkX5i517pty+QexsD8WkK5H1R0hzI9JZAnhO5rYG0twWiaA9kc0cgZzoDqe0KxKU7kLeErSeQw72BhD0eyKqzgfx7PpCDFwJJuxjIt2JPX6A8lwIZEg/0B+I/EMiHomIwkFlDgbwkdMOB/C66RwJJGA3kc1E/EYjnZCC/XAlk02cy/ulBfDsriD2zg5jnEMQJUekYxGynIF4WfzoH0esSRJJrEF+IHW5BBLgHcUms8wjCxzOI98V07yDUPkH8Z14QdfODmHZnEKawIO7OCuJpVRA5uUH8ImI0QVwWm7RBLNUFcUbU6oNwNQTxtsgzBnGzKYgnRJY5iB9FkyWI9bYg3sgPQrM5CK/tQTy3M4jcXUH8T3TsDmLrXsm1L4gLwqMpiKOisDmI21qCeEaoWoNkvoNkvoO4IrZ0SK2dQbJ+knq7gnDvDqKgJ4hbe6XW/VLTqSCizgWx5ILU1ReE/ZLU1R8k72CpayCIn0TzoLQZCmJSbByWtiNBfCpqR2U8Y9JP5I1LnwlpPyntpqSmG4PpnBXMY3OC6ZsbTINDMN6OwbwvSp2CucM5mBeE1iWY/xPdrsEkugXzudjuHiy/72D6xb2ewfh6BVPmHcxMn2D0vsH8IXr9gsE/mMH5wbgmBBOfI7lUwdyTK/nEOnUwPhrJJ0q1wczQBfOi0Omlv+gxBJNkDOZLsdMUTJA5mAFxvyWYSlswc+zBvCL+zgvGsSwY265gMvcE86No3htM1L5gJsWmxmCWNgWzpjkY95Zg/isKW4O5tS2YZ4SqPVieOcF0dAQT1xnMNfFYl9TZLTX2BHP2bDAe54M5KoouBKPuC+Y30XUpmIR+mQ+xfUDmY1DmQ9w3FIzfcDAfitmjUqMwjgVzcDyYtIlgwi8Hs+u2EN6YGcJNs0N4QrTMDSHaIYQpscUxhP84hXBerHUOwdMlhGOixDWEO9xCeEFo3UP4XXzlGcIurxCCvUMYEg/5hLDAN4STotovBEd/ySNaF4ZwNTKEvUkhxGeHsE0Zwn2qEPxzQzgh5mhC5LkfglkbwiFdCBn6EH4QTYYQoowhTIpNphCWmkM4J+osIXhYQ3hPFNukljypYUMIpzaFcO+uECr3SMy9IbKXkJj7QvhXHG6UuE0SVzQ3S9yWEC6Lza0h3NUm4xVr22W8HTJeMaMrhBeFvjuEP8U3vVL/fon3bgjfnQqh8ZMQJk5LDeekhvMyNxdkboTuYgh/iP19ISRfkn5iT38IYQMhjIr1gyEsGgrhU/HuSAiFoyE8NxaCejyE/xM9EyG8fmso984O5cScUOY6hPK6sDiGcqNTKEfEz86htLqEonAN5YrY6ibtPULx8wyl0iuUOd6hvCZu8A3lJz9p6y/XA6VfaCjtWaE8oAplXm4oTppQ3hR2bSi36EJ5SuToQ/lVdBpC+dwYyg5TqPz2Q3nQEsoCayinxEpbKM72UH4rCKWrMJRdxaH0VIfy6KOhfLgtlLY9oVzbG0pAYyj94v4mydccyseiukXytobylrC3Sd72UJ4Wqo5Q/icSu0L5QuzsDiW4J5TT+0NxfTwU7eFQkp8IZdnroew9HcqGM6EsORsq/49Qjp0PpfRCKDMvhvKyMPaF8o84dCmUjP5Q2d+F0jIQSsygzJfYOhTKPcOhXBL3jYTiPxrKR6JqLBTHcZkTYZ+QubgcysJ/QuVZFYb25jD+Mz2M12aFceOcMJ4Q1+eGEe8Yxudih1MYQc5hDImHXMJY6BrGJ6LGLYx33cMo8ghjumcYLwidVxgHvMNI9Qkj0i+MLf5h3D0vjA/SwpidEUZ2tsTNkbhih0ri5kpc8bA6jDs1YZwWtdow3HRh/FcU68O4wxDGi0JvDOMvcdAURro5jB9EsyWMaGsYV8RWWxi3Fodh2BbGjzvCCNgTxoB4YG8Y8/eFcUqsagzDpUnqFoXNYdzeInULXWsYf4oDbWGy9w7je9HUIbE7w5gSj3aFyXMrjHm9Ydx2MAzNoTAizoWx+bzM3YUwLgjfvjBOiBWXwnDoD+NNYR8IY9pgGM8I9VAY/yd6hsP4ZkT6j4UxKf4zEcZFsW4yDL/LYVRNheF4JYyTf8g83xbOSzPCOTQrnNi54XwmtjuEE+QYzrBY5BzOp2KNSzgeruEcE6Vu4cxyD+cVYfYI5wbPcJ4Q173C2eAfzuTd4VQHhvNvYjghaeGsTw8nNzec30SPOpxkTTjfiEidtBVb9OF8bApnpTkcZ0s4hdZwWSeF01oQzsMl4Ry8Pxy2S9ud4SzbHc59e8I5uVfa7wvHpTGcd0VRUzjTm8N5URhawjncGk5mWzg/i/b2cOI7whntCmdJTzhXngpn3rvh+J0Op+rTcN4+Ey57BMl5Lhzd+XD+EgcvhJNxMZyfRFtfOHGXwvlc7OgPJ3ggnBGxflDiDYVzTtQPh+MzEs5x4TAWzpvi1olwnhN/ToZz4HI4P0yFc+2qzO+1cF6fHsHvMyPYPyuC5jkRxMyN4KrY5hDBkGMEDztFyNxHcEbUuUTg5RrBB6LCLYK57hG8IaZ5RqDxipD/QwQtvhEo/CLY7h9B0LwIjGkR/Cu6MiPYmx1BhDKCSbElJ4JlqgguiftzI1igjpA1bAS1mgjctRG8J0p1EczSR/CqsBgiuMkYwdMi1xRBrzmCFEsE34kmawTRNqnZHkFgXgTa8ghCdkWwcXcEF/ZE8PG+CFY2Rsj/IUL+DxEUN0cwoyWCl4WpNYIn2yLIaY/gf6K7I4Lkzgi+FVHdEUyJDcckz6cRDJ+PYPHFCM6J+r4IqvojcBqI4B1ROBjB9KEIWavKmIdlzOKJkQiUoxH8KrrHImA8gm9E44TEnozgscsRBEzJ/F6NwPuzCFbcHsm/MyP5dm4kjQ6RRDtGckU85hRJoHOkPJciecQlksWukZwT9W6R+LpHckJUeUTi7BnJO6LIK5I7vCN5WdzoG8mTQuUXyW+ixz+SmAWRbFgUSWtwJFvTIhlMl345kRSqpF9uJCZ1JDdopJ/I0Uo/0auLJEUfyfei2RCJwhjJNRFsjmRUbLREcpc1koviXlsk8+yRnBTv5UcyuzCSjvJIjmyL5LudkTTtkn57IxkRG/ZJv8ZILoh7m6Rfs/QTNS2RuLdKf1HWFsmc9kheF/aOSG7tjOQ5oeuK5G+R1RNJ5wmZs4+l7QVpezGSN4S9T9peiuR5oe+XtuLwQKTsqSP5VTAscy2aRmRORiPZPiZ1jct4xMaJSD6ZisTyZyQvzInin7lRHHGIQukYxf9Ej1MUKc5RfC9aXKLkPR7FZ2KnWxSh7lFs9ohimWcU/eJBryju9I7iU1HnE4W3bxQfiiq/KN71j8KUHUVuThTpuVH8JNrVUSRoovhK7NVGyfMpiinxmD6KQEMU641RXDBFca85ilOWKGqtUXjYoqiwR+GQJ30qotDcG4XLY1Hodkndu6XevVLrPqm1MYrYpii+ELubowhvieLR1iiWt0UxKB5uj2JJRxT+XVG490RxTDjsj+Itse14FBtORFFyJopbz0fxvNBfkLkRT1yMIqcvSta1UfReiiKtP0re2VG0DUQRPyhjEXuHZCzDMhbx2EgUQaNRjIgNY1HcNR7F/RNRLJiUebkSxeM3RbNudjSn5kRTOzcaD4doPhCVjtE4OkXzjihyjmaGSzRW12iec4tG5x7N3+KIRzRKz2hSvaP5UbT5RLPXL5pI/2iC5kczKr5XRvOFKpopdTSPaeS6NpoRsUEXTZ8+mjPGaNaaovE1R/ORcLNGM9cezVuiIC8aS0E0NxdG86zQFkWzvSoapwbpt0Pa74pm1e5o3PdEc0xU7I3GYV80b4sZTdG8KqzN0UxrkbqFvjWaf8T/tUdzoCOanzujUfRGs2t/NOEHopkU6w9J3KckznPR+H0YTd7paF78NBrNuWj+FL9eiKbnooy5L5ofREJ/NF+JfQPRRA9Gc1WEDkczOBrN0vFomedoPhU+U9GsvBLNrbfG8Of0GLJmxPCraJsdwzWHGHY6xhDmFMOEeNQ5hgCXGIbFA+4x3OkRw1lR7xlDrXcMnj4xOPvF8F9R6h+DblEMv9wVw5WAGL7PjJF9Qwx7lTGyHoohNFdiikfVElMTw5BYr43hLl0MfeIBvcQ3SHzRYIzB3xTDKeFpieG4qLLG4GKL4agos8fwVl4MhfkxzCiI4YaSGJKqYvhWdOyIIXZ3DHv2xBC5V2oRIY0xjIstTTEsb5bcYn2L5G6N4ZJ4sC2GRe0xnBPrOmL4pDOGNV0xnOiOwfFADAefieHYBzHkfxzD9JMxGE7HoD4j8yeyz8XwP7H/fAzpF2KgL4bvRMulGOL6Y+Q7iZHvJEa+E5lfsXMohsnhGPk/xMj/IYZRsWw8hgHx8EQMSydjuCjuvyzzfCUGr8+krlsV1E1XcHS2grI5CubOVVDkoOA1RwV5Tgpud1bwkjC7KLjFVcFzQu+m4F/xlLsCtYeCP8UhTwVKLwW/if3eCtJ9FPwiunwVJPspaPNXkDBPwdeicb4CxQIFn4sLyxTsyVYwqVKwNVdBoFrBqNikUbBMq2BQPKJTsFSvkP+SggcMChYZFZwT60wK5psVnBZ1FgW+VgUfixqbguN2BdV5ClzzFTgWKigpUvBiuYKGLQqqdih4c6+Cgn0KZjQqeFXYmxTc1ixjFeYWGWurjFUY2hTc0K6QPYkCTYeCv8SRTgU5XQp+F493K+SdoeBX0dur4Of9CjoPyJgfV/C9+OaQgqbD0v8T6X9awd9CdUYh36vM0QUFP/YpSOpX8K1oGVAQN6iQ55vM0ZCCmGGZI7F7REHkqIIrYseYgrBxmS8RNKlgTGy5rGB4Sto4xso7PpYw51gmxWMusQS7xjImtrjFMuwey0aPWHmXxDIgHvGK5S7vWC6JB31iWewbywVx1j+WtQtiObkwli8yY4nOlpi5Ek8dy7hGYmljCdDFMiI26WO5xxDLoFhvjOU/plj6xcPmWJZaYrkoHrDG0pAfi29RLB5lsVSXx/Lj1ljYFotiTyy7GmOJaJLaxY5mydUSK3vxWLa1xhLSFsuE2Nou4+iIZXNnLMu7ZCxifW8sdc/EcvhsLNkXYjlwMZbMvlh+Fb2XYknvj+UX0T0QS+pgLD+J5OFYfhDtI7EkjcbynWgdiyVhPFbWU7E0T8Ty1WQsjZdjiZ2KlfdDHO+KUuc43naJo8Q1jjlucbwlitzjmOURxxuiwDOOmV5x5HvHYfeN43a/OCzz40hIieMzVRy7c+OIVMdxTezSxBGhjeOK2KmLI1wfx3ZDHGHGOC6LbaY4QsxxTIpgaxzjYqstjjF7HJsL4hgpjOPBVXGsfTAOtz1xvC+O7YujsjFO1qVxvCcqmuNwbonjqKhojcOpLY7/ivL2OBw7ZEyirDMOh6443hGl3XHM7ZFzMWd/HMUH4njxzTie/UB8GMc/Z+Lk/RDHk+fjUF+I42/xxMU4jlyK489+OQ7EoRqM4/CQGIkjZ1SMx6GcFFNxHLwSBw7xtDvGk+QUz/ciyUWOos1Vzt3k6C4840n0kqN3PN/5xNPqK5/95OgfT3NsvOyDRW48X/9/Grmmlc+6eL4RzXo5N8i5aDbKuUnORbNZzi1yLlqscm6Tc9FiF/nyuUA+i4SieL4tiyd5ezype0VzPD+L7pZ40lrlXHS3xfNLezw9HfGkd8q56OmS8+54enviud4rx/3xZByMJ/NwPAdfjOffj+N5+mQ8N52P5+aL8TwvTH1yvBTPCwPxmAfjmTYUz4vCMhzPrSPxvCSso/HcNibnwjou5xPx2Cbjuf1yPK9eiSfvajz5X8Tz8cwEVs9KwGd2AqfmJvCJYwJrnRLwd07gtJjnmsCnosEtgfnuCZwR6zwSOOuZwL1eCSz0TuCcuNM3Qf7/CSz2T+CieHBeAkvmJ7B0YQIP35lAYlYC7TkJ/KhK4Cd1Al2aBFK1CfwsunUJpOsTuC56DQn8akxgvymBTHMCv4nHLQlkWxP4P3HQlsDv9gRU+QkcKUjgr0KpfafUuVfqFA37pLZGqa1JamtO4Ly4vyWBRa1Sn1jSnkCfeKhDautMoF880pXAf7oT2NCTwLLeBIaE5VyCrC0TeEnYLiRw+8UEXhF5fQnccSmB10RBfwIzBxJ4UxQNJjB7KIG3RclwAnNHEigbTcBxLIGjomI8AZeJBI4Jt8tS8+cJZM1N5KBDIjmOiRxxSiTXOZG/xZMuiWhdE/lXPO2WiN49kRs9EjF6JnKLVyIvCIt3Irf6JDJ7QSLv3pkI2Ymk5CRyPTeR/epEsjSJ/CYOahP5Q5fIYb3EN0hso8Q2SWzxjDmRm6yJTLMn8qKw5iVye34ir4g7ChN5XbxfmUjj5kRU+6Rvo/RplnpapF9rIs+Lae2JvCRsHdK3M5FXRX5XIjO6E3lDFPVIjb2JvC2qDklNJxJRn0rEdEban5c2F6VNn7S5JG1EaX8ijgOJHBUVg4m4DEkNono4EY+RRD4UNaOJeI8lclLUjSdyeiKRBZcTOSfun0pk0ZVEHrqayF3XEhkQs6cl4TEjifMOSTzgmMQlpyQecU7ibpckhsQm1ySWuyUxKh51TyLYI4lJcdUrid3eSUT7JLHPN4mv/ZJo8U/i+3lJeEclEUASW5OT2JOexJcZSXyblURbdhJpqiT25yZxSJOESpvEX+JJXRJafRI3GJJ4VhiNSdxiSuJFYTUncbsliXxrEjNtSRTbk3g3L4ny/CScC5LoX5FEyr1JvLlF7j2axPvbkqjensT8PUlc3JfEQ41J3NWUxMZmGUeLjEM82prE9vYkwjukvs4kYrqkRvFtTxI/7U/ij0MynuNJMv9JMv9JzLmUxDvCeSCJY6JqUOZsKIkTonY4CZ+RJD4R9aOSdyyJs+L+8SQWTyTRJx6eTGL8ShK7PpPxXE8i2wF+F884I2s/eFFY3WC6O7wmCjxgtie8LUq9wMkbVviAuy+yJ4VT/pCQAym58Is4rIV/dPC0HvQGuNkILwirCW43S0xRYJE4djgmPPLBtxAaiiTmw1D7CHy+Hdp2QcZeOLgPVI3wl3iqCW5qkXjC0irx2uBVUdAOszqkRlHWKbG7JLao6oaPeuD0flj4OAwego2Hpc7TsP9TMF6AaRfhZWHvgxmX4E1R3C+vsQHktw2VgzLOIagZRuYWmVtYMAbnxdIJGBAbJ+GxKej8QuLMSGbGzGSKZyWzYk4ybnOTaXBK5iGXZO5yTWZQbHJLJtA9mW0eyYR7JnNN7PVKRuGdzNei1SeZDP9kDs1L5u/5ybyVmMynaclEqZI5oEtGqU9GZ0zmJlMyLwirOVl+l8kUWpOZY0vmXVFhT8Y1L5njwqcgmfrCZPJ3JTNrdzJvi7I9yXg1JjO/OZlz4oGWZJa2JrOxLZmA9mTGRXuP9H02mYXPJ5N8LpkjF5PlfZaMpV/yDUi+Qck3JGMcSaZ2NBnfsWROi3XjyVycSOaRyWRGLifz1bVk/r0xheHZKUzNTWGXQwotTikkOafwo8h0TeH/xA0eKTwnzJ4p3OaVwmtijk8K74oP/VK4ujiFb5amsEORQlNcCsczU9iqTiFMk8IebQqxOrkv2vQp/GJIYb8xBaUphT/Fk+YU9JYUXrSmYLelMMOegldhCke3pfDxjhSC9qXQ3Cw1tUhNoqdV6mpL4Uh7Cjd2pvC8sHalyLMyBcfeFKr2p7DlSAp/fZDC4jMpRFxIIaEvRfbSKXRdSiGjP4XDAymoB2VcQynyzk/h9ZEUHMZSeE9UjadwciJFnocpPDQl4/tJ8v2dwiGHVNSOqfwrLM6p3O6SyuviPbdUPD1SOSnqPVNZ4JXKw96p3O2TSqhfKlfFXv9UYuel8s+dqXSkpbJQm8oF8bAulVF9KlsNqbL+TGWfKZV4cyrfiU5LKunWVG7Ik2Oj5G6W85ZUnhfW1lTebEultD0Vp45U3herOlM53ZXK4p5U+sXG3lR2HEgl6vFUvhTHzqXyyYVU1l1MZVFfKhsupRLQL/cH5b5oGUqF4VT2j6SiHE3lL/H0WCq3TqTyqjh6WcZ4JZWL11J55LNUZv8kNd+Rhm5uGjc7pDHLKY13RIVzGh+5pFHnmsZ8tzTOi7s90hgRYV5pNHqnkeCTxg+i2zeNJ/zTuLAkjbacNFJUafyrTuM5TRoWbRrTdWm8KUr1aTgb0vhA1BjT8DOlcUbcb06TfU4ag2KLNY0QWxpXxB57GrF5aXwnfitI48ViqaMyjUX3p7HxgTTmbUujZ28aWfvS+EMYmtKY1pzGq6KwJY25rWm8J6rb0vBqT+MTsa5D+nemyXpHYnSlcbk7jV09aaQeSGPVm2lsOJ3G5KcyjnNpHLqQxtv9MhcDaZwYlLkYkrkYlnGKh0fSGBtNI3I8jS8Ek2k8e0XGei2N3h/SWDktnczZ6UxzSKfQMR0Hp3TeE6dd0rnXNZ0lbukMiM3u6fKeTeeK2OOZTpxXOt+L333SedI3Hb1fOh/kpOOXm85Z8R9NOiMiXJdOkz6dJEM6OaZ0/hbPmtOxWNJ505pOmS0dF3s68/LTGStMJ7lU+u1M5/Pd0mdvOv80pjOjJZ3y1nTc2tL5SNS1p7OgI52LYn1nuuwR05kQO7vT+bonnbT96fwmDh9I5+aD6Rw9nM72t9LZ9FE6e0+m8+fpdErOpfNQXzrLLklesb0/naiBdL4SbYPp/DqUzqHhdDQj6fx3PJ2qiXS8JmU+ptIJuSpzMTODZxwyeMMpQ/aLGbi4ZLDGNYMLbhk84p7Bco8MdnpmEOOVwTci3SeD/vgMPsrMYGF2Bt3qDFnzZfCneFqbgUmXwe16iSdKDRLPmMGHYo0pg/lmiSvWWzKYtGagsGfQmZdBRn4Gv4vofRmkNWXwm3iiOUPWexlMa82gqC2D2o4M/DszOCce6srgnu4MxkV0bwZfi7L3Mth3MYOf+jLYfykD22AGM4cyeFesGM7AcySDU+Le0QyWjGUwKMImMvhMNE/KcW4mzQ6ZXHfMRO2cyUsumeS7ZjLXLVOeVZmscs/E1yOTM+Jur0zGxHbvTL72yaRkQSZPJ2fSqMwkT5PJHG0mR8VKXSY+eukjHjBIP2MmoyLKLP1EuyVTnlWZsr/I5ElbJgZ7Jq/nZeJSkInb3kzq92XS35jJteZMmloyOdiWyU0dUptw6MqUNUEmNd2ZdB/MZN2ZTJaczWRIfHE+k5SLmfxPHOnLRHcpk2n9mbwmSgYycR7M5ENRN5TJguFM+sTGkUyCRzO5IvaNZZI4nsnP4sBEJrmTmdx4WeZjKpNz1zKZ+V0mi/+S8d6RxU2zszjvmMVl5yz2uGQR55rFD6LXLYsc9yz+FS94ZGH3zGK2VxZHxUrvLJb5ZTEudvpn8deCLKx3ZuG1JAvX9CyalVkk52Shy81imjqL14SLNos6XRYL9VlsMmTRZMriujmLQ5YstNYsbrFl8ar4MC+L4KIsirZl0bgni5ubsnhFOLVkcVysac1iQVsWfWJjexYhHdK3N4ulH2Zxx+ks/nMui28uZJHVJzX1Z8k+KwufIal1RGodzSJ2LIvvRc94Fv9MZGG5I5vvHLJROmXzj3jeOZv3XLOpccvG3z2b8yLQM5sE72x+Fo/7ZPOKXzabF2ZTm5BNaUY2W5XZpOdmY9Zk8442G299Np+KBw3ZLDNms8uUTaw5m15LNjfYsnlR5Nsl785s8vZmc7Epmw3N2QS3ZHNVNLVm82tbNofbs9F3ZHNrZzYnu7P55kA2txzP5lVR8mE2Liey+Ug0fJTN4o+ljpPZRJ7K5isx62w2585nE3Axmynx86VsDvZnox2QGIPZvCZKhrL5eFj6j2SzZDSbIfH1eDbPXs7m6JVs7r5Zieo2JW1zlDztoMTsqORdJyVVzkp8XJSy91FyWex1V5LgoeRncdBTicZLyS3eSl4TJT5KPvZV0uCnZIm/km3zlETNV9K1QMmcxUr+SlDyXKISe5KS2Sh5T9QkK5mXouSC2JCqJDhNyTXRlK4kOUPJ/8QTmUqMWUq8cpQsy1WyW63kgFYpzyslH4kGk5LFZiVD4jGLkm+sSrLsSp7PU/LoeiURG5R8Jf7cpOTZzUpsWyT/o5JfrNqqxP8xyS+ubVfSvEPy7ZLxNsk4W2Sc4mCrEm2bkrIOJe6dSu7tUrKjR8nkcWlzQu59rOT1k3L/lJJTnyiJPavkB/HKBSXFF6XGPqnxkpLhfpmTASXfDirpHlKiHFby4oiSglEld04oZT2vpGNKyeYvlRz9XubiZ4k/J4cypxzcnXO43yWHu11zGBe73HKIc8/hgEcOas8cWa/mUOqdw0mfHO71zWHUL4cd/jm4LsrhY7FucQ5dKTm8mJvDIl0Og2KrPodIg1w35pBtyuEfUWDJwdGaw3Gx1iZt7dIuT2LsyyG2JYf9rZKvLYeb23N4Vbh15nBfVw7/6ZZ6enN4fH8OmgNS76Ec0j/NYcGFHL7sy+Hv/hzyBnNwGMrhA1E3nMOdI1KH2DqaQ9RYDt+IrvEclBM5/CtemsxhyVW5P0eF0lHFS04qTrioaHBVsdRNxYjY4a5C4aHiB7HfU8XN3ir5Laoo9VHJPlHF/X4qlvmr+GW+iieVKmaoVFxUqwjVqvhctOlUZOhV/CmeM6j4wKSizqziMauKKJuKb0WPXUVxgYqThdJ2r4rjTSrWNqtY1KJiSGxrVRHTpuI70duuIrdD8ndJ/m4Vn4hlvSquH1Bx5HEVxoMq3jmk4rc+FbMGVLLPU1EzqGL+kIotwyq+HlHROaoie0zFv6JoQoXLpIr4qyou3ZjLO3NyCXXK5W+XXF5wzaXALZcT7rk0eOSyxDOXEbHDK1eeXblU+ufyyPxc+jNyeTUnl3s0uVwW8rDmN/GUPheLIZdZxlzeE7WmXCKtubgX5GJ7NJc1j+VyZm8uD+/LJbAxl2vij+Zcnm3JxaEtl+NibXsuiztyie3K5UfxVm8uIQdzyTgsNYo/PpW256Smi9KmL5eDl3LxHcrlgtg4LGMZyeVLkTWWy0vjuTLeXE5O5nL3VC57r+RS5aLmgqta9q1qvnRX0+mhJttTzQ1eal4Wxd5q7vFT0+ivRpeg5vZENW8LP9RcFJuS1XyVouaVdLU8v9Usz1aTmqPGnqtmVKsmXq/mZ3HYoMZgVLPKrOaSRS1rbTXf2NTy3atR5amZWKHmhzo1Vzaoad4oMTap5Vmi5sNH1RzZoWbrXjX7G9WyxlbzpjjfqmZDm5rQdqlbdHRI3Z1q/hUvd6kp6Vbj1qPmE/Fgr9S1X2KLpgMS+3E1f4hnD6rJO6TG8bDkEUufULP7STUJT6lJPyY1nVBz6Jyady+oefSSmm/71fQOqGXfJ3UMqXlD+IxIHaNSx5jUMC7zNilzIUouq3GfUnNaPHhFTcBVNS3X1Gj+UuM6S8MfDhpOOGv4j6tGnjca9rhpSHLX8L6XhjpvDT/7aTjsr+HofA0LFkp7NDilariu1rBGr2GRQcOw2G7UEGvS8JM4ZNZgsGi4w6rhv6LGpmHAriEmX8MP4vECDbpCDd+WaehepSFgo4a/Nmt4YYuG+x+THDs03LtHw4ctUlebhgmxt10DHRqe7tRg69JQ36NhrFfD7v0aEg9oePJxifmRhnfOalh5TsO88xq+u6iRvYuG6gGN7AU1+E1o6BNbJjVEXtbQO6XhrasaIr7XkPuPhm/u0KJ20rLZTUuku5ZvRa+HXPPUUuWtxc9HS5+I9NOimafl7aVajuRqmaXRUqfV8qRRi8WkZY5Zy1qLlt02LUl2Le2PaHllg5YVeyVmk5b9zVpua5X+Yl67lktia4eW6E4tj3dp0Xdrmd6jpaZXy8L90u+sFm2flvkDWgbEj0NaDCNaZoxqOSpWj2lZNK5lWOyc0HJ9Umq4omX8mpamb7Xc7aTjeVcdLu46TokHPXQEeOrI9Nbxio+Os346uubruGWhjjfFgaU68kw6nMw6rlh1nCnQMfCYDudmHSfFAy06rrVK/3Yd/4pXOnSUderY2K0jrEdHT68O9X4d8w/q2HZUR+x7On4WR47pML+vY/YHOj4Q9cd13PWhjgmx74SOlI90/CGe/1iH6ykdD32iY/MFnayVdUzv11E7oOPOQR3DYueQjqdGdNhGdTiM6Tgh7h3XsWxCJ3sHHS9N6fC4KrWL9dd0PH6DHv2Neu64Sc9RsfpmPbum6fnfrXoyZ+mpcdWz0E1PvIeeJz31zPXWc6+PnmW+eqZEur8eS4KehiQ9Tcl6/krRM6jSE6fW84RGj1Wr50OdnrsNepqN0t6kl/2onpfMekosejT5kqNQ4pfo+WGTnoOb9Ty/Q8/Du/V8uUePap+e6iY985r1DIhtLXpiW/X8Ip5ok9ztUlOH5BDrOiVPl9Qlmrv1lO7X43VAz7cH9Zw9pqf3uJ43Luj5qV/PkQE95kE9s4f0HBd3j0j9o3o8J/WcE99O6blrmgHPOwx8O9PA/lkG9jgaeM7ZQKGLAVdXAw+7GQhxN8hz2UC3h4FbvQys8jaQ4GfgV2GfZ8BpvoHSeANeCQbOi8gkA9+JxzGgTzYwI8XAMVGXamBpmoF96QZSMwwUZxnwyDbwTY7kVhmYrjbwvMGAm8nAI2YDoRYDX4seq4GkQgOq9Qbe2mBg5UYDg5sM7NgsNWwxcPIxA59vN9C5w8D8PXJ9r9S3z0Bek4EHWwwEthq4pUP6ipWdBhZ0SZtuadNjYNf7Bv7vAxnrCcn5keT72MDq0wZGPzWQfFZq6zOg6zdwx4BB3uMGlgxJ/cNS/4iBP4XnuIFNEzLWywZmXpF6bjby9C1GwpyN6FyNslc1ssTDyLjY52kk1cvIX6LUx4iXr5HzYrOfkR/8jRyaZ8Q038jxBdI2yUiczkiewUiw2ciXottiRG01cpvNyKI8Iy88bOTurUYeapQ2TUZ6mo1oWoz8t9XI4nbJ1Sm5xEtdkqtHconNvUZ+3G/kwqdGtpwx8lmfkTuHjOweNvLHiJHiMaOMycg5ETlp5N6rRpSfG1l/g4n1Dib0zibqXU3c7WZiSrS4m8jyMHGjp4nXRZWXiXneJgbEDh8TbvNMfCrWzzfhpTXxk97EEwYTDiYTH4svLCa6rSbUNhO32038VzQWmPi/dSZqt5i4uMOEYpeJp3abZI1iorfJhK7ZxB0tJo6JqTbJ32HijU4TQ90mknpNFB0wEXXIxLX3TOS8b6LspIkDF6T2iyaW9Zu4IpSDJm4eMvGWWDVsInnMROmECe9JySkevSx5p0z8InxnmHl6tpmDTmZmu5j5UCx3M/OZuNXTzLtitZeZJd5mJkSjj5l0XzP/itf8zAzMMxOQZuZ1lZlBtZkkrZkSvZnzBjNPms04Wc2cEg/bzITazRzIMzOrwIzhfjPrG83MaTXzRbsZTaeZum4zLb1msvabuemAmTdF1DkzD/WZOT5o5t4hqW3YTOeImTXjZpZOmJkUN02ZWXjVTO1NFubfbuF/cyxEO1t4wsWCzdWCs5uFR9wthHlY+FY87mlhjreFE2LPPRYOx1k4mWDhoUQLoUkWvhEHsHBfqoXudAvHMi3cqLPwhlipt7DXaOEVs4VKi4UBq4WdNgu/2y08U2xhc5kFzb0W3n3YwpL1FvY9aqG4yYJXs0Wee9KmzYJbh4WzYlOnhaguqbPbgr1H6uy1sH6/hUOPW7j9FQtVx2U8H0rs0xb6zlr47bwFRb/0G7bw04iFJ0el35gFl3ELp8WGCQsRkxbu+tvC6hut/O1kZdDVyk43K3+6W3nJw4qvl5V+kehj5QVfq+xxrbI3tTIn28pH4gGlleAcK1+L/Sorhlwrs9VWPhRBWitfiV6dFb3eyiyDlePiPqOVQJOVL0SP2cpMq5UPRIDdijbfSvZOKzfvslK728qSPVYmRfNeK1n7rLzdKNeb5HOLfG618lablZp2q6zJrUyIzC651i3XeuRar5VVB63c+IlcPyvn5+XeJbnXb2V8wErToJWbhuWaWDwq/UXWuHyekM+XpYarku9LK7fdaOPKzTYaHGx0Odn43M1Gt7uNGZ42PhD3etn4wtuGztfGTD8bx8V9/jYC59mYtdCGZ66NeI2NbQYbZWYb/RYbO6w2/rDZqMiz4Z8vsbbYCN1n41SzjR9abRxps7Gx00Z+jw23Xhub99tQHLDxzOM2wgdsfC+ch22cFhtHbESN2rh+2cbTDnYuudvZ7mHnJS87Fd52/H3sDImF8+2MidYldrbE2fFOstMnptR2btPZeU/U6+18ZrDTbbSjNdmZabZzXNxvsRNktfO1OGCzY7Lbcciz80i+nfACO2ktdt5otbOqzc5Eu52WDrus/+1M67LL/9TOtR47Mw7Y+UAcOGRnwYCdxkE7bw/bWT1iZ+mo1CHax+yoxu3cPmFn3aSd5ZftfCF6p+wYrthx+VLqdM2jxyOP733yOOybh80vjzP+eWyel8ezC/LwvjOP32LzeE6fxw5THpjz+Etk5eUxuj2P/+zJQ7MvjxmNeRwXv3Tk8UxnHsVd0rdb2vbm0fteHsH9eVgG83AayuP6iNwbz5N1ZR7Jk3lUT+VR/3ke/7s5nxum53PaKZ/rLvk865rPTo98kj3zWeSTT6tvPjl++QTMz8e0MB+HO/M5Sj73pOTzVFY+hdn5eCrz2Z6TT5Iqn3pDPl8Y8+k15WM05zPXks9PNmmXlw+F+Uw9lk/Htnzu35nPcEs++1rzeac9n2ud+fIuy8fjoOR6Lp/Gk/k8fTEfr0v57OjP55+BfHJH85k+Jn3H8wmeyOdbUfFZPvM+z8fPsYDVrgV0uReg8yhgtmcBD3sVEOFdwA7/AphXwOWFBdyxuIC5KQWkZkvb3AJZ8xfQZywg2VzAP+J1SwHt9gLUeQV8X1jAuq0FnNlRQNO+ArIaCzjaVEBDcwEBLQU4tRfwW2cB5d0FxD5ZwEvnCxi7WEBzXwG39RdwTAQNFmAbLsBlpICz4tHRAuLHCvhdvDxewIqJAhZOFjAuWi4XkDNVwH1XCzj8WQFuXxTwuVMhp10LZT9dyAsehZR7FjLPq5Asn0Km+RZyVDT4FRLoX4h1fiEuCwp5eVEhrupCtmoKqdYXMmko5A5zIR+KBy2F/GAtpMBeSEpBIfrSQr5tLORwUyH25kK2tRbyV1shr7cXsqSzkM6uQrTdhczqKSRyfyGvPF/IjFcKifugkM0DhcQOFlI5XMj4SCEto4WoxgqZPl5I6GQhT14u5NKVQtZ8XkjY9UKevqOIV92KWOxRRIdnEVqvImZ5F/GITxGl/kX4zyuicX4R995ZxGvpRYxqiigwF8n+vohl+UV8IZyLivhhXxFFTUV4Nxexp6WI9NYibm4rIqCjiEOdRbKvLOKf3iLe2C/tJorwmSxix5dFvP11ETe5FVPvXkyARzHzEorxSy/me2UxT+YUk6Ep5oihmDSLtLFJG3sxX4tDecV8WVrMb43FrGgu5s6WYtpbi5nVXsz6jmJ+7SymsruYiZ5i2nqLZc9UzAuHillwpJjmj4vJOV/Mz33FHB8u5qGRYiJG5bN4dqyY0nGpY6KYUdE8Wcz0KWlzRe5dk35fSrtvirl+cwla9xJme5RwUmz0LEHhVcJv4mXvEqp8StD5lxC7oIRXFpbgnl5CfXYJwfoSCo0l7DWXcKu1hGPiPluJrEtK+EE8nVfC9p0lfNdewpMd0razhKyeEt7vLeGB/SU88qTEOV6C37kSpl8soXxAco+WUD1RwpLJEhyvlHBGJF6T9h6llHqXMuZTKs+MUmb6l/KxuDm4lJTsUgrUpQxqSvlAX0qEsZTnTKWUm0uZsJSisZUy217KprxS4vJLuauolMZtpVTuKWV1Wylftpdi75TYh0rpPFbKJ/2l8tsr5fWhUr4YKcU2Vor7eCl94r6pUn68UspSpzJS3ct42rsMf98yRsXH88pYdWcZWbllPKQpY5GhjClx1lzGO7Yy1peW8evmMrbtKONkSxl/tJXJ/6CM/p4y9vSWcf1gmaxRyth+sox7T5fxZn8Z3wyWUTBcxtBIGTljEmOiDPfPyrgk6v4tY8at5SxxLafXrRxXj3Lu9ynnznnl1KSXc0Bfzm5TOZnmcq7my/2icn4pL6dseznPNJejay/HoaOcM+Kd7nIaesoJ7pXzJ+X8qXImjpfjeKGc0IFyyofKuTxcTtdIOYbRcs6NlZM6Uc7RyXLCpsp5/ko53Z+VY7+tgibnCnmeVPCmRwV1nhUs96qgyKcCP98KmacKWv0q0PhXMGdeBY+kVDBTVcGYsYI2UwWfWirYaq0AWwU32Ct4V/yYX8H13RXYmirwaK6gX5xoq2B9ewWvd1awuquCe7or+PdwBUvPVbBmuIKAkQpZz1XIHqUC//EKHC5XsG2qgvddKnnZvZKVHpXc5VmJt0+lvPsrafKtJNevkln+lTQsrCQhvZKgrEp571fKfr2S14yVrDZVco+5kicslRRZK+U5XolDfiVnxa8llczbV8mOlkqmtVXyUHslUR2V/CZquipZ1l3Jv+cq2T9QiedQJQOicbiSmaOVnBKbxypJHK/knQm5d72ST6atYOmsFcx2WsH9bitkrbkCH98VMm8rmDtvBZtyVrBYvwK7cQWephXkWqStdQWfCOwrZM2xguvirwdX4NS6gls7VqDoWkFdzwpmPrmCO99fQc8HK+R9soKMwRV8OLRC9qgreHN0BT+Mr+Da5RUcmFqB19UVDInHHarY7lbFNI8qYryq+F0E+lbxjF8V5f5VDC6sYvU9VcxMr+LlnCouGapQmqo4Za5ii6WKJGsVN9iqiMir4lfxRFEVXaVVlG6pIqBZYrRWsb+9CntHFUOdVWi6q5jbU8XxA1W8eaiKpz+V40gVP41VyTutiqWTEn9mNQ84VLPauZpyt2quuldzwKMau2c1I17Vsl+uZqdfNdcXVXNLejV35VbjZqiW2qrZZ6xGZarmtLmarZZqUqzSxlbN+yImT9qWVBP7aDVf7azmtvZqNnRUE98psXqquedANd+IhYeq0VyqJnOwmqOj1dw/Vk3keDWvTVRj+rKaF2euBO+VPOS7kvp5KylZvBIf00razSsxWFay17aSaYUrua90JXdvWsmHjSuJbFvJD50rWdqzkiO9Kznct5KiSytRjq9k5sRKHptcyfGplay/spLXvliJo+MqPnFZRbznKl73XUWd3yp+8l9F9fxV3L1gFVcXreJd3SoiDXLdvIpvbKt4yr6K8rxV1LesIrR1Fb+ImvZVLO9YxXfi2c5VVHatorh3FfbHV+FzcBW/DUrs4VUEj6ziZ7FsfBVLLq+Stae0u7KK+Vel3eeryHCu4Rb3Gv71rOEB7xqifWp407eG6/41rJ5fg4exBmdLDfusNWTl13CqoIbUohpuLKshYHUNQ+trmLlN+jXX8Gp7DWs6anixq4bvempYsb+Guw7U8KUoPVjD45dqsA3V4D1cw6joGKnBNFqD+1gNg6JlvIa+yRpypyTmZzX0TK+lZU4taqdaMj1qOeVZy1avWlK9a7nVp5YTYpNvLTf71/Lv/FpuMdZyo6WWY+Jhay3/tdfyQF4t0fm13FtYy/XSWoIqaklqq+WD9loSOmt5r6uW2J5a/hYP7Je2B6TtwVrqnqpl3nu1zBiphSu1FM9eTY/rasbdV9PlsRqzz2o8fFczLIz+q3Gbt5pB0b9wNX2LV7P7ntVct67mVdtqgvNW87N4OX81PxWu5su61fhvWY337tV47VuNvns1jYdXo35qNe+Pr+bGy3IU66dWc8PV1TxybTXvfb6a3+as4X8ua3jddQ2/eq3hNW85+srRbw11C9bwskKkrOGnXGFYw0tGOZrXUGtdQ6BNzvPlWoEci6Rfi/RrlWO7HDvWUN+zhrBeib1/DeGH1/DmC2t45501HOtbw/sDYngNG0bWkDi6hpvG1vCB2DC+hpsn17Dx8hpOfLaGzZ+v4aNv1tDnWIeLex16zzrcvOpo9a7D3beOIdHmV4fJv47heXVUptbxTVodAdo6ggx1/CxeMdYRbK7junjVUsdaax2htjp+Fb/l1/FOWR0Prqjj4q46BlvrMLbX4dEh8URHZx3mrjpGu+voOVAn/4U68g/XcfRsHbcM1nFCbB6qI3OyjhmX6zh7tY7AWWv5zWkt//VcS5z3Wm7wWctx/7Uwf63s69cSbVora+S1fFS0loBta3m3Se53rGVT51o+7l7Loz1rUR1ey9gLa7nj0lpmDa7FZXwtI5fX0jm1FuuVtfhcXcuE6L22VvYmazn4xVrZ69Wzdn49YQvq+U38uaiepLvreSalnht19WzU14OhnnRzPXPs9ezNq8epoJ6Wwno6S+qxltbTW17PoRX1HGmsZ0lzPVWt9bzYXk9QZz3hPfX8Lt7urZd9dj2Jh+pJfaKefz6qJ/tcPR4D9YyKz8fquWuynucu1/PXl/XMcm6g362BUc8G/HwaKPJr4HP/Br5d0MDzCxv4eVEDx5Y1UJbQwA5NA3N0DVwQ+/QNmM0N9FobuGZv4NnCBqqLGvBsaeBKewOlnQ181dVA9OEG3jvSQOKTDRT3NbBssIGQkQZ5j8n1iQYemZR7lxu4ZaqB9KsNOH7RgPGrBl6fu451Duv4y3EdJ1zX8anHOnZ5rsPRex2XhMF3HR5+6xgV3f7rWLl4HTrVOjrV65jSrmOxYR3PGP8fw3UdX2X5/3HcDpQcKYgC1hdpNsrWl4GSo9vAQokxYt29ne3ETm07685TI8X4iYlIbXQpBgrSI0V+7z+ej7P7vq/rUztx32EMnRumz0QYvnlhem+FsWlhmL4jwvhxcRg9l4TxdnIYlalhfJQWRkhmGNMcYexzhuHMC6NvQRilrjBOFoVRWxzGkNIwzsmq8jC21Yfx6LYwXt4Xxrf7w0g7EEb7Q2HsENNhxTkSRrej2v9rGH/9Fsb1v8Pwdw1nTbdwxnQP57rE9gzX91s4pr7hdH80nF8GhFP2WDinnw1ncHA45+SbOeGkzg1n/LxwjAvCmbYwnG6Lwtkvv7wbzgZzOK354TgKwnm4MJxjsrg4nCOecN4+EE7/g+FUHQpnyeFw3TeE89Yf4fwZEMGn3SKI7x2hZ/sI7P0i6DMggsWPRzD8fxFsfC6C3nMiOCqL50Xw1/wIli2M4NKiCNa/HcGz70ZwS5IWRxD8UQT/lxLBpPwIOhdEYHNFMKcwgtLiCN4viSCyKoKtNRGk1kZwdX8E0QcjmHBU8X+NoOREBE/+HkFzr0ie6R3Jf/J630im9Ytk0WORDJ8dySWJnBvJ7fMj2SqpCyJpvyiS9xZH8kNUJPPjI3k1M5Lx+ZGYXZHMLIykqDiSJ0ojqS+LZGRFJC9WR3K9ORLLj5G81BrJpP2ROA5G8uvhSM4di8R3PJLpJ7WuYxTfdYpicK8o1vaOYlyfKP6Tmf2j+PuJKIomRREzI4qAuVHsk34LovhdaqxRvJAXxR35UXQujOJESRRVpVEsKYtizFdRPPR9FNcPRTH9lyh6/BrFISk6EcWWv3TcPZr3ekZzrU80rz4SzU+PRmPsF03PAdE0PRlNx+nRVM6OZsmcaJ5bEM03C6NJXxRN53eicb4bTb/F0Qz7MBpvVjQXHNF6Xonm24JoJhVG06Uomr3yR2k0myqjufVFND8fjMZ8KJqZh6M5eiQa3y/RfP1bNKbuMfqti2Fg7xjOyNqHY3imbwwt/WOYNiQGz8gY7pkbw49yaEEMRQtjWLwohqfejmH1uzH8914M94bE0OiMYWVeDKPyY0hyxbCrKAZrcQx9S2P4pDyGYRUxXJINlYpVE0NqawwT9sbg3B+j92oMf0jdoRiWH44h8EgMW47GEH8shteOx7DjlxhO94nF83Asq/vGcuuRWNL6xTLgiVhOSshTsQx8PZYJs2Jpna3z83ReGubr2oJYRi2M5YaMfyeW39+P5fn0WE7lKVZBLONcsXxdGMvE4lg6l8TyV3ksKTWKUxfL5QOxbD4YS9yhWF49HMvDx2Op+iWW4Sdi+flPxb07jj/vjeNGO70+GEd9+zg6dogjREZ1jGNhpzj6d9ZrtzjSBsYx8ek4mmTc4DgK5NTQOCYNi2P/8DgyAuPo9WYcH02IY8jEOC7KhklxvDwljgq5d2oc22VocBzz340j/5M43Mu0d3kcrhVxPLc6jvHZcTiNcUywKL41jl21WlsfxxcyvlG1NcWxUka74/g/TxyPe+OIaImj9FQcg/9RTtlwJo6Ys3FwLo5KGXEhjrkX43j0Uhx7H4ynoH08GR3jmdIpnkOd4/kxIJ7Kp+LJGxrPTfl6WDzpw+M5Ld4R8fzzcjwlr8YTOz6ewAnxnJwUz1uT42mUzlPi+TY4nrPT4imfGY/nbZ1bGs+4ZfG45Lblui5ZK+JpDtGa0HiGr44nV0oy43Vfpbjyq1Qb43nQFM9uWWiJ5yuZaI0nwBbPs2XxDKiPx90Qzx3ueGZ444nxxbOrWdc3xdN+ezx75O0d6m2nahZLq2KdjufGP4p3Jp60s/F0Ox/P8xfiuftiPIPuTaC2XQJ7Hkhga/sEpnZMoEenBF7qnMAnXRJI7paA9YkE1gxMYPDgBGYNSWCTvD4sgQ7DE2iR/BEJnA1MoDkogZo3E7g5IYGvJyZwZlIC/skJRE5J4NPgBF5bnMA7HyawcFkCp5cn4FuRQPeQBI7IiyuVZ1UC/dck8KAhgRWyR25ma09OAlHmBKosCTzXlMBd7gQ+lG0yxJOAWdpkjjeBzyTRl8Cb/gRWNyew7+sECreq5u8S+P6nBDb+nMBvOxKo25lAx10JrJS9ctueBP2+J5DTksDDvyUw6FwCF6XvBe1vU952iZRIvw6JTOiYiFu6dkrkhc6JBPZLpPegRGLktcGJ1Ej7IYmESIvcGprId8MS2TgikYdHJvKbjBuVyPujEwl7JZHKtxJZNiER58REbspTkxOZNkXxpibyq9QEK940xZOu72jdJ4mcW5rI+mWJxC5PpHZFIh1CElkpe2XQqkSCEhLZmqg4yYm8lZ1IqTGR7aZErGbFbNCeRu1pSqTNm4h9o/b8XyKXZPbXWv9NIgHfqrfvEhnxQyKv/pxI645EXDsTMe7WOklqSWTLiUTi/kmk/kwinc4m8uy5RIrllSuJzHswiS9kQPskenRMIlKqOiWR2D0J8+AkLsvcIUn0H5rE3zJpWBLdhydxVF4ekUS7kUmMDkzivaAkrJOT+GpKEulTk7DMTsK0RHs/SeJzmbRU8ZclcUxeWZ7EAyuSWCEtMiYkicGhWi/Lw/WanESbpKQm4U3T+gwdZyu/MYnJJtVoVhyptiQx1prE+7YkXqtIoqgqiY+qk+jdkESnpiRK3Els9yQxwpuETa5Lpj+J8euT6LIhic++SyLiR/W7LQnXdsX5WT3vSGLeziRO70ri1z1J1LYk0aE1iR9OaRanNat/kuh1LoloqT2vaxeSCJUF7ZL5tHMyzi7J/CdPd01m35Bkiocms31YMotGJPO1PDUymdgXk3njpWQapPPLyayW519Jpkw+JZmd4nw1mTlvJJMyPpkOExVLPp6cjH1KMpumJfPI9GROSuGcZA6/k0zFu8m0ey+ZPWL5IJneS5K5tTyZxSuS+V5MIckcXJtMfXwyg1KTCTLq1ZxMmwzITabZqmv2ZMrLkzFXa399MuMbFLcpmWVuxZXbvYrtS2bDumQGbksmekcyr+9UjtZkBu9N5st9ydw8nYzxTDJzzyaTdi6Zf2T8RdV4KZn9t6fwxb0prL8/haYHUgh7MIUjsqJDCuM6pnCjcwpbuqZwqlsKUY+l8MPAFK48ncJXg1I4OziF6UNS2Ch9h6aQKH+KZ1gKkcNT2DcyhU+CUjCNSSHwlRRemZBC+4kprJSSSSksmZyCc0oK/4kpOIXHp6eQLhtmpPDkshSyZPPyFP5akULPlSm8HppCvXRepZyZKXTPTuG4dDSm8LwphTK5z5zCUvnaloLBnsLl8hReq0thTFMKLhnuScEmN+QbbwqXfCl025iC9csUPv0phdt+TuFHyd2RwjVZuFOx5KldKUxt0fExrf0nhWkXUqi7rHk8mMrXHVLZ0imV1M6p9AlI5Q+p7Z7KyqdSMQ5N5YthqfQMSiVGXh6TytsvpJLzYipzX0pl+ORUbsgjM1IZ9G4qV+T0B6nEf5RKUEgqefL+ylSGhqYyPSyVo9GpjExKJTErFZ8hlTBjKq+YUmlvTuW+3FTGWFP53pHK1oZU/teYymPuVCLWpVL+cyr370jlrl2pDGtJ5em9qcw/nUrWP6n8czaVDecU83wqky4orvS6mMpv0ulKKg9cS+VAhzRe6JjGM53TGBWQxk9d05j4aBrhA9LY/b80hg5J45uhaTw9LI3LMm94Gk+MSGPWyDS2SFpgGtOC0kgalUbcmDS6j0tj46Q0+k5O4y+ZPCWNt4LT+HVaGq9PT6PLjDRWzUqjfnkar4SkcWCl8oem0W5VGitkzFrtSUljZU4a95vSaJFicxqfWNK4ZUtjsT2N/sVpxJdrX0MaDzSmsVdKm9K4z53GWE8aRbLEm8aI5jT+E/PGNJ7/OY2SnWncu0t9yZjdaRTK7a1pfChfHUljw4k0XjqbRvtzyi8rLiheWxrvX09jwW3pxD+QTkz7dI51TqeuSzprA9LZ1i+diwPTGTAkndPD0jkZmI4/KB3P6HTuey2dkRPT9RuWjnVqOjfkneB0Fk1P5xvJmZXO65+m03l5OkekU0g6h+XllelUS+WqdB5cnU67temskMXJ6QxLSedrQzqXjOl8aUrnCXM6F+RzSzqb7el0dKfzoi+dfevSGfNFOsO3pWOX739W/h3KvzOd78S8R3W0pPN0q+o/kk7yP+lMPZNO0tl0/pYp59L563w6CRfT+bMtnV/uzGBNxwwOd86gY0AGL/bMoGVwBnuGZlA8LINPh2cwdkQGu0dmsGt0BoFTMsiT26Zl8KHcNiODkXMzGPFpBtuW63VFBu+H6O9Q/b0qA2dcBj/FZ3ArQa/JWmvUfrnNpP1yu0WvEmhTriblkbHuDIpkj0d/ezNY6lNNzRnctzFD9zgZrN4hu1SzdNqTwR+nMmg+l0Gf8xkkyLoLGSRezCD4agaf/ZfB/HaZmDtmYumcydtdMrn3qUweGJLJSmk/LJOD0mFEJjUjM1k7KpPjYzLpTSaZUzJ5IjiTizJ3WiYLZmUybGEmt7+XycfvZ9L6SSYHlmfy4opMVoVk6n+bScfQTI5I59WZBKzN5FJmJv8zZGLKyeSqLDJm8q28Y87ke/kxN5Ph1kz9/mayMy+T0fmZxDVm4m/K5C93Jg97M0mSU7LRl8mj/kz+kc3NmfRfl8m8zephRyZrdmXC7kxeb8nk19ZM3HszmXwwkzvOqFYZfTaTT89lsvxCJocuZ9LpaiYR1zMZ/GAWIztlcXvnLO4KyOIT2S1ju2ZRLHcF6pzslmWjsjgwJotRwVm45K5puiZ7ZOWsLF6anUX4vCzGhWRRIvtWZvF8aBahq7I4ukavOVm658/iV0sW7twsYq1Z+G1Z7K/OUq9ZbPZl8eS6LNrkyo4scndlcUPe253Fj1KyT7n+UdyzWXrOyeKVC8p3MYvj8nubYl3OIuFKFh/dYaD1LgMnHzQwp7OBL+XJLgYWBBj4sZsBR3cDe3oZCOlt4M1HDUx7zMDsJwzkPGnQPayBA8MMdBxhoGGkgX/GGDj+uoEe4w2cesvAuYkGsicbaJMFUwxYpireNAO3TTdwfbGBH943sHapgdeWGei23EBCiIGNKw2khWrPagNPrzXwYYSBUZEGOscZCJPj0hRv4PcEA+kpBj42GHjeaKBC2psMrBbMBuokwGIgQnpZDcTJSZlsU7wiAzGVBpqr1E+Ngc1ypd7Atw0GbI0GAt0GCuROj4FPZLeM8xoolft9moXslxf9BqqlY7P6kKPy2joDjdJtvYFo+U0mbDDgl94bDSTK3xK8ycAm6bdZfcg5mf2Z5i9PbtF8ZeHnqkkGf2Fg8ZcGfpI7/8/AEin5WjVsNVD1jfJ/q3zfG/D9oPg/Kr70+0nxtivOz+pNvt1hYMhOA1a5Ke/vUjwJ3G0gX+7co15lt4xrUa9yf6t6lQPy4l71Kp32qVc5Jq/tV6/S/YB6ld9l4kH1Kn0OGUiSUzLtsGYsGUcMXJCvjhoY+osBuwSd0PvoNwO/nDTwxl8Gtvxj4NIZA/POGvhanj5n4N3zei/K8AsGnHL7RQMfyU4Zc8lAkdzbZmC57JXnLxuolA5X9H6QI/LqVQP10vWagSg5IW9d18yk9w299+RvCf5X/4P/DJTdnU3PdtlMfiCbrR2zudEpmxFdsrkjIJslMrZrNiWyols2++XF7tlUScce2ayVY9LYM5vuvbL5XZofyubh3tl81icb//+y6TMwm2HDsnHIh8Oz2SH3jsxmmTwfmE2lHAnK5tVR2TTI3GezuT4hm+GTsrl9cjY7Zd9U5ZqWzWvTs5kxO5vdC7NhRTb1EhmSzQnxrcxm2qpsNkn/1dlkyNw12Qxcm801GR6ezccR2RRHqo+obGLjsvlTWtOz6WrQ/uxsNhuzMVuUX97N1Rys2eTJHTbNQto5sgmRznnZ9CpQjJpsHqnL5omGbD5wZzPKo7686smXzRq/5tKcTbd1mscG1b0xm1U/q+Ydyrczm9+keZeu7da1Pdk83pKNQb5pzWbpAV07ms37v2WzXZb9kc23ZzW/89kUXchm+UXlvpLNlKua0X/Z7Hkgh8Ptc4jqmIO/Uw59OufwjzwekINB2mRB1xwGd8sh6+kctg7K4ebgHLYPySFoaA4uuXtYDktlr1QOz9FvXw5NI3PoEZjD7mdyKH02h40Tcxg4JQezXJf3puYwMjiHfPl0Wg4t8uz0HPrOycG7LIeHlucwbUUOm2X+SuWV3FDlXaW8q3O4Z00Oy2SvXIjKYXV2Dkck1pjDo+Yc0sSUm8Mn9hzKHTnE5Ct+Yw4VcrQph9fcOUz25rBBHvVpvZyXr/yqs1n1b84h7rMc0j/PIXxnDom7czgl0/doLi2aiyxszeFbse/N4ZaM2Z9DyIEcIg9plodzaPg9B/e5HHqezyFe/pJNF3LofzGHTNl6KYdBbZqn/Hw5h6IrOdRc0//jTiPcZaRXJyMJMq2zkbYuRr4NMPJKTyNnexv5so+Ryn5Gfhts5KnhRq7JuyOMuEdr/Vgjm+Wn14xMn2hk2BQj5cFGHpxmZOpMIxmzjCR+bOSOZUb2SPlyI6tXGDkqr4cYaZKeK43EyV8SHGpkkwxYZSRTLsmC1Ua+kVtrjIwNM9IuXDVHGJkcZWS9jIpXjalG3sw26vNhZIbRyJMmIzlyVd4xG/lBRliM5MuduUY+lRZ5zqre5LjNyBt2zcBh5JRMdxrJzjOyKF853UZKpZ3HSKgcFrxGYn1G/pQpfiMbJaPZyOD1Rqzy4QYjH/xopHibka4/G0nfaeSCfLDHyOgWnZdX9hqJ3mfk64M6PmJk3gkjY/4wsvOMcp410nheOS4YOSlTL2ou0v+SZiLeB03M7GBiZGcTLwSYiOhq4oRM6GbCL72GmkiQz4aZuDLcxPCRJvLkzkATn0rHUSbC5BdJHmPijMwca8I0zkSHySbWynEZP8WERxKnmpgRbOJzMU4zcU22TVf+GSYK5O6ZJpZJzSwTXWabcC0zsX+5iYAQE7/L+pUm0kNNzFtlYqsMXm3CJrfkgTATq+SuWBNjUk3ckWPiOaNqM5l406z6LKpPBlpNrHSYwKk1TVrjVh8e9SG/yJte9S4pPhOz/VrfbMIio9ebKJbNm01s2Wbix+2q+2fVtstElFzYo7paTNhbTezea6J8n4n2+00kHTTx+jn1fcHEkxfVt1yT9y6ZKGwzceCyiVeumKiXbld1/gEzsR3NBHcys1ke62zmsowIMLO0q5mabma6dDcTKet7mNnTW2uGao3kD9f1kboeaOZ3mRRkpt8oMxlyUZ4bZyb8GTPm18yETFGeYDOG6WZ+mGHWvauZjXPN2D4x8+ZyM1+FmHl6pZkPQ82UrTLrec3MavkyzMz7EWYaM808kW0mR65KodHMK2YzDRJrUf25Zj6TbKuuyzs2My67eso3c0+R8jWameI2s0kMHjOLvGYKfGaW+c10XWcmWi5v0PmNOr/JzJ9btH+H9u40s0IOSP0us35LlEPeaTWzTVx7zdy7T7XsVy3S808zi/82M/qUmX/PmRl7Qb1cNNO7zczsy2b+u2Jm3DUzKf+a+fiWmW8fsLC3vYWNnSyau4VFXSwUBFhY3tXCye4WtvWy0NjHwusDLDz0mIXbhlgIH2bhhEwYbmGdXBxh4duRFu4MsvCp7JWaURYCRluYPMbCyGcsnJtgYe5E7Z9sYYlUTbHQaaqFCJkYbGG9PDrNwiW5a6aFpfLSLAuB8y30XGRh2Qodh1iok5iVqk2CQy08vsrCVXl3tYWfJGiNhcNrLTSFWegVbmFmhIU/ki3EZ1kwZ1u4IaVGCw+aLIw3W0ixqK5cC1+L3WqhxWahf56F3+s0jwYLK9wWDgoezUHivRY+9ymW38K/8n6zhR1Sts5C6kYL52XeJgsvbLFw39cWvttuYf8OC0/ssXBdSlotrN5rwbvPQp/9ynnQwieHLLRK9WEL35+2MP28hacuKId8cFHxZW2bhV/Ef9lC3ysWLkh2u1y+7pSLvXMut3fJZYl06ZrLlG65PNY9F4O80yOX+3vlckRsD+fifiKXK0NyKRqm88NzeX1ELkkjczkjswNzGRSUS/Y4rZHeL+RydHwucyfk4piYS9cpucTISQmemstncj04l5+n5TJmei6lcnxGLvNn57J/bi4bl+WybUUuoSuVX14PzcUjc1bnMniNal6byyfyYEwulelaa9AaYy7JJq0xqzfZm5tLrTWXJx25rCvIJd+dy92eXA7IK95cGqSHL5cEObYll+e+z+XqtlyW79EaeaVFa6Rnay6n5cu9uQzcpxkdyuXa4Vx2nMml/GwuE8/ncvlCLn2u5PLN1VxevqEaOlhxdLTyUmcrnwdYqexuJbuXldG9rdQ9aeW5QVbeG2ZlzHArpbJupJXCUVbuG22l4TkrPZ+3UvOylUcmW1k4xcrIqVYOB1vxTLPinGnlrllWlsnpOVYyl1hJW27luxVWCkKsuEOtDFljpUe4Ve9hK9ZIK1kZVtJzrLhMVlaarRwRr8XKQbuVXk7FKbRyo9bKxkbV5LGy3qc9fiuX5Z1mK9tk1DorxbJ6veraaCVDAjdbuftbK0nfW0nYbmXQDqvuW60MbFFeqdlrxXLAyn/S5bCVaJn8p5UOp5TjvGJftFJyycqDbVb6XVE+efOGlUU3rYy/zcbKDja8HW2kdrJR0MWGp6uNlG42vu1u456eNl7rZePQwzZ6P2IjWYb1s/HqABtNg23MHWojb5iNg8NtMMLGQyNter/aOCtzA21slaFBNpxy1ygby+WANI3WujE6fkZrn9PxS4r5lo27J9tYIQ9NVS6ZF2zjGxk2zUa+3D1dtcirM2y4JWWmjXMyb5bqlfzZqnmOjRA5JK/NVT/Se56uz9e1herzbRsj3lWvcuQ9G99/YCP0IxtvfGzDv8zGohU2AkNstFtpY5W8GWqjWR5ZZSND2uTt1TZ+lKA1NorlrTAbl8NtvBNhoyTSxi9RNtZH27gSY2OqycZnYjbb+NBiY7c8l2sj2mrjpEyz2dgiFruNPQ4bzzttdM2zMT3fxqASG/+Ua8Z16rVRPTTZGO628bpX/zN52GfTvbd68NsY2WyjUO5fZ2P8etW5QXVutFH1g+Jvs9Gy3cYLPyv2Dhszdtr4Uj7ZrfgtNma32hi8V/+zgzbW/GGj7G8bH5yxUXlWdV3Q3os2/m6zcftVzewOO4b77WxvZyc3wE5rVzu13ex0627nlAzqaefGQDsnB9v5fIjWDLVzS1qH2XlxuJ3uI+ycllkj7QwOtLMsyM650XYuPWvns1ftPP+GnVcm2uk1ya57bzv58kawHZ+kT9M6WTTdTtAMO+tn2Vk8R/vm2/looZ0WKfjQzpGP7KxdaueEPLbcTo7sXGHnmRA7ldJlpZ1oOSmfh9r53yrVKK2r7by0xs6QcDv94+1EJNl5MsXOgSw7I4x2jpnsXLGo91w7Y6x2OtjshMvv8ne+naYiO44mu36P7Mz32flORvrtrGq289Y6O1nr7fy8QfVutvPxFjt3/Z/q+MnO3N2qe4+de1vs+FvtlO5X3AN2Nh+0s++Mnfsu2gmV5kt2Hm2z0/GqnUiZes3OU9c113/tvH2ng9r7HSzq5OBHKensYFKAg43yeFcHRtndzcHMng6qBzj46nEHB550sGGwg+eG6ZzEDnfwt8wY4WDQSAcOWRbo4KC8GuTALcVjHKwd6+BX+eBZB97JDtKnONg21cHoYAelEj7NwZTpDp6c4eDjmQ5apG6Wgx6zHcz7wEHVpw5ilirPMuVZ7uCOFcojfVY6uCgLQx26x3NwQp4Pd3A6wsHQKAch0Q78MQ4iE1RnjuozOVhudnBIvBYHD+eqFrkkb1sddLCrFnnS6cAi/8lL+Q6GFzpwyWcNDs56HIzwObjf7+C4DFjnIFveX6+ZbHDQdaNmtsmBb4uDn75wUPS95rnNQfzPDu7d5aB5t4N+exzsaHFQ2aq8hx1sOebghb8ddD/l4NgZB+vOKt55B89eUN0XHQxuc3D3ZQeH5fUrDgbe1HxvOfiog5PhXZwcD3AyoauT9dKtp5PTMruXk5W9nSzu6+TQ005eG+Tkz2FOvhju5I6RTg7Iq4FO+gQ5WTTKyTbZMtbJ/8Y5scptzzj5VPbL7y86sbzppHiyE3Owk9ZpTs7NcPL9TCdFs5w8MNvJf3OdfDzPyfyFTiZ97OTECr2GaP1KXZPWUCeBa3Uc4aRXtJOmLCe9DU4uyKgc5TYpt1m55XaLcst+IdeJW/pYVafNyWi7kzLp6HDyudPJwDz1k+9kmbxa4OSRCiexbienZJbHyVCvk3y51+fkmOxe56R2vZN/NjiZs1Hz2+TEJfVfOAn+yYlnh5O2nU7e2eVku3Ta42R6i5MvZVCrkxV7nTy638lVqTroJOCQ8snXh53s+cXJC786+eOM6jqnei4onqRfVLxLiidj25xUSPRlJzOuOHFedbLrXyf3357Hzx3zGNcpj5ld8sgLyOOernmslDe75dG/ex61PfPo3iuPyQ/ncbFfHosH5rFTWkfk0TAyj4cC81gYlEfpqDyCx+QxcGwerz+TR+azeejplx/fyGP5RO2bon0SF5zH7Gl5DJ+ex/0z8lgtv8jGmXksmZ3HonmqJSSPt1blsV4GrM4jR1rW5BEUkUeHyDwixB6dR1ZcHs8l5PFtUh5jDXnkG/MINeUxwZzHY5Y8yhx5dHTm8acMys/jSEEe4115hJfn8Zk7j1xPHku9eRyQV315eOSyP493m/N4Zl0eVRKwXjXL1g2qeWMemzbn8cRneVz6MY8Nu/J4uSWP3q2ajfy1XzM8qHPH8hjyu2o4qZrO5XH8fB43L6q/S9p3Wf1dz8P8Xx4PP5jPN53yKeyczwNd8lkrUwLyeaprPpk98mnul49zYD4vD83n4rB8Oo/MJ0b+llmB+RQE5fPkmHwynsnn95fymTExn6/klWn5NMm4mfkEzMrntKydm0/k+/m8uyyfuBX5zAlRztB8wmTqqny2yJ1r8lku49fm82F4Pi3SOSaf++LzCc3J55j8Z8pniTkfLPm45eFcxbTmc8aeT3B+Pne58gmRvcX5tDbmk+rO522P6vCpDhnRrH5l4Abl25jPjR/yeWmbzu/K5+kW7W/N54j8u09xD+Wz4bd85p9Wb2fzufd8Pqtk4gX1fTEfi9x2KZ+l8lpbPj559HI+WVJ/NZ+F1/PZJhU38vntVj7r7ixgcMcCPg0owNu1gEe6FVD4cAEdBxVwx4gCPgoqIH5cAUOmFLA5uIDcaQXcPr0A/4wC+s0sIFs+mlVA4+wCghYWMPm9AqJXFGh2Bdy1poANawt4LKyAvpEFvGssYIGlgLLcAv62FhDmKGCqs4CV+QU8WlzAsLoCHvcUcEsOeHXOX8Ce5gJS1xeQsKmAmu0FzN5dwDfyR0sB01oLWHJEsY8V8NupAhz/FPDEuQIyLhew+EoBu+Sn6wVU3ijgzL+Kf7uL2+9z8UJHF10DXCTI/K4ufpBR3VxEd3extYeL8F4u/pB7+7jY/LCLRx9z0fiEi6hhLoaNcPHASBfBgS6+kEFBLt0nu7hnlIvlY128Oc5Fpzdd/DrFhT3YxV3TXGyc7sIyw6XnbxcH5eM5Lq7Oc/HiAhcTQnRdnlipNXJbqItlcnO1i5ciXOyMcvG/HJ236Ly8keuiv9WFUZbYXOyTV+0uvLKrwMW5EhcVZS7iyl3MrXDxvZRWuuhY5WJqo+p0qyePizt9LkLkiWbFXefikPg2qa7PXfTY6iJZLsiib1x0+069b3cRsdPFn1Kw28Vve1zktbpYtdeF+aiLR35zcV3cf7h4+E8X28+4SDznYswFFwEXXZyReZc0axnV5qLzZRcxclqirrn4SyL+VXyx3VvIpx0K2d+5kI+6FvJKt0IyuxfS0qOQl3oW0iQP9SnkmX6FRAwv5KQMG1lIWGAhXwUVUjCqkAMTtDe4kL3imVZI3+mFXJlbyA8rCglaVUin1YXMWVNIydpCOoYVEi1bowr5OraQ+zMKedpciFPusRSyJbeQgdZCHHK3rZBfZJOrkKNFhbxZWYjJXcgtWeopZJ23kNebCzGuUw/rVYd8sqmQ1z4vxLBLNe1WPXsKydpXyHX56FAh7vNySTW2FfLhZbmmNTf1equQR+4q4qO7i/B2KeLfgCJe7VaETx7tXsSSh4p4vV8R//UvwvRUEZbAIpYHFfHWqCLuGKPXsUW6hyjizmeKWCGfv1VE/uQihgQXUSBrpxXxu0ybXsRXMnRGES5pN7OI6bOK+D8ZNruIQgmfU8SfcnJ+EedCili4sohxoUV0X1VEkixaXcR2eWZNETVycW0R74QVkRJRRGp0ETezijhoLGKdqUjPVEUcshQxPreI9fK4tYjbbUUckbfsRWyUNaVFBJcV8aUMKVe9MrSqiAeqiwhyF1HuK6KLv4gzMr+5iDHriqiUruuLSJCFG4rY/VURH2wtokWW/Ki8OzSP3UWE7CnimITuLeIXmbyviC3y9P4iBh/SXA4XMfN4EX//WsS3J4rYcbaIy+eLWHyhiD6XisiQlrYiXr5chOFKETck57ri3yzCfmcxMx4oZlvXYsZ2K6Znr2IaehczbHgxJ0cU0zGomGg5JXdPKua+qcVsnaHjWcWUzynm7Nxi6hYV0/RuMUeWFLPxk2Kcy4v5bUUxX4YU6/epmHDZuqqYEau1b00x368tZlxkMYOzldtYzHBTMVHmYoJyizljVS22YvYUFLO6uphznmJqfMWk+It5YV0xH24o5tFNxfy5tZj4H3VuRzHXdhbj3V2s++Nibsod+4o5JiOPFdPpeDFpfxRz469i9v9djO1sMVPOF/O5DL5QTL7cf1E1tBUz90oxFVeLqb1RTNu/eu1cwu6AEl7qWsK+7iUM6FlCQd8SfhhQwmfDSvhqZAnDAksY8noJ4yaWkDypRJ9hrZVb00tYNqOEt2aW8OoH2vthCas+KeG91Yq3poQm6bu2hCVhJTSHl3A0soSV2SWEm0ootZTQKbeEalsJl+wlmF0lrClR3ooSDjcqjqeEE/Klt4RCXwmR/hK9h0p45acSpuwu4QsZsqcEl/zVUkKXfSXUHSjh119KaH+phCiZ21bC93LhSgkN10qI6FzK7C6lfCtBAaUs6lbKQz1K2dynlB6PlRL6dCm9A0vJkGuyL6iUV0eVMmB0KXnjSgl7ppRPgksZP62UJ6eXsmpGKVNnljJ0Vilz55TSbV4pSbJkUSkVH5ZSEFJKxMpSvgvV8apSuq4u5by8vaaU59eW0ieslExZF1HK45GlhESVkmUu5YClVL8ppfoclvKEtRSr3GVTfTLVXsqDzlI2lJTSVlNKibeUM75SfvKXUttcSvyXpezfWkrut7q2V9f2lTLrV8X9s5Sac6W0XCjFdKmU29pKWS5PXykl/Kpmcq2Ui13KaOpapvuNMg51L+N/PctY06sM39NlJI0s493AMoZOKeP01DJqppXRc3oZqXJZWmeU0X9WGbfPLqNtYRl7FpWxK1TxVpXRd7VihZVxX3gZayXeWMYOUxlZljI+yS1jq6OMMmcZBlcZ58vLyPaUcdhbxqj1ZXTdUMZFmbiljAd/KKPHT2XMbynj8QNl3Py7jJcvluGRfpfKMMrytjKOyaTLZWyRwVfKKJDIq2X8eK2MsdfL2PtvGc03y7D8V8bKW2XE3lHO013K+SugnDldy/leqrqV06N7OZfl/R7l+p0rx9ezHHOvcqb0LqfDw+X0frSc/waWkz+4nFdHltMsjwWW82tQOcGjyikeXU7DuHL6v6r147V+Qjl/TCknMLgcz4xyJs0uZ/Ccci4sLmf/8nJsIeX8vrKcGaHllK0qJ3F1Oe+uKWeXeNaW82hYObeFl7NcJkWU87lkGst501yO01LOydxyvrOWk2Ivx+8sp2uTYojJW87tvnKOy5f+cmLWlXNGFq4v57kN5WRtVJ07y3lrj+bQUk671nJ+2FtOzb5yPcuV8/rBctYcLufcH+Us+7ucZ86ql3PlHDyv3BfKmd2mmUn15XJW3yin890VPNuhgk87VWiuFbQLqCBC5nat0PdvBb26V3BNNvSs4KleFewaVMHkYRUsHFnB84EVNEp2UAVLR1VwRLaMVowXK7BOr9BzWAW/y4yZFQTNqqBCLs2uYPGcClrksXkVdFpVQZy8vbqCHfLCmgp9F1Vwa20Fx8IqGBpRwc+JFUxKrWCBqYKHLcqVW4HLVkF7ewXbHRUY8ioY7JLyCjr4VFez6pLsddq3oYIhGxXz6wqG/VzBVy0VDG+tYPe+CvofqKD5jwpGn69g/8UK/rpcQfq1CvL+1ZrOlfqurdQ9fSXmbpXc0b2SK49Wsul/lQweXkmhxIyoZMfISl4IrCQnqJIVoyo5LufHVjJ3QiWHJ2tNcCVN0yt5ZIauz9R1GT67klULKum0UmvlnVDlWVVJ/9WVWOTEmkoCwypJDq+kTVLNlXxoqeR/1kr6FSufp5LbfJX8IlP9lXr+qaRUEtdVclFKv6vk6d2V/NxSyfOtyi+P7NXa/Vp7oJK6C5X0vljJv7L0UiVxVyo5J+9creSuG5V8828lo25WsrhdFbFdq3i7WxXe7lX071HFjF5VjHqoitYnq6gbVEWfwVWcH17FnhFV+jxVcXdQFdfHVPHJ2CoOyeBnqoh5toqzMv7VKjZMqWL+tCp+kr4zqrglx2dWMWJ2FZfmVPH+XMWW+xZUES7D36uiOaSKx1dWYZN7QqtYKydl9qoqfpBxq6uold5rqsiUf2Xp2iqOyKSwKr6QoeFVFEuniCri5YK8G6m6hagq/PJ4dBVWuSdGOeRPmR2rHFIbp7jxup6mtWattageuSdXa+WkzLZqrYyzab30tleRJf/KUkcVR2WSU/XIsLwqOudXkSAX5L2CKloEl/qVJwoVX8KKNOeSKuw1VZS6q1jvq+IpfxXtmquIkFMyf53mKc+tr6JR+m6oIkdu21jFLxK8qYqRm6vo9lkVH26pYuAXVUz/poqD31dxeE8VE1uq+FyGtGoe+1TDfvV3QPnl3oPqT44d1f/wXBU7z1fx0oUq/rhUxXdtVdRc1pyvav811X1Tdf9XRcPt1VR3quZIl2omBlTzuQztWk2xxHer5oK0dK/G3rOa7o9W8/rwajbI6ZHVLAispt+oakwyY0w1T75Uze5J1WRPr9Y9TDXBM6tJmV3NFfloTjWx86tZvljXV1ZzPLSaQeHVuCQ2oppz8kpUNdPN1XwjoyzVHLaqJls1CY5qWp3VrM+rZkBjNblS71F8fzUVzdV8vL6atzZUM3hjNXGbqrn/82ru3VXN3N3VNOyppm9LNTnya6vi7qvm+n7FPqDYB6u5dLiavUeqiT5ezQMXq4mSf2TnpWpealOuy9WsuVLNnzLnajU/yjPXlF+Cblbz/p01vH5XDQ/eU8ONzjV8GVBDQLcakqRNPuxew37Z1KOGp3vWUCAdetWw+6Eatvet4bUhNSwaXsM9gTWclLlBNWwT4+gabh9Tw0o5ITPG1vCt9HqmhgFv1nB0Wg1TptfoWaaGETNqKJNuM2tIkStycFaNfgNrKJJOc2vYt7KGN0JVhzy9qoZ31tTA2hocYTXcH15DhJyWFyNruDu6hqtpNXhsymWvYa1Dtckj+TV8XVLDLncNNm8N9/lq+Fss62pYvb6G2Rtq+FHqN6rmzZrJzzWclcjdii079ih+Sw1eGdBaQ67cs1fx5S+Zu6+Gn+S5/TU0yqMHajDJnQdrWCW/y6xDNXwv4w7XUCcPH6khW0KO1vCrTD9Ww+jjNVRL8l81fHaqhj0XanjqUg1OaddWQ5T8I4su17BTXr5Sg08ev6q+JPxaDadk/nX9j+SFGzW4pf+/ms3NGtbItv80j9tqMck399Sy7P5a0h+s5ZP2tXTtVMuELrUUB9TyQbda9sv47rVslkE9aimUjj1riZcLsrhXLa3y+kO1tO9TyzsP17JH6FuL85FaHni0lu+H1zJ2RC11kj2ylulBtVSPquXm6FqOj6kleGwtQeNqqZT0Z2q5IUufVa43a8kPVszpijdD8WbWEjWrljOyaHYtu8Q+t5bT82rxLqjlhXeUa4VyrKzlRKjyrKplzGr1GFZLZkQtH1lqdR9dy5bcWhJttbTJh3b1KJ85aily1nIpT70WqMfSWp6uqOVBby1nZY9PNfhrWSfO5locX9XqPaG8LbU81lrLgn21vLhfx/LYgVpOHaxl/rFaBvxSy70X5HIt4XJKXrxay+Od61gUUMfLXeuI7K6/e9SxS17pWUezPNGrjnYP1RElu3rrfJ86ovvWcbZ/Heseq2PjsDoujKjDFVRHx1F1XJR9o+t4Y0wdm2TQ2DoKpdO4Oi5J2/N1TJpQR9nEOroH1/HptDp9Duv0OawjcEYdPWfWcUOWzqrjmHw9u46qOXVkLazjxHt1zFhcx08r6nCH1Ol3sY6/ZPuqOu5dW0e4LAirY4e8FK5eolR/jOqPreMjYx3DzHWkWOq4Kkty6/jSWscIWx3/56zj+4o6/qiuw+etw+5Tr811PLChjoGb67i1s47vdtfx49461hxQnZfqyGyr45fLdXxzpY6ZN+rI6F5PcM96QnrXc+bJerqNrOdoYD29RteTKV9Mquf6lHo+nVrPQ9Pr+U9CZtRTP6uevrPruXNOPXPm1pMTUs8fK/V3aD3PrarXPVI9uRK+ph5neD1PR9fzVlw9sZZ63rDWU2Srp7O9no8cyuGspzyvnmFN9VT7FL+5nt/k+3X1PLO+HvOGeu7aWM9ambepnhc31xP0fT0/bKvn7O56Clvradtbz4T9iiVlB+rpflD1Xaxne1s93sv1RF1Vf7LnWj2X/q2nffsGpgQ08LUEdW3A0K2BW/Jb9wZ+6NHAgt4N7JQTTzawY1ADASMbOBLYQNZorZOQMQ0sfqmBDlMbiJP9wQ10m9HA0pkNHJOcOQ38ObcBz/wGbAsa9OzWgOudBg6+18AjSxQvtIFPVjVQvUa51zZwW1gD43Ma6Gpq4Ki5ga2WBmpyG8i2NrDK1sCZvAY2FjQws7yB8KoGhjc2sNbfwN+yoLmBl9c1kLe+gfYbVI8Yv2xg+44G3tvTwOaWBt0zNFAiAXsbSJGj+/R6QrWeV62XGrijrYF5lxt48UoDd97RyIjujdzs0Ui/3o3kyr19GjktnicbGfBUI60DG/lkSCMPD2/k55GN+AIbcQY1cmFUI++PbmS/DBvbSJmMe66RBjk2tZFvghsxTm8kbk4jH8xVjA8bOfmJjpc3khHayIpVjXquaOS+sEY2RTQyOLKRYtka08jo2EYmpjay2djIt7mNjLU2YrY1cre9kTA5JQsdjbjyGrmc38jhgkb+z9VIUGEj7zY2kupp5Li3kXq/1q9rhA2NrJdOmxpZ/UUjWd810rinkf4tyt/aSKQU728k5UAj12TpQeU91Mj//m4k4VQj7S+ph7ZGKq80Mud6Iz+J499GHrjZyHv3NnF/xybOymedm7ivZxOR0tqriYh+TQx+rIlxTzWROqSJe0c2sSmoiYDRTdzzbBMtk5v4ZVoT06drz6wmhs5tInZlE/tDmxixuolea5rIklsSuraJOWFN/CQXI5v4KrqJ7Ngmfo5v4hFTE3ssTWzMbWKQtYliuW5r4rhdsR1NfCeNTtVUoByFTTxX2sShxiZWe5uY72tip7zib9J3dhMDm5votK6JJPlmQxPmTU0s+kx1b1Hcz9XHF4otv3zZxKQdTfpub8LVqj17tUe+2d9E/YEmwg+pv8NNLD/eRMxvTUw528RrlzSPNsWR1MtNzLjaxIDrTdjk/hvq+b8mTPe5Od/Fzf4AN4bublb1cNPcy82SPm7G9HUz6wk3a4e4GTTczdKRbp4JctN/lBubRI/WvjFuvhjr5r/xbobM1Po5braJd66bx+dp30o3XUPd3JAfVrt5bK0bh1wMczMxwk1QpJs7o5VDfjS5ed6sfRY3o+xuHna4McmmfDcvFLupq3Bz1OMmqtnNe+vc7JM317sZscFNpfTaqB7k5CY3Oza7eeUzN1v3qI8WN4+0url3r5t397m57ZCbeYfdrDviZuBRN12OuXngNzfBl9w0tLmxXnbredDN4qvqTyZcU48y+Jab+9p5KO7iITXAw/PdPbrf8NAmR3p56PqEh8CRHnoHergzyMMpWTTKw2ujPZSO8VDwnIcP8FD7modfgz38OE0xpmv/TA/fzPbQMMdDv7mKuczDmBAP94Uq3hoPOWsVL8zDFrOHXrkebrd6mG/zsMHuIc3pYXa+1tV56FPv4aTXo/eXR/cEui7FzaprnYd/5bf1Hn7a4OGHLR7Gfu3h/DceMvZ4uCWhLR7+lHmtHnbIK3s9rJeifep1v4cTBzy8cMjDY794mPqbh7XnPbx9wUOLfHbRw7BLHsqlZ5uHLLntsmqRV696KLnmodt1D3/c8DD3Xw8v3/TQ5ZaHG7L8Ni/t7/eyuKuX/TKhm5evJKi7lxp5uIcXk4T39PJuLy+Vvb2UP+olZZiX65If6KVjkJck+XSUl+mjvfwgz43x4pHgZ718J1NfUswJXt2zeXlzhpcRMxVLHprlJUfWzvby9hwvFfO8/B7ipXCVlxurvZxY42X2Wi8vhnn5X7hXz1ZeOkcot2yL8vJCtBefdIpVHUlenAYvz5q8up/w8ozNS5M86PDysdPLEQnO8/KtDCjw8oDLy7hiL41yqdTL2Aov7eq9fNggXi9bfV7uX+flg/VeJm/Qsdy/2cuhz7x8vcVLvz1exuzzUi/W/dp7wMsFOXTQy5TjXg7/pvxtXhyXNYNrXtzXvVz+18sTd/u4eo+P5E4+/AE+XF19pHTzcUOWd/dxQn7q4SPgIR+pEvKoj/lP+Lgj0MdaMY7x8e44H5Ne9VH/mo8HJvqID/ZxbJqP52b4yJvpo+MsH4lyVWbO8fHCXB8F8xR/geLLkCU+Kpb7eGeljz6rfdy9xkdtuA9LhI+DUT5eMfsYZPGRkesj1OrjpOyy+XjN7qOn04dBxhf4+KDCxwy3j3XrfBSv99F1g490+U82bdbaLT4e3O4jf5ePgXvV0z4fafLHfh87D6iOQz56HPZx+xEff8uioz62HPNx+KRmct7Hgqs+Nl/zUX7dR68bPu7810fgLR99b/Nz8A4/cff4ubO7nzA5Le/08LNX3urpp6aXn74P+bmvt58Bj/ixi2+An9ue9mMN9PPRKD/fjfbz7Bg/S5/xc/+bfg6/5adpop9tU/00B/u5Od3PyhnKMdfPl/P9fPuOn9AlfoYt9fPPcj91KxUr1E+7VX4uypHVirnGj2etn/wwP9sjlS/WT3y6n2yLarOqNpufGKfW5vnpVOine5mfn9yK6/ezu9nP8PV+Gj7z03+Ln8uf+7n7Bz9pe1SL/Nni564DfsLlwEE/kw5p3RHFP+pn1SU/b1z2s0Wqrvjpc9WPSe655ueD637evruZsK7N/CMTujfzfzK6RzO2ns1EPtbMuCebiQ1s5pJM//+K6zu+qbJt4DhTlggPyixlyZApyuxi/kAURZRRoFC2IIIguxQoW1QERXahTBEEB0ib0STNaJp077333jOllPd6//h+mnPOdV/jTpqcM9WX/6b5ctbBl1dijZMvD118CfnCV+6VfdG5+vJohS9HVvmS5uaL8xpfmrb5UrbLl6z9vozx8OX1IV/2efoy2MuXo8d8ufijL29ckVqiSmy+6suIG76c9vZl0z1fJvj68rOf9Kjw5TOVLyYxXe3Lu/6SW+PLDq0vSSaJCZNrkXI+2pcVcb7MjfdFKfol+nJetE/y5e9UX1Zm+tJc5ItTtS/+Db6yF1Lf5sthUS22NPvyxUtfLKJXqy8L2vrRuYMfS97wY3RnP3yEXy8/xr7tx/7efiT08ePTvn4YxLR+fjwVw/r70X2AHysG+qG09+P0CD8+nuRH3VQ/fB38+MnJjzJnPy7M9+P7T/3k3sePEOG7zI87y/1Yv1LyipNr/Oi40Y+vNvnJb7Yf7fb6kbTPj0X7/TAJhwN+3DjoRw8P6euSn9w7+3HC248Bd/wY+sQPyws/XHz9eC7e85PrSj9KxFCNH+mBfqyK8qM2TmZJ8qNPsh/nhCnNj++yJLbaj4W1Mk+d9NHgh0342/y4+NKPWa/92PqOguDeCl70UXCnr4I+/RQkDVAw5F0FIeMUJH+goNcUBWfFK7FnqoL4aQqmOijY6awgT8yfocBrtoKwuQpmo+CfxQqKliiIXaogYJmCK64K3lyh4OFqBZ3dFSxbp2D/NsmxR8HQvQq675McBxV86KFg0CEFxzwVuB5R8OM5BWcuSq7fFLx1TcFJkX9dweBbCi6LnNsKJt5TkPm79P63gk3PFDj/J+t8FbTxkxpivUKBg0rBCLWC//krWKhTMDBGQVacAmWCggFJCvplKDiUKXuQo+BgvoIK4V2vIKFJwfRmBT1bFLi3KojpqqTbO0oaRV5vJYP6K7kkug5Qckx0GaIka5IS5RQlv09V0mm6kiPiawclYY5KJsxREvqlkprlSnneVnJ4tRy7KxmwXsm2nbJmt5LOe5XMPaDk/YPy+pCSesERJQ+PKtFdVvLnFSVDrirpfk0p+6Ek5oaSBd5K9jxRcvZfJa9F0nMli/5Tyr2JkjYKJclKJZVaJZOSldhSlexMk3XpSv6rVuJRp+TLBiVWccGmxLNZ+mxV8utrJf7tVXzQQcWpN1V830tFydsqEt9Rsai3ikDh2EfFj/1UHOivwmKn4vwgFYcGqzg6QkWd4D0Vl8aoePK+irc+UGGcrOKfKSpGTFWxb7qKZAcVQY4qzrmo6PaJih6LVRR/oeLfpSpuLlPRxlVFudi4QkWKsKxU8WKVijFuKvqulnqiwxoVW91VZIhla1Uo16kYuEHFRZG7SYX2KxXTd6jotVMl318qNnwnNXer+G+Pivb7pV9RJbYcULH0oIrZHpJDTDikws5TRefDKrzE1eMqCk9Kjh+kh3Mq7v6sIuxXFccuq2gUO66oyBOrrqqIFh9dk3m8VfL9p6JF7L6pYt0tme22ilF3VPx0V8XBeyqOPFLxwwuZ0U/FYoWKfmoVF8RyrQq1TkWTQcXwIBVzo1XYx6rYGa/i40QVejE8WcUNsThdcpSrGFuj4o06FdvqVVyxqejerCK+RUVwezVnuqupfkfN8j5qbAPU/DNIzc3BajqPUvPRGDX/faCm42Q1TFPjL644qOnuqOZTFzU+M9VULFIz/ks1O5apWbVczQJXNU9XqLmxUs3/Vqk5K1rFxtVqLGvU9NuhpmWvmvX71Xx+QI1Z/HdQLb8dau6K9SfVOF+Uc0J7Tc3QG2qGv1DL/6yaVIWaB2o1F/3VfKtVky/eNqppa1LzLFxmiFHzVoLkSFKTJD5PVpOToUaXpeaDejWDG6R/0b1RzSmxziY1W9RceKXmjVY183v709rPn7L+/iwc5s+o4f64vudPj3H+JE/wZ/UUf2LFqOn++IhqR380Lv5MmiExs/zZOMefpo/8ObvUn/Jl/mxa7o9yhT/vr/Sn2c2fu+v8WbXJn5tb/Jm5x5/xe/2x2ydr9vuz84A/BeLZIX8OH/En56g/Hx3zZ/gJOX/Rn+eX/Rl9xZ++V/05cs2fAG/J+6c/9k+kL19/biv92ebvz9t6fzwMkjfOn8IEfwKTZG2yP0tr/XlU789bjf7MeunP5Vf+JLXRML69ht86aDj6tga33hoMfTRM76vBp5+GPv01/Cw6DtBwWBwaquGHCRr5ztdQMVXD5mka1A4arjlp+GKphlMrNGxYJa/dNJzcoWHCbg2792koEev3a0gWiw9osArFQeGl4Y/zGiZe1jD4ioYr4q2rGvZe08g9u4bZ3nL+lob5Cg1TlBqGqzR4i0P+GqrFCq2G6EANcTEaeebU8F+chgEJGrokaigtkBxFGvyrNLg2aBhh03CuWcO2Fg0u3bV066llYm8tg/to6dFXK8+SWsIGaPG30zJpoJZh9lpch2rZPUXLEEctb8/RcvQTLXaLtTKrlquuWlpXaKlYqWXyGi0167Q83qOV3y0t18XB/Vr57tAy0lNL/REtA05qyb2k5fgNLTZR7C31b2tJea4l+D9Z46flfwotbZRatqq0rFBr+chf4hKkXpLEiIPpci1DS36dlrh6LYENWh40aUlr0bL0lfTYVseYPjruiQF9dZzop6Okv44QOx3DBun4cbCOmiE6jO/q+HOcjvuTdXSbquOlSJ2uI9RBxyQnHW6zdOxYpOOzxTp+/1LHmaU6MpbrWO6qI0LoVuiYulKH12ods9bpuLZBh+ceHbUib6+OwP06nA/oeCHGHdTxQFz20FHuqSP9sPR4QUfYJR1c1qERf13RMeKqTu6PdTSIa7d1nL2j4+BdHc9/11HwTEdPhU72RoeH+MRfx286HacCdGwySO1IHb6xOsbH6ViQomN0mtSukd5rpW6djsoGHVsadaxo0qG36XBo1nGxRUdTxwA+7BrAD+8EsK1PAKZ+AVy2C+DMwAD22wdQKcpGBFAyPoDzkwJYNzVAnnMDmD09gEUzA8idJ/FfBvCxawD3VwbwplsAFasDWLA2gH92BXDbI4DvTgVQLPwvBPD0lwA6/RbArksBFIn1lwOYe1WuCS9veX1bYu4EcOuxvFYE8JcygBEqqa8JIEwXgM0UwLSoAC7GBPBRYgDTkwJ4JkYnB/BbSgD70gIoF5npATzPCsC3KoBv6gOY0RSAQjyyBdDrZQA/ivYtAbx8R09Zbz3T++u5N0CPnZ2e0wP1vBLvj9Gj+kDPG1P0eIniqXq6uOhJn6mndpGeIlc9I1fruS26uOvps1+P7YCekoN65nvqedNLT+UxPVnH9Sw8qefWeT0Bl/TyHSa1xKWreg5clxixyltiburxu6XnDx89Q27ruS4O39VTL/x/12P4S8/3z/SsfqEnyFcvz0vSm1rPEq3UMurpEKqnPE7PV/F6MkV0gh5jop7BKXquiZ6peiZn6xmRo+dEnp6oQj1XS+V8mZ4fxNMaPT61evrWyTz1ejY36skQrk0SKz62ST7xX7OecS/1/C5+eKWnXavsh8h/rSexjYFfOhro2tfAvn4GKsSW/gZiBhi4PsjAkncNpE0y8NEUA3rhMNXAczF2moEHwn66gSuih4NBnsEMtHU0UCu2Oxlwdzaw2MVAsJgzw8CIWQZ8xC+zDUxYYODgUgPVIneZgUWuBlQrDHy40sCtVQYuuBnovNrAcVG+xsD6LQae7jHQd5+BE/sNvBRbDhpY6WHAxdOAn7hxxMC5owYavQxsPC79njRQd9ZAzkXJfdnAkyuy9rqBvTcMfOVtYMVNA9Hi/duy9o4Bu+cG2rww4CHW+BlIEMEK6V1pwF9MVhn4S4xUG7gtXmkMBOkNDDdJ/RDZr3gDPyUYOJpoYFeSgWKxIVn6SJV9SzMwKMPAoWIDcxsM/N1o4G6Tgd9sBt5sNvBaHHxpkO96qfvKQP92RiZ1MfLqTSM+bxvZ38fI1r5G4voZ+ay/EYuYNcCISnxoZ+Sp8BlopOsgiRtixG2okREj5HiUkRaxdbSsHSPxU+T8NDnvILnFfkcjXzsZiXc2sshF8gr1DKk908jIWUa6zTFyYK6RhEVGPv/cSM0yI3nLjSS6GvlnlZF7bkbsVhv5fo2RteuMnP3KyMP9Rq4fMNLroBEvDyOmI0YeeRkpP2lkxvdGfvvNSMg1I3OvG9GKqTeM/CtGexvpcUtyiLY+Rr69bST8rpH596RnhcwnuqmMnBIH1EYWa40Ei7k6I54mIy7RRvYlyCxJRqzJRmanGPEXf6caGZVm5K74Ld2IR6aR7VlG5uUaKSmW/amWNXVG5jRIvLjbZOSSzchbzdLHSyM7WqSPVpmrrYkh7UzYOphQdjEx5h0TD0R6fxOf2JnwG2hior2JP8Uvg03yDGXi8BgTG8aZiJ9qYs50E1McTPRwlvMuJj6ebeLxXFmz3MS7riZuia4rTbwSB1aZqBIha0zgbqLDRhObNptYu9NE2C4Tx/abKD9gkv8BE6s8TMSJRYdMWMRsTxP+YvJhE+8dMXFX2B01cVmc9TKx/KTUPmXiq8uy9oqsuWpCfU3ir5sYdUPihZ23xIu3bsoa0e6WCU9RL1ofmqj+w0TAExPN/5rIfi6z+ZqY6mfivsKEvdLEFdFBbeKIaBTf+ZsoFWadiad6EwOMJvQxJrRpJq5lmgiqlNz1speNJvn+MvHhSxMjWkzcFt1bTZwRh16bWN82kI/bBzL8jUB++V8gS/oE8qh/IDcHBNLHLpCTAwM5YB9I8uBAvhwSSJioHhXI+PHyenKgfIfJ62mB/CF6O0i8YyDbnCV2hlwXjrMCGTpHcrsG0nVFIDUrAylYFUiKWyARqwPptiGQHZukhy2BvLU/kLNi18FANnkEsuJQIDFi8pFABnoFUnYikHcuBbL/itS4Goj7tUCcvAPxuBPIk4eBeL0IxCaClYHMVQWiEz/GBBKfIMdJgWjFtORAxqYEciM1kPNpgXyTGcjarEB88gO5WBDI1rpA5jUG4tAk+2CTfWiW3l9K7y2BnBKFrYF80tbM593MLOttRtnXzMj+Zu4IuwFmetiZ+UEcGWhmt72ZrwaZyZ5kxmGamT+mmxnmYOYXRzPdnMx4OJtRzzbz3lwzsUvNjF1h5vwqM13czLwSB1abWe9uJlUM3GSm+y4z1n1muZ8y4+1h5sIhM6c8zdQeNrPjiJlCce60mdDLZuZdMeN41cz718w8Fj7XzVy8ITm8zXwv2t40c1g0iM/vmAkW3R6aOS26PDMzSyG9iSlKM/+I0SozD8QgtZlr4m1/Mz+LzhozJ0SLOKA1Uy2+0ZkpEOsCpHexTG8mUnxiMBMoZhjN/G2SuQPN9Aoyc9xi5qX4OMxMcryZiAQzCxLN8ttt5sNk2d8UM3eFXaqZK6JnmpmfRMd0M16iWezNMFMpvs40kyeSsswsyTYTLhbkmHHOldgiiSuWmHqJEe4Ncr3RjIvNzNNmqfFSarRIDdHzldQQHVvN7HttZlubIPJEctsglrQLwtQ+iHtvBDGwUxA/dQ4iv1sQ9r2COPd2EN/0CWJd3yCW9QvC3D+ImQOC+McuiAcDgxhkH8R18fagIDoPDuKkODgkiMKhQWwYFkSa+H1UEMMmBdF2ahAN4nPHIEJEgFMQj12CeGtWEOVzgtg6V2osDuKTLyTfcsnnGsSOlUEUCVe3IMatDeKrzVLzQBA/H5TrHlJPvBI7PKXe4SDmeAXx/akgFl4OYuw1qS2GXA/CW/S+EcQvos3NIA6JXbeCGPB7EJFPgpiolrm1QRzTSQ/GIP41y+xxQXSKDyI9SfKmBjE9LYhbGUH0ywziRkkQfrVBXG0I4n+NQRywyczN0sPLIOa2BqETE9pYeLethR/aW2juYOHhmxZ2/8/Cgt4W/u5rYXQ/Czf6W3hngIWudhbaDLRwSNSLXfYWSkXWIAuGoRYUwyy0jrIQN9YCDhZ0wsHRwgvxp5OF284W3phpYf8sC9tnW3CdK+cWWCj4zIL2CwuPl1hYv8pCtJuFT1dbsIjmjRb677BwSVTvktjvLMTssWDda2HuPqkhHPZLDTHhgOQQww9KXjHAwyLPPxZ6HrLwk3jD00KLOHDYIv+3FmK9LLx/Uvr9ycK1Xy30umjhZ9H5NwsnRd0lCzsvW/jimoUw8dF1C0bhcsOCUkzylj0S7920MOiWhdO3ZX/uWGgQW+5ZyBFJ9y0sfGZB89zCoxcWfHxlHj+ZR/RQWPhRdFRaOCZeiv0qmVNsV0uPYoO/hXSxQiP9ikVai9wvyP7qLAQIxwALvmKi3sITMdJg4a4YaLRwVfQyyUyic6DMJFqFh1lmEzuDLJSIzRZ5D4WbVWYNlhlDZL5QC79EWugWZeFwtHwmYixsjbWwNN5CpFiYYCFIzE6U2cS0JAvPxfhkmVO8myKziv6pMqvokSazio7pMqt4KfZnyKxie6bMKjZkyaxiRbbMKhblyKyCXJlVOOVZ8BMf5Ft4KkYVWLgn7Avl/RNvF1k4L7oUW3gtDpXI57NU3oNyCzOrLPxbbZHnDAsdGizsa7RQJb5pks+UWG+zkCZcm+XzJT57KZ8xMbdFagvHV7LPYmKr7LMY+Vr2WQxsY+Wq6NXWys+iczsrJ8Vrcai9lXqxq4OVUvFVRyvZIvENK192shIuFnS2MqWrlX/FD29ZSetlhd5WAsTEvlaeilH9rNwT9v2tXBNvD7ByXnSxs3JKvBaeA600iO/srZSJLYOs5Ig1g60kiaVDrEQK81Ar/sOsTH3XyjMxbriVR6Lje1Z2jLGSMdZK/Dgr8ydY6T3JypuTreyZaqVSbJtmZd10K6liuYOVaPGZoxWrmOtkRSccnK28EBNdrDwRI2dYuSuuzpQ9miV7Mkf6woppqZUxrlaGrrBycaWVt1bJ/KKDm5Xq1Va2r7GS7m7lr41WHmyysv4bK347rXTda+XrA1byROpBK58ekvpC5ym1D0ttMfGI1BZ3j8qeecmeifPHrJw+Lnt0QmKuWBl4Xfq5IXt1y8pWHytRd6wsvGtlzj3Z10dWUp5K789lja/UUcmc/lJHLLJa8YqSHqNln+KshMZbcUm08luqFbdsK+ML5D0vlX6qZX2d7FmzldgWK86vrSjFWx2C+UEM7xHM7neCWd43mM/6BcvvVDA37IP5dVAwZwcH0zwkmK0Tg3GaEsxFh2C6OwZzzCmYHS7BuM0MZsVnwbQuD6beNZhdK4LZsjKYHOG+Kpi5a4JxdA9m8PpgIr4OJn5/MF8cCGbqoWDGewZz+3Aw548G08UrmMPHgmkUY38IZt6lYM7dCKaTt+S9GYzyfjAnFcE0KIPJUwfjqglmsj4YH2MwC1KCeZweTLdsqVsbzK2XwVxqkfhWiX8ts7UJ4UK3ELJ6hpD4vxAm9gnhxwEh1A0MwXVICO+ODMH3wxCeTgrhjekhtAoPhxDqhatLCLFi/swQjOLZ7BCalku8ewi/bQhh6/4Q1h6QuIMSJz73CCFEGA+FoPYMYephWSPGHwnhsRhxNITrXiG8cyyEN4+HcFYcOBnCzlMhlIrc0yG4nwlh+fchLDobwleX5PiyvL4aQrAwXAtBdT2EKTckrxjvHcIjcedmCANvhXBNvOMjuW+H8L1ofyeEl8L9geR4GILLI1n3WK7/HUKHf6RHhfSoDGGCKoQ/xUh1CPfEIP8Qbog+mhC6a0PoqAvhlcg3hDDdEoJfQggPk0K4lRxC/5QQLosuaSGcFm3TQzgibKI6IwTnfNnzhhB+ag6h08sQTorXwrMlhEZR+SoEtzahRLYNxdIulLe7hPK0dyj9+oVySXQeEMopsd0+FJd3Q9k9LpSr00K5MD2U7x1COeAUyk7nULa6hJInVswMZfS8UD76Qta7htJzRSjnRJeVobRdFcoRYRPVbqHsWB3K5jWh5Ah391BSxMwNoTzZFMqozaH47w5l2p5Qbu4P5bSHrD8k64VNVHuG8u3hUErEV0dC5Tc8FM0J6f9aKN2uh1LnHUr5zVBm/BeKWtxUSA51KDUaWaeVOcJDcYuSmeKkz2TpM0Wup4bSnCb9N4XiY5NcL0N5syWUhlaJfx3K0vZh/NcpjFEDwug/MEzuHcPYNTQM68gwnowJQ+0QxjTHMN53CuOpeM85jKEuYfSaGcYFsXtuGHuWhrFgVRhm4bc6jH/WhDF8bRidN4ZRszmMy7vD6LBPYg+E8c3BMArFosNhBB4JY+zxMNp8L7kvhnH1chhvXg2j4zXJeSOMKrHdOwxXnzDm3A3j5sMwlv8rNV6EMUgZhrfoqwrjZ3UYZ/zD8NKEUacN4zudiApjWVwY2sQwxqWE8UiMSJU1aWFcSg+jZ4asE/XZ0k+u5K6QmarCeFUTxoqmMD5pDsMiXFrCUImpr8LwaRPOGx3CSewazvQe4fzcO5yWvuF8MyCcIrHJLhz3geGkiFj7cBYPCidczB0SzvvvhhP4YTj3poUzeHo4N8Vlh3B6OYZzXnRzCueQSzglM8OZNy+c7V+GE78sHKurHK8IZ9qqcF6IMavDsXcP54b4bW04Z9aH47ExnBnbw/nfnnC+3xsuex1O4/5w9hwIp0rsOCh5RfqhcJYcDif4SDimo+Es+DWcZ5fCuXotnHeuh/OraHsznAO3wvnOJ5wK8cV9qf1HON8+D2eZXzjRIlQRjlkZzhxVOE7qcJ5ownlPG87vYpgunHamcCrN4UyKDOdUQjhHE8N5KeqSJG+y7FeKzJYezpcZ4XyaGc6QAjmuDueBLZx1HSJQdo1gYI8IkvpHsGxABDEizC6CjwdGECTm2kfgMiiCYdMi6OkYwc/iw48jcHON4JNVEcxYHYG/GLkugvtiyPoIbomrG+Tv/giuHYigvWcEhw5H0ChKj0bgeiKCyWel7rkIVl6NIOpaBJ9djyBUmG9EMMc7AuebEUy9FUH1owhG+0bQVxnBBVUEB7UR7NZFUBwQwRZ9BARFMD4kgtjkCGamR6ARDhkR+In3siMYZIvgl5cR/NQifbRGsLNtJCs7RnK9ZyTne0XS7e1IdvSLZMOASDKF68BIIuwj+XRQJNvfj2ThlEimOEQy0TGSv8QYp0gGu0Tyek4kY7+MxGdpJCdXRtLgJnnWRPLk60hiPSIJ9oyU38FI/rsayf0bUu9mJJduRdJ4L5JefpF0V0TSXhVJq/BUR7JaH0mK+MwUydPgSIaHRsqzWCRuyZEkieUpkld8kSr9iYVpUkM4Z0aiFtOyInmYG8me8khW1ci1+kjmN0QyuzESX1sk419G8l5LJINaI7kp3mkTxUXRs22U3G9GsaBHFNf7RdGnfxSnB0bRah/F4UFRVA6Jwn14FItHRdFpahSe06NoEt85RpHvHMW8uVFMmx/FtU+jOL9IYldEsWplFB+tieL9DVGs2BvFkn0SdzAKk5jlEYXzIVnjGYWvmHAkiuof5PiKHIsJ16IYcSOKe2KIdxR9b0Xx1u0oOtyVXtVSQ3TSRNFOG8WBgChSzFH8kCivUyVPWhRl6VFsy4iiSGxvjmJjSxTZYu2rKJJao1j+OorQttHMax/NpE7RbO0XTZJdNHEDo1k0KJrp70bjJyYPj2bsyGjWTI9mqWM0MSLCKRqzSzSGGdFoZ0YzbXY0/RdIzHK5tjKaBW7ReO6IZuMeybc/mi8PRBN2MJpPPKKxivmHotF7RqM5HM2Lo9GMOR7NyBPR3D4ZjfepaFwvRxN9JVqeD6WO0HpLjVvR+Iq/bkfz+E40px9LToXkUUczwz8aR43k0UseQzQvQ6NpDJMcCdGEJ0YTnBTN3JRonNKiUYtxWdJXQzSfN0mN5mh+7hJDZP8YwgbE8IldDFYRODCGOfYxTBwWwx/DY/h1TAxJDjEsd4xhiVMMnzvHEC5CXGKoWRZD1qoY0txiiHGPQbU5htf7Yqj2iGHnoRi2e8ZQIty9YnA9HsMH52K4dCmGKp8YCu7GkHk/hvu+MfLbGkP7gBiO6mMoM8dgiIlhakIMfyXFMC45htEpMQxLi2FgRgz9MmPolhvDZw0xGG0x6JpjULZI/KsYnrfG8KRNLI/axvJu+1hud4ila7dY8vvEsrFvLDkiaUAswYNjMQ2N5fSUWNpOi2W/Yyw1TrEUzYhly8xY1s+OJW1OLI6LYhm2PJbBrrH0XxlLx3WxnBTt1seyc0ssmdtj+XhvLP95xtLwSywpN2JZdjOWOPHZ7VjO+cVyWCO5A2L5xhgrz8Wx/JMUy9PkWP5IjaVPjpxrimV5cyxLXsbyRUsskWLRq1hCWmOZ9kYc47vG8US81SeOLv3iOGwfR/3gOGqHxDHVIY7JjnH8Jz50iuNf8b5zHO/NjOPBrDjenR3HjwvjSF4bx4p1ccSvj2PJhjiCv4pj9jbJuyeOa55xXDoSR9n5OFKvxLHqahxx1+P4/GYcn/jEMf9OHBOexHHZT+pr4jgrzmjjOBEQR1t9HMdEkymOCmscYUlxWFPiCEqNY256HEbhkhWHU3YcajEpP44PCqReXRz/a5DebJLnleRojePo6ziqO8azslc8Yf3i+XhAPA/Gx+P9YTxXJ8dzzjGen5zi+cE5ns4u8ZyeEU+HmfGcFMdnxbNqeTxxK+OJWRXPF27xRImI1fEsWhPPp+7xPN0Vz50D8Qw+GI+PuOURT98j8VwRvx6L58LxeLqdiufby/EUXYvnqxvxbPKOJ09k+kg/T+PxU8YzWR3Pf+JD/3g+0MQzXhfPX2JcQDxPxChjPL+b4hkaJL0mSK+J8XRMjudoejyt4kBOPIlN8cQ3x7O4NR5D5wTG90tgzIAERtsl0GF6AsccE2iYk8DWRQkkuSWQuDqBePcEFm5JwH9fAg4HEnjhmcA/x2Td6QQei0G/JHDjUgKXryfwm3cCv95M4H+3EuhxO4GuDxKoVyVQpUugJDCBr4ITSI1PIDkxAdcUyS+Wp0qNtATi0hMIKU7AUpaAvl7qtSSgfpWAok0iw+0SGWafyNBBiQweloj3yER++zBR7uWFQyJvOSXS3TmRczMS6TYrkcMrEvFclUizWyIeaxJpXJtIw/pEvvsmkRKPRIo9E9lyLJH8k4lk/ZxI6rVE3K7LX+F2I5FV3omkiGWPE/lckUiEfyKfaRMJ1yWy0JTIJ9ZEPg5OhFSRlojWlijPx4k4tU3CoWcSyndEnyR8x4vJSUyZlsQLxyQmO8nfmWKOcBfrkpjqkYTfsSRUV5JQ30hC8zCJWUqhSsKoSyLQksT8yCQWJCbxSVoSIf8vPYmw3CQ+y0sisjSJpbYkEl+LNsmsaJ/M6u7JbBqUTMnoZPY4J7NvZjINs5JpIpnDnyZzfGkyJ5Yn02FlMmdWJ/PGmmQ6rU3m2sFkBh5N5pZXMndOJjPkVDJDTyfz9FIy468kM+FqMn+LZ97JTLmTjOJ+MnOeJWN6nsw832Q+1ycTF5TMmuhkClKS2ZKWTHG6yEimbVMyHVuS6fxa6ryVwvABKTwQz0el4Ph+CubpKcx3TMEiFjilYBUhLilEzEohak4KGYtS2L4qhXK3FKrdU9izLoW961M4sjWF3odTuHY0hZvHU6TnFPyvpRDgnYLhVgqFyhSKVCl8p5c1hhQGZaYwrymFj1+msLAlhc9epRDZmsLi1ynEtElleftUkjqkktIxlSN2qfzjkMpk51QcZqaiFvGfp/LD9lS6fZvKqCOpjPVKZfyxVP49nkrQz6nEXUqVe8tUNt1KZdf9VHr7pdJXkcqjAIk1pBIVm0pqUirZqanU5KbSpz6Vq+JWk+R7lcq416l8bZfGrkFp7B2SRvOwNN4al8aoaWm8cE7DeVYaHqvkvDi9No2em9Jw2p9G6OE0lh5LY8ePaXS6nMbF62m8fSONB3fSGHE3jcf30vj7QRoOj9Ow/p3GGkUam9VpVOvS2KdPw2ZI46UxjRPmNL63pNEnXNbGpDEjLY0AMTcjjQVZaSzOTWNJXhpN1Wl0s6VxTlx8mYbd6zTGdUyXZ6R0dtqns3dwOp1GpvPTqHQCndKxOKeTNjedvPnpDHZLZ8K6dOZuSefjr9M5cTidDkfSOS3OH0vH53Q6I86m4/dzOrN/TWfV9XTWeaez8WY6Xr+n878n6Yx/Iev90/lEm85yQzr1Iem0hqfzV1o68/PSiS+SXirSpbd03mlJZ0BrOrdfp/OwbQaP22Uwtn0GJ+0zODMog/kfZLBnRgZ1YvSiDDRLMrAszyDENYOIFRmsWp3BBvcMNq/NoGWzrN2TQfjhDD4/IudOSo5zGTh5ZxB4S3L5ZGAVX9zNIOV+BkMVGYxQZjDRP4PnwlmXwayADAyie5xcT87gvniYksGfqRn8XJ/BneYMlG0ymdEuk+v9M7k1IJNR9pk8FmMHZfJscCaqoZkEj8gkelQmt50yGemSyYSZmZQvyuTc8kxurspkkJusWSNr3DOZtC6TM3sz6e+RyTDPTJ4eyeRDL8lzLBPDiUzMJzNZ+n0mJy9mcu1qJpN9MlHfzmT23UzyH2fi8Xcmv72Q2v5yXpvJPH0mFhFnyiTdnMm4pEwWZmaSkJ3JmtxMcvMyqS7M5HyF5GjOxCQ+aclkSWsmq9tkUdgui23ts6jvmMVH/bJY2D+LxQOy5Dkwi9SBWayxz2LL4Cy+GZJFzdAs7MZmofswi9UOWfJeZdEgXs/K4sycLC6QRa95WfzxcRbTPssiZWkWuctl7Yos9q7K4qVbFifWZNHBPYu312dxY0MWg72y+PdEFqYzWQz3zuLJTTm+lSXzZnH4ryzMmixCtFl8psviy4Asec7LYm1aFpvSsyjLyKJNbhZd87P4sDyLzY1ZNDZn4fEyi55tspnRJZtf+mdjPzBbfreySX8vm8bx2Ux1zEbrlI3VJZvwGdnsnJfNQtdsct2y2b82m84bs+n3VTa/b81mxe5szh/OZsixbO6LsSeyCf4+G+XNbJxuSR6x8E42GfezufVPNo+eZbNBk83ugGzqxUljNuaIbL6Oz+ZQUjbDs7IZk53NlFzJIeYXZFNSls3RqmzeqMnG4WU2GhHems36djms759DntgyIIdisd0uh0pxYWgOvYblsPr9HG465jBxRg5TZ+YwZ3YOoXNyWEIOFQtycFieQ4pbDofW59Bjcw7jtuXgcSCHFjHSK0fuIXL48HgOM07mwKkckr7Pwe1sDtOvSW6fHGru5vCDfw6XtTl463IYrs/hD/G3IYcPjDlMM+UQlZZDQnoOKzNy+Corh6O2HCLfyCW1cy6f2uWy0j6X7UNyeT42lwXv5xI9MZcZc3L5Yl4ucaLTolx+Es+W5rJoZS75q3PZuiaXUvGtey4n1uey5NtcBh3KZbhnLi+O5GL0ymXh8Vw2n86l/Y+5/HZOatzI5dXNXC7dyeXG3Vw++D0XrVrqaXNJ0uVSZsiljTmXq9ZcPo7KpWeqxKXl8mFWLjNzclHVSc82yfkyl17t8ujfPo+P7PMYNCaPMw55/OyYR0+nPC6JETPyGDczj0mz8khdkUfOyjy2u+XRuDqP4+55dFybx1nx5ro8LgifDXk83ZTH+5vzWL89j/0788g6mscmrzwKxTfH8th9PA+PE3kcO5lHh1N5nD+dx8VrefJ/kccjMe6m1LuVh/l2Hgvu5PH53TxS7uWx+UEew/6Stao8bunyeE8vtcQ0Yx7zAvP41JyHIT6Pr1Pz8MqQvFl5PMjNI6M0j+iXeSS15JH5Ko/lb+UzyS4fx4H5fDE4ny6j8rFzyudd53z+EG0/zmfGF/l845rPnhX59F6TzxaPfJo982l3JJ/LXvncOpbPvnP5pFzPJ/uGvL6Vj020uZ1P5zv59LuXz5D7+Yx6kM+0h/ksepxPjOj3nxwr8pmpzMck3DX55IivtPnsD8gnLSyfnZH5HIjK5/sY6TE5H534JDWfhLR8VqXnsyEjnwKxLTOf3Vn51AuP7Hw65ubzrCgfl5J8DKKqKp+91fm8sOUzvTkfjQh8mU9Yi9RpzWdrmwJ2ti3gQLsC2nco4ELHAq6+UcDYLgVk9ihgul0BswYWyLNyAWH2BSweVEDekAK2Di2gTNQNK+DguwUcG17A2REFTB5bwFCHAh6KMY4FODoXMMelgCCxYXYB2+YUUCka5xbwmgL6LihA82kB3y0poF78uaqACW4FPBdTVxcQ6l5A7NoCSjdInxsLsP+6gPGeBRiOyPFJ6flMAb98X8DwHwt49lMBIecLeHyjAPXNAmbckmMfWX+7ANc7BbQ8KOCHhwV0/6OAkX8WkP+sgNYXBfzkVyC/lQX4itnaAiJ0BfL9K/PrC9hoKOCypYDi6ALuJEne1ALmpxfgkVvAG/kFPGoq4F+bzN1cgEq4tsretClkV9tCQu0K+XxgIXHi5LBCho4s5MP3CukzuZAb4snUQl5MK+QTx0K+dCokUVTPKKR5ZiHfzy7knbmF3KWQEfMKsVtSyAzXQowi362Q1+6FnFpbyOX1hfyxsZC8bYX8s6eQSXsLmbe/kE5HC/lJXPIqpP+xQvmsSv3jhTwU805L/NlCyq8Vsvt6IZ1vFuLjI7nvSa8PCjn9ZyHnnxSy6kUhhb6FXFAXogkoxKyXXg2FRIhfgyV3UiEu6YXMzygkLauQ9dnSm9iWU8jF+kL8bIU4NRcSIHhZyGcthaS+krqvC/FsW0Tn9kVc6VDE7Y5FhHctIvPNIuhXxFq7IvLEbvsiXg8qotdQiROP3y1i/PAiNo8pouOEIiodimhyLKKbSxH2M4t4MbuIOXOLWDaviNrlRfRYVcRv4uHqIv5ZU4TL2iIKNxbRfWsR3l8X8WBbEU89ilh+tIh1XlLveBG5Pxcx/WoRUdfltXcRnj5FXL1bxIj7RWh/l/wPizjtX8RdXRET9bI2sIjD1iIcI4v4K7UIQ3oR23OKuFlYxIzSIp43FvFdaxH14mq7YpZ3KaayWzF73izG8E4xPeyLeTakmFnDijGLLSOLOTW6mH1TiukwrZibDsWMdSrmX6F2LmamS7H8jhdTOruYgE+KmbuwmIJFxSStKmbXmmIOuRfLZ0NyrC3m/LpiCr8uZvu2Yt7dVUzbQ8WMPlrM32KSVzFK4XKsGKNIOFFM1sliPM4U8/PZYtJ/KcbnajHPrxejuVHMbO9i1voUU3G7mCN3i/n1fjGBj4r5+HExZU+LafhLcr4oZqe6mDpxUiN5tMU4GYs5ESz5Yoq5nFTM7eRiJqQW80Lo0oqJySjGNbOYNLE/R/YjX64XFfOfiCkt5tOmYqJFmq2YqpfFHHslMa+LuSSmty/hdvcSNrxTQs/+8npACQ72JcQOLmHj0BJqhpUwakoJ86eX4OZYwi7nEi7MLOHB7BJGzylBNbeEBfNKKF9QQuWyEh67lTBhdQktG0tYvL0E90Ml7DlcwlteJfL/I/nOltDppxJ6nSthyI0Spt4sYd2dEvbdk/q/lzDxUQm+YvGTEk7/W0K+Sq75l+ClKaGjVmJ0JWwOKqFEFMSUYJdUIvcSJZRllvBdVgnf55TwZm4Jv4q+eSUcLC+hc2UJSxtK+PFlCZdaShjRKjVeyzztS8kSpR1Kud67lKV2paSInkNLefpuKWEjS9k6upRy8WJiKWemlzLeuRStSylzZpQSO7OUFbNK2Ti7lGIx+5NSahaV0vmLUszLS+m0ppRzYsYGyb2plJdbSjm2tZR735SyYGcpHfeVovAoJdyzFPcjpXx9tJRK8ePxUuxOlpJ0Vs79WIrXuVJ+ul7KyJulGH1Kab5fypWHpVx9XkqgXymRilJOaKSutpRZxlKiTaX8El/KdxmlNIh+OaUcbyzlfnMp6pZSFraWkva6lA1tyujSoYxpncuw9S/jysAy/hpUxoERZZwfVYZmbBmZE8rkvS/DflYZ98XMuWV4LCjjj0/L2LOkjKNLywhcVUakWxnLVku+9WU83VnGhYNleHuU8dyzjOmHy9CJ4COS/4zkuVlG8b0yPB+U0e+PMpKflrH2rzKG/Cf5/MvooCnjR3FFWybfEWVM0pdhNpSx0FjGhsAyOsdKv2llvJddxuScMtSipKCMHTVl/FpfxruNZfg2lZH0UuZoU05F53I69CknyK6cTweWUzKonF2Dy2kQh4eU83R4OYfGlhPhUk7KjHK2zyqnRhg+Kid8QTl9Pi/ngGs5r8RQt3KS1pZTtb6c3pvLCfu6nPG7y+Uesxz9UTn2Kmft8XK6ni7nF9HvZjnDb5Uz0aecj++Us+xuOd/eL6dOHHpQTv8/yhnxqJzNynLuacsZrSvHqi8nzlDOFlM55WJaSDmPMyRHpqzJL+dOUTmqknJiysoprSjnfm052U3lNDeX83OL9NeuguoOFUzsWoGlTwW97Cu4LgYPquB3MXZwBUnDKsh7t0Le6wpOjazAf0oFx5wqeNulgvEzK9hOBR7zKghZXsG2lRV0XV3Bx+srWL6hgsObK/DdW8GGgxX0OFyBxquCE6fl3A8VBF+uoOV6BV28K3C9W8GRBxWMeVSB+9MKHHUV6EWdsYK3zBVMsVYQH1LB/1IquCbmZVQQJtZmVVCbXcGZ3Aq651UwIL+CyYUyT3UF0bUyR3MFDi0VhL+qkOfSCgpfV7C4cyX93qqkU99KzotH/SuJGlhJh6GVvJ5cyWSHSmY7VhLvVEmXWZXMoJKYeZUYVlTyo3slV9dWMn9jJe22VtLj60q+/LYSd49K7h6tZJRXJWtOVrLtVCWnz1Ry52wlXb0r8blZicqnEsvtSrbeq+SzPyv59Z9KWhSVnFRWMktbSU6AXNPLsVHiAyv5K7KS1vhKRiZXkpcu+bIqGZAjNXIr+Vto8iopfFnJty2V1At9uyo6dK7iq/5V7B1QxfBBVTwRt0dVsWZcFUyuop1DFT0dq7gq/nOuQu9SxUczqlg2s4qSWVUcnVNFx7lV+M2vInpBFS8XSp7Pq/h7ZRVz3aoIEQVrqrDfUEXE5ip2ba2iUdz4pgqXb6tYuFPW7K7izJEqRh+r4l8x7XgVOnH9bBV//FDFwetVLLlTxZH7cvywik8eV7FRV8Wfpiqck6poSauia0YV7o1VHLJV4dhahWubasraVtO3YzXqTtVs71bNoTer+WFINdeGVlM+qpqW96r5aVI1r5yqOe1czXszq5k2qxqdaPN5Nc+/rMZnVTVJ7tUUrK0m8KtqKr+uJnxXNYsPVZMoYk5W0+nXamZfrub9W9W4+FTL/Ww1q+5U0/1BNX8qq1Gq5HVwNXYh1ZyIruZ2bDXWzGpySqr5u10N8zrUECaaOtUwolsNR/5XQ8deNezoX4PngBp6DazhkX0NbYfXcHVEDQ9H1uA7qobX42q4MqGGLZNrcHCswdW5hlMza3g2p4a9H9VQsqKGkWtq0LrX8N2GGo5trMFns9T4qob1e2p4erCGuYdq2HWkhje85PzxGiafqOHLU+JKDedv1PDX7zWc0NYQYKihxVzDyaAaBlhrsE+pYVxqDYNza8gtrEHzugZb+1p+6VjL7Tdqmdq5lvAutbS8WYt9v1qcB9RiEm0H1/KD6Dmklmti0fBa1oyoJV+ce6+Wu061PHOuJWpGLZfnyrr5tbgtqCVxcS3zPGtJP1zLpiO12B2vxfFkLSev19L1Ri3RPrVsvVPL2Xu1/PGglr/+kloaqaGtRRlQS6Gxlgtm6ctaS0RwLf2zpJYYnS31xMGCWtoU1rK2vJbe7eqY26eO/+zryBlSR83QOmIm1vHn1Do2ONZxwrmOezPqGDOzDm/XOsatr2PH5jp+3lJH67d1TNhdx8STdQSfqqP4TB3ffV9Hw506jt6t4/b9OnY/q2Oqro6vDHUcMIrUOmZlSWxOHbqqOlza1uPevh7rgHqKB9bLfXY994fUs2Z4PfnCe2I9mg/r2eAi12bUc2lWPePn1GOeW883i+oJWFKPh2s9V9fXM3FjPbM2SczX9fz6XT1j9tTzr2c9Hx+pJ+doPdu86ulxsZ7LN+pJ8pF6t+v57k49zeLE3Xp+u1eP3f16HogLz+vRa2Wtrp5osTKgninh9QxNq+dPkZ5Zz+aserlPqudabj1D8up5LNT59YQW1NNiq6f7S+mntZ7kHg0s7tvAzEENJA9uYPfQBiaMkHPvN3DKsYHSWfJ3TgPKeQ18+VEDYe4NHFjfwNkNDfTc2MCyLQ2s9GrAcLqBvO8biDvfgJ13A5/7NMgMDTy838D7DxpQiNOPG9j/bwMfaRuYHthAp+AGUtMbuJbdwM1iyVPeQG1FA+teybq2jQS3b2Rol0YKBjZyfFAjp0c2oh7dyPmpjYyf1cjV+Y20/ayRN5Y1ckEkrGzk5OpG7N0bmb2ukX2HGvnzSCOao430PtXIqNONGM9IvtuNdLnXiN+DRmb+3sj1Pxtpo29kqqmRuqBGrkQ1ynd3IwtTJTatkZ3pjfyW2cjvWY1MyG5kVk4jqbmN7M9v5LW4W9nIi6pGljc3Uv2ykUMtjXR41cjPok9rI++9bsTUpolP2zZR2K5J/j+bsH+jiTmdm0jv0sRf9k0cHdaE74gmFo9qYvL4JvpNasJlShNa5ya2zWyiVnSc3UTSvCbWz5fXi5vQrGpinptcXyPx6+T8pibOfNXE0K1N/Cm+8ZScXk04/t5E/MMm1v7RhM6/Ca+AJn7VNxFsauJyZBN3EpsYndSEc3IT1zOaWJXThF1BE+MLm1CItmVNNNc08cbLJma0NmERr9vaMHS0Mbe7jaZBNraOsDFmtI1pH9j4YLqcd7Bx2NnGBRcb/WbYuCtezLRhmWVj8WwbG+fYKBf759p4LQwf2Vi4wMabn9r4ZYmN8ctsmNbY+MzdRvFaG6fX2+ixwcY1MWyjDd0mGx9ttjFwm42HovCwjeYjNrp72bgqhhyzMf+EjUix8qSNHLH9lI164XXaRuczNi6KCWdtKMXsH2wcOmfj7CUbI65IvuuS56aNST42tCLqto3cOzZ+f2Aj9KGNjD9sVD+y0eFPGyP/s5GvtfGtTvZCdNPbCA6x8Va6DbdsG5fybPwffqO2XA==</binary>
            </binaryDataArray>
            <binaryDataArray encodedLength="11504">
              <cvParam cvRef="MS" accession="MS:1000521" name="32-bit float" value=""/>
              <cvParam cvRef="MS" accession="MS:1000574" name="zlib compression" value=""/>
              <cvParam cvRef="MS" accession="MS:1000515" name="intensity array" value="" unitCvRef="MS" unitAccession="MS:1000131" unitName="number of counts"/>
              <binary>eJy9fSGXLEu3VAsEAnEEAoE4AvHkCAQCsfsuBPITCATiCATyCgQy1Vt3oT75ZMonn0SmRD6JLInkJzB1T8V0VFTsnVkzB0SuqsrcO3bsiOrqmp6ansfjEY/TCBpurb+PJnMa47YPyXOjyp3VyfBC9rO8CqfiMJIem9TaaJ91gJ6j4Kw8BuWu8FQ9GtXNMLRemDHTEbXiqKO5yiskFjptBl+3g3RphOG4VV5nvTUX8zxrirhmMBWj4lVp2w49OMZpWtVuEq99dqmX8XCYq3xm2INwMt2cZ+64yuOalfZVvVl8Frfv91h7HYbksK+svcvb48eKNs+zJ44TdBpx9gjxW6KTbptgIpZ7u6svfBxJToXRzPH35/m61QzWSo2gwV5wXeA3yXHetnidN3/OPx8f+oesOS9Vo0pv5wl7GMB6Xs9L5l95xhz3+K3QD8cb4SunDP8hPDV3GN2gddYD+wp8+NhkXbk5PV0t5tnjcdGiwnTaaO4MK1vTOXgCbVGvT3AyTbXP3R+c61u8rkHbMY8Y9heaYjsmvXBsp7kH5W6EzXhVb6o994l+uNbH2jPn6gbz4R5cbdW6ybr21eJ877Fz2+v95fm6XgIn4vwadZy0ZnUOMAbnYR6+DVpjn7ifSsssphH3vc+358/+f3/+PN7HFudzMeJ1jn57+uuyOy94cJ/Ifxy1Ou1vR52356vvx1F3I+1dPeb1iKvWnDeI/weHeHmN2HZwYQ0eglv1y7V5vtPc9+cLd6Mt6oMf42S13ODa6C9kn3se8brGNMlnz7k/nu8yz5gPmlON4IvrIav7iPNrg/2DZ9i2ONcJg5XV5N7A/xuuac+f1444to9jH++hexxicY150DWGdYUmlafMCT2jp2/Haxiaj3ic7ocb5fa41lFst1bxcecEuGCfNdR6iK3OBYwmOOipx7n/zeSqFq4/9vwRr9dk0Fynof1jfdbHadB9F/Pe4vy6rDzoMp/5pkPzwAc6QrON6gyKb5Lf46pxxpu9hHfaawgu4+/j+/N8TnFOpYPzDdsTD7kv4Np4fXfBVk20FuK7zEWcr1lDMIbi0f1klzXmkPXP/Wo8anXCwznQBCPTmr2tuGhsxg1zm9HI9cx4XAPaQ7NuagfFOw+Vu+upGRxwb3G+bmkPTjPVZcS5vxGv+ypeH5LbZH/mC48RV76s4UZcHrTPvfdJPezDH9aPubN2XXJX9hlzxOPiN445tydxyofraO0WVx4cNwTvz9jn4+Jh5pXWAhZz//a8Ymg/ytX1lHFg7qzVHrOJtrzejD48OuUg7sP75/maqZq6OlpL+2d+0OyN7vV23O/H/hbnezHVkzVvUi+r6fRV3hHn175iYl19cNoy7r7PXrHWzmenY1bLDcVxNZ23uoZz4RHn68IKH+4VsVvk57Lr4SHxj4NPk3U+djyclqoBazMKXD1WTXq83jN6nD8L2HPfnuf7L46tvFFdtzi/V4RggoeeD02wqt42qcmDddM51dzppTkjycuwuCf0z5+/DMGG5qda8l6Qac6a4vib/AwKLTph8T5/hhexVhcx8JHvk/eab3R/ssX5fGJ/mIviN9oiFhiIQ++sOX/+1OPcE/f2kGPUYl9CsQ98juM8pxfmGAfeqP8a77TXuA9N6frD7089ruewYmTzmVaDjlkjzc3ws3rwEvjs3z6/Caary9qxljq0N+x3gzPieh6AZ6VX1m+jbZh85e90gkYnDPlMCHpW/Wa8nV6d1h4y1wvMzcyHyesS1w0W5yOmyRxzVF7sAec1WXvInNbl9e9034jrz348qPdOdRyWYjbJecTreofrLdcIiuVzwtVgvXtcf2blmiF5zWCxljzX46oz66k6KD9Xx9Vz9ZHX41qfY3uceYxjX39+ivDng3Lr4blgDu/P2udsOC3h8zAaqrbMU2OA3Qv+jnOl+77dEk4zXNbzz3XznqsaaO2ZnlwbffTjeBMdhmybYLAGzIc5dlnbKOa7uQeruJ+0ievP/i6nUw74bHE+/5l/i/PPGxHX14ryUX01PvOJfRzxulfezLHq02lf18LMqS+DBuuIwTrhHHB11HetD6wW1/OA9euCH4SvPbS4nnvgCO1YZ451uihX8FFNGK8LhtM54uUffm+27z/od2gc2wnf8ec+2DveZ09UT9UtzJZrqReYf3ueY1RT8OgmXzXifeaP3EFrTfAU19VwfW7hP0/DnPae8XW1uqxzX04H508zWMxdvcq4qFZ8zLX2vt+e5/fBTmuZZzOdeTuknw3r9DrgdfUaa26gD+AOyRtx/pl8o7xNcLJ+sA8vB+Gjxp7P9zkhWMBvgsUx6HNQjUFzXfKCMDNv1G/WuzHewf07vb7ZlyGYqg3va131nflwj41wFI95d8l3cRkv5A3aQoN9i9dCi/N77yb6OZ9dPceFh/6ut1MseLFPVV1Xi3VCv4PwlXcTbO0H2uBnhe/P17MgPV6/N0CdR5x9V97wEzFbyD3a8zXPfLrg8ODzQrUF7iYxj/C9c8+YR2/omY9HXGuqJ8qX19lz9R3aIE5jH+ZY67B+jcb35/W1oX1nA/xZ04jzNQxbxDF/9o29m9Vlzbj3R3HMdbY43ws7LPUuBIvHoJger3u/iNc9n+apFjO9Q/bhEXvGvbCHqrVyYY9anM9BrhNxfu/sglNxdmvgPkQzaINaiNNRea29bLSG3iKuHJ0Pe8yPd25/vI+/398n3sffHde/fziePf1xXP8wPjR7nn8PpbyVA/vTKI49WDlfMKDtj+fr7yi2Y+B3F+xlpqXiqcY9zr4g32nsfOPaIVhd8FgL1B4S42oqL7eGuhHXe+MsflZrUEymT5Mtcpwvq321eFzOl0E9AZ/rOP0Us/IM3LvkKZbmDVlnb5kn6+RwXT2O5XzWhOdYox7n93rWqEXOw+nxkGsEnkXf4/m5i3HEso4r/gPrz7r0LPz+2m/HNerH8/W5xO9HDdzHMR+uC07smdNcY8EfPPY6b8/XdWc7+mzP8994PeL8nALuBblml9qcx/pvcX7mH/y+kf7gEoQz4tqfDujxwZvupfC5z8n/uJ73wBqRn0stzq9PxsHaSS8ZqtVsBA3m1uP1TBD0hM/okc+bJnhDelgZH5o8r/enzKHMf77+PmQ7jqEV5wZtlTvioUGXGuxxUCzvu1paV+fZ0xZe8y3h7WpddJWhPW5UaxOOrAl6H0k9V8dp3qgO+8vHPc41uJdOWPw509vzfF3aqMcVviv9AB/1u9GDNQ2KRX98nPHSedYGPPrRP+b5GgoNHH5Wk/GhK3p0vL9JvVbgt+RYz4l+4MK/oMH8Z7oBd9DaRluuq15k2Bm+cmTMEedrYi+we1z/pgqa4O/9Is73EfBBewKXITVU7xHn6wDuKfZ7iL8+X8+Ojji/7/+p5fOqgdMPPbMm3YwPrZ4v7r/T/VInDd15obUba0A94n0GWDzUX9Yr8831fOH2PHvK5wlGdW5oX8wNfTTC7jTXJYfn9bw41aJrAHxGXiRzqoPjrzGNclnrb6QZP5Pn9HO+uVquLvrQHPQ04vy725OPuNcnXsB254Hjgxh4pj7zNZ51CskfcX29Zz3zPuryMWvCnjwopvLZablv9bNI1GZO0DerwXiVvzpYH/jYaJ91zDxz9dAL8Phz/0GjmdzsXGAtwmz5PMg86RKr89Chx/kekO8jKo2zftRz5so9hYlxc66u1sbz3vy8LLAwkIf9QTHYj7j+PqjqXXXkWvsavzdDY+6LPa16drW1hw8+z2ssc3X44IE+cO1lHV08sFQvPgfAsxM2YkacPWEPIs69cj2uw5qhBrCBw+9lzGvmK+Nq3RHXc5X1Ur/Vc9VqCA7fp+A9gPVkPNYXY0iNJmu4p+S/AXo8z7rpOdCpVpjhzo8W5+9G+E73lVucf04Drv78PRvQhHXd4nrfE2b+4xwxg+f55x1oABzootiNRobP68Bnr6HtFuYcof4ZT7mrR4zd4nwe83nCuXrsNHrEmRfzHbSGz5cedA7CP8bjXrD+wY1+D6Pa6LmQeQq+Ogcft6OO6sO+PMwx5npcz7Vv9FqDrj2u51NQPcZWrtwH+t5I/xFnDo8413G6aG/cI3wE38v97/PM2fHVXrDl90vUYh1QQ/G1BnSNuH42zGsaD9+dzsq1Uc6I8zVzIx2Yr+qrHjtfVXf++Rh9gEeP6/mV6QNujNkIr8X5/Yd5jsjPV9fTODC2kNcW1Wh0jH3VXo9ZgxHna4Ry2Gg/w3M+u36gUSf+qkGX/jJ/OVdz0NPOHZ9tz7SuhsY0wmDdseUeKxzuo9Ex+9wplvvNPGHtXQ3meoqj+99BeY1wdPCzHBvhN9JFsbj+TH/mF3HWs8Xr9ctxqAsN9xj92RJc2TOtyZoFbfVzhRHXc5y5zvrU/riPb8d7Nd9n4jo1juMH9em8f4S/L2k0Dw1Rv5ve9FzQGqxnELbqgd7C5ITB43qsYxe9TjXo86WH5FU98LqrEwYn81Vrsw794Mg9jQmO85bztwOTsT80plrI67LV/majx/keflCtFmeP0TPXcv2oni2ur8FOMcB29doCNuqjh065qLvF2bctztecRphbnF9nyOHPBbg29+I8dj084uxdkzzU1PNL+9b5IRo1Oea63DP6Zs31uFMccFgP55F6v8X5vkk94Dp6zNhNYpqp1Q79mKd+r4dqwDi4Z8N1e4vztZy1fMh2GA9UF/77fsRrLOZD1tlPhz3i7HNIDrC5b43hWB7QgJ9hZq6dtqqvauZ8bbTOcewr+ss8dMeM28Pf8zlebigvnu8Jj8zLO4O1Q/98vMXj4vOsD9a1ybHy5LgKH/OIY01anPVXz5v0wWtO16q29jbMXI9zT6u6qbfQH/xRi18r3C+8VK1mmkacX2PQkq9X+D35/lrFc2mIgRfD1Iu41nc+gD/6hbao26nWPvi6G3G99rgesY/+oB963D9DbUc9fK/nG2kwqBZywUd7zvRmbVu8PrvDe8KgGPTI/fSkBrRkLz+0kN89O38cHvvyIG/QP3/mtsX5uSrX/wNcnudn4v5Cn5NrL6c+jJ7qx6Bx6vd5vY/jGnwuwVM9byLO+kUS4zRthD1ovtO+eld5gr6HxCJfv6Pgw8fn48LdnQu6zjzVA811WvE+83RclNNDMNvRBzTY0Bf9fNPj/Pp0nF3fjbCAgZH54QZyhmjYBadTzCZ8Mr5aQ/nwZwEOC30OU8/VOulOvBvVgheqd6e+lEMn7H2en8V6e75+l8b6MFf2ROcYF/PM+c/ejceYQz+POL9eVUvgbnG+Zqj3zEU9VG2Qh3OjUxywVYducHie++MemLMeZ+fCx9rz9ftH/h7sP32in225D/ZcOWsd5gON+dkzcNix+Zm+ClPX+RiefdSV68lGOm6E1wSv4qD+POJ6D6nnRuZDk5iPc+N5xmsSO+M1KB69M6eQeJ4L2YfP2B+mH8XM5lxN8Ou0z+tZz9qD1sZ5MOL6s12P83VuJDiVb8BhX9TLrH/Wp8sxa7+CBT/Uc15zfekc6z7T2801wXKaDYOhmnBfPKfadjp2nFpcr1VdsJSn02ffbrRlrTIOrif2pcf59/+q+wyPuTh9OmFwL6wH19e6umWtUJuxuAfuk3tydYA5pFbE+fUasu4G/G00vtE9JtY4jjWZ6c48kD+oz5Bj1NlIm6wO4pUP66lb55OeA84Pxs984WP9uwb0yX63AhM9baYO8mZ9VVx5y3qv9Kcceb/RfsYH3BFf+ab9av0m65q7qscjrloC6xHnc8Th6N/vs9esL2NWmnI91SXrS3FVD+dHj+v5hLkW/u+6epKXee16ZF27mWM/1N9KO1cXPTh9Kw9YL67tcnmdtao8135XdMu0ZP3BPfOEc5i39ql6u74ybGhYcV71kflkczN9LtoeP7v98Tz/Loq/i63H+fc/DjeSOs30H5KDPljTirvTLPOK55mLnhc9rq+vkegITP7so8f1Os5cZliONziCd09i75wL2jf8bXTMMTPOOqdeZ3wznGbyetIvx7fw5zdym+Q5fqq31qq0yIbqwTo572fa82gL+5XWqhs49SQ2q6+eaa7259axHXG996w0cRw5j3Ob7Aft699S7ds3+uyxSy31teLFPNTnLtuZf12wumA6f5RrpznWu/J75hu4sF6r+jwox+VlvLbIf35wxzwHzWf11HNo30wMto2OG20rPXi9y7yr6XpymMjtJs/l77G7h7gP+HjGkPC4zzt9Zb4oX+XlODov2IdMl0i0mHFTXl3mh4nvCV6mmauX6Zpx7bLmtPnYyu/WoX+P+p7Y1XI+t1h7bT4Ij3OyXNWpwnS8Kz0bbVk7PnbD+c/ngPLAPK9zXdTUnrnGNul9poFiKk6T+W5yKy21NjBU6wyjy1wTrJWeK26st/NX/au0qmo2idGt88RhcP8j1l4f3cxVHs205fW9/hbnc5l5RXhNdb8Jps5leU4v1udjXX6Px7XAsVG882t2zP2qx5WvGc5I1t1QrZwePNeTuFWeiNnMGnPpFB8057RxPLO6Xebgn+I0ieM156OuNcJQ3txbj+s5A14O19WZ6b7HjISrallhuL5ZK6fHrE6lJY6rHnnexamOGPCg6mtWbzW24s5+D/B5Xj8z4zjnI+bZi63g4DQZk16USyQ4qn/mQVYHPfRk3dVwcZrPXisf1jXreea3w3UaZRg4BzQXGmo+1rvpbcZrpid74HRwmmZ6rOim8bN+qtpNjqvaDmPmVablHYxfMXbufYGD9thpvUls0HjIei96cZor5kzHjIOrs6+NSQ3lwPnOd6dbtp7xq+Iqrq6W+reifYVT6VFx6Sav0iLjUOnN+COJm2E6/Ij6M+lVL1XHTE+N7cXanf19OF2hN/exmZie5FZ6znIyPbFt4d9ztReuw71kvLL6mYeZftnxKq72m3lYxVR8wZmPV3nNePJ8v4HFnq74gnj1d8afcyLq6/WKFyt5q/N3MTKdqn4rrCwGc53m7ni7ErfSi+tpNTZkf6Xe3f56nH/+67H2cyBrzzxXeqt803ndzzRwOSv4szUcZ/01ieuTGOU205lHT+KY40qN2cj0X9VM+3bHlTer/mYxlabQSH36TJ+s+yoX7hFjRZdMH+1DYyq8Fb14rsXaz7h3tHRefAavJbHskfq0otGMD+Nn2Lr2SHIyzbPYRnH7tpu1Vc9XvJrhMJ9s/U7dOyPzHZrMtB6Sy1y1n1kP6lss5GU1+kI91TXz2MW4+l/BqPxf9VFraH8u3q03inF5d3Ec5t3+2ifWwqw5jWb9oQZz76Z/57HisQ5au0m+HmccHV/HkeN6gVHxr/y+6+cKBuKYT8Yt83eVa4Y700q1qXAz7K/qOeupqjGr3RbwuMcVveDNHe6Zt2OSHzSGWec+lX9LsFY4f0XzO3GzGrqtdFcfHfZK/6x55nuYePWb41fqzeZ1dDM362+YWOXoenEafNZ79XQWn2HAZ+0hZIwFvDv8m9Ggmf2W4OjcTKsqvvJixV/leZebHld8VnBn/Wb8My0Yr4e/r4gkfsY/86HF6+/19r8Pwv9x/Se/PR7/9H38p/fxX97H2/v4t+/jv72P//w+/uZ9/O/nz//z+n+er//7+j+PvzH66zF+HMf4vgg8a4/vAhrCsxe8HXeOw2hx/X78Pw6OO9//cYx/dfSw9/q/nj/3t/fxj8d6P74n6u3Y4n878f/a2mvhO4643rbozeU8oe/GQw348vuh8Y9j+2e/x/GguoNGJ1271iq4IL7RttEaby89mGPno2o049WSeN4OisXIzq2ZJ4rRZF3rZ1ry0PnV84OH6l7VVs4uhrV1mt7lx5huXmPY19V6Lk69znrJalW1Mx3valzFfkZrx6WbNVwv9rURc78dT6ypttjf6JjnH2a+yzqPTusOy/HqtN9i7TWyqnem0QxLuWf12IsW5+tNo/msBvfu6lTcHC7mMy0yfJ7vZn1F320xT7XN+mUtOcf1t+Ir52aeOF+5R8dd913dLG9V30y3zM+ZV1XNlVjnwZ3RTa0mx8oj0yvj6OZdXT6u+sq8Q17lzSpHxb3r18qouHTDuxU5M/+y0cx+pv1Mh5nO6usdrRw39Vk59k/UyvBWx15zCLdMT5e74q/27XT4aj+qn/YQZlT1O2FGnN+jR5zff7vkNlPDaeo4sGaouQleF8xmcisdWYNKpxXd+2Jc1eeqz8qry7HTWPOV72pd7A+DMctxtZvpZzaaxLtc9S9kfqVv1fGOR5lX2HceZXw1VvtXjCZ50Nx5kfXdJC7Tr+pTMR4xP2e6xDbJr/rutM9xzscVLzOPKv7qTbZfaTfzJotzfNVL582qzzy352/Hfpf5CH+OjqK+4+N0GLSPun2S47isePCVwbxmHjnejstKHys9ruJUXD+TW2ns1lbiV/qo9Hf5zgfd3tGbj2facw7Hqncr3mS9Mf6q1w5r1kuGUXnqeHTh7eo73ZyPTodVPZvhErKecfuMP7NYt3bHj0qbak01aCY+JEY1rOpnvlY6re7zaOGxG8VrjPM001z75HjgzvxiLrxtSVyTGPilmqkOs17cGo5Hgp/1X3nZTW/Oa+4Xc+CxLXDPcKt157v6U+k0G30xd6WXLH7E2rVumPzMz9X+7nKthvZQ4ak3kWCwl23CM9MwaOtqa26La42ZNvtWvVDMFa27YK7q7mKhWYbVZU05uh5XeFX9VfjqN/iz7xg95nVYF9ZCa1Te7mNMOGceMPYsVzm6dY3N/KkwZpqxtjO/msGb9av7zovKj0xrjXMaOE0qnMxL5+FYyM00XeVQxWZYfbGf1flqfVVTYLRYex1ndUp+x3cM/k7PSv31eOYKz4G9HVv8f8EtXu/F24ExaK4ZDpW3+zq+z/rteOYM/2tqx9T/Z8j/9yHi+j/MW1x/H4I6qpPGj3h9Z1pPelGNZ+fEw+RqfoWr89V55bjMzpkVPNdLTOIR43TPNJnh8voKbph49Qkco1i/o91Mr8orXV/Fv8OtybrG9Xj9f8s3/L+15+t5Sezz/8cOMyoNdGzHFtcX/t+aeO33OP9vB9fnoLnq/NCBntGL4ip310enNedx1n9IzKqP1RrmHZ7Ozfpa5cK9V326uFkf6oHTd5UncNpi7IoGM10+o9lXvRgUk2FXvXyFz6puleYR1/fFim+jbYt7r/+K4wrOilZtMW6mi2pSaVP1MYo4xp3pP9MEeY7/Sn7Gc0XHjHMWn3H7bO/YzzRttJ7VnNXtEqtYrq7DqHpRXO5Hx5DcDLfqOZsLmct6Vp6KgdET/Jm3szjFbLLm/Jn5cKd2psNMU8Vh/bqJVd211yZzFXeu43CxlvXpNHZ6KbbTQHvPOGcxLsfFYLQJLx2d1luSP+M0683pMpufeVz54zDRX4/8HNK+nQ4Z9iq/Wd5Kz6vD1WqzGs9rbjb6In/X+6/oRf3gfXinHjrMRvnd8MR81rPr+06vzHWmk/ZZeaOaOS2yei2Zz3y94+8sLtNhVmeFs3Jw8aob+69rqx6vDviEmk6LijOvtSL+s/78Sqy7taBJlgPtdA7xqkdPcFQ/xVztQT1THzPcuxprntbg/lWDKrfSZRRrlX/Y78St0Zzq5PzMeGd+qg/MQT3JfJvpXsW4taw/HVlPdwZrlPXmenDcql4bxcy4tGSb6X9HB85vBjvre+Zzxbct5ldcq7nP6v0VHjw/0+izHJDHPt2tofNh9it+8O8OruPPtWb17mjm+lnR5g7+SDT4ivYYmbcrGmWj4nqn96/k7bG94AIsXu+LNVd4BI1Ko5DtZ/RX34DdhEfI+go3xc74XDCfV+37BM/F9yJePVz1ymkyw1aeKxpWGJjvxfqdsdIL7+tcJPsrWjbZfob73fl9qHZV7W70WdH9M/2g3le8dN5kx7zPfe77o8ittA3Bw/cnrXrl4hhz1WONmXnWkrwVzk3m3DrPz2IzDVqS5zQMsz/TzXHOOATFhcmJuL6PZDUZ08WpNxVmFRMGc1ZvHyNez5Ht+/i/u93MZxwqvlqvx/kaj/o9zs+udcntib6zoTjVOVDpndXm9RVP7tR3vBm3yVymScbJxWgvjqfGII6PZ5pWtbP+Kx+q3lYGam3SG+OOeN3nhORlHNQj9U815uPMf53n+J3jt+MZ0j+O7waM335+d+B/fR///X387fv4/X38x/fx797Hv3wf397Hv/7t53cj/nF8f984nocdx3Owf0ff6fc7PfuK70ps9Hxqj/P38LWov/8Gc9B/374d32m4f0fjP3/n9m9++/l9jvt3PO7f7fjv38d/eB//7H38i99+fifi3xzbfzxyt+O7EX8cxz+OZ/h2jniu742eu+1xfq6Wn/VTD+35dmD95XiO+I/jOxz372rcv5/yHw5t//7g9ceh5bcjB/XejmcQ8f2J/B2O/HPEOHh0OT+b40bnF/LgF/4vKJ6L/kH1s++L/NDjmf9duTv/lQ+f0zywDkw+zznfecHnXkh8tl/xBQfredLTr4jLNJvlsl5OK6czx7rcrE615jCzuhqf9b6q7Wps1vMmnPfjvog9W2fcdmwHrX2Wv+oacf3dRcT1dYF8rl3Vb6LPTMtVn4Jy+0K/n9ErDIbW1ti7XlR1HVeHf0fDCqeKn+XNdIVmqhO28HC1F5d7pzdwyXjzPLbDxDrfV+pXfDNes+OsB4w2ycFak/zVmjP8CsPpd7ffKq5P+lG/m8HIer7j9Z3hsFc5Iq6b/tRjp9udvjJfnNbOB5ev9Xuyj9gMY5VbFpN5sJLv+tE87WWmcYZzp6dZ3AwbGKyN01q9dp7P/Knisl4y3+7osKqlYmX9fmbc6SEmObP5jGsv1j7TX+bXr9BrppPDz/rj+Cbzq/VWuVTxM/8+q0dVQ9crz5A34z/D+H+p7a/Sx8WseLfSb9WT265qeqfnr+BVuY77ip+rHD7D8Y5vn9FyVZv/H7W+qttnOK14f8fbJrgPmr/Dx+Xc1SGSug43zP4dP7L+epKrGK5uxqXiFwtxfRKzosGqNupn5knlV8af47Vuk22ljavJPn1Wi5kesxy3bQnGim5VvUybO/0p368OhzPz4ys63NGKR5N13t/XxoI+X9GsymV+iOuylvHKjp3nlVaf7Tnzep8bsfZcmdbX+C7r6nGm00o/TqcqjznOtLmjWYY104ZHtqYYmeejwJz16mpnOvYCh8eItffBqnfHf8W3WfyKfyt1Vrzn41UfXFymUcU9ZH+1l2x718eVmtzzLL6bmFWOq37xepusV7iqRebfyljRceahw9L91TouzvV3h/dXx0qtnWMvcroczzyvuESiyR28O55k3mbbO5w+y2ElV3m1xVxdU62z3DZZv6Nttf8VDVf9/5X1tI99qKa/ctzB/mqfjXrivD7hxjlZrMas6q79r+ih/H+VXl3WsvxZb6rxnVHV1LX9+K5eX+HgtPlsn1/h2OL1HuY0QUyY+c/6Eyav0dqv0pZrfEbb1Zz+Cey7vdzVupl8t/YrdVipnc1Xx9l+hrvih9My4t7P8StcMs+cB1V8VbvJHB832mr9Wa+61gzOHT14ZB7NvHbrM80i/i+Yrxre</binary>
            </binaryDataArray>
          </binaryDataArrayList>
        </spectrum>
        <spectrum index="1" id="sample=25 period=1 cycle=1 experiment=2" defaultArrayLength="20378">
          <cvParam cvRef="MS" accession="MS:1000511" name="ms level" value="2"/>
          <cvParam cvRef="MS" accession="MS:1000580" name="MSn spectrum" value=""/>
          <cvParam cvRef="MS" accession="MS:1000130" name="positive scan" value=""/>
          <cvParam cvRef="MS" accession="MS:1000128" name="profile spectrum" value=""/>
          <cvParam cvRef="MS" accession="MS:1000505" name="base peak intensity" value="1126.0" unitCvRef="MS" unitAccession="MS:1000131" unitName="number of counts"/>
          <cvParam cvRef="MS" accession="MS:1000504" name="base peak m/z" value="212.080419700424" unitCvRef="MS" unitAccession="MS:1000040" unitName="m/z"/>
          <cvParam cvRef="MS" accession="MS:1000285" name="total ion current" value="2058.0" unitCvRef="MS" unitAccession="MS:1000131" unitName="number of counts"/>
          <scanList count="1">
            <cvParam cvRef="MS" accession="MS:1000795" name="no combination" value=""/>
            <scan>
              <cvParam cvRef="MS" accession="MS:1000016" name="scan start time" value="1.169916666667" unitCvRef="UO" unitAccession="UO:0000031" unitName="minute"/>
              <scanWindowList count="1">
                <scanWindow>
                  <cvParam cvRef="MS" accession="MS:1000501" name="scan window lower limit" value="100" unitCvRef="MS" unitAccession="MS:1000040" unitName="m/z"/>
                  <cvParam cvRef="MS" accession="MS:1000500" name="scan window upper limit" value="2000" unitCvRef="MS" unitAccession="MS:1000040" unitName="m/z"/>
                </scanWindow>
              </scanWindowList>
            </scan>
          </scanList>
          <precursorList count="1">
            <precursor>
              <selectedIonList count="1">
                <selectedIon>
                  <cvParam cvRef="MS" accession="MS:1000744" name="selected ion m/z" value="1597.844846269503" unitCvRef="MS" unitAccession="MS:1000040" unitName="m/z"/>
                </selectedIon>
              </selectedIonList>
              <activation>
                <cvParam cvRef="MS" accession="MS:1000133" name="collision-induced dissociation" value=""/>
              </activation>
            </precursor>
          </precursorList>
          <binaryDataArrayList count="2">
            <binaryDataArray encodedLength="86276">
              <cvParam cvRef="MS" accession="MS:1000521" name="32-bit float" value=""/>
              <cvParam cvRef="MS" accession="MS:1000574" name="zlib compression" value=""/>
              <cvParam cvRef="MS" accession="MS:1000514" name="m/z array" value="" unitCvRef="MS" unitAccession="MS:1000040" unitName="m/z"/>
              <binary>eJwMl3d8VjUXx4FSup6999O9J1C6KIV8C5TVUp6njJbVBbSUvUehi072EhQV98I9cb4qKrJEZIkIiCwRoSAiIuCbP76fJCe/nCT35uaeM1y5V2So94oI7V6h1e8VDw17xVXTXnHCsld8adsrWoP3itLwvSI/cq/IjN4rriXtFdt+kBrjPuFft1+cCjggPlYeEK+qD4gntQfEev0BEW47KB7deVD8GXBIXA46JH5SHhKH1IfEF9pD4j39IfGy8ZB43HxIbLAeEqvsh8QS5yFR4z4kvGGHRKPqsFiiOSxm6Q6LEtNhsd36vXhCf0SsMx8RLdYjos5+RMxxHxHDY46IoIYjYuV/PwhhPirS7UdFxNqj4pfYY+L4N8fEooDjYkHQcTFXeVzMUh8XM7THRbX+uJhqPC4qzcfFJPtxMSbkuBgVIfu6nRATTSfE/RMnxA3jSXHDfFJct0ucEvdJ8UeIJOyk2B94SnynOiV+0J0SxwynxAnTKfGj5ZT4yXZKnHOdEueDT4k/k0+JK11Piz98ToubvqfFvYDTwkd1WmgMp4XBdFpYLaeF03ZahDpOi0jXaREXfFokhZ4WvcNPi/TI0yI7+rQYEHtaDIo/LTw9T4vfTpwWo177WTR9+rPYtkeiPyOeNJ4Rr1rPiHfsZ8Tn7jNib8gZ8V3YGfFz1BnxX8oZsaf6jHArz4oc41kxxX1WrIw4K1qizopv0s6KDO9ZsemFs+LTN8+KUUfPipLjZ8X2C2fF05fOihHKc2KS9pyYYzwnGq3nxGr7ObHFeU486T4nXgw5J94MOyc+jDgnvow6Jw7EnBPH486JswnnxJWkc+Jmyjnxb69zonufc0KZfk6YMs+Jnv3PifxB54TnnXPigu8vInPIL0I59xeh6XpeOHzOi55+58Vk9XnRYDwv1prPy3d9XjxnPy/ecJ4XH7nPi29CzosjYefFmYjz4reo8+KvmPNCkXheWJLPi7Ce50VS7/Mis895USfOi6zy82KL8oJ4Rn1BfKa/IA4YL4hT5gviivWC0AZfEAnhF0Rm5AWRF31BjI69ICriL4i5iRdEXfIFsbbnBfFY7wvipT4XxPvpF0TuxxdEVJeLYk7gRbFWdVHsM12U7/miMOReFCOHXxSf1l4UP9dfFEPWXxTDj14Uy05dFI+euShePidtf10Ud4MuCX/VJWHRXBLRuksi3XBJ5JkuibGWS2Ka7ZJY7LgkWl2XxLbgS+Kl0Etid/gl8W3kJfFj9CXxW+wl8U/8JRGQdEnE9rokMlMviaFpl0RxxiVRnXVJfDzwkqhcdknsfPqSWPjvJdHy4JL40OeyWGS7LMKSLoulGZdFR9Zl8Xj2ZTFs1GWxcuxlkb33sig9cFnMO3RZrDp8Wbx09LI4ePKyuHn6sth847IwPLwshna/Isb3uCJm+V8RmxRXxAeaK2Kf7or42XBF3DBdEV2tV4TBfkVEOq+IdPcVMSzkipgQJvURV0RD1BWxOeaKeCHuitidcEWcSbki3HOldt0VoTx3RQx65jdh9LsqpqqviuXaq/KOuCqeM14VH5qvikPWq+JX+1Vx13lV9Am/KoZGXhXzY6+K1vir4mrBVRH/ze+i7N/fxQTdNTHfcE10mK6Jpy3XxG7bNfGd45p4EHxNxEVcE7Pjrol3U66JX1OvibubromAzmviXLc/RF7oH6JP+R8idvEfgqV/CMX7f4hPe1wXJ/yvi87A6yJAeV2Eqq+LLO114dVfFzON10WL+brYab0udtuviyPO6+J393XhG3pdjIy+Lg4Mvi4Cb18X4Xeui5y718W4e9fFvPvXxZqH18ULXW6Iz7vdEJPUN8SrxhvC1euGmJFxQ9zihjg3+oZInnBDnFpxQ2xdc0M8/bTs+/qGaN17Qzyz74b49MAN8eOhG+L24RtC/cMNEXvshpj84w3x1tkboqPzhrge1CkiNJ1ivKFTLDJ1io2WTvGarVN86+gUF12doktIp7CHdYq0iE4xKqpTzIzpFG1xneK5hE7xv6ROcTqlU/zdq1Po+3SKxPROMTSzUzzev1NEDesUEws6RfDETpE1uVOMKesUL0/rFDMWyTErO4WhqVNMeqNThB7pFP2OdorXT3cK9105f+RN0T3ppghJuSn69bopilNvijeybopro26KyDE3BeNuiu2TboqY6psisfamMK29KXqtvykePnFTLP3wpvj72E1RcPqm+O/KTfGX4pbI198S0423RJv5lnjBekvssd8S5523RJfgW8IZektkhd8S4yJviYXRt8Tm2FvirfhbIqjXLWEedEtMqr8ldh68JU5n/SlWLvtTnLv3p5jkc1s8VN4WLs1t0U93W0w03Ba1ptvicctt8YnttvjZcVs8cN0WzpDbIjvstpgQIe1x0p4gy763Rc7U2+LSptvit2dvi977b4uXBv0lRr39lzinuCO6qe+IcO0d0WG+I+/hO+I7+x1x03lH6IPviNTQO2JM+B2xNPKO2BF9R3wae0eci78jIlKkPu2OWPnuHTG54G9x7e2/xWMH/xYFJ/8Wg3zvinUBd8UJ5V3xr/quCNbdFbmGu2Ka6a5YY7krjjnuinuuu8IVcleIsLvi9Zi74mjcXWHPvyvOfn5X7Pjprhh96a64+e0/Yoj/PTEr8J74VXNPBOjviWTjPTHafE/UWu+JZ+z3xD7nPdHpvifMofdEdvg9URF5T3RE3xNvxt4TJ+Pvibmp98SJeffExzvuiReW/itKN/4rlj71r0gLui9a1ffFm9r74pT+voiz3Bde233xnOu+OBR8X/wdel8ER9wXQ6Luizkx98WXCfdlrHBfrEuXmrQHouzxB+KdvQ/E28ceiHcDHoog1UPxnumhUNgfil8jHgpV9EN5Jz8UHyY/FBuyHoqPsx+K7NyH4rWl/4lJ/l1YENCFp4O68J2yC5dUXbiv7kJ/fRfGGLoww9iFvdYunLF1IcjZhdmLuvBRYFd+COrK74qudFN1xabuSqmuK0v0XVlv6MqLxq78z9SVE+au3LB0xc/WFZe9K30cXcl3dqXS1ZVad1d2hXQlpldXrlV3ZfisrlTM7sqr87ry1Xzp+6Ou7PTvxu6AbhwJ7MbVoG74KLvhUHUjVd2NEZpuTNF2Y6WuG9v03XjD0I1vjd04b+rGv+Zu6K3diLd1Y6C9GxMd3Vjo7MY6VzeW1XQj+Z9uDPP1YZu/D28F+LA/0IeLQT78p/Chl9qH4Rof6duHR/U+vGPw4aDRh8smH+xWHwrsPlQ5fGhw+rDD5cPVEB+2eH0onOpDcrMPmT2681xgd/4X1J2fFN25o+yOVt2deE13Bmm7y+fUneX67jxi6I7H0Z1wf1/6B/gyPtCXxUG+bFb4ckXti1vnS5beV74DX+YZfVln8uUVsy/fWHyxO3yJeNuXawE9CAjqQaSiB+9re3BU14Ob+h7EmXpwsroHqf5+7Ff68ZvKjzqDn9y/H+OK/LhQ7ke3Sj9CpviRM9WP3dP9OFHjh2GWH5kn/NCd9SPlnB+Dr/pR0MOfXQH+HAj05/cgfwKV/sSo/MlT+zNV40+z1p/ndP58pffngsEfH5M/oWZ/Blj8mWz1p87mz5N2f352+mMP9udqhj+ufH+8Zf4cmuVPwDJ/sp/y5+Pn/Hnvjj9/dw0grXsAY3wD2OYXwMmAAO4GBmBRBJChDGCcKoAl6gC2awLYrQ3gR10A9/QB2IwBZJoCKDYHsNQSwJNxAZAZQMywAHpPCSBhYwCtHwSw4NsA1vsF8kNAILcDAzEqAumjDGSsKlD6DeRRTSAfaQP5WRfIQ30gbmMg/U2BlJkDabQE8qw1kK9sgVy2B+LvDCTGFchQdyBrQgLRRQYiKgJ56plAPns3kBuHpZ+TgVT+HEivHkEU+QXxcWAQXZRBhKqCGKgOks8wiDZtELt0QRzSB9FpCEJnCiLVHMQYSxBLrEHssAXxqT2Ic44gfFxBRLiDWB0axMTMIHwbg1B3UbBJoeA9pYIfVQoeqBUEaxWgUzBVr6DdoOBVo4LvTQpumxVk2RTUOxTsdSlonqLg5akKPvpcwQp/JU8HKPkmUCnftRK1UklvlZKxaiXLNUqe0ir5SqfkN70SlVFJT5OSMWYlyyxKnrQq2WNTcsWuROlUkuJSUuRW8kSIksfHKTkXoKJHkIo4hYpCpYpLWhXLTSqur1Xx+m8qgrurGeyrZkYPNZv81CxVqdmpVvONRs0fWjV6vZrJRjUtJjWvmtUctai5Z1UTYpfjHGpmOtVYB6jJH6pm/jA1i/w1GJUa+qo0lKs1dGg0vKXVcEqnYaRJw2KzhictGq7bNJgcGrKdGiwBWj5Uauml1XLMqCXfqmWnXUtNi5alH2qZfVFLsJ+OeQE6Hg/U8XWQjk6FDqtKh1DrqNHo2KLV8ZlOxxW9Dp1RR1+TjkqzjnUWHR9YdQQ5dKQ6dbS6daT9rqOlm543ffSc7q6nRw89KX56Svz1NAfoeSNQz09BenyVerluPd0NepKMeprMel6z6Pl3r57vFAb+VRqIVBsYpTFQqzVwVG/grSUGPnvJwM0AI4uURu5rjBTpjZTajKx8aOR3P5Pcr4lBgSaeUpg4pDRxX2Vilc7EW3oT5wwmsswmpllMbLWauGk34XaaaH/GxMIgM88pzPygNNNNbSZFY2aS1sxanZmP9WZ+N5ixmszkmc0stEitVfa7pO2hmT6+Fip7WNjjb8GjsNCotPCWysJ5tQWt1sIAnYXlwRZ+WmthcaCVF4Os/Kiw8pjWyn6dlft6KwlGKxNMVtaarYx0WKl3WnnTZUUXYoVQK09nW3m5u43Tvjb5n7LRR2Vjmtom7wwb93U2Eg02JhltbDDZuOay4Qq2URBioz7UxlthNi6E2zBF2hgcZeOVGBunimy4X7Dx8S82+vvYCfS381SQnQy1nekaOz4GO32MdqaZ7DxmtnPQYqeLzU5Pu51Kh51HnHb2uew8cNtJCrFTFmpnc5idexF29sTa+TzZjmWMnWe2Sr9H7Mw8IfnZDgoHL6scnFE75LNxMFDnYLHewS6DA73ZwSCLg6VWB7/YHRidDlZEOEj5w8Flfyf2QCe7lU7+UDkJ1TgZrXXSoXPymd7JbYOTaJOTCWYnGyxOvrY6uWdzkuRwUu50ss3l5IDbSdcQJ31CnVSHOXky3MkPEU78o5zMiXGiTnBi6uXko75Opg130mOkk8/9Xfwd4CI+yEWZwsUjShcHVC66aVykaV3M0Ll4Wu/ipMGF0uQCs4vFFhevWV38anNhdbhkfOCiyeVit9vFjWAXEaEu/o108Ve29CVcXMx30bPdxahrLv7r4ebpQDcng9zyrnIzUOVmudrNWxo3V7Ru3Ho3RQY3q41uvjC5+cfsJsnqZofdzQ8ONwEuNyMj3NR43GjGSD9T3Lx+2o1TEcyX6mB66oKp0gfzlCGYyqRgRviH8GlgiLyXQtDqQqg3hHDLFMLfW0L46ngIOxShHFeGolaHkqcJpUEbyke6UP7Sh5JoDGWqKZSnzKHobaGUDw4ld24okwLD+EQbxt+6MGqMYTxvCpNxRhj7HGGsHRRG9tAwvmkIo+H7MMICw5kYFM6jinA06nBatOF8oQvndXM4pfZweWdHyLVFcFoTgVUXIb/3CDYYImT8EkGgOUKelwgarBFcC47gqfAI+g6OYP2MCDZ3j+TrwEh8FJH0V0ayQhXJR+pI7moiSdVFMlcfKeOrSP4wRhJrjmSqJVJ+05G4HZEc7ReJtn8kuYMiKf0kkj7/RdLZLYorflFEBURRGRjFM0FR/KKIwq2KYoI6isc0UZzSRmHRRzHaEMVmYxRHTFFoLVEUWKNYY4tivz2KAGcUea4omt1R7AmOYmV4FJ9ERJERHcXiGDlWRPHTy3LM+1EM/DyKvvuj+OHfKFZ3j6YtIJq9gdH4KaIZpIxmlSqaPepofLTRCF009fpoPjdE08UUTY45mhWWaD6xRnPfFk2WI5plzmj+cUdzQUTzzp5obh6NJulqNDd6xJDkH8OsgBheD4zhRpBsK2VbJdtq2dbItk629bJtkG2jbJtjmG2J4Q1rDJ22GJIdsu2Udbesh8Tw9/AYsibE4O0Ryxa/WMyBsWxXxHJKGYtdHct4TSyPa2M5o4vFbYiV/8FYnjLFct4cS5g1lgpbLM/ZYxk8IJbXdsYy71gsH/vF0a6J44A2DpU+jgJDHBuMcfxgisNoiWOMNY7ttjiczjhmRcehyIwjzRPHseY4oq/H8Yx/PJcC4qlRxPO6Mp5bqnhSNfEs0sbzoS6eB/p4+hvjaTTF87U5ngBrPMNt8ayzx3PEEY/RFc9jwfH8HBLP8xHx/NovnqoB8VyeF09rXTyed+LZelfqgxL4QZFAsTqB89oEIvUJVBsSZLySwE1TAqmWBBkDJfCJLYGujgQGOhNodSXI+ykBTUgC3tAEtoUlcDo8gYqoBF6MTiApLoH3ExJoTEmgZEQC0+4mUK9J5GttIkH6REYaEuWZS8RlSaTcmsgLtkSu2RNJcSay0JVIl5BE2sIS+SUmkRNpiTyflcjvfRNJ7pfIgpxEdvdPpDU3kSerEznWkshzHYnE7Egk/51ESo4lMudUIu/9lMiAM4lEX04kUJHESGUSW1VJ/KROIkSbxFRdErv0SdwyJJFuSmKFOYkvLUkE2JJkjpHEFkcSp5xJBLuTmBKcxCshSdwMTSItPInaCKmNTMI/Oon8mCQ2x0ptXBLuBKlLku102c6QDJZzDEtiz0jpd1QSr09NIqs6idG1SUTXJzGzIYn+zUkcbE3i2LNJXH8pia8/SuLIiSQ+9k3meGAyDkWy/Acl06lOZoUumT36ZIKMyRSaktlmTuasJZkIWzI19mTediTzjzOZ/u5kWoKTORiSjCEsmSuRyQxNSOa9AbJelszCymQSliXj6pKCPiCF4sAUmX+m8JsihRRVCgX6FM4YU5hhSWG1M4WdcSkcPZ9C89UUtHdSOBfUk93qnnTT9mSorieb9D35ydCTcFNPasw9eWDtySB7T9Y6ehJb3pPVW3vieKUnr/0qudYTt28vpvXoRYiqF9XqXjzQ9pJ5ay82OmX9Wi/+DOpNtrI3/xp6M9DUm/Xm3pyy9Ga3ozdfRPRmT1Cq/N+kUqxK5Tl1Kp2aVPrqUmnRp3LEkIrTlEqVOZV3LKlsdaTyizOVRcGpfBmSiipMjolIJSta6mOkLS2VxGGpzNmfyuSLqdR378NB3z5Y/fpQ6d+HNwP6METRh63KPpxX9SFR04el2j58revDK6Y+/G3uA9Y+rLP14Sd7H6KcfZjv6oMipA/ZkX04nNqH/Qf70N0vjUL/NJ4ISGOVMo0jqjTcmjRqtGns1qXRw5CGx5jGTlMaf5jTyLSm0WJL46g9jRBnGrNcaXzsTiMgJI3RoWk8E5ZGZ3ianCON9qg0ImLTmBuXxmfxaSgS0xjQK421vdOITktDk5XGnNlpbH4zjXXfpWE4nsa202k4f02j54M0Dv2Xxg3/dBnnpROlSmeBOp0vNenyH5vOJH06rxrS+deYzhBzOo9Y0rloTaeXPV3mMOl850zH6U5nenA6u0PS8QtLpyg8nWci0smJTuen2HT0yekcyUrnr9x0GJRO4tB0/ihKx9OQTr/mdAxr0zn3o7T/lE7t6XR6/Cp9XEjnz0vpPOuXwfqgDM4qMkhUZVCrzuCAJgO7LoNqfQYfGDLwM2Uw2pzBc5YMblszwJ7BRkeGfO8ZJLszWBmcwaGQDBxhGUwPz+DDiAwCojIYG53B5oQMDvfM4MHwDDJGZbCmIoN7jRl0+yWDFwMyZe6bKeOoTC6rMknTZMp8O5PjukwiDZksNGbylSlT3ueZVFozedeWia8jE68zk2ddmdx2Z7I5NJP9L8n2vkwGHszkgG8WM/yz+DQgC1VQFpMUWbyhzKKLOotCTRZPa7O4pcsCQxYXTFny/s2i2ZrFcVsWUY4svnVloQjP4snYLDrjsriRm8X4MVn8WprFrI+yePRiFseC+rJY1Zd96r4y5uuLxtiXMlNf3jb3xdfal9G2vrxo78s9R1+GufryuLsv14P70j+0LxvD+vJreF9SI/vSEtWXk9F9mZPUl13pfVlZ1ZfVL/TFG5DNMGW2vJOyQZvNFl22zLeyyTRms8aUzVlzNj2t2TTZsjlhzybGmc1yVzYhIdnMC83m67BsNDHZ+CdkE70zm6GfZNPtt2ySu/Xje/9+LArqx35FP1yqfsxV9+MrTT8sun7U6PvxmaGfzM/7McXcD4WtH5Pt/eS91w8/Vz+K3f3oGtoPb1g/hsT1I5p+hA7ux5jJ/fh2bT/qj/Qj5lg/ao/3I+LHfjh/6cdLPjk86J7DHUUOw1Q5PKnO4U9NDoN1OezQ59BpyCHXlMN2cw5/WHIYYMthiz2Hq44c+rly2OjO4XJwDlmhOawLy5G5Sw7pkTmsjsrhXHQOqbE5tMXlcCY+h5O9c1hMDvOG5fBBhfT9eA4Rfv1l7tefMLUstf1ZbOgv48X+hJpl3SLrVlm392eRoz8HnP0Jcct6sKyHyHpUfxZG92d/TH+C42Q9XvYt7k94Y3/qXuxPv1/7c+Nmf+4rBzBKPYAXNQN4qB2AVz+ArqYBjDEP4FXLAHxsAxhnH8DrjgH4ugZQ4h7Am8EDeDt8AAGRAzg2dgBNkwbwfMcAXl43gC9fGcDxzwYQpRCsUAqOqQTxGkGjVsg8WZBiELQYBWdMQp5fwWqrkPmFINMh2OAUXHEJcoIFW0MEf4QKcsMFtyIFzyUIFEsFu98WLP9C0LZPcPk7wcaucLMHDPGHpwLgn0AYqYAXlcjvBsZq4A0tyNSdSQZ43wgyLZZxMnwqU1KZFjLTAV87QaYcLAxG/huhNhx29IaKmbBgD6h8c5naI5f/+eXK3DyXOYG57AvKZZkql6PqXOK1uTI/z+WMPlfmm7msM+VyxZxLf2uujOVyuWXPZZgzl2dcudx35/JqaC6TInKxx+eS1DuXkwdzifUdSFOPgaQFDGR94EBQDuRx1UDuqAcyUjuQl3UDZT47kAnGgbxnGkiVdSBOx0AOuwYSEzyQxhCpjZWaJKlJHsgX+wcyJmgQbyoGsUA/iO8Mg4g1DaLJPEjGBoPIsA1iiGsQz7gH8TB4EG+HDeLmE4PQXxiEMnCwzAkGc0wzmBTdYFbrB3PZMFg+sME8YR5MkW0wb9gHE+QczFTXYJaEDuZo2GA6IgcjYgbzeOxgvAmD+byntPcZTPKwwTxZPpjlMwczaMFgFjwzmE+ODcZ6QtZPDub7Hwcz4Oxg/vllMKN88wjyz2NqQB5fBubhVuSxTJnHSVUe67V5XNPlkWfI41ljHl3NeUyw5LHbmofRnsccRx6HnHnEuvNoDs7jfEgeOWF5PBaex98ReXii8ngjOg9FbB7T4vLYE59HSGIetUl5/JicR2rPPD7OyiPTK31X59E6L49tzXkyx8vj7JE8+h7N487xPF7/Ufr4KY+vf5bj/stjhO8Qub4hMg4fwkbtEG7ohjDcMISXjUPwMw+hwjKEz61DcNmHsMwhtU6pdUttsNSGSG3YEF4Kl9pIqY2S2mjZlzSEzuQhpA8fgqJM8sEQyoOGyvcyVObSQzmlGUq6bihb9UO5bRjKKNNQVNah1NiGss8+lGjnUC64h7IzdCgPw4Zijh7KD7GyXjeU7t8NZd2vcuyDobyoGEYP1TAq1cMI0w2T73cYDyzDKLEN40P7MKzOYSx2DeOEexh9QobJ/9Yw3owcxiODh1G/bRhfHR7G/P+GsV41XN77w3ldN5xDpuEkWobzh204u5zDUbiHUxM8nP0hw4kLG87L0cP5Nn44EbnDqZ8znDVnhzPi/HBUF4dj+He4zHFH4NCO4Gf9CLKNI5hkHUGwYwR1zhEMCB7B0yEjCI8awe9zRzBs/gim7RzBs1+NYOreEez9dgQx+0fQfmAEw78bwauHR9Dz+AhunxzBwGsjeCowX+bT+VQo8/lKlU+UJp9WbT6/6fIZZshnlzEflTmfWZZ8Dlvz6WnPZ5Mjn9vOfEa783k/OB9raD5Lw/JlbpPPE1H5dInJ58/MfLx983kvOx9zTj6rhuUTVJjPd558di/KZ+Cj+Uw/KHVHpI9j+TT6FXDRv4CXggqYqSrgsLqAntoCNusK+FtfwDhjAR+ZCnBaCqizFnDeVkCuo4DnnQUEuAtkXFUg76oCksIK2BhewO2IAuyxBdTGFfB+ZgFTRxeQUCvrDQUM3lWA5vMCjD8U4HOqgHVnCyi5XcDlfwqIDhjJO6qRMnYdyQDDSPldjZRndiTVlpHyHzOSZPtIuf+R3HGOZJx7JB8HjyQ4dCSNYSMZEjmSXVEjyUgYyY7EkaxOHcl3uSOxrxzJV+tGYntzJM/7FxIYWMh2dSEPNIWU6gr5Sl9IjLFQxgSF3DQXUmQtZLetUN5nhdQ7C7ngKiQvuJBdIYVowgqZH17IyYhC+kYVsjO6kO6xhfL7LeRAfCHJiYWM71nI/3oVUphRSG12IYkzC3m5vpDILYUM+qYQ9T7pY38hY88V8r56lDxbo6jXjeKSfhRDjaN43TQKg2WUzGdHccY2CuEYxQvOUfLcjmJO8CiOh4wiK2wUT4aPonvkKKqiRvH19lH4HhjFd4dG8ej3o9hychQLAzycDvQwQOHhBaUHpdrDXI2Hk1oP2XoPzxg8BJg8zDR7OGrxkGnz8KTdg6/Tw3SXh8Nuj/zGPOwI9dA13MPUCA8HIz30jPawLcbDw1gP5fEekpI83EvxMLmXh697e/g73cOETA/R2R7W9vNwO8cjvy0PNwd5+HiIh90jPbhHeVjl8fC710PhaA/vj/GQP8FDXamHIdM97JrnQbfAw8tLPWiWy32s8KBq9DC/yUP/Fg+KdrmXDg/PrvMQuMHD7I1yL9s8zNruIWuHhxk7PfzwlNzPs3I/z8v9vOAh/WUPT7ziofo1D1Xvekj9QO7pSw+9vvaw/RsPXb71MGWfhwP75R4Pyj0e8vDfdx4qv/ew/4iHlKPSdkzu+7iHipPS9qOHR0572HfOQ3KnfBa3PXz7lyy7efnWx8vWHl7u+3kpD5DtQC/JCmlTenmgkjaNtGmlTS9tBmkzSpvZyz6LtNm8PGKXNoeXCpe0ub2khEhbqFfendIW4WV/pLRFe+V78PJfrJfKeC8HErz0TPKyPVnaUrz06uPl0TQvUzO9HMzy0jvby2P9vHTt72XaAC+puV52DPTSbbCXqjwvh4d46TPMy+PDvXTP9/KEx4tvkZea0V6OjPGSMc7LzmIvfuO9PFXqZVaFl8BqL4o5XubN9fLjPC8vLPSiWenl53ovuY1eXmny8mqHlyEbvKzY4uXCVi9vbfdSt8PL5ce9FD7v5YMXvHz0mpeQN7yMfsdL+Pteoj/1su4zL3f+52XCF172fOkl7isvG7/2MvlbL9/s85J4wMuWg/IZH5LP7rDc+w9y70flvk7Jff3kZfoZue6zXrKveJl7zcvAO152/e1F/49czwMv5i5FrOxahMOviEb/Iq4GFFEYVMRuRRHBqiJa1EXc0BQxWlfEJ/oiIoxFrDYV8ae5iBJrEV/YiohxFMlYsYi7riImBRfxTUgRiWFFbAkv4kFEkfx/FrE/uohH44p4smcRx/sUkZ1exBKKWDG0iEvDihgxogiPt4ixJUUkVBbRq6YIn1lFVM8u4sicIhatKOJis1zj6iLaNxVRvFXOu72Ifx6TPl8sonZ3ER/vkWvaV0TcwSLKv5c+jhbx2LEi9BeLsF8r4su7RfT1H82zAaNRBI3mZ+VoBqpH86pmNEbdaGr1o3nPPBqXdTTNttFct49mtHM0n7lGExU8mnUho/k7dDSTwkdTFTcakTqaDTNGk7F9NDt3j+b9b0bz5SHp7+xo3ngotQFjmBw0hm8VY3hMPYbu2jEc148hxzgGrWUMS61jZKw9huGOMbzrHCPj3TG0BI/hZsgYisPG8GX4GOIjx/AwegyDeo/BmzWG0NFyfIXUtI7h/Hbp440x7Dg+hvk3x1DVbSwa/7EsDRhLvmIsIeqxdGjG8pd2LJP0Y+lpGssO81h6WMcy2zaWU/ax5DrH8pprLObgsdSHjGVT9FgexIxlatxYDsdLHVKXO5YZtWOZtnYs6U+PRfHcWByfjCV5z1hm7ZX9347l+uGx/Bc4jirFOI4qx5GjHsdLmnEYdONYqR/Hb4ZxeE3j+Mw8jhjrODbbxvGfXeqdUu+S+mCpD5H6MKkPH8fVCKmPkvroccTGSm38OKoTx3EsaRx1qeOwjh7H7pZxrGsfR+rHsvxmnLy3xvH9/nE0nx/HL3+MI+zWOFY8GIdPj2Jm+hVzyr+YgYHFOJTFtKqK+VNdzCRtMft0xfQxFPOUsRiluVjmcsVcsBZTYC/mI0cxka5imTsWy5i8mKrQYo6FFdM/oljGb8UUxxfzdUIx/j2LWZtZTHb/Yn4fWEzi0GIqxhbzRXkxeTXFvDOjmNG1sr1C9tUV8/OqYv5ZXUzl2mLuv1BM55tybd8U8+beYpz7imnbX8xfB4opPVTMwe+Kyfi+GN3RYlYcK+bqcenrZDFnzxUz7Hwx27qWMKd7CWuDSvhXUcJUVQk/qEvory1hl64Ei6GEVcYSbppKZGxewj5rCX3sJTztKEHtKmGZu0TmxSV4Q0v4X1gJCRElbI8swTe6hLkxJZyJLWFYfAnvJ5RwrHcJt7NKmJxdwoF+JWT0L2FhfglbikoYXFLCkXI5V1UJz84uoXZeCY8vLSFgeQndmksofUzOtauEBe+VULC7hCFfllC9rwTn4RJunS6h9+8ljOgxnve04wnTj2e9YTwPjeOZbh7PSct4BtrG85Z9PG7neNa4xnPPPZ6pIeM5GjoeET6e1yPG44gaT1v0eCrixvNK0nhKhoznidLxfDFtPItmjufirPFEPz+eOS+P58MD49n6o7T5TiBQOYHFqglcUk/Aq53AF7oJJBsm8IRxAgrzBJZaJnDFOoHR9gnscUygp2sCqpAJ1IZO4PewCXwTOYHU6AlsnTuB469MYPwx6e/BBDKVE7FoJtKincgd3UQqDBP5wTgRYZ7Im5aJBNsmss4+Uf7nJlLjmsjQkInsDp3ItV4TSU+fyDszJ9J13kQ+/WkiN30m0d9/Eu6gSTxUTuKMZpK8kyeRYJzEDtMkFJZJLLdO4nfbJDLdk3g5eBJtYZP4J3wSJ6MmkRczicspk/jfkkngO5k03WRe1E/GYpxMm2ky1dbJ7AiejKfXZPaMlX0rJ1OzajLjn5yM9rPJZJ6bjOPXyYy6OpkbilImq0r5Xl0K2lLe0ZUSYSjlEWMp/uZSllhK+d1aynh7KQcdpeS4SnnDXUpISCndw0tZEFHK5chSxkaX8m1MKVlxpeyKL8WZWMq6pFK6pJQyt2cpv/YqxZtaytd9SklLL+WljFJsWaV09C3lkwmlJE0q5anJpWhmlXJrRSnvP1HK4O9LGfp7KW2KMmaoyzirKaNQV8aX+jJSjWW8YCrDZiljtbWMh7YyZjvKOO8sw+su4+vgMjJCy3glrAxnRBnrIsvoGl3GvJgy9iWU0TepjNeSywjpWYZvahlvZZfxzBNlzHy2jNpPy7jxWRkjvy/DfqKMl/4r40qPcor9y+kfVE6kqlzG3OWs1JVzS19OpbGck6ZyhlnK+dRaToq9nGcc5Zhc5bS5y7kfXM6s0HLOh5VTFFHO3shysqLLeS2mnJC4cjbHl+OXWM7knuUMSi0nIb2cnRnlaMeWs2dyOeunlHNmaTmuhnL+2VxOv93lRHxcTt3/ynEcKGfdwXJ8vitn4eFyJvxQTu7xcvSny7l3ppytV2X/vXKuPpR9XSr4vmsFLYEV/BtUwSxlBedVFYzWVLBPW0E/fQVvGiqIMFWw3VyB0lpBna2C2/YKpjkrOO2qoCC4gi9DKkgLq+CV8ArckRVsjKqgR0wFS2MruB5XQVlCBccTKxiSXMEnKRWk9Krgud4VjM+uQD+ogrMlFfw5rYKfpldg3VTB/BcqSHijgkt7K3j/UAXxhyvY+X0FbUcr+O6nCiYEVnIkqJKPVJUkaSp5VluJRV/JGkMl3UyVLDRX8rulkkm2So7aK8lzVvKJq5KewZU8H1KJPaySdeGVMr+oZElUJX9EV1IWW8mJuEqGJVTyv8RKUpMreSmlElevSpanVbI1txLPiEoiPZW8W1pJbHklf3ZU0vdrOW+XKXwROIVQ9RSUuik06qdw1zCFGaYp/GqewljrFA7apoBjCh84p5DonsIzwVNkbjuFtWFTWBI5hetRU6iImUJB/BQykqYwKGcK/UZNoduGKSzeOIVbxqlMM0/ljGUqRbap7LdPZYBzKu+7pvJsyFRsYVNZHz6VP6OnUhU7ldEJU9mdMlU+56n80m8qyklTueI7jWjNNLqbprHMPI1blmlU2aZxzj6NMc5pHHJNY2DwND4JmUZo5DS2R02jJXYa5cnTaF05jdM7pnH+9jTW+VRxTFnFCHUVX2mqeFdfRbyximdNVTgsVWy2VqGwV9HkqOJfZxXz3FX8HlxFeWgVP4VV4YmoYl9kFSK6ig9jqugZV8XL8VWEJlbxaFIVXXtXkVxcxffTqzjydhVTfqnif1eqsHdWsemm9Hu7igd/VbHgb9l3r4pMn2oWaaq5oa3mnKGacaZqjpirGWqt5ktbNX0d1bzjrCbBXc3zwdW4Qqt5JKwadUS1vAOqWRJTje+AaqK81VjHVPPLI9UUb6/G+GI17s+r2f5FNR1fVdP9m2pq91bz24FqvN9XM/iopLOat29XE3+nmu8Cp5OnmM7nyulkqafzjmY6ibrpvKCfTohxOo+apqO3TGeNdTo97NOpc0znH+d0+Xymcy14OpWh0zkbNp2xEdM5EjmdYdHT6Rc3nZTE6fKfN50NqdM5IaYTO2I6V0umc7h0OmvXTeffTdPZ9+R0Pn1a+j44nS1BNbSpauiuqeGuroa5hhquGWuYaq7hF0sNJbYajtlrGOmsYZ+rhtzgGj4NqSEjrIa3w2tIiKzhhagaQmNq2BFbgym+hg0JNQQl1TBmouxfXcPYb2rgoNR/X8NL/9Twb48ZjNXOIN8wg2+NM8g1z+AzywyZd8/gXfsMUpwz2OWaIePtGTwdMgNn2Ay2hc9AHzmDtVEzCIiZQVPsDP6Lm8HShBnMTp7BtZQZnEybwZC+M/C0zeD6SzN4Ys8Mhipn8rVqJgM0M/lEO5MM/UzeNcwkxTSTXeaZRFtn8qxtJsGOmexwzsTinsmm4JmoQ2fSETYTv4iZNEbO5L+omSyLmcnfsTOpTppJ19Ez2f/YTHL9Z/F5wCyyg2bxoWIWaapZvK2eRbJ2loy7ZhFjmMXzxlmEmmfxpGUWdtssttlnYXTOYoNrFqrgWXSEzMIvbBbVL8txe2cR8PMsJv85i9fUs3lJN5tIw2yeMc4mxDybJyyzcdhms90+G5NzNptds9EGz5Z5yWwUYbNpD5/NqqjZdIuZzbKE2QzaOZv3g+aQopnD69o5xJrm8KJ5DmGOOTzlnMPjwXNwhM7BGD0HVeIctC/MYcwfc/hYN5csw1w+NM4lwzyXDyxzSbPN5T37XFKdc3nHNZdewXN5K2QuKWFzeSN8LkmRc3k1di6vJMxl4sm5jNLO44huHqMMsjTOo9A8j+8tsrTJ0i5L5zwOu+YxMliWIbIMk2W4LCPn8V3UPApiZBkry3hZJszjUK955GfN44cX5/HL5XnUBM5nhnI+MzXz5fc8n1n6+XQa5jPbNJ+b5vnMsc7nlm0+8xzz+dM5n/nu+dwOns+C0PncCZvPwoj5/B05nyVx8/knfj5LE+ezdux8tlXP591H5/PT4fmsuD+fjqAFKJULWKtagFqzgA3aBej0C9hkWIDRtICt5gWYrQvYbluAzbFAnqMFON0LeCJ4AcGhC3gqbAFhEQt4NnIBEdELeCFmAdFxC/B+vYCpxxawy38hiYELeSNoIT2VC3lHtZA+moV8oF1Iln4hnxgWkmNayOfmhWBdyFe2hQx2LGS4eyEjQxdyJGwh3oiFjIteyIS4hYS+sJATgYsoViyS+e0ipugW8Zt+ETXGRVw3LWKOZRG3rYtYZF/EPccial2L6BK8iMaQRfQIW8S6qEXoYhaxJXYRvX5bxCd/LOKrTunjv0Uo1YvZoFksc+XFbNcvxmFczE7TYsIti4mzL+Z1x2J6uRbznnsxn4YupjB2MY/nLebfmsUc/mgxKw8sxufQYhTfL+buHTmuxxL6KJawR7OEPN0SDuqXcNa6hHL7Eq44lsh4eAk33UtYELKEe6FLWBG+BJ/IJbRELUERs4T1sUswxi9he8ISXElLeCZ5CVE9l7Cr1xLe7bOEzPQlfJqxhHHnl7BUu5T/dEtxO5byrHMpse6lvB68lN6hS9kdtpSciKXsiVzKkOilfBezFG/cUiYlLuVC0lLupS6l75tL0e1dyjfHlvLKjaV8blzGQcsyfrQvY5JzGRddy1gUtowH4cvknbGMF5OWkZiyDPOwZaTsX8bcv5fxvWI513TLuWdcjr91OWtty+V5WU6Ye7mM1ZeTErqcD8KW0y9iOV9FLmd49HJ+iFlOcdxyfolfzrTE5dxIWs6ClOUE9lnOiUHLeat4Oe+dl/qLy1nSuRyNupZHNLW4dbU8r68l0VjLe6Zasi21fGWtZbi9lqOOWqaH1PJnaC1Lw2vpFllLe1Qt2phatsfWEhJfy4sJtSQn1fJBci05PWv5plctBam1HO9Ty8T0WmZk1fJX31oGnK1l0/VaSvQrmG5awW3zCpmDrMDXvoI1jhUYXSt4wr2CyJAVvB66grTwFXwWsYK8qBUcjl7BuNgV/BK3guqEFdxKXMHS5BX49FxBR68VvJqxgj5ZKxhcJLUzVvD3ryvw061kvX4lVuNKnjatJM6yknetK+lnX8k3jpWMdK3kR/dKykJWci10JQvCV/IwYqU8MyvRxKzk0diVhMWvZFfCSlKTVvJp8kryeq7k+14rGT5hJWs2yHE7VzLo2kpW+dah9qtjYkAdYYF1XJG8GlTHXEUdaco67ks+V9XRrK5jmKYOjbaOY5JHdXVM0tcRbqjjN8lrxjrmmepIN9fxQNJiraMyq451S+sYt6qOC811/NNWx2ftdTR11DFktZx3TR1HJdvXSj/rpR/J/I11ZGyq4z9JwdY6KrbXEfuotP9ax8VbdazvWs+nfvU0+dczJKAedWA9xySPBdUzWVFPpLKea5K3VPUsUteTranHR1vPXslaXT1efT02gxyTX0/LhHo2T63nybZ6Ktvrieuo56bk/dX11K6ph7X1BKyr57Bk6/p6xm+oJ3RjPVckr22qZ/7mejK31NN1az3fSNY8Uo9nWz3W7fWclTz3aD01j8m1PlHP0Cfr0e6sZ/Xrkkv1vODfwIyABu4FNvC/oAZaFA2MUDZgUDVwSvKUuoGpmgYStQ3clnyka6BB30CeoQG1sUHmwg2UmRu4YWlgua0B7A0EOBqwJTQwNLOBtAkNVCxuIG5JA++0NrC0rYEB7Q34dzTwnWTr6gYmrGkgfG0DVyVvrmtg8foGcjY00GNjAwclmzc1ULK5gdAtDfwmeX1rAwsfaSB7WwPBOxq4LOn7ZANjnm7A+XID9y820H65gcIrDVh+a+DBnw3sud3Af/6NfBPQyNrARoqCGnEoGrkgeUXZyFxVIxnqRrpqGtkrWadtZLSuEZe+kYuSXYZG5hsbyTI10s3cyLeSsdZGLtsaec3eKM90IyvSG0nIbcQ7vpEFUxp5dlUjNc2N9Gpp5F/Jl62NtLc1Mqq9EWtHI79IXlrdyOw1jaSvbaTLOrk+ybr1jYzZIOfe2MglyWubpL/NjWRvacR3ayMHJJsfaWTwM9LXm3K970lfRxpZ/FMjj5xpZE2n1NyR8/s2UdOjid5+TdyX7PFvYnVAE97AJhxBTVyQ7FI0MV/ZRF9VE93VTRyQbNY0MV7bRLiuSd6hTbyjb2K5oYlcYxMKUxNHJTvMTVRYmoi3NvGX5BNbEz2im/BMbuLz2U3Ma2nCp036k2xub2JCRxMRq5v4Q/LemiZWrG1i8Lom1OubOCHZuaGJaRubSNkkx29uon1LE6O2NmF/RK5vexPrd8vxV5uoD1jF0MBV6INW8ZPkWcUqGZusoo9qFf9JvlGvYr1mFeO0qwjVreKq5G39Krn+VQw0rkJlWsVxSXz4KppXraKgeRWWllW80rqK7PZV8kyuYtvqVZStWcXttVKzXmo2SM1Gqdm0Sn5rUrdlFY+9uoqE11eReWkVWv9mng1oZkZgM/sUzWxWNjNB1UyUuplOSaO2GZO+mZcMzRw2N7Pd0ky5tZl4WzN3JHltzTzX0cys1c1krGnGZ20zByWPrGumdH0zcRua+XRjM62bmhm1uZk3tjaTu03639nM8M+b+c+3hYn+LUQHtFCoaMGubOENVQtL1S3kalr4UdvCM7oW0g0tlJpb+J+1hXZbC1kDW7jYLLUtUtvawsC2FjTtLZySPNfRItfTQuaaFnzXtvCd5NF1LVSubyFpQwv3JF9tbGHdphaKN7cQsaWFG5IPt7aw6pEWCra1YNvewuuPSp+PS58S7RstTPiwhYS7LQT4t3JUUh3YSmpQK10UreyXbFW2UqpqJV7dyt+SLzStrNG2MlbXSpi+leuS3YZWmoytFJhauWhu5Q1LK8usrZy2tzJuYSt+La38IHmitZWqNum/XfrvaOWA5JHVrfLdtpK4tpV/JF+ta2X9+lZKNrQStbGVW5JPN7XStrkV75ZWgre28rukYZsct1+u8VorP/q1MTugjb6BbfgHtXFU8qSijenKNpmXtOGjbuOQ5FFNG1O0bTzQtbHF0MabUW0cmNHG5HltTFjUhqupDXtrG5clK9vbMK9u44Jk+do28ta1YVjfxjnJrg1tLNnYxsBNbWg3t/Gz5KUtbSzY2oZ4pA3VtjZOSeY+2saJHW1ofm1jwCW5vltt9OrRzsPAdvYHtfOIop0KZTvJqnYeSL5Vt7NV006Ztp0kXTv/Svbq29lsaKfU2E6CqZ17kk2WdiZb24lztbPH3c6G4HY+ph13cTu/l0lmtjOqrZ1r7e3s7mineXU7njXtBK9t5w/J7nXStl7aNkjbRmmTfLipnZbN7fIZtxOytZ3rkg8fkbZt0rZd2h6VNslHj7UT+kQ7X3zUzsa97fQ6085j59rpd6cd9X/tnPPr4NegDt5QdFCr7GCoqgOLuoOLkrc0HazUdjBC14FN38FlyTuGDhqMHfLsdOAwd3BV8r6lgyZrB257ByHuDj4O7iA8rIPVER0cSO+gpayDmJoO0pd3kNPUwcKWDrRtHexq72Dw6g6Ma+QaJG+s7WDFug6Gr+/AukHOJ3lno5xvUwcjN3fg3NLB75LdWztofqQD77YOQrd3cEPyyaMdJD3XwXNvd6A62/F/hss6Tsrq++MWEtvdSamAYDcob7GxQBALu7t/dktMd+/EdnfP9szO9u7MgogoIir6tRFRzN/54/2amXuf8zmf88zz3Hsutx/eif43qWmBgmujFGREKzgktMQoeDdWwU1xCvLiFfwgdCUo2J6oYHOSgsXJCn4V+lMUqFMV3JmmkL5NwTFhOEOBMVPBmdkKjstRMCk4ciX2LAWhCxUcv1rBY5cq2L1WwcKbFXxyn4KGhxV88ISCO55VcOOHCnK3Kfhe6NoucTsk504FSxQKjggDSgValYKtagWnaxT8LYxqFVh1Ch7SKzjHoOAko4Kw4DEpeMqskD1cwV6rgjeLFGR7FCwqEd9lCr5olc8+BS9PiP5HCh75TMHczxVcdlDBZ18qCJ6sxDBXyZnzlRy3QMmU4IpS8kS0kotilCyIVfKxUB6n5MV4JesSlCQnKvlCaEhS8laykhtSlOSkKvle6EpTsiNdKXu6kqWZSlmXlQSyRDtPKWd30SxUkrtMcp4hOc9SknKxkrHblMy9S8nxTylpeVnJ+/+nZOsbShq3K3l7h5IbdyrJUyj5UfArlShUSm5XKzlNo+SYENIqseiUcm+UnGtQMseoZFbwmZQ8a1ZymUVJvFXJ50KdTUmnS0nQq+TpciWnz1XxjzAxT4VjvkrO6CouilIRFa1ir1AZo+L/YlVcFaciPV7FIaEtQcUHiSo2JankOVHxmzCUoiKcoUJ3tor+7Sq0O1Qcp1ThVql4Wq1ijUZFnFbFfqFOp+JNvYobDCpyjSp+FHpMKlRmFXdZVJxuFU/CEw4VFZ+ryDioIutniZur5ob5avIWqPlJ0ESruTtGLeuQmuPi1EwL7ng1zySouSxRTUKSmgPCOylqbk5Vo89Qc1aWmhOz1fy3WsauUPPoZjVRW9Q8fb+a1O1qvhbadqi5VaHmVKWaY8KoSi17lprHNGou0qqJ1qnZJ9To1bxhUHO9UTyZxJPQZxZfFjX3WNWcaVNzgl1NRPA51DzvVHO5S82HHjUjxWr+7FBzdlA+f1Szbp6GQ/M1tC/QsD1Kw5ZoDafFaPhLGI/V4IzT8GS8hjUJGuITNRwQGpM0vJusYUOKhkWpGn4TgmkazOkaHs7QcEGmhk+yNFRna9AVaLj8Hg1t94n+/Rpue0CD62ENN2zXkL9Dwy/C4E4NBoWGB5QazlVpmKfW8LFQqdHwqlbDep2GXL2Gn4R+g2gaNdxn0nC2WcNHFg2KAQ1XzGh45WQt90dpOTday9wYLZWxWl6L03J9vJa8BC2/CIOJWgxJWh5M1nJ+ipb5qVpq0rS8ka6lMFMr74yWT/O0HF2o5aFbtRy4T75/qCW0TcvqnVriFVq+EJqVWj5QablVrZX3QStrhZZJrZbLDVpSjVq+ERRmLY9ValHP0XHyPB17hKr5OlkTddwQpaMwWscRwRqr47E4HavjdXIu1PFhko4tyTqWp+j4V+jN0sl6riN3k466R3U887SOkdd0FGyXeMG2U8fjCh1rlDoSVTq+FNrUOnZodNyp1bFSp+MEvY5dQplBxytGHetNOvLNOg4LFqvkt+lImBW9T3Wcd4Ke6Xl6Xlyg5+oovZwz9PwkDMToMcbqeThOz0XxemIT9BwQWhL1bEvSc3uyntNT9ByfqqcsTc8r6XrWZ+jJz9Tz2Gr5vENP8j167tih53WVXs6qev4QxrR6inR6ntXrucKgJ8Oop8+k5yGLnpLP9Bw5oGfxET3XRxnknhkYiTHgjDXwTJyBdfEGMhIMfC/0JRrkvzXwcLKBi1MMxKUaOCi0pRnYmW5ga4aBszIN/JNnoKTAwKV3itazEv+igVO2G5jeYaB4p0H2fQO/CSNqyaORPFrJo5Pr9AZ+FAYMBkxGA4+aDKw2G0i0GDgkdFkNqG0G7rMbOM9hIMpp4HOh2WVgW5GBO9wG5ngNfCz0tBqwzhr47iMDvXsMzH5nYP88I83zjWxbYOTOKCNnRBs5OcbIXqEu1si7cUZujTeyPMHI8YlGdgmVSUbeTDbKu2jklFQjfwszaUZK0o28kmHk+kwjC7OM/C6MZxt5IdfI1XlGhguMOAqNZG0yorvXyLEPjUxuM+LbbuTlHUbW7zRSqDByVBhTGmU9lVi1kWs0RvK0Ro4IIZ0Rp97IswYjVxqNZJuM/CIEzUbsFiNPWY1k2I38KAw6jFicRtYWGXnUZ6Q6YqT8UyPTXxv5839GiuaYODLPxMh8E64FJp6LMnFVtIncGBO/CqFYk6xFMh4v4wkmchJNHBaGk2Q82cSzKSauTDVJTyTjwnC6CUeGiWcyZTxLxrNN/CIEc0xkFZi4YrGJn5cIy0wEzjDx9Ply/S2S5y4TN2438dcOEzM7TZQqTLymNHGTysRStYm/hbDGRLnWxOs6Exv0Jk4xmPhXmDWaeNNs4jSriRU+Ex9UmdhXa+KxKRPv/21CHWWWvd1MQqyZQ4I/zowu3szDCWZWJ5pJTjLzP6Ev2YwpxczjqWbWpplJTzfzozCUYcaWaebpLDPZOWYOC648My8tlrnrZOxGM+/uNLNKaeZklZl9QpPazHaNma1aM+fqzETrzXwhtBvMqI1mHjCJJ7NZnmEz3wg9VjNGm5nH7GbsRWaOeM14is082GlmYtiMao9cv9fMtsNmjl9g4SOhNsrCe9EWbo+xcGashXlxFvYLrfEWFAkW7ku0cGGShfhkC4eEnhQLhlQLl6VbeC7bQvVi+TzXwgs3WqjfYuHFNy3M+dDCPmHHdgv37LBw3k4LsQoLXwndSgt6lYVH1aKhsZCutfCTENRZ5Hm0yBnXwrVGC4UmC8eEMouFN6wWRmcsvByxsGu3haNfWTjhOwtrj1hImmPlOyFvgZXfhckoKyXRVunHrWyMtbIszsqJ8Vb2Cg0JVulVrdydZOW8ZCtxKVa+FvypVoxpVh5Pt0KGlaxMK6NZVjzZVl7OsXJjrpU7FlpZtNLKlrMk11NWEl+RvDussv9ZsSmsPKu0co3KSoHayjFhRmOV58zKWzort+qtrDJYmWu0sl9oM1mlb7HyoMXKaquVVJuVH4SAXXIUWQlVifce0R228vaElXnTVtpnrDwcsXLFl1YemG8jEG3DGWPjhVgb6+NsLI638Y+wK8FGTaKN95Ns3Jls45wUGzGpNr4SetJsmNJtPJlh44pMG7lZNo4Kk9k23si1sSnPxsGLbRy5zMaem23477Px+RM2jnvXRtI2G98Jg9ttOHbYeH6njesUklcpeYXdKhu1apuctWzyvNo4T2cjXm/jG6HPYMNqtPGMycY1ZhuFFht/ChGrjSqbjffsNu5w2KgosbF20EbHCXaOnGyndJ6dzQvsrIqyMz/azgGhM8aOPtbO43F2Lo+3k5Ng56gwlWinLMkuvbWdLSl2zky1syDNzkHhiUw7edl2KnLt2Fbaybjezkmv2vlzp52Iwk610s77Kjt3qe2cp7ETr7XzrTCgs2PX23nBYJd+zY7XZWeFx87nXsldaueVLvl9skPOgQ7pgR1cEeUgL9pBOMbB+3EOtsY7OD/BQUKig++EoSQHrmQHL6U4uCnVwWlpDk5Kd/Cp0Jbh4LqrHSy5xsFxdzh4aKuDt+93cEDtoEvjwKB18KTOwVV6B4UGB38Lu4wO6kwOtpsdXGJ1yHPk4Cu3jPsdXLDHwcdfOfjteCffz3XyygInt0Q5mR/j5KDgj3VijnPyTLyTaxOcLEl0clySk71Cc7ITVYqTh1OdsoY5yUl38rswk+Hk/SwnyblObEucDF3s5MBlct01ct21Tmq3Odm23cl9O5xcstNJusLJYWFC6eQdtZM7NE7O1TpJ0Dn5TgjqnbgNThZYnHwl3OBwst/lZN2YkyuPOPlprouReS6K57t4c4GL26JcnBPtIi7Gxf+EQKwLd5yLV+NdbEpwsSrRRVSSi6+F/mQXjhQXL6W6WJ7uYm6GS9YrF+tzXHyW5+KXi0VznYvXrnWxcoOL/x5zEXnDxX0fuli9zUXGdpf0Zy6mdrio3OniA4WLe5QuLla5SFO7OCxMaFxUaF28p3OxVe/iQoOLFKNoC+MmF2VmF+9YXFxgc5FsdxHb5KLvqHibVyTnpiJeXlDEhqgiomKKGIgt4v/ii9iYUCR1yFhSEYeEgeQiXCkyl1rELWkyl17EGblFbF5YxOGri1DeX0T/h0VEK4oYVBZRpCriVbXMa4o4S1tEnK5I7nURw/oivIYi3jAWcZupiHPNRbJvFPGjMGot4hdXEfaA+BkuYmVI8o9IfuHVcdGZLCJ+qojvhZ93FXHkkyKW/VrED8e5uXCOm0uj3PwR7WY2xs0j8W4577opSHTzr7A3yU1rshtdipsnU91cm+bmxAw3+4XuTDeWLDcrct24CtwUXeHm1qvcjFzrpvpmN7s3u1FvcXPDPW7uf87ND9vclO5wyz7pZqvCzcVKN+kqt/R7bmbUbmo1bnZq3Tykc3O53k2+wc0/wsdG8WByoze7ecri5jqrm1NsbubY3RwQehxu7E43L7ncrHK7ifG4+Z/g87mZLHdzWbWbj2rl+143J30t1x+S679xM3CchzULPGRHeTgm7I720BTjQRPr4Yk4D9fEe1iS4OHERA+fC/4kD7Zkj7z/HjamejgjzUNsuofvhJJMD29neXik0MPaqz28ttHD1BseCt71YPrAwzc7PPgUHu5UebhI7eE3jYew1iPnYg9KvYdHDR7p4zwsMnk4wexhv9BtkXxWyWeTfHbJ5/DwvdPDe24Pq70evvV7eHzYw9UhD0tHPJw06uGA0DvmwTHuYfOkh7OnPCROe/hJyN/toXi/h4eOeNhzkpdAlJe3YrzcGevlojgvGfFeZhO8qJO8PJ7s5ZoUr/S1XuakeWUd9tKX7sWV4eW1TC9bsrycl+1lOtfL/kVeWOnl31VeSq7w8u6VXlZf7WX9HV5+v99L43Ne5r7s5Y7XvLy5TfJt95K+08tRYVYh80ovGpWXJ9VertN4OU3rZZ7Oy9fCkN4rz734NHq5yyQ+zeLTIrrCLquXJpsXrd3LUw7J5/SyzOVlfpGXQ0LA7cXn8fK218tWn5dLir1klXg5JnxU6qWlzIu+3MszFV5WVHmJqhb/tV7uqfeypsFLTqOXtmYvz7V6+a7Dyz+9Xj7p87JxyMuZAS+VIS/nhL389rncs4Pi+ZDo/+Bl7TEvZx3nk17ax+3RPi6I8ZEW6+OoMBvnozHehybBx1OJPtYn+ViW7GN+io9vhGCqj+I0H++m+7gnw8eaTB85WT7+FvZm+2jP8WHO9fFCno8zC3z8WOhjfKEP5zIfkVWie6aPfy720bHaxxvrfdx5vY/vN/sYvdVH4Z0+6l/x8dJ2H5t2+Dhnp48khU/WeB/TSh91Kh8qtY/HNT6u1fo4Vedjnt7HISFgEF9GH++YxJfZx6UWH7lWySXss/mwOkTX6aNn0MerAR+3BX1UzvhoPiYe//Xx1Zxi9kUX0xVTjC22mP+LK5bzVDHnJRSTmljMb8JsUjFNycWy1hTzTGoxN6YVszK9mNiMYn4QqrKKWZpXzMn5xfgKi3ltXTEXXlnM/zYV8/ujxcx5s5jbdxRzTFHMHmUx7apizOpiXtQUc4u2mHN0xSTri/lViBiKaTQWozUVM2EvJuQt5tKaYvz1xfzZUszPg8VcvruYOw8WU7GghIejS7gqpoSlsSXMjSvhayEYX0JpQgnvJ5bwQFIJ65JLWJRSwkmpJXwpDKaV4Esv4Z2MEu7NLGFtVgkF2SUcn1PCAaEvtwR3Xglv5ZeQt7CEf4XPFpXgXFLC60tLsK8owXRRCS2XlVD1rHjYXsIpO0sIKUsoV5WwTS1jGvGllXFdifxXJdKvybxB5o0yb5J5s8xbZN4q8zaZF8odMueU7x6ZL5HfDSW8PLeULfNKyVhQyjFhb1QpndGl2GJKeTW2lNvjSrkovpSshFL+FvYlltKdVCrnv1JeTynlztRSVqeVkpteyr/C/oxSejNLKcoq5a3sUi7NLaUgr5Tj80s5IAwUlHLS0lIeXFbKDxeXMnlJKbWrS1GvKeWpS0u58bJSVq0tZcNVpZx9dSm3bZP82yX/Dsm9sxS/ohSXspQ3VKVsVYu+ppR8bSlf6ERbX4rPUMq7xlLuN5WyzlzKYkspJ1tLOSRsd5TyiLOUZUWlTHhKObemlNRwKdVzy1DOK+PJ+WXcsKBM+tYy4qPL+EUIx5TRFFuGIa6MF+LLpF8p47zEMtKTyjgm7E0uoyulDEdqGa+nlXFXehlrMsrIzyzj+KwyvhCKc8p4P7eMK/PLmF8ouRZLnqVltCwr46UVZWSuKuPNs8soPK+May4pY9nqMo5eUUbu+jIGbihj/dNlrHymDN4sI26b+BLC28XXDvG1s4wXFWVsVpZxvkq01GX8JezTlNGjLaNIV8Zb+jLuNUi8sUz2mTJONpdxSKi0lnHYVUakqIxmdxkXFpexrqqMI81lPNRXRtRgGd8Lb0yWkfpTGRXHxFt0OdEx5fwoTMeWo48v54WEcjYllnN+UjmZyeX8JbjTynknvZx1meWo88rpWlzOkyvL+e3MctacX87jq8tZeWk5CZeVs2ttOZbLy7njinLyrirntluE58o5/v1yvhCu21HO6TvLZb0qZ1ZZTqtKrleX84pGYrTlrNaVk68v5wRDOV8KQWM55aZydpglj6Wc663lHLGXs9tRTruznEs95aR3SNzucsa/KeeJEyq4d0EFl0dVsCS6QnrtCr4TJmIrqI+rQBdfwfMJFWxOrOCCpAqykiv4V/g8pYKB1ApK0ir4ML2CRzIquC6zgtOzKojPruBXYVdOBW25FdjyKngtv4K7Ciq4rLCChQsrmLOoAvXSCvZRwRuvVZDzYQU7dlbwhKKCFHUFfwh7NRX4tRW4dRW8o6/gAUMFVxkrOM1UQYy5gp+FsKWCFmsFFlsFdzoqKHRV8JyvgluKKzi/pII13RW8cKCC46Mr+VKojK1EGVfJ0/GVbEio5NzESjKSKvlb2J9cyUBKJSWplVyfUckZmZUkZ1XKHlRJ/MJK1t9YyX/bKwnulHiVxKslXlNJpraSz3WVsm9XUmao5ElTJWdbKkm3VvKX8JlNtMorua6ukodaK9m9oIrOqCrejqnigdgqroqrYnl8FfEJVfwqfJRYRVdSlZy7qngnpYoHU6u4Oq2KFelVJGRUcUTYk1lFd1YVRdlVvJtTxUO5VVybV8Xp+VUkFlRxVPi4sArPoireW1zFw0uqWHVKFZ+cVoXliSpmn6si7hXJJxx9p4rPdlYxoKhih6pKepIqbtZUybmnikxdFf8KX+irCBqqqDRWoTJV8ay5ik2WKi60VpFrq+IEexVfC6OOKmqdVehcVbxYVMVqTxWF3ipO9lWxr7sK/9xqPPOqeX9+NY8uqOb6qGrOjK4mNaaav4T9sdUMxlVTHl+NIqGapxOruSWpmguSq8lJqeaE1Gq+FkbTqqlLr0afUc1LmdVcml3N/FzRPrWav0+v5ocd1bQqqrErq3lTVc3VmmoSddX8Lnyir6bEWM12UzVPmqvZYKkm2ybjh8RTTA03xNZwdlyN9IY1/CscTKghlFhDTVINuuQa6YVruCO1hsvSaliSXkNURg0/C7sya+jMqpH/pIbr82oYXljDT6fJ79U1vLdGNNbVkK4RPa1819VQq6+R/q4GzDXEWmv4Vdhjq8HnqGFDUQ1NxeJlbi2Z82v5akEtDdG1mGJqeS22lnvjarkyvpYVCbUkJdbyh/BZUi1DybVUpNSiTq3l+bRabkuv5dKMWhZn1hKVVcsvwu7sWrpzavkwr5Yn8mvZUFDLBYW15C6s5aRFtUwtrmXrmTK/tpbHqeXut0X7/Vru2FHLKYpaetW1PKOrZbO+lksMtSw01jLfVMtPwi5zLV2WWjxWibeJvl30HaLvrCXPVcucolq+E+qbajnQWcung7X0T4if/bVsO1DLjb/VctyCOiai6miKrpO9uI63Yut4MK6O6+LrOCuhjozEOv4Tvk6qYzy5jsaUOqypdbyZVscD6XVcm1HHmZl1pGfV8a/wVXYdYzl1NOTWYcmr4418uaZQfi+tI+1c+bygjvvXieZtdVzwQR1zt9XxpLKOW1R1cm6po1BTx3xtHT8Ju3V1+PV1stfWscNYx9OmOjab61htqWORtY4oWx2HhT32OnoddZQ661C46niuqI7b3HWy/tax1FtHrK+OI8InxXUMlNShLqvjxfI6rmiqI7mlTvqxOkJtdRg76oiE6/hwVx1bPq/jzm/rePUXqfmPOk78r46CufX8NK+e4qh6dkTXc2tsPWvi6lkSX09MQj1HhE8S6xlIqqciuR5NSj0vpdZzV1o969LrWZ5RT1JmPX8KB7LqCWXXU5dTz+t59dyfX8+hRfVMLq7nszvq8T1TT+pb9Zy8o17er3p27aynW1HPTlU9z6rr2aKp51JtvfRl9cTp6zkqfGaoJ2Csp9pUL2fZel611HOvtZ6rbfWcYa8n3SE5nPU43fU82CIeDtfzXWwDkbgGuuIb8CY0sCOxgWeSGtiS3MBlKQ1yPmsgPq2BP4T96Q0MZzRQm9nAG9kNPJDTQHZ+A4rzG7j9wgaWXdzAF6sb+OnKBsZvbuCMexuI2tHAJzsb0KsaeFXdIH1/A2fpGsjSN3CioYGwsYFOk+Q2S25LA89aG7jN1sBaewOnORpIdDbwp/CFq4HC0gYOl8lcewMrdjeQ8lEDX+1pIPZAA5vmNLL65EY5bzZyU1wjBQmNzE9s5LCwN6mRgeRGKlMa0ac28mpaI/elN3JdRiNnZzaSndXISdmN/CDsymnEn9tIaV4jLxY0cuXCRpae38iFlzWy7uFGGnc2Ylc08riqkY3qRi7RNLJY20isrlHWu0b26xulP26k3tiI1dTIO+ZGHrU0ssHayCJ7IzGORoZdolfcyJH6RgKNjZh6Gvn0YCNfRDUxFt1Ec0wTztgmPohr4qn4Jm5NaOKyxCZOS2oiKblJ+p4mvkxpYiK1ida0JorSm9iW0cQzmU3cltUE2U0sz2kiJbeJQ3lNeAubOO5UuebuJmLfa2LzTtFSipaqib+Fr9VNTGmaaNc24dE1sVPfxPOGJu40NnGFqYlV5iY5EzdxgrWJ74RdtiZ67E2UOZrQOJu4zt3EuZ4mfvE1MVTSRE1pE2+VN2EINhH+vYmDUc1MRDfTGtOMO7aZHXHNPBffzJ0JzVyR2MyqpGYykps5MaWZH4Tdqc30pTVTkd4se04zr2U282BWMzdmN3NBTjPRec1c+mAzHyqbeUbVzO3qZtZpmlmpFR1dMyfom/le2G0QHWMzlaZmDOZm3rA087C1mZttzVxsb2aJo5k4p3grasbjaeas0mZOnWnm42+b2XpSC4fntbBvfgvDC1poiGrBHt3C+zEtPBXbwm1xLVwe38LpCS2kJ7ZwQlILPwgfJbfQn9JCVWoLb6W38GhGC6uzWjg1u4WknBZKC1o454wWzri4hS8elc9tLfyyo0XekRaCihbqlZJHJXnULTytaWGVvoVMQwtzjC38JOw1tTBkbqHO0oLV2sKJ7hZuLWuhukNyD7SQtls0j28lN6aV+bGtHBH2x7UyGt9Kc0IrRYmt7Ehq5YXkVu5OaeXa1FbOTWslP71V9tZWjgoHMlsZz2qlLbsVb04rytxWXs5r5d78VtYXtHJ+YSudS1v530WttG9txfJSK+++3Mrv2+W3ohW1qpVX1K08oGnlRm0rF+taWapvJdHQyj/CN8ZWZk2t9JpbqbS0YrS28patlcftrWx2tLLW2coKVyvpRa2c5G7lJ2GvpxVHsfiqEY3WViLtrfw80ErJTCsPzbZy865Wdu9tJedgK6F/Wnkspo3NsW2sjWvj9Pg2MhLamJPYxs/CvqQ2hpPbaEppw5Xaxo60Nl5Ib+OejDbpq9s4P6uNhdltxOW08afwdW4bM3lt+PPbKC9ow1AoMae3ccGZbSw6q41D57QRObeNty9sY+XqNg5f2sbtG9rI3dTG3Y+24X2jDdWbbVzybhtblW2cpxZ9TRuxWtEXvta1Eda30WNoo8LYhtEkWuY2nrC0scXaxjpbm6zfbWQ72pjnbOOI8LmrjfGiNtrdbRR72lB7pZYa8VXbxh99UueeNkJ722j+pA33vjZe/qyNiw+0ccoXbRz3pfj6ro1zjrWRd3I7B+e1MzW/na4F7Rii22UNbefx2HZujWsnO7Gd+Unt/CYcSG5nIqWdjtR2OYu0o0tv542Mdh7NbGdTVjtrs9s5PaedrNx25ua186uwP7+dsYJ22grbKV7YjmZRO68tbpceuZ2NS9u57JR25ixr57Dw2fJ2Wk9vJ/3cdk46r52fhZvXtLPv8nbp59pRXtXO6utk/AYZu7GdlrvaUb/czryd7RwRDijEn7KdTlU7pWrxp2nnTW07j+mkFn07lxvaOcPYTo6pnQXmdo4KBy1Su7Wdbls75fZ2jI523na286SrnduK2rnS3c5Znnbyve1E+9o5JoRL2ukpbaeqrB1bs3gblTpm2vl8Vzv/fC/3cEEHT0Z3cGVsh/S2HRTEd/BnQgeHEjuYTeqgP7mDmpQObKkdfJjWIc9dB+szO7gwq4Ol2R0k53RwfG4HPwh78zpoLuhAtbCDjUs6OP2UDs45u4Nvzuvgkks7KL6yg/BNHTy3SeK3SNwdHVQ93sHW7aKj7OBHVQefqDsIaTpo0Xbg1XWg1nfwmqGDR4wdbDZ1cLm5gzMsHeRaO6Sn6uAP4Su76DrEp0t8FolPdwc//SrXLejk65hOauM7cSR0sj2xk5eSOrk/uZObUzpZk9rJ8rROMtM7+S2jky8yO5nO6sSf3UlVTieW3E7uLugkdXEn7yzv5MezOmm8sZMzNncS9WAnC57rJKLupE7biVPXyQ59Jy8bOnnQ2MlGUyeXmTtZaekkxyrX2zrFq/ixdzLr6GTAKXEuiSvqZKe7k//zdPKQV+J8nawt7mRVSSeDlZ3ENHfy0Zwuzont4riELn4U9iV2MZrURXtyF6UpXRhSu3gnrYun07u4K6NL1oUu+X+6OCW7i7ScLubkdvGrcCCvi6n8LvwFXVQVdvHhoi4uPaWLBcu6mN3ZJee8LopUXSjVXbym6eJRbRdbdF1cqZf8hi4WGcWDuYufhE8tXYxbu+i0dVFh78Ls6OJ5Vxf3FnWxxtNFtq+LobIuHq/uIq+ni4/7u3jm5y6WH+niguO7eSS6m80x3VwR2805cd0sjO8mMaGb4xO7+Un4LKmbieRuulO6qUztxprWzbb0bl7M6OaBzG42ZnVL79DNGTnd5Od2E5fXzb/C9/ndjBZ2U7aoG9Pibp5b2s1Np3azclk3WRd2c+yibuZd3c2dN3dz7YZu0jfJ585uLlR0c6pSfqu6mavu5qjwlaabWW03g7puGvXdeAzdaIzdvGnq5ilzN3dZullv7eZiWzfL7N1kOrqZ7+zmD+GQq5vdRd0E3N00e7rxebvR+bp5u7ibp0u6uaS8mxUV3fxZ1U1JfTeXtnbz33A3i2a7Sd7VTd3ebv463E370W7u/0vuxwl+UmP9/Bbn58t4P5EEP4OJfhqT/HiS/WhT/LyV6uepND9b0/1cn+Hnkkw/K7L8ZGf7ic7x85fwv1y/vKd+RvL9tBf4KS/0Y17ol2fBzy1L/Xy+ws+15/opuNJPzXo/t9/s55oNfi7c6OfUW/xkbPJz6FY/wdv8vHeXH+71c8dTfhY8Lx62+7lR6WeNys9KtZ9cjV/2DT//Cj/o/Hyq9zNh8NNt9Evf78dh9rPT4udVq5/HbH5us0suh+RySi6X5CryM9/t5w/hG4+fPV4/IZ+ftmI/ZSXiu9TPB2V+OR+J90o/66r8HKz3o2vxs79X6h/xkzMmtY/7qZqRHLv8nHfIT9q3fkw/+1n8u5/kuT2cNK+HI8KX83uYXdDDUFQPzdE9FMf0YIjt4b24Hp6P7+H+hB42JPZAUg9nJfewMKWHpNQeTkzr4VfhYHoPkYweBjN7aMrqwZfdgz6nh3dze3gur4f78iW2UGIXSuwiufYUyX2O5Lmwh11X9GC6podDG3vwv9DDyjd6iHurh3t39HDzTolTSJxS4lQ9JKslTiOehS+1EqvrIaDvocXQQ4lRdEw9fGDu4UVLDw9Ze9hs6+FKew/nO3o4xdlDuquH+UU9fOvu4WNPD5XFPWhbenBFelDN9rD1ox4KPukhcV8PV33Tw99RvfwQ3ctkbC+9cb3UxffiTuhFm9jL20m9PJvcy70pvWxI7eXytF7OTu9lcUYvKZm9nJzVy+/Coexe9uT0MpLbS2V+L7aCXnYW9vL4ol5WL+2lZFUvt57Ti/PGXiq29vLFq728/E4vg8pemlW9GDW9fKDt5SVdLw/re9li6OUaYy8XmXpZbu4lx9JLrLWX/4Sfbb3MOHplje2lydVLcZHEuyXOJ3HFvRyo6uW4zl5eDfdyZG8vLXF9lMb3YU7okz2ij1eS+ngsuY87Uvq4PrWPNWl9rErvoyCjT87EfZyU1cdvwtfZfVJTn9TUR2deH1X5fagK+9iwpI/5y/r4fnkfa6/qY9/1fUzc0Md7G/u4dXMf19zaB4/0cZqij2xlHzGqPv4Tflb38YWmj4i2j4Cuj1Z9H+WGPqzGPnaa+njd3MeTlj7utvZxk0007H2c7ehjibOPNJfkLOrjL+F7dx+fefqY8vbR7+ujqbgPU2kfNcE+fg33ccH+PjoO9XH4iHhe0I8zqh91dD9vx/TzXGw/98f1sym+n6sS+rkwsZ/lSf3kJvcTl9LPr6n9fJXWz0fp/Yxk9NOV2U9NVj+u7H40Of28k9vP83n9XFPYz+mL+slb3M+JS/v5TTh0Sj/7Luxn/7X9zFzXz+D6fl6/uZ+nNvSzblM/p94qeZT9xKskRi0xwiFNPx9r+xnT9ePX91Nv6Mdr7Mdg6pdnvJ+XLf08au3nTls/N9j7uczRz1nOfha7+lng7udv4UdPPxFfPxMt4nWkn0WRfpK+lrqO9nMkaoCx2AH8cQPUxw/gTRjAmDjAh0kDvJI8wOMpA2xNHeCmtAEuTx/g3IwBTs0cICtrgNjsAX7NGWBPnly/eIAjlw2Qe9MAJ24YoEc1gE8zgEk7wHbdAK/qB3jSMMA9xgGuNA9wgWWA5dYB8mwDJNoHmOMY4A/hf84BposGaPUMUO4d4KGyAa6rGOD3fpkbGOCrXQP8cEj8/DrAeb8NcNKxASr+G+D2OYPERg1yJHqQQzGD7I0dpC9+kKaEQcoSB7ElDaJMHuStlEGeSx3kwbRBtqQPcl3GIGsyBzkra5Al2YNk5AzyX+4gh/MG+Sp/kD0Fg4wXDtK4aJCSxYNYlgzy7KmDLF4p82cN8sZFg5y5UX7fMsjpqkGSNYPM0w7yk26QL/SD7DIMMmIcpNs0SL15EJ9lELN1kB22QV63D/KMY5D7nYPc6hrk2iLx4hY9j3jxDhJdPMhxJYP8KuwtG6S/YpDZLvk9LjVODHLBJ4Os/2FQzr1DDEYNoYsb4v8ShngicYh7kobYmDzEVSlDXJw6xKq0IRamD5GWMURU5hD/CYezhuQdHmJvzhCTuUP05w3Rkj9ERcEQLy8e4vElQ2xdOsRFpw1RuHyIBacP8dUque6sIVauGSL1siHuvkG0Ng2x5OEhMh8ZYubJIdaphlihGaJAO0SKboj5+iH+EX4xSLxxiAmzaFgkl1Vy2YZw2ofQOoZ43znEK64hniwa4l73EJs8Q1zjHWK1b4gziyVHieQoHSK2bIgTyoc4KuyvHKKrZghz/RB/zAzxQ3iIA5Eh/LuHeGmf+P9siPC3Q5wfFWB+XIB/ha8TAnySGGAqKcBgcoD2lADVqQHcaQGM6QG2ZwR4PTPAs1kBHswOcHtOgBtyA5AX4Pz8AMsLAuQXBkhZKJqLRFM4vFh0l4ju0gBDp4rmaQE8y0VvRUDOnwGeWxWg4LwA31wUYN/FAcxrA6SvDxBzfYD9NwXo3hjAtjnAsfsDOB8PsOXZAMkvi/b/ifYrovtagOnXAwTeCOB9O8Bb7wV49IMAG7YFuHhHQNaLAH8IB7QBdusCjOkD9BoCNBsDVJhE0xxAZwnwoTXAq7YAT9sDPOCQPM4A17uktqIA57mlNo/49EptvgALigP8J3xTGuDTsgDh8gAv1Qd4vCHAV90BTIMBsiYDzJkW38KPMwEOhgPsiQSYmA3QujtA1UdyX/fIffg4wBufyH3YF+DhTwPcvD/AlZ8HuOhAgMwvA/JOBxj/n4wdDbD4WIC2E4K8OTfIJTFBsuODJCQEOTkxyF/Cz0lBvkoOsjclyGRqkMG0IO3pQWoygngzg5izgiiyg7ydE+TF3CCP5QW5Oz/ILQVBWZeDrFkY5OxFQU5dHCR3SZCkpUHmnRLkH+HwqUEOnRbk02VBwsuDDK8I0n16kIaVQUpXBbGfEURzZpBXzg6SdkmQ6NVBTlgTZPfaIH2XB9l+dZDnrw3yyHVB7lofZMP1UsONQXI2BEncGOSTW4NMbwliuyvIe3cHuf++IBc8FCTmsSDjTwdpezbIOW8EWfZmkPy3ghTtDGJQiK4yyBsq0VaLtka0tUE26oJcrQ+y2hDkLKPUY5J6zFKPJch8a5B/hV9tQb6xB/nMESTiDBJyBekpCtLkDlLuCeLyBtH7gmwrFv2SIM+VBnm4LMid5eK7Su5LvegIoRaJaZOY9iDfjgTZPxpkdDxI5VQQ44zc24+CXLsnyMCXQeJ+C/Ln0SBXzR3mrPnD5EYNkxw9zIKYYf4Tfosd5n9xw3weP8yuhGHGEofpTxqmNXmY6pRhPKnDmNOGUaYP807GMC9nDvNE1jD3ZQ+zJWeY63OHuTxvmAvyh1lcOEzmwmG2rxrm7rOH2XTOMMcuGaaLYUrXDeO4YpjnrhlmzQ3DTG0Z5uOnh2l4fpj0d4f5+YNhPtk2zPCOYfw7h6lQDrNDM8xb2mFe1A3zuH6Yew3D3GqUnCbJaZaclmFWWiWvbZgs+zAJjmHmOof5R/jVNcy3RVKTR2ryDtPnk3pKhvGWDmMpG+aVymGerhrmqrphVtcPc+HIMEvGhhmPSO0/DrPhj2GuOTbMoRNCtM4N8VBciLviQ2xMCHFNYohLk0KcmxxiRUqIhakhMtJCxKWHmJMR4m/hcGaIb7JCfJYdYiw3JOt5iLb8EDUFIYoLQ9gWhtAsCvHB4hCvLwnJHhZi3pkh9JeESLkmxCc3hAjfGKLn5hAtG0JUbQzhvSWEanOI928N8eqWEM/cFmLRvSHefjbErndDdHwQYvvOEE+oQtynDnGbJsSN2hBX6kJcog9xtiHEacYQBaYQaeYQsZYQJ1lD/CX8YhO/dvHrEC1niHFXiIEi0XSHqPOEKPWGcPjEX7HkKAnxVmmIF8skV3mI+ytC3FQVYlldiML6EJ2dIcq6Q7j8Ie4YCvHbZIjpcIjhSAj/bAjLnpCsPSGiD4U48Ru55pjUOncEbewIb8aP8GLCCI8njnBf0gi3JY9wU8oIV6WOSO87wjnpIyzPGGFh5giZWSMkZI8wL2eEf4Xfckf4Pm+Eg/kj7C0YYaZwhNDCEXoWjdCyeITqJSP4lkqeU0d4Ybnony76K0X3TNE7R66/ZIQHrh7h6utGOP2GERZsGOHTzSO47hrh4ftHOPDsCLZXRlj5wQjHdo7ws2KEb5Qj7FeNsFs9woRmhCHtCF26ETmjj1BhGMFtHMFiGkFtHuEDywivW0d43jbCY/YR7nVIfqfU55L6isSHe4RzPSOs8I6wyDdCdvEISSXio3SE48tG+KlcdOtEq0k0WkWjbYTFvSOcMDiCd2KEUz4ZIfVTqePLEXq/HuGRn0e4+xeJ/2uEB2NGuTN2lOviR7k8YZSLEkc5K2mU05JHKUgZJSN1lPi0Uealj/Kf8HvGKD9mjvJ11iifZo8ymzPKYN4oXfmjNBaMUlk4imfhKJrFo2xbIjHnjFK1ZpS3Lh/l5XWjrLt2lEuuG+Xs9aMsumGUBTePcsKGUT7fNMqezaPU3jGK865RXr13lHsfGOWyRyTP86PoXh/l6bdHWfPhKDk7R4lRjjJHNcrfwhH1KN9rRjmoHeUT3SgR/ShjhlEGjKN0msSXWXxZxJd1FKttFK19lO0O8eQUTy7RLRrlYfcoWz2jbPaOcoNvlCuLR1lSPkpKpeSqGuW3mlG+rBvF3j7K/slRXLulji9GMRwd5fG/5D7EjDEeO8ZQ3Bjd8WM0J4xRnThGcdIYjuQxDCljKFLHeC9tjNfSx3g+Y4zHM8d4IGuMO7PHuCVnjPW5Y6zLG2NF4RgxS8aYs3SMH08dY/fyMb64Zoyx9WMMXj9G1U2ie/MYr2+W2NvHuP7OMZbeO0befWPEPyDjL4nuK2OsfHuMiEI8qcSTeowWzRg12jFKdGO49GOYDGOojGN8aBrjTfMYL1nGeNo6xsO2Me62j7HFMcZNzjGucY2xtmiMC91jnOUZY5l3jP1VY0zXjNFRP0ZmYIzTvhwj6+sxnEfHuPb4cb6LGefTuHF2xY8zmTDOcOI4vUnjtCeP05AyTkXqON60cezp4+gzxlFkjvN+1jivZ4/zYs44T+WO81DeuPQE42wpGOemwnGuWTgOi8a5aPE4Zy+R+AvGeWnNOInrx9m/YRzNXePMe2acq3eOs1YxTp52nHj9OPMN45xgHOcv4YhpnB/M43xtkRjrOHts48zYxxl1jDPoHKfbNU5L0Ti17nHKPOO4veNYfePoisd5r1S8lYu3inHW1Y1zcvs4q3aPc/gzmftxnAuOjfP38RMUx06gSZjgnaQJXkue4IWUCZ5MneChtAnuSZ/gtowJNmROsD5rgiuyJ1iTM8H5uROcmTfBsvwJFhVMkFs4QdrCCeIXTTB/8QQnLpngb+G3pRP8dMoE35w6wYHTJphdPkHHqgmuumyC/66d4PvrJ0A1wSXqCc7VTLBKO8FpugkW6ifIMUyQahRNk2iaRdMywT/CUesEP9sm+NY+wUHHBPucE+x2TcgZb4IR9wSDngm6vRO0+iaoL57AVzqBo0xqrJhge+UE71ZN8Hr1BPfVT/DgRxPcvWeCrIPiP3qSk+ImpZ+f5I/4SQ4nTPJ94iRfJU2yP3mSj1MmiaROMpE2yXD6JP0Zk3RmTtKcNUlt9iTlOZN4cydx5E1iyp9EUzDJjsJJ3ls4yeuLJnlp8SRbT53kopWif8EkrqsmUVw7yb03T3L0vkl+vn8S57OTrHt7kjXviBfFJD+oJ+W8Pik9+CT7dJPs1k8ybZhk1DjJkGmSHvMkHZZJmqyT1NgmKbNP4nGIB6d4cImHIvHgFg+eSd70TvJ/vkmeK57kiZJJHiqV3GWTbKqY5MZKyVs9SVqz+ApN8s7EJK9NTvLi1CQPhCe5OzLJxl2TrNg3yWffTnLu3ClWzZsiM3qKuNgpOQdNcVL8FP8KxxKm+DVxih+TpvgmeYqDKVN8mjrFnrQpwulTTGRMMZw5xUDWFN3ZU7TlTNGQO0V13hSl+VN4CqawF05hWjglvcUUOxdP8f6SKV45ZYqtK6bYcvoUG1dOcf2qKa4+Y4rVZ02ReNEU41eK7lWieY1o3DDFpjunyH9oiu+enmL381OMvTjFQ9unuFk5xXrVFFepp1irmeIS7RTn66Y4Sz/FCsMUpxinWGiakr53igzLFEnWKWJtUqNdanRIjcIx5xRHXFP8VDTF/9xTfOmZYr93ir2+KaZLplA2TnHChNyD6Smmdk/xwjdTfHviNG0x09TETVMeP01xwjRFidPYkqYxJk/zQdo0b6dP81rGNC9lTstZcZonsqd5JGea+3On2Zo3zW3503LmmObGwmmuWDTNZYunuWTJNOcvnebU06Y5cvY0PWumefF6ib1xmodvkpiN02TfM83Rh6e5SDPNmbppVuinOcUwzSLjNHmmabLM06RapkmwThNjm2aefZoTHdP8J/zplFjXNL8UTfO9e5pvPNMc9E6z3zfN7pJpZkqnub1P8o9Ns3h8mvyJab7+WGo8NI39f9NceNwMi+bMkDR/hn9iZjgSN8PP8TN8nzDDocQZDibNyPs1I2evGXanzhBOm2EifYaRjBkCmTP0Z83IczJDe84MzbkzVOXPUFYwg7dwhpeXz/DcihluOmeGpWtmWHjpDMeunuGb9TN8fsMMPZtn6Lx1hso7Zii5cwbn1hli35nhtw9n2KWWHDrJoZcchhn8xhk6TDO0mGdosMxQY52hwiZx9hl5pyTWOYPVNYOxaAatewalZ4bt3hne983wdvEMr5fM8H+lMzxTPsMtdeKpfoYz2yVfv9Q4NsPs1AzjMzOEwjN8eHCGd7+cIeX4MAknhDl5TpjvosKyB4X5OD4sZ5gwM4lhJpPCjCaHCaaEGUgN05sWpis9TFtGmObMMPVZYaqzw1TkhCnJDePJC+PMD2MrCGMqDKNbGEa9KCzvUJgPl4R5b2mYt04J88zyMPetCnPjOWHWXhAm+qowf14X5tfrxcPGMLs3hem8K0zr1jCNd4fZ+GqYFGWYRFWYOHWYKE2YedowJ+nCHK8P84/wpyHM70bRMIX52Rzme0uYb61hvraF+cIeZr8jzCfOMHtcUl+R1OeW+jxSnzfMsC/MUHGYvpIw/lLJXSa5y8M0VUh9VVJfdZgtQ2HWjYY5eyrMGdNhTp8JsywcpmBXmNzdYZI/DrNgX5i5n4qPA3If/gnz0vwID8VGuD8uwj3xEe5KiHBrUoSNyRHpxyNcnxrh2rQIV6VHWJcRYW1mhDVZES7OjnB+ToRzciOyz0VYmR9heUGEUwsjLFkYYeGiCPmLI+QsiZC5NELaKRGSTo0QsyzCguUR5q6I8O25EQ6eH2F6dYTGqyKUXhdh+6YIH2yO8MrtEZ6/M8Izd4mPRyKc/VyEM54XvVcj/PN+hMPbI3y/U+JVEQ6oI3ymifCJNsIeXYRd+ghhg+gaI0yYIoyaIwxbIgxZIwzYIvTaI3Q7InQ4I7S6IjQXRWhwR6j1RKjyio/iCL6SCO7SCM6yCJaKCMqaCIQiXDoSYdlMhPhPInz8UwRFzCzbY2d5L36WdxJmeTNxlteTZnkleZaXU2Z5IXWWZ9NmeTp9licyZnksc5aHs2Z5MHuW+3JmuSd3lrvyZrkjf1b6olk2F86yceEsNy6eZf2SWThtlsTVs/x9xSx/XjnLb1fP8vO1s3y/fpZPN8wycdssY7fPErpjltqHZvl/hus6vqmrjQN4NbW41r2lFN+QjQlsv2e4Fx26MWEvzNgYY2xM2AYbUOruQktxH8yZ4VBo0ya1JLXU3dvkff74fij3nvPIvUnOOVEfl+C7fRzzxxK8erQE64+VYE1kCSKOl2BlVAmWR3PcmBIsii3BgrgSzIsvASWU4KXEEsxJKsELySV4LqUEz6aWYGZaCaanl+CpjBJMzSzB5KwSTMguwficEozLLUFIXgmC8kvgW1AC78ISeJ4sgd3lElwtK0FGbQk+GizB2xbux7kUC8SlIGkpXpaVYq68FHMUpXhBWYrnVKV4Vl2KWZpSPvOV4mmPUkzzLMUUr1JM8i7FBJ9SjPctRZhfKUL9S+EbXArvkFKIJpXC7ulS2EwvhXZRKe6uKMWtVaX4e3UpiraXYve3pXjrSCnePFqKTdGl2BhTig2xpVgfV4q18aVYnVCKiMRSrEwqxfLkUixLKcWS1FIsTivFwvRSzM8oxbxMrjmrFMguxUs5XHNuKV7MK8Xz+Vz3Ca67gOsuLMXMk6WYfLYU/tdKIf+jFIUuWuS7aZEj0iJLokWGVIt0mRZpci2vZVokK7VIUmmRoNYiXqNFnLsWMR5aRHtqEeWlRaS3Fsd8tDjqq8URPy0OB2jxXZAW3wZrcTBEi69DtfgyTIsD47XY+IoWEYu1WLpCi0URWmi+0sLlmBbOkVo4HddCEKWFY7SWf4e0sI/Vwi5OC9t4LWwStLAyS6KW94xajCZrMZKixXCqFkNpWgymazGQoUV/phZ9WVr0ZmvRk6NFd64WXXladOZr0XFCi/YCLRrOaVFyU4sHt7W4c1+Lf4u1+KVKi1THMsRJyhArLUO0nCnKEKUsw3EVU5chUlOGY+5lOOrBPMtwxKsMP3qX4Qcf5luGw35lOOTPAsrwfWAZPwMWXIaDoWX4JqwM780rw66FbFEZ3l5Vhq1by7ByfxmWfVWGhUfLsCCyDPOPs6gyzItmMWV4JZbFsfgy/tyzxDIgiSWX4eUUlsrSyvBSOssow9xMllWGOdkstwwv5pfhhQJWWIan/yrDtNtlCLKWIcC1HAFCJmJiJimHv5QpmJKpmLocfhrmzjyYJ/Ni3syH+ZbD14/5swAWyIJYcDl8xrMJ7OlyeM9kz7I5bH45vNbw9Q/Yh2w/xznEuSLZcRbFolkMi+W64lg8S2CJLIkls5RyBKayNJbOMsoRlMWyWQ7LK0dwASssR8hpdrYc439lv5dj4t1yTLrH7rMH5bzusMflmPKknM9T5ZimL8fTxnLMainHS046vCLRYZ6MyXWYr2BKHRaomJppdFjozjx0WOTJvHRY7M18dFjiy/x0WOrPAnRYFsiCdFgezEJ0WBHKxumwMoyN12FVOJugQ8QkHVZPZlN0WDNNh3UzdNhKOmybp8PrC9hCHbYvYot1eGOpDjsidNi1QYd3N+nw3mYd9uzQYe9OHT57X4cvPtbhwCc6HP5Wh+OROkQd1yE6ikXrEBOjQ2ysDnFxLF6H+AQdEhJ1SExiyTokpeiQnKpDShpL1yE1Q4e0TB3Ss1i2Dhk5OmTm6pCVp0N2PjuhQ06BDrmFOuSd1CG/SIezV3W4+LMOV37T4fpfOvx6S4ff7+hw874Od7Q69NnrYRXpYSPRw1aqh71cDweFHo5KPQQqPZzUejhr9HBx18PVQw83Tz2EXnqIvPUQ++gh8dVD6qeHzF8PRYAeykA9VEF6qIP10ITo4R6qh8c4PTzD9PAar4d3uB6+E/UInKJH2Aw9np+nB5bosW6zHptf12PHTj2So/VIjdUjPU6PjHg9MhP0yE7UIydJj9xkPfJT9DiRqkdBmh4n0/UoytDjdKYeZ7L0vCbrcT5Hjwu5elzM0+Nyvh7XCvT4qVCP6yf1+LlIj78v6NH5UI/BUj2GtXqMlesR2qsHOVVgvksFVssqsE5RgQ3KCmxSV2CrewVe86jAds8KvOFVwWtxBXb4VOAd3wrs9KvAu/4VeC+gAh8EVmB3UAU+Cq7AnpAK7A2twKfjKvicVYHPx1fgi/AKfDmhAl9PrMChqRWInF6B22srULKpArVvVKDhrQpMiazA01EVmBFdgWdiKzA3sQIvJ1WAkiswL6UCC1IrsCitAkvSK7AsowIrMiuwKqsCEdkVWJPDdedy3XkV2Jhfgc0nuPYCrr2Qaz9ZgTeLKvD2Ka77NNd9pgLf3ahA/M0KZP5XgexbFfijrAJ15gr4O1Yi2KkS08WVmCmpxDPSSl5/K/GSshJQVeIVdSV/7yqxyL0SSzwqscyzEiu9KhHhXYk1PpVY51uJDX6VvEepxJaASmwLrMTrQZV4M7gSb4dU4p3QSuwcV4n3wirxwfhK7A6vxP7JlTgwpRI3Flbir6WVKFldibqNlXDdVYnVP1ZiexTPj67EjphK/C+2Eu/GVeL9eJ6bUIk9iZXYm1SJz5Ir8XlKJb5MrcTXaZX4Nr0S32dU4ofMShzJqkRkdiVicysRn1eJpPxKZBVWYm4Dx+yr5PW3CtflVfhZUYXflFX4W12F/zRVuO1ehXseVXjoWYXHXlWo8quCwb8KDYFVaAqqQntIFQbCqjA8vgrWCVW4v7sK2j1V6DpQBdHhKjwVV4VnEqrwYlIVXkquAqVUYX5qFb/DKixLr8LKjCqszqzCuqwqvJpdhc05VdiWW4XteVV4t6AKnxRx3v845q0q6G5X4Q9pNe4oqlGsqkaJuhplmmpUuFfD5FmNeq9qmL2r0epTjQ7favT4VaPfvxpDAdUYC6yGTXA1HEKq4RRaDbdx1RCHVUM2vhqq8Gq4T6hG0ORqTJpWjelPV2PzHB73QTVe/LIar/9Qjc+jqvFldDUOxlTjUGw1foyrRmR8NWISqhGfWI3kpGqkJ1cjK6UaeanVKEyrxun0apzLqMalzGpcy6rGjexq/JZTjZu51fgnrxq386tx/wT3UsC9FFaj/GQ1KouqMXyxGuN+r8b35VzjaDWWCGuwQlSD9ZIabJLWYJusBm/Ia7BDUYNdyhp8oKrBx+oafKqpwefuNfjKowbfetbgsFcNjnrXIMqnBnG+NUjyq0Gafw2yAmqQF1iDwqAanA6uwfmQGlwOrcEf42vwd3gNbk2owb2JNTBMq0Hr9BrMnF+DtctrcP3tGvy2owY336lBxfs12Hy8Bv+LqcF7sTX4KK4Ge+NrsD+hBl8mcv4kzp/M+VNqEJ1ag/i0GiSn1yA9owY5mTU4kVWDouwanMupwaXcGlzLq8HP+VzDCa6hgGsorMH9kzUoLqqB/nQNqs/UoPFcDXov1sD2ag2m/lmDGTdrEHGbn8udGrx2j3M/rkF5Yw1edTRgi8CAg2IDDkkMOCo1IEpmQLzcgGSFARlKA3JUBhSoDTitMeC8uwFXPAy47mnAb14G3PQ24D8fA+75GvDIz4BSfwN0AQZUBxpgCjKgMdiA1hADOkMN6BtngGW8AU4TDRBOMkA62QDPqQbMmGnA7FkGbJ1jwG4Y8NU8AxIXG/DTKgN27TPgw88MiPmar31jwLlDBmiPG6CPMqAm2oC6GAPa4wzoiTdgIMGA0UQDbJMNEKQY4JbKOdIMUKUb4JFhgG+mgfcdBoRlGzApx4BZeQbebxsw94QBrxQYsKjQgNVFBmw4xc/kNOc+x/1f575/4dh3Od4jrveJAfMqOYedEW4ORoS4GDHFzYhnRUaQxIiFUiMi5EZsVhrxusqIHWoj3tUYsdvdiL0eRnzuacTXXkZ8723EUR8jon2NSPAzItXfyJ81I/IDjTgVZMT5YCOuhBhxI9SI38cZ8XeYEXfGG/Ew3IjayUa0TzWiZ5oRollGPPWiEc/PNeLDRUZ8stiIr5YaEb+S568z4o8NPGeTETVbjXh/P987wPe+MUIbaURDtBEtMUZ0xRrRH2fEaLwRtolGOCUZIUw2QpZihCbVCO80I+/bjBiXYcSkTM6XZcQz2Ua8kGPEy7lGLMgzYmk+933CiPUFRmwpNPIaYsQ7RUa8d8qIj08bse+MEV+eNeLH85z/Ivd6mXu9YsTVn4y494sRZb8ZIb5thMddI8If8DN9aMTsYiNeeWLEylIjDtcYEWc0wtJrRIzExGceE3LlJpxUmHBWacJllQk31Cb8rjHhH3cT7nqYUOxpgtbLhEpvE0w+Jph9TWjzM6HH38S/cyZYAk1wCDbBNcQEaagJqnEmeIWZEDDehHHhJjw10YQXJ5uwbboJD+ebULrAhNYlJnQvNSHqHRP6PjPhrUgTdh03YXeUCQdiTPg21sS/d3w/3oSEBBPSEk28FzGhMJnrTOE6U7nONBP+SDfhvwwT7mea8CTLBF22CTU5JtTnmtCSZ0JXvgkDJ0wYKzDB/qQJLkUmSE5xjae5vrNc3zkTllwxYf01E7b8ZMIHP5vw+a/c/y0T5teYEGHkZ9Rmwu1erkteiyPKWkSrapGorkW6phZ57rUo8qjFec9aXPOqxa/etfjLpxZ3fGv5e1wLrX8tqgJqURtYy2tXLTqDa9EfUguX8bVQT6hF4cu1qFhUC9NijvdOLT4+UoucmFpcja/FLwkcK7EWt5M4VjLHSuFYqbWoS6tFc3otujJqMZBZC0tWLRxzauGWWwt5Xi3c82vhd6IWoQW1mFhYi/mna/H5Za75p1qMtNciw6kOzfI6dCnqMKCsg0VVB0dNHYTudVB41MHTsw4BXnUI867DZJ86PO9XB/jXYVFAHVYG1mFrcB3eCqnjPVYdEibW4al36jB3Zx3y9tXh4v46dH9bB58jfD2yDs8er8P86Dosj6nD2tg6bI6rwxvxddiZUIfdiXXYl1SHr5PrcDilDsdTOV5aHdLTOVZGHe8v63Apq47XsDr8mVOHW7l1eJRXh7L8OtQX1KG1sA69J+vgcobzldTht+Y6PJTWo1pejwZFPdqU9ehT1WNUXQ8H93q4edRD7lkPT696BHjXY7xPPab61uMZv3rM8a/ns0o91gbVY3NwPd4Mqceu0HocHF+PH8PrUTiZ/17CoutxJKYeMbH1SImrR058PU4m1ONCYj2uJ9Xjz+R63Eqpx6PUehjS69GYUY+BrHpYs+shyK2HOr+e30s9JhXWY/UZHv9zPZz/qcesu/XY31ePQLcG/E/ZgN2qBnymbsA3mgb86N6AGI8G5Hg14JR3Ay75NOBn3wb85deAJwENqA1qQEtwA3pCGtA/rwEjhxrwSnQDP+8GbIlrwFvxDdib2IAvkxp4fWxAVEoDklIbkJ3WwHv5BlzIaMCNzAbczGpARS7Hy2tAa34Dek80YLSgAY4nG7DgQgNeu9yAyEG+Z98IiXMjFksasUnWyPuCRnyibMQBVSMOqRtxXNOIJPdGZHs04qJXI254N/J3opHXtkZU+TeiPqAR7YGNGAhqhDW4Ec6hjZCNa4RHWCNoUiMMcxox/3+NKNjTiDv7GvHkM57zeSNeONSI3ccacSyqEZkxjSiMbcSFuEZcj2/EzYRG3E1sREkS50huRENKIzpSGzGY1gibjEa4ZDZCntUIr+xGBOc0YlJuI2bmNWJOfiMWnGjEyoJGvFrYiJ1FjfjnciPS7jci/0EjKkp4XE0jJoxwT05mFLmY8a/QjHKxGUaJGc1SM3plZozJzRAozZCozHBXmxGgMSPc3YzpHma84GnGPC8zlnubsd7HjNd9zXyGMeNjfzO+CDDj+0AzooLMSA42IyfEjFOhZlweZ8ZvYWb8N96MR+Fm6CaYYZpoRuskM/omm2GZYobTNDOkT5kRNN2MN54z45MXzIiZa0bey2bcnmdG5QIzOhaZcXKrGWmfmVH9tRmiQ2bsiTHjQKwZh+PMiI43IyWB5ySacSbJjGvJZvyRYsadVDOepJlRlW5GQ4YZnZlmDGWZYZ9jhjDXDHWeGX75Zow/YcZTBWY8V2jGKyfNWFbEPZ4y47XT3OMZ7vEs5zpnxqHznOuCGakXOccVM/68akbjDY77M9d9h+t7YMavbTx/jOuyb0KQsgmTVE2YpW7CXE0Tn3uasNqjCVs8m/C2VxM+9G7Cfp8mfOfbhEi/JiT5NyEnoAmnA5twJagJvwc34XZIE56ENqFyXBMawprQOb4Jw+FNcJjYBNGkJmgmN2HGtCYseLoJq6Y3YdOMJkxf0oT3VzUhe10TNu9sQnlME0yxTWiNa0J/fBNsEpvgmtQEZXITfFOaEJbahKfSmvB8ehPmZTTx2bAJr2Y14Y3sJryX04RPc5vwTV4TjuY3IeFEE7IKmlBU2ITLJ7nGIq7xFNd4uglVZ5rQeLYJXeeaILnUhJd/asKS603Y9nMT0v9sgu6/JrTfbsKcx02IKGmCcZTrsG1GnrSZz1DNKFc1w6RuRqumGQPuzbD1bIabVzPU3s3w92lGuG8zZvg18+9cMxYGNGN1YDO2BDVjR3AzPgppxhehzTg0rhkxYc1IG9+ME+HNuDChGT9PbEbd1GZ0TGuGeEYzljzXjEw0Y9eHzfA92IyIw814HNeMqvhmNCY0ozuxGWNJzXBKaYY8tZn3PM0Yl96MpzKa8XxmM+ZnNWNTTjPezm3Gh3nN+P5EM6ILmlF8phm7tc3QyVog1bTA070FIR4tmOrZgue8WjDPuwUrfVqwybcFb/u1YLd/Cz4PaMGhwBbEBLUgPbgFhSEtuBTagt/GteB2WAtKxregJrwFzRNa0DuxBa5TWjDhqRbMfLoFrR+34NnPW/DKFy3YmNiCt5Ja8GEyx0zhmKktiE1rQUZ6C05mtOByZgt+z2qBNqcFxtwWDOS3wK6gBVNOcV1nWnDqagvuXW/BntstCNe3wLa9Bd/KWnFR1YrbmlaUuLfC4NGKFs9WDHi1ws6nFWLfVnj4tSLEvxVTA1rxfGAr5ge1IiK4FVtCWvm83oo941rxVVgrjo5vRe6EVpyd2Iobk1pRPKUVAbNaoZ/fiqIPW/HnR61QxrRiVnwrkNCKZYmteDWpFW8lt2J3Siu+SG3FD2mtiE9vRXZGK6+rrfgpqxV/Z7fiUU4r/+a3ojGvFT35rbCeaIVrYSvUJ1sRWNSKyada8ezpVqw8y7Vc5FoutSLvSitqi1vhW9aKDZWteLOKe+hoxb/yNjxWtKFa2YZmVRv61W2wc2+D2KON9xRtCPVqw1PebXjRpw2LfNuw1q8N2/3b8H5AG/YHtuFQUBtig9uQGdLGv4FtuDauDX+FtaEivA2NE9rg/GEbJn7chpV723D36zaMfteG4zFtSIttQ2FcGy7Ht+HPhDbcT2yDLqkN9clt6E5pgyW1Da7pbdBktCEosw1TstrwfHYbFuS04bW8Nryb34Z9J9rwfUEbMk5y7iLOfYpzn27DozNt6DvfBtGlNjjeaoPvnTbMvNeGE6Vt+N2uHUFu7dgvb8dhRTvilO3IVrXjjLodNzTt+Ne9HU882mHwbEerVzuGvNvh6NsOuV87/PzbMSGgHc8EtoOC2rEyuJ3fezv+F9qOvePacTCsHVHj23FyQjuuTmzHzUnt8JrRju557bDOb0fI4na8H9WO3Lh2nItv571iO24ntkOb1I7a5HZ0prRjLLUdLuntUGdwnZntmJrVjhey27Eopx3rctvxRl47PsxvR2JhOy4UtePu6XZYzrdjybV2NP7Vjhl32vm3pQP/KjpQouyAUdWBdnUHRjQdcPbogMqzA4FeHZjq3YEXfDr4nXZgnV8H3vDvwIcBHTgQ2IGjQR28rnXgREgHfzc7UDG+A3aTOiCZ3IGFGzvQt6MDPrs6cHdfB/Yd6kDsDx2wRnfAI64D4+I7sDypA5uTO/C/lA7sTe3Ad2kdiEnvQFZGB85kduDnrA7cyu5AaU4HanM70JnXAUt+B9wKOEZhB6YXdeClUzznQgdsTB2w7+/AB5YOfK3oRJG6Ez9pOvk9dfJ76oTRsxMdXp1w9e2Eu18nng7oxEuBnVge1In/hXSiYXInpr3fifL9nbh2lOdE8vioTrjFdnK9nVxvJ2YkdAKJnViZ1ImtyZ14N6UT+1M7+fvXicT0TuRndOJSZif+zOrEw+xOVOV0oiW3E0N5nXA60QlVQSeCCjnPyU7MKerE0lOd2Hi6E++c6cTes5347lwnsi904tzFTvx6qRN3L3fC/nonMv7uxIclnZhV24mI+k6EOXdhpksXUqRd+FvRxe+uCx3qLoxpuiD06OLvYxfCvHiMdxde8elChG8XXvPrwgf+XTgQ0IWjgTw3qAsng7twLaQL/4R2oWRcF0xhXbyOdsEa3gXRxC6Mn9yFZ6Z0Yd7ULqye1oXtT3XBfmUXXljTxXvkLmTFdeG3hC7cS+xCRVIXmpK7MJjSBUFaF1TpXQjK6MJTmV2Ym9WF5dld2JLThV25Xdif14Uf8ruQdKILJwq6cKWQ+zjZhcdF3Msp7uU05z/XBa/zXfj6Gt+/34X55V3Y2tqF3fJufr/diFJ2I1PVjbPqbvyq6cZd927oPbrR5NmNQa9uOPl0Q+3bjWC/bjzt342XA7r5fNONbUHdeD+4G1+EdONoaDdSx3WjKKwb9RO7YT+lG0nPduPNA934OLobsbHdyInrxh8J3ahO6kZbcjdGU7rhltYNz/RuhGd049nMbizI6sa67G68ldONPbnd+DaP5+Z3I/dENy4WdOPPwm7UFHWj/VQ3vM91Y8L5blh/68YRfTfmDXWjVNmDOlUPetU9sHfvgdyjB4GePZjm1YOXvHuwwqcHW3178L5fD9IDe3A6qAd3Q3pQEdqD5nE9cAnvwcX1PVi7pweecT2YndCDhYk92JDUg09TenA4tQdJaT24ltGD/zJ70JDdg/6cHqjyexByogdU2IPVJ3uwpr0Hb3b0wOTciwvqXhg9etHl2Qtb717IfHoR4NuLaX69eMm/FysDevFaYC++Cu5FVEgvskJ78UdYLwzh/PesXgxF9yI8vpdr6cWixF5es3qxM7kX+1N6cSS1F6lpvTid3otfMnpxL7MXlVm9EOX1wie/Fy8W9GJZYS+2nOzF8dO9eHS+F7G/cg2NvbAI+nBJ3gdH9z6oPfoQ6tmHWV59mO/dx/vvPuzw7cM+vz784N+HlIA+FAX24eegPtwN7kNlSB9aQ/swNq4PovF98A3vw5QJfZgzsQ/bJvfhwyl9+HpqH3Ke6kPk630wvt2H7h19CN7Vh7c+6MPeD/tw5xO+F9uHzLg+nI/v4zWpD8WJfTAl9aEnuQ8OqX1QpvUhJL0PMzO4rkyuK4vryua6cvrwY24fUvP6cDq/D7+c6MP9gj5UF/ah42QfbE71QXq6D3su9uF4XR8uNPThiZn7bOvDsd4+ZPRxPGk/PlP044iyH+mqfv789+N3TT8euffz++pHt2c/7L37ofTpR4hvP2b69WO+fz/WB/TjnUCeG8Rzg/uRFsJzQ3nuOJ4bxnPH89xwnjuR507iuZN57hSeN60fR6fz2Jn9WDC3H+6b+/Hl9n5EvdGP7Df70bSvH3tj+nE4th/Jcf04Fd/P61U/r9P9qEnqR2dyP2xT+6FI60dwej9mZHA9mRw3i+vJ7sf+HI6fy73k9eNcfj/+ONGP4oJ+1Bb28/m/H46n+qE53Y+wM/1YfK4fm85z/ov9iL7Uj0tX+vHP1X54/9KPxsZ+3O3rR9BIP/qcBuDuOoBvpAOIkw3gmmIAt5QD0KsG0Koe4N/JAUg8BuDvOYCnvAZA3gNY4zOAt30H8KnfAH70H0BawADOBA7g96ABFAcPwBQygN7QATiGDUAzfgDjwwcwe8IAtkwawNdTBpA3jXM8PQDddI71PM99ieeB61gwAMuaAbyzaQAHPh9AX8wAnOIGMCFhAM8nDmBZ0gC2JQ/wXm4A36YOICFtAIXpA7iRMcDfiwFUZQ2gI3sAtrkDUOQNICR/ALNODGBhwQA2Fg7g3ZMDyD09gH/Pci9XuJerA8j4eQDnfxnAzV8HMPjHAA7dHsBXjQPY2TeAHQ6DWC0fxJ/ug7wuDvKedRDevoOY7DeIuf6DWBUwiDcCB7E3aBA/BA8iNWQQZ0IH+XMyiOKwQdSNH0R/+CCcJw5i5dRBeCwexIs7B7H93UGURA/CLX4QUxMHsS91EEfTBnEhYxB/ZQ5CmzUIc/YgRnIG+Xs+CCoYxLrCQWSfHsT4x5zbNAhh+yBOK4fwu2oIxeoh1GmG+LwzBFfPIXh7DWGK9xBe9hnCat8hPicM4TP/IRwLGEJm4BAuBg3hn+AhlIcMoTl0iL/jQ5COH0JQ+BBmTBjCgolD2DhpCO9NHsJXU4YQO3UIJ6YN4fpTQ3CYNYTxzw6hHjwmlsfEDSEuYQgFiUO4kTSE+8lDMKQMoSd1CIL0IXhkDGFi5hDmZA1hVfYQ3swZ4rPgEI7kDSEjfwgXTgzh74IhlBVyLSe5hjNDWHhuCOGNfK1zCJsHh/CCYhgrlcN4QzWMveph/KgZRob7MC54DONvz2GUew2jxXsYFp9hyPyG+SwxjGcChrE4cJjPdsPYHTyM70KGkRQ6jNPjhvF72DAawofhN3kYT08ZxrtPDaNgxjBuzByG03Mcf8UwJG8N44Odw5gUM4wd8cM4njiMnKRhXE0exu2UYVSlDqMzbRgOGcNwzxzGhKxhzMkexqqcYbyVO4x9ecPIOjGMywXDqDg5jI6iYajPcB/nhzGunOsf5n4UI/hUOYKjqhFkqUdwWTOCCo8RdHiO8O/SCDQ+I5jgO4JV/iN4K2AEnwWOoCtsBI7hI5g7aQQnl43g3qERGA6PYNqxEbwbNYL4mBEEpoxgZuoIFqWNYEv6CHZnjOD7zBGkZI3gbPYIbuaMQJs7gpa8EVjzR6AoGMG4whEsLxrB9lMj2Hua6znL9ZwbgceVEbxzfQQnfhnBsHwUH3uM4gfPUaR7jeKC9yj+9RmF3ncU7X6jsA8YhSZwFBODRjE3eBSrQ0b5/DaKL8aN4kb4KB5OGEXtxFEMThrF7umjUK0fhdubHO/7UXwVO4qT8aO8RxrF48RRNCaNYjR5FNLUUYSkjWJ2+iiWZYxie+YoPs0axdHsUWTnjOJO3ihq8kfRc2IUzoWj8Dk5imlFo/j27ChuXhhF66VRRBhHsUI9hs/cx3DcYwx5nmO47jWGB95jqPUZw6DvGIT+YwgIGMPMwDEsDhrDnpAxXA4bQ3X4GHomjMFn8hhC145hxfoxuL4/hrPRY2iPG4N9whjcE8cwKWkMLyePYX3KGN5NHcM3aWO8zx3D6Ywx3MwcQ1nWGFqzx/i3aQzqvDFMzB/DSyfGsLZgDDsLx/DVyTEkFI3h1Kkx/HF6DKVnxtBydgxFP/G/agsmeFrwkpcFa70t2OVjwde+FiT6WXDa34KbARaUBVrQFmSBXYgF7qEWIMyC9eMteC/cgoMTLDg7yQLdFAvmv2zBouUWGNdaMGujBUs3WfD6Zgs+3WJB5FYLcrdZcP01Cx68bkHddgt/Dyx4638W7N9pgeIjC7SfWzDvuAXpsRZcirPgdrwFvYkWuCZb4J9iwYxUCxanWfBaugV7Myw4mmlBTpYFP2VzzBwLn00svMfnuCcsCCmwYHahBStOco4iCz4/ZUHBGQt+PWvBk3MWmM9boLxkQfhlC+ZesWDNVQs2/mXBoX8suHWL4xdzzFILpDoLQvUWxNZYcL7NgmYXK76VWXFeYcW/SisqVVZ0q61wdrfC18OK6Z5WLPKyYpu3FZ/4WHHU14ocPyt+8rfiQYAVdYFWDAdZIQ2xIjTUiufHWbEqzIod4604EG5F3AQr7KZZ4f6UFYdmWZH+jBWXnrXiM1hxfx/P3c/zDlgRf9CKaUesmH/Uis3HrMiKsuJqtBX3YqyojbViKM4KSQKPTeQcSZwjmXOkWPFlKs9Ns+JUuhV/ZlhRnmlFe5YVDjlWeOVyzDyOmW/FlhNWfFxgxY+FHPukFdeKOP8pjn2aazjD9Z/j2OeteOGCFREXrXjnkhVfXbYi4YoVp69a8dc1KzquW3lPYMXC36zY+rsVe/7g5/EnP4u/rJDfsiLsthVr7lqx854V5x5asbjMCpXRirRGK57tsOKPPivsh7ieUSvetrWhfc425OBiQ1HsVzcbWiC0oSdsi8iGmtkesQ3ZSGzoKNNIbSiHTZLZ0HVGcht6yDYqbKiBfai0oVF2WGVDCrUNZbBwjQ1dYXPdbegee9fThkJ9bCgx0Ib+DrYh8zM8bw6PedmGbi+0oZ2LbeibJTaUvNSGgpfZ0Hn23HIb+o+tWmFD76y0oV721SobcouwoQT27BobWrjDhra+b0NTPrKhzXu4pv029NJRG1p/zIZGIm3o++M2JI+yoXR2OZrribGhu6w21obei7OhYSZLsKE0FpZoQ0MpNnQnw4YOFtjQmlNc8zkbevGWDRlv29CuOzY0yL69a0OSezaUysbdt6GL7MUHPI+techj2buPeCz7ttiGpI85Phv3xIYusTklPJatLeVxWr5XzrXpbMhUwc+t3obqGm3o5VYbmthlQ1pXW3rdzZba2T6hLTmKbCma+Yht6SSbIbGlP9gSqS2VszdkttTJ9sttyUlhS7HMT2lLp9gslS3dZMvUtqRnB9xtycXDls542tI3wbZUN9mWtsy2pcjnbWnFYluqZDuW2FIv+2qpLQmX2VISC1puS+fYcyts6T8WsdKWatjOVbY0wA5G2JJktS2lsnFrbOkSm7PWltats6Wt223p6be5lndt6S/20wGu6Ueu54gtvXXUlrrZgWO25BppSwks8LgtnWWzozgXi4jmXGxnDOdiB2M5VxznYuPiORebm2BL99j6RFsaTbKl66m29EqaLRWz2Hxbun3Gltb8Y0sf37Mlm/u2dJS5P7ClfDbtoS39yhY+siUte72Ynz377LEtCZ7wfOZXwvWX2tLfbIXWll6ssKWJBp4zaEsxQjvyFdlREZsltqO/2HKJHVWyHVI76mVfy+xIJLejZBaqsKOLbI7Sju6ydSo7qmMfqO1olP2gsaMcdzua7GFH8z3t6Anb5sXzgnlcqB3lzrYj20V29PQSO/qdLVlqR+XszWV21MUOLLcj1xV2lMiCVtrRefb8Kju6zdZE2JGJvbfajkbYoTV2pFxrR1ls0jo7us4er7ejrRvs6NNX7chnE/ew1Y7Er9nRhjfsqGWPHUXvtaPaI1zvUa6X/XDMjtSRXDObctyOfmELouyolL0ebUftbH+MHTnF2lEcOxNnR7Pj7eg/FpFgRwb2bqIdDTFFsh2V3eQe79rR1Ht29CtbdN+OtGz7Azv64qEduTyyowQWVMz5Szi3lsezX8rs6IUefg6O9nRMaE+eInsqYNPF9vQHWyqxJz17W2rP78Se34k9ieX2lMrCFPb0stKeHrCNKnvao7YnO409VXna00Fvezq01J6Uy+wpm01ebk8/swUr7KmUvb7SnjrY56vsySXCnoJW21PdWns6sp7zbeRcm3jO/+zppSP2tOmoPTWxT47Zk32kPUUxn+P2dIo9E2VP/7BV0fb8ebenXTH2NMwOxXLuOM7NJsfb08IEe9Ky7Yn29EWSPQ3msJv2lHTbnubetaf77NV79mRme+5zHw/s6TjzeWhPRWzWI87DVhVzHvbuY87DDj2xp5wSe5pSak+LtPbUXWZPX5ZzzZX2ZDLa09ZWe3ra1YGWuTnQDqED9bODIgeSiR0og02UONB1Nk/qQCXsNZkDdbDP5Q7kqnCgRBaidKCLbI7Kge6zV9UOZGZ7NA4U5e5Ao94O9LufA62e6sDrgwMNse+XOFD2UgeassyBfmGLljtQOXtzhQP1MPEqB0pl4yMc6Bqj1Q70mDmvc6AEdm+DA5m2OtDkHVzPD1zLEQe6dNSBXjrmQA9Zc6QDfXrcgQRRDhTLAqId6Bx7IcaB7jDbeAeKSHKg6WkOtDzdgST5DtRyxoH2nXWg+XcdSPjAgVJY2EMHusrwyIGKWVuxA+1/7EDBJdwzm1vqQA9Ys5Zz6BzI0c2RAoSOdI69IHKku2yD2JEa2R6JI9lLHSma+ckc6QybLXekW2ytwpHqmI3KkSJZkdqRLB6ONDDJkRbOdKQbsx3p+hxHokWO9JhtW+xI7eyLJY7kttSR11tHGrfMka4wLHekYrZ1hSO1sf0rHcl1lSMlsdAIR7rMXl7tSI/YljWO9NlaR0rY5EhztzuSYKcjfXLQkcyHuI8fuYcj3AN79ShfY58ccySHSEeKYQHHuU/2QhSPYa9G8xj2SQyPiXWkWBYQx2PYC/GOdI+9msDXk/hasiM5pjvSp6ccqfOWI42/60jXWMk9R9p+35G+fOBI4oeOlMbCH3HvbH6xI2nZG48dqZt9/cSRJCWOlM4mlvIzYgu1jlTG3ixzpF72TbkjSXWONEnvSIsqHKmcZVU70ncmRzrU6Eh/NnE9jgLa5CygS24CekkooEesTSSg/WIBuUoElMTGSQV0hZFMQI/Za3IBdbADCgEJlQJKZeNVAvqJzVcL6Gt3AU30FNDPbKGXgNZMEdCUxQJaskRAFex/SwU0yA4tE5BquYDy2NMrBPQnW7FSwOuwgN5dJaBRdiRCQB6rBVTIZq4R0D9s9VoBmZjNegFFstMbBDT7VQGt3yigBta8TUDSXQJa/J6AxD8IaMKPXMcRAfUdFdC3xwSkiBRQNpt6XEC/s2VRAqpiO6MFNMx+iBGQe6yATrAZcQL6m0XEc072QYKArCwyUUA+SQI6xWYnC+g2W58ioEa2J1VADmkCimWB6QK6wPZn8bPM5meZI6CrrP8k93ReQP9eENC2XwT01p/8/1sCsr0noLP3BfTCAwHdZa8+FFAT+/SRgJyKBZTAQh4L6DLDE34fbFsJvw92oFRAIi33WyagG2xhuYDK2ds6zseqqwRUbxJQsYVrFjrRbdYocqJPxE7kKHGiOBYkdaKL7CWZE32hcKIytRNdD3OiM+REiQucSLbUiX5b5kRLlztRJdu1wolG2I8rnchjlRMVslkRTvQfW7vaierZx2ucKHCdE11g7Ruc6MYmJ/J9k3PudaJfvnCiw185kf13TrTjmBN9H+lE6uNOlM+mRznR3ywi2olMbHeME9nGOlEU84tzohfjnWhzghPtT3QityQnSmHjk7leVpbCY3KcKPmEE31X5ETn7znRg/tOtOWBE7Ux4SMnSmMTirketuixE+nYO0+caJAdLnGiE6VONFPrRP+wNWVOVMc+Lude9PyM2LZKJ+pgT5q4fydn8nB2ppPsEzdnEgidKYGFiJzpCiOxM5Ww7RJn6mHfSJ1JLnOmHDZN7kx/shUKZzKw95XOZGXHVc50Vu1Mre7OlOrpTO/4ONNhX2cKDnammnAeM4HnzXWmykXOvLY40wg7ssSZPJc6UxGbvcyZbrMNy52piX26wpmcVzpTEgtb5UzXWFmEM/WvdibVWmf6Z50zfbzBmdrecqb0Hc5U8IkzTf2Bc/3IuY5wPUedyfcY18RejHSmB2zLcWdqZ19EOZMomuexSTHOtDTWmXbFOZN3gjOdZlfPONO8s84U+xv3fY/7Zk/dd6abbNUDZzKx3Q+dyfaRM0WzgGJnusBeeuxMrz1xpi72dYkzyUqdKZtN03LvzFbH41mA3pkeW53JXuBCSjcXWi1yoTr2sdiFHCQu/Nl2oWCpC11mr8hcqJS9KXehPvadwoVUShfKZzNULvQPW6N2oQYmcHehBHbVw4W0ni50yNuFND4uNMvXhTpmu9A3xPOX8vxlLnSCzVzuQv+ytStcqJHtXelCTqtcKJGNi3ChBatdqJztWONCHutc6CR7dYMLuW10oV1bXKj3Rxf69gj3cJTrYTOOcT1sbSTXw/Ye53hRHI+FRbvQT2xBjAvp2DuxLjTEPONdqIg9l+BC6cku9FsK5zrF15jNbRcKuONCL991oe33OB/79j7X/4DzsZkPuX627hHXzz4tdiHnxy6UzG48caFFJS5UwXaWcv86F/pK70I3K11oVZULPe/sSu0urvSlqytJ3FxpmtCV/mSrRK5kYh+JXflduPK7cKUQqStdZfNkrlTG3pa70iD7QeFKHkpXKmLPqVzpLtukdqVW9oXGlcTurpTBpni40h9shacrGZmdtysF+bjSZXbI35Umh7qSaAn/u9SVfmcrlrmSgX24nMeucKVYdnmlK72yypW0bCDClQ6v5txrXGn2Ws7LWtdxvg2utHIjzzvE8X/gGo/wmGNcW6Qr3WObj3PP7Mso7jnalbLYtBhXuskiYl2pju2JcyVBvCuNS3ClhYmufJ5zJd8UV+pOc6WZma7kmuNKXXdd6Zt7rqS470r/PnCldQ9dad8jvlfsSqls4mNX+pV9UML1lrnSgwp+bq5uNOTmRkeEbuQtcqNtEjfKl7lRqKcb9fq70XcBbqQOdKPNi9xo4ko3mr/WjXRszXY3Eh13o0w2NcqNbrKIaDfeu7jxmcaNkll4nBu9lO5GU0660Qe33Mj/gRvhoRuVsLceudEA+6HYjTwfu9Fp9sITN3rItpW4UTf7ttSNVFo3KmBSPdfpKqSzQiE9FgmpTyykQxIhFUmF9LxMSFvlQupi3yiEpFQK6QRrVQtpraeQ0r2FNDBFSC8+JSTFs3z9OSHZLhVSDAteJqQFy4WkYztXCGmMHV8ppIBVQrrIKEJIWrZjtZCG2ZE1QvJZK6SX1gnpCXtjvZB6NnHc14U0+X2+/z3XeEhID48K6bVjfI99FykkzXEhnWTPRQnpPtsazfWygzFCUsUKqYA9EyekO2xTvJDa2VcJQpqZJKR16UI6c09Ic+4LqZhtf8D9s0MPheTxSEin2AvFnJO99phzsu+fCMm9hJ8Pe75UyHtsIW3TCqmbfVsmJHW5kGbrhLRFL6ROpqrkGtizVUL6ukZIe9xE9KtIRMvFIjKxjyUiEkhFlMTCZXyPLZeLyMg+UojIUSmiRBauEtEvbJlaRAa2W8PX3UX0s4eIlnqKyMFbRGE+IooPFpFdmIiqw0Vku0REoUtF9BNbtExEVez95Xx9hYjiWOhKvscWreJ77P0Ivrea77HQNSJavJavs/fXiej6BhF9sJHjbuG/X+O874rI9aiI0tiUYyL6kzVEimjfcRG5RYkonU2NFtFNtiZGRI3ss1gRCeNElMGmxYvoL7Y2QcR7BBH9kyyiphQRidNElM2eThfR8L8i0t0XkeWBiIIeiegqW1As4jOkiGKfiCikRETjykV0g9Xo+BlU8POsFtEEg4hcakUU6Cam+UIx6dkukZisLEYsphCJmK6xRVIxVbH3ZWKyk4spno1TiOkGW6oUk4GFa8Tk7CmmP7zE1OQvpqmLxCReKuYzopimLxPTf2zDcjG1si9XiEm+Ukz57JlVYrrDNkeIqZMdXC0m9RoxnWTPrRXTA/baOjH1skPrxeS5QUxzXhXTmxvFhC1i0rJ3toop8DUx/fSmmKrfEtPKY2KqY3sjxeR6XEzpbGqUmP5ia6O5PvZ5jJgksWLKYbfixLQxXkxt7KsEMSkSxfRskpg+/Jvn3OGx98QkvS+mXDbzgZhus00PxdTBvnkkJlWxmArZc4+5XvbaEzH1scMlYjpbKqbhMjF9WiumURcJBblJ6CpbKJRQJXtfJCF7sYQS2HiJhH5hy6USqmWfyCTkIpdQGpuikNBf7HOVhHLVEtrkLqGDHhLq95aQ+zQJ2TwjIcNsCS1aKqEPl0nIYbmEktiEFRL6jWVGSOip1RJqXcN5t0lo/Q4J7Tsioa+PS+hhNMeJkdCPsRKieAmVs5hEHn9OQr/fl/DeRkINbN9DCYkeSSibTS+W0MbHEupg6hIJFZdKaFAroaNlEtpbLaF0oZT+FknpK4mUFFIpPSeT0utyKb2ikpKO7VJLKU4jpTB3KWV48fWl/P/lUvplhZRqV0pp7yopuUVI6enVUtq4RkrqdVJ6cb2UHrMrG6U0cauUXn1fSpojUnr7mJSOR0op6LiUrrHFUVL6KFpKTjFSSmVTYqX0F1sXJ6UW9mW8lAoSpDQ7UUoPWH+SlH5MllLEQymZmbRYSnnsmcdSuse2PZFSLztcIiWfUildYK9ouQ9mWy6lBr2UxJVS2lotpZdFMtKy/4llZGGxEhmfPWX0M1suk1Et+1QuI6FCRllsulJGt9lmlYy62HdqGXlqZHSWvezOsdhODxlZWawnx/KS0S9shbeM6pjIV0Yz/GR0LlBGP86S0VtLZDTMIpfK6NoyGS1eLiMD+3iFjNJXymjaKhn9y9ojZPxdk5FmjYxOsblrZVTCxtbJKHSDjG6wvRu5ri1czzYZXTgsozXHZNTEDkTKSH5cRgXsuSgZPWJvRMtoiB2LkVFgrIyussVxMqphH8fLyDmB87NpiZyfvZokow52MFlG7ikyOs1KU/mZpckoN1tG93Jk5Jsvo/knZLTxPxlFPJDR5w9lJH0ko3w2u1hGD9j2xzIaZEefyCigREZX2KJSzss+0nLeMs5ZzjnZqzrOVcFxjDy/T0a3RmU0wV5Oh6VyuiiT03y5nNcROaWwv1RyWq+WUxv7WiMntbuc3vGUk4XFeslpv6+cQpfJqX65nMQr5ZTLnlklp/vs9Qg578XkdHS1nK6skdOitXJyWS8nr01yurlNTv/tk1Pc93J6/oicbkTKaV8Ux4jmGOyZGI7BXo/lGOxonJwC4uV0lS1OkJOBuSbJKZNNT5bT+LNy8r0jp0ts9z05Od3n+A/k/Pskpy72/SPOWyyn8+yVx3LSsw+ecJ8l3CebUiqnv9kGrZzXZTl5lMsJOjmVM7sKOb3QLqfGbjkZxQraK1GQUKqgbDZTpqB77DW5gvrZEYWCApQKusoMKgW5aRTk76WgRd4K6vNX0JVAtkRBM1Yo6A7btpKvsx9X8bgIvscWr+a5bM8anr9WQVls23rOu11BOW8o6FSkghKjFTQxRkHrYhX0TZyC3OMVpEtQ0HuJCvr+oYIuPFLQ/GIF7X6sIKcnCrpVoqDeUo5fpqADjQpqFSpJI1bSGQaJksrZe1IlOciUlMKmyJX0D9uoUFIX+16ppAVqJbm4K+n8JCUtWaqkvcuUJFqupFz27AolPWRvrlTSCItepeQzkpJ+YebVSjqwRknadUqa9KqSjm5X0ppdSnpmn5JWRCp5H6AkeZSSCtmL0UoqYTaxSkpgE+OUdJOtj+e8iUpyTlHS9FQlffuTkj66p+R1SEn32OsPlTTIIh8pKbhYST+zlY+V1Mi+eKIkRYmSTrI5pVwH26VVkl2ZkpLY3+Xco05Jn1TxHIuSfJ1UJHZV0ZhQRX+IVbRWoqJWdlCqIg+Zis6xV+QqqmS7FSpyVqoog81QqfiMo6JBtYoiNSoKdldRo4eKvvBUkdJLRfa+KloSpKLnFqtowjIV/cnWL1dRO/tuhYq8VqroAluwSkXVbE+EitxWqyibPbNGRQ/Ym2tVNMKi16not/UqatmgoopNKnr/bRUtOqIiAxMdU1Eemx2pomL29nEVWVhcFOeN5rxsfQznZd/Fct44FS2MV9Fbydwze/NPFcXe43H3VbTuAY9j3z3kcY9UdJEtKFZRDfvksYqET1SUyx6VcJ5SzsPWl6tI7aimb8Rq8pCoec+kJje5mp5RqOkhe0uppliVmsLValqvUdMlDzXt9VLT1iVqOrNSTbRKTRXMebWaZq5R0302slZN4i1qen6rmqZEqelf1hutpiMxamqMU9OBeDWpEtR0/L6aQh+o6Ve2+qGaWtnBR2ryLFbTBVbzWE2fPOFYJWrKZ09K1fQ/rZpsy9SUzLbo1HRUryZNtZpWNKkpc4RrddNQp0hDfhINXWVLpRr6XKYhhVxDRexlhYacVBrKZDPVGnpTo6FwDw3dZH7eGooL0dCtpRraukxDkcs1FLJCQ7+y1Ss11MoOrtKQZ4SGLrKFqzVkZJ+u0ZBkrYaeflVDr2/UUPQmDfls09CBoxriDxd9dFxDOVEamh2toWL2ToyGbGM1lMSmxmnoP7Y1XkP9LCSRcyVxnmQNeaVwHrYvTUP3szVkLtTQrAcaevh/ius7vsmqbeC4AwQX0J3RNN17b7rHr7R0N00zm7ZJU4aK43GAiuJGZdM92eBCEbe4H8ejbLpbWjYiggMHqKjv9f7x/SQ59znXdZ079zhH/HPQi7ZDXkQd9uILYTvixa9iZb8XgQNe7BGqYS9eF3NHpMZRL9kPevGCGB734oYJiTVDwfyZCtpmKYh2UfClqHNV8JtY5aYgyF3Bh0LvoeApTwVveilwUynIUyvwKFNQUK6QfYeCrZUKMqoUDIg7dAoS9QqcNQqaDQoijApWmBUEWBQ8u0zB9OcUHHpewdo1CkLXKvhE/LROjq1X4Nus4F1xrkXB8XYFszoV+B1U8J6oOqTgO/H4YQXKIwpeF8X9Ck6KhwYUuA4qeEnkDSkYF/cOK7h5RMEWkT4qdY0p6BmX2o4q2Cf+nlCQcEnBxzOU/DhTyfJZSnxdlLwrKl2VnBOPuylRuit5XRR7KDkpHvJU4uql5GWRr1AyLm5RKdkqMtRKpmqUNPgrWRyjpCpXSQlKppcq2SSuq1DSJRIqlewVziolV0WLTklUtZIvRJ1eye9idY2SEIOSj4XJqOQn8axJiZ9ZKfs1JTqLkietSnk/Kym1KfGoVzLZIHntShIXKvnnNiXfPiD1PqTEvFLJntVKqtcouSCeWqtEs07JW6J8vZKzYlmzEq8WJbtEUauSE+LBNplru5KXxNEOJfd1KrmrR8m0XiWf7lCydLeSm95TskUEfK2kYr+Sxw7IOTuoZLcoPqTklFh6WIn7ESU7RUG/1CkWDyiZOajkBZE7pJR1qZL/DCvlP5N4YtGYkhvGlVw7KedM/H1cSfBNKvbcqqJ6hooL4umZKnxmqXhbVLioOCced1WhdFOxW5S4qzgtHvFQ4eGp4lVx3EvFEoUKF6WKfJWKHxJUTC1WcV2Zim6xr1xFU4WK2CoVXwuHTkVLtYov9Co+M6rQ16n4cIWKH1dK/rWSf52Kd0TlehXfiSeaVfKMVvGmONuq4vV2yd2lwvuAiscOSV2HVZQeUfFovwqvARW7xNxBFSfF0iHpO6xiclzF87eq5V2mlmtTzXOz1Pi7qNkj9K5qfhDL3dT4uqt5T1R7qLkgnvZU866XmiqFGo1KzXdqNSWBal4LUzNQpKa/RM2GMjWzy9UcEbdXqJlaqaZPpFapOSxu06mZUq2mVyTr1RwSC2vU9BjUHDSqOWBR89sKNZ+uUmNdreZXsXqNWu5l+b1OfovV69WENEsfYWmRNrGqVdra5He7fO9Q80mnmksb1aw4oCbwoJqPhPGQmp/FisPSdkTahKlf2sSKATVBg9ImTEPSJlYMy+8RiTMq38fk+KQa8xk1kVO9+WqGN3/N9KZ1lrc827z5n7jq6k2Mu7fsXbxp9PDmb9Hm6U2slzffiE6tNz2h3gwkeUOZN5Pi5QpvCiq9OSYerPLGTefNTlFY7c1x8ZDeG/cab4oM3pwUxWZvQh/0Jmm1N9ev9ZbnvTe3r/dmarM3G0R/izeLWr3Z0ulNdq83oyL4E2/+3e/N/oPezD/kzXWHpQ6RfMSbQ6JvQMYNyrghbzbfoiF7loZR8YKrRt5nGha7a3Dx0DDHU8NxoVBr+L5EQ025hsBKjeylNZiqNPwiVuk0stbT8Jmo1Wu4LNbVaPjSoKHBqOEv0WrS8I9Fwy3Pa9ghXl4lcVdreHiNBo+1GnaJ4nUazohl6zWomjW8KSpaNHwnnmrV4NOm4T1R3a7hB/Fsh4aATg0fClOXhksipEfqELW9UodY16fBvlFD7GYNO3dpiPhYw9SvNLy4X8OxAxrcD2l4Vcw9rOG0ePSIBmW/5BblA5JbPDkouYckt6geltziuRHJPaqhbkJDxwkNCSdlzK0+nJ/hI88QH7SzfHhf1Lj48JN43tWHIDcfPhFWdx9+E2s9fIjw9OFL0eDlw1+iTeFDnNKHvWKeyodkbx8Oizs0Pgxrfdjh50Oev8Qt8MFe4kNvhQ/9lT7cWeXDjToftoisah9GxX16H2bW+PCSKDD4cEw8ZPTBw+TDWbMPb1t9uFDrg3+dD7/U+9DU5EPzOh++Xu9DV4sPSa0+HBK3t/lwQ7sPJ3b7oNsndR+Sug9L/iM+XBUd/T4cGPBh4aAPU4Z82CDuHpFaR31YMu6D21E5ftWHxhlaDs3ScruLlhtctWwSGW5aRsS97lpmeGgp8NTK9ablSZWWn7y1vFOlpVqn5QfxXLWWIL2WT4S1RstlEW3U8rXoNmtJtmiZXqtlZ72WaYu0jC7T0rhCy5Y1WsbWarl/nRaX9VpeEUXNWk6JZS1aVK1a2Vdqudim5dl2id2p5XexvkvLNb0SW9y5QcuNG7U498nv/ZLrgJYj4s6D0n5IK3txLTmHtRwVS45ocevX8pooHtByVmiGtHL9aNEPy7zER99qufqHlg03+/LiDF8KZvpyQiyd5YvCxZc3RYWrL9+L5W6+BLj78pGwePjyu1jn6UuUly9fix6lL3epfbnZ25c8jS+Twtffl5/LfFlV7ktYhS9fiIZKX66KjipfEnW+HBJ3VPvKOtuXLSK7xpdxsdjgi5vRl9dEscmXs+IJsy8+Fl/eFwarL3sW+DJjpS8nV/miWuPL26JqrS8XxXPrfAla78unwtbsyx+itcWX/a2+LGzzZWq7L6Mdvtzf6cvcbl/OiPd6fTm235eHD/jiddCXN0TFIZm/WH5Y5n/El09Ebb8vV0TLgC+xg77sEwuGfJky7MtGMTLiy32jvuw4I/Vc50fOTX6U3erHhzP9sMzyI9rVj+vd/Uj38OMVLz/uiPQjtcKPQXFPpR+3Vvnxopij8+PRaj/Uej/eEdU1fvwkQo1+fCG6zH5yvfmx5Hk/Pl7tx5U1frSu9ePAOj9uW+/HtGY/tojsFj+Oirgeae+V7xsk3n4/wg5JHPHvYT+6j0gN/X4MiHsGpIZBP1l3+lE45Mdjw37yLvLj2gmp97gfe05J/S7+ZLj6MyoecPPH1d0ffy9/rij8aVX6s9Xbnze1/vyd68/1Zf5sFGPl/uyq9Ge5zp9Pqv2x6f35U7TX+JNo8OeQWGT05yaTPzsEZn+Oi0cs/uhr/XHW++M3z5/YNf7cttafaev8yV3vz6R4uNkfRYs/bwldqz8/iBVt/oS2+/OFcHT486/o6fRnqMufe7v9mdXjz7e9/kzf6s828dVL/mj3+3PgkLQdkTaR1+/PMbF0wB/loD9vi+ohf34Sq4b9CR+RccI56k/fmD+FZ/357Tt/xl0CWOIagIdbgKzZAqh0D+Ci6FEEMFsZwJC4mhfAC+UB7KkKwKQL4DcRqw9gv5huCCDPGMAjpgDeMQdQYwngwm0BWJ8O4P2WAIytAaxvk/7t0l9M7wxgm3ikO4CVXwaQeSSAcbGkPwDPgQDeEFWDAfwgVg4FEDYcgHMkgOtGpe+Y9BU/ngngl1sDWTgrkGkugeS5BnJcqN0DZT0WiNEjkF/Fes9AWVsEsl/crgjkRmUg2wWqQE6KZepANN6B7BG/awI5nxbIREUgD1cGoqwKRK8L5JJYWx1ItD6QvWJhjeQ0BLJNPGoKxNscyG+WQJqtgVgdgTj+EyjXeCC2NYH8JTrXBpKyLpBBce/6QGY1B/KqKG2RfOLZ1kCC2wL5XDjaA7mmI5A+kd4ZyKhY3BWIR3cgb4iqnkB+FF/3BTJ/QyBTNgayWSTtDeS7A4EEHQrkv8J+OFDulUB6j0icfokjFg9InEGJI3RDgaweDiRyJJBvxILRQG4YC2SrOD4u8zoq85oI5H0x59YgUlyDGBT3ugXh4h7Ea+J5zyBCvYJwKoK4ThlEliqIWG0QB8STAUEsKwgipDyIjZVBPKSTY4YgbjYF8ZQliN0NQdz+TJA8A4OY1hLEdrHzv0Hyjgji7oPy/VAQpYeDOC+eOyJx+oP4UmwaDGJyKIhHhqXveBDXnwziwvdB/Dg1GE+XYKpdg2V9GcwBcbNnMC+JIq9g/qsMJtM7mKOiIi6YVfHBLJ0bzGsVwayoCuZrXTALqoO5QR/MNkFNMCfF44ZgfI3B2EzBXBWLrcFcsgVz97JgDq4N5s51wdy6PljekcGUNAdzXjzbEkxIazBNbcFMaQ9mi8jrCOa4WNYZjE9XMLXdwfwlunqCmd0bzMtbg8k/EIz2UDAfCdvhYHnOBcv/FsySgWC8BoPlfg6mZiiYX0XzcDDxI8EcFnePBlM2HswFseKozGUimGnHgtku/E8Gc/lcMCNXg+m7NUTWWCGYXUK4ItpdQ0h2C2FQ3OcegptHCLuFzjOEn8VarxBiFCEcEIuUIbLHDuFl8Z06hFBNCF+JeT4hTNWGsFV84h9CfUAI/4i2HImZJzHzQygoD+G08K8M4VNxjS6EDSKrOoQJ8Yg+BO+aEPYIiyGEP0SqKQS9NYSLDSHsdYTw93NS69oQ3NeH8IbQNYfIWiuEkf0huA5I3SJ2OISysRBm/hvCgumhbHQL5Zh7KB95hmLzCqU6OBRLVais9UJ5UB+KoiaUd4XJEEq7MRRPSyiJtlDeqA+lfm0o2etDebRZxreE8k9rKJntoWg6Q/lAXO0KZeD9UBI+DiX+81Be3xvKPQdDmXUolF3ip8OhrD0SSmx/KIfE3QNybFCOiZ+GQokZCeWu0VB+HJfPyVBWnwgl+ttQfjgfysVbw1g0K4xbXcJ4VZS7hsl+M4zVbmFEu4fJtS3tntLuJbylXRPG2sgwOd9htBSEkVIZxuKqMLx0YbwjjNVhXBEd+jBSa8IYEUsMYSiMYbwrzKYw/hCd5jBGLWE8aA3j/dowuurCeLghjDOPhBG0LIyL68KIag5jv7izJYwZrVKHKG8L40expj2MmI4wDom7O8PY1RXGz91hxPeG8Z++MFw3hPGG+H1bGMM7wvj7zTBy98h8Docxsz9M1n9h/DQgcxkMI24ojN0jYXhMhFHwaxhDN4Wz+OZwet3CmXQPR+sZziZFOHnKcE5lhVOYH85bVeFc1oXTXh1Oqj6cB2vCURnCsRrDuSoetYTTZJe+jeGcE886w1m9MBzH0nCeWRbO76vCGV0jY9aFs0dcXS/5msPJagnnmFjWGo5vWzifCkd7ONd1hLNFnOkM5+mucBb0hHP+YDj7D4ez6Eg4M/rDZU7hVA6E87NYPxhOwlA4/eK+4XA8RsJ5WxhHw7kiOsfCSRsPZ0x8OBFO3WQ4/4qNx8LJPR7OCfHEiXB2nJZ5/CExro9g2qwI5rpEcF6scI0g0i2C/eJO9whmekSwS1R5RnBJNHtFkKiIYFA8oIzASxXBu8KsjuBP0e0dQYYmgk+0EWzxiyAkMAJ9ZASvZUTwdUkEr5RF8EN5BGsqIoirjODeqgjcdRG8JQzVEVwWHfoIZtdEMCaWGiLQGCP4SNSbIrjGHMEmkWeJ4JR4yhpBcG0EX4kFtghurIvgJVFSH8EFsaohgmh7BPc4InBtjOANoXdG8ND8CHJvj+DFuyJ4cEkEGx6O4MSqCOatjeCFdREUr49gZXMEUS0RHBB3t0bg0hbBblHdHsFvoq0jgpTOCEbEg10RqLsj+EDYeiLY2Cvx+yII2hjB9M0yn5fkHB+W83tEYvZLTHHXgMQblBgjETw9GUHZyQjuOyPxZ0XS5hLJw26ReLtH8qGo94hks2ck+V6RfK2MZCw9kp+qIlmniyShOpIH9JG8VxPJVUMkfcZITpgiubE2krj6SK48FMnE0kiKHo8k6slIXNdFUrM+ksuiszlS1sqRPNoaibYtksb2SKZ0RLJdnO+M5GC39O2LZPLdSP77fiQ9/5X4ByX+oUgW9kdy00Akr4jyQalHrB+KJHE4kkGxZzQS21gkG8cjOX00kluPR+I1JYrgG6NImhHFgzOj+HBWFPUuUVzrGkWBWxThHlHsE7O8ovhdEUWHMoojOVHMqYrieV0UkdVRHBB366NwrYniTWEwRHFFdBmjyDBFMSkeN0fJ/KN4WZTZoljcEMVZZxQvPBHFrtVRVK+Jon1tFLPXRTEuHlkfhW9zFJ8JZ0sUN7RKX1HcFsUFsaY9iriOKPqFV1cU74na7ig29kSR1xvFaXHlrSjaDkUxdjiKpUei0PZH8aloHJB4gxJPFA9JPLFmWOKNSDxx/2gUirEo3he141H8KzYdjSJ/IopnJ+WcHIviruMypzNRbP8xin9mRrNxVjThbtHsEwbPaK6ILq9oMhXRPKGMJlAVzUJ1NGPaaIoDo7lQEE2fLpqc6mhOidCaaHYbo9GborksHrdGU1kfzS/irwelz8PR7H0kGp/10TQ2R3OxNZrB9miWdETT0BXN07vl2MFoSo9EkzgQzbB4aDCaqSPR7BDFo9HEj8sY8cCpaJ65OYYclxhOiWdcYwhzi2GvuNM9BhePGN4URs8Yer1iyFbEcFI8rYwhVCX9hIu39BEGTQx/iB4f6aeVPr7yPUikyfjyGP4UOZUyTifjxJ3VMlYvY4WxRo6LXoP0MUot4hmT1GKOYZ+4yxKDqzWGt4SpNoa/xOm6GJbXx7C/IYa77TFscMbQ8EwMw+tieGh9DJ80x9DYEiPXSwwvitK2GHmPxdDcHkNyR4zsuWNY2hmDtiuGz8T0nhheFq19MfhtiuFzMX9zDDu3xDCxPYa4vTFcPBSDczCGaUMxvCTKhmP4WYyNxvDrZAyTx2NomRKLwSWWXtdYctxiWe4ei7tXLO8IVLFEe8dyRBxKi+W10lg6y2N5qjIWl+pY3hIbamKJMsXyviWWhxpieWx+LL8/EYvrszJ2VSw71sWyvjmWpJZYRsV/22KZ3x7LTR0SqyuWjO5YzBtjSX45ljWHY0k4InH6Y/l0IJamwVhuHIqlcjiWX0XHSCzpo7F4/hrLuiuxPOkSxzeucdzpFsfb7nFYPOL4WxR4xfGdWKKKo8Injv7ZcbyUGUd7RRxPVMURrJMx1dK/RvoZ41hliiPOHIfGGsfJu+NYtFJirJX2ddK+Po5BoWmJ41PR1BrHzrY4ecfGEdYdh0dvHO+J4o1xtH0Tx7+H4thyOI6iI3FcEGv74+S6jmNELB2Mw3cojs/FwuE4bh2J43VRMxrHH6J3LI7c8TiePxpH9EQcD0zGoToWR+PxOKadiONl8cG18Wy9JZ6iW+O5INbOiCdxZjyj4pFZ8fi5xPOFuM01nhlu8bKHjsfgHs9fYoNHPPme8XwrVnrFE6uIZ0AsUcajUcXzqWhSx3OjdzyvCp0mXvah8XT5xMs9Es8psdw3nmuj40mOiycvN54bKuN5SVRUxfOLaNfFk1Edz3HxlD6esJp49ot7DPF4GuN5X9Sb4rneHM8O8ZMlnhZrPLNr43ncFs/FRondFE/A/HjeWihz+I/U+Fg801dJHWvieXZdPJHr4zks7m+OR9kSj6M1nmlt8bwsKtvj+VV0dsTzTFc8Ed3x3NcjdW6QOsX+nVJDv+QfjCdtJJ7QMaltXGo7KnVNSPukjP8znv5ZCXi7JvCpmOeWwE3uCeg9Euj1TCDPK4EVigRilQk8qErAR51AvH8CS3TSV5/AzTUJ7BJ9Rmm3JDAkHrYm8EZdAj+tTaB1XQJp6xM4JsJaEmRdkMC9rQko2hL4UNzQkUBXVwLP9SQwf2MChs0JfPZBAk/tT2DnkQR0/QlcFj0DUseQ1DGcwEMjCSwck34XE0iYnsgJl0QOuSWi8kikyTMRvSKRP8RqdSIJ3oly7yZi0Sfyr9hak8iPhkTSTIkcE0+ZEzloSeTjWhlTn8h3dhnnSCSxMZEXF8q49Ylsa06kuCWR1tZEnm6XXB2J3N+ZyM09iRh6E5m2I5F3dyWSPJRI8Egi94wm4jWWyM6jEut4Ite6JVHqnkSmZxInxYPKJLSqJG5TJ7HdJ4nYiiTcqpOo0ydRYUjiN9FtTCLHlMRKc5Kc1ySmNiSRfHcSkw8noV6WxGBzEn6tSXwlFrXJ+HYZ35HElM4kXhKVXUn0dCfxbU8So31JeG5O4vsdSXxyKIlbjiSxW5j6k/hHbB1IongwSdYiSbQNJZExnMSzI0lEjyYxIB4aS+LL8STuOJqE60QS74opxySPuHZmMjmuyZwV8e7JjIhHPZIJ9Ezmbq9kGpXJ1KiT2eSdzEVNMkv8k6kNTiYxMpng6GR+KUuW56yMr0hmZaXEqJIYYpkumaDqZPaKe/TJeNUk86FwGpK5yZjMLmEwJXNVbDEnM9eSzI+i1ZpMem0yJ8WztmSi65IZEA/XJ+PXkMxXws2RzA3OZF4RT92WzKy7kjl3XzLbH02mdFkyHy2XmCuS+WllMpmrk/Ffn4xHSzIfCEdrMtPbknlN1LQn85fY1JFMUWcyP4iWLsnfnczynmQe6kumYXOyvKeSuWNnMrrXk/nivWT69iVz+0AydUPJTB2W36PJPD2RzOs3pxDsnsI+ca9HCkrPFD4RtypSeEN0e6dw0C+F9foUjtWkEGlMoV88ZErB15yCuzWF12wp/L4ohWdWy7E1Kdy5PgWP5hQ+EI0tKdzYmsIu8U9bCtvaUyjpSOGS6OxMIacrhVXdKYz3SJ6+FB7YkELrCylkvJjCvF0p8HYK2z9LofhICh39KZwdSGFsKIXHh1MIHUnhhskUdoq/jqUQfyaFx86moP4uhboLKWz8MYVlbqnsd0/lPo9U1J6pfCZmKVJ5R9QpU5mqSqVanSrXSiqZ2lTi/VIZFf8WpXJPdSof61N505DKdaZUqsypXLSmkm5L5fm6VFmzpzIisu9I5cm7Utn9QCqbn0tlybpUvlqfKv9dKje3pWJuT+WajlReEBWdqfwuertSudCdSnNPKid6U3muT+rclMqZDyXHPol/UOo4lErIkVQOCs1AKl+IOwZTcRtKZY9wDKdy40iqvONSMY1KzWLHWCrl46mkHUtl2clUbj8r7bfM5sKs2TznNpvHPGbjo5jNF+IO5WzcVbPZ7T2bi36zeaF6NhX62cwxzCbTNFueA7NJsMxmXDxpnY2ifTYfi/kds6nrms3O7tncMDCbV8W2odmy/pnNb6J3ZDaMSk5xanw2K47O5six2XxzYjYuZ2bTdnE2e67M5p9ZaWx3SaPcNY0+tzTmuKfxg2jzSJPnVhpnxCqvNCYUabLGTCNKlcZ9mjTcfdP4QNzin8YT0WnkVqexTp8me9E0Tog4YxqPm9I4bE7Dz5rGwro0XOrTsK1M4/e1kmud5FovucSa1jRS2tI4Jpa3pxHTkcawCO1K45Dw7Unj7t40PulL472Naby+OQ3zljS+fzGNj95K4+Gv0jAcTmPHkTR5Z6TJ8yyNjiGpZ0TqGU3jubE0WV+nyT4/jfCJNPpF9M3p3OyRzhSvdHaKGkU6f4tyVTob1Onk+KSzTptOhCGdpcZ0fCzp3NSQzu9N8n11Oo7mdGpb05nals4/7elUdqZzReT3ptPSl07KpnSOiQOfpaP9PJ3C/nRyB9NJH07nlFg5ks4zY+nEjKdzZCKdfcfSue94Ou+fSafxbDpvfptOslsGk2K5ewaxHhmMiic8Mwj3ymCpIoMgZQYHhFadwf/EPd4ZzPPN4MaADHaLHSEZbArL4JdwiaHL4HG9jK3JoF8sNch4o4wXi00Z8hzJ4D+WDP5rzWB+XQZGZwZFKzJkz5fBRHMGz7RkENOawYh4vE3itGcwIB7pyOBgZwZLujLw687AuzeDL8SdfRks3JiB66YMLNszeOfLDOjP4KJoG8ggezCD78T6oQw5JxmcFqtGMkgezeCYGB/P4KmjGURNZBB2LEOu3QwePi5zPZWB+kwGi85m4Pmt5DgnNUzN5P1ZmTS6ZHKLayb1bplMd8/kdWHxyGSKZyY7hcErk3/Fi4pMdMpM/hJbVZmUqzO5LDZ6ZzJXk8kvoscnkwJtJj+IDt9Mcv0yOS+a/TPJDMjkrEgNymRFcCaJIZnEhmUSGZHJoHgoWvLkZPJtaSZxukyi9JkMi8dqMgkzZNIvlhozCTZlclAsMWfib8lkr7jPmolPbSZfibttmajqMvmv8GzIxNWRyR7xrjOTm+Zlkv5gJqfFE49lsr07k9/6pO4jmfzUn8lzk9J+UvKczWSlWxYJnlkcFc94ZcmaOItR8aQyiyFVFo+pszjsk8VD2iwCfbNY4pfF/QFZfBGcxbEq6V+TxVOGLKKNWXJPZxFmzeKIWFqbxSFbFlsez6JjRRbfrc5i3bosVjdnkdqSxUmxsjWL421ZPN+eRWJHFpPi2c4s4rukHrFsk+TcnsW+F7J47fMsSvqz2DCQxdzBLH4RvUNZFA5nyZ4ui+6RLApGs+gcyyJ/PIuL4vuJLFons2g+nkXWiSwWzspmnns2szyyeV80eWYz0yubRkU2tyqzeUfYVdm8rc7mTU02b2izOa3L5qQ+m1U12ZwwZJNsyua4eN6czTFLNvF12Txtz+a25mxZD2TzsXBvy+YjsbA9mw87slnQmY1rVzYfiPnd2bj0ZLNHzOrLZsbWbG55QXLtyuZqfzZ/DYrhbLaNZFM5ms3Wo9nku+WQ75HDD+KiMoeclBzOV+TQqpfvNcKYw/ei1SSfZvm0SJs1h7Za+bRJm2hrkE97DrlNOXQszeFSs2jPkTVKDr/8v+4c+npy+LU3hys7c6j5OgfT4RymDOTI+yMH86B8H8rBMpzD1JEcdgnraA43jOVQO57DtKM5vC6mTeawW9iO5TD9eA51J3J482QON53OQeuaK/vVXPa65/KARy5+nrnsE4u9cvFX5LJfLFHmEqDK5UF1LoHeuRwUD2lyCfLJZak2l1D/XMKDc7mkz2WuIZdiUy6/iY3mXC5bcimrlbEtMrY1l/7OXIZ7c3njSC72wVxmjeXygVh3bR56zzyuVeYxRZ3Ha8Lmk0d5TR7bDHlUGeW4OY+XLXlcV5uH2ZZHbX0ezqY8Zs2T9lZpb8/jVWHpyOP1zjymd+fx/oY8cj/OY95gHq5DeXwkFg7n8elIHotG81CO5fG5uG8iD+1kHnvFxLk8Nl3OI9QtnwHxmHs+T3nmE+OVz7hYrsgnQZlPijqfUyJdk895bT6XAvK5IyWfz1NlXE4+RZX5lOryuSK2VudTqc/nqnihJh+9IZ9XjPmYTPnsMudTa8lnujWfN0VDbT7Ounxm1eezoCEfd3s+hxfmM3h7Pn89In2fzOfI+nzCW/IZEk+2Sm1tUptY3i61deRzTKzolBq78jkt1nbnc64nn5befHL68unckE/Bxnx6N+VTvjWf7dvysb6Uz6Ld+fznzXz635M5f5BP95dS/9dS+958GvvzmTmQzx6xYFDqGsrnE3HHcD7KkXy+EPeM5qMZy+cb8cB4Pv5H83l4QuJN5hN5PJ8REXsyn+dO5XP2bD7/uMHL7mD0QJ77UOsFdiXMUMH7QuEDD/jBwwGyPAqGf2rgehO8JqZbpF8tLG6EvrVQ2Qwvtkh7h8TohFu74D8bQLsRDm+GR7fAvweRewi5DuC2YYk9DmGTcPIkFFxfQNW0AnxcC+SeKOCwe4HskQoI9yzgKa8C4hQFPK8sIEVVwGmxTl3AZd8CEsoLOC66qwv4VV/AppoCyg0F/CXeshYw01Yg66kCPOsLCGgs4P6HC1A3F/A/cbC1gLD2Ap7sKGCis4BfNhRQtqmAHZsLqPuoQO7zAh47VkD+2QJWu8yhxHMOO5VzmKaeg9ZvDtFBc/iHOWw0zeHEgjmsap5DddccXu2eQ23PHNmPz5E94xwui21Dc9ANz8E5PgeXo3O4Y2IOd00t5PdZhWx1KeRf10J2uhXi9CzExauQRYpCVMpC/icOqwuJ1BTyrE8hSdpCuvwL+S2gkDsiClmOfJ8r/asKCdRLX7GsppAoQyHj4lljoTyjCzkt1psLybEUclF0WwuZW1vIZbHVVoiurpBr6gt5VdQ2FHKjvZB3RJOjELfGQj4RdzoL+aapkCXzCgmaX0jMwkJK7ipk3VqJuU7iNUs8sbVF4rVKvDaJJ2rbC7mpo5B3xbxOiddVyKfiru5CND2F7BUP9hYS0lfI5MZCVm4qJG1zIW1bCrm0tZCN2wop317IizsKmfpiIfe/KvN5o5Dq9wq59v1Cpu8vxPtwIQP9hcQOSgxxbrhQLtpC3pwsxHGskAdOFbLQvQgvjyK+FPd5FuHvVcQh8aiiiEhlEWPiWVURyeoiTotm7yJyNUX8KHp9iijRFvGH2OFbRI1fEdf7FzEjsIgPxG1BRSiCJbYYDy/iuYgiHkgtYlVZEVZ9Ee/WFPGZsYi7TUVozUXsFw9bimR9UMSweKa2iERbEWvrirhYX0R3QxGX7UVsdxRxnVPqXVhE6p1FONqKZE9ThLqziMHuIo73FuF8u4hP3ynilsEiFg7JHIel/4jMb7SIZWNFHB0vYtPxIipOFPHId0WEes3lpHIuP6jnklIzl7OixTCXn41z5VqeS4V5Ln+LVyxz8aiby4rGuZxzzmVny1wWtM/Fq2Mu5/vm8tK+ufgdmcuj/XOJGpjLUZE2NJfvRMfwXLaOzqV6bC7Xjc/lw4m5hJ6Yy+briolRFrNKVUyXdzFXNMUYtMU0+hVzd0AxWVXFlFYX85cw1xQz3VDM56Zi7jUXE1tbTGZdMX80FOO8p5jz64spainmsjC0FfNmezGunRJzUzHLXpT4O4tZsK8Y23Axt48Woxor5pfjxehOFrP0XDGve5Qwy6uEuxQl+ChL2C8eUZWwwruETp8S5mpLuCK+jivhT0p4oLiEmfoSxk0lpFlKOC86rdKntoQXbCUY60qYVl+Ch72EL8TMp0oYbC4hsbWE/PYSfhFbOkrQdZZwXVcJrwt7d4msf0r4RNzdW4K2r4SDYtmGElZvKiFzcwkXRe+WEkq3lnBVvLytBOv2EsJelro/LSHlUAlvDZbgPlzC5+K+kRL6R0t4cqyEhPESToq8iRIuiU2TJew6XkLDCZn7SckrDp4uIfpsCYo/pc/Npfi5lhLrXspxke1Zyo9ig1cpFYpS/hWvKUuZoS7lI3Gndyk+mlIOiFW+pbIvL8WUXspXWaU0VZdyX00pgYZSBsRTxlISTaXyLCqlxVzKVmupvGtLaXaW8muP9N0sx7eVohkpZb+YGCvl1WOlzDxRKnuZUg4Kj8ul8uwvY7OmjJv1ZewR+wxlRJnKWG0u4xpbGZ/Wl3HEXsb8hWUUPlXGPc3yu6WMhLYyDF1ldG8u4+qWMmzbyrhzTxknPirj4KEy8gbK0A+V8dZwGU0jZXiOlrF4rIzZE2WcF92TZZQcK+Ojk2WsmlLO69PL6ZhZzs1u5TzqWc5xr3LWKcrJVZZzSWxRlVOtLmeKdzlviSZNOZ4+5XwlFmvLCfUt53m/ctL8y/le9ASUUxpYzt9iZkg5n4ifkstRV5SjqynnekM5bwinsZwvTRLDXE6IpZwR8ZxV4tRKHNFtkzh1Eke8Wi+x7OXc4yjnSWc5Z5rKaZtXzpX55WQ8WI7tmXJiWso5Jra0l6PvKGdqZzlvi/DecsZF5oZyNmwsp3JTOe5by7l/Wzmf7iwn60A5vSPlXD1Zzs5T5Tx9rpzhmgpmGytk/V1Bj6mCf8wV7LJU4Fpbwf02OdYgbY4Kvnyugg2rK7hubQVviJWtFfzYVsHG9gp0HRVc31nBvK4K/tddwUM9FUT0VjBlcwXfbK0gcnsFl16oYNvuCs5+U8HTRypI6a/gnOgaqODvwQpeHaqgfrgCl5EKPhP3jVYQNFbBsEg7KrVNVFA+WcG/4vVjFTiOV/DFiQoWn6wg9FQFY2LvLxUcvFpB678VzLqlEod7JV94VLLYs5Ixr0pWKirJVFayUVWJTl3J9d6V8j9XMk9TKWunSr4Rk76VrPWrxBBYyZaCSiir5MPKSjpqKik2VMo6pZIgayX2hyqZ8kQlO56r5M3uSi73V/LiQCUDI5V0j1dSdrSSf0XjZCWXTlWS5FbFF4oqFiureFdbhbdfFVZjFfeYqxi0VLHcWkWvTdrmV3HyySqmrKli/7oq6turGO2qQt9XxdGXqti2s4r1e6p4ZX8VLger2DJQhc9IFU+OVkmuKv53rIoXTldx6U+JM13HnJt03OGh47CnTtZlOrqVOspUOq5R69gtvDQ6vhZLfXREa3UcFwV+Oq6IzWE6TpbpqKvSEarXyR5SR45BxyWxzajDaNJxk1nHB+Iuiw4/q07eizpm23SyZ9PRV6ejsl7H9Q06VA4d8U4d7U06prbqeFdo2nUcEk906Ejq1HFOdHVJfd06/hW7e3Q09UqNfTq+EY9s0BGzUWoSLZt0/LlZxytbdNRv1eG6TcfnYvF2HWE7dBwV5pd1fPyKjrRBHRfEhiGdrOl0vDOi47ZRyT+m46B4YlzyH5X8omxSxxvHJO9xHXtP6Dh1SkfbaR1/ndHx5TkdIT/rSLm2mpZZ1eQrqvldvKisplZVzX3e1YRoqlnlU43Jr5qhwGo2hVST0VDNleZqJjuqObqhmjUbq/nk5WrS91az50A1dx6s5v3BanyHq3lmpJqLo9XccLSa94R2spoLx6vZcKJa3oPSfqqaqVeqSXXR8667Xv5bPVpPPUfE0156Ziv0XBAblHp0Kj03qPW8J+7wln4aPf3iGR/pp5V+YqOvnmo/6ecv/cSiAOkTqCctWM9FUZOs56d0PeM1en4z6nnBpMdq1jPTouczcbRWzxqbnvw6PS/W67E16Jll1/O5CG/Uc6VJj+sCPQ8u1PPXvXpOLZG8LZKzTc+0dj13dugZ6NTzbJeeuzfoGd6oJ2uzno+36bl3u5539uvxH9IzJJ4bllpG9LJO0WMc0/Ofo3pGJ/SsmtSTc0zPjuNS2wmp7aTUJtad0eP5k56vFTXEqmpkH1JDh7qGEu8a/hXzfGpQaWt4N7CG/uAaboyowc1Sw1eiuE5+L6rhqSdraGiR8e0yXjzZW4NuYw0/b6thdLiG3NEafhO28RrZJ9TwhXhwooYTkzU0nayh/RaDPHcM5CgN/Cpq1QZmeRuI8jFwQrRqDcz1NaALMfBLpIEb0g18VyL99NJuNsi6zsDrFgNNVgOqWgNP2Awk1xnYUG9gmt3AHnG3w0Bgo4ER0Xa7gbJlBv5cYeDVlQYcqwy812xgUYuBoVYDz7cZ2NEhNXQZ+Fws6ZY6eiRXn4F/xLyNBg5uMpC6xcAFsXGrgRu3G/hQ3LPDwM9vGyj6UGr4zMDtRwz49ht4dsBA5qAcE9uHDMwYMfBfsXjUQOSYgeOiZVxyHJX5iHmTMpdjkkc8eVxynZBcYtNJAzWnJN9pAx+JkLMG1nxrgHMGEi4aWPGLAZfLBhb+LefjRiNrXY3gZmSnuxGHhxFPTyN7xTIvI4kKI+dEr9JIlcrIXd5GAjRGRsRKHyMv+Rr5yt9IbKCRM6IzyIhvmJFGkxEvs5HHLEaSrEbOi75aI9U2I9PqjHwgxhqMXHEYsTuNsr+SfPMkzwIj9S1GpnQZeU8E9BgZFrl9kmuDEfdNRr7dYqRym5Gp242M7zPy5wEjhWNGnpo0cvqq1PC3zGWWiX2uJjZ6mJhQmihUm2gLNqENN8kexcSMUhPuJhNfi0fNJhIsJnS1JqbZTFxzp4m3REKLSe4vE9PbTYR0mjgqrnabeL3HxLxeE+o+E09vMDFziwmv10wc3mfi5wMmXA6biO03MXXIRNCIiTWjJgrGTPwpXhs34Txq4uCESeo18eMxE+YTJj4/aSL6tInOMybKz5p491sTj7uYSXY186mHmRNeZtoUZkqVZq5VmXlb3KE24+dtZkis1JjJ9TFzWbyiNWP3NePlZ2afeNzfTEqAGWOQmVuCzXwmIkPNtIdJjEgzlaVmppaZZQ9t5pkaMzuMZmpNZlzMZr4S8VYz34reWjM6m5npdWY+FPfWm2m2m1noNHN0uZkNLWYeaDcT0SH1irZOqbdLcvSYubLBzKsbzRzYbCZtqxnLdjOar82sHTfz+oSZX06Y+e1WCy/NsPC5h4W3tBbuTJbf2RbqcyzcW2qhpdzCNZUWnjFZyDBbuCResFios1pwq7XwtVhms5BUZ+F7sanegrHBwq12C5+JJQ4L0Y0WKpss3DDPwgdiYoGFubdZGF5k4cFHLJx51MLkkxZ43sIfYma7hS/Ewx0W4jotfCt6uyzc2GPhY3Ffr4XwPgvHRelGC9dtkro3WwjcYmFMrN1q4eo2Cwt2WPj9JQtpr1n4SWzfZeGvLyy8vNeC6xELtwxL/hELMaMWuscsTDtq4dikxDsh489Y2H3Wwj3XWRmZbiVnppUdHlZsnlbcvax8Ix5TWElWWrkgNqusmNVWZnpb+UI8rLES52OlT2tF72vlJj8rn4ioACunRGeglanBVv4TYiU01MqkWBRpZV+Gld65Vh4otdJabSXQaGWdyUqh2SrPUytvWKzcZrUyVGuV95aVP8S8BqvsQaxkN1r5TbzstHJgnhWvLvkUdX1S8wYrj26z8tSolZ/HrDwxKXE8akksriXOXMuDtloWz6+lbXkte56rpXR9LSFdtbR21zLxYS3vfiMO1nLXoVreGxCjtdw9Jn3Ga5kUrUfFCRl3spb3T8n3s7WUXajlvutsTLvBRvcMG7qZNqrdbXJv2bhZZaNPY+MhXxuGABufB9p4OMgmaw4bBwptOEpsLC+zkVVu4zfxSoWN5402ck02rohdZhvzLTZ8rDYGxcpaG/k2G3+K1+tsLKy34dtgY1isttsocNi4Kt5otHGb04Z/k41RsXaejcL5Nv4Rby2wccdCGwG32RgX62+30XK3jZJ7bFQ9ZmPmWhuPtdlIabfxo9jeYcPWacO9y8Y+8WS3jbQeGz+LF3ptNPTZ8Nog8xFPb7SRucnGr+LlzTK/LTaUW20cFs9us5G93cbv4tUdNppesNH/oo0VL0mtu6XGN20sesfG0Xdt3PSNjW3DkndE8o7a2CueHJO845JvQnJN2njmmOQ5LufshI3GkzZUp2zknJHzJl47K+frnA3O2/C7aOPDP+X8X1/HpVl1rPGpo1Bbx00xdZzQ1RFfW8db99RxTXsdd3XU0dZVx+8H6rhuVI6P1zF9so6M83Xk/VhH+5U6FnvV862iHoOqnke960nW1PO0Xz3NEfW8ll1PYX4926rqaTLWM2Cq547aegJt9bTU1VNaX8/386Xv/fW8/FQ916+uJ6G1HreOevYK7956VvbVc3WDjNtUz5Rt9czdL8dH5Lh4arSeX8fq5TkvfSfqZV1VT8Gxev4Wi07UM3Gyno/O1BP9rdQoNpyrZ+b5evZcrqfq1ga8FQ0MilXKBgpUDfwt3lY3cKd3A8GaBiZFu08D03wb+Fgs8Wsg1r+Bc8Ic2MDXQQ08HtzAS6EN9Ic38FF8A/9LaeBbUwMbzHKstoGfbXK8roEV9gY23t7A+aUNFHc0cG9XA709DSzb0EDKxgbe2N7AxY8b2PZJA56fNXBQLP9vAzmfN7Dwywb8v2qg+X8NlHzdwP17Gzi7T3IdlByHGrh0WHIckTkMSf3DDXSMNVA13sCNRxt4eKKBhMkGLgjb8QY8TjTwwXcy7keZ968NzPmtAd2fDdT928Af19nZfb2d26bYuWG6nY9E7E12XG+189tMO1pXO2vd7PQo7NQo7cxQ2flSLFPb+cnbzosaO/1aOyt97YQE2qkKtpMYZmdJksRJtjM/005Uvp1fiuw4i+1oSuwMifBKO3qdnZQaO2qTxBArzXbettq5q9ZOqM3OCfF5g50kh50fxI5GO4omO28usMu61862u+0c/I+dZ++1E/CUne+es7P5eTvWFXbcV9rZL55ZZSd7tZ3LYtcaOwvX2hlfZ2dqi53FrTKmzY6lw45bp5194ukuO1nd0l/s6rGzoNeOX5+dMdG8wS7vIRm7ScZutnNui4zbLmN2SPtO+XxT+rwnMb+ROvZKHfukjv1Sh3jmgJ0rB+U8H5Zaj9j5ZNBO/LCd78XWETu2UTseY3YOiOXjdnKO2vlD7J6wc/ukncBjdiZE23E7FSfsTD9p51Px0Ck7CaftXBDbztipO2vH61s7h8Rz5+zkfWfnL/HmeTuLvrcTfMHOMdFxUf6rH+zc9KOdpT/J+f1Zzu8lOw2/2FH+aueIWPGbHX6387d4+7L8H3/Y6frTTvVfdm65aufRv+X/+0euA/Hiv3Yc1zhYdZ2Df6938O4UB6dvcGCY7mDmjQ5+udnBK7c4iHJzyPrXIft8B5kKh+xNHbymdLBA5cBP7WBMNHs7KNU4mOrj4COxWOsgztfBebHFz0GtvwOPAAcHxPJABzlBDv4Qu4Md3B7iIDDUIe9Zh6zBHFSGO2TP5OAz8XCkg8QoBxfF9mgHilgHK+IcEO/g7QQHoUkOupId3JrqYNlsB0OZDt7PcXBvroMn5zjIKHTwm/ArdrCkXGqplFqqHBwzOqgyO7jJ4uDHWgfqegcDIn2hg/m3Oxi9w0Hwgw4+X+pg9RMS72mZ9woHD653UNfqoLvHgb7XweyNDn56S8bud3DNITmXpxwMXnaw9tZG/vJspEvVyE5tI75+jVSmNhKT34jHnEY+NTSyw9zItXWNqJY08tqKRhasbMR/VSNr2xq5vqORD0VsVyPnxeHeRt7Z2EjflkZctjWyVwS91MgtOxt54d1G/tjXSMVoI9PHGvlMLB1vJPloIz8JzbFG1h1vpPhEIx+dbGTJqUa57hqpP9vIynONvH++kbyfG+n9rZGv/m3kxmlO/isuujixuzn5wMvJAwon55VOtqqceHk7WaFxUuDj5F/xntaJJcDJgUAnecFOFsU6CZztRJfuJLHciaPSSYPJicrsZECstjgpsjq5rlZiiwdsTmLrJL7YWu+krsGJwu6UdZOTlQ4ncxqdXON08r64r8lJ9Dwn58Tm+U48Fzp5/jYn794h+e9xcvoBJ6cedbL3cSfdy53UPOvkq04n6d1OfhO39UptfU4mRccGqXGjky83ybEtTl7b6mThNicB251MiC9edPLoZ05uPOxk3qCT8SEnFSNOLo3L7wknr5yWtrNOPv9O+l2S8VOa2OXeRKa6icviDk0TwT5Nsh9vIiugiafDmziU28S1pU2UWJt4yNYka/MmHmlqImVeE34Lm7jY2cQLXU04upvQ9DTJXq+J9b1NlPY1MW1Dk6xPmpi3pYmbdzQxe6CJ/41JvqNNXBG7J5pYNNlE6LEmTgrjiSb2n2zinTNNRH7bRNyPTYz/2cScmfNYqpzHUc08eW/O43G/eTyaMY9fTPOYtM7j4w3z+GmTHN86j9c+nMe7X8wjZ3geL5+aR9sf83jJez63G+ZzwjifA5b5zFk1n/Hm+fzZMZ97uuazpWc+0zbNx/TCfPwPzkd/eL48M+djH52PZmw+I6JlfD5vHp/PplPzmfnXfFQzFjDdZQGLPBZwRLmAVaoFTPFewCfiYc0CUnwWcEm8ql3AQt8FHPdbQI//AtwCF7D8/xquz7gori6Aw8bEGBMTexcblhg1ViwpJtG/MdXeBUVslKWzlAXWpRdBkLI0Ka6AIogrUi2ALMugvpZEo6Ki2Fss2BNj8p4Pz2/mnrlz5sydmd17x9nTe5m9/B/ZE7fcnvdX2lMnAq3tmWZjzwthXCV510redZLL3h5HR3sygu0pTLbnSoo9i9Ps6ZJuzwkRmWFPm0x7fLLseZxtz+4cezZst6fZIP1y5Xi+bPfaM7RJrn/Zns3N9mha7Jl8TWq7Yc+1m/b8cM+e/e86kNTdgYghDgwZ6cDonxyw/cWBXUscGLTMgcvifysd8F3twCRbB7atc6CdgwOFYQ4EbHHg3O8OfHPegeZmB57dcqCktyMufRy509eR1f0dSRrgyMeDHPEZ6siTYY4M+9SRa8L7Z0d+XuTIWmtHBtk40sXWkZNitp0jU9c7cirZkVfpEt/hSN8LjpwTiU2OHL3kSNhlR2Y0OzKpxZFW0fe2xO9J7IEjzn2dyO3vhK2FExcHOKEf6ETtUCdGj3TCbpQTl0c78cN4J+avdMLf1omQACdGhDjxTowTj7Ll3H1OtL/gRNEVJ6LuODHqPyf+6qeivL8KLwsVjwaoGDZYRfYQFTaWKvoOVXF8hIp3P1Mxb4qKiGkq3vlSxYpZKs4uVTFnuYqPVqg4KsJXqphpraKNjYrDwn+ViherVbitUTHGTiXzEBXr16lkbaFi2wYVyzdKDnsVWx0kj6PkcJIcKhUJGhU1m1QMT1VxQ+SkqViVrqJfhooLInmbioWZKjpnqTghNmer+CFHRWWuij07VfiWq9BdUDG9SWIXVUy8rKJVOF1RcfuqitwWFWuuqfj9looP76oIu6di6kMVpn9UPOzhTP9+zqT0d2axhTNdBzhzWnxn6UzJCGfGjHTGcrQzQZOdmbfcme+tnam0dabXJmd0ZmemNTtj082FlJkuWCx3Ye4qFz5e7UI7OxcOrXfBztWFplwX4i+7cOyKC1FXXZjd4kKPFy48e9eV73u58srCldZBrpz70RX1clcmrpC2KFjlyi1bV3asccXOzpVBa13pu8GVuU6uFGW4kp/lyrpsVyxzXFllcCU915Xlea78XerKn81y7LqrzAncWDvKjeXj3Zhv40bsajd+sXUj0s6N2o1udI5wk/m2G3e3u9G/yY1LIv2i9L/kRu/LbpwX+mY3Fl9xo/tVN86IhBbJdU3Ove7GKfHrTTc63nLjg7tuhN9zo80jNya/dCOmtztH+7oT2c+d2f3dMVu4EzrAHQa68+4gd+pE0GB3/hvizutP3XEb587Y8e58OsWd95a5885Kd2rFJmt3ptu481YcXuVOwGp3vrR152/hZ+eOh707rk7unAuVflkS3+7O+y3uHLntzsvn7qT396BpgAdHZnkw/ScPnlt7MMrFg+EaD9pe9GDGZQ+CrnjQ5oYHupsebLrjQcAzD8q7eVLex5MX/TyxGuCJl6Unz4eKEZ5M+swT99WejLf1ZN8aT14XevJ1gyfa456E3fbkwgAvlg/yos9gL1YO98J6pBcWn3kxcpYX5au8qFjjxd8bvGTu48WkI178cNmLh+3VzBiopp2lWuZraoah5l9rNW1t1TSsVRO+Ts2hJDXT9Wrez5Q+WWp+yFbTIUfNMbF5u5qTO9TE5arpnK8mYaea3kVqvjuhZtZpNb9fVJN4Sc2iy2p6NKs5J1KuqFl2VU2fFjUZ19RY3FBzRdjeUrPjjpp1d6WOe2p23lcz5rGa/c/UeD2XOv6SeC9vRvb1prCfN2MsvHkk9g7w5tkgb0oHezPZ0pvKod74DfPmzXBv2nzmzczR3vww1hvVbG8sNnpTts0b70xvZuR6U5/nTckNb9o/9uZSXx92DfbhT0sfng73oXaMDw3jfMi29iFvtQ/31/hQZOeD81ofStb78GqjD28dffAO8yE33YcR23xQZflgZZDjz31YPdiX+8N86ZHmy4BtvhgyfWXd7MtPFyV2xZeeg/zYMdSPf0b7ETvbj3gbP6zX+DHQTuJr/Sh38MOQ7UeRwY9nuX745vvR+7wftk1+lFzxY0qLH38J7XU/vrvhx7s3/Yi6Jcf/9GPnIz90H2jY3V3DP3001PTVENRPQ3sLDUdFzAANcwdq6DJIw1mRMlhDf0sNV8X2oRr8Rmk4MkZDx5ka9Es1XFku8RUa1q3UMNxawz1RZKPBZZWG8as1PBcVtnLeGg1f2Wn4T9St1RC6TsPs9Ro+3KDhhFhgr6GHg4YLwsZJwyhXDZ38NDQHSDxGw5wMqWmb1CT0mRqWZ0ld2VKXMORoWL9dwwiDBrdcDRPzNLwUVfka/Hdq6L1Xw5p9GlzvSPu+hvhB/twe5s+/o/zl99GfHzP8uZztz3CDP0U7/Ina7U/GYX9Cb/pzalAA76wLIM8pgF8zA+iSFSDzxgCscwLYaQjg89wAWkX9rgAMhwLo/UcAQc0B9LoeQPaNANbeDOD+LWk/DqC4byDBowL52iYQ86pA0uwCsVkbiGpDIA3bAonODGROViDpOYEMMQSye0cgLrmBZO0JJPO3QAxXAtl/LRDTzUAibgXS6U4gg+4H4mOhlXm4FtNALb8M1nJ2iJZUSy3jP9XyUswYpeX4aC3vr9ByyUbLutVapq3VcmajlkGOWmZFaLmXqmVyhpY3omabltBMLT9kaemYreU3kZyjZcV2LQMMWq6LnTu0OOVqGZen5bmozNcSuFPLd7vkOgVajoktu7UsLNTSq0jLZTFyr5b0Ci3XTFq+Parl9kUthZe0TGrW8locvqIl6KqW71u0fHhNyymReF3Lshta+t/UyppFi+NtLc/uaKm4q6XdAy1HxcNWLXusN1GzehOhtpsI0G7ClLWJX3M20eHOJsK66FjzuY4HY3UYx+mYa6UjcK6OFjFjno6PVur43VbHl246irbo6BSnw12kxesYmqAjQnRN0uGTpuPOHh1n9+p4a9Rxv0RH+1odOpMO71M6mkTWaR3v/KZj5O86NGd1GP7Q0e6cjjHndfR7rIMnOjq06lCJU2LCUx2vxK3nOia/kmuKh52C6NkliGPdgljcIwjTuCDmTghiyJwgiucG0WVeEFcWB/F0XRCb4oK4Lmyyg4jbF4R2fxCzSoO41BrEwJdB9OoczMmuwSR1C+a1aNsnmPgxwRz4PJibY4OZPS6Y+XODmTE/mDwxYWEwf4nuS4OpcwnmT9dg5roFs1/0dA9GI5rFa69guvkGcyggmI6xwbQkBJO4W9olwbzzOJhGEfckmAFPg/HpHMIlYegSwvtdQzghkrqFYN09hDk9Q+jRK4ReA0KY/GkIo8aHUDUhhJsTQzi5NoQKlxA0m0Ioygoh0xjCmBLZng6RMQ7BvjWEfu+HMmdcKEU/h/LVr6Ekzw3FZl4ow+aHEiUeivkLQtEuDOX7RaF8sjiUjUtD6W0dykduoZwVU91DaeMRylHxwlPyeYeyMzqUrVtCWREXypD4UOZuDWW/6JUQir9wSwplvT6UdvtCOSGcTaF8eS6U0Fuh/PkolHmPQ3EYF8bf48P4dGIYvX8O4+6iMNquCOOxTRgLHMKYHhJGWXQY1zeHEZEk+8lhWFSEoTwMw/JJGN+9COPMyzCmvgrD6r1watqHo+8Sjm3XcA53D6dLn3AGjA1n37hwro4Pp2BCOJ4Tw5k0L5y188NROYTzjVr6BoQzOjKcTvHhTN8azrbEcMLTwsncG874feGYS8KpLg0nsiycIfXhzDwazt5z4Vi2hnO7WwTxYyO4NzGC+RsjaHGMwMo9gsawCJrjI5i5NYKPEyL4OjGCE/oIFj6JoObdSGzHRmIWo8ZFEi9eipXjIzkihk+IJEY8FUsnRnJYRE6KpMoqktDJkdwTud9E8vBX2Z8bSdm8SPrOj0Qn9i2I5PrCSPYsisR3cSSdlkbiJcrCIzHsjWTjH5FU3ohk3BuJ94jCjSjGzo+ii2sUzaKzexQzPKLYJb71iiLXO4qVcVGs2BrF8IQoYsSTpCgulsi5lVG8ORXF6DNRrD4bxag/onh5Poq4pijutUZR9jSK0ueSr2s0M7pH02FENM5jonGyiibj+2je3x9NxJtoIt9GM6bbZtZ038zanps51nszn0zYTMHEzfhM3syouM3cM25mc+VmvmjdzIXnolcM9vNjyFwQQ+etMfyYFMMve2MYUR7D+DMxfDs+ll2i04RYrohZE2PZI7pPiuWGKLGKlXVCLMnTY5nxfSyJ82MZvzCWjYtimbw4lrNLYgl2j+VuciyWP23hjm4LfyduYWPrFrKfbsH12RbOi6svtvD0/TgedonjcNc4YrvFcd81jmfucdR7xDHaM463Iksdx/vecXzjEyffShzvpsQRdzWODS/jCO4cz9Jx8UQvjeeeRzwVp+LpcT6eu0/jGTRwK6pJW1nptZVBZ7bS5txW+raKDxLgkwQqrBLY6JlAu9IECk0JTHuawM9tE6kdlsj4xYmcX5JItHMiw7wS6eCTyF7fRN76J9JxayI37iUypksSZ7smsatbEl27JxEgDvRIIrZnEs19kpjdN4nLw5LIHif7E5IwitFWSRyan0TL4iQaliVRvDGJtbuTWFKahH15Et+NSGbVvGRmL0xmn3hvaTJFvsk0JCfTLiUZUpOJKU3meFkyRw8kk3w2mU3nk/m3KZm+E/WYf9XL+6wnTDwRKxdITIxbqCdDtFukx01cErMW6zGKfkv0hIsnYuVSPQ1i3DI97suln/h+hZ7Lq/QyT9SzzU7Pajc9k9z1eHnouSp+8tRTJgZ66YkWtmo9x0SLj57NfnpitHoObZW8e/VY7NcTKTY06rn5QM+yN3qmjkihySqFAQtTiBKBHiks9EzhbEQKXltT+CkhhTKxOTGFV8IuKYVb+hQ2Zch2VwodyqSfqGxM4eDFFB70SuVIfCpRSal8Z0xFXZpKi6goS+VBVSpdz6VSeD+V9a2pzHsvjWEfp2HZI40/FqZxY1kaa35Lo8vLNGZ9nE5D33SOWaWzc3o6um/S+TA8ndzz6Xx+K52hd9NpaU3nl6fpvOyYga5TBje6ZvBOjwz+m5pB/0UZnFycwZ9LMzi0MkPWpBlUOmSQ7ZHBZ+oMXL0zuCze+GbQpd82khZuY2PZNu73zGR870zS+2WSOSET34mZLJiUKe9OJpcSM/khKZPEskwaXmVimpDFuIlZHLHKkv/ILGZXZvHXiywce2VzXqiGZ3NrYTY9vbIZEpct33o2FeJRaTYdJ+QQaJXDA7F8cg6Tp+TwwfwcFi7I4YjIXJgjv4E5dF2RQ5D4yDOHJV7S31vafjk8Fut1OVgl5VCwP4e253P4+lYO5oTtnD2+nX+btzPl5XYuLjCQtdSAnbWBa3YGPvIwyLdqYJmnAUVM9jKQJ7qrDYSIVmHrbeCUmO5jYI/Y7GtgtsbAuwEGTscb5LfUgGOigSbxQ5JB7snA8GQD81MM1IqxqQYyRcc0A/7ivliebiA/Q+rINPBtloEFuQZ+PWhg1CED1y138NukHVgk7iBVv4PBz3fwyY+5HEjIpUNSLr7irlianIsipuhzyRcvUnIhLZfE9Fw8M3IZn5lLbWkuY8tyyRZ7KnOJrM3lq0/yiPPJo8upPJm35ck7mMfv5/MwXcojqSWPyffziHyaR+XzPJa/yuP4v3mUdM9n/NR8LiTm0+dwPneu5LOiNZ9Or/J5In57nc/ZD3fybu+dRPTbSUzKTpa82Iki1j3ZhdXbXXzSp4Df+xZw3KqA+CkF3JhawJQvCtj8ZQE+PxfQY0mBfPsFfG9dwJmtBdicKaBwwm5sLu3m29e7OfRtIfOXFdJgWyj/94VYehey36+Q8MRCcvWFXEktZNOHRfSYWETG7CLuLC/CuLKIZOsiktRFzPAt4iNNEUvKi7j7vIhuE/fwKH0PPqV7sDixh9Tf9rDu7z3s6FBMtGcxbl7FDPEp5kpgMTFRxUxLLqZIDNQXkyDapRTjKx6IVanF/CZIK6ZCZKYXU5dZTMN+OadU+pRLn4piQg4Uc/lgMZMPF9O2ppim+mI+9t9Lcdpebhfs5VrtXvwu7eXr63v5++VevvprL8c2Gnnma+Sin5G5eiN1YmuqkffSjPiK/TlGGkqMTNtvZI8YXGokoMzIY7G23Mh58VOFkWoxodJIvuhTZcTrgJFTB43MPGSkQnx22Eh4tZG/hHONEa3JSH/FSP0ZI1PPGikSA/8wkijanzPiLx4Ju/NGzonxTUbyRO+LRmJEm0uS/7Lkb5bcVyTvVcnbYqTgjpEz941ktBr5ueM+unfbR8s3+9jhv4+mmH2MTt1H9vl91N3bR8a7JVzoXoJFrxK2irj+JbIOLEE1uYSXX5TIfGY/Cwr3E1W5n5VN+8l5sZ+p75XisbiU75eWkl9RyqoXpdj1KGPVkjIWWJfhcqYMrw/L+beinFEXypnWXE7ts3IO/lXOmUUVDFpaQfCyClyWV3BDuHpXcC2ggruJFaxKqmB2RgWHxZ/lFUypqcDxbAXxFyoYN7QSQirZ+l8l0b2r+GVhFdMWVXFxWRX9k6rokFzFTX0Vv6VUMTu1Cqu0KgpFanoV/2RU4bGtCtvMKlnTVdG1tEqeXRXzKqpQxPTKKkrFqKoq4g5U8fRgFQ6HqthZU0VSbRXBR6qwNlVxRuinHeBtxgE8zx/gvpjdcoDEewco7HmQi30PMsbrIO0OHGRy9UH+mX+IY+mHaD14iFs/H+az1MOkXjrM/T7VHOtXzYH+1UywqKbtoGocB1ezPqCaRYXVlByqpsvDas48qebqq2q6fVnDquk17LtQw0eXauj8rIbpr2sY9HcNXd/UEC1uva1hSNtaXnes5WSvWpYNrEVvWYvVF7UUi6ZltRxaIe2V0hbZ1rX0tqmlp3ctppBaJg87gpvuCBeij5Bw8Agra47wa63ELhzhUtMRFl88wojXR7B5e4RJbeqY2KGOPSJkQB0NQ+p4PF5ik+vw/kL2xcqv6vhDKF/LdlYd5+bUYVhZxyc2dbRZVceCNXV09a0jRrTzq+OBpo5m/zpOB9TxlbaOsZvqyNDVcT6ljmOpdRjT60jeVkfJjjo++thEdVcTFj1MzBxm4pD48XMTVtNM3J1uou47E/o5JjKXmvhwuYkQ8WSFiXk2JlhlYt9qE14+Jq75mjjrZ0LRmHANkhyhJvplmPDPNLHukAm7BhNrX5loFktfmzgtfvrLxPS/TVSKCW9MFIph/5hIfGvi439NhIs2/5nQiOdizTv1lL9XT+/29YR9UM+zDvVc/KieL3vX83mfeob0radnv3rixYf96+X7q6dVrB5YT5P43LKewUPryRA+I+T8nHo8y+pxqq3nm5P17Hhcz7UOZjYMMMNkM9OmmOU7M3PWy8xhbzOjfc3ki0F+ZjJED42ZDv5mQsW/wjfAzDPhHGjmjrDTmrkslmwyc1r8rDNjFgeCzEwKNlMsRoaY2SEsQs2kiq5hZmKEY6SZk9FmimLNHE8280WKmYJUM5ZpZrJE73QzCeLjDDMR4p1tZgLES+GeaeaBWJ9lpkWsyJZ7EHNzzBwVM7ebqRZTDWbG7DCzU/TMMxOWb8Z1l5nvisyE7DPztETuY7/UXC41V5jZWyn1VpnJFakHzMQeNONz2EyrcKo2c1ssrjVTVWfGUG/Gu9HM9E4N/NO9AV11A09qGlhc18Bp8W19A+7HG9jwvwbmn2yg/R8NTL3cwCctDTTdbGDRrQZ+vN1A1Z0GPrvXQJuHDWjE8dYGzvzTwMEPFdp2Vvh+sELFEAXDUIUPRiis+0yhcKyCs5XCsikKZwTTFKpFwWwFp18V+ixW+NxJQeeq0OqmcNtd4bKHwlJPhd/Fr14KjaJarVDqLX19FLJ9Fd73V1AFKvJsFXm2kn+TQvsIhRHxcn3RNUEhVnyQqPCv8EtSuJ+s0KJXqExXKM5QSMtUaJOjsNGgcHGvgmWZ1FOukCQ6VShEi3aVUpt4I7yrpEahOiDXFXYHFZrFskNyb2LOYYWjgmqFGvFFjUKZGFcr4yCGH1HYLvrXKaSIriapUXxQrxAi/hV+ZoXnwrVB6hXrFalZrGxUOCfmH1X4n5h9TKFOfH1c7kcU/09h5AmFXDHwpEK66HFKIV6En1Z45zeFAOHxu4L9GYUbYtVZhSax6A+FU+LncwoN4rvzCofElAsKJWJMk8IuYXlRIUv0uSRjJDpdljES7ZpljMQb4X1FxkiorsoYCbsWGSOx7JqMkZhzXcZIcEPGSHx5U6FcjL+lUCRG3JbnJyzuKKSKbncVtogO9xT+E5r7Ci/Ehj8VrgnrhwoXxMJHCifFj48V6sWBJwqjnirki8HPFLaJ917KO/da3qu/FWb+I/naNuL2XiMPxLV2jZxo38g3HRp5r1Mjm4S6cyPLujVyRpT1bMTQu5EO/RoJFe4WjYwe2ki7TxsJEv8In5GNPBV3P2uU+WQjr60auTS1kZRvpP9M6TenkXMLGjEtamTWmkbWODWy2reRav9Gtmsb6aZrZFqU5N/SSFNCI6cTG8k40ciVM42sb2nkxQOJP2rk245HOTTjKJn5R4nue4w3J//HxBsn+Lz0JN1unOG/3Zc4POQqaT53Kfz0Ph/s+5OdH/3F/wFgjkHs</binary>
            </binaryDataArray>
            <binaryDataArray encodedLength="15968">
              <cvParam cvRef="MS" accession="MS:1000521" name="32-bit float" value=""/>
              <cvParam cvRef="MS" accession="MS:1000574" name="zlib compression" value=""/>
              <cvParam cvRef="MS" accession="MS:1000515" name="intensity array" value="" unitCvRef="MS" unitAccession="MS:1000131" unitName="number of counts"/>
              <binary>eJzVfU2oJVuWVqgtlk01XqUGjT7lKiU8sWgv4kBBybVP5qCRHlywkB4UcpEaNFKDO+iBA5Gg0DItmzYVlYd0y6aQIlukvTQiaSMSNNIkIpI0jSZNI4EDfegkcZSoNMa6Z32xv73O3jt2nHsz6znYRJw4EXv9fd/avyfOMIxPhrUMciw452OtyMb3F2EYLpfyQ4flfClvlvN5Kdfh+J0WkbIcrvv+vFMnvmeWo4xRUtnSuVRPj8ytegbT5dp8Mpsu0Y7ww1Dxh69PdtpStK3wPOpW/W4XPT9d4vZTS3l2OJ7fLdc+W8pzjZ3Zc7WUIaTnduuwlEkSHjhOXk/Gy4mfxNVN9lyYnqrzjZNTw2BPHErXEVP1icej+vTPLn787lL+zVK+tZRL86v6dAxHX3B8S3Eu4aSmT48d/h7F6JcWvX5yKb+k+i3l55bylcORz5PpekVY3oO/2bA/SopRS1f4ZHS+OZeLioG4lPem/3VIMZvgj5qPDa9rXnE+bPk787XxRWXCB/iuhEn9/GK59x8t/v/G02H4jaX84WfD+H+eDuMvLOc3S/m9S5ktVn9qKZ+Ho59LPi7qeaZfH6sAE8qFVxajW8uZV9RebOXJaDF9uZS3lqfE6pgk9zf7ZYsrLf9B97Hl3zPqFmdvjfd8jIZx5epXl/I1yzHwwYXhvseXJT24gJsew5v43+GPWj2lPLBeq/glSsrFwAPnoi2ZLEfLpeFL64Rfb5EfF7//tBXNnS+s/bmi+2t+a+WCLWzETh/Ppn/r/ii5/YOkPswkqS8HPHEOKflsK/4t/5euqz/Vt7+8lL+w5MLvLeX5kgd/z1LeqM+X8s2l/Khx4Dak/H0OR1tYvKE+HmSMJOsc/KNuFP18Zf3aWOHkXlk+RhrLz6yvp/njbUi2sV1N/pVkUOG8Ab5KoU7mgUjejx6pjsHai89N5y8fjmMO9KkuQkFmxd+13OJx7PlX+n4rtt6PQ+V8D2Y4DmzTZNi5onEIy2/lmU07npzWU3quJKPkw63PLX3hV+S3SQp42eBHLbZr2Yhvr93eZ56LkMV5ZOqUu/JJjxb355avb0I+/hx34k5IH687csgWdvA955Rr6/t9Yvx9HY5jpE+svDVOz5KKFHRo+V/vjybj+0v50tJW/IGl/JGl/JfDcdyj+QN9hDE4XzqZrRIl9TNmi8NAmBxC3v84l+9bcWOsIR/Okq5v+W2PnB7sDGY75mi24ofvLqwNv7eF4hJRR4FTvo5o1+/nMZY4/8ZSfscS+x9ZyleW8lvL5x8/HOerXtkYIlK7U9P5nPiNFIsr4uQF5lVC6rdy/triE3wgVN+VjYneW9t+a/WvMdmo238H7EA3xvFA5z0c8X7cyhuQMZscljUbvkazb5K8z8d174qZPX9pOHhl/Q0dX33jcOzfvyVcI5bet5s5qvB9zR+rPUJzTztxCLxgLKN2/JTlxb+9lN9cyn9e+tW/thx/bil/cim/uHz/7aVcH472v8eYB3MOIY21Bmf/Q0stFw2S8uqtFcxVYp6F47+lE/t8C4+l56KkMR74sMfGvc8wHnBUf9zQeI3LCRZ3ygK22TeRdIb81Y5ODAg9c1+/9QMwJnlpGB0trrPh7Cak8SzHuhS7PfFc/WTPYG5FOfA7Fy58vhx/bSnfszyg4/63puPzwnj/sXjA8R4ljY2A+9F0eGX66twz2rW7kOYjLk0vjl2JXy2c+hy34okK8CAFOVwuTX/0k2a7f3I4quWBXr1r2EMOuaTYwTecY7dkRLL1Pg+GAs+ovl1YtCP7ZPVtIS49PqkWqlfMN7oG8KcXLI1L+ZWl/PrhuE6gaxt/7XBc83tleMRYA3GLpMcWD1l3cHkwjGPuCdxkGefwaPUl8b3kw5VzW3iiuKPfiHOuG/WzX/bmCdR1R/2SyXLlZyHhGfKF+kbgVyS7SrJrOonk/W+9NpNtW3wvyij4HvEVJ6uX6xyznmdW3Uv3O5tKvDuLa04/5KLVv2yH6fDCYq3j1r+xlJ9dyneMh9o3Gw7HfPqc+kVYs2Ufb2Fu63vEeY27YU/xqOuJOgf7iekzG0bRPiLXMx+2fBOd3nwdPuqJwyrLxROc5Hj28hKc2IO5Ev44LwyFY42Pnjtc1M/aN3ineehwXDP8v0v58tKX+Q/L8R8cjv167cfo3Pp7G/+OlEfAxb22leKhz07AjuVJ7e8BI7PhezI8zab/KOX+xB4/NzEup99x/vHx6LWfc4tImo+5oT4txutq621I7cjsni/pucdG2IS5BqG2am0zJM2fQ17Ndr1nljTXrDi5pnh+anjSfPDOjneGr3cWY9gbWS7FeCrIZz1quvH1LV62rnnerT7c4CVfQ9xvQuonYR2R53x4HK3PxQ29vXz15bcXH3+6jN//+9NB/syzYfybz4bpZ54Nl3/r2SB/cSk/tlzT/QS/cBzvj+Ny/GNPj/06Hc+8NR7GkPYAIcarXPeZfYLi8xFzoIqpzths4b0Vh57nYI//Pjbq7ipy5Dzmo3W9UnPyPzkcx5P/6nDsU+t8jLbvyh/Fy5tA+YDw4nPhubo91MelIpK3iThfcdHgdKtOj3vGno9v6f4WBnaXHTbssbNl/6XhR9csdEymfT5tv6P1/19bbo2WX6+pvzU6zNRy156SccLqx3wo1h+Rz6MdkdMxT/dYuGw+28BdKUfU8ghyufZlda/H26X8viV//omlfG0pf3Ap/3W59i8tLn/1cOwL6xgZ8VAd5oqcB9vZUTCWvrY+yEvDyBBSnBArn/MeojNzFu1HFIdNF4O9eYHzTpRcZo37RRmcq56k89nV+VjxKeGN/eDz5ySn9w6u3N9v7Ybi9UVI61qcO8dOHbdiAJnR6YvPwNfgvqvZ8RB9Zkn9afgAeyGgG/Dt/evx+hBunosRjg1y5Wj9at3vqfPRcSk3lmN0zhdj7Vchrfnx3vseLtTiCh1ZV58TMd+k/Vydf9Y5iX+/lP94OO4t1pyoc9JfMV01H+rxJtD+/ScPiwFiKJL2hAwh7S/FuEdlYbwx7cEc8SY7nsl1lrviT3J79mBNbcE87AuzFX0AzP9jzIG5yYnwsGVDCweex4wNyAE3I/mux0aPiRo22JfX1nfWebL/tJQ/pPuonx6PuvdD91frfsFPjD9Y+39OPkKOkoKsHt7DvlnSPuXRuIK8hILnZ3vmMhAeCG9beLo/WvzfWcGaWrTrGEdchzR2nx0We3iGz5Ppe2c5Sv0JecDci5D2ePO8UkkW68G6cT6aJdmB65G+b8UrUv1rvRYbrAWNkt/Xw+f1c0ecOE9l/HN2lGRAb8zdYN4fORjtPPaAMcfX80LdpdwkpNMk5ftxj/d7KwawHzkC82IXhMfLkPZYrzyRfG07sp6VOKAu1FvKH1LRuxR72Mu4iZK3JyPd04udkm+A6y1O1urFc6gP+P7c2unbw3EeWOd/9NpbwxPygtqzjuUIey0b4Bc877HRwoW/r5UfejDGsoEVYIjr9nZV9SK8De5cCveMDsfgKfARWa8n5dwhkvIE4/5VSOs8L0Pa/xElzytery5/AQNWt+b09yHN4SKvqJwLw0bskFGKI/MJuQBcB/aj6TSX6m7IBO6hL3T0crfizwUxmCX392p/OMVI0dcljEsq4M593ZbP34S05wPz9+g/T2TL3hwB32Q+dv7h52BX02fkm4GwhN9rDSHtQ0P/ALEXJ6fHnlquYFzzEbZhbMg48HJ7dMDzz80+XZ/9RSs/czj+XkHHP88px4KzbDfL7rXf24ycjbyDfl/WH6C4M5ej8xXztKYP4x19W7UR63ljyPdFiHTs6ZYh69O8Cmm9DHVMcuq3HvyX5HlO9Dw/NGzwcazJKMV85V9LB8eTPVhlP/Jc7UQ+R999ljSni3VLz6le2cwttjeKs4f42IqHx6bPG16OSNlnpZiVsF2L7zlcZZ0ZSygT+XZv3cgBmOedJcWY/b3FmS2Z0BX568Zy211Ia4hvQpr75rhy7Pb67B4r1qbMlmN0LP95SHM9yK2T5GOFvb5k2YjJbUh9t2i6cL5CP2+Q075mb9F6Mac2HI7rgvFwXHfQfXjapmj/HfN+mLsY5bQ92Svb8wp2TpLPJSGPXFsM0Ne9MftvTJ+Z8NYru8ZL+BTzKJh7wG8eouk0mQ5Xdh9jb3Lc26OLL7Ok39mpDjquen44/t7klyxOeu296cR7odAew8clnPj8tfKW2saXiH1IWEdhnjdzG7XR4A108pztxRTjRyS1JRyD6PTqyTnrfVQXbAUGNRdcGD+UP3chzYmAm+DI6PxUlW9+urb6dR32+4fjnKKu5eu6n+510Vz00uKBmPj9b7s4Kek3zVjPGUPa44d+28oxh++hJJPuxbOIO3zKfjkndzAGoAN/LsW7pOvg9NjibQ03HOvZ60S+ZP9FJ7tld00vtgd459LCA9/nsdPDFWBcn702zFwTD8Ch2enf498ouY7Az2jc0/n3V4fjnvF/ejjmQr3+mbUN4OMl6bEnliuOJPGL217Vj/ckXFC7JfRMlGRLj2+ZNxiHz5LGUJOkPKRcvbScgLn4dT2K8Lcnr/oYARvwg+YgzUU65vz64bhnBP2jVyH1/WH74Py/R5+M745P6B8AX4zlnnqhx+xiOUsaPwM//B3y25YNiN9NSPvo1VdzSHMVqHuS0/a010/AC+ZrLkJ6X8097ygWM+JBNpyT55BngNNJUjyeh3Qdz5Rs2PIdfK99fDkc5zywr1jnlH/ikN4lhfmIm3DaH9+LN+AdR63zrRWNn75zC79/vTZ7IZP5tpdz8ON9ngvJtjfWHl9SO1zik49RTyxhL+rFWgn2fGHO/i6keZ6J8gEwsCevREnrBLDzncm8C6nPP0tqWxDHqj8l5VxgkZ8bJbe3Ny4l/46F+np5ivhGep650lsXc0Tre0F4vA1JBnIv86AXmxlvyOaV+873vT5FfEaLPXCgJVreGskvnEf25qtBUr8B4xkUlgN/wr7xDJnwgVA9QmXk80bdnLeQE0QS/7lvhdiWfO9j0msL8xS+QDuFuRYh2XtjwnLA71vL8f9rKc+eDsNfXspPLuXHlvLbl/LfDsc96LpHSfc96pjrNeX7iXCCvMG67dGTcwTG/1NI+58w7roK+ftvJnpOGrL9dyKp/8KYQazX/ED1so4nNjgceh1KODipx+mzfi+n9bd8u+V3b8d9febbV4aJ3/10GL+7lH+x4OB/Lsf/sRz/9VJ+3nDy+5fyz5f7xsOxbZ6sbXkf0toPcHtD3Kn5Z68tPc+K8xs4JdZ/0D617rnWfvQzO+p6zhtrF29DGmMw91HXOThHPMEb5BrMab0Iaa5V+fYqpPefYb4AzwKv0KmKTZebgHHMed6G9L6lKPlvVjyvvL0leYOk3C9Ur+dqTd+aDZHs1boUb9qH0TGo9lH/2eHYX/37h2NstbwwTPN62Sz572fPjSN8hZx0P/aUYX1n00x213xZlC1pXDtLPp4eyAezyXpJ8nncCn97GS1OMbZ6cshIdc50DfEFRvm4Va/qjXUO3dP3K4dje/Qjtif//eH4jkCdi/imcfg1ceQzhzvON1vYPatI4jRyxkvqUyN/XJFOK+4eoIPXn7lVs/mcek++I3uBQeSUyXGKc89uHQhLl5azle+671jnZv/tUv7dUv7xIb3jWMeKGM/A/8gXnH96deJ7gU2sUWB+ArmkFI9WvUL6QJdIdYEze3wWXb0D1cu4qBVgMxJO0TbAn4rtNyGtNfMciNcfGN9rhy8cA/gc9swU25Hur/nf5wD4Ge3g4HgL300kD7gcnLxerknh3uKzZBeeAf7u/Rzs2XA651mSUeMl42TLfyXM3PvE2tqXxtFPjZPaDo8h/Tbp2o7sR9jpZffoDz/wUeAbh6Npp23el8zXTEeyYyJZQqUHm1t5CPViflN/L/K9w/FdRjqO+2F7f67+TkPbR/39qfYj8TtgzFOjLWI7Whxt6VvD8SR5LPQc/aLbkOYd9BzvXcKaDXQD93pjNLkYqKy7Qr9vtZX8WuPfypGQnwNvHGfo0aszczDzH+GM89QsjjdO9x5cZTgN+dhDQlpvvwp5v9XLacmC/yPpCv9PknJVydYtP0Wqd6Z48Dq30OeZ5LAvN2ODuIaEV+VSDOl9PaW5EHyGXV1ct/svLA76PPaA3FJ/0s9BtbAGuYgd9MNaGp6F7oPhoYfzvqiPkdeBpyin729mHPG1PXlQWF/vY/7cqBf3AEcXFtPR4ox31aGofegHDU5+lGGXz/ieiXRg7nOMS7HEfVuxb3EJz15ZW6J9569awfshtQ1/F9I4+pJwyH2jXrneni0d4V/uZ46S2pFJ8vfaA8+ZvB0Ya/GVfZ/dIwn36ift83xnKS8Px30k+o5BfR/Erx6O74nAvmHtF2F/0wvD3izJr6O02+Q9hfWFLzCvMJlMxvpouSda24z8c0P9B8Q+kp6M06ZOTh/wibEv5APwju2onfdywV8fCEOXliMRD7TzsLUHx/wdfIX8Bdv4vJWvvD9RD+q+IF6+COk9jGgHwZFZ8vZzcKVkA3wPnHBfjvPA7OrtwoH3FcUbPhNXZwlnvfkE9fK6FPYE3NH5LIkf3F5y/NhnPXho4UPPoc9oMfzcjpqXXxsXMe9wQX0P358fJdd3j04lHTmG4ANyxI3phfe7xpC/A2sS18YR7mv+Yj+3MMQYQLxuQtrLp/sV9L0ev3k45mD93bC+J01/K6z7bHXOX3Mb9vC8CGkvLPgzSt6eQO6WX3t8zvdchVx/bY/f2PEupHfqT6bbepSk8/2cMfF1lbGTi+u9xMHR4i52hCyOF2I8kX88fvbowH7K6g75e9YluL1ChLHBn++QyxgFxmbiP3RibLPffalhl3mBdgay4PNodcC3Lf60cAbdOb5XhB/sOb81/96GfG5vojiwD7w+W3rBJ5HqAYcnyXNZtLrgA8SS/drDyaZ/JM1v4r3L+O8hzE1cU3vK81erXzr5D3krN+U0LqtvyTaPx2bOkfw6x6qk3zl+a8XVz+PwuhRwDjzPFLdzcZTlOsLpKPk7EUfqv166PuyK4wKOanrAt2I2oV8BHK88ltxe2MlxfMwYcJwZn8gperx1mI6kG/zR8kNJ39o17rPcWZ9G9w3rGFP5pWvvOh76yiH9Vwzm47GexnNuUXJ9e/V71GI+AoYE/pS0BsXz9Dynhv4acMG5DbhAnivJ5lwBHVbOV3wyFOqrxQv1oy9339c7HMew4ekw/JWnw/gPl/L3lvO/u5S/vpQ/Z+9j0f+f0LU5XYfX9wbh/1J/wmL7LiR/zMRV2NuMW0dM92Kgds8kaW/tPf4OxzZB36+r54rhZ3ZN90h902zF92rza8P7TUhzTMiN6ENx7Hw+ewiGhfwaJb2f9xVicEj/LzkTR4eQv3sAZcVcZxy2fM5ldLriGvAxEd6RT/g59tlqe0eMt/gNTDJGRfL2nvXqwnCBa6V4b9UhJBO6af6Jll+xNqR7Yr5/OP5u/buGUzmk//aeQ74Wc+PwuepCOPV5ZS9e4VOMtTDWUVwqbz41fmmbgPVmrA9hzgq4HRkzZ+ix+b2kcQf2Zk/Go9l0wxzebUjrArfUf54kcWywuoCZh3C8pXOGR5drcA7sMP9KsW3mmALfzskF8LNiQH+Hd2N4jYfjHi9dz9R5aW1HtO+AeYc31j5hPIh+XQmre/UC1zHOfBXS3MclydNrPB82kf+9Tx871tCRZWINBtyIJJtjxvp18YTiBNvRp761I+N9zZ1P3JjRYahHB2AZ55HqnyXVPxGWOT/6GHBcuvIA+dvrPJAu92sUT4ZsnMj6rZzcIX8t7H9JeemC/D44OczrxyqR9EAfXc+BgZuQ2iPk6UHynD3IcOKHKu42cBEl/80s4oBr0A+/TwRXo8NLdLp5rO7V7+R7k6e5C+8S1vcAYP+atn3vrH25tXYlhrS2hFwDnRnn5+SX0jPAzixJLtq2y5D/3wGuXVqumYXwQViBfr049LhAbC4ZTyGN7WMB83txxPeuPg1pXh5t+rXrd8BXrOcemf4+9tMgqR8Om8F9tOkz6TDukN2LXXBEsXBnRbGrY/crw+1smH1t2LghjmHd0Mf/oXjFObiO2LyyEq1/hnczMXYmyX08kH4lGb1+A/bgMx7rMX7xHcZbyKGj5HOgnDeYmy2dvI/3YAH6X5G+N+ZPja3GWtevMebFGBL935chva8S9jBOa/qcg4WS34ViexnSXhq1BfvkMU8DLl3aOXIzdOnBKnMEfUTMoyNnjiHfE474g8MlXjzUH76egexGHoO++I8pCWn9LoYh68sir/k6H6rT6jtnM+KI84f4g+WxzNuQ+vLXFq8Y0pjt0nALPnO+B05KXPRypWAv84Lr5blN5ntLzlaJktqIS8IA+ux4d8MQ0ronxv7ov46sRwcvWvzUc+S4ka5HOtdnJlf3Q3AwSL7+gDYc/Snk4ZHtkxybXPbKRx2Yu0CcIWOtd6Nulr2lB+PP2zDTNZwzzkTyfF3iUK+epe8mshuysD6gfNT1AJ1L1fG/zl/per2+90L7xjre13YH/7+EPHsTUjyF6kYsm3qfGdcMF9ZG6ruhvmF6674vnQPX/fA6b6HzWtpn+txsGEn/F7BfUo6ZZDiJwZ48x33ke86FtKcUY6EL8h3nn8npAS54TMUNvTgWa/4g26L5bqI6cf8FOFnBvmzIbuEPMjE2xJzOVUjrlTy24NwwOF17YsP3icm/orb4vfWzFBcztcU3IeVLPl99twO7fO8k6XeGN8ardyb3LqS5nSj5O+LgL8hG3FAn43BPTOBf9IkyzJDuLMN/V+MD8wh1TlL2y1aRguzSdyVslmRkfKW4cr80ks4z2RGdLr1+x/1R0jg/67dbQV5Fe3ntuMGcZttXmzZ0YT/BRoyVcJwl9dtXjBAWTmTswF1JH/gUPlEu6DzNYEXPX1uux9htkpRT2B+oz8e4yYPCPfyZcYzcfmP5Q+eR9Dc/2v7o2qS2N5+Qvvhf4YuQfie75j/HD5G2rr22cJyBIeAH/3XwwnwdJeWW2cUadZZ4dXYhH96PD8NxzUnXeXSsi3kE9JkRY3CS+3GlfLDHX7X7B5MDniIHQG/Mu2h/6VsWf/yXt47Rv2R2jGYL+Iz2jvv7Pj/s0bPFJ8wnsK8QY8QcfXBwCvxf6yauC52fw++bkNYVdZ1R510xDztY/CfzEf8P9ySpTxBJl8GVc2KNula7Q+IA58KrcJr7s3zYm+PI/4jJmsc89yk3rLGo1D9Jng8H5jLlcOg6iIvzTv6iXsQV4/m1nxRIniR/QSZs6sl3LBM5baQjf8f5ymPCY8XX38I3vhvoHtTTy1tx8mNBxz3+R7nvMz5JfVUJCdPwF+u4R5a3TQr67rGhdQ8wy+MncH4m3syOI8B5Sd+SvCoGCrG6cHkR14V0wTx4tL483k18Tc8ir8CmlUPSp3Nv7MAxxYC2P9oP+fbh+O6GXz4c96bEQxof63qC5l9tg9+GtKZwF9I71jCnHAm35+g2ks8Up3h3kbYF2L+Fd+P5/7pHnOG/ifwXpYzL3s/g9BDSb8m0L6d7dnQ/nbbt+E0e2nGMI1U29MR4DZhlHHVzm3w1Cf0WJqS9e2sfRNL4EPiCLzhfofTkKb4XfplcXZOU5w1qvIIvOE9E4tc19YlHlklc9PGt+RTXwTHMZay2W5z9Mz2+8XKhl8r6jGIPHyEebD+eb/lrlUO4BPafh/SblDfGcbGC9vc20DwD+Rl21rhSwuAQ0niM11cwD3hF/bTZ9MU5PpfktGRnekrimJBPGJ+rjwmrJTm9PMxiZD59F9JvwjQ/vAj5WA5zepM9w3mpFOeWT2AnfAAsoY8OW2Gv52Iv38XpJU7m4DCD++cN7LZ8iphdhMTTSFxh/bn/MsipvsU87vHr8M74bxXohXYc/+t2F/L/BVK9wb/LkN4boFjBePYm5Pu0Lh1Osrh3+hN5Z/UZ+RPtBbjB9gCjK5ecv1qcEafrIKkNQtunbXgMaV0a7RNkMycYc70YwvNR8vlxYGgmTjCm1tzgsbiVkwhDkDNKzkHvx7N58STpy5j197TqZ55Ioa5ebK3+MjytMSrUVYyfXUMc+DOe4Xj0YIDtB+YxV89zHWvOCKRLJ956feRjsfKJZEOfUeg3MxQXjm13EZqLp3oZl1hbuLZ+wlvHQzwHDq34LWC5p8BO9N80B9wcjnuHtejanOZD3b+i+fBtSGthz6lPiz6u91PcGa/B2abttM7L6m+Q9T1N+rvkXz0cx0K651nnoeaQ3v2iuQtzdpiTxxxgT9xa3yFWg8nC/CZkrGtvLs493G/5w3MVMbsIp+/3ZX+zvTW7pXCd72XObfkN9gIPaFOj9XvfhNTXRptzQQU2sE6DlHVkuat+IeVg+GeS0/cAwV8D3bsVI++TyXAAvbVO/C/lLdkErnI+YZ3PKUI6D5LyyES+2sJayTZ+FjiCzufoO0lq02NI76Z+Tf65DIkvsKsVbx93oXhOhef3+IHvF6vT826tz+m4xd3iNZKR5QyS35szoBv7HD4d5fT72eEnywUVu/w5Pk8kL9LziAXHo4ajnpg3izifEZ6g272dhEH8d4RQwZyN59RD+co6DpJzVUhf5DCeO4qS94c5j/RgbovzmAPQvKVzivqecv3vtq8/HcafX8rfeToMf2kpf/7p8Z2Jv+vpcZ+O7tfR38zhveC6doax1oT+gBXmrMcR86um54kvd/AZ8yBYw9I5U52z1PWrC9P/NuR7om4tl4NLnA+8Tnv1ESq9dRV9Rr6bCvXsxQLsjHI6/wE5qx8k/w0s4zHyvR02DULtf8jn4kf7jPE6eAnbmaeR9O3xw4pFe15lDFSnkH4P4T+4Dx+jf/TCcpD2r/EbyCvLTyPFIJJ/Vns27GSezZL6XDxXi/5XZluLb4QFzlFXIb1/6S6kfRNYB5iNg4ydWNC/BysiSabao/zFfKqul8wkl9f+4TP2Sw9WBnc/cwQ+nMiukt88d0v1r/cXsNfL3cH4Ay5M5qtM54JdJZxm+jrcSe1Zx61RUh88SsIBPovTi33h9SvJQwyi2Y3+9kz2ey6MhbpbcYLvML6bJHEJax8Ys8/k/0EqebDTd/D1LMmXGU468lsVZ1Qf+3tvPhN6XpxuJT1Xfrh4ZzZsxLxmG3w+Sz4mAzbYr9Bt9UVBl73+mCTNY82S9xk8rmq5ocmlJwnTwMTAdiEPGR6Rb6EH47HHn7VrqGcwmVgvQl/1EryQxG3OIaX6GX+4F3y7piNy7eT8KvTsHjzz8/zsLKkd1rVj7df+rB11PuyHrLyxtgZ9y4niMBfwVLJ7D8b4eeaxfgbugXlgJZv/LeSDVqxL97V86/WbHOZW3Er9uVq9GW8kz+9RhozLe/MH43qUfM0OHAPmorOJsdcrC2spyBlYG8Z8CPpnEnIOMff2YnyQxB30i8DR2dW5xxbEY6D6BsnnF2AD/LWlO3KL1sF9TNY587vkemzpC30QZ7TnmDMWkjnL6Xzh5OQ0ZTof6NHz1Ptj0wZJ/RBg5dZ0Zr6uvCC/T426GSscsxK3+d49OESZLMaXzs/rGqfZw1wZ3PgFePaYGCt68zXEgXMJMFfiQjfnHBaBT8QDZZ2P7shX/jrHtPeZHk7wcz7G7IMTrpL/YSff6/3Qks15w/s8Fp6t2Q78Ak/AC+Lt41vSp+WnkexZbXV+KHKkdN3KTPdgXD5LmjOIpD+447Hf0h0FfsEYWuvHmh7GNOwryB2cjC1ZsE/r4rmH2dk30GeOfU88PGZH8w18hjnIwa4Dn702lHzblQfoPsz3qFz0YeHT0elewmXpfNWBCuTc0lEIOyVsZjmrM09Ad2CE9Znk1D81XyP+UfI5emBhcjzZ8jtiy2t90Jdlja7enlgO7tkeP/X6dNq41+vX8kXN7zU8bWHX4wOyORfBz2NFJ+8/1DFR/biGejg+o6s7s5+fkdP5VeS3ie4TluX0jA39a75nn/B9fN7EBWFe9dU51PdWdC1F51V1PhX7RbH3wNsOvdi2FsaZV6o7chP6QVrnLMTzAg57eFPCb+9zzA3Wt5db/Czyy4rFSmyLz1sOvQ5pvhv7S9CP5H1Mmd8b+rZixjir6iV5PeseiFCou6OOUnxYdg3X67mzmXkxVXTwnPF2e91b+IHsSfJ87f1Xs4H5ECX9Ry1iCzsG5l8npoGjWfI2j/Hp6y3FvcQn1hs4h7+5PfQY79Eb9bBPtf517chhooSfYlzseiS9fD1F/XruqcS2ZnOtntL1lswWV1uFuYr4b+Hcx5JjsaXzIKeya7yPDb+1uIxreN7b1LLxpB67d65gpJd/vfpvXeuxO8OBpFzGcfPnzXiHtO4Uhd4pEFKfB/xCXvF1t+xDntB6JaT/7LsL6T1leO8VchdzuVR/DYs1G5ELZqsT4/dZXNuNenfGP1K9mHvCOvggp/v7OU+V+NrEBI03kSsRDyH9oVcp/zWxSPdUcw7XI/nYt5cHNY5xvdABfmTZUtCzBwPAweobxMY+x5o+LQ654uNY8zs4BVzq+RXFtDd+NUwy1hCnYaM+Hxdv0xbv/LOjtPXk57cwxPHu4QqeYV74+PbIy54Nx71DU0j/WyU0x4V8h5zAuQS6MLZ7dBgk5UbkE32W1y+z+je4nvFGhmw/4GTX/N4g9nf0dXT4X0g/PD/viKPHCNtaLCR3cjq0uJ3h32P5yenzPXzptS+7r4CXGt9auIHd0enFuD7BREkvuydKmtvF7yLQ3q1rHTQ2YB+WCvTSOm9C+p8Pfh+ifoc1e3DL28EyvA1sNzAOO4r8bGAPvohUh1Cdl9TGZ3U26t2DkVJukg7dGVc1PNe4Njp7enWVDhlV+0LCR2Yf6XKC5YKPRNJeZOTNSfJxclc+ofuiw9pEukXSp+avrjgV4tzCUKnurRh77LTuq/oBMkLeLrT02rSzIruJPcKqclzbYt1Lo3s5X9l8J/6/E+9e5PUvxM77AudbGAYO7rEZ8vc+cN7gOJbqZM4MTo/euPZiigt0hR+mhvxzC8vNuExzw1tYGCTvC8HXk7g9wTv0EpKtZZLTOdcV2+7eHpuRHy4Ic2jrsB9IQt4vwjO1vLQVe8+b7NzqnDdkeB+di7eav86ur1AHxwq6ZtzrwLDnOfuqVxchWcgHwPZUqIv5XqpzljwvIYewLJ+ztnxcw1NNhxIPS8/xsSdnlvxWqnv1ZUXPjKM014KcgJyG/Mb2780VkHNfb0i/Wcb6OHJQpPvmgv5bcS8VfQbzchfWP8YYFL9TRl7hNUqs643kA88JqeC8lkdaHIRc8G8imz1G4k7/b8Vm87Oze4//S9gs4f+x9O3xubij5xNi7b/nmPXIQazAKfAKmBI6Qq73sccXrk/Ey0vDKuaeR8nbdty3tvNncInvr+Uqr+uePLEn7/Xewz4Eh/dipHXPmqNCej8N9rAiryAG4DH8z+drfGoySf/JPbMVr72+LPFrD8f2FOYY59gtmT5/1O73NmzpzN/X/OdjiOtzj58ojtjXHCVh5j4XUP92kvL4kLHSsmu9Lvn+aqwjYR4KMjF3dBmSPUJjA58fcW0Ta3bPyhezX7/D51lyvXtjtieeg5x+91Acl/Ss1VnT4UPzrKZLK15R8j3Yvfr02LRVVykHbcnokRMdjoHdlh783eTkxsJzPfHyOvdwuRZD8PqzkP7j7L21P7P1dd+G9A42zDtHSX1/5CQR2rf3AO5BL85js6Rx/JrTUHZgoxd7/nqLeyX9J8I+4wTHXv+Iu3dvfEvn5/phry9bGO3Rh+uAPzm38F5zz6+Tcob/ev20YpGwEjttRGxK927lseKzDbk+HiUM7sGJr7P0+UPh60Gx2rqvwF3m725fFTjQ64/Vn5K/z2Jw5yynVDhHC9WJZ/faVdKZ9by2/uHLkN7Xgn4j9tyirQCfR9IRfEe+5+97fci2oc7o6me8zoU4nYtVzwkp1L1Vh1Tkb3HW44N1qMk9ycnS1rV2zcvhOluyS/eX/JjV7/Tt4VMP72p5thd3ewvHaSI/bOWF5ncU/zW2PsZf0LKFkxpGtmLh+bw7do5XPn/08pUL52XcG52MWt17Zfn7IhXOjXMhV/TyeE+MW1h8DBktv+3JbTXMbNXz0FJqf/bkhFab06NvxjdJmBmlvL8L+Inu+la70xvHWfJ3HCJXTk7Hkt/OLbHgM9iItSct1zZPPoT034J6D/9m03Ob49Mbj+x+99xeu5v37vBjCXe1Z/fq53PQuXHdeu4x8OKxt+U/xlNvDIFzPDNJvre6xIFWnj3Xf1uxLeUcH7+9/voQMftY5SExOIkj+0lO6xZ/fwWjyGOKIf6dBD/vZba4XZKzF0M1u0vYKsny5z16VWVLnqujXVu5RvfBR724ZF/WsCGuvr38qPmz9/q59dXiUrNRCve1fLOVUxGT7L6aDyv6+f3U2O+m+vA6OTDhucKc6W0HGBcZhx8Qf+/Xc/Lro+RntpFyzexiVdKzR3fGSQlPvdjhuvbYWnqm5/ka9x+r9HA0y69n4muvv2o+Y+wDb7V4tGJcxJ5hjd9LAn5FcftvJd3Dfhrl/Jh5HtXsb+VpfrZURyse5+SAD4U7H6denUTy54rx7iiRnuF3S13YvoKZfOuPJfl7fcEY83mn9WzP593xJSxpUdt5P+VE33EM4KtzccVcO6mj4Ou9tp2Lc8iB/eKOnCv4O+Bqrzwfd+a1t6N070N90YvlD503gD30r7AP7tbWjcaQ/w8sODqIG8MYfkq5YssW5qUe8W61G5vTuQn5b/QnOX03HXNG65wqOtR04c+cp4q2fOCYbGH1oZg6B8Pww1YuLH0XJfkM3C3lmpq9e7C0ZYuQbF9Xr5+9X3ow9dgY6In11j3n5h3EDLkDvEN+KOGFP7d81+PDVj1roWv3Oclymr6T+ttL+a2l/O+lfO3pMDxZyh9fyh9dyg8v5bct5dcPx3J3OP5fy3eX8vXD8b+Rv3o4vsta68L/or4J6f8bJORr5+yjrJ0h/UvY2/JVFzYlvcvxhel3eTjuNxsPx/LZUn76cLz+4/Yd9qVNtqfglo74TSHyMt4vjLagZE8tf5Rs3cO/D3H/Y+XOngI/CeGjFvc9+amKhx36I1dGSW0u9hnrNfwWHv3WSfI22XN/C+vFa64O9tOHislWXSX9OY587MH7Y+r+IUqvnt4v/LmHU6W4btU/dWDpY/L5XN8+9LlWbujJG+fm07NyEuc6mpe8pPbjIT5Z84bsx+Do7OKcjHuqueoj4eFDyCpx5lzeoN2ALyPHopEPe6/3YsT3RdZnNp5/LE6e+OQDYOEh9dTyZMu/aH/X91c+yWPr+bJXx0h1nNvf6fHfx2p7e+vfowffG81XV/TbrJ66EMdJ0v+9afyi5L/vQv0zxdUX5ler7Y10r2/r97TZD+Hnnjzz2PJbsejxwabuerQx2S39bmjFhB7dGiu34xzTLX+tejve43x6pPg9NAc8hpwPnSM+hLzHyJ8tbD62vee0Gb36n1Pvx475xy5V+yjnC+V9tAk9fSjOH4/F3z3tw0fx0yPW3cJ/qZ/yEF98KJ79IMoPyg60e76tnAnvvh/r+0y9uCjh5GO1iV+k0hPrLzquP4Z+0WEO/bHojthHUC0uh7fyz0P9sbev/0Vsz3ts6a3nY7dtJ7Et5LbHtnUPn4FBzqc8hvH5sPS5hF++7nO0yGldjxXjH2T5EPjy/q7h6v93v32RZff2HT8GPmq67K2XOV/LR+fUW+qLPZTb/vmJ8ij+8wNtL3IWt9Gc47ZktO6ZXA7TMtM16DWSPj7Xidev4PMe/HAe3RPzj4HRPdi9LxS32j1b8Svd181tof8Hsb0cuj9D/1dd92v86HJ8vpTvLOV2Kd9YyrcOxz0qul/ly4fjO6Jf23Ofh/w/m0cr1/ZeotH2/2EeEf89GiVf54/kD5yv8SlgmrHRmyeipN98PsecZkj/r/Olxa7hcNyHg//8e2f7cvD+i3chvWuf/8cC71iCL+BnvJ8xSuFdGISDGm9b2G/hZxcmz7zvi1X+HwIN05Q=</binary>
            </binaryDataArray>
          </binaryDataArrayList>
        </spectrum>
        <spectrum index="2" id="sample=25 period=1 cycle=1 experiment=3" defaultArrayLength="12848">
          <cvParam cvRef="MS" accession="MS:1000511" name="ms level" value="2"/>
          <cvParam cvRef="MS" accession="MS:1000580" name="MSn spectrum" value=""/>
          <cvParam cvRef="MS" accession="MS:1000130" name="positive scan" value=""/>
          <cvParam cvRef="MS" accession="MS:1000128" name="profile spectrum" value=""/>
          <cvParam cvRef="MS" accession="MS:1000505" name="base peak intensity" value="572.0" unitCvRef="MS" unitAccession="MS:1000131" unitName="number of counts"/>
          <cvParam cvRef="MS" accession="MS:1000504" name="base peak m/z" value="120.060337731677" unitCvRef="MS" unitAccession="MS:1000040" unitName="m/z"/>
          <cvParam cvRef="MS" accession="MS:1000285" name="total ion current" value="1084.0" unitCvRef="MS" unitAccession="MS:1000131" unitName="number of counts"/>
          <scanList count="1">
            <cvParam cvRef="MS" accession="MS:1000795" name="no combination" value=""/>
            <scan>
              <cvParam cvRef="MS" accession="MS:1000016" name="scan start time" value="2.171583333333" unitCvRef="UO" unitAccession="UO:0000031" unitName="minute"/>
              <scanWindowList count="1">
                <scanWindow>
                  <cvParam cvRef="MS" accession="MS:1000501" name="scan window lower limit" value="100" unitCvRef="MS" unitAccession="MS:1000040" unitName="m/z"/>
                  <cvParam cvRef="MS" accession="MS:1000500" name="scan window upper limit" value="2000" unitCvRef="MS" unitAccession="MS:1000040" unitName="m/z"/>
                </scanWindow>
              </scanWindowList>
            </scan>
          </scanList>
          <precursorList count="1">
            <precursor>
              <selectedIonList count="1">
                <selectedIon>
                  <cvParam cvRef="MS" accession="MS:1000744" name="selected ion m/z" value="1133.64146339507" unitCvRef="MS" unitAccession="MS:1000040" unitName="m/z"/>
                </selectedIon>
              </selectedIonList>
              <activation>
                <cvParam cvRef="MS" accession="MS:1000133" name="collision-induced dissociation" value=""/>
              </activation>
            </precursor>
          </precursorList>
          <binaryDataArrayList count="2">
            <binaryDataArray encodedLength="56084">
              <cvParam cvRef="MS" accession="MS:1000521" name="32-bit float" value=""/>
              <cvParam cvRef="MS" accession="MS:1000574" name="zlib compression" value=""/>
              <cvParam cvRef="MS" accession="MS:1000514" name="m/z array" value="" unitCvRef="MS" unitAccession="MS:1000040" unitName="m/z"/>
              <binary>eJwUl3d8VkXz9kkvd+/9vtN7h4QEQtsvIaEnpFADpBCSAClAgAAJSSAJSrOAAupj97F3fQR/dlGkiYhIEyLNiAihiIiUd98/rs/szs7O7Dlnz8xcX3rtFk/47RazFbvFONVuoTPsFveMu8XP1t3iK/tu8ZZzt3jSvVusDdktmsJ2i7KI3WJC1G4RHbdbnLj9nbho2iOOWfaI3bY94kPHHvGia4/Y7NkjFobvEWWRe8Sw2D1CmbxHvDZ2r/jbb5/Yq9gn/k+1T7yh2See1u0TDxn2iXbTPrHIsk9U2vaJYsc+kevaJzI9+0Rs6D7hCN8nlJH7xFdJ+8SErP2iY+9+0bR/v/hNcUCcUB0QBzQHxJe6A+JDwwHxqumAeMpyQDxsOyA6HQdEs+uAmO85INY3fy929zso1isPitXqg6JZe1DU6w+K6eaDYoD7oLgSf1Cc+vwH8avXIfGY6ZDYZDkkum2HRJvjkPRxSBRFHxI58YfE12t/FE0+h4U9+rBYNP+wWB5wRNQajog5liMiY/ARcdXvqLgacFT0qSQ0R8UVw1Fx2SHhOir+jD4qLsUfFQ73MfG9+rg4Zj0unt5xXGS6T4gjy06IP9ecELW7TojVP5wQP/9zQvTcPSHO3T8her1Oij99TkrfJ8VfASfF7aCT4p7ipPBRnxQB2pNCoT8ptMaTwmg+KWzWk8JlPynCnCdFlPukiA85KZLDTooBESdFZtRJMSTmpBgRd1K0jDwpcm6fFO80/yISr/8i1qhOia2GU+Jp0ynxkuWUeMN2SrzvOCV2h54SFsVpMcx0WuRaTovJjtNiU+xpUTHztNhce1ok7zstJh0+LaYfOS1aT50WD505LbadOy2eu3BamL16RIxfj0gN6BEoekSJpkdUG3rEckuPWG3rEesdPWKLq0c87ekRL4f2iHfCe8TOyB7xVXSP2BfbI47E94jTiT2iN7lHXE3tEf/27xG+GT1CldkjzIN6REh2j4gd2iPOV/WIW7U9QlHfI4yNPcLvhR7x8d0ecTngV+Fz8FfxxbVfhdPnjFhqOCM6TGfERssZsc12RrzoOCPedp0RH3vOiG9Dz4hD4WfEqcgz4q/YM6JfwhmhTDojrClnRHjaGZE84IyoGXpG5M45I3Rrz4ibx84IV+lZUXrqrKjtOSsKfM6JtYpzYovqnHhec068ozsnPjOcE722c+Km45zwcZ8TupBzIjHinBgUdU7kxZwTJXHnRGXCObEw6ZxoSzknNqadE08MOCdeyTgn3is9Jzp/PydG+p4XjcHnxUb1eeHvOS/q88+Lv8vPi4WLzouEg+dF9qHz8t2fFyuOnxfrTp4X20+dF6/2nBc7z5wXu/0uiN6gC+KW4oIIVF8QVu0FEaO/IDKNF0Se+YKYYr0gqu0XxDLnBbHWfUFsDbkgXgm7IHZEXBDfRV0Qx2IuiN/jLoh/Ei6IoOQLwpZ6QcT1vyBqB18Q64ZdEP+Xc0Es+feC6L4r93n9JpbafxP6xN/EqP6/iRlFv4mHp/0mXPN+E0N2/yYm7vlNlO37TSw68JvoPPibeOXwb+LjI7+JqH69ItO7V8zw7xX1gb2iPbhXfKTtFXv0veIXY6+4Yu4VXrZeYXT0iiiXtPX0irGhvaI0XNpH9oqO6F6xObZX/De+V+xI7BUxg3rFklm94smKXnFhXq84+GyvGL+3V9z+pVc47vYK4fW7eD/md/FLy++i+MHfxY7Nv4v4n34Xedd+F3FBF0Wh6qKYq7koVuouyrx0Ubxouih2Wi6KA7aL4qzjorjluiiUIRdFaNhFMSbqolgcJ9fuXBQVRX8IV+sfYv3aP0Sp/pJYbLwk1pkvieesl8QO+yXxvfOSuBtySYjoS6Jk+CWxevolsfeJP0Wd6bLotlwWz9guix2Oy+KQ67L4w3NZ+IVdFu6Iy2Jg1GWRvOmySHnhsoi4eVkMu3VZTL19WSy6c1n8t98V8YX3FXHS94r4IO6KWDLhivh3yhVhmn5FpJReEW0VV0RO9xXxzqYrYu/DV8TA7VdE9zNXxHPPXRFHX7oi1u6+Ip7fc0V8uu+KOHbgirhx8IqI+0nu+fmKWHHiitj/6xURpO4Tw/V9YoaxTyw194lHrH3iTXuf+M7ZJ867+0S/0D6Zn/vEwMg+MSm6T9TF9okH4vvEi4l94vPkPnEytU/83b9PGDL6RFJmn6jK7hPtQ/uEYnSfEOP7xMyJfWJ5QZ/YUtgn7tVJ/at9gjf7xJKjfeLR433i4T/7xJ6rfeLC9T6Rrboq3ptwVRzMvypmT78qbiy7KnQrropF/70qjv14VRiPXhVNV6+KR65fFSP7XRM7A68Jg+aamGe6Jh6wXBP/tV0TXzuuiTOua6JfyDXhCrsmBkdcE1OjroklMdfE5rhr4t2Ea+Jg0jWh6H9N+K64Jowbr4nAr+T6yWui79w18aT3dZkPr4u1EddF8/rrYtvG6+LRp6+L3APXhVt7QwzV3xAzjTdEi/mGeMp6Q9x13xCu0BuiNFLOY2+IT2feEDnP/SXOXvpLfBp8U3hrbopRhpuixnRT5tyb4nvHTTE54qZ4Muam2DhZrvndEpuCbomfVbfEv5pbIkR/S2yw3hI/OW8Jd+gtIcJvicPxt8StxFvClXJLVA24Jd7MvCWGz7olzhy8JVLP3RK1L/4jwvxvi9GBt0V98G1xVntbpJhuixLLbdFiuy2ed9wWe1y3RZ/ntrCE3RZDIm6LyqjbYl3MbXE04ba4l3RbjOt/W3yedVu82fuvuOB/R8xW3ZE57o7wMd8R8dY7osh+R7Q474gDIXdESOQdMTr6jmiMvSO2x98RXyXeEZeS74iqjDvi6Ko74oOge6JHcU8o1PdEhvaeKNPfE+uM98SH5ntioOueKPfcExtC74mPwu+Js5H3hDrmnsiKuydz5T2xKeme2JlyT5xPuye06ffE4IH3RFXWPfHbsHvi+Iv3xM9e/fDz7ceswH6sD+7Hc4p+7FD243tVPy6o+2HQ9SNO348Fpn5st/Qjx8+LUn8v1gd68UKQFx8He/Gjwos/lF54q72wa7xI03oxWudFmd6LZoMXDxm9eNnkxedmL362eHHF6kWA3Qu3w4sMpxcTXF7McXuxJcSL10O9uBHhxcpGL3Yt9uKXJi+G+npT4udNvb83awO8eSbQmx1B3hwK9uaiwhsflTdOtTfpGm/Ga72p0nmzSu/NVoM3bxu9+c7kzRmzN/9avDHYvEmwe5Pj8GaJy5uXPd5cC/Pma+HN3SqpW+qN16vebDnpza+nvRnr50Olvw+tAT68G+SDTe3DOK2PjOFDm96H7QYf3jf6sN/kw29mH7ysPjhsPqTbfZjo8KHG6UOHy4cPPT4cDPGhM8aHbQ/68Pge6W+vD4P8fWkI9OXBIF9eDPblc4UvJ5S+3FT5otP4kqD1ZZTOV75LX1YafHnc6Mu7Jl/2m33ptfjiY/Ol0Cllki+7zvvy/GVfAgP8iAj0Y3iQHzOC/Vim8GOz0o+3VX746vzw6P0YbPBjstGPRSY/Npn9eM3ix327Hw6nH0EKf1D58z+dP1cN/qhN/sSb/Zlj9ecThz/PjfXHsdSfwqAAonQB3DkcwPVfAni/XyA/egVyzTsQnW8gKX6BTPQP5PWgQP5QBBKsCiRWHUieJpC52kC6dIHsMgRyzhjIitcDuXkrkGX+QdwKDsKqDGKqOojbhiDspiAGmYNQ+gTzbmAwPwYFcyM4GJMymAxVMFPUwTRrgtmuDeZjXTC/6IMZbg6m3BLMb45gAl3BaP0U9PdXUBygYGmggm1BCv4vWMEphYJ+KgVhagU5GoU8l4IHdApe1ys4YFDQZ1SgNytotil40q7gU4eC2lAFn5Qo2FCqIPsl6dNbyTIfJU/6KvnMT8kZfyX+gUpig5SMC1ZSr1DyqFLJhyolx9RK7mqUhOiUoFcy16DkQaOSN0xKfjAruWFRMtiuZKZDiSZUyU/HlUwLUNEaqOK5IBXfBqvku1ShUakYoFYxRaNipVbFszoVu/Qqfjeo5PdSkWZWMdmiYoVVxdM2FV/bVahcKlLdKoo9Kv59T0XXFRWPBaj5OFBNT5Aaf4WaeKWaCzo1CoOaVKOalWY1z1rUXLKp0TnUDHSq6XCr2R+iZmmlmt65atQ1aqbOU9NXr2bTE2rGP6vm+dfUPNCrpu6KmqS/1OT6aaR/DYlKDYUqDcvVGp7RaPhWq+FPnQaDQcMgo4bZJg3dZg1vWDQctmq4bdMQ6tCQ69RQ59Kw2a1hp0fDryEaAsI0JIVrKIrQsCJSw7NRGnZHayhP0PBJhoYXh8g45Rremaeh9RMN665piPlbwl/Lf4K0mFRastVaKjRa1mm1vKvT4mXUssyi5Wmrlm9tWi7btZidWoa4tDJHaVnv0XIiVEvYFC3aWdJPrZaz/9Xy2V4t587IPf46rEE6ahQ6Hlbq2KnSodDq6K/TMV2vY41Bx+tGHT+ZdNw164iy6phg07HbqeOqS8cbpTqc1Tpmf69j4i86xgTqWRSk56lgPd8o9PQp9QiNnvlaPVt0ej7T6+k16NGb9GSb9cyx6PnIpicrT8/ZTj13n9Ozs0dPxXk9H17Wc9LXQGqAga4gAycUBvxUBlLUBqZpDHRqDSSbDEw1G1hjMXDMZsDHYeDDdgPPfmbg/vcGHr5i4AWFkX9VRqI0RiZpjbyiN8q7ZmSYn4mrQSbcChNjlCaWqkw8rzZxUGPiTZOJcl8zD/mZ+cTfzB8BZvmezIwKNrNIYeZZpZkDKjNxWjOTdWbeNZjpMZpRmc1cyTbz0/X/v8dCXrCFJQoLLyoteGsspGotzNJZ2Ki38H8GC38YLdjM0s4i7awWqiZZeP59C3P8rXwdaOVGkJVwhZVCpZXVKivvqq2c0VjR6ayM0FtpMFh5xmjle5OV+2YryVYrM21WNtqtON1WVoZYORFm5Yc8Kxf8bVgCbeQG2VgWbONlhY1jShtBahuDNDZqtTae0NlINNkoNdu4YrPhcdjId9pod9n4qcFG11Ebr/raUQXYGRZopyHIznPBdllT7WSo7WzT2kky2nnYbCfKbscdYmdiqJ32MDvvhts5F2HHHGUnN9pOc4yd12Lt1H5rp+OSnZ/9HTyrcHBY6cBf7SBL42Ce1sF/dA4O6h34GB1kmBxUmx08YXGw3+qgn91BmsPBHKeDx10ONoc7eK/IwYIdDn467UD4O0HplN/WyatqJ6c0TvnunOTonSwzODltcmKwOBlldbLc5uQNu5PPxjj5Mt/JzQInu0qc3JrsJOiW9HPficnXRau/i3cDXPwW6MIR7CJf4WKN0sUOlYs/1S7CtC5KdC7W6V18ZnBxw+gixuyi1OLiYauLb2wubttdJDtdVLhcbHW72Odx4RXqIiPMRW24i6cjXPwY6SIw2kV2jIvGWBcvxbnQJLp4I8XFl8LFllwX1eNcPDXexeACFw2TXDhfdrH9QxeKky6eueki1M9Nib+b9QFuvgh0k6BwU65087jKzT61G2+tm4E6Nwv0bp4zuDlqdMs77AaLm2VWN2/a3Jy1u7E53bLvcbPG7WaHx82VEDfTwt38G+WmKtaNob+bsuFuRo5189Z4Ny/sdPPRz27mBXk4qvDI/O8hR+1hpcbDu1oPvToPHoOHYqOH9SYPX5o9/GPxkGzzUGX38KTDw3CPhzsLPTy31cOxbR4adnj496yHN4NCOB8cgksZQpEqhHXqEL7ShHBbG0KNIYRnjSFoLSHkWkNotYXwoT2ESFcIM9whbPaEYB4ZwpnlIax6W+ovhDDAO5S/FaEc1Yay0xTKNXMo8dZQDjtCafGEEhccRocujOPWMAz2MMY7wvjcFYb1bBizgsNlfxDOJ7pw/taH83hZOI0vhaO+H84bARH8pIpAq4lgrDaCbl0EX+ojeMsSwVPOCCaGRLArLAJLstQFR8o6GUmMKpJKdSQ2fSTFhkgeNkbKXi2SYEukvKORfGqP5IdhkVwdI3UNkTQ8HMlm3yh+8ItCHRDFuMAoHgiK4pvgKIaromhVR/GxJopb2ijS9VEsNETJHjOKP01RxFmimGuN4kVbFNvdUWTcj2K+XzS9AdFEB0UzJzia5xXR/KqMxqOOplQTzRPaaI7rorEaoikxRrPZFM0hczQ6azQTbdFssEeT547GO0yui2jG+8QQHBAj60KMPFcMu4NjCFDGMEoVQ6c6hq81MfjoYhD6GNoNMXxhjKGfOYZhlhharTF8YothsDOGFa4YdrpjSA6MpT4oVr6vWK4oYklWyblajrVyrJdjg1wzyrlJzi2xNFhjedsWS589lhSnnLvk3C3nHjkPlfOwWN4Jj+VqRCypUXIcI8exsdydHcs2ZRwOTRwztHE8pYvjlD4OjzFO1vw4njXHccYSR7gtjkp7HC864oh2x1HjiWPX0DjWiji+I47gHGkzM453aqXuXBwTeqXtrTjm3YmjQxHP18p4mevi5R2K50FtPPt08agN8Uw0xvOwKZ4fzfGYrPFMtsWzzR7PCUc8Llc8s9zxPOuJ52xIPJFh8cwNj+eViHj+iIwnMTqe+ph43o2NJyMhnmWJ8YzKiGdPZjzJE+LZcC8et38CswMSuBCUQKwigfnKBN5SJZCuTWCpLoGd+gTuGhIYbkpgtTmBbywJBNkSGGdPYJMjgUPOBEzuBKZ4EngiJIFfQhMICU/g0cwEbIMTODs0ge3FCRTNT2DFawm0n0jg8K/S/58JJPZL5JZPIgFBiWxSJPKjMhGzOlHW9ET+o03kjC6RKEMitcZE2WcmctWcSLo1Ufa0iXxiT8TLmUiOK1HmzES0oYkUhSWiGJDI3HWJbPBO4pmAJM4HJsn/Nok6RRLvKZO4pUoiW5NEuzaJb3RJsl9MIt+YJO9vEsfMSbitSVTYkkh1JfGxJ4mRYUn8PDCJskFJ/JGdRMrQJJqGJbFjeBL3RiQBSUzOSyJqXBJvT0jir4lJTKtJYu7KJH7qTuLyx0ns3J/E/QNJHDyUROPxJEacSmJfTxK7gpMJViaTr0rmhCaZUF0yc/XJvG5I5poxmUxzMq2WZL6yJhNkT5a8LJktzmSOu5IJ8SRTFZLMa6HJXA1LZmBEMi2R0jYqmcCYZCbEJrM5TtrGJ+NJlLoMqRsodZnSboSUo2S8yckUlCXz+xMy5ofJfPNxMpM+TWb+V8lYjyXzx8lkjp5PpkKVImtmCn2aFFkjUmjVp/C1IQWFKYUCcwpbLSmctqYQaU9hviOF95wp/ONKkXk7he6QFPaHpmAMT2F6RArJMSnUD0/hh1EpzBqdQvwjKRzZlsKND1L4bkcKF39KIe7vFNb4p7I3IBVDUCrTglMlv09lmSaVz7WpBOpTmWhIlZwylVOmVKIsqSywpvKBLZW79lRGOlNZ70rFEZJKeWgq18JTaY9K5UZFKumfp3Lgj1Q+9U9jhyaNMfo0HjWkccKYRoQ5jfmWND6wpjHKkcZGZxo/u9LweNJ4OzSN8dVprN2Xxty7ady+nyZrf39C1f2p1fTnPW1/7ur6M8rQn4eM/Tlm6k+YpT/zrf15xNWff5f1Z+uG/rwcPIDrigF0qwdQpR/AO4YBsp4MIMI+gB3OAfi4BzDBM4AV4wZwoGkAnn7p1Hql0883nXF+6Tzun86ZgHQSg9Jl75bO14p0WVPTmaZO50VNOn3adLL16RwypuMyp1NjSed9azr3bemMcaTzmDOdX13pJHjS+So0HXV4OlMj5N7IdAbHyH1x0j5J+s5IZ9bT6bT7ZrDfL4N3gjK4G5zBaGUGj6kyWK7L4Bt9Btgy2GTPINqVwWJ3Bp97MlCGZvBCeIbMpRmylmSQqRxIp2ogh9QDma8byA79QPyNAyk0DeQZ80D+tAxkkG0g3faBstYOJNQ1kHr3QP7PM5Cg0IE8Hz6QB6MHcjRmIJ8lDOQjn0yeDcjkSmAmQ4IzWafIlP1rJtHqTJo0mXylzUSnz2SWIZM3jJn8a8pktCWTx62ZnLdl0t+RSbszk+9dmbg8mcwLySQgPBNDSib3+mdyaHAmdUMzmdqYSd+aTIZ2ZZL7QSYff5aJ+DmTpBOZ2E9nsvLPTIr9sxDBWZxWZpGkzqJFk8U+bRYOfRa1hiw+MmYRYM6ixJLFi9YsbtiywJHFI84s+R2ySPFksSokiwOhWTjDs5gXkcXOyCyCorOYEpPFf2OzuBmXRU5CFpsTs0hLyaI9VfpqzOLdR7N44lYWLwcN4lbwIHKVg2Q/N4jf1IMYqB1El24QR/SDiDIOYolpELvMg2QNGcQc2yA+sA/CzzmIItcgXnAP4oZnECNDB3EufBD9IwcRHjuIZ/MG0Z4/iHfrBvG/rdL2O2m7ZxBZ9wexz28wzoDBLAgczKdBg1ErBjNLOZi3VYPppxlMgXYwz+kGc00/GIyDZX4dzDnzYLpsgzliH8x37sHYQgZTGzqYj8MGcyZ5MEsyBhP34WCWHR7M4cuD+fv+YH5SZBOlypZ9aTafGrLRmrJ5z5KNny2bEns2Lzuyue3MZqw7m6c82VwOyWZ4WDaPhGdzNiKb9KhsuqOz5d3JZmV8NvsTsmlMzubaM9l8+Es23oFDGKsaArohbNEP4bRlCGm2IayxD+FnxxBCQ4ewKGwIzYuHkOI9lIjgoSxVDMWtHsou7VCs+qHMNwzlM+NQ9OahKO1DecVnGDeVw7iuHUaufhhPGoYx0jyMbZZh/Gkdxgj7MC46h0kOJG22DGOF73CWBw7n+6DhRCiG06wcLjnlcMI1cqyVY50cG4azzDhc9oBSWocT5hjO3kiJ2OGETB/OTa8R3PIbwQuBI7gdNEJykRHcUY3gZe0IigwjeM04Ai/zCMl3R/CGdQQ+9hG85RyBn3sE0z0jCAgbQVDUCD6MGcGX2SPYtmIEpjsjaA4StKoEP6kFCVrBap3guF6QahR0mwSnzELWZMF6m5D8QDDIKXjYJeh1C4aFCB4LFYyMEExIEJRmCnYMEbTkC0ZUCOp2Sj/fCTL3C3J+ErxwXLDdD0YHwrNB8E8w5CvhZRXyTsEULbytgwADzDLC/0wgqbTsXeFTG0g6SJ2kZ9+4wO2BJSHI2gOR4dASAZ0x8EssrE+AzSlgGAV7x4GrCfIegIyXYdjrEPUtiB9B7TeSuf4j+TxgpOT8I2kMHskexUjCVCNZoR7JYc1IEnQj6dSP5JRhpOSkI9lkHkmvZSTDbSNlnzaSa46RjHWN5Hn3SO54RlIcOpI3wkayNn0kHY+MRP3VSB4/PJLAUyPJujySj/4dyS8BOTwUnMNFRQ6ocnhKncNNTQ75uhxe1edI/ptDqSmHD805aK051Nhy+Mqeg8uZwxJXDgfdOcSG5LA6NIdfwnLIiJD+InP4PUr6ipW+4qSvBOkrUfpJyeFofQ6athyWduag/k762Z/DD9/ncOpiDrkBo3gucBSTFaN4RzkKhXoUVZpRsg6PkjluFE3yJX5vHEWceRRrLKNkHzCKLPsoNjtGcdk5itHuUTzvGcW9kFGoIkfxZfQorvYfxfSsUawYMYq3K0cxdskodr8yimfeH8Wwb+T8l1F494yiJCAXVXAu1Ypc2R/nSu6Ry3JNLj9pc0nV57LekMtvxlz54XP5jyWXf6y5FNtzeduRi8KVy1x3Ll96cnGF5tIclsvh8FySI3NZF5XLhehcRGwuT8Xlcis+l6LEXN5KkvtScqlKzeWLtFyWpcs9GXJPptyTJcejc3luSS5+P+Zi+1naBubxVXAeHmUeR9V5DNDmcUmfR54xDy9LHqXWPHbY8jA58mh05nHAlUecJ4+ukDzOhOYxLDyPJyLy+Dsyj8LoPN6OyUMZl0d1fB5fJ+TRkpzHsZQ8RE4euyfkkbAwj4DA0biVo1mhGi1jjpZ9+mge0Y3min4044yjedU0mgDLaCqto/nCJm0d0tYpbV3SJnS05AajqakYjb5tNPXto/l9y2hsR0ZLPj6G49oxZOrH8JhhDDeMY5hkHsN8+xj2OMYQ4xpDl3sM5zxjEKFjeCZsDPfCxzA9cgw7osZgiRnDj3FjSE0Yw59JYxibMoaA/mNYMWkMux8ZQ+eWMbz18hgqDo4h++cx/HNsDBeDxjJaMZavtWMJ14+lwzCWHuNYhpnHyu85lrvWsUy3j2WnYyw211iWucfys2csGaFj2Rw2luvhY5kUOZZ3osbydLacvzeWHxTjeEg9Tvaq43hLPw6NcRx1pnEcMI8jyTqODbZx/Gkfx3jnOJSeccwPGcfe0HHUxI/j5f7jiM4ax5n/jCPg63HcVo5nunq85M3jcerGs1I/nl8M4xliGs9/zOO5ZxnPLNt4PrOPJ8Q5njbXeH51j2dEyHi+jhxPRPR4lFnjuTJsPJaJ41ldNZ6Zn4zH/1vp02cCu9QTiNZOYK1uAr/rJzDWOIHXTRNQWyZQb53AQdsE0hwTeNQ5gRLPBH4bN4H9ByZQdXoCdeqJpOkmslk/kb8NE/nYPBGXdSJttomcsU+UPfBEXnJNJMgzUfY3E2mJn8jw4RP5detE3rgzkSzvfJ70yee+bz67AvJZF5zPZUU+Bap83lfnY9Hmyx4vX3LdfF4w5cs7lU+tNZ8UR748Tz43XflM9eTzfyH5hITlszo8nwsR+bwenY8mNp+FcfkciZf+k/MRw/LJaswn5uF8+nbl49iTz+7j+SSczOfYpXze9SrA7FPAct8CTvkVIAIKeCmwgODgAhYoCvhBWUC6uoBtmgLuagso0xewy1BArKmADeYCrloKKLYVsMNeIHNgAe2uAs65C8gLKeD10AK04QUsjijgaGQB2dEFPBNTgG9cASlJBdxKKeDXoQV8tqiAlq/leFcBmj0FfP9jAaFnC5geMEnW/Ek8oJhEoXoS/9NMkndhEu36SVwwTGKMaRJvmSdhtE6SvHQSp+yTEM5J/Nc1Sd6vSTSGTOJI6CQGh0/i6YhJ+EZNoiZ6EgdiJtE/bhJ3EiaxPHcS05+eRORzk7j42iTSD04i/tQkvjg7iZPBhYxQFvJfVSELtYUc1RUyxFDI88ZCgsyF1FkKOWwtZJC9kKcdhfi5CpnnLuSgp1D+J4U8GVaIV0QhcyML2R9VSFpMIVtjC7kXV0hFQiHfJRaSnFzIlpRCbqcWMrt/Id8MKCQ+o5CYIYVEjizk8vhCOgsL+d/kQlqqC3l9USENjxRSv62Qn7YXEvB0IYdeLuTAJ4X0+66Qqj2F7NsrY+2XsQ4UMueHQlIPy5hHCkk5U8hjtwq506+Ix/yL+C5YSlURd9VFVGjlXFdEikHqjFJnkjpLEXusUmcv4nGH1DmLqHRLnaeI1FCpCyuSeUjqIovYGyV1MUXy+Yq4H1fEnIQi0pKL2JYi56lFVPUvol9WEQOGFJE+sgjv3CIyxhbxzLQihjcVIVYWMXJ1EfquIt5YV4RxQxFFbxTx8ZtFlH5ZRPyuIh75pojZ3xWxZX8Rdw4UYelXzOrAYpnLiilQFLNDWUyIuphuTTFXtMWU6Iv5xFBMpKmY9eZirluKmW4r5kt7MbHOYtkrFXPLXcyskGK+DS0mKbyYLRHF3I0spjK6mL0xxfKeFLM9vhjvxGJqkoo5mFxMXXoxRzKKUQ4u5q3cYtYUFDNlejEtncWc7yrm+xel3FnM+58UozhVzMdXi3nSu4TFyhJ+UZWQoynhDW0JJn0JLYYSzhtLmGAu4UNLCW5bCV32EkpcJXzmLiE6pIS/w0qYFVHC7sgSUqJL2BpTwg8JJWQllRCcWsKfI0r4dGQJUaNKeH1GCS+uKGH9+hKmvVmC8csSru4t4asDJWz+oYS7h0oYeUrGP13CxsDJ/B00me+Uk0lTT+YJzWR8dZNlvz+ZI4bJDDNN5mXzZHTWySy3TZY95mTGOSfzgWuy7PEm0x0ymauhk5kWPpmvIiaTEDWZLdGTuRczmblxkzkYP5nnkibLuj6ZxamT+SVtMsfGTCasZDJDVk7mx0cmM+vQZH7/VfoPmsL/VFMI1UxhnXYKf+mmSA45he+MU0gzT+FJyxT8bVNosE/huGMKI11TeNM9BUvIFP4Im0JxxBQ+i5xCbPQU7sZO4WCCtGUKG8ql7d4pLDgm1wKncj94KjXKqRxWTWWYZiqvaKdi1E9llWEqvxunUmSeymeWqcTapK1D2rqkrVvahkjbUGkbPpWLkdIuWtrFTIVCOb83lbqAabyjmMYs3TRUlmmSJ0zjnG0aUe5pDI+cJmv0NAZPn8b7C6ah3DEN25VpaP6ZxoeB09momM6/yunMVU/nR810XtdPx2qcTqdpuuxjprPHNp0Mx3Q07ums8EynKGw6n4dPJzFyOtuipktKO50P1k3n07vT6fGdwXj/GewMmEF00Aw2B8/ASzmDetUMTqpnMFo7gw91MySnmcFDxhncM81gnmUGh8NmcDN2Btf7z6AsfQat+TP4o2AGBStm8EnXDGJemsGWj2fQuFv63ifnB2bw2Pcz8PlB6g7N4PSPM/j4iNQfnYHvCXmG03LfjRlMCijl88BSkoJLeVJRyjJ1KRc0pXypLyXFWMp/TKUoLaUst5bSayulxFHK185S0tylPOMpRR1aSktYKX+ElzI1spRvo0pJjynl+dhSdPGlrEoo5c/EUqYnl/JdSikD00p5LbeUyvGlvFVQyrqiUuaVlVI/T+7dUMqN/5SS80Ypn30pz7OrlOe+L2XQ0VIO9ZRy9GIp/X1movWfySDVTF5Rz8SqnUm3biY39TOpNM7kR9NMhGUm71hnEmKfySbHTJkXZzLfPZMTnpmMCZ3JjrCZxETM5PHImfhHz2RxzEzOxs7ki4SZ7MmYydtI2zHSdpxcnzSTVytnsvaPmfS/NxOPYhZ1mlmM18+SuWsWiaZZPGmehdI6i5W2Wfxhn8V05yz2umYxyDOLV0NmYQ+bxQPhs/gnYhY1UbM4Gj2LvNhZxCTMIiB5Fr+lzqKk/yw+3DuLxw7MYsrhWWy8NosffWbzrXY2A/WzedkwG6tpNg+YZ/OPZTa1ttkct89mrHM2H7tmk+CZzZMhs1GFzeZyxGxmRs3m++jZVH41m5jvZhO8bzYXTszm3vnZnPhrNk8EltGqKGO2uowfNGWS45fxvr6MSGMZj5vKCLSU0Wwt4w9bGTMcZex3ljHMXcbbnjLJ+8t4NKwM34gymiLL+C2qjCkxZXwXW8bg+DJeTyjDlVTGpuQy+qWWsTCtjLP9yyhKL+ObjDIGZpbxSlYZ67LLuDukjLphZfQML2Pt6DKenV3G9cYy+raWcfgJKT8ro/yLMtQ/l/GfM2U8d6eMtMByXggqx6Io5wFlOf+qylmgKee0tpwCfTlfGcpJN5XzX3M5dmu55N/l3LOX0+As54yrnCJPOd+ElJMVVs5r4eW4IsvZFFWOV0w5i2LLuRBXzpSEcvYklpOdXM6bKeU82r8cv/RyZmSVc2BQOe8OKWd0STmdpTL+c+XkfV1O4rflPLO7nNoD5eT/IM9wuBzHz+VsOFpOxLly9DfKcXpV0ORXQa9/BdMCK9gfVMFwRQXvKSuIUlfIPq4Cpa6CVfoKrhkqmGOq4Ki5grHWCsnjK0h1VPC8swKzu4IHPBXcCamgPqyCM+EVFEdWsDuqgsExFbwZW0FofAWbEyoISKpgeXIFf6ZUMDutgh/7V7Azo4LEzAoMgyvYRQVrplYQt7CCpx+q4OU9FZT+WMGSuxX84FWJIaiSfxWVMkdVUqKtZI+ukqGGSt4xVrLNUonKVkmbvZIbjkqqXZWcdFcyMaSSr0IrGRheyWsRlXiiKnkkuhL/2EqWx1VyOb6S8sRKUvtXYsuolL1HJQeHVjJ5fCXRhZUoqiq5sLuSZ36Q+n8rsfjMYZRqDi/o5uBtnsMSyxz+sM5hln0Ohx1zyHPN4RP3HNJC5vBS6Bwc4XPYFDFH9pRzaI6ew58xcyiPm8PP8XOoGTOHqMI5LJg2h6crpd+GOXz78ByyH52DdtscHt05h+ufyvk3c9iqrUKlr2K1oYpbxioWmKs4a6liiq2K/fYqcFbxkauKJE8Vz4dUYQurYmN4FT6RVTRHVXE5uopjcVVMTKgiK7mKzowqGrKqODK7iq01VbzUXMWfj1bx9pNVtO2uYm/gXJ5Xz8WmnctDurn4G+ay0jiXa6a5VFvmcso6V/L4uex1zGWEay7/c88lKWQuL4TOxR4u90TIPVFzaYmey/WYuZyOn0tJ4lx2pM7lxQFzcWTM5VzBXJ5omAsH5rLl3lxWe1Vz27uaWQHVHAmslrm1mnfU1cRoq3laV43ZUM0GYzW+5mpWWKq5Zq2mxl5Nj6Oaya5qDriryQmpZkB4tfzW1WyLrubRIdV8NruayDnV/LmtGvFsNZXvSPm/al79oZqwH6vZfrga3ZFqHvi5mmXHqzl9qppRZ6sxXqpm2s1qbgbU8JOqhl3aGj4w1JBgquEFcw1Oaw2bbTUoHTWscdbwr6uGRZ4a/gipoSKshhPhNRRG1rAnqgYRU8PO2BrS4mt4NaGGsKQatifXoE+t4YG0GrwG1NCcXkNNZg2/ZtXwQ3YNIaU1ZDXUcLG1hoj1NRg31dDyaA3fPCXtX6th7Ac13D1ZQ5eqlnvqWpZqa7miq+WQpZYxtlq+steS7azlfVctiZ5aXgqpxR1Wy+PhtWgia1kbVStzTS3NsbVci6tlXkIt5xJr+SmllglptaRk1rK1sZbvg+eRpJ9HqGke283zMFjnSY4+j39c85gTNo/T4fOISJ1H8MB5bHttHlcOz+Ne3zyuX59HdMB8tijmo1HNp1U3n1v6+Sw0zueSaT5zLfP51Tqf6fb5/OSYT75rPnvc8xkZMp+s8Pm8FzGfsNj5PBk3H0XyfMkP5rO8/3w+PTCfyZfmk/mX9H1/Pn6+C2jzW0C5egG/aBYwRbeAH/ULmGBcwHemBYy0LOAz6wLJvxbwgWMBqa4FvO5eIHvmBTwXugBX+AK2RizAELWAjdELCIpdwJq4BdyPX8BfSQu4lLqA0owFDB+2AOcTCxiycwEffbyAln8XcOvOAvruL6DCt07e2TomBddxQFHHGFUd36jrGKGt4xNdHVmGOj4w1pFqruN1Sx0xtjpesNcR4qzjSVcdVk8dj4bUoQmrY114HQGRdayOquN+dB0rYuv4O66OhQl1XE6soza5jgspdZSn1XGqfx27smWMYTLGiDpezKtjaH0d6zvqmLFbxjtex9ZzdTRdr+OLoHqGKOrZqaxnoLqe9zT1pOjqZR9ZT6yxnpdM9YRZ6nnaWo/DXo/JVc/D7nrUIfWsC60nILyeNRH1eEXVy/+6ntsx9SyNq+d6fD0NifX8mVRPTUo9F1LrqehfT8+AemZk1HNsYD2jh9WTnlfPa+PqKVxST+Ub9VT11ZN/p54MRQMp6gbe1DQQr2vgFX0DUcYGnjc18B9rA057A9scDZhdDWx2N6ALaWBTaAPK8AYejGggIKqBzugGvGMbaItr4G58AysSG7iV1EBTSgPXUxto6N/A5QEN/D6wgZ9kx39wVAMfFTfgrmrg+CMNNP/cwI0TDRzta+B/ikbSVY28p24kVdvIW7pGkgyNvG5sJM7cyMuWRqJsjbxobyTc2cizrkY8nkaeCmnEGdbI9vBGrJGNPBbViCmmkUdjG2UP2simhEbUSY2sT26UfKxR/veNBAxoxGdgI5WFjUyf0UjjvkZ+P9LIhWONTL3YyJHLjRy+2kjh9UbybzYy4Z9GPtUsZLBxIVmWhXxkXchA+0I+dCwk3bWQ990L6R+ykHdDF5IavpC3IxaSHLWQN6MXkhi7kDfiFpKQsJDXEhcSl7yQV1IWEpO2kBczFuIZsZCHpy1EO2Mhm0oX0vvRQuZ8tZDKbxZy9tuFnNmzkCN3FzJJt4hD+kVMMkppWkSBZRE/WKW0S+mQ0rWIg+5F5IdIGSpluJQRUkYtkr3gIibGShknZYKUiVImS5myiAMZEtmL2J+3iPF1UtZL2Sj3Pir9PrmIymuLOHd9EdX3FnHRbzGXFItZoFrMn+rF1GkXy9y3mHrDYvqMi2kwL+aqZTGNtsVcsy9mkXMx112LWexZzI2QxTSFLeZm+GKWRC7m76jFLItZzK3YxTTHL+afhMX8m7yYFamLuZO2mPYhi1FNXoypajFPL1lM8XeLOXFwMQ8ENhEc3MQ6RRMqVRMb1U1otE08rGtCb2jiUWMTJnMTj1masNia2GZvwu5skv97Ey5PE/8JaSIkrIlnw5sIj2zihagmImOa+G9sEzHxTbJONBGf1MQbyU0kpTbxVloTqQOaeDe9iQEDm9gzvon9+U3MW9DEc081seiUPEtfE3EBSxhsWMIw8xK+sCxhj2sJ4zxLOBCyhPywJRwKX0JR5BJ+jlrC1JglnIhdQmn8Ek4nLOFc8hKqUpfQm7aE+yOW8EHlEj6tXQL9ljLaZynTlEup0i/ld8NS5puWctm8lEbrUm7YlrLUsZTbzqW0uJfSL2Qpq0OX4h++lAcilrIpein62KVsiVuKNWEpB1YvJejppaw/uhTzL0tx9Szl2V+XknBhKW/9tpQRV5ay7/pS/vZbxsPaZURYl/Ff2zLiHct4y7mM/u5lfOhZxqDQZXwatozR0cvYH7OMw/HLeHGstFu1jNLPl8n7uwzj4WUMO7uMxX8t42ttM3n6ZvYbmikwNXPE3Mw0azOnbc1UOJrpdTZLjtbMVU8zTaHN3A5rpjWiGZ+oZrqjm1HGNvNQXDOmhGa2JTbjTm7m+ZRmotOaeb1/Mx9kNFM8opnjopnGMc08VtKMY0ozu+Y0M2ZuM3MbmtmwUuram1n0ZDOD7zczR7Gci8rl/KVZzn39coLNy9lkWY7Rtpzt9uV4nMt5wbWcOM9y3gpZzoCw5ewIX86wyOV8HbWc0THL+T52ObOSllOTuhzfrOVospeTnLOcJ5UrCFOv4GXNCpkzVvCFaQX7rSsotK/gmGMFs1wrmBeygquhK1gavoLgmBU8FCvt0lcQMWEFC55agXhnBaYzKzh1bQVT1CuZo1vJJf1KFhlXctu0kkDbSjbaV2JyrpR3eyXhnpWSb64kNWwlH4WvZGjkSnZFreTH2JVMi1/JrwkruZK8EmvWSp4etBLdiZVsPbmSD8+s5HDvSl76ZyWPa1vw6FtIMrXwobmFIdYWdtlaGOdoYYa7hbOeFuaFtnA9rIXlES14R7XwYHQLutgWtsW1EJrQwsuJLaQkt/BRSgvD0lr4tn8LE9NbOJLRwszMFi5ktbBgcAt+w6Xv1hYGbG5Be6SFrT+3sOOXFr7raWFhbwuxwa1kqVr5Ut3KGG0rh3StTDe0ctbYyjxzKzcsrZJzt+LnaGWDsxWTu5X/eFqJCm3lrbBWBka08llkK3nRrRyMaWVqXCu/xrdSm9jKtaRWlqe04pPWyrr+rRjTW8kY3Mqn2a18P6yVJ8e38ka+jNfVSvvzrdz9SK75rSI3YBVnFKuYp1rFX+pVtGpXEaBfxUOGVdhMq3jOvIp46yo+sK1iqGMV3zpXke9exTHPKspDV3EpbBVNEau4F7lK3utVaGNXsT1uFeEJq3g9cRWfpqzih/6rmJa+irMZq0hkFSfHrOLxGhlv2So2PLwKTUAbhyW2BbYxM6iN8OA2eiXeULSxUNnGQFUbdyS+ULfRpWljrLYNra6N7fo2Ioxt/C7xpqmNReY2Mi1t3JX40tpGt60NnaONtzxtvF7eRmNFG0/UtHGlqY1zXW280t3GgAfa+OzBNtasa2P0+jY0G+RZJLZtbGPWJun/Ielf4q2H2/h6cxsTH2vD+Lj0sb2NYU/JOG+1sXFnGzs/b2PuxTYOXGnjv77tjA5qRxPczk8STyjama1sJ0rVziWJd9XtLNW0M0Tbjo+und0SdmM7pyVeNLXLu9BOqqWdDls7efZ21I52+X+1s2ZcO1/MaOforHb0a9s5JvH0A+3MebCd+HXtXJX43/p2Wja0w8Z2gja1c1DisYfamfFwO2GPtNMr8eaj7Sze3M6gLe14PdbOtxIbHm+ncKs8wzZ5hu3t6J5pZ/z38szH2+n8U8a80k7CtXZy/mpnQVAHA4I7uC3xuaKDbmUHRnUHxyXmaju4oevgY30HHYYO8owdaEwd/CRRbungirUDHB0EOTuYOLeDD9s7WP5AByMe7CBwXQffSzy2voPSDR1EbOzgosQ7mzpY9lAHwx7uwP+RDvZLbH60g+mbOwjb0sHvEm891sGSxzsYsrUD320d7JV4ZHsHU5/oIOTJDt58qoPvnungoWc7KHmlg9de6+DOpQ4yA1dzX+LboNVsDF5NsWI1TuVqzkm8plrNQvVqsjSr8dKuZrfEJt1qSvSrcRtWc17ideNqFptWM9i8Gm/Lar6TGOJazfcJq3k/ZTWkrebXdat5Zf1qGjasJnPjavptkvsfWS2/w2qaNkv7Lavxe2w1M7au5rFPV3PSdw3z/dfgVKzhdeUaFqvWsE+zhhm6NTJfruGweQ2ttWt4tWsNi7rX4POAXJfY/OAaItev4U+JDzesIXfTGjQPrSH10TX8I/HF5jU8uGUNkx5bg+PxNZyVeH3rGrb4ddIX0MlHgZ20B3UyJrgTg6KTExIvKDtlb9RJhrqT+xLfajqZquskTN/JRYn3DJ2Sz3eSY+pEbe6UdbCTpy2dVFs7SbV1clviS3sn6xydFDk7cbk6ORTayYXpnQTWdrJ9XicV8zspaOjk9YWdDF3cKe9AJ/EbO7kh8cmmTiY+3Mlrj3bKO9sp31Un/o91clBi2+OdlG+VttukrcQn2zs581QnX3wsY++Sz9PTSeP5Th7r7eTzm50cD+xioKKLPcouStVdRGu66JPYqe1ita6L8fouzIYueiReMXaxyNRFtrkLf0sXByW2WbuosHWRYO/ipsRnji6c7i4uSDSHdDE6oYsfs7tozeliSVEX05d0kfdAF/oHuzghUb++i6wNXfhs7GK/xOObuih7qIv4h7v4S+LTR7pY+2gXkzZLv1ukX4nlj3cxcmsXGU928e/OLjbu7cL0QxcfXeqi1reb+37ddCu6KVB241B1c0HibXU3yzXdjNR2o9F1c0zieX03dYZuMo3deJu6KbN0y7zezee2bh60d1Ps6Jb9Qbfk+N0YQrrZO1XKym5+rO6murabtHndpLRKv2u7yXmgG+2D3RyXeHFdt3yubgZt6MZvYzffS2zf1M2ch7pJfrib2xK7Hulm06PdTNvcTeSWbq5I7Hysm87Hu5m4tRv7tm7OS7y1vZuTb8tY/5NnO9DNpN5uXL930yvxjtdaVnqvlf/GWoYGrCUocC2HJZ4OWktt8FrSFWvpp1zLXonHVGspU68lQbOWvyW+1K5lg24tU/RrCTes5bLEDuNa1pjWMtG8FrtlLecl3rauZYVtLaPsa2XdWMsil4zllrE8a/kqei0749eSn/j/GK7L+DjKroHDOG3j7lZvKVbc5Y8Wp1AoUNwf3L14G1t3l7i7u7tn00iTJkVfpDgUfc+H65fdmfvIbHZn7rOfV8/eT8+l+3lq537+u2M/WU9JrZf349gvx1Klj/T9DAljxn4eztzPaYr9HBXdyv2oVPu5V72fTZr9/CRatPtJ1e3nDv1+kg37+UbUGvfzoWk/N5v3E2PZz2ficvd+PF7psWE/uctSc1UqU36pOP1T5dmdKnN4KscHpTIiLMGpPB6SyvbQVP4R/WGp6MNTeSgilVMjU/lDdEWloopO5b6YVDbHpnJXQirXbUnll6tTOebZVEzPpaJ+LVWe0al8/34qlamp3JCeSlRGKp+JssxU3lFIjDKVcFUqh0SROpU3NalcrU3loC6VVw2pXGpN5bHVafy7Jo1BvzSM/mk8GpAmc3oa/4j+oDQMwWk8HJLG6aFp/CX6wtKk1zTpNQ1tdBqa+DTqHkkj6b00Pt2fxu2p8jotjW9Ffbocy0hjZ2YayYo0vhP1SnmvlvcaeS9SDGm0VaYRcnw6b69O57o16UT4pXNYlPmn825AOjsC04kOSudzsTckXe4F6cSGpfOlqApP58OIdPmupBMflc6+hHQePTed1R+ks5SaTlFaOm+lp3NthuTMTOc9ZTo3qiRWLbEaidWmk6BPp96Qzh2mdI6Y07nbls5ATjrOA+lkHZsh3+sMrjk5g9LVGdzgl0GMfwbVARl8FJhBUnAG34nGkAxSQzO4KyyDDeEZ/CzaIzJQRmawJypDfs8ZHBW9MRkyg2SwPT6Dk1Iy8N+QwfwjGQS9n0FHZgZqRQZ/qzIYUGdg1mTwhDaDc3QZnKDPYEJcYsqQ+2gGdZ4MjlmTicMvk2f9M7koIJM1gZnMirygTF4LzuTqkEzCQzNZEd9GZtIYlUladCZ3x2SyKTaTmx/LJP7xTL4Rdz8lx56WtfszqUjN5IO0TG5NzyQpI5PvRXNmJhmKTO5VZrJVlclR0afOxKTJ5FxdJifqM5kSXkMmLxkzucKUSbA5k0OiwZHJjpZMbhjNxD0n71cy2f1ZJr9/nsljX2Xyz8kKhlcpeGaNgov8FPj5K5gTBQEK3gxUcF2QguhgBV+K2hAFn4Yq2BWmkM9Zwa+iK0KBLlLBI1EKzopWcFyMggnhjlXwYpyCy+MVBCcoWBKliQreS1Jwc7KChBQF34mmtQoy1im4d72CUzYo+FOs2qpg3XYFx56n4PkLFLTcr+DUh6TPhxWYXlDw4acKbtun4IwMBWOZClwKBS8oFQSppY4o1SjYq1Vwi05Bol7B96LFoEBhVHC/ScFpZgX/iGGLArtVwbM2BZfYFQQ4FBwU77jk2pcV/N9hBYO/Kgg8SUnSGiWtfkqOCVLiClbyYoiSK0KVhIQpWRbl4Ur5LSi5PVLJ2iglP4mOaCXaGCWPxCo5K07J8fFKpkRWgpJXEpVclaQkPFnJ52L0MiXmXUoK71GSsEfJC4/K+k+U1KYp2Zeu5O4MJUczlQwolPIcUfI/lZKL1Er8NUoWRLFWyXs6JTfrpVeDkiOizahEZVKy3aLEa1PyxLzkXlby4GdKBo8o+eBXJVevUvHlahV1a1Sk+qnY7a9ia4CKv8RQoAp7kIrnglVcFqIiOFTFsqgIU/FRuIqdESp+jVTRE6XiyRgVa+JUzIunrlDReZ2Klx9UYX1RRXKaih9FZ7oKXYaKxzJVnKtQsUqpYlYUqFS8rVZxk0ZFolbFEdGuU6HRq3jEoOJso4qTTCpmRJ5ZxVsWFTdYVcTbVHwvVA4VDztVnOBW4RO5HhVveFU8mKdie76K2BIV34jMehWvjqk4dkbFcV+ruO5bFfknqrnxZDWaNWoe9VNzrr+akwPUzIqCQDXvBKm5OVhNUoiaH0VnqBpdmJrHw9WcH6FmdaSaeVEcpea9aDW3xqj5OVZNd5waY7yaJxPU+CepKU1WY96g5t5LJO/tam7fo+abV+Xvp2osqWqeSVMzolYTqVfzldhhV3NglYZ312j4xV+DOVDD/4I0Mt9pWBHVoRr2hWnYHa5hW4SGf8VYpAZvlIbYWA3qeA3nJmqovE/DMxkaPlNoqFVq2KPWcLpGQ65Ow1t6Wb9ay2trtFzvp6UjQIs+UMuTQVouCtayHKJlf5iW0yK03BSjpTdOS0aKFsv9WnQfawnapyU1Vct9aVrOSNdyfIaWGVGQqeVdhZbblFqZE7X8IZwaLTF6yWfTcnWulq0LWv47Wcdba3Tc7Kdjrb+O30R/gA57oI4Xg3RcHawjJkTHt6ItVCefu44nw3VcHKEjKFLHYVEbpeOBGB0nxemYEx8m6GjdqiP7Ah0/7NZx7l4de/fp2JyqIytdxxsZOm7M1MkzUcevol8p9VRSTy21tDq+Fx06HQa9jqcNOi416gg16fhSNJp1KC06HrHqOM+mw8+uo8qhY79Tx30uHS01OipX5P0aPXv89MwF6CkN1PNRkJ5jQ/VMi4IwPXvD9fLb0bM5Us/fYjxKT3a0nrdi9Nwcq2ddnJ7fhStBz/VJehKT9fywS4/5bj273tFzyrt6RvbreSNNz2CmrFPoeVWpZ4dKT5Jazy+iT6PHrtXzkk7PtXo98QY9P4oeox6rSc/zZj1XWfTEWPV8L0x2PVEuPXeN6Vl/RI9jjYGX/QwkBhj4WfQFGuReIMeCDVwXYiAh1MBPojdMjocbeCnCwLWRcixKjkUbsMUYeDHJwDVbDfTsMGC9Vd7fZiB+p4EfRc8dsuZOObZL/t5j4NZUAxvTDIynG8jJMPBOpoFNSgN/iwmVgTy1gXc1BnZqDWzWGfhXTOkN5BsMsncwsNVs4BiLgWlRaDXwvs3ALruBbQ4DxzoNzIi7PQbOqTWQ0WAgxmfgiBj7xsDh1UaUfkYe8zfKs9xISKCRL0VzkBFNsJEnQ4xcGmokPMzI/4m2cCOGCCPPRBq5MspIdLSR70VXjBFLrJFr4o3EJxj5ba2Ro5uM7DrDiON2I2c/JXleNvLc60ZmUo18lG7kngwjZ2QaOUlhZEFUKo2kqow8oDZyrsaIv9bIiqjTSY966dEgPRqN8p008pW4wmbE6pS4SqnXI+dnjWxdbWJmjYkSPxMf+5vYHmhiVZCJJVETbCIjxERwuIkvRUuEif9FmTgSY2I4yUTy+SZuv9jEq7eaqNxv4qE0E+elmwjMMPG5aMo0oVWYeFpp4gqViWi1xIoejUm+byaZRU3coDdx1GBizGhim9XE8TYTv68xM+JnJtvfLPtKM3cEmjklyMzxwWbmRHmIWfZwZh4MM3NeuJmgCDNfiOZIM/ooM8SYGYgz80aCmVsTzbx3u5mFO82EpZn5RqQozYyrzPI9MfO+xszdWjNn6MycrDezJGoNZi41m4m0SM4aM5nfmRk+1sKrgRb+CbYwHWKhONTCOREWWqIsPBdjITHOwm8iJ8GCcp0FW5qFV9ItbMi0UKK08KnKIv8nC19pLZj1FnYYLaw1WfhTTJotFFosfGy1cJ9N8totsr+w8LnI+snCz39Z2Lvayhl+Vpb9rWgDrTwTZCUhxMpvYjTUyu4IK9sjrayJsnJYNEVb0cdYeTbWyjVxVplLrfwhxhOs5CdauTfZytkpVozrraRsslK9Q9bvl9fpVj5RWLlfaeU8lZWv1VasWiuv6qyyX7CyyWDlGKOVWVFhsvKoxSrziZUfbFb67VY8Dis3lFs5MmXl1JNsNKyycY2fjSR/G0fFRICNokAbnwTZeCDYxvkhNkJCbXwjusJsOMJtvB5h44RoGweFKtbGU3E2Nu6w8VaGTWYUG8tKG40qGzq1jec0Nq7T2vhbZ2Nab6PUYJP/m40fhJ/LxsKIjcJpqeeT+J9tXHGMndCT7awOsHNYNAfaMQbZeTHYzg0hdjaG2jkmzM6cqAq3o4iw82SkXX67dhKi7YzH2CmMtfNAvJ3fb7Rzyh47j6TZ+SnDznCmnVyFnQ+Vdu5T2TlXbSdEY+cb0aO149LZeVtv506DnTOMdtaY7HwuWs12LBY7r1rt3GKzs9Vu5wSHnSVR77TznNvOgSzpIc9OwZSdY3+wc+RkB3vXOLjHz8E5/g6CAhz8n+gOdOAKcvB2sINdIQ7OCHXgF+agPdyBLcLB65EObotysC3awckxDlZEc6yDmxIcHJ/kYFH4TnGQe6kDx60O3rzNQeXLDoo+cfBQpoOflA6GVQ7y1Q4+1jh4QOvgQp2DCL2DH8WQQWKNDpm9HewxOzhidTBgc5Btd/Cd20GW10FXg4M3pqSf4518frKTnX5Ovghw0hHolOeGkzeDndwR4pTendK7U+ZHORfuxBEh5yKd3Bkl56Kd+MfIOdEZ68QZ52RXgpMzE50EJDnpSnYSjpOhq5z8couT1Z/KukxZp3DyttLJXSonQRqn/G+c9GqdeHRO3tM7ucfg5FyjkwGzkxyLkwvsTp6pchI86uSHaSc/n+Ticj8X8f4u/hBTAS7KAl1kBrl4Ktgls5yLlFAX/4q5MBc14S40ES6ei3RxQ5SLTdEujo9xsSSaYl2Y4lysTnIRtMHFVee6aHjXRch+FwOpLnLSXHLfd/FAhouLM11EK1yyD3ExrnRRonKRrnbxhEbitC6SdS7+EbN6qWlw8bzJharMxfWDUmfExRtfS2+/u7hsjZujfm4qA9yoAt08G+RmR7CbjSFujg91c0g0h7mxhLvld+jmjkg3Z0a5CYx2843IjnXzQZyb6EQ3L+9z45fm5ivRk+7Gm+Hm/Uw3exRuLlLKGpWbX8WE2i1zlptMrZundW7ZY7hZb3BznNHNkmgyST2zm4fckq/ZzTO9bk4YcHPXiJubV3nYttrDmjUevhTdfh48/h7eD/CwJ9DDRUEeYoI9/CamQjyUh3pQhnl4JtzDjggPJ0Z55H7owRHj4Z1YDz8leEhP9hD9osSnSnyaxKZ7qMj0oFJ4eE7p4UaVh61qD6s0Hr4QXVqpqZOaeg/3GyTGKDVNHn4X02YPlRYPaquH520ebrJ7OMXhYbXTg9ft4apBDyfMiVVe2Sd5udffS1Sgl9/EVJCXimAvqhAvz4d6uSnMyynhXlZHePlK9ER6yYry8lG0l4divFwW6yUhzsvfYi7eS12Cl+0pXr5f6yV1g5fjtnhZFiF42XePl4Z9Xl5P9cq9yUupwotC6eUZlZcb1F62aLys0nr5UnTrpI7ey4cGqWP0crnJS6LZK3OvlwWL5LF6Mdskl93LLoeXc5xewlySV4y7JbdHcnu9PJsl+XK9RPdJntVZNAZkYQnM4u7gLM4LySIyNItfxVRYlvwmsngxMovTo7MIjMniOzEUm0VhXBZp8Vk8lZDFdYlZbErKkpk3C+/aLA5kZmFUZvGaKos71Vmco8kiXJvFz6JCn4XaIDmNWdxqkrxmyWvJ4nsxbM2iyJZFhj2L/zmy2OHMwl6exTsVWZjqsripL4sbTsqmf3U2mwKzOTkomy9ET3A2OSHZfBKazWNh2Vwdns36iGxOiMzmM+GNzubDmGyujMsmJT6bYxOyaUvMxpWUzakPZfNkajab07Ppy8xmv1Leq7K5Ti3HNNny2WfLXkDO6bLJ08txkxw3yzq7HHdn8+vf2bxxcg67V+XQ4J+DJSCHtwNzuDcoR+atHOJCcvhbLITm0BSWI/vqHN6NyGFPZA6XRuWQGJ3Dv8IZl8P78Tlcf5bEpEmMaM7IwZGZw3uKHB5Q5nC5KodkdQ7HanJYEV5dDh/pc3jUkMOX5hx6LTnkWXP41pXD/52YK/uQXIL9c+VZnktlYC66oFxeDc6V500u54XmEh2Wy1Fhi8zl3ahc7o/O5bKYXDrjc3k8KZdrkyX+pVzuyszlfEUufylzWVDl0qLOldkvl/e1uXJ/yOVLYy59plzSLbk8Y83lwiyxlMvw17mUB+WxKzSP88Py+Cs8j4MRebRG5uGKyuPD6Dwejcnj6tg8NsXlsTo+j6GEPEoS81Am5fFich47U/K4cksel16bR3BGHjWKPJK1eXymy6NHn0eaMY9nTHncbM7jDEseodY8fhE+Wx519jzeceax1pPHbXl5ZA1KjYB8vhHDgfmUBeXLLJDPKyH53BWazwVh+cSF5/OvOBSRT0dkPtlR+eyLzuepmHzuT8nnirX5KC7N54Tb88lLy+fZjHy2K/KJUObzh5hT5dOszselyedDbT6P6fK5Tp/PVkM+AcZ8Jkz5VJvzMVnyecuazx5bPpfb81nryOdEZz5fCZUnn5e9+Zyfnc8/OfmcUZzPbGk+9zXm89qqAnavLiDRr4Bj/QsoCCyQZ1oBLwQXsDOkgHNDC4gJK+BvsRReQEdEAdmRBeyPKuB/0QXcHFPAmbEFhMcVyDxaIPenApoTCnAlFvBRUgGPJxdwfUoBp64t4Od1BdRvKKDhvgK2PlTASlqBPD8KyM8oICNTaiqkplJqqgqIVRfwjzikKZD7cAG5ugLS9AU8ZyjgNmMBZ5sKiDYX8JdYtEhfVunLJn3ZC7jFWcBRdwFP5xQwvSL1/Apx+BfyWGAh1wUVsi24kOCQQn4WM6FyLryQU6MLCYkp5BdxILaQprhCnkgs5IakQsK2FLJ4YSGplxTSRSF7XyskJ7NQnhmFstcrJFZTyL9iRVtIj66QAn0hCkMhLxkL2WUq5EJzIYmWQo6zFvKFGLAVUmIvROMo5DVnIfe4CrnUXSjfq0JGsgrZWFDIQlMhq/8ppDOoiLzgIpnHinghtIg7w4q4ILyIhIgijoss4gsxEFVEaXQR2pgiXo8t4r64Ii6PL2J9QhGrE4sYTyqiJrkIS0oR164v4peNRfR9VMReRRHXq4o4VV1EqKaI38W8tog2XRHZ+iJSDUU8Zyxip6mI88xFxFuKONYqtexFTGUVcU5nEaNLRQz9ILWPL6ZxTTGf+BfLc7mYf8XhkGL6QospDitGE14s+4pi7oss5oqoYjZGF+MXU8x0bDENccU444vpXVdM9PZiNt1QzHGPF+NIL+ajjGJuVshxleRTF1OiLZZncTEYi9lsKibQXMzP4oClWP73xex0FnO+q5in64r5fE0Jg34llPuXYAgo4Z3AEh4OKuHa4BJODSkhLLSExbASusJLyI8oQRlZwitRJVweU8LB3SUU7CvhtdQS7ksr4cr0EjZnlBCYWcLPYlZRQquyRPZiJbyoKeEubQmX6EpYpy9htaGEI2LaWEKjqQS3uYRnrSV8mVfCsF8plf6l3BhcSkxoKf+JL8JKGQovpSKiFHNkKXujSnksupQbYkqJjivlX/F5fCmDCaWUJ5byXnIpj6bI6ytLSd5XSkNaKe70UvZnlPJcZqnswUpZqypltbpU5u5SfJpS+e2U8oKhlEtNpfxkKeWAtZRWWyk59lJOrSqleU0ZdweWcVlQGRuDywgIKeMXMR9aRkdYGfnhZagiyrg/qoyro8vYFlNGWGwZf4rluDL64ssoTSjDkFjGu0llPJpcxg0pZcSsK+OY9WV8KUY2lGHbVIbnjDLuOktyXlBGxq4yTt9bxklpZXwnmjLKeElZxm5VGZery+SZWUaQtozfxKKujG59GVpjGW+bynjYXMb1ljKibWX8J760Sw1HGXZXGR+7y9jpLeP4+jLcTWVc2lbG2qkyTggs5xvRGFyOJ6SctNBydoeXc0VEOZsjywmOKucPsRRdTm9MOSWx5RjiynkvvpzHEsq5KbGcc5LKiU8u54SUcr4Vk2vL8a4vJ2RrOfffVE7HfeWc+XA5mW+Xyz65nPn0ch5Rlcv+q5yzNOXEacs5XlfO/4kJfTkNBunFKL2YynnJXM49lnKutJaz1VZOqL2cP8WKo5wBZzkVrnIs7nI+9JTztLec27PKuTC7nLU55fyUW85cXjlvFZWzvVTyl5czPFuOyb+CJwMruC2ogguCK0gJqWB1aAU/ibmwCpmxKiiIqEAbWcHbURU8El3BjTEVnB1bQXxcBSfEV/CdmE6ooDmxgpykChTJFbyWUsEDays4fX0FURsqKLu4gq6rK3jvugqOfaiCTfsqsGZU8IyigjuUFVyiqiBQUyH3mQqWtBWyB5IYfQVmQwUfGit42lTBTnMFF1kqWG+tIMBWwa9i0V5Br6OCUmcFJlcF77sreMpTIfsCua6aCgwTFew6uZKqgErsgZV8GlTJ88GV3B1SyRWhlWwNqyQsvFL2C5V8FlHJcGQlNVGVOKMr2R9TyYuxldwTVwnxlWxLqCQisZJ/xZdJlYwlV+JZW8l1z1ZSuU/yKCr5W3yhrGRUVUmduhK3ppJ0bSWv6CrZo6/kGkOlzPmVMitUcpy5km/EtKWSFmslubZK3nJU8oizklXeSn4UFxdW8txEJdlHpTf/KlyBVaQFVfFycBV7Qqq4JrSKM8KqiAmv4viIKr4Tvsgq2qKqyI+ukvt+FadurmLN2VVYzq/iRUUV9yqrOF0tMRpZq5O1+ioKDFXojFW8Z6riSXMVt1uquNhaxUZbFUH2Ko6Kw44qhp1VuN1VpHuqeNVbRUJuFY/WV1HVVkW2r4rz5qtIWahC/XsVD5xQTblfNZ8EVPN8YDVXBVdzWkg10aHVHBdWzXdiJrya9ohqCiOr0UdV8350NU/HVHNHbDWXxlWzJb6asIRq/hFfJlYzkVRNU3I1OSnVqNZW8/a6am7ZUM0FG6tZv6mawM3V+HZU88hj1Tz0QrXcO6rlN1ZNT0Y1ZZnVWBXSj7KaF1TVnKGtJlZXzRF9NXOGarqM1ZSaqjGbq/nYIj1bq9ltk77t0rejmhhnNd+7qvkou5pfAmtYCqrh1fAabois4dyoGpKja+S5VYMnoYbRjTXcdWUNOz6tYTi9hqzMGpSKGt5S1vCYqoZb1TVcrKlhk7aGUF2NzOk1fKWvYcpQQ6uxhgJTDXpzDe9bamSfK7lsNVxpr+FURw3RzhpOcNVwRMy5a9iXXcNvhbKuWda11OA/XMPvYstMDb65Ggy/1MAfNUysqqV5dS35a2rR+dXyvn8t/wuo5a7AWq4MquW04FpiQmo5MbSWH8RCWC294bVURtTiiKwlLaqWV6NrZe6s5cbYWs6Pq2VdfC1fJEre5FryUiTXhlr6TpG1p9Vy05m13H1xLW9cU8tvd9WyfHctw7trqb+nlp0P1LL0di2XfFTLsZ/WcmBfLV37aylLrcWWVsu+9FpezqjlgcxablDUcp5SaqlqCVTX8qf4QlPLhLaWFp1cj74WvaGWD4y1PGuqZbe5lqsttZxprSXeVssqey2/iEOOWoactdS5asly16L01PK2t5YnsqSf7Fouy6nllNxavs+vZa5Arrm4lhcbazljQD6L2VoyDtby6JL0+nktD35Ti+GYOu45vg6/k+s4vKqOXL86dP51PBNYx91BdZwRUkd8aB2rw+r4VSyH1zEcUUd9ZJ3s9evQRNfxXkwdT8fWsSuujivj6zgtoY64xDpOTqrjZ7GUXMdgSh21a+u4YnMdP51Sx86z6nDvrOPNOyVnhuTMrKNBUUeOUnKq6tirruN/GulBW8dVujrO1NeRYKhjjbGO38RhUx2j5jqaLHUyw9Wht9Xxgb2O5xxyPc46znLXkeypw99bx1HxeVYdhbl1rCupI7RRepuq49rAetkH1POn+DK0Xub3etrD6ymOqMcSWc++qHpeia6X70o9N8XWc2FcPZvi6wlPqOe7xHrmkuqpSqlnY0Y988p6+lT1VKvrUWrreUdXz1P6eu4y1HOVsZ4zTfUkmuvxs9QzYaunzS55PfXc7K3HUVfPu5P1XO2rh9UNTAU20B7UQElwA7aQBlJDG3g9rIFHwxu4PaKByyIb2BbVQGx0AyfHNPCrKExoIGx7A7XnNpB1XgN/7m5gTWYDXygkl6qBUnUDdk0DadoGHtc3cIehgSuMDZxuaiDB3CB9NfCH+MIq9W0NdNglxiExzgbSXQ286W7gCY/EeRu4MquBM7IbOJrbAOUNBFQ1sONAA6t/a6Dy5EbWBTVyTEgj34uF0EYGwhqpC28kJ6IRXWQjH0Y18kJ0I/fHNMpvsFE+10Y2xzcSldDIiYmN/CyWkxoZTW6kOaUR87pG9q1v5LUNjcRvbaR7VyO/pzbiVDSSqWxkt6aRa7WNnKNrZL2+kVCD1Dc2ckQcNDUyZG6kwdKI0dbIJ/ZGXnE08rCzkdtcjRzNauTL7EZ8OY248xtRFkjeiUbsq5t4y6+JuwKaOCeoiXXBTRwb2sQRsRjWxHB4E00RTRRENmGOamJ/dBOvxTTxWGwTd8Q1ybO2iTMTmjBsaEJ7VhMvntOE674myl9v4sKMJrZkNhGtaOJkZRO/ic9VTUypm+jUNFGhbcKta0Klb2KvoYnnjU3cb2riJnMTF1uaOMXaRKytidX2Jr50NOFzNtHtaqLK3YTX04TG28QL2U38WdjES5VNnBjUzGfBzUyGNNMZ2kxFWDPu8GbUEc28H9nM81HNXBLbTHx8M/4JzdSlNHPv7c18ebesSW3mhfRmHsxo5jJFM4mqZv5VN3NQ28ywrpkmfTNFhmZsxmbeNjfzP0sz91ib2WFrZrWrmQ3FzbzXLfVXt5AV0MIrwS08GtLCztAWCGvhrPAW1kW08HNUC4ejW6iMa+GjRDm3Vs6ta+HcW1uIur2F995s4ZgPWngpVdYrWghXtnCCqoVfxGfqFqY1LXRrW3jN1MIT5hbusrRwrbWF820tbLa3EO1oYbWzhaPia1cLs+4WBjwtNHhbSM9p4e3cFp7Ja+FIaQtllVK7sYXLZ6Wvv1v426+V1qBWSoNbcYW0og5t5aXwVnZGtnJVVCsbYlqJiG3lpLhWfhdfxrfSn9hKfVIrBcmt7NnQysq2VgxntnLhea003dyK/dZW+va08s7DrXRmtlKlaCVb2Ype1cqn6lZe17TypLaV3bpWduhbucjQyjZjKwmmVpkJW/lP/GBp5ZC1lXFbq/xeW6l0SLxL4t0S75F4r8RnSVxuK13NrexvbyW4v5VjB1oxjbWScqCVb/+SXGva+MGvjWX/NiYD2ugKbKM6qI2c4DaMIW1y/2njrbA2/hfexn0Rbdwc2cZlUW2cEd1GSkybzEltnBDXxq/ii/g2DiS0yfW30ZDURmFyG/aUNhRr29i7ro2HN7Sxc2MbV21q45zNbURvbePbbW28dnYbO85rY8OONo7e2MYTu9q4+642Eu9tI+i+No7d08afz0reD9q4Nq2NrRltxGe2EaBo4z/xg7KNFZX0r26jW9NGjbaNPF0bZn0b6YY23jW28ZypjQfNbdxmaQNrG2fb2thobyPK0SbfjTb+Et+62lh0tzHqaaPd20ZlVhtZ2W3sy23j6fw21pa0EV7axkllbQSPt+Gbkuv0yXXOtHHMYbnO/5PXR9uw/dnGS//I6zXtKP3beTmwnUeD2tkV3M51Ie1cGNrOtrB2giLaOTaynZ/F51HtzES30x/TTmNsO8Vx7Tji21EltPNhYjuvJLXzeHI7d6e0s2NtOxeva+e09e0kbWgnZGM7x29q51fx5eZ2Zre0M7i1neZT2tGe1s4tV7XTeVM7V+9qJ2635Hq0ndYX2glWSJxSYlQSo5YYjcRo2ynTtaMztPOpsZ03TO08bW5nj0XyWNu5wtbOWfZ2NjjaZR/XzhpXO3+L793tHPK0M+ltpzurndrsdvJz2rHltvN+fjvD1e283djOA81ybk7Ozcu1+3XQHNSBPrSDfWEdPBPRwQORHdwW1cFV0R2cG9PBltgO4uI6CIzv4JiEDn4Wnyd2cCCpg4FkiU/poHRtB551Er9J4jfLmtPl/TkdfHFlB8G3d/Drzg5e2NPBulc7KFN2YFB38Jyug4f0HfIs7OBaYwcXmDrYZu4gydJBqLWDE20d/CH+z97BQUcHY84OOl0d1Lg7yPN0YPV2oMjq4IPsDl7J6eCJ3A78JzsI/7yDP7+Qntd08ot/J18GdDIc1EluaCeWsE4ywzt5P6KTlyM7eTyqk93RnTKPdnJZbCdnxXWyMb6TmIRO/BM7+U/8lNTJgZROhtZ2UrG+k/RNnezd3MlLWzq5+5RObtgm5+7t5NqMTk5TdJKi7GSVupMVbSfTuk769Z00GTopM3biNXViNHeSZunkXWsnL9o6edQueRySxyk9uKS+R+p7pX5WJ8dkd5JX2Mkp1Z287uvk6rlOsr7o5Pl/OykI6MIR2MWbIV08G9rFQ2Fd3BHexRlRXfjFdvGf+CmuS+4JXYwkdtGe1EV1chf5KV3Y13bxxoYuLtoq76/v4lRVFynqLiI0XazWdvGP+FHXxayhi2GjxJok1ixrLRJr7UJt65JneZfMml085+ziYVcXu9xd7PB0cam3i+1ZXcTmdHFcXhdLBV0839fFCeNdRH/WReTRLrb5dxMR2M3qoG7+FfOh3YyGdVMU2U1qTDfvxnbzUlw3j8d3c29CN7ckdkNSN+cnd7MtpZvktRK7XmJF0SndfLS7m1c/6ebitG7OTO8mSNHNH8puvlN1s6zuZlDbTZW+m3xDN3ZjNxpTN/vM3bxt6eYFaze77d3c7JAazm7Oc0kNt/Tn7WZNVjf/ia9ypEZpN0fHurlouZvC43u4f00P2wN7iA/u4aTQHv4SP4T18Hl4D3MRPYxE9tAZ1UNddA/FMT14YnswxvWQEd/DBwk9PJjcw50pPVy2rofEjT2kZkpOdQ93aHq4XtvDWfoethjknLGHMFMPq809/Ct+tvTwlbWHRVsPk/Ye+hw9tDh7qHT1kOfuweHpQevtYX9WD3vyerikUNZU97AmoJdDwb1Mh/QyGNpLe1gvNeG9FEX04o7sxRjVS2Z0Lx/G9PJsXC+7E3q5ObGXq5J6uSC5l9NTetmwtpfg9b38taGXy27pZf8bvXy+r5fKjF7yM3vRKXt5RtvLw7pe7tZLvEHijRJvknizxFt6ibP2EmLr5WR7L/+Inx29fO3sZcklvbmlN08vbV7pLUt6y+7Fk9PLfcW9nF3ey/e1krO3V+apXrJmepn6phfzj70E/tfLweP7UPr18Yl/H28H9PFiYB/3B/dxR0gfO0L7uDysj3PD+zg1oo91kX3ERPURFN3HiTF9/C1+iu3jq7g+FuP7mE7oYzCxT34zfdQm95G1tg/Luj4+3dDHrq19rNrex/wtffTd1kfL7X2YdkmdPX1c8YDk2tvHa5l9PKvo4xFlH/eo+mRW7+NaTR+XaPs4W9fHVn0fKYY+oox9BJr6OMHcx1/iR4v0YJUebNKDvY8hRx8dzj7qXX2UuvvI8fRh8/ahzeojNbuP93P6uK1QchdJ3hK5noo+nu/o4/qePg6P9TE73sfYRB9V030U+vpwz/Sx+bM+dv4p/Z/UT7FfP1n+/VgC+lEH9rM/qJ+9wf28FtLPM6H9PBLWzz3h/dwW0c91kf2y7+jnnOh+tsX0sy62n9i4fkLi+1mV0M+/4tfEfr5N6udwcj9zKf2Mr+2naGM/r26T9ef0s2ZnP8fe0U/unn6WFP34lP0Mq/pp1PTLvruffF0/Ln0/JkM/SmM/n5r6edfczyuWfv5n7edhm/Rjl34c0o9T+nH1c667n1M9/az39hOf1U9YttTJkTq5/fwhjuT182V+P53FUqekn/D2fvw6pH5PP57hflSj/dwYPMBVIQNcFDrAWWEDbA0fICVigJjIAYKjBlgVPcB/4veYAb6PHeBg/ABTCQMMJQ7QmTRAY/IAFSkDFKwdwL1uAPP6AfZvHOC5LZLjrAEeuG6AmnsHePmRAQIyB/hbMcAvygG+VQ0wqR1gUDdAg0FyGCWHSXKYJYdlALV1gFTbAO/bB3jDMcALzgGedEk+9wB3eQa4xTvAtVkDXJY9wLk5A5yWO8DGvAES86VO4QD/FElvVQN82DjAW03Sw+QAC/6DdAUN0hQ8SFXIIEWhg2SFDWILH0QXMUhG5CDPxA7yWNwge+IHuTNhkJsSB7k6aZBLkgdJWD/IP5sG+W3zIN9vGeSLrYM8f8EgE89IXsUg1apBHNpB9hkG2Wsc5HXTIC+YB3nSMsiD1kF22wa5zT7IDscgZ7llzZ+DfBMwxEjIEL2hQ7SGDcm8OkR5xBCeqCGs0UNoY4bIiB3ik7ghXksY4vnEIZ5IGpJ76BBnbxziz1OHGL9ziPa3htioGmK1bojj9EP8JX4xDPGFaYgl8xAHLLLOOsSAbYhO+xBNjiGqnUOUuIbIdQ/h8gxh9g7xcY7UyRvixpIhzisf4gzfEHGzQ4TPDREwP8S9vwxx7e9DRP07RIX/MIUBwxiDh1GFDPNh2DCvRgzzXOQwD0UPc0/MMDtjh7kpbphr4oe5LGGY8xOH2Z40zCnJw6xPGSZx7TBR64bl3jrM6g3DHL9xmL/Fr5uGObJ5mK+2DLO8dZj5U4aZ2jbM8KnD9J42TP0Zw5x91bDs2Yf5/JZhBncOU7tLerhfenhwmOcfkmNvDnNrxjAohrlEOcy5qmG2aoZZpx0mUi81DVLTKDVNw/wjfjMPy2wzzNfWYQ7bhlmwD+NzDMv+a5h+1zCd7mGaPMPUeIcpyxomP3sYb86w7DOHMeTJZ5A/TGrBMB8VDvNu0TAt/cOYRod5fEY+p1+GOX3VCMEBI6wJHOGEoBF5/o/wR/AIP4WM8G3oCJ+HjbAUPsJsxAi90SO0x4zQEDtCVdwIJfEj5CWM4EkcwZY0giF5BFXKCGlrR/h43Qjvrh/h9Q0jvLhxhMc2j/DAlhGuOG2EgmtG2HjfCIEPjshee0T2BCP4tCOM6UYY0I/QZRihxThCvWmESvMIxZYR3DapYZcaDqnhlBouqeEeYa9nhDe9IzybPcITOSM8nDvCrQUjXFAywvcNI3zdOIJ2YIQn/5XaJ45yQvAo/4qjIaP8HDrK92GjfBU+yuGIUQ5GjjIRPcpwzCi9saN0xI1SmzBKeeIoRUmjfLJxlPc3jfL81lFqbhjFcNso6ttH+eDOUe69b5S/npXXH4/ycNoot2eOcpNilPM1o5ylHeVU3Sib9aOsM4zKHmKUGNMoYeZRAi2jrLZKXzbpSxy1j/KLY5QjzlH+zzXKZ+5RljyjzHlHmc4aZSx7lMGcUbpzR2nLG6UxX3opkB4LRzmjS2r9Okpe8BjO0DHZX4+hDx9DFTFGeuQYn0aN8UH0GO/EjPF67Jjs6cZ4Nn6MpxLGeDRxjAeSxrgneYxb145xxYYxLtk4xvmbxjj5zDGqrxjDdO0Yj9w+xn+Pj/Hg/jGuUoxxuXKMi1RjnKseY7tmjFO1Y2zWjbFeP0aSYYw44xiRpjFCzGMEWMZYZZV42xh/2sf4zTHGj84xmTPH+Mo9xmHPGHNZY/iyxxjKHaMzf4yaojHO6xtjw9AYaybG+HtqjD+mxzgyM4b3qzH+CRjnl6Bxfgge59uQcb4MHedw2Lh8Z8dl3zeOL3KciahxhqPHZZYcpzt2nPa4cZrix6lLGKcqcZzSpHGZzcfJTRnHs3Ycx7pxLOvHMWwYJ3PTOO+cMs6hW8ZZuHWcwTvGqdk9TuxeyaWVXLpxmvXj1BvGqTaOU24ap9g8LnvzcbKt4/K9HcduH8fsGEfvHEftkpzucVI943ziHeeDrHHezR7nzZxxXs0d58W8cZ7NH2dP8ThXVEmdlnFO6hznm/5x+ibGue1HeX/iBJ8FTDAeOsFI2AQdkRO0Rk3QGD1BbcwEVbETlMVNUBQ/QX7CBNmJE7iTJrAnT2BJmcCwdgLNugmU6ydI3zDBx5smeH/zBC9um+Dp0ya4d/sE39w6wdZ9E/ipJmT+mOBP3QS/6yf42TDBD8YJvjVN8LV5gi8sE6xYJ1iyTTBvn+CAY4Jpp/Tmkt7cEwx4Juj1TtCVJX0UTxA7M8G7J09yb+gkN0RNcl30JFfHTHJl7CSXxU1ycfwk5ydMcnryJFvWTpKwcZKwLZM0Xj3Jp3dN8v5uWff8JEfSJvkic5Jl5SSLqknm1ZMc0EwyrZ1kQjfJmH6SYcMkA8ZJek2TdFgmabVO0mSbpN4+SZVzknLXJCXuSQo9k+R5J8nJmsSbPYkrZxJ77iTWvElM+ZPoCybRFE6iLJokrWSSvRWTPFM/yYbJSdZNTfLDF5OkBk6xL2iKj4On+DBkir2hU7wbNsVb4VM8GzPFIwlTPJQ4xe6UKe5aO8Ud66a4ff0Ut26Y4rzTp9ipnOI21RS3qKe4STPFNfoprjJMcYVxistMU1xinuIiyxQXWKc41zbFdscUZzinOM01xRbPFMk5U8TmTxFdMMXq8inaJ6Z489cpLg+d5pLwac6Lmpa94jRnxUxzetw0p8ZPc0rCNFsSp9mcNC3PvWkS108TsWUav9Om+evcacZvmmbgtmlcT02z951pnt03zSOZ0zykmOZB5TT3qafZrZ3mbt00u/TT3GGYZqdxmttM09xinuZmyzQ3Wqe5wTbN9fZprnVMc41zmqtc0+Ce5grPNJd5p7k0a5qLs6e5IFf6zJvm7IJpopqll5Zp/Lum+WVymp+npvnBN81X89MsrkxTfpwPW6hP7nE+zOE+TBE+DJE+9FE+dNE+NDE+1LE+VHE+FPE+MhN8ZCT6SE/ykZrsY3+Kj31rfXyyzsfH6318tMHHBxt9cn/3sXezj/e2+Hhnq4+3T/Hx1jYfb57q4/XTfLx2uo9Xz/Dx8pk+rr/Dx1lP+Njwso+AVB8nqXycqPZxgsbHcTofx+p9HGPw8Z/41+iT57mPv80+/rL4+NPq46jNxx92H787fPzm9PGry8cvbh8/e3z85PXxY5aPH7J9HMnx8X2uj+/yfHyb7+ObAh//V+jj6yIfXxX7OFTtY7zbx+CQj64pH0U/+Mj9TT6HwBmUETMyR86QESNiZ0iLnyE1QSTOsD9phn3JImWGT9fOyGch1s/w8YYZPto4w4ebZ3j2uhkeu3OGh++d4fqMGa5VznCNWmhmuFon9DPyPRXGGTAJ8wxXWoRV2Ga4wi4cM1zuFK4ZLnMLj/DOyP9dZM9wSY7IFXkzXJwvCkThDBcVieIZLiwRpaJshrUnHSBljfA/QHKYCBcRIvIASQki8QCJSSJZpIi1Yp1Yf4CErQeIu0XcJnYfIP55Ob5XfCTxSsmpFwZhFCZhFpYDrLUKm7ALh3AeYJ1LuIVHeEWWyD7A+hyRK/JEvig4wIbCA2ysOMCm6gOcPn2A7QcPcNlxs+A3y1WBs1wdPMu1YSJ8Vua6Wa6PFjGz7IgVcbPcEC8SZrkxUSTNclOySJnl5rVi3Sy3rBcbZrl14yx3njlLZvosKuUsWu0sOv0sesMsBuMsRpMwz2KxCfssNucsdpdwz+LwzOLOmaW0dpbxxVmWj8xy5J9Zjp48xwlhc5wcOceqqDlWR8+xJmYOv9g5/OPmCEyYIyhxjuCkOSLXzxGzaY7kU+dI+3QOs3oOq3YOh34Op2EOj2kOr3mObMscOdY5cm1z5NvnKHDMUeSco9g1J/fjOcq9c1RkzVGXN0dn2Rxj9XP8ODbHT+Nz/Omb458Dc2z+dY4dfvPcFznPA9HzPBQzzyOx8zwaN8/j8fM8mTDPU4nz/C9pnmeT53kuZZ4X1s7z0rp5Xl4/z6sb5nl94zxvbJrnrc3zvLNlnne3zrP3lHk+2DbPh6fO8+np86RvnyfjrHlMF85TePU85dfNU7VjntiP5jklY56zVPOco57nXM0852vnuVg/z6WGeS43znOlaZ5rLPNcZ51nh22eG+3z3OyY51bnPLe75tnpnudOzzx3eefZnTXPvdnz7MmR68mV68mT68mf57GCeZ4olGspkmsplmspmef5Uum9cp7Mlnm8/fO0zcyTfOIC5wcvcGHIApeELnBF+AJELHB15ALXRS2wI3qBG2MWuDl2gZ3xCzJHLnBX4gK7kxa4L3mB+1MWeHDtAg+vW+Cx9Qs8sWGBpzYu8NzmBV7ftsC61xZ4RCXn1As8qVngae0Cz+sXeNUo500LvGVe4B3LAnutC3xgW+Bj+wKfOhZIdS6Q7lpA4V5An7WAKXuBX/sXiJ5Z4NZvFygOPEhZ0EFqQg7SGHaQoZiDjMYeZCLuINPxBzmQcJC5xIN8sfYgX687yPcbDnLiaQfZteMgYWkH2aw+yCmag2zXHeR8w0GushzkWutB+bwPcrP9ILc5DnKH8yB3uQ5yj/sgezwHedB7kKdzDvJC3kGZiQ7yfrHU7ZaavVJj5CBHxg5iPXGRmoBF2oIX6QldZDh8kanIRWaiFpmPXmQxZpGV2EU+j1vkq/hFvk1Y5EjiIj8nLfJb8iJHUxb5Z+0ix6xf5IQNi5y8cRG/TYsEbl4kZMsiEVsXiT5lkXWnLbLx9EW2nLHIeWcvcvX5i1x/wSI7L17krksWSb9RYl9Y5MXMRfaqF9mnXURjWERvXMRsWsRuXsRlWSTLukiebZEi+yKljkUqnYvUuhZpcC/S4lmkw7tId9Yi/dlyLTmLjOfK9eQtciB/kYWCRQ4XLfJNySLfly6yvWOR2wYWyV9e5JXIJd6IWuKd6CXej1ni49gl9sctkRG/hCphCV3iEqakJWzJS7hSlshau0TeuiWK1i9RtmGJqo1L1G1aomnzEm1blhjatsSB05eIeG+JpzVLPKdd4mXdEq/rl3jbsMReo9QwSQ2z1LAsobYuobctYbYvYXcs4XEukeNaosC9RKlniUrvErVZSzRmS/6cJYbzl1gsXiKuaYlreqSH6ENUxxyiPvYQLXGH6Ig/RG/CIcaSDjGdfIjZlEOsrDsks/0hrnnxED7lIeZUh1hSH+IzzSG+1h7iZ/0hfjcc4m/jIU6yHMLPeogYxyESnYfY7D7Edu8h2b8c4vKcQzxTeghljaw7fpnLApe5OWSZJyOXeT1mmYyEZQxJy1iTl2ndtMzo1mWefmuZtrRlfIplllXLfKNZ5kftMn/rl/E3LxNiWSbKuky8bZlNjmW2u5Y5373MJZ5lbspeZmfOstwnlrFULrN1ZJkXVq9gD1nBG7pCSfgKVRErMhus0B29wmDMCuOxK/jiVliIX2ElYUW+pysEb1whZcsKm7au8JJqhfc0K6j0KxgMK9iMkseyQoNthTb7Cr2OFYadK0y6Vph1r/C5d4Vvslb4PWeFf3JXCCpcIbdrhY+/XiHs2MPEHneY90IPY486TFb0YQpiDlMWe5jauMP/33B9xzV1tXEAZ+8ZSEhC2IS9FBVEROX5uZW9ZLhXHXVUW63a1o0iKnsPceHetVo7fNtaq1URQcBdCRtkK1Pe54/vB3LvM+5J7r3nHPpFVkt/WNTSA8ta/j1q6bl1Lb22qaVa21rqsK+lj/JaGnKoJVWnWno5q5am7amlS+m1dCeT87Jq6Z9szsvhvFzOy6slRX4tNRfU0qeiWvpcXEvqJbWke7yWBCdqSXyylqxO1ZLD6VpyK60l7zO1NPlcLQVdqKW4S7V09CZf461akj2qJbvHteTysZa2qyioWaCgT6YKUjdTkJ5YQSYSBUmlCrIxV5CTTEEeFgoaa6kgfysFkbWCZtkoKNRWQTF2Clpgr6DlcgWtcVDQV44KnmcUtNNZQYkuCjriqqBMNwUVuCvohIeCznkq6KqXgm6NUtA9bwU9GqOgl+MUdDBEQflbFCQ8qCDXZAVNT1HQ0gwFrc5U0MYsBW3N5po5XDOXa+ZxzXyuWcA1CxU8pyroWrGC3wEKuluioPvHFVR2QkFVJxX05pSC6k4rqLVUQT1nFDR4VkEq5xWkfUFBRhcVJL6kIKvLCnK4oqAx13hsN7iGQR29EdTRkKiOdCV1JDWvIxtZHTlb1JGXZR35WtXRJOs6mm5Tx2uTOoqyq6Nl8joefx3tdq6jgy51lOpaR8fc6+iyZx3d9Kqje6PrSGVCHT3YwufS6ig3vY5KMuroSlYd3cquo7s5dXQ/t47K8uqoOr+O3hXUUUNhHY0cqyON43VkcKKOLE/VkXtpHY09U0fxF+to6aU62naV62rW07eietplVk8HxfWUK62nEvN6umZRTz9b1tMfVvX0zKaeXtrWk51bPbm615O3Rz35e9YTvOopYnQ96a2qp6kb6un7LfWkeqCeTJPqKSi1nqLS6ml+ej0tz6indZn19E0Wx2TX83urnrLz6nnfX89rm3q6UlhP/yuup6HT9eRxsZ5CrtZT3s8c86Kewo0aaK1JA30nbKD9ogbKFjfQMUkDnZE20FXzBrota+Dno4H+tWygCqsGem3dQHU2DfTBtoE+2TXQiH0DaTk0kLFjA0mcGsjWuYFcXBrI27WB/N0aCO4NNNejgaI8G2jFqAZaP7qBzo9vIJ9ZDXQrg2tmN/D+vYHa8xqoL7+BlAobSLuogQTFDWR+rIHsSxrI/XgDjTvRQJNONtCMUw0UerqBYksbaPXZBmr6qYE0TBvJUNhIYySNFCxrpBiLRlps2cjrrkbaZN1IO2waeW/RSEftGqlE3khlLo2kOaqRulc00owNjeR/qJFyMxvpQnYj/Z7bSA/yGulZfiN1FDVSf3EjqZY0kt7xRhKdaCSrk400obSRgs42koZxE7kLm8hH1EQRkiZaYd5EG2RNtM2iifZaNtFhqyY6b9tE/8ibSN+9iW4faaI/jzZRdWoTKWU1kWlOE/kXNNG0wiZejzXR0mNN9GVJE+060UTFp5vo4+cmumTcTLcEzfSHSTPP/81ULWwmXfNmEsmaycWymcZaNfP93kwr7ZvpK3kz7XBopv2OzZTq1Ez5zs10yqWZ/nJvJvG4Zloe3Uwj33NcUjM1ZDZTV1Yz7webSTO3mQR5zfx+b6bpxc0UeqyZ4kuaacXxZtpwopm2n2ymfaeaKeU01yzlmmea6c65Zrp3vpm2aLWQQtBC7SYtJBW3kFzSQhPMW2iarIVWWLXQdpsWSrVroVJ5C11zaKFfHVvoH6cWqnBuobcuLWS4sIUSV7fQ9XUt9C6phTzSWmh5dgttyOHc3Bban9dChQUtdKaQY4pa6LfiFnp4rIVaT7TQp5MtpHK6hQxKW8jzHPe80EJ/lrXQl+9aaGpPCz1WaqU8k1a6KmylX0Wt9I9ZK1WIW+mdpJVapK30ybyVVCxaycCylSRWrSS3biUvm1byt22l6XatFG7fSvPlrbwGbaXNjq30g1MrHXJupSyXVjru2kq33VvpL49WeurZSq+8Wql7dCvZ+LSS7/hWivNvpY0BrRSzqpWWrm6lc4mtFJvdSstz+HhuK+3Ia6UD+a2UUdBKxwpb+T3ZSj8Vt9Kfx1qprKSVXh5vpYYTXPNkK42caiWd0lYSnWkl27Ot5HGulcafb6XVPXwNxm30xrSNmoVtZCBp43mhjRzM22i0rI0CLNooyqqN1tm00X67Nkqzb6MieRudc2ijm45t9IdTGz1xbqOXLm3U4NpG3W5tNOLeRp6j2yhibBvl7miju5lt9Cirjepy2qgrt40+57WRWWEb2RVxXHEb+R9roxklHH+8jRadaKO1J9to66k22ne6jQrPcI/zbfTqYhv1Xm6jh6ofyE73A10QfaB74g/0TvqBWs0/UL/sA6lbfiAr6w8Euw/8nX+gVQ4f6BvHD5QV8YFsD36g7SkfyKv4A80q+cDPQzt9ELXToFk7aUnayda8nbxk7TTLsp2WWrfTIbt2yrFvp1Pydnrp3E6NLu3U69pOKu7tZOHZThjdTpe/aacxme0UmNVOwdntlJDTTqty2+mbvHbam99OqQXtVFzYTheK2unn4na6f6ydKkvaqfZ4O3WcaKfPJ9tJ93Q7SUq5ztl2ir/AuZfayVS3g46YdlCBsIPOijroJ7MOHmsHPZN00H/SDmo376AhWQfpWHaQ2KqDHKw7yNumg6bYdlCwXQcl2HfQKnkHbXHooH2OHXTMuYN+ce2gB24dVO/RQRbeHSSc1kGnlnbQpPUdRFkdtCCng7bldfD91EEnCzt43d1Bd4s76HVJB7Uc76D+Ex2keaqD7Eo7aNQZzjvbQd9c5NpXOqjhxw7S1eik/4Sd1C7qJD1JJ99DnTRO1klTLTop3LKT1lt30nc2nXTGvpNuyjupwrGTkn/opM0pnTxfdlJxeiddyuikf7M6SVjQSXaFnTS6qJMmF3dS8LFOml/SSWuOd9K2E5104GQnnTrdSTdKO+nPM51UfpZ7n+Pe5zvp84VO0r/USeaXO8nlSif5Xu0k98FOuijqoofiLnoh6aI+8y7StOgib+suCrTp4nVOFy2066Id8i7Kc+yis05ddMu5i+67dFGVaxf1uHeRwKuLJnl3UcXELmrb3EW7U7voSkYXPcnqojfZfCyni4Zyu0g3v4ukBV00o7iLNh/voj0nuuj4qS66W9pFfle6qOOXLqo07aYeUTcJJN1kK+2mEItuWmfVTd9Zd9Nhm24qsO2m83bddMe+mx7Ku+mlQzc1O3ZTv1M3abt0836rm3zcu2m6RzdtHtVN/xvXTb8kd1Pr0W6amdVNX+R005bcbkrM66bs/G76u6ibnhd3U/2xbvpY0k0aJ7pJeLKb5Ke6CaXdFHGmm5ae7abd57sp7UI3lVzspquXusn6ZjfdNeuh/yQ91CntIRvLHlpv10M/2PfQUXkPFTv0UJlzD3W49pCSew8ZefRQyOgesp7cQxVre+jejh6aldVDq3N6aFtuD+Xl99Cdwh76t6iHhkt6SP9ED1mc7CH3Uz105HwPffu5h+eoXqow7SV1cS+JJL3kIO0lH/Nemi7r5Tm5l1Za9tJWq146YN1LuTa9dNa2l36266WH9r30St5LrQ69NOzYS/rOvWTp0kuerr00ya2XQtx7aaFHL23w7KU/xvSSxvheej2NY7b30vvsXurO6SW1vF4yze8leUEvjSvknkXcs5h7HuOeJb108Hgv5Z3opfMne+nOqV56dLqX3pT2ktK5XjI630s2F3pp9MVeWnqll1pu9dLQ7V5K7umlJNOP/B1+JFXZRzK1+Ehyy4803fojxdh8pC9sP9JFh4+0fuNHOpfxkewL+HgxHz/2kbaVfKTa0o+kfu4jtYo+EWSfaIXlJ9pi9YnybT7Rb3afqMfhEzm7fKI5bp9opyd/nvqJvlrziaz2feI54hOVFnyi24Wf+Dv/RCYnPpHPqU808/QncnjPNUR9dMmsj+6K+/jd0kd10j6ez/pI26KPZJZ95GHVR5Ot+yjMpo+W2vbRN3Z9dMC+j/LkfXTBoY/3fn301KmPFM599NGlj6TufRSS0Edf7+gj8/1c92gfVaT0UV9aH+lm9JFFZh95ZfVRYHYfReb00YrcPtqa10eH8vt4fu7jNWYf/VHUx/dqHzUe66PBkj6+R/rI+mQfjT7VRzjdR9GlffTFmT7afraPDp/ro2sX+qj6Uh+1XO6jZYo+0vvA1yTqJ4VZP30S95OOtJ9k5v3kKeunQIt+irDs5zVFP31r3U/JNv101a6f/rLvp2p5P983/WTk3E92Lv001rWfZrj105ce/fSDZz/pTuP/0/vpdFY/Pcrpp+68ftIo6Of9cz+5FfXTpOJ+WlbST0kn+qnwZD/9ebqfqkr7qfkM1z3bT+uu9NOuq/30841++kY0QIXiAboiGaA/pQNUbT5ALbIB+mwxQMZWA7yGGCBfmwGabzdAG+0HaK98gLIdBui84wD95jRA5c4D1O86QHruA/SD9wDdHjdA//kOkGz3AHnuGaBtmQNUkj3Ae8kB6sgfILXCARIXDZBr8QCFlQzQ8uMDtPXEACWfHKDiUwN0/fQA3S8doJdnBqj97ADvnwZIdGGAJl4aoNDLA3TtxgAF/zpAzkaDtNRkkF5KBqldOsj38yAFWA1SmPUgLbcZpG9tB+mw3SCV2A/SDfkg/eMwSK8dB6nTaZDUXQZJ4jpI7m6DdHTUIE09PEgGOYM0Lm+QZuUP0sbCQdpXNEgXjw3S/0oG6fnxQd6PD9LIyUFyLB2k4LODtOTcIH1zfpCKLw6S2vVB+tQ0SLotfH5gkBaKh2iTZIgOSIfoimyI7lkM0QvLIVK1GSIz2yFysxuiyfZDFCEf4rXYEO1wHOL17RCdch6i2y5DVOs2RH3uQ2TtNUR544ZIOHGIVkwZIqvZHLuFY7cOUUb6EJVnDVFD9hAN5QyRUd4QyfOHyK9giIIKh2hJ0RBtKR6iYyVD9ODEEL09OUTdp4ZIq3SI4s4PUcqdIfrVYJiWmQ3TCekwPZYNU63FMPVZDtNm+TAddBimIsdhuu40TP84D9Mbl2Hqdh0mLfdhsvAYptGewzTda5jiRw3TXu9hujR2mMRZwxSTO0xr84ZpV/4wVRUP8x5jmKacGqao08OUeXaYzp0bpsoLwyS8MkyTrg2T82/DFGn4mTIEn+mcyWeaYv6Z1lh8pp2Wn+m89Wf6n81narP7TGKHz+Tu+Jm+dPlMu10/U8uOzzQ27zMtKvhMh4o+U0nxZ17LfKblZz+TUc1nspSM0ELZCH1tMUIlViP0k/UIPbYZIYXtCA3YjZCDwwj5O47QSucROus2QiqjRuhcwQh9KB4htZIRMj8+QqNOjFDxmREyujRC/zSNUMLwCKWrKuGsmhJO6SjhmZ4SDhkqwd1YCbdYnIkS6tkGUyUkCpVgIlKCi5kSbrB/xUowlCnBwUIJI+OV8Gm2EvTnKiGH2QcpYUKwEl6HKKEnVAk/hClBN1wJmcw2QgkX2PhIJfzJlkcroYvRD0oo2qOEwoNcP0kJUw5xDxaTrIRatu6wEgbZviNKEBxVQgFzTlHCdTY5VQkPWXQax7Iv05UwwPZmKME4Uwn5zClLCdfYpGyOZVE5SnjP+nOVsCdPCY4FSnhQqIS1xUr45w6P7XclXP2bzz3k//9VQh5zfMTHWMBjjmWRT5TwH1tbpoQ+tuepEozKuR9zfMb92KQKjmVRldyPrX3OPdneKr62ao5lTjUc94LH81YJ6xuVoK6vjDMGyhhrqIw5RspYaqwMTRNlpLH/CZXxQqSM5WbK6GIZEmX8Za4M9UBlZAcpwy5YGZfYhBBl/M3CQ5Xxlj2MUkZ0tDK61ymjeIcyMg8rw/aIMi4yv6Mcy8JTOJatTlXGJ7Y7TRmG6crIY44ZyrjGJmcq41+2PlsZVqeUcfKxMkY9UcbzMmUsfqoMjWd8ncyqQhnn2KvnytjRpIyvevga9VRgqa8CBxMVWFiqQHmWCqSzVfBdsAqyQlRgF6oC/zAVfBmhgv2RKli7XgUTD6qg5LAKPI+oYMZRFVSyxSkq+MC2papAM00F6cwmXQUXmF+GCv5m/VkqMMlRwfx8FZwtUoHzSRWMPaeCgw9UoF2mgkx2+SnXL1eBV5UK7rDtL1Twz2sVKOmpIplJ9VUxxkAVv7O5hqp4wXqMVJEnUMUNE1UEmqriMYsTqqKRbRapQsVMFUfY/rmqMA1Sxc/BqlgcqortYarQDleFXYQqkmJUcegrVcQfUsXXyao4elgVFkdU4XtUFX+xsBRV/h1UsSZVFcfSVeGRoQp5Ltd+zHFPVPFRTw279dVwy1ANFUZqWGSshna2XaAGHRM1ZDG5qRqusklCNTxisSI1bDZTg6VEDXeC1DArWA3V7IdQNRiEqSGPIUIN5excghocDqlhSrIamg+rYcsRNWgcVUMas0lRwyU2MVUND1hMmhqUM9RgkamGs2xdjhrEeWpwfaCGJf+qoYN990gNeo/VkMucnqjhR0ZlanjKFjxVQxvbVq4G7WdqyGT2FXztbHKlGh6z+Od8HeybKr6Gau5fw/1fqGHTKzX8/VYNke/U8KeCz+mqo8FAHapG6khhVsbquMD8BOq4z6JM1KFgG03VoSRUx2EmE6njLPM1U8d7sTo+S9RxSKoOfVKH3gx1LAhRh0O4Osoi1DE/Uh3a0eq4FqOOllh12Ceo4yrTXKSOh0fVEZuijkb2dao61NLUkcZs0tXxb4Y6DJ6o41aZOpQHuZaeBtr0NbDNQAM6hhrIZo5GGrjBdoo1sD9IA94hGvzcamDpKg1UJ2nA5LAGDqRqoPeuBpT/1cBRFvtEA01M86kGMln5Mw0srNCA/nMNzKzWwIoaDbx5rQFzXU006GviqpEmphhroowtEGjiA9thogk9U03kMRehJm6xGSJNVLHlZpoYLdVEiLkm3rJDFhzjpIkxkzXhP1UTS2ZroniuJuYGa+IVWxOiiUF2MFQTkjBNlDKfcE38zeoiNKEapYlUZhutiStscowmnrD58/g6YjVRsVoTK5M1se+wJkRHNHGSjTmqye8lTbxnymmasErXxCX2KEMTzjmaaLnKMfc5/4km8ss04authUw9Lcj1tQADLVSwJYZa2GWkBYGxFkrYKIEW7rIQEy2sM9XCEaEWEsRaaGW3zbXgY62Fs3O14BekhXnBWmhiY6O1oIjRws75Wnh8WAsFKVr4JVULc9O08IqtSdfCEDuUoQVZphZasrXwIl8L7x9rweapFqaUa2HRM86v0MKxSi10KWnjmqY2THW18aeeNhT62rhupI2pxtqoZCdNtfGXUBuRIm30ztHG3rna+CZUG5ph2vgpXBsHorTx+AeOSeZjR7XhlKKNGana+CJNG/3sYLo24rO0oZ+jjbrb2mgo00ZOuTacn2ljVoU2XrLVldoYYheqtBFQrY32Gm2ovdWGoa4O7urpYIVAB/9JdbDBXActs3Tw21wdhATpQCVEB2nMLlQH19nUMB08Z8vDdZAYoQNJpA78onSwI0YHXrE6CI3j2AM66Evi84d0cDZZBxMO6+DDER0YpuigmP0vVQcaGTooy9NBV74OtpbpQOepDvKYW7kO3j7TwfoK7lPF/Rp1sNtIF+MEuvibxZjoooltM9WFg1QXbqG6CA7TxTu2IVwXKhG6SGfySF38yKZH6aKGrYrWxSBLjtGF5TxdXGKTY3WxJE4XpQm68Juvi+8X6sJ9my6u7tbFvGRdFB3RhddRXb4ndaFgX6fq8hykixzmkq6Ln9ncDF28YeszdaGcpYtUZp+tixtseg73zdXFoTxdtP+sC8EvHHdfFzMe6mL1v7qwfqyL5WW6kJbr4jyb+EwXT9jCCl10sT2VuhA+18Vp5luliwesrVoX39Xo4tgLXTS+4j4NuijX10OvgR72G+rhrJEe/I31+JnXQyfbZaIHU1M9nGLfmelhRrAehkP0cCRUDwjXw3O2KFkP3WzvYT2YHdHDhKN6eMQWpHANtjtVD6fT9PAgXQ/xGXr4wKx/18OBh3p4+kgP58q4ZyXHvNLDr9r6eG+gj9ej9aHsz2boY3aUPjR/0Idnsj7+yNDHtix9XL2vj5Qn+rAr08eMp/pQeqbPawl9yCv08RObVck12Lrn+lCp0kcGu12tD7WX+rjzius06iO2Ux8j+gaQGxrgJptlZIB1xgZwNDHAbTbX1AAbhQZQFxkgm7mYGSBEbIA8qQH+sDLA30EG/Mwb4PsQAwhCDXCS+YYZYHeEAc5EGmBClAEes0XRBtgfY8D3AuexphQDjE03QFuGAX7INIBJlgHGZxtgQY4Buti4xwZof2IA4VPOLzfAQJUBXukZItjIELXM08QQf7BxZoboEBtCJDVEltwQCkdDvJlriLBQQ4yOMMTMhYb4cNgQwqOGKGVPUgyxJNUQH9nWJ4bQLzPEMRZXboh2tvsZ16owxFk2sdIQT9my54boY4eqDGFVbYhrbHqNIV4w5ZeGyGC6bw2R3myIUfpGmCo0Qg1bIzKCkpkR0lmwxAg65kYwtTLClTlG+DvCCAu/M4JmqhHybxphe5kREiuMYFHJ51mqmjHSDI15njOGnokxitkYU2N0Co1x0cwYT2cbwy7IGLODjbEpxBgFoca4F2aMc5HG+CLaGO++Mcbvh4wRmWwMwRFjaGUaoz3bGJV5xqgrMkbvcWM8fmqMJeXGOPTMGDYVxrjBtKq4Frs0YgxXVQFyTQU4JxbAIUiAn1lIsAAGoQIcZ75hAjxii8MF+MQORQhgEynADTYrSoC3bFO0ANoxAhQy73kC3GcJsQJ0sn1xApjHC3CZTU0Q4AWLXsT9lggwYbUAcd8KEHxEgK1HuV8K90vlfmxxGvdjh9K5X4YAP7LZmQK8Y5uzBNDJFqCIdecKUH1CgG9vCqD5SIC/HwsQ/4R7s8tPBVj/TIA9VQJcrOa4GgFcawX4z8AEekYm+NfYBIsEJvjIbExN8CObLTTBzEkmODjbBEXBJhgbYoKFoSboZdbhJtgcaYJx0SYY3mXCeysT3Dhrgta/TbDrvgnuV5hgVrUJSjVNoS02hfdMU9wJN8X0+aZQSjPFtGxT/PvYFCYVpjjD1jw3xVklISTGQkwVCPGKFZoKsUgkxG2xEF5WQsyxE8I1SAjzUCHehAmxOVwI3QghNiYIsW6FEB2JQnw+wjEpQuxNE+JquhAzM4T4OlMIvSzOKxPi7VP+XM6fnwnhVyFEGUt/zjlVQsRUC9HOVr4VIkJfhBY2zUiETcYi6ApEeGIiwnJTEWLMRPjA9opFkElEiA0UIXmuCI3BIn4viCAKFeECQ5gIL9nGcBG0IkQoYoNRIuyJFeFqnAjKR0S4d1SEpFQRbNNECEkX4UWWCBuyRQj+SQTpUxHelovw9TMRDCpEOMn8K0V4xlY95/wqEXKYV7UI82tE6GWHXohg/1KEsFciNLEfXvMY3org916EkVoRajTMUGdkhkATM9Sw9aZm0BSaoYiNE5nhEVtmZoYh5iIxwzypGYIszHB/rhkiQs3Qyq6Gm+FhrBn8UszwlH2RasZrLzNkM690M5QWmKH6oRmWPzHjfZQZrlSZoeqlGT4biuFhLMZ8gRgyMzGUrcVo8hXjRIgYFaFi5IeL8W+EGEsjxRhkrtFidMeIkTRPDLtYMVrixFh4WIw+NiNLjL//EeNKuRiBz8V4yb6qEkO3WgzVTjGsjSWQmEpwhZ0zk+CEVAJ/cwnWyiR4GCLB0lAJ3MMl+IvNj5CgOVaCmVslOHJQgtYjEuw5KoEgS4KzjLIlKC6QwPJfCaY+k+CbCgkMKyUoZVOeS7CxSsJ9uX6NBBovOc5Iip0CKRSmUuwQSnFRJMU7MymMJVKQVIpXbIK1FM7RUvTESNERJ4VlihQhqVI0sV1pUtRnSHElS4rpeVLcfCjFjcdSBD2RooFJnkpxldWVS/HdMykuV0gxs1IKYZUUJi+kOM/ujXB9dXNEGZrjgJE59puY45apOULF5vhRag69AHOohZvji0hzPIk2x8oYc/y50xwue8xx+JA5etLNkfTUHPbl5viVdT43x18qMvxtIEOGkQz3jWU4FyzD1lAZTMJkeBcuw8VIGS7HyHB9kQyfdsgwuFuGFYdkKDgqg0+KDM/SZVibIYNmpgyVWTKsy5ZBO0eG42xirgy6+TKcZHF3ZRh5xLllMqg8lWHVMxnUKmTwreT855xfJcMxNqGaa9TIoPNChoCXMlSzl29kKBVYwFhogXNsmsgC35pZQGxuge5QC3yKsMC9KAsU7rHArBQLfJ9qAWmaBYLTLbAnwwKWmRYIz7KAXY4FfmGrTllA8dQCkmcWuM6CKizQxCyfc1yVBWrULWGqY4nbRpaQm1hilMQS/laWyJpjieNhljCMtMRZNjXKkucHSwhjLDF7niUC91hiy15L/JNqidZ3rIfrqFlBQ2AFfxMrfGVqhakiK9wMtUJ4mBXkEVb4FGkFj2gr/MOU5llB8zsrJGZZ4WSxFbaUW6G+wgoWz61wi+3usYKqrjX+M7RGi8Caf39r2JlaY525NeZaW8N5ijUWhlhjTbg1vomyxqwYa9Qz6RFrhB61RkKaNdSzrDEx2xqbc6yx7THXeMo1yq3xO4t/Zo0+ll5hDa9Ka/zLVj63hlqVNYpZdbU1LrywRqyRDVKNbeAhsMEDtsLEBqqmNihiE4Q2qGKbRDYwMrPBeVYntsFOiQ0izW3Qxc6E2mBamA3es+/CbWAeYYObLDzSBoeibLAoxgbvEmwgWWCDPxbbYFWqDSal2+D3HD7/xAayahsUvrbBrvfcv94GNQJbCExt0Si0xV6RLaZPs0VzqC3KomxRuNAWJ1JsIU63xQ32V5YtlM/b4sdKWyRX2WLEzA75YjusirTDySg7BEbb4R3bEWMH6Tw73GSRsXY4EmeHSQvs0L7YDo5r7PAoi3Oy7aCVw/G5HJ9nh5/y7bDlmR1CK+3gXGWHQ2+4hp49vjOxR4/QHl5m9njExnraY/lce3SF2eNouD0eRtjzM2sPzSh77m/P/Tknxh6yefbojbVHZYo9vkq1h1GaPS6yPzPtoZRtj9mP7SEvs8eip/YoKLfnd5g9wp7b43CVPVbW2GNzkz2WfeBcEzkumcoxVyiHk5kcS8VyOLvJERAqxyv2bZgcknA5brLICDm6WWqknNe8cqyJlkM3Ro7p8+SoY7ZxcgzHyzF+vhz9X3DNL+Ww38HHkuQ4nCKHW6ocmulynGLIkGNnphxWWXLEZ8uRkyNHW4Echwrl+PmKHPduybGjSo7KXjlomONG5PA0dUDxdAfsjHJAQowD1n/vgGWZDlDLcoBlrgN+YfF5Djh/34H32Q74tcwBWyockFblAJfXDvhHwxEL9RxRaeIIa1tHBIQ74jXLiXaEMNYREXGOMFzgiE0pjjBNdcTcbEe0skM5jnDNdcSqPEdo5zuilM0ocMTxY454X+KIjKeO6Kx0xLpqRxjUOOICm/uCc5nOG0esUXWCkokT/CVO6Jc5YXy4E2KinDB6sRPeJTuhINMJFjlOuMPic50w74QTNv3sBK9nTrhc6YQjVU5IHnFCkMAZH9hFkTM8JM7wnuKMvnBnVEc6QxztDL2jzpiT4ow2lpzqDPc0ZzxiX6Y7wyCD81hQpjPa2ZEsZ3hmO6OMrc9xhlGuMy6z0DxndLKUfGeUFzhjY6EzBEXO6C7mnk+dcemZM0IqnHG00hmjnjvjKdtY5Yyr1c4Ir3HGmJfOqGAvDF1wx9gF3wtdsNDMBcpiFxxjgRIXvGd/mrtgv5ULvrBxgf1kF2yNdMHtKBe8nueC72Jd8NdCFwSku+Bupgv25rpgZb4L1pa7cH8X7u+C6BoXyF67IFjJFTkarlDSdUWzsStGhbjCNMwVLyJdsT3KFRbRrviVjUt0xdZcV+wuckXZSVcse+IK40pXhD93RWaVK8xfuOLYK1fYaLnxO8MNSiI3kJkbnCRu+Id1yNzwtZUb/rNzw1lHN4zMckPgHDfsneuG+0FuuBXphnuxbpiT4IZNC91glemG8xVuSHjhhvea7phq4g4XoTv8pO5wmO6OhcHu6Ityh0aGO2ZlumNUtjtu5boj5r47up+4Y4aOB1xMPHhe80CumQd2STywbYoH5oV6wDLVA0vSPKCR7sH7Sw94Z3nw/OqBLdkeMM/x4HnMAyp5HjjJZuR7oJklF3hgc5EHxMUeUCrxQNEZD6Q888DiKg/MquE67MgLD4x+6QHpaw9IFB5w1vPEPoEnnE088ZBFizwxSeyJfEtPrLXlv3JPXJvmickhHBfKMWGeuB7hiYFIzpnnCZPFnlDa6omqFE9YpHliSbonj9cTZ1h7pid8izyhfN8TPjWeqDXxwiOhFyD1QiNLMvdCucwLmy284BjqBeNwL9xgMRFeaE3wgvcCLxx56oWpZqPwIGwUBBGjsDV2FO7GjcKy+FHo/24U3HeNgnLRKDy8PgpXqkeh4MUoZNWOwibb0TgbMhrOkaOxIGY0ao+OhiR9NBZnjMa5zNHoyRqNnOzRmJgzGu+ZuGA0Hv04mtd/ozHn+Wj4VY+G04vRUH3DeUreKBB5o97MG0lib3hJvFHJtkq9YWnujT/YCpk39Cy8cYU1WXtjm503pjl7IwjeyAvyxuVIb0RGeaMxxhurErxxbb43hhd4o2ShN6Yv8sa3O73x/UFvZKR4Y0+aN5zTvfGYiTO98Qs7l+2N3hxvGJ/l44+9caHcG1Mq+ZpY0nNvWNVwfbUxKDMZA6lwDH5nOmZjUCQZw9/3GBw2H4O1VmPQHjUGzrFjsDRhDFYdHYO9WRyfOwbf/DEGevfGYMY/Y1AVOxZbDoyFV9pY3puOxdrMsTDJGotbTC1nLIr+GYuYZ2Mxq3Is/KvG4j1LrB4Lj5qxuPdyLNa8Gou8/8ZisfI41AvGwV40DiLxONxhcbPHISpmHI7PG4cJ8eNQMX8cIrPGYUbOOHgUjEPLo3GwGRiH2QY+kIh8sNzMB7ESHwSZ+yBP5oPDlj6ICfTB20gf7IvygVu0D76N8YFpnA9+ZovjffA504fnGh9MzvVB9jMfTKrwgfdzH7xgO6t88KTaB1/X+MDihQ8i3vpgkM34zwcJgz44N+QDqaYvvjfxxf9Evpho5YsSV18sj/SFfpQvVGJ8MSHBF8bLfLHjB1/c3OuL0mxfHCj0RVWRL/wf+6KmzBd/VfhiTaUv35O+GKnxxekXvjDRHo8novEIjhiPosjxmBgzHrvjxuPhrvFoSx6PyPzxuHB3PMzKxqOgejzSX4zHZyM/FJr4YZqpHz6wiSI/1LGxYj+8ZnslfvhX5oczQX6YGeqH8ZF+OBDlh50xfvx8+uHKIj/8byPH7PWD8IAfbiT5ITPNj9+7ftif5YeyXD+sL/CDuNAPv7OUaj/8V8M1XvjBoo8/W02AWfwEfM6agDNa/lht6Q+XSH9+7/pjwzZ//PSDPxbt9Edrsj++vOuPm/f8ceZffyiq/PG2xh9/1vnDf8gfWzUnIlY4ERdEE/m3nIhPrNtiIibaTcRy34l4FjURm+ImYu2CidBNm4grGRPRVDUR9tYBSJkTwHN4ALwiA7AnKgBV0QFwnReASuYcF4Bytj0+AA4JAbBcEgDZsgCU7ghAXWoADqcFwDc9AOMyA/COHcwKwJjsALxhiTkB2FkUgO+PBaDsRAC6KwPQWRWAvOoATK0JQNvLACwRT8JC2SREO02Cb8Qk/J46CRo/TUKgxWQ0T52MyTNZNJvHFk1Gy5LJ6DgwGV0Zk/menozuvMnoPT4ZcTWTsaB2MkRKU2CmMgXWplPwjdkUPBJPwRbJFNhJp8BeNgVPLafwnnkKZkZNQQ+bFTMFv3w/BVvTp8A5bwqqi6ZgxcspqFMKRIpyIC5IAnHJPBAdBwMRnh4Ig4pA3GbLKwMheB6IX9kXVYEQVgfiLltbEwjJi0D8yda/DITsVSDus02vA2H1JhDfvA3Etv8CUf4+EA0fAhHYFYg9IoKnGeEl2y8meEsIb1mSlFBrTsi0JoQ6E/rCCFpxhIXxBJd0wtE8wswSQtF9QuwTws1y4meOYPuKsO014fV7QpUq8NkEMJACv8mA0EhANQZw2guYVYPjgffvgRjtqYDlVByLnAqVeVNhmDAVZUumomX1VJxPmgrnrKkIKODPTPe3qfiJSf6YinEPp+JO9VRseDkVlq+mYn3XVCxSn4aTZtMQK52GG+bTcMBhGoLmTYNy3jTk/DYN2i+m4Uf226tpWPN6GqRvpsHu3TTMNJqOH4XTIZVMx8z46Vi2eDpefzEdQbum40T6dOhkT4dF/nT4VU0HaqZj6OV0XH8zHUbvpuNgw3R80JuBK8Yz8J14BtwkMzDOfAZmW83AHfsZ6PCYAdmMGdCOnIFtsTMQsGAGBlJnIMpqJlYkzETP8pkw3z4T2w/NxIX0mdDNnIlNOTPhmT+T5/2ZOHlsJqZVz0QvC38xE07/zYRQOAt9FrNw2nIW1K1nYWfcLLyNn4XW+bOwIXcWVtfMwq91s1BqPRvlDrPx0/TZeBkzG0nzZmPzt7PxfdFsbKqeDe+Xs/GeBb6eDaP3s/E7K2iaDS/TOSgym4Ng8RyMsC9lc/DYYg4m2sxBGztvPwebIucgfd4c9MTOQUQ8f144B7VL5kB15RxcY2NOzkHTvTnovz8H8ZVzsN5sLiZNmIu/Z89FQOxcnMyZC1HNXBx4xZ/Vg/DOLAhqsiAsswiCyvggjJ8UBK25QZgzPwjn9wah6lQQgmqCIHgVhD/Y7PdB2FAfhL2NQRjXFITs5iBe3wSjg4VJg+FiFYxD1sH42yEYLdHBuBwbjEVxwSjOCsa3+cH4sSQYD07wuVfBCG0IxujPwRhvFIJD4hBMlISgnYktQ/CAuVuHIDsyBLOiQnAhOgRG80LwP7YpNgRVcSE4EB8Cv4QQKC8MweTlIRh7JARt2SG4nheCbYUhiP0cAlvlUGzVDsWwMBQPp4TCk0JxJioU5zNDMeZ4KL7/JxRrqkLxtDoUc16Fwu2/UOz+NgzPj4ZhR1EYNlwIg//lMDTdDMOdp2EY+yoMaA3DAXk4nrmG4/fIcNREh2N9Qjiezw9HyaJwrF3K55aFY9/ycCA3HGfzwhF3PBx3T4SjVRyBZ/YR8HOPwKHgCOiHR6A0JgJx8yIw69sIXqdGIDwzAl9mR8AmJwIVLDE3Au15ESjJj0BUQQS0CyPwC1tfFAH74ghUsaRjEegsiUDMiQj8djICU85EYOBmBCZWR6CDnaiJwK8vI7DxVQQcXkeghp1+x33/i8DXtRFwVkQgpS4CCmkkQuwiYXs8Es/ZxJORiDCNwpXYKFRcj4LWX1H49E8ULjRFQdQShVBpNG6bR8POIhqHLKNx1joaF6OjURgfjfsHolGfFY2q/Gg0HI+G1oNoDL6IRqo0Bs0TY2BeGIMJxTF4LpuHRdbzEB8zD6Pj5iEsYR7eV87DkFYsnGSxsAmLRWlsLNbsj8XD1FhsUInDnZA4ZITHYVVcHGh+HOYXxqHXMR7fIx735sbDICweOovi4Zgbj9n5/LcoHhmv4vG2OR5bRAlodkhAX0wCLOMScCg+AVULE9CamgDT3ATszkuA5EQCLp5OgNrvCfB7mYB9bxMw8V0C0JyAmrYEvHOcj3CP+WiOn4/bX8/HOc0FyLJciLPzF+K3lQthvHYhFHkL0VG8EAdPLISr2SLcmbIIRtMWoXvGIvwYtwhPly3C/A2LcDl/EWwKF+EFK3m4CKaPFmHyq0XIfLcIVQaL8avlYoyyXoxtbotxJGAxKhYshuvSxfjf68Uwf78Y43oWo8l4CS5YLUHi9CXw2LEEHa+WYMmbJUh5twQn65bgWcMSqJgtRdiEpfgQtBRe85fC+bul6M1bCps3S9FVuxQPbJYhbvIyTDu8DE5vl0HwfhkWdS5D7LLlSFqxHJL85ZD/thz7/1iOLdIV2GW7AskuK9C6YAUu71sBlQcrkP5yBWaar4SP5Up0sYtWK6HsuBJbnFaicu5KOC5cidjFK7F9xUp0PFyJX9+uhFPqF2gu+AKnCr9AR+kXSFBdBZ3tqzAjaxWaClbh0l+rkFazCqr2qzFj1Go8iF+N/Qmr0bNoNaIyV+ND0WrIS1Yj+N5qVNeuxoa21UiXr8FbWgPfBWtweska5C9fg3kr1uD6rjWYn7sGSUVrMKN4DVofrsHByjUor1uDuwlr8dPCtTgW/SW+Xf4lgo98iQjjdbxvW4c7ketwZv46vFmyDrrn16H19TpY1K/D09Z1uGazHqEJ6+GTvR4b/lkP07frkfqOj/23nt/v6/GEHa5dj7mK9ZjZsB5/tKzH9+3rcadzPWZLNmCnzQZkW23E9YSN+Gr+RlxZshEfVm5EZPFGCI9tRGfCVxi18Ct0sg3L2OqvcD3lKwS+/Ap58k34esEm3C76GklnvkZjxTfowxbsTNmCn6O24rv3W3FPsRW9jd+ife82BCzZDqXS7Zj6ZjtU8nfgedEO1JfswHend+DJf9/hcOt3/Mx9j+d23yPX/ntcvvYDlJ/+gHvszcadyE7dieb0nei6shNby3fi3KedOGiwC59H70Jz5C7878tdiN+8C0/ydiHlp134+9kuHJu4G+NyduP+091wK9+NHnbn2W5YV+zGYM1u+HfshlfXbvzevRvij7uRJ9iDBtEedP2yB6mlexHx416E1ezFzO69uMhe9ezF8r69mKq0DyuN9iHTeB8G2ULBPt5370M3izHdBxvhPuxjLey6aB9miPehyXYfzozeBwPvfahil6P34UH6PiTe2IfZP+3DuEf70NC9DzKT/Tg4aj/a2R7v/RCP3Y8tPvuhMWE/Img/5OF8PHI/ZvbwMUEi/jVNRJpZIg6aJyLdIxEfvRIRNyoRd5nD6EQcYl0s2jsRvzDbMYlIZG0sfGwibjHLcYnYw4J9EnGd/eCbiDq2zS8RAv9E0ESuNysRN0ISMTssEVfY9vBEvGfTIxJxgQkiE7GFvWEUlchzXSIMoxPxgk2KScT6eYkoiE+EakIicuYn4tNijtuQiJNfJeLY5kQUlidCNuYAdrH6cQfgP/UAhoMPYDD0AP4OOwD38ANIY/1sQcQB/MVcIw8ghX1iCVEH4Bx9AEfY9ysOIHDjAWzcfAAnvj6A31P4/78PQlR7ELPqD2LpgiQ+n4RSZvhVEl4zbErCWWa8OQlbmMk3SfiWTd+ShIvs8rdJmL09CV0HknDvaBLSU5KwKDUJ95lnWhLvxZIwxJakJ/HvmoRRGUkYYcsyk+CdlYRcppydhMesLDcJN68kYc/VJLSwsGtJuMWsryehjdn+mIQDLPpmEubdSoLzHc41PoSArw7hoVIy1qolo5JN0UxGg00yTiIZ7V8l48zxZLSUJiP8TDKGLyZD9UoyVrNy5nc1GSVM+1oyNrBqNvl6MkqZ4Y1kfMPesGk/JuMiE95Mxg6mYHN+SsZ1Zn4rGbtZMwu7nYzbzObnZHSwmDvJ+J05/pKMI+wjm/9rMu4x99+SkcGW/p6Mf5nq/5Jx7A++lj+55z2u+4DrPeT8R5z7OBmfWEYZj4Ete8o5bEx5MvKY6jMeEytnfhU8JqZdyWNiNWzycx4TM6riMbG3bFo1j4mJanhMbO4LHg+TvUzGHtbCwl8lw/Z1Mg6yeW+S4fw2GUeZ53/JyGKP3ydjjSIZX9UnI7AhGeLmZBz6kIzNn5JxbSAZcZaHUWR3GNleh6HpfRh3/Q9jeulhPHqdgl/K03B/aTpy3udBVHQJGi8vYWLkNdR4/Iz1P9xFaOtd5D/7H+rLHiB8+yPMji9Dwded8N/Vif8DJFgINg==</binary>
            </binaryDataArray>
            <binaryDataArray encodedLength="9736">
              <cvParam cvRef="MS" accession="MS:1000521" name="32-bit float" value=""/>
              <cvParam cvRef="MS" accession="MS:1000574" name="zlib compression" value=""/>
              <cvParam cvRef="MS" accession="MS:1000515" name="intensity array" value="" unitCvRef="MS" unitAccession="MS:1000131" unitName="number of counts"/>
              <binary>eJztXT+oJktWb/QFL/DPFTcw2OCiDxFc5KKrKCzeU98zMFC4wQYGBjcweMEGFzQ0aJflMYgsFxEZRKTYQAaDZRCDCQyaFw0GMtEygUhHy4SDgTwMxK77nV/Xr05XVVf13Nn3FIOiv+/rqlPn/M7vnPrXt+8wjNfDQxlkWD/jeyiiZa0jaV385vU6SlkerpA3BVnu3EZk26ZW5lB3aftiKR+czp/9Uu7cWe5MuiSl9LsWUVukQ5f3UQbVw8MW8onF/F5xeKblyqX397Bln2z83ahrrm6ir+FA0PHnFr89Wcr3l/IXwYdLmdUG+Pa5O3PkwkXdermCPgOO0yLn1VKeLOVWsRqUN5fucfxu44Z5Ffxxo/0Hm+Bji1FL2dMVcicq0AF+CXr8xIL7d7T8wVLeaCw9dbHNcBCb3jaifQU//dKiy/1S/FI+Op395pUbN4pfL2YtPOb4ulAM2Kc1Xw1Up8T/pICX2ufqo0x96ME5tsX2Tb6GX7S/lasFWeFeiI1/WHzw+x8Pww+W8tO/M4w/XK7fXsqvL+U/lnufLeVPT2c+BV6JO9vWwoGeXHPEt+Dwcy3IAZ5sX2P0gHxrI3xTy6U2T+R4IkYOt4OuNte06DopHqOxOZer93zA+u3lZuDiCzo/6KJ5OcTeyvdOG0u8L9kTeHqrueVSubv2iTh2MSfcKrevXByj/V6sq303Lvb1Sq93avNMtoZ+wtj+m0s8ffN0zocv9TfRMlB+OhIfzC++QtYljVErDo19IK9dad72ah+wQu6ZKjITnShe8PuKu9vGRIl7e1zJcYflcb5owSTHQ5YFDCxPve3TYIsymTacVyb6LA26PhTCFPOukdqPeu9K5wg3Lp1bJPgUOIk4utD2wNH6D9yzsVWTvefPUfLtwMM9fFi3mbAA1oPG9B8u8frjy9j4yVJefDyMny7XX13Kfy+//9VSLpfyOc09B5LRE8MbfqNcp2sE5K+h0c4c9+ELzJ2vVHfE4ViRaf0HHdYcoHyYyYYWHVvjrSZLMn3l6ie8o2JzQrFNyW80tlxqPMyET9ZGiW1E42jW71gDWv32cBhM/Z6Yy8WXly22fG+gsfSSbM/xKHBk1HnbcDqvH73ajbnMJFHGYGxo5fgeL/ZyA2wJuTGsZ68WPf/kdB7rX2pu8LrGCXsXL6lu+B7q/+5SvrWUr5/O62CsV0fGs8Gu1vvw94Xmo0+Xfn+wlF9Z8tUvL+WnljKfzvP7D0in0cV2jHcrZuv+j/r+jtbFyIe+0wd73FxjoYMfNUz38kqtnZi4qtWzsTgZ3lbzi5ENebgiTmeJ90sxYe1D3vGSzl9LNuX0RH8iqa02B+VwtffBlySuydcT2Rg+XynvMI+5QA5qwDSns1BfK9c64pLx8NBDMf7GEnv/spSv6Fzit5byk0uZlt9uT+e9mycaS4ijyeiS4FLRx5MO4AX8jFx9o3kM+2gc/9B9L0/tYRD6CHb90WLf907nPaqwx/BUbYXfYCf4V/MdbBGqD0yYPzVfWe7ZeG4tNT298vOri73PT2d//9lSvruUP17Kry3l307nuWaoE+aUz3V8uaU5BXzJMX/EJ0kh/B7ku/Pe7a2OZ1cu7tNNQvPDgzjl8okoN5/qWHSlcyHsXYJ7Nr/0+MPGy157i28v1mjPvirJEIlj9nO9YiydTawz11mmzV8t3LT3bT7huBhlW38iHZI+JObl0dTZi0ehtrMW4TWVxPXmgHx1HfvK+fVd4wT8vEV/Lp7VvHXn/e3va2z/5el8HvKV0zl+ET+YH3Neyvmw6B/RvU7lBu9dAasLl+7L4PORGE1ixuha4slI93swZ56tXJO4lxbKpYvryz0O5eS26pRwPsOfXF5hnpTkeYn7PMyDDYYVDpb6tO1bsfeK6zMdm1/qZ5xrDa6ua62fzT34TvPbW10nXZzOayr0iz3j9WyIOUw8S74fiGesWV/p2k5O53lZwOA15WHeG4EuuX59J7eAKWwDrpP65JXmmDc6N/OqU7iPvbaVF7KV3xN3jCdyCOuD/GfnAF3+NwWxfEE+F7WNc8BM9bxi8lZ99NrFufIzxQxnw/h9cCk+LX5qsYE5OZGel25IcEXuYR/vxTvnQcQ95y8royavmM9Utpf07GMSWjtR/3uYFO1BH+qTMC6Gef9zlz4bACyR5+dMv4mdJn7WWGjQCfEf+rpX7rzQcR3nnV7rYH4xFPrI4sDxQf5vidXETkl1FvNbC399oW8vWw5bLvPzAmz3Hn9LHOB9QuZX6PNG8b9x9ByHi3twk/aJ/AMbmK+t/rdcgH7iYq5beSsx3wEXtOPfV3835hJ8n6kdsBfFAOtirMtxb5A4Hw3x8+HpvG58rWP4W+XzvRnHxejY68eB7GxpN6gPQ7yHPccwT/7rpfzN6bwHENa7Yfx/q3n73qXPfq3Y7/RfwrbLrgo/wMGgZ9ivvjmdz3ODXeE8N8xjMF+4dXFfBWMBzpfBl4lsQNnLKz12iJGHOLd9lnLPY+hg7Vo/k19xBh/GhvBs0Ne1fFV5EfDFGIE5AtqWYj2n/2B0gIxJ9eHYmyXNi722A2eR7XM5SfxJWt/mo2Ku6uBusV6GD712ArvcOZcclMu8se2ZRzXbkSNGnWt8dyk/XMrPfrxwbClf0722l6fz+cw3NZY/1DjmMxrEa8LfA7FQstH+DkwDllh7iI6L8NmqA2HUoxfniJX/EtfYuArF3Gz76vAvcyV892QHYpHnfzncSt83OqgM7BvgPBb6WgzB01AXeyqji+cIkIF2s9XvAL+Bwah94bxw1s+vdKzhM7TNebob8phkfjsah8Wi/sT8JOTmz3Xsnlx8psBTvVstYW6CecqHp/ic8L3em13M+Xg+6srFMRjc2bMplyPQjvMTYg5n7zhvGd12bge7WdYR/CaVI2ojfH1FfQK7gfqs5ZMaDoNid6X++lztu3dxrYVnQEayr4RjS5+i9j3XOVPIw2GPJcydHp4HptyG9Rbs5zxTjPNO+4Er5mOWAzl79+Tu4TIY/Tl+4NcZvHbnceiz03lcen067yePp7hP9lLjC38bsOYnwuuxYjzBhTiJvMi/M5ZWB8aVMejVVUzbh/5cOoYcsXOVK+f8BF7euvhcG++pYyxAbLL9LRzK8XhWucG/l6fz+W9YF4W5SciFwfcYl5CfkEPYNyx3knStcUFYjdKHP3QejI2QP0v6twnAExwN+SbMr54Qrz85xTn+Kx3z7l2U5Rt8uolBw4vwO+QI6YaYw9wG+z6837HyuyMnWE7BJ8AtwVD1RE7G2Omd2WO9jpjk/HBEP7S/0nEn8G44ndddH6lPXmue4XPIwZlnEBpzCOMySPpcVeB7eB7g77V8qt+/djrPD+5d3MMA1+ZO/ub0miSeN9/R+MuxfuEiTzBWeck/42lzQBM2Eq+IpZXDHM/EmSv1S/BVeBbte0v5u9N57Ah4vXHxWXTsQ6yyG/Ou9dtg9MPaaNX7oB+gDzC+V/4/dWnctvJtrx/I4rjO2VrERXkS8nHYy5qX8gvLWvJnlvLPp3Pe/tYpPh/43MX9OeRf2PKu9tTiGvNX8Bl+gg9ZB6sH28+fbT7E955YTPqUtI9cv0L3chyw9ZJCbfjKbZEHbjQHv1Tf8pnfKNs9pxIfazisvCO+e+pz1jnyB5r/wueHv6t0cT/cG1280aXku5JvB/XfEx2f/1bzSdgvCXP0j7TwOQ30uXF0JprhRy2OULykZw6Qh/FvlDhuM1dzdlv/7sUI4vnWmbmLRP1b5Nn4WNtIjD0bRwNxiXm6l38YD8TybHRGPILb0ANcZj+1+or1Yz099TNJuw8gA7qHK3LroHER5ozfPp3nA4GL39AY8Tr+3bj4rPIsbfPFnL9whQ2IU+CLsR/7SJbnIlusqvEn27ot+aNkQ6m/ve85/+PzRL9BXw9uacw8UX+NNMbwPlmPHZZXrIv93oMV1x9U98CrkFfD38CG52//fSn/uJQ/P53vvXXxGYNkD9D4vdYn6yzcFtgqn7D3grznLfY7WCUcKPDK3ustiC+sibEnN0t6Roq1jOg6Bmd5T1yMb47T1lzB9qLNhfolzBNDfvixZf7120v5+aV8uJT/Op3nY2FOjL/XwLh+T3MjxDjyyF6s1DCaJGJy4+LfvYd1fDjvDHPDcGYY5uiYF+LZ2tzZbE0HkbhnNypf8fwLciPy/cpH87nHNpGY63lsLnEOdghsUl5gjxU8Z/l7MQ0eeknH1Yna2vasE/MO+nERSWW0cGDtj+vKu62JhLCFrbB7JF1beJLDcJRh46sSbjbPjI1xa+8nOGXk8NXqk/CoweZcHfYt+x4Y46xr1nzyr6dzLglru99Yyuen899lhHthnhz2SiaNX/AauTyXR47kkxwG+Iz+EO/reSXFV5JPGnwmisPDWvV0Xn+EPYawB3mp5d6lcz6cy2zySwsPr1N/gN+cC3ifUySdf9VyhbWL9cX+OdYw6GOW/LjUbI/E+VEYb0K+/8+lXC38+cXwng19t0aYa9wrj8JezRsX//5mNraynSU99vRbOUkxOEjkq2jfHmMGjY18dmpj8HBuu97yxMZq7vseDrmYY1nQ3zfqbzlt5YytPOT25ANP8llvL1s7WnS19VlH7g8+hm/B+dUu0/een2blCXLoJHF/FGcVPL9p5ZBInHej/SWtEUM/t2SH9cduH4STl7gnc+Pi3g98xj5p5R9/h82QN2V8JaS/bTPLds+jxU7UD21vdG0T5qOfLeWflvLiFM9hZp0b37r492bwpWT638N2lrhPAd+BC9jDAh4rV6/b+mDcbHw2xTXpGWRgbxa+YXu5r6mgG+LowsX9eczBJ/LfTHYyz/fiQEy/rTYnsXaAuxwnuO9JDssvyc7pCUwQb7cunilj3eKlz79WD443Gys1WSsXiQ/w71yRnbOV69k+h4xeu/aZAgznTL978hhb/gyfP+BP61T8LTL+Lgg+XPVp6Bf8mRgTwmGSrW78vYVvudhCP0FfPs9nLDcY7PTB2F3ovDKs7UMJ+0j42z+8VwdzKnDc8qYlB8AvwHHl6k78TRJlBLuf6Xwv7Ik8dXEtgzO4NT+7LS9qeOR4NFDfNp734prvzWL24STFpeTzXGwHO8P59ucunr144jj2ZCata9vv+QvtROdaM3E+3PeSP5NtzQODsXegOXzYcwrrt/CsRVi7hbXqfWatY33Rmi/g10ninA/zM2DrjQ9a5HPx1C7hnhgfSMzLz5THL7XgDI95t/aR0cnmlxzWXGeSIZszclwYWTZ99xle2HiWimzog3rWryJp+1Z+lfoYd+QNkrZhXw2SziG5Tg1HtEMOeJDhIo7cZ2vsMD7291IsWh7k4qIlltjmWdJnL3EWaWXWZDFGk7GhpT37if1SwqcFX5Y7SXpGbHGcWHbG7pZ+0UcoeH+EuDjOAmtgPNI+B/akR8k/21viJLDBfAIl+IH3bK2NjFHNxk2/GZ1srPfwBZy717E/jIfhzCuMhc81l/I5jzd+HTL62AJOAvcg9xXJf0GYwVeT7O/R4L4nbj1g7OIcz3J3LzdwPPAaBHaPGTmtci1vZKfdJHGPd33GgvRhf9uYSjDSejgvsXGFXMN417C3HIauVhfmt433muyR2jJfs3UzepXq5WRiDOF94Cvy+xH/MgbWLzZmW/Sv+QBYsa6TRM5cUTwhJsAHi03VJ9dDMjYg5i5dPN8Ne9nh+YxwDWfrYc75yqXvFB1IF+QFcLmmB/MN9lzoHkuQhfdFIE5uXfoOz9WfGdubivaHdS+f9SS5RmL8WJtaeA+7rlw8zwFOI9nB8qHfKBmZmT4w1omLzzaMLu5VWbxsDIoM5dxFHIGcTY4hX9b05TiZJOZ2L+nzb1NGTi0P7PL8Os4vL1x8F0rg8xuaV3CeuKDPnjDozR25XJHkC8ax0TYrsxZj8KuXNKcItWOe1+Qcsl1iLg64h+e/w/vhwjMTnyj+sxbUC/GH9eYs6X41sGrlW6uOiFF7toGcMxv+P3DCxb/RD/sN4W86go1vXPzbA+9iDgC31xx2UOeSj9lPA+spMT/Dvol0AT9gW0/fqx/QLsfx6wp/qG0pVko5BPNx2Cdk15zhhliZYrhNeEEnm4tKGDDuE+l0QbyF/Bxv8RvLeri6mItwTg+ecm5HmSWPdYtfOb5G2T63O2hcMEZrXBjfVwvZJ5KOhVlO7eif442NC+aNSGpvb67AuT7OQ7H2vNFxZARWbEeG4zVui9HZ2mZ5U5OX4EH4ch8t9vfitecjjpnAqRvKu7Nk+N2haw4fxs0bXFrig/mLuSP/Tyfv0ncX4rwQcY99CY4p6+89eziP3Ln43GNYd7/SPjEuYa+U41WQj2guekm4e4uHXn1Gvx7M2OecO8J1or4w9q7+wbxM1x3Ym8ZaHiXH5W6/kq7oH3kPsrwWxHyYQ4Y5TThr57+ze6F8wPwB4+6ly3Mvp2fpN84r8JdI9GHgQXgmIOz9hHkJePGCsMM5BtpMks4Re3MUn0MMJBf2TqRnT65AgQyc3/CabVZ9wCNPnGBsrdwaNway5c7F93OO4B3NFUXSdYsU+qvZ6QlTT3bwfJRz4ygpj1p5XqqHmDwaN1yf/Yx1O/AE1xKfNPAiF985u0t61+JryMjke9BxMDrAX+yzVr/bPje8kXI9K2fluXIROKN4yczTemKB9Mvp2Ms3ljeQTshl+BwK77mDN0J1J6NTS36p8oDs4rMbxOeoOLN+nGv2bM59X32oOflGx7qQt8NZdjj7DWe+3zmdn/MK5fdO53EnrDXD3twLbYP4wjkA75m9S0zv8XiNAbXj0sW/U35CeQvYsS9zcVyK//UztRuIH+HK83PMF5BDoRNzCD5nHrViJbLF1nKQ4471Zb6UeMsxnuMYYgB7Jzj3Af7Y13oY6yU9l15zwZE4yeCw2pGxp4dLpRipca90r1ZvE3+GA56+22uLbb3xxj4eJO4/3evc4xnxF/NijinmVSnee3RiLFg/+BjxBj0xJ75y8dkonqtDJ7RjTHtjbq1rYghxHcq6L07ffYYXQ6V/i+MgMY7F6MA22pje42At1hj33HfGoIdvWV4oVsGPYU82rCvDmmbS9cQFcXCS9O8QJtn+1hP/wHXSupAFrqzca+RzjiO5WPPQlfB9GNepHu4NGVk9GAd7bl18Nyber/ZWx8nXGkPYS7pz8Xl4YOGNrqW+wHusHTAm3pEP72g9NZB8T3bbPHDE/hVj0m2kvsAZi28tNq29XGdWu7kP4MG+tO1yn22s5/AoYmKwnEhOSzxA5zV3Wb90+Mba6jMc4pgp4Q6eoF3OtxxfLfzgutY3R2LN2sxxjj31S4qxmTC23MlhV9K95PtJ+57F5BtHv2uM4p0ceN/z6NJ3lwRZdu+B+dSCF3NooCt4BxlC1wdbCCNweTIx0eN3qy/rIRl9ugrFiLVtIF9c0Nx5IPugz0TtbOwzL0qxwvrAT57aibm24AW98cw3nr26d+n/H4bu1s+sSy+m0JUxsvnnSOxaHGzbXVnUH9tdbSvlfnu5XPI/5CB+bl18J2qYW+EdxbP68o4K4g15Yt0bP+q/jF6icgeTW9AnY4nSYnsLTknsVOTaHGFjj+uv+tkYy8TqJi4O4tnC12xOMzzNxVOrL61doWAeibMnoRzHuZBx84W+e2MZmGMdeKt8wvp15TThAL1KPKthAJ6CwzPJ4r6AL9tcs83mg0Q/bke/DZLOHUp+7eVcjrdsjyebjnB6r37pfokzvX3nYrom2/JdMjKSnFDhK+c6L/Q/M0kHb3hTkrvRxdpl9NzkIeJOrw9Zlpf4TokwvoS95Be6zryn+eSd2hlihve02e4Wjtg8NBg7ghzkpNnFva3XivW9i+cXwGHSz7PEc4w9TuT8gtiYSLaNkRasN/FF/vVGtz3e5forYXgklizfgN2eXpvCugA3F9+LFK5PXRpHwv1ksJYW+yTyEn1Cji+03+PnJh4NR5vaV/zVEhc1/G2dmk4l7tbqt+QU7jun6yYGTN0SRuCE1aGHjzk7E05k+i7Zy3aEttgTm7UMp/MafNb9uacuPivKuXKUuIfWxOuMTcgdM+kySVzrTRLz4mqn9oGc1uJb5v8g6TzJxulgPrfYYfPMHif2fNyLZbYcaL/yVMcmrKcnsgmyLX/5u+UrMJnID17ifkoO802MSZ9dOX1sPy3cSXTIxOCuL4lf4DM4DjwQA60xXLIFsnr9nutntU0yvxV4U8KNdWI+tHKc8eY4A449XM9xoRcrjvmxUw72HET3r25d/J+AWLOuec7g1MJZ+Ahxi2cAEGuMVS3+duOqEF+2Xq+PW0uJiyhe0mcREWPgjvWfzVklPlu+z0L/c8bF5wJ5/JoNb2v8L/5m9LY6co4s5bsan/HZ2/oNPp0kc8/gCdsRr/iOetaf1raNTyR93+wMWZLODVr5tvEt21HBtcZPmyv2OJvziy3gAetn67T0Y+3NxUKLnbYe7PT6G3wBv1vsa/J78MrpU+Kr9eWePMnI24vdFrk5/GocbZHDuYVzBXTfwxRxhOdYvYvvIvF6VvfCbd+bjXbw8yRpru3FY3MlXq37qfgs2/cgHfJ14f4eRxnzEr6rjMp9xAnHo6/03YJrzvYef1je+462FqcebHO/sx4i5bo5+3qwysm0/YHf4JuQ/CP4MM9ZhjTozTxkOZP+xs+q3Zn1vLjtOw691PHdFIqBSft+SvMfK2NusKfWb2suY/0srkf7bm3LOSuUG8pZ+L2UC1pls23IjfB5r/457pdyWg536IX64FQuVnt0Y7n43uz3Dv/26JTE2fU2R5dk23Y9fcHXFr9WWSJbP7RiwvFmfbFetWDvCOfpOH9d75vS4wPwG+e5yGP2fJdjvSaT7634mDhCYd61yLWy9+rkdOnOcwe4vPqQ93IzPN3TIRejR/j+GHmryd5GXrTqluRz/TwrV5GbbQyUZHrDu6PYtBbrp3fxQQtHPOFzq/tgeIfEW52jPKU1BfZx0HbNtxSXLToIycDfE3Ccl/IS27iJg0ysP7afHlNeK+9L+Sn3Wym/tXChVJdzkedrhae7tkk6hsD/2HMdTB/W1moOlCE5w7f65Nr25PWeGHtM7pX48C4ySv4uYVyLxxYe13BG7K/j1XvA78hYU6vfw5tSPz05n3NjT19H9Czpe4R/bONj8Pdd/FaUQbzHdaLPFkOMf4Np93Cf7LX+3ZQMHntx9r5yyxE/13JIj59yGPfYegSTNc9I+iyCiNlf64y50pj9KDztsW3nN5vDWvLEnl0/Cm5afcMVfx+Ic108IxbuI1bh7x4feWnDZSPnsfLSgTrve47S0+4x5yqci1f/0bXkp9ZctudnHqMfay5xZN7xrnyqcV8Kv+ewynF9T78j+tc4bq+PXapyK3x7rH6P5oA9XXty2mP68l2LnSfk5hl7cfpF6P0YpTavKtmUw8KO+/+XSmKX2jyR7ZjnAYPB1M/hXMo1j5GLj/z2ZSvvKxe3jtmt4/v7wPJ/o88ea37Ycv+LxuJd52mlfJurBy6Gq6fP3M7m4ZJMm58fE8fWeez/ly+mfFE+ed9z6S8jHnZO1BLvj5U/v+yltEZstW1vTsrff1Rjc0ubh9xLfEAut5/Rxh/gg+WbzfePuT474rtdG6B7wZct6xK8Rwa4Csmz7YBHbjx9LNtsf2GtgPfJ4T3GoYR3G4f/xxmu+D+XT/VviPH+DDxzc+fi/6yZJZ5xTgZH5kKJE132ktyALb+X8Qk9g4h3buBdeevfnEkqi31zNO5+dPnwfwDOp6/y</binary>
            </binaryDataArray>
          </binaryDataArrayList>
        </spectrum>
        <spectrum index="3" id="sample=25 period=1 cycle=2 experiment=1" defaultArrayLength="24194">
          <cvParam cvRef="MS" accession="MS:1000511" name="ms level" value="1"/>
          <cvParam cvRef="MS" accession="MS:1000579" name="MS1 spectrum" value=""/>
          <cvParam cvRef="MS" accession="MS:1000130" name="positive scan" value=""/>
          <cvParam cvRef="MS" accession="MS:1000128" name="profile spectrum" value=""/>
          <cvParam cvRef="MS" accession="MS:1000505" name="base peak intensity" value="118.0" unitCvRef="MS" unitAccession="MS:1000131" unitName="number of counts"/>
          <cvParam cvRef="MS" accession="MS:1000504" name="base peak m/z" value="1598.816740633079" unitCvRef="MS" unitAccession="MS:1000040" unitName="m/z"/>
          <cvParam cvRef="MS" accession="MS:1000285" name="total ion current" value="11116.0" unitCvRef="MS" unitAccession="MS:1000131" unitName="number of counts"/>
          <scanList count="1">
            <cvParam cvRef="MS" accession="MS:1000795" name="no combination" value=""/>
            <scan>
              <cvParam cvRef="MS" accession="MS:1000016" name="scan start time" value="2.339083333333" unitCvRef="UO" unitAccession="UO:0000031" unitName="minute"/>
              <scanWindowList count="1">
                <scanWindow>
                  <cvParam cvRef="MS" accession="MS:1000501" name="scan window lower limit" value="500" unitCvRef="MS" unitAccession="MS:1000040" unitName="m/z"/>
                  <cvParam cvRef="MS" accession="MS:1000500" name="scan window upper limit" value="2000" unitCvRef="MS" unitAccession="MS:1000040" unitName="m/z"/>
                </scanWindow>
              </scanWindowList>
            </scan>
          </scanList>
          <binaryDataArrayList count="2">
            <binaryDataArray encodedLength="94308">
              <cvParam cvRef="MS" accession="MS:1000521" name="32-bit float" value=""/>
              <cvParam cvRef="MS" accession="MS:1000574" name="zlib compression" value=""/>
              <cvParam cvRef="MS" accession="MS:1000514" name="m/z array" value="" unitCvRef="MS" unitAccession="MS:1000040" unitName="m/z"/>
              <binary>eJwU13V8leX/P/Cd7ex0d5/t9HYW8LUwUOF+SYx1b4SBhYmNiiJd6w7Swm5R8QMS0useLdjdMWK/1++P52Pnvu/rete9E/dHyjEhzzQmPGEZE9ZZx4RNtjHhXfuY8INrTNB7x4RJiWPCLN+Y8HBgTFgZHBNaQmPCZ5ExoS9pTPg6eUzwpo0J0yaMCfesHhNS68aEKfVjQmHDmFDdPCacbB8Tft0wJog3jQm2zWPCky+OCVteHhM+2DYmWN4cE243nheO288Lca7zQn7CeeHOxPPCU77zwvOB88KHwfPCyfB54cbU80Jh2nnh7vTzwukrzgvSSecFd8V5QdN6Xnh403mhbct5Ye/z54Xxl84L4VfOC9e+el7Y8tZ5QfzBeUEiuSDs1F4QenUXBI3pgnCV5YLwqP2CsNF5QTjgviDEJV4QrL4LQor/gnBj4ILwTPiCUBe5ILycdEHYkXxBmPl/F4SRwgvCq40XBF37BeGajReE7E0XhEVbLghbn78gfPjCBUH2ygVh9hsXhL3vXhDuUVwUGlQXhV2ai0K/9qLwre6icFF/UTAYLwoh00XhDutFodp+UehyXRTOuS8KqoSLwrrQRWFz+KLQdvlFYf/Ki8KK6ovCW7UXhX11F4WprReF0raLwv3tF4U3Nl0U9m6+KFhevChMefmicO8rF4XnXr0oJP1xUbhHd0l4Tn9JaDRcEkS2S0LUcUmY4rwk3Oe+JCz1XBKavZeENxIuCcO+S8JP/ktCbPCSkBq+JLyVekk41XRJmLXhknDrxkvCE5suCRWbLwnPb7kknHvhkvDfi5cE7cuXhP63Lwml2nGhzTAuvGMcF06Yx4VbXOPC895xoStxXNAFx4VQaFzIj4wLD105LkxcPy781zAuXNfCc63jwt1t48KS9nGhccO48PrGcWHPpnFhZPO48POWcUH8/LjgfIF7XhwXpr80Lsx7eVxY98q4MPT3uNAQFwOnIgYTlTHYSTNUMeineeoYPKaJQYU2BjDEYLYxBl/TJksM7p0VA3VWDN7JjoGyIAa+whi8SVcXxSB5fQw+pCkVMeig0soYnKMHq2KwqjoGhpoYJNXG4AM6WheDknpep7GGGKxsjMGGphjc3xaD9gMxeO9gDL44zL+dMbi+KwZHqKib5+j+nhis6I2Bro97KNwfg/fphgGuo+LBGJyl+4di8B/pR5jjRAzKvonB1B9jYP41BttkIuySi5ChECFeLcIVWhF2U6ZOhBG6XS/Cr/S0QQSpUYR6usoswl7Ktojwu1UEuV2ERIcIb9LVThH205GwCLIZIjRQwkwRPs8QIXeWCHdnitCSLYI/R4S36dpcEe7NF2F5gQjaQhFuKBahpESEc3S+VITuOSLMXyCCe60Ir9IV65izQgRFlQhN5KsW4S0qqBXhNP1Tx1j1jNUgQjuFG0V4n25sEqGDSptF+JIWtrCOvSIYDomwiYQjzEUVnSLYukSY2C3CzB4RbusV4ak+EST9Irw+wD4G2cOwCH/RV+JYPBQfi4u0ThILizQWz9MtiljEq2JRRx51LK7SxOJuXSzUhli00nvGWJSYY/FnYix0N8WiMiMWL8+KRWZWLH7LjoUiNxbN5M+LxdmCWJwvjMXNZbEYWRmLO1bF4nd6dnUsAmtj8S5NXheLc+tjsbAiFhdobWUs/lcdi9tqY7GqJRaz9nLdAa47yDWHWeuRWLxwNBYTOmKxkzI6YzFE87ti8SvJe2LRRO/0ck9fLA7TuX72N8R9NGE4FjNHuId+GY3F2ydiYYuNQ6Y4DnfEx+F3WiKJg0oah1YKyeLwPt0oj0MHlSni8IgyDjGqOFSSQx2HbXS5Jg5Z2jgco7t0cViqj0O7IQ7fmuPwqi0OfzvjINwUhx56YnocxDPiUEuvz4zDpIw47Kf8WXE4TfdlxuE/Wp0Vh63Zcfg0Jw4zcuMwSPKCOPgL4/BlMetdzXpJvTYObRReF4cPaMr6OHTRnIo4PF4Zh7iqONSQu5r5KL+Weei+ujiM0er6OJgamIs+bYyDsjUOol3MeSAO8w/GQXE4Di3UeTQO5R3siWK74lBN7u44vEZX9bAHyu9lbLq/j7FpdT9jD7CuY3E4eCYO18SLcZlCjONKMf5WiaHXiLGJPtGKMU0nxgDdqhfjF1IYxQiaxHiPbjCLUWMTw2MX44BDjLVuMfbOFGNVphhbs8RIzxbjf3RHrhh/0HN5YmjyxWinpAIxPiIUitFHNxeJ8RM9XSyGrESMJvKXivEulZeLse5WMZauZB1rWcN6MVpoSqUYc6vE+J4WVYshqREjsVaMyXViHKGv68V4pEEMUaMY1TSpmXVSQYsYX9CDrWJcpJ43xPjzoBgbD4vxa4cYbV1iRLrF2E5Cjxi9dHMv66On+1hbvxiBAc6AbhwUY86QGE8MixE/IkY9JY6K8TZNPibG51+KMfgfryviEa+MRz0lquLxNh1Vx6NME49v6DFtPOJ08aglrz4e1xjicYi+NMbjYVM8YszxqKLXLPGYZI1HoS0eC+3xWJAaj9GJ8VgyNR6RmfFARjxumRWPn+mZzHi0ZsUjnB2PD0nIiUcvPZ0XD0V+PEIF8fiAfiyKR3NJPIKlrO3xeHy7jHWtjkfd2nj+r8ZDXMXz1ayZjtbEo7yWa+jxOl6rZ080uTEeHW3x+G4Lc+2Jx/YD8bj1UDySjsZjoCMe8zvj8RtpuuOxgZJ74vEJaQfisWMwHjOH4jFMnVIJmhQSTFFJ0EPz1BI8rZFAoZWghcI6CT6kZ40StJskSDJLMN0iwe1WCbR2Cb65XIInr5FgS4YE6bMkOJ4pwb9ZEqzOlsCcI8GLdFmuBHsoN0+C03R/vgQXaH2BBPZCCfYXSVBYLMFZiimV4OvZEmy+j3lXSrBjnQQz10swQisqJdhaJcGEagmyayQ4SffWSjBGa+sksNVL8DJ93iBBQSPj0cImCaqaJXi9RYJ3N0rw24sSvPC6BJ99LsF9ByQQdUhQQ95OCSZ3SXCUyrsl+I6kvZwNBfsk+ICEfgn66JcBCVYeY5+/SeD+V4JorBQX5VKUqqVo0Erh10kxRS9FD91skOIZo5SzkyLZLMUnNMMixZ1WKR5Ml8I1UYrvp0lxU4YUA7Q0U4otWVK+l6XYRSdypLgvV4rzZM+X4hW6qkCKg/RokRRxxVLUka9EiplzpfjiNsa6V4r3F0mRuIq510qhWsf8FF0vxQ4arZDin0opVlVJYamW4iW6vEaKz6mgVoqH66QQ1UtRQ94GKd6mzkYplC1SJLWy/jYphumudinMG6XY+wbj7ef+Q9x/WIqz9PARxjgqxTsdUnR1SjGvS4qfSNUjxQaK9rIWyuhjPbSgX4p/ac2AFNZBKV6muFEp6sl3TIr3aMpxKZac5EzOSPE/sQz3SGQYo1dlMkhUMjRRUC3DhwSNDAM0XyvDH7RMJ4NBL8PzNNEgwx7KNcpwhh40yTBO1WYZPBYZ3qLJVhk6aa5NBqVDhnba4ZQhwyVDICDDbSEZTmTIcH6WDOszZXgtS4bD2TKU5cjwHS3KlUGWJ0MLRfJl+IimF8hwZ6EMf9OqIhnMxTJcUSLDfoorl6Geps6RoY/m3cnY98rw7goZbl0lw2+0ZY0ME9bKsJseXM96K1hvJeul66tk6KJ51TI8UyODulaGjbSzToasetZK9zXIcIEqGmVwNclwbbMMP7TI8HQre2uXYd0mGeybZXhkpwz7Ppfh7H7Wc5i9HuH8jnJ+HZwf/V+nDHspv4tr6OFuGUQ9MtRSYi9rpt4+1t3PumnpgAz6QRm20sQhzp7yhrl+lOuPcf05rv1ZhgKxHOfokXg54iRy1NP7Ujn6ZXLMl8uxQiHH5So5PqdCtRyPauQQa+V8z8lxk16OQbrDIMdKoxxmkxwvUZFFjq+pySZHyC7HdprmkONOpxz/UNVVcsTcyLzTGWemHIEMOT4gzGI8MmfLcWWOHAeoOFeOb+iJPDmk+XKEC+T4mGYUyvFfkRz2EjlepWtK5ThC7bPl+HSOHCfmyrF5uRy7V8iRu1KOL+ihVXKIVstRR741crxHwlr2Sn+uY6/r5TBVsAe6olKO/VRcxV7oiWrmr5GjmSK1zF8nxygtqGcdtK5Bjtca5TjaJMecZjlS29j7Njk+oh/3yZF2QI6cg3KcoYWH5Kg9LMfUo8xN8zuYn1Z0svcu5qcru9k/lfSwf1rUK4esT45WSuqXYwdlDMhxnO4dlOMCuYfleJO6RuT8jSnHc8fkWHNOjuzv5XjwB8b/lfH+kOMxkQIfxykwQ6zAKC2IV8ApVaBTpsA8uQI/k1apwBaaqFJgD+WrFThLj2gUvP8K3n8FgjoFttM0vQLDdJdBgX9prVEBu0mB1+haswJHaY5FgR/pGasCm2wK5DoUGPQooA4q8HeKAqmXKTDpOgXKJyvw9PU8vlEBkaDAkZkKzM5QYPEsrs1UIC1Lgc8oN1uBM/RQjgKxuQrU0wd5CtyUr8AQ3VmgwD90TTHz048lCmjKFNhME8pZ+zwFf28psOQOBS5/VIHqpxX481kFDi1V4PtlCmxYwfxrFPCvZbx17G09e6M1Feytkn1VKdBBS2o4p1rOqU6BvVRQr8CXJGlUoIk+blLghnYFrtyswM4XWNOrjPGaArq3ue5dBY5/qMA7HyvQ9wn736mAarcCD+9TYOygAm8eVuCWowoYOxV4ka7oUuAAlXQr8C092aOAoleBdkrpY3zK7lfgNC0cYP2DCtTRB0PsYZg9jLAHchxTYPJxBX49ocDSkwrIzyrQRg9+xXXf8vgPBf73J/f9y+vjCrwQo8S3sUqcliixUKpEQK7EhzRNocQw3a1U4j9yqZXo1ijxm1aJ5TolTHolXqJSoxLf0dMmJTaalfjMokSjXYmPHEpUupXweJT4M0GJ2QElngkq8XiSEklRJR5IVeKuiUr8eoUSaddxH+VOVuLeqUr8NU2J1dOVsM1Q4lW6ZqYSP2cosWSWEs9nKnFZlhKfU3G2Et/Qohwl5LlKtFNKnhI7KSdfiTP0UIESsYVKNFCwSIntNL1YiXtKWFuZEm/TjeVK9NGfsxn7NiWy71Liwn1KrHqINTysRMcjzLWIc6Inn1Qi9WklPl6ixH1LlUhYroRjtRKv0+Q1SnTRb2uVWLaOM1qvxA+VSiyuUkJdrcRmmlCjxF4qqFXiS3q8TonWeiWSG5T4lLIalThFombeixbeC5reynrblDhPFe1KTNnIGW1ifZs5+5eVkLyhRN07rPUT1rpDCcNOJV6k5APs94gSx44qcbFDiapO1tulhNCtxADd2aPE2l4l3uhj7f28v3TLgBK/k3lIiW10ZFiJZ0eV0B3jbI4rsZ++PaHEOz9wzR+cbZwKIbEKx+NVuFuhwn+0XqnCWyoVblSr0EfzNSqs1qpg06nwGl2nV6GTbjaosMyowssmFWZbVNhqU+Eyuwr7qdihwrekdKmwkXa7VYgmqrAgqkJligqvXKGCdrIKrTepkDNdhU8yVDg5S4UHM1UQZalQR9uzVZiRo8Io3ZurwkWqzlMhMV+F9wgFKgzR3YUqjJG7WIW3aUqJCv30d6kKa8pUuHWOCk8vUGHmYhWOUc2zKpxfqsLgCva7kr2u5tq1KnRXqPBHpQrWahVepc4a9lirwvI6FeY0qnCohXE2qXDuVRUWvqfCfTtUSNjNGAc4s4PMf0iFtUdVuKFThV6a36XCX7S6WwV7jwqv0+Re5qFb+5iLVvVzrgOcK3UNqnDLkAorhjmfEc72uArPnVOh/GsVfqRdcjXOKtSIqtXYSTkaNR7VqiHRqdFCyXqepy8MasSb1GimbIsaD1v52qbGp3Y1diSqEU5S48Eb1AhNUePEVDXqwdcz1fiYRJk8po+z1MjIVuMkPZjD87lqNFAoj9coI5/X6MECXivkNQoVqTGrmOcpVKbGJxSey3Pz+PcONcT3qfHII2rIVqjRRp+tVOPLVWq0r1Hjq3VqKCrUSK9UYw8VVqnxZLUayho1JtSqsZeK6tT4hp6qV0PVoMbERjX2UXGTGt/S081qqFvU2EL/16rGfjq4VY3B/WqMHVCj8qAaH3SoMdqphr9Hje10vFeN+/vUiOln3xQcYH+UMcg+6MEhNWKH1WikHSOc43HO96Qau79U4x+RBm/HaTAg1uCueA3GqEKigVeqwXsEmQbDdI9cgwtUrdDAp9TgA5qu0uAY3afWYJzqNBoEtRp8RBk6DU5SrEGDRgobNdhBWSYNztDDZg3iLRq00E6rBrk2DR6za7DbqcEiN/NcrcHH12vwKDSQ3qRBG6VM0+Azyp+uwVe0aIYGipkabKQJGRrso+JZGnxHT2dqoMnSYCtdnq3BQSrL0eBHWpKrwUt5GkzK1+AIzS3QYHmhBq8WaXBtsQZd9GeJBqtLNfxM1uD++axnuQYfrtDg+EoNf+OxnzXsh06vZS/rNIhWaJBXqcGXpKhmPTWsh4prNdDWa3BFgwaHaHajBj/Rc00avNyswe+tGrzeruHvdA3cmzUQtjD/RxpM+4zz3KPBrgOMcZQ90eIODXSdGlzZpcFhmtOtwS+0rEeDV3pZex/30q39Gj5zaeAc1GDKEO/psAbvj/J+HeP9ok9OcpZfaHD7z7xXf2owP16LIZkWC+Ra3mMtZqq0iNNokaTV4n90TqfF43ot5AYtNtA+oxaLzVpcadXiV5sWy+1aWBxazHdp4fYwllcLcVCL5JAWbddpcds0Ld6ZoYUwU4uPMrXIyNLiFIlztGihaK4Wuyg/T4uvaFG+FqoCLTbT/xVqUVakxY9kLNHiZbqmVItO+rNMi9XlWkyZo8X5uVpsv5k9LGcPVLNCC/9K5qOTq7R4aDXzrWE+iq7V4jP6ep0WT67XQl2hxRYqr9LiZ1parYW5RotX6LpaLbppfp0Wf9O6ei1GGrW4t0mLzFYtHmnTQtquRdFGzmSTFiue12Ll51rY92vhO8zcR5i3g/k6ma+L+bqZr0eLrXR5rxaHaHafFr+QZUDLz1AtJg9q8e+QFhXDWnhHtHifRMd5L05owQ9K1Mt0CMt1/BzV4TGlDhtVOkxU6/A5lWp0+JGe0+pg1Omwja7V63CbQYe/aZ1RhwarDhGbDgqnDl0zdXg3U4eRLB3uy9YhJofXKTdPh3O0uUCH2UU6/Ez/lelQWa7DzbfrsHydDv0VOpyv1KG6Sgd/tQ6zanQ4TdI6HdopvV6HfVTSoMMPtKSRNTWxJqp/RQfvER3ep+ZOHT7r0qGgW8ffnTos7tFhUp8Of/br+H+sg3uQNdLokA73D+vQOKJD0qgOu+jtMzrkSPRQyfQ4JNfjN4UeU9V6DNEljR71Wj0+1emRo+caox5b6HKTHodprpnraaqN6+leux7jtCpRj7d9eqRcp0fFVD1MGXpMnqVHL92ZqccYVWXp4c/W4yOalaPHGXo0Vw95nh4baWK+HgeovECPn2l5oR7WIj1epxuL9RigBSV6XKQnZrOmuXrsul0P9xo93qW49XoUVerxHRmq9dhG19bo0UO31+rxH1XW6eGr12M7nW5g/kY9ZE3MT+UtevxCtjY9prTrcc8GPTRb9fj1oB73HdUjpoP5OvX4pkuPxd166Hr0eIm6evWY36fHv1TRr8eHA3p+jzA+yYYZmyaOsDcqH2UO2nWatYoNOKs0YKvagCs0Bhyhm7UGvKc3YLrBgOO00Gjgd7oB+8wGvG4z4Ea7AQP0tduApz0GXJ1gQPM0A76fYcCSmQbO3YALmQaEsg34lHJzDPiKNHkGvECT8g3opNsKDHwWM6Ci0IDEIgNOFxvwaIkB8lIDNtGhMgPmlhuwarYBDXcasHiBAXdWGHCeaioNCFYZsINyqg14soaxaxm7jrHptnrGpooGxm40YDvNajLgDD3WbICixYDNNK/NgBMbDZiwxQD7Cwa88i6v7zfg8oO8dsiANYcN8Bwx4ORRAx7uMGBDpwETuww4SL91s7YeA5y9BrxDN/UZcIwW9nNeAwa0UfqgAWVDBvxMK4aZY8SAt0gYNWCE7j9mQMtxA348aYD1NGcUa0RlvBF+iREf01mpEWq5EZ0KI/5RGlGhMuIjtRGZGiO+oCe0Rqh0RmylK/VGdNCtBiM/M4xYbzQi0WTELLMRZ+hxixFKK9fZjLjFbsRflOHiNXrMbcTNCTxHXp8RjwaMOD2N5zKM+DCT67J4TI9lG7E5x4gjuYyRZ0RCAa/TmULGLjZiCx0tYe4y5i43YjtlLTAi/IwRN6wxYvd6I4oqjHiu0ogp1UYM0X01RohqjUipM/JZ2YiSeiN+omUNRtgajXiLhCYjRkncYsTnrUasbDdi4SYjDm4x4vetRqx+3og9B4xo7TBif6cR5V1G/Eqruo1w9hjxLk3vNeIESfuN2EiXDRhxiOYNsudh9kFnRowIik34lPLiTfiGFktMMEhNuF5mQqPChGSlCbupWGXCj/SmxgRBa8IIifUmpBtM2E+zjSb8RqtMJrjMJjxiNeEKuwlHyOcyoSBgws+CCStggnSGCRvp0EwT/swwISHTBHWOCS/Q1bkmdNP5PBPCBSbkF5rwWrEJsWUmpJabsOkWEy6/1YS/bzNh7Clef8YExVoTbltvQlWFCYFKE3ZQbhV7qTbx+9GEgVoTYupNSGlgDY2socmEd5oZp92Enz4yYds+E1YeNkHeaeLvFhM66N9uxurlTPpMeKbfBOOACUODJtw3ZELaCPsdNeH94yZM/dqEFxVm9CjNqFeb8aPWDLvejJsMZpygh41myExmbKIrzGYcpX8tZlRZzfjGbsZrTjM80834kF7KMOPaWWZ+hptxKdOMxiwzotlm7KGfc8xYmWuGM8+Md2lGvhmn6LECM5SFZmylSUVmdNH5YjNqS8x4a7YZx+eYsW+1Ge+vM+PFSjPuqmZsaqhh7FrGptI6xqeV9YzfYMZ7NLPRjNP0eJMZV7ewP7qz1Yzd7Vy7wYxHd/H4KPd3mlHSxT09rKmXe0jVb8YLdM0A8w0yHzUMmbF32AzXMdZCGcfNOENPnGB9X5jx61kz/m/cjFtiLPg2zoKHpBbIZBZcIbcgrLJgFxWqLfiBlmkssGstmKaz8Pe7BY/qLbjTZEG92YJkiwWlVgt+pjMOC651W9DstWDGtRb8NtUC/XQLJs6y4BDdnGnB37Qj24K8HOalJbkWWPIseJOQb8HDBayj0ILNdGWRBZ10vtiCuhILkkoteGKuBTl3WqB+zIKi1Rb8SMvXWOBYa8Hj63m+woIXaUGVBS3VFqTXWHCA5tZa8Cetr7Pw+9GCTyi3wYJv6NlGC8xNFrxBx5o5ixbW0MoaqLPNgtvbWQMlbbSgZJMFR45asLOL8+lmfnL0WvAuzeiz4DQ93m/BSwMWXDdoQT/dM2SBaNiCCSMWHKTAcQvyT1jwHb19irV8a8FisRVXyq3opDsUVuxVWVGmtuJXWq2xwqu1Yjtl6az4ihbrrTAarJhqtGKUpGYrNtOVFisuWK2IzbSilQ5lWXFzthVVOVYEc63YSYV5VvxIy/OtcBRY8R7NLLTiC1pUZIW22IptNFRixf2lVojLrNhAR8utGJtthe45K16hG5ZaMUxXrLCig8rWWPEbfb3eCnOlFW8S33g4QY9UW/nMa8XzdE2tFb20oM4KUb0VLTShwYqDdHOjFX9TVRPra7VCv9EKyRYr5u1l7Z+z7v1WGI5YIetkv3RVlxWXuq3Y32vFn31W/j6xIjBgxadUMGjFsiH2OMz+Rlj3Mc7nFI+lNmxW29CtseEurQ2XqElnwwG9DfMMNlQabQiabCg027DCYoPLasMsmw3HnDZsD9vwdcQGS7INN0Vt2DXdhuIZNnw1y4ZnMm0wZ9nwJt2UbcNJUuXa8CJdl2fDAN2Xb8PlhTacL7KhvtiGaIkN++iPUhv85TZ8Sj/MtiFjng26VTbcuNqGEdqy1oa719sQU2HDoUob/q2yoabahkiNDaW1Nv4v2/BOkw0zmm1Y1MK9rTa8QqLNNtQ+b8PQPvZ60IZbjnDfUe7rsOHXThvWdNnwSbcNeT02fEdLe22w99nwLmX023CWDIM2vEZTh2w4TsoR9nHMhg3H2csJG34+Z8OrIjvapXb8rbKjSm1HSGNHidaOXyhBb8fHlGuw41taarTDbrLjXcow23GWXrfaIdjsOE4qhx2uZDse+j87ts20Y+EsO3qz7GjLseOyXDtuz7OjId+O1AI79tPfhcxZZEe42I7P6NcSO5bPtmNkvh3X3GmHdKkdW2jSMsahBcvtiF3BePR/K+04SvNX2XGBUtfYMW+tHdXr7Iist/M3hR1lFXasq7TDV2XHp1RQbcePtKLGDnetHR9Sdp0dX9OSejusDXa8QzMa7fiCnmyyw9Bsx2sktNhxgh5tteP6djuGaMtG1raJfT1vR83LdpzfY0fKPvZG8z5nXweY/xBzH7aj8IgdK4/asb3DjpxOzpOe6+I8u+14jzJ67DhHpj473qSb+u04RU8M2KEdtOMVmjJk5z204wW6btSOzcc5g9N2XDxjx96v7Ah+y9exDjTFOfBfvAOVcgc+VTv4DOmAR+fAdsrRO/AtLTU4YDc68B7NMjnwjNkBs8WBt2i61YEztMjmgN7uwGskOBxQuxxY6HHgr1QHvr6ax3Dg+ekODMxwYFOGA1fNcmBBpgOxWQ600+XZDnTQHTkOTMhz4DDdlu9ASqED++mfIgdmlzqwq9yB1GUOHKDAegd20ppKB+8XaydPrQO5dQ5+5zqQ1cjctKTJAVuzA+daHFjcynWHHVh5xIHvOhz4sMuBb7rZW68DmX0OfEXWAQfODnLtEHscZo8j7JGeHHXgjWMO3HTcwe9YBzRnHNhGL51zoP6SAxUKJ0pVTqxTO+HXOLGTirVOvj+cWKtzwqd34lMqNDjxM602OpFgcuITKjA78SN9bHUiz+bE97TC7kSO04llLiecbic+pOe8TkiynLg624l7c5yIz3ViE/XmOXFPvhNXFjrRQwuKnIgrdmIDXVHiRDfdXerkbz4n2qmr3Im2OU7E3OxEw0NORJ91InmpE5/T3GVO7FvhxN8rndhT6cTsKieqqp38HOIxza7lcZ0T4XoeU3mDE39SZSPPNTmxm/5o5nELX7fydZsToQ2cx24nSj6ng07sOsw5HXUi0OHEb538281zVNLDY1rfy+M+zrOfx7R+wIngIM/R+mG+HuFrCh534rP/75QTf/3mxD8xLvwb58L+eBcOaly4VetCo86FNL0LtxlcuECNRhfSTS4cpvlmFy5Sk8WFCVYXJjpcaHG5MO5xQRR0YWqGC8hy4RTpc1w4nevCk3kuvJnvwpkCF0xFLswoduEsLS5xIaPMhWfKXbDOduFd+mqOC0fXMN5aF7qrXFhQ7UJcjQsb6apaF+6tcyG+3oXNdHWDC/c3uiBtcmErXdvswiA92OKCvNWFyW0uPNTuwksbXHjiRRf27HZh3z4XGg6xryOsvYO5qLXLhcu6Xeiku3pciO11YQNd2edCD93T74J4wIVNNGnQxd8vzDvEvMPMS9eOMC89OOqC4pgLI8ddmHLKhZNfcG4iN0QSN66QunGd2o0hUmrdeIlu0LkxSo/q3dAY3HiFThrdeMLkxutmN85Y3HjK6obJ5sbbNNPuxjl6xuFGpsuNr8mT6MZqP9dOdeObGW6szHQjIcuNHVSU7cbaHDd25bpRmufGH1SZ78beAjfmFLrxD9UWuREtduOWEjfOU2OpG+llbhyh28vduGwO9z/uRspiXnvWjbalbn5XuLFphRsPr3Vj2zo3TqxnvZVuTKtiHfR0tRvmGjfeoYxaN76iJXVuOOrd+IByGtz4jlY0sv4mNz6hgmY31rS4sbPVjd/b3AhvYJ00ZyPrpJTNbhygpq2sYw9nd5Rz63BD2+nG6S43nuzmnHrceItm9rrxbJ8b9n7mo+wB5qPlg8w1xFzDnMsI+xrlXI65ETnhxj7696QbG79kbyIPro71oJ8eiPPgRbEHo/EeaKQeQOaBSeHB2+RQe/C9xoOVWg926Dz4Ve/BOoMHQaMHu2m2yYO/qMbsQdTiwQFqsnkw0e6ByOlBr8uDFYIHXnhQdJMHv9Du6Vyb4cGtszxozvSgM8uDjTmsJdcDeb4HL9D1BayHHi30QFvkwWt0U7EHp+mpEg++LvNgabkHrtke/DjHA8kCD/590oNrl3owRA8t80C13INtNHWFBydp0UoPjKs8eItmrvbgS1qyxoPcdR6sWu/B/yo8qKzyIFLtwV6aW8OYVF/rQVqdB4fp9noPxqmtwYMrGj3ooXubmL/Zg610XYsHw/RwqwfqNg9eIaHdgyc3cJ4bPXhuswfbt3Dvbu7bw317uY+u28d99PDn3Lef++jUAQ/yOzxY0+lBoMuDz+ivbs66h/Pr5fz6PLhALf0edA14sGDQA/GQB5vpmmEPFo5wBqOcAU09xhnQouMe5J1hDX94UP0v143zWqwXJrEXb5NL6sVspRe1Ki8Oqr24XOdFD0kMXmyl64xejNAjJi80Zi9epZssXr6PvbDYvHiPsuxeLHd4UeTyIuzxoiHBizt9XtwY9uK3KV5UTOV5wYsJ07xQzvJiSqYXxmzmp4wcL76ipbmsJc+Lj6gg34ufaW2BF8FCL3bT7CIvv/+9qCv2Iq3Ei8N0e6mX32NeXFnuRR/V3uVFb6UXsmovXqAbarw4Rvo6L96gc/VeLGnwwtHoxXbKa/JiTbMXgRYvPqO6Ni9S2xmbnniedWzz4p5dXvgPefHXYcY/4kXKUS8e6PZC3uPFiV4vFvWxl372QhkDXriHvHw/elE47MWvFB71QnzKi2tPe/HYOGcjS8DD6gS8qknATdoEfEGLdQmw6RPwAeUYEvADrTYmwG9KwC4qNyfgb6q1JOAOWwJi7AnYQNtcCbB4EzA/lABPZgKSchKwn27JTcAFaslLwOX5Ceih+woS+LydgBfoeFECnihOgLEkAW9TRmkCvqZlZYxTnoAdVDknAU8+nIBJi1nHigQ8W5UAR3UCfqpJwNraBATrErCH5tYn4D9qbEjAxMYEdNKCpgTENyfw/ZGAyS0JeKw1AW+2JeDprgRYuxPwPv3Qwx57E7C7LwFz+hPQMJCACYMJ6KC7hxIgHk7Ao6MJKDqVgNu+SEDb2QSoLiXgFfpiPAHPxCTCLkrEh/RzbCLWxSUiJE6EVJ6IGxWJOEHvqBKRpU7Ed7RSk4hEbSJ20t+6RBwxJOIuYyI2mxJxrTkRw/SoJRE6ayLeoBm2RCy1J2K+JxEqXyJSpyQiVuC5GYn4ZGYiqmYl4mBmImKyE7GBJuUkYpAeyk2EOi8Rr9K0/EScpWcLEvFRYSIKihLxK1UUJyJSkoj9dGtpItrKEvk/nMj/4UQo5yRiG2UvTcQPJF2TiBdo0bpEmNcn4vuKRPirEvEZzalORGNNIibWJqKLpPVcSzc0sH8yNzFOM/fQv21ctyERT21PxOf7E9F6kLmOsKYu1kRJPayHbutNxDi197Gn/kQM0EMD7Gkwkc+GiZg+lIhz9NxwIlwjnAUVjSbid4oeT8TtJxKx6SR7uJTIe+SDQ+TDL7E+TJL6MEhfKnz4Q+1DqtaHI3Snzoc4vQ9b6DqDD6P0uNEHg8mHtynT7MO3tNLig8/qwy6abfPhX2q0+/hbzYcukrp8eJGmuH1Yl8jX1/gwIPjgnuHDDorL8uFYtg/GXB/eoaw8H76n1fk++At82E1zC30Yo+YiHy4v9qGH7i/xYVupDyjz4Qw5ZvtQOMeHg/OY81nmoSlLfDhFTz3ng3WpDx9Q3jIffqb1y32IrPBhP9220odxal/FeazmPOjhNT5o1/rwBs1c58PXtHy9D+WVPvxN9VU+TKhmnlrmqWMeerrehw8bGL+R8ZsYu5mxWxibNrT6MNTmwyPtPug2+PDNRs5ssw937fJB/JkPW+n63T4cp0V7fDDv9eE9ytnnw4+09nMfQvt92Ee3HPDhIrUd9OGqQ5wnPXTYh9eP+DDjqA9f0bIOH8q6WCvVd/Ne9Phwb68PU/t9OE2LB3ywD/pQMOTDr1Q57IPomA9XXvJBHePH6zRD5MdXtCzWD2+cH/+jMrEf/1BDvB8TJX500b1SP16S+SHI/ThDzyj8cCj9KFT58TulaPw4THdq/YjT+bGVrtf7cZwWGfx8dvXjJ5MfYYsfn9OtVj9Wuv3IvMGPwBQ/BuDH19P9SJzpx+wMPy7L9EOZ7cdNOX6co+dy/XDn+fEpleb78RfVFfjRWejHPUWsp5T1lPmROsePIzT3GT/6lvix8Dn2uIw90vLlfiSs8GMnNa1ijtXMsdaPaev8WLreD0+Fn/edPVf7cV+NH/JaP7bRkno/XA1+lDQyL9U1+TGhmblJ1sp5tDF/ux/FG/34gyq30y4/Dn3mxx27/diyx48n9/mRt9+Pgwd57hBnctQPS4cf71Nepx9J3bxGt/dwfa8fk/s4O1rUz+uDfvxMFUNcM8w1I37EjvqxmSYf4/WTXHeOcb/lPRj343lRADfGBnCKno4LwC4OYDsVxgfwO1VLAkiVBvCCPIApigAWKwMoUgeQpg1ggS4AqT6Al+iMIYBnjQE+HwdQYg7gT6qzBPicFsC9tgD+dgfQ4Amg2xuAKimAx24M4N0pAfw4NYAIAhBNC2Dy9AB+yQjgUGYAd2YF8Hw2a8ljLfmshWoKmLcwgKO0oIi5i5mbppYwPz1bGoCrLIAd9Fd5APWzA5g4hzlJMS+AaTcHsPQWxlgawD3LAnCvYk1rAkisCvD5LoBBeqQuAF19AG9RZkMA39OaxgBCTQF8Trc1BxDTEsAmurY1gFF6oo11bwjgrs0BeA8F0H80gIc6Anw+COBNmtUVwHe0ujuAYE8A++jW3gA/vwPY2Mc4/YxDTwwEYB4M4H3KHwrwfRhA1XAAKSMBHKG7RwOQHAvgRTpznP2eYK8nAyg9xdovBnAgNohlmiAStEHsojm6IMaoVR/EVYYgBukRYxB6U5Cf2UFkmYP4gdZZgohYgzhAt9uCiLUHcb0jiKedQXzkCuIPdxATvEGMXBeERAhCQBBvzQri+8wg1mQFEc4OYj+JcoPYQtfnBXGCnsoPwl7AGFRUyDhUV8RYxUF00X0lQShLg5heFsRXtHt2EL/cGkTnyiCmrQnCt47naN76INorgni8Koj3q4PIq+E6qqoNIqUuiKO0oD4IaUMQLxMagzhLS5uC8DZzDi2cA13VFuRnbhCPtgdh2BDEu3TgQBDPHAmiryuIhd1BaHuCeJMye9kfre1jf/1cR7cPBBE3GMSNQ0HsGAmidDSIf+jy49xP3nHOWhTCpNgQhuioNASZPIRpihASVSHspg2aEBbpQrDoQygwhPA71RpDSDeF0EX3mUNQWkJ4jb6xhrDSFkLAHsI+inGGsJlOuEL42BOCxh/C2mAIORMZ5/oQ7p8SwkwhhG8peFMIJ2eE8HB2CLqcELJzQ0jOD+HughAkhSG8RCgK4SwtLQ4hoSSEz+hCaYi/1VnbXNY1L4TV80MoXhzCX9TwTAiXPRtCLy1cEoL2uRDeoqylIf4GCmHdshCSlodwiO5awTwrQxBWMf5qxl/D+DR3LeOvC6GwKoQ/qK46hO6aENR1IcyqD2FNQwjhxhAO0B1NIYibQ5jaEsIZmtMewnm6emMIS3aG4NnFc5/xHLXt5vk9ITyxl7PdF8IHVPA5e9gfwoQDITxwMIT4TvbbFYK3h332hnBNP+/FQAjWwRC2U9FQCH/S/42wR1o4GsLyLxjvUggfUuE4a6YeURiauDDeJKksjJvkYSxXhLFHGcZJTRhOXZjP5GGU6cP4l5oNYVxpDGOQHjWFYTSH8R7lW8L4jWqsYaTbwuii++1hqBxhvE4ZzjC+ozs9YcR7w/jnBu6fyr1CGN/PDEOSxdzZYXxJy3PC8OWGcWteGDH5YWym6wvCeKYwDFdRGJ9SeXEY/1FrSRiTSsMYpsfLwjCXh/Eh/TE7jJ9uCWPbc2FMWxrG/BVh3q8wnqoIo7SK+ampmr3UsI7aMEx1YfxeH0ZtQxgTGsN85g7jwSbOpjmMtyirJYwfqaI1jCNtYdzTHoZ8Qxiv0KpNYex+MYyx18J49/0wPt8dxqUDrPMI6zzKGjvCuLozjCe6wnwWCWM7/dUTRmNvGJf3hTFAj/SHYRgI8zuPc6SaoTC6h1nDCO/NKPMfC0NxirVdZG2kHWddlB0TwU9UKYogNTaCjPgI1koiOCSNYJs8ArEmAkEbwVny6SPYQzHGCLbQDaYInjVH4LFEsIvmWiO4SBtsEVxnj+A4lbsiaHUzx4QI7pgcAW6IYPmNEVw/M4KdsyLYkcs1eRGMUVt+BFcXRDBKTxZG8HFRBKXFEfxDzSURDJVGeI8isJRHeI8iKJodgfHmCN6nCXdFoHgkgsOPR/Dl8gj8KyO4dX0EZyojSKiOYDdtrmXNdRGcJk8Da6ZLjRFsbIpgcnMEJ+mZlgjcrRH8j+a0RXCBNrSznw0RODdF8CnN3hxB/2cR/LE3gvyDEbx7NILfOiKY2BVBL+l6IniHcnsj6OmPYOEAjwd5PBTh91gE1cMRpI9E0E0PjkaQc5znTvDcyQg6f4vgflESsuKS8JM6CWp9ErINSfiZqoxJ/FxMwgPmJGgsPG/leaqyJSHNzmukcfK8i+epyp2E/7suCX/ckITHM5NgyUrCdirOTkJTThKuyk3CMD2RlwRrfhI+opKCJPxLLYVJmFSUhBFaVJwEW0kSPqay0iT8R61lSbi6PAmj9OTsJDjmJGEHlc9Nwhi1zUuC89YkfEqSpUlIWpuEzFr2RJV1SUitT0InPdDAmhuT8BZlNyXhF6puTkJ6SxJ6aGFrEnRtSXiH8tqT8BvVbmBfG5Pw8KYkGDYn4X0q2MI+qWFrEgaeZ1/bknDLJ0nw7UzCuqNJuLczCaquJLxBWd2sgyp7OLdezo0e6EuCtj8Jb1PuQBJ+pZrBJEwcSkIvPTzMXCNJeI8KRpmLLj/OXGQ+yblS8akk/EMjZzizL5JgP5uET6jsHGdC3/3H3JeYMyYZVlUy/lMn4xptMo6RU5+M/9FFQzI2GpNxvSkZp2iJORleSzJ20y3WZIhsydhKU+3JOEvLHcnwO5NxuysZ8e5kvETTPMn4huS+ZLxGa5CMtIxkdNE7mcm4LCcZ/fRobjLMecn4kIrzk/EPTSpMxgg9WZQMR3EydtDskmRcoA2lyZhcloyT9Gx5Mj6bzTrmJeMcLb85GXHPJAPPJmPVkmSEn0vGQdKsZp71zFGRjNFqxq1h3NpkzKljTNpYz14bknGaljQmI6EpGXvotuZkxLYk46vWZKxsS0aonfHoh03JWL85GfPfS0b3p8l4Yg9nuTcZZfs4m8Os5UgyVhxNxoGOZKT0JqOTNP3JvK/JvK/J+I3qBjmDIc6AHh1OxvaRZJSMJuNfaj3Ge3I8GeOnkrHldDKmnEnGuq+T8fTvyVCPJyMnJopaURT9sVG0SqJYLIsiRhnFFpqiimK/JspnuSikuiheoZn6KL6n9YYoUoxRdNIDpii05ijeoTxLFL9TvTWKy21RDNLHjijKnFGMUbsriuvcUZyk3d4ootdEcf+1UdRdz/U3cD2VTY3i8KwoqnOi6MuN4pG8KEz5UXxIxQVR/EMthVFcXRTFMVpcHIW7JIpddHMp6y+LYitNLY/iHK2YHcXBOVHcPTcK+bwoXqNZN0fxIxnmR/E+3biYfS2NomBVFH/SyJooHOuiCFSz91r2ThX1UaQ2RNFFCxuj0DdF8R4VNEfxFzW1RHFVK/fSk21RONuj+B/N3RDFJdqyMYqzm6JYvjkK2fOsgypfjCLusyhOd0SxtDMKX1cU++iO7ii29XDevczZz5z04ABzDjInFQwxJzUNM+dIFKP01ChzHotiJ807HsU4bT3BOZyMYuWpKA6djkJxKYqs8Sh+ppqYFPSJUjBDmYICXQqa9CmYZEjBKD1tTIHLlIKddLM5BTGWFDxPgjUFX9EqWwoi9hQcpnsdKXjTmYJfXSm4zJOCQbrl+hSIbkjB0akpyLspBeMZKTiUnQJlLtdSdh7XU20+9xSkYIAeL0yBrSgFF4pTsKkkBTeUpuALWl6WgkB5Cg7QXbNTIJ+Tgsy5Kbj+9hTEP5fC3zQp6F6egoR1KVhflYKFNSkw1KbgAyqqS8E/1FqfgmsaUnCCnm1MgbcpBfObUyBuScHLNKM1Bd/T+rYUpLYzHv2zifs2c88Wrn0hBVW7UlC6NwUb9qVg/4EUvHYoBZ90pqC8izX2piDYl4KDtKA/BYqBFLxBvw6moG6IMxlOwaejKZh6grM7ybmdYu4/UlCvTsVOXSpu1qdCZEjFTcZUfE1rTKlINqeigx6wpEJnTcV7VGhLxd/UYk/FNY5UnKBnnanwulKxh+I9qTg0PRX3zEiFamYqGmalIjY3FS/StLxUfEtdBalYWJiKD4pSUVycin+prSQV15Wm4hQtLUuFvzwV++mu2amcdyp+mZvKZwbmeS4V/StTMXVdKiIVqThC91Wm4p2qVBRUp+Ivaq5JxdW1qThOCfWp2Eu3N6TilcZUZDSl4keqbk7FxBbGosdaU2FtS8UndKk9FUc3p+KGI6n83EtFqIO9dKZC3ZWKP7pT0dSTikm9qVjcx377UzF/IBWSQcamjCHGHWbcEcalx0ZTYTuWCuFkKt74lr2I0nCrLA2VyjR8oknDJW0atujS8JU+DasNaUg2pqGDHjClQW9Ow/v0ryUNbdY0TLal4TQts6ch4EjDAVrgTMNV3jR8G02DfWYavslMQ0p2GrrJlJuG7XQ+Lw03FqThHK0sTEOkKA1H6P7iNGhL0vAeFZam4R+S3pGGh55gvqXMszwNqlVpuLMiDb9VpaG+Og2jNWl4ujYNnro07Kb59WmQNKThFZrVmIaf6LLmNAzSopY0OFvTsJNuaUtDbHsaXqIZG9j/RsY9zLhHGbeD8brTsIckvWl4lTL70vAL1fan4fKBNAzTU4NpcA2l4TO6bTgN20bSkDHKnFR9LA3/d5y5TqYh7jTnGJ+OTjJK0/GlIh0dqnQ8qE6HQZOOMW06NurScaM+HedolSEdScZ0HKUHTOmcezo+oBIL19JGazpusKXjLK20pyPi4Fp6wMm1Lq6lYnc6/qMNHq71ci2tTODfUDren8Q1WYyVzVg5zJvLnHmMk88YBYxRyOtUUsQ1tLGYa0pYG60qZW1lrJ8eLGf9s9NROicd52nT3HRMmcf+aPXN6dh+Wzqm3pGOr6j7gXRUr02HuCodGdXp+Jlqa9JxeW06humpunS469Oxm+Y3pEPSmI5XKbMpnb8X01HfnI4rW9IxSotb07G3LR13tKdDtiEdr9OkzelQvJCOP19Mh6MzHTvppx7G72N8eqqf8QfSsYduH0yHdCgdr1HWcDp+o4aRdFw1mo5j9MyxdCQeT8ddJxjzZDqaT6cjcDYd955jzAvcGzsBb8kn4DrVBCxTT0CxfgL+o42GCbjROAHnKNk8AZ30kGUCTNYJ+IjKbRNwibbaJwCOCfiW1jsnIM01AZuv+n8U13d8FdX28GEbKL2kdwKI2K7pvZ3km+SknSTn5PSSnpACSSDN9lOKdARCeqfrtXdUFKSogFLTK030CtfervVd7x/PZ+bM7L3W2juTmb19OBLnw8lkH2am+rAuw4f7Mn04LeZpfDBk+fCn6NH6EKvz4YbYpPfhYYMPTiYf3hM2sw/7LT5st/kwkO1DQZ4PL+T7UPOsDy7bfTgs7tzpw0GR0uBDwy4fAht9GBZPNPnIusyH46K4xYfprT783OZDW7uMs8OHtZ0+nD3jw+3nfFCe9+GW2H7BB/+LPnj2+ci8+lDY78O0AR9eFBmDPvwkJoel74gPS0ZlLGLeuA9viS1XfFD/7cM/U3x5dLovHjN8+UgUzvTlxVm+ZMz2pXWOL2vn+XJ6vi8r7HyZb+/L28Lk4MtuR1/inXz5j/Bx8aVPuLv5ckTku/tyt4cvzV6+TI30hUS5niLX0nwJy/BlQqzJ9GWJWmKLFRqJnSWxhUnry19it07i6yW+eNQktZl9uccqtYmVq+T+dl+27fSlv0Fqb5T7orDJl2nNvmS2+Mrax5e2Vl8i23y5Ip5p98Whyxdrty9Be3yZfN2Xh09IPWdkjJ/5ct/nvlSc9cXunC/m8778I/Ze8EV50ZdbYsclX3nv+DIknuj3ZcGALydEyaAvs4Z8eU1oh335n7gx6svmMV/+NS61/yoxp/txa5Yfw3P8ODnPj9L5fsy28+N1obP34w/R4+BHnKMfX4qtTn74OPvRJ+pd/HjZ3Q+1hx+/iHZPPx709qN6oR/u8X68lCjXkvy4luzH1Aw//i3SM/34UbSo/YjQ+HFZrMvy436tH58LR70f74lsgx93Gv04KFJNfnwnGs1+rLb6cdrmxzs5fvw334+RQj8eedqP2s1+3LNNcor27X5E7/Bj404/Hmrw44Ko2eWHS6Of7Pn9yGvy4+5mP14QGS1+/CQi2/y4Kta3yxg6/HDu8uMDkd4r9YrW3VLvHj+uCNXzUtMJP+771A/bGT8mzvmx9IIfn4mqi344XJIxCFufjKFf2g748b0IG5I2I9JmVO6PyRjH5f6EXL/ix6TI/c2PmNn+1M3zx32+Px+JIjt/ptv784rIcvDnN9Hl6E+skz83xBZnf3nG/ekXj7r64+nmz3Hxmoc/Ok9/Bhf6c17pT2aaPzHp/vwr059Lol7tj4dG4mf5M0Prz6tCq/Pnd9Gt9yfO4M9XYpvRHz+TPwPicbM/Jy3+lFr9MWT7M7LJn8Vb/LE+60/KDn++E007/Qlr8GdSrNvlz/2N/rL+98e52Z8PRF6LP1Nb/XlBZLT5097uT3SHP9fFpk6pr0tq65baevw5/IbE+Uz6n/Vn1Tl/PjzvT/4Ff+656M9LQn3Jn19FZ58/in6ZD7FlQOZjUOZDPDbkj9ewPydEyYg/s0f9eUMYxvzZO+7Pfyf8afnTnztmB5A6J4DmuQGEzwvgilg/P4AH7QI4L2rsA3B1COCoKHQMYLpTAK+ILOcA/id6XALknR3Af8SzbgEMuQfwqWcA8xcE0BoSwGZVAP3pATyWEcCCzABOilJ1AKasAP4RyboAvhWN+gDCDAHcbwqg2hyAiyWAI8KuWM4fD+CRbQH0iRPbpf+OAFmvS/+GAPbvkhiNEkM0NUmM5gAui2daAnigVcYgatpkDO0yBlHYEcCMzgBeFb3dAQTtDqBqXwDq5yT35wGcFQXnZZwXZJxCezGA30XvpQDi+wK4KXb0S7+BAEbF6sEAlgwF8JmoGg7g8IjEGg+geyKAiusB+N2SumcF4jUnkLnzArndLpBU+0B+EC0OgUQ6BnJVbHQK5F/OgTzqIm1dAzkhSt0CmeMeyFvC7CFtvaXNIukbE8hzyYF8kRaIT3ogT2QE4p0ZyCdiuToQO00gh4QtK5C7tIE8L9J1gfwsOvSBxBgCuSG2GgPl+Q5kUJyyBPKeLZCc7EC+XRdI2vZAonYGcl1sbpA8uwLpF483Sq4mySWWNwfybovkaZU8bYH8W2S0B9LZEUhsZyD+3YEMizO9gVTtDuTwHqn7cCAVJwJZ83kgS88GyvMdiOv5QI6KmRcDeV0YLgWyry+Q5P5A2RMFEjEocyQ2Dsn4hwPpE4+NBLJgNJCPxfxxGd/lQL68GsjQnzJfs4Iwzw7i9jlBHBRpc4P4SbTPCyJmfhA3xJB9EIsdgzgtKp2CcHQO4rDIdwlimmsQrwitWxB/iN3uQSR6BLHLM4iL3kHULwzCc1EQJwSxQbgrgzgmfkyT2OlBbM0Iwi9Tcoin1EHcqwnijKjKCsJJG8QHokAXxHR9EK8KnSGIP8VeYxBJpiCazEGEW4L4ly2IPtGwLIj/WxfEhxukz6YgmrcF4bMjiAFxqiGIil1BODRK/SKvKYh7mqV+8UeL1N4aJPvVIL4Rje0StyOIK2JDp8TuCuKTniB+OxPEzrNBPHM+iAcvBHFBeF4K4qQo6wtiXn8Qh4RtIIgpg0G8INRD0k90DwcRPxLETdEwGkTIWBCT4sEJmStRfiWId68G8dDNIN77NoiU2cF8L6LmBvOF2DIvmKfsglliH8xnYpVDMEVOwcxyDuYNYXIJ5jbXYA4KlVswP4kO92C+8ggm0CuYUVG7MJiStGDmqIL5NTOYbnUwNzXBNGQFE6oNZlKs1wXzkD6YS+IxQzCfGINZYQrG3hxMniVY1jDBvCK+ywnGdVkwz28Mhi3BPLw9GO+dwTjsCuawyG8MZlpTMK8KfXMwf4v9LcH80BrMjfZgAjqDWd0VzNJuqeFt6f9eMIqTUq+4cCqY+tPB5J4NRns+mD/F9xeDab0kffuC2dofjP9AMCNi9aDEGArmnKgdDsZjJJjS0WDmjQVzSEydCOYlkTUZzB/i+jWp++4QmuaEEDE3BN/5IQyJp+xCZG5D+FxUO4Tg5hhCiVMI7ziHYHMJYYprCC8KjVsIvwulRwjfikivEPITQngtMQSDMgRVcgidKSF8nRrCpCqE9ekhPJ4ZIuvEEKo0IczShfCmMOtDuMMQwr9FpjGE30SPKYQEcwibbZI/P4TvS0MYeEpyb5DcIuDZEEbFAztCuCC8GkL4RKzYFSLPdYg81yEUNIUwozmE14WxJYTbWkN4TqS3hfCL6GoPIb4jhFtiV2cIV7pC2NQdgk9PCIPCbW8I//0shMbPQxg+H8J9F0M4J2ovhcj+J4STwm4ghPdF3mAI04Zk7MIwHMI/4uCIzMGo5BkLgXHJMRFC2KTEvxJC2Y0QDtwMIe4faT8zlIOzQumaE8qtuaHsmhdK+PxQNtmF4msfKu+dUJ52COU+x1DOiVqnUDydQzkpyl1CsXcN5X2R7xbKdPdQbvcMJcMrlEeSQqlJDcU9TdqpQsnLCOW1zFCM6lBu04TynEjPCuVX0aMN5RtdKE36UCINofKeD8XfFMqoWGsO5QFLKI9aQ/G2hfKpqMwOZXZeKH8WhuJRFUrOhlDit4WypkHa7pK2jdK2SdqKyuZQnFtCOSKKW0OZ0xbK28LWHoq2M5S/RFxvKDdF2J5QNp+SdhdCeeeitLkUytS+UF4Wf/WHsn8gVPaZofwsuoZCYTiUxpFQIkZDuSa2jEnN46FUXQ3lo2uhlFwP5e+5YRyYF4Zqfhi/iG67MBLsw/hGNDuEyfc0jC/ENqcwAp3DGBfPuITxsGsY/eJJtzDudQ/jM1HtEcYJzzAOLwijKjEMY1oYt6vC2J0RRlJmGN+LNnUYCk0Y/xE7s8LkfRLGFbFJF8awPozVhjDZ94fhbQ7jlKiyhPGRNYzFz4ThsElq3CF17QojqjGML8X2pjCCm8OYFI+0hjEonmoLY2l7GOfFgs4wPhWVXWHM65Wa9oax50AYIyfCWHMyjLfOhmE7F8bfF8Jk/ReGsj9MvpFhtA5IjYNS45DUOCw1ik0jYfiNSl+xZiyMS+NhPD4RxqLJMM6I8qthFF4PY9YXMl/3hHNqTjjz7cJ5X+Tbh/OmQzgWx3DucgrnJaF1DueASzgq13B+EYnu4XwnWj3CifEMZ7N3OA8tDqdPPHFvOJvCwlkTEY5JGU5XWjg7MsMJUct1TTgjWXJPG86DunAuiSf04Sw2hPO5qDGG42kK52PhZAnnqHjXFk5utuQuDCesLJwfn5b+m6Tv5nCcd4TzXkM4ebuk5kapuSmcKc1Ss9C1hPO3ONgazm9t4bR3hhPXFc4t8UVPOM/2SvtXw6k7Hs6s0+Hc/Vk4r4p958P5+YKM8ZKMry9c1tjhNAyEEz4YTuBwOONi/Ug494+Hc1E8NhHOZ5PheFyRWu6I4OcZEXTPjEAxJ4JdcyMIsotgQmywj8DHIYJhscYxggecIrgknnCO4KxLBF5uEVS5R+DqEcExYe8VwTveEWQkRvBNisTIlBhqiaGJYEiszpIYWumvi+BevcQQdYYIFhgjWGmK4Lg5AgdrBFPWRfD9lgiitkcQujOCLQ0RjO+KYH1jBI80SSyxullitUTQJ55sjWBJWwTnRH17BN4dEZwWqzojcO+K4GhPBCW9EczaG4HdiQjMpyLYdzaCHy5E0HExAi5F8F/R3BdBdH8E/xENAxEyfxFcF9uGZE6GI5gUfqMRjIp1YxE8PB7BgLh/MoKLYvEVqWFqJNXTIsmfF8nM+ZG8JbLtIrnHPpLXhMkhkrscI3lJ6Jwi+Uc87xyJ2iWSP8Q+10hZO0Tyq+h1jyTJI5IfRadnJPFekXwjdi2M5KPASL5VRqJIjuSmmMyIZJ0mkoezIhkUT2sjuV8XKc9rpDyvkSwxRHJO1BsjWWiK5IyoNkfiaYnkE1FpjcTVFslxsTw7EsecSI6IktxI5udJ243SbpO02yzXt0UyZ2ckh0RuQyQzdkXypri7ScYoTM0yxhYZo9C3RnJbW6SstyPRtEfypzjQEUl6ZyT/E3u6IkntjuRn0dMj49sTSeveSBr3S5/T0udMJH+JA59FkvG5zMl5mZMLMiei82Ik312KpK0vkrj+SG6J5oFIogcj5f0i8zQUScRwJDfE9pFIQkcjCRqXuRKbJiLxm4xkTAxfieSha5E8+lUkXjcj2T0lioY5UbLmiyJ0fhRXRZB9FJNik0MUY45RrHeKwsc5imHxsGsUA+Jptyie9Iii3juKlfdGEZcYxc7UKFljSz91FP6aKMbF+izpq41iRKzTRfEvfRSDYrUhin5jFE+ZorhojuIJSxRLrFF8nh1FRVEUGU9LvJ1SV0MUz+6KIqRRahNbm6S+5ijZS0axuSWKidYoNrZF4dcexTMdUmOnxO+W+D1RPNgr8XdHof8kirQLUfx8KYqeviiS+qP4UXQNRJE4GMW3w1G0jcgYRqP4r1CMR3FT7LocRdSVKL4SJ6ZF4zAnmg/nRbNsfrS8j6M5LN5ziOZdp2jecYkm1zWamW7R5LhHM90jGuuCaG6ootmZHs11dTTPaqIJyYrmqgjWRXNFbNFHE2SI5rLYbIwmwBSNvyWacTFmi2Z9djTP5EYzkheNy9Zolm+LpmxnNI4N0RwVpbuiOdIYjX2z1CZKWqKxa43mA7GsTWpsj6a4I5p5ndEUdUXzfrfU3Cs174lG/1E0L56IRncymufOR6O+EM1f4uBFOb8UzZ/iQF80mf3R/CEyBqPZPxTN78NyHIkmfVTOxf8mo9n9VTTMiuHbOTG0zY3hm3kxxNnJUcQ5yFG0Osq5kxydY/ivSwyxbsIrhlv/n3cMX6fE0KSKISZTjmr5rZFzbQw3RZNOzvVyNMjRKEeTHM1yTzRb5Nwq56LZJufZMSiKY+jYGsP322Po3BFD4k6xK4YfRGKTHEVXcwzKFjkXXa1y3hbDj6K7PYakDjkX3Z0x/NQVQ/LuGH7ZH4Pmoxj052IwXorhrr4YWTPJeb+cD8TwijANxjBlKIZXhXk4hqkjMbwmLKMx3D0mx3E5TsTwurjncgy2KzFkX4vB+S4FJ6YqcJ+poHqeAq/5Ck6LGjsFC+wVnBG1Dgq8HRXUOSlY6Kzgc1HvomCRq4LF7grOicc8FFzwVHDfAgUXxZPeCi4tVPDUvQq+VipoTVNAhoIEtYJOjYLELAU/iC6tgiSdgp9EskFBiknBr2KPWUGaRcFvYq9Vwf5sBRk5Cv4QmXkKnstXoClQ8Ld4sUTBsWcUuG5ScFJ471TwmahrkBp3KTgrHm2UWpsUnBePNytY0iL1iidaFSxtk1rF/7UruL9DQb94ulPBg10KBsWabgVDPQrW9SoY2a1gbK+C9OMK9GcUGD9X8Np5BdmXFEzvU/CWyO1XMHNAwSGRP6hg9pCC90ThsIK5IwqKRxXMH1PwoSgZV+AwoaBsUsHyKwpuTY0l7p5Y4qfH8uPMWJJnx/Lb3Fj2zovlgF0smfax/CWec4glyzGWf8S/nWLROcdyu0ssd7nF8oowu8cy1SOW18U0r1jeFDkLYmXtEMvce2NZHBjL/aGxBMXFso1YvkyMhbRYvhW/aiRfViwqbSy/i0y95BTPGSSnUXKKF0yx6M2xGK2xTLHFYsmOZXpeLG+LWQWSoyiW/26MJXFrLD3bYknbEUtGQyx/iheapN7mWF5uicXUKv3bYnlNWNtjuadDahU5nbHM6JJ6RX53LO/1xFK+T/Kck2sX5dqlWGb3yXVR1B/L/IFYPhQlg7E4DMXykVg+HIvLSCwnROVoLO5jsXwqqsdj8ZqI5Yyom4zl3OVYHr8Sy8WrsVTNjMNjVhxPzI+jzy6OhxziGBKPOMUxKjY4x+HvEscW1ziuucWx3T2OcI84orziqI+MY11cHGPEsTE+jssJcWxNjCNEGceOpDgikuP4StxKjUOZEUdvZhyp6jh+E/s0cWRkxfGneE4bR5Yujtv0cdxljONVcY85jkPWOGqK4pi5Po6CDXFUbYtjSUMc/7crjrVNUmOz1Cg2tEiNrXFMiuD2OK6LHR2SvzOOxq44YrqlBtHWE0d8bxy798ax8s04pp6Pk7mN4/2+OOwH4jgqygfjcBmK4/RIHLWjcZwdi+Px8Tjum5B5uSx574LO2fLozINXHWGaM7wlcl1gtiu8J4rcwM4dyjzA2RPZY0GlF5xaAGcXQsRD8KsfTCSBIh1+zIQeNezPgkwt/C10erjTABYj3GOSHCLXLPEtUGyFozY4mQMzH4fLm4Dt0L1DXjm74E/xfKPEaII7muEVYW6ROK3wpshtk09Iu8QSdp1Q3gUu3fCxWNkDZ3ph8R54YB9sOgiJL4P6HEy5CK8L2yWY0QeHREE/zBtAnkUoHZSxDslYh8FjBJlDZA5h0RicF/dPwNhluHoVXpsez4yZ8fLujafOLp7F9vFcEA84xjMo1jnF4+scz4S47hrPTrd4It3jafGIB894fl0QT9VD8XycEM+jSfE8nBrPZVU829LjCcuI50vRmBlPhyZe3r3x/CR2a+NR6eL5Qzynj0driOcOYzyvCIspnjnWeA6LEls8lTnxjD8dj9uueGoa41nYFM858URzPPe3xDMg1rZKm7Z4gjukvs54bnbF89aBeDadjqfnfDypF+I5cDGe2/vi5fsVj7k/nnsGpI2YMyR5huNxGomX/1cZy2g8nmPxnBH3TsRzUXz3VzyzpyYwPDuBK3MTeHZeAhHzE/iPiLNPIMUxgd+ExjmB21wSeEmYXBPIc0/gsEcCXt4JrF6cwDcxCSTFJjA7KYF6VQL/ykxgozqBHVkJtOoSSNAn0GtIQGVM4A9hsyYww5ZAUXYCR3MScMtLYPDxBD7cnMADOxKYbEhg264EvmqUOpoT+E50t0g9rVKPONCWwO0dCbwsLJ0JuO5O4PWTCficSyDkQgKKSwkk9yfwq9g/kIB6MIFpIwm8LRK+kjq+TuCV2xJRz0/kHodE3hbznBI5IpY7J+Lqksin4oJbIg95JLJzQSJR3on8vCiRYZ9E2pWJZKYk8mKq9MuQ9upEajXSPiuRp7SJPKxLZFRs1CfKmjCR66LBmEiHOZEkSyK/in1WyW9L5OXsRKblJmKXn8icDYl8IKo3JxK9M5HbmhOxtCRyqDWRojZp056IR2ciZ8SjXYn0dyfi25vIhNi6O5GwPYn8sC+Rxz9KxP9EIpfFivOJ1F9MpO9SIj790laEDSbSPJQIw4n0jiSiGk3kT2EYT2TqRCJvirmXE/lQfPe11D9dSecsJbPslLwvSuyVODkoWeik5Lz4P2clIy5KNroqCXJTcl3sclei8FDS5ank4AIldy5UMnuxkqfuV7IlQolKocRdqWQyVUm4SslPGUrMWUqmaZUcEvZ6JcdEpUGJl1HJ4yYl95uVDIr1FiUBViVXxQ6bkqhsJUm5Sn4VTsuUzFiv5MktSh7cKnVsV/J7g5LndynRNyqZ0qQkr1nJ3BYlR8TyViVubUpOi/p2JUs6lKztVOLbpeTZbiVtvUoSdyuZ87ES10+VfH1WSes5uXZeyb4LSm67pOQVYe1TMrNfyXuiZEDqGFRyUlQPyTwNK7kgnhpR8q9RJWNi85iS0HElX4rmCSVMKvlRzLsriefmJDFlXhJ585OYZ5fEEbHCPgl3hyTOiEcdk1jqlMSAeMY5Sb6fSVwVO1yTiHZL4hvxP48kdF5JdD6YxP0k0Z2UxNtpSXhlJvGgJomNWUnc0CbRqEsiTp8k/59JpBuT+Eu8aErCbE5imiWJQ8LBlsSq7CS8c5I4Lwo2JjGyLYng7dJ3Z5J8E5KwNCUxozmJd8WyliScWpOobkviYnsSqzuSeKQziQmxrSsJZW8Sv4rX9yZx7YUkfj6cxL4Pkqg/kcRYXxJb+pMIG0jiP6J1MImEoSQ0I0nkjCUxezyJ05My7qtJNFxPwjYlmXUzkvlzbjIvzEvGND+Ze+yScXBI5oRY5ZjM087JPOKSTIRbMjdFkkcy+d7J/DczmS51MqmaZP4Q/86Svrpk3hEOBukvVhmTWWhK5oJYbU5m0pLMs9ZkIm3J3BId2ckk5ySjz0tman4y/ypJ5uEdyXzdkMzBpmRZlyUzvy2ZY6KqPZkFHdKmS2rYnUzB/mTsDiSz42Qy/heSabiYLO+uZHr7kvm7PxnrYDIzh5I5LFxHkjklHh1NJmgimabJZH68nMzt15JZOjsF5qfwmkMKOY4pzHVKkXdZChXOKXi6pPC5eMgthTGxxT2FMI8UvhZtnikkeaXw3IIUpi5M4VpaCpmZKbyqTiFbk8IKrfTVpfCEXvobUhgVX5ukjyVF9hHSz5qC3pbC3dkpOOSmkLw1BaedKdQ2pBDQlMJ1EdeSwo9ib2sK6rYU7miXOkVuR4rsZVM4Kiq7UvDqTuGpnhTeO53Cqc9SqP88hV8upnDgUgpT+lN4SxQOpGA/mMIJUT2UwqLhFC6JtSMpXB1NoWEshdjxFG6/nMK56ylEfZVC1bxUvOencl48bZeKj30ql8UOh1SiHVP5VvQ4pZLunMo/4hWXVGyuqXzolsoK91Q8PVJ52CuVSO9UNihS0SWkMjUxlcC0VLSZqVRrU1msS2WdPpUAQ6q861NpNKbykymVLEsqb1pTKbClYp+dSuzjqdzZmIpdcyrHxaqWVBa1pnJJrG2Tvu3StyNVFoCpDJ9IJfTjVEbPpcr+PRVLf6rsgVI5LD4fSuXJ4VTGR1LZNpqKaiKVc9dS+fWvVMpnpvG3XRov26eR7ZDGEcc0FjinyfomDYV7Gj+IO7zSsPNO46OYND5JSeM/6Wn8npnGv9VpvJ+VRrk2jc90aTxrTCPKlEaPOY1XrWnMy05jf1Eaz6xO48Yaib8zjaMNaVxsTGNNUxrXmuV+Wxq69jSmdqTh3JVGfXcawz1pWPencdfxNN4UhSfScDiZxsei7uM07vskjSGx8VOp5VQa7afT+ONMGrPOpvGB8LkodfelkTUgMQbTcByWukXdSBpLR6WvCB1PI2UyjT+F929pjN2pYttdKqKmqPhG9ExVcds9KvKmqVg8U8X6WSqCZqtQzlXJO0PFYTsVZx1Usi9RoXBR8YPY66pC46biLXcVhR4qPvFUsdlbxZ8KFS/FqrDFqZiNiiOiMl6Fd4KKC2JNogp/pYrrojFJRXyyil/EwRQVhlQV96SpcEtX8USGioczVWxXq4jWqPhO7M5SodaqeEOnkneQivtMKobEJrOKv2wqjuaq+KJQRcgaFf8RbWtVJK9T8Yd48RkV1vVS0wapSVRsVLFgk9Qk1myWmrZITaJpq4qEbVLPsyqm7VBRtlPF5w0q2feomGxUsaNJxt8s429RkdWqkv2kiuJ2FY92qnigS0XGbhW371HxuthxQubrpNw/peLUaRUPfibz/rmKjy+pWNqvYliED6roGlLxz7CKV0dU5I6qZM+oYsOkjOOyivYrMqdXZU6vqZjzhYpFX6rYOSWd2Knp7J2bjrN9OqfE4w7pPOSYzrh41imd75zT2e2Sjto1nbfc0ilyT8fJI51PxaOe6Tzglc6o2LogncxF6bwWnc6rynTCVOkc16RzU59OmjGdv8WrpnTZ/6Qz35LOoE2u5cm1/HSWrkknfF06b+yQWI0Sq0nytabzZpvk6pBc4rFOqac7nbv2pPO2cN6XTulb6bz/QTrnjqRz43Q6X11KJ6U/nb/EywPpzBtK55ioHk7n3hHJKTaOSm1jUpfoHJd6J9Opu5rOwOwM/pmfQZ1jBvc7ZTAiIl0y+Fb0umagdsvgTvcMijwyZD+YwcSCDH5cmMFgaAY3sjJo1WaQrMuQfUkGL+kzyDZkMNeYwTFRbZJ25gw2WTK4Zc2g25bB7TkZvCEKcjO4vD6DL7dLjB0SY2cGxxszWNKcwZCIaM3g4Z4Mfr2UIXuPDNmjZVA5mMHCoQz6xPrhDL4eySBtLIP8iQwcJjOIuZbBD0L3RQa7/shAMTMT/exM3p+TSZt9Jn85ZPKKYya5TpmcdM5kxDWT79wzmeqVySHRvDiTY0szWZScyR3pmThnZmLWZzLLkMkR0W/KpMuaSbpN7mdnUpSTyTvbM/m9KZPslkzmtWZyXNS0ZXJfeyZbOyR+ZyY39krOg5kMfJRJ2PFMek5kcufHmSz7JFPWfZk8dUr6nsvk+0uZssfKZO1wJv+MZfLaeCYPXckk5HY1j9yj5tgsNcNz1Hg5qvnKWU2Hi5o0VzW3uakpcFfL86nmlLjspebuB9VsjVKzN0aNVqHmnlg174nlcdIfNRfFung1wQlqOhPVqJRqbk9SU5Ss5rhaLXsONaNZan7QqZluVFNhUuNtVtMnQq1qbopum5pluWr+LJJ8dWo8H1Xj/LSa0+LJ1Wp81qhpWqvm93VqeX+oyV6vZmyTmo071Wga1RxqUuPRomZNq5rANhmTaG+XMXWo+Ue83qmmsEvG1S0xxZM9Mg+9aq6Kxt1qEvdI3L0Sd5+aE/vV1B1Qs/05NT89r+bgv9UceVHN9Q/VfHxczaMn1EycVPPRaTXfn1Wz75yM64KaDX1qwvrV3BI9A2rZz6mZMqTmHVE6LPWNqDkn1oxKjWNSo2gflxonZN4n1bwhCi/LuK+oOSOevCrjvqbmmmi+rkb5hZo/RO6Xauy+UvPEbA2/z9MQ56zhF/G8iwaLq4b7PDRs89QQ7aVh/wINMxZqGFis4e77NbiEamiMk35oyEnQYJeo4WPxYJKGf6dqmKXVsESvYVhsMWiIMmr4XujNGqZbNHwgKq0aNmVriMjR8K24O1/DgkINT67R4LNWwzWR9IyGV9ZrSNyq4dEdGupbNEy0atjZJnk6NFg7Nczt0nBc1HZruL9Hw+GjGrQfa1jxqYb3z2oIu6ih95LEHtSwfkhD6LD8HtGgGdUwdUzDu+LWZTle0zDlHw2HRNnsLA7ZZ8lznUWocxa3RI9Llrx7s3jXLYtyd7nnIde9suhdkMXKtCyGVVmMarN4zpCF2ZjFHFMWx8T9liy2W7M4kZtFXV6WfH+kT1MWd7dksaI1C++2LPrExvYswjuy+FbourKY1p1FZU8Wg71ZHNkvdVyQPn1ZRA5lsW84C/1IFjNGs/hQrBzLYsm41CC2TWTx06TUMlPLL7O1zJunZdJOy+8OWhyctTzposXHVUurm5YUdy1veGhx9dIS6K0lY5GWHx/R8mWslposLfdrtezQaflNr+UTk5bHzVqSbVpyGrXYN2n5VDzRrOV6i8Rq0/KPeKNdS3GHlnOdWoK6tXwtunu0VBzWsvlDLVFHtPwgDhzVYvpIy+xjWo6J2uNaHjihZUI0nNSS8LHULF7+REvep1pOn9Lyf6e1tH2m5fazWt4S2j4t0/q1VA1ouXdQi2JYy8/i+REZ95iWk6JpUstfl7Vc/EvL+r+1fPOPlj236dDdrmP6HTo+FCvv1LHkLh0j4tkpOvkW6/hFzJ+m45EZOorn6Oix05Flr+Owg47FTjqGxE8uOp5z1XHSXcfDnjquiCYvHUH36ngvXMfBGB1zYnXUxel4CB2XhTJBx6uJOgqVOrpTdajTdExVSXuxMEPHlkwdc7U6Togreoln0JFk1MleVcdrJuln1uFq0XFWrLFKLpuOr4W1WCffbh17n9FhWK9j52Ydv2/R0blTx7u7dAw06djcrCOqRepqlRztOuo7pK5OySOauiRPt47Xe3S47dYx7YCOT1+SnB9KziOS55jMwXEdX5zV0X5OR9lFHQsu6egTG/t0RPbrMA3qmD2k47i4PCLxxqRu8fq4jqIJqXtSx60rOmrv0vPAFD2T4tZMPdjpecleT56DnjOOevmW6Oly0ZPpqqfCXc8iDz1bPfUovPTYvPWUL9XjEajnryg9r0frKYrR46bQc16si9UTGqfnv2IPenTxemYk6DkqqhP13K/UMy4akvQkJut5NUVPQaqe3gy9fF/07NDq+Z9Oz8t6PfkGPU5GPZ+Jp016As16vhYaq57DNj335uj5LU/Pi/l6Fpfr8XtKz5ei42k9Gav1TFmjZ8VaqX+dnkGx9RkZw3o9P4t/b9CTvVGP3SY53yXnjXqebJZ+bXrebZf2ndKuW6736rHfLV7SE3dM8gnHk1LPx1LPJ1KPiD8r9ffpmT6gZ+mQjE80DOv5Y0TGN6rn3LjMy4TEu9NA9hQD050MjLsYaHA1kOhm4E9R5GHgvKeBZ7wMhC0wMHuRSDXQrzGwOcvA8zrpqzdwymDA32TgbquBKpuBJdkGXskzUJBv4Ju10mange4mA5pmAx+0GFjZamCszcDOdsnTYeC1TsnTLXl6DLIXMrD+cwM+lwx8ITL6DUwZMDAyZGD7sIH4EQO/C9dxg4zBgP5OI3VTjOTOMXJrvpFaRyOpLkZudzXytih3M7LVQ+4vMOLkbeQzMXOJkatLjUxJM1KkMRKhM/K98DMbUVuN7Mo1oswz0ldo5GiFkRNPG6lab8S2w4i2Sa41S54WI81tkqfDyDtiYZeRbd1G4nqM/CZc9hgJ22dk/GUj/zpipO2okcrjRk6fNaK7KDX3GakYNrJ4xMiI2DFq5I8xo6ynjFycNBJ5xciPwv66kVPi6xvS93cjx/4xUn+biWu3m/CcYeKS+GyuidkOJh5zNNHhbGKlm4ml7iYmxC4PE295mVjgbeKlxSZa/E1kx5gIjjNhiDdxXm9ivcHED0YTNrOJUxYTgTYT+hwT48tMTF1t4kyDif82mpjTYuKk8G0z0dVuQtNhYlqniTt2m9ixz0TCfhN/CssFE/Mvmvi/SyaOD5p4ZNjEF6JjxETmqIm7x0x8IO6fMDEpmiZNpFw2ceiKiV+/NhE/3Yy9k5nT4mlnM0EuZm6JPa5mjG5mebea+crTTLeXmbWRZkKjzHwr9kebscSYma8w86kIjDNzU+jjzcxOMHNCPJZoRpNsZlqKmaNiSoaZJo2ZlCwzi/Vm3jCZKTWbGbCYibOZcc8189ATZg4/ZWbl02aWrjYzKZrWSJ+1Zu5YZ+be9WYaNphRbjRTttnM0BYzf2wzc6HJzIZms7xfzbzQaia3zYxTu5mzYl2HmbBOM98L+x4Zq1jda+bQBxLviJmtp814nDXLO9TMvwek35D0E+uGzYSPmHlu1IzDuJkzYu6XUs+dFu6YYuGtORb+srMw6Ghhm5OF11wsLHO18D8PC694WvBYYJE9vIVfF1rYuMTC90EWTkdZ+CbGwj6FhVvxFm4mW9iTYpG9uoU5aRY+Fk+oLPinW/ha9GZY0GdamK22cEI8rrHgl2XhP6JHa0Gns3Bcb+ExgwVfo4UvRbfJgtZsYabFwke5FlY+Y2HpFgvNWy2kbbNw57MW3hNV2+X6DgtNOy2kNsj1XXJdVDXKtWb53WrhXVHZZpH9i4UJ0dRhIaVTxt8l90TKbgtL9lmoeM7C7S/K+QdyPGrhkBg/ZiH5hFz7TM5FxXk5v2Ch8aL07ZOYoxJTvDshOSYl9hWp46qFu2+38uCdVtruslJzt5XamVaOzrVSN8+Kxt7KdAcrjzhZuSGyXKzMcLVyTMz0snJc6BZZeTnLiqfZyu9WK28ts9L+lPRfY2XWFiv+26yYG61Y26zYt1tZ22GV58PKc11WnHqsnBUv7LHi/ryVzk+t3Lxg5ZsBK/sHpf2wtB+R9qNWvhc549JnwkrkZSs/iU3Xrbxx00r3HTZ+cbDxkqONQicb7s42+sRrbjZK3G0s8LAxJLZ72kj0srHc28bihTZ2LbJRtcTG38k2WjU2jmht1Ops/Etv4wvRZbCRZbQx02TjuHjcbMPPYuNrsdtqw2izMS/bRnCujc8LbOxZa6N0lw3vRhsVrTYm2mw0t9v4oNNGdZeNGbttGPbbmHtA4h2z8Waf1DBoY+WIjftHbVwRbWM2MsZtHJ2wUT9p48vLNnqu2NBftTH7mo2PRdAXNm772cYjztnoXLP52C2b/3PPxuqVzTPe2Wxdks0bS7OJicrmlehstsdm85Ium0J9Nu6GbMot2Sy2ZjMmGm3ZVOdm81BeNqvqs7n5f9nEbcyW5zabazuyebwxG/+mbPY2Z2NuycauNZszYm1bNj+2Z/NCRzYFnRK3K5s+QY/E3SNx90rMg9m8diqbB85nM/2SxOmXGIMSYyibn0ayZf2ezdIZOfzkkCN/sxz6RbxrDncvyKHeO4fa+By+TMhBr8zh+5Qcnk/NwVWVw5b0HOIycvhDvJmZQ7k6h6asHNK0ORhMOfzblkPAszns356DdUcOv+7Kwbs5h4aWHJJbc7izLYf3xar2HB7qyOG66OrMQduVw8fdOTzVk0Nwbw4X9uaweZ/EPyjxjki8ozl0f57D3HM5fCriB3K4bziH1pEcef/nMG0sh1sTcv+bHIwzc1npmEuncy5al1yecsvlO/dcLnnlsnVBLnjncnlxLrYHc4kMz2VuQi4fa6RdVi55+lzcDNJWxJty+Vu8bc6lwpJLmy2XGTm5nBAH83Pxac5lT0suptZc7Npy+Uw8057Lrx25vNqZy64eubc/F+8Xcvnw/VzMn+Wy/mwur53P5Wh/Ln6DudwU+4ZysQ7n4jCSy1mxYTSXmLFc/ideH8+lbCKXxZO5jIvmy7mkX8nlnqu57P9CxnAjl+Pf5rLl51wetsuTdW0e65zyiHTOk3d0Ht5ueYyIXe55pHrkMcUzjw9FnVcevgvy+Fo4LMrjrNiwOI+KgDyOpOWxNyOPN7R5TDflEWTJ4zlrHm7ZefSJbTl5/JObx/WCPPY35mFryiOuNY+32/JY2pHHVTGrO49PRGhvHp5785j2aR6J5/JYdSGPGxfzMPZJrf15lA7nMT6SR8ZYHoGTeXwjnrucx/Ef8iiYkc+e+fkoHPP5Q6xwzuc+l3yuiHbXfLLc8nnaI5+XvPIpWpAv65F8hsWuhfmkLspnY2I+d+vy+UjkmvLpM+fzZU4+bxblc7A2n389mc+0Hfk4deVzQdCTzzu9+Vzfk4/jsXwun8un7Xw+o4P5NA3lkz6cz7GRfJ4YzSdoLJ/nx/MZnMzH73o+R+cU4D+vgP+Kg/ML6LcvYLtDAXc4FXBY1DoXsM+1AJtbAU7uBWzxKOBh7wKu31/ARGgBAaoCbukKyDEU4GosoE/cYZG+4mub9M2WvjkFVBcWyP9UAbPaCmQfX8DP4tXOAkq7CljcLbFEa08B6t4CFh0ooOlIAdM/KmDBWTkfLGDacAHHxQ+jBRSNy7XJAtIvy/UrBfzf1QJCrsm1Lwv4ZF4hr9oXUuZQyKcuhUS6FfKr+P3BQqzKQm6qCvHXFXJQX8hOUyEp5kKmWgo5Kr61FXJPQSEdjxXy0KZCfHYWsr+hENfGQvrEXS2FfCjqWwt5rr0Qj85C2YcU0tBVSGp3IR/1FPJEbyHf7y5kdF8hzfsLWfxiIV7nCvltrJD5Vwv583oh73xRyIVZRTzhUkSRexFjHkW0eBaR6VXEJwuKWO1dxPylRcQ+UMTDDxfhGVLEg8oiGrKKGN5UxJ/NRdg6inDpLOKuniKeGSjioZEinMeLuCTuulzEY1eK+O5qEVudivF3K+YboU0oZom+mE5DMXamYs6KTeZisBRTayvGM6+YFSXFvPN4MfdtLKZrUzHnthTL/0cxVe3F8t4r5ith6ypmR08xKb3FPLmnmIffLaZ6oFjeCcUcGCrGY6SYIfHxeDGrJ4r5bbKYNy8XU3GlmBtXi+mfvYwwu2X8Iq47LsPsvAxHl2X84LkM/aJl3H7fMg6LcPUythuXccy8jFdty7gvZxlJhcsoLV3GwpZlTAht2zLmtS/jc7GxYxm3dS3Dv2cZ34qi3csY37OMtr1y74D8flH6vbSMZUPLsBtbxp2TkvPKMkzfL2P6jBI+Fp86lhDjXEK1awmPuJXg5VnCqGjxKkGzoIQ53nJfXcIhTQkF+hLGDCW0GkvIMpUw11wC1hJus5VgX1TClJISrjeUkNZSwuq2EqLaS/i6q4QD3RJvdwmHD5TwxTnJ219C9GAJ7wyVsGq4hFsjJbKmlfhjJSwYL6FtogTtZAnzLpdwVvz4RQlPOpYS6lTKA66l7HUrxd2jVNYrpcxaUMopsd67lL8XllK3uJQIfSn/E28ZSrlpKuWguZQF1lL5LpSizS4lMa+UJwpKyS6V+9tLUbaU8lFrKZWdpTzcVSr1luLVW0rr7lLqL5Ryvb+UjJFSZo5KLhE7Xso/on6ylO8vl/LyFWlzTWqYWsYXs8oIdi7jJ7HctYwH3MoY8Szjc+8yNi0s4+jiMpxSykhLK2O3voxBYxmZ5jJmW8o4LT7MLuPxHImRKzHEiny5trWMB3eWYddSxnmxrbWMqe1lRHaWUd1dhm9PGS/0ltG9twzz8TJe+7yMtktlnBgqkz1/GYdGy6gZK6N0UnJeKWPODYkzpZw/p5fLWrYcjUM5Sudyqj3K+caznBe8ynFdXM6tR8rp05czw1TOKbHeXM5t1nIet5Xzek45lbnl8n0tZ7JQ2i0r5+gO6dtczpLWcq6JoQ6J3VXO593lOB4t581T5VSdlt995Tw9VM6hkXL8x8r5XuReKeeZ/5Sj/q0cw7TlLHFeLt/D5RQ9uJxNicvJ1yxnImu51LOcM6blbDQvJ8GynC8Ll7Ng2XL+3LCcB7ctZ27zck60LWdN+3Ie7VrO6z3Lubl7OYv3LefX15dz26gcx5ezanI5S68tJ/KeFRyatoJh+xU867yC6a4rWO+2ggivFfwuirUr8DCuQG9ewSXLCtJtK5iVvYIz4kTeCt5qW8G3HSv4qnsFrvskjmjZvwLtgRXYHVzBsU9W8P5puT60ggujK9gxtgLV+AoSL69g9dUVrPpqBXunV5BmX8FGxwpWu1QQ41rB3yLUo4K3PSuo9qrAb0EF34uHFlUwfn8FIWEVOCdV8Jte2hjknqmC520VLMmp4AvRVVDBusoKTmyv4IldFYQ3VlDbXCF7pwoeaa/gxY4KSjsr+LKrgkW9FfTurmB0bwVOByqY8aLkHqzAf6SCirEKbo1XUDJZwdLL0l6M3agg2b6SD9wqZW9ZySHPSlmnVOK7qJKXF1fy4JJKYmIqyc6qRGuqpMFSSaa1kjm2Sk7lVhJbVMntxZU8vbOSd5srZY1ZiV9HpXwfK6noqqSst5IHdldStLeSvAOVfHm+EutQJe7DlYyK9pFKjKMS93Ilc69Wck48e62StOuVbHWukr9hFafERrcqEt2rOOlRBV5VHFtQJd+aKp5cXIVWWcX2tCqe0VWhMFVx1FzFX9YqPrBV8Wt+FRVlVdxbU0XHU1WyZqoiqruK3/ZV8foLVQycqeL0SBX3jFexYaKKu65VcfuNKlb8U0WO/UqGPVfi5L2SuQ+v5DH1SoKMK/lFBFhW8pN407qSVbaVrMxdiU/hSooeXcnl9Svp3bCSyU0r8dwqMZpW4tK6kiHR2rYSbe9KHHavJG5gJccHV7J2aCVrRlcSO7aSO8ZXEnN1JUevrSTq5koiv5F8DquodV1FjccqfvZcxVtecr5gFYHe8ltUL1rFm/eu4qcHVvFGwCpes63CN2cV34vXckXBKqoK5VqRXBOBbaJzFW93SdxuOfbKcfcqgvas4v0PVxE7uoo7xlZxTNw5uYq4K6u46+oq4r9cRfqUanbNrcbBuZpml2rZj1Uz6FZNi3s1pkXVdC6t5npoNY9kVlNjqSbQWk1tdjW/5lTzv/xqNjwp/ZqqcWqpxtBWzWiX9OmuxtJTzXhvNV57q7n2fDUHXqrmtcPVHL1Qzd0j1XwilGPVbJ6oZsblaubekLjzawh1rOF9pxoiXGo46lHDas8aYr1qYGENHy+qYfvDNSxPrSFYV8NhUw1Pmms4Yq1BkV3DHTk1rM2tYUp+DesLathcXMNvO+Rem9xrr2FdRw3xnTVs6K4hdU8Ns/bWMPVCDVljNbhcrsHjWg0Toud6DTlf1OB9o4arouCrGg5+XcOmO2uZc08t7vNqudeplhtimUstX7vWUu5eyyuetbzpXcuhxbU8em8tYUtq+eC+Wv5vaS3TfGo5LdbqakFfyxRDLRuNtUw3S0xbLeeFOqcWu9xa+kVzXi3OBbVYimrxKK7lWqm0XVtLw4Za7DfVMrK1lsnttTzcWsurbbWyJqqV/9Na3uqspbarluDuWv4n3uup5fHeWiJ31/K3OLKnlth9tdy5v5Ytz9dy7oVaMl+qZf2ZWjQXa+kcrMU2VEv+aC2Lx2SMomSilgcma3npci3fX63l9WuS+49aXryjjlVT61A71tHpVofNvQ4vjzr2eNZx74I6boiXF9dxRl1Hm7EOd3Md42KhrY7inDqW5tZxaFkdFWvq+E9nHa/11nHnyTq2napj5XAdv4zU8dd4HU9P1hF7uY4NV+sY/bqOqX/VMTG1nt6761E41LPBqZ4Mt3rmu9fT7FHPqFc9+xfVU7S4nh+W1nMxsJ6oxHreMNcTbK3niWz5nVPPbbn1HBMJ+fXYyusxrKnHdW09Oc/Us3B9PdfFgQ31LNtYzwOb6rklXt5cT9WWen7eWs872+pZvbOe/8dwXcdXWfZxHKcskE4JpQQMukVR5AOi9OgQCTF4yDFg3b2d7rPThxLp0RigoiBKd4OAotINos/3j/dr231f16+ue9u5e1vjecoWT2VnPBZXPLU98RyViD+eFsF4/pBloXjaROKJWxjP1sXxVNkRj+3HeEb8FE/dnfEclw9/jqfx7nguyCe/xvPnnnjePRpPhWPx5B+P54MT8ew9qRyn4hl2WnnOKI+MPxfPi+fjSS2XQPkKCbz/dAKeSgmMez6Bc5UTmFEjgfm1da9+Aj9KfoMEPmiYgOXFBIa9lECdxgl4myTQqkUCf8rylgmsfzWB+NcSyGiTwJvvJjC6fwLlxij2uASeH6/1ExMYPymBlyYncF6iUxLY8HkCcSkJrDQl8J89AaMngbH+BBoFEjgryyMJzIwm0H5hArdl/aIE3liSQPHyBCYeT+DSiQSWnExg2qkEXj+tWGcT6HougYfS6zfVfjGB/pf18+0ECislsqxWIt1fSOQf2dUokeIXE3E1SeRss0TCzRO50iKRma0Saf9KIm++nsgr3RNZ9UYi/vcSWfJBIjcGJHJmTCIfj0ukxfhEln+o9RO0/qNE7sjGiYl8NyUR86eJlBgSibMnstOTyKCSRKr7EjkkYwKJNAwqp0RCiUwNJ7IimsjshYncW5TI5sWJJC1JpOdS5T6SyIAziVQ9m8jo84k0uJDI3T8S+eHvRNrWS2L9C0nE109ie8MkKr6URNOXk2jXL4m9g5O4MzqJnuOSKDs+CfvEJOpPTuK0hKYkseKTJF6Zl8RHliSW2pJo60giwZXEd54kcrxJnAomcSWSxKyFSYxdmcR/O7T/lyR6HU5i55EkLpxKYvHpJF4/m8QN2fab8l9OYvgfSSx6lMST//Rz+WTqPZ3M5GeTKaqezOGaySyum8yCBsnkvJhMv5eSeb5xMntlyJhkvdMl4x2XzNIJydyemMzGScmU/TiZsZ8nMyk3mXauZL1jJ/NSOJnfZEkkmZsLk/VMJPP1qWT6nEnGfC6Z4G/JtLiUzMrLyfzydzJflU9hcqUUptRLoUvDFJ5rnMKpZvr55RQevZJCuH0Ko95M4fWBKfQflsK0MSm0GZvCWx+mUHZCCjuk4KMUBk5M0d/ZFDyTU/hwSgpNPk5hT04KnxSmsLY4hQPWFHqWpFDOl0KhP4UawRSOyIRwCqlLUjAuS2HpTyls+jmF5N0p9D2ewshTKdQ/nULkTAoLLqTQ47cU/pPvL6bQrEoqs6ql0ql6Kuk1U4m8kMrahqksaJTKfy+mUq1pKuObp/L066n0GqOvY1P5Wep+mMpJCU5I5eOPUmk1MVWfAVKZNzmVf6ek4voslS0zU/GkpbLSk0qsN5UuJak8lm99qewPpjI2nMqLkVSWRFO5s0ixv1Bsqbs8lS+3pFLnV8U6qBjHUplwPJWmJ1K5LJ1Op/JAMs6m0vdcKhXPp7JXGl5MZdGlVKZdTiX5SioxV1P1rppG7RfSaNUwjTWN0vjvpTQGNE2jerM0mrVIwzsmjRXj03g8IY3siWkcmJyGa0oa4z5O44tP0uj4WRqns9IY7ExjsieNv7xpzPOl8a8/je8DaQwMpVESSWPu4jR+O5JGh+NpVDydhv1MGhfOpbHkfBrtf0vj/WfTcVdMZ1uldJo+n84HldOZUyWdQ9Klajo51dPp1iydJ3KkZTqT2qRT0Dad1e3Smdc+nR4d0qnXJx1Tv3Q2DUqn/uB0UmTRkHTaxqRjlU6TFOuTdAbO1D6ZNyudY9Jjdjp+mTwnnaux6bw1L53Nmek0zEpnfHE6vxvSWW5Mp6opnW+Xp5O9Qtdk+cp0YlepRnmyOp2P1qTznby8Np0fN6Sz9bt0Zu7Q2p3pHP45nb9+Tef43nTePpzOhAvpbBf/5XTMV9O5LQ2up5Mq3Einyr10LOUzWPp0Bn9UzGBFpQwmVcmgZdUMhlTLoFTqVM+gQs0M3m+YQYvGGQxuksH9V/Vz6wzmtMngkHjbZvBEvm+XQUH7DP6WwR0yCHXK4Lk3FKt3Bj37ZNDngwxyBimXVB+SwRtDMygTk8EUeW9cBuWnZND0fxn0n657MzPwy5RZGfwor8zOIGZOBuslKTaDM9JrbgbPxGXwP2k/LwO73JfGCzLIkjYZipudQe3CDOKlQnEGZkMGDU0ZXJA+ZvUuz1syOCATbBlsl/LuDOZHMjguIxbr68oMdq3OwLQmg1vSoDSDVFm6LoP96zO4uDuDiXvVv7TYp373Z5BwIAPb4QyMfyjPXxl8dy2D/OsZ/CVrb6iemxl88nQmBytl4n0+kx8qZ9KySiZDq2byvxqZHKubSevWmZilUdtMunXIZFLHTGI6Z+Lvk4lnQCZPZOJA7RuUybrBmSQNyeTZmEz2yvjhmfw5IpOyEzMZOTmTzTJnaiYp0zL5bmYmL8/KpED+ljpzMkmU0/JObCbPzM1kjwTSM3nekElXo2qUInMmGyyZ9LZlMtOeSWdHJi1cmVyVPZFMrizKZODiTL75MpM/lmcSWpVJmzWZWOWujFmbyVfSuDST32Xlukyqr8/kzQ2ZBOWTjZnM/Vk1/5LJa79mYpJbMnKPZrA3kwy5KP32ZfKlxO7P5Ij4D2Ty8cFMfpLYY/r5uPb8pu8vK9YfinFF6/9W7Ku6dy2Tqdcz2SkjbyrW7UyWS+Curt/LZGzlLL6RAVWzWC0LqmVxUj6vkcWvYq+ZxQMZ9loWG6Vv6ywqt8nS70EW3dpmMaVdFj/JrfZZjOyQRaOOWWTIRdnVNYu2b2dxX3J7ZXFFBr6bRa3eWTzqm0XngVk8kYmDsvhBWg3O4roMG5JF/aFZpMoXMcozXHlGZHFptGqblMUzU7Lo8HEWThnyaRZnP8ti5rQsuvwvixszsmgwK4s0+U3em51FlTlZxMoR6R6bxdS5WWydl4UnU7mzsijO1r18XS/MIsuQxXxTFj3NWTisWTyU5nblcWSxO5zFvUgWfy5Ujcs1D2mwQvFXZdF6bRZ/rNMM16vGDVn4t2VRZnsWr3+XhVnuyOjvs/hKGv+QRbb8Lv13ZLFKFvyoffLMziz2SJ89WczZq3r3KZZM3Z/FTrlzQHEOZhE4l0W581n8LNYLqkvG/JbF19LkYhY5ckUGXsqi9uUsnvsji37Xsoi7nsWbN7LYWzab3RWzGVwlm97VsplVPZuD8nudbLa/nM2cV7Oxts6madtsBrXLZq3UaZ9NxY5aJxUGZfOZ/CKOwdk8lA+HZFMwNJuhMdnUH5bNBek7XPFnZTN7dja+Odl8HJvNLhkTl83ZBYqblk1iur6XJRnZ1C3IJkkOFWmdQfnN2eTKnzLYkk2pJFm1XrBl6zOe1tqzqezP5u9INssWqZYvstmwPJtqq7IJr87mqTXZdFibzSOZUJpNy3XZrNiYTa3t2fy0I5smO7O5vzebcfuy+Vaa7VcsSTmoHmTSBfV8JZupf+n+Vd27pns3lOtmNp/fyebG/WzaPZejz+E5vF8lhxVSo2oO8+XtajlEZXr1HPZJ5xo5eORfuVMrh6av5jD4tRwqtMvhV3G2z+GjDjm06pjD1Z45bHg7hwbv5JAmF6VfL8WX6u/mME9OSM/eyiHPoDyyTzr3UQ6Z3DeHn8T8Xg5j+inXBzl0GJLDY7kZk8PIYTm0+DCHTRNy+GBijt65c4iXU9Jrcg6LpOKUHGbJQSk7NYf7n+RQ8JnqmpbDyek5LJyRw3+zcvh4dg6t5+QwNjaH/Lk5DI3L4bd5qnm+6l2gWiU1PYf3MnJYLsczVXuWapfp2ao5J4dqBl2XZ0y6Jp3Nmpfctap+Ww7fyHpHDhZ/Dtu+0IyW5bDxyxzeWZXDzNU5dF2Tg0/Krs1hqthKc3ggLdbnULwth5e+y2Ht9zmwI4cLezXD/cp1ULmk8yH1ITsP5/DovNZd1uyuanbXdA43Nf9bOay8rbnc1Uzu5XCsbC6Rcrk8XT6X/0lGxVzeqJrLr9Vy6VA9F6dMrJHLKzVzuS2ja+XSpHYuubKuTi51m+fS9+VcqrbIxftKLv9Jm9dyuS/XW+cyvE0um+XFtrlkSZ32udAhl6Mdc3mzUy5LB+QSOzCX8KBcvRfl4hmSS8HwXDaNyCVzZC6/yzOf5/LdjFxGzsplq2TPzuWKDJqTS6mkxOZyQU7E5VIhJ5d7+dpbrL0SZ87luDxrzWWG+Gy5PHTk8sfSXJ5bmctBKbc6l1/EuSaXx7JjbS6m0lzuSMyGXH7YnsuGHblM/yWXqXtyabtXMWTCvly+F8P+XG7JqAO5fCV5B3P5W4YeyuXMUcW7lsur13MZcyOXb6TZzVyuyqZbuTS6rTqlzt1c5t3PZdfzeRiq5nFL8qrn8bdsqJFHw5p5ZEj/WnlUrZtHnExulEfjpnmUfT2P9q3zMLfN466MbZfH8A55bJYXO+aRLf265LHjbd3rlce30vzdPApkeG+tIY9BffJI7ZtHfL889g/I4/FgxRqq9TF5vDwsjy3D80gbpZyTVMdnecybnsfhmXm8MSuPkEybncc+cczNo2d6HjMz8miTm4cxP4/RBXnUM+Zx2pxHb0seS6WyNY+58pYtj6gctOfx8ZeqdW0ef8r60jzObchj/Heaw448zuzO4/ivir0nj0N789i7P4+a5/Tzb6r/puq/lcfF23m8fyePWnfzWHYvj4dl8nmlXD5nns+nSpV83q6az+xq+eyvkU+Xmvn4xFU7H9ML+TRulE9Kk3w+ey0fz+v5vNYuH7Pck3Ht89kuLTrkUyy3ZFTHfL6Wpp3yyZfNnfN5sUs+2bKuaz6XuuXTv3s+C97MZ+lb+XxKPnff154BWjtI6wbnc0XWD8nX54R80qV/TD5rpM6wfJLlveH51BiRT7xUHZVPnEyalE/M5/l8MCOfpJn5LJ+lHLPzOS295yiXxMWq17n5LJKKcepZps/Px78gn/8S8pmQqrqz8llizNdnhHxmWfIJWfN52pbP/2S/lHPk086dj1MmeTQjXz61lyrPMsVekU9kVT7Prs7noHRfk0+FtfmUlObTdmM+L+zIp9rufBbuyefw3nye2Z/PDDkg3Q7kE5BpB7X+UD6/HM6nw5F8/pVdR/Phaj4nr+VT+YZqu6n6b+VzRHrczicsY8sVUFy+gOznCvigSgGrpU7VApLlgtSsXsCXNQo4XbOAKrUL6FG/gP8aFzC1SQHN2hTQpF0Bf3YoYEjHAjI7FbCiRwHv9Crg+XcLCL1XQEl/rR9YQPvBBbjEMbSAxzIppoCfxDasgNdGFGAR06gC7srVjwo4/z/lnFXA/DkFnJJ3YwtYKu/EFVBxQQH7Uwr4JauADw0FvGLUPtluKsBoLmCspYBt0sJawC0ptBdwQ0a4VK+7gM2eAkrDBcxbXcBJeXeNYkvcWsXeVECbvaptn2rbX8AjmXiggB2HFP9EAcP+LODFqwUMvVbARsm+rt5vFNDwZgFXZP0tzeF2AYPuFLBOVpUp5N1ahcTVLmTuC4Ucb1DI4ZaFzGhdyCEJtSnkYNtCnm5fyHQ5KN07FBKU6R0L2durkHJ9Cvl0aCG/SqeYQrxSZlghHYcX8smIQjyjC/lvQiFTZxXSYba+l6lzCtktHWILcct/MnWurs3T1wXaW6gYJsWUjmbFtxRS1qafpaxDXIV09hbSdVkhT61QTatV2xrVXaq61xfy7OZCeu0pZOm+Qk7tL6T3gUKWHSpkweFCahwvJONqod6zCzWTQobcKuTP24UMvVdIwX+FjH26iO+fL+KjakU8ql6k/4dF/CStaxbp3aKIxzKpVhE7xVG7iJ/rFXG4VRGxbYqY266IXu2LqNKhiHnyRcciqnYqonfnIpbJ6reKaNS3iNwPirgxqIhRg4u4NaSIMUOLaBFThEFuy9hhRRiHF3FXXhmpXOOKaDO+iP8mFlHh0yJmfF7E0RlFLJldROU5RZyUd2OVa24R8+W0LIsros/8IpbL+QVFXEgoIiOtiKGZReRkFfGaqQiLPJDWFvUmj2SntYi2tiKc8o/8bC+ivaMIt0x1FtHRVcRTviKeCxXRM1xEtcVF9F9RxLpVRVxZXcSQNUVslOy1RfwlMaVFbJbG64rIk4INRTTfpL5l+i7Vv7eIODkp7+7TzKTa/iK+PFBEjYNFJMh7h4pYKRcOa4ZHiqh7tIhUGXCsiFJZf6KIl04r7vkiPH8V8fm1IvZJ4LpqvVHEQQnfLGLWrSIW3i6i0p0ijsnbd5X3nmb0UDN6VMSqxzr754qZXLkYV5ViplYtxlutmM+qF7NXutQoxi8VahbzPzkgM2sXc1gq1i2m8gvF1GxUTHqTYr5tVUzbtsU8kantivlFOrZXPCnbQTHF31GxOimWHJDunRWnWzFV3igmqWcxTfsW82iA4gwqxilTByuOfDZU9UiXGMWQg8OKCQ8v5tkRxRyRt0YWU2lUMdmTtH667s/Wvdhi5sYVM8ugr6ZilpqL6WMtZoS3mK+kxvJi6q8u1vkVk7u2mOGlxWyVZuuKabmhmFZ7i/XOUazPQcX8KPb9xZQ5VMwe8R8uJuGU1lxWL1dVy7Vinruuedws5pT0vqX4t7VGzkm/O8V8908xHcoaCJY3MLiygWbVDNyUbdUN3Kth4PVaBh6Lu46BLvUM+OXgCwY2NDWQ08zA1uYGCl/WHnn8ioGfXzVQ5nUDgdYGYtsZWNHRQHInA0O6GtgoL3YzYH7TwH3Z38vAkd4GCgYaGDXIwLdyd7DiDDUwOcZA+2HKK2WGG/hUuoww8NRIAzPkkLw5ykDF0QaGfmTg5ckG7siuqVr7qYHpn+ve/wysnGmg9iwDKTJgtoFSaTDHwJ8yKs5Ai3kGxs838IPYFhiolGqgV5qBLyQ+3cA5eS/DwCqpk2ngkgzMMrBOGmar71zNKd9A60ID/0iHYgMho0H/4w0sEqwGvpSaNgPv2w2skRccBv6QjU4DlhIDnwTUV0g1yyHpETYQlUoRAyekV1Q1LDKQulj5pdVyzU8+WmFg6ioDv0in1QZ8Un6Ngf/JAXljrYGIPFdqYI4ck3fWGVgqVdcbWCBnpO8GzUlqb9Sc5KIM2KQepcFmA1nyp8RsMbBFmmzVmckNGf2VnhVp+bUBk9yTCd8Y+FFaf2vAIU/k422qUzpuN1Ai4e9V1w8GZssxeWeHavrRwHw5I31/0rMjF3cq527l/EU5ZfSv6n2PgTb7FFueyNT9ii2dDii2lD+oGcgBeeOQZiDPHdYM5Li8c0QzkGpHNQM5K32PaQZS57hmIJdk4AnNQBqeNJAtf8mwU3rmpelpPfdyS8acMbBdXjlr4IFMPGeg7XkDLvlXPrlgYI/4f9M5X9Rze0nnK3Mv63zl3d8NrL5ioN6fBn6Xr68a+P66gddu6JmURzL5pn63pP0tAx4pe9vAZ7JPut3R7688c9fALDkiPe8ZWCxV7hv0jmPgtPR5YGC51Hqo30n5Tfo/0u+ENHhsIFNi/jGwWZo80bzlhpj+08zlozJGnpQ14itvpEIFIwel33NGXq5ixFbNyGOZUt3IbulQw4hXytU0Mk32S/daRsLybG0js+WYvFPHyBKpWtfIAjkrfesZWSl1XjCSKpdkYH0jjRoYad/EiEeeaW7kdAsjKa2MbH3NiKWNkYdSpr2RT6VrB6M+H2ldRyMz5Yj07GRkXmftkz5djKyQi12NNOhupLCHkXZva/27WisN+xl5dYCRXQONlB1spNsQIyF5dqhql7djVO8w1TpctUrqCCOXZdBII+ul0SgjI0YbaT5GsxlnZM5EI+cnG0n/2MjhGUbiZhlhtpFac4wkSf9YI6XSYK6Rv2RYnJEt0nSeapNbMna+alpgxCoPZVK86pP2CaoxUTOWbkmaa7LmmmJkqZxNNfJempFVsjHDSG6mkZFZRhYWKpfJSJYMMxtpZjEyzmrU5wydnUNnJ+WcOjs5IG+4jESkottIL4+RL6S6Vz3JCz4jQ/1GNkvjgOYYMfJZ1Mi9FUZ+XGnEucrIv7JntZEua3Qea3UWpUbmrzNyRvqu1wzl0gad80YjVzcZubvFiOMrI1O/NnJqj2a110jyPiMD9hvJOaDZHjTytdw9ZOStE0ZaXDNilHvy43UjbW8YcUnXWzrT20aOypI7OrO7msc9zUPMj40cL2OiV1kTy6uYuFjVxIBqJrKrmxhRw4Shpom78mEtEzvk39omPqljIlDXxMx6JhbUN1G3oYmyzUyMf93EU+1MHJEqHUzMlzOyqqPWdDKRJr/LS11M5Iu5m4nYt0yUvmNi6EATm6XJIBNjB5v4Tl4dYsIqj2T3UBMdY0yUSPlhJhYON/H8CBPVZ5hIkPdnmsicZWLrbBNFc0zclvGxJl6fa+KJTI0z8at0nqfa5en5ql+OyNsLTCyRBfEm6iWauCJVsky8l22ijll1S2Orie02E6/Yld9l4pAsdJtY6TUxOmDi5y9NvLnSROVV6ln6rlbPa7RXfpfBa01sksal6l1uyqvr1ZtM2aD+pONGEz4p+MaEbZvq2WHi2B4T7+w1sVSq71Ovcl7W7jfR4ICJLPlLvjpoovkhnZfclQmHTbQ5YuLToyb2SbdjJuYcN7HshImkk8r5l3JKlesmzsp7N9T7TRMZEnPLxBZpeltzlPF3TPwgr9814ZBP7pnYI8ce6Ll5aCLxkYl2ZcycKm/mXBUz/aqayaxmpriGmQ9rmnHWMvNpbTPP1TVT6wUzC5qaudjazKh2Zlq1N2ORyR3M/CyHO5l5q7OZKl0Up6uZz94y072nmd7vmHncx4z/PTMz+5lZ+r6ZD/qbaTHIjFHaDTFTdqiZaXJAnh9m5rT0HW4mbYSZzSPNzBlv5u1PtOd/ZjwztHammYPy5iwzC6XybDPz5Iy8N8fMKqkXayZdrkjMXDNbpFmcmSK5Ix/OM7ND2sxXn/KffLbAzD4Jx5upmGBmrlxOMjM42cxGsaeZ+Ue6ZJiZnWlmWZaZpGwzL+aa2V2g3orVm9FMqWSbzFyVEWYz30hLixmTPJBJVjO7pIPNTImUt5uZLofkLYeZxVLFqXnLOennMrNG6rt1PvKXDPeY+Uo+KtE8/Oo5pHOLmmm7yEyZxWY+l6Ffmmm6XD2uVF+rdB6rzUSk4hr1JqeEtWZWSJ1SzVt+lyHrNHdpst5ModyWcRvM7N1kpttmzUdit5hZvtXM99+a+XebmU+2m0nZYcaxy0zX3WYK9pm5JWP3m3n9gGYnT+STg7p/yExInjusOHJCeh/R/qPKc8LMpvPKc1l1/aFzuarar5mpdEM1y8qbZureUq3yhwy9rTO9o/O8a+ZHaXPPjEvK3NfZP9bZ/2NmfjkLb1W0kF3ZwsgqFr4Rc1ULD6VjdQs+mVnDwts1LQyobaFRHYvewSwsfN3CvNYWjO0t3JeJHSzsEm9HC+U7WZguh6VnZwtLpGoXC+flg64WGnaz8G13C63esPBITvW18OYgC4ukymAL7w+xUH+ohSz5W0bEqC5pOUy1yUOZPNzCbuk4QjXKzJEWjso7oyx8IUmjLVyUl8ZayJMJH1t4epaFWdJrtoVlUnOOhWS5JINiLWyUxnMtFMgtGRdn4QdpPc/Cf/LZfAv75Y0FFqISF2+hb4KFr5LUe4qF9ZkW+hRYaGe04JFyJgv/k8VmC6VW9W2zkCP/OCx0dVmIdVuo41VtfgvbFmrPSu1ZZeGQvLVa+6TqGgvx8sFaC+ukUamFXLkuo9dZ2C6vrrewZ4OF0EYLJzdZWLHZQsxWndd3FobttjDpVws/S8c9Fp7aqznJsn3qf7/6l0uy8YB6P6je5ZbsOGTh8yM656MWKh+zcFZGnrTw2x8WHH/r7K9bOCP1b+qMpOVtnYtMuWPhF+l810JAZt+zcFyW37eQ+sDC77LloYVmjzSnf1RjGSutKlr5tZKV4PNWnq1sZUUVK3WqWkmTPySmmpWt0ry6lXvyUQ0ru6RCLSsz5Kh8UdtKjTpWkuSSDKprpXE9KwWy4wUrrvpWDjawMrSNlS3yUTvFkA7trZRIhQ6KJe90VCxJ7qQ4MqizlSZdrFTtYWVMTyvZWAn3s1Kvv5XhA6x0HmzlmSFW5sgJSYtRzbJ1mOodbsUgHUda6TXayuCxVorGWVn/mZVzM600nG1l9Bwr2+W1WCt2eSKfzrXSPc7KvHlW+s230mCBlVcSrNjkH2mVboUiKyajlckmK7uls9lKQOZYVIfUsakWuSJGh5UHMslp5Wfxu6z09qjGEtUYtTJrhZVj8uVKK7+vsjJktZVmazRr2bVWMyq14pOn1mnNeispG7ROOmzR2m907XsrqT9otjusPL1L/e9Wzl+Va4+V2fusHJfe+60sl9oHVJfEHFRNh1T7Yc3vqNZJ72Oq97h6OmXFfMHKL79Z6XPZSubvVvb8qbn/ZWXbdSt7b1qJ3LLy/G3N547mc9dKjtjvW/lX9j+w8v0TK5er2thczUbT6jaK5Z58VMOmZ8dGh5o2ZtWy8WVtGzF1bWyVjxvbiGtq49UWNva1tJH7mo0b0rq1jcVtbVRrZ+M3GdDexu0ONsZ3tOHpZKN8ZxtHpGZXG5dlczcbHXvYmDbYxkF5a4iNJZI4VPtlYIyNwmE2Phxuo/0IGzNG2vS3SzWMsTFpnI1vJ9r4/HPtlZ9m2vDOslFhto2ZclR6zVHdUivWRqr8ITFztV9ejrNhksnzbPwinefbCMpzC2zEyt8JNkYm2tgmryTZsMkT+TTZxs10GzsybLTJtFEuy8ZfxTaGG2xYjTb2mmxEzDbmW2y8b7Xp75nmY9N8ZKzdxvfictg45LTR02VjkMfGJrnrtTFvoWa41MbSZTaSvrRxSZqu0IxW2fDLidXKtdbGN6U2Wq1TPvlHpq5XXum+wUZU5m+08cEmG+uk0WYbeTJui+rdaiPlG81ehnxrI/CdjfifNds9mtleG7X32xh2wMbXYj5o45F8fMjGHul62EalI6pRzsrao+rrmPqS1ifUk5Q9aeOwdDqv2PLsBRvbL9moesXG8Ws2el+3sUIybmheN9WHWG/Z+OS2ar+j2mXBXRvn5cX7Nm7J+Ac2fpR2D/UMyYxHOtfHOldJ+0dnKjFPbITL2Lle1U7ZGnamySHpWdPOUqlRy06yDKltx1DHTnYDO9ekc3M7sS9r7at2dre1E2xn570OdlbL6E52Xu9sxylluiimHJKeXRVTkrvZMb5hp8HbdsYOsPODHBlk553BdlKH2DHH2Pl4mJ090m24Xe8rds7JupF2XhxlJ1/ajbFTYaydY/LNh3ZenWbXO42dZrNUp+yerZrm2Jkbq7rm2lkjDeLsfD/Pjmu+el2g+MlaZ1AvRt03677FTo64bXbK2e3UctqJcdlp6bbT32dnVVg9LFb9S+zcWmnnx1V22q+2UyK919r1Oc5OZqmdbevs2NfbWbJRfW6x8/43dj77yc4vv9iptEd796n+A3aOH9S+Q3b+PmznreOa9Qk7l2XnBTt7r9mpcsNOvNy7ZSdwR73ctXNacu/buSFjH9hp+9DOnEoOWld1UK6agyPSq7qDL+XPGg5stRw8kQO1HSyu42ByfQfnGjpY38hBnVYOprRzsEci7R1U7uBggZyXDR0dNO7koEh2dXYQ6OIgt7sDbw8H2992cLiXg2r9HDz4wMH8gQ5eGuzgjuwa4uC9YQ5uDHcwdoSDHZI5xsGAzx00meag0SwH+TJ+toP2cxw8HetgtpyUPnMdXI9zMGaeQ+8FDpbHO/S3xIEjycGhZAfx+cphctDR4uBZq4NYWWtzMM7h4Edp53RQIidcDl7wKI7Xwbt+xZGMgINpYQdXog4eL1PPqx10W+MgKpXXKrZsLFWN6xwUyz2ZtN5Blw0OKm10ME8KNzv4aIt6lE5bHcz9ysEZ6fe1g5++Va8/aD47HDz1o4Pyux0cE9denck+ncl+nYmkH3DovdPBiIMOtsmrhxz8J9MOq0f54ohqPOrgm2M6u+MO/pXF5xwMveDgjUua+WUHidLsquq+4eCCbLzp4P4t1XvbQfiOg+fvOuh/T2d338HuBw5CD3Xej1X/Pw7eL+Ok9Ckn/So6ia3i5L2qThpWczK+upOfpH0NJz6ZU9PJKVlTS/drO8mVm/JjHa2p66REcus7adfQyYmWTmjtZGxbJ23bOfHKrPa6LnRwskrqd3SSLddlbCcnP0jbzk48UqGLk+NCVycvdHMyprvuy/Ee2vum9r6lPT0V8x3lG6S4g530GeJkteQMdTIuxskOaTdMdclTw53MlpPSZ4TWSYORqlduyLhR6kPajdZ6mTNGa2XNWK0bp3VyU8aP1yw+1P0JmoU0nOjkmSlO5n7m5LQUzHLy0WwnneY49bfGScVYJ2flg7lO1stLcU4K5a5MnOfkZ+k830lIKi1wMk/OSf94JxukcYKTItmd6GR+spONKU6KU53cl8oZTuJlYKaTKdlOHhuc7DM66WFykmx2MtTi5CtpaXVilX/kU5uTA/KW3clSqeFwkiJfO53863LS0+PknYCTkSEn2yV3pZ6JNepN1q516j3ASb7clgnrnOyU5zY4iZOz8v5G9bLFyZu7nCyRVr84Sdvr5E8Zsc/JNvnfASdHpNdBJ8sl85CTq9L6iJPyR53MlPrHdb4nNONTTi7+5eSTa+rrupPFknxDcW85scnnt50cki/uOKl1V3nktftOjj5wsuKhk9GPdSYVXGyp7OKTqi7erOZiidSo7uKbGi7sNV1Mq+ViWW0X6XVc/CXlXnBxTLIbuHjvJReNGruo0srFH621vq2L/+RwOxdftndRp4OLv2VURxffibuTC193F6ffcNGlp4uB77gY2sdFy74uDr7n4vX+LsYOdlEyxMXTQ13MkdPSL8ZFqdwZ5uKj4S5+ltAIF+dHuhgwysXD0S4+HqNY413Un+oiPN3FghkuTLNcPJKps13skx5zXCyWGrGqV4bNVZ/ySpzqlmnzVLv0mu+i7gIXmTI70UVesouKaS5aF7lYZXARZ3FxVtZbXTS2uSiSX+0uujk0C6eLIS4XW6WF28U/0tProlaJiz9lpM/FjICLGyEXP4W1b7H2LdG+pdr3hYvyq10cl1VrXIwv1RoJrFPO9cop/Te42LPJxeUtmttXLmxS6ScXKb+4OLLXxYp9Lurtd5ElOw64aHfQxTOHXKw77OKlIy4mHXXxi3Q9ppzHXZS95mK6HJUXbri4LuNuumh/y8Wzt12ckQ/uqFeZfE/1SqtHyit1n7j44V8XF59y83dFN6MquWnzvJsKld30reLmo2puFtRw85tsrunm5VpuHsuB2m7S6rr5S1q/4KZ8fTeVXnJzQUxN3DR8xU2n13TtdTcDW2tPGzc122uP/CnujtrTyc0JWd3Zza6ubkLdtL67m+Y93Mzq5eZ2bzed+7iJ76u6BrjpGuMmIgnD3FySIcPdbJWWI9xY5dBIN++McvOl1B3tZt14N40/dFMk737sZoX0meMmL1axpXOccsrz89SfDJrvZou8vMCNRf6Rg/FuRie5mZPi5l6am1/T3VTNdFMmx82jYjf7DerLpBlY1JNUsKp2OSl9bW79r3bTyO6mQO7IRIeb3dLVqV4kwaVeZIjbjc3jpleJmyyfm+eCbvqH3Hy1QtdX6vpqN/XWuMmWcWvdend045fn1rk5JwPWu9kozTa4McojeXOTm6Uycovq26ravnJzSl78xk2hHP3BTbt9bpocdOtzu5seh90slhpH3KTKFdl2VH0dU92n3Aw968Z+zs3bf7qZe83Nwxtu9t1U/7d1pjLyjpvv5NQ9zemhm0WP3JT7V89CGQ/Bih4GPe/hnaoefqzu4bmaHs7JgFoeNsr6hh72veihZmMP/Zp7WCcprTz0fd3D3dYehrX3cLyjhz6dPKyRhp093JHdXTx07erhcjcPX3f38MobHlp+4OHdAR52DvLw2xAPW4d6sMZ4+Fd6DfcwfqTqGeVhwWhdG6tr4z0cnuIhe6rWTfOwZY6HFrH6Xv6Vw3O1Js7DC/O0d77iSnCBh0rxii9bE7Q20cO0JA+d0jzk5niImDwkmD1ckqEW1SavWD04pKzNw3Q5Jtg9rJZ8h4fb8pFTPUlXl4eoVHV7SJIYj4dv5FWvB6eUK/FwQtb4PEwKeKgW8jB5sYc3V3lYKrVWe0iTv+T7NR7arvXwTKmHuXJW+q/zsEGarvfwSD7Z4OGAXN3kYcxmD+23ePDLc1s9zJPmX3swy/JvNadt6vt7D//t0Jx/8nBrp4cJuzzM2KPz2euh0T4PBXJXJu338Kt0P+BhkSQf9DD8kIdt8vphD26ZfcTDKVl31EPxMQ8PZN9xDz1O6Hk46WHUKfUgbU97aHbOQ93f9Axd9NDhkocLlz0cuaL8f3v4Wapc07MgzhseZt7UMyN9bmlO0ui26pJJd1STdL/r4co9D60feHjqoYfTsv8fD3uqekmt7uVPGVnDy3firenl6VpeYuWMbKjtpWkdL0Z5JJ/U9TK2vpcfZXAjL6sae6na3MvAdl4s7b08kc87eDksvTp6qd/Jyy35ubOXxK5eXu3uxSXv9fAy+h3twcv9wV5qxXhJl79l9DAvP0j74V788twIL/PkvAwc6WWzvDzKi1X+lXfHeMkd6+W27B7nJTreS9KHXoZP8DJ7opcmk7289bGXuzO8/DrTS/XZ6neOlzax6lf6x3nZKM3meflHPpvv5Z0FXpbLzXgv4UQvVZJUv8Qkq4cUL7NSvezL8EKhl+9NXgZYvTS3eTHL53YvKxyqyellgkv1uDUjj5ffZZvXi7vEy8wlXlqt8WKXMmu9zJDj0qfUyxp5cZ2XQrkne9d7qblRM9nkpcVXXv0f9fK/r710/8VL271entnnZa4M2O/lyEEvDQ576XZU/Z3QvZNeNp1STWf0/U2tuaWZ39Y5ybQ7Wi/v3tU5SoN7XvLkjlR/qOdC2j72UiLP/uPlnPifLqFHlRJqVS1hTLUSAtVL9H+zRP83SxhSs4SvpGztEk7IS3VL2F+vhG9eLKFqqxIatCshT6p3LCFV/pRRnUp4tksJ07uX8OZbJViGljAtpoSjsmpYCZNGKP5YxRfH+BJmfljCexNK+HJSCT9PKaHLxyUkTVVNs0pYIumzS7gqF+eWMDSuhK+l/PwSZskpeX9BCevFGF+CPauEGdklvJVfwjJJKi7haVMJZ+VfSwmrbSX6f1bCPbnmKmGsu4SYkhK+lTcWlrByVQm/rimh+9oSFkvN0hL+ltHrSuiwvoRKGzSTjSU4NynvFt3fq5nt0739uneghEviOlTC6cMlfHCkhIYnSsiXsWdKqHyuhP4XS+D3Egr/KKHNjRKdXwnnpeXtEsrcUe1yQkrvllB8r4SH8sn9Ero9LiGjoo9z1XwMrO6jRQ0fNilT08dx6VvLx0u1fRyo4+Ptuj661fcxuqGP9o18fNDUR7NmPr5o5aNtGx9ftfPRqr2Pch18zJJT0q+jj/Vi6uTjsXzW2cdhebeLjwZdfezp5uPaGz7G9fBR5S0fSXKtv4/fB/nYPtinz8w+4ob6GBSj2MN8lB3uY6aclM9G+Vg52sfdMT56jPMxb7KPLrN8ROXP2T5GzfHxg1Sc62OBXJShcT6ds48z8330SfSxON3H3xk+Whb42Gv28aZF/Ugdq48b8rPNp3clxZP2Lh8Bec3rI7bEx6OQ8i7y0Xmprq304ZKX1/iwyn9yfK2P0lIfjdf5+HS9j4OyYoOP+ht9TNqk3iVzi4/xWxX/a9X7jY+nvvex7icfXfdpzgd8+qzro8NBH0FJOOTjsgw77GObtDruI/eCj4m/+fhV3rioOV72Yb+hud/S3OXzOz793vpodM/H/vs+ej7wUe+hj18e+ej+2MfOJzr7p/xsedrP8qp+Xqjm59fqft6o4WeJXK/pp0ttP1GpVsdPirSv5ycgl1/ws62+n+ZN/JQ28/OouZ/v2/tp18GPXyp19HNJvu3k5/XOfr3j+3m6i5842drVT7nufk7JB2/4OfS2n2GD/Awe6ucrccX4qTDMzxw5I/2H+9ksLUb4sUmZkX5myD+j/Xw+xq93dj8vjvPzyXg/73zo5+4EPxMm+7n6sWr8n5/W0xV3pp9XZym2nJntZ8AcxYv1c3Kun35xftZL03l+js73s3aBn5fi/RQk+ZmS7Gd8pp8xOX6cJtVlVl1yRmxW1WLzM1P62RVDmjr8THNqHm4/q7x+bgf8ZIX97I746Rb1s0hqLvSTLldl7CI/O6XzYj8RqbpEc5YdS/0Ev/Dz+zI/27/0c3GFn6Er/XwjnlWa5WrNUgat8VO+1M+mdepnvWqSMhtUk/Tb6KfxVj9vfe9nmdT9wU+O3JKPduis5Y0f/dT+yU+mdN3lZ/h+P74DfhYc9BNzSGd32I9XnjmifHL2uJ9Zp/y8d06zuqA5XfRjkEfy6SU/h2X1ZT+NftdZXPHz5d/q/4afxbf0LN3VsySp9/x0euAnLMkP1edjP4n/KPcT5SwTYPNzAVpUDGCXJ9UCHKseoLRGgMY1AxjksXxWK0Dv2gFerBOgSFbVC9DwhQD3pd5LAbq2DLDzlQCprwW40ibAD20DBNsF+L5DgEDHAJU6BYiX7Z0DtOkS4LmuARbIRYnpFmBIjwCvvRmg1bsB+hOgyaAAa4eohqHKL5/FKPfwAIdGBHh3pPJL4agAvcYEWCkrxgfo+VGAvZNUz5QAOfLF1AC/fBogY3qARTMD7JodoHpsgLFzVat0jgsQlWrzAoyZH+DP+AAdEwOMSla92QF8uaq1IIC3OMBQo+qzBoizBTgvg+0Bvha3I8Bcp67JV64ALneAWE+AcosCbFoc4NTSACdXBtiwKkDz1QFOrAkwfZ2+ynvrA6yXZhsCmOVfmb4xwHF5b5PuSdOvdB7bAhz9MYBxp2YhR/YGeGl/gEfCwQBrpPcRXTuqa9L7uGZ1IkCx9D6la+cCrL4Q4OEVXftbX6/r/i19lXfvBPj0nr5/oLWPdP3fAIf/07qyQT4rF+Sw9C4fZI28VCHI59WDrK0RxFgzyNFaQUprB2lcJ8g/cqx+kH+bBpneLEi/lkGsrwU51TbI++2CbOoYpGznIJu7BJndTV+7BynfI4jzrSAVegWJlfPvBbnwQZCSwUFihgbZJguGBfWuHWTY8CDbpe2IIH6pODJIvFyW4aOCtBsdJCCVxgRJkN+l/bggQRk1MUjVyUH+lC7TgtT4X5CMmUE+nBWk++wgN+YEmRAb5I25QZZKnbgg2XJTPpoX5FfpMT9I3QVB9sYHWZYQ5E5ikPopQfJkRVqQ++lBemUGeTFXM8vTzPKDPC7QTAyahznIBkuQ5lbNwh7kZYdm4QwyS05Lf1eQOZ4gW72aR0mQQf4grwaCDAkF8YaDPBsJMl8uSkxUcxHfQvW2LMiYVUE6rw4Slatrgno3D7JLupYGWSg11gVJl2syfn2Qn6XbhiCLpdbGIJlyQ37ZFGTP1iCTvwny8fYg73wXZKUUfh/k0A9BVu8I8uhHnf3OINN+Vr0Hgww8pJrllcNBnjqi85PBR4N8La8dC/LM8SBDTwT5Vlqf1Fme0vmdCZJ4NkiH8zqPC0FG/xYkcjFItUtB/padl1XzH0Guy5I/gyy/EeTezSAHbqmm20Ea3lFN8kA+uava5PMHQfo8DPLkUZDjj4OUKxviqQohXns6hO+5EKOqhNghqdVC/C0ZNUMsqR3iZp0Qy+qF2F8/xNsNQhQ0DEGTEM1fDlGmRYhXXwvhlkD7EM93CJEof8jIjiF+kJTOIf6SMV1CdOkawvZBiO0xIfzDtH641ssfMnJEiI4jQ4QlZZT2yM7RIRaOCXF9bIgPx4XoPj5E9ochGk0JseEz1fB5iAozQlycHaJtrGLKD3HaP197F2hfQohJKSF6poZ4MTNEvClEyBKiijVEsvxkU3x7SO/yiu1SbHeIWzLJE2KvLPeGWBcKYQ6H+E9ORkK8Hw2xSVosDHF2UYiELzWvlSF2rQrx69oQPUpDfCG560LckcObNK/NIdbKky3q/+sQT28PEScXZOh3ivFDiN+lw48hqv6kOe8N8XCf9h3QPjEd1F45cUj5D4fYKC8fCTH7aIiBx0Jsld9OhIg5qRmcChE5G2Lc+RBZv4X48lKI/MshDv4eotnfIYbcDPGNxN/WLO5qFvc0L/lLujwI8ei/EDPKh2n5VJgqz4f5tVqYHtXD5NUIU1w7zOd1wvStG6ZZvTBlXgjTqkGYbxuFaf1imNovh3nyWphybcO82j6MR57pEGa+DOsYZru06xQmIEmdw/wpP3VR/DfCuAize0BY/8PCrBsWxjJcsUfpunw7JkzdSWFWTgkTnR2mxpwwd+PCTJkX5oCsTwjTPDGMTcomhZktZySYHmZ6UZgKRtVnDlPREuZ32WENU80e5pqMdyivHCvRnkCYgcEwW+VSOEz7qGawMMyuRWFqLQmTJXuXhildHqbpijAzV6q+1WGeXhMmTmLWhtkmgdIwz69TjzJ6vXqUmhvD5G8J88nWMIdk7VdhKv0QpvOPYZbtUo37w8yVNgfD+KXSoTCJckV+PBxm4ZEwN46G+fJ4mManw5w8E2bohTDzboa5KDG3NNvb6lkq3wmTLH/Jzrthut7T2dxX/TLpQZgVD8M0fBSmSI4+Vt//hnmtTARDxQiVqkdYWDNCZq0IN+Sj2hH2yPI6EerXjTCgYYSqTSLUbR4hR1q8GmFRuwg9O0Yo7BThoXzWOcJRadY1glXOdosQ3yPCh29HmPpuhIv9InQfGME4NML7wyK0HB7BKU+NiBAnF2ToyAjbpO2oCJVHR0iW4gkRYidH+Hx6hG9mR7gSG2H03Ahd4lSDZM2LcFMmzo+wV3ouiNAwPsKxhAiDU3QtK8KjnAjnCyLcMkXYZ47wtiXCSmlkVXyZZotwXDbaIzgcESo4VYcrwovBCB8vi2BaHmH+6gjfr4nQYW2EsFQrjXBNflkXocf6CMuETRFKpenmCBnbIvh3Raj9a4SX9kWYvj/CSWl1MIJLnj4UYZ4MO6z9x7X3lM7gN9V1WfX8EaHflQjtrka4ei3CoVuKeSeCRcrcjXBGvPcjJDyI8OPDCJ0faQaPdUZPRUmVQZWj+KpE6VI9yiLJrhFlVa0oJ+tE+aBuFHe9KBuaRIltFiXwcpTX20b5qX2U2h21Vt7pHGW1POkSZXrXKKdkRI8on/bX+iFR/h4a5eeYKF8Mi5I3PErpyChNR0U5O1q5x0SpNC7Kxx8p/6dRfp8V5VasYsapBnlxXhSjTJ8fpf+CKFvkckKUkYlRMpOj3JTLWVEm5kVpVKBai6PUMOtnS5S98rY1ykppZItSLP/ICXuUzQ6tdUZ5xhVlvoxwR4l6oiwIR+kUjTJpkfYujmJYou9XqZ7VUbaWRolfH+UPGbUhyu1N6ntLVO8qUUzi2xllyP4obQ+ob9l9KMobh6M8OBKl77EoLx+PMvdEVH+Do0w4E6XoXJRNFxTruuZ4M8qUW1EOyru3o6yRJneimKXM3Siz5KwMuhfla2l9X/nk+QdRkuQvGftQc5buj6IslXqPNW+5L0f+idLnSZTm/0Zp+exCLj23kBnVFnJavqq+kJIaC6lYcyGJckXG1FrITulWe6H+xy+kbp2F5Mo9mVp3IYeEegsplWYvLGRO/YWcl7YNFxKUN19SjP8zXNdxWZ19GMDt3mzA7pjOFhBsvaZzOmchILZOnc7XohS73ZwNCLbj6e7u3GYnYHdMnYUoGO/1x/ejzzn3/av78HDoUYBtvQpwpXcBDH0K0L5vASpHF2AF3aUJMQXoFVuA41SvXwHW0X80Pa4AZ2hn/wL8MLAAjwYz7vcFaDixAJvoDc2eVIALNDShABraM7kAFRILcIucSQXollyAIxQ/tQALphegkKotL0AaJawogJ/6phbw7xbGTWNcek3n0wvQOpNxVhbgq9UFGLa9AOV7CrBoL2vZVwAr1TxQgEx6TLE5BRDS1lzO5SB7zGePh9jb4QJ46XABY2gK0FZbgL10W1eAcXrOyFCAusYCrKUXdMZUAIW5AC0sBYhyF+CqpwAfzxfg+oUC2C4WoOslns/lAjyluKsFaFJYgO1kKi5Ap2sFuPm0AL+/ZH2vC/DNmwLkUc23PEvq964AYoos5XlQKY34UICcsgJULS/A5s+cdV0BrtUTYHR9AWzUtYGAz4SAz4QAT0nSWIAdEQKYowSo0VSA+20EqN9VgKU9BLhFx3oJULe3AC9oeh8BBvUVQEktowX4TItjBPgxVoBu/QR4FifA1HgBmg8QYCeNHiTAqO8EEI4TYN4EAa5Qh0kCZFPVBAHS6AElTBYgQNGJAgioUZIAb2lusgCXCFME0NOBFAEmThPgz+kCVJojwJ6lAlRYJoB7uQA9VwiwPlWAmWkCDE4XQEWtMgRYksk+6KeVrHuzANP2CvDHfgFuHGDd2QI4qFuOAEfoq1wB1tBzmnaQvR3imsO8f0SA08cEGKsRwEnT9QLsMgrwP5MAN6m7RYC1Vs7EIcAML3P7BJh1ToA7FwXwXBLg5GUBGlwR4DVduCrAviIBlhcLMOemAP67An7fC7D1XwE6vRAg9FKA2FcCiCjqtQCFb3g2bwXoXCLAyncCPKGFZQJ0+SjAuHpCeKh+AyE20Cu60FCIYY2E0FLbxkJUihBiYqQQPuoTJQSaCZHWQoiI1kIc6iJE7a5CyLsJ8XVvIQb3FWJ3tBAVYoS4TbPjGae/EPcGMsYgIRoNEeK7YUKkg+snCDF9ohBnaPAkIVTUKoH7qcJk7qf9U4UQzBAid44Q1xawxuWskYalsrY03qcV6UJMyuC6TCFGZAnRabUQTdcLsXCDEMP/ECJmrxBC2rZPiFKav18I8wEh8rKFqJkjxJRcIfofFGJnHusrEGIz/SxgLKEQoxVCPFcJsUcrxFKdEHdovJ4zo94GIRoahZhrEsJgFiLHIkTIJkSxU4gfXEIofezHz37oC50M8d453jsvRNcLQtS5KMS0S0IMusx1V7iOKlxl/ELGp4bFQryludeEuETfXRdi0V0hjtwXovVjIfZSo2dCzHsuxBUa8UII2Wv28UaIjzS2RAgn9XgnxDGqWypEwkfO4xPnQVmVRBhYRYSGNUXoWEeEow1FqNtIhJmNRdBGiLA/UoTUKBECTUQQNhUhspkI26iouQiHWoowrbUId9qJMKKzCD16irChlwize4ug7yNC1WgRHlIoRoQd/URYFCfCNRoTL4KdjvQX4esBIqylGQNF0AwSoe1gEfbRpKHMSTHDmJcGjRLh+3EiTJ0owilqmSDC0skiPh8ieBJF6J0kwuZkES5PYS0pInSaKkKNaSJMmS7C55ki3Jolwk+zRWgwV4Q3NGepCIZlInRYLkK1FSJk0GNKShXhL4pPE0FKzdJF+J0+0uIMEW7Q2EwRXNRjpQjHqd4q9k2vaXaWCBcJqzkD6rBGhGyqtpY56BFJ14vQdAP3b+b6rVxPN/5grN38vJefSb+Pe/eLkEPVDnAvPaakbNZH8TmMQ81yRdhJH2nxQRFu0tg81kc98xmT6h8SYSO9pjmHRbhEOML+qeNR5qDqx0RIPi7C3xR/QoTmJzmzPzmzAhFOCER4IhWhhUKEJUoRxqk4bzWfGY0II3UimKizXoQ8qmUQYRX9S1ONPCsaaBJBSS3NIuymChYRltEdmmAVwUd9bCIUUGO7CFvpHc13iFBIFqcIXVx83qi2W4QzHhHE50UovyDC9Ysi/HhJBCd1vyzCMap3hedBr2j2Vc6TUMiZUoci9kvVizlTekx/X2O/N9jvTRFaPRZh4lMR/HT4PxHOveIz+YY/B/TwLZ/lEhF/X/L8Spmffn3Ps6OxH3ieZZx1OWf6WYRcWvmF/VQTo04tMcrri/FjQzGcdLyRGPUbi7GBXtN3kWIYKaWpGBVaiLG1tRhFbcTQdhQjvbMYi78V4+eeYlyhrD5inOkr5vu0GG1ixNhL4jgxjg1krEGMMVyMKRPEfJ8WQz5RjBaTxNhFX2hpghh3aMJkMfomivk7UozGSWKU0g9TxEieJcb5X8V4vIR7l3HfcjE+0/hUMQrSuDada2lBBtdnimEj/WrG3sB4m8Uo3irG+h1irPxDjIG7xai4V4yY/WKIKOqAGNez2X+OGBsPinE5T4zOh9jPYfZyVIw1MjGGKli3Woz+GuanL1rWqxPDp2d8gxgRRjG20S8mMbpZxDhKda3MSTWdYpx2idHaI8Z9rxjz/mYvZ8TIPC/GE2p5SYzdVOGyGHdp4hXWdpW1UVShGGW0qIhnVMwayXxTjMh/xXjznxir34jxnKa/FeMcDS0R48A7MaqW8nzoESW/Z+0k/8D45Yz/UQw/RX5m31/EaFBJghnVJXwOJBjbUIJejSRo2FiCEpofIUEhjYqUoGuUBC+bSGBoJkHH5hKsbCFB5TYSLOkgwdxuEpzrJYG2twTt+0iQTdX6SjAlWoJ/aECMBC1jJdhDFftJsJzuUTBOAnG8BL/3l6DRYAlix/P/EyRYPFECzyQJGk+WYCuV0oJECd+NJag3RYLXdDlFghFTJcifJoFuJnPNkWDgXAkqzZPg0y8SeBdJsPB/ElhXSLAujbUTMlg/abIkeLRGguS17Gs3r+/jdeq0X8J3ZAmmZUswJEeCA7kSPD7IdXnsgwbkS9DqEHs4LMEKSjgiQb+jEjQ7JsH4ExIITkoQ+acE28klkKC2SoLzagn0Gs5LJ4HaIEEbowRVTBKk0SPqb5FATrutjGvjbOgexTokaOpkL3TbJcEinwTXqWdAgv/OSDDrrARZFyR4RtMuSnCWhlziGVC7y6ydql2RIIOe0JSrEpyigYUSKKl1kQR7qXKxBKn0gBKvSRCm+OsSyKjFDQl20RdadlOCSbckCFDsbZ4bNbkjwUf6310J+t5n//ThgQSzX0tgfCNB57cS1CqRYDU9pxnv+JzQsFKeGXV4L0EO1fjA+dC/NLVMgtM0uJzzorYfJdhPVT9JkE6PKfkzz4MGfGEv1KqCFHupUkUpwpWkiKssxZcqUgSqSfGphhQ3vpKiuL4UYxpIcbyhFA0aSbGJSmheYykKaVSEFDb6NlKKo1Q3SooN9JrmNpHiMo1sKoWZujST4hB91VyKtfSSZrWQ4iKhpRSdW0mRR7VbS7Ga9G2lqNFeimkdpDj1jRRtukqh6C7Fnh5SyHpL0bwP66VlfaW4S5OiWTvFxkghpqaxUuykT7SknxS3aUKcFD6KjpdCSFH9pSincQOl2DZYipPD2O93UnwzgbVSnYmsk2ZNYp2EBCmM1Gkya6XaiayVXtCMJCnO0/Bk1k4dp0iRS89SpGg/XYrqM6Q4M1OKtrOleDSfs18oxcNFUn4vS1FhhRT3aFKqFEGSpEn5riLFH/SZAplSxKyU4vdVrH+1FN71Ung2S9HzD9a7R4oF+6Uoou7ZPKccnhEV5krxw0Ep7HQsT4quAs5YI0U+XdSxFz17MEixxijFTJMUF8hgZm8WXqdaTimee6UY5pfiXIh9nJFi6DmeyQUpf17Y02UpcujfK1KcvSrFkEJeK+I1WlnMz9fZ803ep6dPueelFNmvOIM3UrQr4fV3/H8p93zgujLuoTPl3PeR86snQ80GMmTRuYYy6BvJ0LExP0fIMCNShvNkiOK1JjKsbsrPzWQY3lyGFy1luNBKBmNrGTq3kaF2WxnyO8gwu5MML7vI0LWXDOt7y/B9XxmORMvwJkaGn2NluErf95OhXrwMG6nbQBk2DZKh+1AZNg+Twfm9DGUTZBg3SQYv9U2QQUhRk2X4jcrpVqIM45NkiE6WockUGX6nTySeJsOkmTIESTpLhorzZUhfIsOUpTK+p8rwhFJSZchOl6F6hgz/0rRMGc7S0JUy5K7iLLJkqLWO/ZFxA+vaJUPxHhka7ZdhK10/IIM7W4beOTIU0PZc1ku/HpTxHZK15rPWQ6yV7h6XQa2Uoa2KOTTMoWV8vQzPaYaBMzPLcNEiQxebDN+6ZPjBy/3/yBB3kbVfluEBJV2R4W8acFWG1oUyVCmS4VSxDO2us/4bMqx7wBm9lUFEv5dwDrTknQx3KFAqQ4UyGSaXy/AXDa0ix/sGckRGyNGsqRyPWsnRoIccvXrL0biPHNvpZl85JsXJUXWIHE/p0Eg5fBPkiJ4oR9NJcnymewlyxCfKIac9SXIkT5FjUIoc1afJ8Yw6zZSj0S9ytFgmR+pyOR5S8go5VKly/t0pxwGqli7H2Qw5hmXKoad6a+UYvV6OKTvlaLeLsXbL0XmfHHMOyGHNlqNbjhzHqH6uHO9owUE5fsyTY8IROWKPynFJIkdXGftQy/GHXo4vtMwgx32abJQjTP1NcrQ2y7GPqljkeEI6mxy5djnMLjnqeuQQh7nnb645LefPoByWS4x7mfVdkWMjldD8q3KMKeTciuT4kyKKOTu6/kwO4Qs57r6UI+4150Mt38ixlyq/leMxTSmR4zQNfidHzfdyvKBZH+T4roxxPzHuZ86ohgLPaipgr6vAh/oKjGuogI+iGykgpqaNFfiD7kcoMCBKgTZNFKjWVIFzzRTQd1Mgr7sCdXoocLy3AqIYBZrEKvCFlvVT4K84BVr3V6DqAAXWDVFANVqB6j8qcH6sAo6JCvScpMBJapygwHZaPFkBf6ICsUkKSKl5sgKPpiigmapAzekKmGcqsGm2AiX041wF3NRqoQK2ZQp0X67A1hUKLEpV4Ab50hRolsHaqUKmAg9o4CrmX63Ad2sV6LJOgbfrFRizUYHemxSI3KzA+P0KSA4oUDFHgYc06KACq/MVuHRIgRGHFah/VAHPcQX6nlBASHKtAhl6BaYZFDhLw4wKGCjfpMBXZgVe088WBQrJYWWPdgX2uBW4ElSg0hkFOpxXYO0FBeZc5DVqeIU90Ae6eZX1FLKeIs6hmOuvKZBKtW4p8Ot9BbRPFTj4rwJrnilw6xXn9lqBFm8VSCtR4DGlvFPgNB18z9hlCjT6pMA2yq+qRJ1qSsxvpEQRuRorERmpxG/0ifo3VWJlcyVmtFDiAplbKtGusxI5NLSvEjrqGK1EHtWJUWIdFcYqsSNeiTv9lZg0QAnFQCWmD1HCNFSJLsOU0PygRM0xSqymD+OUmDBBicoJSqTT2clKDEtUonOSEodofbISb2jeFNaWosSAmUpkzVZi1hzWt0KJe6lK/JXG6+lKZGfwXqYSl1YqsWW1EovWKOFfy5gblXi7RQnhdiXK9ilxe78SEw8oESR5thKtcpSomqtEJv1L5w+yznwljtC7Q0r8cpg9/qnE6wIlCkRKtJUr8b1KCRudUDOWTok4PeMYlNhHVY2MRdNNjEUws3c6YlGinpUxyWdX4oxbiXyvEhHnlAhf4KwvKqGktpfYC2VdZp9XlBh5VYluhUo0LOK8aOI1xr6lxLVnnEuJEsXkfqdEn1Ildr5X4gs9/KBEcpkSp0hbrkSHj0qM/qLEnOoqtPtahcYNVVjSSIW7lNBYhTC9iFJB2UqF6m1UuNRWhcUdVVB0VuF5FxVCPVWI76XC/t6830eFi31VsEarcDxGhYaxKpRR9bEqrKIT41Uon6DCnYkq9E9Qoc1kFbISVZidpMJlapzCvFNVGLRUhdrLVXhNP69QoZDGpKrgot5pKgipSboKO+kLrchQ4VSmCh1XqZBPX2Wp8Ibmr1bBs0aFzptU8G1Vofl2FSrvUOEpBXarUHWfCs9oxn7WTSMOqPBtNmunrTmsnRbnqnCb4vM4AzqQz5oPcSZkP6LC0uOsQ8w66JpShUpaFZ7QVJ0K58ioV+GIQYXNRhVKaaFJhZs03swaqJ9FBRm1srIWG+uwc34OFbo5Vfifm7OiXecZ94IKafSEzl5UYfglxqYulxmf6l1hDiqlRVeZgyYUMn6RCiuv8axo5A0Vut/kOVDjWypsp3KqdZ9zfaRChScqPKIbLziv/1TY+4qzecO5vFXBQt1KOBtq9E6FbVRG/ytljZTwXoUBH1RQUbsyFeZ+VOEqjf6kgpOGVlJDT9Lqaoyorca2r9RQ11OjXX01xjRSw0V/RKjxKFKNlCg1ztCwJmoYqF4zNTbRyXZq7GivRllvNRb3UaN/tBoqyolRo2asGmuosB9jxan5fs94/RlvgBobx6qxcqIaMyepcYlsCWp0n6xG40Q1liap8U+yGoOmqNEhRY08+mm6Gl6KmaGGhDJnqTFjNuueo0bxIjUqL1FjcpoaA9PV0FDxSjU8q9RovlqN6WvVsKxT4+5G3t/M69u5/nfu/UONj7u5fh/z7FejzgE1rmUzVw5zkSRXjSp5zEWfjqgx+LgaHU+o4S9QQyZQY5VIjaFKNW5q1JigVUOhU6ONXo0aBjX+ozlGNa7SDyY1nNTbzBnQHxY1KlrVSKWpNjXOUq5Xjdc+xj+nRsl5NW5cYJ6LasgvqdHqshr76cUVNa5cVfN9Qo0K17ifFt9WI/qRGp1f8Txeq1FKN9+oEXyrRnwJa6KapWrMfc9zoD5laohoV7kalT6y/woa3KuowT+VNBhfXYNGDTX8rtEgsbEGgyI00NLXURrIm2mQ1UKDOS01+NhRA903GozprcG/0RpYYzXo3k+DiDgNTvfXoP9QDaQjNNg7UoOC0RrsHKPB2bEamH7SYNt4xp3EuJSfoMHGyRqUUFyyBtlTNPh9rgZn5mkwN1WDQhqTpsHuDA0qZ2qQQbZVGvyZpUHkau7fwn07NFjzuwY/79Rg5R4NntOofRo8ztZgao4GyNXATNvzWDfdz9cg6ZAGp0h/WIPNRzV4T3X+1GCcQIMoDeulCloNUumcjjH0jEHfGjQ4TtuNjEVLTYxHSWbGoyEWxrOxH7cGv3g0CHg1UPg0eHqW87mgwW8XNfhCKy5p8IhSLnMuZLqiwbGrGjQs5HxoSRHPhBKLWeM1Derd0ODXmxqEb2nQ5qEGrhecxSsNvn+jgZ16vuWcKaqEtVOFd+yfppVq8N17Dbp90GBHmQbGTxqUf9Fg7ddaHGigxcuGWsxtpEUhjWmshYeiI7RoEanFXqoapcVKekFXmmjxQ1MtnCRspkXlFlr8SzNaatGztRbdO2gxtLsWd3tpMbiPFnWjtXhPt2O0mBSrxV80sJ8WGuoQp8W7eC0W9tfiJk0YoEWIVAO1CAzV4jW0kI3U4r+xzD9Ri+f0Q4IWvSczN+1OZP4kLTKoV4oWAmoyVYuK07S4MF0L2wwteszU4vFsLZKXs64VWhxN1eJeuhZDMrX8O0KLb1ZqcYTqr9JiK5XR/7JYPyWu1uIf0q3RYvIG1raHNWbzX+qfwzqpXa4WdQ5qsZ5K6Jc8LW7QhHwtgtTusBa5VPsI19BbWnCUayhwTAvlcS3anuD1k1rUEmmRrdZirUaLn3RayPVatDHws5GzIL9Zy99JvGblOnpt4zqHFq1dWtR0a7GGrp3jmgtcc5H7Lmkx7zLXXOFe6neV1wu5r4ifr/H/N7SYf4t7aNxtXqNa9/j/B1rEPWRdz1jrCy3iX7K31+zpLft5x35LtdhAN99rkVfOM/yoRceqOtStpsMmSqihw6CaOgz+Wof/1ddB31CHJRE6nIrUYWiUDgbq0kSHhk11+EjHWurwsLUO37bToXF7HT7Tow46nOuow3eddLBQ9846nKTIb3T4nVK76PBnNx2m99ShZ28ddvXRoVJfHS5F6zAqRofesTrs6adDlTgdntPseB1aDNRh1SAdXg7XoQg6jP1OBx9lj9Sh5vc6KEbrsP5HHRZN1GFggg75k9lTInui93QniT1N0aFzig6HactUHcro1HT2NEOHqEWsZzFrWarD5eU6OFfo0CdVBzE1T9Ohajrz0380J0OHQhqTqYOHYlbqsDpLh35rWQflrNOh1nodDm7WYfNvnOPvOnyzizPbrcM2Gr5Ph98O6PCFVmTr+D2n4/ecDiNydbBSj4M6FFBUHueSr8OMQzqIjujQ7ChncVyHeQIdOijYj0YHHW3VsRdaotfhPhmNOjQyM7aFZ0Hf2ThvO+M5dHC4GcvD+Xp1aBXSQXuO9V3UIfES53CZZ3uFZ0rLC3mulFLEsyQU8yyp+zUdnt7gzB/psIYG/adD0hsdhr3l+b/j+dOKUh2mvdfhPDUp1yHzow7PaNYnHVpW0GMfFVfSo6CRHk0a65EZocczmhWpx+goPfo20aNlUz3206tmerRrpUd5Bz0qdNXjRU89akXrsY7e0IIYPdT99Pw+0mNzvB53++sxdKAejQbrsYPOD9Vj8ng9hkzQo+EkPZYn6DEiUQ8r9UhiDdQkWY/nU/RoNV2P6zP16D9bj/Zz9Ph6rh7v6fMveqxcoodsuR7ZK5gzTY8bNCFdjxANyNBDQ4cy9diyUo8PlJSlh2m1Ht+u0eMEPVmnx8X1evTeqMffv+sxeKce23bp8ZF67GPug3ocoLV5jJ/PuIf0eFqgRwuxHio5e9LoYaAuWj1W6PUQmvTYY9ajqkWPVfQfbXAytluPo149Es7poT+vxzcX+Jk+XWTvlziPy+z/ih42ElzVY3cheyvSQ3GdNd1h7Pt6THugR7PHevzzkvle6/HljR6pb9kDTS/R4/t3ejhIVKpH8/d67KVqH/TIolc0r0yPceV6xH9k7fRvFQMe1DUA9Q0oaGBAk4YG7KLKjQx4TrMbGzAmwgAvySMNaBNlQA6VNDEgoZkBf9Pg5gZcaG3AyDYG/NzBAFlvA2r1NWAdvaVfog0YFGuAjrbHGfCJRg4woNdAA4SUPMKAM9TtewOujmb8sQbU/smAheMYe4IBemo0yYDUBAOe0PTJBlyk7xMNECcZ0CLZgH30eooB81MMmDDVgBBpphmQMsuAnnMMEJB/vgHKBQa8X8g8ywzwLGeeNAPW0ztalM6eMgwwZBrQZaUBx+m3VQZ8obQsA57SD2sM6LvWgMdbmX87c+wyYOse9nHAgGbZBlTLMSCLXtLPuQZco3EHDfxbyoAO+QYsOWzA2SMGWI8a8N8JA9oLDGinNuBrjQGb6J6Ws9AZMFxv4DuRAd0NBkQZDfiDKpsMyKTn9KPFgH5WAxT0lZ3rXQYU+rg/zH1/c5b/sM8L/HyR9y4b8OcVxrnKs6XMQgPGFjPvdea8YYDltgE/PeCMnhkQeGnA0recW4kBI94ZYCNhqYHPkgGrPxj4DHHGZQZcp/HlBgz4aECnTwZs+8xzpRaVjXhTxYibVY2YWM2IQdWN+KaGEf/UN2JIAyO6NjTi90ZGpDc2YkykER6KjTLiq6ZGbKRSWtzMiLtkbmHEi9ZGqNoZkd/eiLodjFja0YgRnY2o1tWI1bSilxGtoo04QLVijFgYa0RCPyP+piFxRhioa7wREf2Zl9IHGNH/ByMcPxlxa6IRxyfzeqIRFZJ4j5b/YsSoRUYMXWbE81Qj5qQZMTbdiLgM1kF1VxqRkmWEfbURzdcasWadEQd3GJG804hmu43YQxP2GXH0gBENs434Qu6DRsjyjMjNN6LOISPuHTZi/J/8V2FEZyPX0g6TEZ8p1WzEUxptNSLGxj597JNeUaMwc5024tw55r7I3Jc4axp8lf0VGbGTMoqNKLxmRIebRtx5aES3J0a0LWFu+uqdEZvof6VGnH1vRK8yxinnrD5zRhVMOEGoZ0K1hiZ0iTQhIsqEik1MyKA5TU342NKE5a1MeEwXW5sQ3daE1u1M2NjehMUdTBjcjTG6m7CzhwlFvUwI9DahY18TGkSb8ImexJgwI9aEy/RDPxPcFBNngpzaxpuQS5v6m3B/gAlTBppgH2RCr8EmvB1qwsJhJkwebkKVkSZsncD8k0wYlWCCi6InmyCj1okm1EliPfSe7iWbkDzFhLNkS2GsqSasnc54dGuGCaZZJnSbbcLLuSZUWMialrOeFSZ8lcY66AM9SDchJcOEczQi04TeK01oucqEA1Qry4QSurPahNNrTND+ZkLcHhMuHWBv2YyVY8LBXBO+Psh49IGW5JlwPt+E7CMm1D5qwnp6R3ePmZB03IRiDePoTOisN+GZ0YQOVs7OZoLCZcIWjwm/njGhxkUTTl02YdgVE7pfNaGAmhaasIdWF5mwoNiEmzTpmgl/U5VbJly/bUL4Ds/0vgk7Xprge2PCtncmPC014cp7E/LLTfhfXTNS6pnRqqEZ2VTayIz7jc04F2GGPdKM3lFmiKlWUzPeUc/2ZizqZMbwb8w43d2M233MONXXjGHRZuyNNaN6PzPe0K04MybH8x51H2BGAVUD71HTUbw/2gzTj2Z0G2vGnp/M+GW8GQkTzBg6kWsnce1kM1bTa/olkdeTuZ5WT2UMajrLjDWzzfhnLuP/ytyLzRAsN6PZCjNqpJqxMI210el01pphhoV6ZJohpOYrzdhHJavYS5YZd+j0ajOwxgwrtVhnxn4qWc//bzHj7HYzRuzmjPaa8X6fGQ/2mzEy2wwn9c0xo3WuGTm06aCZ523meZvxkKbmm3GBXIfMiD5sxg8nzIg5acYYhRlpGjM0ejM6GcxoZDTjN6pgMiODxlnMGGA1Y6fdjJ+dZlTxcQ5/mSG6yLou8Swu8yzo3hWe01WeU6EZfYpYQzHzX2N91834+o4ZygdmbHtkhu6VGcdem3G9xIzwOzMGl5phoKgPZlQtM2NBuRk3qftnM9ZWsKC0mgUpNSw4T/7GFsRHWNAp0oKj1CjKguKmFoxvZkGIIltaUKWVBatoUUcLen1jwfuuFnzdy4LRfS3oF22Big7HWNAg1oId9IXS+lnwU7wFLwdZMGSoBd2GWfAn7RluwYFRFiwfb0HcJAvU1DGB+6nhZO6nCokWpNNzmpPEemhcMuuhgVMs0NOJFNY21YJdVGWaBa/o5nQLEmZYMGymBWYSzLKg5hwL1tE7ujfXgnM/W1D2C2v/lfUusSAizYI/qHI6e6SXND/Dghs0KdOCf2joSsaj7qsYk5plWbCPaqy2oIR+XWPBXeqz3oLWGxh/owXTN1vg2cI+drDmnaxxN+vbw9r2WdBjvwX7D7C2bAvWUyktzrHgPk3J5bnQyIMWOCk6z8LfMxa0zbeg7iELttCTwxbMPGLBFYo/xrM7znM7YcHvVPGkBS/orwLOW2hBU5EFm5QWXFLzrLScs4596zlbA2dr5GxpnImzpUFmC7paLIiyWrCbqtosWE2v6bbdguFOnp2b5++xIDZggYJ++tuCW2ct6HnBgtqXeI8eXLZg6hULLtKoqxa4qX2RBfWLLfhMz64x5w3O5aYFGx9ZMO2JBYZXFjR5Y8GdEgsS31lgK7Wg93sLJLS5zILH5ZzpRwsu05Ev7LOiFRMrW7H1KysiG1pxKsKK7CZWvm9YsbSZFdOaW/FDCytULa241taKvR2tkHW1IrW7FT/1tCJIkX2sqNrXitX0mn6JtiIxxorThFgrNsVb8bi/FTMGWDFmoBUbRloxdZQV3SZYUUD7JlpRY5IV7+h+ghVTJlvhSrQiJsmKdslW1J9ixWeaM9WKkzOsaDLTiruzrTi7lHWnWvE0zYrCdNaTYcWATCvfT62IWmXFmywrf/9YcWaNFX3WWbFlgxWBzVac2Mpat/PeDv5/vxW7D1ixMMeKpFwrpHlWPh9WfKKnhxnzqBXt9VbkU32DFdsp3WjFc5prsmKC2QqThX1Yrbjo5KxcVnjosMeKij4r/qMbfit6hqyIP21FxFkrFpy3ovclK1pftiKXvr7C2ugjrbhqxaxCzrXIioHFrO8ae7nOGunuTSuSb1lhfWtFq3dWfFVqxWYqp+XvrXhCMz+wxzLOodwKHZ34aIWikg1Da9hwrJ4Nf9S34XUDG840skEWYUNepA3bomz4TGlNbHhG45vZ8G83G7r1smFqtA2jY2xQx9rQqZ8NR6lxnA2V4214RWcG2DAYNnQeY8OXSTakJ9jwnCYmMmeSDTOm2dBlpg2nFtnQe7ENqUsZN9WGZmk27KNa6TYsybDhIU3LtOEyjVlpg486Z9kwcr0N7TfacIjmbbFBvJ21/W5D6A/u22dDfLYNx3Ns2JVr47uDjb9DbPjtqA1lchvGqmw4qbGhVMc+DDZcpNFGG7x0zGxDsp1r3TbAb0PhORu+vWjDhss2vKclV2x4RNOvsibqX2SDlroU21D9ug137nN+L2zY/pJ90z9vbBj21obW72zIpa9LbfhE48ts+IuEH23I/mSDoZIdtarasYF+rGHH3tp2HK9v53ulHSmN7fBE2HE0yo7VTe0439yO223t+K6rHduj7fhCL2LsmNTPjlM0PM6O3vF2tOlvR90BdmyjXkPt2DrcjjTY8dV4O8ZPssOUYEd2Ij8n2VFO4RQ7Wky3Y/lMO7rPtePp/+zYlMp7tDzNjlnpdhTRuAyupcGZdr7TcU0W11CLDYxHdTbasZmKNtsx9IAdPbPtaJVjR+pBO57RtTw7JuTbMfe4HadVdrTT2jHfYEei0Q6HyY5osx1yami1Y6TTjhiXHR3cdhyhi//Y0f+SHTqqedWO9/So0I4ZRXb+fWZHgAZes8NABdftaHaD/T2wY84jO/5+zBn9xxmR7aUdO97Y8fKtHQtKmPudHWfIWcr87+1Q0OEPdjQqs2MnVS63I4uSP9kx6rMdboqs6MClKg4UNXDA3MgBUWMHWkU4kEufIx34uYkDN2hSUwdOUZ/mDshoZFsHjrR3wNDLgfK+DiyPdmB2jAPjYx34i4b2c0Ac50DreAe29XfgxQAHTg9yoO8QB+S0EA48meDArInMTeFJDgxJYP7JzJ3owNYk7klm7incM82ByjMdeE3nZztw5RcHVixxYNhyByQrHMhMd/D3sQOJmQ6cpT9WO+Bb74BuA+NvZU3bHOi5g3X87sAXqrLfgX15DmzIZ43HeO2EA/P+dEAhZB8a1q9jXIMDbYwObDcxvtmBBRYHjjkcCHgdsP/tQMPTDvxwnnEuOfDhMuMUs9drXH+dNdxyoNNdB4yPHUh4wb5pagnnTGPeOeCn5h8cOEAfyzjXT4xX0YmUKk5cq+1E27pO/FbPiVX1nbjbwIn4xk50iXDiJJVFOfnu5cTfzZzIb+lEg1ZOTGnrhLedE7U6OfG0M+9/40SzaCf2U+0YJ8rpWj8nKg9y4g0tGuyEf6iTv6OcEFDORCe+nuTEZ0pPcOLmZCciU5yoPtWJdbRkmhMzpjtx4hfG/9WJPkudyFrhxKU0J8akMxbpM5woyHSixUonsmnLKifSspx4TiPWOqFcxzibnHhER3KdaHzQiap5Tqyld/S/fCemH3IidNiJHkedOHjMiVEFTkDuRAcl16q5ln7SOWHSOyE2ONHayHVUz+TESrMTr+gXixNdHezdyd5dTqS6nUjwOhERZL+XWNtlJ/676sT8QiduUWKRE2ep3zUn1PTNdSf23nBi403me+jE1cc8l5dOXCT/KycGvGaPb53YWsIYpYxBSe+d+P6DE3FlTjT96MQ+OlXBBWtNF6S1XOjRwIWDDV1YGOHC6CgXfDSgiQt6+rapCwJq0cyFr5u7sJXmt3QhqZULJ9u6ULu9Cz93dGFZNxc69HZhbV8XSmlJtAuPaGg/5ohz4VC8Czv7u3BlkAuDh7ggHso8PzHmRBf+m+TCggQXblPSZBfOkzfRhfgkF7T0Z7ILzae4sCXFhU80bxrzznEhdS5z/+ziubvQZKELNVe4UEbX0lw4le7CdxkuxGS6oKRjK12IXOXCHlqf5cIHmr3Ghej1LlT/3YXHB1yYle3ChBwXbLku9D3owpE8F6odYj80/JgL8uO8dsKFXSd5X+2CgjpoXHiid6HY4MI/Rl4z85rFhaMUYWUuG3PRMjvzOVxwuFhfwIVJQdYXYs3/uLDilAux51zYd8GFM1dcaFrswn6ad8OFxJsupN/nzB+4kPvahXslLlx658KPpS4EyfSe5/fBhbwyF34rdyHrowtDKrghrejGzspuDKvhxvo6bijru9GpgRvljdw4E+nGyCg3+jVxQ0PfNHXjJNVp7sYW+kTe1m407uvGkxg3imPd+KefG/Y4xol3o2N/N47RngFu1BzoxkZ6NsiNjBFu/EejR7lhnsAaJrrRKMGNP6jqZDfW0pJENx7TrCQ3ighTGDPFjS5z3Wj+sxtTfnHj7RI3Hi51Y9xyNyLS3dhNHzLceJrpxpyVblyn06vcGJHlhotiV7uhpv1r3ViwwY3bdGGjGwM2u7FrN/fscyNhP9ce4Lps9pvjxoFc9nvQjc+Ukcd9+cx9yI2BR9xocNyN1SfcKKGHJ92Y8aebf4u4sULqxkIdezO60cvkRlsz+7O4sc7qxkQHY7s4O68b6T7OgRb43fAH3egRdmPvBTc2XXTj+SU35l12I+mKGz9cdaNbkRtCalXsxkGqd82NHZR13Y3pNznjezyz+8z9wI2fH7pxkxIfuaF7wntv3dhQwnvvOH/6uZT3KfG9G6M+8Awpvoxr6dtyNwTU8iNzfGIOevPZjV+/uPGAplfw4K+KHvSt7EGHKh5srObBzRoeREV4sCnSgxdRHsxv4sFtutDUg9HNPPDTgOYedG/hQV5LD35v5cGa1h4Ut/XgVDsPLnX14MdvPQjS9T4eJPT14AyNjPYgLsYDLXWN9aCAWvTzIIfqxnmwnSrGe7CK3tCv/T14QFcHsMaBHgwb5IGNjg5hncM8KKfU4R74RnhQZbQHJ8d78NVED7ZS5iQPXtG9BA9CiR5YkjzoneyBjNpP8eAI7U7xoMZUDzZQOaVO8+A5zZvuwS1KmuHBefphpgeGWex3tgciypvjQYO57JuWzPPgMc2a78GBXz24stSDPis8kNPRVA/2pDF2OuNmcIaZHiSv5Bxp9CrOkQZmeWCkHqs9EFObNR7kU9V1HpTS0vUePKU5Gzxwb+L8NnNuWzzYv9uDz3s46/3s7wD7y2Z/OeyPjuR6EHGQM8pjbkrNZ36ad4g9HWZPZDzKfMeY7zjPRci4Ig++FXvgUHmgVnvQTMtZ6jhLqqD3YJHBg/v0k4lnQTYznxmLBwrqaPXgGO2zeVDb7kG6w4P/qMEV9nCVPRR6MLvIg2ukvc48NzxoedODHbc8qHzbg4n3PPjuvgddHvLcn3jwzzPme8Ozp3ElHnR670HTD+yZ6pR58IUyy3m+tPCjB9M+eRD+zOfjC+uiJpW82EeKml5sruPF2Hpe9GngxdGGXtRq7MUnWhDpxV1KifLixyZehGhIUy8s1KE519LHll5cauNF7/ZeyKh3Ny/kdKkP10ZzLfWJ4dpYL6L6MXYc81F6vBf/0S/9GX8A8w9kfBoyyAsr9RnMOHRsCOsc6kXtYV5kDOd6eBEewbq/9yJzjJd/23nxOsGLRZO9uE/TE724SuOSvPibhid7ETPFCxV1TvHiJDWb6sUB+nqaF9to1XQv3tCvM7x4SDNmejFikRfaX714t9SL+DQvuqV7IaTWGV7k0bqVXixb5cW/dCPLC+NaL9qu9+IQbdjoRWCrF3t+Y0+7vRi6x4vj+7zYcoC1ZrPGXC/GH2R9NDzPCwep87345pAXzQ97kU0Vj3qRRY+OedFK4IVB7sVFHedo4hzNXuyl2hbOkjKsXiy0eTHNzr4dXmz3erHYz70k/MuLm2e8SDzrxXmSXOCZXuXMC724TGOLOE8aWuxF0xte7KevbnpR4ZYXK2nCXS9OUdcHXgho7lMvzv3rRc1XPL/XjPHWi59KvIgu9eLEe871A+da5sXbcub/6MXMT14U0+nPXoz84oWbulX04VlVH2Ib+qCh+hE+VIn04WmUD3Oa+JDY1IeeLXywd/BhVHcfavbx4SMtiPbhcowPw/rxHqnifGje34dsqjvAh+1UaaAPq+nxIB+uD/bBO9SHHsN92PGTDwMTGHeyD+0SfYhI8mEP1Ur2IWOKDwtTfJg21YerNG4aa5rtw9o5Ppxa6kNZuo/fTT7Mz/ThDk1Z6cMlGrvKhxANzfLBRn1X+6Ckzmt8OEHN1rI22r6ONa33oYSWbPDhCQ3Y4kPkdh8a7PNhxQEf5mX7cDGH8XIZ76APVuqbx3jUKZ/xqNkhxqOvDzMmVTriQxaV0JKjjEuTj3NmJ9jnn4wv8GGzkD1IfWioYh9qH1J0Pvyk9yFMwwycI8UYOUtqYfYhh+pZfPiNqlh9WEOltMzmw7900+5DksOHwS4fLNTH7UNTrw/bfD58Ps1c530YccGHRld82EU1rvqwkcoprdCHX4p8uEdTi324Qn9f8wHXOYfbPuykand8WEfz73HG91nPE+b/l/2/5gxL+HyU+nCDEt/74P/gw6AyH8zUu9wHGXX46MMxavLJh/209bMPFb74sIoeV/BjVkU/2lfzo1YDPx408mNihB+naWSkH/2j/NBT9yZ+iCmimR97aFNzPzJa+FHUyo8Jrf04RSPa+BHf1o827f1o3MGP+525rifv9/XDHe2HKJb3+vFenB+7aVO8Hy/7+7FwgB+FA3l/KPf/wBw/8t5Y5p/oh4f6T/LDQD0S/JBQRCJroM1Jfnym18l+/DrFj5kpfnw/zQ/jdD/azfRj7yz29rMfpgV+dFjox+Slfv5+9eN4qh8H0vzYnu5HpQw/3tHSTD/fF/1IWuXHmCw/gjRktR991/ihpJx1fqzd4MfyjX48oy7b/dj5mx/5+/1Iz2EftDCXPVPhQc4jj7Xns/ZDfhw54kftY368Oe7H4hN+PKIOIuaTMY/Sj/lGP1JMflym4RY/nCS0+dHaztguzsHH64V+xBb50bWYOa/50ei6H7to4h2eFUnv+xH10I85T1n/Mz//PvdD996Pbh/8aFvGWX3042zjAEZFBHC8SQB1mwWwpnkAt1sGkNIqgOFtAnCStm0Ah9oH8GvnAE50D+B9rwAQE0BcbAAR8QHU7h/AFlo5IIA3NHpIAPW/C2DCDwH8PDGAW5Q8KYDYxAA01DUpAAG1Tg4gnzalBDBoVgDN5wYgWRzAtqUBPF3OvSu4l5JTuTcjgG8zAxBS65WshxqvCmA31cwK4DNlrg7AuiGAFpsDOEjVtgawYl8A8/cHMD47gB4HGZ/a5QVwlKLyA9hHXx1iTqp4OIDV9I6WHQngX7p9lHM4wTlQtz8DEFGEgP0KA5gjYf0q9mtkXlMAKnMA31gCKKCWVtZADW0B/EE17AFspI+U4QjgFS1yBvCQZroCuEYJ7gDO0g+eAPw0yBuAhZS+ADr7AzhJLQIB5FKDIPsLBbCByullOICFfwWgOBNAp7MBTL8cQBENLAzARL2LApBTx2KeITW7FkAO1bsewO9U9UYA66iMUm8G8B/9ciuA+zT9dgCFNPFOgM9VAN/fDcBLA+4xNvW6z7gPGJeyHwbw2yPGe8x4dO8pc73i3lLupe/fcy8N/MC91LuMddGJcq77yJqo3ifWRFU/B7CeyijtC2uihRWCuE/TKwZxplIQA6sEYSZF1SA6VQviJDWvHkS1mkEsrB1EoEkQ1qZB9G0WhIoKmgfRskUQedSwZRC7qEarID7R69ZBLG4TxOy2QSS2C2JohyBiOgbRtVMQ//s2CEfPIA73CSKybxDvYoL4uV8Qt2lKXBCX6af4IP6m9oOCOEpNBgexn7YPCaLy0CBWDAtiGoK4SiNHBJH2YxAvqWUC66GGk4PITAriDT1ODuLGlCAupAQxbFoQdoqdHkTErCD+WxLEL0u5PpO1r2Tdq1h3FvfQ7NWsfQ330Y9ruWd9EG03BrF3UxAVtwQxfkcQJ/7gfPYEMSQniNZ5QRyixvlB7KFah4LYQhUOB7GKSmjpEfZ5NAjDySCyBaxbzM+GIMaZ2C99Zw7CTQZLED2tQRy3cZ09iN8dQVR1BrGe0lzslR64gzjn5UyDzB1iPWeC8JwNYuNl9lsYRFIRa6dh14LQXQ+i240g2t0MIuoWZ0nbb3OWd4L4QCvu8lm4F0TR/SBGPQzC8iiILk9Y93PW/CKIXm/Za0kQ1d8zPn2kjA+cFy0uY75y5vvIPF+Yo2IIByqFMLN6CMVkqxWCpnYIXeuEcPirECrVC2FBgxDONArB1zgES0QIu5uGsKVZCKuah/idGcL41iEMaBvCpk4h9OwRQv3eIbzuG8Li6BCSYkNAXAhOiosPQU/HBoRQb1AIvw4NYfh3ITQdFUL56BBejgnBMT6EfhNC6D4xBAkdnRTCb5NDqJrI+0khPEwO4fqUEBJTQjhPY6aGEKJh07hvegg66j4jBDG1mxlCk1ncOyeE9VR1SQivljLvMsahWcsZixJXhHCBfkwNIUzONNaazlqpewbroPaZrJuargwhm+qtCqFaVggb6CNlrGZs+nVNCDfWhnBxXQhj14fwF/HLCi7qsSmEnC0h3PwthJN7Qji4N8T3uxD+oBr7OT/6TCsPhPCWnmZzvjkhpOSGcIXGHwzhFI3MC8FLA/ND6HMoBCV1PhzCn5R3hOdzlOdzLIQKx0NYdiKE+SdDKPwzhMHCENpIQqgjC+G9PIQEdQhBTQhDtSHE6kLopufc6KiBczPyuaC6Js6fqpo5QyqndAt7pV+tITyi2Tb2TEl29k1jHeyb4GTfFO8KwUA93SHIqKMnhBPU3BtCLjXwcQZUw88Z0GdaGeAMaEmQc6CfQ5wFpYQ5Cxr/F2dBI//mLGjgP5zDqRAKTofQ6kwI+bTnbAi1z4VQ8XwIpbT8QgjTL4VQRJMuh3CWRl/hDGjo1RDsFFsYgpa6FXEW1K6Y86Am1zgPqnud86CqNzgPKqf0m5wH/XqL86DZtzkPSrrDedDYu5wH4R7nQf3vh2CkXg9CkFOnh3weqMUjPhPU8HEIu6jmkxA20xda9TSEpf+G8C/NexbCHSp8HsLEFyGM+i8EP1lfhiB8zTN+E0Lk2xD20faSEKq8C2EdlVFaKX+OaNF7/gzQrA/8GaDEMv4M0I/l/Bmg4R9ZK8V/4tlRz888O+r4hWdHzSuEkUsNKobxB9WoFMYm+kKrKodRQkurhPEvzasaxh2aWi2MqzShehin6fsaYfhpcM0wrBRdKww1da0dRps6Yez7KowqdcN4WD+MvxqFgcZhxEeEYaCekWHIqVNUGCepRZMwDlLDpmHsoprNwthMXyireRjvaFmLMJ7R/JZh3KVprcIopEmtwzhLP7QJI0BD2oZho5h2YWjo2/ZhiKldhzCOUpOOYRyg3zqFUbVzGK+/CWNO1zBu0j/dwhjRPQxzjzD69Azjm15hNO4TRp2+YVSKDmMNvacHsWHM7BfGNZocF8Z5+jE+jDAN7x+Gk+IGhKGnngPDkFHHQWGcoOaDOXtqMIS9Us2h7JW+0KphnD0tG85e6S7Y53fskyaOYF/fh/H7j2H8b1wYT6hNUhiRyZw1fT0ljB1UJSWMdZQ+NYxH08KYPT0MxRz2MjeMAsr/mT3NC2Mv1Zkfxjb6cTHPZkkYRjq5LIytqWGUpoXxIp39rWRPWeyJeq5hL9RiHc9qPc9mYxjLN4WxYHMYxVvCGLONfe9g39R8J6/vDWP6vjCKKGF/GKMPhOHI5v2cMKS5nMdBrsvjPOjLIcY7zPXHuO4E44tIH0Ytw/8rru/4pqr3geOUJQKKk1mWMl1fZFMo8wMIKiDIhrKnIC72KnsILkbL3kNEUUFWKWUqWU3SJB3ZTTPbdDdNQhm/5/fH+5XknnOecW6Se6/Uce0RC67Lnt94RMZNqTdFarr1iDQRl/qID28/4sAdOT/3HzHi0SO2ax9RQ/eIUSY5p+JStuyV+RF7LI/YYHvEHOcjJudKriKpt0x6KpfzUyG9i+ahR9QLPyImIudafBd9RLHwPn7EjKpH9Hku341qCqY1VGARV5sqWNZawYN2Ctq8o2BcZwVpXRX07iZj4lBPBQ17KdgRp6BmbwXL+ygoE4F4BVn9FIzur+DhAAUfoOBX0XawgjXDFAwZqWDjOAUrxyv4aoKCoJg3UUHCJAW6yQoGTVVwW/yToGDmUgWmZQpurlTw/moF58WaRAVFGxR4Niq4t1VB/DYFq39QoNyj4NJ+BWeTFOw9oOCVgwpeOKTgmVh1WCHPEAoKxfyjChQnFOy6KsevK6gUX9+QMTH/poLpKdK/GH9LweDbCu6K+DQF18XRewr23VdQ56GCidkK1DmyP2YFKRYF3a3Sq01BskPBY5eC0jwFAwIKruQreKlYgT6kgLCCM48VtK6SfNWUTK+uZOAbSi42VHK6kZKWjZX80kRJ7WZKNoiVsUq+aq6U/wclf7ZRktRe5nRTsqe7kgY9ZLyXkq/jlHQfoKTtICXHRSxK6g1RkvOxkhfHKlkzTklEZE5SMnqykg7TlRyaoaTRTIkjas9WslE8E5VzJN5cJf0WSf5vJfdSyS3ylimZtlyJRRhWKBm5UolSDFml5J7ou1rJTdF9jZK/xPtrlRxYr+SnRCU1NypJFFVi+SYlBZsl3hYlGduUdPteSZvdSur/JOM/K5m7V0nCPiVmkbFfyYgkJYOTldwV8QeU3BDdDkoO8f4hJedFm8PSt4g9oiRZvHFU8optx5SsPy5xxfITSpaclNxi3iklLmE+LT2clR7OSX2XZOwvJeOvKFH9o2ToVelL9L0mfYnu15X8LT64oeSCaHdTyUnRIkXJQdHwlpKfxUupSrnHlr0TT0UoTfbzjpJCseCuEus9Jcb7SkY9UHLrXyXtFUpe0Ch5Ls5mK2mdo6SJWck+8apFzp9VyRYRY1OyViy1K+WarmSxQ0kfj3x/SiSm6FQp3yFxOiznNiLnNirnVjR4LPGrlKx+ouTbp0q+eKZk1nMlDtGlloqkOircL6uwNlDRoaGK06JaMxXfxaooEYuaq4h/W8WvbVU0b68i9K6KuC4qmvVQ8WNPFfV6qVgfp2J5bxXBPhIrXsX0viom9FPRf6CKjoNVGEZK7LEqWo1TcVi8OFFFzCQVa0VULJ2solQEpqiYM1WFS4ybpiJDKKer6DFLxf2vVfT7RsX/vlPReLmKV1bIutUqRiaqGLpBxkXPTSoubpYetqjYvV3F1h0qluxSMe0HFam/qDi7T0XTJBU1D6p4IlYcUrHgiIrRx1UUX1Rx928VNy+rOHVV4t+QOm+q2CJiUqRW8Vjkp6r46J6KXg9UvP2fioXpKrqbVLTPUrE3R9aZJbdYZ1WxzKaiwC5765T9yFXxb570VKbi97DUElHxVlTFUdHssZwHUf+J1PZUxVPhiFGjr6HmZm01R+qq+foVNfbX1OjeUHO3oZrfmqhp31TNabG1hZqKVmrGtFWjFbSXOeJmB5nfXc3gnvK+l5qLvdVs66/m6QA1tUarSRivxizGT1AzcqIatfhokpoBk9XETVHTZaqa8wlq2kxTc0JEZ6uJX6ym1ddq9n2jpt53ahKXqvlmuZqpq9RkrFYzYo0alRi6Vs3V9Wr+SFTTfJOs3aYmaZ+a7UlqVh1Q8+1BNSVi0SE1AeE6rGbUMTXtzqhpeVbiXlDz3lU1La6raXRDzV5R/ZaaFanSqyi8LfnuSX2PZG90ktckOTOl7mw1l3JkrVnW2dS8YldT16GmhlNNKFeNwSu9+tRcy1dzIajmVKHkK1Izp1LN8Mdq7lRJj0/UdH+q5m/R4bma1tU0HBVJMRreqK4h1FjDN000fNFUg1/MbqYhIVZDn9Yagu9p6N9Fw3vdNfwqWvbUsK+Xhmd9NITjNcztr2H6AA0TB2rIFAo0DB6s4ZVPNSSO1LBotAbXGA2PxmvoO1FDj0karogPJ2toM1VD8wQNB0XdGRq+na2hWNT9TsPTpRpKlmtYvEJyrNSQJ6av0nBrvYZeiRoG/KLhr70aOuzXcFq0TtLQLFl6Ej8f0PDyQQ3fi5jDGtaJKrH8iIYK8fVRDb5j0uMJDRbR45zUc15D5E8N9isasv/RMOKaht43NVwXv93SsOWehif3NTQ1aNhp0vBCpsTOkrhiRbbEFV/naCgSX5hlH4XLIjmskkNMsGkYbddwz6nhqktDK6/UE9TQJSw1V8l5eCL1PpU8z6Te5xp2vZpOdpN0xjZNJ0MMi01nUPN07ogeLdO5In5sm07t9ul80imdv7qmc6Z7Ogd6pss9TDp7xCtx6dTtnc42sTo+nUvD0pk8XuKKjAnp/DcpHSanc1f0nZJOinhvWjqtZqSTNFPGl6TT+dt0jixLJ3l5Og1WpvPiqnRqrE4nUaxak86X69JxJqZj3pBO+qZ0ivakMzEpnTHJ6Xx6IB2VeHgwne5H0ul0NJ22x9N5+XQ61/6Wmi+nsyklnapb6fI7SCck5t1Jx343Hc2DdPamy7g+nYBJjmXJXuTIcXM696zpXLXLekc6bSLpnBCHo+nsf5zO61Xp/CRefpJOnadS6zOp83k6S6tpyW+sxd1Ei6OplinNtOSI3q21XBdr3tPycTct97tr6d9DS6q43lNLpzgt7/TWcrKPlpbxWpr21fJLPy11B2ipOVDLRhEdpMU4XEv3UVpOjdGyfYKW2hO1VJukpUqsmKxl8VQtngQts6ZpcYo/52vlHkSLfbmWySu0fLZK1q/Xcll8mCh17ZfcyVrePaCl3UEtsYe17D2i5dhlLfv+0fLSNS3fi63XtTy7oWX1TalDLEvRUiG+vqWlSCxK1TIzTXoW5jtaxt/V8ul9LckaLUGTloWZWnxiTpYWl5ierSU7R4vBLDVZZE+sWobYtKTZtdx0aOnh1HI2T8u2gJb0Ci2KkJYBYRkXfSIyR7xfpeU30eGJlic1dfz9uo6GTXS81lTHj2JnMx01mut4Jopb6Zj/lo7fPtCR3FnH0x46uf/T4emjY2a8jon9dIwcoOPRQB0D0HF2mI4fRuhYNkZH1kQdQ6fqeCAGJuiIn6aj6wwdsXN1lH2po3CJjv+W6+izSscN8ecaHR+s1dFxnY4263Xs3ahjxXYdpTt0LNmpY/AeHT326+icpONiso5zB3S0OqTjqKh5QsdGse6kjpWndGT8Jnn/kLyXdLS4puOQSLoutd3UsSNFxwu3dGwR1VOlT7Hmto7laTq5f9Kh/09HT43MzdRRL0vm5Mi4Wce3VqlFfGnTERQL7Tr8wpyr4/M8HR97pI6QjqUR2aOojkWPZe+qdOQ+0TH5mQ7jc+m3up7BNfT8r46eDa/pmd9Yj0fMaqInV0xrqscYq0fdQs+wlnr+E13b6Kn1Pz2OHnoy4vR80kfPR/F6HopBffWk9tNzHj3rRuj5+jOZN1bPqIkyb5Iepfhosh6m6Pl1pp63ZutpMUfPYVF9kZ714qko/EqPbrnkXaHnzmo9t9boiVur54NEyb1TavxZatujR5EseQ/ouXtQT79Denoc0dPlqJ7fj+lpf0JPy1N6fH/qGXJDzwMx8KbEE31TJKbofFtipkkd9/QcF4fv69n9n56FOj1uvZ6RWZIjW3LkSA6z5LBIf6KnTc/fdj1/OPSczdWT5NFTN6CnuFiPtULPpJDsW6We0WGJEdHzcVTiiKGP9fR/oue26PNUYjzX06laBu/HZHCqRgbqphkMb5bBIzEkNoN+LTLo3TKDG6JHqwzeezuDc20yONYug5/fyWDd/zIo65xBUZcMZvTIIKFnBuPiMjCKMb0z0IuRfTL4qG8Gaf0z+GBwBqHPM1g0PoO8iRnMnCRrJmdgmirzEzLIEKOmZZAu7s/M4NuVGRSuyiB/dQbz10iOdRlc/j6DekkZ1EnOYKt4fCiDlYcz+OZoBk2vZ3BAbE/NoEaa1HY/A5VW+jBk0NGcwWlLBi1tstadgb8wA3uJ9BvO4GEkg0HRDO6Jf55m0OVZBp2eZ/BbNQPvxBhoX93AGfF2DQMnxb4XDPxSx8CrLxrYUc/At68ZKHjDwII3DdgbG5jU1EC2MDUz8HmsgU9bGOQ7bKBbOwMXOhp4/UMDP4ua3Q1U9TQQ6WUgFGdgcbyB2f0NTMCAYbCBDz8z8O4YAy3Hy5rJBl6ZYuBHUS/BwNZpBjZNN3BrhYEbKw1cXm2g8xoDv6810HG9gWabDWz53sCsJAMzkg04RMIBA1aRdciA/oiBoScMDD5poM8Z6eOagQ03DaxLMbDmltSUamDZbQNlaQZ5hjLwxT0DvvuyVmHggc5Ab6OBniYD18SlbAMf5Bi4KC6YZZ9ssk+ild3AMbHLY2BV0MBXJQaKxMIyA1PDBiZHpNeogXGPDRjFiKcGNGLYcwOPxIDqRi6/YOT0S0Z2NzTyYmMjW5sY2dTUKM/nRtbFGnnc3EikhZGCt43ktjfSu4eRXj2Ncj000jXOSOfeRt6PN3JRvNPXyK/iXD8jTQYbaTTESNE4I4vHG/FNNOKZZMSaYGTcDCOfzTKiE8PnGlGIG4uljmVGTi430mKlkeTVsn6NkZcTjXy/wcjGLVLLdiOTkoxki8xkIxkHJcYhIyMPG1EdMXLnpNR3Rno6b+TAFSM/3DBSL0X6umXkhVSjPLsa2SxqpBlJvGNk5X0jORlGRmcaUWcbGWoxcs9m5Gau9OiSHsUVt5EuHiMXAkaalRp5KWJkZ9TI9scSs0r2S8Q8k3jiuVj33MiaaiZKa5korm3CU89E9msmdA1NKJuYGNbUxINYE+ffNdH+PRM/9TTxUpyJer1NfC/q9jGxLd5EzX4mNomnA02sGWRixWATts9NWMaayBlnImu8iXETTBgnmhgzycRnkyWHGDnFxIipJjTikwQTw6eZGDrDxM35Jjp9aaLlChNHVpo4tMpE09UmDoikNSYarTWxX+xdZ+L19SZeSzTxs/hxg9S3SerbbKLGDhOJO0082SW97TVRuM/E4v0mvkgysSDZhF/MP2DCJzwHTcw+ZMItXIdNzDhiIuGYiYknTUw4ZWLwJRPXrpm4et1EtxsmroiuN01cFp1TTHx4y8Sf4v3bJn4X76WZOHPfxOkHJrnnNlEny0SMVeoRz8U6m4m1dhPLXSaW5ZlY4jdRkG9ibpHsWUjyhmXfRGbUxNjHJgxVsk/PTairZfJJTCbK6pkMrZnJ3TqZxNfP5P3GmfIcmsn5Zpmci83k7ZaZHG+dSa0emVTvlUm13pk8ic9kVb9MKgdmUjokE+/ITKwTMpk0KZMJUzL5dE4mPVZmclX8uT6Ti5syabw/kzcPZLL3YCavH8rktcOZ/Cx+OpLJj0czaXAsk5dOZLJL1DmbyTbxwjnJ+2smMb9nErqRyXc3M6kQ5SmZfHU7kyVpmRSLJXcy+fJuJgsfZjJXIXVkZZIjJmZnMt6cyThLJmOtmRhtmWQ4M9HnZqLxZDIglElapQhnEvc0k+vPM+n4ehbtGmfJM3gWbZpl8XZsFif/X/MsWrfI4oRo1SqL2LZZJL2fxd4Ps9jdJ4td8Vns7J9FHbLYOiSL1ZOyWDk1i8oZWXw7P4svlmWRvyKLhSuzmLc+C8/GLOZsysK2LwtLchaTD2Qx6ZA4nIXhYhbpN0RKFppbWXyamoU6LYtP7mYxxJTF4OwsHooH1iwG2YQ9i/tikCOLe3lZ9K3IIjWSRXw0S67H4lkWPZplcy02mx4t5LVlNv90yaZbz2y69hZ9RLzon82VAfI6VIyQ9+PkdaKYLO+niDliQTbdV2bLuZXXVSJRYm4UmyTulmyu/5jNjT3ZxCWLg+JQNjePZNP7mDiZTb/L2aSJflezuXM9mwEp2dz9f6nZPMrM5qOsbBQ52Qy3CGs2SqFyZsv5Et5sRviyGVuVTeazbCZUz2FirRxmNM7B9f+a5JDXLIdZsTnMbp6DW8xukYOnZQ6+t3OY1yaHr3vk8G3vHMrFd/Gibw5L++WwrH8OlWLdyBxixuZQc1IOtSbn8MK0HLaLpGU5HFgpVuXI/0cOB0WztTm03pLDpeQc/jqUQ+fDOVw5mkPXYzl0Oy5O5HBV9DiVQ8q5HB5czkGdmsOnt3PQCO2dHIz/Sg9qqTEnB685h/m2HBbYc/jCKTUFc3hWIXU8yaH20xy2PcuhXnUzu2ua2VvXzNtNzJwS51uYee8tM3+2NfN3ezNdOph50MPMv73MKOPNfNzXTHp/M58PMROcZKZwspmvE8yEZpipnGkmMtvMk3lm9qwyk7TWTON1ZpJFk/USe6eZK3vMdN9nlnNqJv6gmVTR77CZO2LQMTODj5t5KIacMKM9Z8b2lxn3VTOea2bmXjfjv2FmcaqZr9LMhO+bWf5AcoqmVjMnnGZa55o55zbT3mOmo9fMHwEzAyul9iqJ98zM/JcthBtZWN3UwvNYC4nNLdRoaaHOWxZaf2ihQzcL7/e0cLm3hSt9LHSLt9Cjr4W4/hZmjLPw5VQLJQkWXv3aQtNlFtqstnB2jYX2ay38kWjhfxssdN1s4cZWCwO/tzDsRwuOgxamH7Iw87CFPDH7iAWP+OqUhfLTFqrOW3jzqoVG1yw0uW6h2Q0LR29aOJ1qoe1tCxfuWBiqtTDSYGFStoUpORLTLLGsEsdmIeiUmlwWvs6TNVVSy1ML58UH1ax0rm5lSD0rljeszGtqZUEzK8XNrURaW3nWxkpcPysPBlkZjBybaKX7d1ZSl1npv8KKYrWVz9ZbmbjRinWTlZeTrTQ+bKX5USsnjln59aSV909bmXxVxsX061Zm3bAy56aVhbesBEVRqpXS21bWP7Cy8aGVGv9a2au20lBjJUl0yrLyt+ieY6W3xUqaVXLbpGaHlVF5VjJElsfKslIrOyJWXnps5Ufx+hMrLarZaB1j43wNG7/XsnGnvg39azY8TWz4m9qkVxsFYlGsjUJR0tzGNy1slIvvWtpY3spGVFS1tvHsLRudu9m4LHr0sBHfy0aa6B9n40FvG0P62BjZz4ZOFA6zETvJxukpNs5NtXEhwcbtOTaKl9r4drnEW2ljzSobG9fYeGWDjX0bbTTcZEO914b9oA3XIRulx2XuCRsVYuUpmXPRRvNLEueG5Lxp42GKjUe3bAxPtclv3MaoNBsT79lY/MhGkUhMt9EyW2rIkRrMNjpabLxntfE/m/Rht9En10Y/l41xARuT8m2yZzZ+qbLR9JmNY89tnI2x82dNO5dr2SlsaOebxnbqtLSzUzRobad9BzuTethZEm+nVFT0tRPpZ2dVfzsbBtr5ZaidA8Ps/DbCTqdRdj6ZIPOn2MmfbuermXZ2LbTz8Ro7GuHYYMe3SeYl2+lx0M7dw3YGHrEz5KidR0J73M7EU3Z2/2Xntct2kq/Y6XhDYoueqXZuij63ZV2anYd37Ix7aCdb+BR2who7x7LtdLDYuSDes9r5Q3S1yzqHnVSnHUWeHb3HzhivrPPZmVsguUJ2rldzcCvGwcAaDgwvOGjQyMHrjR0caOKgWVOHXK8dnBG/t3DwV0sHPVo7GNrWgULo2zsIdXKwurODp6JWNwcv9XBwKM7Bsd4O2sU7uD7AgW24A88nDkpHOqg91sFP4x28NcXBr1Ml5jSJOcMBsx1EvpLjqx2cFu3WODgv3lnroPN6mZPoIHWDA+VmB59scfD5Nge+7x0s2OXgy90OSkRykoOmyQ4Oi5YHHLQ/JDnEu4cd/H3EQdejDuKPOxhwwiHPUw5GnHYw7byDry46WPmHgw1/ytybUlOKg6u3HLLfDlR3HYy+7yD7gYPJDx3k/utgkcJBkdiY7qCm1kGnHAfdzA6uiV4WBylioE32yO7gY4dD7pEczHA7mONxsDzgoHrQQc+Ig+FPHKjFyKeyl2LMMwcmMeG5gynVnMyIcZInFtZwEhRf1nTybS0niXWcJL3k5NdXnXR9w0l8QyeaJk5GNXUyMdbJvJZOAuKLVk5qtnOyt6OTA+84Ofe+k44fOBnf04lZTOklOeIkh1jYx0llXyeP+zn5fpCTl3DS6iMnvw13cnuEk/9GOdGPljVjnZRNdPLdJCfVpkr8BCfbxPfTnPw03cnrM5zsE41mOomd5eSoaD3bySnRc4GT9MVS/wonW1Y6+WG1k1fXODmyzkmbROlhu+TY4cTyvRPPbif19jt5M9nJ4QNOWh6UWg47uXlMejzrxCo856Wvy7IHN5xcFQ9vOZl818mc+078Ivyvkz4mJ4osJ9lmJ6UO6dHppCrXSV2PxPU7OZsva0KyJuxkSdTJuieS97mT3SI5Jpcj1XPpWCuXi+JYbC6nm+fi6phL2Xu5bO6Uy4+dcxneN5fs/rn8OiqX7mNyuT82lyHjcpk7JZevEnJZPT2XGjNz2SLqzMrl4Ze5zF+aS4FouC6XZutzeXejrN2ci/37XObtziUgFv2QS9L+XFom5zLqRC7jTuaSIyrO5TLgai6f3cjFKMbfzGVKSi75qbkU384llJZL7fu51HuQS+tHuVxS5uIz5rIqO5enoo4ll5+suey35dLGmcvfrlzi3Ll87JOYfskRyOWDaC48lbzPczGIyTEu7GJRTRfFYnltF5vquGhU38Wt11z894aLQFMZbybj4ptYFyGxormLKtHobRcHRf93XLzc08X+Xi6axLlo28fFH/EuOvV10b2fixsirb+LhwNcfDTQhUqMwcXEwS5eHelij7g1zsVnk1xMneLCKWZNdTE/wcWX01yUivB0F09nuEic6SJ5rotm81z8usDFewtd9Fzkos4qqWG1i59Fq3Uytl7GEl38s8HF3U0usre5eOMXF5f2y+cDLoYfclFw3MXSky6enXIx4bKLx9el/5sudqS4+PGWi9dSXbS5I73cdXHzvouR/7k4ZnTRNdvFALMLnVX6sLnIFFV5UoPXxftBiVXuwlXhIuaxi51VLn564uLUc+mxRh73auax7uU8dr6SR6s38mj/Zh5xjfMY0jQPhZjWIo88MbdlHm91zOODd/M4EZ/H3YF5GAfn8caoPI5+lsf1sXk8HJ+HakIeZQl5RKblyXcyj40z8qg/Kw/d4jwWfyNrV+Xx4do8rojBiXlM2JTHnC15JO6QmHskX3IexQfz2HY0j/On8uh5No8uN/J4kJJH9u08Jqfl4bmTR/S+5H4kuRV5vGjOY7doZM3jH2ce9115ci+Tx3x/Hi8VSfwqiVfNzQ8xbvZVd3Oqppt2tdy8X9tNXDM3GS3cjG3pZkorN+ffdTO0k1uem90c6uOmbV8Zx41ziJsan7gZNd7NosluwlPcrJrqlucMN/Wnu/lRvD7DzZlZbjrMdvO/OW4ui/h5bj5e4EYrRi90417kpmCxm2VL3Jxb5ubd5ZJvtRuVyFjjZuo6ySV86918keimSIQ2uFm50c1TkbjJTc3NbuptkX7E6e1uJv7kZv4vbq4ecXP7qJuHx9x8dNzNnNNS6xk3JeLZOTdv/S5rU9zyPXKzX7ROc3Pxjpub92RftG5mmt0ssMj7XDdNXG4Oi9/cMh5x0zcq+/PUzaxnUtNzNxuqe6hf00Oz2h6G1vfwckMP7zX1cDvWw7AWHkwtPeS19lCrp4efenlIjpO5vT2c6+OhVz8PZUM8KEZ7CE/w8NIUD22mefhzuocF8z2sWOhh3koPBWLJKg+PV3uovtZD3XUeXl3vYZ84kuihw0YPF0WnTR7ub/GwdJeHxj97uLzXw+LDHkpF9IgcO+mh/WkPv4keZz2MuyDH/5C1/8jcqx7MKR4SbnmYm+qR/zcP6+542HpXct330Pqhh56PPDxQeHgnS/rL8chzrofRVg+ZYqbdg1csdHgoEt84PYTEylyP/LVJ/3kedoif3R7e9Hg4IJp7PZwQ7/s9tAp75PrsYdRTD0Yx4ZmH6c89uEWwmpfyGC/Lq3upEq/X9pIkLr3opUtdL9eEo4GX1a97eS4aNfLSoYmXTk293Grm5UGsl4+ae1ELYwsvE1p6sYrprby4RbC1l6/e8lIharb1sl3cec/Lvh5emvT00rqXl7PinTgvf4irvb3E9fFyWwyM9/KvGN7XS7oY3c9LprD39+Id4GXhQKkJL5sGe3lhiJf2w71cFOoRXtpN8nJB/D3ZS/cpXvpO9TI0wYtKGKZ5GT/di0XkzfBSMFPqm+VlxWwv3RZ5iV/spcYyL21WebmxRj6v9XJXDF7nZcR6LxliXKIX1wbZu02yd5u9/PW9rN0le7jXS/MD8vmQ5DziRXlU8h2TfMcl1wkvtc562SHePO8l5aKXf1Kkt9vSW5qX7+57WfPAyyfpXubovZRleNlm8hKb7eWmReJZvQyxeRlpl5jC7fTytctLs7DU9VTqEsFqPipifGyo4aN2TR+HavvwN/BR9w0fvzby0a2JjwnNfSxo6aOylY+9bXwcaeujdTsfqT19DI+T+fE+Fvf1UX2Aj23i18E+/h7iY+LHPt4b6+PeeJ/8B0ucST6eJ/ioM93HW7N8vDvbh2KZjxHLfYxb4SO02seqNT6eidYbfLyzUca2+rj+i4/pSZL/gI/VByWG2HRI4hz2cfSoj4XnfBSJb8/7eP+SD/XfPtZe91Hvpo/mt3xcSPVxK83HgDs+eYbwMeaej8ADH2UPfVT96+Og0scplY8Oah+30318nyU5rT5GOqRmp8R3+Yjx+NhR4eNq1AdVPh6Jac98bK7up04NP7vF/pp++r3ox1Hfz/xYvzx3+vmmuZ9K8byFn80tZV4rPw/a+RnW3k+6ONzJj7enn0icn3rxfn4Ub/T1c0C06+/nygA/Awf5SRjiZ9UwyfWxn/6fyfrRfrLG+Nk50c+RyX7uTfOjmu7n8Rw/2+f5mfCVn61L/aSt9vPpWj/j1vkJb/Dz+hY/Y3dJ3P1+UpP85B2SWg9LjUekxqNS4zE/r53wE3tS5p338+IfMnbDT/PbUk+an99Er7t+Bt3zU1cptar8nFT7OZjj55rVj9Lux+b0U+ry09rv51LAz9Cgn6MhPw+jfrSP/WRX+Zn6xI9LBJ/6CT2T3p5LfpFUPcCVWgH0dQJMrxvg5wYB3nwlQFmTALViA+wUR1sEeK9VgO6tA6SIz9sEmNcuwNftA1SK1R0CjPgwwI4eAc7GBfizd4BufQL0iw/wQGj6BuS/IcCU/gFCAwOsGhRg9+AASUMC/PZRgLThAR6PCvDSGFk7LiD3swEKxFdTZb64OlvmzAmgmCt55gVY9kWAvGUBvlkR4KfVAQ6uCdBxXYAu6wNcF/cSAwzdEOCzjQEmbwpQsUVy7QhwYqf0khTg/QMB/hYDDgX4V3x8OMC0owHcYsGxAEUicjxA9ZMBton6p2RfROsz0tP5ANkXAqxMCbDpVkCunVLf3QC97wUwPgjQTB0AXYBe1gCPbAEy7AFmOAMsypW6XQGqxE53gGPeAF8UBfgvLOOPA3hFSZXswxPZ92cB3o7J54Pq+dx+JR9a5DOiZT7N2udT0Dufr/rk80b/fKYOzeftyflcnpLPoIR8bNPz8c3IZ/HMfDbOzufVufkM+SKf6Jp8Pt2Szwvfy/q9+VTuy6decj79j+RTdTKfxFP51Dqdj/NiPp4b+SxNyWff7XyOp+XT6W4+Z9T59Lbko7bmM8Wez1xHPjGufBq58zksNhXl83pJPt9F86lZlU+DJ/kce5rPqOoFFNQs4K96BWx6vYB+TQoY3rSAz5sV4IktYGmLAqpE7VYFvNK6gMKOBdR4r4AmHxTg7FpA/V4FDOxbwCMRGFDAj4MLSBlWQMfPC3g4roANUwp4YWoBzacVcFJ0mF7AjRkSe04BifML+H1RARdXFHBvVQGa1QVkrynAvbaABesK+G59AesTC6i1QXJvLGCf+GhbAUU75dhumbNfXg8U0PlIAdfEmOMF5IiEExJDLDwpOU4XcP+C9HOxALN47e8CvDcKeJJSQJ3UAnaLFmkF+B4WyD1DAQqz9GUtIMZZwDZx1FVAelkBJSHpqUr256n0JcY9L5BrfpCztYNEmwTZHxtkeOsgWuF9O8jTtkFebB/kB+H4IMjoXkGyRe2+QXaJV/sFad4/yCnxx4AgXQcG6TcoSPnQIM8/CnLukyBpI4IUjg5Sc2yQnWLfuCCdJwZ5MCnIjKlBuX8PsmKa5JkR5M2ZQeYuCPLNwiBrvwjSYLHU8Z2MrQjy9+ogI9cFMYkGmyXHriC1DgZJOiT5D0vuo0H6Hwvyr7CdCDLrZJCAiDkTpP7ZIJ7fg/x1JUiPf4Iorkqca0HWpUhdt4K8khrkxO0g7dOCdLkT5OHdIPp7QcbfD2IVFQ+DVPtP4jwK8ov4nypIrjnIt9Yg621BvrfLXjikDqfkzwuS7w1yvyiI+0mQkqdBnjyTPa5eCLUK+fPlQjJiC8lvUYi1QyE/9yzkXp9CpvcrxCvK+hdSd1AhP4mGFPK/IYVMG17IF+MKuTKlkITphSycUUiv+YXc+bYQ9XdybFkhT1cUsmllIa3XFHJefLC2kLh1Mr5e1u8qpPfeQhYnF9LmSCH3jxWiPV7I2BOFWMSMk4WsOl3I1jOFtD1fSOdfCwn9UcjLfxXS/nIhn1wtZMTdQubdL6RQRB8UUvvfQjzZUleO1GstpJGtkKuOQvo4pR8x1lXIzLxCYryF7PEVsr+skFPlhTx+XMgLTwrZLS4/L6RT3SJWv1LEvteK+LRREYVNiqgdW8Qukf1WEQlvF7G8bRGBD4qY16uIF/oUcTC+iFZ9i5g2qIgtQ4poO6yIr0cWcXpMEU8nFaGbUcS4mUXMmiXrxJo5RZyaX8SlBUXcWljE2OVFzFxRRGhlESfXFuHaWMTSzUW8uFXGdhWx5IcipiQV0eloEeNPSJyTRew8U8Q314tYf6OIy6lFxN0u4o4YmlbEqvtFxDwootm/Rfzxn6xVFXE1Q2rKKuKMpYi/rUWMdki9Thn3StzSItaFixjytIiKasXsq1HM8nrFbK5fTNsGxcx7o5g3Gxczrnkx4ZbFfN+6mOkdivmyYzEn3y9G2amYDwcVc11MHFLM2EnFzJxczM6EYl6dVkyL6cWcEe/OKEYzq5gxs2Xt3GKqzy8mdmExHZYWs3VNMSmJxWRuLObZlmJ+31FM48PFHBXG48VMPlHMk1PFbDpdTN0z8vkfeX+9mP9Si/n0thy7L3MfyOf/ihnxSMYVxbjEU1Ux7XKK6WouZqqtmIX2YkrFntxiBnmKuR0pZnC0GLXY8ayYV54Xc6d6CWNrlmARX9UuYd0LJdSsU8KDhiUcaV7Cv61KmP92Ce06lDDwnRK+7FHCmd4l9Iov4esBJZwfXIJjWAl1Pi2h5PMSBk0uQSk+m1JCtqhIKKH69BIazCih+cwS3p1VwtA5knNuCVcXl1C2uoSta0t4aV0Je8XJ9SX8mVhCjw0lqDeW8P02ib+7hO9+LCEvqYSFySWUihUHZO7hEnkOLpH/7RKWnJS5p0uYcKGEwt9K2Ph7CTHXpMa0EtbfKWH33RLeul+CWSdzM0r4w1lCsr+EloESLpaXsCpaQlKV9PakhLhnJdhfL2XOG6U0alzKwGalZMWWUtGiFH3bUp50KKU4rpQO/WRsainTppXy5fRSds4speeSUpruKOXHn0tps0fWJMvxg6W8eqhUnttLcR0vZe/pUmLPlKI9X0q3P0t55U4pLe+Wsvy/UtoZSxmTVcoARymLXbJe1HBLDPGap5RW3lL6+kt5KIyBUpoXl3KvtJSnoVLqh0upelbK8Zgy2lcv4w8xplYZFjGzdhkBcaRuGSn1y5jeoIyExmWcb17Gvy3LiGlTxitty5j0Thkvf1DGvK5l9IorY2nfMp6IkwPKCA4p47uhZVSJX4aV0WR4GZc+LuP2J2UcG1PG5+PLmDWhjHyxYVIZ3RLk/Ywy2s4to+u8MtYvKuOHxfJ5SRkNl0stYvRqOb5OxjfK+83y/qcyLu6Rz3vLOHqoDNVRqf14GV+fKKPdmTJ+F93OlvHiP9LjtTKG3ChDI2anSF23yuhxt4w0kX6vjHH3y5jzoIxC8eSh9PCoDIe6jDhDGftypFd7GS6xPbeMlnllnBUfuMuI95Txhb+MVwvKCJWW8VmkDHNMOfnVy4nWKKd7nXLG1i1n00vl7Hm5nJMNyvnrlXJcseUsbF5OZptyGnYu548u5Vi7l7N8QDn9R5ZTObqcruPL6TitnD/FvFnl/DO/nLwvynlheTmpq8qZvbaczevLqZcoscW7G8v5WyzYKut/LGfdT+W8+Us5Vcnl/HJQch8q5+6RciYeK+eVU+WU3iwn5lY5r6ZKzjvlTLtXjtlSTi9XOfq8crZGyqkVU8HFGhX0eamCMY0q6N2igvuirHUFB9tU4BpYwSoqqD+tgtPTK5gyuwLNFxXYFlWwdUkFl1ZVMGFtBTc2VXByZwX3dlWw72AF8UcqeChqn6xAd7aC7RcqePU3mfd7Bc2uVPDmrQp+T62g++0Kbov0tArG3ang+b0Ktt2voNXDCr7Oq+CUV+rxV7C7sIKB0Qq+fVJB4xdCDKsbQi9c9UIsrB+i66shHjUN0axViCutQ/R5K8QDMbVNiC/bhhjcJcT1uBADeoeYGR9iU78Q9fqH2CtODwiRMDjEkiEhTgwLMfyTEM6xId6aFKLLZJk/V+YtCBFaHqLhKsm5LkTZ+hCrE0O03RTid3F7c4j0LSHGbw3R4JcQBUkhrh0OMepoiI0nQuw5GSL+TAjfOclzPkRE/HwhxMnfQlRcD/HDTYmdEuLSrRA9UyVHmsS/G2LXPcnxIMQfIlUj8bUhqplDHLCEuGANkWILMcgewuYIUeSU3HkhbnpCjPGFWBoI8XK51BIJce5JiP89lT0Q/Z+FUIjPnocwi5nVKvk2ppLPXpDXFyvZXLeS5vUrufZSJZuaVvJfi0pyWlbSr10lMzpVkt+zkvq9K2nRR+bEy7p+lZjFzP5yjEoKPqrkybBKPhxbyc2plVyYXUn1byqpsaqSo5sq2XOwkr5HJNaxSs6equR/pyWO6H+mkoG/V7L9r0p0qZVMvF3Jm/cqaX+/kpdyJLa5kpS8SmL8leytFuZ69TCKGmFG1wyTXCdM6xfDUC/M303CRJqH+aVlmNOtwox6O0yzfmG+IyzPoGF+HRqm80dhBg0L03ZkmNCYMJkTJd60MGNmhHk+K8z22WHemhtmyPwwuQvCdFkX5pYYnxhm1cYw7beE+VNM2R6Wa1CYXQfDfHw0zNRjYbzi/dNhgufCbLwucVPCKG+FmXM7TJFYnhZmx50wEx+Gqfg3TB9VGLsxjNEia61hltikfrHBHibWGaa/K8xsd5jbgTC6/DD55WE00TDzqyS3qPk0zG7R8FmYY6LD8zB/ibhqET6JiWASCdUj+MRXNSLsrRWhee0IA+tEiKkf4Zc3IlgaR5jdJML2ZhFejY3we/MI3VtESBP6lhEmtYqQJxa1jtC0TYSc9hGWdoyw7Z0IyXERLvSOkNonwpD4CFqR2zfCwn4R1vSP0HhghHcGRcgfEuHboTJ/WITxn0Zo9FmEJ+MiJE2QeQkRfpgmc6fL+DyJs1DirYjwxeoIozZEMItZG6W2LVLP9giH90bosT/C8CTp55D0czjC58ci2MTKExGOnpLez0bYfyFCysUICy5F6Hc/gkJYHkQoehhBnSE1ZEXomB2hT06E3xwRhuZGuOaLsLlc6o9GKBdrH0vualGG147yYf0oZQ2itGkaZUmLKOdaRxn0dpRxbaKsbifHO8nxrlFqxUf5UTTuG+VKvyh9+0f5T4waEMUsZg2MsoMod4dG8Q2L8tXwKL9+GiV9ZJQVE6McnRyl/ZQof4q4qVHui08TomSKwLQoT6ZH2TIjSoOZUW7Pjsp9VBS9mDQ3yuJ5UXkejrJnQZT5X0YpFVe+kVyrohhXR0lYE2XzuihJ66O0SpS8osuGKNqNUUKbo9TZGuUX0WxblOvbo9h2yrpkmXskypBjUSpPRFl/MsqLp6L874zMEaqzUeznotS8EOWdi5JPjPojyjfXonhSo7S4K3slPrwXZe2/UcaoJK6Yq44yzRzlLXuU30Q3R5SPnFG+dEWp55Y9C8k+VEX57nmU/wM+in9h</binary>
            </binaryDataArray>
            <binaryDataArray encodedLength="14784">
              <cvParam cvRef="MS" accession="MS:1000521" name="32-bit float" value=""/>
              <cvParam cvRef="MS" accession="MS:1000574" name="zlib compression" value=""/>
              <cvParam cvRef="MS" accession="MS:1000515" name="intensity array" value="" unitCvRef="MS" unitAccession="MS:1000131" unitName="number of counts"/>
              <binary>eJy1fSHPJNuSXIMHDAwGLHjAYICBgcGABQsMskcLDe4PMBhoeIGBgUFq0ZVlWVeWwYMpy7IesKwna8GTZVkHPmQtNCwZGRgsXOiumcqvo6Ij85z6ZizNUVWdkxkZGVFT3V93V/ftdrPHv8fILe7fisExHOsix8Vala9qr/Dp5lSPySfgOARWV1/VOfV1f9bJNV/I5XUX8ZXGKrfL4/iAOeaU88knYyvPsWfUekw07HpTccjTxRyfA8gtYG5FW9Wj4rAd2NvRb+5vNvfTaIt88zggnn1Qfir/VN0QGJhX8WQtOCZM/z9QHFX9invnW9W/Lea6rZ1PvMa4A7goXavjqjZzVL1V3m6P8dPjuvThMT4d268591eP0Cc/8sek1oA6GbMJntxD5qneAo6Rw432M0ZpWs2r8yFMn5+sR6WzAa/kHJDPfVbDIDY5oT95fLs/j9EfxqqOHeayptH8DeaN5hmbNWO+XGPfblSDeSqfuAes4YSfngzBrdI/KFfxOPkgxgCcgDwHnEpHPEYuKl71wXNurx52OVyL6wfEhp29W+kpNUiN9uPt2H46zul9q65NFW/cDqiDGiZvXK8w0Vu3s4es7azXAMxbgcO6Vx4pb5Bn8gkxV2GPRgvmmjhBOekl8kF+JrBmI3M+HufCfk58uX/D2Ofs/vQS69/s9XrCfnaeBWDmcRzHH+7n6wnWWfFv5qfilzVxfgOOrHFVO2jL/bq9njeoA8bjOg41F2LOAAPrpB4BcVmPtZr1rLxXPiRO0Fzn3VdN7s/H3i1z7s96A/JQ8wGY6CceY++biL9RnquY+xNj2PnvkzzO/0NZB7VQfDpN1Bpus+5Jh4Nj7icX1IxH+jNgLjWd8WKNON/tfB1ziE1eG2HdILereyticT97ytqpB/avvFntHXXF4wH5WX+z8//DnGcfEKfTfFWPaj17R/7sE3KwYn+FV+Wr2dOjgK3DdoO8zc7XH9QOtZ1pUfXC3G72+nen2ysmckc9MW7AvtF25lflb/qEfpmYx7o5H7Sm8FFfxtoo5+va/ekT1w3C63pzikc+LuaGnc8T7n1W86UPoVkIDar8rM99DNoaaPXxPsdmjtID0XuImBUfOD/3w57n82av5xPr5IStuCh92dN8nSU1zHnMRy4O26pH9sgBLyheYWHP+Bzh5+M59U/H2Ndy7qN4LpF/n6GO6LOJcaP9biT3N/w7caf+ktew8zVw3/94f8ZgPuKwPtWx6kH1mthRxM36Z9/CXp8nqvPBIH5Vbxe8GcNN94TxVZ3EDsrf+7kd51f2F/b6f8MhX3m/7w+q75CnfHOKVWubWGONVO+oJWNiL1V+pWU3x9vER98UBq4j185L7NFE7CBs1kbVvNFcVX9FB6Utrg+hF4/k/QGufZ/uz/l8jQr/5kvs1F/p2NV1e17HHI6T71tv99f/gy7wZrqlF4i92es1q9OJ11HrKzjoP/eU3BJ71+PTXb/+YabPuxyIg/UwT/lgYgyBX2mENZHrh/v5Gq74RaFl5fuqV6iJ0/GGPd5fH0+CMFbqBR2nzsyBvVGcWcvM5z5yfSzgOmw51uz1bz+nXDu0UvnYG66pWIxL7p3GRseql2FPvavzgPFcxKDGRvEKbyVumD6PU+ew8/m2ib6rukr/zc7nhtO+2/m5fIWt1hzwkDv7XOEyPvKuelvRQunQeZSxQTGdvw7jax48rxv2+vcD97jCPXUMO9cyqME9MreMrfSs9EVfeQTFdHpxLzc7/x9QmOxF5T3uD8jheqyPwq24p34b8EM/sKcgvMzt9OZ5F/vZE9aqfMTaSsNZv1WM8h+5qbkKk7HR76zB+Z1vzAnzE9cXMHit0m/HGhCzWX3dQ0+UloiJHB1iFV+31zoBPDbRm/IIcwfE8xrrmhpgH0rDbr7SFnXLMcRwivcCU3mAWoSd62B9tV95OOvbKRe9Qz0rzZhLUH561XEK2DJ/7mnFN+aT+5s9z8fcrzCrOqjRRj1k3dQA46PAU9hYO/Vn35V+bq/ad305jID9Klbxw/iqp1FgsibMV/Wc/uVazg3KrXiZWDcaQWusy4qHbufn/Js9XwvN49Q8a3BfTpjsxaDjSjvU7Qa8AtaNck1gDtrf7MxhiFzWdqYd6l1xyl4GHG8Qv4l8FziMn3EOuNknfh6KuSqPuP8bvBfx4X7+v4f82N+cD9gi/8p77M9pHTknhyHwmBOfC7su+TpQct1gG/bKjfsNOsbauM/+Zj30iz1lLQLy0bscqLHS2e183iFu+qV6xt7Rc9YD8xJ3I37sHedw76xDepf4H+/Pz3gh/ze9j89+BeUp7czO2iBeapv/j5CP8k3xV/upQfJBbrzl+KBj5J26o78BOMwztcI6fC5w3+iFwuX6uZ/80H/UAPeRH9fNflCzzWo+6H9ywppVD5nrxHmDeeVvpzfqnPioMeeyBk7HvH3x1vQ1AbU8+Qv3Ia30gNq4mEuPUHfl66wHnnPCCnt9jQhfK1rtKUfQ/H78QeChdtmr8ibXvxzvj4/H+M3n2+2fPMafPcbf7bof2989xi/H8OM65sf4cFz39u1m5z5VbxvUd+A4iv5xP/XMa+2O9dPx3v7PcH21Yy7xN9AMuW2kD3uYOegTa5k10m/c5xrYN/rG+9gzzqcGJuKYmxMGHuO5hD1zLdTdaHBPnBOkj+o9/XTKZayqR5xLn4xicG2IOKctYg7IzzyOU3nYP2qQxxsdq365TxWfuLndoM98LqKeb7vAqjTP3oe9+rTZ87EncfM4+ala6E16EoCX1xK8vjnMBxwPW38fJfvJ2D3v5/v5vcvkcwNc7CnXqlrqXDA7+5T+ZK0dP99vu4HW7Bv3kWvp+VvM/ckf85FP5Y3S0UR+Ypu9nhc3e/1/oeaM1iou+/hwP19Xc97tlV/nCeqH3tzgHAjSaEWbT8fnzeK4v+ML3O/xM3iN/JVGyc3s/Jxus/N1Q2me8zg+HOdCnm9GcUrv5JpxUdTjPNaLYxILe9vs/Fk3t/PjgjpHmPfMG+aQuFkz6yM+5ql6rMeAnNRrUEx6u2/TF7XGfiqfkR/2EbDutN/xD8LkY4W5bzeY2wCba6Ou3IPijDwDcl1gVh7daI5rp2dhz3NgA3z0UHGbDS/2DQbWCBGrtBqFpoiFOZ0+DhgDjjeBa7B2u+vPIGNfiVn5ssd8hGtkHH9T/Ap/U+TneJND2PMxM+z5mdgb8WDv2QfU7eTDcd3Ox5uPR/197Qv8jZEDH7exb6MaFR810uMgff2oh/5Xo/K7qodxZufPxzP33KK3qp5ZXd9o3ex8HUhMxnXarozES92YF2JHk89zQfnMi/vInM3gsfkYm51fM8R45c+sV/TW7Xxty/M7Pw+fnPEzopiPHiOn6rzA+ln3TZf7+XpugPnx/upR9u6Eq/pmzTGftWcPuVelM/LdBId8TP90P/9tNOx5/qUmqYHCUT6zr27nv0tTt5xnjk5b1RfGZtxGfWdc1si6IXC7gVgD5tI37Kfi3fnOGoWdzwnmzF57MZ+9D9PvPSKfDqMa2febd/A6fwAW1kSdsBZyCcDf9z/CNSf7yWtRpYk6Rj6s30a6IP+Kp9mZL2qS2uc+917xRD9Qt+RjNHcTsdhXpUXm4zA7/92V8+hhxbnSKTVwO19bUOvNzueS21m7xJnxQC9Qw69z9HiBfd/sfH696Qjv33a9Yy/IN3vJ137yMYM/2519oS6dvg64qFX2NwCLXy9SuNVgjlj7BtgZizrwuYBrqXPmjiL/zTvCYU7oa3Iy0AAxmCvmo0b7Ns+J7HkDDkYY7H/nH2oZ9vr/7IpHFS6eu+yn8pV7UHkOMU5xFW+Mw7z0AD1CPdxe3ydkH5Wnt6N35oc9YI+sUaUv4qic7G2IfDVX9YA6JlccqZfSX3mnjlVf6jhMP9+pMB1i8vVvh4HXiwH46flKDYzZRC6e91mz8wz7Rv6RcffzubjRuk8wT17yZ4Do9YLUbRS4yi/0CnvIueSZWjlhK9xuKI9YNyc8rrfZ+XXMzMtzwUCPDfADMCovsSbyqrRSmirto4ipdMv5reGYxwP2kY/DNuz1XGeePBJ3mP6ewLBXnVC/7LvqETmyRl/34fUnJ9yKO3NQdXCwL5vIrTCruok97Pk8Lkfeg5rrien2ep2vanFf2UPy52sWrrNPzDljBuShRskVnyexVhyvuOcWfc5j1i/nVL7yZtj5WoA6ZDyuOexXmtxMa2e0rfTlHOTPPG729NDtrPNGuSGwVZ2AY7fz86UBunH+Si9vPtI+5le6ca0ADLPX5wD5fYOpRfbB3Du+rItaC9Of3xkN9s3O5yd7yx4kftjZ40o3nsdj7D9M/5/fBLcVnQzyThrcz3+nMlfcz9zUYJjORW9Uz9lXvqYbB488FwbFbnbmnzqg74ozH6dfqB3zrHJ47u0Yns9V2lVD8X+bP/TA9zMqX5AX6pc+OcSi/le4VrGI5WJOabqKb3CcGne6MU72mtthr/+3Z9xMrKtzYRP9Kp65HsTlBjiIwfWNMMzO7+Vnj+wB5zisq7iMcXv+X8Mt9u+EjWudrw77e+5H+HtxIzzlW9aceeeAlbV2nfA90+wr9ctayQM94r5QM+4XPXSDa9vxHPLr8f35HjV6WPXU9Ztb7NehxrDnNTx7Qx2zvuqJNU0v0AOH43x/yQQODuSTGIzP/aA+eGz2fF/wrQ94vl75dBN4G+0b7Vc9ub3WGnbmmdzGJF/pbtbXZyzsA3mlV17gVdrg8bAzbog4zmG8zOG+lI4dDmqN2+yRdVQ4rEviDjtfZ92er+djfdYRff5akz4jusdsxBG5Y//KH+5ro/2AuA32kUOlLddGDkE4+HnHaDCrYfb69wcOvE8pR2rKfhttczhsMSb9zmPGUZiqPyviUGeld4e9qmP6jTmpEfacHGZYimPmoccmcnguc7/yOz6T9PZ7GPDYh49RrFvlF3Medv7saQicSlOFmfuoWfILWHOKCbtJP/E8yJGx2HdYzZM5ox6Zk1j4vUiYhzWcclArh3juBbEQzygnsRnDC6zc30S+2fnxDL1nfmof9R2gW9jz760BmJvA4R5xfbOzF6jfzFOlS4j9QfMuYhVX9FbhMDfkzxoE4Sr9qx7ZO+6Z/WIMzE3+W8Gzq1FpX+mlRuqgYpT+VS3FRWmLuZvpx/BY4K14Yu0dY0BMpx17q/ASU/mheEaBySPjB+UrzbEez+cIwnCBVfZ/f/rylc8dXr+h+3bSow6X5zHvrQbNv/G9awz0k9dYo+Q9aD01Csrvzgn2W82ZyMNY1Y/b+b2tUfSG+QPWEXu1n5vIR66qFx5YE49V/vcM5THWrTgjnwqXczh2LHJELonjdKx6yTm3c223599rlQ6IG/b8G+YDvCZjdj6fvMBBPI6puI8Gi/Oz9lbwYJyMU59dU34qLOTN62puxWeMTYyYYMy4c+yON+z5N0DqkOeE2bk3rN/1gXk3O78mtdn5OeNMF5xnTjfA3MfH+/k74uP+vAf00/2VS/aZ5whzMNreTH+m2wgvYwZxZE+4D6wT9vw/MiimOheU53g+JMdNxCs/+FjF40i+FVblsfIae1TDIY41mNVJfXOLPr/VhNeeuHfVf8bh7ym4vWrGGJudz0elXeVlpV3GOMUj/opGM59mHKoao+hH5SPvqraqw34p71knxNvnNju/z5o8NuCGvMPOXBI7ih64H7Pz/2sXcbiWvDAvXyv65bj24W8X5D1BVz2utMyY7dgOe33P2Oz5HAE/47hRbqVJ52t3DliDE7BFb9ADt5oT+76i4Yyb2/maVvXV1UJtotEve1RcUeNhZ68yJmx+TmSPe9zHyd9XjM06V7lqPegYebr114Xsd9jz/dX8TUd8DzLsuXU7n0+JU/H2Yu6kA9x7kRqi5mHnc1adA0ZD+Yy1t4k2jJG12O/sv8JhzMof1VfV00od5s44M0yOy+OAY9YvY77OH+fQl+N6vM/l31D4nrpRXueJw3bPGaJXFa96GlTP7fW5EXsx05fnWJMOA9eD5lc87+K4F7cemz1R69W8GozJnLAOe9j1w765iJnpt+cOwlup28VUPSusWIhd9Zrz8Tjs6T36j9qxrjiX+RWnYef3sTcRz/6zTg776KdTPOe7wMeRzwM36m0QB8bmOdRy5kNqGwJrxc/kO+z5mW/U1ylXaTmsfl6UuWGvnyvDvIobc595sIJhYlR5vGZ29kWtr3AzwlK1XMSjVivcQ6xzfcZhL9RxepprAfOdP7N5oznkhjVRB9aC11bGeEfOXmeD/nPLHs0wWH/UlYdDPO+zlqmX0pXjHPaV510fZq/XKhc53OeKPkonhd1hKY0Vn8Teexn2vLZlva89wv0Uw14/J6JwA47DzufxoFjEUH04bJVP6DtjdJ4axaDGQXmcw/1X+l/xu6vX8ei0UxpUnK+sGY3UoqrJuiveK72o2BzRxK/qp/gj3w7Di7iZr7g/w1A6rvS6gtl5xmur/fDI/qoYE8NhbeYBrwXsO+FxvsJyWscRkz723FH0z5paMd95NeudeXsRe8VblaP87DxT80rzK9wUBzWiwEB9jNaUr53uVS84RpE/65drMFezVw6JW2nU9azqVL276cf3Sn+OW/Gw4q/mws7//2e9rKyzvopz1VOnq4rxBTyHtU6XTlfVQxT53uAqvrNRad6tr2o/0+TKUB5U9Vmj2ag8dHvVVNWLCXaFX+moakXTG2ox7PxeYldf5Xd8Zp4w3or3WNvt/NpAxjP/zlteGwKn0g+1rrBXMbDeeCd/E9vEQq24flD8vt2s/z6OalT94npywrrIB/3lPlbGKlfWq4vDWJ/Eu+ilq8mxq7yy1kzzmU8m5qo89mxbqOu0xb5dzCvdr3q72s8VPJWD+26veO/lX2kyw1A9c3yli9Kbuah1a3Lf40XFq6qzY2/2+pqGNZiq530btM7Hle/v9bLCHKIG9lZhrvY826/ydz22Yo05VdjYG/ajvO18n3nU9bHihdn8XiTEr3h0+dh31+NqD8mXveiGik1eN7Fd4dT1wvlX8L2YV3UzVvV3VWfmOOz1NXPMZZ5Vb1VMTPh0XmZt1CGxYgHDYIS9XneUnlyfuasc1ox16eqwxkrHCrvS64rOss79/Hk51G5F944reuowt8H8PjcgZqX/al5p6NBH5bPyutPWeL34vODMn9R4JS73UyvVa6WB4u0U61afUx3WAA0SY9j5b9yw1+vajB+PxNjHRvFR5GBvM0/cXrkZ5eFgvh33alTeX8Gq/GZNeB175bXuHMh41rTz1Yt51lVpPvOUuSg/Z5oOwFFcRqHde71S/lSDtUueLmK4h8pHXlPar3rxHh1m2lyNR/5dDy7WUst9f9j5+lrpVPXucDyO/cSLIl/NsbfJz+38fkOFxT279f8/Z953XmdvVzwMysfhAicW+F8d6An3w14orh22i3jMUfW4b1VDcaxwu75XfJ3NzbActh1GxgUdr/Bb5cradn14sVZtZ7pyfMAWuXWacl+obaeX0trt9f9THnd+Vn3ueWNRi6w5IM5obYUD1gnKr2rOuLGuK/HsD3uYc1c4VOuMfcVz1nofQXGcw/NXfJlxqfh1vjEec5x5w35c9eCqJ6w713RYY807frjGuOhplT9Ma25W3z+zbzf79luI+++v//3Pt9tvP3/7ffZ/+Rj//jH++jF+/xj/5TH+cIz/8Bj/+jH+7WPYY/z552+5f7vfR/TY/q9je3uMPz32/wBjHPfAf4T72L7k5+bhnv+w83vBw/T1CPXGgXGB8/fz77nH0fc+9t+h33+X/i8f458evf3VY3x5jH/8+dvab48+/3iMXw6svbffH3gfjvurdm3zuwA2O79Ggn659X/Xma1da5QGqWNy+vXg+evBee/hN4dP+znwp0Mfvz9/HzM/w5u/N5w+5fcHbna+9qdnARzUOYu9sRZbagXfUZivx2RM9pm18553xD55LzgqTiHWnNaVB7M+mcMshmNxzWk+x9s8vG6T/YadrxFBNbh2pwFyQA8zJ0w/D9/H1mjAXFQMe6H86kbnQx5jDe5bDYwZTT+rfKKJ6TjkQAxvMILWVKzax/jOxxXuBgPrRzHPtVlfVW+f2479Qfnsl9sZu+uh05b14V4qLYKOZ76v4Fa+XOWncFJTN/gepuPxA39vNUfeM7eP9OQtV3BAPWZclG/od3LZKIfPh5wLoZHb3HfW+bR2P78mdbPz93sw/1n/7FdAPu7jGLBvdq55o2PWVPmvandxzL3SCtdTi9SKvel0MZ6H7zZAP4foYTPtOW7NXn3gvKyd3rP2qDf3UfVYeaZilC+JnX2v9NV56DBnYj81Vvwr7IxBftjrEJxn2Ep37Jf7Vtopr5h7YrFPTjirg/EUtqqTx8Nez+WKg8KtdBhNnNII68cC/kwnVaPqbYbJ+jjEepN3s2uv4XOe2fk5m8rp/EIsJ7wVDbHuWx34TkXUY0BOxqKPWK/ShDmh7ugp8w6Yr3oyikvOzC9ovtK9G9g/5wWsd75XmAqvisPYFx9FjMLxZu0mtjzcdM0VLVSMw1D6Il+z13OIa4X1194utxsz3RRe5TEeZ88Kv/KUfa84KK9Sw1mNlf6rXIdjxtwEp0rPoLmg2BUf2O+s70VM1XenTeIZ7Gde2Os5W+k9q8H+rebv8cP6xwruoeIQduawbzfKSZ2jwe16QL2+buE7uscRM+z8ncA34BGEzX7z8VRr+E7Xfcu/ZbQd84M04R4d9mfnwKB43E8t3c7aYl8hcDGfMdkjdQ64wFLadetK4xA9Yb1qsL5Kpy6fsbp4xYX1y7HZ87xQms60Yy5u58+PYN9uWgf2iTXlfq5ohTnxjrxO3xDcqt64R+Qz07ybx4E6c72OI3rpcMz8qhGEtW/HoobdmsExxld6qB6Rx7Dz+YrHYc9rNs5V9bi22+tjyI2OleZVH8yT+3KRp2qo2rPB8eyViaF8Wqmj5mMSi/VUzyua7jXy9zT4c8Vmr98pxTW9wK20Zp0C9AraZmzyqXpWWlc6Oc1lj2MRq+p9xU/mFLSPnqjzIAQO687z2LPKNbFFbgpT5Z5w4LX0rD9EbOWj6iXstY4LnqzhzAtV84peGM8cZ+eA6g/jVG1VH/vtanTrqP8sHrXjHO6h0131OBoeK544HXMurqNmqL/TlvtN3pjf8VS9joLbSp+ztaC55B20VfpkXuUdaqd0VvtdHeabHlZ5ZmceVcxM29lAfOalsLAmrw/R4xUunV7pY9dzQAyPqpbb6znCOtzomDW7ojvm7jnbBa04LvVxe72uYo2M22sNe/29S/5NBKdcpznWlbXbt/xbzmavWuf+gOMcnV+dNswpt6PIY96zWqtezQbqGAvxrDH32+WpGJ6b+ZkjaC776Dxb7cvtlcNKf7l1669dyV/lVjq5mGfOM55cZ1Ub1nbn/pE+kxiAm/P7dlvUj/twgZf7Zv3fDzN8N/05wEpD5aXRfrdmkJ++b6avQ0qDmZc3O79/lxpV2nMuz0URU+XjdtVn5FnVUPOoCW5d5PjCfqVHNbJG51GHwxyrfYzlnoyGN/kzToyVcaxRx115VfWywqebm3mEdboa2V8s1J/1uupzxc1FbIWr/J/FKi+7nFk864ec3Pp+Zn2u8MVaq7ohN8zD+VlN7Pdmr9cA5S1zWompalf6xMX8WT3VX8W58tCsvu+g49dxVL13+fsYDd8V3VXvqbnb6zkw8x1xO99Qg2pbjW3fHq8JfqLfytpH/p5W2HObvZid/09zXx1Xg5wdY9j5XvEPUBe5Buyv6jGA6wAMtzOPCg/7HYCL3lZ5jIFzK1qlPlzDISaaXMWjq48ehoixJpf1dxHf1dy3w85ad964wBwwP4o8xTX73aBmwD5yVFop3BvhznRgHyvPO/9mmJmX2jjNdzpXOCZyWSe1VXooDp3OShP0ye38946qG7RuMCpdOV5xVzFdnNKw6q/jU+lUcaj8zZygYweMKpd7Un246R5XdE1OG/BirjPfZjp5kddhfF077gnd7xfd9sfUz7fbX3z+do/vfk/sx2P/H37+dn/sfm/p3x73wv7huBcofwP743HP7Jf78zH5y/35mij23vFze76G6sf9rH9z1P27457evL/1j8e9rQH3wP5y1PwJ7kUOez4mf0ze9rzPlTkxTzyP0Nd9u9ey5GHfnpvYcS/0dqwll/ytz2Hn+6SG6XMVzxOj+jfAyHMz9/PeXjxPEisIgz2ozqWwVz4cPzvvws6PdV7EdnMVNmpnNLgWc6/q8fyMg6rH+lixP6vtYl5p32GFyGe9FNesMyBuUOzqYE2wdkx0qvTfBFanZ+d/5UnVC+rIunbx2a/b+bGANbjCR3mM2mDPnT6Kc9jzevYLfM/A/jjxp+MavX//wP+B7yHwYxh878Cn4/qX30GQfN3O1+m95qC+1DmTv2/75fiOg3y8yMeGT8fjE/7O8q/352/kftXn/vw7Lr8HYQNe1Tml9Er+iZUYfn9+b8QnqJG/0WvU76Bas/Og4mc0t9mz7+zN7fVa8HYuQg+dDkG5uY/+3gSOOi+rXl1sVZ9V/6v6BWzxXHOKw30XmMxDxVd5udatd3plbkCMi/iVGpi3421NXebENblvo7UKMwinylG9mBgh4mZeznrOMYgnc6z86tYRb4bVecH6KfxZv9nTrC56vY/83ILyveKQuanpvh8L9Rkr6w2ba40jKN/peKaV0p37/dFD+eNiDvvouOTaKHqd9eF2rl/53vVQxao+VX4s5HS9X/G7yqm0NtqqXiuNlNYzPxSOFfkd1h672VNrg/2Kxwyv0mcsaFTVWvE397tYlbvHxzt6Zc24b+aC8Qof9Rj2+v99g7g49sNe66z0bJB/s/q5qvKy0kdpgT3gseJb1eq4JJbZ2UOlSddHxQUxsD/m1fna9ai0iCKXB/aLGDiH3Jj3zE8e3CPXXeG6Wf27LjM/cJ995x7ZH8ZywsBtl6+8wR66Pphfp/t7/eL6Mz4qTnFR+nUxVS3cou4VxowLz6k6WK865hEw9phhr9cut/pxI+f3mA3mHea/5t3PeDMdsb7qKdeR+4r/nVdYq8NiPkHHTvGqN85T/gfppWJULRWH8YzFOFyT45UvLjA4vtO/0p19x/2tweO6QbGsU9j5uYab5sM8qoE9DbFW6V31orxVuna8q9oBHMPO/irdKlzuU/FTPfJ6FLmzkVxnuQZxqFduuY9qvIfjitezelXd1I49tgKbOcy8VhisH9cyEXe1BuJjX6gH1+08ZL5qbStyub7STemg+lOaBMx50YeLnqt6yJm96HhWvN1eH+8wP4r5Toeg4/R5hVuVxz5XuVVs+uoituLAXLI37i8KzJkfKl75rHhd1bGLrXJWauRQPnVcZvgdl22BJ/MJyuk8N8gZBTbPX/EDOTH/Aetu5+eWq/4pTVzE8bqLdRexnce5Vb2pePZphr/CRdWYaafGal5VZ5vwnvWMOu7bYee/vzZ7fY/NYChfbrTOMYhzRbegY1XfaS41U/NKC+TG7w2v8DKY4/6qegqT9UHdO4xhTy9vsG+AExAblG92fl6PniktuBbWy33UkzVCfXCffa102uzsrRl8vg5qsEdBOFy7GhWXrcDNPnneCizshfmiN2o45eA81qq0rOZneii/uK6K6zCdcK7yWu0NOVdehFhLL1jbVQ4u9t3O79+6yKs8VzGKc9Vzte3m+FjppHqsfF7VsdOSY7jGTCulWcWL9eOx0sfMM6WT8l3xRl3iQk32KL1lDqoWclW4zGvGBeuGvT5mrOhZxSPnVb8Sj/XHnrEearZzH0XN1fpci/OVfqpGV4/97DjMtFrR1ij+iifcU3K/gtPpiTFdftXPqqdVPy7Wqp5wzil2P46C96zXoLiqL1xHTYPmOs1WdFSxTtsVXFWj84yxEUN5o7xb6Yf9VXVX9OK8iv/qUP0w15mGKt8F90oTp7VK4073KNY7fcxea7nN34/jvKzTzVe5zHVMtFF6JF7Y7cWDXE/sTo/Ky6D8Yc/HvX27ifrMRWEnl43WrnJELPRw2PlvuK/awn1Gg3Kqusw/PeE+sudh5/MhGizWGr3vYqv+cW0QHsdxjVm9HNknasZxMcFDDY3ycj11RCyz+nkv9twNpQdyUXOd9sxd4VS8FI7iiFpjrSu+reiCtT/ivSAU67BV/BSmWnfiWsUpbQx0CJHX6ZJ53sQr37NP1soE3qrfM42qvBBzlQb7tvosu8JWMewT8+16Dzt7lfe4pm9hTz+Hwb1bAgf1HzR/6pu+j/cN667vMVnxLwAnMRGXzwez12sh+sb1lH+oNW4rz1a9zIEe3ChOYTmsO2GpequD8bq4lTUnroqb0lsdc/5sv/Kw8mKmS3Jd6T115PjO16rv1YE6z3pb1Wk24thu9vq+Ya5VmEPohcebvX5+H/vs9H+Luz+x8v79vJfz03HPaf4m6e+Oe+7HkbfnvP2G9F2/B5THuT+IA+vKvWb+l+N+zp+P58Z5r2fe57nH/HysZx83WMv7UhHf7fW6xzyqufQvf5t1A65ur9cr1Fz5o/xF3VAP1nKI3Ip/8lbxN8Lnc2bAnItcdY5V+MxjiBzVczVUn4obasD1ON4n61yn0rTyu6o1i6tiq4GcWOfOI+ynylsdO1ZqntvOH6Uprm2AhXwH6RMUN6iXnDN7/QzVir+4RS5hz+eJyE95ouZVDdQSPSm9O75TYP+OmX/+GL8+xn97jPEY//Mx/vdj/KfH+B+P8V8f478/xs+P8dNj/LPH+EePYZ+/fRfB/v0wf+/zt/v//3R8Z8zvD/y/Ob6z4Jf78/tq8vsJ8PltXo+R40a9YQ/pG/qS/Yc932/P7yj4zYPfnz/Gv3qMv36M/7vzfYz/+Bj/7ujzPz/GXz3Gv3mMf/EYXx7jLz9/+x6c3x695nfi/OHA/ePxePO7Y3w5Hgc/HeMD9JmcjLg7cec+2WM83/aRjzP5HTh/e/T76fO37xL6B7D/F0cff3bM7/z37/LZPdzzx9HDL8e+H5i/wmNrepff3RyHfwGcBpzjyXlQX+zrDXK2A/Ono3Zu87uHfjp4/A56/wUe2/M+jc2e3xn4xtXOf6+lD1m74qjOQzxfMyf3B+Dnb/UM0CTj8jlUYuM5zedBcs5jt1e+ihdiOqxVvd2Kddalw1HxOMfbTmfer2JT85l3Cr/jUvWIPuE5MONZaTHjjnWVLuh9h1XxU9yc9itdMq7ySfHq4mf9f88610Ve+/5ocmY6z7T9yu24HuD30ARgDpGjvLmJ+lXdfbuZ/jxPwMA+HXK780BpxDWy7hD95npycdHzbATE41Zx7TziXm8NFnuSx50nqE/AnNN6xbOqWa3PepzVqOaVrlX+1Rodtuql0+M9PFbmHOZwLRqMWS8rcQ7jCi7yZa1y32ndKW6V301gdToqDOQUDdaMX4i5itsMs9NQYXP8zCeHfcaeaXjFI9Wz8qGKV2uVZvtcwJb5dvp1GlT+Vn10vnb9zvzlekpbHCo+c4IwnOY7rm63tken+BUdMG9Yf54hLvOv9HHYrnqTPBBb6TPzYZ/bFjWoNJl5shrDOnQYvF7pYA2Wwp7pb8DPm9iKn1EMH3MN5q/65VrMiWsr36LR44rHzFXpueJDVavSr9Ol02YF5yqv9wyVz74pnoxR8e7yKr3e29eshlv9t9wVfrM1rFHpdYX7rC7X7jDYU+UdYm8w56b/T39Pr6o2+881b7Smelqt12mP2sz8WR2V1oyffeF8LPBGvojxI/jv9Ye9vkaAvLBWxWXQ3IpmV/grjzvPlUa2iFNhK75dDwbb0eDMvGQ/FP5Mi/f0rPRX3K/quNKz8mlWq9P1Si5zi2L+/4e+iKk04PXV2qs6KP3Ys47Xihffo8lM986jzrsf4eFsxIIWPB9FfMdXecReKoxKby/WZ/p2x9+j96z3K/nIm/vt+Kpj1KnK5bWKW+XFj9BsBavy+goP1DaKXCvmVzBnveLWJ7lXOSjff4Q3My6rvV/VjXvq9FSDNXCYi6aew/HMo6qXTj+MDdFLp9f3+LGaf6VPh2OlQaWf2bX3rq9oo7yvcld8XdWl42s0upz31uLe34tfaecCQ9Vy2HL/s9rbhVjkFiKv0hnX2ZMrNa+s5RxrOKt7hdtqbHo543/Vg07LzoNV7a7E4nCr/0/k2kqvqFkU3GZ9VjxWtLoS0/EwEddpXHk682cWq3jMdM9Yt7quWt9H0DH74YTBHML0PXyK48wT1jXxK0zmizFKn+QZEFd5qzxMzD1/2Pma3unGMZ1HnfesjxUYKrfT/coax1T1mWNqUuUpTKWH2+2H9LgSfzV/htV5OtPkezz2JgbXosFJ3VUM4zO3zB0XeHecVf+qV6N9xXPV447Pqg/I0WluNb/qPRqsK312vJUWY8IV49mP1f4rf3+UbxxTcbNmjbE6za96XuFfwbtSw2z+/pXKqfSe6WZF3hXN9vz4Dg1yP3Lu/sTtajvlY59Xe8L8KnfFi6saqvlZ/eyv6nOVU9V/1+d7sa/idXVsYR11qvye8U6Nv6f3rufK56uavkfDVU+vxFzxiue7fmb94XYfsdi/8qLL8XfynOloAvs9Q+WnFm763vLOM+SV+17krA6Vn7iz/jlXaWriuNNJedhhdBozx04rVfeqbjMPv8enq/ldrz8yZ8XHinvY2VuVk176At6PGMjne/1TWCs4V2N438R+h9vpj3PexHHMSj+rfb5X+/fkK/6MGTQXBU6lDdcwkZO8udZVHTBvFH0yrpl+DKh6veIZ99jp8aMG9zDzflYf+wvRj+o/dUtdA+KUDiscWE9eq7zieKd97mcFg+fr3P8Hs81V5g==</binary>
            </binaryDataArray>
          </binaryDataArrayList>
        </spectrum>
        <spectrum index="4" id="sample=25 period=1 cycle=2 experiment=2" defaultArrayLength="11525">
          <cvParam cvRef="MS" accession="MS:1000511" name="ms level" value="2"/>
          <cvParam cvRef="MS" accession="MS:1000580" name="MSn spectrum" value=""/>
          <cvParam cvRef="MS" accession="MS:1000130" name="positive scan" value=""/>
          <cvParam cvRef="MS" accession="MS:1000128" name="profile spectrum" value=""/>
          <cvParam cvRef="MS" accession="MS:1000505" name="base peak intensity" value="358.0" unitCvRef="MS" unitAccession="MS:1000131" unitName="number of counts"/>
          <cvParam cvRef="MS" accession="MS:1000504" name="base peak m/z" value="110.051004022895" unitCvRef="MS" unitAccession="MS:1000040" unitName="m/z"/>
          <cvParam cvRef="MS" accession="MS:1000285" name="total ion current" value="606.0" unitCvRef="MS" unitAccession="MS:1000131" unitName="number of counts"/>
          <scanList count="1">
            <cvParam cvRef="MS" accession="MS:1000795" name="no combination" value=""/>
            <scan>
              <cvParam cvRef="MS" accession="MS:1000016" name="scan start time" value="3.342416666667" unitCvRef="UO" unitAccession="UO:0000031" unitName="minute"/>
              <scanWindowList count="1">
                <scanWindow>
                  <cvParam cvRef="MS" accession="MS:1000501" name="scan window lower limit" value="100" unitCvRef="MS" unitAccession="MS:1000040" unitName="m/z"/>
                  <cvParam cvRef="MS" accession="MS:1000500" name="scan window upper limit" value="2000" unitCvRef="MS" unitAccession="MS:1000040" unitName="m/z"/>
                </scanWindow>
              </scanWindowList>
            </scan>
          </scanList>
          <precursorList count="1">
            <precursor>
              <selectedIonList count="1">
                <selectedIon>
                  <cvParam cvRef="MS" accession="MS:1000744" name="selected ion m/z" value="1339.698030417034" unitCvRef="MS" unitAccession="MS:1000040" unitName="m/z"/>
                </selectedIon>
              </selectedIonList>
              <activation>
                <cvParam cvRef="MS" accession="MS:1000133" name="collision-induced dissociation" value=""/>
              </activation>
            </precursor>
          </precursorList>
          <binaryDataArrayList count="2">
            <binaryDataArray encodedLength="50156">
              <cvParam cvRef="MS" accession="MS:1000521" name="32-bit float" value=""/>
              <cvParam cvRef="MS" accession="MS:1000574" name="zlib compression" value=""/>
              <cvParam cvRef="MS" accession="MS:1000514" name="m/z array" value="" unitCvRef="MS" unitAccession="MS:1000040" unitName="m/z"/>
[truncated: 608,154 more chars]
