# Supplementary material for: Genomic and proteomic characterization of SuMu, a Mu-like bacteriophage infecting Haemophilus parasuis
Source: BMC Genomics. 2012 Jul 23;13:331. doi: 10.1186/1471-2164-13-331 (PMC3447690; doi:10.1186/1471-2164-13-331)
Supplement: Additional file 20 — ESI-Sample003.mzML P10927, Baseplate wedge protein 9, E. coli enterobacteria phage T4 (Myoviridae). [file 1471-2164-13-331-S20.zip]

Archive with 1 entries (1 files):
- 1471-2164-13-331-S20.zip.out
