# Supplementary material for: Genomic and proteomic characterization of SuMu, a Mu-like bacteriophage infecting Haemophilus parasuis
Source: BMC Genomics. 2012 Jul 23;13:331. doi: 10.1186/1471-2164-13-331 (PMC3447690; doi:10.1186/1471-2164-13-331)
Supplement: Additional file 20 — ESI-Sample003.mzML P10927, Baseplate wedge protein 9, E. coli enterobacteria phage T4 (Myoviridae). [file 1471-2164-13-331-S20.zip › 1471-2164-13-331-S20.zip.out]

<?xml version="1.0" encoding="ISO-8859-1"?>
<indexedmzML xmlns="http://psi.hupo.org/ms/mzml" xmlns:xsi="http://www.w3.org/2001/XMLSchema-instance" xsi:schemaLocation="http://psi.hupo.org/ms/mzml http://psidev.info/files/ms/mzML/xsd/mzML1.1.1_idx.xsd">
  <mzML xmlns="http://psi.hupo.org/ms/mzml" xmlns:xsi="http://www.w3.org/2001/XMLSchema-instance" xsi:schemaLocation="http://psi.hupo.org/ms/mzml http://psidev.info/files/ms/mzML/xsd/mzML1.1.0.xsd" id="061505Zehr_ESI-Sample003" version="1.1.0">
    <cvList count="2">
      <cv id="MS" fullName="Proteomics Standards Initiative Mass Spectrometry Ontology" version="3.18.0" URI="http://psidev.cvs.sourceforge.net/*checkout*/psidev/psi/psi-ms/mzML/controlledVocabulary/psi-ms.obo"/>
      <cv id="UO" fullName="Unit Ontology" version="12:10:2011" URI="http://obo.cvs.sourceforge.net/*checkout*/obo/obo/ontology/phenotype/unit.obo"/>
    </cvList>
    <fileDescription>
      <fileContent>
        <cvParam cvRef="MS" accession="MS:1000579" name="MS1 spectrum" value=""/>
        <cvParam cvRef="MS" accession="MS:1000580" name="MSn spectrum" value=""/>
      </fileContent>
      <sourceFileList count="1">
        <sourceFile id="WIFF" name="061505Zehr_ESI.wiff" location="file://C:/Documents and Settings/ezehr/Desktop/wiff files">
          <cvParam cvRef="MS" accession="MS:1000770" name="WIFF nativeID format" value=""/>
          <cvParam cvRef="MS" accession="MS:1000562" name="ABI WIFF file" value=""/>
          <cvParam cvRef="MS" accession="MS:1000569" name="SHA-1" value="b0691e582fb3907172118a66160d88bcd0c32f61"/>
        </sourceFile>
      </sourceFileList>
    </fileDescription>
    <softwareList count="2">
      <software id="Analyst" version="unknown">
        <cvParam cvRef="MS" accession="MS:1000551" name="Analyst" value=""/>
      </software>
      <software id="pwiz_Reader_ABI" version="3.0.3324">
        <cvParam cvRef="MS" accession="MS:1000615" name="ProteoWizard" value=""/>
      </software>
    </softwareList>
    <instrumentConfigurationList count="1">
      <instrumentConfiguration id="IC1">
        <cvParam cvRef="MS" accession="MS:1000495" name="Applied Biosystems instrument model" value=""/>
        <softwareRef ref="Analyst"/>
      </instrumentConfiguration>
    </instrumentConfigurationList>
    <dataProcessingList count="1">
      <dataProcessing id="pwiz_Reader_ABI_conversion">
        <processingMethod order="0" softwareRef="pwiz_Reader_ABI">
          <cvParam cvRef="MS" accession="MS:1000544" name="Conversion to mzML" value=""/>
        </processingMethod>
      </dataProcessing>
    </dataProcessingList>
    <run id="_x0030_61505Zehr_ESI-Sample003" defaultInstrumentConfigurationRef="IC1" startTimeStamp="2005-06-15T13:00:07Z" defaultSourceFileRef="WIFF">
      <spectrumList count="168">
        <spectrum index="0" id="sample=3 period=1 cycle=1 experiment=1" defaultArrayLength="11363">
          <cvParam cvRef="MS" accession="MS:1000511" name="ms level" value="1"/>
          <cvParam cvRef="MS" accession="MS:1000579" name="MS1 spectrum" value=""/>
          <cvParam cvRef="MS" accession="MS:1000130" name="positive scan" value=""/>
          <cvParam cvRef="MS" accession="MS:1000128" name="profile spectrum" value=""/>
          <cvParam cvRef="MS" accession="MS:1000505" name="base peak intensity" value="110.0" unitCvRef="MS" unitAccession="MS:1000131" unitName="number of counts"/>
          <cvParam cvRef="MS" accession="MS:1000504" name="base peak m/z" value="610.123789760121" unitCvRef="MS" unitAccession="MS:1000040" unitName="m/z"/>
          <cvParam cvRef="MS" accession="MS:1000285" name="total ion current" value="12614.0" unitCvRef="MS" unitAccession="MS:1000131" unitName="number of counts"/>
          <scanList count="1">
            <cvParam cvRef="MS" accession="MS:1000795" name="no combination" value=""/>
            <scan>
              <cvParam cvRef="MS" accession="MS:1000016" name="scan start time" value="0.083833333333" unitCvRef="UO" unitAccession="UO:0000031" unitName="minute"/>
              <scanWindowList count="1">
                <scanWindow>
                  <cvParam cvRef="MS" accession="MS:1000501" name="scan window lower limit" value="500" unitCvRef="MS" unitAccession="MS:1000040" unitName="m/z"/>
                  <cvParam cvRef="MS" accession="MS:1000500" name="scan window upper limit" value="2000" unitCvRef="MS" unitAccession="MS:1000040" unitName="m/z"/>
                </scanWindow>
              </scanWindowList>
            </scan>
          </scanList>
          <binaryDataArrayList count="2">
            <binaryDataArray encodedLength="46040">
              <cvParam cvRef="MS" accession="MS:1000521" name="32-bit float" value=""/>
              <cvParam cvRef="MS" accession="MS:1000574" name="zlib compression" value=""/>
              <cvParam cvRef="MS" accession="MS:1000514" name="m/z array" value="" unitCvRef="MS" unitAccession="MS:1000040" unitName="m/z"/>
              <binary>eJwU13d8ztf7BvBn770Hsamqqqo9gnORyEAkRkJsWuNbNWJvEsSMLRJ7VNFW7U1sIlbE3pRqtVo7z/pdvz/eL/IZ59zXfZ8kTy5JSsVjaanQKErFb8ZS8aelVPzgKRVLfaVii5/3okqFv2Kp+LZqqRhbrVTc+qJUvMwoFdMmloplk0rFT5NLxeEppeLy1FLxYXqp6JxdKgbOLhUT5pSK1wtLhXtJqei7olTk55WKk6v47ppSEV5bKqzrS0X3zaVi+pZScWRbqUjdXSoG7ykVS/4tFV+Vco1QqZgYLhU5kVKxURIQhbKAWGcKiN3mgHA7A6KZOyBWlwmInWUD4kxUQNwuFxBNqgTEyM8CIrt6QPz1ZUDYawdEozoBkfhNQGzvExArfgiI4uEBEcgIiHpjAqL7OF6fFBDHJ/P6lIB4MTUggtMCwpwZEJWyAqL+jICIn8nnZgXEsOyAyJodELlz+M5cvjMvIK7PD4g/FvCdnICwLAqIyosDosGSgEhYGhA9lgXE8OUBMWNFQKzMDYiS/IB4uSogrGsDouH6gJi5OSDyfgyIkz8FxJ/bAiKynfX+EhCNdzDDLmbYHRCr9gRE0eOAOPxPQBjfBkSbDwGR/jEgMkuZJcD9w9w/EhAhSVBYZUFRRR4UDRVBkagMil6qoMhQB8UsTVDka4Nihy4oTumD4pYhKF4Zg0JqDgqnJSiqW4OiqS0okuxB0c8RFHNdQbHWHRT3fUHxnz8oBlYMiomVguJStaD4UD0o9DWCotwXQVGnZlDEfBkUXWsFxZCvgmJbnaAorst9m3LtIUHx+dCg+HZEUOwbHRRvxwWFdkJQpE0Jiu+nBsXUaUGxbHpQbM0MiqNZfG9GULyYGRTBWUFhmc0Mc5lhXlD0nh8UIxcERXZOUKxeGBQ7FwXF3SVB8XppULRYydryWduqoLi8LiiMm4KiwuagqPtjUAzfGhQztgXFyu3MuiMoXLtYz+6gaLYnKMbvD4oFB4Ji/6GgeH80KArfMM9H5vkUFLGlQTE0GBQ/R4LipjQknMqQ+FwVEsmakPhWGxLjdSGRow+JjYaQOGAMiSJTSDwxh8RHS0gYbCFR1xEScc6Q6O4KiZmekMjzhsQpf0jcLhMS/5QNCXm5kOhUKSQmVQmJw5+FxNXqIWGpGRKVvwyJhrVCIvGrkFjzTUjcrx8SbxqERO0mIZHWLCRKEBKp/UMi8n1IVB8aEptGhcSncSFhmhASvaaExOxpIbF6ekicy+K7M/juzJDQZIdE2dkh0XVeSGQuCIncnJD4ZWFInFgUEq+WhIRsWUi4l4fEFytCokUu61oZEgPzWFt+SCxeFRJbVofEkTUhcW1tSLxYFxJVN4VE480h0W9LSIz9KSTmbw2JDdtCYv925v81JIy/hUSFnSFRb1dIxO8OiYy9rGl/SOw6wHoOs56jrOcYe/Y6JBq8Dwm9NCx6KMNiljoszunCoqw5LGKsYTHMHhYzHGGR5wyL196w8JcJi6/KhsWQ8mGRWzEsvNXDossXYbH9q7AoqB0Wr+qEhbteWHRuGBaDG4XFlMZhcbxZWLhEWHRqHRZH+4XFlqFhEckIC8eosKg+Oiyix4RFytiwGDguLBZPCIufJvK5SXxmKp+ZzvtZYdFxBu/PDIsl2bw/OyxqLAyL5ot4fXFYDFoSFkuXhcWxFWFRkhsWf64Miy9Wc7+1rGEda1gfFts2sr5NYXFjM2v8MSxkP4WFZ2tY1NzG+n8Oi//9EhbTfg2L5TvC4sTOsLi1KywUe5lvX1jU2h8WOBAWaQeZ+UhYnDoWFneOsx8FYdHtbFhYP4bFEUlEFEsjYpA2IpbpI6LAGBFDXBGR6Y6IlZ6I2OGNiLv+iFBHRUTZchExolJErK4SEY8+i4j31SPCUCMi6teMiMQvI2LD1xERqBcR1gYRsbhZRHzROiKWDo2IrcMi4lVGRNQaExGtxkbED+MjIm9iRJydHBH1siJi9KyImJsdEetnR8SluVxjPtfIiYimiyIieXFELFnGNZZHxPEVXGdlRMjzudZqrrUmIoaui4gZ6yMif0NE7NwYEec2RcSDzRGh/ykiKmxlbdtY2/aI6PNzRIz5JSLm/xoRG3dExJWdEfF8V0SEdkdE9X0RkX4mIq7f4nt/RITjfUTU+BARK4IR8WuI+SN8VyLBIbkEe7QSFOokeKyX4JNBgsYWCTpYJfjOJsEbmmiXQOuQYDGVc0qwlXp7JHhFG/0SfFVGgvQoCdyNJFhPM6MlsDeX4EJLrikkmNZKgtzWElSJkaBJrARv4yTQJUhQv60EbdtJMC5JAlUHCXKobLIEP9KRFAniOkrQs5MEozpLIOsiwVzypkqwgWqlSdC6qwQvukmwpocEUaMlODZGgpKxrG2cBD2mSPCSMqZKcCBTguczJBg+U4IasyX4YZ4EM+ZLYFsgQT7typGg0yLWSikrJJi6UoJf8iWI3yFBr30SxB6WoJj+PMI6jrEO8h5nHXSwQIKrJyT446QEktOs57wEkQsS7CuSAJckuETPL0vgvMY6aW+xBOK6BEWUViLB7zT0hgQhmnlTgtW3OI/bErS8I0HwHvv4gHW9lSD6E/tJeSHWG+bXEQm+l0rxiaxyKb5XS5GnlWKXTopovRSPDbxuliKfdlmkuGCVorONz9mlKKUshxSFbimeePh/nxS7y0jRoqwUI+pLIW0mxRz6qrkUh2ikkMLXSopNdLi1FNdjpOgZK8VfNLqNFIo4KRaQP16KzVQnQYr4RClKqHdbKf6mse2kULWXIofKJkmxhep2kOI4JSRLcZP6pkjxmjSdpNjaWYr6XaRomypF/zQpdN2kWEIV0qXYTqe6S3G3hxT2EVIcGCfFHxOk8E5mfVOkiJ0qRTGVyZLimxlcf6YUN+ifWVKMy5ZCPVuKRVR/rhQn6M48Kb6dL8UbmrSAe+VIsZR+XihFo0VSnKaBS6R4T1OXSmFaJkXV5VI0WyHFeeqUK0X1VewhndojRdJeKe6R8YAUTQ9JcY6+P8K+U9ZRKWzHpNhzXIqWBVIUUdoJKX6nYSelCFP2KSlcp6VYR1+eYT5qfVaKq9TjnBR/0qjzUsgvSDGf/IXs+UUpjlJ8EbPSP5eY9TKzXpGi/FUptlGDa1K0L5ZicokUy29IUeWmFDuo6S3WSB1v8zzd4bm5J8Uq2nNfih8+SuEolaJmQIpWQZ4DiQybqI5UhqN0QyZDH7kMr2m8QgaNUobFVF4lwzZqqJbhFCVpZLhHA7QyvKepOhlMehlyqapBhp0UbZShs0kGh1WGmjYZrthl6O6QQeaSYbObe3q4JyV4ZVhSRoYKZWUYVF6GDxSuKsO1z2VYXkeG0voy2BvKUKORjGeZ9UbzveYyxLeQ4Sa9binDBCGDFlyHKraS4Wdq1FqGM5QcI8MDGhQrw0ea3kYGS5wM+VQ9XoaWCTIUUVqiDM9peFsZ5rSTwdNehtpJMhym3sky/EPlO7EP1LAz+0BJXWS4TwNTWTdNS5PB3FWGPPqsmwy7qEW6DBcprbsMv9OwHjJEaHZPGTb04vq9ZbjeR4Y2I7hHhgzbR8twegzXHcs1x7He8ax3ggx7JrK+yTKMmCLD3KkyeKexF/T1dBmOUHwm50d9s9gTmjCDPZkpw1KqOEuGX6hxtgy2eTKMXCjD/EUy/LhYhuNLZHizTIbJy2UwrJBhBf2WK0OzlTJcoFmrZHCtlmEd1Vojw0GKXStDMfVaJ8MrGrteBtUGGRZRuY3sETXYxB5R0mZmoYE/Mg9N38IsW2X4b6cM+t0ydNonwxMasp97HZDBeZDrHuG6VO4416KGBVyLOpzgWjToJNc5xRmeluHzMzLspctnZfjjHLOd5xm7wHzkL2RGOn5RhttFMnx7iTkvy2C8wnN6leeUoq/JUEipxTI8o2HXef5odgnPwA3OiGrfZI8p7hZ7TH1us8c04Q57fJc9pkr32GNqcl+Gjg9keEzfP5QhQDMf8fvgsQxr6csnMhygmKfsIfV8xqw09nf28Dl7SOVfMDed/oNn9yXP7Z8ynHjLc/VRhkulzBeSYR75wzK8lcoxRSbHRaUcaSo5JBo56ujkOEa39HL0N8jxhlaY5Ei1yhGxyeFxyLGRjjrluOmSo59bjokeOar45PiNmvnluEBdysgxtKwcYZodJceGcnIcKS9HfAW+RxMryaGvLEflKnI8rcY163KtBnL8RxMbyrG8EddsLEd0E65Hc6K5ZwvWJPgMGVqxLqraWo6d1DyGNcbK8TvNjZPz9w9zJMiRmCjHt23leEtT2smR216Oakly7KKuyXK8oIwUOWQd5ZhHP3aSo25nOQqoXRc5BqTK8Z72dJNDpMuR01OO+r3l6D1CDu1IOZZSpVFydB7DHBQey7zjmGe8HF9PkCNhohzGKdxvKmucxl7T8+lyjMiUQ5olh38G18+WwzJHjnzqMV+ORTlypCyW4xE5l8nRZoUcJdQnV44JK9mzfPZkFa/vkkO3l72i3/bJUbif+Q/IMfwg1z3MHEeYg9odlWP6cTmsBXKsohon5NhHV0/K8eqUHOozciymxufkOEtPzsvxwwU5QuS+yL4XMcclngl6c1kO01U5VtJn1+S4VCxH+nX25YYcDW/JcZpm3pXj0H3O7w3n95Z53zHveznmf5Cj3ic5TtKngBxfhplJosBr+k2uQLRCgedKBearFdiiUeCkVoEknQIP6JNegSyDAmuNChw0KVBiVmCiVYGqdgVeOBXIcCmwwK1AWY8CD30KBPwKHI5SYHIFBfbVUaDVNwqMq6eApr4ClRoo0KWRAsMbKzCviQL1mikwqDn3oKwWCthbch9qAwX6tlLgXzLEKNCyjQKXqFucAi9pVLwCygQFFlK5RAW2U6O2Cpylju0UeEKh9grMTlLA00GBTVQnWYG2KQoM6KjAqs4KFKcq0DtNgX+oSjr7QL2GKNB8uAIXqesI5qORGcw3UoGoUQpspYajFThNKWMUeERDxnIvyh7HvcZznwncZ6IC1ikKHJiqQMw0BSZksu5ZrDubNc9WoPwc1jpXgU7zFBg6X4G6CxUooPaLFLhHjqUK9FuhAPIVGLua625VYNIuBT7bw2t7FfhrH6/vZz8PKrCDmh3iHI6wxmMKnDmuQLszXIcGnVXgIznOs68UV6jATep/UYE3NKVIAfMlBT6/zFlRqysKXKNeVxUYf00BXbECy6nKdQV2UosSBYqo2w3modE3FVh0S4GfbyvQ5I4C56nzXQWe0fB7CkjvK1DmgQLfP+Z5ecs5vlMg/b0Cqo8K/PpJgaalClyg5wEFtoXZC6kSJxRKzFQrsUGjxFGtEh/0Skw3KPGlSYl+FiWmWJXIsynxuV2JfVTsUKK3U4kJLiX0biVW0G6PEpe9Soz1K6Epo0SlskpERynxRzklatVX4jDdaqDEu4ZKTGukxKrGShxookRsUyX+a6bE5GglegmuCSWqtVZCxChxhXrEKvGKxrXhunFKLKXK8Ur8Rs0TlPxMokS3RCVe0ui2SqjaKVGxvRK/UmGSEooUJXKoXEclGndSonNnJZ6RNFWJ+VQ2TYmGXZU4Qx27KTG3uxLJvZR4RIMGKzFgqBKZw5SwD1diLdUawSwUn8E89O1IZqJpo5SwjlZiNdUco8RBajNWiRvUb5wSb2jqeOaewNwTlSiZpETfyezpNPaUiqezp5lKvCbjDCVWUvWZSuyla7OU+CebvZnNXs9hf+ay3yTmKdFzvhLLc5TYtVCJ7ouV2LlMiRbL2auV7E0++7JKCfUaJZ7/pkTGTvZjlxILqfxuJX6mJnuUOE9d9vIZytinhHw/+3VAie3U5CDvU7mj/JoaH1PiHI0o4LWTvEaNT/Ea/X6a188oITurxAKKOsf71Pg8e36B9wp57yLv0bYivnOJ87isxPArvH6VXxfz6+t8lhbc4Ps3+Rw1vsV71Pk279GIO3z+Lp+hqHvcgxrf5zPU+QHroBEP+cwjPkONn/DaU2b5T4kLlPqGWWnkW/bjHftB5d8r8Qs1/cBnKO2jEi9o5CcllKVKLKIKAT5DzYI8WzQqzHsRJRZTRYkKv1K0VIWXMhVGy1VQKVRYQpWUKuygaJUKRdRNzWdojEYFtZbPUGWdCr9Rc70KlyjdoMJfNNaogsakwjKqYlZhJ7W0qHCZultVeEXjbCpo7Spccarwt0uF8W4V9B4VVlA1rwp7CD4VrlIvvwr/0MQyKhjKqpBL1aNU2Eutyqnwb3kVjBVVyKPPK6mwn/pWUSG/mgpTa6hwqKYK72qpsLa2CrW+VuEwJdRRYcA3KnygrLoqOOqpsI5q11fhKLVtoMJdGtRQhU80o5EKGxqrUKeJCu2bqvC/ZirMilZhU3MV6rZQ4WFLFYYIFUI0Gyr+Ha7Cj1S/tQqnKCVGhcc0NFaFCM1ro0KZOBW2UsN4Fc5SpwQVntLwRBWkbVVYQFHtVNhO59ur0CVJheekSFZhIf2SokKzjioUUtdOKvxBoztzhl04H6qUyvlQ8zTOh9K7cj40tht7n875UNXuKuwi0YOzoJ49OQ+a0EuFz/qwx9Sqrwq9+7HP9OX/VMj8gf0ayn5R7WHsF7UdrsI9GjRChVKamaGCe6QKG+mbUSoUUNJo9om+H8M+0eyx7NM49onqj1fhNKVMUOEJDZ2ogmQS+0TbJquQMU0F+XTmpvKZzE5Ns5idus5gdho9k9lnMTtVzmZ2ajGb2an7HJ47GjdXBd08njOqNp9nbAGz5ajwmiYt5BlapEKNxTxDFLtEhX5LVXhL1uXMvoJnhxJyVbhNA1aq8JGy8lRw5qvw9SoVjlO71Srcp8AaFbLXqpC8gbOnhVv5vbCD3wu/sdfUYyd7TRN28ezv5rmm6ntU2Eet96pwnfruU+E/mrJfhVUHVKh5kOeZ4g6pcIu+O8wzTJlHOJOjKqyn2sdYw3HWQIMLWMMJFTwnVdhM9U7xPFLyadZEQ8+wz2fZZyp7jr2mRudVOEddLvC8UUYhz9xFFRZRxSL+zKDoS/y5QOmXVfiTxl7hmbrK83RNhd2EYhWuUa/r7C1NKmFvb7C3N1U4QG1uqXCT+t9WYfodFb66x7PzgHU+UmHyGxXMb5mXvninwkGKe8+89N0H5qXMj8z7iXnpeCm/JwPMS1vCKnSUqPGUhkvVkMnUyKGmCjUKqatSjZc0RqWGWq3GUqqiUWMXCa0aV6mXTo2JejXyDGrUMKrRxqRGf7Madqsa66i2TY1jNNihRoC8LjVOu9WQ+tRYQD/7uUdZrl+Oa5fn2nS1ghp/1VXzM64anzVQYw+1aqhGMU1prIaliRqr6cumahymhGZqfIpWY1MLNeq2VOMkJQs1HtNQqCFppcZ8imqtxnZqEqPGBUqLVeMPGt2G+8cxH1WJZw0kElgH9UpU4zVNaqtGfjs1vmivxq0kNb7roEZWshrOFDU2UEFHNZI6qfGQhnRWY24XNcqkqnEuTY3nXdmf3mq876fG4h/4/wz2aiTfH8P3x/J9Khinxg8T1Jg3UY3UKWq8oNFTWdc01jSdNZHIZD1ZaphnqrGKas5SIz5bjYGzmZ9mzlHDPZf556nxZL4a3Rar8Se1Xq7GtFw1bCvV+CpPjaPkW8Pe7lOjZL8abw/w/kHO7BBnRscOq9HuiBqho2psPa5GowLmoNQTrItGnWSvTrGu06yLxBk1ep9VY/I5zuY853JBjSM06CJnTtlFnPslNRpcVuMM/X5FjYyraiiuqbGIKhWrcfm6Gj1LeJZuqGG6yV7TF7eY77Yat2nAHWakmXfV2HxPjY4P1Bj/Ro0D73jm3qtxk777wJ5+VMP1ieeglH2g5AB7QUURPivXoI1Cgw9KDVxqDepqNDhJT7QaXDJq8LdJg9s2DQbYNdjs1OCUS4MRHg0q+jTYQZf9Gkwqq0F+lAYJ5TUYVEGDZXU1aF1fg+tkb6TBevq6sQY/NNVA0kyD+fRXCw3Gt9RALzRYSZ9DgwM0I0YDd6wGm+h0Gw06xmmgSNBgEf2WqMGVthpMbq/B6iQN2iZrcI/+l6JBkPydNPijiwbL0zTY25U1dNOghPqna/COMrtr+DlXg2G9NQgM0mB6hgYTJ2pgmqTB7GkajJ7Bd2fy3Vl8do4GG+dq8M08DVLma7AwR4NeizV4TZal3Hu5Bt+v0GDbSg0K8zTIXc0Ma1jbbg2aHtKg22HmO6JBjWMaHKTbxzXwnuQeZ7jHWQ2qndPgxnkNvr2gwXvKKmRvizTIuKyB8ooGi6nyVQ1wTYNi6lOswRuadp09LWFPqc4NDQqow00NHtOwWxrIbmuQQxXucD505S7rvse6afJ91v5Ag2MPNWj3SIMhjzWI0PwnGjR7pkHiSw3uvNFg4FsNSin7nQa+9xo0+qDBeUr7qMFLGvNJA22pBitof4DnJ8jzEdLgE3kiGmjkWlRTaDFDrcUZrRa/67QYqdciy6KFy6pFPZsWp6ijXYsMhxZLnFpUcWnRyq3FdXrn0cLp02IjnfLzuTJaPKMRZbVQRGlRXF6L6RWphhYpX2qxoS7/ra/FUxrRgM801GIx7WqkBRrzuaZanIzm/ea8Jrh2jBZ1Y7luGy2U8dw7gXW112ITdeqghSpFi6VUtaMWrTtpUUIfOjNPFy3cqVpspvppzEadu2r5s0yLUd20UKdr+ZlIi8+6a7GPYntocZO+66nFR5rZSwtPby1+pAZ9tDhH2v5a3PpOi58GafHn/7QYPEyLbSO0mDBKC+NoLaInanGJekzSov00LaSZWuzI0qLFDC2uUu+ZWvxHU2dpYcvWYh3Vma3FCUqeo8UTGj6XPZnHnlDl+ewBYQF7Tf1y2G/KXMi+LGIPqN5iLU5TpyWcHamXMRdVW67FXopdwVz0XS5z0cyVWnjztNhCDfOZi9JWaTF2tRa6NVrkUo21Whyk+HVa3KHB67UI0pwNWpTZqMV2arpJi4uUvlmLv2nij1qYtmiximr9pMVRardViwf0wzYtrvzCzL8x1x7OcC/Pzz4t+u/nOTvAOR3knOjMIS26HNZi9BH2+qgW+49pEXdcy+9HLQYWaNHklBaFNOEM+31Wiy/PaXGE2p3nPjTkghaSQi0WUPmLWvxKLYq4N/W6xN7T1Mus44oW66nOVfaeUq7xvNGIYp6x6zzjVKVEiz1UcoPn6SbP0y2eh9s8D9TwDvtGqXe1eElj77F397VYSTUesHeU8FCLuzT4kRYhmvtYi5+faNHsKc8I9XimxeTftbA812INHX+hRYc/tHhMw15qIf+TM3+lxYv/tPj8nZa/JziL91oM+sA5fNSi7Ce+G9KikkwHyHW4Tu8UOrhUOmym+modzlIXjQ5/0BitDlqdDrn0uV6HgxRv0OEuDTbqEKK5Jh1+NuvQzKLDJeph1cFq16HAocMTpw67PTq09upQQt/6dJjp18FTRoct1LCsDucpLUqHP8lQXoeaFXS4X1GHSCUdFlTWoXwVHVpU1eEqDfxKh+7f6LC4EddqqsMHmtmM60VzneY6HIEOP7TWoUKsDr9RyzY6XKO+cTq8pcx4HZwJOmyieok6nKEx7ZixPTNSjSRmpLsddPhfsg5hmpeiwy8ddWjeSYcr9F9nHaZ20cGeqsMGOpWm488GHX826PhzQYf9FNdDh7K9dYgdzD6MYB8ydBgxUgflKB2WUNXROtwco8OAsTp8ovSJOpgn61B7ig4xWbw2Qwf/LB22UpNs3p+tw980aQ6fmcd1crgOVV2ow16KWaRD6WIdspfwmRU6WHJ1WEvJeTpk5PP5VTpUW63D7HU6RP3KrPt0mH+IvTmiQ5+j7Msxzr1Ax886OrykcSc5i1OcxWkd2p3R4SENPauD9JwOlc7rsItaXeBM6UMhZ3BRB2+RDj9Rt8vMcpW5r+nQoZi5r+uwtIS9uKlD4Bb7cofn5K4OPe/p8C89f6RD0n86PKbhb3RQvGU2qvqO2Sj2vY6f6zn7D3yf5nzkGp902E7NSrkW9QxwLZoa1KFuWIccpR5Q69Ffo8cHmqnVw6vTo7Fej0L626CHxaTHcpse1e16xDv0uEthpx473Hq09Ohxjdx+Pc6X0WNClB6mcnqspicV9FBW0mPJN3rsratHbD09btHA+noEaE4DPX5uqEd0Iz0uU+/Geryh6U302NRUj7PN9HgZrce45nrkt9Dz87oew6GHohXXpL2tuWYM16SBsVyTouL0aB6vxxXqncC1EvVwtuV6dK6dHmnt9TB20KNWsh5tuugxOFWPeWl6lOuqx6/UopsefdOZpaceKf30+H6gHk2G6nE6Q4+Vo/VoN1aPKhP0iJnIPScxw2Q9fpnC/abqkTldj82Zev4NrcfIOXp8Pk+Pg3Rvvh5DFuiRk6NHySI9vl2s5/nTw79Uj23UbJkePZfr8S85cvXYSPVWMj+9zGP+fPZ8A3u+UY/IAT0qHNLj+mGuc0SPWUf1uHSc7xYw40k9/jytx1fn9Cig5PN6PKWRF/RQF3KG9PlF1kSJRazpkh7Sy3ospEpX9NhNN6/qMeAae1jCTPTjLT0u3Naj2x2eBbLc02MdnbqvR6cHejynMQ/1aP9Ej0dkfq/HkYAeD4N6DAuxZqkB/ZUGfKTpOgMaGAw4T12NBryitWYDdHYDajoMOErtnQYMdxmgdBuwlD7zGLCfcvwG7CpjwI2yBgyIMvBvQAPeVTQgq5IBw+oYUK2uAQsaGNCqkQGljQ2Y3cSAn5sa0Ceaz5GnhQE/UXdhwGva2MqAeq0NmBBrwJo2BnwdZ0DHeNaSaMBKqtmW9VD7dgY8phHtWVMS6+lg4OdsA4akGLCwowGVOxkQ09mAWzSwiwFBmpdqQLk0A3aQ6GpAMfXvxh7QrHQD/N0N6N3TgDfk7m3AP30N+PM7A2oPYg2DDfghw4BFIw2oMsqAvRQ72oDbFB5jwPyxBmC8ASVUdpIBfacYMGOqAT0zDXDOMKDhTAO6zTLgb6o7x4AzlDrXgJc0fp4BpvnMSycWGPA8hxkXG/D5cgParjDgAQ3NNWDJSvYzz4C4fAPuUs5qA3avYc61zLTBgKbb2bvdBvy1h/3ba4B5nwF19htwisYeNMBwyICvDhtQQClHDHhGK48ZsPwk9zplwCEaesYA+VnO9hx7eJH5igwYfInzu8r5XmPPStizGwaUucU5UvPbnDn1vcN50oy7BnjvGbCVmt434BL1esCeUuZD9vWRAVuo8WPO/IkBU5/y3P3Oev8yQPPJgFxqH+BsSRViXWEDFFIjDsiMSJAbcZ+qqozYR5V1Rgw2GLHAaERFkxGtzUYMtBgxz2oE7EbMcRoh3EZ+XjditteIX3xGtPAb8aGMEbPKGuGPMuJKOSP6lDfiHV2uZMTbykb8+LkR/35hRN3GRpyh1CZG/EkTmhphbmbEOvom2ohTwog/YMS4VkYYWxuxmk7EGNEp1ogXtCrOiIJ4IzomGDEm0Yj8tkYcb2dESnsjfqfRSUYkpxgxqqMR2k5GrKSanY04Rh26GDEy1QhNmhG5VLOrEUcpqZsRTygj3Qh1dyO+6GHEEWrf04jHlNGL13sbUaOPEYfpcV8jhg8w4uFgI5aOZB9HGZE42ogHJB/La3RgHHs7ntdo6AQjlkzk15N5f6oRP2Ty6ywj9s/g/2fRXCNk82ipEfHL+W8u71O1lXyG7ufxmXxeX8XrVG0111rDa2t5bR2v0f71rGEX9yPFHta2z4hh+41YdsCI6geNOETDDxvx6Bj/Pc4sJ4xod9KIEaeMWHGamc4y5znmPM/8F9iTQvbqIvtUxD5dYh+vsofXjHhWzN5eN6LWDfb7Jvt9i/+/w5lQyl0jntOYe5zTfc7ooRFjH3GGjznTp0Zs+M+Iv98akf7RiKmfjHCUGtEwYEQhucI8I5QpNeEnmQlN5CZcoiylCVtVJvh0JkTrTbhKxWYT+ltMmG01obzLhKDHhIo+E3ZRjN+EwWVMCNOeKBPulDNBUsGERfRDZRO+bmTCKerS2IQJTUxY19SEus1MON/ShG7ChKkwwdHKhEatTSik/2JMmB5rgrsNa4pjTTQjgbW0NeEK9W1nwgea1d6EMkkmtOhgwrfJJsxJMeFGJxMGdGZdqSbcTmNdXU2onG7CxOHcYzTXmmBC8ynMMtWEjxQ13YQdJDJNKKHbs0yoMseEe3NZ+zwT5PNNGL7QBNUiE1ZQ0hIT1qw0oU6eCX/lm7BhNXOsYW0/mnB9mwlL95hQfa8Jh6jdPhPUB0zIJf0RZj9ugqWA+anHWeYkz3n2mppdYDbqW8hslH3RhF+KTJh3xYQKV5mHYq6xPpJcN2FfiQlDb5qguGXCMjp824Qnd0zIu2dCwX0TOj4wYexDE1KfmDDpqQkbn3Eeb038LGfCfkp4b8KwDyYc+cRMpSaMj5hglpixjrrKzNisMCNLbUY/nRmz9WbsMJgBoxk3qLLFjL0kt5uxlDJcZnzpMaOj14xxPjNMfjO+KWPG5Cgz7OXM2ESF5c0YX5fr1zNjakMznI3M6N3EjJlNzfA3M6NFtBm7WppxoLUZj2LMULcx43icGSnxXKutGa/asaYkMxp1MONNshkzUszwdTRjOzXvZMY1Ku1sxtwuZpRPNWMnxaSZeQbM+F9XMyTdzFhEB9LNSOxuxkMa3oP79DSjZi8zknub8ZzaZjDPSDM0o8xYSR3HmGEeZ8bZ8WZsmWTG+ylmhDLNqDTDjKGzzFBkm1FjthlHKGmOGZNyzGi4iDUuNsO7lPXRtWWsawXrWWnGHfo+z4yDq8w4sY793coadplRsJt77TFj/T4zzu03Y9pBM9yHzGh22Iwr9PEI53CUOU4wB1U7ySz06JQZlgtmTC8yw3PJjK3U7LIZn66Y0bqY+WlxiRmf3eCe1O6mGY8p45YZebdZwx0zOt818+9gMybeM8N634yN1OABZ0Y9HprxH2U9Yp7HzEPNn5hRTIGnZlz6z4xZb838u9aMMGXKLaigsWAXxWotGKKz4HODBQazBavJabfgksOCPk4L3lO2y8LP+RZEvBZU81twgNqWsUAbZUEefVXOghP0Z3kLGlayoGU1CwZ8ZsG+zy3IrWnB8S8t+K6+BXGNLPiiqQXHyNTcgnV0roUF6S0t+JemCws8sGAbRbey4Bp929qCUpoXY0HFWAvatLHgHv0QZ4Ei3oLlVCPBgt8TuU6SBa9pegeuk2zBVopO4TpU2pHvd+a7XfhuKt9N47v0RVcLf9dZkNzNguc0Np11dbegXg/WRuk9WRtN78W6elvQvA/Xo/n9LNjT34KCMRZMGGeBdbwFG+ntRAtuTLEgPNWChdMsqDqdvcq04BFlZLFnMyzIp5MzLegyy4K/aPNsCxrPYb/nWnB7gQVJiy0YvYTzWGrB2WUWdFvOLLkW9M9jH/KZYxX3prjVFgxdY8GKtRZ0XM+9N3O/7Rb022PB3f3MdoiZDluw/qgFPY5bMKPAgpKTFgw8xfpo4WnO8gzrO2vh7zkLRp6zQHfeglVU+4IFpyi10IIpFy24conrXrbgE+2+yj5e477XuUcJ50kpNywYf9MCyy0LCm9b0PMO66Ey9yz4lXDfgps0+IEFkocWfPbIgkP09DFzPmXOZ5zZCwvmvOe5/MAZfeJ8Srl2gGsHuWaEa0qsmCW1Qqq0orrKisNk1FqxlurqrDhH6Xor/qMsgxU+oxUlJisGmq0I0wGrFW1tVtRxWnGGvvNZscBvReUyViSUtWJElBWaclbULm9FagUrXtGUilZcqWzF0G+smNjACltDKxo1sqJPYyt2NrVC0dyKL1pY0bGlFX/QBGHFRvCZVla8b21FuVg+RzFtrLhDQ+L4TryV59aKYwlWpCTynbZWWNtZcbG9Fb2T+B5ld+B7yXwvhc924h6duW6aFQ27WlFEMT24Ti/u2ceKTf24X38rLg21osl4Ky7T/clWDJ9ixclpVvw1nTkyrXBmWdF/phUB2pdtxcPZzDzHCu1cK/6eb4U7x4rihVaEFlmRs9iKKkvYMxq1zAr9civOrmB/c634lzJXWvFznhUt8624QYNWWRGhxauteLbWih4brai1x4rJ+6yYf4j7Hbbi0RErVh2zomsB53KKczltxaIzVnx21opDNOa8FesuWFG/0IoL1POiFW+p7CUr5FfZg2tWfLppxdxbVlS8bUX8HSse0Ii7nNs9K/Ip7YEV/9C0h1z7Kef6kfvSmQDrjFiRLLehSGXDHI0N5bU2tNHZMExvg9pgw1dGG1JNNjS32lDNYcNYlw31PTYUUi+vDdk+G6L8NsSWseEuKaNsqFXOhi7lbQhVtqFqVRvaVbMhp74NYxrZYGxswzqq38SGnk1teEezmnGNaL7f3IahLWw4KWx4BRumtuK+MTYUUzjWhkNxNiTFs4YEG8yJNqyni21t6N3OhvdUPom1d7DhPg1PZv0pNpzqaENaJxsGpdlQvZsNRyg53YYXNL67DdYeNiT0teERLf+fDQczbDCNZr4xXHOsDbvG25A3yYbXU2yYPtWGpVk2dJxpQ9PZNvSfY8OBeTaMXsBcOcy0kJkW2VBuiQ3/5NrgzbPxPNjwv1V8b7UNNdbYcIxerrXhx/Xca7MNWbtsuL3HBsU+G07st6HzAWY+bMN1ihyxYfFR1nrchk0nbHhylnud417n2UOqf4E1FnK/ItZJ+Vds6HbNhn/pdokNQ25w3Zs2rKATtziT2+wrTb1jg/uuDduoxT0bSmjQfRskD2xYQimPbPiDgs9s+PqTDWeoW6kNvwZtaBViBrWdn6/t+MxkRwezHeMtdlyx2dHfbscChx1VnHYcoHYuO8a67TB77GjotaOI+vjs+EgVy9ixj0ZF2dGrgh2zK9rRrZYdd762I62eHd4GdqChHd83skPe2I7l9KqpHduj7bjR3A5pSztcre3YSs1j7DgaZ0fHeDte0qQEOxyJdmyh6LZ2FNOAdnaEaVF7O6on2XGEkjvY8YJ+TLHju052VOtix2HqkGrHcxqfZoetqx2bqUk3ZqRv0+0IUk53O6r2sOMgJfW043ey9LZjEy3oZ0ejgXaMGWmHaZQdn8bYsX6iHaOn29Egiz2YYUelWXa0zeb9ObxHRXN5fyH/v4i9Wsyv6dMSPrfMjv3UdrkdT2h9Lu+ttKNvHu9T5VW8t9qOp9RwHfu92Y5+P9kx7mfW8Rvr2sV697He/cx0kHkOMw9dPcLMRznD4+wFvShgj06zj2ftSDnHnhbacZ0GXWSfr9qxjW5cs2NwsR2y63bULLGjgF7dsMNzyw5x245b9P0dOxR37VhBte7ZcZLS7tvxD2U+sMP30I5WjzhnUj2xo/ZTzv2ZHf9ShXd2zAswS4hnJsIeShy4TDaVA99pHDiqc+Cl3oHJBgekFge+sDpQQJ1tDrwij8OBn+mW04EhLgdy3Q509Trwmnb4HYgp44AmyoF8OlfOgewKDpSr6EBcJQceUv8vHThW34EpDR1wN3KgZWMHvm/iQK1mDqRF8/2WDgwTXANcg+q04jrUo7UDbyk7xoHysQ7spvg2DjyiUXEOGOIdWEcNEhy4SH0SHfhE89s6ULmdA+3bO2Dt4MDVZOZMcWBRR2bs4sDWVAdupDn4d4ADsm4OLKcv0x04SZk9HPD3dOBXat3Lgbs0rLcD6j6sjbL7sx+jHSg7yYGMKQ7Um+ZAIfWe7sBHmpvpQKUsB/ZTuxkOPKOxMx2wzHKgSTZroe9mOxCmRXMcqD6X/SfXAvYlh31Z6IBiEXuzmHsscyB2uQNrcrl+HtfO59qruDa1W821adwarrmOmXc7UGUP53bYgS5HHPibfMdYe4ED35x04Dz1OOXAO5p92oEKZxzYS4lnHfz558CYcw6Yzzuwka5ccODbQtZ3kbUVOdDxEmd3mbO74sB2Eld5FkhZ7EDt6w6cofQSzvwmZ0TxtzgjGnXbgfV3HGh414F+9xzIue9AtQcOJD90YNIjzuEx5/CEOf9wIOsTswYcuE9rQpxjxIEkmRPPya5wYgtFK524ToNUTixXO/GlxomTlKZ14jVl6Zwoo3ciw+hEfbMTF6mPxYkqNicO0kSHEw6nE81dTpTQYLcTMo8TtbxO/OtzIq6sEw/JUM6JddSgvBPVKjkxqYoTiupO3GngRH4jJ3o2ceI9zWnqxLNoJ5q1dKKYJHDiRCvW0pq1xLCWWCdi2zjxgDLinFgb70RRghN9E50opQVtnTjcjusnOeHq4MQ2apnsxE1SdnRiJdXu5MRZyu7iRIVUJxLTnLB0c6JJuhMDujsRoYKeTvj7OLGDYvo6MWSIE08znBg4xomlY52oOY61THRiJz2Y5MTIycw3xYnANCf+zHICs5wYmu3EhTlOfJjrxIH57PsCJ35a6ETuEie+WupE+jInyq9wYg9tynPiWj6zrmHOdVx3PXtyiO/S3MNOVD7C94+y9lNOdD/txFtqe469onHnnbBdcOJHul7I/hex/5ecmHXFiXJXuT4NvMGab3Gut52IuuvELnp0zwnTAyc2UuOHTlyl1KdO9H/nROj/RZzoLHPBr3ChocaF/loXFulc6GxwIdbMr+0ufO504W8Xn/G48BvFel3I8Lmw3s93yrhwmb4t60KIapRz8bOWC2UqujCysgvGKrxXzYV/v3FB2sSFL5u6cIr2NHdhXEsXfhQuRMOFMzEudI914S1VjHNhP7WLd+F3mpDggj3RhZ+oRVsXbtL37VxQtnchj+okuXCOenZw4QPNTXahcooLB6lDRxde0KROLoguLtymoakuaNJcWEWFXV3o082FT7Qg3YVq3V04Qik9XPiTvL1ceDfBhTkTXUia7II6k+9RYRafncVn6a9sPjfHhV8pZq4L9yljnguG+ezPAubPcWHJQhdOLHIhdbELUUtd2E0Jy1x4QmOWu2BZ4cJmup7rwuCVLsjzXPgqn3uv4t6rXai0xoUD9GKtCxPXubBtvQsbfnVh2U725QD7ctCF/MMunD/iQq+jLkw9wXpOsp5TLlw560LknAsnL7jQtdDFz2cuPL3E/l92YcsVFz6WuFD1pguH6c9bfPc289zh+3T/LrPc46zvu9DoAdei7x5yPVr6yIWaj7kudX3iwn8066kL5Z+5UPye9X/iTEtZd5D9D7uwVuZGA7kbi5Vu1FC5UUBpajee6ty4aXQj3+zGBYsbva1ufKJXDjemO934zeVGG7cbD2m0xw2z141NVOxzY5Dfjdpl3ThL76PcqFzejYP0soIbnkpufPeZGzMbuvGssRv2pm4EWrrRpZUb/9CM1m5Exbixm5rHu3GDhiS4oUp045u2bhRSTns3P5+5cYz+7uBGZrIbu1LciO/oxmOydnbjR4ru4sb3qW7kpfHdrsxBvbsxB+Wku/FZdzeOUqceXIcye7pRppcbOym+N9fpy3Uoup8bJXR0EJ8bzL3GuZEwnjVNYe3T3Ggxhz1b5Ma/NHOxG78vdWPbcjfECjeG5bqhW+nG5Tw3Tq12480aN67vcaPOftZDxw4x92HmPcqeH3PjpwI3Wp5wY80pN0Jn3Fhy1o0vzrlxkrqe5/uUfcGNioVuJF104wVNLnLDfcmNX+j+ZTcyrrhhuOrGBhpY7MaK65xFiRs9b7jxgare4hxvM+tdZqX4e25secB+P+TM6eITN5q85gzfMOsn1hNi7XIPpmo82KH18G8/DzYbPIg2evC9yYO6Fg/6Wj0osHvwr8ODCi4PXrg9mOTxoLXPgwy/BxvLeNCkrAfFNCjKA3k5D74u70HvCh58opyKHlSv5MGIGh58rO3B7noeJNb3YHwDD4Y39qBRUw+u0opoD84296ATPMhq5UHZ1nyWEmM8eErjYz1wtPFgG4k4D+7Q8HgPdAl8P9GDAW09qN2ea1DPJO5F8zt4UC3Zg6PUOcWDvymrowdRnTzYQ886e+BM9QBpHtylEV090HfzYD01TvfgGg3s7kFuDw969WKW3h581scD42APAkM9SBvhwX80ZbQHQyZ6oJ7kQb3JHpya5kH6dA/e0dxMD6pkeXCIUmZ48BdNn+lBmVke7KKEbA+e0LjZHtjneLCVxFzmo2HzmG++B+uo0QLmpIE5HsgWsl9UexHrWsy6lrDHSz04Rq+XebBvhQftczkrmrTSA3eeB79QTL4HD2jUKg/MqzlrarbGgxL6fq0HqnUerKKi9R6EN3hQcxPr287+/Mre7GBPdnpwYY8HffZ6UGO/B10PeJB90IMDhzx4fMyD2ydY80nWfMqDtdTwtAdXaMAZD6RnWTPVPufBOep1nueDci6w9kIPjlPqRZ4zmlXEs3bJg/2UdNmDP2jKFQ+8V3lOaUyxB9brHrQo8WDoDQ+0N7kfNbzFvW5zrztc/x7Xp5z7XPch16UKjz149Duf/5P3XrPudx68fM/z/8GDnwIetAwyA+nDPAPUOMKsci8CtEjhxRdKL05SN5UXb2mO2ovKGi8OUYrWi79ous7Lz3de7KJEgxfPaILRC6fJi+3UyuzFPcqweGG0erGRmtm8KCGVw4tVVOT0IuzyYpnbi1oeL85QD68X831edCnjxWuaWdaL8lFe7KP25bx4Qd4KXuygNhW9eETWyl5soZZVvFhXjTXX8uKX+l48aODFmqZeXGnmxYrmXiwUXtSAFyeoaysv3tDs1swWw2yUEstsNL2NF2XjvNhNifHMRhMSvHAlevEztW7rxX0a1c6Lze29iE7y4gb90MELTbIXDVK4Jw3oyH07eVHahX1N5d5p3JvedmVPu3HfdO5Lr7p7+bcO9+zpRdteXvxO7j7MPdKLuxPYr6nsF12a5sW3072I0PJML77K8uIs9ZrhxSfKmenF57O8KKC0bOaj2bO5zxzuQylzuc88L/bM92JSjhejF3sxbJkX+uVeNF7hRTENzvWibh5nQ/3zOR+qtdqLj2u4/lovjq/zYvivXih3ce993Hc/+3qAuQ5yNgVeTD7B+ZzkfCjulBePadxpL+xnvNhGOMtMlHGO5+K8F5uo2QUvhhSydxc5L2pYxP6R7LIXuXThihfBq16cLvai+3WejxIvjt3wIvWmF/9S9i0vKt724iAl3+EMqew9zo/a3mc/adIDL8Y89sL2xIuf6M5TL9R/cFYvvVjyD9d4x5qDrEvqwyaZD9FyH27SDwoftEofGql8uEqD1D4oND7k0UWtD/11PkTorMGHhSYf5lp96ODyIdHrw+800efDL34fYsv48IjGlPXBFuXDiPI+GCtwzSo+OJr68GNzH/TChw10HT5838oHVWsfVlODGB+u0IBYH2RtfFhJhXE+hON9WJrgQ61E7k892/pQo70PJ6hbEmvp4OPvBB+6pPhwsJMPyZ19+Isyu/gQlerDHmqX5sPkrj54u/nwGz1J92F8dx+cPXz4mVr39GF0Lx+svVlzXx+a9fchf5APXw7j81OYbboPMZk+PKStM3wQM324SxmzfDBl+zBwIXu0xIflS32ovcyHc9R7uQ8BWrzCh5q5Ppymjyt9WJDnQ/V8Hwqo6yof3tLc1T4cWePD67XMsN6HlA0+7N3kQ+P97MkhH+RHfCg66sO3x7jHce5R4EPwBGdxxofPLviQVujDnIs+HC7yocIV5r/K/NeYv5jrUPvrPkwt8cF/wwfPbR92UNwd9oHG32Uf7rEPFHOfGcn2kDkJj3wY+diHFk99GP7Mh3V/cCZvfFj2zocepT4cj7BumR+d5X68popKPzpo/fjd7Mckix8eqx876InNj/F2P2Kdflh8fmyhjDJ+mMr60TzKj1s0rJwfNyr48UNFPz7V96N7Iz8+0ILGfrxr6secFn5UaenHUeoi/PiXsuFHp9Z+HIz141UbP7Li/CgX78d+mp7oR5kkP9p28OM5TU72w5fiR0JH1taJtXVmXV38cKX58Qs97uqHI90PW08/tpG1jx+irx9rMvy4OtKPVaP9aDDGj/xxflyc6kf/aX6Es/xYNsOPr2b60XuOH2fm+VE6348vcvw4TT0W+rFwETMs9ePzZX6coPfL/SjI9WNenh/H8/2cvx/H1viRupYZ1zHjej9mb2Qf9/hR9qAfL476MeWEH/6Tfuw840fiWfaXJp/zw3vej98o4YIfz2hSIb++6Ed8Eb+miZeY8zJnQHFX/HhKE6764b7mx6/0fxTdBXCbR9PA8aZhZhazxZZRBpn+Zma2Y4eh3DQNNtwwM8dhKAebhtlhZuambyEppmn77TfT30i6525vd0+WHs1kpg8uyutL8vxyV5KvyGsx7Kr05Jr0RAy70ZX2N+XcbnVl6O2uJN7tSttHXdn0S1c2vurKoNdynv+INxTcqiPqKYhrKI/io0YKWjVWsEHENVFwU3zUVMaayZiIay5j4qMWClq2lDER10rGxEetZayNjIm4tjImNrRXENtBHjvJY2eZ00XmdJXrCrkuPlLKa5VcFzfV8qgVBtnPqmBQkIKPwxXER8qjT0GbKAWbxMcxCjbHK0hIUDA4UUHbJAWfiYRkBXfFkBQZS5UxkZim4J4Ykq6gXYaCz0VipoyJoVkK2mfLmEjKUXBfDM2VsTwFX4j7+QqGFSjoUKgguUhBSqmCh2J4mYKO5fK6Ql6LTt0UfN1dwfaBCjQjFEwYo+CncQomjlew+1MFhRMU/CImTVRgmKRgjyiarOCFmDxFgXGqgr2ieJqCl2LqdAWmGQr2iV9nKpg2S4FltoL9onSOgulzFXKvqaB8voIZCxQcWqhg5mIFh5coqFyqwLFcwRHRbYWCOSsVOGsUVK9S4L9eQa1Ytk3Bip0K3tqlYOV3Ci7tVtB4r4JV4so+Bb6DCq6KZocVrBXXjyj48Kic33E5IzGwVs7shJyTiDsp7xsx6JSC1qflfET8GQV3xOCzcgbnpN/npa8XpK8Xpa9i+GXp3VUFI64peHxDwcibCrrcUrBFPL2tYPQdBWPvSx+fKpj/j+T9r4Lebyo5U09J3/pK6jZQMqCRkgaNlawQbzdV0qiZkojmSi6Ld1soadJSyQetlXzcUUmbTko2i7udlQzpouTzrkr5zlNyXwxXKumoUvKVSFUreSQ6a5Wk65Q8FaP1ShQGJdtEllGJ1qrkSLASl1eJf4SSXpFK6qMkLF7JqkQlkUlKroj3kpU0TVHK72wl18WHaUpapCtZLwZlSh45kkeukuQ8JQ/E8HzJo0DyEGmFSh6LkUVK+Q5UMqZUibJMyQ6RU67kBzG+QnKpVLJL5HdT8pOYWKVkT7WS/T2VlPZSsnqwkqtDlKwbpiRmuJL4kUrajVbSdYKSX2cp8ZujZNY8JUfnK6laoMS9SMkJ0XOxkv9E4FLp9zLp93Ily0TEKumvaLpGye7tSgp3yD67lMzZq2TBASWnDirpfUjJm4eVLBHBR5Ty20NJ/6NyVseUhB9Xckk0OSG5iQ9PSU9OK4k7I+d0Vs7pnFLeL0qGXZCzuCQ9EF2vSN+vKhl3TcnO60rybij5UUy8qUR/S+oVL29LHfeV2B9ILaLqoZLYF0pG/SVr/5a1r5VM+k+J4Q0Vv9ZRcaiuCmcDFcdEQGMVS5uqCGmm4q3mKmpaqHivlYpmrVWsFffaq+jQUUVqJxWPxMjOKrp2UZHVVcX3YpxChUap4ieVCoNGxV5RopV9xCG9CpdJxUKLCq9dRXqoiqdid6SKIp+KqVEqDkSr+DNGxYJ4FW8mSS7ifLKKyDQV76eraJ6hYr2Iy1QxPFfFN3kSJ1/iCFWhih0it0jFhGIVe0pUFJeqeCmmlanwK1fxV4WKOZVSbzcVx0WPKhX/ioXVKvr2ULHrQxVTPlLxz1AV84ep8AxX8cFYFS3GqdggGK/ijsiaIrVOVVEwXcUvomyWSr4jVdjnqDgq/pmr4tR8FX0WqKi7UMUycWGRisZLVFxfquLDZSr5vaviyxoV29eoaLNTxYhdKjp/p2LsHhX5+1RM3i9xD0rMwyqqj6g4fUxyPK5izSkVN06r2HxWReI5FZ0uSB/EzssqJl1VYbymYp+YeUPW3pS1tyQfEXBHYoh69yQfcfG+xHqoot8fKlb8qSL8L5X83lTx8D8Vn7yhZmsdNePrqtHWU1NYX820BmpeNVIT0lzNWy3UfNhazbB2ajq2V5PeQc0spZqFGjVntGoiDGrCQtVcFtui1UyIVbMnTo0tQU1Aspp6qWqWi8tpapplqFknYjPV3BLtstV8IR7lqOV+R40iT812kZMvcQrUGArV7BUlRWpmFKuxl6hZUKamX4Xs203N+1Vq9vdXs/hdNfcGqek0WM2hT9RUjlTjP1pN00/VrBWxE9R8PFH2myT7iZTJsqcYNUX2m6omd5qaH8XE6Wp+nyn1zVLjmK3mmOgxR03QPDUD5qtpuEDNwEVq7i9RM3ypms7L1GQuV7N7pZqiGjUvxfRVaqyr1VStURO+UU3BN2rqfqtmmQjbJfXvVtN+n5ovRd4hNT+LA0fUlB9V4z6u5oS4eFJyPy25i1tn1PJ9oubxeTWjL6hRXlTz0yU1ky+rMV1R89dVNXOuybrranrdUPPObVl3R2q+K2vF4HtS931Z+1CN+amcwc+S0x9qfhF/v1Iz7281V/5Ts6GOhmF1NXxTT0NGfQ3fi90NNVQ31RDYXENNSw0DW2tIaqthW3sNhk4a9olZXTQc76qhjlJDqEpDE42GWK2GW2KwTkM7vYYvxRijhkqrhq2BGj4N1qAP0fBGhIaQSFkTpSEmWubGylwxNVGDX5KG18kaGqRriMzQcE0MzNTQKkvDg2wNXXI1TMzX8Gehht4lGpaVaggr0/BeuYbmFRqo1HBXdKzSkFkt9Yjinhp+E42GaGgzXEPKCA07R2rIH6XhZ/H3WA2+ibKXaD1Zap2iYeRUDYppGl7N0uCZo2HlPA0fLtCweaHksUjDJ4s15C7VcGC5hr9WaJi7UoN/jYZTYsVqDds3yvwt8rhDQ8V3Ust+DTuOyH5HNViOy561GgJOauh/SsOq0xpunNEw6Kzkd07D5+LxeQ3/XNWw8JqGoOsa3rqhYc1N6dct6bEYfFvDV3c0fHdfQ9EDDUueaLjyu4aWf2rYJD55peHgv7JHHS1nRP83tbRtoEXdWEv35loWt9DSsZ2WzPZanotPO2jRd9RS2knLnM5aTnbR0qerlnoKLStEhFLLVfGhSksrtZaHGi15ei1+Ri2zPFo2hcrrCC0Wn5ZD4p8oLQujtayJ0zIkXsvXCVoyErX8kaJldqrEzZC4IiJT4ooPsyRutpbkHC3KPC0v8rVYC7VUF0muxVpCSrS8U6plXZkWyrXyu1hLp0otW0RWNy2remt52l/yGarliBg2WsvWMVpM47W8+lTqn6Sl0WQt0VO0DJ6qpf00LXtnSr2zJJ/ZWtxzpN65WjlnLZHztXy0QEubhVpSF2l5IsYslt4t0VK0VMuv4vhyLVdqtLRcrWWzeLhGy851WqZskR5slfq3aWn6reQr7u6SXHZrObhPS+V+LY0Paxl6VPp/TPIXPxzXUnFS8hQBp7UMOCO5ntXS4YJWPvflfC5qmXBJi+Gylv2i/3UtDW9oWS2ib2q5JQbfkh7flh7fkbO8q+X0Q5n3SK4/0XJTDH4q47/LGf+hpexPLZ5XMkd0+E/eA2/oGNJYR4cmOta00bGlvY7sDjr+Jw520lHZWceCLjreVugYrtbRWaNjm8jR6pis08n3vo4LJh0bLDq6u3S879HxMFCHMljHm+E6Wvt0fC52x+j4PVaHCx2+RB3tknX8la5jboYOT6aO/lk6bufI/nk6svJlfzGpQIepUPIQ3Yp0vBbBJTp5L+hoVqZjvYgv13FPjKjQkddNx9QqHdZqHW/00PFBLx36gToaD9FxZ6iOrcN18l2vI3G8jhmTdPSeoiNymo7rIn2mjmdi32wdZXN0nJ0n6xboWCs6L5aaxU9LdPy3XId3pY7Ra3QEbdFRd4+OFeLaXh3jD8r6QzrKD+t4JeYf0RFwVMdbx3Q0Oa7jl1M6bGd09Diro845HeHndVwVqZd06K5IP67qmHdN+nFdx4Absv9N2V8Mv62jyx0d20XuXR0/ix4PJMZDHXu/lz3+p2P5HzravJIa/pb9/5X9xfo39cTX1fNJPT0FDfT0aqynbhM9K8SgZnq+aq7neQs9B1rpWdhGT3BbPRfEu+30POygZ1RHPbs66fmtsx5XVz0NlHqiVXpuiY4aPVvEOrceR7Aen1fPN+F6/heh598oPR/E6mkVp+czkYKeJ2JsvJ49CXpKE/XMTdLLvYKet1IkRqoe0vTsyJA8M/XUZuupl6tnpfDlSdwCPVmFeszFeg6LJaV6vGV6Wlfo+VykVup5KgJ76Ok5UM/yj/T8M1zP+yNlzzF69o7VUzZOz1/iwSQ9IyfrKZqq59R0Pf1m6Fk9U0/MLD13ROc5eraJafP0HJ8vvVooOSzSc0N8s0TyWCo1CstyPdUr9CxdqSesRi+fB3q+X6Nn/zo9qu3SN1G0Q0//XXridktte/W83Kdn1SHp4WE9Q4/o+fmY5HtC9jipJ/KUno9P6+lwRvYRyy7quXpJzuiKnoyreqpuSF/FkptS+y09l8Wzu3oM92VP8fqBnNdfembXM+Bf38C6hgZoZOC+KGxqYFYzA+7mBk6J/i0MrG1pQNHGwE7xa1u53s6Aq71B7vcN7BAnlQb6qgw0VBtYLYZrDbzUG3Aa5bXZQIMQAzGhBrqEGZgRIddjZF2sgfw4mSec8bI+QdYnyrVkiZsi18XMNImdbqBfhoE1mQbisuRajuQhCnMljzzJMV9yLJAcCw3MLpO8yw0MqDDQuFJq6iY1CWW1gV1ifW8DuiEGWn5iYPwoA8ZJBg6KsKkGBk4z0Ha6gR9mGLDMMrBsjoH28w38tMCAdZGBY6LnYgN1lxhYKaKWGrgphiwz0Gm5gW3ilxUGHDUGmm0x8GqHgQU7DVz41sBn3xk4sNfAP/sMtDlkwHzUwGFR57iBj08Y6HDSIH/rBnqfNVD/nIEaMeyC9Oui9EG8vCS9uCw9vyL1isbXpLbrBlQ3DXIvb+Cc2HTPQNJ9A/seGnj9yMCix9Kfvw3E/2dg1BtG1HWM7BZB9Yw8bWjkQGMj3ZoYCWtm5Kr4qLmRdi2MfC2mtDJyrLWRzh2MbBf5HY28FDM7GTnV2UjjrkbWiXiFxFVJXFGqNvKXmK8x8p7OyFshRsaEGdGGG9kr/o4wcsln5ItoI5NijfTAyJvxRrYlGXmRLHGyJI74K1ti5Bi5kCtx8ox8X2DkUJGRN0qMRJQauS4+LjPSsdzIVpFbYeQXMb3SiKObkYbVRr7rKev7SE5DJdYwiTPCSNpII4dHG+n0qRHXJCP9J0sdU4yMnmakzRwjP8yVvOYZ8ZtvpOcCI8MWG+myxMhOUbjUyOxlRvyXGzkrmq00slGMWyX7fW7k4hapa5vUs8tI1HdGCvYa+U2c2W/k7QNGkg8ZeSLGHTby71EjHU5Izicl51OS82kjJ0W/M0Y0F4zsEX9fNHL5spEPr0huV418JTKvGfmfmHLdiPWGnI+of8vIKhF728hdMeKOEeVdI8X3jPwpAh9IH0TLR0Y+F2mPpf5XcpZ/G5n1WvKpYyK8vokODU28aGSif1MTS1qbaN/OxBbh7GjipOjXyUTjzibWiYddTIzpakKrMLFPVChNvBYfaWSd1kSOzsR0vawxylyzzPOT8XAZi5T4UbImzkQlsmeSiQFpJpqkmxiXaUKfZeKA6JZtYnCeiU75JvILTLwU7iITZ8TbxSaelpoYX2bCWG7ioKiuMHGzm4mhVSYuvm+i9YcmBo408c0oE2MnmNBNlJiTTFyfIvGmm5g1w4T/TBNnxbM5Jg7PM9Fjvom6C0zcWWhi+CITfy4xMX+piaBlElN8sNxEmxUmMleaqF1los9qEw3XmFgr4teaCNtk4uPNJjZ9beLN7Said5i4LYp3mfhqr4kf90nvDsncw9K7I5LTURP7ReUxE/+KpcdNRNRKjiL/lIlfxdGLJv6+buLKTentLenhbTkT8csdEzPumkh+KL0Qhx+b6P7ExLR6Zhz1zZwQ/RqYadzQTGIjM4/FuMZmDE3MHBRVTc280cyMr7mZYS3MfNvSTHErM/NamwlqYyarvZmfxLiuZqqVZlaozAzXyBydmT/FfL2Zr01mss1mfhZOPzNGp5mFQWauBJvZEmqmeaSZ731mJkaZ6RVjpn6sGU28mb2iIsHMP2JJopnwJDPXxeBkM9tTzBSkmpmTZiYjy8yUbDO2HDO1olGemXUiId/M2ALJq8hMnWLJTdwukfxKzewqM1NSbmZBhZl2VWZyqs2c6WHm7Z5mNveSfHqbGfK+mXqjzajHSR7jJQ8xeKKZ3yebmTvFTOBUqX2GmZOzzDyda+bTeWbuLZLcl8j8pTJfRCw303mlmcIaM3+IoNVmLooP1phptsmM5XPJY6eZkF1mZu0187+Dch5H5DyOmlkvEo+ZGX/czKFaMz1OmKl7UvI5I7HPSk/OSeyLZnaKPy7JmVw2E3zFzIdXzcy8IfXcNPPZbTM/3DEz+a6c0SPp/WM5kxfSr9dmNvxnZnQDC90aWfhP3GpiobS5hUUtLFxtaeFiOwttOlhIU1j4QUxWWrCqLNSKvmoLjTUW1oskrYXxOgsmvYXDoqfBQpzJgtYisf0ktvgmxMKLUAv+YRbOinfDLbSMsJARaeFklIWmMRbWJlg4lGyhe4qFmlQLo9JlbabklW1heI6Fv/MsDC60sKPIwh/FFuaVWNhSbpHPdAsvxexKC+9VWWhdbSGru4XpPSw4e1po3ltyfEtifmRh2VALi0dauD7KwpDRFhaMkzonWzg3w8LpuTJ3vtS7wMKUhRZsiyz0X2xh4xILyUstPBMTl1nk/szCupVS8yqpebWFf7ZYGLrdwq4dFv7cY2H+Xgu/HbTQ7qjkdkzyOm4hoNbC+ycsfH3SQvYpC63OWfhCZJ6XHC/K3uKzyxbs1ywMuG6h2Q0Lm8TkW9Lv2xb63bGw4a4FvwcWnjyWOur6cbueH5GN/VjS3I/S1n4sauNHSQc/Fnb0o3MXP/ld7cfHKj8KjX4MdPiR5/XjfIofbdL8yEn3Y1aGPC+Q54V+vBCeYnldKq/L5LXwVMjrbn58LV5UyfxqGesuYz3leW8/Aob5MXeSH0GT/dg61Y9LM/wInuvH9vmy5wI/5i/0I2SRH1dExyUyLoqW+rFgmeS23I+/avwYsdOPqN1+dNvnxxv7/dh/yI86R/yoEfeP+qE77kfdE36MPeVHg0t+mK/6cUz0ueZHo+t+rBfJN/x4Jibe9CPlrh+2+36cEAMe+NHsoR+bxdtPJddXfnz0WnL5x48//pUevWnlVV0rQxtYKWtkZWljK6pmViqaW9F3sNKjo5XVnazEd7bySIzrYuVIVyu9FVYaKq2sE0kqK34aK8dFit7KZIOVXI+VUK+Vq+JVhJUbPivDoqz44qzcEZ9glc83KysTrdxPsjIm2crBFNkv1cqaNNkv3cpjsT7byrMcK9Y8K/3zrWwusJJWaKVlqZUvRVaZlZnlVjknK+fF+5VW8qqs/Co+6mFle0+pq7/U8qGV8R9b2TDUSsYoK2fHWJn9qZXACVbmT7FybaqVwdOsdJlu5Vvx9wwrEbOsjJhtJWa+rF9opf5iyU08XmKl8QorU2qsvLXayhdrrBR/KT3baqX7t5L7d9KH/VbsB+XaYSuZR6z4H7PSttbKFjHvpJWSs1YWn7Ny67yVvRelD5etxF6x0uCG1HnHStO7Vn68ZyXoqdTxTPb+3cpa0e+VlfTXkv+/Ml7Pxo76Noob2HglFjW0Ed7Ixk0xvLENVRMbe0RlU5t8f9lYKWKa27gvxrSwYWhp47Do2cpGg9Y21omkNjaeiYltbZxoZ6NtVxvzlDauqmx00djYJUq1Nl6LpTobPr2NkQYb+402zFYbLz2ST4jkIxaH2ojw2rglhofZqBNpI85nwxhtwx5v4+0EGy0TbXwpspNsvBCzk20Epti4JAam2uiQZmO7KEq38ZdYlCE1ZkqNYniW1JhtY6/oliM15kqNIjbPxgMxNl/2KrBxRDQqsrFBpBTbeC6mlMje5bJvhewrZlfKvt1sfFRlo2O19FUs7iG595Q9esseovPHUvdgqXuI1D3URvcRNiaMstF/jI1mY21kjLPxk5gx3ob/pzbOiw8m2Gg30cZWUTDJxh9iwWQb3ik2ub+yMXSqDcU0G7tFxXQb/4kVM+ScZso5CcNsOSPRa46N7+dJ3vNtOBbYOC1aLbLxlchZbGPOEhtBS21cFoOW2di53EbJCht/iyUrbUTW2LgjRq6SnNfb8NtgI3OzjW1fyrl9a+P9fTa27JdcjkguouKo5CJWHpN+Hpd+irG10s8T0k/R+6SNxqdsbBSpp238IKaeseE8a+OMeO+cjW/O2/jtgo2QSza6XrHxnSi/KrVdl5puSoxbci635VxEyh05F/HufRt5D+U997uNaW/a2VLfzoKGdryN7FwXwxrbUTaxy/vaLu9rO3Wa2YlrbuehGN/Cjrmlnb6t7DRtbWezSG9j53w7O4s62dnX1c5qpZ0ElZ0svZ2PTHbmBdkZF2HHFGnnmOjrk3VRdrZjpyjezl9icYKdiEQ7t8QnSXb2J9vl+9lOvVQ7iWl2nopJ6XZOZth5mW3naq6d/wrsrCi086DIzthiO0dL7DQps/NjuZ3pFXb8KyUv8WE3O+2rZK9qO80G2/l5iJ2Lw+x0HGFnp1g60k6jcXY2iLMT7LSdZKdgsp2FU+yET7UzYprkMdPOGpE7386vImSh9Gex9GapnUfL7FhW2KkVn9fYmb3azuEddqZ9J7Xts6M9ZOeg6HHYzvojdp4ftTPlmB3ncTvv1co+p2Sf01K72H/WTv3zdtaK7y/YmXzRjuOSnXcv22lzxc43Iv+qnT9E2HU7w29Iz2/aqb4lOd6WHEXiHTvPxOl7dlo/sPO1ePpc+veDnMsfdn5/LWf8nx17fQfDmzpo09bBwvYOwjo4GNHRgaaTgzNKB++pHEToHBw0OGhgcjDV4qC3v4PoMAdHIxxkRDn4WcyKdtA5zkFsgoPsVAcvxdw0B1fTHezJdPBmtoMnOQ5seQ5OibxCB7+LsGLZr8TB/lIH3csc1C93sE4kVzh4LpzdHLxf5WBbtYOi7g7u9HQws78D8wcOEoY7sH/i4M/RDj4Z56Dnpw7+N9HBwCkO5syTfRc66LZI5ixz8O5ymbfSwaE1DnqtdTBjgwPXbgcf7HGwY6+Dkn0OXgvTIQf9DjtodsTBmlMOEk9LH846aHdechBBNx0MvuVg9V0Hk+5Lfx462PrIQeFfDgz/yJ71nDxr6OTvZk6WNndiauWkWRsn2W2dvBTX2ztRdXTyvIuTaV2d/KN28pXRSZjFyU3xiZ8TrdXJQdHT5qRtqJO5MU5CYp1cE/UTnFxIdvJtqpMJmU6sWU5OitY5TvJznfwpMkuczCl1MrTcibLCSXWlk3rdnKwV06qddOzpZKeYPszJrk+cPBkteU52clz0n+KkxVQnX4qcaU5+E2EzJDfxyUzJbZaTRnOczJrnZMgCJ1WLnCQtceJe5mTgcom9QmKLf1c6WVnj5PEqJ7Y1Tk6JMZucrDroZNJhJ44jTl4fd7K81knMCScPxfiTTvxOOTkh3j7tpNUZJ9+IP8865Tvcyd3zTkZfkH5edvKFyLni5FfhvSb5iRHXnWy65STjtpOfxdW70oN7Tvbdd7L+oZP/PXJy6YkT149ORjZ20aepiybNXHwmspq7mNvCRWhLF9eFprWLnm1cpLdz8bOo7uxifRcXl5Quuc910U3jYo3WRZLOxXMxVe/CbXDRyeRilcXF6yCX3I+5eOBzURDnYmyCi5bJLr4WeSku/hCRaS5Gp7swZrjon+kiPNdFs0IXOUUu5he7CCtxMbJU8iyX/CpdvBTzurm4WSV593TxopeLxgNcck/sQjXVRYPpYp48X+yi+xJ5vtRF2jIXs5bLnBUuror9NS42rnbx0xoZXytj61z88q3Uu8fFocMS/7iLT064OHzSRfYZ2f+8iyMXXHxxycXtqy6OXnfR/KaLL0XuLRe/izt3XIy568J0z8Vx0fKBi/yHLv4Ubz1z0eYXF8teuvjnLxcd/pO+NXLj39TNRVGvpZvu7d0Ed3ZzsKubxko3m0Wmyo1X4+am+ETrppnBzW9GN/l2N5Mj3bwZ62aN8MS7uSSC0txcE8PS3RzIkPXZsjbXzcg8N0fy3fQtcLOo2E1kiZu7YkypG3OZm1rxVrmbVhVutojCSjevxLJubmKq3DwUn1a7sXV3c1q818NN+55u/u3l5n/vuPnlIzdzBrk5PETijHbzzRhZP1bWjpe14vQENzVTJL95UtciN/OXuLm11M2oZW4My90cE/1XuGmx0s3X4s8aN6fWutm+3o16m9QiPtsh879zs3S/xDzgpuyoW+4Z3CQcd/O9mFrrZu8pNz+fdTP7nJsRF6Rfl93yNyL1XnNzT4y97ubEDTfv3HTzz203T+5KH++5cd53c14MfOAm5YmbiJ/d9Krrz2/1/alt7E/rpv44W/kzsLU/3dr607SrP78r/Lmn8ucdrT/bdf6sNPjTK8afJrGyLs6fMQn+nEj0Jz7NH3eGP12z/KnO9mdkgT/HCv1pWexPQYk/r8SyUn8elflzrsKfw7396dvHnx0j/XljtD+rROIYiT1BYk/05zPx7nR/hszzZ/98f3oukP0W+bNwsT+WZf6cFG1XSE6idKU/z1dJnpv9GbpNcv7WH993/twXp/f4k3zQn5mH/Dl01J8Jp/ypPCd5XfPn7+v+NLjvz0YR9sif22L0Y3+sf/iz9m9/jrzhwdXQw6BGHvY29tCwqYfMZh7GtPTwQ3sPeQoPE9UeHBoP58RunYcqvYf6Bg8bRYbRQ62fh+02mRvkoTrCQ4NIGfdJjBgZx8PqBA9JiR6Ckj1oUz18ne7hVYaHJ1keLuR45LeZh18LPdwr9jCuxMP7ZR7WVXpI7ebhJzG7yoOhh4djori3h5o+Hjz9PXQfJHNHeKg7ysPNsR6M4z20nuDh+WQPw6Z5ODzdQ+NFHiYs83B2uYeBKzx0Xik1iKoayXOV1CAyVnt4KcLXergrTq330H6jhzc3S97bPAw94KHPIQ/5RzxMPu7hYq2H6HPSkwse9lySnl3xkHXVw8JrHu5f93DmpsS/Iz26K/FFxj0P8+9L7AceKp96uP2DB/OP0pu/PIz8T3J+M4Bt4r+6ARxtHMCAJgEUNwtgROsA+ikCWKkO4HtNAAG6AK6KlqYAiswBvBbaYHnulbGYAAIT5LrYkiLrUwO4lhmALjuAHwoCuF4kcUsDSKoM4H9iZHUAhu4BlPUK4Ga/AMrfCaDe4ADWi3lDA+g4MoCqUQE0GB3Aw2kBNJkTwBfiyfwA3AsDuCT6LAmgYFkAf4v4FQFMWyn71wQwbFUA/dcEELwpgE82B5D6dQDeLQGc3BbApKMBXDgWQO8TAXx1UvK/EMC/lwOYdS2AkOsB1N4M4J1bAey8HUDdu5KPSLsnOd0PIPxBAM1eBPDTvwGY3wykW/1AHE0DGdQskK7NA3naJhBth0BadQrkx66BzFYEEqoM5JYYrQrkpDqQ9zSBZBoC8ZkC0QcEUickkEbRgUwmkHezA7lQHMjHJYG8rghkZWUgCd0CeS6CqgP5pHsg7XoFslOs+CCQ4x8H0nZIIL3GBjJjYiAbZgSyYFYg5+dKjHmBKOcH0nxhIIlLApm5NJCbywIZtTyQEysC2VUj+a8KpP7qQKLXBTJpfSB7tgWSu1PqOR7IgdpACk9JHqLmdCDmC5K/eO9iIFWXA3lyXWq9Hcj2u1LD/UDsTySX/wLJeDOIh/WCONQoiJZNgmikCeIvbRDLdEHE6YN4JqYZgnjHEkSbwCAmhsm8qCC2irUxQRxICmJVWhA/pQcRlhnEwJwgagqD8CsL4sPyIPZWBNGkWxB/VwWxojqIhO5BhPQM4qb4oE8QnfoGMXKY+DSI9yYGwfQgbiwJkvuoIHaLz2uCyFsVRPyaIJ6LGWuDGL1e1m0K4n+7ghi7JwjrXtl3XxC9DwRRdCiIc7VBDDoRRIvTQaSeC2L++SAiLgQx4WIQra4FUXY9iPU3gki/GcRLEXU7iEl3ghh2Lwjd/SDaPgxipwh4HkTT10F46wRjqxtMSaNgtK2CmdopmEbqYPI0wazQBpOgC+YHMUsfTKghmFtijDGYM6Zg1tiDCYgI5u+4YFYSzJ3EYLamB1OaEUx6VjALs4NpXxTMZyXB5JYGE18eTEhlMF27B9O7RzAtegaztncwvn7BPBwdzOQxwRwfL2smSA6TZN+pwShnB9NybjDbRNm8YNbPDyZ6UTBPRMCSYIzLgnl/eTBf1gSTvCZY7n2C6bNT5uwNZsq+YD45EMyew8EUHgtm1XGZUxss3wnBuE4H8+15yeuS1HhFenAjmNZ3gtkuNt4LJut+MDcfB2P6LRj/N0JY3SiEB01DON4yhO9ah3C/UwjDuoZwTBHCO8oQ8rUh1OhCcJplzC+ECQHyPCaE9vEhVCeE8EWizEkK4bWISAvBlSHrM0Nwl4bwXkUIHStD2CN6dAshtUcIUb1C8PQJ4fuRIdybLjHmhfDJ8hCMK0LYVxNC7IYQuu8NYeSxEFqeCiH7bAjPz4fIvVsIBbck39shLLgrce6F8EhMuR9CwIMQ+j4N4eKLEIa+lL3+COHJPyFUNgjlQbNQ3m8dynhFKA5lKENVoXylD2WROZTpfqFYwkPp5wvFlBLKgbRQJhaE4i4MxVgcSpfSUFqWhzKneygjeofyQd9Q9g8O5erYUDyzQ7kmFPND+WVZKAuWhxK1IpTAmlBuiNGrQvFbHcqgNaF8uz6U4K9CGX4wlD5HQ6lXG8qo86GoLoVSdTWUNTckn1uhPLsdyu27oXR6HEr281BC3vDieNNLi0ZeNjXxktPUy0/Nvfhaevm6s5fiLl7iVV7ua7y4dV753vBiMng5aPLS3+yljcXLF1YvaQ4v37u8bPd6mR4jMfEyNN5LbYKX9xK97Evy0jvZy7YUL/XTvDzJ9hKc62VIgYyXeCkv85Jb4eWVqKn0Mranlwu9JEZvL8f7eNk/1EvMWC/DJ3oxTPLSdYqXA+LX2V7i5nrZtVzyXSn51nips8rLerF8jZeEtV5+FFM2eLmx0cuL7RJjj5eiI17WHfWSeczL7yK+1svoM14Gn/PS8aKXXpekJ5e9rLruJfWG7H3Ly8zbXlz3vIy47+X0Ay8DH3o59MjLhudeAuuHMaZBGH2ahdGwZRjWLmGcF33UYWzXhPG5LowCfRhLTWFE+IUx2RrGMm8YCWFhnIgNoyoxjK+SwihODmNFWhiJ6WHy2RlGVGYYT8SAojC+KQ2T3oTxfXUY7UaFUXdcGJvE3+PDSJ0QxqzJYVyfFsbo6bL/DIk5P4wZK8KYUBPGyNVhWNaEcVZs3xTGO7vDaLkvjMr9YSw/EkbIiTDuCvcpyfliGG9cC2PmnTC6PA2j37Mwxv4ZxrBXYYQ2C8evVTjH24RTt0s4acpwIrXh9LGHM8UbzojIcE77wlFHh1OcGM6bSeFMzQonKDucy7nhvFsUzv7icPqWhFNdJjEqw3ndTeJUh/O4VzhbPwxnxZBwbo6Sa9Pl2oxw5s8NJ2peOKELwjEsC+fwinD21oTTcnU4O0TxunByN4Tz42fhdNglzw+Es+ywrDsaTvSxcC6eln0vhNP0ajhbRP3r4fx5K5zZ98OJeBDOg39lvzciGNA4glptBAp9BG8ZIthjjOAXdwSPAiMIDo5A5YtgKxFUxEeQkB7BlJwI9MURHCmNYF95BH0rImjQPYIvxKgPIlgxPoLpUyKwzJax5RHk1kSwZlUESWsjWLQugscbI6jcHUHQqQiMFyI4dCWCVjciyHgYwbxnEdz+MYIe/0Sw+c1IsupHsqBJJHdbRnKscyRdukbSXhlJH1Uk36ojaaiP5EtRbIhkkzGS72Ij2UEkmemRnKmMRFcVyYfVkXTuGckB0b9XJO16R7KzbyR134lk8aBILoyNZPi4SD7+VOZPiOSE+HBiJMpJkRwV706W9VNkvRgwVfafFske0Xt6JK1nSB6icnYkX8+JpHB+JL8ujWTpskh+Xh5J7MpIngvfqkieiAnrI2mwN5K8A5EsPxpJ8rFIXojFxyPlbzGSH8WCE5HEnIzkezHnVCSRpyN5LGacicR7NpIp5yIJOh/JlcuRWK9G0vF+JPtEvweR7H4YSenzSCwNfZwTQxv5MDT2cVoMauJD29RHrfiwmQ9lcx9HxbstfBxs6eOtVj76tvHRpq2Pnu18tGzvY4co7eKjjtLHJrFO7eMPnY8Ek484i4+bHh/nQyV+mI+Pw33swUePRFmX5KMq2UfTFB8VqT4apvn4Snye4aMw00d2ro8/8308L/fxtNJHeJWPadU+Og72sflTHxsm+ng9ycfayT6ypvhYNdVH1AIf3iU+nKt9jFrjw7TRR9sdPrbu8VG510fZfsnziI+N4t+jPnKOSwyxptbHXyd8/H7Kx4rTPlLO+PhVJJ3z8Yv46YKP76/48F3z8eiGjym3ffR/JbH/kbwbRlHaKIr6jaP4QtRtGsW/LaLIaRVFRrso4hVR/CTiVFHEaKJ4potipjGKqX5RnAuL4oO4KN5JjOJgUhQdU6LokxlFcWUUhVVRbOwRRcJAmTs+itBPo7g5PUq+96K4MjeKkQuisCyOYsiKKAwro9CuieKjtVFo1kXx3uYoFJ9FMWBLFB22RtFqbxQ790fR7UgUFbVRfHMiivKTUTQ8FcVXovh8FG9eipL7kyiSf5Y834hmRvNowltEM71lNFM6RjNBG814YzT+Jnk0R+OyRnNdjLVF43RGczkwGr+IaEwJ0ZyoiGZgZTS13eSxKppjA6J5/51oDo+I5p1R0RycJKZE89biaAYsj+bAimg6ro1m//9bL2Ofia/EbnFQrh2JpvNdcT+aQ6LzQ4nzSDyLpssP0XR9Ec2HDWM40SSGgU1j0LYQrWLQtYnhpDjdKYbBnWMwKGI4p4thqD6GC9YY/OwxjAmPwRkRw9jIGMbFxOCOjSEwLYY7YnJ2DNOLYwgri2FGeQxPusXg6xHD3N4xzO8fQ+qIGH4XGWNj+HdaDJtmxvDZ3BhKFsXQaHkMjVfGUL02hp6bY9i/VXI5LDkdjcFyJobLF2TfKzG4rsVw80YMt2/JnndimHQ3hoePZM8nMaT9E0Nh41jebBJLWctYmraLZbcilnaqWNTWWIKiY3kQG8uc5FgSsmJZmR/L51WxlFTH8mX3WGoHxzJoWCzDRsbyyehYNq2NpfmXsfTdGovnZCxTzsQy/Vws4edjyXsYy+ZHsTR+HsuZf2K5UT+OSn0c1cY4Wpji6GmOY7cljk72OObExRGXEEdKShyvM+IozZM5xXEMqIjD1DuOpx/E8cPAONaOiKP+2Dj2TYnj2Iw4Zq2Mw1cTx/cidnUcP4oXa+NYti6ON7+IY//OON77Lg7l7jiOC+vBOF5dkjiX4yi8FscX12WvG3F0vxNH73txtL0fx15x6GEc7z6SPR7HoXkax7DncYz7KY56daHq///3o81hbAdwd4RHXWG5Dv7/n96uNsBrI3xlhSZ2OOSBEV7kPQFylMh/vEiAP5JgfSp8lg5fZ0JtMZwuBXM5XBD2SphYDWE9YWk/+K0/jBwF4RNAsxzOrQTrKom7Gu6tg6nrJd7XcOWQ5HQE7h+Dp7Uw5wR8ew0G3QXDPRh+X+Y/gTUt4/m3VTx9O8VzrGs8WmU8IzXxOLTxBOjjCTXG80jMMsXTIjCe1cnxWIrjuV4az6dl8RT3jafnW/FsGhPPV+Pk+pJ4mtbEs0P0XBXP++vi+XhDPFO+iGfLrnj2743n0uF4Rh+JJ+tcPPUuytzL8ahvxjP4VjwXbscT9jCemMfx/ChqnsXz+vt4tv8Uz9TX8STVSaC8YQKdmiVwWKhbJPCsQwL11Qns0yfIPUQCwywJjLEm4LYlkOCfQHpAAusCE3gvMoH/0hIozkigQWYC7+QlcK4wgQP9Egj7MIHaMQmkTk+gem4CJxclyG/+BB6sSGDBKomzOoGMtQnU3ZAgf3MJWL9JYOq2BFJ2JRB1OoHEswkMuilzniTwtyh4lsBHv0h8OeTv/0xg/l8JnG+YiL1xIn+3TqSyfSLtOiXyTudEonSJ1BgT+ceUyCZzIt/4JdLClsh3oq89EYt/Io+DEukRlUifvEQO5ifyVt9EjvdLpOHgRKqHJLJxUiIdZyRyZU4ih1Yl4tmQyLNNiWh2JJJxIJGWRxOxnUqk9fVEHt5PZNaDRBY/SiT5cSJl3yey/3+JdPsnkX2tk/i4XRKjOiTh6pjE15okWuiS6GRIYlpEEiVxSbydmMSg5CSWZyexITeJLflJxFYlUa+XzOuXhG54EmeF/ZMkChYkcXRpEueXJ1G0IQn310k02pVEj++SmH4oiS9qk2h6MolPL8jc60m0vJXEsTtJfHQ3Sd6nsk64HiRxSzT6IYmAX5NY+1cSN+sm462fzIpGyWxrlkzbFsmoWiVzUvi1SSawXTL3Rd2uyXRTJLNbmUx/VTKd1ckcE9c9yUTFJ/N1SjJdMpIxZSWzpjCZfmXJnK9MZlS3ZFxVyfzaM5nP+yTTe0gyZxYn02F9Mh9sSMaxOZknnyeTsz+ZOgdk3eFkjl9KZsvdZJQPk/moTgp366XwTdMU9jZPwa91CldFcNsUlndIYaQ6Rb6vU0g0pNDNkkJLvxQG21MwO1J43ytjpDAuJQVdgcwtTGFtucSqlFhVKbxdncKEXinM6ZPCi74pZPVPodnbEmtcCq0mpTBwXQrTN6WQ+nmK/OZOYc3xFFRnUnhyQeJeS+GtGymE3E3hxLMUhnwvuT1P4eXrFGrrpjK3USo5nVJRKlPlN3WqfI6lUmVOZa8lFZU1lVNif1AqDm8qhVGpbI1O5U5CKjvSU+mdkcryglTmVKWyp3cqEwek8smgVDYMT+XwqFQMY1L5bY7MXS1z16RilA++sRtS6bE7lf61qXQ5kUqtmHA6VT4XUvlG+G6m8u29VCyPUrkqfnuWivbnVPz+SSWxThozm6YR0yyN/1qk8VabNIq6pjFOmyYfcmmsMqZRbUnD5Ujjemgaz8LSWB+ZxpyENH5NlOtJaeQmp1E3JY2RmWlyP5hG3+5pfNwzDdWnaZwWzolp3Bb/m5yGbY7MmZdG6EqJszqN4M1pJHyexqPtaVJDGrMPSrwjaXQ/lkbb42l8UJvG+RNpjD6ZRs65NL66lYb2nuT7KI2q/yS3Jul4WqYzpnM6AV3SealIZ6whnXy/dOpb09kq2tvTGe9K5xrpLEpMZ1dqOhHZ6fxUls6Xlenk9E2n7YB0koenM2VcuvwOSGfN0nQ2rk+n6cZ0FJvTGSZfLj9+mU7llnTq7Umn+Fg6o6+k0+t2OhPup1P6JJ0Bz9LJ+jmdpXUzeLdRBqOaZNC8awZudQb3xAS/DF7ZMyhzZvCWO4OFURk0i8vgRXIGH3fPIK1PBi37Z7BXvDsgg9/eyyBzWAZVIzIYMDED15QMPluUwfllGZxYl8FPmzKYdjSD7NoMtFczpCcZ1HuawZ7XGfRvkEnXhpncaZzJi6aZDG6dSTNbJv2CMqnKyuTTvEw2VWXyTo9M/uibyfp+mcwcksnNyZnkTM/EOieTiOWZhK/P5NC2TJ4flHVHM1lyKpP005l8cUYer8jrO/J4Vx6fyrwfMjnaMIuPG2Vxo3EWU5pk8VPTLFY0y2JLiyx6tsxilSqLE7osXpqyWGPOosCSRT9rFmcCs3gQnMXTpCwWJmfxeWoWrdOzuJyZxYSsLL7My+JYZRY1PbIofDuLVqOy+O/TLKonZtFuUhaHxaDJWVyfIvtNz6LuzCxuz81iw8osNGuy+GyjrNkssb7Iov3WLLZ/l0WTw1moj2Yx5lgWj49nkXxC5p3MouKUzD2dxQHR4HYWXe9m8cWPWUx+mcV3b2RzpWk2x9tks6ZjNme7ZjPRmM3/TNn0ssq4LRuHI5s7osg/m4Ph2ZgjszmSJ3P6ZNNobDYDxmXTZmo2cxdmk7gomxNrsxm+Lpv4jdmUbs5m32fZvP95Npe/yKbTtmziarMJPZctf8sS/3I2629ko7uTTcfH2TT7XzZ7RZcGOZwU5c1yyG2bg92Vw4nIHA6Qw7WEHKpzc3hemUNWVQ4jeubQqn8OUe/kMHRYDsaxOVwVkeNzSJueA/NyaL4wh9Grcli4JofUtTkM2ZjDzu05BO3KYeNh2edIDj+fyGHQnRwUP+bw1csc3qmXy5B2uXxqyOVUZi4LcnLl3HIZWphL4Ee5PBiey3szc7kyK5cLC3PxLs7lB6FckQs7c4nZl0vh8VxWnsnlYL08rjfPY0r7PC7r8njbkse3zjzecuWhceexPCCPM2l5ZBbm0bVEVOVxWizukUfGqDwCx+fRZ0EedZflcXZFHs9q8ti+Rp6vy6P/Z3mot+bh3Z5H+GGJX5tH81t5TLubx6Hnefz1Ux5HXuTR8Y18tjbLx2fMp9icj9maT4fIfDqTz5vJ+fRNyacmPx9DcT4vSmVOeT7lPfJJ6JvP2yPz6TY7n3Gr8lmxJp9G62TOpnzWbM6nzdZ8Gh6TOcfz0dXKutP53LuaT+lP+fL7qIBbzQpooCzgoaOAMQEFjEgooHF2ATH5BbQuKqBzZQFBVQXs7FFAh/cL2DaogLjRBWyYV8DymgJ2rS7g3mcFdPm6gF6HZOxYAc4LEutaAe/dLuD3ewVUPChg6KMCmtctZHaDQq60LmRIx0Ludypkr66Qz8yFZDkKqecsZKeYQSFLUgtJLSokrLyQVRWFfFhVSOmIQsZ9KtdWFpJdU0j9VYV8KzasL2ThZ4Vovipk8PZC9p0u5IcrhXS+V4j5qcR7Vsj7L+Xxt0Kq6xXRsX4RQeoibhiKGGUt4rmtiHhPEaODi9gbVkRhfBFJKUV0TS9iS2ERbfoV8WhAEZlvFzFxcRFDV8jrlUX8sb6IE5uKGLm5iMZfFrH4RBH1TxVx6qLs8UsR1j+LePFfEf71islqUEz35sU0a1tMO3Uxh93FuDzFPBSDYouZTzHapGK6pRWTXFCMpWcxvfsWo+xXTJt3ivEfXcz4qcUolhYza2MxiZuKGb6lmGn35QfIg2K++a2Ye3VL0DUqIa5JCSMNJex0lDAutYSf00r4vKKE3L4lzH1Lrn9QwtmPSqidWcIns0rou7KErrtL+P5OCd1flJBgKkXlV8pmeymLw0tJjSnl99RSgvJLeS5WFpRirSzlRo9SKt8vZfmKUu5ukNeflxK3tZTTu0uZf7GUHo9LOfVDKWE/lrL2p1I+fl3KwDpltDOWsdpSxhP/MgYklzE1q4zq8jJeditjxNtlHBxUxvyJZdyaVcbkzWVEf11G+akyjl8oo83VMpr/UsaQP8rY/0Y5e9uV85G6nD36cgb6lfPAKlzyPKAce1I52SnlOArLWVxdzqCe5RSMKufQ6HI8Y8t5Jp5PK+fF5nI2fl3OZ9+Vy31BOcqD8kOutpx375ZjvldO+oNyvlJVEK+r4JqxQn5TVdA2tYJz+RXoe1RQp3cFt/tWkN6/AuvbFSz5sAL/jyvYNKGCP6ZUsGtJBa02VeA8XUHNxQqOXa6gw40KrjyqIKl5JeXaSv6v4fIOi+pq4rDRT7Ebezdq7F2wREmsr0Yjlog1FmDpXZrSpJfdpS11l7bUpTdpIqKICjZAsYAiRSV2wWBL7N/9433mzG/m3Hue+9xzzoyZlg5ybR1W6ulgZalDpLUOW4/oUCrW4UyQDjPTdFiQLeQW6hBzQUe4T3Twf6rDTy91aBJY/kmHHhN0kczTRWOlLtmmusgidckp1WVimS4vzutiXa9L1U1drjXp0tiiy8l2Xfr9rct5gd8W6LFujR6R6GG4XY8e2nqUCfws0mNysB6Dr+ux5KUektd6tPYQsXWCiANTRNROFfHvNBG9l4s4uEnECS0R23aIqDoswllHRI5YRM8gER8iRGgXiRhYLOL5NREj60XUC9y6L+Jbq4ghHSI+vhExub8+vQfp82KIPj2n6hO0VB+T3fpCXa3Ptn36qFnpU+Cmz1JffboEUlL0CTytj+1ZfRbf1qfvbANc5xhgu9IAv9UGzFhvgOYmA8YeMGCPmQETPQz4XWqANNQAUYUBrZ8MMOpniMsoQ/QWGxK83pCcDENW5BuiXWGIuNGQVy8M+be/EYunG1Gy0YjP4UbMOmHE+lIjgs8Y4XHZCPNrRnxpMGJSuxEzehqzTs2YEZONWbXJGItDxpQbGPPSyJhYX2MuqIx5mGXMzDPGRF4xZs4NYyobjbF9ZEzK38JYzYSpc0zo/4sJhZomfN9qwu/mJvSVmhAXa4IizYQNz00QvzWhs6cpLb1NuTLblEFLTPmyzJQph0yJPmyKWM+UqSam/GBlSnq2KT/lmiLPM+VboSkTW0z5s80U3wemlPUxw2GuGfLNZizdYcYjXzPuh5uxOs0Mv7NmfKozI+a2GQPemHHzqxkve5tTNNSc5lHmmPxhzi9l5nQ2mTP+pWD/Z0H3MAsej7Rg/HIL0tdbkPenBUb6FjhZWZDraYFBqgW3Mix4V2DBsUcWrO62YPIAS1oF1my25NZuS7a5WuLqaUlcvCWm5yxZV2vJ9weWRHVaUjnRip9mWfFmmRVbrK3Y72FFR6YVe/OsuFBrxcwmK5zVrbm335qLImtKTKy5fdSaH9ytKfOyxtrPmiyxNaNzrflSZk1epTXPq6wJqrdmbps1nZ+tKRh7hOeHBTyPUBl9hKLRNqRNtmH4Ahv6LLehe4MNB/bYMG6vDQuP2aD0sSFEZkNotQ2DtGy5tNOWXvts+VXXlt9O2XLygi3zmmxZvcKOHCc7XvjY8STOjpRCO5Ju2DHljh1/j7Nn2mR7OnfY45toj1aRPY1X7Im9ZY/qmT1LezswYKYD2+Y58OaQAxVmDkyRO7A40wG7bAehNndgTIMDbU0OzHzgQOUHByZuOoq59lHqLY+S73cU36ij1Fw4imnzUW6+O0rm7GNsWHkMQ61j3DE6hsjqGFppxyj67xgu2o78beBIrokji8wcOW3lyFxvR8xPOjLysiONDx05PNKJLnUnhqx24vM2J04EO9FY4MTP7U48eOOErpoz9oOcMZrozI45zswPd0b3rjMeD515/9qZ50Nc2DTGBaffXXA3c2FVgAvnc1wYWOki7DdXDq5yxcPAlSZTV5a6u5L/0JX0z64s+OpKe9FxCk8eZ85gN0omuFG4xo2bG93oe8gN2WE3qozdmOPvhl2iG7mlbqR0uWE+0Z0fF7rTa707vtvcact0hxvu1DW4E3bTnZkv3Wn/wUPorT2E89QD+wUePN/gQfwRDwalePAs2wOHQg92nfPg7UUPlt0StDserHrkgekzD/7t8kDx1oND7zzQ++hBwlcP5o7zxGeGJ19nexK0yJN3Sz05q+mJ4QZPFhz0pMXMkzNJnvxw0hPtU54cOOuJyW1PJjZ5Yn3Pk6VPPOn1ypNTXYL/1ZPCQV4YLvRi92Iv7qzxQmOTF+c2e1GwxQvZdi9+tfPCPdSLNeVeHG7z4lW7F/5PhHiXEPvXC2Vvb+ZM8GaChjchq71J3OlNnZ43RRbefDniDQ7ezJB7cyXVG5NsbzzveDOyzZvMJ94YPPdm1Wtvmhf4YLbIhw3LfJi/0geL/T7sMPLhvYUPeY4+yF19eCjx4UOwD//U+bDqpg9LWn1wfOXD1Z6+iOf6YrrYF/NtvoT/5UsfkS9H7X155+RLVrwvO6t9mfbYl/vPfZH+40vBN1/0x/uh0vSj369+JG3yI363H8N9/NgR7Ee13I85Kj8iav2QtPqh9tiPoBd+LJrqz6r5/sQt9OfsEn+Ob/Jn7RZ//vvTn5SD/pwy9OetnT/9g/3pyPFn9Xl/JtX743bDH0m7P8MfC3nP/Fnxwh+DTn/2d/sz5JM/1T3FnO4jRqu/mMoFYgqWiPm+SozXJjGbtogJ3yvG2VlMtouY1wFiygPFDJSLhV5EyE8R80+qmD+yxWTki6krFaNxUhhfFTP4mph7AqI7YnzbxGx9KMbtkZi/BSLeCs/7n4TkuRImr5aweaOEnE0SVm2TIN8n4YCOhGkiCWrOEkQ+EnaGSfCQS/g9TiL8uxL0iyTMLpew/4yE7VckHK+XkNcggTsSsgT6t0n4tV1CQoeE+McSljyXECNw7ZWEK10SJgyQMnq4lOxxUtZPknJ3upRf1KWYLpeivkqK7mYpEx2lbPWV4h4sZYxMSodCyuZ4KXmZUkZmSRlRJiW3SopzjZSHtYLeJOVRm5DTIaVqZgALVwYQvS6Apr0BDNgfwNrDAbTpB+BpF8AzgdvKAJ4UB3DjVgB97wXwW3MAqpYAmlsDcOoI4IGAx/MApG8DmPMxAL0vAVz9FkBqv0CGDA6kVYAhgUwaF8jbyYF8mxVIh2YgelqBLNcOpP1gIJONAukSULcNxMYpkEEugWh5BXLKL5AFIYGkRQcKPV4ge9MDmX0pEMW1QIruBXK2PRDbPkHsGRrE/jlB3FQPwn5ZEB/WBVH/exDT9wZheDCIoQZBaBkHoWMdhIZtEMZVQRx9GcSIziDmvQ9C9VmY9yWI9T8FkzAvGOc/gzlgHEyDeTDaYcGopwUzoCyYYeXByM4Fo2gLpkd7MCPeBBM6L4Q5K0K4vyqEuE0hbN0WwtO/QnhsG8J1pxC85CHopYdglhmCa24Ik5+FMPuFYL+FMHeUjKVjZBTNlDF9jgzFPBl6y2QYrJWRvV1GzB4Zd0UyBljKkNjIOBsiIy5NxqkSGZ4NMk7flHH4toyWuzLy7sn41iZjzTsZzu9lFH+Q8cd3GZ09QtnVPxQ3vVCm6IfyViDQIpSFVqHoHg1lrn8o/8mFuCqUhqxQiktD+fdeqFDjhFHRNwznwWGsnRiGhUYYlnphaNuH0RYSxszwMGyiwtiRGMarM2Hsqhby7oZxsDuMlQfCWXskHHlmOBtPhbOqOpyqO+F8bwxHqzmcUoGfusL59iWchq/h1PSMIG1oBJM1IjDUjKCPZQRHfCPQCYlgTmQErZkRTC+MYHlxBNVlEag/imD88EjWjI4ke1Yk09ZG8skkktYjkTQHCFpoJC/CImnMjuRmQSRx5yIpfBSJ4adIFg+JImN6FGGzoqjXiGLFkiiO7Iui0yqKqqAo5ikEGxfF/JwobGqisLsRhf2dKN43RbHzXRS7PkbRq7ec12py/uorp+hHOfUT5DhNkvNqvhz5QjmWi+SstpIzz0bO5gg5txPlLMuT87RYzu+35Wjdk/Njqxzrx8LcTjnfuuVkvZWj+CBo/RRcH6pAe4SC8ikKnqgreLNZwcdtCv74S8FjRwVhzgpGHVfwS6iC/AIF+y4p6Neo4NNdBQ33FAzqUDD6mQJvgUXfFcxTiyZ8SDRbRkVzfnw0PaZHk70gmu2bojljGU23TTQjJdGoBUZTEhnN9YRoVGXRwj6LZsqTaBpeC0yN4dviGMYticFP4OrSGGzWxTBNKwaf7TEU7Imhdl+MsK4YUv1jGF0ag1tVDJm3YoQ+N4aB72NQ/x6DpHcsd8bGkjcull1zYsndGMsMw1i2W8cyyS6WIDfBj4jFMT6W/cWxKEtiUbsYy/WrsajuxdL8IJbRjwXtZSxmM+IoU48jTCMOHb84FEFxfJPFYR4ah/WdOGY8i2OpWjzmQ+P5ODyeh8viqVsXT8jOeGSm8eRaxbPDNZ5Gn3h0pfE4RMbTIVASF88/F+IJbI7H5Xk8FwYp6TlGyZX5StwXKlHTVPLHOiVfNyr5dZeS0buVaOgqOWWjJMxBidRTyTt/JT5SJVWJSrblKGkpVlJapsS4RsmtK0oMapW8rxfmNilJb1GS8lJJcpeSfoMSsB+bwINZCZRrJtB+IIF5jgIuCThHJGB8OYGmesF/lkB8VwKDFybyQuATifTZlYiPUSLXjROxsEukISSRuJREunMTGVSTSHRbIrOHJ9F/dBKls5JYvjQJ8z1J+Lkk0eiexLboJAzKkvhwNYl79UlMv5FEhMCfY5IxnJLMsPnJZC1M5vTuZGwMknlqnEzIkWQ67JMpiE5m6sVkKjqFvDfJhK5JIXVjCoa7U5DtTWFJQgrdiSm4Faew7E0K+z6n4PM1hYc/paKcksrY6ankLEglYGEq15en0rEvlS+HU1EZpKIdImhhqazLS+XuyVSGn0lld20qS+pSKWtO5UlLKuUvU/ltqIrAYSreTFYx5WcVzxeoiNug4tQWFSf2qxhjrcLOWUWoh4oEbxW3slWIClX8UKKiqlSFebuKmGcqpH3TGDgljYoZaVhppBG1Ow3HQ2mstk8jMzeNg0WCXprG3uo0lA1peN9Lo/ZxGls+pwlrSOfI5nQ+a6cL70zHWZTOS4G9Vun8HJGOdWk68op09KvTCbiWTsK9dPo8T8eiM51tH9OZ0S+DI2MzeChgrpFB97IMFq/JwHBdBqotGbzQyUDHPIOF9hmskGbwKjyDgsgMPHIziKzPIPhmBqZPMkjuk8nmfpmMHpWJYmImUYsyydPIpPpgJsNEmYjFmazNzGRpbSYbmjKRPchk0ctMGgdm8XVtFuXbs9DfmcU9hyzqJFmslmZxPj6LklNZOFdmod2SxT/Dsjk+LpuuSdkoZmczfXE2/dSzOayZzaG92bjaZnPSIxsfZTaaV7K5VpvNqoZsXEbkcEIzB/2NOVjvyWGEbQ4mshx8cnL4IOBwKoc+jTmI7ucw8G0OcwfkcndqLrarczE6lEvikVxmHM+lwz+XmQW5uJ/IhXO51NXmcudGLr8256J4lYvZm1zC+uRxfHoeCdvzkEfmYXctj9xXeRho5WO9Px+9w/m02ecTEptPT1U+HwoFvzqf7Ev5nHmST+rTfL49y6f4XT5TBhYgGVqA+tgCBiwr4O7yAl5SwJqSAp6OPMGGjSco3HKC084nGOB3ghPyE8Q3nmD1vEJe6xSyLq2QDycLeVdRSHdNIQ7PCzn8opAnXwuZPb+IEXuK+GtfEW/Di4ReoAj74cWoRhXjNrWYNr1ith0rZn2cwP1iVr8s5vb/StBfUcKgQyUYmZbgY1lCoUsJF3xL+FdcgnFECWPjSwgpK0F7WCmrhpdiN6oUM+1S9pmV8tS9lK3yUlbnlZJTXMqMc6UsMDgpnIcnedJ8kpv3T2L06iTRn0+ycmIZp5eUsVZVhmtGGb2Ly0iae4qCs6fIbzqFmVY5Nc7lFLuUMyuznIKScqa2luP2uJzkf8qZOP00ZX+exuXAaTaGn+ZwwmmGnT1Nr34VzB9fwYzZFbzZVYFxUgU7b1UQ9XcFXx9XoP21As3lZ3iqeQZnyRl2a5zl3S9nmXnxLFUNZ7nbdZabH85i9Wcla3ZVssWrkm9+lQxXVWJcWUno7UqOfKgk7nMlL5adY8OKc/SyOked5zl+jDqHR/o5nO+dY3D3ObJ+rGLXqCp6TatinnoVvzhU4ehUJdRIVeTcruLzxPNYLzpPnfp5Ftidp7PvBYp0L7Da9ALrfC/Q/eACPz29QOe0iwRvvijc0xd5I7tIRtRFNMZW81a9mpVa1fj7VKMWUs243GrG1FXzoLua7x+rkQ+q4fyIGjQn13B1dg0nLGt4blfDk+waPnbWcFDtEr9OucSTWZe4uO0SmgcukRR4iXbNy0INf5nHbZdpab+MzsfLTDtwhbvHrzCp4wr9hlxl/tKryJdfZXD5VXpoXONr1zV8BtcSdbiWN3a1VDrXcnBYHdZT6ijSrMN7XR1af9RhZlbHQ8d6ZkfV8y2unteX6zk94zr9667TsvUG4qwbfE9twCmtgQ8C+/vdpHXmTWS7b9FgcotQ1S3yXG9TkXkb9Y7bDM+4Q//3dzj4YyNLZzfySKcRi7JGmmsaSfm3EbdxTbSvbKJeq4nP5U04XGxi87i75DjfZfrdu7wwbeb48WYa/e8jar5Py/gWvBa2QGALB0xa6XWslcEurXxPaSUiuxUreRsdPdtxm9+O5dwH9DB/QIT1AxKXPKTr8ENUix6xaukj7K48IuLzI6bv7mCdTwe5kR3Ct+rgUv7fHA17zKeiJ7RnPmPCX89J9XzB8pMvkPd4SXnXSxTjX5H++RXXRnayZnInMWpdvI/tQu1yF5fWvGZhwWsWd7xmwPBuCv7pxvl7N7MGvuG3r2/xbv3AxPYPzF34H8f0/iMk4T/+D+jR6kk=</binary>
            </binaryDataArray>
            <binaryDataArray encodedLength="6772">
              <cvParam cvRef="MS" accession="MS:1000521" name="32-bit float" value=""/>
              <cvParam cvRef="MS" accession="MS:1000574" name="zlib compression" value=""/>
              <cvParam cvRef="MS" accession="MS:1000515" name="intensity array" value="" unitCvRef="MS" unitAccession="MS:1000131" unitName="number of counts"/>
              <binary>eJzVXSGQJEkVLYFAnBiBQCBGIBCIFUjErwkkYgUCgViBQCBWIjMIxAWBOHmKSLkCcfJkSgJBnCIQiJLIk0iqZvJvvXr9fmZWT8/dnMjIqsyf77//Xm5XdXf17DRNNsmW6NwavVG8dY4Z28cYG/ExB+divBJwzYCVKe/dvJ7X9m5taW15bV/Vc5ufYrbxN2t7Oz/l2c6/WNv92paKx9hKVxNjLS9KMIfa5BrnvdV6Fl9fj7f4pdZ8V8cyYOYgF/Nmf3gu8jjV3LlystqXysv5lNqQo9IKfY10b3FUc+wP+5ZgTaJx9tSgz3A8oluLL3JyjszHRMxUNZ7ssi7ue/p5TR9zzjEHtR/4HHVVeittIt9aujJ2sqM33KPmLX0Zk3MWyr+dP76uCA0Qg/OqOtgrpRt7iMeZcKKWKFb5oLTgvI5T4Jy19Bjk3fJVaT7a0ONMY5G+yv9WLcn0aznX2qsT57lmxW2k9mRH3hEX9AM5ZIG71brYfl0y2/1eSE/F248VdqQHci2Qz0QseoNjOP7x3sCervP+Gue1PGpWx7Pt11jPzToWOGYPUX+sLdGYinMPvHf8TGsyrVW6MC/mwzw8Jolj1+S+3m9YvX96v7YPa/u0nt/Ve61Hv+qY1futBTRAPRfKx3sn0lvVHDX08hGrcryf93PfJ14n+uD7SXmO/LBlMdbip443Lm/g2rLYft+XKm/cIwma1xrppc69LaS542G96BXuociTEb9wD+Cx+8A8R3IaHSsvXT+r7wPe1717X3u/776D9w1v6rxrk0V+b6hVNr03XHePTxA/4pnyQGnqmLjuMS/cv2/z93AfmIGb1/pm3vfB3Xz8N4Oxvt7zIk/lD3KcIB49U3UyPtatfDjoDLX2cvBa1JHXsWcY4zqyN3682PFew2z/94z+Kd7Yo/6qLguOR5vKyXX3tGhxMYGp6mUtfHxp4EZ1Kx2SiEmijlENW3GRT9Gax/F597nYfq2Y5v0akm3fRwl6b6P+sr4JcDPE4LjZ5V5fgnqjnAlwEozhukxY7A96h8dm04XGmMdryLa/Pm49vvebqt6u7UJY7CXmxhisIVO82gNKpyTmcA9ku8yvcJ1LIe5RnNec4BzzOlYGntmOvDJhY684sDaPPVyf7ufj/avfl+J1C/XwdQnGPAa15ZZN3xv5erWG62Rsz1sEJteMniuNEqw3gef5GCMH+Ih9Nx/PFzveV6Qa48eFeCW73LNTXX837/db9/U9xgSf2fr9mR9n6NE3tY+832K29zFfb/ke1j2ytndr+/3a3q/tt2v7w9p+UY9/s7Zfru2nNXZ6ePqs+fO1fVb5pcrVtVE8kM9Ceng8e6/4o6+JcJVnqH2GefQZefkxz3muUvXztmmxafKDtX2ytp+v7b/r2I8enjT+d41Z1val30vX95P++fyjHvOOnyk37kvn7mOLHd8v+d7wfeOxvh8RmzH5fFvztnr9Vd0vP6v7YNsfv1rbT9Z2v7Yf1r1ha/te7b+u6/5ea9/w/BqtPNzmfa9/Vr+v+FDXfllxvqi6fTnv32eU+jrnntzXmLv5WBvvC9aA91wKxnyfqz2Ie3Tx9fDv2d9zGbwnL3Z8T+J5eb/yXuQ6HC/b/lnQm3nfD879jsb82uDvCXFuErlZw1L7DJynymWxYx28r1F7x8Yx36+L4ILnqBPm4/dsPr5ArM9xjYjHY6yB2ldqT6h95XPZjvdfS9XQvXENch3HfaL2C+ZyTM6JeiEv1rVXr6rfMXG8UG7Mk+hc+a34R7GoiddWxDHXiTjofctj1C7CRA84VmnH2itPWx5Fuvg55s4NnIni2TP2Q8W29Eum9evpoWrPNB95x+OlwY/rNVqDnmIdk8X7YrH9GrHY8RrN2ro3rDP7z+OLqKVVW0sjrh3HnV+B/MjfY1r68hqln+LK/vt5tqMvqPM9XBMmimXte5r0tN1w/RqUajO4/uNnsHjd9e8SCuBF+isvfZ3rx/WxHx5bbL+P8Pso/3zY76cW2z8Tdmy/r0Od1Z5iv5CH0pY9TbZ/FrHlsfl43zQBB6t1+FwCLNTExz7WDjF4ncVnQdwbf8/m/Bbb768cz9cX4pGhz5CTfWbvWNNoLzjmAvougJmpXvQgEbaPGbWF1hrhMb+ROjLhuH9v5l1j5OC5nXOBOa6H8zKniKM1MDxn5AP3CkdhZjHW4hfVoTQopu9tfDyqPcM55/jY5v01wl/n3DubL/c9fr/X0oe15NoTjSFn5G4CM9E5a8D1TjTH+dlD7zkHY6APqibmoLTixvq0YpXuiqOKYS2x5/lM4xyT6Rzj0BtcG3lwpkbWmfuFcqH3LUzmpTxQMV5fslh/jMXxTOOobSJ81LzFM9tRf/biTI0tvZT26HcrF9a7xRaRG895vFVLAWz03XNteiy23x/4GMag5iovzyGX1OA7qrdjsL7KD17DmqHWvrbY5T11IhwTWirNMX6pfSYdNxz8TA45K9xEY1yD6ntaKd9cBxxX3ipdeV2kDfs9wXoeSzTP9XEO1kvla62N8HwcOba8ivRWOmGs0m/rC8UXO773Vvr16lM5OS/HtfRWXuNa9KQE69gfzJdhPot55nbG35bnSi8/LkKns7mUrmoM82DebPFrWxbrW/W2YhLFKr85toeptDPAw3E/LyJHxCND7LZusf1zLMfD5wRU3ohvz2/2wnET4SSKGfGKOfjxozbw+UH2GPiuTl13vC/Ucw2uaaE5z7XY8TMJ/ywiA56qMUGPuPfzcdzxmJfyhfcFaod8spjveYo1KZ2UboyZKT7qMT7Vttjup49F+VBf9CARttIswxx6XuySq/uNHisND3424iQ+YTMvP4/0yLQ+BZgRb9anN+c6ZzGXaT1jRfW39DBoieKTwER/ee6MH8pvzG9CgwJ9Swf0kmvBPlqnYtgf1gfXYB3OmTVQjfWP9OS8kY6RPnicG/laaye7fM2/m4/1Z+LaqumapvRm30dytXRArASNxx1jO18CLG4ZYhbA4Ho4ZwqwI/4cg3FcC+Nw7T0dkzhXeprF+Tk3alwwx3z53Gsy/VmEwo58znbJM6p3ROvWHuDmfLPtnylv/eJ1z5efvSwQP8FxtqMf7GHkj/K650+mNX7uPP21wWtagto5l9klZ25qnVrvOYodryX+3RbHL41cWLfP+THWwvGjDWthDPcs2/F6jB4rLXyuUA7rrJvs8pqrtEBNWj74fIJxzss6ZhFnhMPjamxU82jObBryOKon6lv53euWVmqt0XrOgZ4zD59T+rY0sQDPcYodn9fzZwKWGrfN+9xkx/eGrkEW2IiPXLCOs/6jPj622CTr9pZhrcLn8chzzqNila+Yw3VLNL/Y8fU62fG9+CRwOW/EO/KFdcXjRRxjHtYtWZuDBfM45tplwM8wjzlYK9QpwXrll+Iw4j/qpDyOeuTJ+uG812XUJoqZ7KhLqcdeP9fR0hzzcl3Iu6cPjiG3M9riXLLj+7SoIe8t3n9/wvUsdnzGIIt8qDHqyV4orsh5ez58e/5+e1b9L2v7x9r+ubb/rO1fa/vr2v62tj+v7U9r+93D07Ptv354eqZ9e479K3iG/dN5/53DI6f6Wuw1JOCTxBjqmOxYq9oTkUdcP2q45XhXnzPbfnPw44en3yRsv+X449oM6tx+2/FJrffrGr/9dmF6eKo112ebPoPnyN/Ox5oUh5ZHfpyDeYXt5++rn5s32+8rflzb5t2bh6ffJmxz3394+j2G/15gq+Xz2j74c2xwff34XJfYZ4oLeredL4E/ykfGTHb8t1Dq+Nuqe6k+lHmvJ1fen1Xu7+fjb/p9n+HvH7guP2/tQfR0EnEJetbM4N7F34v6582LwXu2Oh5phtjqnPWN+CxQb7bp8AyfAbcM3JPA4n2CeTOde4zXmuz4WpZpHdeltMa8vl+8Dp43ilXc2MNMjTWNcjBvzKv4cMNcqJF7gvUj5wzzETZy4hqSHfcGauK8MF/k/Wje1JjnGjDvQuOoy0jtyhvOo/xFnUawrIFl1Hr58dx95niOUR736mFOJmJauo1ognhmx9d8f53ejgvVm+zIT507VhE1RHuAuTvGe7g+fqj3A/78t98LvJuPf/PG74cyYJVGLuahPGJukXfF9tfVxY7PX/tz/lucf46Fz6kbYLyFa5Dr7nXguPIy8nsCnMXrmI+/SeO/bZjs+D6CcyI25y12+d6jp2ercS7X12tybhnimCNiRXrxPknWf01SPCNd1LzC4rhrmlFzL1kDrNN997lsRw1Qn2x6XygeUzDPnk0Usx0vgzpk6J0ba4Gx7EGCPtFa5X+2y3s55XfkjdfHvFr6eUyiMaUd4isezCGqM+LlOn2cG3jusdD6yJ+WZlGtiMM1cH0qpsUjwkQdIjzWgec4plWzGlP1RXHoJeZzHwucR3hmel+VAb6+1nkUO/678x4be55p7GObL3VWWiiPUyfOKJZ5ME+ug2OUpko71SJ/kQviJdN+Ks7elB5cm+Ic1WO0Vq2JdOnpwXhqvIWH/vAajy/B+kLrS6BL5PFIHB6j7syPx1s1K539ONGx0pF1y3b5OXUmrFZTXB3H8xQRlyhG1dvCjrikYHyyy9cfFZtoTYR1TVPece6ohjP4XmeinvOwF96K0Criz97wOOZocVT6RnkmMc6xqGOLL+aPvI/OzS7vHVt1J1ij/Bj1V9Wkas0wz9oj1mLte25V1xmuinsSc6wLehnl8TUpwGDNWa9kl/u/lS+Bfsm0v0org/U+VjqxmCdDPsQY0Yz1bvk84qtao/A3bgtpVkz/O2PePV4Yl6BHzwtgos9n6m3VrMYVH+fEXqk6ozxRz3VnGlM8ejWNjI1qcAarxYv5c31v4T2sfxfk32M5l2zH14EMWEoX1K3FV42XOuf50RuPyQM47HcZ5IPYWH8vD9esxtiLazWK5rMd90+24/OWyS73l/uWqHeemXIgtuMzB8WP9TUaw3MTMcwh0sb9co29/mitQWO/mU/EoeU1+t3Sntcn63NQedDHFqdec38jH5kP53INHzHEd+HJ+jq3POY1LX0wPtmlNkZxJvCi8YhPtG50fSuf0ojXea299YyVxRrGzqZfS1jTnjcqj/LlTFM5M42XgP9Z7VHjkXpZp1a9CgPXjebE8aX2hbg/V2PvlRYjvqtx1oUxMfeZOlLV4fP6XM/2fNb2t1TvH57+xurWf6jP+3yo37n634v9+J0mPFuDfwO4VzfGjPBln/1vhG7ctuestufG/jc/9aXyfF+/I/bnlPz74cUu/1Y76paoV+O4Ru2BItb39kGuvN7W5+b8u+2thi9rXfh3UQ20XwCjkM6t/eX8sR7/e71YJ+9DxvH5Ld8b0vsdPNPk2M7XtZq8n2ONMGcSx4qT53JsrouxfG2mc/S9pSXqXkjbxY6vv8gBc7SwmWsWsRPFJIETxavxHqcoLuKtOLr/yJnXRxi9epS/fh7VFnHstUKYuDbSrVVHxGcEJ4pVPrU0VD6jpuxLT68zvBGvxS3SqdjxHsf5e3wOcvG5qjnS0Wy/L1xMv99mPxwr03ymNc490rCnW1Qr53PNIt1VXh/3dS19EuGUgCt6NjWOUaeWLpxDrXM/il1+T93Dj8az7fvRrH2PNJKHe3++bPFYuNZ5ngxrEh33+Pe4KAyzKdwHKrbl30jr7YFIw0RzI3yxPpxLhNGr8zl1j6w1cdxah7WXDrbyfFRzzuVY7KHSeArGRjhku/zuxexYSz5ZG9eCdSKOWbwveM2ZmqLxVo5CMa16LTiOYhRWy3/GRz9QiwzzHB/VqzzC2N4axM5XrFGxhXRiv9U6hcP6KayeV4zV8539a61TdbV86fGNNN3OS7A2wfyINqpuzs/HuaNTq/YRb6K1o5gtXXr6sxY81+LQwj+De6bORH0O4jjHtRpc44vSjc+TGO/pfZbDGYwzHig9t/WRF0qb3Mh5GB/4vCiqR/FhjYc4DM4l06/Zam0039ON8VuejOQ5izfCueVthDGiy6hW0RrU78y6a5uq6awuypPHGPh8GD+P3bQvdvS1nNRIzW0YS+1t3v8fZ/87Qsn2z2JyoxYe8/hk9Dso+K0S/l+IyY7XNoOGOTKct+p23gvgjOwRj3HOZ/1NwZpIf7X2mtbjV+zc5wXIaYRXq9Zey0KDsxi9WtAPdTyqy7VzI/XkzniPtwX9tb6cib/GrxTwV9jpCvxrObd0U2twDL1SnEd0asWMcn6OV0nEcs/Hz/HnltyRT8+rW2qKOQ3WtnRj/BY376O6RjzjdWpNT/fRuGv0xnmsMzXiRjmO8B/hzl606ug1lW9k7CxuS4fRGq7hcbblk7VE3Fs1mY3d0ygfonM+Njq+Vjf2KtIsN9akgfzMV80lOueYiGtP55FaI0zWt+fZGa+3hrpGdfB4Jj69+jPEtvi2amtpcLad4fAcLMVd1XUGp4UbYT9XpwjnDP5L6HpL35+DqXwYyRetU3N4nghf4Yx4loKYHp9WzWexXpO/Rn2k00ieM1xurcVLaBthX5sr0lrhGY2P5ryFDhHGc7B5bRqMvaWvrOmZ3Ck4Plt7K/8Iv5dut87/EvXcAvOldL4Wt+X9COat6jmL85y8L+HBa/O1hfEcv1+yxtzh8m3xu4VWr4n7c/i/ZB097BaHW/Gy4Pjb8NdeCPeWnmwtv5AG1+CpNbfU8SzOa/BwtAbrzL90SwMcb+3PS2n5bXJ6DZpZcPxdbb0arqlxZE0Uw+PP5XdLj85g3TLvLXCf48m3Vetr4HZ2/TehxWvK2+Pz2nh9Uxo+t/7vkm6vUf/vfvs/NbxEZQ==</binary>
            </binaryDataArray>
          </binaryDataArrayList>
        </spectrum>
        <spectrum index="1" id="sample=3 period=1 cycle=1 experiment=2" defaultArrayLength="189">
          <cvParam cvRef="MS" accession="MS:1000511" name="ms level" value="2"/>
          <cvParam cvRef="MS" accession="MS:1000580" name="MSn spectrum" value=""/>
          <cvParam cvRef="MS" accession="MS:1000130" name="positive scan" value=""/>
          <cvParam cvRef="MS" accession="MS:1000128" name="profile spectrum" value=""/>
          <cvParam cvRef="MS" accession="MS:1000505" name="base peak intensity" value="2.0" unitCvRef="MS" unitAccession="MS:1000131" unitName="number of counts"/>
          <cvParam cvRef="MS" accession="MS:1000504" name="base peak m/z" value="239.066103171221" unitCvRef="MS" unitAccession="MS:1000040" unitName="m/z"/>
          <cvParam cvRef="MS" accession="MS:1000285" name="total ion current" value="13.0" unitCvRef="MS" unitAccession="MS:1000131" unitName="number of counts"/>
          <scanList count="1">
            <cvParam cvRef="MS" accession="MS:1000795" name="no combination" value=""/>
            <scan>
              <cvParam cvRef="MS" accession="MS:1000016" name="scan start time" value="0.336333333333" unitCvRef="UO" unitAccession="UO:0000031" unitName="minute"/>
              <scanWindowList count="1">
                <scanWindow>
                  <cvParam cvRef="MS" accession="MS:1000501" name="scan window lower limit" value="100" unitCvRef="MS" unitAccession="MS:1000040" unitName="m/z"/>
                  <cvParam cvRef="MS" accession="MS:1000500" name="scan window upper limit" value="2000" unitCvRef="MS" unitAccession="MS:1000040" unitName="m/z"/>
                </scanWindow>
              </scanWindowList>
            </scan>
          </scanList>
          <precursorList count="1">
            <precursor>
              <selectedIonList count="1">
                <selectedIon>
                  <cvParam cvRef="MS" accession="MS:1000744" name="selected ion m/z" value="834.162859137137" unitCvRef="MS" unitAccession="MS:1000040" unitName="m/z"/>
                </selectedIon>
              </selectedIonList>
              <activation>
                <cvParam cvRef="MS" accession="MS:1000133" name="collision-induced dissociation" value=""/>
              </activation>
            </precursor>
          </precursorList>
          <binaryDataArrayList count="2">
            <binaryDataArray encodedLength="960">
              <cvParam cvRef="MS" accession="MS:1000521" name="32-bit float" value=""/>
              <cvParam cvRef="MS" accession="MS:1000574" name="zlib compression" value=""/>
              <cvParam cvRef="MS" accession="MS:1000514" name="m/z array" value="" unitCvRef="MS" unitAccession="MS:1000040" unitName="m/z"/>
              <binary>eJwFwXtMzAEAB3B3rk5c7bQ7d1LNsKmEU8oWmvX9Yv5onak1UVssdqhQZk6vUx0iCXelk0eXYRX2S9qMEqWi19jySJJuVtOk1EkP+XyGvDpDRF62kCsLv4d0aUZCLEvF0EWJkTRLiZsiJcZnK7HMQYkUqRJyvSfOSZcj3dkb/WM+0DuthO7hSsRMBMHkEoYB9XYoArfDPhMOT/ed8NNFoWF6NyLk0fjuG40cRQxOOsZiUBqLSMkevBDvxWXlXlS7xqHOYz8G5YmoXZKIWNkRRAckIbZGj2Z5BoJ1BuTqjVicYsSOWbnYnXIBCel58LXkoy/ThPPZJsw9Y8Ka8yZY7phQLTFj3hwzEk6ZgTNmFCYWImemCBEp15GeUYKyGyV4VWrF1D0rei2l8FlfDv+MCmzyfoBp3QNoHASoHQW8ThWwIVPAsiwBY9kCGk4L+HBRQF1GJQqmKuG64hGqDY/wTFGFlyeewNvtKW4ba/D8RC1E+XWQuNTj1vF61MxrwmjCG/zKaUXpZBuMWe34O9GOBkkHypw6cNf8DsO3OpHs/B75hR9wRfkRMtUnOLt0IbSoG/H9XzBx7ivGC3uRfewbBEkfHhfbIFYMYCryB9wdB6H5OwTVzmGEZg5DXjCKcfcxiO/Ysdp1HAqfSWQ7iOhvFTOwS0zbMSmDP8uo7pFxpFfGsBlX/mxcwP5kFctHVbRPqXg1Us3iDjXb/qi5dpcb/7UuYpndnbtCPdhc4UHJtSVMSvZiY6ovbaJVtPWsYtVxP74u8GOYlz+3dAfQrS+Ab90C2XZpHYdGgvhZt57l2zbS3LKRTfGbmC4C22+SMXby7NLNnNi3jVsLwmg5pOXWPC0rS7S03tNyUYWWuc1aXrdpGRccxfu6KErnx7FTf5iGrKOcrNdzOjyNGoWB3wYMLK7L4oHVZ+ljLGJbajEPpln5+2QtXRxaqKnq5H88nEPl</binary>
            </binaryDataArray>
            <binaryDataArray encodedLength="44">
              <cvParam cvRef="MS" accession="MS:1000521" name="32-bit float" value=""/>
              <cvParam cvRef="MS" accession="MS:1000574" name="zlib compression" value=""/>
              <cvParam cvRef="MS" accession="MS:1000515" name="intensity array" value="" unitCvRef="MS" unitAccession="MS:1000131" unitName="number of counts"/>
              <binary>eJxjYGiwZxg0mMGBeuZQyyxauG+4uGNo+hUAJrKKCg==</binary>
            </binaryDataArray>
          </binaryDataArrayList>
        </spectrum>
        <spectrum index="2" id="sample=3 period=1 cycle=1 experiment=3" defaultArrayLength="208">
          <cvParam cvRef="MS" accession="MS:1000511" name="ms level" value="2"/>
          <cvParam cvRef="MS" accession="MS:1000580" name="MSn spectrum" value=""/>
          <cvParam cvRef="MS" accession="MS:1000130" name="positive scan" value=""/>
          <cvParam cvRef="MS" accession="MS:1000128" name="profile spectrum" value=""/>
          <cvParam cvRef="MS" accession="MS:1000505" name="base peak intensity" value="5.0" unitCvRef="MS" unitAccession="MS:1000131" unitName="number of counts"/>
          <cvParam cvRef="MS" accession="MS:1000504" name="base peak m/z" value="299.030368684267" unitCvRef="MS" unitAccession="MS:1000040" unitName="m/z"/>
          <cvParam cvRef="MS" accession="MS:1000285" name="total ion current" value="15.0" unitCvRef="MS" unitAccession="MS:1000131" unitName="number of counts"/>
          <scanList count="1">
            <cvParam cvRef="MS" accession="MS:1000795" name="no combination" value=""/>
            <scan>
              <cvParam cvRef="MS" accession="MS:1000016" name="scan start time" value="0.588" unitCvRef="UO" unitAccession="UO:0000031" unitName="minute"/>
              <scanWindowList count="1">
                <scanWindow>
                  <cvParam cvRef="MS" accession="MS:1000501" name="scan window lower limit" value="100" unitCvRef="MS" unitAccession="MS:1000040" unitName="m/z"/>
                  <cvParam cvRef="MS" accession="MS:1000500" name="scan window upper limit" value="2000" unitCvRef="MS" unitAccession="MS:1000040" unitName="m/z"/>
                </scanWindow>
              </scanWindowList>
            </scan>
          </scanList>
          <precursorList count="1">
            <precursor>
              <selectedIonList count="1">
                <selectedIon>
                  <cvParam cvRef="MS" accession="MS:1000744" name="selected ion m/z" value="832.1756112437" unitCvRef="MS" unitAccession="MS:1000040" unitName="m/z"/>
                </selectedIon>
              </selectedIonList>
              <activation>
                <cvParam cvRef="MS" accession="MS:1000133" name="collision-induced dissociation" value=""/>
              </activation>
            </precursor>
          </precursorList>
          <binaryDataArrayList count="2">
            <binaryDataArray encodedLength="1068">
              <cvParam cvRef="MS" accession="MS:1000521" name="32-bit float" value=""/>
              <cvParam cvRef="MS" accession="MS:1000574" name="zlib compression" value=""/>
              <cvParam cvRef="MS" accession="MS:1000514" name="m/z array" value="" unitCvRef="MS" unitAccession="MS:1000040" unitName="m/z"/>
              <binary>eJwNw31MlAUAB2BP7VDujhPy3uIULWLgAE2pG4Sx4fv7bWowff/QFFEYUmqRHEgGZCofJ6f4ehjwgmLix6YVnB8nxZgWlBfijsGNdGxBQJssFDTpRLsukHy2xye4xN1RfWLOm31im++BuEc3KmaGj4q5ix6Krcs8YsuCJ+IH7z4X7dNqpP2hwXs9enhnGfCFnwEpOgNqAgSseRaKn3QR6EIU2rVx6NQkwGRci+3T69AYshll02nYOjcDA9PbIakyMRKzA7uCzMgwmDEgmJHyqhmDb+Wh88+9cBaWYXO2Fd5NMrJLZfgfkvGo0AbXARvqDtrgf9aGVkMFEuYcxyl1JSbLq/BhsQJ9qYJ7L7ZYFMiHFAwdVrDtqIJ0TQ0+LaxF3FgtkhNO4H3lBB6Z69A+cQHmim8g7GtA2/4GZH1sx9UCO9ZY7NhUbUeH7TLuFTvQWeJAU6kDdRYHxssdaJMdKDjvwH2/a2gobkJVSROGylswbLmOBy/dwGX5BnQBP6D5s1asjnMipugXzDnWjlWTt6B92IGNe11QL+iCrOnGyaJuWO3duCK58WWJG2UWN6a+cuNiYQ9O7+vB5//14J3eu5hv7cXEmV4crOlDUXo/HAf6IYcOI0c9gohP7iO7egxxqr/wd+BjLI30wLfNA2f9E2TkP0WEcQo5c2dwedsMLtGpmCSp2OxV8bvYmQz5fhYrL/mzNVBD3xYt5VQtN6zTcXaLjj/+rKPPEkBPvJ4DW/Wsn5zHhYcDeXciiFPjBp73GlilFxg5T+DT6wKDfAIn4oM5iGCmvG7kxtgw+vLDWPFPGCOPRfE1VzRrx6K5e/Vyum+tYFVsDB/nxrBeNHGp1cTmcyYODJk4fHUlQ7ISadyfyJt3Ehn+xiou+jqJs71JfFtZz0rniyPr+a9W4lqDxEZBYm6wxFCjxEuLJSZHSHRGSvzNJPHlsi2kK5Xdt9MYnpzB/tGdjB77iLmTWSw4bmZI+h76KXlMysvn7/NLyD4LO1xH6fNU066cZvyVb5n6ayPHj9h523qT3tIuBr4yyMwVg1RnebjwzjP+D4kSaAU=</binary>
            </binaryDataArray>
            <binaryDataArray encodedLength="60">
              <cvParam cvRef="MS" accession="MS:1000521" name="32-bit float" value=""/>
              <cvParam cvRef="MS" accession="MS:1000574" name="zlib compression" value=""/>
              <cvParam cvRef="MS" accession="MS:1000515" name="intensity array" value="" unitCvRef="MS" unitAccession="MS:1000131" unitName="number of counts"/>
              <binary>eJxjYGiwZ6AqZnAgTZya9i4AYgdq2+MAMdvBgfZ+GMXUSwv0sQsA53aX2w==</binary>
            </binaryDataArray>
          </binaryDataArrayList>
        </spectrum>
        <spectrum index="3" id="sample=3 period=1 cycle=1 experiment=4" defaultArrayLength="196">
          <cvParam cvRef="MS" accession="MS:1000511" name="ms level" value="2"/>
          <cvParam cvRef="MS" accession="MS:1000580" name="MSn spectrum" value=""/>
          <cvParam cvRef="MS" accession="MS:1000130" name="positive scan" value=""/>
          <cvParam cvRef="MS" accession="MS:1000128" name="profile spectrum" value=""/>
          <cvParam cvRef="MS" accession="MS:1000505" name="base peak intensity" value="2.0" unitCvRef="MS" unitAccession="MS:1000131" unitName="number of counts"/>
          <cvParam cvRef="MS" accession="MS:1000504" name="base peak m/z" value="299.030368684267" unitCvRef="MS" unitAccession="MS:1000040" unitName="m/z"/>
          <cvParam cvRef="MS" accession="MS:1000285" name="total ion current" value="13.0" unitCvRef="MS" unitAccession="MS:1000131" unitName="number of counts"/>
          <scanList count="1">
            <cvParam cvRef="MS" accession="MS:1000795" name="no combination" value=""/>
            <scan>
              <cvParam cvRef="MS" accession="MS:1000016" name="scan start time" value="0.839666666667" unitCvRef="UO" unitAccession="UO:0000031" unitName="minute"/>
              <scanWindowList count="1">
                <scanWindow>
                  <cvParam cvRef="MS" accession="MS:1000501" name="scan window lower limit" value="100" unitCvRef="MS" unitAccession="MS:1000040" unitName="m/z"/>
                  <cvParam cvRef="MS" accession="MS:1000500" name="scan window upper limit" value="2000" unitCvRef="MS" unitAccession="MS:1000040" unitName="m/z"/>
                </scanWindow>
              </scanWindowList>
            </scan>
          </scanList>
          <precursorList count="1">
            <precursor>
              <selectedIonList count="1">
                <selectedIon>
                  <cvParam cvRef="MS" accession="MS:1000744" name="selected ion m/z" value="815.173470395758" unitCvRef="MS" unitAccession="MS:1000040" unitName="m/z"/>
                </selectedIon>
              </selectedIonList>
              <activation>
                <cvParam cvRef="MS" accession="MS:1000133" name="collision-induced dissociation" value=""/>
              </activation>
            </precursor>
          </precursorList>
          <binaryDataArrayList count="2">
            <binaryDataArray encodedLength="1008">
              <cvParam cvRef="MS" accession="MS:1000521" name="32-bit float" value=""/>
              <cvParam cvRef="MS" accession="MS:1000574" name="zlib compression" value=""/>
              <cvParam cvRef="MS" accession="MS:1000514" name="m/z array" value="" unitCvRef="MS" unitAccession="MS:1000040" unitName="m/z"/>
              <binary>eJwFwQ9QywsAB3Db0taQ0m1tmUYh3vn7pEQ4+34p9njd5cid7sR5/txR3nlRHdXWVtKK1Q9FHMdLd6+z5d85+fd4zzpR772ywqPOEpIoWw0dn098tEM3tsup6/d/rvsv/pPu2SKPzugnQoVchNceCVSffSHX+iFHLkeoOgjDVEq4u1SIUGow3i8STkUU9pXFIFxLLP99Na73rcEIxTokmNdhus96/DW0HhnByehSJUM8JgWVkzbjg3gnOoNSoWlJhVKRhoKALKgVWVj6OBetWSZoDSbISsxoNhciKqcIsXlFsEgsyMy1oCK7GEpzMRILDkNyzIoVYaWoHyzF14NlOGspwzKJgPkGAS+NAopMAlLMAuQFApIPCqj7LEBdeQQJR8thHVuBJOE4tow8iT9kp7Cn+BzUZ6oRmVoD6REbXuba8cBgR0WeHQaTHbJCO6osdsT71GJD2kX07r+IPutluHZdRdOvV3Hll2t4n34Lo4z3sMp8H56tDizNdOD+KQeWhzdA7W7A7YkPMd79ENGHHkEU3AjXuX8QWfIvEmXNsBW14PyhFvhnO+HqeYKPyv/hMrfj7G4X2hwupA11osP6CpOHXiFJ9Aba3d3Q+L5DZkQPXp/uQXVtD9JrerHS+BGdE/uQXt6PJyGfYNvlQX7oACSbB3AzZBDu0V7ML/fi+OIvMNaJGHhCzG93JZxzzYedC4azP8eXlhgpM25IKW+VsdTjRyFxJAPnjWLZJX/ObvenMSGQbZ5AqkOCqIhVMPxnJbUDSr7NVtHaqKHtzjhWiUJZeyGUS0ZM4OKOMNZFT2JNUwSbAn7g3QPT+HzKdHozZ7DXO4NTT8+k2zCb4rk/UiqLYn/KPMZ2x3KteCGdcxcxOUBHqQm8ty2OS8xxfPFuBZ9W6zlYo+eEBj3rnXpmtOpZ+UZPS9hPrNZsZFzfJt7O2sqhv7dzR/ZvnHV0Hwf2Gll+KZ93Gi2sKjxM46pKKpJsjJE0s/7Pdnq7O/gdCm9QBw==</binary>
            </binaryDataArray>
            <binaryDataArray encodedLength="32">
              <cvParam cvRef="MS" accession="MS:1000521" name="32-bit float" value=""/>
              <cvParam cvRef="MS" accession="MS:1000574" name="zlib compression" value=""/>
              <cvParam cvRef="MS" accession="MS:1000515" name="intensity array" value="" unitCvRef="MS" unitAccession="MS:1000131" unitName="number of counts"/>
              <binary>eJxjYGiwZxiWmMFh1A0jDVMe3gC6zpDA</binary>
            </binaryDataArray>
          </binaryDataArrayList>
        </spectrum>
        <spectrum index="4" id="sample=3 period=1 cycle=2 experiment=1" defaultArrayLength="10249">
          <cvParam cvRef="MS" accession="MS:1000511" name="ms level" value="1"/>
          <cvParam cvRef="MS" accession="MS:1000579" name="MS1 spectrum" value=""/>
          <cvParam cvRef="MS" accession="MS:1000130" name="positive scan" value=""/>
          <cvParam cvRef="MS" accession="MS:1000128" name="profile spectrum" value=""/>
          <cvParam cvRef="MS" accession="MS:1000505" name="base peak intensity" value="117.0" unitCvRef="MS" unitAccession="MS:1000131" unitName="number of counts"/>
          <cvParam cvRef="MS" accession="MS:1000504" name="base peak m/z" value="610.123789760121" unitCvRef="MS" unitAccession="MS:1000040" unitName="m/z"/>
          <cvParam cvRef="MS" accession="MS:1000285" name="total ion current" value="11800.0" unitCvRef="MS" unitAccession="MS:1000131" unitName="number of counts"/>
          <scanList count="1">
            <cvParam cvRef="MS" accession="MS:1000795" name="no combination" value=""/>
            <scan>
              <cvParam cvRef="MS" accession="MS:1000016" name="scan start time" value="0.923833333333" unitCvRef="UO" unitAccession="UO:0000031" unitName="minute"/>
              <scanWindowList count="1">
                <scanWindow>
                  <cvParam cvRef="MS" accession="MS:1000501" name="scan window lower limit" value="500" unitCvRef="MS" unitAccession="MS:1000040" unitName="m/z"/>
                  <cvParam cvRef="MS" accession="MS:1000500" name="scan window upper limit" value="2000" unitCvRef="MS" unitAccession="MS:1000040" unitName="m/z"/>
                </scanWindow>
              </scanWindowList>
            </scan>
          </scanList>
          <binaryDataArrayList count="2">
            <binaryDataArray encodedLength="41948">
              <cvParam cvRef="MS" accession="MS:1000521" name="32-bit float" value=""/>
              <cvParam cvRef="MS" accession="MS:1000574" name="zlib compression" value=""/>
              <cvParam cvRef="MS" accession="MS:1000514" name="m/z array" value="" unitCvRef="MS" unitAccession="MS:1000040" unitName="m/z"/>
              <binary>eJwU1wVY1tf7BvC3u7uwY25T55yBredWSsTCIOzNzcVvzg5MRFTswsDW2Zvd3YqNAgbmpgtXNm/97/+163PJ+43nPM99Dgxey8qFRlEu6qjKxWhdudhpLBdnTOXiD0u5iFjLRTVHuWjkLBeJrnJxOFAursaUi8cVysXrinynarnoWr1cDKxRLnZ9WC5KPy4X0TrlovGn5SKpfrno9Vm5GPBduTg9pFxYRrLOaNYZUy4mjysXmyeUi7fZ5UKXUy5ippaLT3LLxaAZ5WLtrHKxb3a5kC8oF+6F5eLDReWi+WLWWVIudhSUi+KV5eL3VextNeut5zobuM6P5SJ7U7nI31wujm4tF9e3lYtftpeLnnvKRcr1crHxP/b+kn2/5lrvuU64XBTKguKlIihaa4PigiUo7lmDQu4ICrczKD50BUUnT1B87g2Kkb6gyPMHxcpAUOyKCYpzFYLiTsWg+KtSUHxQLSiaVQ+KlBpB0b9mUAz/ICgKPgyKHR8FRfJnQfFTbFDcbhoUWwcHxfOhQREcFhTmEUFRdWRQNBwVFImjg6LXmKD4YWxQTMkKiiXjgqJoIp+dFBShyXx2Cp/NCYpGU4MiKZfPTuOz04MiZ0ZQLM0Lim0zg+LErKC4NTsofpvDd+YGhWV+UFRbEBSNFwZF+0VB0XtxUAzJD4qpS4Li5HL2UxAUv68IisjKoIhdyz7XBcWwDUGxfGNQ/LwpKE5vDoo/tgaF/aegaLqDs+0MihV7g2LnvqCQHg6KhS+C4pd/g2Lwe/YbZA8h9hAOirAkJKyykKguD4lYRUgkK0OiryokhqlDYpomJAq0IbFDFxJn9CFRagiJF8aQkJpDwmkJiVrWkGhuC4lO9pD43BESo5whMdMVEqvdIbHXExIXvSHRrXJIXK0ZEnF1QmJyvZDI/zQkQo1C4sPBIbF2REgUjgqJh6ND4tWYkNBmhUS7CSGRNjEkvpsUEpMmh8Ti7JDYMiUkjuWERNHUkHiey/enhYRlBnvOY88z2fOskOg3OySGzwmJ6XNDYuW8kNg1PyTOLQiJewtD4p9FIaHID4naS9nP8pAYVBAS81eGxLU1IfFuXUgYN4RE5R9DosHGkBiyJSSmbg2JZdtC4uftIVHyM2feERID94fEukMh8cVfITH6b/b9MiQevQqJiu9Cov77kIgvD4mMYEgsjXA2VVi0UIdFF01YjNWFxVx9WKw3hMUTc1i8s4SFwRYWle1h0cARFr1cYTHEHRa5nrDY4QuLM/6wuBMIC3nFsPBUCovWVcJiULWwGF89LH79MCxi64ZF8idh0a9eWIz4NCxm1A+LPQ3CoqxRWKibhEWgaVjUaxYW2a3CIvpdWNQazF5+CIvOQ9jLsLB4Ojosqo4Liws5fGcqn80Li3YzwyJ9VlhMmRMWS+eGxU/zwuLU/LAoWRAWssVh4c4Pi4+XsJelYdFtGXspCIujq8Li+ZqwCK8NC9v6sKixISya/hgWn28Ki9lbwmLd1rA4sC0sjDs5666waLg7LJL2hMWwfWExfX9YrDwQFrsPhoXmWFh8eiIsOv7O5/9mRv+yv9dh0fhNWFSSRcRQVUTs0kbEBV1ElOkjQmOKiBhzRGTYImK5MyJ2uCLiriciVP6I8AciIq1iREypHBGnq0XEXzUiwlsrIr6rHRH5dSNC1iAi3A0j4o9WEeESEdGqbUR8HRcRE+IjouU3EVE0JCJ+GxoRtUby86iI6Do6IsaPjYgFWRGxeRzvT4iI6KSIcGRHxKBc3pvG6zMi4nheRPw+KyIkcyLCOTciUhew5qKI2JLPe0siQloQEa1XRUS31RFR/GNEvNjIXjZHhGdLRNTeGhHf/hQRk39mjzsiYvvOiDi1KyJKd7P/PRGh2McZ9kdE3QMRgYOc71BE/O9wRJw5HhH/nIyIAX9HxK+vI6Lm+4joHIyIL0MRkRWOiE3RiJioi4rF+qg4aYyKOvaogCMqzvqi4r9AVNSvFBVDq0bFyupR8eiDqDB8FBVVPo6K5DpR0b9uVIz6JCpm1YuKdZ9GxcH6UfFLg6iwNo6KL5tFxa3WUXEmOSq6fhcVE76PikWDo0I+Iiq8I6MifUxUfD82KnKyoqJsYlS8mhQVlaZERcOcqOiXGxUzp0fFgTzWmxUVNedFRfP5UdFlQVR8tTAqxi+KioWLo8wtKl4sY80C1lwRFXVXRkXbVay9Oiqmro2KgnVRcWFDVDz4MSpeb4wK/eaoqLwlKhptZe/b2ftPUbF+R1Qc2hkV13dFxbPdzOFIVJw6xvsvomL231HxbTmfk0jgk0lQTy7BDYUEmUoJIioJnBoJWuskeKyXoLpZgp+pqUWCzlYJvrRJoHVIsIC2OCU44ZKg2C1BP48EL2i9X4LDAQmmV5KgdyMJ3E0kWEt1mkqAZhJco8EtJFjRivWFBN9CgqXtuE4c16Fm8RKco84JEtynLxMleEWL2kuwNVmCRh0kKE2RYEBHCeZ2liCmiwT1u0pwK1WCPt0k+JNkPSRY11OC6+mcJ1OCCiMluDmB/UyU4Hc6OEWCIbkSTJsmwarpEuybIUHPmRI8pYI5EtSay97mS1BjsQQPlkiQv1yCo3slSNwnQd/9XIPkByWYTfUOS3CEio5IMPwY1z4uwUxad0KCuFPMlX47zRzOcd3zErS9IEHGRQme05BLEkRpeqEEqy9LUPuKBPsJVyW4SunXJHhGP1znHDTtBvfmJvstkkDckiDttgS/UrhYgtwSCRylEnx0R4K9NLVMAutbCZbT7ncSdC/n57AEH0QkaBnlfBIpvpNKsVshxWOVFFM0Uli1/KyToqWe94xStLJK8cQmRbldigKnFLVcUuwhm1+KFTS1khT760iR0VCKoY2kcMdKcbCJFJnNpPiN8lpI8UkrKW62luKPNlIMF1LUayfFEUqIk+IW/RkvxcgEKRSJUswhf5IUP1L99lIco6RkKW5Tvw5S/EWjU6RQdZRiLsV0kmITNegsxQlq30WKEhrQVYp/aGyqFJpuUsynLd2laNRDilN0p6cU/6VJsTBDisqZUojhUkRGSrFmtBR1xrD3LPY4UYr4SVIU0Z+T2d8UKQI5Umyk4lwp/p4mxZjpUqhnsD5VzOMa1Ggm16CUWVLcpYGzpXhJurlSLKLt86RoMl+Ks1S2QIpBC6V4Q6bFUrRYwtyXMW+aspyZF0jReqUUsXul+Gq/FBMPSLHkoBQXDkuRc0yKNieluEJpp6T4lX44zTlo+hkpXGc5D9U5xz2hdueluEG9L3AvaMRFKeSXpJhN/kJmTvUvM3NKusIZ6e+rnO+6FAuo8U0p7hVJ8eqWFPnFUuwoYR+lUjy6I8W3d6V4T9b7UsT9IsWyVzxDb6RwlEtxIMh9j0ghi0rhk8iQJJOhmPrLZfiHxipk0ChlWECVVDJspVi1DGeok0aG+/SVVoY3NEkng0kvw1KqYZBhF7U0ynCJuptkyLXIUNsmwwFqa5fhOv3ukGG4UwaZS4ZZ5HfLcMwjwwCfDJ0ryvB1JRk21ZEhv74MjxvKUN5IhpzGMuxvIgOaynCNMpvJIG3B3lvLUEID2rB3yhIyaCHDQqrSVobt1KSdDF3iZHhAX8fL8I6yE2SwJMpQQLWSZNhDV9rLkJYswzPKS5GhXxcZ/iZ1KjPoxgy6c/4eMpTRoJ4yvKXJaTKY02X4IEOG3XQ5kzV6yfArRXvLMKOPDJ/0kyGhvwy3h7LeMNYbwVqjOOto1hgjw95xMrQZz/Xp2QQZZk6SwTtZhg30aTb3Zgrny+F8lDWVc02Toel0Gc5T1xkyfJsnw3uyzZLho9nMiTCHOc+VQT5fhtkUWCDDRuqwSIaXi2VYskSG6ktlaLGMe0XfF8gQpmkrZHCtlKHuKhkOUfxqGYqo7xoZXtDotTKo1skwnyquZy7UeAPPBnX6kdnQoI2ci7I3yVB/hwz/7ZKh2l4ZdtDFfTI4D8mwhuoc5hrU9yhrU8UTrEdnTjKbU9yn0zJ8eI77fV6G3y7wzFzkmbnEechfKMOJy5znigx3aOBVGV7RhGsyGK9zPqpxg2fxpgyF1LNIhh9uyRChGbdl8BTLUK9EhqOUWMqMqf8dZkxZd3mG7smwiKrel+EnalYmwwVKfcAzSd89lCFIuY9kcDyWYTXVeSLDQYp7ysyozy+ci0b/yryecbbn3KMX3KO/+P3zRobl72TICHKOKOeQyPFKKodJLsdlpRxD1HJINHJs0MpRXyfHcXppkGO8UY6eVjny7HIcc8rxuVuO/0jvlSOfdvrkaOGX4xL1CMgxo4Icnopy1Kskx7iqclSrzmeb8Fmq3pTPU7SFHN5WcrRvI8cXgvVoPOSo0U6Owjj2kiDHzEQ5fEly/n+A/bSXIzlZjoEd2DNNTJFjaUc5dneSo3VnOa7QsK5yyFLl8HeTYyOl9JDjHpnT5VhOezPkuJYpx+a+ctwaIsei4XJUHSHHz9R8pBwX6dMsOUrHce7xrD9RjrRsOZ7RrBzWnSrHvplyYJacP7vlOEddF8jhXCzHGjqcL0fCEjl0y5nHCjmy9nLmfZx3P/M7yJkOsc5h1jkiR4Oj7O2YHNkn5FhxUo62p+V4cUaO0Wfl+P6SHGGaXiiH+7Ic6+iLa3J8cFOOPdSmSI7MW3LMLZajQokcWym2lH2+lmPoGzlmv5Wj4Xs5vg7KkROSwx6WIz7K7OUK7KRnSgWGqhTYpFHgtFaBBzoFvtErkGNQYLVRgUMmBRLMCsxxKxDjUeCMV4G2nynwooECYxoq0DxWgV+bKCBppoC/uQKnWihQ1lKBr1sp8J5yWitgb6PAYaHAgLYKjG+ngCFOgSVUM16B3dQmQYGrlJGowO80IkkBZXsF5lHFZAXOd1AgNUWBJxTuqMCMTgp4Oitwt6sCb1IVONBDgbieCmSlK6DLoMEKLKbnQxUYPoy9D1cgdqQCX43n8/TxJAX+yVagxlQFWudybaqUp8A2GjxbgZPz2PsCBeouViAxXwEUKFBnB3PYyRl2KWDco8AHexXQHFRgxyEF0o4wR6pwnOucUODxSQW+P8VeacZpBbxnFHh3XgHHRWZKJYUKTLyigPmqAsvpw2sK7Ke21xW4SX1vKPA3jb3JWYoUyKfqtxTYRa1vK3CFMoqZFY0sYValCsyn7XcUaHZXgYvU/Z4CQ+4rMKtMgc0PFDjxC/fgd9Z7ycxfMfPXCmS+UUD1ToEF1LxcgWEhBWRhzhBV4BylSpTIkynRQKFEJ6USD+hblRJ3dUp8pVfiLdUxKVFsVuJzixITrUostymx365EO4cSRaR3K7GEanqUaONV4hr18imxMKBE1RgldlDLCkqkV1QipqYSwbpKdKivxOqGShxppERSYyVexyoxuYkS1qZKrKD/WihhasXabVmbarZTYg+JOCWuU+94JV7QmAQlNIlKLKJqSUrspFbtlfz/rBIZyUr8TiM7KPFzRyUKOymh6KrEXKqYqsQ2atpNiQvUvbsSv9CQHkpIeyoxm2LSlIhNV+IcRTOVeNRXiVOfKzHlByXsQ9g/1R3KGShpmBKlNHA4Z6HJIzjLSCVWUu1RShyihNHMkT4fo8SksUpYsjgrxY/nvBM47yTmOpmZZivxzxQljFOVWEa1cpXYR22nKXGT/p7OXPKYC9WcyVxIzFLiBvWZrcTYOUr+3qnE7nnci/nciwXMirSLlFhM1Rcr0TpficwlSoxayvyWMbflzGsFs1qphHoV9201940WrFdixCYlmu9Q4hI926nEsF3McbcS86jSHiW2U7O9SlykHvv4DA3br4T8ALOmigeZNTU7xGeox2HeO8p7VPEY71HT47x+gv+e4V6cVWLoOSXmnOe9C9yfi7x2iftDQwuVkF3mPdp6hc9f5X3qfo17d53Xb/D6TT53m88V8zNVKOE1alrKZ+mXO7x/l/fv8T5VuM91qGkZ79OvD3j/Ie8/4n3a9pgz/smZ/ua8/zKH/5To+ZJz0vBXzOI1s6BKb5T4iZq/5TOU9k6J5zT8vRLKciXmU+Ugn6EWId4PM9sI70WZM1WRqJAuU+F3GilXQaVQYSFVVaqwg1qqVLhCGWo+Q6M0Kqi1fIaq6VTYSa30KlylTIMKf9JoowoakwqLqbpZhV3UxqLCNXphVWGMTQWtXQXhVOE69XapoPeosIRqelXYS/CpcIP6+lUYF1BhaYwKtSqo0LaiCkU0vrIKy6uo8LquCnfqq/DVZyq8pZwGKqxpqEK9Riocow6NVfg6VoWpTVRwNVWhfjMVTtC3LVTY0EqF/wkVwjQDKvjaqrCRGrVT4Qx1jVPhMQ2OVyFKsxJUCCSqsIVik1Q4T93aq/CUhiSrIO2gwhyqkKLCNmraUYWL1KOTCs9oWGcV5nVR4aeuKrRIVaGQ0rup8BuN7M7sezD3nsyUWqUxz3TmSaMzmFcm86QavVTYTaI3s6M+fVT4i7L6MsN+zIk+6K/CPioaoMKEL1SI/0oFx2DmQvV+YC7UYYgK9+nroSqUU+4wFdzDVVhPn41Q4SR1GqnCQ/puFDOiGaOZ0RhmRI3GqnCWnmQxn3EqSMYzHxo2WQV5NuekSlM4KzXP4ayUPpWz0shczjqNZ4iqTee81HoGzxD1yuMZoTEzVdDN4pmgmrN5Juifudz3eSp8tIAzLVShmD5fpMKkxSqsylehzhIVjlD7pTwT9NUynoflKjgLVFhLn67g3lPKShXKyLuGva9nX9tVWPQzz+hOZkq9dzFTytrNTPcwU6q1V4X91G6fCrdowH4V/qOJB1SwHFRhBdU+pMJhSjysQil9eUSFKUeZ/THmflyF45RygmvT9FMqeE6r8CM1PMPzRl3O8rzR4HPM8zzzpJgLKmylJhdV/JnEs3SJZ4mGFaqguKzCfKpyRYWfqeVVfq/SH9d4Xm7wrNxU8Xc5fi8VMbtbzO62CqZift/QRyUqHKSEUhW+uMPvI8q+q4L9ngqr6ZP7PCfUoUyFe/T1AxVOP2aPT3iu/lXh3/848ysVPn6twiFKfMN533Led5z3PfOmsiC/z0I8MxEVKsrVaK5Qo5DSlWr8TqNUaqjVaiyi6ho1dlNfnRp/k9GgxnL6yKjGQcq2qGG3qlHPpsZx+sahxnSnGl6XGhupkVuNVI8aT0jqU2O7n/UrsH5F1q6kRrdP1Pi5vhqZDdT4k5Y0UuODxmrspaJYNeo0V6N9CzXuUm4rNdyt1WjQRo3T1EWo8ZgGQw1JWzVmU4V2amyjZnFqXKK0eDV+o5EJXC+Js5Bor8YN+idZjfEd1ChIUePjjmocosROanzZWY235OyqRqS7Glt6qtEjXY1dvZhBH84+XI11o9WoP0aNTmPVeEjRLDVixqvRdIIazydyvslcL5trTeFaZM5Vo/Y0NZKmq3GHBs3gLDPV2EDSuWpUnKfGHwvUGL1Qzf83q3ErX40BS9ToUKBG7Gr2t1mNjD3MZ58arw6qMfkQcz/M3I+okXJUjbzjagROsFe6cFKNnqfYB404zX08w7nPspdzatykfufVmHBBDctFNVZSciH36yr3i85d455cV+NXqlqkRp/bnJnGFathKmFW9HEp57jDOej9Xe7LPc5yX42GZWr+f1KND1/zbFDCG2b5llmS6z33rZznIMh5w2rMpUoRNXpJNFgm0+CgXIMEhQal9KVSg7c0VaWBS63BaY0GT7Qa/GXS4COrBofojk2DXIcGZ1wayL0atPZrcI1MFTT4rb4GmgYaLKZ2jTS4RZ831iA7VgN7Ew0+bapBp2YaPKLvm2sgaaFBi1Ya/Nlag7Ft2AvYS1sN3rVjD3EauOM1aJigwVlKTdRgaJIG89tr0KaDBhM6amDupMHRzhp06KJBXqqGf4NqcLG7Bmk9NBjVU4N96ewjQ4Pb9EWmBq9pSi8N1vXWoH4f9vwl+xuqwStyDNdgLXUeqcFjGjxKg6tj+cx4DYKTNPBla9BkigY1p2lQZZ4GO+n6fA0sizT8+4U95GtQRuElGsxcqkHMMg2aLdegkBJWa/DdAQ0iFHNIg22kP8ZMjzNTGnRSg3LadFqD2DMaXKCeZzUYeY55ntcgn+IuajDwkgZvKKeQuVzhHlDqVQ0WXNdg9w0NcFODIupfpMFLst/mTFS/WIOT1LmEs9EPpRrI7mgwlyrf1WAHtb7HeajvfQ3+oQllnO2BBqvok4caPHikwf8es+9/2esrDaa/ZiZvNNhMTd4yd0p7p8HvpC3XYAnVCnL2EM8WvQ9r0EOqxT6FFue0Wvyq02KRQYsNVi1+sWsxzKHFQqcW1V1a3HJr8blHi9e03qdFA78WZyg1oMXQGC2qVdQClbQo+n+1tMj+SAvHx1p0rcOvP9Pis4b8upEWiljeb6rFgGa83pzPtNBiHQ1trcWCNlrsFqwDLZxxrB/P+glauDpqcbYT++usxfAuWqi6alEjVYu91K6bFrfpi+5avKWpPbRw99TiR2qUxrmoe7oWz2hEhhbqTC1/R9Hig15a7Kf43lqU0Ls+WuT21cLTT4uN1Li/FtovtDgwUIu8IVoEhmrxYrgWs8Zq8VOWFi3HadF7vBatp2pxg/rlavEfTZqmhW26Fmuo/gwtTlGXPC2e0JCZnH8W56RqszkrYQ6zpc/ncub5nHOBFt0WclZavFiLmvnscQl7pHdL2eMyLbzLtdhEsQVapK3Q4ncavVKLj1ZrcYiS1mhxl75Zq0WI8tax//VabKPmG7S4TJk/avEXjduohWmTFiuo7mYtjlHKFi0e0Kld7HevFm33M8vDzJJ6HNHiOY08qkXiCS22nNai2RktCinjrBZZ57Qwnmc9qnNBi6OUcpH16H+XtJAUajGHKl3W4mdqfUWL69T3KvOjSdeY33Ut1lL9G+yBnt7k+SjiWbzFs3ib+12sxcAS7jdNLeWe3eGeUexdLS5Qz3vMhEbf10JXpsUy+ugBs6H2D7W4R9880iJMMx9rUeGJFtupxVMtrlLvX7T4myb8qoXlmRarqPNvWjymH37n/P/xbLzS8mc7s37DrCn0ljm/0yLmPXOm5uVa9AqyDo0PafFJRIsTJJPqALkOt8il0uFHaqTW4Tz10OjwG43S6qDV6bCUPtTrcIiSDDrco2+MOoRppkmHGLMOLSw6XKXeVh0m2HQ46dDhiVMHhVuHBbTHo8Ntrw4DfTq8pU0BHWJjdLhIaRV0MFTSYTn9r6oOlarrcKOGDutq6dDgQx26faTD5fo6nGikw+PGOgyJZc0mOlRrqkNuCx08LVmrFWtRgdChNnSQxOkwlyrH67CT2iTocJMGJOrwiqYk6eBsr8MGapiswzl63oEzp3DmjpyZ2nfmrDSrqw4VU3X4iVp10+E69e2uw6Qe7LGnDmfSdEhN1+FXGpGh4/e2Dvn0QS8dvu6jQ15f5tNfh/E/6GAZokO9ocyHugxjRjR0uA7KETospBojddhHcaN0KKGvRuvwnvxjddhCl7NYZ7wO5gmsM1GHzpP4zhQd9lJcDp+dqsP0XD4/jc9T5gwd/qLxeVx7Jt+ZxXdmc725rD+f9RfoUE5bF7H2Yh3+zuezS9jbch2e0rACHRat0KHmSh3qb9Rh8i7uyR4dnu3VYeQ+ZrWfWdGhA8zroA73accRHfof41k6qcPvp3QYc5r7e4Z7Q7XP6pByToeHNPi8DtILOsyjtpd4PmhgIc8H5V7WwXtFh8007jrnvcG+i5jVLfZ+W4f9xTrElzDbOzpsv6vDv/e5Fw90OPtQh07/8ZzQkJc8f6+YK9V4zVwp/o0OpTTorQ5BynvH8/tex+8V7lE5zzD1CbIeTQrpYA+zLjWIsDZ1j/Kc0BGZHh3kekCtxy3arNOjqV6P4VY9Dtr1SHLocY++deox26XHDrcebTx6vPbqkePTw+3XYyPFBvS4SOkxepgq6jGkvh41Guixj+Ib6lFKgxrpEaSYWD2207UmevRrqsdLym6mh7O5Ho1a6GForUedNnocoyHQQ9FWj4VUox1rxbEWtUrS4zpt6KDHhRQ90jrq8QcZO+uxgo530aNzVz2ekLKbHotof3c9EnrocZfCPfWomK5H6ww9BmRyHsrpxRn66JHRV48t3+thG6rHWno+XI/ao/Q4Simj9ZCP1WNvlh5x49gLBcfrkTdBj8Y5fJ+ycvXoMoMZ5unRfrYe92n3PD3+zdej4TL2uEKPuivZIz1Zpcek7Xoc2K9H9KAeuw5zL45wL6j5CT36nOR7dP4M5zurx8rzenxyQY+T1OWiHk9p+CU91IV65NOHl/U4RMlX9Cijqtf1KLmhx1c39SinvCJmf4v53WZ+1L9Yj1c0pYR7Wcq9pNg7zOCuHuPv6bHmvh71y/R49oDzP9bD/EaPVZT6jp+DejwM6fFDWI+dcgNuKQz4QmmAX21Ats4Ap96AH+mF0QCL2YDVdMxhgNJtwAGPAVGfAV9VMCCvogFNq/NzIwPmNDZgV6wBM5oZENPcgO10o4UBr1sasLk1n2tjgL2tAVnxBnyaaMDI9gYsSzagdgcDhnY04IPOBkhTDZhH1boZENfdgFAPAyqmGbCDRLoBRfRFhgHTMtlrLwO2UYveBlyj74cZIBtuwHyqPsKAfRQ/0oA79M0oAyI0e7QBlccYgLEG3KYvs9jreAN+otYTDJg6yYDm2QasnWHAuTwDTLMNWEX15hiQOteAw/kGdFhiQGKBAffouxWcnfasYr+rDSihQWvY7zoDBm4wYOIuA9L2GvAnmfczR6p/wIDuBw0YfcgAw2EDVtAnRww4SV2PGvAL1T5hwIdnuB51OGvAwvMGJF3kepcM2HuZ81zlPFT5OjOntjcMKKbgTQNmFjGzWwa0uc2sig14R9NLDAiUck+o1R3uCw24y72hqfcM8N43YAs1LzPgKvV9YMBLcj8yYBM1fWxArycG/EOTnhpg/NcA/WsD6r4xoMtbA0a8M0Dz3oCl9HE59zNkQH6Y/UcM+EFixAcyI9rLjbijN+IbgxERqmIyosRsxCCLESGC3YgdLiMGeox4TzO8RsT4jPiJ3gaM2FbBiP6VjHhNUysb4a1ixBZ6Vc2Iho2MSGtsxPhYI841NeKPZkZkNTfC3MKIT4URv8GIMW2NMLYzYiXVizPiFHWLN+I5jU4wwpBoxLP2RtRNMaJrRyN+pTpdjNB2M6J2dyOOU+ceRgzvacTSNF5LN+IYdcow4gkNyzRC3Yv36OPeRhyljn2MeEzD+vJePyMeDDXih2FGKIYzkxFGHKTBo4xYNJqfx9B4XpvMrLKNKKPvp/HfPCOS5vDruUbI5hlxYD7/Xcp/l/H6cl4v4OcVRiykmiv57iq+8/82cp2dRhzaxTX3cI29RtTax8/0cD+vHTBi8UEjOhzmZ/rwmBGHKeU0e6ahZzjDOc5wnr1f5NeXOGuhEZornP0qZ6fh15nRTeZSZITuthHLqW6xESeo4A6/vmvESXp2z4jUh0asf2NE47dG/j1mROY7I/6mH8uN2Bgxoo/EBLfMhBylCVtUJrzWmODTmdBSb8J0owkzrCbMdJqw02VCsduEUr8J3wRMiFDVCibspbsVTfiukgmy6iYc/9QEY6wJvzc1IauZCWktTWjUxoSLlCFMaNLOhP/iuGaCCZvpaqIJfZNMmNreBG+yCVupZQcTrtOAFBOmdTQh0MmEn6ioswkDu5jwniqmmrCDvupuQoiq9DRhN0XTTZiXYcK+TBP+19uEBX1M+KG/CT+ONKFwlAm9R3PtsVybXo8zYdsEE25OZK1s1srhuzNMqJ5nQoe5JjyijxeY0GmhCU/JuMyEVXR2uQnWlSaso0arTMhcbULKfhOGHjBh6UETah9iDtTlsAn6oyZYTprQ4JQJ6adNcJxlBudMuEy9zzML2nLRhBaXODO9LTQh5grnpS+vmTDrugmVb3A2+rbIhPm3TNh/24SyYhMGl5igKDWh410TntDweyZo75tQt8yEk5T6gD0/MkHyysTfg0xo/8YE5TsT8ulpuQkjgib8FjFhbJS9ycz4iy4rzXipMiNHbYZXY8ZWuqE1Y4bejAoGM3ZQsdGMQSYz7lvNkNvNWES1HGYcpsdOMzRuMz4LmJEWY8YLmlDBDHtFM2IrmVFILyuzblUzun1mxpqGZkyKNeN1MzNym5sxq7UZu9uYES/M+A5mSNua0SHOjEc0NN4MdYIZS+lEohnPkswY3d4MYzLX6GhGk85mTO1qhi/VzN/XzbhJM3uYUamnGfMzzDiYaUZyLzOG9GaNPmbU7mtGl36sPYw9jzAjdZQZY0abYR7Dvuj8WDOuTjDj58lmVJ1qxj66n2uGbZ4Z6ylnITNaZMY2GphvRjlVXmpG3DIz7tLCAjM+WMFMVppRd40Zv6014/le1t9vxlpqeMCMfw6a4T5sRosjzPiYGW1PmCE5xX7OmbGMUi/wPWpYaMZFyrxsRvYVMzxXzdhCN66Z8f46Z7xpxoLbXK/YjJQSrknDSs3Q3jFjOX1y14xT1P2emX+bmjHuvhnWMs5BjR9wX6j3QzP+o5xHnOmxGfeecfbXZuAN8w6zZ4kFU+QWbFVYsEhvwVOjBQazBWctFky0WbDRbsFVhwVvnBZMd1n4u68FbT0WRL0WzPdZUNNvwbAYC7QVLPikogWnyFbFgvX0qpoF2xpYUDXWgsQmFtynwU0tON7cgi4tLHhGY1pasKaVBRdaW5DZxoJ/KVtY4AF7opZtLbhJA9tZUE6z4iyoEm9BQgLr0feJFiiSLMinY+1ZN9kCUwprUmYnC/6hll1ZgwamsgbN6sb3e/Ddnnw3je/Sx+l8n7pksC8anck6vSxo2Ju9UWYf9kbZfdlXP9brz3oDLJj9uQUPhlswZIQF6pEW1BllQe54C76eZEGEamRbcJA6TLHgEQ3LsaBgqgX1ci04TT2mWTBhugWOGcw5z4K3My2oMNuCdnMs+G6uBb8s4H4ssuD8Ygsy8i38m86CyUsscC/lXMvYB32xnHNRlRXMeaUFZTR4lQXK1RakrrXgOVnWW9B4gwW791sQf4DzHmb2Ry0wH7NgLTU6bsEl6n3CAt8pC7ZTm9MWDDrDOWjeWc5yjrNQh/MWPKbhFyw4c8mCnoUWvKCJly1oftWC6/T5NQve054b3Keb7KeI/dyyYAl9fJtngLoWszeylLK3OxYUUp+7FgTuW/AzlZRZ8M0DCxY8tOCDRxZ0fGzByCfM4VcLrr2y4N1rC/LecKa3nOmdBfdIUc7aQdYOsW7EgmlSK2JkVuygUrkV3yqsWKi0opbKil/UVozSWGHUWrGaLuisyNRbsd1oxW2TFYPMVkRonsWKg1Yr9A4r6jutSHdZ8Te19FoR8lkxx2/F/oAVD2Os0FS0ol4lK87Qi8pWbKpqxfVqVuytacX9+lbUbmhFt0ZW2GKt2NXcivgWVtyj71taoWhlxcetrcgSVvz/f+upSVsr+rWz4g1Nj+M78VbEJVhxl/6XyHeSrDz7fK+9FcfpeTLf78C3U6yI7WjFZerXie/T9M5WVOjCd7vy3VQr5N34Ln3c3YquPfhOGtekfhl8nqZn8vleXJPievM9+rifFZWGWqEcwTlGWbFxjBXNxlrxPoszjrcicYIVZbRskhV1J1txmjblWNFiqhU36ItcK2ZPs6LqdCuG5lkxeY4V7rlWbKHwfCvOL7Hi36VW+JZb0abAimI6vMqKTqu5X2Raa8VHW6xwHmBdunGQ9Q5bUe2IFe2PWrHiuBX/nLQi+5QV3tNWbKPWZ6z44Dzfv8D3L1nR7poVd+h/1znPTStSi6z48TbnKLbiGs0staLKHc5DSXeteEBD71lRcJ97W2bFWUp7wN4fsvZjK25R1bfsO2SFRGpDLZkN65U2VNLaUKazYbnBhk+MNvxlsmGy2Qa3xYZWVhtuUU2HDR2dNjTy2FBIfb027PLbEB+w4R4NjrFhaQUb6la08WerDT0q2fCCJla2wVXFhpZVbfiyoQ1hqtHYhkOUEmvDqCY2rGlqw6VmNvRpbsNr2tXShrhWrEuqNqwpbDhNL2DDlnbsKc6Gw4k2rE22oXEHGy7TmxQbdnfiHJ1tUHe14e9uNtzuacPXaTZI0m1YSLUybDhKXTJteE5je9mwobcNwz634elw9jLCBtNI1hxlw4wxNmjG25A+0QbvZBtKsm1IzbXhNxo3zQb7dBu+yLNhzkwbqs/iDHOZzTz2P599LLQhYZEN9+nsEtZYakP2MtZZbsN2EgWsR9+usEG60oaPVtngWGtD/Z023Nlrw5L9Nv69yNwOc9YjNgw6asOCY+z9OHs/wd7Jeoq9U9PTNnx+xobZZ20wXuS+FNpQ8YoNn96w4d+bNvhv2dD2NuuSooS1qU4p94h63GGmNOku9/qeDVup9X1mVsa8Hthw7KENXR9x3sfcs2c2VHhtQ8E71n5vQ0Y565M/xJpR1pHaMVlmxzdKO6QqO37X2LFZZ0eR3o6vDHb+/WeH1WpHM5sd1ylot2OOww6zx45Yrx3vfHbM9NtRJWBHcowdhop2rKaGlex4U9kOeVM7TjWzw93Sjm1U3MqOE8KObrDjD/ow0Y5jlJrEtWlTsp2/y3N9+iqF69P8jnYc7WRHl852NE+148tudoRpXnc7avaw4wh17mnHMxqbZoctnf1msF8amGlHiOb2sqNGbzsO0Zi+dmzoZ0fT/nbMHmLHuhF2vB9lR4exdozKsmP/JDsa59hxhd5NtePJdDtGzrBjbR6vz7Sj6hw7TPP5mfov5LvUIZ/P0aglvLeU9yh2mR0DlvM+zSqw48AKO56u5DOrmN9q2sje9nOGg3b8eISzHeVcxzjnSTue06bTdrQ4wyzoq7PM6bwdtwrt+PqyHZIrdiyi41eZ4zXuX5Edi2/ZcfK2HT2K7XhBk0vs8JTasZ3EHTtK6bu7diju2bGE6t634zSlldnxN015YIfvoR0/0/eP7cj4xY5/yfiO/QfZb9SOJhIHrlEnhQMLtA501TvgNDogtTiwmF7YHPA4HNhOpU4H/udyYKnbgX+8DuT4HAj4HbgfcKCgggP1KzpwgXpVcuAVTYx1wN3EgbotHNjR2oF7bRz4QTigAZ+n+m35PPVux+dpepwDleId2ENJCQ48ohGJDhiSHGjc3oHL1D/ZgdkdHKiW4kDHjg5YOzvQrIsDN+jLrg7U6ubAhB4OuHo60DrNgWLKz3CgTqYDp6lnLwem9HbA38eBdn0dUPdnHwPYw+cOLBzqwKQRnG+MA/9lObBqkgPvsh2YOcWBqjkOHKCUqQ78QqNzHbBMc2ADNZvO9Skyw4H5eQ4cm+nAH7Mc2DrHgTZzHSghxXwH0hc6oFvKutRwmQOF9HY56xew/grWXclaazjfHgeq73Wg5UEHimjQIQcWHXagx1EH/qKfjzPDUw6soM9OO3CRep9x4DXNOOtA5XMO7KPk8w48oVEXHDBfdGA9Nb3kwMBC9nmZPV7l/lx3YBuJG9xfqnfLgczbDkwrdqBiCfehlHtwx4Gr9xz4/L4Dc8sc6PLQgfGPHLj9ipm+5Vl4x3NQ7sBOig86MDTEGcPcr4gDWXIn7AonNtEtpRMytRP5VEfjxGn6R+tEjs6JgN6JeIMTZbTa5MRmpxNLPE7U9TqR7nPiX4oJOLGLEmOc/N3JieEVnPz55ETjSk5coSNVnfizgRN3GztR0MSJz5o6kdfciTGtnLC2dqKojRODhBO12zrRsx3XjeO68U48SHBCn+REo/ZODEh2Yk4HJ2qmOPFbRyfGd3LC1dmJrdSmixMl9L+uTrzq7sT0Hk4kpznRLNOJhb2d+LgP+x/gxNNhTtwcybVGObFotBOnxjgxL9uJD6Y4kZrjxB90d5oT1WY7kTXXCcc8JxQLnTi3iDXznRi9jO+tZH9rnEhY54TY78T3BzjTQScuHuI7x50oPunEstNO1DvjRK+z7If2n+esF52wXXKiZSHzpm8uO/HfNSfa33TCcsuJ5rfZV7ETi0ucmHrXiQr3nNhNSfedeEQjy5xY/4DzPHYi+70TsREnPpS6cJy6y1zwK1woU7rwwuDCGqsLV20u/OVyIdvNex4XdlK814UHZPC7sJauBVwYGOPCggoufFTRhRPUoxKfreLCw6ouROu5UKGhC6Mau9C8iQuDmrqwt5ULya1dGNPGhaXtXHgV78KMBBeqJLpwgFKSXPiVstq7YE92YTO17uBCCX2X4oKyowvLqX4nFy5Qn84uzOziQrWuLnROdWFbdxdEDxfu0OCeLmjSXFhBDdJdKKT+GS4c7eVC194u/EGT+rjwU1/2NYx9DXfx9xQXXme5UHU8n5vmQup0F/4kb54LP1PcTOZEw2Yxh9kuxM5hDjRwrgsL57lwar4L/yxwYepCF9ovduEJjcp3ocVSF27RN8tckC934ZMCF85RrxVcjw6ucuH5ahe2rnWhzm7OfpCzU+tDnJ0KjrDXU1z/DNenteeY7wUXFl104fQlF9ILXci9zP6vurDpOrO6yZyKmNMtFy7Su9su1Chx4Qh1LeU8d1nnHue4zznKWI+aPGC9R6z3mPWeuPAfTXvqwvrXLhS9Yc/vXcgLMpsQew274Iq6sJ0ay90oMbpxyeJGP6sbx+xuvHC4ke10w+9yYyc9dLth9rrR3OdGEX3td2NJwI16MW6cp98ruzGxihsLGrqRG+vG2GZu2Ju7UdrCzb+J3Ljc2o0Bbdz4EG6coB5t3fibprZzo0KcG3toTIIbmxLdUCW7UUCfdXCjkPqnuFGrkxvHKaarG0mpbmzszn7T2W+GG+9pbqYbH/Ri79Sttxt/0ZQ+buzqy+f7ufGYRvXn/a/53jCuncO1p7rxdBr7nOHGZtLMcmMlnZzHGRa4kbLIjV8pa7Ebq5e5cW25G5ECN2qvdOMMvVzlxozVblRZ48b9DW4M2uyGYr8by6n+Aa5D/Q5yrSNu5BzlnMfc+OKcG2FaeN6Njy+4cZrSL7ox/ZIbBwrd6HTZjec04Yob7qtu/ETtrrkx7Lobhhtu3LzJdYrckN1i7rfd6FPsxuwSN2qUunGUAvc4733OS9YHbrR6yL2lj39lJm+ZyTvOG+K+hN24KvGgqsqDQ9RF7cHvNEnjgVfrwQ5K0HnwkEbqPfjR4EFLowe36TuTB0qzBw0sHhTSfJsHaQ4Ppjk9MAY8+LqCB/KKHiyjfpU9OF7Vg5r1PRBNPLhLQ5p6cKO5B1+18EDa0oM+rT14SzWFh7+vepDT1oOYdh7soeQ4D57S2Hi+m8h3kzzQtfdgDTVJZh1akuJBvY4enKc+nTx4R7M7s14XD45R964e/EU5qR5U6ObBXvqluwdZPTxw9vRgaLoHazM8uJnpgay3B0vp0z4eXKC+fT34oL8H/w31YOJIDyxjmUOWB8X0v3EerBzvwZUJHkQmerBokgd1JntwhjKzPXhNM6d4UD3Hg8PUdaoHf1J2rgeBaR7spvbTPfy914MxMzyw53mwhcRMzko/zOKsszkrNZnDWWnQXPY4jzNTvfnskWotYsb0z2IPcvM92L/Eg45LPXhO7uUexBV48IDMK7mP1GIV95G+W+2Bao0HK+iLdR7U3sCef2TW2z249zP3cA/3dr8Hpw5w/oMeHDzM83HUA98xD3bS4+MebD7pQZtTHtyhH06z3zMerKbYsx5cp6/OcY/Ps1+qd4H9Ut+LHrynuZfYe6EHJ6jnZQ/+pWlXPKh81YMD1OmaB7/RxOs8kzd4JmnTLQ9Kb3ugLeE6dL2Ute+y9j3Wpr73WZv+fchaj1jrMZ/5kz38xXv/cM1/OctL9v6evQc90Ed4TqVeBOVezFd48bHSi9OUofLiFeWpvaim8eIwddV68Sdl67z8vciL3ZRs8OIXyjJ64TR5sY3amr24T8MsXhitXqyn2zYvVji8+MLlxWK3F+c8Xrz1etEj4EVujBcTKnnhrezFDkqo4oW1mhdtqntR/yMvLlHeJ16kfurFlPpexDX2wtzEix9J09yLVXSxtRflbbyYJ7z4CF6covS2XrykGe04QxxnoK7xnIGyE7yISfRiDyUncQbKau+FK9mL7dSugxdlNCKFa3X0omUnL77vzPW6eNG4qxdLunnxaXdmlM7eMlg/k/XpRS/22Ju1+3gxrp8XP/VnvwO8aDLIizeDOd8oLxJHezF6jBf2scxkkhcDs72I0ic5XpynvlO9eE9zc734cJoXJyltOmehGTO4Vh7XohczudYsL8bP9cI9z4v4+V5sWuhF0yVeFCzzosFyL67Q4hVe1F3pxYk1vL6b6+31In8f1zjA+oe8OHKU2R7zIue4FyknuRenuBen2SslnvHiMY05y37PebGVcN6LezTsAvf3ohcbqMUlL4rpf4Xcj8texF7x4jotvebF2SIvet3yYvZtLz4o9qJniRf/0vRSL6rc8eIQ/XmXmd3nflCHMi9+pfEPvPwb0YtHj7wY9diLzU+8uPvUC8OvXnz3nO+89eJZOfuKshepDxtkPpTIffhe4YNW6cNqaqLy4QZ9rfZBofFhOTXQ+hDV+bBY70Nfow/lNM/kw0yrD93tPuQ6fKjs9GGy24eAx4fdlOz14Vca5/PhJ78P8QEfHtGoGB+2VPBBVPShuArXrObDrE98iGnkw4RYH3Y08eFJUx/GNPOhbQsfzK18+KGND83gwy36rq0PqnY+rCRZgg+FiT5Eknw4n+zjz24f/unqw6FuPnTp7kOFnj6kpPnwnCak+7Azw4ekTNansb182N7bhwd9fBjZ1wdrPx82UZv+PrT4woeTw3x4NdyH6iN9OEpdxvowJYs1x/ngm+jD00k+ZE32IW6KD7apnCfXh3s0bJoPpuk+/EiD83xYNt+HLxYyP8pf5EO9xT5coH75PgRpwRIfai/14Sz1XubDOzpZ4EP6Cs6y2gf/Jh+KDvjw7UEfrhzzof8pHxae9uHcGR/6nOU+nPPh9Hkf3lzw4WUh+73iw99X2e8N9lrkQ8dbPvxG/mLuSQn3hMaXMuc7PiTeZQ73mMN9zlHGvXnAWR5yf8j8xIeN1PopM37Jnt+wz/fsk+YGfTgRZX9yP16o/Dig8aOz1o8/KFvnR4zeD5/Jj2SzH2PtfsQ7/Sjz+GHx+SH8fgwL+GGK8aO0gh8/VPRjfSU/WlT24/sqfqyq4cf8xn68beLHqWZ+vG7ux4mWfrxs5Udeaz/+FX7kxnHdBK6b5EfHFD9+oz2d/OjQ2Y8JXfzY1dWP9ql+/ELju/nh6e7HDkrs4ccTyurpx09p7Cvdj8c0JsMPR6Yfo3r7Yevjx1Zq29ePEf38+HaoH9+M8KPxKD8UY/yQTvRjKV2e5Ed+th+fTvHjYq4f/fL86D3Pj3nz/fhogR+9FvoxZ5EfHy7mHJSZ78cbmr3Ejxnr/ai4x49OB5jXQT/2HvIjcJQznOAMJ5nbGc5xlnOc49fn/fBe9GMntb/EmWh8IWe67EfSFX6mcVf5+Rrnu+7HU3Lf5NdFfrhu+/EzJRRzbhpbwrlL+fkO5ybnPX6mR/eZQRkzeOzHwyd+2H+h5348+M2PkS+Zw3s/hssC2KQKQKgDuE/DNQFYtLxGQhfAPRqu5zUDr5Ew8hoNNwVgNvMaCQuv0XArr9l4jYSdnx0BtHHxXzevefiMl1/7+Iyfn0kEeI2Gx/BaBV4jUZGfK/Hryvy6SgDW2ADQJICy/9c8gJEtArC1DOBhuwDs8QG0S+DXNDqRn5MC2EZx7QN4RKOTA3B0CGA7xaXwGo3pGICzUwDxnQN4TGO6BPBTV36dGsDYbgG4uvMzPekR4Hni57QAfqbE9ACeUlZGADsy+blXAJ4+/JqS+gaws38Af44NoNK4AP6aFMC0nACqTg2ge24A/9L0aQFUmx7AUeoxI4D/aEZeANVnBnCMes4K4CXNnB1AjTkBHKe0uQG8olnzAjgxP4D0BQGcWhTAnPwATi8J4KPlAfQuCGD+igDOrgygfFUA59cE0G9tAEH6dEsAN/YFEHswgNWHA2h6JIAWpwIoIcOZADZQq7MB3CHTee7VBe4HDbvI/bjEPSBRyHNBIy5zL64EsIUeXGXO15ndTWZZxLwo4RazKA5gwr0AnpcFEHgYwF7q+CiAepEAPo8GIJXH4KoiBnJVDFZQY3UMVNoYNNHF4Lv/Y7gu46M6ugAOt8W9uK7vZpPsxoW4/uPuBCIkaHAoVtyJkIRASEIcl0JLixV3d3d3KBX6tlD0PR+e3707d+acM7O7985toaBpSwXLhVcrhbxfKBjVWkHzNgpufKvAv72Cu50UtOui4H5XhTx3FDwUUxUKnqgUTFcr2KxREKVVcNRVgZ27gnoUrAhR4B2q4JpoEa5gbKSCtVEK2c8oaBurYFK8gh8TFIQlKngkpiYp6Jys4GcRmaLgqeiWqpDnjYIXQpGmID5dwW9iXoYCTaaCXeKPvgryshQYByg4IBqPVzByooKV3yvwmaSg1RQFa8TtqQo6zJI8cyT+PIkvZsxX0D1XwY4CBcnFCgoWKvjfIgXFixVYlSrknqPAplxBVoWCj8K+UsGAKgWV1QqcaxScFTm1Ci7WKxi+TOa5SsG6tQoifpKYWxR8OqDA8ZCCM2LQYQWuRxUMPSY1Hpf1PSVrckZB67MK7pxTMPG8rPEFhXy/CkIuKuh0WeJckfquKYi9rkB1U0HiLQW/C90dBXtFr7sK/hbpDxS8FeZHCv5rqMS2sZLj4kwzJd+0UNKktRKvNkpGf6vEv52Sth2UPOiopFNnJZvEky5KZnRV0r2bkq0itruSl2JuDyVqhZKdIkmpZJ9ayUQnJVFuSma7K9njrSTdX8k7sShAiU2gkmyUfBIVQUpqQpW4hSnxjlTSKlrJnRglG+OUPIpXMjVBSZdEpTxbJF6Skufi1xQlualKdL2V7BWpfZT8LYrSlFilKzkkMjKU/CeWZiupG6Dk1Rglu8YqeTtRck+W3OLSDCU+s5Xcm6ckPE/mVCBzKZR+RUrSFklf0WCpEvdKJSOqlDSrVhJUr6TjciW91im5ukVJ6E4lBQeUWByUMYdkjDAfUXL5lJLx55RsOC81X1ZiuKFkv+hzU67flhruyNzvKql9IH0fKvF7Iuv9TEn7z0oON1ExsIWKpm1U+Hyrkv+XSu7bKh60VzGlg4pfOqqI6qTiuVB2UZHYVcUf4kB3FW97qOinUvFZLFWrOKdRMUSrYplOxV2jin/sVQR4qmjvreInEe6jYoaviu5+KraJOH8Vr0VugApdoIpUVPxPlIeqcApTkROuomW0xIhRyfek4vtYFR3iJJZ4Ei+xElT0SFSxXcQnSSyRm6xCn6Jin1iYqsLcW8Uxkd1HxScxJENFo0wVUjibBqjoP1KFeoqKlKkqHGapOC2uzFUxap7kzZW8YmKe5M2XvGLmAslZqCKhSMXv4t8SFYsWqTi+WGKVqvgiKpeocClT0aRCxQrxbZWKH8TDahVTa1R0rVWxRcyrV6FZpmKP6LVcxd+ieIWKIytV1K9TsWCL1PSr1CRqd0o9e1V03K/i2QH5Lg7Jd3FYxZ/CeFTFQVF6XIX9Cfk+T6r45pQK99MqRp6ROZyTtTuvIuKiiqdCcVm+wysqCq6qSL8u426oOHVTxt1SUXNbxt1RcVncuS+5Hknu1yp2/qsi872Ksg9S22cVmxuqiW6kRtNEzf+aqjE1V3NUZLdQ80ksb6NmXFs1G9qpieukJq+zGtvuak6IaoUaN6WaS2KkSs1qtZoAjZo7ooNOTYRezWyDmq+81PT0lrYANZvEs0A1VqFqDouPYWrORUieKDXxiWrsUtWcEt/0UVMrPNLUjE5X0ypDzf1MNS+z1czrJ7WNV3NrspoJU9S0m6rmz5lqPsxR4zRPzVnROFeNT57Unq+mbYGa0AVqEorVZCxS86hSzfQqNd2rpa1GTX6tGos6NQfFf/VqlixTc32VmrGr1Wz/Vdp3ybjdasr2qHHcq+bGATVPDquZcUSN5QmZhyg/JblPy1zEirNS2zmp7bya8ItqZl1Sy/5eTfIVNcNvqfG/o6bjPTU/izkPZH2eqWnwj5o279T88VHNoc8S62sNQ7/RsKKBhtlNNaQ017CmrYbNHTT06aKhtKuGhj001AsvhYbrYqxSwwaVhlC1hgYuGn711JDopeGTr4a7aHgbrsEuUsZFS/8Y6RunYUeiBusUDT17axjZR0OLNMkj7qdr5L1Lw+u+GgzZGhwHaGgzTkOX2dI2R8PKAg2LF2u4Ua7hx6UaIio17K7W0KtGg02dhgH1GjyWSy2rNGzdoyF/n4ZD+zV8PKCh2REN945q6HxcYp/ScFBknNbwXpw7q2HYOQ2TLmp4dVlD+jUN/4my67IeNzX43dbQ6a5cu6dB/0DDL//TkPZO6nuv4axIb6ClaRMtMS20vG+t5fy3WrZ01PKxq5aKbloudNcSqNQSr9GSaNYy00XLjz5aUgO0/CtOo2VwkJYJoVo6hGl5Ga5FF6llv0iL0vKfWBKtxTFG8sRp8Y/XcldsSdQSm6TFIkVL316ST7j21nJRtEzT8iBdy/ZMLYVZWo5la/luoOQZoeXcRC2WM7RUzdLSeq6Wx/O0tF+oZd4iyVcq+cT5Mi3DyrU0q9CyrUpqr9bivkzLhhVaGuzVMn6/lk0HZMwhqfOwlvQjMndRflTL8ONamp/QskZwUuoQ3U5rMZ3Tclz0P6+l9oKW6xe1jLukpd1lLXOvatl3TfJfl3nelBrFsFtaVt+WOdzT8ud9mccDLdYPZfwjLdqXWqb+JTH/0VL3VmK90/Lig5YW3+h42EDH9IY6ejTSkdxYx9/C3FTHwGY6XrXWcfBbHZltdVxqr6NVRx3rRUgnHTM76/inq47T3XWsUOjwU+q4IyapdPLd6bDS6XCy1bHQRcegnjomeugw+ug4LLJ8dVT56bjir+O7AB3fBurYKMLRMSdIR58QHe/EklAd58N0DA/X0TxCxxoxLUpqjNFhE6ejYYKOZcInUcfrFB3uaTraZujQZunYJ9KzdTQZoePQFB2aOTouzNexNk/HzgU6ehXqWFSkY8hCHStLdGwr1VFUppO9gcSrlHqrdMTW6LCs03FEfKnXyf9FxzUxboWOdit1/CQy1+pYvEPHr/t0DD6ko9FhWQ/hd0TH5KM6Ck/oGHBK4p7WceuMjs3nJO55HQUXdPS7pKP2sg7PKzqui/FXdbS/piP6uqy9OHRT1uqWjurbOsbe1RF5X8f8Bzp6PpG5/CPr81HW55OOXd/oWdxQj0MjPQ+b6lndRs+qznoCuuj5u7seW4WeHKWeJio9K8U9tZ6pGj1JOrlmkGuuwkdPY18Z4yfX/PV0C9BTgp7TQdIWque+SI6Qtkg9gbF6usfLsZeeHr317BQpfaSGND326XrWZOqhr54ZWXr+7aentL/UNkDPxXF6wibq0U7Ss088n6Fn3kw9B2bp+Wm+HkO+np+L9eSX6Kkt1bNgqZ7jlXoaVOvxrdFzW0yq1dOlTs82kVCv5y9xcrmewStkbiul9tV63v+qx3Wnnog9kkPo9+k5KPru1/NJRB/RYzym5+ZJPX+c0VN4Vs+Jc3oGndez/IIev4t6plyStbsi872q58w1WdMbsrY3ZU639Chv69ktltzV0+qBnlcvZb3+k7l/lLl/1hP0RY9HSwMdWhuwbmtgQDsDkzsa6NrJwHZR0sWAXVcDzbobWCOCehh4JGYqDKiUBvaIcrVBns8GVtgb2OFk4IOXgZ/8DNQHGbgdbGBbqIE3YTImRsbESv94Az8mGchONfBVbwO14mYfAxPTDHRON7BV/JVhwKavgSbZBlaJ3QMkx1ADTDRgMctA3RwDs4oMLFtqYEqVgZQaA/8IhzoD65cZmLvCQOBPBvrvNPDNLgOL90vbEYPsiQx8PmbgxgnJd9JA8RkDey9JzZcNXL1qYOw1A+2uG/hZxNww8FosuClrc8vAcdHojsxTBNw1cF8o7hvYJd49MFD20MClRwZGPzbQ5omByKcGjM8NhP9tIOmDAftPUsPXFtQ0tGBiYwu2NrGgeUsLQlpZoG1jwZYOFpzubMGQLhY062rB424WzO5ugaaHBftFhsKCKqUF11UWxGst+FOc1kt/g3z2sqDYWz77WDDUV8b7WXAmwoJhkRaERlvwJc4CrwQLvk+0oEuSBdvE38kW2Pey4JwYkWpBy94W/CAOpVuQnWHB15kW+PS1kP+EBS8HW9B/qAXWEyxo/L0Fe6dYsHaexCmyIKnYglaLLThSZoHfUgt6VFngUmvBZbGp3oLfl1mwYLkFphUWBK2W+ay14NM6C/pts2DXTmk7InMVs4/KOhyz4ID4fFzW6YTUfNJCfvtS9ymp+7TkOmOB4zkLWl+woNFVCwKuWaC6YcEe4X7bgo53LRj+0IL1jyyweCo1CZtGRoY0NtKsiZG1IqSpkadibjMjh5obyWph5KuWRnxaGZnS2khZWyPftZfr3Y1kK4zcVRl5pzXiqjdyRZyxMnLN1Yi9p5EN3kYifIy8FMf8jMzESEawkU+iOsSIZ6iR78OMdAk3sl0kRxj5R5RGGrkYZeSnGCOmeCNNE40cTDHydaqReuHb28jUPkZ6pxv5T1RkGNmcZeSvbCML+xn5eaLUMdlIw1mSb57kmm/kZq7kyTfyq/i3wEjbYiMtSo0MqDCirpaaaox41Rm5JX5dZuTtciOXVxppt9pIm4OyRkdlbY4bMZw0svy0Ef8zEveCka6XjfS6YmTsdcl/U+Z928g5EXnPyG+i4L6REw+M5Dw0suaRrNsTI4efGnn9wcipT0YeNbJkVmNL6ppZMrWFJe5tLEluZ0m7TpYs7GIp9xdLRnSzpFV3SzaK33pYYq205KSYp7XEQmfJAL0lDQ2W9LG1ZKyrJSXuljh4WHJejPK0JNrbkmF+lrwIsCQv0JK5oZb0C7ekQYQly0VApCUPxP5oS77EWHInTmqJt2R3giUfEi3p0suSt6mWjEuzZEu6JX9nWLI40xLHvpaMzrKkbbYltgMseTfHkmvzJPdCS75dJPWWW8q935JTlZYMrbKkebUl60VYjSWD6y15ulzqX2lJr72W9NxvicsRiX9MYp+wxOmkJWNOWfLLaZnPWUtiLlpSfEnyXLak9VWZz01LCu7IWtyVtRBD7kn8+5Ycf2TJsv8s8WlohbKxFelNrLjTzIqPLa2obmVFZTsr3ney4p3aip5aKzrrrXhrsGKLmxX/c7fisqcVTn5WJIRa4RhuxUWxKFqOMVaMiZW2RCvaJVvxJkXaUuW8jxW/CMcM+SzeZEm//lbED5RrY61YPN6KSxOs+HuSFYlzrCida8XY+Vb8k2eFS4EVWwutuLLQivElosyKTuVWpFRYUb5U6qu04proXG3FdnG9zoouy6zk3deKut1W+O6x4qsDVnx91ArtCSsCT1ux6rwVg29Y0fSmFWtF2C0r8m5bMeSuFc3vWbFemB5aMeyRFbF/WLHkvcT+JOvT1Jq9La3JaGXNF6HrZE3/ztas7GLN3G7WHO1ujZXamhOiudaa9aJAb80VZ2s++1tTG2DNw1AZF27NIdE/wpqGkdYERVljjLGWPbw1YfHW5CdYM7K3NX+lWTMm05rELGtc+lkzvr817wZas2q8NRtnWPP7TGvG5VlTXWLNV2USu9yaWRXWzK+xJqfOmmb1UoN4tcyamNXW/Ckqf7bm4A6peZc1T3dbM2+P5N5rzeB91qzbb83ww9aUHLOm5xlrvC5ay/3RmsM3rBlw05qh96zZcF/yPrCm6KE1CU+tKX1mza3X1uS+k7n/Z03br0xcbWDi10YmUhubeC8qm5jwbGritpjazISyuYm9IrOFSe6bJpYJ/1YmHorZrU3o25g4IgZ8a6JxW5O8a5oIbWfihchrb8K6g4lhHU2M6WbiutJEN7UJH52Je2KG3kS2hYkGRhNe7iYG+ZtoGmBinTAHmRgRbKJNiIlNIi7UxBuxOMyEc7iJK2JchIlOkSa2i15RJnnHkvqjpf4YqV9MjZX640zsE33jpfYEEwGJJo4mS64UydXLRHiqiVfC3MfEGTEiTXKmS05xpa+J8VmyLv1k/GATX+eYiBhponCUiYNTTTScbmKVGDrbRMs5JqLnmlg4z4TDfBMXxXe5JjrkmdgqkvNNvBUVBSbcF5i4KSYXmuhRZGKPyCg28UXUL5T1LZH1FfrFJhaUm7CpMHFWjFxqIr7KxN/iao2JCbUm2XOa2CF615uoXibrulzWdYUJzUqpUeTsMvF6j4nivZLzsOQ6KrmOSS6x7LisxwkTj8SckyZ5p5a1EYNOm2h2xsR6EXHWxG+i8JyJc+dNjL5got1FE5vFP5dMlF020f2a1Hpbxt2R7+6u9HtgIv2FxP0o8T6bGPxFvv+GZrY0MlPRxMzNpmamNDOjaG6W35ZZfltmvm5pZrkIbGXmsWjR1kxUOzN/iP86m5nWzUwDhZmV4pnSTK7KLP9fMz9pzcTqzNxwNbMdM72CpL/wCjFzR0wPNaMOM8vzwUzDCDPPI82cjjYzIsZMm1gzf8eZWRJvxjXBjH8vMxa9zTRPM/ODiEo3U5xhxiHTzNi+EjvbzN3+Em+gmR3TzPSebqZmhpnf5pk5n2tmTJ6Z9vlmDhSbZV8k86mR2laYubrKjM82M+t2minaLXH2m6k6YObQYTONj5pZK14dM7PguBnbE2benTbjeVbinJe6L5gJvWSm3TUzm8Xb62Y8bpqZesuM6raZ/WLVXTMh98y8EPn3zYx8aKbtIzOJj83cemom64Vcb2DDyMY2/NvUhoatbXjbwYZpnW040MWGl91t5F3MhvYqG7aKZLUNlRobHnrY0MLHhi/YsCzIhr8jbJgUbcPKOBvyEiRekg1tk21ITJG44naqxOtjw6sMidfXhvPip3HSf4oN5uk2jJphQ7uZEn+WDXfm2FBaZoNruQ17l9rwTZX0E8HVNuTXSP9aG94tkzqW23B3hQ0DV9vQdI0N68Xva21YuM4Gx/U2jP/BhjabbZi63Qa7PTZ03GeD30EbLA7bcFy0PCo5Ttiw75QNDc7Y4HPFhqPXbFh8y4bv78icn9jw11e2rGpsi20zWzq0sMXiW1sadbVlrMKWTkpbHmtsaWOwpcJoi4elLV852XLf05Zj3rbcCLClX5At4SG2FIXaEhhtS26MLZvjbXmXYItXki1HU2zZmGrL9TRb7PvZclFUjrAlb7YtD/JsmZMvOQtsOSFaF9qyScQX2fKP8Fhoy20xvcSWgYttiVpiy59iUZktkypsyaq0ZXWVLYU1ErvWls71tnxeZsuy5bY8XWHLmVW2bF0j8TfI+C1Sw6+2KHba0vWALflHZL7Hbfl4whb/UzJPYXXGllNixFlbvj1nS9J5mYc4dtmW/12zpfy6LdNu2qK5JfFu29LsjsS8b8vkB7Jmj2355pWM+2yLoYEdR5rbMbiFnbz32LFRvGllx5LWdri1sUPd1o6DYlJnO64o7OiusmOP6Ku2o4HGjlXildaOQp0dl/R2WLvb8d7LjgdBdrQJsyMx3I63wjvSjllRdiTE2TEz0Y6cZDvie0nuNMmdbsePGXbEZtoxLdsOTT87DovmA6SOQXb8NdYO16l2sm+xY/ICOw4U2tFviR2R5XJeJZbb0WSlHdfXSN+ddtzcbcetQxLjiB3TT9mhPS15xOAzdrS6bccmsfSuHV737Jh93w6LB3ayV7Zj2EOp+ZEdv4ikx3a8E1VP7Dj53I7Rb+2wa2jPmjb2NO5kz5Ru9hzqbk8zhT0xSnta6u2JN9hzz2jPLEt7DFb2jHGzZ7mnPd1D7NknGoXZ4xIpY6PsUUXb828veypT7fHubc/sPvYY0+w5KYan2/Nthj1bxPtMe2r72uOfZc9jMT/bHlM/e0b3t6fjAHs+D7SnxRR7vKbLmNn2pBXYM36hPd1K7NkjYqvs5TlkT3m1PR419hyvs2dovT2tl9nju9KeR2Ljr3Jtlz1t9tnzi+h41J7gE/YUnpTaz9iz7pw9iy/YY3nLnlOi3R17Pt21p+CBPeHPZHxDB042cyCiowMPlA6M1DjwwuDAZaMDEywdWOUpbaEObAtzkPu6AwuiHNgX68D6eAeWJDpwO8kBfYoDx8XmVAeepDnQpa8Du0VmlgNrsh2YOtCBI4Mk/hQHVsxy4OpcBybNc8CyyIGiUrHSAeUaB14fcmDwcQcen3Yg94wD5rNS1yUHdNccOCbs7jpwUXS770D2AwcaP3TA44kDd4XFM5mHGPK1IwGNHPFs7cg9UaNwxF/piI3akXEaR7pqHdkjog2O3DU6kufmyF5PR7K9HDkS4cgvUY78L8WRB6mORPR15A9xvL8jWwc68jLHkU0jHbGa6sjw+Y6EFDhSvMCR2sWOHKhwpKrakfN1kqdecixzJGu5I41XOLJeRK+UmlY7cl/MWSNxNzqyebcjvfY48mKfI5MPOvLsuCN2Jx25LHqcduTHs450uyL1iX+uOzLvlqO8Jzqy+67EvicxHzjyRpQ/dOTME0fGPHVkxDtHVn1wJOyjIyWNnRjW3ImtLZxY3sqJ612dmNrNiSE9nOildOKTWKZyIlgt17ROTNE5cVQvbZZOBDnKZxcnjrjKmBAntoQ7ERLlxCuhjZOYCU78luxE2zQnead24otYmeFEaKYTM7KdGNHfiYsLnRhcLbHqnbj1gxPz9jpxfp8T8YeduHTciRfnJMdFiXXFCcNtJ0becaLDXScy7jkx97ETTV5Iv9+dcPvKGZ9mzkxo6Uzvrs6EdXdmltKZ0ypn+mqd2e7izNNAZ3JCndkS5kzPaGdOxcq1BGcaJTqzXij6OPNzujMpGc5M7+fMjoHOHJjtTFCuM+sWOpNb6szEMmcs6mWsGLXMmU7LndklGq105gdRudqZJ2ucKf3ZmX7bnfnxV2fe7XCmcLcz3ked6XHSmY9nnFl+1pnOV5zZLa7ddubYXWe8njhz8Zkzgf85k9zJhaZqF3zcXXgkBoe50CvChf0JLqQku/C6lwtuvV3Yl+FC874u1Ge7ENzPhZ4DXLg12YXR01ywyHWhbqkLzZa7kLjChfeibqULe39wIXmHCyG7XGh5yIXPh11YccQFj+MuKE678M0tF9aKqNsu5N9zYcoDF7QPXTgmhj9yYeNfLoR+caF1E1e2iN5NXXnU0pVf27lS1cmV0T1c2a1wJVvpSqLalffiN60ri3SuuOlduSPGGV3pbulKK2tXNot+/q78FODKMlxRRLiSE+nKq3RXZvd15VyW9O3nSusBrvgMkfPJrhwUTfNd+VEkFrhyoUTGlLqyttyVG9WuNF/uyqcVMnabK3uPuPLwtNRwzRXTLVdcn7qy760rv/wn1xr2ZGXTniR36MmVbj3JVvWUde9JkqYnH0SorieeBjnaS7tHTx769kQb2JOOQT0JC+/J49Se2PfpydS0npxM78nojJ50zuzJXrGqX09yJvVkxdKerD/Xk7jzMu5mT3aLZrd7ynOqJ4cbuLGsmRvT2rjRuoMb6zq5cVzlxs86NyqNbrwPcCMUN/4Qj4PduB7qxvQwN+rj3TCkuvFdbzcGp7mxLd0NhzluHMx1Y3u+G94lbtxY7EZ4rRu3lruhXO1Gw5Nu3LzgxsyLbmRdd2PyI+nzlxsp790I+OzGlAbuTOzgzu7O7vTr4s6/PdwJUrqTp3GX/74703Xu/GTtToCdOzlu7lzGHV2wOyfF6BB39oe6MyjMnUaR7iREubM82p2wGHcqYt15Fucue3t35iRKn97upKfJ9Ux3/urrjnawOyfEgcnubJ/qTuPp7tjmujM1z53T+e50X+DOQbGjyJ3/LXZnV53UV+9O82XufL3CnbUidqU7v692Z8MWdz5sdafXUXe+iDXH3Ik57k7tCXden3Rn1jl3Lpx3R33RnRU33Xlxxx27B+6cfeSO4ok7h8Wwp+7E/ebOlH9k/GdZhy/uODfyYHZjD0xNPLgoTjbzoGsLDzJbe+DUxYMuSg+SdR58Fk+8PHD28eC2yArxoFmoBz+LkCgP/hC+MR70SfPgTV8PKrM8eJntgXt/DybmeLBivgcB+R7cLJIxFR68q/LAr86D5+L+Mg/sV3iw/QcPRu7xoM1+D1IOeRBzxIO34tkJD3JPS58zHlie82DURQ8GX/Zg7Q0Plt3y4MZDD35s4Mnnhp68bexJXRNP7Ft7ktDdkycaT6oiPSmN9sQrRj4LdYonP2R6EpntSfdRnvw1WT4Xe2Kq9mRcnSffrPVkxE5Peu/35I+jnhy76EmXy55suS45bnny+JEntf95cvUbL6Y38GJMEy9at/Qis5UXP7f2IqSjF4u6eHFN4cX3ai8O67xoZuWFvZsXo3y9aBLsxYcwL2ojvaiI9mJBvBdH+3hxaawXIyq86LzUi601XiQs9+Kv1V5UrvHi1BYvtu32IuaQF9VHvfA94cXdM16cuOIl78de7LjlReN7Xnz9wIv1IuypF1XPvOC5Fzf+9ML0xovljb0Z3c2bYT282aTzJlXvzTcGb5IsvImw9qbG5E2xgzcnvbz5ztubIz7eZAV50yvMm+pYb/6I8+ZyujdTM7yZ2NcbbZY3Qwd64zTDG9tZ0jZf2nK9OSXG5nmjyPfmmBhV4E3XBd7yW5fchd50LPJmrxhU7E3bhd7sFP1KvGm1yJttIqXcm1WV3vyvxpvgOm9eLfPm2QpvCld7U3fMm7Dj3rwRVSe8CTrpze+i4pQ3/qe9eSlKz3jjfdabp8L9vDePxIIL3uRekjqvenP6tjfDH3iz46k3lk18uCAmN/VB38yHs2JCcx80LXw4Kca29EHRyodRrX041MaH4d/6sK+tD7vb+zCggw9xah9WanyoMfgwNNCHvfgwOMiH/iE+tA714VeRFeZDi3Af2Uf4kBHhQ5NIH34WP0b78EOsD9FJPrwTf6X6UJHmw5MsH4qyfZg+zIc9k334kuvDujwfEvJ9iCqSXCU+uFf7cKfeB9NqHy6u9eHYJh86bZNce3zYeNiHr4/6kHjMh1UnfYg55UP9WR9CL/jw8poPrvd8uPvAhxtPfOj4wYeWDXxp0sSXPk19+aGVL2+6+VLV3ZdXal+Kjb7csfXFxtmX7sG+jAzxZW+0LzvjfUnN9KVBX19SsnxJHOBLySzpP8eXmWW+6Fb4olnlyykxdq0v3633JfuwL9uO+LL5lIy96Ev8XV9iH/ryXqx45ssf73xZ2MoPR60ftyz9sLP244qbH9N8/TAG+DEl0I/JYX5MivDjbLwfE5P8GJflh3KgH98NEjl+jJrsR7dpfhwq8qNLqR/D6vw4WC/HZX50XulHp/V+HNgifpXznXI8LO1nxXk/hl+ScTf9GHFL3PGj613xUDz147AY+cyPMf/5ofjsx4lv/BnXzJ+Jnf3RdfFH380fg9qfyRp/ZvX055qbP3O8/Zkf5I9zpD8u0SLWn/vCo7c/z7P9edHfn4Bh/sTl+7OmwJ+1hf40qvJnyzJ/slf702qNP+dO+DPtvD9XLvgz46I/N675c++ePw8e+OP+xJ+S5/789oc/wf/48+HrAD43CmB94wD29AhgrFUA8zwDKIsIoCYugLjeASSkBZDSN4BG/QJwLgjgxeIA/lwaQHhNgNz3Ati0PoAROwL4/kAAjqcDeHs3gE8PA0h/GcC5TwHM/CaQh80CedIikFdtAin/NpBsQyADjIHssQxkv3Ugw0yBHLMNxOAciJ1HIPnegZQGBrI5KZC2faSfOJ4ViG5AIBaDArmaE4jLyEB+nhPI4SJpLw3EWBaIqUJy1QYSsDKQN6sDeb8+kPgNgfTeFMi4vYFcOBCI64lAFp2W2LcDaXE3kF33A9n3UOI8DmTii0DOvwxkyqtAHrwJpGED2NoIurUCY3sIUEGVGv7WQJ0WInTw0QBrLSDVCraZ4aoH+CPXQmF8b7iUDr6DIGwoaKfBs1zwy4djNWC9AmavBLtVULgW7hwFz5MS+xzEXYT1l6D9LRh2G47cgTF34fwD6f8EbokHzyD5b+j6Uca0CsJGE8STgCAaRAXRLCYIw9ggfpgdhLIwiJXVQZxaG8T1DUE83RSE3bEgyk4H0eJqEENvBHHxbRAfGwST3CgYm3bBrOweLO89wTRSBZOpDma/LpjvfYN5ERxMj6Rg4voFMygnmJFDgzkxLJg/xsu1gmAiioNZtTCYrxYFs3ZNMAM2BBOwI5gNe4OZdCwY4/Fgep4OZvmFYCoeS74XwZT/Fyx7iRBetQphuSGEWIsQPonNViG0NoWwW+SYQ+hsE8IZuxAsHUKwdwqh1DWEcPcQOiWFMKt3CKuyQ0gbEML+wSF0HxLC+KEhTB8eQuV3IfwwIYTUiSEUlYdAZQhvRN96GbsiBPWqEK6uCaFwfQhee0Mo3xeC94UQll4M4fjtEGzuS+xnIXz1IgSLjqGUmELp4BJKhU8owb6h/E+MCAmlR2gohvBQCqJCaZQUSrfUUPoOCuWXCXKcGIp5eiit80O5WBdK/vJQ/loVysrjoXx1MpSfhPp8KK6XQxl/X/o8COXOo1DKnoai/DOUzI+hdPkSyraWYbRvHca89mH4dgqjqypM9slh/GgdRglhZPQOY0F2GOk5YbjNDJMfWBhvFsl5XRi/rg7DZoP0ORSG1+kw2lwK4/rTMB4/D+MbYzhtrMLZI4ZZh9PdFM5JsS8rnNLB4QTmhDNgSjir5oUzuTCcvxeFc2JpOEdXh9Pk53Be7QjnwP5wsk6Hk/k0nNbPwjn1Ipyv3kjfZhFYqyJ4pokgwRDB8bQIrmZEEJgdwemcCNyHR1A+IoJ2YyNwnBtBywURjKqMYPXOCHadiKDbqQiszkRw8GoEH+9GcOJRBN8/juC7JpGUtIikszKSuZpICImkQXgkv4jRUZG8z4ykd1YkO7IjmTggkp6DI/l7XCT1MyP5aXYkG4oiOVETybG1kUxYF8n8HyJZ/VMk47ZInGORtD8RySERcC6S+AuRPLgu+W5E4n8zkrb3Iol7FonmNzm+iSTrSyQHW0SR3TGKsdooVllG0cg6iq3iiDmKK7ZRPLWPoswhis49o2gREcVXmVFsHhJF+2FRbBsXxbEJUZjmRHFbLJgbRUZ+FPeLowiqjiKpNore66LYtT6KHhuimLIxisKfovDeFIXjjii27I3i+eEohpyM4vW5KL69HMXSx1GEP4nivbD9LYo/fo+i/o8ofvsmmqrO0bTqHk2JOpprltG8N0eTZhvNHrtojnhE0ycgmqPR0byIj2ZvSjQDs6L5NDiaNkOj2Sc0w6MxTYyWPVs0W0qiGbI6mvoNcm1HNOpd0QTtiyblQDRFx6Ll+R3N0PvRJD6LZutzifUiGqvforkpvvwZzYb30Th9FcPW1jEMbBPDRnUMTy1iKAyI4Y/AGL4JjqEmKoZ2cXKtVwwj+8egHhBDcE4MyhExbJsfw+u6GMavisH9bgxZr2Jo/1sM417H8NufMfRvHMutZrEsaB6Ld4tY/hD1LWOJaxXLgDaxfN82lsL2sSzrGEuiKpZ7+lh2WMUyxDqWHqZYFtnG8tYtlqVhsUSEx/JR/BgRS2ZkLIaYWK4K97hYxqfEUpAay/L+sWwfGMupwbHYDomlZGgsTUfGEjU/li8iOy+WDvmxHBH1xbEMXBTLicWxtFwRy8VVEveHWA5uiOXpiVgqTsaScSaWb8/GknshFo+L0u9ZLHuFc8M4PjSOY2zzOF63imPLt3HM6hFHhiaOPEMcJ0xx8o4aR3PHONaGxdE7PI6eMXGU9Y3j2sA4PAfHcXJ4HJrxcdyZHsfT3Dj6Lohj68o49D/F0fmojDsVh+3zOO6Lta/i0P0RR4OG8TTqEE/fHvGs1MbL+148WzzjMSXHszU7nocD49mQE8+4YfE8Hx/Ps8J4gg7H43MqnqZn49kp5lyIZ+DVeG7fjyf3eTx1L+PZrUnAw5DAF9sE9P4J5AckkBiUwNaoBFL7JdCyfwL35iSwfn4C22sTGFKXgOO6BD79kEC/jQnYbUrAf38C+w8l8N3hBJqfTEB3WsbfS+DsgwQcXibQomsiV7WJeOkT2WVMpIltItvCE+kRmcigQYmcHSzHcYnk1CUyZ20iPdcl4rYpkd+2J/LXpUT8bibyt/B/kMjE3xI50ySJXEUSzTVJjNImsd8yifH2SbRzTaIqJIno0CTOR8i1XklMGZ7EjLFJzJmcxNqCJNoUJnG8NAnnmiSGLEsif30SxT8nsWlnEtP3JKF8nETS8yQ6vk3i1VfJ/NUkmVVNk2mlT+a4KZmDPskEByTzXkSHJbOjfzKV45KZU5jM6EXJLFiTTNsLcn43mX1/JhPRLYVsyxR5F09helgKD5NTiOiVQr+BKewvSKF6WQpxy1PwW5OC+ucU3E+lkHwjhTMPUnj1KAXj8xQsWvbiR2Mvulj1os7ci3EhvQgN78XF1F5MHtoL7ehenC/qReGaXrhs7AUXerHsWi8+3+lF2uNeFDdPZZExlRDLVC6YUvELT+Vf0Tw+led9U7k9PhXno6lsuJTKjnvS9+9UQrv35rNIMfam2L43S1J6c2N+b45skLajvTl+pze7nvVm9PPe3H7Rmy+N+/CNtg//mvowPLAPJxL6yG++D7f696HxrD6Uzu3D68N9GHWtD9o7ffhwrw9nfuvD7Nd9cHzXh/zOafQ0prEoOI3C2DTeJacxoFcas/un8SA3jej8NL5ekkbR8jQ2rUujx6Y01h5L4/craST/mcYj63TMPuk8Ck0nYXA6E4ek83RoOlNy00ldmE6/X9O5diYd44N01jTPoEiTwWJTBseCM7iQn8GYmgxeb8xg3+kMDl/I4H93MnjfNJMXnpmyx8ikfWYm1WMz2ZabyayKTMrXZPLoYCbPdX1ZZ9WXc4l9eZvcl8tD+9LneV907bKYa5PFZv8sJoRkcTIii8y0LHpUZZG3LouGe7KIe56F86ssOv+eRZMG2dirsrnln82HAdnsKsxmbFE2/5Zms/eEXDuVjd3rbAz/ZNOoVT8mtu5Hett++Fr1o29oP4Ii+tE9tx87C/pxraYf51b1I2BNP0as68eD9f24tLMfP3/pRw/b/jRw6C97uf7MDOnPj2H9iYnqz1cZ/bGs6U/9pf5UP+rPlNYDWBUq+g7g4ckB/NhgIL+0GEhq54HUhw1kZ/RAvAYPpHrYQLaNHsjoJQPZsGYgD38eyPaLA3G6PZBTLwey79tB6O0HETV0EM2GDeLQqkGs2TyI3YcGkdR6MDPcB/N+5mDelA+mzdrBfFo/mG3bBqN/PJg9LwezpmsO/boJ+xx+7ZnDGo8c/P1zsCeHgMgcXsfkkJiZw7d9c8jNysEyL4dLC3J4WprDzKoc7NbnkL87hweHcii5mEPc3RyG/JVDRcshbOwwhO76IQywHcJfsUMoWT6ElB+HUHBtCH3vD6Hs4RDevBjCjzZDMdoNJd1hKIN7DWXQwKHUzhnKoiVDWX99KP/8PZR2H4cS1XIYDZTDyO89jK2Zw7jffxjJE4bRfd4wzuQNY1rhMPbWDKPFD8NYenwY7U8O49O5YSTdHEbh7WHM+nMYLbXD+Wv0cD4tHk7nuuE4rh/OnyLz0HCZ+wiW+I3AP2QEdlEjyJ87gn8WjGB00Qg+1o/g9eURrFGPZIBmJEPdRrLaYyTdU0cyOG8kxaUjmXF5JKrHI3nbcRQVhlE4uY1iYN9RGLJGETFyFIUlo4hcNArHY6PQnR9F3K1RnLw3Cp9no8j4MIpL34zmSIvRBLYajUf70YzpMprlutGccRhNiOtoXkSMpj5ezgdI+8zRFC8cjfrX0dTuGE3R8dGcOjmah3+OxrvTGP6nGkO9yxgSgsZwIXgMc5LH4N97DJnzxtBnwRiuLh5DSeUYomvHcGr5GFR/jKHbuzHsDP6OX/p/x18Dv+PBie/IOivHK9+huSXHl/L5t+/IbjWWNU5jGRYzlo2JYxmRNJaITWNR3x0r+6CxWL4ey5svY/mvxTg8W4/Du+049nUcRyPlOGLtxnHFdRw3vMZRHzyOQbHjeBE3jh+SxuHUdxw3i8bxuHIcKefHsfzWOL57NY5ercazqst4JmeOZ/uC8cTUjGfPnvFY3xpP7N/j6f5+vNwjJuDpPIGyQRP4t3IC0+smyD5tAu9uTeDe7xO4GjCRVn0m4jNKrJpI3u2JKD5NZLzye9xU3xOe+D09ar7HYtv3tDr0PTeOfk/tne/Z+fR7ujaaxJF2k5jffhLp3SZxwDCJvOxJtO4/CbvVkzixcRKb70yi7dNJmL9MwrvjZE5YTSbGNBlN/GSsB0zGdfBktq2bzLyNkwk7O5mvb0/m90ZTWNN+Ci4uU/gYNEWeW1OwXTBFnldTeH5oChVnp3B3wVTOlU0luMk0fmkzjdHO0/i5/zSWDJ1Gds009i+fxout07i3bxqDrk/j6zvT2PNsGu3fTiOn8XRq2kwnQT+dH5ym4+QynbER01EnTGfS7OnEzZ9Oy+rpnF49ndot03m+fzqtjk0n++V0Kj5JnxYz2GQ5A4N5BledZlDlPIMXrjOodJ8he8UZFEyYgdWUGRyfMQO/vBnYLZnB9PIZtKidwei1M7iycQZfNs/A4qZcezGDz+9m8HfDmcR0mski1UxG6GZyyHomK5xmsipsJv9GzMQqZSbLhs5k7tyZ/LZmJh3XzWTHxpms/Wmm7N1mkvxwJsvbzCLJYRa/io8us5joPkv21LN4MWqWvAvNYvm8WVzeOIvPP87CsH0WnXbMYvTZWTy4NIvVt2bR/PYsyu/MovODWdz4dxat283mi0ZYziY8djYl82czrHQ2LapmM27dbBocnM3BU7OJOzObQTdms/DlbHz+mI3y42xufJ5NuuMcNkfN4Vj8HFIS56BKmsOe4XN4M24O9bPn4LZkDpOq5mCqn8PHy3PwezwH/9dz8Gw+lyUt5/KfuN19Lu8d59LMYy5XAucSmjkXffFcssvnckwUrphLh1/m8vW2ueTvmMvbg3MZfnIubS/NZdGjuRj+nEuS9TyizPNY5TmP1iHz2Bs1j5qkeWSPmse2mfP4kDePCSXz8F80D8cV88jbMo9lu+aRtn8eb87Oo9vv86j4Zx6vO8+np3o+Vvr59LCcT4TVfMaa5/O7y3x+8JhPlv98LBPmM2vCfPr8Op95u+bTcd98vj0wnxdn5xN9bj7fX5zPukvzWXpjPiduyth7cv6bnL+eT5v38xnwVS5Lvs7lr0a59GiWy/Jvc9F3y8Vfl0tUWC5jo3OZmZnL4hG5WI/KJfm7XMzzc3lUksv60lx2rcql8RY57s/lwbFcAp/JmOe5VP2Ry753ueT/l0vnr/PkfTqPJi3ysGuXx3ZFHp21eTwUa415jLXMo9wpj1KXPHb65PFTcB6jYvL4KiWPfql5vBqYx9MhebQfJX3HytileXxfk0eLVXksW5uHwy95JB/IY+uJPMZfzcP7Th62f0k8kfYuj8IPeTxvkU/XNvk8Ea01+Vyyy6ehUz4XhKtrPqd887EJz8eidz47h+fzfEY+4Uvy6XAxn07389n0RMb/m0+PhgXENSsgvlUBKYoC/mdRgKV1Ada2BRxxKOCTVwENowpwjy0gb3oBf4ohlQU0W15A67UFRG0tYPavBbzaWYBufwG9DhTgdrWAzs8KSH5TwIF/JdZ/BWS+L6CmwQJ0ygUMsFrAV6YFuJjlc9ACyqIW0CtnAadGLyBsxgL25C7gSf0Crm1dQMrhBYw4v4BuNxew498F/PthAdVfF7K1VSE9WheyJb6Q2QmFvBQB/Qr5fUgh300oxD2vkE3FhUSXFDJnUSGRKwvpvqqQ/+2W85OFdL5dyK57haS8KST9f4UcFh/+KaTrV0XsaVDEpDZF9OxeRDt1ESetivCxLWKZdxFbA4uITSxiX3IRS1KLKJlXRNb8IjYWFfG4uIiptUWk/yLXNhexcH8RfQ8UcVwoThWx4mMRo5sXM7N1MV27F/OXopgcbTF51sVk2RRjmVHM8UxpyypGm1OM8/Bimk4Wi4tZV1rML2XFJFQUU7C0GDYUU765mOqrxQy7VkzqXTk+LObXpgt50W6hPKcXss6wEIP1QopEivNCnnktpCxiIYMiFxKbtpCR2Qt52H8hv01aSG3eQvavWMiB/QspPrmQvqcW0uDMQn5/u5D7TUro27KE0G4lrE8p4VNaCR2zSjjcv4RWo0sIn1zCxoISjhaXoFlTQtcfSwjcU8LYKyU0vF3CmtclfPdPCalfL6KpeRHHHRbJe+oiVsQv4s2ARZwavwjtlEW8OryIfscWob+8CPWfi9j27yIqeixmqW4x7W0Ws8trMYH+iyF0MS/DFtM8ejFzUhbTKm2xvLMsJmP4YkaMXEzcmMXUjFvM4uWLMWxdzOBr0vZgMc2eLOa/pqV4tS0lsEspg+1KWWVfSvXEUphUKveyUrrMl7aCUi6WlbKptpSeW0o5db6Upy9LWfp3KZ/elfKiyRJOtFlChy5LuO62hCTPJZwcsYRTO+Xz0SXU31qCx4cl/K9pmdzzyvCyLmOhTRkfxE6HMtT+ZdxOKOPP3mU0zC7jx8FlfD1XlJZxoLyMkdvL+GNHGY4ny1CcKcPlRhlZd8pY+VxivSmjd9NyTrQrZ1mXci5ZlBPkWk5Tj3IeUY5tUjlu/ctpN6ScxhPK+WViOX3LyllcV063veVsv1HO5YYV/Ny8gi8dKzjctYKJ6go+aCvwc62gAxV8nVjBn8kVHE2pQNOngjEDK9g9rALVuArGrqkg9GQFjlcq2H6tgsLXFWT8W0Hq5wqSuy/lO8elFDovpaHHUjKClrIhYil2yUuZlraUlmOX0nbdUvYfXEr5oaWozi4l5MpSwl8vlX1cJVvVlQyyruQHUyV1tpWcdKmkrW8lS/0raRRQyW8hlURGVPJt70pODK3EOKuSC0WVjKqt5H8/VPL17koSzlQSc72ShY8rWfGiEvNvlfT/UMnhZlVk9qjipLGKy3ZVFLtXMT+9CvfMKvZMqiJ9VhX55VVEbqjCsLGKaz9WMWFbFZWHqii/UEXYpSo+XK5i6bsqtjet5mz3ao4pq/ndVM1XAdWyB6xmxWA5Tqomalo1G+ZUo1xczTuxqqIah6pqIuqrubupml+2VNPl12oOnK/m6vVq8m5WM/FRNYf+qebztzX4dazh9641HO9Wg5e5hpHuNWzzqGGDX428v9XwXf8abg+q4e60GhbPqCFnTg1XRd/8Gs6Ijgtq2LG0hucbahj7Sw2WW2oI31ZDi9M1LHtew9f/1DD/q1oyGtaS1KpWniG1/KKqpYeuljE+tQwOr+WK6Bdby19Jtbin1LJ5Ui3ncmtxWVKLc0UthytrsVtWS5O1teTsr+Xy0VoCjtUy4EQtXldraf9I+v1ey9OGdVQ3q6NJ1zqsjHWUudax07OOSP86RgfKeXgdlol1WI+so/GoOsaOryN2Qh3pG+u4eqoOm1d19G9Rz5AO9YR3r6fasp75PvX0962nNrWel+n1nBtUT49h9WweXU/s1Ho+l9fTa20909fXs/pUPWfO1JN/sZ52z+t5/rmew1/qad9wmfzmlpGvW0ZPl/83XKZRURBqGFZLRS3TUq4oWWqmN/dbiSQq4aOioenFNMUFC8LCxEPXNcg0Sy9aRxPxKi7NPsy+D8xGgyibgAIDMsCwShiJioaopXd+POc75/2+H9/P9xHQtkHAhk8FrNghoGCXgEXfCojMEPCzQsBYmwBFkYBur4AEn4DVvQL+HSDk68FCyoYKCVsgZHS4kJtrhazZKiRTLcSRIyTAI2R8p5A9d4TceyYkd6CIH4JERIwRsfRdEZNmi3jpPRFHl4lYuEaEY50ITayIvsdFhJwSMTJDhD1TxMf3RMQFiEkaIsb4ihhXoJiSCWIiZ4n9XVXMq6FimlaIObZJzKgkMenJYvbcFkO3mCXPSTgxRIJ+vATPKgllmyX8vUVCSryEZV9IePGohDmZEvK0EnQ2CTscElY6JSQ2SjjbIaG4V8LjAClfDJJybpIU03IpxfFSUhKlfJUqxXNAyo+npHyZIcXnJzxTSvcvUiYppHi1Uuw6Ka13pPTpK/N7m4yKf8poDJER86mMV+NlbN4po3O/jMl6Gbl5MmbU+m/aZQy4JaP7iQxlXzlPX5RzaLicsnFyzr8lJyNUzpQP5aStlbPkhBz5GTmuc3Im6uT88lDO0ilZjPogiz4xWWR8nkXX8Sy81ixu12bx9YMs1vydhX6kgq/GKGh+TcHZ1Qr2rVNw87iCn6oVtNQoeNKi4HG7gp4eBYPeUtK5TMnGaCWn45XE7lZi3qNkyD4llfuVVB1W8kihJM2iZF+NkvIbSjxtSqb+rmRYp38fpGLxaBUfjFcROFnFs5kqgtepSF6vInKbir92qdBeUDHQqaIqT8X5fBUv3FcxZYiaYyPUTAxWc+51NTND1STHq4nbrqb1f2pOqtR069VUB2nIWaEhZZ2G1M80DP1Ww4VjGtyF/nlPw6FuDeOmaOk3X8v74Vqu79AyLEXL2FwtAyq03PazpErL9hotkTN0FL+tY/J8HVvX6nguRseHSTqq0nRMOasj3KxjqFVH7J86HM/rmRus551xelIX6IlM0BOxTc8ImZ4jfoLNeiqtegpmGpCEG4hYaiApyoBio4GBmw2c32VAbzYwqsPAyL8MtPczcniYkZenG2l9x8jFxUbWrTCyLMXImMtGzvn8eZORv9qM7LpjRD7GxPLXTHw83YQz1MSKjSZKEkz03WFiabKJ9w+aUMlM/NZl4tRDEykBZvaNMhMXZGbvZDOSxWZMK80c+tLM8FQzJWlmwjLM9IjMaBxmZveaOTLFQuImC81+TidYKN9pYcIZC2+KLRy0WHhUYaGt0sKpECueRVaqv7Ryda+VAUorcQYr0cVWZg3IJnx4NtXjshk2MZsDs7IZOC+bnm+y2X8omxk/ZeMryGZWVzaxgTmcmJNDTHIOnak5hF7MoeN2DlF3cni8ykbhehtTN9j4Ps7G7J027AdsRP9o49sTNn/3tBGosHHUakNVb0M02I4hxM7EKDs7PrKj2WYnJ9nOhFN2nmXYaaqyU9djJ7zXTnScgw+THX7ncuCtcCCrd1DU7CCjzUHEUwcNg51kjnSSFugkb4YT4RwnUxc4eSfGSXSqk9EZTuZ1OvEOcPFktAvFay4CN7iYsNfF24ddvPCLi/5WF4VFLh57XKx+6uL1QbksmpaLeV4uSRdzGWvK5UJrLnUhv/r//JVjj37lx5fdVIx1c3Cqmz+muZkT4eaTlW5C4tyk73YTn+4mJdNNXYuboLtu5j5zM+jVPLTz8kh7kEdSTx473riEMfYSiUmXqMy6xNt3LhE2Mp+Eifn8Pj2f/avzUcfl0zc5n3m787mZmU/klXyChl8mO+QyjvcvExB/meO9l/0ucIXly64weOUVDM+uMGtIAd3zCwhaUsCchALCrxewub2AaQ8LiEoqJH5vIdHphfguFtJpLaS3vpDBHYWE/l1IcVgRv+uLcFqKWPCkCLuff20uJv2TYpK+K2b71WI2lhXj6yzmm4gSjqwsQZZYwsGnJUT1v0rh1qtYj12lwXaVNwNKGRpdyrWYUqKkpbz1sJTZwWWsjC5jwTdljNCU8cqlMnZvKqdFUg7Kcn6wlPNn5DU+jbrGRweuMfbPayw8dZ2nedeR1Vwnsus6tpkV3JdW0BpYSdj4SoalVnL7cCWlL1cxYlIV38f4OVaF9HUPGxZ66JfkISrNQ58nHhZ6q9kyp4ZETw1zI27w7kc3MGy6wbSdN8hZVYt9TS3OjbVE7qul+mwtb4zy8uYYLwkJXrZv93LF7WVbs5c9nV4OdHsZ9MiLIrGOQ6I6VpTXcfphHakN9XTNbyDlPw0ojQ20Bvv4xxofzi0+FsX52Pizj/VWH6luH2eK/Fm1j019G7mV2Eifk428VNPIG/WN5I9rYtbcJkLnNfF5ZBNH8pro19DE3PeaCd7azMHCZvqvb/F7RQunj7YQd6aF9BOt3J/exn/XtXE/pY0Mexv9l9/kZP1NDE03Gb2rndLz7aQXtNOU9Bv71R2I9R3sKerg+doOrq26xZmEWww4cIu2aZ3sre9kS3cnF9b+Qdhnf3DC2MX23Ds8iLqL/OBdYjV3uTjiHqvevUfRD91ElHezZOt9Dm27T2zYA8TlPYSW9+Lp6uX/E30YvA==</binary>
            </binaryDataArray>
            <binaryDataArray encodedLength="5864">
              <cvParam cvRef="MS" accession="MS:1000521" name="32-bit float" value=""/>
              <cvParam cvRef="MS" accession="MS:1000574" name="zlib compression" value=""/>
              <cvParam cvRef="MS" accession="MS:1000515" name="intensity array" value="" unitCvRef="MS" unitAccession="MS:1000131" unitName="number of counts"/>
              <binary>eJztXS2zJEkVbYFArHgCsQLxBAL5JAJx+wUCsWIEAoF4AoFA7E9IgRg5cgNBpCJGbqBWIFIiV64sgSBQK5FUzcvbferUuZlZ/TExfETMjarKvB/nnpNdXV1d/eZwONj8r9oBtr6faA7n3UrdJjGncqcgTya/CJNbhlyO9UD7hyAH11a4MxyXAI/CFeVP1TJgTMDfqeZxHp/t3Wz/mO3tbN/M9mW1x9m+ruPL/kvdLnOTve4X22rX0yDCHfXkeL0X33+oeJ5mezPb+7qdXBfAdxoDPhTuRHUVt9F6Weo5tqnic54c51R1eCCcuMYmO6+JZOv14Rwxr3icwU/xnigXxiEvzBvGp07uls4cq/Jwn4jB913bDMaaZBHn+0nEIO8RLsTH+LFebsyzfqpX1JKxsAYZjqM8GM+as64l6HfxnyD/FPB4qHMRVz2eeYz5b/kn0zXRP9EY+zKuVj3WD401cSvUU4J9o7yqnsKk8u3tYYRbxaPCzDowN2w5qDnaT4s3jy8Blih/svW5gvvl3jCO+0lQv4iYkX6M4hw7+0a4Iv44L+ZOsJ+rLe9nh2oP1fz9bfKYOl4M3tOOax5zgMFxOF+RPi3+VA9R36y3ym2QjzEpnvkYOXGulmsqq/ZYr7WWnp+O52uEZd8qF85HptzcbwuLz0c+zL9r+lC1e6oY39RrQrPttQNz36qB+7weVI897Vl/58x7KHZei0Xgfjiu49yH8WM91CVDvkVTzI/W6i3RcUvPTHG5ww33wLVwLNGYx6fa80s9BzzVtWt2Pn6E88HhGH8eY255vbCeUQ7FGefiWsyn85fsfP3i21L9nurroNh5i7kL5XAeCnD44dwJ+blHpQn7oPaR3ojH87p2qgZynOk4qhNpgRixntl6LblPtnZ+xjViWAONc6Cf429xn4I43E50fGgc45g1fFt5Iu6YA8fvGmQRXyj2g8/xfP2PvRnFG8VGWJg35cfxql5L+9441sjU61LL3/OW+ad6rvP+J+ASr3MY58G2r/Go72Trtel4GHPEJWvMWJLIm2y9Bpl3lZvrcP4CnHJe53eC2CJyJJhXNZ1X5G2locBeau0nsDdwDVtsfY3jWL2XAnkVLuTzAGsHNT2IMV4Lkd6ch/vrmcc796gVzjPv0Zat2Pa6yXEnilO9JFvz5zkKYOYaRj1E2Dz/ZHBdDdcqnjeTL9ZIogb3VJa1PdvPnw+Hn8z2q9n+ONvvZvv9bL+Y7bezfTbbD2Z7qNvPZ/tujvu23pP1a2vn4fGoe3N+GVOy82vCxxPtZ/CP+DqYfm2drN4TfqnXgF8dX3ub6v3jH8773x9fe1y4KXX8W/B/BMs1J9ZMVNPHJ+jF10e29evYjx+O8TUYc3BagzC3xL5UbZb75EtPn1fdfjnbj6veP53tX8dXW3r8rvb7rvLkn/8ejuvrde+zVGx+fzsfX+/Pv6v1rI7lOp/qOv6ybg/1nOZcGvWHa1jpnm39WuX1zXkwl/Pk2k21F/98iz26LhPkdY0QD65BXpse7/cj/DOz1/TPJ6mO4Wv95Av1cX0U275esLbCg3wVmlf7q/VIpsaQC9QJtUJ8zlESuVgzjInWR4Itz0XHnvMUc1zjmiCnY8iQwygfbplzg1xRD4yPNbZGHPOtuFF4svD3MV4Dvj+JGGVKW9VnC3OrZ8W70TzrcAmeBFvFV5Rf5XFDPlu9ZtpiPNcwkUNp0MOqeFT+iq+IO8XxHk1Yx4WPIuYnW18X9Xphrsy233vnnVh9vwS9Flu/rnpcJ8jR0i7RGPrnIA57LoDNr0+yre+zJuAVeVG9KI4dp9f9wFG91lquG97DddeX8P6Mn4X8PO1aJ1GTMUU8JLACvb6teLw+1vPrXrN1L9EaUfo6Dsfu+bzWV/AZ8HS9VHt/hGuFbOd7AdE6Yn7M1ucgx+/XKZ4T1wPm97pTHfN14ca6YL0CuVgLx5MJs9IXuT/dCwF+Jjt/H+SaZajNPVlQh9cR9qTw8xpQxzyWIJfPO0++Lg6gd6Y8yBfnXmyy7TrltRLhRt2cW/8ewmx7vlX4VD5lCh9vFWbWJeIhGks0hzkmqpfIj8dcj0zz2bbYTjWP5+/Y/Pz3Tf1ctXxe/b5+XniB86SfC/EePq4X7GeCfdcJOVd8RmvD9zPEf+DvuL4P4pgQTwLLgnelC2PsrQWVJ3fivYbSMsodaT/aS4tbhe3EM/CHZhavsUS5lL6K0xbXBvn28qJi1HxL0xae0/xx3UchTha+JuAWY4zyR1hzY05p0etR1Wbd2SeRP/OPsaquGtvMH9f3OpFnxBhp1tJf6cv4WxpEOdGvBP6RzuzLfBiZwppgO1Gc64i5C8xzP6x/hrlsW3wcZ8BBoi33kCgH51eWIRf2hLkz5VU9tnTA/EpjFZdsrb0FW1Wnh8kCY36RU8zLY3gc9cU4WKtWb60eRvywFveqesyDeJjrXh8tvSL/1Jhr6crc9vJG21Hsijf+PiBFfoS7p2tuHJuY55xGhuPIWw544LEE28Uejuf4yfR3tyMcM76W3iu/4/qc6fNZ5B1ZB+gz1W0hy1QDY1Bb1satEC6D8VPcccsvx3J8tF9gTHHNvCMPvfXgGpx4gGsz5KiFE48T7Pt2gnzIgcqjcCvdsQ7PY5z7tvx9jnnz/nt8RjpGc1zjYNvPespHWuN7zIhHrMf9I1+oHfIRYglqKl4VR4pTxetB5Iw487Fs7Xs4CkvrGOv5PvIT9dbTSY2nQV/kRHGeRAyOqXnmG/vOwk/xa4FP1JPiLeJLad6LT7TvuqnaJcg1glFxjTUngT/Zep2q/lAn3rb2Wzwq/RV+17wEOVr5ET+a4pJ1LHSMcY7rge5F9Po32/bMeIqtaxTT/CfbfgZSXCY6jjhSmDg311v8JvB3frOttcsiZ0/Lnq6ekzH7WBYxES+OdenFfx9RbPvsqVoHET4jvwJz6BvxwnoWGCt2fqak1yvrivNRXE8f3LoOxc7rgb+7ch7dB7GwYVyELYpVvswFasIaKt4iThJYjyOcQ72Rt4PYqlisPcrBJfOX5GA+eU75q9hlP4scONaqo+qyzgpPhEtts53fA/zZ3mTn77L9uxN8rjTb9rMB657At4ezxzFjngSPCofv+/tbFr4jOqB/Bn8jn6hP5Nog1scf8XNkgydVL+Ih2XbtsV6tWhH315jChnzgnNHYKAYL9hPt93jgPI7TsU0wV+p+IX/URtVs1U6m1yTrkWDLXGJ9o9gsYiPuFO4s5llHFcu10M+5zLa+n+axRfSBXEX8Rj3gmON4qM8ff/F8OPxhtr/M9vfZ/jnbX2f782x5trezvcz2m9l+/fz6nPZiU33u+Ov6jNA7OH8uNSbArPT0/iPten2qnNzjpv/6PPTPnl+fq1+ey/5T7W/pbXkGf3ku355ffT6rft/V7/vT8fz3Tt7U941s289pCgtuzfT7Zcty1Wypvzw77s+X++8FFoxLP1+ARstzDH+rGvl73mTn3zegXrzWmNts/fuMrf7dP9n6evilcun8fg3PfL1UzP4MWrHz7zL89w/WwGOifg+vWk8HWz+Lhb8LWo7fwLNoxba/82rhzLb9bBTxiLl8Pfj6cy399+AHWz8rx9qabdcir4EE2wyGuvZwM5dGeCZbnwe4NnLFHDKXicYKjCucSmfFC+dWGFROz9XrpclVUIt1Q1+sl2z9HsM8cJ+RhpgPtVd9RDlQC48tAr/iO+Ir6l1pinl5H3VnU7haGjnXyg+3rd5Gaqo+SyNPz3LUAz1bWgQm5rKHt9e7a+Fb/z2O/12Jl/o+gPambv25vMnO58hi7fv7Si/EmGhcrQ0cX/yX+i/H9XPT/iyzY3Jfr4/jnA9xRLwbjSt+XcNs9Nvkii/b+tlBrO1xeA6P6pht3y+UResFtUEs/qwzrxWVI9McHytOI00j3ZU/98+xKg+OOc/s5xow71nkjjSJeE62zYtzmJt9Vc0eZ6pX1pL18TnGo+ZxnzVWvSY69trZtvf2PeckMCs9o3HFdyacvkWNE+TBHNna7+fMJ/PGmrbyqP2oJ+Y2it0zNmKq1x6mS+aLrc/nk505TJCDeY3wsR/Hc1wifxWzWBZzCsMevhlnr8cot+q5pd+I9hjf68kgJtuaL4UvimXfkbp7OY64HsEZcYXz3DfP83ELZ692gfnc8EvBOPOh/HMQm6C/ZNvaoz2occaCvWHdSHP3YZ1HMXA/e3iNuIxyYBziRt4jDSLcxfR7d48HnutxMDKWxXgW/jyP2FmPXi8c28JbBnjA40jzSH+lHfrgVuVW+o5ginhTWBijGou4V/sR16wJ4uf4SLtePz0OOQdiwdip009LB5U/0j/KqTRpccvzzB3jiPqJNGjx39Nkj43oh76LFVv/jhC/i04VX2nU6OFX/KGOCfZ9PIuxSHfGpThncz/06XHX6oP76XGD/SHXJfCPNMYeODdjUOMc2+uv1xfGc71WbISDuWXuenlY8xE+FaejuBVnZts1jj5TJ8foeIu/SG/uv9Uj9jKaW2nBeVW+PJg7i9ioB4W3hTnKOcJ/L6/Z9ro84mUvny0snjMP5shBrl7cyFy29ueRVs4I0yV6OJYPetTf4f/o+fXvpj0+v/7ttOU3+cvx+/q98NPx/Hc6lrjJzs94ea4RvRT2RPP+W//lO/XpeP4bdQmwvIXvtP0+vz/3VDy/eA4qBVhZDxPjasy59L9T4nw6X477bX2Oodj5+sNs/XxGrz72YLZ+JsLHmHPkdanl35FMEO85/Nh/ezQBBq/b4ytaZxn8MuXJAc8eb7Cv+krg4/kLzBvljcY3dtyOmdgP46me4iXSi+NwG3EV1d4734q5ZE6N5858CvLsrT/av9J1BFOErYdlyTXVsWxbXaOYFjbVS683PH+3/AxstMeWXgms2PocPaJvi69Ip1bulsZR75zPe2lx2OOu1z/6KEwLhqkeZ+ufB7HfNMDRRDlavOYB30h3o/lRG8Gl6kd1epown3ux9fpDjYyO9/SeTGudg1yjPbDGfBxxorAa2IhvE+txjWdUW5X3El17fmkwZo8eI9hSEMNcKJ5bYyqP4jfR8R4uLMiRYD7RWEv/kfxRfxFO5T8yd4m5lpGme2pcG9/iKtL9Ekycz2ugzlGtVi8GW/YromakR0v7FMy1erUgV2t7jZnFdSO+Rjm+hbX4GDXWKaoxOj6SZ7RmHqil5qL8Zuf3fv89hf/9e38GcfGZbP1ZPEHsqM7+OwP++534f3l5vR6XCawARuSoNPK0xr0vgzGvtXdd7Inx/TLQe6+PkV5HMeHxXg56/lnEsMZ7etjbq+pxlIu9+Ufr4DHXVz49jtE/iZi8I77F8V5uon4u0asXqzhibtMODJzv1tz0cl+Tbw/H2fSz4z3+Fd97+x2Z6/Gwl6e9+a/FH43njv8lOSMb0arnw/O2g4db+ama0fil+qE2l/BsdIzxozg5zx5dRrTew5X7p058ou2l+ih9uXYrF/rmhq8Jf4W1h781z2PJ4usd7vNa6/E9qkfU77U+jGEU7zW4b8XtvepwbG7MjdZpxd2Dk2vzt2IunbsE7z24GbXUqL8HV2rE36u/FvbRHkaw3Rr/x9Bb1bDO/K1w3kP30VzX1kx2/XtjhMGCuXv2dq2Gl/B3L224jue7Zd6PZYz5mh5UrIHdEzfWukT3KF8Pwz20v3euW2tx6z734Nub45LerRHfmoty7Yn5GFrdqobnSRfwcA/dIss3zncN1ybGI59P2a7BeGnsvXiK8twqf7pRnmv7u1U//ynW6/dWut+b3/8W3Vp9qLlRXj8GP/essSe3XYEF49JHwnwJ1pGYls81HH2Kxr2o3m7dby+fNXx72txi/Ja9/N/ua/fk32j7v2jc+6fKxaeB699sagCR</binary>
            </binaryDataArray>
          </binaryDataArrayList>
        </spectrum>
        <spectrum index="5" id="sample=3 period=1 cycle=3 experiment=1" defaultArrayLength="10851">
          <cvParam cvRef="MS" accession="MS:1000511" name="ms level" value="1"/>
          <cvParam cvRef="MS" accession="MS:1000579" name="MS1 spectrum" value=""/>
          <cvParam cvRef="MS" accession="MS:1000130" name="positive scan" value=""/>
          <cvParam cvRef="MS" accession="MS:1000128" name="profile spectrum" value=""/>
          <cvParam cvRef="MS" accession="MS:1000505" name="base peak intensity" value="101.0" unitCvRef="MS" unitAccession="MS:1000131" unitName="number of counts"/>
          <cvParam cvRef="MS" accession="MS:1000504" name="base peak m/z" value="610.133057206247" unitCvRef="MS" unitAccession="MS:1000040" unitName="m/z"/>
          <cvParam cvRef="MS" accession="MS:1000285" name="total ion current" value="12087.0" unitCvRef="MS" unitAccession="MS:1000131" unitName="number of counts"/>
          <scanList count="1">
            <cvParam cvRef="MS" accession="MS:1000795" name="no combination" value=""/>
            <scan>
              <cvParam cvRef="MS" accession="MS:1000016" name="scan start time" value="1.008" unitCvRef="UO" unitAccession="UO:0000031" unitName="minute"/>
              <scanWindowList count="1">
                <scanWindow>
                  <cvParam cvRef="MS" accession="MS:1000501" name="scan window lower limit" value="500" unitCvRef="MS" unitAccession="MS:1000040" unitName="m/z"/>
                  <cvParam cvRef="MS" accession="MS:1000500" name="scan window upper limit" value="2000" unitCvRef="MS" unitAccession="MS:1000040" unitName="m/z"/>
                </scanWindow>
              </scanWindowList>
            </scan>
          </scanList>
          <binaryDataArrayList count="2">
            <binaryDataArray encodedLength="44320">
              <cvParam cvRef="MS" accession="MS:1000521" name="32-bit float" value=""/>
              <cvParam cvRef="MS" accession="MS:1000574" name="zlib compression" value=""/>
              <cvParam cvRef="MS" accession="MS:1000514" name="m/z array" value="" unitCvRef="MS" unitAccession="MS:1000040" unitName="m/z"/>
              <binary>eJwU1wVYlufbBvC3uzuxdcbc/Du7vU9RQcBGAduVSxtQbDERFVuxc9acLXYjdndvOjcXxlTe+s7v8Pgd8D7P/Vz3dZ33o8KB2AeR4CoVP3pKxXhvqZjnKxUb/KXiQrBUPI4rFZpypaJFxVKR91Gp2F6tVNyqUSr+/LhUVKpVKnp+ViqqJJeKTV1KRauepaLk81LhHlAqbgwpFRWzSkW97FKRMIJ1R5WK+aNLxU9jSsWBsaXi4rhSEZxUKj6dXCpyppeKf2aXCvmcUtF/YamYurhUvFjO2utKxcD1pWLBT6Vi48ZS8X4r15eWilmxUvFaERJf6UOiqTskPveGRKYvJJYFQuJUXEj8VTYkpOVD4qOKIZFSOSSGfRQS26qHROyTkKjXIyQ29wuJ50NCwjw8JCpkhkTdrJBIyA6JniNCYmJOSCwcxTWjQ+LImJC4OpZrx4VEeDzXT+T6XNaYFBKJk7l+SkgMmhoSudNCYtF0PpPHZ2aExLX8kPh9Jp+ZFRKWgpCoOCck6s8NiXbzQqLX/JCYtDAkFi8KiaNLQuJ6YUgsWR8SP29gf5tDwr41JPpuD4mpO0Pil90hUfUgZzsaEhv+CokPr0Ki7TvWjoVERBIWVllYVJKHRQNFWCQpw6KPKiyGqsNiiiYsCrVhsU0XFif0YXHLEBYvjWEhNYeF0xIWVa1h0cQWFh3sYfG5IyyynGGxwh0WuzxhoQqGxYDyYbG2UliUqREW42uFxeHPwuJqHdZtxlrfhkX+sLDYkxkWb0aERa3RYRE/JizGjQ+L+RPCYuPEsDiUy/WTwiI8JSws09jjdPaYxx5nhEXf/LAYNjMsps4Ki2Wzw2J7QVicmhMWd+eGxT/zwkKxICxaLA6LrkvYR2FYjFoaFgXLwmLd8rAoWhEWF1eGxdNVYWFcGxaDN4bFpE1hcXxrWNz8mTNuC4tOu8Piyz1hMXJvWMzcFxbnDnDOl+z3VVi0KQ2LjFBYDAyHxTFJRPwpiwipIiKcyohoqo6ITpqImKWPiDWGiNhnjIjzpoh4b4kIgy0iytkjoo4jIhKcEdHTFRGD3REx2RMRfwcjQl4mIj4uFxEtykfEgIoRsb5KRFyuGhGh6hGx/LOIKK4bEa/rR0SgUUSkNY2ICc0j4jq4V3JEqPry67CIeJodEX3GRsSwcRExbXxELJsQETsmRsT9SXx2ckQEp0VEfF5ETJwZEVtnR8Sxgoh4OTciZPMjosbCiOi6OCJGF0bEhmUREVkVEbY1EdF+fUTs3RwRT7ZGhPEXzrA9IhJ3RkTvXRExdQ/32Ms99nGP/RGRcSwi5l2JCOszzv0Pn/k3IkoiEfEwyrnlUdFLGRVLNVGxXRsVxbqouK+PiteGqAiao+J/lqjIsEWFyh8VnwajolVcVKSViYofykbF8YpRcatSVPxVOSoUH0WFqB4V338cFeNrRsXmT6Pi5v+i4mXtqEhtEBVjG0XFpiZR4RJR0bxVVIxpExVz20bFi6So2NA/Kub8yK8Do+Lq4KhwDI+KqplRMWBEVIweyXs5UXFoNO+N4fqxUREbxzUToqLaxKholst1k1lralRIZkaFcxbrF0RFlzlR8c1c7jMvKqSF3HdpVHy7kn2sior5q9nLmqi4sS4qZD9FRcvNUdFtS1R8t5W9/xwVW36JimPbOdsOzraTs+2OCu+eqPhkb1RgH+cv4vz7mcnxqFjzKiqKXkdFx1BUfBXmDLGoOCiJid9lMRGTx8RRY0zUtMcEHDGx2BMTPcvHxNSKMVFSJSYefRQT/1WNCUP1mChfIybqfRwTSTVjot8nMZH1aUzMqBUTq/8XE7/WiYlQ3Zio0iAmGjeMiY6NYuKrxjExp2lMuFrFxJgfY2LjoJiQD48Jb2ZMfJIVE7k5MXF6TEy8GRcTdXNjInNKTORNZY3ZMfH13JgYPS8m5s6PiZeL+czSmBi4MiaK18bEg3Ux8XZ9TOh/iolyG9nPZvazhf1sjYn8n2Oi6JeYuLQ9Jp7tiInIzpiw746JqntiotnemJh/ICaUx7ju75hQSCXIpzUyCWrJJdhPlxUS9FBKUF0rwWO9BN8ZJKhklqCjVYKvbBK8pjJOCeq6JDhC7dwS3KAsrwQ+P2vRsPoSTG8gwaqGElxsLEF6EwmqtpDgPSQY30qCRfES/NxaglNtJLjXlnUTJHhD89pJUC5Jgk1UL1mCY9S/vQT/0KyOEvzZVQJZNwnyyNtdgkvpXDtIgsNZEhwYLUGbMRL0Gsu9x3PfXAkGT5bAOVWC7nkS/DhDghAVzmQvsyRoPpvzFUhgnifBYmqyQILauyS4tluCPnskkO9jNrS2iLX3s/YB1j7IvQ8zo2MS9Dwuwe8kOSmB+xRnpZqnJdhHrYolyDgjwXMaXCJBjKaeleDj8xJcuMA8LkrwjAZdkqDGVQnENQnOU9p1CX6jgTckiNDkmxI4bkmwjKrf5gz3JAjT93+z9zcS7HgvQckHfl8qwZKIBF0lUjym76VSfKCJMimscilK1fyqlWIJfaSTokTPdQZeN0pRaOY1ixQ76Hs71zml2OmS4qxbiiceKUJeKZb6pXheV4p9DaWIbyTF742l+KOlFDJI4WslxVqqFS/FAWrbWorebaT4kzLbSqFIkGIm+ROlWEe120lxiBKTpLhOfZOl+IuyU6RQtZdiFgU7SLGB6nSU4gjd7CSFpqsUBVSvmxTH6Is0KV7RqHQpdBlSlOshxWZq0FOKaKYUNUdIIR0tRR6tGcPexkrRZhx7G8/eKHMC+5ooxeFJUrSbLMUN6jdFijLTpdhI9fKkSJkhxR3SzZJiHpWfLcXJAik6zpHCNF+KygukaLqQWS5iboVSVF0qRYtlUgxcwTm2SHFilxT3dkvx9R4p3pJxnxQLaVuRFE32S9HlgBS2w8yXWh6V4jylHZPiNxp0nHPQ1BNSuE5KsZJqnuIZUPxpKS5Tr2KeAw0/I4W8RIp88p9lzlT7HDM+z7no7wtSqC9JMYfKXpZiEx2/IkX7q1IsuCFFpZvs5bYUj+jDHfZzT4pq99nTA/bzUApHqRQr6FJYih4RKV7QjBhry2ToJ5fhHxqpkEGjlGEOlVXJsIkaqGU4QR00Mtyjr7Uy/EfjdDKY9DIsou0GGVJNMjyhH80yOKwy9HTI8IJkLhlqe1jfx/p+GbQBGRrGydCxjAz36ZuyMpjLy/B9PRlKKbe+DPYGMiyj6g1luNhIhqFNZPA1k2Et9W8pQ45gHb65c6l8Kxm2UMN4GU5Rp9YyPKBv2sjwnia0lcGSIEMh7UyUoWU7Gc5TWpIMsWQZpqfI4Gkvwxrq20mGv0ndhRlQ2a7MgE6kyjCguwzvaHyaDEvSZfgoQ4Yd1KKHDOcoracMv9GgXqxLtQbLcH2IDCOGsd5w1qMGWTKcpI7ZnJ0Kc2SoOopzjZfhfxNkOEiJE2W4Qf1zOeckzjlZhnlUfooMW6nRVBlO08NpMnw3nXnlMasZzCqfec+SYdhsGeQFMuRTYI4M66nOXBmO0JfzZRizQIaFC2WotEiGX6jpYhlKKHWJDE9p5TIZPlkuQxG1WSHDVeqzUoaXlL1KBtVqGQqozBpmQ/XXMh/qsI4z0YD1zIkmbGDuP8lwYZMM23bx3dgjw5R9MjiLuAe1PsC6B1mXNh1hNkeZyzHWoG+O8+zIepIZ0e5TMojTfBcoo1iG30lWwhmpzjkZbp/nbBdkeENjLspgvMQZaftlGZpdkaH7VRl+pUHXZIjStOsyrL7BM7rJzCnhFjOnfrf5nlLOHeZ+l7lThXvMnRrfl6GYujyQ4TF9/1CGEE1+xPf9sQwrqOYTGfZR66fMjXr/yvlI9Yzv0nOe9Qe+f6UyPA/xnQ7LMCMigz8qQxWFHDuouVKOwWo58jRy+LRyrKXDOjna6eX4wiDHa+puleNXitnkmG6Xw+OQI9Elx0165ZZjgVeOSj45fqGmfq4NyDEwKEeUpsVxfRk5VtPBsnymnBz9y8sxqoIcT6vwXjXWqM/PDeTQN2SdRnKUNJajWxPWoVhTObzN5fhfCzlutZSjcrwc22lwW/acIOf/DXL+38CeKSlJji+T5XhDpvZyLKIdHeRI7yTH0M5yyLrIMYP8XeVYT0dT5fi6uxz/0fg0OapmyLGLRA85ZvWWo+8QOUYOlUM7TI4Kw+VIzWLPNDCbs9G0EXKsGcm+RjGr0cyKxoxhpuPlOEfSXO5Hd6fIUThdjt15clyeIUfWTDlOFcjx/Vw5QtR2oRzXKWcx81vKzzv4/S45dLuZLf2yR45mezlzkRx1DrJvmnBEjqVH5ah+TI49NOeUHOVOy9H1jBw/lsgRoalnmfs5OQ6dZ48X5Fh8WY6Prsgx/LoccTflaHBLjpPU6Tb7uCNH2ls58t/JEXgvx/EPcuSG5bBH5CiK8lzkCvxCz5QK5KsVCGgU2ED1tAo4jAqsoJomBUZZFVhgU2C7XQG5W4GZtNGjQH2vAi/rKDCirgKaegrMpSYNFBjcSAF/EwWONVXgfjMFPjRXILcF67VUYL9Q4DoU+LeVAlXaKLCDLrRVICNBgRc0PFEBZTsFZlOZJAU2U8NkBU5TlxQFntCP7RWI0NqOCtTupMBhSu6swNddFLCmKrC3mwJXuyvwd5oCOekK/kzA73/g14EKVBrEman5YAWeD+E8wzgPxQ3nTNQgU4FHWQr8kK3A1BEKeEayfo4C/41m7bEK1BingD5XgcqT2Pdk9jyFPU9lv9MUKDud/dLpPAW6zmCvNDBfgRitm6XA0dnMYJ4CrxcqYFqsQP/tCuzapQB2K9BrjwJ/UvZeZrmPWVKFIgV/PlCg6X4F0g7wnGjoQfZ7iP0eZg7HmMEJBT47qcA3p5lxsQKflCgw9rwC5gsKLKFqFxXYQ60uKXCF+lxmFjTyCvO4ynOlStd4ttTiugLnKeMG56LMmzyLWwoUULnbCmyhxncUOEOpd3nO9xSQ3ldgBgUesN5r1qPKb3iu1PItM6Ie/ynwB815r0D5D3xHShUooWchBWQRzkNRqRIPlEp8p1JislqJ1RolknRK3KGv9UrYjEp8blHiNY21KmG2KbGEqtmViHcocZX6OpX4m3JcSujdSiyknR4lWnqVyPYroQkoMZe2BZVIL6PElvJK5NZRYkVdJQ7UUyKxvhK36G0DJayNlKjRWIl91KaJEldaKtFHsGYrJarEsy6J1kpcol5tlHhJmgQl5lHFRCWat1PiRZISmclKqFKUmEPl2yvxvKMSwzopMauzEpu7KNGoqxLFlJqqhLS7Eg3SlThFTzKUGNhDiRj5eynxbqASEwcpYR/MfumTIeyZEoeyZ/pyGPum8cPZe6YSy+jjLCWKqG22Ejfo8xHMj8aNVMKSw9lGcbbRSowZyyzHKbF4khK7JyvRagrnpb+nct7pnHOGkv/GKTFyJueco4R2nhLb5yvRYoESfyxUImsRZ1/M2aniEs5eqETGUs6+TIlmKzn3WiVKtikxe4cSZXcyd2q8S4kz1G23Es9o1l4lyuzj9SJep277lfiNhhxQQn6Q9w4xp8P8fFSJmcf4+Tjzo0YnmN1JrqUhp5SQnea1M7xWosSvNOQsr53jMxR3ntcuKjH4Ej9f5ucrSmyi4qtcf41rr3PtDd6juJu8R41u8d5tPkdD7vD+Xd6nuHvcn4rv8/4D7k9DHvL+I87yG2f8lzO/UqL7a85Hw94ooXjLDKjsf0pspSbvuIbS3vO9oGEflFCWKlFA5UJcQ2fDSvweUWJ4lPdizFKiQjOpCucoXabCC8qUq6BSqDCXKihV2EbNVCqcpww111CWRgW1lmuook6FX6i5XoUL1MOgwp+UbVRBY1JhPlUyq7CdWlpUeGlVQThV6OVS4S/Se1RYSFW8Kuwi+FS4TH38KhiCKlSNU2F0ORWWlFehWgUV9lLriipco/6VVDBXUaGQPq+mwv6PVWhXW8W/hyo46qqwkmrVU+EQJddX4ZsGKnygSQ1VcDVSYTUdaaxC+yYqTGmmwtrmKhxrocIPQoUITYOKv4eqsJ7qxatwgjq3VuExDWyjQoxmtFUhkKDCRmqQqMJp6tpOhac0OEkFabIKMykuRYVG7VU4Q906qKDopMJsKtdZha3UtIsKZym9qwq/U2Yqz6EbM6YK3ZkxNU9jxtQjnRlTdoYK2h4qVO6pwg661EuF3r2ZK+X0YbZ9VbjaX4UxX6hw+3tmMpCZUK1BzISSB6twj74ZokIpTR6qgnuYCmvos+EqHKUOmSo8pO+zmAlNy2YmI5gJ1RupwknqnKPCExo4SgXJaGZCwTEqbKKGY1UopqHjVZBP4MxUdiJnpia5nJnSJ3FmypzMmadwZqo4lTNTi2mcmXpO57tDI/JU0M3gO0O78vm+zOT7MZvvR4EKbeaq8GaeCssXqFBzoQoH6PYiFb5erMJ7yl2igrNQhVX0v6U8e0pZpsJ9Ci1XwbtShXX0eDVnWcP39RdmSr22M1PK2cFMd6qwiKruUmEPxe/mu0j996jwisbuVcGyT4Wl9HER30lK2K/CLfrqgArvaOJBnsUh9kG1DqtwmFKOqPDtUfZBnuPsg+qe4DtHnU6yJxp4ivmeZr4ULGa+1PAM86VuJSo8o6Fn+W6dU6GAyp9X4WdqdoF/f6nHRRX+oOxLfG8uq7DzCvO7qsIV+ucac7yugukGs6TqN1XYRzdvqfDFbRXsd1VYQZ/e47tDyff5d+ahCv++4vv1mn8P33BmqvFWhSJK+I8z01fvODM5PnBe+l8pc6f2IeZO0yIqbIjyPVCoka5U4wVlqdRQq9WYR5U0auwgoVXjMvXRqTFKr4bRoMYSqm5UYx+1Nanx1qzGBIsadqsatWxqHKYUuxr13Gp08ajxhGb61CjjV2MLNQmocZZeBLlHWdYvp8avn6qxsJ4arxqqsayxGjWbqHGnqRoDmqmxtoUax1uq0Umo8ZgGQg1JKzXyKS5ejc3UuLUaJZTWRo3fKbMtZ0ngLFQpkfuQaMe9qE+SGqOT1TClqFFIRe3V+KqjGrmd1FjdWY0fUtXI66ZGoLsaG6lhmhrFNCxDDWUPNSr2VPPvO/MYwjyGModhaiQMZ41MNd6RM1uN4Gg1NlGjMWo8H8t+xrGf8exlAnshMZF95KrxL5knq/HxFM46TQ13HmedwczymdVsNf6Yo8a1BWr0X6jGisVqfLpEje+WqjFtmRpDV6nx9zrmtluNj/aosZvi96rx+T413tD4Ip7Jfp7FQTW+P6TG9MOc6QjnOcp56PkxNVQnmBFVOqnGlVNq9D3NnshyhudANUvUOEjfnFMjRFPPq+G9oEb9i9z/shoFV9S4eI19XGeeN5kn1bilxn6afFeNdffUOHFfjcEP1ej5So3Fb5jXW2b1jllR7nvOW8qzDXFmmhVRY2tUjZcSDUZKNagm1+CWQoOvlBq8o+MaDZ5oNbhg1OAvkwZFVg0SbBrcpskODeq6NHjq1mCIRwO5V4MCauHX4CL1DmjwN7Urq0FpOQ021tJgV10NPq+vwRs62kiDDo01+LGJBvlNNdjSTIOmzTX4swV7aclewD7iNXhP7jYanGyrQZcEDX6lIYkaKNpxP/olSYOWyRr0SdHgu84ahGljVw3OpGqQ1k2D3ymruwaaNA0W0O50DeIzNMj8kX0M0WDCUA1qD9dgYJYG0mzOOlKDXjmcl0yjNSgk3wTWyWWNyRp8NkODzvmcd5YG5Wdz3gINLtGyeRocmq/B9ws1iFDeIg2CizVovESDs/RHoQb6ZZxrOZ/ZrsEnuzVI3qPBfcrbx7VFGmQc4Pw08qAGiw9psOE49zytQZViDVqf0cB1ToMT55nDBQ2GXtRAeUmDHZc1wBUNrlK/qxqMv6aB/boGq6jjTQ0ek+y2BrOo3B3mdE+Df2jMfQ0+fahByiMNHtAPjzWI0dm/NBjwhmdGU99y9v80+IkavmOmlPZegxeU9UEDbakGC6ltmO8NTY5qsD6mQX2JFt2kWlRRaPFOpUWqTovfKN6kxX9mLdZatahr06KLXYtKLi12Uiu3Ftfoc48WTp8Wa6iOn2sCWgwJajEnTosJ5bVwVNCicyUtnv6/elooGmixoyHvNdFidVMtPmvG+835TAstKgreo89bafGWfm2rxdAELeYm8nOyFq727IW6dtSichf211WL6/QuVYtJ3bRY112LemlanKLUdC2e0fAMLdQ9tJhPH/XUYg+16aXFTfqqtxaT+2hRv58WxfR7fy02DdHi7FAtegzT4iUdyNLifrYW34/QIkozRmoRl6PFVmo2Soteo7X4m0aP0WL5WC0Oj9PixwlabMvVou9kLV7RuCla2KZqsZJqT9PiGHWarsXgPOYxg1lRxXzOTpjJ+WdxXnIWcF6qO0eLkzR8HmeZz3NawP4Xsv9FWrwn7xItNlBxoRZpS7XIXqZF9RVaFFHiSi3u0LertAjT9NVaBNZosZmarNXiHPVYp8VfNGq9FqYNWiylT37S4hClbNTiAf24SQvJZi3KbuHZ7+F7sVeL3H1aPD+gReZBLbSHtNh7WAv/ceZ3gtmd1MJ4mrWoZrEWBynlDGvRDyWsdVaLmVT2nBY/U4vzWlyiPheYGY27yMwuabGKhlzVQnlNi13Xed43tPjyJs+cJt3SwnNbiwZ3ODt1v6vFC8q+p4XuvhaLqfoD5kDtHmpxl759pEWE8h7zHJ9osYWaPtXiAvX6lWdJY37TwvKM50lHnmvx+HctBr3QosKffOdfapH1mvO+0aLaW+b7H/Ol8Dstgh/4fIjPRLXoEOMZKnTIVergUunQTaPD76TV6bCIqul1KKJEgw536VujDnkmHbaYdWhq0eEC9bLqMMamQyWPDte9Onzp02GyX4cNAR0aBHU4QyPK6GAoq8MSOlBOh+TyOvxQQYcYXa6sw7naOiyvq8Pj+joMbqCDvKEOcyi+sQ6eZqxF6S1YQ+hQSMmtdHhAP8brIGmtQ7k2OvxCV9rq0D9BhzfkbKfDWqqbxLmSdXhO2vY6VO+gw3eddJjRWYetXXRo3lWHS9QnVYdXNK6bDvbuOvyWruPfSx329tQh2FcHy2Adf+fXodYQHY5Sp6E6PKEhw3SYO1yHypk67KbWWTrcpA/ZnCtHh9GjdTCP4XzUOleHrybp4J+iQ+OpvDed1/NYJ18H5Sw+V6DDpnl8br4Ofy/QYWghry/VYR7dWs78t+gwfrsOdXbqcJK0e3hO1G4fsyzSIX+/DmUP6NDvkA4TD+tQ/6gOp2nEcWZ3gtnRxyd1OEgpp3SQFutQ4YwOO+h6Cc/uLM/unA5nL+iQcVGHl2S+zJmv6NDxKvsk5XX2Q1Vu6LCHbt3UYfptZnRHh2Z3+U5Q5mMd9j/V4ci/OnR4xXOlwa91ULxhVlT5LbOiNv/xeRrwTocQTX/POh902ExNS1mLeod0+JfGhXkuER1W0wGZHrOUepRX6QG1Hu80evxl0GOFSY9jZj1+teihtumR6NAj6tSjrFuPKx49cn16uP16rKczAT0+LavH4Np6zP1Mj8p19NhNberqcYsG1NMjRNPr69GsoR4XqW8jPZxN9OjeTI8XNKK5HoYWehRSzZZ6HKLHgjWhh6IV61LleNalW631uJTIGu30mJCkR/0UPYrpj/Z6LO2ox+FOenTsrMeQLnoou+oxj6qk6rGH7nTTY0aaHj+n69EiQ4+MPnp8NlSP1GF6PKeBI/SQj9SjUg57Hq1H83F6TJygh2si58zVwzxFj2HT9ViQp0e7fD1aFehxnabO1fN906P3Aj0ci/RYQ3UXc74lnI9GFOpxd68e3+3TI0bl9jPvA3r4D/M5anKEzx7VY/wxPeqd0CPtpB7LTutxtFiPp2e4ZwnP4Sz3pWrn9Eg6r8d9+uGCHtKLesymCpf0uHlZj6+v6FFKwWvM6TrP6RbPiUpuc947PF86cV+Prg/0eEZ3nunxv3d6dHmvR+YHPQZFeE1iABQG9NEaMEFngFNvwDo6YzAg3WjAS/rYYcBglwGJXgO+9xkQHzTgBn0dZ8DWsgY0L2fAnboGxOoZMLO+AeUbGPBVIwNKKdiE95sa4GlhQKOWBvQUBoyDAfZWBqyhuvEGpLU2IKeNAcvbGnAsgfslG3CIlB0M2NfRgIpdDWidasAtGtDNgDDN6G7AtjQDRLoBV+mLDAPek7+nAZupaS8DLlLf3ga8pvtDDJANM6DScAN2UzTLgHIjOPtI9pljwLRR7HU056FJ4wzoPZE5TDIgY4oBtmkGrKI60w14kWfAs1kG1JzDHkk934AF9GChAQMXGSBfbMBcqrLEgD2UUMhclhpQYbkBO2nASgM+rDUgsN6AP3dx7t0GmPcYcGKvAYb9Biyl4YcMWHyYORzhHtThqAGq4wYkn+Q+VKXYgL1U8ZwBuyj/Ime5ZMB2anXZgNAVA/KuMpMb3OeWAVuo+W0DLlP/Owa8pUl3DfDeM2AjNblvwAXq84BZ0cSHBmx4xPN6zPN6YsA/9NczAwrfGnDkPwN+fcce3xuw6IMBNUoNeBxifxHmQPuj7DNmwEMaJDHiI5kRlVVGJKiNuEsSrRGzqaLOiNt6I8qbjNhBZW1GXLcbUeowoozLCOE24kuPER8o6DNiK13xG/F5wIh35I8z4lIZIyaVM6JpBSP++syI0/WMsDY04lQjI/5obEROEyPMTY38WdSIk9StuREvaHlLI1JhxO9kjDdiGdVqbcSniUYcpWftjPgkxYgj9Ft7I/+dMaJTZyOGdzHi41R+po7djHhKw7ob+TuNEYfSjeiQYcTQHkaoexpRo5cRB6l9byMe09A+vN7XiIVUvZ8RKf2NePSVEYOGGjFvmBHybH6lByP5/Tgj5lKV8Ubcn0zTjfgxj9dmGLE3n9/PMkI2z4jEBbxHcxdx7WLeo8QlvLeU16jdcn6/kt/T3lX8vJr77TRCscuIot1G/t7Dz3uNUO4zYj7tLzLi4X4jBh/gtYNGVDvEPg/z8xH2fIxzHOfXU5ythLOe5dznjVhEHS8yC6p5hdlQx6vM6hozvMH8bhqhv21EIX1yx4ise0YY7htx7AHzf2rEqJdG1H3N83tjxJi3RvR4b8TZkBG9JSa8oolSE36SmfC5wYStJhOu2U38HcWEG1TeZ0I0YMKsoAkV4kzYRSubmDC6uQm2FiY4WpmwjhrGm+Bua0LjBBO8SSZsokvJJvRPMeEdTWlvQqAD61OLjiZ82cmEDzS9swllupiAriaEU7lfdxN2UOs0E27Tt+kmxGh2hgkVe5iwmxJ6mnCX9vUxYVA/E/4aZsLY4Zwl24QmOSZcoPfjTJg23oS4CSZcn8h6U1hrqglz8034aKYJybNMGDzbhBpzTPw3xoQOc014SsPnmfB8oQm1l5gwaqkJ1mUm1FtuQsoeExbtM+HjIhM67Tch84AJSw+acPyQCamHTXhBOUeYzVET0o+znxPM5SRzOcW+TjPjYhM2njGhaQlzoannmMV5E1peYN703VUTJNdMqHTdhMQbJjy5Y8KSeyZ8ct+Eo9TlAXt6zDVvTPw5xYQF702o/oF9l7Jv0oVNOKc0Y5rejDiDGRGTGbPMZlS0mFHVYcZ+euw044jHjBE+M0x+M1bQqYAZaUEz1pYxo0FZMzZVYI3KZoxrYMb6hmY0bmTGV83NaCPMuEP74s1QtzVjER1JMCO7nRnLk1gn2Yx1Hcw419GM153M/PnVjC9TzSil7d3NPEszJBlmFNC+HmYk9TTjIal7sxZ16mtG0RAzHg01Y/FwM45mmtEly4yVI8zIyDFjyjgzfh5vxsxcMxRTzTg4zYyn081YOsOM/+Wb8edMM9bM5gwFZvSaY0buXDM2z2MPC8zIW2hG68Xsn4qWmpGyzIyhy81YtceM4r1m9NhnRtMDnPsQezvO3k6YoTnFPqjmafZClhKup7pnzfj3nBmXL3KuK2Z8d80M6XUzPrrB2pRykznT0FtmaG+bsYQ+vWPm71ZmjLpnhvU++6SzD8x49ZB9PmJWT8y4StVeMI8w94yYMTJmxkS5BaUqC8ppLPhBZ8E8vQXVDBY8NVqwzGyB027BVJcF33otKPBZsM9vwdCgBUviLDhWxoJR5SxoUMGCs9S7ogVff2RBjSYWPGtqwcrmFhS3sKBHSwv+pQnCAg8s2ETNWllwhb6M5/40o7UF5dtY0LatBffoxwQLFIkWLKDq7Sw4RL8lsV57C/7pwFod+XxnPt+Fz1P5VAt2UttufLY7n0vjM+kWdMpgL5TdwwJTT/ZEdXuxDvXozb5oQh/21Zd9UfN+rNmf9b6wIHGYBYsyLaiZZcFRepFtQc4ICyaPtmDrGAvEWAui4yyoPIG50KOJFmgnWVBItSZbcJwc0yxYR7/kW3B7pgVzZ1tQtcCCzLkWZCywwL2IWSy24IslzKCQ+y61YBfdX2bBwOUWKFdYsJA+XmlBl1UWjFxtweo1FjTZacGOPRb+jMpZizjjAQtWHbKg5LAFvY5YMOmoBVuOWdDyuAXXacAJ9kqzT1qQfNqCx6Q7Y8FSqlViwQnacN6CSxcs+PyiBXmX+E5cZp5XeB408Cp7ucZe6PB1CzrfsOA5rb7Fs7/Ns79jQeCeBT/Tzft8Xx5YIHlowRz66JEF+6n9Y75XlPnEguVPLej/ljO84zmX8p0JsS49D3PGCOtJrHhLU6RWbJNZ0UpuxS2aq7TigMqKLI0VRq0VdXRWFFMPvRWvyGe0oqXJimSbFY9J77BivNsKt8eKK14rHgatGBJnRa2yVnQvZ8XY8lZ8UcmKo3WtsDWw4kJDK9o0teIuKZpbsYByhBX//6dvvBX/0dTWVpRpY8UPCVyTaEWNdlZ0TrLiOeUkc2WKFWuoQXsrzlHfDnyOtney4k5nPtfFCnlXPtONz5A1jeupQTrXZnAtxfXkejr/hRWLhlvxR5YVH3KsSBhjhXqcFcfHW+HMtaLpJPY/2YoKUznXdCsK86xIy7fiLxo/k3PPYhbzmAV9ttCK09RjkRX/0sTFVmxZwrwKrfzZ1or9y63IXmlFrzVWHNtl5e/UVgw9ZMWpI1b8c9SKASeZ+xkrTCVW1DtrRQm9OcczOm9F8AKzumzFkStWvLhqxahrVvS/yZ6p/G0rdlHiHfZ41wrNPfZJ4x9a4XlkxSZq8Zi1n1mx550VS0utyAizt6gV30psaKuzYYnBhk+NNvxlsmGTxYZrVhuiNhvaO21Y5bahnseG7X4b/02yoVtZG5rVseGrujbMqmdDSgMbnlJWQxuMjWxYSb2b2DClqQ1xzWx4CRvGtbLhamsb/6+x4b8UGwZ3suFEFxs83WzYTN+k2SBJt2EuHcywoVMPG56TtZcNa6lRbxsu0Ic+NpQdyZ5zWGOUDf+MtUFMsOHbiTbMy7Vh1BQb7FNt+GK6Dcn5NjyherNtGDTfhloLbfAusfFM+EyhDTfpu6V8bpkN1ZfbcJi6rLBh9Eobmqy24cs1nG09ZyPFHhsWUuo+G8YW2bBxvw2xgzbMOWRD1cPsmZ4fseHicRtKT9hQ8ZQNmcXcu8SGs9TnLOemMudt2EFtL7D/izYUXrLh1GUbMq7YkHvVBv81G36mVtdtuE2KmzbUvMXcqdttZknj7tjgvmvD9XvM7T5ze2DDoYc2dH7E+R/bsP6JDWde2fBvKWuFbfghakNLhR3fKu2Qquz4SWdHgdGOjmY7rFY7LtnsCNntmOmwo5LTjhSXHdluO8weO1ZTA68d56mfz473lOe3o3zAjj2UFLTjMRnK2NHzIzu2V7Nj0Wd2/F3Xji317bjVwI5xTe3Y3Iz7t+D+Le2oIezYGG/HgDZ2SNraMZe6JNrxgka3s8ORZMcGuppsx9cpdkSpoL0dVTvYcZA6dbTjOdk723G5ix1fdbVjdqodB7rZ8ay7HSPT7LCl27GOLmXY8WUPO2b1tKNyLzuKqENvO36jEX3saNTPjr1D7PiQZceMbDtMozjvaM42zo7MCXasmmhH/VzOT/0m8foUO5Kn2vGEMqfx/nTez+O9GXZUmMn7ZCrgdTo/h9fnsjbNmMf787kXJS+wI2sh1y3iXou5jvov4TqaUcg1S+14uoxrltuRv9qONevt+Pwn9r2DfdOXe+yoso/nV2RHzn7OeYA5HGRGh5nPEeZzlPnQqGN2ND3BHOnQaTs6FzNjcpbY8c05O+adt+PwBTvGXrLjxhWez1U7ZNfsmE8fX7fjKHlu8RxJ3OZZ0vd37FDctWMhfXLPjrT7PGua+MAO30M7fqZWj+z48THnCNvRUOLAF1IHKssd6KBw4BnZVA7M0TpwSOfARqMDzU0O1LA6AKcDP7gcULgdyPU5EPA7sI1aBxy4R4OCDhTGObCzvANrajgwtoEDmxs60LKRA983duBEUz7XnOtbcq3gWjhQu5UDxdQr3oE3NLW1A2XbsAYltnXgEQ1PcMCQ6MBKqt/OgXPUL8mB/GQH9qU40L69A7/SiA4OWDs60LiTA5fpq84ORKmgiwNVuzowppsDru4OtEhz4AbJMhw43sOBv3s64O/twM+k7sd++jsgshz8mdiBVzRplAMPxjhwdrwDfSc4kDfRgQq5DuyllEncm7InO2CZ4sBaajyV+9NX07g/Vc1jlvTHDO4/04FNdHOWA5/MYSYUnO/g778O6BY5UHcxay7jHCv47CoHBhQ5MG8/8z/gwFE6c5xZnXDgLU076UC5Uw7spqTTDjyhrGIHzGeYPxWc477nHehygWdx0QH3Jc512YHX15npbQca3HXg83sOzLrvQKeHDthfO1DznQP/vOc5feD5ljrQJsSeosxa4kQlqRM5cic2KJyQqZ1YQDU1TgT0Tgw1OqE3OVHP7ES+lWttTnS0O+FwOvETNXfxGY8TJ7xOpPuc+Je2B5z8ecSJYXFO/vvkxOOaTnSt44SnnhP/NXaiQlMnUpo58Sutb+GEBE50j3cit7UTv7Rxok1bJx6QPtGJFVQlxYlO7Z3Y1NGJlp2c+KGzE8ouTiymWl2d6JnqxBua2s2Jct2deJLmRHa6E5YMJxr3cOIKfd3TiRq9nbjfn2sH8Vom9812Yh4dG8GeRzmxcqwTByc68UeuE2MnOYEpTtyhkulO9MlzomK+E/vo2UzmNYuzFzhxgxbNdaLHfCdeU9mFTuyipEXsYTH3XcosVjsRXu/E7T1OFO5zosMh1qCcw04ojnMOmnaKvZ92Yg8lFzsx4owTthInrp114ttzTky55ESZy6xNT66w95tOfHzLibi7TiTec+IRNXroxNEnzO5fJ1a9diLy1olq75w4Qv5SJ7ZRJOZEgcQFv8KFVIMLL8lvcmEbXbC58IXdhWpOF/5yuTDBzXseF36hoT4XDH4XGgRcuEhfBl2YE+dC9TIutK3ggukTF+LqurCT1jZwYUAjFxY0duFEExcymrqwq7kLSS1ceEpW4YI83oVFNK2tC+UTXNhLKYku/EY57VywJ7nwE7VIduEmfZ/igrK9C0uodgcXiql3RxfyOrlQsbMLHbu4MLqrC65UFzaT6ObCbRrY3QVNmgt10l3ol+HCB+rcy4U/aFxvF+L7ulDwpQu1RrowaqwLznF8ZoILSye6cHCKC+OnueCd7sLP1DrPhftkyGcOM5kDfTnLhe5zXPiH2s134QllLXBh3UIXmi5y4Rp9u5jzLuG81HOpC9OXcZ9VzGaHC+8PuZB/2IXKR1w4QH8c5X7HuR/dP8G9Trlw6bQLXxW7MO+MC8dLXEg/68Ir2nWemV5wYcRFF2yXmNEVZnTVhTPXXOhznXVvsO5N1qXOtzjvbda+w9rU+i7r09B73OO+Cw0fcB+KPeQ+j1z4+DH3olu/u/DNOxd0Mjfqy934V+3GCL0bGwxu3DS6UWh24zOLG4fsbnR1uPGS/C43fqG2bjceUqbHDbPXjbXUxOfGN343ZAE3FtLpoBu94tz4j/LKuFGxrBtF9KKcm7/DuLG7oRvJjdywN3HjVlM3fmzmxtLmbtRt4cakePbSlr0kuNE80Y0bVJjkRr8UN0optaMbwc5u7KDsrm5YU91YT826cS0tSWPv6W6UUN8MN98NztGTc/Ry4y+a2NuNQB83Evvy2f5cN9SNjzJ5L4s1R7jxwxg3VGPdODKRfeUxmwI3ys51I2WeG5sWuHFnoRuDFrlxcYkb0UI3Pl7mxgnKWM5ctjOTnW5c2+Xmz7huzCpivwfcaHeYcx5zY/kJN+qddOMCfXHKjQjNPe1GjWI3jlP6GTde09QSN8qfdWMvPT/nxpjzbrgvuLGV4i+6MfSSG4bLbjS64saAq8z8mhu1rjN36n3DjfybblS+5cZBenmb897lvPfceEzWB8z1Ic+Z1I+Z+RM3zlGN39x49cyNmW+Z0Xs3fgq7MU/mQQWVB0XUSe3BC/JqPdhGbXUePKRMvQdmgwfr6LrRg+9NHvS3epDm8OBfmuL04Lnbgy1eD+77PBjq92BNwIOrQQ/kZTz4X1kPztCHch7MKu9Bt4oeTKrkQZXaHv6740FSPQ++burBIeFBV3jwF+W28iAYz/uU1NqDkW08cLT1YBPdSfBgcKIHl5P4XLIHtdp7cJp6d/DgPeV3ZO1OrEepnVmPcrt4ENfVg12UlOrBr+TsznqENA/u0pB0D/QZHv6/48GAnh4s6sXee7Pf/h78Q81yPFg22oPzYzw4Md6DHhM8eEt5Ez2olOvBfuo8yYM/acJkDwJTPNhB7aZ6+POvByOmeWCf7sFGEnmcgwbN8ECX78FKajiTM9GAWR7IZnuwkGoVeFBMfeYwu7nsZb4HexZ6MHqxB1uXeNC60IMHZF7Gs1nugWqlB0up7irmtdWD2rs86Lfbg2N7PXi1z4N9+3nGBzwYd9CDXw55kH2EPRxnDyc8WEENTnpwib4+5YH0NHugWsXsgfqc4RnSrBIPqp714Ah1P8d3gKac96DcBQ/2UoeLHvxOYy/xXbrMd4myrnpgvebBBmpx3YOBNzzQ3uSe1OAW96Svb3PPO9znHvehWfe5zwPu8ZB7ULnHXPunBz+FPGgU86BE5kU/uRchKlB4UUPpxXHKUHnxhqarvaio8WI/ddZ68SdN0Hn585EXOyjJ4MWvlGP0wmnyYjO1Mntxj4ZavDBavVhD39u9UDm8mO/2oorfi0PULeDF5KAXZeO82EPty3jxnMaU9cJbzotH5b1oWcmL2/RNVS8WV/MiuY4Xo+p60bq+F+saevFjYy+WN/Hi62ZenGnhRd+WXlSHF8covZUXr2laPGdozRmocxvOQBPaehFM8GInJSVyBspp54UryYstFJ/sxX0anuKFuT33ohsduFcnL+p39uISSbt6sZD+l8p9u3lRSgXduX8a905nflSxhxddenoxsZcXYzM5V5YXj7O9yB7hhX0ksxnNbMZ68eUEL2K0YKIXn+Z6cZr6TPLiA82a7EW1KV4cpbSpnImmTWPt6ZyJOud58ZImzuBM+V7sot9metGmwAvrXC820O15Xgya74V+gRer6NtFXigWe1FI55d48ckyL3ov9+LIStZezZpr2c8u7r+Xexdxz/18Fw5wz4NeHKAyR7xIOcrzojHHONdxL7ZRwgnORyNOcr5TXmwinPbiLg0t5vtwxou11LSEedIPZ71ocJ550oALXsguelH7khfhy158fNWLnte8eEf5173496YXU295Uf62F0XU6Q7P8S7P8B7fi/ucmUY/8PL3QS+G/OrFst/ZYyn7C3nhCbM/gsSHezRU6sNNuQ8/KnzQKn1YQQ1VPlymb9Q+KDQ+1NH68IXOhxiVGn2YbfKhutmHck4fOrp8+IN2eHz4zevDKJ8PW/0+PAr4kBX0YWOcD6KMD03L+3CDllTxYUptHzrV8SFYz4dtDX1IaOSDo4kPm2l9cx8GtfRhtfChMXy4Rqp4H75u48Pitj7UTvDh80Qf5rXz4XSSDx+S2U+KD8fa+5DRwYe3lNfRh8qdfOjWmXt18aGoK/dL9WFiNx9S0nwYk+6DN8OHX+hJDx9G9vRhSy8frH192EBXvvbhYKYPqVk+/ENTsn34cySfz/EhbpQPY8fw2bE+PB3nQ854zjvBh4cTOW8u553ETKf4YJrqwzpqPo0zzPDh+3zOMdOHc3N8WDDPh1rzfSimvgt8mLPQh5OLfOi12IeZS3yoWsgZlnGG5exhBXugKSt9KL+Ks1Dn1T7krvFh7U4fBu5m3SIf6u/34RLJD/K8DrH+UR/6HWM+J3lWp334r9iH/DM+TD/nw98XfJh8kbNc9aH9NR9+J/8NniEl3eQ50uhbPnhu82zuMCMaedcH5z3mRK3vc166/dSHwb/yTF77cJY+f+PDp/9xpnc+fPzBh2phnknEh49i3Ffqx0uVH7v0fqQY/Hhi88Pp8KON0w+Lz48NJPx+mIJ+rKPmcX4Yyvqxhm6U82P+//z4tLYfxXSqrh8zG/mR0cSPtzSjqR9VmvlxhF4392N6Cz/+FX5Mbu1HuTZ+lEn0Y2cHP3yd/fCk+pHQjftTTnfun+7HYxqR4Yejhx+bqXVPPx6StZ8fd/v7cedLP1YM8uPqYD/UQ/1QZvqxlBZMYF+T/Kg5w4/e+X4UzPSj12w/qs9hf/P86LHAj6OL2ONi9riE/RX6kbbUz7P182z9qLTKj467/PiDJu72Y/ceP9rv9+N3Chz0Y9xhP/xH2DslH/Vj7DE/dhz3I+kEnfbjNxpT7If3jB+/ULsSP36l0Wc55zleo8TzvEajLvDaRc5+iXNf9sN9xY+fKeEqs6Cca364rvMatb3hx8ib/HzLj630+DY/3+H3d5nXPT9/z2RWD/zIfuTH8P+YUynPTh3APRqmCcCiDWADCV0Ad2mYntcMvEbCyGs0zBSA2cxrJCy8RsOsvGbjNRJ2fnbwszOAli7eJ7OH96ill/cD/BzHzyTK8D6Zy/H78vye7n0WgLVxABubBdCqeQCZLQKIFwHYWwWwieLjA8hqzc9tAthM8W0DeEjZCbyWyGvUul0Ajyg7KQBHcgBbqHUKr9GI9gE4O/AatenIz534uXMAbbsE8JhcqQG+Y/yaFsDPlJAewNP/1zOAUb0C8PQO4MXgAPZkBrBvVAAvRwdQbmwAf40LYPL4AMpPCODApABSJwfwL1WcGsBB6jYtgFc0bXoAlfICOETdZwTwmvLyA6g8M4DDlDYrgDd0pCCA9DkBvKVj8wLoMT+AmQsCqLYwgOP0flEAvQoDKFga4O8mAZykOSsCOL0ygL6rAghR8ZoA6mwLYPneANT7A7h2IADtoQBWUZPDAfx4JMCf+wIwnAhgLTU/GcBtMp0OYD21LOaZ0NAzPKMSnhmJszwjGn6O53Se50StLgTwgLIu8gwuMevLzPUKc73KXK8F4L4RwDZ6epMZ3mKGtwPYcS/A//MCeE7jHgQQeBhA+0fM9LcAev4XwKn3AfQLBzA/EkCtaAC1pUHIVUEspfrqIFTaIBrqgtAYglhJP5qC0JmDWEMbnEE4/EFsoTaBIB5TTjAId1wQ2yixTBC/0uiyQWwvF0RS+SCO1Q6iuEEQJY2D+KJJEJKmQRS2COIbEYQS3KtVEFdJ0zqIVaRPCGJIuyBEchD3aGP7ILI7ct9O3JeedOZ+XYNolxrEb7Sze5D/hwXxO41PDyKYEcQe6tgjiNyeQZTrFUQRdekdxN80pU8Qr/oFUW9IEN8ODWLwiCCGjWLtcaw9nrUnBuGfzJpTgoibFsTkvCD2zwhi2swgDs8KIm12EG8ovyCIqnOC6LMgiHkLg/h0EWekRUuC+KwwiPP09VLmuiyI71YEoV4ZxPVVrPsLe6XJu4IovzuI1D1BpBcF8ZZm7g+i2oEg5hwKInIkiC+PByE7EcQSqnuSmZ3i+ZwOYjnpSoJodjaIW2Q6H8R6yrwYhO1SEJtp21Wex7UgxlwPov3NIF5QmdtB7KXOd4L4i6bcDaLCvSAOUrf7Qbymjx4G8e5REDWeBHGKFj0PouUr1ggF8Qe9kcYhXxaHD4o4FCjjcFoVh6g6DrW1cahniMNl+s4Yh5WmOLSwxWGYPQ4jXHFwuePwMyV64jDGGwe/Lw47aWIgDmWDcdhHXeLi8DdNLROHtHJxeEP55eNQtUIcelWMw9LqcVhVMw6eenH4P4rrOr7Jq23g+HB3Gdq4NEmTepu6/OruSr0Ud/dSWrQ4w911zGC4u9uwFvdtTJk8MHiv94/vJ8m5z7nkpL1zn+99HJjm58AhfweqAx0wBjlwXBThgGu4A70iHGgc44B/rAN3xJA4B0YlytpUB74RcWkOvBIOGRJLpGRKvCwHNNkOZOU4MDtX8vZw4FyB9FfoQO8SB6qGSvyxDlDlwEPxfLoDE2dIHzMdSJzlwPwFDvy3yIFLiyX/EgfqLXWgyQoHNojAlQ4MW+UgZ0kHRn7vQOR+B749KH0fceDXow7MO+nAmVOS55wD9c874HPBgZti4EUHml5yYKO4f1n284oDO646EHHNQX63pJ8b0o94ddOBilsOpN6WPRRH7zqQc8+Bv8S8+1JXrXxHDyX+I4n/2IGl7xzY/F7q/0zByUYKnJsq8GqhoH9LBY1bKdjeVkF4OwUOnRTsE6mdFfwidF0VHBNnHRQUKxR8FO4qBWs1Cpr7KBjlp6Cdv4IvRXSAgudiWoiCw6EKslAwN0yBOVzBabE4UoFblAKfWAU/iObxCmoTFIxOlPVJsjZZwaQUBd1SFewVyWkKfhbT0hVoMxQcEXOzFBTlKFiSK3X0UHBFNMhXMKRQQYdSBQHDFLwZo0A5TsFBYa9UMKhKQbOpCkKmSb3TFbSfIfnE85mSq1pyiZTZCt4K7VwFOfMU/CXmz1ewbJECjy8UclZScHepguHLFDxZoaDzKgXfih9XK6hao0C1VsEh8cc6BXPWKzi1QfrdpICdCly+V3DrgILNh6SGw9LvEQUxxxS8FPtOyF6fVHD8tIIeZxQsPKug7gWp+6KCgZdkf67I/KtS8zWpWby4rmDyDQXf31Tw7x2Zf1eB7Z6CnvdlXY2ClaLZQwWbRMgjWftYcj2VXML1g0LO+gpa1lESVlfJmwZKzE2VnBZLmyu511rJ8DZK2rRVEtlOyZ4OSo52UpLTWcnfYn4XJee6KintpmRFdyWblEpCVEpqRYVOyW8GJT95KPHyl2uBMh6kZHSwkuoIJScjlXyIUuIWo2RdnBL/eCV3xfAEJcmpSjmnKDmWruSfDCUXspSUZSupm6NklfDJVXJLDO6hpEWekkf5SsYWKPm8UHooUqIuUXK2TEnTfkoaj1HSdrySXSJ6gpKG0ySfGD5Depql5JmYVK3k+9lKUuYo+UUY5inpvUhqWqxk2BIlO5bK3GVKnoquK2TeSiVvxYxVSvSrlRwXLuuUNNigZI1ovVnWfCdzv1eSd1DJ/4TrYYl3TPo+p6TgvPR9UUmjy0rWi8ArUuM1qVG8uK5k/00l6beUFN6R7+GuEo97SvrfV7KxRvawVvbwgZK4R0peiSmPlcx9puSzl0qG/q1k73up74PEr6PiiqhorOJAExV/NFUxp5kKc3MVZ0RxCxWfxPKWKga2VvFNexU/dlAxtaOKnE4qFnZW4dxFxUVxp7uKYQ4qWitURCpVPBPd1Cq+F79qVFRrVZzSqdjuLZ/9VJwMUBGMigfiTYSKI1Eq/o5WYYtVURanon68Sv63VZSnqJidrsKUIXVkqfDKVnFDDMxRQQ8Vj8S4PBXf5qvo01NFuz4qfhst+caoKBqnolOFirypKhZPk16nq2g8U0X8HMk3T3qYLznFggXSx0IVvRap5PtUMWKJirZLZV+Wq1CsUHFQZK5UMW+VSp73VJwTddeq8FmnYta3Kprtl1oOqOh8SEXSYRVvxYmjKvKPSV1nVSSeU/GTmH5ehe6C1HNRarkstVyVPbimolaMua7i2A8q/r0t1+6q6HtPRaP7KjaIoBqZI0bXyv4/lGvPVeT+LP5Rcfl/Kjp+kvHP1Bytq6a2sRpdCzVN2qrZKDp1UKPvpOaE+NBZjUdXNddEqIOaPUo1hVo1Xno1ke5qeQZT0yZAjQ01F0VAhJr7on2UxI5V82+cGtcENVdE30SJn6TmQbKaMSlqZqRLngzJkammea6aLSKsh5rUAjWmIqlnjJrkCWpmTlTjXaHmpmhZqWa7cJim5t5sNa/nqamaryZ3oRq3L2TNEqlzqdS5XM0vK9QUrVYzZJ2a5xvUdNunlnO7mjXC74iadsfUxB2XGKLqhJoep9T8T/Q/q6bpOTWcV9Plopq9IvWSmrNX1JRcVbPqmpo719V8eVNN5Q9qjtyWPu+o2VSj5tdHUvsTNWdEj49qmtXVEFZPw8T6Gro10JDeUMMfYm4jDZbGGtY01XCvmYaRzTV81UJDfhsNH0SLDhreddbIvVCDrauGht01rBfJKg3FWg31vTWM8tHQ0Vcj/xcaCgM1fBTLgzQMDdHwEg1TwjQsitTIb6GGpjEaNouu8Rq+F3MTNZxP0lCTqmF0moZv0jX8nKHBkKXhlCjK1vBJ2HMlXg8N6kINR4Stn9Q6SsP0sRoKxmtoVS65JmsYME1Ds+kawmdoeCq6z9LQZ66GRvM0PJyvYdwCDXsWavhtkYbZX2hIXCn5RNEaySN81mm49rWGA3s1LNinoe8BqfWIhrSjGhqc1BB0SkOnMxq+EylnNZRekL27KHtwWWq/ouHtVQ3G6xpOi89uavC9peGOGPGDhvg7Uu9dDfp7sk/3ZZ+EvVaD9ons91Op/5WGv99r2PJJg0sDLU8aa+nWVItzCy2PW2vZ11bLvG5arN21hCi1PBTjVVq5T2n5QyPjOi3jXLSk+Wq54C/jITIeKmuQa2FaeodraRSh5VGklq7Rcl2kx2ixxWm5KPrEy3iylowULY0ztGwS+7O1vMvRsiBXS5N8LZsFBVKb6F6kJbNYy9NeWraP1BI1Ssv7sVqWjNNyc7yW6ElaPlRo+ThTy/DZWtrN0fLTXC3G+VruLdLyyxItpmVazoq1K7TyDKmlRoxZpaXTai17RMoaLb+JOWu1OK3Tcl403CB9b9LS6qCW40e02I9r2X1SS/wpiS8MZ7ScEqvPSY5LWs5d0VJ2VUuDa1rWibRbsic/aOl7R3q6q2XSfS0ONVqya7UseqCV50gt18TAR1oin2iZ8lSL3y9aFtfT0b6ljsRWOkrb6qjXTkdtex2dO+rYK/74XMe8TjouddbRt4uOJl11bBZh3XQ8FeXddSgcdOQodCxW6rih0jFYreOTQcc3Zh3v3HVc8dTRzFtHhF2HylfHmjAdNeE6OkXqmButwxojMeMkVoKOQ4kSI0VipOpolaYjNl3HtAwdJzN1rMrW4ZejY1Sujs976PhOzMnXcaFAR+9CHZNKdNwbJK+jdTiM0XFQ/DtWx5tJEqNcR50pOlaLMVU6fp+m41m1jsNzdOTO1dF2oY4uK3RkrNSxYJWOAWt0bFurI2qdjoKN0stWHV/u0fHjXh2n9+lYe0D26aCO7w9Lj0dkzVGZe1LHS1F5SkfHCzqSL+rkN0V6E4dv6Hh/U8fSWzp++EHHsNuS846Or0TCXR0/i1n3dJju6zgrymp0NKjVsV6EPNDR/ZGOA+KLJzrcn8rePNcx/aWOE++kn391pL2Xej/p0NTVs7K+nlEN9axoo+dOWz0d2uu5+LmePp30NOmsZ7MI76LnmVB103NUfOiuZ7mDHrtCzwilnm9Uepy0sk400es54ijr3GSdu54KD1nnKfO99fjY9ST76flNXAzQk4+eu+F6vovU0y9Wz9Y4PZHxeo4n6hmdqmdPmp4/0vU4Z+q5IgZk6WmerWe7iMrRU5Wrp06+ntUioEBPjRhbqOddsZ6FJXrej5c41XrqLdHzcKmerBV6/hG71+hJWKvnrZi8WWrYLnuwQ8+p7/R4HtIz9LBcO6on7JT0LSpO61Gf0XNM5J/V81GsPCexL+jlN0lP2iU9f4oFl/VyNtfz43U902/oafCDnse39Uy6o+fQXannnuxXrZ6Uh3rmPtJje6znsuj/RPp6qufVMz217/Us/qRndn0DTg0MXBARjQ28ECeaGihsZuCz5gZWi9oWBrq2MrBfeLQ10La9Qb47g3xvBrTdDKxxMNBNJddFltqAp9bALfHQxcAILwMdvA1c8TUwwM/ADn8DbwIMPAk1oAwzcET8F25gRYSBe5EGRkcZ5F5p4J24HmegdYKB+EQD5mQDvVMMhKcZ0GQYqJNlIDDbwL89DHxTaMBWIvFLJXaZgcTRBn4R1rEGXk0woJ9k4LR4XCG5qgx0mmHge/HXTANt5hjou8BA6RIDIcuknhVSyyoDfqsNjFkj89YayFhn4G9h3Wpg424DAXsMZO8z4HVA+jtoIPWwgflHpMZTBs6LJmcMbBEnzxsouWAg+JKBvKsS95qBzFsGvvhB9ui27JEYdsdAu7sGku8Z+E3Mu29g5wMDsQ8NmB4bOCcqnxtI+cvA7+LVZ0bq1zfytIERVSMjB5sbsbcysreNkZvtjbTtaCTpcyO/irmdjNg6GxnQxcjOrkZiuxn5SczsbuS8g5HeCiNNlEa2iPU6I6F6IyneRt76G7kYaGR7sJGyMCPhEUYqI42cjDKyLsZIbZKRnFQjnTKNZGQZuZVjZHiurM0z8odYkG9kcKGROSVGTgwzUneEkfwxRrKmGPlH3K4yMnKqkdbzjSQsMPKLaLFYahSxS4xcWGak6Qoj20TUSiOvxfRVRs6uNtJrjZHNa42U7zTyv31G7h4wsue4kfQTRt6JYacl/zkjbueNXBdtLxr5Wsy7LLmuG7HeNFJ9x4jlrpHm943E1Bj5UZgeSM5HRraKqMeSUzR+buTJOyOP/2dEUccRh4aOHGzmSG5zR1a0cOR+S0e6tnYkp40j+zs4creTI527OPJPV0c56zhyW+3ISI0j37k58qfdkZu+jtwIciQlVF7DHGkXIe8jHbke7cjXsY4kxzkyP96RIYnyPtmRtunymiFjmTInS8az5X0PR1zz5H2+XC9w5PdCGSuSsWL5XCrxhjsydJTEHyfvJzqyYJIjw6Y60nG+IyO+kNfFjixe6ojXMqltuSPeq6VW0WW7I//tceTwfkc+HXBk9UFHyk84ojrpSOEpR0LOODL5rCNTLjmivexIg6uObLrlyMsfHDHccSTqviOvxfQaRxxrHTknmj50ZJuIfuRIv6eOVL+Qmv6Umt45sq+uiYONTPg3NXGsjYn6nUxsEM87myjrZqJRdxObxTSFibdGExleJrztJkb7mOjsayLbz4RvgIlDQSa5j5gIiZQYsSY2irJEE1HJJl6LnzNMXM4y0SrHxG7xW66J1EITfwqPYhM/iBElJj4vNfFipImqUbJ2nIl+E038XmWiwwwTf880sXiW5K82UTvfxJGFJs6uMtF7tYkma0zMWmfi0noT/TeYaLnRhOdOE6v3mDi+T+YdNtHriMw7auLHYyYsJ0wknDbhctbE0HMmvj1vwuuS9HRFerpqYvk1E37XJY84ctPEybsmSu+ZmF5r4vwDE3GPTTj+a+KcaPbexNWPJr7+zMzCumZG1DeT1dDM/8SyRmZ8G5upEeObmHFoauawyG9mlvu6mbUiuIWZJ6KipRltKzOnRGlrMw3bmNksItuaeS2mtzNjam/mgujXwSz3FTNfdDfj5WCmi9JMjsrMB7FSbWaS1sxzo5neZqnHQ/L6mqnjb+ZZgJmyYDOXwswMCDfTKsLMbpEUaeZ3sSDKjHu0mVtieIyZjrFm9orMOLOcKaWfeOknQfoR4xMlbpKZI6IgWfpJkX5ESKqZKWlmdOlmTovGmWa2iugsM7OyzVhyJHeu5O4hefMkZ76Zz4tkz4rN+JWaSRlmZv8oMxsnmjk/2Ux8pZlfxNwqMy5TzVwXQ6eZaT/dzHcifYaZv8WSmWbss8zcE2OrzXSbbeaQyJtj5pNYM1f2ep7staiYL3u9wEzPhWbefGHm8hIzXy2T72+FGY+VZn4QI1eZ5bnczD6RvcbMirVm/NeZeShUG8wUbzRTf5OZ8M1S51bZ372y59/Lnh8wE3vIzJzDZq4dMfPXcannlNRzWmo5I7WItWdln86ZeSqmnJe9uiB7Jcoummlyycw2UX3FjPWqmSti8DUzqTfMvBNet8zcFQdvm/l4R/q5J/3cl7+bGllfK3v9QPb6oZkfRfUjifHYzKAnZto8NXPnheT5KDk+s5DW0MLfYkkjC/bGFu6JcU0sdG9qkb9Ri/yNWqjT3EJoCwvPRFVLC3PbWZjQxUJRNwv1ulsId7DgqLRwQfRTWfhNY+GWzkKAycJdTwtNAy1khln4V/hFWKgVEyMtKKMsFEdbqB9jISLWwithjrdwUQxIsNAq0UJykoVFyRY8UywcTLMwJcuCPlti5lp428PCnDwLLvkWhhVY2FMo8UssfDbMwlpxc5yFEeMtBJZbaFxpIbrKwk+ieqoF2zQL7WZY+E6kz7RQUy09zbZwbI7UMV/qWGih23ILrLLwXBjXWDgv3n9rYfJeizwvSj9HLUw6YaHklIWGpy1EnbEw66wF6zkLV0X6RQtLL1nwvSw9i03XLby5YeHyLQttb8ve35G9F0vuWlDUWDgqimplLx5aeC1mPLJgeSzfywv5Tl7K53+krn8tfP3ewv2PFr5p5ERqYyfsTZ0Y38wJRXMnZrZ2Iq29E3+Lmo5OTPjcCWUnJyK7OjGrm5Oco524IhrqnRhqcmKV3YkgHyd64ERIuBPnI51oEe1EUowTXnFO1E1yYoMIS3biUqoTPlkSV0zIdmJzDyd+zHNiRYkTAaUyf5QT3cc48W25E+mTnfhHbJ3mxPBZTgTPdeL3RU4cXirja51Qb3TipLDvcSLqgMQR1QedyD4q9Rx34omYcsKJ5qedSDzjxNjzTtS75ETmDScm/+DE6dtO9L7jxM67TnR94ETBQyfCHztheerE4GdOzHjnxKP3TmxsaGVmYysrW1jp08ZK87ZWktpZudfBSlQXKz+K692s/Kewslpp5ZnKSn+tFR+jlRqR52plhoeVDLuVR75WKvysjAu14oCVBuFWPo+xsl+YEq0MTLLyTbKV8nQrTbOsHMmzUr/AytTeVrxGWPlprJXBlVa+q7ISON2KfqaVc6LvLCstq63sFsmzrbwTi+dI/rlWJs6zoppv5aRovNDK/C+seCy2yj5K3ask/xor+0TuWisfxdp1Vl6stzJtgxXzRiuXxKBNVtputrJiq5Xu+61sPmhlxFHp7biV9SeshJ208uGc9H/eSvAF2QNRddGK4yUrAy5baX3FKr+FVvyvWzlzU2q8beVPUXPXyoR7VnrWWFnw0IrnIytjH0uOJ7I3z6z8/NyK60srI19Zmf6n7F8dG2fr2UhuaEPd1MYp0bS5jZ3Cu5WNe6JxOxvbxK/tbXh0tHFHHO1ko6izjQZdbGwR0V1t/Cy6KmwcEgVKG/VUNjaKSLWNH0W1xsYNrY0ROhud9DYOiJX+NqaE2/g6ykZqtI1lMTYextqYHCd1xdtokWhjSbIN3xQbvdNtfJkhtWba+FMszrJRm21jUo6NXj1s7Mqz8UWBDXuhDVWx9FFqI6GnjXEjbZSOttFojI274204TJR+ym3ETbZxrEpU22g4x8ZW8ctcef+F9LlU+hTHltuIXSXj4s4aG2PXyvp1Mi5K1kucDXJ9o+TYIzm+t+F1UPZMeJ+QPTxjo+a87OtFqe+SjaQrUu81G6dvSC83bTS/ZePdD9LfbRsP7tgov2tDe89GSq0Nv4c2Kh7Z5Hxjo98TG62e2kh7ZsNW35mNjZ2Z3dSZwpbOFHdwxrOzM+O6OKPo6swJ8buDM3alM700zjTXOtPX5MzwQGfygp2pG+LMHJxxDXMmNlrWxTnLvjrzV6Yzj7KdqchxxpDrzHnRv4czrfOc+VZk5DvzP7GqwJngQmeeCXOxM4NLnOlQ6sy6MmfCejmT39+Z7kOd+XKcM+/GS4zJsm6KzJ0mc2Y583ahM8eXONNkmTOJy535Q/isdEa72lnOL1LrGmdarnXma/HPOmcCNziTvVXm7pO5QnfIWe7xkv+4M7lnnHG54EzXS84UXXZmYI0zbWud2SPWPHTm5SNnZj525voTZ+q9cMbjtTOZ75zxa+SCvokLmc1duN7ahfkdXVB2duGkSO7mwmMHF6YoXBiociHPx4UoPxd+EseDXPALc6Ei3AVDhAv/RbuwNsaFm/EudE104bcUF/pmuvBNlgshuS48F5uLXIiokLVTXdg53QXXRfK61IWkZS4sXe7CoNUu7F3jQs5aF9y+c6HDURf2idTzLvwjgi668ExcvexCzA0XWt11IbTGhS6PXPj9qQuTX7hw+W8X+tRxZWRjV7o2caW4qSt/NHflYUtX2rV1JbKDq/TnynMHV6YrXOmsduWQeGBwZb2TK052V7b5u/JZuCu9Y11pGefKy0RXStJcaZzuyp8ZrvhnueKY48plsaDQFe8iVyYVu6ItceWs+K/MlRP9Xek1wJUuI1xZMsYVv7GyZrwreZNcqVfuSsxkV7KnuxIx05U5s6SmOa7MXOTKqMWudF/iyjERuNKVq6ulxrVSoyhc50rD9dLPBlcWb3Tl0SZXjFtcqbvDlcxDrqw97MpXp1z597TEOiexLrhSekn24AdXGt125d0dqf2eqzyLuXKlxpWhta4cfCBxnroy5ZkrNe9cOf+3KwP+cWXje1d+auBGv6ZuZDV340xbN9w7u3FHqLq60aq7G9+KN0o3xmnc6KOTMW835vi54eYvYwFuqCNlTrSsj3Hjxzj5nCTxkt34mOrGxCw3snu48Ul4FrpxX7QtdSO3pxvRvdwYOtGNJVPcmFrlhnWuG00XurHyCzfGLHOjxUo31qx24/UaybXOjb4bJcdmibPdjZiv3aj4zg2/Q25UHXaj+Lgbz0+7cfy8Gz/fcWP+XTe87rlRI3Q1bpwX7R+4Ue+RG7GP3fjiiRu+T90wPXcjoZE7f4rSlu6ktnZnVRt3PnV2521XdwYr3TmgcqeBxp1tIkErc8VSnTtP9e50M7nT0+zOUH93ZuJO70h3PkbLvDR3RmW707yHO2vz3QkvcGduoTv3itzJK3Nnaj933gxzZ+RkWT9F5ix3p2aVO+Wr3dGvceeCGLTWne0b3Fm2yZ1XB9xpe8yduifc2XHbneB77oyrdaffQ3f2PnIn97E7dZ64E/vUnekNPOjTxIONzT3wbeXBiLYeDOnuQScHDw6JYoUHKSoPVqk9mK31oMDkwR9eHkz38eCkv6wN8OCLUA/88OB6uAfHIz3oFeVBVJwHpiQPjqZ40DPVg6/SPIjI9JD7pwel+R6kFXoQXuzB3IEeXBzvQdEkyVHhAVM8mFPpgX6aB4One9B4luSvljkLPPh3idS0xoMm6zzYJeZu8sCw1YOSHRJzrwf2Qx40PyG5T3uw6IwHlvMejLzgwbeXPci+Ij1e9cB6y4MbYs9dD+re9yCuRvoRzx94MOOhB/2ferDvmQf1X3jw4T8PTjTwJLuxJ4ubefK0uSe2lp6oWnvSr40n29p7crezJxO7eHKhqycHu3vSWOFJqtKT/4k1Kk/C1Z7Uaj2p0HniqPfkijhm9KTM0ZNvTJ58MsvaAE/eh3rSKs6TwGRPZqZ4ci7dkwOZnqzO9WRenide+bK+UNaL4UWedC32pOV4T5Yt9US3ypNOazwpWetJ03We7BbrN3gyZpuMn/Lk1/Oe+F305NZlTwpveLLzpicpt6S22548vOvJ9fue9Hjkyetnnnz7kyexH6SGT1JXXS/8m3lxrpUXiz73YmB3Lw44eFGk8KKx0otdYp3ai0iNF2/FIq0XtwxeqBy9SLXKHB8Z95d1ePFlhFyPkViJXvya4YVzjhfaHl4MzvPi83wvDouvCr34WORFTIkXKyd6Mbfci1NVXuyY4cWdVV7o1njReZ0X2Ru9WLBXYh2UuSe8CDzlxazTXlw+58Ww8160uuTF7hq59tCL38SSR15MeuaF4bkXmf96sfF/Xvzx3otlH7yY/Jk3I+p607aBN98Lv+beDGnjTcv23uR08GZ+F2/GOngzUOlNidqbT1pv/tB7U2H2RmH15p7dm3Ifb9aGehOJN7+ImRHeuEZ6MzHKm3+TvFmT7M3bFG+epnnTqoc3Q0d5s2esN8OmenN8mjc7ZnnL37ismy81LPVm53Jv1q/0JnCNN9VrvTm015tm+7wZf8Ibt2veGG940+62N7vvepNxT+qp8WZZrTeVj6XWp96on3mT+9qbL//1pn5TO9vF/5rZWdvczv02dj7rameBws4dtZ2+BjuFjnY+mu3EOtkZ724nzc/OgxA7mnA758XgCDudI+0cFWVRdlpF29kjGsTaSYmz81uCnZdJdtQZdlrmyFiejBXYWVJoZ3axHc8SudbLTo/+duZW2pk61Y51mp1bYvx0Oxdn2Bk6006fajub5tv5c4Gd6UvsOC+103StnTrr7SRusLN6o523m+ws2mzn2RbpZZud0Tsl59d2Xu2zs/uUnU+n7aw6ZyfsvMy5aGfmJTupd+2sv2cn5r6d17V2vB/aeSQmPLEz/Jmdfi/sNHttJ/KtnfA6Prg38OG+qGjow/VGPpxv4sOxZj70au5DfksfvmzlQ3prHza18WFlOx+edfRhcHcZ0/jwTifXPXzw9/Nhlr8PUwJ92Bfuw1eRPlQl+zA83YeSbB/W5fsQXeDD72JZoQ8hRT7ML/bBXuLDqmE+DJvgQ7eJPqRU+RAzzYcZ1T4sWeWD7XuJf9yHjBM+fBIJp3x4ec4Hrws+GK/40PqWD1vu+hBV48PjRz5ce+ZD9/98mNvMl0fNfZnWwpf9HX3Z3sWXD119ie3uywoHX/xVvjwXBoMvZxx9eebtS62PL05+vtSN9GWbSI7ypTrRl5HpvuzL8eXrHr7Uy/dlQ6Evb0t8mT/Bl14zJPYcX06t8ZXfX1/eb/VFu1fmnPDl/kVfdFd9UVyXHOLYTV/a/uBLQq0vyx75suCJL0EffGnZ3I/8Fn5ktfKjbms/Utr4EdHBj/md/PDp7EdlNz+s3f2Y6ODHULUf3TR+nBRpFj+0fn4cC/LjfZQfsTF+rIr1Y1ayH8Oz5doIP/qO9SO73I+/K/1YNMMPtzl+7F/uR/OVfny5WnKt82Pjej/iNvgRucmP38SyzX7c3+XHD7sl51d+tN3vx56DfqQe82PFaT8Cz0ldF/x4KqZe9uPOFannth+t7/vRrNaP31/4MeqdH+sa+suzgz9LmvozvbW/nEX82a/wp7nKn0Yaf3aLLK0/dXX+bBf/Gv05GOJPS/ypE+1PWJI/ph7+3BQXCv05XexP51J/jou+Pf1hlD83pvijr/Jn1FR/1NNknhg23Z/uM/w5IwbNlDWzZI3oV+1Ph9n+HBb75/rTYr6/nNf9+VrU/8KfneLDUn82LvPnn+X+rFzlz8PN/sSd9ucvsfqMP1Fn/fldLD8n9Z33561YcsGf4Iv+LLzkj/9lf14I+1V/nopZ1/zxuO6Py01/rD/4c1uY7vjT/7E/ke/8ca0TgK1eAOYGAUxoGICxUQBjGwegbRLAZTGyaQCqZgGcF8OaB9C9RQBnxKCWAZxoFUD/1gF0bBPAEdG7bQAH2wXQ7PMAvhOpDgHEqQP4W6zRBLDAHMATawCjfANoTwC9wgIoiQjg+8gACqNkXXSAPKsGkBcTQKPYAL4SOXEB1I8PYJdITQogKSWADakB/NgjgOeFAXgXS0zhURpATVkAmVUB7JgawKdpAaTMCOCD2DRT6pgtdYg/5wYQMT+A38TyBQFy/gvAb1kAtWsCuLcugCnrA7i+JYCuX0s/ewNovV9qPCD9HA4g60QAyecC2Hg+gPUXA1h4J4CXdyV/bQAzHkntDQJp0CSQjOaBfGwZyDxdIL76QJ6Lp8ZAHloCUQUFcio8UO7vgfSPCqRpZiA7CwKpUxTIdrFqSCABEwOprgpk1rRAPKcHcnmtrNsYiMPWQIZuC+TwvkDaHgik5bFAebYOpMm5QHIvB7L7SiCZNwPZUhvIfw8C2fwwkH+fBbLheSDxLwL5600gfk2DsLcNYkbXIDl7BfFAGcQ0VRAu+iDu/z9jEDZLEDd9gjAQxNioIHTRQVwVutggRicFcTEziAt5QQwvDMKhZxBDewfRvV8QQ/rL64Aguo4LYmB5ECergji+Johj64Lot15slPebxC5xWByVsQtBdLop7omaIAY8FI9l7RN5fRpE52cS62UQZ/4n8d9L3pbBjGgVzMh2wajbB6NTBjNWFYxeHcw1Md4QzHVjMDctwfJbECzPBcHUCrfoYKbHBOMeG8yMuGCq04LxTg/mZUEwb3oGE9QrmD9GBfN+WjBbqoNJmR1M1pJg8tYE02xjMHtF0aZgzDeCsdwKpuKHYGruBzPrSTBeT4P5r14I2xuHkNkshNxWIeS1CcHBGMIFUwh2QlgYFcJfqSEkZYeQkhvCR9GoNARTRQgu00PwnSdzFobwbmUIGZtDGLAvBMXhENRHQ/C4HML8GyEE3Axhye0QQu+EkPAohOQnIYz9GMKTJqEkdw1lp0Mo+ZpQinSh7NeH0sYYSm/HUNqbQlkYGsqyiFDWxoSyJSGU1MRQvkmTOTmhHBJnC0O5UBzKyJJQNKWhjO0Zikv/UDZNCKXBlFC+qwpl37RQDs4IZdg8mbcglFWbQ9m2U8a/C6X//lDOHQpFdSSUB2dCeXIulDeXQvn9mtRUG8reB6GUPQ5l0PNQur0IZf67UN7+E0ppYzC0gzfdIUQBb8VqNfytgVQD1DHCVyYocoLhclwx+cDXCXA0DQLLYMAKGLoKajbCi60w8BDMOScxrsCFh6B9DI9fQvUr8HkNC97Iuh+h3f9g5CeY3SiM4KZhdOgcxl1VGA81YSwxhnHJJwzXoDCeh4TJnUrGwsL4LTyMvyPDOJgURnl2GHGlYXw+M4wHC8KYuVDmLQ6j/pow8taG0WxdGKXrw9i5L4z9h8JQnQjj1L0w9A/CuCGcHoXRo1E47u3D+VoRTn9tOGd14QzXh6M2hOPoGE4T73BWRoWzMSacRznhhOSHs74onKTicLaXhNO+TzgNx4fTa1I4E6vCmT0jnD82hJO2JZx6W8PZLVy/C+fzk+FsuxHOyJpwdLXhTHsUTtjzcN6/DGfLK5n3JpyeP4fT7m042t/D2VcngvadIjjfJYJ5qgi2GyLINEbQ0DGCQlMELc0RHBS9LRGcdIpAYYsgxTeCMyERDA+NYGtCBL1SI/glP4KNRRFc6xfBxP4RRAyLYElVBJ/PjeDy/Ah+XxbB2E0RVG+L4MC3EVQeiODD8QgyTkZQdTmCxFsRdKmJ4O0zif8qgqY/RvC9OPVZJFfqRjK+XiTvmkZS0jqSo20i+a1rJDtCIrHFRhKaGElcciSTciOJLY5kS0kk6aWRFJRF8suQSP4dFsnXIyO5N1Fep0WyYEEknVfK/DWRWNfKyWJ9JIs2RPJ+cyRdd0VyY3ckc05Gyv0/kn0XIzl5ORLPm5HMvxXJ5ruRHKqV9Q8jKX8i+Z9GMvNZJGtfRZL/IZLTnyK5VieKNY2jSGgSxZ7mURxrGcWKz6MYoYxiljaK17ookhyjyDVHcTEwitvBUQSGRZEWFUVhTBSPkqOYnRKFX2oUkelR9MmN4kyPKNZOkZiVUXSYEcUJcX9lFC9XR7FzQxRNN0Wh2hbFVTFjZxTas1E4n4+i6y3JXRNFxsMojj6J4s6LKJ69iiLkTRTxP0meBtE06RLNLFU0vupoXou6hmhaOUbT1RyNuy2aVa7RxLlF09MrmpSQaCqjo5mUEc3SnGhMpdGE9o7md/Gpr8SZHE1EZTRJC6PpuySaUcuiMSyP5gcxf1U0waujWb0mmtObormxJZrJW6OZsz2an3dEE7Mrmj1fReNzWuoQf52Nxnwtmi9uRhN2K5r+96O5WBPN+qfRdHsdzZ0fo1n0Npo/fomm37toHP+Jpk7zGHaLF+1jKOgSQ7gmhnHmGGrtMczyiWFzQAwZgTGoicEWHsPsiBiyYmPomBDD6vQYkkpi+Kw0hvyeMXTrHYOpbwzzqmIInhrDr6LjphiGb45h/vYY5p6I4b/TMTQ/F8P5CzE4Xoqh+FYMzvdi6PI0hjvPY2jfMJYflLF4qGN5JhZqYlmvi6XIGMtgUyxXzbGYvGPZGxgLEbFMSojlUWIs47JjmZUby7aCWLILY2laFEvnklgeT4jFYWosK2fF0m1+LGMXyJylsTiujuWumL4mlldrY9myIZayzbGM3BqL545YwnfF8vR4LPXOxNLuXCzJ12L5+nosX9XGonocS51XsRR+iuW3hnGEtImjqEMcbl3iCO0Wx/rucaQ4xHFTE8dGYxzfmeLoYInjlKiyxfHCOY6c6Di6xsVRkxDHrMQ4rNlxzMmJY3d+HPN7xvF7WRz1+sTxjWjXL45h/WXulDjmzo1j7XzJtyiOhcvjCFsRx7QNcbzeGEfU5ji2bYmj2bY4+m6P4+3uOD59HUf+t3FknY3jwgX5fC2OP+/F0aBW1j2JY+kzqeWl5P9J8v8cx1//xmH6LJ5vtfGc1sczwhCPtyme12KpOZ5oSzwTXePpTzy/R8UTkxrP50XxrCiL579e8ezqHU9en3iO9I1H1T+ea8JtYDxPxcJB8YwZGc8/lfHMrY5n8up4Nq+P58Jmmb9Prh+Ox+l0PLVi9pl4+j6Kl3NxPA+fSq7n8ax/IbE+S+CpCKubwO/NEjC1TWB1hwQ+KBK4oU2Qe28CV5wSqBueQHx8Ap/EsOQEXuQlsL0wgYElCVwrTcCtLIF3QxJIrZIYCxO4L1atSeDUhgRWbk3g5M4ETpxNoO21BN7cSuB2TQJ3/k7AsUkis5om4t8skV/EmuaJJLVIpF7LRMxtE+XZPpFOnRN5qE0EWyKvIhNZGpVITHQiH8SumETyYxNpE5fIcTE0PpFpiYn8mJTIiuRE/LITGV2QSE1hIg16JpI9MhF7ZSJF0xM5NUPyzpaccxLpOV/yLEjknFiyRWJul3g7JN7ORHS7EjnzncTYm8iA04m4n5M55xN5fyGR1pfl+lXJeS2Rhg8S+V5cepRI5ZtEPH+U2O8SmdshiePqJHk+T6KnKYlO5iTGWpI46JqEh2cS0d5JJAcn0TwmicNCFZdEUYrM75XE8tFJTJ6aRMC8JG6vTqLehiTCtiWxdXsSLXcmMW13Et6Pk+ShJkmeuZP48bcktJ9kXv1kCrolU61MJl2TzCtjMssck+nglMwZsT0kme5xyZInWc6cyfyYn8yTnsksKksmolcyJ/omM6MymS2Lk9EuT+a2SFmdzMdNyRRvkThbk1lwIpnOt5NxfJTMtFfJrH4jsRqkUNUwhcvNU9jWKYUenVPYoEghQ5nCVG0KP+lScLekcCQwhSFBKQQXprC5KAX/Xiko+6dQWJ4CVSkEVafwh7g9P4W0L1Io3pnCuC9TiPg6hT+PpnDnVAqpV1N4XZNC18cS82kK//2Ugu23FOZ9lsq7xqlyhkxlSLtUdO1T+UWbSpo+lZuOqey3pqLwSqWvfypXYlOpiEtl2ehUyieksnxqKq+q5XVRKgkrU7m2K5VVX8n871Lxv5jKzOupbLyZypYnqRx/lsrcl6n0eJPK/Lep/PdfKs/rptGzYRo/fZ6Gqlsa07qnEaBL46gxDYMpjdnmNEY4p/GPWxpXY2Q8L42HZWks6JVGYV9ZNy4Nv4o0mlWlUT09jUkr0jiwOY0Wu9Jo+10ajc6moT6fxsuHadhfpPGzWPsyjUFv0sjSpBPgm84mv3TqRqdTnZou+5rOsuHpTKlOp/G8dO4uSKfL6nRWr0tn9I50oo6ns+RlOp+9Toc/0+n7XzrvG2VQ3iyDhq0yOCDSVRnM1WWQ6JRBfWsGTl4Z1BZlMKh/Bp8qMnhQncH5VRnM2pTBu80ZPN+RQfyuDJRfZdDtXAZXxdsLGVx6nIHnLxk0/pjB4GaZrFZmUm7KxOCcySWPTK4EZ1IWm8nx5Exa5WXytCCTe+MzmTMhk1/mZtJyQSYDNmaS+mUmh3dnUvN1Ju+/lXV7M3m7L5Nx5zJZezuTj7WZPH+ZyeyfM/nnbSZFv2by+W+ZXBT3mmTxZ7cs2iuyqNFncSQ5i4CcLF4VZNG9Txab+2eROyCLpKFZfDU6i55jsug6K4trYtOcLCK2Z+H2XRarz2RReDOLi7eyOH4vi9lPsvjyWRY5b7IY8lsW8//IorpJNis6ZDOkUza1nbPJMGTj7pvNnqxsXpVlk9I7m/Hjsnk8OZueM7P5Y3Y281Zlc3NdNoWbspm8JZsvD2Sz+X42x55ks/R5NiG/ZnP8v2z6Ns4huVuO/D3nMNqew3OfHHpFyueoHDYl5bA8J4f7JTlE9MwhpG8Ovw/KocPQHNLW5tB8XQ6PtubwxbYcYrfnMP/LHP5+lkPBjzl8/lMO5rq5GBvlysEllzamXFractGH5fJNXC4z03JZNyiXrMG5PKzOZdC8XO6uyCVsfS7Vm3OxX8ilxyWZ8ygX92e5jHuVS8aPuays14OmDXrQuLNw6IHFJgJ6sDSwB0/jZCyxB5e/7MG1fT3Ye68H+x7KtZ96cOq/HoR0z+MbTR53dXl8MuRxKTGPxoPzSN2Yx9Q9eXTbn8dN8elYHgfO5PH4XB7aN3m8+DOPle/yOPl3Hr9+zMO/Xj7vxMxG+RzvJO/D8ukWmc/76HxWZubjU5jPgwH56Gfk06A6n/WL8ilans+/q/IxbMrnyNZ8Nn6VT4+v81l2Ip81D/Np/TifKy/yKXsjc37NZ/P7fKZ+lGvaAqZbCgh2KuBfMSu0gLnZBQzuUcDS/ALGFMlYvwIclxZQua6A2ZsLiNhSgO+ZAnacLaDkXAHrXxaQ86qAi68L5Mwkc/8oYOO/BSg/KyS4VSFdFYUU+BcSElTI4NRCDpcWUtG3kF7VhZQvLsS+pJBrWwqp2iPjJwpZeUnGrhWy7F4huY2KWNiyiBxVEa8tRVy0FbEhtYiO6UX8VFDEw15FePQv4vHwIupWFzFsdhGxS2XuiiLary7i2g659lURy74uYuT5IjpcLqLV0yJsPxcxuWExvo2KiW1ezPR2xcxVFnNAXUw7QzFaSzG1oomtmN2BxVSUFfPzoGI+m1lM1bxiHiwq5s8vi+m8v5iSy8XMu1pMm4fFNKtfgqVjCXkeJXRPKWFaSQlX55ZgXlTC8lUl/L2uhNNbSqh/tISIMyVk1pRQ9aCE+3VL+b1RKbe7lLJFWcooaymbnUtxCSxlZHops3NKqVsq73vK+KRS3k6VedNKabKxlBPiq6OlmK6X8ky8vFfKT29KUf5XysQ6Pfm6WU/+17Ynvzj15LvwnvJ40pPXYkNST8bn98TQtycXB/TEZWxPGm3oSYsdPVGc7Mmo++KvngxtUsYXHcto7VbGBXEkoIyr8WXMTChjYUYZJ/uVsXtgGY+mlGGbVcYbEbqijIwdZZiulpH/vIzYV2V8+VMZxf+UMaZxL3Y07YWtfS8WePbib59efO3bi/qhvRg+qpec2Xrx37ZebN7Vi/6XejHuVi9m1fZiccPebO4sbL1xcOlNSmpv6gzozZ9VvWk0pzfp+3tz7mFv2rzpTXanPkR37cN6dR/auvbhiEcffkvsQ+/kPmzM78PrkfI6qg8Xxvfh4KQ+7Kzow/TFfXi2qg+nN/Th7v4+fH62Dy8f9KHZ732Y/bEPQ+r3lTNqXw6a+rLLqS99rX1Z69wXvX9fHlf0Zf6ivgw+25eSC31Zdqkve2/1Je9NX+Y268fFrv3o49aP5Gn9mFDdD6d1/fjqq37EXOxHdG0/Jj/sx8gn/fjtaT92Pesn/1P9+NvQH5upP23lqfvlsP4c29ifvVv6s+yr/nT4pj9/H+jP9iP9aXK+P4eaDMDebABVXQdAtwF0NA9gkusAXtsH8G3MAAqSBzA3YwBfFg2gf/EANpcO4OsNA1i7bQBLd8r7AwPwujaA958GsKDVQH7tNpDyZQPZdWQg3/81kBuGQcwyD2K3fRCHUwYxv+8gCqsGUbF4EPuOD+LbU4MwXhpEyRW5dm8QzRoPZlKrwXzffjCLLIMpThzMp5WDObxqMH13DWbq5cG4PR7ML88Gs+rPwdT8NZjQ1kOw6Yagdh/CtfAhNE0YQqe5Q3C5PITeNUNY+ccQur0bQmKroVzsOJRmnYfimToU9x5D+bX3UN5MHcq6Y0MpOjUU9emhqF4O5fEHef00lCd1h7G+0zA0XYbxXD8Mg8cwfk4ZxsCcYfxWNIwhZcMYN20YlWuGEb5hGOe2D+PSt8O4dmgYNbeG0fuXYfzbbDj+bYYT6zicudbhtHMbTqPR8nnCcJKmDOfmtOF0mzecb7YNZ/L+4TQ8MpwrZ4fj/tNwGnwYzqP2IzB1H0GgbQQv4kfg3WMELfqPwGPmCJZtHMHqLSOoc3QEHf8eQb12IynQjkSlG0lw7kiq8kZyr/dIho4cSdLUkaydM5KX34zkn/sjqX4xkquaUXw2eBRxI0bRccwofq4YxaKFowjbMopWO2Tsy1F0uzAKt5uj+NRkNFfSRnOy12gi+4zmxMLR+F4fTeGD0fzyRMZfj6b0z9GM+t9oHB3G4Ow+hsygMXhVjOHF3DG83jOGvfvHUNJyLDtaj6Vjt7FsVo6loeNYzom69rFcih2LQ9FYJvYZy42BY9m7dCzO34/F5exYxt4by9TasVyzjOOBbRz2sHHsLhhHddk4rLPGYVw6jvNrxvHH1nF47RvHtzdlXu04fno0jrIm45lhH8+NyPH0jhvP1aLxLBg0nq5DxpM+YTwfKsdzpGo8J86M5+bt8Xz+cTyrP43HodMEeneZwDvjBM4kTmB46QQc+k8gePEEMg5P4OGRCZS/msDGBhNJbDGRPx0m0lA9kS/7TuTj7In0vziRRzcnMu7uRGoeyJyXE/lRPYnjzpPwipxETMwkOeNNYlqvSSQMncS46kn0njOJv5ZNImv5JAaun8TLTZMYvGUSN8Wr7ZNYvmsS7fdO4sy+SSw4N4nOLyZhez2JP8XID5NY06mcB93K6e1Qjk1Rzn5lOVvU5bRzKuevmHKWJJajSS5nZkY5J8vK2TyoHLch5SSOKaf++HL6Ty5nfXU5L9bJui/L+fLbcn44JvNPlstZu5yGZ8spuFJO/v1y/B+W88fjciw/S9zfy4mvM5mvxIXWk+lnnMy4sMlsLZ3Mz70nEzt4MtqKydyeJc7ItXuT2fBkMuqfJ5PeuIJWzSrY17ECk6aC7sEVVPao4Jt+FRiGVPDd0Ao6D6tgxYQKYmZU8GZXBeP3VsD3FQzaV0H7MxWUvK7A8qaC5f9UMPxjBf6fKghpOIVPxin0cZ7CYK8p1I+aQqeyKRQNm8Jp8fvwKQSMmcKVsVPYUT4Fy+IptN8whbSDU+T8O4V9t6cw57cpVH2Ywrp2lYzqWskyh0rWOFdS7lnJ2OBK7JmV5OZUcmxgJebRlXw2q5LI+ZWcWVyJYmMlHTdX8lBs2VLJvzsq2fRNJT33VDL9ZCXPXlZifVvJ898rqfmzkkF1qqhuWMXWZlWc7VrFLlUVBscqKsxVBPlWscK/ijoBVaSF/F/D5R0V1bXFYWOJGhXExIYFeXbFFqMYy8Py2TUxscVYow9j7yWIFXUKUxg6wwydacDQewcRFQRR6YICYuyFiCjGmHf/+Nbed5e7zjprnd/ZR8SgVSImrxfxeJeIvntEXDguYpxMxAa9iJ+MImHeFLE8RURZpvCvbKGvWIS+QkRhrYg5zSI6PBbh9UTEmGci/N6J2N4mYuMHER07iUntLqbGQkyYpZiX/cUcHSL4Q8V8YSumdYSYwWPELBwvZv9EMSUOYvhVzNCdYnruE+NyUsyhM2JmnhWz5aKYPyViGlzFVCjFKLzFiH3FnAgQ8zBKTK9YMRnpQm+pmLNlYpbeFrO7Wkz7PTHL3os59UHM6R4S6npJmG8hYb+VhNYBEl5PkmAzRYjbSxAvkuDwo4TgnyRcXydh7AYJlo4Sjgnc3i0h9JyEk9ESpqZI8E6TMLtUQm6NhOf3JTxukNDcJMH2bwmV3aVMt5CSPkjKclsp0cOl6MZKKbeTMnOCVLi3pUyZKuXjNClr/ivlp7lSFi+R0nGtlDfbpcw/KqXIRcpVkRR3sZShnlKSvaRYBUkpjpOyLk/ouyLlUqGUuBIpvSul1Ano7knZ1yTFq0XK+s9SXnRx5XlXVwZaunJwvCuTcOXDCoEfXBn3sysbNroybJ8raQddhb115aGfK87xrnyT7Io5w5XGTIF8IVYqcMeVJTWuNN13JaWrDBsLGT9byng7QkbuSBmKUTI2T5CxdaqM7xbJCF4lY/Y6GX84ymjeLyPzrIxfXGS8l8rYppRxQyWjyENGBx8ZVaEyjhtlzDfJMJtl9I2V4VUk42CNjJONMrp1k+PQQ47LADmrB8lZO0TO5uFyJo+RY/hOzp9z5LxaIMd6u5xhO+WM3SfnvYBSJmeTXM7naDm74uT8N1nOyTQ500rkBN8S6mvlpNfLOfpSTqeOCnp8qWDKAAVOtgr+naTgwmwFdijosFhB9+UK9CsUPN2lwGaPQniTKHDRKcg2Kmg1KTiZKPgZCsqvKJhXqCChSMFPbxQMa1HwWqDps4KRnZUM/VrJlX5KIm2UDPiPkodTlMR/q+TNNCUhc5R8u0eJwwEl0YeUPHdR0u6tZJefkjG5SoIKlLQ9VVLzlRuNA91Q27rRfYob385yY/UCN5oc3eh5yI3fndyYetmNbp5uwszmxrpYN8oS3ehy040nZW6k3XZje4MbnTupsO2uImi4ipoRKpaPVnFpjIp8BxWFy1SErFTRvEqF62YVZw+qkF5WUWlQ0WZWYZ+uQpwj1JWrCKtSMaNBxRQbd1xGuGMx3p1t37vjsNCd1O3uPDgsxI+6ozzuzhofdz74uvM60J2gUHc6RLhjleSOzx13nlW5U/fIHdEbd3a+FeIWHniM9eB/4zyIneOB0woPZu32oOKcB6cueJDs4sGUMA+MOg+63fBgW4UH0p6eGPp70n+pJ/U/eJL3iyd7d3kiVXjyVO3JFxGeLH/pSZf+Xhwf6kXFcC82zvXi0novQWO8cA73IvqaFwMeeTGkxYuZPbx5Z+NN3HBv+s30xn6BN0s2epMg9iZU4404zJtogzdfRHpzoNAbeY03lp+80Vj6oP7GR9A8H0aP8WH2OB9Cv/dh/hGBkz7MO+1DlMC+yz5cEAvf/j68CPahv86Hazd8qC/2IeG2D1v6+PLgG19efevLIHtfus30ZdcKX5wcfSnf78v+I75YXPDlssqXmVpfNhp9OZ/my9J8X84W+/L5Oz/sFvkxaKkfDzb48e64HwkX/Lh50Y9MTz80aj+6+vtxRGCpxo8AvR9xWX7YFPtx4K0foz764SGwp7eaKCs1w/urmTBYTcwoNdaj1Yy0U+MySc2dn9WUbFczbqeaUSfUTHVWI/dRo0tVMzRbTV2dmvpmNdN6+PNisT+HNvsz+LI/vSX+mNz8GeTnz5xQf14n+/OpUMjf8qdHlT+Pn/nT+aU/O9/4ox6voYu9BvMsDS2zNVg6aPhypYaDpzXsPKfhikrDSk8N+7w12GZo2F6k4dAdDS5vNVi0abjWUUtMDy1OfbQs66flnbWWkAlaJkzW0mG+FseFWs4u0xK9RkvrWi2nTmlZ46yl5ryWRzItn1VaqkO1WN/QUlKkpdsdob5Bi0uLlsltWg5/1CL/V8u+kQF4/RhA1PoAevwWgP2xAN5KA4gLCuBcYQDfXQ8gqTKACa8CuPM5gNYOgXTrE8jiwYHcHhGI07RA1m0PZIsykK9CA1maFMi5p4FMex7I1JZACtoDaf4qiM72QYz5XrBbgli5NYjsk0GccAniTEAQusggxNlBlF8PIvVeEL0/BDGrUzBzewbTMCyYVSOC6bczGPnBYGqPBjPOOZhjp4PZKg9mkHswLWYhdj+YM4+CqformGVtwUwZGILL9BC22oeweWUIgcdCWHYxhPfuIez1DuGuLoSa0hC6lYcwqD6EHo9DqG4RrHUo0waHEj47lIh9oUw+EcrHM6EsPheKc0goktJQqA9FdT+UFQ1CzeNQNvYP493AMDKGhlG4MIzYk2EUu4ZxNC6M31PDqBRYlBZGkoA4L4yndWHon4Rh6B1O1ahwetsJdm04VhvD0e4Np/ZUON+cD6erKZwd5nDCM8PJvhvOmYpwLj0Ix70pnCcvw7n2KpyS3joqrXUs/FlH8xod7w/qOHpKJ2ixDsdwHZcidHiadcxN1/E5X8f+Ih1zbumwfqTj1w86/P/R8dFST9A0PQ4z9BSu19N/g54xm/RMPKzngpNeWIue/13Q871Czz/eekKD9HQO1yMy6LFM01PTqMe5Wc/9J3puvNeT+KWBcRYGOtsZsJppYIijgR17DJw9ZkDkbMD/rIGZcgNHgw0okwysSjEwJdXA5CsGyq8auF5uQN7RyI+djXQYaKTHMCPHJxmJnG1klYMRzW4jZ/YYidtnxOq4kTqNkQuBRtpNRg4lGSnKMzKy3kjxAyMbXxkxvBVq3hl58cnIht4mGr828WCUiZBZJg4vMVG5yoTNfhPnnUxsP2XiuosJa42JRToTTyNNFEeZkMWbyE804ZNnwrnGxEuBkOcmUntFsGFABG5zIvBfE0HQyQh2GSNYmBTB6PQInlyLwL4mgvZnEbR8FUn3iZHMmxHJrdWRlO2NZLs4kgy/SD5GRzI9LZLjxZHYlkYytyKSsU2RLH4k5N5HYjE4Cle7KOyWRPHxpyiUG6I4L4tC4hnFPXMU1olRZF2L4uaLKKzeR2G2M7NxkpmRU8wUzDaTtNfMkvNmzP5mbDRmmqvNhD000/DITMwHM6c+mrnzt5mAf8yc+CYav/7RdJgVzbRF0fQ8Gs3ToGhuBUczLySaXmHR2ORFk/U4mvyvY5g3N4Z/fozh4aoY7E/EMM0/hrFBMbiZYziREkPglRgW/BMjaGAswYtjmbU8lh0/xCLaGssZ51iGmWMZVRDLoeex2HeIo8E6juBRcVgdiGPnsTgCzseRnBVH367xtPeM545tPFHT4+n+azz7/4hnsl88b4rjWfgmnglt8ZT0SSBpSAKL9idg7ZRAuyGBZnMCA3MT8C1P4OnXiSyzTuSEfSJdZidi3JDIb7JETrslcsMnkeJnQq5TEjctk0gclsQmkkjTJKGNT8LjbhJrPyUx1DKZu/2TkYxPZuzyZJ7/kkzIb8ksMSZTdCOZ32uS8WlKxulpMq8F9nyZQnXPFG73SWHtgBRibFKwP5iCpyKFqbkpWF9LEWaCFB7ZpSLalsrW7aks35HKpgOp7HdKRadMJc0zlYHmVCY1pbL4XyHXOY3SWWlsW53G7SNp1ISlEfMmjZEL0unwSzoVonSme6cj8U3nmn86a83pLE9M52FNOv99nc6mQRnstM2gdHMGSY4ZuB7IoEKWQRdVBptKM5h0P4OQRxlcdMhk7eZMLu/KpLc5k8mlmcy7l0nHLVmsPJiFt1MWvU5l8UkgRpHF6pAsHhRkcawmixcC6tYs1ltkU7Uqm5PrshmyI5tPR7PpVpgN/XJwGJqD4/gcoifmMGNhDkMu5yA151CWm8P02hwODc2laFgugVNzmbgjl4UuuZw35PL7nVweCCz6OY/Dh/P4Pi6PvWV5bKjNw/9+Hq//yuOHAflsnZlPwIZ8hh3Lp/6PfPTKfDIf59Nsf4XcrVeouHiFxcorHOlaIJyxAlQOBeydX0CESwEmeQHGiALhXipgRXMB118V8LG1ALu/C1ja6yrL1l5lQeJV3KqvMuPdVQ4eLaTiSiEZdYU8e1jIol+vIS66hvz4ddovXue27Q22TbiB81bB5hRhXVnEn8+KuNhWRM6uYu4dKyanrZiDtjdp/s9NVk6/ScBmwT9+kxUtN1nVsQTZkxI6HCslIKoU14JSJt8txfnLW4xed4u17rd4UH6LQe232N2xjNmiMj43lKH8UEbYuNu06W9z0vYO86vuUO1wl8YddxlQchdfgemv7tLauRyP0eXMWlyO/+pyBq4pp7y8HPWoCnqPr2BGbQWPvqqkNa6S4ruVONyvZPTbSvp2ruLw6Cphr6vw9qyi4UkV1R+qKLWoZvKeaiIvVGNSVqMrqkb/QqClmgirGmatq6Hcu4YHkTVsNddw4HoN/brUMtiiljFDakn7tpali2opXV5Lp9ZafDvdQ/XrPUIc7/HHn/eI+KKOP8bV8XlvHdNFdZS51+Gxop6ZsnqG19fj+LYe1Rf3mR97n5El9ynu3MDfuxsIUDbwLKOBTJtGAjSNrNY3cjq6keKsRvS3GtlS20ifvk38M7eJnfVN2Kx5iPOOh1QfechfwQ9ZNfURupJHTNz1J7b6x4xvfkzfZU+Y4vSEp2ee4jviGX1yX1Bi95Kp814Sd+klEzNf4lbwkvFPXqIa/YoR370StPM1XR1fc9rqDfHlLXT0+otJ/d6y4FwrHQJaudm7jaTrbch6vef18A9ctmzHZNXO277tvMtp5/89Q6X9</binary>
            </binaryDataArray>
            <binaryDataArray encodedLength="6100">
              <cvParam cvRef="MS" accession="MS:1000521" name="32-bit float" value=""/>
              <cvParam cvRef="MS" accession="MS:1000574" name="zlib compression" value=""/>
              <cvParam cvRef="MS" accession="MS:1000515" name="intensity array" value="" unitCvRef="MS" unitAccession="MS:1000131" unitName="number of counts"/>
              <binary>eJzdXS2TJMt1LSAgIDDQwGCBgIHAAAEDg9vzCxYYGBgsMDDcn5BAoXjIIbgw4QsBxQshhYAjocJIULCgoKCgu2bzTp86fe7NrJ6enRcCN6oy836ce05Wd3VPbe+ymC3LAsbjQuMZM4jbzisdlT/PtWQtmp/B6nGeHzEhTj9/9jsty8ezPZ7tN2f7fDY725ezfXe2h27Wfba4tcc9wLj2oxEW5Kse6MF73uwL4NjqbnUeTxccz3Gnr74GcYXyMZ8G68wv8ob9fuh1N+4ees3Wjfs02/PCeyfqm7kzmlOcId6oRoN5xZGJfArfzHyEDzlQNX0d90qBOa7HPVTIMYMt4sdzj/hQukUcjfAgN6w79lZFjAnDnhQO1uQl92n/OoG+lY6opRqzvrymMKDPKnJxjSWIjeoVWlfccd9r58VroQaKA6ytzssN6+jXYI7Xi8BUaYy+vKasJb6jniL9EStrw9yyLop3zId5GUezy95WmKL+7uGntOZeIu2dn838fcj6+Ud/f7T9+/Fmj6fr92fXE/M205yqHlAXXq+EWfWPdavnO81xx8eMywZ9fezv31/6vcyf+v1O6fwgp36fUbt5Dh9nuhe73n9tgJP78pormOeswJ9z1+yytzMdsUahcdTLyGfD4PeCrZ87jgo+ft5gTvEw2gPOjZvPuW5ch3nNOFG9G517buzNfTgnW7Hr1yWsjxixttfb7GPft99183v2zedTv0dGLbCXahob1+Z5jnFuuZdovzCHjfJhnRX9ez+Pp/39NupZbM+r+xTK51otEKc0GvWuxpHeXL/Y9X2V46ima6o5xl7IRnq4hmZ77ir4zPStekYdMA/uA86heqymr1cVi7WbmFdYvV4lnphDpRXjHR2VZoo3pStjZgzI18v66XINuM7I50r+nrNQzhlDrZvtP+8qnBkfxa5fo6L4CGcjn0r+mF/pHPVWbP/a9Oxz2uPz3GisDXJsoo7SulA+PjaKVTwxJlUL8c9gVrmYYx97/oVyYu5m1++rFfJwDPfA2CM+NnvWst8Tun3stvSx38ustr8HRG12+wGwcz2FRXE30tF5wB4Zk3PJ/GM884lrqAn2UG1/PVXyLTC/1ff7Qpx37p3PBobYuOaLj9/jgT7b8VPXDO9/il3unSvlXex6Ty49zx+2PE/L8pOz/dvZ/vtsvzqbne2/zvavZ/t79/n52f7WP09sny2+3zDB94UPpz1vi11eRxrgUYb8Mz/RXnHOWGfUtgTxrtNDv7f8ofe18fGXrZfet49/AD+/J/Vr6HPXokEt3As4Zl183jV0/T+cLvh9DfdWtT0/aBvnH3s/33ftNh1/ebb/ONuns/1zn/vZ2X56tvXs9+duDfr178M/nC57UtXFfbb5fer74Yf+fft3nccvndPSuSv98+dneG3ye2Hc26oec+Jzq+2vAcURWrPLteN9+p72a9Bz+tH3un8/X6EW7kusj/txgVxL79mv8Y99/KnndiyfT5fvCUufd9wVcq7EG+4992+CG/SPuDPIx302WFdaLXZ9TVSYc+zoh7gYkwU+3E+WI9sTro1z2WDetcLP4e6/wJhxIU/Yo+rBII/qXfXMvCiNR7F8rvRkzJkv+lTyxe9TTPjP1snwox5YvyT5cB79o9yRdhHGCnFV+KMP11G4FW+qtyxvhjnryWORp63GKmKZJ8QcYeAY5AFjGUejmGqX65d5zHpW2ii+K51zf8wz5kBtkAs+Zlgb5MHazB/XjfR0DR/gPfARPif4d8f+Xr1CfrM9/8yj0Rz3VmnM2Itd3ufwMwz/7Yr3RJSTj5u93PMAL173OX+v+fF0+T7S74+KwTMFEFupLmPDfcN7wWMa9P0I70P+XlVt//kSczXb7ynmAbG4np77w2n/NwLVl++Tl/vE0/67BI5jXZRuzBly5bn9+98GeRyD66U4N/BX2hRYZ6xqzJxGfs5hlhexeT/eX6Uja4d8ct8F5ptYj3KwX8ZHdK76ZZ9G86o+z0W9RjgrxfK6X1c/9GvM4LPeVme1yxE/G1XKz/1mnI10MOHjXHDNSLtI10xfhSXKEdWbyZVhUDyofXGkV7QmMHrOKvIttn+d8vyFYhU/iDXTR/Wc8ZNxxrwxzpEmHF8x9rRcYYi44n6ZN6UT5it0zmOO2Y5N5GFsShucYw0znJ6vQT6zy+cPf73w+Qb5msU4M+1Vf+xXRb6M60hL9hlphVrUJEejXNX0Nc46IY8Yu9r++sy0ZT1VH4rbInJF+mBsIx+lK/OHPRQYM29RHwrbrJYcH+WLsERceF+VfIrte3RNcS3SRtVlniNcRcxh7VmOC8XVAGuExYKaL/hO+5iID+w70oZ9i5ib6XnEKWKptr82Iy05r8LDuRl/pnnUH68V29dQtZRfCdaK7T/DrjA+ipPNa1aBeUZb5O0ZD9zfvsz1MWI2YWoPcN0GPtXgPRA+Oxv5RjrNcqVwoF64zn1wrxH/Kj/OVRGziHXeB9mYeVU9YM1m1/sOtRr1lPGLfUR9c03FvYkc6rzQnFsRa947xle7/t4F8TIHiJP1U7zPcBf5cP5If8VthsWPzoXSvoneGVul8UxPNhHjWnAO10f1q3AzX5l2itesF8yj+BvpGmlb6BjVjnJznkp5SmBm19fLTC/Kx2iO513DYtd5FS+My2zuc83afRvNc23Vq/NRyR/5ZAzcd8RJFhPl4NoZPwViFP/ZOecr5IO5R70oHTGPa+E6bXMN4lGHqAbryJoo7MU0vgi72f5vw/hvDp6xny7YEfM64JLrrbZ/33GcLfDPuHYuvObDaX+fZRRrNB/tB/Qv5MdrVfhW8i3CJ8IWaWU0HsUoXJk2qEWUM+Kf/ZmzSn7bcRVzeKwiT2TMN/OU4Y80U75Kj0ZjhSFaj/RQHM4a8uf6oP4+Vv0wTjONzef9WZHn/PC8nP9bBre1x/mxJfl5zrG2xCfSSf7tLKmjOJ+pw1aTeoXGKi/GrTButv975wo5Mk4i/IhlhbloP+CRe+PczAHGqZyco9j1tYXYKtXw+SZyHdHO9eM+S+CLtSOOHZdrWGy/nz13pblKOXDez4vtOY5wMudVzGONLI+JuKi24i/iP5qv4pz72I6rAdenPa/eE9bgesyj0tXHz//W8Gz/8rQs/3O2357t92f749n+72z/e7bfne27p6/PHX96+voc8t963PJ0eQ73od9vfYZnUKrpPcJYKuBkjTOOvcYzL/151g3bL864ytl+fbb/PNu/d+y/7Pi356mXp+vnpb/Q34qbXa5Rx1hIS+ZX9ZjN+5r/3sWGZ+N0w2mAeXvmeXsu+Kcd//bMbu24S3+/ejk6ptOeW1W7ijFrEO2xqMeNN38frX1/1G5fOs5yujwj688H+b+tw+8ymesXvgTvBfzM9tdLxgH27fsJnyEtdv1sboN6K9Xc6SpqGaxl+yKyJnI5ZsS59uPjaf8ejHhZ34wr5FfhzvhVNXhtw+p6F1p3XYzmapAr4l3NIZ+oscI66ivSvlAu5NKCmKge5xphc1+lexH5UF8+j7jEPKiPimFtF+HbyJfzsP+MZfgZ12yeaIycVrt+Foy1mamj4lVfrENUK+PPEh/vadNotev9U01fR7jGeCv48zpjwHqOxb/v8d9W+P50+T0Kg2dhV9v/O6/IGAPOF7vGxNjUGvLxeLoc8TnR1fYYH+D9B/+uHHEU6TVa43GzS12svdr1e6XHFLBRnci4N14z8uG8jht9iu3v3z7Ac8jek1EuHGOP7JP1ofjPuFkJb9ZzhCfrA3up5BNh4mOjvFXEcT2Vl+MYP+ZQvgq3GvMca4kaR/irXfjHc4W7UD7Orfpgy/y5NmtSCKfiBDngPjJela5ZT0axM7UyTrgfo7Uq8in/kc6oZaQB81ATn4ibmfUIT4bL+2BMC+WqtucV/Ytda1xpfKS3Kupxj1G8j1fRU6HxLL+OA3t0TjItuJ7PFdP/PnKEjTFk+qp+I66yHJmOheJZIxWTzUUYstp4ZG6yWu7bBHbUJcqxijWzaz0jnTItRhpxnRL4oj54vtj49aoGa5w3MoXRzxvlijjintk/4ibTP8L4gu+030u32Ky2CvuROhvGmsRx3kJjnOPziN8IZ6QJzuEeMIv3B66jHeUn4nXUi+qrmn62mfVgDiNMjG+ElX2OcME4N2s297nWey8W3ydmPWLtKF7hG+kWacw+9UCdTA+eK7avVWHNzwvERbV5HvGq/LxWgjwYw1g5NtID1zPNOT9jURyqeoon1ZfS2kznV9gUF6NxoTmshcdCR/x31tuxei54JppxZfiUOZatxofTfs73AXPA/czwG51jrWL6nrGQX6Q3zheKi7jgPjdrEFtN/26RqrdAPPI24oz7i3DjOsdzjNJB6ePHdYCvivmRZZyrNcTkNX2tHsjDxvxkeCPOMxyz5rp5fwbnSleOG3FrFr8HzGoUjWc0m6mp1lEfP78112L59RbxPeJB1WZuIn5wHmtW4TvSa8T1Lfyp3iucR5hLEDvqB/ma0SDq80jNKD/rWGkuwxLV8r8P/fX09VmKD09fn6X4+dPX31b76+nym2ibtdPldxg/n+j3kODfVdeJ+hln2POW66H//Wp71uPv/fyfnr7+jkk5XX5r2Z+Z8N8Md1PPDan6SqsRTsbszxx86s93/KZj/FMf+2+lPXYeV+gRn3Xm5xwVp9Uuz0h5X0vvtwV9Znz70f9O6L8Z+KHjLcCpny92fX0ZzGONQueK7xKMG8w18HEeVG+VxhjDvtZrYR3HuOM26DXbEx6vfJUua5JLYR/Vz7Tnvtx8voKf0lnxyPWy+owl8nFMdcIH8Su9ZjRjbo5wivUtiGGMER+Z/or7TNcMZ5SvUS+okc9X0SuuN9s/rxnxnfWBdRutRzkV9zM1mWvveyW/OshRgUN8rV9tv09RB+yH+UZTPau+qy1DnWeMtc18svUoD/fDmjlvKh554vksZ4Z3q9UMntk9Xe+nYtf3YaqPUS3W260GOTPt/bxNYMrOnfORz8iYM9ZL6TKTU2GayaG4iPIxD6P6RcTewhWPm2OA771YG4x1HNwr4vPzEXfRPHMSGeNU+RknxkV1jvAccYRaNhrP5H+N1qxLlO8Ilkzv2TzIQ9RvoTnm96g2GTbuIeJGrV1x01/DK/nWgKeMAxWPVuwaw0gv9o24OcLviBvWM4tV+s/kYF6P9jDLQaTb0Vq3cnw05l5cHOEs02AbN4u/d4zqFuF7tC7P20T9EQ9qPZobYbxFnxHekuRRcUc4vpfNcI79cu+zGtyCpU7Un8mT8Zf1M+JmhqsZvKMeil3+/uq//7qd+7HY/hr186hnVaf28+3o//eFv5/6vw2rIr5AjkI5FZerXX9v+wD3vaXPz2ic8a8wNvApdBztBVWjWHw/hbwe0Z3jmcNZPTPso5yF5l90GeTKtIjiM91GumY4stwjjl6DM/MbxRY7Vivr+R45mKfZ3m+pF+XOajJfr8Gh1k34lclct2gxq2lmdcKHe1CaZ9giH8XNrBbM9ZG+j3J0a55ImxnOucd2A7aofrQ+Y6zZUd7LgdhsnXNl/eG84j7jaZZP5Ia1O6o1x44wMw84rziIuMows/+sbrMczOrOXGR4MxxvgTHLw/WK6e/5ovlM21v7UP5Y/xZ9FPdH85g4Ome8pvIUOJo4N7AIs034j/orQexrNJuN5bWst9fkncGY1bq1x9fwNlsv41D195a4Zvid4eu9NSivzGFgr8E+q+9r4rjXe3F4q26zOJXfCOesJujzFvzM9pzlvXXtXjr9WHDdC9tb1n1N/K18fqtevwUH7mdBjAV57s0BWpmoZeKc4+7NV8TFWxvXNTH3rWq/R66R/tka1nxP/d47tx30v8X3Hn1uOcqdsWUx5U64Z7Ddu85r8DGWt8JcJ3IeqWE3xLyVnq/l6i16Udq+RexrMUfxan6m1i147sn7PfV7jc+ta+x3T87toP97cXrPno/EztZ+C0w/JrulDxXDc6/ltwzi/xH4j3o4Ov8WGt8rz0yMBb6vxX003u5Q81vqouLfm8Nvleutckd57s2D0XimxgyGt+T4vTW+R+1b8XHct+jT6Pgtar+nfu9h79VvVLf8g/Y7wvJjwvXt7P8BXcTYIg==</binary>
            </binaryDataArray>
          </binaryDataArrayList>
        </spectrum>
        <spectrum index="6" id="sample=3 period=1 cycle=3 experiment=2" defaultArrayLength="212">
          <cvParam cvRef="MS" accession="MS:1000511" name="ms level" value="2"/>
          <cvParam cvRef="MS" accession="MS:1000580" name="MSn spectrum" value=""/>
          <cvParam cvRef="MS" accession="MS:1000130" name="positive scan" value=""/>
          <cvParam cvRef="MS" accession="MS:1000128" name="profile spectrum" value=""/>
          <cvParam cvRef="MS" accession="MS:1000505" name="base peak intensity" value="3.0" unitCvRef="MS" unitAccession="MS:1000131" unitName="number of counts"/>
          <cvParam cvRef="MS" accession="MS:1000504" name="base peak m/z" value="706.441704156006" unitCvRef="MS" unitAccession="MS:1000040" unitName="m/z"/>
          <cvParam cvRef="MS" accession="MS:1000285" name="total ion current" value="15.0" unitCvRef="MS" unitAccession="MS:1000131" unitName="number of counts"/>
          <scanList count="1">
            <cvParam cvRef="MS" accession="MS:1000795" name="no combination" value=""/>
            <scan>
              <cvParam cvRef="MS" accession="MS:1000016" name="scan start time" value="1.2605" unitCvRef="UO" unitAccession="UO:0000031" unitName="minute"/>
              <scanWindowList count="1">
                <scanWindow>
                  <cvParam cvRef="MS" accession="MS:1000501" name="scan window lower limit" value="100" unitCvRef="MS" unitAccession="MS:1000040" unitName="m/z"/>
                  <cvParam cvRef="MS" accession="MS:1000500" name="scan window upper limit" value="2000" unitCvRef="MS" unitAccession="MS:1000040" unitName="m/z"/>
                </scanWindow>
              </scanWindowList>
            </scan>
          </scanList>
          <precursorList count="1">
            <precursor>
              <selectedIonList count="1">
                <selectedIon>
                  <cvParam cvRef="MS" accession="MS:1000744" name="selected ion m/z" value="706.503591330555" unitCvRef="MS" unitAccession="MS:1000040" unitName="m/z"/>
                </selectedIon>
              </selectedIonList>
              <activation>
                <cvParam cvRef="MS" accession="MS:1000133" name="collision-induced dissociation" value=""/>
              </activation>
            </precursor>
          </precursorList>
          <binaryDataArrayList count="2">
            <binaryDataArray encodedLength="1092">
              <cvParam cvRef="MS" accession="MS:1000521" name="32-bit float" value=""/>
              <cvParam cvRef="MS" accession="MS:1000574" name="zlib compression" value=""/>
              <cvParam cvRef="MS" accession="MS:1000514" name="m/z array" value="" unitCvRef="MS" unitAccession="MS:1000040" unitName="m/z"/>
              <binary>eJwNz41TkwUAB+DhFLfGAAlGG0ycU050x73LTmZ3dPX+fsnJhWcm0ofFIdflXevA0VEtc2PMmB87EY2YQHLAJaJ9XEnoCXcFdAyI1vCOGRiHYhyG6WScrR0f9fwHTyDsF1WPAqLFOCZO6++KUZvuihWTM6KC98TNxffEi7KQGMiOiDlJC+JMypJolkWhUh4FT5wU65ZXolyzGmK3DC5JPPJkiTCnJEG+LhlTG/TQputhl2XgujYD88ubcSfyNGo/2YbZhCz8HGNCQqwJX8WbYEzdjo0fZuOHVc/BtbgDRet3QrLlJZSl5KFDKEB3sBD71h6AVfoOBqpKcFBThj0TVtwes6FLVgHrR5UQrZWoHzqOiOckBtLcCDW4Ud/sxlXzKWTVnsJoQjU8llo8OFOLHeo6dDjqYT/agoirBQ11LbgS1wrn4VbobK3YX/4lilxtuOxugz32Ig7a22EKtuPv7G+QL/kW05rvcW35CrbEd2CupgN7oztxpLwTjclXUea4jnRrFxojPRgp60NNUx+2h/vw2tF+jOq8OHvCi7fXDsJeOojqtkGYbUN4y/kLDJpfMdrig7/VhyMOP1Y2jCBou4E02+j/pwCqF28iSj6GJ2LG4V4aR1b+LUxa/oB4egLHgxM4XDKJKvVt7Gyaxj7vfTw1+wA5nz3Ej4Ygni95hBWH5vCKLAQ4Qxh2h2BuD6HHPo/qqXnoN/2D5vfD+OlsGJ4DCwg7FhCtWESuewmZ0RJ2X5OwdL+UD6ukrDGtYiQumhuGV9P4r4wLRjkLf1cwxxTD/FwlhTwlPyhQMtMdx1n5GhqeXMMbhgQObU3gXEMSv9OqWJinYrhAxfE3VfS/l8xiXzL/cqhZ4NawNyOV/bmpVNbo+PF5HTO7dBzo19GyYj2LlXo6pzbya6YznGng8OcCD9UJTPQIfOOcwBcbBJ5sFDjyhcDy8wLVTQIvNAsMtQt89rLAl70Cj40I1N4SGPunwGKFkUUvbOW5XSIrlHv5zG+v8kTi67y0+12OJZYy0FvKbZcqKZ12Uuv/lBdmXDy2p473/Z08/biXXrWPPRoftYo7lN+coiXtMf8Dg0BmNQ==</binary>
            </binaryDataArray>
            <binaryDataArray encodedLength="56">
              <cvParam cvRef="MS" accession="MS:1000521" name="32-bit float" value=""/>
              <cvParam cvRef="MS" accession="MS:1000574" name="zlib compression" value=""/>
              <cvParam cvRef="MS" accession="MS:1000515" name="intensity array" value="" unitCvRef="MS" unitAccession="MS:1000131" unitName="number of counts"/>
              <binary>eJxjYGiwZ0DBDA4MGGK0wPSyZ7C7YTC5Y6hjB7RwxBWutAtvAEP7mvQ=</binary>
            </binaryDataArray>
          </binaryDataArrayList>
        </spectrum>
        <spectrum index="7" id="sample=3 period=1 cycle=4 experiment=1" defaultArrayLength="10471">
          <cvParam cvRef="MS" accession="MS:1000511" name="ms level" value="1"/>
          <cvParam cvRef="MS" accession="MS:1000579" name="MS1 spectrum" value=""/>
          <cvParam cvRef="MS" accession="MS:1000130" name="positive scan" value=""/>
          <cvParam cvRef="MS" accession="MS:1000128" name="profile spectrum" value=""/>
          <cvParam cvRef="MS" accession="MS:1000505" name="base peak intensity" value="113.0" unitCvRef="MS" unitAccession="MS:1000131" unitName="number of counts"/>
          <cvParam cvRef="MS" accession="MS:1000504" name="base peak m/z" value="610.123789760121" unitCvRef="MS" unitAccession="MS:1000040" unitName="m/z"/>
          <cvParam cvRef="MS" accession="MS:1000285" name="total ion current" value="11969.0" unitCvRef="MS" unitAccession="MS:1000131" unitName="number of counts"/>
          <scanList count="1">
            <cvParam cvRef="MS" accession="MS:1000795" name="no combination" value=""/>
            <scan>
              <cvParam cvRef="MS" accession="MS:1000016" name="scan start time" value="1.344666666667" unitCvRef="UO" unitAccession="UO:0000031" unitName="minute"/>
              <scanWindowList count="1">
                <scanWindow>
                  <cvParam cvRef="MS" accession="MS:1000501" name="scan window lower limit" value="500" unitCvRef="MS" unitAccession="MS:1000040" unitName="m/z"/>
                  <cvParam cvRef="MS" accession="MS:1000500" name="scan window upper limit" value="2000" unitCvRef="MS" unitAccession="MS:1000040" unitName="m/z"/>
                </scanWindow>
              </scanWindowList>
            </scan>
          </scanList>
          <binaryDataArrayList count="2">
            <binaryDataArray encodedLength="42744">
              <cvParam cvRef="MS" accession="MS:1000521" name="32-bit float" value=""/>
              <cvParam cvRef="MS" accession="MS:1000574" name="zlib compression" value=""/>
              <cvParam cvRef="MS" accession="MS:1000514" name="m/z array" value="" unitCvRef="MS" unitAccession="MS:1000040" unitName="m/z"/>
              <binary>eJwU13Vclef7B/DT3V12TRfO2R33xwJBERBExVy5zX03uxsRBMVEBazNmDW7uxXswMLenCtny6nf5/fH+3U4z3me+7quz32jB7+yXCRpykWOvlycMJWLqd5ysc5fLh5WLBevK/GzGuViee1ycfOjchH9pFzE1i8X6Q3KxaAh5eLZ8HLReEy5iBlbLg5MLhcXp5SLlKxyMTi7XNzNKxfP55YL94JyUWdhuWi5iM8sLhcjl5SLrKXl4nhRubixjGssLxfVf+Kaa8rFtHXlIv+XcrF+fbk4uKFcXNpYLm6fLRfvn5aLyc/LBYLlYrc0KO7Jg2KsIShyjUGxwxwUz21B4XYGRSt3UCR4guJUxaBwVguKFjWCYmCtoMiqHRSFdYJiy4dBcfyjoCj9OCjs9YKif8OgqDY4KK4ODYqnw4IiODwozCODotHooIgZExTpY4Pix3FBsXhCUGycGBRHJvHeybx3SlCEpvLe6Xw+IygazwiK2EzeP5P3ZwVFRnZQLJnFZ3L4TG5QXJsdFH/M4TN5QWGZFxTV5wdFkwVB0WVhUAzND4oZi4Ni89KgOFoQFNcLg+JZUVBElgWFdUVQNF0VFMNXB0XB2qD4c0NQRDcGRdetQTHqaFD0fBYU718ERZ93rBVirTDrRPmcLCRqyEOiqSIk4pQh0V8VEsPVITFTExKF2pDYoguJE/qQuGkIib+NISE1h4TTEhK1rSHR0hYSCfaQ+NwREqOdIXHWGxK+iiHRrnJI9KgSEnOrh8Tb2iFR6aOQ6FU3JL7/NCQ21A+Jqw1D4mmjkAg1Zs0WIdEzNSTq/BASXw4Lid2jQqJ4dEi8GhsS2vEhUWFCSNSbGBJpk0NiyJSQmDI1JBZNC4n100PiUAbXmsG1MrnWzJCwZHOWWZwlh+vmhsSA2SExYk5IZOWFxLK5IbFtXkicmh8SdxaExPOFIaHIDwnv4pD4eAn7LQiJwYUhMaEoJOYtC4k1y0Ni34qQuLgyJIyrQ6LKmpBouDYk0n8JiRkbQuL45pAo/ZWZbAkJ1/aQaLUzJBJ3cYbdITFuT0jM2RsSb15z9nchUf99SHQqD4klkZD4SxYWTmVY1FGFRaImLL7UhsVeY1icN4VFFXtYNHSERYwzLNJdYZHpCYsCb1hs8YXFCX9Y3AqEhbxSWHgqh8XHVcKiR7WwWFsrLA58EBaXa4eF5eOwaFo3LNJahYWkY1gU9Q6L2j+ERasfw6L7UNYaFhbjhodF3oiwWD2SdUeFReOJYdF/clhkTw2LMxlhUTYjLF5mhoUmKywqZIdFvVlh0SEnLHrlhsX/ZofF5rlhcWxeWJTODwvZorBw54fFR4vDYnBBWEwsDIv5RWFxcHlYPF0ZFuFVYWH7OSyarwmLbmvD4vN1YTHml7CYvT4sHm0Oi3e/cuZtYdFoe1jE7giL4bvCImt3WCzbExbb97KPA+zjEPs4HBafHQmLnaGw6KuMiG3aiCjTR0RvW0T8aI+IAmdEbHFFxHNvRKRViojj1SPin5oRkV83Iv6uHxGyhhGR0jQivm0WEZObR8SGlhFxvXVE/NkmIqTtIuJDRESb9hGxoHNErI+JiGiviEj6LiLm/y8iDv0Y4e88rw2PCMdIXh8TEYPHRsTEcRHxywR+PpGfT4qIZ5P5+bSIqDM9IlpnRETyDN6XyXuyI+LwLH6eGxHfLOD6+Xy/mLWXsnZhRLiKIuKjZRHRdnlE9FjBHleyx1Xs8eeIOLqa/a9l/79ERLuNEZG6KSKm/sq5tkTEpq0RcWxbRNzczll3RIRiV0R4d0dE3T0Rgb0RMf1ARPx6KCJOHGZOpyNia3FEvPsjIgb9GxH7XkbEb68j4qtQRIwPR8RBSVRE5VGR5oyK711RsdQTFVu8UXHHHxUvAlGRXjUqsqpHxbIaUfHgg6iI+yQqRn8aFT99FhV760fFxQZR8aRhVNRqGhVftYiK+a2iImlIVEz6X1QcGRoVfw+PCvnIqKg7Oir+Ny4qMsZHxelJUaGbFhWjZkZFTlZUrMqOij2zouJCDtfKjYrg7Kiw5kVF4vyo+HpBlLlxrcVcaynXKuRay6Ki/fKomLEqKgp/ioptP0fFmdVRcW9NVLxeGxX6X6KiyvqoaLwhKmb/GhU/b4mK37dHhX1XVNTeHRWt90TFwL+jIvIqKhxvouLDt1HxXXlUnIxw7iifkUowVCXBh1oJUvQSvDdIYDZJsISaWyTobpXgK5sEL2mCXQKtQ4L5VMkpwQ23BAM8Eoz2SuDzS/AzdawgwWV6WlGCgw0luNpIgj8bSzCiiQRoIcFF6tVSgt/oh1YShCiztQS127JuBwl+7ShBi04SnKJXMRLoukiwkI7FSxDfVYJB3SRQdZdgbSLXT5IgJlmCa9SvhwR/0cgUCWSpEuTQ0D4SxI6RoN5ECTpNkuAKDZ8iwd7pEizPkmBXtgTtZknQM0eCYK4EM2azjzwJtlObuRJ8N595kHmhBC3zJZiyVAJjAWvukqD/btajUXskkO+VYDb59rHWftY6IMFPRyT49CizOCZB+nEJJCclaH9GgkvU+yzzoeg5CbKKJVhRIsHH55nPBQkuUK+LEjivsL+rEohrEpyntOvMjH64IUGYMkslcNyUYBntvMU5bktQ574Ehf9JMOS1BNa3FJbggwjnIatcigL6QCHFQ5UUVrMUhbTdIkWKTYpHVOiUYodLijZuKYop1SPF914pSipIEW0sRXYTKfY2k+JycylmtZLC01qKn+jTNlJ0bCtF33ZSjBBS5EIKX3spVlO9DlIcoM4dpbhG/TpJ8RcpYqSYQ/5YKdZQ/S5SHKLYOCmu04B4Kf6hMV2lUHWTIo8qJEixjhp2l+IIlSZKMShJiudUKUWK9XQsVYr4nlLcoi/SpJjQSwpdbykWUJU+UogRUqwcI8UnY6X4Y7wUwydI8fMkKa5OYW9TpQhkSHF4hhRdMqUYOFOKf0mdLcU8qjSLNahxDuvQy9lSVJ0rRbN5UnSfL0UZ1cyXYiu1WixFjyVSDFnKDH6R4r+tUmi3S7FxhxQndkqRsEuKyXuk2LJPivKDUmQckqLosBR1jkixk9odleI8pR2T4jf68bgUEco6IYXrJGegT05xP6jDae4J9T0jxZ808qwU8nNSzCZ/MfOl+iXM9rwUN2jgBc5F6ktSzKfKl6VockWKblel+OqaFK/IcEOKGqVStLwpxRlKviXFA/ruthTT7/D83GW/tLOMvd6T4uafnP8/Kd68kOJ/76TIfC/Fx0Ep2oekkEV5HiQy1JfKcIhiZTLcoIFyGZ7TOIUMGqUM86mySoYN1FQtwwlK0Mhwl77WyvCGpuhkMOllWEI1DTJso9ZGGc5RyCxDpkUGh1WGj20y7KH2dhnSHTI8I79bhjV0yCNDqVeGQT4ZmlWU4YNqMrg+kOFlPRmSG8kwpLEMGU1k+LCZDGguQ58WMgxvKYO0lQy5tLo112jDNdpyjXacgcYLGbSQYQFVbS/DJmrWQYZTlNhRhnv0TScZ3tG0zjJYYmQopB2xMpzvIkNanAy/UzRehlldZaiXIENMdxmu07+JMqiTmQ9V7sFsUpgNlaXKMLinDFPTZDD3kqGAPugtw3Zq20eGEkpLl+E3+rEv16bsfjK4+8vwE306QIZrA1ljGNcfyfVp4yiuP1qG2hNkGDZZBskUzjtVhoPTuG/TuW80KIOzZsqwkKrOlGEz3c+WwZYrwzLCHBkC82VYS0cWyGBYLMNiqrFEhpQCGR7TzCJmvkyGustl2EedVshwlfqvlOFvGrNKBtVPMsyjSj/zTFCT1ZybEtZwdhq8Voa3NG0d8/yFeVLt9TLspGGbZHixTYb8HTJU3ynD2V0yPNotw/d7WHsva+5nvQOsd5BrH+HMR2Xofozr0rQTMlhPynDxtAy9z8gw4qyMv0s8P8Wcp0SG+PMy3KJJF2UwXuI5vMwzeEWGYvrxGjO+LoPnBvewlHt4k5nRwFs8JzT+NrO7w+yo2l1mRy3KeO7uyfCQhtyXIUiZD3iOH8qwgj55JMNe6viYPdPfT5jPbzKc/IOZ/y1D41cydHvN/X/H+d/LcKFchqdBntkQe46w56gMk2VyLJHL0UYpx2qtHF8Y5HhJi01ybDXL8cQqx482OaLkcchxyClHrEuOz91yTPDIoffKkU81fHKc88uRGuAz9EMF3l9Jjp8otgrvrcZ7q/OemnL83FCOg414vTGvN+X1ZlyDtjbn5y1Yq5Ucs1qzVls5urST4yZ9IeSYCPbVXo6aHeQY2lmOnBg5bsXJ8WW8HK9oclc5TN04D9VKkGM7ne8uR69EOZ6SLFmOXFrbQ46jKXJ0TZXjDn3dU443NDVNzt8VOWr3lkP0kaNPuhx5/eQYMEyOs6PkeDyac42RI0KHxssxaRJrTJEjbZoc0gyuTf4ZclhmyVEnR46+s+X4i1R5csyjjXPl/D9BjlP0YL4cQxbIMXCJHOOXylG9kLktkyNzixydt/P6Djl0u+T4bS9n3SeHZD/7PsCeD7FnmnZEjqKjcnx4TI7ddPm4HGNOyqE+Jcd8qnJajuZn5DhNPc7KET4n53cK7kcJez/PTC+w/0vM67IcH1yRYwe1u8qZr8nxjBQ3ODttKJWj6U05Em/JEbwth/Mu9+yBHJ/8wx6fy3H8PX+OyNEpKsc1ei5RIF+mQGuFAiUkUyuwTqNAgk6Bb/UKrDAqsM+kQGezAgMtCtS0K/DUqUAFjwJNvArc9ynwnV+BzIACYxspcK6pAqnNFJC0UCCXMtpyjXZ8Hgpcp0HtFfiPDB0VqNVJge3UrrMCF6h3jALPaGSsAsouCsylSnEKbKRm8QqcpuSuCjyicDcFshMU8HRXYDUdTlQgPkmB2zSthwJFKQrsSVUg9DnnGqpAr2EKyEcoMIcqjlRgPTUdpcBJuj1BgY5TFXg+TYHx09nHTNbPZn2qPEuB5jmsTT1yFYjOVmBNngIN5ypwd54C38xX8Lsl51zAORcqUHeRAjH5CpRS7QIFqq1QwLhDgZ07Fei7WwHNXl7bp+D3BQVa7Wfeh9jPYfZD3hMKdD3FNU8r8I4yzijgOMt1qe45BQ5QTDHXpi9KFHhJ5gsKFFCdiwrspvaXFLhC/S8r8C+Nu6KA7ir3mGpcU2Abtb3OnG8oMKqUc95UYB5VuaXAJmpxW4Gz9OSOAkPvKiAtUyBwT4HEBwo8oCEPeQZecc9eK/DnGwVU7xSo+l6BluXMNsxMo9wjiRINFUoco3KVErd1StiMSsSYlfjcosRVhxIDnEr8S+NdSujdStTyKLGDLnqVSPcpMcavhCagxALaUkGJkopKzK2ixHd1lchoqMTNJkq8bqqEtbkSRfRRCyU6tVRiUCslXlBBGyXqtFViN11pp+S/Q6zRgTVIdFTiEvXtpMTfNLYza8UosZCqxyqxldp0UfL/cyV6xynxjEbFK6HqqsR8qtpNiV+pVYISad2VeEqKJCXyqFKyEhupeQ8lnqQoIe2pxGxan6bEqV5KPOqtRLSPEjnpSjTup0RifyXCA5RI+EIJ+1AlVlDdYUocoNjhnJO+HMFZaepIJZaNUuLj0Urso85jlLhBn49V4iVNGaeEZTyzmMDZp3J2ujpNiefTlZiQoYRxhhJLqXamEruo/UxmQ/9mcQ9mMSOqlcOM6HKuEv/MVkKXp0TNuUpsp3bzuD/093xmtkCJC/lK9FmsxJ+0cCkzK1SieI0SI9cpUWW9Er9vVWL4NmaznXtHlXcosYnO7lQidRc/p+G7lZDvYXZUaS+zoxb7eA+l7lfiNxp2gJ8f5OtRJWTHlJhDZ07w/Sm+P833VPEMn6XmZ5VIOcfsaU4Jr59XYgM1v8BnKOUin7nMzyjlGu+jYdd57QavUcVS3k/Nb/LzW/ycht3m53d4rYxrUMo9XrvPfh/y2iP2+Zjvn/D1D177i7M+5wwvlDhHPV9yThrxijm85mdU+Y0Sm6nlW95Dae94hmjEeyWU5UrMoypB3kNpYeYZ4fUoz51EhdZSFUromUyFUXIVVAoVFlA1pQpbqLVKhfPUW817aLRGBbWW91B1nQpbqY1ehQvUx6DCXzTGqILGpMIiqmFWYRu1s6hwkdKtKvxN+XYVajpUEE4VLlFflwrj3Cos9qhQy6vCToJPhcs0IaCCoYIKS2hXRRXaV1JhQGUV/qOJVVQwVlWhTjUV9lDH6ipcoxc1VJhUU4XCWirU/UyFLvVVuEVfN1DhLWU0VMHRSIWVdKeJCq7mKhxpoUKwlQozW6vQsK0Kx6h7OxXu0/dChTBlQ8W/YVVYS407qHCCkjqq8JB+6KRClHI7qxCIUWE9NY1V4TT16KLCYxoap4I0XoU5VLGrChupeTcVzlJqggq/0/DuKsxNVGFzkgqtklUopl49VPiDRqVwj1KZP1XryfypTRrzpz69mD+N6a2Ctg/zp5rpKmynS31V6NdPhfH9VdAPYJb0wUDm+DlzpE5fM48fmAfV+1GFQxQ/VIW79M0wFcopc7gK7hEq/EwNRqpwlBJGMR8aMpr5UPYY5jOW+VDjcSqcpKTxKjyiHyaoIJnIfKjCJBWaTVbhDKVM4cxTVZBP49xUeTpnp5YZnJ16zeDsNCqTs8/k7FQ9i7NT22zOTumzeK5obI4KulyeI6o1m+eIMEeFK/Q8T4UP5/OcUKcFKtygzxeqsDxfhQOLeT6W8Hws5dkoUMFZqMIq+qyI54LKlqnw3XKeD8paoUKjVdx7eraJZ3sr86W+21T4h8ZvZ8Y7mDHV3qnCbuqwi+eSBu3m2aTJe1Qo2qvCx/tU2E8396vw1QGeTZp+kHtwWAXPcRXWUKMTrEWJJ3nO6IdTzPE0c6QKZ1TYQM3OMktKPcczRMOLVVCUqDCPqp7n7/EF/h5Tn4sq/En5l3k2rqj4vY/5XGU+1P8aM6KJ11UouMGsSlXofFOFUvrilgrTbqtgv6PCCvr0Ln9vyng27vFs0Mz7PEcv+Dv3UgXzK85GH71WYR/FvOF89NVbzkeflTNTKguqEArxd0KqRi+lGs9otEoNtVqNhbRdo4bQqnGZ+uvU+Jcm6NX40KhGZ5MapfTarIbdqsZK6mpXw+tSYy2ddKuR7FHjR68alfxqtAyoUUy9KrBGRdaoxPUrq1GlvhrnG6jxopkalhZqfNJSjQOU2UYNd1s1VlPDdmocp0Shxg9QQ9JejdlUsYMaG6lFRzXOUVonNf6gUZ25fgxnoBqxrEOXu3CGODWe08R4NUxd1fiomxo3E9TISFTDmaRG/WQ1jlJCDzW+T1EjQiN6q1E9Xc3fX87en9cHq5HzjRp7R/DZkWpEx6txdpIaTyez7hTWncqa01iTJs1Qw5ypRhHtn8mZZnGmHM5EDXPVmJOnRqt5avSer8YHi9S4lq/Gy8VqTF2ixqcFahyiskI1vitS490GNWZsVKPBZj63lZluU6Nkuxp/7lBj1241OuxR4/O93Iv9ahw+oMb6I2o0O6rGGep5TI2Rx9VQnWBvJ9kbiVNqXKEBp9X4jyadUWPZWeZ/To2DFFesxh36pkSNIGWdV6PJRTV6XFJj+GU1ql1Vo+01ZnKDWZaqUUixt9T4+rYa7ynzjhqNyngG7qkx9wHzes0z80bNM8i836nhes8MyrmnQTUeUeWIGpupdZTngdIlGnRWaLBarUFDjQaPtBrk6TWoYtDgnV2DNU4NGrk0SHZrMM+rwb8BDSZW0CBcV4NRDTTQNNRgEe1spMHnTTSY1lQDezMNVtFnzTU4Sg9aaPC/lhpIWmmwqbUGrdpoUEJ/tWXt9hrcpHcdNJjRkXViNFB00aBdvAaXaFI3DZYlaHCwuwbxiRrMStagWYoGf6RqMLqnBvlpGuzqpUGH3hpcpy/6aPCaHH01+Inq9+M8AzXoMpj9DeP7keyJKo/V4MI4Df4Zr8GECfx8MtedznUzONcMzpWpQa2ZXDNLgzfZGjTI1SBptgZz8zTYOleDQ4vYT74GZTRksQY5SzSosFSDFgUaFFPvQg2WLNOgznINGv+sgXkn56BDuzSI7NGg5X7Of0CD2CMaDD6qQTllHdPAe1yDddT0hAY9T2rwlEadYj+nOSvtOqNBx7MafHlOg4xiDU6c10B5SYPqlzXYTriiwcCrGrykqdc47w3OSz/e1EB2i1lQldsabKG2d5gx9b+rwXOy3NPg0/saHKauDzT4/qEGsx8x8780uP2Sfb5in5T1WoNf3mhw9q2G38E0eEaj32ugLdegdpD7GdIgM6JBE4kWpylVqsVblRZrNFo01mpR06jFTnpj1iLDosUTuxbDHVrUcGmxg9q7tbhGrz1a/OzToqFfixP0JKCFoqIW8+lqZS2Samjxqo4WP33E1/p8bahFg0ZaHKekxloMa8J7m2pRvRnvb87PW/Hz1rzeltfb8brQYjsBrEev22sxvYMWyZ1Zi5SxWiygHV3YUxzvoc/j2X+yFh16aHGd3qZoMSNVC3dPzkeN07Q4RSm9tPidRvbWQt1Hy+8oWnyQrsVu6tRXi1L6qp8Wmf218AzQYi01GajFGfr2Ry02DNOixXAtiqnPCC2Mo7TYPF6LfydqYZ6sxadTtOg2VYsqGVpsobYztLhMAzK1eEFTZmphy9JiJdXP1uIYJc7S4hENzWGOucyAqs9mBoQ5nI8+z2MONH2uFo3ma3GSeizQYlc++17MvumrJVq8o8ylWngLtFhHTQvZO6UVafGMxizTQrdciw9XaLGPYldqcZu+XaVFiGb9pEXgZy02UsvVWpRQnzVa/EMT1mphWqdFEdX9RYtD1HW9Fveo8ibOS1O2cB938Mzs0uKLPTxHe5n/Pp61A1o8Je0hLRZT7cNaBI9qkX1Mi79PajH+FLM8zbXpkzNaHKSuZ7k2fX9OC0mxFnOocokWv1Lb81pcov4XmCtNuchcL2mxiupfZq407CrPyTX2cp3nmjrc4NmgL0t5PmjtLeZzm/lQzzvMh8bcZT5lzOce86Eu97W4Q98+0CJMOQ+1qPhIi03U6rEWF6jvE+4/TfpNC8vvWiynek+1OELd/9BC/qeW//4z5zdafPOWOdOsd1pUeM+c6Xy5FhND3F+FDmtUOjRW63CaUjU6/EGjtTpodTosoTp6HfZRrEGHO/StUYcw5Zh0qGDWYRO1suhwgfpadXhOVrsOK2iHR4frXh3e+nTwBHRYR00r6JBWUYc/aWwlHQyVdThQRYeyqjpEq+kwp7oOW2roMPUDHSY21MHSSIeHTXQY2lQHeTMd5lOHFlyvNdejQqHDQehwr70OVTrpsJXaddbhCg2K0eEVTY/VwdlFh9V0Ko5zxuvwlEZ35ZzdOCd9mKBDl+6ckb5L1CFClZJ12EyXeujQP0WHF/RTTx0apOmQ3EuH/D467EnXIaavDt/002FWfx3+/YGzD9Wh3jAdjlLicB0e0bAROihH6rCAao7SoeNoHb4eo8N78o/TYT21GK9Dnwk6LJ/EZyfr0H0K752uw1czdMjK5OdZ/DybucxiLjm8j7rP5vqkzOM6C3XYQOn57INWLNHhs6Vcix4X6DC8kPcV6bCQBq/QYfJq9r5Rh4Y7dBi1i1nsZg57uN/UZa8OQ/bpUPkA8zzIHA/p0OQozwn1PKbDMxp7nPt3gntAB0/qcP+UDj+c1kF6RodqZ3XYTu3P8QzQl8U8B+Q9r8OESzqYL7OvK+z/Knu6zp6oUyn7uslzdZvnilrf4bmifnd1+I+mlOmQ8ILngYa+1EHxinlSzdc67KJOb3T83s013uoQpFnvuNZ7Hc88z2g516J+Qa5FU0I62MOcPaKDTqrHRzI9DpBEqUceVVXpsY0ytXr8otOjWK/HRKMeK0x6xDr0uENb3Hpk+PRw+/U4G9Dzu7Yef9H4inqYKukxtL4eigZ6LKCaDfXYRZ0a6XGTBjfWI0izmuhRoakem6h1Mz0u0svmejhb6tGztR7PaGwbPQrb6vFJOz0O0UPBddtzXarZgetSsJMem2P0aBOrx4AuekyL06NJVz3O0J/d9BiXoEdRdz3qJuoxLFmPhT30qJWix7c99QhTbpoelXrpcbm3nt+bOFc65+qrx5DBelz7To9Vw/RoMFyPk5QyQo/RI/X4Yawe8nHsfzLrTtHjEg2Yqsea6cwjg1nM0ONJth7qHD325erRZbYe38/R4/o8Pd7N16PVIj0u0NTFnLWA/RXp8cEqPVK3cOatejzawaz3MGuas0+PKvv1wAE9/If12EAXjujR76gejuN6pJ3kjKf0SDyrx2MacY51i/XIpzolrE/Si3rMpQ6X9Silr6/oUU6zrjL/a5zhOmeggTf0eEXTS/VYe1OPprf0OEf/3NbDcleP+mV69Linx++ke6BHAR18qMfyN3p89laPUe/1/A7EMxXU48cw9yiqR0RqwFa5ARvUBrTSGHCB+msNeEFr9AacNRjwt9GACSYDelgNKLAbcMhhQDenAXl+A25UMODrigaU06xKBrSpYkCthgZEGxswp4kB25oacL2ZAV815z2U3cKATS0NaN7OgNMdDEjraMD4TgaYOhuwnD6LMSA51oDf6VC8AcoEAxbR3u4GdEk04C59n2RA9R4G7KSOKQbcpFCqAZXSDBC9DLhKX/Q24B3N7GOAP92AjdSqrwEXaUA/A9wDDPxOY8BPXxjw51cGxA0z4H/DDZCNMGAe1RhpwC66NcqAb0cbEKHZYwyoMpbzjOMs4znLBAPaTjJg0GQD3tC0DAOcMww4l2mALduAnjkGPKN6czhTHrObx5nmG5CwwAD1IgPyqU6+Afvp3mIDflhiwIKlzK/AgN0UU2jAHYoWGTB4JWekNb8a8NdOZrbLAPNuA1ZQ/T0GpOw1YMw+Awz7DTh6wICkgwY8oZGHDNAeNuDjI6xND48aMOwYax83IP4k65L8tAF7zhgQe5b5kqSY+ZYY0Ok856fZFw1of5l7TcErBuRcNeDXawa0u86cbzBnyio1IHCTe0ttbhlwmQbdNuA1zbhjgPeuAeupZRnPGPW/Z8BLcj8wYB0VPzQg/ZEBUx4b0OgZ9/+lAYlvOQONfGfAR+UGHKRuQfYfYm4R5kZlciNkSiPuqI3YqTPilt6Ibw1GzDEasd1kRAezEYMtRnzpMSLba0QFnxGb6fOAEf6KRrSuZMRfTYyY2NQIazMjGjY3wtzKiJXUoLURz9oYMa6tEaZ2RnwmjPgDRtTraMQx6tHJiDGdjTDEGFFER2ONSO5ixO80Os4IfbwRhVS3qxFHKKmbEQXdjfgk0YgnSUaMTDZC28OIpXQ4xYjuqUY8phE9jdCkGfFxLyMOUUJvIx7R8D5GqNONWEIf9TWiWz8jHtLw/rw+wIjF9OFAI7oOMmLY50bUHmrEj8ONUIww4oORRuwl+RgjFtLesUYsmMDXiUZ0mcTXqUaUTTOi1gy+ZjLTLL7O4msur83m61y+zuPrQiNi8/kZyZZwDdqzlNcKjPhfIa8V8RrtWcZ7lvP9Sj63iu+p1hoj9m0zIm47+9rBvnayx128RvG7+fM+vu43os4hznaas9FH5zh/MeenESXM5Tzzusy8rjC/a0borjPfG8yXRt3kz7e5D5R0h/tAhjLuDSXfN2LZQyNO/G5E6lMj/nllhP2NET9Tk7dG/PvOCEe5EU2DRhRTesiIkqgRLyQmTJeakKE0wasyYT21UptwkQZqTGhrNuGa3YSgw4TBHhNCVNVnwk2/Cd8GTNhZ0YTblUwYUtkESRUTkhubMLaJCcubmvBZMxNOUGpzE8wtTUhrbULjdiasaW/CL51NaBFjwgV6FcvacSZsoEvxJgzqasJbmtnNhEACe+huwpeJJrynWUkmfj80YQuhhwk36OsUE2ansq+eJnRMM+EWRXuZMLe3CdX7mPB9XxPiBpjw0zATGg03YfJIExyjTJg2ln2MM2HjJBOyp5pQcRrXpa8zTMidweezTagxy4S7OSYsmG3CgzwTFs8z8d84E/+NM2HkQhOO5nPmxZx3qQn1C0w4ST0LOcM6Pr+Vz28zQb7TxHPA53eboN5rwqgDJtQ7ZMJxSjlswjOyHDVhJTU8ZkKzUyaU0IvTJnjOcj/Ocb1iZkJZJSZsPs89uWDCVxe5L5R7yYQqlzn7Fc5O866x7nUTym6YsOimCQdumfDotgkj7pigvWtC3TL2fM+EMffZ9wMTvntpwp7XJnR5Y8KPb014XG6CLmRCIX0aNqFHxIQ/qJnSDK/GjA3UWmvGZXqnM2OLwYw8sxnVLWbEWM2Q281YSPsdZnR1mjHcZYbGbcYnHjOSvWY8pbE+M0x+MxoEzDhFaRXM+JteVjEjo6oZfzQw40xjM5zNzFhLF5qb0ba1GV+1MSNIVdqZsZ1uCzPmtzejVgczHnQ0Q93ZjCX0cYwZY7qYYYxjjXgzmnU3Y0aSGRuTzWjTw4wrVJ5iRk6qGZV7mrGNOqaZ8V0vMyS9uV4fM+LSzbhPH/c3QzrUjA+GmRE/nHXok1GcY7QZK8ea0XCcGafp3/FmuCaasY5aTDLj16lmVJthxg8zzfgw24yDlDDLjKJcM07MNsM214yfqXieGX3nm/FlPnuinMWcbwn7Wcr5SFrI2kXMcbkZdVeacXSHmf83mtFoDzOi53vNmLrPjFYHzJh3jL0fN2MvxZ0wY9hJM5aeYr+n+RyNO2vGqnO89yL3j95f4vxXOD91uMr5rzHP62bsu8G9KzXjIQ2/aUbBLTM+vW3GMUq5Y+bf0GZYy8xoco/9U9/7ZrygjAfM+CH364UZb16acSTMXiUW/CezYLrcgtZKC6poLNhO3+ssWKi3IMFowWNaZrbgpMWCv60WTLZZ4LRbcMFhwUCnBW8oy2VBRbeF3/8t+NZrQZTm+Syo5bdgL8UHLHhABRUt+LSSBceoTSMLxra24ExbC/q0Yx80TVjggQUbqHV7C67Qlx0sKKfcjhZU7WTBDrrb2YL/xVigiLUgnz7sYsEhSoyzYGVXCxp245oJXCuR6yRxHfoymc+n8HnqnMo1SJHG5+mjXnyeEntb8DuN6WOBKZ1rUaO+7JH+68f++nPNAeyPrgy0IHaEBdZxFjQdb0G/CRa8os2TLLgx2YJvplgQoblTLag5jTlQ/HTmQMMzLNDOsKCQ6mVacJwc2Ra8zbEgO9eCW3MsGJJngXSuBbXncR/mW2BYaMHpRRb0zrfwb1kL3Es421JmU8BsCi2IWWbBD8st+HilBUdo3E8WWH624CeavI37utuCTnuY217OvY8z77fAfMiCc4ct6HvEgpfkO2ZBu+MWXKfBJ9g/zT1pwYgzFujOWlBE9c5ZcIJ6FvM80OQSnofzFly6wPNzmfnS3SsWLL7GGtctSLrBXkrZx00LmtxiTreZE2XesQBlFpTSt/cs6PaQZ41GPeKMv1nwnKb9bsHFVxYMem3BO5r1xoLKbznHO87xnmuHuG7EguKoBa8lVlSQWdFebsV3CisWKK1IUFtxRmdFH70VLyjDYMV1kxURsxVzLVbUtFqhd1jRy2XFvzTVbUXIZ8XugBXDKlqhqWRFAZ2obEXPKlbYmlqxmi40s/LvCSu2tbTiZ1jRrL0V5ymroxWVOvE6dexsxW36PsbKc2rlObXioy5WJMVZ8ZSsXa1o2s2KNwlWVEzk/Um8n75P5r09eG8KP+9lxYDeXLcP70nn5335eT8r3v5oRefhVtylo6OsKJtkxfGpVkyebsXsmew/y4r72VZoc6wopHq5VqTNtqLNXCvC86zIm2/F3gVWxC+04iGNXGRFg8VWnKb/llhxo9DK7/5WfLDciicrrDCtsiJllxWTdltR/QDXpy4HrRh+yIqiw1acOsIMj1qx8TjzPWHF6LNWnCu2ol+JFTPPc18uWLGV5Jc5Gx25YoX9uhUtblgxqNSK95Rz04qqt6y4d5s932XPZez5HvfkvhWDH1lR64kVE1+wXjnrBa2QSG2oLbPhICXKbbAobdihtaHAYMOnRhtO0FSzDRssNlyz2vC1zYYIdXPaYHLbUOyxIctnw52ADT9UsGFJRRv+rmyDq6oNv1C4kQ01m9iwjx43tWF0MxuMzW1YSeda2PC6pQ2qdjakwoYp7W1Y38GGNh1tuEpfd2ItqhVjQ0Ksjf/f2VASb8ObrjZsT7ChrDv7TLKhXrIN01Js2Jhqw4JenKe3DePSbVjd14b3/W2oOtCG9t/Y8NVQG/KGsZfh7H2UDZXHcR0aOsGGD2fY8MUsG+bk2LA314ZHs21oPJezzec9C2y4u9CGHxfZoM5nTaq32IaT9O8SGzYV2CAKbSil74pskC7jesttSF5hg2OVDV3X2nB6qw2Ld9twbI8Nk/dxzv2c84ANgw/aMP+QDU+PsOejNliP2dD8uA3VT9mwh+JPs49zzJn6F7OfEvZz3gbNJRsKqfcVG/+W43zXbbhF399gnVIbPrnJWpR6i/tBU27b4L5jQ9u7Nlynb8pskNxjXvTHA671zobP3nO9chsyglwzZMMNhR0LVXYka+x4Rr/o7Liqt+Nrgx0ROmCyY5zFDqvVjq4uO8a47WjqtWOgz453tDtgx8MKdhgq2bGCGlW2400VO+5Vt2NIMzvkze3Ip2Mt7GjXxg5pOzsW0RFhx6T2drg62LGgsx11Yuw4RMmx7IMmdrHDEWfHOmodz57o667sieZ1s6N2gh0TEu1Ym2RHy2Q7LlO4hx3de9rxO41Ls8PWy4411KK3HZfoyz52hCgv3Y6afe3YRwn97PiNxva3Y/UAO3In2/Eoy47zOZwxlzOSaZ4dq+j8fDveL+A9C+2otsiO+HzeS6MX854lvIeaLuV9NKiA91L1Ijv20IWVrLOdtfewx33skWwH2B+1PMj+6atDnIHmHbbj4BHOe9KOKNU+bUfSGe7NOTuuFdvxTQn37Lwdf160Y/IlOzZctqPtFTtu0LdX7ZBdY8b08XU7Um/YMbXUDs9NO//ut0Pc4r7ctkNxx47FVPeuHccprcyOf2n6PTt89+34ldo/sOM2qR7ZsZTqPbaj5L0dzSQOBKUO1JQ7YFM58JXGgflaB57pHThqdSDF5sAmhwNwOqBwO/Cpx4ETtMXvQMeAA3epsKIDZyo5kF7ZgVe0o6oD96s5sKKGA4/rONCuuQNDWvC5Vg742/K5dg7coR+FAxrwearfnmtQ3w5cg7I6OlC5E9ei2M4OPKCRMQ4YYh1YSU26OFBCA+McqN7Vgb30pJsDYxMcsHZ3YA21SOQ8SQ5EaF6yA0kpDkxKdaBtmgP5vR34pI8Dx+nfdAem92Vv/Rzo0N+Bv0Y4oBzLWcc50Hu8Ay9oxgQHGk11oJgGTHPgHeVMd6BahgN7qOsM1qcxmQ5YZjqwmlpkOXCZvsp2oHaOA4coOdeBP8k1x4EN1C6Puczn+gsdqLDIgW1Ulu+AbglrLWWtAtYpZJ0irrfSgfG7HbDvcWAdtd7rQOpBB/6hH48yy2MOFFGD4w6cpb4nHHhN2ScdqHLKgV0Ud9qBRzT6jAPmsw78TM3POXCJ5pWwz/Psk5IvsE+afNEB9yUHxGUHvr/CXK46sJTqXXPgFL28zj0q5R7d5B6R8bYDq6jpHQcuUF6ZA7XuOeB86EDd3xz49jWzf8Pc3zoQKHegU5D7GOE+Rh3YJ3Xid5kT4+VO2BVOrKNrSie+UTkhUzuRT8c1TqRpnXhOGTonSsxODLQ4MdvqxD6bExMcTlx3OfGt24kTXid6+Zz4j2b4nagQcCKmghMjKjr5b5wTeVWdOFDNidJaTtRu4MRfDZ2Y0siJ9k2cONvciT2tnHjS2omxbZy42s6JwcKJj9s70bMD61NGRycCnZzo1NmJe1Qe58SceK7Z1Yk/ujkxMcGJDd2daJfIGvR9khNLk5043cOJVylOZKU6UaWnE7vI0tuJ1dSijxNX6Ot0J6K0oK8TH/VzYstAJzoOcmLNSCckY9jDOCe2TWDdiU5cmOJEcoYTmzKduD3TiaJsJ3JzmeUcZpnnxJIFTrxc5MTOxaxTwPULuX4R11nmxEI6tpzrreBMlLGSOa1yInGHE89o4y4nbu12onCvE3sPcr3DTrQ9yhlOOJF+0on4M8yIbOecWEuti5l9CffrvBOL6eQFJ0ZfZd1rnI+uXGeON1i7lFne5H5S2i0ntt9x4sFdJ0aVOWG658RXDzg/NX3lxD/vnJj2nhmUM+sgZyZD2ImVFI46MU/iwt8yF5pqXKij56vNhQv0j8uFaW4X/B4XtlInrwv3yOB3YRU1Dbhwkb6s4MKHlVw4QqmV+RxdqulCWgMXRjdx4WozFz5p6cIJetHKhZ1tXIhr68Jjag0Xvm3vgryDC0uoaowLe6hrrAu/0fguLtjjXPiF2sa7UEpDurqg7OZCAdVPcOEM9evuwlvKSXShepIL+6h7sgtPaWIPF0SqC7foh54uaNJcKKLiXi687+3CnD4u1Ep34c++Lgwb6IJ+kAtrR7nw3RgXqk10wTnFBfV03p/hwsGZLiRnuTA12wXvLBc65rgwPJeZzGYm1HSOC5E8FxbMdeGjeS48n+/CjAUu7FjowqNFLlgWu7CGWi3h3Es5d4ELnxa6MGsZe13BfHa4sGuXC6oDLjQ46EL/Qy4cOOJC0lHWO+7CV2dciFJmiQuVzjNLirvgwtiLLtguudDmMnO56sK76y7ULOVzNzkXTbnF52+78Ct1vONCGRnK2DNdusd173NdWvjAhV6PXJj5mGfiOfsKsq+wCytkbqSp3cjUuBGnc+N7kxsqsxvvrW58YHfjEP3tcGOa0w2/y42t1Nntxn0a5XHD7HVjNbX0uXGVvvG7sTjgRt+KbuRUcqN6ZTf20eSqbtyt7saqmm6EG7rxXxM3njR3w97SjUZt3SihecKNI3Ajtb0b/1LFjm6si3GjTSx7inOjkAZ2daOcaie4kdLdjemJblRIcmM7xSa78ZDG9HDDmuJG61Q3bpAyzY0Gvdw4RwN6czbK68P50t3o0deNf2hbfz4/gM8N4nOfuzHkC9Yb5sbhUawzmutMdKPhFDeKae401p/OPjPcmDHDjR2ZzG4mZ8l2Q5PLLOe7UXmBG7uo60I3fqPxi9xw5ruxgcRiN27TiqVuXCxwI1LoxsIiN3ovZ7bbmC212umGYjd73sOe93JmytvHfvaznwNuPD7Mekfd+IV+OO7GhZNufHHKjQWn3fjojBvH6eVZN7LOuVG12I09lFDixlOadN4N9wU3DJfd+ImaX3HjCg2+yr275sbp6268veHG7FI3Dt50I/kWzwBtu8OM7jJjst5zo/Q+9+0R9/Mx6zzlXrxzo0u5G2OD7Cvkxs2wG9qoG19KPVgo8yBR7cEUjQeddR7cJ7PBg9ZGD67TEJMHDS0ezLN58KHdgzSHBzOdHux2efDU7cFEjwebvB4M93tgDHjwMw2o4sGMGh5UqulBXGMPxjXxwNHUA10LD1ZSs5YefN3Kg9ntPKglPDhEPeBBRnsPKnTwYAc97sjnOvG5zh5sIBHjwW0aGss1unCNOK4R74G0qwf1unlwmt4lcM3uXDORa1JKkgf/UEayBxV7eLCTnqR4MD7VA2dPrkt30jwY1ssDfW8PVlHzPh4MTvdgSV8PPuvnwRnq39+DCV958MdI5jPGgxNTPegzzYPXlDPdgxoZHuynpBke/EXTMj0IzPRgO3XJ8vA7vQdjsz2wz/JgPYkczkI/5jKT2ZyHms3x4DINzvNANteDxVRvHutT//ke5C3w4PBCD54v8iAzn/kv9qDbEua/1AN3gQeb6V6hByOLuH/LPFhDrZZ7ULTSg0arPIj85MHHq9nrOva33gP5Dg//VvSg114Puh/w4Bn5Dnnw8LAHY454cOsY+zvO/k54sIKanvTgEn19ipmfZn9U7wz7o/5nPXhPeec8qF3swRHqWeLBfzTzvAdVLniwhxIuMkOafMkD72UPtlDnKx48oNFXPbBe82Ad3bzuwQ83PNCWsjY1vcnaVO8Oa91lLcorY437XPch13vM9Z54kPXKA1vQg3Yh7mWEexn14BuJF0G5F/MUXnyk9OI49VZ58Ypmqb2orvFiPyVpvfiLpum8COi92E5xBi+e0HijF06TFxupvdmLuzTc4oXR6sXP1MrmxXUaYveiyOFFI6cXX7i8iFBdjxezfV48D3hRuaIXu+lpJS8mVfbCW8WLLdSuhhe6Wl6spAP1vJhe34uRTb0obe7F8pZefNbWi7nCiw/hxTHq1d6Ll5Tdgf13ZP+U1In907TOXlSI8WIHxcWyfxrfxQtXnBebqEO8F2U0sqsX5m5erKEbCV78r7sXmkQvmiR5cYm+TvZC2oO1U7w4S+WprJ/G+tSrlxfJ6V78TdP7erGznxfx/b34jdwDvdhMg4Z4YR/nxXoyTPQif7oXn2Z4cZr6z/DiPeVlelFnphdHKS2LM1F2NmeaxZkoKYc1aHouZ5rNOhQ/x4uJeawzl3Vo1Hwv1i3w4tZCL1ble9F8sReKpV4U0vkC7kOhF4uKuA/LvOi3nDVXeFF7Jev85IVyO++jRjvY3y7OtZ89UKUjXuyirke5VzTpGPfqOPeKYk548ZDGnuR8p7zYQDjtxR0afoZn4qwXq6nVOeZKmhLuITU9z1xpyUUvFlzxIv0az8V1Lw7f8KJnqRf/UdZNLxJvcx+pwl3uIcWXcd57nPe+l38Xe/HggRfisRe3SfYXn3ntxb43vP+9F53DPJsSH0wyH1ZTa7kPpfQ/hQ9apQ8rqJnKh8uk0PhQQA21PpTQFzofFul9OG3wYa7Jhw/NPhyj1xYfntt9+NPlw1S3DwGPD9spzuvDbzTB54Pb78Nm6hTw4QGNruCDraIPxio+tKrqw8z6Puxs7IO3mQ+PmvswtoUPa9v40LatD7dIL3z4iVrAh2s0pL0Pyzr48HUnH2Sdfagf40MxfR7rQ4ROx/nQL559dmV/CT7+W+9DahLrJPtQtYcP++ivFB+mp7JuTx+epvkwqRfr9/ZhK8X2YR80Lt0HZ18fNlGHfj5YB7DnzznvaB/2juUa47jGeB8mT/LBNY0zUsfpnC+D883wYT2JTB/u0PCZPqzJ4gy5Pgye60OD+cyVvljgQ/5CH+ot8uEMDcj3IUgnl/jQd6kP72hOgQ9HC33oVeTDK8pZxj52+LBqtw9N9vtwiQoOcq8O+fDlYR8kR3w4e9SHUyeYw0kf3tOHp304TrPP+vDBOR+O0MtiH2aV+HDgvA//XuBMl3xIvMyZrviw66oPf1zjPpb64LnlwxaKuc1caNwdZnLXh/tlnPUeZ73vAx74MOKhD+ZH3DuKvPLh4/ecodyHOiEfciPMX+FHZY0fe2iixY8Ymx/j7H44HX5sogdOP+xuP0Z6/bjj92NNBT8Mlf34mVpV8UNS149zn/oxp7kfx1r40bulH7Va+5HWxo9D7fz4T/hRpZMff3f2IyPGj+5d/PiTpsX50a2rH3/QjgQ/fu/uhy+JPfTwY0uKH49S/Rjf0w9Xmh+bqVMvPx7S2N5+bOzjR8d0P0b39aOsvx/WgX6IQX4oxvpxfqIfJVP8iE71I3+aH59N9yM004+62X4MmOXHJ7l+lM/2Y94cP/rO9WPuPD/eLmDvi/x4vdSP3AI/jhSy/yI/99XPffWjxio/9m72I3GbH5V2+LFrtx879/nx9BB7P+KH/zh7P+VH3Gk/fqNJZ/zwnvWjyzk/ntDEYj88JX5spSfn/ZhwgTlf8uMxua/48SuNv8ZZr/NnGlfKn29y7v93xw/HPc57n3tB9x/5ce8vP9a/8sMS9uNuhHsT9WOdKoARmgAs2gDWkdAFcIdG6HnNwGskjLxGI0wBmM28RsLCazTCyms2XiNh5zUyO/meRrgDaOflNVrn5+eV+DONqMx7qvAajagWgLVRAGWNAxjZhK/NAmjfJoB71EFQhwA2duJr5wDu05iYAOyxvEYduwTwgMbEBeCID2ATdewawNhuATgT+J46dQ/gITmTAthMnZP5njan8OfUAM9LgOclwPMSwJY+AcSkBzChbwCefgFMHMDXgQHsnRDA3xMD2D8tgH+nB1BtRgAHKCUzgP8oa2YA1bMCOEip2QG8oOxZAdTICeAQ9cwN4CXlzA6g5pwADlNaXgCvKHduAP/HcF3GR3V0ARymuBWKW9Yt2Y276z/uSoAkRIAgwd0hkBCDCJLgBC8tfaG0WIu7F3fXYi0VCkX6ng/Pb+/cO3POmbm7e+8cmG9FnwVW/C0qF1qRWWvFW1FVZ4V5sRVZS6w4ssyKvsutmL/CiqMrrVhQb8XCtVac/sYK9x+suLDDiqE/WdHsZyuG77VizT4r/PZb0fKgFf6HrLgm1h+xIvCoFW2OW7FRBJ+Q+yHGnpT7cUruh7h9Wu7DGbknZ634RoSek3shOpyXNRf3L8j6XpT1uyTrd1nW7Kqs2TUrHomuN6yYccuK7retSLhvxc6HViQ9skL9xIqK11Z8+mhF7ScrFjdQsKKpggvNFBQ0V9C0hYJVwrulgktiWCsFzVsrZE+iYEQbBS3bKhjdTsGG9gpudlDI90tBSGcFd0T7rgomdVfwXQ+FPJMUTFUo2KpUEK1SsE2jwNZdwVHxr4eCgYEKzgdL7HAFfhEKroqRkQpaRSlYJwKjFdwQY2IUtImVHHEKbouwRMmRpKBjsoLIFAUPxdRUBU96KpiRrqB7LwU/ill9FCgyFCRlKngpfuqr4LdsBaU5CvS5CvaK9DyZ7zgFaycq8J+k4Jq4NVXBxJkSc7aCLkUKYooVPC9VMLtMQXKFgrRKBeVVCirnK7BZoOCQyFqooGaRArtaBcdETp2CRYsVOC5R0H+pgv+E63IFg1YoaLRS1lt4rlLQbLWCetF9qwLzHgVnDinIP6yg4REFy4T7UVkjcfmErMMZWYezsg7nZB1E+/MKplyU9b0kc78sc78i876qIOGa1CuKritQ3VCwS6TcVPBa6G7LnO8o+FPUPJBaH0qMtzLHdzLug8ynkZLD4n1jJXXNlbi0UDL0SyXN2ihp3U7JevFNRyVhnZTyTFHSuYuS6K5KHosZ3ZT82F2JWqFkt0hVKvlN2OgkpnivVxLhpmSbh5Kd3kpe+ShJ91fyh7AOVPIuSElNsJJPSO5QJWfClAwMV9IwQolnpJILYmiUktXRSkbFKvkyTslGcTteyYQEiZ2k5KGYmqyka4qSZ6lKZqUpSU5Xsre3kj/7KMnKUmKfrZS9pZJ+OUpc85QM6qdkZX8lxvFK/pmgxHaSkmOi4XQl/rOUXBdfFynpWCLzLFXy0zwlGTXSVzjXSp2i0WIlK0SLZUom1yvZslrWZY2SHeuUqPbJWuyX/ock9hEluUdljsL7lJJLIvCskpui3S9S+wUlcZek7stKdl2R9buqxHBdyX7x9oaS6psS45bUfE9J4/sy9rGSkf8qmddUhU0zFQNaqfi+k4qUbip+E4YeKg6IGoWKPJWKz2KxWkW9TsWXRhV3TCrqXFWcdVNxxVNFa28VwT4q/uenIjFIxV+oyAlX4RKpYlCUisbRKlYK7xgVI2Olf5yKDSI4XiX3QUXHRBkropJUPBYzklVYpajYIZJSVbwSJWkq9D1V7BPHekv+DBXnMlWy91fRpK+KwnwVGQUqzo9U0XWiirhJKnpOVfGHcCpU0Wi25CuRfGJCqeQsk5zicbnkmqvi9TwVpZUq3lar6LdAxX+ioFbFN0tVhC9T8UBMXa6i2woVP4j4lSqKV6nYUy/z3KCi73YV+btUjPhZxcR9KrbsV7HrkIrfD6twPCFrfFJFw1MqvE6ruCRanVWxXgSfk1rOq1BcUrFTHLyq4v016X9T+t6WvmL4Hel/V2q/J7HvS/8HKqIfqvj6CzXPm6jRNFNT2UJNbis17dqrieig5qGY3lFN905qEjur0XdVs18sU6i5qFQzXKWmpVrNehGsUTNRq6ajTs1TvZoENzUvRT8fNQ18pV+AmqBANVuC1cxCze5QNYcj1NRGqXGJVnNONI1Vs1r4xal511NNfm81DfuoWSG8M9RcFiMz1XyZpYa+aiZnq+mSI/XnqinOU7Onn5qCiWraT1Wza4aavrMlXomazeVqrOap2SmSK9U0WaSmXny7WM2OZWrKVqgxrlSTtUrNwno119ap+WqD9PleTY+dapz3yvF+iXNIze/H1FQcl7pPSc2n1Qw5o6bZWTVrxM1zasb/IvnPq3lyQU3hRZnnJTV/XFZjvqrm0zU1i6+rOX9DzdCbatbdkjW5rea22HpXzez7an5+oOavhzL3v9S0fafmG3Hos8zlPzUdmmp42kzDsdYa8r7U8J/waKuhVTsNG0RIew2TO2h40UnDnM4adF00vOuqYUE3DY7dNZwWA3toaGylYZXwVWgYo9TwrUpDhFrDIzFDo8FKq+GIQUNvJw3hXtL20bBTfArQcD5Iw9BgDetCNNxBw6RQDd+HaSiOkLhxEi9BI78/DfPSNCztpeFibw3D+2ggU8M90bWvhh9EQraGV6I0R4Nzfw1r8jWMH6QhdaKGJVM1ZM3RcK5UQ/NyDZ3maXheKTmqNPSp0cj/n8xlgcxloUbuo4brtRrG1Wlov1jDdyJ6iQbVMg3pyzX8JapXaDixUkPDeg1t18q6faNhx/eSZ4eGCzulvl1S308aXu/V0PeAhi7HJf9pDS5nNRSc0xB0XsNtceCKhsyrGt6Lc9c1NLupYa0IvKVh4m1Zhzsa4u7K2t/TMOSxjPmkofN/cl5kNtLi3ERLUHMtt8WkFlpettJS0lpLVhst/4p17bWUddFi7KqlrruWlgotIUot29VayrValhi09PfW4uOrZYyflqcBWmpCtMRGaXkuiqO17I/RkhErueK1nBNBSZIrWcsPKVr5D9RyqKeW7HQt7r21cl+03M/U8iZby9wcLeZcLXl5WqZM0ZIzU8vI2VpmztFiV66l0VwtLou0tKjTsl6ELNZyV0xZosVmhZaj4sEO6bdXyypxfZ+WLQe0/HpQi+6w1CUyj8g8Re1RiXVMyy+i5QktGwQntUw9paX7aS07RMoZLfPOarGc07LivFbeM7VEX9byTBRd0aK9KvO8ppX/OZnnDS0FN6W2W1KbCLktse5IrLsyr/syrwdajomG/2hZKa6909L+X6nrkxbXBjo2NtQR2kjHA5HWVIdtcx0nxKqWOvxa6bghStrq2NRJR3hnHY/EzC46lF11/CRquus43UNHU4WO20odk1Q6uqh1/CAqtDqO6nR4G3Xke+jY5qPjsL+OnAAdnkE6Rgfr+CpERxQ63oXr5Hmn4xcxLVZqidfxpziZqKNxso56MTFVR+c0iSMSeup4JcrSdZh66TgicnvraJel4zsR3VfHM1GUrUOboyMzV0dtno7z/XQM66/Dd7yOF5N0XJ6uY9QMHZrZOsLKdOyu0PH3XB0OlToGV+kIqtFxV0yZr6PbAh0D6nT4L5H8y3VYr5Scq2R+q3U8X6djxnYdzX/WcW+PTt49dAQekTURvx/X0ei0rOcZHRPO6nj9i44Vl3Rcu6xj3BUdHa7qZA+hw3hDx5g7OvQPdCx5pOPSY1mPT3KP/tOR3kjPWzG/sR6a69ndUs+QNnruf6VnWjs9O7vrsVfoOS0GKfXcVeuZqpHzWj2pOj1BntIO0tMsXE9whBxH6ukRJddFdYycj9cTkqDnnpiWqGdXkuTorefvPnrOZupp0VfyZutZ0E/Puf56hg7Q8+V4PdpJej5M1nNpqp6R0/ToCvVcLtLTbo6ez+V68ubr2Var57c6PeYlenkv11O/TE/Acj2TVujpulJP8io9b0RlvZ6ma6X2dTK3b/Rc3C0xf9Kz+Wc9z/boObhPz9IDerwO6ik7qsd0TOIf1/PFCT1zz+pZfV5P4AU9Dlf1nBEzbur5+Zae3rf1/CNc7krN9/VEPNCT9VjqfKon/29Zg/d6HD/qed/QwMXGBkY2MbC5qYGoZgaeCX0LA59bGrjW2sDrtgYadTBwu6OBbp0NVHc1cKabgSHdDbToYWCmwoBKaWCP6KMyUKuWeFoDbXUSUxiMBnxsDMzyNqDxMbBPePgbGB1g4EWQgX4YaBhq4FaYga4RBraLlEgDf4iqKAODYwyExhl4KNqmGohJM9Cgt4EVokumgR9FcpaBN+JUtoFBOQbW5RqwG2vg/WQDfkUSr0RqLjPwocrA5RoDcQsNsn8yUL/YwJ0lBnYtM9BzuYFhqwy0rjcQuVrmv05ibZY+P8ncfzawc6+cO2ag8ymp57zUIzyuGLgixlw10P6aga0i/rqBV6LihgHzTQPHRf4tA8F3DNwT0+4a+OmegV73DbwTrg9lHZ5Ine8MZDcy4tPESOdmRqpaGDnT0siQVkY2tjYyq42RFt2MbBBh3Y08ErN6GNFYGdkvshRGPoqlSiNeKiPXxDi1kSStkUqdjDXKWPHIJFzlvK+c95P4ARI/0Cj7IckdZuTHCMkdZaQgxkhEnJEnQpdgZHmSEd9kI9tTjdT0NHIu3Ujr3kae9TFiyDRySNzKNjI5x8jOXCM984z8Ld6NMDJqtJET4438Xmjk9GyJU2Hkr0qJU2WkZKER0yIjR0S/WiON6ozUi7uLjfRaJuPF63ojFauNWNYYOSkGrjVSuEFq/trIn98ZGbpV6thmZOouI1a7jcTvNzL3gJHmh42EHpH5illHjWiPGTkg+h438lksPyG1nDRyQ0w8ZWTzeSPWl4zMuGZkz3UjGTeMfBBXb8la3jbS6Y6RH8Sbu5Lzgcz/oZHIR5JbHHpnZPcnI1sbmkhoZMKuiYlTYnBTEy2amXjS3ERRCxOHWprIaWViShsTPdqa6PWV9O1iYmM36dPdxBdKEwEqE1YaE7vFO62JWp0Jd72Jy6JJsImZmNgXaiIrzMQnsSzchE+EiRtiYqSJHVEm0qJNuMSa+CrexKsEE5YkE4OSTTxONTE7zcTBnpKnt4n3mSbGZpvYlmMiKdeEQz8TxwZJniEmLo0zMWe6CVWRib3iU7HkmiO5SiSXmFhqomuZCfUyubbchO9KE5NWmehWb2Kn6LlaYqw1MXSTiQPbTPywx8Sfe03U7DPR9qDUdMTESdHimInw4yaKT5g4fNIkzw4T989I3nMyx18ktvC5YCL9sol/xJhrJjpcl5pF0g0Tb0T1TRPDbpvYfMdEzF0T5vsmNjyUuI9k3R+b6Pi3ieS3Jka8l/X4YOJoQ2v8W1rj1daaa2JHO2sSu1hT1dWac92sGdbdms09rHlpZY1Zac1JsVFtTYTGmqeiWGvNEZ01b12s2eZhjZO3Nb+IET7WPA63pijCmtXR1gTHSJ5Ea7zTrLkuuqZbc7mPNX9mWTO/rzUXsq1pl2tNQp413+ZbkzfWmv0TrVkx2RrFNGsyplvzUXxVY439QmvOipg6qUtYllhzSgxZak3LZdZsEqUrrAlfLbWttabbHmvS91pzdb81bkesGXPUmo7HJPdxa1xOWjPqlDXfn7am8qI1ba5YE3vVmlci+pY1g+9aE3nfGvVHaxp8tmaV+LmVDR9b2+DTxobdnWxY3MWGawobuqpsSFfb8I/BhoWONriE2tAh3AbnKBtGRdvQPsaGmnQbLvSS4z42fC9qMqWdJcfZNiQNkPODbUgeK2On2HBRbJtmw6WZNqTMtqFjicQts2FctQ3ba2xwX2iDxxIbrooJq2zott6Gvbtt+O8nG3KO2PDFURseHLOh8LgNh07YkHfSBv1ZG/nftmHOVRtM12wYeN2G5jds2Cgib9rwqxh8x4ZNd214cc+G8vs2WB7YUPDQhtaPbPhW/PmXDRO/MLO8hZlprczsbW1mZRsz99qaOdTZTL8uZkK7mXksirqbMfYwc1RsUJiJUJo5oTYzSGNms8mMvdnMv75mPgeZmY6Z/aFmeU8xo4uSWKJxjJmNiWYik8yYU8y0SjPL+5+ZuekytpeZs2J4bzNt+5jZIkb1NZOSY8Ytz8y4fmYW55tRDTdTP9LMg1FmTBPNnJpmxrXETKcyM/+Um/Gca6ZPlVmei2ZWLTJTWCf5F8s8lphpstTMnOUyboWZ42LTKjNn1pgZutZM1QYzThvNXBA3vzdzcJeZvN1mXhwwM/qEmdRTZhadNtP7FzMNrkgNIviqmaY3ZS3Es1tmHB6a+UW0e2zmzy8suDWy0KWJhZ2iV1ML/4olzSz4NLdwS0xtYUHZ0sJe0beVhQatLdSLoC8tPBCz2ljQt7VwRPT/ykLTdhbZJ1uIaG/hV1HawYK5o4VToqCThS87W3DqZmFUdwvXlBYmqix0V1v4qLGwXGtBbbCQa7QQam0h2k7q8bBw28tCfpCFqBALZ0ItDAuz0DbcwhaRGGHhDzE/0oJrlIXLYmy0hc4xFnaI9FgL78WSOJlTvMxJTE2QOSVa2Ceyk2ROyTInEZxi4aHI7ym5ell4IWz7SE7xR5bEzrbw1xgLM6ZYyJtmofF0CycLLfxWZKGqWOY1x8IFMbrEQsdSCz+KtDIL/4i6cgteFRZuiMlzLVjNs7BHZFVa+E+sqpI1rZY1Ffr5Fp4vslBRa+FsnYUFyyyMX2Fh10oLvVdZ+CCW1VvwW23h4FqpY72FdWLqDxZMuy047rNwXqQelPjHJL6oPy7zOyHzE7NPWjCcsnBU5J+20OKMhU0i+qyFl2LuOQv2v1gYed5C+wsWtom/L1pYdMmCx2Wp9bqsz11ZH2F/38KIB3Ivn0ifv+XaBwuvvrDFoZEtHZrYktrUln9EXTNbvJrbckNMaWGLoqWtfKds5Ttly+rWtoR8acsjUdzGFlNbWwZ9Zcu37WwZ08mW7Z1t6dnFllwrW9YqbPlSa0uCzhajny2xgdInxJYd2JIeast7sTTMltvhtkyPsEUdacsBkRdlS+NoW8JjbLHE2XJatE2wZWGSLdeSbZndy5bXmbZc6GtLpxzJKab3l3H5tgyeYEv1ZFt5HtjydZEtUcW2jCq15ccyWxZX2LJ1kS1/1drisdiW62LSEluslsrcltlycpUt89fakrHRlsIdtgzYZcv5PbaM3is59tmiOWxLvyO2bDxqS+QxW16IiuO2/HJC1u+ULWmnZS5nbWlywRa7y7acFSOu2NL+qqztNVlbUXfdFu8btky9aYvqli37Re5tme8dW369a8v3D21J+WhLWWM7bJvYcUa0a2ZHSnM7bra0Y30bO0a0t2NbBztSO9pxoKsdTbrb8byHnez17BiptCMuwI6aQDuCw+ywjrAjMdqOhTF2eMTa0TDRjtAkO0qTJW6aHd+LlJ52ePeyQ9VHYmXasUFEZtnxQtztb4cu344jYnqRHU7ldvxvgR3Xau2YVGdH9hKJudSOsuV2JP9gR94uO1YcsOP4YTtaH7Wj0Rk7Ol6w495lO+bftJP3RBlz145n9yX2Mzt6vrdj0GeJ19Ce8Gb2JHawZ0pne5p0s2deD3vGKOxlz2TPJxGsseeRSDba08HTnns+9iQE2vMy3J7PMfacTrCnXZI928TAdHvie9vjnmFP42x7InPseSEyZ9iTPsceY7k9J8SQCnvazLVni0iaZ8/fwrvKnlui+QJ7HFfYc0GMXWlPl1X27BKf6+2pX23PkzX2nFlnT/sN9vwonPbZ0+CQPWtE2RF77I7a0/G4PStPSt2n7Ck+bc+pM/YMO2vPV+fsefeLPX4XZB7i2CV7Bl+WGq7a85fwum7PtBv2aG7ac1i0uG3PN+L3O/YoHsj6PLIn6rE9xxs5MKOFA9qWDgxs5UDL1g5sFglfOvCHWNjGgRttHVC3c6B5Bwc2dnfgVQ8HqqwcuKxwYILSgR4qB7LVDjTSOLBORGgdeCEu6h0YZ3DgJ6MDu+wcMHs58KOPA0txwD/UAWO4A0uiHfCLcaAw1oHjcQ5sSXAgOdGBQWkOtO7pwP+ENsOBVllSU18H/hSLsh3wynHgltDkOXBY5PdzYNMkB9zKHbgmJlc4oJzrwNeLpL1K2vXSXu1AvzXSb60DNesdcP/OgQU/ORB/wAHPQ5LntKzBGcl11oG6qw74XHNAf0Pque3A3bsOzLonNd93oO1DB/mdOZD6yIF3wvTMgZAPDth9cqBrU0ecWjnSuK0jr75y5Pcujlzv5sgfSkemaxw5onUk2M2Rsx6OjPJ05JmvI1lBjjSJdCQmypGjqY749XZkVh9HTBmOnBRfZTnyg+jZ15F/xYpsR4JyHHkkzuY50meAI2/GOTJwsvSZ7YilxJGKeY50r3ZkwGJH/lzqiPdyR26LmSsc0a905LgYssqR4nWObN7pSMIu6Se8f3KkYK8jbfc5MvKII5dOOTLhtCOtrzjyP5F81ZEl1xw5ddOR4bcc6XXHkZVvHen6wRFjCyeGtXTix1ZOdGvvxM9iQ0cnWvVw4n8iycqJt2KJwon7SieGa5zYoXWit86Jq/5OHAx0YnOwE7PCnGgf6cR2UR/tREWsE45xTuxLcGJTkhND0p1o28uJFX0kfq4Tr/OcqOnnxKjhEnuyE/5TnMiY6YRLkcQrdeL5fCeuLHTi7yVOnF7hRJ96J8LXOPFCOK9zYtJ6J77b5UTxHieuH3Ei8LSTPPuceHrLidz7kvOBE8anTpwUw545Me+VE9P+k/yNnWnWyplZbZ3p0N6ZHaKqszPqbs4cFkFKZ86rndmjdSZH50wTvTObxB8GZxYZnfE2OWO0ccbFUc77ORPn78zdQImDM2vDnDkS7UxanDP7U5xZnO6MXy9n7ovOmc5s6OtMdLYzvwnPXGduiRl5zgzt70y7Ac4kTHTGd7IzhmJn1pRJTZXOhCxwJmmpM29FwHJnSlY4yz5S6hM5q51pukbqEH+udaZ2nTM+653ptMmZ3eK3zRLnR2debnemeoczR3c7k77HmXn7nVEdcubpcWccTjpzSUw45UzLs878c86ZvZel7hvOFN90pusdyXNX5n9f4j+Q+A+duSdmP3LG5rHM66nkEn2fORPzXNb0vTMNPsicvnDBrZkLx9q7cK2bC/UqF8LULrhopS0+mlyoNLugsXNhipsLgz1cCPWRa37SDxemhrvwQ5QLn6JdqO7pQkEfFyL6ulCT7YJ7jgs3hT7PhROifX8Xdoh1+S7cm+LCpkIX/IpcsKpxoeUCF3neu6Bc6sIhMXCZC18ud2Gr+GG9C702uPBZVG+SeJtd8N3jQtkxFxQnXTgoWp92Yd4vUvd5F66Kry674HHDhVvi5C0Xht92YdcdFxrdc+HcYxfGPHEh7U8XGnySesSmpq7EN3OldzdXTqtcaaKTtt4Vb29Xzvq6cjnUlUERrhgTXDklNqW44t/TlYu9XNma6UpYtisvRFWOK1n5rugnuDJsoivnZ7qyao6cL3Vl+FxX/qx25fvFrnxc4or7Cld+Wu3K4w2S4wdXkne58k74HZXrZ6SOi64E3XDlqYh56MqFp64c/NWV1i8k9mdXenRw42NnN251d6OwhxsmKzeaq90I0bkxT+/Gbhs3Mt3cmOjrhsrPjTmhblwIc+NghBu/xbpxN94Nc6IbY5Pc2JrqRs80N85muDEm042W2W5sEc3HufG+0I2bxW6smCef1W7sWSjna93Iq3fju9VurFzrRtdv3Ngr+n3rRv8dbnw+7EbxCTd6n3Mj44YbsbfcWHzbjYA7bjwWU+67oX3gxjHh8sKN6S8l30c30j654fWFO+Mbu/OmpTsF7dyZ29Udl27unOrhzkgrd35WuNNc5c6/andeat2p0bnjqXfHxuhOD2t38oLcCQ9154t4d2IT3Lma4k5OL3dCM6VPjjtjc905kOdO7wHuHJzsjq5YYpVLnHnuHJrvTsNad64vc8ewwp29q9zpd9Sdnsfd+f2kOw5n3bHcdGfCLXfa3XXn10fu3HoieZ+74//ZHacGHuxt7EFtSw8etvKgrLUHP7fz4IPGgwidBwv1HpQYPVjg5MHkYA8iozwojfXAIc6DvGQPHg/wIGOKjFnowe9LPDCs8mBUvQfdVnvw5Vrps8+Dzwc8qDjqQdszHgy77kHdPQ9cHkr7Vw9O/OVB57ce9G3qiVcPT4qtPOms8WSrzpM/jZ48s/Zkc5An/wZ7cibKk8YJnrzL9qS0vydXB3jyVZknzvM9WbPck6gVnrwRAas8mVvvyc3Vntis9WT8Ok92b/Rk+HZPtu3yZOohT/SHPTlw1JPME578dsaTR+c85bfoSYernmy57sm6m57cuefJ5IeeDHjqyZfPPLFr6EWb5l7YdPDi+25eNOjhJc8wL9pbe7FL5Nh4kWbxYnKoF90ivNgv8iO9aBvlRWa0F01ivPhWJMd68UHMS5Lrvb34N8uL1X29qMvxQjfRi19ne1FV5MXlEi+yK734X5UXn6u9WLbAi7xVkrvei5XrvHi93otDB7zYcsSL+ONSi1hxwovQk168Eud/kbxXJdd1L4Jue1F9x4ur970Y+8iLw4+9WPXKi8HvvXBt4s2FZt6cbOHNyJbeTOrhjcbKm6/U3qzXexNr8OZvsdzoTZi3NxV+3lwM9KZ9mDctIrzZGOVNeKw3Y9O8WZLjTXCuNzPzvfnfCG8aFXnzoVjOl3pTU+5NYaXkmO/NrkXe5NTK+DpvPOu9ubrTmy57vdknVh71puS0NwMvefPuhje/3vGm+q431x94Y/PIG+0Tb7o/kzreejP0szdpjX241saHE+19WKb0wU/jw3hrH166+7ATH3qF++Ab78O0FB9MqT58n+lDo74+vO7nw5MBPpwc5sOGCT5ETPZBNceHduVyvdKHlCofYmuk3wIfni7yYfJyH/QrfFDs8iFnrw8t9sn1wz7cP+nD55sS45YP8bd9uPPYh9EvfRj62oetf/pQ88mH8v98mKj2Ravx5aSw0vkyVO9LvtGXQi9fAuN98Un0pTjFl66ZvuRl+5KZ68v/8nxJ7+dLg/6+JA3w5XmBL90m+dJ8hi8NC31ZUuKLS6UvN0X7pdJ3lS+xa32JWO/LGzF8hy8c8yXghC/epyTnNV86X/flq5u+tLrtyxf3fdkkVj32ZX5rP37U+LFF50dDgx+fjX7cdvUjKt4P31Q/tDl+HM3z46tBfmQV+LF0vB8T5vhxqsSPMaV+KMr8OCZGlPvRrcKPg6Jgrh+d5vmxV+RX+rG7yo+8aj++rPHj+wV+VK/1Y+56P7r/6Me/h/2IPerHW7HymB+Rx/34Qyw94SffaT9ei7pTfgSd9uO5WHDGD7+zfjwRVef88PrFj4fi7gU/Zl/2Y+RdPwY/9CP3qR8Jb/ywbubPeTG5uT/6Fv6cFeNb+qNp5c9JMaa1P4ov/TkmRrTxp3tbfw6JoV/5s6+dP4Pa+9O+gz9tO/mzQeVPotpf/tP9CTP688ranyOB/uyM8Ccn0p9WUf7ynuFPVrQ/zWL82Sr6xPrzRYKMTfInuqc/C7P88cnx57HwzPPngWg31Z9v5/jzscyf9eX+JFT4s2au9K31x2uZPy6r/JlT78+1tf7MXOdP04P+fD7mz/tT/iy94E/1DYl505/KW/7cu+uP00N/Zj3x59KvMocP/nT45M+KbgFUGwJ4aB1AuSWAm44BTPYJkP+sAIZEB7A3LoD2CQG0SQlgp2idFsDWjAA+5gewZFwAruUBOFUGMG1JANZLAzi/PIABewPIPhrADyek75kAMs4G0OR8AN9dDCD9UgA9rwTw9c0APt+SOPcCeP8ogFUvAvjtXQCP2wQyr0MgTsZAik2BOFoHcs0xELN3IOqsQE7mBjImL5ATAwIZnR+IcnAg3aeJGYEMLwrkUFmgfN8CGVodyME6sUSsCKTLerExkAPfBdJ5i3z+IO2D4qT0PSd9LgXS9YaMvxfI4QfiSSCnWgYxvkMQuq5BnO0exMQeQRjUQfwiTMYgLohCryCKgoK4GRzE3ZggymKDKI8PoiI5iAcpQTzOCOLXfkHUDgliycgguZdBfKoI4vO8IDJXBNGiPoiWa4JotS6IQd8HyTtzEJNOSo5TQcy5FYTb/SA8Hgbx6LHE+D2I/B7BdFQGMy8kGC+C+TUimMWxwYQlBNMzO5jeucEUlwRTXhHMh/pguuwMxnAwmJdXgllyPZjIW8Fs/TWY1q+Cmd04hDcdQtiiDqGNMYR21iEMsgmhNjSE38JC6N9b2hkhFBWE4DQ0hPvDQ/AcKedLQ7i5JASXZSEsWhPC67UhLFkXQtj6EN5uDCFuUwj/iiM/hTBxf4j814Tw/EwISVdDaHYrhA4PQih4GMKYpyHynIelagjXQLQO/hEbjfCFNfSygSZmaGMPQ5zAxR8WhsAfYbAyHNzz4GU+/DhGjovhVRmEVkDUPDhfD7PWwq118OA4LDgFi89Ijl8g/wacugu/3IeSJ3D/KTR/C0c+wqhP4NY0lE7dQhnePRQ7TSjXRbE2FE9DKHXWoRxPDSUsL5T1A0L5dmAoreaEUr0olPSVoTReFcretaEcWR/KhK9DebIllC/3hLJbFB4N5cGJUHxPyZgroewU/a6GMupmKBfvSI77obg8CGXB41Ainsnxh1C8P4WS1iQMn85hhHQNY3m3MBwtYfg7hHEjOIxF4WFERYUxPCWMa73CWJYdRnp/aQ8JI3JCGCdnhdF2URj2K8Korpdxq8N4IVI3htHymzDObQ1j7c9hJO0J4+eDYdScCSPgbBhLzkmMG2FcuB1G3NMwtjwPo9XLMGrfhzGgYTgdGoVT1Tqc3Z3DUXQPJ8EYTo45nJ8t4QyyDWeUfThebuGsig3nUGo4+weG83BEONUjwxkyJZwPy6Tf6nA6r5G+a8M5sy4c56/DcT0XzrdXwnF/EE7go3CSn0n838JZ+S6cv1tG0L5dBOVdI9iojOB7dQTZmgjaaCP4wimCSZ4RvEmIYEG2XO8XQeMB0kdk50cwZkgEP0+MwHZ6BNFFcr5E2mUR2NdH0O/nCK4ciKDycATLr0aQdiOCmQ8icHgYwaInEYxtEEnz1pE86BjJhm6RNOoRSTdVJDO1kdQaI/nLFMku20gmBUZSEBtJ97hI7iVFciwzkrFZkTjkRBLWP5IGAyPZPTiS6cMjqZ8dyYDSSPI3SPubSC5fjeTVzUgUjyJxfxZJi98iCX0fycWGUbT7MopwfRRbTVHssYmiwBxFkX0Uv/pH0TAkiiuRUbhGR9EpJYrFfaL4JyMKRV4U1/tHMWpaFL9Mj2Ly3CgaLIxiwhLpuzyK31dG8ak+CqdNUdwTHbdJvKNRrDsRhdWtKMx3ouSHE0XfJ1G4v4riifjff1GsbhlNdvdoFIpoPDXRJBui2WcdzXCbaJTmaM6IX+2jSXWOprFLNK8iotkUHU1cz2g+iS39o7EaFM3kwdHcGBLNv1OiaT49mhcro8naEs2F/dGsOBLN5mPRZByPpvWJaLqfiuaksDkTzbZL0Zy/Fs3y29FMfBTNomfRpLyIxvGPaJo0jmF0sxgKW8RQ3jmG5lYxrImIQRMXw72EGKoSY3iRGcO/fWNIKIxhX1EM00pieFUew4nlMXIvYri6KYbLP8bweEcM7Irhz8MS73QMSedjaHghhgtXYvjidow8S2PY+iyGds9jmPkuhvvvpf05hqCmsdQ3iyW3ZSwP2sbSSBXLOutYUm1i5b8slh/FWLtYLtvHEuYcy1sxMSQWG2IpC43lVnwsDfrKuMGx5I+LZfcMOTc7lpfFsXyxIJb2i2IJXRbLvxti2bQxFqtvYzktpmyO5cj+WK4elDEnYtl/KZbCq7F0vhvL1Bex2L+MZesbidMwjrbN4vDuHEewJo4/hKc5jsWWOKJs4/hXnHWKw8FFzvvL+YA4mmRL/wFxLMuPI2twHJqhcawfFcfOMXEcnB7Hu6I4RiyPw+7rOMadjWPj7Th2343j+PM4bryMo/xVHIf+jGPvxzgeNohnk008Pdzj+cM7nu1+8VyPiufLvHjWToknYG48q2rjKV8Rz7h1cm19vLxfxzPmZjxed+JlvxLPi6fx/PdrPNYNEujULIFjYkLzBGxaJHBTVLRMwK9VAr+JVa0TSPwygS5fJTCxXQKW9gncEm8UCexQJ9DMJgFHuwR+ck5gln8CzyISWByZwMeoBPrGJNAuNoHRcQmUJCTwIjGBZUkJbElJoENaAtsyJcaABKYMSkAxMgGn0Qn8MzaB3NIEOpZJ3qoEfqxO4M/aBBaslDibE/DekoDriQSeiLqTCXw4lUDWmQS+OpvAQRF/KYGvHydQ/TGByKaJZGkSMeoTGWBOpKslETu7RIIdEmkcnIhhQCIrByUybl4iOxYk0m19IqdEn28TGfVdIg1/SKRmVyIj9iZSfSKRkJOJXDqXiOf5RLR3E+n9MpHLvyXi1y6J3fokZpmSyLNN4m+nJOZ4JPFNcBJ+EUmkRCWRkJNEw9wkHAck8UC8H5jEV0OSsB6ahGpMEr8VJ7GlKon6FUkoVifR6Ws5/jGJpz8lkXk0iQFXktj7OIkdL5PY3jKZ972TZc+ezMFS+axJxm9BMi+XJvPFumSmb0xmyv+Smbg9mb/2J6M7nczrs8ksu51M/J1kzt5Plv/nZJ4+TKb/02ROPUvm0fNktrxK5t67ZFq3TyHVmILGJoVL4pUlhXrbFFLsUmhmn8KOkBRmxaZglZxCfM8U4rJSeDpYPgtScFuQQuI3KTT+VvoJzy0pXPxZxu9L4fKhFPZdSWHMnRQyHqYQ8iyFLZ8lVttU0tSp3DCnEmSbyjjHVJ6GpZIUn0pqWir7s1I5XpDK57pUGq1KZbso25SK9ZZU3pyW6+dSuXU+laNXUom8kcqMO9LvQSq7G6XxpT4NG2MaHS1pHBfjAtJYEpHGwj5pvBko14ekcUCMLUjDeUwa3pPTaDktjQ5FabJnTSOzNg37JWn8tTGN+5vTyHqYxuTH0u7Qk9puPfFS9WSzqSe/+PakZVBPeYHqSU54T67E96QsoSeKPj05nd+T1yU9abKmJ7tFxfqetDnYk6q/pf/bnuS+68nPLdPZ3Dad0zbpzDSn0yM2nV/EnN7p2GenU5eTTvywdMaUpHNofjp/Lktn2Lp0gjem0/mbdJ5vTmfld+lMOZGO+WY6F++lk/t7Oq3eyrlGvdjdrBe3jL04GNSL7JhefMrvxccJvVB814uWJ3oRfaYXpy/3ovBKL7o/6cU5se7XXnz1ohdOr6T/X71Q/tOL/V/0RqnsTZxtb/b79+ZZfm+ih/Vmztze+M3rTVZVb05W92Z6TW92L+1N8629eX63Nwlf9KFHmz7EaPqgtOmDg3cf7gb0QTWoD8FD+uA8qQ+n6vpw7+s+/HqiD+efih4ZZOozWGudwdX4DL7OyWDK6AzGFWZgLsmgUVUGUQsyKFiagdWWDPJ2ZeD3cwab9mQw/XoG7jcycLubwdSHGbR5mcGThpk8NGSy1y6TZh6ZNE/IZJ9o3ls+xdLcTFpPzeTFvEx6L8xk1vpMOm/KZMDBTK6eyeTHy5k0uJHJireZfN02i+yvsjjXLotHXllMDs7CNymLfzOyGD00i/NlWVQtzCJ9Uxbum7N4uyOL7/dk4XIxC49rWVy4J2PeZeHXqC/r1X2p9+1Laf++DF/Xl9oNffH7sS+N9vdl9IG+BDzry91m2YxQZOOoy+Zrm2yuO2bTJCqbaQnZvE7MxmpINntHZ7OsJBvFzmy2n8lm0uNsrr7OZuQf2fI9yOaQOPshm6ddcjjRPYe/CnJ4PD+HqWtzGLdX2odzSDubw4hrObz/lENxi1w6anNZbZdLQHQuWbm5BPfPpeWQXJ5U5rKyKpfz3+bieCqXwF9yCb2dy847uZjvyZjXuahb5nFFlUcHUx63bfMIjc4jLl0+s+VzaB7hZXn0qszDcXUeP27M48jJPJwu5aFq0Q8fXT9uGvuxLagfU+L70SCrH0+z+/Gxfz/ujujH0dH9GH2+H/5P+3HveT9U7fvTVNGfRn79WR/Yn3nR/WkY2x+n+P70zenP5Un9mTSvP3nV/Zm5vT9HGgzA1W4ASd4DuNZnALfzBnDh6gCWPhvAzU75LOqcT44pn6vW+bI3zCcvVdoD8+XdK58WBfmUjM2nemo+Xhvyebs7n4ST+ey4n8/193L8IZ8ujQfi0HEgkxlIu+iBlK0YSN7/BvL7y4E4fTkIpXEQJwIGURQ4iMq5gziyZBA/Lh9E3reD6NxtMD7KwRw3DWaXeTDV/oNRRQwmYP1gtN8OZuP5wax6NZi3Xw2hKn4Is5KGEJA8hJiCIXycOoTA8iG0/ziEc+LYlwVYdS2gh0cBob4FeAUUUDSkgOCCAn4eWkCfRQWcXFLAsvUFXNxYgPuWAgrPFjD3VgGf3hTQqc1QTP5DmRA9lKFxQ1EnDeWfzKGsHTuU9IlDqZo8lBYnh5JyYyg/tB5G3w7DuBowjMRZw5ixchjz7wyj4NUwtG+G4Ww1XH7Pw7lhGM493+EsHjOcmvHD6VY1nB9XDuf4tuHMOT8cz2vSvj6cvX8OZ+fb4cxoN4KBihHUGUbwyXkEf3iOIC9wBJ3DR+A4bQS7l42gcM8I0q6N4OytEXg9l/5/j0CZMpKevUZSlTWSslMjmX1+JCebj8Kv8yjGKkfxnXEUjdJH8TlzFG6DRrHtxCisb4+ist1opvqPZnvqaAzrRqN5JX4fTf2b0Ty2GUO+0xgK4sewOXEMRavGUPL1GNrsGMPFQ2O4cmIMSy+O4fY16fP3GGJsxso7/VjOO47Fr2AsxePHcq5wLE5fj6XqxFjmnx7LiGdj8fhtLOGf5VqTcVi1G8c3ynFs7zOOk4PHMWLOOJrVjaPk8DiSTo1jZrvx2FrG09p/PBeDxmMVPp4OA8Yz+Mfxsk8ez42WE+htPQEPtwkMi52AX8oEmqZP4HTVBAw/TiDkwAS+vDOBz79PYKf7RLziJsoeayJWIyfSq3gi7x5PZHDLSRwwTKJ70CRu5E9icMEkpo2aRPQ4aU+aRPaUSfyxfhLeX08i//gk/jk9ifrnk+j3YhJL/53E97rJfDBM5oTNZOItk9nbazKp9ZPZvmsyDU5PxvnaZPxvTmbK88nczZhC8ZgpRI6dQsXsKdhXTKHjminM+W4Kdhen0PivKXTWTCXBbiqLfacyLnMq54ZPZeDBqSx5PJUmr6cy4u1UCptO47J2GkGWaeQ4TaN55jS29ptG/LhpXPt+GiN3TMPvyDR+vz5N9iDTiLsr3k5j6btpzLGbzvbA6RTFTWdO1XS+XTQd90PT2Xd4Osm3p+PbeQbtPGfwXdgMDFkz+JwzgzH9Z7B12Ay6zZ1Bj5oZPFw2g/jtMwg6OIOc6zP469cZ9Ps8g8y2MzF1mskDzUxGWc9kr89MzkTNJC9tJg+rZ5K1cCYrFs/EvHMma47NJK1pIYbWhaw3FbI7oZCv+xcSVFBI3OxCvphXyOS6Qn5eU0jqpkLCvi1kk8jaXsisI4VUniykzdlCdlwolN9QIQPfFPL0r0JW/VPItU+FrGgyizbqWezUzyLMbhabXGdh5T2LiOBZzIqfxenes+idMYsWw2exsmgWJ4tnEVc9i9a7ZuFxfhZjrs5i2uNZjHs9C6c3s7jbZDYXusxGr5vNBuNs1L6zWRswmwVRs7mWPZshk2dTO2U2r+bM5u282UyumU1V7Wxsvp/NuH2zaXZRrl+azZsrs1lzczYX/5HxXkW4+xSxYXARj0YV4Ta+iOg5RTSoKCJ7dRG/f1eEw44iduwuIvJYEf9dKaLf1SKW3i/C858iaFVMXo9iqq2Kea0s5pxTMeVBxaQGF/Mpqpjc6GIS44ux7lXMwJJi0iuK0c4tJnJ5MbdWyPGGYry/K+bv74s5sL+YTUeLZf9czPvTxfQ8V0z7S8VsvVdMweNizouTT4tZ8KyY7q+LCftczL8d5lDZaQ69DHN4EDEHn9g5fN17DlYlc+hcNodDC+YwuH4O/dfMIeXMHDpemMNEMe/2HBy/KOHb1iWUdS9hd48SfA0lhLnLOXHRpwRX/xK+ji1hTFwJAfElXE4o4YshJeSLOWNK+GpKCa2nlTBSNJ9RwoolJUzfVEK/nSWcFH/uKaHX3hLZy5TQ4GIJf9yQPq/k+PcSDr4t4WiHUg51KmV/l1JSepTyna6Uh6GlRIaV0jK+lOaJpdhmlFI0oJRZA0uZPKyUyxNKGTitlAYzZGxJKa8rS1HOLyV0RSnnNpfisqWUDz+U8n57KZm7Sum1p5T/nStlyKNSPB7LuOelLPytlH0fS+narowO3cr4z7+M6rgyrNPK+D23jD15Zfw0qIxtpWXElJfxfWUZXatETRlblpbxcEUZk7eUMWm/fN6Q9qMytr4qQ9G0HGXrcgzacjIs5RyyKyfLqZxjHuUs8i2nf1A5pwX9yrmXX87uKeWkF5Yzf245/4q8mnIaLSlnyLJyvJaXE/G/cjptKefJD+U0vlzOyJvlJL0up+RNOU2bVvCgfQVTO1ZQqa3gg7GCXFMFDrEV9Iur4JTwTq1gZm4FZQMrZP9RQeOxFfxRWsH+sgrmlVdwaVEFHVdUsK2+gqK1FYzfVUGbSxV8c7mCiKsVxN+s4OzTCvTvKzjwbwWO/1Xwn2jWeC7b9HPZb57LcNe53HSfS1bIXPxy5tJ5wFyWjJqL55i5rBRrx81lcMlcPtTNZfGSudR8M5fVW+fic3gunU7MZe8fc+U+zONVh3lUdJqHk3kevybPIzN9Hj+NmcfIr+cxd+s8Tv8wj8Q981j4Yh5nXs7j5V/zSPl7Ht2/qOS8tpKJxkpy7Cqpd6wkyrWSQrdK/vCo5GnvSlQZlSTXVfJxaSX9llXSZXUlt76p5PNeuf6kkiGvKlnQuYqtVlX4elVhCayiIrKKRj2r2JNfRd3gKloNreKW6DemiuCVVXy3rYrte6uYs6+K1BNVnDhVhdPpKtadrWLMtSr+vFXFyX+rGPqxivufq1jftpp1Xav5x1iNr7mak8HVTMupZuuoapzHV/N6SjXdFlaz53/VfHGomgGNaljaqgZjtxoijTW0c6uRfX4N3j41dPOvoW/fGk6Nq2H5+BoqptTQpqQGbX0NS9bUsHBrDa+319DqpxpGH6yBkzUE3q3hrwc11L2vYUjb+cR2m0+8/XyuOs/nJ9/5JIXMZ1XsfIYMnE/j4fMZVDof3YL5/L5hPn8fn0/eL/O5rFvAnIAF5CQvoFnOAtaNXoDHDwvoenwBG04vYPwdOX68gMnPF3DkjwWYui/kN/1CTjkt5EjmQv7LW8jCiQsZPGkhbWbKtUMLufpiIdP+WMijjwv5rFtEO8siKp0X8SZ1EbP7LuJ/eYvYPGoRQ8ct4uWERRwoWcTMikUELZTPRYsoWCyfS+WaWLx9EdvOL2LM5UXonizC59UiPv6+iPl/L8K5TS2uHWqpVNdy0VjLtoxa4gfUcn5gLZuG1TJyfC0fZtVydGMty76u5fP2WtkP1TL4Xi2XxTf3a9G+rOWd2NqyjqzWdVzpXMf/bOrkt17HGLs6PrvW8ZdvHbZhdfgk1NE1r46cQXV8M7yOwyPrSC+XdlUdT1bWEbSmjgbn61hxuY6Yq3X0v17Ht0/rSHlTx/rGiwltsZhTrRbLf+RiWnRaTHTnxaT1WMwqm8V8Y7+Yxt6LeThmMZXFi6n7ZjHPti6m/P8Vl2dUFNYWRjXGYA9WxBp1GRvGwlMxKr7oxlhjxd6CxqghscRC9EWNHX2JNSrTe6UMw1Bk6F1BGBgEAWWogoKgEkRN1Dfvx17rru+c8+vee875ioLwLQ3ieGUQw5uCeN5ewNKOAvwGCKgYJaB6ggCfGQIGzxQQ9JUA/TwBMYsEtPMVsHWtgEcXBeyVOM/BArxCBLiGChhvEuCSJmDlPQFflguYUClwzj4BB6oEdGsVcLCrkCXdhPzcT0hHDyHiH4WU7BNy7bqQZwIhdqUQpVZIoEnIzvtC/JuE9GsRUj5CRN9xIkZ6ipi4WMSeZSIcm0VM2yli/l4ROWdFXL0sov8NEftMImZHi/glQcTzR84ch4jObSKu/CPCt7OYyqliCmaL2b1bzBt/Mat+EZPs5IsjYoROSn8TM+OiGC+dmA/RYkxxYg7kiZHXi5nYIKbtnRhZVwkBn0qwDJLQx0NC4wQJDm8JgUsl6FdJ0K6RcHufhOEBEo5fk9C/UMKmSgm/VUtY0yIhqK+UMWOlWD2cTJCyb5oUx//xlbJknZSPN0sRnZPyVCBFpZOiNkrZbJIyPVzKhTQpO7Ol7M6Xcqq9jD96yxCNlpE2Xsb0aTL6eskoWyRjx48yRgXI8Dzt1C7KuHRTRo1cRg+tMx4r49kdGX/lyfj7voy6KhkNtTICm2S4/C1D3UHO5o5yqvrIsY6T09NPzvWf5IT+KmfrJTkGpZwhWjn9o+WMtMnpVCinsVjOslo5XevkXGinoNdgBVMXK6hdo+DT9Qrn+1Ow65iCQ1cU/CNQMEqswBKlQBCrIO2OgsV2Z81LBXvfKDj5QYG4k5LT3ZQc6K107hpK6jYoyduipO9Bp+7kXYASz2NKck8oaQxU8uVFJWNFSvonK7mfoiRmkgr/L1V8vkZFyjoVU46r6HNCxesLKuSXVeRdVRF6TUX9LRVSuYrDehUzIlV8k6Licr6KBLuKxw9V2CtUHHus4lqLikmvVLx7q2LTaDV9vNRsm64maZaaid5qdixXs8pXjfdWNUO+VTPloJpOQWoy5Go0CjVDU9TcrVZjqHHSToPQXUP8eA2Ld2kQ7dbQ7pCGd39qkNzS0E+rIdyqYYtdg+qFhr4vNeS+13BwgJaXo7XsnKhl7kwta5draTmrJeGSlje3tJxVankSr8U1T4u0ROvcr7VEddJxs7OOa1/o+MFTRxA62i/Q8XqxjoXf6DCv0OG/VsfLDTpyjuho96uOthM6sgJ1FF3WcUuuwy9Uxw2Tjr2ROtbZdPxRoMP6QIdHiY6hz3Vc7KBH5KHn+Hg9+6foEa7QY1ulRxygZ8JFPTW39Pwk0rNLpue+So9XuJ6TsXp8ivVEORnVomfSJwaEPQzM7WkgxN3AfA8DV6cbeOtjoMdyA/mrDTz+1sDAnQbSggw4RM68ewYe1Rk499RAwxwjmxYZ+WqxEb9TRo6fNdJy1cjJG0biREbeGIzUZhq5lmvEO9/IlodGujqMzvs18qLaSFG9kaRWI+0+DkbgFkzZN8Es2htMw6lgfAKDSf0zmA63g7E8CKa5NBhtbTAzPwrhQx8nY0LoMjmE1/tC2CYPIUUTwrWyEFrfh7CkXSiT24fStX8oUzxCOT01lDYnhetDiTwWyh+WUN52CiNzTBhLZ4ShmxlG6dwwQraH4bMvDFtMGD3TwvDICeNodxOXR5g4Mt7Ep7NNGOaYCPUzMfqUieVnTfQWmhguNTG+zMR3Q8PxWhbOHP9wrEfCmXA7nB5/hdP0PpzWnmbSe5sZu9CMxEnAdjMb9pg5c9jM9NNmupw1c+m6mY0yM6vDzKyymJkRa2ZXvJlO2WY6OJy1fSJY+3kENdMjGLcsAptfBJv9I/h9TwRNpyMYdjXC6Z8i8H0YQeHzCOJfRHCxlwV1PwtvPSyIFlrIX2HB3dfCsC0WZm6zMO+chcMXLAhTLHhWWrA0WNjfZCGhYyQ9ukei6RfJQLdILJ9FMs8nksH2SEQPIuneHMmC7lHsHBTFpvFRrPSMQn3YiSSKVSFReKZHMSI/CnNZFFscUbgNjKZpfDQbfo5mT2A0BfJoxuVEc6Ykms6dYigaFoN+Qgxpa2LYdTMGl/IYfmiI4b7rbbbG3WZ93m3kbbcpdoml3j2WR/+NpSwjlqzCWFw+xHKuo5W7w60UT7HijZX9h6zUSay0qKzYc628tFu57rBypMnK7AFxsDmOaZfiWK2IY5UpjtuJcegy4yiri2Pi0zhWvorj/ds4rCvjaV4Tj/54PPUF8UTdj0dTFE9jSTw72+K53zfB2UsS+Ng/gcYDCXjeSKBvVILTDycw7k0CI9sncqpXIm2TErnglYhtbiJr/RLxcyQibkhkzptEPN8mUv8+kTvtkihxS2LbtCQE/kmIM5LoOSKZSYuSebI1mfOWZJ4lJLMjMZmC0mTMtcnY3iXz8LcUJhel0DIglUMrUhm4LpXJu1N5dTiVAaGpPItNpSw9lS6OVIa/TeXWijRmHU7DcDKN1SVpuD5JY/2zNNbNTmfTgnQC16ezd1861oPprD2fTs2VdOqs6dgL0nEfkYHdO4OmnAxGt2ZQ9zYDt48y2eiSya5FmfyzNZP4HZmsP5dJ+kOnVuvUvLJYfjSLQRFZJFZlkf8si+RZd/jXgTu4Xb3DwDF3OX3pLhL9XeKb7xI8JBv1F9l4BmY7/3U2v+Rls7FDDnem5rDy+xwWBOdQM+8eW5X3WNwxl02KXMLe5bKlMY+2CTaM3jZ8VthoPWJj+zEbgzU2WrJsLMy3saTBxtbB+SjH5pM3M5/wLfl8fTif82fysVryiZpUgO33AuQVBSR/ZmeTt93pAewEnLYz7qWd0S12ZvUvxE9QSFZJIeHVhRT73GfBoCK8RxRx5d9FnJlfhIuyiP0RRUj+LmLD7GJ81hTD2mIm7nqAOuMB2tYHrFeUUGUuIaCkhE+aS+j3SSnuXUoZ4lrK0aOlfDheyoULpfS6WsrIHmUcml9G4/Uy3E1lrCksY8CbMjpUPKS+8yNcBzwiIPcRBY2PSHAtZ4VbOfHnyxmhLWd/QjlJheUEdnewcKiDiq8dyI84CD/m4IDNwZxhFYinVqDxqmD2xgpy8yvwtVeQ3VjB5wMrYXUl7pZKXGsqGVlfSe93lYxdUMXZ81VkG6vYmF5F2rMqprhV4z662tknqlm4oZqlZ6v5OrWahlU1zPGrIfKrWiJX1pL6fS3b/Wsx6B9T6HhMB986XL6r41hSHZKqOtTr6wlX1XMouJ64lHr0Lk+wuj2hZMUTgr5/wqs9T9nd/JRTkxqp6/aMMSea6HummaWSZqcHaGZA23P6dHmB7/AX7Ix7wZbzL5HFvmT7ty10XvcXRf6t8J9Wbta0Ejb7Ferjr+jxvI3mbq+Jnfaa1Ow3/A/HqJEO</binary>
            </binaryDataArray>
            <binaryDataArray encodedLength="6056">
              <cvParam cvRef="MS" accession="MS:1000521" name="32-bit float" value=""/>
              <cvParam cvRef="MS" accession="MS:1000574" name="zlib compression" value=""/>
              <cvParam cvRef="MS" accession="MS:1000515" name="intensity array" value="" unitCvRef="MS" unitAccession="MS:1000131" unitName="number of counts"/>
              <binary>eJztXS2zJMl1LWAgIDBAYOEDAgIG8wMMbj9ksGCAoMEAA8MFBgYCCTeEBjkWJhy4cJEigYCQY6BghZGhoaEr9+XdOnX63Mys7n4zowiBG5WVeT/OPSe7u7q63syyLLb8YgZjPjc4Zz9lebNEcZybc87kTcG8wVqvHueqc0VgyhRTfddm7y7b+WZPl5fxp83WzcpmebMfNrPN3jR728xgXOeT6KfXn/eYwBfxum9pON80jN81vMul9dowPDkuj7/scXWs9sLMPujNM6feU4G6a8OS2lxdewKcro3r4b2vUMdzZ5jDI8Yk8I+06K3x/kONTKybOI90H1mkBXLtvWaYw7rMEeNkrTB3EdyZXeOJMOJ5pnOsidi5FuLnntlSMFZznEP1mIP5nlYJ6niN1fa9nWg8y62a53jVB/YbaX6mNyN/Ez7VChyVH+prdN7rHfmNcI64UFhGHCgfxuH4vYdC68g1ajLqS+FnHdR4tjeeT3bUsQg/xOp99HQqdnxvZ34i7KoPxZPqzWzff7njg/V72noP3nO1N/DZ/wauBbLB59dlx5Eonmsn298bkMNZPX3O+0XtXE/s0blhHGpPROc4xnjvY2081euUj+066rt2/H6z95t9aNdb79q1i3P73eUaV4G6rBljWezIJ2se7YuI16vzy/H6aoFrmqXtiWz76wh1QF0QX6Y6zD3jifaC8lN5nYdC9qZx73q4T7LrfvyI2HF/sC7uh9fKCc7NjhiZk5FekW+hOdQfcSlufZ31cI5W26/L37X3gdT2sH9f4Otyr+ecJrvGrPqJ/HA94oDxR3VcE49/C3v9Teu32D6HXOHrogDXjH3t4EQcrFVPY4+J+lY53D9TnpEGbrxXZrAxRh87htWuNeBaqFOvrsKXhH/qrI14iXQ7YxiHvRnM4TgTZqXBqB7yGHGFnKne2FfxZ2Sudbbj/qtWaM2/s7uPyh31j7VmtFT5eV7VV71HfCremRf04doJ/JIdP5dWzHs5rte1J7hXkihfolpRLz0u8Jzjk/DjXBnilZ6eB3P5WOXHdcfun+0r1ETOFjt+dzM7Xq9njgm4KuCHfRod3dc/Y1Y7XluvDZdj/yX2cv39GrljXg+aXI68YR8KnzrHvnu+xY6asVYKdxK5eA41Uf4ZxmbH11UG/oodr6sL+CQw91Nac+/Vr+b2+6LLZX/tvb3s15gJcV72e39KO9Sn+tTrqx83++fnZfmXzf5ps//c7D82+7fN/rDZv2727Wa/2+yp2V8rnu34U4v/vmFLtvNhZNib65ftuO9Yh0Sx0d7h/cJ7BP0y+RbK6Xkrt39p96xrn/+49ftms2/asdo/NA5Ku9ed4DuZ3wv3118yrQPuK+QCx87r2jSu50+w93zN2t5IUM9zmDjWmJ+/M259/O/lpZ//ubz0WM9/8/zS96fGwafGiZvf6/f96e+L+D0k0q00v9ys7qn/a/vJc39o/COvXtP79j6jfeH6qv2Ie8Sxq/2De8h9snMOrzm7wHtB48T7TJSPOfGeniCH5/TfKrLt34XeEAdex3v2OeYFucJesD/34fiFYleK8f4wF2qRYX4B7Pg+toIW0d4tdN4z5jwFfrg3VuAQucnEGeLB3pm3SPOZdeaQdUmwzsco38ycWmc/pTNylWk+U0yU1yCn0Tz7cz7W2yy+dmeeFG8j3VQ+1rOOC8wXmM9BDGNSXHhOrsv8qN5do4hXnEO87MOxCsMMd4jX+8k0z/FRrSSO3LNfD2eY57hoD/R6dD0Up1E+nEs23hM9bZU2Eec9jMxBsuucPsbvFGuz7+Dz7Kmtr7Z/brk/8n4GM597Dr8WedeuHfw++Q+X/f74+zZXbP/+kwB7GfDudT3Wzwv1gvsh2fHz2u9tv23XOfh5vkLuDLFKq9G50rXA0TWyZu/hWj7bfq2xgj+a+ymtnFPnaLXjd5m1+frYeTHIW8Cn2HHNwFgb1IPXWRe/R4/fsVbbf5NC7QxiEY/Z8RpI+WWK8b3S066HP4scGOMcOYel9Zgoj4m8WIv9ud5Csd6zX/8W2/ldiCfPnyAH11H6Mi+MA3Mr3H6eaS6DMRafM4rzedQ+kU+y65qqx0RHXHtqr8V37XX6sX1f+ti+P/142Z+1en/Zfyv85T24zUd7B/uK+OX+o32BmvoeOOS6HHnzPYIcK7162HIwj/2yRhiranHfrE0vhuMUb1EvKr7ng71hj2hZ5PQjr1UrlDPTOveNHEbc9PpJQcyMH+rJ+JiTM7yyRswH/3aXwU/1ofiK+uYciXJx/1wL9UoYf7muOdKE65ROfBL5en2xLiov4vf8GcarHZ8xQY2yXb++I30YI/dkprljjnHsWFUM67XY+HXkWFQPZnP8M+cFjpnyZ9Pvy5yT76GtoqbqJcKpuOn1EOnIuJNYZ11UDOoc+ShNzloUa8RDorWQS7juirhFPTxXNr2f3b9aETyYHV+bCi/i435xnnOgD9eM9FP5WfMejiR8mb9ebyb82L/aKuZGPWcY4zzypnC7D8auQQ0fF4E94qSnT4Yxc5ugDvaXBF6VH/3uMcSr1ri+4isa9/Ixt9478obfq5Jd30NhrjBnhrHiKdIMufCcBjnreDWt7UJxpfXgf2+Bz/llO74HLXbdH2OPuM10jjkdx2rH64Zk19cQke7Iyyrqek+jfcBz6txsf11kmud8yZYrzbBv3g+u2XKJ83G/jFNpjb0n07l73CLGSG/slXVmTBibgxzM19KZU5h5HPWc7Po6K+pR4cDcUS84x3woPZjDSBu0LOYi/hWuXt0oLrKoHvPEPLhvpn6KXd9TGPGiuOb1DPNRX44nytObU/qaXfOt+I+wsI/j6/GA8/W8EA7my7nBc1WbeVG9cg+uI8Yybs4x4qXHDa87xmx9vNg7xmc77kVej3C5X6b1RL6Kb46J+MA6kWYqnvH1YuqxwPxq17/TZ1iL+FAYevr1dFfHmTw/42zXPxWrPy+Ez4yU5lfXn+Aek9obzg33yJpEfZjp93HFv3O9ApZCuRQ+zJUgP5vnVJisM/a6zm2y/bc+x468Ii9GeXANe0nkyz1mkYfPVa0FYjPl5Prce8+QZ7OYd87H2FT/sziQT+ZbYc3Bei+mh5s592MO4lR/zCObwqhqKozIS8Sv0q6HmXGbXef3c87LPUZ9sX/ls9j+fuXPA/pctv29wscegxxwLceXAzw9XEo3r4kcMS/qyHxGvBSBg2O8PtbtaW+2v9/6cekcIz4UP+jn2kT7AP1zkFNxGplzxbr3+MMeM6xlmsvgz7GYY1RPzWdaV74rrbPPjD7o431kG79WzGL+WVOFZVY/5hcNtVH4LPCL+OJ5zofHIuJRN+agHlfb358SzWNe7t3xZ7GGmNR5fSapPm/9++ctfrM/bfZfm/33Zn/e7KfNPmz275v98fnlmfzqa88vz2bX57VL+83ff+/351cSYUeszkWCNcWX0mlkzHHFUnHVZ8p/+/zy9wTfP+9/W1DH37a+lucXPpbW28f2vLc//+3PDKy2H7E33xOIG324v4X8MU5xUXupPK+Xl7+VqJjrsf79xDcNbz2u7Rn2T00bf/Ys+bNv8Mz4avr7ruI7wqkw+zxqvNj+nLg/t/89PCP3AfaQ/w3uO3je3OA7Srbl6hlK5p4xMk7GtohYjMm2Y3Fc/jdPyfa/jUkQlyBPT9/enmAuZ3jndfy7uexr7Xc5/87nXCbb74n7uWNBDCuMi+Ca95Wvqb0VmcdlimPtPG+heMWl5zM7XgPwXlhEnOLeIJ9jVD0mkQ95UnkxBjXCuBzER1iVTiMf5iaLcRTHeRXGSHvEyGuodRJxkfaqzxE+5ID56PWD2M/EIhb0yeSTLN5roxrMqcKgcjNPEY9Y3/XKwIOPkx2vmXp8jnRiq3lXe/ns+wk+a57g8xD/3Zd6zn937KbqIkfep+JVcZRbrbeX/R6cv+++uxy/yyKebMf3ZpWfuR3xhDGuFdoTfeat5N/bS6r3MxqqODz3uRWwL43b3OZ8zT/zEsRE+yqZfl9RmCPNkRvFQ8RbxBn7Mz7XEc9LwBv2h76o64FPio80mdWTeeDelB49zrE2cqB0w9yRdpGeHMs4Fzvyl0V9rol/s1pM6zrCorjh+SjXTB3uVcX19MccOE4W32tXOkU1si1XOKsVOPexdXImMVY89rg30/sTY1TP2fRrwXtb4dz7YcyzuvOa1+35qthRLfRJIibiT+mB565lFjlV/UgT7nuGK2WMG+tl8EHdGN+I38hHjbnXkUYKj8rNPRXK1eOp12d0VNgizFG+Ub1eHqVpGvhEvPdqYU7mdKR7lD+JOp7/LDeqbqLjrDF/vRo9bnt5evw4Jwn8iojt1Va8jnrF2Czy9I7KT9VJQY6eziXw4Vw9fs3ifcD4k4h3Uzp4TC+u1y/q3eMk2bm9zPh6ec/m4/iRntgb+ij/yHcGV5Sv2M4xmtLhDL8JjrnNr6KXs6biFD6c62FXaz0tZnn33me1wXOOS4GPwlWPmTBUq9yX5rPa8d4E5ysDfIqHbMsV3+vAZ5ZLVU/xqzTPxNlIQ8bX48EEVyOtlZ6O0XOhJlxb9cX9uX+GseIJ9c/CT3GS7IiROUl2vG42GKvcReCNeGMsXCOL9Rk9eK5Y/HtwdK7G2Y5as08U35tTPvisn9edyYXYZushdsWHml9FDp9LAa5R/TPrPZ6593pU/EUcKC1ncLF/suUKS7Lr96xejp6+UXyUAzGM+Lqn55FeUd1bjLno4VX917H/HzX2vCy/fn753b4+d/Cr55d//87/vfUf2m8W/ns53ytEPJlwRRhmOHBffwbix3b8dNn/Lx3/N27832hZ2vz7dp99teNnR6KaeD6rR/Xz5wd+as+wfIBnUPD/0PHfT4rtnydeM5v+3SnZcb9n67/HuP2cq9Wrtf3fIMqNl9X2czx6bqUbYh3V5xwZ/DPlw5wcx1qoNd9nq+26Yj3sAzHnIKcyxM77ZiZerbu26KMwo2+iuYgnVXvk21ufzX02rufzmjbbz0jrOs7tuNpx7xXIwbqrulwr4tXrmThX+BTuqB/VO573MI7qnOF9RjfnPnf8E/kz94h3VBv9PY9z75rP5FB99Na9RrF9f6m+i4hNYi7iZ4RhhuMe14+yHs8jXm81lSvDfAp8TcyxTrnj2+vnbH+Mleshr5n669VSa2bnXg+o7dme3O7VM+JlFsNszAyX0fFsvjzAPMLLvc34n8H3CE1Hfs5BsuvrTMW72fW17r0YfD1N+Kp8szpYEI+WJnu6RV+V24J5hWvWN8LG3JzhgX1HWlknTyIf9lP6Yr1e3TzI/RraRthVHzOcjdbUeKTHKP8MvpmcueM7g/HW2gam9DY6Rjh7+HtrERfVrN1jWOs8PK9fz/HfOXaORn07jmL7c55+/2Q1+O4M94ixBvOG/BXbcXo8/ru+rKXZ8X7CyDyOj7Oaex3G3aul4nt74wyemX2grJzw7eWO4u/t4Zaeo5plMkekDVuk7SOwok8O5jGHwqz47+E9M/8IXY3GvfNH1B31x/WRMz9GPI/yPqIX5d/T0y138nGswqz4uUfnmf5fQ+czvgpnT3vXIYv4R/c2io80PcPHLRiZszO5uC/meqanFMzP1OxpewuXacL/Xo79PHXWZ+LPYriFH8RpcDzLf68mcxHpPcORwtjj0DrnUWwPx4wus9r18I/4mtXgFv162ke1U7B+hstbfM/kONv/vdw/0qK6s3h6PL0Gh7fmG/nei83oeK/fa3H2KB7Tg+rxeITllrqfg8PZ+nng9wisUY4vzcM9mEyMZ/tUfr0cM5ge5fO16nIrnzyndHstXLfUOOPf8/3SGo7qpztz39rfI/h9bW6NxrdgNhp/ad0/J4aZ/s/yeks/9/b8JTh7rTxR7pHvvTr9rXB2Ty7m60tz8jVw+cjavPY5cd5b+1asKu4Rfd+T49GYbDJHpMFs/Jl6j+B4Jtcj67yWpVfqvRfzmrzM6P/oPu+tFWlwJu9rcvqIuvf4Paq3mdxfisfPqfPZHF87J18bx6/Nl8o/W/OR2Ea5bOD32jz93b5Oe6TuZ3I9su7R/h82OXah</binary>
            </binaryDataArray>
          </binaryDataArrayList>
        </spectrum>
        <spectrum index="8" id="sample=3 period=1 cycle=4 experiment=2" defaultArrayLength="257">
          <cvParam cvRef="MS" accession="MS:1000511" name="ms level" value="2"/>
          <cvParam cvRef="MS" accession="MS:1000580" name="MSn spectrum" value=""/>
          <cvParam cvRef="MS" accession="MS:1000130" name="positive scan" value=""/>
          <cvParam cvRef="MS" accession="MS:1000128" name="profile spectrum" value=""/>
          <cvParam cvRef="MS" accession="MS:1000505" name="base peak intensity" value="2.0" unitCvRef="MS" unitAccession="MS:1000131" unitName="number of counts"/>
          <cvParam cvRef="MS" accession="MS:1000504" name="base peak m/z" value="213.027234329683" unitCvRef="MS" unitAccession="MS:1000040" unitName="m/z"/>
          <cvParam cvRef="MS" accession="MS:1000285" name="total ion current" value="17.0" unitCvRef="MS" unitAccession="MS:1000131" unitName="number of counts"/>
          <scanList count="1">
            <cvParam cvRef="MS" accession="MS:1000795" name="no combination" value=""/>
            <scan>
              <cvParam cvRef="MS" accession="MS:1000016" name="scan start time" value="1.596333333333" unitCvRef="UO" unitAccession="UO:0000031" unitName="minute"/>
              <scanWindowList count="1">
                <scanWindow>
                  <cvParam cvRef="MS" accession="MS:1000501" name="scan window lower limit" value="100" unitCvRef="MS" unitAccession="MS:1000040" unitName="m/z"/>
                  <cvParam cvRef="MS" accession="MS:1000500" name="scan window upper limit" value="2000" unitCvRef="MS" unitAccession="MS:1000040" unitName="m/z"/>
                </scanWindow>
              </scanWindowList>
            </scan>
          </scanList>
          <precursorList count="1">
            <precursor>
              <selectedIonList count="1">
                <selectedIon>
                  <cvParam cvRef="MS" accession="MS:1000744" name="selected ion m/z" value="727.468361897158" unitCvRef="MS" unitAccession="MS:1000040" unitName="m/z"/>
                </selectedIon>
              </selectedIonList>
              <activation>
                <cvParam cvRef="MS" accession="MS:1000133" name="collision-induced dissociation" value=""/>
              </activation>
            </precursor>
          </precursorList>
          <binaryDataArrayList count="2">
            <binaryDataArray encodedLength="1300">
              <cvParam cvRef="MS" accession="MS:1000521" name="32-bit float" value=""/>
              <cvParam cvRef="MS" accession="MS:1000574" name="zlib compression" value=""/>
              <cvParam cvRef="MS" accession="MS:1000514" name="m/z array" value="" unitCvRef="MS" unitAccession="MS:1000040" unitName="m/z"/>
              <binary>eJwNww80FAYcB3ARdt2Owzndqxl5XRujrA4x63Xf34tMay20t0WMtUpUGvLvPF0u4vzpEs6Gxs3ZmrrVUGnxvI1jRjmm/DevhmXZddyxduvz3gctaqGBPSZ8P31MuN9jSqjdOC3k1z4Xbt22KGyMNAiHPzUIvVYscGmdJRpMGOh0ZmI1lwVWJgsbZq1wIsAGX7vYY3yPPQ7YvIbdthvRPrMJsXpXGJ/7QMbbjrhFXzSs+KKG44dmO39s5uyAyH4vDBahqLMJQ7TVxwh65ROEWYTj9dZwHGREoccvCqqcGCh0MQjz+Axqv5OwNn6BDrNkVPsk40FOGuLnROBpRUjgZWJ4PhNR57Nw9KOz0Fw4i4llMbQsCdpTJJhNl+BGhgTK9DzMFObBsTgfvDIpTIwFKD5fCFZ2EbzTipGfXYKo2VI0LpbhXpocJzLkEFTJwaqWQ1z6FSjpCrwrajCurYGPvgaHA2rhnKgAp0wBaXYdKiVKROUo8WeeEl35SgzJlNhbpcTtF0rEptTDWf4tLJevYTDhOvL4KvwRr4L8nApJhSpEFKkQafYDpjNvYvD0j+i3voXwL2/hac5dhKb/hODxe/DwbIXEpg0hqW1oPtcGlr4N15ntCJxqRxDzZ0SyOxAn7kC8rhPJ4WqEJnaBoe1Cr0M3egt78PhFD1Kzf4MBvXg3qw/uT/swGPMAKlk/FKX9eJujwfZBDSz+0uBvnQYK7gBscwfRxhvBQOUI5utHkBE8ie9yJyFdOwVTm8cwNzzGN7FP8Hv5DAJ2zUIdNwv3gjlEy+Zw1XUBos//QU2aDkelizgeu4TkKj2m55fhlbCCgcsrMF/4D8xTRtSeMWJ39yqq8DKl9ftNSdNiRnY6M4pIX01LH5jTFb05DRvNaaLJkkbfY5AnYw3xXdbQmAuTPmx9lRIPsajlLotMIqzo2T5r6hi1pgoWm5L82cQ4yKZj+2ypIcWODkdyyDaQS0FdXCrRcila4UCNGgd6sopH7W+up8VsR3pY5ESNJc5UqX6ZuYFMrFxo2y98Unfz6d/7fBrlbiJ26hukC3Yl3R1XuiFyo4vFbuRY7kY3g96isUPuFOm2heICttBWtYDWDgmI8UhA114OHRZQ9YiARscFJJ4QUO+kgDxTfan7ji+Vd7xDksId9GtlIF3ctYcEliG0MyaEnLxDKXA+jMQjB6jpyBHyazpO9cgi/ToxncwXU+POXOq9X0CnHWX0sPUSaVbK6cLVOpIONFBfcjOJpM3kJLtNC6c6iWM6REubH9GZ78cozv8ZNR1bov8B6/fGKA==</binary>
            </binaryDataArray>
            <binaryDataArray encodedLength="44">
              <cvParam cvRef="MS" accession="MS:1000521" name="32-bit float" value=""/>
              <cvParam cvRef="MS" accession="MS:1000574" name="zlib compression" value=""/>
              <cvParam cvRef="MS" accession="MS:1000515" name="intensity array" value="" unitCvRef="MS" unitAccession="MS:1000131" unitName="number of counts"/>
              <binary>eJxjYGiwZxgwzOAwcHaP+mkUDxSGpZHBkVYAOd69xA==</binary>
            </binaryDataArray>
          </binaryDataArrayList>
        </spectrum>
        <spectrum index="9" id="sample=3 period=1 cycle=5 experiment=1" defaultArrayLength="10095">
          <cvParam cvRef="MS" accession="MS:1000511" name="ms level" value="1"/>
          <cvParam cvRef="MS" accession="MS:1000579" name="MS1 spectrum" value=""/>
          <cvParam cvRef="MS" accession="MS:1000130" name="positive scan" value=""/>
          <cvParam cvRef="MS" accession="MS:1000128" name="profile spectrum" value=""/>
          <cvParam cvRef="MS" accession="MS:1000505" name="base peak intensity" value="109.0" unitCvRef="MS" unitAccession="MS:1000131" unitName="number of counts"/>
          <cvParam cvRef="MS" accession="MS:1000504" name="base peak m/z" value="610.114522384378" unitCvRef="MS" unitAccession="MS:1000040" unitName="m/z"/>
          <cvParam cvRef="MS" accession="MS:1000285" name="total ion current" value="11467.0" unitCvRef="MS" unitAccession="MS:1000131" unitName="number of counts"/>
          <scanList count="1">
            <cvParam cvRef="MS" accession="MS:1000795" name="no combination" value=""/>
            <scan>
              <cvParam cvRef="MS" accession="MS:1000016" name="scan start time" value="1.6805" unitCvRef="UO" unitAccession="UO:0000031" unitName="minute"/>
              <scanWindowList count="1">
                <scanWindow>
                  <cvParam cvRef="MS" accession="MS:1000501" name="scan window lower limit" value="500" unitCvRef="MS" unitAccession="MS:1000040" unitName="m/z"/>
                  <cvParam cvRef="MS" accession="MS:1000500" name="scan window upper limit" value="2000" unitCvRef="MS" unitAccession="MS:1000040" unitName="m/z"/>
                </scanWindow>
              </scanWindowList>
            </scan>
          </scanList>
          <binaryDataArrayList count="2">
            <binaryDataArray encodedLength="41328">
              <cvParam cvRef="MS" accession="MS:1000521" name="32-bit float" value=""/>
              <cvParam cvRef="MS" accession="MS:1000574" name="zlib compression" value=""/>
              <cvParam cvRef="MS" accession="MS:1000514" name="m/z array" value="" unitCvRef="MS" unitAccession="MS:1000040" unitName="m/z"/>
              <binary>eJwU1wV0lFfXBeBxd1ecUmihpXgCgXA3FgUSCAlubWn7taVYCATX4AQJEtxapMXd3SVIgOCUUhc8Y//+F+tZmXnl3HP2fRNmXsnKRaamXHymLRcrDOWi1FwurPZyUc1RLpJc5aK7u1x86ykXBwLl4nKwXDyuUC78VcpFYrVyceqDchGrUy5sH5eL6nXLxZP4ctHv63JxYlC5aJRXLg6O5bHx5SI4uVx8Ma1c5E8vF//MLRe1FpSLZgvLRfsiXr+oXBQsKRfFS3nfsnLx2wquv5rrr2GNteWi6IdycXVzuXj7Y7nQby0Xz34pF++el4sN/7GnF+znFWtHysWoaLlYKwmJC7KQSNSGxE5zSMgdIeF2hsT2YEj8VSkk3q8WEk2rh0T6eyEx9P2QKK4VEic+DIk/6oRE7KOQiKsXEr0bhMSURiGxtHFIhD4LiSPfhcT1QSHxfDDfDwkJ87CQqJobEkl5IdFjREh8NzIkJuaHxKJRIbF5dEgcHcPrx/L6cSERHs/rJ/L6SSHRaHJIJE/hPVN5T0FITJoWEoun854ZvGdmSNyYFRK/zuY9c0LCUhgS1eaFROP5IdFzYUgMKgqJJYtDIro8JKqvCokmq0MidQ17Xcs+N3CGH0KidCNn2BwS8Vs5246QKNgZErf3hsSf+0JC+ywkxv7BNaJcIxYSEUlYWGVhUV0eFk0UYZGqDIveqrAYog6LqZqwKNaGxVZdWJzUh8VtQ1j8aQwLqTksnJawqGkNiw72sOjvCIvhzrBY6Q6Lc96wuO8Li//8YaEKhkWdimHxRZWw2PdeWDx5Pyzq1Q6L8XXDouiTsHjekPVbsH5iWPwF1v+Ktb8JC9e3YZHwXViMGBIWq4eFxZ7csHiYFxba/LCoOzoscsaGxdfjwmLc+LBYOCEsNk4Mi8OTwuL6ZNacEhbhqWFhmcaZpnOmGZxpZlj0mRUWQ2eHRcGcsFg+Nyy2F4bF6XlhUTY/LP5ZEBaKorDwLgqL2ovDovPSsBi1LCwKl4fF2zVhUXl9WDTYEBZLNofFiR/DovQn5rCVvW5nrzvC4uJB9vlvWLQtD4tuobCYGOE5RUTUUkVEhibC36eIGKmLiDn6iFhriIh9xoi4ZIqIJ+aIMNgiorI9Iho4IqKHKyIGuSNiiicitvoi4qQ/Iu4EIuLvYETIK0bEtZoREfogIiy1IyL144i43ygiXjSOiN/+FxE1B0aYWUR0HMT1BnOtoVwnNyLejYgIU35ENBodESljImLouIiYNj4idkyMiLOTeP+UiNAURETrGRHx7ayI+HFuRJTOi4g/50eEuygiEhdHROclEfHF0ogYXRwR85ZFxKEVEfF8VUREVkdE/PqIaL8hIvJ+iIhZGyNizSbO9WNEGLdxru0R0XBHRPTaFRFDdnPNfVxzf0RsvM6+/ouIYe8i4mGUs8ujIkkRFcs0UXFfHxUvDFERNEfFJ5ao2OqKilPuqLjriQp/ICo+DkbF7epR8dd7UeGtGRXj60RFy8ZR8VVcVIyNj4rfW0TFkeSoyPxfVHw/MCoOfxcVsSFRUTM3KpoP5/G8qPhiRFTMy4+K62Oi4rexPD8uKhwTomL01Ki4MSMqJLOjwjknKj6YGxVfzo+KMQuiYsHCqNhYxNqLouLm4qhwLYuKziu57qqoWLgmKjatjYpj66Li1vqo+HNDVMh+iArPxqiovYn9bY6KLlui4n8/st+foqJoa1Rs2RYVx7dzlh2cZWdUKHZznj1R8dHeqPjmQFRMPBgViw9FxU+Ho+LkEc5/NCpUJ6Li2auoqPEuKpqWR0VhlDPGOIc0Jn6VxURnTUws1MeE3BoTcMTERHdMnPLFRJk/JoIVY6Jt5ZjoUSUmzteIidc1Y6LKhzHRqHZMpNaJieEfx8S+ejFxpX5M/NwgJkINY6JGk5hoGhcTo5rFxOEWMfF7y5j4sHVMNO4VE5lfx8SCgVxrWEx4c2Pi25Ex8XJcTDScFBN9psTEjIKY2Ds9Ji7PYL2ZMWGdExPNCmNiwPyYGL0gxixj4tZi3l/M+5fFxEfLY6LVipjoujImJq+OieI1MbF9bUycXRcTrzbEhP6HmKi8kf1uYr+bY6LvlpiY9VNM7N8WE1e3x8QvO2IisjMm7LtjouaemGi+NyY2H4qJdf/ExLX/YiLxbUyMD8WETyZBG4UE12iQSoIordBIsEsrwTuDBBOMElQ3S/ATxVskOEUdrRLMc0iw0SlBiluCW/SnR4LhXgkUPglm0ccB1g1KoKonQc9GEgxtLIG0iQTuOAnQVIJwggQ1EyU431KC/0GC8a24ThuuQx3bSaBLkWABVU6V4HiaBGnpEtymfu0lCGZIsIHqZUpwiG50kqBXZwn+oGFZEszoIoE3W4KRQyVQD5PgZh57ypdg3SgJ2o5hH+MluDJJgl8mS+AskKDldAmyZ0gQmsle5nFu+nIxZ10mwb3lvHefBHUPSHD9IGc5xFkOS7DmKGc8JsF+anOc+dGQkxJMPyVBq7MSdDvHPM9LsPIi570swdRrXKtEgg+vS7CbxA0JLlHOTQme0cBbEkTIcVuC5fTBHe4BtbwrwUW68IsE1jcS7HgrQfN3EnwdYp/0fpTvY3wvleIdTZRJkaWS4n0dfxqkeEzlRimKzTxmkeK8lcdtUjyhcrsUkxxSWJ1S7HRJ8Y2X7318HZAiMShFlwpSPG8oxeBGUribSLGa6sRJ0TpeCmmCFNNpTXMp2iRKUUK/t5RiqJCibmspDlK7NlLcoF5tpfiDcttJoUiSYjb5k6VYT/VSpDhMyalS3KQ+aVL8RXnpUqjaSzGHgh2k+J4adJTiKKVkSNEvUwpNZykqZkmxkY53kSItW4o79GmOFKO6SjG/mxSVu0shhkrxbJgU0VwpXHmcYYQUQ0axx7HsbTx7I8VEKQKTpNhA9SdLcWuKFH2nSvE3qadJUUgVp3MtajSD61H6TCnu0otZUoyeLcWCOVLEFUoxboEUpoVSLKb3iqRIWCRF58VSfL1Eir1rpFBukaL/Ninyt0sxYI8Uxn1SbN0vxdkDUnQ6yD2jSYelWHZEilpHpdhFLY9JcYlyjnMW+u4E56GCk5zplBSrqM5pKfZR6zNSXKOeZ7knNOycFPLzUswi/wXmTvUuMndKvsQZL0sx4grnvCpFpWtSbKLGJVK0vy5FGY25KUXRLSmql0rR7Db7pE53pHhE7+7y+bnHXqnWffb5gH09kmJluRStwlLMjEnhk8iwjpJlMtyivnIZ/qGRChk0ShnmUSWVDJuoiVqGk9RBI8M9GqCV4TWN08lg0suwmN4zyHDeKMMTkwy1bTLspR4OGYY6ZZC5ZJhJfrcM66meR4YUrwz9fFyTRvpl2ByU4VQFGZZWkaFafRnONpChU0MZ7E1kWE4fxMmwhxAvwxXq3lSGX2lIMxmfe87SnLMkylBK/VqyLuULGbSQYT5VaSXDFoprLcNpymgjwwP6sq0Mb2lCOxksSTIUU81kGXZSyxQZLlFOqgyD0mSI0dr2MhzsIENSRxn+zpBhRCaz6sSsOjMrapLFrKhDFxnu05tsGcxdORe9302GHZTYXYaLlNNDhmm9ZFjTm/fnytAxj/fQlyN4H00YyV5GsY/RMnQdI8MvJBknwwxaN16GQxM480TuH/WbxJkpf7IMC6bIcKZAhsxpMjyk/02XwTaTGc5ihnR1tgzyQhkC82RoMF+GzxbKMKZIBsMiGRZR9cUybKOEJdxTci2XYRV9tEKG/dR2pQzXqfcqGf6kvNUyqNbIUEgV1zIHaryOOVCH9ZyJvtjAeb5nxj8wYxq1g/u8S4Zzu/nM7JHBuZ+1D7DuQdY8xDpHWYc6Huf99OUJ7hNNOCmD9RRrkDgjQ7ezfMbOyfh7xOfrggxHL8qQdkmGO/TyMue6IoPxKp/PazJspwslMmRfl+G7GzJEadpNGTy3uAdUt5SZUtJtZkp97zBTyr/L56iMuVLVezL8SE3v8xmlTg9keExfP5QhRFMeyeB4LMNKqvNEhn10/akMvX7mXJT3jDn9IsMPL2Ro9FKG8W/4rL2T4XmIexFj7xI5FsvlqKGQYwe1UMqRo5JDopGjnk6On61yfGeTI0afOOU4TKUuOfq75fiP9F45iqi6T45tdN4vR5eAHHUryXGIkivzeupXRY5/qaiaHNWqyzGqjhxPP+F1DVmrMe+N533N5PC2kGMt3W4px6eC/bSRI7utHM9oRpKc/1/IcSRFjtRUOT5Lk2Nsuhym9nIkdpSja4Ycz0nWSY6Z5O8sR4MsOY5RWRc5BmTL8ZqWdpWjZjc5RHc5fushR7C3HB36yqEdKse5XDkG5nHWfDlSRsnxYrQcY8bIcXG8HIMnyiGdxNrUYArr0oACOYqny4GZcqjmyFFImfPkeERTFsjhXCjHR0Vy5C+RI2GZHO12yKHbzXn3MOMD7PGgHBuowSHWo/TDrHlEjg+Oy3HthBw9T8qhPi3HPKp8Ro4tdOasHE/OyRE5L0fBBTnWXGS/l7g3lHKZ2dGLK+z7KrO5JscS2lkiR8vrcnS/wZlJcUuOOVShVI5N9PCOHA3fyXGCOpTL0TYmxw3qK1EgX6rANrkC32sUeKdXwGFUoI5Jgb4WBf6l9+wKXHIo8NypwEaPAiG/Ah9XUKC0ogLnmygws6kC/mYKbKDjCQrcb66AvaUCB4QChjYK7GirwOV2CnRLUuA3GpasgDJFgblUMVWBzRSXpsAZ6pSuwLftFYjQtA4KeDoqsI7qZShwhO5mKjCgkwITOiuwLEuBD7so0CZbgeuU31WBFj0UuEi6gQospOeDFRg6RAH5UAVmU5NcBU5RvXwFrGMVWE4fjlNgHyVOYY9TFYifoUDnmQpMn62Ab44C7QsV6L9IARQr8P4u/tytwFXK26vA/H0KVN2vQMIBBWSHFcg8xt6Ps/cTCnhPsneqf0qBe6cV+PIMsz2nwEfnFfj0ogLmywospVpXFNhDra4qUEK9rynwN40s4RzXFSii6jcU2E6JN7kX1O0Ws6TcUmZ5W4FCqnxHgS3U9K4C5yirTIFB97g/9znvz6zzgvvwSoHfXysw/I0CqrcKVHmnQLNy7iP9EuLMMiU2yJVwaZS4q1NigF7JZ0GJA3TLrER/ixIvaKxVCbNNiVp2JVo7lLhO+S4l9G4lFlENjxI7qaVXiSuU51difkCJrhWV+JU++USJsnpKvK2vxMqGSnzUSInPmijxisbHKWGNV+LDpkrso7bNlOiXoMR/tLQF10xUYg+1asn1WnE9qtGa65Foo8RV6tlWiT9pRDslNElKLKBqyUpsoxYpSv4/rES3VCV+o9w0JVTpSsyjhA5K5HRUYmiGEnMyldjcSYn4zkr8nKXEoC5KzMpWYmOOEqe7KtGpmxJPaGB3JWb0UOJRbyWm9VXi3pdKTPxOCfsgzkYfDVbiICUPUeI2fTaUc9L4YZwzV4nlVHu4EvupXR4zHsGMadxIJSz5SiyjtqOVuEl7xivRZ6IS/5BxshI1pyixm1pNVaKEehco8TflT2M205kN1ZjBbKjXLCV0c5Qooh1zuTeFSvSYp0RikRKXadtSZlOshHqFEltXKjHseyXOb1VCsUOJubRlpxJNdylxjn7ZrcSQPUrI9zInqriPx/cr0eWAEoMP8vghHqf4I3x/jOdP8PVJJbJOKfGMBp9WQnZGibPneOw886XBF3jsohKzqcIlJTbR2cs8f4XZX+W5azxHFUp4juKv89wN3neT527xHFUo5TmKv817KesOa9Pgu7ymjNdQhXvcV4q/z/MP2A/JHvEcPftViUr/cs7/ODtlv+CsNPQlc3jFHKjSayV+pGZveA3lvFXiOQ19p4SyXIlCqhziNZQQVuIC5USYZ1SJnyQqdJWp8BvlylVQKVSYT1WVKmyl5ioVLlE3Na+h4RoV1FpeQ9V0KmyjFnoVLlN3gwp/UJ5RBY1JhYVU3azCdmppUeEK9bCq8CeNsKmww6HCVacKf7lUGOlWQe9RYZdXBfhUuEZ/+1UwBFVYTDUrqLCbWlVU4TrVqqrCXmpTTYX+tVSoXVuFg5+okFJPhQH1VZjUQIVVDVWo20iFtMYqlNGXTVSYHKeCK16Fo01VaN9Mhf8lqOBpoUKDRBWOU8eWKjykb4QKEZoGFXytVNhAjVqrcJIy26jwmAa2VSFGM9upEEhSYSM1SVbhDHVOUeEpDUpVQZqmwmzanK5CfHsVzlGXDioM6aiCIkOFuVQ5U4UfKaET96OzCr9Sbhb3owuzpqrZzJpa5DBr6t6VWVNeNxW03Zk1vddDBdGTmdJfvVTI783s+qjwfl8VPvhcBcdAZkJ1v1PhMKUNUuEefTlYhXKaMkQF91AV1lL9YSocow65zIO+Hs48aFoe8xjBPKjRSBVOUWa+Ck9o4CgVJKOZBwXHqBA3VoVn4zjneBXkEzgnVZrIOanZJBUuUNfJnJVyp3DWqZyVqhVwVkqcxlmpx3Q+MzRihgq6mSosohqz+JzMVqGE+szhszCPz8ECFV7SuIUqWItUWEF1FvG5oJTFKtyhAUtUeEuTlqrgLFZhNX2yjM8DpS9X4T6FVqhQsJLzrGX/3/PZ3cZMqed25kr5O5jrTj6Tu1TYQ613q3CD+u1R4T8au1cFyz4VllHt/SocoKQDKnx+UIWJh7jmYa51lGtRwXE+fydUWE8NT/L5ooxTfL5o4GnmeYZ5UvCsCpso7pyKf6P4/JxX4RcacoHP0EUVCqnKJRV+ouaX+TtL3a+o8DvlXVWh6BqfjxIVP5cxt+vMjXrfUOEfMt3i81Gqwj4qva3CqzsqTLirgr1MhZX08T0+28/4u/kPf/f+Zd7/qWB+yfnow1cq7Kek1yrcps/fqPCGVr/jfCEVwmEVOknUGCRVY45MjYpyNS4o1OiqVOM3UqvVWEDVNWrsIKFV4xr11qnxN43Sq2E0qLGUPjCq0c6kht2qxhGbGiGHGgVONTa41GjkVuOJR43ZPjW2+LlGgGsEuQYNr6DG6KpqjGiohq6RGovo/cZq9I1T4z+yNFWjTjM1UhLUmNJCDXeiGuuoQUs1TtBjocZAqCFppcYsqtBajc3UtI0a5ymnrRq/Um47zpLEWZI5C4kUzkK9U9X4h4rT1fiwvRr76fOOakzKUMOZqUa9Tmo87KzGjC5qBLLViMtRo0tXNeZ35/yD1dg3VI2kYbwnV403NGk478tTYw0dG6HGt/lqzBylxvOx7GEcMx3PHiZw/YlqLJuiRu2paiQXqHGHvpjGGadzvhlqZM5S47vZ3JO5avw+T428+WrcKFLjxSI1xi9Ww7ZEjZX0/Qo1bm9Uo9tONbS7md0eNW7uVaP/PjVekv2AGnUPqpF+SI3pRzjDUc5wTI2zlH1cjWEn1FCdZE+nmAuJ02qUUJ8zaow5y/zPqbGcDp1XI/WCGmX05UXuLxVcUqPxFTVOU+erajwjRYkahVT1uhrbKPGGGqZS5ksf3lbjAN25o+Z3VzV++kcNw0s1ar1ijlT6mhm+YYZvubflamSE+NzQj1E1msf4fCk0WKfWoIFGg0ytBpeNGvQwafAX5Zs1uGPT4K1dg/VODTq5NUj0a3CFRgc1EDU1yK2vgaaBBq0baXCDXjbWYHWcBsfiNXjUVANJggaz6GILDfRCg3atNJjchmu21aBhO9ZM0mBwsgaFKRpUTdXgo44aHKL/ZWoQpumdNPyeqUFclgbnaHg218vhet00uElrempwvBf77q9BvWFclzrmajAnT4OfRmjQfKQGPfM1KB6twcExGkwbz/un8N4CDerP1MCygGsu1OAwRRZpMGOxBsElGmyipks1uEDdijX4nUYs4wzLOcNKDcy7NFhO9/do8PVeDaI0Yx+vPajBH/TBEQ320/cnNDh7kjmd5rpnNCiidRc1OHlJgyFXNNhxTQOUaHCd+l7X4AWNv6GB/SbnKNXgMX13WwPZHc5Ele9qsJUSyzS4Sr3vafAPjbnPWR5osII+fqjBEUp/pMEDqvhUg4SfNUh+oUHBKw18rzX4geLeMFPKeauBtlyDRVQzpMFeahfW4Da9i2jQRaqFRq5FDYUWz3RaDNVrscuoRWuTFpMsWjS0aXGSlE4t5tNOlxY33FpM9Gqx1sdzfi06BbQYHNRCUUGLeVStohY7KLM633+sxZoGWpxoqMXTRryuMa9rwuOEeC2uU7+mWrwkRwKva877WvC6RF7XktdRNcFrwXVpYmstnG24Np1sy7XbafEztUrleeqfpsUrmpTO3jto0bkjZ8rgTJ20+DRLi8ldtHBna7GeGuVocZqyumrxCw3rpoW6u5afP7R4v4cWe6htTy1K6fNeWrylKb212NBHi8Z9tcjup0XcV1p0H6rldwwt0vK0uE8/5mvRfJQWPUdr8fE4LeZM1CJxshbXqM8ULf6jcVO1sBVosYrqTdPiOGVM1+IJDZrB2Wdydqo2i1kSZnM+6j+H89HEucyhUIt11HAe+16oxe4i9ruI/dLni9kvTVmihXepFt9Tk2ItcpZp8RvlLddCt0KLD1ZqsZ+SV2lxl75arUWYpq/RIrBWi83UbJ0WF6n7ei3+olEbtDB9r8UySt+oxbeb2PsO9ryLPVP13cx/H/M9wHypy0Etcg9pseiwFklHtQgd02LacS02ntDiwkktup3SIv+0FsYzrEl1zmpxiNLPafGAvjmvheSCFrOp0kUtfqLES1r0vswsadwVLVZf5XNTwmf0Bte/yf2m1re0+KyUe35bC88d7hs1uavFWcouYw6Ud4853NdiCX3wgFlQykMtyuirR1pEaMZjLSo80WILJTzV4jL1/FmLv2nMMy0sv2ixguo+1+Lxr1p895sWhb9r8fw/LbQvOTfVeqXl32zm/Jo505dvmDM1K9eiR4j3R/isRLWQSXXor9DhjFqHLhodfqXhWh20Oh0WUy29Dvsp2aBDGX1l1CFCM0w6BM06bKEEiw6XqadVh39ojE2HlXYdBrl0mOfWobpHh530mU+HKX4dPAEdvqcmQR3OUU4FHX6nERV1MFTSYSkdrKxDWhUd7tPsajpsra5Dj/o6/E2jG+hgacjacawbr8PNpqzdjLUTWLs5a9PviTrUhg6HKK2VDg9I0kaHOVS5rQ7bqKSdDv2SdHhJE5N1cKbosI4apupwmrqkMYt0ZtFehw86MAdK6ajDzEwdKnbS4Udq0VmHq9Q7S4dxXXRYk61D/RwdTtKzrjr+futQRO/30GEvJfXU4ctezKqfDmP767DnS84ySIe6g3U4RhlDdHhCg4fqoBymw3x6L1eH3dRmuA6lNCBPh3dUMEIH/0gdzGN0WEGDx/P6CTp8PpnnpuiwcaoOTQt06D5Nh7/o2EwdOs5i3Tm8jgbM06HZQuZaxFxp9CIdPlnC6+jpUl63TIfmWznTDh2ydunwC2n38Lmg/Xt1uLdPh0oHuTf08jAzPKLD+qM6ND6m42cX7ucJ7udJHYqp9ikdHp7WQXpWh7lU9ZwOrc5z7yj+sg7drnCGa1y7hD1eZwY0+AZ7uKlDjVs6fHGbvZTxOaNx93WY/LsOH/+rQ4f/dHhMg17ooHjJuei9V8yL2r7W8XM1732jQ4imv+Uz+06HzZRQzlrUK6TDvzQurIM9wlmpQVSHU7REqsd2lR431Hq80egxRavHBb0efxn0sJj0WEmfmPX4n1OPKLX06PHKq8cknx7LK+rxcSU9FlTVY1A9PRT19ZhP7zXQYze1bajHbfqikR4hmt5Yj2ATPbZQ8zg9+sTr8YImNNVjXTM9GiXokd1cj99oRAs9ihP1qNNSz8/XrNuKdVuzLrVto8ePSXq0SGaNFNYgZ5oejdP1OEu/t9fjoww9lJ3ZG9XI0uNuFz2+ytYjsRv7765H1lA9dLl6LKFDw/V4mKdH9Xz2OIa1x7LueD3OTdLjj8l65E/RY8VUPTKm6aGeoUfKLD0+m6dHwXw9/Av0SFiox2X6t0iP8Yv0cCzWYy1lL+Us9NFyPSqv1+PIDj067tTz87EeZXv1iO3j8QPMn3CQe0CfHdLjLW06wppH9eh1jPVO6DHytB7HzrKHc3o8paHn9ah1UY/9lHpJj28u61H1qh47qfU1PUppQIke5dTiph5Xqe8tPSaW6rHhth7n73CP7+oxuoz7fE+Pevf1OEm1H3Pml5z3tR7H3+jx7K0e6WE95FE99sSYodSAbXIDemsNmKAzwKk3YD01NhhgMRuwkobbDKjtMOAwKd0GvO8xYC8lew2I+QwYUMGAcrpW2YCHnxj4zBgwu7EBreIM+DzegL7NDXhFnkQD4lsaYG9lQH5bA44nGZCbYoAu1YAl1D7dgMek7GDAQtrX0YBvMg2QdjKgWmcDdlGbLANu08xsAyrmGLCVRFcDPu1mwFua2t0Afw8DrvQ0oE8vAyb2NsDdx8DPIwb+7TJg/yAD7g82oHCoAdWHGbCb2uYacIe+Gm7ArDwDKo8wYDvdHMmZxhjQb6wB3vEGbKQJkwz4a6oBq6cZMHKmAStmcY7ZBnSaY8DSQgM6zDfwc4YBRTR/iQE1lhqwh5KKDSijL1ax99UGNNxpwBn6Yxez2M2c9xhwcq8BWfsMeE55+w0wHDBgGX180IBjdPioAQdOGvDglAEDT7P+GdY/a8C9cwZ8fd7A//8NmEt3LnGWywZEadYVznKVe1RiQIhmXDfgpxsGXL/JzG4xM2pxh3NSv7vcJ5pcxnnvcV5qdt+Ay9T7AbN8yCwfGfDPEwN+ecHn4qUBxa8M+Oi1AUdp8TsDVBHOTrWiBqTFDPhOYoRCasQC2iczokxtxFytEVGDEbONRpSajQhbjIDdiJv0ucOIii4jtpJwG/k52ogSvxH9A0ZMDRrhr2DEZmpe0Yir1LeSERurGPGymhE9PzTij8ZGWOOM/A5mRIN4I7KbGvE7nWpuxIqWRmTBCGNrI+q2MaJzWyOeU147IwxJRiyjY8lGZLY3YmlHI+pkGHGEfs40QtvZiNpZRjztYsTQbCO/gxmxmGp3NeIwdehmxBMa0t0IdQ+eow97GnGIhvTmsT5GLKKDfY1I72fEYxrc34iiT42o9aURNQcZkTqYOQ1lTsP4OteIByTP4zF6fwTfj+S50UbMH2dEygSem2TE3slGfDuDx2YaUWMW39P92Tw2h+8L+XO+EbIFPL+Y75fwPN1fyuPFPLaMx5bz/Qq+X8l667jGDvay24j9lLbHiIek3GfEQqq534gD9PCAEYMOsvdD7P0w5znCuY7z5wnORe3PcOazzOkic7jEfC7z9VVmeI2Zlhj5f6URw24Y8dEtI45SRqkRxXeYe5kRw+9xbx4Y0emhEWtfG9H4jRHd3xrhKDeiR9iIf2l8xAhX1Ij4mBH/SUy4LDdho8qEK2oTfDoT3llMuGE3IeQwoZLLhFleE6r4TGjjN6FqBRN20b73TDje0ITnjUz4JM6Ek9Ql3oTfaFUzExokmHCacpqbYEs0YRxMuNDahJ5tTHC3M+EH6p1swkuanGKCN9WETdQ8zYSr1C/dhDcU6GDCj3S9owmfZZj4GcwEdDbhFg3IMiFMbXJMuENfdTUhRnO7mVCtuwm7KamHCWUk62VCjd4mPOhjQq3+Jjz+1ITfvzNh1CATug014S8aO8yE9bnsMc+ECSPY50j2Sf4xJrQYa+J3f64zlfWnmbBnugnvzzZhP6XNMeERPZ1vwrAFJoxYbIJxiQkrqN5SE05RdrEJ51Ywh1Um3NvB6/eYMHivCYv3mZBxwIRntOwQezhpguOUCf+dMWHiWRMSzjMPenPBhIKLJgQvMQ/6/Ar3h2Ze5fwlJkhumFBI1W+acP+WCQNLTVh424SDd0zQ3jNhKX1034RfHrC3R7z2pYmfmUwoemtCh3L2TsNC3NOICSNjJnSVmbFeYUac0oyL1EtlxjWtGbeMZkRMZlSzmJFkNSPdacZjGuIyQ+M2YwnV8ZjRyWvGcxrhM2Ol34zTATNygmb8SWMqmLGuohm/1jdjZAMzVjU042wjM/5ubIYzzowtCWZ83sKMmYlmtBVmzGtlRo3WZqS1MeMRDW5rxuJ2ZmQmm/EL5aWYYUzlGmms3d4MRwf23ZF9U68MM15Qi85mlNBnWWaU0/ZsM58ZMyTdzCikfd3NeNjDjEE9WbuXGbV7m5HRxwzpIDP2D+baQ7g2DRnKGYeZcSyXMw7nfHlmmEeY0WCkGVPHmREcb8bNCWZUnWzG0+lm5M4wwzbXjAuFZngXsI+FZsxYZEblxWbsoK+XmjG/mOtvZd0dzGO3GQ33muE+YMbVg2ZMO2xGxSNmtDrKDE5w3TNc9yyzI8t5M/69aIbnshkbKeEK94imXzOjUglnpNbXzfjfDc5x04z3b3GvSs3Q3jHj47tmHKesMjO/o5ox6p4Z1vtmrKXGD9gv9Xxoxn806RF7f8z9+NmMuW/NmCi3oFxlQWWNBWVaC+R6CxZQB6MFuSYLlpstOGWx4E+rBU67BU0dFlymvk4LXlOBy4KtbgtKPRbEvBYU+iyo4bdgHw0JWqCtYMHxihb8XsmCUZUtmFzdgh71LGjR0ILPG1kwq7EFSXEWDIy3ICPBAlMLC1ZRw0QLzlL3lhb8SxOEBR5YsImat7KghD5rzd5pZhsLqrS1YCe1a2fBPfo2yQJFsgUfpFhwmDJSLchLY+101m3Puh0s+IcmdLRgYwbrZbJeJ9ajmZ1ZK4u1urAWfZttQVGOBR92ZS3K6GbBL5TXnf32YE1q2JN1qXsv9kuePuyVSvqyt08tCA+yoNoQC/bQ4lwLjg234Lc8C/JHWLB2pAUX8i34cYwFYqwF0XEWzB1vwXsTmCOlTbTgEQ2ZxDwnW1BMdadYcIL+mMq9mGHBG5o204IKsyyoWcj9m8f9m29B/YUWuBdzRmq+hP3Qp0s5J80sZvbLLbhPypUWHF1lQafV7ON7C5rttKDSHj4Tezn/Pma5nxnQhwc4+0ELzh+xoOdRC17Q5GMW+I5bsIVanrDgJkVPcoZTnOE0Z6C0MxY8Jt059n7egrEXLbh62YL+Vyx4R+1KmDUNvM5ebnCdmxYcocxbFlhuW/DyrgWBexb8RKX3LfjqgQXzHlpw4JEF7R9bYHjKzJ9bcOWlBdNfs/c3Fuygsrfs/x37L2f/9GGINcOsGbWgl8SKVxSUWbGVDqqs6KC2YrjGCqPWigY6K85Sd70VkwxW+IxWbKGWJivmWqx4bLPitNOKv11WbPRYUeK1IuyzYrbfimoBK/ZQStCKhzS4ghWailYspezKVnxf1YrfGllha2LFOoqLs+IyvYm3YlpTK8oSrPi2uRVFLaw4mmhFvrDi//+tpUutrChoY0WbdlbcpW+SeF2yFR+mWHGEnqfy+jRenW5Fk/ZWXKTXHazYnsF7MnkPPe/CWjk835X16HU31uxuRYUevKYna/Zizd5W7BhsxcChViiHWVEn14r++VYsGWfF2ImcYZIVCZOtmDWVsxZw1mlW1J1phXuOFZFCK+bMs6L6fCvSFlhxZpEVE5cww6XMr9iK91dYcYA6rLTiZ8pbZcWq1VZMWccMfrJCtdOKrN1W/EHOvVY022fFNfp0P7M9yLUOWfGIdEesWEaJJ6344pQVMSo8zdpnWPusFb0uWrHtMrMpYY406oYV/UqteEdV7nBfyrgv99j3fd7/hHv/ixVD3rHPKPeaMuQ2jFTYYFHa0ERlwyXqo7bhvs6G7/Q2DLDZUMNhw89OG1a7bWjksaG314YCnw0V/DZsp7YBG8poYNAGZQUb/x7a8GclG0oa2BBpaMOcRja819iG/ZTexIanNDzOBmO8DavofFMbejWzYWoC6zW3oU0LGz4SNmxsbUOHZBsap7GndPbU0YaTnWzwdLFhM9XsZsMhyuhuw7qeNsT3suEyvettw6N+NnT+xobvB9qQ8B17of1DuO4w9p9nQ6WRNgwaZYNmtA1dx9rwwWQbOk2xYdRUGz6dbkOIqs9kj3M481z2SK8Kbdgx34Z7C5jNQhuWFtlwahHvX2zDlqU2iGIbSul/y2yQLmfNFTYcodGrbHCstiG8lj2st+HOLma01wbXAc5INY/YYD3O/k/YUO20DU/OcN1zNry+wJwv2lDxkg3tLttw+poN3Ups8N+wodVN1qFvbtmgKLWhzm3WpC53mD25y2zYRDfv2fDlfRskD2yo9dCGXx/ZYH/C2d/Y8Mk71ivn9VI7FqjsOKK24zeNHQ6dHe+b7Ghqs+MqfWq3o7rTjnSXHU8pz22H2WPHGrrktaOvz463dLKBHd7GdmwhebwdfzazY1yCHZub29GyhR3SlnYspI2t7aiVZMdh6pTMNWl0CtdNteN7iqbbUdjejkMd7MjoaMeoDDvsmXZsoI7ZdvxCI3PssHVlj93YI33W3Y4wvdfTjv30rJcdI3rbYeljR6ifHVVH2PFujB17xtmRVmBH4xnseyb7pj2z7VhdyFnm8dh8XkdVF9qxl9KK7HhCwxfZYVrM66jJEl5L/ZbyWppZzDxW2rFvrR1XfmIve+yosY997rfj88N2RKjwCDM9ylmOc8YTdiSctOM6DTjFHM7Y4Txvxw/U4oIdX160Q3KJ+3HZjt+v2DH2qh2ua3ZsosQSO766zhxv2FH7ph3HqMstZk1bbtsh7tjx9V07FGV2LKKP7tlxgnLu2/E3TXxgh++hHT/R3Ud2qJ7YsYTqPrXjFP37sx0N/rPj8Ws7jG+Z0zvueYTzxew4IHdgg8qBErUDUY0DmXoHxhgc2Gh04CuzAwstDnxodWC83QGF24HF9LHHga5eByb5HGgTcOC7oAPFFRyoV9GBHpUcWFndgfkNHfwu74A7zoGW8by2hQNbEx0oa8nrhQMa8B6q18qBs9SztQMvqaCNA5XaOvi5yIHkdg48omFJDhiSHVhFjVMc6JvqwDualebAvnQH2rd3YEQHB6wdHWia4cA1+jyT81BhJ86U5cBvNKYL58p2IDHHgf91daComwN1ujtwgrJ7OPA3TezpgL+XAz/Rd33YXz/2RwWfsq/PmNVABzy5zGGEA+3GOPCAhox1YMU4By6Md6DPBAfe0oyJDlSd5MBeSp/swM+UN8UBy1QH1lHTAvZJn09jn1Q43YFNsx34ei5rFzLf+Q78S8GFDugWsz71Wcq6xZx1Be9Z7cDY9cxkmwMXtzOTHQ78stuB7/dyvw468NchznCEeR/lHMccWHbcgfonHDhHPU868IqmnXKg8mkHdlPqGQf/Rjkw/KwD5nMOxJ938HufA5ELDtS85MBh+v0y17zCPb3qwGYS1xy4Td+UOKC87sDpGw5MveVAxVLuHz26zb2740CTMgcuU/97Dox+5IDzsQMd/mX2b/hT5kS+3Am7wonmSidu0JcqJ2RqJ4ooR+vEPzRJ50RA78Q2GmJ0opHZiXcWJ2ZZndhvc6Kj3YlRDiccTid+oJsuJ75yO/Gvz4nJfieCASeSgk5+rnHCUNGJVdS4khMZ1ZzwNHJiYBMnejV1YnozJxJaOnGdvhBO1G7lxHHKbs0+qG07Jx7QkCQnDqY78Wt7J0Z3cGJTRydaZjhRSt9kOqHs5MQSqtvZiZdZThR0cWJ3thNPcpywdHNiHTXt7sT8nk4c6+XE1r48P9iJ9cOcaJbrxNwJThya6MTvk5zYMsWJZdOcOD/diWqzmNcczjnXiRaFTtwixXwnPl7ANYqcSF3M2kudKCl2YsAyJyTLOcMKzr3GCeM6Jy5udWL2difU+5x4c8CJGQdZ7wjrHWVu9PVx1jvhxJmTTuw548TPZ52wnee+XGCeF7kvl5z474oTu645kVLixPDrnOcG16SSm8zslhMLS7lvd5g97ShzIvmeE4/I9MCJtRT/kHM/5txP2NOvTsx7zUxDTjSJOlEoceFPmQur1C400bhwmY7oXZhgdGGryYX7ZheyXC78RRPcLmzzuNDW68IDGuJzYbWf9wVc+CzoQoTmVXDhg4ouHKUulVyYWNmFQBXeR+2quhCt4eJnWReux7lQ1NSFk81ceJrowgbhQnO4cLqNCz3auvCSprVzoUqSC3spPdmFZ5Sf4oI91YUfKDHNhVL6Ot0FZXsXllK9Di6cpV4dXXhDMzJc2J/pwvNOLmzOckF0ceEODcx2QZPjwjLq282Fd3SohwuZPV1o3ceFwX1d0PdzodbnLlhzXbg53IUzI114le/C9FEu7BvtwqZxrDPBhQuTeO9UF/4ocME73YWfqM0MZkdDZjKjWcxotgtX6LM5LmTPc2HyfBeeLHRheJELlkUuJCx24QbJl7rwcTFzoB7LuNZyF6qucPEzMGegvhtckGx3YfduF37e48LIvcxjH/OgxP0uqA66UEz1D7kw64gLB4+68Psx9nPShatnXPj8rAsxOnHexc9ELqRedqHFNeZ33YXeN114S++V8j7KvM17adwdznWXNco4ExnucyaKe8Ca9PlD1qQFj1yo/diFqU9dqPQzeyTZW2ZWzjlCLrhiLgySunFZ7sY8pRtPdW60MLrxjcmN+hY3ztM7qxuH7W786XBjgtMNv8uNbdTO7Uauxw2z14111MznxnX60u+GLOBG3aAbZ+h1BTdmVHRjfyU3xlZx43gjN3Iau7E7zo20eDdaJrihbuHGxUQ3CoUbteBGl1ZuTG7thi3JjeJUNy6kuTGnvRsTM9wIZrqxg5I7ufGYmndx4xZ9ne3G0hz23NWNPt3YN73fg71T555u/EWB3m5Y+/Ge/vw5kNcNdSM0nutNcqPCFDd20pR5blSa70b6Ajee0aYiN+4uckO3xI0rS934rNiNBcvcqL3cjW4r3Ni3yg33WjfurXNj/U43Ena5cYPq7WUvtPMwcz3ihv2YG5qTzPqUG5+ediNC88+48eFZN16cc6PgvBtVLrixlzpcdGPMJTfuX3FjyFU3DNfcWEMlJW58cZ353mC2N93odcuNNzSr1I1Dt7k/dzljmRvbKfke86G8+5z1gRvf0zePmPVjN5ZRwydu9H/qxtkXbqSUuzEw6oY25kZjiQcvFR7sV3ng1XqwldrpPHhIZoMH66m50YOvTR4ozR4U2jz4wO5BjsODyi4PRns8aO3zYG3Ag+tBD5ZU9OBcJQ/6VPZgThUPalb1IKu+Bz838uBaMw8GJHiwqLkHH7fwoFeiB2+oMzzY2dqD1DYePKWRbT1wtPNAJHlwlwYle7AqxYO4VN6fxvvTPajb3oMz1KuDB29pVkcPamR4cJiyMj34i3Z1Zs0srk35XTxwZnuwiZDjweCuHui7ebCa4rt78EUPD8728vB7lwdd+nmQO8IDy0jOTwvGeVBnvAfdJ3jwimZM9KD6JA8OUOZkD/6gCVM8CEz1YAelFHjwhEZM88A+3YONJGZwFvpupge6WZyH4mYzE/pijgeyuVy/0IPe89gDzZnP7BZ4cIT+WejBnkUetF/MvJd44F7qQZtiD4Yt4x4tZ4+UsMKDm/T1Sg9Uq9jPRg/KfuJe7fXwe5oHHQ96MO6QBz8c8+DOcfZxgn2c9GAlNTnlwVUacNoD6RnmS3XPsh/qfY790Jzz7OeCB0cp+6IH/9LUS3wGLnuwlzpc8eBXGnuVz9E1Pkf0qMTD/y89sN7wIPGmB7dp4C0PtKVc7zbXuct1yrgO9b7HNe5zjQdcg/59yNqPWfcJn7UXHvjeerCN8sq5XzEP+sq9KFR48aHSixPUTeXFS5qu9qKaxosDlKn14g+aoPPys5QXOyjV4MXPlG/0wmnyYjO1Mntxj4ZYvDBavVhLCTYvbpLK4cUyuuT04p+AF1OCXuyp4EX7il54K3uxldpV8SJY34thTbxYH+eFppkXA5p78UmiF31aevEBvDhOXVt58YKmtWaPbdgjZbZljzShHWskebGTUpPZI+WneOFK9WILtU7z4j4NS/fi245cI8OLFdQ404ur9EmWF+eoTxfmks21unKN7l506uHlZ3zW7uXFLhrVx4sf+3qRNZhzDPVibK4XsQleFE304uNJXpyh3pO9eEdzpnhRa6oXxyingL3TtGmsO529U+YML/6kiTNZfxbrU9psL56Rdb4X+iIv4hd58dViL4qXeNFgKXOkT4u9iNJHy714u4LrrOQ937PnA1yDqh1i34e9qHjUi/RjXjynMceZ9wnmTUknvXhMI055YT/txSbCGS/KaMhZ7uE5L9ZRwnkvbtE3F5jXReZFTS4xL/risheyK17Uu+rFeep3zYswzS/xovZ1L07R+7e8+LfUi4y7nO8eZ7vPPsn90Mvvnl48euTF8MdeqH/lPf8wjze87h1zoDEh9hhhHzIfSuU+fKvwQav0YSXFqXy4RgqND0upgdaHT3U+xGih3oczBh96G32Ya/LhA7MP3Sw+ZNl9mOLwYa/Th99dPgQ8PuygVK8Po3w+uP0+tA34UFbRB2NlH25V8eHL93yoUt+HjAY+eON8GNHUh8REH9YIH5rChxv0dSsfVK19WE6N2/hwlQa09UHWzoclVC/Jh/7JPnyUyr6oWwcfXtGMjj68l8HaWT78QRWyfUjP8eE5jenK9br5sI2Su/vwhEb28MHZ04ct9KCXD7m9fbD28eFuXx9OfedD16E++Mb64Jrgg5jCOchUwD5n+iAv9OHiPGY034eiBT6cXehDqMiHeYt8qL2Y99PbJT7ULPbhGL1cxt5W+HCI/lnpw8DdPuj2+PC/fZx1PzM/xMwP+9D3uA91Tvpwmt6d8mHWOR9eXPCh+iUfDtKUKz5Uvsr5rvnw6w0f/LeYOaWW+vCMPHd8SLrL+WhkGWe750Ob+z48pOEPfLA99AGPfLhHiU+Z5Qsf+rxh7zTvLXt/x97pbbkPtcLMNuLDzCh7lvsxVeFHpsqPP2mS2o9KGj+Cej+emf3Ic/lhd/tx3+PH9z4/1gf9iK/mR52GfnzYxI83cX7UaurH0eZ+5LTw4wVNT/Sji/Cjcls/9lPFZD/2UscUP3an+dE+3Y/tmX6kdPLjZ8rP9sOV44ejux/De/ph68X1evth7evH0P5+DPzaj2tD/ViW68fV4X4Uj/CjwWg/Fo/149PxfhRN8OOTiX5EJ/mxoMCPM9P86DWL/c3x4xR9MM+PE1RroR/di/x4TS+X+TFjuZ9758cR+m+lH9XWsd9Nfuzazx4P+BE4xNeUftiPcUf82HnUj7Rjfv6N8PM7PfOhMWf98J7zYxulnOc8NPqCH56LPEbJl3iMRl32Y+sVP5Ku+vGU8q/54S7h++uc/aYfT27x520/fqTHd/wYedePtvf8/G7nx4j7frR56EfuC+byyg+89eOHcj+ENAChCGCokj/VAdyjoZoALNoAviehC6CMhup5zMBjJIw8RkNNAZjNPEbCwmM01MpjNh6jMjvfO/jeydcuvnYH0NLLnz6+D/B4Bd5Xka9paCW+r8z3VXhvNf6sHkBuPCUEYGseQKsWfJ3I1y0DaC0CGN4mAHvbADZT63YBPKS8JB5L5jFqkxLAI8pLDcCRFsAWapPOYzSifQDODjxGbTvyfUYAP2YG0K5TACM783UWX3cJ8JkK8Jniz24BPO0RwNZeAST3DmD3kAA6Dg/gwIQADk4OIGtKAP9SwdQAqhUEcIi6TAvgP5o2PYDqMwI4TNkzA3hBM2YF8N7sAI5QzpwAXtLMuQG8XxhA13kBvF4YQK1FAbxdHMCcJQF8sDSAk9SzOMDP9QGUrwjgzKoAvtoTgGpvACuoyb4AbhwMoNmRAG6R7lgACccDWHcygMGnmftZ5kxDzjHn88yYxAXuN1kvBbCRWl0O4AENv8IcrzJHGlHCPK4zjxuc/1YASaXMgrbdCSDlbgDPaExZAM/vB7DrYQC/PQpg7psA5pcHIFcF0VgdxFeaIFZog/haH4TGEITOHMRtSxCDrEGstwWRaA9iiCOIh94g/08IIj8YhLtCEFsptUoQNesF8aZ+EKcaBtE3LoiF8UHUbRrEp82CqN88iM9bBPGlCEIJrkPXWwVxq20Q+qQg1lKL5CDu0IbUID+PcJ0OQeR1DMKREcQWapcZxBPK78R1O3NdSskK4hntzA7i15wgxncNItgtiD3UsXsQf9CkHkFU7hlEp15B/E2H+gTRpW8Q8cOC+D+G6zOuiqML4HDssUdj7Nx+aZcuvQr86b03RQHF3nsHEekiIipIxx5jjEk0xth77733Eo0a9U3UqO/58Px2d2bOmTPDsne37Qwjrsw04naWzDFf8udI7lzJu1By5huhKDIiptiI/BIj/lhkRHypEUWLjdhTZkRpuRGpFUYcXm5E2goj/hPLKo2wqTLiuBi60ogvoqraiBZ1RpyrN2JMgxHjVxmx/RcjNNuMeLfDCPOdRhwUVnuM+LTXCLv9RpwUzQ8ayfuzERePGjHumPwtThjR6ZQR088Y0fWskfzdjZh93ojuF2QvRMhFI55dMUJ5zYiCG0Zob8paReItI94Ii/uy/s/yd2qhoLyVgpNtFdS0V+DUQcE50aaTggnfKPDuquD7bgr8v1NwV3TvoSCkp4KHIquXgj69FfwqnvVRkNtXwe9GCgqVCnarFLxVK+TbTEGgg4IcFwUaDwV/eyoo8VLwr7cCS18FR0Q6Mr+/guaBUoM4F6RgTLCCr0MUeIQquBmh4H60grA4BYoEBTGJCvKTFGiTFSwaoGD/QAWpqQrei8p0BWUzFHyapcBujgLnLAWTFkiNRVJfiYIdixS8LlXI303BknIFFksVtKhUUCtcqhSMXalgVbUCrxoF18Sdellvk+zFrwqm/SZr+V3B3B0KInYqeLVH8uxVsOKwgpbHFNSJdicVTD2toOd5qfWSgu3i5WXZkysK9lyV2q7LnDdkzTcl7paCU7cl9q7ML/o/VHD6fwo2fVYQ2VzJn8KsjZIxnZQ0dVbyfVcl/t8quSu2fKckrLuSnB5KYnspeSn0fZTsFUuMlHxWKrFXKzktRmqUtNYqmahX0tFYySE7JS2dlExwUXLTTcmPHkqCPZU8FFv7K3nhreQtShb7yVh/Jf8FKKkLUeIaKjFhStaGK/GJkFjRLUriRXC0xIusGCV9YyVHnJL8eCXvEiVPkpLDyUrSU6SmgUouD5Za0pTMHKLEcYKS8JlKcmcpcclVclGsyZP8+ZKzSHKK7GIlfy1SUlCqRLdYKc9gJSllSv4nLMuVOCxTMnq5kilVSgKqlfSqVfKLiKiTPRSJjUreCPNVSg4K1x2yhp1KZuxWYnJISeYxJc2PK6kRLieUtD8l85+W/jNKQs4pMboge3xR9lgMvKJk6VUl1tdk7E0l427J+Nsy9q7s6Wcl9cLti5KfW6rIba1C3UbFTvH2axWlbVWkt1fRprMKz29UTOmiYmNXFXt6qkjppcKqj4qhfVU0M1JRLc4rVKxRqbipVjFDo6KbVsXvxiriTFS8FqcsVGywVZHsrMLSVcVRMcRNhZOHxIqxniraeUmcj4ocVCj8JF6YBaoYHKTiP3E6REVjmIqAKBXzolX8FatCH69irxiQoOJfcTxJRfMUFbXCdYCKCQNVrEtVMWuwioh0FQszVBwZpqJppopps1UEz1XxSLzKVrE8V0XrfJlD7CtTMXmFzLNSRZ9qFdtETI2KwloVxnXSLyoaVNg2qhjRJH3bpW2H7NM+FVkHVfQ9JDkPqyg+osL0qIoD4uMxmeO4in4nZF9PSQ3C67TUcUYlz0UVm8T887L2Cyr+vqjC/LKKQyLtiorKqyrOXlMx5roK75uyz+K72yp+Em/vq7j/XoXJZ9mjZmoyOqpZ2UnNz93ULO2l5kRvNfV91bgbqbkiJivUfKNUs1EEqtT8plETq1VjplfzvbOaLFe5dldT2V/NWW81Y3zUeKMmJVjNP6I+XOKj1PI/pCY7Rs32WDWL4tXyra3ms3BKVnNejEtRs3aAGgaquSN6DlITOViNPl3NXmE3VE3rYWriZqgpmammfZaMzZaxomeOmqgFan5aJHMuUdNqmZoG4bFczVUxdYWarpVqNomQKjWPRc5KNcpqNX+IofVqLjeqqdomdWyX3L9L7h1qCnfLeg6o5b1Fjc8hNbfFL0fUPD8qdR1Xs0/0O6Xm5lk1M8/JHp5X8+cFNbpLUrN4f1nqvqrmtJhxU033W2q2iD9vq8m7o2bAPel/oKbpkZr+j2XMEzXPnsmYt2rC36kZ9VHaP8n1FzlvreHndho+dNLworuG/T01DOql4T8xtq+GdkYa+ZbR8Emn4Z6ZhjdOGoK9NOz01vA/Hw2eARqui25BGsKCNSwM0bAnVMPMGA09YjX8IowTJF+ihsokDY7JGs6JbYM0HE7XsHmixE3ScHq6hp5zNDjnaOiUq+H3fA3XFklfmYYzyzTyvNLQdoWG2VUaeq3UUFyjwaxWQ3qdhi+ic5OGjWL+ag0Ov2josFXDerF9u4b43zWU7tDQYpeGq7sl5z4NT8WeAxoGHtTQ77Cs8aiGu8c0zDmuofcJqU+8PqmR9wINuZc07L6s4f0VDcuuarC7JvWK0dc13LkpMbc0vLqjoeSurOmehkVvNVz5V4NfCy19W2mJb63ljWjRTku9uNZey7QOWn7qqCW8k5bx3bQEdNfyQGT30LKkt5bWRlpmKrX0UGl5qdbSxVTLdRct3d20fOOr5QexwE/LLn8tKQFaKgK19AvSckaMCdbSLkQLoVoWR2ppGaPlRqyWGXESH6+lMFGLSZKWgyI9WcsXUZ2i5dIAmSdVyyYxMF3L8gwt9kO0ZA3XUjdVy+P5MmeOlt0LtLzP1bJsoZazeVrG5mtpX6DFv1DGFmlJLNHyTqwq0+K9RMttMbtcy9alsoYqLT9Xa4mskTpqpYY6mb9ei2ujlilNWp6t1rJjm5av/5A926Pl+D4t/Q9quSlijmgZelz28ISW6adkLae1/HVGy1cXtNSKKxe1fHtZ9vSKlj/F/mta0q5r5XdH1iYm39Ly9I7U/kb26ZPs02ctiuY6ylvqaNtGR0J7HWs667D+TsdvvXXE99FhZaRjhELHKqUOH5WOOWrp0+g4rtfR2kTHbVMdi+11xLnpeCMWu0ufh4zz1tHbR+ICJC5Qxx1xIkzHyHAdc6N0bI/W8TZGx6h4Hb6JMneKjneifICO0ak67g3WkZWmk3dtHUuH6OgwTkfKJB3fT9Ohmaljt9g7X8ePeTr2F+pwLdFxRTxfrONahY6XK3QUV+rkPVpHQ7WOGzU6Ztbq6FmnY6uIqdfxWpQ26LBslLWs0uH4uw7dbh0lp3QYTusYdkZHq7M6GkXvC7LGi7JGUXZJ6r4ie3VVaryuQ3FDxx8i+aaOf0S/2zrG3dHR8a6OPQ90pD7UUfVIh/c/kue97J94+0HHzmZ6gtvoWfi1HtcOeqZ21NOru56ynnqse+k5KUb11tO2j561wq+vnvsi20iPUqEnRannvXBQ65mg0fPQRU+Oq55JXnp+7K/nkK+e5n56bvjriQ3SYxWiZ2SoxEXpWR6tJzRez4FEPV8l66kV7il6pg/Q02Ognl/F61Q9I9L0tEnXcy9DT9YQPcmZeo5P0aOYqScjR+or0lO4TM/QFXr6V+mZvVJP72o95bV6NjToCWrU81jkNkktO/R4/aHnpji9V0+H/dJ3QM/gw3o+C7ejeq6K7sdlnWf1zD+nR3Vezy7x8YKeyot6nC7puSQmX9bT9Yqen0TEVT0vRPE1PebX9RwRw27oaXVTT5PwuaXnjph7W4/RHT07xL939Sy7J3vwSPbpiZ6lL/Xy/6Dn0VfGLG5rzJWuxrTtZYx/b2MeiJw+xuzpa8x/Rsa4KKVffKc25mcRrZFrF2OmuUqbmzG/iFFeEuttjMbXmGo/Y2KCjLEOMWZGrDFb44xZkmDM6URjxiYZ0yHZmO9FUIoxT8TCAcakpxpTN8gYz8HGzEozpne6Mb+JhAxj+c02xnemMVmzjCnNkTkKjPlcaIx7sTEHlxkzZLkxfVca07XemM2iuNEYvzXGROwx5tg+OT8oaxI5hyT2sDF7xaAjkkO4HzPmmphx3JieJ4yJO2lMp7PGZF6U+a4Ys/OqMR+vGXP5hqzzltT7wJhmH4w53sqEka1N5DliQsDXJjwSuW1N2N/OhLoOJszuZIJDVxMiv5P+3tIvdH1NaKYw4Xe1CUkaE/4Vy7UmXNSZMFlvwisTE35xNqGjhwkFXib4+pqQjQm7/UxI9Tfhk3ALNOGamBFkQnyICe/Ei0gTiqNM+DrWhLViQbwJ2gQT5qSYsGOACStSTXAaZMLPaZJnoeQR1XmSJ1/yFJiQUGTCT6UmnFhiQstKE+5WmaCqlnlFao2MF9W1JrjXmTCz3oReDSb8JhIaTVjWJOtcZcIFMWm1CTe3mtDnN5lvhwmd90lt+004dlD26bAJ68TjIyboj5lwQDSekLlOyhxnZA5RfVbyn5f8F0zYLhwvy96Ib69K7eKHWyY8v23C0buypw9MyHgsf4PPJgR+ZcqqlqbMb20q3xOm1LU15UpnU3p0McW+myldu5vyqocpi3ua0rGPKeYKU46JEUpT2qpMWScC1aY8Fge1pqRYmbLM3hQHB1PKXEyx9DIl2MeUNv6mrBEPA0xpDDGlNtIUzyhT+saY8jHWFMcUU6YMMKXbQFN+ETGpppQPMqVLuimbRekQU/6Ya4pbtinflpjys4heZIrtYlMiyk15KU5VSI3LTTFUmXJctKs2ZYMwrTNlbYMpAY2mLGySOleZkrPOFO16U9lvU37bacry3aZs3WfKuWOmbDlhyjdnJd8FU0ZfM+X766aE3DDlT1F0U9Z/y5T1d0wZ/sCUPf+ZsruZGTtbmzGggxk7vjHD9VszPnQ342pPM2b0MiOpjxn/ip5KMya7m/Gzh/Ax49sAM94EmrEkyIyJIWZ0DZXzcDPORZgRHS0GmGGXKu2DzdgiJg6RmLlmlGeZYZ8tueabsTRXjnlmOCw2o/tyM5ZXmtGj2ozEGjOc68y4IqbXm8k9Z0Zlk9Sz2oxPW81Q/G7GnX1mZO83Q33AjGaHzGgUGcfM8D1hxuozZjw8a0bAJTMeC5MrZhwRw6+ase6aGUdvmjHylhkbbpsRfMeM0ffN2PjAjNCHZtxsZ05qR3Me9jLHuI85h0QbI3N5NzYnX2mOmcqco6KdxpwNoqOJOT+ISEtzujuak+xuzkoPc9w8zdnjZy7vBObcEzlB5miDzdkvhoSY4xdmziMxLNKcdVHmBEWbMyrOHKskczanmFM20Fz2z5xzYuIgc2LTzHkregw1p3KYxE8z50yOOX8vNGdKgTnfFZqzVSwvNse5xJybS8z5apk59eLecnPyaswxqTVnRJ05bevNCW4w5842c/ZtNyfjd3Na7pCcf5hzZJc56/eY0+mgOT8K2yPmXD5pztzzspbL5jy5IXXeNsf6vjlLH8vxszm/tTKQ1NrAB1HVxoDb1wZuiDltDSjaGdglBrU38FUHAw3Cu6OBeyKnkwFdZwMHxdBvDLTuYmCtCOxq4Kko+NaAeTcDHbsbsO1l4Ns+BpwUBq6IGUoDvVUGdogUtYEajQFPrYHbIktnQKU3sFcsNDMw1UHqcDMwzNvA1z4GTvoZGOtvoHOAgc0iKtDA36I8yIB9sIGLYkqIge6hBraJxDAD70VVuKwtQtYm5kRKzigDu8XgaFlXjAGfWMmfaGC9+DPJQHGyzDNA5hko84i/U2WOQTLHYAM3hxooGW8gZrIB9RwDGXMNPM4ykJ9t4Nh8Ay9zDSxeKOvOM3BOTMo30K3AwK8ivtDAP2JFkQGXYgPXxKwSA30XGdgpUksNfBH1i2Wvy2Sfl8g+l8s+i8ylBtZVGAhaZsByhYFT4qcqA29WGrhUY5D3RgPbRXK9gY+iusGAR6Psq8hqklpXSa2rDfivlVrXSa3rDZT9IHuw1cCLnQZKdxmw2W1g4h4Dy/dLbQektoNS2yGpTaQeltpEwxHZr6MG7osFxwzyPWzgkBh2wkDbkwY2iJBTBp6LktMGrM4YOC0mnDXQ9ZyBd+cNLLtgYOYlA30uG/h8RdZ4Q/b+loHg27L/wuquxIgu92XMewOLmltwpoUF/7S2YEUbC1y+tuCamN3WAqN2FnKfWsh9asGDjhYs7GRB+y4WbBQvu1rg1suCm2JubwuUfSxI72tBCyML/BUWPBb5Sgt5Nljwo8aCvs4W+LhZMNnXgm1YkOhnwXvhHiA5xLxAC1RBFuwVGcEWtAyxICDUgieiMMyCN1EWXImxwDjZguEpFnw/wIKwgRb8Jc4NsuC7NMmZbsHKDAtaDbfgq8kW9JhrQfBCC6zzZY1iYoEF/xbJHKUWXK20oLHGgmP1FrxusuDSasmxW2raIzXts5BnqAX7RetDFvx52ILiIxZYHbVgwjHJcUJqPGvBs/MWWF604JT4+bIFcVdkD69a4HrNgutiznXZlxsW7BHpN2VNtyxYLZ7etiD2gYx5JGv714K0Zpasbm5JQAtLLFpZMq61JekdLan8zpK5PSzJ6GXJ2t6WFPe1lG8yS+JVlgzVW9La2JISU0tGeFgyzceShQGWdAy25EqYJTPDLVkVZYkh1pKT4kaS5Eq2ZG+K5BhsycQ0S24PteTmAkvW51sypVjillvSt9IS/2qpo9aSU+LfBkuqGi3RrLZE+Zslv+225L89luw+LjWftGTrOUvaX7Uk4polr8W3Dy15/8gSjyeWzHglbV9ZcaW5FYNbWVH0tRUT21lxrq8V3RVWbBcpSisWaqww1Vrxk96Kry2s8HSzIrK/FRXeViiwYq2/FcEBVjwXNkFWnBfDE61YmmLFn2lWLEq34u/JVnzIs6Im3wrjIitGFVuxucSKd4usWF5qxY3FVqiXWHFAhFVY8Uo4LLeS9VrRYqUVJTVSV60VAxqs+CzyV1kxfo0V3/9qhdHvVqTvsKLlH1byv2zFhd1W9NprxQ6Rus+KpKNW1B2zwvu4FQ/EwhNWHD9pxTenrfhZxJ2xwuOcFSMvWtHhkhUuV6UeMfeaFZk3ZI6bskd3rJh1V+a6Z0WrB7Leh1a8EKWPrLD+S3J8kfiW1mxuZc271tZktbVG086a4e2tadfBmh9ERSdr5nxjzYZvrXHobs3MHtas623NdIU1fZTWtFBbs1oEaqz5U5RorTmvs2aHsTVfmVqzzd4aHydrxrla09/TmrHe1nQOsuafYGs8Qq3Rh1szKsKa/0VZsyLamhHx1rgmW/NmkDVz061RZ1hzQAwbIvUMteb6cGtUI62ZVWyNosSaK5VyXGnN+hprltRZM6TJmperrdm4x5qIvRJ/UGIPWRN5xJr2p6yJOm3N8jPWaM9bE33JmltXZP03ZP6b1lTessb9tjU5d6zlHdia0fek1vvWxD2w5l+x8qE17/+0pua5NbbtbVjb2YbLXW3kOWXDRiMbKpQ2uKhsmKe2QaOxYbjWhnOeNqz2seGinw19AmzYLVoF2fAy2IbMCBsiomzIirXhf4k2VCXZ4JFswx2Rk2KDyQAbjokxA234JtWGX0TCIBs+iNrBNuSl22DIsOGUmDDEhu+G2tB+tg2350nMfInJseGvpTaUVUh9VTZErrSR3x8bXGtsyK614UidDaPqbdjSYENcow3VTTbcX2XDwtU2dFtnw+f1Mman5D9gI78lNjw7akPoGRvKz9pw7Zys76KN3Hs2/Cj+d9mGu1dtML1uw7gbNnS9aUPSLRvqb8se3LNhyn0bEt/Z4PuPDT0/2rDmkw3Bn21o19KWH8SxtrYkdrDF6htbQr6z5S8xp6ctB3rZ0r6PLds0tvQxs2Wxhy3vfG1x97NlXKAtW4NsSQ62JT3Klqx4W+KTbSkYaItlqi1nRc/BtjgOteWaeD7Jlm5ZtmTm2xJVaMulClv2Lpfc9bakNNhS+b0tE3fbyjeVLR2O2rJZ5J+0Ze05W16et6X8gi277tjS/b3U95/k/GxLRjs72rS343vh1smObV3t2NzHjgKlHZYqO86KKWo7emns2CnStHZs0Nnxt96OWyZ2zDeV8fZ27HKzwyHIjoMhdjyOtGNajB0b4+14m2DHxAF2dB9oh3O6HTfEr5l2JA2zY+oUOz4X2NFUaMefRXZsKbPjfyvtOFMnc9bLnA0yp0hrtKN1k8wr3qyyY/lqO0zX2XFSTFhvR+JOO/x222G3145Z++yIO2THe1F72I4Lx+zoe0LWcV5qvGiH4YYdp0XPW5Lvjh3hd2Xd9+1Y8MCOoP/sZF/s0H3VD23bfiR16MdncahPP0b27UeDsh8/e/ej1E/aAvvxKaQfAWH9+FNcjZCY5H6sSu1H16H9GJDZj3Fj+nGxsh9+9f240tiPjH39KDzcj6en+5F1vR+pt/vR4k4/Qu/247XIfdCP9Cf9KP/Sjwkt7Pmxsz1PutqT3MseZyN7TJT2nBDd1fbsEK209mQa7NnmYE+Isz0VLvb8422PMsCeG+H2HI+UcdH2GKXYs090GGhPwyB7HNLtuSZSh0n8AnsCqu15LspqJK7WHuN6eyJX2/NwrT1Xdtqz/KA9Fkfs5ZtRxpyx5/E1e2xv2HP4lj0D7trT7J7U+V7GfrTn13YO8sx1wNDFgQ7fObCklwMmfR3w1TrwVCzSOXDMxIHvzBxQejiQ3N+B4UEO8hvtwM/ic4gDTaEOnImS2CQHzAY40CvVgaGDHPiY5kDZEAdqcxx4VupA6WIHspY40KPCgZ0ifZkDJ2rlut6BjAYHNjU6ENvkQN0qBxavcWD+OgdOrndg0gYHhmx0oO0PDpjvdmD/CQeWn3PA/bwDW686sO66A2E3HHgjHt5yoPC2AzZ3HLgkDt9z4L9PDkxr6ciGbo5M6OtIrMqRD8Jf48hzsUTriLPOkRy9I3tNHXEJcMQoxJFmEY6ERTriFe1ITIojZamOnE5zpE+Go/w+ONJpqCPJmY4U5Thiu8AR7UJHvi505HitI+0aHdks8tc5yn0u8x5wpOdBR+6dcKTbOUfaXJCcFx3JvebIgZuOjLrlSMu7jvg+kDmeOBL6n+Ro7cT99k7Ed3Oi8TsnNH2dGGfkxHcKJzapnAjUOjHW3IkGd2nzc8I91ImCMCcuhTtRmOzEnAFOHBvoxIRUJ3oMcqJ9mhN/D3HCK9OJh+LESCci5zoxKs+J1oWSo8IJz2onHoiiGif2NDqR2eRE+Fon3oqEvU6cOupE55NODDjlxOErTqRfd2LVLSdCbjvxWnjddSLrgRNbnzqx4U8n5n/ljFELZyraO1PY0ZleXZ1pp3WmysSZ37yceeDvzJVAZ+YmOnMiyZlJyc7ohzvzfq60L3AmtciZq+XOxFY701TjTHCtMyvqnClpcOZ6ozNmq5xRrHHmoLDe58y3l50JveFM7l1nLO85M+u+Mz0fORPwwplR/3PG57OzfKu6YN/Fhfa9XPiqjwvlShf6GrvQ1dSFzwYXnlm7cLGfC7m+Lhzzd2FPoAsDQ1wIinChZ5KcD3AhJtWFDyJosAuvxYo0F7zSXViU4UKn0S7k5bkwp8CFE4Uu7Ct2YXCpCwllLrwtd2HJMhdOrXShW50L7RpcWNfkQuQqFyrWuuCxzoXNB11IPORCxBEXao+68OKYCw9OuKA658IRkXnRhY9XXfC+6YLzbRfuiPw7Lly+68KUB5L3sQs7RMYTF663csXQxpWZX7uiaetKr/au7BXDO7gyv5ccla4MUrsSr3Vljc6V5yauXDfIuZMrvXFlu78raQGutA105SeRFOSKUYIrLQa68jHVleDBrizJcOXhNFcsZ0l7rish+a68EUuKXJlQ7sqrGldsmly5IrJWuWK6Wubd4Ir1b3J9ypXx5+T6giuJV1zxvuVK2W1Xfn/miv6jK17t3GjR2425xm68CXGDMDeOJLjRbqAbKanSN8iN/wa7sSrNjexRbnjPcWNKnRtG9W4c3O6G/yE3ck66YXHKjZ4X3Bhx0Y32V9wYcNWNz9fd8LnrRvk9NxweulH0xY1OHdx5+Z07l43cOaZ254DWnTgLd3r1d2ektzs/+rvzNMKdmzHumCW4MyvRna6D3PmY6c6+me5sneuOZ5E7Cxa703e5OwfF2BXuZFS706zBndVN7vy5zp2l691x3ujOvJ/cidjvjsNJdyZecifxjjsx99wJf+BO0CN3/Nt68Ky9B7O6e/CdkQddlB4013sQZ+zBZ/He1IO35h5YO3pIfR4M9fVgU6AHEWEe/Cv8ojx4FOfBnFQPjAd5cDzNg8npHhzK8KDXUA9GZUpfrgfT8zzQ5Eu/mFzggVGhB4fF+CIZV+wh97AHo0ukhkUe7BLDSqWWxR78LjLKPBhU7sHXSz3YIoJrpCbhX+fBK1HR6IFnkwcLNkjtez343yEPgo548LdYeVRqPObBX2LFcQ+8T3iw9KTUfMqDxac9cDnjwX1RfNYDh3Me5J/34PoFqfWGB0duedDnjgcHROdHHtxo5smVFp6YtvFk1tee6Np6ckpMa+eJur0nx4RRR0/Gd/Jkf2dPxnzjSfcunozo6knXbz0Z2s2T9O6eNDPyZK3SE39jTypNPPE19WQXnnQK9OQ3kRbkSftgT34RbUI9SQnzpGW4JwkREhvpyecoiY/25GOMJxWpnjwZ5EnZYE/c0jxxzvBENUlyzfNkY54n6ws8+a/Qk6YST4IXe1JT5smKCk/u1Hpys96TvAZPrjXKulZ5su0PT9YdkfFHPVl9zJP3xyXuhMSd9uStsL/ryagPnuz+6EnmZ09+/+JJUjsvPnfyotLIi6caL0pNvDjt7sVRHy8m+XoxIsyL2KFevBvnRcVsL9xyvHDO88K+yIubJV7YlHkxdY0XivUSIyZt8GLYH15k7vLi991e/HrYi0FHvEi84EXCJS/W3PVi9X0v3j/wgg9eFPXqL++m/clX9+eGrj8LTfpz3bQ/uWb9WWDoj7WFHC37Y2XVH9P+/THx6Y9xYH9mRPRHndyfKYNEWn+ODumPIlMM78+47P7sL+xPj6r+7N0gfhG7+jP6eH8OvepP3w8S38cbY403s/XemBh7Y+XujS3e2AV6cyfcG8dob+7FeuMc7y3ff968GO1NyFxvQrO8acrx5qsybxKXeTOo0ZuDO7zRHPZGf9ybcye9OX/aG7Oz3mSd8+bWTW9u3/am8I63fOd64/GnN0/FyzfefG7lQ1wbH37s4EOrTj507euDwtSHm+4+/BnsQ2C0Dy3SfGg3zEfejeS4yYe84z4sOe9DzXUfQm/5EHHHh68e+pDwyIf67r6s7+tLM4Uvm1W+DFD78rPGlxFmvvS08OWknS+mjr4YnH1x8PQlLNSX35N86Zvmy/EMX6YN8eXSCF+25/tyYJEvi+p88Wz05ZnwWeXL32t8CV7nS/gGX6I3+vLrzzL2V1/M98vYYzLmtC8fLvqScduX0fd9mfzYF9UTX1zf+tKyBYxoB3d7wV9KWGcMo2whKxUWDIYVw+HUXHhRCDsr4UQdzKiHuY1g3gQ5qyB/jcSvhcm7JeYgPDkGf5+CDech/gL8eBF63QTdXZj/AKwfQskTuf7Kj0vN/VjUxo8X7fy4rfWjWOfHazM/nH38WOLrx6dgPzaH+TEi2o99MX4cifPj/VA/kkb40XqkH1uErlRiKv2orfLj35V+fK7x46d6P35r9KPLKj8sNvphfVhynfVj4nU/rt3xY+FdP+7c88P1gR893sj5Rz8GtvHnWld/anr5809vf1op/cnU+HPaxJ+0SH+uJPnjOtBfng3+RGX48/0QGZPpT8fh/uwbKe1T/DmX6092jT/ha/xpsd6fzWLgBn9++96foRv9+bLTn/lH/ak67U/CBX/+vO/Px8cy9pk/25/7s7dFAPt6BmDUO4BjwkoRQJk6AC9NAFXaAD4ZB9DaLIBOhgAmWgXw0ikAj+AABkUHsD8ugBMJAQSnBfCv2DQkgG2ZAewZHsCYEQH0GRnAvDGSZ1IADfkBDC4J4PLSAJ6uCOBAUwAL1gVwZ30Abt8HsGhnAIeOBrDkfgD9HwQQ8ySAdR8k5lMAxt8F4tIrkNd9AhmsDmSyPpBM+0DcPQJ5HB7I+phAtKMDiV8RiO/qQMb8EIjp3kC2nwik+6lADOek71qgvDsH0ut2IOfuBpJ9LxDr+4HMfB3ITx8DiWgbxNYOQeztFIR9tyBGKYI4rw4iWxPELW0QX8yCOG0TxGXvIKr9g+iYEkRTZhDDRwXhnB3E59wgedbImOIgNlYEcb0miILaICKbgvhtTRDD1srYrUH47w5ix4Egbh8LosXZIDqfD+Lu1SC8rgeR+knG9g7GShVMH0MwlyyDybWSa/dgVngFExYRzIHYYIqTglkzMJhZQ4LxHRFM5KhgAnKD+Z9wWhzMmyXBfGoIZmNjMNtXBTPxl2DUvwYTtCMY10OS63AwLY4H8/h8MNwLJu99MA/bhDBLEYK5MoTmxiHMNoTwzC2EII8Q9vuEEBIcwqDMEPqOCOHJmBBUU0MInh3Ctnkh1OWHMLAohD6LQvBbKu0NIdzfEILLthDCD4Xww+EQeh8P4dHjEGL/DOFLp1CmKkOJMQ4lyyIUT2s5DwpFHR7KWXEnMpQrmaHEjw6lpDCUmuJQetWEcnlDKL4HQvn5cCjfHg1l/olQbO+H0vAolLSncmwTRmPXMFabhjHUEMZ3FmFMsQxjhm8YVwnjh9gwrJLD8BoQxoT0MOYtCmPfsjDiasPknTOM/FVhbFgXxuwTYbw4HUb51TBib4Txx5Mw+j6T2OdhdH0TxqS3YWxqFc7hruHs6hNOS104l03DeWoezgeLcIa4hBPcP5xTfuG0CA2nKiacjXHhdEwIp3BoOJ1HhfNuQjiTssJZviBc3qHCaSwN50pFOAmrwtmyKZyQreGs2RPO9n3h7LkUzrqb4fz9MJwez8KZ8Wc4T/4JZ/6XcPp9FcFXPSJ4ZhTBBG0EGl0EHQwR2FpH0OQWwVaPCLpGRRA4OIIB6RHMKI/gu5URuNdFsKUxgm6rpP9aBJOvRxB2J4L996WveSTX20ZS3C4Sj/aRvBRRHSP5pVMkQztH0uObSGZ0icTQNZKWPSLZpopkpHkkfQ2RqDwiqQyKlPslkk0hkewLi+TPqEg2x0bSfGAkRwZFkl4QSbfCSEyLI6kvjeTXskjiKyNZWhfJudWRLFgTyeVNkdgfjeTj8Uj0ZyKZ+lrGvpOx/0TyTdsojNtHMevbKHy6R5HQM4qPyij2aaRdF0VPQxQmHlF0i40iNSOKy5lRZI6OgglRPMqPos+yKPbWRDFsdRQpG6Po9EMUtVuiaP5LFDX7omh2IArns1E8E0cvRfHzA5nrcRQVbaPpahTNVEU0oebR/GSIJsMiGl/baCJdozEKi+ZQbDQnhkRTMSyaLTOi8VgYzZkiGVcWzZEl0bAsGvtV0n8tmg/Xo1lzP5pdD6M5/Vc0F1rFME4TwzbTGHKDYrCLipF9iyEjLoYDA2PwGB5D3MgY5syOQVUZQ8vaGFY2Sf8PMXTfFINhWwxsj+HpjRgibsUw92kMs1/F8P5DDJ3ax3KtYyzxylh2mMSiNoslzzyWF4ZYGixi+d0qlud2sYx2jKXGO5ZnAbFkp8fyeIIci2NZuSiW8NJYfl0cy9PGWMbui8XjRCyL7sTi9zKWT59i2WMaxySzOEzM41hkiKOzdRwniaN5UBx/p8RRmhbHwCFxdBkaR9qoOI6MjuP57Dhi5saxe2EcE/PiMM6XmJVxRNTFUb86jnHr4kj6IY6xR+PQHIsj9WIcVlfiePEojobHcfz5VTx1zeLRtIrnd6N4ClTx/GsaTx+7eC67xHM2NJ5PA+JRZ8YTUhCPvjyee1XxnKqTuMZ4xq2OJ/OAnB+J58qJeA6ejafkTjyp9+OxfhRP7vN4XF/Ek9Q8gXs9E3BRJvCDSQLppgms7ZeAs2cCkaEJ/Dg0gatjE4hdlkD/tQm8E4c3JPBwYwJ5uxLYcyqBoRcSGHJHxjxMoOeLBJ69FB8TaNMukWsdEunRJZH0vonEqBPlPk4k1jKR506JfPRMZEtIInnJiYwakkjXkYnklibiujiRggOJeB5M5PCRRPluTWT+xUTiryQS8TSRq88TOfE6kfq3idi2TKKwTxJPBicxcUgSA8Ym4bYoiZTFSXQpk+uGJAK+T2LKsSTUZ5LoeC0J1ydJvH2fxHFtMlm6ZBqMk/GzTWZrUjK7RybjOymZvJJkKiuT6bE2GdtNyUzeksyxfclUHUum+GUy79uncLZTCja9U9hllIJOl8IWkxTSLVOwd0ghISGF2lkpJFenkLkthb6/peC2O4XOh1O4cUXG3pH4xynkPUnh7dMUTj5PYfY/KXQxH4C9xQCeiea+A9guvgQM4FPoAM4lDeDV0AHMHTuAs78OoNupAXxzbwB72g1kZdeBTP1uILsVA9mlHch984FE2srRRdrjB/IwcyA1EwbSftJAnGoG8pdY+OtAfA4OZOz1gUx8OBA/TSqPPVOZF5DK6IxUdoxOZe7GVKxOpfLsfKq83w7ii9UgxtoM4lHCILbmD6KpYhC1Gwex58Ygbr8ahNcXuQ4bzG8DBtNzzmBGZg/GoXgw4zcMpnH/YE59HMzjHmmM8klj19A0ngxLw7I8jYgf0yjfkUbS3jTiT6WR/18ap75OZ3qXdBZ2TyfULB1teDoVEensiUonNT2dg9PTeZOXzuKidJqXpGNZms4jkViWTmNNuvwvpHNzVTprNqTzems6rY5K26l09OfTmX05nbRr6ZQ9TSflZToOH9Jxa5PBO7G7YwbTO2UwRZvBS9sMNN4Z/BibwdKEDM6lZuA3JQObxgwGrJK2nzP4/mQGUY8yWPApA2XbIUyzG4JNvyGM8RnCHd8hLBg9hOvTh9ArfwhTiofwsGIID64N4cTNIQzpMpTpVkNp4TGUQUFD6RU9lMABcp42lEWjhvJ9/VD5/h3KnDVDUW8YKr/ZQ/nol8nrnEzOVmZyeGMmL/dm8vhCJn/dyGTpx0y+TRvGKWE8YRgeJ4dheX8Yz/83DOtuw+nbYzhnNcPJDx2OZ+JwLFKGo9g8nJ/3Dmfns+Fkvh/OsW9H8Jt6BN8MHsGjpSNorBjBwaoRTLgyAseXI7C1GMkD15E8nTYS+/kjKWscybeXRrLlxkhW3R4Jj0Zy8eVIlrwayYI3I2nZaRSru43CSTGKB9ajmBowio1BoxgePIp2UaMITR1FzfBRfBw3Cn3OKF4uGsW9slEsfT4Kn9GjCZ45mpbFo+VbfLR8q43G/txoFE9H8+M7OX4YTW7XMcT5jiHYfwyJsWMgeQytR49h+7gxxJSMwfSHMXx5O4ZuPcbS3GgsdpqxdPEZi0fqWD6ITwVjiTgylkX/jqWb6Ti6DRjHhanjuPjDOIbuH8fNB+Po+Xgcd5qN51rL8VS2Gk+U2XiuM563s8Yzt2o802vGY7lqPKZrx6PdMJ4Nx8cz6Nx4el0az56H47F/MZ7h78azLnQCitgJRAyaQKfBEziYOQGvUROYPn4C97MmcKZ0Ao63JlDxaQILOk+k3mEiF3wnUhYwEffBE5k0aiIpxXI8NpEXFyaieTqRQX9NpHuzSSzuNInIzpNoaZjEP1GT+H7eJDJXTkLfOAntT5NI+3cSD80mY2w9mfGpk+lfMZmFTZOJ2j2ZisOT6XNxMhn3J3P/wWTcOk1hV9cpXPeawoOQKXwaPYX9k6Zgv3EKistTONF8Kg3fTcXfYSp1QVNpCp3KpKSp3Joxlc1tprE9YRq7k6fxaso0hpdPo3nDNPybphG6Zho+d6fR5ck0fng3jT2fp9Gq2XRKW01niW46fm7TuR84nZDk6Tw6NZ2RZ6Zj8Ww6z3rN4KbFDHJcZ/AxfAYXx84gMGuGPF9n8Pb0DNo/n4G7biaLzGZy0TATV6eZFLnPJD5mJk4DZ/Jw5Ezm5c4krHombX6YyZBfZ7Lq8EyCz83k2fOZxPSZxR3rWaR7z0IdPYuf42fxMXEWqzJmMWnYLFqOnkXv+bPoWDqLbZWzqG2axcKdszB+OIt+T2bR9+9Z/Pi/WVz4InFfz6Zb59kE9JHjiNksLJvNHzWzSdwyG78/ZhOzezalT+T4dDa6F7M5/HY2E3vN4YluDpGWcxhkM4fTTXM4cGEOurdzmN96LjU2c3FwmEvy6LlsnTCXv/LmUnh4Lo/vz8XTZx7GQfNwHjOPf6bNg5nzOJI7j4zCebzaOI+rP8/Ddfs8vK/NY+I/87jRPouGDllc/yaLrmZZ6Byz2OuVRYi3nPuJ2CycE7LIS8rix0FZhI2Qvo1ZtNyVxdxDWUy9kcXa51lseJ3F+L+zaP45i9FfZ6Nsn43Lt9lM65HNot7ZsqfZrDLK5ow2m8ux2cxMyuZxRjZzx2WzYHI2LedkMykvm7LSbJxWZ7N/TTaeG7KZtymb039I395sehyS9tPZFJzJJutyNsPuZPPmbjbnPsk8zecT0G0+Jj3n06bvfL5Rz0djmE9Xy/nc9ptPxxjpi59PVMJ8mi2az6LS+YTVzuda3XyGrJvPrz/NZ/Lh+Vw8NZ+Ss/M5e2M+9xU5vDbP4aJVDl955qAemMOasTnsn5Ajvzc5lGbl8HB+DjvzczizNIeu63MYti+H7Is5rLibg8uTHIY8zaH1qxxmv8uhXZsFtOuxgKXqBTzXLsBgvoBgywWcCFqAU9QCziQt4L/kBYSNW8DEogUkly5gXfkC1lQvoKp2AatXL2DwrQX4/G8B+a1yeS56tcllePtc9nXM5XS3XN6qcsnV5BKuzWWdPpfrzrmscsllR3QuP8XmkpmUS3lyLmtH5qIfn0v69Fz6lOUSsTKXwY25/PhTLkP35uJ4PJf+z3LJ/jsX539yudhsIVvaLoT2C1kvNqkX8tpsIXcsF/LWXtpGLeTkrIWsqVtI0pqF7BL9Ni+k4JeFnDu6kOpjC1l6YiGRZxfStlkeaa3yCOmdxzllHk6qPCoj8vgjNo9hg/JwGJeH0bQ8vp+Zh31WHkOy8yifn8fFRXlEr5CYLXnEnsyjxZU8Oj3Oo+lJHv2ey7gXeXxsls/zNvmk9siniyYfd30+bYzzqTHJx84sn09iv0U+3R3yqXXPx7p/Pj2D88kelM/qzHyGjconflI+YdPy8ZiXz6tV+YSvz2f41nxOil278vE9ls/V4/nYXsjH/Eo+e67m8/c1aX+cz6Vn+eje56P4lE/E53y6tSjgUtsCWnYswO6bAroYFzDcpoAypwK0HgUs9CrAJbqA5YkF5GYW0GlyAbqSAkJWFPBDdQFt1xZw+ocCvmwuoPT3AvoeKSDodAE3LhXgereAzGcFGN5J3z8FDPi3gEXvC3jzsYC8FoV07VPIWk0hIx0KqXYspJlLIV+5FWIVWMhS8T64kAMRhWiHFKLJLCR/eCEvRhcSNaWQX7JFTiGhRYX8uLqQTd8XEvCrHLcV8sP2QmbuEgek7bi0nZYx1wuZfauQOU8K6flXIQ9fFTLvbSE/vysk699CHn8oJPtzIb82K2JriyK2tS3izw5FxHQpYrsoVBTJ90ARZhZFLLEr4nRAEWOiirgYU8S4uCK8kouYM6aIgYVFXFlVxLQNRXy3uYgeW4pQ7yri86ki2l0v4sXLIna8KiL+7yJqWhRT16pYfkuKWWpczGfTYn5yL+a5dzEWIcV8CiuW779i/hxSzMExcj1ernOK+a+0mG61xVhvKpZ7uJhmPxXTY2cxT3cXk3CgmC/Hiym7V8ytl8Xk/VOMvmsJo+xK6OBYQoBLCS88SzjmV0JNoLSll/DXyBKsxpfwcl4Jv5eXULqshD6rS9i1rgSbH0oYtlfG7ith0WkZ87qED60X4dRuER96LMLDaBH7TRbxtN8iDm5ZhNu2ReQeX0T2lUVEXV3E8NuLuPFqEQ3dS9net1Tur1IuxZdyb2gpmhGljB5byv+mlnJ4WilfppcSfaiU1VdK8X9YSnn7xcw3WkyddjH3jBcTZ7YYa4vFtLNejK/NYrrZSn/AYoqDFvNODAxezG/jF1MwYTEnJi9GlbsY48WL5RtCxt5fTMbrxRz7sJgtX5eR07YM245l/KEvo5OhjJ1OZXT2KKNLRBlLB5RxJrOM5IVlRJWUsbdO2n8t4/GuMlYfKGP08zJK3pcR+qWMdR2X8GePJQxQL2Ge1RIuBi/h17AlDItawsaUJfw+cAndZi5hWv4SzIuXcLpkCX23LsH2wRK69CxHbVqOr3c53X3K6RFUzvPIck7HlKObVE7fheU8WlJOeWM5rqvK+XC6nOGXy9l6rRybm+UcelnOkL5L2Wq3FFuHpQx1W0oHj6XkeS2l1H8pexOXEj9kKe9GLuV+8VKWVizlt8ql7PhpKZsOL8VwbClWl5Yy9+pSzj9ZSpGygiWGCrp4VRDRv4J9oRUsC6vgTEwFgxMrmJ9WweLhcpxWwR9zKrBZXUGnbRX8srOC63sruHKogh8OV/D0pLRfrkB5q4K1/6vgfy2WsdZ8GRG2y5jhsIz/uS9jqtcybrOMPsnLGDN6GcsWLMO7aBndy5ZxaekyspctY+yWZQw4uowjp5YRdFbGX1xG1zfLeNF8OS1aLeffPssZbrxc3qGWs8l2OQ6ey1kSspy6QctZO2I5K6cu587s5SzNX84vS5fzetdybu1dTuql5WivLcfk9XI+268gyXkFDZ4reBW/go3pK3g3ZQWRM1Ywc8kK/lq+gpo1K3Dcs4LEwys4INa8XMHTVysoaV7Jg46VvFNW8qNxJWccKhmSXMmyzEo2D69kwYxKXompsytZWSR9yyuxXFlJRl0lhVsrObmtkqJLlahuVeJ2p5JJzyv5/t9K/m5bRX6XKvYaVfFcV4V7WhVRY6uIn1rFjwuq8F1exeX1VVRursLz1ypebq0iZVsVkb9XEXOyivGnq1h/vor2l6tY+LgKp6dV3HxRxa9/VVH0oQq7L1Wcar2SsA4rSTVZSS/3lbwWw/1W8lvSSt4NX8m3o1YSNXMlm4pW8vznlfTctRKr/SvpdmIlySdX8vD0SlZfXcn3D1bSsWU19V2qcetbTZm+mkvG1eyxruacXzVTw6oZlVaN2dhqLEqqidpUTd3OakL3VWO8v5qI89VkXK8m+oHEv6qm8U01ri1rMO9YQ1qPGq7qa9hkVkOFcw2a6Bq2Dq/h0NQajBbWML+4hujNNSzcU4Pbvhoybknb/Ro2/1fD+ua1NH1di7lHLUahtVRn1hI9vJYpI2u5J26Nr+V0fi1/F9byzbJaZtTVYvZDLb4HavE4X0vjX7X0e11Lu5Z1xLSqw7JzHcsz6zAfV4dhSh1tptZRNauO3Vl1WOXVMWNRHbWL66hbVseb3+rY8HsdPkfr0Jyv48ulOnm/qsPpUx2bO9ezpFc9X/WuZ7xRPQMd6znpUs+vQfVMS6hHPbGeFjPqOVZQT+Yv9Tw9VM+Nq/VMuV2P54t6ov+rZ2GbBrZ0aMBX38At8wY2uTVwO6mBQ4MbKBzeQNfpDayf2cDZ2Q3krWpg/PcNTNkk59sacLrawOc7DVi3bWRL10ZSFY1McmrkWUMjvfc20utUI5mnGzG/0IhJ1yZafdvEkN5NRDs3MTiwibCkJtZMbmLUqibu7mgic1+T7NEqZv6/4ToPivo+4ziOSoIFi02RMRAcmyglRSY1jJFDA6jvxESrohGF2KqE1APq1dh0VYzBGBKTAYmRQpiCbbInex+wuyzsssCyLIRTkENQFFcElBwFJZra/v54zfPM9//vPJ+PIO6wmBflYs6pxAS1iQkbEzNnSsy2aTGfhEjYFypBtEnC2Z0SHh2QgEjCmjMSfHIkJJ+VEJYvIeuCBLFCwqwKCQU2Cep2CauvShiYLaX5aSkBoVLmr5SSGCvlQpyUxp1SoYdLUV+SUlYs5bZYSpxaikKwxibMGSlRP0vxeVNGzyYZubtlWPbKGBHJ+MgqY3m9jB8bZMQ3yzD9KOyPZaT5yNkTJeeFl+R8KQiPk+MXL+flJDlBa+R0bJXju13OUKqcV+RyomxyAlvk2PrkQkdXsPBTBV8UKThoVuDfrxDuSTmL3i1na2k5HynLmWcuJ9BfiWWeklMvKZkbL9ig5PRJJQEfKInMU5IrVfKNQonXraT1lyrCg1T0vK4iNlXFG39RMfNXFS+cVZH+qYqRChXv1KnwDVELt1hNcLyadVlqnIVq4kvUbJGq+b1JzXtValZcVfPZbA1P+WlYHqhh5WINmZEanlmnofe4hsWnNFwUTH2oof1fGr6u1rDCo+H7dg3Dv9DiitaS9oaWbwXFG7RU79AS876Wh9laxnK0rC3UEqbW8sCgpatZS8KElsgnWpYG6xhdpSNqvY6/79Lx0x4dJ87rEOt1lDTouNeso6tfR/CgjiNDOvae0PO/bD3vFeg5VKjnQImenAbhbVxP4JSe834Gyv9kYNkxA9mfG8j7ykBGp4HaLgO+AwaOTxr4daiR1DAjl5ONeLcZeS3DSGaZkeQuI0XdRsL7jYx/Z2RxkonkdSbiMeHONvHknIn0z03EXTTxvNzEmMdE8agJ9XMVzFtUwf5LFfyquAJRWQUr3RWc7q7A/6lKFvhXEryzkonUSor2V/LP05XMLqxEcrWSgJFKHj9vJvdtMzfTzWSKzJTmmNlXaCa7ycz9UAuvrbBQnGVBkm8hxGEh02vhDwutZMVbKUm2EnDUyuYzVrbWW3nRv4q4sCoubKhiancVE6IqCnqrOLPehu8uG9uP2TCX2LhltfGbmGpCsqsx5FQzMFzNt741HFws2FOD/mANLf+uocBYw+BADaaJGu6/bCc71o5xtZ3YjXaObrHzarqdBVl2/qaz82e9HUednYgGO+GbHezZ5mD1Hx3sT3dw5oiDlq8cwp9wkNHr4PI1B3sfOvDMreXyqlo2pNWSmFnL9OFaEqpriRitpe+3TqxxThJPO1n/sZP+UieBbU5SRpxsnV9HW2kdKdI66nR1lPXW0TGrnujoetbuqOeoqJ5i3waUogZabQ1EPW4gINnFnF0u9uldDAtqTC4ONLpIGXKxatxF7LRLyP0uNqU0sja9kZhDjQyZG/G51YjZ3417mZu81W4eitw8k+8mRuMmaciN7Iabd564aV/ahPaDJorympgwNzHf2SRkHA8JGz0EZ3pYeNGDotRDvk8zPcubadvUTMlbzWjPtxBlbeF+RwvXl7SyfVcrxxpb+fJRK7tPtPHZZBtH5rZTtqadRJWgvp1vIjq4G93B11WdtN3rFPpFF4MC0bkrfHzlCj0jV0gL7CajrZuEL3qwn7jKgn/08l9zLz1PenlrTh+ekD6cy/tQnewjvKuPzoJ+Zvr6WV83wOON18hLvUba+WtcjBkk58YgSXlDRK+8ztKc68R+cp3OdTe4ZLlB+I5hvO8OU/jzMCMRNxnMv8mbfreY3DjCqYwRjntu4+2/TdJ+r5DBvQTJvXzY5OXVW16ks+4QF3yH7vg7tB8aZZVilMmIu9gS7/Lc02Psixwjae0Y80rH+F3IOJbQcZZtHic3YILq4xNEvnKPt+PuE+Q3yaPcSYoWfcedJd9zoPoH3r/3A9MJ/2HO7CnGd0yx5OQ0stEHKB4+QJ8yw5bDMzz77E/8HwpH+WU=</binary>
            </binaryDataArray>
            <binaryDataArray encodedLength="5728">
              <cvParam cvRef="MS" accession="MS:1000521" name="32-bit float" value=""/>
              <cvParam cvRef="MS" accession="MS:1000574" name="zlib compression" value=""/>
              <cvParam cvRef="MS" accession="MS:1000515" name="intensity array" value="" unitCvRef="MS" unitAccession="MS:1000131" unitName="number of counts"/>
              <binary>eJzlXS2THMkVbGBgYDDAwMBggYGBgYDBwTeLDfYnCBga6CcUcigMHAIGCqOCCiPBQ44CBoIHL4waHjQ86G5tPU12dr6q6tlZSWeDF11d9T7yZdbM9Ey3VtM02fTRrB59vFqCOTYLjlONMzDMWWhe1R85b2FSc61eWmu55sgVO/aifNdc82J352l6vdiLxd4s9v1i39axz6fFHhab6rjUeK95Ou+xKU65T+Q5inW8ueJd8Vi1dTxDffe7O2/zKhyt+VHDuATHU8XlWqxc3lW8zv1d5TOTvxG3mJs5SVTXbN+L0sWPiXx9//jR8Rv4ox5RbnXew6XwjcyruSJ685qlYl/PZ/DH/nwcYUzkr9ZH+0E9Va7IH3V3Y479fKZ+WrkMjhPsyxHuudeoZ+YN53ktk19pYDnCW8+/pwf7Ku6z7euP4FA9ZorDelyb/SLczvdGc+op6tvXCuTq9YVxrfyMO9F4JC6Rv1n8WdPyNcqrjphDaRJhVliMcqq4SLMIB/JdwPzzZ6qf7+v4VD+npF8dJ6oV6Z7pOLIv+FztA+QHdcrECXMxYtF+8LUMxxeVt/Va5G0dr9dHr+C65OX5ct0y1euATHmwRiYs2CfzwHz4HOfg/txvrueIacXp1yMz8FsoJln7te41iu3xRth6a7mx5lo5Lq/r14IT8e7c+55hvdkP9wXvCdwbmKuATbZ/X2/xwvmjOOzDfSJtEuWyYIxzfn6q+3eufdzVff7xWtzqtVT18etxhQH7Yb4iLpC3RDmi/aD64v6RF7RSeynEbYGcyS7fSbLwd04SxKr6iHHEspjzvEam+Bw1xoS8+5i1dEM86JuCfL3a0Tr3+tQ80RrzzPM58Fc5OV+kj+qtlZu1GtG1iQ++57tWa58lqO1zqKvipKdHIv8oR4+LSCvGyDXM9jVn236vnys/vIbxpfo4f5nqea+RXsi5UXykL9ZOtn9fUDXYetxFdSPemdtkl+/dzqF/bmTqN1MvbpFeXj/DuvuXAPuKBX9/OZ0vn2/+G80L0PEEn4FZ5EXOWffJtteoyLfPJ/BzLpDPAuOI/4IcUz3ny/Mzn+jD2nvcRHm4b6U/6jfZ5Xqi2MVUfaPcnP/jGuj3ol5zP5wv19zeJ9bB7z7ON+LEGqd6Xf+fxX5xP02/XezVYn9c7G+L/WWx14v94f5x/ZvFTov9uPh/t9iHam8qNt9XqClqgL0l8JkIG2qn9gr6J/BDjlUurDGRj8e/rt95vq/c/Kzy8pvFfnn/2O8PK8eLva/HD/V6cdXqDvhnfVEv1H+GdT/34+l8uR7DfZRt+16s9lgx+K5We1m1XjW0xX612K8XK7XXd7XvN9Vy/a3ce3N8rCP26ZhOdT+8qfx8C7yuvJV6nc2/xfteN9i/hXjjvaDmkFefz+SD+5D3hPfre/p0vryHZjD//dvzO/esPY69jxn8/PcJ19rNv1sbfN97gGsYz53hyHvB99Nk+9cZ8qZ4cMuQx0z3FcUiRtyrjnW27ft/tn0fjNMqF0o/1FmtR+dYu8B6se0+jHrzde6R/RPFTsKP6yjsXmeGedY00jdRDuxDYVA+RoZrnlf1zzwoXkz4msiBuVEz5jjSnDkf4UHpgPWQnyR8M+U1098/kun3LIW911fkE+ka5ebYll/kn0Us6s/cqDzu735FrKtYXM8Qh5hQi1HeVQ89bVQ+x+YY8sFcqu+WTi38jmO27XWofxYm278vRjy1uPM1/03TP+9e+TVBHad6HeLXCnit7VhYM94v2Gei+UJrE/lkP6/4XsJnseN4ed7qhzlbeiM25sXX5jr2+xjvzpff6e8qnmSX6z7kc4ZajMf3WbHtteaJ9HBesu2vdYptdcgQ734RF6zDdN7zEPFz59fZ50vfvi9O54uuk/V/SzaRP9m00yjZdv9wjtY40dHHOYhJtq/nfXNtxsc1nQPcB8hPxANzxzUK5Jlte33M+JhLxIc1s+0xKMtBHuTCyKJcii8TOU0cjc4RV2Hf+rr1+2of4DvR+h3tff1elKvPy2ov4LuAv//OglOvlW1sjybb9/RpX5wvPq7tbNvvFDPlKbCmdER+Ms0rfOiHdbnfltbJ9nsi0l/Vb/m0YhQW3g/IX7H9a6Oloa8zj+yfYT7K1+tfxYzUjmp5vPKJaqPG3hf+FsZ+7D9Vf4W/EKcKE+riObJYZ92jXLzOWE1YD1uUnzG5Fephplj/rCkUN6plr3esrXpDLRFzErlYG8VXCfwUVvTheuw7o995+36Tg3otPhmzimvlUtxYIy4FR+YmwuhaRjV6GqmeRnrD+CzWE+XjvhBThJf7TiKvmX6fRV/mZPUvtsXFeVt4orVRY71Sw1fp3dPJ55nbnrX65zx5ICayIvAliGV9I5ytOTxPYk7lSLTuPlnMR2sqX9RbTwvFQ8TJET6Ye+Wr/GewZJfvGzP4J4hnrlq42SeLGB8Xu7zf93hQhrm9B6v51qPfE/B5rIs1S4DdbL+XeA84hkTr3pvXvoPffjL5laAGYlFzyIOb58yUN9HRaM0oH+tt1t5rag8wbuZ6tdN5e+51ZuIY6xfhb7bvF/Gq/jP4Z9tzYxTn+RQ3BjkQc8TRRPHM2wjPvAeskQN5QD4n216zJttjUhwidxEehZ91iHpNFMdac2wrF48xF6/PQe/MA+Pv6aTWMTfzOUOdTDGIQ/XJGnItH+cBn6OGvbAWUU7WGjlGrMqvZ5iD9cZjapxjnNIq0lbNex+eA3OznhG/mDvqbc1fgn57fM2El3WdbM+B6sdjMoyTbe+/Y9+sr9KJe4g0Yr4Vbz5faJ3rOY9zgMlrj+iHPONR6dM6V/WVKTzJtu8ts13eb/x+R7Ytp6w99or8trArjiOtI8udOit2v3cy2+Ueh2NMIk7hUZgUz1EvHOuczbDO/Cp+GK/nyJAjQw0V0zKuh3hz4IM1mJNkk+Srp5vSZD0WOC+mXy84h3yoGoyX++7xojByzgLzzFtPCxynINa5jPJGvTDOI3iUjsn0a8v95qCvUT5Q93Xs9238nu06769vv2+5+j+c9/9WyWx/X4nxYF+Ms8Vdj29cz6avwVv6M77IGCPGRfpn4c+xrDuPJ+C+hb/FWa+nTzXP0w4XHpFz1hxzJttjUP0Z+Ua9cL9uReCL6kbc9zgb5dJ9VywzxWHNQudorMtEazkYc50k5rmGimWeW3wka/++yWtqnGicYb3AWib/BPM+5z7ux32M6O7113vaP79/fL76r4v9fbF/L/bPxf612LvF/rHYnxf702IvFvvd/eOz6Kv53/Tw54Osvoaz6c8v1gv75b4iXVj3T34Vx3oPf33Wen2O/uVi6f7xefqHxX5fbX0Ge32WfLp/fIbnfb2//7ri93+D6M8VI6cW4GCbSTelA9up1l17WJ93v6v2TeXbtSr1mYXv4BmFEzyrkKk2/z7GXDrfhbjPAqPPZ7v8++OH8+XfITxUPh/Ol8/V2eD30vNlTxfb/7tfxY/aN4p73j+zbZ9H8hqOx2z/2sIaRjYFx2LxXlD9GMS5+TNl/u+9mCfcV6wPY1K8OSfMM85H2CNdnGP0wd4Yi+8bC/KpnBGvvB+wNsf4HPLl9YttsWDPieYirqN+jPJF+BMZrhUD/sU9Dq5tYq417/wxxlbvKcgT1VSxSqeI38gvN+J7umF/LW16eVu+2KvSiPdAlC9DXLL+fQaDOOYowpHEHGvgax9z0jN0/pmJY/8NpZi4Vjnvc6taPd4VVqWrP7OHlquf/72vAjEzcR/lVTh4HTnDv2WQ7fIZyM8T+priSGkU1VXnzLevzbbda36e7aKfc4b1eA9F1tLPc6MGzkM2vd8/8Sp4ibRRvJnIgXPIVyGfbPTckajNGrUwtrAlmlcxykZ1GeEnimdeUNeozxZP6Of6F9vqPQ/2yj0pDRLMFzGPNVH7kd5a65yj5RvNKd3QCq21NOhhZ21G+sY45lPlU5pm4VeCHFhrpK8k8nBMEucGx5EeorpZrHGMUS7lo/D1dI78GNMRQw45twX9Kgyshco1msf5dr54rPJFXLBfpjU+j7Rk7nt9un8xvXeUliq/4oZrY97SyatM9ZIob7b9e24vb6sWatoy1Bv7jfg5ggGPUazyVVoksZ5oTeVWcWq914/7Ku153cfojziS9XFF/LT4Wy3TvOqP5xj7amWAD6VV1I/Cr3xTYz118iWRQ+XvcXpL4xrqvIWjF9/i6Qg2FcNaIHeZ6rL+rbyMOZnWNopNdrxWIh+OV1wkG//sj3TqaaHiWE/Va69PzsG9Ie+zbZ+PK7b/GytZ5IpqRHpxjige++jx5Tn96GPFZ49z5h4x5CC22PZvwsxBzRHdFRbOlWg+BTkVf9F6sv3ro4eR55mfqP8Wr1GM85vAN8qL9RUmxsdxEVcjehbwL4SBeVf69Hh2mzs5WliZ5xSMo7iIp1ZsDxNy3Os96kXVj7CqPkZqtXhkrXmN4xOtJ+FjsDaCLwd5ov5zsB5h7PXP5z3dWLsofsV5qvdU13vU631fW2y6f7wX/EO99+7m91z97wjiv1uZBadYi7G0+Gz1Vuzy985+rLhf1/vZ633qt/X+gP+tLXxOdIa6Ppds+7tihKu1X5S+/vdD3lZc7+D5hXTe/h2O5LnhfkUW9XIDWwH/uR6xryiO57im555rT84n3uNA7ZFjrq3qZVjLMC85te29C8darP+aK9Rfsi1Opa2Rb6E5x8FzHB/xP9F6D0MUH9XlteiYaU5xn2C9pRPHq76PxuC6yuc9JpGjhyWqF8UyT6zL0d5Zu8jMtjWVTr14zoPatvQfwdXyYY563Ge7fEecTet6xJyz0smjekmBfwpisphXPfb4inhVuVr5nU/nYDpv3y9df8eewLeF0zAn5Mnk09OlN29gR3U/akovHyc6juZTvbS069VQ/Pb44b5GeI9qpHqc4fxannnsuXs4W3hH+1G9ZTv2fjyCI8pntn/fvaZeT7NRbhIded7980BvR+xoPGsW8cpzo/wmMcdcPKUvxjLav4rhYw8f12rVZh651jV6XtP30frKP9I/4vEaLXr8qty5EVcatVnnHPj2emBezLbXBaNauv81unItPh7BEWnc0/+I3qO8Hsl1DWfXxBXb/g1y/P+y/FnwdZxs/28rlEYKi/tmg9806FlI9GVr9YXzjtnxsvW4SWIuQxz2nRs4etqnIEbVH4nr7Yeje2I0b9S7c8TjFl9H+GN9rsXd43KEtxY+C45H8l+D7UidNOh3DTaVD/lKwjffCEerxlP4zaKPo7gwdjRH5MfzyeJrCMR/Cy1HMI7OXatxK9donfQMuJk3uzLPNX3f2rxWekJd5OGaHEqjozyN1uZavRilcSv2mv6vjcFeXD/kIcrLes2dOrmRQ60pvq/larSnW/H8lPy3MOx1lMej/Y9qN8pTS5tb8BnliOrdquYt8tyq189V7zn1inwsOH5pSzfsN+r5KXrYYM5rNLkFR6gn2nPiubU9Jwbm5GvGyphvgYF90zP3b4N+IzhGcx3l8xb5buETxTE3R7H3eHtq/1+7/a/395xcmIixYPzcOtwy/qm5WhxFuRWXt+SjVfdIvltifI4+k1h/TsxH+cMxY72mtsqVA/+n1ov6uIaDI3E936fk/RqN8d9Ct6fyMhJ7NH+rr5+6hrfo6QjnRv692Ofm1+h4K75une/a+Ba25+b2Vj18yfyfi6P0zH18iZ4+t1Y/JVxfsqejtW+JNcp1az6+JL9fo30ODf9/7b84CNag</binary>
            </binaryDataArray>
          </binaryDataArrayList>
        </spectrum>
        <spectrum index="10" id="sample=3 period=1 cycle=5 experiment=2" defaultArrayLength="253">
          <cvParam cvRef="MS" accession="MS:1000511" name="ms level" value="2"/>
          <cvParam cvRef="MS" accession="MS:1000580" name="MSn spectrum" value=""/>
          <cvParam cvRef="MS" accession="MS:1000130" name="positive scan" value=""/>
          <cvParam cvRef="MS" accession="MS:1000128" name="profile spectrum" value=""/>
          <cvParam cvRef="MS" accession="MS:1000505" name="base peak intensity" value="2.0" unitCvRef="MS" unitAccession="MS:1000131" unitName="number of counts"/>
          <cvParam cvRef="MS" accession="MS:1000504" name="base peak m/z" value="129.04141814221" unitCvRef="MS" unitAccession="MS:1000040" unitName="m/z"/>
          <cvParam cvRef="MS" accession="MS:1000285" name="total ion current" value="17.0" unitCvRef="MS" unitAccession="MS:1000131" unitName="number of counts"/>
          <scanList count="1">
            <cvParam cvRef="MS" accession="MS:1000795" name="no combination" value=""/>
            <scan>
              <cvParam cvRef="MS" accession="MS:1000016" name="scan start time" value="1.932166666667" unitCvRef="UO" unitAccession="UO:0000031" unitName="minute"/>
              <scanWindowList count="1">
                <scanWindow>
                  <cvParam cvRef="MS" accession="MS:1000501" name="scan window lower limit" value="100" unitCvRef="MS" unitAccession="MS:1000040" unitName="m/z"/>
                  <cvParam cvRef="MS" accession="MS:1000500" name="scan window upper limit" value="2000" unitCvRef="MS" unitAccession="MS:1000040" unitName="m/z"/>
                </scanWindow>
              </scanWindowList>
            </scan>
          </scanList>
          <precursorList count="1">
            <precursor>
              <selectedIonList count="1">
                <selectedIon>
                  <cvParam cvRef="MS" accession="MS:1000744" name="selected ion m/z" value="714.537198048082" unitCvRef="MS" unitAccession="MS:1000040" unitName="m/z"/>
                </selectedIon>
              </selectedIonList>
              <activation>
                <cvParam cvRef="MS" accession="MS:1000133" name="collision-induced dissociation" value=""/>
              </activation>
            </precursor>
          </precursorList>
          <binaryDataArrayList count="2">
            <binaryDataArray encodedLength="1284">
              <cvParam cvRef="MS" accession="MS:1000521" name="32-bit float" value=""/>
              <cvParam cvRef="MS" accession="MS:1000574" name="zlib compression" value=""/>
              <cvParam cvRef="MS" accession="MS:1000514" name="m/z array" value="" unitCvRef="MS" unitAccession="MS:1000040" unitName="m/z"/>
              <binary>eJwNy31Q0wUcx/HNcGtjMGDCABEsBt2liY7kmCVHv883zY40lcFxLbsjFhYFPgAyh2gsC4NMuIGDRNqmPKjUDvTAJzAtUWHy7FYbC4O4RBAEBYKA9sfrj/cf710+XcxW/y4mVNLFpIf/wQzxHcyku4PhPBpkZB5PmMaQcaaEM8GMCiaYxuUTzFLvWWZ96CwTy2WjjM+Gec4F91hcrF3mim3x7jgn90L7iyKsvyiCajYAV9xWINISiCOCIBjCgrD3pXDkCmTodJMhSChDqocM21w2o8RjK7gBO/EhW45/OXIofeTYJI7DRf8ExNsSYJhS4Ld5BcIXFRDzdqFvMRECycfYw08CKzQJmg1pmIlKQ9TCfrAG02EIzMDLAhVCHquQzFWDccuBLuIwXvvqCMSnNTB++TU2FRxDXHc+FNnHMedbiMnlRRg9WgTVvBZVumL46kqwaroEidml0K8sc36n8NSpRlCOEF8jrmca8X2FEak/GhGjN6L21TPYsKcSp9WVGJZUwXyoGkOfn4Orqhae/5kQrarDRF49Hjy/hJKZS85uQPnJBhzTNWDfVAOKchvRmt8Iy9w1KEub4C66gVviG8hYchOO5NtIEbag9WAL0rPu4lpGK85kteKsuA05mWZkHTBDoTbjfOV9fLa0HdU57ehhd8BU3gHXsi6su94N9Ww3wrx7EKvsQffBXuTpe3GoqhfcPAtqQ60o/dSKQq0V51N+R+UBG+7o7LDr7XAY7Og32jFSbccL9XbEW+yQjfThgaYfb+x/CIF2AL9WDKK54m/U5A/BUvoIH5iG4asdQX3HCJpmnkC3bwws9Rh2Px5HsfdTcJKn8M8Xc/h5zTymDQsY0i/iaiSLFl9nU4qVTRG2JSS3cIjj4FCWF5eyI3gU/QOPPO080jtJ+3h002mHg0cDTpKHPOr9i0eGW3x6q9mVftnuRu/fcyOvSCEpo4QUGC2k8e1CmpYLqWjGg/KueFJdnIjqmkXEP76Mvm3zpm/6vWngTR8aN/nQ4cti4nJ96U8XP4rd6EfPPvGjyXdXEDcwkDqfB9GOhSAKiFlJiapgajwRTKtvB1O5NZjaf5LQuqQQSqoJoV75KnrHupaunpDS6Ckpae9ISWSWkuK+lLZ0SKmoU0oLFimV14XTWc/NNBa6hTTaGEq8+x6dNCVQT2QifSRXUhtrN2XvTKWJ3FSa35hGnpl7yVampstrsqlAoSH/ZwUUVfcdvVJdSKv9y0hfe4G6Kmopn22iCy1NdPTtbvLqtJGkeJjCBobpf76ktno=</binary>
            </binaryDataArray>
            <binaryDataArray encodedLength="56">
              <cvParam cvRef="MS" accession="MS:1000521" name="32-bit float" value=""/>
              <cvParam cvRef="MS" accession="MS:1000574" name="zlib compression" value=""/>
              <cvParam cvRef="MS" accession="MS:1000515" name="intensity array" value="" unitCvRef="MS" unitAccession="MS:1000131" unitName="number of counts"/>
              <binary>eJxjYGiwZyAbMzjQTh+6GkJ6yHULtdxOL/vpjQejvwajm4aO2wEOLbfO</binary>
            </binaryDataArray>
          </binaryDataArrayList>
        </spectrum>
        <spectrum index="11" id="sample=3 period=1 cycle=6 experiment=1" defaultArrayLength="10109">
          <cvParam cvRef="MS" accession="MS:1000511" name="ms level" value="1"/>
          <cvParam cvRef="MS" accession="MS:1000579" name="MS1 spectrum" value=""/>
          <cvParam cvRef="MS" accession="MS:1000130" name="positive scan" value=""/>
          <cvParam cvRef="MS" accession="MS:1000128" name="profile spectrum" value=""/>
          <cvParam cvRef="MS" accession="MS:1000505" name="base peak intensity" value="113.0" unitCvRef="MS" unitAccession="MS:1000131" unitName="number of counts"/>
          <cvParam cvRef="MS" accession="MS:1000504" name="base peak m/z" value="610.133057206247" unitCvRef="MS" unitAccession="MS:1000040" unitName="m/z"/>
          <cvParam cvRef="MS" accession="MS:1000285" name="total ion current" value="11355.0" unitCvRef="MS" unitAccession="MS:1000131" unitName="number of counts"/>
          <scanList count="1">
            <cvParam cvRef="MS" accession="MS:1000795" name="no combination" value=""/>
            <scan>
              <cvParam cvRef="MS" accession="MS:1000016" name="scan start time" value="2.016333333333" unitCvRef="UO" unitAccession="UO:0000031" unitName="minute"/>
              <scanWindowList count="1">
                <scanWindow>
                  <cvParam cvRef="MS" accession="MS:1000501" name="scan window lower limit" value="500" unitCvRef="MS" unitAccession="MS:1000040" unitName="m/z"/>
                  <cvParam cvRef="MS" accession="MS:1000500" name="scan window upper limit" value="2000" unitCvRef="MS" unitAccession="MS:1000040" unitName="m/z"/>
                </scanWindow>
              </scanWindowList>
            </scan>
          </scanList>
          <binaryDataArrayList count="2">
            <binaryDataArray encodedLength="41300">
              <cvParam cvRef="MS" accession="MS:1000521" name="32-bit float" value=""/>
              <cvParam cvRef="MS" accession="MS:1000574" name="zlib compression" value=""/>
              <cvParam cvRef="MS" accession="MS:1000514" name="m/z array" value="" unitCvRef="MS" unitAccession="MS:1000040" unitName="m/z"/>
              <binary>eJwM13Vc1lcbBvCnuzvtmC6cc3ZzLhUJCxREbBdue91mi12IigkWYveMTWcBJnZ3IbZzrsvkqff64/uR5xfnvu/rHBAOxt4KjaJCpGoqxGfaClHDUSEaOyvEN54KsbpOhfj9/QpRs36FaPJRhUhsUCGGdasQ7i8qxKAhFeLW8Arx64gKERlZISyj+V5WhZg6oUIsmVghDk6uEJenVIjX0yqELrtCfJhTIcTMCpE2q0KMz60Qfy+sEPJ8rrWoQtRdXCFaLqkQowoqxIpCrrm6QkTXsJf1XHMD626sEEu/qxCHtlWIN99XCP3OCmH8tUI8flkhgm8rBEIVYr80JB7IQ6KtNiQ+14eE2xkSuf6QOFUpJDrXComBtUNiVp2QWFE3JI6/FxK33w+JWL2Q6N8wJK4PCwnzqJCoPjokGo0JiT5jQ2LouJBYNiEktk8MiaOT+MzkkHg+JSTCU/nsdD6bHRKNZ4REYg6fn8nnZ4VE9uyQKMjlO3P4ztyQuDEvJH6Zz3cWhIQlLyRq5IdEk0UhkbQ4JIYtDYkZy0JieUFIfL88JG6uCIlfV4ZEdFVIJK9nXxtConAze/0uJH7bxl63h8TKvSFxcn9I/FEcEnUOhUTXIyGx6I+QqPoyJHq/CYnpFew5xPph1o6ydiwkIpKwsMrCoqY8LJoqwiJZGRb9VWExQh0WMzVhsUIbFjt1YXFCHxZ3DGHxhzEspOawcFrCoo41LFrawqKrPSw+cYTFGGdYrHGHxV5PWNz3hYWvUlhMqB4WxbXC4nWdsPj6w7BY+lFYPG/Etb4Ki7EjwuL8mLB4mBUWwQlhUX9iWLSfFBYZk8NiyJSwmDI1LJZMC4ut08PicHZYXJ/Bd3PCIjwzLCyz2XMue57DnueGxYB5YTFyfljMWhAWqxaGxY95YXEqPyz+XhwWiqVh4V0WFm2Xh0WPQva0MizyVoXFptVhcXltWLxZHxbGjWHRcHNYDNsaFsu3h8UPO8Li9g+cd2dYuHaHRd09YdFqb1h8tj8sxhWFRdGBsHh1OCyy/gqL/f+GReU3YdHgbVh8Gw6L6ZGw2BELi2OSiLgtjYjfZREhVUSEUxkRdVUR0Uod4fdSRIzTRcQCfURsMEREsTEinpgj4o0lIgy2iKhqj4iGjohIcEZEH1dEDHNHRKE3Inb6IkJeOSI8VSKibbWI+KJGREysGRGba0fEs7oRMSIjIup8yxpDuf4Irj8yIjaO4vqjI+LSmIh4OzYiqk+IiMYTI2L21IhYNS0idk+PiDPZEXF/RkT8lxMRmlkRUT83ItrPiYhecyPim3kRMX1+RBQsiIjvF3Km/IiQLYmI95ZFRP7KiNiyKiIOrY6Ia2siwrYhImptjIh5WyNi/TbO9D1n+iEijLs4048R0Wg3e9wXEbP2s24x6x1kvcMR8dHRiMh7yHef851/IsL0IiLORSLiYTQiXsUioq8yKoarouKMLiqC5qjoYI2KTFtUDLVHRaEzKna6ouKkOyrueqJC5Y+KD4NR8XWVqCioFhXfV4+K4zWi4k7NqPizVlQMeT8qpn4QFUvrRUVp/aj4o0FU/NYmKqRxUfEuoqJH+6iYFB8Vqf+LisFDomLLt1FxeGiUPwei4pfhUREbERWOUVHRegyfyYqKL8ZGxcRxUZE/ns9NjIpfJ/OZKXxmWlTUnc7nsvlMDp+ZGRXfzY6KI7lRcWNOVLTJi4ru+VGxdSmvLYuKmwVR8d6qqGi7mj2siYqv1kbF5HVRsW0D+9wYFbc2sdfNUeHZGhXvb4uKuO1Rkb4jKv73Pef5gfPsjIodu6Li2I+cdTdn3RMV3v1RUa8oKlAcFRklzORAVEw/yFwORcUPh6NixtmomPdPVDx7yTljUXFIEuM5jfGcxsSX2pjYZoiJUmNM3DbFhNcWE3DExE5vTAQrx8Tw6jGxp1ZMPHonJqq9FxON34+JgfViYv1HMVHcICYufxwTPzWMCWuTmKjdNCZaNIuJbs1j4nCbmPgtLiYe9oqJnz+PifDgmDg6LMb/L2LijxGsMzom2mXFRK+xMZE9PiYKJ8TErokxcXpSTLyYEhO6aTGRNCMmRs/k+nNjIjSPNRawxsKYaJkXEyn5MWbKNZdxzQKuuTwm5Cu47sqYqLeKa6/m2mti4tu1MTFjXUz8uCEmzmyMiQebYuLl5pjQfxcTVbdynm2cZ0dMzPshJjbsZK+7Y8K+LyZaF8VE92LmU8Lnfo2Jtm9iYlk4JhRSCTooJBimkmC1RoJ3tRLspbY6CQpMEtQ0S9DcIsEEuwT5DgkqOyW45ZbgD48EY7wS+PwSzKoiwaGGEoxsIoG0qQS55G4mwTr6oLkE37aSIEw5rSVY2UaCx0KCqe0kMLfn+h0k+IG6dZTgHn2eIMHERAl0SRIspqrJEhzrJEGnzhIM6iLB3zS2qwQLukmwOUWCG90l6NdDgt9pVJoEsnQJ5pC3pwQlGRJkZnK23uyxD2frJ8HHYyRIzGJv09jbdAmiOZx7lgRxuRLUWSBBm4US9MiT4H/5EtRaIsGXBRIsLZSgxgrmsJJz7mXNfRLIiyXYWCJB/QMSHKSRh1n3CGuWSnD1GDM4yQxOscZpCYop8yz7OMc+zkvw/kXWvSKB85oE712XYB+JGxJcpIybEjyjb29JEKGc2xI47nBPyiS4cFeCnuUSfHNPghX/SLD7XwnehiSYHmamEimmy6QolEvxjkKK1krSS3GO0gy8Z+J1ixS76ZxViic2KbIdUqxwSlHHJUUbtxTnKd0jRcjLez5eD0ixpoEUzxtJEWssxbqmUlxtLsUvLaQY0VIKaSspcsnTWor19GEbKa61laJvnBRzIYWvnRQbqX57KQ7SjQ5S9IuX4nca3VEKRYIU88mfKMUmapAkxWFKTJbiJg3oJMWflNVZClUXKRZQsKsUW+hoNymSUqS4TYNSpfibND2kqJwmReN0KY5Rp55SlNGnGVL8SxN6STGpP2f8VoroaClcWVKspSvjpOg9nnORdKIUGyax58lSXJ/CHqdLsTlbio9nSHGEknKkuEV/zZRCPZv1cqXYSsfmSNF5rhT/zZNi4nwpdiyUolu+FPdpymIpTEukKKBdS6VotUyKs/S4QIohy7kHK6S4sEqKn1ZLcWKvFMZiKZbRzhIpWh6Q4gx1P8jnqeIQ9+awFLYjUqykukel2EtxpVJcpIxjUjyjocc5I806wTlPck764JQUxdT+NPeR+p6R4jcadVYK+Tkp5pH/PPeCDl/gPlzkrDTwEuelsZelqHJViibXpDhOXa5LUU6f35DiBU26KYXhlhQ1b7N3anmHvdOjMin+d1eKt7TyHnu+z56p5CnPV4UURSEpZDGeFYkMt2QyDJTL8DeNU8igUcqQT1VUMmyjpmoZTlBXjQz3aLBWhlc0RSeDSS9DAdUyyPAjPTHJ8I1ZhtVWGYpsMlyxy/CrQ4ZNbhkaeGRoVkmG11VkWNpAhpYNZThDFY1leLeZDPsJzWW4TL+0kPG8y3jeZZhLG1vz/TYyHKbEtjLcpkFx7JnGCxm0kGERVWsnww5q1l6GU5TSQYYH9GW8DG9oWkcZLAkyrKA6iTLsoYxkGX6mYZ1kyO0sQ/2uMtzsJsOAFBn+ovzuzKIHs6CmacyCuqbLcJ9e95RhaoYM5l4yvJMpw2660Jtr9pHhGc3uJ4O7vwzqT2Uo/Ir3hnD9Yfw8ir2Mk+HiRBkkU2TwTuWM9NE0GQ7RremcL5tz5ciwmL6fKUPzWTKcpv/lyvCWfl0gw+Z8GRoukqFssQyfLZFh2TIZahbIsItaLZdh5koZXKtkWEv1VstQQvFrZLhO/dfK8AdlrZNBtV6GPKq8gXNSk42ck7pu4pz0xWb2u0WGGntl2ElfF8kQppnFXPOADB0Ocr1DXI+alvJdun+MmR+XwXqSeVPdUzLsI3Fahswz3GOSnZPxe4BznOccFzjHRRkmXeYcV3imrvJMUc/rMgy9IUOUZt+UwXOLGd5mTpRwh1nRwDKeBRp/l5mVMzOqfo+5UYv7PGfU/YEMj2nIQxlClPNIBsdjGdbQB09kKKYOT5kNqX5mHrTtOef5hXP8JoPiXxk6SeTYrZCjjVKOn1VySDRyNNDJ8Z9Bjp+scmxwyHHYKUeiS47b9IlbjgkeOfReOZbSLp8crfxynKP0AN+hb4NyRGl2JTnWV+Z7VeUYVE2Of+hpbTkONeIaTblGM77fXI5YKzm8bViLkuLkWNaO/XSQ4zwN68ieEuSYQ5sS2VuSHMnJcpTRi05yTO4sR+2uclzsJkevFDlGpMoh6y7HXPL3kGMzNUyTo5Q6p8tRTq96ynnG5TzjchRSnUw5/houxw+j2N8Y9j2WfUyQY9IkOS5MZS7T5JBmc60ZXCuHa1H5TDkGz5Kj7hw59tHv8+RQLZAjj7YvlKNZnhyp+XKEFsmxdokc9ZbKcYA6LpPjJg0skONvGr9cDl2hnL8byLGT0lfJcXQdn9nNZ/bIUXO/HK2L5OhZzCxKmMUBznWQsxxmDzT4iBzTjsphLZXj3WNy/HFCjqyTclQ9LccO6nFWjifkvsC9oI8uynHnkhyfXuZ8V+QwXZVjzzU54q7L0fuGHAtuyVHpthzbqOkdOVLK5HhI/7srR045+/2H+/4ve3ohx5Y3ctyvkOPLkJy/Q8iRHWbPEgV+ViogUysQ0CjQWKvAA50C2QYFbpoVmGBVYIRLgYc+BdYGFdA0VmARDWuugL+lApvpWCsF3rbhO20VWBOnwAdCgX/aKTCxvQK14xXYTXEdFbhEmQkK/EqjEhVQJimwkConK7CdundW4AnN7qrAxm4KHElRoFOqAndpcHcFXtHKNAXG91JAl6nAyH4K7BqqQJthClygXsMVmD9SgUqjFPg6SwHPOAU2UIPxXGcC35+owLRJChRPUWBpNvvJUaBKLmtT8zkKxOYpkDtfgdKFCnTJU+Aevc3nXIsUcCzmbFRviQL/LVNg5xoFWq1VIGOdAsGNCkz/XoGOuxS4RcY9CuzdqwD2KXCFft/PzIoVqF7C5w8y68MKbD2iQNOjCnhPcFa6d4rrn1Ug4bwCt+nTC6xD5ksKFFLdywrsp3ZXFLhGf11VYNw15nCds1DNGwr8SG1vKnCRMm8xZxp9mznfUSCPqpYpsINa3FXgLKWVKyC9r8B3D7jGfwrUesG9oriXzIZ6v1JA9UaBfKr2VoGeIZ4Vmh9RYFtUAZdGibs6JQbrlZhmUMJmVOIDkxIHKMGsxC36z6LEZKsSZpsSde1KtHcoMcCpxF803qWE3q1EbY8SeyjOq0SWXwlNQInqQSV20oMPlFjTSImXTZWY2kwJa3MlVtJ7LZQopkGtlPiXJrVWwtRGiUKq21aJdnFKXKPxUPLnE2u0Zw0SHZS4Qn3jlfiDxnZkvQQlFlONRCV2UZskJS5SZrISozspoeqsRD6d76rEglQlzvRQIi1NiWHpSkh7KjGPghlKdM9U4gl921uJGM3po4S/rxJbqHE/JVL6K/GIvh7AzL5V4jVNH6qEfRhnpHrDlThIiSOUuEOfjeTcNHUU5x6txCp6f4wSJdQxi/nSJ2OZMU0Zx1zGM5cJzIXiJzKXScxlMjOZooRxhhLLaV8Oc5mpRP9ZzGY2889lNnOYDYm5SvSbp4RugRK1Firx2zLOv0oJ9WrOv0EJ5XdKVN2qxPPtSoz4UQnFbiUWUpU9SuygFnuVOEvp+3h/vxLyIuZFlYuV2E4tSnif0g8o8YyGH2SWR/j5KD/T8FI+d1yJ5ieY70leo+GnlJh/WolKZ3j9LK+fU+Inkl3gtYtKbKPml7gOpV3mPap0jdep+XVep7QbvE7Db/K9W1yPKt3mM9T8Dp+htDI+Q8Pv8n45799jL9T8Pu9T2gO++4j3qPJjXn/Cz8/49c+c618lzlHP/5QY+YK5vGQuVOWVEt9Ty9e8TxlvmB2NfMssK5TIo6ohPkOtwkr8ElGimkSFX2UqjJaroFKosIiqK1XYSa1VKlykTDWfoTEaFdRaPkM1dCrsojZ6FS5Rb4MKv1OWUQWNSYUlVNOswo8UZ1HhMvWxqvAHjbWpsNSuQi2HCrtJOFXo61JhnFsFvUeFZVTbq8Je6u9X4S8yBFUooH2VVLheWYUBVVT4h+pWV6GIbtRQ4d+aKkyqpYK5tgrxdVT4pK4KU95VwfKeCkkNVBj8sQqvKbuhCmsbqXC4sQqdmqhQTl82VeEtrW+uQoMWKnRpqcJ9mtlaBU8bFTbSwzgVvhYqRGg2VPzbU4XN1Li9CicotYMKj+nbeBViNLejCoEEFbZS00QVTlOPJBWe0rBkFaSdVJhPlTqrsJ2ad1HhLKV3VeFnUqSosJCqpqpwvrsKvXqo8AuNTuNepXMfqHpP7gO1yeA+UO9e3AfKylRB25v7QLX6MGcSfVW4Qv36qfAnvTOQedKUL1VwfMtMqP5Q5kKdhqlwj74crkIF5YxQwT1ShQ308SgVSqnraGZCQ8YwE5qdxUzGMhNqPE6Fk5Q6XoUnJJmoQnCSCtsobYoKI6aqIJ/G+ajKdBW+p5bZnJN6zeCcNDqHc87knFRjFuektrM5J/XJ5VmisXNU0M3lmaHa83hm6Np8Ff5eoIIxT4VCejefZ4ReLOasS1RYvVSFD5apcJCSCngulqvwhrILVXCuUGEdHV2pQudVPAP0v9UqhCi2QYUzm9n7d/xe+J7nehfzpL4/Mk8av5vndw/PKdXZq8J+ar+PZ5MG7ef5pMlFPI/FKqyk90tUSDigwucHmf9h1juqwlelPG/HVdhEjU7wXFHKSZ4r+vYUczzNc0XBM8ySmp1lT5R+jmeGRpznubmgQh5Vu6jCD9T6Er+PqfdlFX6jrCs8G1d5Lq4xpxsqTLzJnG6pUHxbhY53VLhNn5apsKZchQ/v8TyQ5xGz/pPfd//y+44m/cfvsxcqvPdShRJKeMU5XjO7typ8VMH8qEuI+ZEvyrMQU6G7RI2nVFmuxg5qqVDjPPVSqvErjVGpoVarsZhqatTYTUKrxlXqr1PDaFCjkIqNanQ0qfGpWY2XdMSmxj27Gl851AjRSbcaTzxqDPWqIfWxnp/1qGWA9ejXIOtUZh0qrqnGxY/V0DVW43pTNSY3V8PSQo1V9EFLNQ5SUis17tLGtmo0jFMjRajxmL6FGpJ2asyjSu3V2E4tOqhxjjLi1fiFRndkrQTWopqJnIlEEudJVuNvmthJDVNnNVbQe13UKKHPu6mRnaKGM1WNBt3VKKWHPdSYk65GoKcazTLUuD1Ijbiharw7kjNQwig+n6VG13F8luZOUKPnZNafwtpTWXsa605nltQ/W41JM9R4f6Yab2dzprlqHKfUecyNKi9U40KeGlmL1AivZO5b1GhfpEb9g8yaHhxSY8hh9nKUvZSqcYZ6HlPjOY06robqBOud5KwkTqlxjQacZs0zzPasGsnn1Sin0AU1Tl1WI++aGruuqzHhFjO4o8YBSixTY/Bd9kc55dzvV5yZPn+txmvKfsO+K9g3pYTYN3VUaPBaqcFGtQYNNRocp2E6DWR6DRZQVYMGl4wa9DFpUGLVIMGmwRu7BjkODbq7NXhKwz0ayL0a5FFbvwZnP9JA01CD9o01uEEvmmjwUXMNSulRCw1atdHgAvVuq8G4OA30gmu212BGBw3c8Rr8lMA1EzVQJGlQPVmDXVSvmwadUjT8+1ODjHQNfqExPVknQ4PavVgrU4Ob9GlvDRx9NVhPN4ZpsG6kBg1GafB4tAbSLA0mTNCgfLIGoSkafDdNg57ZGoyewTVmatBhlgavZmuwYY4GH8/VcF81qLaQM+VpMGmRBpbF7GGpBkOWaTCnQIPgcg22UYtCDc7Tbys0+Hu3BtEiDbaXaNDyAK9T5kHOeFiDd48wQ0o8qsEXpRp4j2tw5oQGz09yjtMaLKXaZ9jHWQ1u0WfnNMg+r4HrAveHGl1kNpc0GHFZg/wrGtS4qsFuwjUNBl7X4D+aekMD+03OTaW3NOh2m7PT0Dvc0zINdt7lPOUaXKH+99gvTbrP2R5osJo+fKjBEer8SIMHNO+JBmP/Zv//sO//NLhLX7zQoIJmvdTA94o5UrPX3HfKeKPBrzTmrQbaCg2WUZ2QBh3DGgyOaOCJabCZnku1/NNLi89UWpzSajFSr4XKoMViqmXUopFNixPU3a7FTzTCoYXSqcUiaufW4ga99Gjh9GmxgboHtEAVLQZV1eLjGlrk19ZifUN+3UiL1MZaPKXhTbSo0UyL3TSohRYvaFpLLRyttDjemvfb8r04PiO0+KQd16fp7VmjA3uJ16JmEmsn83onLbI7a+Hqwj67atGjmxbPaGQKZ0jlDFSruxZ7qX0PLW7Sp2lazEjXwt1Ti03UOINzU1ovLX6mUZlaqHtr+buHFu/00WI/xffV4jZ93k+LnP5anBmoxS+DtBjziRbLPtUid5gW24Zr8cdILcaP0vLvDi0OUqcsLSqN12LiJC12ZmvRdoYWV2lAjhb/0pSZWthmabGWGszW4hil5GrxhIbN0UIxlzlQjXnMijCfedMnCzg7TV/ITPK02EiN8jn/Is5Poxaz/yVa1F7KvaXby9h7gRZvKGe5FlsKtWi6gnPQryu1yFqlhW61FgX07hotSihxrRZ36at1WoQpd70WgQ1abKeWG7W4QL03afEnTdishWmLFiup3ndadN6qxQOSbNdiPrX9nvu1n9kXcb+KmfkBLYqOaJFwVIsyCpVq4T+uxVZqcUKL85R5knnS+FNaGE9zbfrgjBaHqPNZrk9fn2ON86xBVS5o8QO1vajFFep/iRnTlMtarLvCbK/yXF3n2b3Bs0vtb/HM39biNc24o4WnTIvN1PQuc6Ge5cyGsu4xm/taLKd3HzAbSnqoRTl99UiLCM15zH1+osUOavVUi0vU9yct/qJJz7RY/bMW9Z9rcZQe/6KF/Dfu35/M4i8tnv+rhfYFzxEVv2Tur5g7ffmauVPuGy2Cb7W4WKFFnxDXpKNRLYZKdMiT6nBDrkNjtQ6nKV2jwy80RquDVqdDAdXV61BCiQYdyukrow4RmmPSIWjWYQe1suhwifpadfjIocMTpw57PDq09+pwkz7z6fCacvw6eAI6bKGmQR0yKulgqKJDIR2sqkOnajrcp1h1HebX0KHoAx1aNtBhdSMdjjbWIb+ZDmfb6NCrLd8TfL6dDt+010HSQYcFVDVeh7iOOlyjQQk6vKDpiTo4k3TYSI2SdThF6Z10eE4FXXR4t6sOSd04G/0vRYcozU3VoXJ3Hb6nNj106J+mw780JV2HjzN0OEHde+mwtLcOCX11KKO+g3SI/0qHNcN0KB2uQ8oI5kDDR+qgHKXDIqo1Wod91GGMDrdpcJYOb2nWWB3843RoMV6HC9R7gg5/knkS78/gvZk6bKUWs3ifes/mfZqYq0P9uawzj+sv4NoLuW4e11vEdxYzuyU6/LWUe7KcPVFKoQ5PacQK9rRSh/2rdLDv1iFtL/d7P3Mo1mFICfOneQd02HmQeR7SYeBhZkmnS3X8XUeHX2nsce7BCR3eP6nDIep8SoeHJD2jQ/WzOrQ7x30/z32nnAs6eC/qMOEKZ7rKXq7p0O26Dotv6lD7Fvug+Ns63KEv7ugQotblzPu+Dicfco+e8rz8oUPXf3V4TMP+00HxgjNTrZecm+Jf8X364jXfp9w3PJ9vddhOrSp4PqlfSId/yB7RYT2djOqgk+pxUKbHfbkeC5R6vNbokaPV4zudHuf1elhMehwz65Fq0WOkVY9yhx473Xpk+/Rw+/VoGtDjLB2tosfjj/QY1kCPRR/rUauhHvsovpEed+iLxnqEKLeJHsGmeuyg1s30uEwDmuvxHzlb6rGRGrfSo2drPX4lQ1s9VtAHcXocpq6CdUjRjmt34Nr0RbweczrqUSlBj++pTaIeV+i/JD2mJXPdTno06azHGfqtix4ru+kxvLseyh561E7To2O6HndpboYeP/TSo22mHlfpZW/O2UePnz7RY/IwPU6O0CNtpB7PSTdaz/+n9DhEnbP0eEjycXrUHM+eJrCniZyX2kzhfFP1mD5ND9d09pHNvKjXDD1+p/qz9EiZzRo0MlePkrl6JM3TQ7KA+0GzFul5lvX4Z6keGwqYSyFzIeNKPeqt0uMILVmrR+J6Pbrt0eMJvbOf+1Skx/+K9YgRDupxg94c4lpH9NhGl45yzVI9HMeZOZ0+wWxO6jHuFPs5q8dTUp/XYynVvcC+6OtLelS/oscean9Vj9t05aYeA2/p8YKm3+aZuKPHZmpapsc5yryrx9p7epy4r8fPD/To8kSP/n/rsfqVHs/e6DH6rZ6/X+mxnA6FmGVYj6jUgDdKA/xqA7ZRf60B03QGbNIbMMFkgMVsQAOLATq7AYcdBijdBhR5DCj3GrDAb0D7oAGDKxmQXd2A2g0NiDU24MemBrRrZsBNmt3CgGBLA9q0MuAqvWxtgKetAc3jDLhA9nYGNGpvwGnK6GDA+HgDVnc04OdEA0YnsW6yAe93MuBxZwOWdDXg61QDwukGzO1pQOUMA3aS6GXAdfo0k7PQzN4GtOprwGUa0M+A9Z9yrf8ZUDLMgPvDDfhmhAGykQbkUc1RBuyj+NEGlNFXYwyI0rwszjGWM4wzoGI855hgwKDJBmydakDLaQb0m25A0xwD/pxpwLrZBvScwxoLDSjMY075BjxZZIB6iQF1lxpwgOTLDVhEtQsN2E8JK5ghDVnJHFdx/j0G/L7XAPN+A9bQiSID0ooNeE5ZJQYYDhiwkj48aEApaY+wzlEDupYaMPwYa5xgjdOsQbXPcI8o8awB92jIOQN/9zBg7wUDql7h3lw14BYNvsYMbxjwA8XdZIb06S1mSIE7BuygNmXcNxp0l3tHM8oN8N5jDtTyvgGXqP8DA6Y/NMD9yIAt9PcTzvGHAfqXBqygeq8MOEqHKthr2ABVxICldCBqQKeYAQ/pHZkRe3VGlOmNiBqM2G0yor3ZiNs012pEhcOIzzxGvKXZXiOCPiO+J38lI1pXNuIKDaxixEtqVd2IFzWMWN/IiNONjfithRHjWxphbmXEWvq4tRGmOCM+EkacoFXtjTjWwYge8UZkdTTCkGDESvow0YhS+jnJCH0nI1bQ0c5GpHYxYnkPI95PM+IIdUvn172MOExdM414QiN6G6HuY0QBvdfXiEPUpR+v9zfi4EAjHg8yovPnRtT90og6w4x4MNyIoSOMUIw0YjG9M8qIYkoeza/H8mtKGsfnaNEEfp7Iz5OMuE9JOUbIZvE6Fc024psFtIjXFhuRT4sKjKi9nPfofiHvreC1lfy8iu+u5jX6Zg2fWcd/NxhR8iPr7GYve9kLlewzotN+Ix7SkmL2W8KvDxihPMQZjhihKjXi3VOc6TRnPstZzxmhuchMLhnx9LIRI68wr6tGfHDNiFE3jKh3izlSym0jnpG+jNlSvbvM/r4R9R8Y0f0h9+KREcbHRhx/YsSfL4z8W9GIv94YMeWtEU1DRvQJGzE1YkQ/iQn/0laVCT6dCduptd6EqzTbasINuwm33CbM85pQzWfCbvoqYMKCoAkdK5sgqWpC53dN0Dc0wdjUhNX0UTMT1rY0oWErE05RRmsTJrYxwdbWhA2UKUz4i6bAhE3tTJgWb0KLBBMuUf9EE15Q604mDOpswmsKdDWhbTcTPksx4S3lppqws7sJ6MHeaHAa+0s3oSzDhH29TUjoY0I55fczwTqc9UaaMHkU58wyoeV41qFrkznfVBMqTeNaJKabMHeGCVVzTIjNMmF/rgkl801YlmfCe/kmPF1kgm6JCSuo3lITni8zYWwBZ17OmalBoQknacJKE9avMmHzOq71vQnDi5jNIROOHzYh7YgJ44+a8Odxzn3ShGanTLhAfU+zN/Kc5T5Qq3Oc/bwJsy6YEHeJe0C7r5rwv+vs66YJijsm1C0z4SA9uWvCyHITCu+ZUHqf/TzinrwwIY+KXpqQ9MqEoa9NWPrGhHffmnCInlZwjrAJv0RNMEvMaCg140+ZGQ6FGZuon8qM/yhbbUZrrRlvdGZUMpjxhcmMe1YzFtvNGOEyQ+M2Yzl94DGju9eM57TGb4a9shkbqWkVM85Tv6pmjKxvRmYTM5zNzGjR3IxLNKCFGS8pp6UZ/lZmfN7GjBDtjjMjXphxl4bAjPx2ZjzqYMbweDMKOprxfoIZqYlm/j9nRlaSGR93MuMUzUg1w9fdjDnpZlTpaUaHDDMkmWbkUXFvM5L78P1+ZqQM4JrDzHhnuBklpBnFOeiD0ZxjjBljs8xYO5b9jjdjy0T2OsmMgZPNqD7DjIQcMxSzzDg024ynuWbo55qxkj6aZ8YJ+n2+GbaFzG6RGW2WmPHZUjMqqMNyzkNDCllzpRnaNWYU0vj1Zlz9jr3tMuNMkRnuA2Z8R60OMvdDZsw+bMauI2Z8VcoeT7HH02b8c8GMaRfN8Fziu5fNyL3Kea+Z8SOVXTfjfzc4303Od8uMzre5V3dYr4z16MO7ZqSVm/k3rxkT7plhvW/GBmrygHtFfR+a8S9lPzLD+5gzPDEDr8yIvjbjYQXzC5txNMKcojwbSgvmqC2I11rwtc4Cud6Cp0YLf+ex4CT9YbXAabeghcOCSzTQacEslwW3PRbEvBbk+Syo7begmDoFLHhEI4IWaCtZUEgfVrbgtyoWTKhqQZ8GFlxvZMHnjS2418yCb5tboGxhwXstLThCpjYW9I6z4B+aJizwwIJt1LqdBdfos/YWVNDcDhZUi7dgD3XsaME3CRYoEi1YSu8mWXCYUpIteEamzhaspYZdLDhDf3fl2t24ZirX6s61enCdNPaTznV6cp0MrkPv9eI6lJJpwc+U1Ztr9eFa1Kgv16Le/dgrTevP3gZZ8MEYC0qpR5YF48daEJhkwa3JFnw5xYIoLZzKnKYxp+nMKNuCFTMsOJ7DTOdYUDbfgoN5FnTNt+AnOr3Egq0F7HM5Z6dPC9kvzV3B2VdasJcSVllwn5RrLFhG76+1wL/Fgi27LXiz14LcfRbs3s+9LbLwd3TOV8zZSjjXAc500IKxhyxYd9iCc0csmFFqwY5jFsQdt+CLE+z1pAW1TrHX0xb+v2bByDMWrDxrQf1zFvQ8z3NBzosWXLnE83PFgqpXuRfXmCMpb7Afeu8m95We37Jg3G0LLHcsWE9Nyiw4Ty/uWpBTzpzuWfAD4T7PFX31wIL8hxa888iCA9TlMc8krX5qQeYznonnFjz8w4JBLzkn5b6yoMprzvmGM77lHlZwTnovxPqUGmYPtD7K2jELXkqsmCm1YqfMikVKK35SWzFGY0VvvRU+oxVxJituUtRsRS2rFcX02GbFKLsVf7msmOq2wu2xYiu19loR9lkx32/F/oAVD4NWFFa2omdVK/4gZ3UrtlBFTStKG1lha2pFs2ZWDGxuxWua3cKK+FZWlNM3ra14r60V44UVG2DFxXZWDGhvxSua1cGKyvFW3O1o5Vm34kiSFanJVjyn8Z2ssHbmc12tqJRiRYdUPkdLe/C5ND6XzvsZXKO3FT/24b2+Vnzdj/f78/on7OMzK5Z9ZUWPMVbYx1rRYpwVl+nteCsSJllRb6oVv0+z4tMcK0KUNJtz0vBcK1bMsSJjnhWRPCtqLmJW9PEyK07TjkJmucKKWxRbaUX+KisOrGbea5j9Jivabbaiyi4rCvawxl5mVWRFy2Ir5h2w4tEhK3RHrFhJf5da0fYE94S+OMk1TlvR9QzXoTFnrVh7zorG5604R2WXrZBf5Wz03jUrjtKmm5znlhV7y9hzOXu+x54fcC/J/h/rvWK9N1Zkhq34SmKDRGrDIkqR23BRZUMVrQ1D9TaoDTb8abLhhtWGAw4bslw2NPbYUMlvw49UHrDh26ANyko2FFC9yjYcoz+q2DC5qg2tq9twna41tCHSyIYFjW3o3NSGtc25TgsbzlG/lja8pEqtuSYVxPF92DClnQ1b29swON6GromsnWSDOdmG2V1s6NjNhmEpNhSm2nCiuw1/9bBhWpoNnnQbtlNcTxtu0pcZnK2XDXUybXje2wZrXxs20tv+NlQbaMOjQTaM+MSGdaM58zgb7o/nmhNtqD/JhpP092QbxDQbbpM024bFtHmWDTXn2lBMuxcxo6V8h+ov4zv0VwF7WW6Dt9DG88D3V/B9kq6ywbHOhpbrbfjnR+ZUZOPfezb8TpNLbMg/bMOhIzZcPm7DJydsqKB5J20oOmXjzyQbRp+xwXjWhsoXOf8l9kofXbXhFP1zzYbs6zb4b9j4t50N7W7a8MEd1qD0MuZJU+7a4C63YRu1vcd8SPLAhroPbUh9xHXe2nBLYcd3Ojt/l7bjOs132FHTaUdnlx1PaaDPjmoBO7/v7UgO2vGYDJXtqFLdjoQadpz6wI56De3IaGTHXyRvbsdSer+FHccovaUdk9rZsaijHYcT7OieaMevNDHJDkeyHVuodSc7Bne2I0p5Xeyo09WOQ5TSzY7Pe9ixMM2Og+l2dOtpx880LsMOWy87NtGVTDs+621HmBb0saNWXztK6Fk/O8b2t2PjADs2DLZjzEg7Lo62o/pYO4royTg7mk60o9NUO0zT7WiSzfu0f6Yd63L5eY4db+ba+fc+7+fx2Xzep4GL7HhL1ZdwHXqylPcL+A41Xc5naFAhn6GilVx/FXOkz/azvyI7DhRzhhL2ftCOq4c432E7IvTOUc5MKaV2PKcJx5jNcTtanbAjdtKO/FPM7Kwdbc7b8eUFO2Q3mPFNO0rpj1t2TL1th+eOnX/P2yHK7Bhy145l5dybe3Ycp4z73B+a/sCOHx7a0e6RHXdJ9YQzVXC/I+yTzDHmRbXkDthUDvyqd2CSwYH3rA4o3A7s9DvQIeDA0KADmkoOrKAzlR3oU8WBPdUcWFPTgSONHfi9iQNDWjggb+nAMqrXyoET9HdrB7LbOFAexzUE1wDXoAbtuA71be/AC5rVwYEq8VyTEjs68IhGJThgSHRgLTVJcmBgsgNvaV4nB2p0dqCYxnZ1oEWKA1fp81QHolSnhwOHKTWN85CrpwNtMxyQZTqwlD7o7cBx6tnHgR/6OdC+P/ujFQPZ1yDW+8KBO2McUI514OQ4B3/fduBfejDJgUZTHThPA6Y58IbmTHegerYDRdR5hgM/UVaOA5aZ7Gc2+6G8XPYw34HbCxwoyHMguITvrOTzqxywrnFgI7VYy7n2OLClyIEvShxYfIC9HXFg5TEHPj7uwFl6ecKB2ScdqHrKgX2UfNqBJ2Q+68AGunLOgch51rvggPuKA9tJXOUc1x1YTvVvOHCKKt9mxneYb5kD6+46cKncgU/uORCiBfcdqP3AgYOU8tCBX+jmC2b22oGMNw4EKhyIDzmwOsL9iHE/qKbUyd+5nfhS5YRM7cRSOq5xIkPrxN8Ub3DiPo0wOrHG5MQFsxPzrE50szvhcDqxzOPECa8TvXxO/EMJQSd/5jjRpIoTF2lQVSdC1K6JE982dULdzInclk5cj3PiC+GEBE68386Jnu1ZjwLxTuyiNYlONE5yoiLZifmdnEjp4oSrmxPbSNndieVUv4cT+3o6kZzhxBOyZDqxkVr0duIaDe7jRIxK+znRcrQTx8ayl6lOvDPdickznPDkONF/jhOvqet8JxSLnCigU4ud6L3Eib3LnMhaznULudZKJxavYq+r2ecaJ7LXOhFc58SP9HC9E/d2OFG234kVxVzrMPs7zv5OOHGaXpx0YvYpJ/afdmLsWSdunHfiqwvM+yLzo3qXnMi87MTMK05UvupE0jXWvMF8bjGf29yLMid2lzvx6J4TGx440fyhE5++dCLtjRPT3jLviBNNo07sVLgQr3ShqcaFS1RX74Lf5ELE7kKew4U/XfzscWEXxXtdeEAjfC6s8/OdgAuXKRJ04WhlF9Kr8HnaVc2FjtVdeEhXarnQs64LMxq68EVzF5a2cCG5rQtj41xoDRdOdXBhdkcXqiW4UESdE114RuOTXLAnu/Adte3kwm0a0tkFZRcXCqlBVxfOUL9uLrymOSku1Eh1oYS6dXdhe5oLIt2FMtJkuLCSBma68JYO9XEhta8Lv5G3vwtrBrnQ5BMX9o5w4elIFzaPdqFgrAv1x7nQd7wLuRNcKJ7IZ3Nd+IE6zHHhPhnmMYP5zIA+W+BClI7lcd58F/6mSotdeLLEhU3LXGhV4IK80IUPV3Bm6rPSheqrXRhXxPlKOB+tOOjCx4dcOEtvDrsw74gLtY6y11IXphxj/eOse4LZn3Kh2WlmS5+fceH9cy78e97F3yPY/yUX2lxlVteY0Q2uRbVuu3CQfrvDdco4w12uU859vMcZ7nM9avaA61HsoQuLH7lw/DHXfOJClZ9caPHKheske8P+37L3Chde0vOICxOjLrSTuLFG5kZE4Ua+0o29WjcO293o4XDjD5rmdMPvcmMXdXS78ZBGe9wwe91o6XPjOn3pd2NZwI36QTdOU40qbqRUdeNXmlzNjSYfu3GJPm3oRqfmbmxt6cagODe2JLjRJtENVbIbC7q48Wc3N4Kpbjzu7kZWDzesaW5sptbpbtyiIT3dUGa4UUgf93LjHA3I5Lu92XMf9tzXjen93Aj0d+NHShzAtWjMQK7xiRsVI914Z7Qb2VmsOdnNnw1u1JnuxowZbuzJcePpTDdWzXXj4jxmscCN0oVu5OS7UWWRG/vo2WI3nEvdEMvcGFrghm65G5cL3Xh/lRuZq934j6qtdaOYdmxw495G9ljEHovdOHLAjb8OulHpMGvR2KNuxB1zo/FJ5nKK+dOi0268d8aN49TrLNejWefcKDrvhvuSG+0vu2G46sZ6an7NjWu07IYbr2+5cegO96uM+3WXs5czv/vM94EbXz9yo9ETNz556saxZ8znjRt3Im5oY26spsUyD07IPXih8CBX6UGJygOv1oOHOg9G6z0wGzzYRENMHqwwe3De4kGezYMMhwf/0HO3BxM9Hozwe2AMeLCBWgQ9uE7LK3vwURUPBlT14C0dqe5Beg0PKtfyYC+hrgc/NfZA18KDwa08WNbag8PCgx7wYE97D5I7ePCUxsV74OjowTa6m+DB2iQPmiXz+c4e1O/iwWnq19WDNzSvG9dI8SAt1YM/Kbu7B5V6sB4lp7EelWd4sC7TA1lf9tfPgzPUv78HRSM5dxbnHutB6/EeLJ7CbKZ60HuaBy9pznQPamZ7cIBSZ3jwO03L8SAw04PdlDTLgyc0drYH9lwPtpKYw55p6FzOOY+9U7P5HlylLxawh4Wcg+rnsQ/qn8+s6MhiD/5e4kHOUg/chR50WOHBqJXcj1UetFrtwU1qtM6Di7R8jwcD93kQorz9Hv4t40GvYg+qHfBgyiEPdh324LtSD8qOsY/j7OOEB2uo6UkPrtDgUx5IT7MPqn+GfVD/s+yDFpzzoM55D45Szwvcc5p50YOql5gXdb3swS/kverBTup4zYNHNOa6B9YbHmyhtjc9+PaWB9rbrEtX7rBmGevdZb1y1qP+91jnAdd+xDWesZ8/PSh+6cHjtx5ci3E2uRd5Ci/eU3pxnDJVXrygXLUXNTReHKBUrRe/0zSdFwG9F7sp2eDFTzTe6IXT5MV2amf24h6NsHhhtHrRyubFTRpi90Ll8KKR04uoy4slbi9Oebw47Pfi74AXOUEv9lfyoktlL57TpCpeeKt6Ya3hxRaKq+nF0FpeXH3Hi04NvXA19mJTMy/aNPfiNn3TwgtNSy+atvLibFsvBsR5UUHvwotj1KudF//R7PacqQNnotR4zkTTOnoRTPBiDyUnciYan8QayV7soPadvLhPozqzZhcvWnf14hZ90401U7xYTU1SvbhC0h6sn8b66axPeT2ZYyZr9vZiel/W6efFXnIP9OJ7qjLSC/s4Ly5N9eKzaV7EaOl0Lz7M9uI09Z/hxVtakONF3ZlelFLGLM5Cs2dz3VzOQqlzuPY8rk3P5nP9hcxtkRdtF3tRRs2XeaFY7sUKaljI7FdxnXWstY81iliDFhYzqxJmdcCLg4e82HeUe1HKfTjuxU5KOOHFYxp7kj2f8mIb4bQX5TTiDPf7rBcbqdU55kNfn2c+F5gPNb3oRcFlL85d8WLQVS/CdPK6F31uePGa3rnlxT+3vahW5kUJpdzl3tC0cs51j3tDne5zNpr4gPM99PLvOS8ePfJizGMvvnvixaK/vPj3Bd977YUn7EVWlD3G2JvUh40yH7RKH9ZQM5UPX6p9KNT40FDrw6c6H2K0RO/DhwYfTlN/ow/vmn0IeHzYTcleH9x+H76n+IAPY4I+bK3kQ3llH4ZX8WFmAx9SGvowvZEPk5r64G3mw6jWPrRt68PQOB/WCx9U7X1o0sGHKzQ43gdZRx+W0yeJPkSpXrIP/Tr5sLCzjz9nfUhP9aFaDx9+T+O66T5U6unD8wyu34vrZ/qwi5709mFcHx+cfX1o38+HBzS6vw9xA9nPOPaZ7YPI8UE3x4cWc1l7gQ9fLPThQj5nXuTD0sU+1F/iwxkasNSHEOUv8+H9Ah9OUt/lPryh+YU+lK7woddKH+as8uHQah9K1vnw7T4frhdx3QNc96AP8kPMlS4e9uFsqQ8Dj/mw6LgPb08yz9M+HD3nQ+4FHw5e9KHHJR/+opSrnJGmX/Nh33Uf/LeYOU2848POMs54lzOW+9Dhvg8PyfbQBzzy4R6VPeW+vWTfr9nzW/Zb4UPdsA81ZX78ofKjisbPn1l+BPV+7KXJRj98Jj88Vj+cDj8eOf3Y5vbjvsePTUE/DFX8aFXVD211PwZ87Meihn6cauTH62Z+ZLb04yVltPEjXfjxD1WNZ52OfmQn+FE50Y8i6pbEmsms2cmPffRLZz8CXf3o1M2PH1P9SOrux8Qe7CHNj530JN0PV4Yf8b38GJvph6O3H9vpYR8/xvT1Y+Qnftz8xo+rI/24MsaPFWP9aDTOD+lkPz6a7sc5WjLDjw9z/AjP9GPxLD9CuX4szPPjeL4f8xf7UXeJH3UK2P9yP46u4Awr/Tiy2o+ea/zIXcs+9/vR5QB7pcAhP54f9mPKET/8R/3YfdyP5BN+TDrpx7PT/PeMH96zfuyipHN+/ESeC/xMiRf5mXZe9uPpFT/GX/XDfY0zXufXN/z44Sa/vuVHxzI/vi/nzPc4833uw0PO/diPDk/8sL72Yyvdf+MHQhT14x6NivlhkQdwTxGAUPNfGqkJwKINYAsJXQDlNFLPawZeI2HkNRppCsBs5jUSFl6jkVZes/EaCTuv0UhHAHEufk0j3bzn4ddePufn1yQC/ExbKgWAxgHcJzQLYGuLANq15Gca3SqAB20CsMUFsI3GIAB7uwC2xwfQvmMADykrgdcSeY06JAXwiLKSA3B0CmAHdejMazS2SwDOrrxG8d0CeExjUwL4PjWAjt35mcb1CMCVFsDTXgG4e/PfPgF4+gWwk5IGBTB1eIA/CwKoNi2AHtMD+Iv+yQlg1swAaswK4BClzw7gX5qdG0DNOQEcpp5zA/iP5swLoNb8AI5QxoIAXtA7eQHUWRzAguUBnCgMoGJ1AAM3BrD8hwAa7Q7gMjXZF4CqKIDV1LQ4gGv0v5IA1AcC+PpQANrDAawvDaDVsQBMpwPYTHFnmC+NOMvMzzFnEue517T1IjO+xDwvM5+rzOU6M7gRwBNKuB3AhDsB7CoLYFJ5gP9XBPCcAg8DOPUmgNDbAM6EAqgfDWCZJAipPIjV2iCu64IYog9irSGIFsYgvjEFoTMHMcwaxCZbECMcQdg8QbT3BvGQdviDeBwIYnwwCHelIHbST5WDmFI9iN4fB1GvaRADmwURoXMtgvi8TRBKsBY1axdEy/ggbpE+IYgN1CYxiDIanhTE5uQgrF1Yq2sQWd1Yoztr9GANSkoL4hlNSg9iT88gOmcE8QtN7RVEMDOIbr2DqNo3iBLq3i+IGgOCqP1JEFeHB1E+nu/NCKLa3CD+mRfEm0VBLFwcxOJlQXxYEMQny4MoKAzi4oog5KuCWElNVgeRWxTEy5Ig6h4M4u0hznQ0iKWlQXx0LIgL9NnxIGQngiikRieD+PJUEKrTnJWan+FMF4IwXeRcNPoyc7wSxPb/M1zXcVUmXQDH17U7dm25CfcCl+7OH90IAiKgICp2rt1KI2CAIAgiKOaWrt3d3WLruuqmr+va7/nj+3meZ+bMmTPD5d5nRNBl2UPx7JrUdd1Ivu9lTeLFTSOUt43YJfLuGrG/yYjEe0a8FkX3jTj8QPb4oezJWxn7nxGqT0bkfzGi+GsFR5srSG2hwKqVgozWCr5ur+ByBwVjOiqo66TgRmcFE7oo+O4bBT16KvhBhPVS8FTM662gbx8F20V0XwW7jRT8qVCQr1TwP7UCa52Cz3oF/nYKHjsq+NlZQYSLgoWuCjSeCvaJRC8F/4gUXwXpKFgZoMAuUEF1sAKXEAVtwqQO4RmuYGKEgmnRCr6JkXyxkitewXOhSFDwR6KC3CQF2oEKkpIVvBZLBil4l6qQs5QChwwFeyYrKJ0u88xUcGuhgrdLZa5yBefE6goFrpUKroi2VQq8qxXcFp1rFDyoVTBzjYLudQr6NSh4tU72ZLuCDr8o2LJL1n1AQfxBBYcOKxh0ROY4qsDimMxzXMEnsfKEgvMnFdScVnD1jIKGcwq6XlSwWSiuK4i7IfsmTG4p+Pe2jGmSMfcU2N9XkPVAwYV/FYx8q6Dlfwquv1Ow/oPswWdZY0slZq2VrGirpFkHJVWiczclm8TCnkr+7K3EpK+SQ2JQPyUnFUo+K5VUqJRcUCu5p1fyyV5JlpOSGmclHdyU7PdX8j+UlAQoMQQqGRKkpDxYyfkQiQuVuDCJi1SyXjRFKZkereTbGCXfi9BYJU9FvzglO0RsvJLfhXGCkgNiYKKSN6IkSYnFQCUnRHqy1CAupCgZmaqkZZqSWjFxiJLGdCXdM5W0nqSkbL4S18VK1uUo8ctVMi1P5syX+QqUzC9UsnSpksoVShzLlFwStyqUTKlU0mWVkkdVSmZXK9m2WklUjZKXQr1GyT6RWKfkWL2scZ2sr1HJke1KbHcqab5bidseJdfE+n2yzgNKFhxWsuuIEv1xJe9OKFl+UsmZU0qGnZbazkpt56W2C1LXJSVhl5UYXVWyU/x5TUnBdSWHb8iYWxJ/R8nVJiXj7ilpf1/JD48k/rFS3sGUfBBlH5Sc+6hkQzMVD75WMau5isWtVCS2UfE/UdxWhaGdCoeOKi6K1p1VTOmqYmkfFVZ9VWT2U9HMSEWVuKJQ0U6lYp3wU6v4VqviB/Gvi/R7SLu3ium+KhQBKnaLo8EqPCNVbI5W0ae/ij/iVOTFqzAZoOLrZBUTUlSQpmLmYBU9h6j4WUSlq8jOUFEyTIX5FBV3ZqqYP1fFX/NVnM9W4ZWn4s9iFQUlKg6XqihbpsJuuYo1ZSomr1TRpULmE8GVKnZUSUyNCts6FedE1loVLetV1IqgRon5RcXcHRK3U3Lukpy7Vej3qHi/V3LuV2F6SsXg07In51WsFd4XpB4x9aKKrZdUhF5WseCKrPWqigHXVBy/oaLilgrH2youiTF3VLS9q6JB+DapaBLT76n48b6KiAcqngvVI/k7PFZh8VTFgb9UuP8rNb2Xmj5IPZ9kvhZqfm2tZmEbNQnt1BS3V3Oig5ovHdWs6qTGubOaK2JcFzX3u6n5+Vs12p5qRvRVU9tPjYeRmi5KNU9Uavpp1FjZqzkjbjipcfRVcw81MwLU9AhUExmkJjtYTXKomrfCOlxiRUisGqM4NccT1HxOlHmTZN6BMmeymvWD1JCi5oGYlapmW5qa6MFqfhc/jJQxM9Wkz5JxYv08iZuvRpetpjxXzYU8NaPy1XRfouZH8aJY5i9Rc6BU6l+hpmWZmlvlarpVqAmrlH0Qyio1e0XpajWWNWpWr1HjVqdmyC9Szy6ZY7eamP1q8g+o0R9Uc+mImjFH1bQ9psbkjJrDIvWsmjYX1TRdUhN1VY3xdTWHxIVbaurvSPtdNdObZE/uqVnxWGr8oKashQa7lhouiKY2GnS9NHzsraGdkYYHCg2xag0FGg2mWg1DjDVkumn42l2Du4eGJD8Nd4I0fBui4QcREaohO0yDNlzyRWnoGadhm6hI0nB5oIYOgzQ0ir5pGnaIScM0hIzQoByp4fZ4DS8maXj3nYbP8zVsWqyhJF9D8yIN3xVr+KZEw+hyDf4VGu6L3quktioNVbUa9q7T0HKThn67NOwSw/ZpqN2v4eBRDeXHNdif0HBRtDulYb3gtMx/VsPf5zQ0uyRruazhpvj+qoawaxoWX9cw6KbUIspuyf7clvWI0Xdk/ibZF9Hnvob+DzQUPdSw+ok8/6Ph5BtZ+yeZ84uGgOZa5rbQcqqNlmFttTRvp6VWeLbXMrWDlpedtOR21tKxu5aNIqiHlidifk8tb3pryeqnxUehpUnEqrX8KapNtISZaenhriXaQ8vvIt9Ty1EvLZ+9tUzy09LFX8uvaFEHatkvVgRruRiihXCtnAO0zInQMiBKi1ecjE3Uok/SckxcHyTjU7RsTdXyPE3L4sFaUtK1/DVRy4nJWkIXaBm0WEtZtpaxuVrOFWvxXarll+Wyrgot3ask32qpcY2WKWu1XN2o5fxuLaP2aPHfp2X2fi19D2ixPKyl5VEtmWe0FFzScvyylq+uavnuupZvbmj5UUTelP0RebeknvtaDj3S8vGxloEftAR8ZYzia2MSmxvTtrUx68XudsYktDdmVCdj2nQ2pl83Y/73jTEjexjj18uY2b2N5R3MmJ1iQF9jzhoZ01opfSrpUxvTRyN9Il5rTCu9Mb4u8uxmzGt3Y6w8pd1f7kUpMi5IxoRIvlCJEQPCpD1c5oqUtlhjdomlcVJHgjHrRL+BUluyMcsGGWOTYszoVGMeDTZm3hBjnk0zRjPDmNB5xnyfY0x4rjH5pcY0W27MtDJjupcb87OIWWnMn6KwwpjmVcasEd7VxtwVM1Yb06vGmP61xpyuM2bEWmM2bDNmwh5jtuw15tUxY/QnjMk4aYznaWO2nTXm1AVjhl805t5lWdc1qf+67N1NqemOMXvvGvO2Sdb1Xur9aMy7r0143tqEw21NGNzOhJsdTMjsZkLzb0xo+taEmd1N6N3DhPieJrwWpb1MONfbhFF9TFjf14SAfiYkK00oV5lwwcmEIFcTDrib8MHDBGcvE/L9TPgnxISSUBNGhpvQJsKEx5EmKKNN2BpvQnqSCV8NNOF2sgnTBpmwPcWErCEmTMiS63cmXJltQs0iE+4sNiFyhQmvxL1KE/pUmbBLvKk2wbbGhAEHTFh20ISxh00IOSq5Tptw9rzUcN2E66LbTRN+FFG3TPhdFN42wfyOCSfF8LsmtGwyYa3wu2fCnPsmGD0wYY9IemjCf6LzUxP0z01wb6lje2sdBzvr2PatjrM9dYzspaNtbx2BfaS9n47vVDq6q3X8pdFRrNVhaSz9Oh0LTHUsdJQ2TxnnJW0+Eu+vwz1Qxy2xPViHdZiOc6JdhI5e8Tp+ETaJOi6IsUk6OgzUsUmEJOs4kqKjJk3HzCE6XozQ8cNkHeZTdZwSrabreDRDh3KWjm/n66gu0HG7UPIt0RFfrGNpieRbqmPzMh2/LddxrExH85U6+e7VMbtSR1KVjvJqHVdX64hao6OwTodhrY7TYvYuHXt2S8weHf+J8r06Ju2XvsM6Ao7peCIWHtehOaHjkEg7qeOzqD6lw+O0julnZG1npY5zOv4nlp3XcemCTs53Uu8tHYNuyx426Sh5IOt9rEP3TEfTBx19P0k9X+n58Ws9S1rosWyp54wY2Uov3xV6GkVQGz3PhHE7PUfEVx30NHXUM6uTnqQuEtNbz+K+0t9P+kUzhR5vpZ7/NHquGeuZbKLnG52eGL2ebS56St30PPLXowrQc0CkBur5JKqC9NwO1jM9RE+vUD07xJswPcvD9VyO0DMhUk+XKD3fC0OsnsB4PdoEPemJMmeSzDlQz8AUPe+Ec5pe3iH1XBiqp+MwPZtF70myxhl6rGbq0c3TM2+RzJ0tcwv3XJlb9MrXk1Cgp2uxnucr9DyslBqr9Nyp0TOjVs/ONdJfp+etKFur52q9njEb9XTYJHPv0hO3X8/Fg3o6H9YTcUT28bjs4wk9v57U0/ysnjrx8Jye/RdkvZdk3stS11XJdV326JbULP6+LXXf1bPlnp6CB3rMH+o5Ja6/1rP1vZ4NX/TkNDPFv6UpX9qY4tXOlCbRr4Mpe8X7jqaU9DLFurcpF8TYPqZs6WtKeD9TXokCI1PMFaa0VZnSKILVpmRrTNFpTTkmOnuYkudvyrpAU46GmDI7VvL2NyU5zpQPYnqCKQlJpkwZZMq2FFP6p5ryWnRNN8Uq0xSjORIvPs41xTnblB65psTnmRK7xJSlxaaML5V6yk05U2nKqFWmtKsy5bdqU0bUmrJ+jSlBdVLPWlOerDfF4xdT2VdZk5i+15Te+0zZKf7bb8ovh00ZcERqOGFK1GVTNt0xJeyuKS+F+T1TTouTj03xfW/K3K/MUDYzo6mtGXc6mXH7GzN29THDxciMm6KX0gxnjRlTtWZcszUj3sGMOFczXnuZccXHjG/85N7fjEmBZvwcJPfBZlwONSM2woxuMWb8JJb2l+cEM+ySpC1Z2sQ/g6Q9RWJTzZiYJu2DpV3EDpH2dGnPkPahMmaE3IvXMyT/HDMmLzDj21wztgnHAjO6F5nhtMKMHuVm3Kg0k/OlGe/E9AYz3q83o7LRjBkbzfiw2Yw5u8yYu9+M+UfMUB81Y8gxMx6dMCPjtBlPzpphfN6Mo+LpJTOCrptx8qYZbW6b0ShC7phh1mRG+FMzzv1qxtvPsk9fmzOzlTkBvc1Z3Mec433NGd7PnPVG5jxXmGOmMqedxpyNIlRrzha9OVMczbnpak5vd3MGepjzXszyNme1nzlHQs0ZGmZOQ7g52ZHm6KPMMY8zp/0Ac+xSzWWvpH+K9E0zZ/RcyTfPnOIF5lgvNGf8InMccs0pLzTnVpE505eYo1guOStkTKU5J1eb83KNOWPqzbFtNOfLdnN8dkiufeZsOCj1HZJ+UXBYYo6aM+mUOdtOmxN/xpw3ouysOTfOSd0XzNklPlw056vrss675uQ1mctnypw/Hprj2NzAzpYGkloZeC8qWxtwb2Pgrpjd1oCinYH9Iq29Qb4vDawRvh0NPBILOxkw7mzgmMjsYqBVVwPrRXA3A78J828NnBGjuxvY0sOAbW8Dl8V0pYE+KgN7RLXGgJfWwH3x1NRAOwsDgz0MNPM0UCeeeBkoxMC5AANjAw10DjLwg4gJNvCPWBZiwCHUwDUxJcxAj3ADO0RihIF3ojJS1hMl6xGzo2U9MQYOiMGxspb+BvziDCyKN9Am0cDLJMmfIvnFsjTJO9jAd0MM9EyXerIM+I+UOmcaCJxnIHe+gT8XGyjJlnXlyLrEpFwD3+YZ2C4G5Bt4K1YWGHAtNMjvq4GZRQb6LTGwT6QWG/giaktkP0tlL5fKXi6TvRStVxgIKZN1lxuwXGlgXIWBLpUGfhSxqwy8FsurDDhWG+T9z8AuMbDWwAdRtcaAZ53UKeatNaCuN9CwTuptNLDtkMx9XOY+IXOLNSdl/acMPBaLThvkLGnguBh+1kDbcwY2irDzBl6JCxcNTLhkoNtlA3tvGNhwz0DofdkzUfTAgNVDAz89NvDmiYG+z2VdHyTnJwMTW1gQ38oC1zYW3Baz2lpg1M5CPlMW8pmyoFkHC+qEf0cLsjtZcLKzBVldLOjew4LKXhY09bZgTh8LDva1IL2fBfVGFgQqLMhVWnBGZcFotQUdNRZ8L/7WWnDNxILvdBZ4mVvg525BhI8Ff4jEAAveiVWBFngESV4xN9gCVYgFh0RGqAUtwixYJ85GWjA2yoLO0RbExliwItYCp/4W3BQjki1oN8iCTSIiReocYsG5URbsm2jBhsUWhGZbUJRjwYACC9yLLLgr5iyROYotuFVhQb9VsnbRrFrqXWvBsZ0ybrcFv++xYMleqe2wBUeOWjD0mAWtjlvQKF6esGDCaQvGX7fg5xuynzcteCvcbltwR8y+Y4HyruyRaLhnQdB9C/IfWGDx0IKuj+X+Pwt++mBB3Efp/9qS/BaWnGtpyb9tLBnfzZI5PS051MuSjN6WtOxjSXBfS14IKyNLBqgsqVRboja25BeDJT5ulix0t8TEw5IsT0vae1nyl7clTwItOR1syeswS2ZEWtIvypL6GEtWJlpyN0nmGGhJSKolRWmSJ90Sr0xL7ov5wywZNdkSoxkSP8uSuYst2ZBrSVieJaeWStsqS55XSR1rLPlPtNxtycs9lljvs2TnAannsCXNz1kSdN5SPqOW8hm1ZMF1S3n3sGTwfUsCH8p4kfDMkgcfpN4vlozsasWsHlYs6WvF5X5WnNZaMcbYCgsnK965WlHlZoWXuxUmnlacEK99rAgNsiI3yoqfY624H2/F/AFWHE+wol2SFVvE8mQrbg6ywijVigMiZIjkzrBiylAremZa0X6SFf9MtmJ7thWL8q3QFVhxSowqtOKHIit5p7DijSgvtsKtxAr1UitmrLSi+SoriqolR60Vu8TnNVYYGqw4+rPMtdsK2wNWBBy1Iv+YFRNPWJF0yoqPwveMFU/EmXNWdLlgRfxFKzwvW/FAmFyV+W7IXDetGHbXirZNVkTes+Ivsey+5H1kxUHR+MSK4mdW7P3NCus/rHj83ooR7a1p18Ga6I7W/CNud7ZmdhdrDne15ve+1pT0s8bOyJq+Smv2ieZqaxpEsMaal6JIa42NsTVXxHcm1qTqrblksMbc1Zpu7tYkelgz1tea0cHW/BRiTVyoNZVh1niGW7MgwpqO0dasjLXGON6a4yJrgDUdEqyJTbTGbaA185KtaZ8q9aVZUzbYGtch1sxJt+ZohjXDRlmTOd2ajfOtCc+z5lCRNRlL5L7Emj/FzGXWbCizxrFCnlfLtdaam2LmGmuGrpVrozWRu2W9+6xpe9CaqEPWrDhsjcsRmeOozHHMmi0nZM7T1twVHa5Zc+K2NSPvWPPDXWv6N1lTcc8aj/vW3BcLH1ijeyhrfWRN58eyXhH/xJpVT615+MxazpTWPP2fNaFdbHDqbcOsPjYM62fDZiMbohQ2uKpsmKu2weBsw7RAGw4E2dAyxIZGER5qw59ic7QNPyTYUJlkw4OBNixMtkE/yIbTYkyKDV1Sbdgm3qfZsHqwDTnpNiQPsyFghA17R9twcJINHnNtKFxiw/plNjiWSQ0VNvIbZEN5lQ1u1TY0CeMaG0bV2vDTGhuq1trgXW/DY5HdYIPZOhtO7pO+AzYUnbbB9ozUd9EG58s2HLtqw4hrUt9NG0zv2DDurg3dmmzggcz3zIZeH2yIaWnL9va2XO5iy/d9bfm3ny2VRrYM1NqyxtiWu1a2zLW25Z29Laluthz2sWWLny3dQmy5GmnLxlhb5g2w5WSCLT8n2fJ+oC1+g2xxmGJLTL4tb0TQMlsqVtnyoMqWRdW2fFNry8xfZK7dtqhP2OJz1haL87Y4X7OloMmW9Ie2jH1uy8T/bPn6gy2t29uxSbzuYMc33eyoNrLDUmXHJdFbY8c9vZ2c8e3oZrAjztGO/e523PexQ+9nx1eBdrwKsuNWiB2zQ+04FmZHVrgd7yPt8Iu2IzrBjomD7JiXYYfxUDvGZNqRNNyOuhF2PJxpR9dcOwbm2bE23w6HIjs6ltpxaKUdmRV2/LvKDosaOy6KKbVSyxo79olWa+3YKCLrpWZR3mCH+zo7Fq23Q7Pbjo/77Ag4YMf1Q3bEH5c6TtpRcMqO1jfseHPTDsNdO/bes6PlA8kjIh9KjkeyzldSXzN7XrW0R9vWnqBO9pR0tsehi+htL+/c9nQ2smebCFTZ80Lc1Ngz0kSuDvYkutozKsSeT2H2zImWPAPsKU2wxzHRntui6yB7vqTYU59qz50h9hhn2LMj056IGfaYzbHnvPjfQnseLbbnYo49U3Lt+bfQnidL7Om31J4jq+wZUWVPx2p7Pqy2Z9Zama/BHtdt9uzZKWMO2LPliD2rjtnz9Lg9w8/Y0+GsPVywZ8lFe+wv2fP7TXtM7tpT9sieXr9K/z/2zP7PHs07ew52dKBdZwdmdXeQM5kDTWKCyoEeagf2iMEaB/5n7MAidweOBjnwe7gDSyMcOBMt/bEOWCU5MG2gA4GDHZib4UDqcAeaj3CgUexaIs/FDhwud+BjpQNrVjlQWu1Ay3oHNok3DQ4kbXWg/nsH7PY5sP6IxJ52YP5lB2JuOsg7gwM37kptTQ6cuOdA1wcODHroQLNHEiva/OvAf28dqP7PAe0nme+LAys6OdL3G0fO9XNknKkjz6wcKfN35HCwI0GJjpwf5Ei7wY7UpjvyKsMRx5mO6HIdOSscSx2pqZDn1Y7sq3WkbZ0jcWulrd6Rlw2OsteOTDnoyKFDjqw95si2844MvOBI+WVHRt10pMstRyLuOvJaVDQ54n3PkesPHDnxyJFvnjiyS0x650jmB0cWf+3EpeZOdGrtxDaxrq0TLb51ooeRE1uVTrxXOVGrduKVxgkXYyeahJnOiQtiuJkTSQYnlrg7MdfTiXh/J9bgxP0gJwwhTnSOcOJ1tBM34pzonujEloEyPs2JhYNl/BAnpqTLfMOdGJLnRGCRE0uXyJgVTgwqk3zVTvxQ58TaeidWrHOicr/cn3Li0VknTl6UXFelrutOTLvrxNEmqfmhE07PnLgrCr44sb+FMwmtnQnp4cyfwqOXM+OMnOmucKaNpTMnneTexZk9YqubPPtLe5DEhkpsuMTGOJPR35nTKc7sT3Nm6GBnPqc7EzbUmZWZzvw7x5kX85wxLHKmttCZTyudsV3tzNlaZwJ/cWb1JWdm3HAm/Y4zbe86M6BJYsThX53p/Jvke+tM+AdnKj864/PJWc6SLqS1cmFLaxc29HDBta8LlkYu/Kh1Id7ehSOeLoz0cuGXSBdaRLvI+7ULHvEuPBZ5A1y4keDCiEEubExzITDdhbISGVPugnetC3fqXBi93oXZR1wwPurCoeMuvD/jQvA5F/4UQ2660HDHBb97LvwmnB+4cPWRCzMfu9D8hQurPrmgbeGKztiVKSau9NO50s3UlTOOrrRyd0Ub6MppMSHIld7BrgwPceWXUFdahrvyd5QrS2Jd5RzgikW8K9uTXWmRIvfDXJk5XMZNd2XELFfuZ7tyLdeVSQWu9C105bAYXOzK51JXXq5w5WaFK83WuhJd78pb8cc6Vy5vduXDdle+HHdl/QlXok66EnDalSdnXTl5Wea67krKDVfibrnyW5MrpfdcyX3givVDV26I849dMXrqSvvfXPnzD8nx2ZXCFm4sbOWGobUbE9q5MaKDGzP6urFD5Ua3QDd2ibbBbkSHufFrlBvZsW7sTXIjeZAbzVPc6J/qxtIMNx4OdePWMDdMR7gxLUvGj3Xj+/FueE5149pMN0bPc2PoAjcq89xYudoNnxo3Eo64Me+8G3kP3bB9JOPF6WduHH7uhv9rNyzeuTHrvRs1rd2x6eTOU7U7RRp3lGbuxIa4Mz7RnYN57rQrcudjiTv1pe6UlLtjqHLniphZ7c6P69zlPcud8xcl/oo7A+648/d9dzweu+P41J2jv7uz/093Iv5zx+prD+q7ebC4nwen1R4M13mwU+9BWzMPbrl4sMDVg1nuHgz196B1oMSGeqBN8mDcIA+yUj3YPsSDyMUehOR48I/IqvQgdbUH/9Z74N/owfINHnx90APHcx7cvCC5Lnsw9aoH6Xc9aHXfg8QHHmx86EH/Rx6U/ebB+haeRLf0ZHQ/T7obeXJAbFd7kqrx5AetJ1+beLJJxOs8Wa/35J2pJ542npz28OSYlyeHfDx5mODJtMGeaIZ4MjndE6MMT8YP9WT/cE/SR3ryYI4numyJyZGYXE/OiMl5EpfvyQkxvsCT3oWe8vmUOoqkjiUyVgwv9qRriSe7xS9LPflpuSdbyjz5WOHJr2s9mbXVk6G7PeX72pOQk578I1ad8pTPqyd/iJVnPPE968kLsfyc1H3ek2ei5IInrhc9eSwKL3nieNkT26ueWF335MJtqfGuJ2fFyXue7HviybCnku+t5HjviWlrLy6JmW28MG7rxXkxtZ0X6vZenBaTO3hh1NGLE2J8Jy+OdPYiq5sX3b7xonN3L7b39KKZkRfrlV7EqLx4bezFXzovKvRe+JtKPjcvhgZ50SnYi51iSIgX7UO92CZSw7xoHe7F1kgvEqIkT7QXS9K9cMnwouts6V/gRcvFXmzO8SI+14uP+V6sK/AiutCLd8K+1ov5DV5oN3vRZbfMsVfyHPMi7oQXn0XsKS8iznnx9I4Xdx570a6lNwkdvIn81puXKm/O+HgzxdebvoHeHAn2ZliMN8kp3nyf6k1cpjefxaMcb66s8kZX4y3ved4Yr/HmvJha7426wZtRv3jTdZ83e8SOI96knfSmzRlvBl70Jv62Nz5f+7C0rQ8e7Xx42MsHx34+OCh8yDbxwVbnwx1x29yHRQZh6YOVlQ/znH3QBfowM0iuwT5Mi/dBme7DaaEc6sMpMTnTh0lZPpwc7cPRbJHrw+EyH8ZU+NCzSu7F6Gq5X+3DoY1yv0muh6X9rLjsQ6+r4rrE3/Ch9z3xyIexj32Y+E7maeXLdx19Od/LlwsKX2YofZmp9sVg58tCd18WefuSE+SLXbAv9qG+5Ef4UtjfF9dEX56n+7I805eVY3yJWOArfzNfPhX6sqHYl83LfNm2xpdOG3zpvMmX8Xt9OXnAF/UxXzQnZJ7Tvlw844vunC9zLvqSd8+XJ099iW7mx8COfmzr5kfHHn7yXudHRYQf7xP9+DzIj40pfjRL82Oz6DfVj5uL/WjK8+OPcj85S/nRerMfR3b60We3H1eO+nHntB/PLvvx6rofU9778aitP+Vd/PHr6k+8kT+D1P7sM/XnhJU/0+39uerkz3J/f14icQH+rA7x502oPyeH+HMmw5+pQ/2ZOcwfq1H+BE33Z8sCf74t9OegGF3kj3WlP5UN/gSu8+f9Rn/WbfIn/6Q/Xuf8+eOCP5tu+tP8tsQ+9mf8U3/OPvdn1kt/DreHsR1A0Rkce0OcHlIN0MlKjnBe4As0hsFPUXA+GZqGSEMW/FMIa4uh1QrovgpOVMOlNbCwHj5dhjY3YLvodAtmPwKzx3BdOPwKD0XRc/j+fzD8HRz7CMZfBfDjNwHs7RnAyb4BXFUGYK8NwEsfwAmXAK54BEBgAH+LAeEBmCYF8DAlAJ8hAdhOk7hZAezICaBnQQDGxQHUVwWQWBNAi9oAdtYFsL8+AGWj5Dokz9cDmHgngOyHATx4FMDHFwH8+imA5q0C6dUhkGNijHEgs0wDKbUK5OeoQA6PDMQwPpC52YEE1gcSuS6Q+MZAMjcHcn97IPlnAvnpWiAdbwQy/GYgjg8l5tdAeW8JpP0rif0cSEDnIH78NgijPkHcUQSRpwziiSqIIOMgWpkFsdcQRJZFEA1uQWgJ4qL4KSaI6sFB9M8IYuvQIAZlBnFqpIyZHMTrnCA+5gWRUBBERFUQg2uDUDUEcU6YrQ/iuijbHMTss0F0vR2E06Mglj4O4qvfgtj5Mohxf8h8X4JwaBVMRdtghnYJpqlnMDX9gjF1DWaRWzAD/YMZGyTt4cF8iA1mW3ww+xOC6ZMUzPLBwbzPCGbviGDivwvm6fxgnJcG498QTPl2Gbs7mPqTwaScCcbpajDVN4J5dzOYfU3BuD0NJuq3YO42D+FT2xAOdQphfe8QrqhD2GoewiP/ELwDQtBFhzB/cAh3x4ewZkoIk2aFcGduCPnzQnCZH8LOXLnWSF9dCEcbQ1BvDMFycwhffgphz9EQPM6GUHEuhMGXQ9h3JYRT10KYdj0E/Y0QMh6GcPZJCDm/huD0PIQZXUL51DOUecpQvtaH8qPYZxZKRXIoLdJC6TIklNxhoTgND8U/K5Sto0PJnBVK89xQ/qoJZXNdKO+3hrLyRChnfgtlxotQcl5J/O+h8DEUF3UYQ/RhdDENY7xTGN/6hbExLIzIhDC2JIahTw0jbVgYnYaHcTYrjHvTwqjJDePN8jBC14QxvCEME/lnrN0SxtB9Yfx6IYzAS2G0uBrG5vth5DyT59/k+VUY8/6W/K3CudwmnNL24fzVIZzULuGc/SacFz3DadMvnHTTcBK9wvkpNJw/Y8N5nxbOrvRwyrPCOTYuHJ954VQXhjOoOJzQleGcqg5n+upwdqwL58bGcJ5tDqd+dzgt9oZz9WA4r4+GozkTzoIb4djeDOehOPQmnDUfw/m7VQQLOkXQrUcEV3pFMFQVwXJdBPFmEWQaIsi2juBfuwimukTQ2y+CyqAI7kZFUBgdwZa4CPyGRxCbFUHGqAgmj4nAeGwEMxdGUJ0TQbPlkmd1BBZbI2gSkT9FkLYtgoPbI7hxOIJh9yI4fj+Ccy8imP0ygnuvIij+PYJp30RywzSSXLNIXMwjCbWIpIN1JGOI5ER6JC+HRZIwKZKr8yNpXhrJi/JILq+O5Outkaj2RGJ5PBLXS5FYP46kxfNIer6IxOxVJF/+imRUqyjut42ipF0U5t2i2GgWxS6HKE55R1HkF0X34CiOC/fwKL5ERjE5NorUpCgmJEfxLDWKjhlR7BdPhkfxaHwUdwui8CyL4sdNUbjtjuKHfVG8PBJF1fUoXO/J9bm0vZC8raMxaxvNHVHYLpo/20dT2yGamI7RNO8UTWbnaHp2ieZut2iKvonGTxfNLrNosI7mjbgaGM3z4GjCQqPpGhHNYfEyJpqq2GhqkmXckGh+yI3m2/xojgnPJZK/OJr6lZKnMpoOa6NxXB9N6IZo0jZFE7cnGodT0TwTK09HY/MomoAn0ejax7CtSwwl3WNw18m9WQzDzGNQOsRwSfwbHMOq6BjMB8RglxZDakYMJsNiqMmKgQkxLJ4q93Ux8j8RQ8DGGDZsiqHTlhgOilc/xlB6Kob952LIfBpDz2cxLP0thgO/x7DsncR8iuFdu1g2tY+l0iwWh6hYpsfHokmJZXhGLO9GxOL0XSwzZ8VysSCW7kslbm8sVodjGXY9lvd3YjF7EMu1X2PJfR6L22+xLPsvFvtO/Qno2R+Ntj+vTPqzw7Q/2yP6MyKyP6mD+vO/If0xHtYf1Zj+ZI/tT5e8/nza1J8fNvcnY0t/Tm2V2Af9mf+oP+FP+/NFzPmtP09e9CexVxxtVXGMU8dx1SyObNs4LjvHkRUWJ+8lcWwT87PiODcuDoe5cr84jsjiOLaXSExNHM4b4li9MY7F30uek3G0uxDHjUtxHLgeh1OXeNYq47HxjmdReDyxUfHsio6na2Y804bFYxgez7IR8bzPimfVd/H8Lz+ezkXxtFkv8UfjeXUsHtNL8cy7F8/Ix/Fc+BzPlPYD0CgH8Ld6AK6RA+idNoCYjAFsyx+AybIBFC0fwOeqATivGcCxSwPoe3OA/C4NwO7dADy+SuB+ywS0XROw6pXAAU2CfFclYG9IYJdVApOHJPBhaAJPpySQPCeBoaUJtClPoGpNAjF1CbRcm8CNhgR81idwYmMC135MYP22BLr8ksCjnQl8Pp7AlAsJXLiWgMuNBM49TGDBowRqnySw/1kCAS8k3z8JvPiQwJbmiWzpnAh9EgnQJXLWLJHf/ROpI5EvAxJRZSbydHQilWMSiRqbiGZCIjfE82nSVpfIiy2JXNiRyOemREbcT2T5u0TaGCdxV5dEkGkSCzyTaBaYRMykJD5OS+LOyiRs65OYvS0J8zNJFFxK4vsnSSjeJrHhfRI7Wg1EoRjIVfHYfCApLgPl7zSQB6MHos0ZiO3WgXy/ZyCVpwfy4v5ABjwcyNIXA+nbKZkNXZMJVydz3iqZv2yS2eeZTJuUZMzTkukzNhmTrcks/T6Z04eT+e1UMjEXk4m4loymKZnO/yYzpdkgnPWDCAwfxCdxI2oQP8YO4r8Bg0hPGcShWYMwLRokZ+pBpJwbRNemQTg8GYTt60E8VqVgYZJChU0KloNSODg0BathKbQbm8KvU1I4Mi2FYzkprFubIr9tKVzen8L1kyloLqdQciWFkFsp7Lidwp4nKRz4I4WM7qn8qEglSJ9KC7tUVnun0tE3FXv/VIoHpzJuRCrNq1KZWJ3KkG2p/LQvFfNTqbQ5KzFXUjl5PRXjF6n4tUljkTaNL1Zp3BubhsWkNOJK0+iwNI3ksjQ2VqZhdyKNnTfSUL5MY3ivwZgqBrPBbDBNQYOxDB+MKmkwD1MH83rEYBgzmISpg+mQP5joA4PljDyYL/cGs/Pvwbz9NJiF4UMwnzwExYkhPDk7hJEd0vEyTuetmDU6neTV6cxsTGf/qXSmnk4n7EU65f+m06NbBqMMGXzlnMFqtwwS3TP41yuDCREZJERnoBmQwc4hGXyflcGK0Rl8mZLB2A0ZeB/NYNO5DBo6D2WM0VDma0TQUNZlD+XjjaGo2mWyvH0mTp0zcVBmYq/PpMSQSTCZvAzKpCE6k32ZmTiWZzJ8Qyb+NzL5+nkmQ62HkR8+jMlRwxiePowJE4fhtHAYN9YMo/feYQw4P4zsi8OYdmcY8b8Nw7LdcFatHM6u6uHcqBvOm/XD5QAwnMX3h/O02Qh6aEbgqB9BsvcIXkWPoMUKuW4ZwS+/jODY/hGkHBvB0BZZnFJk8VGVha8hCxvXLDQjstg3Ngu30iz2788i5GQWs09nydkji4bbWdg+yUL9axaq9iPJ6zwSg3okH81Gkmk1kr+jR3Lop5Gc3jeSPQdHkvN0JGd7j2KU1SimxI9iwdhRfBg3is3Fo3hSM4qNN+X6fBSr9KOxHjKaV8Jp3GjSJ4/my5bRPP95NC96j+Gtfgzd5C1i45AxJE4fg/XiMQxcPUbODWNw2zOGtqfH8ObxGL78bwzFvcbSZDqWD/ZjWeEzloT4sfwzZCyr5o7FungslWVjebxhLHePjCXv9FiOnB1Lx7RxHE0fx8bcccQtHcfFZePILR9HwPZx/HZoHGOaxrHp4zi8u41nbJ/xHLYZTz/GM3/yeL6vG09D43gebhxP6bbxTDo+HtNz4xlwczx7u04gd+gEDDMm0LV4AueWTmDcpgls+GECX65NYP/1CXy8OQGfbybiljGRtOyJ3MuZSLuGididmcjFjpPI0U4iUD+Jo4ZJ+NlMYq/PJGxGT8I8ZxKP9k1iyA3RbDKP2kxGZzGZl6GT+Vw8maM1k8leO5k+lydj+vtk/v44mU9dp3DDdQpVPlN4EjaFDbFTmJQ2hcFlU9jz8xQunJyC4sYUMu5O4ftfpe/lFN7ovmPonO9YWiPXzd/xbMt32P3yHT0vfIf62ndYtZpKgNtU9s2aitnyqZQ2TiXk2FS6Pp9K5aup1P45FV2XaXzoPY0pDtPwjJvGtlHTcMubxpLSaTRemIbHX9PoazGd4LLpbFgznX37pnPhyHTcL0/nz0fT5bw3nbFvp2PRfgazu8xgkW4G/zjMwJgZbAiYwZ24GSzYNIN+P8/gf7tm8HPTDOY9nEHS8xl89Vr0mEmV0UzUyplMMZ7J64CZmGfOJGLsTHovncn0jWL3TIYcncmvx2Zy4cJMXr6ZieLrWRzqPYsdulm8tJvF4MhZhCXOYs2MWay7NIuzv85i9j+zOPG/WUz/Mgtbh9kMDJ3Nl5jZfJcym0+jZnNv7mwSGmbjeWU2RZZzeOc4h5mRcwjJmsOlkXN4NGYO3pPmcG7+HJoWzSG2cg4nvp9D/cE5eNydw9o/5uD4aQ52U+dybelcHtXMxW3XXMacncue83NpuDaXv9rOI/rbedxUziPXYh45tvMwjpvHtQHz+HHSPH6ePY+eC+cRsn4eHzbMY/reeYz5fR73+s2nzHg+31jOZ6LXfIIi59MyeT6NafMJHTofr1HzmTNuPh+Wz+fQivn02zqfueLS3/O5/Gk+Hdou4FWHBeh7LeBfowV8pV3AKesFdHBYwFn3BXT2WUC63wI69l/AVXFq8gKCpi3g0/IFxJQv4LuDC5h8YgETzi/gmnj3ZAFr/lrA1jcLsPxqIRlmC1liu5BOjgu5Jgwucu+xEO3QhbQZsZBXoxZiNn0hpTkLCctfyIuShTQtXQiVC7myaiGPayW+biGhjQux2bwQ3faF5IuHOxYy/PBCZp1fyJdLC8m+uxDX55Lj94XY/i3tbxbyc4tFHO+9CGfTRWy1XESd9SLa+CziL/9FvApfhKH/InIzF/Fg+CLMpyxiwHeLSJu9iKVLFlFSvoiPPyzi758WEfZoEd88XkTGX4so/nsRv71exIoOi/lJu5j7xov53bCYPcMWs37kYjqMWoz12MXsmLCY+MWLObtpMad/WYzzwcXcubKY/n8vxr5zNitFcdds1N9ks+3bbB51z6ZLz2y+1mVjb5dNjHM2fVyyGeuRzRXxJDqbhv7ZqJKzGZqRje/ibLaUZDNhSzYO+7J5eyAbxZFsis5L+5Vsxl+XXM1zON4yh7WWORyzy2G/Qw5GzjmM9cxhtVcOW0JyaB+ew9DoHBgoz1k5dBidw6zpOZRtl7G/5FB5PAfXGzm0/S2HpL9z2PU6h2//y6H2Uw6ZX+Xi2SVX3jty8dXmEmeTS4lfLurAXDkv5VI8Ppdepbm0WJXLV9W5mNXlErs+l7kbc7n2Uy6fd+QSeDKXhDu5zH+Qy5xHuTj+mcv717n89S6XRZ9yedwsj4Y2edh1yeNb4zy+2OaR4JHHnbA8hiXkEZWVR6/ReaQvymPBijymV+cxbn0ezbfk8c/+PFRH83h+Mg+/G3lceZQnv9N5WLzO450w+ZTHb23zua3O55J9PtUO+QzzzOesSAvL57g4GpXP2+h88obm88eIfPpk5zO3MJ/ZZfl0r8uX95J8Hu7MJ2hXPt8el+sF6XuSzw9P8/nx93ye/pHP9i/57GhdQGznAvp3LWBP9wL+6FHAW6sC/rMpYKldAcudCij3KmB1eAGjIgqYkFSA98ACLlYW0P2HAhbvLsD3XgGbHxWge1NA2vsCTn+WmPaFRPYspNy0kF6ehfzmXciBwEIOBxfyNqSQ1NBCPkUUci66kIK8QpYUFNJ8eSGPVhcSUlNIwvpCDm0oRHeskKarhXCtkD63C8m7V4hDsyJ+bF9Erw5FfNW7iPNivFERX6yLqLUvYodnEUovaQ8qYnRIEc9iiugxrIjZwnh0EWZji/h7eRH79xTx6UkRyS2X4Nx3Cc0MS3hsu4T6yCU8ilki78tLSBiwRM6BS7g3bgkV5UuorVjC7FNLKDy3hGt/LGHGlyVkdS+Wc3kxQyyLWR5YzNWQYjaHF7M9spjP/YtZtbiYKxuKCd1VzMLdxdy7VUxuUzFbnxbT4c9i6t8V07FlCffE3NYl/GtegqtVCZuiSuiZXMLlUSX0GFdC9RTpm1WCT0EJMwpLyK8oobS+hB83lvByUwkmW0ooEt/sK6H2QQmHn5Ww7NcSXrUt5WqnUoL7lHLSphTT0FLei1sDStGOLuXHiaU8miHtc0rZVVSKeW0pt9eWMqixlKyNpSzbVYr14VI2nivl8N+lBPxbSs5XSxnospR/MpfyYtJS3sxaytTcpbjuXopt01J2/LmUX9ov47n7Mu4ELYPgZdRGLMMsdhluyctozFrG/0YvY+y4ZUy/tYw5D5bx6+tl1LxdxvavluPUbjmbey3H3Go5c1jO1rHLiShaTlTDcgynl2P093Ja/G85bzqtoL7fCo45rWBO9ArejFmBw7gVLJi6gn9yV7B/6wpy96+g/+sVrFCUEasv44NlGY7+ZXyfWsbRwWU0H15Gz0llLBDlU8oYUF7GrZ/K2PpzGdZ7yhh0qoyfL5WReqWM9rfLeP66DIsvZaxsUc6aXuUk2Zej8CinZ/9yWgwoh4Rypgwux2VoOT9NK8dkYTljl5TLu1A5OyvKsagvZ+r35Tw+Xs6o8+X8cbGcoXfKuf20nB+flXOn7UoW9lrJNO+VHApYycWolWyNX8nxhJVkDFpJr4yVXBu7kt9nryQ6eyVZK1YysXIlBVUrSa9eSeaOlczdtRK7ayvx+XUlRb+v5OvXKxnbpoK09hVUf1uBt1UFbewqOJdewa9DK5gxuoKsqRXsml3BhtwKJhVW0HVDBf9urSD/fAXpFyrIuFHBeXH0nwom/6+Cq18q6GlRSZ1TJa5elfyXVknp8EqMJlayZEYlC2ZXErm8kt1C31hJ7qZKhm2rxH5nJd3uV8r/XiWnn1dS8L6StaaruGq9invOq9C6ruK59yo+sgqrhFWUDlzFJ5GetYrg2as4UrIKdZ30bVzFnV0Se2gVr2+s4tBvq2j1bhWfP0gebZWcX6sonlBFTX4VYcVV/LS0isVlVcypqMLodhUb71bR548qjryp4t77Kow/SsznKjY3q8a8YzVuvaoJ11ZTpK8m07ua2UHVJA+qxjGlGuXoauKmV/PV/Gq2LZD+nGrO5VfzsbqaAz9UM/mnaky3VfP0bDWtL1Qz4XI1d65Vo7lRzSdx/NdqAt5V4/2lmpbdV6P3WY1txmraD13NoczVNB+/Gt3E1bTctJrbO1ajPLyazFOrOXdzNd2erabuj9VMb1ZDK2UNEY413Heuocyjhj1JNZhl1BA9uYYZy2uYv7mG9L01XDlWg/Z6DVNf1fDrnzV0+KeGwO61BPeqZUxYLRNjamkVV8vUubV4FNUyemUtkTW1dFpfS9+fa9m2s5bDR2u5e6uW1vdryfyzlll91uCmXEPf2DXsHb+GL/PX4FK0horKNbRZtYabjWvotm0NhitrONCrjhnmdTSE1zFwWh1bZ9VxekUdlbvr5D2pjvArdZhfrWPqtTpSbtXx9k4dex7UMe5VHQ5/1/Fj37U8U61lv2Etr2LWkhy7lkPD1pI7ai2Jk9YStGgtzivWMnznWrRH1zL+2FoW3V+L38O1FP+7lnvN6rFoXo9zq3o039bTq289cy3q+eJfz9KIek5U1LOysR7fA/Vknawn/2Y9jvfqZXw9Ex7Xk/ZfPU0f6unXrUHeQxtwjmrgn4QG1AMb6JzawKzMBhynNLDouwYGLmugTUUDOVUNHP6+Qc5uDaQdbMD8eQOnW60jtN062vdZx0sxxmIdqTbrOC+8bNcx1n4d49zWsYB13BmxjnOj1/Fp7DrmTlzHoanr6D9nHSOL17Fl+TqKVqzDrmYdG7asI/fEOp41rWN8s/UYWM+M9PVcGbmetzPXc7tiPY516+X8sh6bI+tZcHQ9GcfWs//xemr+XM/rVo187tjI/U6NfK9ppLddI+nOjZwLbMQQ1UjH6EZCFzSizWlkUnkjIzc2Mu3HRnJ2NmJxq5GB9xtZ/byR9a8bqX3byL+tN9CzxwZOaDcw2nUDxQM3MGX+BgaXbmDszxu4dGADv9/agPbuBlo1beDb1hu5EbmRv2M2snTwRlyGb6TLtI3kr9pIw+qN/L5nI+eObuT02f83XK5BUR5WGMaZSIiVxiBqgyTWiVQ7immqIiWpJuTJiElNNNoKUSKEsIhjoqKgwUvBMSNeIiqIMd6iE63y7f0Cy17YlQUMyy4LLLjLZcUNKCyikigratr0+/HMO3POnD9nzpzznnKW95WT9aycc2MEhiMEZr0soJshEBYnkiCQulpgp0QQb66AvkjgRrHAozKBrPMC+8sFJssFrlQJRBkEHM0CTW0C+R4BQ0AgN0yK4VUp//2nlPhkKakZUrSfS9n8rZRVp6QUKaX4eqXMvy3lpcdSYqJlRMbIkKTKOLVbxvHTMrZclbHGIapXjPtlLAuRE/47Odumy5kaK6d2o5xxZXI+OymnxSZnkVPUDjkzn8qJDFPwzh8U5CxRULZSQUmmgmPbFbhKFWz9RUFhUMG6sUpaRSaGKfFOUXLgDSWb/6pkcI2S6RlKMjKV7M9T8rZOSeY0FeFzVJSsUPH1lyp+2apixw4VxnwVh3apyNmtwnVMxfhTKgpEFp5RIYjclKkYblCJvVFxIVTNxdfUGFBzIkXN2Tw1ud+p+f6img9/VJPepSbx9xr2R2nQxWnY8rGGnNUapmzQcHmHhp0HNIQd0RAh1ZAwRsuv4Vrem6+lMUuL5KiW8aVaNCe1uL/Xkv+DlqlOLUen6CheqOO1tTok2TpiNuoYX6QjTK4jbUwFq56v4FxkBVdmVKDdX0F/TQWx/RVsfqmSJRMrxV1dyeVllZSH6HE9p6drkp606Xouvann7//Q85ciPY3n9MRK9WS79fyrU0/piJ7mUb1YU8WEyCoWp1fx6Y4qPHuqyDlTxWCogVnjDKxYYsCyzYB2p4HVBQaO/mzg7hMDv0UYSUg2Mm2bEc1XRnbvMnJgr5E3vzEypdjIEZHvThh55YwRu8xIqdLIhQoj5rkmJPNMrJpvwrbUxKSVJiakm+jcYGLyQRPJpSacF00kPjZx9TcTlnQzvRIz3lyzOJdmDvaYyfabKb5j5lZ4NSkzqvHMrib3jWq6SqrZ+TcLryy28DTJgmyZhdhUCxPzLOKfauFot4UZDy3YRy3sCbcyGGdFnmBle7GVdRes9KisHLJYSbpnJeG+lbWPrHw26RqpC6/xUfw1IoVrzN1aQ8alGpZW1fBrcw3+1houBmroiLZxa66NWck2UrJstIrUrbfxUbON6DYb0/pt2ENqWfDnWgbn1vL567V0nKmlvq+WjePqOBhdx+iaOp4vrqO8rI4r++qRHKzHfrieOF89lfHXiXjrOibZdfp01xEO/cjxxAYe5jdQqGhgTn0D1pYGJCl21mfZcWfb6fjaTojMzp5pDgzxDqKXOfh3uoMwnYN3/A7W33OwosAJe50UnnMSf9XJVLeTLR1OlvY4uT/kxPDISdMPTaQ1NpH9gouPw12UxLpYLHUhVbhE7+uie8jF8Yhmsj9oJjqphfMZLbx7ooUjvhb6x7YSyGzlbmOr6DPcrFzvZnm2m5C9bnIUbtb63bROaGPqvjYM5W0sv9FG7sJ2tsa3cz6tnZcvtTPxSjuHH7ZTuugGzz68wcY5Hn6K8zB7u4fDFzwMdHhIC3hoDfXSEOVlUbwXbbKXObu8zDzt5U8BL7rEDvolnWza1Im9tpP3C7pYXdRF4d0uXn+umw9WdtP7aTf7rnbjD/WxfJ6PmFU+5qX4WPCJj3fX+Xiv2Cd6djHXcZPxuT1MONnDU1UP8f4ezm65ReEuP6/q/Dzr8fP2PT+bg37+t+knThp7RU/Qy8jNXm496GVobB9vne6jzNjHE+9tkmbdIXHpHcqj+nmhpZ/esAHOvjiAesMAC4oGyPMMMHp7gKFDAQKXA8TKA2S5AsyLGqRk0SDBskEm/2eQYyfuUqodYk1giKYv7pPx7AHB0GFenDlM4+xhslUPedD0iIY/jhBTMkKSZ4QFSUG8+UFGtUHsPwf5pOAxXwUf05M3inn6EzKVT/g/YpKqpg==</binary>
            </binaryDataArray>
            <binaryDataArray encodedLength="5704">
              <cvParam cvRef="MS" accession="MS:1000521" name="32-bit float" value=""/>
              <cvParam cvRef="MS" accession="MS:1000574" name="zlib compression" value=""/>
              <cvParam cvRef="MS" accession="MS:1000515" name="intensity array" value="" unitCvRef="MS" unitAccession="MS:1000131" unitName="number of counts"/>
              <binary>eJzVXC2U5EoVboF4AjECiRiBQK5AIm6PQiBWIBErEAjESORVnFWclStL7kHtQa0siUQic1BPPokk2ak7+fLl3luV7p55+0SdJFX35/tJp9PdmTmdTnLaDQn2oyEQx7k6j5rkRLnawcV11ImJsHMs9+V541DmcX+ep+bxbh6f5vFlHp/n8WEe/5rH4zymFr/MLdsl9nTe87W6jNOLO7X+ni4ZRxxLvjR8d+en47vzyg39kjZv3k2Bxt5chgV7TLAtbf8ecCn0XcYbwMRaoF7sfwmweudOdv5wXrRWnNgq67mlsu9TiFNJ6ve8R77sleHh+gXWmKOnF9byNIs09/Y9PTG350HPN87HeNYBe1eHN/f0tIm8YozsD+JBn7h2lfW6UWXfz2IjDSJNM72iOW/r1fO4j2DhuqZPpRjPf9YSdUQt0fNRzbgu1mRfCx33eGY9NYjF+ULrjCeql+nX8zarr53cDIsX4+lcYCtBblQXfeQc3s+4evEFjtXZNw617Rv+5zrtvuHU7iHu2r3H17gzXKfO63um1bqHe46J8Ft/xtjj5GmH2miS5/mG3nF9D2ukf4UYpTXWfZL1Xk6bdnp+ur94C/cYd+1eb2r7J4i/O5923L1ziLHYnHE2v5XiI56e9s/7DZfdQyHWIuv5EekY9fY4RPp6HiJW41sgd7KcpnGR7fubxU5Qy/xmPYTqM0bTpUJslfW6wrr2eEc6FVrztBDZa2dzAvumxzIem7/vz+tr+nTe3jub19XpGe3zOcEasGdKOXyM88y/wLHhtnnzZ4Kak6zeo65T436S7T1RoX7R4Bgv3uY8rz0/p6BGodgIT9bX9EIPNMnn2Mj3TKOoNuI7UifzoTo47VidvOLUOFEtXJMg9yj+SzTDuZ4XqEchDSaH67M+5+11rYfT03SEY1b/0ppRDy+ftyfZ38errPpVWa+juLVrh8VPUKtS/UK1e3ytFnt1RI8C+V7uET0Na6EauF4hzup7+6iByHqtrlSv0LHIVleV7WthSjgxX/PLxmO7dzid1/s7u3e2nsvW7vmq7N+jGSdqgThF1vcqz6/Ma+G581rf8k1bpfgpqM0YTNcqW58Yg/GI9MWYZ9+axlW2rxOFGiWowVhtfalh99r37T584ep932e+V8hV2d43vGnfxf5nqfcwz8/j3Tz+Mo8/zuO385jmtT/MW3l4ivv5vP14fpqv7fOAfb6aZP/eFPoJeAyT4YxyLcb8Fzr2dFM4zs6H6Byx8b7pVObx78b9f218bselfddt957ahr3mTCc+x5Cf6Yf7tp1kfb1W2b6e7XxAjTytcLxtOd/P42cPT+OX8zjN4xfN7+X8+O7hifPC7WPj/6Vxe9c+C9rnP/YZud232PtW633Lf9+G6fahxT22um/O6336Uss+U+JQ6KmwtYHnGJ4TONgTjrN50/auYbPPEyLrtdM+BxvmKluMhgPPYYt9Z3nntcfU1m1/gnNDztvrsL1fF9lrwRwijtFcdu5afAlqoTfMHz9zn2S9hnv4smPPU03icF4ptlKM6cbYKm2NC+odaethY017HDlPKNerz1yzWowBNeVhdb1+5QCnSANvnrGdJL5/6/GNOHucvLyoPvOw4+rUHvVDnHmsZZqjNx6fUU08j7G/zdm2wHrPD86xekW217FlTFST8TPXUT88fVhnW/O0j7B4mmMNru/leP4X2feLPBSnFu57tTxtiuzPneW4Qo2J8Ins9WU9PH9wfPUc7gke2z3DG5trMfYMwSTr/bLhi3TGLc8ZB65RZHtPb73sPu89fMf8Fr5XxucIWHPPa+vD2ni+IofS9Fpy7b7qrmlVZdWnQj2V9d4KtUctFHpYX65XW+9T24rsv2NAPkvuW3jPRF1YE+apFDc5sdk5ZpyMg8B92wSYDbfNlQCP51OR7fmC3uKxh1FoFNn3svoT9DWsqJO3Fepl9czXAvFK68jTNERNbcvnFO6zv+ynQp/oHIj0y84D7IcYmBvHmC7orYqPLcLInkQYrZe9bj+3z03LZ+/l89nH9pnzS7ve6Hn7uxb+poWejOoU6cueoA62nWQ9/5atfUeBz3d5Hnu9USfWsOc76qydvOw86WmVYff4efpybdQz68ucoppWy6tRqA7mFqrD/qG2HjdvKMXyvoeTdTVsuM16sT49vxlDlM/HRfbX6V7ORFvr72k7OoR0wTqoCXvtaSlQj2t6+Dz/Mj8xpwbxtcXfnbc6iWzfq3sco3kP3+gx+syD9eJ4m68U4/mGA+taH5X1XqDSnECPCfK92ug1e8x4InyeBhzn5Ua1Is8iTTOfeJ81740sN8OP8XWgb6S5p3OkVYZPKT7i4NUa0XsZ5n3EtXTyvTXmWKAWr3l4CtWxfdY54sj1Iw94eF4o5ajs33Mj7zyMzIHXbJ39LDDf6+fFeNwiDz0fI61GdM1qR9p789wrqlEFrtn0fW+mQ+RLDxf6E3EWilEZ7620r1CvWix8jrN5jEO/GINA3cx3W59k20udmrYW6efxlWCfc4RGcfaX7d1520Od2rhfE7wWg5xtvsr23EOthHK5JmPyOKO2RbbX0xOtRzqzPx4OpRj0kPlknnp8TF+bL5TL2AvlYx2lHNbHYkS2vXu+INceT1xXJ0fEf71ndTHX89LzM/KQY7imhzfj2MPp9eX6EsR6XHkO9cQc9DjDHs31+HmYI096PpnmjLkAtxpwGsGsFMN+MyfTtNC+5dS2nWQ9t4rssfG+12t0RHVZf8Ohsn0uA+cZU5X9e4XNn2T7XoYaXsPD8wD32W/Pe9437EcwsX4eXuOKfUyzyWLP8fv6KB7UtECu5xvjYbwWb987qKx/6zABbus1wT7me1xQAw9Hz6dIE2/tGQf9BlXa3ET5aY2Bnir7ZygwtgTYsZdCLPcwLIy7p4kmsRk/zuUR8czqlSAXOUdamzYca7plfSMcjHekDuLv5bNenk6To0VP08hDxlbE11wgj7eMHfMUjjd14fdWexb0/rw/p21fqa7Hq9Bcpns0j/ojvxLkI7esrqel1zuaH6ltenFsDfBHWmVxOCppZVuV/ec4PB8K1Yt6ZjisH+ph2+LwZaz23MOIXyN6aCfWfIjisv6Is8j2Xol1RO6e51/jzzk/1tNbN/2rk5fpw/xVtv3Uye15pLK/PnMs1jZdVHxPFEbWG/l87d+e/f3Vw+nrs+Kf5vGPefxzHv+dx9/n8WEef53H3+bx53n8/uHp2fLlufEfzk/PFH9u18W35+3f4onsOSInhbllTAlunFeqV1vuh4Zlef5ZZny/bph/8/B0/Kd5/O5hff75+xb/vv3uXtuzPvdtTLK/1+bzSAjTSfrfCSF2Oxc+NwyLtssz228e1me4v2ta/9DwntpzUtru+97CMy6Gj/Fmmpofnk8cF51bng5W53Ren+P62J5veGz48Zmvd/Cctf1dxPO56vQXp3+mNe/zKA1rkfXZbDsflvV7eBbNuKLemdY9jKgvHhfZvjbsfFmO7bvKSfbPDO10Ou9fQ6ypyv65doWtUm3PB7c34C5UF9eZf4FtlBf1Rp9Vtu8tmU+F1pAzYjjJ/v3Kq1mDGIVRYc7jHGFlLlg78iPCmc0pHWd4RusyngyfHbM3kd8RPsZ/hIeHk31g3Rkfx49oFdWrsv1bcYWB/aa2z9qNapVisWsh/F3Ll3Ydf4TPSva8apGxayf39nw/4pnKek2/g/eYQhzs+m76FtlfK/C4OL14LtJyqWPvL+al+YV/f2Rb1ibSSpx9r38UN8n2fdD4mh4Wa/5ZHvdQpzb3Z72iGJHt66WnQTQQk8JcgXlbM742MNfmJtn/vbTVZH2VYkTyc94bns5R79G6rK95bTzZR+5bnH7M3VtD/5d+eH8y6qfQiDRi/z1/2HuOOToyHF7sNXXVWTdtozpKxxEGb36UG8dxjund87Z08Kls309U9r292hjnxeOxiv+M0YguPa2yHO3UUGff0zTzYSTWtKriX4s9DUY84PgMl1cz6/E8gu+Psv4l6NXzzIvBPuwN+uv5xnW83j0/Mm1UtnWV8np6i8TfJR/Vjrl4GuGcBrVYD4spQRz2Zn4e3olqH/EuG2UgjutF8ehLT2+u5XHxNMl87vnd83okvg5oFXHXIGaZN90K5UQ6jPhrOnt693LZJzxmnSN8mZ/RPus96reHV2CM4tVgPvKU56qjU5Sb6eRx8XK5DuuHMSr+udDzneOtVqaxV3d03TAsWhZZvxe1OetXAMt0oB9q8fw3prTGfDSoxbqMaFoG+I9o5PXr+YBzSvsqW56otVfX5rlO1ItrqexfK1W29Xsa6Gj8eawec4h6jfjW84K1ZP1H6pagduYRzvN6FNvjinMVuJQDuT3tveNIJ4F9pfmoVk/3TM8Rbpfo2cNo+57OkUY9fhl21pbjPV1KUFcox6vb03oEgzp1PA17ujP/TDvu5ekV9UVdvvrafide/o+W/X+t5W+3P7X508P6W+cb+E65yvqbsnlgWjCOyM8IG8fZ/w5bxof2u7K27+alfT9vf1tunJYaVfzPvdyvwlwljSyuwL62HvaMgP0PNfvNAPW5IyzLmGR7PY585S1zUNjaiHgK/D6A/5fP8DzzhveySjWfz5nOMI0snnkxJ6E85MDH4owIB2piW8NjPIrEn6O9cyWa72HxsDGvjKvKvkfkN+ud4fa4jnLP4j2fvVrIz+NwxItrOXjYIu8Y/4jfFj9Rjlcj84VzOc/Tnet5/kRczJ9lFOpr8xw/tf3S1u3Zjqh+j/OIX4hFpP864H7qxGZa41y0LbLqqrK9JmFMxA/19jzjHK6FOqhTp8hlumNNTxvWYdRDbx1rHcU60ida62G7pIe3jTh59Txdvfxlvcr2fz0Wp8aoT9k5MKqhBrFWy6uhFHOJ9pl2Xv7R9UK1PS49fhmXrHfEm73pcTrSH8eoZqhBz6slrgzGMl/Gh/ORB0dHHYi5FPu1tbxROjgjPNMAriN1sTbPoWejPaKePVyZnjjPWK/x4Eh+hm2EY1TnWvw9TEf6LDFH9NVgXzr5WU3ErnA8ov8tR6aDwlyPK45i+/C9CN4LqOy/t7G82qt7Xr/DsBrLdhrQCPlkW9svsr1HNey14Yj8HvGJNTAdbE4gJjofPMxR3JG5DL+3xroeqefVPxLPeUc8GKl5y7hb9rZ1DdY9T45qLnLZNeCWHmQcr9Ffg7qjHG/p8TV9ONd8irhFPpsmI1heWiPD3usz2tvT6Fvw0/QuQf4lnKP1aF6dOE8vjrtEc6z9Uh5cgzGKQcw9HSTYvwbLEe+8Yy8/8vlaX27ha4Y70yHiqTLmW9QvqnuN55fo1OM52vcWHl3Kg+NvgeUS/V+DW4/3S2gxqs8l3Ho5egWHXt4RbV9aw9fGwdqPeHEUN8fJgfxvZWRYf0weUW9v/khstC4wXov/pbiv8ZSHHozn2KNYe/5l6y/tx1FcuDYae0vvruV2je+35KUvxP3Seq/lwWsN5uPxu4azHKxx67gj2ITWXtLrEV2iNR2ce+lxiT7X4BztF8Xdws9Lal+L+5b635o7z0kSO7Lu1R3NubWnIzxv5UlWT6+oc0TnLJ4xHNUs2u/lHtEz0+moDqM5R/AdiX2JepdwfEk8P2avJV9vXPc1+V/Tj/MkmP9WRoZrFPMIx1vocDS3F/9jeHJJT3klrPqKnF5b528R4y20v6Vf37pG1/K7Zd2X6PFT0/+ngff/66Wg+g==</binary>
            </binaryDataArray>
          </binaryDataArrayList>
        </spectrum>
        <spectrum index="12" id="sample=3 period=1 cycle=6 experiment=2" defaultArrayLength="296">
          <cvParam cvRef="MS" accession="MS:1000511" name="ms level" value="2"/>
          <cvParam cvRef="MS" accession="MS:1000580" name="MSn spectrum" value=""/>
          <cvParam cvRef="MS" accession="MS:1000130" name="positive scan" value=""/>
          <cvParam cvRef="MS" accession="MS:1000128" name="profile spectrum" value=""/>
          <cvParam cvRef="MS" accession="MS:1000505" name="base peak intensity" value="3.0" unitCvRef="MS" unitAccession="MS:1000131" unitName="number of counts"/>
          <cvParam cvRef="MS" accession="MS:1000504" name="base peak m/z" value="441.3118148508" unitCvRef="MS" unitAccession="MS:1000040" unitName="m/z"/>
          <cvParam cvRef="MS" accession="MS:1000285" name="total ion current" value="21.0" unitCvRef="MS" unitAccession="MS:1000131" unitName="number of counts"/>
          <scanList count="1">
            <cvParam cvRef="MS" accession="MS:1000795" name="no combination" value=""/>
            <scan>
              <cvParam cvRef="MS" accession="MS:1000016" name="scan start time" value="2.268833333333" unitCvRef="UO" unitAccession="UO:0000031" unitName="minute"/>
              <scanWindowList count="1">
                <scanWindow>
                  <cvParam cvRef="MS" accession="MS:1000501" name="scan window lower limit" value="100" unitCvRef="MS" unitAccession="MS:1000040" unitName="m/z"/>
                  <cvParam cvRef="MS" accession="MS:1000500" name="scan window upper limit" value="2000" unitCvRef="MS" unitAccession="MS:1000040" unitName="m/z"/>
                </scanWindow>
              </scanWindowList>
            </scan>
          </scanList>
          <precursorList count="1">
            <precursor>
              <selectedIonList count="1">
                <selectedIon>
                  <cvParam cvRef="MS" accession="MS:1000744" name="selected ion m/z" value="700.202190833354" unitCvRef="MS" unitAccession="MS:1000040" unitName="m/z"/>
                </selectedIon>
              </selectedIonList>
              <activation>
                <cvParam cvRef="MS" accession="MS:1000133" name="collision-induced dissociation" value=""/>
              </activation>
            </precursor>
          </precursorList>
          <binaryDataArrayList count="2">
            <binaryDataArray encodedLength="1472">
              <cvParam cvRef="MS" accession="MS:1000521" name="32-bit float" value=""/>
              <cvParam cvRef="MS" accession="MS:1000574" name="zlib compression" value=""/>
              <cvParam cvRef="MS" accession="MS:1000514" name="m/z array" value="" unitCvRef="MS" unitAccession="MS:1000040" unitName="m/z"/>
              <binary>eJwNzHtQEwQcB3AHuo2Nx8ZrIK8RgxV/tEuz4q37/k7uFC9QOPXicRsQiCUU1gGBYCCGQ/AERuBg4x2oIYMI0EtQSBQaBS4FBtoIBDMEUQMyzf8/97Gpvi2NcZyQxm6dlg7YGKVzjkZpj/9zqWfCBmi5DNw0Z8CKx8Aw3xSHzTdh3wsm5hksuAhYULDYcBdbwNXRBlsGbcHg2qGDbY9pvgCyDxzQyXLBiq0LlniuGDD1eO3FYHHEyOCL8aeLGAyTd4ClbXCz8sFBWx+kcwLwvSAAl3wDsWNjEP7uD0K/MBh6UTDKLD9EIDsM1/4NxxozAvH2EdgmjIDKPQKWvh9hZCgSN1Yi8XA9EmpOFJxtopEgiMaFyWi8aSJDhakMXzFliDSTwZclRzFXDoaFHFOv5AhlxMKPH4srjDgMjMYhczIOHguJKO4+jBSrZDziJSPROhkNFil4wyoFal4Kal2/gOOGLDhxsmHumo26b3MhqM5FYWk+Rs+eQppQgYH0QqT2FeL6+mn0K4qQyS7FVV4pZnLLUHiiDDpVGRbzlLh+QgmHIiXkJZXIF557/ahQr1Ehq0YFTr0KO8yqsPXrKoSdrAJHU4XEZ2oIntdA+Ukt5rJqkZlbjyfqBsjyGqEvbcbFqmYsuLbAt6YFh+zPYyXsPNRPW2Hn0Ib/StqQY6fF9nQttMe02KXUosC2Ha1l7Vir6IQ3vwv3TnVB908XrpR3I3h7D2aUV2H07MVyTh9GzvWjpbofOSm30Nw5hLSYYSyk6mCs0kGv1mFEo0NFsw6dHiO43/gbXjqO4uCJUUTzx3BsbQw5Yj1uZutRVK1HXp0eWU16pDfrYWPUwz7/d6Ra3oHTkTu4lDaOzwsm8OXpCUxoDJipN2C2wYAHjQY8bDJgsdmApRYDnl0w4EWrAe69Buy/Y4Cd5xQEXlP4yd2IEZERSXUzaEibRUfGLBzT5zB+5gHuxc5jVTOP1KF57D7+CEUxi+DlLGI6aQkXvJdhIn6ChQ0r6HF4iv2q56g9ugpt3ioCPl1Db8Y6fHtfIqTyFer8TUg+bEKaHzdRXySTpqOYdCqGSX/ImRRRwqQODZO2dTDp/mMmCSzZtKuNTaGDbNoyZUZ7p81IbzSjkzwOjV/mkuAalxomuWT9lEtufubEYFlQeZcFvdVtQZ8dtaLdm/jk7conxZQ1sUV25GNqT+PqzTR9YzPtPONEH99yIv98Z4q2FtI9HyE5hwhpY7iQUps8SJQvItNfRBSoE1HPXREpHouo8V1PKlz1pMZYL/I55EVBT7woP9abDmq8qdjvbXphI6EjDhIyF0to6T0JFYVIKCZUQnUHJBSv8KOx9wPpL72UVh/voZK2MFreu48kRhllriXQZHsSRamSqfxuMsUvJdNxtwLaIyygY/MK8jE/S1Z+lfSrbzX5h39HzMQOYih/IMXgZTqg+pkMubcpL95I31yco7zaRfofl7vw4w==</binary>
            </binaryDataArray>
            <binaryDataArray encodedLength="76">
              <cvParam cvRef="MS" accession="MS:1000521" name="32-bit float" value=""/>
              <cvParam cvRef="MS" accession="MS:1000574" name="zlib compression" value=""/>
              <cvParam cvRef="MS" accession="MS:1000515" name="intensity array" value="" unitCvRef="MS" unitAccession="MS:1000131" unitName="number of counts"/>
              <binary>eJxjYGiwZ6AaZnCAYGqaSal7qKWOmv5CNgubuYMpDGkR3uSaDTPfYZClM1L9PtjcPngxAIi91ag=</binary>
            </binaryDataArray>
          </binaryDataArrayList>
        </spectrum>
        <spectrum index="13" id="sample=3 period=1 cycle=7 experiment=1" defaultArrayLength="10173">
          <cvParam cvRef="MS" accession="MS:1000511" name="ms level" value="1"/>
          <cvParam cvRef="MS" accession="MS:1000579" name="MS1 spectrum" value=""/>
          <cvParam cvRef="MS" accession="MS:1000130" name="positive scan" value=""/>
          <cvParam cvRef="MS" accession="MS:1000128" name="profile spectrum" value=""/>
          <cvParam cvRef="MS" accession="MS:1000505" name="base peak intensity" value="103.0" unitCvRef="MS" unitAccession="MS:1000131" unitName="number of counts"/>
          <cvParam cvRef="MS" accession="MS:1000504" name="base peak m/z" value="610.114522384378" unitCvRef="MS" unitAccession="MS:1000040" unitName="m/z"/>
          <cvParam cvRef="MS" accession="MS:1000285" name="total ion current" value="11611.0" unitCvRef="MS" unitAccession="MS:1000131" unitName="number of counts"/>
          <scanList count="1">
            <cvParam cvRef="MS" accession="MS:1000795" name="no combination" value=""/>
            <scan>
              <cvParam cvRef="MS" accession="MS:1000016" name="scan start time" value="2.353" unitCvRef="UO" unitAccession="UO:0000031" unitName="minute"/>
              <scanWindowList count="1">
                <scanWindow>
                  <cvParam cvRef="MS" accession="MS:1000501" name="scan window lower limit" value="500" unitCvRef="MS" unitAccession="MS:1000040" unitName="m/z"/>
                  <cvParam cvRef="MS" accession="MS:1000500" name="scan window upper limit" value="2000" unitCvRef="MS" unitAccession="MS:1000040" unitName="m/z"/>
                </scanWindow>
              </scanWindowList>
            </scan>
          </scanList>
          <binaryDataArrayList count="2">
            <binaryDataArray encodedLength="41756">
              <cvParam cvRef="MS" accession="MS:1000521" name="32-bit float" value=""/>
              <cvParam cvRef="MS" accession="MS:1000574" name="zlib compression" value=""/>
              <cvParam cvRef="MS" accession="MS:1000514" name="m/z array" value="" unitCvRef="MS" unitAccession="MS:1000040" unitName="m/z"/>
              <binary>eJwU1wVYVdnbBfDb3Z3YNTPOjN2i7gUiKBYKih3TZWC32GIHYrf+jRm7uxW7UBHbcZwe++a3vsfn9wDnnvPu9117X7wcin8Qn6pCIkMTEl9qQ2KYLiR+t4REeUdIpLpCoqs7JD4tFxJ5lUNiRZWQ2PFRSNz5JCT+qBoSts9Dom71kPj425Do80NILO0XEicHhMTtgSFhGRISdYaFxPhRIbFwdEhcGRcSuokhEZwUEmJKSHwzLSRGTg+JWXkhsXpGSOyZGRLnZ4XE/dkh8c+ckJDPCwn3/JD4aEFINFrImstD4uWKkIitDAnrava3JiTS1oVEt/UhkbsxJN7/HBL6bSFRantIvDoUEmP/CYnHb0Li7duQQDgkmmrDYpUpLIqtYbE8EBZnEsLibqmwkJYNi4YVwqJ3pbBY+lFYbPs4LCpWD4tWNcOiZ62wyKkdFpPrhMWNvmGR+l1YbO4XFkf7h8WLgWERzgkL8+CwKDckLGoP5evDwqLb8LDoPyIsFo0Ki2Nj+NxY3jsuLCLjee8E3jsxLOpMCou0ybx3Cu+dGhYTp4VFwfSw2JLHZ2aExc2ZYfHbLD4zOywsc8Oi/LywqDs/LFouCIvuC8NiQH5YTFoUFosLwuLW0rB4uSwsKqxiz2vY6/qw+GVjWBRtCotKv4RF6+1hMWhnWGzfExbVXoSF8TXXiLJ+PCyikoiwyiKigjwi6ikiopUyInqqIiJHHRFTNBGxVBsR23QRcUofEXcMEfGnMSKk5ohwWiKiijUiGtkioq8jIoY6IyLPFREr3RHxnz8i1lWIiCeVI6JG1YgYXy0ijtaMiBu1IiJSh8//GBEf9YuIxv0jYnhORKweHBGvh0dEcFREJI+JiM5jI2Lc+IhYmBsRmyZExJGJfHZSRLyYzOenRIRlGvudzn7z2O+MiOg1MyIGzYqIqbMjYvmciDgzLyKK50fEPwsiompBRHyzNCLWr4iIAysj4sqqiHi/JiKM6yKizPqISN0YEQM2RcTiLRHxy1bOt4397YgI1072uIs97o6I9nsiYs2BiNh3MCIeH46It0c414mIOP4sIhwv+fMb/vwhIlJCEVEQi4giaVT8IYsKqSIqnMqo+EgVFY3VUdFeE+X7KypG6KJitj4q1hqiYr8xKi6ZouKJOSreW6LCYIuKMvaoqOWIilRnVHRzRcUAd1RM9kTFEm9UnPJHxd/BqKhaJiqalo2KQ5WjIvxxVKyoGRW7akVFflOu0TIqqvSLinYDuM6gqFg3mOsMiYqnw6Kizuio6Dk2KgaNi4rluVGxc0JUnJsYFSWTouLV5KjQTI2K4LSoqDY9KpLzomLCrKgomB0VP8+JihNzo6JoXlTIFkaFOz8qOi6Oim+WRMXopVFhWxsVFddFRZsNUdF3Y1TM3BQVazZHxb4tnG8rZ/slKozbOduOqKi9Mypy9nC9Q3ztn6j48F9UmF5Hxe4IZ1bExA5tTGhMMRE0x0R1S0w0t8ZEF1tM9LfHxGl3TPzjjYnPgzGRlBATnUvFxI+lYyLrk5jY8nlMFFWPCXftmBjbICZuJcZEk6SYmN8iJhK/i4l5P8XEkf4xEc+JiSpDeG1oTGQMi4lvhvO1kTHhyI2Jjybw+kRemxwTo6fExM28mHg5IyYks2LCOTsmPp7DmnNjosO8mFiwkGsUxMTvi2NCujQmXMtioumKmPhuFddfHRML18TE5rUxcXxdTNxeHxN/bogJ2f9iourmmGi2hT1vjYnvf46J8b/ERP62mDixIybu7IyJv3bFhGJPTHj3xsRn+2IC+znnAc55MCYmHIqJgsPM4HhMVDsdE/3OxcSSCzEx+ElMPH8TE9b3MdEwFBNfRWJiYzwmDkviPH9x0UQdF9u8cXHaFxfF/rioUToulleIi0eV4+JtlbioUzUuen8WF0M/j4sZ1eJif424uFIzLp7Viotw7biw1o2LSvXi4quGcTGqUVxsTIyLm03jovH3cf6uj4s/c+LCOyQuPhsaF9nD42LJqLgoGRsXr8fFhS43LkpPiIvaE+NiyJS4yJsaF5fzWHsGa89k7dmsPScuGs2Ni/bz4uLr+XGxKZ91C1hveVwkrYiLfqviYumauNixNi7OrYuLB+vjQv+/uCizib1vjotWW+Ji5i9xsXZbXER3xYV9T1wk7ouLDvvj4s5RvvZ3XMRex4XjbVx8/C4uqsklcGokWEEfayVoqpOgkB7rJcg1SmA2SfCLWYIGFgle2SQo5ZRgE9V2SXCMfH4JDgYkUNWQYH1NCW7UlmBQXQmm15PAXV+C1fRpAwmeN5JgcqIEy5pIsKupBE2aSfA9JHhP45O4TrIEBfRLcwnOpEhwv4UEr1MlWNBSgjKtJKiTLkF6awn6tJFgdjsJgu0lSO0ggSxLAm8nCZKzJRgxSIK0YRJcHyPBy7Fcd4IEv06SIDaZ802V4NJ0CX6aIYFtlgRLaedsCTrOZR/zuP4CCbYvlCBjkQTfFkiQv0SCWTsluLlHgp57Jah2UIJDlHJIgt8PS/DbSc54mjOe4TpnJdhPSeckeHFeAtdFCapekgCXJci+IsGUa8z4OnugT25IIG4yj1sS9LstQZQmF0mw/A7zvyvBs2L2eF8C+wMJLrySwPpOgsQP3I+QBB/CEkyISFA5xmtxXpNIsUQuRWWFFDspUSnFD2opJmiksGp5Tcdren5vluKCVYqQXYpdLimauKXI8kjxhH70SnExKMXkilKsrCFF1ZpSxOtIMa2uFO56UuyvL8W1BlJIG0sxnT5vIsVB+r2ZFDJIMYN8SVKso2rJUtxsLkWPFCmGtJBCkSrFLPKnSbGearSU4giltZLiFvVKl+IvGtZaClUbKWZTsK0UG6lWOymOUcv2UhRRnwwpNB2lmEulMqU4kSVFeicpdF2keN1Div5D2OtwKVLGSXGDFBOk2DCRz0+WovcUKYZPlUI9jc9TqelS1MljDfpyJmvMlmIBbZ0jxem5UnwzXwrTQim250txfhHzWS7FlFVSnNotxdd7pXhDY/dJce4gMz0sxUfHpNhNzY5LcYk6n5DiOfU/KUWMpp6SwnVailX06Rn2SclnmSt1P8csafB5KeQXpJhJ6wuZ1UVmRWmX2P9lKf6m4Vc4w1Up5lHpa1JsppPXpWhzQ4oxt6TIvy1FhSIpGt1hb9ThrhSP6Pt7UnygZffZawn7eyjF2/94Jt5KEXnPPQ9LcTXCvYxLcVsmQ2+5DP/QCIUMGqUM86i0SobNVE8twylqq5HhPn2tleEtjdPJYNLLUEA7DDIkGmW4QBGzDA6rDEl2GQY5ZZjhkqGlV4Yi+sfHNfwylAnKcDpBhnalZCihb0vL8EtNGR7XluHj+jLspd8a8rQ15vO0LlGGI01kSGsqQ59mrEMjhQxansj5VDZJhq1UP1mGM/SgOWumyPCeclvIYEmVYSntSpOhWUsZOreS4Vea3lqGam1lOES32snwd3sZhmdw/g6cvyNnz+Ts1DaLfdI3nWR4R+M7y2DOlmEJVe4iw07q3E2G59S/uwxxcvdk3V4y9MqRQT2Y9YbIsIW+Hc4atHSkDLtHyZA9RoaBY2XIGyeDdzxnpeq5MhymtAmcdyLnJe1kGX6eIsPZqTI8nCbDh+kyLJ/BvGbKMHOuDK8WyrBokQzbC2RovFiGzCUyPKXoUhk+WyHDAUpZKcMN6rlKhj9p2GoZVGtkmEul1nK/qe46zkxt13Nm+mYD+6XcjTJU2cT8NstwmfrukKH8bhnO75Gh414Zftwng/OADKvo04MyND/ENQ5zjSNc4yjrH2Oex1mb2p1gbXp/knVPMYvTMnx0RoY9JM7KcIW6nOMZoEHnZZBd4Iy0oVCGWhdlOEZjrshgvMqZqeI1nkFKvC5DIXW6IcMzit2UYdotGTy3ZVhD1YqYK6XekeE29b7LbGnkPeZbLMMCKnefOdO5Ehk6POCZpB8eyhCmyY94th/LsJI+fSLDfmr+lJlSj2ecl4Y957y/cr9fME868Zrn5D1zC3GmMM9zlDPEZaikkPN3uBwXlXIMUMsh0cjh08pRQyfHHb0co41ybDfL0ckqxzPyOORIc8lRRP+55RjlkSPfK0cFnxyN/XJcoKwA76VYUI5pCXymlBxrqFppOQ5TWhk+W5fPNGBtetZIjv6N5ZieKIe3iRxr6UhTOVo2Yw/0hWAfkMOQJEfFZDl2UJPmchTS8xT23YJ9p8qRR740OX/ns/+WchylL9PlGNtajoI2nLOtHE3byXGJXrSXY0YHOfwd5dhAxzPlKM6S4+tOcryl8Z3lfF/JUaWLHLtJdJXjCr3sJkfb3nKU0Igczjec2Y2X49dc1pgsR+spclybIccfM+WYO1uOH+bLMXmBHJ/ly3GQWiyS4xb1LpBj5GLmtYz57WEvB+WodZjPH+H6R+VYdlyOvSfkSDrJetT9lBzzzsix9awcDc7JcZaenJcjekGOqYXM9yKzusysrsgx5qocpmtyLKbK1+UYfEuO2bfl2Fwkx+k7cv5elsN5n/2UyJH4Wo6Bb+XY+F6Okx/kSInLcZMqyBXYThcVCsxUK7BRo8BJrQLf6RU4YFLgllmBfJsCFe0K7KAclwJhvwKfJyhw9FMFrtdUYHhtBebXUaBRPQUukL+RArUbK3CCvm2igL2ZAiupT5ICi5orUClFgZ10uYUCXVIVeEmD0xRQtlRgDpVqpcAWqp+uwFnq0FqBJ/RTGwWi5GmnwDqq0Z49UHqGAvfobQcFrJkKLKN9WQqMzFbw/28FKnRVoEk3BRJ6KZA9UAH5IH4/WIF6QxTIGKrAj8NYc4QCayl9FGvR4KkKlJ7OPqhBHvugJzMU6DdTgftzOdc8BT7QygUKHFyoQGq+An0XKfCKxhQoYFqsQJUlCmhWMLM1Cvy3QwHjLgUq71ZgN13do8Afe/n6fmZH5Q4oUHhQgVlHFNh0VIEzx9jbcQUe07dnFXhPn13gOoUKFNEXFxUYe0mBJZcV+OiKAnsp6Sr3g/6+psCI65z9BveOKtzk3lHTWwpcoi63FRhSxLzvKDCXytxVYCs1vKfAecosVvBzogLSEgVm0M7X3Ks3CnR9q8DQdwqo3nOfQwr8Gmafce6PRIkntEGuRC2FEm2VSrTSKZFrUOKgSYm+FiXGWpX4yK7EXkp2KNHLqcRIlxJ6txKVPErsomZeJbr5lCgXVEJRRokTVZWYWEuJlbWVuFNXifH1lfikoRK3GilhasJaTZVIaqbEddInsU4y65BorsRV6p6ixJ80vIUSmlQlFlD5NCW2U5OWSnRppcRLUrVWonFbJQrpRTuunaHEbCrVQYnMTCUGZCkh7aTETAp2VmITnclWIt5VCX93Jer0UOIUTevN+fsq4fxBiQn9lbAPYO/02UAlDlFaDuegLwcp8YbGD1bCOkSJ5VR1qBIHqMUwJW5T3+FKvKJxI5SwjFRiGX0ySon9lDJaif/GKLFkHDMYzzxzlagyWYk9lDRFib+nMo/pzCOPeZCYoUSPmUr8RSNmKZE/m1nPZdbzmM18JXYsVKLrImaxTAn1Cua/kllsVuLX7Urk7FBizk4lSu9S4vxuJbL28Drl7GVG+5jRfiW2UMMDSgw8pIT8MK8d4TVqcJT3H1PiOc06wesnee2UEuco8zSv08AzSsjO8nVKOMfnqMF53kOZF5R4RgMLec9F3kMJl5TYTJlXuC9Xef0ar1ODG3yGnt3k/bd4/TavU0IR76cGd/g6Zd7lPTTwHu8p5j2UcJ/rUoMS9vSA1x/x61PO95xz/6vEVmr4nxIXqNMrzk+DXvOcvGE2VPqtEj9To3e8hzq/5zmiQR+UUIaUmEtlwryHGkf4elSJ3yhRqsJFeilTYYhcBZVChflUTqnCNkpUqXCJuqh5Dw3VqKDW8h4qr1NhOzXRq3CZuhpU+IOGGVXQmFRYSBXMKuygZhYVrlA3qwp/0nCbCjsdKginClfpL5cKI9wq6D0qLKJKXhV2E3wqXKO//SqMCqhgCKpQJUGFPXSjlAr/llZhdBkVlpRVoXl5FW5Snwoq/Ef7K6vw+iMVxn2swpvPVLhbQ4Wva6r4flahWh0Viuuq8G09FSbVV8HVQIU1VKOhCseoTSMVSuj7xipMSVTB00SFE01VeNhMhR+FClGaBhX/LlRhA9VJVuEUZTRX4TH1S1EhTjNaqBBIVWET1UtT4Sx1bKnCUxrQSgVpugqzKKG1CluoQRsVzlNWWxV+pZx2KvycoULjDioUUnZHFX6jIZncqyzuA5XrxH2gJp25D9Q1m/tAw7qooO2qQsVuzJpEd2ZNPXowbxrZk3n3Yo59VDj4vQrvflRhVT9m01+FI5Q+QIX79O1AFUI0OUcF9yAV1lLNwSocp7ZDmAn9MJSZ0LRhzGQ4M6E6I1Q4TRkjVXhCktHMg4JjVNhMOeNVkOeqMIdKT+Cc1Ggi56TsSZyThkzmnFM4J5Wfyjmp6TTOSd2m8yzR8DwVdDN4bqjSTJ4bwiwVes1WwThXhY/nqXB7Ps/BQhWs+SqsoEOLVGhZwDNBXy9W4T1NXKKCc6kKq6n6Mp4D+n6FCmGaulKF9mu4r2u5l+t5prfxTG9nntR9B/OkkTuZ5y4VCqjKbhX2UvIenknqs5dnksbuU8GyX4VlVPWACqkHVbhDXx1i/jThsApHj3LN41zzBM/dSRXWU+1TPF/U/jTPF/U7wzzPMk8KnmOeVP+8ir+zeHYu8OxQTqEKiosqzKWyl1T4hRIv83xcUeF3GnZVhfxrPB/XVbh+Q4WeN/leuqWC6TbfT/RxEd9DVHSH75+7Kqws5rm4z/dNCc/Mv3zv/afCmFcqmF+r8MkbFQ5Q6lvO8o6zkOMDs6TqIWZJbcJ8T9H3ERUiNC2qwsYYz0hcxf+/1XhKpeRqbKVGCjUKKVupxksaqlJDrVZjAVXQqLGThFaNa9RTp8bfNEqvxsdGNVqY1CiiXIsaq6xqVLOpEXao4XWpUcethtSnxiwq5ec6ATXmVFfjUk01utZS83OkGkn11LhBYxuosbyhGp82UuNeYzW+SVTD3VSNdVSrmRonqb1Q4zH1gxqSJDVmUkKyGluoYXM1LlDnFDV+oyEtOEMqZ6AKaZyBREvOQD1bqTE6XQ1TazWW0idt1DhAqW3VuEPv2qlxvIMabTuq8ZBimWrkZakR6KTGJjrXWY1fs9UY1EXN97gaNYarERytxvkxXHcc1x3PdUlM4FoT1RgzSY1lk9WoOkWNgzR5OmfL42yUMZMZzWZGtHWOGl3mqfE7aReokZyvxk3qs0iN8QVqrFzM63vU2LNXjVv71Oi7X43XZD/I7Kn1YTWiR9SYfpS9HlOj/nH2Sp1OqPGCBp9UQ3WKvVGF0+zvjBrXqddZ9niO+Z9X4/AFNaZe4v5dVmMDnbmixvOrajS9qcYVMhUxM/rkjhp376rx4R7nKeY899WoXaLGKbr8RA3DazUW07t3arg+cA9D3ENqH1ajdEyNxDjPAf0p0cAg02C/XIMWCg3ukEutwTrK0GrwhGR6DX4xaNDNpMF6pwa1XRqU9Wnwd0CDSrU1SK6jwU2y19dgNbVtqMFPjTSQNNZgJpVK1KBrU64BDb5K1uA9TWqugTtFg9MtNHiWqoGipQZz6Wq6Bj1ba/APjWmjgbmtBp+10+AwpbfX4PsMDaZ30PDvSw3qZ3L9bA32UHIXDb7oqsEbmtBNg/Y9Neg7UAPpMA1KD2f/lDhCg+4jNTg0RoP/5Wrw20Q+O4X3T9dgbZ4G8tkaNJ3LtedpsHwB18vXoISiizTIK9Bg82INGi7RoJB+X6rB8GXMa6UGH1bx3r0aBA9o0OigBvojGtw9puHvNA06ndYg/yzXOadB8/MafHlBg7fkusiMqfYlDXKuaDDvqgavbmhQ47YGx6ldkQaPqf8d5n9Xg9lU5p4G26hpMXOinvfZK40p0WDFAw2OPtSg9SMNHlD8MbN/okHaKw1Cr9nLGw18bzk31X+nwXl6+V6DoR800IY0WERVwhpsiGtQV6LFO5UWZ7RaZOq0eE4VjVqss2rRwa5FjkOL+U4t+nq0eEMTvFqs9WnxLKDFwKAWigQtypfSok8ZLU6W1+JpBS1QXYvcmlo4amlRszbvqafFzvq83kCL1w35WiO+1liLjCa8nxTNtJhH5QXvo5vgeklcK5lrNWcfLbgeVWipxS5KasV76E26FhNbs9c27LudFoPaa7Egg/130OKLTC0mZWnh7qTFeqrTmTNSZraWv0+0GNxFC3VXLRZS5W5a7KWU7loU0Vc9tJjcUwtPLy3q9tbitz5afPyTFg1ztCikPwdpMXKwln9XaHGIfhiuRcJILR6O16LMRC22UdNJWlyjXpO1+I/GTdHCNlWLVVRjmhYnqP10LZ7QgDxmMIMZUPmZzIAwizNS39mckybM0cI5l7NS7XladJzPmWlPPvtepMX7Ava8WAvvEi020rmlWnRepkXBCva+UosDlLZKi3v03WotIjR9jRaBtVpsoUbrtLhIXddr8ReZNmqxjD77nxZHqPUmLR6QbTv738H+qf1OnoFd7Hs392WPFm/3Me8DzJvOHNQi65AWL2jIYS0WHdGiylEtUo9p+X7R4pvjWvhPMtNTzJS6nGauNPIM1z2rxafntDhMrc9zXfrxghaSQi1mUemLWvxCTS9pcZV6XmbGNO4K+7uqxWqqcY09UsZ19nhDC+VNLW7d5lkv4r7e1WID1bvHnKhTsRYvadh9LXQlWiymjx8wM2r5UIti+u6RFlHKe8y9fqJF46daXKbuz7T4m8Y818LyqxbVXmhxjNr9psVjkv+uxVzCn8ziPy20r7X46A334i33ghqFtLhE3cJ8PqrF5zE+T4/jWpST6QC5DhOVOtRR63CWsjQ6/EZDtTpodToU0Ed6HQ5QmkGHYvrOqEOU8kw6BM06bKXLFh26W3UYY9OhvVOHeW4dKnh02EW3vDq88+kw2a+DJ6DDRqoX1KFzgg6/0/BSOhhK63CojA7pZXUooVnldXhVSYeLNXT4u6YOo2vp+LeHDu3q6iCvz7oNWK8x6yXqcL4J6zTVYUQz1hE6HIYOD5J0+ClZh9nNdSiTosN26pOqw2uakKaDs6UO6+hMK86crsMLOtBWh5btOCN9316HGP3cQYcmHXW4Sj0zdajZWYdT1CFbx/e4ju9tHfZRancdvu2hw+YfdVg5gL0O1OE4tc/R4QkNHKSDcrAO86niEB2aD9Xh62E6fCD/CB02UcOROnQdpcNfVG0sZx3H+3N1+GoSX5vKLKjrNB1W5LH2DD4/T4cQTZ3PGgt06JbPrGj0IvZQoEP1xVx/iQ5PSblMh/BKHaat0uG/7Tqc3qVD5m4dfqX7+3XYdkiH3keYzVEdXMd0qHuc54E6ndDhJQ0/yWxP6bCUqp5mxtT6jA4Pqd9ZHaTndNh5XoekC9xvKrysw6irOpivsV86fp3z3NBhwS0dvrnDc3OP54YuF+swrkSHvi91+PxfHY5R2/90eEwDXumgeM0MqOIbHfZQylsd7tA37zgPTX/PWh902EKNQ6xHPcI6/EvjIjqsiepQK8ZZ49xj+kSmR7pcD4lSj7IqPSZr9fjLoMdoox75Nj322/VIc+hRTN879bju0aOPV48Nfj3+COoxMkGPx9X1GFBDD0VNPeZTxVp67KGU2nrcoW/q6BGm6XX1CNbTYysl1tejVwM9XlFuQz3WNdKjTmM9hjfRY2lTPY40Y13BmkmsSSnNWSeFdSghVY8maXpcpV4tWYN+b6PHiLZ6DOygR6VMPfZSqWz22lWPUb30OJ2jR+YgPV7Qw2F69BvOfsawn7F6TMjVwzWB80zSY8UUPY5P1aP9ND3UecyAds7RY/MCPRov1KNHvh7/0vhFetRezH6X6nF0uR5PVugRW6vHvr3Max/zIhzS48vDerynHsf5HI0/wVlP6nH2lB6dT+vx+TmudV6Pp6Qu5Hr00UU9DlCrS3qU0I+X9ZBe0aPcVT12UfI1PYro6+t6hGj6DeZxS4/et/V4Te47etS7q8cF6nJPj1X39ahRoufnVz06PtBD90iPqo/1ePRED/NbPU6806PDez2e05APen5mYUYRPfpHuZdxPe5JDIhJDXivNMCvNqCxxoDLtF5vQLbRAIvZgBoWA07Sr1YDltgNULoNqOwxYB8Vew34wWdA2YABO2l6KQOulTHgTVkDOn1kwLNPDYjXMWBWXQN21DPgVn0DQg0MmNbQgCaNeS/9r6kBF5sZMA4GjEzhOmkG6FoZUDXdgCPUprUB0g4G7O5owJ1MA77JMiBCMzoZUKqzAdtIZBtwg77owlloSlfO043zdDfgCvXqYcArqt/bgFYDDSihn3IMkA0yYC5VGGzAHro7xIDvhjITKjOcPRNGsG/6aiT7HmXAz6MNmDTOgEu5Bvw3wYB6kw34a4oBL/MMGDHDgA6zDRgyh1nNNeDTeQa0nW/AE1IvNOCjfAPSFxnQr8CA+YsNqLTEgL30wzIDZi83oNwKA5qvNKCItm4wYOwOA2w7Dei8m9nsMWDlXu7HPgNOUeZ+AwwHDVhGnx8yYPAR5nXMgMfHDVCd5DqnDXhAaecNuE8/XDBgTqEB5S8akHLJgJlXON9VA8+aAXk3mOVNA36hZreY423mSFOL2Mcd7tVd7hX1uce9pUnFBnjvG7CJGpXwzFDPB8yYJjw0YOMjAwofs+/fDVj+LzN5ZYD+Dc/DO/b53oCCDwZ8EjLgMD0Os9+oAfmUHjegv8QIhdQImdKIeSTRGnFXb0TMYMROkxHJZiO+chgRoi89RnygaV4jrvuN6Bsw4h1NCRrhTzAisZQRb0obMamMEVfKGTGxghH/q2jE+KpG2Ksbsaa2EbXrGGGtb+TfYEaYGxtRM9GIrCZGjGhqhKmZEdWFEZkwYnmyEdWaG3GCOqYY8YKGtTDCkGrEMjqeZsSvLY3QpxuxlD5rbcQxymhjxHPStTNiCVXNNOIoPc0yYlAnIwo681q2EUfoSRcjcroaoe7G6/RJdyMOU5seRjymnJ58rZcRiyj/CyMW/mBE/35GnmkjHlD/HGY3yIgFVHmwEfup1RC+Rv2GGiEfxteo8nBeG8FrI42YP4o/jzai5RgjSnKN2DfJiJ+m8Os0IyrN5FeSzeFeLODPC/kz/bSI3y82Im0JnyHZMv68nDVW8GeqtJrr7Daiyh4jDtDDvextH/vdz2sHjEg/yGv00REjVMc5z2nOeYYzn+fMF/g9DbpohOYSc7pihPYaM7tuxOCbzLLIiCF3mPFdZnyPudOvxdyDEu7PA+4PZb82YswbI+q+M8IRMmI9jY8asSFmRIO4ET0kJlyWm9BTYcIVtYn/N5qwRWfCNb0J7wwmBEwmJNhM+IWE3cS/202QVTChen0TTtHIhiaYG5mwiv5MNMHW1ITzzUz8HWaCI8mE3BQT3C1M+B81TDXhdZoJ3lYm/p1uQp/WJkxpY8LPbU1o2s6EG/ShvQnTM0zY1sGE2x1NiGSaMDPLhOadTfgu24Q4VeppwpqBJhQONaH7MNYfYYJ/jAlzpplQYboJj2absGiuCZ/MM+GzfBOMi01YQTWWmHCaquwxYeA+E9ofNEF/2ITMoyZYjrPf0yasp/pnWPesCf/RpvMmNL5gws3LJsy4asLd6yZ8f4Pr3DKh5LYJ/YpM+OiuCYeozT0TBhWbsOS+CcdLTPj1gYmfYUzYRy3fmqB8b0I+PQ2Z8HmUuUnMqCU145XKjM0aMxK1ZrzXmZFgMCPVasZ9euw0I8dlhsZtxqceM154zTD5zVhJNQNmdA6a8SeNSTDDXsqMdTSxLOtUMMNc28z3tBl/1zVjXD0znPXNaNjAjMv0pqEZ4SZmzGhqxs5mZqQIM6RJZsyjSslmpDc34xGtaMXabcxwtDVjPV1sZ0aP9mZMyjDD18GM6x3NCGWakZdlRulOZu6TGZIurNHVjP00oLsZ7XuxTh/WH8D6VHmgGQcoPYezDeJsg804PsSMDkPNWDWc/Y40Y+No9jrGjHKTzKg+04zRs83oPo9ZkXeBGU0Wcm3KW8T+C7juYtZcxnorzPhslRknqNV2ZraLtanDbjO67jfjHxp/wAz3QTP+R30OMysqdZR9nzBjLu0/acbiM8yu0Izz1PWiGbmXzGh8xYxr1PeqGR+o9HUz7t7gXLfMaF3EvaKcO2Zo75qxhD6/xz4os9jMvwXNGHXfDGuJGWup7gMzCqn7QzP+o4mPONdjM7ZQ7J0ZLUNmPKRPo2Ycoxcx7qfEgtpSC87TZoUFIZUFKVoLiqmt0YI/rRY47RZsoMsOC6a6LEhwW5DksaCIvvNaEKdKfgvSAxY8opygBdoEC5bQiVIWjCpjwbFPLfDWsuBGbQs/01ows64FqfUtuE/Khhbk0yeNLDhK7Rtb8CutamJB12YW/Eu5wgIP2CMlJllwnb5MZr80o7kFZVMs2EUtWljwU6oFijTWpCMtWa8Va7W2oFYb1mvLOu1ZI4PPd+DzVDaTz1KLLD7Xmc/RkWw+14V9kKkbn6fa3S04R117sCfK7clavdgTNenNnijcx4JFX1tQPscC9RALOg6zoHCkBT1GWfCaxFgLYuMsmDPegoq5Fuyn9AnMbCIzm2TBUqo22YI/plgwZqoFjmnMe6YF2yl5lgWH5nJf5llgWGDB2YUWdMm38DO1BZsKONNi9kBfLOFcNGOpBbuXMeflFpSQcqUFVVdZUHedBd9usqDRLguu0vvd3PN93HP6aT8zOMDZD3F2Mh+xoM5RC7ofs+AVTTpuge+EBVvp1kkLvjnFeWjOac5zhvNQ+lkLBp2zQHees1ywoFMhzxGNvcizdInrXua61PeKBXlX2ddNZkZHb1nw4rYFI4ossNyxYA3Vvcvs7jE7mlxswS/3LUAJzx5998CCeQ8tqPzIgoPU5rEFT6nmM+7LC+7JbxY0fM353lgw/a0Fpd+xbsyCoMyK+UornqmtMGqtWEm1dFaco1smK2JmK2o4rch2WTHebUWi14qIz4pZfiv2BqxoGbRiYIIVmlJWVCtthbOcFYtqWVG1thWj6lqxrp4VvRtY8Y5KNbJiB/2UaIWiiRXHmlrxWzMr/v/fWqqfZMXbZN6XwvvoXgsrfkzlvWlWnl8rPmlpxVF60cqKkelW1GtjxUXq1daK5hm8n/I7WpGRZcWlbF7vwno0tStr9ORr1KG3FTsHWnE/xwrlYCt/L1rxYaQVA8ZasXicFZ+Nt+IkjZ3AWSZacW2SFV9MtmLmFCvKTeXM1HKaFQ/pq7lWRKnCfCseL7BCn2/Fcjq7yIquBVZsXWJFs6VWzFtuxcEVzHilFabVVkxeZ0XSBisy91gxZq8VjfZzjQNWlD/E2oeteETLjlpR/ZgVZyj7uBW5J6xoesqKymetaHuOtch0wYpVVKfQiimXrEi+YoX8GnO9zjlvWPGSRt20wn7Lioa3rbhCH4qsKHvXirR7VjwgzX329oz1nnPGt1z7vRVdIlb8SyMUNqxV2nBJZUMvtQ3TNTbs0trQX2/DKaMNf5ls2GyxoZLDhjoeG3b4bSgO2FCQYMNnpWzIKm3D/8rakFjOhmhtG2bXsaFiXRsO0NN6Ngytb4OxAZ9taMMFat7EhpPChj9hw7gkG1zJNmyir1NsMLdiD61taNHOhhI61cGGzh1t+Js8WTY062TD/GwbqnSx4TC96GrDiG42WLvbsI4a9LChbG8bcvqyhxyuP8iGukNtKD3Chp2kGW1DtTE25I6zwTvehq00aooNG6bacHWaDRVm2PBkpg1v5tpwf4ENS/K5dgHvX2xD0VIbvl9mg3S5DR+vsKHDShsW7bXh0302nKDM/Tb8Qa6DNjQ5ZMO8I+ztOHs6aUPfUzaEqPwZG/bRqvPM44INhdSz0IapF9nfJRsGXLGh+jUbztC/123w37Th7i0bfrxtg6KI69Gnd7geZd1lhuQu5v7Qrfs2fFtig+QBZ3rMfXrD++O8X2LHCfpTaodHbsd3SjukKjsWUKLejht0yGTHCIsd6612XLXZ8YXdjtYuO8weO9777GgVtOMxrSxlR+lyduTWsQP17Pihvh1ZjVibtiTauY923Gxuxzcpdkha2HEk1Y6XaXaMbmmHo5UdGykxnWtSrLUdc9vYUaWtHYepfTs7RrW3w55hxwa61sGOrzraEaU5mXZUymKf9GsnO2zZ7JUadmG/9GVXO2Z3s+NAdzva9rBjXS872nxpx4f+dlwaYseMYXYMHWmHaZQdvcfYsXoCr0/k95P42mQ70qfaMWQaX59uR908vka9Z/D6bDvqzeP38+0ot9DOv1V4Ld+OJzR0Ee8vYC2qt5jPUJ8lrLeU9yy34ymZV9qxhvqstqP8Wjv2b7Zj+C72us+Og/s5ywHOcciORoc56xHOSnOP2lH5GDOhF8eZx0k74qeZ01nmSRnn7GhSyHwv2dHxih2/k+uaHZup6XU7btN3N+yQ3bSj6i07jlPWbTvGF3H/79gh7tpxh364Z4ei2I5FdPK+HZ1L7PibJjyww/fQjp8e2zHlTzumvebcETuuSBz4QupARbkDX2kcyNA78JLGGBzYZHTgE6sDf9ocgNOBO1TgdiDb68A/NNHnQMDvwDZqHnCgf9CBpQkO1CjlwDnqVtqB+bUdOFrHgT/qOuCu70BRAwdONebziQ4UN3NAAz5DNZL4DHVPduA1TW3uQOkUBz8LOZDWwoFHNDjVAUOaA6uobksHLlLvVg58oJnpDjxr48Dwtg5Y2zmwnhq2d+AafZXhQIzmdnDgSEfOl8n5shxwdXLg+2wHPu3qwN/dHPD3cOAX6t+LPfVmT33YxxcOiKGce7gDn49wYMU4B2qPd6CQeuU68J7yJjhQbqID+6j1JPZBwyY7YJniwDpqONWBKnkOdJjhwA9zHFDMZT0qyXdg4CLWLHDg3RI+v4z3rnIgcb8DuUcc8B1lRsfYz3HmdMKBZVTzJDM65cAbmnbagTJnHNhDrc468ISGnnPAfN6BtdTgggNXKVrI9S9x/csO/E5jr3AvrjqwhcQ17iv9eN0B5Q0HFlO1mw6coVe3HChVxD2gR3eY/10HVt9zoF6xA5dpdokDlR448NtD7ud7B7aHOFPYAV2U+yFxoq3MCbvCiY2UqHTiW5UTMrUTn2qcOEmdtU78QxN1TgT0TqQYnPhgcWKm1YkKNif+53SiicuJRR4nTnmdyPY58S9N8jsRDDixgx4GnTCUcqJuaSf6lHFidlknDpVzokpNJ46Sur4TNRs4cZ7eNnRiX2MnWic6saGpE98IJxbCiapJTpygTsnspTl7SXHiQQsnVqY5UaelE5doVjrrtnZidFsnito78WOGE4s7OHG2oxPdMp2YmuXEsGwnLF2cWEfxbk4c7+FEVk8ntvV24mmOE42GOHGdqg7nOiOdGDSGvY914vAEJ8ZOcgJTnLhH/aY6sWyaE7/OcuL2XCcU8514UsDaS1hjKWvQguXseQVzWO2E2OtEjQNOvDvoRPnDTjQ9zt5OOvH6tBPTzjiRfs6Jm4VOfHeR+V9inZuc/TZnL2Ked5nnPScSip1Iu+/EIxpS4oTpgRNr6atHTtR77cRciQt/ylzwK1woUbpgULtwVO9CpoHXyW9yYRvVs7lwzMmfPS5spxQv7/W7sJq+DLoQpY9LufBXab5e1oV/a7qQUNuFtDouNKrvwg3Kb+jCqUYutGrqwlMa3syFDcKF75JckCe7cKa5C69TXJjWwoWyqS60TnPhOY1s6YK9lQv/o6bpLhTRD61dULZxYQnVaOvCOerRzoV3lNfehfIZLhygdh1ceEGuTBfuZrnQr5MLms4uLKNa2S4U0ocuLozr4cIXX7gweaALpXJcODvChemjXAhNcuHwFBf+mOrC+GkueKczpzwXcmZw/pnMZZYLV+jL2S58MteFSfNd2LXAhScLXRia74JlkQvr6WYB51zMOZe4UECfL+W89GaZC//tcqH0Hhee7XVhxD7Out+FpYdcOH/YhYrH2NsJrnvSheanXKh/1oWrdPKCC9mFfJaeXmaWV1ywXXVhIylvMBc6f9OFnrdYo8iFjDusc9eFX+6xTjFnoJz7nKGEe0j1H7AuxR+6sOCRC1Ufcw169pxZ/e7Ct+9cWPSefX9gzyEX9kdc2Bp3oVjihk7mxhcKN6LUWe1GKa0bNoMbG6mJ0Y2aFjcu0AerG5XtbnR0uPEn5Trd8Lvc2E4t3G48pCEeN8xeNxr53LhB3/rdkAXcWETVgm6cpe4JbuSVcuNAaTdelnHj53JuJJd340QdNybXc2NEQzc2NXJD3cSNY3AjK8mNv+lJCvtKZU9pbvzYkn2lu1FIs9u4+bnGjQnt3QhmuLGT0jq48ZiGdXRjSWfem80ZqFcXzkGzu3KWbm4coY7d3fiLJvRwI9DTjaG93fjhCzeUA7nWaK41xo2lY924M90NzQw3as90Y95s9jrPjT3z3Xi+wA1nvhsrF7txZYkbC5a5UXW5G11WuPGKpq10o+wqN9bvcqPGPjdC+904etCNhCNutDzqxlMafswN+3E3/kfzz7rxyTk3TlL2edagsoVu7KOfLzOrK26UkOGaG2uowXXme5P53mK+VPGOG4epw13u0T3OVOzGDnp83w3rA+4rFT10Y9ljNy4+caPMb25UesteQpwx6ka/mBvauBsxqQcLZB6cknvQVeHBdKUH27QetNB58JCG6D1INHrwg8mDj+0edHZ48MLtgdvrwVZK9nmQ4/dgbcCDhkEPbtC3CR7IS3lQvbQH5+lDGQ+yynswq7oHz+p4MKKuB456HugaenCtkQfSRA8W0edNPHjX1IMjwoO/4MHEJA+CyR7solbNPXhKjhYeiFQP7tGANNZo6cEqutbKg2ptPDhLPdp68J5mtmOt9h5kZrAeTezgQUJHD3ZTq0wPRmZ5sLmTB+jsgb6LBw26enCdvunmgay7B5V7s+8+nO07D34b7MEvQ5nFSA/Uoz1YTpfGMLtxzG48s8v14A3lTfCgwkQPDlLGJA/+oNzJHgSmeLCTWk714AkNn+aBfboHm0jkcR7qP4PzzOQ8VH8WZ6JvZrOXOcyHqs314Bz1nMdMqcoCD45S1kIP/qHJ+R6UXuTBXmpT4MHoxdynJR78TM2XevCABi/zwLzcA9UqD5bRpdUexNZwz3Z6UGO3Bxeo9x4PwvTxPg//DvMge78H/9HUAx6MO+yB74gH28l23MOz7EGzEx7cpf4n2f8pD1ZSvdMeXKWvz3B/z7J/qnaO/VPP8+yfZl/gDIUeHKNOFz34l6Zc8qDMZQ/2UdsrzJ3GXuWZvMYzed2DRzT0hgfWmx40veXBHep32wNtEde7w/rFrH+f9anTQ9akKY9Y8zHrPWGdZ5zllQft3nrwkh5/4AxhnqUoz6zUi8XUW+5FmOYqvPhE6cVJ6qLy4jVNV3tRXuPFQcrQevEH5eq8/AzlxU5qZfDiGY00euE0ebGFksxe3KccixdGqxdr6ZbNi9pOL2IuLz7zeNHd60UlvxdHKCvgxT80OehF6QQv2pTy4gWNKe2Ft4wXLcp60ayCF/0revFtFS/+rO7Fz3W8eFDXixWNvKjX2Iur9HWiF6FmXnwML05QdpIXr2haMmdozhkoI4UzUG4LL4KpXuyiVmmcgUa29MLVyoutlJzuRQkNbu2FuY0XmvZci65meCHtyHWyuEZnrpHNnKh8V9anDt1Yt4cXu2lULy/cvb04PMAL+wgvxEgviunyeC++zPUif4IXn0/04iz1nOTFB5o92YuPpnhxnDpPZf80bRrrT2d9ysjj/DRhBteZyXUofZYXz8k9h7nQw7leWOd7sZFW53vRYJEXN+i7Ai+WLvbi0hIvvljKvaAeK7jmSi8mHvWi9XHmTmNOMPeTXmyj1FNePKbhpznDGS82E85yDso5x/0978U6anzBi9v0YyGzusg9ucSs6JvLXhRc8aLGVS/6XPOi6g0vTlO3m168o5m3vKh824uj9G+RFwfucn/ucX+KOd997g+ll3A+Gv2AMz704hdKeeTF0Mde3HvKWv+yxisvTDIfflL4oFX6sJLqq3y4Rt+qfVBofKil9eEifaHzIU4L9T6cNfjQ0+hDF4sP7Vw+jHf7EPD4sJNG+Xxw+334mR4FfBga9KFxWR8cjXzYQkmNfdjQxIf+zXxoCB9u0g9JPqiSfVhOV5v78HWKDzVSfSikvmk+fNaKa1KPdB/mtPbhRBsf8tr5kJXhwz90oKMPf2T6MCHLh92dfHjR2Ycx2T54u/iwnZ509WFENx+Se/jwgDb28uFebx+MfX2YPZD3j/Zh7BgfRo5n37k+PJzAvif6YJvkwyZqOIMZzGMG85kB5S/w4dxCH3rl+zBvkQ9VC3x4v9iHWUt8qLLUh+OUvcyHwyt8KLvah4E7fdDt9aHBPh++3885D/hQ9yBnpW8O+bDksA+REz58esqHMzTnjA8nz/rw9pwPnQt9mHzFhzJXOd91HxJu+LCH2tz0YdwtZn7bh9F3fPDc9WEbpd7jvDSi2AfnfR+20sMSzvOA8zzkPGR+wj2g7iEfZsS4hsSPV1RB5sc/cj/KKv3IUPnxu9aP52Y/Um1+OB1+CL8fxbQ+6Meqcn6cqe1Hjzp+fFLPjxMN/aiUyDpN/JjelLWa+ZEl/DiU5EfHZD/KpPhxgP5s4cfEVD/2pfmR28qPQFs/dlF6Oz92ZPjRsoMfozv64cn0Yxu5OvuRku3HY9rS1Y/m3fx4SLYefmymkp5+WHv7MfArP64N8kM2yo/FVGu0H72nsL+ZfnSbz/4W+tE134/sxX68oUpL/ei8zI/XVHGFH/+t9GPPXj9e7vOjzUH2ddiP1kf88B/z8/3tx5jTfvjOsEd6fpY/n/PDe579XvDjGXku+rGd0i7xZxp1mdeuMLurfoy85of7uh+/0JMb/Pkm57rlR4vbnOsusy3242dKue+H44EfWynpbz8GR/ywSAKwqAK4rw5gkIbfawPYSEIXQDEN0vOagddIGHmNBpkCMJt5jYSF12iQlddsvEbCzms0yMGfnfzq5ldPAM28vE5mP78GqBRfK83XyvBrOa5Tnl8rBmCtFwDqB1BCmxryayN+TQxgSNMAbM0CSBYBDEUAm5P4fTK/bx6APSWALZTcIoCHNCyV19J4jZq3DOARDWsVgCM9gK3UvDWv0fA2ATjb8ho9bsef2wfwc0aAfwfyKz3NDmBb1wBGdefXHgGk9Qxge+8AcgcH0G5oABOGBfi3fAB/jg6gbG4AB+nQpAD+nRzA1CkBlJ8awGHKmhbAfzRtegAV8gI4Qp1mBPCK8mYGUHFWAEep8+wAXtObeQF0XRjAyUUBvC8IYPbiALovDWDusgA/8wdwmnqsCCBE81YGEF4dQO2dAdTdE8B3ewNYsS+A6/sDuHkogNtHA2h8IoAiMpwK4O7pADac5X6c4x5QznnuyQXuA90vDGDwRe7BpQCSLjPbK8zxKnOkR9eYz3XmdSMA9+0AWt4LYExxAL77AeykcQ8CCDwM4O2rAOa8C2B+KIBoJICF0QD6xgO4KA3ia2UQ9XVB3CCNIYhV1NAYxABrECWuIIa4g9jsCeKhNwiHP4iUQBAjg0E8KxXEjjJBtCobxAt6VzOIaP0gqjUMomZiEEubBlGnWRCrmwehTw3yb7cg7qcH+VkhCGsb1msbRIsM1uoQhLtjENvoeWYQY7KC8HUKonXnIH6j8dlB/NE1iIndgjjQPYgOPYKY0jOINUODMI4IwjI6iKQxrDEhiO20azKfnRLES8qdGkT76UGUnRFE5zlBnJgX5O+GIM4sDCKSH8TnBUFcoL6L2fPSIC7R18uCkC8Pou6KINSrgji0J4jMvUEc2x/EuaNB9D4WRPUTQVykL08GseRUELVPB/m5NohvzwSx4mwQiYVBDLwYhOlSEBtIXA5yv4J4fC2IEdc5640g/LfZK5W6G8Q+yrgXxF80pTiIcveDOEyvSoLIexBE5Yfs+UkQC54Fofg9iDZhziNNwGvqpkjAB5qrTEBvdQK+0iVApk/AUrpmSMD3xgQYrAloakvAJkcCHjkTMNyVgP+juC7jo7jaBg4XtwcoLS7ru5HduDtJ/nH3hAQJFtzdLUQJwZIQF0Io0BYolEJxdytO0OJQobRAsb73++H6zc7MObecbHbmdO2mIKy7gkdiQQ8FvXoq2CGe91KQ2VvB7j4KEhQKdCoF+0U/tYLVegVPXRUsdlPwk7uC3zwULPNRcKivgne+Clb6KbDyV3BC2AdKDcEKXEOkhlAF7SMVbBD+UQqCYxV0j1cQkSCxEhUokiSeiEtW8LvITlGg7acgJVVBQZoCi/4KDosBAxRYD1LwOV3ByKEKuoxT8GqqgrQZCo7PUlC3SIH3YgU3xDeZCl7ky/3lCvIKFZhWK/i0RiHPcgXN1ir4pVTBuDIFbcoVrBM3KxRMqVRwr1rBznoFX+1S0GOPgu2i5LjkO6ng8mkFbc8qmHZeweYLCoIuKngg5l6Sfn5R8IN4ell6uiI9XVWwS6y4JbkbpT5RckdB8/sS54GCW48UOL5RUP1OwcT3CkL+U9CziZIXTZUUtFRyuq2SS+2VjO2gpHVHJdu6KPmjh5KVfZScUCj5rFTiqFZyXtRolcRaKRnprKS5i5KJbkoa3JX4eSgJ9VbyY18lH4OUOIQoOScmRij5X6SMEbejlHwfI+NilTwSC+KU7IyXeAlKfhPZiUp0SUr6JSv5RxSmKDH1UzI4VXL3V8q+WEmLgUr6jFDyfJaSzNlKBi5QkrFYSbMlStplSR3ZkkfMyFHSOVdJ72VK4gqU5CxXym+sEqtVSpyKlPSoVBJVJWsg9tYoSa5VsrxOydF1StLrpb8NSvK3K1mzU0nlbiXuP0sfe6UPseiQkl2HleQdVfLvcSWrT8ganlTS9LSSCuF2Rsll4XdeahGdLyoJu6TksYi/ImsrDl1T0v+6zBerbyixuSkxREWjzL2tZPwd6eeukvXC756Smfcl70MlR/5VUvRBSfVnJZO+UHGvqYpuzVWoW6nYK4xtVRwTg9upqO2ootNXKsr7qHBVqPhFjFeqaKtSsV7cVquYqVGxRaviiU7FYr0KhUFFgpmKYqOKFtYqOtqpOOkuc3xUdPaTcf4qXgWqWBakwiJYxccQFQ5hKs6LUeEqWkaomBql4stoFfNjVfwYp+L3eBXvklRk9FNRmarCPU3FFTGxv4r2A6SHgSpmD5I+0lX8IKIGq3gu9g5VYcqQvONVJE1WkT5NxdrpKh7PU7FrgYo/F0qdmSrOLZW82Spu5EjuXBXf5qn4qUBF3HIVA1ZKH0UqaoRXsYrNa1X8Wir3KlQYqlT8W63CrlbGrJOad6jkPU3FH7tUmP0sc/dIT/sl9gEVj45IzGMq8k+oMD+pYtApFR/E+TMqWp1TUSdunVcReknF7ssqCq6qsLwmfwuRfl3qvqHi4k0VbRpV1Avf27L+YuYdFU/vqSh8qMLjjdT2r9T2UUXeJxWjm6q51VxNUls1/7VXU9ZBTUMnNd06q4nqomZ/NzXvuqux7anmjKjurcazj5rrYopCzZdKNQ9Vahao1fTWqPlJxGvVLNOpaWOpJshNrnuo+eSjZqyfmudBEjNEYkSp2Ryjpk+8moQENX+JY0lqBier+SzKUtSMT5Va0tTc66+W/Y+a7QPVRA9Sy/NSjX6w5J0mc2fKnDkyR4yfr6bdApkjWKjGsFSNQ46avvlquhRI3hVq3q5Uy99KzY1iNdNK1Hy3Vk1YqZonYnGZGmW5mj1iRaWaYdVq3GulznVqHmxRU7pTjfNPEvtnNT32qonZpyZ3v5qLh2W9Tkh9Ivqkmpci55Sa92fUjDmvpv6Cmn+vqbG/oea86NuoZuZtNdvuqHlxV03WPTW6+2oOiLQHauoeq7n9Se7/p6Z/Mw1FzTW0bqUh+38aijtqyO2mwdBdQ0lPjexlNPgrNMxVauih0mCu1fBJp2GIjYZEFw3XPTV8560h1EfDSn8NNmg4I0YEaKgJ1OAdpCEiVMNzoQ2XPDEa7sRK/CQNh8XHZA1rUzQ499NwSdzvr2HnQA0VQ6Wu6RocZmhoM0uDV4GGZys0HFgl14qkprUa5pRqiC3XkF+h4VilhvJqDVdqNGyu0/Dyew2BOzW83q3h5B4Nw/dq8NyvYctBqeeQhqWHpZ4jEk/0P6rhvbhwXMPYExranpS+xf1TUssZDa/Oaig4p8F4XsMJMfSChsqL0vslDVN/0fD9ZQ1hVzRormnYL/69LrXf0GB/U8N5sb5R1u+Ohp53JZ74857Mf6gh/rXEeCe1fNQwromWgGZaHoj5zbXsaqGlsJUWU2stJ8XwNlqatdVSLSI7aPnYScvGLlqCumpZ2E2LoruW5B5aWvbR0lehZbtKS75GyylnLc1dtXi7acn10uLqq+VLfy2pQVreiTXBWnnOabkg2oZpaRCEa2W/oWVehJbEKJkfJ/PjtTSK3GQtZilajgq3NC2T+2v5boCWsIFanor96Vq2ztQSukjLE5GWqaVoqZZx2Vra5Wjpky91LtOyskDLuhVa7q7UMmeVlh9Xa3m1RktBkRZjsfS6VnoVXcq1/CDMq7T8V62lokbLtVotU+u0nNut5fZRLTuOa1l2Usaf0XLrrJboC1p+F+aXtHxxWYvHFS1fX9Py4rqWz7ek7ttaBv4qdf0tdb3R8vCdlrcfZA2b6khupoPWOua30XG2vY7RHXTc/1LHmS46XvfSsaK3Dus+ci5GKnTcVenkN0mO5nJ0l3te8rmvjEPuB+qYGyLXQ3XYROgYFamjV6yOXSIpTsffwiZBciTqWJ8kOVN02PbX8WCQjj6Ddfwskofo0MzS8WG2jpI5OkIX6NDn6vicp6PJah031+iYUaSjS7GOP0p05K/VUVOuo7FCR/cqHXHVOk7V6li3Tuqql5426rDfpmPxjxJvl46JP+soO6jD7ZCOr45IzJM6qsSM0zq2n9HJd15HxgUdtRelxhs6FtzSsadRx5o7Ohzu6rgo2t/XsUkse62j7o2OO291zHmno+1nHU9b6TnURs+gtnqmtdezrYOeE530JHTT81qc7aFndE89bXrp+bW3noV99CgVeopVepzUeiZq9Hyr1XPDQs8qJz3nnfUsdtfT31PPWi89L3z1NA3QUy28A/U0ivgQPYWheqzD9PI819MQoScgUs/eaIkZJzHj9XRM0GNI1nNEDE7R80U/PZWiW389O0TcAD2vxPKBek4P0tNqsJ4HQ/QUZcj8kTJ/lJ49s/SkzpZcOXoCl+lZVKBn8io9FsV62TPpqVmr506pnjllev6p0GNXped/NXpCavU8Edp1enru0+NxUs+MU3piz0iMS3o+XNbjclXPVbH1up6oG3p+E/k39VjekvUTGY16WtzWUyf87ui5J+bd1dPnnp6fRcp9PY6/6sl5osfsqR79P3psP+k5Jx5/YSCziYHPzQx4tDCwo5WB618Z6NLZwKsuBqy7GTgjRnU30KaHgQYR2NPAQ6HubWBAHwMfRZlC5qgNsq81EKsxsFxrYL+F3HeR6x4GRvsY2NDXwAF/yRNo4IboGmyQv40BmzADY8INBEcaeCwORRtISDSwMsmAbbKB82JcioH/9TOwSYSkGngqmgw0MDvdwOqhBiKnGlgwW/JkGvh7uYHQ1QaOFhmoKTHQd62Bu2JuqYGUcgPvxJZqA1E1Box1Bkask+s/y/kBA8sOGjh1SPo8YiDgqPQpFh8zoDlu4KAYeELWSlScNOB5ysBNMfO01HvWwPgLBsIvGXgh0m4a+CBKbxlwazRwTUy7LWtxx0DcXan/oYF5zw3c/mCg1yfJ/9mA0xdmfNXUDKsWZoxqaUabVmZsEEGtzXgsdG3NSG9nRq+OZkR3kXHdzMjsZYaP0oy5KjNSNGa8E846M66I5eZmLLUyY62TGbYeZmz2MuO5txnH+5rxwN8MVYAZ+8WAQDM+ifIgMzyCzegeakZimBn/iMhoM34TPv3M6JxuRuEQM8YNM+PyNKlhphnt5poRMs+M5ovMWLBEYi2VWKI8S2JlmzEzx4ykPDMcl5kxqcCMMyvNyCqS8WvNWFgm+cvN8KwyY1a1GT1qzCiqk9jrzJhcL2ux3oxtIqbBjD/F8O/N+HeXGS4/m9HxkNR1WNbpmKzRcVmjE2Yoz0v+C5L7ouS+ZMYtMesXiXvZjCnXzYi9acYrseKWrEejGXn3zBj5wIzWv8o6PjJjyBMz7j0zI+6NGfkfzQj+wpzU9uZc7mzOtq7mjOtpTnhvcywV5oxUmtNGZc5SjTkGrTkHzc2xczeno6c53wsrH3Oe+ZmT42/OoyBzdCHmDAmVePHmJKWYcyXVnKlp5nTub8520WmwOVuE9TBzzgndFHPeLTFnepY5a3LNWblc4hea88cqc74tljpKzDGWmnNajC4zp225OSEVklPkVJrTUGNOUK052m/MOSTe7zKXPZ85N0TxfnOuHTCn6yFz/jlszqqT5vJeY86EC9LjFXM6XJUc4swNc8bcNGfTLXPCGs15IfJuS/93JN89c74RIfclp8h5YM6Ih5LzsTmL3piT/s6cJv+ac+CjOV98lvxdLbjR3YJdPS0o6W0h7/QWzFBY0F1pwU+iWG3BdK0Fb/UW7LC24LKzBXHeFkz2teC1vwVfB1nwg5gUZoF9lIi34KtEC1Ymy7V+FmxLtSA2zYK/RGy6BZeGyPWhMmaYnA+X4ygLVk2zwGG6xJ0ln2dL3PlyXGDBlEUiy4J/CixIKrHApVTqq5LaaiyYWW9B4w8W+Oy1YP4+C5T7LTggqg9a0PeQBfeE33ELHgj/MxY8FIZfLAi6asGIGxaE3LLgmWh714LQexa8EA5vLJjXzhKfjpYs7mKJtqsl67pb8qiHJZk9LTH0sqRVH0t537bkqcKSPJ0lBRaW7PKw5L2nJXv7WnIgwJKaIEsOh1pSH25JQIQlj4VZlCUZ0ZaExFoyOsGSzYmW/JZkiXWKJR1TLVnR35IfBlkSn27JmsGW7BxmyYNJljSfJjGmW7J0hiW5cy0xzrNk+SJLLiy2pFOmJauyLLmcbcnUHEve5llyY5klMwss6bnckqGlkrfSko3VloTWWPJCmOosOSsKGyzR7LJkyG5L2hywZOwRS74/asnXpyz557QlM85Z0uO8Jf0uWFJ20ZL9l6Wvq7Iu1y3R3bDkiAhqtMTijiWnxIVfZb3+lr7F+jeWdGthJKWlkfeitJURj9ZGGsXcNkYUbY3sEwPbGfnif0ZqhG97Iw/E4g5GdB2NHBXDvjTSspNR9qJGgr8yMqaLkUs9jEzqaWR7LyNFfYy4KIzMVBrpqTKSqjbyUXhrjdwVC3RGwqyMWNsYeW1vpMzVyH4PI7VeRs4GGBkXaKRjkJEtIibYyF9iVYgRx1AjV8TUMCNdw43sFMkRRv4VpZHSS5T0IuZGSy8xElN8ESd9CL94I/pEI98kGzGlSvz+Em+QkZ8Gy3oMMfL3FCND5hmxWGTklPgj00jhUiN2WdKbmJxtpHOOkR0iMdfIW1GSZ8Qt38hNMXuZkd4FRvaKAcuN/CeqC2X9Vsj6icUrZf1WyfqJ50VGviw1slWsLjfiVGHkqpheaZT3TiP9qo18EOU1RrxqjajXGTkkhtQbabvHSPheI8v3yXofkPU+KLmPSt5jkve45BU1J6Tfk0Z+FUtOSd+njRwTGWeMtDlrZKN4eU7W/4KR82LiRSM/XDIS/4uRf8Sea1Jro9QqWt+RNRMv7hpZdk/m3Dcy4YGMeyjjnsr9P2Tu35L7veQWSz5Jrs9GLjQzsb2FibctTbi1NnFTzGljok9bk3zHTDT5nwn/9iYeis2dTBR+bcKus4kfu5rw6GHitlD2MtGsj4knChOnVSbGqE2015j4XkRrTTjqZb6HzPcx0QUTO0VygIl/RVmgCc8giSPmB5tQhZg4KIaEmmgeZmK9CAo3kRthwhhpYlyUidgYE2tiTcyMN9EzwYRvsglDPxPHxYhUE23TTET0lzoHSr50Eyenm9g1z8TwJSa+yTQRutTES2GTbeKCmJRj4utcEztEYp6Jtfkm5hVIX8sl90oTXxaZKCoxMavUxKNKE6eqpb9aE9+J6DoTV+tNzFhvokeDiaM/SY7dJsJ+NjF5n/R5wIT6iImhR01sOGYi5LiJ/BOS77SJd2ekz4smWlwy8dU1EwnXTdy6aeJAo4n6O9LzPRPn7psY/8DEm4dy/alceyeaWzG+pRVBHa14JkydrGjsaoWquxUNPa143suK/N5WnO9jxQ6lFYkqK1oarAg1s+KluGttRaWbFXpPK1b2teJUsBUxYVa4RFgxK9KKfVFWDIq2YluiFW+SrChJtsI9xYoW/a0IGWDFhUFWTEq3kn2bFRGjZO40K2bPtOLpXKllvhWeS6z4Jc8K30IrMldY0X61Fc7FErPUisByK3IrZFyl1FVjhabeirjtVgzZJbXvlvg/W/FCTN5nRZ/TVuwXzc5Kn+es+PGS5PzFikVXreR9xwqnRiua3pOY9yW3+PqRFXtfSd9vrKhvaY11G2s6t7PG8KU1MV9b81q06GHNpd7W7FJYk6q05qHamlNaa8bqrAm3ssbkbM3/fKxZ42vNHH9rGgKtsQ2xRptkzf4B1jQfZM16sWuYNWnDrfEab82xidYcnGHNy9nWdJ9vzRcLrakVo/Ot6bDMmi3inwJrGgutGb7KmvRSa16USx2V1kytsqZbtcQTaTXW1NRa8+eP1gz+2Vp+O6yx22/NtAPW5B6VXk5Ys1P4nrZm6RlrEi5Yc++SNccvWzPqijV/X7Nm3k1rjtySPI3WON+z5rqYfd+aPg+k94fWbBChjyT2Y2vWvbDmx7fWLG5qQ/sWNvzV3oY1HWy42dGG1l/bcKC7DYN72Mj7jA29lDbsFYNUNtSrbQjW2PBC2Ops+EVM09vQ3WDDz+ILcxusjTacdbMh2dNGnu02lGHD/QAbTkRKrmgbFsbbcCzBhuIUG9z72bAg1YZ2A2yIHmjDa1E0yIZ5g21QD7Gh7TAboobb4DzXhohFNhxcZsM3RTZcXyufy2xoWSHn4o9KG2bXyLFejhtseLXbBpc9NvJ8tmGzWHPIhluHJdclG/65KnU02rBFxN224Y3wvGvDXbH4ng2G+zacFGMe2NDxVxu2ibJHNvz7wobcjzbs+s+G2ia25DezpUlrW5p3tKVPZ1tWdbflRg9b5vS0ld9FW6IUtqxR2nJUY0u2sy21HrZcCbClRYgtG8TmaBkTY4tXP1vuicWptpil2XJKjO1vy5cDbNkukgbaUjnIFt90W7IG2/LTMDnPlJhZtvRcYcte4VRky/C1ErPUltdltrhX2HJbLKy05USVLb+us2XnBluub5cYh20ZfM6WPy/Y4nLJlk93bKm+awv3bHki5jy3JaaFHePa2vHxf3b0+MqOPaJdLzu+F7G97XgjvBR25BvspDc7/vG3owQ7zILsqAmzwzbSjv3RdixItKNjih2P0uxYOdSO72ba8WKxHQ6Zdiiy7BiebUdMrh3/rbDj27XyudSOtWV2mFfacUbsrLYjtUbm1NlRsM4O+3o7+c2141CDHaZzdgy8aMeqy3a4XJE8N+z4QVTdspN3ejtOPbFj3n92tGpnT3F7e8y+tCe+tz0Vfey5qLJnr8aedK09kXp77pjZc8pCrrvZc7evjPWzJy3AnuAge9Rh9hwV2yLseR9pT2WUPUMT7GmdaI9Xij2Z/expNtCeBhE2yJ5V6facGGrPjuH2FIyyZ9MMe9lX2lMyy577s+05O9eeTtn2XF9mz5wCe0YW2vNdqT2/VthjqrJnarW97BulPpFea8/GOqm/3h6P9fZodtuTd9Iem1P2tD1nz7TLEvu6Pf8IY6M950X3O/bsERvvSW/37flLePxqzz1h8Ujyi91PpOZn0vNbe37/aI9TKweOt3Ggtr0D8zo5MPprB673cGB7HweSFQ58EjVKBwJVDjhoHOhocCDAw4FjwfI51IGUMAcKIx0ISnTAKdmBW+kOrJnkQMkSB97kO/Ck2IHDZQ58qHTgWbUDX653oOtPDuw76MCQQw6UHXWg4ILkvexA8HUHGm86oG90YPxtBzrfcWDDPQfC7ztw/pEDe5840OqZA6kfHfjjswN/t3LkUjtHln3tyLqejvzey5FFCkcmqhzpqnZkkMaRFlpHonSO/BbuyMIoRzLSHNna35GagY4EDnLkhShMd6TzcEduTnPEtNCR6ixHDhU74lzpSKMwVDtyWnStlZh1jmj2O/LXEUe8jjlSe07iXpKclx251ujIq18dKX7oyINHjpz45EizJk6c7e3EXoUTcWon/hXPtE7c0DsR4eKEtYcTWQFOmAKduCT6BDvxQ6gTyWFOfBarI50ISnaierATtyY44TTbiedLnFie6UTrfCcMq+RY7ASlTlStc8K5QcZ+78THXU7c2etE3VEn/jgm8U85cVH0O++E5y9OfHnDiaa3pIZGJ16L3LtOXL3nxK6HTgx85MThFs70a+3Mq7bORHdx5nQvZ7r2cWawwpnWSmfeq5ypVjsTqHFmpdaZ8wZnDpo7M9HHmQ/+zkwPdaZVP2e+FXGpzrzo78ztgc5MHexMxlBn1mc4EzDVmS7ZzqTnOBOfJ3EKnDm8ypknpc7sq3ZmaI0ziXXO1K1zZvEOZzrsdqZhj9w76synE85cOefM7ktSx1VnNt53pvGxM3ZfuKBr6oJXOxcGK134TuXCbHMXuhhd8LB34WdXF1q7y2cfFx6I8ci9ABfWhLngGe5C11gXHqZIjP4utEt34fNgF8KGulAyzIWfsl24XumCvtqFHrUuDK9z4e8GFxZvdiHpoAt/HXbB7KQLvU670PGsCz+KLjddaNPoQuJtFxx+deHQExdef5Bc/3MltYsrl/u44uPiymOx0N2VnERXzqS4MiLNVX5bXKlKd+XBULk23ZWeM105lO1KTYErZmtcaVnmyodyVxxrXRn6kytv9rhy/4Ar2Qdd6X/SFa/zrtTfcqX0tit+d1x5Ji4/cEXz0JX2T13ZLtb87srn96486uiGsosbAQo3PFRuPBC2Gjd6G9w4LEabuZFu4UZPFzfCvN1Y7uuGs58bswPcOBXoRo9gNw6IjBA3+V1wY3O4G3ERbnwQT2JkbJwbmiQ3OqS60T9N7g1woyTdjSXD5HysG6ET3TBNlziz3TgosrLcsM52Y26OG7pcNybnufFijRsri9xwL3ZjTKUbnavc+Fm0rXEjpdaNJnVubBDR69x4K6rq3fDa4IbDRjduiQ7b3PhrpxtPd0lPB93475gblSfd+O2UG6tPu9HiutQtwm65Me+BG4Zf3TjySGI0c2dxS3dmtXZnYlt3fmrvzvcd3an42p3uCncOiM9adxq93UkJceeLUHfehbkzN96d2oHulKa7c3umO4XV7tjWuXNdmO1254/jcn7WHdVFifGLOyMuy9wb7ty/547dA3f0H9wZ0NSDls088GnrgcWXHhzq7EF4Hw9QevBI7YGZmQfTzT1wcvcg08OD9AAPXkZ4cD7Bg5H9PBic5iHfIw/ujvAgaqYHK+d58Ot8D3bleRBf6MEv5R7oKj3kndSDis0eVB71IPe0B9uve/DivgcPf/Wg70cPWnfwJL+nJ469PJms8ZR3Z0/26T3JMHjSxsKTbeKFvSc6T0+meXmyNN4TbYonB/p78tVAT74Y5kldhiezp3oSkuVJabYn/jmemK/ypFWVJxtr5HyDJxe3eTJylyevj3ry23FP3E97MumqJ/3vyJj7nkQ+9KT6kSc89WTFC09s//Tkx8+e/NvCi2tfe3Gpixf7+3ixQ+3FAI0XrbRepOi8aKr3YpNoMPPiX3Mv/jB54WXrxdd+XvwQ6EVcmBcfxel0LyYM9aLHMC9GD/ei2XgvXk3zwmWeF9aLvJiR5YUmW8aJKTle9Mn14riYkCdz8r04JMYs86JLgRf7RMZyLzoVerFbtF/pxY9i22ov3pV5EVrhRUWlF2urvXhR48WKdV6413vRc4eX7CG9iDjmxRtRddyLkBNe/CXKTnoRcMqL30XJaS98z3jxXKw+K/2c86LwvBduF7xYckXW46oXC6558ct1L7o98OKAGP7Ii+Yvvchs6o15K29mt/ZG18abc2J6W2/U7bw5Jab8z5s+7b05LiZ08KZnR28Oi7FferO/kzcjv/Imube3PAe8ea3zZq2ZN30tvfk50Jv0EG/ahXqzXQwI86ZVuDepEd40j/QmKcqbTdHeNMR68yrFm7J+3jxK98ZmpOSY7k1Ctjf/ibhcb6LzvflX5FZ5Y1zvzRWx/0dvNpzw5s1Zb6rPSd7L3hRd9cbttjeZD73p/Y83PzXxoUl7HxI6+OBm7kMffDgujgb6cDjYh4OhPuyL9GFAig8tBvjwvUgc4oP/TB8al/tgu8KHueU+TF/nw+l6H6at90HVIPO/92HnYZl3yod+F3xIueTDxhs+xN7xIeKpD6/+lhgffSj+5MPT1n1Z3rEv9pq+2Jr35YapL3MC+qKN7cvZxL6c6deXqel9mTKkL4oRfRlb1pdutWJdXw6Krpv7MuZnsVfOj8j1Y+JcXw5d6Ev3633p8bgvx9/35cRHidPOl9MdfNF29eWixpfbgb7cCfXlbrgvzrG+uCb6smKgL16DfXkqvIf68ny4Ly9H+fLXNF+is33lXdyXzwW+bCnzpXWVLzvrfTnwgy/Tj/ly/qQv+tO+XDrri/l5X0xXfLG+5ssN4XjXF7dHvjx74Uv4J4nVxI+0jn788KUfX/X2Y6/Yr/Cju8aPcVo/jM5+eAb68SLUjw2pfnyX7seesX5kjPNj5AQ/ek/3QzvXj7t5fjxY5sfvxX6sLfHji/V+zDzox8MLfvR76sf/fvPDsok/C5v6s6ytP4/a+ePZ3p8PPfzZovJnoNafzpb+jDH6093kzwIXf665+lPo609liD+hof58H+fPgER/hvXz5/QQfxIX+jNhuT8PKv15XO3Pyhp/iur88Vvnz1/r/an9xp+jP/tz86iMOelPq0Z/dt7xp+M9f6Y88efMU8n/2Z8dLUDREe73gN+VEK2HW/KTdc8bwoIhNxM+FkLCShhZCmeq4GINzKsFyzpYtgHcv4Gue+DaEVhyFGIuQcZNsPgVrorHzyD1H9j9Dnp8lPlfBPCgZQCbOgXQpUcAl5UBvDALYKlPAPZ9A1jpH0BaZABtogLYExPA6kEB/JYu4xcH8GptAMlVAQyrC+Do+gAmNQSwe28AGfsC6HUwgOwTAST9EkDzywGMvhFA95sBLLgbwM17Acx/F8CNfyXe5wD+aRLIztaBTGofyMyOgfzyZSAFXQIJ7RnIcE0gUw2B3DYG4m0TyPKAQFpGBXI9JZBNQwMZlBFIxshAxo8ORJcp83IDeZYXSEldIBsaAknYEEizbwLZIvpvDKTtpkDGfhdI4ymZczOQB/dl3FO5/zyQ5+9k/OdAAjoGcapnEAv6BPFSE0S0IYgfLILoZhXEETHJOog8xyDiPIK4HxzE8pAgtsUE8bh/EKHpQewcHkSvUUGcFC8nBVE3NYiPOUFElAcxslbmrwvi3jdBFOwN4vUBiX00iPRjQRjPBvHiYhC/Pwwi5LHEfxrE0S+Ced8nmGO6YHlXDuaqWzCngoPJiwjmREowutRg+ZsE03x4MHtGyLhRwTRMDabZ9GAuzJXr2cGMygvGZWUw29YGM7o8mFf1wYz9Npiv9wYzfl8wffYHY34wmDfHg8k4G0zY9WAGNQbT424wCx8E8/SRfPmeBPPjy2As/gpG8WUIHfqEcEcbQoZVCP8GheAZH0JccghbUkK4NT8E14UhRGWGkFoUAjUh1NSG8O26EKw2h/DkuxACtoTwWvy3LYS07SHUHQjh+LEQph0P4ZcTIdw9FUL8hRDMroXgcyuEpLsh+D0PoepFCG3+kDFNQ/FqGcqqzqFM7hOKhyaUZ6JEG0qcIZStZqHMNIWSaR1KhEMojZ6hOIaF4hsRSpf4UI6IBUmhvE0L5YeBoaweEYr/yFD2FMuc8lAia0JZ9E0odhtDWb4plN82h1L+bSjvvwul1dZQ4k+FMvZWKNl3Q/n7QShNHoVy/UUoWS9DefxbKLPeyvlXYaSbhXHLFMZhvzCcBoWxZVgYHTLCuDk6jJezwuifF8a6NWFMKA3jm9owMurD+PZ4GEUXwmh3P4ysx2Ec+j2MoCbh3G8bTnX7cJ53CyekRzjJvcJZrQ0HXTiDzcO5YAxngSmc2S7hBHuGs8ErnG2hci8snIuR4VTFhdOYGs6uweGsHx3OsHHhGFeHU1ocjmuNjF8XTsut4WT+GM6an8JlDxjOD8fDWXkunNoLkv96OJ3uSqz74fK9CMf3UThbn8rxg2gZwYOOEUzuFsEPyghWGyLYYRnBMGMEU60i0FtHkOgYwTuvCEb6RnCDCEqDIggNjmBeSgR3+0WwPDUCu2EybkoEFVkRfMqOoO+KCA4VRVBfEcH02gjeN0QwelMEZzZHsOz7CL7/IYLTp+V4KYL4xgha3I5g7UMZ9yiCOy8jGPxXBGHdIzlmiMTMPJL3pkg2WUVS6xyJwTOSe0GRrBsQSfiISD6J70ZGsn5SJF/MjeTx4ki+LY1kV30ko9ZH0rMhktNizoZIfDZF8mx7JNPORRLYGMnoe5Hk/RaJ/h/53DKKAeoonAxRPBZ1HlF8TIri4rAoFg2PwiEjij+XRRG7PIoTK6OorI7i5YYoKr6J4vPRKNzORHGtMYqIe1Gkv5B7/0Yxo3U0Fm2iyW8bLXvUaJp1iKbbl9E0fhXNjm7RnDVGc98qmqfB0YSFRvNdWDSTI6O5GhVNdnQ0v/eLpnZoNHdHRdN6fDTjZ0bz5cJotmRHMzgnms650RwV0/OiuZkv4wuiGVUWzdvqaJwaovl2YzSHNkfz565oHE9G81gcOic5zkcz9Go0q3+V3C/kevMYrrWL4e+uMXgYYog2j2G7RQx3rWLws4kh1jeGDP8YCI5hQngMZdExFCTFUJcSw4IBMnd4DIuyYvguL4b5xTHE1MWw6psYAjbGkLo5huE7YnizO4ZhR2Pk3SYGqxMxLL0XI3uOGA58imFH81hsW8fyR6dYWnSO5ZYyllKLWLZ7xHIjMJbakFiaDo5lhzgzNJY1GbEcHh3Ltpmx3Jsby5AVYkMsx7+JZdbGWL75Lpb/9sZy8Hgs3zbGEvsilqSmcZj1juMvRRxJqjh2msex1SYOZXAcgf3iyM2Iw3ZuHCsy4+i7LI6U5XF4rY4joUjGVsbhVBvHye/iYFccb0XB/jgaDsbhcS6O00/jKH4hsbvGk6ONR20Rz2/GeGId43neN56K4HgWpsbTc0Q858T2sfGUZYmCeJoUxvNjZTwXGuKp3BjP6G/jidsVj9eZePZfjSfgj3g2/xmPXdMEerRK4Kw43yGBuB4JtFUnkKdLwMwygQJjAv+YEkizTsDSLoHvPRIo7puALiWB9yMTcJ2TQFFxAsNKE3Bbl4D5xQSWX0pg1rUEfnyQwKhfE1j6KIGOfyYw910C7dsmQodECs0S8fZIZL1nIvq4RJbFJ1I/MpHA8YkoZiayrSKRyh2J5J9NZPGNRNx/SyT9TSK1qiT2a5KYrE1ivmUS3vZJNDgkMcM5ifSgJKLDk0gamMT/BiXRPSMJu6lJRE5PYnlpkuyXZExFEk+rkyivSWJ3XRLa+iT6NiTx9UaJsz2J1B1J7HucRMDzJG7+L5lunZJprUmmUJ/MGYtkFvslczc4mUspyRwZkMzrjGTeTE7m5LRkLHKSyVyezLoVyYQVJ9N8XTKN25KJepbMlZ4pDFSkMNwyhel+KWwKS2FQeApPB6Vwe1gKW2emMHGpKE6h4scUvjiXwq67Kbg/TaHzxxR6tO/H4879+EfVj+ZW/cgM68f++H4cH9aPF6v60aJM7q2Tz0f6cftcP0Iu9OP89X4k3u9H1ON++P3Zj3ci8+9+qNuk8twpFS2pjAhO5dbQVH7ISKUwNxVFQSpNN6eyS2zfmsqWH1NZsi+VhgOp8gxIZcqlVAa9SGWhIY0k6zRuhKZRGJZGYHgaP0SkMSoyjUGD06idkEZxThp3l6XJnjwNn51p8g6axqtjaWw4nsafp9Oov5jG84dpODxL48irNNp9SKPicxo2TftzoG1/pg/rz4xR/amY2J+Xq/qzoLw/g77rz+rb/Sl60J8pz/vz99cD2KoYgJnNANp6DuBiwgCWDxrAp/QB3B83gK6ZA+iZK9eFev8AjlwcQO3lAYx4OICG/waQ12ogh7oP5G/dQLZaDiQkaiA9hg5k78SB5FQM5Kd1A0n8diBeOwZy8byMuTSQjOcDafhqENd6DKK1ehC+VoNYfGwQM38ZxNXGQXQ2pcseJZ19gek8SEjHqT6d5nvTWXAhna3tBtPYfjDPlIPZYj+Yzp6D2Zw9mGu5g2m6bDA/i4ubB2O+dTAFuwcTfmIw+04OJuv8YBY+HMzZPwfzT6shfNd6CF2/GkLO10P4WTOE9UFDqIgawk/pQ5g4eAgnhw/h4LghtCsZQskJOZ4agt1lGXN7CCt+G0Ll+yHUdxzKGe+hLAwayr7EofRIHcrbsUO5tmAoky8Opd/loXy8NhQHs2HynRvGC59hXPYbRn3wMJr2l/OMYcRuH0bNrWFcuD2M3feGsefpMFr8OYxVdsPZHTmc8jHDMRQMJ790OKefD8f35XDSXg2n+ZcZtDZm8NoqgyYxGQxJyGD+2AwGFWTw9+oMzPZm8NvRDOJuZ7C+ywjWGkfwZMkI5p0aQae/RvD5vxE0thjJ1P+N5FOXkbzQjqRBNxJV7EiK40aydsBINg0fSeKokZRNGYlPw0i+eTSSTs9Hsu+3kQR8OYqRXUbhoRjFQ/dR8ns9iu1po1ieM4rfvhnFk51y/eUorvwxin29R+OiGM13VqPpljaa1MzRjCwcTffVo/n8YDSBfcZwNmUM2qFjeFcwBmmaN1Vj+KF6DF03jKHNnjEcPTsGn/NjqLs6hvRrY0h8MYYnb8fg1GKs7PPH0rbTWFy6jqWjw1g8XcdyJ3asPI/G4rNqLAMPj6Xk6Fj2nh2L/spYBlwby8RHcnwxlllvxlL9eSz2mnH8IeLGjCOnfBwjNoyjy/fjOL1tHBv3jcPrv3E8bD2eOd3H495jPEblePkOjudNxHjuJY6nMmk8zdeOR9cwHu+fxtOm/QTZ+0wgTTuBxTETmFc6Aat1E9h+dALfn5hA4vUJfHoygVOtJ7LGNJGzdhOxD5hI05ETOSjOrpzIgssT+Xh9IqrXE0l9N5GX5pPYZDGJZJ9JXPafRPvwSbSOnYT1pEn8LsryJnF1ldwrmkRcyST8t0zC+egkUt9O4tzXkzmumcxsJrMrZDKukZOZOGIyD45NJv3mZLSdpjBUKTRTqNdNYfKoKZzcNIXd/5vKgq5TOWs5lU62U+nmNpVRcVNJLZzKP5unEnZkKr0uT0XZeRr/WkzjhPM0To2axtB502hXNo3eDdN4/eM0VpyaxoJn01jYaTq/6qdjMk6nd9B0CodOp8fI6cRkTSezdjodGqYT+810ijZNZ9rP0/HaP51X16fzfecZpBtnoDXNoD5kBjaRMziRPINWU2Zwd+4MgpfP4MLmGUzaPYOcwzPofH8G/q9n0Dx2Ju1Gz2TunJl8vWQmKUvl88qZNFk9k5VHZmJxZiYvxB8PZuLzdCa2jrNIqprF9A2zOPntLEbfmkXew1lc/3cWZe9n8SF5NiWDZpOaPhvFYFnNjNnsGTmbqlWz+enGbFbfm82c57Np9nI2Ob/NZnvXOUR5zCHNew4bo+eQnTSHR2PmYDN+Dg25c+hZNIdT1XOIqZ3DlbNz6NF5Li+6zSXfNBc7x7lsGzmXdjlz6Zk/lykr5hL8/Vwyf55LyJ65ZF+Zy+Mnc9n1Yi7L/phL51dzOaqcR4R6Hr7GecyOnEf8wHlUp8/j+JR59G4+nwDX+Vj5zKdL4HwS0uazNX8+2jXz6fHNfN4fnk/74/NZcH4+bS7OJ+LVfMpez8fl3Xy8/7eALdoFfHJbwCH3BUz2W4Br7AI8Zy3g/boF6LcsIPDMAp5eWcDWWwu40biAq18txNhzobzXLeRrq4XMd1nIw4iFfIheiDZ2IW0nLqTr7IU4rV6IX+VC/vxpIWdOLGTbxYV8c30hWU8X0vn5Qtq9kjGf5Xr7RbhpFpFpXETgsEXMHr2IaZMWcUP0mb6IA4sWYVy+iFdi/KpFdCtZRErdIiZ8u4jiHYt4fWoRjU8XYfdiEdb/LsLqi8V82XwxvfWLuWK9mOU+i6lgMddCF+MZu5iV8Yu5NXAx7wYv5vnQxdTmL+avXxaT/GIxiR8W002/hALLJTj6LuG/mCX0HrCEexlLYMQSto5fQpcJS0ictoQzS5bQbaWMqVzCzzVLSN8g158tYcifS0j+awnt3i5h34clDG+aycU+meiMmYwenIkqI5MlYsLoTIaPzSRifSauOzI5+FMm/53OpNfFTMZeyST1Ria/PcpE/6fcf5vJnf8yadVjKTrFUtaYLcXFaykK/6Wyd11KfdxSzFOWMmrcUv6uX0pWw1IW/riUsJ1LubZ7KW/3y/hTS5l3aSnBvywl/v1S/mmZhXfHLI52zmKfPos3fll8FZpFo/CIyOJGahaX+mfxYVCWvAdl0X1EFn6js2g5Lgun8VnETsti0fQsNs3K4nF2Fr8VZ6HYmMWM77LYdTaLbx5n8cuzLAr+zCKxZTZb22ZT8VU2YwzZvO+bLfuwbOaGZhMclk1uajYLB2bTcVg2U0SfadmMXZDNspxsdudn82NBNha12SzekM26rdno9mfz1clsPl7Olt/9bJr/no3ik8RU5HDZlEML6xysnXIwd8thZVoOywblsDMjh8UjcggfnSPvQDlcnJOD/cIcNlXm0KYhh6qNOfy3JQeb7TkkHswh6mQOI57mcPplDmnvctB/yuFpu1wedcyl29e5zBUbVLnUG3JpZ5aLp2Uu4425VFvncsEpl4NJueQNyuXlhFyeT8ulz4xcns3JZdG8XB4vzaVHrsQoyWX2+lzuf5dL521y3J1L0NFcvhWzTuTS/XcZ90bGix/+zWXhx1yS1Xnka/Iw6PJ4Lf425Mm+XY7ipEceZ3zzuBiWx+iIPFrG5HElLo92KXl8nZHHLKGYmcfk9XlsaMgj8Ns8Xh3I4/K1PPr8lsf+v/MY/kU+ip75vNPlc86YTwubfNxt82ltl8+A0Hzso/LxT80nfXw+46bno8vJl+daPh7F+axfm0+36nyiD+SjOZyP1cl8Tp3Kp+R0Ps3O5eN6Pp9qMfpZPpeE18t8ybeMi02XMdh6GSdFM/tljBZ3XZdxPWwZX0UtQ5WwjJiRy/jf9GX4zVjGluXLeLlyGUkblvHLlmXUbl3Gr78tI6FZAU86FZDRs4DbNgU0jCvg6pwCJn5TgNUPBfLMLMCu83KemS9naNByNocvpyhuOY8mLSdx6nI+LF5Oi8rl9Nq9XN5Ll3Pol+XcubGcsrfLGf1uOT+1LiTMrJAEi0L+cCgkybGQCr9C4oILWZdcyLfjCnkyvpCfJoglhQxaUYjdykLarynkzbeFpO4sxGV3ITd+LsT1XiHGJ4WE/1ZI5ttCOrZawT2xR79C+l+Bl8MKrrIC89AVFA1bQY/JKxi2ewX/nlzB1+dW8OD3FfJMX8nM8JX0TFhJh1Er+ZS/kusVK+m3ZSWL966k8dBKJp5cSbfTK5n1z0rSWq5CpV6Fj34VeTar2OS+iq5+q1gYsopHo1bxcv4q3u1YRdXOVfifWcWSy6v46/dVBP67CsuPq+jZfjW5DqvZ7LKafW6rueq3mvwBq2mVvppF41fzaeJqus1ejWrRanptWo3vz6tZsGc1J46sRnt+NRuvrybp8WoKXq7G4/1qbn+xhnXt1vCs+xpsXNZQNX4Nkyes4fKsNeyZu4YJeWt4vnINBZ/XENCpiOTuRVxRFtFgWcSvTkVM8ymi2+QiiqcWybO/iKtiTGURvlVyrCvCemsRJeL37UUc2VHE1uNF/HCxiLf3i4h6XsSXvxfx1esiDn4uorRNMa87FfNYW0yFWzGdQor5Mb2YLuOLqZpdzKicYhbmFXNsQzGHdhfD3mL0J4ppOFVMwc1intwuxuGDjGlZwsReJfzTpwQsSgizLqGvcwkffUsoCSzBI7qEpzElWMaV0COxhJCMEt6MKMFsVgldc0s4kleCTX4JFetLWPZNCWnbSni+S66dKOHHlyWM/FDClC5rKei2lnaWaxlhtZajtmv5X9BaDvZfy9iMtcyYspaKxWvl3XEtDSVrZc+9lmbb18r/4VrOnZfzy2uxfS0MpSy3KGW6TSm7bUtp4VfKkeBS7oWW8jG8lPZjS+VZV8p/i0pZtqyUutJS/t5UKt/jUg4fKqXHyVKanS+lUVReLeWnX0vxfVzKzH9Kef51Gad7lxHvVMaIgDKmjSuj28Iylog7WWU0qy4js76M0o1lXNpTRp+TZUy4VMaHy2W8+VzGwiblfGpTzsi25Vw1lNPeuhxr73IC/ctZF1KO97ByNoork8q5vqIcY2U5d6rKebeunE3ry5m3sZyJW8r5aWs5m3eWYzpQztgj5aSeLaf1pXIMT8t5/6Kcw/+U0+ZtOdNEh9YVJLSp4Nd2FXTuUcHC/ydvD7WBFSxNrsC9XwVzB1TgObGCXfMrqCuoYNi+Cv4+UEHUhQp5bldw+VYFxa8qeNGmkooOlfK/Vslx20omeVei968kPa6SFwMqaZNRSefCSpzWVDJ5UyWN2ysJ2VGJan8l3a5Vsvh2Jb//WsmJ55XEN62ihXkVu12ruOtVxcTwKiLSqoiaWCV7cjGliqlzqoiZW0XZkipscquoKa+iflMV536s4tsDVbw9UsWwo1V8vFDFjctV6G9UYXa3in1PqljcpJrrnav5omc191TVPNBW8417NfsTqjmZXs2WcdVMn19N/upqgtdWs7a6mms7qzHsqWbmA/n8VzUdetbwyVBDsamGaYE1HAut4crIGnnO1hC9tIbOBTWcra3hw+4arv9cw4R9NSw8XsObUzU0vVhDr9s15P9Zw8kPNSS3q2WrfS0Th9ZSNryWs6NrGZBdS9zKWv4uruXuT7VsOlCLx9laNC9kzIdaMszqaGJZRwuXOr4OquNDaB3fDarj7eg6UlbXYVlex6OGOhZsrGPfsTpUD+owPqqjyzM5/lFHu6B1TIxcx9ZF68j9cR0jd66jVeM61r5cx+zP60jpVk+LPvXEK+pRa+t5E13Pjth6ssbXs2pmPXGz67GfU0/6vHp8lsrnLfW8uFWPx+16ch/VU/pU/FHP+/f1hH6Ua63X877jekyq9TQkr2f+pPUsWbCex0vWE1m8nqeb1lO3fz3Zx9fzx6X1tLy9nhcP13Pr/XomNGlgd/sGojs3sKFvg+zTG3gytoGmMxq4t7iBjfkNnN0g1zc28PF0A2MeNBDxewNTbTYw2mED/9dgeQdFYWBh3AaacFhiEEsmKopdUWOJl4sJ4Wc/Pb3RqMNhYGyJiqLcXSwxEBVilxgHJHrRWLf3XWA7ZVnKLr1JB1GKChiaIuLtH9+8+X7v/fnmfS92mQDnSgF/BgqoOymg+qKA7ckCJPmuXpWAK3UC1jUKMHcL8OsRsLJXQNBbARcGC1F7CmmfK2TgYiFTA4Q8DBLi+52QLyKE/HRXyCyTkP05QpqqhEzvEBIyUkRqgIgFq0Ws+FFE8E8inp8RUXddxGmxiBKFiAi1iOwMEe9KRAgfibhYLqL3qQhTp4hCbzG5AWL8V4u5HipGe1TMzCgxHVfFLBCKWd0sZl+nmHvdYja+FnNgpoStgRIc30hYFybBP0pCwjkJ5TESen+V8OstCWtEEnyMEk7ZJCRVSujukRDa5/J/kXJnhBSvkVIWj5aSMUZKoJ+UCcul/M1fSvsqKRvWS3mxTcpvB6SMi5Pi/7uL35YyQC+lwOJipVIOl0l52CllfJeUob1SIj1kiD+QEeglY5q3jCUTZbT5yqiaJSN2gYw5i2VMWS7jcogMyXEZK2QywrNlXOmW8d4QOUc95ZycIuf6Wjnue+RMPChnZJScrjg5V+7J2W+T86JAzoclcj6vl7PaT0FikIJxEQrCIxVMPKvgSqyC6BsKFt5VEJarYHm+gr5KBb61CipClLgdVTIlSsnCP5RMVijxTVWiz1MSX6EkyU2F11AVoZ4qMoermOylYs0XKuqOqvifRIXNrCK4VsXAZhVBbSrOuqvZ7qlG+5ka/xVq8veq8ShWM7BNzcev1OzuVTN3lAaDlwbbVA2WbRo+2a6h+oQGv7MaQi5o2BOjYZtCQ2uShmkpGkzZGmKcGja+r2W0j5Ydu7SMCNVy57CWNWItITYt336ko3m9Do8gHVPidQiEOlde6Xil0+Fm1GFK0xHUrmPkOx2rBiWQ/0ECww8n0Hs2gT/kCaxLSiDMlEBUXwJuAYkcCk8k4nwiHbGJuN9xyZHI+NJE+oYn8cunSagDXVWaBMokmg1JxBUk0fPOxUbpaRqnZ+xSPfIterYH69kc6vIn9Sw8pWf9Qz2LmvVkehm4OtZA5DgDx+caeOnSm08MXF5mYM4eA6eVLl5o4LsiA/FlBpY+M+BsN9DibeTeBCPyGUYGzzayeZER81Yjk4ON/BxiJGO/kVvnjORfMtKvMTJJb2RngZHECiPVo0zkTTJxaZeJHQdNfHXHRPgEM/PmmXm5ysyWvWaKDpr5+yEzbRYzK5vM3Gox4+g3M2aQhc1eFo75WPje30JegIXEzRb8wy3si7Qgumth9H0LcRoLA3QWIp9YuNRn4aaHleARVspc+uckK8q1Vtq+tlIYbGXRCStLT1tRXbCSp7KiM7pm3lox9Vs5/GEyFRuTGXg+mR9uJLNTlsznKcmE2ZMJf5NM/ZgU/PalEBaZwk1bCukeqYzySeVfm1MpD0rltjSV8bJU1NpUDnam8so9jYmT06jzTaP/yzSWh6Zx9XgaP9Smsas+jXluNmzeNr7ysSG/YOP3OBsPdDYcGTaGDUlnwMl0jlxLZ44xHT97Oj1D7GwaZufldDsHZtgZsMXO8P12vjlkZ+dVO4PVdh7MyKA/KINR/8nAMj8T7Z5M7sdkIk7MRH0ii/fKsgisymJ/S5brDmXx1DubNROyGTolm/8GZKMZ60A+08Ghfzu4qHFwRuug45mDz9ycPJjtpGGRk6rFTsJPOJkZ7aQ800nrcydv3zqJDcuh1JHDkaoc+tpzKOvOIWRSLp0Lc3l3Lpd58lxOv83l7vQ8xMvzeHoyj6qIPJpj87i6J5+PPi3gH5cLmBZfgDKxAPemAvpaCjg0upD4OYU4nhYya2IRG0qL0NcUcdO3mGi/Ylr/Wsy0oGLcQ4t5fqwYLhfT/6aYcytKMB8r4eusElaVluAxvJTGBaVkbSqlNbeUrb2lFLiXkTy/jCWbyph+uwxfTRn3s8pYtukRW28+ovLBI0LTH3HqVDkx/eUUza+gblkFN0IqWGCuoDC/gpKxlYROreTGsUrCbldiml1FUXIVPc4q1FHV7IutpmtWDefm17B1bw19v9QQe72G9tm1RPjV0riqlugDtbR8X8f50fUsOV7P/Jh6ClPrGeSox6+lnrCuehIHPiZvwmPuzHyM2+7HLIl7TOu3DcRca8AvvgH7zQbWKhq4om8gJ7WBSK8nVN9+gjHvCcdbnhAd/hTxrEaG7m7EO7oR84YmPr7WRN7bJuaOaeauvhmrqZn3C5u5tbCFh0ee4Zn+jHsznvPjjhfM7n9BkGcrDWNb+W1HK2f2ttIypI2auW1of27j4Ph2Oua1u/KinYhhL6kzvMSn5k9MOzqIi+gg072TISc6GbSyy/U/dDHti24a0ntc+/AaaeNr/g9VjTn7</binary>
            </binaryDataArray>
            <binaryDataArray encodedLength="5704">
              <cvParam cvRef="MS" accession="MS:1000521" name="32-bit float" value=""/>
              <cvParam cvRef="MS" accession="MS:1000574" name="zlib compression" value=""/>
              <cvParam cvRef="MS" accession="MS:1000515" name="intensity array" value="" unitCvRef="MS" unitAccession="MS:1000131" unitName="number of counts"/>
              <binary>eJzlXS2zJElyLCAgcGCAgMCBBwQOCAwQEIwe0w8YIHBA4AH9gAX6AWEygYULxw4lXHDgkOxgwjMB2cKDBQUXHlTVTMZrL2+PzKx+r2fW7EBYZWXGh4d7dnd1dc2bZVlsWXyzJTGnsbWxdfyM5jDGO/6qTqxz3QzHyBhboVzljnx7TG05I5/B+XJZlh82+26zP2xWNvtTO/fNPrXxbh83+36zp83WFr+2HKyF0qTHa6Zt5N97sFZnxxI1qx2xOJzXZqqm2S0Gp3O04C5yvrt8md+PMd4xWWBttlI9tAJryFeBMVpvz3BfJtaxv9WOrwGsjTmc8oRftZwvhTfDz3sCsag4h6PqM7grpnEUu90T0U+GO8OCnPT65J4yc/LFumqssLBOGT7kMcalHatYX2HN7Pre4Xa7jzMuuHbGR6G1Ud6RsX9gjjo+8F8Sv2rHveY0r85n9TPL98wsb+yresC1nj44HuXIejxrMzmQI6fjDF88rjQ/049aR1zIO/uy7jN9co4C827X/Vbb3L7+1D63l/Y5/rGd2+X283I///xZZse9q7iO/KoP1gH9K/hyfMaJOo98jC3G+2fz+/iMbtc01np/D+OlWYH+31+u7xOF6hvUQW4YO2Pj3hU/am+srZeID6yozQJaGsz19hf2kfE8gzHGsYeCs7WdP12O53GMGNwHiAeP3sZ4tCzmcn1dsDa8R7i3rD/EifuBj4hR9cB13a667rzEa9Jpf76Da8vVjtdwmT5Zvy58ccxaBMZMd8UBY/pc83KbI2qUtu7QW3BS4dzs9voTOQl9assX4yJq9njjvZD1W2nNKb+LuZl6yP8IB1qm04z1+HHwGeU103szq+ET/uFXaF5xysfIXURvnH+Wo7OcZtrxOuOpbbwCT+8vx/ejF9zw+qpUh3lWPLApvK/pO9MpMye/ksQoDrM94LhO76sOx2rH1y3WKKIPzL+S/2pHvhWfGeejflWvs9wEn6td3zexxwL+brf7R9WJOKfYnt77/Lv2ufcM1wrP8NkXeasdPw/iMwNrKU54bjTOcEbv0aPyKTAOrA5rEW9kDscsL+d3678nqlyHXuFaP44L4C7Np9pxj2QY92PcF1vtqtf7dk0d197vLtf6qOFyOX6mqn2z531q9yz/6cOy/Gazf9vsu83+c7P/2uw/Nnu/2btmttnfbvbHyxf7rt37jO9CK+gUGqHei+n3nzivdtznqGm2n1Qezh/GmBQOp7XatHhqve79/91my2brdv5/7Z7vp3Zv90+Nm+d27elNK2+6FDvuX+zVoSb3jT7Fju+5sTdiH77wDdduWO/FmnY/bvbzZv/Yenrajv+62T9s9pe2tvf703b8mw9fevt0uR6tfWaG/szlAjiXtm8itjTe9jq1YbHG2Q+X6/fu+M6NfUS94Ib3geIu5pzmVB7OEbyvULsAz6gv+vJ3TfWdEtdLrDUu3sH3GG/nz/DaD+wR9wTvR4GlAmdYt8K5CVOcRk7WmfXmMR8d8oXvu8vcNRZqgv6cb6RtT/PDutBwtePrCzXA1yJagSP3WMgv4yDOeZ45zrhjvbOeUdvMr1crsAYnxXTtYrf5GauqOeojMK023pvIu8qVxYaVxH9Ud9QH64A5Tcxl9bjmqDe1NoO1Vy/DzXkLjWPtheO43yhyYWwckZtq+v5Cj49en4qzmsSzltw7c624n+Fd8YL8VJgrMK52/KzAe7oK/4z2MY6aa5t7gs+xfS6usZ7bZ//z5Xq9ENfCkQN1c6rDe4Wxv/Bxud4bw+vouPaI+9cr9IzcIadqvyieZvcR53S7fk5/bBg/NoxPwE0h39WOWiuMh3nQIq5d4pmB+DxzO/YX3yvjGhf5CgzYV4+T4Djjx8R84CrgEzxErRVyoy6ck/VBP7dbPIX82ZTe2R5A7DjvcKwiF+Zb7Tb/DZ+XY1+4FpytdvzOgPxFTq6t8Ix4UL6IJcOY8RhWicvgzimG40snr8KC43jNPLdr9P27zP5d6s/N9u81P7XvOit8B4r3u+gNr3+5rov6qicjQ93C3kHNxfQ1bPCWcbBQbJwX4et2rKf2h+J+oRw9DZVluqvcMR/jQusvnxN2e92v6nLvWCd04H2E9Y3m0Y99lGVcqRjFfdYb+iutVc4b/WGfB5dY1yHGRD5pl9vXOp4XmMuwZrVYC5XDkzHGemeNe+W5peOD+Qv4V7u9l1yJkxg7+K5JjxmOHndZHHPA3CguOWa2Do6djhnXyKklMTEuIgeeF7GmsKF/ofU66LPXc4+76LEk/otYU7UMfJE3hUPx0MPN/iP90RzGWR+Kkx5fqEfEr5267DurSw/nDIcjfoMPN60Xrvfw45x3fDyJQY56GmRH5ttgDucZS6ZFoTxha4Ihy6d6OLvW03TU/wx/RvHVjt+LP6/DvffgoFifX86f+WR+rCHWXJOYnvX4KXbVEJ8TW5PaC/ib6Ws5rKl0iviX/i7X18DnGpdj3TLRI+uL3C2UgzFm3GQ1KsRz3V4O1E31xDyiL+qEY65bIUZxg7Epf3TvK2JG/KhefRDrSQziz/R38FccYL4K607xOI9rWBd5H3HBmvR8GLvqhdewt17+6C/jT+WdWXPLa/f4sQkfp2NWmzk2O3Jn1v83PN7J2cNTKE9Ph6yHjBceMy6Fs4qYLDfPZ31zX3yOHLhYVzwVyncvLyOsXB/1c7t9DaEP9xxrxY7672vV9Pswa6DwqnMVU00/8630GdXgmJH2WZ1ME5ULOUNdmLOMx572nvg4nRfyU/yo3Kh7XJ/EbzYWz5zQPcs16l+utVX9DHuP+0LnSg/EHjE7pgq9xDUePj+BvGcaLLTO2GItaiIvUS/jX3HEXKk9wFyiL/OkuGEN3PS1XYavxxNqNhOPGEc9cP+Rn+tZ4s9cch9Z7awHp5hRftV7ViPjjnVXPZzRi9eYN6yDFrEFzlHD0Ge123/P8g5+A6l2e1+9iHyItxJ/SjM1j5pxn9EL9hw+jEfVwr5H2maY1Tnidjt+z6mAm/vO6ivMWe2M07DQze1YL3A55ZipVZJ55B/r9fSvdvu6Z5wL5cxqZpww96/lOuaRV7fjPX3uKfrkXsIQI/qO8PU0GK0h1qxH1o5xMR8K50x8xSM9P4BYi93mzmr3sByOW71ffViWv//w5fnqHzf7383+Z7P/3uz3m/1us+83+/cPX57F3Y/7s7nLhy/PF//QfmOOv+NQ7PbfUkcfOKd6UfxEnNIn09k767wHPrbnifffyHce/uXDl+fOn9v4t+24P3P+l/Z7+e73U+v5x9Z/PAv/fLn+bo77oya99frJ9lLPVmv/zqJh/k2zf97s103rn9vv/7U9D1BaD/E878vfwYBn22YxrdQPasH+Rr7s85mzxnM8d/3Hdo1fG+c7/k/w/NF7wB//1jJqzO4jF2u9/bb3jP8+Iq4n9nE827XHF8q3AiY+ZjiRz0K4HPBUO77WEI+342r931ZRN/YptM4aG9Ryu33dMx+cO+Jwj7gYZ7h5DflT87uFboE1dFX5OI/ip9AY81SRM+N/1Bdzgb265a/BHhdYL4vnOof5y/F726hGplex29oKy8i4V5zv5WFsfI7xFXyyfjku+OVc6yAH4qh4Hu+Pdvz+MtJ0twJ++HyRqh3alFbzU7sWeN8+R76H51cDx9pia+C04/VjphXj4HWlLevEa1E3vu/9AM+ZBmbs72XcqaHquZhn7pHL+LdrxY73Gh38g0MHP8Yz0m7p+PJ56GONi3ifHPXF65XOTXCqjDlU/LkYZxyoHj1ZjzwOVuicsXFPnDvDgNidzpUvY+z1m2HgupijdtaV/qwJ17aOL+ILfpF3XGN/hQN1wfOMI17D2KhZhH8FnypyYU7Fg+qB9Ve1OVemRU9vp3OFtZezd26dHBk2pzgT5z3+jPKg7lnt0E7VsE5ehY+xsG+sc73AwLwzdqWL4gK1VfWZh57WjI1xKx3PGOdhvtm/dnBmPfS4mulBYRrlymq7yNPTwsGnp2EPO54XmufcJYnPajmsKb24d66l8mfYVP6YqxP1FI8zuhnxUuxWv14fPU4U7yNdGU/0qvjJ8Jj197LioOczY6g3c4CcZjyExk5rfN7jYIYfzKd0VfUU98wz96L4x3oZtqyvrE+z23yqpzKBP6uheumZ8uvxoPAjPhPnvDaqNbs+8ld6q75YH47b5wrFFBF/lt9M05LE9eqd1Tv0KBO+Z/o0sp5/j8e4d/x5Hu5ROPBT7Px+Z4xRH3OFRb2101M2N+It+HfyKTCPvdkg36hXzK98AkcBLlaaZ6y9Ok5rih+cXwU3dYLHmf5jXOE8eHDhp/jOdHaam8Wq4mZ0NIpXuHrryhdzFprbj6vwVRrOaK/yj7jjnmc4zvSc5XqWT6VR1tdIh17/o9wjPBmXM7yMeol8M/07zZ+tu0zkyDg861vuwDjj14sZrVX7ct83/v7W/rfHftWO8XfHvmu/y+Lvxx/b+CN8pqr+mFu3c9f1O774O17eMP7ccP2h4Xq+3P6d7PidKsxFbsQx4j3yxN/Hiv9/4/tm+HdM4m9pxe+kqx33M/dvdns96Hb8LaDY3PtVzK92/d38IzyHir+b10HPI41GOqJv+Be7/v6K3GB/nDPOeS8p7bB/xhg88m+YGI84mG/Mw7WNDPOpOiZyKN5nfHpxmc+MbmzMf4HxKN8Mtl6tGd5mbCZW1X5NzbA64OVsDzF2kcdhnddm+Tew0onlGqPavXm36/tBpXy9HmZ6xLli/ecoeY45Vj2M9HIR16vvE2tF5GIfhbna7WeLGT23KHKa3eKqEK8wz/Kk+Jrxu9dH9XYWa6bLDL57aiE3Cv9ojBhD9yp8UcueFYpBG/XsYu5eXmb1zbipb1hX1eDaPX4y7ZQeqscy0W+mU0+7Is7v4ezemDDvcMRzbuP7tr311/bV6xUx4vwMnhkOlf5nfZ2Or9FQxc3mQXyIpXT8stwKQ+StJ2JmdBr1POJ9hqt7OX2UjeqfxZfp9dp+e3GzXPfmlIZZrOrncLwc/4+s1a5/kzO+z0a9crJHVXvPt7bzl387d4F7unAfgetxTacx4lzt+B2Z8cf8bB8O4yxG+czoyjypPns4M+zZPsnmM81Gmp+Zz2rP6OBwzPjt6XOWwxlO7p2fycsa3oP/XryjWq/l4d78at0HvqM+M+57sWf7OYPzDKbM92w/7HM25z18nPE768tcz3Lfq3emfi+fw3lPZ4W52Phz8ZduitdRD2/F/aPw31uPe/fJeAN/P9nfWa4NDHH6RGz4FFibqW8Q57T2FnpZgv/RdhZ/z3+Wz7ewHlcZjhl8ak3N+WA9y60wvAVfPdxvXUv18zVjz/Dw2hoz8SMfJ78RxkfwcoYrP5HjXrxZjKp9Fs9M7a/F8Vv0keHt9WCJz9k8iN1grGLPaHovD4/SZjb3WQwj/0zbt+430+A1NR6N+5F6/9JwzuTo+WT6nsnxaL5Vra+N52zOR3FiNB7VObv+KO5m68zo+yg9X1Nzj/U3zvm1bJbz2V6+Rs9vWUPlYk7euqevwdFsnZ7PW/d/Tx5/o9o9DG9d41EcufAZccoa2kSMyjFbZzTfy6PWzmCd8T3D3bfU/h6dXtv7t+Qjq/1aTDPxIx+fiHkE/tkar6l/Bt8sl6/VLKv7qLyPMJV7RqNHYvqa/T+yhiV5vwWPj+rvl4Tna/J5puZI72+B+a/VMq57GjxSH/9GPPx12/8D60+hMg==</binary>
            </binaryDataArray>
          </binaryDataArrayList>
        </spectrum>
        <spectrum index="14" id="sample=3 period=1 cycle=7 experiment=2" defaultArrayLength="246">
          <cvParam cvRef="MS" accession="MS:1000511" name="ms level" value="2"/>
          <cvParam cvRef="MS" accession="MS:1000580" name="MSn spectrum" value=""/>
          <cvParam cvRef="MS" accession="MS:1000130" name="positive scan" value=""/>
          <cvParam cvRef="MS" accession="MS:1000128" name="profile spectrum" value=""/>
          <cvParam cvRef="MS" accession="MS:1000505" name="base peak intensity" value="2.0" unitCvRef="MS" unitAccession="MS:1000131" unitName="number of counts"/>
          <cvParam cvRef="MS" accession="MS:1000504" name="base peak m/z" value="149.024661225192" unitCvRef="MS" unitAccession="MS:1000040" unitName="m/z"/>
          <cvParam cvRef="MS" accession="MS:1000285" name="total ion current" value="17.0" unitCvRef="MS" unitAccession="MS:1000131" unitName="number of counts"/>
          <scanList count="1">
            <cvParam cvRef="MS" accession="MS:1000795" name="no combination" value=""/>
            <scan>
              <cvParam cvRef="MS" accession="MS:1000016" name="scan start time" value="2.604666666667" unitCvRef="UO" unitAccession="UO:0000031" unitName="minute"/>
              <scanWindowList count="1">
                <scanWindow>
                  <cvParam cvRef="MS" accession="MS:1000501" name="scan window lower limit" value="100" unitCvRef="MS" unitAccession="MS:1000040" unitName="m/z"/>
                  <cvParam cvRef="MS" accession="MS:1000500" name="scan window upper limit" value="2000" unitCvRef="MS" unitAccession="MS:1000040" unitName="m/z"/>
                </scanWindow>
              </scanWindowList>
            </scan>
          </scanList>
          <precursorList count="1">
            <precursor>
              <selectedIonList count="1">
                <selectedIon>
                  <cvParam cvRef="MS" accession="MS:1000744" name="selected ion m/z" value="742.140073986343" unitCvRef="MS" unitAccession="MS:1000040" unitName="m/z"/>
                </selectedIon>
              </selectedIonList>
              <activation>
                <cvParam cvRef="MS" accession="MS:1000133" name="collision-induced dissociation" value=""/>
              </activation>
            </precursor>
          </precursorList>
          <binaryDataArrayList count="2">
            <binaryDataArray encodedLength="1240">
              <cvParam cvRef="MS" accession="MS:1000521" name="32-bit float" value=""/>
              <cvParam cvRef="MS" accession="MS:1000574" name="zlib compression" value=""/>
              <cvParam cvRef="MS" accession="MS:1000514" name="m/z array" value="" unitCvRef="MS" unitAccession="MS:1000040" unitName="m/z"/>
              <binary>eJwNwwtQ0wUcB/AhsjXmYODGQ14FKDQOAsryb1T2//6y8zg0L2bJQcQxIzoCUoe8TkAUCBgdA+bkUXIzXQgkbHQcHUaNo0xr0MVDzJlH7RIcMBTGtFF+7j5LKxOsX4CZrXzFzEYKLKxP2CL71XOL7NWYFbZC+ohV3HWy17a4IEfsgmg3PsIEWxHuJsFbXAlKeRLYgiU4GeiLB+IgjDmeRhI3Am8IIjAijEBfSySGQp/F4iMp6s1RgEcsPvJ/CbkiBlbJmzCK9+GuXyIGYpJw2OsAtN8dQKy3DBtiGY74yHDDV4bWbTLIg99BYlsqioVpiNuaBtm2NLhL0nGfl4FUfgZsOzIxtZEJ7WY5lOtyHORn4SovBw+FeWCfyYPk+TycD1Agbq0AWk0ljEVVqH2vGpbcGkwW1ECqqYFZ+SmaBPVQuiox46GEh0yJ1rIGlCgacaKhGZ6VLZh7sv5MCzKqWvAZRw2hqxr1bmq8yFNjgK9GukANv9Nq5FaroalTY3/ZWai8NfgiUINV8Tn417biE3U7DNwOZIZ0QKXsRIpdi13rWtwpv4Du05cgd9ehfUOHxIoufO28jOaiblged2O5qAfNIb3grfVC4NmHg9V9mKnrA4fXj3+eJKEe3JN6fF+uR2mlHgkcA37ebEAVz4Do/AF0qr5BiXAQr4oG8VrXIPy6B2FSDUG++C3iHMMYOz4KU9sozFlj+DF7DMcLr+FC4XWkVlxHZ8kNXEn+FY2nTCipMuFL93GUeo8D5eP4JX8CjGoCt6y/oTVgEiW6STSuTCEtfBpnd9zEysVb6DjxNwyRFszmW9CkuocH1nuojp/HxsV57O2dx5L/fexpsmJq3YrFsmXsqVqGZ7wNwTYb+sseYu78Kj6stcPHYMdRux2OaAeCih1wmh3Iet+JhQoneladWOP/hx5vDjnrODSr49CmYQ4lHXKhQ+ub6EyCKxkVrvSCkkvFLz9Fc2Y+7fUR0KBJQOlXtlBUhpCkek/64LaIQu+I6Ic5EbXxvOgPkRepxn0peyWULPrtJPx9Ox0ekZJqWkq7bkupbDyKoIihfRMxFD4XS4X2eAo5tpNmqxk60sDQTg1DI58z9K+WIfYSQ316hhKGGPrLzFBQ7G76k/s29U8mk/90MlluJlNsl4wKjDIaDnyX5MkplDSSQtnH5LTbcZQenzpHkv1t5JreRsaFdkLBZarNHiGfjlH62PYTWXQzFJazQI2vL9H/2lqoCw==</binary>
            </binaryDataArray>
            <binaryDataArray encodedLength="60">
              <cvParam cvRef="MS" accession="MS:1000521" name="32-bit float" value=""/>
              <cvParam cvRef="MS" accession="MS:1000574" name="zlib compression" value=""/>
              <cvParam cvRef="MS" accession="MS:1000515" name="intensity array" value="" unitCvRef="MS" unitAccession="MS:1000131" unitName="number of counts"/>
              <binary>eJxjYGiwZyALMziQJ0dtTC+7QPbA8GBwDzFuHcrhPdDhN9BuoMx9ABGbsZc=</binary>
            </binaryDataArray>
          </binaryDataArrayList>
        </spectrum>
        <spectrum index="15" id="sample=3 period=1 cycle=8 experiment=1" defaultArrayLength="9887">
          <cvParam cvRef="MS" accession="MS:1000511" name="ms level" value="1"/>
          <cvParam cvRef="MS" accession="MS:1000579" name="MS1 spectrum" value=""/>
          <cvParam cvRef="MS" accession="MS:1000130" name="positive scan" value=""/>
          <cvParam cvRef="MS" accession="MS:1000128" name="profile spectrum" value=""/>
          <cvParam cvRef="MS" accession="MS:1000505" name="base peak intensity" value="104.0" unitCvRef="MS" unitAccession="MS:1000131" unitName="number of counts"/>
[truncated: 6,802,634 more chars]
