# Supplementary material for: Genomic and proteomic characterization of SuMu, a Mu-like bacteriophage infecting Haemophilus parasuis
Source: BMC Genomics. 2012 Jul 23;13:331. doi: 10.1186/1471-2164-13-331 (PMC3447690; doi:10.1186/1471-2164-13-331)
Supplement: Additional file 21 — ESI-Sample004.mzML P03744, gp37 long tail fiber, receptor recognizing protein, E. coli enterobacteria phage T4 (Myoviridae) and Q9T1X2 Lysozyme/muramidase/endolysin, Enterobacteriophage Mu (Myoviridae). [file 1471-2164-13-331-S21.zip]

Archive with 1 entries (1 files):
- 1471-2164-13-331-S21.zip.out
