# Supplementary material for: Genomic and proteomic characterization of SuMu, a Mu-like bacteriophage infecting Haemophilus parasuis
Source: BMC Genomics. 2012 Jul 23;13:331. doi: 10.1186/1471-2164-13-331 (PMC3447690; doi:10.1186/1471-2164-13-331)
Supplement: Additional file 21 — ESI-Sample004.mzML P03744, gp37 long tail fiber, receptor recognizing protein, E. coli enterobacteria phage T4 (Myoviridae) and Q9T1X2 Lysozyme/muramidase/endolysin, Enterobacteriophage Mu (Myoviridae). [file 1471-2164-13-331-S21.zip › 1471-2164-13-331-S21.zip.out]

<?xml version="1.0" encoding="ISO-8859-1"?>
<indexedmzML xmlns="http://psi.hupo.org/ms/mzml" xmlns:xsi="http://www.w3.org/2001/XMLSchema-instance" xsi:schemaLocation="http://psi.hupo.org/ms/mzml http://psidev.info/files/ms/mzML/xsd/mzML1.1.1_idx.xsd">
  <mzML xmlns="http://psi.hupo.org/ms/mzml" xmlns:xsi="http://www.w3.org/2001/XMLSchema-instance" xsi:schemaLocation="http://psi.hupo.org/ms/mzml http://psidev.info/files/ms/mzML/xsd/mzML1.1.0.xsd" id="061505Zehr_ESI-Sample004" version="1.1.0">
    <cvList count="2">
      <cv id="MS" fullName="Proteomics Standards Initiative Mass Spectrometry Ontology" version="3.18.0" URI="http://psidev.cvs.sourceforge.net/*checkout*/psidev/psi/psi-ms/mzML/controlledVocabulary/psi-ms.obo"/>
      <cv id="UO" fullName="Unit Ontology" version="12:10:2011" URI="http://obo.cvs.sourceforge.net/*checkout*/obo/obo/ontology/phenotype/unit.obo"/>
    </cvList>
    <fileDescription>
      <fileContent>
        <cvParam cvRef="MS" accession="MS:1000579" name="MS1 spectrum" value=""/>
        <cvParam cvRef="MS" accession="MS:1000580" name="MSn spectrum" value=""/>
      </fileContent>
      <sourceFileList count="1">
        <sourceFile id="WIFF" name="061505Zehr_ESI.wiff" location="file://C:/Documents and Settings/ezehr/Desktop/wiff files">
          <cvParam cvRef="MS" accession="MS:1000770" name="WIFF nativeID format" value=""/>
          <cvParam cvRef="MS" accession="MS:1000562" name="ABI WIFF file" value=""/>
          <cvParam cvRef="MS" accession="MS:1000569" name="SHA-1" value="b0691e582fb3907172118a66160d88bcd0c32f61"/>
        </sourceFile>
      </sourceFileList>
    </fileDescription>
    <softwareList count="2">
      <software id="Analyst" version="unknown">
        <cvParam cvRef="MS" accession="MS:1000551" name="Analyst" value=""/>
      </software>
      <software id="pwiz_Reader_ABI" version="3.0.3324">
        <cvParam cvRef="MS" accession="MS:1000615" name="ProteoWizard" value=""/>
      </software>
    </softwareList>
    <instrumentConfigurationList count="1">
      <instrumentConfiguration id="IC1">
        <cvParam cvRef="MS" accession="MS:1000495" name="Applied Biosystems instrument model" value=""/>
        <softwareRef ref="Analyst"/>
      </instrumentConfiguration>
    </instrumentConfigurationList>
    <dataProcessingList count="1">
      <dataProcessing id="pwiz_Reader_ABI_conversion">
        <processingMethod order="0" softwareRef="pwiz_Reader_ABI">
          <cvParam cvRef="MS" accession="MS:1000544" name="Conversion to mzML" value=""/>
        </processingMethod>
      </dataProcessing>
    </dataProcessingList>
    <run id="_x0030_61505Zehr_ESI-Sample004" defaultInstrumentConfigurationRef="IC1" startTimeStamp="2005-06-15T13:31:48Z" defaultSourceFileRef="WIFF">
      <spectrumList count="165">
        <spectrum index="0" id="sample=4 period=1 cycle=1 experiment=1" defaultArrayLength="12097">
          <cvParam cvRef="MS" accession="MS:1000511" name="ms level" value="1"/>
          <cvParam cvRef="MS" accession="MS:1000579" name="MS1 spectrum" value=""/>
          <cvParam cvRef="MS" accession="MS:1000130" name="positive scan" value=""/>
          <cvParam cvRef="MS" accession="MS:1000128" name="profile spectrum" value=""/>
          <cvParam cvRef="MS" accession="MS:1000505" name="base peak intensity" value="123.0" unitCvRef="MS" unitAccession="MS:1000131" unitName="number of counts"/>
          <cvParam cvRef="MS" accession="MS:1000504" name="base peak m/z" value="610.114522384378" unitCvRef="MS" unitAccession="MS:1000040" unitName="m/z"/>
          <cvParam cvRef="MS" accession="MS:1000285" name="total ion current" value="13387.0" unitCvRef="MS" unitAccession="MS:1000131" unitName="number of counts"/>
          <scanList count="1">
            <cvParam cvRef="MS" accession="MS:1000795" name="no combination" value=""/>
            <scan>
              <cvParam cvRef="MS" accession="MS:1000016" name="scan start time" value="0.08355" unitCvRef="UO" unitAccession="UO:0000031" unitName="minute"/>
              <scanWindowList count="1">
                <scanWindow>
                  <cvParam cvRef="MS" accession="MS:1000501" name="scan window lower limit" value="500" unitCvRef="MS" unitAccession="MS:1000040" unitName="m/z"/>
                  <cvParam cvRef="MS" accession="MS:1000500" name="scan window upper limit" value="2000" unitCvRef="MS" unitAccession="MS:1000040" unitName="m/z"/>
                </scanWindow>
              </scanWindowList>
            </scan>
          </scanList>
          <binaryDataArrayList count="2">
            <binaryDataArray encodedLength="49084">
              <cvParam cvRef="MS" accession="MS:1000521" name="32-bit float" value=""/>
              <cvParam cvRef="MS" accession="MS:1000574" name="zlib compression" value=""/>
              <cvParam cvRef="MS" accession="MS:1000514" name="m/z array" value="" unitCvRef="MS" unitAccession="MS:1000040" unitName="m/z"/>
              <binary>eJwM13Vc1dcbB/Db3X0vdsfUOWdgoHA+igKiWCB2TKcr3UxsBUSwFQOxe3YHNnZhi93Tzen2cya3fp8/3i/kfs95zhPn4r1PpSUiTVciQtYSoSlfInbVKBGna5aIv2uViJ7flojDkSWicbsSsePXEnF7WIn4a3iJCI4oEZVGl4iGaSViyLgSMWV8ifh9ItdOKhGf0kvE11klYnBOiRg3vUTI55eI9otKxNJ8xlhaIk4uY4wVPG9libCuZpw1jLO2RMSv43nrS0T6xhJxZHOJuLqlRLzYWiLK7iwR6w6UiG//LhHaz4xdUiKSAyVilckv3E6/qOHyi+kRfrG8lF+cKeMXb8v5RdPKfjGiml9kV/eLk1/5RXEtvwjX8YvhDfyisLFf9PzJLxYP8YvNQ/3i2K9+ceM3v3g1zC/8w/3CPNIvKo7imjF+8etYv8gY5xdbJvjF8YlcN4nrJvtFYArXZXBdpl80nOoX8VlcP43rs/0iM8cv8qZzzwzumekXN2f5xZ+zuWeOX1jm+UWl+X7RKNcvEhb4Ra+FfvHbIr+YutgvluT5xbYlfhFa7heVV/lF5Gq/aLvGL/I3+MX2jcx/i1/Yt/lFu52sbbdf7NznF87DflH9iF/U/+gXbT7xnLBfBCUBYZUFRGV5QEQqAqKtMiD6qAJiuDogpmkCYqk2IHboAuKUPiDuGALijTEgpOaAcFoCoro1IJrZAiLJHhDfOQJitDMgZrgCYq8nIN5FBISvTEAMrhAQ4ysGhL5mQNSrFRCPkwKiawrj/RAQriEBEfVrQKweGRD7RwXExdEBoR0XEKXHB0TdCQGROikgfp4cEAvTA2JTRkAczQyIG1MD4lVWQASmBYQlh3lPZ94zmPfMgOg7KyBGzA6I7DkBsXxuQOyaFxBn5gfE/dyA+HdBQHgXB0T0koCYtzwgClYGxOc1AWFcFxDl1wdE/Q0BEbcxIH7bFBDbtwbEyW0BUbyd9e5gvbuY6+6AqLEnIDruC4iB+wNi9sGA+HiUNRUGRLXXzP0//v4hILr7uV4RFE5lUNRQBUWUOig6aoJioDYoxuqCYo4+KA4ag+KyKSg+W4LCYAuK8vagqO8IijhnUPR0BYW8bFB4ygXFhqpBcbhaUFyrHhR76gdF3aZB0eE3xhgRFOtGBoVpXFBUHB8UCRODos+koFieHhS7M4LiXGZQaLKDonQO90wPilYzgqLbzKDImB0UhfOConh+ULzJDQrZwqBwLwqKrxYHRXReUAzOD4r5y4Li+sqgeLUqKIKrg8K2NiiqrAuK7zYGxaxNQbFmc1Ac2ML8tzL/7UFh3BkUDXYHRfyeoOi9NyiG7wuK7P3M5QBzOchcCoLi4aGgWHKa9TxhjDfM+z3z/hAUH8OsWx4SvZQhMUwVEv8ZQkJjColvLCERaw2JfGdI7HCFxGl3SPzrDYltFUPiZKWQeFslJBTVQkLUDIkptUNiy9chUfxNSLypFxKy+iHhbhASyZEhMalJSLxuERI/xIZEbpuQ2BQXEjcTQmL+kJDYODQkHCNDovqokGg+OiQGj+Hr40Lir0khEZ7M1zL5WlZITJjGvdkh8XtOSBybzuczQ0IyOyScc0KixbyQ6Dw/JCYuCIkFC/l8Mc9bEhLRK0Kiy8qQ+HEVc1gdEifWhcTt9cxvA/P7PSQ8m0Ki1uaQSNkaEj9tYw3bQ2LRjpDYujMkCneFxJ3drHEPa9wXEt79IYGDIZFaEBK/HAqJvCMhsf1oSJw6FhJp/4bE2nchUfBfSFT9EhId/KxVGxYL9WGx2RAWcmtYwBEWqc6wyHCHxRJPWLwrFRbqMmHRs0JYLK8cFnuqhMXH6mFhqBkWDWuFRdvaYdGvTlis+SYsDtYLiyvfhoW/QVhYG4XF903DYn5UWLyOCYspcWGxLSEsbD+ERaefw+LNcJ43Miy8o8JiyNiwyBwXFvnjw+LsxLB4PzksEqaGxahpYXFgelgUzWC8OWExYUFY5C4Mi+OLw+J2HmMs4f5lYVFneVh0WxkWQ1eFxdTVYbFrbVg8Wh8W+t/Dovwm5rmZeW4Ji9HbwmLW9rBYuyMsCnaGxdVdYfFyd1gE94RF9f1h8UNBWBwt5rq3YZH8JSy2B8PifjgsFFIJZtE1hQQ9lBL8ppIgRDW1EkTrJLhIyXoJntIXgwTpRgnMJgm2myVoYpGgg1WCB/S9TYL/SOuQYD41cEmQ4Jagr0eCNzTay3N8EqyNkCC2NM8pK8GYbyR43VACaaQE7sYSrKYDTSRAUwmuULdmEgyNkmBZCwkuxDAHIcFn8PxWEuRR5VjmQU1bM4c2zCFOgvekS5BgAZVvK0HDRAkKKbGdBHdI1UGCOVS6owQbqF4nCY5QXGcJ/u4iwchkCWQpEswgb1cJ1lBBqgQbR0nw7WgJFONYB9WdwLynSDCdXk5lz7IkmDZNAmc2e5cjweXpEgyZKcHS2RJUnyPBbrowV4Iu85j/Agl2LpSg2SIJJi+RoM9+CXwFEhw+JEHrwxLcoF5H2BuacYx5HJfg6xPMg64VStDzpASS0zybWp6T4Cp1Py/BK/rtggRhcl2SYCXVuizBfup2hTleZY7XmON1CVbQVzck2EfiJvOl1FsS/EFDb0sQpKxiCRx3JFhONe9KsJdi7klwibreZ30PJJj6UIKfP0iQ8ZH3pIR3xM9aQ6xTIsUXqRRWuRT51FwpxQVKVklRopYiQ8PXtXxNzzVmvm6T4mc7/+2UorpLiotuKVI8UjyjX7xS+CnTJ4UtQopltKeUFNGlpbCXl2J5VSkuV5eiewMp3JFS1G4sxbUmUvzZVApPcylio6V4HSOFDFLMpHUtpajbSorDdDNWit6tpfibRrWRQhEnxWyKiJdiPdVLkOIoxbeV4hb1TZTiLaW1k0LVXoo5VDpJio1Uv4MUxR2l6N9Jin9J00WKeVQ2WYpN1DBFikJK7CrFXRqQKsWpnlKkjpTi4Bgpro6VYu1E5jaJOU1hHhlSlMqUYgMdmypFQpYU/aZJ8Q+NyZZCncP4VHY641PDGYxP7WZKcY8mzJZCN0eKBVRhrhRbqfE8KU5Th/lSPKTBuVJMXiCFaaEU5xdzBks4m3zOYakUkXulGLRfCuNBKZodkuIcdT4sxVMqOcJ5HOU8jnEeVOO4FHsp5gRnQamFUvxBv56UIkTZp6RwnZZiFdU+w3qp1VnOiXqd43xo5Hkp5BekmEURF9l/OnqJvb8sxW3qV8Sar0oxn8pdk6LRdSlO0v0bUnx/U4r3NPGWFIbbUuwoZs53mDN1vivFE/rpHu8kWR8w34fM7Qn78D8phnyWIuuLFAf8nEFAih5B3pMwZy+V4SjFy2S4Tf3kMvxLYxUyaJQyzKdyKhk2U6RahlOUpJFhkFaGjzRZJ4NJL0MeVTHI0NwoQ7JJhhVWGWrZZPjLIcMIpwwylwzFXhn6+2TQlpJhS2kZTpeR4YdyMkwpL0Pp2jIY6slwrr4M9kgZllPNxrzNUTL4msuwjuq1YJ7RjBHDHGmcYCze+Fyq0FKGrdS4lQxnqGOsDI/oh9YyfKb0NjJY4mRYStXjZdhDMQkyXKaXbWUIJ8rgaS/D4SQZbnWQYUwn1t6ZdXdh3cmsm5JSZHhIg7vK8ImmpMqQ302Gat1l2E3RPWS4RH/0lOHXXoxJOb1lcPeR4W1/xh3G/WncO4Y5jJdhL8VMYG1TZPgmXYYjdDuD9WWyrizWNE2GJtkydMqR4TFlzmA/58ggnyfDLCo1X4YNdDxXhrsLZJi4SIbFi2WonCfDTopawlnky/CcgktlcC2XYRXVWSFDAbVeKcMN6rNKhjeUtloG1RoZ5lHZtaydGq1j7ZS0nrnT4A3Mn9I3sp+/s5+0d5MM+j0y7NgrQ5f9MvxyQIZpB2VwFshQ+xDPotjDPIvSjvKMYzyDyh5nb08wPnUoZHz6fJKxT8lgPc3YVOOMDOKsDFeo+zkZ/qQR53mfLrAHVP8Sa78sw8AiGd7TxCsyGK+yD1Tlmgy76MUNGUI3OYtbnPFtGdZQ3WL2m+LusOfU7y7vFI27x97fl2EBVXwgwzZq+pD3kjo/kuEp/fxYBj9lPZHB8VSGlVT7mQwHKfY566TeL9hTUr3k++cVe0mRf/LO04+vZXjwge+hj3wPkfkz78MX3oUSGYqou5/1BTnXsAyJEjkGSuVooZTjEtXTyTHAIMcEoxxVzHKEbXJMt8ux1iHHUacc8S453rnlGO+RQ++Vo7JPjqgIOVJKyfGChpaWI0Q5ZeRYU1aOuuW4pzzXVpKjUmU5dlBUFa6rxnXkqSHH82+4roEcxQ3l+K4RY0fK8WsUz23Oc1vIkRAjxx0aIHg2TYAchpZy7GrFvGPluEhdW8shiZNjBq2Pl+NYghxt28pxlwYmyvGeJrWTw9RejjyqmiTHboruIEe3jnLM7CxHRBc5NlD9ZDlOULsUOQZ1lfN9KIe5mxyihxw9esqh6C3HHMr4To4DA+W49r0cBb/K0XeYHP/Q2OFyaEfIsYC2j5Sj2Sg5zlPyaNZKQ9NYO+WMYf1jWSMljGd9EziDKXIMy+CZOXL0miXH36SaI8eWuXJkLZDDuVCOVVRnkRyHqF+eHOOWsKfLOIPlrH+lHN+u5rNdctzaLce/e/h8L+e0X47fCljnIdZ4mDUeYY308Zgc6cflqFkox35qeZLnnpLjDaWdlkN9Ro75tPWsHE3OyXGWupyXI3iBORdxLjTgihwTr8qx57ocRTfYo5tylCmWYzP9dE8OP2Xdl2Pnf3KkfpBD+kmOWdTgixxJJXJkBuSwB+W4GWb9CgVSlQrI1ArMoiSdAo/oR70CmQYFVhoV0NsUeOVUYLhLgU0eBR77FPgpQgE/ZZVSIKaSAhUbKdAsUoGUxgr8QZKmChRGKfBDCwW+UGa0AvYYxqPaQoE2UOB/LRVYHKtA1dYK7KaYNgoUUfc4Bf6ikfEKKBMUmEtl2yqwhRonKnCWOrdT4BkF2yuQk6SAp4MC9ToqkNhJgXs0qLMC6V0UsCYrsIy+SlHgAMV2VeAG9U1VQNddgUs9Fdj5K+sbpsCI4QrIRygwm06PUqDTaAWe0C9pCt4Zxh+nwDFaPonxJjPWFMZJV+BfKspi3tOYN43MZt45zHOGAl1mMk8aOkuB6bMV8M1RYD3Vn6tA+3kKPKCVCxQoXqTAd4sVmJinQPV8BaJWKVCwQ4F3uxSYsFuBJXsUqLZXgb30934F0g4ooDmoQC5VLFDg4iHO8TDneJT5U5ljnBVFHldgSCF7dFIB7ykFTpxWoN0ZnkuO8zyb6lxQ4DAVX1Tgv0sKTLqsQH6RAjWuKLCfWl5V4Dr1uabAPzT2Ont3Q4FFVPmmArso+pYCl6n7bfaARhWzB3cUmEfl7yqwlZreU+A8Jd9X4AWVeqSA+7kCVd4r0OOjAq+pwhfes4ACm0MKnAlzzhIlpsuU2CBXolChRJJSiTUaJY5qlbinUyLdoMQhkxJxZiW+syhhtimRTzXsSuynVg4lblBfpxL/0DiXEovdSlT1KBHjVeJvnxJpEUrcr6dEfCMl7tDASCU+0JTGSlibKLGMvmqqRP8oJSY2Z/wWjB2tRMsYJa5TH8HYpG+pxJ5WSohYJa5Sr9ZKvKExbZTQxClRKV6JndQiQcnPKUp0b6vEXzQqUQlVOyXmU4X2SlxMUiK1gxKvaE4nJZp0UeIcJScr8YJ+S1FC2lWJWbQpVYkz3ZTo3F2JZzS0hxJhmtFTiYheSjTsrcQp+qWvEkF6NECJur8osfI3JeoMU+IwxQ9n3TRwBOumKSNZ9yglllOt0UoUUJs0JW7Td2OU+I8mj2VPxivxbiL7MZk9TmePM5QwTlViCVXPUmIftZzGHlGfbPaI9NPZf6o6g72it7OUqDKXs5inRM/57BdVXqhE9CIliqjHYiVG57F3+ewd/bVMidwVSnRbrcTLnUqU26NE071KnKeUfXyNhu9XQn5AibIHldhCTQv47JASf9Cww3x2hH2lJsfYV/rjuBKyQq4/yfXU5BR7fZqv07AzfHZWidlU5hyfU5Pz3EfJF/j8Ip9f4nMqc1mJzdSkiM+ucFY0+xpfv85/3+TaW1x7m69RmWKupSZ3GIuS73INDbvHNfe5hso84HnU5CHXUPIj5kTDHnPNE+b7lL8/58+XrPGdEheo63/sAY14r4TigxJzqdxHJbZRs09cQ6mfebdoxBcllCVKzKNtfvZUpsJfNEqugkqhQi5VVKqwg5qrVLhM3dVcQ6M1Kqi1XEOVdCrspBZ6FYqoh0GFvynNqILGpMJCqmxWYRfFWFToaVXhDY2xqaC1q3DVqUIvlwpvSe9RYTFV9aqwl675VPgnQoXxpVTIK61C9TIq7KOWZVXoW06F/5Gxggr5VKOiCgcotpIKN8lcVYWl1Lq6CodqqZBQT4W7NOhbFT5RZn0VHA1UqNtQhfuNVPghUoWpjVVwNVFhDdVrqkL7Zir8FKWCn6Y1V8HTQoV1VD9ahUJ6HKPCL0KFIOVABV9LFTZQw1YqnKJOsSo8paGtVQjTzDYqlIpTYRNFxqtwlrokqPCcfmurgjRRhdlUpp0KW6hJexVSklR4SYqOKsyl8p1UiOqswkXq1kWFP2lUMmeWwnlQxa6cB7VI5TyoRzfOg9K6s989OA+q0lOF3SR6sf/Uuzf7T+P6sM99VajWj32mQz+pkDGEfRqqwiqq+6sKRynxNxUe0A/DVCihrOEquEeosJa+HanCCUoaxf7Qz6PZH8pJY3/GsD/UcKwKp6nTOBWe0dDxKkgmqFB6ogp/TFZh+BQV5Omsl8plqLCNmmWyZuo2lTXTqCzWPI01U6Vs1kzROayZek7nHaMxM1TQzeSdor2zVMBsFa7Tv3NUqDlfhdu5Kny3QIXJC1WwLlJhBR1ezLuSx7tCg5ao8Jky81VwLlVhNR1fpkK75bwTK1TIXqnC+lUqNFjN98N23vMdvOcUs5N9pV672Fcat5t3ew97S9X3qrCfWu3jPaX++1V4R5MOqGA5qMIyqlXA3lPcIRXu0PeHeWfp2DEVHh7nuYW8iyd5NjU4xbtGHU/zrtHQM+zlWd41Kn1Ohc3U+LyKf7N4ly7wLtHwi7xPl1SYRxUuq7CdmhfxPU49rqjwmtKu8r5c4125ruJnTfbuhgp9brJ3ZLrN9xzVLFbhIA24q8IHSr+ngv2+Cl8/4L14xPfJUxVO0pNnPOc136/v+L58zxrpqw8qFFDcR9ZInz7xnn1hj+l4Cd97ftZKPwVUCNDGkIqfB9SQydTYKlejmUKNi9RNqcZfNFqlhlqtxgKqrFFjNwmtGteoj06Nf2i8Xg2jQY2aRjUOUhuTGsU0wKzGB0q3qGG3qlHXpsYxemBX40eHGtlONTa41JjtU6NsBM8uxbNpdzk1/q2gxtJKaqyurkaP+mr8TS0j1bhB7xqrMamJGrWbqZHVQg13tBrrqH6MGiepo1DjKQ2FGpKWasyiMq3U2EJNY9W4QKmt1fiTRrVhfXGsj3bHs64E1tWW59OERDVM7dQoaK9GXJIa33dQ4xNldlTD2UmNpC5q/JKsxowUNUp1VWMTnUtV42U3NXJ7cM9IrktTYw2dGKPGkHFqlJ6gxvmJaryaxLMn8+wp7Gs6zyaRwbMz1fgfTZyqhjlLjVrT1LibrcbgHDW+UNZ01jhTjU6z1HhGr+erkZarhnaBGtUWqnFzkRq2JWp8na9G4lI1zq7kXHdx3R41vjuoxnuaUqBGuyNqPKKfj6oRpE3HmfsJNboWMjdSnWJPqPJp5kbijBrXqe9Z5nZOjeXn2f8LahyhthfV+OGSGo2uqHGGulxVY951NaJvqnGFet/iHbmtRvxd1nCP83qgRo0PvCtU/JE9/cSeflbD9UWNtXSyhDP0q1EupMY2ah5WY6xUgzsKDaaqNFin1qC+RoPyBg2MFg3u2jRo4NJA7tVgHlXwaRAdocHSMhosrK/BzYYapEdqYG+swWr6pokGSU01GNJMg1lRGmxtrkFUCw0u0d/RGoyN0WCJ0KAGNGjTkufS9600+EzrWvOsNhqcpmHxGigSeCZdTdRgYnsNzEkaLKc6HTQ4Qg86avidXIPUFA3+pNFdNViUqkHVbhrso1bdNbhFH3pokNFTgzW9NCjsrUGvARqMH6iBY4QG9UZq8HSUBkNHa1A0ls/GaXB4ogb+yRqcy2DcTA0+5mh4HzSYO4f1z9VgJ0XP0+Df+cwrVwPLAua0UIOjlLhIg4f082INZuRpUHqJBpupab4GF+n1Ug30y1n7StZO6Zs1mLODsXYzxj7GoJ8PaBCiLQUaNDukQffD7NlRDf+GauA9ybxOaaA5yzrPaTDwAvMj1yX2jxpc1mD+VQ0qXdNgN924rsGUm5zPLc6H6t3W4AR1KGbd9OsdDWR3mQOVv6fBDrp6X4M+D5gTTXzI+h5psIK+fqzBMWr3RINHNP4lZ/qPBr6PGvxO5z9p8NdnDbQlGiym6n4NDlCbgAZfghp4whpsoEYSLWKVWqzXaJGs02KEXou9Ri0+mrXItGixzqpFZ7sWuU4t9ri0aOnW4iZ98GiR4dXC6dPiRSktFGW0mE8op0X/8lqkV9BiWBUtdlfT4nltLSrV5bNvtHDU1+JkAy06NeTzRtwXyX20uzGfN+HeptzbjOuitPi2Ofe24PMYLb5ryTPJGavFqdY8s40Ww+P4eiJfp8x2WpxOYv4dtVB10mIB7e2sRasuWtyiAclafKKpKVq4u7JeapiqxRlK7qbl3zItRnbXQt1Dy884WlTrqcV+at1Li2L6vrcWWX208PTVolE/Lc5R1/5aDB6kRalhWhhHabGUDo/WIjFNi4cUGqPFzLFa/DNBi8dTtNiRqUX0VC2uUd8sLd7R5Gla2LK1WEX1crQopI7TtXhGv81gf2ayfqo0iz0izGb/6bs5rJsy5rIn81j7fC3+yGUNC5j/Qua9mHnT93lafKasJVp487XYSOeWapG6TMvvQ1qkLddCt0KLPKq5UosCil+lxT36cbUWAZq+hjWu1WILNVunxSXqsV6LtzR+gxamjVosozq/a3GU2m3S4hFd3caadnE2B9nvAvb7kBavDmuhPapF3HEt7lJOoRabTmrR9JQWF6n7aS3e0Lgz7OlZxqXa57Q4Qu3OMy79ckELyUUtZlO5S1psp+jLPI/6FLGnV9jTq1qspnrX2FPqdJ13iYbd0EJ5k/eZKt/iHaFbt3k3ink37nC+d7XYQJH32Cfqep99orQH7NNDLZZQzUfsEyU81uI+/fhEiyDNeKpFmWdabKWo51oUUa8XnD9ZXmqxguq+0uI4Pf1Ti1//0kL+Wot5VPFvzvYNe/9Rix8+seeftSj9hXv93BvUQibVYR7tlukAuQ436TuFDplKHVwqHVI0OvxJo7U6aHU65FENvQ4FFG/Q4T79aNQhSDNMOpQ267CVoiw6FFEvqw4r7Tp849DhBD1z6qBw6zCfKnt0GOjTIStCB08pHTZSZGkdzlNqGR3GlNXBUE6HfDpcXofECjo8pF8q6tC3qg5daurwBx1vyHiNub+5jv/3cI/QYSk9aqnDkFY6SGJ1mEPlW+uwk2La6HCd+sfp8J4y4nVwJujQoK0OZyglUYdXNLoda26vQ0IH1kmhjjrM7KRD2c46bKMWXXS4Sn2SdXhHk1N0WNNVh29TdThFnbsxPxrZXcf3vw6LqFpPHQ7QD73Zq7461B3GvlDH4ewNKUfqkEv7RunwJU2H7DE6RIzV4dI4Hd6O59pJOnSYrENxJp9l6bBpmg5Ns/mc3uboMGG6DpYZOqygEzMZbw5jzeX6eTqUzOeeXB02L+C6xZxLng7P83UYvlSH1it0yFmlw79rdXi5V4eaB3R4cFCHnwt0mHVIh3KHddhBMUfYO+payPmcZK9P6VDrtA5HqN0ZHR7T0LM6SM/p0PKCDp8ucr6XdGhSpEP3KzqYr7Hm6zpUva3DnWIdBt/RwU/N7/O+0P8esI8PdbA/4l14o8PTdzr89h/vzHv2hap8YD3U+iP30+BP3E/TP7OfX3TYQlEljEW9/YwT5ExotESPRLkeD0mi1GOARo8srR4X9XpMMOoR79DjPu1w69Hfq4c7Qo9upfVYXlaP4+X0ePqNHopv9cilKvX1uNNAj8EN9fDT9EZ6lI7Uo3ljPa5Q3yZ6rGumR8MoPc7S0mg9asdwf0s99rXSo3Us99Pg1npcjef6BD3+o/S2erxur0edjnocow6d9BjWWY+qyXq0SdHjx656BGlmqh5lu+mxnaK765HZU4/I3nrU7a/HiAF62IbpkTxCj1d0ZLQe7dL0GDpGj73jmOtEPTLS9VifoUejTD3O099TuW+6HjVm6lFAD2bp8ctsPebM0ePWPD0GztcjaqEeUxbr4cjTo8ESPcYs1cO4TI9lVGe5Hs/26LFwnx4H9uvx00E9wrTrkB43D+sx7agem4/pUXRcj94nGKeQcU6yN6dY72k9xp7Rw3RWj6/P6XGCRlzQQ31Rj0VU4xJzoraXOTv6pUiPuVf0KLmux9ab7N8tPfrd1uM9Rd7V4wJ1v6fHW7I80GP8Bz06f9Zj1Bc9P7OwH349fg3qIQ/pcU9iwE65AVEaA95pDUjXGeDUG7Ce3hgNeGk1QGc3IJ+eOg1Qug044DGgQikDdtPt0gYMKmNACZUuZ8CHCgZkVuTzSANaNjagpzDgX2rQyoDUWANek6mNASvomzgDCqlzvAGjEgyolcj4SQYspF86GTC3swGVuhiwl2KTDbhDg1MMCNDMrgaUTTVgB4luBtygAd0N+EzTehgQ0dOALRTVy4ArlNHHgLbDDHhI+0Ya0HqUAXep/BgDdhHGGnCLSk8wYBt9nGSAd4oBvTPYF1o/1YDILAO6TzPgLdlyDBg7k3XMMqDubNZB+fMMqD3fgKOUlGvAM1q00IDExQY8oqF5BsiXGJBLVfMN2E9xSw24T+FlBlRcYcAeCqxir/Ya8Det3G9AvQMGnKLkgwa8omWHDPj6sAEnqNMRA7TH2LvjBqhO8owznM85A/8PZ98uGfBjkQEhmnWFdV7lTK5xXtcNmHHDgJhb7BsNuG1AdrEBpe4YsJVa3DXgGvW/x3mS94EBm6jZQwOKqM8jA/6jjMcGuJ8YsJGaPDXgIk1+bsDSDwZ0/GTACxr52YC8LwYcKTFgWMCAGiEDDlFi2IDH9FBuxBCFEVVURtxXGyHRGlFJZ8SPBiMqmIwYbDECdiPKuozYQTfdRuR4jSjtM2IbRUcYcZ2+K2XEJ5pW2oiIMkZsoatljehXzogPNLW8EZsqGHGlohGZlY1oWtWIC3WMePutERPrG2FrYMQasjY24kwTI7o2NWJcMyPMUUasotPNjfirhRFjo40wxRixgr4RRpyiZBixvJURdWONSGtjxNfxRrxMMEKfaER+ByP/jhnRsZMRL0jbxYgldCzZiA4pRjynEV2N0KQakUe1uhlxlJK6G/GMhvcwQt2Tz+irXkYcofa9jXhKw/vwWV8javYzol1/Ix4NM2LBCCOqjTSi7Sj+Tglj+ZNyxxshn8zf0/kzk79T1alGHKDcmfw5y4iHs42YP5evzzMifj7nksvfF/Dfi/iMcvP4bAnXUnw+X6MhS42QLeMzqrqcz2jISv6+is/X8N9r+e919Dtz2s389hqRuN+IXw8YoTxoxKECI347bMSiI6zhmBFP6LfjRqhOsK5CI4ad4s8zrJvan2Xd9NUF9uci+0Oay+xXkRG1r7On9OKGEbpbRvxRzP7fNWIp1blnxAnqdJ9zIcNDI7/DGfHPZyMmfzFifYkRUWoTvjOY8ImyjSaUMplww2zCdpsJO10m3HabMNhjwiyvCRV8Juym2AgTQqVMmFPahJ/LmSApb8L+CibEVzThSU0TXjU04ZvGJvzVxIRVzUyoH2XC+RgT/hEmOFqa0LiVCRfpXawJRXEm9Ik34T1NTTDB29aE5okm9G/HnKhUkgnbKLoD86KBHU34QmU7m7CD0MWEQckmBGhWCnNLNeEu/djNhDDN7W5CpR4m3O9pwi+9TJjf24Rf+5lQa5AJDYab8HaECetHMZ/RJvRKM8E91oTfqWicCRETTbg+yQSRwbqzGHca42abMGSmCdVmm1BAiXNYMx2db+LfPhPG5JlgXGJCvXwTTlPXpSZYl5vQcIUJTdaYcGe7CeqDPL/AhGPU8RB7dII9KjThLHU7yXxOs0dnTLhEvc6a4DnPXlw0IabIhJv0/RUTyl9jrdfZ+5smzKPKt9j/2yY8JMUdExZSjbsmtL9nwoj7JtR5aMIJSntswoonzO8p86Ouz0xY+4J1/8k47034OmjCnyETzBIzusnMaKw04xJ5NWZsphy9GTCacZvirGZUd5hxiJ46zRjuMmOJ24zaHjOO0xifGaYIM1bSt6XMOEMTy5hhL2vGOupd3oxnX5thbmDGhsZm9G1qxgfKamZG+RgzdlNrYcY9OtjKjMRYM55QXhszXsabsaIt4yYyZnszHEnMs4MZUzuZ4etsxhZq0cWM6zQw2YxyXc3YRXdTzfipmxnzupvRtqcZj+m3Xmaoe5tRq48Zx+hlXzOM/c248ZMZP/9qhmYkaxplRufRZrwi8xgzVtG0yexBlhkPaGG2GTVzzDhCSdPNSJltxoQ5ZtjmmhE5j/ksYB6LzCihGYtZXx7ro5/zzchdaka1ZWYUULvl7CWZ95vR46AZUwrM+P2QGVGHzeh/hP0/akbZY2bspIMnmddZ5nXOjLHnzbBcMOP8RTP+d8mMTUXcc4V1X2e9N82Q3uIZtxm7mHO6Y4b2rhn59PU9Mwop+b6Z30nNGP/ADOtDM9ZSo0dm9HpsxjvKfMIanpoh/9OM7R/MSCjhHAI8P2hGT5kF15UWzFBbUF5jwW76RWfBaYsF/ZwWZLssKOO2oKXHgmKa57OgaoQFiaUseELDS1uQX8aCr8taUEjJ5SwYX96CqZUtqFTDgv30fUMLKkZasJfiGlvwgIY2sWBRUwuONbOgY5QFDaItOEf/i7EgXVjggQWbqXlL5kclrSyYGWtBhdYW7KE2bRiHFPGMQzUTLEhLZIz2FvRIsuBfSu/AOB0t2EQDOzMGVUjm3hTuS+U++qqbhf93MYfuFryktB4WmHpasIoa9GI86tGbeVF6H8bry7zoej8L/P0tsI61IHKcBbcnWfDDZAtCNHeKBVXSLThIiRnsEw3PtGDpVAvqZllwklKmWfA3Tcy2wJFjwXpqMt2CnbMsaDXbAulcC3LJsMCCfxaxhjz2YgnPpQH5rIVmLmU9y9jT5RYoV1qwmGqtsuA4rVlrQaN1Flyk6fssaH3AgiEHWXeBBeajFqymhscs6HXcgv9o6gkLfIUWxJy0YPAp1kFzT7OOMxaMOGfBsvMWnLpgwdUiC75c4X25yvtyjbOgoTd49k328hbnSZ1uW/CKxhZbYLnDPO4yD+p9z4L3lHXfglIPLNhOeMh7RT8+skDy2IL5VO2JBYeo/VMLntOoZxaseG7Bty8sGPbWgqbvWdNH1vOFdYYYV2JFaZkVLeVW3KFcpRUv1FaM1lixUmtFfZ0V7/RWZBqsuGWyImS2Yq7FiipWK+o5rThD3VxWTHFbEfBZMTvCikqlrNhPj0tbMayMFZqyVuRT3XJWnKKu5a14Q86KVsysYsXDalZ0aWjFukgrPjWxomwzK1pHWXGfhjS3YlELK76KtuI4/RljxVpY0bilFX1bWfGRsmOt2NXaitg2VtyjX+KsvNvcR18lWNGprRXjEq2wtrMisr0Vl6hvEvdSdgcrynTkfpJ34R76KtnKz2vcl8J9XbkvlWfSx+5c34Pre3I9xfbiWb15Vh/uo2N9WcN3rOFXK5QjrTgxygr7GCuajrUibqIVKelWTMqwYtY09iaHvZluxdIZ7MtMK05T6iwrWsy1Ys58K54usEK/yIpvF1txljKWWOHLt+L2Uiu/O1hxaIUVq1ZbcWGNFe/XWpGzw4qNB6xIL7Riy0krok9xXjT4tBXzzlhR7awVSec4Wxp9nvsuWtH7EvfStMu8A0VWtLpixV2SX2M99NV19pw632Adt1jHbSuu0JdiK2bcsWLvXdZwnzU8YP4PeQceW3HzqRXt/+D8P/Fu+K34X8CKIzIbXsptWKu0IVJlQ1+1DXu0NrTR2aA22PDWZMMgmw0hquqwob3ThjSXDQ09Nnzw2lAmwob7pWwYWtoGZRkb8qhOWRtSytngqmDDjYo2XK9vQ0EjG9pF2vCcRje2wdiEMZracIGmRTFOc8aI5v4Y7hc2nKTJLRmjFWPE2jC3Dc+Ps+FFvA2NEm24ROWSbNhNbTrYkN/JhrqdbfCk2LCFYrracIsk3WzIperdbejYw4ZXVNTbhv59bNjXj7FG2/g5y4Y+aYw3lrHGMdYEG/6dZEP6ZBu/d9pQnG7Djxk2/Jllgz3bhg3kn27DqNmsY44NZXO5b4ENDyh/EfNYbMM/eTZszbdBLLVButyGmitsOEZ/rbRhwiob7u61ofCAjd8jbQgfsWH+UeZ4zAZroQ1NTtpQcsqGSmdsOECjzvGc8+zXBRuyL9nwsMiG367YsPSqDZk3bIi4acN2annLBkWxDYup8A5ncNeGN+S+b8Nmin7AntAPD9mXR+wLHX3Mup6w/x+Y/0cbvvnCOEEbpsjsuK2w43edHTf0dgwy2BGiwyY7OpjtsFrtWE8D7HZUdtpxkNLcdpg9dqyhy147PvvsqFDKjral7RhZxg5DWTtWUk4FO4bUsyO9oR1bG9mxqIkdtZraUUgpzezY0pxnt7BDGmPHQnoNO1rE2jG4tR25bew4GmdH53g7/qIJCXY42tqxkW4k2jGvvR3Vk+w4Qh072PGKxne0w97Jjmad7fi+ix1BmptsR9UU1kMdutrxksam2mHrxrqoaXc7rtLAHnYEaE5PO6r0siOptx1/kKWvHevIMsgO00jWO8qOyAn8SRUn2/Fsih2NMu2YmcV/Z3PNdDtWU6MZXEOfZ/LZLD6bY0e/XDu+0MwF3LuQry2yY/Rirs9jzCVcT/3zuYZmLrWj0jI7EpdzzQo7ilbx9dV2NNnO/HbZMWYPZ7OX+e9j3vuZ9wHWVsC6DrMuanaEPTrGfpxkv05xrqftCNP8M+zrWfb0HGd+wY6bF+3ocoW9J9c1zuM6Z3GT87ltxxvy3OHsSNy14w79fM8OxX07FlOdB3acpH8e2pHxyA7fYzu2U8sndtyjIU/tKP/BjoSPdjylfiV2tAvy/oTsuCJx4KXCgXFKBzaoHGimduCozoEWJgekFgcW0ldWB5JtDmx1OACnA3dI4Xbga48DpyjT58COCAdiSznwgDRlHFhK9co6cI56lnPgPcVVdGBEJQc+V3XgeQ0Hqn7tgLuxA1uouIkDi5sxXhRjRTNWjAO/CsYCY1G9loxFvVoxFmXHOlCutYOf4RyIb+PAExoZ54Ah3oFV1CjBgUs0K9GB9u0deEFjkhywdnBgPV3r6MC8zg5U7+LAX8kOTExxwNXVgU0Unerg9wMHFnV3oHYPB05S154O/EMZvRzY3tuB+32YT3/m8x1zGcDeDXWgywgHxGgHfklzQDnGgTx6N86BFZMd6JvOumlGhgMVMx04QO2mMi9Ky3LAMs2BddQ0m7nR9zkOhGjedOY4g7nNdmAzxcxhj+Y70C3XgV0LHXi4iPHzHGiwxIGL1Def8Zcx7nLWupIxqekqByrvdeDGQQcGFzjw9ogD6Ucd8B1zoNVx1kKaQgeW0bcnHThPvU458IFyTjtQ/owD+6jtWQee0ehzDpjPO7CWmlxw4CoNvOhAkDoXOfCaJl3hbK+yH9d4X0h5w4EldOamAz1uOfAfTbvtQNlizu8O50cj7zoQed8B/wMHDj9ijS8dkH1k/z85MCzggC7IWqlByIEkmRMvaaPCiZtKJxapnaitceIkpWqd+JdK6Z1obXDiIa00OdHQ7EQ/ixNfaJbVico2Jwqog92JVzTe4cQtlxM/up2o43Xifz4npkY4+dnNiVVlnXBVcWIzTW7gxNBIJ3o3daJilBMHqF1zJ6JinBgsnJDAiYVUq6UThdS1lROZsU7sbO3EozZODI9zQh/PfBKc6N/WidmJTlRt58SEJJ7RwYnijk780skJZWcn6nZxomeyE9kpTpTv6sSzVCcs3Z1YR9d7ODGopxNhOtHbiYy+Tuwb5kTaCCcWpPHsMezBeCeOZDjROdOJ1zQ024kL053oM8OJmTOdODiLfZztxLg5Tvw+14kW85z4ab4Tilwn8ujrBU6coexFTuxdzPPzGH+JE82W8nwatIznrGCNK51os8aJyPVOXKEV252ospv17HNiC9UrcGLGYZ511AnHcdZ1inWddmL/WSc/hzlhu+DEBrp50QnZZScWU50iJ95dcWLaVZ59jTXf5Lm32OPb7HEx+3uHM7rLGd1zYvd9J+IfOPGETI+caPLYie+fONH4LycGvnYi5a0TyZ+d2FHCO+HnPINOFIWcCIadOCZ1IVnmwhtqrXRhuMqFSI0LNfR83eBCutGFHSYXHppdWGXlM5uL/w+7cNzJ5y4X3lK624UIjws7qbXXBUOEC1dKuTCwtAvzy7hQs6wLGeVdmFrfhRuNXfzO6kLtZi6comnNXdjbwoXn0S6MiXGhOVyQt3KhZ2sXctq4UCHOhQPULt6FP2hcggv2ti78TtGJLhTTz+1cULZ3IZ/qJblwjnp3cOETzejoQqVOLhRQh84uvKIJXVxwJbuwhUSKC3dpaFcXNKku1O/mwkXq192FLzS7hwtVe7pwhDr1cuE1Te7tQqu+Luj7u9DoO/ZjgAsjf2KsKdyb6cLf2S5MyXHBO92F2BnsHRlmsXez2RcaOMfF76UufDXPhX/nsy+5Ljxb6ML6xS5E5bH+fBe+XsoeLHPhA71a6cLydS4k7mftB1l3Aesm1WEXPh9lXieYF00u5FmnOMPTPO+MC6up8VkXwudcWHDehXcXXci6xF4XubDxqgu3r7F319m7Gy6cv+lCn1suzLrNOHeZ+z0XtlPsfcak4Q8Y8yFj0tVHLnz/mHGp1lPGfcY5Pndh3wvO9yNz/8LcS5g7Tfe7UDHgwkFKCrIWcoVd2Eo6mRsrqZHcjQEKN+Yr3UhVu7HR4EYLoxu/mNxQmd3oa3XjC1Wzu3GUujjceEPpTjd2utxo43ZjlMeNdV43mvnc+CHCDVkpNxbT2dJu9CrjxkeaUdaNSuXcKKBJFdzwVHTDUMWNxlXd+L6aG2GqXcON/2q6UaGWG/sau7GpmRsxUW7coWUt3GgQ7YY/xo2Ulm5MbeVGQms3ntHGOOYcz5wT3OjXzo0SOpbkRkZHN0p3cmM3xXd2I62LG9ZkNzbQz13dUKa6kU/fdmOd3VknVevJOqlLLzfeUkZvN3b14b7+3EfKgXz+A88Y4cackTx/LOOO49kT2a9JzG+KG3PT3Tie4UaZLDeeT3PDnsMapruhmck+z3HjxFw3/jfPjXK5rJPaLXDjD3IuckMs5lyWuHEl341ay904RRVWuXGQtq51Q7GfOVO9Azy/wI3kw278Q2WOsh/H3BhznGcVutHwtBtFNOCMG0HKPevGV+fcOEndzrPPlH2BsS+6cYBeXXJj4mU33EVufgd1Y/hVzueaG2uoyXU3rtPgG5ztTc6Wzt5yo/dtN2YVu1HljhtHqPNd3g1Kv+dGqfvsGz19wNk8Zn+euKF+yhk+Yz7P3Sj8w413L90o/yfP+Ic9/cief2K/P7uhDTN3iQchqQfvFR5UVHlQQH+pPfBqPfzO6kFzowe3qL7Fg4s0z+ZBqsOD/9E0pwft3R68IrfXg63UyufBQ2pa2oMb9E05D87TsYoeoIYHmfU9KNPAgz3kiPRANPbgHg2K8mBWDJ+39KB0Kz6n57EejG3tweY2XBfHdfRbvAe6BA9W0aBED6TtPFhMddt7cJZ6J3nwmWZ18KBqRw+OUnInD95SZmee3cWDvdQ22YMXNC7FA2dX5pbqwX0a1s0DfXcPVlOTHh7IenmQR1/6eFCtnwdlB3gw/nvW9pMH/qEeTBrlweM0D0aN8WDAJPaSTk3xoEe6Bx9oRoYHlTM9OESdpnrwN6VneVBqmge7KSHbw+8zHozJ8cA+3YNNJGawVvp1JmudxVqp8WwPrtHgOcxpLmumuvM8OEd95jM/mpPrQfUF7DWlLPTgX8pa5MH+xZxRngcTlnBO+R5so9ilHjyikcs8MC/3IGoF50w/r/RAtcqDZdRgtQe11rE32z0w7PRgyR4P6u1l3fs86HDYg8lHPPAd9SDumAdPKe24B7+f8OBuIXM/ydxPebCSIk97cJUGneG8zjJ3qnuOuVOf88yd5lxg7hc9OE5dL/F+0bTLHpQv8uAAJV3x4E+adJV385oHO6jNdQ+ekPWmB9G3PLhDQ297oC3muTToLs+7x3Pu85wHPIeOP2Lsx4z9hHGfMu4zxnzuwcZXjPEnY9DQvxjjNXP+m7m+5d5/uZdOvPMg+z17IPPiAvWTe+GneQovvlJ6cZK6q7x4T9PVXlTSeHGIOmm9+JvSdV5+ZvViN7U1ePGCxhm9cJq82EItzV48oOEWL4xWL9ZSlM2LW/Sz3QuVw4tl1MDpxWUa4PKil9eLWT4vjkZ4kVLKi6zSXuwv48Wrsl54y3uxg0ZX9GJVVS9+qM6cv2LOdLK2F66GXoyM9GJ9Yy80zbwY1NyLxS28OB/txVzhRU14UUjdWnrxH+W0Yk2xrIk6tWZNlN7Gi9JxXuyhtvGsicYlMHZbL7ZSq0QvHtLIdjynvRfNk7y4TUM6eLGioxeNOnlxlQZ15rnJ7GVXnpvKHnZjD7vzrB5edO7pxRsq3duLvRTb34sNA7xoMdAL7SAvegxlraO9iEvzwj7WCzHOi2YT2acpXhRRON2LRRlefJ3pxVnqM9WLLzQny4sa07w4QanZrJFycljjdJ5LnWZ4kTGT587iuZQ424sJc7zYNteLx/O8sOZ6Eb3Ai9WLvLix2Isf87xQLOFs8jmbpV6EaOEyL84s9+LzCp630ovjq3jGGi82bmV+e7iWwnuZ137mdYD5FLDfh7w4fMSLzGNetDvBWdLEQtZ4kjWe8uIpjTnNWs94sZlw1ov7NPwc7815L9ZR1AX2mX65yNleYq8p8jJ7TYOLvKh31Yv+17wIUO51L07f8OLTTd6lW15Uu+3F/4q9yL7jRYW7XhRQx3ucN6Xf56wfsBcPvXA/9uLJEy9sz7ww/MF7+tIL2d9evHvP3n1iz7548bLEC0/AizZB3m2JD83lPgxR+LBS6UNjlQ/X6Ae1DwqND/lUX+vDJRqg8yFMC/U+9DH6UEI1zT50t/jwgWZYfUi2+5Dl8KG804cD1MHlw2tq6/XhD9oW4cPo0j7YyviwiURZH4aV82FdeR/kVX2o8K0PBdSxvg8vG/mwo7EPD6N8MLfw4W60D3rhwxpqCh9u0s8tfVjeyodGsT4Mau2DrI0PS6henA/fxfuwIMGHOm19OEtz2/lQ2J75JvmQ0smHf6mgC89K9iEjxYcyXX3YS+1SfXhFE7v54O3uw06K7+HDMxrb0wdnLx+2UqvePjyiUX182NiXvRvkQ+5QH7qNYOzRPkxLY+yx3D/Jh+eTfXCl+xCbwfozWf9U1k8iy4f7NHyaD+uzfWiR48PQ6T6snsEaZ7K+WT5cnePDt/PZ/1z2nxYt8KHuQh/6LvLBT7XyfDhNvZb48JmqL2UOy3x4TzOW+1BlBWe8l30qYJ8OMR7lH/Hh8lEfzp/woV+hDwGqfcqH3qd9OHnWh2oXfDhOqRd9qHzZhy5FPuy74cOfNznLYh88dzkbirvHvtDY++zLA/aFYh/68JhGP2Kdj33AEx8e0G8vfLyTvGuvfGjyF8//14e8dzwr7MN/kghUlkWgQBnBv8kR2KuPwCtDBCYZI+AzRWAX7bBGYKsjAk+cEUhzRaClJwIWXwSGl4qAqXQE1tOdMhEwlItAVPkIaCtGQFInArObRKBG0wgU0odmEZgZFYGqzSOQ2iIC06N5bkwEjlKKiMD/KBsRqNgyAv+0ikBWbAQ6tYnAGzoQH4HXCRGY3D4CpZIiMLEjc+vE3OhF5wh+v4uAJ5l5UlxKBFypEdj2f4rrAryq+n/guEh35273bm53ebfd5Xu9ux7NYHQZqIgICEjD6O5uQfmJIN05usbIMRpUUBQBif/n//i8nnvuOd/vpw7uniOGdPSjSSc/kgv9KBeDO/vxQxepv8iPW2JQVz++6u1H/0F+9P3WjypD/AgZ7scZ0XOUHyVj/Og+1o85E/1wTfLjv2I/nFP8sE/349UMP6bO9+PgAultofS12I8DYv8y6Wul9CUMa2SuP/gxZrsfOTtkvjv9UO7y4/Fu6WW/H78c8CPzoMz6kPRyzA/fcT8eiBEn/Gh50o//iYwS6VEMPyU9npZzIv2MnBMtzknPIu28H/fEsAt+NL/ox08i7ZIfd8WwyzKPK3JOpJbKXMr8qLgmnzfkXt6R+VT4sUkk3/Vjwxs/blZR8HVVBTery2cNBQ1qKlgvEmopuCG+ri3n6sg5kVBXzomv6ymoX1/OiYQGck583VDONZJzIqGxnBP1m8pnMwXxLeV6K/nuJ98Vcl0tn+JrjZzTyrFOjvWSxyB1BCoYFKJgQ6h8hivY6FFAhHzGKPgmTkFSgoLBKGicKMdJcpwsxykKNomkVAXl4ts0OZcu50RyhoI74lufgiaZCjaL5Cw5J4ZkK2iaI+dESq6CCjEkT87lK/hRVBQoGNpaQbM28l00a68grYOCe2JYRwXNO8n3QvkutnRR0LKnghG9Fai+UTBuhILdoxW0HqPgmZgwVsGecQrajFfwp5g4QYFhooK9ou0kBX+JScUKjJMV7BPtpih4ISZPVWCapmC/aD9dwZQZCiwzFRwQh+Yo6DRXgW2RgiOi82IFr8XRpQr+W6lg7loFpzYqCNqsoO8vCpZsU9D/VwXLdijw7FSwfLeCy3sU1NynwLtfIc+tCtYcUfDVMQX1jitYJ+JPyP0RA0/KvSqR+ysSTsl9EoNOK2h4Ru6NSDyr4LYYfE5mf15mfEHmeEnmJlIvK7grtpTKvK4qaHVTwVaReUvBI/H9bQWKcgXbxJM7Mr+7Cn67p6DHBwV9qioJr66kfw0l1Woqiail5JL4tLaSWvWVrBZxjZVcFwObKElopuSb5kqSWipp4qdks0hRKKkQW1RK7quVPNIp+V6vRGFQ8qtZSZcwJSVRSnp6lXwUrWSB6B2rJCxeciUq8aYoGZCqpHaa5BOx6Uquia8ylNTzSc5MpTzjKWmYrWSjSMpRUi6a5El+kZqv5K4YVqCkeWupQ2S0UfJAjGir5Jd2SvktVPJYjOqgRNlRydhCJbs6KynoomRCkRJDVyV7RfAAJTeGSazREmuM7B+nxG+8ktETleQVK9k9RcmkaUr2T1dyaJaSGXOUHJurpGiekjnzlQQskF5Fj4VKPogFi5ScWayk8lIlmzYq2bFVyZ7tSv78VYlpp5J/dimZtU9JtwNK5h1U4j6k5LTodVjJx0eULBKhR5XyjqNk2XElkSeUXBa1SpTEnFJSJuqdUbJOfHNOSaPzkkckX1DS7JLMQqRflj6uSB+lSrKvKhlTpkR9Tfq+oUR/U/oWbW8peSEm31ZiKVdyUMyokL7uKen7RInnN7lXYuUfkuNvme0rJTvfKXn2XsnUj1X4V1ZxWMysqqJbdZU8Z6noXUvFx7VVLBZhdVR8UldF9XoqVoio+ioGNFAR10jFDdGwiUp+D1UMaabip+Yq0luouC9GtFTh10rFLyLbT8UTMUahYqdSxTOViolqFQaNin3ib62KqTqpRa+iu1nFlwEqvglSMcqj4tcIFXmRKn4Xe7wq2kar+EtMjlHhSFDRFRXuJKlb9E5WEZ6qoka6Cm+Gii98KhrnqNgkUnJVDMtT0SJfJb+XKnwFKlRtJHZbFfr2KvaKdh1UTOmo4lAnFYWFKpxdpJ4iFfO7qujTXcVnvaSnASpaD1RR/LWKY99Kzu9kVsNVfDpS6h6tYv0YFbfHqmgyXvoulp4nq9g1RcW/M2T9LBXvZkutc2XfPBWV56uouUhFzGIVXy1RyTu3ig2ifJnMc7kK3ToV8dtV3BQtd6vYKkbvlRnuU1GwX4XpoIoDYvphiX1EZnFUxbxjUusJFUtPqrhUoqLWaRWxZ1RcFxXnZfalKoxlKl5ekz03ZP0tFWduy55yFZ4KFTP+UnH2peR9K3lF4/cqhn+k5pdKarI/VjOlmprONdQE1FLTs7aasLpqohuoKRMbG6lJaqzmjnjUTM2o5mqetVQzsZUao5+aA2KGUo1Dpea46KZW814Ea9WcFaUGNetMan53qDkToqZKmJoBHjV1ItTcjFTzTZSatGi5HqdGn6BmWqIaW5KsTVXTJ03Wp6tZKiIy1FwRA3xq1maqic+S/WJwtpomOWp+FGm5au6LEXlqtudLzAI141ur2ddGTfu2av4R09qpmddR6uukpm+hmqqdpcYuar4oUvNvfzWhA6TXQWqGfaOmxWA1Y4aoaTNMzZsRaiqPVrNmnOQdLzknSk6RNknNyGI1ismSU+RNUfOHmDBVjWGamg7T1bwUM2ao6T5LzQexYLaa/nNlvvPVNFiopuUSNVlL1bRdoeaFmLpSjXWVmqLVat4KNqkp3qpm9nY1l3dJ73ul731qmu5Xk35AzUPR6ZiaWcflHp5Q83GJmsXCc0rNZ6fV1D4jdYv4s1K7GHxO9l1Q8+slNfmX1Uy6ouZgqcS4qua1KLkmMW7I/ptqLonPbkmM2xJDxJdLDDH4jpqfKtQUPpa6nqhp/a+aOf+pWfZe5vlBzdDKGppX0fCkqoa2NTTYamnoWlvDOzG/joZ+9TSsqK+hYSMNdxtr2NZUQ04zDftbaPi3pQann4ZKSg2fqTXU0mhYI+K1Gm6KwToNP+k1jDJqUJk07BSdrRrO2DWMC9WwL0xD+3ANL8V0j4bukRo+itLwabTEitEQFysx4iRGvIaHCRIjUWII/xQNh0WXVA1vxdw0DUHpGs6KFT4NZZkaBmZpaJCtYXiu1JynwdVOQ4no1V7Dxx00RHTUcFnULdRAZw3l4uciDVldNei6a2jXQ8O0nlL7AA0xQzQUjNTw32iJO1FmMUlDSrGGZ1M18rumwTxdw5yZGq7OlZzz5doCmZXwW6Rhu5i4REPhMg2nV2jos1JD1GpZK57t0PBmt+zdo6HvPol9UGIf0qA4qiH/mIbnwnJCehVdTkp+EXRK7slpDdXPaFgprp/VMOicRn7DNGwWaRc0fH9RZnVJw1+XNUy5IvfyqtzLMg0h1zR8cl1DzRsaVou4mzLfWxq23NYw+o4GTYX8G7irwX5fw3Gx7omGDn9qKH2pYeMrmeUb6ec/DXlvNaRX1/JQjKqhRV1Ty7E6Wj7U1fJZAy21G2pp3kTLuGZaZrXUEtBKyynR209LFYWWZSJKqeUrlZYGai0/iBSNFoVOS6ZTS2molvrhWp5HaSn2arFEazkszsdpiUPL2BQtulQt+8S/aVpmpmtxZUjcTImbJXGzJWaOlpF5WpT5WnaIKa21WNtoed9Wy8J2WsLaa7koPusg9XbUQietvN9radFZy1aR3UXL76L0Sy0jBmkpGKxlwTDZ952sH6Hll1FyfbQW01gtB0XhOC1zx2tZNUlLbLGWplOkl6lanoix06TW6Vo6zJB6xcyZMo9ZWrxztXw9T0uj+Vo2i/QFMs+FMs9FWhxLtfRYpmXJci0RK7R8uVJmskr6EpZftLzbJrXv0FK+S+reraXlHi05e7WY92t5e0BL8CGZl/jksFaen7XEH5V7clxqLdFy9oyWm+e1NLuo5eklLeMva+lUquW1mHNVi7tMS/Xr0osYV65l/x0tHV/J+Tda/vdBS9ZHOtxVdfxWW0fNRjpWi61NdfzeTMfE5jpMLXR0bqnjrTjvp+NThY5hah1FBh0LjDoumnTYPTp6ROhYGqnjapSOr7w6Nkfr0MTpuJ6so0mqjrHpOjr6dMzOlBw5OrILJIc41EZit9Uxv52O0PY6Log6HXWsE4mddPzZRcexrjpSe+s4+42OoUN15H6n4/1IHffG6mgzQcffolexDu8UHV9P1eGbruOx6DhLx7k5Ovm7r+P2fNm7QMe2hbJ/kY5nInWVjvti9xodn/2iI2m7jgqxY4eOqbukr906Toiee3RU3qujbJ+Oxgd0/CR8B6WnQzr2H9bR6YiON2LuUR1BxySn+OS4jlondHBSxx3R6pSO7SL/tPQkppzRcfysjsgLOnmH0THmig5dqY59ouNVnfwm6JhTJvfmmvQtEm7qKBetbksckVeuY/IdHdYKHY8eSax/ZP7/6tC/k3rey/w+1jO8ip4dVfW8qKZnWnU99hp6etbUU7mWHm9tPU3q6tkintbT87ahng1N9aha6Nkl2rbUM6OVHpefnj4KPdWUer5V62mu0dPNoGezRc/JUD1VwvVEe/T8HKmnKEZPeJyeL+P1NEjQs0mkoeehGJ2op0OynldidoqeT9L01ErXs1bcydDznU9P6yypVZzMkbh5epaL6Hw9gwv0/N5Gj7mdng/t9SzqoMfTUfJ0kjoK9TzqrGdMFz37ivTyfqwnapCezG/1dBkmNYyUGr6X/KP0aEfLGtFxjJ7XovYEPevE3Ymyb5L0O0XP6al6+k7TU326nrgZem6LlrP0bBP5s/WcmCs1LdBzXTRdJH2LD8v08v+1nlLRaJWeJ6v1zF+vZ+YOPWd26um3S0/CHultvx7HQT1VD+u5eUTPL8f0PD+u5/hJPT1K5L6c0vPNGT3NzurJPqfnDzHpvB7LBZn5RT1LLsmMr+t5Lxrelt7FgQo9ne/K/RNjHut58Fzm/EJm/FZP4kcG+lczoKhl4HRdAzsaGZjRxMDq5gZ5pzDwq2jtZ+CU0kAflYFVagPxGgPDtAZa6eS6KNAbKDEauG0x4Awx8CJSvntlTZxcj5frCXKcKsdpEitdrotTPgMJ2ZIjV3KKNW0MDG8ndbQ30KaDgX/EzI4GAjoZOCP6Fxq4MNDApWEGBnxnYMFoA+MnGDBONHBIFE0yEDHZwJapBn6bZmDidAOWGQaiZhv4ea6BnHkGngnrAoO8dxqovMjAchGz2MAN8e0SAy2WGshbZmDqcgOOFQZOit4rpeZ1BlwbDITulNy7DIzda8Cwz8DCAwY8ByXfEQPmYwaOiG7HDVQ6YWCp+KbEQLNTBraKZ6cN2M4aOCF6nTNQ9byBFaLVJZmLOF1qoGaZAa4Z2H3DQPubBv4Vs28ZCLpt4LzYeMfAgwoDo+8a2H/PQOF9A74ncr/+M5D4wUD9akYO1jTyvpaR4gZGrA2NLG9spGUzI9vFi+ZGXC2NnBb9Whmp6WckUWFkpNJIB7WRi1ojA3RG6uuNGE1GIv2NzAwx8kmYkfseI52ijPwnwqKNNIw14oszMjHeyI0kIy1SjGwTf6UaOZVupG+GxM40cleos428zjEyN9dI13ZGlrQ3EtXByDXxTUcjzTsZySs08qeY2tlI9a5GKroZmdPLSHBvI2sGyfdvjKi+NbJ5uJEnI4xcH2Pk27FGpk2QniZKT6JmsZHvpxjZO9XI5RlS2xzpf76R2AVGWi0ycmCVkZ/XG7H/YGT3Fjm318jDw0YWHzfSrMTIVvHnKSOOM9KD+P6CEc1FiSfCrhi5Ir4qNdLoqpEtIqvMyO+i+JrM+rqR46LXDSNVbxpZKeJvGSkX3902oiw30u6O9FQhc74rfdw3cvSRkRlvpf5aJk6LfrVN7K9vomkTE382NTG1mQlncxOnRN8WJmq2NLFWJLUycU+M8jOhVcgeUag0sVBlwqM2cVV8rZE4WhO5OomjlxgG2WOWa3YTz13yPVD2h5iI8JgYFCFrvJIr2sS6WBO6BIkp3mGiLMnELykmua9SY7qJ9T4TKZkmHogPOSa2FZgIaGvirKjT3sRGkdrBxCMxtqNJ3u9NdC00sbSzieguJm6IIUUmWnU18av4p5uJdp+bCPnCxIlBJlYNNrF3qNQ32kTdmSZ+EN3nmqg8z0TsfBPDFphQLJQ9i0y8El8uNZG13ET11SYS10i9G03c+lXW7TARusfEJfHlXhNb9pn4Y7+JPodM1DgscxSJR2QmYtRR6fmYiQOi83ET78XiEyaiTpoYXGKi4LSJz86Z2HTeRMYFE0/Fyism4ktN3BHqMhN7xILrMv8bJrbekvt328S0chOuOyY+qZCZ3DNhemDiiFj+yMR3T0xUemPi5n8mhr41kV3ZzJQqZhxVzZSIvtXM1KxuZp1IrmHmgRhT04yhlpmi2maW1jETXdfMTdGugZmQRma+bGwmu6mZfi1kb0vZK5JbyV5hUJjpqjRzS21mp1b26My8EnP1Zi4bzHxlNHPa38xhp5k8j5m6XjP7Es0UJpl5JxYlm4lMMXNNtEgzs120TjczK8NMkM9MgywzP4riHDNr883EtDej6Ghml2jfycxrEdbZLO9cZnK7mpnWzYyru5mz4stBZvoPNdNjpJn4UWZGjJZc480MniC5Jpr5VbSZZOaLKdLbTDOPZps5OlfqWmzm22VyfblcX2HmXzFnpZlLqyTmajON1pjJWWvm691mtu4xc26/1HfYzMPj0udJM91LzKw4ZUZ9Vvo8J/FE5AUzOy6ZaXtZ4ok5V2Q+pWYal5n59KaZerfMZNw285uYVG6mT4WZGnelZ5F8z0zgKzOfvzaz+Y3U+LGFhKoWtNUtdKlhYWlNCzdrWVDUsbBbvKlr4Wp9C80bWpjd2MKXTS3y99lCXT8LGQoLv4lJSgtWlYWToo/aQk2NhXUiRWvhoRirs9DDILGtFm7ZLOSFWwiMsPB5pIU/vBYcMRb6x1pIi7cwIcHC///XK9FCUrKFMSkWDqda6JZmoXK6BU2mhc5ZFj6IJdkWonMs/JdvYUGBhbLWFga3sTCnvYXQDhYGdrSwtZOFF4UWZna24O5i4YLI7ib7v5W9Q6UeETnSwo5RFuaNsXBpkoXcKRb+EjOmSn/zLBTPt1CywEK/hRZqLbKwQUxYIlUutXBcVF8uPa60YFpl4d1WC0O2Sy27LPL+Y+FXMXefhbD9FkrFP4dkjoctfHVU5nDcQtBJC/87ZZFnaQvTz8hMzln48byFZxcsfHrZgq/Uwu9i8lULp8pkTtcs1LluYaN4ekNmf1Nmf0tmL/retvD4jtRWYSH5gYVqTyzce25h/1sLMR9kXpX9uVXFnz3V/Flcw5+htfzZXdufb5v4U9bCn6tKf75R+TNX609zg3ya/Jlj8+dvjz8vov35Ms6fxvH+/CzyEvyZiT/uNH8uiC/SRbY/jXL8+Z/IzZVr+XLcWo7b+DOjraxrJ8cd5XyhrOsix0Vy3M2fi4Mk5mCJ+a3kGObPpZH+zJ7oz+VJ/nw9x59mc/3ZLtrM8+dfMXe+1LdIzol5S6Tupf7MXyk9rPKn3Vp/dm70Z+9Of4bv9Sf2oD/aw/6sOOpPt5P+VC7xx3DGnzEX/Dl60Z81l/15eMWf3mX+1Ljmzzox4YY//jf9OSGelvtTUuHP7/f9mfzAn6CX/vzySup6609EVStDqlnxq27FW8vK0npWDjS0UtHESvfmVqq0sLJKJLa0cl+MaWXF5Gell8JKdaWVtcJfY+WE6KO1kqa38lScMlrZZLbyp8NKnttKuMfKVdEy0sqbKCtDY6x0irPyXtxOsKJJtLJfdEmyUinZSnyKlVGpVvRpVg6JBz4r5iwrx0RJvpV+BVZ+aG2VdxErZ9pZ+ay9lfodrGR3lJxieier3CMrF8QXna38XWRldlcrId2sXBHNe1jZ1Vf6+1p6GyRxB1upMcRK/+FWpn5vxTXKSu5YK3+JgROsNJ1oZZtoPUl6mWxl2RyZ0Vypbb6VqgutrBYPFlkZt1jqXGLluEhbLrMQxSus2Fdaqbda6llnpfEGK/kbrSzYYkW3Q2rYJTMWNffL+gNWTh+yknXUynMReNzKlyeszDllpfS0zO+slYXnrey7ZGX5FZlTqdQhDpdZqXbdyoSbVvn/SOZz24rvjpVz76387yMbLyrZ+LWqjXbVbLwRC6rbiKxh44YYVtOGqpaNvaJzbRsf1bGxXMTVtVEhRtWzYahv44jo0cBGtYY21oqURjYeiwmNbVib2CgR/ZvaqNvMxrQWNgJb2tjqZyNMZWOw2kYrjY1dooPWxmKdjREGGxqjja4mG5XNNsb627jpsbEv0oYx1kavOBunE218mmSjfrKNn0ROio2/xMxUG8FpNi6Lgek2mmXY2C7a+my8Fgsypb8s6U8My5b+ciSu6JIr/eXZiM+3MbrAxtHWNmq0tbFepLWz8VQUt7dh7yC5xU+dJGeh5Oss+bpIPvF1kcyxm42F3SVmL4nZ20ZCXxv3xLH+NqKH2PD/3ka/UTYyx8gsxsosxtm4IL4cb6PJBBu/iNYTbfwr5k2y4Sm2cU0MmWxDMcXGHlE41cYHsWya3Ivpci/EqBk2es6yUX22jXWieK4NxzwbZ0SDBTa2iNyFNmYtshGy2MYVMWiJTd65bOwQ7ZfZ+E8sWm7Du8LGbTFipY2ktTYeihXbbZh32uizy8bG3TYaH5B7KK4dlrqOSl2i8JjUJZYflzmesHFXjD4p96xE5il6nbJR87SNDSL9jI3JZ204z9k4Kwact9Hogo38izbmXLLx7RXp7Zr8+7oh+27Kvbgl90Kk3ZZ7ISaXy747Nj6vsNHwruy7Z+MfYfhdangjeT6y83slOwXV7Pwr5lW346lh55oYWtOOspZd/l3b5d+1nUp17KwQCXXt3BNj69kx17dzXPzQ0I6vkZ3AJna2NbPTprmd1+K7Vna6KuysUtpJUtkp0djpr7VTV2cnW29nTJSdptjZLl4n2lmYZCcq2c5NoUm1c0BUSbcz0WfHlmnnlKifbWeLCM2zMzjfzu4CO51a2zG1t3NM9O5gp1ZHOxtFYGc7X3WRmorstO0q8bvZWdPbzrcDpPZBdnmWtxM01M6O7+y0H26nxhg768VvY+1MHmfHNd7OOfHFBDuNJ9r5RbyaZCdysp0b4rspdh7NkHrm2MmbK7NaKHNabIcldsYttWNZZmfmKjtL19v5b6tdnvHtjDhkl98jO92P2Kl21M46kXrMzlNRfNyO84TkFI1L7PKuJ/lO2Zl/WnKdlZmcs9PtvPRwwc6kS3Ycl+2cEZ9fsfNzqdzHq3IfxbwyOxHX7FwX6ht29osqt+w8vi2zLJc9d+zyb8HO3Pt2ih7bafDMzj/P5Z5/kLUfOSiq5KDyxw4eVXbQsLqDYbUdqOs42C+q1HPwc2MHBU0cRDRzcEMcaOGgaisHa0WKn4NihQOn0kFjtYNbOgfrTA6mBjuoiHBgjHLQx+vgeYyDXQkOOuFgeaIDRZaDxFwHE/Ic2PIlb2sH+W0cvBTz2kqedg6+ay+5OkiuTg5SCx08Fc4uDpp0dRDdw8Gzvg7uDXCQNMxB1GgHN8WhsQ56jHOwfryDHZMdxE2TXPMddFngYNVCB/YlDnSrHRwWNdY6qP+zA882ib/LgemwgzpHHaw+7eDxGQeTzjp4c9GBodTBUVG7zMEmkXXNQcgNB6Xi43LJf8fBxAoHA+7JDO47WPjQwQ+/yTz/dnD2pex/52BbbSft6jjZ39xJ1ZZOOqidLNU4seidnBSfGJzUNzqZZ3ZSw+5kg3gR66Qs3okK2ZPkJC3ZyZQUJwGpTgamOemY4cSa7eSzHCcL8p3cLnCib+PkqOjd1smmdk7+bO9kVgcnoR2dDOnkRFnoZJ9Y08VJapGTp2JcHyetP3FS+0snvw1x8vV3TloMd7JipJPE750sHu8kZoKTE5Oc9Ct2Um+yU56Znfwj5k51EjHNyQ3hm+2kdK6TC0ukvqVO3i93snyFkwcrndhWO/llrZOeWyX/Tie7DjhpctzJdtHuhJO3YulJJ3ElTu6JktNOPj3jpMFZJwXnnLwSC887Kb/gxHjJSZ0rUkOp5L/q5PB1iXvDyfNbTq6WS593pM8KmbXoeldmd8/JOjHokZNWjyX2Wyc/v3cy6mMXdau65O+gi4gaLm6KI7Vc9K7tolYdF5vEX3VdzK7n4lp9F8MauOjRyEWNxi5mNHVxtZmL3/1cTFO4uKx0ybO0Cz+1iz2ii8ZFZa2L1SJF5+KpmKx3EWBw8bXRxb0wlzzbuViIi+hEF3dE/xQX9VNd/E/kp7n4V3gzXNwW3/tcHM+UerNd/NjGRW5bqbe9ixEdXLzo7GJOFxc3ilx819WFtpuLXt2l/h4usnpK/b1c9OznwjfERfWRLrqPc8n/H1L/JBdDil0cmCzfp0pP8+R4oRwvdpGxxMUzMWOpi5BlslYcWCH7V0mcH1wM3eYic6eLWbtchO2W+Psk3zEX2cellhMuhpe40J2SeYraZ1xsFnPPSb0XXNS57OLWVRfHrrl4edPF/Fsuom67MN1xcUIU3HPxSpgfuTgpBvzrYtkbF48/DmBg1QCK6gXwvHkAQ1sF0FMRwA/KAGarA/BoArghhmsD0OkC6K0PoI4hgB9FgT2AhY4ALkQH4E4MwC85gGdpAYRkBKAvCOCoqNsmgJ/EgnYBlLcPYFSHAMwdAzgpPukUQIPCALaKNp0DWNIlgLiiAO6JcV0DsHUL4Iz4tUcA73sGsKJXAGs+DSD8mwBOjJT1YwJ4PDmA4ikBfD0tgKtzAjg4T+qfH0DNBdKDyF4YwAsxd1EAEYsDuClGLgnAsDSAesulhxUBLFoZgP+aAD5fKzkPS04x4EgAK48HMPlkAGEXAvjuYgDaS9L3lQDySgN4Ke6UBTD6WgCNbgawTbS7FcDD8gCcFQF0uR+A5mkAh0TldwFM/xDApiqB5FQN5Hb1QE7WDGRZ3UAGNgxE0zKQH/0CyVUEckcVyGh1IBZNIKfEZ9pAGusC2S7a6wN5L5YbAik2BbLPPxB9QCDNPIFUigxkmjeQ4OhAhsQE0jMukE3xgcwjkPLEQEYlSayUQLalyv70QB5lBOKXHUhmXiB/iuNtAunXNpD7HQOZ0CmQ84WBtOgSSOeiQNZ2DeSPboHM6B5Ix5GBqMYFclD0HC85JgTyZGYg7tmB1Jwv/S0I5POlUu+yQK6slnVrA6m9I5Cm+wPZISodDCTkSCBlQnsskN7HA6lzIpCfxNoLgTy7GMixUqnlaiBtrgXyn3DdCuTr24G0Kg9kr+h6J5BqFVL7XenncSBr/gvkQVU3+2q6qV7bzYs6bubWdRNZz82qJm5SmrpZrHQzQe3GoXEzUOumpc7NBoObv4xuTvrL9VA3cWGyJtxNZrSb27FuGuOW5yrZn+zmN1GW6qZ1ppslWW4eZru5mOvm7zZu/Du4adbJTXoXNzOL3Izo5uZ4dze/9HTj7uemVHwyzs37CW5WTnQztdhN8GQ3V8XQKW6OTHVTd7qbS3PcvFzoJmaxm/FL3NiXujknBi6Tepe72SOKVriptlJqF5mrpFdhWSc1bnNTf7ebtnvcJO5zc+iQm96H3RQcdfNaXDrp5psSNz1Ou8k9K/EvuOl2xU32VTfzy9x4r7kZe92N7Yabs6Lotpuq5ZJHZN6ReVa4Kb/rZvQ96fe+9PvQzbrHbj595WbGOzfbPg6if60g+T0O4r14Wi+IYa2C0PoF0VcRRH1lEFvFcnUQTzRBBOmCeGsO4ogjiKteuR4XxLt4OU4KYkVGEMm+IKZlSszcIBrkyffWQYS0le8dgmjYMYj2nYJI6RzEjC5BGLoF8Wn3IDr2DOKHSUEsnBxEzJQgeswM4uHcIALmB/HtgiB6Lwpiy+Ig/lsSROIyybUiiKOrggjdGMSuX4PosiOIebuDOLcviG4Hg+hVEsTSM0H0uyQ1XJZcZUHcuBbEiOtBFN4OIuNOEGPuSS//BnHsdRAzPwRh/jiYU2JA5WA2VAvGUTuYC2JQnWD21w0moVEwpU2CGdo0GG2zYI6KP/yCmakIJlwZzE1xSi37NcGok4PZmhrM+7RgVqYHM8MXTEl2MNFtgrkrLrYL5pv2wdTpFMzbwmCedglmWlEwIV2DMXYPpknPYCr3DmZe32AKhwSzbmgw3uHBHBglayYG89nkYKpMC2b5wmBClwQzcqnEXxbM58uD2bgqmOzVwbjWB9NuczCrfgxm77ZgavwazGaxeGcw7j3BXBUfHwqmzelgiq4E80NpsDw/B8s7VTCBN6RXMfSm9HormGOiUkUwf94NpuK+xHgVzKfvJUe1ENQ1QnheN4Ty+iEktwihhSqEbuoQEvQhTIgI4VJkCB/FhTAnIYRxiSEMSg5BmRLCuZwQeuaHsKJNCL+3DWFGuxC+6hRCrS4hJHUL4TcxvXsIYT1C+L5nCKd7hfBl7xD2DA+B0SFMHRNCyNgQrou8yXI8PYTms+W62Dw3hGkL5dqiEL5YGkLNFXJOvFkZwtJVISSuDuGpmLYmBPN6ibtB6t4ouf4nPewKYebuEDx7QvA7EELbwyGsPBJC6tEQxp4IoffpELaeCaH92RBWnwvBeVlmUBrCtrIQOl4L4ePrIfhuhPBCzL8ZQkB5CEPvhND5vuR+EYKtcij1qodyt04oE+qGcrleKNoGoTRqFMrLpqHENQ/F6BfKAEUoXVWh5GtCeSOWaUNJ0oXymwg3hHJTjDKG4m8KZaA5lEUe2Rct+2JCaR4bSre4UGypoRxKD6VDZijzc0IpzQ9lWEEon7UJpXr7UPI6yP6iUM6KgV1D8esWygHRq7vU2COUreKjXqGsEff6hjKxnxwPD2XSKIkzJpSiCaGcnx5Kn1mhrJsbyoL5oTxcEErZolCGLw6lZEkoLZaF8m5lKM71EnNnKC/2yPUDodQ6Fkqb46FEnQqlQow/LfVcDuW1uF0WiupmKIdFw9uhbBdV7oSScC+Ux+L7h6H8/UzyPQ/F9E8oX74MpeerUNq9CeW7SmE8rxmGvn4Y3RqFcVwRRlNVGLtEV3UYNTRh/KcNI9IYxh8BYRR5wtgcEcbs6DCccWFcFkPiwyhICZNnIjmfLnHywmhdEMY78bxNGAEdwigVAwrDaN45jL2idlEYW8T7rmG4e4fRsn8YlYfJvnlhpC0II3BJGKeWyfkVYfRcGUb8+jAeiRsbwzj8o+TeGUbQsTCuiTMnwjhYEkb902HknAvjX5F4IYyLV8I4djWMn25I3JtSj/jzdhjzysOIuRPGfVFcEUafR2FseBrGb3+E0fZ1GN9/FM7hyuF0rhbOxLrhfNEwnP2NwnnZPJyxinCaacPZog9nqn84QZ5wzkaGo/DK+thw5iSG400KZ3hqOH184czOD6e0Tbi8i4bTqVCOB4ZTf0g4Ud+H89W4cPzGh5MyVfZMD8c9M5wzs8MZOCec/EXhpC0J58GycCYvD+ezbeHyfBFOpV3hZO0OJ2J/OMMOSdyj4eSWhLP8lMQ4G849UXwunGvnwxl5IZwjl8PpfyWcxqXh1CgLJ+NGOI9vheOoCOfz++HkPA1H+Y9c/zec+PfSXyUP+ioeBlT1UK+Gh/v1PXzfyMNLhYclSg+/qTyYDB7OiEMmD61tHkLjPQxJ9HAySfYle2iZ4mG/6JXqYVuah6oZHvJ8Hv4TqVke/hSxOR7sBR4uik4dPbwp9LCis4d5RR5iunp4KKZ0k9jdPbToK3H6e9g03EPcaA/TxngYN86Dc7yHy8Iw0cOXkzz4FXvoO9lDwmwPwxd4aLLUwy5Ra7mHdis8VFrpIXuVh3/F0tUektZ4uLfOQ9AGqeFnDz9s9TB2t4crezyc2ufhpyPS93EPiSc9/C6iTsl64X/Ow+DzHjQXPBwXP1z1kF/mYfotD+W3PYwv91B6x4Pyvof+D6SOhx66PZJ+//Yw9B8PJS89BFeN4LoYVS2CC9Uj5Dk5ggG1ImhZO4IDokHdCBY3jiCxSQT3mkXQWx3Bt84I7LERfJEQwY6kCGqmRJCdHsEzXwQxWRE8FLdyIsgrjOA/saAogiddI5jRLQJN3wha9I/g/qAIQgZHcHlIBLtHyrqxEbwYL+smRjBxcgTXpkRwYobUMjOCSgsiCF8ewfgVEYxYFcHn6yL4sDmCcdsj+PGgHB+KYOrJCMJKIrh6OoLj5yPociWCV9ciWH49grKKCEbejcD/XgRD30TQukok78XaqpFkVYskplYk5XUiuVovki8aR9K3aSRv/SKZrIvklj6SsYZInMZIzOZIzopBlkg+t0aSEBrJzYhIvvNGsj8+kppJkbxJjWRlmpzPkbUFkfRpH8mODpHkdYlkai+J/1kkM76L5PKoSGpNjqTDlEg2To1kwvxIbIsiGbI4koFLI6m/SuKtiWTVBvn+q6w5EMmSI5FcPxXJsLORfH0+Uv6GRLKgPJKZFZGE3I/k/ONIVv8r8d9JnupRzGgRRbBfFE5lFKXiS10UzYxR/GqOoqZ/FH3joviFKH5MimJVWhQZ6VH8I2ZkR3E3J4oRraMY2D6KPoVR7Oosa4ui6NQ1imrdosjtGcV/4t6nUZTMjkIxV9YtiKLbIlm3OIrqS6N4uyKK1SujeLkqipQ1UfwpFqyNImFdFHd+iGLb7ijSjkTBsSh+F9NPSt6SKDSXo9hxPYq25VFUuhPFBpFXEUXqA1nzNIofPvaytoqXFdW8pFf3Elfby42GXg75eWmq9NJQ7aWbxksdrZdfRKHOS3W9l59EO4OXApOX1xYvN4O9jA3xooj20iLWS48EL21TvbxN9/LK5+VOGy8T23q51MmLqbMXXZGXlj289OvppWtfifmJxBRjRsr1sV6+GSdrxnspEV9N8KKc6OWY+HyS7Cv2clD0n+xl7xQvvaZKndOkzule6s7wsk10mO2lyhwvefO9LF/kZfESL7NXeNm33Sv338v7g16WHvOSetzLX2LhCa/8TfDyh5hXInM45eWJmHXai/eMlwdi2lkvd895KT7vZfxFL9cveXFe8TL4upfjt7w0r/DS877M6ZGXLU+8vHvmZeVfXs5Xj2ZIjWgMNaM5IwbVikZbO5qT4qs60SjrRvN5vWha1Y/mkwbR7GsYzf9aRrNRGU2OJlqefaJZpY3Gp4vmQrjEiIjmSGw0B+Kj2ZUUTb2UaIpSo9maFk1hejRbMqLp4IumSmY0bbKiqZQtscR/edE86hxNZFE0t3tE4+oTjebLaPYPjqZgfDQfxPoJ0bydGM3r4mj+nRLNsqnR/D0tmsXTZe+8aMqXRNNiazQNdkbT7lA0mw5Hs+FoNPnHoll3XPaeiCarJJqVp6L583y0vBNHy3tGNPaH0VwRzV9H82ulGLZWjaFDjRh+rBlDQb0Y3ot19WN41SSGv1rFMFcdQ5wmhqciRhfDYzHdGEOkKQaPJYa74o41hkm2GE7Ex8jvUwz7MmLYmxlD76wYtrWOYWPXGPJ7SGyR1S+G1+LR8BhmjIhh8tgYKsbFEDohhsCpMdwQY6fFUDYzBtvcGC7Nj2HQqhhKVsegWh8jz8cxNNwTQ4N9MXQ6FUPHMzH8dDaG9udiWH03hpUPY3j5JIb032JIfBUDb6SHdzHMqhpLVK1YptWNJaJBLFMaisaxTPSLJVgVyzh9LNdNwhKLyxqLLTwWY5rIiMWQGcugNrGUFMYysHMsJ7vIZ1Esqp6xfNkrFr9vY/l8SCyfjovl0MRYWkyRz2mxNF8gFsVy8P8ti6X/ylgOrJHPtbE02ynHu+Vzr3zul3MH5POgrDspxyXitByfieWT8xLvkhyLTy7L8VWJfSOWwxWS724sLR/EoqkVR4nQNohjUEPROA6jKo5zmjhMujiG6OP4zhaHKzqO0TFxBBIn7z8iOY4J6XGEZMcxKSeOKW3ieFAYx8MucczuFcecPnH83j+OV9/H8WZsHGsnxZFbHEfelDg2zY6j46I4fl4aR+GyOLavjqPu2jjqrY+j1+Y4mvwcx8lDUsvROHTH4jCckJpKpJZTUtPpOEZeisNZKjWVSR034rh1M47J9+KIeCjxq8azqVY8bWvHs6VePDtbxLNPFc8BTTwtdPEcMcTzuTEetTUerT2ewKh47sTG8zQtnj+z43nVOp73HeP5oXM8m4vi+blHPAO/jWfoiHiGfx/PogXxLF8Sz3/L41mzIp7clfG0WRtPu/XxVN0Qz+ADsu5IPPfOxTP1fDzr78r1B/FUfhhP/7/jMX+IJ6puAn83TeC9XwLVdQnsNCXQxz+B/dYE+tsSaGFP4DNHAsecCagCEhgRlkBUfAILkhNYnp7A64wEDnSSdZ0TOCyu9Ekgc1gCW0YnUHNsAg0mJjBoZgK2eQnMWZnAX2sSWLE+gQ2bEmi6Q/aKE3sSsB5KYFd5Ao0rElA8SGDo0wQm/JnAlBcJRPydwB+vElj6XwI9asDRujC5Fdz3g2glLNVBuh7+FW+NsM4EmyzQzh8KbbDNDruc0MIN8sqHvBYhjyC45OdNfhao5JO1mbIuBy52klfhLnCzCCZ0hdBuUCGmdIeZPSGmFzzvA6n95H/JT6DTl/DLV7JvBMyaALETof0s0CwF60oYtQrGr4E7a+HBetizEx6dhN9PwfzT8NcZqHxZYpRCr2swrEJquyvrH8JvT6HGSzjyVmJ9nEhGvUQ2NkykT4tE/PwSOaNMxKFNpNiQyH1jItHmRJ6KrzzyPT4RkhLplp3I7pxEnB0SmVyYyMPOiczqksiLboks657IR70TqTImke+mJZK+MJGcxYm0XSrnliVSe0Uiv4qGqxJpsSaR4RsTub05kdfbElmzPZG8XxPZuiuRA/sSeXk2kZXnEulXJmuvJTLittRWnkhQRSLl4uG9RLKeJNL8RSIl/yTSumoSnaon4WiUxA5tEj11STTWJ3HcmMRQSxKjrEnkhyTRICKJOySRm5HEz1lJNM1LwtYuiZVdk2jbI4mqPZP4nzjYN4nP+iVR/kUSqd8k8f7bJAaNTmLJlCQ2zUji1IIkbixJInpFEpXXS+4NSTTalMR+8WGPxLicRK+rEr9MYonPriWhvJ7EiFtJ8qyeROL9JNY9SqL14yTO/5XEtZrJHGyRzAR1Mvc0ybS1JFPPlsys0GTiwpJpGJvMsfhkMjOTOVSQzINOyTzrnMyromRWd01mc/dkTvRNZs+QZF6MS6ZqcTJ1lydzeGUyX6xKRrM6mdHrknGvTyZyY7L8g06m+bZk2pUm060smfO3kgmtkNzij3vJ5D1K5sDvybRWp5DqTGFedArdE1MYmZ7CJF8KCdkp8jclhQZtUljXPYV6vVPo2yeFr/qloO+fwoTPUlj8ZQq7B6egG5ZC+hi5PimFo8Wyb3UKvrUp/Cdu/S8F5b4Uko+l0Ot0Cs3OpFB2IYU9N1PodyuFC3ckZ0UKrrsp3BSP7qcw50EKPEyhxm9S26sU2tdOpUadVHrUTeVAvVT6qVLlWT6VuaZUejlSsbtTCU5I5ffEVOpnpGLKTmVUTipP81Op2yEVV1EqST1SyemVSvbXqdQanErPCamET0vlgVi+QuKsTcXxQyo3RPb/UineLfH3ptLiaCq3T6bK/3upfHMlldFXU5l2LZWt5anEP0nl7W+peP5N5VWNNH6unca+umkkG9JYbUxjizmNPf5p9LemMdiehtmRRmxgGv/EpuGXnIYlNQ1fVhq98tI43zqNEW1kf5GYmEbZlDRmT0/j+dI03i1P44cVaQRuSGPRpjTebE5j/Y9pVN+Sxrlf0ni6I01+SyXniTTyT6ZRuSSNOZfS+PhqGg/K06h0P42TldNRNEjHv1E6NEvnlDKdObp0/tGn0yQ+ndiCdJ6Jju3Sqd0+nVlF6SR0TeeT3rKvTzpD+qbj+SSdl5+l0+3LdHqNSKfZyHTGT08nbEY6zsXpLFyWzuj16czYKGu3p/PuaDp1TqTT76SsOyP5zqWz+kI6I8rSCbiWzm0RfSOdvhXpjHuQzs+/yfrXUk+1DC7UyOD7mhm4a2VwRzyvk8GyuhkUNsigXsMMIptncEWTwRhtBl0tGYywZ+CJyKBXbAamhAz+Ts4gL1WupWfQKCODGx0yWFiYwZvOGfTplkHTzzI4Ig5+m8H5oRJ/RAZnxmXgnJCBd1IGi4slx5wMxm3MIPSHDB6Iy79ITaekptMZrDiXQeDVDP68lkHRrQwO3M5Ae0diiQNPMoh7Lt8/9tGoto8LdX3MaOAjqJWPmX4+flb7KPD30cPmY6DDx2Wnj9AAHw9EkttH62Af1UJ8TEz0kZbio0Oaj13pPuxZPj5t48PZ3sdPnX106eKjooePw/19fPWJD8OnPi6J2QN8pA7zcWO0j0qzfOjn+Qhe4GP8Kh+PV/t4s9bHhnU+hm6SmJt93BSTf/SxZIuPBr/4+Hybj6b7fTw67KPvSbl2xseH8z6q3vTR7LbU89BHjbc++rzz0blaJpYmmcRrMzFbMnlszeSTgEzywjIpT86kaWYmntxMRrTPpGqXTDb3yaSwbyb7+mXy/aeZxE3JpPL0TOovyqTNqkxqrM5kh+i7JpMpGzKJ2ZhJzqZMNLsyeX5cjk9m0v1UJk1OZ3L1rMQ+n4n2aibB1zLlb0gmt0X+w0yqPMrk9z8y+fA8k0MvZP/7TNpWycLaKIsB+ixSLFls8M9iGVn8lJVFo5wsruRlsaB1FqM7ZTG3cxYbi7Lo2DWLoF5ZzO6dxbq+WZSMyMI2KYuopVk0WZXF4vVZfNidRemBLA6dz8J4MYtu77L4pkY2/jWzuS6Ka2XjrZ3NsjrZHG+QzeCG2dgaZRPTJJvn4k9lNitV2WzXZNPaks0O/2y+s2czJjmbsJRsHom3adk09GVzUFzJyuan/GwsbbP5uVM2zTpnc2ZANp8NlvPjs+k6IZsmE7M5IgZNknXF2UyanE3PGdmsmpdN34XZnF6Uzayl2cxbl03njdnc2C717Mjmzv5sPj2azflj2Yw6ns2DE7LmZDapJdk0OJPNsVJZW5bN8DvZ7H0oOR9JnU+kxqdSW80cSmvnMKFODr/XzaGBLoeDYqt/Di1sOTgcOcS7cngbLg9OKTm8FI+zcjian8M3BTlYW+cQ0zaH6h1y6Ncxh5y+OTQdlsOUETlcm5pD8bQc1m/M4YvNObTfnYPngHyeyiHzYg6VLkn8qzlk3c1hyMMc6vyew8zXEqNyLq2q5VJRI5fZNXNJrpXLiOa5xGhzUZtyGWXO5ZEll272XNoF5dIrKpf65PIsJZcd6bmsaZfL5x1zadAvl+JPc2k9IJfE4bn8OiEX5aRcvi/O5fiMXOrOzyVqcS59l+fyYFUuTdfn8nJTLuUHc+l0NJesS7n4l+cSVyHxHuRy+WEuVX+Ttc9zGfguF23VPMZWyyOoXh7vGuTxmzGPHHMepXF57EzKw9k2j4ad8njeO49O4/MYODEPy6Q89k7Lo8bcPPouzZPf/jzSN+bx0w95NNucx9UjeUw6msefx/L4vCSPP87k8cmFPC5ezGPJFYlfmoffnTwe3s0j434eH0TgkzyZWx71audT1iSfCfp8nhny0frnk+/IZ2xgvrxL5XM2I5+P2+bTu10+mYX5jOyTz4LB+fQams/D4fm0Gi3nxuSzdUI+v8zNZ9GifJZsyGfMj/n8vlfiluQz6UI+X5TmU1yWz4tr+dx4kE/Co3waPs3n9bN8FtYqYFT9AvJaFrBHW0CcvYD6rgJ6JhTQkgIyUwp46iugtF0B3/QsYOHXBVQbXkDH4gJmTJPvSwr4v4bLOqyqrIvDOuaYOM5YYztid4w6nzmvYmCMCly6W1I6pLnAvVz60t0tHSoKooIBoih2Jwp2jqPf+eN91t5r/dY6z3nO2eesVZ2mQlq2CvtzVLDJUyGkQAWHUhVmH1bhlkBYmQrf6lQwPKLCkwah5gkVrFtVGNauwgmBWx0q/HJVhXG3VYTeToV+D1T4+bkKTutVMd+hysx9qpRpq1JnpIqVsSpXTFRRt1DF8YAqJbaqTHZV5aFYldggVVzjVfmepEp5sirbSlXprlSluUGVfa2qDDqrSn67Kr9fUyX0nipDXqvy7yA1Mqaq4TVXjWmL1QhZoob/WjWeblej/041rHap8UOkRoqFGv1c1Ah2V2O7nxodgWpciFTjWZoa0hw1Rheo8bhIjfhiNWbfUuO2QMRtNX5+osbmbjW+CqS+VsP+nRqK79W4KRA2XET3FBHHposInylis6IIw9ki7BeJiFgiwmi5iAkbRTgqiRBriNDQFuGqK6KvoQhLIxHrTEUsPiBit7WIOhsR0+1EfDwoItlVxFF3ERd8Raz0F3FcLEJJIqJMKsI5WkRwopCXLmJTnnD9YhFbKkWEXRQx9LqIijsiLt8T8faBiMdPRUR/ETH5PxEDBqljOFydHgV1kqers2+GOpGz1FFYrE7/FepYr1SnU12dX2zUueWkzqBcdSaVqGPeoE7qGXVUWtQxeqyOZrc67i/VedKjzrov6iT9pkHkBA3MJ2nQOVkDvekapCtqULdAA5uFGtT8rcFfyhrs26eBppEGo4w1OCPwTqbBiigNXGI1mFOhQd9qDRa2alDZoYH2LQ2W39Vg2AMNur8Kmu8aQl+rSccITQZP0qRzjiY1mzQx2KnJCxVNToo0ketpEmGsicRCk02WmhhZadLjqElvgiaeKZoMyxA0BZooF2oSWqnJ4WpN1tdrcrZJE9suTX7cEOo/1WTtc01e92qS80qTkR81ieunxa7+WlgP1YLRWkwao8XaSVroT9HiwlQttP/Q4s9ZWjQu1+I/ZS0CdbVYY6xFr4UWh6y1OBaohb1Ui7uhWmyN1yI8WYvJhVpIirQILtPi9yqh3lGhzgUtvDuFWle0yLypheiJFu49WjgP1WbBGG0Sx2ozeLw2TlO0mT9TG8dV2sSvEVivTcMWwbdTm4cCJ3S12WemzRI3bVR9tHlbpI1hrTYbT2gjadZmcos21je1mfNEm/PDdPhrhA56CjpsmqTDlKk6hCvqoDRLh1tzdTizRYeerTpobdfh9U4dxqvosF5Nhy5dHXL9dHgv1mGDVAcidOiXpINCoQ7Xjutg36LDnnM6PGnTwfCuDrInOtT36DBtqC4/hutiqKjLtfm6xCzVxWu9LhbKuixU02WDiS76XrpsEesyP0yXF9G6bM3UxahGl4dNujSd0iX4oi5/PtQl95EuXS+E9VddSvvosX6MHlPG66GgqIf+XD3KFuphvkiPn5bp0bRKj8y/9JD+rcfp3XpoGOsx2kQPCx89pvvqcS1ajz3H9TBq1eP7eUH7VI/aN3oM/ajH9p/0+amfPtGj9WmdoE8M+izeqi/0G/qc3aFPr4Y+fpb6rJPo41qmT2C1PuZ1+mxr1WdEuz7LX+hzsVeff1/r0/6vkN/XgO4BBvw22ICdIw1wGWVAw1wDLHYaMGOXAToGBow1NOB3TwNSww0QpxlgmWnA8nwDxhUZ0CFwv8wArQtCrN2AO5cN8HlkgNNLA768NaD8nQG+Aw25McSQ4NGGnJpgiIaiIaNnGaK31RBdbUN6bA1ZEWDI+HpDoS8zZP5xQ1JPGLK31ZCul4bovDPk83dDVg00YvR4I8QTjIiZZUTTHCM85hphtcmIkm1GbDI2oszaiDvZRji2GrHhrhEFCsa8XGSM/hJjZH8bs/WAMUtsjDkeYExvmDHXIo2ZmmFM0FVjnj8w5ugzY958NebKbBNeLTDh9ioTtqmYMMrahPMCG21N6OtqQmyBEG80YfdpE4acMWHrdROi75lQ3WPCsQ8mGH0xQbW/KecHmKKwzJThW0yZu8MU572m7LQ05YO1Ke99TLnnb8oiqSmq8aa8KDel55Qpe86a8vmCKb+8MeXIe1O2DTSj30wzluwxY/I+M/aomLFOZMZLVzPc5WZsTjVjWIUZ9jVm7DpmxpOTZlzqMEPtiRltT4X4czO+DzEn4FdzzuuZ88rYnGHZ5rQI/Jtrzr5Sc3qrzDGpMSe52ZzGVnNibptzodscxbfmNE20IHO6BTlbLOizywJ9PQtkthYoBlgQF23BykQLxqdbcKfIgoRiC7aWWfD0jgV69yxwfWbBo5cWXHllQexYS5avseThWktSlC1ZqmpJobElY10E62OJa74lq2ot6d9sidE5S35ttyT5piWdty0Z0WuJaPYBRq45gEjpAHuDDtAoPYCm/ACjzx7gv/YD+N49wIGPB5g20YqxU6zIn2fF1L1WeGhZ8dTBCp0QKzadt8LusRX7e61Y+NWKnhHW/DTJmuMCI/yteRRpjVKyNd9qrBneao3xNBtuzLTBZ5sNH3fasMHIBgdzGyKdbdjjYkN6ng3tF2z48daGd59tuDzLln6LbdH525YBe2yJtLTFztOWO2JbkoNsUZXaYp1py+xcW25ftuXIM1s+d9uyvMcWsw+Cvp8d/sPsqP3Vjqvz7Piy3g4bJTum/2PHhmQ7fgjUp9sxq9wOi+d2PO6xY8ZrO1Le26HzwY6zg+3xH2mPfKM9/UT2LDtgz4RQe8aF26MWaY8k056WPHtKLtkz5ZU9owcdJGzUQT7vOsiz0IPkyQQbfpD0Cwe5f/MgBZsdOLDbgeL9DiwxcOCNgL2pAxUHHKi0cWClgwOrPB1YK3WgKd4B688OOA9ypPZnR+qHORI03ZGhsxwZ/z9Hrgv8scOR3N2OFKo4ctTCEc1wR5IjHZkW64hlhiN2eY5UFTsKM6MjFX844TzbCZWNTkKOE/P3OxFl50SisxN3cp1ob3ViS48TO147MXG6M7cF5s9zZslCZzS3OKO3zRnFncJ+nzPvBJR0nVE2cOavZGd87jnT/4EzGSNcCFnrQvcOFxbtcmGgyIXpRi4cC3Eh4rQLv7W4MOCmC4dfuLBioCtHp7pyQdGVw8tcMVFy5ZmOK2/0XdGwdcXSyZXP4a5Y3HclsNuVgX+5sVHPjccWbuh5uOEd58bLVjcGznEndoE7iXvcebTXHVMjd/Sz3Fmc545rgTs/CoV1rTsnz7tj0OmOdZc7y565s+u7O38O9mD/ZA+WzPSgRtGDkmUeDNnmwdPdHog0PZie44HNKQ82tHow9asHJ0Z4kvabJ/umevJkiSd9N3si3ueJmYYnqyI98Yv2pCfJk2+pnvxe4UnHMU+CrniifFXQP/Wk7oUnyz958mH2IQbMP4TJukPkbD9Eo+khqu0OMd7/EL8fP4TuuUM8PX+I19cP8cfXQyiO8uLWTC9OzvdCcZsXDju82L7bi90mXvzs7oU00AvlCCFe78XW01686/Li7E0vavt4kz7MGwUlb0o0vNHT9maNpTez7L3p6+TNen9vWgO8GRDijXmYoLnqzbMP3nz/LPj6+dA22IfmX314+ZsPi3f4cFrVB2s9H77o+5Br60NEmA/ZKT4sSfPhk8CxdB/Ci3zIPOPDpC4fNr/2oX6gL/mDfVk4ypeoSb70meGL8nxfflngy/B9vrTq+7LX0xe/EF9qw33Ri/FlTa4vRnm+wtkSNMW+jD7hS3qjL3+1+GLc6otdmy9V130ZcssXK4F/b/sSfNeX9oe+DOz2xeyNL1cW+nHmTz/mrfKjfoMfDtv9SNvrx4f9fpQb+6Fj4UeIvR8P3f1Q8PfDP9iPHSF+XAj1I6vMj9gKP7ZdFfK6/DC97sehx36sfuaH0XM/1r3yw+ebH+J+/pxX8OfOb/4YjPfHZ6I/n6f582S+P+NM/Um28EdyyJ80P3/cI/25K3Ak3R+rHH/ic/0pLfKnpMqf5np/6k4J+af92XbRn2Wdwr7Ln9QhAbj/EUDW6gBW/hVAyNYAarYF8Gh7ADv3B1BmFkCvbQAitwDkvgGUigMoigzg5uUAtF4FMORjABtnBMLCQOYpB2JkGIivWSBevoEMDQxEJA0k6Wwg5tcCCe0O5LffxRTME7NugRj5EjGT/hRTtkpM51oxy3eLUdsvplpViGuJGWcmxu6AmFYfMXvFYhSkYk5Gi5keK2ZAuhgLgeZsMbmlYr5ViXldJ9Q4LSa6Rcyvl8TkXxYLz0yM330x2x6JMX8hxqhHzMJeMaWfxMzrF4TSsCA2jQjCbHQQUWOCGDU9iP/mBDFnQRB7lgZRJXBHOQiHXUEYqAYhUw8iRDOIp7pBpJkF0WIVhNghiEcuQUwMC+JuVBB+eUEcLgyiozKIiCNBuJ8JIr0tiGM3g3hxR6h7Nwjb7iBSeoKIfRPEwndB9PwbRMlPwSiOC+bVhGAKZwZzWzGYvFnBlBNM0dZgftkWTK5yMC9MgqkxDea+dTADPIL55hfMJ3Gw0B8FMzY+mJHpwfxXHsyso8GECtSeCsazLZjYnmCi3wQT8UGI/RvMm/+CmdYvhOszQri8KIST/4QQtj+E2aohaKqF0CigahjCVOsQJjuE8DAlhF9LQlA6EsL9FoGzIbhfCuHBtRA8n4Qw9mUIh16HMOFrCLv7SqgfLaFhigTtBRL0VkhYuklC4hYJydsldOyQcGWfROiLJNzQlvCbpYQ9ThJhlpcIfZIEzUAJc4IlNIdIOBsp4VC5BL9aCW9OSIhskRBzXoLhBQmmHRLML0vof0VCZ5cEu5sSFO5LuPdQwvMXEl70CLrvEpb1lWLRX0rnQCk5Q6XUjJcSO1tK/FwpK+ZLKfuflDebpczZJmX+Dikme6TYi6SM1ZMSfkCKjpWU9W5SZBKpMPdLGSiX0hUnZXKWoC+SYlwqJb1SuEablA2Xpdy/KuXRNSlnH0sRf5KSNyiUkYNDKRsayv7ZobQuDKXf0lAcVoaitDqUj5tChR4klGs7QolQDyXfMJRRRkLMLZSZPqH8IgvlcFgoXuGhTM0ValWGMqE2lO5zoSi2hzL7QSjyR6FoDpCRMkTGYQUZJ8fIKJsmE+5RxtQVMo5slrF4u4wfAg67ZSiqyTDSkHFeoMdIhqapjC4rGXdsZCj7yIgLkvE2SoZZnIyANBkuhTK0y2UUXJHhdlWG+k0Zxi9lJPfImPhe2I8KQ390GKvHhGE3NowP/4Sh4xxGQ2gYzQlhjEgL43VWGDaNYTi3hRHZGYbT9TCyHoYR0R1Gv54wvn4I4+zHMLb8G8bTb4L+exgGfcMpHRjOtJ/DcVYIZ8escGRzw4WzGS58t8KZoBTOjx3heOwJ55NZOC3m4Uy1C+dEphArDOdjcTjDysNprgnnj8vhrHweTv9v4XSOiCBhTATZ4wSmRXB3egQyxQg650SgtzqCxL8j2LArggzTCE6HRfAiJoK8xAgGZ0bgWxJB8rkI5Jci6O4S/LcjhH9DBDteRRD4OgLvQZEsHRrJwImRFC+IpGplJH7rIjH9J5KPOpEs0YtkgWkkSuGRDJZHYidQlxbJn42RLG+PxPZiJGceRhL/IpKpnyJ5J5CrECX0vlEsWRJF3YoodP+Mwt0iiomBUThnR7EgP4q1hVHolEaxtzKKxitRmHVF0e9NFFV9ork9NBqPmdHYz41m5JJoOndF06obTYtzNK7e0XyPiWZ3djQr8qKZdzaaO5eiWXg1mvZb0Yx7HC3MJ9H0fx/N/k/RPPo3Gt2pMXybF8Oc/8VgtjaGzxtjmGgfQ4xrDPnuMcKMGINzUgwbimJoKIlhyNEYBjXGYCdw+lEMfV7HEP+rnHmT5fSZIid6hpx1M+XM+FPO5B1y7HfJiTeRM85czt9Wcnxd5LyMkHM1Ws7GBDkHUuTMz5DzU6ac4iw5TTlymqvkBDTIGXROjsMVOfduyFl5R07dYzkjn8v5/kHO8S9yxg+KZcvQWKaOicVMMZa5c2MpWRLL7TWxZBrFYhEcS2FILO2JsWwtjCW4SFiXx+JRGUtBbSy3Lsey+Uksv72Ppf+nWMRfYokfHEf3zDjaFsfxZGkc1kpx7NsbR5VGHPYmcZhbx+HrGYfoUByPA+KwC41jcXwcBslx5BTG8ffhOPodjWP1hTgsO+KY9zaOiR/iCP0pnrKf41FfHM8pgYsr4lmwOp6YjfFM1o9nnGs8H3PiiSuMJ/ZkPFPa4nneEc+aa/Es/Tce/74JeCslsPyfBK6pJKCgkcD/9BNY7ZCAzC2B3vAE9iclcL4ogV8aE7jVnsDaywmkXE3g89cEvAYn8l4hkdW/JJIwNZEF8wRWJjKDRJpUBb9uIh/MEjEwT6RN4IF1IuX2iVx0SOSMcyKXvBKZm5rIs7xELEoS2VOTSGNTIrEdidy+lEj+20Qmfk+kt28SxwcksX1wEnunJaG1Jgll3SQUzJNIskziqVsS9YeS6OOdxPiAJJaGJFGblsS1jCQ+ZyUxqiCJDS1J7L6cRMGtJIr6JpM0JBmTX5PpHZ8snO9kPsxNRrQkmav7kslySGZSYDJRCcm0ZSWjXiDYxmQUO4XY42RePklm8YtkrD8kkzwihVljU1CamILashSOr07h4+4UtNRTcDZN4Y5tCqXeKdwrTKG6NgXT0ymM60yh5WkKGt0pZL5IoflLCkkDU1kwLJWdiwSWpjJ7Vyp3VVLpr5PKcc9UevNTyS5MJfBIKoXHUglqTEVyJpXOllS+XUxl+uVUxvRPI3BQGkZD05CNTiNkYxr+JmmIzdPon5LGoPQ0Yo+n8fulNMo60/jlWRprutOY+zUNjZ/Sye6XjuHgdFzGpmMwLZ0589P5Z2E6aUsF/5p07v2dzrzN6ThtSWeQVjr/WaaT4pDOGrd0lPLTKb+bzvd7wv6loO9Nx/Z9OsU/0oXZO4OkORmozcsgaHEGPmszsNmfwSS9DCz0M6g2yMDYOoO/bTLIDMzAW5yBZ3QGp0sziKzJYPmxDEady4CLGTRfzcDkVgYVtwXf4wz6vBQ0nzOoHZXJ6nGZ7F2Vybi1mfTZmMnZvYJvXyYVVpkYOGVS5JPJJ2kml2IzeZqcyeKKTMq6Mgm/lon19UzO3M5k44tMjvZm8ux1Jl7zs5i0Oot3G7KYsTOLRXuymKOfxVqXLG64ZfE5JIuHsizGJGbR53AWdwXOVWZRWCXktGUxenA2e4Znc2hkNs/HZNMyNpu0ddmMVstmnV42n2yyaXLPZmxSNjUp2RhnZeNblk1jdTajarNJvJ9NwZdsvn7NZsLgHBatyMF4Xw5i9RxEOjkMMcpBNSCHmvwcVhfncLwmB2lbDvmfcxg7KRexwJ5VuTity+XA/lwiNXIpNhJ8prkkJebSXZ7L/ypzGdWcy7dzubxtz2XRq1xO9M9D8ec8wsbl4TE1D8dFeZxZnMegNXm4bc5Da4vg2y/4bPKYE5nHrPQ8jrTmkXw2j7MX87h/WVhfz+PGkzym/chj28/5VAzP56xCPl/G5PNxTj4PtuaT6ZCPTUA+N4PzeR6dz9DcfDwEnhfmY12Rz42afE6ey2d+Zz7ff+Rj26eAYSMLmDKhgODpBXSvLODG9gK+mxXQbFHAdqcC1ocU8DC6gLtJBYxNLeBVTQEDzhTQ9aOAIYqFxC4ppOJ/hQzeVYj2vkJMEgv5raCQkOpCvglI6gv5q7UQpcdC7GUh1wRC/i1ky4QiRkwsYvWyIhQ3FOG7rYgTu4vYr1YkPMsiGmyLaHQoItq3iCWRRZgVFxF0uIh/yotwrCti+tEiDr0rYueXIsQKxdROKSZpajG/zixGLPB8YTHKq4pZsL2YgebFzD5QTLFLMWuCi9GSFtOeXExlSjG7c4qxu1aM971ihvQUE/qhmON9SngzroRtE0qEnrWEps2C3VeCh3oJXyxKcLQpId6+hIueJSiEluBWVILhxRKOPS2h7XMJ8n6lSCaXcmppKQqrS6kzKyXAopQat1ImBpeSFFrKioRSRqaVol1bytz6UmZ9KBXe78MojzvM6bmHSVx3mBjlw3SGHMZWdpjC+sMMP3UYlyeCfXWY0oll5E4rw2Z2GRtXlZG0uoyf15dhvquMwOgykq+W8fZLGd+3lNNhUc4Wy3LWuZXjISnneUI51TnlzCkqZ1VzOZPbhfiLcrRflVPzo5xvyhU4mFSw0LyCCa4VGHhXYB5fQZ+jFby9WIHvjQrEjyqI3lCJ1t5KPhtXsi62kpCWSjweVrL6SSXDn1USPraKj5OqsF9Whb9VFfvcqnD1q2JbeBWLkqowTK3i7KBq9v1STcXkalpmV/NsfjWjN1ZzfHc1kvPVDLxWzdj5NYQK7FKr4atdDZoHa8iT1nBGXkNTUg2X0mtoLa6ho6GG8d01fP6pFo+8Wry6azliVccS6zo6XeoYGlMnvLt1xF6qI3BAPb2ier4712NWVM/kw/VUPajnek89k2YeYfXcI3wJPsIP+RFEOUfoKTzC0atHWPb2CKsGHuWS4lFU8o9SUHgUw+tHcXx/FOefj3F+6DGUph3j/fxjzF11jIPbjrH9sGCPHsPj7DGGXztGwe1jRI9voGteA/JFDaQpN3BHrYFsgwYmGTZQaduAu3sDJ0MbeJjQwP+KGqg+0sCIhgbetDXQ+7gB1acNbHnWwPnvQt6647iVHGdN03GejTlBsPEJ2oNP0Jpxgv1jGrm4qJHhpo0cd2ikXtbI0glNqE9twt66CRVJE88Tm8h43oTC+yYGbj3J16iTpCWcRHbuJC+7T1K2p5kj6s3Ct64ZN/tm/nBt5m1tMzfbmqnpaCaOU2jonOKb8Sk+JpxiZ8op9uWdYmrXKcyfnGLIntOUqZ0m0eg0Z+pOs/L2aVY/O03SvTMojW/h3NoWtqxrocC+hYFNLaz+r4W/Z7SibNTKuOJWVpxqJe90K6uqzrK78SwXvp3lp03nUHI+x5nAc/x35xyySed5dvM8Ti/O83XKBfqoXBD+0Re4cO4Ciy5eYOWDCxQ9vMDRQW3U/d7Gtz/aUJ/bxhflNpKL2nhU1UZGdxsFc9qZKGqnPLaduFEXOeh+kYi8i/z26SIzRnbQb0wHMQs6KKSDDK8OSmo6kN/sIPJWB44PO1C2usQS+SVqZlwmYOllVDdcZpHyZcZlXkav6jI1TZe5YdlJtWsncbWdXLvUydo7nRxadoWDTlewdLtCbvIVYnqvMHjLVd6oXKUoULAVV1n98CrSYV2sMu1iVEIX1u1dNC24RqHXNRRfXGN23+v8E34dtaTrSD5e567ODWYMv0nF8ZuM+XSTuDW3mLT2Fuy5hdHg29Rp3uZn1zusEt9BrfUuv3y6i9vCexSsvseciHso9rnPvL73qRPfZ+2R+1S6PmBk+gM6ih7wpeIBB1sfMKLtAc9vP+DusoesjH2IXdVDbp16xHXRY36qeoL7nGc09Dzjg9JzLv7znAbt54x8143a4xe8XfQSq7sveVfYg9OEXtZ39TL5bi9dqq/4x/EVOx6/oj72NZ/rXvP4ymsiF7+hv+Qt8a/fsnPcOyxvvyO29D1vnT6gdfEDhhM+sj3nE/uHfub/V6rMWw==</binary>
            </binaryDataArray>
            <binaryDataArray encodedLength="7032">
              <cvParam cvRef="MS" accession="MS:1000521" name="32-bit float" value=""/>
              <cvParam cvRef="MS" accession="MS:1000574" name="zlib compression" value=""/>
              <cvParam cvRef="MS" accession="MS:1000515" name="intensity array" value="" unitCvRef="MS" unitAccession="MS:1000131" unitName="number of counts"/>
              <binary>eJztXK+TLMlaLYFAjngC8cQIBAJxBQKB+PoGAoFYgUAgrkAgEPsHIDIIxAZBEC8QxMqUGwhi5ROIkk8SKGTJlauIJ+m6U2f61KnzZWb19NyLQGRUVeb34/zInq7uqZlpmmL6PGI7rqPQOa+HmeNjNXm8Xui6UHzEsX6YeT0fORbp63ABO3Bp73Xt6TJN8/W4XMeHy8uo21iu49N1xHV8ex1lu15jftzmnrexbLWK6cU4nI4Ot84t25guL32mDdeK5Zut/zPwx8va0+WW97zlAJvbC73R07ludRnrTEfE4HreaiyUy/uJ59RP3Te6v3iudNYxVwgj7xvNe+VhajltshjmGZ2htecGp5BjlbgSx9e007ok5xlHp5fmYb6nn4tl3YsMVyckXmNmisMx87ts8esRr/OZemCNdVwa2mVatjxXjMpF1xznkuRnAzW4P2uCc8ZRGtetmur7iF5ck/WpA7lF8kb6aH4vtgqWkHPG6nRgrTIdVTfVtcUtknP1SPkiptA5YirlVqnhOLqak9TD/EzXn3W77F970LLGHlNPB+BUTZ1e6DHTnMvJ6rgYrXHgtL2fP9P7+nSZdu+twedxu7dhLdz+WMd638C45mjjZ89VA2jIWF79opyF9CxSv6UlexRJjMOE44prvY/7ju7pvtnunaDzN9s8dMbaErc53gvMocbtZz/3nmgd88ylpYHzAhof9hDdl+LecIrbPeosWhzyTR/mluHRHPVoif1933TZv4axV/D+Cr15D7FWrBe4MM4q57MckQtMynWUJ++tkJHtAd0PugdQl3Gt5/D10/YZZT3+evsswJ9D+LMB9gNqsOcZT2immuPI+6DEUYNMHz26dbeP0BO1Vw74rIO9gtetcmQtF1rDz1JoU6hWxH6PjOwFjmFekeRn9dCb9eF6GPNgPV5zGrt5jo/wtVUj9R1+6Z5w3vc0dbpyLdbL4Q2pVU2sxiifTFM9L3GsmdVnPlXiqonvadXTzmFVj1vxWlPn2Rv1aV1f4vg+AAyYRwx8mjs1Q+pk+ArluBpau5iYEQxTEgs+Pc+KiRvxnnFUOeKctUafJ/k5Wml9PT7T9ziY41G3GHiFuvC3h7XHjWOgyxzH18skMeCunoTUdfNFrmvsMSyx1xh8Z5pXjBF0b2NwoDb3Zh4aiwFPWa9Ca8wTnijmWXK0p/qh+nD9YuKzWr05l6d8p9j/LKmmno5KsazR5/PLLYY1rBTDNbg3azFd9n1wv1K3HjX2e2WJ/Wsn0wf38N/Q/TN/fsH9C+79MdSLD9t33Ot32b/8OE1/cB3/fB3/dB3/ch1/fx1/eR1/cR1/sh2fruP3r+N5O//t2u/jy73ob+i7aWjCPIpoAq4LcQa2Klihue4lvp4klvsUWVPPXc9X7bfXLD53f7t9dly1++/r+L2PL/r9ctPm5+3efD3+zvX6hy3u5+13Bk/b+HDZvx9G7HWZ4nbPD52YN3KxBz5RTejM3wGEcGStJ+6/8fvP6/jDbV+sx0/b+S8+vnD+xcZt5TVvn0N+2s4/QCPxmDmA36fLbfyw5f+01YOWK6bv6TPP91t9cIZPIVwnGeDIx0X2gd0DZp9hDh59oM9hc9y8jtj/boj3H7ypsf85o/Ur1ahb7U/bfsLaE+m45vD3GfoezpwY1yJ9eZ3jVEt4yWsY2d4DF41nrVkXrj9L/ZnXL0cf1TvWuHRidQ/oepYLjgvhXK9xv/WaRz+3Vd+JcsEz64t+yiurqVxKkldMTonjPoo4fu+V+eu0muL2Hsj+6x4oshYm3nmoPJ1n0Biau/3gard4zY08p73qjXPVe6R3UF32Vr1APHMuJsZhdlo4nHxd4rgvHaYpjt/Xtfxo4XUYNTfTHjgQwzriPRZzNfx3eo5XzxPlhRjVzq0pB15vaZatFVMvw1kpJ6vN14XyXmvTvSLunfV7+BL7n6/gV6lHhkE5ZLo8b/cb+D51pvuPzxjovhfvw6u3/Ll6lp6MAe9XPKrEMSfWCj2gzdOGDffgy7b2iTRTXE4fjDnxLGK/zz7RawDfUQMPdMM5vndF7mK4M0fXe4rjMzH82WMiH4ALMTVu/oAj/y6ixP47EmhfDVa3r3oDPdGffYHeui+hxyx1Wt4Uuq6x//nEOBi741DMmuKARvAF1yV8bXiCY4k9bq7LeRHH/er0hV+ME3PKx3F2a6qr4mFcNamnPrneev+a4a3JPMcrfj6+er+9Jtc8vEZn1m/7XAPu6omrmenqsGg93gOOjw7V2vnh+rO+JTyWzEPOUS8zbVwN1qDVL/Mz083FMd9qcGus6sqxleYyXSepw744T/na6cFznMNe8Dr7M0tdh7HG7WfSHPv3Pu6l/symZst/5eZyWp5nmrheGufWnYc4r3SsSYzmf467TDt9VMsVzxL7fcQ9qsSznzzH+T1NMVepXpF6RY5OI53v+VeS8wxfbw/wfE3qQ5f1eo79a6/Gfp9zHHvDdTi3hVVzMg7oU2ktBOscxz7MMetRzBxzOOOjw6x5WU4Wp3N6ZE8yjV1vh0U1LhS3zrPPrF2hmoyvGg1UU+2faZ/Ftfj0dGHcwMn8mVNNcDnfOKZG35sRHr01x029CKnldHV8Miwuv9C5xqE+94Guy0D9DFPmAfdyOS1fnJdn9Fdc0J+PqvtMa9DyNe5y7K9+OozKn3XB3Ey9ahz3Qa+HxjDHumHHZ/hCcVpnjn2PEkeP1Bfgds8l8LOv0HchjlVqZn1CevX4cw4fw1xXU1c5ux5ah/WI2H83XmLvqeZgLIanq62D/WbuM+Wqty1+mV4l/J7QUSU+pK5iiCSGzyvNqb9h4hgnazQneDlPeTi/M80yjpm+zEV1dflzMj8yuKf2KHLM+PA5Y68GfwtHbz7TsMT+c8cSN381TnOdd9lctu70w1yJ/Z67x6eMt8Pk9Grp6+o5z2pSx9UNiWdcu/hLXks17eFjf1u5o3pqP8chwu+pbBRzjhp8Df3qptG6tmzXz/TdYmsPjHiv2F0t5+k6ZsGgPUpyzHJUS9Xb6cxez6QZ48w4lkatXjzHVoNLeQKf5mb+uF6s+xP9viS2383w82jAVGP/rEKh2lV6qMeqv1vXPVDiiLfFDXj4+Z9d3MXrrNh4OF3dfnD+Oz0wFqoVdO/6fPF9MDfHEaNqgfkqXKvkVcnP8M5xfL29nl9ybzM9eI49HskBp5nyWRPsgZrUdLXVO8bGHme1pkatjDd05RjFnmFr8WlhdB4xx9rglHmT8RvBfCa+paPTi3Ur4X1xnNZaS9AzJvyZnF6nlY6Fjs437bNILuPj6xFdEId8aBEyP1KjNe+0cnmYdzwYD+ag4yxcoI/LyXC2sIbE6Mj4w1vnKWucad3zMEy9LMbpyTFVrrnebHphXrn1RknOHWfF7rD1NHL+47wS91dt6JnWJY7PFCBPtWCsDlOVa+YxR/65Wef4Gtwq1UJ/9TM7d9c8X0yc84fnoVmVvEJHXoMGNW73lCVu38chZxY9n8z9Q8QezxLt15jzZc1Zn4Ven1P/q+v4j+v4r+v4n+v4eRvr9b9dx79ex79/fPk7h7+7jr++jj//+PKs/u9+fHnu/VfyvBI4LuG/lwjCDe4YITGs7xzH10rL/2y8enF54fDhOv7mOv7xOv7hOsp1fHsdf7zp87cb5z+6junjS96vaPCz7EGfFbAH0A9+wCvlzx7zYOxFjpPkqQ5r7/XZu/VvA9a/QfnTbfwZ+fnp48vfrKx/n/LTpskav3pbts885XJ7Rh/+ghv4MIYQXLpWk1jlgtrKvwb9XNueL/xxG8vGo24cnsmrby/7v+/G34FjwItKPRlTiaP2VY5uqI9OC+yZFRf+VoOf18Mze+ANnK86CE74D67F9J8p1+FXb9x+e/0/CRu+JfbPDur/LID+6Fm3mDB9tCdjLHQslOv2S0idrGala9ZypnWu7eo7/WYT5/xq8VeujpNid/24VuY710TcQvpE5K/5ktRztXVOazn+6K2+KX+nS4Yl49LDUymvUNwc/v2qp82Ihs4znjvjA+I0toS/Z2PvMy9DhnIv5hrH2qjr+GS9XZyL1bqOL/tZY+8teOD9sBKPAxe6J8j00r480B/3Wd9t73HrNf7eD/ce+BvH7y70XfY2gBn1IvJ9POLByEC/JW7fI+D9LS6397snwgtdi+B1e8R5jnmnpeaAP3vMz+N/oM9NmFetmCvvA+2lerd0y9YXwg1doRPOwWdUK95niEEdxa8YoQVz5xoZL85VfBHH3i5OcXJNaOSwsz4l9q9xxwu1guJLHPv1htNP8c8SU+KIHVo7L6rwKVJLda5SN2R9ir2vildr1pgOPEeGash10RO1tb56xN4XOsI7xLHWLR8dzyyvyJrDy9qrnutYJIa9HdVRPcSoZp31KyZHcbueXC9ofkS/kFpZH53XXNfX9SoJz15tntNzpwM0xZiTOiX2n+1a/i2JLg635nJ91WkhLL2aytPltLzjeuqDq4W5WWJdnNZr6eF8VqxZn4yLej+iy1k8GlPkmOmYeYHY2uHtOGd6sQZz+H4tX9yoFB9UC/PM2eFxvjlcI/pl2rAX6hHjVXyzmRvFEOHfGzNPdJ5zC2FlzZhXy/eeLqo71qrE41ilhq47Tj3dmIv6Uuk646b4RzRu+dHLU58UR8tz5tzSr8Vz1OPWPJ9XGsCkmmMd2GvssXCcej5v6yN6tUZJzvnaeRomxvV1ODjXxeu881+9Zt0ZP2s0gk3XWV/2y8Vm9UJinObKz+ms/qgejHmUo+J3OGoc97LTnvlkfmY+6NwiOZlvTls9d7HgVeL4vV+NY89RrzUOXox6MlN916cYXq6vuwbfUV5ZHY5TrVr52WjxcfPZXFYDmo1gyfAvsXmzfWf2Hf0+GP9/a9764Pu0JfZHxsl4Xc+I22f5Nb8G/V+/2H/XWEz+fJJrS8dqcgqtQZuMg+PJNVq4kK81WzxC4tw6vII/n+i5Bf6/C8XkZxwc1pb2LZ0K1VQ/M91cXV3j3ErHkHloFDSq1MGxUq4OznF1MpyZ18qzFYs11VZzoa/L57qKV3XLhuOgeHCOmorZ6eRqZ3pxX+cX91OMrnbLm5anTt9WTMZ/pF6vRpaDa/V9dGhehO8zog9fO99GfW/VVnxneLtYd15oOG16XrprV2/Uc8av146fat/jvY4l9j/rauSf8VoeuRjGqdh0VDqWGL8XdT1b2FU7x0Nj1jk8w7Q+1xQfb89xrc+k/bQ93/XT9nvUsh1/pN+vvv7PY+JXpTfOM74RbV04d+2xehvb81j4f7/r+a83Lj/QM1nfX27/Bw3/l5d/x8q/O0ePVw6Xvl/qR+YDx8+b7r/Zfre+4v3thnfadH4izPhfbit2/N4a978tTd0ehdbgj33J2LI6Oo89yf/fFv+jD8+U4bngmerrXigy547qkfu7fR3gPRPPJY7v8z3P3D4Myl2MXiVuvGvs/89Lb0+1+o/kFMlRrVXv0R69HNa9SC09zzhwXo3pcA9bKQ7zyreFradriX3NIjE1ye/h0HotrEXmM29HPBup09JM+WaxzH80p4WLvQhZ1/xKOaP83UD+LHVrgoF9V5xZbbyn1Nj/TJt7eaIN+s4UM8p/juPPJu5R6NrVXNeX8P8LH7ygidbjmi3c0EaPJY6v0Xu9DqnT4+04MB6Xq3UQ26ofEuPiXY+sZjVzwLGu4dk4+FdM3tzon2mTeV7jeN+BHsr7LF9em01MT3vXq9xRw8UyX+eJ66u5LRwZpqxfz0fXk9cctjO6OGyajz6qh9PLeZXp5vJbeIvBMl2OvwusA/XcGvPj4XAWWdN6fK2aZbpUE9fyX3sH5eBcfW3Vc1wLHZWn834ds1lvaZ95wXgzDVtaRTKf4e/pMjJ6sZm/zhv1w3ma8QgZLR0y7dSDrGeVOlmODuUx4g2fFzPX4+XW5wb3lq8a0/M9q5th5FjHu4VtFNPZ/FbOqO8jfXWtRv4zwPmkcT2O2Tpz0tot/zW2JvlndM+0PVvPcXqkX6jvPHBruGaNitSaTPw9vOvJHMXaygP+IvGq96iOo5yyHJ0HlzPej+Dr6dPjXJLzEQwRx/p83dO6SHw9ib2FL8t12DRupOcZ78+Olg8Oa3Ryejo9CneGE+crxjlePmf/eLk9u4L//YW/cV7jaxxftyP7ATH422n83qDG/rP+5/jL8f5jVMeI29/+fcZMf+8O7D1tNUYxMBbVoxc/wqmFrzTWWrr3cnS+Vdv57biM7oms5uhoYR89j6TWGZ1H8dZG/FkdEF8a/O7RcETbHu57MIziKAM9Sudaa49634p3Xo9qfa9PvXoR7Z9To31anO7hwMczmnDsWzhlWhZZy2qP6N47f4sPqp32uKcnc78H571etvJH8LTW1M9RHVzds3U4L6uZcSxx/v7xkYO9UByZb46H83SkZ0urXr3Rfsqrp3cPWzHnZ3LOaPVW7prT4z6ihfbGtdPiDN6RXiNaMM+zfF3tHoaaYH+En+/hc3lg3ayXq89zZ3xZ8+bG2oimGlcTPe7FOCU1znp/ry9nPTvb46zeb6nzHjicl2/FgBqPqNPDlfWod3LJeoRZfzQ/V1f9+RKaZust/UdwjWIf8fleHx6J0+WNYH/P0dLp7Fyr3iin8ka8Z/thzINxWf2WRvf4OZLziJjW+lvr39Pb+V/eges9njzSu0fmfanR89qtZ/P38o47ch6l9ZfKeRQf1X7EC4xykssjeWa1Mo5n69XB3DOcNDaS49fS55Fc7xllsMcojnvxns17b11G+9zj+SO4acw9etyLp5U3snZP/iP4nsGB9bf0udfTMz1H9HprPa1V7uT11pivNUaxPcK3e0c5WdN5qD7fy6OcrHFGH4f1rL4xiE1jIs5/r/uI9bfoeKbfo8Z79Cnm3PnzJfEG5d5TY82pb8TxaK3fqulb9Hiv8SWwvId3Jb7+785H5h+pb8jxLTq/BdcjOb1Hn5E8F/Mo7+JEjbd4+Z76fG0P3zrKF8DytbidwVfk+lGc34P7/3U9v4Rf/6+HHy0tvpZO79n3UbUfjfGt9b5M/v8CWu05jw==</binary>
            </binaryDataArray>
          </binaryDataArrayList>
        </spectrum>
        <spectrum index="1" id="sample=4 period=1 cycle=1 experiment=2" defaultArrayLength="266">
          <cvParam cvRef="MS" accession="MS:1000511" name="ms level" value="2"/>
          <cvParam cvRef="MS" accession="MS:1000580" name="MSn spectrum" value=""/>
          <cvParam cvRef="MS" accession="MS:1000130" name="positive scan" value=""/>
          <cvParam cvRef="MS" accession="MS:1000128" name="profile spectrum" value=""/>
          <cvParam cvRef="MS" accession="MS:1000505" name="base peak intensity" value="3.0" unitCvRef="MS" unitAccession="MS:1000131" unitName="number of counts"/>
          <cvParam cvRef="MS" accession="MS:1000504" name="base peak m/z" value="455.276679275027" unitCvRef="MS" unitAccession="MS:1000040" unitName="m/z"/>
          <cvParam cvRef="MS" accession="MS:1000285" name="total ion current" value="18.0" unitCvRef="MS" unitAccession="MS:1000131" unitName="number of counts"/>
          <scanList count="1">
            <cvParam cvRef="MS" accession="MS:1000795" name="no combination" value=""/>
            <scan>
              <cvParam cvRef="MS" accession="MS:1000016" name="scan start time" value="0.33605" unitCvRef="UO" unitAccession="UO:0000031" unitName="minute"/>
              <scanWindowList count="1">
                <scanWindow>
                  <cvParam cvRef="MS" accession="MS:1000501" name="scan window lower limit" value="100" unitCvRef="MS" unitAccession="MS:1000040" unitName="m/z"/>
                  <cvParam cvRef="MS" accession="MS:1000500" name="scan window upper limit" value="2000" unitCvRef="MS" unitAccession="MS:1000040" unitName="m/z"/>
                </scanWindow>
              </scanWindowList>
            </scan>
          </scanList>
          <precursorList count="1">
            <precursor>
              <selectedIonList count="1">
                <selectedIon>
                  <cvParam cvRef="MS" accession="MS:1000744" name="selected ion m/z" value="728.524117971288" unitCvRef="MS" unitAccession="MS:1000040" unitName="m/z"/>
                </selectedIon>
              </selectedIonList>
              <activation>
                <cvParam cvRef="MS" accession="MS:1000133" name="collision-induced dissociation" value=""/>
              </activation>
            </precursor>
          </precursorList>
          <binaryDataArrayList count="2">
            <binaryDataArray encodedLength="1336">
              <cvParam cvRef="MS" accession="MS:1000521" name="32-bit float" value=""/>
              <cvParam cvRef="MS" accession="MS:1000574" name="zlib compression" value=""/>
              <cvParam cvRef="MS" accession="MS:1000514" name="m/z array" value="" unitCvRef="MS" unitAccession="MS:1000040" unitName="m/z"/>
              <binary>eJwFwQ1QkwUABuAhMWDuhw03kAk6QVAQsZnf2aHVfe+bHOgheAqcJwgaGJwIXiJ3gpWCOFTAwwSNQ0FKtiHqaflHlzcpryghQ34jAudfsww5QG417Xk6nffE3IhBUe43LF5Z4hBDpWNi97oxsSR8XJS9PS2qQpxi3yqn6HrXKe7wcsPnMjdESzzQIfFEtL8nrvvPRLCXHM+j5Jjy8UWxpxaH9DrU6vyQLZuNTX5zMHdqHrb8F4pFL8NRIo+ASRkJkyEKVzqW41/1CmT7E8qgGOwNjoFtbjyk+nVo7ktAre9G/Oy3EcPaJGwQU6GcTEWvfxrCDNvgXJQJw5ydiA7JQ0zQLnRu3Y3zkQXoHy/ArsBCXM89iOC8Q9h+3IQ4UzlyTh5GQ/4RZBkq0H+gEoa8E8gpPgGjugaPfU5CcbYOd0bq8FJyBhmNDTCfasTKeV9gqbQZGSYzUG7Gzc/MSHthhk5mweBMCz5VWlBWZUFxrQXbJywQXRYcLrRCU2JFcoMVO19ZEa9qwZH6FqQWncdNj1Ykq1uxp6wVUXsvQnnqKh6W3sTOgja8ebwNNfXfwF5zC9Utt7D2+G3IPdrhYWqHKu87KOffQdruDlxwdeBu9U/4eM9dPKjvhFteF2rWdqP3UDdMX9/HZHYPKk/3wNPUh9K6QYyf+w3XZg1hpGkIi5f8jsFdwzgaMIqeRaOYUTeKzYV2pDXa8cFZO3Ka7Nh3zo7DZjuOWeyob7GjOfQhAqcfQl/+CG3/PEZoqgM/5jrga3EgrMWBIuMzDOc+w9X8v9FWNQbtly9weWoCta8m8VQxjV/000j+ZBr6QhdSLroQ6/YaC1yvIY+VMDhOwq5yCR02CUc+dKPm/gxGBLpzNMGdP3S+wb4hD97WSClkSHmnWsp9TVIOe3ryvRgvNtV7cfEKb1bQm6UF3rR2eVM95E2ZVsb1CTIGp8sYs0LOZZVyLr8mZ3usgolpChZsUfDbDAXXnFZwRoOC76xSMa5XxU0DPhwe8WHRPDVvxKm55YaatjEND17y5eb1s5iSM4tUa5mv0TJrm5aPVus4Uq1jcLeO2av9GbJyNo88CaD2qJ5bB/QMsM5naGUIrZcX0BAfRu1gOG33IpiUGsnMrZE8XxlJ25lINtii2LbWSM1GI0ePGtn6lZF1/cuYePEtLlQJfK4T+GuAQFWQwN4FAotDBc4PE5geLvDPJQIvxAtcmi4wI1Pgs/0Cg5LeZ/aDWGYp17A/KJ47Jtdx9Ol6Po9NoVd3Ct1vfMQN+cUc+H4fD0yUsL+njD5PTDQsrGBd1Sl2+jbSln6OJvsl+uy/whTnX/wjcYL/A4Berq0=</binary>
            </binaryDataArray>
            <binaryDataArray encodedLength="52">
              <cvParam cvRef="MS" accession="MS:1000521" name="32-bit float" value=""/>
              <cvParam cvRef="MS" accession="MS:1000574" name="zlib compression" value=""/>
              <cvParam cvRef="MS" accession="MS:1000515" name="intensity array" value="" unitCvRef="MS" unitAccession="MS:1000131" unitName="number of counts"/>
              <binary>eJxjYGiwZyAaMzgQr3YUDz3sgBS/o3E9uDCh+KBtfAEAWEvEPA==</binary>
            </binaryDataArray>
          </binaryDataArrayList>
        </spectrum>
        <spectrum index="2" id="sample=4 period=1 cycle=2 experiment=1" defaultArrayLength="10854">
          <cvParam cvRef="MS" accession="MS:1000511" name="ms level" value="1"/>
          <cvParam cvRef="MS" accession="MS:1000579" name="MS1 spectrum" value=""/>
          <cvParam cvRef="MS" accession="MS:1000130" name="positive scan" value=""/>
          <cvParam cvRef="MS" accession="MS:1000128" name="profile spectrum" value=""/>
          <cvParam cvRef="MS" accession="MS:1000505" name="base peak intensity" value="116.0" unitCvRef="MS" unitAccession="MS:1000131" unitName="number of counts"/>
          <cvParam cvRef="MS" accession="MS:1000504" name="base peak m/z" value="610.123789760121" unitCvRef="MS" unitAccession="MS:1000040" unitName="m/z"/>
          <cvParam cvRef="MS" accession="MS:1000285" name="total ion current" value="12372.0" unitCvRef="MS" unitAccession="MS:1000131" unitName="number of counts"/>
          <scanList count="1">
            <cvParam cvRef="MS" accession="MS:1000795" name="no combination" value=""/>
            <scan>
              <cvParam cvRef="MS" accession="MS:1000016" name="scan start time" value="0.420216666667" unitCvRef="UO" unitAccession="UO:0000031" unitName="minute"/>
              <scanWindowList count="1">
                <scanWindow>
                  <cvParam cvRef="MS" accession="MS:1000501" name="scan window lower limit" value="500" unitCvRef="MS" unitAccession="MS:1000040" unitName="m/z"/>
                  <cvParam cvRef="MS" accession="MS:1000500" name="scan window upper limit" value="2000" unitCvRef="MS" unitAccession="MS:1000040" unitName="m/z"/>
                </scanWindow>
              </scanWindowList>
            </scan>
          </scanList>
          <binaryDataArrayList count="2">
            <binaryDataArray encodedLength="44332">
              <cvParam cvRef="MS" accession="MS:1000521" name="32-bit float" value=""/>
              <cvParam cvRef="MS" accession="MS:1000574" name="zlib compression" value=""/>
              <cvParam cvRef="MS" accession="MS:1000514" name="m/z array" value="" unitCvRef="MS" unitAccession="MS:1000040" unitName="m/z"/>
              <binary>eJwU1wVYleffB/DT3V12O2N25/0VRQRExQDbzU23v9PZKHYQNmJjx5w5u1vBxBbs2uZaN5NT7/e9vD7XOTzP/fzqvsFz0nQl4rypRFR0lIhGzhJRWKpEPC9dIt6VKRGaciVibtUS8WfNEmH7vESM/a5E5I0oEb+PLhEdJ5SIPhNLxPD0EjF9UolYOrlE/DilRByfWiKuTysRH2aUCJFZInpklYj0OSViwdwScXB+ibi0oES8XlQi3LklosXSEtF5WYn4YjljrygRWSsZfxVr2chaNpWIZT+WiG3bSsSNHSWizJ4S8e2BErH5cInIfcM635YIBEvE0HCJOCQNiv3moHhoDYrXtqBo6Q6KJE9QjPMFxRx/UKwJBMXeUkGRXzoo/i4bFNLyQVG1YlA0rxQUiZWDYkzVoMiqFhR51YPiXI2g+LNWUERrB4W9TlBUrhsU8fWD4vfmQVGpdVBUGBoUff8XFMuHB8X2EUFxe2RQvBoVFOaxvDcuKBqO5/0JQfH9xKCYmc51k4Jix+SgOD2F66YFRWg6187k2llB0Wh2UMRlcH0m12cFxazsoFgxh+vncv28oLgzPyh+W8BnFgaFJScoKi4Oisa5QdFpSVD0WxoUs5cHxa6VQXFmVVDczWONq1nj+qBosoE1bwyKAZuCYvTmoMjYEhS7t7K3H4OiaFtQ/LGd/e1gf7uCosruoBi4l/3vD4oLh4Ki+HBQ/HWEMzrGGZ4KijqvguLnN0FhfBsUsR+Cos/HoBjxifWFWV+E9UWDIiwJCassJCrJQ6KJIiTilSExQBUSo9UhkakJiTxtSPykC4nz+pAoNoTEX8aQkJpDwmkJiWrWkGhhC4kke0h86QiJ8c6QmOsKiXXukHjsC4laZUKie7mQKKwSEh+qhYT+s5CoVzMkUmuHxHefh8T0OiFxqn5IyGJCIuPrkFg1JCSqjwiJCaNDYv6YkDg0LiSujA+Jp2kh8XZCSJSaFBLDpoXEtOkhsXRGSGybGRInZ4XE7dkh8SojJEKZIWHJZi9z2MvckBg4PyTGLAiJrIUhsWZRSOzNCYn8xSHxMDckXi8JCcWykPAuD4maK0KizUrWuiokhuaFxKTVIXF0XUi83BASHzeGhHFzSJTbEhJ9fwyJ2dtDYuWOkNi9MyTO7eIs9oZE14Mhce9ySKTdZt2vWfe/rPu/kHj2NiTevwsJ3YeQ6B0MiSJpWEgVYVFdFRYt1WHRVRMWX2nDYqIuLBbqw2KTISyOGMPihTksPlrCwmALi3L2sOjoDIsMT1is8obFT76w8JQNi5rlwmJoxbBYXDksjlcNi1+qh0Xws7DY3yAsHjcKixmtw+KMCItqIxh/dFi8TAsLU3pYNJocFp2mhMWAqWGRPT0s/ssIi1LZYVFnTlikzguL4fPDYuaCsFixMCzO5oTFX7lhIVsaFu5lYVFjeVh0X8m8q8Jich5zrw6LE2vD4tX6sAhvCIu0H8Ni/rawOLyD9e8OC+OesGi4Lyzi9ofF6INhseZwWFw8ypzHw2LW+bC49josPv0bFmM/hcWckrB4GgmL91H2q4iIfsqIWK2JiIu6iKhriYjetoj43h4Rsx0RscoZERfcEfHaGxEqf0SklImImeUiorhSRIjPImJYzYhYVjsiztSJiL/qRYSsQUS4G0ZEjUYRsbR5RJxuGRF/tI4Il4gIZ+eIGDogwr8FEVFtXES0Gh8R3dIi4uRkXpsSEb9PjYjotIhwzIiI5NlcmxERkzMjIjeL9+bx+YUR0TqH9xZHxDe5EbFkaUTcXcH4KyNCmsccqyOi+zrm3ch6NkfEvS2s58eIaLsjInrujIj/7YqI6btZ708RsXNPRJzdyz72RcTf+yNCcTAivIciovbhiMAR9nk0Ir47xl6Ps+9zEeE/HxEx+ZxNQUSkvY6IKp8iIicSEVujEXFCEhVTdVGxVB8Vf5mjwmuLilr2qPjOFRUP/VHRt3xUXK4SFc+qRsX7alERXysqBtWOinl1omJj3ag4Ui8qrtePip8bRIW1cVQ0bxoVXZpFxdfNo+Jk66iQICrato+K0JCo6DYsKpaMYJ7RUZE6ISpWTYqKx1Oj4u20qNDNiIqyM6NiYEZUzM2Kig3ZURGcHxUtcqKi6+KomLwkKrYtiwp5HmtcHRXt1jLGuqiYvSEq8jZGxd5NUXFxc1Tof4yKctuiotF21rqDte6MivG7omL+7qjY9FNU3NgbFeH9UWE/GBXVDrH3Y1Gx9V5U1HzM9X9GxbE3UXHz36iIvI2KNh+jYnc4Ki5EOIso40gkUEglmE8HtBK00UlgNkmwgi5YJOhileARfW2TQOuQoIxTgm3U0CVBJ7cE9+gvjwTjvRL4/BJsos8DEhyjkWUkcJaToKCaBNtrSdCvkQRjGksgbSJBrWYSpLaQ4Bca0VKCEK1uLUG1NhJcbitBd075f2AdMRJUai/BbsrvwHpiJdB1kmAJlYuX4GyCBMWJEkxIkuCHrhLU6ybBCbqTLEH/7hL8SRt7SVA7RYKYVAle9ZYgYZQEi8ZKsHWcBKfGS3A3TYKBE9gHKdI5C9o8SYLjkyUYPY31TpfAM0OCdrMkyMyU4GC2BNfmSPByrgSz50uQt4D15nBuSyRYSXuWStBimQTdlkuwK4+z+pHz2SvBgEOshzYfleD2cQm8p1kbfX5GgqP02znmOy+B5IIEc8idL8GRAua9KMENGnmZJ4+yrkjguirBOjp0TQIUSlBIv16X4PsbEkQo8yZnf0uCtVTjtgTiDmumlLucOY24J0GYMookcBRLsIY+u88zQL0eSvAzDX/EfaHnbyUoeSdBq098XyLBsKAEq8L8Ocq9ou4SKaxyKZ6r+KqVYp+O7w1SzDTxZ7MUw+xS5DmlqOaSYj+1dkvRs7QUq8tJEakjRXZjKY40laJPcylGt5BC2lKKY62luNVGij/aSjFGSOFrJ8VmqhMjxXG6016K/h2k+JPGxUqh6CjFAvLHSbGF6nWS4iTFxUtxlwYmSPE3pSVKoeosxUIqlSTFVmrQRYrT1KmrFEX0upsUE5Ol0HSXIoca9ZQioZcUg1OkmJQqxS9jWfc4Kdansd5JrHeyFN4pUgRmSVF/NuNkSHGPBmVK8Q9NyGKcbCnKzJFiGzWaK0XiPCm+mi/FfzR5gRS6hVIsoZ2LpGiaI0WXxVIMzZVi2hIpViyV4tJyKbqvkKJkJWeaJ8WO/VI0OSDFeUo6KMWQQ1JMPSyF8YgUy+mno1K0OCbFRUo+zj04wWfpwGkp2p6R4hqlnGUv9P059kNZ56VwXWBfVCufe0IxBVLcpH4XuRc09pIU8stSzCf/Fc6a6l3lrCnuGvumCdelWHxDirI3peh8W4q3d6SYclcKwz0pKhWxrmLWRcn3pXhGnx7wrDzkeXgkxeM3Ulx+zz2PSCGLSjGPfBIZ6klliJPJcI8GyWV4TRMVMmiUMiymsioZtlMTtQznKUkjwyMaopXhPU3TyWDSy7CCKhtk2EutjDK8MMkw3CyDwypDTZsMfR0yyFwy+N0ybKFOXhm+8MlQrpQMO+hxGRm+KSvD5LoyPG8og72JjOdVhnnka8U6W8twkora8Lm2rJPShQxayJBL5dvJsJOaxsiQT13by/CEvukgw0eaESuDpaMMeVQtToa2nWS4RinxMoxMkMHTWYbjSTLc7SLDP11lmNBNBnUyZ0Dbu7P/Huy9pwxDe8nwgaanyGBOlWEVVe0twz662ofx+srwC33fj7FGyTBwNGc4jnnTZTgwSYbUKTKMmiqDZJoM3ukybKa6M2Q4QXEzuQ/0ehZ7m83eMmRYQrsyZWiWJcP/5sjwiWbNlWHNPBkOzZcBC2S4QX0WytAgV4bTNGWZDIblMiynPSu4D3kyhMm1Rob1VHutDEepwzoZbtOA9TL8RWkbZFBtlCGHymxi39R4M/edkrZwj2joD5zlVs7yR/ZEX+6V4acDMlw6KEP3Q9x3qnWM8WnACcY6xdmdYQx6fJb7cU4G6wU+SwfzZRAFMvS+KMNvNOYSz8hlGX64IkPCNRnu09tCGYw3eLZu8mxRq1sy/Hyb873DPbsnw0aqU8T5Ucdizo8G3ecMKf0BZ/iQM6QKjzhHav5YhuQnPGM07KkMQcp4xnP6XIZ1VOuFDEfo9ksZ+v/MuVDOr9zDV5wHdfldhs7v+DtA1T7JsJ96B1l3mGeVTke5txo55tIpnRzLTXJUNsvRyiLHFfrZKsf3NjmiNMcuh8chR5FLji/dcvxLkzxyLPPKsccnR0u/HD0DfIZGlJIjQtml5fiivBwVK/FeFTleUnZ9xmkgxyaKa8Q4jRmjqRyVmjFvc+ZrKYe3tRwn28hR3FaOwYJraDLk2Bsjx8hYOSQdWTP54uT8Gy9HfLwcXyXI8ZZMneVYQVWS5NhHbbrIcY1edZVjXrIc/u5yNOghxxlK7CnHkF5yvKfpKXL+jshRrbccB0j0kWNsPzkU/eVYSKUGyNFooBx3Rsrxzyg5tGPk2D1Wjkvj2G8a+5rAmtNZ72Q5pkxh7mnMN4v5ZsvxAz3MZK4sOfLmyHFwrhz95suhWihH2UVy7KD8HDm6LZZjWK4cQcpYIkftZXIco9jlcgxaIcdPeZzzajkuU+w+zuwQZ0+/HOFcjjLfMeY7znzU4AR7pBmn5Vh9Rg51vhyLqVyBHDup4KIc3S/JMfyynJ8l5Kh7jfVTcSF7uC7HfzTlhhxVb8lReFuOPnfk+J1KF8mxnS4Uy9H1vhzOR3Ksp1/fySH9IMfWj3I0/CRHUokc9rActSKcWZTXNQok6RR4Qt/qFXhjUWCZTYG9dgVeORWQuxUo5VFgG/3Pr8D6Ugrcqq9AiyYKSJorMI/8LRT4gRq2ZKxWCjymb1or8InsbRWoJRS4C8Zup4ChvQLLqUoHBdrGKlBIvTsq8DspOymwiMrEK7CDmiYoUEDJiQq8oOGdFQiTp4sCm6leVwVO0ftkBWZ0V2B1DwUO91Tgdi8FBqYoUKmPAu6vFLg6UoHUUeyHxoxW4Ls0BbImMM5EBTbRqXQF1kxlHZkKjM1iHdkKlJ3DGqjZXAW6z2N+GjFfgSh1XKZAEU1ZoYBppQIHVymAPAVu0pK1ClRYp0DsHgWqHlDgAP15SIHRJzjDUwrkn1bg+Rn2claB7HPs47wCZy4o8CifMytQ4CPVvqzA4KsK/EdTrylgLlRgFVW/rsAhaneDe0ADbirwD028pYDuNveNKt3h3lGbuwpco973OFsaV8S+ihXIoXL3FdhJzR8ocIl6PFTwM6UCIx8p8OMTxvpPgcpvFdhHhe8U2P2J+12iwGX6Najg3ykFSkcU8MmVKFEpcVKrRLxOiSF6JWxGJWqZlLhnVsJsU6K6XYlDFONQYqBTiX8o3aWE3q3EcqriUWI/tfUqcZ36+pRI8yuhCShRoZQSV0srkVpGibM1lUiop0RcYyWK6V0TJaY3VaJGcyWOUIcWSkxppYSptRKraIBg/HaMH6OEaK/EDerXQYm/aEIs43dUYglVjFNiD7XupOT/5Ur0jlfid1IlKrGYyndWYje96qLEmK5KLOymRJlkJS52V6JHDyV+ppE9lZD2UmI+NUlVIp+Seyvxgkb0USJK/n5KbKXwQCWyBymRNFiJB8OVmPm9EvaRSqyj2qOUOE7Fo5X4agx7pOljlbCOU2IN1RyvxFGKTVPiywnse5ISdycr8cUUznamEtUylDhI7TKVuEUDsjjrbM56DmdBVeZy1iTmKXGTJi5QYtlCzj1HCe0SJSotVaLPciX+oIqrOIvVSoxbo0Sr9dwHKrtbiRY/KaHYp0TzA0r8elCJ0YeUkB9W4tJRJXoeU+IXWniCMzqpxA4adUYJ2VklFlCZc7xGzc5zdhe4lkbl834B71Ppi7xPFy/x/mXOlkZd4f2rvE+lrymxnZoV8v513qeRN3j/Ju/d4rU7vEaj7vLaPT5DpYv4DDUrZlzqcZ9raNQDrnnINVT6EfNSs8dcQ6Oe8t4z3qNmL/j+F97/lfX/yb7/VeIy9fqP/dOYt5zHOyUWUdn3SuyiFh+4hlI+8tzQmE9KKEuUyKFyQa6hliFei3KuUhV+l6kwTq6CSqFCLlVQqvATtVKpcI16q7mGxmtUUGu5hirqVNhDrfUqFFIfgwp/UppRBY1JhaVUyazCXmprUeE6/WVVYYJNBeFU4Qb1c6nwN010q6D3qFDFq8IBgk+FmzTAr8I/NCmggqGUCiuoWmkV2pVR4Ta9KauCsbwKq+hwBRX+raSCuYoKX1ZX4S3VrqvCkPoqfKBZDVRwNFRhPZ1spEJCYxUe0jdNVPhEs5uq4Gqmwkaq11yFzi1UyGylwubWKnwnVAhTNlT8rqnCD9QoRoXz1K29Cs9pRAcVojQvVoVARxW2UZM4FQqoeycVXtLIeBWkCSosoNKJKuygZp1VuEQ9k1RY1FWFct1U2EUtk1VI7a7Cb5Tbk3vSi/Om1imcN/VJ5bwprbcK2j6cN1Xuq8I+Ev04X+rfX4X0AZztQM6Oqg5S4SDd/kKFKYNVuD9MhZnDOZcRnAvV+Z6zoYSRKjyib0apUEIZo1Vwj1FhE9Ufq8IZShqnwlMaNp6zoew0zmYCZ0ONJqpwgbqlq/CCJJNV2D5FhR7TVBg9XQX5DPZKZWeyV2oxS4UrlDqb/dK4DJ7FTPZNFbPYN7XJZt/Udw7PEU2Yq4JungrLqcp8nhvCAhVu0cCFPBM5KnTI5VlYosK0pSrUWq7Cceq0gn3TkJUqfKRZq1Rw5qmwgequVuE0Ja5RIbhWhax1KmxZz33eoELXjdzfTTzPP/E87+F8qd9enl9K38cZ7+eMqdoBFQ5RzEEV7tAXh3guaephFSxHVKh5VIVj1PGYCl8f59kkx0nmpzqnVDhF355RwXOOuanheeanrhd4zmhEPudZwHNGpS5yrtT0kop/s3iGLqvwK42+ooLiqgo5VP6aCrvpWiHPyg0V9t/ijG7zd+uOCq9p8l0VTPc4L/qsSIUjFFusQhENvq/CO5rxQAX7QxXW0eePeEYo4TF/fyjzKWv5mblfqbDsH56r//g7+FaF1VTjnQpHqeN7FYrp6w88bx855xIVHgdV+F9IhRCVkauxk1oo1LhCqUo1fqfxKjXUajWWUCWNGvtIaNW4SQN0akzSq2E0qPGZUY0jFGtSo4gGm9X4waVGI7caFyjZo8b3XsYPMHYpxqYlZRirnBqvy6uxqK4aukZqHGisxqCmakxtpkatFmo8aKnGp1ZquNuosZkatFXjHHUVajynEVBD0k6N+VQ6Ro0ddLm9Gikd1PiNxsWy/o6sPY61k+jE2mlAvBqmRDXy6GhnNYqT1Pi6ixqzuqpxJlmNp93V+K6HGhHqmarGV1+qseEr9juKvY5hr7QxTY16E7h2ohrD09W4NEWNXlOZcxp7m858M5hvJvPRgFlqvKEps9UwZ6ixmmpmqnGM4rLUuE9Ds9nfPDVezOesFqhxNUeNZUvUqL9LjT/2q6E9qMbBQ2p8eUSNtzT9qBr2Y2qspzrH1XhyQo1hJ9VoekaNi/TqrBpjz7GW8+z/Aushka/GwALWcVGNNZc448tqnKBvrqrhLVQj/7oailtq5ND1O2r0v6vGP1SjmLVS3H3WSkMeqJHxkPvySI0tlPyEe/hMjXLP1Wj9Qo1rb9RY+VaN6u/YT5D9hNSQhtVYSLEKDT4oNZit0qCBRoNz1E2rwUidBgv1GqSbNTBaNBhi1+AjZTg02OLUINmtwUsa5dFA7tUgh37yadDGr4GptAYPymoQrq1B07oaLG2gQZWGGsQ00uAOfdlYg7c0o4kG9qYanGmmQVJzDYa30GB+Sw3KtNJgJ11trcGfbTSY2FYDvdCgOjT4OoZ10OYOGjSMZd5OGlSI1+BGggavEzVYk6TB/7ppEKI5yRp+j2UNPTRI6anBshTW0FuDwX00eEcz+2qwsZ8G9fpr0HWABt8P1EA6iLWNYm2jNdgwhvfGatBlHK+ncR60e4IGrSZq0GmqBt9M0yB7ugY/ztCg1ywNDmZqcDeL8bM1cM7VYBPVn8eZ0ov5GuxZxPnksFayLNHg5FINEpZpMGw5Z0VzV2hQaqUGzVdpcIV653GmezQwH2BfNPcIZ3FCg6FnNLh4XoNx+eypgLO9yNx075IGX13mbK5yNtc0GH1dA+UNDSre1OD2LQ3+u82e7rKnexo8L2K/xRrI7rMvKveAuajNQ9ZHAx5xnjTlMWt9osHnTzU4RU+ecW//08D3nn1T0w8aXKKUjxr8TuM/aaAt0SA2pEFjiRavpFpo5FrcU2rxlUqLDzRbrUW+VoseOi1UBi2WUGWjFndNWrw3a7HZqkVDmxY/27Wo5NKinVuLdx4tZnq12OTT4rxfi+SAFqNKaaEorUXFMlrsoxnltXBU0KJ+RV6rqgWqaXGuJjXUolsjrmnKa820eNuca1twbUstXrbWYnFbXgdztGOOGC0adGAOSo5lDaSMYx2dWEe8FnfoywSupVmJrDNJiwvUvQt76cY+krU4QIN7sFea3VMLdy8ttlCjFPZNPVK1+JXG9tZC3UfLzypaVO2rxSHq0E+LIvq6vxYfKWOAFp6BWlwZrcVfY7Q4Pl6LXelaFE7S4ul0LRbO1KLNbC1u0sAMLf6laZla2LK0WE/1srU4S13naPGCRs7lzOaxZ6o4nzMhLGBf9OVC9kUzF2nhzOE+UMPFWvySy1qXsM6lWlRZpsVB6rCcddLXK1jjSi28q7TYSk3ytLhIKau1+J3S1mihW6vFCvpsnRZHKW69Fg/o2w1ahGjORi0Cm7TYQS02a3GV+mzR4m+a9IMWpq1arKbaP2pxkhK3afGE1u9hT/t4DvazpwPs4RDnfpjzPso5H9Ni+UktOp7WIvusFs3Pc4bU+wLnSOn5WhgLGJdqXdTiBCVeYlz67rIWkitaLKCyV7XYTW2uaXGDBhRyxjTtOmd8Q4sNdPYmz9EtLXLvcO/vahFzj2eZviri/hdz/+5r8QM1ecDZUK+HnA2lPeJsHmuxkj57wtlQp6daPKRvn2kRprnPtSj9Qoud1PIl9536/azFPzTlFy0sv2qxluq80uI0dflNi+f0/e9a5PzBObzhHN5q+bdfiyMU956zp28+cPa04xNjBRknzDgkk+qQQ3fkOjRS61BAPTU6/EbjtTpodTqsoOp6HY5SnEGHh/StUYcwzTXpUMqsw05qadGhn1WH1zTFpkNdhw4xXh2+8unwgTwBHbZSk1I6XKKU0jr8QRPK6GAoq8Pxcjo8Lq9DtIIOCyrqULaSDjcr6+CopkOD6jr0ra/D5AY6rG2oQ5fGOjynkU10kDfVYTHtb8Z8zZmjlQ6pbXTIEzoktNNheIwOkvY6LKRyHXRoG6vDLfqiow5vaWacDg3j2XeCDq9I21mHz5LYL3XqosP/uuoQoTLJOuyiG911+LeHDvZeOtRP0eE8Jafq8AuN7a3j77gOyyjUn7MZqEO3r3WoM0qHM9R1tA4vaNQYHZRjdcilyuN0OEjtx+tQREPSdPhEWRN08E9kz5PZ8xTGmMrnpnPNLN6frcO2TB2aZ+lwlfpk6/A3TZ7DdfOYi7rMZ46FjL+IsXMYa4kO26nFUs5ymQ7/0OTlOlhWcK9W6jA6T4dxB7nfh9j/YfZPnY7o8IiiR3WYf4x7cpyzO8G5neTcTvG8nOH+neP+ndeh5gUdTlBivg5PaUSBDosu6lDhkg77qN1lHTKu6uC9psOVQh0m3eAsbrOnO6zzrg6H7ulQXKTD0GIdgjTnPmf8RIfZf+iQ9C/3m0b+p4PiLedGld9xbtThPZ+joR/4HM35yLl/0vGs80yW6FBI/YM6vKFpIcYM8zxFdLhAPaI85xI9oNYjQ6vHjzo9/jboYTHpsY7UNj3aevS4RV949Zjl0+MHvx5NAnpcos/L6jGwuh4FNfUYWU8PRX09cqlyAz0OUoeGehTT0EZ6BGlOYz1KNdFjJ7Vqqsd1GthMjxnN9fi9lR6GNnrUaqtHktDzMzZjtWOsGMZpzzg0tIMec2P1uBGnhzNBj83UOFGPi5TSWY/VXfSo3VWPU9Slmx4vaFSyHrE99SiTqsduutlbj9ff61F/tB49xujxisaP1UM3To/END2eUvtJrHWKHm+n6zFzBnudpUd6hh7mTD3qZOnRNVuPn0k9V4+7OXp8tViPj+RfokfLpXq8WabH9OV6OFbosYkartRjQp4extWsZ50e5bbo0WK7HqqDehw+pEfcYT0eUvSIHguO8v4xPfYSjjP2CT0yTzL2KT2205szjH2Wsc+x5wt6/EFrCrgXF/V4eUmPMZdZ1xU9llH1q3ocpfhrejym7wr1kF7XI+amHkVUcot93uae3OGeUOu7nC0NusfeaWaRHu5i7jldvq9H7wc8HzT5Ic/IIz3OP9aj+xM96n7QY9wnPT8LcX4hPeQRPR5IDIDCgDs0WGlAS40BA7QGzNAZsEVvQGODAalGAyaZDDjpMKCz04A4rwEPKeozoHzAgCGlDZhTxoButQyo0oDXmhjQrqkBJc0MyG5uQOuWBgxqZcCs1gb0FQa8pvQOBtTtaMBZ+jXOgHGdDFgZzxwJBjxPNGBUZwOWJhnwqKsB0mQDFlHF7gYcoPY9DBja04B5vQwok2LAT3Q7lfX3NuAjZfYxYEdf9tLPgP/6G9DnC+b5xoDhow2QjTEghyqNNeAgdRhnwH2KjDdgfpoB5SYYsJfuTjTg63QDdk02YPY0A1rMMODfmQZczjCgd6YBf9OGbANM8w1YlcO6FxuQlGtA9WUGHKOE5QbIVxqQS1VWGXCIhq3mzKjCWgOK1rH+DQbs/MEA2z4DUg4Y8CelHzSgxxEDXlHaUQM+P865njBg7EkDtKcMqHmasznLHOeZ4wLjFzD+RQMOU9wl5rjMWV3hnK6yt2vsjb4tZH/U7iZndM+AQDHzUuv7BtykLx4Y8I5mPzTA+8iAbVT4mLN7YsDMpwa4nxmwlZo9NyDvnQG13xuw4pMBNUoMOEGqMOuJsJ4o+1QZMUxjxAGdEQuMRpQ3GRFjNiJkMWKe1YiyNiO+dhhRQl95jMj2GrHLZ8QtvxFfBozILGWEv7QRO6hVGSNu0KCyRnjLG7GNBlY0wl7XiMb1jLhEf9c3YmNDIxo2MiKlsRGTmxhhbWrEH82NuNDKiJ6tjZjYxoi1bY3oASN+owntjHjVwQhDRyNW05k4I/QJRuTR6UQjxiUZsaqLEWOTjVjZ3YhTPYzo0tOIlzSmlxGaFCNWUM1UI05SUm8jRvcxQt2X16lGPyNOUOf+RjynhG+NiB9lxBP6frQRS8YYUXWsEUdoxHgj5Gm8Rkcm8P0k3pvM91RluhGdZvB1thHDM42QZRnxeA7fzzVi8SJezzHi8P9byvcr+Upxq7iGhudx/WojcqnTWl4j2Xqu28L425jvAOs6ZITyiBHVTxpx/KwRiedYL406b4TqAnvI588F7O0i+7rEny+z92vsu5B9U61bnA11uW1E1yIjfqG8+0bUfsCZUreHnO9jI5KfGlH3BffmjRFXgkb0DRlRKDfBqzKhpdqEHToTPhhMyDKasMtkQmmbiWfEhLIuE79nmRDymDDfa0J5nwn7KBIw4UBpE4aVNaFrPRNeNTIhvbkJ5hYmrKf8libY2pjQW5gwDSZsaWdC0xgTrpA71oQfqXlHEwppQJwJb2l2JxO2x5vQKsHE7+2sI8mENl1MuE2fupr4ucqEIT1YC5XvZcK3qSZEaeMoxptoQot0EzImm/Bxmonfv9nDDBPETD4zy4RyGSa0zzThPj1baMLyHBNqLDbhZa6J32FMqL2MPSw3YcIKE4wrTai3yoQL1CvPhD9p0moTrGuYi5wbTNi9zQT5ARP30IRqB004RiuOmHDqqAm/HDNBf8KEcydN6HHKBMsZE1LPmfA3Nc034Sr1KzDBc4kzv8KZXzWh1DX2S3cKTQheZ523TJDcMaHSXRMUxSYsper3TThOLx6YoH1kwiqq/diEM1TuDZ/518TPOiYcpu8/mJAXMuHzsAlnaWKUeyMxo4HUjFSZGVPlZjgUZmyhpkozrpJXY0YrrRk/GcwIm8w4aDFDbjdjCY12mbHSbUYtjxnJXjNMfjPWUX7AjJRSZvxFU0qbsbmMGf3LMVYFM7Irm6Gta4a5oRnrqXdjM6Y1McPZ1IzCZma8a27G163NCNK8NmZUiTHjCKljzVhBNTuakdbJDGM88yQwTyLz0JYk1tyFebqa8R/tSDajdXczbtFXPcwoobK9zNhL7VPMuE//SzVD0tuMHDrSx4z4vszT34xTA8xYPNIMzVgzzoxjb+PNeEXmCWYUTDTjn3TWOsWM91PNEDPMGDrTjAWzzOiYYcYjWpplxmfZZpygcXPN2LTIjCs5ZvRbbMasXM5hCeujkmVmzF1uRrkVZuTmmVF1NWezzoyWP5rxbA9zHjDj4mEz+hzhteNm3KAvTpjx7RnWfZazOce6qVYB66Tki2ZYLpuxgRpeMePNVTNmXGPPt8yIuc2e6X93zJDeZX9U9Z4ZRymxyIznNLqY+e+bsYo+f2DGWerx0IxJj8ywPmYf1PgJe6F+T834l3Y85169NGP3O9YRNvNMcU4SC24pLfhOZ8E4kwX1LBb8ZbXAabfgByp0WDDIaUGWy4J2HguK6FuvBVGq4rfgCCUELHhGo0tZoC1twcgaFvxbz4KvG1lQoYkFHZta8IiUzS2o0cKCri0t+JUatrHgIvVpa8EbmiEs8MCC7XSrnQVfxVhQQvPaW1C+gwX7KTaWsWh4RwsUcRYso5OdGDPeAlOiBevpYmfG6mJBq26MQ18lM0Z3Pt+Dz/fks734bAqfpRqpfJ5+7W1BWh/G6MsY1LAf49Cb/ow1gHUNZF10axDjfWFBkM6Mt+D3NAvSJ1iwaaIF/SdZ8JYi0yxYNJ2zmcHZzORsaPQsC/JmW1Anw4Jz5MjmbOdwtnMtGLbQAukiC47nWPDzYu5DrgVrl1hQsNSCbSvYx0rmpcGrOA+al8d5rLbgAI1Ya8HydRYkb7Bg4yYLPh6wYM5B9niEPR23oNEpCy7Tf6ctmH3GAt9ZC3bS3XMWDD3PWmnRBQsq57PWAgv/r7JAd8mC1VTnsgXnaepVnodrFtwotODL6xZ8ork3LCh3k/O8xRpus4Y7Fry6Z4Gl2ILG9y24Qv0fcB6U8dCCwCMLdhMe8wzRt08skDy1YDFVfWbBMer83ALDS/ZOBT9bcP2tBWU/WPDwI/eqhHsVtOAUvQoxR5Q5qL/Eip9kVrSTW1FMUqUVuVRNZcXPaiuMWisu6qzoo7fiX5plsKKtyYq7FDFbccRqRYLNijUOK9weK7bRAr8VnUpZ8ZRGlbaiVzkrnBWsaFHRiqZNrSikQc2s/Fxuxd4WVnRoacWy1lakCyv+/98mympvRZkOvE/tY614QN91tPLMci3V6GTFKeoWb8UrSk/gk4l8lpp0tuIqDUyy4j1ldbGidFfGovbdGIu+S7ZC3p2xqFtPxqD0Xnw+xYprqXyuN5/rw+f6cn0/5h3AnAOt+G0Qa//eilrjrGg+0YpP6VbUnm7FOfpzhhVbZ1kRzLBifiZ7n2OFdq4VeVRnnhUXyL2QM6JwDmeXy7musGLnKs40z4pvVlv52dyKxWusOLbWiqR1VjTaaMWIfYx90IqbR6wYfJTxqeJxKw5RpxNW1D1tRT7NOGvF0AtWVC2wYvwlKy5fsSLzmhV7Cq2Iuc6eb7Dnm+zjlhWT7lix5S57uMceiqw4cN+KuAes+aEVmkesmS48tiLliRXTn1qx/RlzfbTiGdULWtFVbsMmpQ2rDDZst9gQsdlQxWHDMbrisWGA14Z3lOWzobTfhhGlbDhbxoaeZW1o1cCGcEMbFjayoXJjG45SYhMbXpKxmQ3rqVFzPt+Cz7ayYS+NaGODqq0NtYUN56gnbPiLXDE2tG5vw5AOrIGqdLQhKc6Gqwk2vE+0IbuzDepuNpxPtsHT04Yd9E2KDbmpNlTrbcMJetXHhol9bbD2s2EzFfa3oft3NnQew5rINM6GDXRlvA1lJ9qwjx6n23Bhig3e6TbYs2z4gQbPsSFIlebZkDDfhhc0bgH7WWhD/xwbyuTyWVIvs6HOcj5PqSts+IdmrGSsVTaIPBuK6H+rbZCusWEJfbbWhsnrbXBssOHmRhv8+22odZjzpKlHbYiesGHxSRu6nmYvZD3L/AXMT8ZLzE9lrjE3PS60YeR1G/Ju2FD3pg351PsWY96xYTe1u2vDfVpexPjFnPN9zpmmPbDB/dCGu49s+O2ZDS1eshbq8J4xPtnwpsSGWUE+H7bhu4gNiihrlNhxlqbL7PDI7WirsEOqsmMJJWvsaKW3Y4jBjuMmO7qY7bBa7dhCg+12LHDYUclpxxFKdNmR5rbD7LFjIzXx2nGNBvnsiC9lx3NaV8aOhmXtGFDOjuzydoyqZMfFKnasqmnH8Hp2nG9gx87GdhQ3sWNYUzuWNWNtze2415o1tbWjhrDjNP0BO7bF2HGyI2uMs+N3mtzJDke8HVupVYIdt2lIoh05ne04kWRH1y52tEi24+vudoSpSk/2RL/2smNiih22VPZFzXvbcYNCfexY2NeOo/3smDDADstAOzZTs0F2jB/D/saxP3ox0Y55U+04NI29zrYjIYvXaFy2HaY5dmygCgt4bSHf5/C5xXyOBuXa8YnmLeH9pXZ+N+OaZXxmBddRk5VcR59WcU2eHRVXM+9aXl/POW+xo3ArezjCPTnKHij9GHs4zh5P2HGTvj5pR9XT7PuMHfZznAvdPs+ZXLAjSovz7ahWYEe3i3Y4L9vxI/1x3Y6pN+zYftOOb2/bIbtjR827dvS8Z8dfNL2IZ6SYe0TiPveJhj2wY/lDO2o/siPlsR3/kO+pHe2e2RH41Y7Gn+z4WML+QnY0lTgwWOrALbUDX2scWKx1oJvegSkGB2pYHThDOx0OfOdy4HOPA+cp1evAawr4HfiJ2gcc+L6UA3mlHbhYxoG+ZR0oU96B/dSxggPrKjnwqo4DuQ0d+KyRA90bO7CjqQNFzRyQt3CgdksHZrVmrDYOPGzrgAaMRfXaMR71i3HgLWW1d6BsB8aluFgHntHYjg4Y4hxYT407OXCVKiY6cIQ6d3bA2sWBLXSzK/vr5sCy3g6c6+NAr74O/EMz+zng78/6BzLnIOb60oFpYx3wjHNAOcGBf9MdKDXZgdgpDoye6sCV6Q4MnOHAR5o704EKsxw4TImzHfiZ0jIcsGQ6sJm+znZg2CIHFDkOrKDaizk/epPrwONljLWSsVYxxmrGoMQ1jEHN13MfNnJOmx0ovcuBXw86sPWwA0OPOvD3CQd2n3Ig5jTndNaB+uccuET9zjvwjrIvOFAu34GDFF/g4N8yB8ZfdGDTJQeaXXbgqysOhCnnqgMnrzmQXOjAHzT1OvfkhgPipgPF9N0tB1bedqDOHQfyKfMe97SIs6e4YgeaPHTgt6cOTH7mgP5PB1I+OtAhyL5oVMiBhhEHkmRO/ErpcifuKJ34RuWETO3EOY0TKVonXtMsnRMBvRN76LHBidFGJ/QmJ9bRJ4sTlWxOHKVJDidau5xY7nGitteJ85Tqc2K234mOpZxYX8aJxmWdCJZzYmF5JzZ+7sSfDZyY1tCJnY2caNfYiQc0ookTeU2dqN/MiQotnZjQ2onbbZ0YKpxYCidqtnOiVwxr6sCaqEMsa+rImuJYE5XEO/FbZycmJzmxvYsT33VzQpnsxEqq092Jvj2cKNfLifgUJ17Q5t5ONO/jxC0a0teJ3H5O1OjvxKgvmWuCE2ep10QnDFOdaDKN9U93wpPBWjNZa5YTmmwnPsx14sh8J5IWcJ6UvtCJPkudyFrGHCucSFvphGUVY61lrHVOPN3oxKA9TohD7PWIE5eOOvHjaSfunXFi2FnWeo61nneigPpecCI7nzUXOHGIJlxywnbZiR/ozhUnel934l8qc9OJ8beZ5w57uctZFbH+Yu4lpdx34g3NfuBE6YdO7KNnj5wY99gJ0xMnNlH0Gft+4cQZin3jRI+PToSjTlSXuuBXuNBB6cJ6tQun9C78ZXAhbHfhtNOFHi4XZrhd2OPhGq8Lo30uGPwuNAm48FUprqPPynAt/V3WhUB5rqXYCi40rezC7AYubG7iwtBmLkibu7CMarVwIb6NC5+3dyGfynd04TAlxrnwC6V3csEe78KP1CbBhSIaluiCsrMLq6hekgv9u7jwgeZ2daFiNxeOUpdkFyZ3d8HVw4UdJHq6cJ80KS6spgapLgzq7cKCPi5U6evCCerWz4VdA1zQf+GCfIILK+jVFK6bzTWZXEPJWS78SdOzXfDOcWE3tZ/rwmMaPY/zmO/CBoosdCF3kQs1clw4S68Xs/9cF8Yvc8Gy3IUt1HKFC9+uZK5VzEX5eS70Xe1ChbUufm52wbnBhYMHXUg4xP6PsPejLsw/5cLx0y5MO8uZFriw5JILNS+7kHrFhX8p46qLn5NcOEC2Gy60vslZ3easqN4dFz7edaFyEWPQH8WMc589PGAPD9kDjX7EHh6zB7rxxIWvn7oQpSXPmOe5C+fo3xcuZL5kbT+7IPvoQjuJG4uVbnymcuOA1o2XOjdsBje20mWLG5+sbnR3uPEXzXC64Xe5sYdi3W48pXEeN8xeNzZTC58bt+kbvxuygBvLqU4pNwqoX2k3KpZ14yh5Krixtp4bGU3cONjUjeKWbnzR1o0c4UbPdm7MjnFjf3s3OnVw416cG6p4N64kuLGwsxvVktw4RT26uDGzqxv7urkRl+xGWnc3fujhRquefIaG9XJjVQp7SGUPvflsHzdO9mUv/dz4m2b253MD3bB+4YZylBt5VH+0G1XHMfZ4xp3AmOm8P4nxJrtxeqYbpTPciM90w57thmaeG2to8UI33uSwl8VulM11I3GJG+lL3Xiw3I3vV7ixbqUbjVe5UXONG+XXu/Fosxv5291QHGJ9VHKEtR1l3mPMe9yNWSfY9ynO5CxznHej0QU3Bue7EabcAjdqXHTjHKVecuM/Kn/FjcOUdNWNKdfc2FXo5nctNx6T4aYbG6nZLTeG3uZ+3OF+3HWj/z03PtD8IjcqF7uRfJ/7SzMeuBF46MZesj5xo/VTN4pI/dyNs7+4UeU96wq7cV7uQR+FB7+rPZim8cCr9eAnitV58JTG6T3YYvCgldGDYSYPlGYPrlg8OGP34I3Dg0ynB+VcHnR2e7DT60GMz4PH1LyUB7dJXsaDlVS3rIf/B3mA6h44mniwnURTD3TNPVhPN1t4MKSlB8tbeVDQ2oMqwoOT1B0ezGrnQakYD/ZTfHsPXtLEDowRyxgdPXhAI+M8qNOZz1L/JA8+0vwujNPVgx7dPPibZiV7ULq7BwcovocH6T09cPZiHEKKBw9paF8PZP1Yb38PBgzw4NQgD15/4UGZwR7kfO9ByigPksZ6MHWcB5aJHnw3yYPIVA+WTPPg/HTOcoYH72juTA8qzfLgGHWb7cGfNCPDg0CmB/uoU5aHn789mJDtgX2OB9tIzGUv9P08zmU+50JNF3A2NHQh61rE+VCdHA8u0qfFnGmuB9WWeNBzKeukjGUeHFruwasVHrTP8+AJjV3tgXkN95FarvXgLg1b58Hq9R5c28D92OXBqJ+4V/s9CB70IPWIB12O8zyc8MB2xoO2Z1nTOdZ03oN11OSCBzdoSL4H0gLWRHUusiYacIl10cLLrOuKB6ep11WeFcq8xrNS6MFhSrruwW809QbP3E2eOYq95eH/px5sveNB8V0PRtzzQFvEnHSjmPnuM98D5qM6D5mPBjxiPlr4mPmeMB/1esp8lPmM8V8y/s+M8wfr/pNx6My/3Mf/PCj/juf+Pfv84MGejx6klbDXkAcbIh7Uk3lxmYJyL3IUXtRQenGOequ8eEtz1F5U1HhxjLppvfiTZui8/NzmxT6KN3jxM6UbvXCavNhB7cxePKLRFi+MVi82UUubF6sdXjR0ejHY5cVStxf5Hi/6eb2o4vfiJPUMePGaMkp5Uba0F4foVRkvppT1wlvOi58otrwXz2hrRS/uV/LiZlUvtjT1onUzL79TeDG8uReaFl4sEl58Bi/OUmo7L/6j7Bj20p69ULcO7IVmxHpRqqMX+yk+jr1QeicvXPFe7KSYBC8e09hEL8ydmYtaJXlxo5sX0u5eLKe6PTi7XsyVwlypzNGHOeivvl5+x/DiQH8vfhngxQ+DvWg6lL2MZy+UNsGLUZO8uDPFi8LpXnw1w4soLZvpxeezvCigAbO9+EQLM7yonunFGUrJYj+Unc1cc5iLus1lPpo5j/3MZ076ZYEXuxZ50SHHi6e0NZczW+LFhmVe3F7uxbcrvFCs9KLBKi+u0eA8LyJUe40X/dd6UW29F6ep22Yv/reX+Y8y3wkvEs9wX2jKWfZyjr1Qx/NePKcJF7yw53uxnVDgxUMafZHn4JIXm6nlZS/u0XdXuE9XvVhLTa55MbTQC9l1L+rd8OKLm16EqO8dLz5Q1Xte9Cryovx9L45S1wfcOyr1iPtGCY+92P3Uix9f8Kz9whl8ZP4o90nuQxENV/igVfqwjpqqfLhJCo0Pq6iB1oerFNX5sFTvw+cGHwYYfSihz8w+9Lb4kOHwoYvLh4DHh330i9eHST4f3H4fdlGHgA/PaHwpH2ylfRBlfBhV1gdjOR/ulWe8Gj5+H/GhVCMfvE19cLTwoV1LHx7TD619uN/Gh43Ch+bwYVg7H1QxPjRu78MNGtLBB1msDyspEudD7Xgf+if4sCjRh/LdfZjZ04cDvXxITGHs3j7E9fFhYl8fnP182Ekx/X14QuMGsKYvfBg03MfPCj5kpvlQboIPpSf54JvqQ/uZrDvDh4c0OtOH1tk+3JnHeub7UH8xZ0SDczknWrbEh4tLfQgu82Hxch9qrvDhAvVb6cNHmrvGh9frmGM942/2Yccu5t7nQ7PDPtym/x3xQX6Csz/pwzWSnGZMGnTWh/zz7C3fhz4XfXhP8y/5UPWyD/9d8aHSNR/+KeR+XPfhyA0fut5k/7eY47YPB6nzHR9+o2l3ffDf415RfJEPk4t98Nz34cUDzuYhZ/OI/T724SmNf8I9e+rDNsIzH8Y896F6yIez1Dvsw+moDykSP/6jOVI/Tsj8eC3346jSjwN6P+LNfvxCHW1+7HT40cHpRzuPH49pq88P4fdjSyk/vi/jx71yfuQ28CO/oR+fGvlRvbkfZymlNWO38SMLflRo50e5DoxPf3Tyo1SCH78l+pHQxY9fydfNj730c7Kf3zeYt6cf6b38cKX4sYue9vXD1p81DPBj7EA/zIP9/Lvjx93hftwc48e3Y/0YmuZH4UQ/vprix9LZflzK8GNQph8hKsj2Y+AcP3IW+LEox49zi/3om8tal7JWmr/cjzMr/Ji3inWv9uMtVV7r53dP9rDej0obWPcBP0of8uMgJR1mD0fZwzE/ph/3I/GkH/7Tfkw9y9mdZ0/ky+f7As6Rplz0w3vJjz3U6TL7JM9Vvl7zY1Ih31/34yfqeMOPl5R+0w/3LT92U8fbfryg9Ducx12+v+fHxCLOpdiP2Pt8fcj9eeTn91M/HE+4X/TsqR/tX3ButP1vP/CRc/vkx48lfjwK8n3ID0uY7yN8H+WrNIBHigDGKAPYqgpAqPkzjdEEYNHyGgldAA9pjJ7XDLxGwshrNMYUgNnMayQsvEZjrLxm4zV6aA+grYvX3HzvpQDvleY9EmX4vhxfyzNn/QC2NQngcdMArM0DaNeCWgfwhGxtA9hOMTEBPCV7hwB2UEwsf6a0jrwWx2vUvlMAzygtPgBHQgA7qX0ir9GEzgE4kwLo0CWA5xSbzFea2D2AXT0CeNEzwLMXwO6UAF6m8n3vANx9AviJ9n0bQOlxAXQZH8AfNDMtgMMTAvhzYgBlJwVwhGZPCaDc1AAypgfwz8wA3mQEkJUZQMWsAE5Qz+wA/qXsOQFUmhvASfpvXgBz5wdQeUEApyhlYQBvad6iAKrmBHCaqi0JoM/SAM4tD+DjigA+WxXAp7wAv88EcIH6rw2ghGqtD6CABm4IIHdjAHW3BTBkT+D/GK7r+KauNoDjY7i7Ny5Nk9Td7Vd3o97SFlrcXQul3uLuDjM2NrYBw92luBR3xnzsHdvgff74fnJz7znnkSQ399DsOxuG7bZh/R4bhv9gQ8t9Nlzbb0PrgzbcPGrDuJM2bD8ln9Np+XzE+DPyuZyVz0iEnpPPRkw8L5/LBfmMRNhF+VzE5EvS98vS3wbpr5h6Rfp7Vfp4zUbuTzZ8LXY12mDzQHr32IbdIvmJ9OuZ9OW1DTm/2zD/DxvMf9qw7D8bPnywwb2ZgrUtFDS0VDCslYL1rRX4tFFwVYxoq6BVOwXX2ysY1UFBm44KtohbnRR80l1Bt74KHtkomK5Q0FOpIEal4KmYqVbwp7OCs34KBgUpuByiYGiorI2sGybrhivYFKGgbbSsJ4JiFIyLVbA9TkFovIJG0TlRwWciPEnBA7EjRUFUqoLHYnqaxOunYKeITVfwTJRmKOiTqeBlloKybAU/5CuoLlBwoFDB22IF+YMVrBmroMUEBSMnKbg7XUFYqYLIMlmjQkHfKgXKWgXauQr6zVOQtVDBvEUKTi5T8O9yBU4rFQxcpWDlagVN10nPxPANCm5vVbD/ewXpuxUc3qvg7wMKFh9U4HBIwWlRdFjB8iMKzh9VUHJMwerjCjxOSE/E0JPSk1MKfE8ruCZGnpEen5X+npMeXFQw6ZKCLpcVfCEeNSiYdkVqvabg2xsKEm8qeCXKbylQ3VawR1TfVaBrlJpFxj0F9fcVmB4oWPhIwdKnCpq9VtD6J1nrT+ndXwpe/6NA/Z+Cgx8psWuq5FQLJUUtlTS0UzK8vZKNHZT4dVRyQ4zupKRdZyVbRXAXJXfFhK5KPuumJLy7kodiag8lX/VUEtNLyVNR2ltJ3z5KvhWJfZW8EuU2SvYqlPysVHJQreS0UckVq5KxTkq+8VSS4qvkjajyU6L1V5IRoKQ+UIkpSMkR8b9gJfahSs6HKxkUoeTjSCX+sUpuikmJSr5IUvI4Wcn0FCUv0pSU9VOyO13JTxlKdFlKDojMbCVzc6TmXCVHRV6ekr/F4nzJp7+SAQVKVhQqcStS0n2EkgWTlSybpsRlupIRs5S0mq1kk+hQruTwAiV/LVTy3xKlPNdITsuVeK+UmsSIVUpar1YSuEbJbTFurVL2l0o+FTGblDwT32+RHD5Tsu07JZF7lcz4QUnvfUp2iV8OyfpHlOQclRyOKbEelzgnlLieUnJBDD6tZN0ZpTwLK9lyXsmdC/KZXFQSf1XqvqZEeV36fEPJoVtKTt5VUtgoOd6T+fdlvhj5WOY8lc/mYxUVTVVomqnIb6WiuK2K1e1UeLZXyf+Kis/Ew64qpnVTUdZTxc+9VRzuq+KUUsUKtYqLGhUWFxWT/FREB6h4KnShKv5Axb8RKpZFqnCNUnFBDI5W4ROrol28im0iJEFFo/gySeYmy1xhk6rie5GcpqKqn4qD6Sr+zFAxP1PFySwV/2VLzFwVzfNVrBdjClTYzZTcS1U4z1bRdI6Ka+Uq2laq2CpCqiSG6FYjccTTWhWz6iROvcQR1fNU6Oer5P9Ahf0iFe5LVQxbpmL8ShURq1X0XqsiYZ2K16JivfRpg4r9ImOjCvNmqXGLiiXfS10/SF37pS4x+aCK2UdUKI+qSD2m4heRe1LF4lMqnE6rOCu8z6m4Kkael1wvSK5i8iXJ87LkKWIaVOy+qqL2usy9qeJvsfiWCsfbMl8U35E1GmX+PZl/X+p8IPMfqhj1s4pf/1LxzzsVS/9R4fKvimbvVXzSRM03zdRoWqqZ11qNpY2a/9qqadlRTZ/uapJ6qHkjqnuqOdRLTXZvNQ591Qy0UdNEoaaNWs1WEaJR0ygma9XE6NU8F2m2arK81Jz2UfORn5oy1OwNU7MsWk2LODUbhX+8mluiU6KamckSJ01NTroax0w1Z0VJlpqPs9WsFaNz1WzPU0O+mgeiZ4HkLhIK1bwSFUVq9g9Q4zZJzSUxbLKaidPUPJuh5kKFmoBqNeNr1Oyeq+bIAjXvFqq5uUxN5Eo1j8X3q9WkrFHzkzCukzFiyQY1zhvVnBfNN6vx2yLjPpXjr9U8+U6Od6tZul/NkINqNhxS88VRNXWn1Bw7reafM2ounpNeXlCzSdy5KPlcUhPdoJb9hfRC9Lum5jdhvqFmxS01w++oaX1XetkovbynZs5DNTfeSm/eqQlspuHLFhqet9Sgaq1hXlsNRe01rOqg4UpHDds6a6jsoWFxbw1OfTQ0s9GwXvgpNIxTauik0vBErcFGq2G3CLZomGzVcCxAw4ogDffQUBIn8+I1fJ6kkd+dhsIMDe/FqkwNnlkaRmZraJsjsQS5GtkXatiVr+FdkQaXgRrWjpG1J2lIm6yhforMnybjSzX0KtNwpEJD97ka4udJfos1nBPNl2rYIG4t0zBhuYYuKzTsEDErpU5RtkpDxhoNC9Zq5FlLg89GDR67NTSIbXs1PPhBw7f7NYSc0HBf9Dwl+YjE0xqqz2gwnNWQd07yE60uadgielzR8I1wuaXhohh6W8PmOxqC7mpoFK/vSx8faDj0UMOSxzLuiQbdXxouvJN+vddQ1URLq5Zaqtppad1Fyxaxq7uWmp5ajL205PfWsryPVvZoWkKVWr5Tazmm0+Jp1GJ20DLfS8s6Xy3j/LXsCNASHajluSgL0qIO1rJfnENL83AtG8SraC2HYrX8HSdxk7S8SZM46VqOin8ztKzI1OKRpaVBZAzVcn+qll7TtbyfpWX0HK38J2l5UqFFWaXFvlZLSZ2W23O1fDVfS8VCLbpFWpYukVqWa5m2UkvvVVqSV2v5sE7L55u0tPtOi3WfltOieL8Wv4OSzzEtuce1vBPLTmhxPanlkhh+Skub01K7eHhGS59zWr4Xcy9oaXJZi2+DlhfXtJRf16K9oeWg+PumxL+l5eJtLcPuSM8atUy/J3Pva/nlgZYu77R8KV7+I3H/0+L2kY7LYmYzHTbNdewR/Vro+F00baPDv62Oie10xHfQUdVRR35nHVe66vi0u44feun4s7cOx746BtvoaFTq6KnW8bNGxwmdjo8MOnaYdMTYydquOgK8ddwR3/jqeB+o41qwjk6hOr4Q0eiYE6bjQLiO7AgdSyJ18p+mY3i0jm0xOojVMSNOx+54Hc1SdNxN1dGjn6wlEtN11GToKMzS8UGsztYxNldH5zyJL2LydZT316Et0GGcpsNrpo4RVToe1+g4P0/HkPk6Wi7QEbxQx3eLdcxdKnmu1DFplay/WtZfo8O0TsdxUbheYogum3V8KZz26uh7UIf9ER3Nj0kPjuvodVLHtyLllPTvvKwlJl2QfC/KWpd0/CRqL0uPGnQUXZE+XdVx85qO1zclv9s6jor3d6SOuzquN0od96UOEftAR+VDHfpHOg6Lsl+lP+91tG6pZ5uglR6bNnrS2+pl76pnTxc957rr6ddXz2ClnpYqPZvFfbWePlq93Lfk1awnzVVPC089wV7y3kfGBMr4cD3To2RujB7HOD1bEvQ8SNTTN1nWFekpeham6mmVrmerCM3Q82e2nkU5epxy9VwQw/L0POqvp7RAj6JQz9siPcOL9bQp0bNdLBunp/1EPc8m6ek4U8/RGj1d5+nZKX6cr6fJYj0/L9djXqnnlBi4Sk/T1Xo2iLtr9Py6Xs+ZjXqu7NXzYr+eigN6jhzU898hPasOyxrH9RSd0tPjnJ7k87KWqL+gJ6hB6ryqZ8F1yf2W9O225HhHj/Kunn0iq1Evz3CS20M9kY/0HHqix+9nmfu7nnt/6Zn2P+nd31LHe4nb0sD7NgbqOhlw7G3gvNivNLBMbWC01kBHnYFF7gY0vgY8AwxcE6+DDdSEGDgRauDjMANTIgz0ijTwnUiNMjA/2sCsBAOqRJmfZuBYhoHCTAMfZRlIyTPwq7Dvb2BwgYGlJQYqh8n5sQb2TZG40wy4T5fYMwzsmGngVamBdXNkzWoD6nkGBi430HSFgQ3i3koD01YZ+HON5LjWgPM6A59uMKDbbODWNgN9Dsi5wwbaHTVQftzAkRMG2UvJNbHrrIHkcwYeXzbwz1UDK65JfdcNXBfjbhjoctPATpFwy8AbUXfbgPmOgVOi5K6B5o0GNomQewYeiBn3DSgeGPhBZD6Uuh4ZcHts4Iro+FTyfSV1/iE9emfgwn8G+d4baPtB8mpi5HZzI5NaGElpZeR8GyM3uxhx6GnknBjSy0jr3ka2ifA+Rp6Isr5GNDZGDok8hZF/xU2VkQlqI901Rr4RyVoZ527kP08jPt5Gdvkamecv50JkXqiRbyONDIs18kmckch4I/2TjHyXZiStn5GF6UacMoxcFCMyjXyWZeRFtpGKHCOGXKPsiYw0yTcS0N/I7kIj1YONfDXOSOgUI4/EyhmyzjwjLxcbqVpiZMAyIxuWG7m/woj7WiNd1st4UbfRiGWTkZZbjDzeKjVtNzJ9jxGbvUYyfzBydb+RsQeM7DxopP6wEesRI2fEtmPSh+NSywkj2pNGDov8U0beizWnjfidkZ6KyWeN9DpnlP8cI3+cN7LoghGXi0Yuiy8uG3ndYOTkVSObrht5eMNI6U0jqltGcm4b+UesvGPE+670tdHI/AdGHB8aafdYevHEiPGZkaLnRpa/MVL+l/TiH8n5vZH/iZ0f22Lf3JazYkgLW7m/2bJdRLSypaCtLR+1s2WdCGhvS6OY1sGWvR1tce9iy1XxrI8t5X1t0dvY0kRpS6DKlnvCRmNLptaW/4llOls89LZcE12NtnwtFK62XPS1pTjYltBQW9RhthwUeeG2/CdWR9jiG2nLbdEr2pbvRb8YW/4UbxJtsSTbEp5my1OhS7dleZ4tyYW2zC+yxXGALTElsvYQW4ZNs5X9rS2lc2xRlcv6FbK+uF1ly+RqWzrPsyVxvi0/i7aL5foaib3WljvrbJmy3pbeG2z5a6PUutmWC59InL22nDkufTopPTply3NRcdqWY2dsGXBWYlyU+ZdlfoPMvWpLxjWp/YYt427a8s0tWxbcsWVEoy1f3LOl9oEt5oe2nBbbHkuffrNlxztbPvlgy4mPTTRrZqKxjYlJnUx839lEvy4mxnY3cbG3iS/6moi1MfGjqFWYMCtNnBGDVSZaq01sF881Jo7rTAzUm5hta2KUr4kv/UzE+5uoDzBhH2jinHgZYiI8wsSxKBMbY0w8jDWhjjdxSKxNlBySTNikmNgnVqaZ8Oln4pbolWFiV66J3/NMLMo34dLfRIMYXSA5DTZRPMpE/hQTq0pN+M4y0bvMRNd6E9+I5LkmFs4z8fMiE5aVJs6KoatMRK2RfIRpnYlB60203GAiYqOJZ2LzVhO6T0wE7jRxT7zbI3n8YGLyPhO795tYdtDEjUMmup2UvMTvp0wknZe6L5mIu2HijRh220S7OyY+E7WN0rd70jfR5oGJ6kcmWj01UfncROk/EueDiftiRnM7clvaYdPWDt8OdmT2teN/aju+19vhYWtHDzs7FrvbcdXXjpRQOxZhR9cIOxZG2eESbcfXsXYkx9nRJcmOhlQ5TrfjN7EwQ85ly/scmTdF5sywI3WOHX/OtePafFl7iR3XRY9lEkukL7fDc6UdE1fJ+9V2sr+ww2udHTdFrw3yfqMdtzZLftvsWLfPjsD9doSctOOROHrajgEX7Wh+yY7yBjsqb9hhe9OOQbfsaHXbDrtGO14/sKP2oR3DHtvR7okdsU/tqH9mR/wrO1zf2tHzP4krln+QuB+ZedfUzNQWZvmOmpnR1kxeezMfxIOOZjb3MhPW20x5HzPGvmZOiBIbMy0VZtlfmIlUmqlSmbFTm2mjNePiaOaam5nvPMx4eZvxDTCzP8hMbrCZ92JtiJkmEWbKoszoos0cFQNiJEacmZMJsnaimahkMy+FOdXMm3QzDplmLogFuWa69jfzjVhSaMa9yMx1MWGAmYxiMz8MMbNhtKw7zoztZDOWGWZ2lpv5rcLM+Goz3WvMZM8384/wWyj1io+Wmnm0zEzzVWbCV5upXGOm9XoznwrrJjPDN5vpsMVMw3bpybeS5z4znxySa0fNnBfDj5lxPmVm7GkzN86b6X3RzB6Rdckse2wzB0X/a5LXdYlzw4z+lpkWd8y8uGumulH6ds9M3EMzcx+Z6fxUamlmYXdzC5ktLLwTK1ta8G1l4a6Y3tqCso2FAyK/rUXu6RY2iOD2Fh6Jsg4W9B0tHBcDO1lo0dkie3ILkV0svBTVXS3M72XBubeFNBsLb8VNpYXJKgt91BayNRb+FWu0Fu7rLKgNFnp6WOjvZ6Ek2II1zMJ5MSLcQscIC1+JpEgLv4lFURbcoi1cE+NjLPSItfC9yIizyL5R6oiXOhKkDjE90cLBJFk3WWpIkRpESKqFx8LQT2KlW2iVYeETEZ1p4bWoy5LY2RI7R+LmStw8iSvc+kuOhdIzkVlkwW+ghRsTpIYpFopmWNgy00LVLAvt5liIL7fws5hfIT2otNAgxlZZ6FZt4VvRr8bCX2J5rQXvOgu3xdR6CzZzLewXefMsfBDr50vPF0jPRdlC6fkiCy2XWIhaKnkus2C/3MIF8fsqC4tXW+i1zsIe8c96C6s3SG83WijdZMHuEwuXD0qsYxLnuMQ5IXFE3kmJIzackr6clr6IOWekN2ctnBAl5yy0Pm/hUxFzwUL9RQsOlyxcFJ7XLOTelLzuSF53pY/3pI8i+r6MeyDjHso40fmxha/Fn08sLH0q8d5JrH8tDPpgwbGplb9aWFne0op3Kyu3xbTWVhRtrPLds8p3z0qTdlZC21t5Iio6WBncycrnna2M627l755WCm2sNFVY2SyeK61yj7DKPcLKMI2VL7VWftVZOeVv5acgK/ODrXyPzAuzsircil+ElUYxM9KKOsrKYVEUbWVrjBVLvJURCVZ+T7KyJNlKXK6VeXkyr0jmDbDy0Tgrv0yxcrzMyo8VVuorrYypttKvVnKab2XLAisRC628EKyVPDZZcdti5bp4v93K5f2yzhErmmNWjortJ6xEnbTyWow+Y6XrWas8x1v53zkrr65Yqb1qxf6alVHXrXS5YeUb4XPbyh0x/Y6VQ3clbqPEvG/lpah5YMX60MoFMfKRXP9DXlvY801Le1Jb2XO3hz3qXvZE9rVnpcae7UZ7TvrZcz3Ynlzs+SBMkfacEVPi7TmQYI8l1Z636TI3054ZWfaosu3ZlmvP6zx73hXZs3qAPVMn2/PxNHsa59ijqbCnZ7096+bZU7PGXp6N7em3wR7tFntit9tTtMeeqB/sqd9nL8/C9jw6Ys+co/b8dtKexafsOXjWnoJz9thfsqdbgz3fidnX7Tlxw57BN+1pe8ueyY32bH5gz4XH9uhf2fOwgwPTejjwuo8DPZQO7BHr1A5UaB3oaJBroQ5ERziQE+uAOdGBzskO/C/FgS8yHfDIceCmKMx3YGt/B6IKZB2RU+zA+hIZO8yBlSMc+HGqA99WOJBR6UBgtQOnax0YWudAh3oHvhJ/znXAZ74DMxc4oFnowDFRvMiBX5Y40LDWgZ7rZc0NDmzY6MD5LQ6M2urAu+0OlH3mQPx3DjgfdKD3YQc2HXXA/oQD3U45kHla6jjjwJOzUss5B+zOO3BWjLjgQKeLDqRdkjrEqssO+Dc48OV1B5JvOPCHWHRfansgtYmpDx049EhqfOzAvGcOTHzhgKGpI6fEV80dGdTWkS/aOZLY3pHfhLqzIwO7OPJpV0fcezhS2NuRawpH+qoc2S/6qx1pqnFki4jUOlKvc8RJ78gVEW7niIPFkZE+jnTxdeSdnyNngxwZEeyIMcKRYZGOfB3lyF/RjsyOc8QQ70j7REdmpTryZbojf2Q44pPlSGm2I9ocR46LQbmSW74jvwvvAkdmFDqiKXLkmEgodsRrkCN3xK/DHZla50jsMkeUqxz5ZI0cr5Ua1jtyU0zd7sjtfVLfAan3pCM7LjiSdNGRxsuODL7qSLtrjvx5XXK55cjbRkdW3HPE774j90XZA0d5Bpf8H0n+jx1Je+LInOeOnHnhyPCX0otWTrxu7cSB9k686eTE/M5OHOrmxKJeTrRWOPG5SFA6odU6kWxw4pSdE48cnOji4kSvICcKI53YHuVEbLQTPwv3WCeOxMvcRCeWJjtxN8WJ9ulOrMx0wj/LiQeiLNsJ2xwnzojhuU50ynMiPd+Jtf2dCC5w4omoLHTiQpETowc40X2gE2GDnJgx2YkVM2RMhROWKie5hzmxu8aJjXVOhNc7UTfXiT4LnNgvFixxYtoyJ1TLJZeVUodYttqJWWudGLreiQ4bnKjY4kS37bL+CSeczzpx8LzUc8GJ5hedmHPbCdMdJ86KLo1O8MCJ5+LmSyfUr53Y8caJ5T9L/r87YWztTEY7Z/4VNR2dadbNmYU9nBnUx5lzamdGapz5XutMls6Z9+KipzNjvZzZ6+3MjQBn/MKcKUxypmOmM09znLHPc+ay6NXfmfwCZ34qckZT4kzANGeKq5w5vMyZgcudmbPGmewNznwQEZuc8f/cmbZ7nHm715l2p51ZfdaZpg3OLLrqzNCbzrJHc6bhnjN9HjhzQHz8jzNbxYwPzvK860Lf1i4UtXEhoZ2L7AVc6NrFBXVvF6nDhXZ9XfjbxgV7tQuXxad6F+INLtyzdaGLxYWv3Fx46innAlw4G+JCTpgLkREuuEe5sDbBhc/7ubAiw4XyLBcuZLswJseFvbkuxPR3wavQBf0AF4YPdOG/Ehc2DnJh6jCJOdKFPhNc+K7KhaxqyWWeC+0XyHqLXBi4woVVq114vMYF6zoXxq93kf2sC/tFwUYXWmySHMWyLS6Ytrtw/bALqqMu7DwudZxwwfGMC5POushvyYUnl6WuK1KXuHjXhX33pI6HLvwmlj2SXjx24YGY88SFX1+54POjCz//7oLhL6mvpSud2rqS2c6V90LbxZX/uruyS+HKPI0rN7WuTNO50tHoSoatK0OCXJke4crQKFdOJsncFFe+FRH9XNFluTIs25WsXFc+iMh8V96Ihf1d8Shw5Y7IKXZl2yhXvMe6ck/sneiK3QxXDlS7YrPQlZ1rXPlnrcTdKDG2uFJxwJUvjsr5c66knXfl7m1Xztx1ZWSjK93uubJH5N13pekDV7aL2Ieu/ComtnNjttINW5Ub/bVufKpzY4XBjQt+boz1d+OLIDcGR7rRIcqNN7FuzEpww5joRkKaG0ey3WiX68ZO8W+eG/ML3HAvdGNmkRuGAW6cESMHurG+Uo7r3Ji01I2S5W5ErHbDY62ss96Ns6LHRjd+EP03uTHlUzeOfeZG0fdurNnrxrajbjSckjjn3Nh4wQ3Py26MvurGXzfdWH3LDee7bkxrdCPnoRtNHsl4seyJG35P3bA+dyP0bzdm/OvG1RbuqFq5M6S1Ox/auhPd3p123d1Z2NudtVp3QnXuuBncGWlyJ87TnWP+7vjhzsQIdzJi3LmU5E5xqsxJcyciwx2vLHe5v7mTVuDO3YHuvBvmTuk0d1rNcudclTuv5rkzb747KcvdKdrgzo6N7qRucidsizvzt7oze7s7F3a58+8ed7z3u/P1UXd+PuGOzyl3HoiK0+4sa3Dn0RV3cm678/EdyeuuO7+LwHvuOD1w57rQPnLnpHj73J3VL9y59dqdHj+70+8/d3764E51ew8Su3vwVqzq4YGhrwfv1B6s13jwo9YDL70HjcLO6EFfkwcRYR6UR3rQMc6Db8W2BA/iEj2YnubBuhwPyvp7cLFAxhZ50GGgB7vERyUe/FAl69Z6MHGhB0ErPei13oOvNnrQb5MHvts8ePW1rLXPg1uHPUg/5cF/IuqMB0vPejD1ogeaS5LTdQ8W3vRg6D0Pmj304OUTWf9HD3a28KR1V0+u9fFkWl9PtDae/KD0pFDlSSu1Jxu1nvyk8+SUhyfdvTxZEiDnojxxjPfkdKIn+5I92dTPk5osT87kejI6z5MtRZ48Lfbko1GedJzqSdPpnnjO9uSeOF7hSYsaTxwWeHJzrScz13lybr0nvTd60n6zJ022erJqu+SzV3LZ58nI/Z48O+7JkbOy1nlPci7Iehc9uXLdk8CHnox75knSjxK/vRf09uK16KHxYqfOi8tWL25GenE+2otO8V44pXthyPTCd4AcF8u1OXK+xosNc70oXezFkOVeuG304tJmLyZu8WLYNi/5L/DiG5Gwz4u34uwxLwad9OKzM17Mv++F/SMvtE+82PXCi1Z/e3H1Y2+mNfXmTDNvItt749bZmxE9vPlR6Y2T1lvuZd7M1Hkz3uBNvo83aX7erAj0JijIG124N6MjvOkd6U1JlDcdo735TjSP9eZz8TzJmw7Z3mzMl+NCb+YM9KbXEG+mTvLm31Jvfpvtzdhab/rWeXNE7JnrTfoCibfSm683eJO50Zsmm7z5a7M367Z4s2SbN/P3ejP9gDd7j3qTcMqbt2LtaW/UDd68bJQ8n3ijeCrr/iXXP0g9zX24Ixpa+jC6jQ+D2vnQsqMPWzv7MLu3nO8j5xU+9FL60Ekt17Q+nHb0YUyoDwURPuyM9CEzyoft0T4kxvgQmOBDRbIPhjQf9mX60DTXh3/yfKRGH14V+lA90AfnYh9Mg+R8hQ+/V/mwstqHR3U+3J4rMef58L9VPqxf7UPkGh9+ETc3+XBpiw/qbZLfpz7Y7vUh4qQPP4uqc7LWRZlz24fgez54P/DhzDMf2Zf6stnGlzcqX/y8fGkd7ot7ki+HM30ZnOVLm1y5XuBLr2pfDom4hb6M2ODLwY2+dNzsy/jdvnx22Jd/j/jy8IwvNWd9mX7Rl5MNMueqL/9r9GX9PV+ePPYl6w9f8tv7kdnRj7iufphUfhzT+RHi4oeTlx+Hg/yIjfEjPM6PoAQ/7NL96JXrR7sCP34e4kf9SD9ujvEja5Yf8+r8sFkm19b40XKdH1+KjPV+pGz04+1mPx5+7kfNF37Yf+XHhmN+vDnpx+OzflRe8GPiVT/U1/xo2yhzHvjR5KEf/z7y48UrP+795Ef+Bz/+bu6PX3t/noqpPfzR9/Snu8KfQUp/Oqv8aafxp6XOn/dGf/42+fPQxZ+bHv5c9PGX/zh/bAL82Rfiz8BQf7bE+rMh3p+ruf4Y8/05UeTP0sn+uJb6c1dcmePPpEp/tFX+nBXjqv1R1PhzUoyq9ad3nb98r/0ZVi85zPXngCiZJ3nM92evaL/Qn+/EhtX+LNnoT8Amf3y2+HN/m7/81/nz9oQ/6076E3XKn9/EqtP+hJ3x5yex/Kw/r875s/i8P/4X/Jl/0R/vS/64N/hz47o/4xv92f/En+f/+GNqGcBlMbVVAPrWAVwQE9sEoGkbwBkxrl0AivYBnBR9OgZwVPToHMDgLgHs6xrAwG4B7O4eQJI6gM2aAP7SBrBeF8AaQwCLLAEMiAigQ6SMEQVRAbSNDqBlbAA7RXZcADviA9iWHMA/KQH8kR7A2owAyA7AqygA94EBVBUH4FISQPmgAEZNkPmzAvi8MoAPVQGk1ATwr9haG0BiXQBxcyX2vACClwbwYnkAj1cH8GBtAK7rAyjeE8BXRwJIPRlA8ukAEs4G8Pa8xLwYwLy7ATxqDODEnxLjbQCFHweyq3kg63sG8lufQMJsAnmtDmSRLpB6u0AMfoEciA+kMC2Q/umBtMkIpHleIE/LAnlcHkhdVSCzlgYy+vNADn0bSMvzgWRcDSTtdiDv7way9WEg7x4FsuVxIGt/DmTNr4EEfxTE0w5BePQK4p4yiEZtEHeMQVTYyqspiDmWICYniKQgLiQHcTYniHEDgxgzOoiTY4LoPSeIkeVBHKsI4ujcIHpuDuLw1iB6fCevu4M4cimIEY+DGPWrzPknSJ5xgjnXKVieT4OZ2FVeuwVjUAp1MEat0AdjcQvGmWBq4oKpTQjmSUaw7GmDeSqe9w9m8cBgfhoRzB9Tgvl8UTBNlwWTszqYbzcF03ZLMCf2BzP6QDATjslaV4K5eyeYe43B1D0K5tHjYLY3C+HjNiF82S6Elp1CmOMdQl1wCPPDQngeHsLCiBCa5IfwzcAQqmpC8J4XwhOxYnkIqVtC+OrTENrsCGHEnhAU+0I4eyCECQdDsD0WwvUTIdw8FYLTmRBqzofw8EIIWS/kuFUoT9uG8qJ9KL92DWVrn1DSFKHkaELpZg7lqDUUpVMoVz1CKfMO5c/oUOJiQ9meEMpHSaF8LrrnhjIsL5Rj+aGMLQzlbFEouoGhGEtCMQ8O5brwGxvKwGq5tjCUmctCmbsuFJ/1oQRsDOWVWLoplJ82h7J2Wyhvt4fy7tNQ+u0IZceXcv18KL9dDmXj1VC6PgrF/qdQIt6FkvoRTOwEU7tAaTfw7gsBCkg0QBMT2LjJcTRsj4GiZBmXA4ElcGwKLK6GNzXwWx2srYdN82DwSjBsAPMmCL8ATa9ByW04dEfiPIDpj2D2E9jSMYwpyjBK1WHYa8Jw1YVxX9Tpw8AujIWhYbwmjOVhYfwXHcZXcWF0TwmjMieM+rwwggrCWFkYRnhRGOsHhJFSEkb+0DC+rwxDPy+MGwvCmLMwjKQ1YexcH8aYbWHM/CwM6+cyZ1cY885I7Pth+DwJ47kIfhbG0LbhLO0ZTpJNuNy3w9kjDunCuWgbTqMlnADHcHZ4hHM2IBz7kHAeEk5oZDjR0eEUJIYzMjUc1+xwluSF87YgnPdF4fQvCWfvoHAmDA8nZl44PZeH47E+nMdi+aZw4reGM3xHOOO/kjg7wzl3IpwpJ8NZeTGciEvhbLwczqdXwlHckbHPw/lHbH8RTr+X4XT9KZywd5JnkwiKP45A0ScCB2UECzQRbDRE8JltBC3sIigwR9DBEoHKMQJv9wg6B0WwPi6CQakROGVH8HN+BNEFEQwsiWD44Aj6DongtJheGkH/+ghclkawbEUEcasj6Lc2gh82RHB+SwS/fRFB+s4Ipu6J4OLZCPwvRxBxJYI+dyOY0BhB1cMIgp5EsOppBFHPIkh5EcGOlxGs+5+s+5+s3zSSEV0isekayThDJNNtI7GYItntGskr/0gSgyM5ExlJY2wk3vGRdEqPJKQgkrWFkfQbGCnPdpHMHB7JkCmR/F0eybaKSEK3RBK3LVL24pHyTCPjbkfS+34kEx5E4vM0khdiw4tIstpGMbVzFPsVUTjpouR7F8UHuyisLlGEeETxrW8U5SFR9ImPYkiOXC+M4mVRFJuKo+gxNYrsyigu1kUxo17mzJX3S6NovSyK7iuiuLMmCs2nUVwSNV9EceVUFCvOR3HtRhRFD6OI/zGKf0XWT1Ek/ROFXedo6jTRvNRGs98umseO0XzqFs33HtHsDI3melQ05dHRfJMfzYYh0QweGU1EeTRvRdOqaM7VRTO1PprgddGsWx9N/IZoem6NRr89mtmfRDPvs2jefB7Nux3RzPwumq/PRuN1JZqUG9GY70nM59HcfB1N5Y/ReLyJZkqzGPZ3iMGsiiHFEMPHxhi+FtMsMTRzjeFNZAyro2LIjI2hVVwMV5JiKEuOwSUlhkm5MSQNiGHyPJmzLIbC5TH4rZOxm2LYvTmGnFMxDD0j18/FYHc+Bs+LMXxzNYb7t2P482UMqa9jaGgVy8M2sSxoG8v69rF86BDLbptYLlliKbXGst0/lh7BsTwJi2VxeCx/RMRyJDaWVXmxxOTHsmxwLB3LY1FWxrKmLhbL4lh8l8YyeW0sLzbI/M2xHDsQi+uRWFJOxPLbRYn1JJbgp7EkPY+l86tYDn8UR2GbOLq0jeOIaGgfx6K+caTZxdHcHMe34rg1jvH2cVxziKMmLI5X4XFER8bxaVQc+/vF0b9/HIcK4vitJI6Ng+JIHhzHuOFx6EfEEVcVh6o+jouiyWKJsTSOLWviOLkhjqhtcbT9NI4fhM3ncZwTjTviyN8Vx9mz8nolDtuHcUx/HUfiL/K+RTwqRTxVdvF4meNZYYkn2hrPZ/bxzHeLZ2Z4PI4R8dgmxnMgPZ7SrHhOFsZTMzCe2EHxHBwaz+Xh8fw5Op6xpfFkVcbTpkrm1sezZ0u87Oni+eWUjL0Sz6Hr8dg8lGtP4kl9Hk/xy3gef5RARrME6romEKNKkOfcBFL9EugemYBvbAJPShIIrE+g58IECk4mUHU2AePdBN4/SOCrh3L8UwJF/yWwrmki3zRPZFKrRO60TqSuTSL+bRP5Waxvl0jTDonsEj07JRLYLRFr30R+VSSySZnI9+pEBmkS+d2YyB67RB7aJxLulUhZQCKjwxJ5EZlITHQi/4odMYnkxybSOS4RQ0Iir5MSWZ2cyE9ZifTIT+SUuFsgaxfJusWJxFUm0q0mkePCVJfIbbF4XSLPtyWS8HUi5w4k4nY6kaiziXxxLpHrl2TNhkS635Dc7krcN4mMa5OEsW0S1e2SeNM+ieLOSaT3SuKpIokbejlvSGKqNYnvQpJ4G5nE9qgkfs1I4l1BEp8XJnF4QBKG4iR8B8l88XZ0Ep6TkvgwJYmNC5OIWJnEmB1JLDidhP3NJO4Lr4dJDHwq6z6X8a+SaNosmUHNk3FqlcwjsaR1MuM6JONuSuasfzL+kcmsSExmxkC5VpJMxKBkTMOTqRuRjKI2mWebk5m9N5kBB5P537FkjKeTqT2TzONbydg9SCb4UTKn/kzmq84pfG9KwcacQrBfCg2RKbyKTiEhNoXMohQODkjhRnEKk8tSGF+Twg/LUvhxVQpNtqTw9JMUYj5L4eg+ubY/hf1nUhjekMLqxhS+fpZC+LsUDrdNxU+fio8llStOqST5pjLUPxWPiFQGJ6dik5LKi7RU+malEj8slV3DU3m5Sq6tS6XpFhn/WSprd6ay+5tUxtxIJetuKsEPU/n0ZSrHXqdy700qz1un0dA9Db0ujQlOaZid0xielIZvahrnxqbxfHwaYyrTCPgsjd/EoYtpzGtI47tHaQS9SWNv035k6vrRXt8PO2M/CulHfJScG9KPdyP78WxcP/pN74duaz+ivuzHoyvy/ud+tOiYzqNe6UR7p/N3WDqrY9JpFpdOp9R0dmWmo8hOJz0/naaT0rGrTyd0VTqfbE9HuT+dH2+kc/dFOut+SafV+3Tok8EYXYY8d2cQZsxggFsGC/0zUGRm0CAm52ewcngGe0ZmoB2dATMzKJqVQVpFBn2+z+CnPRnEHMpg0P0M+S/PoPCXDNq+zeB8h0y+7ZVJN1Umd42Z/GKfyauETNokZ7KwOJOvB2XSMCSTnBGZ7JycydRZmSyoyiR7fiYtlmYyelkm0zZl8nyzzP8kE9dvM/lmfyYBh2WdE5ksOZfJlpeZzPwvk4dNsxjeMouryiyOmLJonZpF3vws+i3JYvCGLF4fy8LhdBa2F7JoFL/ezkL9Uxbr/8kitG02u7XZLAnKZmtSNqdTsjmQm82Iomxqh2SzuDybs8uz+WllNptXZXNnRzZDvs6m25FsNh3PZt2ZbI6cy+ZmYzaVL7KZ9lc2zZrnENM6h4gOOcwy5rDZlMMMSw7vknLYmZzD5zk5nBmUw/PJOdyvz6HJkhw+rMjhu5U5ZD7MYe3fOUxqksvqVrk8jsyl9YBcnhbnsnZCLscrc8mozcVtbi6dFuSS/0kunMll6OVctA25LG7M5cGzXFb8mMusVnl4tc4jr20eA/vkUWuTx6vQPDZH5ZETnceZmDx+ictje3we73LymNc/jyYleaRPyePH6Xnkz8mjvCKPwuo8/lmQh8OmPGZ8nscPJ/Mwn85jakMew17mYdMin2C7fHqE5hOVkE+TxHxapuWTNSWf8Mp8rPPyOfhJPg6f5fNMnP8mnzv780k+ls/Ohnwqn+fz14t8bH/JJ+G3fE7+L5/PgvqTNbA/ZSX9mV7bH7sV/YnY3h+Xr/rzfm9/Nh7tz8A7/fF/3Z8dPwrHAjZEFXA9sYCPUgpY2a+AthkFbM0uoMuQAqZvLiBmXwFnjhRQdKWAbE0hd2wLae5ZyNCsQoaXFGIcVEiboYXYzyvkmcj/rJDjuwpxOltIzKtC1jQt4nabIjYYiqgwFdE/soiGqCLWJBSRnijHeUWcLi7CMqmIpbOKaLq+iJzNRcTtKsLrXBE3Lxbx+moRm68V0fl+EX89LGL6iyJq/ixi54ci7jUZgFeLAdgqBzDfcQBdAgagKB1A76oBnF4/gKGbB+D59QCqrg9g//CBXB0zkKbjB7KtdCDT1g7ks/UDWbxpIL7fD6Tj8YH8+m4g5u7FbDUWM8izmIsxxZQUFvPd6GImrCnm8OZihn9VzNmLxVRcKmbjtWIm3SnG+nMxee1K+F+fErqMK+HozBKGlJVgu7+E9ZdLZK9WQvn9Er78sYRtf5Xg/76ETvaD2O00iHb9BjE/fxC/jBjErWmD+Hb2IPldD8KnbhCeywYxoclgBnQcjKqT6DuYZMVgylWDGWc/mJWDB/O4ejDttgzmwIHBeBwazJAjg6k/OZjmpwdjf2swK14M5rlmCM7WIYzKHUKPkUNIfjyEs0+GcLjDUM71Hkp23FDiEodSUjyUtXOGsqByKCer5f2toeS9GsrU34Yytukw7hmH0WA3jGY5w8grH8bhumH02D6MwIvDUN4cxt6Hwyh4MYwtrYdz0DCcHmnDuSKWlAwnav5wHBuG4/V4OCd+G45ThxHE9R5BpnkEa/1HsGj2CM7NGcG/34+g/ekRfNMwgt8/HsnOpiN50G8kK0+NxOvmSEzvR7Kv6yjGe44iOWoUicNGETNyFPcqR1G/YBTHlo6S/7lRuJwcxeqro7hwV843juL4o1EcejqKjzuM5keb0QxRjsakGs0S62iy+43m06mjGbN9NM++Hs2tA6Npfmk0oQ2j8bg3mlGPZfzL0ZT8OJotP43mL5sxNE8bw5x+Y3AdNoZfRo7BOn4MhhljyK4bw7IFY7i+aAzdlo7hm9Ny/vEYHr0cw/o3Y8j5Y4w8g49lptdYfCLH8k5s/mQsmovi2lge/jKWR23HUWwZxzPrOErcxjEkfBy/Fo5j9IBxBC4ch/HVOPa2Gy/Pa+M52nc83w8YT8XE8WxcPp6ft47naeN4eneYQAe/CfSPnsCfWRPoPGoCz76YwOhvJ/D6zgRKX05AY5hI/6iJjEqeiHPKRManTcQvcyKxhRNZUj2R8o0TufPFRA4dmsigqxMZ0mUSl3ST6G6cxN2wSUxNmcSpjEm4VEzi3PxJPP92Em/fTKK412TeqSbTMXAyKzIn82vBZJaPnCz3xcn8XD+Z9w2T6XRrMktuT0Z3fzJR3aYwxziF1qYpFIZOIX/wFKylU7hcM4U79VPYsGuKfMemENJ8Kl/rpjK2ZCpHV08lbedULh6cSsX5qbS7OJW7DVNZ/GAqxqdTWaueRoFmGk36TaNj5jS6DZ5G1PhpLFo8jS97Tcc+fjr36qYzZ8d0fr00nd8bp/Pij+ks7TGDXP0MbjnOoGvKDJovn8GlLTOIPzWDURdm4HZxBv97NoNNP81A/24Gde1mEqyZSYp+JgNsZxLrMJN035mcnzqTlYtm8vnSmbTcOpP522aydtdMKn+YybX9M1GdmcnUFqXMbV3KB3UpXfWl8sxaisFaSmfXUmL8SvEKLeVfURFWysuEUo7kyvW8Ul4Jn6GlFAwr5cfhpewcW8rEyaXYTStl1+xSeQYs5bvKUnrXl9J+UylHvyzl5telpB4qZc/xUvKulvL+ZinnXpSi/qWU3c1nMbbLLFZ3ncUfqllojLN4LjqaZuHnMIsBjrPoHTmLLVGzGBI9i0/jZ6FLnsWg7Fn8XTCL6wNnsW3WLBQLZtGwaBYrt8zi8lez5J40i54nZNzVWfR7JNeezqLtr7Ow+WcWHm1ms0J00symSDdb9nyzeeQym88DZzMtbDbDImZTOmA2Q4fP5v2U2RyaPRufejm/cjaOG2dzY+tsTF/J2K9nM3zXbJz3zWbD4dmcOj2bh1dms/3qbHl2ns3b32bzUfsyZlrL2O1SxqmwMvySy2iWVcaQgjLiB5bRc3gZ90TbCWU8nV1GcUUZAXVlrNlUxtdflrF9dxlX95Tx8ngZcSfKqD5XRsXdMj55VoZTkznUt5nDbOscbjvMoVnUHM6JnJg5/Bg7B0vKHL7sNwe/gjm8HDEH5cQ5/K98Dn8um8P+5XMIWT2HrcLu/hxG/jWH1f+bw6OW5YxtXc4NEa8r56ZjObZu5XK/K2dmdDkt48v5L6GcuEHl5Iwsp/O4ci5NKCemspxhS8qx+aGczafL+e5Suexbyhn+oJwdmgq26ir41a6CMY4VVHpUMMKvgrLQCoZEVXA1tYL4nAqm51YwoKgCv+EVHBxTId/jCgYtqWDp0gqOL6vAZVMF87ZU8Ido/KyCbZ9XcG93BaF7ZM4PFXQ8WUGHxxX4P6nA8UUF6a8rWPd7Bf/9WcGfLSrp2KGSgI6VLOlaSX63Smx6V/JMTOlbSbJtJf84V+IdUMmgwEqsIZX0iqykbWwl6+MqOZ1YSXpqJXOKK3k8qJIWIyq5JP4eXYliYiWD51eyYoGMW1hJ3uJKTEsq+X55Jdu+rKTih0o+uVLJ3MZKop7I2NeVvP+xkgFvKvnyL8nrncT4T/JpXcWxnlXM7VXFwd5VlCqr6Kytop2+itOBVQxNrqJJahV5GVX8kl1F16IqWgyuwmNIFatF1OQqJkyrolVpFU7lVbyur8JmXhUslnG7qrgsFvxQhVtDFUuvVrH2TRXH/6hC/3cVlf9U8UZ4dKjmfadqrN2qGehSzcvgaooyq8nOr6amsJrXxdXEDq3ma/FXZTV/VlejnVfN7oXV+G6vZu/RamafqubTa9UE36pm7O1q/O5Xs/x1NcveVJP2cQ0JbWoobV/D5N41NCpq2K6uYYyhBn9TDW3saigMq2FRdA3Z6TXU5dTwW14NKSNrUI2qIXlsDXHlNcTW1tC7roan4qtlNTxaL7bWEPlZDVM/r2HKrhoi9tTQba8cHxBH5P3JGh6eEhfEJRl7TeZcr+HLWzVMuyuvD2vo+aJGnvNqqOhUS2W3Wuq0tRxzrGVNdC2esbWyd6ulRVKt7BtrZT9dy8PBtTwZXotmei36WbUcrqjlRF0t55fWsmFdLWM21xK8rZbt4qudtSR8Xyv7IVnnWi2j79QS9Uzm/V5L1ttazH/XsrJJHRc/rqO8Tx0HVXVctq/jS586lMF1HI+uY0VCHW5JdQxLrWPOgDp+Kq5jX0kdfwyp469hdfw3qg7vCXXcnFzHgvo63n1ex7IddQz8so6n+2Xc8TrsTtZhf7qObVfqMD6o49s/6ih8X0e/zvXY96jnTM96NtjUU2FbzzxLPYvs6/ktqB6PyHp2JdczaUA9A0bX88mkepJm1LNbxC+oR7u4nqIV9dz6up6gb+p5d6CeNUfqaf2yngO/1TOl41y+6zKXtX3nYjDOpdBuLuusc3nsPJcYl7mo3efS1G8uuvC58mwwl83xc3k3aC5PR8+ldvxc/l9xfYZFcXYNHFcTu4ka7BrFji12ibFF87cllsSoQY3GWIhG1CeW2GuMXbawnWV7A5ay1AUWkKKIIKICgtgRUUQwKBpL9J33w++6z33OmZnrmg8z9xl0NBDfk4FI5YGMdwRyxhWI+VogS8oDuX4vkJkPAtlbH0jc80CyXgWy9b9AprYW0bKfiORxIvr4ijgp0M4SETBbhHOOiJ7bRKRtF7Fihwjf3SJa7BEx3yzCzyqiQ4SIAS4RrwQb80UsuS3i4l0RGY9FdG4u5m1rMVkdxbh6iFk3TMwoXzHuSWL+mSxmCmLuThdzeKYQ7xCTeVTMu2NiWuiE/jAxvRPEfJsjpuaCmEc3xIQ9ETPomZiQejG7G8RcfCPUWkoo6iyh/+cSXH0l2EZLWPS1hDnfS2i3W0LYYQnRERJeRUvIdUnIcEsQ50rYWyDhQrWE7+okyOolPGskJbeVFHcvKW8HSamZLOXGUimn90rxPyPlh2tSSq9LqSqTknRDypSHUuH/IiWxTor9hZRe76Xs7hJEQtcg9o0JYsb8IOZtCKKJOIj5QUFoFUGYLUGI4oNofz6IUReD2Hg7iLNvgzjYVcZn/WWsnSBj8FoZ/+2TCWcrGTaljD4aGTqtjCSrjBSXjNWxMnzjZGTkytBfkTHrmoyB5TJ2tpFj6SHnwCA5w33lTJws59xyOSO2yZHvkrPrkJwbp+TCLCjnnlbOU4ecDeFyRHFyvjgnpzhPzukyOXG35NQ+kiN+LWf1B6G/q4KAbgr2DlEwc76CLpsUND4p5AQl/0+koJNEyMkU1CgUTNUo+Mmo4LBVQaZNgdKuoIlDwaYYBV2TFBwR5OQq6HlVIcyLCvo+VLC2RkHnJkqMXZSs7qHkl0lK9sxWsmmxkm5+Sp4JHqxVCnOvkrt7lcxVKwnUKCm1KjnvUArfMyVfxSrpf0HJwnwlr28o0T9WMr5WycM6JTUvlKxpr+LHDiqWdFVRjYqhM1SoBBe+VRE4TyXMCirGL1fRboWKqatUBG9RcfOg0K9SUWdRMdKmwhauYnSs0FOg4qFgUKEKmWDOdRWJgjW1Kh4/U3GmiZp9TdXktVYzsK2a94JlXmrh7Kjmzig1o+apqQxQs3yLmp3b1NQeUtP8tJrXgWoOSNT0VqhpH6pms1ON1a1mb5Kaco+amHNqVHlqThaomXVLzZmHaoY/UTPlXzVFH9Q4G2lY+ZkGs5cGZScNr3tr6DZGQ73gyHyNMF9quLRVw/7tGjL/1NDuuIahJzV8kAtriIaOZiEXqaHfeQ1dczX8LehYpKGqWkPneg2b/tVwQxDVNpg7vYN5viAY95Jgsn4NpvOhYPqeCCbyVDAvlcHMcQajcAfzJiWY5enBaLKCuX8rGJ87wcTeC2ZthdD3PpimzbWIW2qZ8KmWgu5a0ntr+a6fljHDtJwcp+WVYI2vloFTtRT/KMRrtFSv12L/U8vpw1r8/9KiOqOlaaCW/mItOqewj9LSxa3lb4E+VUtZtpav8oTafS0varV0/EfLx2+0SN5pGfxJCIe6hvDXsBB+nxiCaUYIz/1CqNoZwoCDQnxCWDUhlLlDqDkfgvtaCNPehWBorWNPGx1Zn+hI9dIJ5zYd44fo6DBUR8wsHXV+Opb+rGPsch2jV+po+ZuOvWod85w6Nibq6FagY/VlHXm3dVyo0tGquZ4WXnrSOutp6qPn45F6fObpuTNfzx8L9CgWCvulelJW6VFt0bN9l54KQeZpgUjPCLGeLKmexXI9Jr2eg6F6agVeTj2hiXo+z9Hz/prwjMd6qur0VDfoqflXz5t2Bn7vYGBTNwNf+BgwfGHgDQaYYSB9kYHhSwyYfzFgOWbgvdLAp3YD7cMMHI02kJZhIDPbgO6cgQ+lBu7eFO5xz0BMGyMJbY206iysPkYMo4xc8jUin2YkyM+I+Vcj1duNiA8ZURwxEnxMqJuMdLUYKXUYaUg00r/QyNJSI86bRpLuG3lUZWRug5H7nU24x5oYPtvE4MUm3q40MX+tiYptJm4FmhgkNtFcYuK+zkQbo0mYDU2cjDNxMM3EhEsmupabOP7IxOJnJia+MHG5kRlbazMLOphZ0c/MbwPNRI4ys2GMmQpfM99MMbN5qpmI2WbWLhJqK83krTfz5rCZNImZWxozi3VmJjnNJEaZmZBgZlm6md6lZjwPzPhVmen4WFj/MTPktZlOzS3M72Th+gAL60dYODPeQvIEC5uwcPRbC3/Ms1Dzg4WmfhbaL7PQYpWFD+ssqPZauCm3sCPUQrrLQsunFmx1FuFcZCFIsKDBQvV7C9nNrEhaW1nV20qjflaW+1jpMdjKq5FWxvhaifnKyrKZVrYttDJtiZVHAUJts5WiHVZOyIVYa6WZwcrqcCuN4614p1gZnibcp8BK3k3h2gorrV5Z6fbGyo23gnY2JnS0ETHYht8KGzqVjbZqG/4OGwPDbOQ6bay7YENz0caTPBvRRTYWXLeR/cxGUVM7l9rZOdvBzsS+dtr72Bk53s6gX+1o9tvpfsbOr1I7l0OEPoedTKedmdF2qmPsVF2zE/DUztrPHGwf7kAx3sFXEx3cmeyg1ywH2vkOfvnBwZeLHbz0d7B4s4OIPQ5aBzkokDlYUuggq8jBrqcOJtU52NDg4KZA+sHBPa9QGo8NZe7cUAoXhtJvcSjGX0NpIw6lR24okrehPPEKY8LEML78OoxbM8IoWBrGjuVhBGwMY8ieMKbvD+O4PoyfCsN4fyMMTcdw2nQKZ3qXcApHh9N/UjhT/YTc4XCeHQ1n8IlwkmXhGI3hvLKFMzI0nDHx4WS7w+meFs4/FeH414TTtI2T+h5OGrydDFjrZMQfTkZvd9JbL+QdTp6kOlGfdbK5wMnGd0603hEc6x+B3SeCJ+sj8N4VwWeHI+gVHCG81wgiwyN4fz0Cw7MInr6JoGPbSLZOiCQ7IBL/Q5HMvhLJ+JJIhvwTSdaLSHq8jORNiyjKukeR3iOKfn2iaNU3ih1jo5BuiiJxdxQ/h0QR6oxifWwU38dFsSIjCkVFFI3qo2jyNorbjaJ5NzKadT9FU7I2mlProtEERHN1azR9d0fz8kg0pvRo+l+NZlx9NDtfRGNu6sLq5ULxuYtPhrroPNbF7IUu6re6kOxw8Y3UxZQwFzsTXCz1uEhIdTE638WiMhfz3rqofe/iT+8YiifHkDolhmmzY4jwi0F1MIaSkhi2/htDx3cxDOoby+bBsUydHkvBvFi2/BTLUr9YTiyLZcf2WD4+EMvuI7H8JovFyxVLclIsG8pjyW0aR3HXODqMjCNjchzOFXG4VsdxVB1HQXAc2/VxVAs2v4/jgUDcOZ6mXeL5+Mt4Xs6NJ+BEPCfPxENwPIPt8eyLjKebOx6RoENBPMc7JvCfdwJbhiawblQCcd8m4P1zAplrE5j+ZwJXDybw49EEZOcTGFGSQLPSBCaVJ1D3OIF57xLI7pnIgJGJOGcmEvRnIj8cSKTAnkjPjESOX0sk+X4inzd302uEm5a+brpOc9NxnptPA9y83O+mudbNHbObYWlCfNtNzwY3ntdu5n2exI/Dk8gV5I1NosX4JAqnJuE7P4mRm5LoGZtEdFoSjTOSyM9NYlaTZLY2S2bIuGR6TkomalEyc44l84UomfHxyUQLmtcnM+ZlMnuWpdB4cwo3j6TQJTGFhqoUej9PYVUXDzG9PfiP9pA81oO3r4fVX3kwfOeh2VwPFfM8fB3gYeUfHiZv9TBD6+Gk3kOd3UN+qIfjER56ZXjIzfdAm1Qk41PpsiGV1L9T6XcsFZs2lRp9KmpLKsvyU/mvNJXWtakk90wja0IaQZPTuOWfhpcqjZKkNHakp3HiUhp5pWkcqEmjYkk67fan4zqVTtv4dG7nCPHFdDZ3Ooto6Fk+WXSWK35nWXjoLJLGGXzdNgP94Aw2jMvg/OwM7vtlMPPvDG5GZrAoKoP+KRmse57B5+My6SXKpNqSyZb0TN4VZnLgfSYn+2Qx9qcscguziKnMQvsmizXDszmwMJuRO7OplGTTuCSbNfezCWh1jtQ+55j1+zkWBJ3DJ+McVeXnaF9xDs9356nef57iU+eZoD5PswE51IzOYdKXOfhNzSF6aw4yaw5DU3IIqcnhL68LbO54AWObXOb0yaX7z7lUpedS99FFZo66yJTRF7m/5CJBH+WRcy4P++M8dnjn0/T7fJb65xMWkM+lnfkM3ZePvzIfcUk+ba7nY6zMZ3NNPjs/vcSYLZfwN11iju0S4y5fomtNAVfXXCYz8zKq15fZN7OQ3/IKyS8sxFRWiOhWIZ6WV/CeeYVg3RV+cV4h7dkVTvW4ysJvr/Kk7io+PtcYtu0a/rHXGDK3iFcri3DtKeK6rojXb4vIaV/M0KXFiNYVM0lazABdMd6PipE8K2acTwnjDpTQSVlCS2MJdzNK2Ol9neUTrzNt2XVCd11nYZNSrrQoJbd7KZlDSkn+phRrhiC3lEHNy4gaVMb0bWVclZSxQFrGivAytl0pY2dZGaE9bzB7xg327LnB/yjnN2k564PKqRYcs5YzzFPOlopyLPtuIo68ydaym+SsvMWK9bdwf3qbvXNvC3PYbbKKb9Ms/g5Tfr7L6uS7bCy9y9y+94hZcA+/pfdYlXmP0xfv8U3xPUZU3yPf9z61rvtUnr9PgHcFH31VweLlFUx7UoFP2gP+zX2AveIBq2sekP76AZv7V2KfUon++0rWLK3ErKrkhquS+dcqOf5fJbfnPGSM30Myf39IlwsP+eLJQ/7nVcXAwVX8Zaoi6kEVH7o94k7oIxolPqbs0mOajaim3+hqDqRVc779E+xFT1hlqWF/TQ1p/9XQJ+UpH+2rRa6rxd9ai7O4lilD6th2uI5fhj2j3/R/OPBZPV6n65Ek1dN8wXNO73nB5bAXHPBqQNShgSp7A1mvGsj40ECT6n/Z2+k1Zdte839IfCjJ</binary>
            </binaryDataArray>
            <binaryDataArray encodedLength="6188">
              <cvParam cvRef="MS" accession="MS:1000521" name="32-bit float" value=""/>
              <cvParam cvRef="MS" accession="MS:1000574" name="zlib compression" value=""/>
              <cvParam cvRef="MS" accession="MS:1000515" name="intensity array" value="" unitCvRef="MS" unitAccession="MS:1000131" unitName="number of counts"/>
              <binary>eJzVXa/TJEkRbYFAIFYiECuQiE8gEIicLxAIxAoEAnF/AGIlMoNAnFxBEBeoUsTJlcgSiA3UyZMtV548Sfd+lduv32RmVffMt3snMqq6Kn+8fK9npme699tpmmRyTcAmGFdTx49jvbkdV2dNaS3Kxfki43wKOSLfDIMXh7itpwK+NmozuUzTi8W+WuzrNq62rn+52JvFXi72RfNbx+myxb1so8o1VsRX5BpvpGXEyaghB6WNhvXVYrM89TE3jtb12nxqi59Jnwjn2XNCGraPvCy1HwDH1PA+XDZ8K+fmb/gU6hXIjRgK+KFPxDXH9/SJ/K0e81jBjzGrkyfiHdc4DtewhvGH2DA26lPl+nXEMSOae8ecK8vj7Wf1mXtvLzLcL4mf6VZgbuNqczueLedl//pEHTK+zJ/5KnL9ehfKs+v/suelx0OhfF6NbB3XCq0hbxWwMB8RRszh6SdODnH2hfIxf1Ec12POM165D9aWe+YeGVcvf3aMmCNdo169nDz39irk9rTgHqN9pfh1Psv+3GIMhY4zTrxjDfxHOcU8jHPHcfvsm9pn4kP73LbPyOmy79XGItevIeMq6sHrqQax6F+DPRy9GoX2Iu6RF4U15k1lf/2ymrRrOLuOmNp13etm65petj4/xkFOhWPExH1N5MvYbY59Yx7Tzd6fV0x2DTS1a58PPch2bFhNA+aNtTPfjGfG6OlitWrD8HGvnY8F/EynmfKjhnyeRNhX3xfAj5lSLOvj5Tb8tvbicr2G+lpdzu2dFwXiOOYBXtNfw+v6RRu1fb8Q2c5HyzOinbfu+SO/jFFh1CCfQnxt/JjG+L5k72Fm2JNxZeuYW6l3xJX1xsccwz16feF5UGBexb/ewlysB+5xTeY90knhGNfmwLc6uSN+ouPIopyeHp4G6sR63EW4mGtb8+oxN1xHnZjRfns997hG3ygm6seOi2xaV5ivNkOuAuuM0es70mbEDzEqrRe55j3L7fGD8wp+heILjPjbRhX4rCXOBPzXvQeIQ+5YP09T7mGkT+NthjnrzX1inDjzqGYhH+bbcsxC78OXDYvIXuci++9jHh8KPhjL9Rkf+tm44qqQr8imV4Ealjuqx9iYA/TxuOS4zN+L9469PLxmuiAO4wPNYowTzIf4q+w/t+2z246Nb3w9Wd4ZciPvE/lNsv/tEa9lJ9muIz7Wlf05U2BNoF5d4r5Zr5sep+kvi/19MV3sn21c1/+02J8X+8Niv1zsN49P12Dfw++/r9v5bb87It8FjquDBXvsac/ajJwfGMO6RrmlcVpWXq2/xsEfF/vVYr9Y7N2y/pPHJz9p/m+aFq/g927TwUaBmhXw2Hk1y/79TGT7DmvfY+e2XiGHgGGvQvPScr1u/X275l36eN/OhZ8+PvX1TTs/atP6Nehtv/d/qA3nvX0OYN0PWBs/37Zc6/h2se/a+lfwPVPbXOF+wcNlf/5aj+L0x3t4fqEWQut8/hnv6IO//RuPVbbXcoX8FXJVBxdjt9fxi8avjfa9W2D/Zfu+g/dXBDCYqcSvAeMC57zPnHiG59+H+MtefwnyWU3UAzky3MYpask4UfsJ/BEb42Z8uxH4nNux6W7riN1wGF7LZdgnuT4PuU/GlRlilSBWO/HZPvvh6PkYJyrb5yHrUWgt6gmtQkzUZ9Q36+rxkuXxuB7RBOdKc+aMNShJbt6LOBGa93rwcGR1uL+IJ84Z1YlyZ+tZH2pcXa7fX/gYc/Wwob/SPudarcr+dW76KcVxT+qs1Q4vWaytq7PuWYSPc9nxLNv7ZG1r9rmoYLPs30ssR4FcIr4OtdkX7dpA2rXD+tn4H/jNVy77e+DYS6G6yCnrrXL9W/ns8MzcqmzXaR+4aHi/uGzXDzOM+DljtbCOp3NPP9PCMK9mv5dqq/f6sr9WMfwzjRrUw/OiQo1Z9ma6mH6sR5XtusfwFuCD+TWuGE+2L+SnsD5DjPFh63ZdaxwZr3buIN+eDsif1fCwRXteD4a9OHuIp4I/8offHVhfpZwVfBAr19Jg3bg03rTVZ040yYO1UbtIX6stZMhFgTUevXx4rI4hl1ib69icdfa0XPmye22v2newN+37mLbvUNLeV1638/TVBd6n4LWI/NmcOfI4xfPD46nK/j6E5TVDrVDnKB9jZN48PFmOqCeOmZ347HzwzgnGm3FbHd8IbzS3Y+Sa+VnnLy/+6wqxCMUgh4gV50fwonncRr6YR+FY5VrjXh405At7U9n/xs2aen0U4q7Xvzgjr3kxnN909+IZB8dlemS8RjitRoX4GTBWOPb4P8JbxA36FFqzWnWwRk+PDAPHeXyWIBb5QS4rxQnFKuU4wiHn4nXTCmNYL9QxqsG5mSPrL9KA83KOTJuelh4H3CNjjfRQ8Cvkzz68PtHeiH68Z/GIjc32j9bw8HncqFyfM2glyMOaZjkYpzq5sj7Mx+N7JHbEL8rnHYtcn0/Gk8r+cynqMeI+02ykF9wrMFcnV3FiezXUGZETr47KteYf9i/bbz8TfMflWK7PeTw9PPyYb3Z6wuMS1OFzYKb53PqxeyAlwIbaI4eeFuZnXFk9y2PXjZNcv1eIkxv3bF4PYvIM+0Kd5iCO1yzeesBzATkU8M00Qu5wNE3Yt1Bu5EXk+jcRr4fM1IljfZh3L3+hPMXx4bzMR+SrsFYodiI/zFXlmmuszxhV9vWi/hhnxquQT4877JM5HYnr4cqM45EHlTwn7zGHxkMNcGK9SjGoradNDw/HoSbItdUpFO/1VCDe6yVbY45tz3IqjKwD55tlf65FvCvMvX3ufYY1hXjum3vNjntaedjUyYV+BeZK8xHOI704prLPZavDnHNPyC3zufq8oM/PCAP3GOmMfhXW1cnjadvTiTGwRoX8R3k2mwGzcY+jPZMvTi7sAfEWx98bUetKnEWjzdXZN37teYtZ9s9a2fNYeL9rgus01pZzs+4TrUd8Y54C3H68/pX9uTo5OVn/6LhnmNfwzMCDcSbky1rjnoeZYzOcI9xxXdYn49x45R6iOhlfHialscDI3KmTI6vLXGdmfdp8tEYv76gva26c9DS34+LgznJ4Wme4iuMj5IN7JfBFXHbPdJ3PVuOyPXNmPutYZVtHjUT251DU+zzQe8a3+VTZ32vq8eYdK428j9iZY6U1rOnlE9pXoeu3C923pDwRJ5mhNrWNqB37mdaV+mb+vLl3HOmM3Hr5rXaBfVzLsHjaRdjwPChOPM6ZM4+bTPMKtfAc4P7w2MPS6wfXuX/bq3J9z9Q05xzmN1HeIlPKtYePc2CMYSm0j4Z6iezfa5E3XFeaC9TL9PZ6wfWHdh/8+/YM818Xe7fYt4u9X+y/i/1vsX8s9q/F/vb49Fz7+jz7+rzztFhpzxLZ/XV77naW62ta1EBpbsdFfL2wF2/OfX7Zfvtb7/3/dsH5arF/tz7WPn/3+PSc/rr+s8en/tfnt9+25wPewnMEax/2bLr9fZAi1/9ukDFU7vdyrQVq7vUbrUe24pKGfe395dLTrxf7/ePTv1dYtVufxf/545Pu37XnJNbe39vzEJft3wTb97Qq/d/RPQ4Ql+ePvTMvReB8h+c2Vmz2TLxp9K7tm71o60X8ZwrnBDvzrrLHlvGP+/aMlj2P/7JhMj5t3/DY+q7vhDc+h4zLSv7qxCvF27HpPgv8DQB5Oqfw+TvTlHmdqH7I0WXLE2nBMYbRaiJPfM5wrxLkZh5Z+8zYD7lALMYHctSzAnns3OhxlPWGPbLmuIZ8YT8j9VgnzMlzzBvxPUOc+Rinnv5HMGZrUa4y4IOmThzGFyePx0WvFuvKGgrlGakZ1ZaOP2tjZtgq4fDy2X6RPYceFu6714eXA7GXhvFtu65Zx3LZ/k4b/722B7geqC3PnNQbMebn4157v7R/z2bXI2/gsw7/Zgtqb/PZ4ZvPgVFOPdwf4+Czz0aV/fdx+75o5wSeJ5nOjPWo1pzLRuNPZLveGcnv8VkG8Hg2y/W5Xp06QnPupccNr2UxXo9F9jXRrzjrIzl5nfMy1iiee2O9sQfEyf1o0F+vNtfE35dHdDEOezEeBhUfdzSP8POcY6IckWZmhfyE5lnPUb8eRnHiR/B7Pt4Y8aI0sp/Kvg+cZ5wWWhuJ8/Qw7OqMhfBb3dVmudaT60TrzAf2UwKOGDfmQw5LMB/lRWgtwj8nefG4BD6Rf+bD2FAbj5teDxnu3rqHBTH14qI9zMXac28YVyl3pCfvM15ej2p660L7XNtwrsclyJvxz5iYo1GshoUxWI4COT0dsr4l8evlYC1G+cksy2kcjGghFMP8jOrI2kWclSR3oTiV+PXHa1F9b63IHpsXE3GE/Hg4eC/SLOqFMRneSGfOqRTLvXk8Me5IO6+XjC/2kyBWyaK69URdT1/EUmjdq+tpEvHi+VgN68/DGOGOfBhDcfwibiTw9+qhLlHtqFaRjVfOyzpEHET6ZT6jHIzy09M7wmT7L+A3jJfwu8UD/L6xxlbZ81spt0DOHl/cj8r2/j7L/m9LVtnfY6wDfaszCq2xr+FQ2vPOBW/u4YkwejnZHzHPsr8/YVyUdlzl+n7DJMe+72brWY9oVa75xH4L+Xs8anA8YswZYkAto3j0z3Tr4UC/Amte38yJ59vjINKrlxeNfRCXV59xV8ePjxmXynYeZ7WyXB6XHmcjuo1wi7gVagnsMb6I96O4PG44/0gO9q/O2khOq+3l9DSKcma1RK6fKcH5SP7MLPc6L9SXl5v1zfro9YV6oB3RsqeP5xPVKI0P+3uA0+PTPf312Yz37X7/+ozCV+2e/xeX7W+uC9xTsHvs3nnhYYr6YD5Wv7Wu/d8979po94jsmRH7u3s2rj3ZPY8ZOK9JbazvnV98rmTng+2rbP8Hkf1Nwi8v298MfE33jwxzlf1nveUrVBfrfFi77NcL+Eb6v2w17foP/47MRw0cDnD0dFcaeziqbM+u2xrW8Wow7wq+rN/k+Bi/2Bv2yNj5mHHZPDs3IsMczDvywIa+lXL2uB/FlM17JklMpqcO+I3kGcV5i7/pXmSvTTnISe+4UM4Cfl59roV4Ndn31hjXLNfvDV6/UQ6vR/ZTx1+pjsjYe02vpwyLUpynX5YXeerVzfY9fs3qOl62vydXCbtCnurgzfBlHCEXjM/j6UjfR7DwuqelDsR6e16uLI9XD4/P9M1cj+QZ0bSnTYV56XChHUwc2/Mf6a2nh4eR+exZCXJxL5hXaT/jawQH+rAOI+Zh8HIw7hF8Pc21E+/FlIMxZyzDzZp7embc8do8WLvH5VkeWQeF/ZG8MojN46CXn2PZ34v36vB+xvEol2c4P9u/p52ATZL/pppxleGKYka0RHyMzYvJ5ke5xhwKI/cV5fV4ifCN4jjaQ6Z9T5MRvj0+RrCMaBOt66Cv5+f513Vs17Wv6RlX/nfkGX8e1kpWWk6V/TMIGuQwnKvvDDGTwP+RINtvGx6vvMa1Iu7NL+Mx670k+1lOpTgJYtTxiepJ4nvWME+hNY/bSNuRGqO4I66O1h3ReFTDqB/Oqc5aVHsUn8f/KOfI1RlMmfaZtqM4743nltxHckT9Hs0RxWf5eE87fprE3tu8/MzV0f5G9u6R7wjGM7XO5ok4Ha2HPkrjGS3P9HsPXqTTtyR9ZXufq0el2FG+mYNeXet9xG+0l6O9loG+evoU8d/LmDvv2MOP8ZZXYc/LwbkyzEd1GuE5yxH12eP1Fuv1dGZ/hPcztSLtR/k+o99ZjPeIlRMxt8RlfOmNdT29srWzHN6Sy45Hej1aY1SPs7qxWQ9Rj6NcHMF5FvvRuEzjT8nzvTg4EiN3wp7huIVD1kZv7LXnw/mP5nwuLm/VecSO9v4cVgJct/T6KTX53FoI9fucvZ/F+GPQ7Lnqj+Rln56eo1iP9nS2rpyodW/O2PSZ6x+N7XF7L8O+e3Uk8bO1iMd7a34Py/p5Ts0/dd6zOSMtz9S7pa8o35Gc7DsS6/V/to/n0jXL+xw176n5mZgfqp3p9Z7+GPO5db9F33thF5rrJ+r5h8D7Lfzfo1c5GZfVHenlOTQ+28cI/pF4vQHDPfk/04t0Ynr7ZzCezRn5ykCekTq3aKgHer631vfIfy8cP0Yb6elz8y805+NPyZeewPy57YzGR/CP+kZ+t3I1kleC8VOb3rnXs33IZ+TgjH6fEkdWdxTTPXL8WHi7Fe9z9RDn+D/HiPaj</binary>
            </binaryDataArray>
          </binaryDataArrayList>
        </spectrum>
        <spectrum index="3" id="sample=4 period=1 cycle=2 experiment=2" defaultArrayLength="230">
          <cvParam cvRef="MS" accession="MS:1000511" name="ms level" value="2"/>
          <cvParam cvRef="MS" accession="MS:1000580" name="MSn spectrum" value=""/>
          <cvParam cvRef="MS" accession="MS:1000130" name="positive scan" value=""/>
          <cvParam cvRef="MS" accession="MS:1000128" name="profile spectrum" value=""/>
          <cvParam cvRef="MS" accession="MS:1000505" name="base peak intensity" value="3.0" unitCvRef="MS" unitAccession="MS:1000131" unitName="number of counts"/>
          <cvParam cvRef="MS" accession="MS:1000504" name="base peak m/z" value="551.464971411808" unitCvRef="MS" unitAccession="MS:1000040" unitName="m/z"/>
          <cvParam cvRef="MS" accession="MS:1000285" name="total ion current" value="16.0" unitCvRef="MS" unitAccession="MS:1000131" unitName="number of counts"/>
          <scanList count="1">
            <cvParam cvRef="MS" accession="MS:1000795" name="no combination" value=""/>
            <scan>
              <cvParam cvRef="MS" accession="MS:1000016" name="scan start time" value="0.6719" unitCvRef="UO" unitAccession="UO:0000031" unitName="minute"/>
              <scanWindowList count="1">
                <scanWindow>
                  <cvParam cvRef="MS" accession="MS:1000501" name="scan window lower limit" value="100" unitCvRef="MS" unitAccession="MS:1000040" unitName="m/z"/>
                  <cvParam cvRef="MS" accession="MS:1000500" name="scan window upper limit" value="2000" unitCvRef="MS" unitAccession="MS:1000040" unitName="m/z"/>
                </scanWindow>
              </scanWindowList>
            </scan>
          </scanList>
          <precursorList count="1">
            <precursor>
              <selectedIonList count="1">
                <selectedIon>
                  <cvParam cvRef="MS" accession="MS:1000744" name="selected ion m/z" value="714.531381183247" unitCvRef="MS" unitAccession="MS:1000040" unitName="m/z"/>
                </selectedIon>
              </selectedIonList>
              <activation>
                <cvParam cvRef="MS" accession="MS:1000133" name="collision-induced dissociation" value=""/>
              </activation>
            </precursor>
          </precursorList>
          <binaryDataArrayList count="2">
            <binaryDataArray encodedLength="1172">
              <cvParam cvRef="MS" accession="MS:1000521" name="32-bit float" value=""/>
              <cvParam cvRef="MS" accession="MS:1000574" name="zlib compression" value=""/>
              <cvParam cvRef="MS" accession="MS:1000514" name="m/z array" value="" unitCvRef="MS" unitAccession="MS:1000040" unitName="m/z"/>
              <binary>eJwNw31QkwUcB3AgxvaQwpTFFow5GsdCk+4egYIWf/D9+YJc5htyvmGXUBfhcDQOAsEChaHODZSh5zNi03GgGMf5QpJZeGaiQwgZ1XrEYs1kcYnChXDr7XP3mZ36PmPPMndGQfJYxqrwhxk7gp5m1DCB2C8VgIkRwLBIiLPRDHwxDOxhEXjsl0CjjETHUilOyqJgqotCyvIlKJQqsSFQhWHpMpycY5GiTMFWSSpWylLRGJ2Jm5Is/CrLgj9hE5ojspEfmY0VL2ajIC4bx6JzsPn1nciMy8WEPw85HR/CG1GExqQiFIToUJtQioVJ5RAnV2Dm6CfYVVkD66EaJMoPQl1Xi+3iOtQsrodXa8Q0Z0TPX0bIy0zolZphtJrxiGmCtrQJsqMWaE9ZoJZzyOM4SFs45Ng5NLdxyLrC4d0KK7YoWpAW2wq51QZh9WmkHTyDeV0buqrascdyDuvM5yFp74IloBtmWzdedXQjqPgSdnJX0N/Zi3DFl1iy8CpKyq/h4sff4FZiH+7p+nCqpA+rKvpw7tANuOTfobf2NvTBdxAvdGI83ImeMifS6p2wrBvAP4YBFIrvYrD1LqZ0gwiIH4FJ6cLgPhc+dbiQXDSK8MOjuHTgJ2wvdqOWc6PO6sbwSzzuWXnwNh5jdh6eMzy8Dh6/t/GYbOfxZweP2fM8cn7gsfqDB4j9ehxr9R4MTv6GNSYv5vUPsfejCdy2+fDgtA+idh8CZ3wIUf8BVjQJZeNjvDP0BD83PsWP+6axonQGuiMzGJc/w6a4OaQ/mUNh0DwEU36cqPwbhsv/IjAmgKK3BJBnbRBtXv8czRUHE90IJu8bAiovENCRegG19ggov19A1WMC2saH0JtiIdnWCMlyQkSdGoaMXzB0/T5DG8cYWjnO0HsehkpiQ2lEs4Ac9QuoKj2MPtOGkWo6jPbvEtPx0MUU2h9BozclpHkkIXuSjN5+JZoSnpdT1GoFfbteQblDCtK0qIi9rKKLd1T0Vb6a9Jkv01VPAu0+u5QORy4nc30i5RlYSm1iKb6ZpQYrS0VOllQjLJndLOX8wpL//8+uv0Zlyan0gmgrxW/cTdVDe+nW+5Wkfaua7McPkCrEQDtyTaTUN1D5BQfNGDupS/I5FTdcoCrFNdpmGKB58TCp010k6p4g7v4s/QfQR4JP</binary>
            </binaryDataArray>
            <binaryDataArray encodedLength="52">
              <cvParam cvRef="MS" accession="MS:1000521" name="32-bit float" value=""/>
              <cvParam cvRef="MS" accession="MS:1000574" name="zlib compression" value=""/>
              <cvParam cvRef="MS" accession="MS:1000515" name="intensity array" value="" unitCvRef="MS" unitAccession="MS:1000131" unitName="number of counts"/>
              <binary>eJxjYGiwZxhymMFh4N0w2P2OrA7EHuph5oDmn4F2D20xAKGXqGI=</binary>
            </binaryDataArray>
          </binaryDataArrayList>
        </spectrum>
        <spectrum index="4" id="sample=4 period=1 cycle=3 experiment=1" defaultArrayLength="10580">
          <cvParam cvRef="MS" accession="MS:1000511" name="ms level" value="1"/>
          <cvParam cvRef="MS" accession="MS:1000579" name="MS1 spectrum" value=""/>
          <cvParam cvRef="MS" accession="MS:1000130" name="positive scan" value=""/>
          <cvParam cvRef="MS" accession="MS:1000128" name="profile spectrum" value=""/>
          <cvParam cvRef="MS" accession="MS:1000505" name="base peak intensity" value="111.0" unitCvRef="MS" unitAccession="MS:1000131" unitName="number of counts"/>
          <cvParam cvRef="MS" accession="MS:1000504" name="base peak m/z" value="610.123789760121" unitCvRef="MS" unitAccession="MS:1000040" unitName="m/z"/>
          <cvParam cvRef="MS" accession="MS:1000285" name="total ion current" value="12108.0" unitCvRef="MS" unitAccession="MS:1000131" unitName="number of counts"/>
          <scanList count="1">
            <cvParam cvRef="MS" accession="MS:1000795" name="no combination" value=""/>
            <scan>
              <cvParam cvRef="MS" accession="MS:1000016" name="scan start time" value="0.75605" unitCvRef="UO" unitAccession="UO:0000031" unitName="minute"/>
              <scanWindowList count="1">
                <scanWindow>
                  <cvParam cvRef="MS" accession="MS:1000501" name="scan window lower limit" value="500" unitCvRef="MS" unitAccession="MS:1000040" unitName="m/z"/>
                  <cvParam cvRef="MS" accession="MS:1000500" name="scan window upper limit" value="2000" unitCvRef="MS" unitAccession="MS:1000040" unitName="m/z"/>
                </scanWindow>
              </scanWindowList>
            </scan>
          </scanList>
          <binaryDataArrayList count="2">
            <binaryDataArray encodedLength="43344">
              <cvParam cvRef="MS" accession="MS:1000521" name="32-bit float" value=""/>
              <cvParam cvRef="MS" accession="MS:1000574" name="zlib compression" value=""/>
              <cvParam cvRef="MS" accession="MS:1000514" name="m/z array" value="" unitCvRef="MS" unitAccession="MS:1000040" unitName="m/z"/>
              <binary>eJwU13V8leX7B/DT3V2jQxBRRBrGxv1hychRo0NFUFSawWgGbCNHjkZCpKS7GTAYg9HdKKJ8DXqnfp/fH+/XznnO81z3dX3ue1VbVSa+1paJHcYyUWgqE39aykQDZ5lIcZWJHu4ycShQJuKrlIn0qmXiVq0y8dcnZcL2WZmwjOJ9mWXih6wyMXlcmVg0vkxcmlQmnkwuE++mlImBuWVizswy8dOsMnFuTpm4N7dMuBeUiZoLy0TbxWWi/5IysX15mTi1oky8WFUmUteXiR9/LhNTNpaJ99vKRMtdZaLr7jJR4c8yseDfMvH4TZnQvi8TCJaJzqEysU4SFLOMQbHGFBRFlqCQO4Iizx8UKwNBcaZcUEgrBcVHVYKiX/WgyKkRFMtrBsXNT4Ii+mlQVPs8KBrXDYrpDYJiWcOgWNI3KKZ+HxRXhwbF82FBERweFOaRQVF5VFDUHx0UPccExZCxvCeL944Lii3jg+L4BN4/kfdPCorQZN4/lfdnB0WDaUGROp3PzOAzOUGRnRsUBXl8ZiafmRUU12YHxR9z+MzcoLDkB0WV+UHRcEFQtFoYFL0WBcXQxUExbUlQLC0IihPLguL68qB4sSIo0tYGxalfOMOmoPhzM+fYEhT2bUHRZHtQtNkRFH13cs7dQXF6X1C8PBAUNY4ERbtjQfHlceZyMigWvAyKD/8FRVgSElZZSFSVh0QjRUikKUOijyokhqtDYoYmJJZrQ2K7LiQK9SFxyxASL40hITWHhNMSEjWsIdHMFhLt7CHxpSMkRjtDonb5kBhYKSTGVQ6JA9VC4mL1kHhXIyT0H4dE+VohkVg7JCbXCYmr9UKiSmOu1Yz141nz+5CIHRISP40MiYeZIfF6TEhos0KizviQSJgQEhkTQ2LwpJCYNDkkFk0JiU1TQ+JoNutMC4nn00MiNCMkLLmcI49zzOQcs0Ki7+yQGDEnJHLmhsTKeSGxMz8kzswPibsLQuKfhSGhWBwS3iUhEb80JDotY9/L2feKkMhfGRIHV4fEpTUhYVwfEvV+Domev4TE0E0hMW1zSCzdEhI3f2UW29n3zpBw7QqJmrvZ/56Q6LA3JHTHQ+KrKyGx7wa//i8kHr0OibdvQuKkJCz+koWFVBEWTmVY1FSFRaw6LDpowvyeC4uxurCYqw+LdYawOGAMixJTWDwxh8V7S1gYbGFR0R4W9RxhkeIMi6HusJjuCYvtvrD4OyYs5OXDwlMhLMZXDYufq4eF5ZOwqFI7LEZ+HhZF9cOiTlPWbRMW0cFcc0hYtB/KNYdxzeFcc0RYrB8ZFhdHh8XTzLCoPC4sWk0Iiz4Tw2LEpLDInRwWK6eExa6prJUdFq+mh4UmhzXzwuKH2WExdU5YbJsXFifzw+Lm/LCQLQqLWkvCIr6A/SwPiyurw8K2LiyabAiLLzeGReYvYTF7U1is3RwW+7dwzq2ccxvn2xkWqbvDoveesMjZxzX3c72DXOtoWHx+PMzzGhZ5ZWGxOhgW58Nh8TASFm+jYaGXRkQ9eUSkKCJimCoiVmgiIsYcEZ9bImKIPSJOuyPijiciVP6IaFkuIjLKR8TUihFRUCkiTlWJiFtVI6J2zYhY/GlE3Pw8Il7WjYjNzSJC2iIiOiVExKDEiIgOjwjHyIioMSoimo+OiPTMiBg4JiLGj42I+VkR8cu4iLg6ISJeTOS9k3jvlIioOTUiFuRExLWZvD4rIiRzIuLjeRERlx8RHeez7oKIWLgoIjYtjohjSyLiegHXXB4RrhUREb+Ka6+OiG/XRMTEn9jPuog4sT4ibmyICM+miPhkc0S02BIRXbZGxORf2fv2iNi6IyJO7uQ8uyJCsTcivPsi4tP9nPcgZz0SEYXHmMPxiPjnRETsKI6IC79HxKXXEVH9Q0S0D0bEgBBnkEbFZkNUnDBGxUtzVMitUbHUExXbvVHxXyAqYspHRd0KUZFTJSpWVo2KRx9FxdsaUWH4OCoafBIV/T6Nill1omLt51Fx6YuoeFYvKoL1o8LaMCrGNYuK+bFRcTQuKmolREX64KiY8ENUHB8aFd5RUfHp6Kj4YWxULBsXFTvGR8X9iVHxelJUtJoWFaNmsNYs1pkbFc3yo6LD/Kj4ZkFUjF8YFQsWscYS9ruUNVZGRctVUdFtdVT8uCYqlq+Nip3roqJofVQ82BAVb36OioqbouLgjqgo3RkVv++KivDuqDj0b1Q43kZF/PuoUEglSFRI4NRIsIqKdRJ8Z5DgA00xSvCrWYLTFgnaWyW4RwNsEryiTU4J6rskaOWW4Aa99Egw2iuBzy/BZwEJNnwhwZ8NJJA2kiCPfmosQe0mEuynS00l6NZMghrxEsS1kOA8mRMkaJokwRlqn8y1aECKBK9pYSsJNqdJ0KC1BCepdRsJ+reVYEw7CVTtJUjpKME16t1Jgr9oZhcJDmZIkNBNgkgPCXJ6StCijwTlRkkwaqwE68dJUGe8BL0mSjB8EvubLIFnCnskZ44Etjnsba4EnfKZxXzmsECCZoslGFTAflZJkLqd6+xjrf2c9yDr0eFDnPcIZz/BtSnxpASXqecprlEogeS0BO4zzOCsBAeotEiCT0ok2Ee4KMFFGlLKfmnGZe7FFQlqXZVgL5VckyDjugS/0Y83JAjT9JsSOG5JsJI+vi3BHmpxR4KudyV4Rk8fS7D8Xwk6v5Zg6lt+LeOeBvk6JEHzKN+rpChTSzFVI8UyrRSPDXxv5HuTFJ1tUjyhwXZeI6tTiuW02yVFnFuKYurikeJ7L68FpHhaToofqkpxqZ4Uz+tLEW0gRe3GUlxuIoU0Voo8WttcisR4Ka5QrxZSzIIUvpZSrKfkRCmuUe8kKf6iUclSKFKkmEP+VCk2UN1WUhyl1DQprlPf1lL8jzLbSKFqK8VcimknxUaq116K49SqgxQ3qX+6FP/Q2I5SaDpJUb6zFK27SnGbxnWTorAn5/lRCvswKfYOl+K3kVK4MqU4MEaKpElSXKW/JktxY7oU6lwp8mlTnhQNZkpxktrMkmL8HCl0c6WoNE+K0/lS3J8vxcAFUrylgkVSVFssxQ6KXSLFOepUwMzpm31STNwvhfGAFFUPStHsEHM/wtwp+6gULU5IUUIZJ9kXDTklRYRyCtnjaSnWUO0z7JUSzjJz6lUkxZ808pwU8vNSzCZ/MXOkuheYI90okaLfRc5TKkXDK1LcvSrFgGtSvKbFN9jLTSm2U8fbUjyiD3d4Nu7yLNyTYgW1eCDFsRec8T8pdr6RYnWZFC1DUpTSizDXkMqQKpPhBvWTy/APjVXIoFHKMJ8qqGTYTI3UMhTSN1oZJulkMOllOG+UobNJhic0wimDzCXDLPK7ZTjqkaGVl7X8MmgDMiygijEybKHG5WRoX16GZ1VlGP+5DCsbyYAmMvRoKsMfNLwZ68TK4Gsuw3pKjZfhJvVvwf4oS7AmWJMqtZRhKzVOkOEMdUiU4QENSpLhPU1JlsGSIsNyqpEqw25q0UqGEspIk+F3Gtpahrw2MnjayrCO+naQ4W8ak865O3NuatdFhvs0sKsM72hyhgzmbjIso4+6y7CL4nvIcIEyesrwG0V7yZDbWwZ3HxnW/r8hrDmCuY5krqOYQSZr0qAx7Gc8Z50sw+dTZDhCqVM5bzbnpaxpMiycLsO2GTI0yZEhPVeG7/Jk+EDZM2UonSPDi7kyzM6Xod4CGVovlOHrRTIYlshQtUCGHRS7lHu1TIbwchlcK2VYQ5+ukuEgJa2W4Sr1WSPDS8r8SQbVWhnyqfw67j81XM8cqN0G9kwDf2YONGUj8/1FhmPbZfhvpwzN9srw/X4ZnAdZ8zDrHWGtY6xF5Y+zFjU6wVrU/iRr0aBT3CuaUiiD9TT3ii6dlaF7Ec8Dyc5zNvIXy/Az1bsgw4RLMiwplaHaZRl2UvEVGbpelWHINRkilHuded+QIeUWzzb1u80sKesOz85d5kmV78nQ9L4MRdTxgQyPafBDGYI0/ZEMjscyrKbaT2Q4QIlPOc8z5vMbZ/qde/ic89C9N/y+eMuz8J69hnl2yR9hr9RaIsfXUjkmyuSIU8pxgX5XyeHTyjHeKMcSkxxdrXIMscmRZ5djnUOOcR459F45qvrk2EGxfjmeBeT4MUaOCOWWk8NTXo4jFeToX0mOf2l7VTmeVudnX8iR2oA1GrFGYzkW044mcjRvyjViWT9Ojs/j5ThK4yGHoaUcOxPYW6IcxSRJYW+pcqSlyXGbvm4tx2sytZWjgKq3kyO+vRwl9LyDHMPT5ZjVUQ5/Jzl+phOd5WjTRY679E1XOd7S5Aw5v1fk/F6R41IPOV70lCNpqBzXqO8wOZqN4myZ7H0M+8qSo9U4Ob4az7rZctSbzjo5cuydKcflWXKMniOHaq4cZ/LleDRfjuACOZyL5OhXIEfWUjl0y+RYRLErOMtqOQasY477mAE1388Z6bcD7PUwax9hr0fZK31zTI4px+WwnpBjBX18Uo591KtQjpe09awcTYrkOEudzskRPi+H+4Ica+nzEvZ7SY5XZLosx0dX5Lh4lXNek2PkdTkUN+SYS+VuyrGZGt2S4zR9d4dn4Y0cG9/LceqDnL/35cgOyWEPy1E7Isc/EgWypAroZApkKBXYqFHggU6Bb/UKrDYqEOdQYI5bgekBBQoqKdC7ngKaBgpUbqjA+UYKSJoqMIv8zRQ4GavAoDgFsuP5bAsFagsFxicoYEhUYAntSlKgRbIC3VMUeEEjUxVQtlJgHpVPU2ALNW6twFnq2EaBJxRuq4CnvQJ1OyjwtqMCUzopYO2swAra30WBxK4K9M1Q4G+q2kOBbsMUeE6NRilwmh6NZo1MBXLGsM5YBdZR3SwFWo9jvfEKrJyoQK1JChygxMkKxE9X4CKNzGFvueyNKuQp0GQm+5mlwI+zFdgwl3POV+ADZS9Q4NAiBV4tUWBCgQJLlyqwaT3X36DAwe0K9N+pwJ49Cv6NyMwOKhB7SIFi+v0wcz2qwJnjCvxwUgFvoQLr6cRpBdqcUeAeOc4xR/r0vAKH6dUFBSaWKGC+qMAyqnlJgX3UslSBK9TnMnOgsVe4n1cVWExVrymwk+KvK1BC3W8wexp1k/PdUqDibQW2UtM7CpyjZ3cV+OWBAil/8vlXzOKNAj3eKvAnjX6ngOq9AvPpfBn7DzMPqRI+uRI/0wOlEnd0SrzTK2EzKnHIpMSXFiVe0USrEjXtSuyjBIcSV6mvU4kslxJ6txJLqLpHid3UwqvEJfrLp0TlGCUGfqHErYZKfN1IicmNlajVVIn+sUpMaM6a8Uq0bKHEFfpbsEYCa1BpohK9kpR4SWOSldCkKLGQqqQqsYPiWin5+1mJ7mlKvCBVGyWK2ymR0V6JER2UUKQrMZe2dFSiSScliqhzZyWe0dAuSki7KjGbNmUo0aibEmeoY3clntCPPZSIkr+XEie/VKLdV0p897USU4coYR+qxGr6dJgShyl1OGejr0coYR2lxEr6ZLQSB+nVGM46TokDlDReies0YaISyyYpMS5bCeM0JWpMV2IvtZzBDKhPDnOgrFxmMVMJMUuJ/81WYuwcJRbPVaLaPCV6zmcmC5QYXcBcljLj1Upsp4wtSszbpsTvO5QYvpMZ7OJ72rpbiaZ7lOiyl59R+QPMhc4d5LVDSgw7zIyOMSPqclyJ32jYCSVkJ3nvKd5LRYXM7zQ/o2Fn+NlZJeZQuSJ+Tk3O8R7qfJ4Z07Bi3nOB91C5En5+kZ/Ts0vMv5TXLyux+QqvX+Uz13idhl3nMzf4GZW7yc+pyS0+R51v8x4adof33OXn97guFd3nZw/4zCP2+pjXfleiwr+c9z8lzlPXV5yZRrxmHm+YB1V4q8Q2avaO91DGe37+QQllmRL5VDHIz6k4pMT8qBK/SlRoLlXhAnWTqfCCRslVUClUWECVlSpsp+YqFUqou5r30GiNCmot76EqOhV2UJxehYvUw6DCX5RpVEFjUmERVTWrsJNaWFR4aVWhmkOFUqcKvVwq/I/GulXQe1RYQtW9KuyhPn4V/iZDjAoFVKOcCntpfEUVjJVUqFlZhcQqKvSvqsKEaiosr67Cm09VmPKZCoc/V6FVXRVu0zdfqPCO6jRQ4Si1bqjCoEYqTGusgquJCmvpeFMVvotVIUjr41Ro30KF74UKYcqFiv8DqvAzNUhQoZDSE1V4TD8mqRClWckqBFJU2ESNUlU4S51aqfCUhqapIG2twhwq10aFLdSkrQrnqEs7FYa3V0HRQYV5VDFdhW0U21GFYurWSYU/aFRn7kkX5k2VuzJvistg3tSjG/OmzO4qaHswb6rWU4VdJHoxZ+rdmzlTVh9m2E+Fq/1V+PdLFSYNUsHxowprqM4Q5kOth6pwjwYNU6GMpg9XwT1ChXX0xUgVTlC7USo8pMGjmRHlZjKjMcyIGoxV4TQ9yWI+41SQjFehaCLnnKyCfArnpApTOSc1y+ac1G0a56RR0znnDM5JVXI4J8Xnck7qmcezQ2NmqqCbxbNC1WfzrBDm8FzM47nIV+HGAhVeL+Rsi1SovYRngW4X8BwsVeE9ZS9TwblchZ+ozUoV7tN3q7j3lLNaBe8aFTZQ4U8qdFjLs7ud53YHc6ReO5kjZe3ied3Nc0k19qiwjxL2qnCN+u9T4T+auF8FywEVVtAnB1U4RCmHVBhwmOeRph5h9keZ+zEVvj3B9clzimtT/UKuTx1O85zRj2eY41meM4opUmEzNT7HXKnLeRV+p+HFPEcXVMinSiUq/EolF3k+LqnwJ2WW8nxcVmExVbuiwm7CVX6fXVPhHzLdUOHATRWSb6lwk766ze8nst9VYTV9dk+FR0941l6yzt88P/+pUOuNCgcp5a0Kt2jqe+b6gd9PZSpsjPAsRHn+pWqUl6tRrFCjm1KNFzRapYZarUZVjRq7SGjV6KNT428ap1fDaFDjY6MaySY1btIUixprrGocs6nxrUONIHldavxMc3ys71djKzULsH4M61ZQw1RFjV/rqqFroEbLRmr0a6zGyqZq3IlV40NzNabHqeGOV2M91WuhxinqINR4TD9CDUlLNWZTuQQ1tlDTRDXO0x9JaoxKZv8pav7e5lqpnIEut+IMaWr8Q+Nbq7G8jRoH26rxrr0aznQ11lK7TmrM7KJGUYYav3dTY0EPNar05Kz91DgxQI0Bo9TIHs3XY3jvWDUeUjRLjZjxamymcxPUeD6R60/i2pO59hSuTZencu1sNf4l83Q1VtAnM9QYmMtZaf1MzjiLM1L6bDUu5Kvx53w1MheooV2oxkeL1Li2WI3JBWrYlqpxdJkarZer8d0KzvCLGvZDzJ/qHFbjwRE1wkfVyDumRuMTnIVUheyHqp5mPyTOqHGF+p5VY0KRGpZzzJ5qn1cjrViNnBLu30XuHzW8pMYZ+q1UjfwralS+qkb8NTV6X1ej1i01Um+rcZu+ucNZaPpd7ts9NTZQxwdqpDxX4xYtfa1GzTdqHKCbb5nlO2ZP9crU2BZRo3lUjRIaK9WgplyDA3RLocE7pQbr1RrU02jwq0GDOKMGF+l/Jg2mOzQodGnQ0a3BJb8GvQMadK2rwR+0qJ4G1etrsIeuNdDgy4Ya/NBMg9mxGmxtrsGFOA16xGvwF+kF1wTXa6nBgAQN6idrcJo6pmigaKVBPq1sp8Gn7TX4Ll2DvI4abOqkQePOGpyjjC5ck0Z31UCTocFi2ttNg+vdNfiqhwZTe2pQt7cGgwaxj2Ea/DSC70dq+LNag9zJvC9Hg7e5GnwxS4Ohc7jOIg2OUuvFGoSXaNB0mQbFtHIPr+3TYPB+DWIO8tohDbof5gykP6rBx8c0KDuhgfeUBs9Ps4+zzKBIg8RzrH9eg+xiDVwXNHh2UQNlqQbzqcplDXYRrmhwlV5d1cB+nT3SiRsatL+pwWMacksD2W0N5lLFOxpsp/i7GpTSP/c0mHBfg1UPNPjsoQbHqM0jDR7Q9481iNLWpxoMfK2B760Gv1Djd8yOMt5roC3TYH9Qg+QQ94A+hLm3EQ3OSrSortBiL32t0mKaWgu3RguXVYv6Ni062rV4RsMdWlR1abGbrrm1mOrVYp1Pi0I/7wnwHhoWo4WinBaooIWjnhZrKb2BFk9pWEMt5jfiZ0206N+Un8dq8UVzLU7R0zgtdgnWhRbORC3qJbFeMtdM4ZqtuCatb6tFp/Za/EbVOmqxh6530uJdZ/bchT131WIDNcjQ4gx17qblzxctRnbXQt1Dy78JtPiopxb7KKmXFjdpQG8t3tP0Plr83FeLhv20+GWQFnlDtdg8TIumw7V4OULLv/m1GDxGi3JZWpgnaiGdqsVc2p6txeVpWvSdrsV/NGmGFrYcLdZQ3VwtTlKHPC2e0NCZzGYWM6AqszkvYQ5npqnzOHc+Z1vAXhexvyXsjwYUsD+avlQL7zItNlKj5VpkrNDiBWWu1KJglRYfr9biIKWu0eIOffuTFiHKW6tFYJ0WW6jZei0uUI8NWvyPxv2shWmjFivo01+0OEptNmnxgP77lf3vZP/0ZJcWLfdp8dV+Ld5Sg0NadDmsxXO6fVzL39laFBdq0f00s6KsM1oYz7Iu1S7S4gi1Oce69P15LSTFWlS4oMWvFF+iRSn1ucg1adIl5lfKdS/z3FzhuSDlNS0W0J7rWiTc4Bm9yT2nabe08NzmvlGjO1oUUde7zIUy72mhu6/FUvr4AbOhVg+1uEvfPtIiTDMfcz+faLGVYp9qcZF6PdPib5rwmxaW37VYRXWea9H+Dy0e05AXWlT+i3tH2tda/qzV8mctc3/L3GnQO+ZOee+1iPmgxfgQ64S1+CzCZyU65Et1+FKhg0ulwwZqoNahi0aHP2i0VgetTocCqqnX4SClGnS4S98adQjTTJMOMWYdtlKsRYeL1MuqwwSbDla7Dp87dDhBHZw6TPfr4AnosJEaxeiQUU6HP2lMeR2WVdDhk4o6zKmiQ4WqOmynyR/pMLKWDo8b6jC/sQ4JTXU4F6fDcqHDg5Y6/JCggyRRh4pJOuygFsk6XKH+KTq8pqmpOjhbcY427L2dDq3as3f6roMOEZqVrsO2jjrEddKhlCZ10cHeVYcvMnQopN+6cf3uOn6v6rCYPurJ2frrMH6IDpahOv5frkOdYZyPOgzX4QkNG6HDgpE6VBulQ+JoHW7SN5k65IzR4UKWDj3G6fA/OjGR90/i/ZN571Qd9lBitg4Dpungn6HDJmqaw2eoRy6fofF5XHemDquoziwd2s9mDRo2R4e987hWPtear8PmhXxuEe9fwvsLuNZSHYYv16H6Sh1urdKhZK0Ozbfr8PF+He4d0GHwQeZ9mPt/nHtxivkWci9O6yAt0qHyOR1antfx/2kdimnVZda7wnWv6qC8rsNC2ndDh4G3eA7u8BzQxbs69L6nw790/F8d2v3HPaShr3RQvGY+VO0Ne6akt+yJBr7TIUh571nngw5bKLaMtah3kLVoUoj7E9ZhLZ2O6NA5qsNzGi3RQyfVo7Vcj+8VekCtxzuNHhaTHukWPZ7RbJce2916XPHo0d+rxxty+/X4mRoF9OgWo8dfZCqvx/EKehyro8fQunoovtBjAVWrp8deSqqvxy0a2ECPIOU11COmkR5bqXljPS5R3yZ6vCJnMz3OxurRtbkehng9arfQ4yg9FqwN1m7J2rQ3gXUTWZcGJulRLkWPuFQ9SulVKz0attHj0w7siYZ11OPbrnr82o1z9OAclN2Tc/TiHL31OEcTh+pxergenUfo8ZyWjtLjYaYeP47RQz5Wj6pZeuyhxHFcbzz7n6jHNoqbpMfryayRzSym6WGeoccq+n6OHrvm6XE9X4+v5+vxnjYv1CN2kR7rCvSov5QzLtPDuIJ9rqRd7JVUe/VYRN8d4J4c1sN/TI/eJ/SYfFIPxyk9GhTqkXFaj5Vn9fisSI8O5/R4SiPO61Hzgh4HKa2E61/UQ3pJj8qleuymb66w52vMnPrd0GPqTe7lLWZAjW7rcZ6639Fj/F096t7X48hjPf9H4kyv9fj8nR4nSR7hmZAZ8F5pwBSdAavNBpyyGDDaZsBRhwH7PQZUChiwi27EGJBX3oCU+ga0bGzAdRrQxIAyym1qQEwzA+JiDejX3IA39Eu8AZNgQP0EA87Sn4kGZCUZYEo2YBV9nmLASRrVyoClaQZ80tqAtm0MULYzYBF91N6AA9SqgwH36Pt0A6QdDajSyYA9NLCLASGa1dWA8hkGbCfRzYCr9FV3zkQzehjg72nAFortZcCr3gZM7WNAcT8D8kcYUHWkAXspaZQB3442YOcYzpTFWcYb0H+iAZsmG7BhmgHdZxgwIceArjPZ/2wDdPkGLKOj8w14ssCAxYsMOLTYgAdLDJAvNWABVV/GrJYbcJcGr2C/awyosNaAHjsM+Jvq7zYgYw8z2WuAeR+zp7r7Deh8wIDnZDhkwAr67DCzOW5AuxNc55QBNQsNaH2aa5H8LPeoyIDUc8yIBp838Pc487nAmUo400UDIrSz1IDgFQNmXjXg12sGtLjOfG4YkHOTe3bbgMvU/w73jabdNcB7j7NTs/sGXKQ+D5gdTX1ogPuRARupyWPmSD2fGPAPOZ4ZcO43ZvW7Ac/eGTDyvQG1yrinQfYdZj4RA3/XGvGRzIgD1EpuxHylEdVURtxVGzFYY4REa0SS3ojbVMlkRILZiAo2I3bQdpcRwm3k37hGfPAYsc1nRLzfiCv0ZcCIdzQjxgh/OSO2UPPyRvStYkR2VSN+rmlE9y+MsNU34q+GRvzU2IgzTYzIamaEOdaINXS6uREv4owYG2+EqYURnwsjOsOIMS2NMCYYUSfRiE5JRjynzGQjDClGfJZqxAnq2MqI0WlGLG9txKdtjDhOo9oZoWtvxDLqkG7EMxrZ0QhtJyPadzHiKWkyjCigT7oZcZSedDdC3ZPXqFYvI45Q295GPKbhffhZXyOW0KIhRhwcasSDYUYoRhixkD4aaUTaKF6jH0fzWiYzHsv3JB9nxP0J/DrJiAVUfZoRP8zg6xy+zuXrmfw624jUOUbsz+fX+byfZAv5fhG/FvBeqr6Uny3j/ct5bQWv0f6VfL+a79fwPd1fy/fruMfbuPYu9rHHiBp72S8pD7B3qnHQiEP08JARj44ZMfS4EaoTRiymwyeNaHOK709zVvr4DHOg4UWc/xyzoVrnmV2JESNKmetVZn6DmdOoW0bob/P9He4Lpd814ncafY/798CIk5T5yIiVj4049YT7/dyIhu+MmPTBCEeZERuoUdCIYuoZMsIV4dmhJlEj/pOY4FWZEKs24RLlGE3YZjIh3mzCVxYTfrWZEHSYMNBjwmyvCbt8JiT6Tfg2YELlciZIKpqQT/sqmZBa2YTq1UwY09AEYyMTChub0KWJCS8oq6kJ5mYmrKF6sSacoYzmJqyLN6G7MOFv6pVowi/JJjRNMaFPqgmvaXOaCe/asJ/2JlylrzuYUL6jCdvpRicTvulsQqWu7Iui3UyY192EvT1MuNvTBFlvE9L6mlDzS64xwoT/kWOUCcWjTXCPNaHvOBPiJrLWFBNmTeNMOSbcm2nCD7NM+GiOCQep1nwTdItM+HSxCc+XmFB3mQmnqetyE/6icStMPAsmHNprwqN9JqgPmPDbIRNGHTZhxRETTh3l/Mc4/3ETLCc4P3U7ZULjMyZcIM85Zn/ehFKKKTHh2kXme8WE764y22vM9boJ92+Y8ONNExbd4iy3TThMT+6YkPnQhFWPeO8rE//mMuHBWxOGvDPhaRnXkZhRT2rG/2RmOBRmbKDGSjN6q8zIVpuxWWNGrt6M7QYz5prN2Gsx45DDjMdOM4a7zNC4zajtMeM4dfSaYfKbsZpexpgxoZwZjSqwVkUzXlH9BmZMamTGxSZm+GPNiG9uxoA4Myq2MGMX3RFmDIYZrRPNeEQFyWZ8ksLalJ5qxpnWZmS0YW2a0Ja9tmOv7Vm/gxnT0s38G96MrzubUUYzu5hRoasZtzPMyO9uRlpPM9S9WZM+6WPG73257g9cazjnGMEZRrH/0WY8pzGZzGSsGd2z2OsEM/pNNOMtXZ9iRuVpZrTLM+MpNco3o9d8zkZfL+a6dGepGQuWm/HTOjP+3cCv+8wo2m+G+5AZpYfN6H/EjPdU/hj7Osm+Cs0Ydpo5njHjjyJmVGzGOZpSYkbsJTM+lJqRd9mMnVfMSLhqxnfXzJh/3YyPbphxkB7fZP+3zNDeNmMZfXbHjJPU+a6Z/3OaMe6eGevum9HwgRnF1OuhGf9R9iPm9YR9PzVj3nvmEuL8ETOmyi3YrLDgK5UFZVRRY0GS1oKaBgsOU12LBU0dFlykt04LclwW/k1twU2PBd96Lcj3WXDAb0HrgAWPSFvOgmX0WXkLTlLnChb8SakfW3D+cwumfmGBt54FW2hAAwtSGltwj35sYsHiphZ0iLXgdxrT3AJTnAX14y0ooh4tLPiXpggLPGDP1LylBVfo6wT2TrMSLaiUZMFuSk5mXfohhXVTLfi4FWunWfAbZba2YE0b1mxnwT/UPJ116OuOrNGJNTrz+S58tqsFigw+T0e78fnu7I0ye7C3nqxB9XuxTm/21Yc99WWN/hY8GGFBwSgLGmVZUEyvx1mwbYIFNyZaEJlkwbzJFlSbwtxoeDYzm2bBcqoz3YJT1GWGBX+RI5e551mQO8uC23MskM6zYAGdXWRB98Xseyn7pq+Wse/l7HuFBXsoZSXzXGWBcrUFn6yxwL/RAvGLBRt3WdBstwXv91hQYR/3eb8Fd+mHAxbUOsQZacwRC346akGDYxb0Om7BK5p2wgLfSQu2UotTFlyngYWchead5ixnOAu1PmvBYxpRZMGKc5znPNcssaD0ogUzS3m2LrOnaxak37DgOY29aYHllgVrqfg2c7pjwfS7FgTuWfAr4T7PGX37wIL5Dy346JEFh6jtYwtGPbFgzp8W7PuL5/O1BXlvOdM7zvKBe1bGPaNaQQuO0dqIBQ2jFryRWDFDasV2mRUt5VZ8p7BigdKKGiorDlM7tRXPaLTGCqPWino6K4oo22DFVqMVA81W6B1WrKS/XVZMdlvh9lhRJWDFPmoVY8VDGlbOCk15K5ZRnQpWdK1oRWkVK76qakWnBla8oHENrejXxIqkWCt+aG6FIs6KxXQ83oqOLaz4g9bBir4JVryl8klW7KTEZCu+T+H9qbyfjrWyIj3NiudkbcNnqFFbPtPOipz2fKYDn0nnMx2tkHeyolZn3pPBe7qxdnfe08OKcj15H93pxft6s24f3tfXCuVIKy6NtaLieCuc2VZspH05nDGXM+ZZcXqWFZvmWjF3vhVVF1gxcpEV/xZYMXWpFb5lVrRYbkV0hRXzV1rx0SorDlG71VbIfrFCtduKznutCB60YvYh1j1sxYpjVpw5boX3lBXxhcz7NJ87y+dozXkrel+w4jXNKLEi4ZIVt0l+mZldYWZXmSvZr1uxgZreYO/U/6YVH+jBHfZ8l/tyj3tyn/v3gPvxxopH79lziD2HuccRK0TUim8lNkikNvRV25Css+Ezow3/M9ngttiwmZ45bfjJbUOxx4Y3XhtyfDaU89uwk5ICNtylH2NsUJazoYA+LW/jz0Ibfqlkw4D6NlRraMNBatPIhqc0urENxiY2rKHzTW3o3Yx1qVxz1opjjRY2dIENL2lTgg2RJBvmJduQ2coGcxp7oQut2W8bG95ScnsbhnawoU5HG/7uZMOUzjZc72rDoAzO1c2GDj1seE5je9pg7WVDk942fOhjw6y+NrQdYYNpFGtSw9E25I5hrXE2aMaz3gQbuk204R+aMsmGm1NsWJhtw7gZNjTLteGrPBuCVHWWDa1nc6a5NjSYx5noTT5zmm/DvYU2LFvMvgpYY6kN3mU2bCWx3IazO2yYeNCGuMM2HDnGPo+zT1p/0oayQhtmn2bdszY8oVFFrH2e8xbbsKvEhvsXbfj8sg3+azb+z2dDy+s23Kbvb9hQ+xbzpy63bZh0h/t4l/tI8feYCw26z1wecMb3Npz5YMO/ZXw2zGcjNmyR2/Gt0o6FKjuOqe34xmDH72Y7rFY75jjsOOC0o43LjqeU6bajkdeOfj473tNMvx31K9ixspodX1S3o+ALOwrr2SFvYscnTe1wN7djC92I4xrxdtQSdrgS7LiWaMeCZDuOptjxItWO8a3scKTZsZGat2YPbezIb2tHjXZ2HKEO7e14TuM62GFPt6N6Fzvad2WfNDbDDls3O0q72/F1DztCVK2XHQepXW87fqMxfeyw9LVjPVX9yo4PQ+wYPcIO00g7SkbZ0X80X4/jbOPtqDzJjn1Ukm1H6xw7RuXyszw7fqJ+s+yYNZvX5/Le+Xy/gLVo/yI7nixmzSW8t4D3UslS1l3Gz6nKCt5DrVfaYV5tx8U17HEne9vFnvaw973sfR97p+oH7DhEvx+0Y8NhO5odsWPAUTvCdOQ4MzplR2whMzrNfM4yQ3pRZIfzvB2/UFwx86WFJdzPi3Z0umTHxFLmftmO+CvcC5Jds2MRfXLdjpc37Jh80w7PLTu2krhtx+A7diju2rGEPr1nxynKuG/H3zT1gR2+h3bceWTHD4/tUD2xY/g/PB9hOxpLHPhK6kA1uQM1dA5MMDggtTiwiDrbHHhJWx0OwOmAwu1AAX3mcaCb14FsnwMBvwPbKTHgwD1aXs6BovIOlK/kwG56WNmB0R87cKyBA50aOnCziQODmzrwaawDhZTRnHXiWCPegSHCAQ1Yg+q2ZB3qleDAa8pJdKBCEmtSarIDj2hkigOGVAfWUMNWDlygfmkOzG7tQJU2DhygMe0c2NDegcsdHBiQ7kCEanRy4Ci96Mx5uziwqasDNzIckHV34FQPB7r2dOBv8vd24FdK6OPAXRrSlz31Z09fOhAd6oAYzTzGODBtnAPJExwonuxA3ykOvKeZUx2onO3AfmozzYFnlDndAcsMB9ZT0xz2k8t+KD+P/cx0wDXHgRZzmRENnseM5jMjilnkQP2lrL2MdZez7grWWO1AzXUOfNjlwME9DmTtc2DjfgeuHnCg1mEHphx1wHeMvR9n76Q56cAK+uKUA+eoV6EDbyj3tAMVzziwl9LOOvhzjPtV5ID5nAPrqMl5B//fc+DrYgfClH+BvZY40PGiA+5SB7aQuOzALVp61YEz1xyYcYP7f5P7dIt7dNuBn+448OU9B4J0+IEDHR464HzM3J5zz146EPfagdrvHPjnPc9TmQOrwrweceB3mRNZcieaK50YpHJisdqJ2honTtE/WieSDE4MNzqhNzmxmvpZnGhvd+I5jXM44XA6Eedy4jp963ZC5nGim8+Jf2lnwImUGCfWlHeiYQUn+ld0olM9J7Y2cKJlQyfONXHibVMnrPFO/ExXWzixCE6cbMm1E5zYkcS1U7h2qhNzWjvxR1snNrd34mYHJ75Pd2JpRyfOdnKiZ2cncro4kZbhxBO60sOJb3o6Uau3Eydo2JdO/v/nxIaRTkgynVhIXcc6kZ3lxJeTnTgy1Yk/s53ADCfu0I85TmhynVhB5/Oc6DPTiXd0YLYTny10oscirlPgROZSJ9Yv43rLWXcl69I/q52I+cmJ5LVOjFjnxIQ9Tvyw34nlB5zofciJmYedqHKEmR9zIv6EEzdo8EnOcoqzFDrx+rQTuWec2HeWPRcxl/Pcm2Inf3Yx3wvMt8SJTy86Uf6yE3voyRUnRl91wnKNfVxnHzeZIf1724lpd5zYddeJ1HtOPKLLD51o/MKJ4++cmPLBie1l3N8gMw45YQg70SjixFdRJ8KUL3HhvtKFKUYX/Ca+Nrtw3OnC/1y85uY1jwtJXhcekMHvQqOAC5fo6xgXwjS/nAsfl+cz1KWCC8mV+Vl1F5o1dmFgExdqN3OhkLrHumAVLjSHC/IEFz5LdCE32YVKKS7spzapLvxGWa1csKe58AvFt3bhJg1u44KyrQvLqG47F4qod3sXZnZwoUq6C+07uvCcXJ1d2EKiiwu36ceuLmgyXFhB9bq5UEz9urswp4cL1Xu6cITSe7nwJ00d6ELaCBcyR7rw8ygXro924btMF86OdSFvnAvtJrjgnMTak1l3CmtOZb1s1pruwl85LkzOdcGb58KvlDjTheGzXPhpNrOY60KEauW70HW+C/9QuYUu7CbLEhc20LUCZrLMhQI6s9yFnitceEO317L/9S7M2OPCs33M4qAL3x9y4YsjLvQ56sJ7+vME1yt0ofFZF0ppQJELUVp4zoVuxS78R9MvuFC+xIWnF12wlbqwkeIuM9OrzPMaa11nLTp8k/VucY47nIMS7/I80PB73Pv7nIcGPGR9WvjIhUHvuI8f2G8ZMwq6UDnEPYi60FLixkW5G/OVbtgMbsQZ3fje5IbK7MZyOm9xY47NjaN2N1463PC73NhByW43HtIojxtmrxvrqZnPjas0yO9GnRg33pZzY2Z5NzpUdGNiJTcSqrixqIYbJxu48W9DN8o3dmMvtW7ixtimbtibubGJbsW6sSLOjfrxbvRv4UaQ8oUbNeHGtAQ3die60SrJjSc0Jpl9p7ixkVRpbhS3dvNvMTf+196NmHQ3Hnd0I7OTG9bObvxMN7q4ocxwYxl90c3N/7vc+EBze3DGnm506sVnaWpvNwJ93Ejt68bofm58NIj1xnDdsayXxXrjuCapJrpRbxLXpX6T2Sv9ne1G2gw3ntKtPDdKZrsRmuPG9Pmcd4EbbRa64Vzsxp0lbgwpcKPhMjciy91YuMKN3NVuuNe5ceyQG50Pu5F9hGseYzYn3PiFWpxkTdIUutHgtBvhM24sOOtGrSI3TlG3c268opzzblQqdmM/tbvgxnOaUOLGtoturL3sRpMrblyhJde4V9fd6H3DjSO33Jhyx42dd5nbPc73wI2bD91QP+Z+UP0nbrx/zV5C7IW+lnoQodcKD16oPfBqPfwfzQOzwYMNdN3owWCTB0qzB/UsHhRTvs2DE3YPMhwe/EsznB7sc3nQ1u3BVq8HCT4P7pMx4EHTGA+ukry8B0vp8woe9K3owQeaW8mDLlU82FPNg3L1PbjT2IM1TT1Y0tyDz+I8OEvVhQfZLT2ISfBgN6UlevCUxiZ5sDnZA5HC52hoqge6VnyeLqexRhsP6rRlDerdzoP3VL2DB0epc7oH/6Psjly7E2t29uAZZXXxwNmVdQkZHtwlfXcPmvTw8HefB7JeHhTQ5709KKIPfTxo87UH4wZ44PqGuQzxICnTg4ekHu/BSiqZ4MHCSR7UnuxBIfWY4sEbmjnVg6rZHhyi9Gke/EVTpnsQmOHBLmqV48ETGpPrgT3Pg00kZnJWGjKLs87mrNR4DuelgXPZ3zzOTXXyPegzn/3R3AUeHFvInBd58A9VWMJ9KvDAvcyDbZS43IMHNHIF93wl95xiV3HPV3ugWuNB/Z84A321ln1v8GDYdg+Cez34eL8H3Q548B/lHPSg0iEPdhz18Hx7eL49uE1DTrHPQg9WU6PTHpTSN2c8kJ5ln1SniDlSn3Psleae96BGsQfHqesFni2aUeJBxYse7Kd2lzz4gyaW8pxe9mA7JV/x4BFZr3kQf92DH29wvZtc7xbXucM17rL2PdZ9wJoPWeMJn3/qwa0/eM9fXPsf9v7Gg/ZvPUj54EFmGXsPcc+jPK9SL+rKvOgn9yJI+Qovaim9OEXdVV68pjy1F1U0XhyidK0Xf9EUnRcBvRe7KM3gxTPKMnrhNHmxhVqavbhHwy1eGK1erKNYmxfXabDdi4jLi15eL97RbJ8X1f1e/BPwYnqMFxXKebGP2pb34jl5K3qRXMmLR2St4sVGalHViyHVvBhUw4updb1oXc8Lc2Mv4pp4+T+MF98090Ia58Xn8V58DC9OUreWXryi3ATOk8h5KD2J89CUZC9iUrzYTWmpnIeyWnnhSvNiKyW09uI+jWzDddp6sYGat/PiBq3q4EVpOrPryrUyuBa97sbcunvxsifr9vZiD7n7eZHY34tpwznfCC/sY70QWV7Un+zF4qlefJbtxVnqM82LDzR3uhc1Z3hxgjJy2Dvl5rL3PPZO6TM5+yzWn8361HqOF+PneqFf7EWTJV4sX+pFyTJmvdyLT1d6cYZ6r/Li+BrWWetF5XVeHKSftnvRdIcX3+3k+vu49n5mdYjrUcejXuw9zn044cWEk9yLU15sp5RCLx7TmNOc44wXmwlnvbhLw4u45+e8WE+x55kRfV/sheYCs6LSEi8GXvSi4BLPXqkX56nnNZ6D6150venFv3Twthcd7nBvqPV9zvXAi18fepH0yIvRj72wPWF2T71Q/+GF7C8+99qLNmVe/E6eEHsLe5EZ4VmQ+/CDwget0ofV1Fjlw2UapPZhmcaHelofLtBXOh+i9JnBhz5GH8roY7MPJ+mIzYfpDh8CHh/SvD6M8/mwze9DUsCHR2Qr58Mmulveh/UVuV5lHw5+4cNf9Xx40sQHRzMfWsb6cJ/McT6sFT40hQ/XaHBLH1QJPqykhok+lNI3ST7Ikn1YSnVTfCimL1N9iNCnaT68aefjz3gfuqT7MKOjD5U6+TC1iw97uvrQJsOH5zShmw87uvuQ2oM90NiePiT09mFjXx80A5jDNz50Hs3nM304MIbPZ/lQbpwPvol8jp5O8iFrsg+uKZyVEqf6MHyGD6YcHzZQXK4P8nwfvpjP/Ci6wIc6i3woor6LfQjSJwU+nKZeS314TzWW+3CCXq/wYeZK5rqKa673oe0Gzn2Ie3HUh6+Psc4JH/qd9CFEZwp96H3ah3lnuB9nfZh9zoePzvtwnF4V+9Dpog9/U8VSzkEdLnOWK6x71Ye91PaaD5Ou++C/4cMuSrvpg+c2M7nDTO764Lznw1ZKvO/DQ7I95B498WHdb8z9FTN/7cP895zjA3MP+5An9aOqzI90lR8VNH7s0fvhM/kx1u6H0+FHpssPi8+PjTQ84MeGGD+GlPfDUMGPno39eEezYv3IiPMjL561WvhxlLoIPw639KNTgh8Vk1g/2Y+XVD7Vj/at/PiTpqT5EdPaj7Zt/PiDfm/PtdP92EmtOvrxjDyd/dhOKV38yOrqhyvDj230uJsfY7r74ejhx8Oefozu5cfm3n7c7e+Hergf32T5sXScH3Un+XFuuh+hGX4szPEjmOfH/Jl+1J7lR9lsP+blc4YFfvRY7MfsJX68Wcp5lvlxfLmf+8qZ1vgxYxP73s2e9/hRbh97PujH86N+7D7uR1oh+6bfzvoxocgP7zk/dlCr8+yfxhdzhgu8RqklfH2J81BKqR9PKeuyH+4rfvxKKVf5/hpnvM739OQGZ73lR/Jt7scd7sddvqcx9/1IfOiH/Zkfm975gSBF/BgZ9eMXeQAWVQBCHcAIDV9rA9hIQhfAXRqh5zUDr5Ew8hqNMAVgNvMaCQuv0Qgrr9l4jYSd12ijM4AWLr4ms4f3+HjNz68xfF+Or/9fRd5fiffQ/QYBbGoUwKgm/NqUX2MDsDUP4EEcX8fzdYsAEkQAoxGAPSmALZSQHMBDykzhtVReo8RWATyizLQAHK0D2EqJbXiNxrQNwNmO1yipfQCPaUwHXksPYBsldwxgbKcA/+/l6y4B/JoRQEq3ALK6B+DuEcB2etozgHG9AkjtE8COfgG8GBpAuVEB7B8TQHZWAOnjA3hJ0yYEcHBiAB0nBTAjO4DK0wI4TJ2nB/Av5cwIoEpOAEeoS24A/1FuXgBVZwZwlLrOCuAVzZwdQLU5ARyj13MDmDUvgOP5AdRYGMDbRQHUXBLAKepZEMDHywIopE9WBlC2KoCzawIIrw+gzs8BqPYHcOVAAE0OB9DsWAA/HA9g7YkAbp4M8O+4AIadCcB0NoCfqUUR94SGn+Nenec+0b3iAKwl3BtqeZH7cIl5lzLby8zuKrO5EeDPFmZCre4E8BvtuhfA8/sB7HkYQNtHnPFlAGfes59IAHWlMZDKY/CtJgYqbQxW0VVdDDSGGKyhpsYY/m8Sgx9MMdCZY7CObllicMceg+GOGAhXDGyeGGymh94YbPXH8HdSDB5TVkwM3OVikFo+Bs/IWzEGkyrHIFAlBm2rxmBf9Rj0+CIGvRvE4HzTGPyYzPopMYhLjcHt/2O4LuOjupoADhd3LVIkK1lNNu5O5B93dyEhuLa4R4gnhAR3hwLt20KBQqFQKAQN7gR3KQVqQCnvfHh+u3vunJk5J5u954rxEWZsjpQaUZI71oypcWb0iDcjNMGMiGQzHomdqWY8TTOjKF3yZZgRl2nGC1GSZYY624yfRPlAM7S5ZtQOMWPol2ZcmmSGz1Qzrgq/GWZ0nWXG7dlmTCmQfGVmRJebUVxhRnyVGWXVZlTWmvFHnRkW8834d7EZC5eYYbdUehb5y8z4JJYuN8NphRmNYthKM1auMuP8ajParDUjeJsZL3eaUbXHjPSfzPhTvPvZDJuDZuT9YkbzI2YsF62Pyf6L9Sdl7adl7Y2yt+dk/nkzuXeYsee6rOWmGZomM34WKbfMeCuMd8ywum9Gg1j13EzO22a0+82MdSLmgxlz/jVj70cz5jZXYNFCQVZLBTatFfzXRsHitgo5eyho3kHBCnG+o4I2nRWM66rgbk8F03op+K63gvAvFDwU/foq2Cnm9FegMlOwVyQqFLwSaWoFfwh3KwWd7RU8cVNg5qEg3lOBubeCNz4KjL4KDgnrAAW5KPgoHIKkB9E8RHoQbqHShxgVpqBtuIK1wjtCwVWxOUohvxmSO1HBj8mSO0XBb6IsVcHbdAU1GbLGTAWHRVaWgndifrasN0chz5IKnPIUDBukoGW+9DlYwesJCv6eLL1MU7CuUMG1IgWzKmSNlQpiqhT8Mk8h9xu5vkB6FYsXSr+LFLRYomD0MgXXVygIXK3gjpi2RkHPtbJX6xRs2qXAf7eC6P0Kin+WPTqoQH9IIWcJyXNU8jQoaDwmvRyXXk4o8DipYMNpBTcaFUw8o6DbWQVfXFCwQyguK9gjKq4q0F1TcFA03JT5t2X+HQUr7yo485fU+1dBk+jbTMlO8baVkgXtlLh2Usp9QclWEfS5EsUXSvaIV32U6Pop+UVk9FdSZ6bEWqHkmGitUXLLoKTApKTRWUlHDyWzByh56afEFKRkYLCSRSFKhoUpGRcp16OUNEUrmRKj5H+xSh7GSXy8kv4JSnaLl4lKypKUaJOVpKUoqU1V0pCmZHGGklbZSlYLrxwlV8SeoUq6TpR+hcUsJfaFSloUK3Gfo6RDqdQpUzK5XEmPCqlTKT1WSY1qJfE1Sn4TB2uV/DVPyaf5SpYuUOK8UMk50Wax5Fym5N5yJT+sVPJ8lZKS1UrUa5TsF2/XKvl3gxLHTUqU22XvdisZskdJz4NKvhN7Dis5dFRJZoOS+ceUrDgp/TQq2SimnFUSfl7JI1F4QcmPF5VUXlaiv6Lk3VUltteVNL8pa2iS/u9IvnsS90BJwiPJ+UTW/5+Szs1U/NFWxdx2KnI7qPgoznZSMaKzijZdVEzopmJbdxXaL1TY9FOR31/FGKWK9ioVG4W/WsV3GhVFOhWvDSqyLVUM8lRxwVtiBsg1fxWKQJWc71ScCVcxPEJF60jJG62ia4zkFrPiVPSNV7FL/JagkrO9ioxkFf+I+SkqVqar8MhQMS5TxeYsFdNyVPQeqOJZroqBE1Wsm6rixjQVBbMkb4WKbpUqvhEhVSrWLJQ6S6SOmLVMxe7lKipWqtCvUmG/VsVpMWydXN+pIn6Pileicq+K9/tULNwvvR6UHGLRSRWOp2QNok2j1BQDzqhk32V9F6WPq7J3wvm6inNi1A0VG26q8GtS0SSm3FLR87aK4rsqVPdUtPhTRb8PKg7/J3vdXM3b9mrmdlDT0FFNXic1n8SFLmo6dFNj11fNKTG0n5qW/dWMV6jpqlQTolLT31yNhU5NC2c1q8RWNzXB7mo+DlBzCzVTA9X0ClJzIFRNepiav0V9uJqTEWpWR0muGDXbYtWYJahJTFRTk6RmWaoa1zQ1Y9LVbMpQQ6ZanqPUfJGt5mWOWu5tan7JVbPySzWzJ0n9aWqOitzpMm+m9C06zJZ5BWruiJfFatZXSg/z1PL3UOO9SM3ExWq6L1HzeKmaomVq9i1X88cKtZxf1BwXK9eo6bJeTdB3agbukvWITXsl50+SU0zfp8ZwUM1hce6wmttH1UxrUBNzXM0LUX5CTduzavzOyfovqOU3TU3ZJTXay2oyr6hZeFXNiOvS1w01vjfVNIkpTWqibkvMXTUL7qtp80hN43uJ+VfGmptzUDS1NadXe3PKOprzspc5h78w51w/c9qbmXNHYY5RY85YgzlW7uYcF/ke5qzyNMfTy5xuPub85W/OKcwZGmiOT7A5mghzNsSa4xdnzi3RO8GcmERzKpIkd7I5/6aYsyTVHJc0c86LjhnmBGaa0y/bnIQccyxzzcnLM2fFIHPc8805M9mcVzPNcSsy50GJOXvLzPmj3JyJc835rtacd/PNcVxozshF5vRZZk7ccokX7mvMuSQG7zfH64A518TEg+aUHJYef5W1i8wj5rwXjg2y3uPmbBKcMOeumHHSnN2npKfT5rwWg86a0+ycOSvF1fPmdL9ozpNL5sy5bM6BK+Y4XJdexcgb5rS7ac5G8fsdiX0o+/TYnOZ/y/t/zIn4ILU/St3/zHH6TMPm5hoCW2jY00rD9Q4avu+koayLhkNdNVz4XMPYHhoKemtI6aPhT1HXV8Ow/hrWmWnwVWhoEr1VGn4Q5iYNb500rHHTcMNdw2QPDS+9NFR4axg4QMNX/hrC0PBYqIM0/CzSgzX8IxaEaOSsoKF9uIZ+URp+FDcTNExJ1NArSUNMsgZDqoYj4lOaBvcMDd9maQjP1vBExH+pIX+CBq9JkrtYQ8YcDQtLNHQolzWK2ZUazKo02M7VcFrcrtMwvV7DrvkaOQdo8FkqNVZIrys1GFdJHZG7WsOzDZLjBw0/7dZQv0eD3V4NG/dpuLNf+jygkTOBhla/yj4c0bCzQcPvxzSYTmjwPi19n9FQeU7yndeQd0HDZxc1RF3V8FyUX9Nw+Lrsyw0Ny29quNykodttDaV3Nfx7X/b8nezJvxpGttZCWy33xMYuWu521bKnu5bhvbRs6K1lmEKLv0rLDLWWvuZaEjVabJxl3EXLbTctbz211HrJZx+J8ZPrATImbAK12EZqCYjRMjNWyx/xWuoStJxO1DIiSUvbZKknAlKkptibpmVklpZ22VrmD9JSOE7Lo8lavpml5clsLSUFWi7N0VJWrmV5lZYXtVqMdVpeLdayZrmWASu03BRTV2r5YpUW67Va1q/X4rdB+hQ/bpI5R7TkHdNy/YSWuNMyV1Q3ajl+Rkurc7K+i9LfFenhmuzJdS2zb2jZd1NLWpOWBbe0jLmjZetdLf8+1LL0kRbXx5L/b8n9Tovdv9L/Ry2Bn7QUfKZjfzMdzi11HGqnY3kHHVc76ujRWUdMFx1NPXSc7qOjXT8d9/vrKDDTodPrqHfW8bWbTu4HOh6KA546Mr10fBBfDdBxNEDH6kAdPkE6boqpwTp2hehICNVhE64jMErqxuh4F6ujLFnHryk6clN1rEzTcT1dx85MHfFZOqxzdJwUbXJ17MsXU3VcmKHj21k6mhVLzlIdqrlSs15HwyIdfZfrsF+lI3Stjt+36LDapsO4R9axT0fSAen7oI4zv+iYfELHDyd1nGqUXs7pcL2s47IYf0VH96s6vhfR13S8FFXXdVje0HFMDLmpo1WTjnXC/5aOO2LmbR1md3T8JFLv6vhHdHkoPYoxr2Xt73QkftDR4ZOOLeK/Fnqut9JzsIueq931vO6px6a3nlNi+Bd62vXRs0kE9dXzQBT106PuL/Eiy0zPMoWeiSo9O9R64sz1/C6stTJXJ/ncZcxLz2ZfPQ/99LwJ1VMbpmdkhJ5HUXrmROvRxOg5JLzipQ+xK1FPYpKeumQ9dil6zoiOaXq2itB0PU9ESYaeP/P08n3X03mInm9E6lg9lRP1BEzVo5yux7xczy9iV42e0XV6OtXreTpfz5GFelos1rNG3F6i56dlMne5nu6r9XwnqtbqGbpeT+EmWedmPde26tn5jdTdoSdvl8Tv1eOyX89vB/VYHdLT9lc9gUdkX45KzQapKbKP6flPrDgu6zqhZ8pJPV+c0st9Q88fp/XUN+pxOKPHeFHP7Kt6PlzXs/SGnis3ZS+b9PS8pafxrp5R9/RsuS/rfiB79bcenw96+n2Ufv/T4/yZge+bG4hpYeCVGN7aQLs2BjaLR20NaNsbGNjBwKqOBhZ2M3Cxu8T3kPieBqx7S2wfA4f7G2imMDBAaSDV3MAijYFLWgPb9QZiDQZsLAx0MBnYIprbGbjiYuAHNwN2ngZGexkI9zHwTKz3N5AVZOCjWB5swDPEwJRQA1+EGdgtksINzI8w0DXawKYEA0GJBoqTDOSmSP1UAz9lGHiXaWBCjoEdAw3E5RqwHWTgjGgYZuDHr6TvKQaUc6ROidQolRplMl5hILnSwF/iQrXE1MpeiA7zpZcVBm6sMvD3WgPO6w18tUFq7JH+9xs4e9DAiSOyBw0GSo4baHHKwN3Tkv+MrP+KgfFXDXx+TdZ5U3oQnW8ZiLht4IWovGPA8q6s4770+qeBLu8NtGxpJKCVkfRORt6LpZ2NuHcx8md3Ixd7GHnR30ilmRFLhZETop3KyGYRojbyWOg1Ro6IfK2RQoORa3ZGTg0wMtLXyDGMDAk0sjHISFCwkbwwIy3CjaiijBwU2dFGVsYYaYo18iHByJRkIy7pRi6JHplGfhBvs4yMG2jku1wjr/KMdBoic6cYuTXdyJ4iI4vnGNlRbeRcrZGudUZMS42cFCOWGdmy3EjoCuljlZFHa6XX9UaabzXy6X9Gpu2WevtknYelToOR+GNG6o8bOX/CyPZTRs6eMTL2rJG5F4yMvmTkm8tGXl6RdV03svWGkfCbRp6LyibZm1uyN2L4bSPt7xj5WoTeNVJ+z0jbh0aCHxnJ+WhkZisLPraxoKmdBf07WLC8kwVLu1swtYcFab0sWNzfgskKC1JUFriaW3DZYEGirQXznS3o4WbBeC959bbgrY8F9QMsuBBowY5gC+JDLKgLtaB7hAXbxfloC76Mkc+xMp4iY+kWxGVY8EZ0z5HPIm6gvB8veaZZ8Ge5BQvmSr0FFkxcaMHfi6X+UguuiJQV0tdKC9xWWXBVTF5twRdrLFiyzoLUTRYo9lrw2S8WrBa+hyy4IwoOW7D2qAX+DRbknbCg1VkLBl+04PFlC9petyD0hgXlNy043mSB6Z4FHR9YUP1I+ngn+9HSEu/2lszsYImmlyUtv7DkYR9L5vS1RN/PkqNiSH9L2phZskmEKCyxUFkSprGkq5Ul+30taRZsiX+IJYPCLdkQYUlgpCWPxOZYS57GWXIywZIOSZZUp1jyXbolrzMscciyJGGgJQtyLXHOs+TZdEtGzrJkbLElcSWWTCi3pGeFJUmVlvwt+s61ZK/4UGvJ8nmWeNVZsnqhJfcWSd2lUneZ1FxuSekKS06vs2TUekv+t8GS3zdakrdX1vWTJetF4D6JE/MaLPnhhCV/npTer0ge0fqGJU9uWsp3y5IRt6XnO5ZE3rWk5p4ltveltweWvH0k/T6xZONflhx/J2OfLIlvZuLHViZSW5t4L5a2MeHZ1sRNMaOdCUV7Ez+L7A4mPutoYo3w62TinijqbELbxcQRkd/VROtuJjaJkO4mnoryz02c7GGiUy8TrgoTP6lMpKtN/CtWmJvw0ZjI1Zt4aDRhsDQxzGRirJ2J3i4mmtxN5HiZaOZtYq0oHmBC52viqLAKNHFajA4y0SXYxHciNsTEG1EfasIpzMQlMSHcRK8IE7tFSqSJd2JplKwvWtYnZsTI+mJNHBA5cbK2eBP3E6ROktQRQ5JNtE0x8bUISzXxXFilS23RJVPqivpsqZVjYuJA6TtX9jFP9lE05ZtoGGmiz2QTe8WrOSZqS0zYl5o4L74qM9Gj3MROkVRh4m+xuNKEe5WJ62JatYn+NSb2i6y5Jj6J1bWy9/Nk70VRnYnNC0w8W2iiapGJt8tMzF9u4vIKk5xvTewRH1abWL7GhPdaE7PXmWi50UTQJtnT3SZK9sie7zXRfp+JcwdMfHlQ6h2VeiKrQeqJNcdM+B+XPRHFJ2RfTsq+iCGnTLQ7bSK80cQLUX3GhM1ZE2fEjvMmFl400e+K9HtNer0ue3hL9lA8vy2xd+RvfM/E9vsmrj4yMfWxif+eSswrmfeX1Plooqa5FYmtrfhbLG5jhXtbK66L6e2sMGtvJd9HK/k+WrG2oxUBnax4IDp0s2KbGN/TioP9rAhSWPFYlCmt6GRuxUS9Ff8arSgwWdHfzYo1Hlb4e1pxzNtKnk2sSAm04p1YFmSFV7AVqlArfhEtw63YKIIjrDgVZcXbWCuuxltxP8WKhjQrhqZb0T7Diq3ifLYVPQdasUuk5FoxK1/qjLfimylWFBZaMbjYihclVlSXWmFbZsXMGslbJ+tZJmtZYQUrreizyQrNj1bY7bfi8K9WbD5qRWiDFTbHrTgrPj9pxT+nrPBslB7PWhFywQrrS1Y0ih1XrPC4bsUNMeOGFcqbshcit0nWccuKDeLpbdnPR7KXj60wvZOx5taMaW3NX22t2fG5NR69rGnV15qQftbYmFmTpLJmqdqaryytKbC1psjTmm0+1jj5WdMnwJr/hVnjGmnN1ChrAuOsMSVYk5As+YRHqjV5GZInx5oFkyRusjXdC6xpKrYmvFzmzpd5i63pv8SaJ8utsVppjdc6axbttGblL9bcO2TNsV+t6XjUmmvHrXl/wZqjV6x5fd2aoLvWjHtgTeFTayr+tObMX9bs/Mead++sCW5jw1MxoLMN5/vbsEdhQ7rShlUqG/7S26C2tOGwyDfZcMnWhkAnGx6LVkE2XAi14WiyDe1TbfhGXM2wYVqmDWZZNhwQudk22OVJXhEw1Ia8KTa8mGZDY7ENK8psKK6wQV9pw3ExosqGztU2fCfiamz4Uyyaa8PW+Tb8vsCGuoU2PF9uQ/UKybnSht6rpVcRsM6GR8K0wYaxG23ovsmGoq02tNxnw5cNNvQ4ZoPfSRseiJJTNlictuGkGN1oQ9czNuwQiWdtKLxgQ8fLNsy8bsPgm1Lzlg0ud2RNYtpdGw7ek/Xcl3U/sGGzCHso+/FY6r+1YeU7yfOf5Plkg3l7W46IoR1sad/Rlm/Em062LOhsi6qbLW0/t2Vqb1vMvrAlt4+tfH9sqe1vi4OZLZfEZIUt+5W25KhsaaG2ZYN4bm5LtcaWiTpbgixs6e5py05xN9CWhDBblobb4h1hy21RGGnLsShbPONtuSU6JtvSlCb9ZNrybZYtb7NtWZhjizrPliGDpK8htswcZsuWAlu+LrMlotyWq5W2KKptmbZGXtfa8nqvLfN/ssV1ny0z9su6GmyJOWbLrJO2/HHGlj8vS72rtmiv29Lppi3xTbYsuWWL121biu7Yor9ry3Ex8p4t/zywZdlDW3we2TLqqS1dn9ly/6UtGZ/Z8UkENrfjZVc7rvWxY3pfOw73s8NdZcdNMUttx1CNHR21dizW2+FpsKPQaMcISzv+87AjN8SOV2F21IXbcSjKjm0xdsSn2OGdZscdUZRux4kMO0Zl2tE1y44fRHK2He/Fyhw7SnPtMOXZMW6QHT3zpZehMj7HDr8SO8pK5VqZHWur7KiqsaNlvR3tlkoNEbPMTu4pdnissKNgpR3aVdLTaju2r7Hj9EY7dm+W2B8lbo8dt36yk/OcHQ9Ez6N2ZDTYceC0HfXn7Lh+Xnq9Zofxhh3dm+zYJT7esmP1bTse37HD63fp/a0dO/+ww+kze2Jb2bO6kz2PO9vzW0976nrZ49LbnqF97VlqZo9RZc8YtT2BOnuq9PaYXO0J9bJH6WvPN/72LMae7qH2pIXZczHKnknR9hxLtmdHqj3lmfbsy7GnRa7kzpO8+fb8NdWeH2fbM7fYnvbl9vy51J4ly6TOSnvGrrInfY09z9fZo9hkT8gOezrssadkvz2NP9vz8rA9Zxvtqb9oT8MVe0ZclTrX7Em+bs/5W/b0vWOPx0Pp56k971s44N/KgUltHWjTwYHbnR140dOBX/s48K6/A9YqByaoHWildWCLOGHhgMHfAXW4AyujHbCNc+BgggNLUhzwTnXgruiV6UBWlgObsh0Iz3HALdeBY4McWDvUgb4THdg7y4GbxQ50K3Ngl0grdyC40oHn4mq1A0fmOjCs1oHKBQ4MWOGA1SoHzooJqx3os8aB/aL1OulHRK13YNEGBzw3OlC8yYHTm6X/XQ4c3evAv/sdSDzqwOSTDvxyyoH80w48OOfAuQsO5F2W9V5xYJsoueGA6abkuuvAG7HonuS770DzNw5kvHfgxn8OzP7kQGpHR651deRjT0fW9nJkRl95r3BkjdKRIJUjz8RctSOO5o7s0DsSaOHIcF9HnIIcCY50pGu8I9dTHNGkOTIy3ZFuGY6kZToSku3IS1GX48iNgY5o8xwZPciR7vmObBjiyL7ZjuRVOBJb5cjQ5Y6sXuXI1bWO/PSjIyU/O2I64EhFgyNmJxx5f9oR1+uO3BSzbzjS45Yje0SLO468vuso63LkjpjzwJFWrZ0oa+9EQHcnRvR2ousXTuwUaX2cCO3nRH1/J5rMnChUOGFQOnFKbNE4Ea114pijE8v9nZga5MSwECc6hzpREO3EH4lO3E924kKqE2bpThwSQzKcqB3ohHOuE7+MceLeLCeSSuRzhZOcIZ34ulZiFjuxZpkT81ZInlVO6Fc7MXaNE73WOvGT2LreiZgNTvwpHm5yomKzEyv2OvHkJycc9jthfsCJ0gYnzh9zYm2jE8FnnIi96oT9TSemNzmhvuVEs3tObBKLHjjh+rsTbf9yYkkLZ3xaOlPeyhnb1s7kKZ15p3bGKsiZHWHOpIQ7czvameQkZ9zSnGnMcCZxoDMfxIs8Z1zznXGe5kzvWc58U+DMs2Jn4qudmVsr4/OcuSFO1cv1BfK60pkvV8n71c68X+fMqvXOBG5w5rmo3eiMyyZnboqm7c78u8eZtXudWdDgzLkTzqSdcWbReWfKLjqjvOLM5hvOLGlyZsAtZx4KuzvOjLrvzJ4HzrR85MwW8ddjZxyfS86/nBna2oXP2rnwuLcLs/q68K3ShdVqF16Yu1CnccFN68IEgws7LF2Y6uBCjJvEebtw0seF//m78DLQBbNwF7pEupAe5UKzaBeOJ7kwMNWF+HQX3olVGS48z3ThzEDJlevCL3kuct9zYeMQF94MdaFihAsPCmVOudSvcCGh0oVh813YtcAFx+UufLHahZ9F+7UurFvvwqsNLtzd5ILN1y5M3O2C7wEXvm9w4eMxFxaedKHstAu2jS5cEpNvuqBocqHlXRc2fJAcrV352MaVsV1d+beHK7Z9XWmrcmWB1pWebq6EeLtyyc+V4zGujIl1JSzZld/FlXRXxmW50jvblf9yXXkzyJUBg12pGuLKrGGu7JrmyrYKiV/qis9yV06tdqXTeleefO1K/W5Xkn9xxbHBlfEnXOl30pXn511puOrK6GtS97or+8R3NyXnXYm770rmM1cKP3PjVXs3rnR2o3kvN273c+OimRvTFG5M9HJDHybXkt3om+7Glmw35ue58dUwN3ST3Lha7MbiVW5YrHfjyEY3XL53g5/deC48Drqx65gbmcfdcDwnuS66sbTJjae33Fjwm7z+58bOtu4c7enO9j7uzNK4o9e6M0Hnzjpvd974uGONOyeC3BkX7M7BEHeGhLrTJcydzHB3WkW48yHSndBod5ri3ZmaJHEp7nyR6s7OdHdaZrqzTTQNcsf3K3fmTHSntNQdmzJ3ZpS7c6rCneHV7kTWu/PTKulhjTvN1rmzWcSsd2fKN+4s+dEdvz3uuP7kzm1Rsk/m/uxOylF3PonoY+6sPO5O4Al3VOfdOSY6X3Yn4Zo74TfcKbvjzsx7sq777jSK7U/dqWrpgVMrD4pae3C+jQdT23rwYycP2nTxILCHBy9EZW8PbnzhwfH+Howz8+ALhQcHxVClB7tVEmvuwbdio9aDSJ0H3l4etAvx4HvxWZgHMeEe/CNmJHigS/TgtNiX6sHWTA/WZnvwJseDZ7keuA/ywH6wB/+N80A7w4MeBR6El3nwVljWevBklQdlaz04u8ED1SYPev/swafDHqw66sGrBg/sTnswu9GDzdc8WHPDg3m3Jd89Dwrue3DikQdfPpbaHzww++hBUktPNrXy5FVbT9L7ePJS6Ym32pM5np60C/JkXZgnMxM82Zrtyb85nqwf6InrUE9uFngytMKTgVUyr8aTP+s8KVzmyYRVnvL77MmQdZ6Ub/dkxhlPJp7zJOmGJ/X3PHlw35NbDz2Z/URqNPNC3dqLzh29aN7Vi/Xdvfjzcy/u9/HCqPRiisqLXjovfhZlrl6c9vJiJ15kBXrxdYgXKyO8eBrtxalULyKGejF2ihcJRV7MqvOi4wov/rfKi6WbvHi+2YutB73YeEhyn/SitNGL45e85Lnfi6HXvWh924t/73nx9wMvQh958Ubc+s2LO1286aj2ZqfIMvcmVetNc503W8V8W2++8vZmS5g3/0R68zbam8BYb5pSvbma7s2ZbG/M8rz5eYg3XYd5s2qCNxeKvdGXeGNe5s1JMb5cYiq8aRBjK73pU+XNITGy2pueNTJXdKrzZpfIrvem7XxvtougVd48X+ONzzpvyjZ7s2O/N60PSI0Gb0KPefNGLDsu/Zzw5jex+KQ3fqe8eSa8G715JGrPeON+1pv7YkKTN73vecszljd7Hsl6n3hjbOPDOTGtrQ/adj40ikntfVB38OGEGN/Rh4ZOPozt7MPhLj6M6urDgW4+dP/cR343fNhq5sMmpQ+xKh/+NvdhtcaHFTofgvQ+XHXyYZarDyMCfPgpyIcOYT78ILLCfWgT4cP3Ij3Sh5ZRPjSLkVziv1gfPsT78E+iD36ZPnSeJfGFPjQv9eFTmQ/xFT7EVEmNeXJ9oQ9eS314JO6s9MFxtQ/2a30oXufD+c0+JDRIPhF33IcNJ3xYd8qHyNM+8izlw4tLPlTdkvj7PtwQvd/58L77AAIUAzgSNIDuMQNokTOALYMGEDRhAEwawLMZA3ArHUBJ7QCK6wZgXDYA/aoBcj4dwNTVA9CuGcDJDQM4/vUARm0fQI89A9h9eADJlwcQc28A0Q8GEPFsAH+JZ8198ezoy71evtxS+FKm9sXO6IutpS/XrHy5auPLZSdfZrv7ct7fFwO+nAvyRR/iiybOl8nxvpxK8UWd5svJDF8mZPvKfcGXY8PldYQvZiN9OTLTl18LfRk915dR83w5NF9el/nSe70vv2z0ZeQm8bV8/lXGz8jrWV8OX5f4Jl/63BJ3fBnz1Jf+7yV/Bz9UHf04KXQKPwx6P4q9/bju4yfPw344R4kYPzzS/KjN9ONRlh/1eX74DPLjqVg9w4/N1X58PdePbfV+JM/345sFfrRb48cPInutHzvX+ZGz3o/dG/zotdOPsfv8MDvgh/qIH1NP+DHtlB82V/yofuCH93M/Brz0k3uZH6ve+/GhmT+Jbfz5rK0/aZ386aXyZ5Tan7E6f0wu/hS7++Pq78/8UH+eh/nzR5w/65L9aZPvj26WP/bl/jhV+nNbvF3mz9fr/fl2sz/fbfGn/bf+jN7jz8QD/pw95I/hV3+sj/lTdcafF5f9qW4fwOvPA2ipCiBDHUBnfQD5hgAqvAOYHxDAZ7EB7EoOoFt6AL9kBnAmPwDLYQF4fRXAxpkB7CkLYNqCAGpWBfBodQB1awL4bX0AQRsDaL9D3p8JYOvVAJKvBZB+I4AhdwP49UEAFi8CSGkOA1tDrw7yFe0Kdr1hmQrCNbBeC6kWkGWCXGvQyfFge7R8joHiHHDJgxXDoWIOzC2F+eWQvRAaVsCpVTBlNViug6L14LwJQv8H5Q3wphH+OQtbLsDOK3CkCb68BdVPYMBzSP9T5jUPpKZNIBGdA/mvayBTFYHc1gRSpQ3koS6QGOtArHwCeU4gK4MD+TskkJ7xgRxLDGRCUiCrBwXSengglVMCUVQHErsikG7rAzm5OZAlOwJRHw5kRWMgp24G4vghkK9bBjGoXRBhfYPYow5isHkQ041BXLYIosgyiEjHINq5BbHfI4jZfkF8igjiv7wgtg8O4tXEIGaVBLGhNgj98iDurw5i86YgWnwdxHcic0sQP24Novs3QRwUo74N4vbOILb9HESXQ0G0vCR5xJCrQRy6FsSJG0HomqTOrSA5gwRRey8I7/uS61kQ597I66cgPm8RjLZNMCf6BmOjCOaGCNYGs1YXzEd9MFsNweywCKazKZh9ord1MP+4BzMzMJhrQcE8ygzGLzuY+Lxg8ocEM2pYMP2GBzNrVDAuY4MZMT2YozOCsSwI5tmcYN6WBnOkNpini4NpuSqYTmuC+XJ9MKoNwZwWxZuDSf4+mMYfJfZgMDNOBeN9LpjnYsn5YH6+HszIG8FMbArG+o70K8ruBvPtU4ltEcLVliHcax3CknYhdO8WQlPvEMbrQjAZQ/gQF4JNZgjv80LIGRLC8KlyrTqEgUtDqFgbwusNIURuCuHrzSFMPRiC95EQ/moIYcjpELbfCGF/UwgT74SgvRtCwb0Qdr0I4eVfIXxsF0ofZah8p0IJMoRyLyCUsOBQtoeF8nNEKH2jQvFKCGV4RigTskJZMC+UN3WhWK0IZc3aUGLWhXJzWygL/yfzD4TS8ddQNpwJpfhqKO+aQtn6MpSzb0Pxbh1Gyw5hmHUJ45SI14fxvSGMLhZhzLEJo84uTJ4rwnAKl/cRYURGh/FpRBi6L8OoKgxjcXEYByrC2LY2jAmbwriwOQz7LWHcEXO3hvH+2zBsdoeRtD+MFifDMJ0L47rIuRbGtKYwrj4Po/RFGG9fhdHvrzAsleFcE12N4YyxCGeHYzhN7uF4eoZzNz6cPhnhPMgJZ21eOJ/lh2M5Ipx7c8LpVxNOi0XheK0KZ/U34Yw4EU7fk+FMORXO1dPhlDVKrovhzL4WzoqmcIbfC2fhk3A2PAvn9ptwpv4rMf+FM6hVBL+2jkDTNoLCdhE4tI/grjD7PILQPhGs00Vw1hTBbesI/vGKYKJ/BC3CIuTvEkH3iAjGRUagjoogOiGCzskRjEqJwDMzgquDIwgeHsHGEREcmhpBY2kELysjyJgbwbDlETxZE0HKhgjaboyg9+YIDFsiyDsWgfnJCO6djqCuMYIvL0XQrCmCX55FkNs+krqukWCIJNEikp2WkeSbIulpFckRMcE6kn6RkXyMj2TH8EhyF0SyYUUku1ZF0mFLJD+JEVsj6b8tklOi685IHPZE8u5oJNWNkXifiWT9jUh53pb4J5HMeB6JzYtI5r6MJOb3SIZ9jKS+YxS7ukbxRh1FvCaKltooDMYoyiyicLOMIswqilF2USjso/g4NIqs4VEcGBHF2JFRnBsVxe2qKF7XRNFiXhQ/iPKFUUzfHEXNlihebY0i9pso7u+Pou2hKH4/FkWP01EsuBHF6btR+D2Uek+i6P0sipe/RTH+D8nXLpqWnaMZp4nmkT6aEGM0U32jORoSzcCYaC5kyHhWNCNHRbN+ejSmymhqqqL5fms07qeiWf4kWn7Horn6dzQNbWK40S6GqvYxeHeI4ZWI7RTDD51jyO8SQ++uMRwTU7rFYOoeQ/XnMfzeI4Y2FjHMdo6hyCeGJaEx/BsWQ3ZEDN0iY7gcHUNZTAzL42LYkRnD67wYbg+Poe2YGDmHxXB+agzaohhKi2OILI0htzyGSZUxsj8x3FoQw/rFkn9pDHvE8GUxhH0t+UXXbTHsOxKDsiGGR8djyDodw4AbMdjdk88tY1ncKpbstrFkqWMp18WyyhBLc4tYvjDFclxMs4qV73Ms82xiSbGPpWN4LD8LdWSsPJvEUpMcy+uUWF4OlVzlsYRVxPKvsF8cy4IlsXT+JpbL/4vl0oFYnv8SS/6RWDlDSL7jsTw7J/mvxBJwPZY/Rf7DWHo/iuXOk1jutY0juH0cs3vHkdM/jiRNHCe94zgTGYdTdBxHE+LokB5H1xFxuEyM4+vZcXxVFEdhVRwsjOPgEhn7Vj7vjSNifxznz8bxw6U4Lj2Oo+xJHC+fxrH7RRy72sczxjyeUm08sYZ42gTF4zZG3o+LZ+mkePkOxJM6N56K+nhGL5bxFfGYrY6nz6Z4wrfG03VfPMnH4/FsjOfpzXic7sdz77XEGhMotUzAw5TAS5FgncBemwTc3BM4E5HAk8QEopMTWDoigcfjEiioSqD/kgSK1iTQYkMCsVsTGPFNAue+TaBkVwJrDiQw+lACv59KoP2ZBK5dTaDmTgKb7yUw+UUC3/6dwMB/Erj/QfK1SyRJlchXFonUmBJZ5JvIbwmJ+KQnYhqSyG1RPzSR/8YmsndWIslzElm4KJEN2xL5bm8ij35OZPzZRE41Jcq9PJGSh4ls+i2R122SaOqYxLFuSXzqmcRrdRI39Un0MCVhZ51Eu9gkMpOTKB8i14YmkTo8iV5fJhFenoTrmiQGf5+E70/y+msSfY8kcfVUEi+uJ/H5gyQWP04i4onk0yZTYZ/Mr87JDPFM5kRIMnsikzFLT+bDoGQ8ypKxqE7GZX4ysWuT0WxIxm5bMm92JHN+fzL9jyfz/YVk3K4k80K43k9m9YNk2j1KxvAkmYTXyexrn8LJbil8YZHCc1MKyYEp3A5JYXt4ivwupuARnYJVQgrnU1P4NSuFxQNTUOWn8HaIxBenMGl+Cs7fpPBMPDqRwtjGFFo+S6HmZQq5v6dwt2cq33qksisolcrQVP4KS6V0RCrdx6QyeGoqJdNTmVeWKr9vqegXp9JmUyp//JKK5clUCi+nsuFpKkefp3KwWRoTm6cxqk0aJzVp9HdKIz4+jQMJaawcmkbCrDS8a9LQr0ij3/40OjWkMflYGqFn0/C8nsamG2lk3kyj4700fniRJuf1dC5apMuZOJ2N9ukMDUlnYU4618rT8VqQTsGSdA6tTWfyunR6HEpnyzN5/286E5pl8H2PDGLdMqgLymBkaAbVMRn0S83g+ZgMOk3KYPTCDPy/yWDgzxm8PppB4YkMJjfLpF2XTH7WZDLBLZNlmZnEZWXyYGAmy4dk8mhEJu1HZ5Jam0m3hZlsWJlJjw2Z8iyZydg7mRjuZtL2t0we+2QxzT+LlyFZbI3P4lxiFnNzslgwPIv0WVmcnpNFh41ZvNmexfb9Wcw/kkXbU1nYNGaReimLd/ey+O5+FiOfZmHxKkvu49n0b53N1Q7ZDDVly3NSNo0B2QwKlvGQbNokZnMkLZvCnGzK87MJHpHNtEnZpE3N5r/SbMZskJivszn6bTaa/dncEAUns/n7iVxrnUN0uxx+7J/DZPMcXhtz2OuYwzrPHELSc5iam8PaQTmk5cuDyKgcrhfmMKMyh7tLcohbloPDdzlUn8zh2cUcNnUYyPG+A9llPhCDdiAzPQYSGTiQ4LiBOKcNZH7eQEbOHkhY7UD+aZ9LumcujaG5/DYqlysVufxUncvGLbnk/ZjLw59zyTidy60Lufx4K5fBj3Ox75LHM3HRKQ+noDw+r83DuCWP7UfyiDueh+XNPBY9zGPQ8zx8+w3ij5BB/D1qEGdrB5F5ahC7rg4i4cUgpnfOp/7zfMz65nPZMp9aUz4bQvLJTs2XPvJxXpTPm035xO/Lx/ZePq7v8/FoPphWpsGYuw3mZMBgPkUOpk/8YEITB1M4ZDDPpw1mYelgkmoH43F8MBmXB/P41WDW/j4Y5+5DGOw/hOSvhhAwcQinSofgXz6EP+YPwW77ENLPD+H8hSHyezIE3W9DaHw9hHPmQwnRDsXfdigtA4aiDRmKT8pQlnw5lAdzhzJ+21Ce/jiU5EdD2aQdxo+uw1joPYwJUcPYHDOMLonDmJg6jFGnh2F9bRhmN4fxou1wngUO57Oo4VwfOJxfK4fz46bhRJwYTtOF4US9Hs7m1iMI6TSCNXYjyLQfwcfAETiGjGBe6QgaykdwbNEI+q4dQcnGEVz9bgTJjTJ+ZwS1HUZirRnJ0fCRfIwcyczMkeyZOZLgypH8UzOSnXNHkr5wJO32jaTm5Ej2nh3J//4cSUqnUZzvPArf0FFsiBlFs/RRDKgfhWnJKHqvGsWsjaPk+XUUq5+NIvz1KL7sNJp/lKO5aBpNo/9ong4aTf7g0WybMpqXc0czdt9o3jYfw+luY9jVdwy+g8bw+/Ax9Jo4hsEbxzD2/RiS9GPJChjLtSFjuTB8LFWjx1IwfiyfLRmL17KxDDs1ltb3xhLwYCx5/4xltuc45qeP48jicQzcPY7I4+O4/XYcowxf8nzCl0St/JK2m79k3eMvGZf/FS8nfMX6r79i0DdfoT7zFWvbjSfv8/E89RnP87DxvB0xnoP146naPp70i+Nx7zCBTL8JpNdO4NXGCUQ1TMD3nwkcejeB2DYT+Uo3kb6BE0mZMJFmByfS+8xEZj+diE3rSQT3nMSF/pNYr5/Ejw6TuBc2idzRk+i8aRLf7p7ED3snEXBoEqvPTmL89Ul0ezKJCe8m0dBsMh1bTuZ/PSaTZpzMXpfJ+LhN5hf3yeTkTSZ31mSKNk3m8c7JaBsnU/7nZPa0mYKq1xQGfzGFfaopfOk0BfvwKRyNm0JZ/BRaHpT3wuLUFF7dm8KMrlNZZDWV8Lyp/F4/lZEbpuK1byoOr6ZyrPU0tnWdRoBxGn87T4P0abzMn8ZXQ6axd8o0di+Zxsp10xj7eBoDnk/jlf907OOm45I7nf1503GeNZ1ZBdMpmTedFb9M5/WF6STfnM6YV9PZ9GE6BzvPYJtuBvZOMxjgOoMfomfwKn0GyeNmELxgBkmLZ/Bx2wxC982g9NgMIi7P4G3TDPp2mMn2LjNRfCFCZ9IQM5NlCTO5mTOTAV/JtbKZfFgzk5D1Mxn6y0yOHJ2J05mZ/NtjFt9bzOKTaRal1rOYEzULVfwsogfL59pZLK2fhdW2WfS7OIvsP2aR+NlsvLvNZlDv2Vxym823frPJjprN04TZvBg1myPj5PXL2UR/NZveRbP5vWQ2vuWzGVIxm+HzZ9N/kczZNpvYn2aTcmI2jW0LuN67gIXaAtT6AroYC5jnXMCaEQUwtoBPZQX8VlHAmPoCVGsLiPihAOXJAlwbCzhxp4Aezwp426oQszaF/NmtkOXmhfgbClllU0i+bSHTAwuJCC8kKaaQ74sLsS0rpPfiQoauKWTg/wpZt7eQracLcblcyLNHMv66kGpNEeMMRRy1KKLBtQhVUhETU4rwTi0iI68IzaAieo8qIndyEdVTijDNLmJ8cRHb5xXRq66I/5YXcX91EVcPFjHkUBE2h4toc7yItBtFfN9UxIe7RXI+LiLleRHhL4vweVVE69+LyHxThO5tEWXizfsi2rcpZmnbYnLbFfO6bzHfmBXTYFGMg30xsU7FeIUUU5RYzP+Sipk3spgN44rJnlFMZkkxzauLOSFufFOM03fFWGwv5uH+YkJ/LqbgajFLHhWT93sxKW+KudJuDte6z6HKaQ613nPoFjGHqYlz2JQ0hxUpc1g7cA6DR81hyaQ5/LdQYhbPodXqObTYOofZR+fI3s1h9+s5tP9rDmOblZDSvYSuvUs4bCzhTGgJOzJKCMoqoXBoCV+PKKHTSBkfXYLTmBL8J5cwbkoJ9uUlvK0s4eLqElauKaHF2hI27ynhWkMJbxpLSD5Twm9NJUTcKeGr+yVUPyvB420JDX+VkP5PCU8+lLCieSn/tixlYKtSzNqXMr5zKS97l3LHshQf61IW2pcS5FHKjJBSDsXJ55xSxo0s5dcvS0kZX0rE5FIOF5VyY0Up89eXYrGxlB1bS/l0tJQ/TpRy4XIpiruluD8rpfF5KXvellL8Ryn5n5XRv10ZEe3L2OlQxia3Ml5TRlJgGS+CyvgjtYyAQWWMzy/Dc2gZpePL6DizjJUFZQwrLONTURlWpWVklpXxxbwyxi0qQ7e+DP//lbF6RxnnfpDrP5XR50gZ0xrKuCvmXi1j/40y/ne/jKZHZXR+Usaa52W4vSxj3p9lpP5TRr9PZcxoVk6PFuVca1PO8E7l/NmrHCf7cpaK987l1LiXs51yegaXMza6nM+Sy8lLLccqo5y9+eU8HVpOxIhygseUM2J6OftqyvlmeTkD1pezQWy7UM6Eq+UMfVLO4uflnHwh838r58OrclL/LUfdooKw7hX06F1B8BcVbOlfwTVNBR11FVwxVODqVMFw5wo+BFWQFV2BPqOCvaMq+PGrCnZNq6CgsIId5RVEVFbQe75YWMHdbRV821BByBVxrYKetyqY8aiCmb9L3J8VFH5WybPWlaRqKvngVskx90qcQyq5klzJ0wmVqGdUMre0ktzaSvLqKvlsYSWTtlQS9E0l07+r5L6oOFhJZkMlv4rzlyppfaWSbfcqmfawEu3bSpo1r+Ji6yrm66v4zFTFcqsqAt2qUPhV8UdwFX+HVtF+ShXjp1WxYG4V/suquLeyijnrq6jaXMX7bVWc+b4Kvx+rSD9axfDGKpouVtH9chX/u1JFr6tVRFyrouB6FS2fVnFerH5WxebfqvjlfRUfPkq+9tXU9qgmu2c1AapqMq2qWe1YzZDgalaEVMvzQzV3o6v5mF7Njdxqeg2uRjm8Wv7nqomdWc2x4mraVkjc4WpqzlRz6XI13leqKXtdTf2f1XRX1YBdDQdcashyq6GFVw2fx9bwKlHGkmo4lSZjGTXyjFvDe9F2VA1nymu4s7WGn7+rYd+pGv44XUNGYw3zz9Rw+34NR57VkP+ihg2vanB8X8O19nOZ0mcucS5z5V4+lyL/ucyInMtDUR07l3v5c1lUO5fCRXPxWTWX/62Zi9/uufz+ZC7LXszF67e5THg1l7T2tZzqWMt/6lru6WuJ8a5lcmAtoUG1fC+2RtfyeYxcG1TL+Vm13Cyo5WVNLTnzaum0oJYJomJJLZs2y7yva2n7Uy3++2pRHKjl/S+1FJyr5ejFWjpcreXJdRn/rZZXot9n8wjpNo/C7vPoo51Hje08Elzn0cJzHs6J8zBlzOOjuJ49j5kD5/HroHnEjphHszHzmDJ1HqdmzYPKeYxbN4+KTfMw2z2Pxz/PY3rjPFRn51Euaq7Nw+fjPHTt6gjuVUeFqo6DxjpaONYxxKOOW1517Amq43B0He5xEpNQx7i0Oral13FzXB0x0+pomFEn/0d1JNZJ7Oo6Lq+vY/emOjZuq2P7zjpuHJf4c3XkXKpjxrU6fnxSx7TfJOaV1Pu9jozW9XxuXc82v3p2DqpHmV+P7ZB6VkyoJ29aPaun12NRUM/X8+rpXlfPdBG0qp6Xq+vR7awn7GA9R1/V0+J1PX6t5nNbMZ8znvP5Pmw+1pHzKcybj0X5fDknzKdq6Xy+XDGf/zdcnmFRXlsbtkuMvUbMMTGxt2DB9qlovCUWYjlRYolR1BMbFtRo4EON5cQWBA3TOzPDzDAwDL1LlSZdKVIEC4qCYu/KeX/c17PXs9ba+8++1rV3my4QD1Mgt24GIrofSF4vEYumiujjIkJ+UMR9XxGLT4vYIhdhM4kYbBYhCRExJlzEj/EiXt8Q4dQookOziFcdxZwcJCZilRinX8Qs2C3mZ28xA0+L8TwnRpkv5l+FYm6WiNHfEbP8oZiAZjFHnouRtIm54iDhr+4Sfu0rEd6SEtrGSnCfKGG3k4S1UyTsc5awbKGEa24S3m+ToP9TAv4SukslfNJICNFJSNdLGG+Q8MQkYXSshB1xEianSQjIlTA7X8IXJRK6XJMId0yC9ZaETq8lnH4rnNldiqaHlPmDpDg5SkmZIuXsbCm6uVL2/CBlsLsU4wYpvXZJebRPSpaXlHMnpHiclFIg0MVPiP2ljAqUsiVEijleSnS+lHalUj6rkCJ5JuXSO0G7ypjfR8bBATLajZBhnShjwkwZ/itlzP1JxnfuMnbtlbH8dxkJR2QMPC4j65yM8VYZqyJlGONlNKUL63wZUYUyzhUJWi7j/xpkdLkrQ/1e6PsoI/ILOecGy3k/Rs76CXLaz5LT+Xs5m9bI2bBLiPfJGX9OTvZFOZdEck7o5dwOlrM6XM6sNDntquV4CgTflPOwXk7AXTnn38kxf5BzpJ8Cm6OC50MUlA9XMH20gs7jFWyfpcBtrYKjmxR8uV3BGk8FDpcUjAxU8EqiYEy8Ar8kBY8KFGQXCnXVCg7VKVjYqqDkqYK01wrCByuJG67ky9FKNo9RMnuskgHjlOSMV3J/opIJTkpaZypxcVVSu0LJi9VKRmxS0veMkn//rWS8n5KjMiVvDEqaQ5SEximRpQl1eUp6Fiux31BiqFfytk2JV08V8waoeDxYhecIFScnqDjqpMJ7iorchSombVJRuVNFureK52dVmM+r8JKqSJCp2GBSYTSrSLWrcElVMaVJxXBHNX2+U/NgsprdqJHvUHN7p5rOu9X8uEeNeK+apV5qRu5X0/6AmoU+anb4qik+o+Z4gJpVWiEfqeafKDV7otW8yVVzLU/N3BI1zyrVXL2p5miLGt+Xwr4DNSQ5axBP0+C2REP9vzUs26xhzG8akrdrOLBbg4OvhsYzGtQBGib9o2GNWsNUjYZ+oRr6h2soy9AQVazhYoWGfXUaFM0aPmvR4N0q9DzVMPmFhq2fa7nQT0v8EC2dvtaiHqdFO1GLcaqWmqVaFrsJ681aNm3T8nKHltKdWvz3axH9ocX9pBbdKS0uAVrOXtTSoNZyrVXLkldabvbRsWuUjifTdKSg49R/dJTv0CHz0uGwX8ddgZxDOl5f1PFVoI7Mch15VTqCb+hQ3tPhfV+I3wvxBx3PPuq42DGIh92C+NQviIkzgxjtGkTjz0EM3CB4+4Kw+QYx9a8g4pVBdFIH4WwPoq00iKYPQTgN0NMyUM/hr/UMnaJH9KMepxV6zuzSU3VSz9VzetwUegpi9Hxepmdco56IZj3f9DdQPN3Av2YacHYx4L/AQMMyA909DezyMWA4ZmDvKQO+pw3IJQYOWwzCPDLQv95AxkvBG2Bk8zAjj0cZ+WKSkWMuRgauMBKx1sjrvUZ8Lgn5SCPtko34ZxgpyjEyNM/IzntGHFuMrHtjJOStkWHzgjlBMJd+CKbDomBGrg5m27pgPu4JZpkkmGu6YH6JCqb5ajCJt4NZ3xiM4WkwOZ+ZSOxhYvFXJtwnmJg20cQvU02cdDMx4YCJugsmAgNNVBlMfIoxEfPRhO/XZgaNMtM6zszTaWY2TzezwsVM0DwztxebSVpmZtlaM4u3m3Hfa8briJlbAi3/mHlrMZNsNTMwXvCyzBy7ahZmmJnZDWZc3wk1H8yc6mqht6OFxHEWRjhZMG2woPrDwoNACxa5hfbhFjQJFk4kWnAusFBVZmHlPQs/PrQQ8knIdQuhuV8I4TNC0B0I4ZvzISRbQtgcHcLO1hB+awshqZ2VXl2sPO1m5VhPK9FOVsRzrPi4CrrYyvwVgq4WdI2Vkl1WRu62MsrbSutRK8cvWXEyWvkr2Mprgew0K9cHhzL+q1D6DQ8l2iUUkUcofj6hVAeE0jUllOziUALLQ/n2cSgLvwqj17Aw1n8Xxj/fh7FwXRhDtobx684wtu4JY+f+MOarw8gLCeNFhlBXEEZzbRildWGMrg8jsTWMisE2Dg6zMd7ZRsYMG8sX2li03cad/9oY97eN2gs2XOJsxGXZMNXb6PLYRvwTG6ee2djcORzrlHAWTA/n1cxwqtzCyV8ZzrVt4ZR4hxN7MpzXSeEcuRvOs0fhKF6G09rDjr63nTt97SiG2rm4wM7bjXbW7rQj97TTc7edlwKWfXb6HbIzN8DOKpWdK1Y75eGCX2Gn0z07nV/YGdw/ggbHCLQjI8ieHcERlwiObYpgkU8ESQINJyKomRrJ/h8iuScwbUMkn3ZHovGKpOBgJEsuRdIQFUledCTH0iOZei2STtWR+DVF0tg9iv2/RDFcGcWlN1HEfB7NyuHRjHOKZv9/o6kJiGb5xWgeaqL5yRpNxPtoitqiWdEtBtcRMbycEINBGYNzx1ie947lwMBY5rrEcnNRLNFLYlmrjCVAE4tHZCxuUbHMKIll/utYytrH8b53HFsnxrH+QBxxPnFsOhVHg7/ga+IYWBhH1vM4JnaPx7dnPF3nxLNhezy7vePpnBhPQUM87xwS6NUzgfqpCYhJoPvCBJoOJ3ArQPByE3hVmED8nQTieiUybEuicE4i/kcS6R+XyKKiRNr6JqGdkcTB+Un08kjiW6dk/nRNZvPOZBbqk3kUk0xvhxTquqXg3jeF9dtSuLQ/hbS/U7DoU9hXlkLxmxT+XHYZ9zWXaTl4mfTSy7wrv0zMrcvcG5JKslsq535OJUCUyuHLqVxoSWXB01QS26dxtEcaHn+kCX+TNAL90vCRCN6tNEpa0rjzPI1Zk9LZ4pKO68F0JkjTmVObzpnPM1i6MYOuWzPI3J6Bu3eGMO8z6CvLoJM+gy+qMujgkslKr0xS9mcSFpqJLi2TF5mZTMzLJK8kk2VrsnBel8XiQ1kMOpXFKf8siq5kYS3LYkl1FgXjrtA85wpd/a+wyHIFccYVoqZl8+BANv9/JJvDldlMb8vGvDCHui05fGvIoTo2h7OPc4h3zKXCI5exV3MZVJjLUoc8PGblcXZBHt8syyN5TR5jrXn4js9H/lM+FYfzueKdT5Q0ny9z8gmbcJX7W66SevoqbjFX2TW5gJOGAo5XFZA+s5AZGwuJ8yrkoa6QhKRCun0opHZMEe9mFHEsoohFd4uwNRUxY04xbCumraiYJU+KaXEsJebXUiI2llL0eynpolKOGEspay5F9rYUvw+ljHYuo/PcMm67lvHGo4w7Z8r4w1iGf2MZPY5eY4TmGsfbXeej/3Wk8ddZff061FznfsdyfvqhHAdbOb7R5XimlDO/toJ5dRWEPaqgj0MljVMq2epcidvySqI8K5m0txKTbyWDLlbik1RJzfNK5jtVMfZMFSECFr8qZq+7QarHDbIP3aBKdYPzL29w/Hg1SXHVJMdXUzqxRnhb1TAhuYZTTrWc86rlfW0td2fVMWJVHTn+dXQw1pGbUoempo4Bj25S1XaTodPqidXWU2aqR1RVz5Dqer59X8/AfQ1UuNwS7tYtcs/dIrTkFu4rb3Nh/W3GPLjNJ787+AXcIT/zDkde3GF1h7sMWnSX6v/c5WTHRlK+b+T3qkYcahpR1DUy4t09ajfex9X3PvkC9Qua0C9t4rJPE12uNjG3tAm31iay7Q94n/mAy+0e8nfBQzo9e4i3ppmELi34ObYw9MsWIpwfMXrzIwIOPWLyvMesMzxmY24rxx+0ohY94beMJ3g6PuU3y1NcCp5yLP8Z912f43L+ORWeL4k584pu6ldUFr7mZf83eBje4HrxLcWmt/wPR3+UKA==</binary>
            </binaryDataArray>
            <binaryDataArray encodedLength="5968">
              <cvParam cvRef="MS" accession="MS:1000521" name="32-bit float" value=""/>
              <cvParam cvRef="MS" accession="MS:1000574" name="zlib compression" value=""/>
              <cvParam cvRef="MS" accession="MS:1000515" name="intensity array" value="" unitCvRef="MS" unitAccession="MS:1000131" unitName="number of counts"/>
              <binary>eJztXC2TJEsVLYFArkAiRiAQiBEIBOLW/IKVCMT8AMQKJCIDQawgCARBPJly5ZMvUClRxAYKQRAln0Qi6ZrJO3Xq1LmZWTM9w3uAuFFZmffj3HOyp6ura3qazKZpqmZgk7BofrUc+Ph8qhbFe2yCHHwcxWRkXD/Khz2svoUwPcTPj37vLselHu8vdrPO1/HvL2YX+1Dn31/sYz1P82OOpeZa4712hlpGmBg3+6lx1Kfjdj5uKo53Fe9SY30+Q/9KR6xX7Fg7k39LP9RrqhxNFevKqeNaaq3bOnbD/bY0+BqxJ83tuI+Raz6qOkaxSaxh7+UETsXjaD+MvRA2x8F4sVeuk8RcrvO5xmQR2+qZOYpqsh6svXV8MeaBo3lfGzEUEdvjI4t51F1x67ogb1axPelVXyct/vg84pI5a+mhxlGdKJ/iB3tVWnmuRfDH1tIg4kn5MH7Gx/pFnLbWfbx0fBUnnENpEa2N+kS8pMZ6EnPMX6YcRnFJ+N7Me81To1arL9SVdeT8iKdVr6cT84O939T33GLb63uxeq0wb9ce65pfj/g1ha8lqGl2fH0ilxE/jNdxIkeulfuWBq/MLe8PxY/HOR9Tvbby66mbes1173//5j1Pzp3zmKkm1kli/FS3g7G3tkC+9xVbMdBq1td/kx05a/HEa3ieg3Wf8zr383Y9mm3/enSMCc5RV+etNOognsmOryXUwetjfubb7LiPlSbYZ6aYiL8oR8tS7f++Xvuv9gWM39fXKI7NaI/OR8wRhkI+mdZTEJftmDfZkRfMYxRX7KjROl4Ejmx0vWL71+YIx4iJ/RKtc32z/f5JlFNhiLAY5cQeMadr4z0aGWP3cXRulD/iqYU54jPKq/hp8aTilQ/WSiKuVbvHX6tnztvKnYPYHi8T5VjHhcaljrPBawres0b55v4Zk4rJYp6P2HsRdSLNsC7yy3EW5DAao/n7Zq4c4TXgU0/w3n8772sslC9b3EMii/wsWPPcCc5ZlyXg0igH1lks3hsLxGA99C+EC/N7rPtgHuef51DPaC8gJtdmHeNn2GT7z9SIGfnJ0EdUD/vhOcVdS1fWRc0jxmT7PemvadaWj6wV68441uNi2z1E1KfY/p5Lsm3fLLb9/VHcFts+R9xUfW7gPpzr96ShwI3Yfb7U2ut90h/cTdP3L/bTi/38Yr+6WLrY7y7247vH9Zs6/vri/6+Lfar3T9dr/wL3Vplj78c5WAif0pI5T8E895fBn7lsabliu6/XhV/Wfr5z6fW70O9XF/s8P859qj4fa89+bxb/1vm9Kqzt2ifCkOvxZt7r47ZUM7hf7fUUT16Huco17mO9L+792eX4w9rvn+dHK9V8/EX9jHcLGBZRw+s/YKh1PNfK7VLty5ov1310W83v1Xt/ikPst7V3MBYtg0+Ev9imo98DmGA+17XisfA5bSENVA2Pu617yPt/B/x+gD3lefH1Xuy45yNuEpjSijGyMb/MJdpCMc7ZArjNjvcLM+XkWklgVBriOfbmGLy+9+9j5/Yhdt5rmMEf8/k6YkuQU2HiOcU/j70e4jBaV3oZ+eExBfFKZ/RzXrhmasSqXL211PDF+uuxCL8WB4yxCN+ofzzHuhiP+RVXkdZ87pq3eEhBLOKKNFEaciz3boGfj5UWkx3f/8y2v2sLzGdRX2HDOipG5WiNs1jDOa/HmEzEJzoyx5iH9eMY5CyBFdvuXfl6ETizHfej0j4yr+fvd36980V9b/T3a5u3a1TX1a8X+FoFNctwnmzbC8yh+3qP/j15nrdr4sX290p5j0SaKFP7B3Hcz9u1+Yf6Pv70HYBt79vOR6kcJjvykKkWa262vU487zvqd7I9zwnye90MuTOdc8/RPPJgduTH8SMGx7ke/XrqhvYF640cRDWNesb6zGkOcjHPioPVCqxnyou9F6rHuRVfjCfVvphH5zLKwbmieeaB+VNa9mr2anOP7MtxyCP271oslaMP9fPZl/Xzytf1b8KH+lnHr7Hd8J4H6qgwTWI94kyNeW84l+s8PuPDtQucJ8qz2yOwhr209ENsSaynIM+o9md80T9RDtwnUR0TebgX7CdbvJ+Vfq3cqn6EHc9VT6yDwlcCnpTGiA39s6jL40S1MI/7LFQr23E/Pte4b8T1sDbHsQX8mGelTbJjvQiH+2fgZKIx8oyaFtv+XiE+1gR5VBygP/oxVrMjrtYa82UWv88glrN6qpqIJdPaBDh6dV0X3wN+ZM08nnnmc4NYtaY4VdpxDRXLvbEWFsQrHRVOnPfcmfwYu/edyId5HNGd8/Z8ev22arN/bvhifvfNcN7ilnGyhor/HMxH8Tg3gqXHZ6G+RzXMdFQ+PXwtnN5/lAN5S8JHYVB5VCzPs7EujrMVo7BGnHHPXKeHS/HY8sX82Y57DzEstn3O9Pksco1w35vn2k8+s+ZjlF91VDysPRbbrsezHZ/pjfpFXrCHDDXwvAi/xfbfyS625z3qucC8H90H45Pt7w8tNnU181z4Pwol4HxUe+Qo29Yr4kRt3Ar4Iw/ITRE1/Bw/93ntTH64rnrhupn8VI+J4o1yJlqLLMEYsXPdBOOWBsjnRNx6PTTMz5gznUcaZFpTnLKuzCnmSMJH5Wccysc5ieLVXKFz1hR7VhgU/qgea5cgR6s39F+C+i3NVH3XIaqdxVxk6BvVVTUUfz3e1DyPM80hRyouYcy816WFgXMo/Tg223FvqZ6wNvtzn4ghwZxZ/Ldpnff70PiZlo17i/hXvTJ/LU0d0y7PrDG0dODcyBXjUnmK6b/LqpdI2wJ5cC5TLs6jeMbcvBcwVuVRnKk45btQDzfw7EjxOPq+xPMVqIFrRfSHfSbCkSCfim1x5bm8hwV68X3PPHEenjPIpfBGOdgSGfbneFEX7h2N8eP/mEZ7wueTabytHjxPNvF6DcaMhY+Rtpw7Wfw6Nju+Z6lcjKOnF9foaRvVd65SwyeqG/liPtRZxSpNzvaiNGSfTOdJxLlfS+sRTtfxYtv3sqXOPX2fDp/D8Nk+xMV8K44RX7L96yuJWJ5XuBW3mLfVM+Jl7tQ69xjhGOEd9WStJ9t/d8/9GJ2fxcD9MmfOu+PEcaRxVJ/5VLiTmMc6meY9rgj83FsW+ZVfovPId4RLpQ/2MqpVhliPL5QHeUgQ63PsqzTp6YZ5k/BTeZDPTLkS9ZZFLs6JdSONop4TxWfyx3X042uAqF9Vg3nE3O7rccs6rt/X/+Rumv54sb9c7E8X+8fF/n6xv17sDxf77cV+cbFf3z0+p/7u7vGZ9PVZ4u/dPX7X/2He3698N8evIaU3zhXCmwk786H2Auv2rj4P/bli/lnt7TfQ1y9rX2t/Ky9/mx+fN/+qxvqz2wmeG3ioLa6jXfNiGi/rxlwlkc/NtXt4Jr3iXTX8WPt6X88/12e/V/z/nLfzT/P2/IM/T+Z8J+CbOfQxrqu9xni5/27eefufAP+f0c+1j091zp97u616YB+l5lC9qL3nfi0f1Mk/T91UDbJtx9X8WXLX3ucZh8qPHKp1jlc6+b7zz3jOjdX5W/ob478dkyCnY59s/5oz8OFxsUlqHeFXe8H7SY1zPGIsnhc6R/9IZ8aCa5lyeT7kMVEs663qsT9rOrIXuLcc+Cpc3gPPjejV05LHiHciH8TuHGTwz528Pc4xhnOomEgjPiqtFJd+XCBO4T/DdU8nxf0Zn3W+eD/zcS6DH2qHY+aJayFfKeCOx2t9/9t/X98TPs3bM8H+edGfh8bfwigWfw/P+0KtsV8O1ryXAmv+G2lp3j+v7O8dq69jXoDjRfCptGMuW7pH+wh7e+Jnhnug8/4+l+P2c8RtFmOKuGX+kUO1N7yW+yWj723nIxcRN95vtI56Y58J1luc9vi2IBfiS2It05jzuCFWVbNljJPrtXqKem9ZCyfmVZzguvfd60vV5qP7Zjji3DKQf6TeGZ7QPwG2BXhBLrBmgjhVW2FQmvZ0NIpNHZ+RXnt+Jvx7WrRyRhxF8RnilG+GmGxHPRRXZ7h3v0Tni+CmxXEGn1Yca8y8MR7G1cox2mtrzfsoIn9U18Qc5040x3rjea+niN9onDu4EB/jVFiw11b9RP7cr68ttr+voPy4j0gbhZX7zxSj9OH1FhcpiFc4I8siF/PMedQc9pYCn8iiWlHfLc5VHOfMkCfK18PEvDNnOMfxbs55Fj6KW9XLiFY9PrmG8sF17D0LLiIeW36eS3HIR9RP1RvVNeKlFYcW9cPzUe8qZ6Sxyp2ADxXb43sUz5lYhY97yWJdcXYGZ2rwoHhEn6hW7vikBm6zfc1EPsyLH0c0U7EjHKpz58z/R3s9v4HP/ottn1tv5g3jKOYWPubDbH9fuNj29yUDjhH9er2rtQL94NwI96NaGY15LyhfNOfk6feA5qmJJwW5etiVv5vSP8qXxDEHPiN4UidOzWGs0Rz31uOhlVflzoO5RtZHzTngnlSPLb7QP4s19FkGe0s0vkb/rF9Ps5beihf2a9XxvFFvKralAXLf43ZkHuvnDgccp3Ay/oR55+NejLgxOmf8GOvjQvVTI36Ek7PzCvOZPGgrZ/f1O+Tp7vE35tbvwn909/gbc0v9bvzDfPzNtQX4XjnZ/VaVwMx8j+wVhXmx7TsD//7+dt5+K+/9fPwdPD8W264vzOLncVhTP8+Ag/VXlrxG5W3l1H8H4n39zgO/n/FroPt5uwZZTO9nxuH+JqyFz/N6LcSxzvvY+UNMWdQZ1XkEU7Y9z6yT+6gaLTxqz3ke5DEH/ohF7YGoHsalhr/itIU/U2yx/fOKI7wrP1Wfex3R2Dp+OIeYz8RFa855xKk6srV6xrVF1FjXi4hjzXr8Yi8T5VyItyTGOBfxyhy0uG6dm+2/I+d+I8t2zIs5FX7FF2udKCaqofpJJ2JYqyjnmVycJ1MO/3y8jgvEFBHPHBjkRGx83os/y+Xo2nO4zMKH4xXu5+rcwhNxH8W1alvgo2LQj/MrPc3273lZ8NGq3ePM87b0jPCr/Mxrq34Wcz2eR9fUOXPf032kltKyFdvKgRyO5uEcyfTnn9FeVR9nsagaCgPrz7VTIxfjUr5Rf8hvaXDQyqd8zPq/dxDFjfpeM5YtvSC2pftLcak8ON/jNKqZgnmPSba9X6O2BXxG+c9Q03NPlO8MR1nU57zcZ6J4rsfHXl/P0bKFT/HZqpFM79leH9F8C9sIDwp/K+Y5/EX4R7TDdebc5xfRs69HXKi62bb7E7f1Opj/xyDZ8f+aWjU870OteX9f5Gls7fvvCneG3KuVmhMxtfbBiI7Iu9kR46juozorvDgX5WmdZ1pTfmf66eEdwafmWz6psd6rg3MR3pF8I1ifi4vHI3xdy5xfrnGt3kfjXtqbgfV88xX6GvFXeJjvkZiX8qLwpmC+hz3Kd4ara/T30hytvltxabD26pPFXMTrKO6ebm/N55meRmqkwF+Nz2KO4kax9vC0fM/ykep67tTCnozOr6U917hGzufy0vNNnXXmU+Vr5oD/UcvC9yz+VlyL714PZ+rx8SV4z2I6i/UsPtVbi9dRn+f2c03dXmLpRH7mbj3mF+AY4e4Mvtfgzk76v3aua3P9Up2ssf5a5vVygOdaer1VblUj6vls7bfW5toav3Wulq8N+p3VrzUX1RnFeaYWj9Mze30LnSPMr4n1Lfvt6X8NHK/J24g+rZpn8FwLO+ZJJ/Mrn9fS7tq9vnasBTFvyY8F45f0+9r40xXrcexITyqmpWMa8H0uds79HF6eG/ca1qrd0uA19W6tXwPTaP1r5k+vmPuamn8ba9kb1nlp7HNznI1b/dML8l2j12vF2+Dac3h4jd4iH+4jwdzZvC/l+Gxeo7VrctqrpbDy+ln/Xt+vxe9bW6/2NbB5jjSYt6fFc3Gfrfm/bmbfXF7OYLu231kc3wQOX4KhFctr1on7T3HxGhq1en9rjf5vU3fv/bfY2d6ew8W3ib+3wvqyOv8Gpsp0Iw==</binary>
            </binaryDataArray>
          </binaryDataArrayList>
        </spectrum>
        <spectrum index="5" id="sample=4 period=1 cycle=4 experiment=1" defaultArrayLength="11007">
          <cvParam cvRef="MS" accession="MS:1000511" name="ms level" value="1"/>
          <cvParam cvRef="MS" accession="MS:1000579" name="MS1 spectrum" value=""/>
          <cvParam cvRef="MS" accession="MS:1000130" name="positive scan" value=""/>
          <cvParam cvRef="MS" accession="MS:1000128" name="profile spectrum" value=""/>
          <cvParam cvRef="MS" accession="MS:1000505" name="base peak intensity" value="106.0" unitCvRef="MS" unitAccession="MS:1000131" unitName="number of counts"/>
          <cvParam cvRef="MS" accession="MS:1000504" name="base peak m/z" value="610.114522384378" unitCvRef="MS" unitAccession="MS:1000040" unitName="m/z"/>
          <cvParam cvRef="MS" accession="MS:1000285" name="total ion current" value="12519.0" unitCvRef="MS" unitAccession="MS:1000131" unitName="number of counts"/>
          <scanList count="1">
            <cvParam cvRef="MS" accession="MS:1000795" name="no combination" value=""/>
            <scan>
              <cvParam cvRef="MS" accession="MS:1000016" name="scan start time" value="0.84105" unitCvRef="UO" unitAccession="UO:0000031" unitName="minute"/>
              <scanWindowList count="1">
                <scanWindow>
                  <cvParam cvRef="MS" accession="MS:1000501" name="scan window lower limit" value="500" unitCvRef="MS" unitAccession="MS:1000040" unitName="m/z"/>
                  <cvParam cvRef="MS" accession="MS:1000500" name="scan window upper limit" value="2000" unitCvRef="MS" unitAccession="MS:1000040" unitName="m/z"/>
                </scanWindow>
              </scanWindowList>
            </scan>
          </scanList>
          <binaryDataArrayList count="2">
            <binaryDataArray encodedLength="45088">
              <cvParam cvRef="MS" accession="MS:1000521" name="32-bit float" value=""/>
              <cvParam cvRef="MS" accession="MS:1000574" name="zlib compression" value=""/>
              <cvParam cvRef="MS" accession="MS:1000514" name="m/z array" value="" unitCvRef="MS" unitAccession="MS:1000040" unitName="m/z"/>
              <binary>eJwM12V4VFcXBeBxd9dghUKFfrS4h7MgIYZLElxKvcUhEDxIEiR4gODWYsXdCe5OgOAtUCoUimTsWz/eJ5k79+6z9zonMBOvLhPtNWUiS1cmpurLRLGpTNw0l4mfPGXiYVyZ6FeF733I96qWiVj1MvFL3TLxqEGZ2DygTFiGlYmkEWVi/CheH8Pr48vE2wllolNumcjOLxN3C8rER3PLRJ/CMpG7sEwULeJzRWXixpIy8XxpmYguKxPd1pSJdevKxIH1ZaLcljKRvr1MzNxVJu7vKxPO82Xi/dMy8b+yMoFQmRgVLRP35CERrw2J5aaQ2G4OiX9sIeF2hkRfb0gM84VEvj8ktgZD4kRcSJSUC4mqH4REw8ohceyTkHhRPSTqfxESqTVD4nnDkDBnhsT6/iFxaEBIXB0YEk8H8drQkKg0LCRqDw+JpKyQGDAyJHKyQ2LD6JA4PIb3jeV940IiPJ735vDeiSFRZ1JIJE8OiW5TeH9uSEzMC4kF+XxmKp+ZFhLXpofEsxl8piAkLLNC4oPZIVF3TkikzA2J7vNCYlIh+1kcEtElITF4dUhMXhMSi9aGxK8/h8TNdSHxx/qQiG0ICfumkPjw15BosDkkem0NiS07Q+L4rpC4tTsk/twTEtJ9IVHtQEikPw+J/u/Zd1lIFIa4diwkIpKwsMrCorI8LOopwiJVGRY9VWExWB0WUzRhUaQNi826sCjWh8UtQ1j8aQwLqTksnJawqGYNi0a2sOjrCIt//WGhCoZF9XJh0ax8WIyqFBZ7qoTFo6ph8cWnYTH/87B4WjssPqgfFjtbhYXrp7BoOzAszg4PC212WARHhUWLMWGRMTYsfhgXFuPGh8W8CWGxLicsDk4Mi6uT+PzksAhPCQtLHvvNZ79T2e+0sOg1PSyGzAiL3IKwWDIzLLbOCosTs8PizpywUMwPi46LwuKborCYtSQs1iwNi73LwuLxirB4tzIsaq0Ni4HrwmLhhrA4tonzbeZ8W8Oi366wGLk7LGbsYf9Hw6LwUViseBkWurdhUe5dWPQPh0VOJCyOSiJCqogIpzIiPlJFRGN1RLTTREQ/bUSM1EXEKkNE7DFGxCNzRLyzREQFe0TUckREN1dEDHRHxGRPRGz2RUSxPyJKAhHxdzAi5OUiwlM+IuIrRsRvH0VE6OOIsHwaEb1qRMTQzyMi0CAiMhpzrQERZsh1BkdEwZCIWD00Ih5nRcT7ERFhyo6IlDER0XNsROSNj4htORFxamJElE6KiFeTI0KTGxHBvIiokR8RLaZGROa0iMiZERELCiJi08yIODorIm7Ojog/50SEe35EfFLIfhZERMeFEfHNoogYXRQRsxdHRGRFRFRZHREN1kRE67URkfVLRExfFxEr13PmTZz514gwbomI2tsiInl7RPTYERG5uyJiyW72szciPj8cEX3/iIjdf0fEm1hE6KVRUUseFUmKqJiijorFmqgYYI+KSY6oWOSMitueqPjHGxULKkbFpkpRcatyVCiqRoW3WlTM/ywq3LWjYn2jqHCJqPg2ISrGJEZFtW+j/DuOimeDoiI2OCqaDI+K9llR8c2IqBg9MipmZ0fFL6N4z5iocEyIio9yeM/EqOgwifdM5nt5UXEoPyqcBVHx8cyoaDqL782OinXzo+L6gqj4Y2FUSIu45uKoGLuC66+KiiOro0L2S1R41kVFsw1R0XljVHy/KSrG/8o+N0fFxi1RcXQr+98WFX9t5ww7OcOuqPhsd1RgT1T8uC8qcvZzzgNR8evBqCg+xNkPR0WN41Fx8XVUhN5ERcOyqGgbioqvwlGRHYmKA5IYz2BMdNTERHV7TMARE9urxMSbajFR8ZOY6P1ZTAz/X0xMqxETF2vGRKh2TFjrxsSH9WKiYf2YaNsgJq7Fx8QfzWKi8fcxMbd/TKwbEBOHB8bEZ8NjonlWTPw0MiYWjYqJLaNjonRsTLweFxPlc2IiZVJM9JocE0+mse501i1g3Zkx0W52THw9JybmzGOdwpi4sSAm5EWst4T1lsZE5rKYmLQiJopWxsS9NTGh/yUmKqyLiTrrYyJ1A3veyJ43xcSlrTFRbVdMfLs3Jsbui4mjB/n+i5jY9zImLv8bE09fxYTjTUx8XxYTheGYmC6VwCeToIZcgq5KCZZqJPhYK8EO+t4gQWWzBA0sEhynG24JenkkGO6VYJVfggO1JPijjgTVG0iwm9BQgsxGEvxG4cYS2JtKsD1egoeCtSDBOxrfXIJfEyQ4kShB25YS3KXXSRKMTpZAlyLB+lQJ6qRJcJTSWklwi/q0lmBEGwkK2kqwtp0ESR0k6NFRgqmdJfgsQ4K5/SUYOYS9jZBAkS3B6lESeCawrxwJmk+U4CJFJ0vgzJWgWb4E5yl9qgSP6adpEthmSFBETWdKcIa2zJPg1HwJ2hdy7fUS/LVFghnbJAhs59o7JXixS4Lpe5jbXq5FNfZJsJ+u7pdgyEH2dUiChKMSXKZnxyQYXCyB5LgE+XTplARdTkuw7JwEu84zswsSXKDMixIMuMQ+yXmF+0CfXJVAXGO/lHGduVL/GxJEaPJNCRy3JFhCH5dwv6jZbWZ+T4KP7ktw7oEEnV5TmQTWiARNYhL8IJUiRybFIrkUP6j5u4a/a6WoqpOik0GKMqMUTa1SWJ1SbHfxd7cUjzxSTPRJYfNLESonxYp6UlSvL0WLBlJcpsGNpJA2liKfVjaRQgYpfM2lWE37W0jRMkGKHolSvKBhLaVQJEkxg/zJUqyhL1KkOEjJqVJcp15pUvxFWa2kULWWooCCbaT4mWq1leIwpbSTQtNRillUrpMU66hOZynS0qUooS8zpBiVKUWFrlIUd5PicX8pMoZKMWCYFFFyZUnxLJt9j5ZiKtUYK0XiOPaWI0VgohRrqeYkKQ5RymQpRuRKoc7jelQun+tRnalStJomxW0aPUMKXYEUc2njTCmOz5Ki7Wwp3syRYtxcKUzzpFhAVeZL0bhQio4LpIhfIkXlvcz2oBQfHZZiBzU7IsV5yjgqxW804Bj7pdxi9nxciuVU/YQUe6jFSeZP3U9J8QcNPS2F/IwU08l/ltnSF+eYLSWfl6L3BSnKX5ai7hUpWl+V4g59dU2K12S4IcV8anRLilPUoUSKB/T9bZ6RO+zlPvf9Eef5VwpHmRSXwlJ0jUjxnGQx7rVEhmSZDDeot1yGf2ikQgaNUobZVF4lw3qqp5ahmNpoZLhLX2tleEPjdDKY9DIsoK0GGZoYZehkksFhlWEp7bbJ0M0hwxCnDNNcMvjdMqyhFK8MN6mPj+v5ZdAGZJhDFYIytC0nQ9VKMkysK8OSejJ8XF+GXXSxgQzPGsp4bnlSG7MeHWzKOvGs04y9U7ZgLZ7kOVSxuQwbqX4LGU5QuwQZ7tG3iTK8I0uSDEVULVmG7XQ+RYaMVBl+p4FpMuS3ksHTWoaktjJcp9kdmEMn5kBtOstQSt+ky/CWxmfIYM6UYRFV7SLDNorvKsM5yugmw28U6y7Dyp4y7O/FTPvx+a/5+0AZWg7izFnsawRrUVG2DM1GyzB1nAze8TKsps8ncJ9yuE/UZyJnpexJnHWyDHOpQa4MJ+n7fGY1XYZLM2R4XsDcZ8ognyVD2lwZSqjfPBlekaFQhkLasoD7tUiGSJEMy5fI8NlSGfZS4jIZrlLP5TL8SVkrZFCtlGEWlVvF/qnuamZBbdZwFvpmLfunCT9zfzbJ8O9WGUZtk0G/XYYPdsiwmU7vlOHRLhl+3C1D9X1ci/48wPoHWfMw8z3CLI6yHn17jPtE1uPMhC6elKHLKRnWnpWh1jkZDlPaec5Fry/IMOaiDMZLnIu2Xpbh7BUZ0q/K8IQGXJMhSnnXuac3uA904Cb39hYzpd4lzJSybzPTO8yUKt2VYRM1LJXhFHW4J8ND+uG+DCFyPJRhGVV/JMMeSnjMzKjHE85E659ynmcyfPeHDHVe8+/mP/7dvOFZectz8k6GpyEZZBGeY7otkWOBXI6mSjl8WjlS9HJ8aZDjFZ21yJFuleMJDbDJEaN8uxwehxw3XXL0dcuh98oxnyr75Gjsl+MMdQ7wGeoflCNKeXFyrCwnR43ychyg5Ap8nl5WlGNUJTk2V+a9Vfnex3KsqsX7avOeOqxfV45/aVQ9OZo0ZG3yNpXj83g5DtK/Qo7RkEOSJMdUWpMsR0mqHP3S5HhNC1rL8WEbObZRZjs5ntLg9nLIOsgxjfwd5VhLtTrJcYRadZbj63Q53pA5U86/KTmqdZFDdJVjaHc5FD3kONZLjvLfybF3gByJA+XoNUiOv0k7RI5KQ+VoNEyO09Q/i7PT59ly3Bolh3GsHINyuO5ErjVZjjtT5BifJ4clX44i+miqHJgmx2XqPl2OF6QqkGPDTDkezJZj8lw5PpsvR8tCOXovYGZFzHsxc17Ca9vkyN7BPdglxxZqsluO3/ZwnQOc6aAcEw7LYT0ix66jrF0sx5+kPiHHbNp4Uo4Gp+Q4SR1Py/HTGTkilHuWe3aOOZ/nmbjAM3GRZ4LGXJLDdFmOqlfk2E7NrsrR9Zocz2nodWZ0Q44CWn9TjuO35LhfIofzrhxJ9+R4/4cc0rdylJbJ8W2IGUbZt1SB+TIF7ukU2GtS4LqZr20KbLUr0NShQKZTAblbgaBHgXVU7FXge78CzqACleoq0Lm+Ar/RwAYKSBoq4G+kwFqq3ViBo1TaRIFvmyqwrJkC+4QCLcE1qE9zBV6SIUGBQvowUYFt1KylAheoS5ICz2losgLKFAVmUrlUBTZQ/TQFTlKHVgo8otVtFTjUToE3HRRY3EmBTzor0CtDgexMBXRdFJhH57opUHkAZxmiQNxQzkL1hilwnNoPV+DHLAU8I1ljtALWsawxjs/nMIdJCsRPZk/0fAp7yWMvtCFfgY7TFIhNVyB/hgK1ZipwhL6dzTnnKfCqUIHLRZxzqwKjtymQtVsBzR5mtleBzdR4nwK/71dgxkH2c4i9HFbgBLU/osBPRzlTsQI1j7MmfXtSgXfkOM0c6bMzCuynpLMK3KQvzykw9rwC5gsKLKKPLiqwi5pfUuAK9byswN808grzuMr9pcrXOBvFX1fgPHW5wflo2E0FZt1SoEKJAhvp9G3u7V0FAvcUqHNfgXYPFMh9xDz+U6DrGwV+fa9AozIF0kOchwaHFfy3jXNRXJRnQa5ELYUSR+meUomDWiUmGJRIMitxg15ZlBhrVcJsU2IRfWRXooVDiavUy6nE35TtUkLvVqKQtnuUuOhVoptPiReU5Vfy84MSlYJKNIlT4hw1rKTEZ3WUSK6rxH/1lBhfXwlrAyUW0ycNldhD1xspYWrKNWlXvBJXminRU3AtcK3mXIu2t1Cie6ISf9KIlkpokpT4IFmJLdQ0RcnPDUo8T1ViWJoSqlZKzKaKrZUY0k4JRXslCqhcByUadFTiFD3ppIQ0XYnpFMxQYh3Vy1TiBHXoosQjinVVwt9diZ+pTg8l2vVU4sdeSrz/Tom3/ZWwD1RiGX02SIn9lDxYiVvUbwhnpfFDOeswJZbQp8OV2Ests5g19R2hxLiRSliymQV9MopZUOJo5kFjxjKPcUr8k6PEqIlKLJykRLXJSuyk5lOYTy73g7LzmE++EmKaEj2mK/EXjZzBnGYrMW+uEpXnKRE/X4muhcxsoRJzqWkRs1rMrJYwn41KDN7KjLYpsXE792uHEp13KvE7FexWYsMeXturxGnqvE8J+QFepwaH+PqwEr+R7KgSM2jDMV4vZr4kO8lrFHeK1+nUaSU6neH1c7xOceeVWE8NLvA9GniJ713mexR3hdeuco+uKTHoOq/f4HWKu8lnqMEtvk+dSngPDbrNe+7wHoq7y/WoQSnvoU732CMNus/3H/DaI/b9WInyLzkvNfxXiTOU/ooz05DXzOI/JWZS+TdKbKJGb3kPZbxT4ikNea+EskyJCiG+T43DfB3jmZeqkClT4TkNk6ugUqgwhyopVdhMTVQqnKcuat5DwzUqqLW8hz7QqbCFmupVuEBdDSq8oCyjChqTCvOoslmFrdTMokI3qwojbCpo7SrMpyoOFYRThUvU3aXCX6T3qPChV4UdBJ8Kl6mnX4W/yRBUYQFVi1OhV3kVXtLoCioYK6rwUSUVEj5Q4Rr9W1mFMVVU+KSqConVVBj3sQrLaqhQ8oUKX9dU4S1NrKWCo7YKNeqocJDS6qrwbT0V3tOk+iocbqhC60YqhBqrMKWJCp6mKqymo/EqtG2mwn36UagQoTyo+P1XhbVUp4UKxdQ+QYWH1D9RhRhNa6lCIEmFdVQvWYWT1DFFhcc0MFUFaZoKMyiulQobqEFrFU5T5zYq/E6Kdipsaq9C4w4qnKXMjio8I1Vn7gVVSudeUNMM7gV1zeReUFYX5t2Ve0FVuqmwjUR3Zk49ejBzyu6pQtXeKlzto0JRPxU+/orZ9FdhOdUYwHwobaAKd+nbQSqU0eTBKriHqLCKag5V4Qi1GcZc6IfhzIXyspjLCOZCdUaqcJzaZ6vwiPqPUkEyWoXgGBXqj1XhFA0er4J8ggozqXwO56VGEzkvZU7ivDRsMmeewpnpg1zOTPF5nJm65avwJ42YqoJumgqF9OF0nqMZKlyhfwo422wVdlPiHBX6zlXhNVnnq7CUqheqsJ9SFvCs0NcLVXhHExep4CxSYQV9vliFVktU+H4pzwZ5l6uwhopX8Kxv5lmnZluYL3XfynwpexvP9XaeXaq2Q4Vd1GInzyr12cXzSmN3q2DZo8Ji+nSvCvsoaZ8Kt+ir/dyPgyqUHlbhuyNclzzHuC7VLuba1O44zxv1P8FcT/K8UfCUCuup/mnmS53P8CzR4LM8T+dUmEUVz6vwKzW5wL9z6nqR5+Uy/z5p+xVmd5V/f9eYHY2+roLpBjO8qULLWyrcpC9LVLDf4Rm5yzNSyvNxj+v9zrWe8jy95N/pv/xbfKWC+TVno0/+U2EvJb3h3+FbFXLecbb3zJa+D6sQprwIz0tMBZlMjUYKNc5SplKN5zRcpYZarcZcqqxRYxsJrRqXqadOjb9plF4No0GNRfSxUY091NKkRg2bGoeolV0Nr0uN4241yvm5RoBrUGaQdcuxZnk1/qmohvxzNQrrqFG1rhrN66nRu74a1RupMbmpGu54NVbTsWZqtBNqPKT+UEPSXI3pFNdCjQ3UMEGNM5SRqMYzGtaS/SdxHaqczLVIpLB/6pnKdcnUSo0i2ttajbdt1TjSQY0fO6kRpc6ZavxOowZxriFqTByuxsos3jNCjfsj1Yhlq/F0LGtPYG0SOaxNPSeq8ZIWT1bj0ylqlOSq8U0e55jKGaapMWCGGtIC5jFTjS6z1dg5T83PoGr8b5EaB+n7xWrkLVHj56VqDF6hRvxqNa7vVqPvHjVek32fGsvph4NqRCj/kBrrDqtR/4gap+jpUTWGHlNDVczZqfJx9kfiBPs6qcaYU2osOa3Gt+fUCNHaC2rUvajGCep4iWteVkNxRY1ZVOmqGlso/poaPa4zr5ucp0SNr2+r8Z7cd9UoLlXj8T01Rr5S46P/uP9v1LhJX71Vw/VejVX0KMS5w7xHqsFCmQar1Rr8ZdJgr1WDd3YN3E4NKvo0iPdrcJGK4jQI1NDgw9oatKijwYr6GjxoqIGksQblmmiwkc411WBkMw30QoM90OBWcw2+aqFB7ZYadEjS4AkpUjSolKrBFrqUpsE/rTQwt9Hgs7YaHKC77TRY11EDTYYG82lnpgY53TT4oocGR2nHAK4/UIPXg3htqAZth2lQkKXBryM0aDKSM2RrYBrNfunbcRrkjdfglwkapE/U4BnNn8yaUzT4Mo918zVwTtWg5jQN2k/XQF7AeWexp9kaWOZqcHCeBj8UahChqQs0CC7UYD39UaTBiMUafL1cg7lrNViyQ4O0XRqUUnQ379urQaN9GpylF/uZyQFmcpA5U71iDT9vsZ/jGgw7wTlPsifaeUqDhNMavDmjwcSz3I9zzO28BsX05IIGyksazCZc0eAq9b6qwSsaf00D+3XuB31xQ4Mj9PCmBgNuaSArYTZU4bYGmyn+jgY973I+GlOqwdJ7Ghy6r8GPDzWIUepz7v+/GnzzWgPfGw3qv9Vg+HsNCss02B3ifoY5c0SD99RPpYVbo8UJrRaddFpMtGix2qpFbZsWT+xaNHdrcY3+82jh9Gmximr5tSim2XFabCunxdXyWryuoIWjkhYrP+HvX2gxoaYWj+toMagu76vH++rzvgZ8ryHva8z76FgTLRTNtAC4BuW0YO1E1iZlMq+latE3jWvT6tZaHG+jRce2Wsxtr0WVDlq06KjFdfqykxZvaVJnzpKuxRqqk8GZqFOmlv/WaDG0ixbqrlp+htCiajctdlFidy1u0lc9tHhHnl5arKVnfbQY3leLvT9p8ecQLYqGaTFtpBYXRmlhHqvFUjo0Tov747UoyNEifpIWl6nXZC3+pXFTtLDlarGcvsjT4ii1y9fiEQ2cypmnMRP6YDpzIczgrNS3gPPNYa9ztfhwvhY7KbGQPdK7BVpMXqiFd5EWP9OpIi0yFmuRtUQL3VItPl7Gfil5uRa36bsVWoQpf6UWgVVabKBGq7U4R13XaPEXjVqrhelnLRbTZ79ocZDurdPip/VaSDZwjs3sfyv73sZ93M4edzHbvVoMO6CF/5gW66hhsRZdjjMnyj6hhfEk61H1U1ocoFanWZN+PMOaZ7WYQeXPafErxZ/X4hL1vMDcaNxF5nZJixX0xWUt2l/hGaI517TYcZ17fUOLfje51zTpFverhPtF9W4zD0q/o8VzyrrLTEq1WEgf32MulHJfizv03QMtIjT1oRZxj7TYSI0fc2+p+xMt/qYxv3GPf9eixlMtDtPDZ9ynFzxPL7XQvtaikMJvtQi+Z650vozPhbQYINFhllQHyHWoo9bhJHXW6PCMhmt10Op0WEAf6XXYS8kGHe7Qd0YdIhQ067CRLlh0+MeqwxibDla7Dsvoc4cOR6iyR8fv/zq08Opwnd76dJjs18ET0OFnqhfU4TRlxOnwB40op4OhvA6L6NMKOuyn0oo6xCrpsLmyDper6NDrQx3GV9Vh6Cc6dKupw9/Utq4O8vpcq4EO/RqxblMd/0/Q4QB0uNdch59a6CBJ0KGAKiTqsIWatdThCvVJ0iEnWQdnig6rqXaqDifoaRpzaMUcWjMHSmmrw7T2OpTroMMmatpRh0vUs5MO/5I9XYeVVDNDh2L6LVPHv2EdkrrrUELf9tBh9AAdagxiNtRusA6DhugwZ6gOVYbpkDBch5v0PkuH3BE6rBupQ8NsHc7RX6P47GgdzGN0WEqDxuugmKDDV5N4P62bwvtydeiax/vyucY01i1g3Zk67KSEWTp8PZt5zef+LOD+LGQPNLhIh7zlOvy+gzPu4ox7mPVe5nFIhzWHdah7RIf0o9yXY9yXYh2K6NPjzJXun9Ch/0kdpKd0mEmVTuuwjZqf4T6f1eGX8zp+b9ehy0Ud/qRRl7jmFR2U13WYS7du6vDNLR3yS3QYV8r87ulw+KUObf7V4SENfMUZX3MOqvIf56DEN3yOvnmrQ4jy3/EcvtfxXOvQuIxnkXqEWC+sQ60o91ypx1aVHlDr0UCvxzKTHvNteuyx6zHdpUd5tx6bqZlHjyvUx6vHRJ8ebr8ea+l0QM/PqHosKaeHspIeipp6zKEqtfTYSYm19bhFoTp65NfVI1hPjyb19bhIvRro8YomNNTjZGM9iuL1qN6MNZrz+RZ8nqa21GNTkh6Xknlvih7OND1WU0ZrPYxt9VhMj9rrMbejHh920mMXRdLZYzc96vXQY1QvPf4ZoEfNwXosHKbH/Sw9EkaxJwqNZt1xeuRM0MOVo8caWjpFjxq5ehyhIfl6qKfq0W+2Hu+o8Tw9xhfq4VjAfhfqkb5IjxFFehxaQtv02L1Ljzu79fh+jx4xmrFXjwr7mO1+1jigR6PDevQ4wueP6THyBNc4pcfj01znDDM/q8dH5/RIPa9HKf14QY+ZF/WodEmP7fT1FT02XtOj6XX2TL1vsO+b3Idb3AeqV6JHl9t6LL+rR8d73Ltnerx4zZnL9PgkpMcBahXm3kT1aCkxYLrMACgM+FJpwBq9AX8aDRhlMuALiwG/Ww0YbjPgodOAqh4DdlOy14AffAbEqMBvQMWAAS2CBtygYHkD/qtoQO1qBiTVNuA2fV+H1xsZ0LsJ36OJTQ3oJgz4h8bBgD8SDPg8yYCj1CGZa9KnaQYMam3AvDZct60BeyilnQHSDgZ80NGAHZTQyYBvOhsQpmnpBpTLMGAziUwDrtKXXQx4R1O6GuDvZsAGutjdgF49DHhFOT1Zf4ABqYMMKCXZEANmUeWhBpQMM+C74QZUGGHAVsJIA67TV9kG5I0yYNNoAyaNM2DCRAPG5BpQK9+AkdMMME03YCn9XmDAsJkGLJplwEfzDbhXaMCHiwzYRUlFzG8x86OEZQac3G5Axg4DsncasGyXAZ32GJC11wDDPgP+t9+AhYcMOHjYANUxA/YVG5B2nPVozknWPMX9OG3AXfrhjAEzzzKfc8yHEs9zDvruAue4xP25bEDoCnO6xmxuMBvKvWlA4JYBG6lpiQGXqc9t7hNNumOA964B66hRqQEXqOc9Zkc59w1wPzDgZ2rw0ICz1O0R95TGPTZgyUsDnrw1QPPegAU0P8K+YwbcpwESI/bIjCiVG1FFZUSS2og7NFNrRKLeiKjBiIomI75yGLHZZcR7jxFX/Eb0DRjxljbEGXGpnBG9yxsxqYIRjSsZMbGyEROqGdH1f0aMrWGErbYRtesY8aKuEaPrGWGtb0R6QyPMjY3o3NQIUzMjltLnwohOMMLYwoijCUY8TTQiq6URhiQjFtP/ko04Qr+nGKFPM+LTTkYcoradjXhMQ9KN/B7E65lGHKQ2XYxQdzNiAX3S3YgD1LqHEQ9pcE8jPu5txH5q1Yc/+xkxYDCzGGpE1RH8SSkj+XM0s5lgxE85fD2ZP6cYMWeaEckzjJDNNWL3PF4rNOLDhfydkhfxdRHvWcxrS3iNUpayBsmW8zqVruQ9q1h7jRGp24xQ7DBiLlXbaeT3IiPuk3IPX+/l6318TQ8Osd+jRgwq5s8TnOEkZzjF+U5zPnp0lj/Pc+4LzOMi86DqV5gPDb1mhO66EZ/dMGLYLSOKSpjjbSPa3zFi+F1mW8qs73MPfjNi1Rsj/n5nxJoyI7qFjXhJa6NG/CsxoaHchJ4KE15TY7UJvTUm9DWYcNVswpcWE95TntUEYTdhi8uEbzwmbPOZUBA0oVKcCTvoh/ImzKpgwpzKJrT7woSjtU0YUdcEYz0TPq9vwvMGJmQ3NMHcyARbvAmnm5nwb4IJExJNcLc04RdqmMQ+kk2YlGJCkzQTvxebEGhjwia62taEfu1MyG9v4ucdE9DRhK87sY90ExIyTCihD7qasJOSuplwh37sboKshwmpvUz4Y4AJ3bNMaJRtQtwEEzbT9Rw+O4XP0ne5JsRoZp4Jn8w2oc0cE3TzTDgy34QOhSY8pRELOM9CE5bS8UUmvCgyYeUSE7ouM2HcchNa7TLhAQ3abYJ6jwmf7jVh2H4T9AdM6HSI8x82YfkRE2odNeEkZR4zYWyxCY7jzOKkCTmnmP8ZEz+rmJB7zoTgeROaXTAhdJFzXma+10zYdd2E/jdN+KjEhNa3TVh0lz09YD8PTdj9nwnz37H3MhMeU1GY+xDhmhIzaknNyJSZUV9pxjnqoTLDqzEjT2/GZoMZN4xmFJjN/D/IjIVuM6p7zDhMT71mjPCZYfKbUTNgxgn6M2hGvfJmnKWdH5uxvLYZDRuY8V9DMzY2NiO+iRlfNTUjRNPizbgtzPgBZkibm/FhCzPSEsx4QO2Tzfx/yIysFDOMqWYspRNprN/KjFftzJjU3gxfBzM20NTOZpRPN2MrJWSYud9mfJ9phqSLGbMotZsZn/Zk7cGsTdWHsa8RZvydbca4UWb0HmvGGxITzIjksO9JZiRNNkORa0abfDMe06qZnGsW56Lus9kDTZzDnOaacWWeGf3ms49Crr+QM9HexWZkrzRjxSrmtMOM2rvNeHfAjC2HzNhzjH0UmzHouBmWM2a8PGdG44tmXKa+l8zIv8xZrnCOq8zluhmz6eFNMwbfMkNbYsYiOnrbjE53zPxOZsaou2ZYS9kj1b3HHqn7fTP+Je9D9vbYjLH/mDHznRn3y8zoJrPAo7BgqtqC/QYL2hgt/KxhQYbVgj9prd2Chg4LLtAbpwW5Lgvi3Bbc9FjwndeCGM3yWfCh34K0gAUPaHDQAm2cBYvoaDkL/ihvwagKFqyqaEG9Shb0+MACfxULVJ9a8FUdC6bXtUDZ0IIRTSwwNbVgOdWOt+AUdW1mwUuaINgnLFhPTZpbcIX6tbCgjKYlWFAx0YKWLS24S4pkCz5OsaBdqgW/UVYa67ZiXfK0s2AdXWnP5zryuU4WbKeWnfks/ZTO5zMs+CTTwv9DWKOLBb9TVlfW6MYaVLs7e6OuPdgbre9lQdPerEn9+liw40sLZgyyIHmIBQOHWqAeZkH14RZ0zLIge4QFm8ZYIMZaEB1nQZUJFuyhtBxmR9pJFhRRjckWvJhigSOPeU+3oGSGBT8UWDBsjoWfdS1wL2AOC7kmlS3iLEVcd7EFSUssOLzcgrqrmfMarvWzBT9vs+DSdgsSd3O2vRbMp3b7LfAdtWAjNTtmwXX6ppg90czj7Oekhf/HWLD4NHs5Y0ExpZ/lmSDneQv6XrTgPVW4zOyuMDsqvMbcrlvQ/oYFllsWrKS6JRacpR63LXhNgbsW/Eoo5Rmi7+5ZILlvwWyq+sCCmk943l5b0Oc/C97RtrcW3HnHfXnPvsss+E9iRVBmxWa6JbdijtKKNmorntBwjRVGrRXLqJbOilPUVW/FRIMVPqMVG+m6yYpvzFbMtFhRxWpFms2Kh6R3WJHpsuJvuuK1Yobfig8CVuyi+0ErBsVZsaicFcXlrUivYEWjD6xQ1rKikD6tbUXHOlY8p1F1rbDVs+JtAyvKNbJiK91pbMUn8VY8a2ZFtrBiFazo1cKKN5SbwHsSrUhoacWPSVaeXSvm0ycpVhyi9qlWPKXsNCusrfgs1WvNezryvc68ns7rGVacz2S9LqzX1Yq4bny+F5+nZ735fl8rFgy14sgw9jncivfZVuwYbUXpGCs6T7DiBY3NsaLxJCsu05eTrQjRrlzOnmdF0VQr/ppuxboCK67OtGLPHOY214ol8604WciMFzDfRcyXvl1s5WdpK2YvsaLqUu7NMiter7Ki/BYrju7gWjut+Hk389tjxfR9zHi/FYMPWqE7ZMVi+ueIFd5jVmyg+GLWOMkap7i/NPy0FT3OsR5NOW/FlgtWlFxkbpeskF9m9tessF+3ouENKy7SjhIrNHetOF5qRcY9KzwPrLj20IroIyvWvuJ9r7luGXuPsncSMSssShvyNTZs19rQUmdDuskGt8WG1k4b6nhsyPXZEOe3YSslBmy4Q/2DNijjbFhAn5Wz8d88GzqXt2FsBRt+qWhDQR0bqtS1YS8Nr2+DsYENy+lMQxt6NLLhP5rSmM834/PChmP0J2xwtbBhHV1NsOHDJBueJNv4f6AN5lQbVtC5NBt6tbLhDW1rw37b2lCjgw0ZHW2Y0MmGDZ1taJZugyTThgNdbGjX1QZrdxsa9LAhpY8Nj4fYYBpmw9nhNvTMYh0qP5J1sm0opcyxNvxD3vE2bKS5E214NtmGRnk2fJlvw55pNgybwbXn8Jm5NtylAfNsUM9nH4V8ZpENN4tskC7hs3RoqQ3Pl9nw404bqu+24cUezrfPhqb7bbhGsw/aUO2QDReP2dC32MZ/g1j/FPM6zR7PcJ3z7OuCDZpLNnx+2YYuV2zwX2O9GzYobtpQSJ1LmB2Nu819u2PDeoq/a8N1+rbUho/u29D+gQ32RzZcfszcX9sw8K0NRe9Yr8yGiSHWDLNWjPsosWOD3I7vlHZIVXbMpSZ6O67S1wY79pvsaGu243eyWu24ZLMjZLejstOOPdTKZUeW246VHjvqee04TxUDdjwM2jE0zo4z5e3oWcEOZU07vHXtuFXPjh/q2/FpQzuO0oYmdjRrase1BDu+SbRjTks7Pkqy83u5HaNT7HCk2vEzNUljTxRtZces1nZUa2NHu7Z22NvbsZa+6mjHh53ZL7VNt2Nkhh1rMu1o2IU9U7+udoSpoJsde7vb0aYHZ/jSjtb97Ogz3I5H4+1YkWPHtMl2VJpiR1our5Epn69n8L1Zdryfw+vz7RheyOsLeI3qLeTzi/geTSuyY/di3rOEtdczrx1cbzf72mNH9j47nh6xI3acvZ+0o/0pznfajo4X7Rh7yY74K3bIrtkxjzrfsONPGn/TDs8tO78r2yFKmNttOxR37CikY3ftyCi142/KuWeH774dv1LzB3bcplYROx5TfYkDVeQOrFU5cEXtwFcaB6I0W+tANZ0DB+m53oHvzA7Mszgw3u6Ax+EAnA4o3A4Uexz4x+tAwO9AQsCBuzQg6IAmzoEi+qKcA6eoW3kHylV0YFllB9596MChOg50rOvg92EHxtZzYEN9B242YL3GDvjjHbjTjHUE64B16IvmrEPdWzjwmnITHCif6MB2Sm7pwAMamuTA8mQH6qY40DvVgfe0p5UDI9o4cLmdA7M6cKaODqxLdyA+w8HPxA7Iujgwn6p3deAYpXdz4G/6tQd76MkeenHNvg58PJj9DmG/NG4oMxjmwL/ZDgwe64BunAO1xztwlnpN4Hw0NceBShMd2E2tJjnwhLImO2CZ4sBqapjLrPOYNVWb6sAf05jDdAd+mOnAyzkOTJrrQOl8BwYVsvZC1l3EmkWsuZg1acRS1ljOuSi6woHKOxyw73ZgwkH2foh9H2F2Rx1YTDWPOXCauhc78B/lHXegwgkHdlLqSQce0arTDjQ448Al6neWWZ3j3p93wH2Je0PisgM/XnFAedWBGtccOEGvrjP/m8z+FrMvccB424EVFLrrQEGpA/vvOfDsvgPOh8ycbjziOSnjXCFmFnFgusSJylInsuVONFE6cY3mq52ornEiQ+tEQO9EHbMTDqcTTV1OXKfv3E5sDTixvJwTfSo4EaKbHzpxuoET+Y2ceNLECWu8E98IJ+bBifQWTvxDExNYL9GJxJZO3KNlyayd4sR56pPqxIw0J561dmJ0GyeatWNN+rG9Ews7OFGjoxMn6XUnJ3I7O1Eh3YnUDCceUVamE5YuTqymhl2duEKxbk7M6e7EmqFOzM1y4tMRTlwY54RnshM18504Q9kFTvwy04nvZzuxYI4TJ+Y60XUe6893Ykch6y5k3UVOBFc48dNuJ4r2ONFjnxNtDjpx4wh7KmZP1O24E3kn2NNJJ9JOOWE748RaanKWWZ1zQnbeiS4XnUi54sTwq+zzGrO54YTkphPHbjHnEideUtwdJx7cdcJ0z4lVdPm+E1894Cw056ETs984cfitE3+9c2Jw2AlDxIkvY05MkLvgV7iQqHRhgtEFg9WFiN2Fv1y85nXhHg32ubDC70K9gAsXqV/QhdlxLn4+4H20paIL9yu58OkXLkyq5cLwui6srufC1foufNPAhfJNXUiNd8EqXFhL1+DCghYu5LV0oWKSC7upVbILv1F2igv2VBd+ofg0F27SD61cULZ2YRF90caFU9SjrQtv6YP2Luylth1cGN3RBVcnF/qnu6DJcGEx1cp04Sz17uLCe9rU04UWvVyo29eFTl+zf9oxmL0Nc6HJcBf2jHbh6RgX1o9zoWQ8n5vkgjffhYSpLpTS4GnMaDozKHAhbq4L28lS6ELjBZyL5Itc+F+RC90Wu/AfzdvqwpQdLjzZ5cLI3ZxnrwtF+104fcCFdwdd2H/YhT+OuDDuKNc55sKvVFrMdY5znRPMnb465cLc08z3jAvlzrvw+IILIy66YLvkws+kvMpcrrnQ8zprUpWbrHmL9W6zHiXcYU0afJc1S1mTYvdZ8wFrPnQh7TcXvlS48VLtxg6tG6k6N0bo3bAZ3PiZVGY3elndOGh3Y4LTDb/LjS103+3GMI8bq71uNPK5cZW+9bshC7hRSDWCbnSPc+MNfVDejb3UroIbmyq5UbemG5FabpSr78bIhm781MSNxU3d/M7sxt/NuX5LN5omu/FjCtdPdaOslRuH2rjxV1s3trV3I7mDG1kd3WjS2Y0bpMxwYxGdyWSvXdzcazcKurpRtRv7pr+6u5HTg8/1cuMhDe/NewfznqG8Z5gbwRGsl+2GdZQbRWPdqDXOjc4T3YjPd+MW/TTVjb4z3Ph4phu/zXUje54btwvdGLDADd1CN5ZR3UVudFnqxivKW+ZGxeVu7KE2K9wYvMaNazvY4y7Osofr7nVj4gE34g660f+YG5piN+ocd+PLE8yF5px045NTbhyjzNOsSblnWPOsG7upzTk3npL7AvOk0otc45IbKy+70eCKG1eo8Br34LobJ6nHDTfeUpVbbhygP0u4l7eZx13mQVmlnP0e95ua3ndD/ZDzPnZj9hOu89yNjS+4ty/dePfajY5vmdd77gONCLlhD7vRLMI5om50VXhQSeVBO7UHz2mcxgOv1oPNdF/nwTC9B2aDB9eNHijNHtSyeHCW+lg9CNFLhwcVXB60dnsw2uPBRq8HpT4PBvs9WBXw4GrQA3k5Dz4v78Fpel/Bg0mVPdhRxYPCzzxIrePB7foe6Bp6sJzqN/Lg68Z8r4kHJ5t60CPegw+FBwfpL3gwsbkHwRYebKfHCR6MTPTA0dIDkcQ6pEthHaqfyjppHkhbeVCjNWtRjzYevKPpbVmzHWtSp/asSxM7eBDXkX1RaicP1qd7gAwP7pC+iwcrqEFXD2TdPVhAPXt6ULW3B4fonz4euL72wPidB/8O8qDNUA+e0dhhzHK4B5aRHiwZ7UF0rAfF4z3oOsGD/2hqjgeVJ3qwj9pP8uAFTZjsQWCKB9soJdfDz7wejMjzwJ7vwToSUzknDZjGWadzVqo/w4PL9E0B+5vJ7KjGLA9OUc/ZzJwK5rDXuR50nsd+afJ8D8oXerCLni7g3i30YOhi7vUSD9bQ9aUeLF7uQe0VHpyn6Er2td4Dwxbu53YPPt7tQe5eD/bs86Dtfg8eHvIg67AHvxzxoOQo+zvG/oo9WEb1jntwib4+wf04yf6oxin2Rz1Psz8qOONBtbMeHKb0czxXNOU8z9YFD3ZTm4vMlMZeYqaXeT6p5RUPHtDwqx78fM2D+Ose9L/BNW9yzVtcr4Tr3eZ61PMu1yjlGve4BqXfZ/0HrPmIzzzn/S84xxsPtrzzIOk9Zwh7MDDiwbcSL0JyL2YpvPhE6cUx6qLy4jXlq734QOPFPmqv9eIFTdB5+TnKi22UavDiCWUbvXCavNhAzc1e3KXBFi+MVi9WUWObF4sdXtR2ejHP7cVnHi9O0HSfF50DXpSP82IXtS7nxVPyVvBiM7Ws6MXwSl40q+zF5arsrboXwZpejKrthauOFwl1vTDX92JpIy8Km3rxebwXZc28+BheHKXM5l68orwWnCOBc1D7RM5BE1qyVpIX2yk1mXNQdgrrpnqxkVqkeVFKQ1txjdZerKEmbby4QZp2XnzdgWt2ZG7prN2VtalDNy/+pJzurN3Dix30W08v3L292ERjh3lxbYwXsQlezM/x4n8TvThJPSd58Z4KJnvx0RQvjlBGLnunvDzWz2d9aj+V9SlnGmtP9yJtBuvO9CJ+rhcr5nvRoJDZLvGix1Iv3lHBMi/0m5n7dq6zi+vsZib7vNh/gL0e9GLiIS9aHfFizFFmfoyZU1KxFw9pxHEv7Ce8WE846cUdGnyKe3rai9XU+AyzoB/PMo9zXtQ778Ul+uaCF19c8iJ82Ys5V7w4ftWLt9e8qHrDi0P08qYXube8qFjixV5qd5t7cYd53eVeUFopM6PR97z8fulF4gMvbj/2YtATL354yn7L2FOMeyH34SZplT4so/oqHy7Tt2ofFBofFtE5rQ//M/hwksqMPsw0+fCfxYcqNh/+sfvQ1uXDHzTe7UPA48M2+s3rwyifD26/D5soMeDDA7LF+SDK+XCHWtX14VEDHxyNfDA39WEtxcf7MKCZD3rhw0q6Bh9+aO6DqoUPS6hugg9fJ/rQN9mHuSk+9Ejz4T1Nbcte2vswpYMPFTv6sJfadfIhp7MPcek+7KBWGT48pTGZPni7+LCFkruyBxrZzQdndx82UosePlh7+dD4Sx8KBvlwYBifG+3D2DE+PB7HeSb4cD+Hs0zyYR2Zcn1YMZW9TmOPM3y4VODDNzOZ22wfvpzjQ4zmz/Wh13wfQjS70IdPF/hwnLov9OEdzVjkQ7UiHzIX+/Capi7hukt96LSM86zwof1KHxrs5vz7WHu/D/IDPtQ44sNp6n3UhznHfKhezDyOMw+aftqHV2d9yD/nw/7zPlS45MMeenHZh51XuUc3fEi96cPoWz54SnxIus0caOQd5nCXOVBCKeck230f8MCHIQ99GPjEB8NvPvR7yXnecpZ3zCjEPuV+lNf40VbrR1DvRyuDHxsdftjdfpR6/Bjq9cPi8+OO3w9T0I811DTOjwHl/FheyY8GH/ihruJHt/p+TGvsRy782N/cj44t/Nib6Ef7ln78SW1T/JiQyjXS/HjWyo/tbfz4va0fW9v74enkR1JnPx6RK8OPh5l+OLr6sYHud/NjfQ8/funth+jjx5C+fiwe5sel4X58k+WHdKwfX47340yOH6cn+9F7ih+98v04XuDHsdl+zJjrR9f5fkwvZH+L/NwfP6os9eMQVV7hx8uVfuz72Y+cnX4EDvixg8YdYn+H2dsJP7/P+/EbjTnlh/e0H1so5YwfT2j0WfZ+jtco+Tyv0agLfmy+yHku+fGY3Ff8+JUeXeXP6360vOHHyJuc85Yfm6hlCecl5x0/Eu/6MaLUj4T7fjygrAfM4SFzoHVv/UCIOUS4JzFmoQhgiDIAoQ7gLg3RBGDRBvAzCV0Ad2iIntcMvEbCyGs0xBSA2cxrJCy8RkOsvGbjNRJ2vnbwtZOvqZmLPz386eU1P+8P8P0gf4/jdRLl+HuFAKy1A/iFhjXg7w0DWEeljfi6cQD3mgbQQgQwHAHYEwPYQC1aBnCfspJ4LZnXKCElgAeUlRqAIy2AjZTQitdoROsAnG14jRLbBvCQRrQLYFP7AFp2CGBkxwDPT4DnJ4DsLgG4uwawmZK6BTCqO3/vEUBKnwD+GB5AxQkB7J8UQKfJAbyk3CkBfJAbwAHqnBfAv5SXH0DlqQEcpPRpAbyiqdMDODQjgIyCAF5T1VkBZM4O4D96My+AY4UBvFsQQPeiAD5dEkDZ0gBmLwvg5PIAam8LYPGOAFS7A1hK9fYE8P3eAJbtC+Da/gC0BwPQHQlgdXEATY8HUEKDTgRgOhnAWmp2itnT4NPM+wyzJ3GWe09DzzHz88ycml9g3vTgMvO5wnyuMp9rzOMGM6BRt5jD7QDG3AnAdzeAp6UBjLsXwI77AcQ9CqDn+wDmlAUQCbNfVRB11UFcpu80Qai0QVzVBfGDPgiNIYjl1NAY5HeHIH4yBaEzB3HLEsR6TxAtvEHcp43+INxxQWym0eWD/GwTxNEvgnhbM4hPagfRo04Qn9ULonf9IGo0DOLLRkEsaBxEzSZcqznXSQhiBTVKDOIGrUoK8ntoEKbUINbS3bQg1rXmWm2CyGobhKMd16SW7YPI7sC1O3JtGtM5iGcZQYzPDCLYJYhd1LZrEC9oYrcgKnQPYi990CuIAzS1D2ceHMSPw4JonBXEwBFBGEcGMWRUECkTWW9SEM+nBBGXF8RuapcfxJ90qCCIjJmccXYQ3eYE8Y7+tyCIM9R3YRAxWrCI8xUFcZ6+XhzE4iXMeGkQ6uVBDFoTRMWdQVQ/FMQp6n04iPlHgvj8aBDnSFYcxCKqfTyIb09wT04Gce0U+zwdxMozzOU8cyFxIQjbpSASLgfxkEZeCcJ1NYjka+z9ehDbbwTR+mYQ5UrYP025w7nvBtG5NIhXNPVeEF0fcJ/+T3Fdx0d1NQ0cr+AOxQPrlt3Nbtw3+ou7uyckuLsGdyju7m4tLUWKu7u7U6UCFHjeef/4fq6cc2bmzCa79wrVp/ZkfJZ9fanA+WsFM2sqKKutYF4dBVX1FCyur6BrQwW1Gym43lhBzyYKGjRVcKeZgqbNFWwUD1soaNlKwTYR11rBUzGijYJkJwWvxJh2CjIUCiYqFfylVjBLr2ClTcFQbwWtfRS88FXwS4CCfQ4F2UEKTCEKDomCUAUnwhWUIvVEKHCPVHBWVEUp+CpaahO+MQouia6xCm7EK+iVoKBhooJ1IjxJwYBkBd+kSJ50BQkZkkuMz1GgzVWwX7zNUzA1X8HhAgXvC6W2IgWeZQr8Oiho3Fn20EvBazG2t4Kf+ij4o68CQ38Fc4dIPUOljuEKeo9WwFgFzccriJ0gaybLnqcoUE2VNWLSdKl5nsRcoKDbQgV1FykIXqygzxLJsVRBixXSO9Fmr4JdImmfgj0HZN1ByXVIwUHx72HpwzEFn4THCQVXTiuod1bBpgvSx0sKEq/I3sQ/txR8e1uB9Y6C46L0rqwR5+4r6PhAwZKHsvaRgu6PZf0TBbefSvzfFXz+S8H8vxVce6/guy+VJH+lxLm2kg91lLjWU7KogZJLDZV0baSkTmOlfBco5XdFyUYR+Y2SFy2V8qypRNFaycS2SvROSv5tp2RGeyUuCiWeaiXnRSeNklpaJf6+Sq6Jnn5KwgKUPA1S8n2Ikl9ClWjDlVgilRwTH6OUnItRsjRO5sfL/AQlDRKV3E1SMjBZydYUJbGpSkakKWmXrmS3SM2QOGJ8phJdlpIDIjdbyd/CmqvkuCjNU/JJdCpUcr1YSa8SJS0qlPzWUcmYwUpUQ2TvI5TMqZbaJkncKUrSpiqZME0pvxOyrxmyr5lKTojyWUoWzFbSZa6S2vOUBM1X0mSh9EZELVLySAxdrKTNEiWvlyoZu0zJ2xVKpq1UcnSVkh1bpX/blCzZI3s6oCTuoJKRh5RMOqrEeEzJrBPyGZxUclp8dVrJYrHmnPTgvMy7rOSHK0rSryo5dF1JwQ0l78Wsm0o63Ja5d5Rcuauk+z0l9e/LOhH2QNaKbY8k12Mlz0WLt0o6flJS47P04gsV679U0aqGisSaKtS1VewT2XVUfKqvYn4DFZ4NVVwQKxqraNpMxYRWKma0VWFzUlHRTsWX7VX4KlR0V6q4q1YxUKOiuVZFnE7FczFKr0JhUFFkVvGPr4ryABX1gmVOmIyHy1iESp4zVcyNVXE+TkWneBW1ElQ0SVYRlSL5MlToM1XkZ6mw56hYkqfCP1/FVdGzQMW6QhWDi2UPJSqSSlWcqFRxtK/UPUDFf6NV8j+pwn2WippzVDjmqugzT8Wm+SqiF6h4LIYvVOG0SMVukbZYxa9i4hIVs5erOLtCRceVsnaV1LNWhds2ud4ua3armLNP4u5X8cMxFenHVUw+oeLISRXFp1R0Pqsi+LxKvrtVbBGxl1Q8E4orKvaIzKsqpl5TYb6uouSG9FrMv6ni4i0Vde+oWC1C70o/xcB7Kv56rML6VHr3TOr8T8VvH6VXX6rpX1NNVj01Po3VrG2qZvA3alo1V7NTvG6hJq+1mnfiTFs1VU5qarRTs0z0UahpolSzSTxRqRmhVpOuVdPYV81GURKspm64mlDUtIxUMzZajSZGzcw4Nafj1VQmSKxEiSU2pah5mqqmOk3NnxlqpmaqMWepKc1WszBHzeVcNd3z1NTPlxoFBWoeiF1FapKL1fwiMgbKHoap8Zig5rxoMVXNdqH5VvYwQ/LOVHNzrpp+89Q0m69mi4hboOa5GLVQjXKRmr0ie7Gav4TLUjUnRcUyNUuWq9m9Q/LvUTNkr5o2+9RMPKDG+LOaooNqPA+rCTsm9ZxQM+GUmrlnpY5zau5elL1fVpN0Rc34q2p019S8v65mzg01nW+pqX1bzSoRckfm3ZN+31cz7oHMe6gm/5Fc/61m9ns17h/UnBOrPqop+FrDe+FeU8N50bmWhlW1NeyspyGpvoY3YnBzDSktNfwiitpouOikoVs7jbyzaUhVazii1VCi01DhryEgUMMNERusQRWqoSpCQ81IDf2jNYyN05CfoGF2ooZW6RoMWRqKszXMz9HgnauRz0RDg3wN68TDAg1ORRr+KNZQo7uGNYM0fDdUw5OxGhTjNWRN0FA5WcOyKRpuTdXwzXQNCd9KjhmSY5ZGvg9lzTwN4fM1fL9Q6lykwXmJhqvLNTReqWHvGsn1vYYff9Qw7ScNNw9IjIOy/rAG7RENP4uCoxrqnZR9Ck5pGHpaQ9szGnaLqec0WM5rKL+godkVjTz/aHghxlzToLmu4YDIvyG9FXNuSj23pZa7GtIeaPhdHH8k815Jjb/J+g8aPnzWMPd/Gup/pWWdaFdTS2YtLR3qavm6nhZHfS23RPOGWsY31qJvoqVHc6385mnJbqOV7z8tdicttdpr5T1ay10xSKnFWavlC70Wf4OWpiaJ66HFxVuLMUiLb6iWq2JzuJZYtIyO0KKO1LJfvIvSMjtai0eMlgtibZwWp0SpKUnWp2g5JSpTtSxP07IzU+LlaCnN1dK7QEtckZYXYm6ZFs9yLf0HaEkcpGXCYC3PR2rJHyNxx2npNl5L5EQt7SdL7dO0rPpWS+gMLfeFZa6WoAVaflms5X/LtCxeruX9Ni1ztst+f9DiukfLOdH5Jy1vf9Yy/aDUdUhL1WEtK4/I/o9qaX1cS9oJLb+LKScl5iktJ0TFaennWS0tz2sxXdIScFUr7zBS4w0th29pKbmt5bPwu6ulzz3p230t8Q+0vBTjHmrp9UzLpudanv0u+/hbS4N/tSg/aNkr1v1PS8QXOh6LEV/q+OdrHedq6lhbW0e7ejr2iKz6OmY00Ml7so6hbXT80FZHppOOVUodbTU6MrQ6bHodp8UqHx33fXUM8ZN5/jo6Bsm9YB0PomVtjNyL1fE2Tse38TqcUnX8labDniGxs3U8FMNzJG+ujr/zdMzM1+FaIPWIukU6KNYxq1xHvUodl/rqaNhfx3+DdfiO0VEySYf/FB19p+rYPk3H0Rk6ds7V8ds8HeYFOk6IioU6vl6kk+dJHXdE66U6vhdpy3RMW66j1iod+3fryP9BR+O9OnQHdPgdkljHdSw9qcNxSuKd1cn/kY6QS7LHy7L/K7In8faq7OO61HlT+nhbh+KOjr0i+pGO0Y91aJ7o+FlsfaljylvZw2cd1V/oWVRfT3BzPYNb6GnTUk9GKz3fttaz1kmPUqHnvVLPZbWenho96331qAP0HBDzHXp8gvRsDdFjCtfzVYSe1tF6vhfTY/VUJ+nZl6wnL0ViiJ7perZk6HmVqceQrac0R8+SXD2BeXq+K9DzR6GeaUV6XIr11C7Vs1pQpmdEuZ53HfR4Vsn1AD1HR+oZNFZP3cl69k/Tkzhbz8Q5epzn6qmYp+fr+Xq6LdPTYLmeDWLMSj391+lpsV7P3u16ruzSc+xHPXf36vn7gMw9JPMO64k5oue5GHNUT8BJPS1PS01npJ5zeh5flL1e03NN9Lmup9kNPdtF0k09v4jJt/SYb+s5ISrv6Kl5V89K8eCenmH39fz0QE/OQz1zHkkvH+u5/U769EHPjI96zn3SE/2FAe1XBv6sY6BeAwPrhKaxgU9NDKS2MDCtpQFbKwOdWhuo28bAWhHZ1sATMcrJgLqdgZ9FYXsDCxUG/JQGboh+KgM71QZ+10gMraw1yBqj8JR5vgb6+xs4E2TgaajkwsCiCAP2OAPrEwyMSTJwK81ARqaBt2JGlgHXbAPnRbccAw1yDWwUMXkGXojDBQZKCw18WWRgqQgqNtC21EBWmUH+Zww0qjSQP9TA9eEGRo83cHCCgcWTDHw/1YDbtxJzhoGXswyUzzWwfJ6BkPkG7ot2Cw28W2Sg2TIDScsNTF5hoGqVgdqrDawRI9caGLBJ5u0xcGWfgd77Zd7PBjoeln0elf4ck14el3yi6ISBz2LxSQOBpwwMPG2g9RkDf501MPOcgYvnDcRfMmC6YuC42HdTar5lYMFt6eVdA7vuGZj+QHr0UPb/2MAGYXgmuV8bWPZB6vws+b800qmWkXW1jUTVMfJM6OoZ+aKBkaXibkMjTo2NbG9uJLmFkcPtjHypMBKsNJKjMfJOeOuM7DAYKbMbOR9g5FWQkQ6hRgojjXwSi6KMBEQbuSUGxhjZHWtkVrwRjwQjl0STJCOJyUaeZhgZnWnkUJaRdvlGcguMvBc+RUaalxhp2MHIhCojvw00cnawkXHDjVRUS46xEn+8xBcDJxhpPdHID+LyFCNTvzVybK7Mm2ckbIGRh0K1SGpaYiRwqZHbYtAyI22WG8laYWTOSiOxm4wM2S15fzLSb6+RyUekNyeM7D8v8y/J3Csy75qR1FtG/hDx941MemDk5EMjHR8ZqfPYyJinRi68kxq/NHHsKxPhNU2MrGWS9x0TxXVMLK1rYmh9E+0amPjQ0MTfzUxMb22ioZOJN+1MTGpvwqwwcUp0VJqoqzKxTkSrTTwXR7UmKnQmVupNNPcxkegwsTHUxAlMPI0ycSTGxM+JJu6mmPgh24R3nswrMJFWaOKtmFlk4lKxiZ4lJpqWmtgmzlWYONzHxIp+Jv43yMS9ISYGjTTx/Xipa66JzWLyfBOWBSZOi84LTWxYJDmXmqi93ETUChPPxNFVJobtkLz7TLzbb+L6z7K/w5L3hIlmZ0yknDXx7TkTrudNXBA9LphIumRi2mUTtismul01ceamiS63TDS4LX24Z6LeAxPrxcuHJiY8MlHyzsSBL50JquHMsJrO7KvlTEFtZxx1nRlSz5m99Z3Jb+DM7UbODG7szIeWzgxs48yPbZ3JcXJmXjtnflA6807lzHWNM318nNnl60xakDNvxTdhcgx3ZiZyHuXMTnEp1plm8c78mSDnSSJdrjOd2SH+zJLrHGdS852ZUeCMe5lci17lMqdC5ogZlXLsIzkGSbxhknOkM55j5TjOme9nOOM925l/5zkzd74zPgukLtF/oTOtFjnLu6KzvGtIvcJ3qZyvcOa9uLlK9v6dM5++d2b4fmeUB5z58pgzh086Y7jsTK2rzkRdc+a5GHfdmaqbztS55czJu87Uu+9MgyfObBKNXkod/zrz93tnZn+QWv5zxqm2mfw6Zu7WM6NoYOZBYzMRbcwYnMwcE7Xbm+UdwUy0wswL4awy01Ft5ozeTEOjmc0iN9BMQJCZfSFmCkLN3A83UxxppjzOzOp4iZdgxphkpjLZzMtUMxPTzNTPNLNJTMk20z3XTOM8M9vEzmIz6SVm/hKzS830KzezfrCZvhPMtJho5nvhO8XMTRE4w8ywmWYezZU8C808W2Rm3GIzG5aZObvSTNdVZi6tkzibzNT4Scb3mhm7z8zWo2aSjpnpfdLMN6fM7BJzzphpc97MjyL3gpn/xMKLkuOSmQNXZD9XzXxxzUyt22Ym3JXaH5jp8cRM2jMz7X+Tvrw3c1IkfDRj/2zmguhXw0KrmhZyaln4IBbUthBQx8IdMbSuBUU9C/tFUX2LfBdbWC5CG1p4JEY1sqBrbOGoqGhioVZTi7yLW4huZuGlMDe3cFp0aWGhYUsLu5wszGlvwUdh4YYYqLTwk8rCR7WFxRoL97UWRugslBos2OwWvDwlf4CFsxEWukVaaBxlYZtIibbwp5gZY8Ez1sJV0TfOQst4C7tFdoKF92JBouwlSfYihiZLrBQLB0RxquwlTfYiHqdb0GdaOCYqsyysz7YQm2PhtZicK7nzJHe+5C6QXMWSS/QrkZ6VWvhBLCy3cLfCwqGhFmoMt+A80sIpsXm0hcQxFn4T08dacBtn4ZLoPd5C8wkWvhOZEy38K+ZNsuA32cItMXiKhXZTLewThdMs/E8smy49/1Z6LkbNkH7PtNBhloV1sy28miN1zrXQfb6Fa4st9F9ikedjCz+K3GUW/hOLlltwrJD+ihErLahXSb2ibLXUvMbCauG+RXrznYWxP1o4scdCvb0WNoqLByzMPSw1HZN6jks9YvkJC2EnpXdi9Cnp32npn6g8Y6HuWQsbRNw5C2/ElPPyWV6w0POihb8vy+d/xcKgaxY+35D93JL93Ja/oTuyJ1F510Kde9L/+9J/MeWBrH1o4bxo+tjCDpH+RGI8lb+hZ7L2jdT0QfpX24pfHSu3xJC6VtrXs/JlAyvhDa08EcbGVk6ITU2tfN/Syt02VpROVn4Wpe2sfN3eyioRqbDyXIxXWuU7xMpp0VBjxVNvpZ/BykeTlQoXK3O8rBT6SewAq7wnWUkIseIWZiU7wsrCSCuBUZJDDI+2ooqxclCUxVpZE2clKt7KCzExwcqZRCvdkqykplj5X6YVQ66V46Iqz0q9fCu/FliZVmjlUpGVPsVWWpRYuTJEahlqZfEIK8HVVuqMsRI71op9vJVvJlrJnGRl/mTZ13Qr2+dYuTnfyqAFVrassPJ5nVWe8yTOAemDuHfIivqIlcMi5riV12LyCSu2k1Z6npJ4p628OyN7OWdl2Hkr0ZetuFy1ck70uGal2XUr/96wMu+mFf9bVm4L5R3Z432rfFbymTyTe2LuH9Lrv6S//8r9/+T6k+y/hgvWmi40re3CTjGvrgvKBi5MauLC2rYuRDu5MLmdC7b2LtzTuHBY50KF3oVaBhfWiWq7C7m+Ljzyd+F/uPAk0oVT0S7cSHBhUKIL7ZJc2C/OprvQPcOF9CwX/hHzsl24k+PCsFwXyvJdqFngwutCyVPsgrZS4vR0IXOkC+vHu/DLBBfcJrkw5luJOU/izXfhq4UurBLnlrjQY6nMXe7CO7FghQsb1rrw6zoX8je7MPc7ib1H9iJaHJBaf3bhxBEXthxz4eZJF0rOuLD6rAtR51xYdMWFkddc0F13IemWCzNvu+B1xwWne5JTfPNUvJPzGjaiatt4KYIb2RjS0kZMWxuX2tn4UWEjT2njk3iitjFWY2O73sY8o40NVhsPAmzoHTYaBNtQYKMswkbNSBut4mzkx9tYnmBjfJKNP3JtzMqz4Z1v44YYXGDjdYmNqaWSp0zmdrARXmXjqTB3sjG7r411g2zEDrbhNtTGT8NtPB9p48M4G4vH23g4wcboiTZOTrLRebKNRlNsbBOpU23MnWbDf7qNO+LIDBt1ZtlImG1jxhwbJQtsuC6RfMttfBbLV0h9q2x8t1ZibpA1222od9rY+J2N37+3MehHG2/2SQ0HbHxx2EbOSRsfxdJTNkJPS0/E2DM2Tp+10e2cjSbnbWRcsPFOjLwsvbkiNV23MeyWjQ53bNS9K3Hv2Zh5X/rwQPrw0Eb7RzZ+FqWPpXdPbPR/YaPtSxt7xarX8rm8sdH1k/T6Szt/17KjqWenqr5d3k3tbBbJDe3MbmRH1dROnW/sbBADFHaclHb2ia/VdlaLaI2d12KK1o6rzs5l0U9v5wuTnZXiosVOd387Y4LtdAu1kxlu571YiJ3RkXbSY+38KxbE2XHE2xmZYOdEop1tyXYC0uzcE9XpdnQZdlKz7czNseOfa+euOJovNRdIrUV25hTb8Suxc6TMTmW57KHCzp8d7JSPsJMw0s6N0XZqj7cTP8HOjIl2FFPkfLqdwQvsHFxop9ZiO+vFjWUytkLWrbSj3G3njz12Zv0kfdhv57AYdsSO+qhdnssl3ynp2xmp4azUdNGO9rKdjlekn9ek5ptS8y07De/YSbtr5/59O6Me2OV9x06XR3YaP7bL946dd0+kF0/tuHyyM/lrV/rWdGV1HVde13XFrb4rNRq7EtvElYRWrni3cWVTe1f+VLgyXO3KUY0rOyyuTHK4YguSdWGyLtyVqxGuDIh0xSnKlZoxrsTHunIz3hVthitp2a78Ix7kujIqzxVjviunRNcCV5oUurJLZBW58kEsKXYltMSVJ2JcqSs/VLiyolJq7OxK7b6u+A5wJXWoKyerZe0oV3aKD6Nl3RhXLONdOSdeTnHlxhxXkhe68lbMXeRK9RJXdEtd6bHWld3rXHmx0ZXJm2SfO1xpfED2JN7/7ErIIVdaHJO8IvKk9OO0KwfOunLrkivDLrvS4JorW8XoW650v+NKs7uuLLvvyrN/XfH8wo3NNdyYV8uNbvXcuNTEjZut3Kjv5MZWsaC9Gw8VbphUbuRq3Rjv7UZLPzemO9wYFenGp1g3lse5cSXRjc7ZbkwocKOoxI3HXdz4Z5Abr0e50WG8G6OnuDFojsRZ4sY3y9zYLXodcKPFz25sO+lG+ik33olFp91ofcGN3y67MfOKG0tvuzHprhulD93Y8MgN/6du3BO5r6SO92589Z8bTnXdqV3fnaQG7gQ0cmdUY3eMTdzZ3cydCUp3XFTutNG4s09s0Mm1nzv7A9wpDXSnlsOdOcHu3A+RdaHunA5z5xvceRPlzs0Yd4bGuqOOc+eo6BjvzodEd8KS3XkuJqW4U57hTnKWO/Oz3WlZ4E5csTu6cnfSe7jjO9qdruPc5R3XHc8p7uz41p0lM91ZuMgd61J3Loi+y6S25VKbKFkh9ayUGkXiKnfeirmrZU9r3Cnc6M7Ove583OfO9qPuZBxz5+AZdyrOuvPkojttr7qz6bo7f9+QWm66y3OYO73vutP6njt7xYYHEvOhO3+KgMfu9Hom9T53p+APd3576071P+6c+tedXz+6c6u2B13qebCioQeeTTyY1tqDG2085L3Mg13tPchWePBJLFfKmNoDD42Mi2M6DxobZNzowU67HP08+CimBcr8MBmP9qBzjJzHSdwkDzQpkifVg5x0D95kevB9vge5BR78UuTBjGIPbpd4YOzrwZzBHpRN9GDSPA9c53twVSgWenBYZC7xYNlSDyKWSQ0rPBiy0oMmazz4bYcHLX/wwHLAg0OnPKg8LXVelPFLUsMVD767KnmvebDyugc+tzy4I/R3PDglmt/zoPC+B18/8CD+oeR/5MGDxx7YfpUc/3rQ82tPimt60r+BJ+HNPLne3JNVbT3xbe/JSIUnRqUnZ0RPlczTeJKk82S80ZP7/p6khnpyJMqTGQme+CR6Up3kycdCT5YXeXKr1JPhZZ407+BJYkdPpvX15OQAT9YN8WTeME/qj/Hk1XhPvCZ6cmqyJw3ne/JmkSd3lkicpZ60XOHJT6J4pSc1V3ny92pPnHd5ck44jnly6YQn7U55Sj88yToray5JnZc9KbnmKc98njy/5cmQu56o73nyx2NPGrz2ZMoHT/76yovG9bz4vaEXy1t5kab24r0I13rJc7QX3U1efBfsRW6IF+MivLBGetE/youqGC92xnrRN9WLe7leOOd7UVHkxbZiLzJKvFhW6kVkmRfpXUR/iSlaDRcTvagz2YvNIm2K3BevpnlxZqaMzZZ78+S4zIuy5V7yDCxrV3pxZ63E2+pF5o9erNjjxcqjXvifkFpOeXH4jBeNznnx6LIXtqterLvtRcIdL96K4HteuD7wYshDL4qeeuHx2osev3rx8ZMXs77w5ou63tRo7k1oK29OO3nTs503Ldt7s1dsUXqTrvLmg1im9iZS480MrTe+Om/uir5Gb+qGebNVZIR70zjBm+BUb7pneVOS403tXG+W5nszqtib8yXeOJV5c1DM6+jNtS7eaLp5E9FXYvWXe9WyZoLEnubN97O9SZznTa+l3uxf5k35cm8yV3ozfp03Pru82bXHm5AD3rgf9Oam2H7cG/s5b05ckJxXvNks0q56816EP5H5b2RvX/nQsqkP/6l9+FUrXH244ulDRoCcO3wojfThY7QPs+N8eBTvgzbZh72pPjhyfOhZ6EN5sQ+fS31wr/Kh8WAfXo3wYXq1DxdH+3B0rA+dx/mwaaIPvy/wwW2JDzeEfpkPL9b7cGejD6M2+XByrw/d9/mw4bwPl69Jzts+bLvjQ+ZdH1bd82HeAx/OPfWhzzMfIn71of3XvhTV8mVzbV8+1PFldn1fAhv48nMzXxo19yWvhS//tPLlSntfWqp9ydb5MsDFl2c+Mj/MlxvRvgyP8cUp3pdD4vtEXwqSfPk1zZeqfF+WlvjyqNyX6x18GVbpS0BvX9mbL8uG+xK8zJeRK31xXuXLN+t82fmjL+t+8mXxPl8OHvOlxilfNorU0770u+LL0asy77ov9x5IPY980TzxpfUzX3a98CX/pS/vXsv4v77sESXvfKnz3hefL/z4uZYfI5v5cfEbP4618COnrR+uGj/O6fzoq/ejncGPEmc/Vlv95I3JjyviVKQfPaP8aBPtR2WMH41j/SiI86NmvB9pCX7UKJBjoR/e5X5YO/ihqZL5Hf3YPdQP37F+3BfjxvlhG+/HVdF7kh8/TvXj87d+rJnhx6JZfgxf4EfZMj92LJeaVvjx7yo/lq72I3KNH451fjwRtzf4cWmTH0P3++F00I89h6XWI35kH/Pjf2LtcT8iTvkx67Qfzhf8UF3y44ToftmPDlel3ht+pN/0I+62Hy/v+vHtPT+uP/Rj2CPZ/2M/2j/144ho/tyPn0TTD35s++hH0v/8+EfcrunPqFr+DKrjT5v6/hwUVQ38edLSn9ut/RnZRsac/ClS+/NZ688anT8Jen/eGP3xsPhzycWfSH9/mkX686MoifKnbrQ/OTH+fBHrz7J4f35L8Odamj9dsv35r9Afv3J/LlT502eYXI/1Z8EEf/wn+3Nyhj/rF/jz+2J/Xiz1Z/oyf26s9GfAGn+idvij3OvP2iMS96Y/off8efjAnwkP/Tn0wp8r7/3R/+dP18+yrn4Avg0CaNs8gJ2tA1ikCABlAE/VAZw3BtDaEsB2ewCBvgFM9gvAJTCAqvAAVsYG8CYhgFmJAdjSAvi6KIC04gAWlwUQPTiA+UMCeDU0gOPjAmg6KYD06QG0XxZA8eoA6q4JIGdtABvWBfDf+gB0uwM4+mMAGw8GEHksgN9EyIkArpwLYM+1AGreCmDtnQCmPAmQZ7UAer+Rmt4GsOS9xGkcSMI3gQxUBdJbE8gRbSCNjYH8IHY4B5JnDuSmbyCKoEDpbSDzEgNpXRBIg5JAtpYFEl8VyIyugRwfEMinUYEsGxvItMmBXPs2kD5zAjk6N5DVKyXHqkD5ewwkfF0gs9YHcntLIBd3BHJ6VyBF+wJJPxjIu8OBLDoWyIuTgVy+GIj+ciCqq4HUuh9I2qNA/n0SyOM3gbR7F0jH/wJp9jGQ0PoOZjZw4NPYwQPh3tRBl3YODrR3UKZy8J3aQaHGwTatgxydg6/0Dj4bHCSbHMSZHXwT5mBLtIPV8Q6WJzoITXPwSvhmOXgo7HkOepQ76NzBQfNKB/tFYRcHm7o7MIx1cF4MGOdAM97BadFngoP2Ex0cFz0mOWgz2cEh0WWKgxZTZb2onOZgz3Sp71sHRTMd7JjlIG+21LDAwV+LHUQudfC7CFvu4LUIWunAe62D0Rsc2DY62HpA9nHQIb+pDv455mDpcQcxJxz8KRaedMj/sINfxbzTsp8zsh8x66wDxzkHz8T08w78Ljh4LCZfdOB2RWJfddD3rgPFPQdODxx0feig8TMHPwpLzSCG1QrCVDuIi2JwnSB0dYM4J/rXC0JdP4hTok+DINo3DOK46NEoiLaNgzgsujYJ4kDTIDo2C6JxiyDqtwpirTKIfzVBvNUF4e4exBiPIMqjgiiJkfHYIHaJwrggascHUSMxiC0iKymIL5OD+JwSxPLMIKJzgliYG8TrgiBeFAXxtCSIqaVBfFcdRPbYINImBvFRrJkUxPvJQcRODyJwQRATlwbhsSyIS+uC2HxE4h0PYt2JIFafCiLptMS9GMQfIuR6ELNuBHHvYRBuj4OwP5UevJZ1ouu7IFq9D2J77WBy6gUTrgjmpSaYKc7B9A0NpmdEME6RwfKdH8xhcSA+mEbpwRRnBbMrO5i8AllXFExWSTCZZcGkVwTzvnMwL4YH4zkpmAmTgxk9I5ihi4LlvSQY9epgem+QWNsl1u5g9v8YTIOjwRSeCqb22WC2Xgxmw81gMm4Fk3ovmJQHwSQ9CWbh38EE1wjhWYMQnjYKwVMRwnh1CGONIdw2hTDGOQS7OYRbwm4NweIbgiYzhH55IajzQzj9/wpDOFkeQp8KOXYQVSH07hiColMIPfuH0GZsCIcnh9BtSgitloRwcEUIXVbK+So5rpbrNSG03CBH0XKL3D8iToRw6JwcL8m62xLjUQhHXoTg9GsIPX4L4VSdUFQNQjkt1I1COdMklP5N5dgslLMtQxnUXihDuaAKZbA2lCH6UC4ZQrlDKHcjQ/GMD2ViQiheiaE8KwwlsDiUGSWhhFSF8lqsGhPK56mh1F8dSumaUMrWhdJzfyiKg6H0OxLK+ZOhmM6HclncvB7Kvbuh3L8fysOHobz/Xyhf1AmjRoMwmrQNo1m7MFqqwjgoLruH4REUxtTwMJ5HhvEyOow5cWHMTwhjcUoY6/LC2FYWRu2KMI73D2PQsDCujgrDb1oYWWtlbEMYyv1hDDwYhv5QGMYjYdw4Eca9M2E8PBdG0JUwZl+VWLfDiL8XxvrHYXjXDcevfjipTuHU14WzxxBOhTGcpqZw9omOzuE0N4fT2hrOlOBwXhNOeGQ4S2LCWR4XTlZqOF+nybz8cFoUhNO/PBxtRTgjO4WzcEA4cYPD+WqkxJgczvlZ4VyeE871eeHcXxSO95Jwni0L5881Em9tOIkbpI5N4WzYHM6WreH8+J3UsTucoz+Fc+1wOBNPhLPgQjhrroXT+EE4XR6Hc+JZOBdehXP1TThL/5Oa68LolvCwDYQp4VcRpYZ/tfBRD1+a4BtXuOQL8tWLIwz51CEyEv4Umjw4J4wFMKEU/CugoDeU9oVHY2H+JEiaDjtmw/HFoFoK+uVwUQxbAeaVMHMDrNgGL05J7DOw9Dx8ugRfX4Whj8D5MXg+hzev4au/oORfaPMR7DUimFo7ghrfRDDPFCETI1hsjuCgdwSXAyPwDYvAlBNBSEkEazpEcGRSBMOmRzB3XgR/zI9g1aIIUhZHsHGJxFgWQf0VETRdFcGYzRFM3hpB5K4I9uyTeAciWHkhgg2XImh9K4IzdyIw3ItgxP0Ixj6MYOHzCNa/jmDAPxGs+CqS9TUiKa8byf56kTxsHklKu0gaqCP5UXyjjaSvIZIhpkgi3SIZERrJzqRIhmVH8iAvkucFMr8skuyKSPZURVLZMZJDnSIZPjYSzwmRBEyK5KU4Mi+S6sUSY1Ukb8V/ayJZtzaSr9dHUrAhknobI/lBNNscSdctkZh3RuK/O5K9hyLlOyGSKyciGXkyEvupSCaejiTqQiSvH0cy74nEeSG1vonk4K+Sv1UUA5yiuNwuihHto/hWHUWwJoqNxihKzFE0skRx1h7FPY8omoZE0TAtCmNOFFfF7g5RNKuKwqlTFCeFrksU52bInOVR/CQ6roii5coojgjntVE8WC8xj0XhuBhF2c0oZjyOYuHTKGKeRbH6eRRfvIyi+69RJLyXvJ+j2CtafRHN+a+imV47mhqqaDppo7GYonlsjuZbSzTB1mi2ukWzIiSa/jHRXI6NpjoumpoZ0ZRmRqPLi8ZWEI1vUTSZFdHs6BBNcWU0jaqi2St+6yXHgdH4VEezdqycT4xm+LRofp8VzaWl0YxYFs3sVdGEr44mYW00dX6KZv6xaApOR/P+hsS8FU2/B9HwPJrlL6LxqxnDczG7Vgx1GsTwvahoGMM3jWI4KAY3jeFR8xgy2sZQ3C6GNsoY+qliCNDHMNcQwxZzDGrXGIIjYvhF1IiNoXF8DF0SYjiZGMP8jBi25cRwvCAG/7IYqjrHcLRLDH26xnBhaAxJY2I4PDGGXpPkfFYMlWtjOLIuht7rYxi+MQaXTbL2mOQ8LvkvSZ7bMXT4PYYX/8YQUyeWpg1jGdQklkqnWLYbY2nsHMs+0cUci5MlllNioDWWay6x7PaOxT8olkYRci86FlOM3BdjYmOZER/L7wmxTM6JZU1BLOM7xPJrv1jmjY5lx/hYed+PJWVWLJ3nyZqFsmZRLInLY9Gti+XBhlimbYzll02x3Nsdy9q9sdTcH8udI7LuTCwHzsZy9nwsQy7EcvOe1PsqFn6LpbhtHJHaOHYY4hhiieO2NQ4/WxwZ7nEEBMRRKyQOR3QcdRLiCMmIY0VZHEUd4mhUGSfPonF0rYojdkgcwxbF8WF5HD+siuPKujj+2BTHss0yb3scwUfi+E3kn4jj1Ok4bpyNw/VWHNNux5FwL45N9+MY9ywOn+dxfPonjt6140lqFM/WxvGc+SaeV63ied8mnmyneLw08TwRaYZ4Sk3xHHSOZ4Q1nmm2eJa4yniEjMXE0z4nHmtePAsL44kriieqUzwV3eJ52zeeYePjsU2IxzEpnth58exZKLFXx9NqXTxrtsaj+1nmHYlHcy2ekdfj+eNWPCl34tl+N54ddRNwb5zAimYJPNEnsNqUQIZzAt+ZE+jrksActwQqvROIjU7AKSGBc9kJDMtJIDg/gaTCBIqLE7hYlkBYZQJfd0pgdPcEzk9J4MG0BLTzEvBdncCZTQkM2ZzA3S0JTNmaQNGuBO6cTeDnKwmk30mg5f0E9r5IoN2rBM4K25sEsv5LwFWZyDFDIv2MiRgCE+lKIl/HJ9IiMZHxKYm8TE2kW3YibnmJtCpNZEvHRAo7JeLRPZE2/RLZNjSRkmGJeI9KZMKcRPznJtJ4USIHxKUlMm9ZIp3WJDJkXSLBGxP5aksijX5MpPnZRI6KVxcT2XwlkZ+vJdLzeiKzbyfS7mEiJ14lMvB1ImP/SSS7RhLmZklM/iaJOGUSm1VJ9NQmEW1Kkne9JPZakuhqTcLNngRuSdz3TaKmI0neqZMYly5z85LQ5CfxvjiJ7uVJXKxI4qcuSewelsSdSUk45iSxbG4Sk5YksWNFEkdXJXFzTRLNTiQx/nQSW8/L8W4Sr+8lkfAgiZJHMvY4ib5Pkgh4n0SL2sncrpvM5HrJOOon85tY1iCZisbJDGyajKVZMr83T6adJZmHLsmMiUpmfkwycbHJfBRNE5I5JHonJqNPSsYvJVneCZKJ7JuMalAyTaqTWTQ2mW3jk2k+MZmj4tZkyTU1mdYzk7m0OpnNG5Ip2ijrtyTjvy2Zfw4lE3M6mePXpYYbyfIemsz6p8l4v05myIdkbP8lE/4pmb/Fms+ytk4K1+un8LR9CgZdCq0tKWS7pVDPPYVfg1OYGZUC0Smsi0mhR3wKAzJSMGem0Dk/hXMFKZzqmsKMHinsGZ3Cs/EpfLcqBfu6FP7dkML6jSnkbUrh580p9NqSgv/2FE4eS+H+iRT+OZXCzispNLibwuDnEuNlCj1/TeFMrVRuNE6lWftUuupT+WxO5bhLKq99U5kUlcqPcal0jk+lNC2V5ump5OSm8lVpKt+JYRWpzK5MJbh7Ki1mpNJrQSo1l6Xyg2i/IhXPVamwORXboVQMJ1P5/XQqiy6nknRF1t1Kpf7TVPaLmm9SuVIzjSV10vi+XhrnGqRxRZvG9dA03FPSKMxPI6csjQblacQPSGPHwDQYm8aGcWlMnZyGY1YabxamMWp5Gi9WpDFvQxpxG9PkfSKNIVvTKN6VxuG9afTdl0bDw2msOpHG8vNpjL2SRvtbaXx1X3I+TKP1izROi7Jf08irl86fLdPROaXze/t0ftOl082UzhXndPzc07nkk04n0nmZmI5XRjoLOqdT2S2d6h7peI5NZ+HUdKq+lbFZ6bxan07KxnRqbErn4pZ0au1J5/LedMbtS+eng+lcO5XO7fvp3HmWTviLdGb8ms6m39NJrJ9B5+YZvGmVwfj2GVzXZtDAlCHvYxmEWjPYGpDBiIgM2sVl8Gt6BpNyMwjKy2BaSQaWygzs3TLw7JtBtxEZ3ByfwbpJGVQsyODPjRk03JJBx0MZNLuWwdePMuj0OIOMFxkMfZeB23sZr5cpz1KZ5GgzeWfKpGdqJl4lmVztkImjKpNp1ZlsHJXJ43GZdF+dybr1mXgfz6TpxUyOisrrmdifZRL/IpN6v2fCX5l8/TGT+zWzuN40i7fuWQzwzqIkKouW0VlMTM7iaHoWY/KzWFmYxc/FWdwtzeK/8ixaV2ZRXZWFY0gWO0dn0WZGFt6zJM7qLArXZ/F0UxZxe7KIvCfzxf5nWfR6m0WaOptqczZ3XLOJCsrmfGg2n2Kz6ZidzZr8bNZVZfO0SzZnR2ZTb1w2D2dns2l9Nq82Z7N0SzYV32cz7UI2rs9lntC9yeZ9/RwafJPDHUMOHcw5BLjk8M4vh7OBORTH5zAhN4f1+Tm8KM5hbdcceo7N4dvxOfwxVeYvyuHjxhzWbc/BtCcHxYEc3lzPQfcwh/KnOTz7JYe7f+bg9TmH3bVyOeGXS9vYXNYk5FI3PZfZWbmEF+SypTCXPp1lfHAuL4fmsn97LraTufx0JpeYC7kE3MrF834uyx7kMq5xHm+b5FHULI9FTnnEhebxQ2kekzrlcaFbHgeHyr2xeXw5Lg/thDxuiqK5ebxcmkeDFXnc3pLH9Z15HDuex9JTeTy4nMfcK3mEPsljy9M8Vvwl99/nUW3I55U1n/qe+fQKzmdnQj6dEvOZkpxPZVo+ivR83mXmMz43n7/z8nlbnM+KHjJ3cj5dFuajXZTPrqX5qJfnU30+H98L+Zy8nI/3LYn7JJ/sZ/kse5VPozf5PG1QwAJ1AVZ9gTw3F7A/VK4pIDmigNqRBbjkF+A2vIANOwoIO1pA3L0C+R8vYO7zAga9L6DRpwK2tCkkQlPIkuBCPMILWZdYyPaCQrpXFdK7ayFPexfSckwhgeMK+Uv0W1HIy3WFdNxfyOBLhZTdL+TSg0JCHxWy4kMhv38uZHbTIha2LCK1VRFVliKmuRTxLKuIDaVy3qmI2d2LiBxXRMLkIhzfFdH/ryJ21yxmbp1iklXFXLQUM8ivmISYYvrGFXMsqZjz6cUEZxZzukMx+3sXM2FYMYVTi1mwoJiVS4uZt0nGdhYz8GAxm04Us+JqMZtvFeN4Xcybd8VU/a+YjNolbLGX8FtACa7RJWxKLKEiqYQLBSXMKivhVKcSNneV8YElrB1UQtKoEtzGlvDttBKyZpfgvKyE4N0lHD9fwqRHJcz9q4SW/5Uw+8tSea4p5YymlCBdKfvNcm4vJS+glNuhpayMKmVgainuaaUkFZTy+6BSHo8sxX9cKZvGl3J9Yil9ppbK72kpFzeVcvJgKS9PlzLufCn1rpUy+U4pm5+VEveqlL9rl3GrXhnnm5VxtG0Z01VleLmV8XdaGbOyyrjduQzH0DIGjy6jZFwZX0wq4/riMvJXlfHthTJ0T8oY+qIM8/syrC3LWaAsZ7axnDrO5QREl9NsXjm61eX8taGcoiPl8p5ZzsWzcv9uOZlPytnQpILrbSsYaKignbmCtv4VTA0XcRVEp4v8CopKKlAsqOD2hgrm7qwgbW8FWWcq6HGxgg4fKzjXugNdgjswM78DlaUduFvWgcCqDswZ14HqiR34Z1IH/pvZAcscGV/XgbkbOhB6sQP7bnVg3d0OzHrQgdOvOtC0ZiVhtSs53roSR9tKligquW6qZKxnJbkJlVxIrOSbkkrWVFYyvm8ltWdUkjm/km3rKpn+XNY2rSKxTRXRuioqnasIs1dRFVVF845y3q+KvgOquDmkiuejq1g6vYq8b6vwWFFF9YEquh+qovbJKsprdGRurY6c7dwRXe+OtJrckRWzO/Ld4o4Er+3I1Ysd+eWJjL/qSKxTJ340dyI/sBPVoZ34ENaJJnGd8EruRMfUTjxK64Rnx058N7UTypmdGLSgE33WdaLb952oe7oTQWc7kXm1EzvudGLLq04c/7MT5bU7M7h9Z7a4dKa/X2dy8zrzX0ln3Ed0ZuD6zvy5oTPOmztTtLUz3fZ0psaRzpSf7szxB53Zpe5CD00Xlnt1YVpMF5rkdGFv1y4EDe1C6ni5ntCFf5Z2YcymLsw/0YXg811Q3OjCAX1X3pi70tijK+4BXXmR1JW2HbqyYEBX9o/oyq5RXbGP6cqcyV0pX9iVuqe6MvdmV47d68r6511JaNONr9p3o6GtG4q0buSM6Ear6m74TO7GipndyNrSjVFPunHh3270cepOQ0t3NIHdcUvuTnmGXBd151GP7izr2Z35fbrTZnp3cjZ1J3Vrd4KvdqfHh+7cqtGDc/V6MLl+DwY178G/LXowT9+DbX49WBrWg3b0wFLYg7wOPdg5pAe/DutByrQejJ/VgzubZe2dHnx63oN0l56E+/Xk77Ce/BLdk1odehLQrScFY3oyd2JPLkzrSeCynmza3JP7P/Tkzk89mXha7t3oSZ8HPeW3oSfTvu7FhLq98FL24ld9L5qH9+LPLr04sqUX28/04uWtXhgf9OLeb72YWac3Yw29qWnqTf/k3uzK641HcW+29O5N1/69eV3dm9Ure1Oxtjfa7b1Rn+lNya3elLfrg659H1ap+/DcvQ87O/ahT48+/DisDx9G9WHyjj6c292HVmf6cPN8H8oe92H1iz68q9OXgfX60tS1L07BfVmb1JeXKX3pltMXt4K+PF/cl21r++KztS/RB/ty5mhfLp3uS82PfZnboB+JAf0IKetH3U79aNi1Hys39mNacH/WJ/anc1J/DuT2Z9rY/tRZ1Z9Jq/tTelHu3e/PuMf9SXrenwVv+sv32QAMTQawvukAtjYfQAvDAJztA9BEy7FyAAn9BqAbIWOjBzBk1QBmbJa53w9gwuEBzDs5gE4XBrD88wA2tR3IJMdAMkIH8jZuICvyB7Js/ECm/TKQ5r8NpE/DQRwrGUSj8kFopw9i7vZBND88CJ+vBjOx9mAOtRzMzXaD+U0zmL66wSRZBtPMOpiVroOZ6RhMZtBgfqkYTLtegxk/dDCzRgym+7jBbJwzmBVvB7O91hB2G4YwKmoIaycOYe/iIcRtHUKd50PY5zSUf41DcfMcyuXooVzKGMr2DUNZuWsoirND6XxnKF89HErXl0OZ9nEoaZ+G8qVyGPO1wyhxG4aX1zA6xQ2jTsEwDk8axo+zh+F0YBgj/zeM7K+H49N8OPG24TSxD+d1zHCOlw/nRuVwxnQfzvq+wzk7eDirhg/n7xXDmb52OFf3DefFz8OZcWk4p24P58694dxsO4JE7QiuO49gq8sIir1GMDZ2hLzTynnpCFwmjaD+khFsWjuC+etH0HvzCIzfjeC3PSNI/3kEZfdG8NfLEcx7O4Kf/xpB+ecR3P2yGmX9arwaVdO7WTW/t61GbahGkVDNhsRqGiRV86iwGk1ZNb9UVXNqaDXDR1RzYWQ1pokyPrOaMyeq+XROYjyrZtyLak6+Ee+qcak5kh0NR5LcZiQq5UiaqEfyp+tIxvuMxDl8JP3iR3IveyR9i0ayoHIkxo4jmVM9kgFjZN0PIznyfw2Xd1hUVxOH7Ro1isRu/KxYgt2Ixq55QcWWWLEEoyY2LLHGFjUs7C7b6cvCLm1pS1OK0qs0KYoFxN5YG6IIiC363T/e59yZ+c2c5znPvXPnVDvzwuzMjgZnnjY509RKxNrWIg62EzG9vYi0TiIWdhaR2l3E931E2I0Q8cNEESmTRLSaKqLbTBHrVotYv1FElsDknSLm7xUhOyBisJuILwEilAYRoggRNVGCP1nE5RIRW66KsGoUcbJZxLC2LrwUKBrtwuzxLvSb4sIEexe67nThukDhIRc+X3fBvsaFnnUu7KkXtG9cuD/clR5LXFH96orLdle27XGlVODWIcHv6UqolyujQ13pkuSKfYYrdzJdeVLoypFiV76WuuJW60rqZ1fSO4qZ3F2MVqDAQky/XmLihoiFmUDMrolitkwWc2CBmLfrxPhvERPlJOa/fWKyD4ixPyKmrVTMjhAx5yPFrEgWo6wQ80ulmIqbYqEvidHcFtMskPFSjLhOTNE7Mb1+kNBpnAQrJPzxi4RRKyUc3CDBeouEnK0SYndKCN4jYco+CV77Jbx1keDgKmGuUsKmMAmPYyRMTZRgmyPYJRKGl0mE/SQseySh21MJhz9KCPpPwp+tpMJsJuXb7lJ2fCelpJeUD72lHBkqJcRKyqTRUn6ZJKX6JykLF0vpsEKKzUopUX9IubFdytY9gn6vlOPHBf1pKTudpXxyleKqlHJeJcXCW8roECkqgcQoKQfPSik/L2VwrpSB+VLsiqVEXpLSrVTKiFtS3gpMeS0l+72U5V+k7OniRrtv3bgi0H6cGznT3bBZ5UbJOjcKN7iRvdmNsa5ubBK7IXZ3I6XAjZpbbjg9caPNM0Hz1o0xjYLusxDrICPkBxmGSTJ2TZHhP01G9gYZazfL+P6kjERXGac0MhYFyngUJONhkozYfBkLCmTEFcnoWSGslTJOVMl4/EjGkxcyzryTsfSTjOWt5TgMkTNyhJwmgfUj5XhPlzPbQc6t3+RE/S7n5y1y+u2Xk3JUzluRnDuRcoiWExcvx5wkZ2myHFGKnFcZcsaXyZl8RU6rSjkVAt3uCzUeyOlZK+efp3LS38iF+VTO3W4KjlkoiO2hoHGwglFDFXgMVzB2hIKSkQoCxynYN1GBcZKCxzMUmGcpGGaroEHAc7ECyTYFyl0KNjgpyBMYs1fBjoMK9IcUqOQKtnkoSAtTEHZewalMBXuvKIi+IexZpcD1joLkJgXrPyqw/UbJpT5KfhujxHOskts2SnpMUyKeraRigZLUVUoOblGy86CSuONKPoiU/ClWclihxMFbidpHydpIJSHnlNglK+l6U8mxW0qaG5VYtVOh7aTCMEBF36EqWlursF+hIn+7irwjKoolKi67qaiSq4jwVxGnVzEkS8X7HBVN5Sr2PVRx3qzC+r2KY13VNFioWddDjfsYNY8mq9HNULNrppqBy9WMW6mmao2a2WvVvHdUU7pbzcN/1Px7Wo1apaZFIF2rZnS4mtpYtfAdq8m7puaUWc2Wl2oOv1Zzva2Ghm80eHbREPCthjOWGhaP1PCbvYZbyzRoVmm4s0fQ7NdgdVKDwU1DsbsGOx/BjtXgGKdhW6oG+yINA4o1OJVruH9ZQ79KDebHGtaZNYjrNUxq507/b9wZ0cUd1UB3Jg5yp3ikO2E/uNMy3h3xr+5YHHcHuTuyCHcWxLpjdVbwX3BHniPkFrmz7LI7d5rdWd/Dg9L+HpgGevC3lQcuIz2IHetBjykePFriwZR1HnRa78EwRw8UAm//9EAq8qBF50GV0QO3SA9EmR4czPMQ7mUe/H7DgyHPPWhb58HsJg8GtffkcWeBHp449fakcYgnl2Z7YrDzZMBaT5b84Un1Pk/GSD35KmCX6smZck++qfVkUL0nbq29cOjmxaJBXmwe5cVCey8cnbwYovKiztOLFD8v7ui9CE7yQnzdC++nXqjqBF8Pb14t9mbvYW9SnL0pcvMm9Lw3dnneiB970++ZN63eeOO4wAe2+tB2tw83BV4d9CHvkA++h31oc8SHNSIfYsTCKvUhV+nDGE8fqrwEn86H3QYfnMMEfbgPsmofFt/24US9DyPe+LCiyYed73w4/d6HU6N8uTnBl8Vzfbm2xJfl23yFmdWXO3/7Yin2Za7Ml70qX/aE+VL3yJdzZl8sXvti+96XB5998eqlZV4fLf+bqeXwEi1xq7V0Wqel9qiWX45pGXlci8xZQK3FaNDSmKXlbomWQaVafirXYlGhZeILLfdfarlcr2VvJz9Eln7oe/pR2dePH0f74Tzej4CJfih/9CPCxo/vpvrx13Q/4S/kx/YVflhu9KN2tx+/HfDjtLsfz6P8kMX5URHvR0KyH/+U+DGoyo/pN4UaZj82ttGxu7uOMksdJ3rqeDBSx+ZZOmbZ6ei1QEfAIh0LHXXU/KXD7YCOocd1pHnpuFGkI+qaDsdnOi4J7H2vI767P+px/lya5I/NZH+62/ujW+vP0j/8aTnoz06ZPxKFP2VKf05G+vNzvD+GZH+GpPuz6Jo/Q6/7881df249EGqYhZw3/sx6649zoz/Z7QPY3zGAqs4BHLMMIPu7AH7uF8D9iQE4/RjAnvkBtPklgKD1gr05gJatAWw+HECrMwFc1Am+kAA88wP4WBjA4asBDLfQc/J7Pbut9Ewdr8c8Wc8/jnoubtJzbY+eU4f1vBQ4flRP7jE9Nio9V4P1WEbpOS2wzqQnKVWPLFPPgLt6yh/qef1YTw+zno6v9Xg16Rn8Uc+NT3outzYQ3t5ASUcDB3oZ6DPawMi5BhbaGvjPzkC/FQaiVhnottnAih0GOu4ycHCPgXt/Gfh0woA50MBYowHvswauFxpoqjQQWWOg9y0DL18bCG4wsLbRQFCTgefNBrL6BJI2I5BRtoHstwtk2ZZArA8Hkv1PILpTgXQ6HcgT50By3QJZpQikq3sga7WBTIsLZHZmIM1ZQs6TQPLfBDKhIZBnbwNxmBCE08IgLiwJInt1EEEbg7D1CeKufxAHDEHkhwWRlRtEeXkQKx4EkdQYxIwOwXTuE0xQv2BcBwcTOzSYM0uCGe8YzLeHgyk6EkzTiWBmlgTjVBHM/cpg6qqDqX8RzLzXwdi2CcFybAjls0OwWRJC/KYQvvwVwhBlCOmFITg2hjC1SygjLUPZMzCU8uGhFG4MZcW2UDqeDGX1P6EscAklURXKXV0oPUxCLCGUXIFhF0N5URzKmMpQHBpC2follL2tjYR3MBJhYWRoTyP6PkZaBhhxszLSbrSRmHFGpswxshcjY+yMmFYK9h9GMncZKThl5KvIyDJXI+9lRqrlRoYZjLjEGFmYItTKFzRlRupuGOl/04j9SyPB74wM6RKGwjKM738I49i4MKZNCGO1TRiiaWGo5ofRaWkYpx3D2LQpjLwTYbySh/FjVBhLS8N48TyMW6/CmP4hDFPHcGTdw/l2VDiLtoTT1SmcCHE4M73C+RgXzu9p4awtCGf0pXA2lIVTdE+I3w/nzMtwfnofzn2rCJJmRuDwawRtNkQw698ISuQRBPhHcCIiArUpgqr4CAaUCrrKCMbXRGBRG8HS+gj+axPJ0c6RhFhE8q9NJDlzIhm0MJJNTpEU7Ysk6FAkJpkQV0VilR2JfUkkO82RODVHsvSdoG8fhUvHKALGRPFmbBT1miiidFFciYyi8GwUPdKimFIWxeXmKEI7mHgywETPESaqrE2UzDDx0dZEt19NNAjEbDWxYpeJ3UEmekSbuJ5kglQTbS6b+FplwvjcREiDCecvJqzbR9PQOZoFXaN5YxnNiNHRHF8Rje/OaL7ZFU1X52hsXaLRu0dTmBPN0KvR+N2LpndLNK3axXBAYEiXGGG+i4HeMTQPjmH8sBgcZ8eQszyGoc4x7NDE0CEohsDoGMLLYhhRE8PzcbE428RycWYsT1fFknYmloXusbQYY3l7LpbqhFi0FbEoqmOZeSuWLfWxHHgXy9VPsdh+jmX711geWMQxzTKO2bPiOLEkDrtlceStiOP1ujgGnYjjUHIc5tI4MioFuzqOxk9xnJkfT8jaeO4diufXw/FclsczWhnPRn08zkHxtC+JZ291PK9vx/P0bTxX25/lzz5nsRl6lr47zjLz2Fmhn56lvNM5Xluco+F/5xgz4hx915zj9O/nMLmdo9PDc2z7eI6WcQnMmJhA0akEzp5OoLM4gXxpAoERCeyLSiApOoH3CQmcLE3g+fMEWtUn4DAlkeQZiXyalYhkfiKt/0rEPzyRphuJuN5PpLdlEnmDknAYl4T1hCQUNkn8sDOJmKNJlP2bxAHXJH5UJmERl8TO7CS0T5OY3CEZ9YJkIt2T2XA7GUvr81z7+Tz2y89zadV52u49z8eD51nQ5gKuFhf4JGA1+AI/2lxgmOQCD9QXGGS8IMxiFzhacYHcDxfo1S8FsVUK6yancGFuCtk7Uxi8P4V5YSmkPU3B6WUKPq1TkfZP5ciQVFZPSaXznFR0v6TSyiGVbkdScYpPJSYllZ45qZh6pzFiYBqNVmkErElj+o40FLvSOOaURsv+NBZ6pdHblMac4jSczGn075LOlvnpbFuezlJFOpc90tF5pzNXl05MZDrPEtLZlJhOQ306kqZ0rrXLYOyADDy/z8B3agbdpmVQOD+DJYsyyFqbwerfMvA4nIH1iQxyJRmsV2YQo8+gPCSDqARBn5fB1qsZrHyXgXxgJu4/ZTJrdiYrFmcKPTyTWnfhuSGTVu8yWeOQRcCuLIaHZ6FPzmLWwyweds1mtF02VceycTuVjT4gm176bEqCs8mqzObOnBz+XpND3rocxmzI4Sd5DqtMOYjic9iVmsPxmhwWTsil575cNp7IReuXy4XIXL4ryGXRl1zKO+Txd688ZuXn4Vibx6Rd+Tj+lc/xs/nC+5+P6U4+w+/mY/skn5kzL7Ig8iJn5xegVRawwKtAuNMW8NhcwLaGApauLmT+mkKidYWYbxay73Eh42yLsFtfxDKvImobirjzpYigdsUMaF/M1s7FrJlQzPYFxXS9XcyBlmKWfCqmzdQSOvxagv3aEg7tKeFaeAl7npXQpbGE1m0ukTb5EocOXaIu8xLmEaU8sCnFelYpFx1KOZ5div2NUq5MKWP7z2WMeleGdb9yZOPL8Ywr561lBb2HVJA7r4L0+RVM+7mC8pUVhDpX0N+lgpz0CuzfXKZo8BWGzb1CF80VMFzhv09XeDqgko65lcRNvorH9KvYLrtKTb9rvJ52jehD1xhQdg24zrzD19l8+Tq6V9cpsLzBoOE3GLXxBj0abtD+/Q2eZFVxvraKCS+rGNZShfzbapYvqaavphpZaDWtEqt5W1zNjS/VjIi+SdiTm4xqXYN1rxoSp9dgd6SGN5dqOFBRQ+8OtzD2vUXqwNssHHUbH8fbqBffZbPfXeGM75E54D4l8+7zz/L7lLneZ2/9fYZNe4Cx+AGFQx6yJe8hy6c9Yrz9I9qff0Td748xZj6m4OtjPnR8wo4TT9hW9ITe1rV8WVyL5vdaWnvVEtfGTLilme1jzMybZub71WYCU8zszjNTH/iUr/eeIv7pGdKaZ3w+/ZxjH55zp+0L/hz0gnvWL3j26QXatnX0mlMn9Lk6moe/4pntKyK+q+dz/3pqhtbTOL6e5Q71BFa/xjz2DebFbzD+r4GjixuIlTYI59TIO3Mj3gebiPpfM33nNLNsZTNVu5sxzH5H3ct3BCxtofJ0C4sKhHX0e9Ys/EBI8wf+D3V0vBs=</binary>
            </binaryDataArray>
            <binaryDataArray encodedLength="6216">
              <cvParam cvRef="MS" accession="MS:1000521" name="32-bit float" value=""/>
              <cvParam cvRef="MS" accession="MS:1000574" name="zlib compression" value=""/>
              <cvParam cvRef="MS" accession="MS:1000515" name="intensity array" value="" unitCvRef="MS" unitAccession="MS:1000131" unitName="number of counts"/>
              <binary>eJztXC2TJElyLSAg2EBAQKCBgIDAgAMHBLzW9AMaCg4QEBAYeEAgTGjswNnCtQOyQLKxA2cHDwZcuHZ2YGFCwYMLlTkT3vXy1XOPyOrqnjWZgFtGRvjH8/eisrKqsvt0Otnps1k/+hjPlQ+eK98icin/bVyTGpgryq1wuU+FuawGxxnNNThu9uF8Oj2u9rTap9W+W62s9ofVbLVTX3+/2rL6P6zHd328xdSeT/Ee8dpEvwpzpJH1HJ85OX8Zb3jedZzvAfupY1yg5yryZ/si20+l2+L4z1848tqLXThyjM/x59NVLdwjzN8C55V8SxBvdr3vPB778T6cmwo10Jc1q3Q+04/aI9E6jhdYr8IfOcDe2VjDBXxHmE6JFfJTsRlnrBFjGWEwEaf8s5zIA841Aw3O132o3kd9jnpUuAqdZ/yVYJ61HulaA/9i1/sQuWB8jGdGy9k17DfiBTUxiiuUF3uMevHzavE1NdM0WytiLotlXKgL8+X9buMmuOCY5/nz5Tpeyb9CLsXFjJaRri3IgbWKyIlzxfbXc/W+uY3f99e2r3tt17hZrI3HoQas56h/5eNco6YN1p976rbY9Z4223OA84yx2uVe532/3/H7o9bvjx763Lt+/gjXxHf9HPeEQe6QO7u+ZmK82h9o3tcJavt9yFPH99CxLcTJYvu91GAd8TBe5q7QGvvhOerK680u+9PvQf1+yue9v2KXfnweNUdszDny7ue+R/z+jHNkGjAfii/nvNg1Do4pcJ5xyrhqt4e+Vz/0e3t/rfs9fwOfd92ce1Ur0p+xPXPYeSzk53hRK4O1qNfC2M6X/h/odfdwvlzrfO+4rqjBA9yn+2vH8THuSM+IBxWjtGStmR/MoXxZ/5Eh5kbxXIP7U37uU0Wv3K+Zvg4qXByf2YjfTBc0paGPG50jXubQ5yvEYo1q13gyvVCTqPdMp1mOSuI7wz3mWWz/Gdnw+nLe52i2f08oMJ/phhw1GCtMoxzcSxH+M3oxv0e4xH68jwpcNLtcvxoctzm/lnvMYvp1FOlfIbf3XsEX+VC9Ie8jfph/1pK5j/hB7Fl/J/JdoM8G/CIP3DP26GM/b5SL+VD9mIjdzN+T8Purh/P+vgz3AfaeWbHrHrx+ppuJ9cgfdSnk67V4rVI+HkeaoF+jfKjB8z3IGb5Hgvf9ZnB/ALxiP16LuUZ9P/PYX4Pb+eN5v89cy+dezvv4Sjk333f9+9i//+Z0+uVq/7Tab1b7uNq3q/37au9W+4fV/m61H1bfv6z2Pz3up370ez+8x8HevHfs0dd8fyyAzyAONcQ8yBHPK73x6Ib7xSgObVv3+9jtfveP/fPaL1ZOTqs99OMPnZsfus+3q33sRwOe7HzhAjmqAp/371gX0K4CttY1Rw0a5GZ+sb/N733Xcuvrx/MXvTf7qe+Pp9X+6psvff2x3/P/7Xr+fe/vfefmCT7zL7APKtVkTj/1+lvu73t+r/Oxc/ahfyb23wn8+/Bm++sM7nu1T3BvIU8eV5P4SnPWeTfA4r9rGHwWch4Wu76+qn3HvTxfX3od/z3iEer6vvDvEDzX0jHhXse62C+u+XmDsfshN6gp8lLIsj55znF4zkr+iC8zpaOZvtYifsaEfSMGzOPjx64B52VuXBvVv9oXBY5G+RA38sKaMB9HjOtk62jF9te2SGsVi/5VxEUYTpQzqh/FKowjbjJNOIePue8q8mZ9KT6LiB/pVYJao17bZAzHRtijuBLkci4aHBET8nE0f2bsX2x/XUR9sVelscqnOMJz5e8aNpgvIle1yzV9AUz+vZbPO58VzivkZU4zPRFb6/m+g/fJ7/o9gL9/PZ4v97yfa50v8Sovn/M89o/fqVuv9aHfZ5zgPu0zF+f99cu5U3sCNUZ9Im2bXe6B/PP10mtudd6DHn5f51r4GOu24LxBPYMcS8/rehTb1yjgj/0/1zhff9+f8YJj5sf3mXPg+vvnq+d7XNu/xktQg/cA75ECuVScry+DnlR+r4EYnDvEi5wxH9X0b2IGc9Wu8fpYcY6xCiOuRcZ9niiH0jfSR+VCXKpepXmuqfr2ONRc1a522ft+3fHrg3O9reFvkdu5X0+4PvbDvSsOeZ7nKp2zbpXmIy4i3iPcnquIHqOesRbvBe6NfaIYxlUpJop3vwbrHGt2/TlnETlUH5xH6cg9o0aVzn1O8co8ZWPGUkQOxZlz4ePFrl+TVeQd4WQOI55Gc9wHcspzHIecKJ6UnqyFmX4dFPD17+mcR79m4BzyEmk2w4fSkbl2vBX8uOZMbV73nlQ8csS6GMVyf4or50lp4sZ9j0xhYCy38MLxUT6O9XG169dclnuEC/Nm/bBemSkM2RznbLbfFxzDGJ2PAnELrauxwuI+1WJ8o54ybSLt3arp60rUf6YH+420jc5bUCvKF/Hs+mRxHI88OTeoUcQB85RpzxixZoFcBY5R/5Guqi/X2XNWWPfxZss21783XCh3pn/EhY9b4qf4qGIO+cj2AHNS7fJ5dbH950X8jWrEu9IZ8TqvZvvfpp3Xx34f7374rE6kLZ8XmmPMvu61q83tWfflupnOCmclH8TDfaoemX/EilybXe8R7J97246LmEcOmYusvxmuIg1VnPeAOrNuWTzm8XGjNTxX/BTLc0f9RToqTNyrymG2f1/OrMJY8TWrgQWW+c5qzfkyLrEPjGNtlsA/wlghj8LL9XC+JbiLiMn6vNWYz5GG7FtozHGF4pyvJtaP4M3OazA/o03mp3pEvbyXCjGu8SJ69XGFtYZ+5+t9YHaNOeLCzfOjXpHWzAGueyz2GmmNnLgei+3viQzmM52jfjOsnCfSL+MRcRYRU23/vbY/p/gA37u7H3LDNaMaXC9aP4lc7ONYERdq02z/3oDjqBZzpvApfdjXMTfb37+p+rgXMM7Xm6itNI56UHML5HAtR/FqXIM60Tljj3rh/CqPqhP1kfnM8BhpFumZ1VMYi8ihcitMmzUYG+VoIkeGN9PX7HJ98OdGvP6yrcNvD2b7vxFT/HnvbkaWaTC08z6uEqfcI49N+M7gKTZ3z+89Mwd+7txVmMN41obrI4YijiWInembfRnXcyw9V2TkV9ifeFC5WRt1VBhVb4yL6zJelX87LoC7BbU5v4/N9vsOOeF1xePImBvmgflAi3IhFsU7c1SDtUw35eNcNLu+ZjDHvv4I9y6LXe/9avvXmM+3QV8jvtlax/I335xO/7Lab1f7/Wp/Xu1Pq7XV/nu13632X6v9R7fNd3u2dXuu9fse78+xfoJnPxbgodj+PYH193PUpQof5GOm183/qT8fs5y/PGv8q9X+rR+3Z7X/c7V/7f089uNP/fnZT938Wdlvz5f7p6Uft7789yrEwfpXgW2kka/trPezYfxl12N7lvrXq/3zav/4zZdnzrfnqDf763Vc4Vlh/xtDP2Ju5h37wL/pZN1m9pta22o5f+87vz/0Z5n9+aYCeCto4c9bNcpTiduTXX83X+mcseG+83qP4lkjHC+AwUS+aO8enfNafh0pwMG78/X3xLiOffG+Ql6QN7WG+8NoTpnXriLGYC3joQifSutsGZ+MyXN4z0Y5SjDn48X2+6vavl/meqS394AxhXxxnvlknRk/c8kYuM9C6wov64J4Ve/ox71F2CKf0VqEH7mZid982mRNjJ3tgX2UL2u68bjAvM8Vo/sG+Nxf7VofPFYxxzzd0tMDXEM/9ev7x369r/As6dN5//+s8HnORhhUbdQr0l5x/ex7vnzP5Nd4/78T/ncj/jdlzn+zy97A594UpmrXuNS+Qp0Ri9+PuJbu12z/Hh3xM7PXMq1DTuF3ydLPC2Br0HvGD+KP9hfPeXwlLIyde+O6ERfROebknkYWYXCO3SrMK00jTTLe2J+5UbVUHdaJ45gfHiv9uU4xfQ+iOIn4r7SudC9wLDRXbf+aUjpk9SN9ItwlyFUoXvHHuWes0nHEJ2LMtIt4GeUtdr0HlN4qH2NXa5FlukZ6GVmkkcLnfBeaLzRW+rIOqp7SYpYL1iPiJ6sR+XE/iKnQvJ8r7YvN1eeYiMtIry2mTeaP5iIfrl/7uNJcVn/GvA8eH+mHc0T5s5yVzpUOGQ7FXRG4jHwinGocaZdhjUzlxJqI0RJD7kY6RxhmtCp9vUHtSrFZ/ypvsbm/eeR+uVaBo883kacIriLNZ7CMMLOeSieVZ5QXe/WeKsVZkAtxcS6FqwZ5Iq5GOmHtSnEZJxivarN/E75Ku4zrCI9jV1wqDRiDwhPxGXF9BH/EUbae6T2zFmk40rmIHJXWot4V36NeC+XhGhk3qB3X5JyRdlxf9abmlsk6ERcz+kRrNcijdPO/Sbb+Pb7/P078PyvVLt+ZeP4qsKg6WV8N8jqeZvv7Jq5rlGPED2Mpdn2dR50LjaN6Sv9s3Cje16vwjeo0u3xHg3wV6C3iAfvEHjPOGGeBc2VZH27eb6G4E81zP6quWos4jLAr/813ofXZPcC1uCesEeXI1pUP50eNo/6iXnwtyj3iPOKEjxxbgxqRRXwrrFEd7pNzlCDHCBf3q3pnDTPMyof14roKw6gP5ibiM8vH54XmZvMV05pkx4jjmfpFxI16HWGLLNJc2WJf3pe3/0e2PSuwPe+wPT/wY3/mYZv/tv8W4/97zf9fnv++XG3/m4eZ/ntENtYAcZtd3hO2e4jtf6n9BY5/6L8V4f898f/j9dR/j3mi9zHHpGop7tyvCk1UfCH/rd5T5651Pn/s2D+cL88kOm8Neja7xsz7jA1jK+BhzjkX98YanIBf/x1rQf3O++ftkYMCRwtqMCY1Vv3jcx+b4f9URT1NjL0u6qg4OFGuEWeOw3WrsO7jSjGZHjPmuBR/I1P847mPW8AN86vqc4xZzGUzfc+a5WMcmZ/qEdfqRI5o3ZK5GR2OrCkdlA/32ISfyoNxzMlML26L7a9FrNNojHrNcFMR+/n6+TSle1TfqC7GjXRttn+dK/yOrXasjeJULOOJtMNxpp+ve4xrpjjC3iPd2GoSx8baMGc+38AXfbI+M1OYZvv7bOfLdb/a9V5HflGXUV7UBGMq5FwmMZrta2b+ke5qrU30MuRvwo7mGPXp84Xm+fxI/TqBwTU90suWF3kudrlWcI2s70LzJYmrIo/KGdVDftHHEt+Z3JFuirORZgqHwlfo6L41yZXVROM+OI/SIcN/BMsoH+K9Va9ba9yCla0QJkviI1wzGo9qoN6LXTSvQb6sZ+xphpcysZbxP6uLY8vWkQ+uP+KUY1TeI3jZahJ/j/yqL59rg7zMwUx+7EvpgjhqkOtIrSgH83qEv6Ncs05HOS1BnOLv1h4KrZXAL8OT9fA1bFT/VnxbXL0TNoXhKC7OFfE/0su1vaUfjmMMeFzsy2eSj/CM+HY0+H6q2OVvmkzkP4oT8Xj+pa890nedBXwbYcc1zh9xsNjle2mv3QJcNcDO+vm4CV+FD2OqyFfIbxFxUZ+zmkTrnF/1qTAe0Z9xKE5HMWXSP8Ic6Znl5fmjfWONiOMo70trK70i3mf7H9XhuDqRT+GcxcFcvqSPl8RGceVA/C1+szFKo1t8uDeOP8Iza3cvfmbieK72Y7P5a80M/pfmsAmfLOdRTW7xuRXbTHyZwMPHl2A/0stIo6O5oj6O8ovHEuSIeLUk16yeM9yXifxlEuctnM72UcW8yjniCMdRTxnerI9C81n+W/nBvKO+Z7UZcX9rvqOa3CNXsf3nh4gX92UOM81q96nCz/OMNJ/t9xaub9VnJk/WV8RxNDeDc+RzjxwZLhPnWUxUi/OM8s3iV3mPcjLLz618RzHlxhpH9Ix4v8W+Vp5btXoN7F+r72guy7mtlTvzENVXGs1gfam2dpCTt9L4Htrdo+ZLeJ3h+qVW7sCB3RDzVnYrnoyXe9TN1i3xydZeiu/npt099Xzt/u6ld3nlfqKYmVx2Y82vrclr1nht7EesfgWcJcEc9VCC+YyD19DwNXLemv+1sfy/HbdZTZTfS/Q0OL4kzz17nMV7xK/coc9b4l673q2Yjvqp8T30nMXHc+Wg/z14uwe/96ir+K937qEMzm/hwQLsI26Oavk1tX9J3XvgOpLja/Hw1rzOxGU5ys+gx1txcF8zXN2Dz5+b1kfzv0Uvr9mv3bmHcifcL+VXxb2FZqN+3kLTe+Y+iuEtOH5NHl6Ceya2vFLee8a9Jd+3+Ntg/S04GOH6v2Rv2deRWm+D638BuVgdNQ==</binary>
            </binaryDataArray>
          </binaryDataArrayList>
        </spectrum>
        <spectrum index="6" id="sample=4 period=1 cycle=4 experiment=2" defaultArrayLength="261">
          <cvParam cvRef="MS" accession="MS:1000511" name="ms level" value="2"/>
          <cvParam cvRef="MS" accession="MS:1000580" name="MSn spectrum" value=""/>
          <cvParam cvRef="MS" accession="MS:1000130" name="positive scan" value=""/>
          <cvParam cvRef="MS" accession="MS:1000128" name="profile spectrum" value=""/>
          <cvParam cvRef="MS" accession="MS:1000505" name="base peak intensity" value="5.0" unitCvRef="MS" unitAccession="MS:1000131" unitName="number of counts"/>
          <cvParam cvRef="MS" accession="MS:1000504" name="base peak m/z" value="299.043344712938" unitCvRef="MS" unitAccession="MS:1000040" unitName="m/z"/>
          <cvParam cvRef="MS" accession="MS:1000285" name="total ion current" value="18.0" unitCvRef="MS" unitAccession="MS:1000131" unitName="number of counts"/>
          <scanList count="1">
            <cvParam cvRef="MS" accession="MS:1000795" name="no combination" value=""/>
            <scan>
              <cvParam cvRef="MS" accession="MS:1000016" name="scan start time" value="1.09355" unitCvRef="UO" unitAccession="UO:0000031" unitName="minute"/>
              <scanWindowList count="1">
                <scanWindow>
                  <cvParam cvRef="MS" accession="MS:1000501" name="scan window lower limit" value="100" unitCvRef="MS" unitAccession="MS:1000040" unitName="m/z"/>
                  <cvParam cvRef="MS" accession="MS:1000500" name="scan window upper limit" value="2000" unitCvRef="MS" unitAccession="MS:1000040" unitName="m/z"/>
                </scanWindow>
              </scanWindowList>
            </scan>
          </scanList>
          <precursorList count="1">
            <precursor>
              <selectedIonList count="1">
                <selectedIon>
                  <cvParam cvRef="MS" accession="MS:1000744" name="selected ion m/z" value="740.587201408671" unitCvRef="MS" unitAccession="MS:1000040" unitName="m/z"/>
                </selectedIon>
              </selectedIonList>
              <activation>
                <cvParam cvRef="MS" accession="MS:1000133" name="collision-induced dissociation" value=""/>
              </activation>
            </precursor>
          </precursorList>
          <binaryDataArrayList count="2">
            <binaryDataArray encodedLength="1312">
              <cvParam cvRef="MS" accession="MS:1000521" name="32-bit float" value=""/>
              <cvParam cvRef="MS" accession="MS:1000574" name="zlib compression" value=""/>
              <cvParam cvRef="MS" accession="MS:1000514" name="m/z array" value="" unitCvRef="MS" unitAccession="MS:1000040" unitName="m/z"/>
              <binary>eJwNww84lAccB/Do3OEOhw4zj4jbGcN04nnNo6f3+1tMQ548xayWmraT8qe5DBOHkCs83EzHE25PuaMhGY/FY55Kz8MyGxIeLbRFJvNshdD6PM/n5dIQG2D/G5tmPcx+JR1n93pPsr7iKbZy/DFr6jrL6m1bYKudltj9zDIr9X7Bhnuts8crNtkD61xEvsXDvJUAPXwTzJiZo87UEhk8EbSGIkSZiDAlFMHIwRp3tjqBJGKEcCXgGUvwIV8ChUCCdgsJ+sVeOLLmhxaHPaBFFnU2gSgThiPG7QDmbSLgshYJvigK9f9Eo31LDD41ikGEVQwOcY7h8o7j4Mx/joMesXgmlSFsTIab759ClPFp/GuSgGD7BBw2S4LONQVdG3KYepxFrmUGshYzERKZBTtONl5l5kFsno+FsiL45yoRILuIIMVFxGVdQlZ+CQ4WlqEwvhyzg+WIzVbBT6HCTI4KyjwVYs6r4JOvwqMCFQouqHC4SAVedwX+TlTjapka58rVSLGtgktSNRLT6pCWqsFfGg3sUq9i480ne66hregapu3qkbFUj6DtWohztOib02Jgiw6r6Tq80muA9vsG9J9tRHNqI8TfNELKbUKXQTMUeS1wLGzB9YIb4Ga24vmbP2e1QpfdCof8VhiK2tHk2Y7ZgnZEyn5C/JkutLn04MtzvTD6rhc2396G49ptPCy5gyNX7mKn5i7qMvugM7mHWyn94L79CxbV99GRPghlziDk+YOIvTCI1RNDaFocgm/iMDi5w7inHsaEfARBx0ZhnTcK/qVRVMrGUJY3hujkcaQox2FuPgEHuwlM1k4iO/EP6CunYX9qBtX9fyKh9Ck6Kp/ih+Y5jNycg3v3HDzjnkNTu4R97y2jqPgFmB9fIkq6gvikFfyuWoH09SoWvDZwS7mBR0c3Yf/gNTT+etSdq0cjVvqkmNKn4GV90icOtU1zyL3LgCqucCl+H4+i/QypJtSYjCL4FMcIyHa3gJoeCKhUbUZh/kJ6FiakzQ4hXf/AnOLCLahhwIL8fC1psc+KzAas6ChjQ8JwW+LX2lKx0I5YlR2dObmdkm0cqKrYkb7WOVLSvBPZbzqR8VZnIoEz+XY7U8+smGbk79J/cleKc3CjjTYP+my/J7Wf9CRKl1LnvDe1Fe2ibb27aK7fh6pMGPJxZMjNiSGdG0M17gw9BEPyQwx1fsLQDuMAujGwmxR7A0l9OZBKDD6i9c6PqagmlB7/GkpPgqMp5ISMlhWnyU2TTDzuOUqWZlNhbS4VWFbRUk4tGUl7qfSLAXrH/z5Z7ZygEO0E/Q+WrLA/</binary>
            </binaryDataArray>
            <binaryDataArray encodedLength="64">
              <cvParam cvRef="MS" accession="MS:1000521" name="32-bit float" value=""/>
              <cvParam cvRef="MS" accession="MS:1000574" name="zlib compression" value=""/>
              <cvParam cvRef="MS" accession="MS:1000515" name="intensity array" value="" unitCvRef="MS" unitAccession="MS:1000131" unitName="number of counts"/>
              <binary>eJxjYGiwZ4BjBgcGFD45mFgzqGHXQGEHoNsXOGD6YyD8RC/7h3J8jWJSMADukb6m</binary>
            </binaryDataArray>
          </binaryDataArrayList>
        </spectrum>
        <spectrum index="7" id="sample=4 period=1 cycle=5 experiment=1" defaultArrayLength="10424">
          <cvParam cvRef="MS" accession="MS:1000511" name="ms level" value="1"/>
          <cvParam cvRef="MS" accession="MS:1000579" name="MS1 spectrum" value=""/>
          <cvParam cvRef="MS" accession="MS:1000130" name="positive scan" value=""/>
          <cvParam cvRef="MS" accession="MS:1000128" name="profile spectrum" value=""/>
          <cvParam cvRef="MS" accession="MS:1000505" name="base peak intensity" value="110.0" unitCvRef="MS" unitAccession="MS:1000131" unitName="number of counts"/>
          <cvParam cvRef="MS" accession="MS:1000504" name="base peak m/z" value="610.123789760121" unitCvRef="MS" unitAccession="MS:1000040" unitName="m/z"/>
          <cvParam cvRef="MS" accession="MS:1000285" name="total ion current" value="11825.0" unitCvRef="MS" unitAccession="MS:1000131" unitName="number of counts"/>
          <scanList count="1">
            <cvParam cvRef="MS" accession="MS:1000795" name="no combination" value=""/>
            <scan>
              <cvParam cvRef="MS" accession="MS:1000016" name="scan start time" value="1.177716666667" unitCvRef="UO" unitAccession="UO:0000031" unitName="minute"/>
              <scanWindowList count="1">
                <scanWindow>
                  <cvParam cvRef="MS" accession="MS:1000501" name="scan window lower limit" value="500" unitCvRef="MS" unitAccession="MS:1000040" unitName="m/z"/>
                  <cvParam cvRef="MS" accession="MS:1000500" name="scan window upper limit" value="2000" unitCvRef="MS" unitAccession="MS:1000040" unitName="m/z"/>
                </scanWindow>
              </scanWindowList>
            </scan>
          </scanList>
          <binaryDataArrayList count="2">
            <binaryDataArray encodedLength="42768">
              <cvParam cvRef="MS" accession="MS:1000521" name="32-bit float" value=""/>
              <cvParam cvRef="MS" accession="MS:1000574" name="zlib compression" value=""/>
              <cvParam cvRef="MS" accession="MS:1000514" name="m/z array" value="" unitCvRef="MS" unitAccession="MS:1000040" unitName="m/z"/>
              <binary>eJwU1wVYleffB/DT3Z1gu7mpc+oMLLy/ChIqCgZ2LP9LW+wAFbELO6du1uzuVgywULHn5sJttnLq/b6X1+finOe5n1/dN3jOJUm5yNGVi23GctHAWS5SXOWih7tcPIwrF6/iy0WtyuXi82rlYtp75aJqnXLRs165aNWzXGwdUC5uDCoXkSFcP7JcfD+qXBwcVy50eeXio8nlQkwpF+dmlov/ZpcL+dxy0XRBuRi6qFycWMbnlpcL6+pyUWUNc/5YLlLXlouJP5WLwp/LxYYN5eLtlnLx9a5yMXtPuRj3X7k48KJcaN+Wi68i5WJWrFzskYZEkSwk7slD4oUiJGpqQiJRGxKrTCGx0xwSZdaQcDtDooYrJLYHQ+JWfEj8UyEkmlQNiXbVQiL//ZBYWiMkTnwYEn/XColY7ZBIrxcSPb8JiYXfh8STQSERGhwS5qEh8cnwkEjJ4b0RITFgJO+PDolNY0Li6NiQuDqOa8eHRHgC1+aGROW8kGgwKSRSJ3P9FK7PD4m8qSGxqIDPTOMz00Pi2oyQ+GMmn5kVEpY5IVFlbkg0nBcSafNDoteCkBhYGBKTFobEn8tCIro8JKwrQ+KXn0KidAPr3BQSCVtDwnkwJB4/C4l3z0PC+DIkIpKwsMrCoqo8LBopwiJdGRZ9VGExWB0WUzRhsVQbFlt1YXFSHxY3DWHx1BgWUnNYOC1h8b41LJrawiLDHhafOsJiuDMsprnCYqU7LM55w+KuLyxUwbBoWSEsRlcOi7VVw+LN+2ER/2FYfPdRWEyoExZX64fFL1+FRYeBYVE0PCzu54TFyxFhoR0VFsHRYdF6bFhkjwuLb8eHxYKJYbEhNywO5/G5SWHxZHJYhKeEhWUq6y9g/dNY//Sw6DsjLIbMDIv8WWGxfHZYbJ8TFqfnhsV/88PCuzAsEheHRaclYbF/ZVi8XRMWxrVhkfJTWPT8OSwGbmA9m8PixJawKP2F/W4Nixo7w6LZrrDouDss1uwPi70HwuLhobDofpL9/x0Wq5+FxZ7nrP9FWNR9FxaLomFxXBIRpdKI+FsWEVJFRDiVEVFDFRHN1BHRURMRn2sjYpY+In40RMRFU0Q8MkfEW0tEGGwRUd8RESnOiBjojojJnojY6osIeXxEJFaKiDFVI2JutYjoWyciptaNiBX1IqJV04goTGTc1Ih4/4eIuDQ8In7NiQjTqIhoMCYi0sZGRJ9xETFkPJ+ZEBHLJ0bEjtyIOJsXEXcnRcSLyRGhyY+IOgURkTszIhbNiogts1n/3Ih4Oi8iZAuYe1FEdFocEV8tYf5lEfHT8og4tCIirqyMiCerIqLa2ohIWBcR7ddHxKc/RcSMDRGxZiN728zetrC3XyLCuC0iKm6PiNSdrGEvcx7mvWcRnsWIaPg6ItLfRMT5CPuXR0WKIio+tkTFAHtUTHJExSl3VKj8UdEqLiq+qxAViypFxZbKUfFPtaioVSMqunwYFcfqREXpx1HxtG5UuD+Jis6NomJcQlS0aBUVknZR8cfnUZH5TVR8+W1UHB4QFY6hfJ8TFV+NiIq5o6Liz3FRERsfFc3zomLMlKiYlx8VRwqi4to03pseFc5ZUfHB7KgYOz8q5i+Iig2FvL8wKq4vigrp0qhwLYuKD5dHReKKqOi0Miq+XhUVG39kPeujQvZzVNTcGBUtN7HWzVHxzZaomPBLVBRujYrN26Li+PaouLmD/eyMCsXuqMC+qMjeHxW5B6Pi5JGouH00KjTFUbG8NCpMf0XFqEhU/BSLikOSmIjJY2KcLiY2GmKi1BQTzwMxkVwxJvKrxMT56jHx4L2Y6Fc7JoZ/FBPT68TEmo9jYl/dmHhcPyasDWOiQ0JMfNEkJkY3jYm/WsbEe1/HxFffxcTRgTFRe3hMtMqJiW4jYuL7kTGRNyomPsmLidVTY2JvAWNMj4nQjJioPjsmms6JiY5zY2LM/JiYtyDG+cTE08UxIV8aE95ljLWcsVYw1sqY+GFVTExaHRNL18TE9h9j4uzamLi3LiZerY8J/c8xUXFDTDTYGBPpm1j7Zta+JSaKt8fE7ztiIrIzJuy7Y6L53pj49yjX/hkTa/+LiZLnMfHBm5hIfBsTZbGYmCGV4EeZBD2UEkxRS/CBVoJEnQRF9I1BArNJgkWUYJHgC5sEL0jrkGAuxTsl2ECfuCTo65FguFcChU+CgfESFDSSYHVjCWolSPBbUwkmN5dgWQsJ3k+UYCe1aCnBQyHBWzBHa+agqkkS/EKnkyXo0EaClykSVEyXoH97CVQdJDiUKUFKlgS9O0nwN03rIoG3qwRrqHa2BPtpd28JdD9IMHKIBKk5EjwdIcGVsRJIJ7CeiRJczpOg+yQJLhZIMGmGBEtnsqZZErybK8HEeRI0LZQgc6EE9yhhmQSzN0ug3CHBtd0S9NnDvHT1oAS9DknwFw05LEHScQlKqOcJCf6g1afZ9xkJ9lGrsxIUU/dznMt5CfKLJHBdkGDPRQkGFHPmJRI4r0iwgnZflUBckyD7ugQ/3JAgQpNLJXDclGA5fXBLgl3UtUyCxzTprgS5ryU4/06Cb0PsgawRCZbQ+ZgEzZVSPFRJkauRwqqV4j0d3xv40yLFI5sU5XYp3ndJsZNauKXo4pFimZ/XAlIkBqUY1ECKkgQppM2k8DSX4qMWUhygpEQp/mopxRAhhQxSTCdfKynWUp3WUhykNklS9E6W4m8a1kYKRYoUM8mfKsU6qpsmxWFKTZfiOvVtK8U/lNNOilntpQhmSPET1e8gxVEamSWFppMUc6hBFymO0/NsKeZ1l6KslxRj+0ixfJAU2UOlGDBMih6jmHsCc+ZKEciTYj3VmyRF2mQp+k2RQj2VsSi+QIoN1G66FLfp8xlSjJkphW6WFPOp0mwpNlPjOVJ8NU+K12RaIMUiarZQik6LON8lrGOHFI12SZGxW4o79PCgFHmHpbAdkaLGUSl2UctjUlyk7ONS/EYDTkgRpfyTUrhOSbGKap2WYh+1PsPZU6+znDUNPSeF/LwUM8hfxBlS3Quc30UpbtDcYikqlEixkU5c4UyuSvHFNSlekuGGFIVUtVSKrZR1S4pvbkvxjqx3WN9d1kfZ93kG3kjx/Vsp9oY4w4gUf9L0GPdWIsNhqQw3ZDL0k8vwH41UyKBRyjCXKqhk2EiN1DKcpAyNDHfoS60Mr2m8TgaTXoZFtN0gQ3OjDJMtMuy1ySBzyeB3y7CO6npkSPMytl8GbUCGxnEyvKkgw7cNZCinHk1k+IMGN2U9LWRITZShlPq3ZE00SvA5nsp5VKmVDJupcWsZTlPHJBnu0f+SZXhLlhQZltL7qTLspJZpMlyk39NlGNhWhhh52stwvYMMfTuyx07srzP7o4wuMnzVlbXRhGwZzN1kWEI7usuQ2EOGC5TdU4bfaEAvxqJr/WQ4OFAG9VAZ7ubIsGs0c42VwTtBhrX08UQZDlFqLudM/fPYzyT2M1mG+VRpigxbKCFfhjOUOVWG+/RNgQzvyDZdhj0zZCieKYN8jgwzKDBXhvrzZDhKt+bLMLZQBsNCGRZS1UUybKNmi2U4T98vlWHKMhlWLZeh9goZ9lPyShmuUp9VMjylnNUyqNbIMIfif+SeU8O1nAllrGNf9NV6zoUm/sQeN8ig3ylDpz0yOPfLUOsA4x1kvEOMdZixjjAWnTwmQ4fjMlhPySDOyHCZup/lXpPsPHshf5EM66n+BfZDty7K8PklGV7S2MsyGItlqFbC80VFVzj3a9y/GzKsoZSbnCn1u8VzQqNuc65lnCtVvsO5UpO7MpylrHsyPKRv7/OMPpDB8VCGlVTrkQz7KOlX9kC9H3MmpPqdPVCFJzwDb3mW3vEslbPuCGuOytBWIodJLke2So6BajkkGjnS9HLcpDFGORaa5KhmlqOrVY6YTY4Cuxw/OuT42ClHqUuO5245RnvkqOqTYxs188txnroE5HhM0aAcU+Pk8MTLsYbqVJDjEJVWlKN/JTme0ejKcuirMG59xmvI943kKGzMmAmMSc2byOFtwZyJrKulHJ8JrqMxkMPQijXS9tZyTEuR8++3HOPasaf2ciyi6hly7KCLHeR40lGOwZlyyLLkmE7+TnKsp/qd5ThGZV3k+LKrHK9pQrYcPXrKkdFPjrs0dQTrG8ncYxh3HOOOl6PFBDl+n8hYeYw1ibHo2GTGmcIY+YwxVQ5Ml+PvGXJsmi3n32k5TtOqBXLULpTjv0VyjFosh24JZ79Cjl3r5ei3k+93s+897HuvHEV07JAc7Q7LMfGoHHuOy9HrpBxPKeeUHHNPy5FwVo7vz8sRofwiOdwXuIeXOCsaWyzHpatyDL0uR8dbctynyWVyXHgph/QNeyuX438hOfLCciTHeF2hwAy1Ahk6Bb7WK/CO8gwKtDEr0M+iwDMabVVAb1NA7lZgJjX0KtDRp8A3fgVWBRV4r7ICvesr8EtDBQYmKCBposB0yktUwN6SsaDAderfivHIkKTAQqqerMAOatlGge4pCvxJyjQFZlN8ugKbqHFbBc5QVjsFvm+vQIQ8HRRYS0c6KtA2U4Hb9DpLgYmdFPiwiwJJXRW4Sn2zFfiXFnRX4MJABboNUuAJfZfD50bzOXo9hs+NVeDSZNYwhTWQciproAoFrIESprEG6jRdgUdUMFMB3ywF1tGx2Qo45iuwkmovUCClUIFSerFQAdNiBUqWKnBjG3vfrgB2K9BrjwLz9ilQeb8CW6nogAK/H1Rg6gkFvCcZ75QCd04z5jnGpIPnGbOIMWncRQXMlxRYQjUuK3ClWIE+JeyRRl5RQHdVgUKqek2B7ZR4XYGL1P0G+6JhpeztpgJzaPMtBZrcViBwT4GfqcF9xnnGObxSoMdrBf6i4W8UmPtWgUrvWGNIwb8hCpyO8awolfhYq0S6TgmbUYkVVMukRIpZiU8tSrygcVYlzDYlllANuxJ76KpDiX+dSoxyKaF3K7GQqnuU2Ek9fUrk+JXQBJTYGlSieZwSF+iPeCXWfajEwQZKpDZU4lUjJawJSnzYRInkpoybqESrlkr0EYzZijGpemvGJJGkRDH1SlbiKY1ow/gpSsynbalKtEhT8v9YJf5MV2JYWyVU7ZSo1F6JX6hZhhJFlN1BiSc0K1OJ+CwlEjopcZY6d1biMQ3sooS0qxIzKJitRKNuSpymR92V+KGHEid7K+Htr0Tdr5TIHaCEfaAStQexH0odrMRN+nyIEhOGKrF8mBI1hyuxn9rkKHGDXoxgr6OV2Ec1JrBfaj1Rif9ylRidp4RxkhKL6f3JSuymVlOUuEJ98jlrGjWV85jGeZCYrkQJ9Z6hxD+km8W5zFViwXwlti9QIrFQieGLOKPFnM1SzmWZEvNWcC4/KjFksxLntyrRdZsSih1KVNipxGZqskuJc9RltxLyvZwTxe/j60N8TQlHlBh0TImZx3n9hBKb6OxJzu+UEr/RoNNKyM7wPsWd5X1KOMc19Pg8713gPYq7qMRGSrjEZy/zHg0s5r0S3rvC9VcZ6zrX3+A12ljKtTd5nTrf4noadJv3y3ifEu7yHnW+x+v3mfche/iVNVH87+ztGXt7zp6p6wslfqchL9n7KyVmU4XXSmyhpm+4hrLf8pzQkHdKKMuVmEMVQzxHYd6L8BzTLxIVmktVuEB/ylQYJldBpVBhHlVWqrCVmqtUuEjd1VxDwzUqqLVcQ1V0KmyjFnoVLlEPgwp/U45RBY1JhQVU1axCS4sKl6mnVYURNhUK7Sr841JhpFsFvUeF6l4VdhF8KpTQ6IAKhqAKi2h3nAqt4lW4Sn0rqPCMjJVUWEJ7K6uQVEWFa2SursK+91RIfl+FmjVVqP2xCml1VfiyngpvKK++CnUaqHCY2jZUoYz+10iFd+RKUGENtW+qwjfNVFjbQoXjiSp0aKnCd0KFCE2Fit/jVFhPDVqrcJIyk1R4SD8kqxCj6W1UCKSosIEapapwhjqlqfArDUxXQdpWhZkU106FhPYqnKMuGSr8TrM7qlAxU4Ut1CxLhSLq1kmFP2hYZ+5LF86cKnflzKlFNmdOPbpx5pTTXQVtD86cqvVUYQeJXir07s1Z06g+nHVfzpTe66fC2M9U+OI7FRw/qLCK6gzgbKjtQBXu0P8GqVBOkwer4B6iwo9Ub6gKxyhjmAr36dvhnA1NzeFsRnA21GCkCqcoc5QKj0gyRoXgWBU2UufxKsgnsleqkMteqWkee6Vuk9grDZvMXqewV6qSz14pcSp7pZ4FKjylEdNU0E1XYSFVn8GzQ5ipwhUaM5vnYw7PB306XwVroQorqNZCFQ5S2iIVbtGXi1V4S3lLVHAuVWE1fbxMhaPUbrkKd+mbFSqsW6VCxzXcZ9q+lWd5mwrF1Gs750qjdnCuOzlXen+XCnuo9W6eSeq/R4XnNG6vCpZ9KiyjmvtVOEBfHOS5pNWHVThyhDmPqvD1MRXyj6vgOcG89MlJnjPqeIr56YfTnOcZnjMKnuVMqfE5Ff828Ryd5zmiwUUqKC6oMIcqXVThF2p+ib/D1OOyCn+RtoS/g7TzCud2lXOjPtc4u+sqmG5wdvRBqQptbqpQShNvq7CyTIWP7vBc3GPO3/m7+Jxn6AV/716yL/rwlQr7KeW1CjfpzRsVct+yv3ecaTnnGeK5iKmQJVFjs1yNpgo1iqibUo0/abhKDbVajflUVaPGDhJaNUqoj06Nf2m0Xg2jQY0PjGrso1KTGq/MaqyyqlHHpkbIoYbXpcZ6yvKo8Yg2+5knwBxB5ohjjng1FjZQ42ojNZ43VsPSRI1aTdWY3EKNtYlq1G+pxgnqKNR4SD9ADUkrNWZQXGs1NlGTJDXOU3ayGn/QsDasO4U1p7LmNDX+S1djTFs1lrZT48P2auwnZ6Yaa6hulhoZndS4T9O6qNE4W43fu6mh7KFGlZ68/qUaecO5Pofr6ftRrHkCZzKR8UnkqvEsT42xk9QwT1ZjGdWcosYBSs1X4xadmK7GhTlq5MxTo3C+GrsXqNG6UI1rZFusxtTlavhWqDFpE+ezXY3uO9XQ7ua6PWp8uk8N+wE12h1SI3KY9R1To+txNZ6Q6iTrOMU6SJxW4wr1PcN6yHJOjeVU67wa6UVqlNH/LnBPKP8i9+US94U6FavxGw0uUUNxRY3KV9XYRonX1LhMo2+oYSrl3G6yJ7p1S40vb6ux7g739J4azZ+pYXipRo1XPAPU5jXPAb15w70r556H1JgVUWNLlGtjalyknhINRko1WCzT4KZCgzdKDVxqDdbSCY0GmVoN/jFpMMqswRKLBik2DdY5NTjp0iDLrcFlvwZL4zS4XUEDTX0NFtCnDTWY2EgDe2MNVtPHCRocoxnNNPg7UYM2rZiL3rbWwJ3MXHSqjQaPUzRQpGlQOV2DbdSnnQbLMzQ41EGDth01uEPfZGpQkKXh90MNGnfW4BxV76bBblrTS4O6vTWYlaPBLyM0aD5Sg0s0erQGNcdqMHUCa5ysQSHtnqJBUr4Gn03VILdAA/ksDSrNZl4aO08Dy3wNvyNocLdQg28XahCh4GINNlKTJRp0X6rBouUa7FvBXlZq8OUqDV5uYO6tGph38bk9GkT3ajBtn4bfG7j+IGd8WIP9RzS4dVSDr45pUE7eExoMO82azrCPs6yLPj+vwWvKK9Lgk4ucNQ2+rIGyWIMqJRrgigZXqd9VDSZc44yva/CwVIMBNzWQ3WINVPG2BlspsUyDYvrvDvu6q8GKexocua9Buwca3KPvHmpgfML9e8F6Xmrge63Bz3TujYafkzTQlmvwfkiDvdQmzF7JE9Ogi1SLYTItNHItCmm3QoskpRZujRbrqIFWi9YmLU7atMiya/GYlE4t5tFOlxat3Fq88mhR3881lBXgGhoU1EIRp0WVeC36V9TiJTkqa3GiphZXP9ZiTX0t6n2iRWYDrm3IdY212EFI4NomvN+Ma5szRkveE7xHr1oxTzLjt2HedC0+bctrdCpDi986aDGkoxbzM7WolqXFZ521mNSFfXRlH9QgW4vT1Lmbln+LtBjaXQt1Dy0/S2jxXk8tkntpUUpf9NbiLU3uo4WnrxYN+2kxaqgWxmFafk/Q4iBNH6nFllFa/DtGi4/Ga5E4SYsS6jtZi+c0fooWtnwtVlHdqVocp44FWjyigdPY03Qt5lKVGeyLMFOLa/TpLPZDubO1cM7RYi3tLmRtC1kbvV3EuhZr4V2ixU/UaKkWZyl7mZbfG7TIWa6FboUWH6zUYj+lrtLiNn29WoswFazRIvCjFpuo6VotLlCPdVr8Q6PXa2H6SYtlVPtnLe5tYF9b2MM21r6D9e5ijXs4171avKZ1+znTA1p0OajF3iNapBzV8vdBy98HLfwntGhyUosienqK8zvN+Z1hbKp1VotD1O4cc9B357WQFGkxkypc0OIXSryoRTH1ucR50vjLWqwu5ixLOEv69QrPzFWewWtaVL3O83lDi+v0ppR7fpP7dkuL9dToNudDXcs4H8q5w/nc1WIxfXCPM6K0+1qU0dcPtIjQtIdaxD3SYjM1+1WLS9TrMfeaxv6mheV3LVZQnSdaHKUOf2jxkAb8qcXCl1r+vebcX3PuVPBWi+A7zpualmvRM8Q4VFmmww66JtfhU4UO61Q6nFHr0EWjwx80XKuDVqfDIqqh12E/pRp0KKOvjTpEaJpJh6BZh83UzKLDJepl1WGsTYePHToco0dOHap6dLju1eFznw5vaLJfh58COpwL6pAdp8NfZKigwxKqWVGHg9S2kg536bvKOmytqkNJNR1O1tDhtw90GFNfB8snOjxsqMPARjrIG+tQJYGxm+rgaa5DoxaMTd0SGZtGtmR8ocNSqgkd7rXSoWKyDtuoZRsdrlD/FB1eUm6qDs40HdbSJ+mcR1sdnpC2PWeQwf476PBNRx2iND1Th/gsHbZQi046FFOfzjo8p/FddFjTVYd62aybsrrp+Luu4++5DuHeOmzqq8PKgTrUGcQ5UcfBnBUNGqKDcqgO1YbpsJuShutQSl/m6PCO8kfosGEkZzCGz43j6yk6NMnXocdUXivgXKYx5nQdOsxgnFmMM5sx5vD5uTqUU/48HfzzdbiwQId/C/nMQj6ziLVQxyU6/EqDl+pQfbkOySt0uL1Jh8tbdai/U4fOu3QYtptnYo8OH+zlPOjb/TrE6OVhHVxHdWh4jOeIuh7X4U8ynOTcqeYpHdqd1qHyOZ47+ryI+0WTL+jw80Udv9/r8PSyDqOLdTCX6LCC6lxhH1c5k2s67LnBekp1+OqmDiFqXqZDpwc6HH2mQ8ZzngUa+EIHxUsd5lG1V5wfJb/W8XMyn3vD56jgLc/sO86fmpXzzFLvkA7PaHxYh1NRHXRSPT6U6XGQ2sr1uEsSpR7bVXp8ptHjDU3W6vk9XI8xRj1WmvTo79Ujz6fH30E9lsfrcbSCHo8q6jGokh5rP9TjSB09Mj7W4yENrKuHop4e86hafT12U/InenzVQI+ChnoEG+mxmZo31uNFgh4Nmulxhro212NECz0MiXrUaqnHYcoQjAfGa8U4rRkniXGS9QjRtDZ6bEnRo28a49DZdnr81V6P2h1ZDyk76TGfvu6qR2J3PUqofw89XlFeTz3cvfRYT+Z+evw3QA/bID3qDdbjFN3P0UM+Uo+5VHUU843Ro3g8c03Qw5WrxzpqmKfHOaqTr8cxqjFdj/2UNkOPOzRrlh7X5+jxdq6e51KPCQv1cCxir4vZ6xI9/qQRS/UwLtOjwwo9mm7UY80WPRbs1uPaQT16H+Mzx/nMCfZ1So+Rpzn7M8x1Vo+O5/QYcl4PdZEehbT/Avfxoh7Sy3rMpsrFerQu0aOUCq6y9ut69Luhx0vKLWXvN9k7Nbqlx3n65zb3ukyPunf1OEntH+lx/I0eWW95VkJ6tAtzJrQnpkdUagAUBrxVGjBFZYBfbcBGaqYx4LnWgG5GA57S71YD2jsNeEgDXQa85zFgL6V6DSijmM+AG0EDCuIN2FLBgPsf81oDA8oTDJjaxIAWzQzIa2FAQksDfmxlwJnWBoxKNiAr1YBhaQbo0g1YTDXbGnCYlBkGLKB9HQzY1cmApM4G3KSvuhgQpuldDdiabYDoZsBV+qw76+9hwKaeBlzuZcD6vgb06G/AJ58bkD7IgLv0/WADZEMMmENVhxqwm5KHGXCLvh5uwIwczmKkAdfpi1GsnSaNN6DpRAN653IetG6SAecnG9B9igGmGQasoDozDag1l3WTeoEBBwoNuLfQgB8WGTBvsQHVlxiwh1KWcibLDKi8gv2sNGDNDs5hpwHZuwz4m8x7DFhJdfcacJKWHTDg2EEDMg9xNkcMGHScsU8y9ikD5GcYm6qfNWB2kQFVLrCXi+yFopfYy2UDWpUY8OUVA+KvGdDyOmd0g/tM+aUGBG4asJlKbhnQ/7YBr2hSmQHeOwZsoKZ3DbhEfe4Z8IJy7xvgfsD9e2hAw98MGP7SgKOvDej4xoChbw3QvOP5CBlQGDGgRpR1kkJqxHx6T2ZEmtyI7xVGyJRGlKmN+FZjRBWdETONRrQ2GxG2GFHgNCLeZYRwGxH0GbGFpgSN8McZURxvxKsKRuRVNcJTzYje7xkxtr4RnzQw4gxZGxtRP8GI0zSqqRH1mhvRpYURf5KppRGdYcSIVkYsb21EnSQjOiUb8YRy2hhhSDFiGWWlGTE83Qh9WyNqtzPiKOk6GLGEHmcaMTTLCG0nI450NqJDFyMWZRtRs5sRhymjuxGPaHAPI9Q9eY8+7GXEIVL3NWIh3RtkxIDBRiiGcCZDjUgfZsQPw42Q53BOtG8E5zTSiHmj+XoMf+YZUX0SZ5ZvRGoBf07nNao+g7OcZ8Tc+Xy9gPeWGHGXZMv4fjl/ruI6SlvDfDuZb5cR7+824v4eI5T7jFhAAw/y9SEjHhwxQnXMiA+OG9HuhBEPSXWKP8+w7nPs4Tx7oIwi9nmJfV824ldaXGJErSt8f5VzucY5XeecqGOpEUtvcX63jcgs44zvc8YPjPj4Eef/2Ih/XhrR460RCTEjnktMyJWa4JaZsEFlwmW1if9XmVCiNyHfaMJVswnvLCbccJtQyWdCkt+EaMCEynEm7KLb8SZIKpqQWtmEO6SqacLiOiaMamLC0+Ym2BJNGA8TeiWZ8JwmJpvwcxsTLqWYMCnNhOK2JvRvZ8KU9iZsyTAhsQNzUkGmCVuzTEAnE77szNxdTdhBt7JNmN3dhN09TEjpaUIZfdfLhLm9TVD2N2HF9yac+sGENYNM+GeICUXDmTuHeUcw70gTWowz4QrFTWQvUxhrqglVCxhrmgnvzTRhP7WdZcIDGjjbhIVzTPybYsLQ+SYcKzQha6EJT2jEIhOMi5mPui414W86t4K9rjLBudqE9XRtownyXSbU3G/CEdIfMqHzERMsx0xYRWeOs8YTJjQ+zT04a4LnnAnNznMeRSYEL/L5SyZ8cdmE6cWs9YoJ31w1Yc411nud875hQo1bJrS/bcIjqn2Xtd0z4XcyPjDh2e9c/4LrX5r42caEvaR8a0IhZZSzn5AJZokZ9aVm/CMzY53CjAtKM97qzIgzmAGjGRGTGbPMZtyxmjHfbsYBhxmDXWZo3GbU8phxlEb4zDD5zVhJ9QJmnKbsoBlPaWycGWvjzSiqwDg1zNj9gRmd6pnRvaEZ4xuZ4WxsxnpqkmDGJbrW3IxQCzOmJ5qRLMy4Td/CjOqtzdhHbZPMqJliRmaqGb/T6basO8OMTVlmXOlkxuedzSinaV3MqNDVjO2UlG3mmTHjm25mSLqbMYeq92A8Uvc2YxEd6WPGiv5mLB7KvoaZcYyyhrO3HM5npBmvx5nxwxQzFuSb8WuBGcOmmaGfbsbJGWaMmWWGbbYZP1KvuWa8IO981lHI3IvNkC41Yx69t8yMh8s5vxVmLFlp5ndYM/7bZ0bxQTOmHjbj5lEzvj7GGo+zRjp2xow/zpox8pwZq8+bca6Iz1ww4xmVXDajoIT9XWFvV5njuhlz6b0bZuyndqXMRdpbzEUf3TbjOHUuM/M7pRnWu6yXGt7j3lCv+6z5oRlXH5nR5ncz5H+Y0fcFZxNmXqkFPWUWPKONCguaKy2oYbAgw2jBcrMFT60WrLdbcMlhQb7Lgji3BVvpa68FMarut2AfaeMsWEK2ShZMqmrB9eqMW9eC55Rbz4KUxhbcoR8SLDjS1IKziRb0aMm8NFFY4AHzU/NWFlyhz1tbUE7TkyyolGzBTrrTxgJFqgWFdDjNgpy2FtRvz1j0X4YFGzry+Uw+m8VnOvMZ+r4r12db8GE3PkMdu1vwO+X0sMDU04JV9EkvxqAevVlLH9bSl7XQlX4WpA6xoFOOBX9SdLwFsydYUG0ie6a2uRY8oMF57H+SBUupzmQLHFMtWEeXCix4M82C1jMtGDbPAsN8C1bQhIWsdRFrXWzBZ0vYJ01fypqXWbCLUpZzTissUK60IGu1BWt+tKBorQW911nQdKcFb3dZULDbgrK97OsAezrInmj1YQteHLVg83ELWp7gHtBXJ1nzKdZ8mjVT2zMW/r9jwZCzFiw7Z8FPFxnzkgXF9O6yBRVLLGhzhbMm5TULFtKH1y3IvGHBExpZaoHlJmuihrdYFwXuWIC7FpTS1/cskNy3YC79+pA9/2pB2lMLdryxIPktY4UYJ8znozxHMitaya34RmGFVGnFPDqosuKx2gqj1oqVdFZnxXO9FXkGK3xGK66brIiarXhos+KK14qZfiuqBKzYQ2lBK+7ToDgrNPFW1KlgxUnqWtGKp/TXh1Yc+8SKS42tKGtmxYeJVhylrJZW/EH//+9HatzKiov0urUV25OtuN3Giu9SrDx7Vp49KzLTubId19KF9lb0zbAiv4MVcR25nm5ncn0W13Zijs5c34Xrs7meLnbj+u5c25P3+lr53Z41DbOi03DWR/YRVjQZacW7UVakjLVi4DgrxuVa4cyz4ieqnM8ep1qhnWZF9gwr/qEJM61wz7Ki6jwrlhdaUW+hFc8WWXFjqZWfha3IWGnFqtVWHN9lxd+7rRi7h/H2WtF0nxWf7bfiwSErBh+2YtMJKxJPWvHeGT5zls+ct+J8kRWtL1txi74rtkJewrqvsM7rVqyj/qWcd5kVS++wjvtWbHzAvv/lXry1Ylm5FXVDVnQPs2+VDTu1NrTR2XCXBuhtUBtsWEIfGW24ZrXhS5sNOS4bXnlt2O63ITlgww9BG5RxNiyi2vE2HKcuFWx4SuMq2uCqZEPkExtmNbBhf0Mb2jWyYXhjG4wJNqyiBk34bEuua23DBmqRxDzJNkRpdhsbDqTYkJFqw2Nq2NaGCzS1vQ07Mmyok2XDv51suN7VBkk3G97vbsMhGtnThrW9bEjobcMlGvwpcw618bOIDX1y+PwIGwaOtkEzxob/xtkwcbwNYqINpfTBJBuyJttgz7eheKoNoQIbZk5jvbNY62wbztOrOcw/j7Oab8MdGrCAsyq04dRCxllqwzfLbJAut2E+fbDChiM0a60N3bfb0Hkf57KffR5kfSdsuEyfnrShnB6dYZ5zzHPehviLNiwttuF0CZ+7YsMz8l+zodV1G767YYOi1IZaNzlv6nKL86bxt21wl9nwv7ucxz0b5lGN+zZkPmA/j2wIP2a9rxnznQ15IRtuRRgryjgSOzbJ7fhaaUdzvR0hux37nHa0c9nxKzXy2nGRpvntqBSwIz1ox8p4O6ZWsmNQVTu+r2tHYYIdXZra8ZTGN7ND2tKOo8KOsa3s3Fs7riXZUSPFjsOUlWrHnzQmzQ5Huh0/0Zft7IjSnPZ2vJ9hxyF60sGO0R3tiHSyY3ZnO6p3seMgdehqx8hsO2zd7FhHTbrbUUyf97BjVk87qvWyI6O3Hb/RiD52JPSz4zJV/cyO/dRomB3DR/HnGDumj7Oj8ng7Vueyxzy+nmLHo3w7TAV8P82Ot9O5ZoYde2baMWw2n5nL61R5gR176VEh1y7i89RoMe9R/yV2vKO9yzi/5XaYV9pxaRWvr2ZdO1gXVd/HPvbbMeoA+zhoR9NDdpTQoaPs+5gdzU5yJqc4rzN2/HzeDslFOz64ZMcR6nTZjr/oxhU7Flyzo+Z1O47RhFI7v8/aIW7Z8e1tOxRldiyk2nfsOEHZd+34l3Lv2aF6ZMdi6v7YDuNbOy68s6NfOWuN2fGZ1IEQHZA70FTtwPs6B/7UOzDW4MAGo4N/4x14anMATgc+8jhwkrp5HfiPtvoduBNwYEDQgbrxDvSs4ECDag78+KEDRxo44G7sQGmCA9nNHUhq6UAZDRAOaODAUqrbyoGz1Ku1Ay8pP8mBCskOfr5wILWNAw9oaIoDhlQHVlHDNAcuUL90B97RjLYOjMhwoElHB77IdCBKc7LYQycHMjs74OrKHuhGtoOfSR2QdXegkGr1cOAE5fZyoHUf1kUD+rKmfqypP2uiXp86sP9bB8Rw9j3SgRXjHfhkggNF1HeiA29pWq4DlfMc2EvtJjnwmCxTHFhLTfIdKKE5BaxnGucwy4Haczm7eQ5Mmu9AcAHjLWasJQ68oWlLGWM5Y5B1pQP3f2Gv2x3I2O3AqD0O2Pc6IDngwHzqcsiBiYdZ91HWfYzzPO7AMjp3woFXJx2YesqBiqcd2E3pZxz8W+PA8LMOmM85kHDegWL6vMiBrEsO/EXjLjuwqZi9ljhwk5RXHahzzYHT1OO6A/Gl3IubDhhvO9CozIFP7zgw664DHe874HzIs/DWgeSQA4PC3JcYa5Y5MUruhF3hxE8kUztRSLU0TmRrnfiPAnonttHPTidauJz42u1Eba8T3XxOfm5wwhDvRMMKTvSv6MSsSk4crOzEmKpOrPnICU8DJzbT7YZOnEtw4nFzJ0a0cMKa6MR6atbSCQmcWEA1WzFfa+ZKdkKf6sRK6p/uRDkdbMeYGU5s7OBEy45OlNLiLCfqdHLiDOV3caJiVyd2U3q2EzndnFjb3YkmPZy4QrGeTszr5cS6oax3nBONxjsxe6ITh3KdyMpjnZOdwBQnzhc48ftMJ27MYYzFTjRdyvqWO/l/Bmtb6cSFrU78udMJsceJuvudeHPAiWkHnahyyImMw044jnJOdOOYE4oTrO+kEy9PsbYzTuyhtmc5AxpxjnO8wHlfdGIhPb/sxK4SJ9KuODH8qhNf3WDeUs6Fsm858Yx2lDmReseJYXed+PGeE188cGLu307k/uvEkOdOrIo4sVXhwiWNC0f0LnQ2uPCUGtlc+MzuQg2nC9s8LiR7XTD4eT3gwudBFyI0N86FD+JdyK3owpqqLuz8xIXhDV1Y28gFaRMXajV1oXszF57TlOYu7GrhglW4cA0ufJTkwmnam+JCu1QXfqNRaS7Y0134mRLbulBK37ZzQdnehSV0NsOF3h1ceENVMl3YTx2yXNjU2QXRxYX63Vwoon7dXXhHM3u4UL2nC4cos5cLf9H43uz1U/b2mQsnBrjQbaAL8YNduD7chVejXMgY68LocS44x7uwLJexJjHGFMagrHwXJkx14ZcCF5KmuXCXBk/nXGa4sJo+n+VClObNdmHSPBfi5rvwaAFnUuiCZSH7XuTC14tdkC9h70tdqLyC+Va6cGuNC0sPulDvEOs7zlinXSg+48IXZ12IUbcizu6iC+mXXPiVfirmTK66UPeaC2+vuzDjhgvVSl04SJk3GeOWC97brJOSylgnDb7DOu8yNjW+x/j0xX0Xaj7k/jxy4cdX3JN3rItelbvQSuJGGR1TuZGtdiNd58YIvRstjG7Us7jxzurGTJsbh+1udHK48ZS2udxo43bjPg3zuGH2urGWmvrcuEqygBsL6UzQjV5xbrymafFuVKngxp8V3Rhc1Q3UcaNtghsjm7ixoakb/Vu6cRRuxCUxfxvmT3XjBn2X5sbSdNbS1o0imtXejWCmG6lZbuR0csPameu6uPFtVzeU2W4soXrd3DhPfbuzfprVw433erIH6tTLjX8o0MeN9f353Gdc+wWvf83XAxljENcOc6PzcMYf5ca/eawn343d89xoN9+N30gsdOM2rVzsRsMlbny+1I0onVzuRvcVbrh/dKP1Wva+yY1mu9y4Rt/sZm17mGsv69nPHAeY46AbeYfcSDvixq+04qQbkdNuzDvjxomzbnQ758YLqlTkxl7KuODGExp7kTkuMcdlN+7S4GI3DCWc+TU36lzn3OnNDTdmlLpx6Cb37JYbE2+z5zI3tlPqHfZ2l7O758ZP1OK+G6X0ySM3LtCnvzLfH9z3V27kvnXjh6gb2hh7lXgQlXowX+bBeI0HXq0HW6mNzoP7NEzvgdngwbcmD5RmD+pbPCii/lYPQrTH5YHb68FmuuvzwBjwoEnQg//FebA43oNzFTzoW9HD/yc8eL+yB2U1PCip6UFefQ82NvJANPZgYIIHq5p48CbRg+rCg2BrD3ZSepIHv9LIZK5tw7UpHtymgake6NI8aJzOWLSwnQd12ntwhnpnePCWZnRgrI4eHKbOmR7EdfJgF6V39uAxjerigbMr4xKyWRfpu3v4f4cHX/X0QNbLg0X0cW8P/uvvwbGBHiTneHBxLOc1zoOTEzzoMdGDVzQt14OqeR4coMxJHvxNEyd7EJjiwQ5Ky/fws6wHI6Z6YC/wYAOJaeyFBkxnLzPYPzWeyX7oq1nMP5t9UZ05nNt81rCAs17oQftFHjyhpKXcl+UerKNmKzy4Tt+u9EC1yoNldHG1B5+t4ew2e+DY4oF8pwfnd3nQbZ8HHQ5yrw95sO2wBw+PePDzMQ9aHvfgFg04wXpOerCSGp3yoJi+PO2B9AzroTpnPThLfc558I5mnWd9RR4cpa4XPHhGUy56UPGSB3sp47IHf9C4Yp6tEp4tanPFgwc0/KoH1mse/ESJ1z24ST/c8EBbyvzU6Cbz05e3mP8289PZMua9w7x3mfce81LFh8xFfzxi/MeM8wdj/MUY1Ohv1vwvn/nPgxrPPaj0ygPfWw9yytl3iPsd41mVeNFP7kWI5ii8+FDpxQnqrvLiJRWovaii8eIAZWq9+Jsm6rz8nOTFDko3ePGYRhm9cJq82EStzF7cocEWL4xWL36kZjYvrpPK4cUyuuj0YoHbi+p+L7oEvPiPKsR5sYfax3vxhMZW8MJb0Yut1KaSF8Mre2Gtwrpqe/H0Yy921fMiqaEX98jc2IsWCV582dyLhS286NvSi3KaLbz4AF4cp26tvHhBU1uzpyT2RJnJ7IkmtvEimOLFTkpPZU80Ks0LV7oXm6l1Wy/u0tB2zNXei3V0I8MLTUcvVlDDTC8+7uzFOerbhTmzmZO6dWO9VNCdOXuw7p5ejO7rhbufFyVfsd8h7HeoF+OGsdfhXqTkeLFhpBdlo7xoOtaLzyd6EaPCXC8+yvPiDPWZ5MU7mjXZixpTvDhG2fnsjaoUsKdpXuROZz8zvBgzy4sts71InO/FLUpY6IViMee/hPNf5kXt5V6cpt4rvHhLR1cxzx7GOeRF1mEv/qG8I17EH/ViN7U7xr2hscdZ7wnWe9KLhzTilBf2015sJJxh/TT4LPf/nBdrqdl5zou+K+LMLnBm1OiiF19d8kJ22YtFVLfYi/PUv8SLMM274sWba17MuO7Feze8OELPSr3Iv+lFpVte7KeOt7l/FLzDvaO2d734jcbc43l56IXtkReDHnuh/oO1l7O+mBdapQ8rqUTlg0LjwxKqr/XhAsV0PizQ+/DK4sN/dh/+cvmww+NDuteH32i0zwe334cNcT6UxftgrOjDWlpSnc/U9mF/PR/+ru+Dt7EPKQk+3G3mQ2KiDwNa+qAXPqyha/Dh21Y+qFr7sJwaJvlQTF8m+yBr40PdFB/mp/lQO92HM9S7rQ+z2/lwvD1zZPgwrYMPXTJZH3XszHyU28WHuK4+PMn2YWw35u/uwzZK7eHDIxrZ0wdnLx82U+vePgzr44O1rw+D+vsg+daHY4N9/Izgw74RjDnSh12jfRg1wYctE31IyvXhPg3P88E2yQcx2YcfCtjDDM5srg+F8304u8CHUKEPcxf6cGqRD70W+/CWZi7x4f2ljE/dljHHSs5otQ+Za1jHLz403+WDbg9ncIAzIPkhH+oc82HeCR9qnWTvp3z44IwPJ6jHWR/eO+9DdpEPBRd8OHjRh38v+VCxmP1f8WH3VR/aX+N+3eBelfow5iZ7v83ey9j7HfZOSXfZCw2/xz287wMe+LD+kQ+3fvXh82fs47UPNd+x/nIfDsn8+E/ux36lH3lqPypo/Oig9SOo96OdwY8xFj+SnX7Y3X608vgx1OuHxefHT1Tm92NwwI8B8X40q+jHDdJW9uP8R36c/sSPDxv5UaOJH9WbM3aKH3+l+TEx3Y/dbf0Y396PnRl++DKZo5Mfns5+bKVHXfxwZfuxqYcfST39uE+23n5spJ/7+THkUz8SBvrx5Sg/pOP8ODfZj/AUP85M9WPuNOad7scHc/04QTPn+3F8gR+vC/04tsiP6Uv8OLrUj2nL/Tiywo+CVX5UXe1HlzV+5K/34+/trHGXH3F7/Gh/wI8/6Mlh1nnUj7bH/Bh33A//CT920O8n/Rh7ivWf9vN7vh+/0dizfnjP+bGN0s778ZjGFLG3C7xGqRd5jUZf4rXLfqQU+/ErjSrxw33Fj1/o0VW+v8YZXPejzQ3+vOnHFmpzyw9nGV9T8h0/Rtz1w3GPc3rox923fljLuS+SAIbISBmAUAdwh4ZoArBoA/iJhC6AMhqi5zUDr5Ew8hoNMQVgNvMaCQuv0RArr9l4jYSd18js5Htq6eJ7GuLmNQ+vUZmXP/1cG+Dr/xfPexV5jSxVeP29AO42CGBowwCsjQIYlsCfTQLYQMOaBdBaBDAcAWxsxZ9JAdiTA9hErdsEcJ9yUngtldcoKS2AB5STHoCjbQCbKakdr9GI9gE4M3iNkjsE8JCcmQFsoTZZfE9bOgd41gIY1TXA8xbAL5TSLYBfaWuPAEb3CsDTO4Bt/QJI6x/AxKEB7BkWQPyIACZPCKDz5ACeUf6UAKrkB3CIukwN4DlNLQig6rQADlPX6QG8oGkzAqg2M4AjlD0rgJc0fXYA780J4Ch1mxvAiYUB1Fwe4P9TAZxZFUDD3QFc2RfAN/sDUB8IYCVdOxiA9nAATY8EoDsW4Oe5AExnAlhPLc9y5jT4HOd+nnMnUcRzQEMvcNYXA2h1KYB7NPwyZ1nMmZVwZjTiCmd0lTO5xplc5wxusO/bAfxGvjsB7KC2dwN4QuPvBRC4H8CfDziXhwFU+C2AfTTzZQBvXwdQOxTAWaoTDeA8LZYHUV8RxJfKIBqqg1ihDaKxLoir9K0+iFWGIJoYg/jeFITOHMSPdNMSRKI9yPMW5HkLQriCuO8NIscXxGZ/EA8DQYwKBuGOCyI1PojHNL5yEIEqQUysFsShmkHUa84crYL4oU0Q+hTGJVN6EOtJtA3iDm1oz5gdgnB0ZFxqkxnEIxqVFURa5yB+o7FdgvB1DWIn/ZEdxIRuQezpHkSHHkHk9QyiYq8g/u0dRJd+QXw9OAjLGMYld24Q/slB/DkliI4FQUydGcSRWUFkzw7iJb0/N4ie84KYPT+ImguC6FMYxPyFQXy0KIjz9OniIBYtCeLi0iDkyzm7FUF8szII9aogbq0NotLuIJ7tCaLaviBmHgji5MEgah0JInI0iM9PBCE7GcQS+uRUkJ/zg/jf6SBUZzh/SjgbxHfnOOcizuQiZ0J3LgUx7HIQtuIgNlFSCedMI6+wjxvsn9qXsh/KvRlE5u0g/qEpZZz3HfZ/N4hp99jPwyBOPwqizm/c36eM8YqzfMu+pXF4Se/L43CCeiri8I7mKONQSxWHqDoOdbVx+EIXB5k+DkupgSEOJfSNMQ5qUxxWkcEahzJbHIbY42B1xGEDPXDGYYQrDi53HH6hVE8cHtNYbxz8vjjspPb+OPxJuYE4VAjGYR9lxcWhSoU4HKZ3VeJQWjsOyfXjsL1BHDomxOEpzW4Zh8JWcbjQmrUlsa7kODRsE4emaVxPw9rzmQ5xSM+KwxOK68xn/4/iuoCO4mwbMPzh7m5Zl2Q37m533IUoJCEhSHB3CMQ9WIK7W0tLCy20heLuFty10EINWuj//Idznd2ZeR97N+zOpFhQmmqBJs2CH8X7dAuqB1hweKDMnSG1hE2WBSeFU44F58XwwRZ8mmHB+nkW3CywYEKhBVuLLKDYgt4VFvxWI9cXSw9LLGiy1IJVwn2ZBZfF6OUWtFphge9KCyausuDpegvUWyx49L0Fip8s+PWgBRWHLND/bIH5qAXHxepTFnKvakHrsxZsFH7nLLglJp+3YMcFC3peln0Qz6/ITNcsSLxuQfkNC3Q3LUhvsGD+Lcl1W/bmrnxu9yw4J4bft6DpA8n5WHI8k8/0dwvu/GvBx5YKtndWENxFwcyuCix6KvhOJPZSoOujYEBfBdYWCk6IpUoFzTUK1oq7BgXTjAquuSkY566grYeCqV4KvvBW8K2fgl/8FdQGKTgWrODfEAWOYQpWR8i6aAWbRUCMgjtiWqyCrnESJ8LjFTwRexMVxPeXHEKbrCAtRcEf4niagux0BUsGKDg/UEGzTAVrRLtsBfdyFHyZq6A8T8GBmQqOzFGQma9gU4nUKpUa5VJDhFcomFupoG+V1BEJ1QreiLIaqVWrkN8BBenzFSxYIDMvVPDfIgUj6xWsX6Jg0jIFHZcriFmt4JUoXqPgh7UKrDYoOCoGbVRQuUfqfqvAfp+CVd/LPv0ofR2UPT2s4NcjCgzHFPwsFp1QYHdSwWmx8rSCMWcVtDkn/YppF6TfiwoiLimYd1lBvyvyeVxVUHFNYq8rGHhD4m9KbIOCxrclXoy5K/t5X2IfSOxDiX0kMU8VXH2jQPGngu9F0l8KfhPDPykY/z8lNa2UmForCe2iZE5XJQd7Kvmrl5IFvZXY9FFyUrhZKLksxiiUbFIqCVApuSOmqZV01SiJ0Cp5Jua7y3oPJYM9lYz2kTV+Sr4MUFKAkt+ClVSFKDkSqiQrTMm/YlKMkkdxUjdeyZtEJYeSlJxOVTI0TYnHACXjBippl6Fki5iRpeTrQUpeZitRD1ZiNUnJUbF+upJbM5R8l68ks1DJP6J5qZKbZZK/XMnOCiV1C5UMX6ykWZ0S73olO5ZKzeVKElYqKV+lRL9aScYaJR9Esw1KvDYq2b5ZyY2vZV++lbV7lfTZp2Sv+Hm/kvyjSvYdU5J4XGY5peT8GSUtzkkvwve89CMsrihJuqrknai+puTYdSWDbij5JC42KGl1W8lGEXVfyYGHsmdPlUz4S+r+raTik5IRjVU8a6HifWsVNW1U5LRT4dpBxZiOKtJ7qljUS8WwPirW9FXh1U/FDbFDoSJUqSJRo2KpQUW+h4ojPioG+cqxn4pWgSr8UdE9WMVf4SqaRku88IpR0TFO4sW7/io+p0itNBWXxeYBKu4PVMnzm4qyQSoOZatwyFUxZbiK36apODZDRfZMFW3yVcQVqjhfpmJDhYrblSqKa1Wo50utBSoWLlRht0jFGdGsTsVacbNeRcQyFQXLVShWqDggfl+pYv4qldxrqchdo+LoNyp6/aCi/CcVhw+qGHVE5jgqvZxS8fNpqXdOxcYLMtdFFdMvyfFNFSMaVLS4JX2IO7dVfHVXRfQ9Fa9EyX3p/7GKc2LxB1n3r6wTpY3UHGysxr+lmu6t1cS0UfNalLZVc6idmvoOahw7qrkgWnVWc6+LGn1PNRf7qPlWqeatSs0grZpPoo9JTZKrml0+asJ91Sj91fwghgWp8QlR82WYmqhwNSNi1bSMU3M3XnIlqzksslLU/Ctc0tRcEmPS1czOULM3U83xbDUThqj5Zpaa+NlqjuarcStQs71ITUixmjVVkne+Gs1CmUUMWCQ916nlu0vNpiXS81I1vZZL7Ao1lSvVjF+n5skGNc22q/lql9T6Rk3f79ScPCA9HlLz4mc1A4+q+Sjqj0mu4zK/GHVCzeaTah6cUtP7jJrfzqoxnVcz6bKaL66oibiqpuiamp+uSw831HwQDg1qzouRt9TMuivnXsnaj2oi/1Hj9D8NoxtpmNNUQ1JzDeaWGk6KNa01TGmrYXc7DSHdNfK7pKF5Pw3rRaVaQyejBrVJwwezhlgvjfyta1jupyEcDc9EYZCGH4M1/B2iYXGohgthGkaFa2gdoWGzeBCpYXaUhj7RGvaJpBgN70XTBA2/JGsoT9FwNFVDdpqG/8SKdA3uAzQUZWmoz9EQPV2DfqbUKdAwoEjDxRKZo1TD95UaFlRrsK3RkFerocV8DTMXaui1SGZaqsFnmYZb4r81GjzWaei8QWbbq2G/SNmnoeUBDcMOy5xHNPgd1VB1UoPplIbc0xqanJEcwvushu7nNRgvaci5rOF/VzSsEp5XNdwQ0Tc0lN3UcLhB+r6t4dodDRPvyp7d0xB5X0PJAw2HHmrIfKRhy38a/myi5VwzLa1aaEluo2VBWy127bRs6qBldicted213O+plfs1LfP7arHpp6WFQssGEaDUMkulpbdayz7xXqPltE6uGeTVWV5dtfT3lFdfuRYo8Uh8kJbhwZIjRPKGSt5wuRYh1yK12EZpOSPyorUExmr5Ll7O9dcyIkmOU7QsHKBlc6aWh1la8gdp6ZetZb9IG6HFaZKW5/larhZp+VyhZUWllhtVWiZVa9ldo+V1rZZGi7Q0LNZSuVTLiWVamqzQslb4rtRyW0xfpaXnai01a7VYr9Piv1GLy/dafv5Jy6eDWtx/1mI4rmXPGS1nr8ue3ZR9Eg8bpJ9bWixua1l8V0u7B1LnrezLB9nbf7WM/CR9f9YS9J+W8BY6ngttKx0/i8+tdaxoo+Or9jp6dddh20vHiN46WvXRsVkE9dXxSPxgoeOySodOr2OUq44Qdx2d/HTcDtbxbaiOxDAdteE68iIlLkqHIlZihHOCjtJkHUdSdKxK09GQrqPHQB2/Zeg4naVj+CAddUMl9zAd+dN0pM/Q8UGMmy1xc3U8rtIRvVjHa+G3TMfM5Tp6r9CRvFLHhdU6NBt0HBIrNum4uVnHlC067hzQsfCgzHdMx8oTOvac1lFzVse8SzqUl3UsvarD9ZqOa2LidR2db+jYLWJu6vhFVDbosLql44QYeltHszs6Au7quC9m39PR776O/SL1gY6/Rd1DHU6PpOfHOjo80fHqqY7BL6TPX3Q4/KpjzG86wt/ryP5TR8+POrb9p8OzmR7b1npGtNHzqaMej8569nTVY9NDzxmR11NPq156Novg3noei4I+eg721ZPRT8+/YrmFHneFnhtislJPN5WeX9V6rLV6ggx6pnhITk/J56NHHaiXz0dP6yg9T6P1FMXo0cTqyYrT85/on6TnfIqetml6touwdD3FA/TybKInO0PP7Sw9vbP11I3TE1KiZ2WFnh0L9YQv0nO0To/fUj37l+txXqXniui8Rk/MWj1vhGm9nhYb9WwSqi167u7T8/d+PRN+lOsH9VQd0mP+WU/LIzKvCDoq84qCY9L3cT2ZJ/R8FitP6vE6padBTDutp+cZPXtF/7N6fhcLz+m5eF7PmAt62l/UE3Bdzw839QxokH26ree3e7LnD/Rse6TH5x89sU0MnG5mIK+5Qb5/DGwRIS0NPBVFrQxoWxsY1MbAzPYGrnSW873lXF8DvgoDfVUGUtUG/hYuWgNf6Q3EGQz8KmwsDYy0MrDNZOCAo4F37gbKfA0Y/QxsCDCQEWzgk2gINTAtzEDPcANJEQb+EIsiDUTHGhieYKAwyYAm2UCjVKmZZmBWuoEPAw24Zho4P9jA6FwDiiIDP4qMYgOepZKvzMC+cgN/VhhYXGlgfLWBY/UGfloha1ZKXbFilQGv1QZuiV5rZb1IXiczbjDQeZPMIuI2G8jaY6DyiAHTUQOnRN4x2aPjBp6dMFB80oDulIEjoskZAw/OSv4L0sMlyXnFwNc3pcfb0uMdAzvvGnh9z0DFfdnDxwZ++Ud6amwkt4mRec2NqFoYyWppZHUrI3daG5nVxsiBtkaSOhvp3N3Irz2M8r1kZHRvIzv7GInsa8TKwshwhZFWSiNbRKjKyDORqzWyXmfkoV7yGo2M9TRyxtdIeICR//83NMjIpmAj2jAjR8TBaCOrYo34xBnpm2DEI8nITdEzxUhyqpGuA40kZBh5Ly5lGTmXa8SUJzEzjEyfZ+TvQiNdqox0XCDXFhtpV2+U73dZs8zIiOVGWq8wsk2cWG1k2Bojm9caebrOyKc9RpZ9b2TKISMTjxn56oyRuLNGuaeRni8Y+eKikbeXJOcVI79cN9L2lpFXt41U3DGy9b6RFw8k5yMjT14ZUf9lpNEHI/n/yBxNLfmhuSUDW1hyp5UlA9pa8q/wbG/JjA6WfOxuSWofS6ZaWLJPYcnfSkumaCzpobXkL50lv7tb8t7HEkc/S74OsCQhUI5FlxBLxsda8lWcJQsSLHmXbEnnLDkW7wZZ4pBjSfwISybMkrWzJWaOJV0LLLlSbMnickucKyyZVCl1VliyV7ittuSGSFlnyc0NlkzbaMmcHy1Zc8gS1RFLGh2zRH3SksNi4wVLnly05NhlS4ZcsaTkuiUnblgy7KYlLRsssbxjSd5dS0wPLdnx2JL+Hyz5Q/RpYcUBMbuNFfc7WKHsZMWGnlYE9bKiqLcV+j5WHBND+1rRop8Vm0WohRXPxUmlFcNVVlRorUhwsOKGuxVpXlZkBVuxNsQKTbgVgyOsaBppxUYRFGXFU1EcbUVVihXnUq3okG5F7AArfhMOGVZcEl2yrPha/D7ICu9RVhimWfFyphXviq3oVm7Ft6K+0opp1VZ4LbDijvhfnRXzlljRbLnUEuFrrRi1wYovNkrNA1a0OmiF+bAVE05aseeUFf1PW+F61op/Lsjsl6346YrkuGZF81tWhNy24s0DK2wfWXFBLHpmxeQXVqS8smLHP3Lc2ESPZib2idTmJj6KZS1MeLY0cVvMamXCorWJH0VmGxP/a2tirfBvZ+KhKGhvQtvBxFGR29FE804mNovQziZeiLIuJk53NTGym4m3PUzU9jRxqZeJ8b1N7Oljon9fE3+Kun4mbliYmKYwsV9p4l+ViZVqE/c0JvK1JrL1JpoYTCx3M3HH3USWl4lAHxOFviZaBpjYKsIDTbwSo4NNdAgx8aWICzXxTiwMM+EUbuKqmBRhonukib0iJcrEB7EsWmaOkZnFrFiZOc7ETyIrXmZOkJlFQKKJR+JYkomhyVIzxYQ53cRZ0WGg1MmQOpmyhzmSY4jED5U5pkn/M000nWPi1DzZgyLZg2IT9iWyD2JCqYmuZSa+EUnlJv4SSypMuFeaaBAzqkz0rTbxg8ioMfGfWFMr+z9f9l8MWWSixWITYXUmOi4zsWiFiWsrTXJfaeI7kbbGxD9ixVoT3utkP4Vqg4mfRfBmE432mjjxvXwWh+Sz+FlqHpGaR6XmMakpMo5LTbH2hMx/UuYXhadM6E7LPoihZ0y0Omtim4g4Z+K1qDpv4vwFE+Mumuh8yYTrVen5pvTbIJ/PPbl+34TNAxNjH5ro9MjEVyLxsYk/xLFfJOcbqfOv1Pgsx2JPMzN/NTezpIUZ95ZmGsTMVmb6tTbL36VZ/i7NNGprZp0wdDAT1dlMbRczl7qaSe5hZllPM3d6mTnYx0yTfmY2iGALM5ZKM6fFSJWZP5zMuLmYyXA3c8LbzBs/M/YBZiYGmumGmb0iJcjMB7E82IxXiBllmJlDIifcTNMIM+VRZt7HmTmeZqb1ADPbRbdBEpctcWJ5jpmfh5h5MVz6nGJmZb6ZefPMaArMDCk0s7XITHixmdfiQqmZpAoz2bWSd6EZ0yIzu+vMTF8mMy+XmVeYYZUZ4xozn7eYyT9sZvBRM82PmQk7buaVGHdK5j5nZvZ56fWC9HnRTLNLZqyvmhl7zUzn62a+FrNuSZ07MsNdMxtFyD0zg16Y6fiPmfpPZp43seZsM2s6tbBmSStrbrW2pqKjNeZO1nzdxZrb3a1p1tuazeJlH2v5jbHGS23NHI01Kq01zfXW1DhZ89DDmuNe1vzqa027cGviIqxZHGlN4zhrTInWfJVkTWKyNYp0a3IGSL6B1rzKsMYmy5rxg6zl/5U1PrnW3BNzh0j+Imu2lkrucsmx3JrgFdaUr7Rm2Tqpv96au0K90Zptm62ZvN2aXcesWXTCmn6nrQk5J/kuW7PiijXa69YMv2FNm5vW7BQxDdY437bmuph2x5of71rLvb41TZrbYNPKhq5tbPhWPGhvQ2EHG/QdbYjrYkNDNxu6W9jwSWFDgMqGx8KoseGUSNDbsMRgwzduNqzwsOG+pw3HvW1472eDa4ANOUE22IXZEBhtw5lYG1qn2hCTZsOidBuyM21ommXDd7k2NJtug7lQapdJ7XKpXWHDSTGi0oYvq2yIr7bhD+FRa8NtMWe+DaoFNmxfZMOCOhv6LrVh0DIbNi234dUKG6pW2nBplQ0D1trwWaxdZ0PpBhvObrSh82bpV/T73obNB2z432EbrI/ZMP647MEJG1JP2vCvWH3KBv/TMq8oPmOD5VkbTovR52zoeN6Gr0X/Czb8Ldpes8H9pg1Hbtkw5LbkfmjDQdHssQ0X38i+/mXDqg82jPokcZ9ljpa2qFvbclQMa2PLzra2NHSwJbezLS272FLb11bubWzpo7AlS2lLE5UtG0Wo2pbLWlsm62zpqbclw2DL/4y2PLe0ZbS/LR8CbXkQZEthsC36EFuWRdiii7blhBgRY8sXybZ4pNlyRxwdILUH2rIrw5bYTFvei9nZtqhybDkihg6WvnJtmVFki0WxLW/LbFlQLseVclxlS061Lc5LbbkhDi23pflKOV4jx2LGWlmzTmI22hL1tS0/77VlyE+28htvy+/nbam/YIvmsi0Jd2z5U3jds+WeKLhvy8iHtix/YsvTf2TmlnbYt7FjSls7mnaw42BXO7Z2t+NmLzta9bPjnYUdc1R2HFXbEa+z44SlHR1MdnwlJvnaERpoh0OQHVfF1GA7toTZERluh3OkHTOj7BgSY0dMnB118XYkpNjxp1iWaod3mh0F6XYYBthxSowaaMeeDDuSM+34KFZl2eE/yI7HoiTbDlOOHeMG25E+xI7P4vkwOzJH2dFmph1/zJJc+ZJjnh0vquyorLbjco0dbxbZoVhix89ixzI73i+3o36FHR4r7bgj5q6yQ7taZhIj1tjRfq0dK9bb8WiDHTO+kdhvpf+9MutP0sNhO/Yds2PAcTv5XbMj+KQdVafs6HPWjuxzdjRckplu2mG8Zcdp0fmOHd+K1Lt2cN+Oigd29Hpsh/KVHa1/sePiB+m5pb3cc9uzpp09z9rb06aPPV+IZf3sMSrt6aK257PGnkq9PXYGe/o72nPe1Z4ZvvbEBdrTOcyeT+FyPUquR9uTHWfP4kR73PvbcyDLnjc59sycbE/8dHumF9vjXWnP3lp7HBbbc6jensKVUmONPelr7Vm/Ts5vtOeaUOy157D483t7jhy358I5e95etpffY3s01+1JbrBn9S17Jt+zp/lDe7YJjyf2fP9Bav5rz4JP9sz+z56vGjvQoo0D20VMWwcKOjhQ292BL/s48KGvA820DkTrHPAwOHBXnLJ0oLPJgTpfB8YEOtAFBzYEOzAr3AFVhAPDIx1YFeNAQKwDtvEOFKU5EJHlwFuxcJADbtkO3Bajch34abLUnerA2VkOdCp1IK3MgZnVDlypcyB+uQN/iuUrHDCvduCCmLTGgR/WOtB8vQPvNzhQv9EBz00O3Bdntzjw/Tbp+ZgDfc84kHvWgV3nJM95B/4Sjy86UHrJAe8GB3mWdaDnXQcG3ZP57st8DyTXQ8nzyIHCxw5seSHzvnaQfXJgfVNHjrdyJKS9ozxfONKhnyN7RIqFI5/EWoUjNSpHbqjlmt6RIEtH8lwdcQqWdeGOpEY4si5S4qMcUcc58k2CIw0pjpxIcyRtoCP52Y5sHOrIm2GORIxzJGq6Iz3yHUlc7MjVpY4MW+HI7pWOrFktudc48kKoNkgvYsRGRz5vdiR6vyPLjzpSftyRtmcc+XjWkeoLsu6yrLniiGuDI7dF/i1Hut51ZMt9R+oeOjLyo9T+5Mi8Rk4YGjuxv6kTWc2cuNTGSb5r5JzCie4qJ2K0TizVOfHR2okb9k7E+zsxPNSJ1HAngrOcWJLnxKExTpjnOnGq0om1y514vcIJl1VO6Nc4cVpkrXei2QYnNnzhRM5eJ+qPOuF9zImS4xJ3wonks1LvshODrjlRecsJ+9tOjLznxN77TvR94cTQl060feVEdGNnypo5k9bGmbN9nelp4cwPoqXSmQ8qZ5x0zmgNznxvKes8nJnm5cwRb2fMwc6ERTlTFOtMcpIzbmnOBOc441zsjL7UmXFlzvQolzyVzuwUH5Y4U7vcmTOrJP8aZ3LWOpO43pmPYvUGZ4I2OvNKGLY6M3+3M+u+d2bhAWeG/uxMyhGpdcyZ4pPO9DvjzLCzzjy87EzpFWcU153peNOZqNvOLL3jjO9dZ8rvOWN33xn1Q2eOi1GPnPn3k8Q2c2FYcxf2tHAhsrWLPPO7yHe+C937uXBA7FK4kKh0YY3KhWC1C6+Fm9aFAp0LTV1dCPBwoYefC/0DXQgJcuEXYQpzYUq4C41iXBiU6sLqAS4EDXRhfoYLdzJdsBzkwnkxKduFPjkutM91IW2ICwkT5Nx06WemC4/nSc1KF4YvcmFAnQuN613YIsavdmHwWhdar3Ph03oXSre48PCMC1fPudDiisRcc+HeTReKGlw4cseFTvekzwdS77nkfuHCxn9c2NDSFa+erpzo68qYfq50s3Blv2ipdGWXeGPnSn9PV0K9XSlPc2XWAFdODXRlXIYrP2a6MjjLld2DXNmY48qSXFd6jXRl7mRXXua78kuVK78uc+XGKlfmrHYlbaMrjTa5kvGVK82+dmWHmHjKlT6nXcl/7EqTV65YNnJjcmM3rPu5MVjtxnOjG2fD3Rge5cbAGDfWxLuxLdONuCw3grPdWJTjxpkpbrzJd6NigRtP17hRtdYNp3VuzFvvhuUGNy6IKRvd6LLFjRPfuNHmOzca7Xcj5oAb5y+7YXHVjc8Nblx56MaMR26oH7txUtT+58b21u74dHDnVid35nV2J6enu3z3uJNkcqejuzt+fu48F5pgd8aFuDM0zJ2EKHf+Eeui3bmT4I65vzvfpLvTdKA7O0RChjsug91RD3PnYJ7EjHDn25HuXC11R1vuzhkxocKdPpXu5FW58121O8nz3Wm91p2vROwGd/4SwZvcqdzqzold7rjul/WH3DksOh92579j7sSccCfolDu/CK8z7oy57M67W+7cv+fO9QfuzH7ozqTH7hx54s7+Z+68fePOld8l7j93HjfxoLKpB07NPCho7sGlFh6oW3lwSoxr7cGhNh50bOfBFx08SOrowWdxsq+HfD/IeaUHu9QevDZ4cNvHg9gID+qjPaiO9WBWogeD0zxYl+mBcZgHF0STIg8Sij14X+qBQ7XkXyj5F3ngt9qD2jUeuK314L4oXSfrN0qNrR789KMHq495EHJccp/w4MZZD1pe9yDlhgdhtz34Tbjf92DuIw8uPvZg/DMPvm3kKc++nszt4Mn4Lp707upJei9PmvT2ZENfT1w0ntwVPU2ebLP3ZIy/Jz0CPOmIJ6khci7Uk/cRnryO8uRJjCfF8Z5cS/DkUKonndI9iZnmyctZEl/mybByT6IWeHJ5hSdD13uyb4MnuzdJji2eND7kyaqjnrw95kn5aU9unfFkZ4Mnn29Jjjue2D7zZMJrT/z+9eT2/7z4obUX7dt6kdrBi7fdvLig8EKt8qKvxot57l50CfCiHV44J3hxo78X+UleXEr2YlKaFz0HevG/XC+2ird5Xiwu9yJnhReN1nqxcb0XURu8eLXFC+svvZj4jRe7f/Ri7REvwo968V7UnZC8Z71QXvVi/DUvhjVI3CMvoh97seaJF++eerH8mRcHP3rxoZk365p749/Gm5fiSTtvHDp5k6H2poXGmy9Fqtabxjpvtov+em9ijRJj6c1TO2/y/L0ZFOTNgBBvwmMkT4I3jqneWA30ZlaGN/pMb04P8iZ0sjfni72ZWuKNulTOiYll3vQr9+a4GFvhTa9Kb34WI6u86VbtzY9iaI03nWq9yVzoTfBqbxav8+bZem+ijnkTdsKbd2L5SW/5P+PNktNS/4zMIRad9cb7nPQoas97U3nRG+dL3thf8eaWmHbLG4u73ox64E32M1n/Udb/483VZj4YW/hwUcxo6YO2lQ/nxJTWPqja+HBKTGzrQ792PhwXvTv4cFh07+TD8M4+HOjiQ4duPmxW+BCl9iFc68NSgw9+Vj44OPhw1cWHPn4+HArwoX2oD/tEm3AfMiJ82B3pQ9NoH7bHSny8D9H9fXgyyIfqbB8e5sj6OT58UeTDjhIf/iv1YWuZDwnlPmyq8CG20oeQBT78Ju6v8qF8tQ+Xtviw84gP2475sOWED/EnfeR51YeNp3you+aDz00fPG/5cOuRD1deyIy/+jDqb+mpkS/pLX1p0saXnSK5rS/xHX2J7urL8j6++Ct9eaL3xdXKlweizNqXSf6+KAJ8ORDrS1ayL63SfPlapA/0pVG2L2+n+GJf44vVUl8uL/fFsNIXzXpfeu32pefXvuw97Ev2EV++PepLm+O+7Dnpy+6zvjQ/78uXYudVXxJu+/LhsS8bnviy/pkvf7705fc3vtT9Jxr58aKpH16t/Xgmnrb142F3P+719cPJwo+7Sj9ua/0o1vlxy+hHkaUfhdZ+mNz8OB8pov3QxvqhTvFjUqYfFnl+jK7yY+RGPw5tktfNfvTY4kf3PWKfnDvhx89X/Bh1U9bd8uPIYz+OvvTjxL9+KJr7M7GFP5Pa+HO6rT9nOvpztqs/mu7+TOvjzxWzP9ZuwsMfGy9/7PHHMdwfp0h/KmL8cY7152mGP97Z/rwc4s/iof4sGeXPHzP92Vzhz5fL/Wm11p82G/3ZK9pt9ufg1/6M2ufP0f3+nDzkj/q4P9qT/lw668+sc/7kX/LHfNWfwhv+2N705/Ytfyof+rOlaQADOgQwqFsA+7oHMLRPACMUAYxSBXBYHYCFMYCz5gDueAVwzyeApVEBrE4IIGFAALsGBfB1bgAX5wRgnBuAuSiAguIAHtcE4Lc4gPq6AIKWBsh9TgD/2xTAl9uk1nbJuy+AcwcDmHs8gMKTAXheCmDx1QBW3gpgzZ0AYu7L+icBJD8NoKR5IJE9AtlpEcjX6kAyNYFk6wL5Xh9IriGQg1aBXHEJpMEjEF8CqQ8KJDA4kLciODSQ/8UFyvd8IIqcQDS5gVwaGkjRyEBCpgVyuS6Qh6sCqV4dyMt1gQRsCOTdpkD+3BLIuq2BRG8LJH5HILu+CKTX/kDGHQhEdygQq8OBPD0tMWcDqTsncecDWXUpkPRbgXR5GMjYJ4FceBmI5etAYj4HMqg5tGsBL/vBajX8q4NGRtgp7vvA+jA5Fy7noiAjFlxywHcoPCwGz1K5VivXFsKZ1TBtDejWwkUx+DsYvh8m/gR3jkHZcXh3Diwfge0TKH0Kn34D/9ZBBLcNIqd7ECf6BFGsDmKJMUgWBnHWIwgfgvgtOIjw0CCaRAXxpRgeH8Qvg4J4nxPEh9wgvsoLQjE+iKZFQfSoCGJ+XRBxK4NIWR1Em3VB/LghSJ61ZM2WIGYcCSLwbBDjbwUx7U4Q+rtBvHkaxLoXQTz7FIT/f0HENAlG3zGYUdpg1IZgrlkGc8cUzDTfYAJDg9kYEcx/kcHsjwtGmxzM/fRgPAYGE5AZzM958jo5mLCpwexcEExefTBlq4NZsj5YnnmDid4UTP8twTTZGsyXYuC2YPZtD+bEF8HsORhMh5+DuXIiGN9zwcRcCmbb5WC63Qym4V4wDx8EU/swmKQXEv8ymL6/BnNSNLQKwblNCLVtQ7CxCGGZJoQ/tCF80ofQ3DKEQVYhtDeFMNwcQg/rEI6I8TYhGO1DWOQSwt/uIRwPCOF9ZAhrokJ4OjCE3KEh9MkL4aTQjgzBenQInyeHcKA6hHMLQrBcFELWmhCqtoVQtD9E7pdCeHUxhJDLIXRqCMHlYQh+j0O48pvU/ixx4nzjUKyahvK6ZSj/tQ1ldd9Q1PpQzriGMt0tlKTcULKGhnJgWChzRoXSf3IornND6VkZSv6aUAI3hvL+21DGnw9l881QtA9CuSTmPgyl4nEoY9+GynNlGGM7hNFLEcYJMVkZhp0mTO7DwvgqPIzK7DB+zw1j17AwjswIY0hZGN3Kwxi/LIyyVWFM2BrG+y/DyP8+jPUHw+Q+N4xXosnFMLIuhWG4HkbJszBcnksuVTiNDeF0sAznlCmcaeZwDNbh7A4Mp09IOAsiw1maHs6ToeG8Gx7O2rxwfioPp7QmnEcrw4leG452Szi/7Ahnxc5wDn8dzu0j4ZguhtMgnl0O58eGcEbdCmf9o3AsX4VT8jocl1/CeSoWvwnn/Vs53ywClxYR0CqCYE0EgwwR/GSMwMIqgiW2EXwMj6BlVATHYiIozowgbnAEmUMimJEXQc6ECKqmRTBpXgTnl0dwZ2UEA05E0Pt0BBsvRfD1lQjuNUSw8k4EO+5F0OZBBMYnEdQ9j+CPFxFc/DWC+W0i+bVtJD90iqSieyQfekXSsm8kaCOxcotkr28kj4Mi+TkykvyYSKbmRuI6LBKbMlm/OJLvl0dyc3UkoesjebI3koWHI8k5EYn6dKR8f0Vy6F4kcc8iGfcqkvlvI3nwQTSNwr95FA87RNFEEUVXVRROuii+sYoi1xRFN3MUR8VVmyiKbaN47hlFZWwUnxKi+F9mFO+GRrFuWBRexVFklEdRWxtF2tYo9m+Lou+OKGbujOKLr6PkWTKKqnNR/HcxisCGKBJvR+H2KIqRL2Tdyyh830TR6DfJ0ziaz02j+bZjNDe7RrNHG02pZTSD3eXVO5rcqGgUqdFsyIhmak40r4ZEk5EXzU8jopk3Opphk6L5bmM0vTdHY701mjU7otl0MJpfT0Tz8mI0f92OJvVuNA2vo3n+VzThH6KpbR3DkA4x9OgYwzuPGE76xuAZGcOXMTG86B9DRmoMrUfGMHNuDLcrYlhbHYPVohgqF8cwdUUMX62LwbgphiPfxqA/FCP3pjFEnYvh83U5vh2Dx7MYXokVz2OY/GcMN/8Xy9fNYunWIhbLVrF4t4nlrVjTNpYm7WMxdY6lqkssM3rH4tcvlubKWILdYikKicU1NJalYbFEhMfK70ksmZGxdIqKRRcTS2lsLCviY/kyMZaK1Fhy5YfGNyeWdYNjscmL5feRsfxXEkt2WSxdy2OZUiHrqmL5Zn4sdxfHkrc8lh/Wx9JxRyw/C92uWApOxOJ0Uo7PxXL8eizVDbGENY9jZ4s4fm4Vx6r2cVh3jeMfRRx7LONIC48jOyGO20lxZOTEEZcXR89RcSyfFse7uXFYFMcxrySOXRVxGGvi2L48jrI1cZzeFMfW7XGk74hD+0UcM/fG0eiI5D4RR9uzcfwooi/Hce+GHN+JY8azOBa8iJP7wzhWvovj1J9xlHeMJ6x3PLv6xNO5Xzy/qeJR6OMpMMTTzTqeiUHxNI+IZ150PKakeIyj5H1lPPMXx0NdPGUr4vFaGc/nTfEc3xpP5A/xnDwYT4fj8ficjuf7c/GMOh9P3i/xJDdOYFibBL7slEBO5wSmd03giiaBwXYJXApNwCEuQf6PyLX+CdxPSeBDWgI9ZyQwa2YCtyoSGLpJru1MwPbLBKp/SmDDiQQuNCSw9HECXz2Vtc8TOC0ev5TYjwns+CdBnu0T5bkkEb8OifzYKxG1OpFr4q02kUTrRFrYJDLKNhGlXSLF9om4OyRS5JaIc/9EhmUlsmdUIkNnymtZIsurE+m7NJEXyxNxWZdI4ZZE4rYnYrErkZIfEul/PJHx1xO5eSORPx4kEvg8kW0vEols2p99XfpTGNmfgYP7c29ofz4O70+3kf35PLY/Har6c+xaf3re6Y/F4/6sfdafw7/2J7VVEo+6JPFftyRceidRa0jib2MSd/2SeJCWxJqaJDotSeLc6iQS1idRuTmJaTuS2HIgibCfk/gkXI7LmotJ9LmRxJtfknjRNpmI3smcskxmjlUy6U7JPAtPZkVEMv+lJHMwK5meQ5NZlZfM9+uT0WxMpnJTMrsvJ/PqUTJrHicz/lky+c1TWNUyhb/bp5BjTGGuVQr3QlOwyUrBZ2gK6nEprJyWQosZKZydJ9cLUmhdkkKf6hR2bE3BeWcKP36ZQvCeFCIOplBzIYV+91O4+TqFzx9T+NAmlZx2qZi7pXJbn0qIMZXdlqlEBqXSPy6VBUNS+TQ0lRXjUzkwMZVbJakMqUjFszqV9NpU+q5MpcVmWbctlX67Uvn9UCqLz6Tiej2VY69SedAkjc990shSp5GvTaNTTBqDM9PYlJPG8dw0Jo5II3BCGjWlafTYnMb+M2kYzqXR+U4a/zVPZ4c5nWzrdJZ7pmPpm05NUDqFMelsiksnYEQ6aVPSGVWazobl6fRfm879rbLmbjpB99Lp/Sydkufp/P4inW0v08l6lc6ttgNIsxxAss0ApjoP4FPkAD7GDWDu8AHUlw1g2w8D8Dg2gIwTA+h0ZwAdng3A8cUAVn4ewE9dB2JWDiROLa/xA1kxdCCthw/k6YiB2I4dyNrygcxdO5CsXQPJ2TeQD0cHMvb+QB7/OpATjTN41z6Dm7oMvjVmYO2egVd8Bv3SMrg1OIPFeRmkbMtg9o4Mun6ZQcHuDBYdzcDqZAaOlzPofT+DLx9lUNw4E+8mmQxulsnHlplM7JrJdl0mlwyZlBsz+WCZyf34TFZMzGRoYSbmmkzeLc2kfnMmrY9mMv1YJhfPZ1J2IZPVf2ZitMjC3zqL4bZZuMRlcT4xi5c5WXSYmoV6XhYNYkFBFvHLs6j+LovcW1mMuZ/F42aDyGo7iMndB+FgOQj/zEFMGTKIkHGDaFE4iDNlg/CpGMR/Kwfx9fZBHH4xiLK3g7DvnE23sGz+yc2m9YhsNo/OptfYbNpOzWZHaTb7q7L5sDabuo3ZzNiSTeb2bMp3ZmPcnc2L09k0fZVNyW/ZxP6VzdBWOSxsk4Nb3xz6KXIIU+XQxymHxQE5OAXnsC8yB1N0Di1Sc/hzWA5x9TkEbM7hwbYcnv6UQ+H9HMLf5PDytxx8PuewvcVgRvUbjKdmMLgNZkLmYB4NG0z+xMEc2zIYj22DqTo2WP42B3OrcS47Wubya4dcbnbOZUGfXOZrcvkhN5efinKZXp3L0Z257PoyF81XuSSfyeXM2VyKz+Uy9mIuVpdy5W80l9cvc6l9k8uYrkNomTGEdkOGUDJmCIc2DCF++xCeXRnClXZD6aocSj1DeTBuKElLh2K7eih/bB5Kwp2hPH80lGP/DuV6j2G06j0Mz77D+KrfMNJUwyiNHEZO/DB6ZQyjIm8Y29bL8RfD+PjNMNIvDKPIajivGc6W2OE8KhvO2FXD2fbtcOwfD+fSH8Np0ySPRp3yWK/Oo9wxj03BeXSMyGNnXB5p/fPYmJlHw6A8SnLzCBySx98T87Cekod3VR4fxJm6PFyW5zH62zziH+XB0zwGvMnj/sc8mrYfQUP3EdT3GEFZ7xFMM41gl/UIRtiMYGXaCCJHjqBH8Qjml4zAsXoEw2tHELh5BAe2jKDwwQi++n0E/h1GUmM1khuuI2mTN5KNE0ZytmwkIRUjaVo5krFrR3J5y0g2HB3J7eMj6XJqJJ/Oj2TeryOp/jySUS1GcafNKL7qMYoeilHEOYzCL2wUpphRzE8axdxRo5g8dhTdpo/ixdJRRNwZRee3o2j5bhRD/x3FaZvRrPIezZ6I0XyRPRrT4NFMmDKaFo9G8/fz0XT+azSPW45hru0YDtiPIZoxlAaL+jEEL5FzK8bQ49QYpl8fg8OtMVx8OYZim7EM9x7L+fCxfJg6FrvZY9m4ZSw//jSWtRfH4tJ9HH+IEJdx/BI6DquIcbwQWyLH8cPIcRxdMo5Zq8fx/dpxrPt2HP3+HEdJ2/EEtxvPbY/xtIscj6JkPL2rxtOzdjyXlo7nu4Pj6fXPeI6YJvDbkAlsnzeB51UTGNQg3oq/J7Cuw0S2+k7kddRERvefiH32RFwmTuS72RPxKpvIp8qJ+C6YSJvdE1lxbSLubSYR7zCJdWGTOJA3iXuLJhF9fBJbH0zC490kylwn0xA0mazwyayePhnrosm8EXsrJ1O2dDIJaybz6svJTN8/mbCjk2l/cjJNukxhq+UUzKYpnPCcwsPwKZzKmkLXbVNo/WQKxxtNJUo9lT2OU1kVPJXHg6cyaeRUuk+fin/lVNZ+PRWn/VOJ+HMq9z5NxbrJNJ7aTmOL3TT5vKdRPHwaRXOmsbt6GpP3T6PpwWkkHp3GzrPT8Lw0jetvpzH30zR6NZvOaeN0rNOm037wdPoPmc6IBdM5sWw6X5yaTs9r02n+aDprX07n984zmKSdIc/pM4gxzaCf7QzW282gMHwGS7JmYJU7g6YjZ7B64Qz2Lp3Btk0z6PB2Bss6zqSw90yOWM5krd1MHvrOZJPfTBIiZrIyaiYzEmfSbvJMxi+fSasfZvLowkxe9ZiFTjuL742zuG4zi5KEWfxSM4sFrWbTu81s7ooh7WYTpZqNMWc2R4/N5tzl2SRdnc3667OZ999sqjVzuGo7h+zQORyKmkPvgXO4N3sO1nPnELBxDqPOyPum+axrkU+3bvk0iJy++ZSa87kal8+NMfkELMwndXk+jqvz+WFNPqpN+Xx3NJ82Z/Npfymfa9fzedWQT9z9fJo+yuf8L/n89Safdu/yKf4jn9nN5/K841xmOMwlMmEub5Ln0ix9Luqcufw4YS7XJs/FZ+ZcmDuXFaVzWV81l0OL5/Kibi43lohv5nLl7FwuPZnLxd/k2vu5eP81l4bG87jcah7njfMoMs2T77N5/DRmHl+Mm8fk8fO4VTSPsIp5zFgyj+Ad8/ju9DyOXZhH4K15NH85jzV/zWP153lMaFpAX4sCHjkWsM2pgN+jCmiSUMAp8XF4ARfHFDBrYgFMKiCsoICGClmzsYCXuwrI3FPAg70FXPmuAKsDBUw9XsCIk/L+cgHfXSlg9pMCBr8ooPmvBdz/o4A2fxVg8W8Bw/5XiF2jQno0K2R0i0I2dS9khq6QJFMhAx0KOSTauRbS1aeQlqmFVA6Q9TmFbBlWSKMRhVyrKGRBtcStKMRlVSEjvyhk1zeF9L9eyNwbhdxqKMT5aSGDnhUS+UryvC5k4y+FFL4vpH2rIs60KcK+bRH13Yr4y7IIB4ciNrgXcTS2iH9zitg5oYhrc4rwWl1Ek+1FVOwqYuU3RfidLCL+gqy9UsTya0V0vlvErudFtP6ziIEfi1B1KWZP12L+7FvMG4tirmiLsTMU0962mFsexcyJLWZoUjFF6cVEDygmOKOYjpnFvB1STLuRxfSdVEyb4mKqK4r5ZnkxnVcV02V7sTwbFXPgfDGzLxVTe0vyPSrm3ctiHP8o5t+mJTxrXQJ9S9hrKOGpsYQaxxJ+F5M8SxjtXcKmiBLGRZag6l/CH9kl7BxewrIxJfSbUiLPJyXMXC5rVpUwa0cJj8SZPSX8dLqEPedLCLtYQvtnJdi8KUHxewmP/yzhzyalTGlXypEepXRTlvI8tJS7kaUoB5aydXApV4eW0r+ylKKqUsK3l3Ls+1L+2l9Kr6Ol3DxdituFUs5fLGXZpVJOXy7F90Upa1+V4vy2lNS/S9n3byljW5WR166M6doyFjmX8dq3jPLsMr4ZXkbvvDK6jy7j1LwyFhaVYbGwjCf1ZfRYWsYXy8oIWlVGi61lLN9Vxj97yji0vwzlEVl3rIy5p8q4fa2M9XfK8HhQxrIXZWT/WobNb2VUf5A1Lcp53qac/HblzO5ULs9T5WxRljPauhx7v3JOBpZzIqicpNxyepWWs3thOTPXlDNjRzm7dpcT8oM4Xk7ozXLC7kiON+U8+bWcxG4V9O9VwY+KCn5SVfCHVQV/O1RgdqqgzquCpQEVrI6uoG16BR0GVTB7TAVfja0gf1wF30ysILWwgsOlFbivrGDqjgoK9lXQcKeCSfcqmPKggi+fVtDjWQWOjSpp2bKSx10rsehdSb2xkiC3Sj5GVFIXVcnIxEr0eZVUifQRldydVcm7skpSyyv5o6KSxTWVvN9SScb2So4K65OVNGlcRXyHKr4T01RVPNZUEeFZRdOwKvYNr8JydBUty6swL6li6toqZq2vInJDFclbqvDcXcXQQ1WsP1LFvNNVdGqoIui1xL+p4sXbKtw+VNHu3yoW9Kjmo9iuqJb732pMxmp8bKrpHlCNJriarLBq2sZU45RejdWUajZVVnN4fTXBJ6q5/qCalb9UM+qN5GhWg0OLGi61rKFTrxpSLWr4zUreO9agdq1hQ3gN/WNr+EH8M6KGsNnyWlBDk+IavqqrYc66GvK21rBjRw0H9tfgfLqGnhdquHq9hnY3a8i+X8MXzWuZ06KWF51rma6v5WtDLTqrWo6barE11/I/61q62teS7FSLya+WjkHyPqGWvxNrOVtay4n5tfSor+W5+HNnLSU/1fL6RC2lT2qxeFPL6Pe19G41n8Qu85msns8y+/k8iplP+Iz5JM+az5BSOb9wPs3PzGfb2flEn5/P4U4LaN53AWluCyjwWUDUvAV8t2YBIzcs4OjWBfxwdAFVVxbQ6c0CGn9cwNywhbSOXohX9kIyRi1k29iF/LloIXOWLmT13oWs/3EhPkcXMuz6QpS3FhL3YCGL/l3IgMaLiOqyiJduizgcuQhT6iJOZi7Cc+gi/shbxKeyRVwsl+OKRTyqXMTwdYvYvW0RH76S96cX8eLmIqpfL6L1W7nedjGG+MVkpSzmt/GLaTppMTsnL6ZT/WL5/7yYRtsX47djsezNYmafXYzXxcW8eb6YlJ51HOxXx2DHOqY511HlWofSv46QmDpWxNexbEAdAePr6DGhDutJdcytrONaTR3mhXWM2lLHmz11NN1bx5gDdew+XkeL03XcvVDH6it1fHOtjohbdeh/reNW63r6tq3ne0U9OmU9i63qOeJYTzPneopd62maVA/J9WwbXU/j8fU0n1LP6hn1bC6qp3NxPX7l9dzYWE/ZjnpO7ZSYH+tZebCejnfq+eFuPX9/rud9myVoOi7htMUSvLVLaGxcwvd+SwgKXcK7sCXEjVyCcsUS3m5YIr9zS3iwZwlb9i1hxMUl9Lq8hAFXltDj+RKqflnC36LvH0vwbLqU3a2WEtt+KeldlnKx51J+7rOUZ+qlELiUqSFL/6/hMg2PwVzDcC3FwaFJhUMauh0qFWKN2rV3gy7ElthOFeUg0kooJUq1ok3R06qls+/7TGZNMpPMZJdIRBJLhSxIQhKhQWKLUGd+3Ne3vM+f98f3Ps9H3QIBFSsETIoVsDBOwCdJAoKSBXx0RIBLIkBjE3A2XcCoTAE1NQKi6wXs7C5k4T+FqF4VEj9MiP4tIdtHCDk6VsjBCUIaI4RMjxTi+kzIpo1CkhOEaLcLeZAkJOhXIcF/CP3/MiHnFEKeOoUE5gpxnxIy6YyQ188J2VkpZEydkNmNQn5oExL6WMi+XiImh4hQjRfxZ5SI1YtF9FwmomyTiCmbRUQmiDiyV0S/AyKa/LyVLKJG7r9TirBZRSx3iZiUI6K8RETteRHtlSICq0TcvylC/5KYj98Ws3m4GH2omMVjxBgni2meJub32WLGrxAj97MxQUzZ12IGJ4k5lSzm/gkxV2ViDqnFLEwR47aLeZIqJrlKzMU7YnxPxJi7SBjwsoTI4RL/rJdgGCXhrakSxs6T0CVKwqGlEtI2StiRKCHosITdRyUs+V1Cr+MSqkQSJpgk9DNLmJktYV+hhE/aJdzvJqU+UEpCkJRrfr54W8q+MVJWR0tZtVxKxAopozdI8cRLubhPysTjUpaflNIokxKXLqXjlJRZJVLOlUvZ3SklO0BG1gAZgiAZPQfKiBokY2SYjO5LZWQulzE/VoZvu8yfl2U0HpL5c72MAK2MYp2M1U4Zbaky1npldLvu19fJ+OOmjB23ZPRtk7HskQxHoBx3sJyuIXJC35QzbrScPxbLebJFTtU2OQ9+kTMvU86Ly3ImNckJbJZz18+mNjnbByio9yMfrGDtGwrCxiiYNVVB8CIFn65QsGqdAsdmBSF7FWzcp2CHSEGeWEGLXYHaqeBGroJpxQounFGw4rKCH6oUVNcp2NWkYPN9BWv+VuDsqqTPECXGYUq2vK1k6hgl9nFKf35SEoeSdyKVlM9X0hGlRLVJyeA4JZv2KvnuRyWOw0p2/KYkVqSkXqoktEjJhnIlveqV/NSsJPqekuSHSo70V1H1iorcASpuhanQjFHRFq6iIULF93NUrF+qYssuFT33qPhXrooDt1REPFNR3F9NvzfVyN9V0zRdTcscNXcWqv0eomZ4jJo/9qjp/ouaLcfVDBSpmadT02hQ025W05GmJqZVzaKHahSP1Kh7atgwREPUdA1T5moYGKXhlzUa+EbD999qiFZo6JaiYZFVw7A8DdPLNays0ZBYr0F4V8OKFxpaXtYyNUhL4hAtK4O1fLhES8l6LSFfavn4Vy13HFo+z9CiK9TS+4aWkw+1fPtcy0tddFzpq+PYYB05k3XoZ+l4b5EOo59/b9FxMFFHxEkdO0/rqK3U+d+ljkOP/ecXOm6O0VMUrmf0RD1rI/Rc8PNgtp4rn+ppW6mnM17P1cN63L/pkUv0eE16tqbq2efVM75Qz0eX9ayp1nOqTU/kUz35AwysCzbQAwOBCwzErjbwzWYD/XYZ+Hq/gS/F/prJwKIzBg6cMzDisoGBzQbu3zNgDDEyY7IR8zQjB+cZqZxvRLjEyFebjARtNRK+zUi/PUaG/c9IgMnIFzYjHruR43lGVhYY6X7GyNZqI7VNRsb+ZUTx0Ej5VBMnZpuYPddE6w4ToiQT4mQTD6UmxttN/rxqomuRieZyE3evmbhw3cS4RyYmPDXR8xUz5QFmnIFmUiLMHJ1sZl2kmYQVZj7caKZts5nv9GaGus10FJvx1Jj5+LqZ926Zabptpm+7X//AX3vFwtUAC2eHWNg52kLwDAs3Z1oQr7QQvtrCsY0WPoi10BZnQa6ysEBr8fuPheleC29UW/i12YI9PIXl61Io25rC4l0pbE1K4Y2fUnhVmELv8hTiX7KS2cPK4t5WPutnJW+qlcGRVhLmWJEkWhEfsPKayMr//EwyW0mzWemWbuU/bqvfF6wkVlsp6GLj7Gs2GG5j6zgbUz+2sT/aRt4yGwUHbRz9yUbQERsnZH6dy8bQTBsxFTaetdhYOdCOd7yduFV2ymLtBHxpZ8tXdn7baSfhWzsjv7Mj/d3O9JN2rlrshGbZuVdn58QTO1VP7Rif2fl1moOyuQ6uL3Rwd7WDhT842HvQQajOwfRUB5G3HYzqdHB2kJPSd52cxcnyeU4865y8edLJDI2TEVonr5c72dbiJDPIxfhgF/9400XDJy4Sv3aRv9NF159d3PHTx+Ai2O3CcclFzwYXpkcuwielcm1GKksXpLJ9XSqnQ9JwjEzjP2FpjJ+Sxjuz0iiel0ZhYhqHj6XxY24ajS+l801YOvMmprNqVbq/x3TQpxObn47sbjoRT9Npep5OWoCbhnFuOje4+XC/m7KDbsYcc7NH6Wawx79muCnxulFXuFl2x43vhZuE/h4+GeThynIPuz7zMGqth7cTPQTs8dBf5KHW4OGrVA9mt4foTg8hf/v33TLQj8xg5soMfGsyOBOXQddDGSjFGfSQZpBdlsG+vplEhGRyY24m29dmotidSW1OJsMKMhnR00tNgJdtg7wEv+YlYKyX3QIvH9i9DLvk5fkdL+H3vfRr9/LfAB+St3wIlvpY9rmP4AQfx3f5UB730b3Ex8/XfDxq8nEwPIu//fgmZHHjvSzq5maRL86iuz6LB7VZ9OnMorF7Nr8HZDNleDafj88makI2MxKzsR/K5tbJbB5Ls+lVm82aETn0mpjDYHIYty2Hnroc4otz2H0lh4b2HLr0yeXDQblYRuYSHpdLx/5cJspzOWLKJcSZS2xaLvXtuax/lsvMmDxi3HnsqMrjwMR8RtzLZ21gAd+GFaCbU4BvQQH2qAIOLy4g6kkBfcaeYueGU9y2nSK0SyHvzyrE5yc+uZDsI4X+GVRI9KtFHC0uIj7yNAUfnUaz7zRLBxTz/sBiaqcUc2FqMRHiYn6cU8Kz6BI+VZcgcpcw0FNCRn4JLaUlNA4/g3XaGbLmljJgfinNi0vJKy9lS3Upo26UovfTv7mU3PfOol1wlr79y+gsLKN7ZDnpBeUsrCxnU9cKXg6qQPpOBc+PVjBLVsGZtAqSrlVgfucc85efo013jpeHnifps/PcWn+e89bzHA+7gG7+BbqsuOD3lovMiLxI6ryLtBZfxB7zJ1Ou/MmzZ3/yi+QSO62XiPmgktTNlXRmVPIor5IP3r2M8efL6CSXCelfRXx8FRMcVTxuqWJY72peXVXNiZRqZv2zhqfqGpov1vDjwFqyR9Uy1FrLF0W19Ci4Skz1VSoOXmNIxzXWj7zOjrDrKJdep2FEHWZpHS+K6ui8Vsfe63Us2VhPrL2eFGMDnWkNrClqIP15A209bhAdeoOl/W+ivNXIv582MmxkEyfmNKH/pomAuiZyHjYR37uZK5YWgstaeM16m0s5t8lovc3f0+6QfPIvUkNbGbqklf1FrXz0VysRj1pxuu6RH3efI6fvs+BfbXSEtZGR1MaSz9upiG/n7sV2NNsfEON9wDHlQ0ZEP0aw/TEPBzyh6tgTAkd3kHSkg/zUDr7o6OD/oUtQ2g==</binary>
            </binaryDataArray>
            <binaryDataArray encodedLength="5832">
              <cvParam cvRef="MS" accession="MS:1000521" name="32-bit float" value=""/>
              <cvParam cvRef="MS" accession="MS:1000574" name="zlib compression" value=""/>
              <cvParam cvRef="MS" accession="MS:1000515" name="intensity array" value="" unitCvRef="MS" unitAccession="MS:1000131" unitName="number of counts"/>
              <binary>eJzNXC2XJEkVTYlAtEAgEC2QK0asRLyag0Ag+gcgWiJH8ANCIEZxVu5BhUCMnINChpyDWrkCkRKJRJLZE6/r5q37IiKzqnoR72RmxPu4HznV2VU1PU1m0zTVSPWIaxOsWbCfxF6GfhOdcw3PNtozMYMxtPDxHM8tjVmtObnGXHs8n5brJX5c4vMSZYkP9fxdjfW61Jq51q/rfl5gLmszAVb2BXmtvR5OX2M6fcX1VM9LnZdqzuPp7NEMvcuAnpGnkY7IybGtM58Az+z5dc31yLU+04zeEcN5MiYO1QPvlWyX9zXyc49UTqae6lxhSXCt7gulNdbzXO5bKD/ZVnelSxY4MEedp+DIedwz0sejUH7kn/NCv3ozohzk5H5nO9+zvo46mujD/Rgvr6keqXPd45Ts8h5r6c0YcFaGMMrH+mRb3yItevuci74c6Tc6E71VOoz4MIIryuGZt5gTccTrDOt4nTszIq/YJ8UZ11KjF+ag9uqYsd/p/DN5op9ND/Xn5mNds9OlFqX28mOGa+Q34otrghwYP/dUmrW0UvP9vEA8Vi2e6vPMyv1jfY7xn9fPp7M2qJ3rwPcPRqKjugfUPcL82Fv0JlUezslxYt8c9Gc8yCfy1etxPmPz5665YnoC/db8h9P2Z7DBeaY5zJlxef1s+l7FNa7lGd4/2/beRp7Oi3Vk3HxEHgpLoj3H8VifcR/g/vy+Pm/7M++a91w99+dN1CzyveWvwhzV4YwMNQrDC7bKBbV0D50Pau+/Q+D9gthQu4iT90NtIu6JrjHXMTunEuTizBYu5oJ6Kv2V7omOvodcmT9qVqBOcR7B0uLVy3+JU9zHfWfvWvoaRS+fa/fyMnGeGnu4X4DfTHmZajNhyJCH63zuOrY0bPFLYq2lW89/tY44uQfrgzFD3UvN6fL3N9fYLMYZadLy0HtH+iQ4eg77YKK+hUX54nmlXrsmpeoxG/x8Ff/Wev750X1gToyFsSbA8ni61CBZ+2fohQ+nM55J9FJa4ZrziPTNop59YXyZ+imvMmCcoU75mSzGwRxd20LcUB+lF/P2a8e39nuozxv+XPd8Ot9HPquIfkoTr3u5B5b45ftp+v0Sf1rieYmPS/x5id8s8e0Sv13i50t8s8R/lvyfLcd/1/ciP9Rn93fi3ztyUbicI+Jm7yw4b4U1cg0ii7UVy1N9vvu0xJclfrHw/WE5/mo5PgD3z1XDz6DBVJ8TUXPkNouZvpcBl+vyev+A3+6dnbSm2bQX2c7v3X6quNf3kh+rv2uU+ntYqsfPdY4/A+PvZY7PexeYlez8nPldjS9Vt4/1+kd439jfQ54r7pk44yw/Z96sq2uHdZ6TRY+J1pJtXwtmwPVQn/X9/Pm09dhrJ9veB+6L2RbXGo+gRarxWDX3Z3V/n7+A5moecp3oPNMx2fbfQqE6X3ctPAe15dyoFvNRU6zh+0h5yzMmyon22FfXYb3292FwHurr2LCPryE/5IhYlFa8h/lZ1LOfHpnWozm8j97gta9lOjIPxI09Mpwr/oxX9Y40KnCt5rM2irOa3cpjzimoZe+VF9m033jd4tLylSM38p0D69jSPprL+8yjp4tjVXUFambbvl8RYXZMvqc0j7C1NGYOybYa+7nPduwR76h3z/ced9QgE67iuOBZxbVfj3PNLXb5eqZ4oMZrzTP83PpSnyHS6bz+0X9ens6vr/586/P9aBa/3qCnjt/XJzu/bjvHCZ5l3vnz0+l8X2XbaoXeYbAekR+uvePyz6Q9HMv3oA0+Q6aKy5/50Y8M8xLNZb9z9Xq27ft7r3nw7FKIu/swu362DaUFrrEu0RGxu28+15+tH0CfbOdnMNcG8UT3KGIvsO+4vQfzYo2j8yha+a/zTtt71/VA7DmoV/cBe6X8yVDrehbYS6KHOmJgT9YgifPRQAyumeL3eg7vT7CvXDPqZTbNa666faj/zj7X178P9fXOXw/fwb1c7Pza568Jrn2kTcSZ8fd4uM/Jzv9+/DM2vI7m+XqyeCbq3eKjtI/Oez5lMZ9zuXerf4Q78sPs8j3OJPIRa4JrrBv1MtKS5+O1iTylDde29Olp2fLAjwX6oraKb4G615zT+OtKK489UTkZzjmnp5tB4Dryx71EvfA8UU2pOqzn/hwx0TNEy9uWl8iZ50acot6IQWmE5y091VoOeqWghucVO+v3ANoVu/xdWOFlfZUuirvihprnIGfjPc1inSMtFZ4kjphnnXrci7xiXRQ21Yv9Yo6Mh3GruYxNXSv/2HfOYczqHD1u8WcO7G+kL2Jg3LnBeWQN95Lg4OuMM+rPGo7oEfmkekTnvJboyLiTqOG50R7uZ9P3dSsiz6PciGc0M4scX5vrWlmvT8STrlucjPJYd+/ns80ufyca1cJ7FdOfzxXRM4s+rVmuifcv1HcWGJAb62R2+TtHrj3cU9QqUS3jxvvAe0ecTPRQ3uFs5pGgj+rH+FVeDta9dxZ9uV/LO4UpyueekWc8A7VX3NT89TgHPYvAxLpE/ikNWpFhTqI+0QwT+SpGdEzUT+Wq2T3OnMe+jGiToJZ7ZbrGnAi79yxwrjC3uLf69jAk06/7zBdxjczEXMUJ89lvzM2wH2kUacI4lBatXkmcu889X1Bbs8v7JlPfZJfvP6/nM2jEHJkPY4n8xFncG/1jL3tetzyI9MJrxPSaA++R8nMGY1e+t/DwnvNR2o5wW3Gufr1+VwPe47PT+dnAMbu3GXpnMYt1K6SB8lgdo0AemXoWWHN+zLvVL9EaY0Td1bWBZjPsISbEqO4H9jjCOndylfeZ8rPYVxyzXeKL9ORgTSPOyn+e41ryPnNWWkSRRb7yoseL6xlbTyvE3cpVfFm/0blqXg7y1nj9LlF9zSh2/n+067m//mXgg+e4pjTHfMWxt8481n5FcPG9qB/r0/MqiVz3n+cz1lR1K6IXz4j8TNRXcUsDey1dLKiL9Fd7jFHVoA4z4EG9lN5qhvKrt9eLLGbyfNbR19Wa6qN6sZa+luzyfom881zkEPnd0pQ9Yw1xBvdmTM7xJf+0fcYukF9suzc3dJsDXOgLe5KhV6L19fVt/Y6tvZ+mvy7x/RL/XOJfS/ywxN+W+PsSf1niaYk/LvG7Jd69//r9Zf+eyfPp/H+Vnurrps9Eriawox7Kl5bOmXLWvv7Z74rr24p15feHin39XvWvl/jw/ut3cP27tyuX/9bvhXyk76y4R64/+lNgdoZzxpsEVsVpauS0wvv736NYfV25r9+f/qZyfqi+rccfK9f1u8GfKucM39Hx+8N7O0+/1zwYb+QxHpW3qob3X/StGP37TJ8qD/++k/9fQf/+rn8HJ9vWy9d+wgfGGt1/o/54XrHzZ/zZtp93+b3lWP2zRNYYe3pkMUvhNbr2c//bIY7p9btSdvl9c57H2LJYU9j4Xkkip+UD6qc0UuusVxI1kX/JLrHyvWBCm1ZgHc4qhMd5ZtvqNjqnF8ozg72Id4tHpB/zj9YMrnG/NPqpuZwTcbgmGCv7yXjcY6OcRPWFeuG80uCAfUY0anFi/Otxtq0P63muNbNt/UEumXAp70c1djzrvPX19Km+5j/Xnwf+f6Q+ws+BF83g9zuvR7xZzBw5xyNyjnjhffBcX/8dv/+M8++szRU3fnfX9c80w6D3BDmJZrfuiY1fp7PGjifb9lnIf1YglmRbHEZ7fE9Fnntf1NQ5+Tz/PR3vq0S1npso1Fycx1h6urG/zHe0T4I8r88iT+Fs4cH7gvXwPPSxh7WlkwVryI05KU8y7aGmvMaYU+e6dLCjJspPpUWkm+Ku5vW0Rp5G/Qqc97zCmKFXatQgfs5PoqbVK9Jd8cLrVk+uRWy4hz0y5Y7g7K3zDNYowt475/4erJ/yV3nCnkZhdFR6t3TLnT3u3+oVaWFB/dq/CJwtTl63VxO15h5xva+pOS0/jOojvCZyp0Yu55mo2+Nrj4fC2dMBcTo+xNjCy7iwx0jtCL4k1tRsxXlEb44MeypvVHPuG2FX+Ho1KjLpEek0qneinB4f1S/KY86tfiovW//99ZaHPj/twILrXKM8xHWFLcN15Bf64etJ1LBfCo/yWeFV2o1Gqx79Ur4orSLsLYy+loJ9jnyQq+I20qeXw94nOFe+q3qlj1nsAXs4iq+Y1pmvMUfhV/U9ngoX+zDqq+NLUOdrs319z8M/035X39dPdv47K+5Tsa3GyeL7kPm1MOM9sM6YYL7//RT/jMioLgtuPV9bGqE+ETeFnflxvVF+C5vzwj4jXFpY2Q8/lnrO3rZ6MucWPt5LVJdELmum+rrvCvNoKC94HfH2NDWxpnj1gvmrnq5BD1drhuKmaiM/opqId5Q3qhnmq/Ojfo/WK/32+Dlyrnoi1wyzjaI3u8AMX8+itoWl518Kera8UnxatbmDjfcUP4Wd8TzVz4jn09fPwNfPx9fP/tfPwte/r7Z+hvxdzXmEn59P8FnsLPRQM1ua5QbXHk/HkCquL/UzjvXz/n/Uo38H4x383PX/Z16s/fdRHJ9Z/zteSv+15gGeOz5XvZ/rZzC+51z8/7vPoBse1Ry/tzIE3iO+rzAb5p7OeszQx//ehfdRXuM6znPtsshT9wNiYl64xn2S6DFRPuJSkaHGe8x2yZtn8Ux1zZgZW6uHWmONWzWKt+sacen508KMc3t9kUOiddVX6djCx8cWxlbPSH/lMXsSacU4E+BR2hW7/J0N5yTqpTxPpv9Pwyj3dd4sapJdPtO3ePf0bXlf4BxnYo7Sj/sYXau8EU2u7RHlZNveE/MBTKhNtK96sn+et64/nLY5BfBaULuHP14ni+8nvh6dxzz5vKULzm7t7/Vb9Wv1MYqoxx4MIzU8b6+vvpY6tSN6pXrMg/lKI3XOuS2+qdHvltpfo1WL34gXo35HwRqpXntwH9Gk53nUn2t7HK2z1uO/l2PkXbLtz+RW7xHeiI9ntvr6XhJ114bqh/gSrbd69Tza68ser47gwvWRvmv+bJe/w0Y4W55Odvm3bkxcH9VsT+2oR7zH187Z4HoPpr2etPqNcurl9Dgjjmhvrwd4HfVNwfneyA08R3Qb1T3SKtG+X+Pf4n9ZO10+u6zXc2Ou7xfb/p133PP+OL+lEepodv5e62zb97x8z0Q/1LqlO2syovMRn/A6if09cU3taG8+RjlHsLR634M3e7s39yjPEfxHtbhWs976SJ3KbWmdRL6KEtS9ZbQwjuDpcVQ6HvFjtJ91cEfeRL1GOGc42gAG1WOP90qrqF7pNYrx2vA5o/l5R27Ln705e7G28nwvDeTjTMW9h8caebiWdvLbw+2I1iN8WrpgKCxYH2G9Z/hM5c+1GkV9zI4/b93C11aO0b7Crq5HeyL+Vu012kfa3DN6/G/F7Whtz6dIs55Hvb683vImmnGNDkbn1+g3Uqv47fF/VAOF51qtjmhylOfR3tHxLcMg9vIdxWsHaiJdbqHRPXTe42FP616PW+K/hxYjkf6PMCn9Wxh8L/0EWN/SEwvOr9X3njnX4jsyw66oG7nm4z30v2fPFNSN9hjVV+Uc8YZrevUj/dNAzlt4cSsfsfaIp/fktKfXW2nXq4163QL7LbWMIt2w117OR/ntqVO5Lc4jvTmndz3aKzq/pz/3mNOa3Zq3R8ce7nU/Ue5bc32r3tbZvwbXaM0tOR/ttQfrPT26ZaSDdUbHe8S1vY/UH52p9Diq7T0439Kn0V4jebfEpXof6a+8HImfwu+39PNe3kV9rsVlYu0teV075wgOE3XpwCyj+ntoxj7hsdVP+XsrP0Z67pl7K4y35nprD0d7HJmR3oD7/5Mf12p4a2z35HqveW+N+db8PY73+R8C/xLe</binary>
            </binaryDataArray>
          </binaryDataArrayList>
        </spectrum>
        <spectrum index="8" id="sample=4 period=1 cycle=6 experiment=1" defaultArrayLength="11552">
          <cvParam cvRef="MS" accession="MS:1000511" name="ms level" value="1"/>
          <cvParam cvRef="MS" accession="MS:1000579" name="MS1 spectrum" value=""/>
          <cvParam cvRef="MS" accession="MS:1000130" name="positive scan" value=""/>
          <cvParam cvRef="MS" accession="MS:1000128" name="profile spectrum" value=""/>
          <cvParam cvRef="MS" accession="MS:1000505" name="base peak intensity" value="129.0" unitCvRef="MS" unitAccession="MS:1000131" unitName="number of counts"/>
          <cvParam cvRef="MS" accession="MS:1000504" name="base peak m/z" value="610.123789760121" unitCvRef="MS" unitAccession="MS:1000040" unitName="m/z"/>
          <cvParam cvRef="MS" accession="MS:1000285" name="total ion current" value="12957.0" unitCvRef="MS" unitAccession="MS:1000131" unitName="number of counts"/>
          <scanList count="1">
            <cvParam cvRef="MS" accession="MS:1000795" name="no combination" value=""/>
            <scan>
              <cvParam cvRef="MS" accession="MS:1000016" name="scan start time" value="1.261883333333" unitCvRef="UO" unitAccession="UO:0000031" unitName="minute"/>
              <scanWindowList count="1">
                <scanWindow>
                  <cvParam cvRef="MS" accession="MS:1000501" name="scan window lower limit" value="500" unitCvRef="MS" unitAccession="MS:1000040" unitName="m/z"/>
                  <cvParam cvRef="MS" accession="MS:1000500" name="scan window upper limit" value="2000" unitCvRef="MS" unitAccession="MS:1000040" unitName="m/z"/>
                </scanWindow>
              </scanWindowList>
            </scan>
          </scanList>
          <binaryDataArrayList count="2">
            <binaryDataArray encodedLength="46964">
              <cvParam cvRef="MS" accession="MS:1000521" name="32-bit float" value=""/>
              <cvParam cvRef="MS" accession="MS:1000574" name="zlib compression" value=""/>
              <cvParam cvRef="MS" accession="MS:1000514" name="m/z array" value="" unitCvRef="MS" unitAccession="MS:1000040" unitName="m/z"/>
              <binary>eJwM13Vc1lcbBvCnu7sQc85tzjm741xIiiISotiuXFgYiN0dKCqKrZtO3XR2d3eLiu1cuPnO5qn3+uP7gecX97nv6xwU/MpyEbGWiwbOctHPUy6KfOXidWy50FQqF19+UC7yq5eLv2uWi4afl4ujA8vFn3nlwjK0XFQdxnfyy0VuAd8bUS7Wjy4X+8aUi0fjyoVuYrn4Zlq5GDG9XMyeUS7aLywXQ4q5zgq+t5rvrSkXyWvLRdcfy8X+DeXiyaZyEbe1XDz9vVzk/FMuxrzg++Fy8VIRFK20QTHcEBQzjUGx0hQUQ31BcaJCUJTGBoWzSlA0rRYUvaoHxc2aQfH3p0FxpHFQDOgeFF2/C4oJPwTF1YFB8WxQUATzgsI8JCiqDA2K+sOCIimfzxXwmRFBsWhkUGwcFRSHRvP5MXx+bFCExvH5CXx+YlA0mBQUyZNZcwrfmRoUE6cFRfF0vjOD78wMimuzguKP2XxnTlBYCoOi6rygaDg/KFKKgqLbgqAYuDAoFhcHxS+Lg+J6SVBElgWFdUVQVFsZFG1XB8WSn4Li6PqgiG4MCvsvQVH916Bosjko2m0JiqnbgmLLjqDY/SAoLr0IisS3XDPM9aJBEZaEhFUWEtXkIdFIERJtlSHRQxUSeeqQmKIJiRJtSGzWhcQxfUjcMoTEc2NISM0h4bSERA1rSDSzhUSaPST6OEJimDMkZrhCYrsnJMp8IfGfPyQyK4XEN5VDYmSVkFhbLSQefRgSb2uEROdaITGudkgs/DwkNtQJCVe/kPiof0h0GBgSw/NCYtWQkLifHxKvhoeEdkRItBkdEjljQuL7sSExdlxILBgfEj9PCIkDE0Pi6qSQeDY5JEJTQsIyjbNM5ywzOMvMkOg5KyQGzw6JqXNCYtnckPitMCROzAuJO/ND4kVRSCgWhkSrxeyxJCQKl4XE41Uh8W51SHRdHxKTNnDezZz3t5Bovj0kvtwZEuf2hYTuUEh8cSUkZr1gn/8Lidh3IXFEEhZSRVg4lWHxkSosmqvDIl0TFl9qw6JAFxbnTWHxyBwW7yxhYbCFRSV7WNRzhEWSMyy6usJioDsslnjDYrMvLI75w6I0EBb/xoRFzUph0apyWGRWCYtR1cLip+phEfw4LBrVCou2n4XFtDphEdcsLH5owTUHhJlfWKwdEhYXhoVFg1FhkTI6LAaP5XPjwmLrhLA4NTEsyiaFhWZqWHSeGRYTZodF8Zyw+GVuWBwpDIub88Li+fyw+GQR11wcFt8s4bolYbFuWVjsXx4WV1aERXhVWNjWhMUHa8Oiz7qwyF8fFqs3hMWujZzxl7AwbuF8v4VF/a1hkbwtLJbt4rp7uO7esLj8KCze/xcWVV6HxZD3YbEiGBYVZRHxuSUiutgi4oU3IlT+iIirEBE5sRHxQ8WImFApIv75ICLExxGR/UlEfF8zIg7XjghZvYhY0DQiNjSLiEPNI+J6i4hwiYgYnRARfwyKiGheRDiGRESNoRHRYlhEdMyPiG+GR8S8ERGxfiTvj+X98RHhnBMRLQsjImNeRPSdz/eLIqJoQUQcXMSaxRHx1+KIkJaw9tKIyFzBNVdz/bURcePHiHj+E/tYHxGenyOi9Ub2tykivvslIhZujohNWyLiyG8RcWsr+98WEbV2RQR2c649nGlfRBTvj4hfD0TEsYOc+3BE1D4eEf1PRcSSMxGR/yIiqr+PiMJIRKyLRnimoiJTExWHjVExwR0Viz1RsdkbFf8FokJdISq6Vo6KQVWiYlm1qDhTPSoqfxIVbT+Nil61omLYZ1Exs3ZUrP48KnbXiYon9aLC2jAqqjeKipHNosLWNyqafxcVo/tFRVH/qPh5QFR4h0ZFrWFREZcfFUtGRkXZmKjQjY+KihOioudkvjs3KpoVRkX6vKj4en5UjCqKivkL+O7CqDi0KCrkJXx3eVRMWhUVv62Jins/RsXrn6JCvz4qKv3M3jayt03s7ZeomPVrVKzZHBW/b42K8LaosO+Iiho7o6LFrqhYsC8qWr2LiuMRPiuRoLZcglylBMs1ErTSSTDeKIHZJMFxiwRf2SR4SSPtEmgdEsQ6JfiZ6rskOEQpbgmGeSWY5ZPA52edChIMbijBqsYS7GoiAZpK8LSZBP2bS7C0pQTbWknQsrUED4UE4+K4ThsJiqlavAQdEiW4S6OSJdClSFBEldpKsIGOpEqQ2k6CW9S7vQTD0yRQdZBgDsWkS7C/owRJGRJco78zJRiSJcGMbAm8nSRYTbVyJJjaVYJOPSV4kSdBwWAJ1g2VoOdwCZ7T0AIJFCMkWDtSgiujJfhzjATScRJ8OkGCuIkSXKTfJ0kwZYoEH0+TYAe1ni5Bv5kS2GZLUGOOBGfmMrv5EiwukuDUQgleLZegx07W3iWBfDczorV7mPdeCRL2SdBtvwR/kewgeyXvIQk+OyxB/BEJLlPXoxL8QdOPS+A+wV5OStDlNOc4K4HrnAQrqOZ5CXYSLkhwgTpfZJ805bIEzivcU/rkqgTimgTnKec694P635AgTJNvSuC4xZlKOc9t5nNHgifU764E5f9K8P1rCSa84X6V8/sgvw9xzqgE76VSTJBJsVUhxRmlFFkqKcrVvGaSosQsRUurFNtc/OqW4ixle6SY6JNiqV+KGgEpWsVIcY6yK0jRr5oUu+pKMaiBFFGa1lAKdyMpdjeWok0TKXKbSiFtLoWnhRSr6bOWUsS3kuIKdWstxWAhxUxI4YuTYi3VbiNFYrwU16h7ghR/09BEKRRJUswmf7IUP1KdFCkOUHJbKa5Tz1Qp/qH8dlKo2ksxh2LSpFhH9TpIcYhS0qW4Sb07SlGQIUVhphSxWVL8TEeypUjtJEUpfZEjxX80srMUui5SVMqV4qvuUuQMkWLqMM42nLMVcLYRUuSNlGLNaCn2jWF/E6Q4OEmKXlOk+JcKp7H+dNanBjO4Bt2eyZpzpCiiynOlaFwoRYd5UryZL8WWhVI0XyTFw2Lux2L2/SvX3ibFRjq2XYq0HVK83inFmF1SGHdLsYiq7ZHi1F4pMvZJ8f1+7tMB7tNBKT46JMV2an1YivOUc0SKpzTgqBQRmnpMCtdxKVbSpyc4E7U5KcVl6nZKir9oyGkp5GekmEX+s8yd6pxj7tTrAmek4RelmHdJioqXpdhADa9I0f6qFHfoq2tSjL4uheEG+7wpxWZqdov9UkapFA/ou9tSvKcJd6Sw3mXvtL2Mfd9jns+k0P7DbP7jOX0jReidFJPf87wFpfgzzLMTYT9SGZJlMtygXnIZXlCBQgaNUoZ5VFElwwZqpJbhGKVpZLhLX2tleENjdTKY9DIUUwujDP3MMjisMiynXTYZ4uwydHXIMNMlg98tQx2PDAfoppfr+GXQBmSoFCND34oymCvL8GEVGR7Wl2FnYxkuNpHhj6YyrG3B91ryPUpuxR5byzBC8F3IMJ8qx8mwiRq3keEEpcfLcI/6JsjwjsYnymBJkqGEaiTLsI1ap8hwnn5vK8PAVBmitKa9DPvSZEjqIMN1Umdw9kzOnsXZKS1bhjL6ppMMb2lcDnvuLMMS+rCLDFupVa4M5yinqwxPaUA31iZ3Dxk+68n6lPa1DKsH8PuBXGeQDP/mMeshMmwcKkOHfPY9nPVpfAF7HsFeR8kgGSvDDFo7TobPx8uwn5IncN+o90RmQiMmMZPJzGOKDE2mynCSOk6T4bvpMrwn20wZLs2WIbVIhi8XyGBYJMMi2lIsw5nFMjxeIoNrmQwrqdZyGfZQwgoZrlKPlTI8p/xVMqhWy1BIsWuYDzVcy3wo7UfmQ9/8xP5p/DoZnm2UYfN2GR7tlCG0S4Ypu1l3L2vuY839rEmNDnPuI3yX+h7le8dksB7n7PTRCRl2kDgp48+RDPXOyXCISs9zhgsyvKJFl3j2rsjQ6aoMT2j1DRlq32RGlHSLGVGvUmZEI24zozsyFFGVuzL8Qk3LZDhFGfd49uj7+zIEafIDnuWHMqygTx/JsJviH7N36v6EvVP+U+bxO/OgDc84yx88F295xt5z38pl6BKUIS/EnqPsVyrHGJkcJrkcOSo5fqe1WjkMJjk6WeV4QlGbHNPtcqxxyHHAKUeyS44+bjlGeuTQe+VYSFt8cjT3y3GGngTkiMTIMa2CHLUryrGfkivJcZN6V5Yjuzqvf8xrn8jxX0PWaMwaNKA51yJvS65FB1rJ8YXgM2SIk2MRfdBGjpbxcpylpwlyDEyUw5cs5/8fcv7/IcdBattWjlIa045ztZejmKqnybGVzneQo3O6HHkd5ZBlyOHPlOMnqpclx2G6ky3H153k/PmRI7erHH9STA85rg2U499BchTkyaEdLEeVIXI0GyrHacoaJoengP2OkCNlJNcbwyzHyzFoghwzJ7LuZNadIodluhwl9NEMOTBTjr9nyTFsthwV58qxkRoXytFxnhwPKDhfjslFcqxcIEethXL0KpZjcwnzXcp5V3Je0u1g7juZxS7u1W45JHs5x36uR3cOcI6Dcow/JIf1sBw7j8jR7Zgczyn/uByVTsqxiU6ekuPRaTl/h5HDfU6O1fT5ec5CKReY/0U5XtKHV+RofZV5XJNDcUOOCjfl2EDppXLcp+BtnocH7POFHGXlckwMybE8LEdClHsrU2CLXIEcpQKDVArI1AoENAoc1SqQplPgW70Cn5oU2EOJZgUW2hQ471Agz6WA3K1AjEeBn2l4fQWyGyvwlCRNFfA3U+AnSmuhwIrWfBcKXKfecQr8jwzxClRPUKB1ogIXqEuSAn/SkGQF5qYoENtWgY3UOFWBk5TRToFH1K+9AmHydFBgLR1MVyC1owK36esMBd7Q0iwFdmUrEN9Jgau0oIsC1XIVaDlQgXPUeZACz2hwngIVhrB/ajRUgePUcZgCP+QrUGcEa1PqSNamr0cpMH60Ap+MVWA39RyvwAvST2TfUxRQTlOg4nT2TCdnKJA5U4HoLAUOz1Wg7zxmUKRArQUKjC5WYPFiBXYsUQAlClwmzXLmuFYB4zYFPtyuwKUdCvy9U4H5uxWoskeB5nsVOEu/72Pu+xWYfYA5HGEONO0oczimQN3jXIvanVDgLr07qcDEUwo4TnNtqnVGgaSzCtykL84p8JLGnFfAfEGBJbTzogJxlxS4Qj0uK/AvFVxRQHeVe07VrinwG7W6zv2nLjc4Nw29qUDhLQUqlSqwiZreVuA0Zd1R8HdjBR48UODOU9Z9wTovud+vFfjrjQLD3iow750Cld8r8CudKVegU5Az0uww9yWiQESqhE+uRD2FEkdotUaJA1ol9pqUeGlRwmxT4iO7EjupjUOJnk4l/qURLiUWuZWo7lFiG130KtHVp8TftDlGiXMVlJhbSYkpnynhqq1ErQZKfNlIiddkbaJEQjMlrtPoFqzfivUprrUSV6iHUEIfx/pUvQ3rk4hX4hJ1S1DiOQ1PVKIoSYmqyUpsoZYpSv7uoESXtkr8SUNTlVC1U2IeVW6vxK/UPE2Js5TTQQlFRyXmUGyGEhupSaYSpygrS4knJO2kxCyKyVGiUWclTlBGFyUeUf9cJaI0o6sS67op0aC7Eve+UGLFQM45SIl9lJynxC36cjBnpnFDlFg2VImaw5RIzFfiBvUZroRlhBJLafdIJUxjlbg6XomRE5UwTlJiMdWYrMQOipvCbGjENGYznZnMYCYzlbhM3WcpUTBbyd/BlWhdyHzmKfHbAiVaLVTiAuUuUmJYsRKaxcyMqi5hZnS+hHktZV6kXs7MVjOjH5UoXK9Esw1KVPxViU5blMj7jXu5lZ+3KdF0uxKnKXuHEr+TfBdzpI27eW8P71H2XiUG7eO1A8z0ID8fUuIpyY4oMZtijzLvY8z6OK/ToBO8d5L3qMIp3jvN9+jJGd47y3vneP08r1/gOxd5nQZe4vXLSmy4wmev8to1Pnud126wDlW4yXvU5BbvU1Ypn6FBt/nMHT5DFe7yfhnvU9Y93rvP6w/Y30P6nbM858z/U2ITnfmPWbzkzDT4Fc/Pa2ZCFd8o8Qs1e8tnKOedEs9o8HsllOXMkioF+Qw1D/H8UU6Y5zKqRAupCueos0yFP2moXAWVQoX5VEWpwmZqoVLhPHVR8xkaplFBreUzVFWnwhZqqVfhAuUaVPib8o0qaEwqLKBqZhV+o9YWFS5SV6sKz2mhXYUPHCoIpwrdXCr8QwVuFRZ5VKjuVeGyT4UefhX+pZEBFQwxKhRTjQoqxMWqYKyswhK6VlWF3tVU2P2hCn0+UuEV7a2pwq1PVVhRW4V9n6uQUkeFUnpbV4UDDVS401CFvo1UmNRYBVcTFeo0VeEQtW+mgqelCmupXisV7rdW4QehQpimQcW/p1X4iRq0UeEYdYxX4SH1T1AhSjMTVQgkqfAzNUpW4SRlpqjwmAa2VUGaqsJsqtBOhY3UpL0Kpyk7TYXfKa+DCop0FeZSpY4q/ELNM1Q4S50zVfiDVNnMnqp0YvbUMofZU25nZk/5XVTQ5jJ7+qCrCltJdFPhEo3owQx7qrCjFzPsrcJVKvmSmX2jwti+zO07FSb0U8HRX4WVVHsA86LUgSrcpb6DVCinyXkquAersIbqDlHhMKUNZV70/TDmRdPymddw5kUNClQ4Th1HqPCI+o9kVqNU2DBahcZjVDhFWWM5/zgV5OM5P1WcwPmp2UTOT50ncX4aOpkZTGEGVHUqM6BW05gBdZ3Os0XDZ6igm8mzRNVnqbCdMFuFnnNUeEFLClXYNU+FhPkq3KA+RcyAxi5QYflCFT5dxHNDKcU8N/RusQoTl6jgLFHh86U8K1S2TIXvlqsQpKkrONManvEtzJm6/cbzTCO2qqDfxsypxnYVdlKbHTyz1HunCv/RmF0qWHarsJRq7uEeUNJenl/6ah/PLNU+yDWO8GweVeFHqn+M54/Sj/P8Uf8TKkhOMlOKOcVcqfFp5krZZ3i2KO8sz9Y5FQqp8nkVfqUWF/izTbkXeWYu87xcUWEb4Sp/9q4xKxp1XYWPb/LnixJvqXCTvihV4TXZ7/B83GVfD/gzQ0cfMusXzPk/FcyvOBN98lqFPZT0hvO85fl6p8Kq98ywnD9vQeZIjyVqyGRqxMrV2ETNFGqcpc5KNf6kYSo11Go1iqiaRo2tJLRqXKYeOjX+pSUGNT42qpFoUqO2TY2D1M6uxl361qFGkH5yqdHArcZxyvCoMcCrhtSnxmyK9XNtOhvgmjFcswLXi+VaFdXQNVDD0lSNZZTSXI1vWqixtpUa9VqrcZTShRoPqT/UkMSpMYsqtFFjIzWNV+MM5SSo8QcNTeQsSaxN1ZJZn0QK52irhqmdGiX0SXs19lBSmhpfdVBjYroazo5qrKbDGWqkZarxQ5YaEZqRrUbjHDUGd1FDmavGfKrale8OUeMWvR3K94epcb9AjZhRapwercazMexjLPsYx/XHc/0JzJL+N1EN82Q1ltLeKWokT1WjlL6ZpsZ7cs/g3HR0phqPZjGvuWqcK1RDW6RG70VqvKRxxWqklqjRai3vbVWjzS41rlOf3Wq8onv71fj+gBphChxS42dqfFiNU9TpiBqqY8yGqh1nbyROqHGFep5kfzT6FPfhtBqfnlFjP905q0bfc9zbC2o0vKjGCcq8pMZTyrusRvfraoy8wVxvcpZSznFbjR/vqnGsjGfgnhq/PlRj9+9qFLxUY/ErNT56zc+U+EaNm/TVW2ZIE9+p4XrPPS/n/JQe5PkJ8fyE1fglosb5qBpdJRo8p6+UGryltWoN6mk0mKPXoKVRgx+dGtR3aZDh1kDu1aCQSipo8EcdDYbW1UBTT4Pt9TVo00CDPg01eEXjG2lgb6zBKvq8iQaHKa2pBpLmGsyi2BYanGupwd+tNNALDT6CBrfiNHAncH2qn8h1UjSo0laDS6kavGinwej2GixL0yA1XYO7ND1Dg58zNWicpUFONvvI0aB6Zw12UJsuGlynL3I1WN1NgzrdNThCF/qwv0HsL4+9DWZfQzR4OFQDaT7npQsFGowcqYFplAZ9x2oQpB1TWGeaBm/IOUODujM1PEcaWIo0KFuowfeLNJhRrEHMYg3OLtFg+FLOtIwzLdfg65UabFvHNX9m79v5/E4NNu7RoNlePnNAg48PalB6iDme4DqnNLhxWgPXOWZAGRc0eELKSxrMI1zR4Cr1uqrBSxp3jRlf5xxU5wZnoQ43OQ8NuMV5SjWodFuDzdTqDnOkHneZJY0uY//3NFhOn93X4CC1e6DBPZr+N/v6T4M9lPxSg9vke6PBejr9llm/0+BPqhHUYBclhrh3pJFrUV2hRbxSiy9VWrylHzVaNNBqUWTQYrtRizYmLTLsWiidWsS5tejj0cLp02INPQlooaigxTyqGqvFVrpaUYtXlbSoW5WfP+TnGlp0/FQLRz0tVlPd+vzcQItBDbVAEz7blNeba3G0Ba+31OIxKVqzJlUVfAZcM06LvCT2kKzFfIprq8U16pOqxWtytdcis4MWT2lwuhaqjlp8kMHeMzlTlhaTsrVwd+Js1CBHixOU1VmL32lIFy3UuVr+HqPFh1212EkJ3bS4SV911+IdTe6hhaenFj9Rw15a/NFbi5zvtHg+WIsRQ7QwDtVi3zAtvh+uxYWRWowarcXyMVp8NlaLg9R+nBb9xmsxZ4IWrSZpcZl6TtbiPxo7RQvbVC1WUp1pWhyh9OlaPKKBM5jFTGZBVWcxT8Jszk595nB2chZqsZbqz9PiOD2dz5mKOM8CLXYs5ByLOEcx56DJi7XwLtFiHTUq0eIU5SzV8u8iLfKXaaFbrkUxfbxCiz2UvFKL2/TtKi1CNH21FoE1WmykZmu1OEe5P2rxD438SQvTOi2WUq31Whygdj9rcY/6bdCi4ibOuYWzbeX+7dRi4m7uxx7uxV4tsvdp8Yx2HdQi6ZAW3xzWwn9Ui6bHtOhynDnTiBPM+STr06entNhP7U6zPv1wRgvJWS1mU8VzWvxKrc5rcYl6XGDGF7n2JS1W0ZHLPGdXeM5o0FWep2taVLvOs07Xb/Dn4CbPDE26xT0v5Z5To9vMijrdYVaUf5dZlWmxmD6+x6wo5b4Wd+jbB1qEqcIjLTZR88c8E9TtiRb/0uinWlh+5/mg2s+0OEQd/tDiIcn/0qKQrj3X8v8HLf9/0KLvW2ZPMe+ZO50vZ52gFlVkOkxU6uBS6dBArcNJytbo8AcN0+qg1elQTB/pdUg26HCHvjXqEKYZJh02mXVobtFhtE0Hq12Hzx06pDt1ULh1qObRYRu18erwpU+HyX4dPAEd1lGjGB1OU04FHf6i4bE6GCrqULOSDvsotbIOZRStokPFajpspp7VdVhdQ4cNn+twro4O/9bVYVQ9Hao2Ye3mrNtCh4LWrCN0KKGa0GE/pcbp0K+NDpJ4HeZQpQQdtlDrRB2uUO8kHV7RhGQdnCk6rKX6bXU4QdmpOjwjbXvmQCkdmAFF0nWIzdDhF2qZqcMl6pGlw380NlsHeyf2SsdydMjorMNTGtJFh9JuOkzvoUNMTx0u9NKhW28dVn6hQ+1BOhym9DwdHtGgwTooh+gwn3YM1eHmMB3e5+vwc4EO/4zk3KN0WD6az47VYfsE3pukw9TJOvin8BlqOpUZ0T/T+Ox0HSwz+Dx1mMV36IO5OsQXsi6Vz+O783VotoDvUNeFfGcR93Ix+1miw2PKK9GhaKkOQ3fo8PEuHfZQym4d7tL3e7hPVHEf94la72eu9OoAMz3IM3VYx9+VuMdHuTfHuC/HuS/U7oQO96n/SR2kp3SoclqHuDM6XKe3Z3XwntdhPT2/qIP5Mnu/yt5JeZ29UMJNHW5R8BYzLeVZvK1DizvMlcaW6ZD2nw4PaeBLnsdXzJI+eM08KeEN36Vv3vJ9mv6Oe/Jex58Nnudy1qDuQdYJcS/D3EvKivIsUKpcD4lSD6j1WK/T46xej1yDHhaTHivoiFmPjhY9ntBgqx7fOfWI0Ga3Hq09elyhRgE9TlPnGD0efq7H/Lp6fFBPj4T6egQb6DG9oR7jm+rhbKbHWmrQXI+T1KmFHn/S8JZ6fNpajzTB92kgWCNOjx1tWCNej1s0I1GPCkl69ExhrbaslarHqXZ6FKTpUStdj0cd9VBm6lFE1bP02EmJ2XrEdtbjV2rVRY/eueyzux7Pe+hh7qVHja/0WDVIj+N5ejwbrIduqB6LqeYwPdrl63Gf+g/XQ16gR8wYPS6N5frj9HhFP07Qo+FEPf6epMeIyXocnsqMpumxcIYee2bqkTJLjx9m6/Funh7+Ij2aL9DDUaxH/cWcnTot4dwleixdyux/0kO1Q4/kXcx3tx5Rmr1Hjy/3832acoA1DurR7JAe/zusx7gjzPAY61DOca59So/003o8psFn9FCf1eOjc3q0Pc8eLughvahHlUt6bKOvr3A/rnKea5zjhh7uW3r8RGdK9fjnth6j7nDv7+qxkuqU6ZF5T4/9D3kO3urxSZDf0/wI843q8a3UgC1yA64pDHinNGCKygC/2oDxOgMaGgw4TZ2NBjynFWYDMq0GDLMZoLMbsITaOw1Qug0oog89BtzxGlA5YMBWahNjQP0aBsjrGnieDPitkQFfNTGgnHq1MOA1NWltwDl6IQxYE2eAKdGAmqkGHKD27Qx4SAvSDEhJN6BqpgHxWQbcom+yDQjR5hwDRGcDrtK7Luw/l/13NWAjXexmQM/uBjTuZUCnrwyQDTagkKoNMWAHJQw1oJS+HWbArHwDKg1nj1Q+wgDnJAPOTDbgnykGFMw04MhsA36fw7kLOTd9Os+AR/MNWLjAgNRFBtwj+WLOSTuXGJBUYsCcZQZUWW7AzRXsdSUzXmNAo82sSznbmedOA47tMiBrtwHPaOleA57sN2DIAQO0B5nDIQMGHTFg7zHWP876J1mfkk8b8P0ZA+aeZSbnOMd5zkGRC+z/kgE3LhsQe82AL24YELhlwCZqWWrAZep9m7nTpDsGeO8a8DM1KzPgAr28Z8CE+wase8B9eWiA44kBGS8NKHltQK03Bhyi9Lfs750Bxe8N+KTcgP00KMQcwuwzwjMgMyJFbkQZ9VMYMU9pxAcqI77XGDFXa0RVnRGleiNmG41oYzZii80I2I24Tl85jCin6U4jYl1GbKb3HiOmeY2I8RnxC13xG9EnYMRbmhJjhL+CEZdijZhUyYjmVYy4SGNqG1G/gRF/NzTC2tiIek2MOEF/NTViRDMjVjY3om4LI47Tny2NKGhlhKm1EcvaGJGZYER+ohGGJCOWUkaKEb+TPtWIEqrVzoiO7Y14Sks6GPFpuhEHKb2jEU9oSIYR2kwjamYZ+Xcgv3Y24gCldTHiEeXlGqHuakQxfdLNiP2U14PXehqxiO4NMqJosBEfDjFiN7UdakT/YUbI85lrgRHzx/L6OH4/nvlO4OeJRlSfxLwnGyGbys/Ub4YRu2bx2mwjkufxK/VbxPvFfHYxry3h5xJ+XsrnqfoyPk9ly3l9BddazzU3s5etRii2G7FnhxEDdhmxYLcRe/cYMXCfEcr9Riw8bMTDo0aojrN3+viEEe1PcrbTRgw+x/nP83uqecGIxxeZ1RVmRR2uMqdrzPCmEUNvMddS5nrbiMM07K4Rte9xP54akfPCiNGvjbC/MWJc2IifIka4ZSasJ6/KhOZqE15rTNioM+Gy3oSpRhOumk2YZjWhgs2Ea3YTz5QJW1wm3HCb8G3AhAhVqWDC7VgTJJVM2P2BCSX1TDhS3wRjIxOW07HGJmQ3MWFUSxMatzHhv3gTLiSZ0CLVhLftTAikmdCqg4m/b5mATBO+zjJhVrYJWzuZEJ9jQilFO5uwI9eEpK4m/NDNhNWDTDiVZ4JjqAlnh5ngLjCh50gTvhhrwjv6eqIJMyeZsHM635lhwqJCE9Lmm6BbYEKthSYML2Z/i02os8SETiUmjF1pQu91JjzYaYJ6twk195hwkIbuM2HpfhNqHzDhKGUdNGHEIRNWHjah3hETTlLno5zrhAnnaMIp5njGhEv09iwzPGfCL+eZ3QX2c4kzXeY8V0z47irzumZCIfW/aYLilgkflZqwjx7dNkF714QlVKvMhMOUcc+E30nyyoRdr01IeWPCPVK+M2Eh7X9vwuNyE/6ImPCPzAyHwowfqbvKjJc0UW3GZa0ZfXRm3DCaETaZUdVixg5Ksppxl4rsZrRzmqFxm5HhNWO4zwyT34wVdCJgRk6MGc9pbSxrVmLNymaY65v5b4MZYxuZ4Wxsxk/kb25GqxZmVG9jRmq8GQ+oZhJrpLJGO/aWZsakjmb4MszYSFcyzSjPMmNGthm/dTJzz83cczO+62yGpAvr5JqxmwZ2M0Pd3Yxi+r0n6/UxY95A1s8zI2+wGZ8OZc/5ZpwsYD8jzWg62owqkzgj3Z1sRv8pZiimmrF/mhlDZ5hxbJYZ2bPNaFTIeeaZ4S1iP1S+0IxKxWZspfjFZtym75eYIS0xYz61W2ZGm02ce5cZp+jFbjPce838vcSMaQfM2HLQjFuHzPj2MLM8YcZiOnzSDMsZM1bR+PNmeC5wPy5yPy6Z8Z5Kr3KW66x904yHlHfLDG2pGUvos9tmHKGsO2b+XWnGyLtmWMvMWEMN75lxlv67b0baX2bEvDbjV8Ib5hVkViEzCqJmdJVZ8D8qV1kwQ21BJY0Fd7QW/KCzoEhvwT6DBcvMFjy3WjDGZuHvshbEeSy4Sd96LYhSoc+C3X4LUgMWPKC8GAu0FSz4LNaCI5RV0YKRlSywVbZg50cWXK1v4e+6FlRpZEH/Jhb83tyC+q0sOEW5rdkPjRcWeGDBBmoRZ8EV+rIN+6SZ8RZUTrBgGyUmWnCX+iVZoEi24OMUCw5QelsLTO1YL421OrBWugU/U4uOrEVfZrAWVc5iHUrMZh3q14l1cixYSJ90Zp0u7I/yc1mvqwUrqX439kq53dkrje/Bmr1YszfnotBAC+4NtiAz34IbYyzoO9aCCM0dZ8EH45kVPZhgQckkC/6eYsGP0yxoMt2C7+dYIJ1rQdo8C5YXWeAu5qwl7HGpBdspaZkFZdR/uQWLVlhQc6UFhyhjlQUN11qwbqsF77ZbMH2HBRV3WpCwi3tJn+y1wHzAglXU7ZAFL2nSYQt8RyzYRK2PWvDNMfZIc4+zxxPskVJPWvCQBp+yQHfagqVU+4wFx6jTWZ4JGnPOgmYXLLhEfS7yDF1ijle45nULDlLBTQsstyzoftuCVzT5jgW/3rUAZTxD9O09CyT3LZhHHz6wYC89fmiB4bEFW99yhnecgQrCFryWWLFZZkWc3Ir5SitqqKw4pbMiV2/FfzTRYEVrkxURsxWpNitOOK0Y57bC7bHiZ7ritSLks2K234qdASsGVbBCE2tF7YpWHKMxla24VNWKL6pZUbm6FYs/skJZz4o/G1jRuLEVvZpY8ZYyWlvxB40QVqyBFW/aWDE13orfEqyIT7TiNv2QZOV5tGIhfZJixUHq2JbvpFphbcf3qGca3+tgRYV0vtOR72RYIc/k81lWNOpsxXnq2YXXu1uR8I0Vo/KtsA+3otIoK46Os2LdRCuaT7IiOJnzTLUiZRpnnWPFnHmcv8iKZQutqLuI+RRb4VtixSZqXWLFDfpwuRVpK6w4s9qKbms4269W9N9qRdYOKy7vtuLBfivyDljx+SHmSBuPWhE9bkXhCb57ku+esmLlGSsanGUNKr3IPi+x/8vs/wozumrFyGvs97oVTW9YcZHe37Rie6kVybetuEeau1YcL7Pi33vcp/tWeB7w2Vdc970VS8vZb4S9Rq34VmJDDZkN51U2vFXbMEBvwxKDDf+YbNhgseGa1YYnThtWuW2o4LfhN0oI2HCH+sfYUFzBhlqxNmRXtOE5zalmQ7i+DR80tKFdIxse07DGNhib2LCSGjS14Qx1b8Z6LWyIb8k6rVhD2HCUnsOGsXE2tIy3IZJgQ/UkG/ZSWrIN+Sk2mNuyF2qYasO09jaUdbChdoYNxygn0wZPtg0bqXUnG/rmcLYuNuyn9FwbntHabjY86G1DXh8bmg9gn3k2mIba0CPfhje0tcCGxBE2DBxpw/HRNnQeY8ML2jTOho8n2XCQ/phsw8gpNlSbyZnmcJZCG6bOsyF2vg3qhcyPai+y4d9iG8YvtsG7xAZRYsNN+m6pDdJlNhTRweU2jFppw6BfbYjbbsORXTa49jLzfTZ8s9+GKFmP2NDkqA19jtlQTrOO21D1hI3/ftjwiIyn2QOdPcMZznIGmnqOuVyw4fPLNpygLldsmHjVhl+vcZ3rNpTSoptc7xb3rZSZ09jbNrjv2NDqrg3XqW+ZDR/dt+EAdXxgw5dPbGj0lw1TXvEMvOYZeMOaQdYM2fBDhJnL7WitsKNIZcd6nR0FFju+sNtRzWnHY5cdZo8dvXx2vKOdATvaxtgxpIIdhlg7zlS0A43scLdgjZZ2HBJ2uNrYIUm040CSHX8m2zEqxQ5HWzt/f7XjKkXa2VHY3o79aXakd7DjGY1Mt+Nyhh1fZdpRPduOfdShE3vJscPW2Y4fqWkXO77MtWNOVzs+6GbHHkrrbsdTGt7DDktPO9ZSk152tP/SjlkD7Wg01I6Z+XZUGW6HaaQdqePsaDjRjvPUaxLvTea1qXasms5rM3htJq/N4rU5djwiUyFrzOM96jWf94pYawHvLeT1xbxOvZfY8Z6qLmVey+wYttyO1SvY42/sdRfn2W3HXhqx145m+znjATs+PMTZD9thP2pH82PMhQ6cZFanuQdn7Oh7jvtxnlletuPbq3YsuGbH4et2ZN+w4zl5btn5d7UdotSOW7Tojh217tpxlHLK7PiXJtyzw3ffjl8p7oEd/R7aoXpkx2I6/tiO+Gd21PnLjl0hO/Ij3OeoHUGpA3NkDqQpHBihdOArjQPztA4c0DnQUe+A0+hAS5MDWTYHNjkcOOZx4IXXgYDfgc10N+DAgBgH6sQ6cIqmVnLgfhUHntV2YF0dB67WdeBgAwf/NnZgY2MHajXn+y0cmNjSgfjWDtyhAcIBDRwooTpxrEPd2jjwiqbGO1AxwcHfcRxITnTgAQ1JcsCQ7MBKapjiwDnq1daB9zQr1YGq7RzYTe3bO/CEhqc5YO3gwOV0ztfRgcIMzpfJ+bIc+JNcnRxolePg79MOyLo4sJA+zXVgQjf205u99HHg4zzOMNiBW8Mc+CHfgf9GOFB/nAM9xzvwjmZMcKDKRAd2UbtJXJfyJztgmeLAWmo6levTV9MciFDhdAcyZnLt2Q4oCpnLPGZLMQscSFjoQBkNWuTA2cUOvF3C+iWsvZS1l7HOSgfcPzmwZ7sD2fsd+IcGHGaGRxxYSnWPsudjDrymSicc2EHDTjnQ5IyDf3c58OVZB8JU4zx7uODAXzTmImteckBc5oz0wxUHlFcdWEy1rzlwgnKvO/CSptxwIPYm9+IW96LUgVW3Hbhwx4HgXQf23WOWjxy4QfInDlx/xTzfOHD0rQNbyjlTyIHlYWYX4X5FOYPUiRFyJ1oonbhGfVVOyNROLKRPNU4cpRytExN1TiQYnDhndqKXxYlZVieq2ZzYQyMdTqx3OnHd5cQijxP/8zkxye/EbwEnkmKcmFPZiX1VnKhR14m4hk70b+RESWMn2rVw4gl9I5x40YZrxDsRSHBiCyUkOtEgxYnytny3nRN/tHeidboTN+mHjk4oM5yonelE1ywnpmY7UamTE5YuTjTNdeLrrk7M7+bEJ92d+OAbJ4rynag5nLVHsidKHOVEcJwT+yc4kTHRidtTnKg6iznMceK7eay30Inti5x4VOxE/mLWXeLEWnqxgj2uZI1VThSuc2L0didKdzr597gTdfawxn4nWh124gZ1Pe7EK5p2womdJznnKSd+OsOMzzrx7TlmfJ5ZUa0LThynLhedmHLJidjLzLuU+d12IvmuEw9oaJkTXz1wIuudE/5yJ+4FnQhHnXguc6FM6UKeyoVCnQsJZhca2Vz8v4SfHS6Md7uwxcPrXhfuUZ7PBYPfhS9jXAjTvAouHIp14Z+KLgQquzC4qgurq7nwv7ouXG3swsKmLgxv7UILuPBtnAufxbtwgl4luFA5yYVd1C7Zhac0IsUFe1sX1lOrVBdu0vftXFC2d2EJ1Ulz4RR17+DCW6ra0YU91CHDhWfkynJBZLvQv5MLmhwX6nV24Sz16uLCe6re1YX95O3hwi+k7805v3Ah62sX8oe48F2+C/LhLhRTlVGsOdqFkWNccI5l3XGsN9GF2ZNZYwprTHfhV4qfwfwobyZzmeXCKro424XIHBfmz3XhSKELL+a5sK3IhZQFLjyi5sUuXKPPSpgFpa3gWrTgNxeObXVhxw4XCnYxh90u/LDXBdU+F+rud+Gvw1z3KNel+GNc8zjXPME1qfFJFy5R0WkX/jvrQux5Fx5fYPYXXbBdcmEdtbzswg1SXmWW11yYdcOFD2660PEWa9PYUta/zfoUf4dzUd5drlHGNajxPdZ/4ELNhy50fsR1KPWpC33furAp6sJAqRtfKNwIU47ajf/RcL0bNoMbH9rdOECZDjeeU6LbjaEeN8xeN9ZSM58bff1udKvgxhuaEevGnopupFdyY+onbkxu5EZqEzcKmrrxczM3+rVwY2lLN4Kt3ZjUxo1t8W48SuBaSW60THajpK0b5e3cmNPejawObvxDE9LdiOnoxlZKznDjIeVnumHNcqNFths3SJnjRt3Obpyhnl3cPDeskcv+u7L3bqxDE7q78VsP1ujJGmTtz2eG8Jmhbhwk60g3fhjtxtmx7G+cG3PHu3Foghv/TmSfk91oNd2NW7RsphvnZ7lxeC6zKnSj4nw32hW5sWGhG2KRGwOK3dAtdmMFNVziRqTEjaKlbkxb4UbllW7sJsVO9rqLve7m+nvdWH/YjdZH3Oh/1A3NMe7HCe4HzT/pxien3DhKnU+78ZKmnmGds27sorRzbjyj0efdcF9wo81FN8oo75Ibqy+70eSKG1dIds2NRVT7uhsnqfsNN97SrJtuZJRyb2n8beZzh9mWMYt7bqyjlveZyQPu2UM36j9yo89j9vE7z8QbNx6Xs++QG9qoG8vpU7kH05UeVFF5kK724E8aq/HAq/VgMyXqPLhPQ/UemA0e/EgtjB4ozR70tnpw2O7B/xweVHJ5sJNGeTxwez0o83mQ5/fAGPCgbwUPFsd68HlFD95X8vD/Fw8KGnrgaOTBBmrczINFLTyY1dqDA8KDTHjwD02M8yCmjQfbqG28B4+pIIHvJfI9Ekke3KaByR7oUjxYSY3beiBtx3pUu70HJ6l7mgfvaFYHD6qncw3K6sj6GR5UyPRgO7XN8mBEtgfOTh4M6uyBvosHTXI9+KarB8XdPOjRg71Tdm8P/hvkwdQ8DyoP9uDXYR5YCjxQj/Lg/GgPisZ6cGycB7njPXhNMyZ4UG2iB3up4yQP/qbxkz0ITPFgK6VM9eARDZ/mgX26Bz+TmMG5aMBMzjWLc1Hj2R5cpm/meCCby/noVCF7mudBjSIPDlL2Ag9e0OSF3ItFHrQv9uAZjVrMPVniwS8UX+LBPRqy1IPmyz34foUHS1d6EFntwfw1HvTawbn2erCb/tznge+AB0kHPXhI6w97eN49KKUBR9nbMQ9WUKPjHlyir08w+5PsjWqfYn/U4zR7pDln2OdZDw5Rp3M8MzTlPM/NBQ92UdpFD/6gMZd49i7z7FHiFQ8e0LCrHlivebCObl33oP8NrnuTa97iere5zh2uc5drlHGNe6x/n/Wp0kPWprRHrE3rnrHXv/nOPzwzYe5xxINV1FfixWKpF73kXgSpUOHFJ0ovjlIXlRevaLrai6oaL/ZSR60Xf9N4nRcBvRdbqa3Biyc0wuiF0+TFRooze3GX8ixeGK1erKHmNi+u0/d2L1QOL5ZSfacX5yni8uKt14vsgBcvaHKMFzsreNE+1otnNLqiF5srefGgsheNP2TPH3kxryb7/NSLmLpebKen9bxwNfAivqEX92hIIy/Mjb3o19SL5c28aNTci0v0dQsvTrfyYq7w4mN4cYQ6x3nxkqa14azxnJU6JnBWGp/INZK82EZtkzkrjUjhWm292ERtUr0ooyHtuF57L36kG2lctwPXTfeiYUeuS4syvfg8y4ue2cy5E3PtwrVyuRZldPXiOcV09yK1B2ehkT05S29mMMQL7zAvDKOYI3053osoLZzgxWcTvThJPSZ58Z7mTPbioyleHKacqZyJpk3jOtO5DnWcwXVowkxmNsuLX+Z6cb/QC+t8L1oVeVFKAxZ40WSRF1fp22IvFIu5PyVeLFjqRa1lXnRfznVWeLFnDXtcz/3bxp62s58d7GUn19/Ddfd6sW+/FxMPcv8Oc/+OcIaj3ENKOubFQxp+3Av7CS82EE56cYfyTvG8nPZiLTU/wxzph7NeaM4xS7p03ovii17Mv+JF12s8M/ThDS/+d9OLqbe8qFzKvij9NveOxt9hpne5d5Raxlxp1D0v/+71IuEBzxMdf+GFJ+Tl37nsQ+JDC7kPN0mr9GEFNVb5cJn6qn1QaHxYQvW0PpyjL3Q+RGmB3ofPDD70MPpQTnNNPsyw+vDC7sNkhw+7nD785fKhrdeHkT4f3H4ffqGEgA8PaFiMD7YKPvxMItaHOzSoItev6kNSEx8eUVxzH8poQGsf9MKH1dQUPlyj7+N8WNbGh4bxPlyirxN8OJvkQ59kHyJ0sq0P71PZVzsfuqT58Jo+SPfx/wMf9mT68HeWD9s7+TC6sw/eLj5soeRcrkttuvtwj6w9fWjdi3319qHflz58OsCH/UN9yBrmQ6XhPowY50P8BM4wif1P9kE3w4e685jPfB8WFvlQe4EPp6jnQh+CNG+RD8eLfei22Id3dLjEh1dLmdsy9rac2a3wYdVOzrWHc+3lXLRkvw8fn/Qh95QPb2jWaR8OnfFh+jkfqp33YfclznLZhx1Xffjjmg9jr/vgv+HDVmp704en5Cn1YTM9uu1DwR0fNt314X4Z9+Aee7/vAx74cJcGP/TB/MiHgU+4v6/Z7zsf5gR9OBJihmEfciR+vKTpUj+mKPzYo/Sjo8qPv7R+bNf78ZvJj00OP/Jdftjdfmwgi8+PdZQX8MMU48eP1LKCHwNi/TBU9GMNNa/kh7aKH30/9ONYIz9eN+M6Lf34n/Ajs40fk+P9qJTgx/NEP2KT/dhFf6X40b6dH2Pb+5HawY9RmX5szvJjRCc/fsnxI6GzHw9peBc/HLl+bKT7Xf0Y1s0PW3f2RnE9/CijIT39WN/Lj8F9/Lg0zI/6BX5coC9H+yEd48fC8X70nujHZ5P96DXFj3kz/Phkjh9d5/vxlmYX+ZG70I9Zi/yoUezHYape4schylnq5x77cXC5H9VW+RGzh1lRYL8fzw74se0Q+z/M7+n3Y360PenHUxp9yg/vaT+2UMoZP57QqLP8fI7fn/dj5AU/PBc5MyVd8uMxJV314xG5rvvxKyXe4Pe3mAclljIPKrjNbO4ylzLmco/7RfH3mc9D5hCiqB9CGoBFHsBdBb+qAlhHQs3PNFjDa1peI6EL4A4N1vOagddIGHmNBpsCMJt5jYSF12iwlddsvEbCzms02MHPTn7v4j0Pv3p5zcf7AX6N4b0KvBbL7yvya2V+rcJ71QIoaxDAz42oaQBxzQK41zKAoa0CGBYfgD0hgI3UJjGA+5SfxGvJvEbxKQE8oPy2AThSA9hE8e14jYa3D8CZxmuU0CGAhzQ8ndc6BvALPcwIoCAzwL+HA0jMDuARuXMD2ExJXQN4TJu7B/DX4ABihweQXhBAxZEBTB4XwL5JAWRNDuB/NHVKAFWnBrCfsqcF8B9Nmx5AtRkBHKBOMwN4STNmBfDB7AAOUs6cAF7RzLkBHCoMYNb8ALoWB/COji0J4H1JAIVLA6i5LIDj1H15AEt+C6DhjgC+3RnA8l0BNNodwBVasTeAa/sC6HcoAN3hAJofCcBwLIC1ZDoZwE/U+hTzprzT3Jcz3AcSZ3kGaMi5AKznmfsF5k7DLjLfS8zxMnMk59UA/80JYAul3A7gKaWWBfCMxt4LIHA/gD8fBFDhEfN5GkCtYAC9QgGE/89wXcZZUbYBHBbpDmk4nXt6u/u/3d1drKDoqygiIEh3dy0lqSKCIt3dXUs3IgoqKvXeH67fnJ15nrt2d+aM8G6kYGETBaebKmjSXEFACwVnxYctFSxppeB8awXL2ypo3UHBlfcU9OuooG0nBdc6K+jQVcGNbgq+66GQ54yCLkoFP4i7KgVJWgUPRE+9gv98FUz3U3DIX0FFgIJZgQq8QhUcF74RChqjoE4sjVEQHKvggvg4TvLGK+QdWMGniQrqkxXy/UdB+1QFA9IlV7bkEok5CrrnKXiYr0BRqGCTSC9S8KsYWaxAU6Jgi8gqVfBU6MsVbBcF1ZL7UwV9+ysIGaDg6iAFUUOkj2ESe4SC9eLeSAWPxigYPlbB6AkK/pikYNxkBYYpCnaKP6cqmDRNgdt0Bf/MUPBqtoKZcxS45io4IqrmKXgr5s6XfhdIv2LhIgV+dTJvMfBbBbs2K9i3TWazU8HrXQo89ih4d5+C+cJnv4LeB+T3clDmI84dUnDpqMzjmILIEzIT0eGUgm/FrdMKEs5JzWLjBan7ooIRlxSoLiv4Rfx2RcGYqwp09dK/yL2m4Ll4cVOB7bbUfVfqva8g4pnE+kvm+o/sf6VgxztK8hsocWuoZK8obqTE0UTJQVHRVEmvFkoWtFTi20rJafFBayVN2yhZIoLaKrkgPm6nJLyDkqvis/eUrOmoJLqTks5dlKwTCV2V3BVDuinp0V3JRpHaQ8mInko2K5RkKZXsUCuZblAyx6zkQ7uS295KNgUoeRKoZFuwkgmhSsxhSorClUyNUFKO1BYjtcUq8YuTuuKlpgQlwYlKLor/JSlpnawkMkVJ/1QlgzKUPMiSmDlKMnKV/CZG5ynR5SvZLvIKlDwXEwuV7CmSORQr+Vc4SpW8KVPiVaGktlLJoiolLXop+aOfkl2fKynsr+Tdr6TmoUquj5Q+xyj5aqyS7uOkvwlK1BNlzVQlB6Yr8ZilpOEcJcvmK7m8QMnqRUpu1Cn5crHMaKmSwA3S92Yl3bYqSdmmZPh2JaodMiOxa7eSF3uUTNmrxLZP+t+v5LWYfUCJ50Elx0XtISWNDkuNIuCIUr73Kgk7Lr2fVtL1jJIfxbBzSn45r+TpBSUFlyXeFYl3VeoTntcljqi9oWThTSX+t5ScFcvvKGn1UommkYrnjVVMbKJib1MV1S1VzG+lYmlblTyHVKwRAzuqWN9JhbKrisxuKl70VGFXqnijUvG+VkWkScVxbxXn/VS0ClCxQrwXrOJuiIrRESq2R6rIQ8WfYn+0ikYJKhaJgEQVHyepiEhRUS86pqmIT5d9YkiGip6ZKtKzVDwRo7NV6HNU7BD5uSr+EuUFKk4UqWhcomJdlYqbn6t4NkiF21cqjn6touFwFR+NlPijJb7oOFbF9yJ+nOQQQ8dLjgkqfpuoYswkiT9ZJc8RFQVTVPwtKqer8J4ps5it4tIcFf3mqmg3T0XMfBUpi1SMrFOxbbHMb4kKyzIVr5armPWNitqVKtw3Se6tMottkn+7imti3U4V93ep2L1fRdEBFf+K6QdVuA6pOCKqD6tYcETF2aMq+h5T0fK41H1CJc8Oqf2U1C6+PqNi01kVT89JnAsS56LEEc7LEkNUX1HhXy8xRN9rKr65LvlvSIybkv+W5L+tQnFXxbj7KgY8U5H9QsXMlyo8Xqm48FbFo8ZqcpupKW+p5rXwaq2mdxs1TduqWSLSOqvZ2VVNQTc1U7urqeqpZr5CzRmlmr4qNd+o1URo1NSLL7RqOurU3NerGWZQo/NV87efGnuAmhahslYMQ83mKDWz4tW8n6imX4qadqlq1oruGWrSM9X8JsZkqdmVrWZ6rhpnnpqFBWrOFar5uEjNymI1lKi5IbqUqflRpJSreSTyqqSWD9Ts66dmzudqmg1QM/QrNb8MUVMyXM2lMWpix6vZNFHN00lqeVaoMU1RUzxVzcxpampnqFk8U83tuWp+nq/GuEiu1alxX6Km8TI1dWLNCqlxjdS8Uc2dn9R89bPE+kVibVaze4vE2abGY7ua46LfbjXt96jZe0jNy8NqPI/KfI+pCT2h5vOTapRn1WSfU/NMWC6o2S/KLkrtl9Q0v6pmuaivV5N0Q436lpqt4s/baibfUWO7q+ag8Hug5sUfatr+oybmXzU9XqrJeKXmvSYaEppqyGmhwdpKQ0VrDb5tNZwRfdtpaNlewwrxuJMGXRcN/3TVML2bBld3DUdFo54a6kSQQsNF0U6lIVat4Y7oqdWwSbgZNFzw0bDGT0OMv4bxwRrKQjXMCdMwIEpDcowGbZyGHaIgXsMLcTFFw6epGtamaRiaocGSo2G/KM/V8EbMy5M686XGAqmvUMONIg0DizVsKNGQWqrhiSiq0PDJpxqyvpDrQzVsHCbnh2soHqWh91gNzcZpWCbCxmu4Kn6YqOHRJKljitQwVUPwLA2fzZb5zNUwbJ4G1XwNuQs0/CmmLNRwa52Gn9dLDb9IDZsl/jYNJbs0fLBXQ8R+qeWg1HJIw6/CcETDrGMaPI9rOCGandSwXISf0tD5jEbu2RpSzmrQn5e6L2iYeVGDxyVZK3pfljqvSJ1XZe01DetF8nX5nYhRNzTsvKmh6T0NS8UXDzTUN9Pya0stu1prmdVWS5/2Wp501jK2i5ZX3bSc6qElUqmlm1pLukZLVYCWi0FaPg3Wcj9UixMtjaO1dIzTsk6MTNDSO1VLszQty8W1dC1dMrWkZklcYczRskfMydNyOl/LykItg4u1/FGqpaJCyzuVWhYI/yotbWu0xPXSonpfi+MDLUmfaPlmgJaIL7VcF+mDtYz7Ssu8r7WcHaZl8lgtwROljsladNO07BQzZ2jxnCk9zJEe5sme+Vqeiv0LtbxdpGV+nZat32hZ9ZOWnr9oeb5Zy6GtWj7bKfl2Sz97JNZeLUX7tPwnZu3XcvKAlhaHtNw8rGXQES3dj2r5WUw8rsV6Qku/M1oenNMy4rwW7QWt3F+1eFyW2V7Ryv+g9CAi62XPdS2/39Ay4aaWwLsyV9H+vuR5I3nearnVUIetmY6GLXR83kpHx9Y6drfTUdJexysxp4OOjzrqaN1Jx9AuOnm+6nD20LFUoZP3fx31Il2j46nYr9NRodcR4q/DFKKT/ykdfuE6PonQ8W2kjoIYHf+IGbE6PON08t1Jx4oEnbzH6RicpON5io7JqToWZ+i4mqnjiywdnbN1PMnRMTZXYubpeJuvw79QYhbpaF+s40GJDm2Zjh3iv3Lpob8O40Ade4TfVzoKR0iuUTpOiZZjdKwUivE6cifo+EtMnSj9TNJxTLw/WUfmDB0TZ+qwzpKZzNFRJ0Lm6ug0X0fqAh37FkkNdToClujot1SH72qJtUmHa7OO46LHDuljp47Ge2VG4sv9Oroe0JFxUMfvYsIhiX1Yx0HR8KjEPKlj3Ckdged0vHdBZnZFx/l6HZ9e05F4Q4f+lo5d4tVtHXf+kd/BvzpevNTh3lhPnyZ6mjfVs0LcaqanZws9m0VOSz2u1nqOiWZt9fz5np6mXfRk99Azpaceh0JPrVLPMpWeCLWe66K7Vi/3Rj1ZOj3PPfWE+8nnQPkspiDX4mV/gh5nkp7lKXoiU/XcED3S9UzNlPNZkk/0ztZzM1dqyZdaRE6Bnr/E8SKpt1gPpXqGlOlRlOvZIk5U6VlZo8dnkJ62X+l5METPyKF62o/Skzhaz+gxevaM1TN/vJ5+E/Xsm6rn8gw9T2frGT9Hj2WuXt6H9Cyeryd0gZ4BC/V0XaTnJ5FRp8e+RM9h0Wup9Llcz92NehK26dHv0DNvlx7/3XrW7dWTvE/P2P16+h/Rs+GongnH9Vw7Lf2fk/7PS38XpLeLUv9lmbUYckXP1qt68uv1vBCe1/W0vqlnjYi9pWf4bT077+gpvqvnlTj0p56lf8sM/5N5vdRz+62eoe8YmNXQwIOmBkY2M7C+jYHx7QwcbG9g8XsG6jsa+LmzgawuBqZ0NXCsm4He3Q1E9TRwW2xTGihQGfhXnNEY+Fhr4KHegMFooMxk4JDDQI6XgWneBk74GORZZ0ATaOBlkIE5wQbahxkwRxp4N8pAnQiJNnBVdI018JOYHG/gaIKBZkmSL1nypUq96Qa8MySfMOYa2CveyTewUAQVGLgsuhQZyCg28Ic4UmqgabmB5YIKA1ur5Fw/A7f6S72DJdco6Wus9DXOQOFkA75TDXSYbuDXGQYOzDJwba6BvxYYOLnIwId1BuKWGNAtM7BLlC438EYM3CZrdhhw3yXX9htYcNDAhiMG0o8amHRM6j9pQH1G4p+V+OcNfHpBclw08INIuWTgiRh/2YDlisxe1Fw10LjewFIRcc3ADTH4ugHFDQNbRN5NAzNvGfC6LXMQ3901MOa+gdDHBjY9MVD+t8zvPwPHXxsY0cBIYGMjk5sbcbYwsrKVkZjWRu6KknZGJnU24uhi5Kh4v6uR5t2MrBDR3Y3cEcN6GNH0NLJTFCuMvBLzlEYuqox00hhJ10oMnezXy36D7DHJejcjO8RFm/zsJft8jbwWGwJlXYjUECa5MTI/SmqLNtI51shGMTneyLEEI6VpRi5nGPkpy0hWtpHnYmqOkRO5Rj7MM7Im38iDAqO8rxopLzYSUmrkqthUbuSvCiMN+xjZ0tdI5AAjhYOMzB0sNQ6T3kZK7LFG3oig8RJ7kpF9M41UzjKyeLaR63OMzFpgxHuhkQ51RqxLjRwWvZZJrauN5G2R61uN+Gwzclb8ttNI7R4jUfukTzFsvxHtASO7RMlBySMWHJJch6Uf8cURI12PGuU5auTPY0amHTdy6oSRx6eNDLloRHVJar1i5I/rRo7fNNLqtvR5x0jFfanvgdT30MjsJ0Zi/5be/zFS95/U+o6Js6LDuyaeNjRhb2ziiHi/iUnuzSZWiphmJu6JEc1N6FuYKGtpYlErEz3ampjZXvZ1Msnv30TvrrKmh4k9PU2UK0zUKU2EqkzkaU38I3z0Js6JTw0mJplN9LGYiLOZ5LusibXBJhJCTBwIM1EdbqJxhIlbkSaKo03MjzERGGviizgTXeNNch838ZeYnmji42QT7VJMRGeZ2J1jokGe5BXX8k30LDSxRfiWmOhXaiK93ISzUvLUmBjTy8SmT0xMHCA1DDbxQNwcZuL1SMk3SvKNlnxjJN9YE2cmmGg/SWYzVfoUvaeZqJptImKu7BHFC0xcWWRiQJ2JbotNvFgic1lqwnuZiU+Wm0hbYWL2ZhMf7TLRdreJJ3tMjN8rM94vMz4gMxYjD5kwHDZRecQkz1UTQ45LLSeljtMS86yJ3HMSV8w8L3O8IDO8KP1cNjHliokTV018WG+izTUT34rE6yaa3TaheizXX5jY/66ZyMZmvm5iRtPUTGkzM/+1NuPf1kx2BzNeHc2s72wmrYuZ1j3MJPY086uwKM0cFrUqM83VZlaKWI2Z+2Kk1oxRZ6aRwcxS8czPzBR/M98HmbGHmukTZmZNuJmGCWaWiJuJZtTJZnaKtylmBqWbKcg081JcyjbzRY6ZTblmXuSZmZlvxqfAzDnRr9BMxyIzG0RGsZnnYlqJGY9SM6kVZp4KR5WZ4+Lm55LjCzPXBpop/MpMt2FmOo82c3acmR8nmFk31UzKNNkjPpgpfc42yzPYTIv5ZlaLuAVmmi42s2idmdAfzPTYZGaLmLtZattm5p/tZmbtkJi7ZW57zPwlZuyVOveZ+XS/1HjAzB/HZAanzCRdMGO7JHO4bKbVFZmFSLhqZly9zPWazFWsumHm4U0zMffMjPjVzOJ/pf5XZureSP63Zt6868bChm6ENHJjQTM3erZ048u2blx+z405XdzI6+HGP2J2TzdmadzoonfjZ+FjcmOjpxtnwtz4JNyN9yLkc5QcY9yYGudGepIck91Ynyaf0914liM/57pxOs+N/+W70aFAfi6SY6msEellbnhUyLFa1vaWmP3dyBggMQfK8Ss3/hzuRsfRbpwbJ7lnuPHZTDd857rx+Typab7UJHIXSM1L3bi0TOpe4cZ/4sp3brz+yY3iLW6EbnMjbLcbQ/e4sWuvGw32uxFxwI1bouKwG41Pusn7nRt3T7mx/4wbTc65YbroxkHR7LIbD6+4sfq6G/E33Hgsxt10w37fjWl/ufHijRv5DS38J5StLAxpZ2FXewtlHSzc6mhhWCcLezpbuNvNwojuFow9LNT0tLBCYSFWacFNbaFWY+GxzsI4vYWJbhamOCx4OC28524hw8OCt5eFc6JboIX8IAvqKAsRsRJfDIuzoIu3UJlgoVGiheUiKsnCPXEgxUJcugVLpkXeEyxMyLXQN99C2wILqYUW/hCniy38r0RylVr4UfxZZqFLlYXcagsDai0s6GPh608k9mcS93MLpi8sHBlsofUQC+kjLXiNtnBW/DTWQvY4Cy+E3wTpeY6FxvMsjFogexZaaF5nIX6xhfFLLBxbaqHNcgvfC/eVFjLXWNi2wcLQTZJni4VlYuQ22bNTrh+08MkhC77HLFwQ+Sel7wsW9l6y0OSKhQdXLfS+bqHlDQtJNy38JibesuC8beGjOxbW37VQ/LuFtyL6hax7aWGt+OitXHvHSpfGVjaJvCZW/hNzm1oJbGblqhjU3IqyhZXtoqSllXdaWVkswltbuSWGtbGib2tln6hqZ6VJeysrRGwHKw/FmPesPO1iZUMPK3/3tHJRaWWL2kqBxsorsUBrJURnZYjeyi6DFZPFynRPqcPXyo5AK6VBVhoEW2kWYcUWZeWY+DDaStsYK+tEWqyVZ2JanBWveCvnRL8EK50TrfwscpOs/CvmJktPKdKTGJQqPaVJfFGaLj1lSE8iItPKbbE/20pNjpVVuVbi86w8FuPzJW+h5C2SfMWSr0TylUo+0aVc5ifqqyR2tZUltVb+/NTK9S+lr4FWdg+ycvhrK8kjZBZi8kgr7qOsnBafjLbScYyVjSJ7rJUXYvY4K/7jrVwWX06w0nOilW2ieJKVt6Jussx/isxfDJsqs59mpXq6laYzrDyaKbXOsmKfbaXvHCs/zLWSPs/Kc+G9wMp58flCq7wDWflF5NdZeSmuL7GiWSa1ikbfWGm1xsrBzVYSt0kde6WG/VKDKD4gNYjFB2Veh2ReYvhhK4YjMjdRc9RK82NWVouE41Z+FRNOWHGctHJCfHzKSofTVn4Uf52xMvOslQHnpadL0tNl+Vu6KjHq5fd9TeYv4q/L/MWEGxLjppX2t61k3pH1j2TNUysfPZe6/rXibGgjq4mNF2J2Uxv+zWxcFgOb21C0sMnfr03+fm00aGVjibjT2sbINjZq29lo2d5GYDcb9ULVw0Z5TxvLFDailTbui9Eqm9yjbKTqZF+gjYPBNlqE2kgKs+EeYaMTNnKjbPwrgmIkjlDH2dglKuJtNEqw8Y14kGhjbJINa7KNo+LDFBttU208T7MxI93GF5k26nJsDM+zYcy30atAchTZ+E1MKpZcJZKrzMZP4t9yG/MqbDTuJbGF6XMbrb6w8fsAG1O+tLFgiI2vv7axb5iN6uE2mo2wsUrEj7Txq3COtnFSZI+zMWe89D/BxuCJUuNUGxmzZFbzbdxdaGPUIhu9F9v4bomNP5bamLbMhtdyG4UrJcdGib/JRsIWG65tNj7ZLrXtkFnslPpE0G4bmr029ojKfTaa7Lcx/qANxyHJLTYckfxHJfdxmdMpG7FnbIw7a+Oj8zY6XLDxo8i6KL9TMeiK/G6uyiyv2Vgu+t6yyd+BjSv3ZJ5PZK7/yPFfG+2b2slsZudvsbOVnUZt7Pz4np2AznYGd7FT0c3Oiu52YnvYGd/TjkNh54T4WGknW23nK50djd7OHlFlsBNvsjPJy85CfztbIu0UYeetuBNtxxxr57DoE2fneYKdGYl2BiTbKU21E5VuZ0yGHWum1JJj52qeHVWBnV3CUWrnpMitsDO02s6bvnbSPrNzqb+d7QPsLBtox/aVnY+GSD0jpJ6RUsNYO+7j7JwRtyfb8ZkluWbb6TlH9oh359kZu8DOhjo7/yy2M2SZHe1yO1d+kn432+XZb+f9fbLvkJ2Gx+wsFw+P2xl3Qno/ZafjaTtfn7ez/4Kd2ot2Wl6y862YdsWO91WJf0PqEtE3Jc8tO+/dtZNzz87Gf2TdWzsp7zj4QzRs4mC5ONncwctWDoa3ddCqg4PvhW8nB+VdHbh6OvhU4aCz0sEv4rXKwR2NA7POwQd6B20NDjKMDv4WeywO/vV3MCNc9kc4qIhyEB/joEuCg83iTaKDyGQHd8XRVAd90xzsz3Gwo9hBo1IH34i4MslZIXuqHHw22MH9rx2EjnFwUxjHOTgkeo930GaCg3UifaKDv8SsSQ4CJju4KjRTHTSb7sB7loMLYvsciT3PQex8B4/F6YUO+i1yULjYweIlUtNSB9blkmO1g2FrHDTf6MB9h+Tf6WDpHgdj9zk4sd/BzwcdLDrsIPyIzECMPOrA7ZiDI+LD4w5+POEg66SDG6cdfH3GgeGsgwPi+/NS5wWp64qDvaL6quSod5B8zcHvYtp1Bz43HFwUilsOdory2zK7uw487kuNz2TWrx20e+Ng3jtO1jV2om3hpFdLJy1aOflWpLZ28kz4tXVyWajbO6nq4CSpo5OpnZys7O7knMJJf6WTHion20Sp2klDjZPl4rHWyQSdE5feyWcGJ12NTopNTt4xO1kqxlmcfGJzMiLUSWa8kxdiboKT4EQn+7OcpOc6+VPMynMSkO9kSIHUWOikZbGT78TzEiczS534lzm5KjQVTvaKmkonKdVO1nzipOkAqfdLJxfHOWkyyckqkTjZScUMJ09nSR+znXjPcfLlXCe75sn1BXJukayvk5+XOKlc6mT1Mjn3jRPVz06SN8sstjpZu1PmskfmdEDmdFDyH3ay76jUdVxqPeVEd0Z6EN+fc/LXeSezLzg5cNlJRr2Tv8X1606G3XBivOnkkOhzy0nb206y7jj5R8y768T0wMkHD51kP3by8pnM6o2Tfo1dLG/montrF5PbuxjwnosmnV1c6uaSZ5eL5goXa8UzpYsZKhf+ahdXxVcaF630Lq6bXIxwulgS6GJcsAtHiIstYS5Wxrl4Gi9xEl3sTnYxN89FcL6LG2JYgQtToYvD4oMiF+2KXWwQOSUu/hMLS13cKXMxqtyFtcLFcfFxpYtOVS42iYJqF873XVR+6iL5Mxd/iKCvXBiHyvrRLv43RvqZ4uK36ZJ7tovUeS75vuJi1nwXAQtcDF3oQr/IxUHRu85Fm8Uu1ousJS7+EfOXughd5mLxatmz2UX2Tpc8f6SePRJ/r9Syz8WjQy7OHnHR/6iLHsdcND7h4veTLi6fdrHvrPR70cXNSy6GX3bRod7FT+L1NRd1113cv+Fi6x0XDe+5aPHExcAG7vzV2J0PW7gT2cadqZ3d6dXdnZY93Env6S7fc90xq905Kvpq3PlZ606+zp2HBnc+N7uz3sOdBoHuTA52Jy3SHVOMO6/j3fHPcqd3rjs/5rmzsMAde7E7p8TUSnd8qtzZV+NO0cfuqD5357sv3Hk8zJ3q0RJjrDs3xku+he58tMid9+rcKVjsTsxSqXO1O1/+5M6en6Wuze482eOO5oA7e8W6Q+7MP+KO7bg7XU+60/C0OytEwhl3pp11R3fBHec1d06Lz6678+y2Oy2eufPNS6nptTvjmnjgbOpBj+Ye7BDPW3lwvY0HR9p58HMHDwZ29SBc6cFdYVd7cEr003jQTetBmc6DAJMH18RhNw8+tHiw1O7B9kAPmgR7MDPUg/fwIDbGg0HxHmgSPKhN9CA72YP/xLg0D4LzPDhe4MHmIg+Kiz1oWOKBvtKDD6o82FjtQXStB6oPPFjT34MRAz3wG+7B43Ee7JvkQespHqwXoQs8uC1sizw4KfrVSX2LPdgmypZILUs9WC2Sl0l/YtZyDwK/8WD4Cg8+XuXBwx0eVB3zYN5JD8JOSY9nPPjrogdbr3nw7Kasv+WB210PSh54UPSHB8tfetD+XU+8m3pyWQxu5omuuRzbe9L7PU9ed/JkUldPND08eb+nJxsUnuQq5byYpJFzBk+i3OSzxZNHgXIM8sQz2JOBIXItzJNLKRIr1ZMDaZ4czPekT4En+UWePCnxxKfME32FJ4fE4T6ebB3iya0Rnmwf40nFWE8WzPRk3GxPWi/w5OVCTx7WefLrKln/rSf+Gzw5+pMnpb94ErbfE8VhT2qOSN7TUusZTwxXPelb70nHa578Ioqve9LwhicrReJNT/4QM2950vShJ47fpK7/PFn+2pP6d7xIaerFhPe8iOvhhZ/Ci3rxtdILk8qLo+JjtRedNV5sEW5BXhwX6eFeqGK82BDnhTFVYmR5EZLjxW3RP9+LVkVeLC7x4nGpF97lXlwWX1V4cbjSi1+qvQju7cXpD7x4b4CXfD/24uVIL6JGe/FIeI/1ouNEL0ZP92L9HC+GLvLiSJ0XYSu8cK7y4u13Xgz70QvtDi9GHfBi92EvYk7IutNS8xmpWTS94MX8S14MrPeiwS0vVojT96XP/7wY/MqLti28+b21NzfaemNt782vXb3ZpvRmot4bL4M3Xxm9OWzyZo3Vm/MubzQe3vzs5c27Pt44Ar1pG+rNO+HejIryxhbtjSLWm93iaZI3I1K9OZnmTb90b37I8iYn25slOd48yfWWe7k3nxZ5y/cjb1qUeuNb5Y25xptPenmzvdabZp954z3Sm6Ojvfl3gjcLJ3rDJG8+nu5NlxnePJorxzpveR/wJnOpN4uWefN4uTdfr/TGtEri/uTNtW3e9NjlzZu9Us9+6fGg1HjYm1mnvRl91psz56SPK96sFElXvZlT703oNW/uirHXvXHd8ObALW/eu+NN6n1vtj6V+C+kxn+9qXrpzfUGPuQ380HTzofVHX0w9PBhq8KHcqUPzVQ+ZKp9+E/UaXyI1vrwq6jX+9DP5ENFuA8jYn34PN5H7ic+HMr2IaPAh6giH6YU+zCs1IceFT68U+NDYi8fvvlKjkN8GDTCh5WzfPhqgeRb6MMR4Vjlw4qtPiRtk3N7fMg56MOXJ3z49qzkveDD6Ss+KOt9KLrhQ6ObUqtYcNuHh3d8ePbKh8ENfGnRxJecpr783tyX4Ja+3BbnuvvSV+FLJ6UvWRpfftP5MkPvy02DL1+afeVe6YvGx5eDQhvpS7MYX24l+tI805fsLF+WZvsSn+OLvsiXw+KHMl8SKn1pOMiXvwf7ohzpS+9RvkRP8CVgksQV8XN96bbEl52i9TJf/lzhy6YffJn2s6zZJDXu8mXZbl8uH/Dl+CFf/M/6cl0MuODL1sty7Zovd2/Ktbu+/PRQ+vrHl8SXvtx/7cvEN76cbODH0xZ+GNr58b/2fozs6UcLnR/x3n5sCvXDGO9HbZIfRSl+tC3yY3WJH9Hlcn6knB/jR+PxfqwVGRP8WDzRj3FT/Ziw2I/mq/3IWeNHylY/2O7H+d1+dN8vcQ75seawH8En/Dhxxo/NF/x4c9mP51f9mFvvh+8NP66JL29LrN/9OPuuP09b+9O/oz/7O/nzTg9/VoqFCn8C1f7cEmM0/ri0/vKO6M9xvT89jf7sEb1N/nQw+5Nt9ScryJ9XYmmwP89C/JkT6s+DMH9GRPqji/bnsPg4xp+aOH/axvvzkyhK8Kdxoj9/pPgTlubPmSxZk+vPxgJ/1hb5k1Hsz5ISfyZW+FNfKddq5fyHkmuIP5NH+HNutD+DxvjzyTh/3kzxZ/50f/os9GfLIn8q6vxpsdifvCX+NFgqPYkXy/xZtNyf6G/8+U14rvbn6A7pZZc/ufv9WXHAn5SD/vwtFh7yJ+qwP0/E9CP+BB2V9cf9uSy+PuHPqZP+fHFKaj0vfVyQui5K31f88bvuz4Wb/oxvFMCwJgFYmwZwWgxoFoC2eQCbWgfwpl0AHysC+FkdQIkmgKbaAL7RBzDdHECQWwB/+wXwZXgARyICeD8qgA7RAfwifogN4J34AFaKfxIC5J4XwKzkAK6lBTAoM4C9OQG8LA5gblkA7tUBnOwVwNahASSMlnNjAogYG8DUcQFcnij1TJEapgXQYG4AfosDuCFOLg/g4IoAvv82gB3b5bg7gJw9AazYG8Ci/bLmSACuYwH0PxlAu3MBpF4OYPGVAC7dkt7uBdDiV8n1RwCPnwfQpkEgxe8GsqhpIA9aBOJqE8hFcahDID92DSRREYjDEMh5oXIL5FefQOoDAjGGBHIgLJC8mECeJwQyMj2QXwpkfXkgUZWBeA4N5PiIQLqOCaTX2EDajwskc3Ig0dMDsc4PlHfRQEqXB7JsdSAh3wfSfEcg/ocDGXskEI+jsvek5DsdSOPLgfRoFsS2FkGUtA5Cqwliry6I9W5BZNmCeC0GBgaxkSCZcxBTU4MITAuiPiOIIdlBtCoL4mV1EAf6BxE3Koh744IYOzGI4oVBNFgcxKslQfy9LIjIlUEErw7i5togPL4LIm9HEJm7gli8NwgOBDHlcBABR4I4cyqIHheC2FAfRMYt2S8Cfg3ixJ9BNHsnmLXvBvNv42CeNg/mUctgJrYJxrdtMAe7BdOnZzCdFMG0VwXTShNMsTaYNYZgsozBrDAFk2qWvSLCEYzFL5hPgoPJjQumQXwwq0VKUjCTsoPxzAvGWRDM2aJgjpQFs71G8gwKpv+oYLSj5Zz4dEwwirHBHBAfjQum2/hgdos+E6SGibJH1EySWiYHs1lUTAlm/fRgGs0MZsHCYK6sCubv/cEsOhBM3MFgnol5h4Llfy2Y38TsI8GEH5UexfRjwQQfD+ae8D8ZzG0x/lQw3qeDuS7cz0o8YbkYzBlx9GowH18PpseNYD64GUyXW8Hy/h9M9V2Zy4NgMp4GM+LdEMxNQzglvmwWgr55CMfF5y1C0LQM4bD4tFUIitYhfNQmhO5tQ/igXQid24ewQ9R2CGFTpxDKO4dQ0D2E73qEkNszhBWqEHn2hrBME0KSNoR4fQi/G0PoERZC78gQtkTLvtgQyuJCaBkfwgZRnBBC00SJkxTCmzSJkS77M0NIzgohISeE8KIQQkpCmFIawt2yEPwqQrglPGpCuFgbws4vQmg8QvKPDCFrdAhvxaoxIaSOD+Ff8WKi1DE5hJipIUydE0LQ3BDq60IYtTiE4UslxrIQ1u0OIfNACK8OhbD8sOw7IvUfk30nQph5PoRHF0K4fymESVdDGH8tBJ/rIVy6G4LuaQidXkr+5qE0bBlKaodQlr0XyjmfUM74hXIoIpQDhNIxOZRNmaG0yg6laWEoBUWhvFMZSnpNKP/VhnJ7RCiuKaHYZ4QyeG4opxaEYlwUimZ5KOoVoXy6MpRPVofy8dpQen4byvZfQtm2JZR2O0Ip3xtKywMS91go+SdDyT0bSoMLoawRb66GyntsKEkPQln8MJTER6FEvgplcuswAtuEMUoXxkhTGJctYQy3hzHEP4zBwWGcCQljUHgYJ+PD0CeH8UVaGJp8URjGEXGoVxgH+4Sh+CiMHgPC2Ds6jK7Tw/hgRhi7Z4bRZ4FYHEaXJWHsWiafD8jng+KoXD8p6y6F8eF12XdL3AnjwH9hfNo4nH7Nw1G3CEfTJpwTPcMxqMP5UhPOaWM4g9zCMVvCGWwNx80RjisinNFx4XglhjM2KRzv5HBuiHEp4dzND2dyQTiBxeFMKQnnfmk4M2rC+f1/4fw7PJyUkeH8J1JHh5M+Ppzv54RTOD+cpgvCKVoYTrNF4fwoWiwNZ9fGcPr8FM6+LeF8vj+cYwektkPhjLoajkd9ONfEzZvh+N4O54+/wln2TgSFbSP4sV0EGzpEUNYpgk2dI+itiuBDXQQfGSLku0ME/zNF4E8Ej+MjWJAWwZvCCBqURLBWbKyJoLRXBMcHRTB0eASzZkawrC6ClMURvBQ5KyTHmgjsByNwHY7g1/MRzL4QQfTlCL6/L3t/jeBcg0iCWkeyqmck69SRFGoi+VEbSYkukp/0kVSZIql1i6SjJZKdwhkQSXx8JH+JgsxIWuRE0r4gkq4lkRypiERXFckJcb42kku9I6n/IJKYLyJZPSSS5iPl2vRIbi2MZOriSCKWRfKbWLgikiWrIvlmTSS7fonkg82RGHZF4tgXSdOrkfx8LZKK65G0vSF57kTK30IkPe9F0v9hJPpHkQx8HEnuu/BLUxjSEVxd4DcVzFNDjAaei0VaeGWAb83wgwXK7SC3ajxDYHwoJMSCtgCGl4J7GUyrht9r4W1f6PMFjB0Bz8ZLjMlQORucy8F7BezeCj4HkfuwxDgJr0+D/iacvw2j74HXfVj4G6x6JnFeQrdXoHwDiW2iaNEpCk9dFH6GKLKdUYQQxeqEKAqTo2ibFkXfzCi0OVFMKI5ibnkULUdFUTk6ii7jovh8YhTu06JYNj+KNQuj+N+KKAyroxjxbRS/H4tiwfEovqiP4satKB52jub3rtGk9YzmjShRR6M1RTPQHI2bWzRzXNE08InmO1HgG83lCFkfG83apGiapEQTUBTN32XRrKmMpnWvaPQjork0Kpq9s6MZuiCaMYuiWbkimoaroilaHU2LNdFsEv3WRTNofTSWH6Px2BhNl72yR5yuj+bx7Wii7kbzXLy8L/sfyP5H0ezuGoOhZwypxhhyzTE0cYuhzBJDG2sMW0WtLYYu9hi6R8TQLzKGwVExWKNjuCRuxsbwKD6G54kxNEqLob4ghvCSGP4pi+G7yhh+ro6hqiaGnb1iONUnhtF9YygfEMP+QbJvRAwXpscwcVYMe5fGcGx5DHXfxaA5EsPGi5Lvagz2G7LnZgyu5zHseyeWb1vHyrtALEM7x7KoZyxd9bFYzbF4W2J5YoulgXssu71jGeAXS31iLO1yYnEUxeJXEsv00ljWV4vRsewfH0vv+XJ+aSyRy2PJXRXLhtWxXFsfy/OfYknZFEvn47GUXo2lbb2svRbLweuS95ZcexjLazHieSxx/0ist5KjYRz3G8dR1yyOj9rGsU0RRzdVHLOMcfxpiiPNLY4aexy/+8SxMTAOc3gctyLj6JMUx+cpcdSXxfFdrzg2vx9Hwag4nk2NY0ZdHC2+iePq2jhO/RJHg91xck+JY86xOF4cj+OHU3GUnpZcZyTO2TiGX4xj8uU4nlyJQ3EnjmkP44h4FMeix3E0fxrHiubxlLeKp33reHYIhzqeH0zxlJrj6WOJ57A1ni9s8Zy3x3PbGU+YezxJnvGMC5Z1kfH0iInnVHY8Q3LimVMQz4vCeLKK41n8fjwdB8VTNiYe38nxLJkWz6E58fSfG8/aJfH8siyeXsvjCVkbzxPh+DmeCZviiTkodRyLp+/xeMacjsfvjNRyKR7LtXju3Yjnz1vxNLgbT8+H8Qx4FI/b43h8nsTz/Gk8Jc/jSXsTz8XGCdA8gSUtEmjTJoEZnRJo0C2BMeoE1hsT2GFOQGlJYKw9AX9HAnb/BDaGJdAxIoHg2ASeiGHpCbxTlcA68UGvBC73TqDf1wn0mJjAvakSZ1YCJ+Yl4FiQgGFlAnXfJnB6ZwJDdyVQeDCBVocS2CJ6H07g4rEEfE8kEH0qgb9ExTmJcT+B0W8SuNkikbdtElnVPZGlhkQyjImsNyWyyy2Rjy2J/BOUiDEykenRcj4+kRupiTxNTySwKJFulYnMqk3kxfuJZPdJ5Hm/RP73ZSI7RiTiGJPIhLGJJE1IpM+URK5MTyR+diKHFiRyaVEisUslthi1JpFvvk/k9m7Jvy+RhgcS2XMokR/qpYbriSy+l0iD5kmUt0jif62S0LZO4ln7JDKUSUw3JnHANwk3krgkeicm8TojidbZSUwqSGJdSRKaiiROiSW9kkivTaKidxL6D5Pw/iiJms+SmDMwCa+5SaxemcSW1RJjTRI91yZxVNi+S6JeBK9LYufGJG79ksSF3Uk8OZHEn5eT+PxGEgX3Zf2jJI4Jx69JXBOTniQR+lsSHi2TedU1mSnqZB5akom3JbPGnkyhIxmlezKfBSZzISiZ8LhkGiYm87womWXFyRwoT+ZxdTIf9UlG80EyX38oayYmM31xMjnLkum+IpmBK5Oxr0rm1JZkJh5Ipu5QMmmHk/E/JXsuJhN9NZm8a8lsvp6M83Yy10Xm/WTW/SGfm6ewtFUKjdqkoNWnUGBJ4WlkCmlRKVTGpDA2IYU1ZSlsr0ihb2UKp6pSmNErhT+GpxA8M4X1S1IIXJlC+doULuxK4fGeFObvTeH7/Sl8eihF3kPk8wm5diaF0fUp+F9LoeyWrLufwtuHKTRonEqnpqn0b5aKW/NUxrdIJbhlKk9FXatU0lqn0rBNKhtEl3apWDuk0qhLKpN6ppKpSqWJOhWHPpXBtlRy3VMZFpKKNjqVETGpPIhNZU5cKgnxqbwS3yWk8klyKo/TUvmxKJXG1bL3/VT+7JNKs76pzB6UyvyRqSSNSuWtWDc6lfIxqXw+LhXz+FQui3ETpL6Jqfwm6ial8tWCVKLqUolfJTlE/58kzuFU2h1PZbc4f1LynU4l5az0eSEVy6VUXtxJpdV9qe9xKqZnqXg1SsPYMo0LYmGbNKrbp9GlQxrFmjTaaeW8Po0nRjlvSaOrNY3r9jRUXmnc80kjPTyNRhFpdCMNZ3QaI5LTGFKchqFa9oknvdLY2DsN61dpKEemETIljZ+np9F2gVxflMaRb9IoWJvG/75LQ/99Gh9tT+Pvw2lsP5ZGg7NpHDqfRsrtNKY+lPOP0tjxJI0Fz9LY+TqNp+3TeWBO540lnQpbOp3s6QxwpHPNmc5kVzobAtM5EpyOV0o6HxWm82+vdNZNlnVT02FmOoolsm9lOgdWpfN0QzpNfk6naH86xkPp/H4knaxj6Zw+mc7wUxLnQjq3L6UTfiudlnfT0d1PZ3f3DM7qMkgzZdDInMHPYkRcBt1TMuR/P4NO2RnsLcrgs+IM/izLQF+dwe+9MnjbX9YvzODBkgzmLc2g5psMZq+WPWsyGLc/g5xDGeiOZvDb8Qz8z2WQci2D4zczGPwwA/dHGRS0yORy60yWd8kkt2smW9WZbHZkoojKxCcmk0fCJzmT4/mZJBdnMrQ2E6/3M7kv5vaWc30yaTAmkx7j5POkTDZOlrVTM3k4L5P58zNZsDST1GWZnFyRyfCVmfiuyiRtTSaN1mbys+j9bSYjvs8kfX0mqo2ZqLdmknUgk+YHpRZx/nAmF05JfWcz2XE+kxcPMvn3aSbu72bxY+MserbJ4lzPLP6yZcmX3SxiA7JIjs1CnZ6FPi+LvVVZlPXOwvlhFrfFrL5ZTBiTReH4LH6qy+LUkiwyv8nCvC4Lv31ZfHgoi7FHssg7nkXxuSw8r2cx70YWI+9m0fxhFtF/ZtHrdRatW2SzS5S2y+acKpurxmw+Ts/mj17Z9OuTzazR2RimZfNmfjYrV2VT/UM2jjPZrL6VjfNeNu88zGbEr9msa5ZD1xY5LGydw4AuOezQ5vCtKYfDbjnMt+WwwjOH1MQcPkjO4YusHH4ryqG+PIehvXLwrs1hxKgcYibl0HhpDpvFh8tyuLA8h/dW5zBwTQ7J3+Xw7vc5fHolh5fXcqi8kUPdnRyiHuUwpEkuzbS5/OeRy7rQXGoSc1mWmkt8di61ubmE1ORSVJvLgfdz+fuTXF6Ny2XEpFxmzszlw+W5vFiZi2l9Lgk7cxmzN5fUo7kYTuTy9blcWl7Kpdf1XArv5LL/bi5zH+Si/zWX7L9kXZM8nrTL452ueXIfyMPpkceS0DwGl+QxqrecG5DHqfF5tJ+SJ+8AefyxKI/CxXkMXCo/L8vDtCqPlT/kMWhDHof35vHT8Tx+vZBHzqU8Wl/O48MbeYy4n0d++3zudcynaZd8topfDfnsDMnnA/L5JimfAyn5JOTmE9g/n0WD87n5dT7V4/I5PCWflLn5TFmYz9cr81m2Op/53+fD5nzensxn/FnZczmfDvX5bLmfz5vH+Xj9l8+0xgWcalPA0s4FhFkL+FuU2wvo6iigQUQBaxPlc3IBw1MKuFFSgKGyAN9+BSSMlOujCkhcU8DU7wuIXVfAhR8LmLChgIeH5FqLQq60KiSmTSEX2hcy1FjII1shfSlkRXUhvu8XMvjDQvI+LsT9i0I+HVVI7JxCXi8s5OTmQo7tLaTToUK+PixrzxVyoF7W3ixk0dNCvnhVSP8mRXzesojmbYuwdy5ih7KIz1RF2NRF3BY2QxFNzXK0FLE9uohmCbImv4j0YtlXVYSzdxEZHxRx76MickYWsXxhESWrili3v4ipF4v48EoR124WsaptMX++V8yLrsW8ry9mmrWYOd7FFMYXU5JSjLqkmOiyYlI/KubYiGJOjS3m7cxiPFYW4/NtMcu/K5bvUcXcO17MmmvFqO7K2j+KcfxZzMh3S9C0LGFyqxJudyoht2cJ4W4lGN1LmOFRwlavEoKjSmiQWsLAghICykroN1GOc0qYtaKEPzeWMP6XEr66VULogxJUj0to+08JTVuUskM4W5WyqHUpJzqWUtO1lJgepZiVpWhcpbyilA1RpSxMKmV8n1KafFJK2/6lZI6RtdNKMW0rZcmeUvL3yucTpQRdKqX5nVIOdS+T53oZi+PK+DizjNHFZawvLeNqeRnbq8qo61WGsm8ZTYeXcXBmGW51ZRzbKOd3lhG4t4w9D8vo376ckZ3LWde1nBGuch76l3M8rpydaeX8l1uOZ2k5xeXl/PZBOcqx5Xw6sZzEOeUULCxn5vJyxn5bjutIOd/eK2fKw3IaPS4n7Fk5/dtU0E9XQahbBc2owCu6gm5xFZwW3xTKsbiC72vl/EcVbPqsgpixFXy3roIzmyu4t6OC6wcqSD9UweAjFWw/XcHjsxW8uFmB78MKhr+u4Ie3FbRsVIlfk0ruda6krkslFfZKvourZEZiJQNTKnmnuJKC8kp6962kdFQlJydXcndGJWFzK8laVMmwxZW8WFJJr7WV+K6vZOWWSpyHK/npYiVtnlRyULR8XUlNgyoGKKtobKgiNrGKsqFV/DaqipWjq5gyroo9y6to8W0VL3ZUMfJ4FZbTVSw6U0V222pGtK9mUedq3nSvxq6oZrJbNfV+1QQFV9MpoZoT4m1SNd+WVZNeVc3XNdXkfFDNrqHVGCdWc1McmVJN67XV3PqhmuIt1TzdVY1qr5w/UU34qWrun62m8Hw1L3+t5uPfqlnasoZJbWqIb1uDplMNrbrWMDGohvykGjwyariUXcOY8hqmvl9Dh09r8B9aQ/u5NfReVUO/H2pYc6mGpg9reP9JDRX/1LDW3ItNrl7MyOxFSG4velf14v7wXjQb24sJ03pxeV0vWmzvhd/5XjwXc172orJRLf1a1fJr61rSO9Si6lHLK3UtV9NrGV1Wi2dVLYbBtUz4upaeS2p5vLoWn521nNpfy8YLtdgv1RJ+U2LcrmXpm1pamd6nyvE+wRH/b7isw6JMuzhst6y6Jrt2rdh+xtp1G4itqLgqrrU6dEnHDDHB0DDMwNDdJSkqSCsqioGNXZhrr/G9f9zXc57f+Z3nva55Z+Y5R0TyShGNBiLK14sYayqiq7WIKoG/HUU4iEUMiROxPkHEtDQRozJF/JojIvWiiNvNIobeEzG+TUTwGxE64024OsOEN/NMyBCbUB9uwlutCQ9jTNh+3gSdVya0f2uC8zsTPvxrQr9vJqR1NsVLx5TjfUzJ3mTKoy2m1ItM2SwzRaEwxc3PlGlBpiTWmKKpN2Vbgym3e5pxSccM7VAzPo03Y8g0M0Knm9F1lRlla8xo72GGi9iMWLkZff3NuKs14026GU11Zny8YMbWG2aU3zNj7DMz7gtceG2Gcrm50NOZ06w2R641Z2yaORvyzCkrEbRaczo3mmPVbI7vPXMmd7bAc4AFqyZbIJ5qwZJpFkQvtKDzaguSt1pwwNCCiWYWdNJYcCHXgl4vLWhtb8ncAZa8HWxJ4nBLro+xZLO+JWvXWuK61ZJDe4U42JJVYZb0vy6s9yyRd7eig44VPWZa8WOBFW9XWPHPOiu2G1kxcKegh1nxPtkKiwwr4ous0O9hjc1IazImWNPZ0JoTe6zJsbTmmYM1I72sifW2plO2NUsLrHErscaiyZrJl61p7mpD74E26A+zoftwG04stMEZG5xW2fDmiA2Hg214rLFhf6kN98ts2FdjQ3ydDXHNNoy8Z8PfzwT+s2G0ri3O3ra4+tpSpbWlucqW/rW2XBFIfGTLu5+2FHa0w6m3HTXD7GgYY8f6SXb8ttiOeH07Xmy1E+4vO8pFdoTJ7XDMs6PbT8En0NztKEN0jvJt0lF2rTrKVuuj5B47iqz6KHl3j7Ly5VH6vj/KtmH2tAy359tMe5bMsWfcOnu67bXnssye0UH2TA23543Atyh7hufaM7bAnoWn7Pn8VfB0dSCtrwMTpjrQe7EDSfoOGOx0oMHWgR8nHZBXCXqNA8VXHFjRy5EloxzpMNqRZZsc6WXoSPlBR2KtHXnt50iPcEfmX3LE57kjx39xYvR2J16bOVHu5cSnRidavgj7n064d3Km+FdnTo5zxmO8M+GTndk5xZl9S50RbXWmYJszdtud0XF3Fj5TZwzjnHmS5Ex6rTPtGp1pf8uZnI/O+Pd24bepLkxa5sLK1S5MMHZh02EXeoe4UJTugku9C7suuNB0wwXd2y5kvHKh03sXKnRccZntys41rvxm7UpPF1deSlzR1bhyR6Aiy5WQPFd+r3DldZUrex67kvbUFZ0BbvhucuPXLW6U73Tj+yE3Hga58SLajb3H3OjX4MaTB27s1HXnqJ47Pye6c3eBO4uWubNxhTs5a9yxNXCn2053GgX+MXZn0l53HPe5o/RxJ0/pzqpId5KuuBP9zJ11b935Y7AH44d6oBDQ6nlgO8WDsdM9GDPfg+wFHhgv9uDbcg9stnkg3eNBno0HBz08+DPbg/wiD+7VerC8zoPpDR70POfB5/MejLvhQe0dDxoeeGDRW4xaR8xXgdF9xFTpiRk6R0zXNWJmbRSzZ5OYFcZiUgW+/C3myX4xKZZixjuKQSxmkFJMP7WYvcliKvLF6JWI6VIvxuiMmPhmMVOuCOc/FiPvJcFJV8LOYRJqR0tIHi/hywQJ3hMlGE6XMGuWhPTNEqoNJXz+S8JfFhJGWUpYayVhsp2EofYS/nSSUOgqQeopobNUqI+UcDZOQlatBNs6CamXJZjdknDrqYRzzyU8eykh9pOEjp8l9P0uPHeUJ39O9eSnQLSBJ8M3eNLtsCfLzD2FHsKT+d6epER4sibVk/wcT4yPeeJa7MmzGk82P/TkVAcvNvT3Yt8QL9ZM9iJxhxclu4XYwYtGLyEX5MWkcC+M1F44JAr5bC8kx7woLReo8cK1qzfXuntjoOvNs1HepI71RrHam5e7vFHv92ZMgDfuQd64aL3xzfZmS5k3R+uF/CNvQr94c17HB+UEH8r0fAhd7EPaSh90VvlQa+CD+0YfCnb54Lrbh10HfYgz86HY1odzzj4s9fbhcqwPRsk+eKT58CHfB+syH7bc8cHmgQ+Rj3248s6H/G8+BAyQYjRQitNvUtqPlPJynBTVdEGbKSVjnpSK5VI6r5dyYKOUu0ZSuu2WsnO/FK9DUtb/I6XaWoqLo5SBCil9lFJmBknxCxNyGVIcsqV0zRfOK5SSe1KKcYMUtyYpJ+9IKW2VsuiplP+1SXn/Rkq7djI+dpTxWlfG899lrBwpI3m0jO8TZEyZKMN6royGxTKSNsiYYSgTZgEZrn/LcHOQsTZQxrdoGQVpMlJzZGgLZZwrkpHzQIbzQxmtArcfy4h7IcOsTcafL2XsfyfD+L0MxRcZGZ3kLOsiZ9AoOa4Ctn/I6TxFjs9iOZuWyNlvJGf4ITmpNoLuIsdE4LybnGmeciZ7y6mSyTFQy7GLk2OTICcqU873fDmSejm/nZGT2Syny3057Z7LCXst5+tbOZ8+yAn4JOejwOYuCgp0FKzpp8D1VwXZAxXcHqqgeaqCztMVmPxPQZ2+Ar3NCk4bKqgwUiAVKXglMNxSQYmVgo32CiRuCgYHKjAIUjBIrWCgVoF+nIIB8QpcEhX0z1awqlJBloBTtfCcOgWrryt42CbUvBRqXyl49EY4q7MvXt18aevjy9ZffRml64timC/jx/nyXqByvC9Vk33ptsUXc4F7R3zJEfky2ELIe/tySOWLKMKX/AJfdIt8GVbmi7fA1hO+yE76srvOl1mXfBnyzJdxH3z5+p8vZ3748vOnL126KJnXVUmcQGJ3JYt7KnHup+T3wUqeCZT9puSPUUoy/1Tit0rJe4HmrUr67xF8Arr7lAw9oOTtYSEnEnR3JZZqJfVZShYVKenapGRJs5Kca0q0T5V0eqbERODGSyWpr5SseCOc81ZJ3jslDT+U9Ozix/0efjzX8eN1Hz/2D/Jj3u9+2A73Y8A8P1oM/HDaIOQM/dA97Ce8Fz+mWPrxP2s/btr7MV7lx29JfoxI8SOr0I+CM36EXPQj5osfDV390e/jz+C+/lQN9MdphD9XJ/uz509/lIf8CTnsz5kj/lia+XM8WPAk+FOc7U9yrb8wW/vjKrDmmj+VN/3JeejP7uf+/P7eHy+Bnt/9EXULoG+vAOR9Apg7MIC3Q4X9uAAqJwr7aQG8mxPAzUUBfFsZwGX9AK5uC2Da3gDKDgfgeyQAW8sA9DwD2JEUwPz0AHpmBLAtNwBxTQAHzgjnXgpgZ3MA2qsBGN0JYGT3QEJ6BpL8SyD3xwXydlEguqsC+WkQyLm9gTgeCBT+NwLpKQ7ktE8gR3IDWVEQyLxrgYTdCSTzfiAOPwJZ3TcIk0FBfPoziPO7gxBZCLFdEJKwIF5HB1EZE0RmYhAbkoP4NyWI8Q1BBAqknwui060gejwK4tjrIEy/BTGjZzAlw4OZPTGYiBnBZBJMhzXBGG0IRtcwmEuHg4myD2aBNJgdvsFc8BN8CcE01gUz+mYw/Z4EM7xzCAu7h9BxTAjT9EJY+r8Qbq4KIXZdCFXSEIqUIXQJD+F7eQh9a0OYczGEIU9CCPotlLN/hDJrQijDFofyVmD05lAajEMRO4cyWBqKoSyUvPRQ9heEIi0WPAJmZaHUV4cy8Uko+m9C+eW/UEq+hdLUI4wlg8IwHhGGdnUYXfTDUG4P4+vhMA4eCcPSN4y5RWHMqAhjXUsYsTfDaLgbRt9PQv5rGGs7qDjbScX0X1To9lPhOEvFXVTIV6oYulFF3SYVNX+pqN6rotM+FVNMVHQ0VQn3sYpBEhVXQ1WIVSomqVXsyFDxKkfwFavwKlWxs0zFzMsqHjxUkfhUxcE2FU0CPz4I/p8qJB3CqekWjm3/cDYMD2fsiHBEE8PpPCucg6vCkWwR9EPh9BOFc8QsnHyHcK7Iw+maHk5BRjjrcsMxuhhOl+Zwqrqq6dRdzYW+aj4MVXNptJpJ49WYr1JzXeDUZjVhW9TUblfTzUiN/j9qXlqq+fuomjn2aqFPViNRqIX3rWaqUs2gcDXTNEJdlpqYAjWrz6h5flON+rYa43tqfv+g5l+BQd/VXOmjwXKohp56GuJWali7UcOiLRrEWzX4GWm4aaxhxWENxiINj0w1XLPQUOekYaBYQ5Snhja5hlH+Gqy0Go5FaUiO1VAZr6FjuQaLag1bz2iYdFbD/msa5rVoSH2q4eVbDdP+1RDSJYK4nhE49oqgemwEdZMjhFk0gsdzIlDNFbTVEbzfHsHeHRH8aRTBtqMRPPCIwM8vgpGxERjmRLCoMIK1NREsbI7A/loELTciuPQmgtRvEUT/jGBdr0iODIlk8sRILk+NxGVNJFsNIileH0k7q0hiHCKZ5RmJaVgkU6oiaa2O5NGFSBpbIpl2K5L7tyMxb43kl6eRBL+MRP4jEqsBWgIHaVGP0jJrvpYpi7QMXqXFW6DHOi36m7Tk7dPy/IiWCeZaZjpque6hZbGXlhq5FoM8LUvqtWQJNN3UUn1Py8RHWtY+0WLyXUtm+yiedovCsHsU04ZFYT0qigWTohAtiKJ+VxTVxlE4/B3FCpMoZvtHocmLov+DKJZ9i0LxPYq/ukaj1z+asoHRrBkSjWhYNMNHRJM4JZr+O6JpbxONzEuIA6NpCIrmbnY0lnnR3CiOZmi9kDsfjfRiNPZdY6joFkPrxBj+2BSDansMx/fFUH44Bo1dDCedYjjlGkN3SQw9ZDFE+cWwLSyGnYkx9M+J4ea1GO4/jiHhawwp7WJp6hZLr0mxtM2IZffsWFgZi9POWGJ3xfJybyzjHWKxd49lhSoW9/RYglpiSXwSi9XnWHoMiqPtf3FIZsfxY3EcHmvjWL41jsrdceSL4ii3jGO3YxxuvnH8pYwjPSGOVWlxzCoQ4oY4/rkTR+n9OGY+E2qfx/GzYzxvesdjrBPPxxHxwvc/nqAt8ezbE0+Pf+J5YBsPyngMAgRPfjzbyuOZeSKeK7fiMXwQT2X/BJb9lkD5sgRmrUzAZn0C0zYm4LopgfxtCUj2JPDf3wnYHkxg86EEfjmcwBXTBJJtE/jXLoG+7gmc90jgrCIBy8AEKvMT+FycQGCL4HmawP7nCczpksiBboks655I64BEKvUSmbAgkfrViehsSmTX5kSydiey0CGR/h6J3PVKRKZIJDskkREViShaEll9I5HtrxKZ2y6JS92TONcniZu/JtFjShKOAp5/JvFiZRIO65J4uFXw7EhCPzyJfnlJGLQm4fQsiYjXwvomifm/J/NqajK/zE5m34pk/vsnmXOmyVywSWa6QzINymREAcl8D0tmebywz0xme00yTc3JXGxLJqxrCsP6peAvsFwvBdnUFOLmpnBkWQqmW1PwcU5hdKiwJqTQPT+FdTNTmTIrlT6zUxELvBXwXJrKwLWpHF+fyu0dqWx2S+VrRCrlT1IJb0vlypdUNP+lMvJnKr17pvFlYBotemm8mZyG/fY05HvSiPs7jWv70zhrksZD8zSqfNJwCE0jIjmNsZVpPPucxtwfafTvmk53o3Su26UzRprO6NPpDHiVzoev6Yg7ZDChbwaFYzJY/kcG4bMy6DY7g93LMxizQkA/g8MJGZgXZ5BemcHZxgzcH2RwaUAmZ2Zn4i7K5B+LTGG2ycTDN1Po6TKp02SiHZFF/cQs4beWxYJ/sjhgnoXSTtDss5jvkMU8eRafQrJYWJ7FX41ZVF7JonPXbAoGZnNcN5vRi7J5bJjNRuNs7CyyWWqVTbBzNi6qbKZosokT+NqczdYX2dz+N5vunXK4qJPDz5U5NK7Oocw4h4nWOWyyyxF6gRx+8c/h90RhTcuhY3EOfatzaD2fw9ymHO5dy0HULpcZQ3Kx/yuXLvJctkblMj86F1VMLtWludyszaVVN4+1I/J48EceJvPzcNqch9muPNbvy2O0dR4vzudxoS2Phb/kc7tfPgcH5TN6Rj6hc/LZLcpnuCKfJRn5eObn43I2n7WX8vF7kE+/4QUUji+g38ICYg0LMBAXMKSigL2nC5hzvoD2rwu49bMA9bhjPPE+xuiQY/RMO8aOmmP0fnqMyg/H8OxdyOIRhfw6o5CLFLL6YCEzDhVyx7EQU3khfdSF7I8pZF1sIVOeFrKmQxE/lhZRtLeIfQeK+GpTxIqjRTxXFNE9owi9nCJ2lBTx5HUR1cOKuT6lmK+yYtpFFHOlpBj18WJhli5mdEsx/30r5mHHElZNKeHDnBJ+7CxhckkJ7x+WcP9tCcP/K0GnWymW3UsZMK6UhOmlDLMoZVZJqdDvl9J2o5Q790o58ayUug+ldP5SSmbHMvp0LuNDvzJmTCijfmcZ+xzL8Esvo1NGGV3flXH01+MsOngc98PH+Ut0nHtBxzmgPo5e0XE+Nh5nwKXj3H0txB3K2TikHP2N5dzZVY5mbzlfLcpxdy3noXc57WPLMUwr53tTOd/ulPNacoKO8hPohZ3ANuYEe4pO4Nh6gi3eJymIOklIzEnO5Z+k/Xkh/uMUP5acQrPtFFcdT1HrdIoFnqfwbzvFvqkVDD9QwWbHCgyCK5CrKoiIqqAhvgJVUQWpJyowGlbJOL1KPBZWcm5TJW+2VxJ/sJKEo5WUuFaSrK6kb0QlLpGVLEqtJC2tks+Zlfz1vhLv/qfpMu40LfNOc9rpNJPDT+OWcBr9XEEvPI1T22k6fjiN4efTJI2oQjSniocCy+dVEbWhioK9VfybW8WqY1WMuV1F7JsqXo6pZsb/qjm4t5rtJtU4BFZzLK2a4DPV7O1Zg/HhGlwsa2i2qcGyqYbOD2vYMLOWebW1GNyspce9Wsb1qmPpgDocFtWxQl5Hp5Q6XE/VUfCxjuFD6/HbVc/Mg/VsM6+nyqWeS9J6TsrrCT5Xj+utetJ/1JMxtoHPeg1MWNLA1JIGLnc5w+BHZ/AcfRbrirM4vj7L1k6NpOg14reokSF7Gpnv3IjR8UaWn2zk3q1GYnXPcdrgHIvWnkMtO8eP6HMc+3CObYPOM1l8nnfR5ykrP8/EU+eJHHgBybQLwqx8gb0BF7BMuMALlyb2qZvYrWmiLqoJz4wmXvxs4vTiiwzSv4hR4EWWWl7irvyScL9eYnmQwIhm2uY2s3tRM8X6zURsbubtnmamRzZjOusyK5dfZrD3ZbbFXEZbdJlTty8zJ+wKUzVXWDryKq7pV4n9cpXQzteEvvIaTsOusX/2NYznXWPxnmtcbt9CvnEL47UtpMS3MLa6hQldrjNv83VO7L7OMpPr3E65zp6M63y9eZ31BjcQiW4IvfQNLjTcQPb5BoovNyi2uUlI5k3MWm+inHkLw9BbpJXeYvapWyyYeJu/a28zoOMdjrTe4XHjXd72bsVsYivHjFppLW0l/F4rO1LuMWPffXQU9xkQf59Rx+8z9fl95nd4wINhD/hk/wD1hkd8ED/mdOZjltx+zM12T9g78gkf//eEnDVPGNn+KePXPsXv0FOSYp7x0eU5urovGKR6Qe69F7zY3EbL4TZ2eLSR5PmSWYEvab/gFYvtX7Fa9BrFvjeMnf6O7aveMW36v6y2+hfRzPe8U7zHUvqBG6KPiMM+8ln+if8DjmK2OQ==</binary>
            </binaryDataArray>
            <binaryDataArray encodedLength="6660">
              <cvParam cvRef="MS" accession="MS:1000521" name="32-bit float" value=""/>
              <cvParam cvRef="MS" accession="MS:1000574" name="zlib compression" value=""/>
              <cvParam cvRef="MS" accession="MS:1000515" name="intensity array" value="" unitCvRef="MS" unitAccession="MS:1000131" unitName="number of counts"/>
              <binary>eJztXCGTNMlWbSIQTzwxAoF4YgUCgRiBQN4eEAjEJxDITyAQiP0BT1z5BYH4xBOriJRPbqCQKVc+RWygSq5ciaRrJs/0qVP3Zmb19HzfEiAyqirz3nPPPSenu7qnZk6nk502wy7D29GCNQvOXWJ4/QjOkeGUr7X5fI0r1NcScCltra5z55eYdf7D5fzby/iPy/jpMr6/jHIZ313Gp3b8po3H80s88IGlvWpd1Y81cclRDIwi4+H8UnvlVQjvofFDHDgsAbahB1kryXzUY+TXqWm1Yjw2jqd2/XC+9v1a53w9x3yh80iLGU7QlvcJtPFWd+PL+ZrDuarZKZh323qZaZTNYw09u8QDv9Kayzn7x0flh7hK1y6xGcfMc7Prz1SkmQdz0VDflIvZ9mdd9VQNdrqfSbfzXrdi/fonio287vkecWUvdC7SsYc/4sB9oU/E1yDfJTer58Fc5LPb3rulE6tcIg7s38gzzJcJzcBNPc607fmR8YnqR7Eap9g9TlgrQX6xq/5ue+xIE6f4dVQ5Mp+IW4Qf+d3zL/JixpesRpaLfoptX3fXa7z/Pvd43r6Xvb6v0Hvzh/P29dZs+76NOi4xmB/tg95gvYDF/UR6zuij/rGP6uvmetWH7qlw//WpjW/bGo6453o8b/ddFa8ybsoTg9fc9n0WiRlpstO58QX/j62XhzPxbxqw99/we1SgIw/Vd9ZH1mC9xn4Gr9p6eGzzz+s0VwI83l8mg/tZx9KOqAWsYtt7P9V/GWgf7QPGjvK84aJnt+37sR65huqvvvHcivlN2+Pr8Yfzy5743K4f2nGhvMd2vQQ8lAPrzT0W4qAacJ+6xrXg00Pbrw/n6174QBzhpRFmlQG94fVC3NCnCwe3rbZ8rnxZF5NcC7BRk7XQmEhXHVHvrxzP+3joHfkGDlFPUd8jblEdPY80ZP2Zs0/g9Hhpr3rN/XLfHKscWO8MX7XraTnq4dY+SxDP/Njj9YjP+Itd98Ur73O+bzK/Ob5IrvroyXnW4zpqwEe949qMz3OZpqwf8E/BsecZMCyZM7v+PK/Hxa4eYN5te/9bCCf0SnSsMh9pimNPl8wT6Mn6epCT+RNpzDkZZ/AF7oJ5uo+o7ZprV8FiP5VbpMciOdw/RrHtPla/nXDWgfdf5cEj8pbxqsXfv3mQr5wyf1mDmZFhqd+RLpHXhfqCrjiyN1Vwor7gSaHzSjWcjsWuP4vKMevlm/Yaudj1c8UHutfievhO1QUXtbkOjuhx/a74x8v4zdPp9FeX8feX8e+X8S+X8c+X8U+X8dvL+Ie29tDO//uS8/PKZb3/ps8Ha62H8/Z+lHWFzhEn9k21V08LnUfDkzxeL4IFvU9N6/Xz3enp5Tv2X7Xe1+s/beMPl/lfP718//5d+3z47fn6OvGhDewJ5WByjbhq2+98WTvE4Dvzj+dtDnxQ7KzmqXFdcX7fel69/ZNLX3YZf3kZj5fxZ63/n5omP7bYH9vvH75tnwnw3Tk4KRcXLus6cn9o48fGZf2dxh+arpWuoetHuqd3wc705n0FPogtksu6I4/rVIlZjysvo+8AHkkLfFbl2owDbD7n35mYbTHxuRyfd1cOj+frdw6L1FR87VeHUxxyojjEmuCx70bHEpwjX+twTLE9B8Z1uWYsl/heL7pfeJ+AD3xfqGeXOKzjZxI9ZLplWjnhoYbGRoP1Yu/BP9NI/VctNP8k1zwfaRr5Bl1YD9bSLdYq8jY6ZnnFtp6gluoU9aA+9LyIvLIAYz0uAwzGUc96WmeacM8Rxx5Opr/y6mmTrWX1eljogzmxX0XiqsSs13itddu+/p9s+zNVA/0yvpbkAIvPe36bjEz/ntZRnVNnntfQZ9Rr1g/ioTU+T+F1cdV0set944nez/TzFtdWHlGv0fk6+LvL2u7fPrT7ns/t/oO/039s7+uLXfcIeEe8VLsi8277vniOeePeHpxxz/co7/3QDpqi7hLopRx7Oipn+PLQNLGm3efz9Z4D94HwFffBXL8mHJgn+lha//AAuNXk90K0hxbbfpZ9kDmu9br3pH5vL8Ez1gd9oRbuVcF/sa1XyNX9obV4D/GR82qQ0/NVe4r2h/bHnpjMoX4VPPWZtcMxwjOJi/TPcItwjnCi3jJ9mM9JzqM85gGvMuwZb4rt/e71EvFjHqx3r6/n6/P2dyhGnzE+tusVFz+P2PuMqfpGmqhPOx7tvAgmznHN/pcOjmqlcThfEr0j/tneyPyOMFxwrBMb1c7WShCTnYOH6mMS+3w8b18TjPK1J4w6qVuvL46vg9hb1rhH1k41U000v8g5sJyu3fK9UAmPsVTT0JsBX+/g8ZwFc1oj8yg6jzCgwXq9rHPna88LaVVt+7lw5F3EKcvr6aYxOhf1dLLr/YnJyHR0i+vxdaGayrPX22w/0Hex6+sftFcOUf9RrRGvzDOXfke9uRw1njHUiygu8iPTcWYgp1D9kSdRDHPHMBk10CHSRT2KOEd5kZbKkfM8mCuyrjxYf60b8WVdVCPFVK6MU4K5njfRYO6Z7oXWa4KHtaie9sC9F5lXzojhXovN32uM9OH6Og+e6M8l9iR6RH0DQ71Sbux3pbyF4qHxIrxqgsl5PZ08iWG9na5xDn7cX8/HqO7z/HnbG/8NAWq75iS46iMwNBZ8i21/d8XPnQIDPbKfuheiNZd16JRxLbblbLb/+cg80jmeZ5+wVmmNB/NUH7VnngdX1Qnacn325JTgqs+9WEuOPBbBjWI4twbx6iH3rVpFvJ2wWbcaxEe5qi/roZqpDxm22X6f6jHqh+eKYGVxPX04RtezeA+O2r/GqodLokPGTTn2ei62rct+mOD0tMo4RXp6Z4159bzI9M/67MVHfWY8LeGmeitf5ZUN5pOtqz6KXWz72qz6ZvwZ1+V8HdX2v08oAR7nZF7MnHO+0xHnNehNvY38Vk17ekc6sR7V9j/TTnGnDnavhglmj7Piz+SpbvByaUc8f/LcC/m92PXvOpHHWG5bj7I+It/V85lewQnHk8l98XmbX4K+Z+oV2/t6CjARAy7V5N5NYrU264brKnngB39KgqNaZTFOmJprsjY7WKcoN+NXba+L8mPdzfZ8j/Ccycm0idZHuBw7wxn9VRvfj0a5Va6L7e/R1GvVOOLPemAev5vDs1XFtnufvXXCVyytzZzW8yXgxUNxsvGMQZ/rRh4Z5bEOWT3VMtJN+UTrGpvpH80XuobviscYUZ2IK/sYaaOYit2roZq7bfERW23/jDXXcckphBXpoP0pXlQj0wUxNemZvdbYzMeF1jSXeypBHGNxjUJzRfSsNN/zUDXTXjFfbbtvOK4OcDIPIn01lnMYd6Frp4E56GHBPHKf69M9BmtokusyF/miep4I19tzw58u498u47vL+K/L+KO/fhn/eTn//jJ+fxm/e3p55vzPL+NvLuMvnl6e0fnjp5dnjvH3t9648zPP6HOxPW/dByW41hj1Qvt9jW3Pv6zPhX9ovP+19bE+S//x6eX5+b99enmWfH3W/uf2nNF6vbRnkPAc+WN7zge/W2W/2Uv+W6qId7avejk8hz1Sm3/rs9n/2PpZ/w7g7y7Dnl6eEcezUz+RP3h2Cu+reG4Kmo3q63y1vdeZt73eTeLV39dn98/XZ9ExPjefPp6vf5eBZyJwZH+qXfdhxEt58LXb9vNBb0Df571Cz0qBF/AKaViopie4WHO6ft0bBwfrDNxi1+dH8OzIYtvPHzhnLSLdIu2Ar2vwp8c12ltO+mFtoRqv2AN+WqPIfDYX6ak9g4ORdoipFKs1lJPTdaHrE83N+o1rT9YWy/eg9sf52RH9q/aFzl/jz/vaTsdIo6jXGY+UZxZvSWzWb4/DyKNM92iN98Co1x6nQut1wLvHD8Mprsr1bpy3GOtxSer2fHXKRQzuT9bjp/beubT3C/wvhW/bazK+q8JzdXgNZH0iHdgDF04jb6BLsetzfZ9a/e/a+xueMf7U7kG8aVYt/o4q2wPsT7Y/NHdpuHjuGe+zeKa32vb3TS74WY0iMb09pec8h5orD35ffSAtoC/vH8xF+NA1q5/xBB50A7eIs+pTBCuqlfmn8dEeYI25T66PHpzmlgAr0wDrNVnLPFb9Il+8g+ESG2miedyjaou8xeKf+8yfbGiNiCvr3sNW76vtn0VRvbIeVA8PriNdWD/Mw7NK9ZDvCWbEazRmtOmd31LLBcPlmM1lOo76MdvXzPJqMq9rI92K7e+lmbcH8y7Ys72pDoyLo/aluoKz4rvFvmRDe+D5av3fcWoPLpgRdgnmOF974lpazwJMC3LgLXpibXv68NrIY+aNeqOckTdRrPam2D0MC/C0RuZt1ov2kPGZjRv1ts5VXUvu+7J+3Pr7vucb1ovE47pIjvYU+ai1Fst/9jJcPY+ue9pzbxk3Xuee1S+t29M066XHk7E8iPcJnCMjwiq2x+3VYe2Un9N8hLcelwCzSAyuMx/UJ64/00PmR9anjlmdOE410doRbjaXYUWeVOLDPTFHraMY7JMHcT1NOCfDVQ0ibxXbbfv6h1qZxiO/M+9nsJTHCD+LqxbfV4ywtLZ6i37Ui1mtMt+AmfH0ZM3sWH3F6OkB35Rzluu2/1mvN3CLeLIHEedMH9Z81Re/N/ks34Hx38vzvUO17ffzyiPSJ+sh0wp/j77W5r/nX2z788Da8vWs/6qlnmf7Q3vt9ZXpYJ3ziJfiRJ5i3mlUiSm2x+/1zH3PaJn1onOWrPfw1rHY/r5iVidoYqRLlViz/T4aaR/xONn2M07paBLxtCQ+q12Fu8ap9+otD+1j5H3mO49i22c8FtGohzGre5Qf+Zr50OsTazXJ7Xk7E8e+zXC8lX80p35H+DN9ZfgjXh6c32soB+biwZzJmMFWvdZjoesifRWpn2FHPHBdA71GOqvWvN7TYgZfsXo4Wc6sn9r3bP98vnrw/P+Cnl7+V+L6/M/6/NJv2vX67BKei/mBnh+x9pwM/o8h/q/OYvv7VdaUebvt+zCJdRof2u8j1+eOVr54tufnxgf3bx/bEXzAkf9Xjurhtt+fyp+5nIIj98f51a6/E/x147vquB6/J21xjwe+1bbPm5fEd62P+ULr1jxCbiVu2R5B3Wrb3/PibxHAjfVd9V4Imz3s1TFZW2zfp+byXgFGJZ2Kbf8O9UTzjOWCFdWIeC+29QVaYR8pd5MR9aV1VRuXuBEG49QAp4cxU6fHnbWJeo48BC+nuSivh9PTgefVnwif43pcevXVtxmNR7gRz55PnuTxepngN6ozGpm2M7GZ50f0KRb/fEbe9vzgUW38HW+Uv9bE/2yM4pzOud8SYGXrPX21B9ZEe4lqvsbTszbV5l+jMl24VrSOc5f4nv/RHPJrEDvyUmtakKNc17HY/jtC1TzTLFsvEgPfI80UT73iGks7VtveS0Az1h9xM15na6qV+nRK1kd4eh7FRz70znkOWkSxMzwj3j2t1PtRjSNeHJkf+Yn+1YeZ3jSO8TA0pqeDrplt9y/wquRkPLL+y4Qms1q7xIx8NjnODNZh1luOKcIXz4VmXke4nD/qJZrHee3kZfxH+KqN9pWt36LnjLejGjzv0o8HMSYxmbZH+ffyMFeE21EdtM46FlorAxz2sHS4Zr335n0iblavaBzVy2z/Hm4yjnp7hPco7iiHkQ9H9elxmOHsg1zW2WXtPQbquFzP6qVaZP5lPXiAE2mR5WT6jXqOsMsBzlkds9zjt3gU6d2bV58y/7JaPe1nve2tRzwyPaP5nleRPr0eI06zGHy92Mu9xSP9zeR6je9CF4pBD7WDx3qvcR/lO991Dd8XO2GiLxecnl4uMU5j5XyiXpiTU3zUi1n/NUP7Bn89Zvtgdo77Ai7XzOLVhyO1RoPrqmb3wM8wSjA3ytP4zL/1ut7ALeNzpP9RbOaf2/gzodF5L+7Wno/mzug30naE7Z01xbZJLhxbBnxcjoqR9TDb71ENZrSMuGYazHKIsN/S40wfIw7q/YwHnuT0cGY4lgn+s9rPaMHXHqxnGrgc3+rhPXye8Y3nzfLXS9XlKFfWsr6TBplfUb+ZHu+l/2z+UcyjGOw1/L43p0jv2R5mYyPuR30aaZHFu/U/J87q4RP5M/j3wHgLls4t1Gemkc5lMdX2zxCojj1f4WmROeU2q9Go5kyfPe6a5xNxPSyTcw/m34I/o0Gv/0ifo5hHuUQ9qU5v7TOqc2sv9xiztf3G/CwPub31t3g/k3OrX0e07fn83r6/FX/GW5PYLOcWLh6cz+BorMn8LTwjLkf493hHa6M+37oexR7NucXTt9Z9r1o9D3Qtmh/pEa2Pro/6uq75BMZMzL11R13V7J7+H9WTPTni/y3evMXT2fn34HuvmHt6e896X4L7PWu9FeNL9juqfS8ut+DYIG8W82v28EuqG+Hcim0HMNTHe9S8lxbvxWUWN9Plnr3eS6v3zu3FHuVwa/x76j6LHcW9hd979vTe+rxHvzOYR+u+l8YzvWjMW7m8Vy/v7cHX7u9L6PZL8+gIjt0B80tq/CXr3aPODMYtHmj8l/bga4yv1fNsnaNxvXhLzo/W+1Ia/RL09UmM8r+g1yjek3m+vsXvt+Qe7c8OxN6q2Sj/LXh2Bz7/V8dbtTM53svT9+DTi79X3Nfu/2j9e3H8Wr1+bY3/f3yN8T9IDzov</binary>
            </binaryDataArray>
          </binaryDataArrayList>
        </spectrum>
        <spectrum index="9" id="sample=4 period=1 cycle=6 experiment=2" defaultArrayLength="227">
          <cvParam cvRef="MS" accession="MS:1000511" name="ms level" value="2"/>
          <cvParam cvRef="MS" accession="MS:1000580" name="MSn spectrum" value=""/>
          <cvParam cvRef="MS" accession="MS:1000130" name="positive scan" value=""/>
          <cvParam cvRef="MS" accession="MS:1000128" name="profile spectrum" value=""/>
          <cvParam cvRef="MS" accession="MS:1000505" name="base peak intensity" value="2.0" unitCvRef="MS" unitAccession="MS:1000131" unitName="number of counts"/>
          <cvParam cvRef="MS" accession="MS:1000504" name="base peak m/z" value="106.97903117411" unitCvRef="MS" unitAccession="MS:1000040" unitName="m/z"/>
          <cvParam cvRef="MS" accession="MS:1000285" name="total ion current" value="15.0" unitCvRef="MS" unitAccession="MS:1000131" unitName="number of counts"/>
          <scanList count="1">
            <cvParam cvRef="MS" accession="MS:1000795" name="no combination" value=""/>
            <scan>
              <cvParam cvRef="MS" accession="MS:1000016" name="scan start time" value="1.5144" unitCvRef="UO" unitAccession="UO:0000031" unitName="minute"/>
              <scanWindowList count="1">
                <scanWindow>
                  <cvParam cvRef="MS" accession="MS:1000501" name="scan window lower limit" value="100" unitCvRef="MS" unitAccession="MS:1000040" unitName="m/z"/>
                  <cvParam cvRef="MS" accession="MS:1000500" name="scan window upper limit" value="2000" unitCvRef="MS" unitAccession="MS:1000040" unitName="m/z"/>
                </scanWindow>
              </scanWindowList>
            </scan>
          </scanList>
          <precursorList count="1">
            <precursor>
              <selectedIonList count="1">
                <selectedIon>
                  <cvParam cvRef="MS" accession="MS:1000744" name="selected ion m/z" value="701.394883997531" unitCvRef="MS" unitAccession="MS:1000040" unitName="m/z"/>
                </selectedIon>
              </selectedIonList>
              <activation>
                <cvParam cvRef="MS" accession="MS:1000133" name="collision-induced dissociation" value=""/>
              </activation>
            </precursor>
          </precursorList>
          <binaryDataArrayList count="2">
            <binaryDataArray encodedLength="1164">
              <cvParam cvRef="MS" accession="MS:1000521" name="32-bit float" value=""/>
              <cvParam cvRef="MS" accession="MS:1000574" name="zlib compression" value=""/>
              <cvParam cvRef="MS" accession="MS:1000514" name="m/z array" value="" unitCvRef="MS" unitAccession="MS:1000040" unitName="m/z"/>
              <binary>eJwNzolPkwcYB2AR+QqdgrSl7UrnsKMCKnTROuQS/X6vzs244bARRRaibFFYtKUKXigVYuVoDGorAt0c4AZFlKCTQjzikSmOgCxtNdVCCGQwxaATAkVL3fMXPDRhZ90yB5sd4WRzopysWuFkKwJfsz7/vmFvh75nV3v8oPEwOPqfCDa+BPVjUhT6R6FgYTQ0i5cjNUyJT8Sx4AWuRGbQSig/isNWQRwC3fFInp2AHUEJuCxKwuzANfAsT8HSmFQsmaNClUSFp4u2YGruNigntoM/vQO93iy08X6AmbMLz2Nz4BLuRbd0L2RBakh5ajybr8HmEA3+FmqwZ+oARmOOYVllIa4eKILVUAyV8QSeGk4iu7IUSXll6FtQjq6CcvR+ZsB0mQHNRgOOmAyQFVaAF3Aa35tOo4FzFv+0nsVgkRFRJiN8pSZ0hlYivuA8Tg1X4664BivUNai/UAPRQjOS9HUwH7sIvqABpZcaMLDPgqZRC3YfbUKzthmRU80Q5l7B3SMtGDa0oNPSAjHTCmtAKxKLWrHW9yq+LruOckkbhjRtSHzVhkvB7YgVtSPyRDt2lnVgoKIDffm3kTZ+D46DDzD4+4P/bw+RLOjEu3mPoNzVjabfuiHK6cHArz0o1j7G9sOPcT+3F99wbViWa0Nkng0TJTYU19lxvN4O3UU78i12NMgcEOgdEGmfIGOfE11VzzEU7EKI3IVPo1wY2e9C6Bd9EP/SD91UP/zODKLRMYjM7CFkel5gVP8SjdZReOvG8NOtN/hSNo5J7STGtrpxfvc73LnmQW3TDD5/O4O/OF5MC70wWbwoHPEigmbRwc2zKF/nQ40lPiRI9aXwh3NodTxDj84xdKaKobFahrzXGVI9YejKJEPTNg6N9PuTyx5A5b5c8pNxiVnLpfg0Li3iBdHHCcGU/m0wKUt4ZAzn05+bBHTYLSQxK6IUq4h0ARIy2yU045RQLDeU1HopbbBISX5fSjtrF1De+jBKSQ+jm+ky6rkcThHz5PRsvpxe8+WkHV9M1RHRtO6PaLq5XkH7VQrK2KKgmHQFWbMU9PNxBa0pVVB1SCLphlcR5wVL5tyNdPLURjqUt4kucL+jNI2KJlZkkP+1LGK/+pHC1+2hjrdFtOrOOYpzd1DWhhtk1ndRsnyYPgA5tHw6</binary>
            </binaryDataArray>
            <binaryDataArray encodedLength="40">
              <cvParam cvRef="MS" accession="MS:1000521" name="32-bit float" value=""/>
              <cvParam cvRef="MS" accession="MS:1000574" name="zlib compression" value=""/>
              <cvParam cvRef="MS" accession="MS:1000515" name="intensity array" value="" unitCvRef="MS" unitAccession="MS:1000131" unitName="number of counts"/>
              <binary>eJxjYGBwYGBosB/FlODRMBzamJT4o11cAwDmoadi</binary>
            </binaryDataArray>
          </binaryDataArrayList>
        </spectrum>
        <spectrum index="10" id="sample=4 period=1 cycle=7 experiment=1" defaultArrayLength="10445">
          <cvParam cvRef="MS" accession="MS:1000511" name="ms level" value="1"/>
          <cvParam cvRef="MS" accession="MS:1000579" name="MS1 spectrum" value=""/>
          <cvParam cvRef="MS" accession="MS:1000130" name="positive scan" value=""/>
          <cvParam cvRef="MS" accession="MS:1000128" name="profile spectrum" value=""/>
          <cvParam cvRef="MS" accession="MS:1000505" name="base peak intensity" value="116.0" unitCvRef="MS" unitAccession="MS:1000131" unitName="number of counts"/>
          <cvParam cvRef="MS" accession="MS:1000504" name="base peak m/z" value="610.133057206247" unitCvRef="MS" unitAccession="MS:1000040" unitName="m/z"/>
          <cvParam cvRef="MS" accession="MS:1000285" name="total ion current" value="11942.0" unitCvRef="MS" unitAccession="MS:1000131" unitName="number of counts"/>
          <scanList count="1">
            <cvParam cvRef="MS" accession="MS:1000795" name="no combination" value=""/>
            <scan>
              <cvParam cvRef="MS" accession="MS:1000016" name="scan start time" value="1.59855" unitCvRef="UO" unitAccession="UO:0000031" unitName="minute"/>
              <scanWindowList count="1">
                <scanWindow>
                  <cvParam cvRef="MS" accession="MS:1000501" name="scan window lower limit" value="500" unitCvRef="MS" unitAccession="MS:1000040" unitName="m/z"/>
                  <cvParam cvRef="MS" accession="MS:1000500" name="scan window upper limit" value="2000" unitCvRef="MS" unitAccession="MS:1000040" unitName="m/z"/>
                </scanWindow>
              </scanWindowList>
            </scan>
          </scanList>
          <binaryDataArrayList count="2">
            <binaryDataArray encodedLength="42860">
              <cvParam cvRef="MS" accession="MS:1000521" name="32-bit float" value=""/>
              <cvParam cvRef="MS" accession="MS:1000574" name="zlib compression" value=""/>
              <cvParam cvRef="MS" accession="MS:1000514" name="m/z array" value="" unitCvRef="MS" unitAccession="MS:1000040" unitName="m/z"/>
              <binary>eJwU1wVY1ef7BvDT3Z3Yc07dps4Wg/dGSlHEAOzc1N/CwMBOEFFU7O7pNp3O7u4uTGydc3Nzm07lBP/7f3l9LuB7vt/nfZ77fcFzZuhLhdVeKuo7S8V3nlLxtlyp0FQoFe2rlIqcqqViZbVScbJ6qTjXt1Qo+peK6gNLRf53pWLr4FJxfEipeJldKn4YXyouTywVn+eVCjGtVAyYXirGFJSKWTNKRcnsUjF8Me9fVipurigV3b4vFYM2lIrJG0uFfmupqL2tVMRvLxWZO0rF+j2l4tCzUnHpDWtESsXsslKhUoXEV/qQaOoOib7ekBjhC4kCf0hsC4bEqZiQuFMuJP4sHxLDPg6J/GohsbV6SByvERKN6oRE6y9ComfdkDjWKCTqtwmJegND4qdBIXF4cEhcHxISL4aGRCg7JMzDQ6LSiJBIzgmJbqNCYvDokJgyJiQWjQ2JTeNC4sh43j+B908MifAk3j+F909lzdyQSMnjM9P4TH5ITJ0eEosL+MwMPjMzJG4UhsRvs/jM7JCwFIVE5bkh0WBeSLSaHxLdF4TEkIUhkbsoJJYsDoniZSHxcnlIRFeERJXV7H0te18XEks3hMSWjSHx+08hYf85JKpuCYk2v3De7Zx3R0i8Ph0SV16HxLO/Q8L4JiQGfWDvpSFhlYVFFXlYNFSERWtlWPRUhUW2OiymacJimTYsturC4oQ+LG4bwkJqDgunJSyqWcMi1hYWfR1hMdIZFjNcYbHKHRY7PWExtlJYzKkcFns/CotLVcPiXbWw0FcPi4RPw2JSrbBYWDssfqoTFuH6YfFDl7BoNyQsRmWHReGwsHiYExZvRoWFdkxYtBwfFlkTwuKbiWExcVJYLJgcFj9OCYtDU8Piem5YvMhjjWlhYZnO/gvY/wz2PzMsehWGxbBZYZE/OyxWzAmLbUVhcWpuWNybFxaKhWHhXRQWNReHxYBl7HV5WBStCIt9q8Li8uqweLomLOpuCIvcn8Jiyaaw2LI5LG5tCYtXW8Ni7b6wuHAgLHRHwiLtKvt9HRbn/w2LR2/C4pgkIm5JI+IPWURIFRHRVB0R6ZqImK2PiHWGiNhrjIiLpoh4b4kIgy0iKtgjoq4jIpKdETHEHRF5nohY6o2IO4GI+CsYEfJyEeEpHxEtKkbEgMoRMa5KRDz/JCIsNSOi8qcR0atWRAyvHRHT60TEmXoRcb9+RPzbICLiYyPC8V2EmUbEpZER8TQnIj6MigjTmIioNDYiWo2PiGET+dykiFgxmc9O5bO5fDYvIjT5ERGcHhEtZ0TEd4URMWVWRCyeHRHHiiJCtiAi3AsjosYi9rQ4IjouYV9LI+Lgyoi4tioiXqyOiI/WR0TfjRGR80NEFP7IeTdHxJOfOfMWzrstIlJ2RET2rojI3x0RtY9ExK9Pec/riGjwH+d5z3k+RERBaUTopVGRrIiK7sqoOKOLiqA5KmpboiLXERVLnVFx0h0VKn9UxMdERVa5qFhcMSpuV4mKPz+KCsXHUeGtFhWielRk1IiKW7WjQlY3KmrUj4qfYqNCGhcVLhEV1REV/b+J8nc7Ksqyo6LaiKhonxMV40ZHxdwxUfHDWL42PipeTuDrE6Oi2dSo6JAbFQPyeM+0qJiXHxWHC6LixgzeMzMqnLNZc05UNC+KioHzomL8/Kj4cWFUFC+Oit+XcM3lUdFiZVR0XBUV/1sdFRPWRMWCtexpXVQcXR8VN7+PilcboiJuE/veHBVf/xwVk7ZExcKtUbH5l6g4to0zbueMOzjjLs64Oyo+2xMV2MsM9kXFt/ujYsoBZnEwKk4cjoq7R6Ki1klmdjYqTL9HRZPSqGgXioqiKOeSlokyeZl4ZS4TcmuZ+NZVJrZ6y4Q6pkwEy5WJoZXKxLmqZaJijTIx8vMysbZ2mdhbp0xc/qJMPKtbJpo0KhOHmpeJ3+PKRPtvysT478rEzaGsNbxMxOeUiV/GlYnyU8pEr7wyMWJamZiRXybWTC8Tl2bw+ZllIlRYJvrPKxPj5peJeQvKxJFF7GUJn19WJj5bwRory8Sg1WUid02ZWLa2TGxbVybOrC8TD74vE283lAn9D2Wi9aYy0Xsz+/u5TBRuKRNXtpWJyI4y0WEvf/6rTOz/u0xUf1cmOn0oEwqpBAkKCaIqCVZqJDivk+CDQYLGFglOUjurBCX0lU0CrUOCuVTOKcERlwQ33RK88khQ6JPg84AE+6lrjATd60vwO7kbSbCG0ESCzrESPKe8ZhIsby5BRyHBY/oaEphbSrCYtiRIcCqRayZxTfoqWYI3pGslwXyq0FqCn+hYqgSpbSTo01aCUWkSqNpJMJuC6RJsoIPtJUjuIMENkmVIMIPWZkqwL0uC19kSbBwhwRcjJSjOkWDEaAk8kyXokivBrzQkT4JlsySoNluC7dR8DnstYo/zJVhCsQs5714J1u+T4MB+Ca4f4KwHJfAeYQZHuQYlHJMg+4QEkpMSFJD7FHOgT09znbMSvKD88xKsuiBBzYsS7KZLlyQYfIX7QNOuSuC8JkGN6xLsInFDgouUVcwMadBNCSKUd0sCx20JVlD1OxLspMx7EuTel+CbtxKc+8CMS/l9SIIpYQk+jvJaGeeRSPGNVIrtCn5VSzFFI8VSLX/WSXFOz2tGKZaZ+bNFiuZWKUrt/NkpRTWXFDuouVuKb71ShGiqT4rlfikuBKX4tJEUe6llYymuUkFTKTzNpLjWQorucVL8TjJI4YuXYj3VainFAbqRIEWPRCn+oBFJUiiSpZhF/hQpvqc6raQ4RCmtpSimXqlS/Ek5baRQtZViNgXTpKjbTopW6VLcoj7tpRjdQYqijlL82EmK+hlSHKPUTCnuUL8sKf6hsZ2l2NRViobdpEjrLsVXPaQY2E+KrOFSREdIsTqHc42SousYKX6jGeOkSJzIHqdIEZgqxeFcrpknxU3qPU2KUflSqKdzzQKuN0OKNjOl+LJQCt1sKeZToyIpTtKAeVJMnC9F00XMewnzXSZF31+keLtbCuNeKRbRmf3M/iAzPiSF7TBzprijUlykrGNSPKfBx9kn5Z+QwnWS/dKnp7gP1PI094G6n2H2NPysFPJzUhSS/zyzpToXmC3dvMj+L0nxF6mvSFH+qhRtr0txj8YXS2G4KcVCqnJLitjbUnS4I8Uj+vquFB/IWiLFJ/fZ2wP29pB9PZJi21spwu+liA9LcYVkZdx7iQyHpDLclMnQWy7DaxqtkEGjlGEulVfJ8BM1VMtwgtI0MpRQf60M/9FEnQyL9TJ8ZJBhG31nlsFhlaGmTYZ4uwxX6KVDhu/dMrTyynCL+vhkmBeQoUJQhkYxMpykduVkuE+TKsgQW1eGb+rLMLWBDCsayrC7kQxoLMNvTWSY2VSG9c1kqNNchpQWrEd94tg3jREyaHmi51HFeBk2U6OWMpyi9AQZHtDARBne0+QkGSzJMiyjaiky7KC4VjIMSZWhjArayFArTYbkdjIUU690GUa1l0HdgbnQTx2ZSSdmQmkZ7J0GZMrwjiZlyWDuLMNS+riLDC26ynCBsrrJ8JzKuvPeATKsHcxaw1lnJPsaxX7GyOCdxPmo9mQZDlLKFM43lfPRmFzOl8fZpslwOl+G9tNl+LpAhg9UvZBZz5Kh62wZ5EUyfLlAhn/JsEiGRVRlsQxNl8hwjjotleEpfbdMhghNWy6Da4UMq+mzlTLso8RVMlynnqtleEU5a2RQrZWhiMqt4/zUYD3np7TvOT8N2MD5afJGzvIDs6XOm2TwbZFh604ZOu7mWntl+HS/DAkHWJ96HmR9yjnE+odZn8odYb1jzOQ494qsJ1mLPjklgzgtw7CzMv6+yLCBUi/KcIe+vCTDGxp/WYZm12Q4T5nXZRh8Q4bpxTJ4bjJvqnWLuVLybZ556n2H2dKYu8z2ngyVSmT4mZrcl+EMdXjAs/hQhhDlPeLZfizDKvr0iQx7KeEp56AezzgH5TznHL9yDir/gjlRw99kqP9GhrZv+TvzH8/bB543ehHieY7IULdMhiOUKpHDJJdjMW1XyHFbL4fBJMdHZjnOW+QYbJOjjArscngccqyjWy45+rrlGOuRQ++VYyFV8cnxCzX1y3GOMgJyPKNBQTmi5CknR63ychykPhX5bCXeU1WO6dX4fUPWaMQajeVo1oTPU0Ys127KtamgmRyHWsjxj5BjHNhfvByLaFtL9pggR2aiHEOS5JAky+FLkfP/Czn/v5DjMN1pLceXqXJMaMM523JO2p4mR4t2clykF+lyzOwgh7+jHBvoaCc52mTI0T9Tjv+oWhc5hneXQztMjvkUO4Iz5XCe0cyCDo1hZmPlGD+edSfKkTVZjl9p5lQ56uax1jQ57lH/fDl2zZBDNVuOImpUJMcpaj9XDucCOVbT/oVyJC2So5h6L5ZjzBI5Ki/jbCv5/U7ms5v57OHMlLmXa+xn3we4zkGucYhrHJZj8hE5lh+VI/64HK9OyKE+JcdcanxGjtP05KwckXNyuC/IUfsi+6fxV5jNVTl2XJMj7rocl+jlDTlO3pYjdJf9lchx4Q3neiuH9J0cgfdyTA3LsS/KPiUKLJQpcEGhQJZSgY0aBeprFUjTKbDKqIDepkBzhwKdnQr86FGggVcBS20FRtVTYF59BZ43UkDSRIGZtCFWgWNN+WwzBe7TwOYKfKCqiQpsp7gkBS5Rl2QFhqcooGylwBwq11qBTdQoVYHT1KGNAk/ou7YKTE9TwNNOgTrpChym1PYK9O+gwPJOCtTIUGAPJWQqcJ3+ylJA10WBKl3Zczf23F2BF9SwtwLf9lVgwSAFfhnMa0MVGJatgHyYArOo4QgFTlL7kQrkj+J6oxU8G1xrrAJ3afJ4rjWR60xS4OU09p7Pvqezx5kKDCpUwDdbge/pswUKVFuqwC66ukyBV8sV+GO3Ajl7FNDsZV7UdD9zPqBA9kEFZIe4PsUcZrbU/qgC608o0OaUAiX0/rQCU88o4DjLvaBb5xXod0GBf2nCRQXMlxRYSp9cVmA3xV9R4Br1vMosaPQ17u115nFDgW3UoliBi9TlJucg5W0FiqjCHQU2U5O7CpylTvcUeEZDSriv9xU48oz79lYB1XsF5lJsKfuOKPBTlBlIlPDJlUhTKvGA1mqUqK1V4q5OiXd6JSYblEg2K9HXosS/NMGqhNmmxFL6xK7EdYcSvZxKjHEpoXcrscOjRJxXicv0h0+JZjFK/FZOiWHllShfUYkBXygxqZESNZoosZcSY5Uopn+asmZzJXa3UOJanBI9BWuCNeNZs6USIkGJK9Q9UYlXNCpJCU2yEvOpeSslLlKX1kq8JFUbJba0VaJpmhLn6UU7rp+uxOz2SpTroMQmatxRiU6dlHhGQzKUkGYqUUjBLCV+pIadlThFHboo8YTKuirh767ERjrRQ4n0nkp820uJCHn7KHGsrxKHvlWi/yDmRlMGK2EfosRnQ5U4QCnZStymt8M4/3AlrCOUWEE1Ryqxj5JylLhJfUcp+Z5AieVUY6wSfcYz50nMhXpNUeI1jZ2qxJJcJarlKbGL4qcxM+qZr8RfVHUG85qpRI9CJUbPUvJ9rxILafsc7k0Rs5unxLYFSrRYqETXRUqMXMwMlzG/5UpUWqXEVhqxVonYrUootisxh8rvUOLXXUpk72aOe5jjXuZIZ/cp8Xy/EvKDzPSwEmco4wivkeyYErNo03FeP8G8T/I6DT3F107zNYo5w9ep8Vm+fo77QbILSvx0kdcu8TnqdJn3XuW1a7x2ndeo0w3eS0OLef9Nvk4xt3gPNb7Ne6jTHd5DQ+/ynnu8h2JKuB41vs9eHvC1h3ztEa895lzP+fVXzvhSiSb/KJH5L2emYW+Yw1vmQOX/U+Jnin2nxDnKes/zRcM+KKEsVaKIfg7x7IX5WkSJ4VFeL1PiglSFzjIVXtIIuQoqhQrzqJJSha3UTKXCReqi5j00UqOCWst7qLJOhV+ouV6FS9TVoMIflGNUQWNSYQFVMauwjeIsKnSzqvCKRtlUEE4VrlB3lwp/0mi3CnqPCouoqleFnQSfClfpL78KYwMqVItRIb6cCtfp7/IqGCuqsJRuVFbhnyoqjP9IhWVVVajxsQp76c0nKlhqqLC/pgpvP1OhVR0V3n2hwtS6Kqyup0Kt+iqkNlBhYEMVPlBuIxVcjVWo00SFtrEq3Kevm6owrZkK65ur0C5OhYf0rVAhQtOh4udVFTZQ/ZYqnKD2CSo8pkGJKpTRzCQVAskq/EgNU1Q4TR1bqfCUhrRWQZqqwiyKaaPCJmrcVoWzlJGmQnY7FRTpKsyhCu1V+JmadlDhPHXuqMJvNKIT9yyD+0GVMrkXWdwL6tqZe0E5XVTQduVe0EfdmHl3FXr0YOY0pqcKi3up8HFvZtpHhZv9VZg4kBl9q4JjEDOiWoNVOESpQ1QooYFDVSilvGwV3MNUWEdfDFfhKKWNYD70zUjmQ9NzmM8o5kMnRzObMSo8oUFjVZCMYzb0fCLnnKSCfDLnpPJTOCfFTuWc1DmXc9KIPM45jXNS5XyeO2oxnbNStwKeKxo1QwXdTJ6fQp4fwiwVXs9WofpcFfrO52wLVDiwiOdgsQp3qP8SFd6Tc5kKa6j2chWO0P0V3PeVKoQof5UK369Wod4anuOtPMe/MEPqvo0Z0pjtPLc7mCNV26nCbmq5i2eS+uzmuaQJe3gO96qwnGru43mk5P3M+QBzPsS1qdZhFQ5T6CjXPKaC5zjXpXoneK4o/STPFQ06xexOMzsKnlHhJ2p0VoUzlHFOhV8p+zzPzQUViqjiRRW2ULNL/D2m3y/zTFzhmbiqwkL66JqK7++Y1XUVrlHPG8yMxhWrYLrJ3y+qfou/T5R0W4V+d1SYfFcF+z0VVtHAB+z1Ec/P3yr0+oczvuHv31sV9lHyfyrcpq/eqTDlPfMtZa5hnomoCpvlasQq1DhPnZVqvKSRKjXmq9WoolFjOwmtGlepp06NsXo1jAY1llJ1oxp7KcmkxmSLGnarGquplk2NNnY18p1qeF1qbKD6bjU6eNQY7FVD6lNjs5/rBrhmkOvFcK3yakRqqCGvrcaWOmo0+0LN96BqLKqvxscN1NhJ8Q3V+KeRGhMaq2FposansWoMaKZGXnM13C3UWE/H49RIF2o8pkFQQxKvRiHFtFRjEzVJUOMcZSWqMSJJDXUyZ6UqKZyVrrbinK3VeE3jUtVY1kaN22lqvGunxtR0Nda2V6NOBzWOUlpHNb7tpEaUAplq/EiNstTI6KzGsC5qxA1mTtnMaJgaycNZh+qM4rP03Rg1guPUyJygxguaP4k9TGbWU9gD/T1VDXOeGsup5jQ1UvLVuEN5BZx1Buecqcas2WpcKFJDO1+NXQvUuLFQjT6L1Ji0WI3UZWpsXMnru9Uo3qNG371qvKHV+9U4fECNbw4xbyo4zL6PsI9j7IOGH2cfJ5kFiVNqXKNep9kPjT/D3M+qsYIOnlOj9Xk17lHoAvf6ohqnLqvR8YoaRdeY2y01atxm33fU+HCXPZeoMeShGobnaoz+V41P3vLc/KfmmWSu79WoW8qZ6JVEg9sKDd4pNchVaVBXo8FxeqLVYIhOg9l6DZobNbhEY8wa7LNq4HZq8NStwVCPBhV9GmylFn4NTDEa1CynQavyGmyopIGmrgZ9G2jwhmo31iCtiQaPqFwzDTbTheYadG2hwR+kFxp8Ag2S4tkPfdVSg/f0S2sN4lI1uEI922jwmsa31eBgOw1K0jU420mDrAwNfqORmRoszNKgamcNdlFxFw36ddXA0V2DYz00/LyiwZphGtQZrkG7ERo8pvKjNOg+RoM/6cB4DTKnapCQz2fpv+nMYiZnnMP1i7j2XA0/k2iQulCD+/TNIg0iFFyiQZOlGvy+jHOs4BwrOcMqDeqvY35bNajwC+/Zp8Em0h/SoPphDVKOaPj3TsP3Yez5NHs+w57py3MaTD2vgeuCBvUuatDhkgbZlzVQXtFgLv17XQN7MeegOjc1OErtbnEWGnxbA9kdrkkV7nJfqMU95lbC3snyQIMHjzQofMI+/tZgwBsNSin/rQa+/zT4gc6+Y57vNXhJIz9ooC3VYBHlRTXwlLFPhRY3lVrkqrUYptfiI6MW/cxa1LNpcYI62LV4RtkOLZROLaq4tOjr0WKKVwunj68H+DopYrSYS5MrauGopMUXlbV4WkWLoR9pcbymFm/q8LUvtFhbl9ca8N6GWlRupMX1xlr0acJ7m/NaHK8JLW6Aa8Rr8ZbqJrIPyk7m2q14PVWL9W21OJmmRcd2WjwnVXv23UGLndSyoxbF1K+TFu8oN0MLd6YW31P9LC1OUafOWvxKw7tooe6q5XsKLT7upsVuSuyuxS36qocW7ymvpxaeXlos6qdFwRAtfhqqxathWqTmaHGfoqO06D5Oi3HjtTBP0OLwRC3aTtKiRa4WV6lXnhb/0MRpWtjytVhNdaZrcYzSC7R4QkNmML+ZnJ8qF2qxnTCLOVDf2cx6DrMu4sxzOfM89riIPdJXi9kj5S3RwrtUi43UcJkWZyhnhRa6lVpUX6XFPkpZrcVd+t8aLcJUsFaLwDotNlHsei0uUNfvtfiTxm7QwrRRi+X02Q9aHKI2P2rxgCSb2Ps27uEO9ruTe7KLfe5mvvuY737mSxkHtHhB1Q5rMf2YFv7jWvxITU5o0eUk86Mxp7QwnuYa9OkZLQ5Sm7Ncg749x3XOazGLyl/QYgu1uKhFz0vMkmxXtFhDda6yFxp6nWfzBve/WIsvb3HfKfc29+2OFhuo4V1mQpn3tHhJOSXM5r4WS6j6A+ZDrR5qcY/+90iLCM14rEXMEy02U9OnWlyi7s+0+IvGP9fC8qsWK6nWCy3a/abFYxr8Ugv579y7V9y3P5n5f8ycBr5j5lTwXovgB2ZO3UKsRSsjWnwe1UIm1aG+WofTlKHR4TcaqdVBq9NhMX2i12EfpRh0uEf/M+oQoRkmHYJmHTZTU4sO3a06PHHqMNetQxWPDi29OhTTlz4d8vw6eAI6bKSGQR3O0u8xOowqp4OhvA5LqWYFHQ7Q/Yo6lK+iw1ZyVNPBUk+Hdg102NGYNZuwJn0Zq8M7athch84tWIsMQoeD0CE1XgdJgg6zqUKiDr9QXJIO16hPsg5vaEqKDs5WOqyneq11OEUvUjl3G87dVofqaZyZ7rXT4et0HaI0s70O5Tro8DM176jDFerZSYeJGTrYM3VYSyeydOjQWcffbx1/r3XYQ8nddSjoqcOmXsyptw4T+urQbZAO4wbrsGqIDrWG6pCezexo6DAdlMN1mEcfjdBhFyWM1OEW9c/R4QPlj9Lhx9E6NBmjQ9exfH4Cn53I+6fw9Vwd/NP4OjXJ1+ECdZ2uw59UayZzLGT92axPCUWsS/3nsuY8HX6ar0PsAj5D3RbqEFjDubbzDOxmHnuYB5Xs1eGbfczyoA4NjvLMUOYxHV6S4YQOy6jmSe4DPTylg/SMDnOo0lkdtlP8Oe7deZ6HCzr8cFGHxpd0OE+vLusw9ooO5qvs85oOR+nJdfZarMN8qnpThwG3ed7u8rxRs3vM+4EOJx/q0Pclz8ErHY78rUPaPzo8piH/6qB4wznpo7fMkRL/0/G9NOu80yFEBe9Z7wP3hZqW6nCJeoR0+Jsmhjl7hGvQSIkeS6R61JDpcV+ux7cKPSRKPaDW4wa90+jRWK/HebKY9Kht1qO9RY+9dj0KXXpsdesR59HjGvXx6jHVp4fbr8cG6hzUw1ROD2cNPdJq6/GYhtTRQ/GFHh/V1WMX3a6nx4D6eoSooIEewYZ6bKZmjfS4TL0a6zG5CWvE6lG/qR6ZzfT4NE6PQ/RYsB70mBfPWi31SExgPRqQyHo0I0mPn5P1aJ6ix7+tWCNVD2M7PZbT4XQ9hnbQo2onPXZTuc56bKGp3fS4MEiPboP1eE1rhupxMluPTsOY0wg9ao7U4yA9zNFDPlqPuXR7LNccx94ncD36fooeDabqsXKaHvtm6hFfpMelBXr8vVCPSYv0qLdEj9P0cil7Wa7HZyv02LNGD9+Peoz6RY92O/RQ7eK13Xrc26PH13u5Fwf0eH9QD/9hPWKPMIsTemSd1GPFaT0+P6PH07N6DDunx8LzXPMC9/KiHtLLerS8qsct6n9Nj1K6UqzHlFvcn9t6NLyjR5e7evxJ4+5xf0v0WE0n7uvR8YEeTf/iHr7RY8QHno+QHoMjekSlBlSQGwCFAe+VBvjVBlzSGDBZZ8D3egN+tRqw1G7AIYcBj50GfOwxYA/d8xqwPWBA/xgDSqmgnAHB8gYcqGXA3XoGfF3fgFkNDChuZMBXjflarAGbydPCgMZxBnQTBrymiTDAHm/AOhqTaIApyYCVdCyZa6cYMKKVATVTuXYbA4a2NfC9rwE7OxqQ0MmA2xTOMKBclgGiM/vvYsC0rpyhmwGbqFcPA6b0NCDzK9YdYMCCwQbcH2rAd9kGyIYZUERVhhuwi+6MMOB/Iw0ozGEWo9nzGM5F08ey93EGXJxsQI8pBjhzDWiYZ8A56jLNgD+pbgH7ncV+Zxvw6VwDsucboF5gwP6FBqQuMmDQYgPmLTGg6lIDkpcxOypbbsCtVQas3W5A1k4D/qAxuwww7zZgFXXaa8DwQ5z9CLOnoccMUB1nzROsedIA+WnWpKpnDEg5y0wucIaLBkQvGbDtCvflmgEzrhuw5YYBccUG9LtpQP4tAwK3uQ/U/I4BV6nPXQPeUu49A7wlBvxIsfd5BqjnA+b30IDzj7lfT7hXT9nvbwakvzNA88GAxVSj1IC2IfYWMeCTKPuj1DLmLDdCpjRit8qIZLUREq0RcyhqMKKl2YhbBLsRpQ4jtrqMEG4jvvQY8bPPiL4BI96RP8aITdSsnBG9yxvxlnIrGOGtaMTlSkb0qmzEG/J8ZESj6kasrWfEHw2MGNfQiLqNjThFGc2NMMUZUVsYcYKMLY1YQbUSjDhGLxKNyEkyYnmyEZ+nGNGhlREjWxuhTzViGR1pY0T7tkaMSDNC186IT9ONONzJiGGZRmiyjKjZ2Yi0LkY8oeyuRqi7GbGYanQ34iC17WHEY8ruydd6GVG9txFt+hgxpL8RCwcYsW+IEQ+GGjE42wjFMCP2Djei9Qheo0EjjZDnGPHxKP48ml/HGVF1Eu+h+5P52lQjWuUZ8d00I1IKeI1kM3lPIb/O4bW5/DrfiLlUdQHvW8SfFxsxj6ouMWIPpSzlcyRbzutUdQWvU6uV/Hk11/iBfe00Yj5V28V+6eFu9rvHCOVeXttnxH5K3c/r9OiwEaqjnPs056bFZ5nNeWZ1kd9TzUtGPL3M/K4YseQqs7xmxLPrRgy/YcRnN5nzbWZ/h9nT0bvcixLuyUMj/nxjRIN3Rn5OM8JRakS3sBF/0z8SE94oTJiqNMGrMqGp2oSrehP6GkyYbjUh5DAh3m1CodfEz+wmbKf/BUyYHTRhZ4wJSeVMeFDVhGGfm/Civgm1G5mQ0diElzSmiQnmWBNONTUhq5kJZ+NM+EuYcL6lCZMTTXAnmfADNUk24RL1TDEhtxX7aG1Cs1QTP7ub0KeNCYE0E36mFu1MuE4f0k0oaG/i+zMTthI6mtC/kwlhKsxgn5nskxKyTLhD/+tswpwuJuztacLaoSb8k2NC7BgT8saZEDOZz001YWauCRXy+Mw0E8ryTUieYUIJyQtNeDTbhEVFJgyfzxkXmWBcYsJKqrPUhMxlJoxdbsL+XbxvtwnqvSbU3GdC+n4TRhwwQX+QWRxmFkdMsBw14fQxEyacMKHRKROmnOGM5zjjec530YS4S8z7Mnu5wl6ucga6c82Er6+bUHTDhN3FJqTcNOE+DbplQtu7JmhLTFhKR++bkPOQ/TzhvW9MfB9kwh5q9R/3h5TvTdCFTegYNaGu1IzTNEFuxvcKMy4ozeihMuOq1oy+OjNiDGbI7WZUc5ihcZtxxGPGC68Zq/xmnAqYkRU0w17OjPU0taIZq+uZUa++GV0amNGksRmXqFcTM/JizfA3NeOr5mbMbGFGhTgzttNdYYY03oy59CiB9ZNZN9WM8W3NcKSZkdveDF8HM993m3GNZmSYUT7TzP00cz/N+LqzGZIuZhRR1a5mtO5mxkMa0t2Mwz3NyOltxhd9OVd/M/YN5RrZZiwZbsbREWaYR5mxcZwZ0yaaMWCKGbtyzUjOM0M/04zlNG62Gd3nmuGdb8YmurbAjC8Xsu/FXH+JGW1WmJG90gztKjM+W82aO8zosJPz7zHj9V4zJu0zw73fjCsHzHx/Ysb0Q2aUO2zG/46y32Ps97gZe6n1CTOGnuSzZ8xYc86Ms+fNaHqZe0AfrpjR8jpnpa9vMKdiznGTa9/iunfMWEqf3zXjGHW6Z8bYEjOs981YRw0esP+HzO4J+35qRsXnzCXE/qQWdJNZ4FFY8BPN11vwicGCFWYL6lgsOElZVgteUW+nBfkuC2LcFr6ftSDeY8Etquq3YC+lBix4RNlBC7QxFiylY+Us+L28BT0qWxD52IKU6hYUNrCgUkMLBjW2oEasBb82tWBUMwtWN7egXgsLzlDXOAv+psmCvYG9UbN4C67Rly0tKKWKiRbsoKQkC0rou2QLFCkWVG9lQXprC3JSLXidxhrtWCPdgh+pWXvWoC87sAbN7Mganfh8Bp/P5PNZFiykGp0tOETpXdgf5XS1wNSNPVK97uyR/u7B2j1Zu5cFzXuzLlXsZ0H7gRas+dqCT0daYB1twToKjLdATLDgJg2caEGU5kyy4KPJzI5SpzA7qpVnwfh8C34ptGDeHAuqFVnwbK4Ffy20wL2Y/S/hOtRvKfunisst2Ek1V1sweq0FV3ZYsH23BYl7OM9ezrKP2R5kP4cs6H7Egn8p96gFvmMWbKa44xYU05yT7OUUe6HHpy0YdsYC3VkLTpzj3p+3YMYVC//2MCtS3rBgER0u5qw3LXhB5+9Y8OauBXn3LNhSYgHuW/C/BxZIHlowl54+tuCLZxacptfPLejz1oL3tP0de31vwT1aWMqaIdYMsyatjVowTWrFVpkV8XIrpEorDqisSFNbsUprRV2dFWdoqsEKn9GKOJMVxTTAbEWU5lis+MhqxV5KtVmxwmFFZ5cVbo8VP1IzrxVf+awI0yy/FbsDVgyNsUJTzooT5a3IrGDFK5pQ0YrSKlZ0qmFFzXpWjG1gRaNGVrxrbMX0JlYkNrXiHimaW9Ehzor//7eOGsVb8V9LK/ITrNiWaEVCkhV36dtk3ptiRY1WVhym9q2teEFjUvlcGysatrXiAuW343PpVsg78r5OvCeDlbP4emcrYrqxRk8rSrKtUA634vJoK5ZMtOL4JCsyJrPnKVY4p1rRNNeKfnlWFE7jfPmcr8CK63OsiBRZ8Xg+M1loxZQlVmxeasXNZVYMXG7le2hmvMqKZ5SzmnPvsmL8btbbwzr7WeeAFY8OWpF9yArdYStqH2GuR5n9CWZ/ks/Tx6et2E/Pzlgx8qwVpnNWrKZz5614c8GK4CXmcIWzXbViIb28zlxvWGEvtqLPLSs+0IzbVuy8Y0XKXSse0Mn7Vkx6aMVPj1jvBXv5j728s6LVe/bygXNErPifxAaJ1IaDMhvS5Tb8Sr3UNhRobCivtWEHJelsWGqw4XOjDX+abCiy21DVYcN+Ou+xoafXhreU77MhMWDDPRoUtEEZY8Ni+qycjX/XbJhQwYZIPRtm17dhXwMbnja0wdjYhtVUv4kN56hHrA3TmtqwrZkNCc1Ziwa1YJ04G44LGzJgwytqnmDDdeqfaEOU5iSxn2QbGqTasD2NPbezYUg6+25vQ1ZHG/6iTRmctTNn7cJZu9pg7W7Demrcw4aZvWy4M9CGjt/asHEQ+8u2wTSC9UZyvhwb/qPpo2y4P8YGzTgbpFNtqJ5rw9hpNmzIt2HWDBueFHKGOcxhLnuYxx7m21BC6oXsgzovtmHyEhvPjg1imQ1fL2edFTbMp+orWWeNDVfX2vDtLhs/d9nwB7n2c9YDNpSesKHwpA17TnGd08zsLHs6z3Uucp1LNtS+aoP/hg3xxZyDPr3NzCnjDvMi9z0bWpTYUEwD79sw74ENnzy04RC1f2SD/YkNsU+5N89tOPuPDVvC7CPKZ6V2xCnsaKa38zOTHUVGOz422XGA2pntqOK0o43LjqfU0GvHe58dFQN2tA7a8ZjKV7JjByVXtkP3kR13a9vxWV07bje0Q97YjoVUs4kdxygj1o6bze2QxtlxRNgxPt6OH1vacSPBjgGJdsxLsuNQsh0dUux4SeNa2eFobcdGapZqR/827JGK2tpRLc2O9HZ22NvbsYEOZLDfTDt+JVtnO76nJl3suEJfdrUjTLO72bGvux3Pe9gxqqcdll52rKfKQ+0YOYzzjbDjIn0YaUfv8XbMnGDH7on8msev0+xIzbfjCZkK7FhD72fytUI7Ks3i67SmiM/O47X5duxZwJqLeO9iXqeGS1ib+izlPZS6gplSw9X8ut4O8wY79u9l//vsGLOfMxyw4+pBOyKHOOdRO66fsPPvCOc+zYzoxnk7Bl6wY/5FOw5fssN1ldles2PBDTuOFtvx6qYdk27Z4blt5+dw7scdO765a4finh2L6LMSO45T1n07/iLfQzviH3H/SPXEjsG/2bH9T+7p39zn/+xoJHGgn9SBa2oH5modOKRzoL3eAafRgR+phtWBzQ4H4HTgNn3rcuCEx4HXXge2+h1ICDhQQoODDpwp50C38g68ofwKDuyo6MDuag5Ur+/ArcZ8rqkDU5vzXuGABg4sozrxfI66t+RzlJ/gQPlEPkspSQ48ouHJDhhSHFhNF1o50Lu1Ax/oWVsHRqU5YG3nQJN0B4o6OFCtI2eg9p0ccGVyBmqR5cDCLg582tWBv7o5MKW7A/4eDmyh6tkOHKaJwx3wjHBgE90e6UCXMQ78Q7ljHVg50YHzkxzoNdmB9zRjigOVpjqwh9rksg/KyXNg/TT2ke/AVfpqugNRqjbDgQ4zHZhQyAxmO/D3PNac70DiQtZdzLpLWHepA++ozQrOs5J1VvHZNQ50XM9eNnLmbQ6M2e2AfY8DG+n6XgcyDjrwJ7U8wiyPObCczh5njicceEvTTzpQ4ZQDu6j1aQf/9jgw8owD5rMOrKPG5xz87OVA5Dxzu8DMLrLHyw6Iq1yTvr3mQK0bDnQtdqDcLe7Fbe7DHQeMdx1YQ5fuORAqcSD9oQPjHjkgf+bAg5fc3w8OVJE6YVc4sZFuKJ1YqHbiU40TU3VOBPRO/EKJBieyjU7oTU6sokKrE1VsTuyjdnYnxjqccDid+IE6+5z4m3L9TiQHnXhIq8s50aC8E+mVnTj8hRPLGjlxtrETPZo40aaZE6OaO7EATtSMd+IYZbZ04jVNTWAPieyBEpPYQ7ITF1s5UdraiVmpTlRtw5ptnfiNxqU5cbqjE906OZGf4UTrLCfWd3Gifzcn/L15fbATu4Y6ETvCCUkO649m/TFOJI1z4uAUJybkOnF3mhOa6U58UeBEzxlOzJzpxN5CJ36d5cTXc504Nd+JnYtYezFrrGCvK9nrKtZZ7cS2NexpmxMvdzgxfqcTrl1ObKI7uznvXs67j/PudyLtEOtRi6NO1DrBvk468YZ2n3Yi9YwTtnNObKBm55343wUnFl104uQlJ/65zLWvOvHkmhMjrzthucH5KLbYiWtU8zYzv+tEzD0nttOjEidMD5xYR40fOvHVIyfmPXbiz/fMMuTEA+pX5kSEiiQuTJa7sFXhwn2lC/20LhzWu/DKwGsmFz5xuvCni/e4XfB7XEj0uvCAsn0uGPwuzI1xIaM876EpFVz4paILSZVceEgx9VzYQesbunC9kQsDGruwsIkLn8a6cIK6NHVhZ3MXNggXTiW40C3RhelJLlRMdmEPtUlx4TmNaeWCvbULP1CLVBdu0TdtXFC2dWEp1Ulz4QzNSHehcnsX2nVwYVxHF1ydXLiT4YImy4XznV340MWFWV1dqNrNhYP0e3cXJvZwwdvThZa9XMgZ7sLXOS6kjXdh7AQ+O8mF3rl8Js+FSdN5X4ELCTOYExkKXWg4y4XL9OVsFz8buVCjyIVjlDmXs8/n7PRkgQsjF7rQdLELN+h/S1yQL3VhMXVb7kLBCuax3YXU3S6oDrhw9qALPQ+58NERF9of5ZrHmfVJF66cdqHmOReOU94FF1pfcuEpjbrswsYrLty8ykyuMYsbrEE9i/nsXRe2UMI99kzZJS6sue9CowesR2UPXZj/iDUfc/3n3LN/XRj+xoXPP7CvkAvxEjcuyd2IKNyYq3SjusqNpzo3bAY3mhvd+NjuxiHq6HDjFU12uuF3uZHkduMhjfC4Yfa6sZ6u+9wY6HdDFnBjEZ0OutE9xo3K5d3YR+kV3Pi5Eteo70ZeQzd2NXIjrqkby5u70SfOjYx4N1olurExmWunuHGTvm3lxrLWbnyR6kbvNm50aufGlHQ3Ujq48ZhyOrrRLMONbzLdUGa5sZS+6OzGOZrdlf13Y//Usbsbf9K2nny2lxsje/P5b92wDuL92W70GuZGKf05ktfGcs0JbtSd6Ea1KW4cob+mupGb60ZMnhuj8t2wT3fjB7pd4MaKmW7UK3Sj7yzONscNsciNBkvd+HKZG/OXu1FzhRtdVrrxL+1d7UbaGjfc69wwbHCj8UY3ft/ixvc73Ph6lxuK3exjL/fgMGsfc2PlCe7PSTf6neIe0bzTbtQ448Zx6nyWNSn/nBsVz7uxh9IuuPGCxl9k1pfcyL7Cda5yT25wT+h0sRuFt9w4eNuNDne4pzT5rhuBe8yGHpcw0/vM4IEb6sdutH3JWcOcleIi7KfMjajUg0/lHpygSioP9lG62oOX5NV6+FnHgxF6D743eNDM6EExKc0eZDk8qODyoK3bA7fXg5Y+D7L9HhgDHqyjgTEeLCnnQe3yHvSq4MHsih5Uq+RBbhUPrtb0YHUTfo31oH9TD6TNPHjXwoPCOA+qCg/+hAfBlh7soNYJHoxO9MCR5MFPJJI9uEtDUjzQtfKgUWvWoVptPThNPdI8eE+F7Vgr3YND1Kk9a9LUDqzXyYNnNCbDg3tZHgzt7MGaLh5c6+rBgG4enOnhQbl+HqQN9+A3epjD+Ud58O1YD/pN8CBKXSd78JZmTPGgylQP9lP7XA/+oMl5HgSmebCdWuV7+P7Xg1HTPbAXePAjiRnsnwbPZP+FzIEazeIMNGC2B7I5HiyiM0Ue9JzrwQeaPc+DjAUejFvCrJd68DMlLPPgAQ1f7oF5BfeHmq7k/tA3qzxYvtqDems8uEhvv/fg1Q8eGH7hrHRtmwehXR5U3+NBxf0e2I568APdOca+jrOvEx6sooYnPbhC/U9xj06zL6p1hr1Rz7PsjWaf476e9+AIZV7w4G+adpFn45IHeyjtMnOkCVd4nq56sJWSrnnwiEZe98B6w4ON1KLYg9ukvcW1qf8drnmXa1Kte1yrhGvd5zoPWPcx6z7hsy88GPSS9//Oe//kPa89SP7AWUIexIU5a5TnUOKFXOrFOZkXIbkXRQovaii9OE5dVF68oQK1F5U1Xuyn9lov/qDJOi/fU3mxnVobvHhGY4xeOE1ebKJ4sxcllG3xwmj1Yh01tXlRTN/YvVA5vLjo9KKfy4sFbi9Oebx45/Wi0OdFVb8Xhygj4MVrygt6UT7Gi7blvHhB48t7sbWCF0kVvXhEIyt5Ya3sha6qFwOrefG8rhdj63nxoIEXzRt7+RnAi5WxXjRs6sUV6t/MC2lzLxZR7RZenKXq8OIYdY734l+a3pIzJ3Bmap/ImWlykhfBZC92UOsUzkxjWnnhau3FZmqZ6sV9Gt7GC3NbL5qleXGTNOlcnxq05/rUv4MXpRnMOpNrZjHfLlyrqxcdunnxiqZ05zo9vNhJz3t64e7txc+U0MeLEX29sPTzIjfbi+QcL3JGeSHGMN9xXlya5MXCKV58PtWL09Qz14sPNDvPi0+meXGUsvI5H02fzjULOB+9msE1Z3LNQq5JqbO45hwv7sz3Ys1CL/632AvFEi/qLuWeUXQZ92w5c1nPtXZzLZqzl2vs4zzUeT9nOsD6BznTIS/KHfGizVHu2zEv///n3lHyCS8e06iTXthPefET4bQX9yj7DM/MWS/WU9NzXnx7nvld4P5dZH404JIXsste9LnqRZjmXePZueHFxze9OEyZt7yoeMeLfZR+l/t2j3tWwrnuM08a94DzPfQi8RHPD/3xjvO/Zw9lPLMSH9bLfLgl9+E7hQ9apQ+rqJHKh6s0UO1DXa0PF6ifzocFeh8+N/hwmkqNPswx+XDM7EMXiw9v6SObD3ucPrRz+RDw+LCdWnt9eE5uvw+JAR9GBn34McYHUc6He7S+gg9NK3K9Klyjmg9FNX2YUs+HXxv44Ij14X5TH4Y388Hc3IcN1KKFD3rhw1pqAh9u0DfxPqha+nAlwYf+iT7IknxYQnWSfZjfyofPWvvwIZU9pvkwox37TPfx/wKuk+HDzkwf2mT58ILGd/bB28WHX+hJVx9Gd/PB2d2HET19iOvtw11a15f99vPhWn8fjmb7UGWEDwfp9UgfpuX48MdoH2LGsuY41iTXZB8SpviQPY05T/dhUIEPuhk+DJjjg7zIhy/m+lA2z4eF832otcCHMxRa6EPNxT6cpO5LfHhP1Zb50Hm5D2/o4Equt4rrrfZh3xofpq7zYdd6H5rtZO3dzGKfDw32Mw/69IQPPU5yr0750PWMD/9R4VkfCi6w94s+dLzkQ95l9nzdh4nFPoy77UPyXc5d4sNmSrjvw0MqecQ9eOLDkGc+nP/Xh75vfOj1jv2V+jA7xGwjPnxc5kOWxI+paj//Zvqx2eHHI6cfFp8fwu9HdsCP7yr6caOyHwM/9kNZzY+iBn7UaOhHt0Z+dIn14y1VbebHEcpq7keleD86tvTjL6qQ6Ef7JD/Kpfixh35vxXVa+7Er1Y9f2/nha+/Hsw5+eDr54cry42ca1cUPR1c/NpGthx/3e/ox9Cs/vh7qR4ORfpyb4sfneX6cpfA0P+bn+/HZdD/mzvDj1Ez2N4u9zfPjHX2ywI+uC9njEva3jP0t92PGCj8Or/SjYLUfh9b4kbGWvf7gx5RdfsTs9sN/3I/WJ/wYf9KP56f59Ywf3rN+/EKtzrFfGneePV/gNUq5yGs09hKvXfZjKyVf8eMpjbnqh/uaH1so+Tp/vsE5i/kzJd304wm5bvP7O348ptF3mX8JM7jPrw/9yHnELB77YX/mx4M//BjxmnsT8eMHSQAlUlIHMEwTgEUbwEYSugDu0TA9rxl4jYSR12iYKQCzmddIWHiNhll5zcZrJOy8RsMcvObkNbrn4vd+vhbg1xheo3vleE95XqvINSoHgEYBWJsEYIsL4CdqKQKwJwawiVomBfCQcpJ5LYXXKKFVAI8op3UAjtQANlNCG16jUW0DcKbxGiW2C+AxjUoP4Of2ASR1CGB0xwA/Z/JnSsoIYExmAFuyAkjuHMBTGtMlgK1d+XO3AFJ6BuDpHcAv9HJIALuyA/h9WAAxIwL8nQ+g/NgAXo0LoMKEACpODuCvKQFMmxrAgdwAOuUF8DflTwugcn4AByljegD/0PSCAKrMCOAQZc4M4F+aURjAR7MCOExZswN4QzPnBPBxUQBHqNr8AP5bEMCJpQF0XxZA0fIATq8OoNeaAEI0b20AZ9YFIN8WgGJnAFd3BbByTwAN9wZwjb7eF0Ds4QDWHg2g6bEA3+cFMPRUABtOBxB3JoDss9yfc9wfKjkfwPAL3JOLAfxI8ZcCeED2K8yfEq4yaxp1jTleZ2bFzOwmM7vFrO4E8PxuAOPvBeArCWA7TXzA/koDqCMN4gJ9KQtCrgqigToIlTaIldRIF8R10hiCaGIM4jtTEDpzEOvIaAuihT3IMxXkmQpihDuIHF+Q/7cE8ZjGBINwxwSRUi4Ib4UgYqoGkVstiIxPgyisHcSZhkFEGgVxrkkQ/WKDkDQNon5cEANFELGJQQxKCkKfzLXoTkoQQ1sFUZIaxMO0IDans36HILZ2DOJ5pyDGZwThywxiB7XJCuI3mtQ5iGCXIP7oGkSF7kF06BHEtJ5BVO7F+YYFoR0ZxJBRrDWRNaayv+lB7KFXBf/HcF3HVXm2ARx/Z4vdyekADt2NwI/uBlFSxcLuRhGREhAFG2s6Nzenbtbs7m6xWzc3N6dO597rj+/nPM8d13Xd9znnCXN+qTCntNKcA1VS60JzDteYy7XHnOrF5tjUmvO5zpzFS8yxXyr1i8arzLlUb87qNZJ7qzkJP5nzbo+s8YA5uQdlncLxsOyzyDtijusxc3mGl7Uel1pOmON10pyrwuy0OeuE3xlzboq258zZKALPy/5ekH29ZM60y+a8vGGO8pbUKxJvm/Ob0DbI3t41p/yeORb3zen/wJwRv8o6fzNnrRj7uzkBb835+R9zVP+as1skfTHHsrEC22YKBpspaNRKgVtrBZdE87YK1gjvdgrudFTwbWcFU7sq6NpNwRYR0V3BEzGrh4JePRX8JGJ7KXgp5vZWoDJXsFskKRS8ETqVgv3isrWCETYKNjoo2OamoNhbQaqvgrfCJlBBDgrqghScDZZ6QhWsEO5hUpPID1dwI1LBpFgFneIUPIpXMD1BQVSSgudiTrICRYqCneK3VImdpmBfXwVp6Qr+FBX9FFj2V3BYZGQo+ChqMmX9WQpuDVEQNFxBv0kK3ouz0yX3TAW+c2Sd82VtZQr2VCiwrlHQeImClaLlcgXjVirkXU/BJhFUr+C+2LJGQe/1CuZtULB5l9S5W8H2X2Rv9ioo3KdAuV9B6UEFBw8pOH5UwZCTCpqcUuB5WoHZWQW3zymYcF7BdxdkfZcURF+RtV1VsOua7OV1BSU3FOhvKjgg/r6loOq21HVHYomcBgVO9xScEyHPFQx9r8Dro4INnxQ0fJa9+1dBz6+UvGqkJKWpkkUtldibKfmqtZJxHZQEd1Iyp5uS972VnFAo+aJU4umupLWnkg0iwEtJJx8lP4g4fyVpKDkWrCQ7REmTCCWrxLVIJaOjZHy0jI9R0iAmxyoJj1fyRMxKUBKfpORXoUtRsl/0TVXyTuSkK3Hur+S8aJqppF5cz1IyJlvJxhwlUwYo6T5ZyS/TlFjOVPLPLCWLC5Scma2kcaGSUUWSs1hyiknzlXQukbylSgrKlFRXK7FZqOTiYiXDa5X4LlFyU7RfpmT7StmTVUqK6pXsXa3Eap2sab2ScxuUOOyU9e9V0uWAki1i9iElisNKjMeU9D+upOaEkkanlVw5I7nPKzG/omSnSLyqpPSakkPXldjdUnJaNLqjxKNBxopW92T8fanxoZK811L7GyVHPsqavyhp+5WKoEYqXjZVMbeZigUtVRwzU5HTSoVzGxXzu6mw7aXiK3MVlxUqRipVmKlUfC0C1CoaxGSNis5aFVvEHL2K3QYV+91ULPdW4eYjY/1kXB8VkYEqebZTYRmq4oioDVexJkrFd7EqHsWpmBmv4ucEFfGJKmpSVTRKV7FSePZTMbq/io0ZKshUMTVLxbZsFZoBKt4NVGGdp+LoeBX/TlAxfLKKidNUFMxU4VSk4pwILVMxq1xF7woVCQtUcs1VcahKRUa1in9E08UqVotey1XsEL+tUFGyUoVhlYypV/FRLFqtwmGNjF0ndX6j4uwWFd7bVIzbruLxz9K2Q+bvlLh7VDjuk7yiw2EVO4+pSDwu6z2pIuuUrPm01HVGxXkx7KyK5udUrBW3z0vdF1R0vKjiezH7snwP11VcvKUi/7aKlndUrBcNDbLfd1VE3VfxXBQ+UKF6qGLAUxVj36to90HFtyLhs4o3wvhF8jRSo2ypZo9IMVPzXxs1y9qqGdleTasOaqZ2UtOts5pt4lUXNWd6qmnSW0298DZXM06h5julmlCVmsdip0bN71o1++zVzPKUcy81id5qynzUWPiqyfZTc9FfjT9qugar0YSpeR+uxi5SzWlRHy1xYyRurMSNUxMWr5b/q5qCBDW7EtV8SZXa0qW2fmo2CPqr5d1MzfZMtdxb1TgOlLYCNbXFalqUqvmxQk30AjUvxf4qyVWtZvAitXyvavle1dysVTOhTs33S9Q8W6rml+VqUleosVmlZmC9mnbrpOafJd9uNT/tVVOyX83ng2rqDqnJP6Lm66NqAo6puSe6nVATe1LNa6E/reaQyDij5vw5NesvyB5eVhNzRY3umpqD4uN1NYtvSM03ZYxYd1tNwx3Z53tqDjyQ/odq7jyTz1/l/L2aRR/VbP1PTf/GGj4Kx6YazothzTQ0tNCgb6NheAcN3btoKOmmwdBdw2FR11PDxV4aRvTWcF+hYbpSQw+VhgIXDcluGv4Ule4abnhreOanQeWvIS1Aw+pgDb4hGm6LqHANL0VRhOSN0TAlQUO3RA3bRWyS5EnRsCRNg2tfjXw/GmZkaEjM0mCVoyE3V8OB8RruTdXgPkfD7mINf83XsHiRhguLpeZaDS3rNHwt7i3R8N8qDd+t1VC9UWL9pOHhDg29d2lYsEdD430abu6XOg5LzCMa+h/V8I+oPabB6bjEE/knNJid1LBBcErDA9HzjIYd4o+zGk6cl7Ve0jD+sgbNdQ39bsg+3pI6bsv+NMj+3NXw+32p/aGMeSrtv0n77xpefJKc/0q+LxpaNdLysLGWmU207GqqpbK5lpMttAxqqaXeTItPKy3F7bRkdtCyp7uWdz202PXSckYM6a2lmbmWPgotDaKbSssbtRZPg5ZTrlqauGvx9dDS1UvLNvGrtxajr5ar/lrC0fJMFAZp2Res5UOIlkWhWi6EaTGL0EKkVt6BtPSK1rJTrE7QcidRYiVLLBGbIvFESarETNOyPF3LtX5axvbX8jxTy9wsLZpsLbW5WqqHabk5UUvnyVrmT9VimKbl3+mSf7bkn6Ol31wti4u0OM3T0mq+FvMyLbtFdYWsdYGWs2JopZbmVVruVWvpUSN7VCv7s0TLpGVauiyXmsSvK2Tta7R0XKfl5XrZs41a/t4p9e+X/TmqZeoxLd2Pa0k4oeV3UX9G9vesrOm8rOeClt+E11WtvGtoyb6t5YvwaJB1iXF3tXS4pyXyvpYXYsxTLY7/alE00vF3Yx0Lm+iY2VJHSiudvLvqmNFBh10XHfe76+SZUkdyLx1VvXUMUehYp9QRoNIxXa0jSavjT7HOT9pCZbxIjpC5UTrWx8jceB1/JeioTtTRIkVip+p4IBb202HfX4dZno7acTqeTtKhmaKjbpqOdjN1aGfrOCheFuvILtWxvEzHjXId4yt0vK7UUVKl42i1Du9FOrrU6rBaqqPxch1+K3RMWanj51U6Eup1LFitw2aNjsFrdezcIHV8o+OfnTr+PaDD45CO6KMST5Qc07HqpI5bp3R0PaMj/qyO8nM68i7oaHpRR59Lss6rsq7rOrilQ3FHx6K7Onm+09HmgY5vxYHHOj4/0dHhhY6Vv+lwaaLnUEs9X8z0LG+lJ7adHr/OehrE1C567HroadlLzwZRYK5nr0JPulJPhE6Pg6ue8yLfTc9+Lz0/9NFTEqBnSoieoZEyJ0pPULTMi9FTG6/HJUGPIVXP//rquZWu56f+ehIy9PwhFAP1MEnPL1P0FBfo6T5PT+V8PWdL9OxboKdfpZ6ONXpeL9IzsE7P3aV6pi3T03O5npQVet6JEfV6Wq/Wc3CdnkZ79KwWyfulTyw8IPUelHrFpsN6nh3Rc/Oknkmn9HQ9rWe7+OOM1H1ej+qy5BSfruhxu6bnmhh3XfLf0POjiLmp51dRdkuP1W09J0TeHT1NG/SsFQF39dwXM+7pMb+vZ49Ie6Dng1j8UE+7J3p8Psg+fdTj1dTAT80NvG1h4EZHAwu6GrDtZuCMGNrdQMseBjaI4J4GHos5vQyoexs4IDLMDXwWyxQGPJQGJqgMdFEb2CbiNTJfL33uBrZ7ybm3gT/EAh+J72vgib+B5UEGbgYb6BoqNYi3YQbORhgwizLwNNrA3BgDh2INZMUZWBFv4FaCge5JBn4WSckGqlMM2KcaOC9GpBkISzfwXOj7G+SdycDUbAM7cwxsGWdg3zQD7jMNDJtrYGORxCuVeGUGJpcbWF1nYPpSA72XGdgjrqw0ELPaQNkaA6a1BgavM9B8vYGvxf6NBo7+JHN2GLi7U+btknm7ZZ5I22Pgx/0GrA8ZGHLYQIsjsnci6KjsndAcN3BQZJ4w8EWsOGnA+5TUISaflrWdMch9R9Z21sDCcwYiLxloes3Ag+sGlDcNfLplYOlt2es7Bq4LuwcG8h8a+OofA9M+G/jwxcDppkaGNjPSsrmRjeJpCyOHzYz8r7UR3zZGGsS0tkZ6tTOyW1zpaGRsJyNvuhiZ28tIjrkRP6WR6SrpVxtJ0xj5IGq1Rq7qjHQyGPnH2UiChxF7LyNtfIxE+BopwIgqyEhGsJF/xfIQI16hRm6J7uFGdoh3EUacooxcEr/GGimLM7Ih0UhwkpFDKZI71chXaUbu9jXysb8Rt0yjPJ8b+SPHiN0AI+fFd4OMhM2QPEWSY57kKJYcYkyFkQ4LjPwoYitlPaKiykirGiPHao2sXSJzVsiclUa8Vxm5LabUG+mx2shOkbLGyHvhsk72Y72Rg9ukhl1G6nYbmfCLker9UvNhqfmIEdNRIyEnjBSdNKI/ZWTAaSOzzhlRnpe1X5CaLkncK0YWX5P9umkk/pbs1R0jbe8aibxnpPS+kZMPjAx5aKTFI6nrtdTzm+zp35Ljk5F1TSxQN7fgvxYWNJhZ0Lu1BUvbWuDRzoIbYmtXCyq7W7C5lwWRvS14LawUFpwSQ5QWtFRZsFGEqi0o0lhg0FqwVm/BbKPEtLRglJcF7bwtGN7HgvAAC4JDLDgSZiHPAhYURFlwIFrGxViwMtYC3zipQaQnWjA5xQLXdAvG97Ogc38LtouFmRZcyrIgNlfqGCzjp1lwV6QVWlA314KJ8yx4N9+CmIUWvBHnFsm4OgvKllhgWmrBsGUWvFhhweB6C5qvtiBkjQVPRdFaC46us6D/dgv+FX13WdBjrwU7Re1+C9wOWHBdTDxowc+HpJ7jFvx5Qmo5ZUHcWQuqzllgf96CC+KHi5L7kgVR12XNtyz49rYFEXck7wPJ99SCxn9ZEPDOgodC896Crz5asLeZJStaWOLT0pLPrS2Z2s6SPe0tWdrRkiXdLEnrZUldb0tumFvSXWlJFydLajwtSfC1ZKGfJWODLdkWYknHOEu2ivh4OU625FKanKdb8rafJY4Zci46Zsl5tsybasmfMy1xLrBkQpUlrossqV1iKe+SlrivspTfqSU310nuDZZM2WTJp++kvp2W7NttycEjluSesqTwrCWGy5Y8u2bJvOuWGG9YsvGWJScbLFn0jyUpXyx5L9z/Z8XUZlasaGnFvtZWrOlkxZMeVhh6WXFMbDC3IlRhxUmVFWYaK4YbrPjZ1YpadyuW+VjJf92KOWFWaMOtOCyaRFqxXjyNsqIo2orjMVZYJVoxLMmK75KtsE2z4pzYkm5FbD8rWbcV27Ks+CvbCpdcKwaMl3mTrDBOtmLwFMk304rNs6xwLraiS4kVyaVWTK6woukyK+atkHErrchfJ3P2WnFinxWvDsr5ESvaHrVi7EkrOp2you8FKxRXrBh4y4pmt60IuWPFc5Hw1IqaZ1ZcfW7FhS9WdPifiZ1NTaQ1M/GPWNrchFcLE3fE9JYmFGYm9onMVia5jppYLfzbmHgo5rQ1oWtn4qgY2N5Esw4mNojQjiZeiPmdTFh1NnFaOPQwMaanie29TLgpTNwQPVUm9ojPahM5BpPcL03yLGMi0NeEdZCJEcEm2oWY2CLiQk28FQvDTDiHm7gqxkeY6BppYodIjTLxUSyNlvpjpH4xPVbqj5OYIite6k8wUZhkQp9s4pjISzHxKk1ypZs4K7b0lxwZJhoGyrw8EwnjpLbJJnJnmGgy00TwLBOWs01sLjQRPdfEG1FZJGubZ+KSGFtsovN8Ez+J5BIT70VdqQmPMpPcb01MLTfRu8LEXpGxwMR/or5S9rNK9lOU1ZoYucRE+6Um4peZ+FPULDdxbYWJiStNdF9lYpfoW2/ik1i+2oTPGhP3xKy1JtTrTBwSTb42sV482Sm5jkmu45JLrD5hIuCkiUei8JTsw2nZB5F3xkTLsyY2iYhzJl6L8vMmzl8w8e6yiS83pL5b8j3fMdHirolvRPg92Ttx/oGJUQ9NdHhkYqt499jE4icmpjyTdb2S38evkkOM+tOE+3up4x9Z8yep47PUIbY3teZ9M2vqmlvj0cKaW2JaS2vMzazld2ctvztrvmptzRoR2Maax6KorTXGdtZEdbTmjejS1ZqUbtYs7W5NTm9rghXWFCutsVRZc1q00Vjzg4jVWvOH6O1uzV7x2MuaSn+ZjzU7RGqQNR+Fd4g1DWJmqDWqMGtyw61pEmHN80hrSqKs+THWmvg4a/4Ui+KtcU2wxj/VmuN9rfm2nzU/Z0usHIklDg2ypulga2KmWNNthjWDCq15XWSNXbE1P5VYs6TMmhkV1vxVa82UpbLmZdaw0pphq63Zuc2ai3sl3n5r7h6y5vARa5ods+bVcWvKTlhz4aQ1nU5bk3zGmg9CdUFqvWjN15esOXdV9vSmNZ63rLktpt+2RnnHmgMip0HWc9ea9SLknqzpvjV/P5Z9fybHr6X9b/n8YM3ZpjaMbGbD9FY2LOliw8teNnRS2vCT+KCyoZWvDdV9bHgcbENchA1uUTY0irOhQ7INf6fY4Jlmwx2R28+GsAwbXokLWTb8k2tDyyE2ZE21Yd00G55Pt2HmXBsGzrNhQYkNjyptmFJnw74l0r/MhlGrbNheLzlX23B3rQ0tNthg+aMNdnttZH9s6LLfRt6BbXh4yAbDERtqTtjI+4UNqZdtWHjbRp4XJdZdyXdP6rtvg/UjG86Jwa9sSPlow/1PNmz+T8Z+ZYtfW1tyutsS1tMW+962dFXYyjuXLY/VtlhobTkl6oy23LGw5aOHLUN8bWntZ8vNABkfZku/SFu8k2zZnGaLaz9bboicTImXLf25tnwZZMuV6bZYF9pSWGKLodSWk2JYmS1ty23ZIuIrbBm00JbrtbaUr7BlV73EXW3L07W2FK+zxbTelrMiZaMtLjtt2b/bltd7belx0JaMQ7YEHbHF5pgtY47bknbSls9i1SlZw2lbis7YYnnWltNi23lbki7Y4nPJlvtCf8WWv67L2m7aMuOW1HDHlpYNtvx+15apD2wxf2hLn39sOdHYjnfN7NCY2XFUDG5lh1lrO2Lb2KHqYEeLTnaYd7djksKOXko79or1ajtCNXa8EuVaOy7r7Jigt2OPwY4Mox2lVna0C7Njq3gfbsfSCDt8Iu24J2ZH2aGPtqNNrB0FiXbokiRvP8nb345WGXZ8L/7MtGNxlh13su2YkWOHOteOIyJvgNQ20I5FeXbcHmzHd8PtaF5sh6JGLLOj2Qo7IlfaUb3KDpd6Ow6usUO5Q+YflVin7Dh+y46htyX3HTu2iL8b7PC+J3WJOfftMDywk+dZO4Y/tCPpsR0fxIOnduS/sKP9Szv+/WjHf/+zp3sze9a3sOdVS3vC29vzTVd7XHvYM6i3PTEKe94KjcaewVp7LOzt6ehoj8nNnufe9vLOaM+kYHuahtlTHSFzYuxpGWsv1x97jiXZMyTZnoRUe/4WPn3tuS/mpNtj7GfPKdE+w57tIiXTnn/Eyix7/LMlfq69/B7tycy3Z9N4e/4rtafJQntuLLZHWWfPd0vt8VxhT4PQrbJnWL09bVfbs1V8WGPPo3X2NP7Rng3Cc489Bb/Y8/GAxD1iz+ij9nQ5Zs9O8fKkPfvPSv3n7Ym8YI/6iqzxtj2nxc8N9tTfs2f8I3t+eWxP3mup+a09q/6253AjB+a0cMDQ0oERZg5cau/Ahs4O/NDLgfjeDiw1d8BH4cADUah0wELlQF+tA1/ENyYHVjg7UOnjwHVfB6b6Ocj124Er0Q5MjHEgJ86BRYkOeCQ5cCLFgW1pDvzT14GAfg48ETYZDnTPciBxqOSZ6sD/ZkuOcgccFzmQvtqB/4Tjemnf6sBXhxwIO+zAzaMOTD/mwIdTMveCA7+IzIsOvLnsgPa6A8fFtpsOlDY4MOGeA80eytqeOfD3nw6Ef3bg1hcHerV05NtWjvzZ2pHaNo4c6eGIv8KRJ8JG5ch4tSPZWkfe6h1ZbJB2Nzn2dWRdsCOvQxy5GebI9HBH1BGODIl0pDTOkYwMRxpnOhKR5cgb4Z7jyE+DHPk3z5EVox0ZM0PGzHKk73xHzOscOShaLnXEb4Ujj0TxSkesVzlyQYyvd5T3Rkf2iuw1jjRb60j0Oke8vnbkvrDYKDk2O7LtF0ccDzoy8Kwj7887sum+jHsga3ooYx/JWGH5xJFT7x0Z8cGR/31yxKW5E8dbOnGzvRMzOjixpqsTr7o5yTO5E+3MnVitdGKB2olpWie2GZxw8nHi3wBpC3LCOcaJtEQnXic7UZXixH/9nViX4UR1lhMLhzhxZ6gTxvFOeE1zYu50J7rNcuKvOU7MK3IioNaJwcud+HGFxF4r+dY50f5ribfBia47nSja50SLw07EH3Fi2VEnnhxz4vIJJw6dcqL1GSf+OevE9YtOzLrtxKk7TnS+60TkAyf+EPcfOXH+iRNnGjmzpIUzH9s7E9jRmb49nAnr5Yy7uTNd1c5kaZy5ZOFMko0zHV2c+d3dme6+zpTizJEQZ4aEOrM2wplfI53lfcKZSX2dWZ3pTHCWMy45zugHODNyoDPW+c4kj3FGN8mZTlOc2SUypjrjM1PGlTjzTaUzf1ZJrkXOmNc6k7JU4ixz5vVyZ07XOzNqtTNLv3bmyQZnzm13Jv+AM1FHZPwJZ1mrjD8rY8870/y6M89uOcu91Rn1XWfmPXVm89/OfHjvzI1Pzvg2ceGxGNrShQsdXOjVyYXZvVz429qF/i4uTPZ24QEubAt34U2UC54xLsyNdeHHJBc+J7vQI8OFT9ku1Oe4YJHnwvcTXLg91YW9M12YNc+FbiUusMCFl2JBpQs5i+V4qbTXu5C7WsavcSFxrQuuG1wIOyY5hOcJF7afc6HveRei7rjw5K4L+Y9c6PTYhSZPXUh464J5U1cetXYlo5MrsV1cqVe7Eqxx5bWo1rrSoHOll4UrB0UbK1f5rlyZ6eNKtz6u5Pq78inQldW4ci/ElYthrphHuHJYfBXjyvQkVz6mu2KZLTFyXflfniuvxrvyeLYrDoXSP9eVLsWuDKlxZekSV7rXu7JPDN4l839x5eZBV8yOu/L7KannuiseN13pf9+VJg9cqXziyvgXrpS/daWFyo0ktRtTA9wYiRt7gtxYE+bGogg3Hka6YRct7XFudI1343GaG7r+bozOcKNbphsDstxole3GjyI1x431uW48GeSGYagbM1e5oa93Y+EON67uduPkL274HXVj3Ck3bK65MeW6G8kNbqy764bxiRt7/3ajz79u2Ld1p6i3u/zO3THTuvOj+FrvjpOHO0N93dnp545PsDszw9z5LcGdnunu/Nzfnf4Z7hyc7I6hyJ0h891xXChjl7hTt8odv3p3nooBO93pu9sd3RF3xhyVOSfdWX3GndCzEv+iO5F33Fna4I7msTvdn7pz5J07AV/cufc/D9608aBVDw/sNR6c03kwXu/BYYMHw4wetLDyYIi7B3MDPbDBA22wB6fE6BAPeoR6cEDkhXnwc7gHTSM9+BTlwbM4D9ZkehCW5UH3odI/TOZP8OBekQfz5nlgW+zBVTF9vge6Eg96lXnwapEHe1Z58NVaDzaK2HUevBer1nvw29ce3N7kQeoxD1ae9MD7jAePxa1zHsw+78HFCx4k3vRg6R0P3O95UHzfgxkPZS2PJOYzD5ybenJbXGruyamWnow28+RgK0/at/Fkp5jSy5MdKk9WGDx54u1JmY8nQ4M8aRnqyYcIT0KiPOW/6YlfjCed0zxpne7J2yxPlmZ7EpDjSXWuJx4DPCnI82TxBE++netJRLEnf4qHZZ5k10qcZZ7UrfTEfbUng69I7quepN6Q9lueLGnwxP+uJ5WtvDjZ0Yucbl6k9/CikYMXZR5e7MSL+DAvfhvgxY2hXnjO9MJ6jhfH53kxstiLxEovHtR5cWupF5eXe3FmpRfm9V7krfWi7wEvqk56MeGiF92veNHqhhdh97z4Q5Q/9qL3r148+uJFXVdvJqu8OaX2ZqzGG3t3b26KUX7epIZ4sy7cm3cR3rIP3tRFezMr2ZtLKd5o07wZ39ebn7Jl3ABvPg3yZuUQb7xGeGM1zpvEOd4sLfbmaan013uzabU3n9d4s36tN398LX0bvHm10Zuab7y5uNWbjru9ydzrzbcHvHl+0puyM1LLeW+mXfLm3GVv9t/05od73iQ89ObX5958bOqDrpsPu5U+ZGh82KL14Vu9D0kGH1aYfBjp50NqmA+fI3z4EOXDlf4+TMrywTzXh0MDfWg9zIe4MT78OskHq0IfufZI/zwfNMU+nBbj5svYEh+Oi1GlPvQok3lieLkPXSp82CfyFvjQodKH3Cof1i/1IWC1D6/EojU++K714dF6H/bv8KHtHh/CTvjwViw76UPQKR9+E3WnffA/48NLUXPWB59zPnhckHni9hUfrl/zodtDH7k++7DrqYz5x4c7X/kyt5EvF5v7MrWFL7qWvpwTE818Ubfy5ZQY19qXnu18OSy6dvBlvxjS0ZeOnXz5RWzt4Uuiwpcv4h+VL1EaX8J1vuzDl8FBvrQN9WWnyA7zpVW4L9tFRoQv6VG+NIn25dtYmRvni39/X55n+lKV5csPc31JKvblP5FQ4ktsmS8rqnypW+RLQ70vhk2+ZO73JeWo5D7uy9ozkvesL3+LlRd8+eOiL4FXfVl8zZe7D3wZ9o8vXT5J3Z99+bG5Hz+09GNzKz/+6u6Hl8EPJ1s/Lrv7cd7bD62vH/lhfnQL96NztB/7xIAEP1on+5He34+vcvyIz/PjnyF+BE724+E8P1zn+3GtVmIs82PcRj8U3/hh/q0fxzb7sWevH+33+7H9pB/9z/iRdMuP2Id+fHzsx4enfnL99OOZWR+etu6De+c+uHbvQ2mPPtxV9MFJ1YciYx9uW/RhrmUfCk3Cpg+W3n2YFiiC+mAI7sPUkD5MieiDum8fTmX1YVxuH5QD+nBSKAb34cTQPoyc24cR8/twuESUyXF5Hw7V9JF7fB+Gr+3DwY196LpVPnfL5z5pOyjHR+TzuIw5IZ8n5fOczLnSh/yrfeh+qw+9futD738kVwt/Tpv5M7GD6OTP5F7+TDf6c9nKn+uu/jSE+lMaI+L8KUvwxz3ZH98B/iwZ6c+aAn/iSvxJqPDnmwX+pNT4k1bnz/bV/uxY78+w7f7k7/Tnwml/DGcl5nl/Cm/449jgz13x4IE/bo/8eSg8n/nz9yd/NjULYFv7ALZ3DCC7SwB5vQI4rAngpEUADd4BFPsEsCQqgE39A8gdGsC0WQHMKQogclUAiesDsDkRQOHJAJ5eCmDR1QDe3QnguycB7Pg1AN2/AUz9EsCNxoF4twnkudisCCRHH0hbQyB7LQLpbBXISJtArrsHUhsUyPqoQDbGBDJ1UCCzh8r42YEcqQhEWyNtiwKZtywQp+WBVK8OJGBdIEvXBxL8dSB/bwxkzTeBRG8K5B/Rd0sgXXYFcu1wILeOBuJ4PJD024FkNgTS7n4ge0Teg0A6PQzkwstArr4OxOH3QEL+CWREa3hpDosVsEoDn/XQ1AouucPmKDmOAetMWFIKb8tg7QLoWwNbF8GQpTBnHYzcK/1nYd1FyLsFsx+D3RMofgrOzyD7PdxpEoRXiyCWtgqifbcgqg1BrLUO4hVB/BEcRHJkEAV9gyjPkDE5QXwcGESzoUFsFa+mBWFVFcTdhUGsXBrEzjVBDFwbxOmNQVzaFETUz0HyfBJEm71B5O0L4sXpIH4/G0Sra0EcvRXE5IYgDHeDuCw8Hwfh9CmIE/pgLC2D+dMhmHrHYHI9gvEODuZNZjC7BwczclgwN0YFs2h8MG1mBvNhQTB3VgbjWh/Mxg3BJG0MZue3wYzfEsz1bTJvV7A8GwWjbwgm+lkwjV8Gs0VkvApm5p/B3GoZgk+bEA51D0HfO4QqdQjvdCF8awxhm2UI2VYhDLEOId0nhJ4BIURHh+CfGUJ4dggD80LQzJS2+TK2TMYtCOHt0hCy6kOY+nUIlhtCuP9NiHxh0n80hBtnQyg6F8KyJyGYvQrh9JsQtn4O4ej/QpneOBTfFqHEtQ4lsFcoTVShHNOFEusfyoCgUA4Eh3IqNJRvEkIpyZD+QaH8MjiUDeND6V4WysWKUCIXS98aGf9LKD5HQ1FdCMV0KZTHV0I5cS+UCfdDWfw0lNXPQxn6JZRObcOo6hJGVu8wLqvD8NKHUeMSRoBrGMuDw2gXGUZCahgvcsNwLwiTH1UYM5aHsag+jNVrwlBvCuOCWH8+jMQLYUQ0hDHyURhnHoex8EUYQR/DOP6/cC43CmdZ83DCWoTLu184w63C6WUKZ7J1OEabcOr8wtEkh/O+XzjZWeFynw7HNS+ct0PCWT00nJmzwrlZEc6/q8OZ/U04DpvCWfBtOMs3h/PND+Fs3yfzzoTjfjmc+MfhWL4KZ95ridE8ArpGMFURQYI+gkaGCBRWEYwJjOByXAQuWRFsGRhB/uAIzgyJIHFxBP+sjqDFugi6fh3Bo00RVH8bwftdETgcimDl0Qiij0VQfC6C3+5E8PluBEeaReJoFol/60imdY7kmioSdJHkWESy2TGSmuBI/gqJZG1oJI3DI6mMiyQ/NZJNWZGY5UTKNT+SBzMiOTcvkhVlkbxaHEnfpZEMWR4pz42RdNsYiet3kay5EMkftyL5qiGSDvciOSgKHkbi8EiOX0Zy8bXE+SjjOkah7R6FU88odNooCnVROOujGGiKoot1FIsdotjVJ4pV/aMYnRNF8rgolOVRHFocRdLKKDZtjGLPpiiGfRtF+Q9RHD0QxYSDUaSdiJJ7dRQXr0Xx8EYUXe9F8eJRFK2eR2H7OorY36PwbhSN0SKaF1bRhFtH0882mnMO0SxNiOZ4TjSeg6JZnhdN5OBo/hXq/Gguio4zo+V5K5rGVdE8ro+mxfpoKjZFU7wtmk8/R3PjfDQbG6Ll+T6atU+jGfQimm4vo2nzOZpKsxjWto7ht84xKGxi8A2MoZ4Y3JNi+JwSw+bUGGozY1ANjOGiSCyK4eT8GBotiWHA0hiOrovh8IkYrl+OketiDBP/i2FSi1gsW8ZyW/i0iuWNqG8dS1ybWE60j+WnbrFM7Rkr7w+xVOljSbaIJdUhFk1wLHNDYnELjeW5WBIWy/cRsWRGxnIoKhZ9TCydS2I5KiaWSuyKWAZVx1KzKpZL62Nx2RDL529i2bwpluvfx+K5JZb/bYtl0s+x/L4rFrOjsVw8Lv1nYrl2IZYVl2P55kks+57FcvlFLK6vYhlnFscT8zjaa+LobopjqnUc92ziqLKNI98pjtPEsTAkjtYRceQkxOGYGcf1QXH8NEzG58ehnhCHoigO5+I4mtbE0XidjP8mjvTv4mi7OY5rP8QR8yiOk0/juP88jkHv4hjzJY4ZzeNRGuJpFhHP+ah4IuLiJX48Aanx3MqPJ3l0PN/MiufpungWHo7n4PF4Ll2I58WleGKuxNPqSTy9f4vH+fd4XjVPIKhbAsbeCbxVJNDbKoHWfgkkBiVwKTSBtNwEkoYmsGdYAvnDE+g+NYHvZyVAUQKb5iXQvzgBi9IEdqxMwGVNAsvWJrB9vfTtTuDG0QRGnU5geUMC7ZskYmyTSHnbRN52TWSERSJqy0Q8TYn8KuICEnENSWRIfCLOuYlED09k+zg5Lkpk9tJE3L6RMd8msuO7RNy3JLJzWyL5exK5fS+RjQ8TufM0ke/fS4z2SYzolURriyTGWiZhtEoCpySm+ybhFpXEvIQk2mQkMS4ziQXZSZjykrgnsoclcWJ4EnYjkngkZo1LYu7aJOrXJ6H9JonoA0m8v5zEgxtJKB4ncUm0fJHEL8LhYxIJjZJp1jiZNmbJTOuYzH9dkrmqTGakezJ9fZIZOimZR/OS6bkqmbINyczelsxfe5Lpcy6Z8KvJzLmZzOi7yQQ8SOZ/L5IZ3DsFC10KHw0pNLFNYZtnCvv8U2ifmIJtcgrm6Sk05KTwaUAK7Wam0Lo0hVc1KZxamcKIdSk8+S6Fqz+m8NvpFAZeSWH/rRSqGlLo8SCFyhcpBL1MIfd1Ct1/TaHF2xTG/JmCy6cURv8nOXum8lKZyipVKi00qeRFptIrKpW50aksSkplYk0qQ5eksnRNKjFrU9m3JZVP21P538FUPl5M5d7tVMzvp1L8IJUmL1Pp9kcql/9NhVZpnG2bxoMuadwxpPGjZRqDrNKY4pDGhvw04grTCPk2jXk/pBH2SxqK/Wn8dTCN/51LY82NNEbcT+PjIxn3Jo0x3ftyI6gvLRP7sl845vUlaH5f+Z/3pWRtX55935flP/Sl196+XLvclxl3+3K3STqFdunkB6YT1y+dFv3TGZCfzoUR6Tyamc6YOencnJ/O+8p0vBelk7Q6nWXr04n8Nh399+kM3ZrOz7fTyXqVztnX6bgZ+9HBqh83w/tRMKQfbkP78WhOP5qW9uNeeT92VfbDUN2P0u/6kburH7+f7sebC/0wM+tPy879edy1P829+xOXKMfZ/Xk6rD/dfujPpq39yd3ZH8WJ/mw93Z87d/pjfNCfX5tkkNU+g4tdM/jKJoM2/hl4RGXgl5JBaXoGY/MzaDUhg46zMlAsyKC8MoPIZRlc2Z3B/jMZ2J7LYMX5DKZeymD4iwzuvMzg6V8Z9P2UQa4hkx+tMgmxzWRfUiYXB2TScWomyrmZLK/MZNPSTGo3ZHLs+0zObsvk0FEZfymT2NuZ7Pgtk5i38tk0i/1mWbh1yMLfJoub9lmsGZDF0IIsTPOyCNmYRcWuLO7tzaLj0SyCz2TR4lIWnV9kMfi/LE72zOaeLpssn2z+isrmQv9sXCdnM646m4Q12VzcmE3yuWx6X8lm1I1s6p5l8/HfbPo1z+Fcixy2dM/hdk/51OfIs1UORT45RAXm0Dwuh4ycHA4Py6GyNIfIJTk8+DGHpVtzmPFTDld3SduJHD5eyCH9TQ7Zn3N41zyXW2a5tO6ZyzBTLrG2ubS0y2WafS7/ReSyMzKX0VG5pMTmMqVvLj0yconOz+XOrFymFuaysSiXsWW52JTnUlSVy4TVuTzYlMvl3bl8OJLLH2dyqbqQy6l7uWx6mUuBZgBvTAPobTuAM74D8OszAK/QAfweOwDH1AF0zh3AoakDGLF8AJ6bBqDePIBmOwew68IATj0ZwBTFQHqXDORA+UDMqwfiUjuQTXUDcV01kKG7BuJ3fCCldwfS/MNAZrccxIM2g1jVdRBfaQex2XUQxT8NYujTQbR/OQj/14P4t3kez83y+NAzjxG98zivymOGdR6PI/LITcpjfk4euwfksXxMHlXT8/AoyENfmEeHeXnMK84jqyKPGz/l0fhaHprbeSzsPph9+sForAZzL3Qw42MG8zF1MJWZgzEOGkzihsHyLjOYfzcNJveHwZjtG8zjc4NpemUwd5oO4YvZEG71GkIbyyEoQ4bQNnwIp5OG4DxqCN3KhjCjcgi53w1h0I4hcp8ewsCnQ2h4NoQBZkNR2w2lfcRQ1mcO5Ze8oUwaPJSXlUPJrR5K4qKhaL4bSvrxoRScGYr5g6Ho/hlK34nDWFU9jCebh9GtYRhXxNS3w3j35zDuNx/OFbPh3Ow+nP0+w5nmO5zd0cP5Pm44TxKGczZtONFDhtNp0nBmlA/Hvmo4XTcOJ3LPcC6cGo7zJem7PZw/Hg1nUpN8tnbLZ7RlPjqbfM445ZMwOJ+cCflcnpJPRkk+5yrymV2dz5bafJavyCdlaz7/O5tP7c18yu/k8+6RzH+Sz/k3cv57PhFNRzDVbAQ7M0ewb+wIVDNG0CC61I1g9+oR/LV7BJePjWD05REob41g79MRfP96BBfejyCs00i+Nx9JsnEkzxJGsmTcSJ6UjGRc/Ui6bR7JVRH/w0gWPR9JUdtRlJlGUWQ7iiC7UYx3G8WqgFFERo7iSOwoqoeNImKk9O0ZxcMLct54NH7tR7PIejRljqPJTBjNT2NGE101mk/1o7m3czRdD47G+tloLF+O5kKjMcxvOYbPXcegcxiDxnkMFeFj8M4aw5ScMXw7YQxjT42h319j6P1ujLzPjSVUPVbuWWMpMowlyGosR0xjcUkZy7h+Y3mbO5atA8aysWos69eORdN0HLntx7G24zh05uPIjx/Hm37j+LJgHEGrxxG+eRxJJ8bJ/Wwcx9Xj2ZoxHqes8QxaPp7Bq8azafV4Nq8bz6XT40k8O56sm9J3bzwdW0zgsrjWagJL201gZccJZHaawKh5EwiuncD8JRN4uGkCp49NIPbPCTRoJvK99UQ6+E9kZehE1kVMJKhgIsklE1lWNpHvFk2U96SJtN0wkaqNE1n+/UQOHJhIzamJ/HFjIttuTmRRi0n4JE5CM2ASI4ZMYsjsSWyrn8S0dZPwXT+Jvqcm4fzrJGo6TOaq5WSGOkzmpPdk7qdPptHgyXQaMZmKusnUr5T2a5MpejmZ9D8ms//zZPa0m0KD/xSOZU/hxxFT2FowhYslU7hdPoXV26ew++wUEj5MYbTzVMwip7IudypNhk9l5/ypJFdNZfLuqZxqPY0xztNo6jGNNwHT5B17Gg7x0zhVP42NG6bh89005n0/jQX7xPNpHP9rGpeaTCdbO50Aq+n8HDAdy9nTubtkOgc2T2fH3enMbjaDnq1mMN1qBh9dZuCUNoO5g2dwfNwMlk2aQb/KGRxtmMH6pjPp7zCTz5EzaRs7k579Z3JXzFk6kxnrZtL35Ez+PjuTlS9mMua99H81ix7NZrHFYhYdLWdR1GcWVwNmkZUjbUNmET97Fi1qZjF8ySxarZyF57ZZGH+aRczPsxi0bxZVR2bR8sQs6i7P4suNWWz6YxYj2xRQaCggy6qAAXYFmLsVEORewM8hBTyOKqBfTgHPcguYPLSAD2MKyJ9dwH+HCqg+WcDScwW8vlCA7nkB9a8KcHlbwI/vCnj4qYDLLWfz2Ww2g9vPpqDTbEZ3mc2v3WfTp9ds6lxm0zJkNsP6zkbTX9qHzKbf8tncWjWb61/PJmnTbPIOzab0hrS9mc2Nf2fTVjWHJN0c2hjn4OE6h8F95/D1iDnsLpiDfcUc+i2YQ+rXc+ixYw65e+Zw6tActhybw7Rzc4h/PIeeT+Zw9dkcFv0xh25NC/nSopBdrQrZYCikOLKQwJhCBucUcmtyIU0KCwkqKWRQeSHvagv5d0Mhs78tpNPmQm7/XMj5nYVsPl7Ik/OFhF0oJOl6IUfvFlLxvJDjvxei+rOQy+8L4b9CbBvPJbjFXFaZzWVHu7mkqueSbjWXGTZzeZQxl+d5c9kwdC4LR8zFWDiXzsVzOVAxlwuL5nL1m7l8/G4u7j/JnHNzsepQxLddixjfrQh3fRErhL2xiNX2RfSKLWJbvyKeDS6i75girk4uwn9uER41RWg2FDFP7PipiIKfi1AcLkJ9oYjNl4soel2E559FtPxqHos6zeOIdh75tvNYbjePM/bz8PCdx+aweXhFzaNezEqZxxPxLmceq/Pn0WzEPOInzOPZxHnUnJjHmzPzKDw3jxEv5mFoWszENsVc6lBMWo9iYs2L+UmM1hWzxbmYqS7FbHAv5j/fYnaEFGMeWkynyGIck4o5kVyMZVoxd3OLaTZEzvOLUY8r5vKsYlTlxUyvKub76mKclxezVHyoL6bLd8Xo9hfz+KjkfVpMq5fFnPm9mH//kPaPxVy0nU9Y8HzMYuazKn4+g5Pm80vufLYOm0/XEfPlWXA++8rmk1wxn5tr5zN6/XxGbpjPVfFpu/TvnM/Px+fz08n51D+Yz4L384kxK+FxhxK+71pCe/MS2ilL2KApoY+uBHfHEpa7lnDar4QP0SXsyStBM7iEhJEl9JpdQtTcErYuKKF7dQnTl5YQtrpEnsVK6LxFPneXEHK0hClnJPbVEqbeKmHLsxJmvi0h+t8SZv+vlEKzUuJalfK6bSm/9yzlraaUP3Wl9Lcpxca1lBr3Ugb4lTI8ppT1fUsZ17+UjRmlFIwt5cX4Ul5OLGXu5FJSZ5dyvKIU79WlTPqulC0/lrLoTClXrpey920puj8lnqEMT/sy5vqX8UdQGfuDyzgdXUaj+DKuJZdxM7UM70llmM8tw1haRm5lGafExZoyHq4so/2uMu6KsF/K2HG7DI+XZUT9VcZ//5XxXctydrUrx7JzOTVdy1EYyzGaytnkVk6EVznnQsrpMKCc6YPK+W1oOavGlTNpcjlTKsrRf1PO6K3lvNhZzsn95dgfKKdOFJ8tx+d6OZmPyjkubrwoZ9tv5Xx6V07MVxXom1SQ36qCq8LBqoKeThWoXCowulXwt1jtU4FlaAVHUysYnVHBkGEVVE+s4PGCCiIrK1i4roJGGyrk2aOCAdsr+PpYBX+drcD6fAWNL1Uw8kEFPz+V+S8r8Gy5gNXiQesFLOm8gNHd5NiwgB+NC5jtsoCJqQtQ9ltAw6gFKMYtoP30BdRWLmBP3QIafbOARfsWYDq5gM9i550FqBoW8M/LBVz5VTSu5FOrSmZ1rGRXp0ru96pkkKaSJw6VfO8l50GVJIRWskdkDqlkXH4l80dX0qqgEpf5lZxeX0nYpkr8jlZy5WwlGVcqWfWikk6vKznwppIO7yrp2bIKQ6sq3neu4oqqikaWVewPq+JTQhVdsqs4MqCK/KVVWNVX0WJtFX8dqOLy4SruH61i8aUqul+voqZRNb+0qGZZq2r82lTTy1jN3YRqOuRW83ZgNacnVHOksJrNtdV0ravGYW01L07LnDPVTH1Wjd3HapRfqvm5x0KG6xYy0mMh2b4L6RG7kOmjF9Jy+kLC5i7kTdFCrlUuZO26hRy8uhCX9ws517sGP10NVrY1XLKrwcu+hpfuNfSKqIGiGvYX1zB4cQ1jVtTw66oaUupreP91DXa7aph0UNqe1NDkrxoumC3ibMAiPBMXMWTAIsYVLaK4eBH/1ixi4vJFuN5eRMODRdx6uojvXi9ibsfFcl1YTLL5Yj5bLCbadTGL5y+W56bFFCyW47rFzK5fzGvRfdNi6n5czA97F7Pj/mKm/rYY3/eLWdWplok9apnjWMsW11rG+9VyXzyiloEhtfyaUEtqYi2NxtSSLwrH1WI/oZb3M2oZVFhL19Jaeu6rxfFALarDtQw7VyvP17V8uVfLrfe1rGpTx7KedSz1qKNXWB3P4+r4KrFO3u3qUKfXUSb6jKwjbXQd2XPq6FpSx5nKOuZermPO8zruvarj/G91HPijjkZ/1nH0Sx1vOi5hXJclzHRbwsroJSxLXkLHfktokrmEUeLJ8CWkT1lC5Ywl/2+4vKOiPtYwHEmzK7EnRmOJUWKisSRgIJY8Kho19oq9xWgMthAVjVdzNIqKPbK9912W3QUXlg7SpYkiyFUQREBBFBUTvHp/fzxnZt75vplz5nxzZl6+OiLMKSMYqIsgOSeCE/kRrL8bwcSXEVjeEpHQRcSJfiI2Dhax+zMRIaNEzPcVUTRVRMA0QZspIniliC0/ifguVESnQyLeHBbhe0xErzMimgQOq4VW4HuTiB1RIja5RCy4JuKTIhHVpSLEVSJmNImIFjj9WISnnZiH7cV8PVZMx+1iRh4V01kqJkcnaHoxaoEeTjFesWK2ZoppzBPjrBJTVyemtVnM6zYxM9tL0HeVsOEbCUf8JHjNldBnk4TAYAltOyScc0jo65YwLE3ChFwJe4olHC+X8LBSwt1aCdMaJHRolaB8X8qz3lI0o6QcHC1lzRQpF36U8t4GKbsEzmyRUvqzlA9/lTI2REqH/VKKj0lZekZK53NCrlqIdUixJEkJL5UyuULK/nops1qkbB4kY8lYGSG+MgKnyvjfNBmOQBn+C2Uk/SRDtEWGZ7uMHcEy5lhktHPJGBwvY0qmDPN1GWtvyOhdLqNnpYzsGhnVPeTc6ycnfpic4f5yZk2W8/lOOaPPyFl0Ts7ii3Le3JST0ignvUXOJz0UVH6iYLWfgiuzFOycp2DOfAV7FirosERBvy0K+m9T4NyhYPtvCnz2K1D+qSDzqIInYQrWhSsovaig/LKQJxfW8ChITVcQVaJgWqmCD+oUtPNRCt5FiXWekvBFSgKXKLm7TMmfG5Vs26akXGBOsJKiUCVhB5WIjym5rlUyyq7kVJySkBIlXUuVPBJ4Wq7E6aWiRxcVr3uoeLePiqS+KjYOUtHJR0X4WBVzfQV9uoplP6iYOl9F6lIV61apmLRaxchNKhacU9FfryLGqMKnREXCvyq+a6cmzEvNhXfVDBmhZus4NT//oBbORM3ouWr8FqgF363m9O9q6s+ridWq8TapOWFVsytKTecsNY5rat4qUBPfpEb3VM2gjhqGDNAQNESDaaiGj/00RPhraJiuQbFHQ+x+DZdDNRzJ13DghgZzqYZrDzQsadKQKXC2k5aV3bUEeGtZ1keLb18tg7/VIpmq5cFsLUvmaDm7XEu3VVpWr9ayd5uW93ZpKQkR9ENaJh7V0himxf+UFo1Ryxi7lma3llPZWrbd0pJboaXtjpYT7XXk9tTRcYOO9mE6jup1bDLoCHXoiE7VYbmm4+wNHfIGHc0PdQxu0jHtmY4T/+hY9VqH6m096/roKRugxzpEz+RlepI360n5U8/fx/XIz+i5f1FPJ70e0w0911/pET70fNzFwGuBwAEGRAMN9BtjoH+AgZtTDHScaiB4vYFemwwc+NnApG0Gzv9iYPYuA53OG6j528A9nYEFegMv3QZGegwU5xkYmm+g6rqBslID3eoNDGw2UNTZyDY/Iz4TjYRPF9qNRnruMQrvlZElh41cOm9k+UUjc11GesUI4xQjK9KMzKs14vXKyKReJhq+NuE7yUTa9yZm/WCiaLGJrqEmHh8yMcNqothtYmmeCf9rJhbeEuIqTYyvMvFPg4mtD03MfCXEdzRzvYeZgolm2i83C17BzKrNZlzBZsrkZirMZuGOm7nrNFP5ykxARwure1mgt4Xd4y28v86Ca4MFywEL1dEWEjIteBVbCCixEFFmYUCDhaJmC0daLfRus5DV28qxT61U+1hxTbUy6CcrWX9ZOXfCSpDUyq44Kz+XWIm5Y6Wl0kqvGitXXllZ4G3D2duGYaSNtZNsjJ9m4/RaG0922Vh81EboJRuBl20cFdkIUti4GWfjdqaNt3Jt+N20sfChjc+f2PBqtWHpFEnZR5E4ZkRyfmMkA7dHMl4UKewfyeVHkfi8juTOW3ZChtoZ62dn5HQ7RUF2hh+xc/yUncZ4O8PS7Ty8ZcfRaGfNczvONjsFvaOo+CKKJxOj8N4eReC+KGTno2iSRaHQRTGuJgpPXRRhDVHca47i7IcOGj5x0Huog5jPHEzFwfJAB49XO8jZ6yDxnINsl4OIGAdDPQ76NAoxzQ7y+juJHukUfJiTmu+cxMx00nOekysLnaSGOYV6caKOc5Kc5aTdYydz2pxsfcdFvz4uHvV18dlMF0HzXexf4WJ9nIspGS5SC13kl7uQPXJx4oNoBvePZrZPNEHjotlxMJpagfDDgqaIJvZBNC0fxZBIDM17Y3g3PoZF2THYH8Uw51UMr2OuMMnbTcKXbg4EuFFPduOc5eboGjcDDrgFH+8m1OYm3CnM5bgxPHNz4bkb+6JYbkpjqYqMpV1KLKaiWN6UxfKkMpY57eNY0DUOw4g4BgTEETw/jpqdcSTlx9Haz0PJcA9dxnoIneDh9zke2vZ4cO71cPi4h9Phgq7xsKXEQ3arh91+8UTNjGfG3Hi2noynmyeeRznxzK+LZ+E7CQwbksD2cQnUT0ngr8UJjFuRgDgoAcmxBD68lEC+IYEWawIB7gTUXonkvJ9I906JVHZJZManieydnkjQ9kSOHE5k7KVE0CSyOTmR0bmJDFqcRMiaJALXJ7FhSxI7/k5i3sskhrYlUTYwma8nJKP4PplZa5NJF1h/KJmQ8GTa6pMRv0ymo1cKEu8ULpKC42gK91pSiBmciveXqeCfytgfU9kdlMoXp1NZ4k4lOi6V36tTEV1JI7swjeDSNG4/T6PDqzTWfZDOlGXptNuZTkBIOk/PpPNElM6Da+mEBl/FmHuVoXlXqX0vgxejM9DNzqDjJqH/VwZzT2Zw/mwG30ZkCLWTwbDOmZxcncnMikzqOmSRG5DFrcAsPp+dRYoqi9SsLKrfzSbHP5v4Q9l8I8lG/msO6Zdy6JmVw77WHBb3zOP1qDx2fpXH1G/yME/IY/mmPGbuzSPyVB7z4/PoXJqH1+ZrWF9c48e++Xx7Pp+PL+fT05bPLmc+P8bmc7FPAXH+BXjVFvCovgCfroWoPyskbGUhGw4WogwrxKQupO8XRfy+rYjb4UU8vVqErKyIP/5TTOGpYvxTrhNUdZ2F3Uv4e8MNrhbfICf4JicVpUT+eothkbf4tOYWkcPLGDO+jPFTyuj5djk/+Nxm6+Tb/Cu9zSvZbVrLKyh4U0F303+ZOOEOp/fdYXTfu+wuvMuqhrvofCvp8EsluZcrKRFVCjVSSUVJJZtXVtGQVkVIRhW//nkPb+9qJgm/+yEXqulWXc3+JTW4X9bwi+s+Affuc6f1Ph+MqWXQ5Vp2p9Vy6HktybMe8NvOOjQVdXRYWs+wFfXUpdSz82E9tif1uLc00KpuwFzQwH3jQ1Z/2UiJbyOP325i1YYmtm5s4o+KJk68/5iaIY9J9jzGPqKZY/pmRo94wo5lLRTva+FAeAtTLrSgj27hw6cthH/6jFi/Z0idz9E2PmfHyRf8E/8CVU4rcZkv+T7rJf8H609nPQ==</binary>
            </binaryDataArray>
            <binaryDataArray encodedLength="5876">
              <cvParam cvRef="MS" accession="MS:1000521" name="32-bit float" value=""/>
              <cvParam cvRef="MS" accession="MS:1000574" name="zlib compression" value=""/>
              <cvParam cvRef="MS" accession="MS:1000515" name="intensity array" value="" unitCvRef="MS" unitAccession="MS:1000131" unitName="number of counts"/>
              <binary>eJzdXCuUJEkVLYFAIFogECtaIBCIlsiXrZAtEYgRCORIZMg5qDkIzggOJ+TKkStDrkRxkClXIpFkdsfrvHn7vojIquqe2RXvZGTE+9x3b1RVVlVWnU4nOz1aqmZgp8Baa4mOGGNBPNdr5Y/ioro5wI7+ReTO1fcxfnryWX3vlvF3i31c7N1i39bjp8XeL3Zbz28Wm6v/TbU0bXmjvo16QLw8TiKPH2fsY3rq4WHa8Jyq5dq/92m29ZpFXdwrzHULM9oM68jvXeUsVx9f914L9c3nWKvQOfLDuBV/nDOBn9lLDbye76UM+VW9RHmz7feGMsU5Y2f8PM9rKTh6D9yzwpXpnOuxtfBE/q1jDnxZq5O93JOqdsSpW4Gjj/2xw9y5ZqzL3bTXXWnCvEa8RD20Yt3H8XGtozkVTxHvqh7qFPXt6yO9RZjnwRyOh3N4bCYfpckoXyq/dXK0eFIxUT2vwb0yJpWXe8c5pXE2/VhAXdFUfbWWrY3NfZSf4j2qnWGcbF+72PZ679cBt9P2HDGD3+Nrr22vdTmop7AqriLNW3yw5sn210FH8zM21nuu49t63fGpvtaX9XmwcnYD3D3yNQE3Ne522vI5j9xPq/eoPzWXYIwcPetom56zbXreTftrGDzODSwKh9IgBzl6Ojk+x+bXgXg9eILXJY/Lts3jGuudLH7O9DwqHveI4kMZc1Egp6qv+OR90cPvsWut23o9bVX7VN8LPFQ+1z2QgDvn3vssVBtrZRgjJu4lw7qBv+IQx5nWkUvHXGB+hrkTPP4M5t3ffZJt1/QGPglyIN6IC9V7dN7SjXM69ghHsfZe4po+lxrrLWy4pnKkIIfPlwaPjLFVO8Kt4hMdR7SI6hTKz7qzPlENhbeHrYe5hV3xi5pl068Ft9P+Oj/XcbGXj2HVO3M/ynMLr1rD+ownwzznT8FapIlzYHDOvd3A84rjSHWcbc+jx7Ov+3MvpdHDCJ88xxzyGPtN1HtLIxPzOPY+vH+z7fMdr1OAi5aGCofjvZ1eYmFcjiUFebCG9z/bpttjfL0m8fFs+9e9Fk61lmGudDjuad1axxyMEy2RZYrPtn+dQn5QjxYH7OO1ZqiB9dfjDV1bZ4qP+sk19hauie/g81Oz/XWA9+emcufqu36u+rP70+mbxX63WFrsb4v9dbE/1nNb7FeL3Sz2i3r8T/3Mdq7vLxJcp41qiFo6n6hDIl+OY96QT65ngR/W5loG/u8rV97z2v83lbf/LuOf3z+97/qu8uHjtZd39drV+Vnn/LHuGGbBQyZts+31dl9/v+H7wjn053bkyeOZS8f0sV5zl7ov1t5WvX+YnvZAqj5rj9+ve22xD7Av30GPher62PfyTb3WX3OuddYan+v72G/r2uda71Pl79ZjSDez/V4w218j+Lnz6NzOnb2Ubf/cPleeTpX3BDlw/3ouo1x47v6879Z179V1vJv274H9PcAMNTPUxb3iVqC/E50rnYwMsaJlMa/OPXcGw894/YjaolZsqh7OK7xJ+KkcZntOTmLtZtrzgkfuc+V6rv3O9vJzO4VHzaOmjG3EZtv2WLG93qgn9zuaP+KVufXzDPNKL/eJ1lp1ef5IL8wB74GRHI65mNZJ5VF9tnAjb8wz523pw31yTe4/iznmenTe86l5VT/B0X3wsZhsz33ECWNR3CsdIg4T5Uo0HtFS1VF1eewcsoZRfuaymHhOmPbfY5/gdTdDjl2MvXy+VhjwfI1/V68jbuGa4sO0/+zfr3Fup+361z+vTqKGwjDbXucM2Ittn+E+7hu4bvPP0pGjbNu1+VxzzsSN0irSnc1rrUd/7X+o10MPVQ//7L/Y9pmzc4paYE6v6b0X6N0/Q8nQi1+H+J6Y7eV1hwEPzhNydKIx94l7yrVkXlAnz32a9poV294nFZh3v2R7DLxvWCvHjH6sXaSfr6tYg7VEfv5chnPul8UYOUQ7UY3UiGVsCm8hLAbnmfxYexNHxol9RHyiZhH3uF5szyH6sNa81sIS4e8ZcjavY3hP866+F/pQj/6eOsNzYILHvfM72/49iOKmhxX3A3PpsWqdfWfbPyd4XjTFP3KdbL+flUZ4zj650afiKAsfru19qH2SGnEKb29vnGx7PXEuWhz4XOnwwv1HeVo9tLCo/K1cUX3Wx3ngeezZ111PM13b52bbHjsRxgRH5pJjVB01X2z/OhfFqRwq52wv+W7xaoAh2/4+Cl/DmBYv0Xqkb2uN9UVuUOMjNVA/z4c1CsXh0cgfcz7PT/vnuQK1cl33tUgbH2daO8ovx3MvrTXmHzXA/B6XKEevTqI1FatyZBHHGCOOIr8RzjmH0XlLS+4ZjTkvMM4Q1+Ozta7qqRzMrcrPPKWAA8yFtbEXjvO5TLkiPC3NR2KPnrulwXVl3CNrq3iKtEUdRsxrM74Wb1GPvtbSSvGCuifIsVpZ5+Ea9nlO5I964F6SiEGuE4yjPK3+eYzvc/0++xPMzdAXcpfrsZjeXz2eC53j+0WvlWneGvlae8Dxptqbz89BvmTbe3SDczfOzRp47zOce0/uE+XjnIpL3AsZznFe8ZBhLdIHayO2QmtGMVGuXo1RTVs5seeIE+WHerV0PeectVVYuA+FQfE3olfEb7J+3hFNepr2cKvYFVux/edunNdMv/do6WfCon5YU66TYS2LPFHfKu9RcxxKW+YhwsD94xg5L7Z/rsimc/dytnpnP68f9R3Vi3IXisMevC+/1wB7Z07cPEem/I+Yp5e1FA+KO6yldDeyROcYq/hbbaZczAOOUWfuQ2FETNn2HGXT3yeMmudFTDhWujMnzCH2Vmx/D5J/J+G/jfQ19MEcyfb1W7gUjpaxH/aeiONsezyIC8/RWEteUxhVr1nkdN197HgjfnCdsReBQ2nLPjk4V/WVXi2OFNYIG2pQYMy4MRePVc6eJRqrnNxzS2tlinsVx5wjtyo+iZioplrP5JeDeFVjHReLX/NU3Qirm+vuuVd7fs2A7/+890JH1pNrud9qM9RijVW8x2Xw51qq/iifkV8WMYiZcyTKhXNF+Ea9R3woP8TC3Kg82fr7Jos5xV2kgVGMc5nhvIh8UX8jPKAhfu7FYH6UZ2WIq9DYazoW76PVC+JS89yrWrfOOteP8DCfOJ9tv3cVPsUVap+JM5XHeZwh1uey7bEUWG9panRc7a7eE/vb+9Pp42J/X6ws9u/FfljsH4t9WOyfi/3l/ul+7d/fP92TvMb4fd253jOCz5WzvbwvjXv1deTGOUvW7gf5VTrc1u+51/5+s2B8WOzPi6XF/rTYHxazxU6L/XqxX94/3Xs+w/3A/p8h/ptW12OGmogZzxkf4kzkMzr/rOG0/WdJqfqtOtzdP/W62nrv9P+qfTdt/3fybbX303bPud9/w/qocaRngqNrmYSfOlf1lL4et2L1exn83ql/Va0/Tdu93J/r2gPd5/x8z45tjyGun+io1rEPH7OGIZewp97BvW+OBT/nxfuNovoRfsZ3ZM/Ntv8NvNn+frBi8Jtk05/ZOidqHrEprMqHMWbb9hvmL3SeRfzIuedmH9dGaR1qTj3hvPObwYdrej2vneEcufZ1zNHDyjUUVu6JefH6hXwYS4sfxZfSkPlH7pLIx3nZh3lKMG+m+cO+jtRTvaEf+3Kvii+lnaphYjyiBXLvGG/hOczn3D+JONct4pQ1iDiN8s31PNfXuI/1NeCuvob7vW/Ztv/6eJi2zwg9fq1fAMuIvsyxz2Mef/3x+/H8Nzi73yvZ/v1iCTRTR1zv4VZ7Jlqfbfst1Tr23wrN3l99/r+d9o937p85MzEXme8XzJNp3ioWx+X8Fds+73I+e9wgf8n6j/UcjD2e9cM6Sfj1uFB5MDaTL86jNonWEUcWvbRwKZ+ovsqFtZOYM9OvOXhE7B7La0ZrBrlH+1S8MRbnOIs1r++G+Eb5Vv0pTEoTVY/7Uz6pExdhj3QaicfY3IlTtSI8Srue5uo8ymMiBmNRH8yVO3hLkFv1PWpFxEV5ehooPlF3uyBPC1dUlzVh/TKdj5gFMaoW6zzKc6vuyFyic6WB4opxt7hZ17OIVRy0OBzhk9cj3hSWZPvHnMrDvfNcz7LwVfEJjoqfXg6OifRs5Ys4i7TD9UTHVo4jpnThmtw350giNup5BHNPi7VeDmIZS4ZYxa3is4U5BX6q94iLVo0Rjlq5WDOlF+vZ44N5a+mkxhFnuM4acf0WH5Gp2Ex9so/iq1f3HGwRX8yV4rGXKzrP9vL7lCN4o5gWrhH+2BfzMR+9fKpv1v+ILtGa89mLs2C+hdX7nm3/P2j+mcUtfKaRbf8fQvx/U1xjRKtHn2n/WJmh32wvX4+4lgXzSfgc2SMmjkXkSgM5R3wUZybmuIcMsTPMF3v5W0rM18LD+4MxZjpGuZA792df7pF5Z0ycIwt/FdsaK04iHFFe51z593Jhb6O1VN6WT89P8ejaIu+sVw/jqGF+5qUcyGOUp4dJ8XPEr8VFNp1zlKcRnpkz5zKRT2rkO8eO8ow+jqME+Ft8JNOvh6yJ6rWldYtrE+NzuFpx+//Arf+Ldrp/+i5j/f+y7+t329/X7zH83oQ7uPdijcf/8XKtWYMeZjyfa+/r9xUz3Efwcdr+R+U07f8HHL8n9v92iThNQd0Ij9LJeXtfv/PJ9d6IzxXfA9wHMNv+fwSywBHpbsCH1/V5n1M4fc3/78X/U+/52mbaY8E6jCPiCNejXlrcei/P/08DcwV8MsVFpvDynOKL+XYsvb3DWrllMef5Ms25P+MzyhfpHM0ZGOPNwRr6tNbZL9IYc/Twtuai3JEGqucoh1pTOVp98rjVg685d8n2ezTiRNXpaeO+2fbvX/JAjl69da5AHeTRe+JeRzhlDpWWqBvzl0RMq7+I8xYXETet2r0aqbPey7GuzYSjUH7kqmerXw76HukxB74j2oyagY1yFOnNa5HPqO+Iji3sKZgf7ZG1jLD2cnEeztfLkcCnhUGtHcF2iV2i5SgXrDnrlET8SN4kfC7lRuFr1R3RhbGNYOzp38qFa5l8RjH0ODjCS6snjmEfa/iO1hnpJfJRNUf1G8Wr6iSq4/jO5UD16ONWTsSRRd4RXqP8ah7n8kBfJuYNbASnUZyKUXVG+B6ZG80XrTPuI3FRvQTzPT5HuO3hjHRdLdOcH9OB2i09VruB71lme/ldR7H9/22rXCXI+zgPn90UyK1yRT0V23+PcILPNBS/6QBHZhtOj8N90ON2ZC+MWm+f8D5gnKMYIh3PxZyt/VyqcLfmVd8t33N7sSvkGMFxTu5WTMT1SJ3Ip6VfEvEt7o6e97S/hMtRTlRfo3lVTGuuV6u1PprjXM6Y86N8H+GD11MDR+rEH8GhuBvRpNXDET3Yer1xTj4/h5sR7rzOSP4EcT7OF/RyCZ+X9j3KjcJ+Dby9HGnAt8dzNLfmLrDGPUV98zljHKl/lDsVz1ii+kd4i/CruCPandNnEnPn8hphPqpDC0c6s+dz+XntfGrttfs7p88kYnrxI/mPYIh8r6HXNXpp+X8tfV7T7EeE9RLeI0tBzKj26Qtg/lq5tVfo5dJ8UfyRvCO+I9yMrrPvuRxcose1dfyp2Sg/b8XjtXS2YP4auEZyXrOu2zVy92LV+jV6OQe/ijmS59q4R7W6pF45WD+dicvEvDq/lL9LeB7p7Zx4a8SM5j6H82vw0uvpUs4vyXntfG9hb4XJrlwrypXeoPeRuJbPW3H+2vUsGH/pPnp+PW3Oib8E22vyeDTftTh+bfyXaPwa9UYsBfneissvpZc11n5KFvU30jf7GI3TFbGp8bW06eWJcJyb79rY3rLeW+R9LQzXrHFu/Fvy8Bo8voU2UZ1e7bfA9lb9f+0Y3grrj6nXr6uX/wN0JDxe</binary>
            </binaryDataArray>
          </binaryDataArrayList>
        </spectrum>
        <spectrum index="11" id="sample=4 period=1 cycle=7 experiment=2" defaultArrayLength="199">
          <cvParam cvRef="MS" accession="MS:1000511" name="ms level" value="2"/>
          <cvParam cvRef="MS" accession="MS:1000580" name="MSn spectrum" value=""/>
          <cvParam cvRef="MS" accession="MS:1000130" name="positive scan" value=""/>
          <cvParam cvRef="MS" accession="MS:1000128" name="profile spectrum" value=""/>
          <cvParam cvRef="MS" accession="MS:1000505" name="base peak intensity" value="1.0" unitCvRef="MS" unitAccession="MS:1000131" unitName="number of counts"/>
          <cvParam cvRef="MS" accession="MS:1000504" name="base peak m/z" value="100.096712248766" unitCvRef="MS" unitAccession="MS:1000040" unitName="m/z"/>
          <cvParam cvRef="MS" accession="MS:1000285" name="total ion current" value="13.0" unitCvRef="MS" unitAccession="MS:1000131" unitName="number of counts"/>
          <scanList count="1">
            <cvParam cvRef="MS" accession="MS:1000795" name="no combination" value=""/>
            <scan>
              <cvParam cvRef="MS" accession="MS:1000016" name="scan start time" value="1.851066666667" unitCvRef="UO" unitAccession="UO:0000031" unitName="minute"/>
              <scanWindowList count="1">
                <scanWindow>
                  <cvParam cvRef="MS" accession="MS:1000501" name="scan window lower limit" value="100" unitCvRef="MS" unitAccession="MS:1000040" unitName="m/z"/>
                  <cvParam cvRef="MS" accession="MS:1000500" name="scan window upper limit" value="2000" unitCvRef="MS" unitAccession="MS:1000040" unitName="m/z"/>
                </scanWindow>
[truncated: 6,789,643 more chars]
